# Supplementary material for: Identifying and profiling structural similarities between Spike of SARS-CoV-2 and other viral or host proteins with Machaon
Source: Commun Biol. 2023 Jul 19;6:752. doi: 10.1038/s42003-023-05076-7 (PMC10356814; doi:10.1038/s42003-023-05076-7)
Supplement: Supplementary file 4 — Supplementary Data 1 [file 42003_2023_5076_MOESM4_ESM.zip]

Archive with 22 entries (20 files):
- fig2ab_tab1[cath].xlsx
- fig2cd_tab1[shrec].xlsx
- fig2ef.xlsx
- fig3d.xlsx
- fig3e.xlsx
- fig4_fig5abc_supfig1_supfig4_supfig5_supfig17.xlsx
- fig5d_suptab2_supfig12.xlsx
- fig6.xlsx
- fig8.xlsx
- fig9a_supfig8.xlsx
- fig9b_supfig9_supfig14.xlsx
- fig9c_supfig10_supfig15.xlsx
- supfig11/
- supfig13.xlsx
- supfig16.xlsx
- supfig2.xlsx
- supfig3.xlsx
- supfig6.xlsx
- supfig7.xlsx
- suptab3.xlsx
- suptab6_supfig18_supfig19/
- tab1[dali].xlsx
