# Supplementary material for: Identifying and profiling structural similarities between Spike of SARS-CoV-2 and other viral or host proteins with Machaon
Source: Commun Biol. 2023 Jul 19;6:752. doi: 10.1038/s42003-023-05076-7 (PMC10356814; doi:10.1038/s42003-023-05076-7)
Supplement: Supplementary file 4 — Supplementary Data 1 [file 42003_2023_5076_MOESM4_ESM.zip › fig2ab_tab1[cath].xlsx]

## Sheet: 4y7uA00
	structureId	b-phipsi	w-rdist	t-alpha	cluster	originalLabels	outlierScores	probabilities	filename	cath	ca	c	3D	3D-cand
0	1xmbA01_A	0.00435575	0.080974	0.0297297	1	-1	0.102733	0	1xmbA01	3.40.630.10	3.4	3	0.367	0.3099
1	5ewtA00_A	0.00193195	0.0848922	0.0452675	1	1	0.184913	0.815087	5ewtA00	3.60.10.10	3.6	3	0.3745	0.3453
2	4iedA00_A	0.00401011	0.195133	0.0173565	1	1	0.180464	0.819536	4iedA00	3.40.710.10	3.4	3	0.3004	0.2883
3	1jykA00_A	0.00736251	0.0520803	0.0288714	1	-1	0.375081	0	1jykA00	3.90.550.10	3.9	3	0.8121	0.783
4	4gi2B01_B	0.00625909	0.215077	0.00660502	1	1	0.159076	0.840924	4gi2B01	3.90.180.10	3.9	3	0.3403	0.2971
5	4uulA02_A	0.00768705	0.192522	0.00262467	1	-1	0.129019	0	4uulA02	3.90.110.10	3.9	3	0.2575	0.2906
6	2gsoA01_A	0.003129	0.227868	0.0367347	1	1	0.176639	1	2gsoA01	3.40.720.10	3.4	3	0.3723	0.3178
7	3laoA01_A	0.00235262	0.211172	0.0511811	1	1	0.0110231	1	3laoA01	3.90.226.10	3.9	3	0.2889	0.2984
8	4ewtA01_A	0.00472638	0.117155	0.0583333	1	1	0.130259	0.869741	4ewtA01	3.40.630.10	3.4	3	0.3488	0.2984
9	4jf5A00_A	0.00485128	0.291503	0.00527704	1	-1	0.217291	0	4jf5A00	3.40.710.10	3.4	3	0.3136	0.2957
10	2oktA02_A	0.00693733	0.163659	0.0353261	1	1	0.18202	0.81798	2oktA02	3.20.20.120	3.2	3	0.2979	0.3269
11	3rcyA02_A	0.00388864	0.320608	0.0106101	1	1	0	1	3rcyA02	3.20.20.120	3.2	3	0.3198	0.2909
12	1bixA00_A	0.00533389	0.248816	0.025572	1	1	0.00983353	0.990166	1bixA00	3.60.10.10	3.6	3	0.3945	0.3337
13	3guxA00_A	0.00900158	0.144411	0.0228188	1	1	0.152046	0.847954	3guxA00	3.40.630.10	3.4	3	0.3248	0.3028
14	4jd0A00_A	0.00399355	0.109529	0.0762712	1	1	0.130259	0.869741	4jd0A00	3.90.550.10	3.9	3	0.8202	0.7559
15	3t66A02_A	0.0101297	0.1244	0.0146471	1	1	0.152046	0.847954	3t66A02	3.10.105.10	3.1	3	0.3216	0.3197
16	3g64A01_A	0.00629834	0.192317	0.0495868	1	1	0.0305049	0.969495	3g64A01	3.90.226.10	3.9	3	0.2977	0.3084
17	3g7qA02_A	0.00458002	0.197351	0.0627615	1	1	0	1	3g7qA02	3.40.640.10	3.4	3	0.2834	0.2947
18	3op2A02_A	0.0078457	0.228237	0.0187166	1	1	0.145759	1	3op2A02	3.20.20.120	3.2	3	0.3195	0.3015
19	3un7B02_B	0.004916	0.22528	0.0510345	1	1	0.0198692	1	3un7B02	3.40.710.10	3.4	3	0.3601	0.2928
20	3fijA00_A	0.00754108	0.238552	0.0228188	1	1	0.122272	1	3fijA00	3.40.50.880	3.4	3	0.2842	0.2824
21	2jc4A00_A	0.00559468	0.0809244	0.0793201	1	-1	0.0171175	0	2jc4A00	3.60.10.10	3.6	3	0.3713	0.3333
22	3go6A00_A	0.0033812	0.281636	0.0481431	1	1	0.0676742	0.932326	3go6A00	3.40.1190.20	3.4	3	0.4099	0.3342
23	3nraA02_A	0.00527524	0.161661	0.0732394	1	1	0.0538326	0.946167	3nraA02	3.40.640.10	3.4	3	0.3134	0.3124
24	4r60A02_A	0.00290837	0.130259	0.0964029	1	-1	0.0844045	0	4r60A02	3.90.230.10	3.9	3	0.3237	0.3089
25	1m6kA00_A	0.0039711	0.233614	0.0642458	1	1	0.0313746	1	1m6kA00	3.40.710.10	3.4	3	0.3122	0.2852
26	2zsgA02_A	0.0024857	0.167888	0.0948276	1	1	0.10623	0.89377	2zsgA02	3.90.230.10	3.9	3	0.3152	0.3096
27	3cawA02_A	0.00755716	0.275187	0.0209974	1	-1	0.130319	0	3cawA02	3.20.20.120	3.2	3	0.2966	0.2902
28	2hivA02_A	0.00516061	0.183562	0.0762712	1	1	0.128886	1	2hivA02	3.30.470.30	3.3	3	0.2748	0.2892
29	4uejA01_A	0.0056941	0.199462	0.0687237	1	1	0.0416232	1	4uejA01	3.90.180.10	3.9	3	0.275	0.2836
30	3fdbA02_A	0.00703216	0.230181	0.0467033	1	1	0.112804	1	3fdbA02	3.40.640.10	3.4	3	0.3252	0.3326
31	2hzgA02_A	0.00655945	0.209037	0.0598053	1	1	0	1	2hzgA02	3.20.20.120	3.2	3	0.3175	0.2929
32	1nrfA00_A	0.00360867	0.204715	0.0854701	1	1	0.0644079	1	1nrfA00	3.40.710.10	3.4	3	0.3196	0.2936
33	1ya7A00_A	0.00831924	0.304488	0.0132979	1	1	0.113032	0.886968	1ya7A00	3.60.20.10	3.6	3	0.2986	0.2918
34	4gn2A00_A	0.00475373	0.0998404	0.104348	1	1	0.130259	0.869741	4gn2A00	3.40.710.10	3.4	3	0.3133	0.2948
35	1o1yA00_A	0.00726411	0.0837375	0.083926	1	-1	0.103644	0	1o1yA00	3.40.50.880	3.4	3	0.3241	0.3194
36	4u3tB00_B	0.00337225	0.439446	0.00927152	1	-1	0.109298	0	4u3tB00	3.40.710.10	3.4	3	0.3136	0.2466
37	3rq1A02_A	0.0100317	0.102326	0.0554017	1	1	0.130259	0.869741	3rq1A02	3.40.640.10	3.4	3	0.3312	0.3181
38	5k8mA01_A	0.00943683	0.0926222	0.0657343	1	1	0.130259	0.869741	5k8mA01	3.40.630.10	3.4	3	0.3447	0.3058
39	4mmoA01_A	0.00621929	0.138315	0.0892388	1	1	0.0272317	0.972768	4mmoA01	3.40.630.10	3.4	3	0.3693	0.3166
40	3ddmA02_A	0.00645298	0.128224	0.0916905	1	1	0.130259	0.869741	3ddmA02	3.20.20.120	3.2	3	0.3255	0.3072
41	2oz8A02_A	0.00712149	0.271463	0.0467033	1	1	0.0013419	0.998658	2oz8A02	3.20.20.120	3.2	3	0.3402	0.3278
42	1vybA00_A	0.00535448	0.0890592	0.110787	1	1	0.130259	0.869741	1vybA00	3.60.10.10	3.6	3	0.3476	0.3295
43	1vgyA01_A	0.014584	0.0621015	0.0262467	1	-1	0.281903	0	1vgyA01	3.40.630.10	3.4	3	0.3639	0.3237
44	3ct9A01_A	0.0115584	0.205415	0.025572	1	1	0.149421	0.850579	3ct9A01	3.40.630.10	3.4	3	0.3331	0.32
45	3m6nB01_B	0.0101317	0.161992	0.0524862	1	-1	0.0016056	0	3m6nB01	3.90.226.10	3.9	3	0.3056	0.3075
46	1y9zB01_B	0.0104482	0.0995305	0.0627615	1	1	0.130259	0.869741	1y9zB01	3.40.50.200	3.4	3	0.3277	0.2691
47	2greA01_A	0.0140623	0.158225	0.0170604	1	-1	0.0530202	0	2greA01	3.40.630.10	3.4	3	0.2943	0.2817
48	2qtwB01_B	0.0139055	0.0870242	0.0325203	1	1	0.148528	0.851472	2qtwB01	3.40.50.200	3.4	3	0.3495	0.2862
49	1wn1A02_A	0.00343549	0.184242	0.112409	1	1	0	1	1wn1A02	3.90.230.10	3.9	3	0.2932	0.2853
50	1lfwA01_A	0.00485133	0.0923877	0.120588	1	1	0.130259	0.869741	1lfwA01	3.40.630.10	3.4	3	0.3653	0.3088
51	1xa7A00_A	0.0117125	0.208792	0.025572	1	1	0.101323	0.898677	1xa7A00	3.40.710.10	3.4	3	0.2952	0.2826
52	2nn6B01_B	0.00537012	0.206015	0.0901288	1	1	0	1	2nn6B01	3.30.230.70	3.3	3	0.2765	0.2733
53	4jsbA01_A	0.00774881	0.134671	0.0879265	1	1	0.113104	0.886896	4jsbA01	3.90.226.10	3.9	3	0.2959	0.3057
54	2jc5A00_A	0.0031303	0.0827079	0.145669	1	-1	0.139835	0	2jc5A00	3.60.10.10	3.6	3	0.3778	0.3352
55	5e2fA00_A	0.0158929	0.132697	0.0173565	1	1	0.152046	0.847954	5e2fA00	3.40.710.10	3.4	3	0.2991	0.2916
56	2f7vA01_A	0.00552429	0.0633354	0.123894	1	-1	0.200161	0	2f7vA01	3.40.630.10	3.4	3	0.3682	0.3317
57	2nn6F00_F	0.00780874	0.218918	0.0687237	1	1	0.0344526	1	2nn6F00	3.30.230.70	3.3	3	0.2622	0.2585
58	1tiqA00_A	0.00789591	0.378125	0.00656168	1	1	0.133396	0.866604	1tiqA00	3.40.630.30	3.4	3	0.2811	0.3384
59	1mtpA01_A	0.0136735	0.108759	0.0367347	1	1	0.130259	0.869741	1mtpA01	3.30.497.10	3.3	3	0.3179	0.3082
60	2qjjD02_D	0.00433378	0.349518	0.0524862	1	-1	0.0605388	0	2qjjD02	3.20.20.120	3.2	3	0.3119	0.2873
61	3u1kC01_C	0.00653388	0.169102	0.0979827	1	1	0.0272317	0.972768	3u1kC01	3.30.230.70	3.3	3	0.2458	0.2401
62	4xnhC00_C	0.00510654	0.468989	0.00131406	1	1	0.178069	0.821931	4xnhC00	3.40.630.30	3.4	3	0.2891	0.3655
63	2ldkA00_A	0.00589046	0.451049	0.00263158	1	1	0.042551	0.957449	2ldkA00	3.30.530.20	3.3	3	0.2628	0.3043
64	1v1aA00_A	0.00452204	0.382639	0.0406824	1	1	0.047501	0.952499	1v1aA00	3.40.1190.20	3.4	3	0.426	0.3357
65	3b1dA02_A	0.0113901	0.142476	0.0568655	1	1	0.140434	0.859566	3b1dA02	3.40.640.10	3.4	3	0.3308	0.3286
66	3pl2A01_A	0.0169845	0.176724	0.00131234	1	-1	0.162009	0	3pl2A01	3.40.1190.20	3.4	3	0.3925	0.3496
67	1jrrA02_A	0.0154715	0.15562	0.0209974	1	1	0.169661	0.830339	1jrrA02	3.30.497.10	3.3	3	0.2917	0.2892
68	2iw2A02_A	0.00390899	0.501844	0.00131234	1	1	0.172588	0.827412	2iw2A02	3.90.230.10	3.9	3	0.3344	0.2679
69	2iy9A00_A	0.00850565	0.253559	0.0583333	1	1	0.0964256	1	2iy9A00	3.40.50.200	3.4	3	0.3706	0.2848
70	2pe3D01_D	0.0103039	0.148081	0.0702247	1	1	0.0272317	0.972768	2pe3D01	3.40.630.10	3.4	3	0.3414	0.3095
71	4qozB02_B	0.00671863	0.0964402	0.118943	1	1	0.130259	0.869741	4qozB02	3.30.420.10	3.3	3	0.3043	0.3004
72	1qzyA01_A	0.0044476	0.488688	0.00927152	1	1	0	1	1qzyA01	3.90.230.10	3.9	3	0.2956	0.2526
73	2jlmA00_A	0.00433627	0.263841	0.0916905	1	1	0.128961	0.871039	2jlmA00	3.40.630.30	3.4	3	0.2609	0.3007
74	4lk5A00_A	0.0180327	0.100072	0.019685	1	-1	0.0929974	0	4lk5A00	3.90.226.10	3.9	3	0.3015	0.2864
75	4k3wA01_A	0.0108503	0.212479	0.0510345	1	1	0	1	4k3wA01	3.90.226.10	3.9	3	0.2917	0.3096
76	2zo4A01_A	0.0040332	0.32961	0.0762712	1	1	0	1	2zo4A01	3.60.15.10	3.6	3	0.3211	0.2899
77	2qyvA01_A	0.0100148	0.0730369	0.0879265	1	-1	0.137975	0	2qyvA01	3.40.630.10	3.4	3	0.3279	0.2986
78	2ggoA01_A	0.0073415	0.227009	0.0823864	1	1	0	1	2ggoA01	3.90.550.10	3.9	3	0.7799	0.8073
79	3eleA02_A	0.0139707	0.105309	0.0510345	1	1	0.130259	0.869741	3eleA02	3.40.640.10	3.4	3	0.3225	0.3124
80	2qcvA01_A	0.0102535	0.327019	0.019685	1	1	0	1	2qcvA01	3.40.1190.20	3.4	3	0.3893	0.3371
81	3h4oA00_A	0.00859802	0.273796	0.0583333	1	1	0.10958	1	3h4oA00	3.40.109.10	3.4	3	0.247	0.3042
82	2qkxA01_A	0.0135679	0.0729773	0.0612813	1	-1	0.103644	0	2qkxA01	3.90.550.10	3.9	3	0.7713	0.7128
83	4jwvA01_A	0.00662098	0.409698	0.0288714	1	1	0.0916886	0.908311	4jwvA01	3.90.226.10	3.9	3	0.2997	0.3317
84	1qxyA00_A	0.0065669	0.109782	0.128889	1	1	0.130259	0.869741	1qxyA00	3.90.230.10	3.9	3	0.2852	0.2618
85	4wczA01_A	0.0111316	0.343141	0	1	1	0.0233198	0.97668	4wczA01	3.90.226.10	3.9	3	0.2804	0.3081
86	1w2mA02_A	0.00234011	0.343804	0.083926	1	1	0	1	1w2mA02	3.90.230.10	3.9	3	0.3127	0.2751
87	1vm7B00_B	0.00379997	0.485975	0.0275591	1	1	0	1	1vm7B00	3.40.1190.20	3.4	3	0.4459	0.3548
88	3cyjA02_A	0.00861556	0.21527	0.0808511	1	1	0	1	3cyjA02	3.20.20.120	3.2	3	0.332	0.3162
89	3dzzA02_A	0.0132069	0.309062	0.00131234	1	-1	0.00957023	0	3dzzA02	3.40.640.10	3.4	3	0.3211	0.3063
90	1yloA01_A	0.0210318	0.131642	0.00524934	1	-1	0.0667104	0	1yloA01	3.40.630.10	3.4	3	0.3432	0.3062
91	3iq0A00_A	0.00393106	0.490546	0.0269542	1	1	0	1	3iq0A00	3.40.1190.20	3.4	3	0.4268	0.3335
92	3ge5A00_A	0.00667855	0.307684	0.0747532	1	1	0.146057	1	3ge5A00	3.40.109.10	3.4	3	0.2226	0.2632
93	4wedA02_A	0.0161971	0.120597	0.0406824	1	1	0.152046	0.847954	4wedA02	3.10.105.10	3.1	3	0.2558	0.2575
94	1yreC00_C	0.00280521	0.409343	0.0672269	1	1	0	1	1yreC00	3.40.630.30	3.4	3	0.2951	0.3336
95	1rtqA00_A	0.0124176	0.199446	0.0524934	1	1	0	1	1rtqA00	3.40.630.10	3.4	3	0.3545	0.2893
96	2peeA01_A	0.00914896	0.240508	0.0702247	1	1	0	1	2peeA01	3.30.497.10	3.3	3	0.2782	0.2598
97	3gfaA00_A	0.0145109	0.233064	0.0200803	1	1	0.122272	1	3gfaA00	3.40.109.10	3.4	3	0.2157	0.2712
98	3tavA00_A	0.0076024	0.217186	0.0948276	1	1	0	1	3tavA00	3.90.230.10	3.9	3	0.3004	0.2617
99	3gb0A01_A	0.00920614	0.07841	0.110787	1	1	0.130259	0.869741	3gb0A01	3.40.630.10	3.4	3	0.3456	0.3089
100	4oh1A01_A	0.00707713	0.170537	0.117302	1	1	0	1	4oh1A01	3.90.180.10	3.9	3	0.269	0.2867
101	3tx8A01_A	0.0078673	0.202574	0.101156	1	1	0	1	3tx8A01	3.40.630.10	3.4	3	0.3487	0.324
102	4wjmA00_A	0.00288429	0.503093	0.0339213	1	1	0	1	4wjmA00	3.40.1190.20	3.4	3	0.4094	0.3185
103	2dcnA00_A	0.00558131	0.407505	0.0524862	1	1	0	1	2dcnA00	3.40.1190.20	3.4	3	0.4254	0.333
104	1e3uD00_D	0.00836461	0.197731	0.101156	1	1	0	1	1e3uD00	3.40.710.10	3.4	3	0.2989	0.2779
105	1dgmA01_A	0.0111141	0.342609	0.0170604	1	1	0	1	1dgmA01	3.40.1190.20	3.4	3	0.4171	0.3492
106	2pgeA02_A	0.00754611	0.349784	0.0539419	1	1	0.159907	0.840093	2pgeA02	3.20.20.120	3.2	3	0.3018	0.2924
107	2r9yA01_A	0.00658291	0.0616913	0.152799	1	-1	0.256493	0	2r9yA01	3.30.497.10	3.3	3	0.2962	0.2953
108	3gy1B02_B	0.00340633	0.339377	0.0948276	1	1	0.0716038	1	3gy1B02	3.20.20.120	3.2	3	0.3166	0.2992
109	3mkcA02_A	0.0109711	0.178024	0.0793201	1	1	0.139451	1	3mkcA02	3.20.20.120	3.2	3	0.3041	0.293
110	4k2nA01_A	0.0139557	0.250168	0.0275591	1	1	0.160373	1	4k2nA01	3.90.226.10	3.9	3	0.2877	0.3013
111	2pokA01_A	0.00621334	0.339183	0.0748031	1	1	0	1	2pokA01	3.40.630.10	3.4	3	0.3602	0.2936
112	3pfoA01_A	0.00975466	0.366625	0.0249344	1	1	0.133396	0.866604	3pfoA01	3.40.630.10	3.4	3	0.3724	0.3052
113	3meqA01_A	0.00860119	0.30318	0.0687237	1	1	0.074377	1	3meqA01	3.90.180.10	3.9	3	0.2571	0.2739
114	2gb3A02_A	0.0115984	0.204619	0.0702247	1	1	0	1	2gb3A02	3.40.640.10	3.4	3	0.3183	0.3092
115	3dxvA02_A	0.00921871	0.399763	0.0241935	1	1	0.069464	0.930536	3dxvA02	3.40.640.10	3.4	3	0.3039	0.2802
116	2ps2A02_A	0.0093995	0.255236	0.0732394	1	1	0.101366	0.898634	2ps2A02	3.20.20.120	3.2	3	0.3071	0.2872
117	3pxvA00_A	0.00884647	0.174612	0.110787	1	1	0	1	3pxvA00	3.40.109.10	3.4	3	0.2225	0.2603
118	1wueA02_A	0.0123157	0.148972	0.0777935	1	1	0.0272317	0.972768	1wueA02	3.20.20.120	3.2	3	0.3037	0.3017
119	1wz9A01_A	0.0139561	0.102489	0.0747532	1	1	0.130259	0.869741	1wz9A01	3.30.497.10	3.3	3	0.2884	0.2875
120	1q5qH00_H	0.00522958	0.204109	0.144144	1	1	0.0406111	0.959389	1q5qH00	3.60.20.10	3.6	3	0.3019	0.2962
121	2ovlA02_A	0.0165822	0.23955	0.0209974	1	1	0.122272	1	2ovlA02	3.20.20.120	3.2	3	0.3133	0.3087
122	1vhoA01_A	0.0166835	0.188173	0.0424077	1	-1	0.0594666	0	1vhoA01	3.40.630.10	3.4	3	0.3445	0.3251
123	1tyyA00_A	0.0094121	0.34778	0.0438356	1	1	0.144177	0.855823	1tyyA00	3.40.1190.20	3.4	3	0.434	0.3481
124	1vheA01_A	0.0233639	0.191651	0.00393701	1	-1	0.0487356	0	1vheA01	3.40.630.10	3.4	3	0.34	0.2923
125	4c3sA01_A	0.0111711	0.371674	0.0183727	1	1	0.0283373	0.971663	4c3sA01	3.40.605.10	3.4	3	0.3399	0.3074
126	3t18A02_A	0.0100275	0.103103	0.114035	1	1	0.130259	0.869741	3t18A02	3.40.640.10	3.4	3	0.3347	0.3156
127	2opjA02_A	0.00886972	0.17613	0.115666	1	1	0	1	2opjA02	3.20.20.120	3.2	3	0.3149	0.3258
128	2o7iA03_A	0.0180539	0.268941	0	1	-1	0.311198	0	2o7iA03	3.10.105.10	3.1	3	0.3322	0.3028
129	3kl9A01_A	0.00732085	0.0751082	0.159817	1	-1	0.320141	0	3kl9A01	3.40.630.10	3.4	3	0.3369	0.2923
130	5dk5A01_A	0.0208024	0.177533	0.023622	1	1	0.174628	0.825372	5dk5A01	3.30.420.10	3.3	3	0.2948	0.3144
131	5dtpB00_B	0.013541	0.25053	0.0424077	1	1	0.0964256	1	5dtpB00	3.90.226.10	3.9	3	0.284	0.2722
132	4og1A01_A	0.0042348	0.43402	0.0702247	1	1	0	1	4og1A01	3.90.226.10	3.9	3	0.2903	0.3091
133	3pe8A00_A	0.020579	0.114195	0.0367347	1	1	0.154026	0.845974	3pe8A00	3.90.226.10	3.9	3	0.3072	0.3092
134	3ry3A02_A	0.00932545	0.115535	0.123894	1	1	0.130259	0.869741	3ry3A02	3.10.105.10	3.1	3	0.3037	0.2888
135	3hzzA01_A	0.00898382	0.455274	0.0173565	1	1	0.042551	0.957449	3hzzA01	3.90.180.10	3.9	3	0.32	0.2588
136	4jfcA01_A	0.00554562	0.342137	0.0901288	1	1	0	1	4jfcA01	3.90.226.10	3.9	3	0.2935	0.3135
137	3lwsA01_A	0.00557605	0.504059	0.0301837	1	1	0	1	3lwsA01	3.40.640.10	3.4	3	0.3316	0.308
138	3kd6A00_A	0.0133064	0.316815	0.0269542	1	1	0.0201875	0.979813	3kd6A00	3.40.1190.20	3.4	3	0.4367	0.3496
139	1wduB00_B	0.0106484	0.274808	0.0657343	1	1	0.10958	1	1wduB00	3.60.10.10	3.6	3	0.3286	0.3276
140	3vc5A02_A	0.0122848	0.31692	0.0367347	1	1	0.180421	0.819579	3vc5A02	3.20.20.120	3.2	3	0.3409	0.32
141	1j2qH00_H	0.00643458	0.348683	0.0808511	1	1	0.0885774	1	1j2qH00	3.60.20.10	3.6	3	0.2871	0.3031
142	2y6pB00_B	0.024113	0.131205	0.0228188	1	1	0.152046	0.847954	2y6pB00	3.90.550.10	3.9	3	0.7732	0.7294
143	5idmA00_A	0.000722441	0.331081	0.130564	1	1	0	1	5idmA00	3.30.565.10	3.3	3	0.2259	0.258
144	3fkdA02_A	0.0201109	0.211335	0.0200803	1	1	0.094051	0.905949	3fkdA02	3.40.640.10	3.4	3	0.2997	0.3087
145	1hjzA00_A	0.00443112	0.507483	0.0409836	1	1	0	1	1hjzA00	3.40.220.10	3.4	3	0.2874	0.316
146	1a9xB02_B	0.0047754	0.20149	0.163359	1	1	0.159135	1	1a9xB02	3.40.50.880	3.4	3	0.297	0.289
147	4dn2A00_A	0.00414637	0.223124	0.159817	1	1	0.164105	1	4dn2A00	3.40.109.10	3.4	3	0.2434	0.27
148	2reeA00_A	0.00832361	0.224088	0.112409	1	1	0	1	2reeA00	3.40.630.30	3.4	3	0.2772	0.3118
149	1vefA02_A	0.0149367	0.207384	0.0583333	1	1	0	1	1vefA02	3.40.640.10	3.4	3	0.3182	0.2956
150	3uowB01_B	0.0102251	0.417009	0.0228188	1	1	0.0210999	0.9789	3uowB01	3.40.50.880	3.4	3	0.2848	0.3184
151	3ewmA00_A	0.0067681	0.393947	0.0695538	1	1	0	1	3ewmA00	3.40.1190.20	3.4	3	0.4133	0.3281
152	1jmoA01_A	0.0245582	0.136364	0.023622	1	1	0.152046	0.847954	1jmoA01	3.30.497.10	3.3	3	0.2795	0.272
153	2q7bA00_A	0.00604635	0.510486	0.0297297	1	1	0	1	2q7bA00	3.40.630.30	3.4	3	0.2715	0.3453
154	4mouA01_A	0.00639026	0.253066	0.123894	1	1	0.0215188	1	4mouA01	3.90.226.10	3.9	3	0.3002	0.3164
155	1a9xA06_A	0.00768503	0.19154	0.140719	1	1	0.048008	0.951992	1a9xA06	3.30.470.20	3.3	3	0.2721	0.2847
156	1a5aB02_B	0.0102502	0.211543	0.0964029	1	1	0	1	1a5aB02	3.40.50.1100	3.4	3	0.34	0.3389
157	2bvaA02_A	0.00966229	0.368726	0.0481431	1	1	0.0721636	0.927836	2bvaA02	1.10.510.10	1.1	1	0.2813	0.3112
158	1b3qB02_B	0.00705382	0.178743	0.152799	1	-1	0.115439	0	1b3qB02	3.30.565.10	3.3	3	0.3044	0.3419
159	1xgsA01_A	0.00451887	0.206121	0.168712	1	1	0.159135	1	1xgsA01	3.90.230.10	3.9	3	0.2887	0.2887
160	5fpwA00_A	0.00854697	0.496002	0.0146471	1	1	0	1	5fpwA00	3.90.70.10	3.9	3	0.2941	0.2408
161	5hh1A00_A	0.0108735	0.323498	0.0554017	1	1	0.173012	0.826988	5hh1A00	3.40.630.30	3.4	3	0.2626	0.2844
162	2iskA01_A	0.00808005	0.401721	0.0568655	1	1	0	1	2iskA01	3.40.109.10	3.4	3	0.2306	0.2501
163	4du5A00_A	0.00444262	0.497419	0.0524934	1	1	0	1	4du5A00	3.40.1190.20	3.4	3	0.4006	0.3308
164	1svvA01_A	0.0135532	0.334922	0.025572	1	1	0	1	1svvA01	3.40.640.10	3.4	3	0.3452	0.3202
165	5fusA01_A	0.00940751	0.18378	0.120588	1	1	0	1	5fusA01	3.90.226.10	3.9	3	0.3123	0.3123
166	5eghB01_B	0.0110269	0.288688	0.0672269	1	1	0.10958	1	5eghB01	3.40.720.10	3.4	3	0.2972	0.2526
167	3n4fA02_A	0.00727433	0.485634	0.0353261	1	1	0	1	3n4fA02	3.20.20.120	3.2	3	0.3221	0.2914
168	3ctzA03_A	0.00681718	0.472813	0.0459318	1	1	0.0465128	0.953487	3ctzA03	3.90.230.10	3.9	3	0.326	0.268
169	3ip3A02_A	0.00803075	0.254348	0.110787	1	1	0	1	3ip3A02	3.30.360.10	3.3	3	0.2972	0.3149
170	1uzbA01_A	0.00420089	0.682663	0.00660502	1	-1	0.251145	0	1uzbA01	3.40.605.10	3.4	3	0.3511	0.2511
171	1p5jA01_A	0.00751763	0.27499	0.110787	1	1	0.0675363	1	1p5jA01	3.40.50.1100	3.4	3	0.3561	0.3503
172	3rrvC00_C	0.0385417	0.0998441	0.0119522	1	-1	0.349117	0	3rrvC00	3.90.226.10	3.9	3	0.2955	0.2695
173	2awdA00_A	0.00340766	0.623467	0.0223097	1	-1	0.0132699	0	2awdA00	3.40.1190.20	3.4	3	0.4267	0.3211
174	3g14A00_A	0.00273503	0.457536	0.083926	1	1	0.0519518	0.948048	3g14A00	3.40.109.10	3.4	3	0.2525	0.3085
175	4ze8A03_A	0.0091432	0.11587	0.14759	1	1	0.130259	0.869741	4ze8A03	3.10.105.10	3.1	3	0.2905	0.3005
176	1akoA00_A	0.012391	0.256613	0.0672269	1	1	0.163613	1	1akoA00	3.60.10.10	3.6	3	0.3809	0.3294
177	3gwbA01_A	0.00631722	0.382861	0.083926	1	1	0	1	3gwbA01	3.30.830.10	3.3	3	0.2539	0.2619
178	2qgyA02_A	0.0115752	0.268788	0.07173	1	1	0.0763552	0.923645	2qgyA02	3.20.20.120	3.2	3	0.3361	0.324
179	1z4eA00_A	0.0069664	0.438283	0.0642458	1	1	0	1	1z4eA00	3.40.630.30	3.4	3	0.2797	0.3557
180	2gcuA01_A	0.00886718	0.135319	0.14759	1	1	0.130259	0.869741	2gcuA01	3.60.15.10	3.6	3	0.3229	0.3066
181	1j5vA00_A	0.00156012	0.516476	0.0672269	1	1	0	1	1j5vA00	3.40.1190.20	3.4	3	0.4058	0.3101
182	4my5A02_A	0.0134979	0.155017	0.0901288	1	1	0.0272317	0.972768	4my5A02	3.40.640.10	3.4	3	0.3309	0.3235
183	1tkjA00_A	0.0188822	0.139114	0.0612813	1	-1	0.0854411	0	1tkjA00	3.40.630.10	3.4	3	0.3637	0.3049
184	1wyuB03_B	0.00616198	0.443537	0.0702247	1	1	0	1	1wyuB03	3.40.640.10	3.4	3	0.3281	0.2806
185	1p8jA01_A	0.0168431	0.330221	0.0106101	1	1	0	1	1p8jA01	3.40.50.200	3.4	3	0.3367	0.2471
186	1jg8A01_A	0.00599864	0.257058	0.140719	1	1	0	1	1jg8A01	3.40.640.10	3.4	3	0.3424	0.3155
187	1attB02_B	0.00774149	0.439355	0.0568655	1	1	0	1	1attB02	3.30.497.10	3.3	3	0.2789	0.2476
188	1chmA02_A	0.0108072	0.214495	0.10275	1	1	0	1	1chmA02	3.90.230.10	3.9	3	0.3214	0.2963
189	2hlzA00_A	0.00681276	0.520587	0.0314961	1	1	0	1	2hlzA00	3.40.1190.20	3.4	3	0.4257	0.3381
190	2fnuA01_A	0.00865336	0.438514	0.0510345	1	1	0	1	2fnuA01	3.40.640.10	3.4	3	0.3308	0.3045
191	1jvbA01_A	0.00672262	0.311018	0.115666	1	1	0.133886	1	1jvbA01	3.90.180.10	3.9	3	0.2879	0.3053
192	2x5dD02_D	0.0117791	0.299882	0.0672269	1	1	0.074377	1	2x5dD02	3.40.640.10	3.4	3	0.3205	0.2999
193	4olqC01_C	0.00966749	0.356063	0.0642458	1	1	0.151126	1	4olqC01	3.90.226.10	3.9	3	0.2993	0.319
194	3fi9A02_A	0.0107443	0.217515	0.104348	1	1	0	1	3fi9A02	3.90.110.10	3.9	3	0.239	0.2735
195	4p0fA01_A	0.0258979	0.0789976	0.0438356	1	-1	0.0626788	0	4p0fA01	3.30.497.10	3.3	3	0.3234	0.3192
196	1gpwD00_D	0.00640961	0.427773	0.0762712	1	1	0	1	1gpwD00	3.40.50.880	3.4	3	0.3012	0.3178
197	3peaA00_A	0.0156395	0.344539	0.0187166	1	1	0	1	3peaA00	3.90.226.10	3.9	3	0.2972	0.2735
198	2eihA01_A	0.00515031	0.311104	0.135618	1	1	0.0695727	1	2eihA01	3.90.180.10	3.9	3	0.2761	0.2918
199	3hdiA01_A	0.0185357	0.322687	0.00927152	1	1	0	1	3hdiA01	3.30.830.10	3.3	3	0.2628	0.2645
200	4wbtA02_A	0.0274908	0.209096	0.0106101	1	1	0.149421	0.850579	4wbtA02	3.40.640.10	3.4	3	0.3108	0.3198
201	1oypA01_A	0.00289856	0.293552	0.165138	1	1	0.0343997	1	1oypA01	3.30.230.70	3.3	3	0.2629	0.266
202	3hicA00_A	0.00370816	0.607831	0.0341207	1	1	0	1	3hicA00	3.40.1190.20	3.4	3	0.4227	0.3301
203	2nqlA02_A	0.0155974	0.108875	0.0916905	1	1	0.130259	0.869741	2nqlA02	3.20.20.120	3.2	3	0.3238	0.3278
204	1piwA01_A	0.0247419	0.230393	0.0131234	1	1	0.094051	0.905949	1piwA01	3.90.180.10	3.9	3	0.2959	0.2914
205	1xocA03_A	0.010729	0.212925	0.10917	1	1	0	1	1xocA03	3.10.105.10	3.1	3	0.2931	0.289
206	4ogdA01_A	0.00936386	0.464371	0.0339213	1	1	0.042551	0.957449	4ogdA01	3.40.605.10	3.4	3	0.3503	0.298
207	3hinA01_A	0.00364064	0.34252	0.135618	1	1	0	1	3hinA01	3.90.226.10	3.9	3	0.2986	0.3135
208	4e84A00_A	0.0024263	0.656948	0.0367347	1	1	0.169356	0.830644	4e84A00	3.40.1190.20	3.4	3	0.4315	0.328
209	2rbcA00_A	0.00152009	0.496315	0.0823864	1	1	0.0368939	0.963106	2rbcA00	3.40.1190.20	3.4	3	0.4197	0.3349
210	4b28A02_A	0.0129114	0.23039	0.0808511	1	1	0	1	4b28A02	3.90.230.10	3.9	3	0.2876	0.2722
211	4iw7A02_A	0.0165129	0.239917	0.0539419	1	1	0.0657036	1	4iw7A02	3.40.640.10	3.4	3	0.3125	0.3115
212	2glxA02_A	0.00670267	0.18076	0.18507	1	-1	0.0156898	0	2glxA02	3.30.360.10	3.3	3	0.3484	0.3567
213	3t8qA02_A	0.00759084	0.300629	0.117302	1	1	0.0154746	0.984525	3t8qA02	3.20.20.120	3.2	3	0.3301	0.2979
214	2ba1D01_D	0.00997598	0.327443	0.0777935	1	1	0	1	2ba1D01	3.30.230.70	3.3	3	0.2953	0.2851
215	4kd6A00_A	0.0199483	0.232428	0.0354331	1	1	0.122272	1	4kd6A00	3.90.226.10	3.9	3	0.2853	0.2973
216	2f6qA01_A	0.00484336	0.21765	0.188768	1	1	0.159135	1	2f6qA01	3.90.226.10	3.9	3	0.283	0.3024
217	1vr5A03_A	0.0111773	0.193819	0.115666	1	1	0	1	1vr5A03	3.10.105.10	3.1	3	0.2921	0.2766
218	2pgwA02_A	0.015278	0.106962	0.0995671	1	1	0.130259	0.869741	2pgwA02	3.20.20.120	3.2	3	0.2974	0.3003
219	3ro6A02_A	0.00592196	0.296111	0.142429	1	1	0.0642394	1	3ro6A02	3.20.20.120	3.2	3	0.3159	0.2964
220	1tzzA02_A	0.00406449	0.450706	0.0932568	1	1	0	1	1tzzA02	3.20.20.120	3.2	3	0.341	0.3053
221	2nwhA00_A	0.00588258	0.593851	0.0283401	1	1	0	1	2nwhA00	3.40.1190.20	3.4	3	0.3986	0.3173
222	4e69A00_A	0.00871304	0.499543	0.0311231	1	1	0	1	4e69A00	3.40.1190.20	3.4	3	0.4371	0.3322
223	3owcA00_A	0.00752665	0.383336	0.0870185	1	1	0	1	3owcA00	3.40.630.30	3.4	3	0.2631	0.315
224	1jqpA02_A	0.0165974	0.182098	0.0777935	1	1	0.0481826	1	1jqpA02	3.90.70.10	3.9	3	0.3298	0.3194
225	3drfA02_A	0.0170946	0.351713	0.011811	1	1	0	1	3drfA02	3.10.105.10	3.1	3	0.3134	0.2997
226	3fncA00_A	0.00502974	0.50644	0.0657343	1	1	0	1	3fncA00	3.40.630.30	3.4	3	0.2622	0.3412
227	2ppyA01_A	0.0128808	0.294369	0.0702247	1	1	0.0149275	0.985073	2ppyA01	3.90.226.10	3.9	3	0.2917	0.3086
228	4jyjA00_A	0.0132641	0.461845	0	1	-1	0.114969	0	4jyjA00	3.90.226.10	3.9	3	0.2958	0.2594
229	4d9gA01_A	0.0162697	0.194918	0.0813648	1	1	0.0805871	1	4d9gA01	3.40.50.1100	3.4	3	0.3257	0.2881
230	1vj0B01_B	0.0114383	0.198666	0.117302	1	1	0	1	1vj0B01	3.90.180.10	3.9	3	0.2729	0.2737
231	2nn6D00_D	0.00375914	0.28308	0.175926	1	1	0.146901	0.853099	2nn6D00	3.30.230.70	3.3	3	0.2879	0.2996
232	4uskA01_A	0.00634701	0.316046	0.135618	1	1	0.0215195	1	4uskA01	3.30.230.10	3.3	3	0.268	0.295
233	2qhpA00_A	0.00334764	0.39858	0.124672	1	-1	0.0702128	0	2qhpA00	3.40.1190.20	3.4	3	0.4239	0.3569
234	3hkmB00_B	0.00286591	0.244243	0.211447	1	1	0.159135	1	3hkmB00	3.30.230.70	3.3	3	0.2571	0.261
235	3op7A02_A	0.0175517	0.236513	0.0568655	1	1	0.0578332	1	3op7A02	3.40.640.10	3.4	3	0.315	0.3369
236	2b5vA01_A	0.0137398	0.0708892	0.123894	1	-1	0.0313313	0	2b5vA01	3.90.180.10	3.9	3	0.3005	0.2967
237	5jeaD00_D	0.00506022	0.201626	0.217252	1	1	0.145085	0.854915	5jeaD00	3.30.230.70	3.3	3	0.3187	0.313
238	1cg2A01_A	0.00874861	0.150209	0.174114	1	1	0.130259	0.869741	1cg2A01	3.40.630.10	3.4	3	0.3478	0.2928
239	1g0uE00_E	0.0071566	0.263004	0.14759	1	1	0	1	1g0uE00	3.60.20.10	3.6	3	0.2744	0.2646
240	1n71B00_B	0.0122514	0.184177	0.115666	1	1	0	1	1n71B00	3.40.630.30	3.4	3	0.3187	0.3685
241	2e3dD00_D	0.00923476	0.578061	0.00262467	1	1	0.0741102	0.92589	2e3dD00	3.90.550.10	3.9	3	0.8489	0.6806
242	3omeB00_B	0.0172105	0.240181	0.0598053	1	1	0.0430922	1	3omeB00	3.90.226.10	3.9	3	0.3062	0.2854
243	4lr2A01_A	0.0143767	0.309289	0.0583333	1	1	0.0149275	0.985073	4lr2A01	3.40.720.10	3.4	3	0.3743	0.3091
244	4m0xA02_A	0.00641045	0.187557	0.207607	1	1	0.128029	0.871971	4m0xA02	3.20.20.120	3.2	3	0.3116	0.2969
245	4gm6A00_A	0.00903228	0.560116	0.0146471	1	-1	0.00368828	0	4gm6A00	3.40.1190.20	3.4	3	0.4159	0.317
246	3ezsA02_A	0.0103477	0.312405	0.0916905	1	1	0.0473482	1	3ezsA02	3.40.640.10	3.4	3	0.3279	0.3119
247	1kmmD01_D	0.00549728	0.477292	0.0800525	1	1	0.0722485	0.927751	1kmmD01	3.30.930.10	3.3	3	0.3869	0.3383
248	2p97A00_A	0.00626306	0.377853	0.110787	1	-1	0.05131	0	2p97A00	3.60.15.10	3.6	3	0.2964	0.3424
249	3ig4A02_A	0.00756892	0.207708	0.174114	1	1	0.159135	1	3ig4A02	3.90.230.10	3.9	3	0.3053	0.2834

## Sheet: 3k21A02
	structureId	b-phipsi	w-rdist	t-alpha	cluster	originalLabels	outlierScores	probabilities	filename	cath	ca	c	3D	3D-cand
0	4kmgA00_A	0.0124784	0.127347	0.0142096	0	-1	0.69571	0	4kmgA00	1.10.760.10	1.1	1	0.3601	0.2797
1	1wjoA01_A	0.00326934	0.231445	0.0157618	0	-1	0.432481	0	1wjoA01	1.10.418.10	1.1	1	0.3786	0.2545
2	4jqfA02_A	0.0143299	0.226242	0.00883392	0	-1	0.432481	0	4jqfA02	1.10.10.10	1.1	1	0.4261	0.3657
3	2h09A01_A	0.0109037	0.260159	0.0178253	0	-1	0.432481	0	2h09A01	1.10.10.10	1.1	1	0.3471	0.3056
4	3obyA03_A	0.0169292	0.269003	0.0142096	0	-1	0.432481	0	3obyA03	3.30.1330.30	3.3	3	0.3173	0.2338
5	2lmlA00_A	0.0171933	0.316785	0.0122592	0	-1	0.487533	0	2lmlA00	1.10.1200.10	1.1	1	0.4806	0.3569
6	1c0wA01_A	0.00734826	0.267012	0.028021	0	-1	0.438167	0	1c0wA01	1.10.10.10	1.1	1	0.366	0.3225
7	2l4bA00_A	0.0196254	0.247861	0.0178253	0	-1	0.432481	0	2l4bA00	1.10.1200.10	1.1	1	0.4585	0.3432
8	3v8jA01_A	0.0169246	0.444436	0.0105079	0	-1	0.43631	0	3v8jA01	1.10.10.10	1.1	1	0.3662	0.3414
9	3fr3B02_B	0.00887064	0.592122	0.00175131	0	-1	0.195135	0	3fr3B02	1.20.1050.10	1.2	1	0.3248	0.2075
10	2vxzA01_A	0.0193593	0.305675	0.0214669	0	-1	0.432481	0	2vxzA01	1.10.10.10	1.1	1	0.344	0.3184
11	2nr3A02_A	0.0249014	0.138963	0.0245184	0	-1	0.635771	0	2nr3A02	1.10.10.10	1.1	1	0.3858	0.325
12	2pjpA01_A	0.0139925	0.48123	0.0160142	0	-1	0.49179	0	2pjpA01	1.10.10.10	1.1	1	0.3307	0.3209
13	4o5vA01_A	0.0191061	0.297263	0.0262697	0	-1	0.392592	0	4o5vA01	1.10.10.10	1.1	1	0.3761	0.3395
14	4kmfA00_A	0.0192652	0.437703	0.0157618	0	-1	0.515118	0	4kmfA00	1.10.10.10	1.1	1	0.3679	0.3469
15	2wteA02_A	0.0147648	0.21249	0.0385289	0	-1	0.536073	0	2wteA02	1.10.10.10	1.1	1	0.3512	0.3154
16	4wcgA00_A	0.0215435	0.461698	0.0157618	0	-1	0.3454	0	4wcgA00	1.10.10.10	1.1	1	0.3377	0.3258
17	2ppiA01_A	0.0225495	0.570604	0.00175131	0	0	0.051468	0.948532	2ppiA01	3.30.710.10	3.3	3	0.2838	0.2054
18	3mwmA01_A	0.0401317	0.108247	0.0122592	0	-1	0.567941	0	3mwmA01	1.10.10.10	1.1	1	0.426	0.3532
19	1r6dA02_A	0.0323822	0.359016	0.00700525	0	-1	0.529494	0	1r6dA02	3.90.25.10	3.9	3	0.3277	0.247
20	2w9mA02_A	0.00573805	0.299299	0.0515654	0	-1	0.43216	0	2w9mA02	1.10.150.20	1.1	1	0.3601	0.3288
21	2wa5A01_A	0.00975768	0.324772	0.0457875	0	-1	0.392592	0	2wa5A01	1.10.418.10	1.1	1	0.3936	0.2722
22	2lkiA00_A	0.0224571	0.13958	0.0419708	0	-1	0.544334	0	2lkiA00	1.10.1200.10	1.1	1	0.4035	0.332
23	5c8gB00_B	0.0191969	0.625988	0.00350263	0	0	0	1	5c8gB00	1.20.920.10	1.2	1	0.3367	0.2202
24	3cuqB03_B	0.0248344	0.210688	0.0344203	0	-1	0.481977	0	3cuqB03	1.10.10.10	1.1	1	0.3442	0.3088
25	3ppuA02_A	0.025288	0.56533	0.00875657	0	0	0.051468	0.948532	3ppuA02	1.20.1050.10	1.2	1	0.3319	0.2333
26	4h2uD00_D	0.0275278	0.166269	0.0385289	0	-1	0.524267	0	4h2uD00	1.10.1200.10	1.1	1	0.4339	0.3635
27	3agkA03_A	0.0121845	0.174192	0.0692884	0	-1	0.567786	0	3agkA03	3.30.1330.30	3.3	3	0.3095	0.2329
28	3tj4A01_A	0.0308118	0.584365	0	0	0	0.051468	0.948532	3tj4A01	3.30.390.10	3.3	3	0.3223	0.1985
29	2imgA00_A	0.0271035	0.604157	0.00351494	0	-1	0.0299778	0	2imgA00	3.90.190.10	3.9	3	0.3645	0.1903
30	4x28C01_C	0.0190733	0.635435	0.0124113	0	0	0	1	4x28C01	1.10.540.10	1.1	1	0.3718	0.2342
31	2pg0A01_A	0.0193405	0.618526	0.0142096	0	0	0	1	2pg0A01	1.10.540.10	1.1	1	0.3828	0.25
32	2pibA01_A	0.0305187	0.577088	0.00350263	0	0	0.051468	0.948532	2pibA01	3.40.50.1000	3.4	3	0.3539	0.2104
33	2pvqA02_A	0.0229875	0.634951	0.00875657	0	0	0	1	2pvqA02	1.20.1050.10	1.2	1	0.3288	0.2121
34	2nt2A00_A	0.0297748	0.568014	0.00875657	0	0	0.051468	0.948532	2nt2A00	3.90.190.10	3.9	3	0.3846	0.2174
35	3go2A01_A	0.0350592	0.563115	0	0	0	0.051468	0.948532	3go2A01	3.30.390.10	3.3	3	0.334	0.2153
36	1lvaA03_A	0.0281063	0.383692	0.028021	0	-1	0.42474	0	1lvaA03	1.10.10.10	1.1	1	0.3445	0.3278
37	3p4tA01_A	0.0141117	0.599788	0.0269784	0	-1	0.0863384	0	3p4tA01	1.10.540.10	1.1	1	0.3117	0.2082
38	1tw9F02_F	0.0254108	0.630146	0.00705467	0	0	0	1	1tw9F02	1.20.1050.10	1.2	1	0.2956	0.1913
39	1vkuA00_A	0.0170193	0.178689	0.0718039	0	-1	0.552276	0	1vkuA00	1.10.1200.10	1.1	1	0.5074	0.39
40	1wolA00_A	0.010511	0.590245	0.033275	0	-1	0.176831	0	1wolA00	1.20.120.330	1.2	1	0.3826	0.2416
41	1rt8A04_A	0.0102556	0.282371	0.0753296	0	-1	0.534338	0	1rt8A04	1.10.418.10	1.1	1	0.4429	0.3015
42	1wvfA01_A	0.0368263	0.425174	0.0142096	0	-1	0.510218	0	1wvfA01	3.30.43.10	3.3	3	0.3204	0.2316
43	2xrnB01_B	0.0142387	0.386232	0.0574074	0	-1	0.45034	0	2xrnB01	1.10.10.10	1.1	1	0.3604	0.3373
44	2qi2A03_A	0.0162372	0.0658596	0.087619	0	-1	0.755439	0	2qi2A03	3.30.1330.30	3.3	3	0.3115	0.2407
45	2hcmA01_A	0.0281626	0.613073	0.0105079	0	0	0	1	2hcmA01	3.90.190.10	3.9	3	0.3769	0.2032
46	3cu4A00_A	0.0101852	0.188234	0.089317	0	-1	0.633371	0	3cu4A00	1.10.760.10	1.1	1	0.3755	0.3102
47	1lc5A01_A	0.0262839	0.633081	0.0106195	0	0	0	1	1lc5A01	3.90.1150.10	3.9	3	0.3474	0.2209
48	5iduD01_D	0.0221005	0.598535	0.0232975	0	0	0.051468	0.948532	5iduD01	1.10.540.10	1.1	1	0.3276	0.2261
49	1qagA01_A	0.00553532	0.344495	0.0805604	0	-1	0.397147	0	1qagA01	1.10.418.10	1.1	1	0.3934	0.2801
50	1jnrB01_B	0.0531199	0.3719	0.00350263	0	-1	0.501396	0	1jnrB01	3.30.70.20	3.3	3	0.3199	0.2915
51	3pfdA01_A	0.0310808	0.560347	0.0192644	0	0	0.051468	0.948532	3pfdA01	1.10.540.10	1.1	1	0.3306	0.2283
52	2dgwA01_A	0.0868628	0.0906718	0.00350263	0	-1	0.434493	0	2dgwA01	3.30.70.330	3.3	3	0.2968	0.25
53	1qbjC00_C	0.0294495	0.355775	0.0402802	0	-1	0.356713	0	1qbjC00	1.10.10.10	1.1	1	0.3669	0.3369
54	4ijaA01_A	0.028263	0.335279	0.0477064	0	-1	0.424504	0	4ijaA01	1.10.10.10	1.1	1	0.349	0.3259
55	1hqoA02_A	0.00849408	0.788223	0.00875657	0	-1	0.262261	0	1hqoA02	1.20.1050.10	1.2	1	0.3052	0.1767
56	2ce0A00_A	0.0152277	0.311079	0.0858144	0	-1	0.43216	0	2ce0A00	1.10.760.10	1.1	1	0.3755	0.2652
57	3p86A02_A	0.022171	0.715723	0.00875657	0	-1	0.328999	0	3p86A02	1.10.510.10	1.1	1	0.3612	0.1878
58	2cpdA01_A	0.0861507	0.239948	0	0	-1	0.604566	0	2cpdA01	3.30.70.330	3.3	3	0.2876	0.2506
59	4mdcA02_A	0.0181622	0.77997	0.00175439	0	-1	0.13312	0	4mdcA02	1.20.1050.10	1.2	1	0.3017	0.1821
60	3e58A01_A	0.0371233	0.574765	0.0140105	0	0	0.051468	0.948532	3e58A01	3.40.50.1000	3.4	3	0.3392	0.2
61	2zj8A04_A	0.00285292	0.53274	0.0712946	0	-1	0.571288	0	2zj8A04	1.10.150.20	1.1	1	0.3097	0.3069
62	2i6jA00_A	0.0180016	0.703655	0.0192644	0	-1	0.295989	0	2i6jA00	3.90.190.10	3.9	3	0.3684	0.1808
63	1x52A01_A	0.0199697	0.357685	0.0700525	0	-1	0.356713	0	1x52A01	3.30.1330.30	3.3	3	0.3263	0.2288
64	4d3pA00_A	0.0382793	0.626143	0.00351494	0	0	0	1	4d3pA00	3.90.190.10	3.9	3	0.3664	0.2068
65	4gs5A02_A	0.0496659	0.529026	0.00351494	0	-1	0.223345	0	4gs5A02	3.30.300.30	3.3	3	0.318	0.2173
66	3nxbA00_A	0.0332404	0.489182	0.028021	0	-1	0.295395	0	3nxbA00	1.20.920.10	1.2	1	0.2934	0.2229
67	4ki9A00_A	0.0236792	0.72517	0.00875657	0	-1	0.270789	0	4ki9A00	3.90.190.10	3.9	3	0.3731	0.1936
68	2ghpA03_A	0.0913515	0.11955	0.00528169	0	-1	0.434493	0	2ghpA03	3.30.70.330	3.3	3	0.3322	0.2723
69	1yy7A02_A	0.0289731	0.589133	0.0251346	0	0	0.051468	0.948532	1yy7A02	1.20.1050.10	1.2	1	0.3065	0.2158
70	2x4fB01_B	0.085133	0.307287	0	0	-1	0.306552	0	2x4fB01	3.30.200.20	3.3	3	0.3197	0.2535
71	1r26A00_A	0.0529861	0.455485	0.0105079	0	-1	0.345436	0	1r26A00	3.40.30.10	3.4	3	0.2963	0.1994
72	2ix5A01_A	0.0036759	0.754555	0.0232975	0	-1	0.414807	0	2ix5A01	1.10.540.10	1.1	1	0.3467	0.2124
73	1aoaA01_A	0.0156513	0.432562	0.0770578	0	-1	0.577711	0	1aoaA01	1.10.418.10	1.1	1	0.4072	0.2553
74	4ivfA02_A	0.03495	0.686188	0.00175131	0	-1	0.354464	0	4ivfA02	1.20.1050.10	1.2	1	0.2925	0.1801
75	2o0yA01_A	0.0156894	0.332404	0.0896947	0	-1	0.356713	0	2o0yA01	1.10.10.10	1.1	1	0.3635	0.347
76	4pxhB00_B	0.0158035	0.255772	0.103327	0	-1	0.633356	0	4pxhB00	1.10.1200.10	1.1	1	0.4109	0.3612
77	2cpyA01_A	0.0943796	0.128418	0.00705467	0	-1	0.434493	0	2cpyA01	3.30.70.330	3.3	3	0.3496	0.2771
78	5ko4A00_A	0.023584	0.47203	0.0593692	0	-1	0.516504	0	5ko4A00	1.20.920.10	1.2	1	0.3251	0.2343
79	2crhA01_A	0.0782876	0.307742	0.00875657	0	-1	0.306552	0	2crhA01	3.30.505.10	3.3	3	0.3147	0.2264
80	1c6rA00_A	0.00573298	0.171554	0.183888	0	-1	0.649475	0	1c6rA00	1.10.760.10	1.1	1	0.3639	0.2925
81	2hszA01_A	0.0419197	0.580229	0.0106195	0	0	0.051468	0.948532	2hszA01	3.40.50.1000	3.4	3	0.3685	0.1962
82	1zzwA00_A	0.0353201	0.623678	0.0160142	0	0	0	1	1zzwA00	3.90.190.10	3.9	3	0.3891	0.2119
83	4dxkA01_A	0.0451794	0.567091	0.0122592	0	0	0.051468	0.948532	4dxkA01	3.30.390.10	3.3	3	0.3286	0.2055
84	1ivhA01_A	0.0320092	0.625383	0.0214669	0	0	0	1	1ivhA01	1.10.540.10	1.1	1	0.3426	0.2212
85	2mqjA00_A	0.102939	0.115268	0.00700525	0	-1	0.434493	0	2mqjA00	3.10.20.90	3.1	3	0.3714	0.3173
86	2vzcB00_B	0.0141463	0.582582	0.0630473	0	-1	0.313228	0	2vzcB00	1.10.418.10	1.1	1	0.4009	0.2463
87	2kk8A01_A	0.0779258	0.305347	0.0122592	0	-1	0.306552	0	2kk8A01	3.10.20.90	3.1	3	0.3698	0.3251
88	3fkdA01_A	0.0363967	0.568516	0.0245184	0	0	0.051468	0.948532	3fkdA01	3.90.1150.10	3.9	3	0.366	0.2382
89	4p6qA01_A	0.0693496	0.1945	0.0232975	0	-1	0.434493	0	4p6qA01	3.30.70.330	3.3	3	0.3407	0.2798
90	2dgxA01_A	0.0627781	0.194923	0.0269784	0	-1	0.434493	0	2dgxA01	3.30.70.330	3.3	3	0.3757	0.3018
91	1rx0C01_C	0.0159057	0.659959	0.0438757	0	-1	0.193504	0	1rx0C01	1.10.540.10	1.1	1	0.3611	0.223
92	2uxwA02_A	0.020054	0.654906	0.0381818	0	-1	0.228232	0	2uxwA02	1.10.540.10	1.1	1	0.3676	0.2432
93	1oohA00_A	0.0427769	0.510826	0.0227671	0	-1	0.197781	0	1oohA00	1.10.238.20	1.1	1	0.4647	0.2884
94	4hojA02_A	0.0331185	0.594013	0.0262697	0	0	0.051468	0.948532	4hojA02	1.20.1050.10	1.2	1	0.3098	0.2231
95	2kd0A01_A	0.0874376	0.327627	0.00350263	0	-1	0.306552	0	2kd0A01	3.10.20.90	3.1	3	0.4003	0.3522
96	4k7zA03_A	0.0691821	0.520044	0	0	-1	0.0728314	0	4k7zA03	3.30.390.30	3.3	3	0.337	0.2135
97	3getA02_A	0.036479	0.495651	0.0344203	0	-1	0.344638	0	3getA02	3.90.1150.10	3.9	3	0.3412	0.2662
98	2cq8A01_A	0.00898964	0.178877	0.244009	0	-1	0.723736	0	2cq8A01	1.10.1200.10	1.1	1	0.4477	0.3712
99	4eekA01_A	0.0373224	0.623527	0.0175131	0	0	0	1	4eekA01	3.40.50.1000	3.4	3	0.3778	0.194
100	2c0uA01_A	0.0101083	0.729857	0.0344203	0	-1	0.257598	0	2c0uA01	1.10.540.10	1.1	1	0.3239	0.2031
101	3ly1A01_A	0.0314769	0.558647	0.0381818	0	0	0.051468	0.948532	3ly1A01	3.90.1150.10	3.9	3	0.3443	0.2591
102	3ce7A00_A	0.0417642	0.330705	0.0400729	0	-1	0.356713	0	3ce7A00	1.10.1200.10	1.1	1	0.4488	0.347
103	3o10A00_A	0.0125194	0.709871	0.0367776	0	-1	0.224912	0	3o10A00	1.20.120.330	1.2	1	0.3382	0.2088
104	4hxiA01_A	0.0326132	0.576998	0.0315236	0	0	0.051468	0.948532	4hxiA01	3.30.710.10	3.3	3	0.2677	0.1797
105	2h34A01_A	0.101711	0.31629	0.00175131	0	-1	0.306552	0	2h34A01	3.30.200.20	3.3	3	0.3103	0.2663
106	2dnnA01_A	0.087338	0.0978504	0.0214669	0	-1	0.434493	0	2dnnA01	3.30.70.330	3.3	3	0.3156	0.2552
107	4bbyA03_A	0.0724402	0.534219	0	0	-1	0.167231	0	4bbyA03	3.30.465.10	3.3	3	0.3216	0.2085
108	1h2vZ00_Z	0.0936899	0.29298	0.00883392	0	-1	0.306552	0	1h2vZ00	3.30.70.330	3.3	3	0.3798	0.2701
109	3uqcB01_B	0.0872844	0.369776	0.00525394	0	-1	0.379719	0	3uqcB01	3.30.200.20	3.3	3	0.3402	0.2561
110	3obwA03_A	0.0171907	0.330796	0.110895	0	-1	0.397147	0	3obwA03	3.30.1330.30	3.3	3	0.308	0.2229
111	3ddmA01_A	0.0512301	0.651869	0.00175131	0	0	0.0153383	0.984662	3ddmA01	3.30.390.10	3.3	3	0.3282	0.198
112	4ptbB02_B	0.0527832	0.588807	0.00883392	0	-1	0.0860753	0	4ptbB02	1.20.920.10	1.2	1	0.3488	0.2399
113	3kxrA02_A	0.0512586	0.660231	0	0	0	0.0826241	0.917376	3kxrA02	3.10.580.10	3.1	3	0.3493	0.2127
114	4uavA01_A	0.0493758	0.648929	0.00350263	0	0	0.0153383	0.984662	4uavA01	3.40.50.1000	3.4	3	0.3805	0.1952
115	3ivfA01_A	0.0933471	0.103605	0.0214669	0	-1	0.434493	0	3ivfA01	3.10.20.90	3.1	3	0.3855	0.3209
116	1dxlA03_A	0.0604069	0.482474	0.0157618	0	-1	0.102479	0	1dxlA03	3.30.390.30	3.3	3	0.3637	0.2303
117	2jt1A00_A	0.0191699	0.174966	0.15121	0	-1	0.64423	0	2jt1A00	1.10.10.10	1.1	1	0.3607	0.3246
118	1ohcA02_A	0.0309338	0.768429	0.00350263	0	-1	0.161687	0	1ohcA02	3.90.190.10	3.9	3	0.3528	0.1734
119	5gmka00_a	0.0675077	0.0930881	0.0402802	0	-1	0.489303	0	5gmka00	3.30.70.330	3.3	3	0.3091	0.2508
120	4r0mA02_A	0.0596687	0.497036	0.0157618	0	-1	0.0728314	0	4r0mA02	3.30.300.30	3.3	3	0.3459	0.2455
121	2b69A02_A	0.019944	0.287852	0.119608	0	-1	0.534338	0	2b69A02	3.90.25.10	3.9	3	0.2932	0.244
122	1xmkA00_A	0.0236147	0.134317	0.132937	0	-1	0.675876	0	1xmkA00	1.10.10.10	1.1	1	0.3295	0.2851
123	2rfqA01_A	0.0226661	0.5812	0.0595447	0	-1	0.247026	0	2rfqA01	1.10.540.10	1.1	1	0.3192	0.234
124	3o46A00_A	0.115524	0.110148	0.0175131	0	-1	0.434493	0	3o46A00	2.30.42.10	2.3	2	0.2845	0.2583
125	3gpgA00_A	0.0467305	0.661013	0.00528169	0	-1	0.11566	0	3gpgA00	3.40.220.10	3.4	3	0.3066	0.1664
126	3k54A01_A	0.115488	0.175979	0.0142096	0	-1	0.434493	0	3k54A01	3.30.200.20	3.3	3	0.2988	0.2515
127	4i9fB01_B	0.0554337	0.616846	0.00525394	0	-1	0.0702987	0	4i9fB01	3.40.50.1000	3.4	3	0.3408	0.1872
128	1v5pA01_A	0.0936978	0.444677	0.00175131	0	-1	0.292737	0	1v5pA01	2.30.29.30	2.3	2	0.2835	0.2049
129	2qq6A01_A	0.0361663	0.549351	0.0385289	0	-1	0.104499	0	2qq6A01	3.30.390.10	3.3	3	0.3132	0.2047
130	1o6yA01_A	0.0904009	0.335446	0.0122592	0	-1	0.306552	0	1o6yA01	3.30.200.20	3.3	3	0.3233	0.2571
131	4h2wC00_C	0.0214241	0.242634	0.1331	0	-1	0.564009	0	4h2wC00	1.10.1200.10	1.1	1	0.4526	0.3758
132	4a8xA00_A	0.0947942	0.312769	0.0124113	0	-1	0.306552	0	4a8xA00	3.30.70.330	3.3	3	0.3791	0.2806
133	2oifB00_B	0.0277048	0.746612	0.0192644	0	0	0.0781733	0.921827	2oifB00	1.10.490.10	1.1	1	0.3758	0.1997
134	1m5zA00_A	0.112923	0.114049	0.0196429	0	-1	0.434493	0	1m5zA00	2.30.42.10	2.3	2	0.3784	0.2904
135	5czdB00_B	0.0224479	0.13619	0.180385	0	-1	0.599751	0	5czdB00	1.10.1200.10	1.1	1	0.46	0.3809
136	3c0iA01_A	0.0991295	0.460656	0	0	-1	0.21203	0	3c0iA01	3.30.200.20	3.3	3	0.3513	0.2821
137	4equB01_B	0.099751	0.274165	0.0142096	0	-1	0.442148	0	4equB01	3.30.200.20	3.3	3	0.3021	0.247
138	4b6wA00_A	0.0991195	0.0996364	0.0245184	0	-1	0.434493	0	4b6wA00	3.10.20.90	3.1	3	0.3685	0.3017
139	1phkA01_A	0.0852469	0.509931	0.00175439	0	-1	0.227297	0	1phkA01	3.30.200.20	3.3	3	0.3617	0.2759
140	3apoA07_A	0.0767674	0.46628	0.0140105	0	-1	0.0791071	0	3apoA07	3.40.30.10	3.4	3	0.285	0.1875
141	2nyvA01_A	0.0460983	0.612649	0.0192644	0	0	0	1	2nyvA01	3.40.50.1000	3.4	3	0.3476	0.196
142	4oxwA00_A	0.0515818	0.579882	0.0192644	0	0	0.051468	0.948532	4oxwA00	3.30.1520.10	3.3	3	0.3066	0.2163
143	2bhsB01_B	0.0397355	0.75227	0	0	-1	0.272783	0	2bhsB01	3.40.50.1100	3.4	3	0.4209	0.186
144	2i1qA01_A	0.0127271	0.382726	0.142	0	-1	0.595221	0	2i1qA01	1.10.150.20	1.1	1	0.2906	0.2803
145	3lyxB00_B	0.0598166	0.636802	0.00175439	0	0	0.0153383	0.984662	3lyxB00	3.30.450.20	3.3	3	0.3804	0.2456
146	2ia2A01_A	0.0200782	0.25516	0.148893	0	-1	0.535498	0	2ia2A01	1.10.10.10	1.1	1	0.3829	0.3455
147	1y88A02_A	0.00914917	0.49098	0.121807	0	-1	0.385635	0	1y88A02	1.10.150.20	1.1	1	0.326	0.3198
148	4o38A01_A	0.105025	0.468684	0	0	-1	0.169322	0	4o38A01	3.30.200.20	3.3	3	0.3233	0.248
149	1lufA01_A	0.0840267	0.374212	0.0160142	0	-1	0.363909	0	1lufA01	3.30.200.20	3.3	3	0.3195	0.2425
150	3d7tA01_A	0.0963013	0.228166	0.0210158	0	-1	0.451665	0	3d7tA01	3.30.200.20	3.3	3	0.3146	0.2626
151	2g9wA01_A	0.0456135	0.303826	0.0593692	0	-1	0.479977	0	2g9wA01	1.10.10.10	1.1	1	0.4493	0.4103
152	3f61A02_A	0.016849	0.692392	0.0542907	0	-1	0.153617	0	3f61A02	1.10.510.10	1.1	1	0.3194	0.1688
153	1nhyA02_A	0.0304229	0.765902	0.0140105	0	-1	0.018128	0	1nhyA02	1.20.1050.10	1.2	1	0.3229	0.1797
154	1okrA01_A	0.027537	0.345059	0.0980736	0	-1	0.396597	0	1okrA01	1.10.10.10	1.1	1	0.4351	0.4016
155	4ex6A01_A	0.0310718	0.535961	0.0595447	0	-1	0.308308	0	4ex6A01	3.40.50.1000	3.4	3	0.3831	0.2003
156	2ymmB01_B	0.0567989	0.65725	0.00350263	0	0	0.0153383	0.984662	2ymmB01	3.40.50.1000	3.4	3	0.3807	0.201
157	2np8A03_A	0.0323248	0.447365	0.0718039	0	-1	0.55039	0	2np8A03	1.10.510.10	1.1	1	0.324	0.2366
158	4q5rA02_A	0.0338613	0.660713	0.0288288	0	-1	0.136741	0	4q5rA02	1.20.1050.10	1.2	1	0.2753	0.2004
159	5dj1A01_A	0.0302603	0.626549	0.0472855	0	-1	0.179267	0	5dj1A01	3.90.1150.10	3.9	3	0.3746	0.2366
160	5kp7B00_B	0.0248832	0.144909	0.208406	0	-1	0.612945	0	5kp7B00	1.10.1200.10	1.1	1	0.4567	0.3771
161	3kwoA00_A	0.0227877	0.812171	0.0160142	0	0	0.0463565	0.953643	3kwoA00	1.20.1260.10	1.2	1	0.3248	0.1834
162	3a7fA01_A	0.0954465	0.32847	0.0157618	0	-1	0.306552	0	3a7fA01	3.30.200.20	3.3	3	0.2927	0.2131
163	4f0cA02_A	0.0337663	0.798891	0.00175131	0	-1	0.049524	0	4f0cA02	1.20.1050.10	1.2	1	0.3346	0.1917
164	1whyA01_A	0.0547965	0.200609	0.0574074	0	-1	0.462742	0	1whyA01	3.30.70.330	3.3	3	0.3186	0.2771
165	3m5bA00_A	0.0319352	0.46613	0.0735552	0	-1	0.432646	0	3m5bA00	3.30.710.10	3.3	3	0.3258	0.2283
166	1amuA04_A	0.0975914	0.468727	0.00525394	0	-1	0.0653996	0	1amuA04	3.30.300.30	3.3	3	0.3078	0.2273
167	4iv6B01_B	0.0253645	0.632417	0.0577933	0	-1	0.00721592	0	4iv6B01	1.10.540.10	1.1	1	0.3139	0.2239
168	5tjjA01_A	0.0254319	0.11495	0.283146	0	-1	0.772723	0	5tjjA01	1.10.10.10	1.1	1	0.3835	0.3288
169	4wovA01_A	0.105388	0.189526	0.0232975	0	-1	0.434493	0	4wovA01	3.30.200.20	3.3	3	0.3218	0.2647
170	4eqmA01_A	0.0904466	0.488501	0.00705467	0	-1	0.169322	0	4eqmA01	3.30.200.20	3.3	3	0.3239	0.2542
171	3wxmB03_B	0.0193463	0.323189	0.157618	0	-1	0.468643	0	3wxmB03	3.30.1330.30	3.3	3	0.2883	0.2061
172	3r23A03_A	0.0705795	0.325871	0.033275	0	-1	0.306552	0	3r23A03	3.30.1490.20	3.3	3	0.3081	0.2906
173	2hr3A02_A	0.0058077	0.467837	0.19958	0	-1	0.602754	0	2hr3A02	1.10.10.10	1.1	1	0.3533	0.3439
174	2l4mA00_A	0.0215555	0.260591	0.209746	0	-1	0.674212	0	2l4mA00	1.10.10.10	1.1	1	0.3705	0.3325
175	2kanA01_A	0.091537	0.339651	0.0192644	0	-1	0.306552	0	2kanA01	3.10.20.90	3.1	3	0.3905	0.3411
176	2knoA01_A	0.0683142	0.517983	0.0192644	0	-1	0.0728314	0	2knoA01	3.30.505.10	3.3	3	0.3006	0.2094
177	2qdeA01_A	0.042616	0.636369	0.0245184	0	0	0	1	2qdeA01	3.30.390.10	3.3	3	0.3407	0.1976
178	4gt4B01_B	0.0984403	0.177891	0.0269784	0	-1	0.434493	0	4gt4B01	3.30.200.20	3.3	3	0.3438	0.2797
179	3emuA00_A	0.0217151	0.648003	0.0647986	0	0	0	1	3emuA00	3.90.190.10	3.9	3	0.3917	0.2052
180	3qdnA01_A	0.05104	0.379332	0.0477064	0	-1	0.43325	0	3qdnA01	3.40.30.10	3.4	3	0.3066	0.1964
181	1sfuA00_A	0.0602485	0.208496	0.0554529	0	-1	0.484564	0	1sfuA00	1.10.10.10	1.1	1	0.3336	0.2998
182	3g3zA02_A	0.0404404	0.399571	0.0630473	0	-1	0.512156	0	3g3zA02	1.10.10.10	1.1	1	0.313	0.295
183	2xzsA01_A	0.128066	0.415657	0.00528169	0	-1	0.390038	0	2xzsA01	3.30.200.20	3.3	3	0.3213	0.248
184	3h9wA00_A	0.0715512	0.535225	0.0160142	0	-1	0.0728314	0	3h9wA00	3.30.450.20	3.3	3	0.361	0.2499
185	1l3kA01_A	0.095397	0.152867	0.0315236	0	-1	0.434493	0	1l3kA01	3.30.70.330	3.3	3	0.3762	0.2878
186	1udyA01_A	0.0205262	0.691445	0.0554529	0	-1	0.147083	0	1udyA01	1.10.540.10	1.1	1	0.391	0.2326
187	2gzvA01_A	0.132614	0.101571	0.0269784	0	-1	0.434493	0	2gzvA01	2.30.42.10	2.3	2	0.349	0.2923
188	1gg3A02_A	0.0845514	0.171679	0.0385289	0	-1	0.434493	0	1gg3A02	3.10.20.90	3.1	3	0.357	0.3112
189	1luiA00_A	0.108495	0.328365	0.0160142	0	-1	0.306552	0	1luiA00	3.30.505.10	3.3	3	0.2817	0.1968
190	1a9nD00_D	0.0664733	0.262117	0.0472855	0	-1	0.553854	0	1a9nD00	3.30.70.330	3.3	3	0.3657	0.276
191	1id3B00_B	0.00259882	0.734007	0.0652985	0	-1	0.267783	0	1id3B00	1.10.20.10	1.1	1	0.3835	0.3059
192	5e7qA02_A	0.0796699	0.47339	0.0192644	0	-1	0.0653996	0	5e7qA02	3.30.300.30	3.3	3	0.3277	0.2177
193	2yw6B00_B	0.0315258	0.796242	0.0122592	0	0	0	1	2yw6B00	1.20.1260.10	1.2	1	0.3179	0.174
194	3kh5A01_A	0.0322387	0.812387	0.00700525	0	0	0	1	3kh5A01	3.10.580.10	3.1	3	0.2911	0.1826
195	1t5hX04_X	0.0737546	0.476934	0.0232975	0	-1	0.0653996	0	1t5hX04	3.30.300.30	3.3	3	0.3051	0.2183
196	2f5yA00_A	0.11484	0.166535	0.028021	0	-1	0.434493	0	2f5yA00	2.30.42.10	2.3	2	0.3578	0.2845
197	2erbA01_A	0.0152126	0.472612	0.14711	0	-1	0.338366	0	2erbA01	1.10.238.20	1.1	1	0.4897	0.3242
198	2rkuA01_A	0.100074	0.451077	0.0122592	0	-1	0.0653996	0	2rkuA01	3.30.200.20	3.3	3	0.334	0.2656
199	4ielA02_A	0.0288826	0.633322	0.0577933	0	0	0.0469572	0.953043	4ielA02	1.20.1050.10	1.2	1	0.3206	0.1887
200	1pn9B02_B	0.0144302	0.698043	0.0672897	0	0	0.0503195	0.94968	1pn9B02	1.20.1050.10	1.2	1	0.3435	0.2067
201	2cgqA00_A	0.0262759	0.250587	0.165306	0	-1	0.600439	0	2cgqA00	1.10.1200.10	1.1	1	0.4768	0.4003
202	2xf1A00_A	0.0689047	0.545217	0.0196429	0	-1	0.115163	0	2xf1A00	3.40.20.10	3.4	3	0.3418	0.2159
203	2kdkA01_A	0.12274	0.483547	0.00350263	0	-1	0.0909661	0	2kdkA01	3.30.450.20	3.3	3	0.3667	0.2511
204	1wn1A01_A	0.0490778	0.528295	0.0385289	0	-1	0.13924	0	1wn1A01	3.40.350.10	3.4	3	0.3517	0.2132
205	3kpbA00_A	0.0489841	0.60059	0.028021	0	-1	0.0730967	0	3kpbA00	3.10.580.10	3.1	3	0.3217	0.2078
206	1wcnA01_A	0.00346945	0.540584	0.158215	0	-1	0.484391	0	1wcnA01	1.10.150.20	1.1	1	0.3339	0.3254
207	2j16A00_A	0.0256091	0.570022	0.0823117	0	-1	0.167359	0	2j16A00	3.90.190.10	3.9	3	0.3582	0.2101
208	4fuqA02_A	0.0709521	0.447667	0.0288288	0	-1	0.283228	0	4fuqA02	3.30.300.30	3.3	3	0.3122	0.2336
209	1r0mA01_A	0.0672316	0.648575	0.00700525	0	0	0.0153383	0.984662	1r0mA01	3.30.390.10	3.3	3	0.2936	0.1857
210	3iu5A00_A	0.07138	0.644099	0.00525394	0	0	0.0237806	0.976219	3iu5A00	1.20.920.10	1.2	1	0.3349	0.2182
211	3uarA02_A	0.0533349	0.629177	0.0210158	0	0	0.0124719	0.987528	3uarA02	1.20.1050.10	1.2	1	0.2927	0.1989
212	2k54A00_A	0.0666322	0.637273	0.0105079	0	0	0.0848243	0.915176	2k54A00	3.10.450.50	3.1	3	0.3579	0.2241
213	3shuB00_B	0.0988222	0.260149	0.028021	0	-1	0.422187	0	3shuB00	2.30.42.10	2.3	2	0.3165	0.2448
214	3v2lA00_A	0.0148727	0.470662	0.187391	0	-1	0.525379	0	3v2lA00	1.10.238.20	1.1	1	0.4767	0.3117
215	4yurA02_A	0.0323013	0.653134	0.0472855	0	0	0	1	4yurA02	1.10.510.10	1.1	1	0.3594	0.2135
216	1zkhA00_A	0.0836439	0.172137	0.0457875	0	-1	0.434493	0	1zkhA00	3.10.20.90	3.1	3	0.3851	0.3032
217	2egkA00_A	0.148359	0.23526	0.0232975	0	-1	0.434493	0	2egkA00	2.30.42.10	2.3	2	0.3367	0.2705
218	2b0cA01_A	0.0458334	0.577686	0.0381818	0	-1	0.108396	0	2b0cA01	3.40.50.1000	3.4	3	0.3764	0.2189
219	2edpA01_A	0.144405	0.100666	0.0306859	0	-1	0.434493	0	2edpA01	2.30.42.10	2.3	2	0.3199	0.2672
220	2gj3A00_A	0.0805493	0.618393	0.00525394	0	-1	0.221031	0	2gj3A00	3.30.450.20	3.3	3	0.3556	0.2513
221	2kbsA00_A	0.102705	0.196927	0.0297723	0	-1	0.434493	0	2kbsA00	2.30.42.10	2.3	2	0.3257	0.2537
222	2mzqA00_A	0.0933901	0.397752	0.0210158	0	-1	0.176701	0	2mzqA00	3.30.70.330	3.3	3	0.3281	0.2339
223	2ah5A01_A	0.0442174	0.54821	0.0455342	0	-1	0.0668919	0	2ah5A01	3.40.50.1000	3.4	3	0.3588	0.1963
224	1jqiA01_A	0.0236007	0.647378	0.0712946	0	0	0.0486564	0.951344	1jqiA01	1.10.540.10	1.1	1	0.3376	0.2299
225	2q00B00_B	0.0758725	0.580164	0.0142096	0	-1	0.226246	0	2q00B00	1.20.120.330	1.2	1	0.3983	0.2408
226	2cduA03_A	0.105504	0.540108	0.00350263	0	-1	0.327746	0	2cduA03	3.30.390.30	3.3	3	0.3634	0.2369
227	1z05A01_A	0.0298641	0.17277	0.209746	0	-1	0.599751	0	1z05A01	1.10.10.10	1.1	1	0.3343	0.297
228	3jyuA02_A	0.118375	0.319807	0.0210158	0	-1	0.336688	0	3jyuA02	3.10.20.90	3.1	3	0.3689	0.2925
229	2xz0D00_D	0.0276818	0.277726	0.166375	0	-1	0.516533	0	2xz0D00	1.10.1200.10	1.1	1	0.4471	0.357
230	1j75A00_A	0.0144309	0.533948	0.139721	0	-1	0.334659	0	1j75A00	1.10.10.10	1.1	1	0.3293	0.3269
231	1axdA02_A	0.0472781	0.708876	0.0140105	0	-1	0.0683922	0	1axdA02	1.20.1050.10	1.2	1	0.3483	0.2151
232	1yqzA03_A	0.0829155	0.487157	0.0214669	0	-1	0.0653996	0	1yqzA03	3.30.390.30	3.3	3	0.3668	0.2462
233	1pxyB03_B	0.0102572	0.53031	0.197898	0	-1	0.559551	0	1pxyB03	1.10.418.10	1.1	1	0.3421	0.2161
234	2ihcD01_D	0.0136141	0.519336	0.168126	0	-1	0.394344	0	2ihcD01	3.30.710.10	3.3	3	0.3875	0.2483
235	2oqhA01_A	0.025927	0.558655	0.0896947	0	-1	0.260058	0	2oqhA01	3.30.390.10	3.3	3	0.2824	0.1935
236	4mjdA00_A	0.0776544	0.508685	0.0232975	0	-1	0.0706214	0	4mjdA00	3.10.450.50	3.1	3	0.3424	0.2345
237	1r2jA01_A	0.0180593	0.514732	0.129597	0	-1	0.320481	0	1r2jA01	1.10.540.10	1.1	1	0.3461	0.252
238	2dgsA01_A	0.113845	0.242911	0.0288288	0	-1	0.434493	0	2dgsA01	3.30.70.330	3.3	3	0.3748	0.2827
239	4olqA02_A	0.0181085	0.448396	0.254945	0	-1	0.590794	0	4olqA02	1.10.12.10	1.1	1	0.2841	0.2841
240	3toyA01_A	0.0403342	0.757251	0.0142096	0	0	0.0781733	0.921827	3toyA01	3.30.390.10	3.3	3	0.3626	0.2121
241	2mh2A00_A	0.0215396	0.426672	0.182195	0	-1	0.60572	0	2mh2A00	1.10.10.10	1.1	1	0.4205	0.3878
242	3q18A02_A	0.0396365	0.634961	0.0420315	0	0	0	1	3q18A02	1.20.1050.10	1.2	1	0.3212	0.1874
243	4x28C02_C	0.121717	0.351684	0.0210158	0	-1	0.346593	0	4x28C02	2.40.110.10	2.4	2	0.2803	0.2141
244	1na7A01_A	0.0867028	0.372375	0.0297723	0	-1	0.231534	0	1na7A01	3.30.200.20	3.3	3	0.3267	0.2483
245	2rvjA01_A	0.0642481	0.342096	0.0525394	0	-1	0.306552	0	2rvjA01	3.30.70.330	3.3	3	0.3471	0.2439
246	1r62A00_A	0.0754639	0.656042	0.00705467	0	0	0.0153383	0.984662	1r62A00	3.30.565.10	3.3	3	0.3842	0.1955
247	2c9wA01_A	0.0590759	0.497105	0.0385289	0	-1	0.202815	0	2c9wA01	3.30.505.10	3.3	3	0.3617	0.2213
248	3sf6A01_A	0.00817991	0.763234	0.0692884	0	-1	0.129036	0	3sf6A01	1.10.540.10	1.1	1	0.3427	0.2272
249	3qqyA01_A	0.0335561	0.7952	0.0178253	0	0	0	1	3qqyA01	3.10.28.10	3.1	3	0.3212	0.1668

## Sheet: 1upqA00
	structureId	b-phipsi	w-rdist	t-alpha	cluster	originalLabels	outlierScores	probabilities	filename	cath	ca	c	3D	3D-cand
0	1kt0A02_A	0.00217095	0.060733	0.00510204	0	-1	0.442776	0	1kt0A02	3.10.50.40	3.1	3	0.3597	0.3456
1	3ewkA01_A	0.00351403	0.100569	0	0	-1	0.169631	0	3ewkA01	3.30.450.20	3.3	3	0.3039	0.3116
2	4nswA02_A	0.00823019	0.031232	0.00681431	0	-1	0.613117	0	4nswA02	2.30.29.30	2.3	2	0.7727	0.7604
3	3f40A00_A	0.00764907	0.124651	0.00339559	0	0	0.0155939	0.984406	3f40A00	3.10.450.50	3.1	3	0.307	0.3281
4	2dmzA01_A	0.00248606	0.225526	0.00338409	0	0	0.0390682	1	2dmzA01	2.30.42.10	2.3	2	0.339	0.3668
5	2dryA00_A	0.010159	0.0832335	0.00510204	0	-1	0.142055	0	2dryA00	2.80.10.50	2.8	2	0.324	0.2908
6	3ls9A01_A	0.00497793	0.128212	0.0154639	0	0	0.0172534	0.982747	3ls9A01	2.30.40.10	2.3	2	0.3625	0.3515
7	1vclA02_A	0.000539338	0.111547	0.0270728	0	-1	0.0408854	0	1vclA02	2.80.10.50	2.8	2	0.3778	0.3257
8	2ffuA02_A	0.0065689	0.0745721	0.0207254	0	-1	0.223895	0	2ffuA02	2.80.10.50	2.8	2	0.3404	0.3078
9	3ff7C00_C	0.00882557	0.118326	0.00853242	0	0	0	1	3ff7C00	3.10.100.10	3.1	3	0.2647	0.2574
10	1tdqB00_B	0.0070404	0.160414	0.0101523	0	0	0	1	1tdqB00	3.10.100.10	3.1	3	0.2857	0.2575
11	2mzqA00_A	0.00743607	0.156687	0.0137221	0	0	0	1	2mzqA00	3.30.70.330	3.3	3	0.3142	0.3288
12	2f4eB00_B	0.00692998	0.228184	0.00676819	0	0	0	1	2f4eB00	3.10.50.40	3.1	3	0.3494	0.3111
13	1a1aB00_B	0.0111756	0.143965	0.00676819	0	0	0	1	1a1aB00	3.30.505.10	3.3	3	0.3018	0.3125
14	4x28C02_C	0.00350836	0.247972	0.0137221	0	0	0	1	4x28C02	2.40.110.10	2.4	2	0.256	0.2661
15	3llpB02_B	0.0122746	0.145506	0.00510204	0	0	0	1	3llpB02	2.80.10.50	2.8	2	0.3992	0.3677
16	1h9oA00_A	0.0137401	0.144813	0.00676819	0	0	0	1	1h9oA00	3.30.505.10	3.3	3	0.3212	0.3189
17	3uqcB01_B	0.00430815	0.190219	0.0296167	0	0	0	1	3uqcB01	3.30.200.20	3.3	3	0.3133	0.3429
18	3shuB00_B	0.00695895	0.31637	0.00681431	0	-1	0.00138877	0	3shuB00	2.30.42.10	2.3	2	0.2979	0.3211
19	2ox8A00_A	0.00423344	0.265428	0.0224913	0	0	0	1	2ox8A00	3.10.100.10	3.1	3	0.2806	0.2483
20	2x2sC00_C	0.00942097	0.198471	0.0172117	0	0	0.0499306	1	2x2sC00	2.80.10.50	2.8	2	0.3289	0.2689
21	3rs1A00_A	0.0146788	0.162992	0.00853242	0	0	0	1	3rs1A00	3.10.100.10	3.1	3	0.2978	0.2752
22	3l8kA03_A	0.0130102	0.127892	0.0203046	0	0	0	1	3l8kA03	3.30.390.30	3.3	3	0.3655	0.3475
23	4fx9A03_A	0.010038	0.233107	0.0135364	0	0	0	1	4fx9A03	3.30.390.30	3.3	3	0.3864	0.373
24	3nf4A02_A	0.0043933	0.20441	0.0350263	0	0	0.0464228	0.953577	3nf4A02	2.40.110.10	2.4	2	0.2747	0.2639
25	4f0lB01_B	0.0057974	0.120204	0.0460177	0	-1	0.0176738	0	4f0lB01	2.30.40.10	2.3	2	0.3622	0.3646
26	3jyuA02_A	0.0093748	0.256165	0.0137221	0	0	0.00674832	0.993252	3jyuA02	3.10.20.90	3.1	3	0.2845	0.3254
27	2ff4A03_A	0.00826299	0.280607	0.0137221	0	0	0	1	2ff4A03	2.60.200.20	2.6	2	0.3339	0.3545
28	2wtkC01_C	0.012352	0.23801	0.00853242	0	0	0	1	2wtkC01	3.30.200.20	3.3	3	0.2714	0.306
29	2j8aA01_A	0.0123229	0.293652	0	0	-1	0.157617	0	2j8aA01	3.30.70.330	3.3	3	0.2634	0.3084
30	5e7qA02_A	0.0167139	0.113391	0.0154639	0	0	0	1	5e7qA02	3.30.300.30	3.3	3	0.2809	0.2823
31	4g9mB00_B	0.0148555	0.178077	0.0137221	0	0	0	1	4g9mB00	2.80.10.50	2.8	2	0.3142	0.2638
32	2cpiA01_A	0.0118219	0.324219	0.00169205	0	-1	0.0480503	0	2cpiA01	3.30.70.330	3.3	3	0.2867	0.3558
33	3c22C00_C	0.0121574	0.217427	0.0152284	0	0	0	1	3c22C00	3.10.100.10	3.1	3	0.3095	0.2815
34	3d7tA01_A	0.00665152	0.343128	0.0137221	0	0	0.0693998	1	3d7tA01	3.30.200.20	3.3	3	0.3059	0.3659
35	2yyhA00_A	0.00250887	0.430968	0.0101523	0	-1	0.0954266	0	2yyhA00	3.90.79.10	3.9	3	0.2947	0.2563
36	3mkvA01_A	0.0141378	0.17591	0.0172117	0	0	0	1	3mkvA01	2.30.40.10	2.3	2	0.3898	0.3948
37	3cgbA03_A	0.0103682	0.202841	0.0236887	0	0	0	1	3cgbA03	3.30.390.30	3.3	3	0.3837	0.3886
38	4hfqA02_A	0.00472087	0.354285	0.0203046	0	0	0.0373628	1	4hfqA02	3.90.79.10	3.9	3	0.2853	0.2501
39	4dywA00_A	0.00198944	0.26112	0.0389171	0	0	0	1	4dywA00	3.90.79.10	3.9	3	0.2786	0.2502
40	2y9fA00_A	0.00360743	0.334827	0.0242634	0	0	0.0228451	0.977155	2y9fA00	2.80.10.50	2.8	2	0.4198	0.3307
41	1h8uB00_B	0.00477068	0.0527824	0.066787	0	-1	0.356107	0	1h8uB00	3.10.100.10	3.1	3	0.2975	0.2838
42	2hboA01_A	0.00174802	0.411157	0.0189655	0	-1	0.13075	0	2hboA01	3.10.129.10	3.1	3	0.2847	0.2537
43	2q1zB02_B	0.00855418	0.278144	0.0219966	0	0	0	1	2q1zB02	2.60.120.10	2.6	2	0.2577	0.2855
44	2ix5A02_A	0.00349295	0.188615	0.0497336	0	0	0	1	2ix5A02	2.40.110.10	2.4	2	0.2772	0.2772
45	1x8bA01_A	0.018682	0.196139	0.00169205	0	0	0.0267631	0.973237	1x8bA01	3.30.200.20	3.3	3	0.2899	0.3337
46	4bf8A00_A	0.00959187	0.26003	0.0236887	0	0	0	1	4bf8A00	3.10.50.40	3.1	3	0.3366	0.3172
47	2rvjA01_A	0.0134761	0.230063	0.0169205	0	0	0	1	2rvjA01	3.30.70.330	3.3	3	0.2775	0.2944
48	4xhvA00_A	0.00118461	0.222479	0.0497336	0	-1	0.275666	0	4xhvA00	2.30.42.10	2.3	2	0.319	0.3497
49	4bbyA03_A	0.00993627	0.184643	0.0350263	0	0	0	1	4bbyA03	3.30.465.10	3.3	3	0.3139	0.2916
50	4o38A01_A	0.0141336	0.106051	0.0350263	0	0	0	1	4o38A01	3.30.200.20	3.3	3	0.3375	0.3728
51	1wfjA01_A	0.0144439	0.287197	0.00846024	0	0	0	1	1wfjA01	2.60.40.150	2.6	2	0.3685	0.3314
52	2gbmA00_A	0.0131815	0.352562	0.00338409	0	-1	0.0531568	0	2gbmA00	3.10.20.90	3.1	3	0.2651	0.3122
53	3o46A00_A	0.00088627	0.455534	0.0172117	0	0	0	1	3o46A00	2.30.42.10	2.3	2	0.3143	0.4004
54	1jznA00_A	0.00779573	0.251047	0.0332168	0	0	0	1	1jznA00	3.10.100.10	3.1	3	0.3123	0.2713
55	2h34A01_A	0.007546	0.260556	0.0332168	0	0	0	1	2h34A01	3.30.200.20	3.3	3	0.2508	0.3119
56	5by5A00_A	0.0098915	0.280824	0.0224913	0	0	0	1	5by5A00	2.60.120.10	2.6	2	0.2487	0.2387
57	1na7A01_A	0.0193473	0.186103	0.00510204	0	0	0	1	1na7A01	3.30.200.20	3.3	3	0.2963	0.3289
58	3hueA01_A	0.00833465	0.117403	0.0524535	0	-1	0.0218874	0	3hueA01	2.60.200.20	2.6	2	0.3474	0.3324
59	1xhbA03_A	0.00228022	0.11766	0.0761421	0	-1	0.144748	0	1xhbA03	2.80.10.50	2.8	2	0.3401	0.3021
60	1wn1A01_A	0.0211924	0.177334	0.00338409	0	0	0	1	1wn1A01	3.40.350.10	3.4	3	0.3232	0.2884
61	1wmzA00_A	0.00329177	0.362064	0.0314136	0	-1	0.0470052	0	1wmzA00	3.10.100.10	3.1	3	0.2978	0.2435
62	1dqgA00_A	0.0201031	0.128506	0.0118443	0	0	0	1	1dqgA00	2.80.10.50	2.8	2	0.3766	0.328
63	2gokA01_A	0.00830636	0.168224	0.0478723	0	0	0	1	2gokA01	2.30.40.10	2.3	2	0.3862	0.3911
64	2f5yA00_A	0.00301574	0.516506	0.00681431	0	-1	0.0158767	0	2f5yA00	2.30.42.10	2.3	2	0.3103	0.3695
65	1zkiA00_A	0.0108333	0.298846	0.0207254	0	0	0.0297946	0.970205	1zkiA00	3.10.129.10	3.1	3	0.2916	0.282
66	1d4tA00_A	0.00543117	0.0949349	0.0761421	0	-1	0.16615	0	1d4tA00	3.30.505.10	3.3	3	0.3238	0.3307
67	4melA02_A	0.019258	0.19227	0.00853242	0	0	0	1	4melA02	3.10.20.90	3.1	3	0.2935	0.3201
68	1m61A01_A	0.00416433	0.178901	0.0626058	0	0	0	1	1m61A01	3.30.505.10	3.3	3	0.3036	0.3091
69	1p1mA01_A	0.00368965	0.146093	0.0706522	0	0	0.0319186	0.968081	1p1mA01	2.30.40.10	2.3	2	0.3622	0.3714
70	1ixlA00_A	0.0103284	0.372402	0.0137221	0	0	0.0373628	1	1ixlA00	3.10.129.10	3.1	3	0.3208	0.2816
71	3kulA01_A	0.00232156	0.165188	0.071066	0	0	0.0118522	0.988148	3kulA01	3.30.200.20	3.3	3	0.3151	0.3562
72	2b0vA00_A	0.00226753	0.487671	0.0169205	0	0	0.0791729	0.920827	2b0vA00	3.90.79.10	3.9	3	0.296	0.2519
73	2rkuA01_A	0.0206405	0.0832177	0.0224913	0	0	0.0655131	1	2rkuA01	3.30.200.20	3.3	3	0.315	0.3627
74	4dnaA03_A	0.00531266	0.398399	0.0270728	0	0	0.0373628	1	4dnaA03	3.30.390.30	3.3	3	0.2936	0.273
75	2a8xA03_A	0.0173643	0.122047	0.0287648	0	0	0	1	2a8xA03	3.30.390.30	3.3	3	0.369	0.3443
76	1iz0A01_A	0.00892723	0.382817	0.0186125	0	0	0.0373628	1	1iz0A01	3.90.180.10	3.9	3	0.2937	0.2533
77	4a27A01_A	0.00195676	0.550851	0.00846024	0	-1	0.00424667	0	4a27A01	3.90.180.10	3.9	3	0.3489	0.2715
78	2c9wA01_A	0.026971	0.101183	0.00338409	0	-1	0.135956	0	2c9wA01	3.30.505.10	3.3	3	0.2925	0.2827
79	4hoiB00_B	0.015119	0.0738317	0.0456853	0	-1	0.14563	0	4hoiB00	3.30.450.20	3.3	3	0.2939	0.2844
80	1h2vZ00_Z	0.00509043	0.285288	0.0441696	0	0	0	1	1h2vZ00	3.30.70.330	3.3	3	0.2874	0.322
81	3c8vA03_A	0.00693484	0.520598	0.00338409	0	0	0.0347126	0.965287	3c8vA03	2.160.10.10	2.16	2	0.2651	0.2106
82	2p9bA01_A	0.0177146	0.124129	0.0287648	0	0	0	1	2p9bA01	2.30.40.10	2.3	2	0.4027	0.4187
83	2qh0A00_A	0.00529291	0.45186	0.0203046	0	0	0	1	2qh0A00	3.10.180.10	3.1	3	0.3782	0.3332
84	2tprA03_A	0.00689547	0.38984	0.0270728	0	0	0.0867085	1	2tprA03	3.30.390.30	3.3	3	0.3346	0.3062
85	1tuhA00_A	0.0146266	0.325649	0.0118443	0	0	0	1	1tuhA00	3.10.450.50	3.1	3	0.3661	0.3236
86	1gz2A00_A	0.0176521	0.274467	0.00846024	0	0	0	1	1gz2A00	3.10.100.10	3.1	3	0.2985	0.2552
87	3a7fA01_A	0.0158057	0.245935	0.0189655	0	0	0	1	3a7fA01	3.30.200.20	3.3	3	0.2829	0.3079
88	2crhA01_A	0.012705	0.269783	0.0260417	0	0	0	1	2crhA01	3.30.505.10	3.3	3	0.3016	0.3117
89	2dafA01_A	0.00391092	0.459885	0.0219966	0	0	0	1	2dafA01	3.10.20.90	3.1	3	0.2793	0.3552
90	1whwA01_A	0.00282757	0.29608	0.0497336	0	0	0.0377542	1	1whwA01	3.30.70.330	3.3	3	0.2867	0.3189
91	1dxlA03_A	0.0218256	0.116128	0.0189655	0	0	0	1	1dxlA03	3.30.390.30	3.3	3	0.3655	0.3379
92	1nrvA00_A	0.00849219	0.283636	0.035533	0	0	0	1	1nrvA00	3.30.505.10	3.3	3	0.3203	0.3358
93	2vseA04_A	0.014792	0.187821	0.0338409	0	0	0.00664869	0.993351	2vseA04	2.80.10.50	2.8	2	0.3839	0.3114
94	3er7A00_A	0.0119323	0.308362	0.0242634	0	-1	0.0163142	0	3er7A00	3.10.450.50	3.1	3	0.3741	0.366
95	3wmvB00_B	0.0162004	0.214282	0.0242634	0	0	0.0129683	0.987032	3wmvB00	2.80.10.50	2.8	2	0.3233	0.2612
96	3hpaA01_A	0.00164749	0.0918635	0.104673	0	-1	0.134768	0	3hpaA01	2.30.40.10	2.3	2	0.3588	0.3354
97	4a8xA00_A	0.0065904	0.27281	0.0478723	0	0	0	1	4a8xA00	3.30.70.330	3.3	3	0.286	0.3361
98	1x53A01_A	0.00987456	0.255261	0.0406091	0	0	0	1	1x53A01	3.30.530.20	3.3	3	0.3036	0.2631
99	2vuvA00_A	0.00702553	0.129993	0.0745455	0	0	0.00587106	1	2vuvA00	3.10.100.10	3.1	3	0.2845	0.2575
100	2yvsA01_A	0.0273815	0.0883991	0.0101523	0	-1	0.150805	0	2yvsA01	3.30.465.10	3.3	3	0.2684	0.2594
101	2dnmA00_A	0.00337086	0.549143	0.0135364	0	0	0.103144	1	2dnmA00	3.30.70.330	3.3	3	0.2771	0.2857
102	1r2jA02_A	0.00706425	0.19847	0.0591398	0	0	0.0518313	1	1r2jA02	2.40.110.10	2.4	2	0.2879	0.2897
103	2dlsA00_A	0.0235356	0.168826	0.00853242	0	0	0	1	2dlsA00	2.30.42.10	2.3	2	0.2369	0.2576
104	3akhA02_A	0.00999982	0.158667	0.0558376	0	0	0.0518126	1	3akhA02	2.80.10.50	2.8	2	0.3703	0.3105
105	2vpiA00_A	0.00644274	0.567665	0.00507614	0	0	0.0674617	1	2vpiA00	3.40.50.880	3.4	3	0.288	0.1977
106	1yb5A01_A	0.00359475	0.493285	0.0224913	0	-1	0.00712981	0	1yb5A01	3.90.180.10	3.9	3	0.3099	0.2464
107	1q3oA00_A	0.00773541	0.147231	0.0706522	0	0	0.00421297	0.995787	1q3oA00	2.30.42.10	2.3	2	0.3389	0.3451
108	2azpA02_A	0.00320542	0.453319	0.0314136	0	0	0	1	2azpA02	3.10.310.10	3.1	3	0.3052	0.232
109	4k7zA03_A	0.0171818	0.1526	0.0350263	0	0	0	1	4k7zA03	3.30.390.30	3.3	3	0.3598	0.3298
110	3vppB00_B	0.0219722	0.146706	0.0203046	0	0	0	1	3vppB00	3.10.100.10	3.1	3	0.2878	0.2676
111	4equB01_B	0.00562083	0.30426	0.0497336	0	0	0.0228341	0.977166	4equB01	3.30.200.20	3.3	3	0.2959	0.3419
112	1a9nD00_D	0.0169949	0.314602	0.0118443	0	0	0.0284349	1	1a9nD00	3.30.70.330	3.3	3	0.2753	0.3072
113	1upsA02_A	0.00789223	0.179721	0.066787	0	0	0.0164241	1	1upsA02	2.80.10.50	2.8	2	0.4017	0.3409
114	2knoA01_A	0.023345	0.154312	0.0154639	0	0	0	1	2knoA01	3.30.505.10	3.3	3	0.3101	0.3043
115	3oc4A03_A	0.0152143	0.283266	0.0253807	0	0	0	1	3oc4A03	3.30.390.30	3.3	3	0.3746	0.3482
116	2z1kA02_A	0.00401506	0.419441	0.0389171	0	0	0.0355738	1	2z1kA02	2.60.40.1180	2.6	2	0.285	0.3324
117	4eqmA01_A	0.0153328	0.170636	0.042328	0	0	0	1	4eqmA01	3.30.200.20	3.3	3	0.2955	0.3319
118	1r21A00_A	0.0229181	0.26118	0.00169492	0	-1	0.223103	0	1r21A00	2.60.200.20	2.6	2	0.3424	0.358
119	4hr6C01_C	0.0114286	0.283748	0.0386643	0	0	0	1	4hr6C01	2.80.10.50	2.8	2	0.3292	0.2863
120	3a6sA00_A	0.0118233	0.364437	0.0253807	0	0	0.0373628	1	3a6sA00	3.90.79.10	3.9	3	0.3134	0.2844
121	1n7eA00_A	0.000877112	0.199966	0.0883978	0	0	0.0529282	0.947072	1n7eA00	2.30.42.10	2.3	2	0.3237	0.3495
122	4r0mA02_A	0.0242664	0.127172	0.0189655	0	0	0	1	4r0mA02	3.30.300.30	3.3	3	0.2793	0.2779
123	1dynA00_A	0.00758324	0.084213	0.0964467	0	-1	0.194633	0	1dynA00	2.30.29.30	2.3	2	0.7528	0.7189
124	1dv8A00_A	0.00273135	0.231973	0.0784672	0	-1	0.0836406	0	1dv8A00	3.10.100.10	3.1	3	0.2741	0.2457
125	2vlgC00_C	0.0271103	0.138685	0.0102564	0	0	0	1	2vlgC00	3.30.450.20	3.3	3	0.3071	0.316
126	2cpyA01_A	0.00465531	0.40626	0.042328	0	0	0.0373628	1	2cpyA01	3.30.70.330	3.3	3	0.2791	0.3452
127	2prxA00_A	0.0284588	0.194624	0.00169205	0	0	0.0778072	0.922193	2prxA00	3.10.129.10	3.1	3	0.3012	0.2994
128	5fq0A00_A	0.0202215	0.162769	0.0287648	0	0	0	1	5fq0A00	2.60.120.10	2.6	2	0.2614	0.2567
129	4irnA02_A	0.00298049	0.196215	0.0904059	0	0	0.0497932	1	4irnA02	2.40.110.10	2.4	2	0.2886	0.2886
130	3hhjB00_B	0.0167373	0.357753	0.0137221	0	0	0.0373628	1	3hhjB00	3.90.79.10	3.9	3	0.2691	0.2403
131	2pimA00_A	0.00599378	0.397004	0.0439932	0	0	0.101335	1	2pimA00	3.10.129.10	3.1	3	0.3197	0.2895
132	1wquA00_A	0.0101864	0.321293	0.040493	0	0	0.0689045	0.931096	1wquA00	3.30.505.10	3.3	3	0.2952	0.2834
133	1lufA01_A	0.0140416	0.183374	0.0516014	0	0	0	1	1lufA01	3.30.200.20	3.3	3	0.3163	0.3376
134	3jxvA01_A	0.00211384	0.0859274	0.133672	0	-1	0.160535	0	3jxvA01	3.10.50.40	3.1	3	0.288	0.2734
135	4u13A00_A	0.0037313	0.0831225	0.126904	0	-1	0.145696	0	4u13A00	3.10.450.50	3.1	3	0.3499	0.3499
136	4z8jA00_A	0.00685494	0.268737	0.0629496	0	0	0	1	4z8jA00	2.30.42.10	2.3	2	0.3361	0.3631
137	4dt4A01_A	0.00473529	0.391607	0.0490694	0	-1	0.0761436	0	4dt4A01	3.10.50.40	3.1	3	0.3051	0.3819
138	2kbsA00_A	0.0190887	0.365209	0.00510204	0	0	0.0373628	1	2kbsA00	2.30.42.10	2.3	2	0.3174	0.3468
139	3rmuA00_A	0.00927173	0.557083	0.00676819	0	0	0.0674617	1	3rmuA00	3.10.180.10	3.1	3	0.3378	0.2968
140	4e2oA02_A	0.0208969	0.33132	0.00507614	0	0	0.0923386	0.907661	4e2oA02	2.60.40.1180	2.6	2	0.2713	0.311
141	1n99A02_A	0.00742156	0.582366	0.0101523	0	0	0	1	1n99A02	2.30.42.10	2.3	2	0.2803	0.3482
142	2mqjA00_A	0.00909654	0.44011	0.0278261	0	0	0	1	2mqjA00	3.10.20.90	3.1	3	0.2824	0.3571
143	1wk1A01_A	0.0225346	0.0721471	0.037225	0	-1	0.0384542	0	1wk1A01	3.10.100.10	3.1	3	0.2764	0.2599
144	4ks7A01_A	0.0233016	0.0904218	0.0338409	0	0	0.00343987	0.99656	4ks7A01	3.30.200.20	3.3	3	0.2689	0.2878
145	1v5pA01_A	0.0234301	0.0980106	0.0332168	0	0	0.0633485	1	1v5pA01	2.30.29.30	2.3	2	0.7268	0.7508
146	3cxbB00_B	0.0407125	0.0842457	0.00853242	0	-1	0.325467	0	3cxbB00	2.30.29.30	2.3	2	0.7679	0.794
147	1krhA02_A	0.0101392	0.263273	0.0524535	0	0	0	1	1krhA02	2.40.30.10	2.4	2	0.2857	0.3035
148	1o4tA00_A	0.0228248	0.191454	0.0207254	0	0	0	1	1o4tA00	2.60.120.10	2.6	2	0.2741	0.2613
149	4kksA03_A	0.00801078	0.471415	0.0270728	0	0	0	1	4kksA03	2.40.50.100	2.4	2	0.2966	0.3797
150	2shpA01_A	0.00705347	0.117692	0.103215	0	-1	0.151893	0	2shpA01	3.30.505.10	3.3	3	0.2897	0.2878
151	3blnA00_A	0.00698096	0.454786	0.0338409	0	0	0	1	3blnA00	3.40.630.30	3.4	3	0.2847	0.254
152	3llpB01_B	0.018146	0.104315	0.0516014	0	0	0	1	3llpB01	2.80.10.50	2.8	2	0.4025	0.3509
153	3en8A01_A	0.00872205	0.0800767	0.103215	0	-1	0.160451	0	3en8A01	3.10.450.50	3.1	3	0.3451	0.3487
154	2edvA00_A	0.0052612	0.295389	0.0687161	0	0	0.0211745	0.978825	2edvA00	2.30.42.10	2.3	2	0.2948	0.3175
155	3dghA03_A	0.0156147	0.28503	0.0338409	0	0	0	1	3dghA03	3.30.390.30	3.3	3	0.3462	0.3297
156	4jonC00_C	0.00702026	0.45191	0.0350263	0	0	0	1	4jonC00	2.60.200.20	2.6	2	0.3171	0.297
157	1kcgB00_B	0.0102577	0.258466	0.0553571	0	0	0	1	1kcgB00	3.10.100.10	3.1	3	0.2832	0.2606
158	3hzbC00_C	0.00635515	0.534049	0.0236887	0	0	0.0131009	0.986899	3hzbC00	2.60.20.10	2.6	2	0.3009	0.3379
159	3s4kA00_A	0.0196772	0.40736	0.00338409	0	-1	0.022289	0	3s4kA00	3.10.129.10	3.1	3	0.2781	0.2626
160	1u5qA01_A	0.015646	0.0933778	0.0687161	0	-1	0.0492157	0	1u5qA01	3.30.200.20	3.3	3	0.2939	0.3161
161	4knuA02_A	0.00874275	0.570188	0.0102564	0	0	0.00196417	0.998036	4knuA02	2.60.40.420	2.6	2	0.3071	0.2364
162	3k54A01_A	0.0067195	0.38886	0.0497336	0	-1	0.0426086	0	3k54A01	3.30.200.20	3.3	3	0.2461	0.2985
163	2vseA03_A	0.01569	0.17312	0.0524535	0	0	0	1	2vseA03	2.80.10.50	2.8	2	0.4188	0.341
164	4uwwA00_A	0.00594794	0.193308	0.0944444	0	0	0.0176865	1	4uwwA00	3.10.100.10	3.1	3	0.2799	0.2468
165	1cqxA02_A	0.00610195	0.286142	0.0706522	0	0	0.0202394	1	1cqxA02	2.40.30.10	2.4	2	0.3027	0.2948
166	1ep3B01_B	0.00801668	0.243359	0.0706522	0	0	0.0322197	0.96778	1ep3B01	2.40.30.10	2.4	2	0.2924	0.3054
167	3pm9A02_A	0.018801	0.165429	0.0423012	0	0	0	1	3pm9A02	3.30.465.10	3.3	3	0.3191	0.2975
168	2dgwA01_A	0.00858323	0.453329	0.0314136	0	0	0	1	2dgwA01	3.30.70.330	3.3	3	0.2255	0.2673
169	3p6jA00_A	0.0235595	0.103958	0.0350263	0	0	0.00732295	1	3p6jA00	2.80.10.50	2.8	2	0.3384	0.3139
170	2eo6A01_A	0.007596	0.0749506	0.120135	0	-1	0.134768	0	2eo6A01	3.30.505.10	3.3	3	0.2749	0.2733
171	2dn6A00_A	0.0162413	0.481174	0.00339559	0	-1	0.000916501	0	2dn6A00	2.30.29.30	2.3	2	0.8086	0.758
172	1bywA00_A	0.0219984	0.113775	0.0406091	0	0	0	1	1bywA00	3.30.450.20	3.3	3	0.294	0.2885
173	3bdwA00_A	0.00919379	0.266957	0.0629496	0	0	0	1	3bdwA00	3.10.100.10	3.1	3	0.2753	0.2525
174	3r1wA00_A	0.00820625	0.589786	0.0118443	0	0	0	1	3r1wA00	2.160.10.10	2.16	2	0.2588	0.1925
175	2e4mC00_C	0.0149928	0.347076	0.0321489	0	0	0.0192819	0.980718	2e4mC00	2.80.10.50	2.8	2	0.4451	0.3531
176	1l3kA01_A	0.0205537	0.406137	0.00339559	0	-1	0.0677448	0	1l3kA01	3.30.70.330	3.3	3	0.275	0.3367
177	1yvjA01_A	0.00664905	0.137018	0.112994	0	-1	0.0937238	0	1yvjA01	3.30.200.20	3.3	3	0.3303	0.372
178	1gefB00_B	0.0135565	0.117669	0.0812183	0	0	0.00587106	1	1gefB00	3.40.1350.10	3.4	3	0.2903	0.2764
179	1nunA00_A	0.015312	0.191704	0.0553571	0	0	0	1	1nunA00	2.80.10.50	2.8	2	0.4166	0.3405
180	1milA00_A	0.024042	0.159524	0.0287648	0	0	0	1	1milA00	3.30.505.10	3.3	3	0.3355	0.3429
181	1r26A00_A	0.0335108	0.0592873	0.0242634	0	-1	0.342959	0	1r26A00	3.40.30.10	3.4	3	0.3149	0.302
182	4j57A03_A	0.0156094	0.248931	0.0456853	0	0	0	1	4j57A03	3.30.390.30	3.3	3	0.3369	0.3251
183	3nqbA01_A	0.00331855	0.10045	0.203666	0	-1	0.246436	0	3nqbA01	2.30.40.10	2.3	2	0.4287	0.4048
184	5hw7B00_B	0.00269856	0.138885	0.137056	0	-1	0.0937238	0	5hw7B00	3.10.50.40	3.1	3	0.3488	0.3252
185	1litA00_A	0.00797583	0.127631	0.106742	0	-1	0.24548	0	1litA00	3.10.100.10	3.1	3	0.2977	0.2646
186	2bwfA00_A	0.015423	0.527474	0.00338409	0	0	0.00293093	0.997069	2bwfA00	3.10.20.90	3.1	3	0.2599	0.3167
187	1n99A01_A	0.00503565	0.509207	0.035533	0	0	0.0160491	0.983951	1n99A01	2.30.42.10	2.3	2	0.3062	0.3586
188	1p97A00_A	0.0141472	0.19729	0.0610413	0	0	0	1	1p97A00	3.30.450.20	3.3	3	0.3212	0.3074
189	2w3oB00_B	0.0157876	0.341023	0.0321489	0	0	0.0660601	1	2w3oB00	2.60.200.20	2.6	2	0.3158	0.3304
190	1i3zA00_A	0.00623743	0.113574	0.132184	0	-1	0.122691	0	1i3zA00	3.30.505.10	3.3	3	0.2845	0.2929
191	2iwoA00_A	0.00748462	0.296346	0.0693739	0	0	0.0259507	1	2iwoA00	2.30.42.10	2.3	2	0.3318	0.3664
192	1knmA00_A	0.0177911	0.126329	0.0575296	0	0	0.00587106	1	1knmA00	2.80.10.50	2.8	2	0.3231	0.2906
193	2qq6A01_A	0.0349783	0.221972	0.00338409	0	-1	0.225559	0	2qq6A01	3.30.390.10	3.3	3	0.2937	0.2828
194	3o8eB03_B	0.0168531	0.428903	0.0154639	0	0	0.101915	1	3o8eB03	2.10.70.10	2.1	2	0.2296	0.3312
195	5a3vB01_B	0.0121501	0.593467	0.00339559	0	0	0	1	5a3vB01	3.90.180.10	3.9	3	0.3118	0.2229
196	4izxA00_A	0.0161336	0.158035	0.0626058	0	0	0.0440523	1	4izxA00	2.80.10.50	2.8	2	0.4133	0.3416
197	5gmka00_a	0.0197879	0.431805	0.00507614	0	-1	0.0130479	0	5gmka00	3.30.70.330	3.3	3	0.2589	0.3211
198	2dhkA01_A	0.0184281	0.0566122	0.0687161	0	-1	0.292321	0	2dhkA01	2.30.29.30	2.3	2	0.7232	0.7664
199	3a98A01_A	0.0115787	0.599627	0.00510204	0	0	0.066338	1	3a98A01	2.30.30.40	2.3	2	0.2743	0.3699
200	2p3nA01_A	0.0135007	0.463528	0.0224913	0	0	0	1	2p3nA01	3.30.540.10	3.3	3	0.2766	0.2345
201	1hwmB02_B	0.00516673	0.107028	0.162437	0	-1	0.122691	0	1hwmB02	2.80.10.50	2.8	2	0.3619	0.3262
202	1ji1A03_A	0.0199962	0.370498	0.0152284	0	0	0.0373628	1	1ji1A03	2.60.40.1180	2.6	2	0.2741	0.3072
203	3cqnB00_B	0.0126173	0.582272	0.00846024	0	0	0	1	3cqnB00	2.40.128.20	2.4	2	0.4094	0.3038
204	3gazA01_A	0.0158244	0.532821	0.00507614	0	0	0.0479681	0.952032	3gazA01	3.90.180.10	3.9	3	0.33	0.2574
205	2nvaA01_A	0.0184253	0.350414	0.0242634	0	0	0.0373628	1	2nvaA01	2.40.37.10	2.4	2	0.2896	0.2614
206	2egkA00_A	0.0087346	0.337115	0.0591398	0	-1	0.0173773	0	2egkA00	2.30.42.10	2.3	2	0.3164	0.3553
207	2d9vA01_A	0.0163932	0.090961	0.0812183	0	-1	0.203341	0	2d9vA01	2.30.29.30	2.3	2	0.7703	0.7642
208	1o6yA01_A	0.0242708	0.23745	0.0224913	0	0	0.0572299	1	1o6yA01	3.30.200.20	3.3	3	0.3244	0.3573
209	2h2tB01_B	0.00260382	0.178283	0.143133	0	-1	0.405166	0	2h2tB01	3.10.100.10	3.1	3	0.3001	0.2858
210	2yhfA00_A	0.0101779	0.0786383	0.123574	0	-1	0.122691	0	2yhfA00	3.10.100.10	3.1	3	0.2707	0.2545
211	3mxlA02_A	0.0148266	0.298062	0.0478723	0	0	0	1	3mxlA02	2.40.110.10	2.4	2	0.2755	0.2811
212	4eyeA01_A	0.00109082	0.431855	0.0687161	0	0	0	1	4eyeA01	3.90.180.10	3.9	3	0.3121	0.2538
213	1pbjA00_A	0.0211054	0.329736	0.0203046	0	0	0	1	1pbjA00	3.10.580.10	3.1	3	0.2839	0.2782
214	2kqfA00_A	0.00712643	0.246977	0.0944444	0	-1	0.0836406	0	2kqfA00	2.30.42.10	2.3	2	0.326	0.3478
215	4kvmE00_E	0.0152408	0.496273	0.0169205	0	0	0	1	4kvmE00	3.40.630.30	3.4	3	0.3095	0.2477
216	1yn8A00_A	0.00457178	0.690094	0.0152284	0	-1	0.293817	0	1yn8A00	2.30.30.40	2.3	2	0.2403	0.357
217	1alyA00_A	0.0127311	0.590187	0.00853242	0	0	0	1	1alyA00	2.60.120.40	2.6	2	0.2794	0.2277
218	3gdcA02_A	0.00478301	0.408442	0.0687161	0	0	0.02089	0.97911	3gdcA02	2.60.40.420	2.6	2	0.28	0.2495
219	3dkzA00_A	0.0145874	0.266121	0.0558376	0	0	0	1	3dkzA00	3.10.129.10	3.1	3	0.2957	0.2746
220	2j66A01_A	0.00620318	0.533256	0.0386643	0	0	0.0596536	1	2j66A01	2.40.37.10	2.4	2	0.3056	0.2569
221	3phzA01_A	0.0297711	0.191439	0.0219966	0	-1	0.00348002	0	3phzA01	2.80.10.50	2.8	2	0.3787	0.3131
222	2codA01_A	0.0214174	0.0937039	0.0575296	0	-1	0.14563	0	2codA01	2.30.29.30	2.3	2	0.6867	0.7536
223	1yqzA03_A	0.0170416	0.196572	0.0572451	0	0	0	1	1yqzA03	3.30.390.30	3.3	3	0.3804	0.378
224	1fgyA00_A	0.011078	0.295326	0.0659898	0	0	0.0511313	1	1fgyA00	2.30.29.30	2.3	2	0.8214	0.7127
225	3e7wA02_A	0.0417865	0.22097	0.00507614	0	-1	0.23332	0	3e7wA02	3.30.300.30	3.3	3	0.2859	0.2831
226	2k54A00_A	0.0185753	0.388625	0.0242634	0	0	0.0373628	1	2k54A00	3.10.450.50	3.1	3	0.38	0.3466
227	4fuqA02_A	0.0212339	0.0642664	0.0648649	0	-1	0.223424	0	4fuqA02	3.30.300.30	3.3	3	0.2788	0.2847
228	2uxwA03_A	0.0069725	0.428669	0.0572451	0	0	0	1	2uxwA03	2.40.110.10	2.4	2	0.2791	0.2665
229	1v6eA01_A	0.0109654	0.547972	0.0236887	0	0	0.0244042	1	1v6eA01	3.10.20.90	3.1	3	0.2956	0.3561
230	4i4aA00_A	0.0117979	0.537285	0.0224913	0	0	0.0322027	1	4i4aA00	2.60.120.10	2.6	2	0.236	0.226
231	2i6lA01_A	0.0115424	0.14138	0.104673	0	-1	0.0937238	0	2i6lA01	3.30.200.20	3.3	3	0.2841	0.3141
232	2clqA01_A	0.00750538	0.11041	0.167984	0	-1	0.122691	0	2clqA01	3.30.200.20	3.3	3	0.2911	0.3391
233	2gzvA01_A	0.00622791	0.42439	0.0629496	0	0	0	1	2gzvA01	2.30.42.10	2.3	2	0.3209	0.3801
234	1vclA01_A	0.00206157	0.343893	0.0964467	0	-1	0.0273363	0	1vclA01	2.80.10.50	2.8	2	0.4595	0.3648
235	3mtwA01_A	0.0192367	0.32284	0.0332168	0	0	0	1	3mtwA01	2.30.40.10	2.3	2	0.3971	0.4133
236	2qjoB02_B	0.00858268	0.478438	0.042328	0	0	0	1	2qjoB02	3.90.79.10	3.9	3	0.3253	0.2659
237	2kdkA01_A	0.0294971	0.153957	0.0314136	0	0	0	1	2kdkA01	3.30.450.20	3.3	3	0.3042	0.3006
238	2mgzA00_A	0.0135236	0.427557	0.0389171	0	0	0	1	2mgzA00	3.30.70.330	3.3	3	0.2667	0.2952
239	3gz8C01_C	0.0125152	0.295128	0.0648649	0	0	0.00491347	1	3gz8C01	3.90.79.10	3.9	3	0.3113	0.2664
240	3zhgA00_A	0.00557421	0.36081	0.0844037	0	-1	0.0842986	0	3zhgA00	3.10.100.10	3.1	3	0.2563	0.2248
241	1m5zA00_A	0.00872505	0.418258	0.0553571	0	0	0	1	1m5zA00	2.30.42.10	2.3	2	0.3492	0.387
242	3kmaA00_A	0.015732	0.217071	0.066787	0	-1	0.0249103	0	3kmaA00	2.170.270.10	2.17	2	0.2479	0.2505
243	2vsqA06_A	0.00967141	0.211097	0.098513	0	0	0.0176865	1	2vsqA06	3.30.300.30	3.3	3	0.2879	0.2911
244	2c6uA00_A	0.018315	0.128818	0.0725953	0	0	0.00587106	1	2c6uA00	3.10.100.10	3.1	3	0.2661	0.2464
245	4gzuB03_B	0.0208704	0.272059	0.035533	0	0	0	1	4gzuB03	2.30.29.30	2.3	2	0.7428	0.8592
246	2fnjB00_B	0.0227433	0.206679	0.040493	0	0	0.0385732	0.961427	2fnjB00	3.10.20.90	3.1	3	0.2689	0.2816
247	1a8pA01_A	0.0330401	0.223305	0.0172117	0	-1	0.00954091	0	1a8pA01	2.40.30.10	2.4	2	0.2738	0.2933
248	1m2tB02_B	0.00988649	0.136836	0.128596	0	-1	0.0937238	0	1m2tB02	2.80.10.50	2.8	2	0.3545	0.3217
249	1wlyA01_A	0.0139277	0.629432	0.00510204	0	-1	0.11286	0	1wlyA01	3.90.180.10	3.9	3	0.3628	0.2608

## Sheet: 3d3yA01
	structureId	b-phipsi	w-rdist	t-alpha	cluster	originalLabels	outlierScores	probabilities	filename	cath	ca	c	3D	3D-cand
0	5c40B00_B	0.00450665	0.184487	0.0134409	1	-1	0.259062	0	5c40B00	3.40.1190.20	3.4	3	0.2596	0.2164
1	4xeaA01_A	0.00915147	0.131571	0.0159151	1	-1	0.39688	0	4xeaA01	3.30.830.10	3.3	3	0.715	0.7375
2	2pfyA00_A	0.0084432	0.156178	0.0265252	1	-1	0.16626	0	2pfyA00	3.40.190.170	3.4	3	0.2998	0.2511
3	3b46A02_A	0.0115705	0.245128	0.00265957	1	1	0	1	3b46A02	3.40.640.10	3.4	3	0.2676	0.2495
4	4nf0A00_A	0.00791177	0.162522	0.0357143	1	-1	0.081027	0	4nf0A00	3.40.190.170	3.4	3	0.3013	0.2553
5	2xa5A00_A	0.00983279	0.276493	0	1	-1	0.22834	0	2xa5A00	3.40.190.170	3.4	3	0.283	0.2274
6	2nwhA00_A	0.0101034	0.230667	0.0175439	1	1	0	1	2nwhA00	3.40.1190.20	3.4	3	0.2518	0.2071
7	2e3dD00_D	0.0128042	0.213487	0.0132626	1	1	0	1	2e3dD00	3.90.550.10	3.9	3	0.2839	0.2509
8	4if8B01_B	0.0049949	0.198268	0.0385675	1	-1	0.171654	0	4if8B01	3.30.497.10	3.3	3	0.2794	0.2484
9	3hdiA01_A	0.00679464	0.330448	0.00132626	1	-1	0.207504	0	3hdiA01	3.30.830.10	3.3	3	0.7698	0.8141
10	3njdA00_A	0.0186381	0.173777	0.0066313	1	-1	0.312578	0	3njdA00	3.90.226.10	3.9	3	0.3031	0.26
11	2c4eA00_A	0.0111129	0.168685	0.0450928	1	-1	0.00867899	0	2c4eA00	3.40.1190.20	3.4	3	0.2496	0.208
12	3hzzA01_A	0.018241	0.234962	0.00667557	1	1	0	1	3hzzA01	3.90.180.10	3.9	3	0.2739	0.2265
13	4h51A02_A	0.0162643	0.201643	0.0258503	1	1	0	1	4h51A02	3.40.640.10	3.4	3	0.2847	0.2558
14	1vm7B00_B	0.014813	0.166049	0.0384615	1	1	0	1	1vm7B00	3.40.1190.20	3.4	3	0.3011	0.2499
15	3uh0A01_A	0.0176396	0.254199	0.00399467	1	1	0	1	3uh0A01	3.30.930.10	3.3	3	0.2968	0.2542
16	4wjmA00_A	0.0173422	0.217835	0.0230665	1	1	0	1	4wjmA00	3.40.1190.20	3.4	3	0.2729	0.2213
17	4nnzA01_A	0.00529639	0.265485	0.0414365	1	-1	0.0110656	0	4nnzA01	3.30.830.10	3.3	3	0.7311	0.8304
18	1yaaA02_A	0.0131337	0.183082	0.0472222	1	1	0	1	1yaaA02	3.40.640.10	3.4	3	0.3088	0.267
19	3dzzA02_A	0.0103795	0.350062	0.0119363	1	-1	0.074472	0	3dzzA02	3.40.640.10	3.4	3	0.2884	0.2858
20	3vasA01_A	0.00942667	0.282413	0.0328767	1	1	0	1	3vasA01	3.40.1190.20	3.4	3	0.2816	0.2455
21	2iw2A02_A	0.0268237	0.147424	0.0119363	1	-1	0.204639	0	2iw2A02	3.90.230.10	3.9	3	0.3116	0.2596
22	1qzyA01_A	0.0353351	0.101861	0.00132626	1	-1	0.470421	0	1qzyA01	3.90.230.10	3.9	3	0.2997	0.2633
23	1bkjA00_A	0.014659	0.279701	0.0161725	1	-1	0.0451716	0	1bkjA00	3.40.109.10	3.4	3	0.2735	0.2735
24	5eufA01_A	0.0194199	0.239795	0.0132626	1	1	0	1	5eufA01	3.30.830.10	3.3	3	0.7684	0.8099
25	3f9tA02_A	0.0113102	0.210981	0.0545455	1	1	0	1	3f9tA02	3.40.640.10	3.4	3	0.2642	0.2468
26	4gm6A00_A	0.020995	0.257707	0.00399467	1	1	0	1	4gm6A00	3.40.1190.20	3.4	3	0.2849	0.2297
27	4e69A00_A	0.01957	0.234466	0.0202977	1	1	0	1	4e69A00	3.40.1190.20	3.4	3	0.2626	0.2157
28	1d2fA02_A	0.0154996	0.274226	0.0225464	1	-1	0.0358358	0	1d2fA02	3.40.640.10	3.4	3	0.2607	0.2506
29	3pl2A01_A	0.00723082	0.437035	0.0119363	1	-1	0.15536	0	3pl2A01	3.40.1190.20	3.4	3	0.2658	0.2479
30	2vpnA00_A	0.0281545	0.205375	0.00530504	1	-1	0.0780091	0	2vpnA00	3.40.190.170	3.4	3	0.2968	0.2423
31	3n4fA02_A	0.0285539	0.101177	0.0244565	1	-1	0.39688	0	3n4fA02	3.20.20.120	3.2	3	0.2499	0.2331
32	3biqA02_A	0.00712782	0.173778	0.0959302	1	-1	0.168655	0	3biqA02	3.90.230.10	3.9	3	0.2736	0.2448
33	3drfA02_A	0.0155163	0.299165	0.0225464	1	1	0	1	3drfA02	3.10.105.10	3.1	3	0.2756	0.2739
34	2y6pB00_B	0.00736219	0.45894	0.0120805	1	-1	0.0459163	0	2y6pB00	3.90.550.10	3.9	3	0.2455	0.2434
35	1ie9A00_A	0.0592378	0.143742	0	1	-1	0.452518	0	1ie9A00	1.10.565.10	1.1	1	0.2934	0.2729
36	3rcyA02_A	0.0190399	0.33094	0	1	-1	0.0021381	0	3rcyA02	3.20.20.120	3.2	3	0.2805	0.264
37	4jyjA00_A	0.0291244	0.197248	0.0106101	1	-1	0.0976221	0	4jyjA00	3.90.226.10	3.9	3	0.2744	0.2482
38	5fpwA00_A	0.0474278	0.147723	0.00399467	1	-1	0.425718	0	5fpwA00	3.90.70.10	3.9	3	0.2741	0.2328
39	3lkeB00_B	0.01727	0.360524	0	1	-1	0.146915	0	3lkeB00	3.90.226.10	3.9	3	0.2716	0.2558
40	3iq0A00_A	0.0251406	0.215854	0.0161725	1	1	0	1	3iq0A00	3.40.1190.20	3.4	3	0.2652	0.2207
41	2gdqA02_A	0.0439671	0.141552	0.00928382	1	-1	0.393	0	2gdqA02	3.20.20.120	3.2	3	0.2549	0.23
42	3rrvC00_C	0.0126147	0.472637	0.00132802	1	0	0.0998604	0.90014	3rrvC00	3.90.226.10	3.9	3	0.2574	0.2434
43	3lwsA01_A	0.0236922	0.106278	0.0411141	1	-1	0.463916	0	3lwsA01	3.40.640.10	3.4	3	0.2557	0.247
44	3cb5A02_A	0.0193087	0.196745	0.0437666	1	1	0	1	3cb5A02	3.90.230.10	3.9	3	0.2602	0.2365
45	2qq6A02_A	0.0506983	0.169059	0.00399467	1	-1	0.238901	0	2qq6A02	3.20.20.120	3.2	3	0.2577	0.2357
46	2rbcA00_A	0.0146861	0.178306	0.0710227	1	-1	0.0784414	0	2rbcA00	3.40.1190.20	3.4	3	0.2438	0.2094
47	1g2nA00_A	0.0522499	0.191359	0.00397878	1	-1	0.153356	0	1g2nA00	1.10.565.10	1.1	1	0.2495	0.2438
48	3f1sA01_A	0.00500338	0.380795	0.04	1	0	0.102678	0.897322	3f1sA01	3.30.497.10	3.3	3	0.2721	0.2679
49	1bi9A01_A	0.0200896	0.255967	0.027248	1	1	0	1	1bi9A01	3.40.605.10	3.4	3	0.3008	0.2742
50	2zzvA00_A	0.0171534	0.324026	0.0212202	1	1	0	1	2zzvA00	3.40.190.170	3.4	3	0.3039	0.236
51	3cawA02_A	0.0114486	0.369321	0.0318302	1	0	0.102678	0.897322	3cawA02	3.20.20.120	3.2	3	0.2527	0.2566
52	5hh1A00_A	0.00612381	0.365565	0.0443213	1	0	0.102678	0.897322	5hh1A00	3.40.630.30	3.4	3	0.2637	0.2963
53	4wzuA00_A	0.00847283	0.321715	0.0530504	1	-1	0.113288	0	4wzuA00	3.40.47.10	3.4	3	0.3094	0.2287
54	4ogdA01_A	0.0224398	0.253119	0.0230665	1	1	0	1	4ogdA01	3.40.605.10	3.4	3	0.3233	0.2905
55	1jrrA02_A	0.00695084	0.446349	0.0318302	1	-1	0.0718285	0	1jrrA02	3.30.497.10	3.3	3	0.2657	0.2731
56	1jmoA01_A	0.002096	0.455754	0.0344828	1	-1	0.216466	0	1jmoA01	3.30.497.10	3.3	3	0.2805	0.2831
57	1s9qA00_A	0.0690457	0.191948	0.00265252	1	-1	0.140668	0	1s9qA00	1.10.565.10	1.1	1	0.2462	0.2506
58	4nq8A00_A	0.0120324	0.142665	0.124668	1	-1	0.057886	0	4nq8A00	3.40.190.170	3.4	3	0.2627	0.2173
59	4n4uB00_B	0.013135	0.408583	0.0225464	1	0	0.102678	0.897322	4n4uB00	3.40.190.170	3.4	3	0.3049	0.2558
60	3gfaA00_A	0.0160956	0.410564	0.00937082	1	0	0.102678	0.897322	3gfaA00	3.40.109.10	3.4	3	0.22	0.2814
61	1mtpA01_A	0.00472628	0.528179	0.0258503	1	0	0.113749	0.886251	1mtpA01	3.30.497.10	3.3	3	0.2467	0.2482
62	4pf6A00_A	0.026406	0.21257	0.030504	1	1	0	1	4pf6A00	3.40.190.170	3.4	3	0.2646	0.2216
63	4p0fA01_A	0.00401106	0.484169	0.0328767	1	-1	0.181625	0	4p0fA01	3.30.497.10	3.3	3	0.2585	0.2651
64	2b67A00_A	0.0108522	0.15767	0.137255	1	-1	0.057886	0	2b67A00	3.40.109.10	3.4	3	0.2977	0.3323
65	4o1gA00_A	0.0108948	0.48782	0.0161725	1	0	0.0998604	0.90014	4o1gA00	3.40.1190.20	3.4	3	0.2779	0.2219
66	4e84A00_A	0.0156511	0.364464	0.0258503	1	0	0.102678	0.897322	4e84A00	3.40.1190.20	3.4	3	0.2679	0.2174
67	4hvlA00_A	0.0410619	0.245539	0.00397878	1	-1	0.0661177	0	4hvlA00	3.40.50.200	3.4	3	0.2955	0.2124
68	4lfgA00_A	0.0753713	0.187597	0.00533333	1	-1	0.192023	0	4lfgA00	1.10.600.10	1.1	1	0.2935	0.2528
69	3peaA00_A	0.0242909	0.309163	0.00802139	1	-1	0.00832902	0	3peaA00	3.90.226.10	3.9	3	0.2744	0.2611
70	1j5vA00_A	0.0152941	0.252807	0.0560224	1	1	0	1	1j5vA00	3.40.1190.20	3.4	3	0.2625	0.2133
71	4u3tB00_B	0.0350167	0.262249	0.00132626	1	-1	0.096464	0	4u3tB00	3.40.710.10	3.4	3	0.3157	0.2517
72	3kd6A00_A	0.0177312	0.367822	0.0161725	1	0	0.102678	0.897322	3kd6A00	3.40.1190.20	3.4	3	0.2839	0.2353
73	2qcvA01_A	0.0172431	0.328794	0.030504	1	1	0.0078177	0.992182	2qcvA01	3.40.1190.20	3.4	3	0.2675	0.2449
74	2awdA00_A	0.0184396	0.296171	0.0331565	1	1	0	1	2awdA00	3.40.1190.20	3.4	3	0.2959	0.2395
75	2dcnA00_A	0.0161503	0.293706	0.0414365	1	1	0	1	2dcnA00	3.40.1190.20	3.4	3	0.2957	0.2422
76	2pa4A00_A	0.0129078	0.376523	0.0344828	1	0	0.102678	0.897322	2pa4A00	3.90.550.10	3.9	3	0.282	0.2367
77	4jhmA02_A	0.0463476	0.0955177	0.0328767	1	-1	0.509328	0	4jhmA02	3.20.20.120	3.2	3	0.2475	0.2349
78	5dtpB00_B	0.0136501	0.392227	0.0314637	1	0	0.102678	0.897322	5dtpB00	3.90.226.10	3.9	3	0.2585	0.2568
79	3racA00_A	0.0102303	0.609271	0.00937082	1	-1	0.19692	0	3racA00	3.30.930.10	3.3	3	0.28	0.215
80	2gsoA01_A	0.0147005	0.412278	0.0258503	1	-1	0.00935349	0	2gsoA01	3.40.720.10	3.4	3	0.2876	0.2567
81	1noxA00_A	0.0115821	0.147399	0.181818	1	-1	0.352129	0	1noxA00	3.40.109.10	3.4	3	0.2946	0.3214
82	3fkdA02_A	0.0156258	0.472976	0.00937082	1	0	0.0998604	0.90014	3fkdA02	3.40.640.10	3.4	3	0.2469	0.2639
83	3uboA00_A	0.0317228	0.231863	0.0251989	1	1	0	1	3uboA00	3.40.1190.20	3.4	3	0.2648	0.2078
84	3of4A00_A	0.0126449	0.182109	0.127055	1	-1	0.111885	0	3of4A00	3.40.109.10	3.4	3	0.298	0.337
85	4a2lB01_B	0.059703	0.22574	0.00667557	1	-1	0.111395	0	4a2lB01	2.130.10.10	2.13	2	0.2542	0.207
86	3mc6A03_A	0.0195209	0.137532	0.0848921	1	-1	0.238774	0	3mc6A03	3.40.640.10	3.4	3	0.3085	0.2812
87	1ywqA00_A	0.00635068	0.22325	0.16	1	-1	0.340301	0	1ywqA00	3.40.109.10	3.4	3	0.3064	0.3422
88	3ctzA03_A	0.018505	0.233418	0.0570292	1	1	0.00462901	0.995371	3ctzA03	3.90.230.10	3.9	3	0.3255	0.2771
89	3rwlA00_A	0.0121384	0.669234	0.00132802	1	-1	0.413151	0	3rwlA00	1.10.630.10	1.1	1	0.3472	0.2311
90	4eo3A02_A	0.0130366	0.423074	0.0328767	1	-1	0.10724	0	4eo3A02	3.40.109.10	3.4	3	0.2453	0.2886
91	4pc9A00_A	0.0308603	0.16261	0.0437666	1	-1	0.0463599	0	4pc9A00	3.40.190.170	3.4	3	0.2835	0.2411
92	1xmbA01_A	0.0139121	0.483889	0.0189189	1	0	0.0998604	0.90014	1xmbA01	3.40.630.10	3.4	3	0.3027	0.2653
93	3umoA00_A	0.0202642	0.164775	0.0742706	1	-1	0.168655	0	3umoA00	3.40.1190.20	3.4	3	0.2562	0.2115
94	4xomB00_B	0.0129185	0.139726	0.248344	1	-1	0.691053	0	4xomB00	3.40.109.10	3.4	3	0.2525	0.2741
95	5inwA01_A	0.00153776	0.35207	0.0786838	1	-1	0.271151	0	5inwA01	3.30.497.10	3.3	3	0.2458	0.2519
96	4aktB00_B	0.0462818	0.230993	0.0185676	1	1	0	1	4aktB00	3.40.50.200	3.4	3	0.2915	0.2284
97	3obaA05_A	0.0788355	0.232815	0.00533333	1	1	0.0168225	0.983178	3obaA05	2.70.98.10	2.7	2	0.2525	0.2125
98	3ewmA00_A	0.0102915	0.299408	0.0809019	1	-1	0.0903949	0	3ewmA00	3.40.1190.20	3.4	3	0.3016	0.2497
99	1bqgA02_A	0.016989	0.162345	0.112094	1	-1	0.057886	0	1bqgA02	3.20.20.120	3.2	3	0.2506	0.2299
100	2fnuA01_A	0.0281542	0.224888	0.04	1	1	0	1	2fnuA01	3.40.640.10	3.4	3	0.2658	0.2542
101	3l24B02_B	0.0177569	0.198151	0.0864553	1	-1	0.117524	0	3l24B02	3.90.230.10	3.9	3	0.2799	0.2565
102	4lvnA00_A	0.0385911	0.212109	0.030504	1	1	0	1	4lvnA00	3.40.50.200	3.4	3	0.3022	0.2304
103	1uzbA01_A	0.0229895	0.413534	0.00397878	1	0	0.102678	0.897322	1uzbA01	3.40.605.10	3.4	3	0.3102	0.2429
104	2oqhA02_A	0.0607362	0.253982	0.00399467	1	-1	0.00778025	0	2oqhA02	3.20.20.120	3.2	3	0.2409	0.2341
105	3gkbA00_A	0.0238806	0.316455	0.0238727	1	1	0	1	3gkbA00	3.90.226.10	3.9	3	0.2717	0.2412
106	1tkiA02_A	0.0114524	0.475598	0.0357143	1	0	0.0998604	0.90014	1tkiA02	1.10.510.10	1.1	1	0.2444	0.2397
107	4mncA00_A	0.0064231	0.244059	0.190981	1	-1	0.401146	0	4mncA00	3.40.190.170	3.4	3	0.305	0.2516
108	3i6eA02_A	0.0202418	0.201203	0.0710227	1	1	0	1	3i6eA02	3.20.20.120	3.2	3	0.2554	0.2391
109	2hlzA00_A	0.0326344	0.192063	0.0424403	1	1	0.00286517	0.997135	2hlzA00	3.40.1190.20	3.4	3	0.2748	0.2317
110	3mebA02_A	0.0340169	0.160265	0.0457698	1	-1	0.0844679	0	3mebA02	3.40.640.10	3.4	3	0.2654	0.2312
111	4mcoA00_A	0.0171642	0.163659	0.115385	1	-1	0.057886	0	4mcoA00	3.40.190.170	3.4	3	0.3143	0.2501
112	1rvkA02_A	0.0590399	0.10416	0.0385675	1	-1	0.408592	0	1rvkA02	3.20.20.120	3.2	3	0.2431	0.2262
113	3w15A01_A	0.0703406	0.203586	0.0216802	1	1	0.0422234	0.957777	3w15A01	2.130.10.10	2.13	2	0.2494	0.1955
114	4cc9A00_A	0.0593915	0.260869	0.00530504	1	1	0	1	4cc9A00	2.130.10.10	2.13	2	0.253	0.2096
115	5ddtA00_A	0.0145756	0.316977	0.0589888	1	-1	0.0481013	0	5ddtA00	3.90.550.10	3.9	3	0.2512	0.2497
116	1t90A01_A	0.0143443	0.24034	0.10073	1	1	0	1	1t90A01	3.40.605.10	3.4	3	0.3059	0.2669
117	3b1nA00_A	0.0226017	0.198567	0.0619718	1	1	0	1	3b1nA00	3.40.1190.20	3.4	3	0.2927	0.2397
118	5fszA00_A	0.0240838	0.250076	0.0428769	1	1	0	1	5fszA00	3.40.220.10	3.4	3	0.2973	0.2837
119	3lhxA00_A	0.0107084	0.288116	0.0954907	1	1	0	1	3lhxA00	3.40.1190.20	3.4	3	0.2482	0.211
120	3amjB01_B	0.00817341	0.248135	0.174455	1	-1	0.224928	0	3amjB01	3.30.830.10	3.3	3	0.7673	0.8116
121	3hicA00_A	0.0218297	0.262755	0.0450928	1	1	0	1	3hicA00	3.40.1190.20	3.4	3	0.305	0.2525
122	1p8dB00_B	0.0667526	0.234054	0.0159151	1	1	0	1	1p8dB00	1.10.565.10	1.1	1	0.2845	0.2767
123	1wyuB03_B	0.0249272	0.196703	0.0589888	1	1	0	1	1wyuB03	3.40.640.10	3.4	3	0.3068	0.2739
124	3v9fA01_A	0.0627905	0.200158	0.0265252	1	1	0.0244339	0.975566	3v9fA01	2.130.10.10	2.13	2	0.2577	0.2083
125	3k7yA02_A	0.0247068	0.195212	0.0619718	1	1	0	1	3k7yA02	3.40.640.10	3.4	3	0.2864	0.2549
126	2hpgA00_A	0.0165666	0.371765	0.0384615	1	0	0.102678	0.897322	2hpgA00	3.40.190.170	3.4	3	0.2637	0.2173
127	1imvA02_A	0.00818272	0.594968	0.0331565	1	-1	0.0398027	0	1imvA02	3.30.497.10	3.3	3	0.2683	0.2901
128	1svvA01_A	0.0294865	0.323933	0.0148048	1	1	0	1	1svvA01	3.40.640.10	3.4	3	0.2753	0.2659
129	1erjB00_B	0.0776452	0.251687	0.00667557	1	1	0	1	1erjB00	2.130.10.10	2.13	2	0.2533	0.189
130	3pe8A00_A	0.0132261	0.535028	0.0258503	1	0	0.0186532	0.981347	3pe8A00	3.90.226.10	3.9	3	0.2637	0.2761
131	1eluA02_A	0.0205033	0.216593	0.0725462	1	1	0	1	1eluA02	3.40.640.10	3.4	3	0.2537	0.231
132	2abqA00_A	0.0486055	0.191904	0.0357143	1	-1	0.210258	0	2abqA00	3.40.1190.20	3.4	3	0.2481	0.2078
133	3lvuA00_A	0.0476003	0.227551	0.0286494	1	1	0	1	3lvuA00	3.10.105.10	3.1	3	0.2905	0.2782
134	3dxvA02_A	0.0379022	0.280134	0.0134409	1	-1	0.245755	0	3dxvA02	3.40.640.10	3.4	3	0.2912	0.2784
135	3t66A02_A	0.0214449	0.482386	0.00399467	1	0	0.0998604	0.90014	3t66A02	3.10.105.10	3.1	3	0.267	0.2754
136	3omeB00_B	0.0131788	0.395939	0.0486787	1	-1	0.000666309	0	3omeB00	3.90.226.10	3.9	3	0.2718	0.2632
137	3gbhA00_A	0.0136867	0.196971	0.172628	1	-1	0.256599	0	3gbhA00	3.40.109.10	3.4	3	0.2969	0.3285
138	3pamA00_A	0.0353164	0.25204	0.027248	1	1	0	1	3pamA00	3.10.105.10	3.1	3	0.2549	0.2429
139	1rkdA00_A	0.0184501	0.227724	0.0875332	1	-1	0.00742719	0	1rkdA00	3.40.1190.20	3.4	3	0.3015	0.2453
140	4wbtA02_A	0.0251714	0.445609	0	1	-1	0.254003	0	4wbtA02	3.40.640.10	3.4	3	0.2687	0.287
141	3go2A02_A	0.0323136	0.176602	0.0530726	1	1	0.0334058	0.966594	3go2A02	3.20.20.120	3.2	3	0.2506	0.2262
142	1nc5A00_A	0.0341973	0.329766	0.00795756	1	1	0.0474055	0.952594	1nc5A00	1.50.10.10	1.5	1	0.2855	0.2035
143	1yw3A00_A	0.0183549	0.141101	0.140696	1	-1	0.223535	0	1yw3A00	3.40.109.10	3.4	3	0.3033	0.3409
144	1ya7A00_A	0.0350294	0.345915	0.00265957	1	-1	0.0345509	0	1ya7A00	3.60.20.10	3.6	3	0.2666	0.271
145	4j87A00_A	0.0791172	0.219743	0.0225464	1	1	0	1	4j87A00	2.130.10.10	2.13	2	0.2687	0.2126
146	3caiA02_A	0.0164459	0.156759	0.178125	1	-1	0.220394	0	3caiA02	3.40.640.10	3.4	3	0.273	0.256
147	3dg3A02_A	0.0169919	0.176284	0.137255	1	-1	0.114971	0	3dg3A02	3.20.20.120	3.2	3	0.2465	0.2314
148	1attB02_B	0.0284481	0.241397	0.0457698	1	1	0	1	1attB02	3.30.497.10	3.3	3	0.2542	0.2347
149	2hg2A01_A	0.0152239	0.250386	0.103953	1	1	0	1	2hg2A01	3.40.605.10	3.4	3	0.2962	0.2548
150	4ovqA00_A	0.020397	0.162075	0.114058	1	-1	0.057886	0	4ovqA00	3.40.190.170	3.4	3	0.29	0.2444
151	3fijA00_A	0.01597	0.597112	0.0120805	1	-1	0.107382	0	3fijA00	3.40.50.880	3.4	3	0.2675	0.2754
152	3ge5A00_A	0.0117827	0.378662	0.0634697	1	0	0.102678	0.897322	3ge5A00	3.40.109.10	3.4	3	0.2554	0.3145
153	4lk5A00_A	0.0147976	0.513793	0.030504	1	0	0.0807687	0.919231	4lk5A00	3.90.226.10	3.9	3	0.2807	0.2762
154	3h49A00_A	0.048384	0.207639	0.035809	1	1	0	1	3h49A00	3.40.1190.20	3.4	3	0.2569	0.2149
155	2iskA01_A	0.0248859	0.261711	0.0457698	1	1	0	1	2iskA01	3.40.109.10	3.4	3	0.265	0.3006
156	4jf5A00_A	0.0342933	0.357599	0.00530504	1	0	0.125066	0.874934	4jf5A00	3.40.710.10	3.4	3	0.2907	0.2846
157	4nsxA02_A	0.0832908	0.24016	0.0198939	1	1	0	1	4nsxA02	2.130.10.10	2.13	2	0.2547	0.2075
158	2z3tA00_A	0.017469	0.603899	0.00795756	1	-1	0.162865	0	2z3tA00	1.10.630.10	1.1	1	0.3179	0.2192
159	4ci8A02_A	0.0630374	0.221374	0.0314637	1	1	0.0149235	0.985076	4ci8A02	2.130.10.10	2.13	2	0.2452	0.1986
160	1rypA00_A	0.0091536	0.256898	0.200637	1	-1	0.42409	0	1rypA00	3.60.20.10	3.6	3	0.2511	0.2412
161	5tf2A00_A	0.0782844	0.268436	0.00802139	1	1	0	1	5tf2A00	2.130.10.10	2.13	2	0.2645	0.2027
162	3px5A02_A	0.0343931	0.14828	0.0619718	1	-1	0.0463599	0	3px5A02	3.20.20.120	3.2	3	0.2404	0.2331
163	4czxA00_A	0.0592308	0.259643	0.0202977	1	1	0	1	4czxA00	2.130.10.10	2.13	2	0.2586	0.2037
164	3bjsA02_A	0.0343557	0.222413	0.0457698	1	1	0	1	3bjsA02	3.20.20.120	3.2	3	0.2488	0.2348
165	1hjzA00_A	0.0110404	0.73572	0.0300546	1	-1	0.359578	0	1hjzA00	3.40.220.10	3.4	3	0.3328	0.3783
166	1c0nA02_A	0.0234921	0.151804	0.103953	1	-1	0.057886	0	1c0nA02	3.40.640.10	3.4	3	0.29	0.2657
167	4gi2B01_B	0.0316326	0.416627	0.00397878	1	0	0.102678	0.897322	4gi2B01	3.90.180.10	3.9	3	0.2957	0.2684
168	3oftA00_A	0.0167838	0.626494	0.0107239	1	-1	0.162865	0	3oftA00	1.10.630.10	1.1	1	0.3377	0.2266
169	2qjjD02_D	0.0238801	0.300531	0.0414365	1	1	0.0304905	0.96951	2qjjD02	3.20.20.120	3.2	3	0.2483	0.2359
170	1p8jA01_A	0.0520542	0.352773	0	1	-1	0.259721	0	1p8jA01	3.40.50.200	3.4	3	0.3205	0.2501
171	2ba1D01_D	0.0147885	0.34209	0.0664781	1	0	0.102678	0.897322	2ba1D01	3.30.230.70	3.3	3	0.3072	0.3072
172	4tn4A02_A	0.0215092	0.261962	0.0634697	1	1	0	1	4tn4A02	3.40.640.10	3.4	3	0.2703	0.2467
173	5h1mA02_A	0.0557311	0.259005	0.0258503	1	1	0	1	5h1mA02	2.130.10.10	2.13	2	0.2822	0.211
174	4jsnC01_C	0.0753234	0.240934	0.027248	1	1	0	1	4jsnC01	2.130.10.10	2.13	2	0.247	0.2015
175	1rtqA00_A	0.011167	0.428903	0.0636605	1	0	0.0757916	0.924208	1rtqA00	3.40.630.10	3.4	3	0.2874	0.2431
176	4jz6A01_A	0.00831061	0.336368	0.122024	1	-1	0.0790326	0	4jz6A01	3.40.605.10	3.4	3	0.3091	0.2898
177	1xkgA00_A	0.049925	0.133168	0.061008	1	-1	0.402749	0	1xkgA00	3.90.70.10	3.9	3	0.2774	0.2319
178	4k2nA01_A	0.012116	0.585414	0.0384615	1	0	0.0757336	0.924266	4k2nA01	3.90.226.10	3.9	3	0.2486	0.2702
179	5e5bA02_A	0.0120836	0.324665	0.103953	1	-1	0.118206	0	5e5bA02	3.90.230.10	3.9	3	0.2894	0.2688
180	4iedA00_A	0.030296	0.425182	0.00667557	1	0	0.117225	0.882775	4iedA00	3.40.710.10	3.4	3	0.2646	0.2638
181	1dgmA01_A	0.0333319	0.314905	0.0278515	1	1	0	1	1dgmA01	3.40.1190.20	3.4	3	0.2858	0.2522
182	2podA02_A	0.0585319	0.255516	0.0286494	1	1	0	1	2podA02	3.20.20.120	3.2	3	0.2612	0.2467
183	3ifgA01_A	0.0230891	0.242315	0.0710227	1	1	0	1	3ifgA01	3.40.605.10	3.4	3	0.308	0.2613
184	2freA00_A	0.0201846	0.155041	0.172628	1	-1	0.236007	0	2freA00	3.40.109.10	3.4	3	0.2625	0.2928
185	1tzzA02_A	0.0318768	0.152693	0.0817791	1	-1	0.0463599	0	1tzzA02	3.20.20.120	3.2	3	0.2584	0.2392
186	1ri6A00_A	0.0934999	0.264404	0.0145889	1	1	0.0369079	0.963092	1ri6A00	2.130.10.10	2.13	2	0.2599	0.1991
187	4a2lF02_F	0.0629946	0.265752	0.0230665	1	1	0	1	4a2lF02	2.130.10.10	2.13	2	0.2503	0.2006
188	4i3vA01_A	0.00908646	0.288051	0.226016	1	-1	0.443787	0	4i3vA01	3.40.605.10	3.4	3	0.2903	0.261
189	2oayA01_A	0.0174905	0.485424	0.0328767	1	0	0.0998604	0.90014	2oayA01	3.30.497.10	3.3	3	0.2322	0.2663
190	5bqpD00_D	0.00560571	0.502636	0.0695035	1	-1	0.154095	0	5bqpD00	3.40.50.2020	3.4	3	0.2314	0.278
191	5c2vB00_B	0.059991	0.273136	0.0230665	1	1	0	1	5c2vB00	2.130.10.10	2.13	2	0.2902	0.2139
192	5dk5A01_A	0.0159101	0.522989	0.0344828	1	0	0	1	5dk5A01	3.30.420.10	3.3	3	0.2446	0.2686
193	3i4kA02_A	0.0390822	0.219667	0.0516039	1	1	0	1	3i4kA02	3.20.20.120	3.2	3	0.2664	0.2517
194	2xzmR01_R	0.0909262	0.236904	0.0291777	1	1	0	1	2xzmR01	2.130.10.10	2.13	2	0.2454	0.1907
195	3guxA00_A	0.0205275	0.555495	0.0120805	1	-1	0.261007	0	3guxA00	3.40.630.10	3.4	3	0.2808	0.2714
196	3go6A00_A	0.0220599	0.369734	0.0371389	1	0	0.102678	0.897322	3go6A00	3.40.1190.20	3.4	3	0.2874	0.2447
197	1uxtA01_A	0.0252998	0.279815	0.0516039	1	1	0	1	1uxtA01	3.40.605.10	3.4	3	0.3045	0.2698
198	3cq4A02_A	0.00643992	0.361157	0.133835	1	-1	0.156402	0	3cq4A02	3.40.640.10	3.4	3	0.2647	0.2655
199	4c3sA01_A	0.024333	0.390601	0.0291777	1	-1	0.00181207	0	4c3sA01	3.40.605.10	3.4	3	0.2964	0.2798
200	3gb5A00_A	0.0177433	0.195864	0.196825	1	-1	0.220394	0	3gb5A00	3.40.109.10	3.4	3	0.2593	0.3039
201	4y7uA00_A	0.0236341	0.508448	0.0106101	1	-1	0.101492	0	4y7uA00	3.90.550.10	3.9	3	0.2342	0.2425
202	3h4oA00_A	0.0157757	0.448653	0.0472222	1	-1	0.0043697	0	3h4oA00	3.40.109.10	3.4	3	0.2819	0.3654
203	3ezsA02_A	0.0152443	0.340372	0.0802292	1	0	0.102678	0.897322	3ezsA02	3.40.640.10	3.4	3	0.2843	0.2808
204	3ei3B02_B	0.0606732	0.254439	0.0314637	1	1	0	1	3ei3B02	2.130.10.10	2.13	2	0.241	0.1933
205	1z7mC00_C	0.00991296	0.547331	0.0545455	1	0	0	1	1z7mC00	3.30.930.10	3.3	3	0.294	0.2374
206	2j6lA01_A	0.0258863	0.255805	0.0589888	1	1	0	1	2j6lA01	3.40.605.10	3.4	3	0.2954	0.2457
207	1tyyA00_A	0.0295035	0.332991	0.0328767	1	1	0	1	1tyyA00	3.40.1190.20	3.4	3	0.2791	0.2348
208	1xm8A00_A	0.017447	0.287151	0.0927536	1	1	0	1	1xm8A00	3.60.15.10	3.6	3	0.2514	0.2344
209	3hdxA00_A	0.0216417	0.729258	0.00132802	1	-1	0.535439	0	3hdxA00	1.25.40.390	1.25	1	0.33	0.2254
210	3b1dA02_A	0.0136435	0.528482	0.0457698	1	0	0	1	3b1dA02	3.40.640.10	3.4	3	0.2973	0.3068
211	5dj1A02_A	0.0158144	0.371065	0.066313	1	0	0.102678	0.897322	5dj1A02	3.40.640.10	3.4	3	0.2768	0.2744
212	3otxB01_B	0.0185583	0.341764	0.0619718	1	0	0.102678	0.897322	3otxB01	3.40.1190.20	3.4	3	0.2502	0.2209
213	4iulB00_B	0.0744527	0.322487	0.0120805	1	1	0.0244142	0.975586	4iulB00	1.25.40.180	1.25	1	0.2885	0.2848
214	3cx5B01_B	0.00452556	0.354863	0.183673	1	-1	0.336717	0	3cx5B01	3.30.830.10	3.3	3	0.7293	0.787
215	2o7iA03_A	0.0401053	0.37627	0.0106101	1	-1	0.156612	0	2o7iA03	3.10.105.10	3.1	3	0.2802	0.2652
216	4i0wB01_B	0.0428343	0.245064	0.0457698	1	1	0	1	4i0wB01	3.40.50.200	3.4	3	0.3216	0.2567
217	4xnhC00_C	0.0200248	0.713377	0.00928382	1	-1	0.396871	0	4xnhC00	3.40.630.30	3.4	3	0.2713	0.3554
218	1wdkA01_A	0.0396275	0.317821	0.027248	1	1	0	1	1wdkA01	3.90.226.10	3.9	3	0.3578	0.2859
219	3g64A01_A	0.0151366	0.548319	0.0385675	1	0	0.048366	0.951634	3g64A01	3.90.226.10	3.9	3	0.2439	0.2609
220	3hp0A00_A	0.0702394	0.320015	0.0145889	1	1	0.0421587	0.957841	3hp0A00	3.90.226.10	3.9	3	0.2725	0.2618
221	1p22A02_A	0.0898041	0.233671	0.0357143	1	1	0.0315925	0.968408	1p22A02	2.130.10.10	2.13	2	0.2408	0.2022
222	3n4eA02_A	0.0395969	0.0682966	0.0911722	1	-1	0.683905	0	3n4eA02	3.20.20.120	3.2	3	0.2786	0.2588
223	3gwbA01_A	0.0207478	0.286091	0.0725462	1	-1	0.0946914	0	3gwbA01	3.30.830.10	3.3	3	0.7576	0.8286
224	3mwcA02_A	0.0256593	0.235735	0.0802292	1	1	0.000417436	0.999583	3mwcA02	3.20.20.120	3.2	3	0.24	0.2282
225	3hkoA02_A	0.020361	0.18029	0.187402	1	-1	0.220394	0	3hkoA02	1.10.510.10	1.1	1	0.2557	0.2684
226	2q8kA01_A	0.0388809	0.163843	0.0742706	1	-1	0.0953687	0	2q8kA01	3.90.230.10	3.9	3	0.2926	0.2551
227	4i79A00_A	0.0808356	0.246059	0.0342936	1	1	0	1	4i79A00	2.130.10.10	2.13	2	0.2636	0.217
228	4zoqM00_M	0.057835	0.249004	0.04	1	1	0	1	4zoqM00	3.40.50.200	3.4	3	0.2683	0.207
229	3pfeA01_A	0.0483942	0.33321	0.0189189	1	1	0.00964705	0.990353	3pfeA01	3.40.630.10	3.4	3	0.2909	0.2648
230	2zjgA02_A	0.0219617	0.189739	0.140696	1	-1	0.338188	0	2zjgA02	3.40.640.10	3.4	3	0.3003	0.2792
231	4wv3A01_A	0.0207025	0.580238	0.0198939	1	0	0.0976371	0.902363	4wv3A01	3.40.50.12780	3.4	3	0.3126	0.2069
232	3utoA03_A	0.0154025	0.438387	0.0583554	1	0	0.0757916	0.924208	3utoA03	1.10.510.10	1.1	1	0.2866	0.2753
233	3r31A01_A	0.0102869	0.356403	0.133835	1	-1	0.114358	0	3r31A01	3.40.605.10	3.4	3	0.3063	0.2865
234	4nn3A00_A	0.0201157	0.193171	0.20557	1	-1	0.33833	0	4nn3A00	3.40.190.170	3.4	3	0.3187	0.2548
235	3r64A01_A	0.00911274	0.352527	0.144158	1	-1	0.0790326	0	3r64A01	3.40.605.10	3.4	3	0.3069	0.2639
236	3op2A02_A	0.0442486	0.403892	0.00802139	1	0	0.102678	0.897322	3op2A02	3.20.20.120	3.2	3	0.2548	0.2488
237	3ip1A01_A	0.0637549	0.250469	0.0371353	1	1	0	1	3ip1A01	3.90.180.10	3.9	3	0.2593	0.2577
238	5t3eB01_B	0.0141215	0.29556	0.137255	1	1	0	1	5t3eB01	3.30.559.10	3.3	3	0.2704	0.3215
239	4du5A00_A	0.0390561	0.206474	0.0636605	1	1	0	1	4du5A00	3.40.1190.20	3.4	3	0.2471	0.2119
240	3vgzA00_A	0.0772616	0.272057	0.0286494	1	1	0	1	3vgzA00	2.130.10.10	2.13	2	0.2575	0.2052
241	1xa7A00_A	0.0334796	0.418138	0.0148048	1	0	0.102678	0.897322	1xa7A00	3.40.710.10	3.4	3	0.294	0.2923
242	1fnoA01_A	0.0514704	0.250329	0.0428769	1	1	0	1	1fnoA01	3.40.630.10	3.4	3	0.2665	0.2303
243	5i5pA00_A	0.0210162	0.228827	0.129973	1	-1	0.144851	0	5i5pA00	3.40.190.170	3.4	3	0.294	0.2391
244	3unbB00_B	0.0220587	0.164313	0.185535	1	-1	0.220394	0	3unbB00	3.60.20.10	3.6	3	0.271	0.2561
245	1jetA03_A	0.00858945	0.539941	0.0664781	1	0	0	1	1jetA03	3.10.105.10	3.1	3	0.2723	0.2852
246	2qnvA00_A	0.0377241	0.138818	0.0959302	1	-1	0.321474	0	2qnvA00	1.10.565.10	1.1	1	0.2951	0.279
247	3pqaB01_B	0.0179431	0.252123	0.133835	1	-1	0.217169	0	3pqaB01	3.40.605.10	3.4	3	0.3306	0.2966
248	1yeyA02_A	0.0473094	0.392715	0.00937082	1	-1	0.121795	0	1yeyA02	3.20.20.120	3.2	3	0.2459	0.2066
249	3ljsA00_A	0.0265075	0.368276	0.0371353	1	0	0.102678	0.897322	3ljsA00	3.40.1190.20	3.4	3	0.2386	0.1992

## Sheet: 1xmkA00
	structureId	b-phipsi	w-rdist	t-alpha	cluster	originalLabels	outlierScores	probabilities	filename	cath	ca	c	3D	3D-cand
0	3obwA03_A	0.00401243	0.253187	0.0198413	1	-1	0.325462	0	3obwA03	3.30.1330.30	3.3	3	0.3542	0.2949
1	2b69A02_A	0.0100267	0.198848	0.0119048	1	-1	0.398641	0	2b69A02	3.90.25.10	3.9	3	0.3474	0.3399
2	2ia2A01_A	0.00767925	0.334255	0.0140845	1	-1	0.321172	0	2ia2A01	1.10.10.10	1.1	1	0.6608	0.7133
3	3t8qB01_B	0.00560364	0.406295	0.00793651	1	-1	0.185704	0	3t8qB01	3.30.390.10	3.3	3	0.4378	0.3278
4	3agkA03_A	0.00937611	0.121156	0.0595238	1	-1	0.326687	0	3agkA03	3.30.1330.30	3.3	3	0.3832	0.3333
5	3pm9A01_A	0.00609004	0.19066	0.0677966	1	-1	0.339987	0	3pm9A01	3.30.43.10	3.3	3	0.3118	0.2744
6	2qi2A03_A	0.0134291	0.0980629	0.0416667	1	-1	0.346585	0	2qi2A03	3.30.1330.30	3.3	3	0.3768	0.3254
7	2vkpA00_A	0.0137536	0.395044	0.00396825	1	-1	0.102949	0	2vkpA00	3.30.710.10	3.3	3	0.3455	0.2915
8	3cuqB03_B	0.00270469	0.28002	0.0952381	1	-1	0.233381	0	3cuqB03	1.10.10.10	1.1	1	0.6123	0.6516
9	2o0yA01_A	0.00853845	0.399541	0.0396825	1	-1	0.152614	0	2o0yA01	1.10.10.10	1.1	1	0.6121	0.7243
10	2l4mA00_A	0.00863832	0.306701	0.0677966	1	-1	0.206579	0	2l4mA00	1.10.10.10	1.1	1	0.6312	0.6764
11	3n4eA01_A	0.0245818	0.277008	0	1	-1	0.267816	0	3n4eA01	3.30.390.10	3.3	3	0.3914	0.3278
12	1wi8A01_A	0.0359524	0.0947055	0.00198807	1	-1	0.403366	0	1wi8A01	3.30.70.330	3.3	3	0.3333	0.3249
13	2cpeA01_A	0.0356831	0.110919	0.00595238	1	-1	0.296834	0	2cpeA01	3.30.70.330	3.3	3	0.3602	0.3268
14	2i1qA01_A	0.016219	0.417323	0.008	1	1	0.399639	0.600361	2i1qA01	1.10.150.20	1.1	1	0.3747	0.4223
15	2jt1A00_A	0.0256299	0.261939	0.016129	1	-1	0.152881	0	2jt1A00	1.10.10.10	1.1	1	0.6324	0.6609
16	2e44A01_A	0.0195424	0.291564	0.0391753	1	-1	0.166214	0	2e44A01	3.30.70.330	3.3	3	0.3093	0.3093
17	1z05A01_A	0.0207302	0.157501	0.0677966	1	-1	0.191892	0	1z05A01	1.10.10.10	1.1	1	0.6373	0.6662
18	2vxzA01_A	0.00554864	0.376365	0.109127	1	-1	0.227772	0	2vxzA01	1.10.10.10	1.1	1	0.6914	0.7821
19	1rt8A04_A	0.0233786	0.198232	0.0535714	1	-1	0.135604	0	1rt8A04	1.10.418.10	1.1	1	0.3219	0.2646
20	4iufA00_A	0.0361047	0.158527	0.0181818	1	-1	0.12179	0	4iufA00	3.30.70.330	3.3	3	0.3341	0.3281
21	3obyA03_A	0.0111685	0.188886	0.117063	1	-1	0.3781	0	3obyA03	3.30.1330.30	3.3	3	0.3571	0.2981
22	2nr3A02_A	0.00768274	0.0563895	0.160714	1	-1	0.516061	0	2nr3A02	1.10.10.10	1.1	1	0.6288	0.6221
23	1j75A00_A	0.00837048	0.577693	0.00598802	1	-1	0.312498	0	1j75A00	1.10.10.10	1.1	1	0.5987	0.7526
24	3ftbA01_A	0.0115319	0.507706	0.0257937	1	-1	0.176854	0	3ftbA01	3.90.1150.10	3.9	3	0.3441	0.2679
25	2oqhA01_A	0.00984504	0.512928	0.0396825	1	-1	0.0168052	0	2oqhA01	3.30.390.10	3.3	3	0.3726	0.2911
26	5lslA00_A	0.0442676	0.120475	0.0138889	1	-1	0.12179	0	5lslA00	3.30.70.330	3.3	3	0.3582	0.3449
27	2mh2A00_A	0.0116264	0.481862	0.0434783	1	-1	0.223331	0	2mh2A00	1.10.10.10	1.1	1	0.6026	0.6832
28	2cgqA00_A	0.0282666	0.313407	0.0285714	1	-1	0.0342995	0	2cgqA00	1.10.1200.10	1.1	1	0.351	0.3536
29	2xrnB01_B	0.0104927	0.445831	0.0714286	1	-1	0.147633	0	2xrnB01	1.10.10.10	1.1	1	0.6573	0.7493
30	2hr3A02_A	0.00841614	0.518318	0.0588235	1	1	0.387082	0.612918	2hr3A02	1.10.10.10	1.1	1	0.5943	0.7225
31	2dgxA01_A	0.0144151	0.276373	0.103175	1	-1	0.0424245	0	2dgxA01	3.30.70.330	3.3	3	0.309	0.296
32	4jqfA02_A	0.0103776	0.308054	0.123016	1	-1	0.274753	0	4jqfA02	1.10.10.10	1.1	1	0.5983	0.611
33	3r4kA01_A	0.0251374	0.438648	0.01002	1	-1	0.14436	0	3r4kA01	1.10.10.10	1.1	1	0.5852	0.7072
34	2l4bA00_A	0.0179846	0.163239	0.113095	1	-1	0.196634	0	2l4bA00	1.10.1200.10	1.1	1	0.3768	0.3407
35	2cpxA01_A	0.0378728	0.126559	0.0416667	1	-1	0.167517	0	2cpxA01	3.30.70.330	3.3	3	0.3147	0.3035
36	2h09A01_A	0.0165344	0.195091	0.113095	1	-1	0.293354	0	2h09A01	1.10.10.10	1.1	1	0.5631	0.5868
37	1whyA01_A	0.0226537	0.282348	0.0714286	1	-1	0.00157632	0	1whyA01	3.30.70.330	3.3	3	0.3004	0.308
38	4o32C00_C	0.0321599	0.227579	0.0535714	1	-1	0.0886991	0	4o32C00	3.40.30.10	3.4	3	0.3029	0.2742
39	4bgjA00_A	0.010284	0.594709	0.0138889	1	-1	0.332524	0	4bgjA00	3.30.1520.10	3.3	3	0.3496	0.2632
40	2lmlA00_A	0.00998009	0.23347	0.146825	1	-1	0.168114	0	2lmlA00	1.10.1200.10	1.1	1	0.3721	0.3382
41	4p6qA02_A	0.0396074	0.303728	0.008	1	-1	0.0271438	0	4p6qA02	3.30.70.330	3.3	3	0.3425	0.3392
42	1x4eA00_A	0.0440196	0.246655	0.00992063	1	-1	0.0886991	0	1x4eA00	3.30.70.330	3.3	3	0.3384	0.3104
43	3ns6A00_A	0.0169121	0.392906	0.0746269	1	1	0.329438	0.670562	3ns6A00	3.30.70.330	3.3	3	0.3479	0.2896
44	4o5vA01_A	0.00329869	0.369798	0.162698	1	-1	0.341684	0	4o5vA01	1.10.10.10	1.1	1	0.6264	0.6611
45	1e0yA02_A	0.0339408	0.403934	0.0138889	1	1	0.399639	0.600361	1e0yA02	3.30.465.10	3.3	3	0.3109	0.2493
46	1u59A01_A	0.0405239	0.169324	0.0416667	1	-1	0.12179	0	1u59A01	3.30.200.20	3.3	3	0.2746	0.2565
47	2dk8A01_A	0.0108647	0.457181	0.083871	1	-1	0.175649	0	2dk8A01	1.10.10.10	1.1	1	0.622	0.6953
48	4c7qA00_A	0.0444745	0.164378	0.0277778	1	-1	0.12179	0	4c7qA00	3.30.70.330	3.3	3	0.3301	0.3
49	4kmgA00_A	0.0228262	0.117652	0.117063	1	-1	0.12179	0	4kmgA00	1.10.760.10	1.1	1	0.4111	0.3725
50	1no8A00_A	0.0333993	0.105567	0.083871	1	-1	0.12179	0	1no8A00	3.30.70.330	3.3	3	0.3027	0.2951
51	1zkhA00_A	0.034975	0.0836874	0.0833333	1	-1	0.168764	0	1zkhA00	3.10.20.90	3.1	3	0.3652	0.3396
52	2wa5A01_A	0.0252815	0.2691	0.0833333	1	-1	0.00157632	0	2wa5A01	1.10.418.10	1.1	1	0.2944	0.2445
53	4qu6A01_A	0.0488684	0.175864	0.0178571	1	-1	0.12179	0	4qu6A01	3.30.70.330	3.3	3	0.321	0.2902
54	3s8sA00_A	0.0203262	0.339125	0.0932755	1	-1	0.157135	0	3s8sA00	3.30.70.330	3.3	3	0.3578	0.2943
55	4c0tA01_A	0.0299479	0.482137	0.00198413	1	-1	0.236805	0	4c0tA01	3.30.200.20	3.3	3	0.3766	0.3332
56	2lkiA00_A	0.0301973	0.188879	0.0873016	1	-1	0.191892	0	2lkiA00	1.10.1200.10	1.1	1	0.3525	0.3317
57	1r6dA02_A	0.0122103	0.295589	0.140873	1	-1	0.272585	0	1r6dA02	3.90.25.10	3.9	3	0.3657	0.3216
58	2dwbA01_A	0.0290288	0.350181	0.0595238	1	1	0.41341	0.58659	2dwbA01	3.30.200.20	3.3	3	0.4018	0.3523
59	2ghpA02_A	0.0433994	0.16295	0.0456432	1	-1	0.12179	0	2ghpA02	3.30.70.330	3.3	3	0.3023	0.3023
60	2dk5A01_A	0.0361751	0.381393	0.0264766	1	1	0.399639	0.600361	2dk5A01	1.10.10.10	1.1	1	0.5383	0.589
61	1wvfA01_A	0.0146034	0.361743	0.117063	1	-1	0.167253	0	1wvfA01	3.30.43.10	3.3	3	0.3352	0.27
62	4ijaA01_A	0.0208017	0.396217	0.0813492	1	1	0.329438	0.670562	4ijaA01	1.10.10.10	1.1	1	0.6387	0.737
63	1wjoA01_A	0.0144368	0.193764	0.150794	1	-1	0.320453	0	1wjoA01	1.10.418.10	1.1	1	0.3335	0.278
64	2l7rA00_A	0.0473207	0.335666	0.00595238	1	1	0.399639	0.600361	2l7rA00	3.10.20.90	3.1	3	0.3261	0.3281
65	3i6uA02_A	0.0408153	0.382102	0.0178571	1	1	0.399639	0.600361	3i6uA02	3.30.200.20	3.3	3	0.2816	0.2587
66	2cs0A01_A	0.0422351	0.168282	0.0575397	1	-1	0.12179	0	2cs0A01	3.30.505.10	3.3	3	0.3307	0.2866
67	5d77A00_A	0.0485498	0.224383	0.0243902	1	-1	0.0886991	0	5d77A00	3.30.70.330	3.3	3	0.3843	0.3623
68	1wg4A01_A	0.0452259	0.359048	0.008	1	1	0.399639	0.600361	1wg4A01	3.30.70.330	3.3	3	0.2322	0.2292
69	5d7vA01_A	0.0472257	0.247157	0.0257937	1	-1	0.0886991	0	5d7vA01	3.30.200.20	3.3	3	0.3221	0.3041
70	1sfuA00_A	0.0330463	0.262532	0.0734127	1	-1	0.00157632	0	1sfuA00	1.10.10.10	1.1	1	0.6361	0.6702
71	2dgtA01_A	0.0254874	0.406111	0.0655391	1	1	0.329438	0.670562	2dgtA01	3.30.70.330	3.3	3	0.3089	0.315
72	1wexA01_A	0.0353673	0.434166	0.016129	1	1	0.45809	0.54191	1wexA01	3.30.70.330	3.3	3	0.316	0.3221
73	3qdnA01_A	0.027322	0.315611	0.0813492	1	-1	0.050368	0	3qdnA01	3.40.30.10	3.4	3	0.3272	0.2625
74	2cpzA01_A	0.0527532	0.130045	0.0357143	1	-1	0.12179	0	2cpzA01	3.30.70.330	3.3	3	0.3598	0.3151
75	1x5oA01_A	0.042878	0.0786794	0.0734127	1	-1	0.237627	0	1x5oA01	3.30.70.330	3.3	3	0.3652	0.3284
76	3k21A02_A	0.0236147	0.134317	0.132937	1	-1	0.122387	0	3k21A02	1.10.238.10	1.1	1	0.2851	0.3295
77	2cphA01_A	0.0501571	0.131806	0.0416667	1	-1	0.12179	0	2cphA01	3.30.70.330	3.3	3	0.3162	0.3052
78	3ic9A04_A	0.0255268	0.540249	0.00793651	1	-1	0.223076	0	3ic9A04	3.30.390.30	3.3	3	0.3353	0.2525
79	2yzqA01_A	0.0345107	0.405478	0.0396825	1	1	0.399639	0.600361	2yzqA01	3.10.580.10	3.1	3	0.3221	0.2779
80	3ce7A00_A	0.0313348	0.250352	0.0892857	1	-1	0.00157632	0	3ce7A00	1.10.1200.10	1.1	1	0.3312	0.3103
81	1ef1A03_A	0.043502	0.378251	0.0181818	1	1	0.399639	0.600361	1ef1A03	2.30.29.30	2.3	2	0.3215	0.2836
82	3gniB01_B	0.0453293	0.367128	0.016129	1	1	0.399639	0.600361	3gniB01	3.30.200.20	3.3	3	0.3657	0.3309
83	2ce0A00_A	0.00503772	0.234739	0.230159	1	-1	0.427403	0	2ce0A00	1.10.760.10	1.1	1	0.4034	0.3365
84	2mlbA00_A	0.050086	0.312494	0.0119048	1	1	0.399639	0.600361	2mlbA00	3.10.20.90	3.1	3	0.3642	0.3542
85	4iz6A02_A	0.0343668	0.446388	0.0202429	1	-1	0.0997165	0	4iz6A02	3.30.300.30	3.3	3	0.3648	0.2982
86	2w9mA02_A	0.0279618	0.371769	0.077381	1	1	0.329438	0.670562	2w9mA02	1.10.150.20	1.1	1	0.3394	0.3582
87	5tgnA00_A	0.048391	0.334676	0.015873	1	1	0.399639	0.600361	5tgnA00	3.10.450.50	3.1	3	0.3241	0.2653
88	1wg1A01_A	0.0315087	0.384128	0.0654762	1	1	0.329438	0.670562	1wg1A01	3.30.70.330	3.3	3	0.3006	0.3115
89	1lvlA03_A	0.0272636	0.437756	0.0535714	1	-1	0.0902557	0	1lvlA03	3.30.390.30	3.3	3	0.3409	0.2478
90	1wcnA01_A	0.0174058	0.583604	0.0223124	1	-1	0.144099	0	1wcnA01	1.10.150.20	1.1	1	0.3386	0.381
91	2cq8A01_A	0.0308011	0.24915	0.0980392	1	-1	0.0311015	0	2cq8A01	1.10.1200.10	1.1	1	0.3128	0.3004
92	2g9wA01_A	0.0322906	0.375201	0.0694444	1	1	0.329438	0.670562	2g9wA01	1.10.10.10	1.1	1	0.6029	0.6778
93	2kxfA02_A	0.0417216	0.241169	0.0634921	1	-1	0.0886991	0	2kxfA02	3.30.70.330	3.3	3	0.3361	0.2985
94	3ly1A01_A	0.0124245	0.51285	0.0912698	1	1	0.400376	0.599624	3ly1A01	3.90.1150.10	3.9	3	0.3187	0.2616
95	2hw6A01_A	0.0451751	0.36346	0.0257937	1	1	0.399639	0.600361	2hw6A01	3.30.200.20	3.3	3	0.2725	0.2514
96	3mwmA01_A	0.0235119	0.125391	0.146825	1	-1	0.12179	0	3mwmA01	1.10.10.10	1.1	1	0.6325	0.6325
97	2jxxA00_A	0.0610673	0.154664	0.0306748	1	-1	0.12179	0	2jxxA00	3.10.20.90	3.1	3	0.359	0.3523
98	3vnrA02_A	0.0431198	0.403179	0.0198413	1	1	0.399639	0.600361	3vnrA02	3.30.300.30	3.3	3	0.374	0.3126
99	4g9bA01_A	0.0140009	0.587206	0.0416667	1	-1	0.174846	0	4g9bA01	3.40.50.1000	3.4	3	0.3435	0.2294
100	1cs3A00_A	0.0106215	0.719163	0.00598802	1	-1	0.354587	0	1cs3A00	3.30.710.10	3.3	3	0.3248	0.2556
101	2oq1A03_A	0.0663932	0.24586	0.008	1	-1	0.0886991	0	2oq1A03	3.30.505.10	3.3	3	0.2685	0.2329
102	3tfmA02_A	0.0334269	0.389555	0.0677966	1	1	0.329438	0.670562	3tfmA02	2.30.29.30	2.3	2	0.3391	0.2714
103	4iapA01_A	0.0641139	0.176297	0.0238095	1	-1	0.12179	0	4iapA01	2.30.29.30	2.3	2	0.3088	0.2761
104	1u3bA02_A	0.0483504	0.310936	0.0264766	1	1	0.399639	0.600361	1u3bA02	2.30.42.10	2.3	2	0.3353	0.3227
105	2dhgA01_A	0.034685	0.255566	0.0932755	1	-1	0.00157632	0	2dhgA01	3.30.70.330	3.3	3	0.2935	0.2841
106	1fg3A02_A	0.00416692	0.867561	0.00198413	1	-1	0.464708	0	1fg3A02	3.90.1150.10	3.9	3	0.3412	0.2424
107	4gt4B01_B	0.0392907	0.115675	0.103175	1	-1	0.12179	0	4gt4B01	3.30.200.20	3.3	3	0.2725	0.257
108	5tjjA01_A	0.030503	0.13988	0.132584	1	-1	0.12179	0	5tjjA01	1.10.10.10	1.1	1	0.7138	0.7299
109	3getA02_A	0.0200053	0.442305	0.0952381	1	1	0.364556	0.635444	3getA02	3.90.1150.10	3.9	3	0.327	0.2884
110	5f67B00_B	0.0629261	0.181401	0.0264766	1	-1	0.12179	0	5f67B00	2.30.42.10	2.3	2	0.3157	0.2724
111	3tj4A01_A	0.00432847	0.541396	0.132937	1	1	0.357888	0.642112	3tj4A01	3.30.390.10	3.3	3	0.377	0.2801
112	1y88A02_A	0.0305495	0.538932	0.00992063	1	-1	0.20533	0	1y88A02	1.10.150.20	1.1	1	0.3617	0.4183
113	1wifA01_A	0.0547167	0.218349	0.0416667	1	-1	0.0886991	0	1wifA01	2.30.42.10	2.3	2	0.3152	0.2943
114	2pibA01_A	0.00469268	0.533769	0.136905	1	1	0.357888	0.642112	2pibA01	3.40.50.1000	3.4	3	0.3645	0.2376
115	3ivfA01_A	0.0391614	0.0955282	0.109127	1	-1	0.148243	0	3ivfA01	3.10.20.90	3.1	3	0.3704	0.3466
116	2b0cA01_A	0.0126657	0.53397	0.0912698	1	1	0.357888	0.642112	2b0cA01	3.40.50.1000	3.4	3	0.3393	0.2404
117	3cu4A00_A	0.00702546	0.257619	0.234127	1	-1	0.171598	0	3cu4A00	1.10.760.10	1.1	1	0.3619	0.3512
118	2zj8A04_A	0.0148932	0.576571	0.0575397	1	-1	0.175711	0	2zj8A04	1.10.150.20	1.1	1	0.3069	0.347
119	2aymA00_A	0.0491647	0.229144	0.0575397	1	-1	0.0886991	0	2aymA00	3.30.70.330	3.3	3	0.323	0.3006
120	2hszA01_A	0.00825699	0.537484	0.121032	1	1	0.357888	0.642112	2hszA01	3.40.50.1000	3.4	3	0.3204	0.2176
121	2e5gA01_A	0.0442639	0.291882	0.0632911	1	-1	0.00157632	0	2e5gA01	3.30.70.330	3.3	3	0.334	0.3435
122	1wx9A00_A	0.0756737	0.260339	0.00598802	1	-1	0.168914	0	1wx9A00	3.10.20.90	3.1	3	0.3854	0.3503
123	2do0A01_A	0.0590514	0.266511	0.0297619	1	-1	0.0886991	0	2do0A01	3.30.70.330	3.3	3	0.3405	0.3374
124	3ro6C01_C	0.0251709	0.497479	0.0610526	1	1	0.387082	0.612918	3ro6C01	3.30.390.10	3.3	3	0.3489	0.2887
125	3g2fA01_A	0.0667188	0.245799	0.0238095	1	-1	0.0886991	0	3g2fA01	3.30.200.20	3.3	3	0.3132	0.2907
126	3hi9D00_D	0.0516681	0.114426	0.0769231	1	-1	0.12179	0	3hi9D00	3.30.70.330	3.3	3	0.3512	0.3295
127	3dydA01_A	0.00602883	0.670482	0.0714286	1	1	0.462525	0.537475	3dydA01	3.90.1150.10	3.9	3	0.3613	0.2483
128	4fd9A00_A	0.11215	0.118501	0.015873	1	-1	0.474191	0	4fd9A00	2.60.20.10	2.6	2	0.3873	0.3434
129	1wh3A01_A	0.0542882	0.338053	0.0264766	1	1	0.399639	0.600361	1wh3A01	3.10.20.90	3.1	3	0.3624	0.3719
130	2nt2A00_A	0.00684441	0.523302	0.142857	1	1	0.357888	0.642112	2nt2A00	3.90.190.10	3.9	3	0.4338	0.271
131	2dziA00_A	0.0723589	0.0468014	0.0456349	1	-1	0.555709	0	2dziA00	3.10.20.90	3.1	3	0.3692	0.3543
132	1wh1A01_A	0.0580785	0.203486	0.0535714	1	-1	0.12179	0	1wh1A01	2.30.42.10	2.3	2	0.3352	0.3031
133	2kv8A00_A	0.074723	0.166195	0.0297619	1	-1	0.12179	0	2kv8A00	2.30.42.10	2.3	2	0.2691	0.258
134	1s3jA02_A	0.0346542	0.419175	0.0677966	1	1	0.329843	0.670157	1s3jA02	1.10.10.10	1.1	1	0.6091	0.7136
135	1oo0B00_B	0.0464075	0.308108	0.0588235	1	1	0.460131	0.539869	1oo0B00	3.30.70.330	3.3	3	0.3632	0.313
136	4hh2C04_C	0.0267226	0.538025	0.0416667	1	-1	0.0339428	0	4hh2C04	3.30.450.20	3.3	3	0.3468	0.2593
137	2pjpA01_A	0.0113417	0.530132	0.115079	1	1	0.357888	0.642112	2pjpA01	1.10.10.10	1.1	1	0.5992	0.7123
138	4hasA00_A	0.0369493	0.491133	0.0257937	1	-1	0.160407	0	4hasA00	3.30.1520.10	3.3	3	0.2785	0.2135
139	5m43A00_A	0.0023961	0.708875	0.0753968	1	-1	0.0549308	0	5m43A00	3.90.190.10	3.9	3	0.47	0.2606
140	2wteA02_A	0.0156495	0.296254	0.176587	1	-1	0.206599	0	2wteA02	1.10.10.10	1.1	1	0.6538	0.6923
141	1m4jA00_A	0.020677	0.536456	0.0694444	1	1	0.357888	0.642112	1m4jA00	3.40.20.10	3.4	3	0.3221	0.2289
142	1lc5A01_A	0.00537298	0.594874	0.121032	1	1	0.388947	0.611053	1lc5A01	3.90.1150.10	3.9	3	0.3529	0.251
143	2he7A03_A	0.0689839	0.314602	0.01002	1	1	0.439627	0.560373	2he7A03	2.30.29.30	2.3	2	0.3272	0.2956
144	2imgA00_A	0.00636262	0.563174	0.128968	1	1	0.357888	0.642112	2imgA00	3.90.190.10	3.9	3	0.4279	0.2581
145	5e8vA01_A	0.0825231	0.220693	0.0181818	1	-1	0.193594	0	5e8vA01	3.30.200.20	3.3	3	0.311	0.2925
146	1fd9A01_A	0.0493404	0.401503	0.0257937	1	1	0.399639	0.600361	1fd9A01	3.10.50.40	3.1	3	0.3345	0.2735
147	2h2yA01_A	0.0250362	0.517977	0.0674603	1	1	0.357888	0.642112	2h2yA01	3.10.110.10	3.1	3	0.2866	0.2207
148	3fkdA01_A	0.00542201	0.523848	0.160714	1	1	0.357888	0.642112	3fkdA01	3.90.1150.10	3.9	3	0.3558	0.2743
149	2x7fC01_C	0.0394088	0.38509	0.0714286	1	1	0.329438	0.670562	2x7fC01	3.30.200.20	3.3	3	0.3251	0.285
150	2vhlB01_B	0.111093	0.12157	0.0238095	1	-1	0.411342	0	2vhlB01	2.30.40.10	2.3	2	0.3306	0.2913
151	1x6aA01_A	0.0619892	0.208243	0.0521921	1	-1	0.133625	0	1x6aA01	2.10.110.10	2.1	2	0.269	0.2945
152	1ghuA00_A	0.0429367	0.287159	0.0813492	1	-1	0.00157632	0	1ghuA00	3.30.505.10	3.3	3	0.2802	0.2475
153	3bjsA01_A	0.0172494	0.686523	0.015873	1	-1	0.112864	0	3bjsA01	3.30.390.10	3.3	3	0.4479	0.3213
154	4pklA00_A	0.0251383	0.542963	0.0566038	1	1	0.449334	0.550666	4pklA00	1.20.920.10	1.2	1	0.3245	0.2592
155	2acxA02_A	0.0351415	0.345741	0.103175	1	-1	0.174585	0	2acxA02	3.30.200.20	3.3	3	0.3923	0.3449
156	2x4fB01_B	0.0343121	0.230414	0.132937	1	-1	0.137317	0	2x4fB01	3.30.200.20	3.3	3	0.3364	0.307
157	1mfgA00_A	0.0777639	0.177979	0.0376984	1	-1	0.12179	0	1mfgA00	2.30.42.10	2.3	2	0.3311	0.2918
158	1ysrA00_A	0.0212039	0.524542	0.0813492	1	1	0.357888	0.642112	1ysrA00	3.30.565.10	3.3	3	0.3292	0.2181
159	1u5dA00_A	0.0528573	0.447978	0.00396825	1	-1	0.0510893	0	1u5dA00	2.30.29.30	2.3	2	0.2896	0.236
160	4ub9A01_A	0.120189	0.215662	0.0140845	1	-1	0.494543	0	4ub9A01	2.30.40.10	2.3	2	0.2828	0.2405
161	4r5zA01_A	0.00658689	0.84272	0.0243902	1	-1	0.474757	0	4r5zA01	3.90.1150.10	3.9	3	0.31	0.2246
162	2cjkA02_A	0.0710478	0.121721	0.0575397	1	-1	0.12179	0	2cjkA02	3.30.70.330	3.3	3	0.3521	0.3342
163	1zzwA00_A	0.00852027	0.584585	0.115079	1	1	0.410065	0.589935	1zzwA00	3.90.190.10	3.9	3	0.4304	0.2668
164	4gs5A02_A	0.0154376	0.479942	0.128968	1	1	0.41878	0.58122	4gs5A02	3.30.300.30	3.3	3	0.3112	0.2633
165	1eazA00_A	0.047713	0.322558	0.0634921	1	1	0.421489	0.578511	1eazA00	2.30.29.30	2.3	2	0.3372	0.2779
166	1wwhA01_A	0.0613012	0.306083	0.0396825	1	1	0.399639	0.600361	1wwhA01	3.30.70.330	3.3	3	0.2601	0.2617
167	4qu7A00_A	0.0676314	0.171306	0.0566038	1	-1	0.12179	0	4qu7A00	3.30.70.330	3.3	3	0.3371	0.3219
168	2dnnA01_A	0.0479561	0.0604278	0.109127	1	-1	0.168764	0	2dnnA01	3.30.70.330	3.3	3	0.3425	0.3228
169	2ci9B00_B	0.0675546	0.343106	0.0198413	1	1	0.44964	0.55036	2ci9B00	3.30.505.10	3.3	3	0.3167	0.269
170	3goeA00_A	0.0808174	0.142954	0.0416667	1	-1	0.12179	0	3goeA00	3.10.20.90	3.1	3	0.3438	0.3393
171	4h2uD00_D	0.0222901	0.222862	0.176587	1	-1	0.231273	0	4h2uD00	1.10.1200.10	1.1	1	0.3383	0.3309
172	1c0wA01_A	0.0197323	0.343909	0.164683	1	-1	0.265456	0	1c0wA01	1.10.10.10	1.1	1	0.6152	0.6278
173	1yvjA01_A	0.0534399	0.342964	0.0535714	1	1	0.421489	0.578511	1yvjA01	3.30.200.20	3.3	3	0.2931	0.2675
174	4fvqA01_A	0.0486117	0.397481	0.0436508	1	1	0.432287	0.567713	4fvqA01	3.30.200.20	3.3	3	0.3376	0.2952
175	3e58A01_A	0.00831623	0.531536	0.14881	1	1	0.357888	0.642112	3e58A01	3.40.50.1000	3.4	3	0.3414	0.2377
176	2ghpA03_A	0.0446946	0.0564829	0.126984	1	-1	0.384512	0	2ghpA03	3.30.70.330	3.3	3	0.3211	0.3106
177	2b02A01_A	0.0450837	0.364869	0.0714286	1	1	0.329438	0.670562	2b02A01	3.30.450.20	3.3	3	0.3362	0.2861
178	5gmka00_a	0.0293402	0.0923894	0.178571	1	-1	0.324837	0	5gmka00	3.30.70.330	3.3	3	0.3187	0.3059
179	4d3pA00_A	0.00725247	0.587281	0.128968	1	1	0.28404	0.71596	4d3pA00	3.90.190.10	3.9	3	0.4204	0.2585
180	2hcmA01_A	0.00574779	0.572961	0.144841	1	1	0.28404	0.71596	2hcmA01	3.90.190.10	3.9	3	0.4235	0.2634
181	3llpA03_A	0.0645595	0.416439	0.00598802	1	-1	0.119117	0	3llpA03	2.80.10.50	2.8	2	0.3447	0.255
182	1r26A00_A	0.021484	0.397683	0.144841	1	1	0.395721	0.604279	1r26A00	3.40.30.10	3.4	3	0.3231	0.2561
183	2y94A01_A	0.0346905	0.416951	0.0912698	1	1	0.329438	0.670562	2y94A01	3.30.200.20	3.3	3	0.3764	0.3369
184	4dxkA01_A	0.010567	0.522276	0.146825	1	1	0.357888	0.642112	4dxkA01	3.30.390.10	3.3	3	0.3932	0.2826
185	1xkfB00_B	0.0222448	0.591425	0.0535714	1	-1	0.0540972	0	1xkfB00	3.10.580.10	3.1	3	0.3432	0.2418
186	1x52A01_A	0.0160263	0.283651	0.212302	1	-1	0.137317	0	1x52A01	3.30.1330.30	3.3	3	0.385	0.3
187	5ko4A00_A	0.0413796	0.415488	0.0694444	1	1	0.329438	0.670562	5ko4A00	1.20.920.10	1.2	1	0.3227	0.2767
188	2clqA01_A	0.0879662	0.375203	0.00396825	1	-1	0.252214	0	2clqA01	3.30.200.20	3.3	3	0.3022	0.2808
189	4fuqA02_A	0.0369716	0.387733	0.10119	1	1	0.390111	0.609889	4fuqA02	3.30.300.30	3.3	3	0.3514	0.2929
190	3tcoA00_A	0.0087599	0.255146	0.299603	1	-1	0.271368	0	3tcoA00	3.40.30.10	3.4	3	0.3344	0.2689
191	1lufA01_A	0.0390973	0.302172	0.115079	1	-1	0.169679	0	1lufA01	3.30.200.20	3.3	3	0.3002	0.2476
192	2h2tB01_B	0.07872	0.31034	0.0257937	1	-1	0.0337425	0	2h2tB01	3.10.100.10	3.1	3	0.3722	0.2772
193	2vphA01_A	0.0889881	0.134772	0.0555556	1	-1	0.12179	0	2vphA01	2.30.42.10	2.3	2	0.3728	0.3295
194	1t5hX04_X	0.0309035	0.421075	0.107143	1	1	0.383331	0.616669	1t5hX04	3.30.300.30	3.3	3	0.3694	0.3069
195	2i6lA01_A	0.0552108	0.34659	0.0615079	1	-1	0.0503497	0	2i6lA01	3.30.200.20	3.3	3	0.3118	0.2808
196	3nqbA01_A	0.0687087	0.385635	0.0264766	1	-1	0.0185976	0	3nqbA01	2.30.40.10	2.3	2	0.2928	0.2178
197	1xi9B01_B	0.00878971	0.838482	0.031746	1	-1	0.46967	0	1xi9B01	3.90.1150.10	3.9	3	0.3225	0.2126
198	3h9wA00_A	0.0226919	0.486834	0.115079	1	1	0.390115	0.609885	3h9wA00	3.30.450.20	3.3	3	0.3182	0.2629
199	4euuA01_A	0.0645964	0.307274	0.0543933	1	-1	0.0283054	0	4euuA01	3.30.200.20	3.3	3	0.3486	0.3156
200	4mjdA00_A	0.0281202	0.457023	0.107143	1	1	0.43235	0.56765	4mjdA00	3.10.450.50	3.1	3	0.3432	0.2698
201	1byfA00_A	0.040693	0.404541	0.0892857	1	1	0.329438	0.670562	1byfA00	3.10.100.10	3.1	3	0.3579	0.2652
202	1okiA01_A	0.0898445	0.0924205	0.0694444	1	-1	0.16226	0	1okiA01	2.60.20.10	2.6	2	0.3554	0.3187
203	1hqz800_8	0.0209216	0.534632	0.103175	1	1	0.373172	0.626828	1hqz800	3.40.20.10	3.4	3	0.3666	0.2539
204	3go2A01_A	0.0162577	0.517864	0.132937	1	1	0.357888	0.642112	3go2A01	3.30.390.10	3.3	3	0.3857	0.2955
205	4p6qA01_A	0.0456149	0.275788	0.107143	1	-1	0.0311015	0	4p6qA01	3.30.70.330	3.3	3	0.2911	0.2848
206	4wcgA00_A	0.0126101	0.51288	0.150794	1	1	0.357888	0.642112	4wcgA00	1.10.10.10	1.1	1	0.6343	0.752
207	3ga1A00_A	0.0143195	0.712459	0.0456432	1	-1	0.0262589	0	3ga1A00	3.30.710.10	3.3	3	0.2894	0.2432
208	4ex6A01_A	0.0079805	0.489994	0.200397	1	1	0.446283	0.553717	4ex6A01	3.40.50.1000	3.4	3	0.3556	0.2294
209	1f94A00_A	0.0856565	0.30729	0.0306748	1	-1	0.182861	0	1f94A00	2.10.60.10	2.1	2	0.2222	0.2402
210	1rgwA00_A	0.0783762	0.116783	0.077381	1	-1	0.12179	0	1rgwA00	2.30.42.10	2.3	2	0.3074	0.2878
211	1w1oA02_A	0.0299254	0.517849	0.0833333	1	1	0.357888	0.642112	1w1oA02	3.30.465.10	3.3	3	0.3428	0.2518
212	1vkuA00_A	0.0285554	0.0837866	0.214286	1	-1	0.491727	0	1vkuA00	1.10.1200.10	1.1	1	0.3322	0.3164
213	1i3zA00_A	0.0747917	0.348739	0.0357143	1	-1	0.0503497	0	1i3zA00	3.30.505.10	3.3	3	0.278	0.2322
214	4olqA02_A	0.034016	0.427844	0.107692	1	1	0.329438	0.670562	4olqA02	1.10.12.10	1.1	1	0.3028	0.3761
215	1wf1A01_A	0.0613614	0.465769	0.0120482	1	-1	0.163014	0	1wf1A01	3.30.70.330	3.3	3	0.345	0.3014
216	3v8jA01_A	0.0157498	0.49752	0.144841	1	1	0.357888	0.642112	3v8jA01	1.10.10.10	1.1	1	0.5963	0.6828
217	4a6fB00_B	0.0579822	0.476888	0.0178571	1	-1	0.0510893	0	4a6fB00	2.30.29.30	2.3	2	0.2891	0.2328
218	1u5qA01_A	0.0451104	0.361605	0.0972222	1	1	0.438861	0.561139	1u5qA01	3.30.200.20	3.3	3	0.351	0.3028
219	1a9xA03_A	0.0406243	0.441906	0.0769231	1	1	0.395863	0.604137	1a9xA03	3.30.1490.20	3.3	3	0.3508	0.3638
220	2bayE00_E	0.0364409	0.483103	0.0753968	1	1	0.45239	0.54761	2bayE00	3.30.40.10	3.3	3	0.2731	0.3079
221	1phkA01_A	0.0241907	0.458498	0.130952	1	1	0.366768	0.633232	1phkA01	3.30.200.20	3.3	3	0.3494	0.3121
222	2cpyA01_A	0.0576336	0.0399363	0.125	1	-1	0.492192	0	2cpyA01	3.30.70.330	3.3	3	0.3398	0.3199
223	1euvB00_B	0.083273	0.15393	0.0714286	1	-1	0.170251	0	1euvB00	3.10.20.90	3.1	3	0.3438	0.3348
224	2dgwA01_A	0.0463905	0.130464	0.136905	1	-1	0.12179	0	2dgwA01	3.30.70.330	3.3	3	0.3383	0.3235
225	2jbrA01_A	0.0205348	0.668729	0.047619	1	1	0.382485	0.617515	2jbrA01	1.10.540.10	1.1	1	0.414	0.3158
226	4pxhB00_B	0.0126141	0.319538	0.25	1	-1	0.206186	0	4pxhB00	1.10.1200.10	1.1	1	0.3451	0.3451
227	1c6rA00_A	0.0122779	0.183803	0.34127	1	-1	0.506175	0	1c6rA00	1.10.760.10	1.1	1	0.3995	0.3627
228	4wovA01_A	0.0624289	0.123364	0.107143	1	-1	0.12179	0	4wovA01	3.30.200.20	3.3	3	0.3539	0.3279
229	1yqzA03_A	0.0347677	0.432711	0.109127	1	1	0.329438	0.670562	1yqzA03	3.30.390.30	3.3	3	0.3715	0.2837
230	2crhA01_A	0.041136	0.233568	0.142857	1	-1	0.137317	0	2crhA01	3.30.505.10	3.3	3	0.2976	0.2382
231	1o6yA01_A	0.0378232	0.256029	0.146825	1	-1	0.137317	0	1o6yA01	3.30.200.20	3.3	3	0.3723	0.3229
232	3gniB02_B	0.00760306	0.961503	0.0515873	1	-1	0.538024	0	3gniB02	1.10.510.10	1.1	1	0.3454	0.1781
233	2dhkA01_A	0.0444117	0.390905	0.0972222	1	1	0.329438	0.670562	2dhkA01	2.30.29.30	2.3	2	0.3021	0.2584
234	1dxlA03_A	0.0228541	0.427398	0.150794	1	1	0.409048	0.590952	1dxlA03	3.30.390.30	3.3	3	0.3562	0.2587
235	4ikbA00_A	0.0104975	0.680986	0.0972222	1	1	0.420506	0.579494	4ikbA00	3.30.1520.10	3.3	3	0.2765	0.2038
236	2yzqA02_A	0.0257271	0.661049	0.0337302	1	1	0.405349	0.594651	2yzqA02	3.10.580.10	3.1	3	0.2979	0.2274
237	3i6eA01_A	0.0109967	0.341833	0.281746	1	-1	0.354526	0	3i6eA01	3.30.390.10	3.3	3	0.4037	0.3278
238	3m4tA00_A	0.0159041	0.756789	0.0349076	1	1	0.427918	0.572082	3m4tA00	3.30.710.10	3.3	3	0.4063	0.288
239	1thxA00_A	0.0167902	0.300895	0.238095	1	-1	0.137317	0	1thxA00	3.40.30.10	3.4	3	0.3251	0.2604
240	3l2bA01_A	0.0263607	0.637141	0.047619	1	-1	0.0404323	0	3l2bA01	3.10.580.10	3.1	3	0.3182	0.2331
241	2j16A00_A	0.00478888	0.525449	0.22619	1	1	0.4448	0.5552	2j16A00	3.90.190.10	3.9	3	0.4302	0.2842
242	1jnrB01_B	0.0279983	0.431617	0.136905	1	1	0.397976	0.602024	1jnrB01	3.30.70.20	3.3	3	0.3194	0.34
243	1lvaA01_A	0.0482074	0.52844	0.0257937	1	-1	0.00872832	0	1lvaA01	1.10.10.10	1.1	1	0.5704	0.6896
244	4kmfA00_A	0.0181152	0.491515	0.150794	1	1	0.366768	0.633232	4kmfA00	1.10.10.10	1.1	1	0.6624	0.7744
245	3wxmB03_B	0.0126941	0.249992	0.311508	1	-1	0.264505	0	3wxmB03	3.30.1330.30	3.3	3	0.3601	0.285
246	2yrrA01_A	0.0112702	0.342467	0.285714	1	-1	0.365117	0	2yrrA01	3.90.1150.10	3.9	3	0.3297	0.2612
247	4b6wA00_A	0.0434733	0.126107	0.160714	1	-1	0.12179	0	4b6wA00	3.10.20.90	3.1	3	0.375	0.3538
248	3r23A03_A	0.0260099	0.390274	0.170635	1	-1	0.0244109	0	3r23A03	3.30.1490.20	3.3	3	0.3256	0.3506
249	1c3cA01_A	0.0394764	0.631728	0.00595238	1	1	0.417105	0.582895	1c3cA01	1.10.275.10	1.1	1	0.3514	0.3058
250	1qagA01_A	0.0215523	0.290403	0.224206	1	-1	0.137317	0	1qagA01	1.10.418.10	1.1	1	0.2635	0.2283
251	4yisB02_B	0.0138024	0.857451	0.0238095	1	-1	0.374065	0	4yisB02	3.10.28.10	3.1	3	0.3942	0.2751
252	3fogA00_A	0.00719795	0.44494	0.255952	1	-1	0.162235	0	3fogA00	3.30.1520.10	3.3	3	0.2866	0.2421
253	1qbjC00_C	0.0205167	0.419975	0.178571	1	-1	0.0636517	0	1qbjC00	1.10.10.10	1.1	1	0.6952	0.7773
254	4uavA01_A	0.0107549	0.612111	0.136905	1	1	0.28404	0.71596	4uavA01	3.40.50.1000	3.4	3	0.3536	0.2238
255	1m5zA00_A	0.0711436	0.0680783	0.111111	1	-1	0.221297	0	1m5zA00	2.30.42.10	2.3	2	0.3315	0.3008
256	3ibhA02_A	0.0346314	0.657592	0.016129	1	-1	0.0788582	0	3ibhA02	1.20.1050.10	1.2	1	0.3341	0.2565
257	2mqjA00_A	0.0538282	0.107743	0.140873	1	-1	0.137001	0	2mqjA00	3.10.20.90	3.1	3	0.3611	0.3562
258	2p0hA00_A	0.0604148	0.464041	0.0337302	1	-1	0.0202889	0	2p0hA00	2.30.29.30	2.3	2	0.3023	0.2322
259	5iipA00_A	0.0205702	0.643854	0.0753968	1	1	0.460374	0.539626	5iipA00	3.10.580.10	3.1	3	0.3145	0.244
260	2l6cA00_A	0.027552	0.293636	0.198413	1	-1	0.137317	0	2l6cA00	3.40.30.10	3.4	3	0.3176	0.26
261	1bucA01_A	0.0422455	0.62658	0.00198807	1	-1	0.110887	0	1bucA01	1.10.540.10	1.1	1	0.433	0.313
262	1gg3A02_A	0.0357134	0.241968	0.176587	1	-1	0.137317	0	1gg3A02	3.10.20.90	3.1	3	0.3549	0.3472
263	1xdiA03_A	0.0362538	0.484763	0.0972222	1	1	0.329438	0.670562	1xdiA03	3.30.390.30	3.3	3	0.3572	0.2549
264	2vsqA06_A	0.0432486	0.49909	0.0674603	1	1	0.379604	0.620396	2vsqA06	3.30.300.30	3.3	3	0.3498	0.2888
265	4equB01_B	0.0583495	0.21058	0.117063	1	-1	0.201555	0	4equB01	3.30.200.20	3.3	3	0.3035	0.2805
266	2i6jA00_A	0.00147333	0.671386	0.154762	1	1	0.461528	0.538472	2i6jA00	3.90.190.10	3.9	3	0.5005	0.2835
267	5czdB00_B	0.0157757	0.180157	0.337302	1	-1	0.506175	0	5czdB00	1.10.1200.10	1.1	1	0.3192	0.3148
268	4a8xA00_A	0.0571439	0.228686	0.119048	1	-1	0.137317	0	4a8xA00	3.30.70.330	3.3	3	0.3195	0.2875
269	2xf1A00_A	0.0305717	0.497957	0.111111	1	1	0.443219	0.556781	2xf1A00	3.40.20.10	3.4	3	0.3713	0.2734
270	3a7fA01_A	0.0414182	0.252668	0.150794	1	-1	0.137317	0	3a7fA01	3.30.200.20	3.3	3	0.3392	0.2979
271	4p2iA00_A	0.0284067	0.693705	0.0243902	1	-1	0.119524	0	4p2iA00	3.30.1520.10	3.3	3	0.3142	0.2449
272	1m94A00_A	0.0509717	0.413597	0.0813492	1	1	0.329438	0.670562	1m94A00	3.10.20.90	3.1	3	0.3583	0.3631
273	3k54A01_A	0.0653216	0.131754	0.117063	1	-1	0.137001	0	3k54A01	3.30.200.20	3.3	3	0.3104	0.2989
274	1l3kA01_A	0.0443537	0.12046	0.168651	1	-1	0.12179	0	1l3kA01	3.30.70.330	3.3	3	0.3712	0.342
275	3ugvA01_A	0.018153	0.737092	0.0496032	1	1	0.379186	0.620814	3ugvA01	3.30.390.10	3.3	3	0.389	0.2704
276	1h2vZ00_Z	0.0577707	0.205265	0.123016	1	-1	0.196515	0	1h2vZ00	3.30.70.330	3.3	3	0.3574	0.304
277	2ppiA01_A	0.0215943	0.526154	0.134921	1	1	0.357888	0.642112	2ppiA01	3.30.710.10	3.3	3	0.3518	0.2779
278	3tfmA01_A	0.0622852	0.319378	0.0892857	1	-1	0.167093	0	3tfmA01	2.30.29.30	2.3	2	0.2976	0.2532
279	3x0xA02_A	0.0703294	0.430054	0.0376984	1	-1	0.121658	0	3x0xA02	2.40.110.10	2.4	2	0.3336	0.2694
280	1v5pA01_A	0.0400164	0.384337	0.134921	1	1	0.339519	0.660481	1v5pA01	2.30.29.30	2.3	2	0.2826	0.2382
281	2dgsA01_A	0.079616	0.144167	0.10119	1	-1	0.151129	0	2dgsA01	3.30.70.330	3.3	3	0.3852	0.3408
282	2pu9C00_C	0.0136481	0.291128	0.319444	1	-1	0.255155	0	2pu9C00	3.40.30.10	3.4	3	0.3253	0.2569
283	1na7A01_A	0.036135	0.301812	0.166667	1	-1	0.137317	0	1na7A01	3.30.200.20	3.3	3	0.3354	0.2972
284	2yhfA00_A	0.0662801	0.434769	0.0436508	1	-1	0.0202889	0	2yhfA00	3.10.100.10	3.1	3	0.3757	0.2825
285	4ki9A00_A	0.00566754	0.694514	0.142857	1	-1	0.00508776	0	4ki9A00	3.90.190.10	3.9	3	0.4555	0.2624
286	1h10A00_A	0.057816	0.549385	0.0119048	1	-1	0.0720952	0	1h10A00	2.30.29.30	2.3	2	0.3349	0.2609
287	2kk8A01_A	0.0379447	0.372205	0.146825	1	-1	0.0142882	0	2kk8A01	3.10.20.90	3.1	3	0.3724	0.3779
288	2chrA01_A	0.0195661	0.723505	0.0615079	1	1	0.379186	0.620814	2chrA01	3.30.390.10	3.3	3	0.4208	0.2871
289	2xjyA01_A	0.0816983	0.229996	0.0909091	1	-1	0.180289	0	2xjyA01	2.10.110.10	2.1	2	0.2582	0.2782
290	3kpbA00_A	0.012044	0.559251	0.164683	1	1	0.418909	0.581091	3kpbA00	3.10.580.10	3.1	3	0.3147	0.2426
291	2fi1A01_A	0.00699941	0.428635	0.325397	1	-1	0.206663	0	2fi1A01	3.40.50.1000	3.4	3	0.3446	0.2538
292	2xz0D00_D	0.0199599	0.18584	0.321429	1	-1	0.506175	0	2xz0D00	1.10.1200.10	1.1	1	0.3102	0.298
293	4hhvA00_A	0.0474922	0.494217	0.0674603	1	1	0.416145	0.583855	4hhvA00	2.30.29.30	2.3	2	0.3109	0.2657
294	1ir3A01_A	0.0519531	0.396398	0.100437	1	1	0.329438	0.670562	1ir3A01	3.30.200.20	3.3	3	0.308	0.2579
295	2ah5A01_A	0.0151299	0.502306	0.184524	1	1	0.427865	0.572135	2ah5A01	3.40.50.1000	3.4	3	0.3722	0.2438
296	3q6dA01_A	0.00722318	0.431271	0.325397	1	-1	0.19009	0	3q6dA01	3.40.350.10	3.4	3	0.3123	0.2287
297	2np8A03_A	0.0227064	0.387301	0.214286	1	1	0.416854	0.583146	2np8A03	1.10.510.10	1.1	1	0.3249	0.2673
298	4i9fB01_B	0.0160679	0.577083	0.138889	1	1	0.28404	0.71596	4i9fB01	3.40.50.1000	3.4	3	0.3445	0.2194
299	2rvjA01_A	0.0353648	0.264198	0.19246	1	-1	0.137317	0	2rvjA01	3.30.70.330	3.3	3	0.3619	0.3007
300	3cnhA01_A	0.00682166	0.460011	0.293651	1	-1	0.183039	0	3cnhA01	3.40.50.1000	3.4	3	0.3162	0.2441
301	1a9nD00_D	0.0412064	0.173702	0.186508	1	-1	0.347463	0	1a9nD00	3.30.70.330	3.3	3	0.3576	0.3144
302	3e7wA02_A	0.0165584	0.503923	0.178571	1	1	0.420188	0.579812	3e7wA02	3.30.300.30	3.3	3	0.3438	0.2755
303	3jvaA01_A	0.043402	0.631972	0.016129	1	1	0.39269	0.60731	3jvaA01	3.30.390.10	3.3	3	0.4028	0.3039
304	2xzsA01_A	0.0485198	0.350738	0.126984	1	-1	0.163965	0	2xzsA01	3.30.200.20	3.3	3	0.3566	0.3153
305	2h34A01_A	0.0562093	0.241431	0.134921	1	-1	0.137317	0	2h34A01	3.30.200.20	3.3	3	0.3546	0.3454
306	4js8A01_A	0.0569112	0.390357	0.10119	1	1	0.329438	0.670562	4js8A01	3.30.200.20	3.3	3	0.3323	0.3004
307	2ihcD01_D	0.00584064	0.468981	0.323413	1	-1	0.184345	0	2ihcD01	3.30.710.10	3.3	3	0.3929	0.3007
308	2jxoA00_A	0.0573571	0.415488	0.0873016	1	1	0.329438	0.670562	2jxoA00	2.30.42.10	2.3	2	0.3206	0.2772
309	1qqgA02_A	0.0329711	0.251567	0.21627	1	-1	0.165607	0	1qqgA02	2.30.29.30	2.3	2	0.3176	0.2645
310	4h2wC00_C	0.0195535	0.305562	0.28373	1	-1	0.247944	0	4h2wC00	1.10.1200.10	1.1	1	0.3267	0.32
311	2f9jA01_A	0.0390659	0.141272	0.214286	1	-1	0.472591	0	2f9jA01	3.30.70.330	3.3	3	0.3462	0.3315
312	2knoA01_A	0.0273634	0.467573	0.154762	1	1	0.366768	0.633232	2knoA01	3.30.505.10	3.3	3	0.3132	0.2407
313	2wweA01_A	0.0111342	0.434698	0.277778	1	-1	0.0867969	0	2wweA01	3.30.1520.10	3.3	3	0.3512	0.2861
314	1litA00_A	0.0622499	0.458122	0.0595238	1	1	0.452353	0.547647	1litA00	3.10.100.10	3.1	3	0.3664	0.2622
315	2cpdA01_A	0.0512021	0.314455	0.132937	1	-1	0.163965	0	2cpdA01	3.30.70.330	3.3	3	0.2723	0.2723
316	5cxoB00_B	0.0308242	0.676245	0.0456349	1	1	0.358332	0.641668	5cxoB00	3.10.450.50	3.1	3	0.3973	0.265
317	3qocA00_A	0.0108573	0.563323	0.188492	1	1	0.332579	0.667421	3qocA00	3.40.350.10	3.4	3	0.3096	0.2238
318	3pp2A00_A	0.0903913	0.435728	0.0349076	1	1	0.466392	0.533608	3pp2A00	2.30.29.30	2.3	2	0.2833	0.2288
319	3o44A03_A	0.0618227	0.421568	0.0792291	1	1	0.329438	0.670562	3o44A03	2.80.10.50	2.8	2	0.3311	0.2343
320	1wolA00_A	0.0157306	0.547822	0.170635	1	1	0.410944	0.589056	1wolA00	1.20.120.330	1.2	1	0.3619	0.2538
321	2qq6A01_A	0.0204942	0.502589	0.176587	1	1	0.375927	0.624073	2qq6A01	3.30.390.10	3.3	3	0.3886	0.3008
322	3f3zA01_A	0.0272113	0.276334	0.244048	1	-1	0.137317	0	3f3zA01	3.30.200.20	3.3	3	0.3509	0.3344
323	3we5A00_A	0.0211868	0.677026	0.0873016	1	1	0.358332	0.641668	3we5A00	3.10.110.10	3.1	3	0.3352	0.2223
324	1luiA00_A	0.0713063	0.24762	0.115079	1	-1	0.137317	0	1luiA00	3.30.505.10	3.3	3	0.2936	0.2378
325	4xvxB02_B	0.0638174	0.415904	0.0813492	1	1	0.329438	0.670562	4xvxB02	2.40.110.10	2.4	2	0.285	0.2425
326	2rkuA01_A	0.0415228	0.391682	0.146825	1	1	0.336237	0.663763	2rkuA01	3.30.200.20	3.3	3	0.3794	0.3439
327	3hupA00_A	0.0680344	0.538076	0.0198413	1	1	0.459164	0.540836	3hupA00	3.10.100.10	3.1	3	0.3274	0.2651
328	4r0mA02_A	0.0337411	0.44386	0.150794	1	1	0.34451	0.65549	4r0mA02	3.30.300.30	3.3	3	0.3186	0.2632
329	1a97B00_B	0.0296122	0.775438	0.0178571	1	1	0.443352	0.556648	1a97B00	3.40.50.2020	3.4	3	0.3444	0.2336
330	3c0iA01_A	0.0455652	0.402502	0.132937	1	1	0.336237	0.663763	3c0iA01	3.30.200.20	3.3	3	0.3466	0.3232
331	1onfA03_A	0.0459987	0.621447	0.0257937	1	1	0.358332	0.641668	1onfA03	3.30.390.30	3.3	3	0.3194	0.236
332	2c9wA01_A	0.0271218	0.443939	0.176587	1	1	0.37392	0.62608	2c9wA01	3.30.505.10	3.3	3	0.269	0.2064
333	2nyvA01_A	0.0172186	0.572482	0.154762	1	1	0.294129	0.705871	2nyvA01	3.40.50.1000	3.4	3	0.3563	0.2302
334	1ohcA02_A	0.00699201	0.740774	0.136905	1	1	0.461319	0.538681	1ohcA02	3.90.190.10	3.9	3	0.458	0.2504
335	3gnjA00_A	0.0189733	0.371914	0.285714	1	-1	0.251586	0	3gnjA00	3.40.30.10	3.4	3	0.3264	0.2624
336	1h8uB00_B	0.0643242	0.39159	0.0992063	1	1	0.329438	0.670562	1h8uB00	3.10.100.10	3.1	3	0.357	0.272
337	3il0A00_A	0.0110703	0.533167	0.228175	1	1	0.332579	0.667421	3il0A00	3.40.350.10	3.4	3	0.3367	0.235
338	5iu1B00_B	0.0479153	0.55922	0.0543933	1	-1	0.0712391	0	5iu1B00	3.30.450.20	3.3	3	0.2895	0.2315
339	4eekA01_A	0.0172157	0.584401	0.152778	1	1	0.28404	0.71596	4eekA01	3.40.50.1000	3.4	3	0.3611	0.2237
340	3d7tA01_A	0.0591385	0.172918	0.156746	1	-1	0.340784	0	3d7tA01	3.30.200.20	3.3	3	0.3056	0.2931
341	2kanA01_A	0.0405168	0.402339	0.154762	1	1	0.336237	0.663763	2kanA01	3.10.20.90	3.1	3	0.3586	0.3635
342	2vuvA00_A	0.0526674	0.459205	0.0912698	1	1	0.355016	0.644984	2vuvA00	3.10.100.10	3.1	3	0.3532	0.2581
343	1c8uA02_A	0.0522131	0.633289	0.00992063	1	1	0.358332	0.641668	1c8uA02	3.10.129.10	3.1	3	0.3434	0.2661
344	2qflA01_A	0.026794	0.695213	0.0694444	1	1	0.368931	0.631069	2qflA01	3.30.540.10	3.3	3	0.3357	0.2303
345	1p8kZ01_Z	0.00929381	0.635502	0.176587	1	1	0.450476	0.549524	1p8kZ01	3.10.28.10	3.1	3	0.4039	0.3083
346	1ob8A00_A	0.0704928	0.403644	0.0833333	1	1	0.329438	0.670562	1ob8A00	3.40.1350.10	3.4	3	0.3147	0.2444
347	1p97A00_A	0.0445199	0.488549	0.105159	1	1	0.329438	0.670562	1p97A00	3.30.450.20	3.3	3	0.3581	0.2736
348	3msyA01_A	0.00766205	0.496003	0.305556	1	-1	0.233684	0	3msyA01	3.30.390.10	3.3	3	0.3609	0.2897
349	3m5bA00_A	0.0267047	0.409405	0.21627	1	1	0.416854	0.583146	3m5bA00	3.30.710.10	3.3	3	0.3368	0.2663
350	3a8pB01_B	0.05294	0.58295	0.031746	1	1	0.447708	0.552292	3a8pB01	2.30.29.30	2.3	2	0.3282	0.2527
351	1q3oA00_A	0.0566658	0.441379	0.0952381	1	1	0.329438	0.670562	1q3oA00	2.30.42.10	2.3	2	0.3179	0.2674
352	1bqgA01_A	0.0259648	0.761501	0.0436508	1	1	0.443352	0.556648	1bqgA01	3.30.390.10	3.3	3	0.3877	0.2573
353	3kqfA02_A	0.0441882	0.456161	0.12	1	1	0.378693	0.621307	3kqfA02	1.10.12.10	1.1	1	0.2976	0.3515
354	3px5A01_A	0.0304564	0.678734	0.0634921	1	1	0.358332	0.641668	3px5A01	3.30.390.10	3.3	3	0.3471	0.2737
355	5e7qA02_A	0.038599	0.417039	0.154762	1	1	0.34451	0.65549	5e7qA02	3.30.300.30	3.3	3	0.3678	0.2967
356	3f61A02_A	0.00564768	0.659239	0.194444	1	1	0.437654	0.562346	3f61A02	1.10.510.10	1.1	1	0.3997	0.2312
357	2cpiA01_A	0.0464597	0.253304	0.174603	1	-1	0.137317	0	2cpiA01	3.30.70.330	3.3	3	0.3037	0.2875
358	4eqmA01_A	0.0460686	0.434274	0.125	1	1	0.329438	0.670562	4eqmA01	3.30.200.20	3.3	3	0.2934	0.2655
359	2w43A01_A	0.0124176	0.533389	0.224206	1	1	0.332579	0.667421	2w43A01	3.40.50.1000	3.4	3	0.3762	0.2374
360	3sl7A00_A	0.0108287	0.791531	0.107143	1	1	0.463948	0.536052	3sl7A00	3.10.580.10	3.1	3	0.3138	0.2176
361	3sdeA02_A	0.0234089	0.467788	0.194313	1	1	0.399904	0.600096	3sdeA02	3.30.70.330	3.3	3	0.3263	0.2864
362	1te2A01_A	0.0150608	0.495812	0.22619	1	-1	0.00755836	0	1te2A01	3.40.50.1000	3.4	3	0.3708	0.238
363	2gsbA01_A	0.0297498	0.293134	0.246032	1	-1	0.137317	0	2gsbA01	3.30.505.10	3.3	3	0.2464	0.2344
364	4irnA02_A	0.063118	0.456993	0.0753968	1	1	0.3679	0.6321	4irnA02	2.40.110.10	2.4	2	0.3202	0.2633
365	1f9cA01_A	0.01172	0.552254	0.214286	1	1	0.332579	0.667421	1f9cA01	3.30.390.10	3.3	3	0.3963	0.2877
366	4x28A02_A	0.0816673	0.481632	0.0434783	1	1	0.437942	0.562058	4x28A02	2.40.110.10	2.4	2	0.3234	0.2535
367	3fr3B02_B	0.0279727	0.5499	0.134921	1	1	0.390149	0.609851	3fr3B02	1.20.1050.10	1.2	1	0.3868	0.2973
368	1tg0A00_A	0.0918571	0.392138	0.0753968	1	1	0.329438	0.670562	1tg0A00	2.30.30.40	2.3	2	0.2821	0.3025
369	3kh5A01_A	0.0058321	0.787464	0.140873	1	1	0.464118	0.535882	3kh5A01	3.10.580.10	3.1	3	0.3129	0.2151
370	1x6bA01_A	0.068442	0.418443	0.0862069	1	1	0.329438	0.670562	1x6bA01	2.30.30.40	2.3	2	0.2225	0.2372
371	3eehA00_A	0.0379188	0.600003	0.0753968	1	1	0.415024	0.584976	3eehA00	3.30.450.20	3.3	3	0.3258	0.2514
372	1id0A00_A	0.00982318	0.631403	0.186508	1	1	0.332579	0.667421	1id0A00	3.30.565.10	3.3	3	0.354	0.2371
373	1okrA01_A	0.0216467	0.410837	0.244048	1	1	0.449516	0.550484	1okrA01	1.10.10.10	1.1	1	0.6152	0.6998
374	3hpaA01_A	0.0947354	0.421762	0.0615079	1	1	0.466392	0.533608	3hpaA01	2.30.40.10	2.3	2	0.2734	0.2029
375	2zsgA01_A	0.0162706	0.461882	0.242063	1	-1	0.173005	0	2zsgA01	3.40.350.10	3.4	3	0.3445	0.2606
376	3apoA07_A	0.0435489	0.408898	0.14881	1	1	0.336237	0.663763	3apoA07	3.40.30.10	3.4	3	0.338	0.262
377	3kxrA02_A	0.0208041	0.624437	0.132937	1	1	0.28404	0.71596	3kxrA02	3.10.580.10	3.1	3	0.3228	0.235
378	2bhsB01_B	0.0116885	0.723532	0.132937	1	-1	0.0137989	0	2bhsB01	3.40.50.1100	3.4	3	0.369	0.2132
379	2dslA00_A	0.0723375	0.476968	0.0615079	1	1	0.3679	0.6321	2dslA00	3.10.129.10	3.1	3	0.3177	0.24
380	2rqtA00_A	0.0850968	0.555788	0.00793651	1	1	0.398103	0.601897	2rqtA00	2.30.30.40	2.3	2	0.2288	0.2546
381	3b7kC02_C	0.067148	0.59623	0.01002	1	1	0.407453	0.592547	3b7kC02	3.10.129.10	3.1	3	0.2815	0.2235
382	1aoaA01_A	0.0332907	0.378014	0.220238	1	1	0.416854	0.583146	1aoaA01	1.10.418.10	1.1	1	0.33	0.2455
383	4hxiA01_A	0.0235814	0.533257	0.168651	1	1	0.405906	0.594094	4hxiA01	3.30.710.10	3.3	3	0.363	0.2793
384	2ravA01_A	0.0129645	0.560519	0.208333	1	1	0.332579	0.667421	2ravA01	3.40.50.1000	3.4	3	0.3503	0.2185
385	2c6uA00_A	0.0601777	0.458713	0.093254	1	1	0.329438	0.670562	2c6uA00	3.10.100.10	3.1	3	0.3712	0.2789
386	1sjdB01_B	0.0249314	0.677535	0.0972222	1	1	0.41988	0.58012	1sjdB01	3.30.390.10	3.3	3	0.4001	0.2785
387	4ks7A01_A	0.0332445	0.400679	0.212302	1	1	0.416854	0.583146	4ks7A01	3.30.200.20	3.3	3	0.367	0.3075
388	1ojtA03_A	0.0224707	0.431823	0.234127	1	1	0.432355	0.567645	1ojtA03	3.30.390.30	3.3	3	0.3504	0.2479
389	5c8gB00_B	0.0256774	0.58712	0.136905	1	1	0.28404	0.71596	5c8gB00	1.20.920.10	1.2	1	0.3423	0.246
390	3lyxB00_B	0.0270096	0.59894	0.130952	1	1	0.28404	0.71596	3lyxB00	3.30.450.20	3.3	3	0.3573	0.2521
391	2acfD00_D	0.014834	0.757313	0.107143	1	-1	0.0558167	0	2acfD00	3.40.220.10	3.4	3	0.3831	0.2135
392	1wn1A01_A	0.0300245	0.479038	0.176587	1	1	0.366768	0.633232	1wn1A01	3.40.350.10	3.4	3	0.316	0.2186
393	3q90B00_B	0.0372902	0.665536	0.0595238	1	1	0.358332	0.641668	3q90B00	3.10.450.50	3.1	3	0.3672	0.2525
394	3emuA00_A	0.0109798	0.611127	0.206349	1	1	0.332579	0.667421	3emuA00	3.90.190.10	3.9	3	0.4129	0.2641
395	3bdwB00_B	0.0600292	0.518728	0.0734127	1	1	0.351898	0.648102	3bdwB00	3.10.100.10	3.1	3	0.3611	0.282
396	3lbeB00_B	0.0946533	0.544466	0.016129	1	1	0.389007	0.610993	3lbeB00	3.10.129.10	3.1	3	0.3178	0.2288
397	3mc1A01_A	0.00850035	0.540053	0.28373	1	-1	0.0460113	0	3mc1A01	3.40.50.1000	3.4	3	0.357	0.224
398	5i47A02_A	0.0583476	0.47778	0.0952381	1	1	0.329438	0.670562	5i47A02	3.30.1490.20	3.3	3	0.3008	0.3301
399	2ok7A01_A	0.11951	0.525767	0.0238095	1	1	0.389007	0.610993	2ok7A01	2.40.30.10	2.4	2	0.3849	0.3012
400	3ddmA01_A	0.023382	0.615328	0.134921	1	1	0.28404	0.71596	3ddmA01	3.30.390.10	3.3	3	0.4055	0.2929
401	1id3B00_B	0.0324034	0.704246	0.0634921	1	1	0.358332	0.641668	1id3B00	1.10.20.10	1.1	1	0.3151	0.3039
402	3p86A02_A	0.0138105	0.684362	0.142857	1	1	0.380512	0.619488	3p86A02	1.10.510.10	1.1	1	0.4084	0.2346
403	4bbyA03_A	0.0428632	0.485661	0.132937	1	1	0.393725	0.606275	4bbyA03	3.30.465.10	3.3	3	0.3387	0.2489
404	1jqiA01_A	0.0473366	0.610461	0.0575397	1	1	0.434748	0.565252	1jqiA01	1.10.540.10	1.1	1	0.4241	0.3136
405	2d29A02_A	0.0978587	0.523652	0.0277778	1	1	0.389007	0.610993	2d29A02	2.40.110.10	2.4	2	0.3273	0.2608
406	3cyjA01_A	0.0323009	0.693486	0.0714286	1	1	0.358332	0.641668	3cyjA01	3.30.390.10	3.3	3	0.3982	0.2914
407	4uwwA00_A	0.0690919	0.490062	0.0714286	1	1	0.367099	0.632901	4uwwA00	3.10.100.10	3.1	3	0.3664	0.2673
408	3mpiA01_A	0.07399	0.57729	0.0198413	1	1	0.389007	0.610993	3mpiA01	1.10.540.10	1.1	1	0.4357	0.3204
409	3gpgA00_A	0.0256656	0.625271	0.126984	1	1	0.28404	0.71596	3gpgA00	3.40.220.10	3.4	3	0.3609	0.2146
410	1zc3B00_B	0.0613694	0.578306	0.0413223	1	1	0.389007	0.610993	1zc3B00	2.30.29.30	2.3	2	0.3211	0.2618
411	1lvaA03_A	0.0378609	0.44426	0.164683	1	1	0.34451	0.65549	1lvaA03	1.10.10.10	1.1	1	0.5882	0.6758
412	1yz4B01_B	0.00755856	0.605835	0.240079	1	-1	0.0643828	0	1yz4B01	3.90.190.10	3.9	3	0.4757	0.2898
413	3g3zA02_A	0.0281859	0.45791	0.204365	1	1	0.381061	0.618939	3g3zA02	1.10.10.10	1.1	1	0.6459	0.7404
414	1r2jA02_A	0.0757216	0.397548	0.107143	1	1	0.336237	0.663763	1r2jA02	2.40.110.10	2.4	2	0.325	0.2687
415	2qdeA01_A	0.0207897	0.598453	0.160714	1	1	0.388233	0.611767	2qdeA01	3.30.390.10	3.3	3	0.4082	0.2741
416	3c8tA01_A	0.0359405	0.753359	0.0349076	1	1	0.417448	0.582552	3c8tA01	1.10.275.10	1.1	1	0.2789	0.2329
417	4k7zA03_A	0.0458509	0.46975	0.132937	1	1	0.411252	0.588748	4k7zA03	3.30.390.30	3.3	3	0.3469	0.2395
418	5iduD01_D	0.0409942	0.557004	0.107143	1	1	0.288337	0.711663	5iduD01	1.10.540.10	1.1	1	0.4073	0.3
419	2b3zD01_D	0.0173157	0.439687	0.289683	1	-1	0.108446	0	2b3zD01	3.40.140.10	3.4	3	0.3934	0.2546
420	2ppyA02_A	0.0631066	0.4103	0.12	1	1	0.336237	0.663763	2ppyA02	1.10.12.10	1.1	1	0.2684	0.3173
421	2jifA01_A	0.0667738	0.607573	0.0223124	1	1	0.358332	0.641668	2jifA01	1.10.540.10	1.1	1	0.4128	0.3146
422	3q45A01_A	0.04408	0.656442	0.0496032	1	1	0.358332	0.641668	3q45A01	3.30.390.10	3.3	3	0.3647	0.2679
423	1udyA01_A	0.0363932	0.658228	0.0734127	1	1	0.358332	0.641668	1udyA01	1.10.540.10	1.1	1	0.4183	0.3138
424	2dnzA01_A	0.0834665	0.60065	0.00396825	1	1	0.462864	0.537136	2dnzA01	3.30.70.330	3.3	3	0.349	0.2996
425	2c4nA01_A	0.012736	0.553707	0.230159	1	1	0.332579	0.667421	2c4nA01	3.40.50.1000	3.4	3	0.3383	0.2222
426	1p1eA00_A	0.104459	0.416486	0.0813492	1	1	0.466392	0.533608	1p1eA00	2.30.42.10	2.3	2	0.3627	0.305
427	1f2eA02_A	0.0620972	0.603451	0.031746	1	1	0.358332	0.641668	1f2eA02	1.20.1050.10	1.2	1	0.3521	0.2735
428	1amuA04_A	0.0538998	0.411846	0.138889	1	1	0.336237	0.663763	1amuA04	3.30.300.30	3.3	3	0.3438	0.3015
429	1n7eA00_A	0.0826918	0.445275	0.077381	1	1	0.466392	0.533608	1n7eA00	2.30.42.10	2.3	2	0.3132	0.2766
430	3ed5A01_A	0.00986547	0.580151	0.246032	1	1	0.408052	0.591948	3ed5A01	3.40.50.1000	3.4	3	0.3714	0.2433
431	3o8sA00_A	0.0796819	0.504231	0.0615079	1	1	0.356322	0.643678	3o8sA00	3.90.79.10	3.9	3	0.3658	0.2498
432	1lbvA01_A	0.0134018	0.651373	0.172619	1	1	0.290969	0.709031	1lbvA01	3.30.540.10	3.3	3	0.412	0.2666
433	2kd0A01_A	0.0605903	0.392991	0.136905	1	1	0.336237	0.663763	2kd0A01	3.10.20.90	3.1	3	0.3525	0.3618
434	1r29A00_A	0.03298	0.70095	0.0734127	1	1	0.358332	0.641668	1r29A00	3.30.710.10	3.3	3	0.3455	0.2549
435	4mxwS00_S	0.079728	0.621006	0.00198807	1	1	0.431421	0.568579	4mxwS00	2.10.50.10	2.1	2	0.2629	0.2562
436	1ar0A00_A	0.0457702	0.639485	0.0588235	1	1	0.358332	0.641668	1ar0A00	3.10.450.50	3.1	3	0.341	0.2397
437	1judA01_A	0.0165683	0.572459	0.204365	1	1	0.332579	0.667421	1judA01	3.40.50.1000	3.4	3	0.3424	0.2278
438	1jegA00_A	0.113491	0.548755	0.0223124	1	1	0.389007	0.610993	1jegA00	2.30.30.40	2.3	2	0.2858	0.3247
439	1nnnA02_A	0.020494	0.52613	0.222222	1	1	0.332579	0.667421	1nnnA02	3.30.300.30	3.3	3	0.3375	0.2614
440	1jlxA01_A	0.061708	0.615752	0.031746	1	1	0.358332	0.641668	1jlxA01	2.80.10.50	2.8	2	0.3256	0.2076
441	5dj1A01_A	0.0179822	0.587728	0.186508	1	1	0.355107	0.644893	5dj1A01	3.90.1150.10	3.9	3	0.3164	0.2283
442	2x4dA01_A	0.0145064	0.609832	0.196429	1	1	0.332579	0.667421	2x4dA01	3.40.50.1000	3.4	3	0.3643	0.2216
443	2ix5A01_A	0.0218208	0.725972	0.107143	1	1	0.456788	0.543212	2ix5A01	1.10.540.10	1.1	1	0.396	0.2761
444	2qgyB01_B	0.0278119	0.698789	0.0952381	1	1	0.358332	0.641668	2qgyB01	3.30.390.10	3.3	3	0.4314	0.2826
445	1rqlA01_A	0.00589482	0.710773	0.210317	1	1	0.275175	0.724825	1rqlA01	3.40.50.1000	3.4	3	0.3758	0.2129
446	2cpfA00_A	0.0618582	0.528621	0.0793651	1	1	0.337102	0.662898	2cpfA00	3.30.70.330	3.3	3	0.3902	0.325
447	4oxwA00_A	0.0340617	0.536448	0.154762	1	1	0.385976	0.614024	4oxwA00	3.30.1520.10	3.3	3	0.2864	0.23
448	2ymmB01_B	0.0267874	0.621159	0.136905	1	1	0.28404	0.71596	2ymmB01	3.40.50.1000	3.4	3	0.3473	0.2154
449	1bywA00_A	0.0363327	0.399775	0.220238	1	1	0.416854	0.583146	1bywA00	3.30.450.20	3.3	3	0.3038	0.2389
450	1x42A01_A	0.00978192	0.545979	0.305556	1	-1	0.109438	0	1x42A01	3.40.50.1000	3.4	3	0.3545	0.2307
451	2uxwA02_A	0.0406788	0.618653	0.0912698	1	1	0.36657	0.63343	2uxwA02	1.10.540.10	1.1	1	0.4296	0.304
452	1dv8A00_A	0.0640549	0.510008	0.0873016	1	1	0.329438	0.670562	1dv8A00	3.10.100.10	3.1	3	0.3588	0.2633
453	2kdkA01_A	0.0551429	0.428549	0.136905	1	1	0.370365	0.629635	2kdkA01	3.30.450.20	3.3	3	0.3369	0.2666
454	2bujB01_B	0.0900904	0.574366	0.0223124	1	1	0.389007	0.610993	2bujB01	3.30.200.20	3.3	3	0.3308	0.2893
455	3is5F02_F	0.0046991	0.724923	0.214286	1	1	0.18627	0.81373	3is5F02	1.10.510.10	1.1	1	0.3685	0.2007
456	4e6rA00_A	0.109761	0.543359	0.0297619	1	1	0.389007	0.610993	4e6rA00	2.30.30.40	2.3	2	0.261	0.3124
457	4o38A01_A	0.0626417	0.411743	0.132937	1	1	0.336237	0.663763	4o38A01	3.30.200.20	3.3	3	0.3058	0.2696
458	1oohA00_A	0.0419202	0.459775	0.15873	1	1	0.34451	0.65549	1oohA00	1.10.238.20	1.1	1	0.3571	0.2573
459	3rgaA01_A	0.0309438	0.636841	0.117063	1	1	0.358332	0.641668	3rgaA01	3.10.450.50	3.1	3	0.3138	0.232
460	1wk1A01_A	0.0405776	0.385239	0.21627	1	1	0.416854	0.583146	1wk1A01	3.10.100.10	3.1	3	0.3465	0.2567
461	2va8A04_A	0.0697624	0.620976	0.0223124	1	1	0.358332	0.641668	2va8A04	1.10.150.20	1.1	1	0.3017	0.3484
462	3llpB01_B	0.0652586	0.440914	0.115079	1	1	0.329438	0.670562	3llpB01	2.80.10.50	2.8	2	0.3454	0.2481
463	2ouxA02_A	0.0119457	0.671683	0.180556	1	1	0.353412	0.646588	2ouxA02	3.10.580.10	3.1	3	0.3324	0.2433
464	1qyiA01_A	0.0028874	0.736152	0.218254	1	1	0.211007	0.788993	1qyiA01	3.40.50.1000	3.4	3	0.3279	0.1856
465	2y9wC00_C	0.095502	0.545217	0.0349076	1	1	0.389007	0.610993	2y9wC00	2.80.10.50	2.8	2	0.3041	0.2196
466	3ii9B01_B	0.0412513	0.747175	0.031746	1	1	0.455543	0.544457	3ii9B01	1.10.540.10	1.1	1	0.4404	0.2871
467	1dugA02_A	0.0831408	0.561073	0.0327869	1	1	0.389007	0.610993	1dugA02	1.20.1050.10	1.2	1	0.3811	0.3004
468	4dqwA02_A	0.0583806	0.541812	0.0833333	1	1	0.34686	0.65314	4dqwA02	3.10.580.10	3.1	3	0.3128	0.2506
469	1mq4A01_A	0.00399978	0.677445	0.244048	1	1	0.416106	0.583894	1mq4A01	1.10.510.10	1.1	1	0.3851	0.2122
470	2gj3A00_A	0.033059	0.578803	0.138889	1	1	0.28404	0.71596	2gj3A00	3.30.450.20	3.3	3	0.3013	0.2369
471	4x28C01_C	0.0364063	0.597445	0.119048	1	1	0.376196	0.623804	4x28C01	1.10.540.10	1.1	1	0.4366	0.3123
472	1yy7A02_A	0.048038	0.546655	0.105159	1	1	0.288337	0.711663	1yy7A02	1.20.1050.10	1.2	1	0.3939	0.3066
473	3hx8A00_A	0.0389983	0.599598	0.111111	1	1	0.403291	0.596709	3hx8A00	3.10.450.50	3.1	3	0.3752	0.2787
474	2fdrA01_A	0.0115705	0.562734	0.257937	1	1	0.355996	0.644004	2fdrA01	3.40.50.1000	3.4	3	0.3384	0.2295
475	1rx0C01_C	0.0428221	0.624145	0.0853175	1	1	0.358332	0.641668	1rx0C01	1.10.540.10	1.1	1	0.4066	0.3044
476	2hcfA01_A	0.00526426	0.615961	0.30754	1	1	0.459493	0.540507	2hcfA01	3.40.50.1000	3.4	3	0.3654	0.229
477	2wtkC01_C	0.0395863	0.490883	0.162698	1	1	0.375927	0.624073	2wtkC01	3.30.200.20	3.3	3	0.3566	0.3219
478	4fjwD01_D	0.00895719	0.795213	0.154762	1	1	0.202975	0.797025	4fjwD01	3.90.226.10	3.9	3	0.3661	0.1875
479	1qqgA01_A	0.0413319	0.379137	0.222222	1	1	0.416854	0.583146	1qqgA01	2.30.29.30	2.3	2	0.3074	0.2547
480	1x6cA00_A	0.0483333	0.557681	0.10119	1	1	0.288337	0.711663	1x6cA00	3.30.505.10	3.3	3	0.2957	0.2298
481	2qddA01_A	0.026747	0.721879	0.105159	1	1	0.358332	0.641668	2qddA01	3.30.390.10	3.3	3	0.4281	0.2882
482	3toyA01_A	0.0219871	0.728859	0.117063	1	1	0.375109	0.624891	3toyA01	3.30.390.10	3.3	3	0.4238	0.2918
483	2z6cA00_A	0.0384861	0.6436	0.0952381	1	1	0.358332	0.641668	2z6cA00	3.30.450.20	3.3	3	0.36	0.2585
484	4og1A02_A	0.0748713	0.433192	0.112583	1	1	0.343786	0.656214	4og1A02	1.10.12.10	1.1	1	0.2889	0.3504
485	3l8kA03_A	0.0377838	0.443836	0.196429	1	1	0.381061	0.618939	3l8kA03	3.30.390.30	3.3	3	0.3347	0.2504
486	1x67A01_A	0.0216265	0.566784	0.194444	1	1	0.332579	0.667421	1x67A01	3.40.20.10	3.4	3	0.3752	0.2571
487	2c0uA01_A	0.0318697	0.699551	0.0952381	1	1	0.358332	0.641668	2c0uA01	1.10.540.10	1.1	1	0.4082	0.2986
488	4c65B01_B	0.107648	0.559081	0.0306748	1	1	0.389007	0.610993	4c65B01	2.30.40.10	2.3	2	0.2965	0.2289
489	1fotA02_A	0.0462348	0.549735	0.115079	1	1	0.288337	0.711663	1fotA02	3.30.200.20	3.3	3	0.3879	0.3063
490	1xteA00_A	0.0557397	0.652921	0.0416667	1	1	0.407686	0.592314	1xteA00	3.30.1520.10	3.3	3	0.3374	0.2555
491	2zmdA02_A	0.006375	0.73337	0.212302	1	1	0.189324	0.810676	2zmdA02	1.10.510.10	1.1	1	0.4132	0.2314
492	3qxzA02_A	0.0604259	0.481456	0.12	1	1	0.329438	0.670562	3qxzA02	1.10.12.10	1.1	1	0.2935	0.3401
493	1wviA01_A	0.0137461	0.55535	0.257937	1	1	0.408052	0.591948	1wviA01	3.40.50.1000	3.4	3	0.3394	0.2199
494	3rgoA00_A	0.00360306	0.657034	0.281746	1	1	0.368911	0.631089	3rgoA00	3.90.190.10	3.9	3	0.4416	0.2625
495	1r0mA01_A	0.0310436	0.611763	0.140873	1	1	0.28404	0.71596	1r0mA01	3.30.390.10	3.3	3	0.3891	0.2725
496	2edvA00_A	0.0621988	0.527231	0.0972222	1	1	0.288337	0.711663	2edvA00	2.30.42.10	2.3	2	0.3517	0.301
497	2k54A00_A	0.0313148	0.599413	0.144841	1	1	0.28404	0.71596	2k54A00	3.10.450.50	3.1	3	0.3586	0.2597
498	3hmfA00_A	0.0469689	0.636419	0.0734127	1	1	0.358332	0.641668	3hmfA00	1.20.920.10	1.2	1	0.296	0.2263
499	1ybiA02_A	0.0797627	0.491278	0.0892857	1	1	0.329438	0.670562	1ybiA02	2.80.10.50	2.8	2	0.3821	0.2454
500	1vj2A00_A	0.0955414	0.495459	0.0734127	1	1	0.329438	0.670562	1vj2A00	2.60.120.10	2.6	2	0.3352	0.2622
501	4hoiB00_B	0.0357054	0.430228	0.22619	1	1	0.416854	0.583146	4hoiB00	3.30.450.20	3.3	3	0.3074	0.2387
502	2a8xA03_A	0.0370691	0.450223	0.206349	1	1	0.416854	0.583146	2a8xA03	3.30.390.30	3.3	3	0.3419	0.2552
503	3kmaA00_A	0.0785844	0.476963	0.0992063	1	1	0.381617	0.618383	3kmaA00	2.170.270.10	2.17	2	0.3849	0.3104
504	3pm9A02_A	0.0321237	0.476104	0.222222	1	1	0.435007	0.564993	3pm9A02	3.30.465.10	3.3	3	0.3398	0.2435
505	3i3wA01_A	0.0223064	0.555435	0.212302	1	1	0.332579	0.667421	3i3wA01	3.40.120.10	3.4	3	0.3727	0.2239
506	2pvpA03_A	0.0371927	0.488112	0.188492	1	1	0.366768	0.633232	2pvpA03	3.30.1490.20	3.3	3	0.3326	0.3598
507	3p4tA01_A	0.0516198	0.558373	0.103175	1	1	0.288337	0.711663	3p4tA01	1.10.540.10	1.1	1	0.4182	0.3112
508	3smvA01_A	0.0172361	0.618094	0.206349	1	1	0.332579	0.667421	3smvA01	3.40.50.1000	3.4	3	0.3498	0.2282
509	2ix5A02_A	0.0908869	0.414444	0.117063	1	1	0.417659	0.582341	2ix5A02	2.40.110.10	2.4	2	0.3098	0.2582
510	2vzcB00_B	0.027737	0.539409	0.204365	1	1	0.332579	0.667421	2vzcB00	1.10.418.10	1.1	1	0.3321	0.232
511	3gz8C01_C	0.0582953	0.544426	0.10119	1	1	0.288337	0.711663	3gz8C01	3.90.79.10	3.9	3	0.3036	0.217
512	1qxmA02_A	0.0950016	0.494271	0.0793651	1	1	0.331276	0.668724	1qxmA02	2.80.10.50	2.8	2	0.3278	0.2159
513	3oa4A01_A	0.0463584	0.666943	0.0694444	1	1	0.358332	0.641668	3oa4A01	3.10.180.10	3.1	3	0.3593	0.2527
514	2dwcB02_B	0.0758461	0.443164	0.117517	1	1	0.441604	0.558396	2dwcB02	3.30.1490.20	3.3	3	0.2889	0.3217
515	1n4nA00_A	0.0524603	0.632442	0.0714286	1	1	0.379437	0.620563	1n4nA00	3.30.30.10	3.3	3	0.299	0.3861
516	2pmqA01_A	0.0287824	0.688649	0.123016	1	1	0.392039	0.607961	2pmqA01	3.30.390.10	3.3	3	0.3266	0.2506
517	1pn9B02_B	0.0494201	0.665349	0.0615079	1	1	0.358332	0.641668	1pn9B02	1.20.1050.10	1.2	1	0.4177	0.2783
518	2fnjB00_B	0.0798966	0.421276	0.126984	1	1	0.336237	0.663763	2fnjB00	3.10.20.90	3.1	3	0.3647	0.3169
519	2e5kA01_A	0.09169	0.48578	0.093254	1	1	0.329438	0.670562	2e5kA01	2.30.30.40	2.3	2	0.2575	0.277
520	2r0bA00_A	0.0195722	0.603799	0.214286	1	1	0.332579	0.667421	2r0bA00	3.90.190.10	3.9	3	0.45	0.2696
521	4yurA02_A	0.0219156	0.616724	0.186508	1	1	0.332579	0.667421	4yurA02	1.10.510.10	1.1	1	0.349	0.2454
522	3cgbA03_A	0.0411056	0.447767	0.200397	1	1	0.410048	0.589952	3cgbA03	3.30.390.30	3.3	3	0.3641	0.2911
523	1q1uA00_A	0.0841085	0.508691	0.0892857	1	1	0.329438	0.670562	1q1uA00	2.80.10.50	2.8	2	0.3185	0.2217
524	3nxbA00_A	0.0530712	0.434972	0.164683	1	1	0.34451	0.65549	3nxbA00	1.20.920.10	1.2	1	0.3638	0.2946
525	5d84A01_A	0.0123466	0.788122	0.156746	1	1	0.260946	0.739054	5d84A01	3.40.50.1100	3.4	3	0.274	0.1621
526	4dipH00_H	0.0777382	0.612064	0.0436508	1	1	0.358332	0.641668	4dipH00	3.10.50.40	3.1	3	0.3111	0.2346
527	2a4eA02_A	0.0917092	0.621271	0.0257937	1	1	0.382944	0.617056	2a4eA02	2.60.40.60	2.6	2	0.3411	0.2641
528	3vayA01_A	0.0269975	0.529085	0.22619	1	1	0.332579	0.667421	3vayA01	3.40.50.1000	3.4	3	0.3555	0.2371
529	5cemA02_A	0.0064208	0.824203	0.19246	1	1	0.402538	0.597462	5cemA02	1.10.510.10	1.1	1	0.3502	0.2026
530	3mwcA01_A	0.0220896	0.696294	0.14881	1	1	0.281923	0.718077	3mwcA01	3.30.390.10	3.3	3	0.4179	0.2823
531	1nunA00_A	0.0767605	0.488993	0.111111	1	1	0.329438	0.670562	1nunA00	2.80.10.50	2.8	2	0.3179	0.2174
532	2f7lA01_A	0.0202962	0.552316	0.248016	1	1	0.332579	0.667421	2f7lA01	3.40.120.10	3.4	3	0.3602	0.2185
533	4jp0A01_A	0.0929314	0.557568	0.0615079	1	1	0.461602	0.538398	4jp0A01	2.80.10.50	2.8	2	0.3264	0.2232
534	3idpB02_B	0.00822907	0.71153	0.234127	1	1	0.18627	0.81373	3idpB02	1.10.510.10	1.1	1	0.4174	0.2263
535	4efjA01_A	0.0139152	0.74931	0.166667	1	1	0.18627	0.81373	4efjA01	3.10.28.10	3.1	3	0.4245	0.2886
536	3rcyB01_B	0.0196011	0.797348	0.130952	1	1	0.399611	0.600389	3rcyB01	3.30.390.10	3.3	3	0.4114	0.2694
537	3bdwA00_A	0.0688261	0.528811	0.103175	1	1	0.337102	0.662898	3bdwA00	3.10.100.10	3.1	3	0.3589	0.2697
538	2pg0A01_A	0.0474688	0.578938	0.117063	1	1	0.288337	0.711663	2pg0A01	1.10.540.10	1.1	1	0.4384	0.3173
539	3qd2B02_B	0.00486105	0.742977	0.242063	1	1	0.241951	0.758049	3qd2B02	1.10.510.10	1.1	1	0.3679	0.2179
540	3f40A00_A	0.0501294	0.453821	0.168651	1	1	0.34451	0.65549	3f40A00	3.10.450.50	3.1	3	0.3426	0.2923
541	1h3oB00_B	0.0282349	0.706834	0.130045	1	1	0.371767	0.628233	1h3oB00	1.10.20.10	1.1	1	0.3073	0.3187
542	3lm5A02_A	0.0161018	0.718544	0.172619	1	1	0.309348	0.690652	3lm5A02	1.10.510.10	1.1	1	0.4063	0.2386
543	3d2mA02_A	0.0186128	0.664441	0.188492	1	1	0.28404	0.71596	3d2mA02	3.40.630.30	3.4	3	0.3627	0.2192
544	4di1B01_B	0.00668985	0.768907	0.218254	1	1	0.23027	0.76973	4di1B01	3.90.226.10	3.9	3	0.3706	0.2021
545	3qgmA01_A	0.0132382	0.642346	0.234127	1	1	0.393197	0.606803	3qgmA01	3.40.50.1000	3.4	3	0.3561	0.2169
546	3dh1B00_B	0.0160215	0.665851	0.204365	1	1	0.338198	0.661802	3dh1B00	3.40.140.10	3.4	3	0.3937	0.2379
547	1iyhB02_B	0.0778499	0.620147	0.0496032	1	1	0.358332	0.641668	1iyhB02	1.20.1050.10	1.2	1	0.3285	0.2593
548	4gf0A02_A	0.069363	0.648437	0.0436508	1	1	0.430857	0.569143	4gf0A02	1.20.1050.10	1.2	1	0.4301	0.3174
549	2uv4A00_A	0.0112783	0.757636	0.188492	1	1	0.18627	0.81373	2uv4A00	3.10.580.10	3.1	3	0.3068	0.2073
550	3m3mA02_A	0.0646289	0.629688	0.0634921	1	1	0.358332	0.641668	3m3mA02	1.20.1050.10	1.2	1	0.3479	0.2754
551	4b6lA02_A	0.00739358	0.700124	0.255952	1	1	0.379401	0.620599	4b6lA02	1.10.510.10	1.1	1	0.4096	0.2249
552	3ppuA02_A	0.0536815	0.520311	0.142857	1	1	0.413789	0.586211	3ppuA02	1.20.1050.10	1.2	1	0.3724	0.2887
553	1x8bA02_A	0.00382302	0.68731	0.325397	1	1	0.42413	0.57587	1x8bA02	1.10.510.10	1.1	1	0.3385	0.1894
554	4nswA02_A	0.0678939	0.405648	0.164683	1	1	0.34451	0.65549	4nswA02	2.30.29.30	2.3	2	0.3388	0.2739
555	2prxA00_A	0.0526016	0.447013	0.174603	1	1	0.344794	0.655206	2prxA00	3.10.129.10	3.1	3	0.3258	0.2484
556	2g80A01_A	0.0146059	0.648114	0.228175	1	1	0.33166	0.66834	2g80A01	3.40.50.1000	3.4	3	0.3645	0.2398
557	2zadA01_A	0.0439312	0.656076	0.103175	1	1	0.438205	0.561795	2zadA01	3.30.390.10	3.3	3	0.3294	0.2672
558	2gfhA01_A	0.0159031	0.711412	0.186508	1	1	0.355087	0.644913	2gfhA01	3.40.50.1000	3.4	3	0.3775	0.2279
559	3p1tA01_A	0.0043271	0.757762	0.248016	1	1	0.139475	0.860525	3p1tA01	3.90.1150.10	3.9	3	0.3424	0.249
560	2dx6A00_A	0.0193384	0.551989	0.279762	1	1	0.355996	0.644004	2dx6A00	3.40.220.10	3.4	3	0.3651	0.2261
561	3ewkA01_A	0.063401	0.409768	0.172619	1	1	0.34451	0.65549	3ewkA01	3.30.450.20	3.3	3	0.276	0.2284
562	1fpzC00_C	0.00515107	0.757033	0.248016	1	1	0.139475	0.860525	1fpzC00	3.90.190.10	3.9	3	0.4609	0.2472
563	1d5rA01_A	0.00759719	0.715896	0.251984	1	1	0.19059	0.80941	1d5rA01	3.90.190.10	3.9	3	0.4453	0.2416
564	3oc4A03_A	0.0359365	0.537804	0.202381	1	1	0.343654	0.656346	3oc4A03	3.30.390.30	3.3	3	0.3696	0.262
565	1y8gA02_A	0.00646941	0.7664	0.230159	1	1	0.175733	0.824267	1y8gA02	1.10.510.10	1.1	1	0.3837	0.2289
566	2ho4A01_A	0.00955798	0.670036	0.269841	1	1	0.29441	0.70559	2ho4A01	3.40.50.1000	3.4	3	0.3477	0.2114
567	2bepA00_A	0.0198128	0.759974	0.150794	1	1	0.18627	0.81373	2bepA00	3.10.110.10	3.1	3	0.3314	0.1993
568	3ni8A00_A	0.0356146	0.638257	0.144841	1	1	0.28404	0.71596	3ni8A00	3.30.530.20	3.3	3	0.2907	0.2034
569	1wquA00_A	0.0533599	0.559384	0.126984	1	1	0.288337	0.711663	1wquA00	3.30.505.10	3.3	3	0.2901	0.2214
570	3r2qA02_A	0.0786869	0.638468	0.047619	1	1	0.358332	0.641668	3r2qA02	1.20.1050.10	1.2	1	0.351	0.2836
571	2gl5A01_A	0.0240768	0.617121	0.206349	1	1	0.332579	0.667421	2gl5A01	3.30.390.10	3.3	3	0.4447	0.2903
572	3nf4A02_A	0.0680989	0.49561	0.132937	1	1	0.393725	0.606275	3nf4A02	2.40.110.10	2.4	2	0.3247	0.2584
573	2o16B00_B	0.0132722	0.788297	0.170635	1	1	0.202975	0.797025	2o16B00	3.10.580.10	3.1	3	0.3297	0.2179
574	2nycA00_A	0.0101252	0.717476	0.236111	1	1	0.18627	0.81373	2nycA00	3.10.580.10	3.1	3	0.3003	0.2117
575	4fx9A03_A	0.0448613	0.493958	0.188492	1	1	0.422149	0.577851	4fx9A03	3.30.390.30	3.3	3	0.3927	0.2886
576	4f0fA02_A	0.0103504	0.769221	0.208333	1	1	0.18627	0.81373	4f0fA02	1.10.510.10	1.1	1	0.3525	0.1878
577	2no4B01_B	0.0164579	0.567936	0.299603	1	1	0.383929	0.616071	2no4B01	3.40.50.1000	3.4	3	0.3418	0.2164
578	1j4xA00_A	0.0119732	0.734693	0.214286	1	1	0.18627	0.81373	1j4xA00	3.90.190.10	3.9	3	0.427	0.2249
579	1yocA00_A	0.0382309	0.651971	0.132937	1	1	0.391811	0.608189	1yocA00	3.10.129.10	3.1	3	0.3185	0.2026
580	2vpkA00_A	0.0232716	0.56178	0.244048	1	1	0.332579	0.667421	2vpkA00	3.30.710.10	3.3	3	0.3885	0.2815
581	3ff2A00_A	0.0385769	0.493491	0.222222	1	1	0.465233	0.534767	3ff2A00	3.10.450.50	3.1	3	0.2956	0.2357
582	2kvkA00_A	0.021487	0.623624	0.220238	1	1	0.332579	0.667421	2kvkA00	3.40.20.10	3.4	3	0.3747	0.2418
583	1o3uA00_A	0.0892329	0.627754	0.0496032	1	1	0.358332	0.641668	1o3uA00	1.20.120.330	1.2	1	0.3483	0.2488
584	1whwA01_A	0.0785479	0.518316	0.117063	1	1	0.358004	0.641996	1whwA01	3.30.70.330	3.3	3	0.3448	0.2925
585	2ffuA02_A	0.0921448	0.409757	0.14881	1	1	0.436393	0.563607	2ffuA02	2.80.10.50	2.8	2	0.3287	0.232
586	4ir7A02_A	0.0416089	0.423155	0.246032	1	1	0.416854	0.583146	4ir7A02	3.30.300.30	3.3	3	0.3165	0.2628
587	4qoxA02_A	0.00580203	0.731045	0.287698	1	1	0.161039	0.838961	4qoxA02	1.10.510.10	1.1	1	0.3609	0.217
588	4exjA02_A	0.0593676	0.663432	0.0714286	1	1	0.358332	0.641668	4exjA02	1.20.1050.10	1.2	1	0.3783	0.2828
589	2cduA03_A	0.0688402	0.492249	0.136905	1	1	0.421109	0.578891	2cduA03	3.30.390.30	3.3	3	0.3711	0.28
590	1ahqA00_A	0.0415062	0.56582	0.160714	1	1	0.371727	0.628273	1ahqA00	3.40.20.10	3.4	3	0.3594	0.2471
591	1kcgB00_B	0.0808907	0.524197	0.111111	1	1	0.322276	0.677724	1kcgB00	3.10.100.10	3.1	3	0.3598	0.2712
592	1ypoA00_A	0.0600868	0.563529	0.117063	1	1	0.288337	0.711663	1ypoA00	3.10.100.10	3.1	3	0.3585	0.2614
593	2clqA02_A	0.00679517	0.7025	0.301587	1	1	0.377006	0.622994	2clqA02	1.10.510.10	1.1	1	0.3867	0.2118
594	2rihA00_A	0.0286106	0.651985	0.168651	1	1	0.28404	0.71596	2rihA00	3.10.580.10	3.1	3	0.3429	0.2448
595	2dryA00_A	0.069095	0.427069	0.166667	1	1	0.34451	0.65549	2dryA00	2.80.10.50	2.8	2	0.3766	0.2566
596	2p4dA00_A	0.000225354	0.742972	0.315476	1	1	0.161039	0.838961	2p4dA00	3.90.190.10	3.9	3	0.3476	0.2123
597	1tkkA01_A	0.0300255	0.662324	0.160714	1	1	0.28404	0.71596	1tkkA01	3.30.390.10	3.3	3	0.3975	0.2929
598	4iw9A02_A	0.0694352	0.698223	0.0396825	1	1	0.161039	0.838961	4iw9A02	1.20.1050.10	1.2	1	0.3616	0.2791
599	1hqoA02_A	0.0232806	0.76185	0.142857	1	1	0.306781	0.693219	1hqoA02	1.20.1050.10	1.2	1	0.3558	0.2577
600	3sllB01_B	0.00485801	0.828701	0.238095	1	1	0.139475	0.860525	3sllB01	3.90.226.10	3.9	3	0.3675	0.1871
601	1o50A00_A	0.0150572	0.76253	0.180556	1	1	0.18627	0.81373	1o50A00	3.10.580.10	3.1	3	0.3307	0.2138
602	4r3aA02_A	0.0134768	0.651146	0.265873	1	1	0.29441	0.70559	4r3aA02	3.30.565.10	3.3	3	0.3271	0.213
603	4y85A02_A	0.0026905	0.732786	0.355159	1	1	0.403199	0.596801	4y85A02	1.10.510.10	1.1	1	0.4001	0.2161
604	5ailB00_B	0.0109246	0.75444	0.224206	1	1	0.211007	0.788993	5ailB00	3.40.220.10	3.4	3	0.3698	0.1925
605	2vlgC00_C	0.0719415	0.439071	0.160714	1	1	0.402004	0.597996	2vlgC00	3.30.450.20	3.3	3	0.3603	0.2932
606	1cqxA02_A	0.106217	0.539426	0.0952381	1	1	0.18627	0.81373	1cqxA02	2.40.30.10	2.4	2	0.354	0.2834
607	2dmzA01_A	0.0801488	0.392117	0.176587	1	1	0.34451	0.65549	2dmzA01	2.30.42.10	2.3	2	0.3307	0.2871
608	3ec6A00_A	0.0540337	0.626071	0.107143	1	1	0.373869	0.626131	3ec6A00	2.30.110.10	2.3	2	0.3789	0.2785
609	1kt0A02_A	0.0941504	0.392104	0.166667	1	1	0.392128	0.607872	1kt0A02	3.10.50.40	3.1	3	0.3314	0.2557
610	4bkjB02_B	0.0098914	0.761631	0.228175	1	1	0.213556	0.786444	4bkjB02	1.10.510.10	1.1	1	0.3446	0.1903
611	3a76A01_A	0.0354616	0.697515	0.134921	1	1	0.26411	0.73589	3a76A01	3.10.450.50	3.1	3	0.3781	0.2475
612	3a98A01_A	0.101751	0.388774	0.166667	1	1	0.436393	0.563607	3a98A01	2.30.30.40	2.3	2	0.2931	0.3095
613	4ckiA02_A	0.00678782	0.757577	0.259921	1	1	0.139475	0.860525	4ckiA02	1.10.510.10	1.1	1	0.3713	0.189
614	4ptbB02_B	0.0675059	0.546254	0.123016	1	1	0.325127	0.674873	4ptbB02	1.20.920.10	1.2	1	0.3326	0.2579
615	3b8bA01_A	0.0204513	0.76343	0.162698	1	1	0.18627	0.81373	3b8bA01	3.30.540.10	3.3	3	0.3546	0.2375
616	3dghA03_A	0.037874	0.538425	0.212302	1	1	0.332579	0.667421	3dghA03	3.30.390.30	3.3	3	0.3324	0.2432
617	1r62A00_A	0.0488936	0.619888	0.125	1	1	0.365867	0.634133	1r62A00	3.30.565.10	3.3	3	0.3342	0.2239
618	1eqfA02_A	0.0572085	0.716523	0.0677966	1	1	0.439557	0.560443	1eqfA02	1.20.920.10	1.2	1	0.3544	0.2556
619	3ddjA01_A	0.0173106	0.784766	0.168651	1	1	0.26489	0.73511	3ddjA01	3.10.580.10	3.1	3	0.313	0.2175
620	4c0tA02_A	0.00298616	0.814167	0.267857	1	1	0.139475	0.860525	4c0tA02	1.10.510.10	1.1	1	0.3933	0.2122
621	2i0nA01_A	0.104538	0.5757	0.077381	1	1	0.332579	0.667421	2i0nA01	2.30.30.40	2.3	2	0.2874	0.3343
622	1z3aA00_A	0.0125151	0.658514	0.27381	1	1	0.29441	0.70559	1z3aA00	3.40.140.10	3.4	3	0.4095	0.2455
623	3fkmX00_X	0.0546354	0.722091	0.0694444	1	1	0.444248	0.555752	3fkmX00	1.20.920.10	1.2	1	0.3608	0.2706
624	1yd9B00_B	0.0142243	0.718941	0.224206	1	1	0.18627	0.81373	1yd9B00	3.40.220.10	3.4	3	0.4121	0.2038
625	3db0A00_A	0.0578438	0.673049	0.0813492	1	1	0.396571	0.603429	3db0A00	2.30.110.10	2.3	2	0.3411	0.2616
626	1tdjA01_A	0.0115306	0.790792	0.208333	1	1	0.238713	0.761287	1tdjA01	3.40.50.1100	3.4	3	0.3818	0.1671
627	3rr1A01_A	0.0149975	0.815833	0.172619	1	1	0.278742	0.721258	3rr1A01	3.30.390.10	3.3	3	0.429	0.2768
628	2dlsA00_A	0.0856426	0.417478	0.162698	1	1	0.34451	0.65549	2dlsA00	2.30.42.10	2.3	2	0.3295	0.2918
629	2mv2A00_A	0.0145142	0.728571	0.218254	1	1	0.18627	0.81373	2mv2A00	3.40.20.10	3.4	3	0.3529	0.2169
630	3dg6A01_A	0.0297594	0.623158	0.198413	1	1	0.332579	0.667421	3dg6A01	3.30.390.10	3.3	3	0.3643	0.2814
631	1tuhA00_A	0.0393922	0.561894	0.186508	1	1	0.425765	0.574235	1tuhA00	3.10.450.50	3.1	3	0.4051	0.2679
632	1zdnA00_A	0.0173715	0.742443	0.190476	1	1	0.18627	0.81373	1zdnA00	3.10.110.10	3.1	3	0.349	0.2125
633	3er7A00_A	0.0551263	0.551676	0.144841	1	1	0.359367	0.640633	3er7A00	3.10.450.50	3.1	3	0.3038	0.2392
634	1upqA00_A	0.0857126	0.403197	0.172619	1	1	0.34451	0.65549	1upqA00	2.30.29.30	2.3	2	0.2693	0.2206
635	1jznA00_A	0.0737684	0.520157	0.134921	1	1	0.346825	0.653175	1jznA00	3.10.100.10	3.1	3	0.3977	0.275
636	3i3nA01_A	0.00750071	0.775505	0.25	1	1	0.139475	0.860525	3i3nA01	3.30.710.10	3.3	3	0.3879	0.2465
637	5kkrB02_B	0.0030865	0.761374	0.319444	1	1	0.293577	0.706423	5kkrB02	1.10.510.10	1.1	1	0.3568	0.1947
638	2rc3C00_C	0.0191811	0.65448	0.238095	1	1	0.223481	0.776519	2rc3C00	3.10.580.10	3.1	3	0.3395	0.2456
639	1pbjA00_A	0.0376003	0.563812	0.196429	1	1	0.332579	0.667421	1pbjA00	3.10.580.10	3.1	3	0.3183	0.2491
640	4r62A00_A	0.0204422	0.740571	0.180556	1	1	0.18627	0.81373	4r62A00	3.10.110.10	3.1	3	0.2923	0.1917
641	4eeiA01_A	0.0374098	0.641994	0.158621	1	1	0.28404	0.71596	4eeiA01	1.10.275.10	1.1	1	0.3426	0.2975
642	3tpaA03_A	0.0151422	0.832055	0.170635	1	1	0.418639	0.581361	3tpaA03	3.10.105.10	3.1	3	0.4095	0.2011
643	2iexA01_A	0.0130705	0.721702	0.234127	1	1	0.18627	0.81373	2iexA01	3.90.226.10	3.9	3	0.359	0.2006
644	4w8iA02_A	0.00236692	0.916558	0.255952	1	1	0.276269	0.723731	4w8iA02	3.40.640.10	3.4	3	0.3557	0.1566
645	4q20A02_A	0.0209355	0.648469	0.230159	1	1	0.223481	0.776519	4q20A02	3.30.565.10	3.3	3	0.3634	0.2245
646	1zkiA00_A	0.0577055	0.546549	0.14881	1	1	0.376847	0.623153	1zkiA00	3.10.129.10	3.1	3	0.3014	0.234
647	2ovlA01_A	0.0272082	0.700982	0.170635	1	1	0.337176	0.662824	2ovlA01	3.30.390.10	3.3	3	0.3967	0.289
648	3i47A01_A	0.014507	0.792419	0.19246	1	1	0.196255	0.803745	3i47A01	3.90.226.10	3.9	3	0.3501	0.1887
649	2vwiA02_A	0.00887467	0.854792	0.220238	1	1	0.333055	0.666945	2vwiA02	1.10.510.10	1.1	1	0.388	0.218
650	4fnxA02_A	0.00699383	0.749967	0.291667	1	1	0.161039	0.838961	4fnxA02	1.10.510.10	1.1	1	0.3712	0.2036
651	1yrvA00_A	0.0201552	0.808091	0.162698	1	1	0.260946	0.739054	1yrvA00	3.10.110.10	3.1	3	0.3321	0.1838
652	2chrA02_A	0.00390681	0.815856	0.279762	1	1	0.189537	0.810463	2chrA02	3.20.20.120	3.2	3	0.3531	0.1813
653	5d8dD03_D	0.0461747	0.437561	0.246032	1	1	0.416854	0.583146	5d8dD03	3.30.1490.20	3.3	3	0.3358	0.3585
654	1jpdX02_X	0.00911697	0.849051	0.222222	1	1	0.227106	0.772894	1jpdX02	3.20.20.120	3.2	3	0.3598	0.1805
655	4n4fA01_A	0.0934814	0.649582	0.0595238	1	1	0.358332	0.641668	4n4fA01	1.20.920.10	1.2	1	0.3227	0.2435
656	4apxB02_B	0.0943767	0.653765	0.0575397	1	1	0.369714	0.630286	4apxB02	2.60.40.60	2.6	2	0.3393	0.26
657	5acbD01_D	0.0412869	0.45199	0.267857	1	1	0.420828	0.579172	5acbD01	3.30.200.20	3.3	3	0.3383	0.2942
658	5isuA03_A	0.0100371	0.850306	0.21627	1	1	0.370817	0.629183	5isuA03	3.10.105.10	3.1	3	0.3805	0.1885
659	1ivhA01_A	0.0698915	0.586453	0.109127	1	1	0.451755	0.548245	1ivhA01	1.10.540.10	1.1	1	0.4114	0.3083
660	3hkoA02_A	0.00303732	0.962629	0.259921	1	1	0.323061	0.676939	3hkoA02	1.10.510.10	1.1	1	0.3543	0.1626
661	1fg3A01_A	0.00876559	0.810523	0.236111	1	1	0.139475	0.860525	1fg3A01	3.40.640.10	3.4	3	0.3688	0.1862
662	3pfdA01_A	0.0668331	0.514776	0.154762	1	1	0.429292	0.570708	3pfdA01	1.10.540.10	1.1	1	0.3982	0.3165
663	2qjoB02_B	0.047297	0.656954	0.125	1	1	0.350104	0.649896	2qjoB02	3.90.79.10	3.9	3	0.3158	0.216
664	4j57A03_A	0.0419622	0.516115	0.22619	1	1	0.332579	0.667421	4j57A03	3.30.390.30	3.3	3	0.3217	0.2395
665	4q5rA02_A	0.0650798	0.62497	0.10119	1	1	0.398699	0.601301	4q5rA02	1.20.1050.10	1.2	1	0.4146	0.3109
666	2pvqA02_A	0.0515771	0.596899	0.142857	1	1	0.28404	0.71596	2pvqA02	1.20.1050.10	1.2	1	0.3186	0.2634
667	4g3dB02_B	0.00773957	0.779374	0.261905	1	1	0.139475	0.860525	4g3dB02	1.10.510.10	1.1	1	0.3617	0.1968
668	3p1aA02_A	0.0097054	0.691837	0.390873	1	1	0.349036	0.650964	3p1aA02	1.10.510.10	1.1	1	0.3963	0.2296
669	3f1tA00_A	0.0393713	0.584527	0.19246	1	1	0.332579	0.667421	3f1tA00	3.10.129.10	3.1	3	0.326	0.2291
670	4mi2B01_B	0.00736804	0.8016	0.259921	1	1	0.139475	0.860525	4mi2B01	3.90.226.10	3.9	3	0.3814	0.1887
671	2ox8A00_A	0.0692135	0.527948	0.146825	1	1	0.405573	0.594427	2ox8A00	3.10.100.10	3.1	3	0.3539	0.2574
672	3hhjB00_B	0.0489086	0.580821	0.156746	1	1	0.398463	0.601537	3hhjB00	3.90.79.10	3.9	3	0.3482	0.2409
673	3ik4B01_B	0.0382304	0.645721	0.164683	1	1	0.18627	0.81373	3ik4B01	3.30.390.10	3.3	3	0.3638	0.2727
674	5dqsA02_A	0.0632291	0.663543	0.0912698	1	1	0.408307	0.591693	5dqsA02	1.20.1050.10	1.2	1	0.4019	0.2645
675	2vx2A01_A	0.0155386	0.791321	0.200397	1	1	0.200522	0.799478	2vx2A01	3.90.226.10	3.9	3	0.368	0.1938
676	1tw9F02_F	0.0645586	0.591663	0.125	1	1	0.28404	0.71596	1tw9F02	1.20.1050.10	1.2	1	0.4116	0.306
677	2esbA00_A	0.012665	0.689142	0.287698	1	1	0.29441	0.70559	2esbA00	3.90.190.10	3.9	3	0.4379	0.252
678	3dmcA00_A	0.0354279	0.60494	0.210317	1	1	0.332579	0.667421	3dmcA00	3.10.450.50	3.1	3	0.3629	0.2575
679	1plsA00_A	0.0541411	0.589264	0.144841	1	1	0.322549	0.677451	1plsA00	2.30.29.30	2.3	2	0.3497	0.2724
680	1hzdA01_A	0.00490978	0.790401	0.321429	1	1	0.0444125	1	1hzdA01	3.90.226.10	3.9	3	0.3718	0.1837
681	2i6lA02_A	0.009439	0.832937	0.234127	1	1	0.139475	0.860525	2i6lA02	1.10.510.10	1.1	1	0.3768	0.2046
682	4fzwC01_C	0.00594654	0.757109	0.39881	1	1	0.363954	0.636046	4fzwC01	3.90.226.10	3.9	3	0.3668	0.1925
683	4hr6C01_C	0.0896777	0.53808	0.128968	1	1	0.358004	0.641996	4hr6C01	2.80.10.50	2.8	2	0.3709	0.2495
684	3ib6C00_C	0.0124382	0.690768	0.301587	1	1	0.376378	0.623622	3ib6C00	3.40.50.1000	3.4	3	0.3454	0.1945
685	2og9A01_A	0.0414459	0.612315	0.174603	1	1	0.422778	0.577222	2og9A01	3.30.390.10	3.3	3	0.4392	0.3025
686	3oc7A01_A	0.0201453	0.785551	0.186508	1	1	0.196255	0.803745	3oc7A01	3.90.226.10	3.9	3	0.3545	0.2076
687	2rovA00_A	0.0347676	0.559535	0.240079	1	1	0.332579	0.667421	2rovA00	2.30.29.30	2.3	2	0.2921	0.2299
688	3zs6A03_A	0.00337821	0.866136	0.293651	1	1	0.139475	0.860525	3zs6A03	3.10.105.10	3.1	3	0.3242	0.1586
689	2yqdA00_A	0.00967936	0.77524	0.267857	1	1	0.139475	0.860525	2yqdA00	1.20.920.10	1.2	1	0.2914	0.226
690	2q74A01_A	0.0298784	0.583731	0.25	1	1	0.381827	0.618173	2q74A01	3.30.540.10	3.3	3	0.4069	0.2828
691	4gl8A03_A	0.00634221	0.848556	0.269841	1	1	0.139475	0.860525	4gl8A03	3.10.105.10	3.1	3	0.3467	0.1847
692	5kztA03_A	0.00826818	0.861177	0.244048	1	1	0.28404	0.71596	5kztA03	3.10.105.10	3.1	3	0.3793	0.1899
693	3ozqA02_A	0.0227932	0.751469	0.18254	1	1	0.290252	0.709748	3ozqA02	3.30.497.10	3.3	3	0.3432	0.202
694	2hoqA01_A	0.0191158	0.638153	0.299603	1	1	0.456622	0.543378	2hoqA01	3.40.50.1000	3.4	3	0.3459	0.2109
695	1g0hA01_A	0.0415169	0.678847	0.142857	1	1	0.388768	0.611232	1g0hA01	3.30.540.10	3.3	3	0.402	0.2632
696	4pdpB02_B	0.00881933	0.815746	0.253968	1	1	0.139475	0.860525	4pdpB02	1.10.510.10	1.1	1	0.4003	0.2052
697	2v6bC02_C	0.0123552	0.73932	0.257937	1	1	0.201802	0.798198	2v6bC02	3.90.110.10	3.9	3	0.3219	0.2069
698	2wqmA02_A	0.0112307	0.818963	0.230159	1	1	0.139475	0.860525	2wqmA02	1.10.510.10	1.1	1	0.3759	0.2052
699	1ocsA00_A	0.0344458	0.756232	0.142857	1	1	0.18627	0.81373	1ocsA00	3.30.1520.10	3.3	3	0.3288	0.2321
700	4bhdA01_A	0.00128771	0.887965	0.30754	1	1	0.00675521	0.993245	4bhdA01	3.40.640.10	3.4	3	0.3625	0.1622
701	1csnA02_A	0.00600657	0.878703	0.269841	1	1	0.323527	0.676473	1csnA02	1.10.510.10	1.1	1	0.3595	0.1762
702	4eyeA01_A	0.078347	0.626647	0.0972222	1	1	0.373869	0.626131	4eyeA01	3.90.180.10	3.9	3	0.3084	0.1986
703	3blhA02_A	0.00175386	0.826868	0.35119	1	1	0.113409	0.886591	3blhA02	1.10.510.10	1.1	1	0.3575	0.2003
704	2nx8A00_A	0.0105522	0.7949	0.248016	1	1	0.166146	0.833854	2nx8A00	3.40.140.10	3.4	3	0.4052	0.2431
705	3qldA01_A	0.0208355	0.764689	0.19246	1	1	0.18627	0.81373	3qldA01	3.30.390.10	3.3	3	0.3905	0.2464
706	1bw0A02_A	0.00691101	0.928216	0.257937	1	1	0.264591	0.735409	1bw0A02	3.40.640.10	3.4	3	0.3714	0.1603
707	2p3nA01_A	0.0461911	0.647166	0.146825	1	1	0.28404	0.71596	2p3nA01	3.30.540.10	3.3	3	0.384	0.259
708	4hojA02_A	0.0592877	0.552033	0.162698	1	1	0.460887	0.539113	4hojA02	1.20.1050.10	1.2	1	0.408	0.3226
709	1hyeA02_A	0.0114282	0.746629	0.271825	1	1	0.283235	0.716765	1hyeA02	3.90.110.10	3.9	3	0.3609	0.221
710	4lizA00_A	0.0360087	0.657419	0.178571	1	1	0.28404	0.71596	4lizA00	3.40.20.10	3.4	3	0.3053	0.2225
711	4o7iA01_A	0.0207518	0.755912	0.206349	1	1	0.189377	0.810623	4o7iA01	3.30.540.10	3.3	3	0.4064	0.2202
712	1nhyA02_A	0.0349767	0.738092	0.14881	1	1	0.374952	0.625048	1nhyA02	1.20.1050.10	1.2	1	0.3863	0.2457
713	1ntyA02_A	0.0857298	0.610451	0.103175	1	1	0.439908	0.560092	1ntyA02	2.30.29.30	2.3	2	0.321	0.2424
714	1e94A00_A	0.022259	0.711745	0.218254	1	1	0.18627	0.81373	1e94A00	3.60.20.10	3.6	3	0.364	0.2202
715	3sxsA02_A	0.0121928	0.720339	0.299603	1	1	0.186714	0.813286	3sxsA02	1.10.510.10	1.1	1	0.3742	0.2034
716	2qltA01_A	0.0287481	0.674681	0.206349	1	1	0.305473	0.694527	2qltA01	3.40.50.1000	3.4	3	0.3421	0.2007
717	3s95A02_A	0.00672064	0.787197	0.331349	1	1	0.0444125	1	3s95A02	1.10.510.10	1.1	1	0.3639	0.188
718	3qmfA01_A	0.0262666	0.698176	0.212302	1	1	0.315732	0.684268	3qmfA01	3.30.540.10	3.3	3	0.4272	0.2824
719	5fmgN00_N	0.0328462	0.731521	0.164683	1	1	0.248471	0.751529	5fmgN00	3.60.20.10	3.6	3	0.3975	0.1972
720	3o10A00_A	0.0358377	0.67806	0.174603	1	1	0.28404	0.71596	3o10A00	1.20.120.330	1.2	1	0.3741	0.2527
721	2bujA02_A	0.00354732	0.834908	0.355159	1	1	0.152556	0.847444	2bujA02	1.10.510.10	1.1	1	0.3503	0.1898
722	4lq0A01_A	0.0375176	0.776628	0.130952	1	1	0.370277	0.629723	4lq0A01	3.10.28.10	3.1	3	0.4117	0.2719
723	4hz4A02_A	0.0771802	0.651728	0.0952381	1	1	0.451481	0.548519	4hz4A02	1.20.1050.10	1.2	1	0.376	0.2836
724	3pc3A03_A	0.0211699	0.803186	0.18254	1	1	0.196255	0.803745	3pc3A03	3.10.580.10	3.1	3	0.2938	0.2004
725	1x53A01_A	0.0490668	0.522331	0.220238	1	1	0.377707	0.622293	1x53A01	3.30.530.20	3.3	3	0.3255	0.2208
726	3h8gA01_A	0.0283264	0.737643	0.176587	1	1	0.18627	0.81373	3h8gA01	3.40.220.10	3.4	3	0.357	0.2159
727	1jxzB01_B	0.00921029	0.803632	0.275794	1	1	0.139475	0.860525	1jxzB01	3.90.226.10	3.9	3	0.3686	0.1885
728	2eobA01_A	0.0306133	0.563524	0.281746	1	1	0.443822	0.556178	2eobA01	3.30.505.10	3.3	3	0.2914	0.2261
729	2f4wB00_B	0.0195475	0.698017	0.253968	1	1	0.365804	0.634196	2f4wB00	3.10.110.10	3.1	3	0.2756	0.1837
730	4umlA00_A	0.00620562	0.793318	0.357143	1	1	0.315661	0.684339	4umlA00	3.40.220.10	3.4	3	0.3858	0.1978
731	1chmA01_A	0.0222432	0.658463	0.253968	1	1	0.296696	0.703304	1chmA01	3.40.350.10	3.4	3	0.3594	0.2182
732	2vwxA02_A	0.0130481	0.765853	0.248016	1	1	0.139475	0.860525	2vwxA02	1.10.510.10	1.1	1	0.3771	0.1924
733	1vb3A02_A	0.00698337	0.799178	0.321429	1	1	0.0444125	1	1vb3A02	3.40.50.1100	3.4	3	0.3862	0.2015
734	1c7hA00_A	0.0427905	0.549009	0.228175	1	1	0.332579	0.667421	1c7hA00	3.10.450.50	3.1	3	0.3958	0.282
735	2bngA00_A	0.0403617	0.679465	0.160714	1	1	0.393146	0.606854	2bngA00	3.10.450.50	3.1	3	0.3917	0.2595
736	2datA00_A	0.0174354	0.737079	0.238095	1	1	0.18627	0.81373	2datA00	1.20.920.10	1.2	1	0.3036	0.2291
737	4ow8A02_A	0.0114738	0.719419	0.333333	1	1	0.203983	0.796017	4ow8A02	1.10.510.10	1.1	1	0.378	0.1959
738	3ijlA01_A	0.0465749	0.642168	0.156746	1	1	0.28404	0.71596	3ijlA01	3.30.390.10	3.3	3	0.4007	0.3119
739	4pkdB02_B	0.0455412	0.532428	0.232143	1	1	0.332579	0.667421	4pkdB02	3.30.70.330	3.3	3	0.4189	0.3112
740	2zc0A02_A	0.00598983	0.867137	0.305556	1	1	0	1	2zc0A02	3.40.640.10	3.4	3	0.3739	0.1688
741	3iruA01_A	0.0103629	0.740083	0.349206	1	1	0.313544	0.686456	3iruA01	3.40.50.1000	3.4	3	0.3561	0.2008
742	4rkcA02_A	0.00614553	0.875978	0.305556	1	1	0	1	4rkcA02	3.40.640.10	3.4	3	0.3803	0.1675
743	3gd6A01_A	0.0210646	0.732044	0.228175	1	1	0.18627	0.81373	3gd6A01	3.30.390.10	3.3	3	0.3622	0.2432
744	3mdyA02_A	0.0114092	0.846304	0.242063	1	1	0.139475	0.860525	3mdyA02	1.10.510.10	1.1	1	0.3729	0.1726
745	1v6aA02_A	0.011871	0.823766	0.244048	1	1	0.139475	0.860525	1v6aA02	3.90.110.10	3.9	3	0.3167	0.2014
746	4pv6A00_A	0.0280155	0.728615	0.194444	1	1	0.18627	0.81373	4pv6A00	3.40.630.30	3.4	3	0.3753	0.2296
747	2f4eB00_B	0.0700548	0.507585	0.180556	1	1	0.446683	0.553317	2f4eB00	3.10.50.40	3.1	3	0.3418	0.2496
748	2douA02_A	0.00975471	0.830278	0.269841	1	1	0.139475	0.860525	2douA02	3.40.640.10	3.4	3	0.3567	0.1658
749	2lxxA00_A	0.0121739	0.740167	0.303571	1	1	0.139475	0.860525	2lxxA00	3.40.20.10	3.4	3	0.3791	0.2296
750	2z61A02_A	0.0066815	0.821257	0.333333	1	1	0.150332	0.849668	2z61A02	3.40.640.10	3.4	3	0.3511	0.1554
751	2aeuA02_A	0.00599981	0.840611	0.333333	1	1	0.0544752	0.945525	2aeuA02	3.40.640.10	3.4	3	0.2854	0.1432
752	4itjB02_B	0.00850594	0.854051	0.279762	1	1	0.139475	0.860525	4itjB02	1.10.510.10	1.1	1	0.3787	0.1906
753	2wolA02_A	0.00638813	0.853286	0.321429	1	1	0.0228698	0.97713	2wolA02	3.10.105.10	3.1	3	0.4081	0.1825
754	2g3qA00_A	0.0548775	0.695756	0.122494	1	1	0.288642	0.711358	2g3qA00	1.10.8.10	1.1	1	0.2469	0.3566
755	1vk6A02_A	0.0467949	0.548586	0.222222	1	1	0.332579	0.667421	1vk6A02	3.90.79.10	3.9	3	0.3222	0.2285
756	3pzfA02_A	0.0212176	0.81804	0.194444	1	1	0.196255	0.803745	3pzfA02	3.30.497.10	3.3	3	0.3488	0.1889
757	2uczA00_A	0.0135177	0.821105	0.238095	1	1	0.139475	0.860525	2uczA00	3.10.110.10	3.1	3	0.3079	0.1821
758	1yhsA02_A	0.0128908	0.738567	0.303571	1	1	0.161039	0.838961	1yhsA02	1.10.510.10	1.1	1	0.3464	0.192
759	4kvmE00_E	0.0364643	0.668884	0.19246	1	1	0.28404	0.71596	4kvmE00	3.40.630.30	3.4	3	0.3845	0.2323
760	3fhmA00_A	0.0237559	0.76208	0.202381	1	1	0.18627	0.81373	3fhmA00	3.10.580.10	3.1	3	0.3101	0.2091
761	2pdoA01_A	0.0371323	0.549706	0.277778	1	1	0.465977	0.534023	2pdoA01	3.40.630.30	3.4	3	0.307	0.2457
762	4cooB01_B	0.00815931	0.809377	0.331349	1	1	0.0444125	1	4cooB01	3.40.50.1100	3.4	3	0.3834	0.1942
763	1ef8A02_A	0.0312765	0.731758	0.186508	1	1	0.18627	0.81373	1ef8A02	3.90.226.10	3.9	3	0.3749	0.2199
764	2o1bA02_A	0.0100563	0.839965	0.27381	1	1	0.139475	0.860525	2o1bA02	3.40.640.10	3.4	3	0.3492	0.1638
765	1civA02_A	0.00868438	0.797432	0.327381	1	1	0.0444125	1	1civA02	3.90.110.10	3.9	3	0.3468	0.1881
766	3l3sA01_A	0.00925953	0.802229	0.31746	1	1	0.0444125	1	3l3sA01	3.90.226.10	3.9	3	0.3566	0.198
767	3ejgA00_A	0.021835	0.673576	0.27381	1	1	0.29441	0.70559	3ejgA00	3.40.220.10	3.4	3	0.3297	0.1995
768	2r7hA00_A	0.0214146	0.727009	0.242063	1	1	0.18627	0.81373	2r7hA00	3.40.630.30	3.4	3	0.3678	0.2238
769	2rfqA01_A	0.0604683	0.537875	0.200397	1	1	0.41041	0.58959	2rfqA01	1.10.540.10	1.1	1	0.4018	0.3353
770	5cfjA00_A	0.0593249	0.605786	0.160714	1	1	0.302039	0.697961	5cfjA00	3.90.79.10	3.9	3	0.2972	0.2004
771	3s4kA00_A	0.0498357	0.611184	0.176587	1	1	0.414613	0.585387	3s4kA00	3.10.129.10	3.1	3	0.2981	0.2197
772	1x0jA00_A	0.0260069	0.643873	0.279762	1	1	0.29441	0.70559	1x0jA00	1.20.920.10	1.2	1	0.3183	0.2484
773	2azpA02_A	0.0623952	0.640502	0.136905	1	1	0.391811	0.608189	2azpA02	3.10.310.10	3.1	3	0.3639	0.2181
774	2ydjA02_A	0.0128787	0.742761	0.31746	1	1	0.161039	0.838961	2ydjA02	1.10.510.10	1.1	1	0.3693	0.2201
775	3gbyA00_A	0.0268399	0.700237	0.230159	1	1	0.18627	0.81373	3gbyA00	3.10.580.10	3.1	3	0.3122	0.2353
776	1hztA00_A	0.0384404	0.622081	0.224206	1	1	0.332579	0.667421	1hztA00	3.90.79.10	3.9	3	0.3444	0.2159
777	2zv2A02_A	0.0137296	0.742665	0.30754	1	1	0.161039	0.838961	2zv2A02	1.10.510.10	1.1	1	0.3706	0.2141
778	3op2A01_A	0.0264229	0.761291	0.206349	1	1	0.18627	0.81373	3op2A01	3.30.390.10	3.3	3	0.41	0.2854
779	2d4aA02_A	0.0112802	0.782246	0.31746	1	1	0.0444125	1	2d4aA02	3.90.110.10	3.9	3	0.3383	0.2131
780	2a7kB01_B	0.0142093	0.781789	0.269841	1	1	0.139475	0.860525	2a7kB01	3.90.226.10	3.9	3	0.3543	0.1959
781	2fuvA01_A	0.0105552	0.826608	0.295635	1	1	0.239295	0.760705	2fuvA01	3.40.120.10	3.4	3	0.3989	0.2012
782	2bjiA01_A	0.0201143	0.695901	0.303571	1	1	0.29441	0.70559	2bjiA01	3.30.540.10	3.3	3	0.388	0.2484
783	1y6jA02_A	0.0222103	0.783591	0.218254	1	1	0.220881	0.779119	1y6jA02	3.90.110.10	3.9	3	0.3523	0.2128
784	2wtkC02_C	0.0109102	0.827783	0.293651	1	1	0.160975	0.839025	2wtkC02	1.10.510.10	1.1	1	0.3694	0.1986
785	1psuA00_A	0.0355717	0.613965	0.253968	1	1	0.456663	0.543337	1psuA00	3.10.129.10	3.1	3	0.3153	0.212
786	3qmjA00_A	0.011515	0.835139	0.275794	1	1	0.139475	0.860525	3qmjA00	3.90.226.10	3.9	3	0.3412	0.1771
787	2fdbN00_N	0.0547595	0.624033	0.166667	1	1	0.373171	0.626829	2fdbN00	2.80.10.50	2.8	2	0.3083	0.2061
788	1ez4A02_A	0.0145528	0.787277	0.267857	1	1	0.139475	0.860525	1ez4A02	3.90.110.10	3.9	3	0.3229	0.1986
789	2asfA00_A	0.0487006	0.550356	0.228175	1	1	0.332579	0.667421	2asfA00	2.30.110.10	2.3	2	0.3758	0.2765
790	2rioA02_A	0.0143339	0.820567	0.253968	1	1	0.139475	0.860525	2rioA02	1.10.510.10	1.1	1	0.3518	0.1909
791	1cm0A00_A	0.0273419	0.709651	0.232143	1	1	0.18627	0.81373	1cm0A00	3.40.630.30	3.4	3	0.3272	0.2034
792	1j7dA00_A	0.0361159	0.656278	0.224206	1	1	0.276084	0.723916	1j7dA00	3.10.110.10	3.1	3	0.3115	0.2091
793	1wl8A00_A	0.0308362	0.682658	0.230159	1	1	0.31746	0.68254	1wl8A00	3.40.50.880	3.4	3	0.3626	0.1919
794	4fvrA02_A	0.0166636	0.766371	0.263889	1	1	0.139475	0.860525	4fvrA02	1.10.510.10	1.1	1	0.3737	0.2115
795	2tprA03_A	0.0489405	0.60024	0.204365	1	1	0.332579	0.667421	2tprA03	3.30.390.30	3.3	3	0.3321	0.2324
796	4kp4A02_A	0.0271	0.669825	0.267857	1	1	0.29441	0.70559	4kp4A02	3.30.565.10	3.3	3	0.3687	0.2286
797	3kkgA00_A	0.0269897	0.733055	0.228175	1	1	0.18627	0.81373	3kkgA00	3.10.450.50	3.1	3	0.353	0.2405
798	2a19B02_B	0.0219431	0.734007	0.251984	1	1	0.18627	0.81373	2a19B02	1.10.510.10	1.1	1	0.3743	0.1991
799	2xfaA00_A	0.0473498	0.649382	0.178571	1	1	0.28404	0.71596	2xfaA00	3.40.20.10	3.4	3	0.3089	0.2154

## Sheet: 2b69A02
	structureId	b-phipsi	w-rdist	t-alpha	cluster	originalLabels	outlierScores	probabilities	filename	cath	ca	c	3D	3D-cand
0	3agkA03_A	0.00555918	0.178932	0.0470588	1	-1	0.229082	0	3agkA03	3.30.1330.30	3.3	3	0.3952	0.3478
1	1xmkA00_A	0.0100267	0.198848	0.0119048	1	-1	0.213018	0	1xmkA00	1.10.10.10	1.1	1	0.3399	0.3474
2	2qi2A03_A	0.00815357	0.257116	0.0294118	1	-1	0.216347	0	2qi2A03	3.30.1330.30	3.3	3	0.4067	0.3553
3	3obwA03_A	0.0129228	0.143976	0.00784314	1	-1	0.250594	0	3obwA03	3.30.1330.30	3.3	3	0.4222	0.3515
4	3n4eA01_A	0.0131839	0.123219	0.0119048	1	-1	0.150592	0	3n4eA01	3.30.390.10	3.3	3	0.345	0.2906
5	3t8qB01_B	0.010373	0.294655	0.00393701	1	-1	0.0859096	0	3t8qB01	3.30.390.10	3.3	3	0.3732	0.2781
6	2oqhA01_A	0.00752223	0.42816	0.027451	1	-1	0.0758793	0	2oqhA01	3.30.390.10	3.3	3	0.351	0.2683
7	1r6dA02_A	0.00279965	0.191875	0.127451	1	-1	0.214601	0	1r6dA02	3.90.25.10	3.9	3	0.8302	0.6954
8	2o0yA01_A	0.00596221	0.489523	0.027451	1	-1	0.095699	0	2o0yA01	1.10.10.10	1.1	1	0.288	0.3382
9	2vkpA00_A	0.0149987	0.280085	0.00790514	1	1	0.460485	0.539515	2vkpA00	3.30.710.10	3.3	3	0.2801	0.2358
10	2nr3A02_A	0.00482905	0.197929	0.147059	1	-1	0.267277	0	2nr3A02	1.10.10.10	1.1	1	0.2913	0.2933
11	3cuqB03_B	0.00714336	0.395425	0.0823529	1	1	0.461782	0.538218	3cuqB03	1.10.10.10	1.1	1	0.2905	0.3113
12	3obyA03_A	0.0121884	0.0972296	0.103922	1	-1	0.286474	0	3obyA03	3.30.1330.30	3.3	3	0.4218	0.3592
13	3pm9A01_A	0.0142619	0.0613936	0.0805085	1	-1	0.482426	0	3pm9A01	3.30.43.10	3.3	3	0.2948	0.2593
14	4jqfA02_A	0.0035361	0.416671	0.109804	1	-1	0.0537301	0	4jqfA02	1.10.10.10	1.1	1	0.3329	0.3455
15	1wvfA01_A	0.01066	0.236163	0.103922	1	-1	0.013782	0	1wvfA01	3.30.43.10	3.3	3	0.3474	0.2835
16	2l4mA00_A	0.00894324	0.405306	0.0805085	1	1	0.407804	0.592196	2l4mA00	1.10.10.10	1.1	1	0.3208	0.3463
17	2xrnB01_B	0.00484342	0.527514	0.0588235	1	-1	0.144559	0	2xrnB01	1.10.10.10	1.1	1	0.2913	0.3201
18	2vxzA01_A	0.00463626	0.470775	0.0960784	1	-1	0.000166758	0	2vxzA01	1.10.10.10	1.1	1	0.2902	0.3232
19	2imgA00_A	0.00421335	0.488486	0.115686	1	1	0.51	0.49	2imgA00	3.90.190.10	3.9	3	0.3278	0.2184
20	2ce0A00_A	0.00493966	0.158222	0.215686	1	-1	0.294007	0	2ce0A00	1.10.760.10	1.1	1	0.3205	0.2713
21	2dk8A01_A	0.00305206	0.536933	0.0967742	1	1	0.523257	0.476743	2dk8A01	1.10.10.10	1.1	1	0.2963	0.3265
22	4ijaA01_A	0.010075	0.487007	0.0686275	1	1	0.522012	0.477988	4ijaA01	1.10.10.10	1.1	1	0.3207	0.3663
23	2jt1A00_A	0.017937	0.3811	0.0282258	1	-1	0.142748	0	2jt1A00	1.10.10.10	1.1	1	0.3305	0.3485
24	2pibA01_A	0.00714991	0.454531	0.123529	1	1	0.468829	0.531171	2pibA01	3.40.50.1000	3.4	3	0.3637	0.2482
25	2h09A01_A	0.0165058	0.18003	0.1	1	-1	0.0273249	0	2h09A01	1.10.10.10	1.1	1	0.3041	0.3216
26	2cpeA01_A	0.0295498	0.144778	0.00591716	1	1	0.524052	0.475948	2cpeA01	3.30.70.330	3.3	3	0.3057	0.2849
27	1j75A00_A	0.00782009	0.639439	0.0179641	1	1	0.407804	0.592196	1j75A00	1.10.10.10	1.1	1	0.2979	0.3528
28	4g9bA01_A	0.0127408	0.516902	0.0294118	1	1	0.470502	0.529498	4g9bA01	3.40.50.1000	3.4	3	0.3495	0.2379
29	2ia2A01_A	0.0167373	0.43722	0.0261569	1	1	0.363035	0.636965	2ia2A01	1.10.10.10	1.1	1	0.3223	0.3513
30	4o5vA01_A	0.00327154	0.465512	0.14902	1	1	0.399466	0.600534	4o5vA01	1.10.10.10	1.1	1	0.3245	0.3422
31	2wteA02_A	0.00590099	0.407524	0.162745	1	1	0.44082	0.55918	2wteA02	1.10.10.10	1.1	1	0.3433	0.3653
32	3ly1A01_A	0.0135232	0.428106	0.0784314	1	1	0.516387	0.483613	3ly1A01	3.90.1150.10	3.9	3	0.3075	0.2666
33	4qu6A01_A	0.0340633	0.0725361	0.00588235	1	-1	0.40729	0	4qu6A01	3.30.70.330	3.3	3	0.3064	0.2842
34	1z05A01_A	0.019313	0.22343	0.0805085	1	1	0.431542	0.568458	1z05A01	1.10.10.10	1.1	1	0.3069	0.322
35	4bgjA00_A	0.0159949	0.525686	0.00196078	1	-1	0.189069	0	4bgjA00	3.30.1520.10	3.3	3	0.2916	0.2155
36	3qdnA01_A	0.0209342	0.227974	0.0686275	1	-1	0.00504023	0	3qdnA01	3.40.30.10	3.4	3	0.3676	0.2949
37	1wjoA01_A	0.015047	0.188845	0.137255	1	-1	0.0403005	0	1wjoA01	1.10.418.10	1.1	1	0.293	0.2374
38	3tj4A01_A	0.00960615	0.462528	0.119608	1	1	0.4258	0.5742	3tj4A01	3.30.390.10	3.3	3	0.3191	0.2321
39	3dydA01_A	0.00773375	0.613267	0.0588235	1	1	0.494349	0.505651	3dydA01	3.90.1150.10	3.9	3	0.3955	0.2578
40	1e0yA02_A	0.0291197	0.291588	0.00196078	1	1	0.414727	0.585273	1e0yA02	3.30.465.10	3.3	3	0.2926	0.2324
41	3s8sA00_A	0.0184776	0.205538	0.106291	1	1	0.43178	0.56822	3s8sA00	3.30.70.330	3.3	3	0.296	0.2489
42	1whyA01_A	0.0178104	0.396263	0.0588235	1	1	0.420821	0.579179	1whyA01	3.30.70.330	3.3	3	0.3233	0.3387
43	3ftbA01_A	0.0217261	0.421809	0.0137255	1	1	0.422566	0.577434	3ftbA01	3.90.1150.10	3.9	3	0.3493	0.2684
44	1lc5A01_A	0.0083891	0.525917	0.107843	1	1	0.369776	0.630224	1lc5A01	3.90.1150.10	3.9	3	0.3106	0.2267
45	1rt8A04_A	0.0292859	0.165045	0.0411765	1	1	0.527064	0.472936	1rt8A04	1.10.418.10	1.1	1	0.3093	0.2442
46	2e44A01_A	0.0185112	0.403443	0.0515464	1	1	0.510098	0.489902	2e44A01	3.30.70.330	3.3	3	0.2813	0.2856
47	3go2A01_A	0.0118154	0.434157	0.119608	1	1	0.363035	0.636965	3go2A01	3.30.390.10	3.3	3	0.3496	0.2731
48	2hr3A02_A	0.00895196	0.588461	0.0714286	1	-1	0.0801535	0	2hr3A02	1.10.10.10	1.1	1	0.299	0.3472
49	3fkdA01_A	0.00931063	0.441405	0.147059	1	1	0.399466	0.600534	3fkdA01	3.90.1150.10	3.9	3	0.2957	0.2349
50	2cpxA01_A	0.0284127	0.27883	0.0294118	1	1	0.410385	0.589615	2cpxA01	3.30.70.330	3.3	3	0.3167	0.3118
51	2mh2A00_A	0.0125696	0.557553	0.0559006	1	-1	0.043842	0	2mh2A00	1.10.10.10	1.1	1	0.3008	0.339
52	2yrrA01_A	0.00450918	0.214224	0.270588	1	-1	0.295246	0	2yrrA01	3.90.1150.10	3.9	3	0.3537	0.2698
53	2i1qA01_A	0.0189736	0.491009	0.02	1	-1	0.0343115	0	2i1qA01	1.10.150.20	1.1	1	0.3094	0.3626
54	1wi8A01_A	0.0331579	0.227314	0.0139165	1	1	0.4685	0.5315	1wi8A01	3.30.70.330	3.3	3	0.2774	0.2753
55	2hszA01_A	0.0127906	0.459806	0.107843	1	1	0.469781	0.530219	2hszA01	3.40.50.1000	3.4	3	0.3466	0.2335
56	3ic9A04_A	0.023371	0.461198	0.00393701	1	-1	0.0631474	0	3ic9A04	3.30.390.30	3.3	3	0.385	0.2778
57	2yzqA01_A	0.0292171	0.293714	0.027451	1	1	0.410385	0.589615	2yzqA01	3.10.580.10	3.1	3	0.2569	0.2171
58	1lvlA03_A	0.0255369	0.335025	0.0411765	1	-1	0.0889027	0	1lvlA03	3.30.390.30	3.3	3	0.3519	0.2601
59	3ns6A00_A	0.0223187	0.277262	0.08742	1	1	0.449105	0.550895	3ns6A00	3.30.70.330	3.3	3	0.289	0.2509
60	4gs5A02_A	0.0156588	0.387672	0.115686	1	1	0.407804	0.592196	4gs5A02	3.30.300.30	3.3	3	0.2975	0.2496
61	2dgxA01_A	0.0178375	0.390825	0.0901961	1	1	0.407804	0.592196	2dgxA01	3.30.70.330	3.3	3	0.2981	0.2911
62	1c0wA01_A	0.0104167	0.444869	0.15098	1	1	0.375344	0.624656	1c0wA01	1.10.10.10	1.1	1	0.3434	0.3533
63	2h2yA01_A	0.0203573	0.434329	0.054902	1	1	0.407804	0.592196	2h2yA01	3.10.110.10	3.1	3	0.2597	0.2125
64	4kmgA00_A	0.0227764	0.218453	0.103922	1	1	0.407804	0.592196	4kmgA00	1.10.760.10	1.1	1	0.2826	0.2613
65	4dxkA01_A	0.0127456	0.439491	0.133333	1	1	0.363035	0.636965	4dxkA01	3.30.390.10	3.3	3	0.3413	0.2486
66	2lmlA00_A	0.0231495	0.092231	0.133333	1	-1	0.231571	0	2lmlA00	1.10.1200.10	1.1	1	0.2719	0.2501
67	3fogA00_A	0.00653478	0.343801	0.241176	1	-1	0.140451	0	3fogA00	3.30.1520.10	3.3	3	0.3125	0.2543
68	2l4bA00_A	0.0269671	0.139377	0.1	1	1	0.530164	0.469836	2l4bA00	1.10.1200.10	1.1	1	0.2859	0.2618
69	5d7vA01_A	0.041106	0.148428	0.0137255	1	1	0.524052	0.475948	5d7vA01	3.30.200.20	3.3	3	0.2753	0.2649
70	1xkfB00_B	0.0179321	0.521858	0.0411765	1	1	0.468241	0.531759	1xkfB00	3.10.580.10	3.1	3	0.2829	0.2126
71	3v8jA01_A	0.00795086	0.570834	0.131373	1	1	0.365207	0.634793	3v8jA01	1.10.10.10	1.1	1	0.3088	0.3473
72	2wa5A01_A	0.029759	0.203072	0.0705882	1	-1	0.0851821	0	2wa5A01	1.10.418.10	1.1	1	0.2938	0.2442
73	4ex6A01_A	0.0100193	0.407415	0.186275	1	1	0.44082	0.55918	4ex6A01	3.40.50.1000	3.4	3	0.3543	0.229
74	2hcmA01_A	0.0110972	0.500065	0.131373	1	1	0.344525	0.655475	2hcmA01	3.90.190.10	3.9	3	0.3386	0.227
75	3k21A02_A	0.019944	0.287852	0.119608	1	1	0.512943	0.487057	3k21A02	1.10.238.10	1.1	1	0.244	0.2932
76	3r4kA01_A	0.0201548	0.521474	0.0220441	1	1	0.510059	0.489941	3r4kA01	1.10.10.10	1.1	1	0.2762	0.3306
77	3i6uA02_A	0.038479	0.26319	0.00588235	1	1	0.461786	0.538214	3i6uA02	3.30.200.20	3.3	3	0.2721	0.2539
78	2b0cA01_A	0.0182691	0.453586	0.0784314	1	1	0.358957	0.641043	2b0cA01	3.40.50.1000	3.4	3	0.3806	0.2678
79	5lslA00_A	0.0394431	0.252031	0.00196078	1	1	0.483701	0.516299	5lslA00	3.30.70.330	3.3	3	0.2778	0.2736
80	2cphA01_A	0.0378644	0.194576	0.0294118	1	1	0.492408	0.507592	2cphA01	3.30.70.330	3.3	3	0.2796	0.2755
81	3ce7A00_A	0.0337656	0.0869524	0.0764706	1	-1	0.160397	0	3ce7A00	1.10.1200.10	1.1	1	0.2611	0.2496
82	1u59A01_A	0.040962	0.119069	0.0294118	1	1	0.524052	0.475948	1u59A01	3.30.200.20	3.3	3	0.2884	0.2691
83	1xi9B01_B	0.00526156	0.800444	0.0196078	1	-1	0.456718	0	1xi9B01	3.90.1150.10	3.9	3	0.3887	0.2439
84	5tgnA00_A	0.0414147	0.216765	0.00392157	1	1	0.503894	0.496106	5tgnA00	3.10.450.50	3.1	3	0.3321	0.2735
85	4iufA00_A	0.0334801	0.296118	0.030303	1	1	0.410385	0.589615	4iufA00	3.30.70.330	3.3	3	0.2938	0.2938
86	1x4eA00_A	0.0466816	0.128637	0.00196464	1	1	0.524052	0.475948	1x4eA00	3.30.70.330	3.3	3	0.2999	0.2808
87	1zkhA00_A	0.0330616	0.168258	0.0705882	1	1	0.485728	0.514272	1zkhA00	3.10.20.90	3.1	3	0.2815	0.2642
88	2cs0A01_A	0.0392813	0.117822	0.045098	1	1	0.524052	0.475948	2cs0A01	3.30.505.10	3.3	3	0.2679	0.2399
89	4hh2C04_C	0.0262474	0.458488	0.0294118	1	1	0.429367	0.570633	4hh2C04	3.30.450.20	3.3	3	0.3634	0.2784
90	2qq6A01_A	0.0129424	0.415574	0.162745	1	1	0.472152	0.527848	2qq6A01	3.30.390.10	3.3	3	0.3014	0.2348
91	2cpzA01_A	0.0450343	0.10446	0.0235294	1	1	0.524052	0.475948	2cpzA01	3.30.70.330	3.3	3	0.2849	0.2588
92	4iz6A02_A	0.0328138	0.34587	0.0323887	1	1	0.485381	0.514619	4iz6A02	3.30.300.30	3.3	3	0.3174	0.2591
93	1qbjC00_C	0.00957353	0.506269	0.164706	1	1	0.443014	0.556986	1qbjC00	1.10.10.10	1.1	1	0.3156	0.3505
94	1x52A01_A	0.0169222	0.149096	0.198039	1	-1	0.249646	0	1x52A01	3.30.1330.30	3.3	3	0.4511	0.3586
95	5m43A00_A	0.0111823	0.656813	0.0627451	1	1	0.422193	0.577807	5m43A00	3.90.190.10	3.9	3	0.3426	0.1967
96	3getA02_A	0.0260279	0.340711	0.0823529	1	1	0.495086	0.504914	3getA02	3.90.1150.10	3.9	3	0.3059	0.2651
97	2mlbA00_A	0.0482968	0.178656	0	1	-1	0.0868475	0	2mlbA00	3.10.20.90	3.1	3	0.2481	0.2436
98	3ro6C01_C	0.0241263	0.40932	0.0736842	1	1	0.407804	0.592196	3ro6C01	3.30.390.10	3.3	3	0.3395	0.2692
99	1x5oA01_A	0.0372726	0.154452	0.0607843	1	1	0.422688	0.577312	1x5oA01	3.30.70.330	3.3	3	0.2832	0.2661
100	3e58A01_A	0.0149713	0.452543	0.135294	1	1	0.363035	0.636965	3e58A01	3.40.50.1000	3.4	3	0.2917	0.207
101	3vnrA02_A	0.0406436	0.290671	0.00784314	1	1	0.410385	0.589615	3vnrA02	3.30.300.30	3.3	3	0.2806	0.2368
102	4c7qA00_A	0.043778	0.210761	0.0156863	1	1	0.464933	0.535067	4c7qA00	3.30.70.330	3.3	3	0.2875	0.2687
103	2i6jA00_A	0.00742611	0.614312	0.141176	1	1	0.524651	0.475349	2i6jA00	3.90.190.10	3.9	3	0.4233	0.2553
104	2j16A00_A	0.00909784	0.443368	0.211765	1	1	0.487701	0.512299	2j16A00	3.90.190.10	3.9	3	0.3241	0.2259
105	3l2bA01_A	0.0187221	0.575068	0.0352941	1	1	0.520184	0.479816	3l2bA01	3.10.580.10	3.1	3	0.2531	0.2061
106	1te2A01_A	0.0102643	0.409029	0.211765	1	-1	0.0451274	0	1te2A01	3.40.50.1000	3.4	3	0.3357	0.2281
107	1dxlA03_A	0.0195261	0.321838	0.137255	1	-1	0.0760544	0	1dxlA03	3.30.390.30	3.3	3	0.3499	0.258
108	4ikbA00_A	0.0117903	0.625264	0.0843137	1	1	0.480304	0.519696	4ikbA00	3.30.1520.10	3.3	3	0.2838	0.2136
109	2kxfA02_A	0.041547	0.108748	0.0509804	1	1	0.524052	0.475948	2kxfA02	3.30.70.330	3.3	3	0.3391	0.3073
110	1ysrA00_A	0.0242239	0.442238	0.0686275	1	1	0.344525	0.655475	1ysrA00	3.30.565.10	3.3	3	0.36	0.2266
111	3ga1A00_A	0.0124482	0.66089	0.0580913	1	1	0.434009	0.565991	3ga1A00	3.30.710.10	3.3	3	0.3222	0.2473
112	2l7rA00_A	0.0339543	0.437825	0.00591716	1	1	0.486811	0.513189	2l7rA00	3.10.20.90	3.1	3	0.2595	0.2651
113	4o32C00_C	0.0449459	0.10122	0.0411765	1	1	0.524052	0.475948	4o32C00	3.40.30.10	3.4	3	0.3779	0.3451
114	4eekA01_A	0.0127281	0.513591	0.139216	1	1	0.344525	0.655475	4eekA01	3.40.50.1000	3.4	3	0.3971	0.2391
115	1ef1A03_A	0.0404415	0.258072	0.030303	1	1	0.410385	0.589615	1ef1A03	2.30.29.30	2.3	2	0.3533	0.3055
116	1fg3A02_A	0.0073823	0.832118	0.00990099	1	-1	0.401731	0	1fg3A02	3.90.1150.10	3.9	3	0.2666	0.1976
117	3f61A02_A	0.00258211	0.600418	0.180392	1	1	0.526823	0.473177	3f61A02	1.10.510.10	1.1	1	0.3512	0.2088
118	3mwmA01_A	0.0235465	0.281184	0.133333	1	1	0.417598	0.582402	3mwmA01	1.10.10.10	1.1	1	0.3106	0.3154
119	2oq1A03_A	0.0507793	0.128439	0.02	1	1	0.524052	0.475948	2oq1A03	3.30.505.10	3.3	3	0.2638	0.2298
120	4fvqA01_A	0.0394802	0.283286	0.0313725	1	1	0.410385	0.589615	4fvqA01	3.30.200.20	3.3	3	0.3152	0.2753
121	2pjpA01_A	0.0125705	0.598471	0.101961	1	-1	0.0106154	0	2pjpA01	1.10.10.10	1.1	1	0.3287	0.3985
122	1r26A00_A	0.0231512	0.29827	0.131373	1	1	0.417598	0.582402	1r26A00	3.40.30.10	3.4	3	0.3653	0.2881
123	4kmfA00_A	0.0110402	0.56577	0.137255	1	1	0.379521	0.620479	4kmfA00	1.10.10.10	1.1	1	0.2768	0.3126
124	1wg1A01_A	0.0253411	0.477005	0.0529412	1	1	0.344525	0.655475	1wg1A01	3.30.70.330	3.3	3	0.2877	0.3031
125	2x7fC01_C	0.0368725	0.269042	0.0588235	1	1	0.482684	0.517316	2x7fC01	3.30.200.20	3.3	3	0.2837	0.244
126	4r5zA01_A	0.00749253	0.805083	0.0365854	1	-1	0.23	0	4r5zA01	3.90.1150.10	3.9	3	0.357	0.2491
127	3i6eA01_A	0.0121132	0.209992	0.266667	1	-1	0.236882	0	3i6eA01	3.30.390.10	3.3	3	0.353	0.2948
128	2do0A01_A	0.0374769	0.384517	0.0176471	1	1	0.43479	0.56521	2do0A01	3.30.70.330	3.3	3	0.284	0.286
129	1oo0B00_B	0.0385847	0.165647	0.0714286	1	1	0.422688	0.577312	1oo0B00	3.30.70.330	3.3	3	0.2857	0.2566
130	4uavA01_A	0.0134597	0.546074	0.123529	1	1	0.344525	0.655475	4uavA01	3.40.50.1000	3.4	3	0.29	0.1917
131	1m4jA00_A	0.0267053	0.456588	0.0568627	1	1	0.344525	0.655475	1m4jA00	3.40.20.10	3.4	3	0.3714	0.2541
132	2rvjA01_A	0.023122	0.10545	0.178431	1	-1	0.319276	0	2rvjA01	3.30.70.330	3.3	3	0.2976	0.2575
133	1ghuA00_A	0.0393464	0.15694	0.0686275	1	1	0.422688	0.577312	1ghuA00	3.30.505.10	3.3	3	0.2576	0.2295
134	2ghpA02_A	0.0354328	0.301976	0.0580913	1	1	0.407804	0.592196	2ghpA02	3.30.70.330	3.3	3	0.2589	0.2622
135	4hasA00_A	0.0378891	0.401538	0.0137255	1	1	0.422566	0.577434	4hasA00	3.30.1520.10	3.3	3	0.3289	0.2617
136	4fuqA02_A	0.0326036	0.270824	0.0882353	1	1	0.407804	0.592196	4fuqA02	3.30.300.30	3.3	3	0.312	0.2584
137	2dk5A01_A	0.0284548	0.474888	0.0386965	1	1	0.433898	0.566102	2dk5A01	1.10.10.10	1.1	1	0.3151	0.3487
138	1t5hX04_X	0.0290857	0.313667	0.0941176	1	1	0.45046	0.54954	1t5hX04	3.30.300.30	3.3	3	0.298	0.2511
139	2hw6A01_A	0.0471172	0.25601	0.0137255	1	1	0.505609	0.494391	2hw6A01	3.30.200.20	3.3	3	0.2881	0.2626
140	5gmka00_a	0.0212451	0.245762	0.164706	1	-1	0.259343	0	5gmka00	3.30.70.330	3.3	3	0.2602	0.2534
141	5f67B00_B	0.048336	0.134981	0.0386965	1	1	0.524052	0.475948	5f67B00	2.30.42.10	2.3	2	0.3124	0.2717
142	1wcnA01_A	0.0173722	0.64452	0.0344828	1	1	0.422193	0.577807	1wcnA01	1.10.150.20	1.1	1	0.2899	0.3422
143	1ohcA02_A	0.00705316	0.692619	0.123529	1	-1	0.0837028	0	1ohcA02	3.90.190.10	3.9	3	0.3494	0.2061
144	1fd9A01_A	0.0469142	0.288509	0.0137255	1	1	0.410385	0.589615	1fd9A01	3.10.50.40	3.1	3	0.2406	0.2085
145	1lufA01_A	0.0357305	0.186118	0.101961	1	1	0.422688	0.577312	1lufA01	3.30.200.20	3.3	3	0.298	0.2621
146	4p6qA02_A	0.0374951	0.412524	0.02	1	1	0.407804	0.592196	4p6qA02	3.30.70.330	3.3	3	0.2888	0.291
147	3kpbA00_A	0.0151062	0.483831	0.15098	1	1	0.385015	0.614985	3kpbA00	3.10.580.10	3.1	3	0.2775	0.2121
148	3cu4A00_A	0.013124	0.377602	0.219608	1	-1	0.114721	0	3cu4A00	1.10.760.10	1.1	1	0.2975	0.2929
149	2g9wA01_A	0.0282976	0.469854	0.0568627	1	1	0.344525	0.655475	2g9wA01	1.10.10.10	1.1	1	0.308	0.3424
150	2b02A01_A	0.04055	0.240338	0.0588235	1	1	0.482684	0.517316	2b02A01	3.30.450.20	3.3	3	0.3057	0.2718
151	2crhA01_A	0.0326656	0.148475	0.129412	1	1	0.507004	0.492996	2crhA01	3.30.505.10	3.3	3	0.2835	0.2372
152	3hi9D00_D	0.0379157	0.191318	0.0897436	1	1	0.463594	0.536406	3hi9D00	3.30.70.330	3.3	3	0.2891	0.2783
153	2b3zD01_D	0.0100225	0.33949	0.27451	1	-1	0.0926054	0	2b3zD01	3.40.140.10	3.4	3	0.4231	0.2826
154	2nt2A00_A	0.0200075	0.440723	0.129412	1	1	0.363035	0.636965	2nt2A00	3.90.190.10	3.9	3	0.324	0.2155
155	1no8A00_A	0.0334652	0.264795	0.0967742	1	1	0.407804	0.592196	1no8A00	3.30.70.330	3.3	3	0.2884	0.2864
156	3gniB01_B	0.0475137	0.246351	0.0282258	1	1	0.461631	0.538369	3gniB01	3.30.200.20	3.3	3	0.316	0.2922
157	2zj8A04_A	0.0176818	0.638454	0.045098	1	1	0.422193	0.577807	2zj8A04	1.10.150.20	1.1	1	0.2582	0.301
158	2qdeA01_A	0.0139329	0.530087	0.147059	1	1	0.4857	0.5143	2qdeA01	3.30.390.10	3.3	3	0.3589	0.2455
159	1wx9A00_A	0.0612811	0.117552	0.0179641	1	1	0.524052	0.475948	1wx9A00	3.10.20.90	3.1	3	0.2982	0.2804
160	3il0A00_A	0.0116347	0.452647	0.213725	1	1	0.4039	0.5961	3il0A00	3.40.350.10	3.4	3	0.3745	0.2577
161	1f9cA01_A	0.0120737	0.475527	0.2	1	1	0.421231	0.578769	1f9cA01	3.30.390.10	3.3	3	0.3719	0.2609
162	1wh1A01_A	0.0554902	0.086578	0.0411765	1	-1	0.0967028	0	1wh1A01	2.30.42.10	2.3	2	0.3013	0.2725
163	3p86A02_A	0.0110589	0.6291	0.129412	1	1	0.435299	0.564701	3p86A02	1.10.510.10	1.1	1	0.3568	0.2055
164	2c9wA01_A	0.0203391	0.342744	0.162745	1	1	0.447781	0.552219	2c9wA01	3.30.505.10	3.3	3	0.282	0.2204
165	1a9nD00_D	0.027256	0.0989991	0.172549	1	-1	0.310525	0	1a9nD00	3.30.70.330	3.3	3	0.2989	0.2678
166	2cgqA00_A	0.0355018	0.420825	0.0408163	1	1	0.407804	0.592196	2cgqA00	1.10.1200.10	1.1	1	0.2448	0.2509
167	2ci9B00_B	0.0585299	0.217305	0.00784314	1	1	0.464933	0.535067	2ci9B00	3.30.505.10	3.3	3	0.2839	0.2433
168	1cs3A00_A	0.0187113	0.668415	0.0179641	1	-1	0.0786769	0	1cs3A00	3.30.710.10	3.3	3	0.2851	0.2206
169	4r0mA02_A	0.0243785	0.342681	0.137255	1	1	0.507757	0.492243	4r0mA02	3.30.300.30	3.3	3	0.3269	0.2591
170	1qagA01_A	0.0192535	0.21551	0.209804	1	-1	0.246892	0	1qagA01	1.10.418.10	1.1	1	0.2985	0.2559
171	1mfgA00_A	0.0613078	0.114848	0.0254902	1	1	0.524052	0.475948	1mfgA00	2.30.42.10	2.3	2	0.2747	0.2457
172	2ihcD01_D	0.0070946	0.374067	0.307843	1	-1	0.176189	0	2ihcD01	3.30.710.10	3.3	3	0.3036	0.2503
173	3sl7A00_A	0.00785673	0.748964	0.0941176	1	-1	0.158563	0	3sl7A00	3.10.580.10	3.1	3	0.2569	0.1776
174	1yvjA01_A	0.0487244	0.211011	0.0411765	1	1	0.464933	0.535067	1yvjA01	3.30.200.20	3.3	3	0.3031	0.2788
175	2fi1A01_A	0.00797509	0.338656	0.309804	1	-1	0.237339	0	2fi1A01	3.40.50.1000	3.4	3	0.3815	0.2813
176	3h9wA00_A	0.0282915	0.396239	0.101961	1	1	0.407804	0.592196	3h9wA00	3.30.450.20	3.3	3	0.3676	0.3031
177	2yzqA02_A	0.0243277	0.602521	0.0215686	1	1	0.422193	0.577807	2yzqA02	3.10.580.10	3.1	3	0.2481	0.1937
178	3g2fA01_A	0.0656196	0.151077	0.0117647	1	-1	0.0277431	0	3g2fA01	3.30.200.20	3.3	3	0.2947	0.2781
179	2dziA00_A	0.0540883	0.20894	0.0333333	1	1	0.464933	0.535067	2dziA00	3.10.20.90	3.1	3	0.2463	0.24
180	2he7A03_A	0.0585573	0.188306	0.0220441	1	1	0.464933	0.535067	2he7A03	2.30.29.30	2.3	2	0.3302	0.3022
181	2nyvA01_A	0.0169076	0.499556	0.141176	1	1	0.363214	0.636786	2nyvA01	3.40.50.1000	3.4	3	0.3756	0.2297
182	2y94A01_A	0.0368934	0.308569	0.0784314	1	1	0.407804	0.592196	2y94A01	3.30.200.20	3.3	3	0.2869	0.2666
183	3ugvA01_A	0.0164973	0.688503	0.0372549	1	1	0.464903	0.535097	3ugvA01	3.30.390.10	3.3	3	0.2812	0.1997
184	3kh5A01_A	0.00550485	0.744464	0.127451	1	1	0.495565	0.504435	3kh5A01	3.10.580.10	3.1	3	0.2972	0.1841
185	1byfA00_A	0.0381479	0.296446	0.0764706	1	1	0.407804	0.592196	1byfA00	3.10.100.10	3.1	3	0.3009	0.2284
186	4d3pA00_A	0.0193499	0.517001	0.115686	1	1	0.344525	0.655475	4d3pA00	3.90.190.10	3.9	3	0.3351	0.2085
187	1wg4A01_A	0.0382145	0.456595	0.02	1	1	0.429367	0.570633	1wg4A01	3.30.70.330	3.3	3	0.2923	0.2923
188	2dnnA01_A	0.037972	0.231827	0.0960784	1	1	0.407804	0.592196	2dnnA01	3.30.70.330	3.3	3	0.2834	0.2724
189	4iapA01_A	0.066523	0.17807	0.0117647	1	-1	0.181739	0	4iapA01	2.30.29.30	2.3	2	0.3246	0.29
190	1zzwA00_A	0.0214016	0.51382	0.101961	1	1	0.353697	0.646303	1zzwA00	3.90.190.10	3.9	3	0.3095	0.2078
191	2acfD00_D	0.0107815	0.711057	0.0941176	1	-1	0.0837028	0	2acfD00	3.40.220.10	3.4	3	0.3502	0.1948
192	2w9mA02_A	0.0305115	0.467066	0.0647059	1	1	0.344525	0.655475	2w9mA02	1.10.150.20	1.1	1	0.2992	0.3199
193	2dwbA01_A	0.0489349	0.234831	0.0470588	1	1	0.479433	0.520567	2dwbA01	3.30.200.20	3.3	3	0.3338	0.3034
194	3q6dA01_A	0.00897587	0.338634	0.309804	1	-1	0.229872	0	3q6dA01	3.40.350.10	3.4	3	0.3599	0.2528
195	2x4fB01_B	0.0389336	0.123926	0.119608	1	1	0.499578	0.500422	2x4fB01	3.30.200.20	3.3	3	0.2988	0.2803
196	5d77A00_A	0.0426916	0.350108	0.0365854	1	1	0.407804	0.592196	5d77A00	3.30.70.330	3.3	3	0.2791	0.2706
197	2vsqA06_A	0.0367617	0.411249	0.054902	1	1	0.407804	0.592196	2vsqA06	3.30.300.30	3.3	3	0.284	0.2348
198	2ravA01_A	0.0133819	0.485278	0.194118	1	1	0.383774	0.616226	2ravA01	3.40.50.1000	3.4	3	0.3225	0.1998
199	4mjdA00_A	0.0329617	0.359209	0.0941176	1	1	0.407804	0.592196	4mjdA00	3.10.450.50	3.1	3	0.3703	0.296
200	2wweA01_A	0.0129214	0.331077	0.262745	1	-1	0.125958	0	2wweA01	3.30.1520.10	3.3	3	0.2925	0.2377
201	4p6qA01_A	0.0317624	0.390023	0.0941176	1	1	0.407804	0.592196	4p6qA01	3.30.70.330	3.3	3	0.2971	0.2948
202	2h2tB01_B	0.0632379	0.218738	0.0137255	1	1	0.464933	0.535067	2h2tB01	3.10.100.10	3.1	3	0.3029	0.2325
203	4wcgA00_A	0.014082	0.58378	0.137255	1	1	0.439534	0.560466	4wcgA00	1.10.10.10	1.1	1	0.2811	0.3177
204	1wn1A01_A	0.0213293	0.386601	0.162745	1	1	0.446341	0.553659	1wn1A01	3.40.350.10	3.4	3	0.2977	0.215
205	3bjsA01_A	0.0263042	0.63152	0.00392157	1	-1	0.0591979	0	3bjsA01	3.30.390.10	3.3	3	0.3045	0.2313
206	4gt4B01_B	0.0437174	0.165997	0.0901961	1	1	0.422688	0.577312	4gt4B01	3.30.200.20	3.3	3	0.2939	0.2805
207	4ki9A00_A	0.0124676	0.640591	0.129412	1	1	0.483256	0.516744	4ki9A00	3.90.190.10	3.9	3	0.3404	0.2153
208	3tfmA02_A	0.0410254	0.274867	0.0805085	1	1	0.407804	0.592196	3tfmA02	2.30.29.30	2.3	2	0.3402	0.2689
209	2x4dA01_A	0.01255	0.543375	0.182353	1	1	0.344525	0.655475	2x4dA01	3.40.50.1000	3.4	3	0.3467	0.2161
210	2ghpA03_A	0.0379744	0.217537	0.113725	1	1	0.407804	0.592196	2ghpA03	3.30.70.330	3.3	3	0.2867	0.2823
211	1eazA00_A	0.0538629	0.206771	0.0509804	1	1	0.464933	0.535067	1eazA00	2.30.29.30	2.3	2	0.3539	0.2859
212	4pklA00_A	0.0317595	0.464414	0.0691824	1	1	0.344525	0.655475	4pklA00	1.20.920.10	1.2	1	0.2959	0.2418
213	2bayE00_E	0.0252146	0.55863	0.0627451	1	1	0.49004	0.50996	2bayE00	3.30.40.10	3.3	3	0.2477	0.2772
214	1yqzA03_A	0.0359765	0.328542	0.0960784	1	1	0.416516	0.583484	1yqzA03	3.30.390.30	3.3	3	0.291	0.2354
215	2dgtA01_A	0.0282336	0.49485	0.0782241	1	1	0.39071	0.60929	2dgtA01	3.30.70.330	3.3	3	0.3	0.3106
216	2fdrA01_A	0.010044	0.487974	0.243137	1	1	0.40436	0.59564	2fdrA01	3.40.50.1000	3.4	3	0.328	0.2109
217	2cq8A01_A	0.0318919	0.37081	0.111111	1	1	0.407804	0.592196	2cq8A01	1.10.1200.10	1.1	1	0.2698	0.264
218	4c0tA01_A	0.0501831	0.390439	0.00990099	1	1	0.433399	0.566601	4c0tA01	3.30.200.20	3.3	3	0.3282	0.2987
219	2bhsB01_B	0.0122421	0.673306	0.119608	1	1	0.516886	0.483114	2bhsB01	3.40.50.1100	3.4	3	0.3769	0.2126
220	2jxxA00_A	0.0487002	0.298717	0.0429448	1	1	0.410385	0.589615	2jxxA00	3.10.20.90	3.1	3	0.2822	0.2803
221	1w1oA02_A	0.0345307	0.43414	0.0705882	1	1	0.355315	0.644685	1w1oA02	3.30.465.10	3.3	3	0.2802	0.2155
222	1y88A02_A	0.0298047	0.605994	0.00196464	1	-1	0.0592252	0	1y88A02	1.10.150.20	1.1	1	0.3227	0.3885
223	2chrA01_A	0.0183849	0.673281	0.0490196	1	1	0.422193	0.577807	2chrA01	3.30.390.10	3.3	3	0.3752	0.2703
224	1u5dA00_A	0.0559219	0.347874	0.00790514	1	1	0.48241	0.51759	1u5dA00	2.30.29.30	2.3	2	0.3653	0.284
225	1wifA01_A	0.0498024	0.344311	0.0294118	1	1	0.407804	0.592196	1wifA01	2.30.42.10	2.3	2	0.2941	0.2776
226	2i6lA01_A	0.0550844	0.220037	0.0490196	1	1	0.464933	0.535067	2i6lA01	3.30.200.20	3.3	3	0.2912	0.2682
227	4a8xA00_A	0.0455162	0.0657706	0.105882	1	-1	0.276285	0	4a8xA00	3.30.70.330	3.3	3	0.2809	0.2582
228	1i3zA00_A	0.0632742	0.223715	0.0235294	1	1	0.464933	0.535067	1i3zA00	3.30.505.10	3.3	3	0.3051	0.2535
229	2jbrA01_A	0.0255914	0.611259	0.0352941	1	1	0.422193	0.577807	2jbrA01	1.10.540.10	1.1	1	0.3458	0.261
230	1h2vZ00_Z	0.0455486	0.0449617	0.109804	1	-1	0.417206	0	1h2vZ00	3.30.70.330	3.3	3	0.2624	0.2357
231	3cnhA01_A	0.0124023	0.368719	0.278431	1	-1	0.213792	0	3cnhA01	3.40.50.1000	3.4	3	0.3213	0.2497
232	2ah5A01_A	0.0203297	0.419323	0.170588	1	1	0.44082	0.55918	2ah5A01	3.40.50.1000	3.4	3	0.3249	0.2097
233	1u5qA01_A	0.0435691	0.244569	0.0843137	1	1	0.424533	0.575467	1u5qA01	3.30.200.20	3.3	3	0.313	0.2761
234	3i3wA01_A	0.0150213	0.479278	0.198039	1	1	0.383774	0.616226	3i3wA01	3.40.120.10	3.4	3	0.3941	0.2587
235	4qu7A00_A	0.0551296	0.149326	0.0691824	1	1	0.485728	0.514272	4qu7A00	3.30.70.330	3.3	3	0.2527	0.2488
236	2ymmB01_B	0.0185561	0.55656	0.123529	1	1	0.344525	0.655475	2ymmB01	3.40.50.1000	3.4	3	0.3939	0.2376
237	1xdiA03_A	0.0363084	0.393766	0.0843137	1	1	0.407804	0.592196	1xdiA03	3.30.390.30	3.3	3	0.3055	0.2387
238	2acxA02_A	0.0431558	0.229019	0.0901961	1	1	0.431542	0.568458	2acxA02	3.30.200.20	3.3	3	0.325	0.2976
239	3e7wA02_A	0.0214274	0.417195	0.164706	1	1	0.44082	0.55918	3e7wA02	3.30.300.30	3.3	3	0.2708	0.2187
240	2e5gA01_A	0.0375171	0.402381	0.0759494	1	1	0.407804	0.592196	2e5gA01	3.30.70.330	3.3	3	0.2723	0.2823
241	2dhgA01_A	0.0337234	0.37584	0.106291	1	1	0.407804	0.592196	2dhgA01	3.30.70.330	3.3	3	0.2895	0.2846
242	3ivfA01_A	0.0417559	0.241037	0.0960784	1	1	0.407804	0.592196	3ivfA01	3.10.20.90	3.1	3	0.2444	0.2357
243	4k7zA03_A	0.0323195	0.375098	0.119608	1	1	0.407804	0.592196	4k7zA03	3.30.390.30	3.3	3	0.3483	0.2543
244	2dgwA01_A	0.0362418	0.280765	0.123529	1	1	0.417598	0.582402	2dgwA01	3.30.70.330	3.3	3	0.25	0.2448
245	3kxrA02_A	0.0193122	0.560374	0.119608	1	1	0.344525	0.655475	3kxrA02	3.10.580.10	3.1	3	0.2732	0.2089
246	1sfuA00_A	0.0413724	0.374755	0.0607843	1	1	0.480205	0.519795	1sfuA00	1.10.10.10	1.1	1	0.3219	0.3419
247	1wexA01_A	0.0365387	0.517865	0.0282258	1	1	0.456428	0.543572	1wexA01	3.30.70.330	3.3	3	0.2859	0.2954
248	1ojtA03_A	0.0189382	0.327415	0.219608	1	-1	0.155443	0	1ojtA03	3.30.390.30	3.3	3	0.3491	0.2569
249	3wxmB03_B	0.0165467	0.145765	0.296078	1	-1	0.503854	0	3wxmB03	3.30.1330.30	3.3	3	0.4206	0.3399

## Sheet: 4o1gA00
	structureId	b-phipsi	w-rdist	t-alpha	cluster	originalLabels	outlierScores	probabilities	filename	cath	ca	c	3D	3D-cand
0	3racA00_A	0.000900328	0.299355	0.00673854	0	-1	0.537784	0	3racA00	3.30.930.10	3.3	3	0.2677	0.2576
1	2nwhA00_A	0.00136713	0.37551	0.00134953	0	-1	0.42144	0	2nwhA00	3.40.1190.20	3.4	3	0.7533	0.7932
2	1bkjA00_A	0.00279865	0.336838	0	0	-1	0.392701	0	1bkjA00	3.40.109.10	3.4	3	0.2378	0.2999
3	4e84A00_A	0.00308119	0.245646	0.00952381	0	-1	0.604197	0	4e84A00	3.40.1190.20	3.4	3	0.7352	0.7628
4	1z7mC00_C	0.000256038	0.211374	0.0377622	0	-1	0.48619	0	1z7mC00	3.30.930.10	3.3	3	0.2567	0.2674
5	4e69A00_A	0.00174193	0.496966	0.00405954	0	-1	0.0891153	0	4e69A00	3.40.1190.20	3.4	3	0.7276	0.7532
6	2e3dD00_D	0.000486162	0.400437	0.0296496	0	-1	0.359838	0	2e3dD00	3.90.550.10	3.9	3	0.3206	0.3558
7	1uzbA01_A	0.00352198	0.21845	0.0202156	0	-1	0.485685	0	1uzbA01	3.40.605.10	3.4	3	0.3198	0.315
8	3v9hD01_D	0.000597716	0.323879	0.0406732	0	-1	0.421046	0	3v9hD01	3.40.605.10	3.4	3	0.319	0.3057
9	1bi9A01_A	0.00179354	0.516365	0.0108992	0	-1	0.00476551	0	1bi9A01	3.40.605.10	3.4	3	0.2659	0.3125
10	1ez0B01_B	0.00258428	0.249203	0.0363128	0	-1	0.485685	0	1ez0B01	3.40.605.10	3.4	3	0.3344	0.341
11	3hzzA01_A	0.00241744	0.53738	0.00943396	0	-1	0.0414992	0	3hzzA01	3.90.180.10	3.9	3	0.28	0.2929
12	5c40B00_B	0.00356331	0.466187	0.00269542	0	-1	0.372987	0	5c40B00	3.40.1190.20	3.4	3	0.7804	0.8102
13	3kd6A00_A	0.0013776	0.625846	0	0	-1	0.0353091	0	3kd6A00	3.40.1190.20	3.4	3	0.735	0.7935
14	2zzvA00_A	0.00279366	0.295887	0.0377358	0	-1	0.424989	0	2zzvA00	3.40.190.170	3.4	3	0.3174	0.3109
15	4gm6A00_A	0.00378704	0.426461	0.0121294	0	-1	0.333872	0	4gm6A00	3.40.1190.20	3.4	3	0.7403	0.7616
16	4wjmA00_A	0.00331101	0.493366	0.00678426	0	-1	0.0428523	0	4wjmA00	3.40.1190.20	3.4	3	0.752	0.7792
17	4xeaA01_A	0.00205798	0.436416	0.032345	0	-1	0.239015	0	4xeaA01	3.30.830.10	3.3	3	0.2163	0.281
18	4ogdA01_A	0.00304636	0.532511	0.00678426	0	-1	0.0133834	0	4ogdA01	3.40.605.10	3.4	3	0.3155	0.3683
19	3uh0A01_A	0.00472931	0.358164	0.0121294	0	-1	0.364662	0	3uh0A01	3.30.930.10	3.3	3	0.2484	0.2676
20	2dcnA00_A	0.00144764	0.573285	0.0248619	0	0	0.0724446	0.927555	2dcnA00	3.40.1190.20	3.4	3	0.7671	0.8015
21	3vasA01_A	0.00226149	0.587981	0.0164384	0	0	0.0878503	0.91215	3vasA01	3.40.1190.20	3.4	3	0.6821	0.766
22	2xa5A00_A	0.00506401	0.339432	0.0161725	0	-1	0.364662	0	2xa5A00	3.40.190.170	3.4	3	0.269	0.2756
23	3od1A01_A	0.00579916	0.131126	0.0215633	0	-1	0.766803	0	3od1A01	3.30.930.10	3.3	3	0.2352	0.2416
24	4n4uB00_B	0.00457152	0.179783	0.0390836	0	-1	0.613612	0	4n4uB00	3.40.190.170	3.4	3	0.249	0.2651
25	2pa4A00_A	0.00336612	0.229248	0.0512129	0	-1	0.485685	0	2pa4A00	3.90.550.10	3.9	3	0.3241	0.3448
26	5fszA00_A	0.00347995	0.467078	0.0262794	0	-1	0.0196266	0	5fszA00	3.40.220.10	3.4	3	0.2542	0.3098
27	3iq0A00_A	0.00499779	0.505832	0	0	-1	0.0942797	0	3iq0A00	3.40.1190.20	3.4	3	0.7832	0.8334
28	4nf0A00_A	0.00487297	0.429221	0.0192308	0	-1	0.239015	0	4nf0A00	3.40.190.170	3.4	3	0.2579	0.2766
29	4h51A02_A	0.00426249	0.549097	0.00952381	0	-1	0.0133834	0	4h51A02	3.40.640.10	3.4	3	0.329	0.3823
30	3ljsA00_A	0.00360689	0.240752	0.0539084	0	-1	0.485685	0	3ljsA00	3.40.1190.20	3.4	3	0.7177	0.7537
31	3oftA00_A	0.00685646	0.372156	0.00539084	0	-1	0.409178	0	3oftA00	1.10.630.10	1.1	1	0.2605	0.2237
32	4wzuA00_A	0.0023381	0.304445	0.0700809	0	-1	0.40417	0	4wzuA00	3.40.47.10	3.4	3	0.3099	0.2868
33	2hpgA00_A	0.00366736	0.238389	0.0552561	0	-1	0.485685	0	2hpgA00	3.40.190.170	3.4	3	0.2795	0.2918
34	3hriB01_B	0.00228892	0.21107	0.0808625	0	-1	0.585464	0	3hriB01	3.30.930.10	3.3	3	0.2612	0.2663
35	4wv3A01_A	0.0050322	0.302964	0.0363881	0	-1	0.364662	0	4wv3A01	3.40.50.12780	3.4	3	0.3402	0.2891
36	3hdiA01_A	0.0029974	0.624797	0.0175202	0	0	0.0724446	0.927555	3hdiA01	3.30.830.10	3.3	3	0.2089	0.2815
37	3rcyA02_A	0.00323225	0.623976	0.0161725	0	0	0.0724446	0.927555	3rcyA02	3.20.20.120	3.2	3	0.3704	0.4436
38	2gsoA01_A	0.00271741	0.663634	0.00952381	0	0	0.0724446	0.927555	2gsoA01	3.40.720.10	3.4	3	0.3161	0.3554
39	4g84A01_A	0.00413824	0.277114	0.0525606	0	-1	0.454874	0	4g84A01	3.30.930.10	3.3	3	0.2827	0.2751
40	2c4eA00_A	0.00177963	0.45541	0.0619946	0	-1	0.201645	0	2c4eA00	3.40.1190.20	3.4	3	0.8394	0.8948
41	3ktnA00_A	0.00313653	0.271066	0.0714286	0	-1	0.502352	0	3ktnA00	3.40.1190.20	3.4	3	0.7471	0.7208
42	3n4fA02_A	0.00565578	0.510527	0.00815217	0	0	0.129001	0.870999	3n4fA02	3.20.20.120	3.2	3	0.3687	0.4363
43	3gfaA00_A	0.0031915	0.667318	0.00673854	0	0	0.0724446	0.927555	3gfaA00	3.40.109.10	3.4	3	0.1606	0.2681
44	3b1nA00_A	0.00311149	0.486899	0.0450704	0	-1	0.0196266	0	3b1nA00	3.40.1190.20	3.4	3	0.7922	0.8317
45	1xmbA01_A	0.00201544	0.70756	0.0027027	0	0	0.0724446	0.927555	1xmbA01	3.40.630.10	3.4	3	0.2933	0.3285
46	3peaA00_A	0.00452772	0.611561	0.00808625	0	0	0.117299	0.882701	3peaA00	3.90.226.10	3.9	3	0.2827	0.3459
47	4nnzA01_A	0.00355127	0.592833	0.0248619	0	0	0.100389	0.899611	4nnzA01	3.30.830.10	3.3	3	0.2089	0.2901
48	1vm7B00_B	0.00199444	0.510202	0.0552561	0	-1	0.0196266	0	1vm7B00	3.40.1190.20	3.4	3	0.7877	0.8434
49	5dtpB00_B	0.00317317	0.655761	0.0150479	0	0	0.0724446	0.927555	5dtpB00	3.90.226.10	3.9	3	0.2952	0.3771
50	4if8B01_B	0.00478351	0.530775	0.0220386	0	0	0.129001	0.870999	4if8B01	3.30.497.10	3.3	3	0.2861	0.3242
51	1ad3A01_A	0.00435386	0.479652	0.0363128	0	-1	0.0196266	0	1ad3A01	3.40.605.10	3.4	3	0.2419	0.291
52	3qfhC02_C	0.00692393	0.248477	0.0319889	0	-1	0.485685	0	3qfhC02	3.40.50.200	3.4	3	0.3928	0.3613
53	3i6eA02_A	0.00166065	0.56218	0.0539773	0	-1	0.150987	0	3i6eA02	3.20.20.120	3.2	3	0.3638	0.4305
54	4tn4A02_A	0.00223512	0.58913	0.0465444	0	-1	0.0528051	0	4tn4A02	3.40.640.10	3.4	3	0.3241	0.3775
55	2iskA01_A	0.00367505	0.58747	0.0291262	0	0	0.0724446	0.927555	2iskA01	3.40.109.10	3.4	3	0.1823	0.2595
56	2vpnA00_A	0.00686098	0.395192	0.0215633	0	-1	0.376018	0	2vpnA00	3.40.190.170	3.4	3	0.288	0.2977
57	1d2fA02_A	0.00310694	0.588128	0.0390836	0	0	0.0724446	0.927555	1d2fA02	3.40.640.10	3.4	3	0.3231	0.4035
58	1j5vA00_A	0.00438693	0.479371	0.0392157	0	-1	0.0334145	0	1j5vA00	3.40.1190.20	3.4	3	0.7364	0.7468
59	1uxtA01_A	0.00505104	0.455419	0.0348675	0	-1	0.263496	0	1uxtA01	3.40.605.10	3.4	3	0.2882	0.3263
60	2qjjD02_D	0.00397977	0.608846	0.0248619	0	0	0.100389	0.899611	2qjjD02	3.20.20.120	3.2	3	0.3959	0.4795
61	3dzzA02_A	0.00324485	0.629619	0.0283019	0	0	0.0724446	0.927555	3dzzA02	3.40.640.10	3.4	3	0.3051	0.3923
62	2qcvA01_A	0.00179434	0.620746	0.0471698	0	0	0.0724446	0.927555	2qcvA01	3.40.1190.20	3.4	3	0.6646	0.8
63	5ekcF01_F	0.00511134	0.43152	0.0377622	0	-1	0.239015	0	5ekcF01	3.40.605.10	3.4	3	0.3152	0.3405
64	3cawA02_A	0.000416412	0.644913	0.0485175	0	0	0.0724446	0.927555	3cawA02	3.20.20.120	3.2	3	0.3442	0.4395
65	1t90A01_A	0.0010391	0.463265	0.0832117	0	-1	0.201645	0	1t90A01	3.40.605.10	3.4	3	0.314	0.3497
66	1svvA01_A	0.00579333	0.616672	0.00134771	0	0	0.131791	0.868209	1svvA01	3.40.640.10	3.4	3	0.3182	0.3979
67	1nyrA03_A	0.0063475	0.0996166	0.0480226	0	-1	0.813837	0	1nyrA03	3.30.930.10	3.3	3	0.2686	0.2708
68	3f9tA02_A	0.00376225	0.564046	0.0377622	0	0	0.129001	0.870999	3f9tA02	3.40.640.10	3.4	3	0.3251	0.3909
69	3drfA02_A	0.00315757	0.60763	0.0390836	0	0	0.0724446	0.927555	3drfA02	3.10.105.10	3.1	3	0.2562	0.3216
70	3t66A02_A	0.00249075	0.708541	0.0121294	0	0	0.0724446	0.927555	3t66A02	3.10.105.10	3.1	3	0.2502	0.3281
71	2iw2A02_A	0.00561575	0.494645	0.0283019	0	-1	0.0913125	0	2iw2A02	3.90.230.10	3.9	3	0.2756	0.2905
72	2j6lA01_A	0.00541322	0.414194	0.0421348	0	-1	0.240865	0	2j6lA01	3.40.605.10	3.4	3	0.298	0.3132
73	3l24B02_B	0.00140093	0.560695	0.0691643	0	-1	0.136816	0	3l24B02	3.90.230.10	3.9	3	0.2626	0.3047
74	4pf6A00_A	0.00520124	0.387995	0.0471698	0	-1	0.290197	0	4pf6A00	3.40.190.170	3.4	3	0.2516	0.2664
75	1yeyA02_A	0.0148979	0.205424	0.00673854	0	-1	0.609161	0	1yeyA02	3.20.20.120	3.2	3	0.3462	0.3679
76	1tyyA00_A	0.00509947	0.609797	0.0164384	0	0	0.0724446	0.927555	1tyyA00	3.40.1190.20	3.4	3	0.7443	0.8072
77	3uboA00_A	0.00581891	0.392295	0.041779	0	-1	0.240865	0	3uboA00	3.40.1190.20	3.4	3	0.7614	0.7362
78	4h7nA01_A	0.00236751	0.335504	0.10089	0	-1	0.240865	0	4h7nA01	3.40.605.10	3.4	3	0.3158	0.3574
79	5j6bA01_A	0.00184878	0.408585	0.0927835	0	-1	0.366095	0	5j6bA01	3.40.605.10	3.4	3	0.2428	0.2607
80	1yaaA02_A	0.0052185	0.523008	0.0305556	0	0	0.129001	0.870999	1yaaA02	3.40.640.10	3.4	3	0.3314	0.3664
81	3b46A02_A	0.00621716	0.575076	0.0134771	0	0	0.0724446	0.927555	3b46A02	3.40.640.10	3.4	3	0.3323	0.4011
82	3pl2A01_A	0.0026019	0.680998	0.0283019	0	0	0.0724446	0.927555	3pl2A01	3.40.1190.20	3.4	3	0.6561	0.8058
83	3ifgA01_A	0.00429176	0.44819	0.0539773	0	-1	0.201645	0	3ifgA01	3.40.605.10	3.4	3	0.3181	0.3423
84	3l22A00_A	0.0116802	0.355331	0.00808625	0	-1	0.364662	0	3l22A00	1.25.40.390	1.25	1	0.2873	0.2414
85	3njdA00_A	0.0068877	0.474484	0.0229111	0	-1	0.0196266	0	3njdA00	3.90.226.10	3.9	3	0.2595	0.2827
86	1euhA01_A	0.00159619	0.456159	0.0911765	0	-1	0.201645	0	1euhA01	3.40.605.10	3.4	3	0.2825	0.3185
87	4pfrA00_A	0.0126356	0.248665	0.0164384	0	-1	0.538179	0	4pfrA00	3.40.190.170	3.4	3	0.2387	0.2509
88	2fnuA01_A	0.00587506	0.550764	0.0234483	0	-1	0.10781	0	2fnuA01	3.40.640.10	3.4	3	0.3297	0.3998
89	1c0nA02_A	0.00252649	0.429601	0.0863836	0	-1	0.201645	0	1c0nA02	3.40.640.10	3.4	3	0.3172	0.3742
90	3k7yA02_A	0.00448851	0.522513	0.0450704	0	-1	0.0373021	0	3k7yA02	3.40.640.10	3.4	3	0.3331	0.381
91	2hg2A01_A	0.00206291	0.465491	0.0863836	0	-1	0.201645	0	2hg2A01	3.40.605.10	3.4	3	0.3174	0.3474
92	1eluA02_A	0.0048879	0.385297	0.0554765	0	-1	0.240865	0	1eluA02	3.40.640.10	3.4	3	0.2923	0.3366
93	2x5dD02_D	0.00327718	0.633935	0.0392157	0	0	0.0724446	0.927555	2x5dD02	3.40.640.10	3.4	3	0.3159	0.3984
94	2rbcA00_A	0.00400891	0.500188	0.0539773	0	-1	0.0196266	0	2rbcA00	3.40.1190.20	3.4	3	0.7256	0.7914
95	3ezsA02_A	0.00142513	0.628003	0.0630372	0	-1	0.047166	0	3ezsA02	3.40.640.10	3.4	3	0.3081	0.3886
96	3kzhA00_A	0.0151588	0.100078	0.0164384	0	-1	0.800928	0	3kzhA00	3.40.1190.20	3.4	3	0.7625	0.8011
97	1wyuB03_B	0.00475225	0.546854	0.0421348	0	-1	0.0640257	0	1wyuB03	3.40.640.10	3.4	3	0.3153	0.3646
98	1xm8A00_A	0.00174948	0.59722	0.0753623	0	-1	0.195268	0	1xm8A00	3.60.15.10	3.6	3	0.304	0.3593
99	3fkdA02_A	0.00435151	0.702975	0.00673854	0	0	0.0724446	0.927555	3fkdA02	3.40.640.10	3.4	3	0.2936	0.404
100	4ng7A00_A	0.00447617	0.340769	0.0784884	0	-1	0.240865	0	4ng7A00	3.40.190.170	3.4	3	0.2506	0.2704
101	4c3sA01_A	0.00411854	0.596532	0.0458221	0	0	0.0724446	0.927555	4c3sA01	3.40.605.10	3.4	3	0.2621	0.3168
102	3ctzA03_A	0.00307259	0.52229	0.074124	0	-1	0.270674	0	3ctzA03	3.90.230.10	3.9	3	0.2701	0.2893
103	1wdkA01_A	0.0163153	0.300179	0.0108992	0	-1	0.452186	0	1wdkA01	3.90.226.10	3.9	3	0.285	0.2896
104	1attB02_B	0.00612469	0.550133	0.0291262	0	0	0.129001	0.870999	1attB02	3.30.497.10	3.3	3	0.2675	0.3086
105	3pe8A00_A	0.00303016	0.740577	0.00952381	0	0	0.042579	0.957421	3pe8A00	3.90.226.10	3.9	3	0.291	0.3916
106	5eghB01_B	0.0038904	0.639015	0.0392157	0	0	0.0724446	0.927555	5eghB01	3.40.720.10	3.4	3	0.3513	0.3911
107	1bqgA02_A	0.00114351	0.54197	0.0943953	0	-1	0.188223	0	1bqgA02	3.20.20.120	3.2	3	0.3769	0.437
108	3gagA00_A	0.0037684	0.366379	0.0863836	0	-1	0.240865	0	3gagA00	3.40.109.10	3.4	3	0.1778	0.2514
109	2zo4A01_A	0.00361414	0.61943	0.0480226	0	0	0.0724446	0.927555	2zo4A01	3.60.15.10	3.6	3	0.2771	0.3295
110	4lr2A01_A	0.00476365	0.629497	0.0305556	0	0	0.0724446	0.927555	4lr2A01	3.40.720.10	3.4	3	0.326	0.3562
111	3gwbA01_A	0.00319864	0.602649	0.0554765	0	0	0.0724446	0.927555	3gwbA01	3.30.830.10	3.3	3	0.1916	0.2612
112	3pamA00_A	0.00796411	0.578197	0.0108992	0	0	0.0724446	0.927555	3pamA00	3.10.105.10	3.1	3	0.2692	0.3198
113	3b1dA02_A	0.0019014	0.736493	0.0291262	0	0	0	1	3b1dA02	3.40.640.10	3.4	3	0.3303	0.4494
114	3hdxA00_A	0.00952824	0.516991	0.0148248	0	0	0.129001	0.870999	3hdxA00	1.25.40.390	1.25	1	0.2966	0.2533
115	3gt5A00_A	0.0213954	0.343482	0.00134771	0	-1	0.364662	0	3gt5A00	1.50.10.10	1.5	1	0.35	0.3049
116	3g64A01_A	0.00227555	0.748905	0.0220386	0	0	0.042579	0.957421	3g64A01	3.90.226.10	3.9	3	0.3108	0.4394
117	3r64A01_A	0.000425898	0.437243	0.125948	0	-1	0.201645	0	3r64A01	3.40.605.10	3.4	3	0.2938	0.3228
118	3bemA00_A	0.00942375	0.324229	0.0406732	0	-1	0.364662	0	3bemA00	3.40.109.10	3.4	3	0.1842	0.2743
119	3go2A02_A	0.00635137	0.537285	0.0363128	0	0	0.129001	0.870999	3go2A02	3.20.20.120	3.2	3	0.3878	0.4393
120	3hicA00_A	0.00608272	0.351354	0.0619946	0	-1	0.240865	0	3hicA00	3.40.1190.20	3.4	3	0.7185	0.7606
121	2pfyA00_A	0.00751995	0.422151	0.0431267	0	-1	0.33642	0	2pfyA00	3.40.190.170	3.4	3	0.288	0.3061
122	3vnrA01_A	0.00390085	0.323353	0.103774	0	-1	0.240865	0	3vnrA01	3.40.50.12780	3.4	3	0.3476	0.3016
123	3omeB00_B	0.00456544	0.659199	0.0319889	0	0	0.0724446	0.927555	3omeB00	3.90.226.10	3.9	3	0.3031	0.379
124	1wueA02_A	0.00165298	0.70249	0.049505	0	-1	0.0357265	0	1wueA02	3.20.20.120	3.2	3	0.3553	0.4635
125	4jyjA00_A	0.00774375	0.531857	0.0269542	0	0	0.129001	0.870999	4jyjA00	3.90.226.10	3.9	3	0.25	0.2851
126	2z3tA00_A	0.0135795	0.343552	0.0242588	0	-1	0.364662	0	2z3tA00	1.10.630.10	1.1	1	0.2539	0.2213
127	3cb5A02_A	0.00417207	0.552156	0.0606469	0	-1	0.136816	0	3cb5A02	3.90.230.10	3.9	3	0.2439	0.2772
128	2nn6E00_E	0.012862	0.214322	0.0377622	0	-1	0.485685	0	2nn6E00	3.30.230.70	3.3	3	0.2453	0.2738
129	3d3yA01_A	0.0108948	0.48782	0.0161725	0	-1	0.0196266	0	3d3yA01	3.30.830.10	3.3	3	0.2219	0.2779
130	3nyqA01_A	0.00671737	0.245235	0.0714286	0	-1	0.485685	0	3nyqA01	3.40.50.12780	3.4	3	0.333	0.2987
131	3r44A01_A	0.00588808	0.319766	0.0768194	0	-1	0.240865	0	3r44A01	3.40.50.12780	3.4	3	0.3395	0.2938
132	3dxvA02_A	0.0103681	0.578496	0.00269542	0	-1	0.0109799	0	3dxvA02	3.40.640.10	3.4	3	0.3107	0.3862
133	4hvlA00_A	0.014256	0.380092	0.0202156	0	-1	0.364662	0	4hvlA00	3.40.50.200	3.4	3	0.3733	0.3342
134	1rkdA00_A	0.00168669	0.54113	0.105121	0	-1	0.188223	0	1rkdA00	3.40.1190.20	3.4	3	0.7701	0.8022
135	4a2lF02_F	0.0401826	0.349664	0.00678426	0	-1	0.370653	0	4a2lF02	2.130.10.10	2.13	2	0.3617	0.3625
136	5c2vB00_B	0.0361717	0.351112	0.00678426	0	-1	0.364662	0	5c2vB00	2.130.10.10	2.13	2	0.397	0.3712
137	3go6A00_A	0.00640845	0.642131	0.0206327	0	0	0.0724446	0.927555	3go6A00	3.40.1190.20	3.4	3	0.7151	0.7883
138	3eoqA01_A	0.00490423	0.599073	0.0480226	0	0	0.0724446	0.927555	3eoqA01	3.30.830.10	3.3	3	0.206	0.2825
139	4a11B00_B	0.0302452	0.157972	0.0215633	0	-1	0.723062	0	4a11B00	2.130.10.10	2.13	2	0.3683	0.3344
140	3pqaB01_B	0.00159356	0.506215	0.115789	0	-1	0.409749	0	3pqaB01	3.40.605.10	3.4	3	0.2632	0.3019
141	3ewmA00_A	0.00171744	0.582305	0.0983827	0	-1	0.188151	0	3ewmA00	3.40.1190.20	3.4	3	0.7473	0.7942
142	3wv4A00_A	0.00575131	0.349109	0.0795148	0	-1	0.240865	0	3wv4A00	3.40.50.12780	3.4	3	0.3323	0.2897
143	3mwcA02_A	0.00418024	0.577511	0.0630372	0	-1	0.179531	0	3mwcA02	3.20.20.120	3.2	3	0.3612	0.4349
144	3bjsA02_A	0.00744044	0.570635	0.0291262	0	0	0.0724446	0.927555	3bjsA02	3.20.20.120	3.2	3	0.3695	0.4433
145	4p1eA00_A	0.0025314	0.281981	0.177898	0	-1	0.603603	0	4p1eA00	3.40.190.170	3.4	3	0.2831	0.3002
146	2f9aA01_A	0.00268653	0.257062	0.163073	0	-1	0.687055	0	2f9aA01	3.40.47.10	3.4	3	0.345	0.2922
147	2peeA01_A	0.00436112	0.658905	0.0421348	0	0	0.0724446	0.927555	2peeA01	3.30.497.10	3.3	3	0.2675	0.3281
148	3rwlA00_A	0.0152011	0.441822	0.0148248	0	-1	0.324011	0	3rwlA00	1.10.630.10	1.1	1	0.2522	0.2178
149	3umoA00_A	0.00405256	0.437276	0.0916442	0	-1	0.201645	0	3umoA00	3.40.1190.20	3.4	3	0.7405	0.7701
150	1xa7A00_A	0.00767332	0.670429	0.00134771	0	0	0.0834429	0.916557	1xa7A00	3.40.710.10	3.4	3	0.2354	0.2978
151	2pgeA02_A	0.00723836	0.608701	0.0262794	0	0	0.118713	0.881287	2pgeA02	3.20.20.120	3.2	3	0.3458	0.4423
152	2nn6C00_C	0.0230495	0.284331	0.0206327	0	-1	0.451765	0	2nn6C00	3.30.230.70	3.3	3	0.2443	0.2744
153	4jhmA02_A	0.013488	0.473514	0.0164384	0	-1	0.0995492	0	4jhmA02	3.20.20.120	3.2	3	0.3586	0.4288
154	2d1fA01_A	0.00263081	0.446803	0.11747	0	-1	0.201645	0	2d1fA01	3.40.50.1100	3.4	3	0.2984	0.3646
155	3b4wA01_A	0.00596878	0.439415	0.0676259	0	-1	0.201645	0	3b4wA01	3.40.605.10	3.4	3	0.3142	0.3384
156	5ddtA00_A	0.00569766	0.617453	0.0421348	0	0	0.0724446	0.927555	5ddtA00	3.90.550.10	3.9	3	0.3185	0.4101
157	3lhxA00_A	0.00147253	0.551209	0.113208	0	-1	0.188223	0	3lhxA00	3.40.1190.20	3.4	3	0.7351	0.7948
158	3mebA02_A	0.0100407	0.491367	0.0291262	0	-1	0.0196266	0	3mebA02	3.40.640.10	3.4	3	0.3358	0.3692
159	5eufA01_A	0.00755751	0.581126	0.0296496	0	0	0.0724446	0.927555	5eufA01	3.30.830.10	3.3	3	0.1984	0.2624
160	4ovsA00_A	0.00512741	0.294598	0.102426	0	-1	0.43033	0	4ovsA00	3.40.190.170	3.4	3	0.2807	0.2949
161	4pc9A00_A	0.00647045	0.442448	0.0606469	0	-1	0.201645	0	4pc9A00	3.40.190.170	3.4	3	0.2654	0.2873
162	4iw7A02_A	0.00460311	0.700047	0.0262794	0	0	0.0724446	0.927555	4iw7A02	3.40.640.10	3.4	3	0.3081	0.4217
163	3h4oA00_A	0.00453688	0.688818	0.0305556	0	0	0.0724446	0.927555	3h4oA00	3.40.109.10	3.4	3	0.2018	0.3261
164	1rtqA00_A	0.000881161	0.673617	0.0808625	0	0	0	1	1rtqA00	3.40.630.10	3.4	3	0.2817	0.3009
165	4n6dA00_A	0.00329023	0.0835977	0.196765	0	-1	0.883732	0	4n6dA00	3.40.190.170	3.4	3	0.2632	0.2655
166	3iplB01_B	0.0112023	0.239432	0.0512129	0	-1	0.485685	0	3iplB01	3.40.50.12780	3.4	3	0.3219	0.301
167	2abqA00_A	0.0168863	0.417678	0.0192308	0	-1	0.32758	0	2abqA00	3.40.1190.20	3.4	3	0.7308	0.7691
168	4gr4A02_A	0.0171147	0.281893	0.0336927	0	-1	0.364662	0	4gr4A02	3.40.50.12780	3.4	3	0.3336	0.2905
169	1qzyA01_A	0.0128859	0.50762	0.0175202	0	0	0.129001	0.870999	1qzyA01	3.90.230.10	3.9	3	0.2421	0.2671
170	4u3tB00_B	0.0110524	0.55007	0.0175202	0	0	0.129001	0.870999	4u3tB00	3.40.710.10	3.4	3	0.2728	0.2763
171	3efvA01_A	0.00695256	0.497995	0.0509915	0	-1	0.0196266	0	3efvA01	3.40.605.10	3.4	3	0.3089	0.3759
172	3lwsA01_A	0.0063358	0.492375	0.0579515	0	-1	0.0720232	0	3lwsA01	3.40.640.10	3.4	3	0.3191	0.4015
173	3r31A01_A	0.000872359	0.590258	0.115789	0	-1	0.0889407	0	3r31A01	3.40.605.10	3.4	3	0.2562	0.3098
174	3otxB01_B	0.00559422	0.624906	0.0450704	0	0	0.0724446	0.927555	3otxB01	3.40.1190.20	3.4	3	0.6841	0.7809
175	2awdA00_A	0.0107344	0.321758	0.0498652	0	-1	0.40417	0	2awdA00	3.40.1190.20	3.4	3	0.7377	0.7587
176	1yjsA02_A	0.00137873	0.625544	0.102526	0	0	0.125493	0.874507	1yjsA02	3.40.640.10	3.4	3	0.3327	0.406
177	3ju8A01_A	0.00237401	0.40352	0.148607	0	-1	0.377866	0	3ju8A01	3.40.605.10	3.4	3	0.3141	0.3431
178	5hh1A00_A	0.00731637	0.625352	0.0277008	0	0	0.0724446	0.927555	5hh1A00	3.40.630.30	3.4	3	0.2272	0.3262
179	4w8oB00_B	0.0029955	0.427036	0.126685	0	-1	0.201645	0	4w8oB00	3.40.50.12780	3.4	3	0.3356	0.2794
180	2gdqA02_A	0.0130538	0.474379	0.0256065	0	-1	0.0196266	0	2gdqA02	3.20.20.120	3.2	3	0.348	0.3968
181	3ivrB00_B	0.00563444	0.308066	0.101078	0	-1	0.240865	0	3ivrB00	3.40.50.12780	3.4	3	0.3281	0.2872
182	4i3vA01_A	0.00145715	0.454862	0.206504	0	-1	0.57086	0	4i3vA01	3.40.605.10	3.4	3	0.3142	0.3645
183	3gkbA00_A	0.00652646	0.607833	0.0404313	0	0	0.0724446	0.927555	3gkbA00	3.90.226.10	3.9	3	0.2534	0.2877
184	1nc5A00_A	0.0245022	0.332482	0.0242588	0	-1	0.407842	0	1nc5A00	1.50.10.10	1.5	1	0.3363	0.3063
185	3eleA02_A	0.00414196	0.738301	0.0234483	0	0	0	1	3eleA02	3.40.640.10	3.4	3	0.3211	0.4222
186	2qtwB01_B	0.00659095	0.705641	0.00542005	0	0	0.0724446	0.927555	2qtwB01	3.40.50.200	3.4	3	0.3807	0.4195
187	5e7qA01_A	0.0121279	0.43182	0.0350404	0	-1	0.239015	0	5e7qA01	3.40.50.12780	3.4	3	0.3161	0.2735
188	2oz8A02_A	0.0079899	0.646515	0.0192308	0	0	0.0724446	0.927555	2oz8A02	3.20.20.120	3.2	3	0.3518	0.4437
189	4dnjA00_A	0.00683274	0.317839	0.0822102	0	-1	0.240865	0	4dnjA00	1.10.630.10	1.1	1	0.2769	0.2369
190	3o83A00_A	0.00426317	0.426471	0.106469	0	-1	0.201645	0	3o83A00	3.40.50.12780	3.4	3	0.341	0.2756
191	3biqA02_A	0.00454573	0.54263	0.0784884	0	-1	0.190642	0	3biqA02	3.90.230.10	3.9	3	0.2328	0.2635
192	5m0nA00_A	0.00702637	0.46501	0.0592992	0	-1	0.201645	0	5m0nA00	1.10.630.10	1.1	1	0.2658	0.2193
193	1ya7A00_A	0.00971332	0.632631	0.0134771	0	0	0.0724446	0.927555	1ya7A00	3.60.20.10	3.6	3	0.2743	0.3513
194	4jz6A01_A	0.00293057	0.556975	0.104167	0	-1	0.2502	0	4jz6A01	3.40.605.10	3.4	3	0.2757	0.3367
195	5fpwA00_A	0.0177235	0.500537	0.0121294	0	-1	0.0196266	0	5fpwA00	3.90.70.10	3.9	3	0.2331	0.2488
196	5buqB01_B	0.0115833	0.274186	0.0552561	0	-1	0.490187	0	5buqB01	3.40.50.12780	3.4	3	0.3277	0.2914
197	3pfeA01_A	0.0142957	0.605075	0.0027027	0	-1	0.151831	0	3pfeA01	3.40.630.10	3.4	3	0.2672	0.307
198	3dg3A02_A	0.00198316	0.552191	0.119155	0	-1	0.188223	0	3dg3A02	3.20.20.120	3.2	3	0.3684	0.4375
199	3guxA00_A	0.00538717	0.753168	0.00404313	0	-1	0.20164	0	3guxA00	3.40.630.10	3.4	3	0.2475	0.3004
200	2zjgA02_A	0.00215165	0.541483	0.122542	0	-1	0.188223	0	2zjgA02	3.40.640.10	3.4	3	0.3266	0.3919
201	3gbhA00_A	0.00269131	0.410886	0.153966	0	-1	0.29653	0	3gbhA00	3.40.109.10	3.4	3	0.2167	0.3076
202	4iedA00_A	0.00823461	0.675048	0.00943396	0	0	0.0724446	0.927555	4iedA00	3.40.710.10	3.4	3	0.231	0.2892
203	2bvaA02_A	0.00288737	0.821933	0.0206327	0	-1	0.21569	0	2bvaA02	1.10.510.10	1.1	1	0.1979	0.2882
204	1o1yA00_A	0.00162332	0.735548	0.0554765	0	0	0	1	1o1yA00	3.40.50.880	3.4	3	0.3116	0.4128
205	1jrrA02_A	0.00389932	0.687491	0.0485175	0	0	0.0724446	0.927555	1jrrA02	3.30.497.10	3.3	3	0.2566	0.3361
206	3iteA00_A	0.00811294	0.313249	0.0768194	0	-1	0.332957	0	3iteA00	3.40.50.12780	3.4	3	0.333	0.2886
207	3px5A02_A	0.00810082	0.534107	0.0450704	0	-1	0.101027	0	3px5A02	3.20.20.120	3.2	3	0.3671	0.4518
208	3u4jA01_A	0.0071292	0.354086	0.0784884	0	-1	0.240865	0	3u4jA01	3.40.605.10	3.4	3	0.3125	0.3292
209	2qq6A02_A	0.0160794	0.537731	0.0121294	0	0	0.131987	0.868013	2qq6A02	3.20.20.120	3.2	3	0.3917	0.4518
210	4jf5A00_A	0.00885196	0.637755	0.0215633	0	0	0.0724446	0.927555	4jf5A00	3.40.710.10	3.4	3	0.2304	0.2861
211	3p1tA02_A	0.00252088	0.709161	0.0569801	0	0	0.127916	0.872084	3p1tA02	3.40.640.10	3.4	3	0.3038	0.4569
212	3gy1B02_B	0.00467404	0.614328	0.066092	0	0	0.0909318	0.909068	3gy1B02	3.20.20.120	3.2	3	0.3799	0.4754
213	2qgyA02_A	0.00581448	0.647608	0.0436006	0	0	0.0724446	0.927555	2qgyA02	3.20.20.120	3.2	3	0.3519	0.4458
214	1dgmA01_A	0.00660335	0.612602	0.0444744	0	0	0.0724446	0.927555	1dgmA01	3.40.1190.20	3.4	3	0.6755	0.7756
215	3rq1A02_A	0.00427972	0.737586	0.0277008	0	0	0	1	3rq1A02	3.40.640.10	3.4	3	0.3222	0.411
216	4cvqA02_A	0.0028944	0.662054	0.0784884	0	0	0	1	4cvqA02	3.40.640.10	3.4	3	0.3231	0.4042
217	4p47A00_A	0.0044839	0.0915712	0.150943	0	-1	0.845442	0	4p47A00	3.40.190.170	3.4	3	0.2699	0.2705
218	3mc6A03_A	0.0061182	0.517178	0.0676259	0	-1	0.240501	0	3mc6A03	3.40.640.10	3.4	3	0.326	0.3829
219	3ro6A02_A	0.00118427	0.635657	0.112444	0	0	0.125493	0.874507	3ro6A02	3.20.20.120	3.2	3	0.3641	0.4499
220	1hr6A01_A	0.00268665	0.601368	0.105812	0	0	0.125493	0.874507	1hr6A01	3.30.830.10	3.3	3	0.2046	0.2734
221	5e5bA02_A	0.00337543	0.62011	0.0863836	0	-1	0.0746898	0	5e5bA02	3.90.230.10	3.9	3	0.2408	0.2808
222	3i4kA02_A	0.00968065	0.571285	0.0348675	0	0	0.0724446	0.927555	3i4kA02	3.20.20.120	3.2	3	0.3636	0.4374
223	1u08A02_A	0.00280713	0.65269	0.0847953	0	-1	0.0257612	0	1u08A02	3.40.640.10	3.4	3	0.3201	0.4034
224	5klkB01_B	0.00716024	0.427465	0.0753623	0	-1	0.201645	0	5klkB01	3.40.605.10	3.4	3	0.2968	0.3217
225	4i0wB01_B	0.0116281	0.544999	0.0291262	0	0	0.129001	0.870999	4i0wB01	3.40.50.200	3.4	3	0.3637	0.3663
226	3lvuA00_A	0.0158685	0.56817	0.0122783	0	-1	0.0592171	0	3lvuA00	3.10.105.10	3.1	3	0.249	0.2993
227	5i5pA00_A	0.00345651	0.376815	0.148248	0	-1	0.240865	0	5i5pA00	3.40.190.170	3.4	3	0.2804	0.2898
228	4olqC01_C	0.00211408	0.816875	0.0363128	0	0	0.126326	0.873674	4olqC01	3.90.226.10	3.9	3	0.2457	0.3428
229	2y51A01_A	0.00519218	0.244384	0.12766	0	-1	0.676886	0	2y51A01	3.40.605.10	3.4	3	0.3209	0.3308
230	4mncA00_A	0.00334282	0.365628	0.210243	0	-1	0.36824	0	4mncA00	3.40.190.170	3.4	3	0.3002	0.3144
231	3looB01_B	0.00269518	0.617605	0.104167	0	0	0.125493	0.874507	3looB01	3.40.1190.20	3.4	3	0.6835	0.7781
232	2zogA01_A	0.00536227	0.544551	0.0784884	0	-1	0.144185	0	2zogA01	3.40.630.10	3.4	3	0.2898	0.3008
233	2gb3A02_A	0.00533382	0.680075	0.0421348	0	0	0.0724446	0.927555	2gb3A02	3.40.640.10	3.4	3	0.2938	0.3827
234	4lvnA00_A	0.00966637	0.506558	0.0471698	0	-1	0.0196266	0	4lvnA00	3.40.50.200	3.4	3	0.3733	0.3592
235	4wbtA02_A	0.00783425	0.68707	0.0161725	0	0	0.0724446	0.927555	4wbtA02	3.40.640.10	3.4	3	0.2976	0.4178
236	2oztA02_A	0.00347592	0.749666	0.0392157	0	0	0	1	2oztA02	3.20.20.120	3.2	3	0.3314	0.4672
237	1wz9A01_A	0.00305475	0.74452	0.0465444	0	0	0	1	1wz9A01	3.30.497.10	3.3	3	0.2698	0.3525
238	3wecA00_A	0.00738124	0.349735	0.0849057	0	-1	0.240865	0	3wecA00	1.10.630.10	1.1	1	0.2494	0.2139
239	2xbkA00_A	0.00649406	0.342571	0.101078	0	-1	0.240865	0	2xbkA00	1.10.630.10	1.1	1	0.2912	0.2518
240	3fdbA02_A	0.00470244	0.776447	0.0192308	0	-1	0.362747	0	3fdbA02	3.40.640.10	3.4	3	0.3145	0.4275
241	1vefA02_A	0.00667768	0.675905	0.0305556	0	0	0.0724446	0.927555	1vefA02	3.40.640.10	3.4	3	0.31	0.3832
242	2v7bA01_A	0.00713479	0.265508	0.103774	0	-1	0.564401	0	2v7bA01	3.40.50.12780	3.4	3	0.3355	0.2919
243	3lkeB00_B	0.0117757	0.639727	0.0161725	0	0	0.0724446	0.927555	3lkeB00	3.90.226.10	3.9	3	0.3023	0.3659
244	4k2nA01_A	0.00173894	0.772645	0.0552561	0	0	0	1	4k2nA01	3.90.226.10	3.9	3	0.2533	0.3548
245	1ax4A02_A	0.00622859	0.624436	0.0539773	0	0	0.0724446	0.927555	1ax4A02	3.40.640.10	3.4	3	0.3405	0.4018
246	2ba1D01_D	0.00679136	0.623186	0.049505	0	0	0.0724446	0.927555	2ba1D01	3.30.230.70	3.3	3	0.2357	0.2958
247	1noxA00_A	0.00271625	0.479472	0.163009	0	-1	0.255951	0	1noxA00	3.40.109.10	3.4	3	0.1975	0.275
248	4jotA01_A	0.00123096	0.715068	0.0816327	0	0	0.0538059	0.946194	4jotA01	3.90.226.10	3.9	3	0.2839	0.3962
249	1g23A00_A	0.0036551	0.428028	0.138814	0	-1	0.201645	0	1g23A00	3.90.550.10	3.9	3	0.3423	0.3689

## Sheet: 1wvfA01
	structureId	b-phipsi	w-rdist	t-alpha	cluster	originalLabels	outlierScores	probabilities	filename	cath	ca	c	3D	3D-cand
0	1r6dA02_A	0.00592204	0.140074	0.0213144	-1	-1	0.170306	0	1r6dA02	3.90.25.10	3.9	3	0.3205	0.3415
1	3go2A01_A	0.00274574	0.300069	0.0142096	-1	-1	0.311079	0	3go2A01	3.30.390.10	3.3	3	0.3474	0.3205
2	1dxlA03_A	0.0049832	0.138569	0.0301954	-1	-1	0.170306	0	1dxlA03	3.30.390.30	3.3	3	0.3671	0.3321
3	1r26A00_A	0.00550298	0.150121	0.0248668	-1	-1	0.170306	0	1r26A00	3.40.30.10	3.4	3	0.3934	0.3637
4	2hszA01_A	0.00304688	0.343685	0.0035524	-1	-1	0.327697	0	2hszA01	3.40.50.1000	3.4	3	0.3302	0.263
5	4fuqA02_A	0.00887224	0.0903694	0.0144144	-1	-1	0.37606	0	4fuqA02	3.30.300.30	3.3	3	0.3808	0.3786
6	1t5hX04_X	0.00942336	0.126531	0.00896057	-1	-1	0.170306	0	1t5hX04	3.30.300.30	3.3	3	0.3886	0.3911
7	4gs5A02_A	0.00625149	0.236212	0.0106572	-1	-1	0.170306	0	4gs5A02	3.30.300.30	3.3	3	0.3952	0.3904
8	3qdnA01_A	0.00527871	0.150513	0.0330275	-1	-1	0.170306	0	3qdnA01	3.40.30.10	3.4	3	0.3765	0.3541
9	1lufA01_A	0.0116069	0.116026	0.00177936	-1	-1	0.335411	0	1lufA01	3.30.200.20	3.3	3	0.3436	0.3556
10	2imgA00_A	0.00251307	0.372465	0.0106572	-1	-1	0.215253	0	2imgA00	3.90.190.10	3.9	3	0.3675	0.2819
11	3obyA03_A	0.00832702	0.256284	0	-1	-1	0.170306	0	3obyA03	3.30.1330.30	3.3	3	0.3402	0.3475
12	4r0mA02_A	0.00631501	0.16999	0.0301954	-1	-1	0.189746	0	4r0mA02	3.30.300.30	3.3	3	0.4264	0.4098
13	4dxkA01_A	0.00367293	0.307232	0.026643	-1	-1	0.159439	0	4dxkA01	3.30.390.10	3.3	3	0.2748	0.2472
14	1yqzA03_A	0.0114726	0.157357	0.00715564	-1	-1	0.261285	0	1yqzA03	3.30.390.30	3.3	3	0.3621	0.3507
15	3h9wA00_A	0.00966835	0.248122	0.00177936	-1	-1	0.170306	0	3h9wA00	3.30.450.20	3.3	3	0.2929	0.2864
16	4mjdA00_A	0.0110679	0.197815	0.00896057	-1	-1	0.179477	0	4mjdA00	3.10.450.50	3.1	3	0.2913	0.2783
17	5e7qA02_A	0.00985975	0.118302	0.0337478	-1	-1	0.170306	0	5e7qA02	3.30.300.30	3.3	3	0.3673	0.3588
18	2c9wA01_A	0.0056852	0.178539	0.053286	-1	-1	0.253849	0	2c9wA01	3.30.505.10	3.3	3	0.3107	0.2911
19	2pibA01_A	0.00650861	0.335041	0.017762	-1	-1	0.119513	0	2pibA01	3.40.50.1000	3.4	3	0.3249	0.2714
20	3tj4A01_A	0.00712713	0.338161	0.0142096	-1	-1	0.119513	0	3tj4A01	3.30.390.10	3.3	3	0.3447	0.3062
21	4k7zA03_A	0.0116222	0.217447	0.0142096	-1	-1	0.170306	0	4k7zA03	3.30.390.30	3.3	3	0.3616	0.3241
22	4eekA01_A	0.00229008	0.404989	0.0319716	-1	-1	0.198441	0	4eekA01	3.40.50.1000	3.4	3	0.3516	0.2593
23	2crhA01_A	0.0105114	0.212421	0.0230906	-1	-1	0.170306	0	2crhA01	3.30.505.10	3.3	3	0.3064	0.3064
24	2rvjA01_A	0.00538762	0.171206	0.0674956	-1	-1	0.196248	0	2rvjA01	3.30.70.330	3.3	3	0.384	0.3933
25	1lvlA03_A	0.00676282	0.158566	0.0602637	-1	-1	0.241574	0	1lvlA03	3.30.390.30	3.3	3	0.3686	0.3338
26	2nyvA01_A	0.00341237	0.386859	0.0337478	-1	-1	0.24585	0	2nyvA01	3.40.50.1000	3.4	3	0.3403	0.2589
27	2ymmB01_B	0.00347081	0.459432	0.017762	-1	-1	0.170584	0	2ymmB01	3.40.50.1000	3.4	3	0.3491	0.2594
28	2y94A01_A	0.0135697	0.142063	0.0236364	-1	-1	0.170306	0	2y94A01	3.30.200.20	3.3	3	0.3396	0.3723
29	4bbyA03_A	0.0123654	0.245474	0.0142096	-1	-1	0.170306	0	4bbyA03	3.30.465.10	3.3	3	0.3119	0.2837
30	2b0cA01_A	0.00821425	0.326315	0.0236364	-1	-1	0.119513	0	2b0cA01	3.40.50.1000	3.4	3	0.3243	0.2699
31	1ojtA03_A	0.00323068	0.147399	0.104796	-1	-1	0.324574	0	1ojtA03	3.30.390.30	3.3	3	0.3651	0.3297
32	1na7A01_A	0.0115105	0.117226	0.044405	-1	-1	0.170306	0	1na7A01	3.30.200.20	3.3	3	0.3284	0.3546
33	4a8xA00_A	0.0172922	0.2168	0.0017762	-1	-1	0.214347	0	4a8xA00	3.30.70.330	3.3	3	0.374	0.409
34	2b02A01_A	0.0130384	0.0978834	0.0425926	-1	-1	0.193781	0	2b02A01	3.30.450.20	3.3	3	0.2838	0.2959
35	1u5qA01_A	0.0186434	0.0899718	0.0180832	-1	-1	0.170306	0	1u5qA01	3.30.200.20	3.3	3	0.3574	0.3742
36	3l8kA03_A	0.00711265	0.170053	0.071048	-1	-1	0.196248	0	3l8kA03	3.30.390.30	3.3	3	0.3529	0.3282
37	2knoA01_A	0.0109461	0.213671	0.0337478	-1	-1	0.170306	0	2knoA01	3.30.505.10	3.3	3	0.2962	0.2821
38	1ghuA00_A	0.0139797	0.137898	0.0330275	-1	-1	0.170306	0	1ghuA00	3.30.505.10	3.3	3	0.2951	0.3091
39	2xf1A00_A	0.0147687	0.266584	0.00535714	-1	-1	0.170306	0	2xf1A00	3.40.20.10	3.4	3	0.3698	0.3305
40	2rkuA01_A	0.0165611	0.113124	0.026643	-1	-1	0.170306	0	2rkuA01	3.30.200.20	3.3	3	0.3412	0.3811
41	1byfA00_A	0.015155	0.148262	0.0255009	-1	-1	0.170306	0	1byfA00	3.10.100.10	3.1	3	0.365	0.3197
42	2h2yA01_A	0.00663772	0.300179	0.0464684	-1	-1	0.119513	0	2h2yA01	3.10.110.10	3.1	3	0.3012	0.2796
43	3uqcB01_B	0.0178856	0.120354	0.0195382	-1	-1	0.170306	0	3uqcB01	3.30.200.20	3.3	3	0.3516	0.3741
44	1wn1A01_A	0.00798165	0.238659	0.053286	-1	-1	0.272176	0	1wn1A01	3.40.350.10	3.4	3	0.3018	0.2556
45	2dhkA01_A	0.0197352	0.0968077	0.0180832	-1	-1	0.170306	0	2dhkA01	2.30.29.30	2.3	2	0.3074	0.3115
46	2x7fC01_C	0.0133834	0.120454	0.0425926	-1	-1	0.170306	0	2x7fC01	3.30.200.20	3.3	3	0.3486	0.3694
47	1v5pA01_A	0.0216826	0.0779463	0.0159858	-1	-1	0.170306	0	1v5pA01	2.30.29.30	2.3	2	0.3031	0.3013
48	4uavA01_A	0.00593991	0.446249	0.017762	-1	-1	0.170584	0	4uavA01	3.40.50.1000	3.4	3	0.3365	0.2514
49	2acxA02_A	0.0226056	0.089671	0.0125899	-1	-1	0.170306	0	2acxA02	3.30.200.20	3.3	3	0.3222	0.346
50	2qq6A01_A	0.00738117	0.274618	0.053286	-1	-1	0.119513	0	2qq6A01	3.30.390.10	3.3	3	0.2997	0.2813
51	4eqmA01_A	0.0208762	0.175735	0.0071048	-1	-1	0.191967	0	4eqmA01	3.30.200.20	3.3	3	0.3247	0.3546
52	4equB01_B	0.018254	0.251536	0	-1	-1	0.170306	0	4equB01	3.30.200.20	3.3	3	0.3229	0.3654
53	3lyxB00_B	0.00850734	0.426732	0.0124334	-1	-1	0.182061	0	3lyxB00	3.30.450.20	3.3	3	0.282	0.2589
54	2nr3A02_A	0.00694663	0.360409	0.0390764	-1	-1	0.296091	0	2nr3A02	1.10.10.10	1.1	1	0.3049	0.3707
55	1h2vZ00_Z	0.0184847	0.230079	0.0053286	-1	-1	0.170306	0	1h2vZ00	3.30.70.330	3.3	3	0.3992	0.4224
56	1ysrA00_A	0.00987577	0.310995	0.0330275	-1	-1	0.119513	0	1ysrA00	3.30.565.10	3.3	3	0.4187	0.3396
57	1te2A01_A	0.00182469	0.280573	0.0976909	-1	-1	0.352261	0	1te2A01	3.40.50.1000	3.4	3	0.3164	0.2599
58	2oqhA01_A	0.00498455	0.292517	0.0744275	-1	-1	0.17786	0	2oqhA01	3.30.390.10	3.3	3	0.3262	0.3098
59	3e7wA02_A	0.0076046	0.276669	0.0550622	-1	-1	0.119513	0	3e7wA02	3.30.300.30	3.3	3	0.3872	0.3715
60	1p97A00_A	0.0167931	0.251331	0.010772	-1	-1	0.170306	0	1p97A00	3.30.450.20	3.3	3	0.3219	0.301
61	2vuvA00_A	0.0164331	0.198413	0.0236364	-1	-1	0.170306	0	2vuvA00	3.10.100.10	3.1	3	0.4084	0.3451
62	2x4fB01_B	0.0179811	0.213136	0.0142096	-1	-1	0.170306	0	2x4fB01	3.30.200.20	3.3	3	0.3466	0.3969
63	1o6yA01_A	0.0170972	0.175747	0.026643	-1	-1	0.170306	0	1o6yA01	3.30.200.20	3.3	3	0.359	0.3876
64	2yrrA01_A	0.00276023	0.109773	0.150977	-1	-1	0.531277	0	2yrrA01	3.90.1150.10	3.9	3	0.3222	0.3054
65	3a7fA01_A	0.0161381	0.185116	0.0301954	-1	-1	0.170306	0	3a7fA01	3.30.200.20	3.3	3	0.3579	0.3827
66	2h34A01_A	0.0189945	0.201875	0.0159858	-1	-1	0.170306	0	2h34A01	3.30.200.20	3.3	3	0.3343	0.3998
67	1q3oA00_A	0.019514	0.166312	0.0199275	-1	-1	0.170306	0	1q3oA00	2.30.42.10	2.3	2	0.284	0.2808
68	1h8uB00_B	0.0230792	0.119025	0.0162455	-1	-1	0.170306	0	1h8uB00	3.10.100.10	3.1	3	0.3715	0.3382
69	4hoiB00_B	0.00711629	0.146899	0.0976909	-1	-1	0.216459	0	4hoiB00	3.30.450.20	3.3	3	0.2951	0.2769
70	2qdeA01_A	0.00534958	0.426028	0.0390764	-1	-1	0.255855	0	2qdeA01	3.30.390.10	3.3	3	0.3451	0.288
71	1nnnA02_A	0.00270614	0.313531	0.0941385	-1	-1	0.140267	0	1nnnA02	3.30.300.30	3.3	3	0.3964	0.3553
72	2k54A00_A	0.00743206	0.427493	0.0248668	-1	-1	0.153195	0	2k54A00	3.10.450.50	3.1	3	0.3598	0.3189
73	1zkhA00_A	0.0101779	0.338316	0.0311355	-1	-1	0.119513	0	1zkhA00	3.10.20.90	3.1	3	0.2669	0.2892
74	2ravA01_A	0.00226644	0.368661	0.0817052	-1	-1	0.165494	0	2ravA01	3.40.50.1000	3.4	3	0.3387	0.2486
75	3t8qB01_B	0.00771362	0.0974298	0.108268	-1	-1	0.203177	0	3t8qB01	3.30.390.10	3.3	3	0.3283	0.3029
76	3e58A01_A	0.0108631	0.334015	0.0284192	-1	-1	0.119513	0	3e58A01	3.40.50.1000	3.4	3	0.2959	0.2524
77	3il0A00_A	0.000982853	0.325403	0.0994671	-1	-1	0.140267	0	3il0A00	3.40.350.10	3.4	3	0.3452	0.2956
78	3kpbA00_A	0.00752238	0.366367	0.0426288	-1	-1	0.265428	0	3kpbA00	3.10.580.10	3.1	3	0.3095	0.2837
79	4g9bA01_A	0.000978328	0.409224	0.072381	-1	-1	0.252799	0	4g9bA01	3.40.50.1000	3.4	3	0.3126	0.2483
80	1h9oA00_A	0.0139509	0.112861	0.0568384	-1	-1	0.170306	0	1h9oA00	3.30.505.10	3.3	3	0.2957	0.2852
81	2kxfA02_A	0.0110868	0.224366	0.0503731	-1	-1	0.170306	0	2kxfA02	3.30.70.330	3.3	3	0.3567	0.387
82	1bywA00_A	0.00992398	0.0881045	0.0923623	-1	-1	0.203177	0	1bywA00	3.30.450.20	3.3	3	0.3106	0.2966
83	4o38A01_A	0.0247327	0.13395	0.0142096	-1	-1	0.170306	0	4o38A01	3.30.200.20	3.3	3	0.3425	0.3644
84	4ikbA00_A	0.00408282	0.543737	0.0180832	-1	-1	0.155732	0	4ikbA00	3.30.1520.10	3.3	3	0.3387	0.2967
85	3n4eA01_A	0.0060409	0.158592	0.117063	-1	-1	0.263635	0	3n4eA01	3.30.390.10	3.3	3	0.3091	0.3129
86	1xkfB00_B	0.00431527	0.415515	0.0602637	-1	-1	0.265223	0	1xkfB00	3.10.580.10	3.1	3	0.3117	0.2766
87	3rgaA01_A	0.0103543	0.482006	0	-1	-1	0.269061	0	3rgaA01	3.10.450.50	3.1	3	0.2885	0.2506
88	2vkpA00_A	0.00837452	0.090203	0.112648	-1	-1	0.203177	0	2vkpA00	3.30.710.10	3.3	3	0.3201	0.3268
89	1lc5A01_A	0.012602	0.42068	0.0035524	-1	-1	0.170718	0	1lc5A01	3.90.1150.10	3.9	3	0.3594	0.3071
90	3fkdA01_A	0.0113742	0.309828	0.0390764	-1	-1	0.119513	0	3fkdA01	3.90.1150.10	3.9	3	0.3142	0.2996
91	3i6eA01_A	0.00295103	0.17478	0.147425	-1	-1	0.293491	0	3i6eA01	3.30.390.10	3.3	3	0.3689	0.3662
92	1a1aB00_B	0.016829	0.0493594	0.0568384	-1	-1	0.605009	0	1a1aB00	3.30.505.10	3.3	3	0.3161	0.3161
93	3f40A00_A	0.0146044	0.188837	0.0461812	-1	-1	0.170306	0	3f40A00	3.10.450.50	3.1	3	0.276	0.2872
94	1a9nD00_D	0.00981937	0.263216	0.062167	-1	-1	0.119513	0	1a9nD00	3.30.70.330	3.3	3	0.3932	0.4158
95	1r2jA02_A	0.0298016	0.123493	0.00896057	-1	-1	0.170306	0	1r2jA02	2.40.110.10	2.4	2	0.2755	0.2695
96	2wtkC01_C	0.0129661	0.267009	0.0408526	-1	-1	0.119513	0	2wtkC01	3.30.200.20	3.3	3	0.327	0.3557
97	1xdiA03_A	0.0192573	0.244005	0.0180832	-1	-1	0.170306	0	1xdiA03	3.30.390.30	3.3	3	0.3765	0.3377
98	2pmqA01_A	0.00653658	0.554239	0.0053286	-1	-1	0.180786	0	2pmqA01	3.30.390.10	3.3	3	0.3383	0.2918
99	2yzqA01_A	0.0129364	0.125439	0.0744275	-1	-1	0.229431	0	2yzqA01	3.10.580.10	3.1	3	0.2656	0.2706
100	2hcmA01_A	0.0111645	0.387558	0.0248668	-1	-1	0.115438	0	2hcmA01	3.90.190.10	3.9	3	0.3704	0.2914
101	2xzsA01_A	0.0344387	0.0762232	0.00888099	-1	-1	0.368547	0	2xzsA01	3.30.200.20	3.3	3	0.3474	0.3807
102	3agkA03_A	0.00855984	0.340159	0.0543071	-1	-1	0.289516	0	3agkA03	3.30.1330.30	3.3	3	0.2984	0.3161
103	4ex6A01_A	0.00826386	0.282816	0.0746004	-1	-1	0.121023	0	4ex6A01	3.40.50.1000	3.4	3	0.3391	0.2674
104	1judA01_A	0.00449679	0.386905	0.0781528	-1	-1	0.189717	0	1judA01	3.40.50.1000	3.4	3	0.3478	0.2784
105	2mzqA00_A	0.0232525	0.0824729	0.035524	-1	-1	0.1708	0	2mzqA00	3.30.70.330	3.3	3	0.3757	0.3781
106	1amuA04_A	0.028081	0.109451	0.0195382	-1	-1	0.170306	0	1amuA04	3.30.300.30	3.3	3	0.3779	0.3922
107	3kxrA02_A	0.0103409	0.464148	0.0142096	-1	-1	0.170584	0	3kxrA02	3.10.580.10	3.1	3	0.3362	0.2971
108	5gmka00_a	0.0067255	0.393129	0.0550622	-1	-1	0.257408	0	5gmka00	3.30.70.330	3.3	3	0.3747	0.433
109	2cpyA01_A	0.0171307	0.365124	0.0071048	-1	-1	0.115438	0	2cpyA01	3.30.70.330	3.3	3	0.3868	0.4509
110	4xhvA00_A	0.0357571	0.132546	0	-1	-1	0.170306	0	4xhvA00	2.30.42.10	2.3	2	0.2498	0.2665
111	2vsqA06_A	0.0125397	0.268749	0.0464684	-1	-1	0.119513	0	2vsqA06	3.30.300.30	3.3	3	0.3979	0.3912
112	1w1oA02_A	0.0148204	0.300004	0.0311355	-1	-1	0.119513	0	1w1oA02	3.30.465.10	3.3	3	0.3108	0.2727
113	4f0lB01_B	0.0396143	0.0404865	0.0035524	-1	-1	0.684198	0	4f0lB01	2.30.40.10	2.3	2	0.288	0.2806
114	2ix5A02_A	0.036606	0.124086	0	-1	-1	0.204937	0	2ix5A02	2.40.110.10	2.4	2	0.2789	0.2715
115	2ghpA03_A	0.0167411	0.370911	0.00888099	-1	-1	0.115438	0	2ghpA03	3.30.70.330	3.3	3	0.3519	0.4047
116	2dnnA01_A	0.0163111	0.383093	0.00715564	-1	-1	0.115438	0	2dnnA01	3.30.70.330	3.3	3	0.3624	0.414
117	4ks7A01_A	0.013205	0.0998812	0.0852575	-1	-1	0.203177	0	4ks7A01	3.30.200.20	3.3	3	0.3182	0.3292
118	1yvjA01_A	0.0180422	0.0588901	0.0602637	-1	-1	0.534359	0	1yvjA01	3.30.200.20	3.3	3	0.3779	0.4164
119	2b3zD01_D	0.00316225	0.195337	0.154529	-1	-1	0.356211	0	2b3zD01	3.40.140.10	3.4	3	0.3029	0.2555
120	2x4dA01_A	0.00337976	0.442879	0.071048	-1	-1	0.13443	0	2x4dA01	3.40.50.1000	3.4	3	0.3434	0.2525
121	4jqfA02_A	0.00918521	0.522684	0.0053286	-1	-1	0.2266	0	4jqfA02	1.10.10.10	1.1	1	0.3187	0.401
122	2bhsB01_B	0.00438729	0.601095	0.0142096	-1	-1	0.166243	0	2bhsB01	3.40.50.1100	3.4	3	0.3871	0.27
123	3llpB01_B	0.0302302	0.199914	0.00177936	-1	-1	0.21584	0	3llpB01	2.80.10.50	2.8	2	0.3295	0.2835
124	1jnrB01_B	0.00362048	0.601882	0.017762	-1	-1	0.166243	0	1jnrB01	3.30.70.20	3.3	3	0.335	0.4378
125	3gpgA00_A	0.0121197	0.465348	0.00888099	-1	-1	0.170584	0	3gpgA00	3.40.220.10	3.4	3	0.3216	0.242
126	3ly1A01_A	0.018026	0.293057	0.0236364	-1	-1	0.119513	0	3ly1A01	3.90.1150.10	3.9	3	0.3011	0.3105
127	3cgbA03_A	0.0126854	0.182138	0.0746004	-1	-1	0.26584	0	3cgbA03	3.30.390.30	3.3	3	0.362	0.3558
128	4fvqA01_A	0.0167282	0.106669	0.0703422	-1	-1	0.260354	0	4fvqA01	3.30.200.20	3.3	3	0.3509	0.3729
129	3ic9A04_A	0.00433335	0.336444	0.108268	-1	-1	0.23436	0	3ic9A04	3.30.390.30	3.3	3	0.3439	0.314
130	2fnjB00_B	0.0341594	0.147047	0.00888099	-1	-1	0.18246	0	2fnjB00	3.10.20.90	3.1	3	0.2436	0.2491
131	1e0yA02_A	0.0118597	0.0953764	0.101761	-1	-1	0.203177	0	1e0yA02	3.30.465.10	3.3	3	0.2933	0.2794
132	2ah5A01_A	0.0110417	0.294438	0.0603908	-1	-1	0.119513	0	2ah5A01	3.40.50.1000	3.4	3	0.3254	0.2642
133	3toyA01_A	0.00641872	0.608131	0	-1	-1	0.17733	0	3toyA01	3.30.390.10	3.3	3	0.3642	0.3125
134	1phkA01_A	0.0262101	0.232967	0.0124334	-1	-1	0.178211	0	1phkA01	3.30.200.20	3.3	3	0.3588	0.3918
135	3c0iA01_A	0.0332223	0.131515	0.0142096	-1	-1	0.170306	0	3c0iA01	3.30.200.20	3.3	3	0.3329	0.3788
136	1tuhA00_A	0.00843378	0.370489	0.062167	-1	-1	0.165494	0	1tuhA00	3.10.450.50	3.1	3	0.3654	0.3095
137	3fogA00_A	0.00787734	0.174892	0.124334	-1	-1	0.217757	0	3fogA00	3.30.1520.10	3.3	3	0.334	0.334
138	2i6lA01_A	0.0220735	0.072773	0.0523364	-1	-1	0.330323	0	2i6lA01	3.30.200.20	3.3	3	0.3409	0.3726
139	3eehA00_A	0.00959927	0.428361	0.0387454	-1	-1	0.189284	0	3eehA00	3.30.450.20	3.3	3	0.2524	0.2356
140	4n81A01_A	0.00531474	0.608497	0.010772	-1	-1	0.166243	0	4n81A01	3.30.540.10	3.3	3	0.3413	0.277
141	3ewkA01_A	0.0216672	0.114384	0.0497336	-1	-1	0.170306	0	3ewkA01	3.30.450.20	3.3	3	0.2576	0.2563
142	2c6uA00_A	0.0255857	0.197436	0.0217786	-1	-1	0.170306	0	2c6uA00	3.10.100.10	3.1	3	0.3977	0.3485
143	2a8xA03_A	0.0130925	0.181919	0.079929	-1	-1	0.222779	0	2a8xA03	3.30.390.30	3.3	3	0.3621	0.3317
144	4irnA02_A	0.0211515	0.197423	0.0387454	-1	-1	0.170306	0	4irnA02	2.40.110.10	2.4	2	0.2612	0.2544
145	4melA02_A	0.0248658	0.113287	0.0408526	-1	-1	0.170306	0	4melA02	3.10.20.90	3.1	3	0.2674	0.2796
146	3rcyB01_B	0.00164458	0.696485	0.0124334	-1	-1	0.360713	0	3rcyB01	3.30.390.10	3.3	3	0.3423	0.2757
147	3ff7C00_C	0.0246991	0.116057	0.0408526	-1	-1	0.170306	0	3ff7C00	3.10.100.10	3.1	3	0.3725	0.349
148	3bdwA00_A	0.0223818	0.317927	0.0125899	-1	-1	0.119513	0	3bdwA00	3.10.100.10	3.1	3	0.3188	0.2849
149	3d2mA02_A	0.00136359	0.520884	0.0639432	-1	-1	0.0622449	0	3d2mA02	3.40.630.30	3.4	3	0.3302	0.2553
150	3vnrA02_A	0.0140701	0.0929467	0.0953307	-1	-1	0.203177	0	3vnrA02	3.30.300.30	3.3	3	0.379	0.3833
151	3tfmA01_A	0.0313905	0.111203	0.0255009	-1	-1	0.170306	0	3tfmA01	2.30.29.30	2.3	2	0.3292	0.3357
152	3s8sA00_A	0.00372269	0.0542103	0.221258	-1	-1	0.793707	0	3s8sA00	3.30.70.330	3.3	3	0.3798	0.3845
153	2cpiA01_A	0.0148988	0.257245	0.0515098	-1	-1	0.119513	0	2cpiA01	3.30.70.330	3.3	3	0.3319	0.3826
154	3hx8A00_A	0.0164555	0.427741	0.00535714	-1	-1	0.224021	0	3hx8A00	3.10.450.50	3.1	3	0.3447	0.3175
155	2fdrA01_A	0.00068226	0.372119	0.12611	-1	-1	0.204436	0	2fdrA01	3.40.50.1000	3.4	3	0.3102	0.2497
156	3qocA00_A	0.00912056	0.372744	0.0639432	-1	-1	0.175915	0	3qocA00	3.40.350.10	3.4	3	0.3334	0.2893
157	4gt4B01_B	0.0217869	0.333716	0.0125899	-1	-1	0.119513	0	4gt4B01	3.30.200.20	3.3	3	0.3443	0.3954
158	3ed5A01_A	0.0022472	0.398553	0.115453	-1	-1	0.227864	0	3ed5A01	3.40.50.1000	3.4	3	0.3028	0.2453
159	1eazA00_A	0.0227796	0.115657	0.0503731	-1	-1	0.170306	0	1eazA00	2.30.29.30	2.3	2	0.3176	0.3156
160	1wquA00_A	0.0211326	0.366574	0.00888099	-1	-1	0.115438	0	1wquA00	3.30.505.10	3.3	3	0.3208	0.2961
161	2dgwA01_A	0.0150778	0.416603	0.017762	-1	-1	0.115438	0	2dgwA01	3.30.70.330	3.3	3	0.3588	0.4129
162	1f9cA01_A	0.00736349	0.355372	0.0870337	-1	-1	0.165494	0	1f9cA01	3.30.390.10	3.3	3	0.3361	0.2972
163	1whwA01_A	0.0282555	0.306155	0	-1	-1	0.119513	0	1whwA01	3.30.70.330	3.3	3	0.3906	0.4121
164	2dgxA01_A	0.0116622	0.502547	0.0125899	-1	-1	0.0622449	0	2dgxA01	3.30.70.330	3.3	3	0.3595	0.4168
165	3sl7A00_A	0.00373476	0.68911	0.00896057	-1	-1	0.384647	0	3sl7A00	3.10.580.10	3.1	3	0.3051	0.2535
166	2kdkA01_A	0.0351618	0.148953	0.017762	-1	-1	0.198584	0	2kdkA01	3.30.450.20	3.3	3	0.293	0.282
167	3nf4A02_A	0.0270921	0.262604	0.0142096	-1	-1	0.170306	0	3nf4A02	2.40.110.10	2.4	2	0.2536	0.2383
168	2jxoA00_A	0.0307448	0.139127	0.0273723	-1	-1	0.170306	0	2jxoA00	2.30.42.10	2.3	2	0.284	0.291
169	1hqz800_8	0.0233392	0.327334	0.0125899	-1	-1	0.119513	0	1hqz800	3.40.20.10	3.4	3	0.3979	0.3394
170	2wweA01_A	0.00813182	0.154272	0.143872	-1	-1	0.412794	0	2wweA01	3.30.1520.10	3.3	3	0.3469	0.3423
171	1x8bA01_A	0.0231848	0.127484	0.0515098	-1	-1	0.170306	0	1x8bA01	3.30.200.20	3.3	3	0.3363	0.3809
172	4hh2C04_C	0.010502	0.332759	0.072381	-1	-1	0.295647	0	4hh2C04	3.30.450.20	3.3	3	0.2791	0.257
173	1nunA00_A	0.0323048	0.251214	0.00535714	-1	-1	0.170306	0	1nunA00	2.80.10.50	2.8	2	0.3109	0.2542
174	2z6cA00_A	0.0113301	0.491597	0.0199275	-1	-1	0.0622449	0	2z6cA00	3.30.450.20	3.3	3	0.2798	0.2551
175	1thxA00_A	0.0117506	0.16307	0.108348	-1	-1	0.196248	0	1thxA00	3.40.30.10	3.4	3	0.3483	0.3335
176	2fi1A01_A	0.00364166	0.203078	0.186501	-1	-1	0.307562	0	2fi1A01	3.40.50.1000	3.4	3	0.3289	0.2901
177	3l2bA01_A	0.00546525	0.482397	0.0662879	-1	-1	0.270776	0	3l2bA01	3.10.580.10	3.1	3	0.303	0.2787
178	1m4jA00_A	0.0148973	0.330256	0.0445269	-1	-1	0.119513	0	1m4jA00	3.40.20.10	3.4	3	0.3628	0.3064
179	3getA02_A	0.0323937	0.180209	0.0199275	-1	-1	0.170306	0	3getA02	3.90.1150.10	3.9	3	0.3273	0.3487
180	3pm9A02_A	0.0115103	0.228686	0.0941385	-1	-1	0.245176	0	3pm9A02	3.30.465.10	3.3	3	0.3102	0.2831
181	2gj3A00_A	0.0173608	0.396491	0.0195382	-1	-1	0.115438	0	2gj3A00	3.30.450.20	3.3	3	0.2607	0.2471
182	4d3pA00_A	0.0190603	0.409325	0.0106572	-1	-1	0.115438	0	4d3pA00	3.90.190.10	3.9	3	0.3735	0.2876
183	5tgnA00_A	0.0148136	0.113846	0.0996094	-1	-1	0.203177	0	5tgnA00	3.10.450.50	3.1	3	0.3244	0.3143
184	1r62A00_A	0.0169714	0.457524	0.0071048	-1	-1	0.170584	0	1r62A00	3.30.565.10	3.3	3	0.3831	0.3077
185	1dv8A00_A	0.0223968	0.28696	0.0273723	-1	-1	0.119513	0	1dv8A00	3.10.100.10	3.1	3	0.3894	0.3307
186	1x6cA00_A	0.0215897	0.363874	0.0144144	-1	-1	0.119513	0	1x6cA00	3.30.505.10	3.3	3	0.2938	0.2679
187	1wviA01_A	0.00419383	0.360282	0.12611	-1	-1	0.231945	0	1wviA01	3.40.50.1000	3.4	3	0.3382	0.2683
188	2qjoB02_B	0.0133992	0.510459	0.0071048	-1	-1	0.0622449	0	2qjoB02	3.90.79.10	3.9	3	0.3414	0.283
189	2edvA00_A	0.0232842	0.319853	0.0180832	-1	-1	0.119513	0	2edvA00	2.30.42.10	2.3	2	0.2392	0.2477
190	2h09A01_A	0.0282744	0.321003	0.00356506	-1	-1	0.119513	0	2h09A01	1.10.10.10	1.1	1	0.3114	0.3994
191	3oc4A03_A	0.0106147	0.332416	0.0763766	-1	-1	0.289516	0	3oc4A03	3.30.390.30	3.3	3	0.3577	0.3247
192	3k54A01_A	0.027499	0.345943	0	-1	-1	0.252467	0	3k54A01	3.30.200.20	3.3	3	0.2868	0.3382
193	4wovA01_A	0.0262297	0.325545	0.00896057	-1	-1	0.119513	0	4wovA01	3.30.200.20	3.3	3	0.3507	0.4063
194	1wy8A00_A	0.0328322	0.182196	0.0199275	-1	-1	0.170306	0	1wy8A00	3.10.20.90	3.1	3	0.2553	0.2755
195	4nswA02_A	0.0273202	0.125289	0.0426288	-1	-1	0.170306	0	4nswA02	2.30.29.30	2.3	2	0.3149	0.3024
196	3dghA03_A	0.00962102	0.33349	0.0852575	-1	-1	0.185926	0	3dghA03	3.30.390.30	3.3	3	0.3323	0.3109
197	4fx9A03_A	0.0150195	0.259788	0.0639432	-1	-1	0.119513	0	4fx9A03	3.30.390.30	3.3	3	0.3713	0.3496
198	1litA00_A	0.019961	0.197311	0.0543071	-1	-1	0.187216	0	1litA00	3.10.100.10	3.1	3	0.4164	0.3433
199	2qi2A03_A	0.00852876	0.401405	0.072381	-1	-1	0.0874682	0	2qi2A03	3.30.1330.30	3.3	3	0.3071	0.3251
200	3ni8A00_A	0.0118907	0.484014	0.0248668	-1	-1	0.227508	0	3ni8A00	3.30.530.20	3.3	3	0.3189	0.2695
201	3d7tA01_A	0.0198991	0.295196	0.035524	-1	-1	0.119513	0	3d7tA01	3.30.200.20	3.3	3	0.3328	0.3947
202	4p6qA01_A	0.0137557	0.50192	0.00896057	-1	-1	0.0622449	0	4p6qA01	3.30.70.330	3.3	3	0.3669	0.4368
203	2acfD00_D	0.00612467	0.645336	0.00896057	-1	-1	0.347456	0	2acfD00	3.40.220.10	3.4	3	0.3486	0.2459
204	2qddA01_A	0.00822529	0.598901	0.010772	-1	-1	0.166243	0	2qddA01	3.30.390.10	3.3	3	0.3307	0.2838
205	2b69A02_A	0.01066	0.236163	0.103922	-1	-1	0.266296	0	2b69A02	3.90.25.10	3.9	3	0.2835	0.3474
206	3obwA03_A	0.0136479	0.18191	0.0953307	-1	-1	0.196248	0	3obwA03	3.30.1330.30	3.3	3	0.3271	0.3271
207	1pbjA00_A	0.0100212	0.373441	0.071048	-1	-1	0.165494	0	1pbjA00	3.10.580.10	3.1	3	0.2971	0.281
208	1yocA00_A	0.0130753	0.503432	0.0142096	-1	-1	0.0622449	0	1yocA00	3.10.129.10	3.1	3	0.3039	0.2428
209	4js8A01_A	0.0453723	0.112863	0.0144144	-1	-1	0.176743	0	4js8A01	3.30.200.20	3.3	3	0.3317	0.3661
210	3gz8C01_C	0.0235947	0.343065	0.0144144	-1	-1	0.119513	0	3gz8C01	3.90.79.10	3.9	3	0.3475	0.2953
211	2j16A00_A	0.00918947	0.312549	0.0976909	-1	-1	0.140267	0	2j16A00	3.90.190.10	3.9	3	0.3513	0.2946
212	2l6cA00_A	0.0190185	0.157965	0.0728242	-1	-1	0.196248	0	2l6cA00	3.40.30.10	3.4	3	0.3115	0.3078
213	1p1mA01_A	0.044856	0.0775234	0.0199275	-1	-1	0.367926	0	1p1mA01	2.30.40.10	2.3	2	0.2761	0.2745
214	1jznA00_A	0.0266023	0.303809	0.0159858	-1	-1	0.119513	0	1jznA00	3.10.100.10	3.1	3	0.4263	0.3422
215	4oxwA00_A	0.0191989	0.330329	0.0337478	-1	-1	0.119513	0	4oxwA00	3.30.1520.10	3.3	3	0.3325	0.3238
216	2qflA01_A	0.00494828	0.563146	0.0445269	-1	-1	0.0622449	0	2qflA01	3.30.540.10	3.3	3	0.3299	0.2584
217	2gokA01_A	0.0598649	0.0752843	0.0017762	-1	-1	0.591426	0	2gokA01	2.30.40.10	2.3	2	0.2509	0.2463
218	3q6dA01_A	0.00485361	0.201503	0.186501	-1	-1	0.310457	0	3q6dA01	3.40.350.10	3.4	3	0.341	0.2957
219	3i6uA02_A	0.0176291	0.0874664	0.0974659	-1	-1	0.203177	0	3i6uA02	3.30.200.20	3.3	3	0.2993	0.3316
220	1ohcA02_A	0.0065173	0.623808	0.017762	-1	-1	0.282886	0	1ohcA02	3.90.190.10	3.9	3	0.4046	0.2817
221	1fotA02_A	0.0287991	0.35147	0.00177936	-1	-1	0.127447	0	1fotA02	3.30.200.20	3.3	3	0.3255	0.3161
222	3kh5A01_A	0.00413716	0.683977	0.0213144	-1	-1	0.207629	0	3kh5A01	3.10.580.10	3.1	3	0.3124	0.2521
223	1whyA01_A	0.00863377	0.506788	0.0425926	-1	-1	0.0765602	0	1whyA01	3.30.70.330	3.3	3	0.3695	0.4563
224	4i9fB01_B	0.0199626	0.393881	0.0195382	-1	-1	0.115438	0	4i9fB01	3.40.50.1000	3.4	3	0.3007	0.2371
225	3ivfA01_A	0.0240852	0.388445	0.00715564	-1	-1	0.115438	0	3ivfA01	3.10.20.90	3.1	3	0.2605	0.2928
226	3jyuA02_A	0.0282311	0.19723	0.035524	-1	-1	0.170306	0	3jyuA02	3.10.20.90	3.1	3	0.263	0.2845
227	4uwwA00_A	0.0224932	0.253077	0.0425926	-1	-1	0.119513	0	4uwwA00	3.10.100.10	3.1	3	0.4135	0.3435
228	2hw6A01_A	0.0182398	0.13155	0.0889749	-1	-1	0.2005	0	2hw6A01	3.30.200.20	3.3	3	0.3414	0.3814
229	4qu6A01_A	0.0119659	0.257923	0.0974659	-1	-1	0.300388	0	4qu6A01	3.30.70.330	3.3	3	0.3858	0.4256
230	1wk1A01_A	0.0174117	0.15978	0.0888099	-1	-1	0.196248	0	1wk1A01	3.10.100.10	3.1	3	0.3429	0.3054
231	1r0mA01_A	0.0164501	0.445671	0.0213144	-1	-1	0.194795	0	1r0mA01	3.30.390.10	3.3	3	0.3064	0.2632
232	4j57A03_A	0.0108368	0.297123	0.0976909	-1	-1	0.252585	0	4j57A03	3.30.390.30	3.3	3	0.3248	0.3073
233	2cs0A01_A	0.0183614	0.273577	0.0562852	-1	-1	0.119513	0	2cs0A01	3.30.505.10	3.3	3	0.2946	0.3082
234	3rs1A00_A	0.0254921	0.226761	0.0408526	-1	-1	0.198744	0	3rs1A00	3.10.100.10	3.1	3	0.3844	0.3373
235	2vlgC00_C	0.0311856	0.165733	0.0390764	-1	-1	0.170306	0	2vlgC00	3.30.450.20	3.3	3	0.2696	0.2696
236	1luiA00_A	0.0463937	0.213646	0.00177936	-1	-1	0.350821	0	1luiA00	3.30.505.10	3.3	3	0.3007	0.2907
237	1zzwA00_A	0.0253721	0.40524	0.00177936	-1	-1	0.183091	0	1zzwA00	3.90.190.10	3.9	3	0.3739	0.2888
238	2mqjA00_A	0.0201586	0.402383	0.0213144	-1	-1	0.115438	0	2mqjA00	3.10.20.90	3.1	3	0.2487	0.2857
239	1ypoA00_A	0.0298442	0.372985	0	-1	-1	0.115438	0	1ypoA00	3.10.100.10	3.1	3	0.4062	0.3393
240	1l3kA01_A	0.0162435	0.3651	0.0461812	-1	-1	0.119513	0	1l3kA01	3.30.70.330	3.3	3	0.3522	0.3966
241	2pu9C00_C	0.00709077	0.167334	0.181172	-1	-1	0.411985	0	2pu9C00	3.40.30.10	3.4	3	0.3776	0.3538
242	2c4nA01_A	0.00865064	0.357706	0.101243	-1	-1	0.165494	0	2c4nA01	3.40.50.1000	3.4	3	0.3113	0.2448
243	3we5A00_A	0.0100432	0.538311	0.0273723	-1	-1	0.0622449	0	3we5A00	3.10.110.10	3.1	3	0.2972	0.2457
244	3p6jA00_A	0.0449179	0.178828	0.0142096	-1	-1	0.170306	0	3p6jA00	2.80.10.50	2.8	2	0.2931	0.2685
245	1kcgB00_B	0.0350808	0.310386	0.00535714	-1	-1	0.119513	0	1kcgB00	3.10.100.10	3.1	3	0.2972	0.2634
246	2ox8A00_A	0.0250524	0.316568	0.026643	-1	-1	0.119513	0	2ox8A00	3.10.100.10	3.1	3	0.4018	0.3376
247	3cuqB03_B	0.0135732	0.505708	0.0199275	-1	-1	0.0622449	0	3cuqB03	1.10.10.10	1.1	1	0.2665	0.3457
248	1fd9A01_A	0.0211337	0.10278	0.0889749	-1	-1	0.203177	0	1fd9A01	3.10.50.40	3.1	3	0.2526	0.2469
249	2dryA00_A	0.0282413	0.181847	0.044405	-1	-1	0.170306	0	2dryA00	2.80.10.50	2.8	2	0.2964	0.2556

## Sheet: 1zuyA00
	structureId	b-phipsi	w-rdist	t-alpha	cluster	originalLabels	outlierScores	probabilities	filename	cath	ca	c	3D	3D-cand
0	3a98A01_A	0.00519257	0.334565	0.0153061	1	-1	0.644123	0	3a98A01	2.30.30.40	2.3	2	0.8398	0.698
1	1n99A02_A	0.00895654	0.364536	0	1	-1	0.696195	0	1n99A02	2.30.42.10	2.3	2	0.3393	0.2915
2	2f5yA00_A	0.00447342	0.455354	0.0170358	1	-1	0.6067	0	2f5yA00	2.30.42.10	2.3	2	0.3704	0.2958
3	3hzbC00_C	0.00663261	0.434153	0.0134003	1	-1	0.6067	0	3hzbC00	2.60.20.10	2.6	2	0.2721	0.2091
4	2j8aA01_A	0.00437449	0.621788	0.0101523	1	-1	0.158193	0	2j8aA01	3.30.70.330	3.3	3	0.3005	0.2371
5	1gg3A02_A	0.00850231	0.45948	0.00674536	1	-1	0.6067	0	1gg3A02	3.10.20.90	3.1	3	0.2603	0.2236
6	2gbmA00_A	0.00661107	0.590304	0.00674536	1	-1	0.221649	0	2gbmA00	3.10.20.90	3.1	3	0.2851	0.2152
7	2cpiA01_A	0.00515342	0.643254	0.00844595	1	-1	0.261582	0	2cpiA01	3.30.70.330	3.3	3	0.3022	0.2475
8	2q1zB02_B	0.00613084	0.627448	0.0117253	1	-1	0.150438	0	2q1zB02	2.60.120.10	2.6	2	0.3395	0.246
9	2dmzA01_A	0.0047072	0.705305	0.00674536	1	1	0.0277015	0.972299	2dmzA01	2.30.42.10	2.3	2	0.3632	0.2572
10	1yn8A00_A	0.0135015	0.0932271	0.00502513	1	-1	0.779167	0	1yn8A00	2.30.30.40	2.3	2	0.7789	0.7909
11	1l3kA01_A	0.00847922	0.555187	0.0135823	1	-1	0.468055	0	1l3kA01	3.30.70.330	3.3	3	0.266	0.2148
12	2f4eB00_B	0.000940148	0.765322	0.00336134	1	-1	0.228945	0	2f4eB00	3.10.50.40	3.1	3	0.3667	0.2202
13	1dqgA00_A	0.00716012	0.708302	0.00167504	1	-1	0.0477346	0	1dqgA00	2.80.10.50	2.8	2	0.3099	0.1936
14	4gzuB03_B	0.00394061	0.630092	0.0251256	1	-1	0.150438	0	4gzuB03	2.30.29.30	2.3	2	0.4102	0.3147
15	4nswA02_A	0.0031977	0.711987	0.0170358	1	1	0.0277015	0.972299	4nswA02	2.30.29.30	2.3	2	0.4089	0.281
16	1v6eA01_A	0.0121938	0.416023	0.0134003	1	-1	0.614658	0	1v6eA01	3.10.20.90	3.1	3	0.3152	0.2644
17	2dafA01_A	0.0119001	0.512486	0.0117253	1	-1	0.36366	0	2dafA01	3.10.20.90	3.1	3	0.2977	0.2558
18	3c22C00_C	0.00390779	0.762475	0.00502513	1	-1	0.0999812	0	3c22C00	3.10.100.10	3.1	3	0.3085	0.1895
19	5gmka00_a	0.0128103	0.535908	0.00505051	1	-1	0.413113	0	5gmka00	3.30.70.330	3.3	3	0.289	0.2399
20	3shuB00_B	0.00792695	0.609148	0.0170358	1	-1	0.21948	0	3shuB00	2.30.42.10	2.3	2	0.3763	0.2633
21	2mqjA00_A	0.00373487	0.529276	0.0382609	1	-1	0.337298	0	2mqjA00	3.10.20.90	3.1	3	0.2883	0.2452
22	4fx9A03_A	0.00524935	0.757851	0.00335008	1	-1	0.218697	0	4fx9A03	3.30.390.30	3.3	3	0.2998	0.2056
23	2kbsA00_A	0.0100278	0.581972	0.0153061	1	-1	0.382528	0	2kbsA00	2.30.42.10	2.3	2	0.3617	0.2676
24	1gz2A00_A	0.00471691	0.779517	0.00167785	1	-1	0.108023	0	1gz2A00	3.10.100.10	3.1	3	0.3968	0.208
25	2z1kA02_A	0.00791912	0.545393	0.0284757	1	-1	0.383219	0	2z1kA02	2.60.40.1180	2.6	2	0.3209	0.2308
26	1n99A01_A	0.0103174	0.463523	0.0251256	1	-1	0.6067	0	1n99A01	2.30.42.10	2.3	2	0.3829	0.2961
27	4bf8A00_A	0.00363911	0.774892	0.0134003	1	-1	0.0128108	0	4bf8A00	3.10.50.40	3.1	3	0.326	0.2191
28	2ffuA02_A	0.00227125	0.714009	0.0310881	1	-1	0.0525348	0	2ffuA02	2.80.10.50	2.8	2	0.3282	0.2078
29	3a7fA01_A	0.00615801	0.641072	0.0293103	1	-1	0.150438	0	3a7fA01	3.30.200.20	3.3	3	0.4367	0.2994
30	4f14A00_A	0.0122537	0.159411	0.0284757	1	-1	0.760266	0	4f14A00	2.30.30.40	2.3	2	0.7664	0.7558
31	2dgwA01_A	0.00581827	0.518284	0.0418848	1	-1	0.337298	0	2dgwA01	3.30.70.330	3.3	3	0.2533	0.2184
32	3o46A00_A	0.0104159	0.516281	0.0275387	1	-1	0.337298	0	3o46A00	2.30.42.10	2.3	2	0.3028	0.2678
33	2dlsA00_A	0.00650567	0.717819	0.0187713	1	1	0.0277015	0.972299	2dlsA00	2.30.42.10	2.3	2	0.3837	0.2741
34	1tdqB00_B	0.00950173	0.746971	0	1	-1	0.12091	0	1tdqB00	3.10.100.10	3.1	3	0.372	0.215
35	1ji1A03_A	0.0162636	0.578714	0.00502513	1	-1	0.357499	0	1ji1A03	2.60.40.1180	2.6	2	0.3199	0.2486
36	2dryA00_A	0.00744119	0.722691	0.0153061	1	1	0.0277015	0.972299	2dryA00	2.80.10.50	2.8	2	0.3935	0.2314
37	1milA00_A	0.00890203	0.671533	0.0184255	1	-1	0.235198	0	1milA00	3.30.505.10	3.3	3	0.3178	0.2189
38	1kt0A02_A	0.00834923	0.705327	0.0153061	1	1	0.0277015	0.972299	1kt0A02	3.10.50.40	3.1	3	0.3751	0.242
39	3bs9A00_A	0.00384053	0.47992	0.0552764	1	-1	0.618786	0	3bs9A00	3.30.70.330	3.3	3	0.3004	0.2488
40	2pvpA03_A	0.0234911	0.185158	0.00335008	1	-1	0.812026	0	2pvpA03	3.30.1490.20	3.3	3	0.2417	0.2303
41	1vclA02_A	0.00876988	0.697321	0.0167504	1	1	0.0277015	0.972299	1vclA02	2.80.10.50	2.8	2	0.3939	0.2232
42	3llpB02_B	0.0100921	0.677298	0.0153061	1	-1	0.0364597	0	3llpB02	2.80.10.50	2.8	2	0.3855	0.2261
43	2h34A01_A	0.00332378	0.635041	0.0437063	1	-1	0.150438	0	2h34A01	3.30.200.20	3.3	3	0.3988	0.3085
44	1upqA00_A	0.0103075	0.710757	0.0101523	1	1	0.0277015	0.972299	1upqA00	2.30.29.30	2.3	2	0.4134	0.2742
45	1kbaA00_A	0.00737652	0.540849	0.041876	1	-1	0.337298	0	1kbaA00	2.10.60.10	2.1	2	0.327	0.2897
46	3ff7C00_C	0.00927251	0.683958	0.0187713	1	1	0.0277015	0.972299	3ff7C00	3.10.100.10	3.1	3	0.367	0.2227
47	3r23A03_A	0.0198477	0.333436	0.0118644	1	-1	0.614658	0	3r23A03	3.30.1490.20	3.3	3	0.2769	0.2577
48	3ewkA01_A	0.0106613	0.714032	0.0101523	1	1	0.0277015	0.972299	3ewkA01	3.30.450.20	3.3	3	0.3658	0.2568
49	2de0X03_X	0.0124752	0.0950179	0.034662	1	-1	0.760266	0	2de0X03	2.30.30.40	2.3	2	0.8339	0.7978
50	1wk1A01_A	0.00698446	0.700346	0.0268007	1	-1	0.00959642	0	1wk1A01	3.10.100.10	3.1	3	0.2966	0.1848
51	1a1aB00_B	0.0143424	0.687213	0.00336134	1	-1	0.122691	0	1a1aB00	3.30.505.10	3.3	3	0.3333	0.2111
52	3cgbA03_A	0.00914442	0.733302	0.0134003	1	1	0.0277015	0.972299	3cgbA03	3.30.390.30	3.3	3	0.2919	0.2043
53	2vspA00_A	0.00361619	0.492331	0.0653266	1	-1	0.629784	0	2vspA00	2.30.42.10	2.3	2	0.3994	0.3045
54	2ghpA03_A	0.00551756	0.551223	0.0510563	1	-1	0.337298	0	2ghpA03	3.30.70.330	3.3	3	0.2475	0.2197
55	2f9jA01_A	0.0137991	0.510288	0.0251256	1	-1	0.337298	0	2f9jA01	3.30.70.330	3.3	3	0.3313	0.2688
56	1krhA02_A	0.0059695	0.633919	0.041876	1	-1	0.150438	0	1krhA02	2.40.30.10	2.4	2	0.3587	0.2519
57	2rvjA01_A	0.0165012	0.647749	0.00670017	1	-1	0.150438	0	2rvjA01	3.30.70.330	3.3	3	0.2937	0.1941
58	2qh0A00_A	0.00351007	0.843109	0.0100503	1	-1	0.0860775	0	2qh0A00	3.10.180.10	3.1	3	0.3366	0.2096
59	1wfjA01_A	0.00959099	0.783402	0.00167785	1	-1	0.282473	0	1wfjA01	2.60.40.150	2.6	2	0.3506	0.2117
60	2yyhA00_A	0.00697178	0.834745	0	1	-1	0.274226	0	2yyhA00	3.90.79.10	3.9	3	0.315	0.1733
61	3gazA01_A	0.00273239	0.877836	0.00505051	1	-1	0.140717	0	3gazA01	3.90.180.10	3.9	3	0.4155	0.1831
62	2e5kA01_A	0.00440777	0.189749	0.0834846	1	-1	0.755032	0	2e5kA01	2.30.30.40	2.3	2	0.7812	0.6937
63	2v1qA00_A	0.0211587	0.0540935	0.0217755	1	-1	0.818382	0	2v1qA00	2.30.30.40	2.3	2	0.8145	0.7577
64	3k54A01_A	0.00526966	0.56699	0.0603908	1	-1	0.337298	0	3k54A01	3.30.200.20	3.3	3	0.3665	0.2948
65	3fmcA02_A	0.00672384	0.540329	0.0569514	1	-1	0.337298	0	3fmcA02	2.40.50.100	2.4	2	0.3135	0.283
66	1na7A01_A	0.0147263	0.663001	0.0153061	1	-1	0.0364597	0	1na7A01	3.30.200.20	3.3	3	0.4433	0.3119
67	1r21A00_A	0.0173098	0.634794	0.0118644	1	-1	0.150438	0	1r21A00	2.60.200.20	2.6	2	0.3006	0.2264
68	2cpyA01_A	0.00697004	0.555027	0.0529101	1	-1	0.337298	0	2cpyA01	3.30.70.330	3.3	3	0.3575	0.2815
69	5d8dD03_D	0.0105131	0.272749	0.0519263	1	-1	0.715083	0	5d8dD03	3.30.1490.20	3.3	3	0.2736	0.2509
70	2b0vA00_A	0.00546383	0.858012	0.00670017	1	-1	0.161282	0	2b0vA00	3.90.79.10	3.9	3	0.348	0.1799
71	3c8vA03_A	0.00428475	0.872333	0.00674536	1	-1	0.139411	0	3c8vA03	2.160.10.10	2.16	2	0.252	0.1376
72	3d7tA01_A	0.0154591	0.594832	0.0240137	1	-1	0.268081	0	3d7tA01	3.30.200.20	3.3	3	0.3413	0.2806
73	4e2oA02_A	0.0223445	0.601309	0.00505051	1	-1	0.236838	0	4e2oA02	2.60.40.1180	2.6	2	0.2903	0.2282
74	2ox8A00_A	0.00358806	0.776707	0.032872	1	1	0	1	2ox8A00	3.10.100.10	3.1	3	0.3888	0.2124
75	2mzqA00_A	0.0122331	0.676182	0.0240137	1	-1	0.156257	0	2mzqA00	3.30.70.330	3.3	3	0.3385	0.2399
76	2ghpA01_A	0.0121935	0.390968	0.0435511	1	-1	0.614658	0	2ghpA01	3.30.70.330	3.3	3	0.3229	0.2743
77	2dnmA00_A	0.00490271	0.885173	0.00335008	1	-1	0.047902	0	2dnmA00	3.30.70.330	3.3	3	0.3232	0.2206
78	4kksA03_A	0.0216988	0.503968	0.0167504	1	-1	0.523211	0	4kksA03	2.40.50.100	2.4	2	0.3257	0.2759
79	2dnnA01_A	0.00549236	0.543014	0.0679785	1	-1	0.337298	0	2dnnA01	3.30.70.330	3.3	3	0.2748	0.2324
80	2w3oB00_B	0.0172843	0.596064	0.0217755	1	-1	0.21948	0	2w3oB00	2.60.200.20	2.6	2	0.34	0.2191
81	4x28C02_C	0.0132446	0.65253	0.0240137	1	-1	0.150438	0	4x28C02	2.40.110.10	2.4	2	0.363	0.2571
82	2ff4A03_A	0.0151187	0.626305	0.0240137	1	-1	0.150438	0	2ff4A03	2.60.200.20	2.6	2	0.3297	0.2418
83	1m94A00_A	0.00462957	0.304953	0.0954128	1	-1	0.614658	0	1m94A00	3.10.20.90	3.1	3	0.3038	0.2631
84	1m5zA00_A	0.00639382	0.546291	0.0660714	1	-1	0.337298	0	1m5zA00	2.30.42.10	2.3	2	0.3515	0.2586
85	3f40A00_A	0.0128896	0.736418	0.0135823	1	1	0.0277015	0.972299	3f40A00	3.10.450.50	3.1	3	0.4171	0.2918
86	1ea9C04_C	0.0265369	0.597668	0.00167785	1	-1	0.300898	0	1ea9C04	2.60.40.1180	2.6	2	0.2918	0.242
87	1h2vZ00_Z	0.00684674	0.624154	0.0547703	1	-1	0.150438	0	1h2vZ00	3.30.70.330	3.3	3	0.2864	0.2121
88	2rkuA01_A	0.00923035	0.705083	0.032872	1	1	0.0799823	0.920018	2rkuA01	3.30.200.20	3.3	3	0.4183	0.2973
89	2bwfA00_A	0.0312602	0.442286	0.00674536	1	-1	0.6067	0	2bwfA00	3.10.20.90	3.1	3	0.2971	0.2487
90	4a27A01_A	0.0066567	0.886072	0.00167785	1	-1	0.047902	0	4a27A01	3.90.180.10	3.9	3	0.446	0.1974
91	2yvsA01_A	0.0206769	0.721079	0	1	-1	0.129155	0	2yvsA01	3.30.465.10	3.3	3	0.2988	0.1816
92	3orqA03_A	0.0188938	0.171732	0.0368509	1	-1	0.771012	0	3orqA03	3.30.1490.20	3.3	3	0.2967	0.2789
93	2iwoA00_A	0.00700869	0.618997	0.0586265	1	-1	0.267743	0	2iwoA00	2.30.42.10	2.3	2	0.3681	0.2667
94	1a9nD00_D	0.0281247	0.61003	0.00167504	1	-1	0.442628	0	1a9nD00	3.30.70.330	3.3	3	0.3384	0.2587
95	1iz0A01_A	0.00959829	0.816374	0.00837521	1	1	0	1	1iz0A01	3.90.180.10	3.9	3	0.315	0.1705
96	1x53A01_A	0.00690043	0.77352	0.0301508	1	1	0	1	1x53A01	3.30.530.20	3.3	3	0.375	0.1988
97	3nf4A02_A	0.00195276	0.758754	0.0455342	1	-1	0.215299	0	3nf4A02	2.40.110.10	2.4	2	0.3517	0.2274
98	2wtkC01_C	0.0120421	0.756173	0.0187713	1	1	0.0745187	0.925481	2wtkC01	3.30.200.20	3.3	3	0.4251	0.2899
99	1vk6A02_A	0.00630104	0.788467	0.0318258	1	1	0	1	1vk6A02	3.90.79.10	3.9	3	0.3246	0.1989
100	2egkA00_A	0.00671972	0.598184	0.0698925	1	-1	0.337298	0	2egkA00	2.30.42.10	2.3	2	0.3879	0.2846
101	3dkzA00_A	0.00261213	0.776678	0.0452261	1	1	0	1	3dkzA00	3.10.129.10	3.1	3	0.3501	0.2176
102	4dywA00_A	0.00833336	0.775386	0.0284757	1	1	0	1	4dywA00	3.90.79.10	3.9	3	0.346	0.2087
103	1ep3B01_B	0.00273653	0.642129	0.0815217	1	-1	0.359048	0	1ep3B01	2.40.30.10	2.4	2	0.3767	0.2667
104	1h9oA00_A	0.0244457	0.676078	0.00336134	1	-1	0.171266	0	1h9oA00	3.30.505.10	3.3	3	0.2683	0.1992
105	1qbjC00_C	0.0440231	0.296382	0.00505051	1	-1	0.695238	0	1qbjC00	1.10.10.10	1.1	1	0.2582	0.239
106	4hfqA02_A	0.0120783	0.806076	0.0100503	1	1	0.0461938	0.953806	4hfqA02	3.90.79.10	3.9	3	0.2909	0.1807
107	2tprA03_A	0.00903278	0.818958	0.0167504	1	1	0.0452986	0.954701	2tprA03	3.30.390.30	3.3	3	0.293	0.1899
108	4rcnA02_A	0.0390696	0.538323	0.00335008	1	-1	0.57393	0	4rcnA02	2.40.50.100	2.4	2	0.3235	0.2567
109	1x8bA01_A	0.0244926	0.659617	0.00844595	1	-1	0.242447	0	1x8bA01	3.30.200.20	3.3	3	0.4287	0.3098
110	2hboA01_A	0.00537968	0.827024	0.0293103	1	1	0.0792024	0.920798	2hboA01	3.10.129.10	3.1	3	0.3678	0.2167
111	3t5oA03_A	0.0367054	0.476352	0.00837521	1	-1	0.6067	0	3t5oA03	2.10.70.10	2.1	2	0.2575	0.2476
112	3m62B00_B	0.00561201	0.388103	0.108878	1	-1	0.675772	0	3m62B00	3.10.20.90	3.1	3	0.2849	0.2479
113	1c7hA00_A	0.00564246	0.788687	0.0368509	1	1	0	1	1c7hA00	3.10.450.50	3.1	3	0.4279	0.2505
114	3ls9A01_A	0.0132058	0.727424	0.0257732	1	1	0.0277015	0.972299	3ls9A01	2.30.40.10	2.3	2	0.3592	0.2395
115	1v89A00_A	0.00371761	0.857048	0.0284757	1	1	0	1	1v89A00	2.30.29.30	2.3	2	0.4366	0.2554
116	3cqnB00_B	0.00826479	0.900871	0.00167785	1	-1	0.047902	0	3cqnB00	2.40.128.20	2.4	2	0.3904	0.1965
117	1gptA00_A	0.0406869	0.283942	0.0101523	1	-1	0.711358	0	1gptA00	3.30.30.10	3.3	3	0.2852	0.3028
118	3r1wA00_A	0.0082354	0.904504	0.00167504	1	-1	0.161681	0	3r1wA00	2.160.10.10	2.16	2	0.2584	0.1235
119	3cxbB00_B	0.0193202	0.692311	0.0187713	1	-1	0.0751841	0	3cxbB00	2.30.29.30	2.3	2	0.4138	0.2919
120	2vvkA00_A	0.0150234	0.0634402	0.0603908	1	-1	0.760266	0	2vvkA00	2.30.30.40	2.3	2	0.8126	0.8003
121	2mgzA00_A	0.00645168	0.82765	0.0284757	1	1	0.013931	0.986069	2mgzA00	3.30.70.330	3.3	3	0.3163	0.2275
122	4b6wA00_A	0.0277448	0.523472	0.0205128	1	-1	0.375541	0	4b6wA00	3.10.20.90	3.1	3	0.3061	0.2536
123	1zkiA00_A	0.00842371	0.78728	0.0310881	1	1	0	1	1zkiA00	3.10.129.10	3.1	3	0.3055	0.2115
124	1nrvA00_A	0.0212828	0.624913	0.0251256	1	-1	0.150438	0	1nrvA00	3.30.505.10	3.3	3	0.3125	0.2208
125	3n6rA04_A	0.01295	0.368877	0.0636516	1	-1	0.643682	0	3n6rA04	2.40.50.100	2.4	2	0.3512	0.312
126	1yb5A01_A	0.00282115	0.860416	0.032872	1	1	0.0159612	0.984039	1yb5A01	3.90.180.10	3.9	3	0.4373	0.1968
127	4hr6C01_C	0.00365286	0.782439	0.0492091	1	1	0	1	4hr6C01	2.80.10.50	2.8	2	0.4194	0.2225
128	4dbgA00_A	0.0132405	0.531843	0.0552764	1	-1	0.337298	0	4dbgA00	3.10.20.90	3.1	3	0.3594	0.2889
129	4e6rA00_A	0.00612441	0.0784862	0.150289	1	-1	0.821363	0	4e6rA00	2.30.30.40	2.3	2	0.7465	0.7813
130	1r2jA02_A	0.00539195	0.707982	0.0698925	1	-1	0.184979	0	1r2jA02	2.40.110.10	2.4	2	0.3148	0.2293
131	3er7A00_A	0.00716169	0.790233	0.034662	1	1	0	1	3er7A00	3.10.450.50	3.1	3	0.4081	0.2633
132	3pm9A02_A	0.0120753	0.748213	0.0318258	1	1	0.0353143	0.964686	3pm9A02	3.30.465.10	3.3	3	0.2948	0.1796
133	4dnaA03_A	0.0111141	0.822141	0.0167504	1	1	0	1	4dnaA03	3.30.390.30	3.3	3	0.3626	0.223
134	3oc4A03_A	0.0146715	0.782264	0.0150754	1	-1	0.0128108	0	3oc4A03	3.30.390.30	3.3	3	0.3152	0.2065
135	1wquA00_A	0.00240593	0.794703	0.0510563	1	-1	0.0161337	0	1wquA00	3.30.505.10	3.3	3	0.3218	0.2041
136	1m61A01_A	0.0105408	0.665377	0.0519263	1	-1	0.15853	0	1m61A01	3.30.505.10	3.3	3	0.3212	0.205
137	4equB01_B	0.010683	0.615211	0.0603908	1	-1	0.207974	0	4equB01	3.30.200.20	3.3	3	0.4206	0.3113
138	1ycsB02_B	0.00911082	0.192698	0.100503	1	-1	0.75616	0	1ycsB02	2.30.30.40	2.3	2	0.7938	0.7011
139	1h8uB00_B	0.00446196	0.705088	0.0776173	1	-1	0.234063	0	1h8uB00	3.10.100.10	3.1	3	0.3824	0.232
140	3a6sA00_A	0.0123916	0.809691	0.0150754	1	1	0	1	3a6sA00	3.90.79.10	3.9	3	0.3297	0.2107
141	3hx1A00_A	0.00550021	0.645053	0.0854545	1	-1	0.313003	0	3hx1A00	2.60.200.20	2.6	2	0.3152	0.2202
142	1knmA00_A	0.0111564	0.684956	0.0469012	1	-1	0.083248	0	1knmA00	2.80.10.50	2.8	2	0.3896	0.2236
143	3p6jA00_A	0.0109894	0.69653	0.0455342	1	-1	0.0237443	0	3p6jA00	2.80.10.50	2.8	2	0.3494	0.2018
144	3d2wA00_A	0.00772035	0.355454	0.108878	1	-1	0.673267	0	3d2wA00	3.30.70.330	3.3	3	0.2643	0.2307
145	1qqgA02_A	0.0212104	0.63649	0.0268007	1	-1	0.150438	0	1qqgA02	2.30.29.30	2.3	2	0.5087	0.3146
146	1u5qA01_A	0.0051895	0.690688	0.079566	1	-1	0.0893396	0	1u5qA01	3.30.200.20	3.3	3	0.4108	0.2801
147	3l8kA03_A	0.022334	0.731298	0.0100503	1	1	0.0277015	0.972299	3l8kA03	3.30.390.30	3.3	3	0.3318	0.2079
148	2kanA01_A	0.0328108	0.319237	0.0257732	1	-1	0.614658	0	2kanA01	3.10.20.90	3.1	3	0.2721	0.2352
149	3jyuA02_A	0.0230447	0.636875	0.0240137	1	-1	0.150438	0	3jyuA02	3.10.20.90	3.1	3	0.2805	0.2222
150	2crhA01_A	0.0177491	0.6311	0.0364583	1	-1	0.150438	0	2crhA01	3.30.505.10	3.3	3	0.2885	0.1903
151	3rs1A00_A	0.0173613	0.747634	0.0187713	1	1	0.0277015	0.972299	3rs1A00	3.10.100.10	3.1	3	0.3644	0.2085
152	2dhkA01_A	0.00503392	0.70473	0.079566	1	-1	0.186562	0	2dhkA01	2.30.29.30	2.3	2	0.4721	0.3276
153	1dxlA03_A	0.0159246	0.72286	0.0293103	1	1	0.0570484	0.942952	1dxlA03	3.30.390.30	3.3	3	0.2938	0.1887
154	3qikA01_A	0.00472291	0.512233	0.150754	1	-1	0.54123	0	3qikA01	2.30.42.10	2.3	2	0.345	0.2792
155	4dt4A01_A	0.0198467	0.565115	0.038526	1	-1	0.424369	0	4dt4A01	3.10.50.40	3.1	3	0.3068	0.2735
156	4eqmA01_A	0.00839309	0.726332	0.0529101	1	1	0.0277015	0.972299	4eqmA01	3.30.200.20	3.3	3	0.436	0.301
157	3ne5B03_B	0.0308965	0.366849	0.0293103	1	-1	0.614658	0	3ne5B03	2.40.50.100	2.4	2	0.2921	0.2586
158	2prxA00_A	0.0236535	0.732902	0.00844595	1	1	0.0277015	0.972299	2prxA00	3.10.129.10	3.1	3	0.3716	0.2466
159	1uhpA00_A	0.00887179	0.840713	0.0240137	1	1	0	1	1uhpA00	2.30.42.10	2.3	2	0.3622	0.2434
160	1wh1A01_A	0.0031458	0.623669	0.124294	1	-1	0.346603	0	1wh1A01	2.30.42.10	2.3	2	0.3768	0.2827
161	1opkA01_A	0.00668094	0.281121	0.154739	1	-1	0.728857	0	1opkA01	2.30.30.40	2.3	2	0.7941	0.7083
162	3i12A03_A	0.0116727	0.315255	0.0887772	1	-1	0.614658	0	3i12A03	3.30.1490.20	3.3	3	0.2737	0.2478
163	3n77A00_A	0.00683744	0.886191	0.0205128	1	-1	0.140717	0	3n77A00	3.90.79.10	3.9	3	0.3044	0.1834
164	1wifA01_A	0.00635311	0.476121	0.137143	1	-1	0.567372	0	1wifA01	2.30.42.10	2.3	2	0.3741	0.2985
165	2gzvA01_A	0.01148	0.541658	0.073741	1	-1	0.337298	0	2gzvA01	2.30.42.10	2.3	2	0.3455	0.277
166	5e7qA02_A	0.019097	0.717657	0.0257732	1	1	0.0277015	0.972299	5e7qA02	3.30.300.30	3.3	3	0.3176	0.2239
167	2ix5A02_A	0.00830884	0.716356	0.0603908	1	-1	0.1053	0	2ix5A02	2.40.110.10	2.4	2	0.3509	0.2363
168	2r5vB01_B	0.0115438	0.851485	0.0150754	1	1	0	1	2r5vB01	3.10.180.10	3.1	3	0.3701	0.2212
169	3s95A01_A	0.0121176	0.663477	0.0536013	1	-1	0.15853	0	3s95A01	3.30.200.20	3.3	3	0.4085	0.3006
170	4xhvA00_A	0.00959813	0.685613	0.0603908	1	-1	0.0237443	0	4xhvA00	2.30.42.10	2.3	2	0.362	0.2635
171	1jnrB01_B	0.023831	0.280808	0.0418848	1	-1	0.653831	0	1jnrB01	3.30.70.20	3.3	3	0.3647	0.3319
172	2shpA01_A	0.00526498	0.683763	0.0921273	1	-1	0.322249	0	2shpA01	3.30.505.10	3.3	3	0.3276	0.2279
173	1wiaA01_A	0.0182934	0.306628	0.0603015	1	-1	0.614658	0	1wiaA01	3.10.20.90	3.1	3	0.2902	0.2561
174	1v5pA01_A	0.0124706	0.701516	0.0437063	1	-1	0.083248	0	1v5pA01	2.30.29.30	2.3	2	0.3633	0.2618
175	4z88A00_A	0.0112089	0.294468	0.0971524	1	-1	0.614658	0	4z88A00	2.30.30.40	2.3	2	0.7814	0.6912
176	3uqcB01_B	0.0167749	0.661655	0.0400697	1	-1	0.183014	0	3uqcB01	3.30.200.20	3.3	3	0.444	0.3024
177	4ks7A01_A	0.0210586	0.709535	0.0234506	1	-1	0.0103592	0	4ks7A01	3.30.200.20	3.3	3	0.4094	0.2823
178	3vppB00_B	0.0235163	0.743459	0.0100503	1	1	0.0277015	0.972299	3vppB00	3.10.100.10	3.1	3	0.3796	0.2147
179	1o6yA01_A	0.0204607	0.644481	0.032872	1	-1	0.150438	0	1o6yA01	3.30.200.20	3.3	3	0.4436	0.306
180	3vpbA02_A	0.0115517	0.31007	0.0954774	1	-1	0.614658	0	3vpbA02	3.30.1490.20	3.3	3	0.2859	0.2594
181	1ypoA00_A	0.00180274	0.797105	0.0603908	1	1	0.0277015	0.972299	1ypoA00	3.10.100.10	3.1	3	0.4011	0.2119
182	1kcgB00_B	0.0038358	0.774574	0.0660714	1	-1	0.0426066	0	1kcgB00	3.10.100.10	3.1	3	0.331	0.2001
183	1wlyA01_A	0.00673579	0.924159	0.0153061	1	-1	0.139617	0	1wlyA01	3.90.180.10	3.9	3	0.3608	0.1757
184	2e4mC00_C	0.0127391	0.803541	0.0217755	1	1	0	1	2e4mC00	2.80.10.50	2.8	2	0.4594	0.2322
185	3o8eB03_B	0.0253291	0.628359	0.0257732	1	-1	0.150438	0	3o8eB03	2.10.70.10	2.1	2	0.2536	0.2348
186	4c7qA00_A	0.00514078	0.564586	0.15251	1	-1	0.403484	0	4c7qA00	3.30.70.330	3.3	3	0.3007	0.2341
187	3fppA02_A	0.0139332	0.456744	0.0718133	1	-1	0.575715	0	3fppA02	2.40.50.100	2.4	2	0.2878	0.249
188	2a8xA03_A	0.0215023	0.734593	0.0184255	1	1	0.0277015	0.972299	2a8xA03	3.30.390.30	3.3	3	0.2837	0.1917
189	2dziA00_A	0.00636935	0.55671	0.132827	1	-1	0.459606	0	2dziA00	3.10.20.90	3.1	3	0.2843	0.2417
190	3rmuA00_A	0.012393	0.888965	0.00336134	1	-1	0.047902	0	3rmuA00	3.10.180.10	3.1	3	0.3204	0.2046
191	2cphA01_A	0.00590615	0.572178	0.137143	1	-1	0.391352	0	2cphA01	3.30.70.330	3.3	3	0.3199	0.2636
192	2azpA02_A	0.00484489	0.843704	0.0418848	1	-1	0.00717364	0	2azpA02	3.10.310.10	3.1	3	0.3377	0.1753
193	1zkhA00_A	0.00921813	0.571504	0.0934066	1	-1	0.422179	0	1zkhA00	3.10.20.90	3.1	3	0.3478	0.2745
194	2rqtA00_A	0.0083637	0.0444386	0.175197	1	-1	0.825255	0	2rqtA00	2.30.30.40	2.3	2	0.8126	0.7464
195	2knoA01_A	0.0182279	0.743624	0.0257732	1	1	0.0277015	0.972299	2knoA01	3.30.505.10	3.3	3	0.3086	0.2082
196	1wg1A01_A	0.00966708	0.339767	0.111732	1	-1	0.614658	0	1wg1A01	3.30.70.330	3.3	3	0.3301	0.2862
197	3llpB04_B	0.00603778	0.624481	0.112228	1	-1	0.366106	0	3llpB04	2.80.10.50	2.8	2	0.3414	0.2382
198	2cpdA01_A	0.0229185	0.407175	0.0455342	1	-1	0.629791	0	2cpdA01	3.30.70.330	3.3	3	0.3073	0.2669
199	4iapA01_A	0.00490142	0.590196	0.156977	1	-1	0.421654	0	4iapA01	2.30.29.30	2.3	2	0.4381	0.327
200	1wn1A01_A	0.0255576	0.749787	0.00674536	1	-1	0.000472218	0	1wn1A01	3.40.350.10	3.4	3	0.3331	0.2136
201	5acbD01_D	0.0066623	0.735501	0.0703518	1	1	0.0277015	0.972299	5acbD01	3.30.200.20	3.3	3	0.4517	0.2999
202	3hueA01_A	0.0130789	0.730695	0.041876	1	1	0.0615909	0.938409	3hueA01	2.60.200.20	2.6	2	0.3258	0.2145
203	1an8A02_A	0.00873843	0.410959	0.122278	1	-1	0.617192	0	1an8A02	2.40.50.110	2.4	2	0.4309	0.3511
204	1p97A00_A	0.00535393	0.754883	0.0718133	1	-1	0.0825882	0	1p97A00	3.30.450.20	3.3	3	0.3517	0.2356
205	1tg0A00_A	0.0115997	0.33069	0.101476	1	-1	0.614658	0	1tg0A00	2.30.30.40	2.3	2	0.8081	0.6945
206	2p9bA01_A	0.0275289	0.685213	0.0184255	1	-1	0.167161	0	2p9bA01	2.30.40.10	2.3	2	0.344	0.2451
207	2y7bA00_A	0.0111905	0.860032	0.0184255	1	1	0	1	2y7bA00	2.30.29.30	2.3	2	0.4575	0.2367
208	2x4fB01_B	0.0173382	0.630808	0.0455342	1	-1	0.150438	0	2x4fB01	3.30.200.20	3.3	3	0.4168	0.3025
209	4hoiB00_B	0.0163363	0.724297	0.0351759	1	1	0.0277015	0.972299	4hoiB00	3.30.450.20	3.3	3	0.3569	0.2333
210	4pkdB02_B	0.010256	0.779203	0.040201	1	1	0	1	4pkdB02	3.30.70.330	3.3	3	0.3315	0.2059
211	2vuvA00_A	0.00438611	0.739274	0.0854545	1	1	0.0731258	0.926874	2vuvA00	3.10.100.10	3.1	3	0.3577	0.2022
212	1wg4A01_A	0.00741466	0.366341	0.194	1	-1	0.617611	0	1wg4A01	3.30.70.330	3.3	3	0.322	0.265
213	3ggeA00_A	0.00411617	0.683382	0.115888	1	-1	0.177282	0	3ggeA00	2.30.42.10	2.3	2	0.3528	0.2546
214	1p1mA01_A	0.00828696	0.675852	0.0815217	1	-1	0.269801	0	1p1mA01	2.30.40.10	2.3	2	0.3255	0.2286
215	1mfgA00_A	0.00528311	0.612613	0.141491	1	-1	0.417033	0	1mfgA00	2.30.42.10	2.3	2	0.356	0.2532
216	1jwoA00_A	0.00960945	0.622856	0.0854271	1	-1	0.350179	0	1jwoA00	3.30.505.10	3.3	3	0.3205	0.2422
217	2pehA01_A	0.00948405	0.541321	0.103853	1	-1	0.423274	0	2pehA01	3.30.70.330	3.3	3	0.3011	0.2505
218	2cpxA01_A	0.00788519	0.517306	0.137143	1	-1	0.445044	0	2cpxA01	3.30.70.330	3.3	3	0.2961	0.2505
219	2c9wA01_A	0.0308607	0.731328	0.00674536	1	1	0.0762675	0.923732	2c9wA01	3.30.505.10	3.3	3	0.2944	0.1965
220	3mxlA02_A	0.00728246	0.770381	0.0585106	1	-1	0.00937039	0	3mxlA02	2.40.110.10	2.4	2	0.3629	0.2385
221	2edvA00_A	0.00236817	0.776247	0.079566	1	1	0.0277015	0.972299	2edvA00	2.30.42.10	2.3	2	0.3776	0.2687
222	3llpB01_B	0.00891812	0.729764	0.0622776	1	1	0.0277015	0.972299	3llpB01	2.80.10.50	2.8	2	0.4487	0.2498
223	2kdkA01_A	0.0141853	0.723475	0.0418848	1	1	0.0277015	0.972299	2kdkA01	3.30.450.20	3.3	3	0.357	0.2455
224	2i6lA01_A	0.00446955	0.683685	0.115888	1	-1	0.177282	0	2i6lA01	3.30.200.20	3.3	3	0.4164	0.2912
225	4f0lB01_B	0.0125322	0.687402	0.0566372	1	-1	0.0237443	0	4f0lB01	2.30.40.10	2.3	2	0.3275	0.2201
226	4fd9A00_A	0.00577165	0.57793	0.166016	1	-1	0.473228	0	4fd9A00	2.60.20.10	2.6	2	0.283	0.2119
227	1jznA00_A	0.0102102	0.772331	0.0437063	1	1	0	1	1jznA00	3.10.100.10	3.1	3	0.3934	0.2101
228	4melA02_A	0.030655	0.673748	0.0187713	1	-1	0.196763	0	4melA02	3.10.20.90	3.1	3	0.2437	0.1955
229	1wy8A00_A	0.00656261	0.728622	0.0815217	1	1	0.0277015	0.972299	1wy8A00	3.10.20.90	3.1	3	0.2831	0.2302
230	2pfwA00_A	0.0207229	0.754541	0.0217755	1	1	0.0277015	0.972299	2pfwA00	2.60.120.10	2.6	2	0.3597	0.2302
231	3snyA00_A	0.0130264	0.435657	0.0904523	1	-1	0.575715	0	3snyA00	2.60.20.10	2.6	2	0.2822	0.2133
232	4a8xA00_A	0.0157555	0.633497	0.0585106	1	-1	0.150438	0	4a8xA00	3.30.70.330	3.3	3	0.2939	0.2258
233	3s4kA00_A	0.0197813	0.825577	0.00674536	1	-1	0.0371771	0	3s4kA00	3.10.129.10	3.1	3	0.3294	0.2155
234	5fq0A00_A	0.0237498	0.74457	0.0184255	1	1	0.0277015	0.972299	5fq0A00	2.60.120.10	2.6	2	0.3467	0.2156
235	2zeqA00_A	0.0100687	0.505712	0.117253	1	-1	0.504745	0	2zeqA00	3.10.20.90	3.1	3	0.2809	0.237
236	1x5oA01_A	0.0100385	0.578496	0.103512	1	-1	0.447019	0	1x5oA01	3.30.70.330	3.3	3	0.2605	0.218
237	1okiA01_A	0.0101857	0.543559	0.107607	1	-1	0.445044	0	1okiA01	2.60.20.10	2.6	2	0.2759	0.2159
238	3wleA01_A	0.00887822	0.943462	0.0134003	1	-1	0.232141	0	3wleA01	3.90.180.10	3.9	3	0.3454	0.1305
239	1wzlA04_A	0.0533667	0.570119	0.0167504	1	-1	0.615023	0	1wzlA04	2.60.40.1180	2.6	2	0.2917	0.2444
240	3hhjB00_B	0.0150773	0.807301	0.0240137	1	1	0	1	3hhjB00	3.90.79.10	3.9	3	0.3516	0.2066
241	5dzvB05_B	0.0117562	0.852234	0.0251256	1	1	0	1	5dzvB05	2.60.40.60	2.6	2	0.3082	0.2124
242	1bywA00_A	0.0229347	0.709071	0.0301508	1	1	0.0769089	0.923091	1bywA00	3.30.450.20	3.3	3	0.3528	0.2357
243	2h2tB01_B	0.00441117	0.6662	0.154739	1	-1	0.399905	0	2h2tB01	3.10.100.10	3.1	3	0.373	0.2265
244	1ybiA01_A	0.0122704	0.775209	0.041876	1	1	0	1	1ybiA01	2.80.10.50	2.8	2	0.4017	0.2153
245	3jzyA00_A	0.0131908	0.83928	0.0234506	1	1	0	1	3jzyA00	2.60.40.150	2.6	2	0.3063	0.198
246	1lufA01_A	0.0138588	0.663944	0.0622776	1	-1	0.15853	0	1lufA01	3.30.200.20	3.3	3	0.3281	0.255
247	2edpA01_A	0.0151819	0.542852	0.0776173	1	-1	0.337298	0	2edpA01	2.30.42.10	2.3	2	0.3585	0.2728
248	2vcyA01_A	0.0127473	0.930539	0.00335008	1	-1	0.0780576	0	2vcyA01	3.90.180.10	3.9	3	0.4047	0.1678
249	1dv8A00_A	0.00426067	0.766671	0.0894161	1	1	0.0277015	0.972299	1dv8A00	3.10.100.10	3.1	3	0.3747	0.2055

## Sheet: 4lq0A02
	structureId	b-phipsi	w-rdist	t-alpha	cluster	originalLabels	outlierScores	probabilities	filename	cath	ca	c	3D	3D-cand
0	2y9mA00_A	0.00498188	0.22659	0.00706714	0	-1	0.487045	0	2y9mA00	3.10.110.10	3.1	3	0.3268	0.302
1	4z1xA02_A	0.00714977	0.211678	0.0053286	0	-1	0.471248	0	4z1xA02	3.10.28.10	3.1	3	0.8956	0.919
2	3fv6A00_A	0.00220088	0.206441	0.0848057	0	-1	0.379594	0	3fv6A00	3.10.580.10	3.1	3	0.29	0.2926
3	4yisB02_B	0.0017277	0.162269	0.0968992	0	-1	0.527585	0	4yisB02	3.10.28.10	3.1	3	0.8581	0.9234
4	3ddjA02_A	0.0062702	0.192189	0.0290909	0	-1	0.450036	0	3ddjA02	3.10.580.10	3.1	3	0.2553	0.2737
5	2uczA00_A	0.0020761	0.241471	0.102473	0	-1	0.22847	0	2uczA00	3.10.110.10	3.1	3	0.3157	0.2936
6	3rr1A01_A	0.00599756	0.263717	0.0441696	0	-1	0.327242	0	3rr1A01	3.30.390.10	3.3	3	0.3014	0.3199
7	4hnlA01_A	0.00880462	0.20477	0.0265018	0	-1	0.329242	0	4hnlA01	3.30.390.10	3.3	3	0.3072	0.3099
8	5d84A01_A	0.00439114	0.342307	0.0300353	0	0	0.3121	0.6879	5d84A01	3.40.50.1100	3.4	3	0.247	0.2235
9	5l2qB02_B	0.00482573	0.306872	0.0724382	0	-1	0.190521	0	5l2qB02	1.10.510.10	1.1	1	0.358	0.2986
10	4cxiA00_A	0.00644537	0.237112	0.0740038	0	-1	0.314642	0	4cxiA00	3.30.710.10	3.3	3	0.2904	0.3139
11	3hdoA01_A	0.00686077	0.326321	0.0143369	0	-1	0.0675894	0	3hdoA01	3.90.1150.10	3.9	3	0.2881	0.3199
12	3e54A00_A	0.00526337	0.135256	0.109541	0	-1	0.658962	0	3e54A00	3.10.28.10	3.1	3	0.8277	0.7693
13	3o2uA01_A	0.00552166	0.273894	0.090106	0	-1	0.214964	0	3o2uA01	3.10.110.10	3.1	3	0.3258	0.3052
14	3tpaA03_A	0.0049313	0.336571	0.0424028	0	0	0.3121	0.6879	3tpaA03	3.10.105.10	3.1	3	0.3482	0.2713
15	2nx8A00_A	0.00375069	0.303144	0.111307	0	0	0	1	2nx8A00	3.40.140.10	3.4	3	0.3449	0.3147
16	1dciA01_A	0.0054972	0.265251	0.107774	0	-1	0.233238	0	1dciA01	3.90.226.10	3.9	3	0.2994	0.2325
17	5isuA03_A	0.00466204	0.326072	0.0830389	0	0	0.334092	0.665908	5isuA03	3.10.105.10	3.1	3	0.3604	0.2827
18	3bc8A02_A	0.00192324	0.260016	0.164311	0	-1	0.0776682	0	3bc8A02	3.40.640.10	3.4	3	0.2799	0.2141
19	1yh2A00_A	0.00531067	0.371469	0.0235081	0	-1	0.0955644	0	1yh2A00	3.10.110.10	3.1	3	0.3357	0.3229
20	5cemA02_A	0.00935213	0.271468	0.0618375	0	-1	0.232715	0	5cemA02	1.10.510.10	1.1	1	0.3598	0.3148
21	1xi9B01_B	0.00921558	0.140797	0.0884615	0	-1	0.660074	0	1xi9B01	3.90.1150.10	3.9	3	0.3305	0.3355
22	3qmjA00_A	0.00125513	0.32982	0.136042	0	0	0	1	3qmjA00	3.90.226.10	3.9	3	0.3655	0.2856
23	3sl7A00_A	0.0111263	0.312359	0.0143369	0	-1	0.0860223	0	3sl7A00	3.10.580.10	3.1	3	0.2476	0.2559
24	3sllB01_B	0.00709539	0.289941	0.102473	0	0	0.232655	0.767345	3sllB01	3.90.226.10	3.9	3	0.3538	0.2835
25	3kh5A01_A	0.0103147	0.3244	0.0159011	0	-1	0.0602295	0	3kh5A01	3.10.580.10	3.1	3	0.3014	0.3103
26	3ffhA02_A	0.00649873	0.306221	0.102473	0	0	0	1	3ffhA02	3.40.640.10	3.4	3	0.3196	0.249
27	1yrvA00_A	0.0121096	0.259299	0.0353357	0	-1	0.310332	0	1yrvA00	3.10.110.10	3.1	3	0.2764	0.2689
28	2bepA00_A	0.00312928	0.396245	0.024735	0	-1	0.170447	0	2bepA00	3.10.110.10	3.1	3	0.3213	0.3092
29	3i47A01_A	0.00420384	0.370122	0.0618375	0	0	0.250617	0.749383	3i47A01	3.90.226.10	3.9	3	0.3417	0.2786
30	4oevA03_A	0.00427898	0.335773	0.113074	0	0	0	1	4oevA03	3.10.105.10	3.1	3	0.3753	0.2829
31	5fmgB00_B	0.0124486	0.290114	0.024735	0	-1	0.296128	0	5fmgB00	3.60.20.10	3.6	3	0.3859	0.2999
32	5fmgF00_F	0.00645075	0.362764	0.0353357	0	0	0.321182	0.678818	5fmgF00	3.60.20.10	3.6	3	0.3835	0.2912
33	3qldA01_A	0.0026441	0.385099	0.0618375	0	0	0.250617	0.749383	3qldA01	3.30.390.10	3.3	3	0.3018	0.3018
34	1tdjA01_A	0.000699622	0.38663	0.0759717	0	0	0.336528	0.663472	1tdjA01	3.40.50.1100	3.4	3	0.3269	0.2514
35	2vwiA02_A	0.0104354	0.240193	0.0865724	0	-1	0.322887	0	2vwiA02	1.10.510.10	1.1	1	0.3895	0.3483
36	5fmgM00_M	0.00931292	0.337036	0.0385321	0	0	0.3121	0.6879	5fmgM00	3.60.20.10	3.6	3	0.3474	0.2806
37	5fmgA00_A	0.0101998	0.309504	0.0618375	0	-1	0.181854	0	5fmgA00	3.60.20.10	3.6	3	0.3736	0.2831
38	4iqyB00_B	0.00657486	0.302686	0.125442	0	0	0	1	4iqyB00	3.40.220.10	3.4	3	0.3045	0.2338
39	1q5qA00_A	0.00518261	0.283905	0.160777	0	0	0.20518	0.79482	1q5qA00	3.60.20.10	3.6	3	0.3782	0.2864
40	3oc7A01_A	0.00691063	0.35913	0.0565371	0	0	0.250617	0.749383	3oc7A01	3.90.226.10	3.9	3	0.3382	0.2963
41	1fg3A01_A	0.00664207	0.331027	0.100707	0	0	0	1	1fg3A01	3.40.640.10	3.4	3	0.296	0.2401
42	3ftbA02_A	0.00362013	0.284758	0.176678	0	0	0.20518	0.79482	3ftbA02	3.40.640.10	3.4	3	0.2843	0.2166
43	2vx2A01_A	0.00749086	0.349921	0.0689046	0	0	0.250617	0.749383	2vx2A01	3.90.226.10	3.9	3	0.361	0.2915
44	1yavB00_B	0.0069655	0.323947	0.109804	0	0	0	1	1yavB00	3.10.580.10	3.1	3	0.2709	0.2875
45	4au2D01_D	0.00125354	0.33798	0.160777	0	0	0.0829624	0.917038	4au2D01	3.30.497.10	3.3	3	0.299	0.2282
46	2aeuA02_A	0.00374297	0.257705	0.187279	0	-1	0.11232	0	2aeuA02	3.40.640.10	3.4	3	0.3225	0.2456
47	5fmgG00_G	0.00825862	0.353504	0.0547703	0	0	0.250617	0.749383	5fmgG00	3.60.20.10	3.6	3	0.385	0.2894
48	2pgwA01_A	0.0101356	0.2583	0.107774	0	-1	0.214964	0	2pgwA01	3.30.390.10	3.3	3	0.2702	0.2702
49	3mdyA02_A	0.00842709	0.312638	0.106007	0	0	0	1	3mdyA02	1.10.510.10	1.1	1	0.377	0.2937
50	2douA02_A	0.00486206	0.342718	0.130742	0	0	0	1	2douA02	3.40.640.10	3.4	3	0.3496	0.259
51	5kztA03_A	0.00692715	0.335312	0.107774	0	0	0	1	5kztA03	3.10.105.10	3.1	3	0.3643	0.2803
52	4c0tA02_A	0.00415145	0.355609	0.128975	0	0	0.0484072	0.951593	4c0tA02	1.10.510.10	1.1	1	0.3417	0.2784
53	2o16B00_B	0.0119612	0.322	0.0424028	0	0	0.3121	0.6879	2o16B00	3.10.580.10	3.1	3	0.2688	0.2869
54	3qqyA01_A	0.00965147	0.373298	0.00891266	0	-1	0.214833	0	3qqyA01	3.10.28.10	3.1	3	0.8623	0.8679
55	1uiuA02_A	0.00558964	0.349802	0.114841	0	0	0.0484072	0.951593	1uiuA02	3.10.105.10	3.1	3	0.3866	0.2845
56	3x44A01_A	0.00555867	0.329741	0.136042	0	0	0	1	3x44A01	3.40.50.1100	3.4	3	0.2678	0.2274
57	3pc3A03_A	0.014478	0.275404	0.0530035	0	-1	0.296128	0	3pc3A03	3.10.580.10	3.1	3	0.2853	0.2903
58	4lq0A01_A	0.0127265	0.354374	0.00706714	0	-1	0.175254	0	4lq0A01	3.10.28.10	3.1	3	0.8687	0.8859
59	1gytL01_L	0.00737746	0.32152	0.125442	0	0	0.0125097	0.98749	1gytL01	3.40.220.10	3.4	3	0.2939	0.2544
60	2a7kB01_B	0.00286629	0.369421	0.130742	0	0	0.170828	0.829172	2a7kB01	3.90.226.10	3.9	3	0.3473	0.2819
61	4f0fA02_A	0.00307695	0.40233	0.0759717	0	0	0.250617	0.749383	4f0fA02	1.10.510.10	1.1	1	0.3485	0.2989
62	3pzfA02_A	0.0103935	0.335977	0.0636042	0	-1	0.00345417	0	3pzfA02	3.30.497.10	3.3	3	0.2895	0.245
63	4r5zA01_A	0.00408624	0.352023	0.150407	0	0	0.17418	0.82582	4r5zA01	3.90.1150.10	3.9	3	0.2689	0.2983
64	2wqmA02_A	0.0100243	0.325378	0.0954064	0	0	0	1	2wqmA02	1.10.510.10	1.1	1	0.3601	0.3061
65	2wp8B00_B	0.00695421	0.280784	0.167845	0	0	0.20518	0.79482	2wp8B00	3.30.230.70	3.3	3	0.3385	0.2585
66	1h6hA00_A	0.0111984	0.150166	0.130742	0	-1	0.557795	0	1h6hA00	3.30.1520.10	3.3	3	0.2941	0.299
67	4jotA01_A	0.00408586	0.240796	0.212014	0	-1	0.384371	0	4jotA01	3.90.226.10	3.9	3	0.2953	0.233
68	5c98A01_A	0.00770972	0.363909	0.0777385	0	0	0.314207	0.685793	5c98A01	3.30.497.10	3.3	3	0.2977	0.23
69	1v2dA02_A	0.00568954	0.348004	0.141343	0	0	0	1	1v2dA02	3.40.640.10	3.4	3	0.2965	0.2194
70	3cx5B01_B	0.00115666	0.391908	0.125442	0	0	0.281234	0.718766	3cx5B01	3.30.830.10	3.3	3	0.3131	0.2398
71	4bhdA01_A	0.00818753	0.26003	0.164311	0	-1	0.0759071	0	4bhdA01	3.40.640.10	3.4	3	0.3016	0.2229
72	2xriA01_A	0.00790157	0.271387	0.166078	0	0	0.20518	0.79482	2xriA01	3.30.420.10	3.3	3	0.3257	0.2573
73	2il5A00_A	0.0250391	0.21325	0.0053286	0	-1	0.390662	0	2il5A00	3.30.530.20	3.3	3	0.2625	0.2557
74	1bs0A02_A	0.00586245	0.269118	0.189046	0	-1	0.029972	0	1bs0A02	3.40.640.10	3.4	3	0.3089	0.2283
75	3rcyB01_B	0.0216637	0.29445	0.00706714	0	-1	0.323516	0	3rcyB01	3.30.390.10	3.3	3	0.2941	0.3021
76	1i99I01_I	0.0144481	0.348046	0.0143369	0	-1	0.0657049	0	1i99I01	3.30.497.10	3.3	3	0.2656	0.2199
77	2z5cC00_C	0.00569557	0.366831	0.116608	0	0	0.0355482	0.964452	2z5cC00	3.60.20.10	3.6	3	0.3503	0.2942
78	2acfD00_D	0.00732926	0.410449	0.0143369	0	-1	0.311834	0	2acfD00	3.40.220.10	3.4	3	0.2729	0.244
79	3e39A00_A	0.00371075	0.231353	0.226148	0	-1	0.521392	0	3e39A00	3.40.109.10	3.4	3	0.308	0.2733
80	1o50A00_A	0.00740769	0.389659	0.0512367	0	0	0.273355	0.726645	1o50A00	3.10.580.10	3.1	3	0.2985	0.3078
81	3p1tA02_A	0.000877699	0.246175	0.240283	0	-1	0.55578	0	3p1tA02	3.40.640.10	3.4	3	0.2846	0.2394
82	2fuvA01_A	0.00875862	0.294254	0.15371	0	-1	0.0626541	0	2fuvA01	3.40.120.10	3.4	3	0.2835	0.2289
83	4yliE00_E	0.0175019	0.312182	0.0328467	0	-1	0.0654342	0	4yliE00	3.10.100.10	3.1	3	0.3104	0.3078
84	4rkcA02_A	0.00628705	0.32464	0.162544	0	0	0	1	4rkcA02	3.40.640.10	3.4	3	0.3147	0.2209
85	3qdlA00_A	0.00614206	0.28792	0.187279	0	0	0.211967	0.788033	3qdlA00	3.40.109.10	3.4	3	0.2871	0.2507
86	1jxzB01_B	0.00768386	0.330883	0.136042	0	0	0	1	1jxzB01	3.90.226.10	3.9	3	0.3749	0.2973
87	3cq4A02_A	0.00177967	0.359824	0.174912	0	0	0	1	3cq4A02	3.40.640.10	3.4	3	0.2808	0.2053
88	3ozqA02_A	0.00427427	0.421993	0.0530035	0	0	0.241288	0.758712	3ozqA02	3.30.497.10	3.3	3	0.2744	0.2442
89	3e10A00_A	0.0102802	0.233987	0.15371	0	-1	0.307259	0	3e10A00	3.40.109.10	3.4	3	0.2707	0.272
90	2xhgA01_A	0.009247	0.216681	0.167845	0	-1	0.490257	0	2xhgA01	3.30.559.10	3.3	3	0.3404	0.3015
91	1wueB01_B	0.00958792	0.385262	0.0318021	0	-1	0.0223369	0	1wueB01	3.30.390.10	3.3	3	0.2929	0.2902
92	1jpdX02_X	0.012515	0.321139	0.0883392	0	0	0.148593	0.851407	1jpdX02	3.20.20.120	3.2	3	0.2852	0.2227
93	3kh5A02_A	0.0164022	0.284135	0.0706714	0	-1	0.184778	0	3kh5A02	3.10.580.10	3.1	3	0.2841	0.2998
94	4efjA01_A	0.00520724	0.419266	0.0388693	0	-1	0.128029	0	4efjA01	3.10.28.10	3.1	3	0.8186	0.8572
95	4r62A00_A	0.00322309	0.437458	0.0512367	0	0	0.241288	0.758712	4r62A00	3.10.110.10	3.1	3	0.3264	0.3233
96	4fjwD01_D	0.0145523	0.344426	0.0282686	0	0	0.3121	0.6879	4fjwD01	3.90.226.10	3.9	3	0.2934	0.2326
97	2yqdA00_A	0.00647388	0.358127	0.128975	0	0	0.087233	0.912767	2yqdA00	1.20.920.10	1.2	1	0.3162	0.3623
98	1csnA02_A	0.00772016	0.340713	0.130742	0	0	0	1	1csnA02	1.10.510.10	1.1	1	0.3791	0.2971
99	1kkhA01_A	0.0130686	0.307664	0.0989399	0	0	0	1	1kkhA01	3.30.230.10	3.3	3	0.2885	0.252
100	1v6fA00_A	0.0113478	0.315144	0.111307	0	0	0	1	1v6fA00	3.40.20.10	3.4	3	0.2985	0.2936
101	4x9mA02_A	0.0202691	0.239815	0.04947	0	-1	0.329242	0	4x9mA02	3.30.9.10	3.3	3	0.301	0.2835
102	4mi2B01_B	0.00911978	0.336417	0.121908	0	0	0	1	4mi2B01	3.90.226.10	3.9	3	0.3393	0.2707
103	4w8iA02_A	0.00887454	0.342157	0.118375	0	0	0	1	4w8iA02	3.40.640.10	3.4	3	0.2628	0.1982
104	1zdnA00_A	0.00336277	0.433808	0.0600707	0	0	0.241288	0.758712	1zdnA00	3.10.110.10	3.1	3	0.3089	0.3037
105	4qflA03_A	0.00376822	0.333447	0.196113	0	0	0	1	4qflA03	3.10.105.10	3.1	3	0.3672	0.28
106	1vb3A02_A	0.00184458	0.365857	0.176678	0	0	0	1	1vb3A02	3.40.50.1100	3.4	3	0.3036	0.2425
107	4pdpB02_B	0.00920878	0.345529	0.116608	0	0	0	1	4pdpB02	1.10.510.10	1.1	1	0.3551	0.2978
108	5jeaD00_D	0.0134509	0.299656	0.106007	0	0	0	1	5jeaD00	3.30.230.70	3.3	3	0.3312	0.2473
109	3ddjA01_A	0.0160123	0.332128	0.040636	0	0	0.3121	0.6879	3ddjA01	3.10.580.10	3.1	3	0.2325	0.2549
110	3tlfD01_D	0.00471193	0.323662	0.201413	0	0	0.0485857	0.951414	3tlfD01	3.90.226.10	3.9	3	0.3204	0.2548
111	1ocsA00_A	0.00926309	0.404198	0.0176678	0	-1	0.282145	0	1ocsA00	3.30.1520.10	3.3	3	0.334	0.3607
112	4ze8A03_A	0.0053679	0.342417	0.173145	0	0	0	1	4ze8A03	3.10.105.10	3.1	3	0.3808	0.3033
113	2ediA01_A	0.00354502	0.276985	0.234982	0	-1	0.283685	0	2ediA01	3.10.110.10	3.1	3	0.3181	0.3016
114	1rypK00_K	0.0128127	0.343667	0.0706714	0	0	0.328959	0.671041	1rypK00	3.60.20.10	3.6	3	0.3363	0.277
115	5ailB00_B	0.00308206	0.422745	0.090106	0	0	0.242133	0.757867	5ailB00	3.40.220.10	3.4	3	0.3137	0.2667
116	4fajA03_A	0.00168859	0.32822	0.220848	0	0	0.264854	0.735146	4fajA03	3.10.105.10	3.1	3	0.357	0.2794
117	2i6lA02_A	0.012163	0.332269	0.0989399	0	0	0.00230704	0.997693	2i6lA02	1.10.510.10	1.1	1	0.3552	0.2856
118	3hdoA02_A	0.00762287	0.327175	0.164311	0	0	0	1	3hdoA02	3.40.640.10	3.4	3	0.3028	0.2326
119	1lc5A02_A	0.00471371	0.30338	0.219081	0	0	0.109463	0.890537	1lc5A02	3.40.640.10	3.4	3	0.2886	0.2133
120	2bhsB01_B	0.00525391	0.474514	0.00883392	0	-1	0.326593	0	2bhsB01	3.40.50.1100	3.4	3	0.292	0.2614
121	2gn0B01_B	0.00111435	0.374965	0.180212	0	0	0.0903076	0.909692	2gn0B01	3.40.50.1100	3.4	3	0.2951	0.2242
122	2j5iA01_A	0.00327898	0.325089	0.219081	0	0	0.178712	0.821288	2j5iA01	3.90.226.10	3.9	3	0.3726	0.2899
123	4cooB01_B	0.00492267	0.351971	0.185512	0	0	0	1	4cooB01	3.40.50.1100	3.4	3	0.3391	0.2671
124	1u08A02_A	0.00310304	0.348592	0.208481	0	0	0.223118	0.776882	1u08A02	3.40.640.10	3.4	3	0.3268	0.2299
125	5j6cA00_A	0.0172623	0.215053	0.116608	0	-1	0.379594	0	5j6cA00	3.40.109.10	3.4	3	0.2851	0.2553
126	3gd6A02_A	0.00524531	0.356264	0.176678	0	0	0	1	3gd6A02	3.20.20.120	3.2	3	0.3097	0.2318
127	2uv4A00_A	0.00859757	0.400955	0.0583039	0	0	0.272526	0.727474	2uv4A00	3.10.580.10	3.1	3	0.2773	0.2824
128	1c7nA02_A	0.00551971	0.342905	0.185512	0	0	0	1	1c7nA02	3.40.640.10	3.4	3	0.3203	0.2343
129	3ijlA02_A	0.00551611	0.371852	0.159011	0	0	0	1	3ijlA02	3.20.20.120	3.2	3	0.2992	0.2175
130	4itjB02_B	0.0137448	0.273278	0.139576	0	-1	0.131047	0	4itjB02	1.10.510.10	1.1	1	0.3586	0.3063
131	1vp4A02_A	0.00760888	0.324702	0.178445	0	0	0.0533897	0.94661	1vp4A02	3.40.640.10	3.4	3	0.3408	0.2476
132	1jp4A01_A	0.0173579	0.299173	0.0989399	0	0	0.171852	0.828148	1jp4A01	3.30.540.10	3.3	3	0.34	0.3036
133	3hmkA01_A	0.00588398	0.3899	0.125442	0	0	0.276195	0.723805	3hmkA01	3.40.50.1100	3.4	3	0.3061	0.2346
134	4gl8A03_A	0.0130769	0.312467	0.130742	0	0	0	1	4gl8A03	3.10.105.10	3.1	3	0.3682	0.2895
135	4hacA01_A	0.0233798	0.210206	0.0777385	0	-1	0.335735	0	4hacA01	3.30.230.10	3.3	3	0.2936	0.2553
136	3cx5A01_A	0.00352068	0.407856	0.137809	0	0	0.147272	0.852728	3cx5A01	3.30.830.10	3.3	3	0.3333	0.2643
137	5fmgK00_K	0.0159093	0.360708	0.040636	0	-1	0.015809	0	5fmgK00	3.60.20.10	3.6	3	0.333	0.2765
138	4d3pA00_A	0.00202038	0.640953	0.00530035	0	1	0.0346955	0.965305	4d3pA00	3.90.190.10	3.9	3	0.2917	0.2917
139	3getA01_A	0.00272522	0.312416	0.250883	0	0	0.113546	0.886454	3getA01	3.40.640.10	3.4	3	0.2946	0.2167
140	1iayA02_A	0.00676653	0.423432	0.0583039	0	0	0.241288	0.758712	1iayA02	3.40.640.10	3.4	3	0.2841	0.1937
141	2bujA02_A	0.00724545	0.309479	0.206714	0	0	0.0485857	0.951414	2bujA02	1.10.510.10	1.1	1	0.3756	0.3099
142	4mouA01_A	0.00730174	0.320826	0.19788	0	0	0.150129	0.849871	4mouA01	3.90.226.10	3.9	3	0.3191	0.2592
143	4wnoA02_A	0.00318712	0.358612	0.210247	0	0	0	1	4wnoA02	1.10.510.10	1.1	1	0.3676	0.3167
144	4lmiA00_A	0.03209	0.278515	0.0176678	0	-1	0.432494	0	4lmiA00	3.10.450.50	3.1	3	0.2289	0.2468
145	1lc5A01_A	0.00328943	0.634092	0.00176991	0	1	0.103897	0.896103	1lc5A01	3.90.1150.10	3.9	3	0.3076	0.3453
146	4ki9A00_A	0.00452448	0.517964	0.0176678	0	1	0.131354	0.868646	4ki9A00	3.90.190.10	3.9	3	0.3468	0.3319
147	3stoA01_A	0.00642729	0.376565	0.151943	0	0	0.0910793	0.908921	3stoA01	3.30.497.10	3.3	3	0.3131	0.237
148	1jetA03_A	0.00204755	0.326223	0.249117	0	0	0.113546	0.886454	1jetA03	3.10.105.10	3.1	3	0.358	0.2762
149	5i7wB01_B	0.0161751	0.296766	0.125442	0	0	0.0698962	0.930104	5i7wB01	3.40.50.1100	3.4	3	0.3245	0.2637
150	1fg3A02_A	0.015718	0.311758	0.120792	0	0	0	1	1fg3A02	3.90.1150.10	3.9	3	0.3023	0.3343
151	3r2kA00_A	0.121665	0.254562	0.00176991	0	-1	0.645909	0	3r2kA00	1.20.1260.10	1.2	1	0.3349	0.3364
152	1qyiA01_A	0.00453018	0.455701	0.0848057	0	0	0.241288	0.758712	1qyiA01	3.40.50.1000	3.4	3	0.2853	0.2447
153	1rypL00_L	0.0234077	0.207252	0.0989399	0	-1	0.335735	0	1rypL00	3.60.20.10	3.6	3	0.3127	0.2455
154	1v6aA02_A	0.0164781	0.322555	0.107774	0	0	0	1	1v6aA02	3.90.110.10	3.9	3	0.309	0.2825
155	2chrA02_A	0.0122959	0.33083	0.139576	0	0	0	1	2chrA02	3.20.20.120	3.2	3	0.2959	0.2384
156	1vpaA00_A	0.011193	0.336601	0.14841	0	0	0	1	1vpaA00	3.90.550.10	3.9	3	0.3201	0.2446
157	3q71A00_A	0.00768179	0.341222	0.183746	0	0	0	1	3q71A00	3.40.220.10	3.4	3	0.2877	0.2297
158	3isaB00_B	0.0059105	0.374309	0.167845	0	0	0	1	3isaB00	3.90.226.10	3.9	3	0.343	0.2511
159	4m0xA02_A	0.0103602	0.370542	0.114841	0	0	0.170616	0.829384	4m0xA02	3.20.20.120	3.2	3	0.3093	0.2256
160	2vxxA00_A	0.0353708	0.21258	0.0371025	0	-1	0.329242	0	2vxxA00	1.20.1260.10	1.2	1	0.415	0.3723
161	1a9xA06_A	0.0112888	0.292548	0.180212	0	0	0.20518	0.79482	1a9xA06	3.30.470.20	3.3	3	0.3666	0.2921
162	2yjkC00_C	0.062427	0.224927	0.0107143	0	-1	0.434715	0	2yjkC00	1.20.1260.10	1.2	1	0.3762	0.3589
163	2hcmA01_A	0.00196561	0.653209	0.0194346	0	1	0.0346955	0.965305	2hcmA01	3.90.190.10	3.9	3	0.2764	0.2818
164	3le2A01_A	0.00541069	0.400984	0.146643	0	0	0.104316	0.895684	3le2A01	3.30.497.10	3.3	3	0.3016	0.2218
165	5m43A00_A	0.00452594	0.49722	0.0442804	0	-1	0.0624263	0	5m43A00	3.90.190.10	3.9	3	0.3176	0.2929
166	4i9fB01_B	0.00287501	0.649899	0.0141343	0	1	0.0346955	0.965305	4i9fB01	3.40.50.1000	3.4	3	0.307	0.3057
167	2f6qA01_A	0.0160281	0.303044	0.132509	0	0	0	1	2f6qA01	3.90.226.10	3.9	3	0.3087	0.2556
168	1rypA00_A	0.00398175	0.445779	0.109541	0	0	0.322925	0.677075	1rypA00	3.60.20.10	3.6	3	0.3856	0.2768
169	2jg2A02_A	0.0108278	0.310574	0.183746	0	0	0.120287	0.879713	2jg2A02	3.40.640.10	3.4	3	0.3286	0.2375
170	1pzgC02_C	0.0192236	0.290789	0.121908	0	0	0.235309	0.764691	1pzgC02	3.90.110.10	3.9	3	0.3232	0.2876
171	3i3nA01_A	0.0130794	0.357378	0.113074	0	0	0	1	3i3nA01	3.30.710.10	3.3	3	0.2455	0.2588
172	3ly1A02_A	0.0102522	0.32265	0.180212	0	0	0.0847391	0.915261	3ly1A02	3.40.640.10	3.4	3	0.2674	0.2072
173	3unoE00_E	0.071283	0.14087	0.0282686	0	-1	0.670197	0	3unoE00	1.20.1260.10	1.2	1	0.379	0.3471
174	3e58A01_A	0.00228844	0.685478	0.0229682	0	1	0	1	3e58A01	3.40.50.1000	3.4	3	0.2846	0.2977
175	4ds2B00_B	0.0150196	0.373288	0.0600707	0	0	0.250617	0.749383	4ds2B00	3.10.110.10	3.1	3	0.2535	0.2447
176	3p1tA01_A	0.00834475	0.400818	0.111307	0	0	0.197046	0.802954	3p1tA01	3.90.1150.10	3.9	3	0.3071	0.3518
177	3kkiA02_A	0.00873719	0.295325	0.217314	0	0	0.0485857	0.951414	3kkiA02	3.40.640.10	3.4	3	0.3024	0.2204
178	1lldA02_A	0.0192857	0.295974	0.121908	0	0	0.099594	0.900406	1lldA02	3.90.110.10	3.9	3	0.3027	0.2754
179	3qxzA01_A	0.0109824	0.346766	0.157244	0	0	0.0685526	0.931447	3qxzA01	3.90.226.10	3.9	3	0.3099	0.2562
180	3ddmA01_A	0.00465636	0.614529	0.0106007	0	1	0.0346955	0.965305	3ddmA01	3.30.390.10	3.3	3	0.2597	0.2917
181	2oztA02_A	0.0030397	0.328469	0.261484	0	0	0.145563	0.854437	2oztA02	3.20.20.120	3.2	3	0.2761	0.2248
182	2o1bA02_A	0.0140209	0.331576	0.134276	0	0	0	1	2o1bA02	3.40.640.10	3.4	3	0.323	0.2456
183	5bqpD00_D	0.00808096	0.188119	0.245583	0	-1	0.67861	0	5bqpD00	3.40.50.2020	3.4	3	0.2741	0.2463
184	3kxrA02_A	0.00503976	0.605182	0.00883392	0	1	0.0346955	0.965305	3kxrA02	3.10.580.10	3.1	3	0.2392	0.2647
185	2zc0A02_A	0.0131618	0.315332	0.162544	0	0	0	1	2zc0A02	3.40.640.10	3.4	3	0.3316	0.2418
186	1bqgA01_A	0.0118029	0.392122	0.0760456	0	0	0.250617	0.749383	1bqgA01	3.30.390.10	3.3	3	0.2926	0.3054
187	1zzwA00_A	0.00488995	0.643294	0.00711744	0	1	0.0346955	0.965305	1zzwA00	3.90.190.10	3.9	3	0.2995	0.2995
188	1attA01_A	0.076648	0.233375	0.0272232	0	-1	0.46776	0	1attA01	2.30.39.10	2.3	2	0.2531	0.2613
189	3fkdA02_A	0.00405587	0.274326	0.319788	0	-1	0.541555	0	3fkdA02	3.40.640.10	3.4	3	0.2707	0.214
190	1as4A02_A	0.00919191	0.408539	0.0954064	0	0	0.202101	0.797899	1as4A02	3.30.497.10	3.3	3	0.2924	0.2224
191	2e7jA02_A	0.0163551	0.31354	0.137809	0	0	0.176888	0.823112	2e7jA02	3.40.640.10	3.4	3	0.2976	0.2096
192	1y8oA02_A	0.0131627	0.325752	0.157244	0	0	0	1	1y8oA02	3.30.565.10	3.3	3	0.291	0.2669
193	1h1cA02_A	0.0115355	0.277213	0.201413	0	-1	0.0385699	0	1h1cA02	3.40.640.10	3.4	3	0.3318	0.2657
194	3dmeA02_A	0.026453	0.320777	0.0565371	0	-1	0.1596	0	3dmeA02	3.30.9.10	3.3	3	0.3028	0.2932
195	2i7hA00_A	0.00921298	0.424151	0.0636042	0	0	0.241288	0.758712	2i7hA00	3.40.109.10	3.4	3	0.2994	0.2713
196	4my5A02_A	0.00638705	0.320113	0.234982	0	0	0.113546	0.886454	4my5A02	3.40.640.10	3.4	3	0.324	0.2385
197	2vdxA02_A	0.0542056	0.215413	0.0385321	0	-1	0.442793	0	2vdxA02	2.30.39.10	2.3	2	0.257	0.2677
198	2z61A02_A	0.00928585	0.339546	0.187279	0	0	0	1	2z61A02	3.40.640.10	3.4	3	0.3393	0.2643
199	1p8kZ01_Z	0.00303003	0.593331	0.0477032	0	1	0.148327	0.851673	1p8kZ01	3.10.28.10	3.1	3	0.6902	0.8495
200	2z1qA01_A	0.0391474	0.233879	0.0547703	0	-1	0.409724	0	2z1qA01	1.10.540.10	1.1	1	0.3063	0.3179
201	1ovaA02_A	0.00511057	0.412477	0.15371	0	0	0.0234719	0.976528	1ovaA02	3.30.497.10	3.3	3	0.3199	0.2302
202	3ndaA01_A	0.00799206	0.383637	0.159011	0	0	0	1	3ndaA01	3.30.497.10	3.3	3	0.3238	0.2362
203	3nwzA00_A	0.025759	0.197265	0.118375	0	-1	0.473804	0	3nwzA00	3.10.129.10	3.1	3	0.2915	0.2887
204	4nfnA02_A	0.0106813	0.318975	0.19788	0	0	0.0948176	0.905182	4nfnA02	1.10.510.10	1.1	1	0.3752	0.2949
205	1sr4A00_A	0.0581357	0.266142	0.0347349	0	-1	0.414353	0	1sr4A00	2.80.10.50	2.8	2	0.2686	0.2476
206	4di1B01_B	0.0124922	0.392521	0.0848057	0	0	0.250617	0.749383	4di1B01	3.90.226.10	3.9	3	0.3694	0.2998
207	1hqz800_8	0.00458697	0.682666	0.0179856	0	1	0	1	1hqz800	3.40.20.10	3.4	3	0.3052	0.327
208	2b0cA01_A	0.00401305	0.683144	0.0290909	0	1	0	1	2b0cA01	3.40.50.1000	3.4	3	0.2774	0.2945
209	1q5qH00_H	0.0145948	0.288421	0.176678	0	0	0.20518	0.79482	1q5qH00	3.60.20.10	3.6	3	0.3214	0.2414
210	2gfhA01_A	0.00623735	0.491855	0.0565371	0	-1	0.128018	0	2gfhA01	3.40.50.1000	3.4	3	0.2981	0.2835
211	3ek3A01_A	0.00700674	0.391876	0.162544	0	0	0.016288	0.983712	3ek3A01	3.40.109.10	3.4	3	0.2505	0.2383
212	3ly1A01_A	0.00390583	0.697509	0.0290909	0	1	0	1	3ly1A01	3.90.1150.10	3.9	3	0.2898	0.384
213	3dydA01_A	0.00473972	0.551216	0.0481481	0	1	0.131354	0.868646	3dydA01	3.90.1150.10	3.9	3	0.3249	0.3454
214	3kwoA00_A	0.0500334	0.32535	0.00711744	0	-1	0.464209	0	3kwoA00	1.20.1260.10	1.2	1	0.3688	0.3741
215	2ah5A01_A	0.00187146	0.704955	0.0547703	0	-1	0.135009	0	2ah5A01	3.40.50.1000	3.4	3	0.3029	0.3094
216	1sg4A01_A	0.00437824	0.355943	0.243816	0	0	0.300686	0.699314	1sg4A01	3.90.226.10	3.9	3	0.3533	0.2855
217	4gs5A02_A	0.00569907	0.717797	0.00530035	0	1	0.0519318	0.948068	4gs5A02	3.30.300.30	3.3	3	0.2637	0.3343
218	1yhsA02_A	0.00142971	0.452384	0.160777	0	0	0.122377	0.877623	1yhsA02	1.10.510.10	1.1	1	0.3558	0.3123
219	1m4jA00_A	0.00306163	0.68137	0.0500928	0	1	0.166067	0.833933	1m4jA00	3.40.20.10	3.4	3	0.2832	0.3009
220	1v71A01_A	0.00196938	0.375447	0.236749	0	0	0.161768	0.838232	1v71A01	3.40.50.1100	3.4	3	0.3147	0.2342
221	5iipA00_A	0.00463321	0.58408	0.0442804	0	1	0.131354	0.868646	5iipA00	3.10.580.10	3.1	3	0.2382	0.279
222	4g3dB02_B	0.012122	0.37647	0.123675	0	0	0.189864	0.810136	4g3dB02	1.10.510.10	1.1	1	0.3634	0.2983
223	3hkmB00_B	0.0285509	0.247496	0.111307	0	-1	0.286877	0	3hkmB00	3.30.230.70	3.3	3	0.3225	0.2507
224	3fkdA01_A	0.00449292	0.690164	0.0335689	0	1	0	1	3fkdA01	3.90.1150.10	3.9	3	0.3052	0.3718
225	3lnsA01_A	0.00490926	0.430342	0.151943	0	0	0.240892	0.759108	3lnsA01	3.40.605.10	3.4	3	0.3146	0.2303
226	1oypA01_A	0.0216181	0.231563	0.155477	0	-1	0.37068	0	1oypA01	3.30.230.70	3.3	3	0.3261	0.2465
227	4cybD00_D	0.0428738	0.204482	0.0830389	0	-1	0.448567	0	4cybD00	1.20.1260.10	1.2	1	0.4129	0.3705
228	4cvqA02_A	0.00550572	0.372616	0.215548	0	0	0	1	4cvqA02	3.40.640.10	3.4	3	0.3057	0.2178
229	1tkkA01_A	0.00623554	0.561717	0.0335689	0	1	0.131354	0.868646	1tkkA01	3.30.390.10	3.3	3	0.2671	0.3176
230	1a97B00_B	0.0182973	0.357916	0.103314	0	0	0.23045	0.76955	1a97B00	3.40.50.2020	3.4	3	0.2672	0.2661
231	2cfmA02_A	0.0111362	0.3041	0.215548	0	0	0.0485857	0.951414	2cfmA02	3.30.470.30	3.3	3	0.3643	0.293
232	1s9iA02_A	0.00637704	0.363138	0.217314	0	0	0	1	1s9iA02	1.10.510.10	1.1	1	0.3603	0.2838
233	1bq5A02_A	0.0735013	0.316224	0.024735	0	-1	0.544598	0	1bq5A02	2.60.40.420	2.6	2	0.2976	0.2733
234	1sjdB01_B	0.00730547	0.541798	0.0235081	0	1	0.131354	0.868646	1sjdB01	3.30.390.10	3.3	3	0.2893	0.3164
235	1y7lA01_A	0.0127891	0.361412	0.151943	0	0	0.00921758	0.990782	1y7lA01	3.40.50.1100	3.4	3	0.3047	0.2366
236	3gpgA00_A	0.00769715	0.605132	0.00353357	0	1	0.0346955	0.965305	3gpgA00	3.40.220.10	3.4	3	0.2727	0.2624
237	4o7iA01_A	0.0116873	0.414146	0.0742049	0	0	0.254055	0.745945	4o7iA01	3.30.540.10	3.3	3	0.336	0.2917
238	1kpsC00_C	0.0117127	0.358837	0.166078	0	0	0	1	1kpsC00	3.10.110.10	3.1	3	0.3121	0.3008
239	3hkoA02_A	0.00366994	0.490299	0.121908	0	-1	0.0211589	0	3hkoA02	1.10.510.10	1.1	1	0.3645	0.283
240	2bwnA02_A	0.017565	0.289099	0.173145	0	0	0.20518	0.79482	2bwnA02	3.40.640.10	3.4	3	0.32	0.2306
241	4ex6A01_A	0.00216171	0.713382	0.0689046	0	-1	0.0978008	0	4ex6A01	3.40.50.1000	3.4	3	0.3037	0.3
242	4i3vA01_A	0.00240172	0.605754	0.0865724	0	1	0.146991	0.853009	4i3vA01	3.40.605.10	3.4	3	0.3371	0.2224
243	3getA02_A	0.00521533	0.738112	0.0253623	0	1	0.0456913	0.954309	3getA02	3.90.1150.10	3.9	3	0.3062	0.4232
244	2nt2A00_A	0.00579448	0.690554	0.0176678	0	1	0	1	2nt2A00	3.90.190.10	3.9	3	0.2741	0.2805
245	3kpbA00_A	0.00506103	0.664268	0.0371025	0	1	0.123951	0.876049	3kpbA00	3.10.580.10	3.1	3	0.2497	0.2935
246	3k9dA01_A	0.00646966	0.534664	0.0424028	0	1	0.131354	0.868646	3k9dA01	3.40.605.10	3.4	3	0.3198	0.2249
247	2wolA02_A	0.0114866	0.353615	0.176678	0	0	0	1	2wolA02	3.10.105.10	3.1	3	0.3578	0.2613
248	3qreA00_A	0.00775807	0.411097	0.146643	0	0	0.0234719	0.976528	3qreA00	3.90.226.10	3.9	3	0.316	0.2578
249	3rqtA02_A	0.00853937	0.322253	0.238516	0	0	0.113546	0.886454	3rqtA02	3.10.105.10	3.1	3	0.3286	0.2739

[truncated: 141 more sheets: 2wp8B00, 3k5rA02, 4bf8A00, 2vhlB01, 1r21A00, 3rgoA00, 2z66A00, 2pu9C00, 1bazC00, 1c6rA00, 1tdqB00, 1wg1A01, 2qh0A00, 1hu3A00, 2glxA02, 1umzA00, 2gsoA01, 3pxvA00, 1a9xB02, 1twfI01 …]
