# Supplementary material for: Identifying and profiling structural similarities between Spike of SARS-CoV-2 and other viral or host proteins with Machaon
Source: Commun Biol. 2023 Jul 19;6:752. doi: 10.1038/s42003-023-05076-7 (PMC10356814; doi:10.1038/s42003-023-05076-7)
Supplement: Supplementary file 4 — Supplementary Data 1 [file 42003_2023_5076_MOESM4_ESM.zip › fig2cd_tab1[shrec].xlsx]

## Sheet: 1581
	structureId	b-phipsi	w-rdist	t-alpha	cluster	originalLabels	outlierScores	probabilities	filename	3D	3D-cand
0	1582_A	0.000791315	0.0254498	0.00865801	2	-1	0.701848	0	1582	0.9919	0.9919
1	1583_A	0.00225236	0.0363113	0.015873	2	-1	0.701848	0	1583	0.9897	0.9897
2	1042_A	0.00164645	0.457604	0.00577201	2	-1	0.26366	0	1042	0.981	0.9082
3	1048_A	0.00181404	0.459006	0.00721501	2	-1	0.26366	0	1048	0.982	0.909
4	1585_A	0.00024269	0.0308987	0.030303	2	-1	0.701848	0	1585	0.9849	0.9849
5	1043_A	0.00571394	0.493823	0.001443	2	-1	0.26366	0	1043	0.9837	0.9105
6	1041_A	0.00733757	0.4636	0.00865801	2	-1	0.26366	0	1041	0.9787	0.9061
7	1716_A	0.00498386	0.478296	0.00721501	2	-1	0.26366	0	1716	0.9896	0.9156
8	1584_A	0.00179031	0.0147482	0.034632	2	-1	0.701848	0	1584	0.9902	0.9902
9	1578_A	0.000258268	0.0352931	0.036075	2	-1	0.701848	0	1578	0.991	0.991
10	1040_A	0.0050734	0.485409	0.00865801	2	-1	0.26366	0	1040	0.9782	0.9058
11	1577_A	0.00109879	0.0676457	0.040404	2	-1	0.701848	0	1577	0.9916	0.9916
12	1580_A	0.000731017	0.0602056	0.04329	2	-1	0.701848	0	1580	0.9876	0.9876
13	1039_A	0.00335153	0.464557	0.023088	2	-1	0.26366	0	1039	0.9813	0.9084
14	1713_A	0.00103196	0.466979	0.027417	2	-1	0.26366	0	1713	0.9896	0.9156
15	1046_A	0.000937683	0.470409	0.027417	2	-1	0.26366	0	1046	0.9781	0.9057
16	77_A	0.0391331	0.271842	0.024531	2	-1	0.271297	0	77	0.2139	0.2633
17	1586_A	0.00219573	0.0250115	0.0548341	2	-1	0.701848	0	1586	0.9898	0.9898
18	1714_A	0.00999559	0.471278	0.023088	2	-1	0.26366	0	1714	0.9839	0.9107
19	1045_A	0.000240239	0.481251	0.031746	2	-1	0.26366	0	1045	0.9804	0.9076
20	687_A	0.0408836	0.309165	0.02886	2	-1	0.0513654	0	687	0.2095	0.2691
21	1579_A	0.00152059	0.0202269	0.0663781	2	-1	0.701848	0	1579	0.9897	0.9897
22	1044_A	0.00433657	0.490249	0.031746	2	-1	0.26366	0	1044	0.9758	0.9037
23	1494_A	0.0361577	0.327409	0.036075	2	-1	0.0513654	0	1494	0.3465	0.2784
24	685_A	0.0655879	0.243126	0.00577201	2	-1	0.502411	0	685	0.213	0.2717
25	1712_A	0.00349614	0.474071	0.036075	2	-1	0.26366	0	1712	0.9874	0.9137
26	1490_A	0.0199953	0.335961	0.0505051	2	-1	0.0916734	0	1490	0.3519	0.2843
27	1047_A	0.00215583	0.497887	0.034632	2	-1	0.26366	0	1047	0.9787	0.9061
28	65_A	0.0555708	0.313019	0.0206186	2	-1	0.0513654	0	65	0.218	0.2688
29	1130_A	0.0637643	0.356892	0.00577201	2	-1	0.124156	0	1130	0.2738	0.3783
30	1709_A	0.00424302	0.481093	0.037518	2	-1	0.26366	0	1709	0.9877	0.9139
31	81_A	0.0434352	0.42479	0.023088	2	-1	0.0465881	0	81	0.193	0.2326
32	1715_A	0.00982501	0.484939	0.036075	2	-1	0.26366	0	1715	0.9861	0.9126
33	1711_A	0.00029532	0.494449	0.0533911	2	-1	0.26366	0	1711	0.9887	0.9148
34	1488_A	0.0367614	0.321463	0.0577201	2	-1	0.0513654	0	1488	0.3493	0.2804
35	1135_A	0.0654947	0.348734	0.012987	2	-1	0.0530192	0	1135	0.2401	0.3362
36	1710_A	0.00417086	0.492157	0.049062	2	-1	0.26366	0	1710	0.9884	0.9145
37	1708_A	0.0041617	0.504387	0.0505051	2	-1	0.26366	0	1708	0.9879	0.9142
38	1125_A	0.0728981	0.384121	0	2	-1	0.0742029	0	1125	0.2795	0.3724
39	1259_A	0.0647377	0.347328	0.017316	2	-1	0.00519415	0	1259	0.2715	0.2449
40	1496_A	0.0172463	0.338427	0.0880231	2	-1	0.098762	0	1496	0.3383	0.2746
41	1707_A	0.00239846	0.475215	0.0606061	2	-1	0.26366	0	1707	0.9861	0.9126
42	1492_A	0.026187	0.309675	0.0793651	2	-1	0.0916734	0	1492	0.3314	0.2677
43	1495_A	0.0104458	0.330302	0.106782	2	-1	0.0916734	0	1495	0.3484	0.2798
44	1001_A	0.0589988	0.396593	0.0251479	2	-1	0.0465881	0	1001	0.2117	0.2285
45	1491_A	0.0188253	0.339517	0.113997	2	-1	0.0916734	0	1491	0.3346	0.2679
46	688_A	0.0634163	0.308104	0.03125	2	-1	0.0513654	0	688	0.1951	0.2466
47	982_A	0.0612179	0.488748	0.011544	2	-1	0.0883119	0	982	0.2273	0.247
48	1489_A	0.0209896	0.320287	0.137085	2	-1	0.315405	0	1489	0.3494	0.2805
49	1487_A	0.0223382	0.329907	0.131313	2	-1	0.191652	0	1487	0.3506	0.2822
50	1015_A	0.0598639	0.372843	0.0358744	2	-1	0.0465881	0	1015	0.2191	0.2376
51	437_A	0.0575192	0.571879	0.0102041	2	-1	0.0028979	0	437	0.2328	0.2642
52	1434_A	0.0185982	0.898905	0.00434783	2	5	0	1	1434	0.2366	0.3159
53	1644_A	0.161065	0.31221	0.004329	2	-1	0.412026	0	1644	0.2473	0.2621
54	733_A	0.00853062	0.906248	0.00577201	2	5	0.0845121	0.915488	733	0.2843	0.3552
55	1612_A	0.145827	0.303745	0.00721501	2	-1	0.471612	0	1612	0.2864	0.3468
56	1144_A	0.0596456	0.395669	0.0374251	2	-1	0.0465881	0	1144	0.2922	0.3968
57	1000_A	0.0635834	0.405109	0.03125	2	-1	0.0465881	0	1000	0.2202	0.2386
58	722_A	0.000458953	0.919362	0.0102041	2	5	0.302021	0.697979	722	0.2758	0.3442
59	71_A	0.0538338	0.318202	0.059633	2	-1	0.0513654	0	71	0.2403	0.2943
60	1427_A	0.0249633	0.905583	0.002886	2	5	0	1	1427	0.2335	0.3108
61	701_A	0.0642769	0.435548	0.025974	2	-1	0.0465881	0	701	0.2339	0.2963
62	1003_A	0.0645665	0.420583	0.0281899	2	-1	0.0465881	0	1003	0.2142	0.2312
63	1493_A	0.0295501	0.329418	0.150072	2	-1	0.241407	0	1493	0.335	0.2715
64	1442_A	0.0296192	0.902562	0.00289436	2	5	0	1	1442	0.2351	0.3098
65	476_A	0.241742	0.367591	0.002886	2	-1	0.415498	0	476	0.249	0.3063
66	465_A	0.213076	0.313445	0.00726744	2	-1	0.393414	0	465	0.2236	0.2728
67	473_A	0.209527	0.311487	0.00865801	2	-1	0.393414	0	473	0.2586	0.3183
68	986_A	0.061134	0.435906	0.031746	2	-1	0.0465881	0	986	0.2204	0.2408
69	626_A	0.0710995	0.549619	0.00144509	2	-1	0.00631643	0	626	0.2819	0.3078
70	999_A	0.0576667	0.423507	0.0421053	2	-1	0.0465881	0	999	0.2168	0.2326
71	1468_A	0.0336715	0.916844	0	2	5	0.257741	0.742259	1468	0.2598	0.3406
72	1440_A	0.024812	0.909557	0.00577201	2	5	0	1	1440	0.2319	0.3038
73	990_A	0.0725273	0.42399	0.017316	2	-1	0.0465881	0	990	0.2296	0.2491
74	1423_A	0.0686234	0.5115	0.0116788	2	-1	0.0281238	0	1423	0.2407	0.2609
75	981_A	0.0571148	0.421225	0.0468278	2	-1	0.0465881	0	981	0.1943	0.2109
76	926_A	0.105521	0.354053	0.012987	2	-1	0.22169	0	926	0.1563	0.2183
77	721_A	0.00258029	0.920427	0.0131579	2	5	0.176356	0.823644	721	0.3002	0.3831
78	1002_A	0.060257	0.477946	0.033189	2	-1	0.220323	0	1002	0.2288	0.246
79	68_A	0.0355221	0.465353	0.10101	2	-1	0.173419	0	68	0.2015	0.2484
80	478_A	0.234221	0.323834	0.012987	2	-1	0.393414	0	478	0.2153	0.2608
81	1430_A	0.0286627	0.899982	0.011544	2	5	0	1	1430	0.237	0.316
82	474_A	0.223792	0.346499	0.0116788	2	-1	0.393414	0	474	0.2515	0.3102
83	691_A	0.0395378	0.371376	0.132353	2	-1	0.217402	0	691	0.1969	0.2481
84	360_A	0.0324034	0.986038	0.00144509	2	-1	0.14629	0	360	0.1763	0.2592
85	1417_A	0.0753192	0.525155	0.00289436	2	-1	0.165633	0	1417	0.2397	0.2583
86	1013_A	0.0446441	0.39956	0.096519	2	-1	0.121584	0	1013	0.2088	0.2264
87	998_A	0.0625639	0.567636	0.017316	2	2	0	1	998	0.2185	0.2387
88	988_A	0.0724146	0.422273	0.023088	2	-1	0.0465881	0	988	0.2187	0.2392
89	927_A	0.0916644	0.384615	0.017316	2	-1	0.0135313	0	927	0.1925	0.2697
90	78_A	0.0393828	0.238205	0.227994	2	-1	0.710134	0	78	0.1891	0.2309
91	1323_A	0.0242371	0.386836	0.27417	2	-1	0.408229	0	1323	0.3548	0.2828
92	635_A	0.0655982	0.549337	0.0221239	2	2	0.116313	0.883687	635	0.2361	0.259
93	1317_A	0.0121702	0.419627	0.294372	2	-1	0.408229	0	1317	0.355	0.2824
94	1311_A	0.0207963	0.414344	0.258297	2	-1	0.408229	0	1311	0.3543	0.2824
95	1129_A	0.0566039	0.496639	0.04329	2	-1	0.157846	0	1129	0.2402	0.3369
96	73_A	0.0597793	0.411437	0.0577201	2	-1	0.0465881	0	73	0.2024	0.2502
97	995_A	0.0605476	0.398213	0.0580153	2	-1	0.0465881	0	995	0.2199	0.2409
98	615_A	0.06645	0.616525	0.00434783	2	2	0	1	615	0.24	0.266
99	1439_A	0.0279457	0.890046	0.0176211	2	5	0.186377	0.813623	1439	0.2415	0.3204
100	987_A	0.0707921	0.603273	0.00144509	2	2	0	1	987	0.2268	0.2467
101	1432_A	0.0225925	0.91518	0.01443	2	5	0	1	1432	0.2305	0.305
102	1418_A	0.0638062	0.543775	0.027417	2	2	0.054489	0.945511	1418	0.2518	0.2721
103	1389_A	0.0577719	0.729127	0.001443	2	3	0.216918	0.783082	1389	0.242	0.2701
104	1307_A	0.0222851	0.412252	0.291486	2	-1	0.408229	0	1307	0.3506	0.2803
105	1319_A	0.0246494	0.403686	0.277056	2	-1	0.408229	0	1319	0.3563	0.2839
106	1690_A	0.0132179	0.938577	0.016129	2	5	0.321308	0.678692	1690	0.241	0.3323
107	1009_A	0.0581303	0.405981	0.0645161	2	-1	0.0465881	0	1009	0.214	0.23
108	955_A	0.0342093	0.465695	0.139971	2	-1	0.0545417	0	955	0.3255	0.2998
109	949_A	0.0396867	0.464564	0.122655	2	-1	0.0014992	0	949	0.3154	0.29
110	2256_A	0.0582621	0.754901	0	2	3	0	1	2256	0.227	0.2697
111	1422_A	0.0675083	0.598641	0.011544	2	2	0	1	1422	0.2437	0.2629
112	983_A	0.0646592	0.44195	0.0436747	2	-1	0.0465881	0	983	0.2141	0.233
113	980_A	0.0621561	0.420749	0.0515933	2	-1	0.0465881	0	980	0.2113	0.2305
114	950_A	0.0381676	0.471362	0.125541	2	-1	0.0014992	0	950	0.3229	0.2961
115	749_A	0.0573782	0.76741	0.001443	2	3	0	1	749	0.2635	0.2932
116	1291_A	0.0285868	0.974263	0.0116788	2	-1	0.00133246	0	1291	0.2443	0.3169
117	734_A	0.00166153	0.920401	0.0266667	2	5	0	1	734	0.2901	0.3645
118	735_A	0.00177651	0.907431	0.0327869	2	5	0	1	735	0.2986	0.3809
119	1437_A	0.0238316	0.910357	0.0191176	2	5	0	1	1437	0.2292	0.3022
120	930_A	0.0558527	0.783463	0.002886	2	3	0	1	930	0.2487	0.3086
121	463_A	0.201698	0.354169	0.0221239	2	-1	0.393414	0	463	0.2558	0.3143
122	989_A	0.0562968	0.415425	0.0777605	2	-1	0.0465881	0	989	0.2186	0.2387
123	76_A	0.0726581	0.511012	0.018759	2	-1	0.216889	0	76	0.2085	0.2558
124	951_A	0.0360234	0.469331	0.141414	2	-1	0.0014992	0	951	0.3281	0.3018
125	1485_A	0.00967287	0.915165	0.024531	2	5	0	1	1485	0.262	0.346
126	738_A	0.0427725	0.765083	0.0176211	2	3	0.198239	0.801761	738	0.2612	0.2898
127	694_A	0.0686101	0.210608	0.059633	2	-1	0.530634	0	694	0.2071	0.2622
128	1006_A	0.0635644	0.423392	0.0548341	2	-1	0.0465881	0	1006	0.22	0.2385
129	1005_A	0.0610778	0.388815	0.0694444	2	-1	0.0465881	0	1005	0.2469	0.2669
130	993_A	0.0452664	0.42647	0.121359	2	-1	0.12017	0	993	0.2203	0.2408
131	1600_A	0.154004	0.403047	0.020202	2	-1	0.420841	0	1600	0.2907	0.3565
132	1008_A	0.0699566	0.396929	0.044733	2	-1	0.0465881	0	1008	0.1944	0.2104
133	1472_A	0.022435	0.924616	0.018759	2	5	0	1	1472	0.2613	0.3464
134	1391_A	0.0593367	0.714943	0.00580552	2	3	0.0474097	0.95259	1391	0.2196	0.2485
135	958_A	0.0421481	0.483304	0.118326	2	-1	0.0014992	0	958	0.3275	0.3009
136	775_A	0.0334964	0.578316	0.0896226	2	-1	0.0840562	0	775	0.21	0.2883
137	1012_A	0.0583379	0.462057	0.0645161	2	-1	0.0465881	0	1012	0.218	0.2364
138	605_A	0.00823723	0.569451	0.139971	2	-1	0.199039	0	605	0.3655	0.3088
139	979_A	0.0581986	0.446157	0.0694444	2	-1	0.0465881	0	979	0.2287	0.2495
140	922_A	0.0846148	0.286857	0.036075	2	-1	0.27647	0	922	0.1702	0.2408
141	1486_A	0.0170448	0.91787	0.0251479	2	5	0	1	1486	0.2651	0.3516
142	1436_A	0.0219885	0.90492	0.0281899	2	5	0	1	1436	0.2341	0.3137
143	1411_A	0.0509973	0.601	0.040404	2	2	0	1	1411	0.2164	0.2345
144	902_A	0.121091	0.550726	0.00580552	2	-1	0.129822	0	902	0.1906	0.2839
145	726_A	0.00598038	0.912518	0.0327869	2	5	0	1	726	0.2848	0.3577
146	1139_A	0.0666911	0.443032	0.0468278	2	-1	0.0465881	0	1139	0.24	0.3374
147	482_A	0.236271	0.476932	0.0116788	2	-1	0.219093	0	482	0.2591	0.3101
148	698_A	0.0515027	0.529548	0.0645161	2	-1	0.0767185	0	698	0.1895	0.2381
149	2263_A	0.0554535	0.765441	0.010101	2	3	0	1	2263	0.2207	0.2618
150	1428_A	0.0291088	0.89895	0.0281899	2	5	0	1	1428	0.2336	0.3091
151	725_A	0.00407889	0.919144	0.0327869	2	5	0	1	725	0.2809	0.3503
152	1073_A	0.0499507	0.714222	0.0191176	2	3	0.0474097	0.95259	1073	0.2404	0.2463
153	1406_A	0.0543512	0.713102	0.017316	2	3	0.0474097	0.95259	1406	0.2454	0.2741
154	1610_A	0.141618	0.435754	0.021645	2	-1	0.315686	0	1610	0.2031	0.2434
155	1010_A	0.0722992	0.39868	0.044733	2	-1	0.0465881	0	1010	0.2332	0.2512
156	1118_A	0.0573217	0.401763	0.114148	2	-1	0.0465881	0	1118	0.2419	0.3412
157	1470_A	0.0217799	0.918239	0.025974	2	5	0	1	1470	0.2621	0.3448
158	1133_A	0.0745323	0.369077	0.0436747	2	-1	0.118341	0	1133	0.2779	0.3723
159	742_A	0.0412759	0.799537	0.0221239	2	3	0	1	742	0.2487	0.2774
160	1444_A	0.0336252	0.903503	0.0266667	2	5	0	1	1444	0.2409	0.3247
161	1016_A	0.0679759	0.416666	0.0515933	2	-1	0.0465881	0	1016	0.2192	0.2375
162	1471_A	0.0198684	0.90921	0.031746	2	5	0	1	1471	0.2653	0.3511
163	723_A	0.00634336	0.912745	0.0343284	2	5	0	1	723	0.3025	0.3869
164	952_A	0.0391031	0.494422	0.145743	2	-1	0.0014992	0	952	0.3258	0.2985
165	1395_A	0.0553682	0.710787	0.0176211	2	3	0.0474097	0.95259	1395	0.2545	0.2844
166	954_A	0.039599	0.481887	0.152958	2	-1	0.0014992	0	954	0.3195	0.2933
167	1431_A	0.0221313	0.901349	0.033189	2	5	0	1	1431	0.2386	0.3202
168	1608_A	0.151185	0.558737	0.00289436	2	1	0	1	1608	0.2318	0.2753
169	2134_A	0.0402672	0.782002	0.0281899	2	3	0.126562	0.873438	2134	0.2618	0.3061
170	932_A	0.0562733	0.797218	0.00865801	2	3	0	1	932	0.2377	0.2932
171	1401_A	0.0610045	0.708525	0.00873362	2	3	0.0474097	0.95259	1401	0.2153	0.2407
172	1473_A	0.0304685	0.918392	0.023088	2	5	0	1	1473	0.2562	0.3371
173	935_A	0.0547419	0.799178	0.00873362	2	3	0	1	935	0.2351	0.2892
174	693_A	0.0665423	0.26254	0.0982567	2	-1	0.479174	0	693	0.2116	0.2679
175	713_A	0.0565225	0.904302	0.004329	2	5	0.0179751	0.982025	713	0.2494	0.305
176	732_A	0.000407129	0.903488	0.05	2	5	0.118268	0.881732	732	0.2834	0.3565
177	2_A	0.130671	0.523732	0.01443	2	-1	0.0734679	0	2	0.2672	0.3127
178	2252_A	0.0632344	0.75526	0.00434783	2	3	0	1	2252	0.2289	0.2712
179	756_A	0.0460479	0.815004	0.017316	2	3	0.106428	0.893572	756	0.2654	0.2961
180	985_A	0.0603352	0.416303	0.0982567	2	-1	0.0465881	0	985	0.2495	0.2716
181	1014_A	0.0715955	0.3623	0.0580153	2	-1	0.0888973	0	1014	0.2212	0.2375
182	1639_A	0.147728	0.438259	0.024531	2	-1	0.216291	0	1639	0.2773	0.2956
183	2245_A	0.0376	0.583625	0.108225	2	2	0.0866159	0.913384	2245	0.2649	0.2632
184	929_A	0.0566009	0.776868	0.0131579	2	3	0	1	929	0.2464	0.3022
185	953_A	0.0448031	0.45301	0.170274	2	-1	0.200315	0	953	0.3314	0.3039
186	1007_A	0.0704345	0.592885	0.020202	2	2	0	1	1007	0.2287	0.2477
187	1167_A	0.0600409	0.905905	0.001443	2	5	0.0179751	0.982025	1167	0.1865	0.2414
188	1018_A	0.0637389	0.552466	0.044733	2	2	0	1	1018	0.2299	0.2485
189	933_A	0.051103	0.790741	0.017316	2	3	0	1	933	0.2378	0.2924
190	1616_A	0.131439	0.470691	0.023088	2	-1	0.234859	0	1616	0.2414	0.288
191	64_A	0.0756989	0.160286	0.0591631	2	-1	0.673189	0	64	0.2109	0.2583
192	606_A	0.0715966	0.598602	0.0176211	2	2	0	1	606	0.2814	0.311
193	1433_A	0.0313949	0.904507	0.0327869	2	5	0	1	1433	0.238	0.3192
194	767_A	0.0373964	0.525769	0.174576	2	-1	0.124677	0	767	0.1992	0.275
195	1959_A	0.0587202	0.91077	0.00144509	2	5	0.0179751	0.982025	1959	0.2374	0.2642
196	1004_A	0.0658941	0.400713	0.0777605	2	-1	0.0465881	0	1004	0.2378	0.2563
197	957_A	0.0449317	0.458823	0.171717	2	-1	0.176026	0	957	0.3273	0.3006
198	1134_A	0.0756623	0.628285	0	2	2	0.0738269	0.926173	1134	0.2465	0.3382
199	1415_A	0.0517488	0.555816	0.0750361	2	-1	0.154426	0	1415	0.2534	0.2738
200	753_A	0.0567822	0.782345	0.016129	2	3	0	1	753	0.2358	0.2634
201	997_A	0.0707853	0.584716	0.024531	2	2	0	1	997	0.2427	0.2645
202	1419_A	0.0643108	0.531602	0.0519481	2	2	0	1	1419	0.2334	0.25
203	773_A	0.0421272	0.512798	0.153078	2	-1	0.0014992	0	773	0.2134	0.2919
204	748_A	0.0662828	0.784551	0.00144509	2	3	0	1	748	0.2504	0.2774
205	1446_A	0.0252146	0.908446	0.0358744	2	5	0	1	1446	0.2402	0.3184
206	1474_A	0.0346097	0.917442	0.030303	2	5	0	1	1474	0.2617	0.3459
207	785_A	0.0373914	0.88286	0.0343284	2	5	0.289594	0.710406	785	0.2381	0.3028
208	105_A	0.0621219	0.787215	0.00726744	2	3	0	1	105	0.2126	0.2469
209	1482_A	0.0218793	0.924625	0.0343284	2	5	0	1	1482	0.2614	0.3464
210	2246_A	0.0400954	0.581414	0.116883	2	2	0	1	2246	0.279	0.2771
211	754_A	0.0506336	0.798791	0.0206186	2	3	0	1	754	0.2593	0.2876
212	1678_A	0.0181092	0.93204	0.0358744	2	5	0.101288	0.898712	1678	0.2414	0.3311
213	631_A	0.0817572	0.612913	0.00726744	2	2	0	1	631	0.266	0.2901
214	1601_A	0.140247	0.557547	0.0131579	2	1	0	1	1601	0.2672	0.3222
215	704_A	0.0606171	0.465462	0.0982567	2	-1	0.0465881	0	704	0.2091	0.2726
216	1598_A	0.138148	0.588178	0.00873362	2	1	0	1	1598	0.247	0.2945
217	747_A	0.0444286	0.80293	0.0297177	2	3	0	1	747	0.2637	0.2929
218	728_A	0.0027372	0.91067	0.0531915	2	5	0	1	728	0.2791	0.3496
219	79_A	0.0726904	0.470927	0.044733	2	-1	0.0883986	0	79	0.2148	0.2637
220	1924_A	0.0405987	0.557236	0.138528	2	2	0.114916	0.885084	1924	0.2996	0.2603
221	692_A	0.0500686	0.495568	0.132353	2	-1	0.0014992	0	692	0.2141	0.2685
222	1987_A	0.0559908	0.904118	0.0146413	2	5	0.0179751	0.982025	1987	0.2219	0.2393
223	622_A	0.0847547	0.625055	0.00144509	2	2	0.0863843	0.913616	622	0.247	0.2739
224	805_A	0.0328816	0.616724	0.119769	2	2	0	1	805	0.3377	0.3172
225	1685_A	0.0128392	0.935901	0.0389805	2	5	0.215092	0.784908	1685	0.2436	0.336
226	72_A	0.0517309	0.589452	0.0707071	2	2	0.136615	0.863385	72	0.2058	0.2535
227	806_A	0.035694	0.616055	0.11544	2	2	0	1	806	0.3364	0.3156
228	1394_A	0.0741825	0.71177	0	2	3	0.0474097	0.95259	1394	0.2102	0.237
229	992_A	0.0604975	0.484943	0.0913386	2	-1	0.160606	0	992	0.2155	0.2354
230	771_A	0.0348885	0.555524	0.239714	2	2	0.127772	0.872228	771	0.1895	0.2532
231	1112_A	0.0496499	0.540562	0.126829	2	-1	0.0393174	0	1112	0.2404	0.3659
232	2232_A	0.038743	0.583837	0.138528	2	2	0.113532	0.886468	2232	0.2642	0.2626
233	996_A	0.0671902	0.428987	0.076087	2	-1	0.0465881	0	996	0.2145	0.2322
234	2249_A	0.0657089	0.761969	0.00873362	2	3	0	1	2249	0.2229	0.2642
235	736_A	0.00665933	0.907432	0.0531915	2	5	0	1	736	0.2889	0.3638
236	1606_A	0.151814	0.521991	0.023088	2	1	0	1	1606	0.2901	0.3507
237	720_A	0.000325139	0.913899	0.0628834	2	5	0	1	720	0.2967	0.3766
238	1909_A	0.0419942	0.556628	0.163059	2	2	0.114916	0.885084	1909	0.2972	0.2578
239	629_A	0.0676114	0.538671	0.0515933	2	2	0	1	629	0.2412	0.2647
240	1250_A	0.053518	0.51232	0.128427	2	-1	0.0014992	0	1250	0.3128	0.2791
241	994_A	0.0726787	0.38752	0.0744186	2	-1	0.0465881	0	994	0.2222	0.2401
242	1476_A	0.0175906	0.917866	0.046176	2	5	0	1	1476	0.2641	0.3507
243	804_A	0.0298298	0.628166	0.111111	2	2	0	1	804	0.3332	0.3126
244	2145_A	0.0417664	0.778833	0.0436747	2	3	0.192022	0.807978	2145	0.2618	0.3056
245	984_A	0.0667558	0.420977	0.101749	2	-1	0.0465881	0	984	0.2377	0.2579
246	1677_A	0.00939837	0.929878	0.0484115	2	5	0	1	1677	0.24	0.3277
247	799_A	0.035481	0.62059	0.119769	2	2	0	1	799	0.333	0.3129
248	2239_A	0.0446787	0.614586	0.0865801	2	2	0.0221166	0.977883	2239	0.2692	0.2675
249	802_A	0.0352578	0.607075	0.154401	2	2	0	1	802	0.3351	0.3147

## Sheet: 1662
	structureId	b-phipsi	w-rdist	t-alpha	cluster	originalLabels	outlierScores	probabilities	filename	3D	3D-cand
0	1670_A	0.0021176	0.0343114	0.0051458	1	1	0.145112	0.854888	1670	0.9592	0.9592
1	1671_A	0.00512025	0.0386029	0.00853242	1	1	0.0856945	1	1671	0.9461	0.9461
2	1673_A	0.00411111	0.0417202	0.0119454	1	1	0.00699956	1	1673	0.9468	0.9468
3	1664_A	0.00794588	0.0412242	0.0119454	1	1	0.474041	1	1664	0.9434	0.9434
4	1694_A	0.00660489	0.0572139	0.0341297	1	1	0.46462	1	1694	0.9093	0.9093
5	1668_A	0.00189593	0.0505397	0.0426621	1	1	0.46462	1	1668	0.9457	0.9457
6	1461_A	0.00893692	0.215825	0.0119454	1	1	0.0414666	1	1461	0.3753	0.3619
7	1688_A	0.00591035	0.0400325	0.0460751	1	1	0.46462	1	1688	0.9129	0.9129
8	1695_A	0.00627056	0.0433928	0.0460751	1	1	0.46462	1	1695	0.8942	0.8942
9	1660_A	0.0104425	0.0336322	0.0392491	1	1	0.46462	1	1660	0.9494	0.9494
10	1666_A	0.00166751	0.0378498	0.0580205	1	1	0.46462	1	1666	0.9528	0.9528
11	1692_A	0.00913448	0.0616945	0.0426621	1	1	0.46462	1	1692	0.9015	0.9015
12	1453_A	0.00685947	0.206966	0.0290102	1	1	0.376847	1	1453	0.3488	0.3382
13	1684_A	0.00356978	0.0668039	0.0580205	1	1	0.46462	1	1684	0.8817	0.8817
14	372_A	0.00642308	0.214646	0.0341297	1	1	0.330727	1	372	0.3811	0.4265
15	1663_A	0.00346546	0.059496	0.0665529	1	1	0.46462	1	1663	0.9468	0.9468
16	1452_A	0.00647733	0.229642	0.0307167	1	1	0.342079	1	1452	0.3539	0.3428
17	1675_A	0.00662227	0.064919	0.059727	1	1	0.46462	1	1675	0.9508	0.9508
18	1686_A	0.0068762	0.0630854	0.059727	1	1	0.46462	1	1686	0.911	0.911
19	1658_A	0.00622525	0.0425994	0.0648464	1	1	0.46462	1	1658	0.9399	0.9399
20	601_A	0.015661	0.172527	0.0226876	1	1	0.0609142	0.939086	601	0.3537	0.3675
21	1667_A	0.00484512	0.0571317	0.0750853	1	1	0.46462	1	1667	0.9609	0.9609
22	1279_A	0.0044901	0.288738	0.0187713	1	1	0.391411	1	1279	0.3419	0.3383
23	1659_A	0.000471136	0.0689098	0.0784983	1	1	0.46462	1	1659	0.9425	0.9425
24	1682_A	0.00466335	0.0345789	0.0802048	1	1	0.46462	1	1682	0.8967	0.8967
25	1661_A	0.00549257	0.0390253	0.0784983	1	1	0.46462	1	1661	0.952	0.952
26	374_A	0.0068535	0.135251	0.059727	1	1	0.366245	0.633755	374	0.3818	0.3974
27	1273_A	0.00646794	0.297088	0.0170648	1	1	0.306789	1	1273	0.3423	0.3387
28	1672_A	0.0111727	0.0557195	0.0648464	1	1	0.46462	1	1672	0.9454	0.9454
29	1447_A	0.00510345	0.176137	0.0648464	1	1	0.0532943	1	1447	0.3679	0.3553
30	369_A	0.0145126	0.252364	0.0153584	1	1	0.416841	1	369	0.2777	0.3065
31	1449_A	0.0121336	0.207683	0.0392491	1	1	0.273465	1	1449	0.3729	0.3596
32	1669_A	0.0139596	0.0345045	0.059727	1	1	0.46462	1	1669	0.9398	0.9398
33	1665_A	0.00524655	0.0429349	0.0853242	1	1	0.46462	1	1665	0.9602	0.9602
34	1674_A	0.00625956	0.060157	0.0836177	1	1	0.46462	1	1674	0.9526	0.9526
35	1689_A	0.00905672	0.0522104	0.0802048	1	1	0.46462	1	1689	0.9087	0.9087
36	1676_A	0.00109862	0.0526949	0.0989761	1	1	0.46462	1	1676	0.9391	0.9391
37	147_A	0.00260934	0.381571	0.0120898	1	1	0.415935	1	147	0.352	0.3503
38	1456_A	0.00426527	0.254887	0.052901	1	1	0.360236	1	1456	0.3674	0.3546
39	164_A	0.0086219	0.355863	0.0051458	1	1	0.400238	1	164	0.3448	0.3431
40	1458_A	0.010887	0.242926	0.0426621	1	1	0.194139	1	1458	0.3567	0.3446
41	1683_A	0.00448039	0.0903161	0.0972696	1	1	0.479574	1	1683	0.9023	0.9023
42	1457_A	0.010176	0.227072	0.0546075	1	1	0.246694	1	1457	0.3724	0.3592
43	1460_A	0.0088666	0.23228	0.0546075	1	1	0.194139	1	1460	0.3698	0.3567
44	143_A	0.0107239	0.360284	0.00341297	1	1	0.405398	1	143	0.3419	0.3401
45	1483_A	0.0166249	0.18636	0.0494881	1	1	0.312092	1	1483	0.3774	0.3623
46	347_A	0.0119757	0.319033	0.0136519	1	1	0	1	347	0.2816	0.3238
47	1693_A	0.00822257	0.086173	0.0938567	1	1	0.46462	1	1693	0.8995	0.8995
48	1464_A	0.0160799	0.226631	0.0392491	1	1	0.194139	1	1464	0.3648	0.3523
49	338_A	0.0166715	0.312117	0.0017094	1	1	0.00744906	1	338	0.294	0.3478
50	1271_A	0.0111526	0.298748	0.0307167	1	1	0	1	1271	0.3445	0.3409
51	1454_A	0.0126439	0.206026	0.0614334	1	1	0.327855	1	1454	0.3773	0.364
52	1687_A	0.00309218	0.0766281	0.110922	1	1	0.46462	1	1687	0.8852	0.8852
53	165_A	0.0119508	0.330866	0.0120898	1	1	0	1	165	0.3311	0.3297
54	1455_A	0.00692238	0.230081	0.0699659	1	1	0.280617	1	1455	0.3519	0.3404
55	358_A	0.0124402	0.2485	0.0477816	1	1	0.194139	1	358	0.2928	0.3279
56	158_A	0.0105344	0.387752	0.0102389	1	1	0.302661	1	158	0.3391	0.3375
57	340_A	0.0150403	0.315535	0.0119454	1	1	0	1	340	0.2953	0.3493
58	364_A	0.0173282	0.234774	0.0358362	1	1	0.251999	1	364	0.2804	0.3103
59	1679_A	0.00249122	0.0606111	0.117747	1	1	0.10274	0.89726	1679	0.8847	0.8847
60	1270_A	0.00719845	0.292788	0.0443686	1	1	0	1	1270	0.3444	0.3407
61	332_A	0.0114147	0.319455	0.0238908	1	1	0	1	332	0.2897	0.341
62	162_A	0.00607077	0.353791	0.029877	1	1	0.31087	1	162	0.3346	0.3331
63	348_A	0.0149177	0.311473	0.0204778	1	1	0	1	348	0.2939	0.3471
64	1448_A	0.00575272	0.215002	0.0870307	1	1	0.338677	1	1448	0.3694	0.3564
65	154_A	0.00582243	0.403766	0.0244755	1	1	0.261615	1	154	0.3354	0.3339
66	1285_A	0.0103273	0.302718	0.0375427	1	1	0	1	1285	0.341	0.3374
67	345_A	0.0103117	0.318491	0.0335097	1	1	0	1	345	0.2909	0.3443
68	1463_A	0.00613877	0.223761	0.0853242	1	1	0.308553	1	1463	0.3605	0.3479
69	1268_A	0.00598283	0.299113	0.052901	1	1	0	1	1268	0.3419	0.3383
70	1284_A	0.00637385	0.298928	0.052901	1	1	0	1	1284	0.3426	0.3391
71	218_A	0.0118281	0.276985	0.0483005	1	1	0.0808633	1	218	0.3268	0.3655
72	1657_A	0.0107063	0.0704338	0.105802	1	1	0.46462	1	1657	0.9405	0.9405
73	727_A	0.0114691	0.158465	0.0904437	1	1	0.159892	0.840108	727	0.3135	0.2879
74	335_A	0.0169002	0.319152	0.0136519	1	1	0	1	335	0.2845	0.3321
75	342_A	0.0139139	0.31668	0.0290102	1	1	0	1	342	0.2707	0.3123
76	157_A	0.010848	0.374536	0.0255973	1	1	0.261615	1	157	0.3327	0.331
77	514_A	0.033404	0.18291	0.0153584	1	1	0.0781984	1	514	0.4373	0.4107
78	717_A	0.0188855	0.201465	0.0546075	1	1	0.197683	1	717	0.2972	0.273
79	223_A	0.0118443	0.276989	0.0539568	1	1	0.0808633	1	223	0.3269	0.3655
80	1282_A	0.00466639	0.295463	0.0648464	1	1	0	1	1282	0.344	0.3404
81	1274_A	0.00692876	0.302019	0.056314	1	1	0	1	1274	0.3441	0.3404
82	220_A	0.0118691	0.276959	0.0558559	1	1	0.0808633	1	220	0.3269	0.3655
83	144_A	0.00764868	0.362089	0.0375427	1	1	0.340096	1	144	0.3439	0.3423
84	153_A	0.0166217	0.328267	0.0170648	1	1	0	1	153	0.322	0.3206
85	151_A	0.0104162	0.409491	0.0226876	1	1	0.33462	1	151	0.344	0.3423
86	1244_A	0.0239131	0.291737	0.00341297	1	1	0.266836	1	1244	0.2253	0.2682
87	1277_A	0.00790158	0.301336	0.056314	1	1	0	1	1277	0.3399	0.3364
88	346_A	0.00987361	0.329237	0.0392491	1	1	0.00220112	1	346	0.2848	0.3334
89	1229_A	0.0279456	0.257248	0.0051458	1	1	0.119586	1	1229	0.2274	0.2752
90	219_A	0.0118205	0.276946	0.0596745	1	1	0.0808633	1	219	0.3268	0.3655
91	1283_A	0.00745098	0.294073	0.0614334	1	1	0	1	1283	0.3424	0.3388
92	217_A	0.0118643	0.27698	0.0577617	1	1	0.0808633	1	217	0.3268	0.3655
93	1267_A	0.0054767	0.296262	0.0665529	1	1	0	1	1267	0.3472	0.3436
94	221_A	0.0118589	0.276982	0.0577617	1	1	0.0808633	1	221	0.3268	0.3655
95	1680_A	0.0097526	0.102991	0.114334	1	1	0.46462	1	1680	0.9052	0.9052
96	222_A	0.0118518	0.277004	0.0596745	1	1	0.0808633	1	222	0.3268	0.3655
97	1961_A	0.0140959	0.199658	0.0836177	1	1	0.0742654	1	1961	0.3226	0.2715
98	1278_A	0.014992	0.300648	0.0375427	1	1	0	1	1278	0.3382	0.3347
99	152_A	0.00981577	0.398056	0.0316901	1	1	0.261615	1	152	0.3486	0.3469
100	1681_A	0.00420405	0.105747	0.127986	1	1	0.0579505	0.942049	1681	0.8771	0.8771
101	1280_A	0.00567144	0.298012	0.0682594	1	1	0	1	1280	0.3423	0.3388
102	226_A	0.0118487	0.276956	0.0615942	1	1	0.0808633	1	226	0.3268	0.3655
103	351_A	0.0196012	0.32279	0.0119454	1	1	0	1	351	0.2944	0.348
104	515_A	0.038703	0.179863	0.0119454	1	1	0.0695811	0.930419	515	0.4422	0.415
105	225_A	0.0118559	0.276981	0.0615942	1	1	0.0808633	1	225	0.3268	0.3655
106	1450_A	0.0114557	0.240106	0.0819113	1	1	0.0742654	1	1450	0.3688	0.3558
107	163_A	0.0137958	0.407007	0.0191304	1	1	0.302661	1	163	0.3602	0.3584
108	1276_A	0.00692193	0.298324	0.0682594	1	1	0	1	1276	0.34	0.3365
109	339_A	0.0170438	0.308689	0.0341297	1	1	0	1	339	0.2938	0.3441
110	1691_A	0.0228	0.0906105	0.0716724	1	1	0.0249548	0.975045	1691	0.8961	0.8961
111	1272_A	0.00707425	0.305499	0.0665529	1	1	0	1	1272	0.3438	0.3402
112	1275_A	0.00458031	0.299377	0.0784983	1	1	0	1	1275	0.3457	0.3421
113	155_A	0.0131717	0.38825	0.029877	1	1	0.261615	1	155	0.3307	0.3292
114	224_A	0.0118526	0.276972	0.0693431	1	1	0.0808633	1	224	0.3269	0.3655
115	161_A	0.0136948	0.418243	0.0244755	1	1	0.313155	1	161	0.3398	0.3382
116	1514_A	0.00767985	0.509785	0.0316901	1	1	0.114222	0.885778	1514	0.2747	0.3683
117	1281_A	0.01499	0.301404	0.0494881	1	1	0	1	1281	0.3437	0.3401
118	517_A	0.0228055	0.216308	0.0546075	1	1	0.24005	1	517	0.4275	0.402
119	353_A	0.0121339	0.273616	0.0767918	1	1	0.0808633	1	353	0.2803	0.3107
120	396_A	0.0362134	0.25344	0.0017094	1	1	0.130329	1	396	0.3243	0.3361
121	1241_A	0.024552	0.267517	0.0324232	1	1	0.0644746	1	1241	0.2318	0.2766
122	1019_A	0.023284	0.320202	0.0119454	1	1	0	1	1019	0.3071	0.341
123	166_A	0.00583101	0.406132	0.0520646	1	1	0.306888	1	166	0.3388	0.337
124	1678_A	0.00467969	0.111657	0.141638	1	1	0.0042718	1	1678	0.8766	0.8766
125	159_A	0.0108778	0.387344	0.0427046	1	1	0.306888	1	159	0.3325	0.3311
126	1484_A	0.0184107	0.190829	0.0836177	1	1	0.0742654	1	1484	0.3847	0.3688
127	1685_A	0.0075241	0.101726	0.138225	1	1	0.0697562	1	1685	0.879	0.879
128	336_A	0.0196347	0.308758	0.0324232	1	1	0	1	336	0.2966	0.3466
129	1022_A	0.0225327	0.31795	0.0204778	1	1	0	1	1022	0.2926	0.3232
130	810_A	0.0236972	0.310433	0.0209059	1	1	0	1	810	0.3086	0.3101
131	337_A	0.0208239	0.328488	0.0221843	1	1	0	1	337	0.2888	0.3417
132	362_A	0.0228432	0.287083	0.0324232	1	1	0.119515	1	362	0.2782	0.3073
133	1287_A	0.00228524	0.208419	0.134812	1	1	0.0742654	1	1287	0.3606	0.349
134	1303_A	0.00460881	0.218924	0.127986	1	1	0.0742654	1	1303	0.3586	0.347
135	1955_A	0.0135136	0.213779	0.104096	1	1	0.0742654	1	1955	0.3248	0.2744
136	381_A	0.0372153	0.270531	0	1	1	0	1	381	0.2914	0.305
137	2096_A	0.0260732	0.333031	0	1	1	0	1	2096	0.2892	0.2905
138	1021_A	0.0172438	0.319148	0.0409556	1	1	0	1	1021	0.2924	0.3231
139	823_A	0.0227759	0.310791	0.0262697	1	1	0	1	823	0.3186	0.3203
140	505_A	0.0319352	0.20108	0.0409556	1	1	0.217406	1	505	0.4327	0.406
141	341_A	0.018172	0.322145	0.0371681	1	1	0	1	341	0.2906	0.3441
142	718_A	0.0118979	0.195828	0.117747	1	1	0.0742654	1	718	0.3215	0.2965
143	148_A	0.00968026	0.386996	0.0558559	1	1	0.429809	1	148	0.3458	0.3441
144	160_A	0.00840032	0.414996	0.0520646	1	1	0.436094	1	160	0.3576	0.3558
145	1234_A	0.036783	0.27084	0.00511945	1	1	0	1	1234	0.2038	0.2423
146	1299_A	0.00742118	0.214512	0.12628	1	1	0.0742654	1	1299	0.3571	0.3455
147	393_A	0.0378143	0.259711	0.0051458	1	1	0	1	393	0.3252	0.337
148	1286_A	0.00620611	0.297533	0.0921502	1	1	0.373966	1	1286	0.3419	0.3383
149	368_A	0.0155126	0.27647	0.0733788	1	1	0.0808633	1	368	0.2908	0.3245
150	2106_A	0.0252939	0.329953	0.0102389	1	1	0	1	2106	0.2971	0.2985
151	499_A	0.0285085	0.189397	0.056314	1	1	0.197683	1	499	0.4353	0.4091
152	357_A	0.0224136	0.280483	0.0409556	1	1	0.0955139	1	357	0.2925	0.3257
153	1465_A	0.015184	0.252699	0.0836177	1	1	0.0742654	1	1465	0.3741	0.3608
154	821_A	0.0296547	0.295846	0.0120898	1	1	0.037146	1	821	0.3049	0.3063
155	407_A	0.040511	0.24536	0.00511945	1	1	0.174389	1	407	0.3278	0.34
156	603_A	0.0189902	0.294469	0.0464286	1	1	0	1	603	0.3193	0.3436
157	509_A	0.0402261	0.195671	0.0255973	1	1	0.375779	1	509	0.4436	0.4164
158	1290_A	0.0102246	0.214917	0.122867	1	1	0.0742654	1	1290	0.3587	0.3472
159	1026_A	0.0216407	0.313645	0.0324232	1	1	0	1	1026	0.3204	0.3581
160	502_A	0.0333274	0.215508	0.0375427	1	1	0.273423	1	502	0.4411	0.414
161	602_A	0.018332	0.313132	0.0427046	1	1	0	1	602	0.3175	0.3433
162	827_A	0.0336915	0.289249	0.00682594	1	1	0	1	827	0.3001	0.3015
163	352_A	0.0221938	0.249123	0.0580205	1	1	0.141094	1	352	0.2938	0.3287
164	334_A	0.0130714	0.330375	0.0596745	1	1	0.326674	1	334	0.2882	0.341
165	1479_A	0.0141946	0.189596	0.117747	1	1	0.0939823	1	1479	0.3801	0.3647
166	350_A	0.021874	0.307364	0.0371681	1	1	0	1	350	0.2956	0.3471
167	1478_A	0.0187568	0.195353	0.0955631	1	1	0.0891761	1	1478	0.3891	0.3735
168	366_A	0.0178805	0.243114	0.0819113	1	1	0.0742654	1	366	0.2769	0.3053
169	1696_A	0.0317329	0.0728968	0.0699659	1	1	0.477129	1	1696	0.8932	0.8932
170	518_A	0.0371717	0.218446	0.0324232	1	1	0.266381	1	518	0.441	0.4138
171	1023_A	0.022025	0.32867	0.0290102	1	1	0	1	1023	0.2976	0.3294
172	1297_A	0.00313112	0.22611	0.139932	1	1	0.0994324	1	1297	0.3599	0.3482
173	146_A	0.0135461	0.41925	0.0427046	1	1	0.33462	1	146	0.3324	0.3308
174	1466_A	0.0107963	0.198247	0.131399	1	1	0.0742654	1	1466	0.3624	0.3497
175	1499_A	0.0137909	0.489425	0.0371681	1	1	0.0591841	0.940816	1499	0.2788	0.379
176	813_A	0.0308759	0.304412	0.0138408	1	1	0	1	813	0.3029	0.3043
177	501_A	0.0246514	0.194877	0.0784983	1	1	0.0742654	1	501	0.4347	0.4081
178	399_A	0.0359328	0.250527	0.0255973	1	1	0	1	399	0.326	0.338
179	405_A	0.036589	0.250233	0.0238908	1	1	0	1	405	0.3254	0.3373
180	1481_A	0.0160069	0.232379	0.0972696	1	1	0.158653	1	1481	0.3919	0.3753
181	1690_A	0.00574523	0.0826828	0.163823	1	1	0.250734	0.749266	1690	0.9002	0.9002
182	402_A	0.03439	0.244644	0.0324232	1	1	0	1	402	0.3269	0.339
183	1462_A	0.0118851	0.220574	0.12116	1	1	0.0742654	1	1462	0.3665	0.3536
184	150_A	0.0077586	0.39928	0.0673953	1	1	0.45788	1	150	0.3396	0.3378
185	2087_A	0.0274352	0.3422	0.00860585	1	1	0	1	2087	0.3041	0.3057
186	1242_A	0.0376769	0.278302	0.0102389	1	1	0	1	1242	0.2248	0.2654
187	2105_A	0.0230303	0.36302	0.0226876	1	1	0.249432	1	2105	0.3031	0.3047
188	370_A	0.0163064	0.242747	0.0972696	1	1	0.0742654	1	370	0.2929	0.3263
189	500_A	0.0319929	0.192457	0.0580205	1	1	0.197683	1	500	0.4392	0.4124
190	2099_A	0.0311255	0.327318	0.00853242	1	1	0	1	2099	0.3	0.3014
191	719_A	0.0172516	0.215517	0.105802	1	1	0.0742654	1	719	0.3192	0.2947
192	1480_A	0.0144504	0.187024	0.127986	1	1	0.0742654	1	1480	0.3906	0.3747
193	392_A	0.0418703	0.264934	0.00853242	1	1	0	1	392	0.2903	0.3038
194	394_A	0.036416	0.252604	0.0290102	1	1	0	1	394	0.3268	0.3388
195	1020_A	0.0243609	0.321081	0.0324232	1	1	0	1	1020	0.2927	0.3226
196	508_A	0.0430765	0.185799	0.0341297	1	1	0.338845	1	508	0.4423	0.4146
197	2088_A	0.0223868	0.345635	0.0324232	1	1	0.135504	1	2088	0.3003	0.3018
198	2102_A	0.0312173	0.336639	0.00853242	1	1	0	1	2102	0.2858	0.287
199	1477_A	0.0138473	0.192109	0.133106	1	1	0.0742654	1	1477	0.3882	0.3723
200	729_A	0.0287511	0.242831	0.0546075	1	1	0.0794646	1	729	0.2933	0.2691
201	1237_A	0.0376205	0.255139	0.0280702	1	1	0	1	1237	0.23	0.272
202	2103_A	0.0353137	0.327906	0	1	1	0	1	2103	0.2903	0.2916
203	365_A	0.0195032	0.246394	0.0853242	1	1	0.0742654	1	365	0.274	0.3014
204	728_A	0.0139251	0.225442	0.122867	1	1	0.0742654	1	728	0.3044	0.281
205	1995_A	0.0163996	0.248148	0.100683	1	1	0.0742654	1	1995	0.3312	0.2676
206	512_A	0.0330097	0.200852	0.059727	1	1	0.197683	1	512	0.4369	0.4107
207	1025_A	0.0228787	0.327782	0.0375427	1	1	0	1	1025	0.3201	0.3573
208	1508_A	0.00583554	0.532219	0.0596745	1	1	0.116857	1	1508	0.2352	0.3215
209	1027_A	0.0265186	0.327239	0.0273038	1	1	0	1	1027	0.2972	0.329
210	1482_A	0.012906	0.151339	0.143345	1	1	0.445301	1	1482	0.3879	0.3719
211	1301_A	0.0139062	0.227097	0.122867	1	1	0.0742654	1	1301	0.3524	0.3412
212	378_A	0.0397629	0.280211	0.0120898	1	1	0	1	378	0.324	0.3393
213	453_A	0.0250968	0.153771	0.0938567	1	1	0.184796	0.815204	453	0.3294	0.2783
214	2001_A	0.0215715	0.24417	0.0819113	1	1	0.0742654	1	2001	0.3243	0.2624
215	513_A	0.0375601	0.186644	0.0546075	1	1	0.275374	1	513	0.435	0.4086
216	822_A	0.0370349	0.313929	0.00853242	1	1	0	1	822	0.3149	0.3165
217	820_A	0.0384683	0.302229	0.00853242	1	1	0	1	820	0.3085	0.31
218	730_A	0.01944	0.201147	0.110922	1	1	0.0742654	1	730	0.3126	0.2872
219	1459_A	0.0111998	0.263353	0.12116	1	1	0.136968	1	1459	0.376	0.3625
220	2097_A	0.0337784	0.331063	0.00860585	1	1	0	1	2097	0.3065	0.308
221	1451_A	0.0216711	0.2496	0.0819113	1	1	0.0742654	1	1451	0.374	0.3605
222	1269_A	0.0105372	0.303668	0.102389	1	1	0.177022	1	1269	0.3412	0.3376
223	507_A	0.023403	0.197935	0.0972696	1	1	0.0742654	1	507	0.4364	0.4092
224	385_A	0.0436134	0.272578	0.0102389	1	1	0	1	385	0.3244	0.3398
225	2090_A	0.0317408	0.353508	0.0103448	1	1	0.289636	1	2090	0.3042	0.3056
226	371_A	0.0213448	0.267699	0.0784983	1	1	0.0808633	1	371	0.2922	0.3255
227	361_A	0.0255943	0.247118	0.0699659	1	1	0.0742654	1	361	0.2952	0.3303
228	404_A	0.0348182	0.249154	0.0426621	1	1	0	1	404	0.3254	0.3373
229	1957_A	0.0165317	0.210156	0.124573	1	1	0.0742654	1	1957	0.322	0.2704
230	1965_A	0.0187823	0.206964	0.114334	1	1	0.0742654	1	1965	0.3164	0.2688
231	815_A	0.0403868	0.305925	0.00341297	1	1	0	1	815	0.3059	0.3074
232	1988_A	0.0164771	0.262022	0.100683	1	1	0.130663	1	1988	0.3128	0.2563
233	1511_A	0.00840483	0.545586	0.0501792	1	1	0.0259676	1	1511	0.2518	0.3503
234	1948_A	0.0127064	0.227569	0.131399	1	1	0.0742654	1	1948	0.3207	0.2687
235	1228_A	0.0373819	0.280793	0.0262697	1	1	0	1	1228	0.2002	0.2349
236	424_A	0.0277053	0.388009	0.0173611	1	1	0.352203	1	424	0.3168	0.3286
237	1227_A	0.0439112	0.274623	0.0103448	1	1	0	1	1227	0.2342	0.2769
238	379_A	0.0382675	0.274029	0.0273038	1	1	0	1	379	0.3268	0.3425
239	156_A	0.00649512	0.351103	0.0973783	1	1	0.048433	1	156	0.3209	0.3194
240	145_A	0.0135536	0.387207	0.0732601	1	1	0.071863	0.928137	145	0.3368	0.3352
241	1300_A	0.0124276	0.205031	0.143345	1	1	0.0742654	1	1300	0.3525	0.3414
242	426_A	0.0406429	0.284997	0.0138408	1	1	0	1	426	0.3359	0.3488
243	1516_A	0.0116494	0.523135	0.0558559	1	1	0.179751	1	1516	0.2539	0.3447
244	809_A	0.0348911	0.317686	0.0173611	1	1	0	1	809	0.312	0.3135
245	422_A	0.0482958	0.239696	0.0170648	1	1	0.0246818	1	422	0.3249	0.3368
246	504_A	0.0285892	0.181824	0.0870307	1	1	0.24357	1	504	0.4394	0.4129
247	1024_A	0.0248164	0.327973	0.0392491	1	1	0	1	1024	0.2926	0.322
248	2098_A	0.0251742	0.346916	0.0341297	1	1	0.183998	1	2098	0.3051	0.3066
249	503_A	0.0275652	0.19257	0.0870307	1	1	0.0742654	1	503	0.4337	0.406

## Sheet: 800
	structureId	b-phipsi	w-rdist	t-alpha	cluster	originalLabels	outlierScores	probabilities	filename	3D	3D-cand
0	801_A	0.000391065	0.0117079	0.00127714	2	-1	0.603825	0	801	0.9707	0.9707
1	807_A	0.000770282	0.0299473	0.00255102	2	-1	0.603825	0	807	0.9615	0.9615
2	798_A	0.000153488	0.0617066	0.0102041	2	-1	0.603825	0	798	0.9751	0.9751
3	805_A	0.000835306	0.015157	0.0103093	2	-1	0.603825	0	805	0.9706	0.9706
4	799_A	0.00119309	0.0198759	0.0103093	2	-1	0.603825	0	799	0.9813	0.9813
5	806_A	0.00189099	0.0103383	0.0142303	2	-1	0.603825	0	806	0.979	0.979
6	803_A	0.00200855	0.029863	0.0178571	2	-1	0.603825	0	803	0.9699	0.9699
7	804_A	0.00206963	0.047854	0.0181818	2	-1	0.603825	0	804	0.9677	0.9677
8	802_A	0.00285804	0.0416859	0.0204082	2	-1	0.603825	0	802	0.9772	0.9772
9	1420_A	0.0111455	0.132112	0.0103093	2	-1	0.378147	0	1420	0.4578	0.5399
10	1421_A	0.00736745	0.190601	0.0275229	2	-1	0.0669322	0	1421	0.4552	0.5366
11	377_A	0.00617839	0.257003	0.0329381	2	-1	0.264384	0	377	0.2832	0.2907
12	1250_A	0.00717156	0.350698	0.00255754	2	-1	0.122847	0	1250	0.2903	0.2778
13	875_A	0.0232363	0.175406	0.00127551	2	-1	0.0669322	0	875	0.2459	0.2657
14	1408_A	0.0106917	0.0843957	0.063772	2	-1	0.603825	0	1408	0.4597	0.5407
15	1409_A	0.00747258	0.18251	0.0695771	2	-1	0.0669322	0	1409	0.4525	0.5326
16	952_A	0.00408749	0.369017	0.0127551	2	2	0	1	952	0.7824	0.7605
17	883_A	0.0205288	0.17508	0.00771208	2	-1	0.0669322	0	883	0.2474	0.2677
18	885_A	0.0186413	0.179166	0.0168612	2	-1	0.0669322	0	885	0.2471	0.2667
19	1083_A	0.00798053	0.283156	0.0495315	2	-1	0.0639836	0	1083	0.2827	0.3087
20	955_A	0.00585338	0.413098	0.00765306	2	-1	0.0435491	0	955	0.7649	0.7441
21	951_A	0.00561146	0.410562	0.00892857	2	2	0	1	951	0.779	0.7575
22	375_A	0.00633989	0.263615	0.0666667	2	-1	0.0991999	0	375	0.2685	0.2842
23	954_A	0.00486614	0.372007	0.0191327	2	2	0	1	954	0.7967	0.7743
24	950_A	0.00870183	0.402552	0.00512821	2	2	0	1	950	0.7754	0.754
25	1416_A	0.0185547	0.127699	0.0356671	2	-1	0.394118	0	1416	0.4667	0.5524
26	1251_A	0.011817	0.316943	0.0229592	2	2	0	1	1251	0.3066	0.2897
27	1248_A	0.0110255	0.31368	0.0369898	2	2	0	1	1248	0.3045	0.2912
28	1257_A	0.0106241	0.392833	0.00512821	2	2	0	1	1257	0.2897	0.2776
29	1249_A	0.0100958	0.388073	0.00765306	2	2	0	1	1249	0.2883	0.2765
30	949_A	0.00638136	0.41986	0.00771208	2	-1	0.124593	0	949	0.7674	0.7465
31	1415_A	0.0119032	0.236874	0.052349	2	-1	0.0374355	0	1415	0.4428	0.5211
32	432_A	0.0133922	0.214708	0.0425532	2	-1	0.0669322	0	432	0.2827	0.3414
33	956_A	0.00687006	0.363904	0.0280612	2	2	0	1	956	0.7939	0.7717
34	1412_A	0.0117313	0.265901	0.0510204	2	-1	0.0211965	0	1412	0.4671	0.5534
35	1413_A	0.0188849	0.166808	0.0397878	2	-1	0.0669322	0	1413	0.4628	0.5464
36	1424_A	0.011776	0.206764	0.0652174	2	-1	0.0669322	0	1424	0.4647	0.547
37	1419_A	0.00970721	0.251208	0.0754458	2	-1	0.0736455	0	1419	0.4594	0.5415
38	1072_A	0.0117564	0.311187	0.0425532	2	2	0	1	1072	0.2626	0.2861
39	1256_A	0.0114967	0.349299	0.0165816	2	2	0	1	1256	0.2972	0.2847
40	958_A	0.011188	0.374116	0.0116129	2	2	0	1	958	0.8001	0.7776
41	1425_A	0.0273783	0.181032	0.0129199	2	-1	0.0669322	0	1425	0.4526	0.5338
42	882_A	0.028332	0.173492	0.0142303	2	-1	0.0669322	0	882	0.2489	0.2692
43	1265_A	0.00778331	0.350386	0.0433673	2	2	0	1	1265	0.2954	0.2826
44	605_A	0.0345697	0.194982	0.00765306	2	-1	0.0669322	0	605	0.3275	0.2958
45	1414_A	0.0229341	0.159502	0.037037	2	-1	0.0669322	0	1414	0.4602	0.5435
46	1924_A	0.0211708	0.315403	0.00637755	2	-1	0.115518	0	1924	0.3253	0.2918
47	879_A	0.0250784	0.18192	0.0275229	2	-1	0.0669322	0	879	0.2417	0.2608
48	1909_A	0.0151499	0.319014	0.0280612	2	2	0	1	1909	0.3236	0.2905
49	1071_A	0.0124911	0.281991	0.0608931	2	2	0	1	1071	0.2842	0.3106
50	1077_A	0.010729	0.295885	0.0769231	2	2	0	1	1077	0.2898	0.3168
51	1076_A	0.0106401	0.293532	0.0828729	2	2	0	1	1076	0.2853	0.3117
52	880_A	0.0235738	0.184114	0.0343008	2	-1	0.0669322	0	880	0.248	0.268
53	953_A	0.00601665	0.427251	0.0344388	2	-1	0.0649209	0	953	0.7635	0.7428
54	870_A	0.0201807	0.176699	0.052349	2	-1	0.0669322	0	870	0.2433	0.263
55	1426_A	0.0215631	0.171629	0.0495315	2	-1	0.0669322	0	1426	0.4519	0.5339
56	2123_A	0.0516761	0.228865	0.00512821	2	-1	0.0958894	0	2123	0.2801	0.2784
57	1263_A	0.0128173	0.338813	0.0357143	2	2	0	1	1263	0.3144	0.2967
58	1074_A	0.00791861	0.346523	0.0608931	2	2	0.00404021	0.99596	1074	0.2715	0.2962
59	1069_A	0.0098667	0.306182	0.091922	2	2	0	1	1069	0.2826	0.3084
60	1080_A	0.00761532	0.32549	0.0813793	2	2	0	1	1080	0.2612	0.2855
61	2124_A	0.0667904	0.195656	0.00641849	2	-1	0.342453	0	2124	0.2854	0.2837
62	871_A	0.0239222	0.186642	0.0425532	2	-1	0.0669322	0	871	0.2508	0.2712
63	80_A	0.0203511	0.327231	0.00900901	2	-1	0.122847	0	80	0.2238	0.2949
64	2120_A	0.0640889	0.244017	0.00255754	2	-1	0.0958894	0	2120	0.2799	0.2782
65	1070_A	0.00580346	0.317187	0.102672	2	2	0	1	1070	0.2822	0.3089
66	1410_A	0.0308275	0.148651	0.0425532	2	-1	0.113732	0	1410	0.4701	0.5546
67	1911_A	0.0164563	0.313623	0.0471939	2	2	0	1	1911	0.3071	0.283
68	2236_A	0.000296201	0.857723	0.00384123	2	-1	0.227161	0	2236	0.3423	0.3709
69	1260_A	0.0128466	0.394461	0.0280612	2	-1	0.0158872	0	1260	0.2967	0.2837
70	886_A	0.0235407	0.182242	0.0537634	2	-1	0.0669322	0	886	0.2497	0.2699
71	1247_A	0.0117921	0.308031	0.0880102	2	2	0	1	1247	0.309	0.2919
72	1252_A	0.0124702	0.46003	0.00900901	2	-1	0.410093	0	1252	0.3094	0.2922
73	1407_A	0.0185135	0.228074	0.0739726	2	-1	0.18988	0	1407	0.4659	0.5493
74	1411_A	0.0187654	0.178292	0.0873786	2	-1	0.0669322	0	1411	0.4633	0.5476
75	1085_A	0.0109496	0.34941	0.0623306	2	2	0	1	1085	0.2851	0.3115
76	878_A	0.0213884	0.181656	0.0681199	2	-1	0.0669322	0	878	0.2476	0.2676
77	1253_A	0.0107382	0.423195	0.037037	2	-1	0.0158872	0	1253	0.2957	0.2828
78	2232_A	0.00399233	0.842733	0.00637755	2	-1	0.227161	0	2232	0.3388	0.3671
79	1388_A	0.0119501	0.28151	0.0980392	2	-1	0.0481211	0	1388	0.4457	0.544
80	887_A	0.0181215	0.173351	0.0949721	2	-1	0.0669322	0	887	0.2506	0.2708
81	2126_A	0.0679296	0.236606	0.00900901	2	-1	0.0958894	0	2126	0.2838	0.2821
82	2234_A	0.00547422	0.858824	0.00255102	2	-1	0.227161	0	2234	0.3395	0.3678
83	1400_A	0.0119168	0.3201	0.0769231	2	2	0	1	1400	0.4567	0.5587
84	877_A	0.0267417	0.182956	0.052349	2	-1	0.0669322	0	877	0.2453	0.265
85	884_A	0.0281394	0.19296	0.0453333	2	-1	0.0669322	0	884	0.2466	0.2662
86	2112_A	0.0525489	0.316303	0.00255102	2	-1	0.0555755	0	2112	0.2776	0.2759
87	1422_A	0.0133246	0.132849	0.118402	2	-1	0.57768	0	1422	0.465	0.5491
88	2108_A	0.0678121	0.246929	0.00900901	2	-1	0.0958894	0	2108	0.2827	0.2809
89	2125_A	0.0491332	0.245045	0.0195059	2	-1	0.0958894	0	2125	0.2786	0.2768
90	2114_A	0.0751036	0.209648	0.00771208	2	-1	0.215616	0	2114	0.2803	0.2786
91	1018_A	0.0103857	0.338439	0.0828729	2	2	0	1	1018	0.21	0.2442
92	888_A	0.0241431	0.185489	0.0594595	2	-1	0.0669322	0	888	0.248	0.2683
93	1266_A	0.0159865	0.210235	0.0956633	2	-1	0.155413	0	1266	0.2959	0.2831
94	2117_A	0.0576752	0.298087	0.00771208	2	-1	0.00456264	0	2117	0.277	0.2753
95	1254_A	0.00782008	0.406153	0.067602	2	-1	0.203495	0	1254	0.3108	0.2935
96	869_A	0.0264772	0.180675	0.0608931	2	-1	0.0669322	0	869	0.249	0.2691
97	2246_A	0.00234138	0.841361	0.0129199	2	-1	0.227161	0	2246	0.3423	0.3709
98	876_A	0.0301569	0.186704	0.0537634	2	-1	0.0669322	0	876	0.2425	0.2619
99	2115_A	0.056089	0.266563	0.0191327	2	-1	0.0958894	0	2115	0.2838	0.282
100	2241_A	0.00687469	0.852743	0.00641849	2	-1	0.227161	0	2241	0.343	0.3716
101	1258_A	0.00959068	0.344859	0.0918367	2	2	0	1	1258	0.3022	0.2887
102	957_A	0.0130987	0.418015	0.0357143	2	-1	0.0158872	0	957	0.777	0.7557
103	658_A	0.115897	0.211748	0.00255754	2	-1	0.248152	0	658	0.2342	0.2462
104	1392_A	0.0131487	0.398031	0.0439414	2	-1	0.0735546	0	1392	0.4685	0.5771
105	873_A	0.0243795	0.191801	0.0681199	2	-1	0.0669322	0	873	0.25	0.2703
106	408_A	0.0623381	0.233859	0.0302234	2	-1	0.0958894	0	408	0.2815	0.3203
107	2242_A	0.00660266	0.861614	0.00771208	2	-1	0.227161	0	2242	0.3403	0.3686
108	2116_A	0.0542731	0.3076	0.0142303	2	2	0	1	2116	0.2802	0.2785
109	200_A	0.108494	0.176465	0.0116129	2	-1	0.394582	0	200	0.2498	0.2694
110	1087_A	0.0122062	0.290779	0.112057	2	-1	0.0681796	0	1087	0.2628	0.2871
111	872_A	0.0274608	0.176405	0.0798898	2	-1	0.0669322	0	872	0.2459	0.2659
112	1915_A	0.0199741	0.316553	0.0548469	2	2	0	1	1915	0.3243	0.291
113	2233_A	0.00870421	0.865962	0.00510204	2	-1	0.227161	0	2233	0.341	0.3695
114	1082_A	0.00889572	0.318089	0.116809	2	2	0	1	1082	0.2853	0.312
115	1913_A	0.0219589	0.318109	0.0446429	2	2	0	1	1913	0.324	0.2908
116	1007_A	0.0156086	0.238622	0.108911	2	-1	0.360304	0	1007	0.2122	0.2444
117	2118_A	0.0549583	0.313439	0.0181818	2	2	0	1	2118	0.2787	0.2769
118	1078_A	0.0118835	0.314868	0.110482	2	2	0	1	1078	0.2835	0.3092
119	874_A	0.0296519	0.181832	0.0769231	2	-1	0.0669322	0	874	0.246	0.2659
120	1086_A	0.0119704	0.327595	0.0949721	2	2	0	1	1086	0.2835	0.3096
121	2127_A	0.056824	0.276267	0.0331633	2	-1	0.165938	0	2127	0.2833	0.2816
122	1917_A	0.0314019	0.318071	0.0331633	2	2	0	1	1917	0.3252	0.2918
123	1088_A	0.00862491	0.330608	0.112057	2	2	0	1	1088	0.286	0.3129
124	651_A	0.126781	0.229036	0.00892857	2	-1	0.248152	0	651	0.2394	0.2521
125	2121_A	0.0770647	0.243243	0.0195059	2	-1	0.0958894	0	2121	0.281	0.2793
126	647_A	0.112413	0.238314	0.00900901	2	-1	0.248152	0	647	0.2352	0.2475
127	1916_A	0.0231366	0.31393	0.057398	2	2	0	1	1916	0.3027	0.2794
128	1912_A	0.0208245	0.323367	0.0497449	2	2	0	1	1912	0.3064	0.2822
129	2244_A	0.00440506	0.851258	0.0306122	2	-1	0.227161	0	2244	0.3392	0.3674
130	1918_A	0.0335511	0.314614	0.0408163	2	2	0	1	1918	0.3241	0.291
131	1129_A	0.0074201	0.450457	0.0843707	2	-1	0.179095	0	1129	0.2278	0.3465
132	2247_A	0.00625651	0.866078	0.0248366	2	-1	0.227161	0	2247	0.3417	0.3702
133	2229_A	0.00274888	0.863275	0.0357143	2	-1	0.227161	0	2229	0.3387	0.3669
134	881_A	0.02803	0.185388	0.0904033	2	-1	0.0669322	0	881	0.2419	0.2613
135	1921_A	0.0221484	0.32145	0.0548469	2	2	0	1	1921	0.3058	0.2817
136	2237_A	0.0123684	0.858441	0.00255754	2	-1	0.227161	0	2237	0.3394	0.3677
137	909_A	0.0250964	0.281536	0.0739726	2	-1	0.0991999	0	909	0.1697	0.2537
138	1262_A	0.00713138	0.320709	0.149235	2	2	0	1	1262	0.2962	0.2834
139	650_A	0.129377	0.272997	0.00900901	2	-1	0.275565	0	650	0.2255	0.2365
140	1006_A	0.0089755	0.462291	0.0725034	2	-1	0.179841	0	1006	0.2297	0.2678
141	1401_A	0.00867416	0.319701	0.141194	2	2	0	1	1401	0.4551	0.5565
142	2238_A	0.00418523	0.874224	0.0331633	2	-1	0.227161	0	2238	0.3446	0.3735
143	436_A	0.0124308	0.709853	0.00641849	2	-1	0.351731	0	436	0.2219	0.2659
144	654_A	0.111007	0.211231	0.0248366	2	-1	0.248152	0	654	0.2332	0.2452
145	2230_A	0.00491329	0.866495	0.0344388	2	-1	0.227161	0	2230	0.3409	0.3694
146	2245_A	0.00941759	0.842573	0.0208333	2	-1	0.227161	0	2245	0.3414	0.3699
147	648_A	0.115907	0.208107	0.0275229	2	-1	0.248152	0	648	0.2386	0.2513
148	2113_A	0.0708581	0.307516	0.0293367	2	2	0	1	2113	0.2785	0.2769
149	652_A	0.124744	0.249542	0.015544	2	-1	0.248152	0	652	0.2276	0.2394
150	1393_A	0.0206305	0.338466	0.0537634	2	2	0	1	1393	0.4629	0.5671
151	998_A	0.0102618	0.352636	0.112057	2	2	0	1	998	0.1947	0.2264
152	1073_A	0.00327762	0.337997	0.152941	2	-1	0.0165678	0	1073	0.2746	0.2995
153	1736_A	0.0666884	0.32967	0.0116129	2	2	0	1	1736	0.247	0.3163
154	1418_A	0.0189979	0.300892	0.101124	2	2	0	1	1418	0.4521	0.5337
155	2240_A	0.00339051	0.86784	0.0408163	2	-1	0.227161	0	2240	0.3398	0.368
156	2239_A	0.00442387	0.85995	0.0411687	2	-1	0.227161	0	2239	0.3403	0.3687
157	1405_A	0.0262179	0.274238	0.0858726	2	-1	0.0530888	0	1405	0.452	0.5521
158	1745_A	0.0703408	0.319463	0.0208333	2	2	0	1	1745	0.2486	0.3197
159	1404_A	0.0134731	0.372236	0.0873786	2	-1	0.0862267	0	1404	0.4552	0.5565
160	1922_A	0.0355174	0.320546	0.0433673	2	2	0	1	1922	0.3052	0.2811
161	1389_A	0.00778409	0.355835	0.129683	2	-1	0.0254095	0	1389	0.453	0.5528
162	1910_A	0.0302621	0.316341	0.0586735	2	2	0	1	1910	0.3239	0.2908
163	2231_A	0.00869547	0.865779	0.0293367	2	-1	0.227161	0	2231	0.3401	0.3684
164	1264_A	0.0102331	0.554198	0.0420918	2	-1	0.437953	0	1264	0.3119	0.2943
165	919_A	0.0236257	0.411621	0.0302234	2	-1	0.0158872	0	919	0.2276	0.3399
166	1017_A	0.0174034	0.346349	0.0828729	2	2	0	1	1017	0.2086	0.2393
167	761_A	0.00890191	0.274566	0.242472	2	-1	0.58271	0	761	0.1882	0.2712
168	1079_A	0.00768545	0.381055	0.121602	2	-1	0.199732	0	1079	0.2755	0.3003
169	1728_A	0.0700164	0.288447	0.0439414	2	-1	0.00339098	0	1728	0.2442	0.31
170	1919_A	0.0211147	0.316465	0.0880102	2	2	0	1	1919	0.3236	0.2905
171	987_A	0.0165679	0.260595	0.132948	2	-1	0.317057	0	987	0.2091	0.241
172	2111_A	0.0768244	0.266495	0.0420918	2	-1	0.0958894	0	2111	0.2807	0.2791
173	1923_A	0.0303538	0.310805	0.0688776	2	2	0	1	1923	0.3243	0.291
174	1744_A	0.0625313	0.323243	0.0329381	2	2	0	1	1744	0.2481	0.3215
175	1743_A	0.0622863	0.329676	0.0275229	2	2	0	1	1743	0.2496	0.3173
176	2235_A	0.00379015	0.868397	0.0484694	2	-1	0.227161	0	2235	0.341	0.3696
177	1925_A	0.0246331	0.318984	0.0727041	2	2	0	1	1925	0.3062	0.282
178	1914_A	0.0337481	0.317139	0.0586735	2	2	0	1	1914	0.3242	0.291
179	1738_A	0.0741807	0.241628	0.0537634	2	-1	0.343036	0	1738	0.2485	0.3149
180	1908_A	0.021491	0.321795	0.0841837	2	2	0	1	1908	0.305	0.281
181	1084_A	0.0129863	0.359866	0.105783	2	2	0	1	1084	0.2604	0.2838
182	1746_A	0.0711847	0.314283	0.0397878	2	2	0	1	1746	0.2496	0.3236
183	1145_A	0.0170601	0.433224	0.0566038	2	-1	0.0788587	0	1145	0.2135	0.3251
184	1081_A	0.013281	0.3298	0.113636	2	2	0	1	1081	0.2653	0.2894
185	1791_A	0.0733687	0.352405	0.0102041	2	-1	0.181303	0	1791	0.277	0.3562
186	1402_A	0.0138159	0.327606	0.11522	2	2	0	1	1402	0.4609	0.5655
187	612_A	0.0279884	0.372577	0.0425532	2	-1	0.0769447	0	612	0.2355	0.2729
188	1119_A	0.0282324	0.414494	0.0302234	2	-1	0.0158872	0	1119	0.2207	0.3348
189	1134_A	0.016326	0.308689	0.131313	2	2	0	1	1134	0.218	0.3222
190	986_A	0.00750299	0.474213	0.0965035	2	-1	0.0898948	0	986	0.2258	0.2643
191	2110_A	0.047689	0.388668	0.0221643	2	-1	0.160654	0	2110	0.2785	0.2768
192	2253_A	0.0705639	0.408341	0.00641849	2	-1	0.121303	0	2253	0.5043	0.681
193	632_A	0.028051	0.330371	0.0608931	2	2	0	1	632	0.2334	0.269
194	762_A	0.00435843	0.335932	0.217391	2	-1	0.466532	0	762	0.1949	0.2828
195	1742_A	0.0683318	0.298099	0.0580297	2	2	0	1	1742	0.2495	0.321
196	1399_A	0.0115862	0.309052	0.187879	2	-1	0.311229	0	1399	0.4597	0.5639
197	1417_A	0.0188595	0.279516	0.134588	2	-1	0.074687	0	1417	0.4414	0.5179
198	2122_A	0.0700946	0.280696	0.0625	2	-1	0.0604354	0	2122	0.2828	0.2811
199	1907_A	0.0319967	0.318719	0.0765306	2	2	0	1	1907	0.3242	0.291
200	1733_A	0.0670116	0.328096	0.0397878	2	2	0	1	1733	0.245	0.3164
201	2255_A	0.0446168	0.407217	0.0288714	2	-1	0.0158872	0	2255	0.4972	0.6698
202	1002_A	0.0139746	0.413712	0.0949721	2	-1	0.0441245	0	1002	0.2313	0.2685
203	1727_A	0.0615019	0.344196	0.0397878	2	2	0	1	1727	0.2429	0.3088
204	2265_A	0.0322541	0.417849	0.0329381	2	-1	0.0158872	0	2265	0.5052	0.6831
205	1926_A	0.0317338	0.322433	0.0752551	2	2	0	1	1926	0.3232	0.2902
206	1732_A	0.0668375	0.294762	0.0681199	2	-1	0.0583429	0	1732	0.2481	0.3222
207	645_A	0.0426051	0.329502	0.0551817	2	2	0	1	645	0.2367	0.2748
208	1261_A	0.0104934	0.511983	0.0790816	2	3	0.125311	0.874689	1261	0.3116	0.2941
209	1396_A	0.0199941	0.325795	0.104225	2	2	0	1	1396	0.4667	0.5735
210	1395_A	0.0119987	0.326136	0.151248	2	-1	0.0955755	0	1395	0.4473	0.5474
211	1739_A	0.0686254	0.30635	0.0652174	2	2	0	1	1739	0.2502	0.3223
212	1731_A	0.0715309	0.315655	0.0537634	2	2	0	1	1731	0.2468	0.3149
213	759_A	0.0133552	0.285455	0.230769	2	-1	0.644845	0	759	0.1855	0.2742
214	1737_A	0.0607204	0.321145	0.0608931	2	2	0	1	1737	0.2491	0.3165
215	2119_A	0.0540872	0.353359	0.0453333	2	-1	0.118571	0	2119	0.2749	0.2732
216	1920_A	0.0346455	0.324683	0.0803571	2	2	0	1	1920	0.3243	0.2911
217	1423_A	0.0197666	0.291275	0.144526	2	-1	0.0972274	0	1423	0.4476	0.5273
218	1255_A	0.0227433	0.534063	0.0103093	2	-1	0.618213	0	1255	0.3137	0.2961
219	1397_A	0.0181521	0.32757	0.121602	2	2	0	1	1397	0.4416	0.5365
220	997_A	0.0189689	0.364425	0.104225	2	2	0	1	997	0.1998	0.2312
221	1741_A	0.0667959	0.323907	0.0594595	2	2	0	1	1741	0.2459	0.3124
222	638_A	0.0383194	0.294062	0.105783	2	-1	0.138582	0	638	0.2355	0.272
223	643_A	0.0462347	0.35531	0.0580297	2	-1	0.0936062	0	643	0.2436	0.2836
224	1740_A	0.0724187	0.356239	0.0384106	2	2	0	1	1740	0.2485	0.3157
225	931_A	0.0220764	0.457017	0.0580297	2	-1	0.0933308	0	931	0.4924	0.6895
226	1796_A	0.0709511	0.373473	0.0369898	2	-1	0.118571	0	1796	0.2638	0.337
227	1729_A	0.0744342	0.329184	0.0495315	2	2	0	1	1729	0.2448	0.316
228	1730_A	0.0729373	0.344749	0.046729	2	2	0	1	1730	0.2486	0.319
229	2260_A	0.0408632	0.413854	0.0481283	2	-1	0.027128	0	2260	0.509	0.6888
230	1406_A	0.020706	0.331733	0.112057	2	2	0	1	1406	0.4527	0.5551
231	63_A	0.0348824	0.557444	0.00512821	2	-1	0.623994	0	63	0.2011	0.2622
232	1075_A	0.0180282	0.349113	0.131313	2	-1	0.0690403	0	1075	0.2756	0.3005
233	1394_A	0.0248787	0.308957	0.131313	2	2	0	1	1394	0.4551	0.558
234	136_A	0.032503	0.456788	0.0453333	2	-1	0.144637	0	136	0.2107	0.2621
235	1008_A	0.012459	0.538536	0.0828729	2	-1	0.0972892	0	1008	0.2164	0.2519
236	1403_A	0.0173401	0.302152	0.204301	2	-1	0.45971	0	1403	0.4464	0.5454
237	1390_A	0.0293755	0.364253	0.0904033	2	2	0	1	1390	0.4626	0.5676
238	982_A	0.013864	0.42868	0.118402	2	-1	0.267794	0	982	0.2181	0.2537
239	1391_A	0.0204494	0.321529	0.137881	2	2	0	1	1391	0.463	0.5673
240	701_A	0.0160802	0.462259	0.102672	2	-1	0.125929	0	701	0.3003	0.4187
241	772_A	0.0108313	0.365613	0.236593	2	-1	0.533368	0	772	0.1858	0.2665
242	139_A	0.0382082	0.448456	0.0495315	2	-1	0.101018	0	139	0.2044	0.2564
243	777_A	0.0095434	0.387363	0.295868	2	-1	0.451522	0	777	0.174	0.2647
244	641_A	0.0390451	0.345033	0.0904033	2	-1	0.0071513	0	641	0.248	0.2885
245	1734_A	0.071379	0.328178	0.0710383	2	2	0	1	1734	0.2438	0.3145
246	739_A	0.0163135	0.517768	0.0754458	2	3	0.282385	0.717615	739	0.27	0.3216
247	66_A	0.0330147	0.589172	0.0140306	2	-1	0.477633	0	66	0.2157	0.2889
248	758_A	0.00598794	0.454997	0.236593	2	3	0.190072	0.809928	758	0.1864	0.2799
249	933_A	0.0126707	0.485713	0.112057	2	3	0.128575	0.871425	933	0.4933	0.6899

## Sheet: 1602
	structureId	b-phipsi	w-rdist	t-alpha	cluster	originalLabels	outlierScores	probabilities	filename	3D	3D-cand
0	1611_A	0.000249186	0.142048	0.00138696	3	-1	0.651216	0	1611	0.5426	0.5426
1	1643_A	0.00185679	0.276474	0.00278164	3	-1	0.419437	0	1643	0.6161	0.521
2	1616_A	0.000573395	0.245536	0.0169252	3	-1	0.419437	0	1616	0.7389	0.7389
3	1604_A	0.000567331	0.261742	0.0194175	3	-1	0.419437	0	1604	0.6542	0.6542
4	1652_A	0.000966877	0.576599	0.00832178	3	-1	0.160976	0	1652	0.5976	0.5033
5	1606_A	0.00305092	0.10617	0.0169252	3	-1	0.610141	0	1606	0.5802	0.5802
6	1610_A	0.00121403	0.286429	0.0183616	3	-1	0.419437	0	1610	0.6914	0.6914
7	1639_A	0.00209039	0.369572	0.015493	3	-1	0.423987	0	1639	0.6323	0.538
8	1600_A	0.000270258	0.325942	0.019802	3	-1	0.419437	0	1600	0.5932	0.5932
9	1648_A	0.00123531	0.271391	0.0221914	3	-1	0.419437	0	1648	0.5505	0.4681
10	1603_A	0.0015878	0.146395	0.0241477	3	-1	0.610141	0	1603	0.5895	0.5895
11	1646_A	0.00145651	0.378662	0.0208044	3	-1	0.419437	0	1646	0.6	0.5067
12	1647_A	0.00852987	0.44125	0.0152566	3	-1	0.228943	0	1647	0.514	0.4312
13	489_A	0.0117278	0.570196	0.00416089	3	-1	0.160976	0	489	0.2644	0.2596
14	656_A	0.0100463	0.761914	0.00416089	3	-1	0.0256773	0	656	0.2831	0.2324
15	490_A	0.00614565	0.609752	0.0169252	3	-1	0.160976	0	490	0.2807	0.2758
16	1645_A	0.00139704	0.223686	0.0305132	3	-1	0.526913	0	1645	0.5533	0.4659
17	483_A	0.0177047	0.516235	0.00138889	3	-1	0.160976	0	483	0.2956	0.2905
18	494_A	0.00536156	0.531896	0.0221914	3	-1	0.160976	0	494	0.2628	0.258
19	1638_A	0.00174271	0.317718	0.0291262	3	-1	0.419437	0	1638	0.6168	0.5204
20	481_A	0.0126428	0.53453	0.0112202	3	-1	0.160976	0	481	0.2532	0.2489
21	1614_A	0.0108531	0.439937	0.0180305	3	-1	0.228943	0	1614	0.527	0.527
22	1612_A	0.000465034	0.460425	0.0329513	3	-1	0.228943	0	1612	0.5976	0.5976
23	491_A	0.0207603	0.559179	0.00138696	3	-1	0.160976	0	491	0.261	0.2563
24	460_A	0.0159194	0.568965	0.00693481	3	-1	0.160976	0	460	0.2485	0.2522
25	1644_A	0.000551888	0.427883	0.0359195	3	-1	0.228943	0	1644	0.6535	0.5642
26	1641_A	0.00251902	0.320193	0.0332871	3	-1	0.419437	0	1641	0.5488	0.4648
27	1640_A	0.00102509	0.480782	0.0332871	3	-1	0.228943	0	1640	0.5968	0.5019
28	467_A	0.00866061	0.571214	0.0212465	3	-1	0.160976	0	467	0.2365	0.2396
29	1642_A	0.000506924	0.30113	0.0416089	3	-1	0.419437	0	1642	1	0.8268
30	1615_A	0.00120472	0.286678	0.0416089	3	-1	0.419437	0	1615	0.6262	0.6262
31	473_A	0.00584241	0.51028	0.0314735	3	-1	0.160976	0	473	0.2553	0.2587
32	1608_A	0.00250996	0.0481793	0.0434153	3	-1	0.610141	0	1608	0.5534	0.5534
33	1735_A	0.00820679	0.871891	0.00138696	3	3	0.339386	0.660614	1735	0.3333	0.3333
34	1651_A	0.0028973	0.329826	0.038835	3	-1	0.419437	0	1651	0.5645	0.4742
35	466_A	0.0149329	0.604636	0.0126404	3	-1	0.160976	0	466	0.2615	0.265
36	1655_A	0.000844607	0.30262	0.0449275	3	-1	0.419437	0	1655	0.6386	0.5398
37	488_A	0.0115088	0.565615	0.0208044	3	-1	0.160976	0	488	0.2492	0.2453
38	1598_A	0.00104571	0.12293	0.0494905	3	-1	0.610141	0	1598	0.5974	0.5974
39	1656_A	0.00282893	0.423612	0.0416089	3	-1	0.228943	0	1656	0.7389	0.6367
40	1649_A	0.000622309	0.403855	0.0457698	3	-1	0.228943	0	1649	0.6032	0.5094
41	1601_A	0.00103911	0.0798376	0.0540936	3	-1	0.610141	0	1601	0.5527	0.5527
42	464_A	0.0139504	0.660085	0.0194175	3	-1	0.160976	0	464	0.2496	0.2529
43	1597_A	0.000704635	0.0468628	0.0582524	3	-1	0.610141	0	1597	0.6849	0.6849
44	485_A	0.0199418	0.514827	0.0208044	3	-1	0.160976	0	485	0.263	0.2587
45	1650_A	0.000676904	0.431696	0.0554785	3	-1	0.228943	0	1650	0.7096	0.6035
46	495_A	0.0259747	0.628317	0.00839161	3	-1	0.160976	0	495	0.2835	0.2786
47	1732_A	0.00542415	0.864265	0.0180305	3	3	0	1	1732	0.3407	0.3407
48	661_A	0.0109326	0.770044	0.0221914	3	2	0.0799715	0.920029	661	0.2891	0.2362
49	1734_A	0.00655735	0.873486	0.0152566	3	3	0.134349	0.865651	1734	0.3444	0.3444
50	662_A	0.0177464	0.758638	0.0166436	3	2	0.0290924	0.970908	662	0.2883	0.2361
51	475_A	0.0231469	0.733504	0.0112202	3	-1	0.121557	0	475	0.2685	0.2723
52	493_A	0.00643309	0.457385	0.0485437	3	-1	0.228943	0	493	0.2476	0.2435
53	497_A	0.00662304	0.67305	0.0389049	3	-1	0.267922	0	497	0.2815	0.2766
54	926_A	0.0121202	0.661438	0.0270655	3	-1	0.252878	0	926	0.2521	0.2936
55	492_A	0.0144156	0.55825	0.0277393	3	-1	0.160976	0	492	0.2592	0.2547
56	1331_A	0.0270532	0.769748	0.00417827	3	2	0	1	1331	0.2392	0.2007
57	1343_A	0.0270103	0.773575	0.00277393	3	2	0	1	1343	0.227	0.1898
58	927_A	0.0165512	0.66775	0.022695	3	-1	0.191911	0	927	0.2466	0.2894
59	1739_A	0.00623429	0.867392	0.0208044	3	3	0	1	1739	0.35	0.35
60	1653_A	0.00174441	0.287145	0.0649926	3	-1	0.419437	0	1653	0.5781	0.4889
61	657_A	0.0178182	0.782798	0.0138696	3	2	0	1	657	0.2812	0.2308
62	1411_A	0.0250373	0.811078	0	3	2	0	1	1411	0.3488	0.3088
63	922_A	0.0348555	0.550198	0.00417827	3	-1	0.160976	0	922	0.25	0.2928
64	1338_A	0.0237192	0.770199	0.0138696	3	2	0	1	1338	0.2558	0.2127
65	1405_A	0.0216166	0.862122	0.00138696	3	-1	0.160264	0	1405	0.3164	0.2904
66	486_A	0.0107114	0.717179	0.0346741	3	-1	0.153693	0	486	0.2609	0.2564
67	1419_A	0.0251075	0.771475	0.0110957	3	2	0	1	1419	0.3403	0.302
68	1418_A	0.0234319	0.771946	0.0126404	3	2	0	1	1418	0.3295	0.292
69	909_A	0.0154059	0.815287	0.0124827	3	2	0.174925	0.825075	909	0.215	0.2539
70	637_A	0.0278067	0.78199	0.00417827	3	2	0	1	637	0.2566	0.2306
71	655_A	0.0291521	0.772856	0.00554785	3	2	0	1	655	0.2859	0.2344
72	476_A	0.0148339	0.51725	0.0374101	3	-1	0.160976	0	476	0.2791	0.2828
73	1742_A	0.00534986	0.865804	0.0277393	3	3	0	1	1742	0.3272	0.3272
74	1741_A	0.00530227	0.872299	0.0263523	3	3	0	1	1741	0.3328	0.3328
75	1390_A	0.0170349	0.887999	0.00278164	3	3	0.335577	0.664423	1390	0.3153	0.289
76	1599_A	0.000608232	0.0697573	0.0858434	3	-1	0.610141	0	1599	0.631	0.631
77	1336_A	0.0274166	0.772363	0.0110957	3	2	0	1	1336	0.2334	0.1955
78	474_A	0.00780515	0.606487	0.0525547	3	-1	0.192359	0	474	0.2613	0.2648
79	1333_A	0.0302102	0.759755	0.0110957	3	2	0	1	1333	0.2446	0.2042
80	2109_A	0.0186737	0.741907	0.0263523	3	-1	0.118166	0	2109	0.2846	0.2196
81	902_A	0.00765811	0.761931	0.0464441	3	-1	0.148654	0	902	0.2369	0.2988
82	498_A	0.0294523	0.521661	0.0221914	3	-1	0.160976	0	498	0.2876	0.2826
83	660_A	0.0177838	0.762099	0.0263523	3	2	0.090026	0.909974	660	0.2946	0.2384
84	1737_A	0.00847399	0.871628	0.0249653	3	3	0	1	1737	0.3312	0.3312
85	701_A	0.0314973	0.694727	0.0140647	3	-1	0.180419	0	701	0.2272	0.237
86	1801_A	0.0112001	0.906165	0.00839161	3	3	0.34485	0.65515	1801	0.3293	0.3293
87	623_A	0.0290638	0.818386	0.00277393	3	2	0	1	623	0.2384	0.2195
88	2119_A	0.0120239	0.752447	0.0402219	3	2	0.218173	0.781827	2119	0.2936	0.2241
89	469_A	0.00991317	0.561942	0.0525547	3	-1	0.160976	0	469	0.2533	0.2567
90	1803_A	0.0124245	0.901076	0.00839161	3	-1	0.0422704	0	1803	0.3305	0.3305
91	617_A	0.0258678	0.805409	0.00839161	3	2	0	1	617	0.2566	0.2335
92	641_A	0.0303273	0.804403	0.00278164	3	2	0	1	641	0.2283	0.2066
93	1328_A	0.0315713	0.764476	0.0124827	3	2	0	1	1328	0.2899	0.2434
94	201_A	0.02469	0.790757	0.0138696	3	2	0	1	201	0.2911	0.2423
95	1329_A	0.0341774	0.769474	0.0055788	3	2	0	1	1329	0.2498	0.2043
96	1609_A	0.00305606	0.0949032	0.0924242	3	-1	0.610141	0	1609	0.5826	0.5826
97	459_A	0.010986	0.559958	0.0499307	3	-1	0.160976	0	459	0.2438	0.2469
98	1738_A	0.00793894	0.850435	0.0319001	3	-1	0.0830109	0	1738	0.3323	0.3323
99	239_A	0.00987973	0.924946	0.00138696	3	-1	0.0997702	0	239	0.2718	0.253
100	1731_A	0.00682788	0.870173	0.0319001	3	3	0	1	1731	0.3329	0.3329
101	1654_A	0.00773914	0.385813	0.074896	3	-1	0.402544	0	1654	0.551	0.4624
102	482_A	0.0131394	0.46523	0.0525547	3	-1	0.293222	0	482	0.2956	0.2904
103	478_A	0.0254144	0.631664	0.0270655	3	-1	0.160976	0	478	0.2881	0.2919
104	1388_A	0.0218968	0.86496	0.00980392	3	3	0.304663	0.695337	1388	0.3328	0.3047
105	1407_A	0.0231989	0.842569	0.0124827	3	-1	0.0605527	0	1407	0.3448	0.3057
106	1342_A	0.0397059	0.767057	0.00277393	3	2	0	1	1342	0.2453	0.2031
107	687_A	0.0422385	0.46929	0.0112202	3	-1	0.403806	0	687	0.2401	0.2495
108	1400_A	0.0210809	0.876674	0.00970874	3	3	0.235814	0.764186	1400	0.3159	0.289
109	1637_A	0.000826443	0.321125	0.113731	3	-1	0.419437	0	1637	0.683	0.5888
110	1605_A	0.00128233	0.409881	0.100763	3	-1	0.453525	0	1605	0.53	0.53
111	206_A	0.0348878	0.800546	0.00138889	3	2	0	1	206	0.2256	0.1892
112	1344_A	0.0337368	0.771614	0.0124827	3	2	0	1	1344	0.2477	0.2035
113	1340_A	0.0216571	0.767411	0.0305132	3	2	0	1	1340	0.2556	0.2107
114	1339_A	0.0299288	0.773245	0.0180305	3	2	0	1	1339	0.2594	0.2132
115	1404_A	0.0286708	0.890964	0	3	3	0.251454	0.748546	1404	0.3087	0.2835
116	203_A	0.0335971	0.77965	0.0112202	3	2	0	1	203	0.3106	0.2573
117	1728_A	0.00675401	0.862383	0.0416089	3	3	0.0956535	0.904346	1728	0.3367	0.3367
118	1613_A	0.00213961	0.406042	0.104135	3	-1	0.482511	0	1613	0.5781	0.5781
119	1729_A	0.00752208	0.873852	0.036061	3	3	0	1	1729	0.3298	0.3298
120	1799_A	0.0128319	0.897743	0.0194175	3	3	0.128897	0.871103	1799	0.3184	0.3184
121	1337_A	0.0389512	0.759674	0.00839161	3	2	0	1	1337	0.2949	0.244
122	1790_A	0.0152606	0.902317	0.0140647	3	3	0.243396	0.756604	1790	0.3515	0.3515
123	625_A	0.0318161	0.835949	0.0055788	3	2	0.18998	0.81002	625	0.2613	0.2393
124	1409_A	0.0273648	0.814319	0.0166436	3	2	0	1	1409	0.3355	0.2967
125	1805_A	0.00924388	0.886245	0.0305132	3	3	0.110902	0.889098	1805	0.3434	0.3434
126	468_A	0.011831	0.570449	0.0618557	3	-1	0.160976	0	468	0.2573	0.2608
127	480_A	0.01284	0.704216	0.0540915	3	-1	0.33064	0	480	0.2343	0.2301
128	472_A	0.0107515	0.554069	0.0697329	3	-1	0.160976	0	472	0.2582	0.2617
129	1804_A	0.00932409	0.894297	0.0305132	3	3	0	1	1804	0.3395	0.3395
130	638_A	0.0268105	0.830556	0.0169252	3	2	0	1	638	0.2497	0.2254
131	1730_A	0.00766901	0.878213	0.038835	3	3	0	1	1730	0.337	0.337
132	1008_A	0.057209	0.645783	0.00416089	3	-1	0.160976	0	1008	0.2975	0.2705
133	1396_A	0.0234834	0.875469	0.015493	3	3	0.28538	0.71462	1396	0.3336	0.3056
134	1335_A	0.039755	0.774907	0.00693481	3	2	0	1	1335	0.2558	0.2119
135	463_A	0.0147166	0.531238	0.0634218	3	-1	0.160976	0	463	0.2973	0.3012
136	470_A	0.00665996	0.514206	0.102446	3	-1	0.299131	0	470	0.2808	0.2845
137	1334_A	0.025116	0.766729	0.0332871	3	2	0	1	1334	0.2522	0.2066
138	1417_A	0.0181185	0.764952	0.0434153	3	2	0	1	1417	0.325	0.289
139	461_A	0.00933855	0.55375	0.0793413	3	-1	0.160976	0	461	0.264	0.2672
140	1017_A	0.0429797	0.778538	0.00416089	3	2	0	1	1017	0.3103	0.2801
141	202_A	0.0362856	0.77316	0.0140647	3	2	0	1	202	0.3103	0.2556
142	1746_A	0.00685557	0.869781	0.0457698	3	3	0	1	1746	0.3307	0.3307
143	1002_A	0.0473742	0.725511	0.00698324	3	-1	0.188916	0	1002	0.2986	0.2693
144	881_A	0.0380123	0.807418	0.00278164	3	2	0	1	881	0.2608	0.2194
145	872_A	0.0351872	0.813169	0.00693481	3	2	0	1	872	0.2642	0.2216
146	1408_A	0.0246356	0.826808	0.0221914	3	2	0	1	1408	0.3336	0.2946
147	1053_A	0.0278445	0.910683	0.00138696	3	3	0	1	1053	0.2711	0.2527
148	465_A	0.0221767	0.578989	0.0479651	3	-1	0.160976	0	465	0.2817	0.2855
149	1727_A	0.00437035	0.878073	0.0457698	3	3	0	1	1727	0.3482	0.3482
150	211_A	0.0428008	0.772917	0.00693481	3	2	0	1	211	0.3019	0.2508
151	1422_A	0.0212577	0.809211	0.0285307	3	2	0.0301095	0.96989	1422	0.3127	0.2771
152	986_A	0.0493999	0.696172	0.00839161	3	-1	0.124207	0	986	0.3243	0.2932
153	1332_A	0.0308427	0.771363	0.0249653	3	2	0	1	1332	0.2416	0.2018
154	1381_A	0.0289002	0.787582	0.0235784	3	2	0	1	1381	0.2904	0.2262
155	1018_A	0.0512459	0.768925	0.00416089	3	2	0.0864528	0.913547	1018	0.2896	0.2618
156	1376_A	0.0287517	0.786284	0.0249653	3	2	0	1	1376	0.2547	0.1963
157	1327_A	0.0336995	0.770951	0.0221914	3	2	0	1	1327	0.2987	0.2474
158	659_A	0.0120484	0.776948	0.0540915	3	2	0.162918	0.837082	659	0.2831	0.2317
159	212_A	0.0373121	0.806607	0.00698324	3	2	0	1	212	0.2907	0.2406
160	1698_A	0.0301176	0.907098	0.00138889	3	3	0	1	1698	0.29	0.2689
161	1744_A	0.00418499	0.872621	0.0527046	3	3	0	1	1744	0.3266	0.3266
162	2118_A	0.0103615	0.766431	0.0679612	3	2	0.161809	0.838191	2118	0.2963	0.2227
163	1373_A	0.0300448	0.776748	0.0263523	3	2	0	1	1373	0.2456	0.1911
164	1607_A	0.0112272	0.199911	0.11094	3	-1	0.693295	0	1607	0.5091	0.5091
165	1368_A	0.0341779	0.780064	0.0194175	3	2	0	1	1368	0.2423	0.1902
166	1010_A	0.064124	0.665235	0.00416089	3	-1	0.0939604	0	1010	0.2864	0.2589
167	487_A	0.0103955	0.596047	0.0790569	3	-1	0.190919	0	487	0.2496	0.2453
168	431_A	0.0835968	0.53371	0.00554785	3	-1	0.441142	0	431	0.2953	0.2749
169	2110_A	0.012842	0.746814	0.0638003	3	-1	0.213468	0	2110	0.2929	0.2225
170	632_A	0.0251556	0.82726	0.0249653	3	2	0	1	632	0.2554	0.2301
171	1006_A	0.0491542	0.692908	0.0138696	3	-1	0.0939604	0	1006	0.3243	0.2909
172	1733_A	0.00894579	0.873457	0.0457698	3	3	0	1	1733	0.3367	0.3367
173	1129_A	0.0685682	0.729485	0.00277393	3	-1	0.221608	0	1129	0.2744	0.3093
174	654_A	0.00878619	0.79771	0.0610264	3	-1	0.0780145	0	654	0.3078	0.2478
175	1740_A	0.00687231	0.881659	0.0471567	3	3	0	1	1740	0.3388	0.3388
176	496_A	0.0172176	0.53978	0.0693481	3	-1	0.160976	0	496	0.2761	0.2714
177	462_A	0.00859074	0.553796	0.112654	3	-1	0.160976	0	462	0.3004	0.3045
178	2125_A	0.00920277	0.783729	0.0665742	3	2	0	1	2125	0.2742	0.2146
179	215_A	0.0350088	0.804447	0.015493	3	2	0	1	215	0.3119	0.2588
180	2116_A	0.0103745	0.768543	0.0721221	3	2	0.100684	0.899316	2116	0.2934	0.2239
181	887_A	0.0379025	0.821714	0.00698324	3	2	0	1	887	0.2633	0.2192
182	1380_A	0.0254486	0.783099	0.0346741	3	2	0	1	1380	0.2975	0.2308
183	1776_A	0.00838832	0.921079	0.0256046	3	3	0.198064	0.801936	1776	0.3415	0.3142
184	1330_A	0.0273533	0.773925	0.0346741	3	2	0	1	1330	0.2834	0.2368
185	1806_A	0.0137749	0.899387	0.0291262	3	3	0.128875	0.871125	1806	0.3383	0.3383
186	914_A	0.00932634	0.524273	0.116099	3	-1	0.216425	0	914	0.2394	0.2783
187	1402_A	0.0202787	0.8772	0.0256046	3	3	0.0688538	0.931146	1402	0.314	0.2874
188	1423_A	0.0211106	0.75896	0.0525547	3	2	0.121328	0.878672	1423	0.3484	0.3093
189	1415_A	0.0273567	0.783941	0.0332871	3	2	0	1	1415	0.3585	0.3179
190	484_A	0.00981825	0.543191	0.10957	3	-1	0.160976	0	484	0.2575	0.2529
191	646_A	0.0267591	0.739719	0.0457698	3	-1	0.218309	0	646	0.2845	0.2328
192	685_A	0.0368095	0.521612	0.0344333	3	-1	0.160976	0	685	0.2562	0.2671
193	199_A	0.0332966	0.8114	0.019802	3	2	0	1	199	0.2677	0.2243
194	1787_A	0.0115284	0.900441	0.0332871	3	3	0.0858781	0.914122	1787	0.3276	0.3276
195	1397_A	0.0176315	0.874667	0.0314735	3	3	0	1	1397	0.3244	0.2981
196	1424_A	0.0302034	0.855611	0.0208044	3	-1	0.160264	0	1424	0.3114	0.2762
197	471_A	0.0202013	0.557272	0.066568	3	-1	0.160976	0	471	0.2603	0.2637
198	2258_A	0.0333212	0.895062	0.00698324	3	3	0	1	2258	0.2646	0.26
199	248_A	0.00975784	0.920047	0.0249653	3	3	0.181486	0.818514	248	0.2599	0.242
200	1052_A	0.0284482	0.912914	0.00698324	3	3	0	1	1052	0.2684	0.2503
201	643_A	0.0294762	0.799163	0.0277393	3	2	0	1	643	0.2384	0.2169
202	1371_A	0.0292956	0.784782	0.0319001	3	2	0	1	1371	0.2948	0.228
203	1346_A	0.0326573	0.775885	0.0291262	3	2	0	1	1346	0.2554	0.2105
204	1743_A	0.00673572	0.87405	0.0582524	3	3	0.0868188	0.913181	1743	0.3294	0.3294
205	233_A	0.0159158	0.929562	0.00980392	3	3	0.142154	0.857846	233	0.2655	0.2475
206	648_A	0.0118457	0.794882	0.0582524	3	2	0.208201	0.791799	648	0.2865	0.234
207	438_A	0.0685373	0.547627	0.0140647	3	-1	0.339956	0	438	0.2984	0.2773
208	479_A	0.00965273	0.508783	0.144244	3	-1	0.326331	0	479	0.2476	0.2435
209	873_A	0.0352324	0.813073	0.0180305	3	2	0	1	873	0.263	0.222
210	16_A	0.0440283	0.759237	0.019802	3	2	0.107855	0.892145	16	0.2729	0.2628
211	988_A	0.056995	0.654681	0.0169252	3	-1	0.0939604	0	988	0.2975	0.2724
212	1745_A	0.00636273	0.871046	0.0651872	3	-1	0.0419539	0	1745	0.3426	0.3426
213	1831_A	0.0102067	0.92799	0.022695	3	3	0	1	1831	0.3381	0.3124
214	1798_A	0.0119745	0.89006	0.0416089	3	3	0	1	1798	0.3541	0.3541
215	1393_A	0.0191079	0.876755	0.0319001	3	3	0.0956152	0.904385	1393	0.3276	0.2998
216	997_A	0.0414796	0.786352	0.015493	3	2	0	1	997	0.3103	0.2822
217	477_A	0.00914179	0.566639	0.140823	3	-1	0.226279	0	477	0.2815	0.2853
218	647_A	0.00884998	0.789763	0.0776699	3	2	0	1	647	0.284	0.2331
219	874_A	0.0417307	0.821451	0.00970874	3	2	0	1	874	0.2647	0.2215
220	626_A	0.0306052	0.759	0.0419075	3	2	0	1	626	0.248	0.2246
221	1794_A	0.0146677	0.896689	0.036061	3	3	0	1	1794	0.3295	0.3295
222	123_A	0.0419383	0.771074	0.0212465	3	2	0	1	123	0.221	0.2132
223	611_A	0.0254941	0.837376	0.0329513	3	2	0.124475	0.875525	611	0.2557	0.2306
224	2112_A	0.0102437	0.767104	0.0901526	3	-1	0.110823	0	2112	0.2946	0.2233
225	1341_A	0.0274963	0.77191	0.0443828	3	2	0	1	1341	0.2475	0.2025
226	124_A	0.04122	0.89081	0.00138696	3	3	0.144873	0.855127	124	0.2695	0.2594
227	240_A	0.0233982	0.916992	0.0166436	3	3	0	1	240	0.2596	0.2421
228	1394_A	0.017305	0.873188	0.040404	3	3	0	1	1394	0.3245	0.2972
229	1703_A	0.0334867	0.908276	0.00698324	3	3	0	1	1703	0.2643	0.2468
230	1410_A	0.0192854	0.831194	0.0429958	3	2	0.184056	0.815944	1410	0.3153	0.2791
231	2_A	0.043044	0.740431	0.0256046	3	-1	0.0638891	0	2	0.2489	0.2398
232	2117_A	0.0121413	0.770431	0.0790569	3	2	0	1	2117	0.2914	0.2215
233	2239_A	0.0391668	0.298035	0.0443828	3	-1	0.419437	0	2239	0.3812	0.3108
234	1556_A	0.0367364	0.907055	0.00417827	3	3	0	1	1556	0.2574	0.2398
235	1406_A	0.0305695	0.874563	0.022695	3	3	0.249792	0.750208	1406	0.3175	0.2918
236	1058_A	0.0314171	0.91772	0.00554785	3	3	0	1	1058	0.28	0.2606
237	652_A	0.0146554	0.77946	0.0707351	3	2	0	1	652	0.2903	0.2341
238	893_A	0.0141141	0.755452	0.0858434	3	2	0.187713	0.812287	893	0.2079	0.262
239	227_A	0.0209122	0.940073	0.00138696	3	3	0.30374	0.69626	227	0.2442	0.2278
240	1736_A	0.00580574	0.873886	0.074896	3	-1	0.163244	0	1736	0.3415	0.3415
241	2121_A	0.0150959	0.785771	0.0665742	3	2	0	1	2121	0.2961	0.2262
242	1802_A	0.0120922	0.899349	0.0443828	3	3	0	1	1802	0.3353	0.3353
243	1551_A	0.03621	0.902183	0.00832178	3	3	0	1	1551	0.2589	0.2409
244	2123_A	0.00941985	0.790069	0.0818308	3	2	0	1	2123	0.2954	0.2233
245	878_A	0.0381221	0.825728	0.0180305	3	2	0	1	878	0.2689	0.2258
246	1383_A	0.0287153	0.789212	0.0416089	3	2	0	1	1383	0.2948	0.2287
247	1702_A	0.0338145	0.907882	0.0112202	3	3	0	1	1702	0.2655	0.2471
248	236_A	0.0108604	0.942413	0.015493	3	3	0.173695	0.826305	236	0.2593	0.2409
249	631_A	0.0235476	0.80608	0.0479651	3	2	0.0422439	0.957756	631	0.2557	0.2274

## Sheet: 764
	structureId	b-phipsi	w-rdist	t-alpha	cluster	originalLabels	outlierScores	probabilities	filename	3D	3D-cand
0	777_A	0.000102576	0.218629	0.0134003	2	-1	0.403356	0	777	0.8496	0.8496
1	765_A	0.00256101	0.351107	0.00335008	2	-1	0.271341	0	765	0.8376	0.8376
2	773_A	0.00462511	0.184765	0.00670017	2	-1	0.360819	0	773	0.876	0.876
3	1100_A	0.00740386	0.350212	0.00167504	2	-1	0.219068	0	1100	0.242	0.2547
4	768_A	0.00354481	0.182304	0.0284757	2	-1	0.360819	0	768	0.8356	0.8356
5	776_A	0.00489764	0.163394	0.0257732	2	-1	0.360819	0	776	0.8472	0.8472
6	991_A	0.00254824	0.522272	0.0100503	2	-1	0.0403431	0	991	0.2689	0.2138
7	760_A	0.00660661	0.146481	0.0205128	2	-1	0.360819	0	760	0.8424	0.8424
8	1215_A	0.00829848	0.347991	0.00502513	2	-1	0.204558	0	1215	0.2213	0.2252
9	1106_A	0.00528627	0.306452	0.0268007	2	-1	0.204558	0	1106	0.246	0.259
10	1216_A	0.00989934	0.433019	0.00167785	2	-1	0.184763	0	1216	0.2256	0.2291
11	1096_A	0.00998227	0.428143	0.00335008	2	-1	0.0660261	0	1096	0.2378	0.2501
12	1101_A	0.00897819	0.401316	0.0118644	2	-1	0.0556488	0	1101	0.2708	0.2825
13	1221_A	0.0070507	0.319758	0.0284757	2	-1	0.204558	0	1221	0.2259	0.2294
14	769_A	0.00310124	0.59172	0.0184255	2	-1	0.0873602	0	769	0.8392	0.8392
15	766_A	0.00502036	0.478111	0.0284757	2	-1	0.00701784	0	766	0.8378	0.8378
16	1212_A	0.0103679	0.485756	0.00670017	2	-1	0.200784	0	1212	0.2161	0.2192
17	1011_A	0.00180651	0.537132	0.0368509	2	-1	0.0721458	0	1011	0.271	0.2116
18	1105_A	0.00585411	0.508686	0.0301508	2	-1	0.178711	0	1105	0.2385	0.2486
19	1210_A	0.00775415	0.589904	0.0134003	2	-1	0.150556	0	1210	0.2601	0.2644
20	1209_A	0.0120095	0.511606	0.00336134	2	-1	0.110897	0	1209	0.2737	0.2786
21	425_A	0.000618276	0.698104	0.0310881	2	2	0.2016	0.7984	425	0.2522	0.2546
22	774_A	0.0133692	0.335649	0.0170358	2	-1	0.204558	0	774	0.8452	0.8452
23	985_A	0.0016189	0.451409	0.0569514	2	-1	0.181907	0	985	0.2738	0.2203
24	763_A	0.00456998	0.440373	0.0519263	2	-1	0.181907	0	763	0.8379	0.8379
25	984_A	0.00477765	0.423628	0.0536013	2	-1	0.181907	0	984	0.2781	0.2188
26	770_A	0.00918046	0.20887	0.0469012	2	-1	0.360819	0	770	0.8357	0.8357
27	767_A	0.0118316	0.516331	0.0118644	2	-1	0.178711	0	767	0.8454	0.8454
28	761_A	0.00600573	0.336511	0.0569514	2	-1	0.204558	0	761	0.8311	0.8311
29	1224_A	0.00593613	0.408816	0.0529101	2	-1	0.193876	0	1224	0.2207	0.224
30	1111_A	0.0168952	0.347015	0.00844595	2	-1	0.204558	0	1111	0.2399	0.2498
31	772_A	0.0032475	0.424341	0.0619765	2	-1	0.181907	0	772	0.8368	0.8368
32	1213_A	0.0108654	0.45229	0.0275387	2	-1	0.0559677	0	1213	0.2491	0.2534
33	993_A	0.00895218	0.477544	0.0351759	2	-1	0.00560766	0	993	0.2715	0.2146
34	1103_A	0.00740136	0.351885	0.0492091	2	-1	0.229247	0	1103	0.2412	0.2537
35	1097_A	0.0164586	0.418468	0.00837521	2	-1	0.181907	0	1097	0.2639	0.2745
36	1091_A	0.00829751	0.399497	0.0455342	2	-1	0.181907	0	1091	0.2502	0.2632
37	1089_A	0.0110188	0.380238	0.0351759	2	-1	0.164774	0	1089	0.2325	0.2418
38	1109_A	0.0186261	0.319183	0.00844595	2	-1	0.204558	0	1109	0.238	0.2504
39	974_A	0.00793242	0.548437	0.0400697	2	-1	0.0765156	0	974	0.2301	0.2405
40	759_A	0.00646275	0.28533	0.0670017	2	-1	0.367373	0	759	0.849	0.849
41	424_A	0.00472761	0.699183	0.0364583	2	2	0.0986021	0.901398	424	0.2528	0.2557
42	771_A	0.00770127	0.133109	0.0679785	2	-1	0.494361	0	771	0.835	0.835
43	1098_A	0.0130536	0.384253	0.0335008	2	-1	0.0556488	0	1098	0.2351	0.2452
44	1115_A	0.0101895	0.310762	0.0510563	2	-1	0.204558	0	1115	0.2418	0.2524
45	693_A	0.00507214	0.534992	0.0569514	2	-1	0.178711	0	693	0.2767	0.2539
46	131_A	0.0200776	0.439624	0.00336134	2	-1	0.0868713	0	131	0.3181	0.266
47	992_A	0.00352632	0.54822	0.0636516	2	-1	0.0601411	0	992	0.2653	0.2093
48	924_A	0.0285187	0.151751	0.00167785	2	-1	0.418349	0	924	0.26	0.2643
49	758_A	0.00535218	0.506045	0.0619765	2	-1	0.178711	0	758	0.8424	0.8424
50	2089_A	0.00995739	0.717252	0.0100503	2	2	0	1	2089	0.2433	0.2382
51	3_A	0.025389	0.254117	0.00670017	2	-1	0.404102	0	3	0.2577	0.2164
52	419_A	0.00580064	0.730596	0.0135823	2	2	0	1	419	0.2401	0.2424
53	2102_A	0.00925751	0.719669	0.0101523	2	2	0	1	2102	0.2448	0.239
54	700_A	0.0155449	0.632894	0.00335008	2	-1	0.337531	0	700	0.2308	0.2127
55	822_A	0.00708005	0.728859	0.0101523	2	2	0	1	822	0.2444	0.2397
56	13_A	0.0202971	0.212942	0.0217755	2	-1	0.360819	0	13	0.3139	0.2626
57	1225_A	0.0113362	0.51573	0.0351759	2	-1	0.178711	0	1225	0.2195	0.223
58	762_A	0.00366479	0.419933	0.078727	2	-1	0.181907	0	762	0.8357	0.8357
59	1934_A	0.0085511	0.574415	0.0435511	2	1	0	1	1934	0.3159	0.2579
60	2106_A	0.010377	0.717755	0.00844595	2	2	0	1	2106	0.2534	0.2475
61	994_A	0.00298493	0.425434	0.080402	2	-1	0.181907	0	994	0.2767	0.2161
62	1112_A	0.0147595	0.463084	0.0301508	2	-1	0.0463409	0	1112	0.2485	0.2589
63	6_A	0.0198147	0.30271	0.0217755	2	-1	0.204558	0	6	0.3153	0.2643
64	1013_A	0.00734066	0.495975	0.0586265	2	-1	0.178711	0	1013	0.2715	0.2203
65	1211_A	0.0101676	0.615704	0.0335008	2	-1	0.0307535	0	1211	0.2695	0.2743
66	1218_A	0.00790075	0.498523	0.0569514	2	-1	0.178711	0	1218	0.2096	0.2126
67	1005_A	0.00110589	0.472341	0.0854271	2	-1	0.196346	0	1005	0.2844	0.2158
68	1930_A	0.0103072	0.581313	0.0368509	2	1	0	1	1930	0.3197	0.2579
69	1004_A	0.00505998	0.435518	0.0770519	2	-1	0.181907	0	1004	0.2784	0.2179
70	825_A	0.00850305	0.737966	0.00502513	2	2	0	1	825	0.2456	0.2409
71	827_A	0.00616288	0.741829	0.0118644	2	2	0.0362982	1	827	0.2464	0.2408
72	746_A	0.00936806	0.505871	0.0519263	2	-1	0.178711	0	746	0.2903	0.2317
73	7_A	0.0269482	0.413326	0.00167785	2	-1	0.181907	0	7	0.3169	0.2654
74	2097_A	0.00727513	0.720651	0.0275387	2	2	0	1	2097	0.2451	0.2405
75	420_A	0.00316477	0.715701	0.0473684	2	2	0.00684438	0.993156	420	0.2537	0.2562
76	1099_A	0.0139273	0.512468	0.032872	2	-1	0.0371988	0	1099	0.2329	0.241
77	1223_A	0.00526122	0.591371	0.0619765	2	1	0	1	1223	0.2238	0.2273
78	970_A	0.00924758	0.596089	0.0437063	2	1	0.184827	0.815173	970	0.233	0.244
79	996_A	0.00714295	0.3261	0.078727	2	-1	0.204558	0	996	0.2782	0.2211
80	815_A	0.00726738	0.73465	0.0153061	2	2	0	1	815	0.26	0.2546
81	1107_A	0.016989	0.457776	0.0284757	2	-1	0.155316	0	1107	0.2409	0.2517
82	995_A	0.00204712	0.44445	0.0971524	2	-1	0.035971	0	995	0.2609	0.2071
83	978_A	0.0127151	0.563296	0.0364583	2	1	0	1	978	0.2356	0.2473
84	1118_A	0.0106836	0.576777	0.041876	2	1	0	1	1118	0.2523	0.2466
85	1117_A	0.0106691	0.642046	0.0382609	2	-1	0.0175027	0	1117	0.2471	0.258
86	2103_A	0.00982717	0.722854	0.0187713	2	2	0	1	2103	0.2457	0.24
87	979_A	0.00313691	0.491317	0.0854271	2	-1	0.0443548	0	979	0.2728	0.2128
88	967_A	0.00930447	0.618532	0.0455342	2	1	0.161987	0.838013	967	0.2554	0.2673
89	1014_A	0.0029097	0.443564	0.0971524	2	-1	0.0522372	0	1014	0.2759	0.2159
90	1219_A	0.010849	0.469716	0.0566372	2	-1	0.195215	0	1219	0.2312	0.235
91	126_A	0.0273216	0.258357	0.0167504	2	-1	0.412178	0	126	0.2554	0.2175
92	428_A	0.00624713	0.73023	0.0293103	2	2	0	1	428	0.2335	0.2356
93	2098_A	0.0134205	0.710781	0.0150754	2	2	0	1	2098	0.2416	0.2362
94	1207_A	0.0101233	0.592104	0.0469012	2	1	0	1	1207	0.2413	0.2453
95	775_A	0.0131707	0.0848772	0.0653266	2	-1	0.702119	0	775	0.8435	0.8435
96	2091_A	0.00851103	0.72202	0.0310881	2	2	0	1	2091	0.2399	0.2353
97	691_A	0.0149322	0.606045	0.0251256	2	-1	0.152347	0	691	0.2546	0.2347
98	2101_A	0.0101589	0.721323	0.0234506	2	2	0	1	2101	0.2453	0.2405
99	15_A	0.0229491	0.184563	0.0335008	2	-1	0.360819	0	15	0.259	0.2167
100	2096_A	0.0114192	0.719089	0.0187713	2	2	0	1	2096	0.2476	0.243
101	704_A	0.00577781	0.702954	0.0569514	2	2	0.159741	0.840259	704	0.2288	0.2075
102	125_A	0.0211483	0.325932	0.0318258	2	-1	0.204558	0	125	0.2712	0.2251
103	1120_A	0.00753368	0.221211	0.0971524	2	-1	0.400227	0	1120	0.2541	0.2478
104	1095_A	0.0100523	0.502657	0.0622776	2	-1	0.178711	0	1095	0.2436	0.2565
105	1016_A	0.00550625	0.340388	0.103853	2	-1	0.204558	0	1016	0.2715	0.2151
106	964_A	0.012177	0.570294	0.0437063	2	1	0	1	964	0.2321	0.2434
107	426_A	0.00320808	0.752586	0.032872	2	2	0.192125	0.807875	426	0.2551	0.2581
108	690_A	0.0106888	0.670661	0.041876	2	-1	0.0879982	0	690	0.2409	0.2201
109	1242_A	0.00279632	0.799277	0.00844595	2	2	0.196128	1	1242	0.2439	0.2849
110	694_A	0.00228921	0.55646	0.0954774	2	1	0	1	694	0.2509	0.2307
111	2099_A	0.0131834	0.722415	0.0101523	2	2	0	1	2099	0.2398	0.2353
112	2088_A	0.0157918	0.702331	0.0134003	2	2	0.120051	0.879949	2088	0.2466	0.2413
113	820_A	0.0102055	0.738501	0.0101523	2	2	0	1	820	0.2546	0.2493
114	811_A	0.00938015	0.720524	0.032872	2	2	0	1	811	0.2427	0.238
115	2105_A	0.0101967	0.694079	0.0418848	2	2	0.166622	0.833378	2105	0.2489	0.2438
116	1214_A	0.0102533	0.520752	0.0619765	2	-1	0.178711	0	1214	0.2549	0.2592
117	1012_A	0.00378132	0.559562	0.0904523	2	1	0	1	1012	0.2512	0.2014
118	1094_A	0.0123755	0.432702	0.0603908	2	-1	0.181907	0	1094	0.2668	0.2781
119	809_A	0.00661401	0.728761	0.0364583	2	2	0	1	809	0.2596	0.2541
120	819_A	0.00891938	0.734571	0.0222603	2	2	0	1	819	0.243	0.2383
121	2093_A	0.0101239	0.727493	0.0217755	2	2	0	1	2093	0.2395	0.235
122	1116_A	0.0209563	0.413521	0.0318258	2	-1	0.181907	0	1116	0.2431	0.2561
123	10_A	0.027911	0.39509	0.0184255	2	-1	0.181907	0	10	0.2636	0.2207
124	966_A	0.0121063	0.57925	0.0455342	2	1	0	1	966	0.2321	0.2421
125	2092_A	0.00567573	0.735829	0.0382609	2	2	0	1	2092	0.2303	0.2258
126	2095_A	0.00682961	0.711191	0.0566372	2	2	0.0945663	0.905434	2095	0.243	0.2384
127	1127_A	0.00865211	0.626148	0.0619765	2	1	0	1	1127	0.2399	0.2333
128	1015_A	0.00231345	0.458397	0.120603	2	-1	0.0522372	0	1015	0.2529	0.199
129	983_A	0.00224751	0.493061	0.112228	2	-1	0.103367	0	983	0.2721	0.2143
130	1241_A	0.0068141	0.775328	0.0134003	2	2	0.0762253	0.923775	1241	0.2581	0.3031
131	2107_A	0.0127733	0.71245	0.0301508	2	2	0	1	2107	0.2451	0.2395
132	2087_A	0.0141405	0.706782	0.0275387	2	2	0.0461537	1	2087	0.2468	0.2412
133	2073_A	0.0154359	0.648834	0.0318258	2	-1	0.193936	0	2073	0.2632	0.247
134	581_A	0.0411546	0.192207	0.00837521	2	-1	0.386976	0	581	0.2408	0.2336
135	826_A	0.00589389	0.727201	0.0455342	2	2	0	1	826	0.2476	0.2429
136	810_A	0.0068979	0.734172	0.0400697	2	2	0	1	810	0.2567	0.2513
137	514_A	0.00530553	0.814512	0.00336134	2	2	0.0290753	1	514	0.2744	0.2482
138	999_A	0.00322412	0.504739	0.113903	2	-1	0.11525	0	999	0.2762	0.2147
139	744_A	0.00648556	0.521612	0.0921273	2	-1	0.134646	0	744	0.2741	0.2224
140	1233_A	0.0067513	0.807582	0	2	2	0.161862	1	1233	0.2624	0.3058
141	509_A	0.0046623	0.817982	0.00670017	2	2	0	1	509	0.2664	0.243
142	515_A	0.00497868	0.813938	0.00674536	2	2	0.0769243	1	515	0.2663	0.2431
143	965_A	0.0164813	0.574749	0.0382609	2	1	0	1	965	0.2327	0.2432
144	2085_A	0.0240895	0.671522	0.00674536	2	-1	0.306383	0	2085	0.2785	0.2593
145	998_A	0.00161562	0.200225	0.180905	2	-1	0.285863	0	998	0.2921	0.233
146	1244_A	0.00694448	0.782606	0.0153061	2	2	0.187403	1	1244	0.2604	0.3046
147	1104_A	0.0207651	0.381631	0.0435511	2	-1	0.104847	0	1104	0.2407	0.2532
148	587_A	0.0452062	0.222255	0.00670017	2	-1	0.360819	0	587	0.2646	0.2568
149	980_A	0.00843932	0.351677	0.103853	2	-1	0.204558	0	980	0.2845	0.2251
150	1942_A	0.0105143	0.57099	0.0653266	2	1	0	1	1942	0.3126	0.2536
151	975_A	0.00926494	0.578535	0.0718133	2	1	0	1	975	0.2319	0.2424
152	1108_A	0.0055226	0.776097	0.0284757	2	2	0.0460229	0.953977	1108	0.2329	0.2415
153	2100_A	0.00673104	0.701197	0.0698925	2	2	0.122894	1	2100	0.2375	0.2332
154	813_A	0.00945478	0.735061	0.032872	2	2	0	1	813	0.2433	0.2387
155	821_A	0.00865763	0.742143	0.0310881	2	2	0	1	821	0.2455	0.2407
156	987_A	0.00397757	0.311162	0.159129	2	-1	0.303163	0	987	0.2694	0.2122
157	1003_A	0.0023965	0.510472	0.128978	2	-1	0.103695	0	1003	0.2632	0.2081
158	1940_A	0.0160043	0.561873	0.0469012	2	1	0.0449631	0.955037	1940	0.3117	0.2543
159	1929_A	0.009449	0.557374	0.078727	2	1	0	1	1929	0.3142	0.2562
160	508_A	0.00424403	0.815191	0.0150754	2	2	0	1	508	0.2728	0.2468
161	961_A	0.0111826	0.590275	0.0622776	2	1	0	1	961	0.2417	0.2536
162	1_A	0.0196709	0.194052	0.0619765	2	-1	0.407854	0	1	0.2978	0.2504
163	817_A	0.0107647	0.740014	0.0240137	2	2	0	1	817	0.2431	0.2385
164	1073_A	0.00265846	0.482459	0.139028	2	-1	0.0890621	0	1073	0.2905	0.218
165	1018_A	0.000900741	0.203727	0.21273	2	-1	0.404005	0	1018	0.2909	0.2281
166	1933_A	0.0111375	0.568425	0.0686767	2	1	0	1	1933	0.3007	0.2447
167	982_A	0.00458083	0.247598	0.174204	2	-1	0.310706	0	982	0.2685	0.2147
168	741_A	0.00824846	0.486038	0.100503	2	-1	0.0890621	0	741	0.27	0.2209
169	781_A	0.00723817	0.681915	0.0770519	2	-1	0.0766177	0	781	0.2786	0.2508
170	1134_A	0.00551753	0.26779	0.160804	2	-1	0.320585	0	1134	0.2591	0.2514
171	702_A	0.00369672	0.711137	0.0854271	2	2	0.176704	0.823296	702	0.2279	0.206
172	824_A	0.00698974	0.728182	0.0529101	2	2	0	1	824	0.2352	0.2305
173	1000_A	0.00735319	0.366423	0.125628	2	-1	0.223943	0	1000	0.2828	0.2219
174	1944_A	0.0120882	0.570905	0.0653266	2	1	0	1	1944	0.3103	0.2539
175	1235_A	0.00751451	0.799416	0.0117253	2	2	0.0794618	1	1235	0.2426	0.2814
176	1007_A	0.00295037	0.317423	0.184255	2	-1	0.19451	0	1007	0.2555	0.2012
177	1240_A	0.0109951	0.784056	0.00336134	2	2	0.123874	0.876126	1240	0.2594	0.3028
178	977_A	0.0118446	0.584551	0.0641711	2	1	0	1	977	0.2308	0.2421
179	502_A	0.00437274	0.823111	0.0184255	2	2	0.0631427	1	502	0.2699	0.2439
180	968_A	0.00952776	0.552326	0.0854545	2	1	0	1	968	0.2496	0.2605
181	986_A	0.00146775	0.321342	0.197655	2	-1	0.19451	0	986	0.2728	0.2122
182	423_A	0.0117091	0.750542	0.0201005	2	2	0.042089	0.957911	423	0.2455	0.248
183	2090_A	0.017858	0.705205	0.0293103	2	2	0.0786373	1	2090	0.237	0.2326
184	135_A	0.028606	0.151952	0.0469012	2	-1	0.360819	0	135	0.2604	0.2188
185	422_A	0.0131073	0.775135	0.00167785	2	2	0.125819	0.874181	422	0.25	0.253
186	1938_A	0.0116324	0.561411	0.0737018	2	1	0	1	1938	0.3118	0.2542
187	1234_A	0.00797719	0.794781	0.0135823	2	2	0.0858748	1	1234	0.257	0.2982
188	696_A	0.00500182	0.768195	0.0435511	2	2	0.117324	0.882676	696	0.2336	0.2109
189	129_A	0.020101	0.410016	0.0566372	2	-1	0.181907	0	129	0.3115	0.2609
190	2084_A	0.0141623	0.632667	0.0552764	2	1	0.0851571	0.914843	2084	0.2764	0.2583
191	1140_A	0.0149306	0.453681	0.0703518	2	-1	0.181907	0	1140	0.2393	0.2339
192	751_A	0.00666952	0.567962	0.107203	2	1	0	1	751	0.2691	0.2231
193	1075_A	0.00150969	0.498391	0.160804	2	-1	0.0890621	0	1075	0.2875	0.2127
194	579_A	0.0368071	0.403054	0.0217755	2	-1	0.181907	0	579	0.2682	0.2608
195	596_A	0.0302639	0.419473	0.034662	2	-1	0.11458	0	596	0.2657	0.2579
196	988_A	0.000635792	0.430485	0.187605	2	-1	0.283726	0	988	0.2617	0.2071
197	745_A	0.00264196	0.646045	0.120603	2	-1	0.0962258	0	745	0.2923	0.2396
198	505_A	0.004617	0.81921	0.0217755	2	2	0.14185	1	505	0.2652	0.2403
199	1941_A	0.008742	0.541682	0.100503	2	-1	0.0471033	0	1941	0.3114	0.2542
200	1928_A	0.00834203	0.584674	0.0904523	2	1	0	1	1928	0.3108	0.254
201	8_A	0.0369144	0.362964	0.0240137	2	-1	0.204558	0	8	0.2577	0.2152
202	1006_A	0.00138122	0.334672	0.224456	2	-1	0.19451	0	1006	0.2646	0.2125
203	990_A	0.00408251	0.373823	0.180905	2	-1	0.234311	0	990	0.2682	0.2127
204	1144_A	0.00973001	0.391788	0.118928	2	-1	0.412348	0	1144	0.239	0.2331
205	1002_A	0.00457825	0.257926	0.19933	2	-1	0.338748	0	1002	0.2653	0.2117
206	808_A	0.00884174	0.729422	0.0510563	2	2	0	1	808	0.2414	0.236
207	962_A	0.0119598	0.591639	0.0698925	2	1	0	1	962	0.2369	0.2492
208	1110_A	0.0176515	0.445901	0.0641711	2	-1	0.181907	0	1110	0.2397	0.2523
209	969_A	0.0145598	0.569137	0.0641711	2	1	0	1	969	0.2335	0.2441
210	1399_A	0.0100833	0.471562	0.105528	2	-1	0.0890621	0	1399	0.2853	0.2341
211	1245_A	0.00832124	0.826374	0.00502513	2	2	0.0769243	1	1245	0.25	0.2913
212	786_A	0.00921535	0.691498	0.0770519	2	2	0.0552855	0.944714	786	0.2828	0.2544
213	1113_A	0.0137178	0.608716	0.0622776	2	1	0	1	1113	0.2511	0.262
214	576_A	0.00446413	0.574639	0.128978	2	1	0	1	576	0.3075	0.2515
215	432_A	0.00258938	0.321989	0.259631	2	-1	0.365887	0	432	0.2476	0.2065
216	555_A	0.00446413	0.574639	0.128978	2	1	0	1	555	0.3075	0.2515
217	963_A	0.0136123	0.590469	0.0641711	2	1	0	1	963	0.2364	0.2474
218	586_A	0.0420005	0.277812	0.0251256	2	-1	0.215185	0	586	0.2648	0.2572
219	1082_A	0.00205115	0.486571	0.175879	2	-1	0.0890621	0	1082	0.2697	0.2012
220	818_A	0.0107759	0.728259	0.0437063	2	2	0	1	818	0.2396	0.2344
221	1088_A	0.00153012	0.484343	0.180905	2	-1	0.0890621	0	1088	0.2954	0.22
222	905_A	0.0530061	0.448155	0.00336134	2	-1	0.414806	0	905	0.2559	0.283
223	2083_A	0.0106838	0.623367	0.0770519	2	1	0	1	2083	0.2636	0.2472
224	1220_A	0.0135109	0.622012	0.0636516	2	1	0	1	1220	0.21	0.2134
225	544_A	0.0050537	0.558695	0.137353	2	1	0	1	544	0.2932	0.2425
226	814_A	0.018744	0.717668	0.0240137	2	2	0	1	814	0.2641	0.2584
227	575_A	0.0050537	0.558695	0.137353	2	1	0	1	575	0.2932	0.2425
228	1932_A	0.00901488	0.565305	0.102178	2	1	0	1	1932	0.3207	0.2605
229	1008_A	0.00066199	0.449394	0.21273	2	-1	0.0559146	0	1008	0.2617	0.2077
230	1253_A	0.00114496	0.418575	0.266332	2	-1	0.283103	0	1253	0.2649	0.1726
231	1222_A	0.0101249	0.61353	0.0837521	2	1	0.0630432	0.936957	1222	0.2509	0.2552
232	1079_A	0.00385691	0.503171	0.170854	2	-1	0.0890621	0	1079	0.3004	0.2162
233	1076_A	0.000843747	0.471366	0.21273	2	-1	0.0890621	0	1076	0.2692	0.2041
234	1070_A	0.0019013	0.481208	0.190955	2	-1	0.0890621	0	1070	0.302	0.2169
235	981_A	0.0105891	0.4738	0.108878	2	-1	0.0890621	0	981	0.2697	0.2163
236	1083_A	0.000454054	0.459878	0.251256	2	-1	0.0638586	0	1083	0.2825	0.2149
237	1017_A	0.00645928	0.207312	0.21273	2	-1	0.352099	0	1017	0.2604	0.205
238	1227_A	0.00620738	0.807173	0.0293103	2	2	0	1	1227	0.2684	0.3134
239	743_A	0.00587438	0.565315	0.134003	2	1	0	1	743	0.2884	0.2346
240	1130_A	0.00671104	0.404531	0.167504	2	-1	0.229169	0	1130	0.2439	0.2367
241	1935_A	0.00784584	0.570423	0.115578	2	1	0	1	1935	0.3117	0.2545
242	1259_A	0.00228158	0.523604	0.180905	2	-1	0.0820249	0	1259	0.2624	0.1673
243	971_A	0.014939	0.589812	0.0641711	2	1	0	1	971	0.234	0.2451
244	543_A	0.00733728	0.561902	0.123953	2	1	0	1	543	0.3147	0.256
245	559_A	0.00733727	0.561902	0.123953	2	1	0	1	559	0.3147	0.256
246	14_A	0.0349462	0.21847	0.0452261	2	-1	0.360819	0	14	0.3121	0.2616
247	1010_A	0.00408833	0.395645	0.21273	2	-1	0.19451	0	1010	0.2601	0.2054
248	2067_A	0.0155825	0.643934	0.0586265	2	-1	0.0436595	0	2067	0.2816	0.2631
249	285_A	0.0210726	0.700651	0.0335008	2	2	0.132775	1	285	0.2484	0.2498

## Sheet: 2154
	structureId	b-phipsi	w-rdist	t-alpha	cluster	originalLabels	outlierScores	probabilities	filename	3D	3D-cand
0	2166_A	0.000281164	0.151743	0.0162514	1	-1	0.556711	0	2166	0.9289	0.9289
1	2159_A	0.000313444	0.311138	0.00216685	1	-1	0.556711	0	2159	0.8539	0.8539
2	2155_A	0.000333812	0.274146	0.00433369	1	-1	0.556711	0	2155	0.9119	0.9119
3	2164_A	0.000495825	0.222504	0.0119177	1	-1	0.556711	0	2164	0.9284	0.9284
4	2161_A	0.000441849	0.303136	0.00541712	1	-1	0.556711	0	2161	0.8856	0.8856
5	2156_A	0.00156206	0.2574	0.00541712	1	-1	0.556711	0	2156	0.895	0.895
6	2150_A	0.00163035	0.263386	0.00435256	1	-1	0.556711	0	2150	0.8872	0.8872
7	2151_A	0.000495868	0.321272	0.00874317	1	-1	0.556711	0	2151	0.8709	0.8709
8	2158_A	0.00101509	0.247058	0.0140845	1	-1	0.556711	0	2158	0.8967	0.8967
9	2167_A	0.000697956	0.21086	0.0216685	1	-1	0.556711	0	2167	0.9083	0.9083
10	2149_A	0.00247335	0.256054	0.00758397	1	-1	0.556711	0	2149	0.8913	0.8913
11	2152_A	0.00124398	0.273988	0.0130011	1	-1	0.556711	0	2152	0.8914	0.8914
12	2153_A	0.00101333	0.0881163	0.0498375	1	-1	0.624512	0	2153	0.9475	0.9475
13	2163_A	0.00132987	0.245493	0.0154015	1	-1	0.556711	0	2163	0.8999	0.8999
14	2157_A	0.00107619	0.248202	0.0173348	1	-1	0.556711	0	2157	0.8975	0.8975
15	2165_A	0.00140371	0.174059	0.0221484	1	-1	0.556711	0	2165	0.9308	0.9308
16	2148_A	0.00110726	0.340584	0.0131723	1	-1	0.556711	0	2148	0.8624	0.8624
17	2160_A	0.00323849	0.230353	0.0227519	1	-1	0.556711	0	2160	0.9127	0.9127
18	2162_A	0.00157627	0.289564	0.0368364	1	-1	0.556711	0	2162	0.8708	0.8708
19	1724_A	0.00613817	0.142253	0.0010846	1	-1	0.556711	0	1724	0.2212	0.2203
20	1717_A	0.00589229	0.146165	0.0184182	1	-1	0.556711	0	1717	0.2594	0.2584
21	1725_A	0.00646816	0.153916	0.00975081	1	-1	0.556711	0	1725	0.2239	0.223
22	1593_A	0.00523981	0.348785	0.0335946	1	-1	0.556711	0	1593	0.2403	0.2468
23	1720_A	0.0067557	0.154274	0.00650054	1	-1	0.556711	0	1720	0.2426	0.2416
24	1596_A	0.00520578	0.401522	0.0335946	1	-1	0.556711	0	1596	0.2397	0.2464
25	1060_A	0.00446497	0.459887	0.0704225	1	-1	0.556711	0	1060	0.2503	0.2493
26	1061_A	0.00527695	0.441824	0.0346696	1	-1	0.556711	0	1061	0.2469	0.246
27	1587_A	0.0063259	0.394419	0.0120614	1	-1	0.556711	0	1587	0.2418	0.2481
28	1726_A	0.00674927	0.144368	0.0335946	1	-1	0.556711	0	1726	0.2443	0.2434
29	1723_A	0.00756331	0.160057	0.00326087	1	-1	0.556711	0	1723	0.2576	0.2566
30	1719_A	0.00745119	0.15665	0.00650054	1	-1	0.556711	0	1719	0.2213	0.2204
31	1595_A	0.00640884	0.381721	0.0244173	1	-1	0.556711	0	1595	0.2468	0.2533
32	1059_A	0.00618177	0.440212	0.0422535	1	-1	0.556711	0	1059	0.2475	0.2466
33	1064_A	0.00546683	0.476541	0.092091	1	-1	0.556711	0	1064	0.2524	0.2515
34	1063_A	0.0057119	0.494778	0.0736728	1	-1	0.556711	0	1063	0.2467	0.2458
35	1722_A	0.00838785	0.138076	0.0130011	1	-1	0.556711	0	1722	0.2571	0.2561
36	1066_A	0.006372	0.446551	0.0552546	1	-1	0.556711	0	1066	0.2502	0.2492
37	1588_A	0.00707801	0.366788	0.0266963	1	-1	0.556711	0	1588	0.2448	0.2512
38	1590_A	0.00729744	0.401212	0.0165198	1	-1	0.556711	0	1590	0.2454	0.2524
39	1721_A	0.00873924	0.140606	0.0140845	1	-1	0.556711	0	1721	0.2202	0.2193
40	1068_A	0.00662373	0.459831	0.0585049	1	-1	0.556711	0	1068	0.2512	0.2503
41	1591_A	0.0074482	0.379842	0.0221484	1	-1	0.556711	0	1591	0.2469	0.2537
42	1592_A	0.00727124	0.398927	0.0429379	1	-1	0.556711	0	1592	0.2422	0.2484
43	1718_A	0.00880665	0.160388	0.0151679	1	-1	0.556711	0	1718	0.2558	0.2548
44	1067_A	0.0070348	0.505878	0.0541712	1	-1	0.556711	0	1067	0.2534	0.2525
45	1062_A	0.00711146	0.462072	0.0617551	1	-1	0.556711	0	1062	0.2529	0.2519
46	1065_A	0.00715563	0.467824	0.071506	1	-1	0.556711	0	1065	0.2549	0.2539
47	1594_A	0.00855588	0.36008	0.0405862	1	-1	0.556711	0	1594	0.2437	0.2499
48	1589_A	0.0100121	0.390365	0.0221484	1	-1	0.556711	0	1589	0.2432	0.2494
49	1920_A	0.00388955	0.935195	0.0897285	1	1	0.107609	0.892391	1920	0.2036	0.2864
50	1921_A	0.00357882	0.935983	0.116082	1	1	0.107609	0.892391	1921	0.2054	0.2875
51	1925_A	0.00370237	0.936581	0.097503	1	1	0.107609	0.892391	1925	0.2216	0.31
52	1919_A	0.00376058	0.937186	0.0820633	1	1	0.107609	0.892391	1919	0.2076	0.2907
53	1914_A	0.00343548	0.937024	0.112048	1	1	0.107609	0.892391	1914	0.2078	0.2902
54	1907_A	0.00408414	0.936645	0.0936019	1	1	0.107609	0.892391	1907	0.2064	0.2888
55	1912_A	0.00456988	0.935517	0.121507	1	1	0.107609	0.892391	1912	0.2205	0.3083
56	1908_A	0.00527574	0.9359	0.0858824	1	1	0.107609	0.892391	1908	0.2085	0.2915
57	1922_A	0.00410216	0.936203	0.128362	1	1	0.107609	0.892391	1922	0.2218	0.3107
58	1913_A	0.004056	0.936792	0.126984	1	1	0.107609	0.892391	1913	0.2215	0.3105
59	1916_A	0.00410191	0.937791	0.11339	1	1	0.107609	0.892391	1916	0.2088	0.2917
60	1917_A	0.00439725	0.9368	0.139506	1	1	0.107609	0.892391	1917	0.2079	0.2902
61	2112_A	0.00257792	0.93723	0.1743	1	1	0.107609	0.892391	2112	0.5482	0.9323
62	1910_A	0.0055721	0.937215	0.112048	1	1	0.107609	0.892391	1910	0.2216	0.3106
63	1926_A	0.00652831	0.935744	0.0948992	1	1	0.107609	0.892391	1926	0.2064	0.2883
64	2228_A	0.010059	0.538215	0.132515	1	-1	0.446265	0	2228	0.1776	0.2795
65	1918_A	0.00510464	0.937628	0.131127	1	1	0.107609	0.892391	1918	0.2075	0.29
66	1923_A	0.00558691	0.938531	0.101432	1	1	0.107609	0.892391	1923	0.2214	0.3099
67	1911_A	0.00569682	0.937864	0.124239	1	1	0.107609	0.892391	1911	0.2033	0.2856
68	1915_A	0.00635877	0.937165	0.116082	1	1	0.107609	0.892391	1915	0.209	0.2922
69	2243_A	0.0125311	0.528257	0.139506	1	-1	0.446265	0	2243	0.1681	0.2672
70	2117_A	0.00325875	0.941478	0.186375	1	1	0.107609	0.892391	2117	0.5414	0.9205
71	2115_A	0.00411901	0.948334	0.155194	1	1	0.107609	0.892391	2115	0.5498	0.9361
72	2119_A	0.00242852	0.927874	0.230667	1	-1	0.296429	0	2119	0.5414	0.9206
73	2116_A	0.00424536	0.939291	0.194049	1	1	0.107609	0.892391	2116	0.5392	0.9174
74	2123_A	0.00346684	0.955792	0.183333	1	1	0.107609	0.892391	2123	0.5409	0.9179
75	1909_A	0.00788759	0.936574	0.145161	1	1	0.107609	0.892391	1909	0.2077	0.2899
76	1924_A	0.00698853	0.93744	0.169835	1	1	0.107609	0.892391	1924	0.2214	0.3098
77	2122_A	0.00716339	0.945368	0.108043	1	1	0.107609	0.892391	2122	0.5391	0.9194
78	2125_A	0.00318767	0.952704	0.20026	1	1	0.107609	0.892391	2125	0.5422	0.9243
79	2231_A	0.0148122	0.531604	0.143742	1	-1	0.446265	0	2231	0.1952	0.3042
80	2113_A	0.00792591	0.939317	0.143742	1	1	0.107609	0.892391	2113	0.5408	0.9213
81	2127_A	0.00723333	0.946343	0.139506	1	1	0.107609	0.892391	2127	0.5375	0.9156
82	2242_A	0.0131546	0.540431	0.186375	1	-1	0.446265	0	2242	0.1749	0.2742
83	1425_A	0.00291873	0.966105	0.192506	1	1	0.107609	0.892391	1425	0.2886	0.5537
84	2108_A	0.00547436	0.952306	0.187902	1	1	0.107609	0.892391	2108	0.5471	0.9316
85	957_A	0.0123904	0.908889	0.1367	1	-1	0.0778335	0	957	0.3506	0.5615
86	2110_A	0.00806921	0.917954	0.20339	1	1	0.107609	0.892391	2110	0.5455	0.9255
87	2233_A	0.0157351	0.530984	0.17132	1	-1	0.446265	0	2233	0.1783	0.28
88	2230_A	0.0167173	0.529914	0.138101	1	-1	0.446265	0	2230	0.1733	0.2688
89	2120_A	0.00680431	0.952901	0.180307	1	1	0.107609	0.892391	2120	0.5453	0.9265
90	2234_A	0.0155447	0.546147	0.1743	1	-1	0.446265	0	2234	0.1789	0.2795
91	2238_A	0.0170219	0.515313	0.139506	1	-1	0.446265	0	2238	0.1753	0.275
92	2241_A	0.0151199	0.5584	0.184852	1	-1	0.446265	0	2241	0.1764	0.2748
93	2126_A	0.00664122	0.954329	0.187902	1	1	0.107609	0.892391	2126	0.538	0.9164
94	2111_A	0.00950305	0.948374	0.129743	1	1	0.107609	0.892391	2111	0.5412	0.9226
95	950_A	0.0125492	0.913769	0.183333	1	1	0.107609	0.892391	950	0.3561	0.5739
96	2247_A	0.0149269	0.531172	0.206536	1	-1	0.446265	0	2247	0.1909	0.2967
97	958_A	0.0113489	0.922168	0.190968	1	1	0.107609	0.892391	958	0.3648	0.5945
98	2118_A	0.00867101	0.937945	0.198701	1	1	0.107609	0.892391	2118	0.5439	0.9261
99	2124_A	0.00782161	0.961742	0.184852	1	1	0.107609	0.892391	2124	0.547	0.9302
100	1413_A	0.00377725	0.984776	0.224138	1	1	0.334785	1	1413	0.2933	0.5649
101	2114_A	0.00857896	0.959302	0.186375	1	1	0.107609	0.892391	2114	0.5787	1
102	1615_A	0.0139913	0.610431	0.229028	1	-1	0.446265	0	1615	0.1798	0.356
103	2237_A	0.0185579	0.546924	0.180307	1	-1	0.446265	0	2237	0.1772	0.2796
104	951_A	0.0158756	0.911269	0.166877	1	1	0.107609	0.892391	951	0.3594	0.5803
105	949_A	0.0153821	0.908292	0.186375	1	1	0.107609	0.892391	949	0.353	0.5662
106	1414_A	0.00374906	1.00698	0.220899	1	1	0.386406	1	1414	0.2956	0.567
107	2121_A	0.00914397	0.953077	0.20026	1	1	0.107609	0.892391	2121	0.541	0.9221
108	2235_A	0.0237765	0.525884	0.122871	1	-1	0.446265	0	2235	0.1707	0.268
109	2239_A	0.0165113	0.544062	0.225764	1	-1	0.446265	0	2239	0.1768	0.2773
110	2245_A	0.0176322	0.577744	0.201823	1	-1	0.446265	0	2245	0.1904	0.2937
111	955_A	0.0169109	0.910465	0.168354	1	1	0.107609	0.892391	955	0.3573	0.5766
112	2232_A	0.0197943	0.57762	0.169835	1	-1	0.446265	0	2232	0.1992	0.3139
113	1410_A	0.00462768	0.996734	0.227394	1	1	0.334785	1	1410	0.2966	0.5692
114	1416_A	0.00623867	0.990026	0.219287	1	1	0.334785	1	1416	0.2959	0.5705
115	1597_A	0.0175163	0.640428	0.209699	1	-1	0.485795	0	1597	0.1822	0.3441
116	2240_A	0.0255834	0.526781	0.131127	1	-1	0.446265	0	2240	0.1703	0.2682
117	956_A	0.0188048	0.925016	0.145161	1	1	0.107609	0.892391	956	0.3581	0.5786
118	1650_A	0.0173149	0.741228	0.212878	1	-1	0.36533	0	1650	0.2104	0.3508
119	953_A	0.0200081	0.905864	0.138101	1	-1	0.103675	0	953	0.3545	0.57
120	1415_A	0.00790685	0.963611	0.238926	1	1	0.195742	0.804258	1415	0.2877	0.5515
121	2229_A	0.0282498	0.536896	0.1367	1	-1	0.446265	0	2229	0.1778	0.2807
122	1637_A	0.023552	0.689567	0.14944	1	-1	0.653581	0	1637	0.2101	0.3514
123	1393_A	0.00319551	1.03438	0.240591	1	1	0.201089	0.798911	1393	0.2927	0.5866
124	2244_A	0.0283971	0.561581	0.142327	1	-1	0.446265	0	2244	0.199	0.311
125	952_A	0.0196261	0.923601	0.162469	1	1	0.107609	0.892391	952	0.3619	0.5869
126	1649_A	0.0182583	0.721057	0.224138	1	-1	0.252848	0	1649	0.2088	0.3571
127	1412_A	0.0127895	1.02409	0.120146	1	-1	0.587569	0	1412	0.3023	0.5813
128	2246_A	0.0251005	0.580047	0.192506	1	-1	0.446265	0	2246	0.1982	0.3101
129	1426_A	0.00921745	0.97759	0.235609	1	1	0.334785	1	1426	0.2941	0.5569
130	643_A	0.0079764	0.981265	0.245614	1	1	0.334785	1	643	0.1906	0.3368
131	1420_A	0.0127741	0.987876	0.189433	1	1	0.334785	1	1420	0.2956	0.5671
132	954_A	0.0230206	0.922763	0.155194	1	1	0.107609	0.892391	954	0.3514	0.5632
133	612_A	0.00789134	1.02615	0.227394	1	1	0.0791786	0.920821	612	0.1915	0.3474
134	1418_A	0.00492108	0.955895	0.296348	1	-1	0.116075	0	1418	0.2927	0.5604
135	645_A	0.0073649	0.995706	0.242261	1	1	0.334785	1	645	0.1907	0.3382
136	1642_A	0.0203136	0.662849	0.229028	1	-1	0.252848	0	1642	0.2149	0.3584
137	883_A	0.0135044	0.989764	0.186375	1	1	0.334785	1	883	0.1998	0.3176
138	637_A	0.00594068	0.968985	0.285515	1	1	0.334785	1	637	0.1939	0.3437
139	641_A	0.00521032	0.985083	0.283727	1	1	0.334785	1	641	0.191	0.341
140	1405_A	0.00283483	1.02216	0.278393	1	1	0.066393	0.933607	1405	0.2878	0.5742
141	2260_A	0.00572055	1.05208	0.233957	1	1	0.321243	1	2260	0.3638	0.8129
142	2109_A	0.0162345	0.917611	0.247297	1	-1	0.358723	0	2109	0.544	0.9278
143	2236_A	0.0318812	0.548544	0.181818	1	-1	0.446265	0	2236	0.1786	0.2783
144	617_A	0.00500769	0.985975	0.290909	1	1	0.334785	1	617	0.1908	0.3431
145	1602_A	0.0167014	0.641826	0.280166	1	-1	0.252848	0	1602	0.1908	0.3829
146	1641_A	0.021881	0.689556	0.238926	1	-1	0.252848	0	1641	0.2187	0.3795
147	632_A	0.00850784	1.00026	0.248985	1	1	0.334785	1	632	0.1915	0.3433
148	1411_A	0.00733933	0.981842	0.280166	1	1	0.334785	1	1411	0.2969	0.5731
149	1611_A	0.0169243	0.677439	0.278393	1	-1	0.278015	0	1611	0.1677	0.3359
150	2265_A	0.00848793	1.05261	0.216074	1	1	0.332325	1	2265	0.3661	0.8266
151	1645_A	0.0235653	0.582377	0.242261	1	-1	0.569701	0	1645	0.2199	0.3742
152	1656_A	0.0236925	0.743201	0.229028	1	-1	0.252848	0	1656	0.1955	0.3382
153	931_A	0.00335777	1.06355	0.245614	1	1	0.321243	1	931	0.3564	0.8305
154	1651_A	0.0252607	0.694062	0.23231	1	-1	0.252848	0	1651	0.2035	0.3377
155	1646_A	0.0197023	0.714305	0.254076	1	-1	0.252848	0	1646	0.2002	0.3392
156	926_A	0.0100639	0.885164	0.314815	1	-1	0.379931	0	926	0.1285	0.3121
157	875_A	0.0180021	0.989533	0.175796	1	1	0.334785	1	875	0.1979	0.3116
158	1616_A	0.0148969	0.71081	0.301834	1	-1	0.264517	0	1616	0.1846	0.3568
159	2255_A	0.011298	1.05039	0.211286	1	1	0.0459395	0.954061	2255	0.3679	0.8298
160	1419_A	0.0131351	0.953944	0.266118	1	1	0.159383	0.840617	1419	0.2924	0.5616
161	1604_A	0.0206159	0.716871	0.255782	1	-1	0.252848	0	1604	0.1893	0.3644
162	1640_A	0.02393	0.779525	0.238926	1	-1	0.385758	0	1640	0.2129	0.3645
163	638_A	0.00449583	1.00264	0.301834	1	1	0.0600274	0.939973	638	0.1927	0.34
164	479_A	0.0390058	0.709814	0.118788	1	-1	0.660785	0	479	0.138	0.2802
165	625_A	0.00673416	1.00732	0.287308	1	1	0.35075	1	625	0.1851	0.3331
166	1390_A	0.00487662	1.04288	0.283727	1	1	0.309229	1	1390	0.2953	0.5894
167	623_A	0.00814869	0.995402	0.276625	1	1	0.334785	1	623	0.1909	0.346
168	919_A	0.0117054	1.05188	0.212878	1	1	0.0187991	0.981201	919	0.1306	0.333
169	1648_A	0.0244053	0.648965	0.252374	1	-1	0.312377	0	1648	0.2114	0.3634
170	1408_A	0.0120831	0.991095	0.252374	1	1	0.334785	1	1408	0.2953	0.5644
171	1654_A	0.0377719	0.547679	0.190968	1	-1	0.446265	0	1654	0.211	0.3596
172	687_A	0.0165903	0.798495	0.29453	1	-1	0.321206	0	687	0.1778	0.4067
173	871_A	0.0158017	0.994736	0.227394	1	1	0.334785	1	871	0.1985	0.3168
174	886_A	0.0154859	0.986001	0.240591	1	1	0.334785	1	886	0.1968	0.3152
175	2261_A	0.0070262	1.05693	0.255782	1	1	0.195705	0.804295	2261	0.3603	0.8032
176	626_A	0.00598544	0.945417	0.333815	1	-1	0.103945	0	626	0.1894	0.3377
177	1638_A	0.028538	0.6927	0.243935	1	-1	0.252848	0	1638	0.2054	0.3503
178	1421_A	0.0190569	0.980299	0.209699	1	1	0.334785	1	1421	0.294	0.5668
179	884_A	0.0159986	0.992847	0.230667	1	1	0.334785	1	884	0.1965	0.3102
180	493_A	0.0347269	0.678671	0.220899	1	-1	0.373328	0	493	0.1351	0.258
181	2253_A	0.0158896	1.05041	0.184852	1	1	0.198587	0.801413	2253	0.3634	0.8135
182	1643_A	0.0211606	0.649327	0.283727	1	-1	0.252848	0	1643	0.2074	0.3568
183	1392_A	0.0126475	1.05023	0.229028	1	1	0.318805	1	1392	0.302	0.6043
184	1610_A	0.0168836	0.723915	0.303672	1	-1	0.252848	0	1610	0.1661	0.3184
185	876_A	0.0158059	0.990685	0.240591	1	1	0.334785	1	876	0.1974	0.3112
186	879_A	0.0194753	0.98531	0.209699	1	1	0.334785	1	879	0.1896	0.3067
187	1639_A	0.0188515	0.688668	0.3	1	-1	0.32785	0	1639	0.2113	0.3608
188	429_A	0.0451408	0.749138	0.0923077	1	-1	0.687315	0	429	0.1755	0.3169
189	1417_A	0.00661248	0.951038	0.335745	1	-1	0.0146679	0	1417	0.2933	0.5598
190	1652_A	0.0229137	0.82887	0.269601	1	-1	0.440309	0	1652	0.2027	0.3514
191	872_A	0.013474	0.987513	0.27135	1	1	0.334785	1	872	0.1975	0.3174
192	1396_A	0.00645558	1.03372	0.3	1	1	0.309229	1	1396	0.2949	0.5921
193	1423_A	0.00584827	0.946627	0.347445	1	1	0.157872	0.842128	1423	0.2889	0.5533
194	484_A	0.0419825	0.783723	0.15375	1	-1	0.605235	0	484	0.1722	0.3278
195	487_A	0.0389624	0.755452	0.186375	1	-1	0.424331	0	487	0.1386	0.2803
196	1250_A	0.0370813	0.928587	0.180307	1	-1	0.0465735	0	1250	0.1693	0.2402
197	1263_A	0.0402944	0.93167	0.1367	1	1	0.161628	0.838372	1263	0.1985	0.2869
198	877_A	0.0174661	0.988579	0.238926	1	1	0.334785	1	877	0.1891	0.3016
199	1647_A	0.0278435	0.746897	0.260929	1	-1	0.252848	0	1647	0.2127	0.3669
200	909_A	0.0136448	0.996454	0.264384	1	1	0.334785	1	909	0.1155	0.301
201	885_A	0.0214132	0.991046	0.197147	1	1	0.334785	1	885	0.2011	0.3211
202	2258_A	0.00727373	1.05002	0.289106	1	1	0.170487	1	2258	0.3623	0.8099
203	888_A	0.0165226	0.992401	0.247297	1	1	0.334785	1	888	0.1977	0.3132
204	873_A	0.015905	0.988129	0.257493	1	1	0.334785	1	873	0.1994	0.3152
205	631_A	0.00465865	0.987231	0.34157	1	1	0.0242115	0.975788	631	0.1952	0.3467
206	870_A	0.0184114	0.990358	0.238926	1	1	0.334785	1	870	0.1869	0.2958
207	618_A	0.00349032	1.02413	0.333815	1	1	0.320424	1	618	0.1927	0.344
208	1409_A	0.0165575	0.986431	0.259209	1	1	0.334785	1	1409	0.294	0.565
209	611_A	0.00621413	1.00916	0.32235	1	1	0.0911228	0.908877	611	0.1952	0.3508
210	1407_A	0.0143545	1.00797	0.264384	1	1	0.334785	1	1407	0.2968	0.5668
211	869_A	0.0168241	0.992651	0.248985	1	1	0.334785	1	869	0.2052	0.3269
212	882_A	0.0257922	0.98791	0.194049	1	1	0.334785	1	882	0.1954	0.3097
213	806_A	0.0264506	0.987365	0.194049	1	1	0.334785	1	806	0.3094	0.5096
214	1261_A	0.0482644	0.873619	0.0910165	1	-1	0.548445	0	1261	0.201	0.2896
215	1394_A	0.00392066	1.03176	0.33189	1	1	0.289802	1	1394	0.2956	0.5892
216	1600_A	0.0195327	0.740269	0.305516	1	-1	0.252848	0	1600	0.1699	0.3354
217	621_A	0.00665319	0.998605	0.324247	1	1	0.0242115	0.975788	621	0.1932	0.3463
218	494_A	0.0330283	0.743491	0.252374	1	-1	0.252848	0	494	0.1551	0.3023
219	1400_A	0.0132452	1.03314	0.267857	1	1	0.365963	1	1400	0.2956	0.589
220	1606_A	0.0225826	0.665267	0.301834	1	-1	0.252848	0	1606	0.1644	0.3323
221	927_A	0.0179954	0.904904	0.30922	1	-1	0.050861	0	927	0.1446	0.3328
222	880_A	0.022313	0.991346	0.217678	1	1	0.334785	1	880	0.19	0.3048
223	685_A	0.0165871	0.825206	0.324247	1	-1	0.371533	0	685	0.1812	0.4079
224	1612_A	0.0170094	0.797139	0.32235	1	-1	0.204644	0	1612	0.1708	0.3343
225	801_A	0.0300564	0.98799	0.178799	1	1	0.334785	1	801	0.3141	0.5203
226	1603_A	0.0210087	0.615144	0.31108	1	-1	0.436084	0	1603	0.1757	0.3423
227	1006_A	0.0293106	0.914829	0.262654	1	-1	0.207613	0	1006	0.2036	0.3533
228	1422_A	0.0101858	0.981122	0.31669	1	1	0.0242115	0.975788	1422	0.2965	0.5701
229	2250_A	0.0135471	1.06433	0.230667	1	1	0.332325	1	2250	0.3691	0.8398
230	1254_A	0.048765	0.912654	0.102748	1	-1	0.337232	0	1254	0.1815	0.2628
231	881_A	0.0160595	0.984232	0.283727	1	1	0.334785	1	881	0.1869	0.2985
232	803_A	0.031573	0.991012	0.156642	1	1	0.394366	1	803	0.3119	0.5146
233	798_A	0.0337563	0.981623	0.165404	1	1	0.334785	1	798	0.3141	0.5208
234	606_A	0.00552438	0.970899	0.35536	1	1	0.0242115	0.975788	606	0.1894	0.3417
235	1614_A	0.0355975	0.652645	0.257493	1	-1	0.252848	0	1614	0.1531	0.3188
236	2263_A	0.00380381	1.05827	0.318571	1	1	0.208365	1	2263	0.3612	0.8109
237	1247_A	0.0459342	0.93919	0.0820633	1	-1	0.350356	0	1247	0.1707	0.2425
238	878_A	0.0170964	0.996938	0.257493	1	1	0.334785	1	878	0.2043	0.3245
239	622_A	0.00706411	0.991852	0.333815	1	1	0.0242115	0.975788	622	0.194	0.3496
240	1264_A	0.0502288	0.853899	0.129743	1	-1	0.582279	0	1264	0.1956	0.2816
241	701_A	0.0211512	0.920485	0.298172	1	-1	0.0916328	0	701	0.1782	0.4009
242	1002_A	0.0225226	0.935242	0.289106	1	-1	0.0380645	0	1002	0.2091	0.364
243	934_A	0.00435107	1.07564	0.285515	1	1	0.121919	0.878081	934	0.3492	0.8014
244	807_A	0.0319126	0.990568	0.1743	1	1	0.334785	1	807	0.3136	0.5192
245	799_A	0.0303014	0.989467	0.189433	1	1	0.334785	1	799	0.3123	0.5154
246	802_A	0.0353943	0.983574	0.15375	1	1	0.102411	0.897589	802	0.3143	0.5202
247	922_A	0.0286282	0.836318	0.285515	1	-1	0.38779	0	922	0.1259	0.3098
248	659_A	0.0321159	0.962253	0.214474	1	1	0.0561604	0.94384	659	0.1631	0.2554
249	658_A	0.0352099	0.976012	0.180307	1	1	0.334785	1	658	0.1685	0.2734

## Sheet: 2100
	structureId	b-phipsi	w-rdist	t-alpha	cluster	originalLabels	outlierScores	probabilities	filename	3D	3D-cand
0	2095_A	0.00135828	0.0591557	0.0125448	2	-1	0.0628646	0	2095	0.924	0.924
1	824_A	0.00186667	0.122247	0.016129	2	2	0	1	824	0.8903	0.8903
2	2105_A	0.0023769	0.0449772	0.0268817	2	2	0.154986	0.845014	2105	0.8997	0.8997
3	2097_A	0.00113975	0.0937903	0.0412186	2	2	0.0170787	0.982921	2097	0.916	0.916
4	826_A	0.00327679	0.119655	0.0232975	2	2	0	1	826	0.8845	0.8845
5	816_A	0.00567348	0.119111	0.0179211	2	2	0	1	816	0.8907	0.8907
6	809_A	0.0015114	0.126138	0.0322581	2	2	0	1	809	0.8753	0.8753
7	2096_A	0.00121606	0.085221	0.0501792	2	2	0.0170787	0.982921	2096	0.8871	0.8871
8	810_A	0.000234588	0.146031	0.0286738	2	2	0	1	810	0.8881	0.8881
9	808_A	0.00528967	0.128486	0.0179211	2	2	0	1	808	0.8923	0.8923
10	2091_A	0.00280367	0.098136	0.0376344	2	2	0.0170787	0.982921	2091	0.9047	0.9047
11	2087_A	0.00361998	0.0562731	0.0412186	2	2	0.0990989	0.900901	2087	0.9198	0.9198
12	823_A	0.0034636	0.13778	0.0232975	2	2	0	1	823	0.8783	0.8783
13	811_A	0.00435932	0.0910727	0.0358423	2	2	0.0170787	0.982921	811	0.8946	0.8946
14	818_A	0.00576799	0.123749	0.0250896	2	2	0	1	818	0.8742	0.8742
15	2103_A	0.00240794	0.100944	0.0501792	2	2	0.0170787	0.982921	2103	0.9002	0.9002
16	2106_A	0.00219931	0.0808918	0.0609319	2	2	0.0170787	0.982921	2106	0.9135	0.9135
17	2102_A	0.00228761	0.0864093	0.0591398	2	2	0.0170787	0.982921	2102	0.9085	0.9085
18	2092_A	0.00219353	0.151506	0.0304659	2	2	0	1	2092	0.9005	0.9005
19	813_A	0.00199851	0.150463	0.0358423	2	2	0	1	813	0.8772	0.8772
20	2104_A	0.0116369	0.0726869	0.0197133	2	2	0.0990989	0.900901	2104	0.9137	0.9137
21	2090_A	0.00902455	0.0291631	0.0394265	2	-1	0.231681	0	2090	0.9156	0.9156
22	822_A	0.00221964	0.125498	0.0591398	2	2	0.0382937	0.961706	822	0.8914	0.8914
23	821_A	0.00152922	0.176053	0.0376344	2	2	0.00627114	0.993729	821	0.879	0.879
24	2089_A	0.002132	0.0768652	0.0806452	2	2	0.0170787	0.982921	2089	0.9145	0.9145
25	2099_A	0.00475702	0.0979939	0.0591398	2	2	0.0170787	0.982921	2099	0.9235	0.9235
26	2098_A	0.00161481	0.051366	0.0860215	2	-1	0.140605	0	2098	0.8922	0.8922
27	814_A	0.00945557	0.0799632	0.0448029	2	2	0.0170787	0.982921	814	0.8795	0.8795
28	828_A	0.00289424	0.154028	0.0429907	2	2	0	1	828	0.8901	0.8901
29	827_A	0.000572149	0.175018	0.0573477	2	2	0	1	827	0.8638	0.8638
30	819_A	0.00411917	0.148087	0.046595	2	2	0	1	819	0.888	0.888
31	812_A	0.0112594	0.0930045	0.0376344	2	2	0.0170787	0.982921	812	0.8804	0.8804
32	815_A	0.0036409	0.148468	0.0537634	2	2	0	1	815	0.8792	0.8792
33	2088_A	0.00465155	0.0556437	0.0842294	2	-1	0.0598401	0	2088	0.9234	0.9234
34	2101_A	0.00260262	0.0931857	0.0949821	2	2	0.216131	0.783869	2101	0.892	0.892
35	817_A	0.00625986	0.168536	0.0448029	2	2	0	1	817	0.8763	0.8763
36	2094_A	0.0184154	0.0389294	0.0286738	2	-1	0.0151613	0	2094	0.8946	0.8946
37	2107_A	0.00419232	0.0626553	0.102151	2	-1	0.177095	0	2107	0.9044	0.9044
38	820_A	0.00643777	0.162505	0.0591398	2	2	0	1	820	0.8888	0.8888
39	825_A	0.00319737	0.160797	0.0752688	2	2	0.13945	0.86055	825	0.876	0.876
40	2093_A	0.00485314	0.119363	0.09319	2	2	0	1	2093	0.9113	0.9113
41	1285_A	0.00771937	0.125521	0.0896057	2	2	0	1	1285	0.2883	0.2838
42	420_A	0.00942616	0.228164	0.0215054	2	-1	0.19375	0	420	0.264	0.2724
43	424_A	0.00853189	0.214341	0.0322581	2	-1	0.06432	0	424	0.2774	0.287
44	334_A	0.0120261	0.312954	0.00904159	2	1	0.387469	1	334	0.3082	0.3523
45	428_A	0.0152905	0.173275	0.0394265	2	2	0	1	428	0.2717	0.2807
46	425_A	0.0101374	0.227715	0.0376344	2	-1	0.235069	0	425	0.2759	0.2854
47	845_A	0.0161131	0.327212	0	2	1	0.387469	1	845	0.2459	0.2955
48	1239_A	0.0120196	0.302382	0.0238532	2	1	0.287719	0.712281	1239	0.2153	0.252
49	1271_A	0.0139421	0.129797	0.0824373	2	2	0	1	1271	0.2628	0.2591
50	867_A	0.0125549	0.336225	0.0143369	2	1	0.387469	1	867	0.2635	0.3127
51	1230_A	0.0116686	0.360714	0.00540541	2	1	0.387469	1	1230	0.2273	0.2679
52	1273_A	0.0170655	0.13572	0.0681004	2	2	0	1	1273	0.3083	0.3036
53	1228_A	0.014206	0.306433	0.0232975	2	1	0.232809	0.767191	1228	0.2567	0.2984
54	426_A	0.0134506	0.228351	0.0358423	2	-1	0.209356	0	426	0.2781	0.2875
55	1244_A	0.0100578	0.308902	0.0537634	2	1	0.249442	0.750558	1244	0.2583	0.3022
56	962_A	0.0205625	0.327144	0	2	1	0.387469	1	962	0.3117	0.3348
57	1211_A	0.00129252	0.29149	0.105735	2	-1	0.0825521	0	1211	0.3047	0.3158
58	961_A	0.0184916	0.329626	0.00716846	2	1	0.387469	1	961	0.3116	0.3347
59	970_A	0.0157574	0.318942	0.0250896	2	1	0.448732	1	970	0.3101	0.3332
60	1217_A	0.00131785	0.150939	0.173835	2	-1	0.168771	0	1217	0.3185	0.3302
61	967_A	0.0182253	0.272871	0.0232975	2	-1	0.19375	0	967	0.3147	0.338
62	975_A	0.0188745	0.350116	0.00179533	2	1	0.387469	1	975	0.313	0.3364
63	1278_A	0.0183363	0.126313	0.0896057	2	2	0	1	1278	0.2982	0.2937
64	1210_A	0.00466994	0.330576	0.0842294	2	1	0.0791898	0.92081	1210	0.308	0.32
65	1270_A	0.0163299	0.138893	0.0967742	2	2	0	1	1270	0.2882	0.2837
66	977_A	0.0210784	0.339901	0.00537634	2	1	0.387469	1	977	0.3076	0.3301
67	1283_A	0.0144624	0.134598	0.114695	2	2	0	1	1283	0.3069	0.3023
68	973_A	0.023144	0.300447	0.00722022	2	1	0.226566	0.773434	973	0.3141	0.3372
69	1241_A	0.0099404	0.286871	0.0842294	2	-1	0.0221418	0	1241	0.235	0.2896
70	1272_A	0.0162085	0.119267	0.120072	2	2	0	1	1272	0.2618	0.2584
71	963_A	0.0230637	0.329151	0.00537634	2	1	0.387469	1	963	0.3112	0.3343
72	1284_A	0.0181187	0.12982	0.105735	2	2	0	1	1284	0.3051	0.3006
73	1219_A	0.0034932	0.723254	0.0125448	2	0	0.164905	0.835095	1219	0.2836	0.2945
74	851_A	0.0198506	0.362349	0.00537634	2	1	0.387469	1	851	0.2688	0.323
75	1224_A	0.00326515	0.742163	0.016129	2	0	0.241433	0.758567	1224	0.2687	0.2793
76	966_A	0.0179991	0.34888	0.0232975	2	1	0.387469	1	966	0.3133	0.3367
77	835_A	0.0157178	0.356768	0.0286738	2	1	0.387469	1	835	0.2495	0.2999
78	771_A	0.00923781	0.717144	0.00179211	2	0	0.116489	0.883511	771	0.2312	0.2367
79	1242_A	0.010244	0.356754	0.0609319	2	1	0.468608	1	1242	0.2387	0.2783
80	148_A	0.0100576	0.539864	0.00540541	2	1	0.274098	0.725902	148	0.3313	0.3281
81	159_A	0.00960489	0.540015	0.00716846	2	1	0.274098	0.725902	159	0.3072	0.3043
82	769_A	0.00785161	0.340449	0.0896057	2	1	0.047308	0.952692	769	0.2339	0.2384
83	861_A	0.0250455	0.342151	0.00359712	2	1	0.387469	1	861	0.2622	0.3094
84	971_A	0.0268107	0.330536	0.00537634	2	1	0.387469	1	971	0.3142	0.3379
85	1268_A	0.020865	0.127113	0.105735	2	2	0	1	1268	0.2869	0.2824
86	347_A	0.0109214	0.355965	0.0645161	2	1	0.466662	1	347	0.305	0.3482
87	1019_A	0.0354768	0.100412	0.062724	2	2	0.0298484	0.970152	1019	0.2839	0.3091
88	1220_A	0.00415269	0.26612	0.137993	2	1	0.230438	0.769562	1220	0.3213	0.3341
89	419_A	0.0206957	0.20212	0.0555556	2	2	0.192078	0.807922	419	0.2644	0.273
90	959_A	0.021374	0.333497	0.0238532	2	1	0.387469	1	959	0.3148	0.3387
91	850_A	0.0201348	0.342114	0.0268817	2	1	0.387469	1	850	0.2575	0.3059
92	834_A	0.0177792	0.348882	0.0371747	2	1	0.387469	1	834	0.2696	0.3236
93	1023_A	0.0308675	0.0980668	0.0806452	2	2	0.0298484	0.970152	1023	0.279	0.3063
94	146_A	0.0108409	0.562735	0.00716846	2	1	0.274098	0.725902	146	0.3103	0.3072
95	1237_A	0.0161979	0.376516	0.0215054	2	1	0.387469	1	1237	0.1966	0.2319
96	1207_A	0.00551636	0.328671	0.120072	2	1	0.154596	0.845404	1207	0.2929	0.305
97	1274_A	0.0222683	0.123696	0.109319	2	2	0	1	1274	0.3043	0.2995
98	859_A	0.021066	0.362212	0.016129	2	1	0.387469	1	859	0.2692	0.3229
99	1022_A	0.033749	0.105977	0.0716846	2	2	0.0298484	0.970152	1022	0.282	0.3064
100	1213_A	0.0041558	0.504623	0.0412186	2	1	0.274098	0.725902	1213	0.2777	0.2889
101	1279_A	0.0285842	0.150193	0.0698925	2	2	0.145652	0.854348	1279	0.2952	0.2908
102	166_A	0.0136869	0.553328	0.00179533	2	1	0.274098	0.725902	166	0.3064	0.3034
103	964_A	0.0189364	0.363739	0.0250896	2	1	0.387469	1	964	0.3166	0.3406
104	149_A	0.0120952	0.554095	0.00716846	2	1	0.274098	0.725902	149	0.3098	0.3067
105	1223_A	0.00408997	0.330681	0.136201	2	1	0.40066	1	1223	0.2807	0.2918
106	1282_A	0.0211386	0.132347	0.11828	2	2	0	1	1282	0.2718	0.2679
107	969_A	0.0242381	0.365738	0.00537634	2	1	0.387469	1	969	0.3021	0.3235
108	840_A	0.0156949	0.36093	0.0508475	2	1	0.387469	1	840	0.2587	0.3063
109	1234_A	0.0164338	0.344181	0.0555556	2	1	0.387469	1	1234	0.2461	0.2863
110	1280_A	0.0213654	0.13265	0.121864	2	2	0	1	1280	0.2914	0.2869
111	1027_A	0.0376141	0.101705	0.078853	2	2	0.0298484	0.970152	1027	0.2806	0.305
112	853_A	0.0223785	0.361044	0.0145455	2	1	0.387469	1	853	0.2587	0.3075
113	163_A	0.00744684	0.553967	0.0304659	2	1	0.274098	0.725902	163	0.3023	0.2993
114	1222_A	0.00314999	0.302792	0.159498	2	1	0.288955	0.711045	1222	0.2998	0.3126
115	145_A	0.010484	0.539934	0.021978	2	1	0.274098	0.725902	145	0.3087	0.3056
116	830_A	0.0262779	0.357414	0.00722022	2	1	0.387469	1	830	0.2717	0.3272
117	1240_A	0.0190789	0.313204	0.0663082	2	1	0.135968	0.864032	1240	0.2555	0.2971
118	1238_A	0.018387	0.400156	0.0107527	2	1	0.422766	1	1238	0.2235	0.2733
119	1020_A	0.0363939	0.0994705	0.0842294	2	2	0.0298484	0.970152	1020	0.276	0.3029
120	965_A	0.0205169	0.356546	0.0304659	2	1	0.387469	1	965	0.3129	0.3362
121	350_A	0.0298041	0.333592	0.0125448	2	1	0.387469	1	350	0.3111	0.3545
122	422_A	0.0201467	0.286276	0.0681004	2	1	0.383999	0.616001	422	0.2703	0.2792
123	335_A	0.010608	0.378782	0.0645161	2	1	0.407102	1	335	0.2979	0.3401
124	868_A	0.0224175	0.376421	0.00716846	2	1	0.387469	1	868	0.2648	0.3168
125	160_A	0.0157703	0.559691	0.00179533	2	1	0.274098	0.725902	160	0.3035	0.3005
126	1024_A	0.0346594	0.0993053	0.0913978	2	2	0.0298484	0.970152	1024	0.2851	0.3108
127	423_A	0.0190061	0.206627	0.0913978	2	2	0.202461	0.797539	423	0.2762	0.2855
128	960_A	0.023164	0.339458	0.0314233	2	1	0.387469	1	960	0.3089	0.3318
129	1276_A	0.0220585	0.13506	0.121864	2	2	0	1	1276	0.3062	0.3016
130	858_A	0.0218679	0.377216	0.0107527	2	1	0.387469	1	858	0.2525	0.302
131	150_A	0.0127031	0.54846	0.0163934	2	1	0.274098	0.725902	150	0.2992	0.2964
132	161_A	0.0101887	0.561991	0.0250896	2	1	0.274098	0.725902	161	0.3112	0.308
133	1216_A	0.00313431	0.521093	0.0681004	2	1	0.274098	0.725902	1216	0.3125	0.3252
134	1226_A	0.00741271	0.210179	0.168459	2	1	0.386871	0.613129	1226	0.2706	0.2813
135	1028_A	0.0293124	0.0980023	0.112903	2	2	0.0543763	0.945624	1028	0.2712	0.2976
136	968_A	0.0197647	0.391503	0.0145455	2	1	0.387469	1	968	0.305	0.3274
137	1026_A	0.0419554	0.109387	0.0842294	2	2	0.0298484	0.970152	1026	0.272	0.2984
138	1025_A	0.0390236	0.103297	0.0896057	2	2	0.0298484	0.970152	1025	0.2741	0.2986
139	155_A	0.0126632	0.54066	0.0197133	2	1	0.274098	0.725902	155	0.3065	0.3035
140	1021_A	0.0339757	0.101196	0.09319	2	2	0.0298484	0.970152	1021	0.2749	0.3005
141	974_A	0.016051	0.396713	0.0286738	2	1	0.423221	1	974	0.3021	0.3245
142	972_A	0.0307882	0.35963	0.00537634	2	1	0.387469	1	972	0.3068	0.3294
143	1209_A	0.00771328	0.444293	0.0663082	2	1	0.0395525	0.960448	1209	0.2743	0.2846
144	162_A	0.0138861	0.516686	0.0197133	2	1	0.274098	0.725902	162	0.3028	0.2998
145	1031_A	0.0296124	0.184535	0.0710173	2	2	0	1	1031	0.2797	0.3199
146	864_A	0.0272823	0.358339	0.0127042	2	1	0.387469	1	864	0.2613	0.3123
147	976_A	0.0325287	0.350951	0.00540541	2	1	0.387469	1	976	0.3083	0.3306
148	849_A	0.0264831	0.349534	0.0215054	2	1	0.387469	1	849	0.2468	0.2965
149	838_A	0.0246795	0.389216	0	2	1	0.387469	1	838	0.251	0.3065
150	1499_A	0.0152075	0.614267	0.0125448	2	-1	0.0900646	0	1499	0.2651	0.3655
151	855_A	0.0293667	0.356721	0.0143369	2	1	0.387469	1	855	0.2599	0.3108
152	143_A	0.00791818	0.521133	0.0537634	2	1	0.274098	0.725902	143	0.3128	0.3096
153	842_A	0.0207058	0.380245	0.0215054	2	1	0.387469	1	842	0.2712	0.3269
154	165_A	0.0110741	0.501142	0.0376344	2	1	0.274098	0.725902	165	0.3048	0.3018
155	338_A	0.0246762	0.328123	0.0483871	2	1	0.4087	1	338	0.3075	0.3503
156	978_A	0.020463	0.374709	0.0322581	2	1	0.387469	1	978	0.3105	0.3333
157	1281_A	0.0324043	0.125945	0.102151	2	2	0	1	1281	0.2685	0.2647
158	833_A	0.0299007	0.333107	0.0257353	2	1	0.387469	1	833	0.2709	0.3261
159	1212_A	0.0044064	0.472704	0.0770609	2	1	0.204743	0.795257	1212	0.3206	0.3331
160	1115_A	0.0141429	0.63058	0.0179211	2	0	0.112134	0.887866	1115	0.2697	0.29
161	856_A	0.0301962	0.363163	0.00896057	2	1	0.387469	1	856	0.2636	0.3147
162	218_A	0.0215092	0.465398	0.00179211	2	1	0.0966778	0.903322	218	0.3004	0.3393
163	164_A	0.0105588	0.518176	0.0448029	2	1	0.274098	0.725902	164	0.3111	0.308
164	364_A	0.00507013	0.438737	0.0878136	2	1	0	1	364	0.2685	0.2998
165	829_A	0.0257455	0.380074	0.00904159	2	1	0.387469	1	829	0.2641	0.3133
166	332_A	0.0198247	0.339595	0.0752688	2	1	0.43212	1	332	0.3097	0.3527
167	362_A	0.00415037	0.472182	0.0842294	2	1	0.129707	0.870293	362	0.2697	0.3013
168	1497_A	0.00679425	0.663776	0.0568182	2	0	0	1	1497	0.2498	0.3396
169	847_A	0.0270945	0.36805	0.0163934	2	1	0.387469	1	847	0.2515	0.2946
170	1030_A	0.0311668	0.182183	0.0772201	2	2	0.0234423	0.976558	1030	0.2791	0.3192
171	223_A	0.0215213	0.4654	0.00359712	2	1	0.0966778	0.903322	223	0.3004	0.3393
172	1478_A	0.00739822	0.341764	0.150538	2	1	0.40066	1	1478	0.2666	0.2557
173	862_A	0.0282141	0.321706	0.0448029	2	1	0.0357672	0.964233	862	0.2644	0.3116
174	1227_A	0.0194013	0.378285	0.0394265	2	1	0.387469	1	1227	0.2197	0.2691
175	1483_A	0.0160617	0.332058	0.102151	2	1	0.481355	1	1483	0.2619	0.2515
176	839_A	0.0302536	0.355824	0.0197133	2	1	0.387469	1	839	0.2587	0.3053
177	515_A	0.0128063	0.406984	0.062724	2	1	0.0832794	0.916721	515	0.2979	0.2769
178	1461_A	0.011612	0.428186	0.062724	2	1	0.0202262	1	1461	0.3011	0.2898
179	1267_A	0.0293343	0.132176	0.120072	2	2	0	1	1267	0.2744	0.2707
180	220_A	0.0215333	0.465381	0.00540541	2	1	0.0966778	0.903322	220	0.3004	0.3393
181	1514_A	0.015859	0.629629	0.0179211	2	0	0.113406	0.886594	1514	0.2557	0.3486
182	1036_A	0.0410899	0.184439	0.0689655	2	2	0	1	1036	0.2835	0.3238
183	837_A	0.0233838	0.386366	0.0143369	2	1	0.387469	1	837	0.2625	0.3121
184	1229_A	0.0165869	0.394332	0.0448029	2	1	0.477774	1	1229	0.2279	0.2799
185	152_A	0.0169459	0.547611	0.0179211	2	1	0.274098	0.725902	152	0.3116	0.3086
186	1484_A	0.0110493	0.337169	0.137993	2	1	0.281129	1	1484	0.2625	0.2521
187	219_A	0.0215135	0.465372	0.00904159	2	1	0.0966778	0.903322	219	0.3004	0.3393
188	844_A	0.0260802	0.356766	0.0358423	2	1	0.387469	1	844	0.2686	0.322
189	514_A	0.013029	0.407018	0.0663082	2	1	0.0676367	0.932363	514	0.3035	0.2817
190	832_A	0.0296737	0.351607	0.0276243	2	1	0.387469	1	832	0.2658	0.3186
191	154_A	0.0157059	0.551798	0.0250896	2	1	0.274098	0.725902	154	0.3057	0.3026
192	1275_A	0.0282762	0.129691	0.132616	2	2	0	1	1275	0.293	0.2885
193	221_A	0.0215235	0.465395	0.00722022	2	1	0.0966778	0.903322	221	0.3004	0.3393
194	352_A	0.00261194	0.447679	0.111111	2	1	0	1	352	0.2532	0.2795
195	1215_A	0.00441928	0.654641	0.0752688	2	0	0	1	1215	0.2825	0.2934
196	157_A	0.00713908	0.531081	0.0770609	2	1	0.274098	0.725902	157	0.3059	0.303
197	217_A	0.0215478	0.465394	0.00722022	2	1	0.0966778	0.903322	217	0.3004	0.3393
198	857_A	0.0258006	0.361184	0.0358423	2	1	0.387469	1	857	0.2598	0.309
199	1277_A	0.039481	0.128212	0.109319	2	2	0	1	1277	0.3044	0.2998
200	345_A	0.0271932	0.377338	0.016129	2	1	0.387469	1	345	0.308	0.3499
201	156_A	0.0127821	0.514787	0.0449438	2	1	0.274098	0.725902	156	0.3019	0.2989
202	226_A	0.0215319	0.465379	0.0108696	2	1	0.0966778	0.903322	226	0.3004	0.3393
203	351_A	0.0270062	0.320045	0.062724	2	1	0.456776	1	351	0.3018	0.3452
204	222_A	0.0215283	0.46541	0.00904159	2	1	0.0966778	0.903322	222	0.3004	0.3393
205	1673_A	0.0195334	0.373768	0.062724	2	1	0.387469	1	1673	0.2905	0.2892
206	1445_A	0.0226946	0.182439	0.125448	2	2	0.141442	0.858558	1445	0.3532	0.3497
207	1037_A	0.0444341	0.183387	0.0751445	2	2	0	1	1037	0.2937	0.3365
208	348_A	0.0221026	0.33969	0.0716846	2	1	0.451621	1	348	0.3044	0.3474
209	860_A	0.0278375	0.36234	0.0286738	2	1	0.387469	1	860	0.2588	0.309
210	760_A	0.0106479	0.665787	0.0483871	2	0	0	1	760	0.229	0.2337
211	225_A	0.0215504	0.465395	0.0108696	2	1	0.0966778	0.903322	225	0.3004	0.3393
212	1225_A	0.00502971	0.439499	0.107527	2	1	0	1	1225	0.2885	0.3002
213	1435_A	0.0173642	0.181393	0.179211	2	2	0.171557	0.828443	1435	0.3568	0.3533
214	285_A	0.0411611	0.139542	0.105735	2	2	0	1	285	0.2791	0.2877
215	1221_A	0.00170547	0.651899	0.100358	2	0	0	1	1221	0.2958	0.3067
216	843_A	0.0309535	0.352096	0.0286738	2	1	0.387469	1	843	0.2551	0.301
217	1214_A	0.0015262	0.43332	0.136201	2	1	0	1	1214	0.2841	0.2957
218	831_A	0.0298047	0.360239	0.0286738	2	1	0.387469	1	831	0.2692	0.3238
219	372_A	0.010457	0.426159	0.0860215	2	1	0	1	372	0.2757	0.3086
220	1091_A	0.0181934	0.547242	0.0232975	2	1	0.274098	0.725902	1091	0.267	0.2872
221	280_A	0.0556259	0.177608	0.0681004	2	2	0	1	280	0.2824	0.2913
222	854_A	0.0312786	0.38709	0.00537634	2	1	0.387469	1	854	0.2631	0.3142
223	866_A	0.0248594	0.364841	0.0448029	2	1	0.387469	1	866	0.261	0.3115
224	346_A	0.0198318	0.34309	0.0913978	2	1	0.394738	1	346	0.3079	0.35
225	1218_A	0.00207905	0.459206	0.130824	2	1	0	1	1218	0.2892	0.3
226	1694_A	0.0163956	0.37168	0.0860215	2	1	0.298291	1	1694	0.2825	0.2811
227	846_A	0.0266307	0.345539	0.0548204	2	1	0.400467	1	846	0.255	0.3025
228	1961_A	0.00821868	0.375482	0.137993	2	1	0.185706	1	1961	0.3343	0.2711
229	361_A	0.0032344	0.446524	0.123656	2	1	0	1	361	0.2483	0.2742
230	727_A	0.0149488	0.324619	0.145161	2	1	0.283434	1	727	0.2743	0.2496
231	369_A	0.0137803	0.449763	0.0663082	2	1	0	1	369	0.2523	0.2788
232	224_A	0.0215382	0.465389	0.0182482	2	1	0.0966778	0.903322	224	0.3004	0.3393
233	374_A	0.00920453	0.387551	0.112903	2	1	0.451822	1	374	0.2656	0.2743
234	1444_A	0.0168437	0.177777	0.209677	2	2	0.0122433	0.987757	1444	0.3575	0.3538
235	421_A	0.0216438	0.174286	0.154122	2	2	0.0229943	0.977006	421	0.2692	0.2778
236	1208_A	0.015456	0.354553	0.120072	2	1	0.377066	1	1208	0.2888	0.2998
237	357_A	0.0079951	0.467816	0.09319	2	1	0.0339166	0.966083	357	0.2708	0.3026
238	291_A	0.0513844	0.134952	0.103943	2	2	0	1	291	0.2798	0.2878
239	1286_A	0.028884	0.132773	0.146953	2	2	0.0261152	0.973885	1286	0.2709	0.2669
240	1034_A	0.0329056	0.191131	0.0898438	2	2	0	1	1034	0.2838	0.3242
241	765_A	0.00955192	0.580331	0.0734767	2	-1	0.162573	0	765	0.2338	0.2382
242	371_A	0.0024869	0.459717	0.132616	2	1	0	1	371	0.2505	0.2768
243	2085_A	0.0506105	0.195511	0.062724	2	2	0	1	2085	0.2903	0.2779
244	427_A	0.0197242	0.260754	0.132616	2	1	0.170178	0.829822	427	0.2747	0.284
245	841_A	0.0272003	0.377856	0.0257353	2	1	0.387469	1	841	0.2601	0.3073
246	1235_A	0.0212155	0.357138	0.0824373	2	1	0.425982	1	1235	0.2436	0.2838
247	1570_A	0.0416411	0.325441	0.0449438	2	1	0.4087	1	1570	0.3291	0.4316
248	271_A	0.0525674	0.1662	0.0896057	2	2	0	1	271	0.2826	0.2926
249	1695_A	0.0135569	0.379522	0.0985663	2	1	0.324706	1	1695	0.2822	0.2808

## Sheet: 364
	structureId	b-phipsi	w-rdist	t-alpha	cluster	originalLabels	outlierScores	probabilities	filename	3D	3D-cand
0	357_A	0.00353422	0.0763242	0.00494234	1	1	0	1	357	0.9276	0.9276
1	372_A	0.00607635	0.0549167	0.00165017	1	1	0	1	372	0.2456	0.2469
2	1452_A	0.00528693	0.0799579	0.00496689	1	1	0	1	1452	0.3092	0.2668
3	358_A	0.00432655	0.027751	0.0115321	1	1	0.0614419	0.938558	358	0.9554	0.9554
4	362_A	0.00672731	0.0865874	0.00330579	1	1	0	1	362	0.9543	0.9543
5	1458_A	0.00807066	0.0806468	0.00658979	1	1	0	1	1458	0.3092	0.2675
6	1449_A	0.010427	0.0743172	0.00329489	1	1	0	1	1449	0.3145	0.2723
7	1464_A	0.0100425	0.081848	0.00329489	1	1	0	1	1464	0.3116	0.2695
8	352_A	0.00524629	0.026015	0.0214168	1	1	0.0590411	1	352	0.9734	0.9734
9	1456_A	0.00612244	0.0861907	0.0164745	1	1	0	1	1456	0.3081	0.2668
10	369_A	0.00697127	0.0321944	0.0201681	1	1	0.0590411	1	369	0.9437	0.9437
11	1461_A	0.00493667	0.0811778	0.0236088	1	1	0	1	1461	0.3086	0.2671
12	1454_A	0.00658609	0.0785518	0.0247117	1	1	0	1	1454	0.3159	0.2737
13	368_A	0.00241197	0.0695222	0.0362438	1	1	0	1	368	0.9392	0.9392
14	1457_A	0.0091509	0.0793981	0.0181219	1	1	0	1	1457	0.2869	0.253
15	361_A	0.00499257	0.0243354	0.0329489	1	1	0.0590411	1	361	0.9384	0.9384
16	1460_A	0.00951187	0.0783328	0.0181219	1	1	0	1	1460	0.3067	0.2663
17	371_A	0.00129078	0.0574809	0.0411862	1	1	0	1	371	0.9406	0.9406
18	374_A	0.00546843	0.137812	0.0230643	1	1	0.0166756	0.983324	374	0.2955	0.2782
19	1695_A	0.00672338	0.233891	0.00988468	1	1	0	1	1695	0.3158	0.2831
20	366_A	0.000899915	0.0178597	0.0444811	1	1	0.0590411	1	366	0.9578	0.9578
21	1455_A	0.00731153	0.0734451	0.0329489	1	1	0	1	1455	0.3155	0.2731
22	1688_A	0.00826291	0.217903	0.00988468	1	1	0	1	1688	0.3135	0.2826
23	157_A	0.00806165	0.22301	0.00998336	1	1	0	1	157	0.3064	0.277
24	1694_A	0.00813546	0.266131	0.00165017	1	1	0.00430729	1	1694	0.3172	0.2841
25	365_A	0.00320488	0.0255304	0.0477759	1	1	0.0590411	1	365	0.9687	0.9687
26	144_A	0.0125852	0.206819	0.00164745	1	1	0.122368	1	144	0.3111	0.2804
27	367_A	0.00308724	0.0605013	0.0477759	1	1	0	1	367	0.9531	0.9531
28	346_A	0.00677415	0.303248	0.00329489	1	1	0.0562678	1	346	0.2524	0.2644
29	353_A	0.00801695	0.0652154	0.0395387	1	1	0	1	353	0.9478	0.9478
30	342_A	0.00752222	0.271804	0.0066335	1	1	0.0076211	1	342	0.2956	0.31
31	1692_A	0.00906282	0.268927	0.00658979	1	1	0	1	1692	0.3234	0.2896
32	335_A	0.0018154	0.279546	0.0218855	1	1	0.0237393	1	335	0.287	0.3006
33	1448_A	0.00543299	0.0761954	0.0494234	1	1	0	1	1448	0.3149	0.2726
34	1463_A	0.00687372	0.0761825	0.0477759	1	1	0	1	1463	0.3122	0.2703
35	1447_A	0.0104818	0.0997865	0.0280066	1	1	0	1	1447	0.3117	0.2695
36	347_A	0.00299402	0.288873	0.0218855	1	1	0	1	347	0.2503	0.2614
37	370_A	0.00160364	0.0198415	0.0593081	1	1	0.190368	0.809632	370	0.9586	0.9586
38	1285_A	0.00452402	0.391896	0.00164745	1	1	0	1	1285	0.2441	0.2241
39	1450_A	0.0083783	0.0806245	0.0444811	1	1	0	1	1450	0.3105	0.2688
40	1453_A	0.0179153	0.0781744	0.0066335	1	1	0	1	1453	0.3148	0.2716
41	348_A	0.0085596	0.28648	0.0150502	1	1	0	1	348	0.2511	0.2613
42	1483_A	0.00633794	0.351947	0.0131796	1	1	0.151778	1	1483	0.2992	0.2612
43	1684_A	0.00965959	0.249146	0.0214168	1	1	0	1	1684	0.3073	0.2767
44	354_A	0.00146558	0.154618	0.0560132	1	1	0.127839	0.872161	354	0.8861	0.8861
45	1669_A	0.0108777	0.22797	0.0230643	1	1	0	1	1669	0.32	0.2871
46	2101_A	0.00447557	0.399948	0.00658979	1	1	0	1	2101	0.2687	0.2439
47	1271_A	0.00641088	0.392281	0.00496689	1	1	0	1	1271	0.304	0.2728
48	1660_A	0.0146654	0.252255	0.00329489	1	1	0.0650535	1	1660	0.31	0.2788
49	1673_A	0.010438	0.242696	0.0236088	1	1	0	1	1673	0.3261	0.2921
50	143_A	0.010756	0.203058	0.0323129	1	1	0.0475538	1	143	0.2955	0.2681
51	332_A	0.0113232	0.294012	0.0116667	1	1	0	1	332	0.2588	0.2695
52	2098_A	0.00484915	0.420538	0.00165017	1	1	0.0761839	1	2098	0.289	0.2595
53	2088_A	0.00123906	0.436543	0.00330579	1	1	0.163708	1	2088	0.2998	0.2728
54	1465_A	0.011615	0.0863628	0.0461285	1	1	0	1	1465	0.3203	0.2766
55	1664_A	0.0134333	0.213267	0.0236088	1	1	0	1	1664	0.3244	0.292
56	359_A	0.00393297	0.129647	0.062603	1	1	0	1	359	0.9371	0.9371
57	1682_A	0.00803138	0.235137	0.0428336	1	1	0.0183582	1	1682	0.3144	0.2829
58	164_A	0.0115262	0.1967	0.0411664	1	1	0.126894	1	164	0.3147	0.2835
59	356_A	0.0120517	0.0579673	0.0527183	1	1	0	1	356	0.9368	0.9368
60	158_A	0.0124748	0.241881	0.0253378	1	1	0	1	158	0.2951	0.2684
61	1270_A	0.00955794	0.388561	0.00823723	1	1	0	1	1270	0.277	0.2473
62	1241_A	0.0156362	0.279686	0.00330579	1	1	0	1	1241	0.2533	0.2748
63	1686_A	0.0132808	0.254356	0.0230643	1	1	0	1	1686	0.3183	0.2867
64	355_A	0.00877494	0.11043	0.0593081	1	1	0	1	355	0.9465	0.9465
65	1658_A	0.0126819	0.244666	0.0280066	1	1	0	1	1658	0.3208	0.2884
66	2089_A	0.00823696	0.407529	0.0066335	1	1	0.00650662	1	2089	0.2925	0.2624
67	337_A	0.0130075	0.309815	0.0133556	1	1	0.135568	1	337	0.2649	0.277
68	1273_A	0.00787661	0.38687	0.0184564	1	1	0	1	1273	0.2733	0.2482
69	1666_A	0.0138704	0.250918	0.0214168	1	1	0	1	1666	0.3255	0.2913
70	165_A	0.0111269	0.165378	0.0483592	1	1	0.0875466	1	165	0.2866	0.2578
71	153_A	0.0180776	0.161744	0.0184564	1	1	0.171235	0.828765	153	0.2979	0.2704
72	2107_A	0.00610884	0.417173	0.0131796	1	1	0.0550795	1	2107	0.328	0.2966
73	404_A	0.0224829	0.0910423	0.00658979	1	1	0	1	404	0.3066	0.2875
74	827_A	0.00825487	0.352658	0.0288136	1	1	0.135082	1	827	0.2824	0.2583
75	2093_A	0.012513	0.385922	0.00494234	1	1	0	1	2093	0.2753	0.2503
76	2106_A	0.00215903	0.40646	0.0253378	1	1	0	1	2106	0.2895	0.2598
77	1667_A	0.011255	0.256467	0.0378913	1	1	0	1	1667	0.3224	0.2897
78	2099_A	0.00502491	0.396901	0.0270728	1	1	0	1	2099	0.278	0.2523
79	2102_A	0.00433035	0.402696	0.0270728	1	1	0	1	2102	0.2712	0.2467
80	351_A	0.012489	0.303152	0.0236088	1	1	0	1	351	0.2584	0.2716
81	333_A	0.010564	0.298214	0.0329489	1	1	0	1	333	0.2517	0.2628
82	1283_A	0.00702172	0.395739	0.0247117	1	1	0	1	1283	0.3155	0.2824
83	1689_A	0.0110016	0.248055	0.0428336	1	1	0	1	1689	0.3137	0.2814
84	517_A	0.0224641	0.0774947	0.0181219	1	1	0	1	517	0.2963	0.249
85	402_A	0.0257176	0.0877024	0.00330579	1	1	0	1	402	0.2633	0.2491
86	1284_A	0.0107423	0.391195	0.0164745	1	1	0	1	1284	0.2479	0.2238
87	1693_A	0.00617872	0.264248	0.0560132	1	1	0	1	1693	0.3174	0.2845
88	363_A	0.0036128	0.128977	0.0790774	1	1	0	1	363	0.902	0.902
89	825_A	0.0136101	0.362185	0.0116667	1	1	0.0836674	1	825	0.2813	0.253
90	502_A	0.027676	0.0821293	0.00164745	1	1	0	1	502	0.2981	0.2487
91	1672_A	0.0146372	0.256083	0.0280066	1	1	0	1	1672	0.303	0.2741
92	1670_A	0.013313	0.235593	0.0411664	1	1	0	1	1670	0.3352	0.2997
93	505_A	0.0264571	0.0831233	0.00494234	1	1	0	1	505	0.3003	0.2505
94	389_A	0.0240264	0.116546	0.00658979	1	1	0	1	389	0.3013	0.2854
95	820_A	0.0107093	0.360669	0.0270728	1	1	0.0112536	1	820	0.2861	0.2571
96	727_A	0.00346583	0.333548	0.0527183	1	1	0.0913115	1	727	0.2982	0.2525
97	1668_A	0.0207485	0.230569	0.00658979	1	1	0.00644356	1	1668	0.329	0.2946
98	821_A	0.00507781	0.35205	0.0483592	1	1	0.0968132	1	821	0.2815	0.253
99	2096_A	0.00428544	0.403787	0.0358362	1	1	0	1	2096	0.266	0.2419
100	1466_A	0.00402288	0.0806531	0.092257	1	1	0	1	1466	0.3092	0.2676
101	1484_A	0.006581	0.355288	0.0461285	1	1	0	1	1484	0.2892	0.2536
102	399_A	0.0257994	0.0874661	0.00998336	1	1	0	1	399	0.3089	0.29
103	1674_A	0.0108906	0.264994	0.0461285	1	1	0	1	1674	0.3247	0.2914
104	2103_A	0.00633365	0.395909	0.0358362	1	1	0	1	2103	0.2751	0.2499
105	1268_A	0.0117049	0.396293	0.0164745	1	1	0	1	1268	0.2789	0.2515
106	512_A	0.0230738	0.0858927	0.0230643	1	1	0	1	512	0.3002	0.2505
107	163_A	0.00890123	0.268052	0.0556522	1	1	0	1	163	0.3045	0.2757
108	1282_A	0.00937148	0.395593	0.0280066	1	1	0	1	1282	0.2812	0.2515
109	815_A	0.0105409	0.369768	0.0323129	1	1	0.0683423	1	815	0.2914	0.261
110	1274_A	0.0113593	0.397996	0.0197694	1	1	0	1	1274	0.2964	0.2648
111	1279_A	0.0137284	0.378225	0.0167504	1	1	0	1	1279	0.2393	0.2206
112	394_A	0.0267115	0.092191	0.0066335	1	1	0	1	394	0.2985	0.2801
113	1665_A	0.0121931	0.258921	0.0477759	1	1	0	1	1665	0.3144	0.2824
114	162_A	0.0105867	0.194227	0.0667838	1	1	0.113846	1	162	0.2833	0.2583
115	822_A	0.0115407	0.382854	0.0270728	1	1	0	1	822	0.2816	0.255
116	1459_A	0.00828722	0.0912469	0.0823723	1	1	0	1	1459	0.3079	0.2673
117	1272_A	0.0092673	0.397399	0.029654	1	1	0	1	1272	0.3249	0.2899
118	1675_A	0.0171461	0.273718	0.0230643	1	1	0	1	1675	0.3093	0.2782
119	390_A	0.0276884	0.120034	0.00165017	1	1	0	1	390	0.2966	0.2815
120	405_A	0.0261247	0.0933359	0.0116667	1	1	0	1	405	0.3073	0.2884
121	1478_A	0.00366567	0.357768	0.0576606	1	1	0	1	1478	0.2933	0.2559
122	391_A	0.0284062	0.117789	0.00329489	1	1	0	1	391	0.2986	0.2832
123	813_A	0.00616358	0.368784	0.050173	1	1	0	1	813	0.2828	0.2566
124	1683_A	0.00797888	0.285844	0.0593081	1	1	0	1	1683	0.2991	0.2704
125	343_A	0.0143722	0.310502	0.029654	1	1	0.0179463	1	343	0.2703	0.2831
126	819_A	0.0105933	0.369896	0.0393836	1	1	0.0180756	1	819	0.2785	0.2525
127	1663_A	0.0185671	0.225152	0.029654	1	1	0	1	1663	0.3177	0.2852
128	1662_A	0.0173282	0.234774	0.0358362	1	1	0	1	1662	0.3103	0.2804
129	1671_A	0.0178164	0.256097	0.0270728	1	1	0	1	1671	0.3222	0.2891
130	810_A	0.0047491	0.370873	0.0574913	1	1	0	1	810	0.2757	0.2496
131	1244_A	0.0154976	0.287811	0.0323129	1	1	0	1	1244	0.2055	0.2192
132	499_A	0.0259434	0.0918206	0.0197694	1	1	0	1	499	0.2903	0.2433
133	406_A	0.0265423	0.0928838	0.0164745	1	1	0	1	406	0.3047	0.2858
134	1462_A	0.0118723	0.0797383	0.0823723	1	1	0	1	1462	0.3206	0.2768
135	401_A	0.0304952	0.0960857	0.00494234	1	1	0	1	401	0.3025	0.2835
136	1229_A	0.0191722	0.196673	0.0411664	1	1	0.0567345	1	1229	0.2283	0.2428
137	338_A	0.0153775	0.287343	0.0376068	1	1	0	1	338	0.2594	0.2719
138	1210_A	0.00571762	0.589132	0.00330579	1	1	0.235356	0.764644	1210	0.2793	0.2644
139	1278_A	0.0183822	0.394407	0.00164745	1	1	0.0103243	1	1278	0.3079	0.2772
140	1280_A	0.0122715	0.391246	0.0313015	1	1	0	1	1280	0.2388	0.2204
141	1659_A	0.0157454	0.259967	0.0411862	1	1	0	1	1659	0.3235	0.29
142	161_A	0.00952514	0.282403	0.0611888	1	1	0	1	161	0.3122	0.2818
143	403_A	0.0333718	0.090946	0.00164745	1	1	0	1	403	0.2716	0.2551
144	379_A	0.02849	0.119344	0.00830565	1	1	0	1	379	0.2919	0.2771
145	384_A	0.028105	0.112734	0.0131796	1	1	0	1	384	0.2947	0.2799
146	386_A	0.0307417	0.120811	0.00330579	1	1	0	1	386	0.2999	0.2841
147	809_A	0.00689171	0.383068	0.0538194	1	1	0	1	809	0.291	0.2653
148	1451_A	0.0214635	0.0808363	0.0444811	1	1	0	1	1451	0.3121	0.2705
149	1481_A	0.00476735	0.38417	0.0593081	1	1	0	1	1481	0.2778	0.2446
150	423_A	0.0215681	0.332028	0.00329489	1	1	0.053587	1	423	0.2539	0.2396
151	1276_A	0.0132631	0.385363	0.0313015	1	1	0	1	1276	0.2457	0.2247
152	518_A	0.0345264	0.0778146	0.00330579	1	1	0	1	518	0.3063	0.2545
153	823_A	0.00362711	0.375888	0.0630473	1	1	0	1	823	0.2828	0.2542
154	218_A	0.00970314	0.119285	0.0858676	1	1	0	1	218	0.2823	0.2838
155	508_A	0.0332648	0.10044	0.00165017	1	1	0	1	508	0.3258	0.274
156	400_A	0.030766	0.0926365	0.00998336	1	1	0	1	400	0.2644	0.2491
157	155_A	0.0115796	0.241897	0.0667838	1	1	0	1	155	0.3001	0.2725
158	339_A	0.0254596	0.279712	0.00165017	1	1	0.078824	1	339	0.2614	0.2734
159	1691_A	0.0177672	0.273635	0.0345964	1	1	0	1	1691	0.3059	0.276
160	2097_A	0.00899366	0.40047	0.0447504	1	1	0	1	2097	0.271	0.2465
161	1211_A	0.00481619	0.561521	0.0164745	1	1	0.184753	0.815247	1211	0.2769	0.262
162	500_A	0.0273749	0.0943806	0.0214168	1	1	0	1	500	0.2961	0.2476
163	336_A	0.0256931	0.272389	0.00330579	1	1	0	1	336	0.2933	0.3075
164	516_A	0.0210551	0.0828116	0.0494234	1	1	0	1	516	0.3112	0.2634
165	2090_A	0.00559084	0.431196	0.0465517	1	1	0.162599	1	2090	0.2711	0.2461
166	387_A	0.031299	0.115238	0.00998336	1	1	0	1	387	0.2957	0.2805
167	509_A	0.0325156	0.0906854	0.00998336	1	1	0	1	509	0.3235	0.272
168	514_A	0.0283449	0.10095	0.0201681	1	1	0	1	514	0.2927	0.2449
169	717_A	0.0188936	0.362746	0.0181219	1	1	0.149005	1	717	0.2906	0.2452
170	223_A	0.00971196	0.119296	0.0917266	1	1	0	1	223	0.2793	0.2807
171	154_A	0.0128171	0.263727	0.0611888	1	1	0	1	154	0.3089	0.2793
172	2087_A	0.00706588	0.428078	0.0447504	1	1	0.163674	1	2087	0.2685	0.244
173	147_A	0.0175229	0.233148	0.0483592	1	1	0	1	147	0.3042	0.2755
174	1021_A	0.0177433	0.415324	0.00494234	1	1	0.00650662	1	1021	0.2752	0.2737
175	1245_A	0.0274402	0.21987	0.0116667	1	1	0.054355	1	1245	0.226	0.2458
176	1303_A	0.0124288	0.0883384	0.0889621	1	1	0	1	1303	0.3192	0.2772
177	818_A	0.00680292	0.384225	0.0611888	1	1	0	1	818	0.2636	0.2398
178	220_A	0.00972306	0.119266	0.0936937	1	1	0	1	220	0.2823	0.2838
179	388_A	0.033564	0.114047	0.0066335	1	1	0	1	388	0.2934	0.2781
180	1242_A	0.0216127	0.258755	0.0253378	1	1	0	1	1242	0.2014	0.2165
181	1961_A	0.0135001	0.356231	0.0461285	1	1	0	1	1961	0.3386	0.2541
182	422_A	0.0236237	0.26199	0.0184564	1	1	0	1	422	0.2498	0.2355
183	1299_A	0.0132771	0.0889795	0.0873147	1	1	0	1	1299	0.3189	0.2762
184	1676_A	0.0143156	0.251834	0.0609555	1	1	0	1	1676	0.3277	0.2939
185	396_A	0.0255642	0.0923479	0.0376068	1	1	0	1	396	0.3057	0.2871
186	2092_A	0.0108731	0.367921	0.0556522	1	1	0	1	2092	0.2626	0.2387
187	221_A	0.00971572	0.119282	0.0956679	1	1	0	1	221	0.2793	0.2807
188	217_A	0.00972768	0.11929	0.0956679	1	1	0	1	217	0.2793	0.2807
189	219_A	0.00970586	0.119253	0.0976492	1	1	0	1	219	0.2793	0.2807
190	814_A	0.0121426	0.406683	0.0411664	1	1	0	1	814	0.2801	0.2525
191	1023_A	0.017632	0.430233	0.0066335	1	1	0.00650662	1	1023	0.2871	0.2854
192	397_A	0.0350721	0.0908635	0.00988468	1	1	0	1	397	0.301	0.2828
193	817_A	0.0157801	0.357058	0.0411664	1	1	0	1	817	0.2896	0.2602
194	222_A	0.00971665	0.119307	0.0976492	1	1	0	1	222	0.2793	0.2807
195	513_A	0.0320345	0.0967761	0.0181219	1	1	0	1	513	0.2865	0.2417
196	226_A	0.00972412	0.119254	0.0996377	1	1	0	1	226	0.2823	0.2838
197	515_A	0.0299227	0.103431	0.0236088	1	1	0	1	515	0.2958	0.2472
198	2091_A	0.0111091	0.39761	0.0483592	1	1	0	1	2091	0.3083	0.2799
199	1020_A	0.0194203	0.418389	0.00330579	1	1	0.00650662	1	1020	0.2758	0.2743
200	1024_A	0.0191167	0.431823	0.00329489	1	1	0.0843894	1	1024	0.2522	0.251
201	225_A	0.00973016	0.119284	0.0996377	1	1	0	1	225	0.2823	0.2838
202	811_A	0.0105113	0.400801	0.050173	1	1	0	1	811	0.2877	0.2586
203	407_A	0.029406	0.0874882	0.0305603	1	1	0	1	407	0.306	0.2873
204	381_A	0.026432	0.116018	0.0358362	1	1	0	1	381	0.3005	0.2846
205	501_A	0.026206	0.0886402	0.0411862	1	1	0	1	501	0.3134	0.2657
206	398_A	0.0307712	0.0920621	0.0247117	1	1	0	1	398	0.3051	0.2863
207	1275_A	0.0140723	0.393499	0.0411862	1	1	0	1	1275	0.3178	0.2845
208	1687_A	0.0118493	0.280755	0.0724876	1	1	0	1	1687	0.3175	0.2848
209	504_A	0.0227792	0.101443	0.0494234	1	1	0	1	504	0.2939	0.2451
210	1287_A	0.0128426	0.0895745	0.0955519	1	1	0	1	1287	0.3178	0.2761
211	1297_A	0.0117913	0.0886897	0.100494	1	1	0	1	1297	0.3091	0.2701
212	1679_A	0.012295	0.240825	0.0790774	1	1	0	1	1679	0.3105	0.2791
213	503_A	0.0236786	0.0915192	0.0494234	1	1	0	1	503	0.3162	0.2656
214	159_A	0.0121883	0.24103	0.0800712	1	1	0	1	159	0.2898	0.264
215	1305_A	0.00752641	0.0863231	0.120264	1	1	0	1	1305	0.3189	0.2772
216	2105_A	0.00298015	0.451298	0.0593368	1	1	0.0305004	1	2105	0.305	0.2772
217	1025_A	0.020553	0.432317	0.00164745	1	1	0.1313	1	1025	0.2753	0.2738
218	382_A	0.0373532	0.110075	0.0066335	1	1	0	1	382	0.2919	0.2768
219	1267_A	0.0172436	0.39343	0.029654	1	1	0	1	1267	0.324	0.2892
220	392_A	0.0308318	0.111581	0.0270728	1	1	0	1	392	0.2967	0.2815
221	393_A	0.0269661	0.0991706	0.0411664	1	1	0	1	393	0.305	0.2863
222	1681_A	0.00752656	0.283734	0.0889621	1	1	0	1	1681	0.3203	0.2874
223	1290_A	0.0161808	0.0886732	0.0840198	1	1	0	1	1290	0.3153	0.2742
224	1022_A	0.01841	0.416246	0.0150502	1	1	0.00650662	1	1022	0.26	0.2586
225	812_A	0.0127098	0.399704	0.0483592	1	1	0	1	812	0.2873	0.2582
226	506_A	0.0342514	0.0873624	0.0230643	1	1	0	1	506	0.3028	0.2536
227	1661_A	0.0211079	0.257512	0.0411862	1	1	0	1	1661	0.311	0.2801
228	816_A	0.00900488	0.386703	0.068662	1	1	0	1	816	0.276	0.25
229	380_A	0.0356281	0.112908	0.014827	1	1	0	1	380	0.2947	0.2793
230	385_A	0.0317899	0.118607	0.0253378	1	1	0	1	385	0.2942	0.2792
231	224_A	0.00972559	0.119277	0.107664	1	1	0	1	224	0.2823	0.2838
232	1479_A	0.00864873	0.354304	0.0790774	1	1	0	1	1479	0.2985	0.26
233	1277_A	0.0206963	0.390077	0.0197694	1	1	0	1	1277	0.3198	0.2862
234	1295_A	0.00905839	0.0882948	0.120264	1	1	0	1	1295	0.3168	0.2753
235	824_A	0.00928848	0.384374	0.0705467	1	1	0	1	824	0.281	0.2546
236	601_A	0.0209496	0.148018	0.0593368	1	1	0.0962256	1	601	0.3087	0.2905
237	507_A	0.0238075	0.083286	0.0593081	1	1	0	1	507	0.2919	0.2439
238	1286_A	0.0132786	0.390767	0.0543657	1	1	0	1	1286	0.2807	0.2504
239	808_A	0.0103129	0.381544	0.068662	1	1	0	1	808	0.2858	0.2569
240	718_A	0.00869484	0.358868	0.0790774	1	1	0	1	718	0.2958	0.2461
241	334_A	0.00380845	0.312735	0.0976492	1	1	0.0914529	1	334	0.2579	0.2705
242	1301_A	0.0176941	0.0845413	0.0840198	1	1	0	1	1301	0.3161	0.2751
243	1657_A	0.0169058	0.238706	0.0675453	1	1	0	1	1657	0.3276	0.2941
244	1480_A	0.00569183	0.352435	0.0889621	1	1	0	1	1480	0.3019	0.2631
245	345_A	0.0145435	0.278674	0.0705467	1	1	0	1	345	0.2812	0.2939
246	160_A	0.00939569	0.278257	0.0897666	1	1	0	1	160	0.302	0.2742
247	1289_A	0.0131643	0.0861174	0.105437	1	1	0	1	1289	0.3187	0.2764
248	383_A	0.0329852	0.115455	0.0263591	1	1	0	1	383	0.3	0.2844
249	826_A	0.0114077	0.386508	0.0630473	1	1	0	1	826	0.2785	0.2528

## Sheet: 351
	structureId	b-phipsi	w-rdist	t-alpha	cluster	originalLabels	outlierScores	probabilities	filename	3D	3D-cand
0	348_A	0.000933502	0.0448666	0.0084317	1	1	0.0180875	1	348	0.9484	0.9484
1	337_A	0.00086831	0.0207175	0.010118	1	1	0.0180875	1	337	0.9387	0.9387
2	347_A	0.0047009	0.072846	0.00168634	1	1	0.0180875	1	347	0.9249	0.9249
3	340_A	0.00739807	0.0282415	0	1	1	0.0180875	1	340	0.9406	0.9406
4	335_A	0.00563458	0.115072	0.00168634	1	1	0.164913	1	335	0.9415	0.9415
5	342_A	0.00120409	0.115324	0.0168634	1	1	0.0877743	1	342	0.9339	0.9339
6	338_A	0.00498608	0.0416616	0.0136752	1	1	0.0180875	1	338	0.9365	0.9365
7	332_A	0.00618305	0.0434956	0.0118044	1	1	0.0180875	1	332	0.958	0.958
8	344_A	0.0071377	0.113852	0.00674536	1	1	0.111998	1	344	0.9297	0.9297
9	349_A	0.00787288	0.044568	0.010118	1	1	0.0180875	1	349	0.9233	0.9233
10	336_A	0.00609754	0.0941183	0.0202361	1	1	0.0180875	1	336	0.9276	0.9276
11	339_A	0.00581837	0.066933	0.0219224	1	1	0.0180875	1	339	0.9426	0.9426
12	346_A	0.00423221	0.0513543	0.0269815	1	1	0.0180875	1	346	0.9325	0.9325
13	1273_A	0.00791528	0.250848	0.00505902	1	1	0.468032	1	1273	0.5489	0.4608
14	1279_A	0.0110766	0.238992	0.00674536	1	1	0.53096	1	1279	0.5468	0.459
15	1019_A	0.00455949	0.291928	0	1	1	0.343006	1	1019	0.5501	0.516
16	1271_A	0.00566156	0.258237	0.0185497	1	1	0.413876	1	1271	0.5467	0.4596
17	1022_A	0.00388676	0.291999	0.0084317	1	1	0.126403	1	1022	0.5401	0.5086
18	350_A	0.000460145	0.0415644	0.0495575	1	1	0.0328375	1	350	0.9446	0.9446
19	369_A	0.00540789	0.300851	0.00337268	1	1	0.244969	1	369	0.2921	0.2803
20	345_A	0.00258144	0.112719	0.0458554	1	1	0.211061	1	345	0.9463	0.9463
21	343_A	0.00254848	0.031125	0.0539629	1	1	0.161454	1	343	0.9253	0.9253
22	1026_A	0.00550878	0.283977	0.0202361	1	1	0.342065	1	1026	0.5479	0.5143
23	333_A	0.00137483	0.0475677	0.0573356	1	1	0.138573	1	333	0.9374	0.9374
24	1027_A	0.00456597	0.306023	0.0151771	1	1	0	1	1027	0.5406	0.5076
25	1020_A	0.0050637	0.2945	0.0202361	1	1	0	1	1020	0.541	0.5079
26	1023_A	0.00336874	0.309411	0.0168634	1	1	0	1	1023	0.5437	0.5107
27	1021_A	0.00319325	0.290158	0.0286678	1	1	0.187965	1	1021	0.5417	0.5086
28	1270_A	0.0100573	0.253164	0.0320405	1	1	0.0544339	1	1270	0.5481	0.4609
29	601_A	0.0106842	0.24022	0.034904	1	1	0.23911	1	601	0.5993	0.5268
30	1461_A	0.00858283	0.323846	0	1	1	0.27575	1	1461	0.329	0.2775
31	341_A	0.00845866	0.0966485	0.0495575	1	1	0.150884	1	341	0.9252	0.9252
32	2106_A	0.017751	0.277398	0.00168919	1	1	0.198865	1	2106	0.3576	0.3117
33	1664_A	0.00758577	0.337357	0	1	1	0.390982	1	1664	0.3266	0.28
34	1025_A	0.0039081	0.312104	0.0252951	1	1	0	1	1025	0.5403	0.5074
35	1024_A	0.0041436	0.311536	0.0269815	1	1	0	1	1024	0.5378	0.5067
36	372_A	0.01207	0.285989	0.0219224	1	1	0.194037	1	372	0.2951	0.2821
37	1452_A	0.00604412	0.322266	0.0185497	1	1	0	1	1452	0.3056	0.2592
38	358_A	0.00430188	0.298924	0.0354132	1	1	0.103065	1	358	0.2866	0.2735
39	1673_A	0.00871249	0.34011	0	1	1	0.390613	1	1673	0.3339	0.2865
40	1453_A	0.00966855	0.315157	0.0168634	1	1	0	1	1453	0.3153	0.2667
41	1449_A	0.00442751	0.316473	0.0269815	1	1	0	1	1449	0.333	0.2753
42	1274_A	0.00934404	0.266008	0.0438449	1	1	0.0192591	1	1274	0.529	0.4513
43	1285_A	0.0169913	0.257728	0.0252951	1	1	0.0224421	1	1285	0.5459	0.4595
44	2102_A	0.022087	0.272078	0.00338409	1	1	0.0129366	1	2102	0.363	0.3158
45	334_A	0.0044731	0.0251422	0.0723327	1	1	0.177932	0.822068	334	0.953	0.953
46	1464_A	0.00414451	0.322141	0.0269815	1	1	0	1	1464	0.3416	0.2808
47	1458_A	0.00448888	0.315261	0.0303541	1	1	0	1	1458	0.3282	0.2741
48	1283_A	0.00954534	0.262935	0.0489039	1	1	0.0192591	1	1283	0.5502	0.4594
49	1671_A	0.0123266	0.329256	0.00338409	1	1	0.197161	1	1671	0.3279	0.2816
50	1284_A	0.0137251	0.25677	0.0404722	1	1	0.0192591	1	1284	0.5464	0.4599
51	364_A	0.012489	0.303152	0.0236088	1	1	0	1	364	0.2716	0.2584
52	1282_A	0.00968347	0.262742	0.0522766	1	1	0.0192591	1	1282	0.55	0.4607
53	1457_A	0.00246347	0.316385	0.0421585	1	1	0	1	1457	0.3175	0.2662
54	1277_A	0.0144948	0.255233	0.0438449	1	1	0.0192591	1	1277	0.5509	0.4601
55	1028_A	0.00498593	0.29876	0.0472175	1	1	0.160837	1	1028	0.5497	0.5155
56	357_A	0.00953578	0.316644	0.0286678	1	1	0	1	357	0.2831	0.2714
57	1268_A	0.0150815	0.263689	0.0404722	1	1	0.0192591	1	1268	0.5491	0.4592
58	2099_A	0.0293811	0.264291	0.00338409	1	1	0.0129366	1	2099	0.3553	0.311
59	407_A	0.0295012	0.265895	0.00679117	1	1	0.0129366	1	407	0.3449	0.3057
60	1460_A	0.00407902	0.325048	0.0421585	1	1	0	1	1460	0.3184	0.2692
61	1454_A	0.0027662	0.316637	0.0489039	1	1	0.0355114	1	1454	0.3208	0.2711
62	1229_A	0.0314944	0.168512	0.0171527	1	1	0.374926	1	1229	0.2555	0.2609
63	392_A	0.031273	0.268469	0.00338409	1	1	0.0129366	1	392	0.3449	0.3094
64	402_A	0.0263048	0.267589	0.0202361	1	1	0.0129366	1	402	0.3359	0.3011
65	399_A	0.0288739	0.268461	0.0134907	1	1	0.0129366	1	399	0.3354	0.2985
66	385_A	0.0316555	0.27407	0.00168919	1	1	0.0129366	1	385	0.3339	0.3036
67	1694_A	0.0105117	0.343961	0.0219224	1	1	0	1	1694	0.3282	0.2804
68	717_A	0.00493456	0.328838	0.0421585	1	1	0	1	717	0.4011	0.3155
69	405_A	0.0300294	0.267792	0.0118044	1	1	0.0129366	1	405	0.3329	0.2982
70	393_A	0.0269036	0.272352	0.0171527	1	1	0.0129366	1	393	0.336	0.2989
71	827_A	0.0343321	0.203192	0.00508475	1	1	0.400377	1	827	0.3721	0.3245
72	158_A	0.0125277	0.386824	0.00168919	1	1	0.592108	1	158	0.3187	0.2759
73	1692_A	0.00618772	0.348438	0.0303541	1	1	0.0951106	1	1692	0.3338	0.285
74	396_A	0.0293082	0.271349	0.0136752	1	1	0.0129366	1	396	0.3425	0.3035
75	400_A	0.0298677	0.270019	0.0134907	1	1	0.0129366	1	400	0.3339	0.3004
76	1275_A	0.0111493	0.259901	0.0657673	1	1	0.0351738	1	1275	0.5509	0.4604
77	2096_A	0.0298054	0.273708	0.0119454	1	1	0.0129366	1	2096	0.3566	0.3116
78	821_A	0.0298449	0.202081	0.0241796	1	1	0.437949	1	821	0.3641	0.3182
79	1688_A	0.00854673	0.338139	0.0337268	1	1	0	1	1688	0.3495	0.2957
80	387_A	0.0298964	0.274185	0.0134907	1	1	0.0129366	1	387	0.3359	0.3044
81	2101_A	0.023809	0.267428	0.0303541	1	1	0.0129366	1	2101	0.3544	0.311
82	1244_A	0.0382115	0.0896401	0.0085034	1	1	0.0180875	1	1244	0.2869	0.2929
83	394_A	0.0297844	0.269422	0.0168634	1	1	0.0129366	1	394	0.3372	0.3001
84	381_A	0.0307294	0.273539	0.0119454	1	1	0.0129366	1	381	0.3425	0.3072
85	1456_A	0.00890082	0.326921	0.0404722	1	1	0	1	1456	0.3184	0.2671
86	810_A	0.0263781	0.228645	0.033101	1	1	0.275058	1	810	0.3672	0.3211
87	1662_A	0.0196012	0.32279	0.0119454	1	1	0.0981624	1	1662	0.348	0.2944
88	1272_A	0.0155889	0.265203	0.0539629	1	1	0.0192591	1	1272	0.5388	0.4568
89	2103_A	0.032599	0.263031	0.0119454	1	1	0.0129366	1	2103	0.3648	0.3167
90	2093_A	0.0275847	0.24935	0.0286678	1	1	0.0129366	1	2093	0.3547	0.3109
91	374_A	0.0126029	0.298416	0.0472175	1	1	0	1	374	0.2936	0.2612
92	2088_A	0.0181811	0.317317	0.0202361	1	1	0	1	2088	0.364	0.3168
93	1670_A	0.015482	0.338624	0.0171527	1	1	0.207472	1	1670	0.3427	0.2902
94	1280_A	0.0160819	0.25683	0.0556492	1	1	0.0192591	1	1280	0.5396	0.4554
95	1267_A	0.0168033	0.259801	0.0539629	1	1	0.0192591	1	1267	0.5525	0.4613
96	218_A	0.0119233	0.279745	0.0608229	1	1	0.0228372	1	218	0.3011	0.2889
97	362_A	0.0186115	0.318447	0.0202361	1	1	0	1	362	0.274	0.2618
98	1278_A	0.0299503	0.26113	0.0252951	1	1	0.0129366	1	1278	0.5395	0.4556
99	1455_A	0.00426566	0.321973	0.0573356	1	1	0.0153494	1	1455	0.3138	0.2629
100	2098_A	0.0240949	0.296101	0.0219224	1	1	0.170666	1	2098	0.3487	0.3071
101	823_A	0.0265078	0.235654	0.0385289	1	1	0.161527	1	823	0.3726	0.3242
102	818_A	0.0269282	0.247057	0.0367133	1	1	0.0129366	1	818	0.3739	0.3257
103	1286_A	0.00940077	0.256177	0.079258	1	1	0.437986	1	1286	0.5346	0.4552
104	379_A	0.0320486	0.275564	0.0151771	1	1	0.0129366	1	379	0.3372	0.3036
105	165_A	0.013941	0.347019	0.0241796	1	1	0.0355728	1	165	0.3143	0.2726
106	382_A	0.0338308	0.26114	0.0168634	1	1	0.0129366	1	382	0.3381	0.3041
107	404_A	0.0277639	0.266786	0.0303541	1	1	0.0129366	1	404	0.3302	0.2976
108	378_A	0.0288136	0.277885	0.0241796	1	1	0.0129366	1	378	0.3283	0.2991
109	2107_A	0.0196724	0.291704	0.0370995	1	1	0.0314578	1	2107	0.3574	0.3116
110	223_A	0.0119328	0.27974	0.0665468	1	1	0.0228372	1	223	0.3011	0.2889
111	1447_A	0.00811693	0.324248	0.0522766	1	1	0	1	1447	0.3151	0.268
112	1695_A	0.011787	0.343337	0.0337268	1	1	0	1	1695	0.3504	0.2955
113	220_A	0.0119398	0.279729	0.0684685	1	1	0.0228372	1	220	0.3011	0.2889
114	863_A	0.040195	0.174184	0.00508475	1	1	0.41123	1	863	0.279	0.2871
115	1669_A	0.00841713	0.337977	0.0472175	1	1	0	1	1669	0.3464	0.293
116	390_A	0.0317667	0.272647	0.0219224	1	1	0.0129366	1	390	0.3329	0.3015
117	1570_A	0.0060358	0.0654484	0.110487	1	1	0.177932	0.822068	1570	0.4549	0.4995
118	809_A	0.0316713	0.245535	0.0295139	1	1	0.0508986	1	809	0.3645	0.3194
119	820_A	0.0400706	0.214474	0.00338409	1	1	0.293103	1	820	0.3696	0.3233
120	368_A	0.00920492	0.30977	0.0607083	1	1	0	1	368	0.2943	0.2814
121	813_A	0.0338602	0.225806	0.0259516	1	1	0.226167	1	813	0.3635	0.3177
122	1450_A	0.00408608	0.314535	0.06914	1	1	0	1	1450	0.3186	0.2685
123	389_A	0.02946	0.270923	0.0303541	1	1	0.0129366	1	389	0.3365	0.3026
124	603_A	0.0170963	0.272808	0.0589286	1	1	0.0228372	1	603	0.5596	0.517
125	2097_A	0.0333246	0.269315	0.020654	1	1	0.0129366	1	2097	0.3702	0.3222
126	221_A	0.0119326	0.279738	0.0703971	1	1	0.0228372	1	221	0.3011	0.2889
127	1241_A	0.0391821	0.126093	0.0202361	1	1	0.552129	1	1241	0.2737	0.2795
128	217_A	0.0119423	0.279734	0.0703971	1	1	0.0228372	1	217	0.3011	0.2889
129	219_A	0.0119319	0.279725	0.0723327	1	1	0.0228372	1	219	0.3011	0.2889
130	422_A	0.0428754	0.143816	0.00505902	1	1	0.538959	1	422	0.2476	0.2251
131	386_A	0.0338402	0.271383	0.0202361	1	1	0.0129366	1	386	0.3377	0.3038
132	144_A	0.0143541	0.36332	0.0252951	1	1	0.267435	1	144	0.3092	0.2673
133	388_A	0.0351494	0.271854	0.0168634	1	1	0.0129366	1	388	0.3335	0.3019
134	391_A	0.031632	0.272854	0.0269815	1	1	0.0129366	1	391	0.3342	0.3031
135	1276_A	0.0218404	0.248799	0.0556492	1	1	0.178367	1	1276	0.5541	0.463
136	222_A	0.0119351	0.279752	0.0723327	1	1	0.0228372	1	222	0.3011	0.2889
137	1660_A	0.0182954	0.330792	0.0269815	1	1	0.0242811	1	1660	0.3532	0.2971
138	815_A	0.0402378	0.227109	0.0085034	1	1	0.281516	1	815	0.3647	0.3167
139	2090_A	0.0252841	0.310214	0.0224138	1	1	0.0719746	1	2090	0.3569	0.3109
140	811_A	0.0327856	0.269668	0.0259516	1	1	0.0129366	1	811	0.3661	0.3198
141	397_A	0.0316538	0.261096	0.0337268	1	1	0.0129366	1	397	0.3381	0.3005
142	401_A	0.0326279	0.266293	0.0286678	1	1	0.0129366	1	401	0.3377	0.3003
143	428_A	0.0369414	0.241891	0.0224138	1	1	0.252522	1	428	0.2533	0.2306
144	226_A	0.0119494	0.27973	0.0742754	1	1	0.0228372	1	226	0.3011	0.2889
145	1883_A	0.0203784	0.289381	0.0472175	1	1	0	1	1883	0.3715	0.3327
146	1567_A	0.00706501	0.0645579	0.116761	1	1	0.177932	0.822068	1567	0.4516	0.4956
147	2105_A	0.0160242	0.3367	0.034904	1	1	0	1	2105	0.3489	0.3056
148	225_A	0.011941	0.279735	0.0742754	1	1	0.0228372	1	225	0.3011	0.2889
149	403_A	0.0339733	0.268915	0.0252951	1	1	0.0129366	1	403	0.3376	0.3
150	822_A	0.0422365	0.245235	0.00338409	1	1	0.380736	1	822	0.373	0.3244
151	380_A	0.0310425	0.260537	0.0387858	1	1	0.0129366	1	380	0.3375	0.3062
152	1672_A	0.00790149	0.345097	0.0522766	1	1	0	1	1672	0.3459	0.2919
153	1451_A	0.00493464	0.326108	0.06914	1	1	0	1	1451	0.3147	0.2641
154	1572_A	0.00624421	0.0629641	0.120983	1	1	0.177932	0.822068	1572	0.4569	0.5024
155	143_A	0.0218159	0.365627	0.0085034	1	1	0.435928	1	143	0.3199	0.2772
156	1686_A	0.0108115	0.348315	0.0472175	1	1	0	1	1686	0.3403	0.2881
157	1463_A	0.00517779	0.316936	0.0725126	1	1	0	1	1463	0.3207	0.2692
158	423_A	0.0374732	0.182342	0.0269815	1	1	0.374926	1	423	0.2399	0.2172
159	819_A	0.0403625	0.227359	0.015411	1	1	0.226167	1	819	0.3735	0.3246
160	164_A	0.0199126	0.360714	0.0171527	1	1	0.312493	1	164	0.3191	0.2758
161	406_A	0.0295756	0.270049	0.0404722	1	1	0.0129366	1	406	0.3342	0.2998
162	384_A	0.0311223	0.271366	0.0370995	1	1	0.0129366	1	384	0.3354	0.302
163	602_A	0.0167557	0.300932	0.0551601	1	1	0	1	602	0.5596	0.5203
164	1675_A	0.0140544	0.335556	0.0472175	1	1	0	1	1675	0.3287	0.2815
165	356_A	0.00738822	0.305349	0.0775717	1	1	0	1	356	0.2828	0.2699
166	2089_A	0.0374087	0.278795	0.0168634	1	1	0.0129366	1	2089	0.3628	0.3171
167	224_A	0.0119321	0.279735	0.0821168	1	1	0.0228372	1	224	0.3011	0.2889
168	147_A	0.0165202	0.381841	0.0241796	1	1	0.412581	1	147	0.318	0.2748
169	1465_A	0.00626447	0.324209	0.0708263	1	1	0	1	1465	0.3284	0.2758
170	157_A	0.0206953	0.377599	0.0134907	1	1	0.305061	1	157	0.3161	0.2747
171	361_A	0.0167085	0.302818	0.0573356	1	1	0	1	361	0.2878	0.2763
172	370_A	0.0072398	0.299944	0.084317	1	1	0.149794	1	370	0.2747	0.2633
173	398_A	0.0286517	0.265635	0.0489039	1	1	0.029031	1	398	0.3338	0.2993
174	367_A	0.0105936	0.307623	0.0725126	1	1	0	1	367	0.2806	0.2674
175	826_A	0.0343395	0.250252	0.0385289	1	1	0.0129366	1	826	0.3659	0.3201
176	1877_A	0.0195774	0.296626	0.0539629	1	1	0	1	1877	0.3718	0.3326
177	1684_A	0.0133668	0.355165	0.0455312	1	1	0	1	1684	0.3303	0.283
178	2091_A	0.0387964	0.265433	0.0241796	1	1	0.0129366	1	2091	0.3632	0.3177
179	420_A	0.029611	0.283835	0.0403509	1	1	0.0129366	1	420	0.267	0.2413
180	727_A	0.00487633	0.327791	0.0775717	1	1	0	1	727	0.4078	0.3196
181	2092_A	0.0388893	0.22338	0.0313043	1	1	0.340305	1	2092	0.3546	0.3095
182	365_A	0.0116074	0.307682	0.0725126	1	1	0	1	365	0.2783	0.2651
183	352_A	0.0225506	0.30728	0.0455312	1	1	0.0216161	1	352	0.2726	0.2599
184	1448_A	0.00884065	0.318483	0.074199	1	1	0	1	1448	0.3252	0.2718
185	1658_A	0.0132558	0.341767	0.0522766	1	1	0	1	1658	0.3196	0.2747
186	371_A	0.0140361	0.315227	0.0657673	1	1	0	1	371	0.2824	0.269
187	1242_A	0.0504414	0.101697	0.00168919	1	1	0.603185	1	1242	0.2781	0.2839
188	395_A	0.0313136	0.251806	0.0522766	1	1	0.0391356	1	395	0.3411	0.3029
189	383_A	0.0309011	0.267556	0.0505902	1	1	0.141184	1	383	0.3338	0.3026
190	825_A	0.0454198	0.21625	0.0118044	1	1	0.260484	1	825	0.349	0.3073
191	2095_A	0.0248008	0.294989	0.0495575	1	1	0	1	2095	0.3631	0.3158
192	808_A	0.0349993	0.243509	0.0440141	1	1	0.0129366	1	808	0.3705	0.3236
193	426_A	0.0422152	0.181774	0.0259516	1	1	0.374926	1	426	0.2408	0.2175
194	1667_A	0.0106865	0.348363	0.0623946	1	1	0	1	1667	0.3419	0.2896
195	161_A	0.0130674	0.413354	0.0367133	1	1	0.452103	1	161	0.2965	0.2587
196	1281_A	0.0373982	0.260671	0.0370995	1	1	0.0129366	1	1281	0.5491	0.4606
197	1443_A	0.0122572	0.307084	0.0775717	1	1	0	1	1443	0.2559	0.2252
198	1483_A	0.0195433	0.349949	0.0370995	1	1	0.0197732	1	1483	0.342	0.2834
199	824_A	0.0351125	0.247302	0.0458554	1	1	0.0129366	1	824	0.3712	0.3258
200	1689_A	0.00961047	0.344004	0.0674536	1	1	0.0196747	1	1689	0.3007	0.2579
201	1665_A	0.00883372	0.336581	0.0725126	1	1	0	1	1665	0.3333	0.2854
202	844_A	0.0438967	0.164641	0.0259516	1	1	0.374926	1	844	0.2676	0.2743
203	835_A	0.0427254	0.153389	0.033101	1	1	0.374926	1	835	0.3021	0.3098
204	1575_A	0.0142961	0.0688091	0.118868	1	1	0.177932	0.822068	1575	0.4531	0.4978
205	424_A	0.0291033	0.325432	0.0295139	1	1	0.173707	1	424	0.3038	0.2654
206	1666_A	0.0205847	0.332081	0.0455312	1	1	0.00945557	1	1666	0.3278	0.2815
207	2104_A	0.0314944	0.290736	0.0421793	1	1	0.233948	1	2104	0.3416	0.2989
208	857_A	0.0444164	0.165187	0.0259516	1	1	0.374926	1	857	0.2757	0.2828
209	1875_A	0.0190682	0.284172	0.0725126	1	1	0.0228372	1	1875	0.3749	0.3341
210	1445_A	0.0190507	0.315236	0.0590219	1	1	0	1	1445	0.2772	0.2395
211	2087_A	0.0366994	0.306268	0.020654	1	1	0.248053	1	2087	0.3531	0.308
212	163_A	0.0173452	0.404057	0.0313043	1	1	0.346448	1	163	0.3029	0.2646
213	1227_A	0.0469308	0.1331	0.0224138	1	1	0.442195	1	1227	0.2474	0.2522
214	366_A	0.017988	0.303253	0.06914	1	1	0	1	366	0.281	0.2695
215	812_A	0.0426543	0.268039	0.0241796	1	1	0.0129366	1	812	0.371	0.323
216	353_A	0.0193847	0.310627	0.0640809	1	1	0	1	353	0.2708	0.2597
217	1880_A	0.0197401	0.288353	0.0725126	1	1	0.0228372	1	1880	0.3768	0.3362
218	816_A	0.0385489	0.250552	0.0440141	1	1	0.0129366	1	816	0.3701	0.3235
219	1682_A	0.0133122	0.339048	0.0674536	1	1	0	1	1682	0.3441	0.2914
220	2094_A	0.0277944	0.336152	0.033101	1	1	0	1	2094	0.3492	0.306
221	1462_A	0.00260994	0.319797	0.107926	1	1	0	1	1462	0.3332	0.2754
222	1691_A	0.0135987	0.361986	0.0590219	1	1	0.0618476	1	1691	0.3299	0.2822
223	729_A	0.0244482	0.33618	0.0421585	1	1	0.120205	1	729	0.4723	0.3645
224	730_A	0.00699687	0.319333	0.0978078	1	1	7.4454e-05	1	730	0.4835	0.3703
225	354_A	0.00722439	0.34177	0.0809444	1	1	0.0660006	1	354	0.286	0.2719
226	1668_A	0.0272182	0.346983	0.0303541	1	1	0.16056	1	1668	0.3276	0.2802
227	867_A	0.0402718	0.159353	0.0477032	1	1	0.374926	1	867	0.2749	0.282
228	850_A	0.0442414	0.165306	0.034904	1	1	0.374926	1	850	0.2843	0.2912
229	1576_A	0.00244679	0.0680489	0.16047	1	1	0.177932	0.822068	1576	0.4537	0.4991
230	363_A	0.00382139	0.325537	0.104553	1	1	0	1	363	0.2817	0.2683
231	852_A	0.0496807	0.176531	0.015411	1	1	0.374926	1	852	0.2585	0.2642
232	1514_A	0.00897319	0.501464	0.0440141	1	1	0.113648	1	1514	0.3069	0.3625
233	1876_A	0.0210366	0.286578	0.074199	1	1	0.0228372	1	1876	0.374	0.3347
234	724_A	0.0019101	0.339618	0.0994941	1	1	0.0978375	1	724	0.4787	0.3679
235	1466_A	0.00533483	0.298278	0.118044	1	1	0.43145	1	1466	0.3167	0.269
236	843_A	0.045663	0.162733	0.033101	1	1	0.374926	1	843	0.2914	0.2987
237	1210_A	0.0177841	0.50859	0.0202361	1	1	0.120824	1	1210	0.3792	0.338
238	1459_A	0.00256792	0.330757	0.107926	1	1	0	1	1459	0.305	0.2577
239	1696_A	0.0162147	0.355601	0.0573356	1	1	0	1	1696	0.351	0.2969
240	849_A	0.0438167	0.17455	0.0403509	1	1	0.374926	1	849	0.2857	0.2942
241	1683_A	0.00732754	0.354971	0.084317	1	1	0.0471933	1	1683	0.3479	0.2944
242	154_A	0.0206377	0.401729	0.0367133	1	1	0.309626	1	154	0.295	0.2556
243	865_A	0.0512649	0.192533	0.015411	1	1	0.374926	1	865	0.287	0.2941
244	814_A	0.0463527	0.277628	0.0171527	1	1	0.0497188	1	814	0.368	0.3216
245	858_A	0.0401267	0.181719	0.0514184	1	1	0.374926	1	858	0.3106	0.3184
246	720_A	0.00915132	0.324092	0.0994941	1	1	0	1	720	0.4101	0.32
247	868_A	0.039705	0.174008	0.0551601	1	1	0.374926	1	868	0.2534	0.2591
248	419_A	0.0531489	0.241133	0.00679117	1	1	0.487144	1	419	0.2665	0.2413
249	1234_A	0.0575285	0.117647	0.00679117	1	1	0.442195	1	1234	0.2664	0.2721

## Sheet: 1587
	structureId	b-phipsi	w-rdist	t-alpha	cluster	originalLabels	outlierScores	probabilities	filename	3D	3D-cand
0	1595_A	0.000366529	0.0307326	0.0122087	-1	-1	0.702159	0	1595	0.9855	0.9855
1	1590_A	0.000986264	0.0188981	0.00440529	-1	-1	0.702159	0	1590	0.9911	0.9911
2	1591_A	0.00080492	0.0373349	0.00996678	-1	-1	0.702159	0	1591	0.9872	0.9872
3	1589_A	0.00153575	0.0125825	0.00996678	-1	-1	0.702159	0	1589	0.9901	0.9901
4	1596_A	0.000356164	0.0214572	0.0212766	-1	-1	0.702159	0	1596	0.9901	0.9901
5	1593_A	8.74567e-05	0.0960813	0.0212766	-1	-1	0.702159	0	1593	0.9864	0.9864
6	1588_A	0.000693057	0.0625723	0.0144605	-1	-1	0.702159	0	1588	0.9853	0.9853
7	1723_A	0.000513863	0.344028	0.00877193	-1	-1	0.702159	0	1723	0.5394	0.5166
8	1724_A	0.000427236	0.404598	0.0109649	-1	-1	0.702159	0	1724	0.5377	0.5151
9	1720_A	3.95508e-05	0.355392	0.0186404	-1	-1	0.702159	0	1720	0.5396	0.5168
10	1592_A	0.000525422	0.0134952	0.0305085	-1	-1	0.702159	0	1592	0.992	0.992
11	1719_A	0.000455966	0.35527	0.0186404	-1	-1	0.702159	0	1719	0.5386	0.5159
12	1722_A	0.000365195	0.39908	0.0252193	-1	-1	0.702159	0	1722	0.5389	0.5162
13	1725_A	0.000385039	0.425552	0.0219298	-1	-1	0.702159	0	1725	0.5386	0.5159
14	1594_A	0.00205459	0.0756689	0.0281849	-1	-1	0.702159	0	1594	0.9897	0.9897
15	1726_A	0.000433055	0.409559	0.0212766	-1	-1	0.702159	0	1726	0.5399	0.5171
16	1717_A	0.000220049	0.363245	0.0307018	-1	-1	0.702159	0	1717	0.539	0.5163
17	1718_A	0.000389939	0.441711	0.0274123	-1	-1	0.702159	0	1718	0.54	0.5172
18	1721_A	0.00139301	0.387211	0.0263158	-1	-1	0.702159	0	1721	0.5398	0.517
19	2159_A	0.00580977	0.157177	0.0142544	-1	-1	0.702159	0	2159	0.283	0.2756
20	2148_A	0.00697056	0.110831	0.00109769	-1	-1	0.702159	0	2148	0.2543	0.248
21	2165_A	0.0065083	0.29838	0.00996678	-1	-1	0.702159	0	2165	0.2713	0.2641
22	2152_A	0.00553463	0.204595	0.0252193	-1	-1	0.702159	0	2152	0.2732	0.2659
23	2156_A	0.00627448	0.223161	0.0175439	-1	-1	0.702159	0	2156	0.272	0.2647
24	2155_A	0.00656255	0.204509	0.0164474	-1	-1	0.702159	0	2155	0.2621	0.2556
25	2154_A	0.0063259	0.394419	0.0120614	-1	-1	0.702159	0	2154	0.2481	0.2418
26	2163_A	0.00759604	0.2371	0.00330033	-1	-1	0.702159	0	2163	0.2654	0.2585
27	2151_A	0.00892996	0.142086	0.00328947	-1	-1	0.702159	0	2151	0.2692	0.2617
28	2161_A	0.00803158	0.167605	0.0175439	-1	-1	0.702159	0	2161	0.2627	0.2555
29	2150_A	0.00931318	0.217386	0.00767544	-1	-1	0.702159	0	2150	0.2669	0.2594
30	2157_A	0.00689148	0.23387	0.0296053	-1	-1	0.702159	0	2157	0.2519	0.2452
31	1068_A	0.00028352	0.639679	0.0712719	-1	-1	0.637321	0	1068	0.5371	0.5145
32	1059_A	0.000530105	0.62681	0.0548246	-1	-1	0.637321	0	1059	0.5372	0.5146
33	1061_A	0.000893228	0.627862	0.0471491	-1	-1	0.637321	0	1061	0.5359	0.5134
34	1066_A	0.000519457	0.63095	0.0679825	-1	-1	0.637321	0	1066	0.5363	0.5138
35	1060_A	0.000234113	0.639717	0.0833333	-1	-1	0.637321	0	1060	0.5365	0.5139
36	2164_A	0.00832986	0.258286	0.0241228	-1	-1	0.702159	0	2164	0.2567	0.2499
37	2158_A	0.00853073	0.234981	0.0263158	-1	-1	0.702159	0	2158	0.279	0.2716
38	1062_A	0.000520429	0.64116	0.0745614	-1	-1	0.637321	0	1062	0.5368	0.5143
39	2166_A	0.00836815	0.319099	0.0285088	-1	-1	0.702159	0	2166	0.256	0.2491
40	2162_A	0.00833756	0.185739	0.0493421	-1	-1	0.702159	0	2162	0.2691	0.2621
41	1067_A	0.000402554	0.670656	0.066886	-1	-1	0.637321	0	1067	0.5372	0.5146
42	2149_A	0.0106716	0.225424	0.0197368	-1	-1	0.702159	0	2149	0.2836	0.276
43	2167_A	0.00836094	0.272375	0.0339912	-1	-1	0.702159	0	2167	0.2757	0.2684
44	1065_A	0.00082407	0.64498	0.0844298	-1	-1	0.637321	0	1065	0.5368	0.5143
45	2160_A	0.00844681	0.25202	0.0350877	-1	-1	0.702159	0	2160	0.252	0.2455
46	1063_A	0.000421339	0.663087	0.0866228	-1	-1	0.637321	0	1063	0.5381	0.5154
47	1064_A	0.000661815	0.650797	0.105263	-1	-1	0.637321	0	1064	0.5367	0.5141
48	2153_A	0.0090824	0.354437	0.0625	-1	-1	0.702159	0	2153	0.2535	0.247
49	2228_A	0.00774506	0.555344	0.119018	-1	-1	0.278707	0	2228	0.2009	0.3114
50	2243_A	0.00982739	0.563057	0.125926	-1	-1	0.278707	0	2243	0.1998	0.311
51	2231_A	0.0123817	0.563273	0.130112	-1	-1	0.278707	0	2231	0.2017	0.3137
52	2230_A	0.0140333	0.560581	0.124538	-1	-1	0.278707	0	2230	0.2044	0.32
53	2233_A	0.0122752	0.562441	0.15736	-1	-1	0.278707	0	2233	0.2034	0.3161
54	2242_A	0.0104637	0.556733	0.172237	-1	-1	0.278707	0	2242	0.2012	0.3116
55	2237_A	0.0123654	0.555501	0.16624	-1	-1	0.278707	0	2237	0.2029	0.3202
56	2238_A	0.015171	0.571579	0.125926	-1	-1	0.278707	0	2238	0.2057	0.3201
57	2234_A	0.01408	0.551466	0.160305	-1	-1	0.278707	0	2234	0.202	0.313
58	2241_A	0.0124444	0.550651	0.170732	-1	-1	0.278707	0	2241	0.203	0.3163
59	2235_A	0.019746	0.567075	0.109489	-1	-1	0.278707	0	2235	0.2	0.3119
60	2240_A	0.020816	0.55691	0.117647	-1	-1	0.278707	0	2240	0.2012	0.3148
61	2232_A	0.0173381	0.545136	0.155894	-1	-1	0.278707	0	2232	0.2052	0.3182
62	2247_A	0.012348	0.560824	0.192157	-1	-1	0.278707	0	2247	0.2034	0.3171
63	2245_A	0.0145836	0.547828	0.1875	-1	-1	0.278707	0	2245	0.2046	0.3208
64	1920_A	0.00296829	0.853373	0.0767414	-1	-1	0.0552462	0	1920	0.2146	0.2817
65	1908_A	0.00348761	0.854224	0.0729412	-1	-1	0.0552462	0	1908	0.2139	0.2814
66	1907_A	0.00270058	0.855123	0.0805687	-1	-1	0.0552462	0	1907	0.2222	0.2957
67	1926_A	0.00347814	0.854036	0.0818505	-1	-1	0.0552462	0	1926	0.2194	0.2889
68	2229_A	0.0246931	0.56404	0.123153	-1	-1	0.278707	0	2229	0.2039	0.3229
69	2244_A	0.0249498	0.552544	0.128713	-1	-1	0.278707	0	2244	0.2013	0.3193
70	1921_A	0.00286297	0.854325	0.102781	-1	-1	0.0552462	0	1921	0.2192	0.2886
71	1919_A	0.00311557	0.855776	0.0691676	-1	-1	0.0552462	0	1919	0.2166	0.286
72	1914_A	0.00262963	0.855581	0.0987952	-1	-1	0.0552462	0	1914	0.2176	0.2865
73	1912_A	0.0034558	0.853761	0.108141	-1	-1	0.0552462	0	1912	0.2208	0.291
74	1910_A	0.00269622	0.855811	0.0987952	-1	-1	0.0552462	0	1910	0.216	0.2868
75	1915_A	0.00291691	0.85575	0.102781	-1	-1	0.0552462	0	1915	0.2192	0.2883
76	1925_A	0.00386578	0.855046	0.0844233	-1	-1	0.0552462	0	1925	0.2209	0.295
77	1916_A	0.0031492	0.856506	0.100121	-1	-1	0.0552462	0	1916	0.2192	0.2895
78	1922_A	0.00393399	0.85459	0.114914	-1	-1	0.0552462	0	1922	0.2192	0.2876
79	2246_A	0.021691	0.552124	0.178295	-1	-1	0.278707	0	2246	0.2036	0.317
80	1917_A	0.00282379	0.855311	0.125926	-1	-1	0.0552462	0	1917	0.2209	0.2902
81	2239_A	0.0158275	0.557267	0.211155	-1	-1	0.278707	0	2239	0.203	0.3207
82	1913_A	0.00398202	0.8553	0.113553	-1	-1	0.0552462	0	1913	0.2146	0.2826
83	1923_A	0.00355005	0.857397	0.0883055	-1	-1	0.0552462	0	1923	0.2169	0.2864
84	1911_A	0.0032366	0.856593	0.11084	-1	-1	0.0552462	0	1911	0.2133	0.2843
85	1918_A	0.00346761	0.856309	0.117647	-1	-1	0.0552462	0	1918	0.2247	0.2997
86	957_A	0.0073826	0.821408	0.123153	-1	-1	0.175108	0	957	0.2049	0.2874
87	2236_A	0.0279064	0.565353	0.167734	-1	-1	0.278707	0	2236	0.2029	0.316
88	1909_A	0.00611331	0.855037	0.131514	-1	-1	0.0552462	0	1909	0.2156	0.2844
89	1924_A	0.00419887	0.856082	0.155894	-1	-1	0.0552462	0	1924	0.2182	0.2873
90	950_A	0.00746119	0.827369	0.169231	-1	-1	0.0552462	0	950	0.2299	0.3233
91	955_A	0.00999181	0.823334	0.15443	-1	-1	0.0552462	0	955	0.2343	0.33
92	951_A	0.0104258	0.824317	0.152971	-1	-1	0.0552462	0	951	0.2073	0.2905
93	958_A	0.00654305	0.837595	0.176774	-1	-1	0.0552462	0	958	0.2345	0.3302
94	949_A	0.0096424	0.820677	0.172237	-1	-1	0.0552462	0	949	0.2096	0.2934
95	953_A	0.0158649	0.817705	0.124538	-1	-1	0.162717	0	953	0.2085	0.2924
96	1637_A	0.0438702	0.533235	0.135741	-1	-1	0.382326	0	1637	0.1676	0.2764
97	952_A	0.0145041	0.839335	0.148615	-1	-1	0.0552462	0	952	0.2042	0.2876
98	956_A	0.0163602	0.841053	0.131514	-1	-1	0.0552462	0	956	0.2266	0.3252
99	954_A	0.0170952	0.838318	0.141427	-1	-1	0.0552462	0	954	0.21	0.2961
100	687_A	0.00757277	0.682017	0.279102	-1	-1	0.429926	0	687	0.1622	0.3217
101	1615_A	0.0288077	0.646662	0.214381	-1	-1	0.355118	0	1615	0.1798	0.3451
102	1597_A	0.0348252	0.599005	0.195282	-1	-1	0.278707	0	1597	0.1613	0.3018
103	2112_A	0.0122321	0.855832	0.160305	-1	-1	0.0552462	0	2112	0.225	0.3313
104	1425_A	0.00171777	0.890429	0.178295	-1	-1	0.0552462	0	1425	0.188	0.3258
105	1642_A	0.039517	0.507386	0.214381	-1	-1	0.278707	0	1642	0.1771	0.2901
106	1649_A	0.0359314	0.577692	0.209549	-1	-1	0.278707	0	1649	0.1961	0.3207
107	1261_A	0.036852	0.777862	0.0780142	-1	-1	0.508365	0	1261	0.205	0.2783
108	1650_A	0.0378746	0.605504	0.198423	-1	-1	0.278707	0	1650	0.2041	0.344
109	1641_A	0.0379424	0.533311	0.224161	-1	-1	0.278707	0	1641	0.1995	0.3327
110	1710_A	0.0319967	0.516243	0.25447	-1	-1	0.278707	0	1710	0.5396	0.9153
111	1707_A	0.0346101	0.529195	0.240816	-1	-1	0.278707	0	1707	0.539	0.9137
112	1264_A	0.0418592	0.753139	0.116279	-1	-1	0.59267	0	1264	0.2035	0.2853
113	2119_A	0.0138891	0.844522	0.216	-1	-1	0.330216	0	2119	0.2258	0.3316
114	1708_A	0.0344922	0.507529	0.252747	-1	-1	0.278707	0	1708	0.54	0.9166
115	2122_A	0.0206615	0.865628	0.0948379	-1	-1	0.0552462	0	2122	0.2237	0.3282
116	1651_A	0.0436821	0.541556	0.217623	-1	-1	0.278707	0	1651	0.1902	0.3167
117	1656_A	0.0405721	0.608198	0.214381	-1	-1	0.278707	0	1656	0.1686	0.2737
118	2116_A	0.0145528	0.858317	0.179819	-1	-1	0.0552462	0	2116	0.2259	0.3301
119	1715_A	0.0310257	0.518891	0.270195	-1	-1	0.278707	0	1715	0.5386	0.9126
120	2117_A	0.0158227	0.860951	0.172237	-1	-1	0.0552462	0	2117	0.2254	0.3268
121	2115_A	0.017957	0.86919	0.141427	-1	-1	0.0552462	0	2115	0.2246	0.3278
122	1645_A	0.044485	0.524765	0.227456	-1	-1	0.278707	0	1645	0.1833	0.2948
123	2113_A	0.0242139	0.858348	0.130112	-1	-1	0.0552462	0	2113	0.2197	0.3142
124	2110_A	0.0244395	0.832474	0.189048	-1	-1	0.0552462	0	2110	0.2302	0.339
125	1709_A	0.032838	0.52749	0.268428	-1	-1	0.278707	0	1709	0.5386	0.9126
126	1044_A	0.0308822	0.524043	0.275524	-1	-1	0.278707	0	1044	0.5367	0.9077
127	108_A	0.0739297	0.518406	0.0654206	-1	-1	0.667022	0	108	0.1763	0.3144
128	698_A	0.00444897	0.622918	0.400922	-1	-1	0.61365	0	698	0.1575	0.3068
129	1250_A	0.0285239	0.845385	0.16624	-1	-1	0.0552462	0	1250	0.2097	0.286
130	2127_A	0.0223981	0.8668	0.125926	-1	-1	0.0552462	0	2127	0.2229	0.3248
131	1254_A	0.0384372	0.826012	0.0896057	-1	-1	0.36824	0	1254	0.2138	0.2907
132	1714_A	0.0283068	0.526519	0.286319	-1	-1	0.278707	0	1714	0.5377	0.9103
133	1324_A	0.0607424	0.763952	0.00657895	-1	-1	0.508365	0	1324	0.2772	0.3487
134	1648_A	0.044474	0.501269	0.237449	-1	-1	0.278707	0	1648	0.1728	0.2857
135	685_A	0.0101591	0.71668	0.308465	-1	-1	0.429926	0	685	0.1719	0.3457
136	429_A	0.0422675	0.796804	0.0792899	-1	-1	0.540111	0	429	0.151	0.2759
137	1310_A	0.0566713	0.774054	0.0144605	-1	-1	0.508365	0	1310	0.2797	0.3527
138	1263_A	0.0332802	0.849116	0.123153	-1	-1	0.0552462	0	1263	0.2042	0.2888
139	1646_A	0.039659	0.56827	0.23913	-1	-1	0.278707	0	1646	0.2062	0.3423
140	1413_A	0.00358914	0.912565	0.209549	-1	-1	0.0842555	0	1413	0.1896	0.3331
141	115_A	0.0799909	0.443457	0.0305085	-1	-1	0.702159	0	115	0.1548	0.2726
142	117_A	0.0732935	0.463634	0.117647	-1	-1	0.666167	0	117	0.175	0.3129
143	2123_A	0.0159601	0.878123	0.169231	-1	-1	0.0552462	0	2123	0.2252	0.3276
144	1040_A	0.0279761	0.523541	0.304721	-1	-1	0.278707	0	1040	0.5365	0.9072
145	1604_A	0.0396541	0.603649	0.240816	-1	-1	0.278707	0	1604	0.1786	0.3352
146	1262_A	0.0429819	0.854555	0.0122087	-1	-1	0.600102	0	1262	0.2056	0.2882
147	1711_A	0.0436443	0.52137	0.249315	-1	-1	0.278707	0	1711	0.5398	0.9159
148	1415_A	0.00637545	0.887458	0.224161	-1	-1	0.144026	0	1415	0.1696	0.2948
149	2120_A	0.018504	0.874664	0.16624	-1	-1	0.0552462	0	2120	0.2219	0.3238
150	1638_A	0.0499774	0.537742	0.229111	-1	-1	0.278707	0	1638	0.2006	0.332
151	121_A	0.0746915	0.478634	0.119018	-1	-1	0.617963	0	121	0.1677	0.3015
152	2108_A	0.0172594	0.873952	0.173745	-1	-1	0.0552462	0	2108	0.2201	0.3211
153	1611_A	0.0348735	0.591214	0.263158	-1	-1	0.278707	0	1611	0.189	0.3635
154	2125_A	0.0152742	0.874428	0.185956	-1	-1	0.0552462	0	2125	0.2249	0.3283
155	1047_A	0.0385345	0.517405	0.271967	-1	-1	0.278707	0	1047	0.5372	0.909
156	1326_A	0.0610173	0.785935	0.0110865	-1	-1	0.508365	0	1326	0.2793	0.3524
157	1426_A	0.00540666	0.904065	0.220884	-1	-1	0.0842555	0	1426	0.1894	0.3317
158	2111_A	0.0281182	0.869237	0.116279	-1	-1	0.0552462	0	2111	0.2258	0.329
159	1041_A	0.0290514	0.537264	0.304721	-1	-1	0.278707	0	1041	0.5359	0.9057
160	1602_A	0.035655	0.591407	0.26491	-1	-1	0.278707	0	1602	0.1755	0.3355
161	1640_A	0.0444331	0.657044	0.224161	-1	-1	0.254814	0	1640	0.2035	0.3422
162	479_A	0.0656773	0.685498	0.105455	-1	-1	0.563181	0	479	0.167	0.33
163	1311_A	0.0558715	0.785963	0.0458716	-1	-1	0.508365	0	1311	0.2811	0.3542
164	2118_A	0.0245279	0.856695	0.184416	-1	-1	0.0552462	0	2118	0.2274	0.3346
165	1496_A	0.0484318	0.670808	0.209549	-1	-1	0.254814	0	1496	0.221	0.272
166	883_A	0.00829275	0.918444	0.172237	-1	-1	0.0842555	0	883	0.1814	0.2854
167	1039_A	0.0329562	0.538522	0.286319	-1	-1	0.278707	0	1039	0.5372	0.909
168	1416_A	0.00551259	0.918757	0.204756	-1	-1	0.0842555	0	1416	0.1909	0.3297
169	1325_A	0.0663756	0.769814	0	-1	-1	0.508365	0	1325	0.278	0.3504
170	1495_A	0.0564323	0.658233	0.189048	-1	-1	0.254814	0	1495	0.2281	0.2812
171	484_A	0.0633986	0.694274	0.14	-1	-1	0.398259	0	484	0.1741	0.3422
172	1313_A	0.0581941	0.793216	0.0201342	-1	-1	0.508365	0	1313	0.2788	0.3519
173	1317_A	0.0596834	0.792041	0.0167224	-1	-1	0.508365	0	1317	0.282	0.3557
174	1643_A	0.0419064	0.502947	0.268428	-1	-1	0.278707	0	1643	0.2017	0.3287
175	1616_A	0.0310583	0.577321	0.286319	-1	-1	0.278707	0	1616	0.1545	0.2859
176	436_A	0.0613698	0.666113	0.170732	-1	-1	0.33061	0	436	0.1403	0.253
177	1322_A	0.061734	0.789805	0.0178571	-1	-1	0.508365	0	1322	0.2799	0.3528
178	1323_A	0.063208	0.770891	0.0328426	-1	-1	0.508365	0	1323	0.2773	0.3495
179	1654_A	0.0647075	0.598371	0.176774	-1	-1	0.278707	0	1654	0.1665	0.2748
180	1712_A	0.0408354	0.528384	0.270195	-1	-1	0.278707	0	1712	0.5389	0.9136
181	1412_A	0.0116173	0.95862	0.106796	-1	-1	0.618578	0	1412	0.1932	0.3288
182	1046_A	0.0376593	0.535733	0.280899	-1	-1	0.278707	0	1046	0.5363	0.9067
183	1252_A	0.0400413	0.803634	0.173745	-1	-1	0.283157	0	1252	0.1932	0.2648
184	1491_A	0.062792	0.628073	0.181347	-1	-1	0.286197	0	1491	0.2236	0.2752
185	1258_A	0.046503	0.847231	0.0654206	-1	-1	0.413467	0	1258	0.2048	0.2821
186	1716_A	0.0325589	0.525804	0.30659	-1	-1	0.278707	0	1716	0.5399	0.9161
187	1414_A	0.00436886	0.938662	0.206349	-1	-1	0.0842555	0	1414	0.1993	0.3437
188	106_A	0.0860529	0.521871	0.0679157	-1	-1	0.678483	0	106	0.1733	0.3152
189	1647_A	0.0437426	0.613234	0.245902	-1	-1	0.426434	0	1647	0.1884	0.3087
190	1410_A	0.0048568	0.926651	0.212766	-1	-1	0.0842555	0	1410	0.1916	0.3392
191	1639_A	0.0383612	0.531947	0.284507	-1	-1	0.278707	0	1639	0.1956	0.3248
192	1315_A	0.0658951	0.781217	0.0122087	-1	-1	0.508365	0	1315	0.2788	0.3513
193	2126_A	0.0226318	0.876373	0.173745	-1	-1	0.0552462	0	2126	0.2248	0.3253
194	1043_A	0.032848	0.518453	0.314121	-1	-1	0.278707	0	1043	0.5381	0.9113
195	1247_A	0.0398372	0.858194	0.0691676	-1	-1	0.295159	0	1247	0.1976	0.2728
196	1257_A	0.0397679	0.830972	0.169231	-1	-1	0.108337	0	1257	0.2018	0.273
197	1420_A	0.0122774	0.916222	0.175258	-1	-1	0.0842555	0	1420	0.1912	0.3358
198	1249_A	0.0420696	0.832695	0.15443	-1	-1	0.0966078	0	1249	0.2095	0.2902
199	1256_A	0.0417123	0.845821	0.144291	-1	-1	0.0552462	0	1256	0.2186	0.2977
200	1312_A	0.0660381	0.78355	0.0155902	-1	-1	0.508365	0	1312	0.282	0.3559
201	1713_A	0.0403946	0.535266	0.280899	-1	-1	0.278707	0	1713	0.5394	0.9148
202	2114_A	0.0233651	0.882318	0.172237	-1	-1	0.0552462	0	2114	0.224	0.3279
203	1586_A	0.038597	0.707811	0.247606	-1	-1	0.254814	0	1586	0.5392	0.9882
204	493_A	0.0608602	0.650858	0.206349	-1	-1	0.254814	0	493	0.1793	0.3508
205	68_A	0.0647699	0.616866	0.195282	-1	-1	0.278707	0	68	0.1695	0.3241
206	875_A	0.0154946	0.918173	0.161783	-1	-1	0.0842555	0	875	0.191	0.3037
207	1045_A	0.0435858	0.526519	0.275524	-1	-1	0.278707	0	1045	0.5368	0.9081
208	922_A	0.0303016	0.730842	0.270195	-1	-1	0.254814	0	922	0.1234	0.308
209	643_A	0.00664095	0.908413	0.230769	-1	-1	0.0842555	0	643	0.1617	0.2897
210	1265_A	0.0475235	0.845473	0.114914	-1	-1	0.133863	0	1265	0.2138	0.2927
211	688_A	0.00763595	0.782023	0.357143	-1	-1	0.291286	0	688	0.179	0.3433
212	645_A	0.00441918	0.92544	0.227456	-1	-1	0.0842555	0	645	0.1506	0.2651
213	2265_A	0.00301088	0.99161	0.201581	-1	-1	0.005158	0	2265	0.1577	0.2943
214	1001_A	0.0115013	0.766789	0.349112	-1	-1	0.291286	0	1001	0.1926	0.3421
215	2124_A	0.0248422	0.885229	0.170732	-1	-1	0.0552462	0	2124	0.2221	0.3256
216	1042_A	0.0352351	0.541656	0.308465	-1	-1	0.278707	0	1042	0.5368	0.9081
217	692_A	0.0023609	0.703184	0.490196	-1	-1	0.391682	0	692	0.1557	0.2995
218	1610_A	0.0371922	0.582344	0.288136	-1	-1	0.278707	0	1610	0.1621	0.3011
219	1487_A	0.0703896	0.658664	0.163265	-1	-1	0.286197	0	1487	0.2187	0.2698
220	1006_A	0.025898	0.828663	0.247606	-1	-1	0.297119	0	1006	0.1813	0.3047
221	2255_A	0.00437892	0.989056	0.19685	-1	-1	0.005158	0	2255	0.1538	0.2962
222	926_A	0.0160113	0.792206	0.299145	-1	-1	0.239778	0	926	0.162	0.3852
223	1421_A	0.0151921	0.907272	0.195282	-1	-1	0.0842555	0	1421	0.1916	0.3338
224	637_A	0.00405937	0.8939	0.270195	-1	-1	0.0842555	0	637	0.1806	0.3041
225	1048_A	0.0376004	0.538371	0.30659	-1	-1	0.278707	0	1048	0.5371	0.9089
226	2260_A	0.0027928	0.991	0.219251	-1	-1	0.005158	0	2260	0.1396	0.2711
227	1319_A	0.0687109	0.781667	0.0305085	-1	-1	0.508365	0	1319	0.2753	0.347
228	1255_A	0.0577378	0.766011	0.175258	-1	-1	0.454722	0	1255	0.1932	0.2666
229	1251_A	0.0435695	0.855658	0.137157	-1	-1	0.0552462	0	1251	0.1868	0.2542
230	2121_A	0.0268385	0.874875	0.185956	-1	-1	0.0552462	0	2121	0.2268	0.3288
231	78_A	0.079076	0.696681	0.0716804	-1	-1	0.630164	0	78	0.1534	0.2955
232	701_A	0.0167965	0.835551	0.2827	-1	-1	0.220523	0	701	0.1456	0.2942
233	1600_A	0.0389957	0.604192	0.289958	-1	-1	0.278707	0	1600	0.199	0.3808
234	1418_A	0.00596294	0.878247	0.280899	-1	-1	0.124231	0	1418	0.1878	0.3279
235	1493_A	0.0750626	0.660083	0.144291	-1	-1	0.403685	0	1493	0.2229	0.2741
236	1411_A	0.00400995	0.909097	0.26491	-1	-1	0.0842555	0	1411	0.1901	0.3349
237	1580_A	0.0423694	0.697373	0.261411	-1	-1	0.254814	0	1580	0.5396	0.9895
238	641_A	0.00361091	0.912924	0.268428	-1	-1	0.0842555	0	641	0.1624	0.2662
239	1008_A	0.0326823	0.784922	0.259669	-1	-1	0.388479	0	1008	0.1919	0.3406
240	1601_A	0.0324918	0.59251	0.333333	-1	-1	0.375079	0	1601	0.1902	0.3586
241	118_A	0.0786034	0.72968	0.0351873	-1	-1	0.508365	0	118	0.1453	0.2724
242	2109_A	0.0339739	0.832093	0.232432	-1	-1	0.368825	0	2109	0.2298	0.3374
243	1393_A	0.00516894	0.970564	0.225806	-1	-1	0.0977182	0	1393	0.1898	0.3433
244	886_A	0.0113564	0.914006	0.225806	-1	-1	0.0842555	0	886	0.1798	0.2803
245	871_A	0.0111518	0.924299	0.212766	-1	-1	0.0842555	0	871	0.2019	0.3281
246	879_A	0.0174071	0.913191	0.195282	-1	-1	0.0842555	0	879	0.1797	0.2832
247	1652_A	0.0427316	0.721327	0.25447	-1	-1	0.254814	0	1652	0.2	0.3334
248	120_A	0.0880528	0.683708	0.0316742	-1	-1	0.702843	0	120	0.1643	0.2859
249	103_A	0.110069	0.522616	0.117647	-1	-1	0.626814	0	103	0.1634	0.2886

[truncated: 2,241 more sheets: 1240, 542, 1009, 168, 574, 643, 1634, 229, 219, 846, 1917, 84, 1459, 142, 1728, 1526, 107, 617, 1757, 211 …]
