# Supplementary material for: Identifying and profiling structural similarities between Spike of SARS-CoV-2 and other viral or host proteins with Machaon
Source: Commun Biol. 2023 Jul 19;6:752. doi: 10.1038/s42003-023-05076-7 (PMC10356814; doi:10.1038/s42003-023-05076-7)
Supplement: Supplementary file 4 — Supplementary Data 1 [file 42003_2023_5076_MOESM4_ESM.zip › fig2ef.xlsx]

## Sheet: d1n89a
	structureId	b-phipsi	w-rdist	t-alpha	candidate	3D	3D-cand	2D-identity
0	1n89A_A	0	0.0136654	0.016129	1n89A	1	1	0.985075
1	3bq7C_C	0.0280805	0.0567786	0.00358423	3bq7C	0.3565	0.3485	0.494382
2	1hy8A_A	0.00921386	0.123987	0.0734767	1hy8A	0.3658	0.3388	0.386139
3	2vn6B_B	0.0359518	0.117606	0.00896057	2vn6B	0.3337	0.3425	0.52381
4	4fl4A_A	0.0187317	0.137849	0.0215054	4fl4A	0.2896	0.2878	0.511364
5	1e68A_A	0.0141531	0.0641653	0.0856031	1e68A	0.3706	0.3623	0.594937
6	1nklA_A	0.00608798	0.162183	0.113772	1nklA	0.3016	0.2747	0.554348
7	1oyiA_A	0.0430967	0.0545939	0.0340502	1oyiA	0.3913	0.4088	0.458824
8	1hp8A_A	0.0177094	0.437448	0.00179211	1hp8A	0.3356	0.3336	0.559524
9	1c7vA_A	0.0098761	0.373704	0.0201097	1c7vA	0.2895	0.2867	0.456522
10	1ttxA_A	0.00440002	0.550445	0.0333333	1ttxA	0.4542	0.3492	0.443478
11	1wgnA_A	0.0258784	0.486535	0.00179211	1wgnA	0.2498	0.2601	0.631579
12	1tizA_A	0.0171633	0.127618	0.0568182	1tizA	0.3196	0.3196	0.578313
13	3kkaA_A	0.023566	0.0630611	0.078853	3kkaA	0.3339	0.3417	0.511628
14	2ppxA_A	0.0386502	0.076822	0.0609319	2ppxA	0.2709	0.2831	0.589744
15	2kn2A_A	0.00455717	0.57148	0.0483871	2kn2A	0.3083	0.2582	0.539216
16	4uypB_B	0.0730181	0.119976	0.021978	4uypB	0.3113	0.2975	0.522222
17	1dv5A_A	0.00997529	0.239493	0.0608365	1dv5A	0.3562	0.3198	0.358491
18	1puzA_A	0.0115204	0.38706	0.0340502	1puzA	0.2611	0.2393	0.576087
19	4dh2B_B	0.0434675	0.0799903	0.0663082	4dh2B	0.3051	0.2939	0.571429
20	1e2bA_A	0.047827	0.518272	0.00179211	1e2bA	0.3802	0.2807	0.421488
21	2js1A_A	0.00433757	0.755505	0.016129	2js1A	0.3093	0.2825	0.703704
22	1wyrA_A	0.0251389	0.74004	0	1wyrA	0.2968	0.211	0.430769
23	3ul4B_B	0.0454958	0.162061	0.0314233	3ul4B	0.3001	0.3093	0.54878
24	4uhpF_F	0.0413792	0.612311	0.00179211	4uhpF	0.3303	0.2716	0.54902
25	1pavA_A	0.117673	0.292986	0	1pavA	0.39	0.3565	0.38835
26	1pn5A_A	0.0130158	0.563074	0.00540541	1pn5A	0.344	0.2813	0.565657
27	1utxA_A	0.0755297	0.166231	0.00716846	1utxA	0.2972	0.2994	0.547619
28	1v66A_A	0.0193513	0.149989	0.0730769	1v66A	0.3383	0.3449	0.505747
29	1u73A_A	0.0486607	0.705275	0	1u73A	0.3749	0.246	0.385714
30	1lfuP_P	0.00654019	0.499825	0.0710173	1lfuP	0.3484	0.3047	0.544444
31	4pzoE_E	0.0662839	0.155604	0.0286738	4pzoE	0.3645	0.3532	0.494382
32	2duyA_A	0.107356	0.123381	0.016129	2duyA	0.3093	0.3175	0.402299
33	1be2A_A	0.0120279	0.339613	0.0528302	1be2A	0.6309	0.51	0.485437
34	1fexA_A	0.118967	0.112669	0.0125448	1fexA	0.3455	0.3692	0.518519
35	1rykA_A	0.0123426	0.212112	0.0834951	1rykA	0.3211	0.3163	0.585366
36	1ycyA_A	0.214081	0.140265	0.00179211	1ycyA	0.2381	0.2545	0.0813008
37	1iqzA_A	0.0846752	0.175238	0.00359712	1iqzA	0.3782	0.336	0.321101
38	3d5jA_A	0.0557693	0.624725	0.00179211	3d5jA	0.3695	0.2664	0.432203
39	2dt6A_A	0.0603013	0.163293	0.0352505	2dt6A	0.3607	0.3696	0.644737
40	1sb6A_A	0.0772828	0.141133	0.0469043	1sb6A	0.3297	0.3375	0.369565
41	4jgxB_B	0.0842463	0.680851	0	4jgxB	0.3258	0.2238	0.395522
42	2ktbB_B	0.00643544	0.701864	0.0555556	2ktbB	0.3132	0.2094	0.415385
43	1fe0B_B	0.139248	0.112247	0.016129	1fe0B	0.3213	0.319	0.336634
44	1ysyA_A	0.0103248	0.553862	0.062724	1ysyA	0.3341	0.2943	0.432692
45	1y7yA_A	0.0310732	0.133877	0.0967742	1y7yA	0.3205	0.3156	0.511628
46	2qkqA_A	0.029486	0.19869	0.0469043	2qkqA	0.3435	0.3617	0.488095
47	4eieA_A	0.0137013	0.27098	0.0591398	4eieA	0.3307	0.2975	0.489796
48	2o3fA_A	0.0144877	0.289011	0.0376344	2o3fA	0.3346	0.3146	0.398058
49	1hfxA_A	0.0513295	0.694845	0.00179211	1hfxA	0.3511	0.2388	0.283784
50	5vntA_A	0.0777994	0.130711	0.0645161	5vntA	0.2735	0.2834	0.443182
51	4ov1A_A	0.0954025	0.178216	0.0182482	4ov1A	0.3552	0.3582	0.303922
52	2cclB_B	0.0164188	0.212082	0.0548204	2cclB	0.3296	0.3436	0.556962
53	1dbyA_A	0.105195	0.498809	0.00179211	1dbyA	0.3238	0.2466	0.348837
54	1ng7A_A	0.0698534	0.429702	0.00179533	1ng7A	0.3374	0.3579	0.340426
55	1e0hA_A	0.00999863	0.405562	0.0898438	1e0hA	0.3683	0.3209	0.6
56	1pveA_A	0.0113856	0.549434	0.0669216	1pveA	0.367	0.3508	0.571429
57	1ttyA_A	0.0118421	0.676475	0.0358423	1ttyA	0.4093	0.3498	0.535354
58	1gxgA_A	0.0144691	0.392673	0.0376344	1gxgA	0.3417	0.3047	0.613636
59	1vigA_A	0.0916606	0.326274	0.00179533	1vigA	0.2872	0.2792	0.357143
60	1x41A_A	0.0228331	0.156107	0.10495	1x41A	0.3113	0.3284	0.493976
61	1zugA_A	0.0196108	0.185908	0.0834951	1zugA	0.307	0.2974	0.607595
62	1zxhA_A	0.167946	0.331152	0	1zxhA	0.2882	0.3193	0.222222
63	2f3nA_A	0.0533695	0.105412	0.102151	2f3nA	0.3695	0.3759	0.465116
64	1ae7A_A	0.0442564	0.742583	0.00179211	1ae7A	0.3618	0.2417	0.396947
65	1eijA_A	0.0153233	0.545429	0.0201097	1eijA	0.2726	0.2615	0.522222
66	1f43A_A	0.0158673	0.152755	0.118236	1f43A	0.3388	0.354	0.506173
67	1bc6A_A	0.0657556	0.156926	0.0663082	1bc6A	0.326	0.2958	0.308411
68	1pulA_A	0.00201702	0.653808	0.105735	1pulA	0.3291	0.2507	0.444444
69	4g8xA_A	0.0357328	0.18576	0.0793037	4g8xA	0.321	0.3435	0.518519
70	1kw4A_A	0.059753	0.114238	0.105735	1kw4A	0.3595	0.3563	0.430108
71	2nn4A_A	0.0387991	0.142458	0.107527	2nn4A	0.3375	0.3527	0.708333
72	2cnrA_A	0.0447409	0.109775	0.120482	2cnrA	0.3331	0.2984	0.411765
73	1fafA_A	0.0128036	0.667954	0.0449438	1fafA	0.3326	0.3047	0.494845
74	1jr5A_A	0.0127383	0.402065	0.0860215	1jr5A	0.4867	0.411	0.383929
75	1j0tA_A	0.0146421	0.308125	0.0669216	1j0tA	0.3505	0.3173	0.532609
76	1qx2A_A	0.0482149	0.209068	0.0501792	1qx2A	0.2845	0.2683	0.527473
77	1hd6A_A	0.14637	0.631852	0	1hd6A	0.2723	0.3616	0.422535
78	2ljhA_A	0.10602	0.658231	0.00179211	2ljhA	0.33	0.2693	0.353448
79	1gd8A_A	0.0510111	0.697494	0.00179533	1gd8A	0.3699	0.283	0.333333
80	1w1wE_E	0.0899232	0.218753	0.0127042	1w1wE	0.3816	0.3728	0.306306
81	2wh5A_A	0.0681387	0.675027	0.00179533	2wh5A	0.3274	0.2693	0.519608
82	2fj6A_A	0.0157906	0.637868	0.0232975	2fj6A	0.3204	0.2897	0.445545
83	1b0nA_A	0.039464	0.878534	0	1b0nA	0.3262	0.2469	0.403226
84	1a03A_A	0.0144436	0.709453	0.0238532	1a03A	0.3173	0.2637	0.474747
85	1v32A_A	0.0868475	0.804031	0	1v32A	0.3037	0.2358	0.588235
86	1k19A_A	0.00756881	0.673029	0.107527	1k19A	0.459	0.335	0.461538
87	2l7zA_A	0.024782	0.781069	0.00179533	2l7zA	0.3266	0.3089	0.472527
88	1ywwA_A	0.037077	0.0747009	0.184713	1ywwA	0.2655	0.2708	0.471264
89	3eodA_A	0.0967874	0.617725	0.00179533	3eodA	0.3215	0.2395	0.385185
90	1myoA_A	0.0083299	0.683033	0.103943	1myoA	0.4575	0.3166	0.410853
91	1b7vA_A	0.0350982	0.0922911	0.189964	1b7vA	0.3391	0.328	0.467391
92	3r2nD_D	0.131184	0.651242	0.00179211	3r2nD	0.4292	0.2828	0.352518
93	1te4A_A	0.00483626	0.766634	0.0913978	1te4A	0.4568	0.3285	0.435897
94	1vcsA_A	0.0045999	0.90022	0.0333333	1vcsA	0.4146	0.324	0.419643
95	5t17A_A	0.104649	0.146493	0.0856031	5t17A	0.3312	0.2909	0.369369
96	2kphA_A	0.0029973	0.76875	0.100358	2kphA	0.3871	0.2369	0.434483
97	4cgeB_B	0.0466738	0.0834541	0.177419	4cgeB	0.3345	0.3174	0.414141
98	1b75A_A	0.202191	0.550848	0	1b75A	0.348	0.2901	0.212121
99	1r73A_A	0.014045	0.574038	0.0834951	1r73A	0.3194	0.3215	0.529412
100	3qf2B_B	0.0791077	0.591204	0.00358423	3qf2B	0.3567	0.2689	0.465517
101	2jojA_A	0.0118758	0.400461	0.134146	2jojA	0.2879	0.2678	0.573034
102	1l9lA_A	0.0508859	0.214264	0.0689655	1l9lA	0.3191	0.3037	0.505495
103	1kftA_A	0.0124378	0.400526	0.125	1kftA	0.3267	0.3639	0.56
104	2e29A_A	0.150518	0.725827	0	2e29A	0.3568	0.292	0.396396
105	2b1uA_A	0.0231542	0.0658396	0.265306	2b1uA	0.2841	0.2752	0.456522
106	3e81A_A	0.0977591	0.821615	0	3e81A	0.4067	0.2247	0.371257
107	2n3lA_A	0.160095	0.609561	0.00179211	2n3lA	0.3688	0.3099	0.275
108	2hh2A_A	0.10223	0.227709	0.0232975	2hh2A	0.3626	0.3276	0.474747
109	2py2A_A	0.198024	0.647018	0	2py2A	0.3703	0.251	0.269737
110	2l9sB_B	0.0113317	0.844487	0.0304659	2l9sB	0.2785	0.2346	0.39823
111	4a8xA_A	0.186549	0.517557	0.00179211	4a8xA	0.3414	0.2942	0.327586
112	3eulD_D	0.100022	0.197127	0.0609319	3eulD	0.234	0.2245	0.153846
113	2eo0A_A	0.118219	0.791971	0	2eo0A	0.3368	0.2244	0.381944
114	2crbA_A	0.00248353	0.983957	0.0340502	2crbA	0.3891	0.3073	0.564356
115	1ibxA_A	0.19975	0.412953	0.00179211	1ibxA	0.3105	0.279	0.226891
116	2avuB_B	0.00769451	0.888784	0.0429907	2avuB	0.3088	0.2248	0.434783
117	1l0oC_C	0.00857634	0.382497	0.202586	1l0oC	0.3534	0.3876	0.584416
118	3r0pC_C	0.14527	0.702567	0.00179211	3r0pC	0.4166	0.2754	0.331034
119	2krfA_A	0.0265462	0.173459	0.174737	2krfA	0.3095	0.3054	0.545455
120	2ielA_A	0.0916889	0.731878	0.00179533	2ielA	0.3845	0.2528	0.30719
121	2z17A_A	0.216536	0.629629	0	2z17A	0.2774	0.2285	0.210526
122	2roeA_A	0.106015	0.217731	0.0449438	2roeA	0.3115	0.3135	0.333333
123	1no1A_A	0.137239	0.210791	0.0268817	1no1A	0.278	0.2839	0.465909
124	2kyrA_A	0.110977	0.560351	0.00358423	2kyrA	0.3817	0.281	0.429752
125	2jrzA_A	0.00435308	0.753498	0.136201	2jrzA	0.3783	0.2768	0.403101
126	2cs7A_A	0.143099	0.181951	0.0548204	2cs7A	0.336	0.3793	0.239583
127	2acfD_D	0.100632	0.864498	0	2acfD	0.4505	0.2247	0.291005
128	1k0vA_A	0.0717192	0.141758	0.15528	1k0vA	0.3453	0.3302	0.376238
129	3dxdA_A	0.164693	0.753387	0	3dxdA	0.3924	0.2548	0.279221
130	2x3wD_D	0.258836	0.275986	0.00179211	2x3wD	0.2506	0.2782	0.0517241
131	2kt2A_A	0.099067	0.137592	0.132616	2kt2A	0.3359	0.3307	0.373737
132	1sizA_A	0.118919	0.195575	0.0645161	1sizA	0.3353	0.3379	0.303922
133	3c9gA_A	0.135051	0.749573	0.00179211	3c9gA	0.3855	0.2487	0.319728
134	2lm1A_A	0.011768	0.6976	0.114695	2lm1A	0.3841	0.2837	0.420168
135	2j28X_X	0.0100806	0.763957	0.0984252	2j28X	0.3051	0.3136	0.411111
136	1rjvA_A	0.0156568	0.528932	0.0949821	1rjvA	0.4184	0.3187	0.444444
137	2jpcA_A	0.0816404	0.20665	0.0877193	2jpcA	0.311	0.3238	0.643836
138	1husA_A	0.062892	0.883581	0.00179211	1husA	0.287	0.1878	0.395683
139	2l8nA_A	0.0128232	0.377137	0.169811	2l8nA	0.3209	0.4011	0.602941
140	1rq6A_A	0.0117212	0.352214	0.2	1rq6A	0.3034	0.3156	0.52439
141	2c41C_C	0.0412275	0.932482	0.00179211	2c41C	0.3837	0.2303	0.307692
142	2juwA_A	0.00710792	0.897213	0.0609319	2juwA	0.3042	0.2704	0.505263
143	3osgA_A	0.0474945	0.908799	0.00179211	3osgA	0.3718	0.2683	0.45
144	1cf7B_B	0.013055	0.540833	0.139785	1cf7B	0.3986	0.3497	0.579545
145	4dxeI_I	0.0549361	0.195483	0.123656	4dxeI	0.3223	0.2999	0.494737
146	2cr7A_A	0.0122763	0.660369	0.125	2cr7A	0.3694	0.3302	0.553191
147	2hjdD_D	0.0126537	0.889093	0.0232975	2hjdD	0.3475	0.2944	0.514851
148	5xzqA_A	0.113609	0.805423	0.00179211	5xzqA	0.3662	0.2712	0.359375
149	1sr2A_A	0.00617686	1.13015	0.0215054	1sr2A	0.3607	0.2514	0.387097
150	3laeA_A	0.210641	0.308638	0.00179533	3laeA	0.2478	0.2283	0.266055
151	1o4vA_A	0.070328	0.986737	0	1o4vA	0.4176	0.2245	0.247312
152	1r6eA_A	0.00685369	0.88643	0.0752688	1r6eA	0.4	0.2174	0.296089
153	3l9eA_A	0.195791	0.745196	0	3l9eA	0.2963	0.1813	0.116162
154	2hjjA_A	0.0792522	0.127816	0.182203	2hjjA	0.2652	0.2675	0.257143
155	1wh6A_A	0.058369	0.832819	0.00179533	1wh6A	0.3226	0.2511	0.563107
156	2b7eA_A	0.0950747	0.201595	0.0967742	2b7eA	0.3166	0.3364	0.551282
157	2k4pA_A	0.0159644	0.141995	0.384615	2k4pA	0.3206	0.3252	0.5625
158	2cgqA_A	0.0589881	0.188376	0.136456	2cgqA	0.3316	0.3144	0.546512
159	1wfdA_A	0.00239121	0.865487	0.107143	1wfdA	0.3896	0.3254	0.405405
160	1wjtA_A	0.0383906	0.888269	0.00179533	1wjtA	0.5123	0.3943	0.495413
161	4em8A_A	0.0954787	0.716421	0.00358423	4em8A	0.4372	0.2565	0.375
162	2i15A_A	0.0088123	1.09345	0.0201097	2i15A	0.3526	0.2403	0.366197
163	1mgwA_A	0.221792	0.585218	0.00179211	1mgwA	0.3153	0.2545	0.177305
164	1b4bB_B	0.0878192	0.096372	0.213262	1b4bB	0.3072	0.2994	0.304762
165	1jm4B_B	0.00490743	0.719133	0.193548	1jm4B	0.3472	0.2506	0.424
166	1jggA_A	0.0282084	0.156906	0.265306	1jggA	0.3099	0.3397	0.597222
167	2bzbA_A	0.0143874	0.828123	0.0371747	2bzbA	0.233	0.2446	0.575
168	1ka5A_A	0.0830519	0.175169	0.141104	1ka5A	0.3623	0.3033	0.396226
169	1rfaA_A	0.178824	0.212487	0.0232975	1rfaA	0.2963	0.2759	0.191667
170	3caoA_A	0.102416	0.713645	0.00358423	3caoA	0.314	0.243	0.333333
171	1dcjA_A	0.150725	0.193054	0.0648855	1dcjA	0.3756	0.3397	0.364486
172	4zrbE_E	0.181659	0.719772	0.00179211	4zrbE	0.3638	0.2342	0.220779
173	1oc3A_A	0.123089	0.739476	0.00179533	1oc3A	0.4019	0.2191	0.298851
174	2a7yA_A	0.161096	0.117711	0.111554	2a7yA	0.3157	0.2879	0.152
175	1lddA_A	0.0342057	0.226624	0.134409	1lddA	0.3794	0.3601	0.564706
176	4x57B_B	0.192843	0.565846	0.00179533	4x57B	0.2999	0.2543	0.143885
177	2i7kA_A	0.00788076	0.784989	0.12724	2i7kA	0.3236	0.2328	0.445378
178	1m5zA_A	0.176309	0.399745	0.00358423	1m5zA	0.2846	0.2418	0.174242
179	2d9aA_A	0.0683596	0.203036	0.127273	2d9aA	0.3365	0.3553	0.470588
180	3lh4A_A	0.230067	0.71771	0	3lh4A	0.2894	0.203	0.183007
181	2m9xA_A	0.00758165	0.818308	0.11828	2m9xA	0.3805	0.2753	0.491228
182	1qfrA_A	0.0986032	0.145066	0.169811	1qfrA	0.3585	0.2984	0.398148
183	2al3A_A	0.17415	0.133087	0.102767	2al3A	0.3067	0.2899	0.327103
184	1w0bA_A	0.00535647	0.912885	0.0896057	1w0bA	0.3441	0.2738	0.439655
185	3grdA_A	0.155453	0.768749	0.00179211	3grdA	0.3288	0.2147	0.220126
186	1r71B_B	0.0712331	0.851672	0.00179533	1r71B	0.3974	0.2818	0.474576
187	1h98A_A	0.055779	0.0959825	0.345878	1h98A	0.3286	0.3037	0.419355
188	2yziB_B	0.137561	0.86869	0	2yziB	0.2966	0.2007	0.32
189	1dpuA_A	0.122293	0.105036	0.174737	1dpuA	0.3825	0.3769	0.44086
190	2l6aA_A	0.015114	0.75172	0.078853	2l6aA	0.3337	0.2618	0.509091
191	2x4iA_A	0.218952	0.661851	0.00179211	2x4iA	0.3704	0.2825	0.264286
192	1r4gA_A	0.0945844	0.175098	0.148148	1r4gA	0.295	0.331	0.583333
193	2k9nA_A	0.0080679	0.805252	0.12724	2k9nA	0.3834	0.2833	0.504587
194	1dvhA_A	0.024219	0.157998	0.354839	1dvhA	0.3321	0.3023	0.428571
195	2d8eA_A	0.113033	0.860699	0.00179211	2d8eA	0.3557	0.3014	0.525253
196	3b54A_A	0.10065	0.807637	0.00179533	3b54A	0.3148	0.2022	0.358974
197	5ufqD_D	0.265883	0.192987	0.0127042	5ufqD	0.3053	0.326	0.126126
198	1mzuB_B	0.149437	0.624871	0.00358423	1mzuB	0.3212	0.2285	0.328358
199	2fi2A_A	0.0130987	0.773988	0.0984252	2fi2A	0.3864	0.3018	0.545455
200	2l7rA_A	0.155745	0.15857	0.100592	2l7rA	0.3059	0.2904	0.307692
201	1r8iA_A	0.00819396	1.09995	0.0412186	1r8iA	0.376	0.1876	0.245
202	1ywxA_A	0.146715	0.736768	0.00179533	1ywxA	0.3366	0.2645	0.330579
203	2p8iA_A	0.151368	0.728195	0.00179533	2p8iA	0.3722	0.2687	0.366412
204	1cspA_A	0.256885	0.155089	0.0528302	1cspA	0.2602	0.2602	0.0151515
205	1j9iA_A	0.0144718	0.413045	0.177215	1j9iA	0.2991	0.2963	0.363636
206	1xiwB_B	0.219758	0.211264	0.0163934	1xiwB	0.2399	0.2417	0.0291971
207	1z67A_A	0.0101636	0.819222	0.111554	1z67A	0.3298	0.2252	0.386364
208	3iqcA_A	0.0123508	0.762761	0.122736	3iqcA	0.3564	0.2525	-1
209	1ig7A_A	0.136139	0.185696	0.107143	1ig7A	0.3217	0.3497	0.589041
210	2lj0A_A	0.222707	0.181395	0.0483871	2lj0A	0.25	0.2542	0.0153846
211	1mwyA_A	0.132696	0.131718	0.167364	1mwyA	0.3364	0.3189	0.273585
212	4az9B_B	0.19939	0.811399	0	4az9B	0.33	0.2328	0.428571
213	3hbwA_A	0.277898	0.729329	0	3hbwA	0.367	0.2184	0.0384615
214	2lssA_A	0.340138	0.128993	0.0371747	2lssA	0.2458	0.2406	0.146552
215	1ey1A_A	0.00366078	0.755821	0.249104	1ey1A	0.3237	0.2105	0.394366
216	3rdyA_A	0.192363	0.214707	0.0358423	3rdyA	0.2902	0.2902	0.277228
217	1l6hA_A	0.0415085	0.176709	0.265306	1l6hA	0.5399	0.5311	0.478261
218	1wtbA_A	0.100733	0.229263	0.0941176	1wtbA	0.3733	0.3396	0.377358
219	1qmpA_A	0.202991	0.650869	0.00179533	1qmpA	0.3434	0.2366	0.335714
220	4pwvB_B	0.0516048	0.183186	0.221007	4pwvB	0.3375	0.3154	0.483871
221	3gacC_C	0.142054	0.774639	0.00179533	3gacC	0.3455	0.2448	0.371212
222	1wxlA_A	0.0078346	0.729949	0.221007	1wxlA	0.2967	0.2809	0.473118
223	1r8pA_A	0.18882	0.584264	0.00358423	1r8pA	0.3115	0.2804	0.292035
224	1cpzA_A	0.121601	0.213379	0.0962672	1cpzA	0.3097	0.3076	0.326733
225	1izmA_A	0.00823986	0.874032	0.11828	1izmA	0.3755	0.1964	0.333333
226	1htwA_A	0.137254	0.788032	0.00179533	1htwA	0.4134	0.2302	0.237569
227	2h0eB_B	0.247619	0.706517	0.00179211	2h0eB	0.2716	0.2131	0.166667
228	2li6A_A	0.0115224	0.759755	0.163082	2li6A	0.4115	0.2845	0.46281
229	1rwsA_A	0.180184	0.188143	0.0877193	1rwsA	0.3091	0.3072	0.156522
230	4zltL_L	0.291536	0.160179	0.0501792	4zltL	0.3901	0.4094	0.30303
231	2l2cA_A	0.0131207	0.715208	0.163082	2l2cA	0.3999	0.2642	0.480315
232	1xsxA_A	0.0130583	0.91834	0.0555556	1xsxA	0.3438	0.287	0.472222
233	1mhqB_B	0.0150661	0.781342	0.0913978	1mhqB	0.498	0.3034	0.370861
234	2j5oA_A	0.0505097	0.203267	0.202586	2j5oA	0.3407	0.329	0.483146
235	1uqvA_A	0.014833	0.599103	0.175627	1uqvA	0.3918	0.3373	0.546392
236	1d2dA_A	0.0137808	0.359992	0.300699	1d2dA	0.394	0.4385	0.463415
237	1oulA_A	0.204358	0.828323	0	1oulA	0.2924	0.2052	0.153374
238	1g2bA_A	0.312427	0.178373	0.0286738	1g2bA	0.2588	0.2696	0.0578512
239	1pfbA_A	0.237347	0.182708	0.0568182	1pfbA	0.29	0.3184	0.140187
240	1cofA_A	0.151593	0.778495	0.00179533	1cofA	0.3676	0.2436	0.213415
241	2d2mD_D	0.00707306	0.763916	0.227599	2d2mD	0.4374	0.2686	0.339744
242	4jnjA_A	0.278029	0.70803	0.00179211	4jnjA	0.3042	0.2222	0.0106383
243	1fvqA_A	0.115757	0.119063	0.253933	1fvqA	0.3189	0.3074	0.381443
244	1t3qA_A	0.0767991	0.860657	0.00358423	1t3qA	0.4057	0.2053	0.272727
245	2vqcA_A	0.118001	0.173757	0.173835	2vqcA	0.3549	0.3524	0.320388
246	2jdiG_G	0.0137489	1.23138	0.0108696	2jdiG	0.29	0.1507	0.163194
247	3mqwD_D	0.181263	0.827169	0.00179211	3mqwD	0.4031	0.2539	0.310345
248	1bxyA_A	0.152202	0.234204	0.0663082	1bxyA	0.3542	0.3791	0.354839
249	3hm0A_A	0.203197	0.849237	0	3hm0A	0.3243	0.2182	0.201258

## Sheet: d1j5em
	structureId	b-phipsi	w-rdist	t-alpha	candidate	3D	3D-cand	2D-identity
0	1fjgM_M	0.00267676	0.0369105	0.015873	1fjgM	0.9867	0.9867	0.782946
1	2lkpA_A	0.00163614	0.61994	0.0399306	2lkpA	0.2848	0.2936	0.515924
2	1h88C_C	0.0377158	0.417971	0	1h88C	0.27	0.2397	0.508475
3	1wg0A_A	0.0120786	0.398179	0.0123023	1wg0A	0.324	0.2021	0.392308
4	1ixrB_B	0.00700292	0.366103	0.078125	1ixrB	0.3128	0.2337	0.41629
5	2auwB_B	0.0266243	0.715268	0	2auwB	0.3427	0.302	0.376884
6	1xb4D_D	0.00241853	0.743481	0.0104167	1xb4D	0.3075	0.2681	0.284
7	3oeiB_B	0.0151907	0.310584	0.111969	3oeiB	0.2389	0.3078	0.518519
8	5e0sH_H	0.0196862	0.767966	0	5e0sH	0.2408	0.1859	0.390135
9	1gt0C_C	0.0414452	0.45141	0.00173611	1gt0C	0.2886	0.2711	0.375
10	1jj2X_X	0.0201329	0.400842	0.019469	1jj2X	0.2589	0.2391	0.252381
11	3ukgA_A	0.000687031	0.678928	0.145833	3ukgA	0.2976	0.1984	0.345865
12	2h0hB_B	0.0195804	0.402838	0.0364583	2h0hB	0.2839	0.1864	0.301471
13	3wmmC_C	0.00127604	0.570747	0.1875	3wmmC	0.3567	0.1783	0.291176
14	2m1uA_A	0.0158805	0.777379	0.00173611	2m1uA	0.2868	0.3562	0.385621
15	1k1aA_A	0.0128432	0.387728	0.0868056	1k1aA	0.3275	0.2091	0.436214
16	1grjA_A	0.0282344	0.29016	0.128472	1grjA	0.256	0.2252	0.319048
17	1ntvA_A	0.0153889	0.897717	0	1ntvA	0.2575	0.2259	0.315789
18	2bsqE_E	0.00159328	0.397142	0.327189	2bsqE	0.219	0.3291	0.519685
19	5xs4C_C	0.0629823	0.613354	0	5xs4C	0.2327	0.1629	0.199313
20	1w7pD_D	0.0137588	0.738604	0.00173913	1w7pD	0.2999	0.246	0.479592
21	2c1yA_A	0.0101602	0.391816	0.112847	2c1yA	0.282	0.1934	0.351779
22	1qb3B_B	0.0454093	0.362773	0.0225694	1qb3B	0.2799	0.2888	0.392857
23	2p4vA_A	0.0282626	0.336528	0.105903	2p4vA	0.2483	0.2147	0.373134
24	1li7B_B	0.00121211	0.527994	0.253472	1li7B	0.3465	0.1561	0.252427
25	1rmvA_A	0.0295365	0.407781	0.0285714	1rmvA	0.3097	0.2695	0.551136
26	1dd5A_A	0.0780909	0.273954	0.00348432	1dd5A	0.3148	0.2386	0.330396
27	1c52A_A	0.00165406	1.0197	0.00173913	1c52A	0.2312	0.2237	0.450292
28	2a4hA_A	0.0354145	0.379269	0.0503472	2a4hA	0.3325	0.3307	0.382022
29	2dn0A_A	0.00139944	0.977059	0.0121528	2dn0A	0.216	0.3	0.484848
30	1ft9A_A	0.0153673	0.375096	0.145833	1ft9A	0.3567	0.2466	0.341564
31	3alnC_C	0.00149019	0.819149	0.104167	3alnC	0.3094	0.2421	0.165242
32	1vi7A_A	0.0282806	0.357684	0.111111	1vi7A	0.3188	0.2286	0.309524
33	1xsdA_A	0.0433035	0.681164	0.00173611	1xsdA	0.3246	0.3246	0.491018
34	5b7xA_A	0.0155057	0.375846	0.142361	5b7xA	0.3343	0.2921	0.530726
35	1wh4A_A	0.00179536	0.897027	0.0538194	1wh4A	0.3001	0.2973	0.575163
36	2if1A_A	0.0303946	0.379145	0.0798611	2if1A	0.3006	0.2989	0.335135
37	4um7A_A	0.0178088	0.928503	0	4um7A	0.2681	0.2155	0.364486
38	1v6zA_A	0.0320191	0.364624	0.0833333	1v6zA	0.329	0.2196	0.338462
39	1tg6E_E	0.0185245	0.767961	0.00173913	1tg6E	0.2905	0.2082	0.381974
40	1i6zA_A	0.0739708	0.326346	0.00699301	1i6zA	0.3086	0.2922	0.546584
41	1iqcA_A	0.00231737	0.637954	0.164931	1iqcA	0.3411	0.1832	0.319749
42	1m1rA_A	0.000632751	0.996223	0.015625	1m1rA	0.2172	0.2658	0.343949
43	1el1A_A	0.00540114	0.998346	0	1el1A	0.3366	0.3274	0.436782
44	5g3nA_A	0.00131098	0.993733	0.0138889	5g3nA	0.2867	0.2838	0.487805
45	2nn6I_I	0.0722911	0.477104	0.00173611	2nn6I	0.2378	0.1892	0.0896057
46	1wh6A_A	0.0022148	0.920928	0.0341113	1wh6A	0.2608	0.2979	0.559441
47	2zhgA_A	0.026145	0.390745	0.107692	2zhgA	0.3507	0.3588	0.45509
48	1go3E_E	0.0663929	0.333295	0.0378378	1go3E	0.2892	0.2297	0.110294
49	3op3A_A	0.023902	0.880278	0.00173611	3op3A	0.2704	0.2232	0.435644
50	1ofhA_A	0.00165006	0.557363	0.286458	1ofhA	0.3369	0.1785	0.198294
51	1nyeD_D	0.0284896	0.398503	0.0815972	1nyeD	0.2731	0.2236	0.334928
52	2dklA_A	0.0147644	0.337635	0.228145	2dklA	0.2009	0.242	0.433566
53	1r6nA_A	0.0368809	0.412111	0.0381944	1r6nA	0.3136	0.2326	0.362069
54	4firA_A	0.00247478	0.688848	0.157986	4firA	0.2873	0.1476	0.293447
55	2f9iA_A	0.00220924	0.640306	0.215278	2f9iA	0.3133	0.1568	0.25072
56	1u6fA_A	0.026958	0.330677	0.173611	1u6fA	0.2487	0.2318	0.356021
57	1vhxA_A	0.026598	0.934571	0	1vhxA	0.2364	0.2256	0.271845
58	2bd1B_B	0.00219285	0.982925	0.0105263	2bd1B	0.3053	0.309	0.364641
59	2qa4I_I	0.0119305	0.788989	0.00347222	2qa4I	0.2484	0.2574	0.363128
60	1ncxA_A	0.0432263	0.3994	0.0472727	1ncxA	0.3834	0.3201	0.491979
61	3eu9A_A	0.0112365	0.401166	0.163194	3eu9A	0.3248	0.2101	0.421053
62	4c8eA_A	0.0317487	0.916653	0	4c8eA	0.2411	0.2082	0.359223
63	2qz4A_A	0.00102767	0.639926	0.303819	2qz4A	0.3487	0.2361	0.328571
64	1o4uB_B	0.0150609	0.399599	0.157986	1o4uB	0.351	0.1976	0.317406
65	1h4iB_B	0.00279794	0.548397	0.241379	1h4iB	0.2308	0.3466	0.437956
66	3ke5A_A	0.0207831	0.738053	0.00347222	3ke5A	0.3326	0.2568	0.457711
67	2dsmA_A	0.0415852	0.336211	0.131631	2dsmA	0.2205	0.2932	0.356643
68	2ehoF_F	0.0765134	0.289262	0.0627306	2ehoF	0.3213	0.3005	0.259434
69	2c35B_B	0.0913784	0.288466	0.0415913	2c35B	0.2809	0.2337	0.113636
70	1gxlA_A	0.00224112	0.67933	0.215278	1gxlA	0.2335	0.1684	0.381356
71	2jpqA_A	0.0427761	0.778297	0.00173611	2jpqA	0.2273	0.3192	0.604651
72	1jj2Q_Q	0.0408904	0.8072	0.00173611	1jj2Q	0.2637	0.2319	0.320388
73	1jfjA_A	0.0494935	0.363326	0.0746528	1jfjA	0.3246	0.3115	0.476744
74	1ef1C_C	0.00847964	0.386603	0.23871	1ef1C	0.2048	0.2542	0.366013
75	1f08A_A	0.0282976	0.965359	0	1f08A	0.2321	0.2105	0.355
76	2bufK_K	0.00287595	0.738664	0.130208	2bufK	0.3048	0.1702	0.207493
77	2crbA_A	0.0483693	0.740624	0.00173611	2crbA	0.2986	0.3551	0.590909
78	4eq2A_A	0.101833	0.331721	0.00868056	4eq2A	0.2683	0.1927	0.182482
79	4whtD_D	0.129821	0.433107	0	4whtD	0.3288	0.228	0.118812
80	3drnA_A	0.0115633	0.983081	0.00173611	3drnA	0.2609	0.2281	0.330097
81	2j4lH_H	0.00200738	0.912975	0.0798611	2j4lH	0.2637	0.2139	0.241135
82	1eh1A_A	0.0839611	0.271352	0.0607639	1eh1A	0.3089	0.2342	0.302632
83	4cc4A_A	0.0480951	0.381283	0.0694444	4cc4A	0.3953	0.2338	0.208333
84	1j8cA_A	0.0336778	0.686795	0.00347222	1j8cA	0.2942	0.3344	0.26257
85	4oxxA_A	0.0240207	0.98535	0	4oxxA	0.2373	0.2107	0.4
86	2qgnA_A	0.00177304	0.76862	0.1875	2qgnA	0.312	0.1938	0.205556
87	1gp7A_A	0.00120331	0.982613	0.0729167	1gp7A	0.2952	0.2968	0.389831
88	1oy5A_A	0.0112968	0.41639	0.15625	1oy5A	0.2911	0.1975	0.347656
89	2k4jA_A	0.0185294	1.00023	0	2k4jA	0.2388	0.2749	0.397516
90	1xtsA_A	0.0211727	0.943168	0.00173611	1xtsA	0.2349	0.1908	0.325688
91	3cphA_A	0.0107094	0.875433	0.00347222	3cphA	0.2822	0.2266	0.352941
92	3tqvB_B	0.0081278	0.408249	0.203125	3tqvB	0.3241	0.1843	0.323232
93	1g6rA_A	0.101235	0.321015	0.0329861	1g6rA	0.2615	0.1939	0.120401
94	4nbiA_A	0.04005	0.847844	0.00173611	4nbiA	0.2528	0.2065	0.333333
95	1wqgA_A	0.0648681	0.296718	0.109375	1wqgA	0.3091	0.2317	0.334802
96	1uebA_A	0.131875	0.289262	0.0140845	1uebA	0.3523	0.2715	0.0588235
97	1s21A_A	0.0392134	0.759351	0.00173913	1s21A	0.266	0.2213	0.275862
98	2lnbA_A	0.00121527	1.09657	0.00520833	2lnbA	0.2482	0.3359	0.367347
99	4avxA_A	0.0520355	0.384161	0.0677083	4avxA	0.3091	0.2062	0.390041
100	1owsB_B	0.0024424	0.994811	0.0190972	1owsB	0.2889	0.3003	0.381503
101	1mp9A_A	0.0436374	0.337058	0.147569	1mp9A	0.2682	0.2012	0.311203
102	1gyoA_A	0.0201011	1.00214	0	1gyoA	0.2604	0.2881	0.254144
103	2cteA_A	0.010272	0.952418	0.00173913	2cteA	0.3076	0.3765	0.427632
104	4crhA_A	0.00248775	1.00547	0.00520833	4crhA	0.2737	0.3229	0.341317
105	3c5zE_E	0.116098	0.315069	0.0295139	3c5zE	0.2441	0.1763	0.148936
106	3m1nB_B	0.0195016	0.840657	0.00347222	3m1nB	0.2684	0.2204	0.316514
107	2jscB_B	0.00277088	0.989837	0.0176678	2jscB	0.2647	0.3105	0.460526
108	2nazA_A	0.00964475	1.01231	0.00173611	2nazA	0.2374	0.2624	0.416149
109	2yuaA_A	0.00363132	0.854485	0.0491803	2yuaA	0.2267	0.2742	0.648855
110	1x1oA_A	0.00469452	0.421132	0.197917	1x1oA	0.3684	0.2009	0.328767
111	2cugA_A	0.00254206	0.901969	0.0909091	2cugA	0.2024	0.2593	0.525547
112	1qr4A_A	0.138423	0.255552	0.0378378	1qr4A	0.2601	0.2105	0.0992647
113	3ctdB_B	0.0374683	0.421435	0.0677083	3ctdB	0.319	0.2727	0.436548
114	2q86C_C	0.157714	0.291329	0.015873	2q86C	0.323	0.2457	0.145985
115	1ccrA_A	0.00138842	1.04269	0.0434783	1ccrA	0.2447	0.2681	0.310734
116	1dxjA_A	0.00187576	0.824353	0.204861	1dxjA	0.377	0.2279	0.389313
117	1f6fC_C	0.104476	0.295434	0.0607735	1f6fC	0.2602	0.2151	0.137809
118	2enoA_A	0.0462652	0.75849	0.00173913	2enoA	0.2789	0.2863	0.277487
119	2wfhA_A	0.0272288	0.825526	0.00347222	2wfhA	0.2546	0.2005	0.230769
120	1is1A_A	0.0738695	0.264783	0.137153	1is1A	0.3407	0.2613	0.320175
121	2b7nA_A	0.0101642	0.42252	0.178819	2b7nA	0.3261	0.1903	0.312081
122	1cyfA_A	0.0017921	0.771025	0.246528	1cyfA	0.2964	0.1583	0.325806
123	1r76A_A	0.00194684	0.652653	0.335069	1r76A	0.3439	0.1586	0.252983
124	4ig6A_A	0.00997195	0.403274	0.260417	4ig6A	0.3309	0.2199	0.373984
125	3mpdA_A	0.00478447	0.947891	0.00347222	3mpdA	0.3005	0.2653	0.436464
126	4aamA_A	0.00278799	0.63183	0.295139	4aamA	0.3428	0.177	0.347561
127	4udtA_A	0.133975	0.323334	0.0190972	4udtA	0.2389	0.1742	0.145907
128	1p9hA_A	0.118153	0.317193	0.046875	1p9hA	0.3022	0.2398	0.170543
129	1wjwA_A	0.0433491	0.797893	0.00173913	1wjwA	0.2668	0.2902	0.401198
130	4xmqB_B	0.0290189	0.405912	0.157986	4xmqB	0.3769	0.2209	0.285223
131	5gizA_A	0.00318251	0.632336	0.262153	5gizA	0.3651	0.2111	0.312715
132	3wmdB_B	0.0220785	0.925504	0.00173913	3wmdB	0.2639	0.2349	0.331658
133	1co6A_A	0.00596966	1.0486	0.00173611	1co6A	0.2504	0.2763	0.317919
134	1c4zA_A	0.000536873	0.69473	0.407986	1c4zA	0.3224	0.1606	0.286104
135	1dn0D_D	0.13301	0.302842	0.0399306	1dn0D	0.3244	0.2266	0.122186
136	1treA_A	0.00166626	0.826571	0.239583	1treA	0.2667	0.1684	0.290102
137	2ebuA_A	0.0194192	0.952605	0.00173913	2ebuA	0.2501	0.2661	0.382353
138	2cozA_A	0.052389	0.401808	0.0694444	2cozA	0.2558	0.26	0.0982143
139	1klpA_A	0.0315471	0.967282	0.00173611	1klpA	0.2841	0.3033	0.532468
140	2yumA_A	0.000450418	1.02556	0.0766355	2yumA	0.2054	0.3038	0.554688
141	2dgqA_A	0.0337806	0.945013	0.00173611	2dgqA	0.2623	0.2907	0.390244
142	2ehgA_A	0.0240648	0.991746	0.00173611	2ehgA	0.2534	0.2241	0.437158
143	1aokB_B	0.00322642	0.991326	0.0212766	1aokB	0.288	0.2924	0.343915
144	3iciA_A	0.0439531	0.900959	0.00173611	3iciA	0.2462	0.1866	0.173077
145	4fryB_B	0.0231249	0.878655	0.00347222	4fryB	0.334	0.314	0.373684
146	3bplB_B	0.140398	0.381888	0.00347222	3bplB	0.3227	0.2313	0.210526
147	1pdnC_C	0.00306485	0.609715	0.306122	1pdnC	0.2231	0.2252	0.449704
148	1wao1_1	0.00199583	0.633812	0.434028	1wao1	0.3336	0.1213	0.219008
149	1l7bA_A	0.0282267	1.02116	0	1l7bA	0.2425	0.2915	0.403974
150	2y6zA_A	0.00220511	0.799104	0.230903	2y6zA	0.2753	0.1705	0.362319
151	1hwhB_B	0.107154	0.320523	0.0659722	1hwhB	0.2864	0.2177	0.151408
152	4z17A_A	0.00161866	0.660844	0.461806	4z17A	0.3133	0.1243	0.23341
153	1gqoB_B	0.015125	0.986122	0.00173913	1gqoB	0.2425	0.2202	0.345178
154	1ku9A_A	0.0740492	0.384561	0.0666667	1ku9A	0.343	0.3077	0.341584
155	3l0gC_C	0.0148473	0.422962	0.1875	3l0gC	0.3177	0.1823	0.391459
156	1cczA_A	0.145916	0.32256	0.0364583	1cczA	0.237	0.1944	0.0422535
157	2zjpB_B	0.0741194	0.3904	0.0625	2zjpB	0.2914	0.209	0.211896
158	3hq7A_A	0.00362466	0.574697	0.256944	3hq7A	0.3238	0.1734	0.328358
159	5bpbD_D	0.0331235	0.978014	0.00173611	5bpbD	0.2433	0.2375	0.473684
160	1euzF_F	0.00175781	0.655918	0.470486	1euzF	0.3365	0.1376	0.202703
161	2f9yA_A	0.00265572	0.687238	0.289931	2f9yA	0.3151	0.1621	0.3
162	2z51A_A	0.0465475	0.416172	0.0798611	2z51A	0.2893	0.2505	0.390863
163	1bc6A_A	0.00144075	1.13686	0.0329861	1bc6A	0.2514	0.3537	0.162791
164	2k54A_A	0.0318373	0.980731	0.00173611	2k54A	0.2276	0.2301	0.273684
165	2fmmE_E	0.0548897	0.37519	0.133858	2fmmE	0.266	0.2755	0.587838
166	2pbeA_A	0.0118908	0.423705	0.208333	2pbeA	0.2909	0.1833	0.25
167	2i4rB_B	0.0183748	1.10586	0	2i4rB	0.2285	0.3254	0.291391
168	2nujA_A	0.0401152	0.870006	0.00173913	2nujA	0.2451	0.2072	0.263636
169	2d1vA_A	0.0133165	1.05019	0.00173611	2d1vA	0.2271	0.2569	0.424837
170	3quvB_B	0.00842162	0.422604	0.244792	3quvB	0.2771	0.1954	0.332046
171	3b5hA_A	0.138088	0.311255	0.0555556	3b5hA	0.3162	0.2452	0.0515464
172	1nbuA_A	0.0543276	0.928185	0	1nbuA	0.2973	0.3093	0.369942
173	5tmxA_A	0.062351	0.237798	0.225532	5tmxA	0.1857	0.2987	0.357664
174	5aveA_A	0.0244571	0.38518	0.267361	5aveA	0.3166	0.1945	0.287719
175	1bunA_A	0.00300676	0.991165	0.0549451	1bunA	0.2783	0.2855	0.402299
176	4gquA_A	0.0225914	0.908461	0.00347222	4gquA	0.3017	0.2272	0.340611
177	4z9hA_A	0.179251	0.496482	0.00173611	4z9hA	0.3631	0.2999	0.427861
178	3daeA_A	0.00325658	0.693585	0.25	3daeA	0.3224	0.205	0.325175
179	3n07A_A	0.0215636	0.912516	0.00347222	3n07A	0.2633	0.2071	0.378505
180	3pdiA_A	0.00246549	0.62456	0.434028	3pdiA	0.3696	0.149	0.243678
181	1lqsR_R	0.102117	0.300077	0.105903	1lqsR	0.3125	0.2235	0.152482
182	1a76A_A	0.00283649	0.619459	0.371528	1a76A	0.3174	0.1637	0.312121
183	2qdlA_A	0.0744542	0.89016	0	2qdlA	0.2319	0.2042	0.0371747
184	3qmnE_E	0.0458425	0.989028	0	3qmnE	0.2565	0.2565	0.421965
185	1rdfA_A	0.0034049	0.699529	0.241319	1rdfA	0.3783	0.2138	0.376812
186	3o5cA_A	0.00285967	0.636862	0.340278	3o5cA	0.3472	0.1842	0.319749
187	1ge9A_A	0.0506476	0.267587	0.260417	1ge9A	0.3351	0.253	0.26749
188	2cdnA_A	0.00328341	0.890972	0.125	2cdnA	0.2755	0.2115	0.364865
189	3kxqA_A	0.00264896	0.843809	0.199653	3kxqA	0.2913	0.1918	0.365019
190	1uf1A_A	0.071907	0.41946	0.0364583	1uf1A	0.2676	0.2639	0.328042
191	1umyD_D	0.00291942	0.624256	0.359375	1umyD	0.3191	0.1448	0.274314
192	1eiaA_A	0.0609145	0.406092	0.0833333	1eiaA	0.4155	0.2936	0.396552
193	1le6A_A	0.00341913	0.999411	0.0225694	1le6A	0.2792	0.2823	0.411765
194	5aurA_A	0.00211221	0.980261	0.13834	5aurA	0.2232	0.2922	0.37931
195	1iufA_A	0.0436659	0.289854	0.298611	1iufA	0.2773	0.2543	0.617834
196	2j28D_D	0.0714073	0.407417	0.0659722	2j28D	0.3159	0.2243	0.235075
197	1l5hA_A	0.00242909	0.611608	0.581597	1l5hA	0.3597	0.1568	0.246575
198	1plsA_A	0.0370821	0.984813	0.00173611	1plsA	0.261	0.2793	0.278689
199	2mobA_A	0.0177346	1.06294	0.00173611	2mobA	0.2319	0.2826	0.321212
200	1nfdE_E	0.0947504	0.431405	0.00347222	1nfdE	0.3385	0.236	0.0764331
201	2a92C_C	0.00310082	0.712799	0.269097	2a92C	0.3148	0.1509	0.287425
202	1m46A_A	0.0394466	0.340294	0.270833	1m46A	0.4097	0.3628	0.438503
203	1lw7A_A	0.00335251	0.711857	0.253472	1lw7A	0.325	0.1673	0.288462
204	3u5tB_B	0.00210532	0.842888	0.258681	3u5tB	0.2642	0.1626	0.328413
205	3aluA_A	0.0682094	0.918437	0	3aluA	0.2802	0.2403	0.281106
206	2b1yA_A	0.13166	0.385225	0.0190972	2b1yA	0.1847	0.2156	0.302326
207	2yfqB_B	0.00216285	0.655934	0.555556	2yfqB	0.3402	0.1445	0.226545
208	1wpbA_A	0.0471594	0.390009	0.164931	1wpbA	0.2892	0.2358	0.432836
209	3tmkA_A	0.00216783	0.847581	0.255208	3tmkA	0.2744	0.186	0.42735
210	4gxpA_A	0.00208735	0.719421	0.383681	4gxpA	0.3544	0.1361	0.258772
211	2ao9A_A	0.106206	0.214332	0.14741	2ao9A	0.3834	0.4041	0.503106
212	1vhnA_A	0.00363455	0.690743	0.236111	1vhnA	0.3057	0.1715	0.319876
213	1o6wA_A	0.0555865	0.975469	0	1o6wA	0.2268	0.338	0.25
214	1ustA_A	0.00611128	1.05894	0.00173913	1ustA	0.2355	0.294	0.42953
215	4qciA_A	0.129825	0.323899	0.078125	4qciA	0.3235	0.2324	0.131034
216	2vhdA_A	0.00339437	0.634715	0.317708	2vhdA	0.3432	0.1772	0.309524
217	2pjuD_D	0.0494136	0.414405	0.118056	2pjuD	0.3595	0.2507	0.328063
218	4adeB_B	0.00337559	0.640999	0.315972	4adeB	0.3536	0.1716	0.235149
219	1d0kA_A	0.00382266	0.506105	0.28125	1d0kA	0.3098	0.164	0.319277
220	2fitA_A	0.0250791	0.991944	0.00173913	2fitA	0.2819	0.2772	0.235023
221	1cgmE_E	0.111655	0.422198	0.00347222	1cgmE	0.347	0.2972	0.530055
222	4g8eA_A	0.100449	0.378224	0.0763889	4g8eA	0.2385	0.1734	0.126667
223	1aa1C_C	0.0308991	0.911477	0.00347222	1aa1C	0.2663	0.2693	0.359116
224	1ixsB_B	0.00323373	0.628742	0.368056	1ixsB	0.378	0.1933	0.337423
225	1q2rA_A	0.00257469	0.695949	0.354167	1q2rA	0.355	0.1557	0.244389
226	2cg4A_A	0.0336731	0.422977	0.154514	2cg4A	0.292	0.2592	0.426316
227	2h1rB_B	0.0345443	0.418469	0.163194	2h1rB	0.3918	0.202	0.329932
228	3qiuC_C	0.111131	0.376259	0.0659722	3qiuC	0.2967	0.2351	0.0880282
229	2dkkA_A	0.00245866	0.684193	0.447917	2dkkA	0.355	0.1373	0.240291
230	2ob5A_A	0.0306611	0.9816	0.00173913	2ob5A	0.2157	0.1982	0.365482
231	3ld2B_B	0.0476172	0.896547	0.00173913	3ld2B	0.2345	0.2001	0.309859
232	2aozA_A	0.0330243	1.00831	0.00173611	2aozA	0.3	0.3067	0.472393
233	1prhA_A	0.00126677	0.728109	0.659722	1prhA	0.3563	0.1152	0.175958
234	1h21A_A	0.00365236	0.718742	0.225694	1h21A	0.3682	0.2225	0.328413
235	4eneC_C	0.113502	0.348973	0.0815972	4eneC	0.32	0.2182	0.036036
236	3zzxA_A	0.03328	1.07335	0	3zzxA	0.2452	0.2796	0.345455
237	2d00A_A	0.0411388	0.40898	0.170732	2d00A	0.2478	0.2681	0.393939
238	3gg6A_A	0.0403869	0.926841	0.00173913	3gg6A	0.2727	0.2493	0.278846
239	1hygA_A	0.00246486	0.729993	0.331597	1hygA	0.3075	0.1561	0.274924
240	1nbqA_A	0.108064	0.663779	0.00173913	1nbqA	0.2508	0.1769	0.136986
241	4njxA_A	0.039709	0.996711	0.00173611	4njxA	0.2591	0.2745	0.429448
242	3hjnA_A	0.00271787	0.899528	0.199653	3hjnA	0.2368	0.1751	0.40724
243	4en3A_A	0.104095	0.39676	0.0590278	4en3A	0.3011	0.2356	0.182156
244	2zonG_G	0.0179854	1.12291	0.00173611	2zonG	0.2152	0.2988	0.433566
245	2etvA_A	0.00373616	0.597301	0.305556	2etvA	0.3685	0.194	0.269886
246	1e79H_H	0.0747086	0.868891	0.00173611	1e79H	0.2589	0.2516	0.317708
247	2xigC_C	0.0670901	0.72857	0.00347222	2xigC	0.2706	0.2407	0.454054
248	2l9sB_B	0.0471285	0.911118	0.00173913	2l9sB	0.2286	0.2735	0.517483
249	1nfdA_A	0.0975155	0.353262	0.123264	1nfdA	0.2441	0.177	0.158621

## Sheet: d1vq821
	structureId	b-phipsi	w-rdist	t-alpha	candidate	3D	3D-cand	2D-identity
0	1yj92_2	0.0172382	0.0974688	0.0636605	1yj92	0.9696	0.9131	0.740741
1	1p65A_A	0.0328105	0.210017	0.0424403	1p65A	0.462	0.3914	0.394737
2	3khfA_A	0.0460058	0.171853	0.0265252	3khfA	0.2282	0.2235	0.0416667
3	1wjiA_A	0.00964139	0.261305	0.0795756	1wjiA	0.3285	0.2636	0.382716
4	3oqtA_A	0.0586134	0.175342	0.0159151	3oqtA	0.3706	0.2641	0.296703
5	3ej3C_C	0.0211843	0.236752	0.0769231	3ej3C	0.377	0.2879	0.378049
6	4fazA_A	0.0107325	0.194883	0.122016	4fazA	0.3763	0.2977	0.405063
7	1b33N_N	0.0288325	0.160791	0.0928382	1b33N	0.3106	0.2339	0.321839
8	2do1A_A	0.00875283	0.270725	0.122016	2do1A	0.3627	0.3143	0.469697
9	2x4kA_A	0.0177994	0.209515	0.180371	2x4kA	0.3712	0.2947	0.447368
10	2cz8D_D	0.0477899	0.240902	0.066313	2cz8D	0.3657	0.2613	0.206186
11	5hdkD_D	0.0169532	0.434493	0.0159151	5hdkD	0.4006	0.2086	0.307692
12	1d3bL_L	0.067734	0.23082	0.0424403	1d3bL	0.2658	0.1989	0.0296296
13	1neiA_A	0.0128333	0.210405	0.259947	1neiA	0.389	0.3221	0.381579
14	1domB_B	0.0187414	0.169472	0.286472	1domB	0.3625	0.2467	0.22549
15	1umqA_A	0.0248688	0.182309	0.188329	1umqA	0.3734	0.3051	0.3625
16	1pgxA_A	0.066645	0.28895	0.00265252	1pgxA	0.3603	0.267	0.318182
17	4fdxB_B	0.0162826	0.33402	0.0636605	4fdxB	0.3718	0.2853	0.395062
18	2hi3A_A	0.0238411	0.223809	0.214854	2hi3A	0.4412	0.3081	0.475
19	1balA_A	0.0512338	0.163229	0.116711	1balA	0.2467	0.2386	0.483871
20	3bidE_E	0.047719	0.319308	0.0134409	3bidE	0.3441	0.273	0.325
21	1whcA_A	0.061816	0.136704	0.108753	1whcA	0.3151	0.2538	0.527778
22	1e79I_I	0.0367629	0.292652	0.0895954	1e79I	0.3884	0.3822	0.453125
23	4qpoA_A	0.0300228	0.418602	0.0265252	4qpoA	0.4162	0.3803	0.375
24	3bhpC_C	0.109552	0.201235	0.0371353	3bhpC	0.3971	0.3668	0.515625
25	1zrjA_A	0.0072918	0.514871	0.0583554	1zrjA	0.3411	0.3192	0.483871
26	4d1mE_E	0.0442332	0.212646	0.132132	4d1mE	0.3927	0.4221	0.442623
27	1bjpA_A	0.0195866	0.1745	0.37931	1bjpA	0.3893	0.3052	0.441558
28	3h43I_I	0.04709	0.287195	0.0795756	3h43I	0.35	0.2352	0.265306
29	3abfA_A	0.0119419	0.345166	0.0928382	3abfA	0.3696	0.2829	0.4125
30	2e45A_A	0.0519646	0.173982	0.175066	2e45A	0.2049	0.2012	0.152941
31	1b35D_D	0.0137235	0.683957	0.00533333	1b35D	0.2232	0.2079	0.296296
32	1wg1A_A	0.013496	0.25467	0.371353	1wg1A	0.3467	0.2303	0.259259
33	3ej3B_B	0.0269219	0.240001	0.291777	3ej3B	0.3912	0.3089	0.421053
34	2y9tA_A	0.0150032	0.271154	0.342175	2y9tA	0.3639	0.2308	0.336842
35	2dgtA_A	0.0203804	0.284267	0.265252	2dgtA	0.3514	0.2163	0.305556
36	2z7cD_D	0.0228327	0.278894	0.259947	2z7cD	0.2897	0.2068	0.356436
37	3dp5A_A	0.0105877	0.701809	0.0265252	3dp5A	0.3762	0.1848	0.362637
38	1ov9B_B	0.572247	0.136951	0.0300546	1ov9B	0.4249	0.4105	0.461538
39	2dnqA_A	0.0216734	0.276186	0.331565	2dnqA	0.3173	0.2164	0.34375
40	1pcfA_A	0.0240262	0.31512	0.114058	1pcfA	0.3536	0.2665	0.236559
41	2gpfA_A	0.0354377	0.267757	0.286472	2gpfA	0.2488	0.2058	0.19802
42	1mhmB_B	0.0456643	0.410893	0.0450928	1mhmB	0.2675	0.2526	0.126316
43	1dp3A_A	0.0443949	0.36426	0.0557029	1dp3A	0.3229	0.2968	0.43662
44	1wvnA_A	0.00990397	0.516537	0.0954907	1wvnA	0.3324	0.2555	0.22449
45	2op8A_A	0.0227291	0.264265	0.381963	2op8A	0.3751	0.2999	0.428571
46	2pp6A_A	0.0277502	0.271868	0.302387	2pp6A	0.4065	0.2579	0.114754
47	4z9eA_A	0.0399195	0.271399	0.230769	4z9eA	0.3032	0.211	0.393617
48	1ysmA_A	0.297101	0.13643	0.0530504	1ysmA	0.4257	0.3765	0.337662
49	1b2tA_A	0.0265811	0.239629	0.381963	1b2tA	0.3501	0.2436	0.24
50	2yk3A_A	0.00169996	0.533413	0.493369	2yk3A	0.3754	0.1725	0.336283
51	1wv8A_A	0.0647746	0.402904	0.0216802	1wv8A	0.282	0.225	0.303371
52	1zaeA_A	0.0399739	0.269632	0.289125	1zaeA	0.4029	0.29	0.372093
53	2k7iA_A	0.0243166	0.312305	0.156499	2k7iA	0.3373	0.2673	0.304878
54	2dixA_A	0.0211474	0.319507	0.159151	2dixA	0.3397	0.2135	0.281553
55	1v31A_A	0.0326835	0.269492	0.350133	1v31A	0.3092	0.2071	0.365385
56	2pliA_A	0.0408067	0.601357	0.0185676	2pliA	0.3165	0.217	-1
57	1sknP_P	0.0624418	0.362437	0.0450928	1sknP	0.4468	0.3063	0.315217
58	3hnaA_A	0.0119689	0.309861	0.322807	3hnaA	0.3038	0.3154	0.356164
59	2e1oA_A	0.022164	0.305382	0.291777	2e1oA	0.399	0.2979	0.4
60	3caoA_A	0.00358077	0.519469	0.485411	3caoA	0.3427	0.2147	0.201681
61	1ufwA_A	0.0197364	0.310289	0.278515	1ufwA	0.4096	0.2455	0.308411
62	1f9pA_A	0.0151008	0.306988	0.34748	1f9pA	0.3169	0.1946	0.151786
63	2ormA_A	0.0224931	0.372571	0.124668	2ormA	0.4007	0.2913	0.380952
64	4hs1A_A	0.0195871	0.267927	0.496021	4hs1A	0.3764	0.2323	0.291262
65	2da2A_A	0.0317798	0.277367	0.34748	2da2A	0.4198	0.3056	0.45122
66	1lxnA_A	0.0314912	0.270961	0.374005	1lxnA	0.3641	0.2163	0.345794
67	1uhzA_A	0.02636	0.298248	0.334218	1uhzA	0.4055	0.2409	0.295238
68	2yunA_A	0.0668571	0.202356	0.275862	2yunA	0.2198	0.1647	0.133929
69	1i94R_R	0.0416736	0.340398	0.0981432	1i94R	0.3877	0.2536	0.316327
70	4haeA_A	0.0652887	0.32776	0.061008	4haeA	0.2158	0.1936	0.123711
71	1qgwB_B	0.0133179	0.885544	0.00265957	1qgwB	0.3618	0.2662	0.202128
72	2nuhA_A	0.0412612	0.302689	0.193634	2nuhA	0.3881	0.2129	0.298246
73	1h31B_B	0.00284629	0.509879	0.67374	1h31B	0.406	0.2019	0.214286
74	1zq3P_P	0.0559371	0.21474	0.355438	1zq3P	0.4321	0.3233	0.318182
75	1skvA_A	0.411841	0.246719	0.0450928	1skvA	0.3641	0.3283	0.294118
76	1ue9A_A	0.0825185	0.204286	0.212202	1ue9A	0.21	0.1671	0.103448
77	1ip9A_A	0.03052	0.396431	0.116711	1ip9A	0.3189	0.2198	0.145299
78	1esrA_A	0.0658853	0.245819	0.267905	1esrA	0.3758	0.2503	0.207921
79	2ra4A_A	0.0776966	0.454203	0.0185676	2ra4A	0.2544	0.2206	0.141414
80	1ftzA_A	0.0322681	0.302728	0.302387	1ftzA	0.4534	0.3264	0.474359
81	1jmtA_A	0.0157388	0.301986	0.437666	1jmtA	0.3834	0.2135	0.266667
82	4qoyE_E	0.0315232	0.748987	0.0344828	4qoyE	0.3557	0.3557	0.421875
83	1iguB_B	0.0811588	0.498879	0.00795756	1iguB	0.2549	0.2313	0.0582524
84	2jxtA_A	0.0241724	0.300035	0.397878	2jxtA	0.3484	0.216	0.32
85	2m71A_A	0.0178099	0.296284	0.490716	2m71A	0.3761	0.1965	0.336449
86	1mogA_A	0.0571705	0.427308	0.071618	1mogA	0.36	0.2638	0.221053
87	1wglA_A	0.0437833	0.534165	0.066313	1wglA	0.3493	0.2916	0.438356
88	1a0aA_A	0.0638705	0.549313	0.0300546	1a0aA	0.348	0.2831	0.37037
89	1z00B_B	0.0295752	0.271663	0.458886	1z00B	0.3062	0.2102	0.32
90	1w3dA_A	0.0250617	0.792952	0.0397878	1w3dA	0.3238	0.3299	0.459016
91	1aojA_A	0.069212	0.364491	0.061008	1aojA	0.2354	0.208	0.0588235
92	1bo0A_A	0.0253938	0.298173	0.416446	1bo0A	0.2752	0.2075	0.205882
93	1se7A_A	0.033522	0.29203	0.376658	1se7A	0.392	0.2587	0.364583
94	1o9yC_C	0.0746395	0.514566	0.0238727	1o9yC	0.2194	0.1868	0.176471
95	1e52A_A	0.246548	0.25436	0.0689655	1e52A	0.4378	0.3852	0.275
96	2dnpA_A	0.025036	0.28469	0.456233	2dnpA	0.3554	0.2243	0.287037
97	3pggB_B	0.0564982	0.439376	0.0742706	3pggB	0.3246	0.2207	0.137097
98	2p9iE_E	0.00321488	0.562632	0.647215	2p9iE	0.4687	0.1717	0.225989
99	1mi2A_A	0.0491802	0.31047	0.164456	1mi2A	0.306	0.221	0.130841
100	2cz4A_A	0.0220247	0.313053	0.363395	2cz4A	0.3686	0.2141	0.15625
101	2j283_3	0.0682782	0.157252	0.416446	2j283	0.2936	0.2436	0.287356
102	2ed1A_A	0.076704	0.254954	0.270557	2ed1A	0.2743	0.2043	0.0330579
103	1tbaA_A	0.073399	0.269644	0.259947	1tbaA	0.2901	0.2511	0.25
104	4lmsC_C	0.0305868	0.878899	0	4lmsC	0.3477	0.2498	0.197917
105	2o38B_B	0.0397297	0.278351	0.419098	2o38B	0.4368	0.2681	-1
106	1uhrA_A	0.0113673	0.314291	0.437666	1uhrA	0.3462	0.1896	0.355769
107	1wxlA_A	0.09627	0.21671	0.212202	1wxlA	0.3426	0.2375	0.416667
108	1y0nA_A	0.00410899	0.554898	0.557029	1y0nA	0.3354	0.2524	0.386364
109	3dbhI_I	0.0392576	0.376328	0.135279	3dbhI	0.3455	0.2318	0.322917
110	2h4oA_A	0.0533406	0.583163	0.0583554	2h4oA	0.251	0.2226	0.247191
111	1x5pA_A	0.021308	0.304697	0.498674	1x5pA	0.3407	0.2148	0.26087
112	1l1cA_A	0.047176	0.674432	0.0530504	1l1cA	0.1867	0.1779	0.04
113	1an4A_A	0.0421622	0.778949	0.0371353	1an4A	0.3238	0.2613	0.435897
114	1zl8B_B	0.286988	0.175088	0.114058	1zl8B	0.3424	0.3066	0.410959
115	1gm4A_A	0.00373867	0.522526	0.819629	1gm4A	0.3818	0.2264	0.235772
116	1p4oB_B	0.0594986	0.508938	0.0771429	1p4oB	0.2196	0.2117	0.0978261
117	1fr3A_A	0.0655924	0.448331	0.0769231	1fr3A	0.2067	0.1783	0.195876
118	1wfqA_A	0.0607473	0.30243	0.262599	1wfqA	0.2216	0.1707	0.0298507
119	2l0aA_A	0.0785896	0.173157	0.408488	2l0aA	0.2155	0.1769	0.165049
120	1wnrG_G	0.101807	0.27058	0.148541	1wnrG	0.2632	0.2023	0.153226
121	2l93A_A	0.0583749	0.653871	0.0477454	2l93A	0.2389	0.2362	0.209877
122	1tafB_B	0.0630821	0.363557	0.106101	1tafB	0.4028	0.294	0.314607
123	1mhxA_A	0.102194	0.352292	0.0530504	1mhxA	0.3646	0.2847	0.195652
124	4a69C_C	0.0893093	0.276655	0.190981	4a69C	0.4095	0.3033	0.385542
125	1mn3A_A	0.36661	0.155015	0.129973	1mn3A	0.3294	0.3099	-1
126	2retA_A	0.0704707	0.29712	0.246684	2retA	0.3641	0.2468	0.130435
127	2rd1B_B	0.0785715	0.565947	0.0300546	2rd1B	0.2399	0.218	0.155556
128	2vxaA_A	0.0662875	0.327483	0.108753	2vxaA	0.3629	0.266	0.195876
129	1a6lA_A	0.00395128	0.56097	0.758621	1a6lA	0.3235	0.1814	0.260163
130	1wh5A_A	0.0383262	0.300607	0.442971	1wh5A	0.4281	0.275	0.4
131	4pxvC_C	0.0245973	0.793449	0.0742706	4pxvC	0.2383	0.2359	0.461538
132	1vr4B_B	0.0559727	0.235097	0.519894	1vr4B	0.4059	0.2647	0.0780142
133	1j3tA_A	0.0770616	0.300311	0.190981	1j3tA	0.285	0.234	0.0892857
134	1lujB_B	0.0551797	0.814923	0.00530504	1lujB	0.4194	0.2967	0.333333
135	2exdA_A	0.104471	0.264656	0.201592	2exdA	0.2461	0.1998	0.119266
136	1mj2A_A	0.00511628	0.46538	0.602122	1mj2A	0.4225	0.231	0.364486
137	2bykA_A	0.0613799	0.692315	0.0414365	2bykA	0.4259	0.3082	0.433735
138	2edyA_A	0.0731147	0.267001	0.366048	2edyA	0.2693	0.167	0.0633803
139	1b72A_A	0.0924108	0.478659	0.0530504	1b72A	0.4321	0.3179	0.214286
140	2gjtA_A	0.0104883	0.843963	0.0954907	2gjtA	0.3885	0.244	0.298077
141	2ekyB_B	0.0422217	0.301631	0.429708	2ekyB	0.3553	0.2052	0.262712
142	2da5A_A	0.00535623	0.385154	0.538462	2da5A	0.3781	0.2624	0.409091
143	1p5tA_A	0.0425021	0.478872	0.135279	1p5tA	0.3619	0.1788	0.170543
144	4rz9A_A	0.00276284	0.577482	0.909814	4rz9A	0.3467	0.1217	0.164948
145	2enmA_A	0.131333	0.235126	0.220159	2enmA	0.2159	0.1667	0.0327869
146	2gpeD_D	0.12678	0.349911	0.0530726	2gpeD	0.3885	0.3762	0.432836
147	1n88A_A	0.0462942	0.307877	0.366048	1n88A	0.291	0.1752	0.333333
148	1w7oA_A	0.00462644	0.53559	0.748011	1w7oA	0.3554	0.1909	0.210145
149	1le6A_A	0.0053225	0.434444	0.562334	1le6A	0.4137	0.1884	0.23741
150	2n8sA_A	0.0375897	0.775528	0.071618	2n8sA	0.2104	0.213	0.157895
151	2vo9A_A	0.00504291	0.521054	0.575597	2vo9A	0.38	0.1739	0.242038
152	4bwhA_A	0.0389418	0.313043	0.384615	4bwhA	0.245	0.1864	0.20354
153	4picA_A	0.00532734	0.490599	0.517241	4picA	0.4029	0.1472	0.146893
154	1pufA_A	0.0689065	0.563824	0.0636605	1pufA	0.4267	0.2886	0.298969
155	2wwmD_D	0.0928195	0.332507	0.0875332	2wwmD	0.2639	0.1735	0.0136986
156	3hffA_A	0.0645105	0.434531	0.108753	3hffA	0.2481	0.1587	0.0634921
157	2c52B_B	0.164485	0.211892	0.220159	2c52B	0.3737	0.3197	0.35443
158	2u1aA_A	0.0339427	0.31296	0.424403	2u1aA	0.2605	0.1962	0.295238
159	2c46B_B	0.00409199	0.687554	0.65252	2c46B	0.3453	0.1088	0.161905
160	2moeA_A	0.0391039	0.307191	0.456233	2moeA	0.29	0.2349	0.295455
161	1rttA_A	0.00492327	0.53423	0.681698	1rttA	0.3837	0.1438	0.174603
162	1g91A_A	0.0374986	0.311633	0.429708	1g91A	0.2931	0.2062	0.135135
163	2rruA_A	0.0817216	0.632227	0.0371353	2rruA	0.3657	0.3357	0.507463
164	1bpvA_A	0.0587427	0.292846	0.421751	1bpvA	0.2535	0.1734	0.0942029
165	1erdA_A	0.0274227	0.838222	0.0742706	1erdA	0.3119	0.3404	0.491525
166	1ea4F_F	0.088562	0.559537	0.0501393	1ea4F	0.3889	0.3947	0.453125
167	1ui0A_A	0.00452007	0.593616	0.750663	1ui0A	0.3999	0.1154	0.195
168	3n4kA_A	0.00512174	0.554392	0.554377	3n4kA	0.352	0.1137	0.153846
169	2p30A_A	0.00489051	0.561863	0.692308	2p30A	0.3949	0.138	0.214286
170	4n69A_A	0.00198925	0.826876	0.681698	4n69A	0.3954	0.1068	0.146825
171	1ev14_4	0.0260986	0.969306	0.0344828	1ev14	0.2431	0.2146	0.234043
172	2fggA_A	0.0337801	0.656478	0.127321	2fggA	0.3973	0.2624	0.222222
173	1w2lA_A	0.00267084	0.543991	1.08223	1w2lA	0.3173	0.2117	0.323529
174	1ny4A_A	0.121654	0.236245	0.328912	1ny4A	0.247	0.1949	0.0917431
175	1jbmA_A	0.0591072	0.538609	0.106101	1jbmA	0.2859	0.2124	0.0325203
176	2c2cA_A	0.00432766	0.511428	0.970822	2c2cA	0.309	0.1864	0.307692
177	4p6pB_B	0.00387067	0.681793	0.795756	4p6pB	0.3993	0.122	0.109244
178	3u7rA_A	0.00486939	0.572415	0.702918	3u7rA	0.3838	0.1189	0.176166
179	2d8hA_A	0.0699887	0.298916	0.360743	2d8hA	0.2428	0.174	0.122807
180	1pugA_A	0.0228193	0.746822	0.129973	1pugA	0.4317	0.2489	0.222222
181	2vocA_A	0.0623576	0.435116	0.132626	2vocA	0.3498	0.1897	0.274194
182	1bfmA_A	0.0941664	0.283398	0.289125	1bfmA	0.4104	0.322	0.356322
183	2op7A_A	0.0421893	0.74217	0.0848806	2op7A	0.2385	0.2461	0.148649
184	2c1dB_B	0.00533069	0.500816	0.618037	2c1dB	0.3541	0.1838	0.223684
185	1cw0A_A	0.00412416	0.617336	0.830239	1cw0A	0.3991	0.168	0.192982
186	1fjlA_A	0.116316	0.428709	0.0636605	1fjlA	0.4411	0.3345	0.361446
187	1hhvA_A	0.0821082	0.249928	0.432361	1hhvA	0.233	0.1987	0.153846
188	2nr5E_E	0.092975	0.575839	0.0450928	2nr5E	0.4154	0.3706	0.37037
189	2dclA_A	0.049143	0.320059	0.350133	2dclA	0.3312	0.2009	0.303279
190	3cglF_F	0.074535	0.626402	0.061008	3cglF	0.2112	0.184	0
191	4q97A_A	0.0755946	0.445043	0.106101	4q97A	0.308	0.1961	0.176923
192	1auuA_A	0.048103	0.660095	0.100796	1auuA	0.1817	0.1738	0.0721649
193	2j8xA_A	0.00325053	0.756145	0.782493	2j8xA	0.4873	0.1311	0.15678
194	2egcA_A	0.0728246	0.315073	0.244032	2egcA	0.2615	0.2078	0.0789474
195	1u07A_A	0.0739579	0.381497	0.127321	1u07A	0.3377	0.2062	0.280374
196	1j0pA_A	0.00526546	0.515155	0.700265	1j0pA	0.3859	0.2124	0.268908
197	2avgA_A	0.0530326	0.279498	0.594164	2avgA	0.2771	0.1759	0.0671141
198	2ad6B_B	0.012916	1.0599	0.0503979	2ad6B	0.332	0.2817	0.356322
199	1zs4A_A	0.0713672	0.812599	0.0185676	1zs4A	0.4263	0.29	0.282828
200	2ezwA_A	0.19798	0.272002	0.145889	2ezwA	0.3113	0.296	0.42029
201	1h3oA_A	0.190633	0.363659	0.0557029	1h3oA	0.3815	0.3681	0.397059
202	2vxwA_A	0.0856891	0.427516	0.106101	2vxwA	0.3236	0.2249	0.16
203	2cqnA_A	0.0641726	0.316382	0.30504	2cqnA	0.3851	0.2539	0.413793
204	3tr7A_A	0.00376139	0.718302	0.822281	3tr7A	0.3777	0.1103	0.175676
205	1i11A_A	0.152474	0.222571	0.339523	1i11A	0.3318	0.2615	0.414634
206	3cxmA_A	0.00247511	0.769911	0.877984	3cxmA	0.3723	0.098	0.159184
207	3b83C_C	0.100317	0.342196	0.103448	3b83C	0.2493	0.1691	0.027972
208	2j28X_X	0.0683041	0.308283	0.34748	2j28X	0.3351	0.2851	0.302326
209	3zoqA_A	0.00286751	0.724971	0.904509	3zoqA	0.4328	0.1299	0.160173
210	2dncA_A	0.0868351	0.266717	0.435013	2dncA	0.2504	0.1753	0.057971
211	1jb0E_E	0.0973485	0.485773	0.0795756	1jb0E	0.2499	0.2141	0.158416
212	1vq3C_C	0.0390649	0.711206	0.124668	1vq3C	0.3615	0.2094	0.397849
213	1jfiA_A	0.15917	0.352127	0.0769231	1jfiA	0.395	0.3197	0.263736
214	2d3oW_W	0.221791	0.274694	0.175066	2d3oW	0.3983	0.3318	0.357143
215	1humA_A	0.0898622	0.300182	0.339523	1humA	0.3242	0.2257	0.158416
216	1hroA_A	0.00301623	0.550723	1.16446	1hroA	0.3362	0.1969	0.245902
217	1p1lA_A	0.0577785	0.323135	0.360743	1p1lA	0.3833	0.2141	0.303571
218	2dahA_A	0.082023	0.607762	0.0742706	2dahA	0.3368	0.3039	0.383562
219	2asyA_A	0.0421138	0.316339	0.509284	2asyA	0.2711	0.1819	0.351852
220	1pzrA_A	0.159928	0.300638	0.151194	1pzrA	0.3319	0.2934	0.313253
221	1eah4_4	0.0453811	1.02124	0.00265957	1eah4	0.2762	0.2238	0.280899
222	3qp3A_A	0.0945804	0.301654	0.30504	3qp3A	0.2447	0.1762	0.0642857
223	1l0lI_I	0.160025	0.476538	0.061008	1l0lI	0.1881	0.1828	0.328947
224	1uhfA_A	0.1169	0.369615	0.0981432	1uhfA	0.2168	0.1811	0.0172414
225	1yo4A_A	0.0648746	0.290503	0.530504	1yo4A	0.2473	0.1733	0.0813008
226	2ysbA_A	0.106232	0.608836	0.0450928	2ysbA	0.2098	0.2071	0.101124
227	1riiA_A	0.00224207	0.759839	0.97878	1riiA	0.4362	0.1041	0.146245
228	4dheA_A	0.00482027	0.672661	0.793103	4dheA	0.406	0.102	0.151376
229	5uivA_A	0.00461009	0.761048	0.721485	5uivA	0.3654	0.1272	0.151515
230	1iyrA_A	0.0604757	0.30809	0.469496	1iyrA	0.398	0.251	0.271845
231	5fvlA_A	0.247586	0.211559	0.350133	5fvlA	0.3705	0.2213	0.226415
232	3rnjA_A	0.0906677	0.617991	0.066313	3rnjA	0.2319	0.1916	0.0550459
233	3pucA_A	0.121923	0.304635	0.233422	3pucA	0.2575	0.1765	0.0137931
234	1h31A_A	0.00252807	0.797476	0.933687	1h31A	0.3623	0.1225	0.157895
235	2j59M_M	0.129764	0.600162	0.0450928	2j59M	0.187	0.1834	0.17
236	1ufiA_A	0.443567	0.520709	0.0244565	1ufiA	0.4031	0.3902	0.432836
237	2oocB_B	0.197638	0.27164	0.281167	2oocB	0.3984	0.235	0.195312
238	1fjgD_D	0.00211992	0.800294	0.965517	1fjgD	0.4336	0.1278	0.172897
239	2booA_A	0.00265681	0.732023	1.03183	2booA	0.4001	0.1066	0.171674
240	1kbhB_B	0.179209	0.294795	0.217507	1kbhB	0.3701	0.3075	0.333333
241	1g6zA_A	0.0541958	0.310985	0.511936	1g6zA	0.3174	0.2315	0.210526
242	2c0sA_A	0.1175	0.195976	0.535809	2c0sA	0.4032	0.3215	0.392405
243	3o2bC_C	0.00512034	0.942052	0.299735	3o2bC	0.3447	0.1956	0.232
244	2ysiA_A	0.1001	0.551527	0.0833333	2ysiA	0.2059	0.2117	0.0987654
245	2vo8A_A	0.102246	0.322355	0.177719	2vo8A	0.2431	0.2054	0.208791
246	1t3uB_B	0.0517657	1.00455	0.0189189	1t3uB	0.4351	0.2499	0.217391
247	4q9cA_A	0.0938492	0.30559	0.355438	4q9cA	0.3777	0.2205	0.176923
248	1tueD_D	0.00495265	0.739477	0.732095	1tueD	0.3737	0.1126	0.140909
249	2elkA_A	0.0761397	0.587767	0.108753	2elkA	0.3959	0.3364	0.450704

## Sheet: d1ospo
	structureId	b-phipsi	w-rdist	t-alpha	candidate	3D	3D-cand	2D-identity
0	1h30A_A	0.00186984	0.32382	0.00847458	1h30A	0.2959	0.2217	0.425764
1	2f54K_K	0.000642881	0.569117	0.0112994	2f54K	0.214	0.2444	0.496599
2	4hanA_A	0.00550584	0.269723	0.0141243	4hanA	0.285	0.2567	0.442159
3	1ypzE_E	0.0122471	0.227837	0.00706215	1ypzE	0.2635	0.3014	0.511785
4	1adqH_H	0.00700329	0.240367	0.0396476	1adqH	0.3069	0.3318	0.4377
5	2wzr3_3	0.00183391	0.419849	0.00425532	2wzr3	0.2399	0.2607	0.368263
6	1moeA_A	0.00895144	0.330921	0.00854701	1moeA	0.2633	0.2716	0.563934
7	2j43A_A	0.0108713	0.756947	0	2j43A	0.2941	0.3246	0.456869
8	4imlA_A	0.00140104	0.252747	0.172185	4imlA	0.29	0.3045	0.487421
9	3ov6A_A	0.0241377	0.3387	0.00141443	3ov6A	0.2783	0.2628	0.465517
10	4wm7C_C	0.0138185	0.27617	0.03207	4wm7C	0.2311	0.2339	0.41791
11	1jlxA_A	0.00894081	0.271301	0.0564972	1jlxA	0.3316	0.2929	0.502841
12	1etzA_A	0.000202536	0.641805	0.080916	1etzA	0.2998	0.3332	0.498328
13	3grwA_A	0.00216802	0.693715	0.00568182	3grwA	0.2407	0.2753	0.505085
14	5gruL_L	0.00380147	0.29394	0.0678733	5gruL	0.2778	0.2963	0.573883
15	3vbfC_C	0.0141651	0.363187	0.00564972	3vbfC	0.2365	0.2427	0.325069
16	2ohhA_A	0.0567894	0.38926	0	2ohhA	0.3111	0.222	0.346639
17	3tqqA_A	0.0437036	0.464989	0	3tqqA	0.3078	0.2723	0.271462
18	1ko7A_A	0.039745	0.313687	0.00283286	1ko7A	0.3191	0.2921	0.285714
19	1gl4A_A	0.00137689	0.797921	0.0427099	1gl4A	0.2822	0.2651	0.529762
20	4wzfB_B	0.000165187	0.952002	0.0143266	4wzfB	0.283	0.2912	0.463415
21	1tjgH_H	0.00385074	0.191086	0.114961	1tjgH	0.322	0.337	0.449838
22	1fj1E_E	0.0298046	0.0512344	0.0536723	1fj1E	0.9663	0.9663	0.753623
23	1r17A_A	0.0213285	0.350304	0.0112994	1r17A	0.3161	0.2635	0.543662
24	1zt2A_A	0.0461877	0.612948	0	1zt2A	0.27	0.2249	0.359223
25	1axkB_B	0.00528644	0.358781	0.0466102	1axkB	0.3885	0.2823	0.457077
26	2h26A_A	0.0316631	0.313234	0.0240113	2h26A	0.269	0.248	0.163951
27	4hr6C_C	0.0110612	0.813058	0.00141243	4hr6C	0.2686	0.2596	0.50152
28	1onqA_A	0.0284371	0.325255	0.029661	1onqA	0.2688	0.2531	0.449438
29	4lejA_A	0.0107675	0.464622	0.00141443	4lejA	0.3092	0.2408	0.421412
30	1bev3_3	0.0135983	0.355579	0.0310734	1bev3	0.2308	0.2367	0.402941
31	1aym3_3	0.0147284	0.349006	0.0427099	1aym3	0.2485	0.2574	0.402985
32	2o61B_B	0.0218624	0.238699	0.0819209	2o61B	0.3145	0.2668	0.448276
33	4pofA_A	0.0476837	0.749636	0	4pofA	0.2426	0.24	0.335121
34	1ev13_3	0.0201192	0.366258	0.0172414	1ev13	0.2386	0.2467	0.380117
35	1hri3_3	0.0124261	0.334573	0.0598802	1hri3	0.229	0.239	0.378698
36	2x1kA_A	0.0224015	0.282102	0.0662651	2x1kA	0.1886	0.2158	0.349845
37	1hyrC_C	0.0134702	0.364474	0.0366032	1hyrC	0.2778	0.2605	0.434174
38	2f9cA_A	0.0601286	0.251486	0.0240113	2f9cA	0.3505	0.2961	0.490566
39	4k3eL_L	0.00215088	0.388775	0.0858896	4k3eL	0.2953	0.3288	0.465347
40	1etzB_B	0.0103401	0.293892	0.0993789	1etzB	0.2934	0.3139	0.575342
41	1frtA_A	0.0223145	0.379387	0.0112994	1frtA	0.2657	0.2531	0.387534
42	1vpkA_A	0.0297969	0.360027	0.0240113	1vpkA	0.3288	0.2503	0.431655
43	4e2sA_A	0.00234864	0.93282	0.00141443	4e2sA	0.2963	0.2904	0.476471
44	5mp6L_L	0.00523056	0.284085	0.135593	5mp6L	0.309	0.3356	0.493289
45	2h9lA_A	0.00230898	0.838743	0.018705	2h9lA	0.2851	0.2389	0.573446
46	2ewnA_A	0.0381339	0.689367	0.00141243	2ewnA	0.2936	0.2484	0.364303
47	3k5rA_A	0.00486922	0.859165	0.00141443	3k5rA	0.26	0.2868	0.490196
48	1oxuA_A	0.0185682	0.361098	0.0437853	1oxuA	0.3521	0.2793	0.388095
49	3cqoA_A	0.00605921	0.327916	0.117232	3cqoA	0.287	0.2594	0.453782
50	5dxdA_A	0.000459461	0.984699	0.026087	5dxdA	0.2859	0.3011	0.441718
51	5wpiA_A	0.0583471	0.796363	0	5wpiA	0.2984	0.2307	0.290323
52	4jo1L_L	0.00175891	0.376493	0.15122	4jo1L	0.2896	0.3216	0.543554
53	4f7eA_A	0.0370664	0.325939	0.0522599	4f7eA	0.2809	0.266	0.469208
54	1bu8A_A	0.0286551	0.348468	0.0466102	1bu8A	0.3532	0.2386	0.364729
55	1f58H_H	0.00682408	0.277548	0.147488	1f58H	0.2955	0.3155	0.492063
56	3cjiB_B	0.0142838	0.378658	0.0367232	3cjiB	0.2452	0.2541	0.372093
57	2gkiB_B	0.0097346	0.331756	0.0993789	2gkiB	0.2952	0.3064	0.474164
58	1tlbA_A	0.061524	0.791423	0	1tlbA	0.323	0.2596	0.310185
59	1pxzA_A	0.0120873	0.836649	0.00141443	1pxzA	0.3227	0.2587	0.457286
60	1r1zA_A	0.000994228	0.983788	0.03207	1r1zA	0.2739	0.2769	0.440476
61	3kygA_A	0.0103654	0.402105	0.0240113	3kygA	0.2599	0.2778	0.516129
62	1ze1A_A	0.039384	0.347987	0.0423729	1ze1A	0.2677	0.234	0.351351
63	1gsaA_A	0.0454766	0.762621	0.00141243	1gsaA	0.2776	0.2379	0.39
64	3dbxA_A	0.0357938	0.348519	0.049435	3dbxA	0.292	0.2706	0.46875
65	1s4mA_A	0.0315857	0.662258	0.00141443	1s4mA	0.2857	0.2653	0.307692
66	4runB_B	0.00169302	1.08181	0.00141243	4runB	0.2573	0.3776	0.383803
67	3jvgB_B	0.0271152	0.373564	0.0353107	3jvgB	0.2804	0.2687	0.422222
68	1h6uA_A	0.038881	0.261918	0.0909091	1h6uA	0.3309	0.2906	0.304245
69	5k0uA_A	0.0310404	0.384731	0.0231214	5k0uA	0.2419	0.2345	0.356757
70	1kskA_A	0.0200479	0.389665	0.026087	1kskA	0.2414	0.2571	0.35277
71	4k71B_B	0.0178695	0.352958	0.079096	4k71B	0.2706	0.2612	0.432203
72	1d4m3_3	0.0168011	0.338496	0.0959752	1d4m3	0.2325	0.2413	0.416168
73	2d0jA_A	0.0311083	0.895488	0.00141243	2d0jA	0.2398	0.2459	0.266319
74	4pq9A_A	0.00115572	0.98433	0.0396476	4pq9A	0.281	0.2958	0.466877
75	1vavA_A	0.00132085	1.01755	0.00988701	1vavA	0.2942	0.3212	0.503268
76	1cg2A_A	0.0582302	0.311097	0.0520059	1cg2A	0.3177	0.2303	0.33617
77	1e7pB_B	0.0756443	0.733567	0	1e7pB	0.2695	0.2787	0.234694
78	3o4sA_A	0.0609586	0.86098	0	3o4sA	0.2603	0.2318	0.268765
79	1vm7A_A	0.0603551	0.87081	0	1vm7A	0.2712	0.2406	0.266821
80	3wv6A_A	0.00247632	0.808716	0.0480226	3wv6A	0.3217	0.2943	0.458886
81	1ze1D_D	0.0395161	0.393226	0.00847458	1ze1D	0.2667	0.2443	0.277647
82	3ckfA_A	0.000591519	0.70311	0.183946	3ckfA	0.7489	0.8365	0.832669
83	1zt4C_C	0.0584592	0.320785	0.0488889	1zt4C	0.2841	0.2643	0.444444
84	1nr0A_A	0.000776616	0.677395	0.189266	1nr0A	0.4357	0.2258	0.318818
85	1efvB_B	0.0377379	0.713823	0.00141443	1efvB	0.2384	0.2378	0.336986
86	5fcsH_H	0.00217893	0.701677	0.0909091	5fcsH	0.3701	0.3908	0.508039
87	3do7A_A	0.0247545	0.360804	0.0678733	3do7A	0.3123	0.2772	0.395225
88	1dr9A_A	0.00272969	0.419364	0.0776256	1dr9A	0.298	0.349	0.530249
89	4fu4A_A	0.0201957	0.342848	0.0960452	4fu4A	0.3581	0.275	0.381062
90	2in5A_A	0.00145212	0.989027	0.0305677	2in5A	0.2983	0.3677	0.456954
91	4fq2L_L	0.00729958	0.276461	0.191919	4fq2L	0.2764	0.31	0.436667
92	5lhtA_A	0.0497353	0.356637	0.0396476	5lhtA	0.2807	0.2584	0.311721
93	2ia5H_H	0.0879811	0.277285	0.0231214	2ia5H	0.2915	0.2587	0.257471
94	2vd3A_A	0.0410801	0.39186	0.0128755	2vd3A	0.2819	0.2561	0.330808
95	3ppzA_A	0.0657467	0.876163	0	3ppzA	0.2792	0.2701	0.309091
96	1a3rL_L	0.00782816	0.242324	0.222798	1a3rL	0.3071	0.3384	0.569892
97	1jp5A_A	0.00095624	0.944313	0.0976744	1jp5A	0.2471	0.261	0.528481
98	3h7mA_A	0.0506422	0.94377	0	3h7mA	0.2319	0.2479	0.330484
99	2jenA_A	0.00547756	1.00152	0.00141243	2jenA	0.2518	0.2654	0.536184
100	2p82A_A	0.0511114	0.849435	0.00141243	2p82A	0.2496	0.2131	0.273333
101	1occB_B	0.0480336	0.374046	0.024602	1occB	0.2453	0.2629	0.321839
102	1uypA_A	0.00138431	0.685663	0.170904	1uypA	0.3553	0.2403	0.42094
103	1lw7A_A	0.103562	0.266405	0.019774	1lw7A	0.2729	0.2237	0.227926
104	1om0A_A	0.0583918	0.93576	0	1om0A	0.2442	0.2308	0.282878
105	2bmoB_B	0.062444	0.916125	0	2bmoB	0.2359	0.2879	0.344615
106	1agjA_A	0.039958	0.97514	0	1agjA	0.2372	0.2434	0.464615
107	1cvwH_H	0.0316007	0.990252	0	1cvwH	0.213	0.2114	0.414201
108	3rglA_A	0.0868831	0.806282	0	3rglA	0.2554	0.234	0.276284
109	5c8cA_A	0.0154527	0.338627	0.141935	5c8cA	0.2257	0.2208	0.297101
110	1m56B_B	0.0552784	0.33424	0.0614693	1m56B	0.2333	0.2278	0.308094
111	1ar1B_B	0.0523771	0.366233	0.039548	1ar1B	0.2087	0.2081	0.355742
112	1r2yA_A	0.0636407	0.80253	0.00141243	1r2yA	0.3037	0.287	0.382114
113	1a6zA_A	0.0195168	0.37997	0.079096	1a6zA	0.2707	0.2563	0.461988
114	1jofA_A	0.00215867	0.847599	0.0918079	1jofA	0.3086	0.2371	0.52551
115	1fd9A_A	0.0920851	0.307463	0.0211864	1fd9A	0.2649	0.3063	0.235457
116	2agjH_H	0.0227789	0.358399	0.101089	2agjH	0.3155	0.3409	0.5
117	1b0fA_A	0.0138312	1.04983	0	1b0fA	0.1861	0.2056	0.418462
118	1oq1A_A	0.00741182	1.01528	0.00141243	1oq1A	0.2331	0.2622	0.435484
119	4qiiB_B	0.106047	0.658407	0	4qiiB	0.2489	0.2205	0.251748
120	3r7dA_A	0.0883628	0.82942	0	3r7dA	0.2579	0.2333	0.262651
121	5w7zB_B	0.035618	0.380616	0.0579096	5w7zB	0.3299	0.2459	0.443925
122	1gzfB_B	0.0446527	0.978981	0	1gzfB	0.1961	0.2213	0.229111
123	5ad1A_A	0.0892962	0.817198	0	5ad1A	0.2638	0.2387	0.260563
124	5iqkB_B	0.0544011	0.95647	0	5iqkB	0.2324	0.2208	0.292191
125	1jovA_A	0.00223115	0.941815	0.0522599	1jovA	0.2474	0.235	0.57508
126	1s18A_A	0.00153869	0.889533	0.135593	1s18A	0.3026	0.2551	0.524725
127	3ml5A_A	0.0330052	0.955307	0.00141243	3ml5A	0.2534	0.2449	0.368852
128	2oqrA_A	0.0673591	0.284029	0.069209	2oqrA	0.2956	0.3192	0.244681
129	1dbnA_A	0.00130685	1.00559	0.0567164	1dbnA	0.2633	0.2725	0.527869
130	3ky7A_A	0.0680769	0.278421	0.0776256	3ky7A	0.2615	0.2792	0.167883
131	5e8eB_B	0.0118226	0.398827	0.0842266	5e8eB	0.2956	0.3169	0.465409
132	2yzqA_A	0.0468181	0.842799	0.00141443	2yzqA	0.221	0.239	0.203704
133	5jzgB_B	0.0225163	0.393073	0.0662651	5jzgB	0.2388	0.2498	0.408955
134	5dhxB_B	0.00128064	0.94428	0.127389	5dhxB	0.2945	0.3123	0.569492
135	3do7B_B	0.0523046	0.288931	0.121469	3do7B	0.3142	0.2804	0.420054
136	1qh3A_A	0.0718443	0.932189	0	1qh3A	0.2992	0.2922	0.360656
137	2b2cA_A	0.0623065	0.892617	0.00141243	2b2cA	0.2987	0.2789	0.33012
138	4j1xC_C	0.0176423	0.367524	0.127389	4j1xC	0.2845	0.3365	0.262857
139	5lxaH_H	0.0017083	0.934003	0.104524	5lxaH	0.2771	0.2875	0.549342
140	4w9uB_B	0.128533	0.662505	0	4w9uB	0.2803	0.208	0.178236
141	1zatA_A	0.0501103	0.400972	0.0240113	1zatA	0.3056	0.3083	0.416168
142	2trcP_P	0.0812979	0.303399	0.0598802	2trcP	0.2379	0.2673	0.285311
143	4ynyB_B	0.00546324	0.329344	0.250883	4ynyB	0.3041	0.347	0.48495
144	2wbmA_A	0.0894803	0.255546	0.0614693	2wbmA	0.2664	0.2792	0.217949
145	4nv7B_B	0.0586484	0.926985	0.00141243	4nv7B	0.2994	0.2833	0.351852
146	1iawA_A	0.062303	0.21907	0.134181	1iawA	0.3132	0.2732	0.311436
147	4tr8A_A	0.0363737	0.365345	0.0988701	4tr8A	0.315	0.2452	0.480198
148	4izgA_A	0.0615137	0.793674	0.00141443	4izgA	0.2693	0.2052	0.244399
149	1cp9A_A	0.222353	0.26853	0.00988701	1cp9A	0.2415	0.2855	0.039627
150	1sujA_A	0.00770876	0.387144	0.139831	1sujA	0.3258	0.2522	0.466019
151	5i84A_A	0.0791089	0.833414	0.00141243	5i84A	0.2382	0.2037	0.264108
152	3fuxC_C	0.089043	0.723577	0.00141243	3fuxC	0.3214	0.3101	0.245146
153	1g9fA_A	0.00167967	0.994234	0.0598802	1g9fA	0.2371	0.2439	0.45509
154	1hxmA_A	0.00242347	0.481885	0.158756	1hxmA	0.2566	0.2928	0.491694
155	1gbgA_A	0.00177865	1.02353	0.0335766	1gbgA	0.2758	0.3087	0.493243
156	3wmmH_H	0.0525784	0.325449	0.120056	3wmmH	0.2303	0.226	0.353591
157	1b9mA_A	0.0582232	0.394426	0.0305677	1b9mA	0.2776	0.2749	0.255583
158	2y5sB_B	0.0765763	0.943564	0	2y5sB	0.2617	0.2415	0.197753
159	1ckqA_A	0.067704	0.707579	0.00141443	1ckqA	0.2324	0.2265	0.298429
160	1xo8A_A	0.0669558	0.960201	0	1xo8A	0.185	0.2598	0.390071
161	1dc1B_B	0.157787	0.286757	0.0183616	1dc1B	0.3315	0.2861	0.194915
162	3wp4A_A	0.0179599	1.02325	0.00141243	3wp4A	0.2759	0.2962	0.53268
163	5sv4B_B	0.0013018	1.14137	0.0157819	5sv4B	0.2055	0.338	0.343066
164	1j1tA_A	0.00166637	1.01408	0.058296	1j1tA	0.2576	0.2776	0.488746
165	4eq9A_A	0.0483997	0.908285	0.00141443	4eq9A	0.2415	0.2493	0.321429
166	3jb9Y_Y	0.0908779	0.341371	0.039548	3jb9Y	0.2434	0.2372	0.24878
167	1dilA_A	0.00209553	0.842311	0.162429	1dilA	0.308	0.2267	0.507389
168	1qs0A_A	0.105612	0.648742	0.00141243	1qs0A	0.2793	0.204	0.209738
169	1f97A_A	0.00715071	0.365827	0.2	1f97A	0.2684	0.3051	0.433121
170	3c98B_B	0.369357	0.300593	0.00282486	3c98B	0.2583	0.2748	0.0291667
171	1u02A_A	0.0665957	0.929128	0.00141243	1u02A	0.2101	0.2269	0.215026
172	1y4wA_A	0.00170407	0.625659	0.264124	1y4wA	0.3871	0.2228
173	2a5zC_C	0.0019387	0.898707	0.141935	2a5zC	0.2708	0.2813	0.527508
174	3h81A_A	0.111052	0.85066	0	3h81A	0.2899	0.2859	0.203883
175	1tmf1_1	0.0844908	0.293246	0.079096	1tmf1	0.2338	0.2182	0.327273
176	2psfA_A	0.105097	0.897065	0	2psfA	0.2637	0.2289	0.251142
177	1kzqA_A	0.00280261	0.440485	0.154976	1kzqA	0.2962	0.2945	0.413994
178	3sm4C_C	0.094296	0.920643	0	3sm4C	0.2187	0.2331	0.169951
179	3fd2A_A	0.111484	0.340107	0.0225989	3fd2A	0.2542	0.2056	0.242363
180	2qlvB_B	0.0199894	0.324793	0.235602	2qlvB	0.2292	0.3212	0.194647
181	4gvqA_A	0.058617	0.895155	0.00141443	4gvqA	0.2957	0.251	0.306792
182	2v78A_A	0.0734584	0.913011	0.00141243	2v78A	0.2936	0.2519	0.295508
183	1w52X_X	0.0429607	0.382125	0.0861582	1w52X	0.3617	0.2437	0.308571
184	4otkA_A	0.0938752	0.931818	0	4otkA	0.2486	0.2325	0.242857
185	1b12A_A	0.0024756	0.854126	0.120253	1b12A	0.1851	0.1909	0.443114
186	1fioA_A	0.807618	0.623998	0	1fioA	0.2378	0.2901	0.0182648
187	4matA_A	0.0341068	0.937123	0.00282486	4matA	0.2704	0.2556	0.354667
188	1q35A_A	0.0999101	0.808801	0.00141243	1q35A	0.2365	0.1994	0.253425
189	3o0dA_A	0.0413579	0.948623	0.00141443	3o0dA	0.2877	0.2547	0.332506
190	3mzfA_A	0.0372968	0.398178	0.0847458	3mzfA	0.3036	0.2389	0.366972
191	2h6bA_A	0.0624251	0.369835	0.0663842	2h6bA	0.2254	0.2328	0.320856
192	1tmf3_3	0.0587648	0.387698	0.058296	1tmf3	0.2344	0.2463	0.38484
193	5f1mA_A	0.0463069	0.943816	0.00141443	5f1mA	0.2675	0.2651	0.296791
194	1khiA_A	0.00173811	0.982683	0.0993789	1khiA	0.1992	0.3001	0.439114
195	2bhtA_A	0.0814918	0.907431	0.00141243	2bhtA	0.2334	0.2098	0.297561
196	1kcfA_A	0.115087	0.896343	0	1kcfA	0.2097	0.2164	0.169767
197	2q9uA_A	0.0786747	0.361248	0.059322	2q9uA	0.3137	0.2227	0.331263
198	2g9gA_A	0.00105762	1.02135	0.109718	2g9gA	0.2189	0.2674	0.486395
199	3cxmA_A	0.0843416	0.959396	0	3cxmA	0.2516	0.2583	0.234694
200	4jo5A_A	0.00214247	1.06984	0.0231214	4jo5A	0.2032	0.2644	0.467626
201	1p22A_A	0.0456953	0.352498	0.149718	1p22A	0.2846	0.2048	0.412417
202	2eigA_A	0.00111124	1.01878	0.116719	2eigA	0.2558	0.2735	0.534653
203	3rfhA_A	0.00199357	0.907231	0.166667	3rfhA	0.2818	0.2536	0.538462
204	6ehwB_B	0.00192891	0.92809	0.164474	6ehwB	0.2891	0.3011	0.507837
205	4d02A_A	0.0656237	0.328476	0.125706	4d02A	0.3048	0.2208	0.368996
206	1ouvA_A	0.281015	0.314337	0.0201729	1ouvA	0.3063	0.2954	0.0157791
207	2j0oA_A	0.21822	0.19719	0.0551416	2j0oA	0.2542	0.2346	0.156044
208	1qo2A_A	0.0690137	0.990947	0	1qo2A	0.2325	0.2404	0.251948
209	1cmxA_A	0.0646937	1.00995	0	1cmxA	0.1946	0.2188	0.232984
210	1isvA_A	0.046554	0.363456	0.135593	1isvA	0.4147	0.2768	0.328063
211	1hplA_A	0.0230537	0.38848	0.139831	1hplA	0.3539	0.2375	0.383367
212	4m7oA_A	0.116493	0.756896	0.00141243	4m7oA	0.2735	0.2714	0.22549
213	1upsA_A	0.00283519	0.518176	0.177966	1upsA	0.3756	0.2696	0.422222
214	5i9nA_A	0.0841456	0.928353	0.00141243	5i9nA	0.2384	0.2318	0.220339
215	3usuA_A	0.000991456	0.98831	0.168317	3usuA	0.2305	0.2311	0.434018
216	1ep0A_A	0.000448218	1.03694	0.1328	1ep0A	0.2164	0.2692	0.512456
217	1wv3A_A	0.00173943	0.974447	0.134615	1wv3A	0.2187	0.2735	0.421769
218	2ayuA_A	0.127732	0.362628	0.019774	2ayuA	0.275	0.2528	0.204846
219	1eioA_A	0.0108898	1.12808	0.00141243	1eioA	0.2464	0.4178	0.376384
220	1kijA_A	0.0592592	0.401498	0.0564972	1kijA	0.2999	0.2232	0.344227
221	5itvA_A	0.101405	0.950277	0	5itvA	0.2259	0.2235	0.191388
222	3i4iA_A	0.0018946	1.02949	0.0646617	3i4iA	0.2712	0.3016	0.480263
223	4pw0A_A	0.0892741	0.971596	0	4pw0A	0.2452	0.2341	0.263547
224	3ukgA_A	0.111776	0.285402	0.0727273	3ukgA	0.2356	0.2557	0.0820399
225	2gqfA_A	0.0602263	0.31199	0.170904	2gqfA	0.2732	0.2	0.283976
226	3cw2C_C	0.105413	0.264391	0.101695	3cw2C	0.3047	0.2932	0.309091
227	2pgcA_A	0.066814	0.974063	0.00141243	2pgcA	0.2311	0.2732	0.245179
228	5anmL_L	0.037457	0.3899	0.127389	5anmL	0.2862	0.3496	0.401899
229	1s7mA_A	0.0164834	0.353838	0.268817	1s7mA	0.2641	0.3679	0.342466
230	1xg5C_C	0.105585	0.950449	0	1xg5C	0.2512	0.2475	0.173397
231	4wvvA_A	0.00222617	1.12025	0.0172414	4wvvA	0.2094	0.3012	0.445693
232	5ix3A_A	0.0361921	1.05579	0.00141243	5ix3A	0.2434	0.3301	0.314103
233	1o1zA_A	0.069931	0.964497	0.00141243	1o1zA	0.2416	0.2586	0.287709
234	3r1iA_A	0.102532	0.960071	0	3r1iA	0.2324	0.2306	0.186603
235	2q2gA_A	0.0097896	0.353642	0.377432	2q2gA	0.2102	0.2731	0.454861
236	2x5nA_A	0.0538082	1.07347	0	2x5nA	0.259	0.3162	0.19726
237	1jkuA_A	0.160301	0.37246	0.00854701	1jkuA	0.2151	0.2064	0.0681818
238	1k23C_C	0.0686669	0.380413	0.0734463	1k23C	0.3197	0.2811	0.319512
239	3gc6A_A	0.0836824	0.867504	0.00141443	3gc6A	0.2559	0.2622	0.20936
240	3zs7A_A	0.0710525	0.920667	0.00141443	3zs7A	0.2584	0.2421	0.24186
241	1nbqA_A	0.0191911	0.368342	0.231304	1nbqA	0.2935	0.3309	0.450331
242	2vkxE_E	0.00702415	0.3748	0.311111	2vkxE	0.3059	0.3567	0.430421
243	1pguB_B	0.0026187	0.674358	0.225989	1pguB	0.4316	0.2255	0.321821
244	1hkfA_A	0.00160096	1.1494	0.0366032	1hkfA	0.1719	0.305	0.332075
245	1gx2A_A	0.140753	0.83201	0.00141243	1gx2A	0.2812	0.2429	0.035316
246	3wx5A_A	0.00235697	1.01992	0.058296	3wx5A	0.2607	0.2784	0.560811
247	2i14A_A	0.0520423	0.363977	0.161017	2i14A	0.2986	0.2195	0.318471
248	1ytdA_A	0.063195	0.34599	0.149718	1ytdA	0.2913	0.2138	0.305263
249	1fnyA_A	0.00234234	1.00445	0.0743551	1fnyA	0.2749	0.2888	0.519481

## Sheet: d1s28a1
	structureId	b-phipsi	w-rdist	t-alpha	candidate	3D	3D-cand	2D-identity
0	1s28A_A	4.04576e-05	0.0713086	0.00993377	1s28A	1	0.9843	0.923077
1	2wnyA_A	0.0029295	0.0620612	0.00165837	2wnyA	0.3405	0.321	0.457627
2	1psqA_A	0.000539661	0.256572	0.00165837	1psqA	0.3779	0.3139	0.362745
3	3mmhA_A	0.00268448	0.163758	0.00165563	3mmhA	0.3634	0.2887	0.557377
4	1c25A_A	0.00037749	0.268115	0.0117253	1c25A	0.3391	0.2829	0.364078
5	2r96A_A	0.00489126	0.279263	0	2r96A	0.382	0.2848	0.384956
6	4ok9A_A	0.00768312	0.0801966	0.00662252	4ok9A	0.2922	0.2589	0.291866
7	3r2jB_B	0.00128592	0.373156	0	3r2jB	0.3142	0.2281	0.340336
8	2cu1A_A	0.00451728	0.254301	0.00165563	2cu1A	0.2829	0.3181	0.408805
9	3ixrA_A	0.000773365	0.229438	0.0134228	3ixrA	0.3976	0.3309	0.369458
10	3lqyA_A	0.000599188	0.314527	0.0149007	3lqyA	0.3408	0.2602	0.353712
11	1t82B_B	0.00804973	0.0927219	0.00499168	1t82B	0.3293	0.3028	0.27451
12	1wljA_A	0.00239411	0.361566	0.00165563	1wljA	0.3424	0.2783	0.35023
13	1t0aA_A	0.00327312	0.0926176	0.031457	1t0aA	0.287	0.2476	0.323944
14	3erwA_A	0.00414747	0.416695	0	3erwA	0.3181	0.3092	0.394444
15	1sjwA_A	0.0017752	0.0701928	0.0662252	1sjwA	0.3256	0.2963	0.43956
16	1xpjA_A	0.00637975	0.0703678	0.0430464	1xpjA	0.2902	0.2919	0.347826
17	1jj2I_I	0.00280152	0.11039	0.00827815	1jj2I	0.2772	0.2552	0.404255
18	4mfgA_A	0.0149057	0.0673279	0.00827815	4mfgA	0.3063	0.2416	0.47619
19	3tgvA_A	0.0046927	0.236577	0.00165837	3tgvA	0.3196	0.2932	0.469613
20	1oa8D_D	0.0157837	0.147671	0	1oa8D	0.2601	0.2508	0.345745
21	5ojwB_B	0.00767389	0.0925853	0.016835	5ojwB	0.4616	0.4335	0.497076
22	2g6bA_A	0.000885248	0.196023	0.0151261	2g6bA	0.3401	0.2863	0.414634
23	2oiwA_A	0.0153146	0.208979	0	2oiwA	0.2672	0.2614	0.414773
24	2f8aA_A	0.000811287	0.289082	0.0115894	2f8aA	0.3387	0.2608	0.323276
25	2dllA_A	0.0133451	0.138977	0.00165563	2dllA	0.2747	0.2807	0.422619
26	5um7B_B	0.00538589	0.359273	0.00165563	5um7B	0.3259	0.3015	0.366492
27	4dsdA_A	0.00491016	0.0735317	0.0596491	4dsdA	0.3504	0.3565	0.431953
28	4xchA_A	0.00293151	0.0739664	0.0671378	4xchA	0.4357	0.386	0.44385
29	2b71A_A	0.00699671	0.224803	0.00165837	2b71A	0.3373	0.2719	0.38756
30	1l3iA_A	0.00041626	0.368848	0.0395869	1l3iA	0.2981	0.2382	0.303419
31	1mj2A_A	0.0136659	0.2437	0	1mj2A	0.2666	0.3019	0.272222
32	2oikC_C	0.0117807	0.0835124	0.0202703	2oikC	0.337	0.3207	0.457143
33	1uspA_A	0.000465846	0.528419	0.00662252	1uspA	0.2791	0.2647	0.326531
34	2hq7B_B	0.0154919	0.178729	0.00165563	2hq7B	0.362	0.342	0.388298
35	2f98C_C	0.00202919	0.101635	0.0529801	2f98C	0.3273	0.2958	0.393617
36	2atzA_A	0.00842456	0.427044	0	2atzA	0.3862	0.3129	0.380952
37	3d01L_L	0.00219433	0.103196	0.0546358	3d01L	0.3225	0.2737	0.430052
38	1vqsB_B	0.0243631	0.0688003	0.00496689	1vqsB	0.3802	0.422	0.361446
39	2g40A_A	0.000888239	0.155365	0.044702	2g40A	0.3423	0.2809	0.383886
40	1nn4A_A	0.0161912	0.117226	0.00165837	1nn4A	0.4362	0.3655	0.338308
41	5a8bC_C	0.00190911	0.118924	0.0185497	5a8bC	0.3675	0.3436	0.468208
42	3rmuA_A	0.0032351	0.115431	0.0289608	3rmuA	0.3788	0.3633	0.434286
43	2rb4A_A	0.00619253	0.22529	0.00331126	2rb4A	0.2788	0.2319	0.427136
44	1rvv1_1	0.0252408	0.0670977	0.00666667	1rvv1	0.4226	0.366	0.4
45	3dc7A_A	0.00882356	0.393569	0.00165563	3dc7A	0.378	0.27	0.359184
46	3eqzB_B	0.00877402	0.487834	0	3eqzB	0.3314	0.3314	0.430233
47	2eveA_A	0.00579233	0.11527	0.0219966	2eveA	0.2831	0.2569	0.414508
48	2bngC_C	0.0137913	0.19059	0.00165837	2bngC	0.2763	0.2606	0.447514
49	4r3vA_A	0.000879323	0.254984	0.0378007	4r3vA	0.3497	0.277	0.359091
50	2hl1B_B	0.0249727	0.189772	0	2hl1B	0.3351	0.3027	0.333333
51	2okvB_B	0.00358981	0.11808	0.0254669	2okvB	0.3026	0.2667	0.405263
52	1m4yA_A	0.00695885	0.11736	0.0115894	1m4yA	0.2748	0.2237	0.38835
53	1c2yA_A	0.0226462	0.0773592	0.00993377	1c2yA	0.4243	0.3655	0.40201
54	2ps1A_A	0.00483978	0.627473	0	2ps1A	0.299	0.2014	0.370968
55	3cmdB_B	0.00532105	0.518186	0.00165563	3cmdB	0.3006	0.2335	0.38914
56	4hpsA_A	0.000695856	0.436686	0.0289608	4hpsA	0.4396	0.3071	0.366667
57	2mf2A_A	0.00935234	0.084091	0.0596026	2mf2A	0.2994	0.2894	0.404372
58	3db7A_A	0.0224548	0.0880791	0.00499168	3db7A	0.3565	0.3565	0.427746
59	3svlB_B	0.0139173	0.317922	0.00165563	3svlB	0.3906	0.3005	0.299145
60	4josB_B	0.00265933	0.503448	0.00165837	4josB	0.4064	0.2697	0.324219
61	2hboA_A	0.0161476	0.176477	0.00165837	2hboA	0.3087	0.2907	0.324873
62	2o6rA_A	0.00828145	0.44658	0.00165563	2o6rA	0.2728	0.2166	0.231405
63	5im0B_B	0.00403986	0.683969	0	5im0B	0.2905	0.3831	0.409722
64	3elgA_A	0.00366439	0.106931	0.0615114	3elgA	0.3463	0.3463	0.333333
65	2dm8A_A	0.0104973	0.0957993	0.0431779	2dm8A	0.2672	0.2797	0.436364
66	1j7gA_A	0.00821281	0.0789307	0.0785714	1j7gA	0.2989	0.2689	0.434286
67	1p0zA_A	0.00168957	0.418393	0.00331126	1p0zA	0.2969	0.2878	0.344262
68	1tq8A_A	0.017729	0.122986	0.00165837	1tq8A	0.2742	0.2728	0.288462
69	1v8pF_F	0.0326255	0.0475773	0.0117253	1v8pF	0.2946	0.2686	0.225962
70	2mbfA_A	0.00806028	0.25005	0.00331126	2mbfA	0.2478	0.2843	0.302326
71	2p65A_A	0.0162483	0.301129	0.00165563	2p65A	0.3284	0.2533	0.314655
72	1q77A_A	0.0222309	0.091085	0.00834725	1q77A	0.2735	0.2565	0.291457
73	1twuA_A	0.0108964	0.333211	0.00165837	1twuA	0.3303	0.3105	0.376344
74	1gqpB_B	0.0121683	0.300896	0.00165837	1gqpB	0.3496	0.2616	0.334746
75	1qmvA_A	0.000375381	0.640337	0.0272109	1qmvA	0.4095	0.2908	0.336134
76	3nfdE_E	0.0201699	0.0505514	0.0449827	3nfdE	0.3159	0.2941	0.303922
77	2cq4A_A	0.00583139	0.0699568	0.127483	2cq4A	0.3547	0.3759	0.414634
78	1jkeA_A	0.00710679	0.0660952	0.120594	1jkeA	0.3145	0.285	0.398907
79	1mwwC_C	0.00713309	0.117282	0.0237288	1mwwC	0.3276	0.337	0.353933
80	1rilA_A	0.0140902	0.0882428	0.044702	1rilA	0.2871	0.2559	0.336683
81	5iwxA_A	0.00493996	0.092466	0.0882883	5iwxA	0.2963	0.2543	0.333333
82	2eavB_B	0.000753254	0.278584	0.0745033	2eavB	0.306	0.256	0.356808
83	3q7pA_A	0.0204037	0.340446	0	3q7pA	0.3509	0.3227	0.274336
84	3wmdB_B	0.00464022	0.115259	0.0504348	3wmdB	0.321	0.2882	0.358974
85	3ongB_B	0.0100225	0.384738	0.00165837	3ongB	0.3832	0.326	0.39
86	2coaA_A	0.0207596	0.0776388	0.031457	2coaA	0.3079	0.3079	0.44186
87	5xzqA_A	0.00566636	0.0978131	0.0805009	5xzqA	0.3738	0.4112	0.388889
88	1lopA_A	0.0113598	0.22717	0.00331126	1lopA	0.3267	0.2725	0.368932
89	1xtsA_A	0.00100641	0.204527	0.0467938	1xtsA	0.4044	0.3211	0.419512
90	2f86B_B	0.0111221	0.108953	0.0307167	2f86B	0.3101	0.3023	0.340314
91	2rrkA_A	0.00596483	0.0876024	0.0993377	2rrkA	0.2677	0.2469	0.435028
92	1o8oB_B	0.0102068	0.245255	0.00331126	1o8oB	0.4005	0.3401	0.386473
93	3gwyB_B	0.0127707	0.112477	0.0185497	3gwyB	0.2665	0.2559	0.37234
94	3kh7A_A	0.000820325	0.161487	0.0981818	3kh7A	0.3722	0.3156	0.362319
95	1jj2V_V	0.013815	0.0970458	0.0413907	1jj2V	0.2718	0.2357	0.298578
96	1x25B_B	0.00609174	0.370098	0.00331126	1x25B	0.3243	0.3195	0.276042
97	1y7pB_B	0.00260475	0.870274	0	1y7pB	0.3714	0.2517	0.324111
98	1x0hA_A	0.0165596	0.0953065	0.0331126	1x0hA	0.2991	0.3242	0.453416
99	1v5pA_A	0.0146221	0.100673	0.0364238	1v5pA	0.2771	0.2755	0.431034
100	1vhxA_A	0.00936761	0.105769	0.0486111	1vhxA	0.2796	0.2652	0.324742
101	5u2kA_A	0.0134189	0.529815	0	5u2kA	0.2997	0.2301	0.309322
102	2bj3C_C	0.00900419	0.641196	0	2bj3C	0.3577	0.3343	0.385027
103	3dihA_A	0.0243902	0.341679	0	3dihA	0.3027	0.3079	0.413793
104	2p6nA_A	0.00500066	0.113838	0.0612583	2p6nA	0.2714	0.2302	0.389163
105	2c0dB_B	0.00363731	0.394693	0.00332226	2c0dB	0.4145	0.321	0.436893
106	3boyA_A	0.00804812	0.113135	0.0463576	3boyA	0.2767	0.2452	0.293269
107	1khcA_A	0.00831627	0.109039	0.0522648	1khcA	0.266	0.2532	0.430168
108	2dp9A_A	0.0244473	0.141039	0.00165837	2dp9A	0.305	0.3066	0.451807
109	5dptB_B	0.0214425	0.210186	0.00165837	5dptB	0.2808	0.2834	0.411429
110	1wyqA_A	0.02198	0.0823319	0.0397351	1wyqA	0.3004	0.2975	0.379121
111	3khtA_A	0.0111308	0.42474	0.00165837	3khtA	0.372	0.3622	0.44
112	2dgqA_A	0.0156349	0.0938615	0.0467938	2dgqA	0.3335	0.3681	0.40625
113	2xgvA_A	0.0555892	0.0420392	0.00834725	2xgvA	0.3911	0.3751	0.278607
114	2fug7_7	0.00307292	0.108085	0.0942029	2fug7	0.4599	0.4542	0.553459
115	4mtsA_A	0.0176586	0.121537	0.00331126	4mtsA	0.3351	0.3273	0.403315
116	4ds3A_A	0.000795923	0.525977	0.0331126	4ds3A	0.3423	0.2624	0.37931
117	2ywdA_A	0.0135093	0.239718	0.00331126	2ywdA	0.2846	0.2104	0.334764
118	1tolA_A	0.00520619	0.117594	0.0522648	1tolA	0.2596	0.2289	0.217857
119	5vybA_A	0.0231695	0.103023	0.00993377	5vybA	0.2712	0.2495	0.280374
120	1hqkA_A	0.0330783	0.0840864	0.0134228	1hqkA	0.4188	0.3633	0.410256
121	2dboA_A	0.00741116	0.0897893	0.112339	2dboA	0.3195	0.286	0.44382
122	2k1hA_A	0.0082922	0.617013	0.00165563	2k1hA	0.3192	0.4066	0.482014
123	4h17A_A	0.000985455	0.458483	0.016835	4h17A	0.3388	0.2483	0.291498
124	3n2lC_C	0.00484544	0.771542	0.00165563	3n2lC	0.2879	0.2119	0.297297
125	1q5xA_A	0.0120558	0.330084	0.00331126	1q5xA	0.3013	0.2594	0.325472
126	1pegB_B	0.00563921	0.770993	0.00165563	1pegB	0.3306	0.2037	0.241791
127	1fkqA_A	0.0202288	0.39653	0.00165563	1fkqA	0.3259	0.3276	0.347826
128	1j6xB_B	0.0186064	0.179186	0.00331126	1j6xB	0.433	0.3884	0.472527
129	4pa1A_A	0.0199042	0.156122	0.00331126	4pa1A	0.3093	0.2679	0.346535
130	1bsoA_A	0.0205908	0.271489	0.00165837	1bsoA	0.3161	0.2632	0.44898
131	1pp8M_M	0.0162983	0.466087	0.00165563	1pp8M	0.2981	0.3104	0.342541
132	2dm0A_A	0.00386029	0.0982785	0.155629	2dm0A	0.3843	0.3843	0.394444
133	2yntA_A	0.00066274	0.427866	0.0844371	2yntA	0.3076	0.2035	0.308219
134	4qblE_E	0.00795076	0.0890449	0.139623	4qblE	0.4042	0.4087	0.287129
135	1y9wA_A	0.00937389	0.756954	0	1y9wA	0.3329	0.3049	0.406593
136	5e38B_B	0.00902526	0.531895	0.00165837	5e38B	0.2899	0.2259	0.318367
137	1v89A_A	0.0179857	0.114116	0.0165563	1v89A	0.2853	0.2968	0.509434
138	2f4wB_B	0.0123941	0.112961	0.0463576	2f4wB	0.4376	0.3813	0.365385
139	4jh8A_A	0.00592981	0.508762	0.00331126	4jh8A	0.2949	0.2768	0.45614
140	3ulxA_A	0.05203	0.0878909	0.00496689	3ulxA	0.3487	0.3146	0.373134
141	1de3A_A	0.0134414	0.115573	0.0347682	1de3A	0.2547	0.2284	0.3125
142	4uhpA_A	0.0112723	0.102801	0.0747331	4uhpA	0.2587	0.247	0.322917
143	3hdpA_A	0.0131461	0.117647	0.0298013	3hdpA	0.3864	0.3727	0.420455
144	1fuxA_A	0.0397937	0.122312	0.00165837	1fuxA	0.327	0.2745	0.356098
145	1imjA_A	0.000847079	0.351243	0.0844371	1imjA	0.3403	0.2412	0.329317
146	2hcmA_A	0.0119445	0.108313	0.0652557	2hcmA	0.307	0.2638	0.366834
147	1x1gA_A	0.0277616	0.0712047	0.0596026	1x1gA	0.3084	0.3018	0.515528
148	2pqqA_A	0.000971035	0.525011	0.0264901	2pqqA	0.2489	0.2292	0.386243
149	1sqwA_A	0.000840419	0.575976	0.0380795	1sqwA	0.3034	0.2377	0.386792
150	2lkuA_A	0.0164242	0.520799	0.00165563	2lkuA	0.2788	0.3026	0.406061
151	1d0iH_H	0.0163871	0.287543	0.00331126	1d0iH	0.3939	0.3412	0.371287
152	1jfvA_A	0.0105976	0.42644	0.00331126	1jfvA	0.3347	0.327	0.364641
153	2dhjA_A	0.0180398	0.105271	0.0463576	2dhjA	0.2613	0.2613	0.439759
154	2pfeA_A	0.0600836	0.245271	0	2pfeA	0.3407	0.2592	-1
155	1v3wA_A	0.0280349	0.0638919	0.0671378	1v3wA	0.2807	0.2321	0.377358
156	2i81A_A	0.000491057	0.62335	0.0745033	2i81A	0.441	0.3134	0.401786
157	5hz9A_A	0.0516291	0.284749	0	5hz9A	0.3472	0.3299	0.322917
158	1ry9A_A	0.0180405	0.109755	0.0378007	1ry9A	0.6667	0.6357	0.602564
159	4bf8A_A	0.0261011	0.40302	0.00165563	4bf8A	0.2675	0.2791	0.348571
160	1p01A_A	0.0370236	0.219666	0.00165837	1p01A	0.3057	0.2265	0.219081
161	1v4pC_C	0.0158129	0.114748	0.0430464	1v4pC	0.3186	0.2739	0.336634
162	2f2lX_X	0.000949995	0.267734	0.0960265	2f2lX	0.304	0.2458	0.359813
163	2oudA_A	0.0205525	0.240027	0.00331126	2oudA	0.3391	0.2664	0.294372
164	1vi4A_A	0.0233451	0.216667	0.00331126	1vi4A	0.2908	0.2554	0.361386
165	4ccgA_A	0.0161795	0.348978	0.00331126	4ccgA	0.4718	0.3994	0.386935
166	5cz8Y_Y	0.00664127	0.56403	0.00331126	5cz8Y	0.306	0.2077	0.275862
167	1xn5A_A	0.04349	0.0754385	0.0413907	1xn5A	0.466	0.432	0.5
168	2fvtA_A	0.0132493	0.115457	0.0546358	2fvtA	0.3032	0.29	0.370968
169	2y4zA_A	0.105647	0.0538651	0.0219966	2y4zA	0.3804	0.359	0.278607
170	4j07A_A	0.0355341	0.105327	0.0151261	4j07A	0.4143	0.3599	0.410256
171	1ssnA_A	0.0276088	0.0548122	0.0811258	1ssnA	0.2963	0.2811	0.373684
172	1wfxA_A	0.000213599	0.583676	0.114238	1wfxA	0.274	0.2197	0.390476
173	3mqwD_D	0.00905357	0.113077	0.0805009	3mqwD	0.3282	0.3045	0.310526
174	1jvwA_A	0.00104899	0.369073	0.0577933	1jvwA	0.3721	0.3165	0.47619
175	1sboA_A	0.0164993	0.593619	0.00165563	1sboA	0.2575	0.2836	0.35119
176	3cnwA_A	0.0190586	0.0910543	0.0805009	3cnwA	0.4142	0.3825	0.505814
177	3dkzA_A	0.0209888	0.410281	0.00165837	3dkzA	0.2921	0.2979	0.317204
178	2hpuA_A	0.0154622	0.402309	0.00331126	2hpuA	0.3234	0.3217	0.40678
179	5t50A_A	0.0385841	0.431965	0	5t50A	0.3505	0.2363	0.278388
180	2c34A_A	0.0308997	0.109886	0.0117253	2c34A	0.3225	0.3385	0.322034
181	3tkpA_A	0.000745983	0.657921	0.057947	3tkpA	0.4408	0.308	0.408889
182	1v8mA_A	0.0125349	0.46158	0.00331126	1v8mA	0.2567	0.2222	0.39
183	1n8jA_A	0.000766353	0.554631	0.0745033	1n8jA	0.4398	0.3228	0.307692
184	1r13A_A	0.000461024	0.506703	0.150476	1r13A	0.3237	0.2904	0.35
185	1ayzA_A	0.0378802	0.255268	0.00165837	1ayzA	0.4565	0.3957	0.44385
186	1qd9A_A	0.0133009	0.445808	0.00331126	1qd9A	0.3155	0.3171	0.298429
187	2oqpA_A	0.0428794	0.0823381	0.044702	2oqpA	0.307	0.2918	0.375
188	5gv0A_A	0.0614208	0.339515	0	5gv0A	0.3839	0.3175	0.236607
189	1zpsB_B	0.0172112	0.0771694	0.126866	1zpsB	0.2863	0.2821	0.386364
190	3w1yA_A	0.00877698	0.118825	0.070922	3w1yA	0.2979	0.3048	0.360215
191	2cvkA_A	0.0127985	0.619782	0.00165837	2cvkA	0.3487	0.4071	0.375758
192	1i82A_A	0.0295891	0.215778	0.00331126	1i82A	0.4512	0.3366	0.263374
193	3t90A_A	0.00102681	0.294548	0.0860927	3t90A	0.305	0.2694	0.388298
194	1xaxA_A	0.0307197	0.0788219	0.0695364	1xaxA	0.3447	0.3144	0.343434
195	4exlB_B	0.000135149	0.812321	0.0761589	4exlB	0.2998	0.1767	0.330986
196	1wltA_A	0.0327761	0.32912	0.00165837	1wltA	0.2973	0.2414	0.331839
197	2xyaA_A	0.0226338	0.22085	0.00332226	2xyaA	0.3198	0.2445	0.336283
198	4kn5A_A	0.000276342	0.574679	0.147351	4kn5A	0.3805	0.2572	0.355212
199	5ig4E_E	0.00781596	0.115728	0.0993377	5ig4E	0.2898	0.2811	0.335106
200	2gllA_A	0.016511	0.108721	0.0662252	2gllA	0.3442	0.2932	0.346535
201	1j26A_A	0.0307862	0.441244	0.00165563	1j26A	0.3374	0.3629	0.404908
202	2eo6A_A	0.0118644	0.109449	0.0960265	2eo6A	0.3915	0.3603	0.352332
203	2esbA_A	0.0202988	0.100353	0.0745033	2esbA	0.3021	0.2567	0.263393
204	5lscA_A	0.000596335	0.439489	0.195364	5lscA	0.3451	0.2108	0.272727
205	1x05A_A	0.0328628	0.0973358	0.0463576	1x05A	0.3265	0.3188	0.509091
206	2hqjA_A	0.0306658	0.235364	0.00331126	2hqjA	0.347	0.2722	0.351351
207	1x5aA_A	0.0990166	0.331434	0	1x5aA	0.3354	0.374	0.361446
208	2zcwA_A	0.000464943	0.61908	0.125828	2zcwA	0.2977	0.224	0.368889
209	3u5wA_A	0.0251853	0.073849	0.0981818	3u5wA	0.2757	0.2743	0.38587
210	3zqwA_A	0.029701	0.110958	0.0289608	3zqwA	0.3882	0.3379	0.285047
211	2i4kA_A	0.0286208	0.0914314	0.0662252	2i4kA	0.3381	0.3327	0.433526
212	1b8qA_A	0.052083	0.233142	0.00165837	1b8qA	0.2474	0.2449	0.375
213	1yurA_A	0.0516189	0.0981454	0.0264901	1yurA	0.2983	0.3512	0.305389
214	4lkbB_B	0.0169592	0.103618	0.0863309	4lkbB	0.3235	0.3329	0.351955
215	2iyvA_A	0.0239967	0.663226	0	2iyvA	0.3247	0.2543	0.35426
216	2gexA_A	0.00989908	0.106043	0.155629	2gexA	0.2938	0.2688	0.464481
217	3b6nA_A	0.0104107	0.0982888	0.184314	3b6nA	0.3381	0.3029	0.176245
218	1y9iA_A	0.134702	0.0841871	0.0219966	1y9iA	0.3096	0.2671	0.256757
219	1x8hA_A	0.000689458	0.426247	0.19702	1x8hA	0.3094	0.2004	0.301695
220	1vl7A_A	0.02756	0.0988342	0.0633803	1vl7A	0.3219	0.3043	0.488372
221	1t13A_A	0.0413572	0.0882492	0.0596491	1t13A	0.4171	0.3637	0.397906
222	1odiA_A	0.000616097	0.444942	0.213576	1odiA	0.4219	0.2734	-1
223	2p6yA_A	0.0387239	0.0790319	0.0747331	2p6yA	0.2594	0.2553	0.331606
224	2l72A_A	0.0129324	0.486321	0.00332226	2l72A	0.3228	0.3368	0.562914
225	3wudA_A	0.0691532	0.421314	0	3wudA	0.3023	0.2917	0.281407
226	1rlkA_A	0.0176498	0.449035	0.00331126	1rlkA	0.3269	0.3441	0.346591
227	4lsoA_A	0.0369268	0.0934933	0.0612583	4lsoA	0.2833	0.2638	0.300493
228	2j7qA_A	0.00033492	0.539	0.226821	2j7qA	0.4142	0.2728	0.359375
229	1vyiA_A	0.0648945	0.364421	0.00165563	1vyiA	0.2667	0.2866	0.392638
230	2g1uA_A	0.00885535	0.107553	0.179688	2g1uA	0.3018	0.284	0.421348
231	3b8lA_A	0.00701528	0.117641	0.139623	3b8lA	0.2693	0.2506	0.278846
232	2guxA_A	0.0493208	0.0887281	0.0541012	2guxA	0.2655	0.2669	-1
233	1iujB_B	0.0410911	0.374681	0.00165837	1iujB	0.3663	0.4154	0.359756
234	1ouwC_C	0.0519376	0.146174	0.00331126	1ouwC	0.2963	0.2607	0.283019
235	2d89A_A	0.0408896	0.391454	0.00165837	2d89A	0.2938	0.304	0.315217
236	1osyA_A	0.0187677	0.0958498	0.118519	1osyA	0.3273	0.3486	0.471338
237	4n27A_A	0.0315672	0.117056	0.0264901	4n27A	0.2771	0.2241	0.394231
238	1x49A_A	0.000578904	0.517575	0.212851	1x49A	0.3429	0.4042	0.415584
239	4zg0B_B	0.000919079	0.5243	0.0877483	4zg0B	0.294	0.2222	0.390135
240	1g12A_A	0.0224409	0.0983887	0.0902527	1g12A	0.3341	0.2772	0.356808
241	3az9G_G	0.0191619	0.115465	0.0652557	3az9G	0.3506	0.3063	0.362245
242	4au1A_A	0.0162626	0.527294	0.00331126	4au1A	0.3105	0.222	0.326613
243	2r58A_A	0.0198674	0.733832	0.00165563	2r58A	0.3449	0.24	0.417021
244	4co9A_A	0.0137553	0.601956	0.00331126	4co9A	0.2924	0.2094	0.345833
245	2a9sA_A	0.00718513	0.116097	0.173841	2a9sA	0.4644	0.3688	0.445
246	1s04A_A	0.0282007	0.501505	0.00165837	1s04A	0.2925	0.318	0.386503
247	2j4bB_B	0.192991	0.0992172	0.0100334	2j4bB	0.2755	0.264	0.251208
248	2y96A_A	0.0194945	0.492096	0.00331126	2y96A	0.3036	0.2434	0.383886
249	2e6pA_A	0.0831555	0.384887	0.00165563	2e6pA	0.3248	0.3715	0.371069

## Sheet: d1khua
	structureId	b-phipsi	w-rdist	t-alpha	candidate	3D	3D-cand	2D-identity
0	2v64A_A	0.000749865	0.194483	0.00449775	2v64A	0.2743	0.264	0.331104
1	1r6lA_A	0.000489155	0.162551	0.0179104	1r6lA	0.3152	0.2831	0.304878
2	3cdkA_A	0.00276877	0.110911	0.00447761	3cdkA	0.2495	0.227	0.386207
3	1iruE_E	0.00124827	0.138044	0.0179104	1iruE	0.3137	0.2788	0.411371
4	1qxwA_A	0.00278769	0.294583	0	1qxwA	0.3517	0.297	0.317365
5	1ii5A_A	0.00279307	0.0728492	0.0208955	1ii5A	0.3033	0.2808	0.381579
6	1oypA_A	0.00178542	0.131098	0.00298507	1oypA	0.3523	0.3196	0.338462
7	1m2xA_A	0.000212135	0.444601	0.00149477	1m2xA	0.3358	0.3128	0.321534
8	1o65A_A	0.00380903	0.299521	0	1o65A	0.2595	0.2433	0.36129
9	2zcwA_A	0.00232413	0.123713	0.0149254	2zcwA	0.2744	0.2792	0.406716
10	2wnrB_B	0.000923326	0.242929	0.0136157	2wnrB	0.2986	0.277	0.411765
11	4f3sA_A	0.00310895	0.137787	0.00447761	4f3sA	0.3152	0.2888	0.326984
12	2pyuA_A	0.00634301	0.0610096	0.019403	2pyuA	0.3295	0.3179	0.333333
13	1vm6B_B	0.00149053	0.0838495	0.038806	1vm6B	0.3023	0.2821	0.393836
14	3gxaC_C	0.00641076	0.285522	0	3gxaC	0.3139	0.2715	0.42623
15	1khxA_A	0.00664024	0.0900116	0.00903614	1khxA	0.9571	0.9431	0.859903
16	1ww1A_A	0.00106046	0.224634	0.0149254	1ww1A	0.3228	0.2749	0.320113
17	4oo0A_A	0.00303351	0.0960435	0.0323575	4oo0A	0.3151	0.3043	0.427536
18	1ys6B_B	0.00422037	0.116748	0.0182371	1ys6B	0.2798	0.2535	0.381271
19	5dk6A_A	0.0024154	0.334762	0.00149254	5dk6A	0.3196	0.2853	0.276786
20	1k6dB_B	0.00765687	0.0832599	0.0179104	1k6dB	0.2486	0.2328	0.361111
21	4ymxA_A	0.00355915	0.141372	0.0136157	4ymxA	0.3166	0.2915	0.410345
22	2ptfA_A	0.0062953	0.107646	0.0229008	2ptfA	0.325	0.3228	0.35034
23	5b7gA_A	0.0011067	0.176597	0.0313433	5b7gA	0.3371	0.2891	0.375796
24	2ylnA_A	0.00550307	0.155988	0.00149477	2ylnA	0.3191	0.2788	0.390323
25	1gx3A_A	0.000506609	0.352578	0.0358209	1gx3A	0.2821	0.2243	0.379518
26	2pnzA_A	0.00544042	0.141434	0.0151515	2pnzA	0.3016	0.2676	0.385113
27	1y88A_A	0.0108312	0.116938	0.00449775	1y88A	0.2765	0.2903	0.316901
28	3zeuA_A	0.00933074	0.0944178	0.0197869	3zeuA	0.375	0.3445	0.450355
29	3imfB_B	0.0135473	0.265091	0	3imfB	0.2896	0.256	0.290801
30	2ddzE_E	0.000217301	0.440485	0.0291859	2ddzE	0.3072	0.316	0.347518
31	1fvrB_B	0.0050177	0.097548	0.0518053	1fvrB	0.2559	0.2745	0.353791
32	2bb3A_A	0.00175822	0.148874	0.0283582	2bb3A	0.2668	0.2742	0.359431
33	2vznA_A	0.00338375	0.142469	0.0307692	2vznA	0.2931	0.2764	0.289809
34	3e2iA_A	0.00503199	0.148547	0.0136157	3e2iA	0.2521	0.2772	0.34058
35	5dgxA_A	0.0151338	0.272661	0	5dgxA	0.2968	0.2645	0.361963
36	1j6rA_A	0.00684347	0.0818574	0.0501567	1j6rA	0.2626	0.2635	0.350877
37	2carA_A	0.00839366	0.139643	0.00903614	2carA	0.3216	0.324	0.335616
38	3i07B_B	0.000605724	0.244266	0.0806452	3i07B	0.2378	0.2891	0.348178
39	1iruF_F	0.00641427	0.134005	0.0244648	1iruF	0.3311	0.2915	0.376623
40	2fl4A_A	0.000798012	0.373605	0.0358209	2fl4A	0.231	0.2768	0.443966
41	5ipfA_A	0.00426494	0.155607	0.00903614	5ipfA	0.2641	0.2615	0.359322
42	4az1A_A	0.00654015	0.438006	0	4az1A	0.3306	0.251	0.328767
43	2evrA_A	0.00632522	0.135277	0.0268657	2evrA	0.2685	0.2502	0.4
44	3pf3A_A	0.0118318	0.333622	0	3pf3A	0.3398	0.2884	0.347432
45	2df5A_A	0.000468914	0.420323	0.0387597	2df5A	0.3205	0.3052	0.395833
46	1txoB_B	0.000559735	0.29537	0.0731343	1txoB	0.4018	0.3572	0.364516
47	2cw9A_A	0.0166381	0.0966266	0.0075188	2cw9A	0.2393	0.2594	0.277397
48	3koqA_A	0.00666538	0.221475	0.00149477	3koqA	0.2596	0.2865	0.359551
49	2imhA_A	0.00748104	0.195564	0.00149477	2imhA	0.3139	0.2923	0.438596
50	2fxtA_A	0.00508128	0.104126	0.0618067	2fxtA	0.2618	0.2671	0.311644
51	2wwfC_C	0.0163446	0.296592	0	2wwfC	0.2602	0.2491	0.405018
52	3dz8A_A	0.00376914	0.554796	0	3dz8A	0.3006	0.3228	0.466135
53	4da9C_C	0.00925642	0.309289	0.00149254	4da9C	0.2682	0.254	0.309309
54	3fwxA_A	0.000701562	0.575692	0.00903614	3fwxA	0.2229	0.2526	0.356322
55	2o34A_A	0.0011156	0.232907	0.0597015	2o34A	0.3322	0.289	0.376997
56	4wsoA_A	0.0136525	0.212815	0.00149254	4wsoA	0.3154	0.2872	0.387205
57	1ooeA_A	0.0100498	0.306124	0.00149254	1ooeA	0.3242	0.2898	0.40604
58	3wtbA_A	0.0110468	0.293238	0.00149254	3wtbA	0.3296	0.2867	0.33642
59	5m8hF_F	0.00701282	0.376585	0.00149254	5m8hF	0.3139	0.3026	0.38676
60	2ddbB_B	0.00276211	0.161706	0.0213415	2ddbB	0.2444	0.235	0.373288
61	1atgA_A	0.00731558	0.0483334	0.072	1atgA	0.2441	0.2206	0.439024
62	3h7mA_A	0.00633434	0.112434	0.0567164	3h7mA	0.3139	0.2847	0.423611
63	2y7iA_A	0.00581411	0.130923	0.0492537	2y7iA	0.3138	0.285	0.467626
64	2fi1A_A	0.0263723	0.0742545	0.00449775	2fi1A	0.2738	0.2847	0.323843
65	1i6aA_A	0.00324189	0.148247	0.0387597	1i6aA	0.2927	0.2794	0.381443
66	4xv0A_A	0.0138407	0.358579	0	4xv0A	0.3201	0.245	0.348901
67	1ma1A_A	0.0245753	0.0915998	0.00299401	1ma1A	0.2654	0.2628	0.312292
68	3bc1A_A	0.003064	0.476391	0.00149254	3bc1A	0.3129	0.3277	0.414179
69	2x8dA_A	0.00298494	0.614554	0	2x8dA	0.3024	0.241	0.407186
70	3edhA_A	0.0165688	0.324356	0	3edhA	0.2561	0.2537	0.323024
71	5uzxA_A	0.0141282	0.362144	0	5uzxA	0.2735	0.2482	0.426117
72	3rrlA_A	0.0040775	0.145789	0.0403727	3rrlA	0.242	0.2207	0.362745
73	3re3A_A	0.000251288	0.316409	0.100164	3re3A	0.2685	0.3358	0.296296
74	4obtA_A	0.0104226	0.329918	0.00149254	4obtA	0.3479	0.2963	0.350932
75	4f3pA_A	0.00375491	0.149134	0.0373134	4f3pA	0.313	0.2879	0.33526
76	2yzqA_A	0.000206815	0.455456	0.0552239	2yzqA	0.2652	0.2432	0.262295
77	4f4jA_A	0.00895086	0.235094	0.00149477	4f4jA	0.2505	0.2582	0.454902
78	1m4vB_B	0.00925575	0.143965	0.0182371	1m4vB	0.2866	0.2876	0.379433
79	4guzA_A	0.00113304	0.38383	0.0328358	4guzA	0.2981	0.2331	0.314607
80	5um0A_A	0.0156383	0.247125	0.00149254	5um0A	0.299	0.2704	0.353896
81	3t90A_A	0.000763478	0.543368	0.0213415	3t90A	0.246	0.2965	0.361446
82	3b4tA_A	0.00143831	0.16361	0.041791	3b4tA	0.336	0.2895	0.42671
83	3tqwA_A	0.00462406	0.154998	0.0276074	3tqwA	0.3237	0.2917	0.342857
84	1ib1E_E	0.00141216	0.381199	0.0105581	1ib1E	0.265	0.2853	0.369004
85	1i8dA_A	0.00896883	0.113249	0.0501567	1i8dA	0.3229	0.3144	0.408602
86	1np6B_B	0.0043693	0.104615	0.0940299	1np6B	0.2521	0.2791	0.466387
87	2muiA_A	0.00805065	0.150459	0.0208955	2muiA	0.2516	0.2598	0.463035
88	1ve4A_A	0.000776312	0.312246	0.0929853	1ve4A	0.2918	0.2889	0.363322
89	1w1wB_B	0.015924	0.119035	0.0208955	1w1wB	0.2349	0.2699	0.361011
90	2qedA_A	0.00953987	0.144736	0.0208955	2qedA	0.3227	0.2704	0.367284
91	1yvjA_A	0.000711094	0.239472	0.11791	1yvjA	0.2765	0.29	0.440154
92	1h2eA_A	0.00831606	0.415305	0.00149254	1h2eA	0.2903	0.282	0.378947
93	3uknB_B	0.00703805	0.0750893	0.0929853	3uknB	0.312	0.312	0.323129
94	3sozA_A	0.0109594	0.241936	0.00149477	3sozA	0.3394	0.2989	0.375
95	2a1aB_B	0.0118627	0.439701	0	2a1aB	0.2828	0.2283	0.309589
96	2f9mA_A	0.00492534	0.522805	0.00149254	2f9mA	0.3164	0.3353	0.39777
97	4j5iB_B	0.000736128	0.362924	0.0895522	4j5iB	0.3253	0.2548	0.430723
98	4h5fA_A	0.00366705	0.146991	0.061194	4h5fA	0.3158	0.2774	0.398026
99	4xz5A_A	0.0135681	0.342516	0.00149254	4xz5A	0.2648	0.2401	0.416382
100	2r55A_A	0.0012104	0.412247	0.0298507	2r55A	0.3058	0.2957	0.337793
101	1c7yA_A	0.0165352	0.305924	0.00149254	1c7yA	0.2799	0.2789	0.423358
102	4mybA_A	0.01028	0.289909	0.00149477	4mybA	0.2599	0.2443	0.432526
103	2fliC_C	0.0101991	0.490522	0	2fliC	0.2856	0.2669	0.388316
104	4ygqA_A	0.0203819	0.125299	0.0149254	4ygqA	0.2967	0.2804	0.318328
105	2hwjA_A	0.00747122	0.139578	0.0534591	2hwjA	0.2463	0.2505	0.376344
106	3sirB_B	0.00376561	0.584147	0.00149254	3sirB	0.2766	0.3039	0.258523
107	1tksA_A	0.0092187	0.541545	0	1tksA	0.3163	0.3186	0.367133
108	4wytA_A	0.0209591	0.138422	0.00597015	4wytA	0.2335	0.2313	0.50996
109	3rnuB_B	0.0242193	0.1988	0.00149254	3rnuB	0.3373	0.3339	0.434944
110	2b0cA_A	0.0288856	0.0708263	0.0238806	2b0cA	0.2873	0.2863	0.355401
111	4ffkA_A	0.0252277	0.123961	0.0075188	4ffkA	0.2912	0.2781	0.368243
112	3cglA_A	0.0360831	0.282941	0	3cglA	0.2924	0.271	0.372093
113	3stvB_B	0.0248487	0.335823	0	3stvB	0.3115	0.2593	0.416129
114	4mf7A_A	0.0324099	0.103275	0.00903614	4mf7A	0.3165	0.309	0.22449
115	1uf7B_B	0.0004686	0.362676	0.110448	1uf7B	0.3542	0.2664	0.375
116	5ht0C_C	0.00700328	0.323235	0.00298507	5ht0C	0.2814	0.2321	0.414791
117	3o61D_D	0.00139257	0.465679	0.00903614	3o61D	0.2368	0.243	0.506073
118	5c2mA_A	0.0335137	0.293913	0	5c2mA	0.3086	0.2736	0.425249
119	2pqqA_A	0.00109579	0.327675	0.0806452	2pqqA	0.203	0.2468	0.372951
120	1ty0A_A	0.00814184	0.14229	0.0518053	1ty0A	0.2774	0.2662	0.372014
121	2fpoC_C	0.000949456	0.610558	0.0179104	2fpoC	0.2614	0.2785	0.440476
122	1zq7B_B	0.00180929	0.116241	0.137521	1zq7B	0.2969	0.2948	0.401434
123	1wdnA_A	0.00894766	0.151983	0.0260337	1wdnA	0.3132	0.2879	0.409722
124	3akcA_A	0.0167482	0.426673	0	3akcA	0.2879	0.2787	0.362712
125	4aezH_H	0.0133667	0.388605	0.00149254	4aezH	0.2585	0.2712	0.307692
126	1ty9B_B	0.00253531	0.463765	0.00298507	1ty9B	0.2535	0.2456	0.393728
127	2pnzB_B	0.00139395	0.473057	0.0105581	2pnzB	0.2895	0.2369	0.377246
128	1hf2B_B	0.0111163	0.0917798	0.0754414	1hf2B	0.2439	0.2379	0.408602
129	5ewtA_A	0.000937	0.390304	0.0820896	5ewtA	0.3317	0.2851	0.401316
130	2nr4A_A	0.00139685	0.404812	0.0313433	2nr4A	0.2378	0.2435	0.355634
131	2j28F_F	0.100743	0.0826665	0.00298507	2j28F	0.2741	0.2932	0.299652
132	2ettA_A	0.00652192	0.667132	0	2ettA	0.241	0.3199	0.414847
133	2z02A_A	0.000453848	0.339503	0.141791	2z02A	0.3079	0.2664	0.411184
134	3o0dA_A	0.0012729	0.365773	0.0552239	3o0dA	0.3358	0.2503	0.328841
135	3rrvB_B	0.0394053	0.30791	0	3rrvB	0.3341	0.2808	0.342593
136	1q3iA_A	0.00849252	0.498039	0.00149254	1q3iA	0.2973	0.3039	0.441606
137	4nv7B_B	0.00137724	0.343402	0.058209	4nv7B	0.2986	0.2425	0.363363
138	1w4tA_A	0.000870988	0.365415	0.101493	1w4tA	0.3017	0.2394	0.33913
139	2z9oA_A	0.00715816	0.550746	0.00149254	2z9oA	0.2934	0.271	0.268657
140	5aebB_B	0.000896066	0.33227	0.113433	5aebB	0.3419	0.2795	0.350575
141	4fhzA_A	0.00567558	0.467734	0.00149477	4fhzA	0.316	0.2941	0.432624
142	2owbA_A	0.0105763	0.589219	0	2owbA	0.307	0.2349	0.36338
143	1wekA_A	0.0233659	0.130875	0.0197869	1wekA	0.2591	0.2514	0.344595
144	4m9cA_A	0.026956	0.0656186	0.0485133	4m9cA	0.2736	0.2576	0.342282
145	2p5xA_A	0.00394778	0.104038	0.145299	2p5xA	0.3045	0.2983	0.356401
146	1p2fA_A	0.00865769	0.406435	0.00149477	1p2fA	0.2446	0.2342	0.402098
147	3uamD_D	0.0222618	0.421637	0	3uamD	0.3279	0.3255	0.35689
148	4e2aB_B	0.00841223	0.413798	0.00149477	4e2aB	0.2509	0.2769	0.353383
149	5wciA_A	0.000896603	0.711048	0.0104478	5wciA	0.2903	0.2246	0.326816
150	1v7rA_A	0.000628375	0.425251	0.101493	1v7rA	0.3006	0.3142	0.340426
151	1t4wA_A	0.0204406	0.359937	0.00149254	1t4wA	0.3588	0.3615	0.429104
152	1kbcA_A	0.00366079	0.670641	0.00149254	1kbcA	0.2909	0.3292	0.45
153	4rxlA_A	0.0176595	0.0660811	0.072	4rxlA	0.2555	0.2316	0.469534
154	1mxsA_A	0.0155573	0.417476	0.00149254	1mxsA	0.2769	0.2617	0.3367
155	2hxdA_A	0.0180739	0.0759415	0.0685805	2hxdA	0.2822	0.2812	0.432331
156	2hszA_A	0.0186713	0.112117	0.0501567	2hszA	0.2712	0.2507	0.375427
157	2h5yB_B	0.0173285	0.125187	0.046875	2h5yB	0.3008	0.2688	0.449477
158	2r4qA_A	0.00241989	0.913851	0	2r4qA	0.2261	0.3443	0.373786
159	1rkuA_A	0.0156163	0.127324	0.0518053	1rkuA	0.3278	0.3187	0.406475
160	1hv5E_E	0.00304457	0.589757	0.00149477	1hv5E	0.2937	0.331	0.4
161	1tg6E_E	0.00349484	0.111841	0.165217	1tg6E	0.2681	0.27	0.359862
162	5d3dB_B	0.0176113	0.103606	0.0584518	5d3dB	0.2762	0.2789	0.406593
163	1wkcA_A	0.00669325	0.6026	0.00149254	1wkcA	0.2692	0.3018	0.263889
164	2zjpD_D	0.0289045	0.0949569	0.0371517	2zjpD	0.2792	0.3022	0.376866
165	1udnA_A	0.00138707	0.207431	0.104478	1udnA	0.3471	0.2886	0.40836
166	1unbA_A	0.00847639	0.44073	0.00149477	1unbA	0.3419	0.2625	0.363636
167	4geeA_A	0.000964004	0.410699	0.0947712	4geeA	0.2588	0.2637	0.372822
168	1zboB_B	0.0110815	0.152338	0.0358209	1zboB	0.2586	0.2622	0.416974
169	4ohcD_D	0.00909451	0.154947	0.0452418	4ohcD	0.3043	0.2784	0.38
170	1nrzA_A	0.0116512	0.609815	0	1nrzA	0.2395	0.2717	0.440329
171	3eeiA_A	0.000456607	0.440777	0.116667	3eeiA	0.3341	0.3019	0.322785
172	1yspA_A	0.00469605	0.671311	0.00149254	1yspA	0.2603	0.2931	0.363636
173	3dbkA_A	0.015293	0.35199	0.00149477	3dbkA	0.2999	0.2278	0.376771
174	1ewpA_A	0.0212558	0.466007	0	1ewpA	0.2951	0.2786	0.28754
175	2vk3A_A	0.000587583	0.771383	0.0244648	2vk3A	0.2792	0.3547	0.427313
176	3ceiA_A	0.0362102	0.388544	0	3ceiA	0.257	0.2455	0.33887
177	4jbmA_A	0.0173523	0.0768267	0.0858995	4jbmA	0.323	0.3319	0.407407
178	1j86A_A	0.0911315	0.120049	0.00299401	1j86A	0.342	0.377	0.40873
179	3mwfA_A	0.0161414	0.560463	0	3mwfA	0.2802	0.2169	0.433846
180	1s5aB_B	0.000445895	0.623057	0.0686567	1s5aB	0.2388	0.3051	0.298039
181	5hc8A_A	0.022371	0.25396	0.00149477	5hc8A	0.3174	0.281	0.402685
182	2p9cA_A	0.00300626	1.04572	0	2p9cA	0.3118	0.1895	0.331828
183	2hs5A_A	0.129449	0.108411	0.00449775	2hs5A	0.3031	0.2961	0.212766
184	1xj5A_A	0.000949652	0.343959	0.131343	1xj5A	0.2955	0.2332	0.36236
185	2e7yA_A	0.00129821	0.604849	0.0182371	2e7yA	0.3287	0.264	0.417445
186	3of1A_A	0.00113514	0.732561	0.0075188	3of1A	0.273	0.2359	0.397436
187	1y7wA_A	0.0149302	0.373705	0.00149477	1y7wA	0.316	0.2542	0.453674
188	2gfnB_B	0.210228	0.090836	0.00597015	2gfnB	0.2765	0.2839	0.198758
189	1gn2A_A	0.0292789	0.133245	0.0244648	1gn2A	0.2668	0.2668	0.317241
190	1zi6A_A	0.0126612	0.406162	0.00149477	1zi6A	0.3185	0.2859	0.451724
191	3tqlA_A	0.00157807	0.160916	0.108955	3tqlA	0.284	0.2643	0.341935
192	1k4nA_A	0.00106532	0.41371	0.096563	1k4nA	0.2681	0.2861	0.314879
193	1omrA_A	0.0568695	0.133082	0.0075188	1omrA	0.2496	0.2471	0.245223
194	2lroA_A	0.0412557	0.397559	0	2lroA	0.289	0.317	0.386973
195	4gqnB_B	0.0120607	0.155692	0.0339506	4gqnB	0.3313	0.3233	0.425455
196	4nahB_B	0.011277	0.550656	0.00149254	4nahB	0.2395	0.2748	0.421053
197	3k0tC_C	0.00309651	0.790222	0.00149254	3k0tC	0.2204	0.3079	0.319328
198	1p7gA_A	0.0151373	0.129128	0.0702875	1p7gA	0.2639	0.256	0.328947
199	2ja1A_A	0.00190522	0.153834	0.124161	2ja1A	0.2632	0.2678	0.438462
200	2ediA_A	0.00336608	0.157688	0.0985075	2ediA	0.333	0.3696	0.359259
201	1dbnA_A	0.0459971	0.386356	0	1dbnA	0.3262	0.2855	0.352564
202	3iefA_A	0.00798063	0.763395	0	3iefA	0.2804	0.2576	0.323718
203	2p5sB_B	0.01073	0.673083	0	2p5sB	0.3029	0.3494	0.409449
204	1s7iA_A	0.000499312	0.353959	0.198569	1s7iA	0.2101	0.2851	0.404545
205	4h0fA_A	0.0332408	0.430429	0	4h0fA	0.3147	0.2573	0.341176
206	1amfA_A	0.0110502	0.0545228	0.144776	1amfA	0.2999	0.2693	0.414384
207	2p1yE_E	0.0443925	0.145059	0.00600601	2p1yE	0.3431	0.3211	0.157996
208	2nlyA_A	0.0117981	0.426932	0.00149477	2nlyA	0.2859	0.2704	0.355263
209	4zo2B_B	0.00139702	0.377585	0.0746269	4zo2B	0.3043	0.2316	0.486068
210	1yoxD_D	0.0386174	0.0727913	0.0567823	1yoxD	0.2947	0.2893	0.347403
211	6bgfA_A	0.0180853	0.463697	0.00149254	6bgfA	0.3024	0.3154	0.325
212	1y23B_B	0.0056938	0.145708	0.114809	1y23B	0.2299	0.2893	0.371308
213	5mzyB_B	0.000960972	0.284201	0.207463	5mzyB	0.3115	0.2695	0.407166
214	1q0uB_B	0.0113437	0.44792	0.00149477	1q0uB	0.2849	0.2813	0.343434
215	2fmlA_A	0.000292638	0.837629	0.0432836	2fmlA	0.278	0.2329	0.376506
216	3imiA_A	0.00440558	0.151905	0.116667	3imiA	0.2308	0.288	0.376569
217	1uspA_A	0.00140036	0.319559	0.101974	1uspA	0.2332	0.3065	0.39485
218	1ilwA_A	0.00626485	0.617712	0.00149477	1ilwA	0.2604	0.2783	0.369403
219	3h93A_A	0.0316653	0.287375	0.00149477	3h93A	0.269	0.2805	0.287162
220	1zwyB_B	0.00565996	0.139761	0.145299	1zwyB	0.303	0.3316	0.378277
221	2i8dA_A	0.0205945	0.157479	0.0213415	2i8dA	0.2046	0.2965	0.309013
222	2iftA_A	0.00114807	0.604501	0.0518053	2iftA	0.2608	0.2824	0.37594
223	5ihyB_B	0.119777	0.0737274	0.0328358	5ihyB	0.2633	0.2726	0.200608
224	4mb6A_A	0.00141306	0.4513	0.0567823	4mb6A	0.276	0.2909	0.341727
225	2qxgA_A	0.0347363	0.473736	0	2qxgA	0.3032	0.2792	0.40678
226	2v1mA_A	0.00815611	0.694223	0.00149254	2v1mA	0.2471	0.2796	0.272401
227	2jfrA_A	0.00132816	0.380075	0.102985	2jfrA	0.4062	0.3565	0.407407
228	2hagA_A	0.000807103	0.466207	0.123881	2hagA	0.2999	0.2262	0.297872
229	1zlpB_B	0.0174852	0.539372	0.00149254	1zlpB	0.3488	0.2705	0.348315
230	3b57A_A	0.169639	0.230624	0.00149254	3b57A	0.2762	0.2982	0.224299
231	1yy7A_A	0.0499559	0.215501	0.00149477	1yy7A	0.2988	0.2912	0.311037
232	2np5A_A	0.186902	0.148207	0.00149477	2np5A	0.2625	0.2772	0.177914
233	5b8iB_B	0.061603	0.130946	0.0223881	5b8iB	0.2516	0.2794	0.318681
234	2f98C_C	0.00116419	0.624846	0.0534591	2f98C	0.2541	0.3153	0.385892
235	1u69A_A	0.00140852	0.293983	0.129848	1u69A	0.2427	0.293	0.390244
236	3mbiA_A	0.0100705	0.556531	0.00149477	3mbiA	0.3431	0.2623	0.427245
237	3mxuA_A	0.00127731	0.732807	0.0164179	3mxuA	0.2341	0.3049	0.412844
238	4jf8A_A	0.00103147	0.541986	0.0929853	4jf8A	0.2165	0.2682	0.307393
239	4fu0A_A	0.00114411	0.69737	0.0343284	4fu0A	0.3185	0.2124	0.335859
240	4nkrE_E	0.0199279	0.161581	0.0298507	4nkrE	0.2641	0.3016	0.438017
241	1l9gA_A	0.0315645	0.551421	0	1l9gA	0.2872	0.2941	0.35461
242	3rn2A_A	0.0173945	0.145626	0.0651828	3rn2A	0.3072	0.3113	0.414179
243	4wv8D_D	0.0493513	0.275004	0.00149477	4wv8D	0.335	0.2953	0.386885
244	1mjiA_A	0.0195134	0.119476	0.0947712	1mjiA	0.2887	0.31	0.385496
245	3sd7A_A	0.0228479	0.0896731	0.107463	3sd7A	0.2559	0.2431	0.333333
246	3q9sA_A	0.00975633	0.154632	0.0925373	3q9sA	0.2825	0.2751	0.403509
247	2mokA_A	0.00811068	0.633711	0.00149477	2mokA	0.3092	0.3346	0.421875
248	1iq4A_A	0.0192506	0.120497	0.0983607	1iq4A	0.2729	0.291	0.395437
249	2esrA_A	0.00124215	0.688037	0.0328358	2esrA	0.2664	0.3121	0.318182

## Sheet: d2zjru1
	structureId	b-phipsi	w-rdist	t-alpha	candidate	3D	3D-cand	2D-identity
0	1y69U_U	0.0252467	0.566531	0.00260417	1y69U	0.2789	0.2561	0.271186
1	2j28W_W	0.0168465	0.687809	0.038961	2j28W	0.285	0.2611	0.420561
2	1ev14_4	0.171655	0.418372	0.012987	1ev14	0.1864	0.1991	0.37
3	1qgwB_B	0.169616	0.479158	0.0239362	1qgwB	0.304	0.3158	0.277778
4	1l0lI_I	0.0119379	0.854697	0.038961	1l0lI	0.1741	0.1962	0.458824
5	1lujB_B	0.0606521	0.602559	0.0158311	1lujB	0.2307	0.2324	0.172131
6	1i94L_L	0.0470413	0.497403	0.212987	1i94L	0.2549	0.1651	0.3
7	2bsqE_E	0.139191	0.357738	0.127273	2bsqE	0.2456	0.2562	0.208696
8	2j28R_R	0.00445419	0.600596	0.280519	2j28R	0.2718	0.209	0.416667
9	4lmsC_C	0.239801	0.465998	0.0212202	4lmsC	0.3132	0.3225	0.308411
10	2dsmA_A	0.0829791	0.384938	0.322078	2dsmA	0.3346	0.3346	0.349057
11	1rp3B_B	0.296511	0.428256	0.0207792	1rp3B	0.2284	0.222	0.137681
12	1an4A_A	0.245161	0.489624	0.0155844	1an4A	0.2923	0.3129	0.306931
13	2j28Z_Z	0.014812	0.746071	0.251948	2j28Z	0.5443	0.5539	0.65
14	1b35D_D	0.128033	0.687345	0.0266667	1b35D	0.2326	0.2617	0.418605
15	2gjtA_A	0.223463	0.440097	0.0727273	2gjtA	0.251	0.2333	0.160305
16	1wg6A_A	0.036685	0.498312	0.462338	1wg6A	0.2788	0.1908	0.302013
17	2a4hA_A	0.0417445	0.441302	0.571429	2a4hA	0.2601	0.1892	0.145349
18	1zs4A_A	0.309821	0.485253	0.00260417	1zs4A	0.2215	0.2072	0.0928571
19	2dklA_A	0.0882714	0.501102	0.218182	2dklA	0.2271	0.2069	0.268293
20	1ktkF_F	0.0145887	0.633066	0.441558	1ktkF	0.2645	0.1802	0.117216
21	2ad6B_B	0.171518	0.660032	0.0285714	2ad6B	0.2386	0.2453	0.366337
22	1du2A_A	0.0458735	0.672322	0.168831	1du2A	0.2594	0.2515	0.41
23	3dp5A_A	0.203504	0.647041	0.00519481	3dp5A	0.2334	0.1883	0.233333
24	5dmbD_D	0.432667	0.371333	0.0321716	5dmbD	0.2336	0.2336	0.339806
25	4kxrA_A	0.81056	0.337709	0.0155844	4kxrA	0.2796	0.2529	0.0979021
26	2ecbA_A	0.0915083	0.504045	0.254545	2ecbA	0.2226	0.1941	0.319328
27	1rhi4_4	0.186397	0.303939	0.318493	1rhi4	0.2001	0.252	0.428571
28	3ul5D_D	0.18664	0.475068	0.158442	3ul5D	0.2721	0.2413	0.24
29	2p1pA_A	0.21536	0.449278	0.148052	2p1pA	0.2504	0.2126	0.0728155
30	3oqtA_A	0.0870302	0.883752	0.00522193	3oqtA	0.2728	0.2778	0.137097
31	1vp7B_B	0.524932	0.401094	0.0294118	1vp7B	0.2732	0.2633	0.174603
32	1fycA_A	0.032913	0.599706	0.438961	1fycA	0.2508	0.1996	0.36
33	1ug2A_A	0.0242017	0.685065	0.446753	1ug2A	0.2291	0.1994	0.369748
34	1jb0D_D	0.129325	0.45826	0.415584	1jb0D	0.3419	0.2185	0.224852
35	1ub4C_C	0.259383	0.485977	0.0597403	1ub4C	0.2641	0.2571	0.349057
36	1o9yC_C	0.205393	0.767913	0.0025974	1o9yC	0.2418	0.2418	0.22807
37	2h4oA_A	0.180978	0.727752	0.0363636	2h4oA	0.2456	0.2692	0.454545
38	2fggA_A	0.101467	0.651278	0.103896	2fggA	0.3279	0.2994	0.37963
39	3x15A_A	0.259484	0.367332	0.148052	3x15A	0.2172	0.1933	0.266129
40	1eqkA_A	0.025826	0.837608	0.324675	1eqkA	0.2427	0.1869	0.204225
41	2zjpE_E	0.0728917	0.523591	0.316883	2zjpE	0.3076	0.1835	0.214286
42	1mdyA_A	0.47527	0.343926	0.0623377	1mdyA	0.2353	0.2451	0.00421941
43	2cpwA_A	0.0360984	0.724142	0.4	2cpwA	0.2524	0.2671	0.264151
44	1t3uB_B	0.278415	0.50633	0.0405405	1t3uB	0.2801	0.2368	0.0860927
45	1qgwA_A	0.130135	0.582874	0.111688	1qgwA	0.2729	0.2679	0.27193
46	2htjA_A	0.0525418	0.687099	0.254545	2htjA	0.2783	0.2581	0.216
47	5gmkF_F	0.218539	0.4602	0.25974	5gmkF	0.2599	0.1915	0.192308
48	1qklA_A	0.0374785	0.523404	0.584416	1qklA	0.242	0.1665	0.354167
49	1uffA_A	0.101513	0.484801	0.454545	1uffA	0.2611	0.2271	0.300813
50	2apnA_A	0.0295201	0.849079	0.311688	2apnA	0.2979	0.218	0.260274
51	2j28S_S	0.0518379	0.717175	0.262338	2j28S	0.3545	0.2686	0.234043
52	5l8zA_A	0.19431	0.511457	0.135065	5l8zA	0.3146	0.2659	0.1
53	4ylbA_A	0.252947	0.474477	0.114286	4ylbA	0.2681	0.1914	0.186335
54	1wivA_A	0.0295469	0.837304	0.371429	1wivA	0.2482	0.2464	0.317757
55	2zhgA_A	0.224354	0.394387	0.350649	2zhgA	0.3045	0.2106	0.185629
56	1p4oB_B	0.0978187	0.759712	0.1	1p4oB	0.193	0.2296	0.169811
57	1lrwB_B	0.147862	0.715623	0.0857143	1lrwB	0.2413	0.2183	0.357143
58	1eah4_4	0.274682	0.555923	0.0239362	1eah4	0.2273	0.2352	0.47191
59	1r8dA_A	0.269537	0.426964	0.2	1r8dA	0.2509	0.178	0.219178
60	2j28D_D	0.0123564	0.693662	0.594805	2j28D	0.352	0.1824	0.275701
61	1i94R_R	0.0713897	0.855291	0.0753247	1i94R	0.2537	0.2316	0.366972
62	1whhA_A	0.0532752	0.64304	0.358442	1whhA	0.2623	0.2117	0.330769
63	2j28G_G	0.0575344	0.520804	0.428571	2j28G	0.3374	0.1822	0.255102
64	2if1A_A	0.0949687	0.360324	0.615584	2if1A	0.2149	0.1598	0.331034
65	1wwbX_X	0.253774	0.479501	0.119481	1wwbX	0.2559	0.2089	0.234043
66	1aojA_A	0.174927	0.826214	0.038961	1aojA	0.2548	0.2879	0.269231
67	3hksA_A	0.198175	0.478264	0.342857	3hksA	0.2835	0.1781	0.195531
68	2eeaA_A	0.142276	0.482732	0.454545	2eeaA	0.2507	0.1952	0.243243
69	3khfA_A	0.17245	0.893685	0.00519481	3khfA	0.2539	0.3125	0.196078
70	4oitB_B	0.231835	0.495443	0.145455	4oitB	0.2674	0.2137	0.298507
71	2nocA_A	0.144482	0.486388	0.451948	2nocA	0.2435	0.2023	0.290076
72	2a6qA_A	0.280057	0.427398	0.223377	2a6qA	0.2387	0.2132	0.209302
73	2cozA_A	0.0751029	0.468876	0.6	2cozA	0.2809	0.1941	0.248366
74	2cobA_A	0.0398526	0.810116	0.38961	2cobA	0.2192	0.2225	0.252252
75	1uklC_C	0.277491	0.461817	0.159639	1uklC	0.2406	0.2802	0.141593
76	1vejA_A	0.0563072	0.790272	0.150649	1vejA	0.2211	0.217	0.356436
77	1ef1C_C	0.174212	0.530192	0.207792	1ef1C	0.2696	0.2415	0.260163
78	2j283_3	0.0276401	0.882537	0.387013	2j283	0.2342	0.2466	0.5
79	2lcwA_A	0.0324565	0.806114	0.45974	2lcwA	0.2827	0.2129	0.186207
80	3abfA_A	0.159713	0.827349	0.0701299	3abfA	0.2824	0.2984	0.172414
81	2cz8D_D	0.122456	0.919889	0.0441558	2cz8D	0.2882	0.3001	0.0852713
82	1f6fC_C	0.199552	0.479086	0.41039	1f6fC	0.2856	0.1718	0.109244
83	1hhvA_A	0.030179	0.873139	0.402597	1hhvA	0.2638	0.2618	0.241071
84	1j8cA_A	0.0647998	0.517118	0.501299	1j8cA	0.2896	0.232	0.292308
85	1hpwA_A	0.0355142	0.780356	0.485714	1hpwA	0.2647	0.1802	0.23125
86	1y00A_A	0.0286045	0.909306	0.376623	1y00A	0.2019	0.2275	0.53012
87	2nr5E_E	0.284393	0.713745	0.0233766	2nr5E	0.2387	0.2585	0.128205
88	1pugA_A	0.215688	0.551174	0.106494	1pugA	0.3183	0.269	0.144828
89	1mhmB_B	0.157264	0.930661	0.0233766	1mhmB	0.1956	0.236	0.28
90	2e45A_A	0.0464797	0.913839	0.150649	2e45A	0.2085	0.2561	0.307692
91	2j28M_M	0.0119272	0.735248	0.644156	2j28M	0.3101	0.2164	0.329032
92	1a0aA_A	0.233771	0.73177	0.0519126	1a0aA	0.2424	0.2602	0.266667
93	1sskA_A	0.028578	0.570431	0.722078	1sskA	0.2923	0.1795	0.317365
94	1uf1A_A	0.0535276	0.52613	0.550649	1uf1A	0.272	0.1802	0.3
95	1i16A_A	0.030875	0.652019	0.628571	1i16A	0.2811	0.183	0.349315
96	1cksB_B	0.248761	0.485903	0.277922	1cksB	0.2072	0.1988	0.386139
97	1rmvA_A	0.16436	0.500857	0.454545	1rmvA	0.3095	0.1911	0.268571
98	1wa8A_A	0.385324	0.372363	0.231169	1wa8A	0.2881	0.2342	0.104575
99	2ebyA_A	0.358036	0.45687	0.187013	2ebyA	0.2149	0.1832	0.11039
100	2nb1A_A	0.316806	0.403553	0.288312	2nb1A	0.2201	0.2539	0.259615
101	1cyuA_A	0.0255073	0.929317	0.384416	1cyuA	0.2572	0.2174	0.166667
102	1whcA_A	0.0672827	0.898955	0.0857143	1whcA	0.2158	0.2335	0.288462
103	3f42A_A	0.274315	0.476745	0.27013	3f42A	0.2487	0.2239	0.109589
104	1dp3A_A	0.141373	0.956286	0.0337662	1dp3A	0.2111	0.239	0.25
105	1wjiA_A	0.159197	0.8732	0.0571429	1wjiA	0.231	0.2525	0.269231
106	2vrzA_A	0.481858	0.426903	0.150649	2vrzA	0.2668	0.2242	0.0645161
107	2ekhA_A	0.234203	0.502643	0.272727	2ekhA	0.185	0.175	0.264957
108	4fdxB_B	0.219449	0.831282	0.0415584	4fdxB	0.2732	0.286	0.172414
109	1mec4_4	0.047714	0.99229	0.0779221	1mec4	0.1754	0.1884	0.5
110	3bdbA_A	0.0459527	0.767231	0.462338	3bdbA	0.2382	0.1587	0.273333
111	5hy6A_A	0.149732	0.53031	0.4	5hy6A	0.3075	0.1832	0.255952
112	2cspA_A	0.144412	0.512966	0.464935	2cspA	0.3233	0.2059	0.24375
113	1qvcA_A	0.0475324	0.750305	0.45974	1qvcA	0.3053	0.1981	0.271084
114	2rruA_A	0.0890232	1.04815	0.0155844	2rruA	0.2291	0.2604	0.302083
115	2cmeB_B	0.229764	0.737414	0.0701299	2cmeB	0.2754	0.2621	0.262712
116	1d3bL_L	0.223065	0.881027	0.0207792	1d3bL	0.2507	0.2213	0.179104
117	5hdkD_D	0.22139	0.899018	0.00522193	5hdkD	0.22	0.1755	0.17931
118	2dibA_A	0.17345	0.52653	0.38961	2dibA	0.3079	0.2025	0.275641
119	1xr0B_B	0.0377146	0.584665	0.688312	1xr0B	0.3135	0.2144	0.312925
120	2a6oA_A	0.130491	0.519919	0.475325	2a6oA	0.3114	0.2007	0.163158
121	2ysbA_A	0.0884189	1.03877	0.0233766	2ysbA	0.2003	0.2312	0.314607
122	1e79I_I	0.0915268	0.868537	0.112717	1e79I	0.2155	0.2737	0.268817
123	3bidE_E	0.235233	0.836196	0.0349462	3bidE	0.2361	0.2656	0.128205
124	1f9nB_B	0.211091	0.500064	0.402597	1f9nB	0.2819	0.1683	0.239766
125	1wkiA_A	0.107316	0.463106	0.709091	1wkiA	0.293	0.2078	0.255952
126	1p9hA_A	0.131631	0.502959	0.566234	1p9hA	0.2434	0.1396	0.194313
127	2j28P_P	0.028233	0.803234	0.61039	2j28P	0.2717	0.202	0.419355
128	1ef5A_A	0.0180194	0.99578	0.361039	1ef5A	0.2312	0.2053	0.305085
129	1sknP_P	0.270185	0.822959	0.0233766	1sknP	0.2437	0.2392	0.168
130	2crjA_A	0.213374	0.459877	0.519481	2crjA	0.3344	0.2905	0.177778
131	2eo9A_A	0.187299	0.510946	0.444156	2eo9A	0.2615	0.1952	0.223684
132	4haeA_A	0.241743	0.83303	0.038961	4haeA	0.2587	0.272	0.252427
133	1wj4A_A	0.0302438	0.86322	0.503896	1wj4A	0.3197	0.2205	0.338028
134	1l5cA_A	0.029292	0.984451	0.335065	1l5cA	0.2766	0.2411	0.300813
135	1xrsB_B	0.129298	0.503517	0.587013	1xrsB	0.2974	0.1438	0.146718
136	1ip9A_A	0.129534	0.88818	0.0935065	1ip9A	0.2697	0.2477	0.40367
137	4is7A_A	0.234278	0.42776	0.490909	4is7A	0.2367	0.1585	0.26506
138	1fjgM_M	0.139483	0.528313	0.472727	1fjgM	0.2926	0.2158	0.2125
139	1q7xA_A	0.023013	0.98424	0.38961	1q7xA	0.2533	0.1927	0.226027
140	1qhkA_A	0.0278218	1.12236	0.142857	1qhkA	0.2319	0.2898	0.263736
141	1pmrA_A	0.0116636	1.01982	0.366234	1pmrA	0.2602	0.2454	0.275862
142	5l8rD_D	0.189524	0.511034	0.449351	5l8rD	0.3469	0.2152	0.251497
143	1ybxB_B	0.309101	0.499214	0.197403	1ybxB	0.2483	0.221	0.101351
144	3lxjA_A	0.713361	0.642918	0.0207792	3lxjA	0.2321	0.3	0.175258
145	2afpA_A	0.0218186	0.838813	0.61039	2afpA	0.2424	0.1545	0.354167
146	1x4hA_A	0.179605	0.529163	0.405195	1x4hA	0.3055	0.2366	0.29927
147	1w3dA_A	0.0921795	1.11864	0.0181818	1w3dA	0.2136	0.3092	0.212766
148	1vq3C_C	0.258738	0.604385	0.101299	1vq3C	0.3174	0.2818	0.222222
149	2orcA_A	0.0354925	0.99353	0.275325	2orcA	0.2265	0.2277	0.159664
150	3hxsB_B	0.207941	0.53636	0.301299	3hxsB	0.2578	0.1969	0.224359
151	1ntcA_A	0.268321	0.480563	0.371429	1ntcA	0.2566	0.2172	0.308943
152	1wg7A_A	0.015224	0.727194	0.888312	1wg7A	0.3544	0.2216	0.214286
153	1x8zA_A	0.499019	0.398514	0.301299	1x8zA	0.3068	0.1999	0.0528846
154	2bykA_A	0.325089	0.609539	0.0635359	2bykA	0.2449	0.2449	0.275229
155	1ohhG_G	0.882338	0.428005	0.179221	1ohhG	0.3505	0.2892	0.0299401
156	4q97A_A	0.211711	0.815202	0.0831169	4q97A	0.2525	0.191	0.118012
157	2cjsA_A	0.184303	0.514286	0.462338	2cjsA	0.3525	0.2099	0.248619
158	3cglF_F	0.100293	1.03794	0.038961	3cglF	0.2067	0.23	0.00434783
159	2j28F_F	0.0294525	0.720027	0.745455	2j28F	0.2885	0.1698	0.309783
160	1wfoA_A	0.0543498	0.782823	0.444156	1wfoA	0.2421	0.1769	0.222222
161	1tbaA_A	0.0524525	0.924119	0.233766	1tbaA	0.2442	0.2526	0.43299
162	1h7cA_A	0.983294	0.434118	0.176623	1h7cA	0.2865	0.2467	0.0802469
163	2l93A_A	0.114285	1.05679	0.025974	2l93A	0.2338	0.2797	0.352941
164	2z93D_D	0.255082	0.493213	0.381818	2z93D	0.245	0.1421	0.133333
165	1jb0E_E	0.109443	0.989629	0.0571429	1jb0E	0.2314	0.2374	0.317308
166	1jj2X_X	0.155308	0.530153	0.467532	1jj2X	0.303	0.1962	0.375
167	3hffA_A	0.124465	0.926879	0.0857143	3hffA	0.2781	0.2044	0.164021
168	3ej3C_C	0.191974	0.89744	0.0545455	3ej3C	0.2535	0.2655	0.20354
169	2pemE_E	0.836436	0.45192	0.202597	2pemE	0.3639	0.2699	0.165605
170	2zjpB_B	0.0515542	0.676015	0.58961	2zjpB	0.3745	0.1894	0.213333
171	2ao9A_A	0.384271	0.46977	0.303896	2ao9A	0.302	0.2145	0.104046
172	1ckvA_A	0.0438576	0.583959	0.74026	1ckvA	0.2658	0.1759	0.233533
173	1jj2E_E	0.170504	0.514743	0.527273	1jj2E	0.3587	0.1944	0.191919
174	2yuyA_A	0.034047	0.657539	0.909091	2yuyA	0.2936	0.2003	0.401515
175	1ac0A_A	0.0412232	0.924594	0.415584	1ac0A	0.279	0.2109	0.391667
176	1qu5A_A	0.0422578	0.611271	0.763636	1qu5A	0.3159	0.1643	0.172897
177	2zjpI_I	0.0182379	1.13908	0.275325	2zjpI	0.2571	0.1551	0.341935
178	3fx7B_B	0.866706	0.380176	0.288312	3fx7B	0.2451	0.2233	0.104167
179	1x4bA_A	0.0442286	0.762196	0.602597	1x4bA	0.2638	0.1921	0.24
180	1pgxA_A	0.262157	0.892713	0.0185185	1pgxA	0.2993	0.3042	0.223214
181	1b33N_N	0.196727	0.884822	0.0701299	1b33N	0.2989	0.3141	0.227273
182	1am9C_C	0.524439	0.784241	0.00522193	1am9C	0.2656	0.2432	0.107914
183	1bhuA_A	0.0317715	0.992163	0.381818	1bhuA	0.2182	0.1788	0.195652
184	1pufA_A	0.367283	0.743701	0.0415584	1pufA	0.2545	0.2429	0.267241
185	1rwsA_A	0.0257357	1.05513	0.332468	1rwsA	0.228	0.2357	0.346535
186	1b3iA_A	0.0491395	0.984691	0.194805	1b3iA	0.2551	0.2177	0.207143
187	1p5tA_A	0.0887276	0.941978	0.111688	1p5tA	0.2638	0.2091	0.227586
188	1pcfA_A	0.177141	0.882733	0.0909091	1pcfA	0.2075	0.2187	0.185841
189	2e34A_A	0.0440998	0.678045	0.706494	2e34A	0.2783	0.1827	0.306748
190	1p65A_A	0.245791	0.92035	0.0207792	1p65A	0.2197	0.2497	0.326087
191	3pggB_B	0.17252	0.964923	0.0519481	3pggB	0.2598	0.2427	0.146853
192	1b72A_A	0.390123	0.774532	0.0311688	1b72A	0.2328	0.2418	0.111111
193	1je3A_A	0.208325	0.530831	0.407792	1je3A	0.2288	0.1873	0.403361
194	1sgoA_A	0.158428	0.458762	0.81039	1sgoA	0.2457	0.1706	0.276074
195	2wwmD_D	0.202168	0.894235	0.0649351	2wwmD	0.2435	0.1988	0.142857
196	1ojhD_D	0.769166	0.764463	0.0103896	1ojhD	0.2361	0.2828	0.132743
197	1qabE_E	0.023135	0.835885	0.719481	1qabE	0.2697	0.149	0.327778
198	1fjgC_C	0.0376903	0.726151	0.753247	1fjgC	0.3408	0.1588	0.19214
199	1ekzA_A	0.030183	0.989969	0.412987	1ekzA	0.2685	0.261	0.243697
200	1wglA_A	0.149863	1.01033	0.0441558	1wglA	0.2356	0.2668	0.205607
201	2phcB_B	0.149115	0.514126	0.602597	2phcB	0.3101	0.1477	0.114625
202	2ormA_A	0.221334	0.818375	0.101299	2ormA	0.302	0.3129	0.208696
203	2do1A_A	0.137331	0.936258	0.0987013	2do1A	0.2241	0.2596	0.203883
204	1a0hA_A	0.0512653	0.697766	0.61039	1a0hA	0.3141	0.1946	0.319277
205	1l1cA_A	0.14276	1.06554	0.0311688	1l1cA	0.2179	0.2411	0.24
206	1v61A_A	0.0299505	0.868146	0.61039	1v61A	0.236	0.1696	0.231707
207	1we8A_A	0.0514379	0.79889	0.524675	1we8A	0.2469	0.1915	0.235714
208	5b7xA_A	0.142929	0.489975	0.709091	5b7xA	0.2896	0.1893	0.208556
209	1wa8B_B	0.365155	0.501532	0.267532	1wa8B	0.2864	0.2402	0.194245
210	1wj7A_A	0.0449478	0.765262	0.620779	1wj7A	0.2669	0.2134	0.286765
211	2dahA_A	0.117556	1.04012	0.0519481	2dahA	0.2347	0.2882	0.24
212	1balA_A	0.171874	0.910396	0.0935065	1balA	0.1988	0.2336	0.392857
213	1wgdA_A	0.0519657	0.915763	0.363636	1wgdA	0.2659	0.2276	0.313559
214	1ib8A_A	0.0773372	0.4909	1.01558	1ib8A	0.2516	0.1358	0.153465
215	1iufA_A	0.123364	0.480404	0.942857	1iufA	0.2596	0.1731	0.260606
216	1q48A_A	0.0540208	0.710794	0.594805	1q48A	0.2685	0.1869	0.292994
217	2o2oA_A	0.032931	1.03801	0.355844	2o2oA	0.2192	0.2137	0.228814
218	1b8qA_A	0.0490618	0.812635	0.566234	1b8qA	0.2526	0.1694	0.217391
219	3twiF_F	0.0379452	0.868723	0.587013	3twiF	0.2249	0.162	0.221053
220	1u07A_A	0.223326	0.825627	0.103896	1u07A	0.3352	0.2881	0.257812
221	1wgrA_A	0.0417579	0.908488	0.483117	1wgrA	0.2489	0.2021	0.325397
222	1fjeB_B	0.0399727	0.618686	1.07013	1fjeB	0.2724	0.1489	0.257895
223	1i1gA_A	0.144078	0.505317	0.651948	1i1gA	0.2958	0.1891	0.267516
224	1ap8A_A	0.0433061	0.612233	0.945455	1ap8A	0.2962	0.1372	0.221239
225	1xsvA_A	0.545039	0.473088	0.309091	1xsvA	0.2907	0.2311	0.0532544
226	1el0A_A	0.027243	0.98987	0.467532	1el0A	0.2921	0.2873	0.308411
227	1wvnA_A	0.13565	0.997244	0.0727273	1wvnA	0.2721	0.2678	0.191667
228	1v9jA_A	0.216447	0.470716	0.612987	1v9jA	0.1998	0.16	0.308824
229	3h43I_I	0.260214	0.846999	0.0571429	3h43I	0.234	0.2262	0.196721
230	1iv0A_A	0.0180233	0.940885	0.592208	1iv0A	0.2483	0.2057	0.403361
231	4fazA_A	0.19823	0.874261	0.0987013	4fazA	0.2798	0.2993	0.198198
232	2dk4A_A	0.0365469	0.93582	0.485714	2dk4A	0.2428	0.234	0.375
233	1d1rA_A	0.0452841	0.967422	0.384416	1d1rA	0.2347	0.214	0.345455
234	3b83C_C	0.23552	0.844875	0.0805195	3b83C	0.2922	0.2415	0.286822
235	2j28L_L	0.0300219	1.17571	0.285714	2j28L	0.2273	0.1405	0.309677
236	1yj92_2	0.260454	0.886471	0.0415584	1yj92	0.1968	0.2264	0.22449
237	1ku9A_A	0.324291	0.486016	0.402597	1ku9A	0.3388	0.2044	0.115578
238	3tq7B_B	0.512583	0.610629	0.075419	3tq7B	0.1916	0.2341	0.0638298
239	2p4vA_A	0.208613	0.463142	0.654545	2p4vA	0.3275	0.2167	0.18617
240	1fshA_A	0.027471	0.993048	0.47013	1fshA	0.2332	0.1997	0.171429
241	1uhfA_A	0.182169	0.952444	0.0753247	1uhfA	0.2541	0.2612	0.212389
242	1th5A_A	0.0464493	1.03363	0.257143	1th5A	0.244	0.2407	0.318182
243	4kjmA_A	0.516642	0.300827	0.45974	4kjmA	0.2925	0.2235	0.0585106
244	2pliA_A	0.228545	1.021	0.00260417	2pliA	0.2242	0.207	0.238095
245	3bhpC_C	0.332253	0.892789	0.0155844	3bhpC	0.2161	0.266	0.157407
246	1j57A_A	0.0469677	0.81932	0.607792	1j57A	0.2653	0.1617	0.241176
247	1wmiB_B	0.42709	0.762708	0.0519481	1wmiB	0.1738	0.191	0.127119
248	3p2tA_A	0.253934	0.491754	0.490909	3p2tA	0.2831	0.1344	0.109705
249	2yubA_A	0.0502018	0.756386	0.618182	2yubA	0.2312	0.175	0.338129

## Sheet: d1cnt1
	structureId	b-phipsi	w-rdist	t-alpha	candidate	3D	3D-cand	2D-identity
0	1cnt1_1	0	0	0.00318471	1cnt1	1	1	0.532468
1	4reuA_A	0.00875037	0.243571	0	4reuA	0.5545	0.514	0.456897
2	2fjcB_B	0.0128124	0.0724829	0.011236	2fjcB	0.5785	0.5591	0.462222
3	2fzfA_A	0.0240972	0.112306	0.0126984	2fzfA	0.5152	0.4934	0.469027
4	1lw1A_A	0.00490586	0.142674	0.0806175	1lw1A	0.3832	0.3398	0.44856
5	1gdiA_A	0.00262404	0.375747	0.00634921	1gdiA	0.3136	0.3088	0.463303
6	1uhnA_A	0.0232743	0.341785	0	1uhnA	0.3086	0.2644	0.444444
7	3hseA_A	0.00200033	0.249226	0.047619	3hseA	0.2804	0.3428	0.326271
8	1d8uA_A	0.00530583	0.30606	0.0194175	1d8uA	0.3258	0.3048	0.456897
9	2nx8A_A	0.07778	0.22545	0	2nx8A	0.2909	0.2688	0.306818
10	2gs4A_A	0.0933514	0.0523947	0.011236	2gs4A	0.5172	0.5012	0.464602
11	1ah7A_A	0.0102816	0.392663	0	1ah7A	0.4185	0.2866	0.336508
12	3esfA_A	0.0528883	0.332868	0	3esfA	0.3478	0.2848	0.411538
13	3twqA_A	0.0623911	0.094212	0.0294118	3twqA	0.2192	0.2063	0.39916
14	2ah6B_B	0.0265336	0.095567	0.0465116	2ah6B	0.4833	0.456	0.458874
15	4jrrA_A	0.0735026	0.277682	0	4jrrA	0.2926	0.2495	0.396154
16	3bveA_A	0.00605786	0.311237	0.00638978	3bveA	0.563	0.5136	0.430962
17	2d9jA_A	0.0228305	0.114694	0.0460317	2d9jA	0.3259	0.3435	0.474178
18	3pnlB_B	0.00314929	0.344383	0.031746	3pnlB	0.3851	0.2956	0.427509
19	1wozA_A	0.0118338	0.183587	0.00158983	1wozA	0.4079	0.3968	0.447368
20	3juiA_A	0.0653297	0.323433	0	3juiA	0.2865	0.2606	0.439331
21	2g3bA_A	0.00437241	0.386047	0.00952381	2g3bA	0.3641	0.3112	0.32967
22	1o9rA_A	0.018919	0.14487	0.0294118	1o9rA	0.5574	0.5223	0.465217
23	3cr3A_A	0.00317642	0.384225	0.031746	3cr3A	0.3739	0.3216	0.402344
24	2i6hA_A	0.00262894	0.307604	0.0603175	2i6hA	0.2766	0.2458	0.42915
25	1u89A_A	0.00762172	0.294393	0.00478469	1u89A	0.515	0.5477	0.476636
26	2oh3A_A	0.0279024	0.124069	0.0492063	2oh3A	0.4914	0.5119	0.461883
27	2f22B_B	0.0353931	0.326042	0.0015873	2f22B	0.3623	0.388	0.43318
28	3gvyB_B	0.00738392	0.246443	0.0210697	3gvyB	0.5665	0.5418	0.456522
29	3chmA_A	0.0375949	0.143138	0.0327869	3chmA	0.2968	0.282	0.396624
30	4zohC_C	0.115459	0.117448	0.008	4zohC	0.2566	0.2459	0.221014
31	1zujA_A	0.0139619	0.174577	0.0142857	1zujA	0.5326	0.4827	0.468085
32	2frhA_A	0.0547649	0.141963	0.0327869	2frhA	0.3287	0.3695	0.413146
33	4gibA_A	0.0584756	0.399145	0	4gibA	0.3636	0.2751	0.351351
34	3h05B_B	0.0842975	0.277165	0.0015873	3h05B	0.2765	0.2608	0.261649
35	3isfC_C	0.0282301	0.147392	0.039604	3isfC	0.568	0.5491	0.493213
36	1yoyA_A	0.00881938	0.223859	0.00961538	1yoyA	0.2782	0.2835	0.315175
37	4dh2A_A	0.378691	0.090842	0	4dh2A	0.2554	0.2469	0.00600601
38	1rfzA_A	0.00705205	0.2686	0.0327869	1rfzA	0.334	0.3172	0.435345
39	2c41C_C	0.00567228	0.155856	0.127013	2c41C	0.5751	0.5527	0.453744
40	1a4fB_B	0.064992	0.407278	0	1a4fB	0.3083	0.3146	0.454955
41	3qz3A_A	0.0268975	0.298128	0.00158983	3qz3A	0.5329	0.5048	0.368
42	2yvaA_A	0.0488743	0.2591	0.00158983	2yvaA	0.3162	0.2662	0.462151
43	1tjfB_B	0.00890457	0.184617	0.0277325	1tjfB	0.4643	0.3941	0.434263
44	1nogA_A	0.00764137	0.385743	0.0031746	1nogA	0.4808	0.4835	0.526066
45	2jnuA_A	0.0142636	0.165633	0.047619	2jnuA	0.3524	0.3779	0.419355
46	2c7jA_A	0.00365117	0.450889	0.0253968	2c7jA	0.3001	0.2843	0.450216
47	1c05A_A	0.0768744	0.117741	0.0571429	1c05A	0.2734	0.2633	0.336032
48	1c02A_A	0.0191239	0.178228	0.0243902	1c02A	0.439	0.4052	0.47619
49	1vi5A_A	0.0941562	0.321521	0.0015873	1vi5A	0.3185	0.2677	0.323741
50	2i9wA_A	0.140497	0.304798	0	2i9wA	0.2754	0.2506	-1
51	1z7cA_A	0.0316982	0.133291	0.0677966	1z7cA	0.6503	0.6137	0.348315
52	2yw5A_A	0.0803499	0.157173	0.0210697	2yw5A	0.3579	0.379	0.372807
53	1s05A_A	0.0709452	0.370858	0.0015873	1s05A	0.3746	0.4142	0.492611
54	2g7sA_A	0.00254245	0.492711	0.0210697	2g7sA	0.3736	0.3128	0.404669
55	1b5lA_A	0.0205014	0.366891	0.00158983	1b5lA	0.6032	0.5968	0.438298
56	2hr3D_D	0.0174421	0.504676	0	2hr3D	0.2911	0.3087	0.441441
57	3efbC_C	0.111874	0.379665	0	3efbC	0.279	0.2145	0.304615
58	1iq3A_A	0.121698	0.128019	0.0243902	1iq3A	0.2405	0.2948	0.298165
59	2kscA_A	0.00537837	0.482402	0.00634921	2kscA	0.2648	0.2975	0.53125
60	4jj9A_A	0.120344	0.366994	0	4jj9A	0.2964	0.2991	-1
61	3seiA_A	0.0147422	0.175176	0.039604	3seiA	0.3082	0.3147	0.443439
62	3e10B_B	0.12618	0.215972	0.0015873	3e10B	0.2693	0.2578	0.234432
63	1fazA_A	0.0147464	0.524831	0	1fazA	0.3107	0.3584	0.419048
64	2bv8A_A	0.0076767	0.403563	0.00318471	2bv8A	0.3056	0.2889	0.458515
65	2g2dA_A	0.0338147	0.0822554	0.109155	2g2dA	0.468	0.4439	0.473451
66	1dpsA_A	0.0196488	0.187324	0.0243902	1dpsA	0.5126	0.4902	0.475556
67	1ukxA_A	0.164904	0.112363	0.0177706	1ukxA	0.2549	0.2692	0.270492
68	1wj7A_A	0.176443	0.113196	0.00961538	1wj7A	0.2081	0.2683	0.309524
69	4jhcA_A	0.141397	0.361077	0	4jhcA	0.2857	0.2408	0.294326
70	1sgmA_A	0.00540803	0.318896	0.0825397	1sgmA	0.369	0.3126	0.426295
71	4z99A_A	0.0888411	0.291677	0.00158983	4z99A	0.2851	0.2681	0.355102
72	1npbA_A	0.18739	0.232067	0	1npbA	0.2255	0.235	0.179104
73	1xpjA_A	0.105614	0.422129	0	1xpjA	0.2868	0.3283	0.302632
74	2jr2A_A	0.00151986	0.508202	0.0378913	2jr2A	0.2104	0.3621	0.344262
75	2iqiF_F	0.168739	0.137959	0.00478469	2iqiF	0.3605	0.3207	0.187291
76	1cg5B_B	0.0233363	0.480614	0.0015873	1cg5B	0.3192	0.3342	0.485849
77	5b1yB_B	0.0896902	0.403011	0.0015873	5b1yB	0.3663	0.2578	0.323899
78	3r2hA_A	0.0274361	0.128526	0.115044	3r2hA	0.5738	0.5607	0.441048
79	3rg8G_G	0.0783589	0.133018	0.0806175	3rg8G	0.259	0.2495	0.390756
80	1au1A_A	0.00642574	0.213148	0.103175	1au1A	0.6708	0.6155	0.395918
81	2o7tA_A	0.0232147	0.497181	0.0015873	2o7tA	0.3798	0.3233	0.389764
82	2f2eA_A	0.0996783	0.460961	0	2f2eA	0.2569	0.2702	0.387097
83	1ni7A_A	0.0642878	0.452679	0.0015873	1ni7A	0.3019	0.3034	0.406114
84	2y96A_A	0.0801222	0.170179	0.039604	2y96A	0.2968	0.2654	0.38
85	1y0bD_D	0.131581	0.34472	0.0015873	1y0bD	0.246	0.2128	0.238095
86	2wtgA_A	0.00764212	0.358507	0.0517529	2wtgA	0.3472	0.3331	0.464912
87	2aizP_P	0.122191	0.156043	0.0277325	2aizP	0.2833	0.3067	0.256098
88	2i96A_A	0.137954	0.0973284	0.0641892	2i96A	0.2395	0.2994	0.155102
89	2vjrB_B	0.00572729	0.459937	0.0396825	2vjrB	0.3333	0.302	0.478814
90	4im9B_B	0.0226211	0.136834	0.126984	4im9B	0.3203	0.3519	-1
91	2pq7A_A	0.00782823	0.212775	0.0824742	2pq7A	0.3119	0.2865	0.309524
92	2zjpG_G	0.125785	0.106597	0.0677966	2zjpG	0.2487	0.2576	0.203774
93	2hs5A_A	0.0033757	0.483343	0.0587302	2hs5A	0.4441	0.3504	0.372263
94	1fx2A_A	0.0572439	0.158731	0.0714286	1fx2A	0.2702	0.3399	0.368421
95	2k9nA_A	0.0273113	0.440976	0.00158983	2k9nA	0.2906	0.3727	0.435897
96	1cpcA_A	0.00643484	0.43007	0.0482529	1cpcA	0.3329	0.314	0.412955
97	1hbgA_A	0.00223213	0.475841	0.0777778	1hbgA	0.3	0.3047	0.474886
98	1lo7A_A	0.210175	0.102687	0.0344828	1lo7A	0.2486	0.2605	0.190114
99	3h4sA_A	0.150601	0.189471	0.00158983	3h4sA	0.2604	0.3073	-1
100	2juzA_A	0.00838472	0.426612	0.0277325	2juzA	0.2099	0.3383	0.363636
101	2c7jB_B	0.00427161	0.492336	0.0619048	2c7jB	0.3117	0.2831	0.45
102	4zbyA_A	0.0989427	0.388335	0.00158983	4zbyA	0.3126	0.259	0.375465
103	1or7B_B	0.00674604	0.570769	0.00638978	1or7B	0.2527	0.238	0.369403
104	5cflA_A	0.112013	0.371584	0.00158983	5cflA	0.3607	0.3072	0.318681
105	1v4pC_C	0.141998	0.446977	0	1v4pC	0.2812	0.2758	0.198556
106	1v6fA_A	0.161796	0.212047	0.00158983	1v6fA	0.2667	0.2656	0.219331
107	1xbnA_A	0.123799	0.480961	0	1xbnA	0.275	0.2268	0.366667
108	1vmdA_A	0.0991439	0.130345	0.097561	1vmdA	0.2845	0.2771	0.364017
109	2i7kA_A	0.023996	0.484515	0.00158983	2i7kA	0.3696	0.4456	0.385714
110	1zv4X_X	0.039719	0.143701	0.131059	1zv4X	0.331	0.3513	0.480769
111	3mwmA_A	0.112496	0.126367	0.0899654	3mwmA	0.2766	0.3092	0.362385
112	2j1lA_A	0.12825	0.333533	0.00158983	2j1lA	0.2694	0.2611	0.242958
113	1yrvA_A	0.120448	0.137044	0.0750853	1yrvA	0.2581	0.2545	0.229008
114	2ywwB_B	0.254425	0.126244	0.015873	2ywwB	0.2346	0.2428	0.0890411
115	1ei7A_A	0.0535046	0.67748	0	1ei7A	0.4439	0.4253	0.418803
116	1prrA_A	0.281325	0.176958	0.0015873	1prrA	0.2233	0.204	0.0638298
117	1tbwB_B	0.124284	0.357005	0.00158983	1tbwB	0.357	0.2967	0.191257
118	1ci4A_A	0.0143035	0.845807	0	1ci4A	0.2639	0.399	0.359375
119	5yfkA_A	0.153808	0.384264	0.0015873	5yfkA	0.2561	0.2006	0.187879
120	2oqpA_A	0.146612	0.396755	0.0015873	2oqpA	0.5188	0.5675	0.370044
121	1ivzA_A	0.164744	0.252096	0.00158983	1ivzA	0.292	0.3213	-1
122	1yzvA_A	0.0962139	0.410652	0.00158983	1yzvA	0.312	0.2558	0.242424
123	2dmfA_A	0.113753	0.122792	0.103175	2dmfA	0.2442	0.258	0.256
124	1qz4A_A	0.00586548	0.371921	0.11746	1qz4A	0.3519	0.2726	0.376344
125	2xykB_B	0.0030916	0.48666	0.0862069	2xykB	0.2754	0.3042	0.49505
126	1vr3A_A	0.205121	0.395388	0	1vr3A	0.2566	0.2357	-1
127	3lrpA_A	0.139948	0.41842	0.0015873	3lrpA	0.2738	0.2367	0.269504
128	5hd6A_A	0.210013	0.31921	0.0015873	5hd6A	0.272	0.2558	0.154362
129	1xe8B_B	0.265121	0.342573	0	1xe8B	0.253	0.2145	-1
130	1ygoA_A	0.0455051	0.591823	0.0015873	1ygoA	0.2439	0.3062	0.338095
131	1x6dA_A	0.253347	0.119994	0.0301587	1x6dA	0.2365	0.2741	0.129771
132	3r8rA_A	0.0743852	0.54007	0.0015873	3r8rA	0.2753	0.2176	0.381295
133	1y9iA_A	0.00828816	0.391955	0.0659898	1y9iA	0.3289	0.3175	0.48
134	1bg7A_A	0.00481098	0.385525	0.143376	1bg7A	0.5343	0.5253	0.376984
135	1zs3A_A	0.00615385	0.300391	0.151737	1zs3A	0.5293	0.4727	0.480851
136	1allA_A	0.00865271	0.397053	0.0539683	1allA	0.2922	0.2794	0.439834
137	4hrrA_A	0.106531	0.484165	0.0015873	4hrrA	0.3477	0.3494	0.466063
138	1ji5A_A	0.007799	0.375778	0.0809524	1ji5A	0.563	0.59	0.490476
139	4z9fC_C	0.0855521	0.445431	0.00158983	4z9fC	0.3459	0.2354	0.320755
140	2g40A_A	0.142054	0.420152	0.0015873	2g40A	0.2984	0.2809	0.25
141	3b57A_A	0.00530628	0.50994	0.0650794	3b57A	0.3195	0.2842	0.371324
142	4qkoD_D	0.106062	0.585765	0	4qkoD	0.258	0.2782	0.231707
143	2ns9A_A	0.220406	0.321767	0.0015873	2ns9A	0.2604	0.2579	0.163121
144	2fxtA_A	0.120084	0.469768	0.0015873	2fxtA	0.2936	0.2509	0.323741
145	4j4wA_A	0.024174	0.859514	0	4j4wA	0.3391	0.2334	0.350482
146	1wy6A_A	0.00598772	0.320536	0.158088	1wy6A	0.261	0.2488	0.431034
147	5aqdA_A	0.00712906	0.410075	0.0777778	5aqdA	0.3056	0.2869	0.458874
148	2xleA_A	0.00553869	0.349039	0.158088	2xleA	0.4114	0.4702	0.52551
149	3lqnA_A	0.106879	0.120205	0.131059	3lqnA	0.2393	0.252	0.213178
150	3cfwA_A	0.246498	0.127282	0.0361842	3cfwA	0.2471	0.2408	0.0990099
151	2yubA_A	0.259591	0.145727	0.011236	2yubA	0.2402	0.2841	0.143969
152	1keyB_B	0.000720271	0.820188	0.0365079	1keyB	0.3488	0.256	0.407942
153	2vjrA_A	0.00849278	0.420641	0.052381	2vjrA	0.3358	0.3162	0.448718
154	3d8hB_B	0.0977631	0.44187	0.00158983	3d8hB	0.293	0.2135	0.338816
155	2emqA_A	0.13111	0.0957607	0.120996	2emqA	0.2308	0.2462	0.236
156	4f2pB_B	0.148411	0.35867	0.00158983	4f2pB	0.3385	0.2423	0.28254
157	1rilA_A	0.151941	0.418387	0.0015873	1rilA	0.2889	0.2933	0.34728
158	2eobA_A	0.197162	0.148109	0.0380952	2eobA	0.2255	0.2543	0.208835
159	2z3rE_E	0.053794	0.636156	0.0015873	2z3rE	0.5436	0.6628	0.392157
160	1we1A_A	0.0083475	0.473405	0.0396825	1we1A	0.4601	0.3344	0.33557
161	3gwgA_A	0.086654	0.688537	0	3gwgA	0.2567	0.2932	0.293103
162	3whcA_A	0.00700209	0.519862	0.0444444	3whcA	0.3613	0.3052	0.453815
163	1zk8A_A	0.00272145	0.493367	0.103327	1zk8A	0.336	0.2952	0.42915
164	1f45B_B	0.053487	0.149553	0.155963	1f45B	0.5851	0.6464	0.30855
165	1v8cA_A	0.200518	0.252381	0.00158983	1v8cA	0.2797	0.2611	0.229091
166	5wpnA_A	0.00879698	0.430318	0.0492063	5wpnA	0.5609	0.5066	0.451064
167	3cnvC_C	0.303558	0.35354	0	3cnvC	0.2107	0.2041	0.149153
168	2f5cA_A	0.0058406	0.508251	0.0659898	2f5cA	0.34	0.3575	0.478261
169	1xjcA_A	0.178083	0.1264	0.0714286	1xjcA	0.283	0.295	-1
170	5m0yB_B	0.245424	0.117481	0.0535117	5m0yB	0.2572	0.2486	0.0675241
171	3kuuA_A	0.0742865	0.12966	0.184211	3kuuA	0.274	0.2552	-1
172	2ae8B_B	0.113072	0.435311	0.00158983	2ae8B	0.3527	0.3273	0.225694
173	2q5zB_B	0.00380242	0.303962	0.346154	2q5zB	0.3375	0.5072	0.404145
174	1h31B_B	0.120473	0.496311	0.0015873	1h31B	0.328	0.3485	-1
175	1iw1A_A	0.00827896	0.383585	0.0952381	1iw1A	0.4754	0.3634	0.416058
176	3iq1B_B	0.0164701	0.174205	0.147541	3iq1B	0.5524	0.5431	0.461538
177	2kq7A_A	0.160602	0.13498	0.0825397	2kq7A	0.2269	0.2628	0.204918
178	3ftfA_A	0.110679	0.669799	0	3ftfA	0.2805	0.1956	0.260479
179	4d2sA_A	0.0992964	0.697991	0	4d2sA	0.3567	0.2435	0.245902
180	1ezkA_A	0.107731	0.549481	0.0015873	1ezkA	0.2476	0.2485	0.222642
181	3orsA_A	0.0660812	0.16871	0.122995	3orsA	0.2722	0.2593	0.364754
182	2id3A_A	0.00461336	0.559949	0.0809524	2id3A	0.356	0.3022	0.357934
183	1u61A_A	0.00629922	0.570889	0.0535117	1u61A	0.3058	0.3477	0.446602
184	2lucA_A	0.00922868	0.408009	0.0659898	2lucA	0.3174	0.4072	0.430769
185	2k5wA_A	0.265582	0.141573	0.0365079	2k5wA	0.2169	0.2637	0.0359712
186	1wj5A_A	0.166682	0.1484	0.0677966	1wj5A	0.2672	0.3203	0.285088
187	3eyxA_A	0.0535201	0.571864	0.00158983	3eyxA	0.2966	0.2384	0.341549
188	4o1jA_A	0.0607502	0.562597	0.00158983	4o1jA	0.3049	0.2466	0.3829
189	2bdzA_A	0.1885	0.351128	0.00158983	2bdzA	0.2705	0.2166	0.225397
190	1v5mA_A	0.241811	0.162131	0.0269841	1v5mA	0.312	0.3348	0.121864
191	5d1vA_A	0.00479098	0.597591	0.0698413	5d1vA	0.2775	0.321	0.465347
192	1nxiA_A	0.171859	0.16968	0.047619	1nxiA	0.305	0.3338	0.337662
193	2ep6A_A	0.315391	0.165521	0.0031746	2ep6A	0.2062	0.2223	0.0402685
194	3u8eA_A	0.205068	0.336993	0.00158983	3u8eA	0.2642	0.2085	0.184524
195	2o35B_B	0.0143662	0.149847	0.298969	2o35B	0.2625	0.3697	0.346535
196	2bq1I_I	0.00352181	0.814141	0.0517529	2bq1I	0.5641	0.3174	0.291005
197	3qy3A_A	0.186524	0.364873	0.00158983	3qy3A	0.2475	0.2776	0.170543
198	1bshA_A	0.235508	0.105821	0.0793651	1bshA	0.3186	0.34	0.141818
199	1jweA_A	0.00316894	0.677141	0.0732538	1jweA	0.2442	0.2958	0.384615
200	2c2iA_A	0.207542	0.145831	0.0588235	2c2iA	0.2581	0.2613	-1
201	1b8dA_A	0.006585	0.416853	0.125397	1b8dA	0.2982	0.2787	0.463203
202	2o6cA_A	0.302504	0.14525	0.0294118	2o6cA	0.2556	0.2506	0
203	2cfxA_A	0.111747	0.720599	0	2cfxA	0.2346	0.2444	0.330472
204	1q2yA_A	0.148481	0.579518	0	1q2yA	0.3181	0.3334	0.201521
205	1ngkB_B	0.00405673	0.534923	0.111111	1ngkB	0.2868	0.3241	0.5
206	5aqdM_M	0.00499029	0.464765	0.133333	5aqdM	0.327	0.283	0.433735
207	1vjnA_A	0.255629	0.426336	0	1vjnA	0.2534	0.2141	0.146707
208	1qxnA_A	0.104433	0.176559	0.0880829	1qxnA	0.2466	0.2613	0.362445
209	1pg5B_B	0.253031	0.138099	0.0552764	1pg5B	0.2272	0.2291	-1
210	2otmB_B	0.150846	0.48687	0.0015873	2otmB	0.3479	0.351	0.227273
211	2e3xB_B	0.216305	0.179142	0.0174603	2e3xB	0.2495	0.2748	-1
212	1wf1A_A	0.277579	0.21996	0.00158983	1wf1A	0.2205	0.2719	0.148594
213	1jafA_A	0.00341756	0.386941	0.3	1jafA	0.381	0.4271	0.52
214	5ixgB_B	0.32383	0.169272	0.0031746	5ixgB	0.2294	0.2121	0.00289855
215	2ejeA_A	0.150798	0.162416	0.0787671	2ejeA	0.3184	0.3893	0.26087
216	2d6yB_B	0.00529371	0.580618	0.084127	2d6yB	0.3149	0.2696	0.395349
217	2pzhA_A	0.226663	0.134537	0.0714286	2pzhA	0.2357	0.2549	0.159091
218	4jcuA_A	0.14148	0.0890897	0.179775	4jcuA	0.2924	0.3176	0.246914
219	1d4vB_B	0.345522	0.141006	0.0294118	1d4vB	0.2478	0.2363	0.00591716
220	2a0kA_A	0.134961	0.175001	0.0714286	2a0kA	0.2744	0.2731	-1
221	3axjA_A	0.0061235	0.904121	0.0206349	3axjA	0.3936	0.2839	0.390681
222	1zvpD_D	0.176242	0.172627	0.0517529	1zvpD	0.2496	0.2725	0.207843
223	2hyjA_A	0.003025	0.504749	0.147619	2hyjA	0.366	0.3006	0.444882
224	1uitA_A	0.296431	0.144594	0.0465116	1uitA	0.2311	0.2701	0.113636
225	1b8dB_B	0.00548845	0.448672	0.152381	1b8dB	0.3088	0.2731	0.46473
226	1x4bA_A	0.315869	0.162014	0.0210697	1x4bA	0.2559	0.2983	0.167331
227	1jj2V_V	0.142118	0.451334	0.00158983	1jj2V	0.2447	0.2409	0.295276
228	1y7rA_A	0.177602	0.479515	0.0015873	1y7rA	0.2715	0.3052	0.245902
229	1rktA_A	0.00925032	0.650137	0.0126984	1rktA	0.3243	0.2583	0.391144
230	1u5lA_A	0.1213	0.596759	0.0015873	1u5lA	0.2933	0.3774	0.286364
231	3giuB_B	0.154488	0.389703	0.0031746	3giuB	0.2934	0.2269	0.243506
232	1u11B_B	0.0806432	0.164799	0.160221	1u11B	0.2687	0.2534	0.00591716
233	1klxA_A	0.00761438	0.316417	0.223301	1klxA	0.2462	0.2689	0.517588
234	1k8hA_A	0.233932	0.181143	0.0222222	1k8hA	0.2674	0.2883	0.140221
235	1sb2A_A	0.240631	0.0763917	0.111111	1sb2A	0.2238	0.2428	0.191406
236	1rr7A_A	0.00456178	0.424969	0.242604	1rr7A	0.2136	0.2895	0.421053
237	3p41A_A	0.00666303	0.617203	0.0650794	3p41A	0.4038	0.2439	0.297222
238	2a8nB_B	0.113763	0.662217	0.0015873	2a8nB	0.2721	0.2885	0.271255
239	1e79H_H	0.175332	0.147881	0.0918544	1e79H	0.2814	0.3121	0.124088
240	4grdA_A	0.0855795	0.144048	0.245059	4grdA	0.2744	0.2534	0.380567
241	1p6tA_A	0.151984	0.17869	0.0641892	1p6tA	0.2676	0.2663	0.258687
242	2bv1A_A	0.0725547	0.147002	0.262525	2bv1A	0.3461	0.3756	0.45933
243	1fzdA_A	0.239152	0.427308	0.0015873	1fzdA	0.2661	0.2231	-1
244	2gyqA_A	0.00916746	0.222753	0.209213	2gyqA	0.5145	0.4835	0.423868
245	1wa4A_A	0.272415	0.327678	0.00158983	1wa4A	0.2977	0.2395	0.168196
246	2nn4A_A	0.00697131	0.91242	0.0194175	2nn4A	0.281	0.5351	0.284946
247	1l1sA_A	0.105694	0.717572	0.0015873	1l1sA	0.2592	0.3251	-1
248	3qxeA_A	0.0883674	0.609835	0.00158983	3qxeA	0.2828	0.2347	0.3829
249	5ihyB_B	0.00808801	0.458455	0.0984127	5ihyB	0.3111	0.2629	0.4

## Sheet: d3tg0a
	structureId	b-phipsi	w-rdist	t-alpha	candidate	3D	3D-cand	2D-identity
0	5uqhA_A	0.000635162	0.439309	0	5uqhA	0.315	0.3585	0.240816
1	3otrB_B	0.00275432	0.0386315	0.00853659	3otrB	0.3294	0.3257	0.391653
2	2rl1A_A	0.00407667	0.188285	0	2rl1A	0.2756	0.2852	0.420168
3	1crkA_A	0.00200068	0.0603514	0.0290206	1crkA	0.2498	0.2773	0.416667
4	2d3qA_A	0.010293	0.073698	0.00120919	2d3qA	0.2503	0.2507	0.356467
5	1q9jB_B	0.00305807	0.0513954	0.0241838	1q9jB	0.2266	0.2434	0.365854
6	1qfxB_B	0.00265973	0.304493	0.00120919	1qfxB	0.2767	0.2753	0.363067
7	1ulqC_C	0.000445107	0.409457	0.00730816	1ulqC	0.2501	0.2674	0.385906
8	4m9dB_B	0.00181464	0.106608	0.0134804	4m9dB	0.3724	0.3827	0.427826
9	3uj2A_A	0.00417336	0.181479	0.00121065	3uj2A	0.3201	0.3291	0.398693
10	4au9A_A	0.00273589	0.0975923	0.0172202	4au9A	0.2557	0.2524	0.349922
11	3giqA_A	0.00522253	0.0655027	0.0133011	3giqA	0.3674	0.3481	0.41573
12	2b1xA_A	0.00394196	0.38444	0	2b1xA	0.2683	0.2678	0.417219
13	1cleA_A	0.00238942	0.349335	0.00121065	1cleA	0.2772	0.2395	0.418535
14	5vbfA_A	0.00273017	0.458616	0	5vbfA	0.3052	0.2869	0.438202
15	1jhdA_A	0.00143056	0.109516	0.0247831	1jhdA	0.2229	0.2419	0.476534
16	3slhD_D	0.00675591	0.160162	0	3slhD	0.2848	0.2848	0.444634
17	3fieA_A	0.00301748	0.0476372	0.0468354	3fieA	0.247	0.2614	0.347826
18	4e77A_A	0.00583726	0.0915357	0.00486027	4e77A	0.2651	0.2893	0.358766
19	5e3sA_A	0.000563193	0.368663	0.025393	5e3sA	0.2001	0.2578	0.293076
20	2g8yA_A	0.0033985	0.349216	0.00121065	2g8yA	0.246	0.2913	0.353448
21	4mafB_B	0.00578345	0.0588386	0.0184729	4mafB	0.2344	0.2499	0.447552
22	1v6sA_A	0.00386279	0.454961	0	1v6sA	0.3226	0.3552	0.393782
23	4rgkA_A	0.00579379	0.15218	0.00121065	4rgkA	0.2622	0.2767	0.319749
24	2bvfA_A	0.000661231	0.156533	0.0495768	2bvfA	0.3064	0.2998	0.414634
25	3vifA_A	0.00444665	0.217003	0.00241838	3vifA	0.3422	0.3239	0.418269
26	2o0rA_A	0.00481915	0.399325	0	2o0rA	0.264	0.2897	0.401724
27	3dnvA_A	0.00187314	0.128966	0.0133011	3dnvA	0.2543	0.2661	0.405676
28	2oodA_A	0.00568376	0.0723212	0.0181378	2oodA	0.3533	0.3459	0.380192
29	2vpqB_B	0.00600645	0.217343	0.00120919	2vpqB	0.29	0.2863	0.419301
30	4ewgA_A	0.00319382	0.473086	0.00120919	4ewgA	0.2972	0.3131	0.391156
31	1m7jA_A	0.00607723	0.0466064	0.0217654	1m7jA	0.3551	0.3366	0.424679
32	2wmeA_A	0.0022604	0.582787	0	2wmeA	0.3029	0.2797	0.4081
33	2hoeA_A	0.00323694	0.283132	0.00242424	2hoeA	0.2519	0.3012	0.403986
34	4dhgA_A	0.00264681	0.101143	0.0399033	4dhgA	0.306	0.3119	0.366883
35	1ybeA_A	0.0074135	0.184164	0.00120919	1ybeA	0.2847	0.2969	0.434635
36	2pnwA_A	0.00378907	0.184323	0.00362757	2pnwA	0.2287	0.2679	0.349233
37	2y5bE_E	0.0077578	0.216204	0	2y5bE	0.2772	0.3462	0.322091
38	1yvgA_A	0.00256584	0.076082	0.0568319	1yvgA	0.2476	0.267	0.32093
39	2vouA_A	0.00449805	0.216591	0.00242424	2vouA	0.26	0.2824	0.416813
40	1sezA_A	0.00436062	0.530501	0	1sezA	0.2285	0.2228	0.319767
41	4eu3A_A	0.000795335	0.550657	0.00967352	4eu3A	0.307	0.273	0.381737
42	1vj0A_A	0.00448939	0.323311	0.00241838	1vj0A	0.2779	0.3174	0.39783
43	2wk5A_A	0.0052241	0.0926495	0.028607	2wk5A	0.2817	0.2779	0.448739
44	2imcA_A	0.00448041	0.0396322	0.0521628	2imcA	0.2463	0.2632	0.353323
45	2bghA_A	0.00794928	0.0851962	0.00604595	2bghA	0.276	0.2895	0.403685
46	1v47A_A	0.000598936	0.354897	0.04474	1v47A	0.2138	0.2545	0.455939
47	4dalB_B	0.000914985	0.451824	0.0205562	4dalB	0.3027	0.2902	0.390016
48	1dwaM_M	0.00347587	0.244563	0.00362757	1dwaM	0.3611	0.3286	0.429245
49	1dkmA_A	0.00237156	0.115829	0.0386941	1dkmA	0.2984	0.3153	0.467626
50	1akbA_A	0.00889743	0.078863	0.00364078	1akbA	0.2692	0.2875	0.454867
51	4qbjA_A	0.00781858	0.0935616	0.00364078	4qbjA	0.2487	0.2686	0.434629
52	1ddgA_A	0.00411368	0.463791	0.00121065	1ddgA	0.2442	0.2753	0.399642
53	1dapA_A	0.00298114	0.296974	0.00362757	1dapA	0.255	0.319	0.395833
54	3sajC_C	0.001134	0.256959	0.0298879	3sajC	0.2673	0.3006	0.499029
55	1kl2A_A	0.00677878	0.111882	0.00486027	1kl2A	0.2582	0.2741	0.426573
56	4yweA_A	0.00115559	0.409131	0.0120919	4yweA	0.3093	0.2907	0.418124
57	5jxgA_A	0.00885593	0.0710865	0.00846433	5jxgA	0.3106	0.2939	0.385208
58	2zwyA_A	0.000989464	0.447819	0.0205562	2zwyA	0.2884	0.2874	0.452101
59	2csgA_A	0.00393933	0.259831	0.00362757	2csgA	0.248	0.2576	0.357372
60	1v9lA_A	0.0063259	0.0952964	0.0184729	1v9lA	0.2982	0.3099	0.375204
61	1b26A_A	0.00737759	0.114714	0.00364078	1b26A	0.3143	0.3319	0.401709
62	2ewaA_A	0.00105348	0.251759	0.0386941	2ewaA	0.2325	0.2843	0.338515
63	3mznA_A	0.00133814	0.249389	0.0159705	3mznA	0.309	0.306	0.385484
64	3fvsA_A	0.00878088	0.0694153	0.0133011	3fvsA	0.2587	0.268	0.454707
65	3oz6A_A	0.0103278	0.190423	0	3oz6A	0.2494	0.2986	0.3457
66	1sznA_A	0.00565513	0.116886	0.0159705	1sznA	0.2883	0.3002	0.434783
67	5vevB_B	0.00521191	0.102945	0.0350438	5vevB	0.2959	0.3133	0.356913
68	5wroA_A	0.00499715	0.0687636	0.0561941	5wroA	0.32	0.3205	0.403909
69	3slcA_A	0.00342883	0.127673	0.0302297	3slcA	0.2733	0.2923	0.415225
70	2uxqA_A	0.00755168	0.31297	0.00120919	2uxqA	0.3362	0.3592	0.390785
71	3szyA_A	0.00066389	0.240324	0.074026	3szyA	0.504	0.5328	0.432759
72	2pa6A_A	0.00640731	0.120472	0.00853659	2pa6A	0.3115	0.318	0.396072
73	2vlfA_A	0.0043731	0.127385	0.0278114	2vlfA	0.2923	0.2844	0.447059
74	2zsmA_A	0.00894347	0.0856329	0.0120919	2zsmA	0.2851	0.2926	0.410684
75	1q8zB_B	0.000968316	0.187573	0.0684755	1q8zB	0.2422	0.277	0.149387
76	3kdoC_C	0.00351941	0.532468	0.00241838	3kdoC	0.3197	0.3202	0.404605
77	5ixjD_D	0.00602596	0.456652	0.00120919	5ixjD	0.2878	0.3142	0.387479
78	3ju5C_C	0.00553389	0.108919	0.0324594	3ju5C	0.2484	0.2906	0.375874
79	2exrA_A	0.00114655	0.327217	0.0338573	2exrA	0.2883	0.2698	0.404321
80	1lfwA_A	0.00593579	0.475669	0.00120919	1lfwA	0.2708	0.2589	0.403846
81	1kflA_A	0.00205128	0.543585	0.00242424	1kflA	0.2928	0.3506	0.384892
82	5mlkB_B	0.00444611	0.415681	0.00242424	5mlkB	0.2878	0.3173	0.288856
83	2w37A_A	0.00660743	0.452294	0.00120919	2w37A	0.3036	0.3681	0.431262
84	5fooA_A	0.00504983	0.202643	0.00364078	5fooA	0.3583	0.3447	0.429268
85	2ys6A_A	0.00541827	0.143177	0.00486027	2ys6A	0.2981	0.3078	0.36246
86	2cu2A_A	0.00222917	0.420866	0.00364078	2cu2A	0.2426	0.2965	0.424528
87	3uykA_A	0.00732694	0.34259	0.00121065	3uykA	0.2482	0.2802	0.350671
88	1db3A_A	0.00132728	0.320211	0.0266022	1db3A	0.2716	0.3313	0.380702
89	1v0bA_A	0.00557525	0.592643	0	1v0bA	0.2169	0.2953	0.365385
90	1sf2A_A	0.00818272	0.10409	0.0133011	1sf2A	0.2712	0.2781	0.442735
91	2g0tB_B	0.00453461	0.512067	0.00241838	2g0tB	0.2834	0.3468	0.41573
92	3av7A_A	0.00760765	0.110652	0.0134804	3av7A	0.2685	0.2849	0.479354
93	2acvA_A	0.00761085	0.249189	0.00241838	2acvA	0.2816	0.2722	0.381476
94	1s9rA_A	0.00711351	0.319768	0.00241838	1s9rA	0.2716	0.2857	0.359606
95	1ju2A_A	0.00668994	0.348104	0.00241838	1ju2A	0.3213	0.282	0.377386
96	2i3oD_D	0.00367144	0.138417	0.0326481	2i3oD	0.3041	0.2784	0.360176
97	4il0E_E	0.00119676	0.305656	0.0411125	4il0E	0.3197	0.3326	0.356358
98	5upxA_A	0.00115563	0.422624	0.0311721	5upxA	0.3202	0.3556	0.254821
99	1ly8A_A	0.00485624	0.520405	0.00241838	1ly8A	0.2253	0.2734	0.380435
100	1g0cA_A	0.000484015	0.627623	0.0350438	1g0cA	0.3149	0.3674	0.441341
101	3r64A_A	0.00218817	0.540564	0.00362757	3r64A	0.3067	0.2929	0.4081
102	3ju8A_A	0.000954216	0.606835	0.0184729	3ju8A	0.311	0.2901	0.384259
103	3asaA_A	0.0128175	0.089561	0.0108827	3asaA	0.2702	0.2953	0.463636
104	5i92A_A	0.00596716	0.0881024	0.0519952	5i92A	0.2808	0.2883	0.418089
105	4wxfA_A	0.00705012	0.122695	0.0157195	4wxfA	0.2534	0.2674	0.435626
106	1k6wA_A	0.00454202	0.121841	0.0428752	1k6wA	0.3211	0.3302	0.406408
107	2yndA_A	0.0138615	0.0895595	0.00967352	2yndA	0.2349	0.2589	0.395509
108	1brwA_A	0.00749215	0.104821	0.0290206	1brwA	0.2704	0.2736	0.458478
109	5jioA_A	0.00721906	0.289346	0.00242424	5jioA	0.3291	0.3142	0.411483
110	4c2xA_A	0.00883984	0.0699621	0.0350665	4c2xA	0.2383	0.2614	0.412587
111	5dkvA_A	0.00385139	0.571552	0.00242424	5dkvA	0.2487	0.3256	0.403442
112	1o4sB_B	0.00588366	0.116839	0.0376412	1o4sB	0.2577	0.2832	0.423423
113	1x3mA_A	0.00462043	0.116888	0.050786	1x3mA	0.2975	0.3228	0.403141
114	4pz2B_B	0.000788383	0.535812	0.0483676	4pz2B	0.3073	0.2803	0.392097
115	3g7kB_B	0.0167305	0.210002	0.00120919	3g7kB	0.2361	0.2582	0.368687
116	2z36B_B	0.0216833	0.0698397	0.00604595	2z36B	0.2588	0.2746	0.381426
117	5ex4B_B	0.00460666	0.133436	0.0386941	5ex4B	0.3396	0.3277	0.400636
118	4lemC_C	0.000637669	0.745417	0.0184729	4lemC	0.3063	0.2596	0.384726
119	3zhcB_B	0.00573295	0.114437	0.0494924	3zhcB	0.2936	0.3122	0.445423
120	5u6nB_B	0.00641129	0.123105	0.0290206	5u6nB	0.2983	0.294	0.397106
121	3fslA_A	0.0103925	0.0846614	0.0298879	3fslA	0.3306	0.3588	0.469534
122	2gqfA_A	0.00367104	0.651873	0.00241838	2gqfA	0.2647	0.2866	0.402778
123	6eimB_B	0.00526032	0.427103	0.00362757	6eimB	0.2289	0.3082	0.342007
124	1ivyA_A	0.00124356	0.145649	0.0785973	1ivyA	0.2952	0.2892	0.439065
125	1oatA_A	0.00723384	0.0710718	0.0580411	1oatA	0.2565	0.272	0.438596
126	1orrA_A	0.00658805	0.583347	0.00120919	1orrA	0.3102	0.3815	0.421846
127	3ei9A_A	0.0050023	0.0639678	0.116059	3ei9A	0.2734	0.2867	0.430769
128	4hnlA_A	0.00555888	0.0918643	0.0726329	4hnlA	0.3048	0.3254	0.357964
129	4xauB_B	0.00539976	0.140206	0.028607	4xauB	0.2568	0.2878	0.376963
130	4kkyX_X	0.0164732	0.0966757	0.00976801	4kkyX	0.2599	0.2729	0.393939
131	4yv7A_A	0.00563847	0.620371	0.00121065	4yv7A	0.2664	0.369	0.350943
132	5hdmA_A	0.0107658	0.0910131	0.0290206	5hdmA	0.2832	0.289	0.428331
133	1n2lA_A	0.00928267	0.143152	0.00362757	1n2lA	0.4864	0.4487	0.347826
134	5eo6A_A	0.00563791	0.572847	0.00241838	5eo6A	0.2244	0.288	0.378026
135	1uypA_A	0.0697062	0.115796	0.00241838	1uypA	0.2993	0.3032	0.291351
136	2xd2A_A	0.0131661	0.212598	0.00241838	2xd2A	0.278	0.3113	0.417563
137	1uufA_A	0.00449812	0.514182	0.00362757	1uufA	0.2503	0.3003	0.384477
138	4iymC_C	0.0031844	0.585078	0.00362757	4iymC	0.302	0.2856	0.325479
139	3i68A_A	0.00454887	0.576715	0.00242424	3i68A	0.2987	0.3315	0.370066
140	2e7uA_A	0.00565367	0.100514	0.0713422	2e7uA	0.261	0.2681	0.390523
141	5l1oA_A	0.0248244	0.203973	0.00120919	5l1oA	0.2644	0.2841	0.370432
142	3qtpB_B	0.00459726	0.0896468	0.107095	3qtpB	0.317	0.3175	0.379968
143	3k7yA_A	0.00950088	0.230812	0.00242424	3k7yA	0.327	0.3491	0.449378
144	3qvcA_A	0.0186633	0.193983	0.00121065	3qvcA	0.2491	0.2823	0.314488
145	5t64A_A	0.00720291	0.0915647	0.0561941	5t64A	0.3208	0.3414	0.416523
146	4wd2A_A	0.0123527	0.115763	0.0120919	4wd2A	0.2812	0.3047	0.464029
147	2cvoA_A	0.00501672	0.509661	0.00362757	2cvoA	0.2507	0.295	0.425891
148	4rv9A_A	0.00588504	0.118479	0.0483676	4rv9A	0.263	0.2727	0.415541
149	4zm4B_B	0.00514997	0.10723	0.0749698	4zm4B	0.3043	0.3127	0.404007
150	4im4A_A	0.00627427	0.646086	0.00120919	4im4A	0.3155	0.383	0.445736
151	4hr3A_A	0.020912	0.062992	0.0241838	4hr3A	0.2778	0.2939	0.31761
152	5f9eA_A	0.0104136	0.390272	0.00121065	5f9eA	0.2531	0.3107	0.351687
153	4aubB_B	0.00727654	0.601941	0.00120919	4aubB	0.3021	0.3661	0.388385
154	1um0A_A	0.010146	0.123749	0.0120919	1um0A	0.267	0.3061	0.413043
155	1euzF_F	0.0108845	0.106706	0.0241838	1euzF	0.3197	0.3331	0.377265
156	1nqkA_A	0.000446632	0.471614	0.113664	1nqkA	0.2872	0.3394	0.39292
157	3jz4A_A	0.00585295	0.454839	0.00362757	3jz4A	0.3026	0.282	0.398134
158	2dkjA_A	0.00449065	0.121936	0.0684755	2dkjA	0.2885	0.3098	0.439367
159	1uedA_A	0.0170548	0.125871	0.00362757	1uedA	0.2605	0.283	0.357843
160	1vlpB_B	0.0101663	0.169545	0.00362757	1vlpB	0.2868	0.3028	0.448336
161	5yhjB_B	0.00919626	0.0805129	0.0483676	5yhjB	0.2691	0.2826	0.384106
162	2dkkA_A	0.00889722	0.136606	0.00846433	2dkkA	0.2659	0.2855	0.393836
163	2ip4A_A	0.0133993	0.0716956	0.0362757	2ip4A	0.2755	0.2916	0.42024
164	3pdiA_A	0.0131679	0.351211	0.00121065	3pdiA	0.2493	0.2544	0.433447
165	4pucB_B	0.0183982	0.181995	0.00241838	4pucB	0.3127	0.2918	0.361446
166	3tpaA_A	0.00644066	0.657741	0.00120919	3tpaA	0.2526	0.2274	0.367257
167	5jpsA_A	0.00933979	0.301749	0.00242424	5jpsA	0.2877	0.2925	0.383013
168	3mm5B_B	0.00600466	0.535365	0.00242424	3mm5B	0.2346	0.2698	0.390764
169	2qk4B_B	0.0081456	0.108301	0.0415617	2qk4B	0.2896	0.2975	0.378467
170	5ti1H_H	0.00743351	0.116719	0.0415617	5ti1H	0.2465	0.2506	0.330769
171	1b23P_P	0.021526	0.102331	0.00967352	1b23P	0.2962	0.315	0.374172
172	1f1hA_A	0.000826828	0.448581	0.0943168	1f1hA	0.2511	0.24	0.36128
173	4arvA_A	0.00683577	0.134411	0.0324594	4arvA	0.2953	0.3126	0.460714
174	1egaB_B	0.00138686	0.388182	0.0468354	1egaB	0.241	0.3279	0.435388
175	1gr0A_A	0.000786979	0.494162	0.086728	1gr0A	0.2987	0.372	0.39633
176	5x2mD_D	0.0052249	0.118147	0.0684755	5x2mD	0.2608	0.269	0.393136
177	1bw0B_B	0.00754838	0.0690898	0.0754226	1bw0B	0.2979	0.314	0.466192
178	1xzwB_B	0.0106586	0.25997	0.00242424	1xzwB	0.3071	0.3142	0.382114
179	1ak5A_A	0.00133283	0.591676	0.0184729	1ak5A	0.2871	0.3512	0.16092
180	1me7A_A	0.0012574	0.462157	0.0481622	1me7A	0.326	0.3734	0.254446
181	1vjvA_A	0.00963336	0.0602121	0.0588988	1vjvA	0.2871	0.3349	0.338235
182	4ffcA_A	0.0053632	0.116051	0.0737606	4ffcA	0.2933	0.2918	0.460884
183	1gupA_A	0.0090449	0.328358	0.00242424	1gupA	0.2588	0.307	0.41744
184	2xspA_A	0.0185684	0.269757	0.00121065	2xspA	0.2804	0.2809	0.305136
185	1fi4A_A	0.00127433	0.228925	0.0924703	1fi4A	0.2452	0.271	0.36
186	1p9bA_A	0.00262608	0.130197	0.101198	1p9bA	0.3658	0.3764	0.413265
187	5m0nA_A	0.0119149	0.0681186	0.0508259	5m0nA	0.26	0.2673	0.369106
188	1eyzA_A	0.00835995	0.318425	0.00362757	1eyzA	0.2961	0.3232	0.41652
189	5ih7A_A	0.00112825	0.381667	0.0834341	5ih7A	0.2909	0.2521	0.413534
190	1zumB_B	0.00115094	0.55398	0.0481622	1zumB	0.2805	0.2695	0.356612
191	3va8A_A	0.00114753	0.23898	0.11908	3va8A	0.3039	0.3107	0.403035
192	3srkB_B	0.0073148	0.339155	0.00364078	3srkB	0.3101	0.3303	0.302857
193	4wydA_A	0.00710354	0.135618	0.0338573	4wydA	0.2976	0.3028	0.42404
194	2hf2B_B	0.0063095	0.558098	0.00242424	2hf2B	0.2126	0.3029	0.322581
195	5ofqD_D	0.0282275	0.298935	0.00120919	5ofqD	0.2548	0.2794	0.36394
196	2rmpA_A	0.0183018	0.455931	0	2rmpA	0.245	0.2843	0.306799
197	3hf2A_A	0.0261925	0.169816	0.00241838	3hf2A	0.261	0.2662	0.354938
198	4ix8A_A	0.00421232	0.110877	0.133011	4ix8A	0.3137	0.3343	0.430796
199	1gvrA_A	0.000926555	0.607289	0.0521628	1gvrA	0.317	0.3671	0.413043
200	2g39A_A	0.00100209	0.448549	0.0918984	2g39A	0.296	0.2765	0.362406
201	5f7vA_A	0.0165279	0.117203	0.0122399	5f7vA	0.2843	0.3129	0.390785
202	4ry1A_A	0.0144005	0.0604556	0.0495768	4ry1A	0.293	0.3095	0.396581
203	2fyhA_A	0.00230267	0.792195	0.00242424	2fyhA	0.1732	0.3197	0.329032
204	3hbjA_A	0.00976586	0.200657	0.00364078	3hbjA	0.2899	0.2875	0.409539
205	4a3uA_A	0.00106886	0.649172	0.0362757	4a3uA	0.3184	0.3764	0.40625
206	4o5hA_A	0.00369786	0.622909	0.00364078	4o5hA	0.3108	0.2757	0.43975
207	1jpdX_X	0.00132139	0.514211	0.0428752	1jpdX	0.2937	0.3698	0.310406
208	3tjiA_A	0.00416907	0.134933	0.0824607	3tjiA	0.3059	0.3278	0.371476
209	1rp4A_A	0.0472052	0.266757	0.00120919	1rp4A	0.2559	0.2902	0.367133
210	1kutB_B	0.00364585	0.81919	0.00241838	1kutB	0.2044	0.3376	0.313765
211	2vg8A_A	0.013934	0.134701	0.00725514	2vg8A	0.2983	0.2864	0.381847
212	5izdA_A	0.00182286	0.696918	0.00364078	5izdA	0.3078	0.2811	0.384733
213	5fygA_A	0.0453846	0.103102	0.00608273	5fygA	0.2608	0.2685	0.383855
214	5gxxA_A	0.003014	0.988022	0.00121065	5gxxA	0.3154	0.2509	0.307298
215	5ikiB_B	0.0405416	0.217398	0.00121065	5ikiB	0.2576	0.2764	0.372093
216	1isnA_A	0.00129466	0.288067	0.0953642	1isnA	0.2442	0.3007	0.379374
217	1egyA_A	0.0246844	0.229278	0.00241838	1egyA	0.2573	0.2738	0.385135
218	2jjpA_A	0.0215228	0.094245	0.0278114	2jjpA	0.2789	0.3008	0.418848
219	5viuA_A	0.00515784	0.134161	0.0725514	5viuA	0.2658	0.2849	0.424658
220	5j0aB_B	0.00116341	0.754915	0.0145103	5j0aB	0.2338	0.308	0.374525
221	2eh6A_A	0.00848119	0.389393	0.00362757	2eh6A	0.2747	0.3091	0.454212
222	4rkdA_A	0.0121288	0.0854816	0.0519952	4rkdA	0.3254	0.3522	0.456989
223	1wao1_1	0.0172047	0.405096	0.00121065	1wao1	0.2764	0.2626	0.382946
224	4nmkC_C	0.00132414	0.636158	0.0273292	4nmkC	0.2618	0.2422	0.412773
225	1cptA_A	0.0292846	0.105898	0.0122399	1cptA	0.2678	0.2809	0.378247
226	4i4tA_A	0.00695873	0.0610356	0.145103	4i4tA	0.3179	0.3141	0.392628
227	1i9cB_B	0.0145974	0.125894	0.0147239	1i9cB	0.3096	0.2893	0.43131
228	1hyoB_B	0.00960666	0.106382	0.0508259	1hyoB	0.2408	0.2495	0.346774
229	5i34A_A	0.00185353	0.131909	0.165659	5i34A	0.3787	0.3863	0.398682
230	3gqbB_B	0.00100859	0.688325	0.0435308	3gqbB	0.3268	0.3156	0.377953
231	2r5cB_B	0.00893659	0.0834125	0.0773881	2r5cB	0.2607	0.2702	0.431005
232	3h4iA_A	0.00537137	0.139905	0.0616687	3h4iA	0.2695	0.2943	0.295455
233	4hxzA_A	0.00754108	0.564031	0.00242424	4hxzA	0.2492	0.2838	0.341751
234	5mz5A_A	0.00765016	0.555231	0.00242424	5mz5A	0.2999	0.2806	0.40625
235	5dtbA_A	0.00130224	0.692862	0.0222497	5dtbA	0.2149	0.3175	0.366337
236	1qh4A_A	0.00590078	0.141964	0.0519952	1qh4A	0.2521	0.2799	0.396552
237	5epdA_A	0.000846765	0.579826	0.0924703	5epdA	0.2971	0.3562	0.386525
238	5wtzA_A	0.00858298	0.526106	0.00242424	5wtzA	0.2425	0.2504	0.395
239	2bhqA_A	0.00111416	0.49371	0.0931076	2bhqA	0.2954	0.2628	0.391111
240	1k82A_A	0.000964659	0.572736	0.086728	1k82A	0.2044	0.3029	0.334608
241	1pv9B_B	0.00141628	0.351742	0.074026	1pv9B	0.2409	0.307	0.307692
242	2cv6A_A	0.0280426	0.49555	0	2cv6A	0.255	0.2924	0.297297
243	2gb3B_B	0.00722064	0.117203	0.074026	2gb3B	0.2528	0.278	0.407666
244	1nvtA_A	0.000829221	0.593372	0.0939153	1nvtA	0.264	0.3581	0.412826
245	3bs8A_A	0.00803379	0.143393	0.0350438	3bs8A	0.2771	0.2817	0.418333
246	3khyA_A	0.00817469	0.121088	0.0548469	3khyA	0.2872	0.3247	0.37435
247	1yf2A_A	0.00439689	1.03571	0.00121065	1yf2A	0.227	0.2328	0.37013
248	1ay4A_A	0.0103045	0.0934985	0.070133	1ay4A	0.2758	0.299	0.436522
249	1v5vA_A	0.0234014	0.135456	0.00486027	1v5vA	0.2362	0.2538	0.387097

## Sheet: d2we5a
	structureId	b-phipsi	w-rdist	t-alpha	candidate	3D	3D-cand	2D-identity
0	2we5A_A	0	0	0	2we5A	1	1	1
1	3mdyA_A	0.000393726	0.0865241	0.0510204	3mdyA	0.2709	0.2642	0.373362
2	1ixkA_A	0.000378009	0.0695845	0.0991254	1ixkA	0.3139	0.3227	0.40566
3	3gc0A_A	0.00363392	0.138744	0	3gc0A	0.2502	0.2689	0.382284
4	1ni4B_B	0.00531076	0.0362088	0.00437318	1ni4B	0.2977	0.292	0.371991
5	4gt4A_A	0.000579671	0.302783	0.0116618	4gt4A	0.2786	0.3034	0.35023
6	3r5xD_D	0.00452949	0.147451	0	3r5xD	0.27	0.2803	0.469697
7	3kulB_B	0.0001512	0.280636	0.0568513	3kulB	0.2754	0.3019	0.388753
8	3sdsB_B	0.00208802	0.0715405	0.0174927	3sdsB	0.3156	0.3109	0.467136
9	3lidA_A	0.00163207	0.407174	0	3lidA	0.2843	0.3056	0.421446
10	4q0mA_A	0.00242319	0.242087	0.00145773	4q0mA	0.3055	0.2932	0.460808
11	3p7mB_B	0.00487464	0.0493552	0.0262391	3p7mB	0.3376	0.3399	0.400452
12	1uc9A_A	0.000781835	0.219407	0.0193165	1uc9A	0.2815	0.3223	0.406863
13	4jz7C_C	0.00137066	0.0667565	0.0612245	4jz7C	0.9354	0.9156	0.730435
14	3o3lA_A	0.00033514	0.154546	0.0845481	3o3lA	0.3515	0.3466	0.405963
15	3nh5A_A	0.00616329	0.0410799	0.016035	3nh5A	0.318	0.3204	0.428571
16	3k9cB_B	0.000891564	0.336122	0.00145985	3k9cB	0.3226	0.3642	0.413965
17	4kr5B_B	0.00206363	0.312666	0.00145773	4kr5B	0.2369	0.289	0.423592
18	2b2wA_A	0.000628023	0.384814	0.0193165	2b2wA	0.2129	0.3165	0.356941
19	3dg6A_A	0.00133189	0.0855839	0.0276968	3dg6A	0.2755	0.2429	0.448124
20	1olsB_B	0.00111064	0.0400931	0.0947522	1olsB	0.2972	0.2791	0.418708
21	3trrA_A	0.00399723	0.365213	0	3trrA	0.2455	0.2861	0.393484
22	1i3kA_A	0.000748796	0.187254	0.0495627	1i3kA	0.4218	0.3837	0.498812
23	2g17A_A	0.00463908	0.0765148	0.00874636	2g17A	0.325	0.3064	0.43379
24	1rl0A_A	0.00160354	0.384474	0.00145773	1rl0A	0.2522	0.2877	0.379052
25	1pzxB_B	0.000513625	0.36342	0.0524781	1pzxB	0.3051	0.3188	0.477041
26	4mlvA_A	0.00187461	0.0860704	0.0247813	4mlvA	0.2563	0.2678	0.420048
27	1pzhA_A	0.00271256	0.0475101	0.0787172	1pzhA	0.3537	0.3382	0.416476
28	3tefA_A	0.00689842	0.217645	0	3tefA	0.2594	0.2794	0.413625
29	1rm6B_B	0.00355806	0.0369611	0.0728863	1rm6B	0.271	0.2628	0.408257
30	3ivcA_A	0.000842121	0.168382	0.0393586	3ivcA	0.337	0.3457	0.415274
31	1poiA_A	0.00150394	0.0908583	0.0218659	1poiA	0.3037	0.2982	0.428235
32	2gluA_A	0.000688636	0.463049	0.00437318	2gluA	0.2981	0.3679	0.380952
33	4aecA_A	0.00602962	0.0532879	0.03003	4aecA	0.3233	0.3128	0.447059
34	1h65A_A	0.000533001	0.538237	0.0102041	1h65A	0.3368	0.3905	0.437173
35	2onkA_A	0.00377365	0.416793	0	2onkA	0.2906	0.3522	0.379221
36	5jpeA_A	0.000528201	0.411611	0.0466472	5jpeA	0.2919	0.2912	0.444444
37	1qwkA_A	0.00161464	0.0763417	0.0655977	1qwkA	0.3628	0.3603	0.468293
38	4m1rA_A	0.000496149	0.581282	0.0102041	4m1rA	0.344	0.3547	0.452088
39	1vzoA_A	0.000618707	0.152659	0.0845481	1vzoA	0.2543	0.2489	0.369128
40	1tkkA_A	0.00313437	0.0667091	0.0685131	1tkkA	0.2641	0.2366	0.478458
41	1t9kC_C	0.00494192	0.0457213	0.0655977	1t9kC	0.3261	0.3084	0.393333
42	1dw9A_A	0.00136974	0.467837	0.00145773	1dw9A	0.2027	0.3366	0.328488
43	3my9A_A	0.000661384	0.393582	0.0408163	3my9A	0.2608	0.2357	0.396266
44	1rp0A_A	0.000832913	0.289914	0.0437318	1rp0A	0.2736	0.2944	0.4425
45	4b16A_A	0.000489304	0.50967	0.04414	4b16A	0.3424	0.3804	0.435115
46	2p2xA_A	0.000776021	0.28642	0.0568513	2p2xA	0.2516	0.2802	0.447028
47	5vvwA_A	0.000878889	0.35382	0.0204082	5vvwA	0.2865	0.2895	0.457002
48	3lnlA_A	0.00167681	0.623457	0	3lnlA	0.259	0.2601	0.308448
49	1z7wA_A	0.00478108	0.0791997	0.03003	1z7wA	0.3513	0.3422	0.47561
50	1e19A_A	0.00277959	0.0351367	0.103499	1e19A	0.9453	0.9337	0.836858
51	3evaA_A	0.00070075	0.472578	0.0233236	3evaA	0.3222	0.3671	0.473404
52	3nyiB_B	0.000644875	0.343387	0.0670554	3nyiB	0.2962	0.311	0.419903
53	2c1wB_B	0.00048869	0.459768	0.0612245	2c1wB	0.2676	0.29	0.417284
54	2p51A_A	0.00302177	0.579619	0	2p51A	0.2695	0.3075	0.459318
55	5ngeB_B	0.00548898	0.0838876	0.00437318	5ngeB	0.3226	0.3195	0.371795
56	4lnaA_A	0.000510194	0.523517	0.0451895	4lnaA	0.3007	0.3465	0.329384
57	1uarA_A	0.000619308	0.390283	0.0641399	1uarA	0.2915	0.3185	0.377129
58	2aqxA_A	0.000976748	0.345824	0.00728863	2aqxA	0.3081	0.3236	0.384434
59	3qxzA_A	0.0036037	0.270433	0.00145985	3qxzA	0.2423	0.2764	0.258352
60	3fx4A_A	0.000498748	0.194564	0.112245	3fx4A	0.3703	0.3569	0.44289
61	1q35A_A	0.00797939	0.0555235	0.0335277	1q35A	0.2714	0.2667	0.435294
62	2qoqA_A	0.000751316	0.132456	0.0932945	2qoqA	0.2559	0.2712	0.383908
63	3ritA_A	0.00147593	0.076545	0.0947522	3ritA	0.3157	0.2861	0.444944
64	5u4qA_A	0.00156002	0.099068	0.0437318	5u4qA	0.301	0.3017	0.425629
65	1l5xB_B	0.00343114	0.310237	0.00145985	1l5xB	0.2945	0.3258	0.420398
66	5ltvD_D	0.00699623	0.406026	0	5ltvD	0.2888	0.3611	0.438547
67	1us4A_A	0.00278792	0.364859	0.00145985	1us4A	0.2832	0.2931	0.402844
68	2vozB_B	0.00497555	0.0752215	0.0597668	2vozB	0.2748	0.2712	0.409195
69	2hqyA_A	0.000984444	0.139381	0.0524781	2hqyA	0.2352	0.2413	0.432367
70	2q88A_A	0.000372675	0.465327	0.0820189	2q88A	0.264	0.2996	0.421466
71	1ufoA_A	0.000395681	0.670471	0.0276968	1ufoA	0.3138	0.3826	0.390625
72	1p9oB_B	0.00135953	0.0782143	0.0962099	1p9oB	0.2657	0.284	0.393868
73	3fs2A_A	0.00205378	0.678332	0	3fs2A	0.3342	0.3822	0.380383
74	4asxA_A	0.000829042	0.125283	0.0889213	4asxA	0.2677	0.2671	0.388759
75	2p4sA_A	0.000831055	0.516857	0.0145773	2p4sA	0.3162	0.3399	0.360656
76	1vr6A_A	0.000455789	0.694681	0.0204082	1vr6A	0.3376	0.3123	0.423163
77	5nttA_A	0.00695054	0.0669406	0.0524781	5nttA	0.2623	0.2837	0.396181
78	2iikB_B	0.000748052	0.269967	0.0889213	2iikB	0.2966	0.2459	0.441478
79	1vm7A_A	0.000945424	0.336903	0.03207	1vm7A	0.3275	0.3354	0.43932
80	3i6vA_A	0.00339532	0.624005	0	3i6vA	0.2439	0.3095	0.436975
81	3rglA_A	0.00771743	0.0685171	0.03207	3rglA	0.2661	0.2815	0.291111
82	1ql6A_A	0.00749318	0.0594269	0.0553936	1ql6A	0.2801	0.2993	0.393285
83	4otdA_A	0.000698342	0.254754	0.0976676	4otdA	0.2725	0.2583	0.392461
84	2rbcA_A	0.000909366	0.389884	0.0291545	2rbcA	0.3217	0.3314	0.426859
85	4bnqA_A	0.00190075	0.701712	0	4bnqA	0.2604	0.3631	0.358333
86	3g0eA_A	0.000300537	0.294157	0.132653	3g0eA	0.2883	0.2746	0.24552
87	2j13A_A	0.001831	0.706203	0	2j13A	0.2726	0.3703	0.296837
88	1bzyA_A	0.00359148	0.630297	0	1bzyA	0.346	0.4626	0.405995
89	3sxsA_A	0.000585105	0.413527	0.0830904	3sxsA	0.2407	0.2671	0.394015
90	2qddA_A	0.000709126	0.272226	0.0976676	2qddA	0.2984	0.2628	0.432967
91	1zjjB_B	0.00336771	0.376279	0.00145985	1zjjB	0.3762	0.4284	0.465608
92	5ch8A_A	0.000219458	0.627739	0.0626822	5ch8A	0.3163	0.3485	0.375
93	4m0xA_A	0.00131021	0.0802877	0.100583	4m0xA	0.28	0.2465	0.430435
94	4f8zA_A	0.000924166	0.37155	0.0437318	4f8zA	0.3502	0.3385	0.458234
95	4n72C_C	0.00806	0.265759	0.00145773	4n72C	0.2613	0.3073	0.417755
96	4m1eB_B	0.00112296	0.552989	0.00145985	4m1eB	0.3142	0.3558	0.371007
97	1u5qA_A	0.00224365	0.0713362	0.106414	1u5qA	0.2747	0.2754	0.412322
98	5wdeA_A	0.00560359	0.0960336	0.00734214	5wdeA	0.3458	0.3364	0.403587
99	2i6lA_A	0.005817	0.256983	0.00145985	2i6lA	0.2579	0.2682	0.349666
100	2p6xA_A	0.0058314	0.0766589	0.0612245	2p6xA	0.3115	0.3168	0.368778
101	4c02A_A	0.00322136	0.0689126	0.103499	4c02A	0.2615	0.2593	0.393182
102	2gviA_A	0.000771961	0.462831	0.0570108	2gviA	0.1914	0.2677	0.345013
103	3n5iD_D	0.00891754	0.0685404	0.0393586	3n5iD	0.2945	0.2563	0.364198
104	1tlbA_A	0.00497047	0.0943289	0.03207	1tlbA	0.284	0.274	0.293634
105	2jg1A_A	0.00253073	0.0794449	0.0976676	2jg1A	0.3237	0.3199	0.41452
106	2o1eA_A	0.0182537	0.242454	0	2o1eA	0.2725	0.3119	0.41133
107	2o3bA_A	0.00441973	0.656122	0	2o3bA	0.2624	0.3146	0.295673
108	4izgA_A	0.0046393	0.0965662	0.0306122	4izgA	0.2835	0.2497	0.427646
109	3i6tB_B	0.00163414	0.0925469	0.0830904	3i6tB	0.3036	0.2707	0.413793
110	4it1D_D	0.00026271	0.426489	0.113703	4it1D	0.3042	0.2373	0.398821
111	1wf3A_A	0.00252252	0.0805064	0.0991254	1wf3A	0.2959	0.3057	0.405797
112	3fi9A_A	0.00537772	0.0367939	0.113703	3fi9A	0.352	0.3425	0.43379
113	4g16A_A	0.00181899	0.0990223	0.0714286	4g16A	0.2706	0.275	0.430993
114	3smaB_B	0.000575702	0.301833	0.132653	3smaB	0.3413	0.3786	0.392593
115	1bg0A_A	0.000927193	0.236671	0.0874636	1bg0A	0.3155	0.2859	0.444196
116	1wkrA_A	0.0263582	0.0497332	0.0058309	1wkrA	0.2883	0.269	0.325678
117	2aegA_A	0.0178988	0.291418	0	2aegA	0.251	0.3002	0.36802
118	2igtA_A	0.005684	0.0587709	0.0991254	2igtA	0.3365	0.339	0.34382
119	2a92C_C	0.00970219	0.0518187	0.0655977	2a92C	0.3622	0.3549	0.425882
120	4i1dA_A	0.00894579	0.0640233	0.0626822	4i1dA	0.2655	0.2615	0.401376
121	4gkiA_A	0.000198266	0.388951	0.144315	4gkiA	0.2464	0.2746	0.383663
122	1tltB_B	0.0054862	0.0709534	0.0889213	1tltB	0.2638	0.2662	0.439141
123	1u7nA_A	0.00634472	0.07452	0.074344	1u7nA	0.3439	0.3472	0.381166
124	2v9yA_A	0.00122264	0.0944599	0.0962099	2v9yA	0.2728	0.2698	0.412844
125	4eq7A_A	0.00432599	0.0862431	0.0772595	4eq7A	0.266	0.2635	0.36971
126	1qs0B_B	0.00700001	0.0862834	0.0408163	1qs0B	0.3102	0.2971	0.395973
127	5chtA_A	0.00488131	0.413839	0.00145985	5chtA	0.3068	0.3075	0.415525
128	3ry7A_A	0.00298258	0.0867888	0.0947522	3ry7A	0.3246	0.3293	0.477833
129	4nw5A_A	0.000877207	0.39326	0.0714286	4nw5A	0.2681	0.2724	0.349558
130	1v5xA_A	9.82823e-05	0.779006	0.0451895	1v5xA	0.2887	0.3976	0.431487
131	3jv1A_A	0.000729524	0.436249	0.0871632	3jv1A	0.1761	0.255	0.319672
132	1ny1A_A	0.00073022	0.653361	0.0362538	1ny1A	0.3078	0.3862	0.406332
133	4ej0A_A	0.00393935	0.0741053	0.109329	4ej0A	0.2986	0.2847	0.44289
134	1uh7A_A	0.0310247	0.054503	0.0174927	1uh7A	0.2663	0.2578	0.260163
135	4zu2A_A	0.0156963	0.242485	0.00145773	4zu2A	0.2435	0.278	0.486339
136	4d8yA_A	0.00686187	0.629496	0	4d8yA	0.2467	0.2941	0.387013
137	1xxpA_A	0.00658205	0.367032	0.00145985	1xxpA	0.3279	0.3467	0.383333
138	4fe2B_B	0.00265744	0.598915	0.00145985	4fe2B	0.244	0.2937	0.333333
139	1qorA_A	0.00303838	0.068509	0.153061	1qorA	0.2603	0.2501	0.389262
140	2zadA_A	0.00332508	0.0749892	0.134111	2zadA	0.2762	0.2598	0.440092
141	2onrA_A	0.0200663	0.17842	0.00145773	2onrA	0.2925	0.2891	0.456098
142	2hzgA_A	0.000509711	0.346688	0.167638	2hzgA	0.3243	0.2718	0.4371
143	4mbuA_A	0.00330672	0.794449	0	4mbuA	0.2294	0.3612	0.375375
144	1qydA_A	0.00839523	0.0324659	0.102041	1qydA	0.3815	0.3786	0.461916
145	2q1wA_A	0.000558655	0.316409	0.167638	2q1wA	0.2891	0.2953	0.491049
146	1sgvB_B	0.00893801	0.563911	0	1sgvB	0.2781	0.3105	0.374118
147	5ko6A_A	0.000819463	0.479497	0.0787172	5ko6A	0.296	0.3156	0.387173
148	4oo0A_A	0.000900134	0.525937	0.0570108	4oo0A	0.2644	0.3467	0.449275
149	5ocsB_B	0.000966322	0.284562	0.0947522	5ocsB	0.399	0.3491	0.447598
150	1fhvA_A	0.000947297	0.241174	0.102041	1fhvA	0.2613	0.2542	0.439716
151	2f96A_A	0.000914238	0.671521	0.0132939	2f96A	0.248	0.3492	0.31746
152	5x18A_A	0.00150741	0.088132	0.132653	5x18A	0.2731	0.2829	0.401914
153	2pwyA_A	0.00735802	0.374688	0.00145985	2pwyA	0.3052	0.3565	0.396419
154	1vhnA_A	0.01137	0.08032	0.0379009	1vhnA	0.2929	0.2998	0.450363
155	2gasA_A	0.00443148	0.0610048	0.158892	2gasA	0.3736	0.3755	0.448113
156	3w24A_A	0.00900202	0.0917056	0.0262391	3w24A	0.3975	0.3846	0.464286
157	1v7yA_A	0.00711189	0.555707	0.00145773	1v7yA	0.309	0.3629	0.434343
158	5x8hA_A	0.00557365	0.617139	0.00145773	5x8hA	0.3827	0.4549	0.455764
159	3polA_A	0.0188455	0.289028	0.00145773	3polA	0.3225	0.3653	0.412987
160	1qycA_A	0.0140516	0.0522384	0.0772595	1qycA	0.3723	0.3742	0.473039
161	1a5zA_A	0.00714755	0.076876	0.0889213	1a5zA	0.3478	0.3456	0.435294
162	2f02A_A	0.00535022	0.067185	0.135569	2f02A	0.3253	0.3222	0.363636
163	1ad1A_A	0.00776348	0.525143	0.00145773	1ad1A	0.3472	0.3868	0.471204
164	2pt1A_A	0.00874216	0.0640654	0.0947522	2pt1A	0.266	0.2613	0.424594
165	4pq0A_A	0.0196556	0.301637	0.00145773	4pq0A	0.2527	0.3087	0.233945
166	2gu2A_A	0.00924547	0.0353408	0.107872	2gu2A	0.3056	0.3123	0.378753
167	4lruA_A	0.000874719	0.728539	0.0132939	4lruA	0.3168	0.3819	0.405759
168	1ionA_A	0.00222842	0.682118	0.00145985	1ionA	0.343	0.4265	0.464286
169	2b5oA_A	0.00461822	0.047992	0.182216	2b5oA	0.274	0.2857	0.387173
170	4uc0A_A	0.00653618	0.600519	0.00145773	4uc0A	0.3091	0.3824	0.298368
171	4jghA_A	0.00652999	0.71013	0	4jghA	0.2787	0.4399	0.32133
172	1tzsA_A	0.0232656	0.0439921	0.0641399	1tzsA	0.2906	0.2819	0.297741
173	2cweA_A	0.0518664	0.282399	0	2cweA	0.2271	0.3172	0.368132
174	5wqlA_A	0.190422	0.059056	0.00292398	5wqlA	0.2482	0.2735	0.331019
175	3dz8A_A	0.000724289	0.791587	0.0238806	3dz8A	0.2771	0.4157	0.375367
176	4kplA_A	0.000239048	0.36243	0.24344	4kplA	0.3132	0.2687	0.400402
177	3ed5A_A	0.0157931	0.50638	0	3ed5A	0.3397	0.4393	0.467967
178	5bxiD_D	0.000626804	0.758593	0.0553846	5bxiD	0.199	0.3131	0.360119
179	4ci9A_A	0.00063686	0.465994	0.129738	4ci9A	0.3475	0.2827	0.332743
180	3h77B_B	0.00608591	0.0680403	0.126822	3h77B	0.3312	0.3113	0.428899
181	2v84A_A	0.0165735	0.0776978	0.0466472	2v84A	0.2609	0.255	0.435597
182	1jfxA_A	0.00600449	0.743353	0	1jfxA	0.2962	0.379	0.358839
183	4llpB_B	0.144572	0.0375315	0.0276968	4llpB	0.2842	0.2873	0.344754
184	2pyyB_B	0.00944659	0.609009	0	2pyyB	0.2387	0.3049	0.431755
185	1a9yA_A	0.000725929	0.227203	0.186589	1a9yA	0.3275	0.3069	0.490476
186	3fj1A_A	0.0213986	0.0816556	0.0145773	3fj1A	0.2761	0.2659	0.43578
187	3ihlA_A	0.000963909	0.462971	0.0769231	3ihlA	0.3329	0.4106	0.369928
188	1h2bB_B	0.00269918	0.0890232	0.137026	1h2bB	0.3073	0.2827	0.36129
189	3vndA_A	0.00950911	0.643781	0	3vndA	0.305	0.3464	0.451031
190	2iw0A_A	0.00322754	0.694134	0.00145985	2iw0A	0.287	0.3594	0.440443
191	3orhA_A	0.00335423	0.679793	0.00145985	3orhA	0.3292	0.4076	0.4
192	4u43B_B	0.00264014	0.080935	0.169096	4u43B	0.2651	0.2693	0.361991
193	3i4kA_A	0.00324633	0.0779581	0.172012	3i4kA	0.2648	0.2351	0.40812
194	2qw8A_A	0.0101829	0.0582951	0.102041	2qw8A	0.2834	0.2828	0.508728
195	4eqcA_A	0.0052512	0.0675348	0.164723	4eqcA	0.271	0.2792	0
196	2dlxA_A	0.00355778	0.682647	0.00145985	2dlxA	0.2054	0.3463	0.360606
197	1jfrA_A	0.00824862	0.690753	0	1jfrA	0.3261	0.372	0.373464
198	1idjA_A	0.030679	0.0666553	0.0539359	1idjA	0.2713	0.2435	0.264188
199	4negA_A	0.0142488	0.0594338	0.0932945	4negA	0.3047	0.3033	0.328
200	3eprA_A	0.000774538	0.42101	0.135569	3eprA	0.3992	0.4565	0.50137
201	1nrkA_A	0.0137564	0.0785915	0.0655977	1nrkA	0.28	0.2763	0.283951
202	1jr7A_A	0.00502249	0.0786856	0.144315	1jr7A	0.2588	0.2606	0.406897
203	1jjuB_B	0.0459264	0.0568492	0.0539359	1jjuB	0.3079	0.29	0.238748
204	4lc3A_A	0.000897109	0.48672	0.0976676	4lc3A	0.2556	0.2221	0.427039
205	5kmkA_A	0.00767289	0.0573557	0.150146	5kmkA	0.2797	0.2828	0.378076
206	1j7xA_A	0.000529091	0.568229	0.145773	1j7xA	0.2969	0.305	0.412736
207	1doiA_A	0.00374209	0.96093	0	1doiA	0.1827	0.3466	0.32716
208	2j1lA_A	0.000137786	0.814642	0.09062	2j1lA	0.2518	0.3995	0.280749
209	4hn8A_A	0.000586623	0.446479	0.1793	4hn8A	0.3122	0.2533	0.327402
210	1pchA_A	0.000839342	1.06684	0.00145985	1pchA	0.1417	0.359	0.196923
211	3kzkA_A	0.00677888	0.0792972	0.11516	3kzkA	0.3243	0.3062	0.485849
212	4s1wB_B	0.00781895	0.0954511	0.0670554	4s1wB	0.2843	0.265	0.391398
213	2wtkC_C	0.00377519	0.0856335	0.150146	2wtkC	0.2653	0.2801	0.37907
214	2ps2A_A	0.00187985	0.0982295	0.145773	2ps2A	0.2743	0.246	0.434879
215	2b0cA_A	0.0198385	0.575313	0	2b0cA	0.3374	0.4824	0.449275
216	3qv4C_C	0.00538306	0.873631	0	3qv4C	0.2279	0.3388	0.315642
217	2fxaB_B	0.0355222	0.444158	0	2fxaB	0.2377	0.3553	0.367521
218	3tr7A_A	0.00770778	0.657927	0.00145773	3tr7A	0.2695	0.3517	0.367021
219	1h7qA_A	0.00954468	0.589399	0.00145773	1h7qA	0.3233	0.3948	0.411458
220	1lluA_A	0.00304293	0.0898151	0.153061	1lluA	0.31	0.2871	0.386117
221	2x5nA_A	0.000801069	0.821356	0.03207	2x5nA	0.3162	0.4587	0.440828
222	1v6tA_A	0.000897909	0.652639	0.0699708	1v6tA	0.3387	0.3939	0.421875
223	1ibqA_A	0.0216745	0.0613469	0.0830904	1ibqA	0.2689	0.2598	0.298097
224	1vybA_A	0.0110224	0.676502	0	1vybA	0.3193	0.3885	0.395225
225	2nw0A_A	0.00721235	0.78653	0	2nw0A	0.293	0.4171	0.368715
226	4ilyB_B	0.0183081	0.320976	0.00145985	4ilyB	0.2418	0.2794	0.393939
227	4f4rA_A	0.000456951	0.414127	0.293003	4f4rA	0.3337	0.2728	0.423554
228	4ds3A_A	0.000667255	0.672781	0.099359	4ds3A	0.322	0.4594	0.375691
229	3a8xA_A	0.000817503	0.332574	0.180758	3a8xA	0.2759	0.2612	0.39207
230	1vdcA_A	0.0115944	0.410448	0.00145985	1vdcA	0.2978	0.2895	0.338428
231	2av5A_A	0.00459574	0.989956	0	2av5A	0.1542	0.3587	0.317308
232	4kcdB_B	0.00376646	0.062694	0.327988	4kcdB	0.2777	0.2891	0.38785
233	4m1qA_A	0.00522771	0.0887201	0.12828	4m1qA	0.3353	0.3407	0.406542
234	3oicD_D	0.00778491	0.54902	0.00145985	3oicD	0.3773	0.4446	0.532578
235	3n0xA_A	0.000984703	0.372153	0.116618	3n0xA	0.3387	0.3019	0.47191
236	4twlA_A	0.0196279	0.601438	0	4twlA	0.2129	0.2537	0.302663
237	2dawA_A	0.0228444	0.567792	0	2dawA	0.197	0.3274	0.333333
238	5svuB_B	0.00761498	0.790947	0	5svuB	0.1767	0.3024	0.272189
239	2f9mA_A	0.000946874	0.773018	0.0223547	2f9mA	0.2732	0.4048	0.368571
240	2fe7B_B	0.0077043	0.573314	0.00145985	2fe7B	0.2185	0.3473	0.377246
241	3pqeA_A	0.00536039	0.0840434	0.141399	3pqeA	0.3438	0.34	0.424171
242	1gm4A_A	0.00535828	0.924757	0	1gm4A	0.1582	0.3601	0.237805
243	5chwA_A	0.0167423	0.529678	0.00145773	5chwA	0.1794	0.304	0.340299
244	2hpgA_A	0.0095686	0.0579856	0.138484	2hpgA	0.2937	0.2945	0.411628
245	1lufA_A	0.000984949	0.288731	0.148688	1lufA	0.259	0.2802	0.331858
246	1o12A_A	0.00799322	0.0898213	0.0874636	1o12A	0.3069	0.2797	0.352941
247	3tw9C_C	0.000574797	0.481987	0.19242	3tw9C	0.337	0.2822	0.39165
248	2aqwA_A	0.0182455	0.0760202	0.0860058	2aqwA	0.3374	0.3366	0.407745
249	1ltlE_E	0.00751508	0.0843159	0.109329	1ltlE	0.2668	0.3207	0.385787

[truncated: 129 more sheets: d1kp8a1, d1skyb1, d1sfpa, d1coya2, d1f9za, d1s2pa, d1c7ka, d1yfsa2, d1bvp11, d1m6ia3, d1a5ta1, d1tqya1, d2ho2a1, d1qdqa, d1gofa2, d1okba, d1cuka1, d1q5na, d1wc2a1, d3claa …]
