# Supplementary material for: Identifying and profiling structural similarities between Spike of SARS-CoV-2 and other viral or host proteins with Machaon
Source: Commun Biol. 2023 Jul 19;6:752. doi: 10.1038/s42003-023-05076-7 (PMC10356814; doi:10.1038/s42003-023-05076-7)
Supplement: Supplementary file 4 — Supplementary Data 1 [file 42003_2023_5076_MOESM4_ESM.zip › fig3d.xlsx]

## Sheet: pdb_list
PDB_filename
102L.pdb
103L.pdb
104L.pdb
107L.pdb
108L.pdb
109L.pdb
110L.pdb
111L.pdb
112L.pdb
113L.pdb
114L.pdb
115L.pdb
118L.pdb
119L.pdb
120L.pdb
122L.pdb
123L.pdb
125L.pdb
126L.pdb
127L.pdb
128L.pdb
129L.pdb
130L.pdb
131L.pdb
137L.pdb
138L.pdb
139L.pdb
140L.pdb
141L.pdb
142L.pdb
143L.pdb
144L.pdb
145L.pdb
146L.pdb
147L.pdb
148L.pdb
149L.pdb
150L.pdb
151L.pdb
152L.pdb
155L.pdb
156L.pdb
157L.pdb
158L.pdb
159L.pdb
160L.pdb
161L.pdb
162L.pdb
163L.pdb
164L.pdb
165L.pdb
166L.pdb
167L.pdb
168L.pdb
169L.pdb
16VP.pdb
170L.pdb
171L.pdb
172L.pdb
173L.pdb
174L.pdb
175L.pdb
176L.pdb
177L.pdb
178L.pdb
180L.pdb
181L.pdb
182L.pdb
183L.pdb
184L.pdb
185L.pdb
186L.pdb
187L.pdb
188L.pdb
189L.pdb
190L.pdb
191L.pdb
192L.pdb
195L.pdb
196L.pdb
197L.pdb
198L.pdb
199L.pdb
1A0I.pdb
1A14.pdb
1A1M.pdb
1A1N.pdb
1A1O.pdb
1A1Q.pdb
1A1R.pdb
1A1T.pdb
1A1V.pdb
1A30.pdb
1A34.pdb
1A3R.pdb
1A41.pdb
1A43.pdb
1A4G.pdb
1A4Q.pdb
1A4T.pdb
1A5V.pdb
1A5W.pdb
1A5X.pdb
1A60.pdb
1A6B.pdb
1A6C.pdb
1A6S.pdb
1A7G.pdb
1A8G.pdb
1A8K.pdb
1A8O.pdb
1A92.pdb
1A94.pdb
1A9B.pdb
1A9E.pdb
1A9M.pdb
1AA0.pdb
1AA7.pdb
1AAF.pdb
1AAQ.pdb
1AAZ.pdb
1ABA.pdb
1ACY.pdb
1ADR.pdb
1ADU.pdb
1ADV.pdb
1AE9.pdb
1AFV.pdb
1AGB.pdb
1AGC.pdb
1AGD.pdb
1AGE.pdb
1AGF.pdb
1AHS.pdb
1AI1.pdb
1AID.pdb
1AIH.pdb
1AIK.pdb
1AIL.pdb
1AJV.pdb
1AJX.pdb
1AK4.pdb
1AKJ.pdb
1AL0.pdb
1AL2.pdb
1AM7.pdb
1ANV.pdb
1AO7.pdb
1AOL.pdb
1AOT.pdb
1AOU.pdb
1AQ3.pdb
1AQ4.pdb
1AR6.pdb
1AR7.pdb
1AR8.pdb
1AR9.pdb
1ARO.pdb
1ARQ.pdb
1ARR.pdb
1ASJ.pdb
1ASU.pdb
1ASV.pdb
1ASW.pdb
1AT3.pdb
1ATO.pdb
1AUM.pdb
1AUY.pdb
1AV6.pdb
1AVP.pdb
1AVQ.pdb
1AVV.pdb
1AVY.pdb
1AVZ.pdb
1AXA.pdb
1AYM.pdb
1AYN.pdb
1AZ5.pdb
1B03.pdb
1B0R.pdb
1B11.pdb
1B28.pdb
1B35.pdb
1B3T.pdb
1B42.pdb
1B49.pdb
1B5D.pdb
1B5E.pdb
1B6I.pdb
1B6J.pdb
1B6K.pdb
1B6L.pdb
1B6M.pdb
1B6P.pdb
1B77.pdb
1B8H.pdb
1B92.pdb
1B9D.pdb
1B9F.pdb
1B9S.pdb
1B9T.pdb
1B9V.pdb
1BAI.pdb
1BAJ.pdb
1BAX.pdb
1BAZ.pdb
1BBT.pdb
1BCM.pdb
1BCO.pdb
1BCV.pdb
1BD2.pdb
1BDE.pdb
1BDL.pdb
1BDQ.pdb
1BDR.pdb
1BDT.pdb
1BDV.pdb
1BEV.pdb
1BGT.pdb
1BGU.pdb
1BHL.pdb
1BI4.pdb
1BIS.pdb
1BIU.pdb
1BIV.pdb
1BIZ.pdb
1BJ6.pdb
1BJA.pdb
1BJI.pdb
1BKL.pdb
1BKM.pdb
1BKY.pdb
1BL3.pdb
1BM4.pdb
1BMS.pdb
1BMV.pdb
1BMX.pdb
1BOS.pdb
1BQM.pdb
1BQN.pdb
1BRV.pdb
1BT7.pdb
1BU2.pdb
1BUI.pdb
1BV7.pdb
1BV9.pdb
1BVE.pdb
1BVG.pdb
1BVJ.pdb
1BVP.pdb
1BWA.pdb
1BWB.pdb
1BY0.pdb
1BY9.pdb
1C0M.pdb
1C0T.pdb
1C0U.pdb
1C1A.pdb
1C1B.pdb
1C1C.pdb
1C1K.pdb
1C2P.pdb
1C3J.pdb
1C48.pdb
1C5E.pdb
1C60.pdb
1C61.pdb
1C62.pdb
1C63.pdb
1C64.pdb
1C65.pdb
1C66.pdb
1C67.pdb
1C68.pdb
1C69.pdb
1C6A.pdb
1C6B.pdb
1C6C.pdb
1C6D.pdb
1C6E.pdb
1C6F.pdb
1C6G.pdb
1C6H.pdb
1C6I.pdb
1C6J.pdb
1C6K.pdb
1C6L.pdb
1C6M.pdb
1C6N.pdb
1C6P.pdb
1C6Q.pdb
1C6T.pdb
1C6V.pdb
1C6X.pdb
1C6Y.pdb
1C6Z.pdb
1C70.pdb
1C8D.pdb
1C8E.pdb
1C8F.pdb
1C8G.pdb
1C8H.pdb
1C8M.pdb
1C8N.pdb
1C8O.pdb
1CD3.pdb
1CE0.pdb
1CE4.pdb
1CE6.pdb
1CEU.pdb
1CEZ.pdb
1CG9.pdb
1CGM.pdb
1CHC.pdb
1CJD.pdb
1CKM.pdb
1CKN.pdb
1CKO.pdb
1CL4.pdb
1CLQ.pdb
1CLW.pdb
1CM9.pdb
1CMV.pdb
1CN3.pdb
1COP.pdb
1COV.pdb
1CPI.pdb
1CQ3.pdb
1CQQ.pdb
1CR0.pdb
1CR1.pdb
1CR2.pdb
1CR4.pdb
1CRX.pdb
1CSJ.pdb
1CTW.pdb
1CU0.pdb
1CU1.pdb
1CU2.pdb
1CU3.pdb
1CU5.pdb
1CU6.pdb
1CUP.pdb
1CUQ.pdb
1CV0.pdb
1CV1.pdb
1CV3.pdb
1CV4.pdb
1CV5.pdb
1CV6.pdb
1CVK.pdb
1CWP.pdb
1CWX.pdb
1CX6.pdb
1CX7.pdb
1CXQ.pdb
1CXU.pdb
1CZ9.pdb
1CZB.pdb
1CZD.pdb
1CZG.pdb
1CZQ.pdb
1CZW.pdb
1CZY.pdb
1D0E.pdb
1D1D.pdb
1D1K.pdb
1D1L.pdb
1D1M.pdb
1D1U.pdb
1D2W.pdb
1D2Y.pdb
1D3E.pdb
1D3F.pdb
1D3I.pdb
1D3J.pdb
1D3M.pdb
1D3N.pdb
1D4H.pdb
1D4I.pdb
1D4J.pdb
1D4K.pdb
1D4L.pdb
1D4M.pdb
1D4S.pdb
1D4Y.pdb
1D9U.pdb
1D9W.pdb
1DAZ.pdb
1DBD.pdb
1DDH.pdb
1DDL.pdb
1DDT.pdb
1DE1.pdb
1DE2.pdb
1DEK.pdb
1DEL.pdb
1DF4.pdb
1DF5.pdb
1DGI.pdb
1DHM.pdb
1DIF.pdb
1DLB.pdb
1DLH.pdb
1DLO.pdb
1DML.pdb
1DMP.pdb
1DNV.pdb
1DRG.pdb
1DRZ.pdb
1DSJ.pdb
1DSK.pdb
1DSQ.pdb
1DSV.pdb
1DTO.pdb
1DTP.pdb
1DTQ.pdb
1DTT.pdb
1DUC.pdb
1DUN.pdb
1DUT.pdb
1DW6.pdb
1DWN.pdb
1DXP.pdb
1DXW.pdb
1DY8.pdb
1DY9.pdb
1DYA.pdb
1DYB.pdb
1DYC.pdb
1DYD.pdb
1DYE.pdb
1DYF.pdb
1DYG.pdb
1DYL.pdb
1DZL.pdb
1E0E.pdb
1E0J.pdb
1E0K.pdb
1E27.pdb
1E28.pdb
1E2H.pdb
1E2I.pdb
1E2J.pdb
1E2K.pdb
1E2L.pdb
1E2M.pdb
1E2N.pdb
1E2P.pdb
1E57.pdb
1E5G.pdb
1E6J.pdb
1E7D.pdb
1E7L.pdb
1E8T.pdb
1E8U.pdb
1E8V.pdb
1E95.pdb
1EA3.pdb
1EAH.pdb
1EAM.pdb
1EBK.pdb
1EBO.pdb
1EBW.pdb
1EBY.pdb
1EBZ.pdb
1EC0.pdb
1EC1.pdb
1EC2.pdb
1EC3.pdb
1ECW.pdb
1ED1.pdb
1EET.pdb
1EFN.pdb
1EI7.pdb
1EIA.pdb
1EJ6.pdb
1EJL.pdb
1EJO.pdb
1EL6.pdb
1EM9.pdb
1EMZ.pdb
1EN7.pdb
1ENI.pdb
1ENJ.pdb
1ENK.pdb
1ENV.pdb
1EO8.pdb
1EOQ.pdb
1EP4.pdb
1EP5.pdb
1EP6.pdb
1EPY.pdb
1EQA.pdb
1ERF.pdb
1ES6.pdb
1ESK.pdb
1ESX.pdb
1ETF.pdb
1ETG.pdb
1EUI.pdb
1EV1.pdb
1EX4.pdb
1EXE.pdb
1EXN.pdb
1EXQ.pdb
1EXY.pdb
1EZJ.pdb
1F08.pdb
1F0C.pdb
1F15.pdb
1F23.pdb
1F2N.pdb
1F39.pdb
1F44.pdb
1F58.pdb
1F5Q.pdb
1F6U.pdb
1F6V.pdb
1F7A.pdb
1F7D.pdb
1F7K.pdb
1F7N.pdb
1F7O.pdb
1F7P.pdb
1F7Q.pdb
1F7R.pdb
1F8B.pdb
1F8C.pdb
1F8D.pdb
1F8E.pdb
1F8V.pdb
1F9F.pdb
1FAF.pdb
1FAV.pdb
1FB7.pdb
1FDM.pdb
1FEJ.pdb
1FF0.pdb
1FFF.pdb
1FFI.pdb
1FG6.pdb
1FG8.pdb
1FGC.pdb
1FGL.pdb
1FGP.pdb
1FI0.pdb
1FIV.pdb
1FK9.pdb
1FKO.pdb
1FKP.pdb
1FL1.pdb
1FLC.pdb
1FMB.pdb
1FMD.pdb
1FN9.pdb
1FNU.pdb
1FNV.pdb
1FNW.pdb
1FOD.pdb
1FOQ.pdb
1FOU.pdb
1FPN.pdb
1FPT.pdb
1FPV.pdb
1FQX.pdb
1FR5.pdb
1FRG.pdb
1FRS.pdb
1FU5.pdb
1FVI.pdb
1FW5.pdb
1FYT.pdb
1FZJ.pdb
1FZK.pdb
1FZM.pdb
1FZO.pdb
1FZR.pdb
1G03.pdb
1G06.pdb
1G07.pdb
1G0G.pdb
1G0J.pdb
1G0K.pdb
1G0L.pdb
1G0M.pdb
1G0P.pdb
1G0Q.pdb
1G1I.pdb
1G1J.pdb
1G1V.pdb
1G1W.pdb
1G2C.pdb
1G2K.pdb
1G31.pdb
1G35.pdb
1G3N.pdb
1G3P.pdb
1G4D.pdb
1G5B.pdb
1G5G.pdb
1G6L.pdb
1G70.pdb
1G9M.pdb
1G9N.pdb
1GAV.pdb
1GC1.pdb
1GFF.pdb
1GGI.pdb
1GH6.pdb
1GNM.pdb
1GNN.pdb
1GNO.pdb
1GP8.pdb
1GPC.pdb
1GTC.pdb
1GUX.pdb
1GW7.pdb
1GW8.pdb
1GWP.pdb
1GX5.pdb
1GX6.pdb
1GZL.pdb
1H09.pdb
1H15.pdb
1H1K.pdb
1H2C.pdb
1H2D.pdb
1H38.pdb
1H5W.pdb
1H6W.pdb
1H78.pdb
1H79.pdb
1H7A.pdb
1H7B.pdb
1H7Z.pdb
1H8A.pdb
1H8T.pdb
1HA0.pdb
1HAR.pdb
1HAV.pdb
1HB5.pdb
1HB7.pdb
1HB9.pdb
1HBV.pdb
1HEF.pdb
1HEG.pdb
1HEI.pdb
1HEK.pdb
1HFF.pdb
1HFG.pdb
1HFN.pdb
1HGD.pdb
1HGE.pdb
1HGF.pdb
1HGG.pdb
1HGH.pdb
1HGI.pdb
1HGJ.pdb
1HGV.pdb
1HGZ.pdb
1HH0.pdb
1HHG.pdb
1HHH.pdb
1HHI.pdb
1HHJ.pdb
1HHK.pdb
1HHP.pdb
1HHS.pdb
1HHT.pdb
1HHV.pdb
1HI0.pdb
1HI1.pdb
1HI8.pdb
1HIH.pdb
1HII.pdb
1HIM.pdb
1HIV.pdb
1HIW.pdb
1HJI.pdb
1HK8.pdb
1HMV.pdb
1HNI.pdb
1HNV.pdb
1HOC.pdb
1HOS.pdb
1HPO.pdb
1HPS.pdb
1HPV.pdb
1HPX.pdb
1HPZ.pdb
1HQE.pdb
1HQN.pdb
1HQU.pdb
1HRH.pdb
1HRI.pdb
1HRV.pdb
1HSG.pdb
1HSH.pdb
1HSI.pdb
1HTE.pdb
1HTF.pdb
1HTG.pdb
1HVC.pdb
1HVH.pdb
1HVI.pdb
1HVJ.pdb
1HVK.pdb
1HVL.pdb
1HVN.pdb
1HVO.pdb
1HVR.pdb
1HVS.pdb
1HVU.pdb
1HWR.pdb
1HX6.pdb
1HXB.pdb
1HXS.pdb
1HXW.pdb
1HXY.pdb
1HYS.pdb
1HYV.pdb
1HYW.pdb
1HYZ.pdb
1I1R.pdb
1I1S.pdb
1I3J.pdb
1I3P.pdb
1I3S.pdb
1I4E.pdb
1I5X.pdb
1I5Y.pdb
1I6J.pdb
1I6S.pdb
1I9W.pdb
1IBN.pdb
1IBO.pdb
1ID4.pdb
1IDA.pdb
1IDB.pdb
1IEC.pdb
1IED.pdb
1IEF.pdb
1IEG.pdb
1IF0.pdb
1IFD.pdb
1IFI.pdb
1IFJ.pdb
1IFK.pdb
1IFL.pdb
1IFM.pdb
1IFN.pdb
1IFP.pdb
1IG9.pdb
1IH7.pdb
1IHM.pdb
1IHV.pdb
1IHW.pdb
1IIQ.pdb
1IJG.pdb
1IJS.pdb
1IKV.pdb
1IKW.pdb
1IKX.pdb
1IKY.pdb
1IM3.pdb
1IM7.pdb
1INF.pdb
1ING.pdb
1INH.pdb
1INV.pdb
1INW.pdb
1INX.pdb
1INY.pdb
1IS0.pdb
1ITG.pdb
1IVB.pdb
1IVC.pdb
1IVD.pdb
1IVE.pdb
1IVF.pdb
1IVG.pdb
1IVP.pdb
1IVQ.pdb
1IXY.pdb
1IZH.pdb
1IZI.pdb
1J39.pdb
1J5O.pdb
1J8H.pdb
1J8N.pdb
1J8Z.pdb
1J9I.pdb
1J9V.pdb
1JAA.pdb
1JAJ.pdb
1JAR.pdb
1JAU.pdb
1JAV.pdb
1JC8.pdb
1JCP.pdb
1JD8.pdb
1JE5.pdb
1JEJ.pdb
1JEK.pdb
1JEW.pdb
1JFW.pdb
1JG6.pdb
1JG7.pdb
1JIU.pdb
1JIV.pdb
1JIX.pdb
1JJ4.pdb
1JJG.pdb
1JJH.pdb
1JKH.pdb
1JLA.pdb
1JLB.pdb
1JLC.pdb
1JLD.pdb
1JLE.pdb
1JLF.pdb
1JLG.pdb
1JLQ.pdb
1JM4.pdb
1JMA.pdb
1JMU.pdb
1JNB.pdb
1JOW.pdb
1JPX.pdb
1JQ0.pdb
1JQ6.pdb
1JQ7.pdb
1JQR.pdb
1JQU.pdb
1JR5.pdb
1JR6.pdb
1JS9.pdb
1JSD.pdb
1JSH.pdb
1JSI.pdb
1JSM.pdb
1JSN.pdb
1JSO.pdb
1JSZ.pdb
1JTE.pdb
1JTF.pdb
1JTM.pdb
1JTN.pdb
1JUV.pdb
1JVR.pdb
1JXP.pdb
1K0H.pdb
1K1T.pdb
1K1U.pdb
1K28.pdb
1K2B.pdb
1K2C.pdb
1K33.pdb
1K34.pdb
1K3K.pdb
1K3V.pdb
1K4R.pdb
1K5K.pdb
1K5M.pdb
1K6C.pdb
1K6F.pdb
1K6P.pdb
1K6T.pdb
1K6V.pdb
1K6Y.pdb
1KA8.pdb
1KAC.pdb
1KAF.pdb
1KBG.pdb
1KBU.pdb
1KC2.pdb
1KC5.pdb
1KCA.pdb
1KCR.pdb
1KCS.pdb
1KEN.pdb
1KG0.pdb
1KHV.pdb
1KHW.pdb
1KI2.pdb
1KI3.pdb
1KI4.pdb
1KI6.pdb
1KI7.pdb
1KI8.pdb
1KIM.pdb
1KJ4.pdb
1KJ7.pdb
1KJF.pdb
1KJG.pdb
1KJH.pdb
1KJK.pdb
1KKE.pdb
1KLM.pdb
1KNB.pdb
1KNI.pdb
1KNZ.pdb
1KPU.pdb
1KPV.pdb
1KQR.pdb
1KRI.pdb
1KS3.pdb
1KSX.pdb
1KSY.pdb
1KVP.pdb
1KW5.pdb
1KW7.pdb
1KWD.pdb
1KWE.pdb
1KXA.pdb
1KXB.pdb
1KXC.pdb
1KXD.pdb
1KXE.pdb
1KXF.pdb
1KY0.pdb
1KY1.pdb
1KZK.pdb
1KZS.pdb
1KZT.pdb
1KZV.pdb
1L00.pdb
1L01.pdb
1L02.pdb
1L03.pdb
1L04.pdb
1L05.pdb
1L06.pdb
1L07.pdb
1L08.pdb
1L09.pdb
1L0J.pdb
1L0K.pdb
1L10.pdb
1L11.pdb
1L12.pdb
1L13.pdb
1L14.pdb
1L15.pdb
1L16.pdb
1L17.pdb
1L18.pdb
1L19.pdb
1L1N.pdb
1L20.pdb
1L21.pdb
1L22.pdb
1L23.pdb
1L24.pdb
1L25.pdb
1L26.pdb
1L27.pdb
1L28.pdb
1L29.pdb
1L2G.pdb
1L2M.pdb
1L30.pdb
1L31.pdb
1L32.pdb
1L33.pdb
1L34.pdb
1L35.pdb
1L36.pdb
1L37.pdb
1L38.pdb
1L39.pdb
1L40.pdb
1L41.pdb
1L42.pdb
1L43.pdb
1L44.pdb
1L45.pdb
1L46.pdb
1L47.pdb
1L48.pdb
1L49.pdb
1L50.pdb
1L51.pdb
1L52.pdb
1L53.pdb
1L54.pdb
1L55.pdb
1L56.pdb
1L57.pdb
1L58.pdb
1L59.pdb
1L5I.pdb
1L60.pdb
1L61.pdb
1L62.pdb
1L63.pdb
1L64.pdb
1L65.pdb
1L66.pdb
1L67.pdb
1L68.pdb
1L69.pdb
1L6N.pdb
1L70.pdb
1L71.pdb
1L72.pdb
1L73.pdb
1L74.pdb
1L75.pdb
1L76.pdb
1L77.pdb
1L79.pdb
1L7F.pdb
1L7G.pdb
1L7H.pdb
1L80.pdb
1L81.pdb
1L82.pdb
1L83.pdb
1L84.pdb
1L85.pdb
1L86.pdb
1L87.pdb
1L88.pdb
1L89.pdb
1L90.pdb
1L91.pdb
1L92.pdb
1L93.pdb
1L94.pdb
1L95.pdb
1L96.pdb
1L97.pdb
1L98.pdb
1L99.pdb
1L9K.pdb
1L9V.pdb
1LAJ.pdb
1LAU.pdb
1LAY.pdb
1LB0.pdb
1LBA.pdb
1LCJ.pdb
1LCS.pdb
1LCX.pdb
1LD4.pdb
1LG7.pdb
1LGU.pdb
1LGW.pdb
1LGX.pdb
1LI2.pdb
1LI3.pdb
1LI6.pdb
1LJ2.pdb
1LKT.pdb
1LLH.pdb
1LLI.pdb
1LMB.pdb
1LN0.pdb
1LP3.pdb
1LPY.pdb
1LQG.pdb
1LQM.pdb
1LQS.pdb
1LRP.pdb
1LTQ.pdb
1LUZ.pdb
1LV1.pdb
1LVB.pdb
1LVJ.pdb
1LVM.pdb
1LVO.pdb
1LW0.pdb
1LW2.pdb
1LW9.pdb
1LWC.pdb
1LWE.pdb
1LWF.pdb
1LWG.pdb
1LWK.pdb
1LX8.pdb
1LY1.pdb
1LYD.pdb
1LYE.pdb
1LYF.pdb
1LYG.pdb
1LYH.pdb
1LYI.pdb
1LYJ.pdb
1LZQ.pdb
1M05.pdb
1M06.pdb
1M0B.pdb
1M0D.pdb
1M0F.pdb
1M0I.pdb
1M11.pdb
1M1C.pdb
1M4P.pdb
1M4Q.pdb
1M4X.pdb
1M55.pdb
1M5R.pdb
1M8L.pdb
1M93.pdb
1M9C.pdb
1M9D.pdb
1M9E.pdb
1M9F.pdb
1M9X.pdb
1M9Y.pdb
1MA7.pdb
1MBM.pdb
1MDT.pdb
1MEC.pdb
1MEQ.pdb
1MER.pdb
1MES.pdb
1MET.pdb
1MEU.pdb
1MFS.pdb
1MG1.pdb
1MI5.pdb
1MK0.pdb
1MKF.pdb
1ML0.pdb
1MML.pdb
1MN8.pdb
1MNB.pdb
1MNT.pdb
1MOF.pdb
1MP6.pdb
1MQL.pdb
1MQM.pdb
1MQN.pdb
1MQT.pdb
1MRW.pdb
1MRX.pdb
1MSC.pdb
1MSM.pdb
1MSN.pdb
1MST.pdb
1MSW.pdb
1MT7.pdb
1MT8.pdb
1MT9.pdb
1MTB.pdb
1MTR.pdb
1MU2.pdb
1MUI.pdb
1MUK.pdb
1MVA.pdb
1MVB.pdb
1MVM.pdb
1MVP.pdb
1MWE.pdb
1MWH.pdb
1MYK.pdb
1MYL.pdb
1MZI.pdb
1MZT.pdb
1N1H.pdb
1N1L.pdb
1N25.pdb
1N35.pdb
1N38.pdb
1N3J.pdb
1N49.pdb
1N4L.pdb
1N59.pdb
1N5A.pdb
1N5Y.pdb
1N64.pdb
1N6G.pdb
1N6Q.pdb
1N7U.pdb
1N7V.pdb
1N7Z.pdb
1N80.pdb
1N8B.pdb
1N93.pdb
1NA1.pdb
1NA4.pdb
1NAK.pdb
1NAM.pdb
1NB4.pdb
1NB6.pdb
1NB7.pdb
1NC8.pdb
1NCA.pdb
1NCB.pdb
1NCC.pdb
1NCD.pdb
1NCP.pdb
1NCQ.pdb
1NCR.pdb
1ND2.pdb
1ND3.pdb
1NEQ.pdb
1NER.pdb
1NG0.pdb
1NG7.pdb
1NH0.pdb
1NH4.pdb
1NHB.pdb
1NHU.pdb
1NHV.pdb
1NIZ.pdb
1NJ0.pdb
1NJT.pdb
1NJU.pdb
1NKK.pdb
1NKM.pdb
1NLA.pdb
1NLN.pdb
1NMA.pdb
1NMB.pdb
1NMC.pdb
1NN2.pdb
1NN8.pdb
1NNA.pdb
1NNB.pdb
1NNC.pdb
1NND.pdb
1NO1.pdb
1NO4.pdb
1NO7.pdb
1NOB.pdb
1NOH.pdb
1NOV.pdb
1NOY.pdb
1NOZ.pdb
1NPA.pdb
1NPV.pdb
1NPW.pdb
1NS1.pdb
1NS3.pdb
1NSB.pdb
1NSC.pdb
1NSD.pdb
1NSO.pdb
1NUI.pdb
1NVK.pdb
1NY7.pdb
1NYB.pdb
1NYJ.pdb
1NZB.pdb
1NZD.pdb
1NZF.pdb
1NZL.pdb
1NZV.pdb
1O1W.pdb
1O6E.pdb
1OAN.pdb
1OBA.pdb
1OCY.pdb
1ODW.pdb
1ODX.pdb
1ODY.pdb
1OF1.pdb
1OHF.pdb
1OHG.pdb
1OHR.pdb
1OK8.pdb
1OKE.pdb
1OKS.pdb
1ONB.pdb
1OOP.pdb
1OPO.pdb
1ORC.pdb
1OS5.pdb
1OSN.pdb
1OUQ.pdb
1OV5.pdb
1OV7.pdb
1OVH.pdb
1OVJ.pdb
1OVK.pdb
1OWY.pdb
1OWZ.pdb
1OX3.pdb
1OYI.pdb
1OYU.pdb
1P2L.pdb
1P2R.pdb
1P2Z.pdb
1P30.pdb
1P35.pdb
1P36.pdb
1P37.pdb
1P39.pdb
1P3N.pdb
1P46.pdb
1P56.pdb
1P58.pdb
1P5A.pdb
1P5C.pdb
1P5W.pdb
1P5Y.pdb
1P64.pdb
1P65.pdb
1P69.pdb
1P6A.pdb
1P6X.pdb
1P6Y.pdb
1P72.pdb
1P73.pdb
1P75.pdb
1P7C.pdb
1P7D.pdb
1P7N.pdb
1P7Q.pdb
1P7S.pdb
1P8L.pdb
1P9S.pdb
1P9U.pdb
1PAR.pdb
1PC6.pdb
1PD3.pdb
1PDF.pdb
1PDI.pdb
1PDJ.pdb
1PDL.pdb
1PDM.pdb
1PDP.pdb
1PER.pdb
1PFI.pdb
1PFS.pdb
1PGL.pdb
1PGW.pdb
1PI7.pdb
1PI8.pdb
1PIV.pdb
1PJE.pdb
1PJF.pdb
1PJW.pdb
1PM6.pdb
1PO1.pdb
1PO2.pdb
1POV.pdb
1PP1.pdb
1PQD.pdb
1PQI.pdb
1PQJ.pdb
1PQK.pdb
1PQM.pdb
1PQO.pdb
1PQZ.pdb
1PRA.pdb
1PRO.pdb
1PVC.pdb
1PVP.pdb
1PVQ.pdb
1PVR.pdb
1PYW.pdb
1Q0S.pdb
1Q0T.pdb
1Q1J.pdb
1Q1S.pdb
1Q1T.pdb
1Q2W.pdb
1Q31.pdb
1Q3U.pdb
1Q3V.pdb
1Q3Y.pdb
1Q3Z.pdb
1Q57.pdb
1Q59.pdb
1Q94.pdb
1Q9X.pdb
1Q9Y.pdb
1QA1.pdb
1QA2.pdb
1QA3.pdb
1QA4.pdb
1QA5.pdb
1QA7.pdb
1QAI.pdb
1QAJ.pdb
1QBE.pdb
1QBR.pdb
1QBS.pdb
1QBT.pdb
1QBU.pdb
1QBZ.pdb
1QCE.pdb
1QD3.pdb
1QE1.pdb
1QEX.pdb
1QEY.pdb
1QFQ.pdb
1QFU.pdb
1QGC.pdb
1QGT.pdb
1QHD.pdb
1QHI.pdb
1QHV.pdb
1QIU.pdb
1QJU.pdb
1QJX.pdb
1QJY.pdb
1QJZ.pdb
1QKJ.pdb
1QL1.pdb
1QL2.pdb
1QLF.pdb
1QLN.pdb
1QLO.pdb
1QMC.pdb
1QMY.pdb
1QNZ.pdb
1QO3.pdb
1QOL.pdb
1QPM.pdb
1QQ1.pdb
1QQH.pdb
1QQP.pdb
1QR8.pdb
1QR9.pdb
1QRB.pdb
1QRC.pdb
1QRJ.pdb
1QS4.pdb
1QS5.pdb
1QS9.pdb
1QSB.pdb
1QSQ.pdb
1QT3.pdb
1QT4.pdb
1QT5.pdb
1QT6.pdb
1QT7.pdb
1QT8.pdb
1QTB.pdb
1QTC.pdb
1QTD.pdb
1QTG.pdb
1QTH.pdb
1QTV.pdb
1QTZ.pdb
1QU1.pdb
1QUD.pdb
1QUG.pdb
1QUH.pdb
1QUO.pdb
1QUV.pdb
1QVO.pdb
1QWE.pdb
1QWF.pdb
1QXM.pdb
1QZ8.pdb
1R08.pdb
1R09.pdb
1R0A.pdb
1R1A.pdb
1R45.pdb
1R4B.pdb
1R4G.pdb
1R5I.pdb
1R63.pdb
1R69.pdb
1R6A.pdb
1R6K.pdb
1R6N.pdb
1R6R.pdb
1R7C.pdb
1R7D.pdb
1R7E.pdb
1R7F.pdb
1R7G.pdb
1R8H.pdb
1R8P.pdb
1R9F.pdb
1R9W.pdb
1RA6.pdb
1RA7.pdb
1RAJ.pdb
1RB8.pdb
1RC8.pdb
1RD8.pdb
1RDH.pdb
1RDR.pdb
1REG.pdb
1RER.pdb
1REV.pdb
1RFO.pdb
1RFR.pdb
1RGQ.pdb
1RH6.pdb
1RHI.pdb
1RIF.pdb
1RIO.pdb
1RJY.pdb
1RJZ.pdb
1RK0.pdb
1RK1.pdb
1RL8.pdb
1RMU.pdb
1RMV.pdb
1RPE.pdb
1RPI.pdb
1RPU.pdb
1RPV.pdb
1RPZ.pdb
1RQ9.pdb
1RR7.pdb
1RRC.pdb
1RT1.pdb
1RT2.pdb
1RT3.pdb
1RT4.pdb
1RT5.pdb
1RT6.pdb
1RT7.pdb
1RTD.pdb
1RTH.pdb
1RTI.pdb
1RTJ.pdb
1RTL.pdb
1RU7.pdb
1RUC.pdb
1RUD.pdb
1RUE.pdb
1RUF.pdb
1RUG.pdb
1RUH.pdb
1RUI.pdb
1RUJ.pdb
1RUY.pdb
1RUZ.pdb
1RV0.pdb
1RV7.pdb
1RVF.pdb
1RVT.pdb
1RVX.pdb
1RVZ.pdb
1RZ9.pdb
1RZJ.pdb
1RZK.pdb
1RZS.pdb
1S0V.pdb
1S1T.pdb
1S1U.pdb
1S1V.pdb
1S1W.pdb
1S1X.pdb
1S2E.pdb
1S48.pdb
1S49.pdb
1S4F.pdb
1S58.pdb
1S68.pdb
1S6N.pdb
1S6P.pdb
1S6Q.pdb
1S76.pdb
1S77.pdb
1S7Q.pdb
1S7R.pdb
1S7S.pdb
1S7T.pdb
1S7U.pdb
1S7V.pdb
1S7W.pdb
1S7X.pdb
1S7Z.pdb
1S8D.pdb
1S9E.pdb
1S9G.pdb
1S9H.pdb
1SBG.pdb
1SDT.pdb
1SDU.pdb
1SDV.pdb
1SE7.pdb
1SFK.pdb
1SFU.pdb
1SGK.pdb
1SGU.pdb
1SH0.pdb
1SH2.pdb
1SH3.pdb
1SH9.pdb
1SHA.pdb
1SHB.pdb
1SID.pdb
1SIE.pdb
1SIP.pdb
1SIV.pdb
1SJ3.pdb
1SJ4.pdb
1SJE.pdb
1SKJ.pdb
1SKR.pdb
1SKS.pdb
1SKV.pdb
1SKW.pdb
1SL0.pdb
1SL1.pdb
1SL2.pdb
1SLQ.pdb
1SMV.pdb
1SP5.pdb
1SPR.pdb
1SPS.pdb
1SQ8.pdb
1SSK.pdb
1SSW.pdb
1SSY.pdb
1STM.pdb
1SUQ.pdb
1SV5.pdb
1SVA.pdb
1SVB.pdb
1SVF.pdb
1SVL.pdb
1SVM.pdb
1SVO.pdb
1SVP.pdb
1SWY.pdb
1SWZ.pdb
1SX2.pdb
1SX7.pdb
1SXP.pdb
1SXQ.pdb
1SZT.pdb
1T03.pdb
1T05.pdb
1T0M.pdb
1T0N.pdb
1T1W.pdb
1T2T.pdb
1T3R.pdb
1T5R.pdb
1T6H.pdb
1T6L.pdb
1T6O.pdb
1T7I.pdb
1T7J.pdb
1T7K.pdb
1T7P.pdb
1T8A.pdb
1T8E.pdb
1T8F.pdb
1T8G.pdb
1T97.pdb
1TAC.pdb
1TAM.pdb
1TBC.pdb
1TBD.pdb
1TBX.pdb
1TCW.pdb
1TCX.pdb
1TCZ.pdb
1TD0.pdb
1TD3.pdb
1TD4.pdb
1TFR.pdb
1TG8.pdb
1TGE.pdb
1THD.pdb
1TI8.pdb
1TIS.pdb
1TIV.pdb
1TJA.pdb
1TJG.pdb
1TJH.pdb
1TJI.pdb
1TK0.pdb
1TK5.pdb
1TK8.pdb
1TKD.pdb
1TKT.pdb
1TKV.pdb
1TKX.pdb
1TKZ.pdb
1TL1.pdb
1TL3.pdb
1TL6.pdb
1TLA.pdb
1TLH.pdb
1TME.pdb
1TMF.pdb
1TNS.pdb
1TNT.pdb
1TNV.pdb
1TOL.pdb
1TOX.pdb
1TP7.pdb
1TQL.pdb
1TSP.pdb
1TSQ.pdb
1TSU.pdb
1TUE.pdb
1TUL.pdb
1TV6.pdb
1TVR.pdb
1TVS.pdb
1TVT.pdb
1TW7.pdb
1TX9.pdb
1TYU.pdb
1TYV.pdb
1TYW.pdb
1TYX.pdb
1U09.pdb
1U0J.pdb
1U0P.pdb
1U1Y.pdb
1U3E.pdb
1U57.pdb
1U58.pdb
1U6P.pdb
1U6U.pdb
1U6V.pdb
1U7K.pdb
1U8G.pdb
1U8H.pdb
1U8I.pdb
1U8J.pdb
1U8K.pdb
1U8L.pdb
1U8M.pdb
1U8N.pdb
1U8O.pdb
1U8P.pdb
1U8Q.pdb
1U91.pdb
1U92.pdb
1U93.pdb
1U95.pdb
1UDG.pdb
1UDH.pdb
1UDI.pdb
1UF2.pdb
1UGH.pdb
1UGI.pdb
1UJ1.pdb
1UK2.pdb
1UK3.pdb
1UK4.pdb
1ULL.pdb
1UNA.pdb
1UON.pdb
1UPH.pdb
1UPJ.pdb
1UPN.pdb
1URJ.pdb
1URZ.pdb
1USR.pdb
1USX.pdb
1UT5.pdb
1UT8.pdb
1UTS.pdb
1UTY.pdb
1UUD.pdb
1UUG.pdb
1UUI.pdb
1UUT.pdb
1UVI.pdb
1UVJ.pdb
1UVK.pdb
1UVL.pdb
1UVM.pdb
1UVN.pdb
1UW7.pdb
1UWB.pdb
1UXA.pdb
1UXB.pdb
1UXE.pdb
1UXS.pdb
1UXW.pdb
1UZG.pdb
1V0E.pdb
1V0F.pdb
1V0Z.pdb
1V1H.pdb
1V1I.pdb
1V2I.pdb
1V39.pdb
1V3B.pdb
1V3C.pdb
1V3D.pdb
1V3E.pdb
1V9U.pdb
1VAK.pdb
1VAS.pdb
1VB2.pdb
1VB4.pdb
1VBA.pdb
1VBB.pdb
1VBC.pdb
1VBD.pdb
1VBE.pdb
1VCC.pdb
1VCJ.pdb
1VCP.pdb
1VCQ.pdb
1VD0.pdb
1VHI.pdb
1VIJ.pdb
1VIK.pdb
1VLK.pdb
1VMP.pdb
1VP3.pdb
1VP9.pdb
1VPC.pdb
1VPN.pdb
1VPS.pdb
1VPT.pdb
1VPU.pdb
1VQ2.pdb
1VQA.pdb
1VQB.pdb
1VQC.pdb
1VQD.pdb
1VQE.pdb
1VQF.pdb
1VQG.pdb
1VQH.pdb
1VQI.pdb
1VQJ.pdb
1VRH.pdb
1VRT.pdb
1VRU.pdb
1VSD.pdb
1VSE.pdb
1VSF.pdb
1VSH.pdb
1VSI.pdb
1VSJ.pdb
1VSK.pdb
1VSL.pdb
1VSM.pdb
1VTK.pdb
1VTM.pdb
1VVC.pdb
1VVD.pdb
1VVE.pdb
1VYI.pdb
1VYX.pdb
1VZV.pdb
1W1X.pdb
1W20.pdb
1W21.pdb
1W39.pdb
1W3C.pdb
1W44.pdb
1W46.pdb
1W47.pdb
1W48.pdb
1W49.pdb
1W4A.pdb
1W4B.pdb
1W4C.pdb
1W5V.pdb
1W5W.pdb
1W5X.pdb
1W5Y.pdb
1W8X.pdb
1W9Z.pdb
1WA7.pdb
1WAC.pdb
1WAF.pdb
1WAJ.pdb
1WBK.pdb
1WBM.pdb
1WBX.pdb
1WBY.pdb
1WBZ.pdb
1WCD.pdb
1WCE.pdb
1WDF.pdb
1WDG.pdb
1WJA.pdb
1WJB.pdb
1WJC.pdb
1WJD.pdb
1WJE.pdb
1WJF.pdb
1WNC.pdb
1WNE.pdb
1WOF.pdb
1WP7.pdb
1WP8.pdb
1WPO.pdb
1WQS.pdb
1WRU.pdb
1WTH.pdb
1WTU.pdb
1WWD.pdb
1WWE.pdb
1WWF.pdb
1WWG.pdb
1WYK.pdb
1WYY.pdb
1WZ4.pdb
1WZB.pdb
1X1K.pdb
1X33.pdb
1X35.pdb
1X36.pdb
1X9M.pdb
1X9P.pdb
1X9S.pdb
1X9T.pdb
1X9V.pdb
1X9W.pdb
1XAK.pdb
1XCQ.pdb
1XCT.pdb
1XEP.pdb
1XEQ.pdb
1XF5.pdb
1XHX.pdb
1XHZ.pdb
1XI1.pdb
1XI7.pdb
1XJ1.pdb
1XJT.pdb
1XJU.pdb
1XL2.pdb
1XL5.pdb
1XNL.pdb
1XNS.pdb
1XO0.pdb
1XO1.pdb
1XO2.pdb
1XOE.pdb
1XOG.pdb
1XOK.pdb
1XOO.pdb
1XOP.pdb
1XOV.pdb
1XR5.pdb
1XR6.pdb
1XR7.pdb
1XR8.pdb
1XV5.pdb
1XWR.pdb
1XYR.pdb
1Y0Q.pdb
1Y6F.pdb
1Y6G.pdb
1Y6M.pdb
1Y6N.pdb
1Y8Z.pdb
1YA6.pdb
1YC6.pdb
1YF3.pdb
1YFJ.pdb
1YFL.pdb
1YGU.pdb
1YHA.pdb
1YHB.pdb
1YKS.pdb
1YM8.pdb
1YN6.pdb
1YN7.pdb
1YN9.pdb
1YO4.pdb
1YPY.pdb
1YQ5.pdb
1YQ6.pdb
1YQ8.pdb
1YSY.pdb
1YT9.pdb
1YTG.pdb
1YTH.pdb
1YTI.pdb
1YTJ.pdb
1YU0.pdb
1YU1.pdb
1YU2.pdb
1YU3.pdb
1YU4.pdb
1YUE.pdb
1YUY.pdb
1YV2.pdb
1YVF.pdb
1YVX.pdb
1YVZ.pdb
1YXN.pdb
1YY6.pdb
1YYL.pdb
1YYM.pdb
1YYP.pdb
1Z14.pdb
1Z19.pdb
1Z1B.pdb
1Z1C.pdb
1Z1D.pdb
1Z1G.pdb
1Z1H.pdb
1Z1I.pdb
1Z1J.pdb
1Z1R.pdb
1Z1Z.pdb
[truncated: 10,516 more rows]
