# Supplementary material for: Identifying and profiling structural similarities between Spike of SARS-CoV-2 and other viral or host proteins with Machaon
Source: Commun Biol. 2023 Jul 19;6:752. doi: 10.1038/s42003-023-05076-7 (PMC10356814; doi:10.1038/s42003-023-05076-7)
Supplement: Supplementary file 4 — Supplementary Data 1 [file 42003_2023_5076_MOESM4_ESM.zip › fig3e.xlsx]

## Sheet: human_v1
PDB_filename
10GS.pdb
11GS.pdb
121P.pdb
12CA.pdb
12GS.pdb
133L.pdb
134L.pdb
13GS.pdb
14GS.pdb
16GS.pdb
17GS.pdb
18GS.pdb
19GS.pdb
1A00.pdb
1A01.pdb
1A02.pdb
1A07.pdb
1A08.pdb
1A09.pdb
1A0L.pdb
1A0N.pdb
1A0U.pdb
1A0Z.pdb
1A12.pdb
1A15.pdb
1A17.pdb
1A1A.pdb
1A1B.pdb
1A1C.pdb
1A1E.pdb
1A1M.pdb
1A1N.pdb
1A1O.pdb
1A1U.pdb
1A1W.pdb
1A1X.pdb
1A1Z.pdb
1A22.pdb
1A27.pdb
1A28.pdb
1A2B.pdb
1A2C.pdb
1A31.pdb
1A35.pdb
1A36.pdb
1A3B.pdb
1A3E.pdb
1A3K.pdb
1A3N.pdb
1A3O.pdb
1A3Q.pdb
1A3S.pdb
1A42.pdb
1A46.pdb
1A4I.pdb
1A4P.pdb
1A4R.pdb
1A4V.pdb
1A4W.pdb
1A4Y.pdb
1A52.pdb
1A5E.pdb
1A5G.pdb
1A5H.pdb
1A5R.pdb
1A5Y.pdb
1A61.pdb
1A66.pdb
1A6A.pdb
1A6Q.pdb
1A6Y.pdb
1A6Z.pdb
1A7A.pdb
1A7C.pdb
1A7F.pdb
1A7S.pdb
1A7X.pdb
1A81.pdb
1A85.pdb
1A86.pdb
1A8E.pdb
1A8F.pdb
1A8J.pdb
1A8M.pdb
1A93.pdb
1A9B.pdb
1A9E.pdb
1A9N.pdb
1A9U.pdb
1A9W.pdb
1AA2.pdb
1AA9.pdb
1AAP.pdb
1AAX.pdb
1AB2.pdb
1ABI.pdb
1ABJ.pdb
1ABN.pdb
1ABW.pdb
1ABY.pdb
1AD0.pdb
1AD5.pdb
1AD6.pdb
1AD8.pdb
1AD9.pdb
1ADQ.pdb
1ADS.pdb
1ADX.pdb
1ADZ.pdb
1AE5.pdb
1AE8.pdb
1AFE.pdb
1AFO.pdb
1AGB.pdb
1AGC.pdb
1AGD.pdb
1AGE.pdb
1AGF.pdb
1AGN.pdb
1AGP.pdb
1AGW.pdb
1AH1.pdb
1AHT.pdb
1AHW.pdb
1AI0.pdb
1AI8.pdb
1AIE.pdb
1AII.pdb
1AIN.pdb
1AIU.pdb
1AIX.pdb
1AIY.pdb
1AJ7.pdb
1AJ9.pdb
1AJE.pdb
1AJJ.pdb
1AK4.pdb
1AK6.pdb
1AKJ.pdb
1AKZ.pdb
1ALD.pdb
1ALE.pdb
1ALF.pdb
1ALU.pdb
1ALY.pdb
1AM4.pdb
1AM6.pdb
1AM9.pdb
1AMB.pdb
1AMC.pdb
1AML.pdb
1AN0.pdb
1AN2.pdb
1AN4.pdb
1ANG.pdb
1ANP.pdb
1ANT.pdb
1ANW.pdb
1ANX.pdb
1AO3.pdb
1AO6.pdb
1AO7.pdb
1AOA.pdb
1AOS.pdb
1AOT.pdb
1AOU.pdb
1AOX.pdb
1AP4.pdb
1AP5.pdb
1AP6.pdb
1APJ.pdb
1APQ.pdb
1APY.pdb
1APZ.pdb
1AQ1.pdb
1AQC.pdb
1AQD.pdb
1AQK.pdb
1AQV.pdb
1AQW.pdb
1AQX.pdb
1AR2.pdb
1ARK.pdb
1AS4.pdb
1ATH.pdb
1ATK.pdb
1ATU.pdb
1ATZ.pdb
1AU0.pdb
1AU1.pdb
1AU2.pdb
1AU3.pdb
1AU4.pdb
1AU8.pdb
1AUC.pdb
1AUD.pdb
1AUE.pdb
1AUI.pdb
1AUK.pdb
1AUQ.pdb
1AUT.pdb
1AV1.pdb
1AV5.pdb
1AVF.pdb
1AVH.pdb
1AVN.pdb
1AVO.pdb
1AVR.pdb
1AVZ.pdb
1AW0.pdb
1AWB.pdb
1AWE.pdb
1AWF.pdb
1AWH.pdb
1AWI.pdb
1AWO.pdb
1AWQ.pdb
1AWR.pdb
1AWS.pdb
1AWT.pdb
1AWU.pdb
1AWV.pdb
1AWW.pdb
1AWX.pdb
1AWZ.pdb
1AX8.pdb
1AXC.pdb
1AXI.pdb
1AXM.pdb
1AXN.pdb
1AXS.pdb
1AY6.pdb
1AYE.pdb
1AYK.pdb
1AYP.pdb
1AYU.pdb
1AYV.pdb
1AYW.pdb
1AZ1.pdb
1AZ2.pdb
1AZE.pdb
1AZG.pdb
1AZM.pdb
1AZV.pdb
1AZX.pdb
1B08.pdb
1B09.pdb
1B0F.pdb
1B0G.pdb
1B0L.pdb
1B0R.pdb
1B0W.pdb
1B1C.pdb
1B1E.pdb
1B1I.pdb
1B1J.pdb
1B22.pdb
1B2I.pdb
1B2T.pdb
1B2W.pdb
1B2Y.pdb
1B34.pdb
1B38.pdb
1B39.pdb
1B3A.pdb
1B3D.pdb
1B3E.pdb
1B3J.pdb
1B3K.pdb
1B3O.pdb
1B3U.pdb
1B41.pdb
1B47.pdb
1B4F.pdb
1B4G.pdb
1B4I.pdb
1B4J.pdb
1B4Q.pdb
1B4R.pdb
1B50.pdb
1B53.pdb
1B55.pdb
1B56.pdb
1B59.pdb
1B5G.pdb
1B5U.pdb
1B5V.pdb
1B5W.pdb
1B5X.pdb
1B5Y.pdb
1B5Z.pdb
1B64.pdb
1B68.pdb
1B6A.pdb
1B6C.pdb
1B6D.pdb
1B6E.pdb
1B6U.pdb
1B72.pdb
1B7L.pdb
1B7M.pdb
1B7N.pdb
1B7O.pdb
1B7P.pdb
1B7Q.pdb
1B7R.pdb
1B7S.pdb
1B7X.pdb
1B86.pdb
1B8K.pdb
1B8M.pdb
1B8Y.pdb
1B98.pdb
1B9E.pdb
1B9G.pdb
1B9O.pdb
1BA4.pdb
1BA5.pdb
1BA6.pdb
1BA8.pdb
1BA9.pdb
1BAB.pdb
1BAK.pdb
1BAS.pdb
1BB0.pdb
1BB3.pdb
1BB4.pdb
1BB5.pdb
1BBB.pdb
1BBC.pdb
1BBJ.pdb
1BBN.pdb
1BBO.pdb
1BBR.pdb
1BBS.pdb
1BBY.pdb
1BBZ.pdb
1BC7.pdb
1BC8.pdb
1BC9.pdb
1BCD.pdb
1BCI.pdb
1BCK.pdb
1BCN.pdb
1BCU.pdb
1BD2.pdb
1BD8.pdb
1BD9.pdb
1BDA.pdb
1BEH.pdb
1BEN.pdb
1BEY.pdb
1BF5.pdb
1BF9.pdb
1BFB.pdb
1BFC.pdb
1BFF.pdb
1BFG.pdb
1BG2.pdb
1BGO.pdb
1BH0.pdb
1BH5.pdb
1BH7.pdb
1BH8.pdb
1BH9.pdb
1BHD.pdb
1BHF.pdb
1BHG.pdb
1BHH.pdb
1BHI.pdb
1BHO.pdb
1BHQ.pdb
1BHS.pdb
1BHT.pdb
1BHX.pdb
1BI7.pdb
1BI8.pdb
1BIC.pdb
1BIJ.pdb
1BIK.pdb
1BIL.pdb
1BIM.pdb
1BIO.pdb
1BIW.pdb
1BIX.pdb
1BJ1.pdb
1BJ4.pdb
1BJ5.pdb
1BJ8.pdb
1BJB.pdb
1BJC.pdb
1BJM.pdb
1BJX.pdb
1BKA.pdb
1BKC.pdb
1BKD.pdb
1BKE.pdb
1BKF.pdb
1BKR.pdb
1BKZ.pdb
1BL1.pdb
1BL4.pdb
1BL6.pdb
1BL7.pdb
1BLA.pdb
1BLD.pdb
1BLR.pdb
1BLX.pdb
1BM0.pdb
1BM2.pdb
1BM5.pdb
1BM6.pdb
1BM7.pdb
1BMB.pdb
1BMK.pdb
1BML.pdb
1BMM.pdb
1BMN.pdb
1BMO.pdb
1BMP.pdb
1BMQ.pdb
1BMZ.pdb
1BN1.pdb
1BN3.pdb
1BN4.pdb
1BN5.pdb
1BND.pdb
1BNK.pdb
1BNL.pdb
1BNM.pdb
1BNN.pdb
1BNQ.pdb
1BNT.pdb
1BNU.pdb
1BNV.pdb
1BNW.pdb
1BNX.pdb
1BO0.pdb
1BO1.pdb
1BO9.pdb
1BOA.pdb
1BOE.pdb
1BOR.pdb
1BOY.pdb
1BOZ.pdb
1BP1.pdb
1BP3.pdb
1BP5.pdb
1BPV.pdb
1BPX.pdb
1BPY.pdb
1BPZ.pdb
1BQO.pdb
1BQQ.pdb
1BQS.pdb
1BQT.pdb
1BQU.pdb
1BR8.pdb
1BR9.pdb
1BRC.pdb
1BRE.pdb
1BRP.pdb
1BRQ.pdb
1BSI.pdb
1BSX.pdb
1BT6.pdb
1BTJ.pdb
1BTK.pdb
1BTQ.pdb
1BTR.pdb
1BTS.pdb
1BTT.pdb
1BU1.pdb
1BU9.pdb
1BUH.pdb
1BUI.pdb
1BUO.pdb
1BUV.pdb
1BUW.pdb
1BUY.pdb
1BV3.pdb
1BV8.pdb
1BVK.pdb
1BVL.pdb
1BW6.pdb
1BWC.pdb
1BWN.pdb
1BWW.pdb
1BWX.pdb
1BX2.pdb
1BX4.pdb
1BXL.pdb
1BY1.pdb
1BY2.pdb
1BY4.pdb
1BY6.pdb
1BY7.pdb
1BY8.pdb
1BYG.pdb
1BYQ.pdb
1BYW.pdb
1BZ0.pdb
1BZ1.pdb
1BZ4.pdb
1BZ8.pdb
1BZC.pdb
1BZD.pdb
1BZE.pdb
1BZG.pdb
1BZH.pdb
1BZJ.pdb
1BZK.pdb
1BZM.pdb
1BZS.pdb
1BZY.pdb
1BZZ.pdb
1C07.pdb
1C0F.pdb
1C0G.pdb
1C15.pdb
1C16.pdb
1C1U.pdb
1C1V.pdb
1C1W.pdb
1C1Y.pdb
1C1Z.pdb
1C25.pdb
1C26.pdb
1C3D.pdb
1C3I.pdb
1C3T.pdb
1C43.pdb
1C45.pdb
1C46.pdb
1C4U.pdb
1C4V.pdb
1C4Y.pdb
1C4Z.pdb
1C5B.pdb
1C5C.pdb
1C5G.pdb
1C5L.pdb
1C5M.pdb
1C5N.pdb
1C5O.pdb
1C5W.pdb
1C5X.pdb
1C5Y.pdb
1C5Z.pdb
1C7B.pdb
1C7C.pdb
1C7D.pdb
1C7P.pdb
1C7U.pdb
1C83.pdb
1C84.pdb
1C85.pdb
1C86.pdb
1C87.pdb
1C88.pdb
1C8P.pdb
1C8Q.pdb
1C8T.pdb
1C98.pdb
1C9A.pdb
1C9B.pdb
1C9H.pdb
1C9Q.pdb
1C9Y.pdb
1CA0.pdb
1CA2.pdb
1CA3.pdb
1CA4.pdb
1CA7.pdb
1CA8.pdb
1CA9.pdb
1CAH.pdb
1CAI.pdb
1CAJ.pdb
1CAK.pdb
1CAL.pdb
1CAM.pdb
1CAN.pdb
1CAO.pdb
1CAQ.pdb
1CAY.pdb
1CAZ.pdb
1CB0.pdb
1CB3.pdb
1CB5.pdb
1CB6.pdb
1CBL.pdb
1CBM.pdb
1CBQ.pdb
1CBS.pdb
1CC0.pdb
1CCS.pdb
1CCT.pdb
1CCU.pdb
1CCZ.pdb
1CD0.pdb
1CD8.pdb
1CD9.pdb
1CDB.pdb
1CDH.pdb
1CDI.pdb
1CDJ.pdb
1CDK.pdb
1CDL.pdb
1CDQ.pdb
1CDR.pdb
1CDS.pdb
1CDU.pdb
1CDW.pdb
1CDY.pdb
1CDZ.pdb
1CE1.pdb
1CE6.pdb
1CEA.pdb
1CEB.pdb
1CEE.pdb
1CF0.pdb
1CF4.pdb
1CF7.pdb
1CFA.pdb
1CFF.pdb
1CFG.pdb
1CFH.pdb
1CFI.pdb
1CG6.pdb
1CG9.pdb
1CGE.pdb
1CGF.pdb
1CGH.pdb
1CGI.pdb
1CGJ.pdb
1CGL.pdb
1CGQ.pdb
1CH4.pdb
1CI4.pdb
1CI5.pdb
1CI6.pdb
1CIL.pdb
1CIM.pdb
1CIN.pdb
1CIZ.pdb
1CJ1.pdb
1CJ6.pdb
1CJ7.pdb
1CJ8.pdb
1CJ9.pdb
1CJF.pdb
1CJL.pdb
1CJM.pdb
1CJY.pdb
1CK7.pdb
1CKB.pdb
1CKC.pdb
1CKD.pdb
1CKF.pdb
1CKG.pdb
1CKH.pdb
1CKL.pdb
1CKP.pdb
1CKS.pdb
1CL3.pdb
1CLL.pdb
1CLS.pdb
1CLU.pdb
1CLY.pdb
1CM0.pdb
1CM8.pdb
1CMI.pdb
1CMK.pdb
1CMO.pdb
1CMX.pdb
1CMY.pdb
1CMZ.pdb
1CN4.pdb
1CNB.pdb
1CNC.pdb
1CNG.pdb
1CNH.pdb
1CNI.pdb
1CNJ.pdb
1CNK.pdb
1CNT.pdb
1CNW.pdb
1CNX.pdb
1CNY.pdb
1CO1.pdb
1COH.pdb
1COK.pdb
1CP3.pdb
1CPU.pdb
1CQ0.pdb
1CQG.pdb
1CQH.pdb
1CQP.pdb
1CQR.pdb
1CQT.pdb
1CR8.pdb
1CRA.pdb
1CRM.pdb
1CRP.pdb
1CRQ.pdb
1CRR.pdb
1CS3.pdb
1CS8.pdb
1CS9.pdb
1CSB.pdb
1CSG.pdb
1CSK.pdb
1CSY.pdb
1CSZ.pdb
1CT6.pdb
1CTP.pdb
1CTQ.pdb
1CTR.pdb
1CV9.pdb
1CVA.pdb
1CVB.pdb
1CVC.pdb
1CVD.pdb
1CVE.pdb
1CVF.pdb
1CVH.pdb
1CVI.pdb
1CVJ.pdb
1CVS.pdb
1CVW.pdb
1CW3.pdb
1CWA.pdb
1CWB.pdb
1CWC.pdb
1CWD.pdb
1CWE.pdb
1CWF.pdb
1CWH.pdb
1CWI.pdb
1CWJ.pdb
1CWK.pdb
1CWL.pdb
1CWM.pdb
1CWO.pdb
1CWR.pdb
1CWS.pdb
1CWT.pdb
1CWW.pdb
1CX8.pdb
1CXP.pdb
1CXW.pdb
1CXZ.pdb
1CY5.pdb
1CYL.pdb
1CYN.pdb
1CYU.pdb
1CYV.pdb
1CZ8.pdb
1CZA.pdb
1CZM.pdb
1CZS.pdb
1CZT.pdb
1CZV.pdb
1CZY.pdb
1CZZ.pdb
1D00.pdb
1D01.pdb
1D0A.pdb
1D0G.pdb
1D0J.pdb
1D0R.pdb
1D1J.pdb
1D1S.pdb
1D1T.pdb
1D1Z.pdb
1D2B.pdb
1D2J.pdb
1D2L.pdb
1D2Q.pdb
1D2S.pdb
1D2V.pdb
1D3B.pdb
1D3D.pdb
1D3E.pdb
1D3G.pdb
1D3H.pdb
1D3I.pdb
1D3K.pdb
1D3L.pdb
1D3P.pdb
1D3Q.pdb
1D3T.pdb
1D3Z.pdb
1D4A.pdb
1D4B.pdb
1D4N.pdb
1D4P.pdb
1D4T.pdb
1D4U.pdb
1D4V.pdb
1D4W.pdb
1D4X.pdb
1D5B.pdb
1D5F.pdb
1D5G.pdb
1D5I.pdb
1D5J.pdb
1D5L.pdb
1D5M.pdb
1D5R.pdb
1D5S.pdb
1D5V.pdb
1D5X.pdb
1D5Z.pdb
1D6E.pdb
1D6G.pdb
1D6N.pdb
1D6O.pdb
1D6P.pdb
1D6Q.pdb
1D6V.pdb
1D6W.pdb
1D7H.pdb
1D7I.pdb
1D7J.pdb
1D7K.pdb
1D7P.pdb
1D7Q.pdb
1D7W.pdb
1D7X.pdb
1D8D.pdb
1D8E.pdb
1D8F.pdb
1D8J.pdb
1D8K.pdb
1D8M.pdb
1D9I.pdb
1D9N.pdb
1DAN.pdb
1DB1.pdb
1DB2.pdb
1DB4.pdb
1DB5.pdb
1DBH.pdb
1DC2.pdb
1DCA.pdb
1DCB.pdb
1DCL.pdb
1DCY.pdb
1DD1.pdb
1DDF.pdb
1DDJ.pdb
1DE4.pdb
1DE7.pdb
1DE8.pdb
1DE9.pdb
1DEB.pdb
1DEE.pdb
1DEH.pdb
1DEJ.pdb
1DEU.pdb
1DEV.pdb
1DEW.pdb
1DFB.pdb
1DFC.pdb
1DFN.pdb
1DFP.pdb
1DFV.pdb
1DFW.pdb
1DG3.pdb
1DG6.pdb
1DGB.pdb
1DGF.pdb
1DGG.pdb
1DGH.pdb
1DGI.pdb
1DGK.pdb
1DGN.pdb
1DGQ.pdb
1DGU.pdb
1DGV.pdb
1DHF.pdb
1DHS.pdb
1DHT.pdb
1DI3.pdb
1DI4.pdb
1DI5.pdb
1DI8.pdb
1DI9.pdb
1DIA.pdb
1DIB.pdb
1DIC.pdb
1DIG.pdb
1DIT.pdb
1DJL.pdb
1DJS.pdb
1DK8.pdb
1DKE.pdb
1DKF.pdb
1DKS.pdb
1DKT.pdb
1DL6.pdb
1DLE.pdb
1DLH.pdb
1DLR.pdb
1DLS.pdb
1DM2.pdb
1DM4.pdb
1DMT.pdb
1DMW.pdb
1DN0.pdb
1DN2.pdb
1DN3.pdb
1DNC.pdb
1DNG.pdb
1DNU.pdb
1DNW.pdb
1DO5.pdb
1DO8.pdb
1DOA.pdb
1DOJ.pdb
1DOK.pdb
1DOL.pdb
1DOM.pdb
1DON.pdb
1DP7.pdb
1DPF.pdb
1DPK.pdb
1DPQ.pdb
1DPT.pdb
1DPU.pdb
1DQ8.pdb
1DQ9.pdb
1DQA.pdb
1DQB.pdb
1DQL.pdb
1DR9.pdb
1DRF.pdb
1DRZ.pdb
1DS5.pdb
1DS6.pdb
1DSN.pdb
1DST.pdb
1DSU.pdb
1DSW.pdb
1DSZ.pdb
1DT4.pdb
1DT7.pdb
1DT9.pdb
1DTD.pdb
1DTG.pdb
1DTJ.pdb
1DTW.pdb
1DU3.pdb
1DUG.pdb
1DUJ.pdb
1DUX.pdb
1DUY.pdb
1DUZ.pdb
1DV0.pdb
1DV8.pdb
1DVA.pdb
1DVC.pdb
1DVD.pdb
1DVM.pdb
1DVN.pdb
1DVQ.pdb
1DVS.pdb
1DVT.pdb
1DVU.pdb
1DVX.pdb
1DVY.pdb
1DVZ.pdb
1DWB.pdb
1DWC.pdb
1DWD.pdb
1DWE.pdb
1DX5.pdb
1DXO.pdb
1DXS.pdb
1DXT.pdb
1DXU.pdb
1DXV.pdb
1DXX.pdb
1DYN.pdb
1DYT.pdb
1DZ5.pdb
1DZ7.pdb
1DZA.pdb
1DZC.pdb
1DZD.pdb
1DZG.pdb
1DZH.pdb
1DZI.pdb
1E03.pdb
1E04.pdb
1E05.pdb
1E07.pdb
1E0A.pdb
1E0F.pdb
1E0O.pdb
1E0S.pdb
1E17.pdb
1E1G.pdb
1E1J.pdb
1E1P.pdb
1E1S.pdb
1E1U.pdb
1E1V.pdb
1E1W.pdb
1E1X.pdb
1E1Z.pdb
1E21.pdb
1E27.pdb
1E28.pdb
1E2D.pdb
1E2E.pdb
1E2F.pdb
1E2G.pdb
1E2Q.pdb
1E2S.pdb
1E31.pdb
1E33.pdb
1E3C.pdb
1E3F.pdb
1E3G.pdb
1E3K.pdb
1E3O.pdb
1E3Y.pdb
1E41.pdb
1E42.pdb
1E4H.pdb
1E4J.pdb
1E4K.pdb
1E4Q.pdb
1E4S.pdb
1E4U.pdb
1E50.pdb
1E51.pdb
1E5A.pdb
1E5W.pdb
1E6F.pdb
1E78.pdb
1E7A.pdb
1E7B.pdb
1E7C.pdb
1E7E.pdb
1E7F.pdb
1E7G.pdb
1E7H.pdb
1E7I.pdb
1E7K.pdb
1E7Z.pdb
1E87.pdb
1E88.pdb
1E8A.pdb
1E8B.pdb
1E8I.pdb
1E8O.pdb
1E8S.pdb
1E8Y.pdb
1E8Z.pdb
1E91.pdb
1E96.pdb
1E98.pdb
1E99.pdb
1E9A.pdb
1E9B.pdb
1E9C.pdb
1E9D.pdb
1E9E.pdb
1E9F.pdb
1E9H.pdb
1E9J.pdb
1E9K.pdb
1E9N.pdb
1E9T.pdb
1EA6.pdb
1EA8.pdb
1EAJ.pdb
1EAK.pdb
1EAW.pdb
1EAX.pdb
1EAZ.pdb
1EB1.pdb
1EBA.pdb
1EBM.pdb
1EBP.pdb
1EC6.pdb
1ECV.pdb
1EDM.pdb
1EDN.pdb
1EDP.pdb
1EE4.pdb
1EEM.pdb
1EEN.pdb
1EEO.pdb
1EEQ.pdb
1EER.pdb
1EES.pdb
1EEU.pdb
1EEY.pdb
1EEZ.pdb
1EF1.pdb
1EF3.pdb
1EF7.pdb
1EFE.pdb
1EFH.pdb
1EFK.pdb
1EFL.pdb
1EFN.pdb
1EFQ.pdb
1EFV.pdb
1EFX.pdb
1EG3.pdb
1EG4.pdb
1EGC.pdb
1EGD.pdb
1EGE.pdb
1EGG.pdb
1EGI.pdb
1EGJ.pdb
1EGT.pdb
1EGW.pdb
1EGX.pdb
1EH2.pdb
1EH3.pdb
1EH6.pdb
1EH7.pdb
1EH8.pdb
1EHW.pdb
1EI0.pdb
1EIG.pdb
1EIH.pdb
1EJ4.pdb
1EJ5.pdb
1EJ9.pdb
1EJF.pdb
1EJH.pdb
1EJN.pdb
1EJP.pdb
1EJQ.pdb
1EK3.pdb
1EK5.pdb
1EK6.pdb
1EKF.pdb
1EKG.pdb
1EKP.pdb
1EKU.pdb
1EKV.pdb
1EL0.pdb
1EL3.pdb
1ELK.pdb
1ELR.pdb
1ELV.pdb
1ELW.pdb
1EM1.pdb
1EM2.pdb
1EM6.pdb
1EMH.pdb
1EMJ.pdb
1EMN.pdb
1EMO.pdb
1EMR.pdb
1EMU.pdb
1EOG.pdb
1EOH.pdb
1EOJ.pdb
1EOL.pdb
1EOT.pdb
1EOU.pdb
1EP9.pdb
1EQ3.pdb
1EQ4.pdb
1EQ5.pdb
1EQE.pdb
1EQF.pdb
1EQT.pdb
1EQU.pdb
1EQX.pdb
1EQY.pdb
1ERE.pdb
1ERG.pdb
1ERH.pdb
1ERN.pdb
1ERR.pdb
1ERT.pdb
1ERU.pdb
1ERV.pdb
1ERW.pdb
1ES0.pdb
1ES7.pdb
1ESL.pdb
1ESR.pdb
1ESV.pdb
1ET1.pdb
1ETA.pdb
1ETB.pdb
1ETE.pdb
1EUB.pdb
1EUJ.pdb
1EV2.pdb
1EV3.pdb
1EV6.pdb
1EVR.pdb
1EVS.pdb
1EVT.pdb
1EVU.pdb
1EW2.pdb
1EWF.pdb
1EWI.pdb
1EWN.pdb
1EX0.pdb
1EXA.pdb
1EXT.pdb
1EXU.pdb
1EXV.pdb
1EXX.pdb
1EXZ.pdb
1EY2.pdb
1EYB.pdb
1EYM.pdb
1EZF.pdb
1EZQ.pdb
1EZX.pdb
1F05.pdb
1F0J.pdb
1F0M.pdb
1F0R.pdb
1F0S.pdb
1F0Y.pdb
1F12.pdb
1F13.pdb
1F14.pdb
1F16.pdb
1F17.pdb
1F1J.pdb
1F2H.pdb
1F2L.pdb
1F2Q.pdb
1F2W.pdb
1F3H.pdb
1F3M.pdb
1F3U.pdb
1F3V.pdb
1F40.pdb
1F41.pdb
1F42.pdb
1F45.pdb
1F4I.pdb
1F4J.pdb
1F4O.pdb
1F4Q.pdb
1F4R.pdb
1F59.pdb
1F5F.pdb
1F5K.pdb
1F5L.pdb
1F5N.pdb
1F5Q.pdb
1F5W.pdb
1F5Y.pdb
1F62.pdb
1F66.pdb
1F68.pdb
1F6A.pdb
1F6L.pdb
1F6O.pdb
1F6W.pdb
1F7E.pdb
1F7M.pdb
1F86.pdb
1F8A.pdb
1F8H.pdb
1F8U.pdb
1F8Z.pdb
1F92.pdb
1F95.pdb
1F9E.pdb
1F9J.pdb
1F9P.pdb
1F9Q.pdb
1F9R.pdb
1F9S.pdb
1F9X.pdb
1FA9.pdb
1FAC.pdb
1FAK.pdb
1FAO.pdb
1FAP.pdb
1FAQ.pdb
1FAR.pdb
1FAX.pdb
1FB1.pdb
1FB8.pdb
1FBR.pdb
1FBV.pdb
1FBY.pdb
1FBZ.pdb
1FC0.pdb
1FC1.pdb
1FC2.pdb
1FCC.pdb
1FCG.pdb
1FCH.pdb
1FCK.pdb
1FCX.pdb
1FCY.pdb
1FCZ.pdb
1FD0.pdb
1FD3.pdb
1FD4.pdb
1FDH.pdb
1FDP.pdb
1FDQ.pdb
1FDS.pdb
1FDT.pdb
1FDU.pdb
1FDV.pdb
1FDW.pdb
1FE0.pdb
1FE3.pdb
1FE4.pdb
1FE8.pdb
1FEE.pdb
1FEW.pdb
1FEX.pdb
1FF1.pdb
1FF7.pdb
1FFM.pdb
1FG9.pdb
1FGA.pdb
1FGD.pdb
1FGE.pdb
1FGG.pdb
1FGI.pdb
1FGK.pdb
1FGL.pdb
1FGU.pdb
1FGV.pdb
1FH0.pdb
1FH2.pdb
1FH5.pdb
1FHA.pdb
1FHI.pdb
1FHN.pdb
1FHS.pdb
1FHT.pdb
1FIB.pdb
1FIC.pdb
1FID.pdb
1FIE.pdb
1FIK.pdb
1FIL.pdb
1FIN.pdb
1FIT.pdb
1FJ2.pdb
1FJD.pdb
1FJS.pdb
1FKB.pdb
1FKC.pdb
1FKD.pdb
1FKF.pdb
1FKG.pdb
1FKH.pdb
1FKI.pdb
1FKJ.pdb
1FKN.pdb
1FKR.pdb
1FKS.pdb
1FKT.pdb
1FL0.pdb
1FL5.pdb
1FL6.pdb
1FL7.pdb
1FLE.pdb
1FLH.pdb
1FLI.pdb
1FLK.pdb
1FLL.pdb
1FLS.pdb
1FLT.pdb
1FM1.pdb
1FM5.pdb
1FM6.pdb
1FM9.pdb
1FMI.pdb
1FMK.pdb
1FN3.pdb
1FN7.pdb
1FNA.pdb
1FNF.pdb
1FNH.pdb
1FNL.pdb
1FNS.pdb
1FO1.pdb
1FO2.pdb
1FO3.pdb
1FO7.pdb
1FOE.pdb
1FOS.pdb
1FP0.pdb
1FP5.pdb
1FPC.pdb
1FPH.pdb
1FPR.pdb
1FPZ.pdb
1FQ1.pdb
1FQ3.pdb
1FQ9.pdb
1FQE.pdb
1FQF.pdb
1FQL.pdb
1FQM.pdb
1FQN.pdb
1FQQ.pdb
1FQR.pdb
1FQV.pdb
1FQY.pdb
1FR4.pdb
1FR7.pdb
1FRO.pdb
1FS1.pdb
1FS2.pdb
1FSB.pdb
1FSN.pdb
1FSO.pdb
1FSQ.pdb
1FSR.pdb
1FST.pdb
1FSU.pdb
1FT0.pdb
1FT3.pdb
1FT4.pdb
1FT8.pdb
1FTA.pdb
1FTN.pdb
1FU1.pdb
1FU2.pdb
1FUB.pdb
1FUJ.pdb
1FUN.pdb
1FV1.pdb
1FV9.pdb
1FVC.pdb
1FVD.pdb
1FVE.pdb
1FVO.pdb
1FVR.pdb
1FVT.pdb
1FVV.pdb
1FVY.pdb
1FW1.pdb
1FWQ.pdb
1FXL.pdb
1FXT.pdb
1FXY.pdb
1FY1.pdb
1FY3.pdb
1FYC.pdb
1FYH.pdb
1FYJ.pdb
1FYN.pdb
1FYR.pdb
1FYT.pdb
1FYV.pdb
1FYW.pdb
1FYX.pdb
1FZA.pdb
1FZB.pdb
1FZC.pdb
1FZD.pdb
1FZE.pdb
1FZF.pdb
1FZG.pdb
1FZV.pdb
1G05.pdb
1G0E.pdb
1G0F.pdb
1G0X.pdb
1G0Y.pdb
1G13.pdb
1G1C.pdb
1G1D.pdb
1G1E.pdb
1G1F.pdb
1G1G.pdb
1G1H.pdb
1G1O.pdb
1G1Q.pdb
1G1R.pdb
1G1S.pdb
1G1T.pdb
1G1U.pdb
1G25.pdb
1G26.pdb
1G2E.pdb
1G2L.pdb
1G2M.pdb
1G2S.pdb
1G2T.pdb
1G30.pdb
1G32.pdb
1G37.pdb
1G3F.pdb
1G3J.pdb
1G3M.pdb
1G3N.pdb
1G3Z.pdb
1G45.pdb
1G46.pdb
1G47.pdb
1G48.pdb
1G49.pdb
1G4F.pdb
1G4G.pdb
1G4J.pdb
1G4K.pdb
1G4O.pdb
1G4U.pdb
1G50.pdb
1G52.pdb
1G53.pdb
1G54.pdb
1G55.pdb
1G5J.pdb
1G5M.pdb
1G5S.pdb
1G5V.pdb
1G5W.pdb
1G5Y.pdb
1G6J.pdb
1G73.pdb
1G7A.pdb
1G7B.pdb
1G7F.pdb
1G7G.pdb
1G82.pdb
1G83.pdb
1G84.pdb
1G86.pdb
1G88.pdb
1G8I.pdb
1G8Q.pdb
1G91.pdb
1G96.pdb
1G9L.pdb
1G9M.pdb
1G9N.pdb
1G9O.pdb
1G9V.pdb
1GA3.pdb
1GA5.pdb
1GAF.pdb
1GAG.pdb
1GAY.pdb
1GAZ.pdb
1GB0.pdb
1GB2.pdb
1GB3.pdb
1GB5.pdb
1GB6.pdb
1GB7.pdb
1GB8.pdb
1GB9.pdb
1GBN.pdb
1GBO.pdb
1GBU.pdb
1GBV.pdb
1GBW.pdb
1GBX.pdb
1GBY.pdb
1GBZ.pdb
1GC1.pdb
1GCQ.pdb
1GCZ.pdb
1GD0.pdb
1GD3.pdb
1GD4.pdb
1GD5.pdb
1GDW.pdb
1GDX.pdb
1GE0.pdb
1GE1.pdb
1GE2.pdb
1GE3.pdb
1GE4.pdb
1GEA.pdb
1GEN.pdb
1GEV.pdb
1GEZ.pdb
1GF0.pdb
1GF3.pdb
1GF4.pdb
1GF5.pdb
1GF6.pdb
1GF7.pdb
1GF8.pdb
1GF9.pdb
1GFA.pdb
1GFC.pdb
1GFD.pdb
1GFE.pdb
1GFG.pdb
1GFH.pdb
1GFJ.pdb
1GFK.pdb
1GFR.pdb
1GFT.pdb
1GFU.pdb
1GFV.pdb
1GFW.pdb
1GFY.pdb
1GG3.pdb
1GG5.pdb
1GGL.pdb
1GGT.pdb
1GGU.pdb
1GGY.pdb
1GGZ.pdb
1GH2.pdb
1GH6.pdb
1GH7.pdb
1GHQ.pdb
1GHU.pdb
1GHV.pdb
1GHW.pdb
1GHX.pdb
1GHY.pdb
1GI7.pdb
1GI8.pdb
1GI9.pdb
1GIF.pdb
1GIH.pdb
1GII.pdb
1GIJ.pdb
1GJ4.pdb
1GJ5.pdb
1GJ7.pdb
1GJ8.pdb
1GJ9.pdb
1GJA.pdb
1GJB.pdb
1GJC.pdb
1GJD.pdb
1GJH.pdb
1GJJ.pdb
1GJO.pdb
1GJZ.pdb
1GK4.pdb
1GK5.pdb
1GK6.pdb
1GK7.pdb
1GKC.pdb
1GKD.pdb
1GKG.pdb
1GKN.pdb
1GKO.pdb
1GLI.pdb
1GLO.pdb
1GMN.pdb
1GMO.pdb
1GMY.pdb
1GNA.pdb
1GNB.pdb
1GNC.pdb
1GNG.pdb
1GNH.pdb
1GNI.pdb
1GNJ.pdb
1GNP.pdb
1GNQ.pdb
1GNR.pdb
1GNU.pdb
1GO4.pdb
1GO5.pdb
1GO9.pdb
1GOE.pdb
1GOS.pdb
1GP0.pdb
1GP3.pdb
1GP9.pdb
1GPZ.pdb
1GQ4.pdb
1GQ5.pdb
1GQB.pdb
1GQF.pdb
1GQM.pdb
1GQV.pdb
1GR3.pdb
1GRA.pdb
1GRB.pdb
1GRE.pdb
1GRF.pdb
1GRG.pdb
1GRH.pdb
1GRI.pdb
1GRN.pdb
1GRT.pdb
1GS4.pdb
1GS9.pdb
1GSD.pdb
1GSE.pdb
1GSF.pdb
1GSM.pdb
1GSN.pdb
1GSS.pdb
1GT0.pdb
1GTU.pdb
1GTW.pdb
1GU4.pdb
1GU5.pdb
1GUA.pdb
1GUH.pdb
1GUJ.pdb
1GUL.pdb
1GUM.pdb
1GUV.pdb
1GUX.pdb
1GV7.pdb
1GVJ.pdb
1GVL.pdb
1GW3.pdb
1GW4.pdb
1GW6.pdb
1GWB.pdb
1GWQ.pdb
1GWR.pdb
1GWX.pdb
1GWZ.pdb
1GXC.pdb
1GXD.pdb
1GXE.pdb
1GXR.pdb
1GY3.pdb
1GY5.pdb
1GYA.pdb
1GYF.pdb
1GYK.pdb
1GZ3.pdb
1GZ4.pdb
1GZ8.pdb
1GZH.pdb
1GZK.pdb
1GZN.pdb
1GZO.pdb
1GZP.pdb
1GZQ.pdb
1GZR.pdb
1GZS.pdb
1GZU.pdb
1GZW.pdb
1GZX.pdb
1GZY.pdb
1GZZ.pdb
1H00.pdb
1H01.pdb
1H02.pdb
1H03.pdb
1H04.pdb
1H07.pdb
1H08.pdb
1H0C.pdb
1H0D.pdb
1H0L.pdb
1H0V.pdb
1H0W.pdb
1H0Z.pdb
1H10.pdb
1H15.pdb
1H19.pdb
1H1B.pdb
1H1H.pdb
1H1P.pdb
1H1Q.pdb
1H1R.pdb
1H1S.pdb
1H1V.pdb
1H1W.pdb
1H24.pdb
1H25.pdb
1H26.pdb
1H27.pdb
1H28.pdb
1H2I.pdb
1H2K.pdb
1H2L.pdb
1H2M.pdb
1H2N.pdb
1H2P.pdb
1H2Q.pdb
1H2T.pdb
1H2U.pdb
1H2V.pdb
1H30.pdb
1H3H.pdb
1H3I.pdb
1H3O.pdb
1H3T.pdb
1H3U.pdb
1H3V.pdb
1H3W.pdb
1H3X.pdb
1H3Y.pdb
1H43.pdb
1H44.pdb
1H45.pdb
1H4A.pdb
1H4L.pdb
1H4N.pdb
1H4O.pdb
1H4R.pdb
1H4W.pdb
1H52.pdb
1H53.pdb
1H59.pdb
1H5P.pdb
1H66.pdb
1H69.pdb
1H6E.pdb
1H6F.pdb
1H6G.pdb
1H6H.pdb
1H6I.pdb
1H6K.pdb
1H6O.pdb
1H6P.pdb
1H7C.pdb
1H7I.pdb
1H7S.pdb
1H7U.pdb
1H88.pdb
1H89.pdb
1H8A.pdb
1H8B.pdb
1H8C.pdb
1H8D.pdb
1H8F.pdb
1H8I.pdb
1H8U.pdb
1H8X.pdb
1H92.pdb
1H95.pdb
1H9D.pdb
1H9E.pdb
1H9F.pdb
1H9N.pdb
1H9O.pdb
1H9Q.pdb
1H9U.pdb
1H9V.pdb
1H9Z.pdb
1HA1.pdb
1HA2.pdb
1HA4.pdb
1HAB.pdb
1HAC.pdb
1HAE.pdb
1HAF.pdb
1HAG.pdb
1HAH.pdb
1HAI.pdb
1HAK.pdb
1HAO.pdb
1HAP.pdb
1HAQ.pdb
1HAX.pdb
1HAZ.pdb
1HBA.pdb
1HBB.pdb
1HBS.pdb
1HBT.pdb
1HBX.pdb
1HBY.pdb
1HCA.pdb
1HCB.pdb
1HCC.pdb
1HCF.pdb
1HCG.pdb
1HCI.pdb
1HCK.pdb
1HCL.pdb
1HCN.pdb
1HCO.pdb
1HCP.pdb
1HCQ.pdb
1HCS.pdb
1HCT.pdb
1HD0.pdb
1HD1.pdb
1HD2.pdb
1HD4.pdb
1HD7.pdb
1HDB.pdb
1HDJ.pdb
1HDK.pdb
1HDL.pdb
1HDM.pdb
1HDO.pdb
1HDP.pdb
1HDR.pdb
1HDT.pdb
1HDX.pdb
1HDY.pdb
1HDZ.pdb
1HE1.pdb
1HE2.pdb
1HE3.pdb
1HE4.pdb
1HE5.pdb
1HE7.pdb
1HE8.pdb
1HEA.pdb
1HEB.pdb
1HEC.pdb
1HED.pdb
1HES.pdb
1HEZ.pdb
1HF0.pdb
1HFC.pdb
1HFD.pdb
1HFH.pdb
1HFI.pdb
1HFP.pdb
1HFQ.pdb
1HFR.pdb
1HFS.pdb
1HGA.pdb
1HGB.pdb
1HGC.pdb
1HGT.pdb
1HGU.pdb
1HH4.pdb
1HH8.pdb
1HHG.pdb
1HHH.pdb
1HHI.pdb
1HHJ.pdb
1HHK.pdb
1HHO.pdb
1HI2.pdb
1HI3.pdb
1HI4.pdb
1HI5.pdb
1HI7.pdb
1HIB.pdb
1HIG.pdb
1HIJ.pdb
1HIK.pdb
1HIQ.pdb
1HIS.pdb
1HIT.pdb
1HJ7.pdb
1HJB.pdb
1HJC.pdb
1HJD.pdb
1HJM.pdb
1HJN.pdb
1HJO.pdb
1HJV.pdb
1HJW.pdb
1HJX.pdb
1HK0.pdb
1HK1.pdb
1HK2.pdb
1HK3.pdb
1HK4.pdb
1HK5.pdb
1HKB.pdb
1HKC.pdb
1HKF.pdb
1HKI.pdb
1HKJ.pdb
1HKK.pdb
1HKL.pdb
1HKM.pdb
1HKN.pdb
1HL4.pdb
1HL5.pdb
1HLA.pdb
1HLC.pdb
1HLG.pdb
1HLL.pdb
1HLO.pdb
1HLS.pdb
1HLT.pdb
1HLV.pdb
1HLZ.pdb
1HMC.pdb
1HML.pdb
1HMP.pdb
1HMR.pdb
1HMS.pdb
1HMT.pdb
1HNA.pdb
1HNB.pdb
1HNC.pdb
1HNE.pdb
[truncated: 55,963 more rows]
