# Supplementary material for: Identifying and profiling structural similarities between Spike of SARS-CoV-2 and other viral or host proteins with Machaon
Source: Commun Biol. 2023 Jul 19;6:752. doi: 10.1038/s42003-023-05076-7 (PMC10356814; doi:10.1038/s42003-023-05076-7)
Supplement: Supplementary file 4 — Supplementary Data 1 [file 42003_2023_5076_MOESM4_ESM.zip › fig5d_suptab2_supfig12.xlsx]

## Sheet: 6VXX
	pdbId	chainId	1D-score	1D-identity	1D-identity-ng	1D-identity-gaps	2D-score	2D-identity	2D-identity-ng	2D-identity-gaps	5UTR-score	5UTR-identity	5UTR-identity-ng	5UTR-identity-gaps	CDS-score	CDS-identity	CDS-identity-ng	CDS-identity-gaps	3UTR-score	3UTR-identity	3UTR-identity-ng	3UTR-identity-gaps	3D-score	3D-score-cand	length	chemSim
0	6VXX	A	6722	1	1	0	4816	0.98881	0.98881	0	1325	1	1	0	19110	1	1	0	1145	1	1	0	1	1	972	1
1	7JV6	E	6722	1	1	0	4299.5	0.915254	0.948347	35	1325	1	1	0	19110	1	1	0	1145	1	1	0	0.0775	0.4233	118	1
2	6VYB	C	6722	1	1	0	4102	0.908537	0.921649	14	1325	1	1	0	19110	1	1	0	1145	1	1	0	0.9744	0.9865	960	1
3	7JW0	A	6722	1	1	0	3668	0.819139	0.897275	91	1325	1	1	0	19110	1	1	0	1145	1	1	0	0.7604	0.7354	1007	0.997444
4	6ZP2	B	6722	1	1	0	3986.5	0.825806	0.930426	122	1325	1	1	0	19110	1	1	0	1145	1	1	0	0.9345	0.8598	1060	0.996815
5	6JIJ	C	107	0.0392314	0.307853	6539	496	0.206564	0.873469	791	237.5	0.429967	0.790419	140	4143.5	0.193674	0.800954	10523	307	0.38172	0.775956	189	0.1201	0.3015	297	0.837061
6	7KJ2	A	6722	1	1	0	3596	0.845846	0.878378	37	1325	1	1	0	19110	1	1	0	1145	1	1	0	0.9805	0.9855	593	-1
7	7JWB	B	6722	1	1	0	3529.5	0.816406	0.875393	69	1325	1	1	0	19110	1	1	0	1145	1	1	0	0.9556	0.9377	991	0.860703
8	6ZP0	B	6722	1	1	0	4193.5	0.879808	0.934627	61	1325	1	1	0	19110	1	1	0	1145	1	1	0	0.9933	0.9377	1030	1
9	6ZOZ	A	6722	1	1	0	3516.5	0.757876	0.883526	158	1325	1	1	0	19110	1	1	0	1145	1	1	0	0.9378	0.8496	1077	1
10	7KE4	C	6722	1	1	0	3891	0.885163	0.886965	2	1325	1	1	0	19110	1	1	0	1145	1	1	0	0.9798	0.9798	972	1
11	4NCE	A	43	0.0959459	0.257246	928	301.5	0.118694	0.888889	876	0	-1	-1	-1	0	-1	-1	-1	0	-1	-1	-1	0.072	0.308	163	0.836313
12	7KE8	A	6722	1	1	0	3911.5	0.86987	0.898656	32	1325	1	1	0	19110	1	1	0	1145	1	1	0	0.9839	0.9839	972	1
13	6L8Q	E	66.5	0.0946667	0.272553	979	1022.5	0.347896	0.912951	765	0	-1	-1	-1	0	-1	-1	-1	0	-1	-1	-1	0.1854	0.2307	208	-1
14	6XF6	A	6722	1	1	0	3723.5	0.847441	0.890383	49	1325	1	1	0	19110	1	1	0	1145	1	1	0	0.9856	0.9658	992	1
15	7KJ5	A	6722	1	1	0	3809	0.870741	0.902388	35	1325	1	1	0	19110	1	1	0	1145	1	1	0	0.98	0.985	961	-1
16	6WPS	B	6722	1	1	0	4222.5	0.918616	0.932851	15	1325	1	1	0	19110	1	1	0	1145	1	1	0	0.0763	0.403	123	1
17	2BGN	B	48.5	0.0762554	0.288732	1187	1036.5	0.365591	0.880478	707	158	0.29745	0.719178	207	2428.5	0.385422	0.782286	2081	260.5	0.156604	0.801932	853	0.1811	0.2239	6	-1
18	6C22	A	42.5	0.0556391	0.277154	1063	258	0.119497	0.917241	968	0	-1	-1	-1	1123	0.18052	0.809143	3047	0	-1	-1	-1	0.0982	0.26	275	0.433472
19	6VJV	B	18.5	0.0154919	0.253165	1212	178.5	0.0687936	0.907895	927	0	-1	-1	-1	378.5	0.0604639	0.831541	3558	0	-1	-1	-1	0.0602	0.3746	96	-1
20	6X79	C	6722	1	1	0	4310	0.928862	0.949117	21	1325	1	1	0	19110	1	1	0	1145	1	1	0	0.9605	0.9825	950	1
21	2YP7	A	88	0.100725	0.302832	921	850	0.300546	0.87766	722	0	-1	-1	-1	0	-1	-1	-1	0	-1	-1	-1	0.1611	0.2817	490	0.938249
22	7KDI	B	6722	1	1	0	4078	0.905392	0.905392	0	1325	1	1	0	19110	1	1	0	1145	1	1	0	0.9939	0.9939	972	1
23	7CWC	A	103	0.0376772	0.289419	6441	523.5	0.219417	0.893281	777	1325	1	1	0	4362	0.202189	0.802566	10182	1145	1	1	0	0.1209	0.2991	300	0.836422
24	7KJ4	B	6722	1	1	0	3466.5	0.792146	0.889247	114	1325	1	1	0	19110	1	1	0	1145	1	1	0	0.8226	0.8153	593	-1
25	7K8X	A	6722	1	1	0	3967.5	0.874753	0.906953	36	1325	1	1	0	19110	1	1	0	1145	1	1	0	0.9632	0.935	1002	1
26	2BGN	C	48.5	0.0762554	0.288732	1187	1029	0.355904	0.862	711	158	0.29745	0.719178	207	2428.5	0.385422	0.782286	2081	260.5	0.156604	0.801932	853	0.1811	0.2239	6	-1
27	7KJ4	A	6722	1	1	0	3664.5	0.828293	0.894626	76	1325	1	1	0	19110	1	1	0	1145	1	1	0	0.8226	0.8153	593	-1
28	7KE9	C	6722	1	1	0	3721	0.85743	0.891441	38	1325	1	1	0	19110	1	1	0	1145	1	1	0	0.9677	0.9796	960	1
29	7KJ5	C	6722	1	1	0	3716.5	0.859738	0.884735	28	1325	1	1	0	19110	1	1	0	1145	1	1	0	0.98	0.985	961	-1
30	4EP0	A	68.5	0.108009	0.302469	875	608	0.261023	0.873156	795	0	-1	-1	-1	1894	0.306087	0.809461	2503	0	-1	-1	-1	0.1511	0.2578	488	0.834505
31	4EP0	I	68.5	0.108009	0.302469	875	608	0.259455	0.877976	801	0	-1	-1	-1	1894	0.306087	0.809461	2503	0	-1	-1	-1	0.1498	0.2565	488	0.834505
32	7KE7	B	6722	1	1	0	3754.5	0.852148	0.883938	36	1325	1	1	0	19110	1	1	0	1145	1	1	0	0.9712	0.9712	972	1
33	7DK4	C	6722	1	1	0	3313	0.754354	0.860879	135	1325	1	1	0	19110	1	1	0	1145	1	1	0	0.8065	0.7452	1058	0.860703
34	7KDJ	B	6722	1	1	0	3501.5	0.822068	0.880724	67	1325	1	1	0	19110	1	1	0	1145	1	1	0	0.9792	0.9852	960	-1
35	3J31	H	63.5	0.0607903	0.264901	1014	556.5	0.224219	0.877778	787	0	-1	-1	-1	1081	0.17558	0.776786	3068	0	-1	-1	-1	0.1224	0.2698	344	0.821542
36	7KE7	C	6722	1	1	0	3794	0.860582	0.885449	28	1325	1	1	0	19110	1	1	0	1145	1	1	0	0.9766	0.9766	972	1
37	6ZOY	C	6722	1	1	0	3960.5	0.853965	0.904713	58	1325	1	1	0	19110	1	1	0	1145	1	1	0	0.9871	0.9399	1021	1
38	7JV4	B	6722	1	1	0	3871.5	0.867	0.91649	54	1325	1	1	0	19110	1	1	0	1145	1	1	0	0.8024	0.8213	949	1
39	7KE6	B	6722	1	1	0	3867	0.87753	0.886503	10	1325	1	1	0	19110	1	1	0	1145	1	1	0	0.9891	0.9891	972	1
40	6NB3	A	1548	0.298487	0.370307	282	2586.5	0.577248	0.878363	446	0	-1	-1	-1	0	-1	-1	-1	0	-1	-1	-1	0.8825	0.7424	1169	0.944478
41	5EFV	A	59	0.105338	0.293651	901	664.5	0.225857	0.878788	954	0	-1	-1	-1	2078.5	0.341548	0.799534	2301	0	-1	-1	-1	0.1636	0.2271	631	0.832921
42	7KEC	B	6722	1	1	0	3074	0.743295	0.861265	143	1325	1	1	0	19110	1	1	0	1145	1	1	0	0.808	0.8265	949	1
43	6L8Q	C	66.5	0.0946667	0.272553	979	1004	0.346185	0.864754	731	0	-1	-1	-1	0	-1	-1	-1	0	-1	-1	-1	0.1854	0.2307	208	-1
44	6Q04	C	1564	0.299175	0.37116	282	2542.5	0.557078	0.879808	482	0	-1	-1	-1	0	-1	-1	-1	0	-1	-1	-1	0.8893	0.7534	1159	0.895309
45	6Q04	B	1564	0.299175	0.37116	282	2542.5	0.557078	0.879808	482	0	-1	-1	-1	0	-1	-1	-1	0	-1	-1	-1	0.8893	0.7534	1159	0.895309
46	6ZP5	C	6722	1	1	0	2996.5	0.740525	0.852349	135	1325	1	1	0	19110	1	1	0	1145	1	1	0	0.841	0.8278	930	-1
47	6ZOW	B	6722	1	1	0	3014.5	0.742468	0.854586	135	1325	1	1	0	19110	1	1	0	1145	1	1	0	0.953	0.9821	943	0.996181
48	4YLU	C	121	0.0618469	0.297436	3714	532	0.204198	0.902954	811	0	-1	-1	-1	0	-1	-1	-1	0	-1	-1	-1	0.1318	0.3234	302	0.834241
49	6X1B	A	103	0.0376772	0.289419	6441	423	0.193698	0.832669	828	1325	1	1	0	4362	0.202189	0.802566	10182	1145	1	1	0	0.1604	0.3516	348	0.83344
50	7KE6	C	6722	1	1	0	3921	0.883603	0.892638	10	1325	1	1	0	19110	1	1	0	1145	1	1	0	0.9837	0.9837	972	1
51	6ZHD	C	6722	1	1	0	3689.5	0.841535	0.886929	52	1325	1	1	0	19110	1	1	0	1145	1	1	0	0.9696	0.9523	990	1
52	6NZK	C	1559.5	0.29215	0.368648	304	2510.5	0.567322	0.88968	479	0	-1	-1	-1	0	-1	-1	-1	0	-1	-1	-1	0.8958	0.7485	1175	0.93044
53	6L70	B	127.5	0.038899	0.296892	6188	480.5	0.20269	0.875519	800	0	-1	-1	-1	0	-1	-1	-1	0	-1	-1	-1	0.1184	0.2935	299	0.849249
54	5WFI	B	107	0.0392314	0.307853	6539	502.5	0.179272	0.893023	856	237.5	0.429967	0.790419	140	4143.5	0.193674	0.800954	10523	307	0.38172	0.775956	189	0.1057	0.2583	303	0.850877
55	7K8Z	C	6722	1	1	0	3653.5	0.842629	0.880333	43	1325	1	1	0	19110	1	1	0	1145	1	1	0	0.9719	0.9719	972	1
56	3JB5	B	33.5	0.0616908	0.294545	1038	459.5	0.195652	0.92	833	0	-1	-1	-1	865	0.173813	0.773714	3020	0	-1	-1	-1	0.1146	0.2842	300	0.822364
57	5YLX	A	23	0.0410754	0.263158	1130	470	0.177312	0.889952	840	0	-1	-1	-1	0	-1	-1	-1	0	-1	-1	-1	0.0999	0.2644	275	0.856234
58	2FTE	F	56	0.0611484	0.258675	1024	469	0.197663	0.922727	807	0	-1	-1	-1	1075	0.205431	0.814556	2974	0	-1	-1	-1	0.0986	0.2733	264	0.378906
59	6ZGE	B	6722	1	1	0	3112	0.68	0.878022	265	1325	1	1	0	19110	1	1	0	1145	1	1	0	0.9127	0.8137	1098	1
60	6ZGI	A	6722	1	1	0	3121	0.680851	0.879121	265	1325	1	1	0	19110	1	1	0	1145	1	1	0	0.908	0.8099	1098	1
61	5DS6	F	20	0.0140078	0.219512	1203	168	0.0702106	0.875	917	0	-1	-1	-1	0	-1	-1	-1	0	-1	-1	-1	0.0622	0.3639	94	0.764856
62	4EP0	B	68.5	0.108009	0.302469	875	572.5	0.258575	0.875	801	0	-1	-1	-1	1894	0.306087	0.809461	2503	0	-1	-1	-1	0.1482	0.2529	488	0.834505
63	1FRS	B	47	0.027027	0.324074	1187	263	0.100798	0.918182	892	0	-1	-1	-1	0	-1	-1	-1	0	-1	-1	-1	0.0725	0.3463	129	0.775949
64	3SPE	B	66	0.117143	0.288732	832	357	0.144886	0.836066	873	0	-1	-1	-1	2170.5	0.365442	0.782147	2146	0	-1	-1	-1	0.0974	0.2718	249	0.82655
65	1KBG	H	5	0.061674	0.3	1082	464.5	0.178265	0.899038	841	0	-1	-1	-1	0	-1	-1	-1	0	-1	-1	-1	0.1008	0.265	274	0.937088
66	6IXB	A	1098	0.265306	0.367805	396	1769.5	0.487097	0.849508	529	293.5	0.465517	0.77512	139	3958.5	0.462449	0.796811	1950	360.5	0.324649	0.84375	307	0.6358	0.6402	964	-1
67	2Z94	A	101	0.0401154	0.273664	6212	508	0.201528	0.871901	805	1063	0.885185	0.92278	11	4322.5	0.199897	0.807064	10233	1064	0.223834	0.981818	745	0.1261	0.3053	306	0.82191
68	3QUL	J	15.5	0.066769	0.262048	971	465	0.174785	0.88835	841	0	-1	-1	-1	0	-1	-1	-1	0	-1	-1	-1	0.1153	0.3069	267	0.854952
69	2VQZ	F	43	0.0959459	0.257246	928	267.5	0.110781	0.848485	879	0	-1	-1	-1	0	-1	-1	-1	0	-1	-1	-1	0.0663	0.2612	150	0.835762
70	3J31	M	63.5	0.0607903	0.264901	1014	554	0.222642	0.883895	793	0	-1	-1	-1	1081	0.17558	0.776786	3068	0	-1	-1	-1	0.1251	0.279	344	0.821542
71	4DVX	B	56	0.0538966	0.29249	1120	514.5	0.207283	0.870588	816	0	-1	-1	-1	0	-1	-1	-1	0	-1	-1	-1	0.106	0.2427	339	0.870824
72	2OBE	B	89.5	0.0826062	0.291581	1232	785.5	0.257514	0.878788	1035	0	-1	-1	-1	0	-1	-1	-1	0	-1	-1	-1	0.216	0.2277	906	0.833969
73	5JEA	G	48.5	0.0439727	0.298969	1125	406	0.160662	0.868421	837	0	-1	-1	-1	0	-1	-1	-1	0	-1	-1	-1	0.0952	0.2756	235	0.835032
74	6NB7	A	5230	0.763508	0.779376	26	3161	0.738335	0.853066	147	1063	0.885185	0.92278	11	10394	0.731453	0.787904	282	1064	0.223834	0.981818	745	0.8199	0.7614	1049	0.945015
75	4FTE	B	43.5	0.049621	0.31441	1222	547.5	0.233429	0.893382	769	0	-1	-1	-1	1181.5	0.20668	0.773496	2918	0	-1	-1	-1	0.1015	0.2403	330	0.852336
76	5GS6	A	70	0.0440737	0.260294	3336	387	0.174545	0.817021	865	0	-1	-1	-1	0	-1	-1	-1	0	-1	-1	-1	0.1214	0.2666	352	1
77	7KF4	E	103	0.0376772	0.289419	6441	444.5	0.191919	0.870833	849	1325	1	1	0	4362	0.202189	0.802566	10182	1145	1	1	0	0.1587	0.3465	348	0.838588
78	1AKJ	A	8.5	0.0603053	0.240854	982	490	0.182683	0.923077	843	26.5	0.043956	0.857143	259	764.5	0.175276	0.75	3056	249	0.353604	0.785	244	0.1064	0.279	276	0.856325
79	2C4Y	B	47	0.0157539	0.3	1263	284.5	0.112235	0.902439	866	0	-1	-1	-1	0	-1	-1	-1	0	-1	-1	-1	0.0616	0.3382	129	0.775949
80	5SZS	C	1065.5	0.233333	0.357074	551	2105.5	0.497466	0.878517	599	276	0.462857	0.80597	149	4153	0.468193	0.781535	1979	207.5	0.371831	0.819876	194	0.6927	0.5833	1177	-1
81	1OHF	C	75.5	0.125654	0.289655	757	817	0.292088	0.89433	800	0	-1	-1	-1	0	-1	-1	-1	0	-1	-1	-1	0.1519	0.2224	590	0.829462
82	1XHX	C	47	0.0796335	0.263403	990	781.5	0.242105	0.937304	916	0	-1	-1	-1	1745.5	0.283505	0.787321	2607	0	-1	-1	-1	0.186	0.2765	571	0.833019
83	3TBW	E	15.5	0.066769	0.262048	971	473	0.179048	0.903846	842	0	-1	-1	-1	0	-1	-1	-1	0	-1	-1	-1	0.1044	0.275	274	0.854952
84	6OSR	C	62	0.0853835	0.258206	925	800.5	0.294333	0.872629	725	0	-1	-1	-1	0	-1	-1	-1	0	-1	-1	-1	0.1738	0.2976	476	0.949029
85	3IDY	G	72.5	0.126907	0.266376	755	459.5	0.190386	0.874459	830	95.5	0.235955	0.759036	184	2513.5	0.391579	0.790368	2157	187.5	0.236295	0.806452	374	0.1113	0.2809	303	0.916716
86	2FSY	F	56	0.0611484	0.258675	1024	473	0.191033	0.920188	813	0	-1	-1	-1	1075	0.205431	0.814556	2974	0	-1	-1	-1	0.0976	0.2757	256	0.827476
87	4QZV	C	48.5	0.0762554	0.288732	1187	989	0.347256	0.867076	732	158	0.29745	0.719178	207	2428.5	0.385422	0.782286	2081	260.5	0.156604	0.801932	853	0.1912	0.2384	727	0.946699
88	3J31	E	63.5	0.0607903	0.264901	1014	554.5	0.222535	0.90458	803	0	-1	-1	-1	1081	0.17558	0.776786	3068	0	-1	-1	-1	0.1233	0.2686	344	0.821542
89	2ZU5	A	101	0.0636443	0.273664	3521	527	0.203065	0.865306	799	0	-1	-1	-1	0	-1	-1	-1	0	-1	-1	-1	0.1294	0.3034	306	0.856723
90	6NB3	B	1548	0.298487	0.370307	282	2216	0.519059	0.897616	520	0	-1	-1	-1	0	-1	-1	-1	0	-1	-1	-1	0.0736	0.4339	107	0.944478
91	1HHH	A	8.5	0.0603053	0.240854	982	425.5	0.166353	0.912371	870	26.5	0.043956	0.857143	259	764.5	0.175276	0.75	3056	249	0.353604	0.785	244	0.1059	0.2763	275	0.853053
92	2X4U	D	8.5	0.0603053	0.240854	982	410	0.166197	0.917098	872	26.5	0.043956	0.857143	259	764.5	0.175276	0.75	3056	249	0.353604	0.785	244	0.104	0.2733	275	0.855793
93	2Z9K	B	101	0.0401154	0.273664	6212	525.5	0.231672	0.890977	757	1063	0.885185	0.92278	11	4322.5	0.199897	0.807064	10233	1064	0.223834	0.981818	745	0.1271	0.3033	306	0.801366
94	2X70	D	8.5	0.0603053	0.240854	982	427.5	0.177714	0.856481	825	26.5	0.043956	0.857143	259	764.5	0.175276	0.75	3056	249	0.353604	0.785	244	0.1034	0.2666	275	0.855793
95	5EU8	A	109	0.0381549	0.279749	6066	496.5	0.179849	0.868182	842	0	-1	-1	-1	0	-1	-1	-1	0	-1	-1	-1	0.1228	0.2875	300	0.798537
96	2X4Q	A	8.5	0.0603053	0.240854	982	438	0.17284	0.887805	848	26.5	0.043956	0.857143	259	764.5	0.175276	0.75	3056	249	0.353604	0.785	244	0.1044	0.275	275	0.853053
97	6X6P	B	6722	1	1	0	3468.5	0.798664	0.871875	88	1325	1	1	0	19110	1	1	0	1145	1	1	0	0.9892	0.9456	1017	1
98	2NX5	Q	18	0.0506608	0.252747	1089	451	0.182081	0.855204	817	27	0.0679245	0.857143	244	790	0.16866	0.754738	3117	192	0.337054	0.729469	241	0.0993	0.2612	276	0.86014
99	5LDN	A	82	0.090311	0.273056	1119	754.5	0.251182	0.865116	1051	0	-1	-1	-1	0	-1	-1	-1	0	-1	-1	-1	0.2108	0.2183	218	-1
100	5GQN	A	32.5	0.0287563	0.307692	1261	299	0.133962	0.845238	892	0	-1	-1	-1	0	-1	-1	-1	0	-1	-1	-1	0.1068	0.3181	244	0.848601
101	6YT8	A	103	0.0376772	0.289419	6441	517	0.22093	0.88716	775	1325	1	1	0	4362	0.202189	0.802566	10182	1145	1	1	0	0.1265	0.3034	306	0.776829
102	5GQI	A	32.5	0.0287563	0.307692	1261	295	0.132519	0.849398	898	0	-1	-1	-1	0	-1	-1	-1	0	-1	-1	-1	0.1023	0.3007	246	0.835563
103	6XHM	A	103	0.0376772	0.289419	6441	520.5	0.222006	0.883721	769	1325	1	1	0	4362	0.202189	0.802566	10182	1145	1	1	0	0.1219	0.296	302	0.845301
104	4R3D	B	121	0.0618469	0.297436	3714	481.5	0.175115	0.86758	866	0	-1	-1	-1	0	-1	-1	-1	0	-1	-1	-1	0.1265	0.2989	319	0.831454
105	4YLU	D	121	0.0618469	0.297436	3714	518	0.231827	0.877323	749	0	-1	-1	-1	0	-1	-1	-1	0	-1	-1	-1	0.1179	0.2895	304	0.834241
106	5GS6	B	70	0.0440737	0.260294	3336	362	0.163669	0.842593	896	0	-1	-1	-1	0	-1	-1	-1	0	-1	-1	-1	0.1254	0.2712	349	1
107	6ZHD	B	6722	1	1	0	3708.5	0.844641	0.889234	51	1325	1	1	0	19110	1	1	0	1145	1	1	0	0.9804	0.9608	992	1
108	7AQJ	A	103	0.0376772	0.289419	6441	550	0.200765	0.867769	804	1325	1	1	0	4362	0.202189	0.802566	10182	1145	1	1	0	0.1254	0.3002	305	0.837252
109	4ZRO	D	109	0.0381549	0.279749	6066	520	0.195215	0.860759	808	0	-1	-1	-1	0	-1	-1	-1	0	-1	-1	-1	0.1229	0.2919	299	0.833227
110	1NOB	F	62.5	0.099564	0.283058	892	298	0.121477	0.899281	890	0	-1	-1	-1	1812.5	0.295332	0.792876	2554	0	-1	-1	-1	0.081	0.3038	185	0.836514
111	5ODJ	A	30	0.0325265	0.284768	1171	320.5	0.127953	0.878378	868	0	-1	-1	-1	578.5	0.101678	0.814664	3443	0	-1	-1	-1	0.067	0.2622	175	0.832313
112	2H1L	P	23	0.0624093	0.298611	1090	308	0.131451	0.870968	872	0	-1	-1	-1	0	-1	-1	-1	0	-1	-1	-1	0.0954	0.3217	199	0.820755
113	6OSR	D	62	0.0853835	0.258206	925	791	0.291403	0.889503	743	0	-1	-1	-1	0	-1	-1	-1	0	-1	-1	-1	0.1606	0.2741	483	0.943874
114	2HOB	A	101	0.0401154	0.273664	6212	520.5	0.202871	0.868852	801	1063	0.885185	0.92278	11	4322.5	0.199897	0.807064	10233	1064	0.223834	0.981818	745	0.1265	0.3054	306	0.838751
115	4OLU	G	60	0.128562	0.312399	888	509	0.198324	0.835294	819	0	-1	-1	-1	0	-1	-1	-1	0	-1	-1	-1	0.1082	0.249	342	0.998083
116	7CHH	B	6722	1	1	0	2992.5	0.716912	0.867631	189	1325	1	1	0	19110	1	1	0	1145	1	1	0	0.9591	0.9381	994	1
117	3J31	C	63.5	0.0607903	0.264901	1014	536	0.217636	0.888889	805	0	-1	-1	-1	1081	0.17558	0.776786	3068	0	-1	-1	-1	0.1223	0.2698	344	0.821542
118	2QIQ	A	101	0.0401154	0.273664	6212	541	0.225901	0.902724	770	1063	0.885185	0.92278	11	4322.5	0.199897	0.807064	10233	1064	0.223834	0.981818	745	0.1245	0.306	301	0.871622
119	6LO0	A	101	0.0636443	0.273664	3521	511	0.201336	0.875519	807	0	-1	-1	-1	0	-1	-1	-1	0	-1	-1	-1	0.127	0.3071	306	0.851515
120	6KNA	A	22	0.0147401	0.311475	1228	114	0.0609756	0.8	909	0	-1	-1	-1	262	0.0396579	0.772727	3660	0	-1	-1	-1	0.0457	0.3397	76	0.711182
121	4WSR	C	40.5	0.0791667	0.285714	1041	892	0.315937	0.862595	680	0	-1	-1	-1	0	-1	-1	-1	0	-1	-1	-1	0.1655	0.2817	481	-1
122	5XL2	A	51.5	0.0373089	0.30198	1433	847.5	0.302836	0.877984	716	0	-1	-1	-1	0	-1	-1	-1	0	-1	-1	-1	0.168	0.2727	486	0.999361
123	6P6P	F	84	0.100216	0.307522	935	849.5	0.319963	0.855362	671	0	-1	-1	-1	0	-1	-1	-1	0	-1	-1	-1	0.1869	0.3141	489	1
124	4X29	A	23.5	0.0412162	0.338889	1300	366.5	0.174397	0.882629	865	0	-1	-1	-1	0	-1	-1	-1	0	-1	-1	-1	0.1119	0.2721	306	0.813212
125	3M3S	B	101	0.0636443	0.273664	3521	516.5	0.222868	0.909091	779	0	-1	-1	-1	0	-1	-1	-1	0	-1	-1	-1	0.1248	0.3053	302	0.836422
126	5S72	A	103	0.0376772	0.289419	6441	458	0.195952	0.880165	845	1325	1	1	0	4362	0.202189	0.802566	10182	1145	1	1	0	0.1611	0.3435	348	0.841974
127	2NYZ	A	41.5	0.0599854	0.262821	1055	580.5	0.236007	0.897163	790	0	-1	-1	-1	1286	0.222082	0.810138	2873	0	-1	-1	-1	0.1441	0.3156	371	0.856242
128	3HI1	J	53.5	0.102731	0.273356	960	394.5	0.176806	0.834081	829	0	-1	-1	-1	0	-1	-1	-1	0	-1	-1	-1	0.0958	0.3102	215	0.996166
129	4NQV	C	8.5	0.0603053	0.240854	982	442.5	0.167139	0.893939	861	26.5	0.043956	0.857143	259	764.5	0.175276	0.75	3056	249	0.353604	0.785	244	0.0993	0.2601	274	0.833227
130	1HB9	E	66	0.0638607	0.303448	1088	562	0.213831	0.910853	841	0	-1	-1	-1	0	-1	-1	-1	0	-1	-1	-1	0.1194	0.2594	371	-1
131	1HB9	B	66	0.0638607	0.303448	1088	562	0.213831	0.910853	841	0	-1	-1	-1	0	-1	-1	-1	0	-1	-1	-1	0.1194	0.2594	371	-1
132	4FTS	A	43.5	0.049621	0.31441	1222	549	0.22307	0.89313	787	0	-1	-1	-1	1181.5	0.20668	0.773496	2918	0	-1	-1	-1	0.1015	0.2439	328	0.821512
133	7JJI	B	6722	1	1	0	3352.5	0.699491	0.899563	262	1325	1	1	0	19110	1	1	0	1145	1	1	0	0.9299	0.8201	1109	0.966646
134	2Q2U	B	31	0.0550528	0.297959	1081	394	0.162187	0.888325	882	0	-1	-1	-1	988.5	0.16061	0.806122	3151	0	-1	-1	-1	0.1113	0.2735	293	0.8377
135	6WTM	A	103	0.0376772	0.289419	6441	527.5	0.208214	0.900826	805	1325	1	1	0	4362	0.202189	0.802566	10182	1145	1	1	0	0.1267	0.3033	306	0.836422
136	4S1T	A	151	0.0397776	0.274336	5997	437.5	0.218868	0.875472	795	293.5	0.465517	0.77512	139	4366	0.205931	0.80827	9550	360.5	0.324649	0.84375	307	0.1549	0.3419	342	0.828465
137	7C8R	A	103	0.0376772	0.289419	6441	533.5	0.222222	0.905512	781	1325	1	1	0	4362	0.202189	0.802566	10182	1145	1	1	0	0.128	0.3163	306	0.858989
138	5YRC	A	32.5	0.0287563	0.307692	1261	302.5	0.135289	0.841176	887	0	-1	-1	-1	0	-1	-1	-1	0	-1	-1	-1	0.1063	0.3093	244	0.837476
139	4JPV	G	0	-1	-1	-1	464.5	0.200557	0.853755	824	0	-1	-1	-1	0	-1	-1	-1	0	-1	-1	-1	0.1039	0.2322	342	0.987982
140	6THG	H	22.5	0.0130124	0.243902	1455	159.5	0.0750487	0.846154	935	214	0.208071	0.723684	565	860.5	0.17702	0.776301	3057	264.5	0.109365	0.802885	1319	0.0725	0.326	137	0.998722
141	6Q5U	G	64	0.0638607	0.303448	1088	603	0.227397	0.902174	819	0	-1	-1	-1	0	-1	-1	-1	0	-1	-1	-1	0.1249	0.2439	388	0.834505
142	5X5W	C	37	0.0535588	0.296875	1163	342.5	0.137702	0.889571	890	0	-1	-1	-1	0	-1	-1	-1	0	-1	-1	-1	0.0828	0.2492	233	0.860064
143	6WTT	A	103	0.0376772	0.289419	6441	527.5	0.224708	0.898833	771	1325	1	1	0	4362	0.202189	0.802566	10182	1145	1	1	0	0.1284	0.3196	302	0.852341
144	3WI0	A	44	0.12473	0.268217	742	288.5	0.118977	0.896296	882	0	-1	-1	-1	2195	0.344585	0.800654	2430	0	-1	-1	-1	0.0739	0.2547	169	0.829393
145	2Q2U	D	31	0.0550528	0.297959	1081	394	0.162187	0.888325	882	0	-1	-1	-1	988.5	0.16061	0.806122	3151	0	-1	-1	-1	0.1091	0.2719	293	0.8377
146	5DS4	E	20	0.0140078	0.219512	1203	162	0.079798	0.918605	904	0	-1	-1	-1	0	-1	-1	-1	0	-1	-1	-1	0.0613	0.337	93	0.764856
147	1W8X	B	66	0.0638607	0.303448	1088	575	0.215247	0.923077	855	0	-1	-1	-1	0	-1	-1	-1	0	-1	-1	-1	0.1217	0.2563	79	-1
148	1CZY	C	54	0.0779589	0.30303	1048	224.5	0.107977	0.902439	905	0	-1	-1	-1	0	-1	-1	-1	0	-1	-1	-1	0.0761	0.2968	168	0.838956
149	5K9O	I	55.5	0.0864826	0.257019	913	737	0.285976	0.886364	739	0	-1	-1	-1	0	-1	-1	-1	0	-1	-1	-1	0.1078	0.3292	217	-1
150	3J31	L	63.5	0.0607903	0.264901	1014	519.5	0.20632	0.884462	825	0	-1	-1	-1	1081	0.17558	0.776786	3068	0	-1	-1	-1	0.1225	0.2705	344	0.821542
151	6P6P	B	84	0.100216	0.307522	935	854.5	0.315207	0.883721	698	0	-1	-1	-1	0	-1	-1	-1	0	-1	-1	-1	0.1832	0.3105	488	1
152	6XOA	B	103	0.0376772	0.289419	6441	531.5	0.200192	0.853061	799	1325	1	1	0	4362	0.202189	0.802566	10182	1145	1	1	0	0.1267	0.3071	306	0.838751
153	6Z43	A	6722	1	1	0	3583	0.82681	0.882968	65	1325	1	1	0	19110	1	1	0	1145	1	1	0	0.8489	0.8365	987	1
154	7AWU	A	103	0.0376772	0.289419	6441	533.5	0.198858	0.878151	813	1325	1	1	0	4362	0.202189	0.802566	10182	1145	1	1	0	0.1256	0.3027	305	0.856874
155	6EGV	A	141	0.085587	0.272267	2155	360	0.14177	0.851429	876	0	-1	-1	-1	3915.5	0.284839	0.797181	5871	0	-1	-1	-1	0.0957	0.2697	243	0.835144
156	1FNW	H	50.5	0.0511841	0.313084	1095	279	0.138462	0.878049	876	0	-1	-1	-1	0	-1	-1	-1	0	-1	-1	-1	0.0902	0.2814	221	0.851224
157	6A4K	C	0	-1	-1	-1	313	0.140115	0.890244	878	0	-1	-1	-1	0	-1	-1	-1	0	-1	-1	-1	0.0974	0.3208	216	0.999361
158	7K8T	C	6722	1	1	0	3528.5	0.812257	0.865285	63	1325	1	1	0	19110	1	1	0	1145	1	1	0	0.9843	0.9562	1001	0.998722
159	6LNY	A	101	0.0636443	0.273664	3521	514	0.202677	0.872428	803	0	-1	-1	-1	0	-1	-1	-1	0	-1	-1	-1	0.1258	0.3001	306	0.849365
160	2VSK	B	36.5	0.0633588	0.280405	1014	196	0.0982949	0.830508	879	125.5	0.14625	0.717791	637	979	0.191774	0.798715	2956	264.5	0.0486779	0.826531	3132	0.0715	0.3537	131	0.807668
161	4YLU	B	121	0.0618469	0.297436	3714	525.5	0.229105	0.869403	749	0	-1	-1	-1	0	-1	-1	-1	0	-1	-1	-1	0.1185	0.2954	302	0.834241
162	1P35	C	50	0.0448766	0.255319	1102	523	0.198481	0.924779	827	0	-1	-1	-1	1045.5	0.170382	0.811966	3084	0	-1	-1	-1	0.1151	0.2807	295	0.83131
163	4WA2	B	71	0.118812	0.296578	787	880.5	0.331767	0.858881	653	0	-1	-1	-1	0	-1	-1	-1	0	-1	-1	-1	0.1693	0.2856	491	0.929335
164	6XKF	A	103	0.0376772	0.289419	6441	511.5	0.217181	0.889328	783	1325	1	1	0	4362	0.202189	0.802566	10182	1145	1	1	0	0.1262	0.3017	305	0.852438
165	6IXA	A	1098	0.265306	0.367805	396	2149.5	0.551089	0.876165	443	293.5	0.465517	0.77512	139	3958.5	0.462449	0.796811	1950	360.5	0.324649	0.84375	307	0.6687	0.6765	959	-1
166	4WMF	A	121	0.0618469	0.297436	3714	536	0.182243	0.894495	852	0	-1	-1	-1	0	-1	-1	-1	0	-1	-1	-1	0.1276	0.31	304	0.838442
167	4QRP	F	18	0.0506608	0.252747	1089	448.5	0.171103	0.869565	845	27	0.0679245	0.857143	244	790	0.16866	0.754738	3117	192	0.337054	0.729469	241	0.1076	0.2826	243	-1
168	3SU5	A	98	0.0864673	0.32194	2470	298	0.148515	0.862069	836	0	-1	-1	-1	0	-1	-1	-1	0	-1	-1	-1	0.0809	0.2674	201	0.814534
169	4ANG	C	21	0.00950988	0.351351	1330	354.5	0.117053	0.943089	868	0	-1	-1	-1	0	-1	-1	-1	0	-1	-1	-1	0.0729	0.3643	131	0.713924
170	2EX3	A	47	0.0796335	0.263403	990	796	0.240846	0.91358	905	0	-1	-1	-1	1745.5	0.283505	0.787321	2607	0	-1	-1	-1	0.1839	0.2738	570	0.804176
171	1P9U	E	116.5	0.038124	0.263419	5945	499	0.198847	0.858921	800	0	-1	-1	-1	0	-1	-1	-1	0	-1	-1	-1	0.1169	0.2721	299	0.832591
172	4ZXS	A	15	0.0428677	0.297436	1158	253	0.105366	0.907563	906	0	-1	-1	-1	494	0.128778	0.71108	3224	0	-1	-1	-1	0.0744	0.2904	241	-1
173	5HBZ	D	68.5	0.0713106	0.317402	2816	268	0.145935	0.866279	849	0	-1	-1	-1	3299	0.392278	0.776381	2960	0	-1	-1	-1	0.1021	0.3212	209	0.839059
174	7K1O	B	103	0.0376772	0.289419	6441	423.5	0.188991	0.861925	851	1325	1	1	0	4362	0.202189	0.802566	10182	1145	1	1	0	0.1591	0.3449	347	0.868639
175	6XCH	A	103	0.0376772	0.289419	6441	528.5	0.224272	0.891892	771	1325	1	1	0	4362	0.202189	0.802566	10182	1145	1	1	0	0.1257	0.302	306	0.836422
176	5B6O	A	101	0.0401154	0.273664	6212	501.5	0.216268	0.91129	797	1063	0.885185	0.92278	11	4322.5	0.199897	0.807064	10233	1064	0.223834	0.981818	745	0.1218	0.2894	301	-1
177	3NGB	I	60	0.128562	0.312399	888	475	0.193548	0.836653	834	0	-1	-1	-1	0	-1	-1	-1	0	-1	-1	-1	0.0974	0.315	208	0.881127
178	7ALI	A	103	0.0376772	0.289419	6441	531	0.207061	0.900415	807	1325	1	1	0	4362	0.202189	0.802566	10182	1145	1	1	0	0.1262	0.3035	306	0.836422
179	1HX6	C	66	0.0638607	0.303448	1088	562	0.205935	0.946281	870	0	-1	-1	-1	0	-1	-1	-1	0	-1	-1	-1	0.1192	0.254	371	0.82236
180	2V6N	A	101	0.0401154	0.273664	6212	514.5	0.230618	0.87037	749	1063	0.885185	0.92278	11	4322.5	0.199897	0.807064	10233	1064	0.223834	0.981818	745	0.1302	0.3223	306	0.83701
181	5WKF	A	8.5	0.0603053	0.240854	982	483	0.183126	0.892523	829	26.5	0.043956	0.857143	259	764.5	0.175276	0.75	3056	249	0.353604	0.785	244	0.1026	0.2714	274	0.854952
182	3SND	A	101	0.0636443	0.273664	3521	496.5	0.223735	0.881226	767	0	-1	-1	-1	0	-1	-1	-1	0	-1	-1	-1	0.1289	0.307	306	0.838628
183	4LDI	A	56.5	0.0630769	0.274247	1001	372	0.158852	0.897297	860	60.5	0.157895	0.777778	212	984.5	0.174289	0.791234	3069	264	0.198601	0.743455	524	0.1061	0.3106	244	0.823003
184	6LYV	L	29	0.0194856	0.245098	1181	188	0.0654113	0.90411	936	0	-1	-1	-1	0	-1	-1	-1	0	-1	-1	-1	0.0593	0.3719	99	0.828115
185	2Q2U	C	31	0.0550528	0.297959	1081	394	0.162187	0.888325	882	0	-1	-1	-1	988.5	0.16061	0.806122	3151	0	-1	-1	-1	0.1107	0.2727	293	0.8377
186	1XHZ	D	47	0.0796335	0.263403	990	801.5	0.243485	0.917178	902	0	-1	-1	-1	1745.5	0.283505	0.787321	2607	0	-1	-1	-1	0.1757	0.2618	571	0.83758
187	6P6P	C	84	0.100216	0.307522	935	864.5	0.318477	0.866162	681	0	-1	-1	-1	0	-1	-1	-1	0	-1	-1	-1	0.1826	0.3096	489	1
188	2VSK	D	36.5	0.0633588	0.280405	1014	183.5	0.0958084	0.849558	889	125.5	0.14625	0.717791	637	979	0.191774	0.798715	2956	264.5	0.0486779	0.826531	3132	0.0734	0.3394	131	0.807668
189	4OR4	A	23	0.0280374	0.227848	1126	347.5	0.125743	0.933824	874	0	-1	-1	-1	0	-1	-1	-1	0	-1	-1	-1	0.0651	0.2597	163	0.841776
190	2X4S	D	8.5	0.0603053	0.240854	982	475.5	0.182775	0.896714	832	26.5	0.043956	0.857143	259	764.5	0.175276	0.75	3056	249	0.353604	0.785	244	0.1049	0.2741	275	0.853053
191	4YOG	A	97	0.0369872	0.287356	6478	499.5	0.171271	0.916256	883	321	0.471125	0.767327	127	4306.5	0.195163	0.79994	10409	337	0.323077	0.802548	233	0.117	0.2878	306	0.83955
192	6M2Q	A	103	0.0376772	0.289419	6441	527.5	0.201914	0.868313	802	1325	1	1	0	4362	0.202189	0.802566	10182	1145	1	1	0	0.1255	0.3027	305	0.836422
193	1W8X	I	66	0.0638607	0.303448	1088	575	0.215247	0.923077	855	0	-1	-1	-1	0	-1	-1	-1	0	-1	-1	-1	0.1217	0.2563	79	-1
194	7ANS	A	103	0.0376772	0.289419	6441	527	0.201721	0.868313	803	1325	1	1	0	4362	0.202189	0.802566	10182	1145	1	1	0	0.1253	0.3025	306	0.836005
195	6WCO	A	101	0.0401154	0.273664	6212	526	0.237389	0.863309	733	1063	0.885185	0.92278	11	4322.5	0.199897	0.807064	10233	1064	0.223834	0.981818	745	0.1296	0.3089	306	0.848467
196	3SU3	A	98	0.0864673	0.32194	2470	330	0.142162	0.929936	870	0	-1	-1	-1	0	-1	-1	-1	0	-1	-1	-1	0.0783	0.2708	201	0.814534
197	5K6C	F	63	0.0851216	0.265033	949	686.5	0.21645	0.912409	881	0	-1	-1	-1	0	-1	-1	-1	0	-1	-1	-1	0.221	0.4292	445	0.855045
198	4NQV	E	8.5	0.0603053	0.240854	982	413	0.16651	0.912371	869	26.5	0.043956	0.857143	259	764.5	0.175276	0.75	3056	249	0.353604	0.785	244	0.103	0.2635	274	0.854952
199	6Q5U	E	64	0.0638607	0.303448	1088	568.5	0.211001	0.924901	856	0	-1	-1	-1	0	-1	-1	-1	0	-1	-1	-1	0.1179	0.2458	379	0.834505
200	2IZM	C	47	0.0157539	0.3	1263	319.5	0.113246	0.910569	866	0	-1	-1	-1	0	-1	-1	-1	0	-1	-1	-1	0.0628	0.335	129	0.775949
201	3F9E	A	101	0.0636443	0.273664	3521	517	0.193301	0.859574	810	0	-1	-1	-1	0	-1	-1	-1	0	-1	-1	-1	0.1119	0.2685	297	0.836422
202	1LVO	A	116.5	0.038124	0.263419	5945	502.5	0.204611	0.883817	800	0	-1	-1	-1	0	-1	-1	-1	0	-1	-1	-1	0.1183	0.2777	299	0.834075
203	4EO2	F	68.5	0.108009	0.302469	875	598	0.265487	0.874636	787	0	-1	-1	-1	1894	0.306087	0.809461	2503	0	-1	-1	-1	0.1473	0.2535	488	0.834505
204	5F17	F	68.5	0.0713106	0.317402	2816	253	0.13282	0.896104	885	0	-1	-1	-1	3299	0.392278	0.776381	2960	0	-1	-1	-1	0.1013	0.3279	209	0.839059
205	6VH3	B	115	0.0391811	0.29641	6401	487	0.196581	0.9	823	0	-1	-1	-1	0	-1	-1	-1	0	-1	-1	-1	0.1252	0.307	299	0.847437
206	5VGD	A	43	0.0592648	0.25817	1027	423.5	0.16855	0.92268	868	26	0.0477941	0.928571	258	779	0.177911	0.773073	3081	226	0.331155	0.8	269	0.1063	0.2803	273	0.854952
207	4WA1	F	71	0.118812	0.296578	787	868	0.325822	0.846341	655	0	-1	-1	-1	0	-1	-1	-1	0	-1	-1	-1	0.1641	0.2777	491	0.94791
208	1QBE	B	27	0.0232558	0.258621	1174	305	0.114488	0.882812	859	0	-1	-1	-1	0	-1	-1	-1	0	-1	-1	-1	0.0737	0.3898	132	0.635443
209	3NGB	G	60	0.128562	0.312399	888	452.5	0.203327	0.873016	830	0	-1	-1	-1	0	-1	-1	-1	0	-1	-1	-1	0.109	0.2378	350	0.978697
210	6XLU	C	6722	1	1	0	3323	0.748858	0.858639	140	1325	1	1	0	19110	1	1	0	1145	1	1	0	0.9473	0.8713	1060	1
211	6WXC	B	103	0.0376772	0.289419	6441	411	0.187729	0.864979	855	1325	1	1	0	4362	0.202189	0.802566	10182	1145	1	1	0	0.1605	0.3461	347	0.827295
212	1QO3	A	8.5	0.0579926	0.266212	1052	447.5	0.178947	0.882075	833	0	-1	-1	-1	0	-1	-1	-1	0	-1	-1	-1	0.0991	0.2591	274	0.853674
213	4EO2	C	68.5	0.108009	0.302469	875	572	0.251318	0.853731	803	0	-1	-1	-1	1894	0.306087	0.809461	2503	0	-1	-1	-1	0.148	0.2537	488	0.834505
214	2VJ1	B	101	0.0401154	0.273664	6212	495	0.211946	0.897959	793	1063	0.885185	0.92278	11	4322.5	0.199897	0.807064	10233	1064	0.223834	0.981818	745	0.1234	0.3037	300	0.832402
215	4RSP	A	121	0.0618469	0.297436	3714	529	0.204042	0.854839	791	0	-1	-1	-1	0	-1	-1	-1	0	-1	-1	-1	0.1317	0.3232	303	0.852438
216	5KD7	I	8.5	0.0579926	0.266212	1052	449.5	0.172249	0.869565	838	0	-1	-1	-1	0	-1	-1	-1	0	-1	-1	-1	0.0092	0.4212	9	0.853674
217	4HV8	C	15.5	0.066769	0.262048	971	499	0.183206	0.901408	835	0	-1	-1	-1	0	-1	-1	-1	0	-1	-1	-1	0.1069	0.2746	278	0.855045
218	1X35	C	42.5	0.0342772	0.231156	1143	354	0.144636	0.920732	880	0	-1	-1	-1	790.5	0.141404	0.797704	3235	0	-1	-1	-1	0.0887	0.3163	225	-1
219	6LGW	E	26	0.0720848	0.267016	1033	605	0.256214	0.87013	738	0	-1	-1	-1	0	-1	-1	-1	0	-1	-1	-1	0.0743	0.4449	104	0.860703
220	5OYP	A	141	0.085587	0.272267	2155	336	0.136664	0.878788	896	0	-1	-1	-1	3915.5	0.284839	0.797181	5871	0	-1	-1	-1	0.1028	0.3263	243	0.835144
221	6Q5U	D	64	0.0638607	0.303448	1088	588	0.228704	0.872792	797	0	-1	-1	-1	0	-1	-1	-1	0	-1	-1	-1	0.1205	0.251	380	0.834505
222	5L35	D	63	0.0660308	0.27027	1030	553	0.211961	0.899254	869	0	-1	-1	-1	1313.5	0.212256	0.820439	3000	0	-1	-1	-1	0.1224	0.2303	422	0.83131
223	4TWY	A	101	0.0401154	0.273664	6212	505	0.225681	0.888889	767	1063	0.885185	0.92278	11	4322.5	0.199897	0.807064	10233	1064	0.223834	0.981818	745	0.1287	0.3069	306	0.840895
224	5S6Z	B	103	0.0376772	0.289419	6441	397	0.183729	0.855319	859	1325	1	1	0	4362	0.202189	0.802566	10182	1145	1	1	0	0.1592	0.3446	348	0.83757
225	6H6H	A	23.5	0.0443174	0.293839	1188	451	0.169972	0.913706	862	0	-1	-1	-1	0	-1	-1	-1	0	-1	-1	-1	0.0983	0.2651	272	0.856322
226	5S6X	B	103	0.0376772	0.289419	6441	436.5	0.191606	0.901288	863	1325	1	1	0	4362	0.202189	0.802566	10182	1145	1	1	0	0.1591	0.3459	348	0.840824
227	5YVU	B	54	0.0711195	0.273389	2736	714	0.292827	0.863184	783	0	-1	-1	-1	0	-1	-1	-1	0	-1	-1	-1	0.0319	0.4287	38	0.840127
228	6O3H	H	18	0.0317337	0.322835	1165	186	0.0864078	0.908163	932	0	-1	-1	-1	361	0.0715018	0.772853	3541	0	-1	-1	-1	0.0676	0.3	145	0.822817
229	4O6D	A	69.5	0.0409456	0.278607	3500	383.5	0.168796	0.844749	877	0	-1	-1	-1	0	-1	-1	-1	0	-1	-1	-1	0.1249	0.2854	338	0.946158
230	2RHB	B	101	0.0401154	0.273664	6212	413.5	0.227872	0.913208	797	1063	0.885185	0.92278	11	4322.5	0.199897	0.807064	10233	1064	0.223834	0.981818	745	0.1226	0.2664	346	0.834505
231	6XA9	C	103	0.0376772	0.289419	6441	501.5	0.17963	0.898148	864	1325	1	1	0	4362	0.202189	0.802566	10182	1145	1	1	0	0.1263	0.2936	78	-1
232	3TO2	A	8.5	0.0603053	0.240854	982	437	0.173789	0.892683	848	26.5	0.043956	0.857143	259	764.5	0.175276	0.75	3056	249	0.353604	0.785	244	0.107	0.2805	275	0.853053
233	2WBH	B	47	0.0157539	0.3	1263	280.5	0.11167	0.940678	876	0	-1	-1	-1	0	-1	-1	-1	0	-1	-1	-1	0.0632	0.3306	129	0.775719
234	5GQJ	A	32.5	0.0287563	0.307692	1261	0	-1	-1	-1	0	-1	-1	-1	0	-1	-1	-1	0	-1	-1	-1	0.1063	0.3171	244	0.835006
235	3MLH	A	60	0.0865455	0.256466	911	289.5	0.128031	0.835443	873	0	-1	-1	-1	0	-1	-1	-1	0	-1	-1	-1	0.0944	0.2968	212	0.858786
236	6XQT	B	103	0.0376772	0.289419	6441	530	0.211742	0.88	789	1325	1	1	0	4362	0.202189	0.802566	10182	1145	1	1	0	0.1276	0.3057	306	0.81969
237	6P9O	3	72.5	0.108974	0.275862	1510	294	0.120755	0.870748	913	0	-1	-1	-1	0	-1	-1	-1	0	-1	-1	-1	0.0862	0.2711	223	0.832588
238	6XHU	A	103	0.0376772	0.289419	6441	532	0.200568	0.913793	825	1325	1	1	0	4362	0.202189	0.802566	10182	1145	1	1	0	0.125	0.3001	306	0.836422
239	1GFF	1	46.5	0.0565771	0.27972	1128	504.5	0.188418	0.897119	914	0	-1	-1	-1	0	-1	-1	-1	0	-1	-1	-1	0.1289	0.2413	12	-1
240	4ES5	A	56.5	0.107168	0.258824	842	295.5	0.123762	0.905797	872	0	-1	-1	-1	0	-1	-1	-1	0	-1	-1	-1	0.0652	0.2463	165	0.842524
241	6ONA	B	64	0.0850757	0.261062	935	843	0.291476	0.871233	726	0	-1	-1	-1	0	-1	-1	-1	0	-1	-1	-1	0.1525	0.2617	480	0.947305
242	1LVO	D	116.5	0.038124	0.263419	5945	500.5	0.198276	0.8625	804	0	-1	-1	-1	0	-1	-1	-1	0	-1	-1	-1	0.1169	0.2768	301	0.832591
243	5JUR	A	43	0.0959459	0.257246	928	296.5	0.104331	0.898305	898	0	-1	-1	-1	0	-1	-1	-1	0	-1	-1	-1	0.0726	0.3312	150	0.813437
244	5S6Z	A	103	0.0376772	0.289419	6441	426	0.18956	0.873418	855	1325	1	1	0	4362	0.202189	0.802566	10182	1145	1	1	0	0.1614	0.3518	348	0.83757
245	2IZ8	B	47	0.0157539	0.3	1263	264.5	0.107646	0.90678	876	0	-1	-1	-1	0	-1	-1	-1	0	-1	-1	-1	0.0752	0.3571	129	0.775949
246	4NQV	I	8.5	0.0603053	0.240854	982	430	0.1673	0.858537	847	26.5	0.043956	0.857143	259	764.5	0.175276	0.75	3056	249	0.353604	0.785	244	0.1039	0.273	274	0.833227
247	2FRP	B	56	0.0611484	0.258675	1024	490.5	0.203291	0.913043	803	0	-1	-1	-1	1075	0.205431	0.814556	2974	0	-1	-1	-1	0.1049	0.2712	280	0.827476
248	4EO2	A	68.5	0.108009	0.302469	875	567.5	0.265542	0.861671	779	0	-1	-1	-1	1894	0.306087	0.809461	2503	0	-1	-1	-1	0.1486	0.2549	488	0.834505
249	6XFN	A	103	0.0376772	0.289419	6441	522	0.224927	0.888462	767	1325	1	1	0	4362	0.202189	0.802566	10182	1145	1	1	0	0.1235	0.2993	304	0.838339
250	7KPH	A	103	0.0376772	0.289419	6441	528	0.222114	0.887597	773	1325	1	1	0	4362	0.202189	0.802566	10182	1145	1	1	0	0.126	0.3008	306	0.836735
251	6MXU	C	93	0.101156	0.307692	929	867.5	0.326761	0.855037	658	0	-1	-1	-1	0	-1	-1	-1	0	-1	-1	-1	0.1817	0.3092	488	0.94791
252	6P6L	A	93	0.0837541	0.307525	2450	315.5	0.144401	0.890909	853	0	-1	-1	-1	0	-1	-1	-1	0	-1	-1	-1	0.0814	0.2753	200	0.807591
253	4HI6	A	24	0.0240783	0.372093	1243	209	0.0821918	0.848485	923	0	-1	-1	-1	452.5	0.0790565	0.776081	3465	0	-1	-1	-1	0.0751	0.3526	138	0.844828
254	3F9H	B	101	0.0636443	0.273664	3521	531	0.226027	0.885057	761	0	-1	-1	-1	0	-1	-1	-1	0	-1	-1	-1	0.1271	0.3155	300	0.836422
255	3U7Y	G	60	0.128562	0.312399	888	472	0.197577	0.834646	819	0	-1	-1	-1	0	-1	-1	-1	0	-1	-1	-1	0.1135	0.3687	221	0.88355
256	6Y84	A	103	0.0376772	0.289419	6441	540.5	0.203455	0.865306	797	1325	1	1	0	4362	0.202189	0.802566	10182	1145	1	1	0	0.1227	0.2974	304	0.836526
257	4DVV	B	56	0.0538966	0.29249	1120	486	0.202993	0.844358	812	0	-1	-1	-1	0	-1	-1	-1	0	-1	-1	-1	0.1057	0.2434	339	0.940964
258	2BU1	C	47	0.0157539	0.3	1263	322	0.116989	0.891473	854	0	-1	-1	-1	0	-1	-1	-1	0	-1	-1	-1	0.0629	0.3342	129	0.775949
259	5R7Y	A	103	0.0376772	0.289419	6441	528	0.202107	0.868313	801	1325	1	1	0	4362	0.202189	0.802566	10182	1145	1	1	0	0.1219	0.2964	304	0.829681
260	6JH1	D	15.5	0.0209581	0.307692	1245	222.5	0.105627	0.91453	896	0	-1	-1	-1	0	-1	-1	-1	0	-1	-1	-1	0.0757	0.327	147	0.834505
261	6MZK	A	81	0.0848033	0.342466	1109	828.5	0.306777	0.890957	716	0	-1	-1	-1	0	-1	-1	-1	0	-1	-1	-1	0.1618	0.2728	482	-1
262	2YNA	B	97	0.0578947	0.287356	3793	511	0.188324	0.896861	839	0	-1	-1	-1	0	-1	-1	-1	0	-1	-1	-1	0.1166	0.2883	302	0.808195
263	4WSR	F	40.5	0.0791667	0.285714	1041	868	0.311173	0.882199	701	0	-1	-1	-1	0	-1	-1	-1	0	-1	-1	-1	0.1655	0.2817	481	-1
264	6SH9	B	50	0.138229	0.259459	649	1378	0.338305	0.877709	1030	0	-1	-1	-1	0	-1	-1	-1	0	-1	-1	-1	0.2544	0.1988	1339	0.792597
265	2NXZ	A	61.5	0.132009	0.259414	692	443	0.189655	0.798387	796	0	-1	-1	-1	0	-1	-1	-1	0	-1	-1	-1	0.1087	0.2684	306	0.998083
266	1W9Z	C	45.5	0.0574273	0.3	1056	324.5	0.154286	0.86631	863	0	-1	-1	-1	0	-1	-1	-1	0	-1	-1	-1	0.0981	0.2846	254	0.83131
267	6XHN	A	101	0.0636443	0.273664	3521	513.5	0.196395	0.9	824	0	-1	-1	-1	0	-1	-1	-1	0	-1	-1	-1	0.1239	0.3026	301	0.859215
268	1IS0	A	30.5	0.0793201	0.289406	1025	147	0.0644202	0.855263	933	0	-1	-1	-1	0	-1	-1	-1	0	-1	-1	-1	0.0602	0.3788	102	0.812141
269	3LZG	K	55.5	0.0864826	0.257019	913	427	0.209169	0.865613	794	0	-1	-1	-1	0	-1	-1	-1	0	-1	-1	-1	0.1341	0.3036	325	0.999361
270	7C8D	B	6722	1	1	0	415	0.127953	0.802469	854	1325	1	1	0	19110	1	1	0	1145	1	1	0	0.168	0.8156	195	0.841534
271	3J0H	F	66	0.117143	0.288732	832	342.5	0.150333	0.849462	865	0	-1	-1	-1	2170.5	0.365442	0.782147	2146	0	-1	-1	-1	0.112	0.3139	252	0.822364
272	3J0H	D	66	0.117143	0.288732	832	342.5	0.150333	0.849462	865	0	-1	-1	-1	2170.5	0.365442	0.782147	2146	0	-1	-1	-1	0.112	0.3139	252	0.822364
273	3J0I	C	66	0.117143	0.288732	832	342.5	0.150333	0.849462	865	0	-1	-1	-1	2170.5	0.365442	0.782147	2146	0	-1	-1	-1	0.112	0.3139	252	0.822364
274	1HB7	K	66	0.0638607	0.303448	1088	572	0.20543	0.904382	854	0	-1	-1	-1	0	-1	-1	-1	0	-1	-1	-1	0.1193	0.2553	371	-1
275	1HB7	E	66	0.0638607	0.303448	1088	572	0.20543	0.904382	854	0	-1	-1	-1	0	-1	-1	-1	0	-1	-1	-1	0.1193	0.2553	371	-1
276	1GW8	E	66	0.0638607	0.303448	1088	566	0.20434	0.904	856	0	-1	-1	-1	0	-1	-1	-1	0	-1	-1	-1	0.1193	0.2553	371	-1
277	7JP1	A	103	0.0376772	0.289419	6441	528	0.222114	0.887597	773	1325	1	1	0	4362	0.202189	0.802566	10182	1145	1	1	0	0.1267	0.3033	306	0.836422
278	6RWL	F	26	0.0856977	0.260105	1158	203.5	0.0609756	0.882353	916	0	-1	-1	-1	0	-1	-1	-1	0	-1	-1	-1	0.0295	0.3744	47	0.755911
279	6RWL	N	26	0.0856977	0.260105	1158	203.5	0.0609756	0.882353	916	0	-1	-1	-1	0	-1	-1	-1	0	-1	-1	-1	0.0295	0.3744	47	0.755911
280	6XQT	A	103	0.0376772	0.289419	6441	529.5	0.215876	0.871094	777	1325	1	1	0	4362	0.202189	0.802566	10182	1145	1	1	0	0.1259	0.3026	306	0.81969
281	1W8X	H	66	0.0638607	0.303448	1088	575	0.215247	0.923077	855	0	-1	-1	-1	0	-1	-1	-1	0	-1	-1	-1	0.1217	0.2563	79	-1
282	6LYV	N	29	0.0194856	0.245098	1181	182	0.0624381	0.887324	938	0	-1	-1	-1	0	-1	-1	-1	0	-1	-1	-1	0.0537	0.3411	97	0.828115
283	2VQZ	D	43	0.0959459	0.257246	928	263	0.112426	0.857143	881	0	-1	-1	-1	0	-1	-1	-1	0	-1	-1	-1	0.0718	0.2829	155	0.835762
284	6Q5U	H	64	0.0638607	0.303448	1088	551	0.207394	0.927419	861	0	-1	-1	-1	0	-1	-1	-1	0	-1	-1	-1	0.1206	0.2485	374	0.834505
285	4ES5	B	56.5	0.107168	0.258824	842	305	0.119447	0.896296	878	0	-1	-1	-1	0	-1	-1	-1	0	-1	-1	-1	0.0746	0.2744	165	0.842524
286	7AOL	A	103	0.0376772	0.289419	6441	531	0.207061	0.900415	807	1325	1	1	0	4362	0.202189	0.802566	10182	1145	1	1	0	0.1266	0.299	306	0.868502
287	6XDH	B	103	0.0376772	0.289419	6441	434	0.189041	0.880851	860	1325	1	1	0	4362	0.202189	0.802566	10182	1145	1	1	0	0.1606	0.3441	349	0.840881
288	3D23	D	115	0.0624867	0.277725	3634	501	0.175587	0.861751	848	0	-1	-1	-1	0	-1	-1	-1	0	-1	-1	-1	0.1238	0.3019	299	0.833227
289	5WET	A	8.5	0.0579926	0.266212	1052	455	0.179904	0.890995	834	0	-1	-1	-1	0	-1	-1	-1	0	-1	-1	-1	0.1	0.2646	273	0.864127
290	3VB5	B	101	0.0636443	0.273664	3521	524	0.225901	0.885496	765	0	-1	-1	-1	0	-1	-1	-1	0	-1	-1	-1	0.1268	0.308	306	0.839388
291	1P7Q	A	8.5	0.0603053	0.240854	982	383.5	0.161682	0.915344	881	26.5	0.043956	0.857143	259	764.5	0.175276	0.75	3056	249	0.353604	0.785	244	0.0972	0.2547	183	-1
292	5OYL	A	24	0.065233	0.233933	1006	593	0.246537	0.86129	773	0	-1	-1	-1	0	-1	-1	-1	0	-1	-1	-1	0.1306	0.2522	46	-1
293	6ZLW	I	103	0.0376772	0.289419	6441	364	0.134821	0.88535	874	1325	1	1	0	4362	0.202189	0.802566	10182	1145	1	1	0	0.0911	0.3048	205	0.81278
294	7JRN	A	103	0.0591854	0.289419	3750	512.5	0.189897	0.886463	840	1325	1	1	0	4362	0.202189	0.802566	10182	1145	1	1	0	0.1246	0.2916	315	0.836497
295	1ZSE	C	47	0.0157539	0.3	1263	314	0.11336	0.903226	864	0	-1	-1	-1	0	-1	-1	-1	0	-1	-1	-1	0.0624	0.3353	129	0.775719
296	5CDC	B	96.5	0.129161	0.285714	823	407.5	0.171642	0.872038	861	0	-1	-1	-1	0	-1	-1	-1	0	-1	-1	-1	0.1063	0.2633	300	0.831646
297	5D2L	M	8.5	0.0603053	0.240854	982	416	0.170314	0.873171	846	26.5	0.043956	0.857143	259	764.5	0.175276	0.75	3056	249	0.353604	0.785	244	0.0981	0.2578	9	-1
298	2GP1	D	56	0.0611484	0.258675	1024	398	0.177843	0.875598	820	0	-1	-1	-1	1075	0.205431	0.814556	2974	0	-1	-1	-1	0.099	0.2829	254	-1
299	5NGJ	B	62.5	0.0875093	0.2925	937	656.5	0.249322	0.884615	795	0	-1	-1	-1	1533	0.261613	0.789069	2619	0	-1	-1	-1	0.1505	0.2858	432	0.831949
300	3VB3	A	101	0.0636443	0.273664	3521	524.5	0.222006	0.88716	770	0	-1	-1	-1	0	-1	-1	-1	0	-1	-1	-1	0.124	0.2989	301	0.837803
301	6BL5	A	18	0.0317337	0.322835	1165	156	0.0836614	0.885417	920	0	-1	-1	-1	361	0.0715018	0.772853	3541	0	-1	-1	-1	0.0671	0.3329	129	0.822817
302	3NWF	A	45.5	0.0986883	0.274306	1025	935	0.336824	0.869369	702	0	-1	-1	-1	0	-1	-1	-1	0	-1	-1	-1	0.1615	0.2377	605	0.999361
303	2N0Y	A	49.5	0.0837337	0.266376	999	220	0.0899101	0.927835	904	0	-1	-1	-1	0	-1	-1	-1	0	-1	-1	-1	0.0633	0.3776	115	0.821247
304	6ZRU	A	103	0.0376772	0.289419	6441	491.5	0.195076	0.891775	825	1325	1	1	0	4362	0.202189	0.802566	10182	1145	1	1	0	0.1237	0.299	304	0.838562
305	1GAV	I	31.5	0.0134831	0.264706	1267	324.5	0.118541	0.936	862	0	-1	-1	-1	0	-1	-1	-1	0	-1	-1	-1	0.0723	0.3598	129	0.740434
306	1GAV	R	31.5	0.0134831	0.264706	1267	324.5	0.118541	0.936	862	0	-1	-1	-1	0	-1	-1	-1	0	-1	-1	-1	0.0723	0.3598	129	0.740434
307	1AQ3	B	47	0.0157539	0.3	1263	271	0.105634	0.889831	876	0	-1	-1	-1	0	-1	-1	-1	0	-1	-1	-1	0.0613	0.3292	129	0.775949
308	5W1X	L	45.5	0.0785268	0.306233	1070	581.5	0.253223	0.859375	766	0	-1	-1	-1	0	-1	-1	-1	0	-1	-1	-1	0.1458	0.2814	422	-1
309	5EPY	A	38.5	0.0353574	0.300654	1148	304.5	0.129469	0.917808	889	0	-1	-1	-1	0	-1	-1	-1	0	-1	-1	-1	0.0845	0.2948	198	0.8242
310	6KFT	B	30	0.0331024	0.245714	1124	288.5	0.100698	0.918182	893	0	-1	-1	-1	0	-1	-1	-1	0	-1	-1	-1	0.0675	0.3399	129	0.825559
311	2GT8	A	101	0.0401154	0.273664	6212	487	0.189394	0.888889	831	1063	0.885185	0.92278	11	4322.5	0.199897	0.807064	10233	1064	0.223834	0.981818	745	0.1214	0.3027	298	0.836422
312	4CB6	B	46	0.107864	0.260504	842	284	0.113837	0.913386	892	0	-1	-1	-1	0	-1	-1	-1	0	-1	-1	-1	0.0738	0.3211	162	0.823847
313	5TL6	B	101	0.0401154	0.273664	6212	516.5	0.18785	0.881579	842	1063	0.885185	0.92278	11	4322.5	0.199897	0.807064	10233	1064	0.223834	0.981818	745	0.1258	0.298	312	0.827176
314	5RL5	A	103	0.0376772	0.289419	6441	539	0.201729	0.853659	795	1325	1	1	0	4362	0.202189	0.802566	10182	1145	1	1	0	0.1238	0.2992	304	0.848816
315	5WKL	A	121	0.0618469	0.297436	3714	541	0.201905	0.902128	815	0	-1	-1	-1	0	-1	-1	-1	0	-1	-1	-1	0.1239	0.3012	303	0.84943
316	4CB6	A	46	0.107864	0.260504	842	294	0.1158	0.914729	890	0	-1	-1	-1	0	-1	-1	-1	0	-1	-1	-1	0.0718	0.2694	164	0.823847
317	4O6C	C	69.5	0.0409456	0.278607	3500	399	0.181818	0.853448	857	0	-1	-1	-1	0	-1	-1	-1	0	-1	-1	-1	0.1238	0.2773	338	0.998723
318	3RWD	D	14	0.0541331	0.277154	1100	465.5	0.180688	0.887324	833	0	-1	-1	-1	0	-1	-1	-1	0	-1	-1	-1	0.102	0.2724	276	0.86014
319	7CJM	B	103	0.0376772	0.289419	6441	509.5	0.185701	0.904977	856	1325	1	1	0	4362	0.202189	0.802566	10182	1145	1	1	0	0.1236	0.2841	316	0.819608
320	3JCL	A	1574	0.307799	0.380706	275	2167.5	0.50269	0.872	551	237.5	0.429967	0.790419	140	4423.5	0.481729	0.766955	1781	307	0.38172	0.775956	189	0.7734	0.7095	1067	0.860703
321	5MSF	A	47	0.0157539	0.3	1263	325	0.115736	0.897638	858	0	-1	-1	-1	0	-1	-1	-1	0	-1	-1	-1	0.0729	0.3566	129	0.775949
322	4JF7	C	59.5	0.0747475	0.314448	1132	740.5	0.257168	0.907975	825	0	-1	-1	-1	0	-1	-1	-1	0	-1	-1	-1	0.1406	0.2329	501	0.896789
323	4F49	C	116.5	0.0618581	0.263419	3278	493.5	0.209414	0.904564	800	0	-1	-1	-1	0	-1	-1	-1	0	-1	-1	-1	0.12	0.2845	300	0.84985
324	2B2G	A	47	0.0157539	0.3	1263	325.5	0.114721	0.889764	858	0	-1	-1	-1	0	-1	-1	-1	0	-1	-1	-1	0.0711	0.3512	129	0.775719
325	5RFH	A	103	0.0376772	0.289419	6441	547.5	0.226784	0.878788	759	1325	1	1	0	4362	0.202189	0.802566	10182	1145	1	1	0	0.1244	0.297	304	0.830477
326	4HSI	A	45.5	0.0986883	0.274306	1025	941	0.335951	0.876993	707	0	-1	-1	-1	0	-1	-1	-1	0	-1	-1	-1	0.1608	0.2382	601	0.953659
327	5RHA	A	103	0.0376772	0.289419	6441	549	0.204415	0.869388	797	1325	1	1	0	4362	0.202189	0.802566	10182	1145	1	1	0	0.1231	0.2973	304	0.835396
328	7V7Q	C	6722	1	1	0	0	-1	-1	-1	1325	1	1	0	19110	1	1	0	1145	1	1	0	0.964	0.9073	1034	1
329	2B2G	C	47	0.0157539	0.3	1263	314	0.11336	0.903226	864	0	-1	-1	-1	0	-1	-1	-1	0	-1	-1	-1	0.072	0.3567	129	0.775719
330	5NQ1	D	15.5	0.0251359	0.228395	1310	438.5	0.171756	0.853081	837	0	-1	-1	-1	0	-1	-1	-1	0	-1	-1	-1	0.1101	0.2812	276	0.856234
331	5YN5	A	125	0.0367528	0.295775	6505	333.5	0.16791	0.895522	871	0	-1	-1	-1	0	-1	-1	-1	0	-1	-1	-1	0.0973	0.2467	289	0.831949
332	4LST	G	49.5	0.0550595	0.260563	1060	473.5	0.208801	0.864341	810	0	-1	-1	-1	0	-1	-1	-1	0	-1	-1	-1	0.1024	0.2338	339	0.998083
333	6EH1	A	141	0.085587	0.272267	2155	330	0.140368	0.900621	872	0	-1	-1	-1	3915.5	0.284839	0.797181	5871	0	-1	-1	-1	0.1014	0.3596	211	0.835144
334	3M5N	D	98	0.0864673	0.32194	2470	336.5	0.161323	0.879781	815	0	-1	-1	-1	0	-1	-1	-1	0	-1	-1	-1	0.0835	0.2932	198	0.826518
335	1RZJ	G	72.5	0.126907	0.266376	755	432	0.194497	0.864979	817	95.5	0.235955	0.759036	184	2513.5	0.391579	0.790368	2157	187.5	0.236295	0.806452	374	0.088	0.33	181	0.964815
336	1HB7	A	66	0.0638607	0.303448	1088	547.5	0.205059	0.919028	860	0	-1	-1	-1	0	-1	-1	-1	0	-1	-1	-1	0.1193	0.2553	371	-1
337	1GW8	G	66	0.0638607	0.303448	1088	547.5	0.205059	0.919028	860	0	-1	-1	-1	0	-1	-1	-1	0	-1	-1	-1	0.1193	0.2553	371	-1
338	4WSS	D	40.5	0.0791667	0.285714	1041	850	0.308188	0.858974	697	0	-1	-1	-1	0	-1	-1	-1	0	-1	-1	-1	0.1651	0.2776	489	1
339	1COV	2	105.5	0.103964	0.260649	1486	430.5	0.179884	0.907317	829	0	-1	-1	-1	0	-1	-1	-1	0	-1	-1	-1	0.095	0.2599	55	-1
340	7CAN	B	6722	1	1	0	444	0.129921	0.814815	854	1325	1	1	0	19110	1	1	0	1145	1	1	0	0.1681	0.817	195	0.84345
341	4JF7	B	59.5	0.0747475	0.314448	1132	786	0.268996	0.908555	806	0	-1	-1	-1	0	-1	-1	-1	0	-1	-1	-1	0.1247	0.2052	501	0.900403
342	6A6H	A	20.5	0.0411724	0.289216	1229	436	0.165877	0.862069	852	0	-1	-1	-1	0	-1	-1	-1	0	-1	-1	-1	0.1066	0.2767	275	0.856234
343	2H1L	T	23	0.0624093	0.298611	1090	339.5	0.141176	0.888889	858	0	-1	-1	-1	0	-1	-1	-1	0	-1	-1	-1	0.0989	0.3298	199	0.820755
344	5MDM	A	42.5	0.0966325	0.302059	929	652	0.291985	0.886957	703	0	-1	-1	-1	0	-1	-1	-1	0	-1	-1	-1	0.1443	0.2778	410	1
345	3SUD	B	98	0.0864673	0.32194	2470	328.5	0.125243	0.895833	886	0	-1	-1	-1	0	-1	-1	-1	0	-1	-1	-1	0.08	0.2824	191	0.84417
346	6BF4	G	0	-1	-1	-1	460.5	0.197974	0.914894	851	0	-1	-1	-1	0	-1	-1	-1	0	-1	-1	-1	0.1053	0.2407	333	0.943271
347	7V7Q	A	6722	1	1	0	3357	0.773196	0.866597	115	1325	1	1	0	19110	1	1	0	1145	1	1	0	0.8279	0.7838	1029	1
348	2FRP	C	56	0.0611484	0.258675	1024	489.5	0.201932	0.916667	807	0	-1	-1	-1	1075	0.205431	0.814556	2974	0	-1	-1	-1	0.1005	0.2636	280	0.827476
349	4ES5	C	56.5	0.107168	0.258824	842	283.5	0.121063	0.946154	886	0	-1	-1	-1	0	-1	-1	-1	0	-1	-1	-1	0.0724	0.3112	163	0.842524
350	5TIP	B	69.5	0.0839637	0.286082	934	525.5	0.206418	0.894737	887	0	-1	-1	-1	1156.5	0.234848	0.790816	2784	0	-1	-1	-1	0.1256	0.2396	436	0.88568
351	6PCX	A	50	0.0894661	0.274336	934	847	0.300731	0.863517	713	0	-1	-1	-1	0	-1	-1	-1	0	-1	-1	-1	0.164	0.2682	491	0.999361
352	6WRH	A	103	0.0376772	0.289419	6441	501.5	0.181481	0.899083	862	1325	1	1	0	4362	0.202189	0.802566	10182	1145	1	1	0	0.1193	0.2793	316	0.834685
353	3TBV	G	15.5	0.066769	0.262048	971	485.5	0.182167	0.87963	827	0	-1	-1	-1	0	-1	-1	-1	0	-1	-1	-1	0.1069	0.2748	9	-1
354	7A1U	A	103	0.0376772	0.289419	6441	523.5	0.2	0.83871	792	1325	1	1	0	4362	0.202189	0.802566	10182	1145	1	1	0	0.1253	0.3014	305	0.845018
355	6YPT	B	12	0.00842105	0.275862	1842	150	0.0469062	0.839286	946	71.5	0.188192	0.836066	210	1798	0.32658	0.780854	2412	66	0.173554	0.763636	187	0.0447	0.3611	75	0.70607
356	5N11	A	53	0.0654206	0.298361	1086	448.5	0.192982	0.856557	839	0	-1	-1	-1	0	-1	-1	-1	0	-1	-1	-1	0.1306	0.3148	342	0.945015
357	3J91	3	85	0.0791185	0.313754	2070	316	0.13852	0.863905	885	0	-1	-1	-1	0	-1	-1	-1	0	-1	-1	-1	0.0877	0.2577	240	0.835144
358	5RF8	A	103	0.0376772	0.289419	6441	529	0.222546	0.887597	771	1325	1	1	0	4362	0.202189	0.802566	10182	1145	1	1	0	0.124	0.299	304	0.819335
359	6M2J	A	10.5	0.0690964	0.287066	1000	436.5	0.167455	0.885	857	0	-1	-1	-1	0	-1	-1	-1	0	-1	-1	-1	0.1057	0.2733	274	0.857508
360	6ILC	A	20.5	0.0659341	0.326087	1089	486	0.171831	0.928934	868	0	-1	-1	-1	0	-1	-1	-1	0	-1	-1	-1	0.1066	0.2722	279	0.858868
361	5ZKX	B	55	0.0987379	0.303653	909	768	0.283109	0.891239	711	0	-1	-1	-1	0	-1	-1	-1	0	-1	-1	-1	0.1255	0.2521	388	0.856869
362	3CL4	A	67.5	0.0655738	0.312925	1109	477.5	0.225776	0.863309	785	0	-1	-1	-1	0	-1	-1	-1	0	-1	-1	-1	0.1273	0.277	358	0.892694
363	7D3I	A	103	0.0591854	0.289419	3750	538	0.201536	0.853659	796	1325	1	1	0	4362	0.202189	0.802566	10182	1145	1	1	0	0.1242	0.3002	305	0.839433
364	6VN1	C	99	0.141722	0.308357	816	844.5	0.32694	0.890736	726	0	-1	-1	-1	0	-1	-1	-1	0	-1	-1	-1	0.1548	0.2263	584	0.860064
365	6VN1	B	95	0.141821	0.3125	828	844.5	0.32694	0.890736	726	0	-1	-1	-1	0	-1	-1	-1	0	-1	-1	-1	0.0789	0.4059	128	0.860064
366	6P9O	2	65.5	0.107562	0.263627	1464	400.5	0.157239	0.911111	863	264	0.222222	0.776786	559	3751.5	0.365157	0.799512	3898	0	-1	-1	-1	0.1066	0.306	238	0.858786
367	4PGB	A	5	0.061674	0.3	1082	414.5	0.17189	0.870192	845	0	-1	-1	-1	0	-1	-1	-1	0	-1	-1	-1	0.0997	0.2592	278	0.858233
368	4HSI	B	45.5	0.0986883	0.274306	1025	870	0.333333	0.9	731	0	-1	-1	-1	0	-1	-1	-1	0	-1	-1	-1	0.1669	0.2432	606	0.999361
369	2Z0L	G	36.5	0.0744361	0.285303	983	438	0.174115	0.903382	867	0	-1	-1	-1	957	0.19697	0.784372	3015	0	-1	-1	-1	0.1094	0.2737	293	0.832399
370	5RFG	A	103	0.0376772	0.289419	6441	513.5	0.204957	0.903361	811	1325	1	1	0	4362	0.202189	0.802566	10182	1145	1	1	0	0.1247	0.2992	304	0.831311
371	5RHB	A	103	0.0376772	0.289419	6441	540.5	0.229862	0.869888	749	1325	1	1	0	4362	0.202189	0.802566	10182	1145	1	1	0	0.122	0.3042	304	0.835199
372	3TBY	D	15.5	0.066769	0.262048	971	426	0.175624	0.871429	832	0	-1	-1	-1	0	-1	-1	-1	0	-1	-1	-1	0.0958	0.2664	266	0.854952
373	1ES6	A	56.5	0.0630769	0.274247	1001	416	0.159886	0.89418	868	60.5	0.157895	0.777778	212	984.5	0.174289	0.791234	3069	264	0.198601	0.743455	524	0.108	0.2978	260	0.835783
374	2VAA	A	5	0.061674	0.3	1082	485	0.176864	0.876777	835	0	-1	-1	-1	0	-1	-1	-1	0	-1	-1	-1	0.103	0.2664	274	0.848676
375	6P3S	O	50.5	0.0895307	0.274336	933	284	0.133398	0.830303	862	0	-1	-1	-1	0	-1	-1	-1	0	-1	-1	-1	0.1088	0.3173	196	-1
376	3ZQP	F	40.5	0.0262751	0.274194	1170	156	0.0456349	0.92	958	0	-1	-1	-1	0	-1	-1	-1	0	-1	-1	-1	0.046	0.3646	75	0.654313
377	3VDD	B	93.5	0.103366	0.290646	1627	351.5	0.136194	0.901235	910	0	-1	-1	-1	0	-1	-1	-1	0	-1	-1	-1	0.1012	0.3163	251	0.839388
378	5RGM	A	103	0.0376772	0.289419	6441	535.5	0.226027	0.871698	757	1325	1	1	0	4362	0.202189	0.802566	10182	1145	1	1	0	0.1203	0.3007	304	0.823847
379	5I8H	A	46	0.123522	0.307692	911	584	0.250893	0.875389	799	0	-1	-1	-1	0	-1	-1	-1	0	-1	-1	-1	0.1262	0.2203	455	0.943271
380	1BMS	C	47	0.0157539	0.3	1263	299	0.110101	0.893443	868	0	-1	-1	-1	0	-1	-1	-1	0	-1	-1	-1	0.0711	0.358	129	0.775949
381	2BS1	A	47	0.0157539	0.3	1263	334.5	0.115736	0.897638	858	0	-1	-1	-1	0	-1	-1	-1	0	-1	-1	-1	0.0726	0.3527	129	0.775949
382	5RGJ	A	103	0.0376772	0.289419	6441	536.5	0.203065	0.872428	801	1325	1	1	0	4362	0.202189	0.802566	10182	1145	1	1	0	0.1219	0.3042	304	0.83691
383	3SV6	A	98	0.0864673	0.32194	2470	303.5	0.122723	0.901408	901	0	-1	-1	-1	0	-1	-1	-1	0	-1	-1	-1	0.0789	0.2717	202	0.855422
384	4B6E	B	65	0.0794213	0.300223	2491	821	0.324051	0.866817	742	0	-1	-1	-1	0	-1	-1	-1	0	-1	-1	-1	0.1513	0.2069	642	0.830645
385	6JIJ	B	107	0.0392314	0.307853	6539	505	0.208092	0.892562	796	237.5	0.429967	0.790419	140	4143.5	0.193674	0.800954	10523	307	0.38172	0.775956	189	0.1214	0.2945	298	0.837061
386	6BQK	A	85	0.0837017	0.318743	2502	246.5	0.135644	0.883871	855	0	-1	-1	-1	0	-1	-1	-1	0	-1	-1	-1	0.0819	0.2885	193	0.824176
387	1ZDK	C	47	0.0157539	0.3	1263	300	0.11269	0.874016	858	0	-1	-1	-1	0	-1	-1	-1	0	-1	-1	-1	0.0623	0.3386	129	0.775949
388	6BKB	E	21.5	0.0782222	0.282958	2442	185	0.0915222	0.863636	928	0	-1	-1	-1	0	-1	-1	-1	0	-1	-1	-1	0.114	0.3581	220	0.953049
389	2AMQ	A	101	0.0401154	0.273664	6212	518	0.223633	0.874046	762	1063	0.885185	0.92278	11	4322.5	0.199897	0.807064	10233	1064	0.223834	0.981818	745	0.1288	0.3109	303	0.836422
390	5XOR	A	23.5	0.0540746	0.259124	1039	202.5	0.0675944	0.894737	930	0	-1	-1	-1	0	-1	-1	-1	0	-1	-1	-1	0.0584	0.3243	98	0.811502
391	6CSH	C	90.5	0.0802701	0.269182	1871	318	0.142857	0.859649	858	0	-1	-1	-1	0	-1	-1	-1	0	-1	-1	-1	0.0967	0.3463	215	0.833866
392	5MSF	B	47	0.0157539	0.3	1263	270.5	0.105	0.9375	888	0	-1	-1	-1	0	-1	-1	-1	0	-1	-1	-1	0.0717	0.3466	129	0.775949
393	6XHO	B	101	0.0636443	0.273664	3521	526	0.224189	0.873563	756	0	-1	-1	-1	0	-1	-1	-1	0	-1	-1	-1	0.1246	0.3116	294	0.8487
394	6NOZ	A	134.5	0.0393756	0.296925	6168	349	0.119816	0.902778	941	0	-1	-1	-1	0	-1	-1	-1	0	-1	-1	-1	0.0826	0.2328	247	0.836152
395	5RL1	A	103	0.0376772	0.289419	6441	539	0.205374	0.873469	797	1325	1	1	0	4362	0.202189	0.802566	10182	1145	1	1	0	0.1235	0.2978	304	0.849515
396	1UK4	B	0	-1	-1	-1	512.5	0.191833	0.87069	821	0	-1	-1	-1	0	-1	-1	-1	0	-1	-1	-1	0.1253	0.3069	5	-1
397	6PJ2	A	49	0.038014	0.295181	1123	322.5	0.142018	0.91195	862	0	-1	-1	-1	0	-1	-1	-1	0	-1	-1	-1	0.0743	0.2533	197	0.824457
398	3BUY	A	15.5	0.066769	0.262048	971	483.5	0.179317	0.926471	850	0	-1	-1	-1	0	-1	-1	-1	0	-1	-1	-1	0.1014	0.2621	275	0.857597
399	3O8R	A	72.5	0.0824956	0.309656	2481	819.5	0.307435	0.886747	782	0	-1	-1	-1	0	-1	-1	-1	0	-1	-1	-1	0.1651	0.2254	645	-1
400	5REO	A	103	0.0376772	0.289419	6441	530.5	0.204415	0.869388	797	1325	1	1	0	4362	0.202189	0.802566	10182	1145	1	1	0	0.1231	0.2976	304	0.852357
401	5YWO	A	47	0.0583142	0.294344	3149	826.5	0.311475	0.888312	713	0	-1	-1	-1	3567	0.24777	0.793216	7399	0	-1	-1	-1	0.1632	0.2718	500	0.856869
402	6MYM	A	105.5	0.102041	0.299786	905	844	0.324274	0.858561	664	0	-1	-1	-1	0	-1	-1	-1	0	-1	-1	-1	0.1838	0.3148	487	-1
403	4F23	B	58	0.0862801	0.288416	991	956	0.326816	0.839713	656	0	-1	-1	-1	0	-1	-1	-1	0	-1	-1	-1	0.1798	0.2925	509	0.952526
404	5RF6	A	103	0.0376772	0.289419	6441	528	0.202107	0.868313	801	1325	1	1	0	4362	0.202189	0.802566	10182	1145	1	1	0	0.1233	0.2957	304	0.842875
405	6CGV	H	82	0.090311	0.273056	1119	629	0.271399	0.847826	977	0	-1	-1	-1	0	-1	-1	-1	0	-1	-1	-1	0.214	0.2236	24	-1
406	4C56	C	42.5	0.0454884	0.308081	1143	352	0.142719	0.850575	863	0	-1	-1	-1	0	-1	-1	-1	0	-1	-1	-1	0.0875	0.2617	227	0.852396
407	4HV8	A	15.5	0.066769	0.262048	971	489.5	0.178265	0.890476	839	0	-1	-1	-1	0	-1	-1	-1	0	-1	-1	-1	0.0992	0.2619	276	0.855045
408	5W1V	K	24	0.0464104	0.253968	1127	408	0.15873	0.918919	886	33.5	0.0754717	0.869565	242	806	0.174591	0.751082	3051	253.5	0.0986009	0.840909	1325	0.0982	0.267	243	-1
409	6GOV	G	31	0.0469552	0.267782	1124	221	0.098659	0.919643	932	0	-1	-1	-1	0	-1	-1	-1	0	-1	-1	-1	0.0845	0.2952	172	0.822066
410	7ARF	A	103	0.0376772	0.289419	6441	534	0.228739	0.89313	761	1325	1	1	0	4362	0.202189	0.802566	10182	1145	1	1	0	0.123	0.2978	301	0.871007
411	3J9F	2	65.5	0.107562	0.263627	1464	386.5	0.174452	0.910448	848	264	0.222222	0.776786	559	3751.5	0.365157	0.799512	3898	0	-1	-1	-1	0.0868	0.2309	90	-1
412	5RL2	A	103	0.0376772	0.289419	6441	536.5	0.203065	0.872428	801	1325	1	1	0	4362	0.202189	0.802566	10182	1145	1	1	0	0.1237	0.2988	304	0.852459
413	2C4Z	A	47	0.0157539	0.3	1263	316.5	0.113706	0.88189	858	0	-1	-1	-1	0	-1	-1	-1	0	-1	-1	-1	0.0684	0.3562	129	0.775949
414	5YHQ	A	30.5	0.0467013	0.275109	1120	314.5	0.140535	0.90184	883	0	-1	-1	-1	0	-1	-1	-1	0	-1	-1	-1	0.1083	0.3579	226	0.838339
415	5TL6	D	24	0.0268611	0.259259	1168	494	0.184944	0.908676	857	106	0.213235	0.828571	202	405.5	0.0860961	0.780886	3462	78	0.204348	0.770492	169	0.0501	0.3768	77	0.827694
416	5KO3	A	121	0.0393167	0.297436	6401	417	0.127306	0.884615	928	0	-1	-1	-1	0	-1	-1	-1	0	-1	-1	-1	0.0959	0.2688	255	0.859703
417	5RFZ	A	103	0.0376772	0.289419	6441	519.5	0.206107	0.903766	809	1325	1	1	0	4362	0.202189	0.802566	10182	1145	1	1	0	0.1219	0.3039	304	0.841064
418	5RH2	A	103	0.0376772	0.289419	6441	546.5	0.226121	0.888889	765	1325	1	1	0	4362	0.202189	0.802566	10182	1145	1	1	0	0.1245	0.3007	304	0.849969
419	6VN0	D	46	0.123522	0.307692	911	595	0.248861	0.858491	779	0	-1	-1	-1	0	-1	-1	-1	0	-1	-1	-1	0.0723	0.4199	107	0.998083
420	1H15	B	34	0.0414508	0.297872	1163	344.5	0.143849	0.884146	844	66	0.14652	0.727273	218	789	0.135834	0.791728	3269	257.5	0.375	0.832461	233	0.0802	0.3086	189	0.855867
421	6VY2	A	44.5	0.112722	0.284053	915	535.5	0.267938	0.852601	755	0	-1	-1	-1	0	-1	-1	-1	0	-1	-1	-1	0.0767	0.4059	125	1
422	5RES	A	103	0.0376772	0.289419	6441	536.5	0.203065	0.872428	801	1325	1	1	0	4362	0.202189	0.802566	10182	1145	1	1	0	0.1225	0.305	304	0.828605
423	5F4L	A	60.5	0.125968	0.25535	720	472	0.19666	0.861789	832	0	-1	-1	-1	0	-1	-1	-1	0	-1	-1	-1	0.102	0.2292	336	0.854701
424	1S7X	D	15.5	0.066769	0.262048	971	496	0.175189	0.91133	853	0	-1	-1	-1	0	-1	-1	-1	0	-1	-1	-1	0.1063	0.2786	276	0.854952
425	6L1Y	A	55	0.0939742	0.279318	925	485	0.200371	0.86747	829	0	-1	-1	-1	0	-1	-1	-1	0	-1	-1	-1	0.107	0.2458	341	0.933586
426	4AED	A	85	0.0783111	0.31223	2076	337.5	0.160631	0.856436	875	0	-1	-1	-1	0	-1	-1	-1	0	-1	-1	-1	0.096	0.2413	296	0.841371
427	4LK0	G	0	-1	-1	-1	345.5	0.161322	0.912088	847	0	-1	-1	-1	0	-1	-1	-1	0	-1	-1	-1	0.0998	0.2906	228	0.731629
428	4J2R	B	44	0.12473	0.268217	742	302.5	0.119447	0.909774	880	0	-1	-1	-1	2195	0.344585	0.800654	2430	0	-1	-1	-1	0.0739	0.2678	163	0.829393
429	1WBY	A	15.5	0.066769	0.262048	971	438.5	0.175405	0.880383	840	0	-1	-1	-1	0	-1	-1	-1	0	-1	-1	-1	0.0942	0.2543	275	0.854952
430	6J11	B	1569	0.299862	0.372014	282	508	0.196813	0.833333	815	0	-1	-1	-1	0	-1	-1	-1	0	-1	-1	-1	0.2018	0.5481	336	0.945015
431	5E6J	A	101	0.0401154	0.273664	6212	480	0.186284	0.909502	858	1063	0.885185	0.92278	11	4322.5	0.199897	0.807064	10233	1064	0.223834	0.981818	745	0.1129	0.2643	317	0.811924
432	5RFJ	A	103	0.0376772	0.289419	6441	539	0.205374	0.873469	797	1325	1	1	0	4362	0.202189	0.802566	10182	1145	1	1	0	0.123	0.2967	304	0.838078
433	2X4O	D	8.5	0.0603053	0.240854	982	413.5	0.170778	0.882353	850	26.5	0.043956	0.857143	259	764.5	0.175276	0.75	3056	249	0.353604	0.785	244	0.1038	0.2637	275	0.855793
434	6CVX	A	49	0.038014	0.295181	1123	300.5	0.116301	0.910448	915	0	-1	-1	-1	0	-1	-1	-1	0	-1	-1	-1	0.0761	0.2534	197	0.824039
435	2X5R	A	36	0.0229709	0.326087	1214	212.5	0.0807087	0.901099	925	0	-1	-1	-1	372	0.0650658	0.770642	3546	0	-1	-1	-1	0.0615	0.3298	124	0.803877
436	1C0T	A	28.5	0.129828	0.28673	1020	491	0.233276	0.871795	854	95.5	0.235955	0.759036	184	3307.5	0.404637	0.777858	2566	187.5	0.236295	0.806452	374	0.1675	0.2815	490	0.817285
437	5RGT	A	103	0.0376772	0.289419	6441	549.5	0.231827	0.877323	749	1325	1	1	0	4362	0.202189	0.802566	10182	1145	1	1	0	0.1247	0.2986	304	0.838425
438	6UTB	A	56	0.0538966	0.29249	1120	467.5	0.201305	0.847059	818	0	-1	-1	-1	0	-1	-1	-1	0	-1	-1	-1	0.1143	0.2602	341	0.983627
439	5REH	A	103	0.0376772	0.289419	6441	546.5	0.230392	0.88015	753	1325	1	1	0	4362	0.202189	0.802566	10182	1145	1	1	0	0.1218	0.3027	304	0.838505
440	3RC5	A	93	0.0837541	0.307525	2450	307.5	0.129032	0.835443	865	0	-1	-1	-1	0	-1	-1	-1	0	-1	-1	-1	0.0837	0.2933	198	0.819682
441	3TBY	J	15.5	0.066769	0.262048	971	452.5	0.175793	0.879808	833	0	-1	-1	-1	0	-1	-1	-1	0	-1	-1	-1	0.1053	0.2841	262	0.854952
442	6CS3	C	90.5	0.0802701	0.269182	1871	332.5	0.149758	0.856354	854	0	-1	-1	-1	0	-1	-1	-1	0	-1	-1	-1	0.1019	0.3375	233	0.833866
443	5RFQ	A	103	0.0376772	0.289419	6441	524	0.200192	0.83871	791	1325	1	1	0	4362	0.202189	0.802566	10182	1145	1	1	0	0.1225	0.3051	304	0.841319
444	4LSR	G	0	-1	-1	-1	502	0.201112	0.857708	826	0	-1	-1	-1	0	-1	-1	-1	0	-1	-1	-1	0.1023	0.2297	345	0.948967
445	6IDD	K	0	-1	-1	-1	777.5	0.282236	0.871866	750	0	-1	-1	-1	0	-1	-1	-1	0	-1	-1	-1	0.1855	0.3142	484	0.999361
446	3RWE	A	14	0.0541331	0.277154	1100	439	0.176358	0.880952	839	0	-1	-1	-1	0	-1	-1	-1	0	-1	-1	-1	0.1067	0.2761	276	0.861499
447	2C6S	H	56	0.0967509	0.291939	926	479	0.226667	0.841584	822	0	-1	-1	-1	154.5	0.0358895	0.723958	3681	0	-1	-1	-1	0.1458	0.2601	443	0.838978
448	1FRS	A	47	0.027027	0.324074	1187	313.5	0.103206	0.903509	884	0	-1	-1	-1	0	-1	-1	-1	0	-1	-1	-1	0.0619	0.3372	129	0.775949
449	7CBT	B	103	0.0376772	0.289419	6441	511	0.212766	0.890688	787	1325	1	1	0	4362	0.202189	0.802566	10182	1145	1	1	0	0.1222	0.3044	298	0.851652
450	3DRP	A	28.5	0.129828	0.28673	1020	595.5	0.248963	0.895522	870	95.5	0.235955	0.759036	184	3307.5	0.404637	0.777858	2566	187.5	0.236295	0.806452	374	0.162	0.2486	558	0.826878
451	7D47	B	103	0.0591854	0.289419	3750	439	0.190207	0.889868	835	1325	1	1	0	4362	0.202189	0.802566	10182	1145	1	1	0	0.1251	0.3095	303	0.822581
452	5RG0	A	103	0.0376772	0.289419	6441	530.5	0.204415	0.869388	797	1325	1	1	0	4362	0.202189	0.802566	10182	1145	1	1	0	0.1235	0.2963	304	0.839275
453	5RFL	A	103	0.0376772	0.289419	6441	528	0.202107	0.868313	801	1325	1	1	0	4362	0.202189	0.802566	10182	1145	1	1	0	0.1233	0.296	304	0.849349
454	3GZU	N	41.5	0.0682671	0.27003	996	560.5	0.208594	0.885932	854	0	-1	-1	-1	0	-1	-1	-1	0	-1	-1	-1	0.1624	0.1924	397	-1
455	4I48	A	8.5	0.0603053	0.240854	982	442	0.184084	0.897196	829	26.5	0.043956	0.857143	259	764.5	0.175276	0.75	3056	249	0.353604	0.785	244	0.0933	0.2522	274	0.847415
456	2XCN	B	37.5	0.0353574	0.300654	1148	261	0.109901	0.880952	884	0	-1	-1	-1	0	-1	-1	-1	0	-1	-1	-1	0.0837	0.3148	16	-1
457	5HBZ	F	68.5	0.0713106	0.317402	2816	276	0.13579	0.864198	869	0	-1	-1	-1	3299	0.392278	0.776381	2960	0	-1	-1	-1	0.0978	0.3105	211	0.839059
458	4G1L	A	39.5	0.0590015	0.247619	1007	449.5	0.171326	0.913462	901	0	-1	-1	-1	0	-1	-1	-1	0	-1	-1	-1	0.1369	0.3079	330	0.835144
459	2C6S	M	56	0.0967509	0.291939	926	479	0.226667	0.841584	822	0	-1	-1	-1	154.5	0.0358895	0.723958	3681	0	-1	-1	-1	0.1469	0.2609	443	0.838978
460	3FZB	B	24.5	0.0257611	0.268293	1158	222	0.0897436	0.90099	913	0	-1	-1	-1	393	0.0641288	0.825658	3610	0	-1	-1	-1	0.0738	0.3888	130	0.808646
461	5RF7	A	103	0.0376772	0.289419	6441	522	0.208413	0.904564	805	1325	1	1	0	4362	0.202189	0.802566	10182	1145	1	1	0	0.1242	0.2992	304	0.838789
462	5RGL	A	103	0.0376772	0.289419	6441	530.5	0.204415	0.869388	797	1325	1	1	0	4362	0.202189	0.802566	10182	1145	1	1	0	0.1244	0.2985	304	0.843769
463	3RVC	A	28.5	0.0389016	0.265625	1119	273	0.0917248	0.938776	905	0	-1	-1	-1	717	0.124362	0.813022	3317	0	-1	-1	-1	0.0695	0.3765	118	0.829393
464	2Q6G	B	101	0.0401154	0.273664	6212	540.5	0.230618	0.883459	753	1063	0.885185	0.92278	11	4322.5	0.199897	0.807064	10233	1064	0.223834	0.981818	745	0.1229	0.3002	302	0.836422
465	5IRO	H	21	0.0310559	0.251572	1129	170.5	0.0748503	0.892857	918	0	-1	-1	-1	0	-1	-1	-1	0	-1	-1	-1	0.054	0.3252	103	0.841977
466	4F5X	D	48	0.0668151	0.278638	1024	568.5	0.214995	0.871795	834	0	-1	-1	-1	0	-1	-1	-1	0	-1	-1	-1	0.1301	0.2528	397	0.83758
467	2ZHX	H	23	0.0147975	0.260274	1211	168	0.0581745	0.852941	929	0	-1	-1	-1	0	-1	-1	-1	0	-1	-1	-1	0.0627	0.4427	82	0.806493
468	6SS9	D	8.5	0.0603053	0.240854	982	405.5	0.171402	0.891626	853	26.5	0.043956	0.857143	259	764.5	0.175276	0.75	3056	249	0.353604	0.785	244	0.1066	0.2751	276	0.857687
469	2O8M	A	85	0.0837017	0.318743	2502	296.5	0.136499	0.896104	857	0	-1	-1	-1	0	-1	-1	-1	0	-1	-1	-1	0.0823	0.2971	185	0.814637
470	3RC4	A	93	0.0837541	0.307525	2450	277	0.1159	0.876812	906	0	-1	-1	-1	0	-1	-1	-1	0	-1	-1	-1	0.0843	0.2942	199	0.819682
471	5Y11	C	69	0.170256	0.294186	626	406.5	0.180645	0.903226	868	0	-1	-1	-1	0	-1	-1	-1	0	-1	-1	-1	0.1232	0.2838	319	0.946699
472	6P3S	E	50.5	0.0895307	0.274336	933	239	0.120308	0.880282	897	0	-1	-1	-1	0	-1	-1	-1	0	-1	-1	-1	0.1088	0.3173	196	-1
473	4F7M	D	8.5	0.0603053	0.240854	982	436.5	0.169202	0.868293	847	26.5	0.043956	0.857143	259	764.5	0.175276	0.75	3056	249	0.353604	0.785	244	0.1063	0.276	274	0.849306
474	1XOV	A	42.5	0.0530705	0.261194	1051	442.5	0.171904	0.865116	867	0	-1	-1	-1	0	-1	-1	-1	0	-1	-1	-1	0.1139	0.2666	315	0.778468
475	3ZQP	H	40.5	0.0262751	0.274194	1170	163	0.0496032	0.961538	956	0	-1	-1	-1	0	-1	-1	-1	0	-1	-1	-1	0.045	0.3299	77	0.654313
476	6Y5F	A	46.5	0.100912	0.269406	1097	557.5	0.220974	0.880597	800	0	-1	-1	-1	0	-1	-1	-1	0	-1	-1	-1	0.1147	0.245	417	-1
477	5MDM	C	42.5	0.0966325	0.302059	929	573	0.270931	0.9	743	0	-1	-1	-1	0	-1	-1	-1	0	-1	-1	-1	0.1251	0.2485	398	1
478	4YVS	J	81.5	0.0797679	0.310734	2050	271.5	0.125356	0.846154	897	0	-1	-1	-1	0	-1	-1	-1	0	-1	-1	-1	0.0955	0.3018	224	0.840866
479	4D61	I	51	0.0737648	0.316418	1102	340	0.127985	0.937063	904	223	0.213315	0.769608	532	1523	0.276402	0.802053	2594	277.5	0.0339051	0.825243	4808	0.0787	0.2378	426	-1
480	5EQR	A	49	0.038014	0.295181	1123	300.5	0.133203	0.85	861	0	-1	-1	-1	0	-1	-1	-1	0	-1	-1	-1	0.0843	0.2916	198	0.809267
481	6IWH	A	5.5	0.00759494	0.230769	1528	466	0.178776	0.877934	833	0	-1	-1	-1	0	-1	-1	-1	0	-1	-1	-1	0.1082	0.2797	276	0.818182
482	2WRB	C	44.5	0.08	0.301299	1065	706	0.289179	0.875706	718	0	-1	-1	-1	0	-1	-1	-1	0	-1	-1	-1	0.1637	0.2851	441	-1
483	4B75	B	65	0.0794213	0.300223	2491	818	0.317236	0.894366	775	0	-1	-1	-1	0	-1	-1	-1	0	-1	-1	-1	0.1651	0.2273	642	0.829876
484	1UGH	I	23	0.0147975	0.260274	1211	213	0.076297	0.914634	901	0	-1	-1	-1	0	-1	-1	-1	0	-1	-1	-1	0.043	0.3523	82	0.806493
485	4Q46	A	22.5	0.0333333	0.279221	1136	341	0.124506	0.933333	877	0	-1	-1	-1	0	-1	-1	-1	0	-1	-1	-1	0.0727	0.2861	164	0.845054
486	4JAN	I	0	-1	-1	-1	295.5	0.128257	0.882759	853	0	-1	-1	-1	0	-1	-1	-1	0	-1	-1	-1	0.1086	0.3361	218	0.984026
487	5REK	A	103	0.0376772	0.289419	6441	540	0.225901	0.892308	767	1325	1	1	0	4362	0.202189	0.802566	10182	1145	1	1	0	0.1235	0.2975	304	0.828079
488	5UG0	A	59	0.0919037	0.269807	904	410.5	0.199057	0.84739	811	0	-1	-1	-1	0	-1	-1	-1	0	-1	-1	-1	0.1387	0.3122	326	0.947305
489	5RE5	A	103	0.0376772	0.289419	6441	539	0.205374	0.873469	797	1325	1	1	0	4362	0.202189	0.802566	10182	1145	1	1	0	0.1249	0.2982	304	0.840025
490	3GZU	J	41.5	0.0682671	0.27003	996	576	0.209677	0.886364	852	0	-1	-1	-1	0	-1	-1	-1	0	-1	-1	-1	0.1624	0.1924	397	-1
491	5ZUD	C	59.5	0.110147	0.259027	861	345.5	0.158607	0.87234	846	0	-1	-1	-1	0	-1	-1	-1	0	-1	-1	-1	0.09	0.2596	239	0.835144
492	4F23	A	58	0.0862801	0.288416	991	916.5	0.302949	0.908847	746	0	-1	-1	-1	0	-1	-1	-1	0	-1	-1	-1	0.1806	0.2964	509	0.952526
493	4ORO	D	21.5	0.0333333	0.282895	1138	359.5	0.124629	0.893617	870	0	-1	-1	-1	0	-1	-1	-1	0	-1	-1	-1	0.0723	0.2621	169	0.845054
494	2C6S	E	56	0.0967509	0.291939	926	479	0.226667	0.841584	822	0	-1	-1	-1	154.5	0.0358895	0.723958	3681	0	-1	-1	-1	0.146	0.2605	443	0.838978
495	1S7X	A	15.5	0.066769	0.262048	971	518	0.175024	0.915842	855	0	-1	-1	-1	0	-1	-1	-1	0	-1	-1	-1	0.1018	0.2684	276	0.854952
496	6PIW	A	49	0.038014	0.295181	1123	319.5	0.142436	0.889571	855	0	-1	-1	-1	0	-1	-1	-1	0	-1	-1	-1	0.0828	0.293	198	0.822511
497	5LSF	A	141	0.085587	0.272267	2155	317.5	0.15562	0.875676	856	0	-1	-1	-1	3915.5	0.284839	0.797181	5871	0	-1	-1	-1	0.0941	0.2651	243	0.835783
498	5W3O	A	102	0.114554	0.281281	1454	304	0.132953	0.880503	894	0	-1	-1	-1	3976.5	0.344105	0.787119	4058	0	-1	-1	-1	0.0774	0.4286	116	0.829114
499	4QRS	A	18	0.0506608	0.252747	1089	431	0.171103	0.869565	845	27	0.0679245	0.857143	244	790	0.16866	0.754738	3117	192	0.337054	0.729469	241	0.1078	0.2813	276	0.858323
500	6CGV	J	82	0.090311	0.273056	1119	530	0.266575	0.855876	997	0	-1	-1	-1	0	-1	-1	-1	0	-1	-1	-1	0.214	0.2236	24	-1
501	2Z3D	A	101	0.0401154	0.273664	6212	524	0.204808	0.855422	791	1063	0.885185	0.92278	11	4322.5	0.199897	0.807064	10233	1064	0.223834	0.981818	745	0.1252	0.303	306	0.840663
502	6Z3Q	B	64.5	0.112224	0.263323	859	386.5	0.147867	0.901734	882	0	-1	-1	-1	0	-1	-1	-1	0	-1	-1	-1	0.0975	0.2838	245	0.840663
503	3LZG	E	55.5	0.0864826	0.257019	913	488	0.206532	0.836576	784	0	-1	-1	-1	0	-1	-1	-1	0	-1	-1	-1	0.1313	0.3033	323	0.999361
504	2X4U	A	8.5	0.0603053	0.240854	982	413.5	0.168401	0.885572	856	26.5	0.043956	0.857143	259	764.5	0.175276	0.75	3056	249	0.353604	0.785	244	0.099	0.2548	275	0.855793
505	4EQK	A	46	0.0954301	0.261029	944	303	0.117589	0.88806	878	0	-1	-1	-1	0	-1	-1	-1	0	-1	-1	-1	0.0725	0.314	163	0.842614
506	3U61	F	36	0.0427019	0.258216	1075	339.5	0.143133	0.870588	864	0	-1	-1	-1	807.5	0.126988	0.810147	3287	0	-1	-1	-1	0.1343	0.3298	216	-1
507	2IPK	D	42.5	0.0450382	0.257642	1081	305.5	0.133776	0.87037	892	0	-1	-1	-1	0	-1	-1	-1	0	-1	-1	-1	0.0911	0.2715	232	0.85249
508	6XAA	A	103	0.0376772	0.289419	6441	488	0.193427	0.907489	838	1325	1	1	0	4362	0.202189	0.802566	10182	1145	1	1	0	0.1085	0.2618	309	0.83208
509	2X4I	D	34	0.0155039	0.206186	1193	167.5	0.0669291	0.971429	946	0	-1	-1	-1	452	0.0685003	0.84345	3541	0	-1	-1	-1	0.0578	0.344	102	0.752716
510	4C0Y	A	85	0.0783111	0.31223	2076	315.5	0.136276	0.855422	876	0	-1	-1	-1	0	-1	-1	-1	0	-1	-1	-1	0.1043	0.3521	220	-1
511	1FNW	B	50.5	0.0511841	0.313084	1095	308.5	0.146056	0.847458	850	0	-1	-1	-1	0	-1	-1	-1	0	-1	-1	-1	0.091	0.2726	221	0.844293
512	6PPH	k	15.5	0.0682303	0.3	1087	501	0.211359	0.883268	817	0	-1	-1	-1	1060.5	0.223992	0.769889	2849	0	-1	-1	-1	0.2239	0.1741	1360	0.860153
513	4UW8	A	63	0.133623	0.297101	1013	601	0.237179	0.883959	799	0	-1	-1	-1	3274.5	0.40473	0.784091	2557	0	-1	-1	-1	0.1752	0.3467	401	0.837516
514	6CRW	B	5230	0.763508	0.779376	26	2793.5	0.658009	0.842572	253	1063	0.885185	0.92278	11	10394	0.731453	0.787904	282	1064	0.223834	0.981818	745	0.9083	0.8306	1068	-1
515	4CDX	C	79.5	0.0789283	0.309659	2058	309	0.131086	0.89172	911	0	-1	-1	-1	0	-1	-1	-1	0	-1	-1	-1	0.1002	0.324	242	0.832911
516	3KZ4	M	44	0.0660728	0.275542	1024	581.5	0.211659	0.890566	850	0	-1	-1	-1	0	-1	-1	-1	0	-1	-1	-1	0.1309	0.2557	397	0.83758
517	3SZN	A	101	0.0636443	0.273664	3521	523	0.239325	0.85461	725	0	-1	-1	-1	0	-1	-1	-1	0	-1	-1	-1	0.1265	0.3061	306	0.847839
518	6Q5U	J	64	0.0638607	0.303448	1088	545	0.217867	0.865942	821	0	-1	-1	-1	0	-1	-1	-1	0	-1	-1	-1	0.109	0.2181	390	0.834505
519	4ZUW	A	22.5	0.0589124	0.254902	1018	471	0.180861	0.891509	833	0	-1	-1	-1	0	-1	-1	-1	0	-1	-1	-1	0.1039	0.2674	12	-1
520	4YDJ	I	60	0.128562	0.312399	888	376	0.134355	0.866279	937	0	-1	-1	-1	0	-1	-1	-1	0	-1	-1	-1	0.1172	0.3465	238	0.996805
521	7KOL	A	103	0.0591854	0.289419	3750	503	0.197708	0.848361	803	1325	1	1	0	4362	0.202189	0.802566	10182	1145	1	1	0	0.1078	0.2636	308	0.820455
522	2VLL	A	8.5	0.0603053	0.240854	982	419	0.172217	0.870192	843	26.5	0.043956	0.857143	259	764.5	0.175276	0.75	3056	249	0.353604	0.785	244	0.1005	0.2601	275	0.853035
523	3VXM	A	8.5	0.0603053	0.240854	982	414.5	0.172217	0.878641	845	26.5	0.043956	0.857143	259	764.5	0.175276	0.75	3056	249	0.353604	0.785	244	0.1027	0.2737	274	0.849306
524	5IRO	L	21	0.0310559	0.251572	1129	164	0.0735586	0.925	926	0	-1	-1	-1	0	-1	-1	-1	0	-1	-1	-1	0.0535	0.3181	103	0.841977
525	5UDD	D	65	0.0921429	0.288591	953	717.5	0.213425	0.895307	885	0	-1	-1	-1	0	-1	-1	-1	0	-1	-1	-1	0.2169	0.4096	455	0.855045
526	4RX4	G	0	-1	-1	-1	432.5	0.194939	0.84898	822	0	-1	-1	-1	0	-1	-1	-1	0	-1	-1	-1	0.1086	0.2601	320	0.9911
527	2GP1	G	56	0.0611484	0.258675	1024	404.5	0.171014	0.871921	832	0	-1	-1	-1	1075	0.205431	0.814556	2974	0	-1	-1	-1	0.099	0.2829	254	-1
528	3TID	A	5	0.061674	0.3	1082	469	0.175522	0.898058	848	0	-1	-1	-1	0	-1	-1	-1	0	-1	-1	-1	0.0994	0.259	277	0.854406
529	5ACO	C	46	0.123522	0.307692	911	588	0.245931	0.85	786	0	-1	-1	-1	0	-1	-1	-1	0	-1	-1	-1	0.1381	0.2478	438	0.943271
530	5YT9	A	57	0.0930909	0.277056	913	818	0.312787	0.867347	695	0	-1	-1	-1	0	-1	-1	-1	0	-1	-1	-1	0.1649	0.2798	495	0.999361
531	5KU0	3	65.5	0.107562	0.263627	1464	289.5	0.120112	0.921429	934	264	0.222222	0.776786	559	3751.5	0.365157	0.799512	3898	0	-1	-1	-1	0.0946	0.3486	124	-1
532	3GZU	F	41.5	0.0682671	0.27003	996	596.5	0.2181	0.876364	830	0	-1	-1	-1	0	-1	-1	-1	0	-1	-1	-1	0.1624	0.1924	397	-1
533	6O3H	N	18	0.0317337	0.322835	1165	210.5	0.105788	0.84127	876	0	-1	-1	-1	361	0.0715018	0.772853	3541	0	-1	-1	-1	0.0651	0.2873	145	0.822817
534	2HWC	1	102	0.114554	0.281281	1454	362.5	0.190107	0.871111	806	0	-1	-1	-1	3976.5	0.344105	0.787119	4058	0	-1	-1	-1	0.1058	0.3058	40	-1
535	3SDL	C	24	0.0268611	0.259259	1168	233.5	0.0969638	0.876106	908	106	0.213235	0.828571	202	405.5	0.0860961	0.780886	3462	78	0.204348	0.770492	169	0.0724	0.2767	151	0.83131
536	5I2S	A	32	0.0640177	0.25816	1022	637	0.268767	0.914826	762	0	-1	-1	-1	0	-1	-1	-1	0	-1	-1	-1	0.1079	0.2063	413	0.942169
537	4NQV	G	8.5	0.0603053	0.240854	982	460	0.178435	0.894737	839	26.5	0.043956	0.857143	259	764.5	0.175276	0.75	3056	249	0.353604	0.785	244	0.1016	0.2696	274	0.833227
538	2C6S	L	56	0.0967509	0.291939	926	479	0.226667	0.841584	822	0	-1	-1	-1	154.5	0.0358895	0.723958	3681	0	-1	-1	-1	0.1467	0.2616	443	0.838978
539	2EX3	E	47	0.0796335	0.263403	990	815.5	0.241436	0.905199	899	0	-1	-1	-1	1745.5	0.283505	0.787321	2607	0	-1	-1	-1	0.1864	0.2776	570	0.807222
540	2NYZ	D	30.5	0.0252294	0.417722	1229	104	0.048731	0.813559	926	0	-1	-1	-1	0	-1	-1	-1	0	-1	-1	-1	0.0396	0.3519	61	0.78722
541	5HRL	A	22	0.0294118	0.322314	1205	266.5	0.137177	0.913907	855	0	-1	-1	-1	598.5	0.0970824	0.793249	3399	0	-1	-1	-1	0.081	0.2987	175	0.798092
542	6VO1	C	46	0.123522	0.307692	911	516	0.222026	0.863014	843	0	-1	-1	-1	0	-1	-1	-1	0	-1	-1	-1	0.0781	0.4146	118	0.998083
543	1UK4	A	0	-1	-1	-1	542.5	0.230167	0.893536	758	0	-1	-1	-1	0	-1	-1	-1	0	-1	-1	-1	0.1253	0.3069	5	-1
544	6JO8	M	10.5	0.0109223	0.268657	1581	404	0.16348	0.872449	850	38	0.109489	0.714286	232	782.5	0.196389	0.765209	3047	161.5	0.112008	0.735099	840	0.0989	0.2788	258	0.853674
545	5JBL	B	26.5	0.04835	0.346154	1121	270.5	0.108398	0.895161	900	0	-1	-1	-1	677.5	0.116255	0.788831	3315	0	-1	-1	-1	0.0777	0.318	164	0.81853
546	4K0A	A	53.5	0.102731	0.273356	960	465.5	0.205607	0.866142	816	0	-1	-1	-1	0	-1	-1	-1	0	-1	-1	-1	0.1116	0.2588	24	-1
547	1FZM	A	5	0.061674	0.3	1082	444.5	0.171727	0.891626	851	0	-1	-1	-1	0	-1	-1	-1	0	-1	-1	-1	0.1053	0.2722	273	0.92709
548	5JSA	C	46	0.123522	0.307692	911	580.5	0.226201	0.899306	857	0	-1	-1	-1	0	-1	-1	-1	0	-1	-1	-1	0.1089	0.3113	212	-1
549	4F5X	O	48	0.0668151	0.278638	1024	585	0.216532	0.902622	846	0	-1	-1	-1	0	-1	-1	-1	0	-1	-1	-1	0.1313	0.2561	397	0.83758
550	2J8F	A	40	0.0405028	0.322222	1252	450.5	0.188073	0.887446	859	0	-1	-1	-1	1070	0.159024	0.820611	3270	0	-1	-1	-1	0.1391	0.3046	338	0.889022
551	5W1M	T	53.5	0.0683636	0.238579	981	179.5	0.0813166	0.848485	934	0	-1	-1	-1	1601	0.2601	0.80046	2707	0	-1	-1	-1	0.0805	0.3648	149	0.992971
552	4JMQ	D	37.5	0.0339879	0.294118	1171	273.5	0.133069	0.807229	841	0	-1	-1	-1	716	0.103395	0.778846	3397	0	-1	-1	-1	0.0904	0.3255	189	0.819808
553	6MU6	G	46	0.123522	0.307692	911	610.5	0.244861	0.881029	808	0	-1	-1	-1	0	-1	-1	-1	0	-1	-1	-1	0.1367	0.2492	442	0.882619
554	6CRV	A	5230	0.763508	0.779376	26	2599	0.606915	0.866234	329	1063	0.885185	0.92278	11	10394	0.731453	0.787904	282	1064	0.223834	0.981818	745	0.7859	0.8646	881	0.947305
555	6UYD	E	85	0.0837017	0.318743	2502	169.5	0.0854369	0.862745	928	0	-1	-1	-1	0	-1	-1	-1	0	-1	-1	-1	0.0877	0.2808	212	0.998083
556	3K7B	B	47	0.0253165	0.295652	1228	105.5	0.0493583	0.892857	957	0	-1	-1	-1	626	0.107393	0.788571	3330	0	-1	-1	-1	0.0513	0.3506	83	0.853475
557	5RM4	B	103	0.0376772	0.289419	6441	615	0.24026	0.87574	894	1325	1	1	0	4362	0.202189	0.802566	10182	1145	1	1	0	0.1689	0.2508	572	0.829594
558	4DKV	B	56	0.0538966	0.29249	1120	478.5	0.190826	0.881356	854	0	-1	-1	-1	0	-1	-1	-1	0	-1	-1	-1	0.1114	0.2477	339	0.918871
559	3QPR	A	56	0.0611484	0.258675	1024	376.5	0.163654	0.910053	862	0	-1	-1	-1	1075	0.205431	0.814556	2974	0	-1	-1	-1	0.0905	0.2741	256	0.320312
560	3R66	C	24	0.0268611	0.259259	1168	230.5	0.100295	0.871795	900	106	0.213235	0.828571	202	405.5	0.0860961	0.780886	3462	78	0.204348	0.770492	169	0.073	0.318	150	0.848237
561	1N59	C	5	0.061674	0.3	1082	455.5	0.181731	0.863014	821	0	-1	-1	-1	0	-1	-1	-1	0	-1	-1	-1	0.0082	0.3876	8	0.854952
562	5F17	D	68.5	0.0713106	0.317402	2816	286	0.144543	0.835227	841	0	-1	-1	-1	3299	0.392278	0.776381	2960	0	-1	-1	-1	0.0984	0.3111	209	0.839059
563	5YVQ	A	46.5	0.0809249	0.284987	991	496	0.209603	0.876448	824	0	-1	-1	-1	1457.5	0.255843	0.78251	2707	0	-1	-1	-1	0.117	0.2453	358	0.828754
564	4MYW	A	31.5	0.0688108	0.279635	1008	337	0.138095	0.878788	885	0	-1	-1	-1	0	-1	-1	-1	0	-1	-1	-1	0.0819	0.2569	232	0.95122
565	3FZB	G	24.5	0.0257611	0.268293	1158	221	0.0903733	0.938776	920	0	-1	-1	-1	393	0.0641288	0.825658	3610	0	-1	-1	-1	0.065	0.3123	132	0.808646
566	3IRX	A	40.5	0.131383	0.294048	1040	600	0.251252	0.887906	859	0	-1	-1	-1	0	-1	-1	-1	0	-1	-1	-1	0.1824	0.2766	555	0.840989
567	5FEI	A	56	0.0923836	0.288546	964	749.5	0.278559	0.892958	783	0	-1	-1	-1	1855	0.308769	0.810445	2520	0	-1	-1	-1	0.1436	0.2311	509	0.835249
568	3J4U	G	45	0.0549699	0.264493	1052	348	0.132444	0.871345	954	0	-1	-1	-1	673.5	0.161924	0.75915	3124	0	-1	-1	-1	0.0943	0.2413	312	0.834505
569	2GSY	K	44.5	0.105483	0.291598	1071	733.5	0.281308	0.880117	728	0	-1	-1	-1	0	-1	-1	-1	0	-1	-1	-1	0.1174	0.2235	428	0.831949
570	5REM	A	103	0.0376772	0.289419	6441	528	0.202107	0.868313	801	1325	1	1	0	4362	0.202189	0.802566	10182	1145	1	1	0	0.123	0.2978	304	0.832924
571	6LGW	F	24.5	0.0781592	0.25	941	657	0.267431	0.886076	731	0	-1	-1	-1	0	-1	-1	-1	0	-1	-1	-1	0.1231	0.2513	378	0.860703
572	4ORO	C	21.5	0.0333333	0.282895	1138	341	0.126482	0.914286	872	0	-1	-1	-1	0	-1	-1	-1	0	-1	-1	-1	0.0718	0.257	169	0.845054
573	6H6D	D	15.5	0.066769	0.262048	971	468	0.179904	0.886792	833	0	-1	-1	-1	0	-1	-1	-1	0	-1	-1	-1	0.1008	0.2648	273	0.856869
574	3NWA	C	45.5	0.0986883	0.274306	1025	859	0.327556	0.863014	716	0	-1	-1	-1	0	-1	-1	-1	0	-1	-1	-1	0.1607	0.2277	608	0.999361
575	3AVZ	A	101	0.0636443	0.273664	3521	513.5	0.22233	0.905138	777	0	-1	-1	-1	0	-1	-1	-1	0	-1	-1	-1	0.1214	0.2988	300	0.836422
576	5W3L	C	102	0.114554	0.281281	1454	322	0.150047	0.854054	868	0	-1	-1	-1	3976.5	0.344105	0.787119	4058	0	-1	-1	-1	0.1013	0.3133	255	0.836839
577	2R5I	B	37	0.0988372	0.292473	911	578	0.248408	0.886364	791	0	-1	-1	-1	1827	0.301441	0.80598	2519	0	-1	-1	-1	0.1456	0.2798	423	0.840866
578	6OUU	D	50.5	0.082744	0.293233	1015	472.5	0.219658	0.862416	872	0	-1	-1	-1	0	-1	-1	-1	0	-1	-1	-1	0.1369	0.232	485	0.835783
579	1GAV	E	31.5	0.0134831	0.264706	1267	271.5	0.107754	0.89916	874	0	-1	-1	-1	0	-1	-1	-1	0	-1	-1	-1	0.0734	0.3584	129	0.740434
580	1EV1	4	114	0.116129	0.29478	1503	64	0.04	0.888889	955	0	-1	-1	-1	0	-1	-1	-1	0	-1	-1	-1	0.0445	0.3552	61	0.73363
581	6NPR	A	8.5	0.0579926	0.266212	1052	464.5	0.17971	0.837838	813	0	-1	-1	-1	0	-1	-1	-1	0	-1	-1	-1	0.099	0.2501	274	0.853035
582	1GAV	h	31.5	0.0134831	0.264706	1267	0	-1	-1	-1	0	-1	-1	-1	0	-1	-1	-1	0	-1	-1	-1	0.0627	0.3252	129	0.740434
583	2BX3	A	101	0.0401154	0.273664	6212	486.5	0.216585	0.860465	767	1063	0.885185	0.92278	11	4322.5	0.199897	0.807064	10233	1064	0.223834	0.981818	745	0.1226	0.3003	300	0.827176
584	6PSF	A	63	0.143644	0.318011	1294	298.5	0.146592	0.907514	898	0	-1	-1	-1	0	-1	-1	-1	0	-1	-1	-1	0.1008	0.2802	108	-1
585	4M5Z	A	35	0.0509091	0.264151	1110	302	0.131911	0.860759	873	0	-1	-1	-1	0	-1	-1	-1	0	-1	-1	-1	0.0868	0.275	210	0.856869
586	4RR3	S	81.5	0.0797679	0.310734	2050	360.5	0.161509	0.874346	843	0	-1	-1	-1	0	-1	-1	-1	0	-1	-1	-1	0.0999	0.3205	242	0.838339
587	5JEA	H	56	0.0698557	0.292063	1002	520	0.194579	0.862661	800	0	-1	-1	-1	0	-1	-1	-1	0	-1	-1	-1	0.106	0.2743	282	0.83131
588	6CS5	C	90.5	0.0802701	0.269182	1871	300	0.149614	0.870787	858	0	-1	-1	-1	0	-1	-1	-1	0	-1	-1	-1	0.1011	0.3012	230	0.833866
589	3IDY	A	72.5	0.126907	0.266376	755	467	0.210375	0.883065	793	95.5	0.235955	0.759036	184	2513.5	0.391579	0.790368	2157	187.5	0.236295	0.806452	374	0.1113	0.279	306	0.917254
590	5F6J	E	49.5	0.0550595	0.260563	1060	424	0.195009	0.871901	840	0	-1	-1	-1	0	-1	-1	-1	0	-1	-1	-1	0.1019	0.233	210	-1
591	6LBQ	C	65.5	0.0768314	0.269874	1201	288	0.122873	0.878378	910	0	-1	-1	-1	0	-1	-1	-1	0	-1	-1	-1	0.096	0.3058	222	0.831949
592	3NWA	B	45.5	0.0986883	0.274306	1025	954	0.337069	0.907193	729	0	-1	-1	-1	0	-1	-1	-1	0	-1	-1	-1	0.1659	0.2416	607	0.999361
593	5W5F	P	23	0.0208799	0.294737	1246	268.5	0.092219	0.914286	936	0	-1	-1	-1	557.5	0.0891523	0.799076	3448	0	-1	-1	-1	0.066	0.2976	163	0.830153
594	5W5F	D	23	0.0208799	0.294737	1246	268.5	0.092219	0.914286	936	0	-1	-1	-1	557.5	0.0891523	0.799076	3448	0	-1	-1	-1	0.066	0.2976	163	0.830153
595	5W5F	N	23	0.0208799	0.294737	1246	271.5	0.0994208	0.936364	926	0	-1	-1	-1	557.5	0.0891523	0.799076	3448	0	-1	-1	-1	0.066	0.2976	163	0.830153
596	5W1X	M	45.5	0.0785268	0.306233	1070	612.5	0.262235	0.879257	760	0	-1	-1	-1	0	-1	-1	-1	0	-1	-1	-1	0.1458	0.2814	422	-1
597	2GSY	D	44.5	0.105483	0.291598	1071	717.5	0.266544	0.895062	764	0	-1	-1	-1	0	-1	-1	-1	0	-1	-1	-1	0.1154	0.2209	428	0.828499
598	6CRX	C	5230	0.763508	0.779376	26	2770	0.651203	0.847875	270	1063	0.885185	0.92278	11	10394	0.731453	0.787904	282	1064	0.223834	0.981818	745	0.8036	0.7352	1066	0.945619
599	2GSY	A	44.5	0.105483	0.291598	1071	724.5	0.278658	0.882006	734	0	-1	-1	-1	0	-1	-1	-1	0	-1	-1	-1	0.114	0.2155	428	0.828499
600	6P4G	h	25.5	0.0552061	0.296992	1165	0	-1	-1	-1	0	-1	-1	-1	0	-1	-1	-1	0	-1	-1	-1	0.1196	0.2896	313	0.835144
601	3RWI	A	14	0.0541331	0.277154	1100	455.5	0.184615	0.876712	821	0	-1	-1	-1	0	-1	-1	-1	0	-1	-1	-1	0.1057	0.2706	276	0.86014
602	4RS4	B	151	0.0397776	0.274336	5997	425.5	0.233397	0.89781	780	293.5	0.465517	0.77512	139	4366	0.205931	0.80827	9550	360.5	0.324649	0.84375	307	0.1565	0.344	345	0.834505
603	5FPY	A	65	0.0794213	0.300223	2491	862	0.329125	0.886621	747	0	-1	-1	-1	0	-1	-1	-1	0	-1	-1	-1	0.1662	0.2288	645	0.836823
604	2NY6	A	56.5	0.0447876	0.313514	1110	415.5	0.189524	0.829167	810	0	-1	-1	-1	0	-1	-1	-1	0	-1	-1	-1	0.1059	0.2648	304	0.996166
605	2GSY	O	44.5	0.105483	0.291598	1071	733.5	0.281308	0.880117	728	0	-1	-1	-1	0	-1	-1	-1	0	-1	-1	-1	0.1154	0.2207	428	0.828499
606	6UDA	E	45	0.114041	0.287375	915	544	0.292637	0.860274	708	0	-1	-1	-1	0	-1	-1	-1	0	-1	-1	-1	0.0919	0.3067	210	0.943339
607	4RFU	C	43	0.0549451	0.304878	1119	196	0.0788423	0.806122	904	0	-1	-1	-1	0	-1	-1	-1	0	-1	-1	-1	0.0586	0.3097	117	0.831949
608	3O8B	B	72.5	0.0824956	0.309656	2481	810	0.323077	0.855204	728	0	-1	-1	-1	0	-1	-1	-1	0	-1	-1	-1	0.1618	0.2206	645	0.830235
609	4LAJ	A	53.5	0.102731	0.273356	960	475	0.212406	0.849624	798	0	-1	-1	-1	0	-1	-1	-1	0	-1	-1	-1	0.1034	0.2366	337	0.99173
610	1RUH	1	102	0.114554	0.281281	1454	347.5	0.179048	0.912621	844	0	-1	-1	-1	3976.5	0.344105	0.787119	4058	0	-1	-1	-1	0.1073	0.3105	40	-1
611	2VLR	F	8.5	0.0603053	0.240854	982	383	0.161806	0.877551	867	26.5	0.043956	0.857143	259	764.5	0.175276	0.75	3056	249	0.353604	0.785	244	0.1033	0.2699	240	-1
612	6UYE	A	30.5	0.123719	0.28988	783	366.5	0.156463	0.860963	842	0	-1	-1	-1	0	-1	-1	-1	0	-1	-1	-1	0.0938	0.2876	231	0.934743
613	6OPN	D	59.5	0.129077	0.268786	749	470.5	0.193578	0.837302	838	0	-1	-1	-1	0	-1	-1	-1	0	-1	-1	-1	0.1195	0.261	352	1
614	6VO0	A	46	0.123522	0.307692	911	550.5	0.263587	0.917981	787	0	-1	-1	-1	0	-1	-1	-1	0	-1	-1	-1	0.0747	0.4221	113	0.998083
615	5XL9	A	46.5	0.0743802	0.280519	1067	813	0.297273	0.883784	730	0	-1	-1	-1	0	-1	-1	-1	0	-1	-1	-1	0.1615	0.2714	486	0.958921
616	4CEW	C	79.5	0.0789283	0.309659	2058	308	0.132959	0.904459	911	0	-1	-1	-1	0	-1	-1	-1	0	-1	-1	-1	0.0988	0.3158	242	0.837476
617	2GSY	L	44.5	0.105483	0.291598	1071	718.5	0.279178	0.876833	730	0	-1	-1	-1	0	-1	-1	-1	0	-1	-1	-1	0.1163	0.2217	428	0.828499
618	3CSQ	C	48	0.0755725	0.301829	982	446.5	0.14539	0.906077	947	0	-1	-1	-1	1072	0.187595	0.782334	3015	0	-1	-1	-1	0.1318	0.3107	324	0.797974
619	2EX3	I	47	0.0796335	0.263403	990	852	0.254321	0.914201	877	0	-1	-1	-1	1745.5	0.283505	0.787321	2607	0	-1	-1	-1	0.1725	0.2576	570	0.819503
620	6UM5	I	69	0.117766	0.276025	852	645	0.261969	0.847953	765	0	-1	-1	-1	0	-1	-1	-1	0	-1	-1	-1	0.1418	0.2497	462	0.944478
621	4R2G	E	70	0.128622	0.25779	709	375.5	0.176142	0.870968	856	0	-1	-1	-1	0	-1	-1	-1	0	-1	-1	-1	0.1127	0.2808	303	-1
622	1R09	1	102	0.114554	0.281281	1454	363	0.176864	0.880952	836	0	-1	-1	-1	3976.5	0.344105	0.787119	4058	0	-1	-1	-1	0.1072	0.3096	273	0.827123
623	5Z58	j	20	0.0470062	0.251497	1453	161	0.0547264	0.916667	945	51	0.0848708	0.884615	245	2386.5	0.389358	0.789824	2163	273.5	0.0936309	0.785388	1618	0.1434	0.2288	522	0.320312
624	6HBK	K	100.5	0.103143	0.261224	1502	244	0.13918	0.83908	875	0	-1	-1	-1	0	-1	-1	-1	0	-1	-1	-1	0.1038	0.3536	224	0.834505
625	4N9F	p	6	0.00560224	0.216216	1391	0	-1	-1	-1	0	-1	-1	-1	0	-1	-1	-1	0	-1	-1	-1	0.1124	0.28	170	-1
626	1NZL	A	30.5	0.0793201	0.289406	1025	181.5	0.0590551	0.869565	947	0	-1	-1	-1	0	-1	-1	-1	0	-1	-1	-1	0.0587	0.3802	101	0.817778
627	4O4G	A	40.5	0.131383	0.294048	1040	616	0.264532	0.902299	839	0	-1	-1	-1	0	-1	-1	-1	0	-1	-1	-1	0.1683	0.2587	554	0.839522
628	4XNZ	D	60	0.128562	0.312399	888	446	0.215238	0.846442	783	0	-1	-1	-1	0	-1	-1	-1	0	-1	-1	-1	0.1063	0.2311	341	0.998083
629	1VPN	D	28	0.0653451	0.301695	1067	428.5	0.178538	0.874419	838	0	-1	-1	-1	0	-1	-1	-1	0	-1	-1	-1	0.0901	0.2369	285	0.834505
630	2VCK	D	39.5	0.0420489	0.277778	1110	360.5	0.157947	0.888889	833	0	-1	-1	-1	836.5	0.131219	0.789147	3234	0	-1	-1	-1	0.0892	0.3051	203	0.840393
631	4B76	A	65	0.0794213	0.300223	2491	864.5	0.346851	0.855319	689	0	-1	-1	-1	0	-1	-1	-1	0	-1	-1	-1	0.1771	0.241	645	0.839438
632	5E6J	B	12	0.00842105	0.275862	1842	153.5	0.0610376	0.8	908	71.5	0.188192	0.836066	210	1798	0.32658	0.780854	2412	66	0.173554	0.763636	187	0.0509	0.3781	74	0.746875
633	3DUZ	A	48.5	0.0854827	0.271028	929	670	0.25528	0.88535	775	0	-1	-1	-1	1426	0.234766	0.778583	2877	0	-1	-1	-1	0.1269	0.2502	418	0.84822
634	4ENF	A	44	0.12473	0.268217	742	304	0.124506	0.933333	877	0	-1	-1	-1	2195	0.344585	0.800654	2430	0	-1	-1	-1	0.0728	0.2921	164	0.828973
635	2HW0	A	24	0.0533537	0.254545	1037	178.5	0.0791296	0.91954	924	0	-1	-1	-1	0	-1	-1	-1	0	-1	-1	-1	0.0584	0.3481	115	0.828754
636	5MS0	E	13.5	0.0145929	0.256757	1228	164	0.0719281	0.878049	919	0	-1	-1	-1	0	-1	-1	-1	0	-1	-1	-1	0.2004	0.1555	1364	0.320312
637	2PYJ	B	47	0.0796335	0.263403	990	797.5	0.234488	0.92381	926	0	-1	-1	-1	1745.5	0.283505	0.787321	2607	0	-1	-1	-1	0.1825	0.2726	571	0.796957
638	7KHP	A	103	0.0376772	0.289419	6441	525	0.20591	0.9	809	1325	1	1	0	4362	0.202189	0.802566	10182	1145	1	1	0	0.1276	0.3081	306	0.838854
639	4FSJ	B	43.5	0.049621	0.31441	1222	478.5	0.207095	0.86747	794	0	-1	-1	-1	1181.5	0.20668	0.773496	2918	0	-1	-1	-1	0.0175	0.6411	18	0.852336
640	7JIR	A	103	0.0591854	0.289419	3750	507	0.184529	0.887892	850	1325	1	1	0	4362	0.202189	0.802566	10182	1145	1	1	0	0.1262	0.2964	313	0.830046
641	3J7G	A	45	0.0895307	0.315522	992	600.5	0.24747	0.845912	769	0	-1	-1	-1	0	-1	-1	-1	0	-1	-1	-1	0.1438	0.2776	421	0.840866
642	3J8W	A	46	0.0945166	0.313397	968	600.5	0.24747	0.845912	769	0	-1	-1	-1	0	-1	-1	-1	0	-1	-1	-1	0.075	0.4356	421	-1
643	5C9A	C	96	0.116024	0.285714	1464	287.5	0.135161	0.856287	891	0	-1	-1	-1	0	-1	-1	-1	0	-1	-1	-1	0.1007	0.3248	242	0.837476
644	5UU5	A	67.5	0.0747801	0.300885	1025	480	0.201389	0.888889	891	0	-1	-1	-1	1149	0.215779	0.790337	2921	0	-1	-1	-1	0.117	0.2184	430	-1
645	4J6R	G	0	-1	-1	-1	508.5	0.21342	0.891051	816	0	-1	-1	-1	0	-1	-1	-1	0	-1	-1	-1	0.1109	0.2409	343	0.998083
646	3J8F	2	65.5	0.107562	0.263627	1464	323	0.168582	0.854369	838	264	0.222222	0.776786	559	3751.5	0.365157	0.799512	3898	0	-1	-1	-1	0.1012	0.2477	306	-1
647	6VSJ	C	1574	0.307799	0.380706	275	1847.5	0.484258	0.835705	561	237.5	0.429967	0.790419	140	4423.5	0.481729	0.766955	1781	307	0.38172	0.775956	189	0.8638	0.7544	1122	1
648	6M0K	A	103	0.0376772	0.289419	6441	512	0.206334	0.877551	797	1325	1	1	0	4362	0.202189	0.802566	10182	1145	1	1	0	0.1294	0.32	304	0.84883
649	4E5X	D	8.5	0.0603053	0.240854	982	439	0.164319	0.906736	872	26.5	0.043956	0.857143	259	764.5	0.175276	0.75	3056	249	0.353604	0.785	244	0.1082	0.2911	275	0.853053
650	6CDE	c	46	0.123522	0.307692	911	558	0.22935	0.87	838	0	-1	-1	-1	0	-1	-1	-1	0	-1	-1	-1	0.0779	0.4344	113	-1
651	3ZFG	C	85	0.0783111	0.31223	2076	309	0.136364	0.852071	887	0	-1	-1	-1	0	-1	-1	-1	0	-1	-1	-1	0.1001	0.324	242	0.837476
652	1X9P	A	56	0.0967509	0.291939	926	522	0.237467	0.876623	829	0	-1	-1	-1	154.5	0.0358895	0.723958	3681	0	-1	-1	-1	0.1513	0.2648	460	0.840967
653	6WXB	C	63.5	0.0922965	0.274298	913	795	0.31899	0.8525	669	0	-1	-1	-1	0	-1	-1	-1	0	-1	-1	-1	0.1586	0.2744	485	0.996181
654	5HGD	A	8.5	0.0603053	0.240854	982	412	0.166825	0.871287	853	26.5	0.043956	0.857143	259	764.5	0.175276	0.75	3056	249	0.353604	0.785	244	0.1037	0.2711	274	0.849306
655	4RQP	K	81.5	0.0797679	0.310734	2050	363.5	0.151631	0.882682	863	0	-1	-1	-1	0	-1	-1	-1	0	-1	-1	-1	0.0909	0.2827	225	0.838339
656	2R5H	F	29	0.0871795	0.29602	963	625.5	0.257143	0.877358	767	0	-1	-1	-1	0	-1	-1	-1	0	-1	-1	-1	0.1398	0.2644	419	-1
657	3U61	H	36	0.0427019	0.258216	1075	330	0.126534	0.887417	908	0	-1	-1	-1	807.5	0.126988	0.810147	3287	0	-1	-1	-1	0.1343	0.3298	216	-1
658	4C0U	C	85	0.0783111	0.31223	2076	312.5	0.135289	0.85119	889	0	-1	-1	-1	0	-1	-1	-1	0	-1	-1	-1	0.1043	0.3521	220	-1
659	4C10	C	85	0.0783111	0.31223	2076	312	0.137571	0.847953	883	0	-1	-1	-1	0	-1	-1	-1	0	-1	-1	-1	0.0959	0.2967	57	-1
660	2AV1	A	8.5	0.0603053	0.240854	982	444	0.174452	0.875598	840	26.5	0.043956	0.857143	259	764.5	0.175276	0.75	3056	249	0.353604	0.785	244	0.1044	0.2655	275	0.854962
661	7JX3	R	6722	1	1	0	377.5	0.136364	0.816568	843	1325	1	1	0	19110	1	1	0	1145	1	1	0	0.171	0.8181	198	0.986581
662	4CB7	A	46	0.107864	0.260504	842	305.5	0.119565	0.930769	882	0	-1	-1	-1	0	-1	-1	-1	0	-1	-1	-1	0.0699	0.2643	159	0.83131
663	3TIH	B	0	-1	-1	-1	458	0.197946	0.872428	828	0	-1	-1	-1	0	-1	-1	-1	0	-1	-1	-1	0.1014	0.2371	326	0.854313
664	6YOR	E	6722	1	1	0	436	0.128332	0.787879	848	1325	1	1	0	19110	1	1	0	1145	1	1	0	0.1684	0.8215	195	0.841534
665	1HB9	G	66	0.0638607	0.303448	1088	563	0.208711	0.916335	851	0	-1	-1	-1	0	-1	-1	-1	0	-1	-1	-1	0.1194	0.2594	371	-1
666	6YOR	A	6722	1	1	0	436	0.128332	0.787879	848	1325	1	1	0	19110	1	1	0	1145	1	1	0	0.1684	0.8215	195	0.841534
667	7JQB	W	28.5	0.0231303	0.344828	1210	154.5	0.0662651	0.942857	926	0	-1	-1	-1	0	-1	-1	-1	0	-1	-1	-1	0.0712	0.3335	141	0.72524
668	1ZDI	C	47	0.0157539	0.3	1263	308	0.112235	0.902439	866	0	-1	-1	-1	0	-1	-1	-1	0	-1	-1	-1	0.0623	0.3342	129	0.775949
669	6NC3	D	0	-1	-1	-1	613.5	0.227434	0.901754	845	0	-1	-1	-1	0	-1	-1	-1	0	-1	-1	-1	0.0717	0.427	106	0.944411
670	7BYR	C	6722	1	1	0	2936	0.74686	0.827623	101	1325	1	1	0	19110	1	1	0	1145	1	1	0	0.8434	0.8544	105	-1
671	2FT1	G	56	0.0611484	0.258675	1024	510	0.210526	0.894515	770	0	-1	-1	-1	1075	0.205431	0.814556	2974	0	-1	-1	-1	0.1089	0.289	261	0.827476
672	6WDS	B	90.5	0.0802701	0.269182	1871	411.5	0.167641	0.882051	831	0	-1	-1	-1	0	-1	-1	-1	0	-1	-1	-1	0.0997	0.2468	291	0.833866
673	3J8W	B	46	0.0945166	0.313397	968	595	0.250232	0.828221	753	0	-1	-1	-1	0	-1	-1	-1	0	-1	-1	-1	0.075	0.4356	421	-1
674	4U01	J	54	0.0847761	0.304394	2417	280.5	0.129412	0.910345	875	0	-1	-1	-1	0	-1	-1	-1	0	-1	-1	-1	0.0835	0.3135	182	0.805062
675	5T7G	C	8.5	0.0579926	0.266212	1052	442	0.169524	0.864078	844	0	-1	-1	-1	0	-1	-1	-1	0	-1	-1	-1	0.0092	0.4478	9	0.853674
676	3I1L	A	72	0.0655853	0.329787	1136	430	0.187387	0.885106	875	0	-1	-1	-1	0	-1	-1	-1	0	-1	-1	-1	0.1298	0.2775	362	0.946763
677	3GZT	M	59	0.0387051	0.308989	1243	398.5	0.178189	0.867299	816	0	-1	-1	-1	0	-1	-1	-1	0	-1	-1	-1	0.1081	0.3055	255	-1
678	6PW6	A	46	0.123522	0.307692	911	607	0.272978	0.878698	750	0	-1	-1	-1	0	-1	-1	-1	0	-1	-1	-1	0.1426	0.2628	439	0.998083
679	2ZHX	N	23	0.0147975	0.260274	1211	157.5	0.049456	0.925926	957	0	-1	-1	-1	0	-1	-1	-1	0	-1	-1	-1	0.0621	0.4448	82	0.806493
680	5G51	A	97	0.0854596	0.304491	2340	156	0.0715631	0.974359	984	271	0.16509	0.780488	917	4052.5	0.291575	0.792212	5776	0	-1	-1	-1	0.0706	0.3119	157	0.817252
681	5BNN	B	101	0.079821	0.274359	1901	384	0.152153	0.908571	870	0	-1	-1	-1	0	-1	-1	-1	0	-1	-1	-1	0.0988	0.325	237	0.833866
682	5WL0	A	46	0.0861619	0.264	1032	652.5	0.243546	0.930921	858	0	-1	-1	-1	0	-1	-1	-1	0	-1	-1	-1	0.1332	0.2219	482	0.819964
683	2VCK	A	39.5	0.0420489	0.277778	1110	350	0.157582	0.86413	825	0	-1	-1	-1	836.5	0.131219	0.789147	3234	0	-1	-1	-1	0.0794	0.2688	202	0.840393
684	3GZT	I	59	0.0387051	0.308989	1243	398.5	0.178189	0.867299	816	0	-1	-1	-1	0	-1	-1	-1	0	-1	-1	-1	0.1081	0.3055	255	-1
685	5NET	1	68.5	0.104494	0.298396	1735	222.5	0.0899814	0.858407	965	0	-1	-1	-1	0	-1	-1	-1	0	-1	-1	-1	0.0874	0.2841	448	-1
686	4RQP	G	81.5	0.0797679	0.310734	2050	357.5	0.146552	0.864407	867	0	-1	-1	-1	0	-1	-1	-1	0	-1	-1	-1	0.1055	0.3646	223	0.838339
687	6ZLZ	E	20	0.0755556	0.294798	1004	468.5	0.223156	0.872263	797	0	-1	-1	-1	0	-1	-1	-1	0	-1	-1	-1	0.1227	0.2623	358	-1
688	7K5I	U	40.5	0.0232019	0.30303	1194	162.5	0.0618253	0.969231	954	103.5	0.286738	0.733945	170	475	0.0791721	0.792746	3479	228.5	0.116629	0.731132	1117	0.0711	0.3672	30	-1
689	5RLL	B	103	0.0376772	0.289419	6441	572.5	0.235437	0.871257	902	1325	1	1	0	4362	0.202189	0.802566	10182	1145	1	1	0	0.1709	0.248	585	0.81187
690	4LSS	G	0	-1	-1	-1	457	0.201117	0.864	824	0	-1	-1	-1	0	-1	-1	-1	0	-1	-1	-1	0.1027	0.2351	335	0.945488
691	6W2E	h	31	0.0594714	0.294545	1087	384.5	0.191705	0.881356	849	0	-1	-1	-1	763.5	0.160217	0.755814	3197	0	-1	-1	-1	0.205	0.1643	299	-1
692	4G1O	A	39.5	0.0590015	0.247619	1007	473	0.200754	0.841897	808	0	-1	-1	-1	0	-1	-1	-1	0	-1	-1	-1	0.1379	0.3105	329	0.835144
693	2Y26	J	30	0.0620272	0.308271	1584	738.5	0.270246	0.874644	785	0	-1	-1	-1	1621	0.273436	0.801178	2621	0	-1	-1	-1	0.1368	0.2205	504	0.840967
694	2Y26	T	30	0.0620272	0.308271	1584	730.5	0.270796	0.857143	773	0	-1	-1	-1	1621	0.273436	0.801178	2621	0	-1	-1	-1	0.1528	0.2498	504	0.840967
695	5BNP	B	101	0.079821	0.274359	1901	359	0.151052	0.908046	872	0	-1	-1	-1	0	-1	-1	-1	0	-1	-1	-1	0.0988	0.3248	237	0.833866
696	6U28	B	17	0.0795672	0.290698	1141	263	0.0962889	0.914286	892	172.5	0.235294	0.774869	438	1374.5	0.298233	0.751611	2595	215.5	0.136364	0.802817	1041	0.0902	0.5614	129	0.828115
697	1QOL	A	99	0.0928209	0.302243	1911	242	0.107767	0.925	910	0	-1	-1	-1	0	-1	-1	-1	0	-1	-1	-1	0.0758	0.3048	166	0.838217
698	5VMF	E	69.5	0.0918221	0.28764	949	401	0.201896	0.855422	806	0	-1	-1	-1	0	-1	-1	-1	0	-1	-1	-1	0.1282	0.2979	321	0.930952
699	2FRP	G	56	0.0611484	0.258675	1024	405	0.16092	0.918033	861	0	-1	-1	-1	1075	0.205431	0.814556	2974	0	-1	-1	-1	0.0991	0.2765	243	0.827476
700	1M1C	A	37	0.107504	0.262787	819	763	0.244961	0.918605	946	0	-1	-1	-1	2044	0.353812	0.791391	2241	0	-1	-1	-1	0.1574	0.2144	651	0.835144
701	3GZT	N	59	0.0387051	0.308989	1243	398.5	0.178189	0.867299	816	0	-1	-1	-1	0	-1	-1	-1	0	-1	-1	-1	0.1081	0.3055	255	-1
702	4JPW	G	0	-1	-1	-1	486	0.245229	0.90493	764	0	-1	-1	-1	0	-1	-1	-1	0	-1	-1	-1	0.1076	0.2382	345	0.987982
703	1HB7	C	66	0.0638607	0.303448	1088	573	0.207921	0.946721	867	0	-1	-1	-1	0	-1	-1	-1	0	-1	-1	-1	0.1193	0.2553	371	-1
704	1GW7	I	66	0.0638607	0.303448	1088	573	0.207921	0.946721	867	0	-1	-1	-1	0	-1	-1	-1	0	-1	-1	-1	0.1193	0.2553	371	-1
705	1JLB	A	28.5	0.129828	0.28673	1020	622.5	0.23778	0.877676	880	95.5	0.235955	0.759036	184	3307.5	0.404637	0.777858	2566	187.5	0.236295	0.806452	374	0.173	0.2641	549	0.83274
706	1GW8	I	66	0.0638607	0.303448	1088	573	0.207921	0.946721	867	0	-1	-1	-1	0	-1	-1	-1	0	-1	-1	-1	0.1193	0.2553	371	-1
707	5RLZ	B	103	0.0376772	0.289419	6441	535	0.223022	0.874608	932	1325	1	1	0	4362	0.202189	0.802566	10182	1145	1	1	0	0.168	0.2522	572	0.809232
708	6MFP	A	56	0.0538966	0.29249	1120	439.5	0.187901	0.864979	854	0	-1	-1	-1	0	-1	-1	-1	0	-1	-1	-1	0.1053	0.2349	341	0.998083
709	4FSJ	A	43.5	0.049621	0.31441	1222	478	0.196597	0.863071	817	0	-1	-1	-1	1181.5	0.20668	0.773496	2918	0	-1	-1	-1	0.0994	0.2369	315	0.83906
710	6VXK	A	46	0.0641593	0.275316	1040	588	0.225508	0.868327	801	0	-1	-1	-1	1281	0.222672	0.82243	2882	0	-1	-1	-1	0.1342	0.2805	380	0.996805
711	5W3E	A	102	0.114554	0.281281	1454	329.5	0.140351	0.873563	909	0	-1	-1	-1	3976.5	0.344105	0.787119	4058	0	-1	-1	-1	0.0771	0.4191	116	0.829114
712	6EUV	I	43	0.0959459	0.257246	928	377.5	0.100349	0.991379	1030	0	-1	-1	-1	0	-1	-1	-1	0	-1	-1	-1	0.0898	0.2376	278	-1
713	2R5I	E	37	0.0988372	0.292473	911	589	0.252507	0.893548	787	0	-1	-1	-1	1827	0.301441	0.80598	2519	0	-1	-1	-1	0.1448	0.2799	423	0.840866
714	5N6B	D	8.5	0.0603053	0.240854	982	426	0.179732	0.882629	833	26.5	0.043956	0.857143	259	764.5	0.175276	0.75	3056	249	0.353604	0.785	244	0.1055	0.2761	9	-1
715	2ZSW	G	5	0.061674	0.3	1082	494	0.186845	0.92891	838	0	-1	-1	-1	0	-1	-1	-1	0	-1	-1	-1	0.0606	0.3693	98	0.855591
716	5DF0	B	68.5	0.0817342	0.275779	990	639.5	0.251067	0.864706	831	0	-1	-1	-1	0	-1	-1	-1	0	-1	-1	-1	0.1619	0.2552	528	0.906667
717	4RFT	j	43	0.0549451	0.304878	1119	0	-1	-1	-1	0	-1	-1	-1	0	-1	-1	-1	0	-1	-1	-1	0.0854	0.3978	163	0.834505
718	6AKT	A	46.5	0.0524316	0.270588	1061	327	0.154146	0.868132	843	0	-1	-1	-1	0	-1	-1	-1	0	-1	-1	-1	0.1066	0.3583	223	0.835144
719	6W52	B	60.5	0.0818115	0.286445	978	467	0.181172	0.886957	896	0	-1	-1	-1	0	-1	-1	-1	0	-1	-1	-1	0.1681	0.3763	373	0.855591
720	3VSM	A	98.5	0.0928382	0.298507	1039	694	0.183308	0.89781	1068	0	-1	-1	-1	1981.5	0.335964	0.80057	2427	0	-1	-1	-1	0.2007	0.2804	633	0.839695
721	3VBU	C	79.5	0.0789283	0.309659	2058	336.5	0.127119	0.84375	902	0	-1	-1	-1	0	-1	-1	-1	0	-1	-1	-1	0.0923	0.2675	239	0.835249
722	6SSA	A	8.5	0.0603053	0.240854	982	423.5	0.176023	0.889423	843	26.5	0.043956	0.857143	259	764.5	0.175276	0.75	3056	249	0.353604	0.785	244	0.107	0.2753	276	0.856325
723	3AW0	A	101	0.0636443	0.273664	3521	527	0.207892	0.864	789	0	-1	-1	-1	0	-1	-1	-1	0	-1	-1	-1	0.1273	0.3061	306	0.836422
724	4RQP	M	81.5	0.0797679	0.310734	2050	313	0.153695	0.816754	824	0	-1	-1	-1	0	-1	-1	-1	0	-1	-1	-1	0.0924	0.2799	225	0.838978
725	6CV2	B	65.5	0.0840029	0.256696	921	301	0.145024	0.874286	880	0	-1	-1	-1	0	-1	-1	-1	0	-1	-1	-1	0.1071	0.3389	247	0.837476
726	3V6D	C	40.5	0.131383	0.294048	1040	622	0.20222	0.923913	985	0	-1	-1	-1	0	-1	-1	-1	0	-1	-1	-1	0.176	0.2663	554	0.835783
727	6EUY	A	43	0.0959459	0.257246	928	373	0.102722	0.959016	1017	0	-1	-1	-1	0	-1	-1	-1	0	-1	-1	-1	0.0878	0.2331	277	0.805046
728	4LYL	P	23	0.0147975	0.260274	1211	186.5	0.0722279	0.865854	901	0	-1	-1	-1	0	-1	-1	-1	0	-1	-1	-1	0.0484	0.3291	82	0.806493
729	4CKE	D	63	0.101793	0.286486	1007	1203.5	0.37619	0.877778	720	0	-1	-1	-1	2695.5	0.406974	0.785253	2017	0	-1	-1	-1	0.203	0.232	813	0.847262
730	6IVC	E	116.5	0.038124	0.263419	5945	183	0.0650246	0.916667	943	0	-1	-1	-1	0	-1	-1	-1	0	-1	-1	-1	0.0529	0.2888	114	-1
731	6S9J	A	53.5	0.0683636	0.238579	981	245.5	0.108028	0.858268	882	0	-1	-1	-1	1601	0.2601	0.80046	2707	0	-1	-1	-1	0.0763	0.3075	149	-1
732	2GP1	E	56	0.0611484	0.258675	1024	411.5	0.190847	0.92891	816	0	-1	-1	-1	1075	0.205431	0.814556	2974	0	-1	-1	-1	0.099	0.2829	254	-1
733	5HC1	C	68.5	0.0713106	0.317402	2816	271.5	0.14565	0.837079	845	0	-1	-1	-1	3299	0.392278	0.776381	2960	0	-1	-1	-1	0.099	0.3065	218	0.838648
734	7JN5	F	5225	0.762725	0.778577	26	290.5	0.120518	0.75625	844	0	-1	-1	-1	0	-1	-1	-1	0	-1	-1	-1	0.1015	0.319	220	0.999361
735	5NQ1	A	15.5	0.0251359	0.228395	1310	447.5	0.17271	0.85782	837	0	-1	-1	-1	0	-1	-1	-1	0	-1	-1	-1	0.1111	0.2822	276	0.85687
736	4LSP	G	0	-1	-1	-1	504	0.245681	0.876712	750	0	-1	-1	-1	0	-1	-1	-1	0	-1	-1	-1	0.1065	0.2369	347	0.97931
737	5UU5	G	67.5	0.0747801	0.300885	1025	533	0.231871	0.875	821	0	-1	-1	-1	1149	0.215779	0.790337	2921	0	-1	-1	-1	0.117	0.2184	430	-1
738	2QC2	B	101	0.0401154	0.273664	6212	521.5	0.22549	0.858209	752	1063	0.885185	0.92278	11	4322.5	0.199897	0.807064	10233	1064	0.223834	0.981818	745	0.1192	0.297	305	0.836422
739	6OJ0	O	43	0.0327994	0.300699	1168	280.5	0.106628	0.925	921	0	-1	-1	-1	0	-1	-1	-1	0	-1	-1	-1	0.0887	0.3444	178	0.823268
740	7D1M	B	103	0.0376772	0.289419	6441	495	0.221359	0.88716	773	1325	1	1	0	4362	0.202189	0.802566	10182	1145	1	1	0	0.128	0.3099	304	0.849611
741	3IG9	D	0	-1	-1	-1	144.5	0.0639594	0.863014	912	0	-1	-1	-1	0	-1	-1	-1	0	-1	-1	-1	0.0505	0.3551	75	0.817891
742	3NW8	A	45.5	0.0986883	0.274306	1025	878.5	0.333622	0.881007	717	0	-1	-1	-1	0	-1	-1	-1	0	-1	-1	-1	0.1562	0.2218	607	0.999361
743	7DK7	B	6722	1	1	0	3183	0.73559	0.841004	137	1325	1	1	0	19110	1	1	0	1145	1	1	0	0.074	0.4009	119	0.860703
744	4Z92	C	113.5	0.11979	0.301426	1489	346.5	0.159199	0.874346	858	0	-1	-1	-1	0	-1	-1	-1	0	-1	-1	-1	0.0909	0.2622	257	0.833866
745	6CV3	C	95.5	0.0801342	0.27635	1905	324.5	0.147173	0.883041	855	0	-1	-1	-1	0	-1	-1	-1	0	-1	-1	-1	0.1001	0.3623	211	0.833866
746	6DIZ	B	68	0.112525	0.261682	851	427.5	0.16699	0.868687	832	0	-1	-1	-1	0	-1	-1	-1	0	-1	-1	-1	0.0962	0.2816	245	0.837476
747	5WDU	F	46	0.123522	0.307692	911	561	0.230837	0.873333	835	0	-1	-1	-1	0	-1	-1	-1	0	-1	-1	-1	0.1207	0.2223	449	0.943271
748	4RQP	O	81.5	0.0797679	0.310734	2050	370	0.147793	0.860335	863	0	-1	-1	-1	0	-1	-1	-1	0	-1	-1	-1	0.1012	0.3276	238	0.838339
749	1LW2	A	28.5	0.129828	0.28673	1020	531	0.221671	0.908475	914	95.5	0.235955	0.759036	184	3307.5	0.404637	0.777858	2566	187.5	0.236295	0.806452	374	0.1643	0.2617	518	0.833828
750	5WJN	D	8.5	0.0603053	0.240854	982	415.5	0.169347	0.895	857	26.5	0.043956	0.857143	259	764.5	0.175276	0.75	3056	249	0.353604	0.785	244	0.1	0.2557	274	0.849306
751	3K2P	B	40.5	0.131383	0.294048	1040	294	0.0929773	0.912621	908	0	-1	-1	-1	0	-1	-1	-1	0	-1	-1	-1	0.0681	0.3419	131	0.779765
752	3MED	A	28.5	0.129828	0.28673	1020	612.5	0.256734	0.878963	841	95.5	0.235955	0.759036	184	3307.5	0.404637	0.777858	2566	187.5	0.236295	0.806452	374	0.172	0.2622	552	0.843489
753	4HIY	A	24	0.0240783	0.372093	1243	242.5	0.0820312	0.903226	931	0	-1	-1	-1	452.5	0.0790565	0.776081	3465	0	-1	-1	-1	0.0645	0.2982	133	0.818008
754	5E65	C	73	0.0993702	0.279528	921	523.5	0.207965	0.845324	852	0	-1	-1	-1	0	-1	-1	-1	0	-1	-1	-1	0.1317	0.2528	424	0.929845
755	5RLB	B	103	0.0376772	0.289419	6441	596	0.238866	0.880597	900	1325	1	1	0	4362	0.202189	0.802566	10182	1145	1	1	0	0.1765	0.2586	585	0.802928
756	6PSK	T	31.5	0.0438799	0.296875	1107	202.5	0.0692974	0.818182	951	0	-1	-1	-1	755.5	0.129749	0.822951	3259	0	-1	-1	-1	0.0656	0.279	141	0.859813
757	3VBR	B	79.5	0.0789283	0.309659	2058	377	0.170399	0.906736	834	0	-1	-1	-1	0	-1	-1	-1	0	-1	-1	-1	0.0964	0.2867	237	0.840663
758	5ZUD	B	82.5	0.077368	0.305714	2066	377	0.170399	0.906736	834	0	-1	-1	-1	0	-1	-1	-1	0	-1	-1	-1	0.0964	0.2867	237	0.838339
759	2R07	2	102	0.114554	0.281281	1454	372.5	0.178468	0.888889	824	0	-1	-1	-1	3976.5	0.344105	0.787119	4058	0	-1	-1	-1	0.1013	0.308	255	0.836839
760	1R08	2	102	0.114554	0.281281	1454	372.5	0.178468	0.888889	824	0	-1	-1	-1	3976.5	0.344105	0.787119	4058	0	-1	-1	-1	0.1013	0.308	255	0.836839
761	2R04	2	102	0.114554	0.281281	1454	372.5	0.178468	0.888889	824	0	-1	-1	-1	3976.5	0.344105	0.787119	4058	0	-1	-1	-1	0.1013	0.308	255	0.836839
762	1RUJ	2	102	0.114554	0.281281	1454	372.5	0.178468	0.888889	824	0	-1	-1	-1	3976.5	0.344105	0.787119	4058	0	-1	-1	-1	0.1013	0.308	255	0.836839
763	1RUE	2	102	0.114554	0.281281	1454	372.5	0.178468	0.888889	824	0	-1	-1	-1	3976.5	0.344105	0.787119	4058	0	-1	-1	-1	0.1013	0.308	255	0.836839
764	4FSJ	C	43.5	0.049621	0.31441	1222	498	0.202677	0.861789	800	0	-1	-1	-1	1181.5	0.20668	0.773496	2918	0	-1	-1	-1	0.0952	0.236	309	0.857052
765	1MEC	3	78	0.109668	0.302424	1668	331.5	0.149614	0.870787	858	0	-1	-1	-1	0	-1	-1	-1	0	-1	-1	-1	0.0959	0.2551	62	-1
766	3LOB	B	43.5	0.049621	0.31441	1222	431	0.186265	0.876106	837	0	-1	-1	-1	1181.5	0.20668	0.773496	2918	0	-1	-1	-1	0.0975	0.2318	18	-1
767	2H1L	W	23	0.0624093	0.298611	1090	317.5	0.116458	0.846154	896	0	-1	-1	-1	0	-1	-1	-1	0	-1	-1	-1	0.0939	0.323	199	0.820755
768	4YX7	B	22.5	0.0401167	0.268293	1166	163	0.0630722	0.925373	916	0	-1	-1	-1	0	-1	-1	-1	0	-1	-1	-1	0.0415	0.3419	67	0.81278
769	4GXU	E	69.5	0.0918221	0.28764	949	418	0.200378	0.876033	816	0	-1	-1	-1	0	-1	-1	-1	0	-1	-1	-1	0.1333	0.304	325	0.947305
770	1RJY	D	5	0.061674	0.3	1082	479	0.180437	0.913462	845	0	-1	-1	-1	0	-1	-1	-1	0	-1	-1	-1	0.0082	0.5114	8	0.855591
771	1VPS	C	28	0.0653451	0.301695	1067	418	0.189605	0.860262	810	0	-1	-1	-1	0	-1	-1	-1	0	-1	-1	-1	0.0899	0.2375	285	0.877685
772	6I2K	A	87.5	0.0790614	0.314655	2074	339	0.189474	0.864629	816	0	-1	-1	-1	0	-1	-1	-1	0	-1	-1	-1	0.1058	0.2927	290	0.844933
773	5N6B	A	8.5	0.0603053	0.240854	982	414.5	0.179191	0.841629	817	26.5	0.043956	0.857143	259	764.5	0.175276	0.75	3056	249	0.353604	0.785	244	0.1055	0.2761	9	-1
774	4GXU	I	69.5	0.0918221	0.28764	949	418	0.200378	0.876033	816	0	-1	-1	-1	0	-1	-1	-1	0	-1	-1	-1	0.1344	0.309	325	0.947305
775	3KLH	A	40.5	0.131383	0.294048	1040	614	0.198738	0.923077	995	0	-1	-1	-1	0	-1	-1	-1	0	-1	-1	-1	0.1777	0.2692	558	0.820204
776	5XS4	B	100.5	0.069261	0.288262	2128	315.5	0.136852	0.848485	858	0	-1	-1	-1	0	-1	-1	-1	0	-1	-1	-1	0.0914	0.3446	203	0.834505
777	6LHK	B	89.5	0.116532	0.293103	1494	394.5	0.160542	0.85567	840	0	-1	-1	-1	0	-1	-1	-1	0	-1	-1	-1	0.0978	0.2825	245	0.837476
778	6YA2	C	106	0.167418	0.304094	698	298.5	0.11068	0.897638	903	0	-1	-1	-1	0	-1	-1	-1	0	-1	-1	-1	0.0772	0.2895	173	0.923323
779	4QBB	C	99	0.0928209	0.302243	1911	229	0.0981535	0.90991	918	0	-1	-1	-1	0	-1	-1	-1	0	-1	-1	-1	0.0741	0.3138	157	0.853892
780	6P4G	M	33.5	0.0367762	0.30719	1125	235.5	0.115884	0.920635	875	0	-1	-1	-1	0	-1	-1	-1	0	-1	-1	-1	0.0663	0.3054	143	0.730351
781	6BT3	J	45	0.0895307	0.315522	992	592	0.254709	0.865854	787	0	-1	-1	-1	0	-1	-1	-1	0	-1	-1	-1	0.1472	0.2658	460	0.838978
782	4U1H	A	18	0.0506608	0.252747	1089	452	0.174286	0.875598	841	27	0.0679245	0.857143	244	790	0.16866	0.754738	3117	192	0.337054	0.729469	241	0.1081	0.2782	277	0.859425
783	2BBV	A	46.5	0.0375084	0.299465	1306	474	0.18797	0.881057	837	0	-1	-1	-1	1138	0.208541	0.801344	2962	0	-1	-1	-1	0.0971	0.2435	308	0.829238
784	6X29	B	6722	1	1	0	3781	0.871821	0.871821	0	1325	1	1	0	19110	1	1	0	1145	1	1	0	0.9979	0.9979	972	0.860703
785	2WR2	A	42.5	0.0786676	0.299191	1040	790	0.306496	0.879265	712	0	-1	-1	-1	0	-1	-1	-1	0	-1	-1	-1	0.1631	0.2724	490	0.942492
786	4RF0	B	24	0.0254826	0.311321	1189	129	0.0590031	0.773333	908	61	0.10566	0.717949	226	402	0.0707254	0.782235	3511	227	0.0700954	0.775229	2193	0.0431	0.3277	75	0.706897
787	5FA2	A	49	0.119339	0.301818	841	473	0.208687	0.840304	796	0	-1	-1	-1	0	-1	-1	-1	0	-1	-1	-1	0.1106	0.2523	336	0.937013
788	6NIJ	A	0	-1	-1	-1	579	0.233835	0.865574	824	0	-1	-1	-1	0	-1	-1	-1	0	-1	-1	-1	0.0801	0.3853	140	0.951309
789	1NCQ	B	102	0.114554	0.281281	1454	372.5	0.177778	0.906404	832	0	-1	-1	-1	3976.5	0.344105	0.787119	4058	0	-1	-1	-1	0.1017	0.3091	255	0.836839
790	2NY1	A	68	0.102583	0.274704	849	442.5	0.192564	0.834711	807	0	-1	-1	-1	0	-1	-1	-1	0	-1	-1	-1	0.1038	0.2553	305	0.993639
791	5YS2	E	60	0.115607	0.285714	927	295.5	0.100671	0.921053	929	0	-1	-1	-1	0	-1	-1	-1	0	-1	-1	-1	0.0997	0.4008	173	-1
792	1VPS	A	28	0.0653451	0.301695	1067	421	0.17765	0.841629	826	0	-1	-1	-1	0	-1	-1	-1	0	-1	-1	-1	0.0883	0.2336	285	0.877685
793	3WHE	D	63.5	0.0922965	0.274298	913	820	0.302198	0.859375	708	0	-1	-1	-1	0	-1	-1	-1	0	-1	-1	-1	0.1124	0.3314	226	0.944478
794	7C01	A	6722	1	1	0	439.5	0.128431	0.829114	862	1325	1	1	0	19110	1	1	0	1145	1	1	0	0.1686	0.8246	215	-1
795	4RS5	D	81.5	0.0797679	0.310734	2050	280.5	0.12299	0.878378	909	0	-1	-1	-1	0	-1	-1	-1	0	-1	-1	-1	0.1002	0.3092	221	0.840866
796	7C2I	A	103	0.0376772	0.289419	6441	317.5	0.153705	0.893617	905	1325	1	1	0	4362	0.202189	0.802566	10182	1145	1	1	0	0.0994	0.2495	298	0.840688
797	5THR	G	40	0.0623229	0.275862	1093	169.5	0.0712136	0.845238	913	150.5	0.367089	0.768212	165	1213	0.233175	0.775374	2795	182	0.0835509	0.766467	1365	0.0715	0.434	98	0.833866
798	5THR	H	40	0.0623229	0.275862	1093	169.5	0.0712136	0.845238	913	150.5	0.367089	0.768212	165	1213	0.233175	0.775374	2795	182	0.0835509	0.766467	1365	0.0715	0.434	98	0.833866
799	6UYE	C	0	-1	-1	-1	366.5	0.156463	0.860963	842	0	-1	-1	-1	0	-1	-1	-1	0	-1	-1	-1	0.0791	0.4036	132	0.934743
800	4GMS	C	83	0.0997067	0.285714	888	469.5	0.199241	0.857143	809	0	-1	-1	-1	0	-1	-1	-1	0	-1	-1	-1	0.1374	0.3221	316	0.945048
801	6CRW	C	5230	0.763508	0.779376	26	2631	0.629567	0.842045	297	1063	0.885185	0.92278	11	10394	0.731453	0.787904	282	1064	0.223834	0.981818	745	0.9083	0.8306	1068	-1
802	5DS5	E	20	0.0140078	0.219512	1203	185	0.0828283	0.942529	903	0	-1	-1	-1	0	-1	-1	-1	0	-1	-1	-1	0.0605	0.3549	94	0.764856
803	4F5X	F	48	0.0668151	0.278638	1024	584	0.221014	0.884058	828	0	-1	-1	-1	0	-1	-1	-1	0	-1	-1	-1	0.1375	0.2776	397	0.83758
804	3JTT	G	30	0.0499266	0.253731	1094	473	0.176974	0.894231	843	0	-1	-1	-1	0	-1	-1	-1	0	-1	-1	-1	0.0985	0.2596	9	-1
805	4LSQ	G	0	-1	-1	-1	488	0.196858	0.852	832	0	-1	-1	-1	0	-1	-1	-1	0	-1	-1	-1	0.1043	0.2319	344	0.909779
806	5UDD	I	65	0.0921429	0.288591	953	677.5	0.207725	0.906367	898	0	-1	-1	-1	0	-1	-1	-1	0	-1	-1	-1	0.218	0.4191	448	0.855045
807	4FTB	B	43.5	0.049621	0.31441	1222	527.5	0.206136	0.856574	792	0	-1	-1	-1	1181.5	0.20668	0.773496	2918	0	-1	-1	-1	0.0215	0.5947	21	0.842202
808	6VKN	A	46	0.123522	0.307692	911	599.5	0.226913	0.886598	846	0	-1	-1	-1	0	-1	-1	-1	0	-1	-1	-1	0.1363	0.2486	441	0.998083
809	3P06	A	68.5	0.113306	0.292793	1055	261.5	0.109733	0.891473	919	0	-1	-1	-1	0	-1	-1	-1	0	-1	-1	-1	0.091	0.3172	189	0.84269
810	1HHG	D	8.5	0.0603053	0.240854	982	457	0.177203	0.864486	830	26.5	0.043956	0.857143	259	764.5	0.175276	0.75	3056	249	0.353604	0.785	244	0.1036	0.2723	275	0.853053
811	5JER	E	0	-1	-1	-1	341.5	0.133649	0.87037	893	0	-1	-1	-1	0	-1	-1	-1	0	-1	-1	-1	0.0997	0.2898	234	0.838339
812	1RTI	A	28.5	0.129828	0.28673	1020	580	0.25	0.892216	858	95.5	0.235955	0.759036	184	3307.5	0.404637	0.777858	2566	187.5	0.236295	0.806452	374	0.1708	0.2658	542	0.828787
813	1F15	C	27	0.0364855	0.331081	1195	271	0.111324	0.878788	910	0	-1	-1	-1	617	0.109244	0.777174	3375	0	-1	-1	-1	0.0989	0.3938	191	0.836514
814	4N9F	q	6	0.00560224	0.216216	1391	0	-1	-1	-1	0	-1	-1	-1	0	-1	-1	-1	0	-1	-1	-1	0.1124	0.28	170	-1
815	5WSN	C	44	0.0588235	0.304862	3183	818	0.314832	0.901042	715	0	-1	-1	-1	0	-1	-1	-1	0	-1	-1	-1	0.1629	0.2714	74	-1
816	3FOA	D	75	0.10084	0.285714	924	648	0.266187	0.850575	764	0	-1	-1	-1	2142.5	0.323416	0.801559	2466	0	-1	-1	-1	0.1528	0.2628	476	-1
817	6OUS	D	63	0.0851216	0.265033	949	557.5	0.209591	0.900763	864	0	-1	-1	-1	0	-1	-1	-1	0	-1	-1	-1	0.1657	0.3474	404	0.856869
818	7CHK	C	73	0.0608836	0.298942	1478	369	0.126066	0.93007	912	0	-1	-1	-1	2806	0.411591	0.784662	2092	0	-1	-1	-1	0.0916	0.2973	215	0.837061
819	2C36	B	32.5	0.0691685	0.305195	1051	376.5	0.139834	0.888889	916	0	-1	-1	-1	0	-1	-1	-1	0	-1	-1	-1	0.09	0.2368	274	0.942134
820	6MTL	A	18	0.0506608	0.252747	1089	480	0.182252	0.905213	837	27	0.0679245	0.857143	244	790	0.16866	0.754738	3117	192	0.337054	0.729469	241	0.1055	0.2756	276	0.859593
821	4GMS	E	83	0.0997067	0.285714	888	469	0.18394	0.864035	843	0	-1	-1	-1	0	-1	-1	-1	0	-1	-1	-1	0.1386	0.3241	316	0.945048
822	4RQP	I	81.5	0.0797679	0.310734	2050	313	0.153695	0.816754	824	0	-1	-1	-1	0	-1	-1	-1	0	-1	-1	-1	0.1056	0.3653	223	0.838978
823	2WZP	R	72	0.0700074	0.32646	1066	642	0.247887	0.901024	772	0	-1	-1	-1	0	-1	-1	-1	0	-1	-1	-1	0.1246	0.2639	375	0.836722
824	2H1L	X	23	0.0624093	0.298611	1090	299	0.116012	0.870504	904	0	-1	-1	-1	0	-1	-1	-1	0	-1	-1	-1	0.0995	0.3314	199	0.820755
825	6NPI	A	0	0	0	1914	198.5	0.0626186	0.956522	985	0	-1	-1	-1	0	-1	-1	-1	0	-1	-1	-1	0.0655	0.269	140	0.835346
826	5EQS	A	49	0.038014	0.295181	1123	308.5	0.129159	0.862745	869	0	-1	-1	-1	0	-1	-1	-1	0	-1	-1	-1	0.0772	0.2758	192	0.830094
827	5W1M	Q	53.5	0.0683636	0.238579	981	204.5	0.0859903	0.89899	936	0	-1	-1	-1	1601	0.2601	0.80046	2707	0	-1	-1	-1	0.0729	0.3057	151	0.942459
828	1AGC	A	18	0.0506608	0.252747	1089	427.5	0.176583	0.847926	825	27	0.0679245	0.857143	244	790	0.16866	0.754738	3117	192	0.337054	0.729469	241	0.1082	0.2773	276	0.858868
829	6XGQ	D	21.5	0.0246343	0.283186	1186	511.5	0.194016	0.918455	870	0	-1	-1	-1	0	-1	-1	-1	0	-1	-1	-1	0.1262	0.2732	353	0.83131
830	6AN2	A	40.5	0.131383	0.294048	1040	581	0.239077	0.897833	890	0	-1	-1	-1	0	-1	-1	-1	0	-1	-1	-1	0.1735	0.2626	555	0.809264
831	6NU0	A	30	0.040832	0.258537	1093	252	0.0872151	0.946237	916	0	-1	-1	-1	0	-1	-1	-1	0	-1	-1	-1	0.0655	0.348	119	0.828115
832	3JBE	2	65.5	0.107562	0.263627	1464	385.5	0.169363	0.894472	852	264	0.222222	0.776786	559	3751.5	0.365157	0.799512	3898	0	-1	-1	-1	0.104	0.2758	267	0.837061
833	6DIS	A	49	0.038014	0.295181	1123	298.5	0.1381	0.875776	860	0	-1	-1	-1	0	-1	-1	-1	0	-1	-1	-1	0.083	0.2867	199	0.818966
834	4WF8	A	61	0.0594059	0.314516	1065	296.5	0.129503	0.898649	879	0	-1	-1	-1	0	-1	-1	-1	0	-1	-1	-1	0.0809	0.2913	192	0.830094
835	5Z7D	A	33.5	0.0647098	0.246819	1106	669	0.23871	0.883959	792	0	-1	-1	-1	0	-1	-1	-1	0	-1	-1	-1	0.134	0.2625	395	0.831949
836	4PR5	A	18	0.0506608	0.252747	1089	443.5	0.170755	0.909548	861	27	0.0679245	0.857143	244	790	0.16866	0.754738	3117	192	0.337054	0.729469	241	0.104	0.2744	276	0.86014
837	2X53	V	0	-1	-1	-1	488	0.20878	0.835938	769	0	-1	-1	-1	0	-1	-1	-1	0	-1	-1	-1	0.1197	0.2965	298	0.822519
838	2R5K	C	24.5	0.0829164	0.309333	1024	624.5	0.261353	0.87037	755	0	-1	-1	-1	0	-1	-1	-1	0	-1	-1	-1	0.1444	0.2792	419	0.836709
839	5FLX	g	34.5	0.0525915	0.248201	1034	0	-1	-1	-1	108	0.232394	0.758621	197	913.5	0.15535	0.789809	3206	112.5	0.195219	0.844828	193	0.0886	0.2858	314	-1
840	2OC7	C	85	0.0837017	0.318743	2502	281	0.0985366	0.926606	916	0	-1	-1	-1	0	-1	-1	-1	0	-1	-1	-1	0.0703	0.2853	151	0.8377
841	5JZI	F	8.5	0.0603053	0.240854	982	341.5	0.157645	0.834171	854	26.5	0.043956	0.857143	259	764.5	0.175276	0.75	3056	249	0.353604	0.785	244	0.0062	0.3747	10	0.851757
842	5CPZ	B	28	0.0653451	0.301695	1067	415	0.17412	0.859155	838	0	-1	-1	-1	0	-1	-1	-1	0	-1	-1	-1	0.0948	0.2551	280	0.875595
843	1S7Q	A	5	0.061674	0.3	1082	430.5	0.170616	0.882353	851	0	-1	-1	-1	0	-1	-1	-1	0	-1	-1	-1	0.1025	0.2651	276	0.854952
844	2QQP	E	47.5	0.126871	0.285256	779	670	0.277385	0.853261	764	0	-1	-1	-1	2047.5	0.353806	0.797861	2347	0	-1	-1	-1	0.1384	0.2227	517	0.838339
845	2FZ3	A	14.5	0.0443131	0.248963	1113	442	0.176695	0.872642	835	0	-1	-1	-1	0	-1	-1	-1	0	-1	-1	-1	0.1069	0.2793	276	0.86014
846	5JQ3	A	43	0.117862	0.276158	783	390	0.184314	0.850679	799	60.5	0.157895	0.777778	212	929.5	0.141785	0.790795	3282	264	0.198601	0.743455	524	0.0963	0.2677	263	0.985951
847	6EUY	B	43	0.0959459	0.257246	928	373	0.103448	0.959016	1009	0	-1	-1	-1	0	-1	-1	-1	0	-1	-1	-1	0.0978	0.2591	267	0.805508
848	1XR8	A	18	0.0506608	0.252747	1089	475	0.177757	0.903382	845	27	0.0679245	0.857143	244	790	0.16866	0.754738	3117	192	0.337054	0.729469	241	0.1073	0.2793	276	0.862857
849	6AMO	A	40.5	0.131383	0.294048	1040	591	0.22079	0.928814	946	0	-1	-1	-1	0	-1	-1	-1	0	-1	-1	-1	0.1731	0.2623	555	0.809264
850	1JMA	A	32.5	0.0691685	0.305195	1051	332.5	0.155807	0.901639	876	0	-1	-1	-1	0	-1	-1	-1	0	-1	-1	-1	0.0617	0.3519	100	0.952468
851	6BT3	K	45	0.0895307	0.315522	992	589	0.255148	0.850746	782	0	-1	-1	-1	0	-1	-1	-1	0	-1	-1	-1	0.1485	0.2653	469	0.838978
852	5KD7	F	8.5	0.0579926	0.266212	1052	433	0.170455	0.891089	854	0	-1	-1	-1	0	-1	-1	-1	0	-1	-1	-1	0.0092	0.4012	9	0.845
853	3JTT	A	30	0.0499266	0.253731	1094	428.5	0.172023	0.905473	857	0	-1	-1	-1	0	-1	-1	-1	0	-1	-1	-1	0.0985	0.2596	9	-1
854	5J7O	F	24	0.0243346	0.347826	1223	778.5	0.267319	0.867725	849	0	-1	-1	-1	0	-1	-1	-1	0	-1	-1	-1	0.1549	0.2193	622	0.834505
855	4PRD	A	16	0.0501845	0.242857	1075	451.5	0.176695	0.872642	835	0	-1	-1	-1	0	-1	-1	-1	0	-1	-1	-1	0.108	0.2825	275	0.849127
856	7JZ0	A	103	0.0376772	0.289419	6441	295	0.151515	0.854922	896	1325	1	1	0	4362	0.202189	0.802566	10182	1145	1	1	0	0.1007	0.2458	299	0.829501
857	3ZZ4	A	113	0.102698	0.261538	1508	367.5	0.147	0.90184	837	0	-1	-1	-1	0	-1	-1	-1	0	-1	-1	-1	0.0719	0.2567	181	0.833227
858	6KU9	A	62.5	0.0752831	0.270335	1083	653.5	0.256637	0.845481	787	0	-1	-1	-1	0	-1	-1	-1	0	-1	-1	-1	0.1261	0.2152	487	0.835783
859	4UW8	C	63	0.133623	0.297101	1013	609.5	0.237443	0.896552	805	0	-1	-1	-1	3274.5	0.40473	0.784091	2557	0	-1	-1	-1	0.1767	0.3466	401	0.837516
860	1SVA	3	35	0.0570571	0.250825	1029	424.5	0.211864	0.855513	799	0	-1	-1	-1	0	-1	-1	-1	0	-1	-1	-1	0.1013	0.2189	342	0.835783
861	5VF3	V	29.5	0.0172549	0.282051	1197	131	0.0594758	0.842857	922	0	-1	-1	-1	314	0.0472973	0.83871	3631	0	-1	-1	-1	0.0447	0.2981	79	0.795527
862	2B0F	A	102	0.114554	0.281281	1454	376.5	0.148445	0.880952	829	0	-1	-1	-1	3976.5	0.344105	0.787119	4058	0	-1	-1	-1	0.0732	0.2637	182	0.734185
863	5D74	B	45	0.0482389	0.29717	1094	359	0.161322	0.878307	840	0	-1	-1	-1	0	-1	-1	-1	0	-1	-1	-1	0.103	0.3155	234	0.833227
864	5HGA	A	8.5	0.0603053	0.240854	982	403.5	0.166352	0.884422	859	26.5	0.043956	0.857143	259	764.5	0.175276	0.75	3056	249	0.353604	0.785	244	0.1071	0.2757	274	0.854952
865	2ECS	A	24.5	0.00941176	0.1875	1211	131.5	0.0433468	0.843137	941	0	-1	-1	-1	0	-1	-1	-1	0	-1	-1	-1	0.0478	0.4242	60	0.714103
866	3J22	A	79.5	0.0789283	0.309659	2058	326	0.161576	0.877005	828	0	-1	-1	-1	0	-1	-1	-1	0	-1	-1	-1	0.1053	0.3637	218	0.837683
867	6IAT	A	69	0.0659259	0.268882	1019	493	0.227561	0.922794	831	0	-1	-1	-1	1444.5	0.233163	0.809566	2791	0	-1	-1	-1	0.1356	0.2888	55	-1
868	3RJ2	X	14.5	0.0192012	0.229358	1193	291	0.101202	0.855932	880	0	-1	-1	-1	396	0.0764249	0.778364	3481	0	-1	-1	-1	0.0792	0.4384	133	0.830671
869	7JQC	D	21	0.0103627	0.378378	1314	287.5	0.119626	0.955224	936	0	-1	-1	-1	0	-1	-1	-1	0	-1	-1	-1	0.0566	0.2974	101	0.83131
870	4WSX	E	39	0.0622155	0.29078	1036	430.5	0.193579	0.847107	817	0	-1	-1	-1	0	-1	-1	-1	0	-1	-1	-1	0.1396	0.3246	319	0.998722
871	6KDN	A	42.5	0.127763	0.277843	1002	610.5	0.224208	0.904918	926	0	-1	-1	-1	0	-1	-1	-1	0	-1	-1	-1	0.1749	0.2658	553	0.808934
872	3SU4	A	93	0.0837541	0.307525	2450	291	0.147117	0.87574	837	0	-1	-1	-1	0	-1	-1	-1	0	-1	-1	-1	0.0849	0.301	192	0.814534
873	1BAI	A	9	0.00308483	0.206897	1916	224.5	0.0896414	0.873786	901	0	-1	-1	-1	1694	0.297703	0.76414	2604	0	-1	-1	-1	0.0588	0.2901	124	0.866374
874	7K45	B	6722	1	1	0	458	0.139881	0.83432	839	1325	1	1	0	19110	1	1	0	1145	1	1	0	0.0725	0.4377	103	0.788498
875	3LAM	A	28.5	0.129828	0.28673	1020	597	0.188576	0.934109	1020	95.5	0.235955	0.759036	184	3307.5	0.404637	0.777858	2566	187.5	0.236295	0.806452	374	0.1715	0.2618	553	0.841885
876	5WKO	U	55.5	0.0864826	0.257019	913	418	0.197729	0.856557	813	0	-1	-1	-1	0	-1	-1	-1	0	-1	-1	-1	0.1164	0.3426	171	-1
877	4PRA	A	16	0.0501845	0.242857	1075	485.5	0.178776	0.877934	833	0	-1	-1	-1	0	-1	-1	-1	0	-1	-1	-1	0.1077	0.2815	276	0.86014
878	2YGC	C	56	0.0888889	0.289044	966	717.5	0.255481	0.893805	847	0	-1	-1	-1	1795	0.2909	0.803571	2566	0	-1	-1	-1	0.151	0.2398	534	0.841092
879	6W5J	A	33	0.0605337	0.275862	1960	316.5	0.12537	0.907143	873	20	0.0150943	1	261	3470	0.383917	0.783069	3144	77	0.17284	0.807692	191	0.0763	0.3043	170	0.847337
880	6BEH	B	56	0.0888889	0.289044	966	724.5	0.261238	0.885057	831	0	-1	-1	-1	1795	0.2909	0.803571	2566	0	-1	-1	-1	0.1526	0.2361	544	0.836422
881	6LZG	B	6722	1	1	0	469	0.133858	0.839506	854	1325	1	1	0	19110	1	1	0	1145	1	1	0	0.1683	0.821	195	0.986581
882	1MVB	C	47	0.0157539	0.3	1263	289	0.113706	0.88189	858	0	-1	-1	-1	0	-1	-1	-1	0	-1	-1	-1	0.0625	0.3357	129	0.775949
883	5YNN	A	125	0.0367528	0.295775	6505	336.5	0.166976	0.9	878	0	-1	-1	-1	0	-1	-1	-1	0	-1	-1	-1	0.0986	0.2475	295	0.841395
884	5XCO	A	36.5	0.0355212	0.275449	1128	318	0.107872	0.902439	906	0	-1	-1	-1	0	-1	-1	-1	0	-1	-1	-1	0.0829	0.3299	170	0.795208
885	2RMU	1	102	0.114554	0.281281	1454	344.5	0.173004	0.892157	848	0	-1	-1	-1	3976.5	0.344105	0.787119	4058	0	-1	-1	-1	0.1066	0.309	273	0.829114
886	4N43	C	86.5	0.0786802	0.306497	2050	311.5	0.140097	0.843023	863	0	-1	-1	-1	0	-1	-1	-1	0	-1	-1	-1	0.0933	0.2958	223	0.835144
887	1FNW	E	50.5	0.0511841	0.313084	1095	277.5	0.130895	0.824242	874	0	-1	-1	-1	0	-1	-1	-1	0	-1	-1	-1	0.0908	0.2719	221	0.842884
888	6NHR	E	64.5	0.0922965	0.274298	913	446	0.205177	0.832685	786	0	-1	-1	-1	0	-1	-1	-1	0	-1	-1	-1	0.1386	0.3216	317	1
889	5VIY	E	46	0.123522	0.307692	911	542.5	0.219048	0.903571	875	0	-1	-1	-1	0	-1	-1	-1	0	-1	-1	-1	0.0784	0.4063	214	-1
890	5C94	A	115.5	0.0411756	0.274491	5842	249.5	0.0901804	0.9375	902	0	-1	-1	-1	0	-1	-1	-1	0	-1	-1	-1	0.0618	0.3227	116	0.732439
891	6LKA	A	84.5	0.0801305	0.312147	2050	310	0.139881	0.909677	853	0	-1	-1	-1	0	-1	-1	-1	0	-1	-1	-1	0.0717	0.2622	181	0.857641
892	5EWN	A	62	0.111644	0.271667	860	470.5	0.185185	0.884956	854	0	-1	-1	-1	0	-1	-1	-1	0	-1	-1	-1	0.1146	0.2659	321	0.856869
893	2NY3	A	68	0.102583	0.274704	849	432	0.190386	0.878261	831	0	-1	-1	-1	0	-1	-1	-1	0	-1	-1	-1	0.1086	0.2658	305	0.998083
894	5WKH	F	8.5	0.0603053	0.240854	982	463.5	0.183126	0.892523	829	26.5	0.043956	0.857143	259	764.5	0.175276	0.75	3056	249	0.353604	0.785	244	0.1038	0.2726	274	0.833227
895	5CFC	C	102.5	0.118017	0.292398	1516	388.5	0.173871	0.905	841	0	-1	-1	-1	0	-1	-1	-1	0	-1	-1	-1	0.1104	0.2893	258	0.8377
896	7BQ9	B	78	0.0854271	0.290244	983	174	0.0716332	0.862069	960	0	-1	-1	-1	1537.5	0.252254	0.788872	2791	0	-1	-1	-1	0.0845	0.3387	153	0.833866
897	6IIC	B	102	0.142565	0.27609	709	429	0.170048	0.888889	837	0	-1	-1	-1	2928	0.419481	0.786391	2031	0	-1	-1	-1	0.0948	0.2717	250	0.834505
898	4DKR	C	0	-1	-1	-1	490	0.192484	0.893617	856	0	-1	-1	-1	0	-1	-1	-1	0	-1	-1	-1	0.1092	0.2514	339	0.940964
899	6Y9L	C	106	0.167418	0.304094	698	331	0.124635	0.853333	877	0	-1	-1	-1	0	-1	-1	-1	0	-1	-1	-1	0.0891	0.2978	197	0.92524
900	6OPQ	E	59.5	0.129077	0.268786	749	543	0.208108	0.878327	847	0	-1	-1	-1	0	-1	-1	-1	0	-1	-1	-1	0.0802	0.4079	127	1
901	4K7F	D	8.5	0.0603053	0.240854	982	422	0.172676	0.892157	850	26.5	0.043956	0.857143	259	764.5	0.175276	0.75	3056	249	0.353604	0.785	244	0.1064	0.2742	275	0.853053
902	1LW0	A	28.5	0.129828	0.28673	1020	583.5	0.226933	0.925424	908	95.5	0.235955	0.759036	184	3307.5	0.404637	0.777858	2566	187.5	0.236295	0.806452	374	0.1619	0.2646	512	0.831754
903	5F6J	G	49.5	0.0550595	0.260563	1060	399	0.192737	0.828	824	0	-1	-1	-1	0	-1	-1	-1	0	-1	-1	-1	0.1019	0.233	210	-1
904	4Q4W	2	74	0.110493	0.286303	1545	367.5	0.166667	0.921466	865	0	-1	-1	-1	0	-1	-1	-1	0	-1	-1	-1	0.102	0.2861	264	0.831047
905	6XGQ	B	21.5	0.0246343	0.283186	1186	447	0.190736	0.893617	866	0	-1	-1	-1	0	-1	-1	-1	0	-1	-1	-1	0.1233	0.2716	353	0.83131
906	1A9E	A	18	0.0506608	0.252747	1089	465	0.176638	0.898551	846	27	0.0679245	0.857143	244	790	0.16866	0.754738	3117	192	0.337054	0.729469	241	0.1001	0.2619	277	0.857508
907	4UO5	C	88	0.115502	0.291188	794	451.5	0.198292	0.842742	806	0	-1	-1	-1	0	-1	-1	-1	0	-1	-1	-1	0.1389	0.3233	317	0.929335
908	6OUU	C	50.5	0.082744	0.293233	1015	601.5	0.241048	0.854489	822	0	-1	-1	-1	0	-1	-1	-1	0	-1	-1	-1	0.1517	0.2547	485	0.835783
909	4JQX	A	18	0.0506608	0.252747	1089	464	0.179463	0.861751	825	27	0.0679245	0.857143	244	790	0.16866	0.754738	3117	192	0.337054	0.729469	241	0.1079	0.2806	276	0.858876
910	6GSH	B	49.5	0.0787402	0.28777	1107	609	0.245748	0.857567	839	0	-1	-1	-1	0	-1	-1	-1	0	-1	-1	-1	0.1452	0.2276	530	0.827565
911	6PWU	C	54.5	0.124832	0.29108	851	739.5	0.278232	0.901857	845	0	-1	-1	-1	0	-1	-1	-1	0	-1	-1	-1	0.1722	0.2473	216	-1
912	6MZI	B	90.5	0.0802701	0.269182	1871	259.5	0.118692	0.819355	915	0	-1	-1	-1	0	-1	-1	-1	0	-1	-1	-1	0.1061	0.3438	240	0.837476
913	2Q6D	C	115.5	0.0411756	0.274491	5842	527	0.19981	0.897436	817	0	-1	-1	-1	0	-1	-1	-1	0	-1	-1	-1	0.1169	0.2858	302	0.8413
914	2R5I	N	37	0.0988372	0.292473	911	579.5	0.248852	0.852201	771	0	-1	-1	-1	1827	0.301441	0.80598	2519	0	-1	-1	-1	0.1418	0.2762	423	0.840866
915	5VMC	E	69.5	0.0918221	0.28764	949	407	0.203036	0.856	804	0	-1	-1	-1	0	-1	-1	-1	0	-1	-1	-1	0.1289	0.2985	321	0.930952
916	6NHP	E	63.5	0.0922965	0.274298	913	442	0.196783	0.855967	814	0	-1	-1	-1	0	-1	-1	-1	0	-1	-1	-1	0.1387	0.3226	317	1
917	1HRV	1	102	0.114554	0.281281	1454	367	0.192643	0.892377	810	0	-1	-1	-1	3976.5	0.344105	0.787119	4058	0	-1	-1	-1	0.1072	0.3094	40	-1
918	3J91	1	85	0.0791185	0.313754	2070	308	0.152047	0.886364	850	0	-1	-1	-1	0	-1	-1	-1	0	-1	-1	-1	0.1057	0.3686	218	0.840866
919	3J26	K	77	0.0697523	0.320359	1200	600.5	0.279008	0.870166	767	0	-1	-1	-1	2093	0.326245	0.808431	2384	0	-1	-1	-1	0.1374	0.2281	362	-1
920	3UBJ	I	55.5	0.0864826	0.257019	913	458	0.198473	0.83871	800	0	-1	-1	-1	0	-1	-1	-1	0	-1	-1	-1	0.1284	0.3019	320	0.947305
921	4N5Y	M	50	0.0894661	0.274336	934	426	0.194156	0.861925	822	0	-1	-1	-1	0	-1	-1	-1	0	-1	-1	-1	0.135	0.3142	324	0.94791
922	1DLH	A	50.5	0.0281182	0.278571	1247	309.5	0.133005	0.912162	867	78.5	0.159259	0.728814	211	777	0.129804	0.775076	3271	215	0.300866	0.803468	289	0.0751	0.2779	180	0.995527
923	4U5W	D	13	0.00451977	0.275862	1741	229.5	0.0906461	0.87037	929	0	-1	-1	-1	0	-1	-1	-1	0	-1	-1	-1	0.0847	0.3415	160	0.83131
924	6D8W	D	45	0.0979681	0.292842	917	758	0.303857	0.882514	697	0	-1	-1	-1	0	-1	-1	-1	0	-1	-1	-1	0.1754	0.3166	443	0.861058
925	2QUX	K	30.5	0.0239567	0.292453	1188	345	0.112805	0.917355	863	0	-1	-1	-1	0	-1	-1	-1	0	-1	-1	-1	0.0677	0.3481	122	0.81963
926	1H8T	A	120	0.105475	0.26626	1500	331.5	0.166197	0.850962	857	0	-1	-1	-1	0	-1	-1	-1	0	-1	-1	-1	0.1162	0.3196	289	0.832484
927	6C2M	A	38.5	0.0353574	0.300654	1148	325	0.129032	0.874172	872	0	-1	-1	-1	0	-1	-1	-1	0	-1	-1	-1	0.0838	0.3001	191	0.839822
928	5JW4	E	49	0.0894661	0.274336	934	452.5	0.205153	0.839844	792	0	-1	-1	-1	0	-1	-1	-1	0	-1	-1	-1	0.1357	0.3178	206	-1
929	4WSX	U	39	0.0622155	0.29078	1036	441.5	0.199241	0.850202	807	0	-1	-1	-1	0	-1	-1	-1	0	-1	-1	-1	0.139	0.3235	319	0.998722
930	5XOR	B	23.5	0.0540746	0.259124	1039	186	0.0664024	0.893333	934	0	-1	-1	-1	0	-1	-1	-1	0	-1	-1	-1	0.0643	0.4039	101	0.811502
931	2AXG	A	18	0.0506608	0.252747	1089	411.5	0.172053	0.874396	845	27	0.0679245	0.857143	244	790	0.16866	0.754738	3117	192	0.337054	0.729469	241	0.107	0.278	276	0.859593
932	5W6G	A	59	0.0919037	0.269807	904	452	0.195261	0.811024	801	0	-1	-1	-1	0	-1	-1	-1	0	-1	-1	-1	0.1296	0.2947	326	0.953077
933	1HPZ	A	40.5	0.131383	0.294048	1040	544	0.230644	0.907051	915	0	-1	-1	-1	0	-1	-1	-1	0	-1	-1	-1	0.177	0.2685	556	0.833842
934	1GAV	5	31.5	0.0134831	0.264706	1267	0	-1	-1	-1	0	-1	-1	-1	0	-1	-1	-1	0	-1	-1	-1	0.0734	0.3583	129	0.740434
935	1GAV	d	31.5	0.0134831	0.264706	1267	0	-1	-1	-1	0	-1	-1	-1	0	-1	-1	-1	0	-1	-1	-1	0.0723	0.3598	129	0.740434
936	1GAV	g	31.5	0.0134831	0.264706	1267	0	-1	-1	-1	0	-1	-1	-1	0	-1	-1	-1	0	-1	-1	-1	0.0723	0.3598	129	0.740434
937	4XRC	D	39.5	0.0616389	0.329457	1121	327.5	0.122959	0.864865	893	0	-1	-1	-1	0	-1	-1	-1	0	-1	-1	-1	0.0911	0.3095	208	0.856869
938	1GAV	P	31.5	0.0134831	0.264706	1267	292	0.111449	0.88	862	0	-1	-1	-1	0	-1	-1	-1	0	-1	-1	-1	0.0627	0.3252	129	0.740434
939	5HJ3	K	43	0.117862	0.276158	783	281.5	0.107283	0.879032	892	60.5	0.157895	0.777778	212	929.5	0.141785	0.790795	3282	264	0.198601	0.743455	524	0.0958	0.3221	203	0.837061
940	4FMJ	D	24	0.0762963	0.298551	1005	438	0.180344	0.904306	839	0	-1	-1	-1	0	-1	-1	-1	0	-1	-1	-1	0.0886	0.2441	271	0.838339
941	6C2M	C	38.5	0.0353574	0.300654	1148	300	0.140594	0.865854	846	0	-1	-1	-1	0	-1	-1	-1	0	-1	-1	-1	0.07	0.2619	191	0.843697
942	5THR	N	0	-1	-1	-1	249.5	0.086785	0.916667	918	0	-1	-1	-1	0	-1	-1	-1	0	-1	-1	-1	0.0783	0.4026	127	0.848562
943	3J7G	E	45	0.0895307	0.315522	992	571	0.244015	0.830721	767	0	-1	-1	-1	0	-1	-1	-1	0	-1	-1	-1	0.1427	0.2733	421	0.840866
944	4DG1	A	40.5	0.131383	0.294048	1040	578.5	0.2083	0.935484	974	0	-1	-1	-1	0	-1	-1	-1	0	-1	-1	-1	0.1649	0.2542	549	0.83583
945	5KEM	F	43	0.117862	0.276158	783	290.5	0.120188	0.853333	915	60.5	0.157895	0.777778	212	929.5	0.141785	0.790795	3282	264	0.198601	0.743455	524	0.0743	0.4295	107	0.840895
946	6P4H	M	33.5	0.0367762	0.30719	1125	212	0.0918866	0.903846	919	0	-1	-1	-1	0	-1	-1	-1	0	-1	-1	-1	0.0675	0.3027	143	0.730351
947	3REW	D	8.5	0.0603053	0.240854	982	417	0.173745	0.821918	817	26.5	0.043956	0.857143	259	764.5	0.175276	0.75	3056	249	0.353604	0.785	244	0.1006	0.2624	271	0.853053
948	2R5H	M	29	0.0871795	0.29602	963	511	0.238356	0.847403	787	0	-1	-1	-1	0	-1	-1	-1	0	-1	-1	-1	0.1398	0.2644	419	-1
949	6ZLZ	C	20	0.0755556	0.294798	1004	460.5	0.217996	0.886792	813	0	-1	-1	-1	0	-1	-1	-1	0	-1	-1	-1	0.1227	0.2623	358	-1
950	1ZDJ	A	47	0.0157539	0.3	1263	309	0.113706	0.88189	858	0	-1	-1	-1	0	-1	-1	-1	0	-1	-1	-1	0.063	0.3372	129	0.775949
951	6IIC	A	102	0.142565	0.27609	709	266.5	0.0974212	0.822581	923	0	-1	-1	-1	2928	0.419481	0.786391	2031	0	-1	-1	-1	0.0934	0.3668	188	0.736741
952	4HS3	A	5	0.061674	0.3	1082	446.5	0.170293	0.891089	855	0	-1	-1	-1	0	-1	-1	-1	0	-1	-1	-1	0.1029	0.2662	276	0.856508
953	4UO5	E	88	0.115502	0.291188	794	456	0.193246	0.872881	830	0	-1	-1	-1	0	-1	-1	-1	0	-1	-1	-1	0.1382	0.3225	318	0.93044
954	6DTX	A	40.5	0.131383	0.294048	1040	515.5	0.193651	0.907063	991	0	-1	-1	-1	0	-1	-1	-1	0	-1	-1	-1	0.1691	0.2603	546	0.861721
955	4L1R	A	45.5	0.0986883	0.274306	1025	877.5	0.318221	0.879433	746	0	-1	-1	-1	0	-1	-1	-1	0	-1	-1	-1	0.1671	0.2425	608	0.953659
956	6V8X	A	46	0.123522	0.307692	911	572.5	0.236702	0.892977	829	0	-1	-1	-1	0	-1	-1	-1	0	-1	-1	-1	0.1126	0.2082	439	0.944411
957	5VU4	C	63.5	0.0922965	0.274298	913	471	0.209012	0.848249	786	0	-1	-1	-1	0	-1	-1	-1	0	-1	-1	-1	0.1384	0.3232	317	0.931548
958	4R4H	A	36.5	0.13405	0.255814	664	451.5	0.18641	0.867521	855	0	-1	-1	-1	0	-1	-1	-1	0	-1	-1	-1	0.106	0.2342	220	-1
959	3UBE	A	55.5	0.0864826	0.257019	913	417.5	0.190566	0.848739	822	0	-1	-1	-1	0	-1	-1	-1	0	-1	-1	-1	0.1327	0.3047	323	0.931507
960	4N5Y	a	50	0.0894661	0.274336	934	382.5	0.185915	0.842553	830	0	-1	-1	-1	0	-1	-1	-1	0	-1	-1	-1	0.1127	0.4532	177	0.954268
961	6Y9M	A	114.5	0.163625	0.31746	770	364	0.131579	0.888158	874	0	-1	-1	-1	0	-1	-1	-1	0	-1	-1	-1	0.0838	0.2841	195	0.759413
962	2R5J	L	25	0.0758769	0.280423	1019	643.5	0.272045	0.865672	731	0	-1	-1	-1	0	-1	-1	-1	0	-1	-1	-1	0.1431	0.2786	417	0.840866
963	4LVH	D	60	0.0865455	0.256466	911	279.5	0.126074	0.835443	889	0	-1	-1	-1	0	-1	-1	-1	0	-1	-1	-1	0.0863	0.2753	222	0.856869
964	6VMS	B	32.5	0.0227729	0.283333	1373	616.5	0.233141	0.852113	754	0	-1	-1	-1	0	-1	-1	-1	0	-1	-1	-1	0.1054	0.2374	339	0.833121
965	1UGI	B	23	0.0147975	0.260274	1211	191.5	0.0742625	0.879518	900	0	-1	-1	-1	0	-1	-1	-1	0	-1	-1	-1	0.0556	0.4383	83	0.810312
966	2R5J	H	25	0.0758769	0.280423	1019	571.5	0.253001	0.861635	765	0	-1	-1	-1	0	-1	-1	-1	0	-1	-1	-1	0.1431	0.2784	417	0.840866
967	5WTE	B	86.5	0.0998847	0.289855	1706	393.5	0.158358	0.915254	846	0	-1	-1	-1	4245.5	0.373967	0.792223	3768	0	-1	-1	-1	0.0971	0.303	217	0.834505
968	1REV	B	28.5	0.129828	0.28673	1020	465.5	0.175862	0.864407	924	95.5	0.235955	0.759036	184	3307.5	0.404637	0.777858	2566	187.5	0.236295	0.806452	374	0.1272	0.2446	412	0.835783
969	6C22	C	42.5	0.0556391	0.277154	1063	365	0.152399	0.830769	868	0	-1	-1	-1	1123	0.18052	0.809143	3047	0	-1	-1	-1	0.1036	0.2756	275	0.433472
970	6X47	A	40.5	0.131383	0.294048	1040	559	0.18652	0.940711	1023	0	-1	-1	-1	0	-1	-1	-1	0	-1	-1	-1	0.1669	0.2562	547	0.859671
971	4P1U	A	43	0.0959459	0.257246	928	294.5	0.107843	0.901639	898	0	-1	-1	-1	0	-1	-1	-1	0	-1	-1	-1	0.0704	0.2827	158	0.816885
972	1BBT	2	57	0.0538143	0.301325	1389	387.5	0.15475	0.918605	849	0	-1	-1	-1	0	-1	-1	-1	0	-1	-1	-1	0.0825	0.2759	210	0.832061
973	4U01	G	54	0.0847761	0.304394	2417	262	0.127451	0.896552	875	0	-1	-1	-1	0	-1	-1	-1	0	-1	-1	-1	0.0793	0.2928	182	0.807255
974	6TIT	A	24	0.065233	0.233933	1006	648	0.268561	0.904321	767	0	-1	-1	-1	0	-1	-1	-1	0	-1	-1	-1	0.1371	0.2539	432	0.942169
975	4JAN	G	0	-1	-1	-1	280.5	0.133267	0.892617	849	0	-1	-1	-1	0	-1	-1	-1	0	-1	-1	-1	0.1002	0.3272	206	0.984026
976	6UH6	A	65.5	0.112892	0.26489	859	336	0.187919	0.827004	806	0	-1	-1	-1	0	-1	-1	-1	0	-1	-1	-1	0.1054	0.2837	297	0.848254
977	6ACY	A	100.5	0.0838544	0.305221	1972	266	0.146176	0.867816	859	0	-1	-1	-1	0	-1	-1	-1	0	-1	-1	-1	0.1077	0.3605	223	0.838339
978	3S13	A	45.5	0.0999271	0.301762	917	387	0.176358	0.906863	845	0	-1	-1	-1	0	-1	-1	-1	0	-1	-1	-1	0.1205	0.3408	277	0.953077
979	6CDI	2	46	0.123522	0.307692	911	568.5	0.21796	0.856164	855	0	-1	-1	-1	0	-1	-1	-1	0	-1	-1	-1	0.0742	0.4002	113	-1
980	2WR7	A	44.5	0.08	0.301299	1065	753.5	0.302498	0.867374	704	0	-1	-1	-1	0	-1	-1	-1	0	-1	-1	-1	0.1559	0.27	473	0.891007
981	6MT6	A	18	0.0506608	0.252747	1089	421	0.176414	0.851852	827	27	0.0679245	0.857143	244	790	0.16866	0.754738	3117	192	0.337054	0.729469	241	0.1076	0.2806	276	0.85696
982	2FTE	D	56	0.0611484	0.258675	1024	488	0.196135	0.890351	807	0	-1	-1	-1	1075	0.205431	0.814556	2974	0	-1	-1	-1	0.1029	0.268	280	0.378906
983	1YKS	A	36.5	0.070494	0.28115	2806	493.5	0.221631	0.87108	841	0	-1	-1	-1	3689	0.233413	0.790081	7646	0	-1	-1	-1	0.1323	0.2456	431	0.837476
984	6X5C	D	59.5	0.129077	0.268786	749	487.5	0.20444	0.859922	824	0	-1	-1	-1	0	-1	-1	-1	0	-1	-1	-1	0.1181	0.264	350	1
985	5E6I	C	8.5	0.0603053	0.240854	982	303.5	0.133333	0.883436	917	26.5	0.043956	0.857143	259	764.5	0.175276	0.75	3056	249	0.353604	0.785	244	0.0975	0.3228	9	-1
986	4CC8	E	0	-1	-1	-1	351	0.172613	0.908629	840	0	-1	-1	-1	0	-1	-1	-1	0	-1	-1	-1	0.0318	0.8771	208	-1
987	4CC8	D	0	-1	-1	-1	351	0.172613	0.908629	840	0	-1	-1	-1	0	-1	-1	-1	0	-1	-1	-1	0.0318	0.8771	208	-1
988	6URM	C	0	-1	-1	-1	254.5	0.135875	0.817647	853	0	-1	-1	-1	0	-1	-1	-1	0	-1	-1	-1	0.1075	0.344	210	0.859425
989	6LHA	A	89.5	0.116532	0.293103	1494	331	0.181118	0.817391	808	0	-1	-1	-1	0	-1	-1	-1	0	-1	-1	-1	0.1055	0.2951	283	0.848254
990	3M6S	K	58	0.0770833	0.281013	1045	419.5	0.198292	0.836	804	0	-1	-1	-1	0	-1	-1	-1	0	-1	-1	-1	0.1291	0.2972	171	-1
991	4NWV	A	38.5	0.0763994	0.295322	980	557.5	0.234082	0.925926	798	129	0.229927	0.797468	195	1061	0.191818	0.777553	3020	154.5	0.380435	0.739437	134	0.1245	0.2682	355	0.845393
992	5VJ6	E	46	0.123522	0.307692	911	586.5	0.24488	0.88141	811	0	-1	-1	-1	0	-1	-1	-1	0	-1	-1	-1	0.0707	0.3753	211	-1
993	6Q3K	A	8.5	0.0603053	0.240854	982	440	0.167142	0.862745	849	26.5	0.043956	0.857143	259	764.5	0.175276	0.75	3056	249	0.353604	0.785	244	0.1077	0.2769	275	0.824761
994	2ZSV	C	5	0.061674	0.3	1082	439	0.183381	0.897196	833	0	-1	-1	-1	0	-1	-1	-1	0	-1	-1	-1	0.0973	0.25	277	0.857599
995	1BEV	2	97	0.0752649	0.289733	2026	385	0.166344	0.891192	841	261	0.181818	0.84375	699	3571	0.353961	0.771192	3838	74	0.174797	0.843137	195	0.1013	0.3218	244	0.835669
996	4JTV	K	55.5	0.0864826	0.257019	913	414	0.193945	0.82996	810	0	-1	-1	-1	0	-1	-1	-1	0	-1	-1	-1	0.1311	0.3002	161	-1
997	1S1W	B	28.5	0.129828	0.28673	1020	464.5	0.162692	0.884259	958	95.5	0.235955	0.759036	184	3307.5	0.404637	0.777858	2566	187.5	0.236295	0.806452	374	0.1308	0.2535	404	0.835783
998	3KK1	A	28.5	0.129828	0.28673	1020	618	0.203484	0.934545	988	95.5	0.235955	0.759036	184	3307.5	0.404637	0.777858	2566	187.5	0.236295	0.806452	374	0.1765	0.2672	555	0.792573
999	3KQU	B	54	0.0847761	0.304394	2417	608	0.248425	0.893204	802	0	-1	-1	-1	0	-1	-1	-1	0	-1	-1	-1	0.1291	0.2396	437	-1
1000	5DF0	A	68.5	0.0817342	0.275779	990	603	0.230511	0.86478	875	0	-1	-1	-1	0	-1	-1	-1	0	-1	-1	-1	0.1624	0.2575	528	0.870725
1001	2XYQ	A	101	0.0401154	0.273664	6212	317	0.160298	0.868687	875	1063	0.885185	0.92278	11	4322.5	0.199897	0.807064	10233	1064	0.223834	0.981818	745	0.0985	0.2505	287	0.825237
1002	6QD7	A	43	0.117862	0.276158	783	376	0.179337	0.888889	819	60.5	0.157895	0.777778	212	929.5	0.141785	0.790795	3282	264	0.198601	0.743455	524	0.074	0.4341	108	0.892494
1003	6XC7	A	6722	1	1	0	430.5	0.127345	0.786585	849	1325	1	1	0	19110	1	1	0	1145	1	1	0	0.1681	0.825	193	0.841534
1004	2R5K	A	24.5	0.0829164	0.309333	1024	621.5	0.259944	0.872671	759	0	-1	-1	-1	0	-1	-1	-1	0	-1	-1	-1	0.1424	0.2738	419	0.836709
1005	6UTD	A	56	0.0538966	0.29249	1120	472.5	0.190693	0.904762	865	0	-1	-1	-1	0	-1	-1	-1	0	-1	-1	-1	0.1092	0.2511	340	0.983627
1006	2VRS	A	66	0.0542399	0.244828	1019	350.5	0.145366	0.91411	862	0	-1	-1	-1	0	-1	-1	-1	0	-1	-1	-1	0.0841	0.2933	205	0.81893
1007	3SDL	D	24	0.0268611	0.259259	1168	239.5	0.101278	0.880342	900	106	0.213235	0.828571	202	405.5	0.0860961	0.780886	3462	78	0.204348	0.770492	169	0.0649	0.2717	151	0.83131
1008	4Y5Z	L	48	0.0566289	0.295139	1213	320	0.133464	0.871795	863	0	-1	-1	-1	0	-1	-1	-1	0	-1	-1	-1	0.088	0.3205	192	0.859425
1009	6T40	C	135	0.082197	0.271589	1841	317.5	0.146947	0.865169	870	0	-1	-1	-1	0	-1	-1	-1	0	-1	-1	-1	0.1009	0.3199	243	0.825846
1010	4N5Z	C	56	0.0901876	0.274725	931	430.5	0.196004	0.827309	802	0	-1	-1	-1	0	-1	-1	-1	0	-1	-1	-1	0.136	0.3157	324	0.94791
1011	3GUT	B	43	0.135942	0.279673	775	472.5	0.189013	0.918552	853	108	0.237383	0.760479	368	2658.5	0.400358	0.791685	2210	265	0.232687	0.781395	507	0.1264	0.336	312	-1
1012	6HBL	K	100.5	0.103143	0.261224	1502	0	-1	-1	-1	0	-1	-1	-1	0	-1	-1	-1	0	-1	-1	-1	0.1041	0.3478	224	0.834505
1013	6GML	I	22.5	0.0201238	0.245283	1186	165	0.0734127	0.804348	916	0	-1	-1	-1	0	-1	-1	-1	0	-1	-1	-1	0.2368	0.1787	171	-1
1014	6HBH	B	100.5	0.103143	0.261224	1502	241	0.142857	0.791444	849	0	-1	-1	-1	0	-1	-1	-1	0	-1	-1	-1	0.1053	0.3011	238	0.834505
1015	6HBL	r	100.5	0.103143	0.261224	1502	241	0.142857	0.791444	849	0	-1	-1	-1	0	-1	-1	-1	0	-1	-1	-1	0.0918	0.3365	218	0.834505
1016	4YD0	A	43	0.0959459	0.257246	928	315	0.119565	0.909774	879	0	-1	-1	-1	0	-1	-1	-1	0	-1	-1	-1	0.0719	0.2901	161	0.802455
1017	4BH0	E	37	0.100073	0.298701	917	434.5	0.192703	0.88412	836	0	-1	-1	-1	0	-1	-1	-1	0	-1	-1	-1	0.1348	0.3124	320	0.931507
1018	4JTX	A	55.5	0.0864826	0.257019	913	424	0.199052	0.836653	804	0	-1	-1	-1	0	-1	-1	-1	0	-1	-1	-1	0.131	0.2989	161	-1
1019	5GQL	A	32.5	0.0287563	0.307692	1261	332	0.158548	0.907104	864	0	-1	-1	-1	0	-1	-1	-1	0	-1	-1	-1	0.1064	0.3073	247	0.835006
1020	4P9D	B	27	0.0285494	0.330357	1184	179.5	0.0725338	0.892857	950	0	-1	-1	-1	492	0.0799792	0.812665	3472	0	-1	-1	-1	0.0668	0.3197	135	0.818575
1021	1UGI	A	23	0.0147975	0.260274	1211	185	0.0536246	0.915254	948	0	-1	-1	-1	0	-1	-1	-1	0	-1	-1	-1	0.0547	0.4279	83	0.80598
1022	6Z0V	C	79.5	0.101952	0.287462	1785	670.5	0.23301	0.868421	829	0	-1	-1	-1	3480.5	0.336127	0.784994	4503	0	-1	-1	-1	0.1266	0.2247	452	0.811028
1023	2W4Y	C	0	-1	-1	-1	316.5	0.11292	0.909836	861	0	-1	-1	-1	0	-1	-1	-1	0	-1	-1	-1	0.0612	0.3478	122	0.787065
1024	5CR2	B	28	0.0176651	0.280488	1220	196.5	0.0851703	0.913978	905	0	-1	-1	-1	0	-1	-1	-1	0	-1	-1	-1	0.062	0.3722	108	0.835144
1025	4N5Y	S	50	0.0894661	0.274336	934	420.5	0.187675	0.877729	842	0	-1	-1	-1	0	-1	-1	-1	0	-1	-1	-1	0.1137	0.4569	177	0.954268
1026	6LB1	C	65.5	0.0768314	0.269874	1201	344	0.13346	0.89172	892	0	-1	-1	-1	0	-1	-1	-1	0	-1	-1	-1	0.096	0.3056	222	0.831949
1027	5FT1	A	43	0.0439883	0.32967	1182	349	0.140318	0.887574	900	0	-1	-1	-1	938	0.150576	0.79567	3166	0	-1	-1	-1	0.1025	0.3084	6	-1
1028	5ETX	D	38.5	0.0353574	0.300654	1148	297.5	0.123288	0.845638	873	0	-1	-1	-1	0	-1	-1	-1	0	-1	-1	-1	0.0832	0.2985	187	0.827775
1029	3DX6	A	18	0.0506608	0.252747	1089	472	0.177926	0.899038	843	27	0.0679245	0.857143	244	790	0.16866	0.754738	3117	192	0.337054	0.729469	241	0.1079	0.2769	276	0.859593
1030	3VBH	B	79.5	0.0789283	0.309659	2058	416	0.155683	0.900552	866	0	-1	-1	-1	0	-1	-1	-1	0	-1	-1	-1	0.0982	0.2838	245	0.840663
1031	5VF3	O	29.5	0.0172549	0.282051	1197	116.5	0.0563948	0.811594	924	0	-1	-1	-1	314	0.0472973	0.83871	3631	0	-1	-1	-1	0.1297	0.2244	456	0.795527
1032	4O4G	B	40.5	0.131383	0.294048	1040	459.5	0.199307	0.894942	897	0	-1	-1	-1	0	-1	-1	-1	0	-1	-1	-1	0.1187	0.2179	428	0.838113
1033	6O3H	K	18	0.0317337	0.322835	1165	204.5	0.101594	0.822581	880	0	-1	-1	-1	361	0.0715018	0.772853	3541	0	-1	-1	-1	0.0686	0.3124	145	0.822817
1034	3KLF	I	40.5	0.131383	0.294048	1040	595.5	0.221411	0.90099	930	0	-1	-1	-1	0	-1	-1	-1	0	-1	-1	-1	-1	-1	0.80095	0.945619
1035	4N5Z	Q	50	0.0894661	0.274336	934	407.5	0.193396	0.854167	820	0	-1	-1	-1	0	-1	-1	-1	0	-1	-1	-1	0.1136	0.4516	177	0.94791
1036	3MGT	G	8.5	0.0603053	0.240854	982	444	0.173004	0.883495	846	26.5	0.043956	0.857143	259	764.5	0.175276	0.75	3056	249	0.353604	0.785	244	0.1061	0.2751	275	0.853053
1037	6X4A	A	40.5	0.131383	0.294048	1040	548	0.165385	0.938865	1071	0	-1	-1	-1	0	-1	-1	-1	0	-1	-1	-1	0.1694	0.2612	547	0.852184
1038	2IUM	A	78.5	0.115169	0.293381	865	372.5	0.165834	0.860104	808	0	-1	-1	-1	965.5	0.203694	0.777884	2957	0	-1	-1	-1	0.087	0.29	211	0.837476
1039	4Y5Z	x	48	0.0566289	0.295139	1213	0	-1	-1	-1	0	-1	-1	-1	0	-1	-1	-1	0	-1	-1	-1	0.0901	0.3583	192	0.85623
1040	1BMV	2	47.5	0.15162	0.261905	611	557	0.225717	0.880866	804	0	-1	-1	-1	3273	0.425599	0.789212	2059	0	-1	-1	-1	0.1127	0.2295	374	0.8377
1041	5KAQ	C	66.5	0.0922965	0.274298	913	850	0.326723	0.850123	652	0	-1	-1	-1	0	-1	-1	-1	0	-1	-1	-1	0.1835	0.3181	213	-1
1042	6X5C	C	40	0.0623229	0.275862	1093	191.5	0.0724346	0.847059	909	150.5	0.367089	0.768212	165	1213	0.233175	0.775374	2795	182	0.0835509	0.766467	1365	0.0702	0.454	96	0.833866
1043	6OHY	D	74	0.114304	0.293132	934	525.5	0.202228	0.893939	903	0	-1	-1	-1	0	-1	-1	-1	0	-1	-1	-1	0.0652	0.3584	120	0.944411
1044	6OHY	C	74	0.114304	0.293132	934	519	0.203433	0.890977	899	0	-1	-1	-1	0	-1	-1	-1	0	-1	-1	-1	0.1129	0.2052	447	0.944411
1045	6CF5	C	50	0.0894661	0.274336	934	455.5	0.201905	0.851406	801	0	-1	-1	-1	0	-1	-1	-1	0	-1	-1	-1	0.1359	0.3125	323	0.947879
1046	1VPS	B	28	0.0653451	0.301695	1067	429	0.189293	0.876106	820	0	-1	-1	-1	0	-1	-1	-1	0	-1	-1	-1	0.1006	0.2581	289	0.877685
1047	6F6N	A	43	0.117862	0.276158	783	388	0.176528	0.90099	829	60.5	0.157895	0.777778	212	929.5	0.141785	0.790795	3282	264	0.198601	0.743455	524	0.0948	0.265	253	0.964419
1048	5VTY	C	63.5	0.0922965	0.274298	913	464	0.186616	0.828452	822	0	-1	-1	-1	0	-1	-1	-1	0	-1	-1	-1	0.1392	0.3236	317	0.93044
1049	4RFT	p	43	0.0549451	0.304878	1119	0	-1	-1	-1	0	-1	-1	-1	0	-1	-1	-1	0	-1	-1	-1	0.086	0.3984	163	0.834505
1050	4HXD	A	12	0.00842105	0.275862	1842	142.5	0.0630722	0.826667	908	71.5	0.188192	0.836066	210	1798	0.32658	0.780854	2412	66	0.173554	0.763636	187	0.0513	0.3895	75	0.706897
1051	4Y5Z	N	48	0.0566289	0.295139	1213	333	0.133727	0.860759	859	0	-1	-1	-1	0	-1	-1	-1	0	-1	-1	-1	0.0882	0.3571	192	0.859425
1052	5UDD	H	65	0.0921429	0.288591	953	693	0.214225	0.932836	899	0	-1	-1	-1	0	-1	-1	-1	0	-1	-1	-1	0.2205	0.4232	451	0.855045
1053	4JU0	E	55.5	0.0864826	0.257019	913	441	0.202677	0.821705	788	0	-1	-1	-1	0	-1	-1	-1	0	-1	-1	-1	0.1281	0.2966	321	0.930399
1054	6RRT	A	47	0.0157539	0.3	1263	311	0.113706	0.888889	859	0	-1	-1	-1	0	-1	-1	-1	0	-1	-1	-1	0.0672	0.3464	128	0.398438
1055	4Z5V	A	27	0.0386043	0.278075	1160	223.5	0.104902	0.862903	896	0	-1	-1	-1	0	-1	-1	-1	0	-1	-1	-1	0.074	0.2937	157	0.837429
1056	6LS9	C	18	0.0340227	0.267016	1308	339	0.15348	0.92	874	0	-1	-1	-1	670.5	0.168204	0.724895	3164	0	-1	-1	-1	0.0871	0.2699	240	0.965411
1057	1LUZ	A	22.5	0.018677	0.315789	1209	171	0.0577689	0.90625	940	0	-1	-1	-1	348	0.0470374	0.751037	3607	0	-1	-1	-1	0.0454	0.3363	82	0.740325
1058	1SJ4	P	22.5	0.0459337	0.268722	1101	143	0.0702106	0.864198	916	148	0.33642	0.741497	177	702	0.141153	0.759563	3207	131	0.262537	0.794643	227	0.058	0.3025	95	0.713099
1059	6PPD	b	40	0.0558912	0.264286	1044	348	0.155797	0.851485	902	0	-1	-1	-1	923.5	0.180015	0.8	3048	0	-1	-1	-1	0.1146	0.277	300	0.840229
1060	2FSY	D	56	0.0611484	0.258675	1024	495	0.198068	0.899123	807	0	-1	-1	-1	1075	0.205431	0.814556	2974	0	-1	-1	-1	0.1032	0.2676	280	0.827476
1061	3M6S	I	58	0.0770833	0.281013	1045	407	0.199048	0.822835	796	0	-1	-1	-1	0	-1	-1	-1	0	-1	-1	-1	0.1291	0.2972	171	-1
1062	6HBK	c	100.5	0.103143	0.261224	1502	253	0.140133	0.844828	875	0	-1	-1	-1	0	-1	-1	-1	0	-1	-1	-1	0.1041	0.3478	224	0.834505
1063	5ETX	C	38.5	0.0353574	0.300654	1148	337.5	0.138751	0.838323	842	0	-1	-1	-1	0	-1	-1	-1	0	-1	-1	-1	0.0765	0.2778	193	0.846588
1064	4Y5Z	P	48	0.0566289	0.295139	1213	329	0.134446	0.878205	863	0	-1	-1	-1	0	-1	-1	-1	0	-1	-1	-1	0.0892	0.3188	194	0.858876
1065	4PDW	A	102	0.114554	0.281281	1454	325	0.165094	0.888325	863	0	-1	-1	-1	3976.5	0.344105	0.787119	4058	0	-1	-1	-1	0.1065	0.3071	274	0.841076
1066	5MUZ	A	96	0.127807	0.295115	1313	209	0.0774648	0.939024	912	0	-1	-1	-1	4214.5	0.390131	0.803994	3453	0	-1	-1	-1	0.0568	0.3856	93	0.796166
1067	4Y5Z	u	48	0.0566289	0.295139	1213	0	-1	-1	-1	0	-1	-1	-1	0	-1	-1	-1	0	-1	-1	-1	0.0888	0.3562	193	0.859425
1068	2GDT	A	101	0.0401154	0.273664	6212	184.5	0.0901804	0.891089	897	1063	0.885185	0.92278	11	4322.5	0.199897	0.807064	10233	1064	0.223834	0.981818	745	0.0632	0.317	116	0.729712
1069	6HBK	T	100.5	0.103143	0.261224	1502	244	0.13918	0.83908	875	0	-1	-1	-1	0	-1	-1	-1	0	-1	-1	-1	0.1041	0.3477	224	0.834505
1070	6CF5	A	50	0.0894661	0.274336	934	456	0.203438	0.841897	794	0	-1	-1	-1	0	-1	-1	-1	0	-1	-1	-1	0.1364	0.3125	324	0.948485
1071	5YS2	B	60	0.115607	0.285714	927	257	0.0909962	0.863636	934	0	-1	-1	-1	0	-1	-1	-1	0	-1	-1	-1	0.0997	0.4008	173	-1
1072	1A1N	A	18	0.0506608	0.252747	1089	460	0.178606	0.882075	835	27	0.0679245	0.857143	244	790	0.16866	0.754738	3117	192	0.337054	0.729469	241	0.1024	0.2702	276	0.86014
1073	2RS3	1	102	0.114554	0.281281	1454	353	0.17782	0.885714	836	0	-1	-1	-1	3976.5	0.344105	0.787119	4058	0	-1	-1	-1	0.1072	0.3089	273	0.865231
1074	6AKS	C	100	0.0844707	0.303311	1956	303.5	0.134779	0.882716	899	0	-1	-1	-1	0	-1	-1	-1	0	-1	-1	-1	0.0878	0.2579	240	0.834289
1075	5KEQ	E	45	0.0895307	0.315522	992	636	0.262599	0.889222	797	0	-1	-1	-1	0	-1	-1	-1	0	-1	-1	-1	0.1193	0.2057	482	0.838978
1076	6GSH	C	49.5	0.0787402	0.28777	1107	537	0.24721	0.818182	813	0	-1	-1	-1	0	-1	-1	-1	0	-1	-1	-1	0.144	0.2252	534	0.824324
1077	1QZ8	B	101	0.0401154	0.273664	6212	252.5	0.0942249	0.877358	881	1063	0.885185	0.92278	11	4322.5	0.199897	0.807064	10233	1064	0.223834	0.981818	745	0.0626	0.3449	110	0.833333
1078	4Y5Z	F	48	0.0566289	0.295139	1213	323.5	0.132353	0.870968	865	0	-1	-1	-1	0	-1	-1	-1	0	-1	-1	-1	0.0892	0.3227	192	0.859425
1079	4RFT	N	43	0.0549451	0.304878	1119	332.5	0.122651	0.918519	876	0	-1	-1	-1	0	-1	-1	-1	0	-1	-1	-1	0.0861	0.3951	163	0.834505
1080	5TOK	A	63	0.0851216	0.265033	949	644.5	0.192691	0.899225	946	0	-1	-1	-1	0	-1	-1	-1	0	-1	-1	-1	0.215	0.3912	123	-1
1081	5RMJ	B	103	0.0376772	0.289419	6441	571.5	0.228112	0.873846	920	1325	1	1	0	4362	0.202189	0.802566	10182	1145	1	1	0	0.1744	0.2604	572	0.808832
1082	6NHP	C	63.5	0.0922965	0.274298	913	436	0.195652	0.855372	816	0	-1	-1	-1	0	-1	-1	-1	0	-1	-1	-1	0.1331	0.3163	317	1
1083	3UBN	K	55.5	0.0864826	0.257019	913	433	0.207364	0.813688	769	0	-1	-1	-1	0	-1	-1	-1	0	-1	-1	-1	0.1278	0.2953	319	0.932618
1084	6TY1	E	45	0.0971512	0.2949	918	438	0.205374	0.826255	783	0	-1	-1	-1	0	-1	-1	-1	0	-1	-1	-1	0.1387	0.3227	320	0.860064
1085	1W44	C	73	0.0593093	0.290441	1060	418	0.178338	0.876147	853	0	-1	-1	-1	874.5	0.164528	0.775801	3132	0	-1	-1	-1	0.1132	0.2741	304	0.84735
1086	5XN1	A	42.5	0.127763	0.277843	1002	625.5	0.206565	0.905263	964	0	-1	-1	-1	0	-1	-1	-1	0	-1	-1	-1	0.178	0.2717	551	0.804396
1087	5WJL	G	8.5	0.0603053	0.240854	982	450	0.172316	0.938462	867	26.5	0.043956	0.857143	259	764.5	0.175276	0.75	3056	249	0.353604	0.785	244	0.0966	0.2545	274	0.849306
1088	5W9J	J	1569	0.299862	0.372014	282	1117.5	0.323363	0.847458	765	0	-1	-1	-1	0	-1	-1	-1	0	-1	-1	-1	0.4839	0.6319	726	0.860064
1089	1RTL	B	93	0.0837541	0.307525	2450	269.5	0.10284	0.913043	906	0	-1	-1	-1	0	-1	-1	-1	0	-1	-1	-1	0.068	0.2769	153	0.82951
1090	6ASW	A	40.5	0.131383	0.294048	1040	586.5	0.243781	0.890909	876	0	-1	-1	-1	0	-1	-1	-1	0	-1	-1	-1	0.1715	0.2602	555	0.809264
1091	4U4I	B	36.5	0.0241692	0.299065	1217	224.5	0.0895522	0.882353	903	0	-1	-1	-1	596	0.092511	0.811364	3419	0	-1	-1	-1	0.0778	0.3584	121	0.761364
1092	1EV1	2	114	0.116129	0.29478	1503	346.5	0.162344	0.862245	845	0	-1	-1	-1	0	-1	-1	-1	0	-1	-1	-1	0.1011	0.313	254	0.836839
1093	6N1W	C	46	0.123522	0.307692	911	590	0.220779	0.897887	871	0	-1	-1	-1	0	-1	-1	-1	0	-1	-1	-1	0.1169	0.2101	453	0.943271
1094	3UYX	B	55.5	0.0864826	0.257019	913	295	0.133851	0.841463	867	0	-1	-1	-1	0	-1	-1	-1	0	-1	-1	-1	0.0944	0.2998	212	0.859425
1095	2VVD	A	37.5	0.0575916	0.284133	1066	282	0.113412	0.877863	883	0	-1	-1	-1	991	0.180591	0.784292	3022	0	-1	-1	-1	0.0891	0.3807	161	0.801969
1096	4JUJ	E	69.5	0.0918221	0.28764	949	457	0.200189	0.8583	812	0	-1	-1	-1	0	-1	-1	-1	0	-1	-1	-1	0.1379	0.3177	165	-1
1097	1H7Z	C	45	0.0557594	0.331878	1134	271	0.141294	0.840237	836	0	-1	-1	-1	0	-1	-1	-1	0	-1	-1	-1	0.0777	0.2817	191	-1
1098	5XGR	H	1664	0.324003	0.387124	233	378	0.132425	0.883117	873	311.5	0.478916	0.823834	139	4555	0.494588	0.772181	1727	327.5	0.328244	0.821656	236	0.1531	0.6694	198	0.893293
1099	4N9F	P	36	0.0248062	0.316832	1189	116.5	0.0658026	0.88	928	44	0.102941	0.823529	238	420.5	0.0758463	0.78628	3550	75.5	0.189873	0.9	187	0.1124	0.28	170	-1
1100	5E32	A	64	0.0902475	0.265525	907	441.5	0.19137	0.871795	832	0	-1	-1	-1	0	-1	-1	-1	0	-1	-1	-1	0.1356	0.3113	323	1
1101	5MF2	C	37.5	0.0339879	0.294118	1171	290	0.136769	0.851852	847	0	-1	-1	-1	716	0.103395	0.778846	3397	0	-1	-1	-1	0.0896	0.3284	187	0.764936
1102	4JUL	L	51	0.102695	0.301282	905	444.5	0.210173	0.869048	790	0	-1	-1	-1	0	-1	-1	-1	0	-1	-1	-1	0.1338	0.3135	319	0.953659
1103	4G9F	A	18	0.0506608	0.252747	1089	450.5	0.175637	0.93	859	27	0.0679245	0.857143	244	790	0.16866	0.754738	3117	192	0.337054	0.729469	241	0.1064	0.2718	276	0.859593
1104	6Z0V	S	79.5	0.101952	0.287462	1785	670.5	0.234513	0.863192	823	0	-1	-1	-1	3480.5	0.336127	0.784994	4503	0	-1	-1	-1	0.1297	0.2349	452	0.811028
1105	4RFT	U	43	0.0549451	0.304878	1119	313.5	0.103314	0.883333	906	0	-1	-1	-1	0	-1	-1	-1	0	-1	-1	-1	0.0865	0.3994	163	0.834505
1106	4CEW	A	79.5	0.0789283	0.309659	2058	341.5	0.168216	0.887255	872	0	-1	-1	-1	0	-1	-1	-1	0	-1	-1	-1	0.105	0.2864	297	0.853031
1107	5CPX	D	28	0.0653451	0.301695	1067	388	0.170476	0.828704	834	0	-1	-1	-1	0	-1	-1	-1	0	-1	-1	-1	0.091	0.241	283	0.879187
1108	4RFT	9	43	0.0549451	0.304878	1119	0	-1	-1	-1	0	-1	-1	-1	0	-1	-1	-1	0	-1	-1	-1	0.0861	0.398	163	0.834505
1109	4K67	G	45	0.0990532	0.289979	904	442	0.18515	0.820833	824	0	-1	-1	-1	0	-1	-1	-1	0	-1	-1	-1	0.1355	0.3135	321	0.932618
1110	6YZ5	E	6722	1	1	0	430	0.127219	0.786585	850	1325	1	1	0	19110	1	1	0	1145	1	1	0	0.1676	0.8117	195	0.985951
1111	4N5Z	I	56	0.0901876	0.274725	931	401.5	0.192635	0.846473	818	0	-1	-1	-1	0	-1	-1	-1	0	-1	-1	-1	0.1353	0.3142	324	0.94791
1112	6Z3Q	D	23	0.0101563	0.209677	1218	58	0.0390782	0.906977	955	0	-1	-1	-1	0	-1	-1	-1	0	-1	-1	-1	0.0434	0.3734	58	0.705732
1113	3FOH	D	75	0.10084	0.285714	924	637	0.256637	0.870871	797	0	-1	-1	-1	2142.5	0.323416	0.801559	2466	0	-1	-1	-1	0.151	0.2596	479	-1
1114	3FOH	B	75	0.10084	0.285714	924	637	0.256637	0.870871	797	0	-1	-1	-1	2142.5	0.323416	0.801559	2466	0	-1	-1	-1	0.151	0.2596	479	-1
1115	4K66	G	45	0.0990532	0.289979	904	443.5	0.195857	0.859504	820	0	-1	-1	-1	0	-1	-1	-1	0	-1	-1	-1	0.1347	0.3156	321	0.859425
1116	3KF2	B	49	0.0846954	0.309111	2443	305.5	0.12	0.884892	886	0	-1	-1	-1	0	-1	-1	-1	0	-1	-1	-1	0.013	0.3592	16	0.82951
1117	4HUD	E	44.5	0.0465288	0.329843	1163	330.5	0.133591	0.846626	870	0	-1	-1	-1	945	0.145046	0.783448	3191	0	-1	-1	-1	0.0843	0.296	211	0.822364
1118	4Y5Z	g	48	0.0566289	0.295139	1213	0	-1	-1	-1	0	-1	-1	-1	0	-1	-1	-1	0	-1	-1	-1	0.0886	0.3199	192	0.85623
1119	1FKO	A	28.5	0.129828	0.28673	1020	587	0.238769	0.885802	878	95.5	0.235955	0.759036	184	3307.5	0.404637	0.777858	2566	187.5	0.236295	0.806452	374	0.1594	0.2484	542	0.832467
1120	1NOV	A	45	0.0773273	0.302941	992	499.5	0.215385	0.878431	785	0	-1	-1	-1	1143.5	0.208597	0.773196	2888	0	-1	-1	-1	0.0987	0.2372	309	0.835144
1121	2FS3	F	56	0.0611484	0.258675	1024	449.5	0.185437	0.905213	819	0	-1	-1	-1	1075	0.205431	0.814556	2974	0	-1	-1	-1	0.0935	0.2708	258	0.830671
1122	6P4G	D	28.5	0.0439727	0.278846	1111	346.5	0.153547	0.902857	854	0	-1	-1	-1	0	-1	-1	-1	0	-1	-1	-1	0.0775	0.2393	221	0.83131
1123	4JZW	A	53.5	0.102731	0.273356	960	495	0.207317	0.859922	809	0	-1	-1	-1	0	-1	-1	-1	0	-1	-1	-1	0.1043	0.2345	24	-1
1124	3TAM	A	28.5	0.129828	0.28673	1020	592	0.232596	0.898734	905	95.5	0.235955	0.759036	184	3307.5	0.404637	0.777858	2566	187.5	0.236295	0.806452	374	0.1696	0.2595	553	0.838879
1125	3IYW	B	69.5	0.0409456	0.278607	3500	601.5	0.235403	0.835526	775	0	-1	-1	-1	0	-1	-1	-1	0	-1	-1	-1	0.1571	0.3059	220	-1
1126	6I9E	K	29.5	0.0266362	0.333333	1209	192.5	0.0986193	0.869565	899	0	-1	-1	-1	426	0.0778551	0.786458	3495	0	-1	-1	-1	0.0674	0.3054	146	0.82218
1127	1VBB	3	75.5	0.115954	0.269341	1385	281	0.124649	0.880795	916	0	-1	-1	-1	0	-1	-1	-1	0	-1	-1	-1	0.0972	0.3169	235	0.832588
1128	4Y5Z	s	48	0.0566289	0.295139	1213	0	-1	-1	-1	0	-1	-1	-1	0	-1	-1	-1	0	-1	-1	-1	0.0942	0.3612	192	0.858876
1129	1W47	A	73	0.0593093	0.290441	1060	415	0.202885	0.909483	808	0	-1	-1	-1	874.5	0.164528	0.775801	3132	0	-1	-1	-1	0.1081	0.2746	288	0.83588
1130	4HUD	B	44.5	0.0465288	0.329843	1163	335	0.116147	0.89781	922	0	-1	-1	-1	945	0.145046	0.783448	3191	0	-1	-1	-1	0.0868	0.2854	211	0.822364
1131	7DD2	K	6722	1	1	0	3052.5	0.703936	0.844421	186	1325	1	1	0	19110	1	1	0	1145	1	1	0	0.1058	0.329	213	0.860703
1132	6MPG	V	46	0.123522	0.307692	911	602	0.228821	0.891156	851	0	-1	-1	-1	0	-1	-1	-1	0	-1	-1	-1	0.1193	0.2139	453	0.943271
1133	1D4M	2	99	0.11798	0.292292	1476	366.5	0.157443	0.882353	861	0	-1	-1	-1	0	-1	-1	-1	0	-1	-1	-1	0.1011	0.3142	252	0.833652
1134	4Y5Z	i	48	0.0566289	0.295139	1213	0	-1	-1	-1	0	-1	-1	-1	0	-1	-1	-1	0	-1	-1	-1	0.0896	0.3574	193	0.859425
1135	6V44	C	50	0.0725138	0.269923	1059	450	0.201521	0.844622	801	0	-1	-1	-1	0	-1	-1	-1	0	-1	-1	-1	0.1317	0.3103	320	0.999361
1136	4YY1	C	53.5	0.0642599	0.402715	1164	452	0.198864	0.833333	804	0	-1	-1	-1	0	-1	-1	-1	0	-1	-1	-1	0.1387	0.3165	325	0.930952
1137	6ADW	A	50.5	0.0415113	0.249626	3354	453	0.207465	0.898496	886	118	0.217544	0.72093	199	3578.5	0.232136	0.782433	7638	196	0.320261	0.742424	261	0.1375	0.2514	434	0.834069
1138	4DW7	B	75	0.0691277	0.317152	3326	213	0.106195	0.870968	893	0	-1	-1	-1	0	-1	-1	-1	0	-1	-1	-1	0.0837	0.3352	158	0.878652
1139	3FKU	I	42	0.0841121	0.270208	958	400.5	0.199237	0.81323	792	0	-1	-1	-1	0	-1	-1	-1	0	-1	-1	-1	0.1366	0.3175	323	0.947305
1140	2QEQ	B	65	0.0432083	0.256259	3348	450.5	0.195209	0.869565	874	0	-1	-1	-1	0	-1	-1	-1	0	-1	-1	-1	0.1231	0.244	391	0.837476
1141	4DKO	C	0	-1	-1	-1	461	0.19337	0.875	846	0	-1	-1	-1	0	-1	-1	-1	0	-1	-1	-1	0.109	0.2517	339	0.944949
1142	4UNZ	A	45.5	0.0454545	0.245059	1111	446.5	0.190566	0.841667	820	0	-1	-1	-1	0	-1	-1	-1	0	-1	-1	-1	0.138	0.3211	172	-1
1143	2X53	C	49.5	0.0445104	0.31746	1159	476	0.189137	0.906977	816	0	-1	-1	-1	0	-1	-1	-1	0	-1	-1	-1	0.1089	0.314	263	0.833866
1144	6BM8	A	47	0.0999375	0.277778	1025	965.5	0.299035	0.916256	838	0	-1	-1	-1	1453.5	0.323303	0.741935	2569	0	-1	-1	-1	0.1517	0.2004	665	0.947305
1145	4HUD	D	44.5	0.0465288	0.329843	1163	326	0.115203	0.890511	922	0	-1	-1	-1	945	0.145046	0.783448	3191	0	-1	-1	-1	0.0799	0.2609	211	0.822364
1146	3J2N	D	44.5	0.0465288	0.329843	1163	326	0.115203	0.890511	922	0	-1	-1	-1	945	0.145046	0.783448	3191	0	-1	-1	-1	0.0771	0.2538	609	-1
1147	2X5I	A	102.5	0.0627202	0.282989	2209	359.5	0.169014	0.923077	870	0	-1	-1	-1	0	-1	-1	-1	0	-1	-1	-1	0.1114	0.321	277	0.831847
1148	5XEA	B	51	0.0775862	0.274809	999	769	0.28436	0.914634	727	0	-1	-1	-1	1527.5	0.247483	0.782609	2785	0	-1	-1	-1	0.1184	0.249	397	0.952439
1149	3S12	A	45.5	0.0999271	0.301762	917	402.5	0.198077	0.811024	786	0	-1	-1	-1	0	-1	-1	-1	0	-1	-1	-1	0.1284	0.2968	318	0.953077
1150	5DMR	B	52.5	0.0585366	0.305455	1160	189	0.0669253	0.932432	957	0	-1	-1	-1	0	-1	-1	-1	0	-1	-1	-1	0.0682	0.3562	121	0.82492
1151	6D0U	B	63.5	0.0922965	0.274298	913	373.5	0.166348	0.852941	842	0	-1	-1	-1	0	-1	-1	-1	0	-1	-1	-1	0.11	0.3182	238	0.860064
1152	5E30	A	41.5	0.0970803	0.282979	900	427	0.188147	0.843882	826	0	-1	-1	-1	0	-1	-1	-1	0	-1	-1	-1	0.136	0.3122	323	0.926036
1153	6ZLW	G	17.5	0.0185759	0.175182	1155	430	0.156767	0.865591	841	50	0.0842491	0.766667	243	509	0.0879149	0.775744	3419	191	0.386228	0.754386	163	0.111	0.3344	230	0.834505
1154	4Y5Z	k	48	0.0566289	0.295139	1213	0	-1	-1	-1	0	-1	-1	-1	0	-1	-1	-1	0	-1	-1	-1	0.0906	0.3626	192	0.85623
1155	2IUM	B	78.5	0.115169	0.293381	865	359	0.160396	0.880435	826	0	-1	-1	-1	965.5	0.203694	0.777884	2957	0	-1	-1	-1	0.0874	0.2895	211	0.837476
1156	4MHH	C	40	0.0862944	0.257576	917	427.5	0.203633	0.838583	792	0	-1	-1	-1	1758	0.309178	0.80013	2447	0	-1	-1	-1	0.1339	0.3123	324	0.945619
1157	6WO4	E	0	-1	-1	-1	199.5	0.104594	0.835938	895	0	-1	-1	-1	0	-1	-1	-1	0	-1	-1	-1	0.0955	0.3128	214	0.998083
1158	6FEZ	B	23.5	0.0545755	0.243842	1408	284	0.1139	0.848921	897	104.5	0.239286	0.797619	196	0	-1	-1	-1	148.5	0.281646	0.780702	202	0.0834	0.2875	191	0.853035
1159	4UNZ	E	45.5	0.0454545	0.245059	1111	435.5	0.204219	0.825581	785	0	-1	-1	-1	0	-1	-1	-1	0	-1	-1	-1	0.138	0.3211	172	-1
1160	6CUF	2	46	0.123522	0.307692	911	556	0.235708	0.887417	835	0	-1	-1	-1	0	-1	-1	-1	0	-1	-1	-1	0.0786	0.4253	453	-1
1161	2DF7	M	32.5	0.127401	0.275242	839	762	0.280189	0.883929	724	0	-1	-1	-1	0	-1	-1	-1	0	-1	-1	-1	0.1151	0.2266	412	0.831949
1162	5EG9	B	44	0.108559	0.262185	842	298	0.119048	0.916031	877	0	-1	-1	-1	0	-1	-1	-1	0	-1	-1	-1	0.0725	0.3214	156	0.829393
1163	5J6R	H	34.5	0.0813704	0.3	1021	573	0.258573	0.871875	759	0	-1	-1	-1	0	-1	-1	-1	0	-1	-1	-1	0.1451	0.2847	414	0.838339
1164	6BT3	N	45	0.0895307	0.315522	992	588	0.27	0.846154	749	0	-1	-1	-1	0	-1	-1	-1	0	-1	-1	-1	0.1352	0.2335	468	0.838978
1165	4WM7	C	101	0.079821	0.274359	1901	299	0.136449	0.9125	910	0	-1	-1	-1	0	-1	-1	-1	0	-1	-1	-1	0.104	0.3248	247	0.837476
1166	5EUO	A	8.5	0.0603053	0.240854	982	424.5	0.16525	0.883838	861	26.5	0.043956	0.857143	259	764.5	0.175276	0.75	3056	249	0.353604	0.785	244	0.1014	0.2697	9	-1
1167	5UDC	A	63	0.0851216	0.265033	949	687	0.214224	0.885305	874	0	-1	-1	-1	0	-1	-1	-1	0	-1	-1	-1	0.0995	0.3267	217	0.855591
1168	4JNX	D	24	0.0328896	0.25	1109	204	0.0635838	0.942857	968	0	-1	-1	-1	0	-1	-1	-1	0	-1	-1	-1	0.0678	0.3699	124	-1
1169	2BBD	D	63.5	0.0607903	0.264901	1014	545.5	0.203774	0.878049	814	0	-1	-1	-1	1081	0.17558	0.776786	3068	0	-1	-1	-1	0.1183	0.2763	319	0.819195
1170	4HIT	D	24	0.0240783	0.372093	1243	212.5	0.0778968	0.879121	936	0	-1	-1	-1	452.5	0.0790565	0.776081	3465	0	-1	-1	-1	0.0761	0.3847	128	0.818646
1171	4RFT	d	43	0.0549451	0.304878	1119	0	-1	-1	-1	0	-1	-1	-1	0	-1	-1	-1	0	-1	-1	-1	0.0858	0.3984	163	0.834505
1172	4UT9	A	55	0.0724055	0.28877	2794	575.5	0.237162	0.866894	778	0	-1	-1	-1	0	-1	-1	-1	0	-1	-1	-1	0.1584	0.3312	377	0.997444
1173	6ITX	B	52.5	0.0966851	0.298507	979	369.5	0.160874	0.84375	815	0	-1	-1	-1	1956.5	0.316585	0.783343	2443	0	-1	-1	-1	0.0876	0.2878	216	0.842875
1174	3J26	J	77	0.0697523	0.320359	1200	673.5	0.273778	0.84153	759	0	-1	-1	-1	2093	0.326245	0.808431	2384	0	-1	-1	-1	0.1374	0.2281	362	-1
1175	3FZ2	A	24.5	0.0257611	0.268293	1158	223.5	0.0897436	0.928571	916	0	-1	-1	-1	393	0.0641288	0.825658	3610	0	-1	-1	-1	0.061	0.3523	124	0.817272
1176	3JBC	3	65.5	0.107562	0.263627	1464	292	0.123585	0.829114	902	264	0.222222	0.776786	559	3751.5	0.365157	0.799512	3898	0	-1	-1	-1	0.0956	0.2411	129	-1
1177	4A1V	A	58	0.0803154	0.32014	2565	288.5	0.116098	0.875	889	0	-1	-1	-1	0	-1	-1	-1	0	-1	-1	-1	0.0837	0.3049	190	0.833438
1178	6X9T	A	46	0.123522	0.307692	911	632	0.244604	0.883117	804	0	-1	-1	-1	0	-1	-1	-1	0	-1	-1	-1	0.1363	0.2468	432	0.998083
1179	1RVT	H	0	-1	-1	-1	417	0.187091	0.843882	832	0	-1	-1	-1	0	-1	-1	-1	0	-1	-1	-1	0.1388	0.3192	160	-1
1180	3UBE	K	55.5	0.0864826	0.257019	913	454	0.200765	0.84	796	0	-1	-1	-1	0	-1	-1	-1	0	-1	-1	-1	0.1309	0.3031	320	0.931507
1181	6VMZ	C	50	0.0894661	0.274336	934	427.5	0.201721	0.814672	787	0	-1	-1	-1	0	-1	-1	-1	0	-1	-1	-1	0.1333	0.3138	142	-1
1182	6EA9	D	34	0.0379939	0.284091	1140	346	0.145689	0.875	841	0	-1	-1	-1	716.5	0.118418	0.782683	3304	0	-1	-1	-1	0.0788	0.2649	195	0.841897
1183	6NC2	C	0	-1	-1	-1	551.5	0.252957	0.860681	776	0	-1	-1	-1	0	-1	-1	-1	0	-1	-1	-1	0.079	0.3876	132	0.943271
1184	6EAK	F	63	0.0851216	0.265033	949	635.5	0.20155	0.889734	898	0	-1	-1	-1	0	-1	-1	-1	0	-1	-1	-1	0.2152	0.4239	438	0.850765
1185	6NF2	G	46	0.123522	0.307692	911	592	0.214038	0.866667	869	0	-1	-1	-1	0	-1	-1	-1	0	-1	-1	-1	0.1181	0.2139	453	0.943271
1186	4FW1	A	14.5	0.150543	0.267375	804	417.5	0.150685	0.895349	850	0	-1	-1	-1	0	-1	-1	-1	0	-1	-1	-1	0.0925	0.3162	210	0.83131
1187	1ORC	A	24.5	0.00941176	0.1875	1211	0	-1	-1	-1	0	-1	-1	-1	0	-1	-1	-1	0	-1	-1	-1	0.0457	0.4181	64	0.711821
1188	3JD7	1	105.5	0.103964	0.260649	1486	307	0.15824	0.913514	883	0	-1	-1	-1	0	-1	-1	-1	0	-1	-1	-1	0.0985	0.2655	270	0.835234
1189	6EA9	C	34	0.0379939	0.284091	1140	366	0.148368	0.898204	844	0	-1	-1	-1	716.5	0.118418	0.782683	3304	0	-1	-1	-1	0.0764	0.2572	195	0.841897
1190	1K5M	C	102	0.114554	0.281281	1454	287	0.123827	0.862745	913	0	-1	-1	-1	3976.5	0.344105	0.787119	4058	0	-1	-1	-1	0.1009	0.335	236	0.836514
1191	4OJ5	B	59	0.11669	0.262321	785	859	0.342926	0.879098	763	0	-1	-1	-1	0	-1	-1	-1	0	-1	-1	-1	0.1788	0.2165	756	0.838978
1192	2NVA	B	57	0.0634218	0.297578	1067	512	0.16059	0.91133	949	0	-1	-1	-1	1202	0.186105	0.777778	3033	0	-1	-1	-1	0.1228	0.2568	369	0.832
1193	6P4H	J	26	0.0327869	0.316547	1203	333.5	0.135397	0.903226	879	0	-1	-1	-1	0	-1	-1	-1	0	-1	-1	-1	0.0921	0.3053	206	0.81278
1194	2NTC	B	36.5	0.0546347	0.252841	1277	217	0.082922	0.875	917	0	-1	-1	-1	0	-1	-1	-1	0	-1	-1	-1	0.0794	0.4106	126	0.733546
1195	4DW3	A	75	0.0691277	0.317152	3326	214	0.0832536	0.878788	946	0	-1	-1	-1	0	-1	-1	-1	0	-1	-1	-1	0.0858	0.338	161	0.889142
1196	4FZH	B	61.5	0.064111	0.257979	1137	770	0.292004	0.910364	756	0	-1	-1	-1	0	-1	-1	-1	0	-1	-1	-1	0.1369	0.2349	486	-1
1197	4DW3	B	75	0.0691277	0.317152	3326	227.5	0.112967	0.912698	892	0	-1	-1	-1	0	-1	-1	-1	0	-1	-1	-1	0.0858	0.3384	161	0.889142
1198	6JJN	A	79	0.0537084	0.28866	1273	817	0.286111	0.870423	725	0	-1	-1	-1	0	-1	-1	-1	0	-1	-1	-1	0.1174	0.2159	452	0.928233
1199	5LK8	B	88	0.0855648	0.281377	2261	254.5	0.111321	0.848921	921	183.5	0.309927	0.761905	245	4097	0.275209	0.796387	6185	264	0.397143	0.803468	177	0.085	0.2613	215	0.830671
1200	5X59	A	1564	0.299175	0.37116	282	1624.5	0.405125	0.85277	758	0	-1	-1	-1	0	-1	-1	-1	0	-1	-1	-1	0.7234	0.6235	1141	-1
1201	4UO9	A	88	0.115502	0.291188	794	431	0.193732	0.816	803	0	-1	-1	-1	0	-1	-1	-1	0	-1	-1	-1	0.1408	0.325	320	0.947337
1202	5JMT	A	70	0.0440737	0.260294	3336	436	0.225066	0.870307	840	0	-1	-1	-1	0	-1	-1	-1	0	-1	-1	-1	0.1293	0.232	443	0.838113
1203	1R9F	A	23.5	0.0328638	0.251497	1111	153	0.0705882	0.847059	935	0	-1	-1	-1	533.5	0.0925926	0.794702	3435	0	-1	-1	-1	0.059	0.3001	117	0.84068
1204	1HAV	A	86.5	0.0998847	0.289855	1706	360.5	0.135626	0.934211	895	0	-1	-1	-1	4245.5	0.373967	0.792223	3768	0	-1	-1	-1	0.0747	0.2273	216	0.830032
1205	4Y5Z	j	48	0.0566289	0.295139	1213	0	-1	-1	-1	0	-1	-1	-1	0	-1	-1	-1	0	-1	-1	-1	0.0886	0.3222	192	0.859425
1206	1JS9	B	24	0.0173661	0.3	1302	219.5	0.0871648	0.875	940	0	-1	-1	-1	539.5	0.103626	0.801193	3386	0	-1	-1	-1	0.0948	0.396	165	0.833864
1207	5XOR	E	23.5	0.0540746	0.259124	1039	197.5	0.0676617	0.906667	930	0	-1	-1	-1	0	-1	-1	-1	0	-1	-1	-1	0.0581	0.3251	96	0.811502
1208	3H3W	D	77	0.0994879	0.240283	801	407.5	0.180633	0.832618	841	0	-1	-1	-1	2170.5	0.350349	0.786473	2227	0	-1	-1	-1	0.1353	0.325	324	-1
1209	3H3Y	L	77	0.0994879	0.240283	801	407.5	0.180633	0.832618	841	0	-1	-1	-1	2170.5	0.350349	0.786473	2227	0	-1	-1	-1	0.1353	0.325	324	-1
1210	3H3W	J	77	0.0994879	0.240283	801	407.5	0.180633	0.832618	841	0	-1	-1	-1	2170.5	0.350349	0.786473	2227	0	-1	-1	-1	0.1353	0.325	324	-1
1211	3H3W	L	77	0.0994879	0.240283	801	407.5	0.180633	0.832618	841	0	-1	-1	-1	2170.5	0.350349	0.786473	2227	0	-1	-1	-1	0.1353	0.325	324	-1
1212	3H3Y	F	77	0.0994879	0.240283	801	407.5	0.180633	0.832618	841	0	-1	-1	-1	2170.5	0.350349	0.786473	2227	0	-1	-1	-1	0.1353	0.325	324	-1
1213	2IJD	2	65.5	0.107562	0.263627	1464	875	0.302707	0.904412	811	264	0.222222	0.776786	559	3751.5	0.365157	0.799512	3898	0	-1	-1	-1	0.1696	0.2325	644	0.806452
1214	5VN3	I	40	0.0623229	0.275862	1093	403.5	0.18789	0.830709	869	150.5	0.367089	0.768212	165	1213	0.233175	0.775374	2795	182	0.0835509	0.766467	1365	0.0877	0.3279	176	0.927133
1215	6NHQ	E	63.5	0.0922965	0.274298	913	446	0.19209	0.857143	824	0	-1	-1	-1	0	-1	-1	-1	0	-1	-1	-1	0.1391	0.3211	317	1
1216	4BGX	A	49	0.0894661	0.274336	934	440	0.186616	0.814815	818	0	-1	-1	-1	0	-1	-1	-1	0	-1	-1	-1	0.135	0.3153	321	0.942169
1217	1KAF	E	36.5	0.0455951	0.310526	1104	186.5	0.0639764	0.928571	946	0	-1	-1	-1	748	0.114725	0.810127	3352	0	-1	-1	-1	0.0662	0.3114	103	0.690006
1218	6OUT	C	50	0.0886167	0.296386	973	629	0.248252	0.860606	814	20	0.0150943	1	261	1585.5	0.277392	0.810282	2653	77	0.17284	0.807692	191	0.1453	0.2426	491	0.838978
1219	6X5C	E	58.5	0.129077	0.268786	749	500	0.207635	0.854406	813	0	-1	-1	-1	0	-1	-1	-1	0	-1	-1	-1	0.0819	0.3907	144	0.998083
1220	7AGG	B	66.5	0.144602	0.269461	721	284.5	0.145563	0.820225	825	60.5	0.150877	0.781818	230	2981.5	0.425362	0.772157	2079	295	0.0724574	0.817734	2088	0.0906	0.2933	231	0.835878
1221	6ILK	B	0	-1	-1	-1	382.5	0.158301	0.824121	837	0	-1	-1	-1	0	-1	-1	-1	0	-1	-1	-1	0.0999	0.3122	252	0.83131
1222	3SDY	A	63.5	0.0922965	0.274298	913	463	0.178605	0.845815	848	0	-1	-1	-1	0	-1	-1	-1	0	-1	-1	-1	0.1375	0.32	319	0.945048
1223	5RLF	A	103	0.0376772	0.289419	6441	555	0.232577	0.885802	910	1325	1	1	0	4362	0.202189	0.802566	10182	1145	1	1	0	0.172	0.256	572	0.810931
1224	5RLP	B	103	0.0376772	0.289419	6441	583	0.239254	0.875371	896	1325	1	1	0	4362	0.202189	0.802566	10182	1145	1	1	0	0.1719	0.2504	585	0.807236
1225	6IGE	J	64.5	0.0793201	0.311111	1052	591.5	0.244344	0.924658	813	0	-1	-1	-1	0	-1	-1	-1	0	-1	-1	-1	0.1408	0.2753	412	0.838978
1226	6YQ5	I	32.5	0.0570108	0.309623	1059	297	0.128358	0.86	855	0	-1	-1	-1	801.5	0.137175	0.774101	3227	0	-1	-1	-1	0.0904	0.3458	172	0.764856
1227	5J6R	J	34.5	0.0813704	0.3	1021	597.5	0.260148	0.88125	764	0	-1	-1	-1	0	-1	-1	-1	0	-1	-1	-1	0.1444	0.2803	420	0.838339
1228	6YQ5	J	32.5	0.0570108	0.309623	1059	297	0.128358	0.86	855	0	-1	-1	-1	801.5	0.137175	0.774101	3227	0	-1	-1	-1	0.0896	0.3463	172	0.764856
1229	6YQ5	G	32.5	0.0570108	0.309623	1059	297	0.128358	0.86	855	0	-1	-1	-1	801.5	0.137175	0.774101	3227	0	-1	-1	-1	0.0904	0.3458	172	0.764856
1230	6D7C	G	66.5	0.10146	0.300216	907	423	0.185499	0.831224	825	0	-1	-1	-1	0	-1	-1	-1	0	-1	-1	-1	0.139	0.3257	316	0.999361
1231	2R5J	A	25	0.0758769	0.280423	1019	628	0.248168	0.877023	783	0	-1	-1	-1	0	-1	-1	-1	0	-1	-1	-1	0.143	0.2781	417	0.840866
1232	5J6R	A	34.5	0.0813704	0.3	1021	597.5	0.260148	0.88125	764	0	-1	-1	-1	0	-1	-1	-1	0	-1	-1	-1	0.1444	0.2803	420	0.838339
1233	7DCC	I	6722	1	1	0	2979.5	0.698046	0.850649	202	1325	1	1	0	19110	1	1	0	1145	1	1	0	0.7966	0.7335	1061	0.860703
1234	5JLT	D	36.5	0.0455951	0.310526	1104	207	0.0725646	0.879518	923	0	-1	-1	-1	748	0.114725	0.810127	3352	0	-1	-1	-1	0.061	0.3633	106	0.691279
1235	5Y2L	A	63.5	0.0922295	0.274892	915	457.5	0.198669	0.842742	804	0	-1	-1	-1	0	-1	-1	-1	0	-1	-1	-1	0.1329	0.3151	317	0.954268
1236	6YLA	A	6722	1	1	0	361.5	0.122409	0.729412	843	1325	1	1	0	19110	1	1	0	1145	1	1	0	0.1708	0.7969	203	0.984694
1237	5THF	A	63.5	0.0922965	0.274298	913	468.5	0.198488	0.867769	816	0	-1	-1	-1	0	-1	-1	-1	0	-1	-1	-1	0.1379	0.3174	319	0.94791
1238	5J6R	E	34.5	0.0813704	0.3	1021	597.5	0.260148	0.88125	764	0	-1	-1	-1	0	-1	-1	-1	0	-1	-1	-1	0.1441	0.2796	420	0.838339
1239	6N5E	A	63.5	0.0922295	0.274892	915	419	0.180943	0.831858	813	0	-1	-1	-1	0	-1	-1	-1	0	-1	-1	-1	0.1235	0.3166	211	-1
1240	3ZP2	E	49	0.0894661	0.274336	934	446.5	0.19717	0.856557	816	0	-1	-1	-1	0	-1	-1	-1	0	-1	-1	-1	0.1361	0.3134	321	0.903578
1241	1FR5	A	47	0.027027	0.324074	1187	241	0.108519	0.869919	863	0	-1	-1	-1	0	-1	-1	-1	0	-1	-1	-1	0.0699	0.3676	125	0.775949
1242	2R07	1	102	0.114554	0.281281	1454	366	0.173789	0.901478	850	0	-1	-1	-1	3976.5	0.344105	0.787119	4058	0	-1	-1	-1	0.1074	0.3061	273	0.851942
1243	5BQY	A	38.5	0.0793319	0.283582	1035	458.5	0.19137	0.846473	825	0	-1	-1	-1	0	-1	-1	-1	0	-1	-1	-1	0.1396	0.3184	324	0.932062
1244	7JW1	a	20.5	0.0486919	0.26378	1122	440	0.188931	0.916667	832	0	-1	-1	-1	930.5	0.172474	0.758545	3082	0	-1	-1	-1	0.0974	0.2585	279	0.83131
1245	4X1W	B	51.5	0.0592204	0.283154	1055	404	0.207352	0.866142	807	0	-1	-1	-1	0	-1	-1	-1	0	-1	-1	-1	0.1156	0.2703	332	0.834505
1246	2NVA	C	57	0.0634218	0.297578	1067	524.5	0.169014	0.884793	919	0	-1	-1	-1	1202	0.186105	0.777778	3033	0	-1	-1	-1	0.1294	0.2703	367	0.832
1247	6LS9	A	18	0.0340227	0.267016	1308	344.5	0.176125	0.8867	819	0	-1	-1	-1	670.5	0.168204	0.724895	3164	0	-1	-1	-1	0.0844	0.2609	241	0.998083
1248	3LON	A	79.5	0.0838005	0.317318	2494	306	0.133796	0.870968	854	0	-1	-1	-1	0	-1	-1	-1	0	-1	-1	-1	0.0754	0.2647	181	0.832418
1249	5FUU	A	52	0.108231	0.289428	966	618	0.248881	0.866044	796	0	-1	-1	-1	0	-1	-1	-1	0	-1	-1	-1	0.1184	0.2129	449	0.943271
1250	2B7F	D	36	0.0856611	0.313458	1561	164	0.0825871	0.882979	911	0	-1	-1	-1	0	-1	-1	-1	0	-1	-1	-1	0.059	0.3223	116	0.839161
1251	5OA3	g	34.5	0.0525915	0.248201	1034	0	-1	-1	-1	108	0.232394	0.758621	197	913.5	0.15535	0.789809	3206	112.5	0.195219	0.844828	193	0.1185	0.2912	314	0.835144
1252	4BSD	A	70.5	0.0967504	0.273486	875	440	0.202677	0.834646	792	0	-1	-1	-1	0	-1	-1	-1	0	-1	-1	-1	0.1398	0.3269	316	0.931507
1253	3SLZ	A	26.5	0.127203	0.294377	1192	219	0.0862588	0.86	897	0	-1	-1	-1	0	-1	-1	-1	0	-1	-1	-1	0.0588	0.3112	114	0.876627
1254	5YNB	A	125	0.0367528	0.295775	6505	328	0.179924	0.86758	837	0	-1	-1	-1	0	-1	-1	-1	0	-1	-1	-1	0.1008	0.2516	291	0.858226
1255	7KFX	A	6722	1	1	0	454	0.130306	0.8	848	1325	1	1	0	19110	1	1	0	1145	1	1	0	0.1685	0.824	195	0.986581
1256	4DKV	A	56	0.0538966	0.29249	1120	493.5	0.191392	0.893162	858	0	-1	-1	-1	0	-1	-1	-1	0	-1	-1	-1	0.1078	0.2496	339	0.918871
1257	6BEF	A	56	0.0888889	0.289044	966	740	0.254836	0.901786	853	0	-1	-1	-1	1795	0.2909	0.803571	2566	0	-1	-1	-1	0.1547	0.2417	540	0.855271
1258	5A33	B	66	0.152769	0.279268	679	538.5	0.216066	0.876404	816	0	-1	-1	-1	3071	0.420855	0.786568	2109	0	-1	-1	-1	0.1104	0.2294	367	0.836422
1259	3SV8	A	98	0.0864673	0.32194	2470	306	0.123181	0.875862	886	0	-1	-1	-1	0	-1	-1	-1	0	-1	-1	-1	0.0825	0.2956	193	0.855908
1260	7MSF	C	47	0.0157539	0.3	1263	315.5	0.116515	0.92	862	0	-1	-1	-1	0	-1	-1	-1	0	-1	-1	-1	0.0733	0.3549	129	-1
1261	4KQZ	A	1564	0.299175	0.37116	282	349	0.125604	0.833333	879	0	-1	-1	-1	0	-1	-1	-1	0	-1	-1	-1	0.1521	0.6258	208	0.999361
1262	4XQU	C	49	0.102026	0.271457	832	472.5	0.204004	0.856	799	0	-1	-1	-1	0	-1	-1	-1	0	-1	-1	-1	0.1385	0.3256	166	-1
1263	4GB3	3	118.5	0.10274	0.26127	1506	329	0.14861	0.870787	865	0	-1	-1	-1	0	-1	-1	-1	0	-1	-1	-1	0.1012	0.3301	238	0.837476
1264	1SGK	A	57.5	0.0751933	0.256595	1006	798.5	0.269759	0.915452	821	0	-1	-1	-1	0	-1	-1	-1	0	-1	-1	-1	0.1577	0.2548	523	0.857325
1265	5CPW	E	28	0.0653451	0.301695	1067	399	0.170639	0.840376	836	0	-1	-1	-1	0	-1	-1	-1	0	-1	-1	-1	0.103	0.2701	278	0.876117
1266	5KEQ	B	45	0.0895307	0.315522	992	592.5	0.266606	0.84438	752	0	-1	-1	-1	0	-1	-1	-1	0	-1	-1	-1	0.1493	0.2674	463	0.838978
1267	5TXP	C	40.5	0.131383	0.294048	1040	601	0.200475	0.92	987	0	-1	-1	-1	0	-1	-1	-1	0	-1	-1	-1	0.1745	0.2629	556	0.818691
1268	6BEC	C	56	0.0888889	0.289044	966	755	0.262799	0.903226	831	0	-1	-1	-1	1795	0.2909	0.803571	2566	0	-1	-1	-1	0.1528	0.2391	541	0.850729
1269	6BEE	A	56	0.0888889	0.289044	966	741	0.306537	0.882952	739	0	-1	-1	-1	1795	0.2909	0.803571	2566	0	-1	-1	-1	0.1519	0.2375	542	0.836422
1270	4QAG	A	40.5	0.131383	0.294048	1040	283.5	0.108325	0.907563	878	0	-1	-1	-1	0	-1	-1	-1	0	-1	-1	-1	0.0676	0.3408	133	0.779958
1271	6ACW	A	100.5	0.0838544	0.305221	1972	244	0.122959	0.870748	894	0	-1	-1	-1	0	-1	-1	-1	0	-1	-1	-1	0.1048	0.3762	201	0.838339
1272	2R2S	A	31	0.0379651	0.265252	2257	293.5	0.124201	0.951049	952	0	-1	-1	-1	3030.5	0.383989	0.766833	3006	0	-1	-1	-1	0.1032	0.2928	255	0.837476
1273	4CQW	A	37	0.100073	0.298701	917	450	0.198864	0.843373	807	0	-1	-1	-1	0	-1	-1	-1	0	-1	-1	-1	0.1378	0.32	324	0.930993
1274	2WZP	P	0	-1	-1	-1	509.5	0.207892	0.892562	797	0	-1	-1	-1	0	-1	-1	-1	0	-1	-1	-1	0.111	0.2705	298	0.822519
1275	1RTH	B	28.5	0.129828	0.28673	1020	455.5	0.168074	0.900452	963	95.5	0.235955	0.759036	184	3307.5	0.404637	0.777858	2566	187.5	0.236295	0.806452	374	0.1288	0.2468	420	0.835783
1276	3ZP6	E	49	0.0894661	0.274336	934	447	0.2	0.84739	806	0	-1	-1	-1	0	-1	-1	-1	0	-1	-1	-1	0.1357	0.3128	158	-1
1277	4UNX	A	45.5	0.0454545	0.245059	1111	458.5	0.20269	0.808429	780	0	-1	-1	-1	0	-1	-1	-1	0	-1	-1	-1	0.1393	0.3243	172	-1
1278	5KAQ	B	66.5	0.0922965	0.274298	913	802.5	0.311215	0.845178	676	0	-1	-1	-1	0	-1	-1	-1	0	-1	-1	-1	0.1835	0.3181	213	-1
1279	5OR7	B	56.5	0.0831557	0.287469	1000	404.5	0.170892	0.846512	850	0	-1	-1	-1	0	-1	-1	-1	0	-1	-1	-1	0.1244	0.3132	293	0.796776
1280	1HGF	A	70.5	0.0909742	0.286682	953	476.5	0.216295	0.796429	751	0	-1	-1	-1	0	-1	-1	-1	0	-1	-1	-1	0.1406	0.3197	328	0.943908
1281	3KNX	A	79.5	0.0838005	0.317318	2494	316	0.149149	0.90303	834	0	-1	-1	-1	0	-1	-1	-1	0	-1	-1	-1	0.0814	0.2975	181	0.855511
1282	6Y5Y	E	26	0.073487	0.272727	1014	360.5	0.1662	0.917526	877	0	-1	-1	-1	1514.5	0.246705	0.780488	2750	0	-1	-1	-1	0.1026	0.2741	281	0.8377
1283	3LON	C	79.5	0.0838005	0.317318	2494	286.5	0.107178	0.931624	900	0	-1	-1	-1	0	-1	-1	-1	0	-1	-1	-1	0.0703	0.2856	151	0.82951
1284	5UU5	C	67.5	0.0747801	0.300885	1025	535	0.203993	0.900383	891	0	-1	-1	-1	1149	0.215779	0.790337	2921	0	-1	-1	-1	0.117	0.2184	430	-1
1285	1IKV	B	40.5	0.131383	0.294048	1040	438	0.168376	0.895455	950	0	-1	-1	-1	0	-1	-1	-1	0	-1	-1	-1	0.135	0.2608	404	0.833544
1286	2XNI	A	37.5	0.0353574	0.300654	1148	293.5	0.122429	0.880282	879	0	-1	-1	-1	0	-1	-1	-1	0	-1	-1	-1	0.0822	0.3016	16	-1
1287	6MSF	C	47	0.0157539	0.3	1263	315	0.108981	0.892562	870	0	-1	-1	-1	0	-1	-1	-1	0	-1	-1	-1	0.0629	0.3347	129	0.775949
1288	2DF7	S	32.5	0.127401	0.275242	839	759.5	0.26642	0.908517	764	0	-1	-1	-1	0	-1	-1	-1	0	-1	-1	-1	0.1207	0.2374	414	0.831949
1289	3IYW	A	69.5	0.0409456	0.278607	3500	601.5	0.243993	0.877076	781	0	-1	-1	-1	0	-1	-1	-1	0	-1	-1	-1	0.1571	0.3059	220	-1
1290	4N8V	A	8.5	0.0603053	0.240854	982	452	0.171429	0.869565	843	26.5	0.043956	0.857143	259	764.5	0.175276	0.75	3056	249	0.353604	0.785	244	0.0882	0.3002	190	0.849306
1291	1L2M	A	33.5	0.0433239	0.272321	1184	224.5	0.0934673	0.877358	889	0	-1	-1	-1	1063	0.19345	0.791277	2976	0	-1	-1	-1	0.0731	0.3691	118	0.816613
1292	4QBN	B	35.5	0.0211765	0.290323	1182	157.5	0.0565476	0.838235	940	0	-1	-1	-1	265.5	0.0491083	0.788382	3628	0	-1	-1	-1	0.0523	0.3236	93	0.791188
1293	1HRH	B	40.5	0.131383	0.294048	1040	214	0.0875622	0.871287	904	0	-1	-1	-1	0	-1	-1	-1	0	-1	-1	-1	0.0653	0.3487	122	0.738658
1294	1SPS	A	30.5	0.0793201	0.289406	1025	160.5	0.0693069	0.921053	934	0	-1	-1	-1	0	-1	-1	-1	0	-1	-1	-1	0.0608	0.3862	103	0.81691
1295	6HBJ	B	100.5	0.103143	0.261224	1502	326.5	0.160853	0.873684	842	0	-1	-1	-1	0	-1	-1	-1	0	-1	-1	-1	0.1049	0.333	237	0.834505
1296	5CPX	E	28	0.0653451	0.301695	1067	399	0.170639	0.840376	836	0	-1	-1	-1	0	-1	-1	-1	0	-1	-1	-1	0.0979	0.2709	278	0.879713
1297	3R2X	A	69.5	0.0918221	0.28764	949	405	0.182584	0.851528	839	0	-1	-1	-1	0	-1	-1	-1	0	-1	-1	-1	0.1369	0.3148	322	0.945015
1298	6M16	C	971.5	0.250906	0.337891	355	1885	0.495215	0.890961	557	0	-1	-1	-1	0	-1	-1	-1	0	-1	-1	-1	0.7198	0.7245	965	-1
1299	6MYY	A	49	0.119339	0.301818	841	802.5	0.298002	0.879487	761	0	-1	-1	-1	0	-1	-1	-1	0	-1	-1	-1	0.1478	0.2279	550	0.944478
1300	6MYY	E	29	0.0372856	0.299401	1174	802.5	0.298002	0.879487	761	0	-1	-1	-1	0	-1	-1	-1	0	-1	-1	-1	0.0726	0.4479	100	0.944478
1301	6ACU	B	100.5	0.0838544	0.305221	1972	371.5	0.15622	0.852632	847	0	-1	-1	-1	0	-1	-1	-1	0	-1	-1	-1	0.0968	0.2844	243	0.8377
1302	4BWY	I	54	0.0609023	0.306818	1066	450	0.184659	0.894495	838	0	-1	-1	-1	839	0.153827	0.763387	3182	0	-1	-1	-1	0.1128	0.2921	288	0.741566
1303	2DF7	F	32.5	0.127401	0.275242	839	772.5	0.277256	0.885886	731	0	-1	-1	-1	0	-1	-1	-1	0	-1	-1	-1	0.1181	0.2285	413	0.831949
1304	5TOK	B	63	0.0851216	0.265033	949	638.5	0.190397	0.905512	954	0	-1	-1	-1	0	-1	-1	-1	0	-1	-1	-1	0.215	0.3912	123	-1
1305	1LG7	A	22.5	0.0163701	0.237113	1308	246	0.0976789	0.885965	920	0	-1	-1	-1	0	-1	-1	-1	0	-1	-1	-1	0.0743	0.311	163	0.849462
1306	5VTQ	A	63.5	0.0922965	0.274298	913	475	0.18985	0.841667	824	0	-1	-1	-1	0	-1	-1	-1	0	-1	-1	-1	0.1413	0.3261	321	0.93044
1307	6ZMT	F	12	0.00928793	0.324324	1255	386.5	0.117428	0.933333	938	53.5	0.104869	0.875	235	207	0.0379517	0.815642	3668	290.5	0.0252739	0.831731	6637	0.0785	0.2367	225	0.833227
1308	6N4F	G	70	0.0957215	0.286957	919	432.5	0.207129	0.820611	776	0	-1	-1	-1	0	-1	-1	-1	0	-1	-1	-1	0.1358	0.3189	172	-1
1309	4YE2	A	80	0.0587571	0.307692	1432	274.5	0.0918866	0.921569	921	0	-1	-1	-1	0	-1	-1	-1	0	-1	-1	-1	0.0786	0.3398	142	0.789564
1310	1NG0	B	24	0.0266293	0.383838	1328	320	0.132483	0.865385	863	0	-1	-1	-1	0	-1	-1	-1	0	-1	-1	-1	0.0888	0.3216	192	0.821559
1311	4N9F	g	36	0.0248062	0.316832	1189	0	-1	-1	-1	44	0.102941	0.823529	238	420.5	0.0758463	0.78628	3550	75.5	0.189873	0.9	187	0.1124	0.28	170	-1
1312	3FKU	C	42	0.0841121	0.270208	958	447	0.199052	0.836653	804	0	-1	-1	-1	0	-1	-1	-1	0	-1	-1	-1	0.1361	0.3158	323	0.947305
1313	4FQR	C	63.5	0.0922965	0.274298	913	477.5	0.216844	0.835821	765	0	-1	-1	-1	0	-1	-1	-1	0	-1	-1	-1	0.1402	0.3264	318	0.94791
1314	6OUU	B	50.5	0.082744	0.293233	1015	558	0.236364	0.883495	846	0	-1	-1	-1	0	-1	-1	-1	0	-1	-1	-1	0.1458	0.2511	480	0.835783
1315	6FJO	A	61	0.070997	0.291022	1001	258.5	0.116279	0.895522	898	0	-1	-1	-1	0	-1	-1	-1	0	-1	-1	-1	0.0787	0.2898	183	0.836722
1316	3UBJ	G	55.5	0.0864826	0.257019	913	413	0.188091	0.829167	818	0	-1	-1	-1	0	-1	-1	-1	0	-1	-1	-1	0.1331	0.3053	323	0.947305
1317	6HJC	A	63.5	0.0722807	0.302941	1085	238	0.0927536	0.897196	928	0	-1	-1	-1	0	-1	-1	-1	0	-1	-1	-1	0.0752	0.3112	159	0.994249
1318	4I33	A	58	0.0803154	0.32014	2565	283.5	0.125122	0.901408	881	0	-1	-1	-1	0	-1	-1	-1	0	-1	-1	-1	0.08	0.2922	182	0.832053
1319	4FMJ	E	24	0.0762963	0.298551	1005	416	0.180516	0.9	837	0	-1	-1	-1	0	-1	-1	-1	0	-1	-1	-1	0.0889	0.2427	272	0.838339
1320	6W1C	J	0	-1	-1	-1	374	0.139692	0.889571	875	0	-1	-1	-1	0	-1	-1	-1	0	-1	-1	-1	0.0978	0.3315	211	0.300781
1321	6OC3	E	58	0.0909753	0.269397	910	302	0.140196	0.817143	845	0	-1	-1	-1	0	-1	-1	-1	0	-1	-1	-1	0.1121	0.3382	212	-1
1322	6PDL	H	36.5	0.0633588	0.280405	1014	190	0.0964215	0.82906	889	125.5	0.14625	0.717791	637	979	0.191774	0.798715	2956	264.5	0.0486779	0.826531	3132	0.0749	0.3306	139	0.960383
1323	5KU2	3	65.5	0.107562	0.263627	1464	280	0.133843	0.880503	887	264	0.222222	0.776786	559	3751.5	0.365157	0.799512	3898	0	-1	-1	-1	0.0891	0.2863	221	0.832588
1324	4C0Y	B	85	0.0783111	0.31223	2076	407.5	0.164581	0.909574	851	0	-1	-1	-1	0	-1	-1	-1	0	-1	-1	-1	0.1043	0.3521	220	-1
1325	4FMJ	G	24	0.0762963	0.298551	1005	427	0.179732	0.895238	836	0	-1	-1	-1	0	-1	-1	-1	0	-1	-1	-1	0.0873	0.2429	271	0.838339
1326	5HU8	C	51	0.0680428	0.297659	1009	444.5	0.194002	0.880851	832	0	-1	-1	-1	0	-1	-1	-1	0	-1	-1	-1	0.1291	0.2977	320	0.947305
1327	1ZKU	O	49	0.0587326	0.284644	1027	458	0.189885	0.892377	825	0	-1	-1	-1	990.5	0.147297	0.797538	3227	0	-1	-1	-1	0.1222	0.3078	288	0.830284
1328	2IAJ	A	40.5	0.131383	0.294048	1040	566	0.229829	0.918567	920	0	-1	-1	-1	0	-1	-1	-1	0	-1	-1	-1	0.1531	0.2365	551	0.773744
1329	1ZKU	L	49	0.0587326	0.284644	1027	458	0.189885	0.892377	825	0	-1	-1	-1	990.5	0.147297	0.797538	3227	0	-1	-1	-1	0.1222	0.3078	288	0.830284
1330	5WKH	I	36.5	0.0186113	0.313253	1314	330.5	0.152626	0.875	833	0	-1	-1	-1	0	-1	-1	-1	0	-1	-1	-1	0.1015	0.3247	198	0.857962
1331	6JO8	A	72	0.13631	0.283272	883	629.5	0.228102	0.88968	815	0	-1	-1	-1	0	-1	-1	-1	0	-1	-1	-1	0.1526	0.3019	393	1
1332	4NWW	A	38.5	0.0763994	0.295322	980	532	0.211466	0.865385	804	129	0.229927	0.797468	195	1061	0.191818	0.777553	3020	154.5	0.380435	0.739437	134	0.1079	0.2422	341	0.841784
1333	1ZKU	M	49	0.0587326	0.284644	1027	458	0.189885	0.892377	825	0	-1	-1	-1	990.5	0.147297	0.797538	3227	0	-1	-1	-1	0.1222	0.3078	288	0.830284
1334	5HRO	A	40.5	0.131383	0.294048	1040	587	0.188235	0.926641	1016	0	-1	-1	-1	0	-1	-1	-1	0	-1	-1	-1	0.1715	0.2614	551	0.784008
1335	2ZTN	A	49.5	0.0941255	0.324138	1063	651.5	0.25	0.873457	808	0	-1	-1	-1	0	-1	-1	-1	0	-1	-1	-1	0.1457	0.2533	472	0.834184
1336	2YPG	E	63.5	0.0922295	0.274892	915	435	0.204042	0.80916	777	0	-1	-1	-1	0	-1	-1	-1	0	-1	-1	-1	0.1379	0.3197	173	-1
1337	7CAI	G	0	-1	-1	-1	412.5	0.135447	0.898089	884	0	-1	-1	-1	0	-1	-1	-1	0	-1	-1	-1	0.8153	0.7764	214	-1
1338	6V6W	D	0	-1	-1	-1	410.5	0.169643	0.86802	811	0	-1	-1	-1	0	-1	-1	-1	0	-1	-1	-1	0.1151	0.3323	134	-1
1339	3KQL	A	54	0.0847761	0.304394	2417	660	0.266728	0.884498	762	0	-1	-1	-1	0	-1	-1	-1	0	-1	-1	-1	0.1188	0.2175	437	0.838782
1340	3J2M	C	44.5	0.0465288	0.329843	1163	339.5	0.1343	0.863354	874	0	-1	-1	-1	945	0.145046	0.783448	3191	0	-1	-1	-1	0.0771	0.2538	609	-1
1341	6P4H	E	14.5	0.0296401	0.306569	1280	375.5	0.123364	0.93617	929	0	-1	-1	-1	0	-1	-1	-1	0	-1	-1	-1	0.0839	0.2538	228	0.833227
1342	4HUD	C	44.5	0.0465288	0.329843	1163	339.5	0.1343	0.863354	874	0	-1	-1	-1	945	0.145046	0.783448	3191	0	-1	-1	-1	0.0868	0.2847	211	0.822364
1343	6ZN5	W	35	0.0260536	0.346939	1207	191	0.0918972	0.93	912	38	0.0746269	0.740741	241	456.5	0.0720558	0.813411	3529	221.5	0.084048	0.757732	1555	0.0744	0.3624	129	0.827848
1344	6N4F	C	70	0.0957215	0.286957	919	436.5	0.197917	0.856557	812	0	-1	-1	-1	0	-1	-1	-1	0	-1	-1	-1	0.1358	0.3189	172	-1
1345	4K65	A	45	0.0990532	0.289979	904	443	0.194682	0.816733	802	0	-1	-1	-1	0	-1	-1	-1	0	-1	-1	-1	0.1356	0.3136	321	0.999361
1346	1D1L	A	24.5	0.00941176	0.1875	1211	130	0.0400802	0.869565	952	0	-1	-1	-1	0	-1	-1	-1	0	-1	-1	-1	0.0506	0.424	61	0.818587
1347	3AL4	C	55.5	0.0864826	0.257019	913	422.5	0.187617	0.840336	828	0	-1	-1	-1	0	-1	-1	-1	0	-1	-1	-1	0.1294	0.2979	161	-1
1348	4SBV	B	35.5	0.0403286	0.253521	1126	313	0.131836	0.85443	866	0	-1	-1	-1	764.5	0.138427	0.788793	3270	0	-1	-1	-1	0.096	0.3555	199	0.839122
1349	2B5J	A	40.5	0.131383	0.294048	1040	579	0.193829	0.904059	993	0	-1	-1	-1	0	-1	-1	-1	0	-1	-1	-1	0.1655	0.252	552	0.823227
1350	7K37	C	63.5	0.0922965	0.274298	913	464.5	0.198086	0.808594	789	0	-1	-1	-1	0	-1	-1	-1	0	-1	-1	-1	0.1389	0.3215	318	1
1351	5FRM	A	50.5	0.0365169	0.278571	1856	515	0.181172	0.910714	902	0	-1	-1	-1	0	-1	-1	-1	0	-1	-1	-1	0.112	0.2322	367	0.800661
1352	5RM0	A	103	0.0376772	0.289419	6441	563.5	0.229773	0.881988	914	1325	1	1	0	4362	0.202189	0.802566	10182	1145	1	1	0	0.1711	0.2539	572	0.802136
1353	4ZJF	D	28	0.0142433	0.303797	1606	263	0.1133	0.92	890	0	-1	-1	-1	1563.5	0.254401	0.811067	2768	0	-1	-1	-1	0.0705	0.2968	157	0.947112
1354	5KU0	2	65.5	0.107562	0.263627	1464	360	0.163285	0.862245	839	264	0.222222	0.776786	559	3751.5	0.365157	0.799512	3898	0	-1	-1	-1	0.0946	0.3486	124	-1
1355	4R2G	L	40	0.0623229	0.275862	1093	317	0.115234	0.893939	892	150.5	0.367089	0.768212	165	1213	0.233175	0.775374	2795	182	0.0835509	0.766467	1365	0.1127	0.2808	303	-1
1356	4RS5	N	81.5	0.0797679	0.310734	2050	314	0.147173	0.834254	845	0	-1	-1	-1	0	-1	-1	-1	0	-1	-1	-1	0.098	0.2858	236	0.835144
1357	6VSJ	F	57	0.062453	0.291228	1044	223	0.0806773	0.94186	918	0	-1	-1	-1	0	-1	-1	-1	0	-1	-1	-1	0.0751	0.4297	107	0.969329
1358	1HXY	A	50.5	0.0281182	0.278571	1247	323.5	0.127094	0.871622	867	78.5	0.159259	0.728814	211	777	0.129804	0.775076	3271	215	0.300866	0.803468	289	0.0741	0.2796	180	0.852679
1359	6D7C	K	66.5	0.10146	0.300216	907	432	0.186441	0.835443	825	0	-1	-1	-1	0	-1	-1	-1	0	-1	-1	-1	0.1406	0.3291	316	0.860064
1360	7C9Y	B	102.5	0.118512	0.286845	1436	418.5	0.164899	0.86802	840	0	-1	-1	-1	0	-1	-1	-1	0	-1	-1	-1	0.1005	0.3149	251	0.834505
1361	5IT9	B	31.5	0.0374904	0.221719	1086	332.5	0.141748	0.874251	863	0	-1	-1	-1	0	-1	-1	-1	0	-1	-1	-1	0.0881	0.2939	318	-1
1362	6IGF	I	14	0.0366162	0.266055	1366	536	0.227803	0.885017	828	0	-1	-1	-1	0	-1	-1	-1	0	-1	-1	-1	0.1454	0.2824	416	0.838978
1363	4UXG	H	65	0.0881898	0.274478	1316	615.5	0.259924	0.862069	739	0	-1	-1	-1	3535.5	0.436954	0.777738	2158	0	-1	-1	-1	0.1366	0.2717	394	0.823003
1364	1RHI	1	84.5	0.126813	0.294798	1375	351	0.185756	0.889401	822	0	-1	-1	-1	0	-1	-1	-1	0	-1	-1	-1	0.1056	0.3032	43	-1
1365	2ZSW	A	5	0.061674	0.3	1082	487.5	0.186667	0.933333	840	0	-1	-1	-1	0	-1	-1	-1	0	-1	-1	-1	0.0999	0.2682	277	0.855591
1366	4BLO	K	34.5	0.0582451	0.272085	1039	374.5	0.136697	0.91411	927	0	-1	-1	-1	846.5	0.169328	0.762557	3069	0	-1	-1	-1	0.0945	0.2531	269	0.832496
1367	3HMG	E	63.5	0.0922295	0.274892	915	468	0.212909	0.809524	765	0	-1	-1	-1	0	-1	-1	-1	0	-1	-1	-1	0.1416	0.3231	328	0.943908
1368	1D0E	B	31	0.0379651	0.265252	2257	255	0.109009	0.930769	980	0	-1	-1	-1	3030.5	0.383989	0.766833	3006	0	-1	-1	-1	0.101	0.2809	257	0.837476
1369	4UXG	I	65	0.0881898	0.274478	1316	640.5	0.25588	0.866242	749	0	-1	-1	-1	3535.5	0.436954	0.777738	2158	0	-1	-1	-1	0.1268	0.2523	394	0.823003
1370	5TXN	A	40.5	0.131383	0.294048	1040	597.5	0.196063	0.932584	1003	0	-1	-1	-1	0	-1	-1	-1	0	-1	-1	-1	0.173	0.2621	555	0.804511
1371	6B23	C	37	0.0195618	0.373134	1211	335	0.160298	0.886598	879	0	-1	-1	-1	0	-1	-1	-1	0	-1	-1	-1	0.0133	0.5199	15	0.819169
1372	3KF2	A	93.5	0.0859929	0.323333	2484	266.5	0.11155	0.91129	889	0	-1	-1	-1	0	-1	-1	-1	0	-1	-1	-1	0.0729	0.3014	154	0.82951
1373	5L7Q	A	103	0.0866069	0.300107	2300	233	0.129907	0.842424	905	0	-1	-1	-1	0	-1	-1	-1	0	-1	-1	-1	0.0911	0.2679	252	0.834505
1374	4FQY	A	63.5	0.0922965	0.274298	913	465	0.212296	0.85	781	0	-1	-1	-1	0	-1	-1	-1	0	-1	-1	-1	0.1388	0.3233	209	-1
1375	4JUJ	A	69.5	0.0918221	0.28764	949	407.5	0.190075	0.852941	830	0	-1	-1	-1	0	-1	-1	-1	0	-1	-1	-1	0.1379	0.3177	165	-1
1376	2YGB	C	56	0.0888889	0.289044	966	735.5	0.255068	0.909639	852	0	-1	-1	-1	1795	0.2909	0.803571	2566	0	-1	-1	-1	0.1494	0.2337	533	0.835783
1377	6NCA	T	8.5	0.0603053	0.240854	982	0	-1	-1	-1	26.5	0.043956	0.857143	259	764.5	0.175276	0.75	3056	249	0.353604	0.785	244	0.0072	0.4805	100	-1
1378	3E8K	D	56	0.0611484	0.258675	1024	327.5	0.161751	0.909091	864	0	-1	-1	-1	1075	0.205431	0.814556	2974	0	-1	-1	-1	0.0904	0.2733	247	-1
1379	5TXP	A	40.5	0.131383	0.294048	1040	605	0.219532	0.912752	941	0	-1	-1	-1	0	-1	-1	-1	0	-1	-1	-1	0.1732	0.2614	556	0.814958
1380	4KA2	A	53.5	0.102731	0.273356	960	459.5	0.193458	0.814961	816	0	-1	-1	-1	0	-1	-1	-1	0	-1	-1	-1	0.1047	0.2302	337	0.99173
1381	4BLQ	C	54	0.0609023	0.306818	1066	499.5	0.189007	0.915888	823	0	-1	-1	-1	839	0.153827	0.763387	3182	0	-1	-1	-1	0.0929	0.2534	267	0.725879
1382	5NEM	3	60.5	0.125354	0.295987	814	313	0.137198	0.845238	867	0	-1	-1	-1	0	-1	-1	-1	0	-1	-1	-1	0.0877	0.2847	448	-1
1383	1C5E	B	28	0.0206422	0.36	1233	154.5	0.0648056	0.866667	928	0	-1	-1	-1	290.5	0.0494646	0.832618	3689	0	-1	-1	-1	0.0553	0.3561	95	0.811705
1384	4UNY	E	45.5	0.0454545	0.245059	1111	430.5	0.200952	0.830709	796	0	-1	-1	-1	0	-1	-1	-1	0	-1	-1	-1	0.1409	0.3259	321	0.918427
1385	6B46	E	25	0.0599556	0.306818	1087	404.5	0.15625	0.888325	923	0	-1	-1	-1	0	-1	-1	-1	0	-1	-1	-1	0.1095	0.242	334	0.833227
1386	4BLO	G	34.5	0.0582451	0.272085	1039	363.5	0.134862	0.907407	928	0	-1	-1	-1	846.5	0.169328	0.762557	3069	0	-1	-1	-1	0.0963	0.2629	268	0.838892
1387	2VHJ	C	73	0.0593093	0.290441	1060	413.5	0.170412	0.887805	863	0	-1	-1	-1	874.5	0.164528	0.775801	3132	0	-1	-1	-1	0.1092	0.2699	288	0.84735
1388	5HRH	B	22	0.0294118	0.322314	1205	251.5	0.110895	0.883721	899	0	-1	-1	-1	598.5	0.0970824	0.793249	3399	0	-1	-1	-1	0.0742	0.281	176	0.794926
1389	5RLH	B	103	0.0376772	0.289419	6441	580	0.23435	0.901235	922	1325	1	1	0	4362	0.202189	0.802566	10182	1145	1	1	0	0.1739	0.2547	585	0.808273
1390	4JUN	C	38	0.0990532	0.291845	907	473	0.206763	0.819923	774	0	-1	-1	-1	0	-1	-1	-1	0	-1	-1	-1	0.1352	0.312	321	0.953659
1391	3GUT	C	14	0.00276091	0.384615	1798	420.5	0.193928	0.842553	786	67	0.194245	0.760563	207	1181	0.259017	0.794358	2784	183	0.157396	0.826087	684	0.1264	0.336	312	-1
1392	6OAR	G	99	0.0669154	0.277563	3255	262	0.122388	0.904412	869	0	-1	-1	-1	0	-1	-1	-1	0	-1	-1	-1	0.0863	0.3339	158	0.830594
1393	6DIZ	A	68	0.112525	0.261682	851	320.5	0.166822	0.864734	866	0	-1	-1	-1	0	-1	-1	-1	0	-1	-1	-1	0.0925	0.2313	297	0.848254
1394	1ND2	B	72.5	0.109595	0.291979	1556	372.5	0.156398	0.916667	875	0	-1	-1	-1	0	-1	-1	-1	0	-1	-1	-1	0.1013	0.3158	252	0.833866
1395	5W1K	J	43	0.0748396	0.295775	1048	197.5	0.0852106	0.84466	918	0	-1	-1	-1	0	-1	-1	-1	0	-1	-1	-1	0.0794	0.3822	141	0.95122
1396	5XLB	B	46.5	0.0743802	0.280519	1067	488.5	0.203244	0.838583	794	0	-1	-1	-1	0	-1	-1	-1	0	-1	-1	-1	0.1111	0.4463	172	0.999361
1397	4JUL	J	51	0.102695	0.301282	905	424.5	0.19559	0.806324	790	0	-1	-1	-1	0	-1	-1	-1	0	-1	-1	-1	0.1359	0.3126	321	0.999361
1398	6SCO	C	16	0.0306886	0.282759	1191	236.5	0.115502	0.832117	850	0	-1	-1	-1	567.5	0.113484	0.783304	3323	0	-1	-1	-1	0.0745	0.3327	141	0.830032
1399	4OJP	B	59	0.11669	0.262321	785	851.5	0.354133	0.865347	729	0	-1	-1	-1	0	-1	-1	-1	0	-1	-1	-1	0.1866	0.2256	756	0.859172
1400	4RFT	s	43	0.0549451	0.304878	1119	0	-1	-1	-1	0	-1	-1	-1	0	-1	-1	-1	0	-1	-1	-1	0.0862	0.3973	163	0.834505
1401	1RVZ	A	47	0.0864553	0.266667	938	439	0.182576	0.867841	852	0	-1	-1	-1	0	-1	-1	-1	0	-1	-1	-1	0.1372	0.3155	160	-1
1402	4KPQ	A	69	0.0868936	0.262009	923	455	0.204981	0.813688	781	0	-1	-1	-1	0	-1	-1	-1	0	-1	-1	-1	0.1374	0.3131	324	0.860703
1403	5BQZ	C	38.5	0.0793319	0.283582	1035	438	0.19962	0.826772	798	0	-1	-1	-1	0	-1	-1	-1	0	-1	-1	-1	0.1383	0.3175	169	-1
1404	5T08	E	53.5	0.0642599	0.402715	1164	438	0.192453	0.819277	811	0	-1	-1	-1	0	-1	-1	-1	0	-1	-1	-1	0.1407	0.3179	172	-1
1405	6NCA	I	8.5	0.0603053	0.240854	982	0	-1	-1	-1	26.5	0.043956	0.857143	259	764.5	0.175276	0.75	3056	249	0.353604	0.785	244	0.0072	0.4805	100	-1
1406	4JUK	A	47.5	0.077233	0.339233	1150	424	0.187323	0.831933	819	0	-1	-1	-1	0	-1	-1	-1	0	-1	-1	-1	0.1349	0.3169	320	0.998723
1407	4ZTB	D	90	0.104478	0.287	1747	353	0.136163	0.890173	958	0	-1	-1	-1	0	-1	-1	-1	0	-1	-1	-1	0.1061	0.2525	321	0.837061
1408	4CDU	A	79.5	0.0789283	0.309659	2058	342.5	0.167754	0.869565	866	0	-1	-1	-1	0	-1	-1	-1	0	-1	-1	-1	0.0927	0.2234	297	0.845918
1409	5W9N	J	1564	0.299175	0.37116	282	1075.5	0.334975	0.830957	727	0	-1	-1	-1	0	-1	-1	-1	0	-1	-1	-1	0.404	0.8121	726	-1
1410	5CPY	D	28	0.0653451	0.301695	1067	397	0.171429	0.833333	834	0	-1	-1	-1	0	-1	-1	-1	0	-1	-1	-1	0.0908	0.2391	283	0.875595
1411	4XLA	A	96	0.105965	0.270609	867	741	0.271812	0.828645	801	0	-1	-1	-1	2161	0.350992	0.796815	2313	0	-1	-1	-1	0.1662	0.2387	600	0.838855
1412	2DF7	P	32.5	0.127401	0.275242	839	756.5	0.298479	0.899713	703	0	-1	-1	-1	0	-1	-1	-1	0	-1	-1	-1	0.1218	0.2296	417	0.828499
1413	6W61	A	103	0.0376772	0.289419	6441	292.5	0.157943	0.891192	896	1325	1	1	0	4362	0.202189	0.802566	10182	1145	1	1	0	0.0988	0.2456	298	0.846594
1414	5XN2	A	42.5	0.127763	0.277843	1002	609	0.22312	0.929293	940	0	-1	-1	-1	0	-1	-1	-1	0	-1	-1	-1	0.178	0.273	551	0.814956
1415	5DGJ	A	33	0.0605337	0.275862	1960	296	0.102539	0.826772	897	20	0.0150943	1	261	3470	0.383917	0.783069	3144	77	0.17284	0.807692	191	0.0753	0.2952	168	0.856364
1416	4DVL	A	75	0.0691277	0.317152	3326	263	0.120912	0.903704	874	0	-1	-1	-1	0	-1	-1	-1	0	-1	-1	-1	0.0853	0.336	161	0.87964
1417	5HRD	D	22	0.0294118	0.322314	1205	296.5	0.137897	0.932886	859	0	-1	-1	-1	598.5	0.0970824	0.793249	3399	0	-1	-1	-1	0.0824	0.3065	177	0.829517
1418	3Q7B	A	43.5	0.0721997	0.297222	1122	244.5	0.0965645	0.912281	963	0	-1	-1	-1	1822	0.304283	0.806069	2500	0	-1	-1	-1	0.0869	0.2897	207	0.808731
1419	3IXA	D	8.5	0.0603053	0.240854	982	412.5	0.168391	0.917949	868	26.5	0.043956	0.857143	259	764.5	0.175276	0.75	3056	249	0.353604	0.785	244	0.1035	0.2662	275	0.854962
1420	5BR0	C	48	0.0521221	0.273438	1087	445.5	0.201144	0.811538	789	0	-1	-1	-1	0	-1	-1	-1	0	-1	-1	-1	0.1403	0.3189	326	0.999361
1421	6V47	C	65.5	0.0864904	0.275626	960	440.5	0.199048	0.822835	796	0	-1	-1	-1	0	-1	-1	-1	0	-1	-1	-1	0.1381	0.3179	321	0.859425
1422	7K25	D	28	0.0653451	0.301695	1067	463	0.212207	0.875969	807	0	-1	-1	-1	0	-1	-1	-1	0	-1	-1	-1	0.1236	0.2718	340	0.838978
1423	4ZDG	B	37.5	0.0531295	0.328829	1152	302	0.139053	0.854545	849	0	-1	-1	-1	0	-1	-1	-1	0	-1	-1	-1	0.0849	0.2992	196	-1
1424	6P4L	C	47	0.0946915	0.314286	974	314.5	0.122587	0.907143	896	16	0.0150943	0.8	260	1338.5	0.256053	0.770419	2730	96	0.197479	0.712121	172	0.091	0.3655	193	0.838978
1425	6ALF	H	31	0.0469552	0.267782	1124	365	0.177645	0.881188	800	0	-1	-1	-1	0	-1	-1	-1	0	-1	-1	-1	0.1961	0.1522	1337	0.731629
1426	6AVM	C	40.5	0.131383	0.294048	1040	604	0.262046	0.878187	830	0	-1	-1	-1	0	-1	-1	-1	0	-1	-1	-1	0.1747	0.2651	555	0.809264
1427	4CQY	A	37	0.100073	0.298701	917	451	0.205742	0.826923	785	0	-1	-1	-1	0	-1	-1	-1	0	-1	-1	-1	0.1378	0.3155	324	0.938249
1428	5VQZ	A	40.5	0.131383	0.294048	1040	537.5	0.1965	0.908088	985	0	-1	-1	-1	0	-1	-1	-1	0	-1	-1	-1	0.1672	0.2583	547	0.849646
1429	7K3A	A	63.5	0.0922965	0.274298	913	473.5	0.199043	0.8125	789	0	-1	-1	-1	0	-1	-1	-1	0	-1	-1	-1	0.1371	0.3161	318	1
1430	6OJ0	f	0	-1	-1	-1	0	-1	-1	-1	0	-1	-1	-1	0	-1	-1	-1	0	-1	-1	-1	0.08	0.2983	178	0.823268
1431	4MM3	A	12	0.00842105	0.275862	1842	124	0.0619289	0.835616	912	71.5	0.188192	0.836066	210	1798	0.32658	0.780854	2412	66	0.173554	0.763636	187	0.0506	0.3757	75	0.70607
1432	2HWK	A	46.5	0.109955	0.275605	1618	333.5	0.168488	0.902439	893	0	-1	-1	-1	0	-1	-1	-1	0	-1	-1	-1	0.1072	0.2468	320	0.836943
1433	3J2J	A	99	0.11798	0.292292	1476	320	0.153171	0.872222	845	0	-1	-1	-1	0	-1	-1	-1	0	-1	-1	-1	0.107	0.37	252	-1
1434	1NCR	A	72.5	0.109595	0.291979	1556	333.5	0.146654	0.903955	914	0	-1	-1	-1	0	-1	-1	-1	0	-1	-1	-1	0.1101	0.3027	285	0.837306
1435	5XRS	C	89.5	0.112771	0.302	839	452.5	0.189573	0.809717	808	0	-1	-1	-1	0	-1	-1	-1	0	-1	-1	-1	0.1378	0.3209	172	-1
1436	6EA8	F	34	0.0379939	0.284091	1140	336	0.128306	0.839744	865	0	-1	-1	-1	716.5	0.118418	0.782683	3304	0	-1	-1	-1	0.0799	0.2717	180	-1
1437	1BEV	3	97	0.0752649	0.289733	2026	310.5	0.143266	0.842697	869	261	0.181818	0.84375	699	3571	0.353961	0.771192	3838	74	0.174797	0.843137	195	0.0986	0.2926	242	0.837476
1438	1OHG	F	56	0.0611484	0.258675	1024	464	0.198451	0.887446	802	0	-1	-1	-1	1075	0.205431	0.814556	2974	0	-1	-1	-1	0.1068	0.2797	280	0.827476
1439	4DVL	B	75	0.0691277	0.317152	3326	257	0.120792	0.910448	876	0	-1	-1	-1	0	-1	-1	-1	0	-1	-1	-1	0.0839	0.3346	161	0.879146
1440	1QAI	B	31	0.0379651	0.265252	2257	239.5	0.113327	0.954198	972	0	-1	-1	-1	3030.5	0.383989	0.766833	3006	0	-1	-1	-1	0.1058	0.305	251	0.781865
1441	6NCA	M	8.5	0.0603053	0.240854	982	0	-1	-1	-1	26.5	0.043956	0.857143	259	764.5	0.175276	0.75	3056	249	0.353604	0.785	244	0.0072	0.4805	100	-1
1442	5W9O	J	1564	0.299175	0.37116	282	1056	0.333333	0.826884	727	0	-1	-1	-1	0	-1	-1	-1	0	-1	-1	-1	0.4042	0.8111	726	-1
1443	6NCA	O	8.5	0.0603053	0.240854	982	0	-1	-1	-1	26.5	0.043956	0.857143	259	764.5	0.175276	0.75	3056	249	0.353604	0.785	244	0.0072	0.4805	100	-1
1444	6NK5	A	85.5	0.145278	0.27618	783	665	0.26	0.888199	778	0	-1	-1	-1	0	-1	-1	-1	0	-1	-1	-1	0.1541	0.2862	439	0.998083
1445	6JYS	A	39.5	0.0649847	0.311355	1035	387	0.176744	0.87963	859	0	-1	-1	-1	0	-1	-1	-1	0	-1	-1	-1	0.1089	0.2597	308	0.894319
1446	6W2U	B	50	0.146493	0.261062	707	545.5	0.22212	0.866906	807	79.5	0.205224	0.753425	195	2772	0.399561	0.786866	2465	0	-1	-1	-1	0.1544	0.3163	380	0.300781
1447	6CS1	C	5230	0.763508	0.779376	26	2622	0.629975	0.849315	305	1063	0.885185	0.92278	11	10394	0.731453	0.787904	282	1064	0.223834	0.981818	745	0.8019	0.7336	1066	0.945619
1448	1SKW	B	29.5	0.0195465	0.242718	1176	134.5	0.056696	0.892308	958	0	-1	-1	-1	0	-1	-1	-1	0	-1	-1	-1	0.0604	0.3506	105	0.815974
1449	4RFT	m	43	0.0549451	0.304878	1119	0	-1	-1	-1	0	-1	-1	-1	0	-1	-1	-1	0	-1	-1	-1	0.0857	0.3972	163	0.834505
1450	6X9U	A	46	0.123522	0.307692	911	581.5	0.269301	0.88253	756	0	-1	-1	-1	0	-1	-1	-1	0	-1	-1	-1	0.146	0.2713	432	0.998083
1451	1HGD	C	70.5	0.0909742	0.286682	953	474.5	0.187151	0.848101	837	0	-1	-1	-1	0	-1	-1	-1	0	-1	-1	-1	0.141	0.322	328	0.943908
1452	4XQ5	A	49	0.102026	0.271457	832	442.5	0.194129	0.847107	814	0	-1	-1	-1	0	-1	-1	-1	0	-1	-1	-1	0.1375	0.3202	170	-1
1453	6IB1	D	69	0.0659259	0.268882	1019	506	0.23105	0.903571	815	0	-1	-1	-1	1444.5	0.233163	0.809566	2791	0	-1	-1	-1	0.1402	0.2745	393	0.822364
1454	4LXV	E	55	0.090843	0.269978	913	407.5	0.192453	0.832653	815	0	-1	-1	-1	0	-1	-1	-1	0	-1	-1	-1	0.1281	0.2972	323	0.953659
1455	5CPW	D	28	0.0653451	0.301695	1067	397	0.171429	0.833333	834	0	-1	-1	-1	0	-1	-1	-1	0	-1	-1	-1	0.091	0.2409	283	0.875595
1456	6XS6	C	6722	1	1	0	2460	0.630285	0.842313	256	1325	1	1	0	19110	1	1	0	1145	1	1	0	0.7867	0.9669	787	0.857508
1457	5RLR	B	103	0.0376772	0.289419	6441	578.5	0.24062	0.857558	882	1325	1	1	0	4362	0.202189	0.802566	10182	1145	1	1	0	0.1712	0.2494	585	0.804714
1458	6XCM	S	0	-1	-1	-1	189.5	0.0763889	0.927711	925	0	-1	-1	-1	0	-1	-1	-1	0	-1	-1	-1	-1	-1	0.856869	0.83344
1459	1QFU	A	70.5	0.0909742	0.286682	953	421	0.205572	0.823077	781	0	-1	-1	-1	0	-1	-1	-1	0	-1	-1	-1	0.1387	0.3216	317	0.94791
1460	6ASW	C	40.5	0.131383	0.294048	1040	600.5	0.260101	0.887931	840	0	-1	-1	-1	0	-1	-1	-1	0	-1	-1	-1	0.1761	0.2666	555	0.809264
1461	6J9E	C	53	0.123773	0.276156	1012	1112	0.303191	0.872449	1104	0	-1	-1	-1	0	-1	-1	-1	0	-1	-1	-1	0.2117	0.1722	1288	0.835783
1462	6B47	E	25	0.0599556	0.306818	1087	403	0.195531	0.864198	831	0	-1	-1	-1	0	-1	-1	-1	0	-1	-1	-1	0.1094	0.2532	334	0.833227
1463	4N5J	A	70.5	0.0967504	0.273486	875	442	0.192966	0.818548	804	0	-1	-1	-1	1762.5	0.294792	0.792895	2521	0	-1	-1	-1	0.141	0.3292	318	0.947305
1464	5HRI	B	22	0.0294118	0.322314	1205	308.5	0.142289	0.940789	853	0	-1	-1	-1	598.5	0.0970824	0.793249	3399	0	-1	-1	-1	0.0823	0.3034	176	0.798092
1465	2J2J	A	49	0.0835655	0.316623	1057	274.5	0.13176	0.905405	869	0	-1	-1	-1	0	-1	-1	-1	0	-1	-1	-1	0.0821	0.2879	182	0.83174
1466	6D84	H	36	0.0300752	0.322581	1206	234	0.0896818	0.853211	928	80	0.232727	0.752941	190	497	0.0957529	0.770186	3402	222.5	0.109952	0.752747	1064	0.1819	0.2659	585	0.824465
1467	3NBP	A	28.5	0.129828	0.28673	1020	565	0.189358	0.930769	1018	95.5	0.235955	0.759036	184	3307.5	0.404637	0.777858	2566	187.5	0.236295	0.806452	374	0.1668	0.2559	554	0.846927
1468	4P9E	A	27	0.0285494	0.330357	1184	183	0.0836614	0.894737	921	0	-1	-1	-1	492	0.0799792	0.812665	3472	0	-1	-1	-1	0.0613	0.2914	126	0.823157
1469	5K9K	I	63.5	0.0922965	0.274298	913	870	0.323774	0.890585	688	0	-1	-1	-1	0	-1	-1	-1	0	-1	-1	-1	0.1097	0.3213	497	-1
1470	3J4U	E	45	0.0549699	0.264493	1052	327	0.152466	0.871795	920	0	-1	-1	-1	673.5	0.161924	0.75915	3124	0	-1	-1	-1	0.107	0.246	327	0.834505
1471	5WTE	A	86.5	0.0998847	0.289855	1706	339.5	0.164909	0.855721	842	0	-1	-1	-1	4245.5	0.373967	0.792223	3768	0	-1	-1	-1	0.0944	0.2844	260	0.835783
1472	7DD2	D	6722	1	1	0	2741	0.666667	0.827133	220	1325	1	1	0	19110	1	1	0	1145	1	1	0	0.1015	0.3359	213	0.860703
1473	4OLK	A	64.5	0.0819312	0.279302	966	196	0.110345	0.848485	883	0	-1	-1	-1	1704	0.261827	0.795437	2680	0	-1	-1	-1	0.0761	0.3298	164	0.812756
1474	4CHF	A	48.5	0.137509	0.292496	736	313.5	0.115914	0.936508	892	0	-1	-1	-1	2087.5	0.329701	0.781748	2494	0	-1	-1	-1	0.0743	0.2888	160	-1
1475	6ZTZ	O	60	0.0981627	0.284627	1248	942	0.292398	0.896057	1152	0	-1	-1	-1	0	-1	-1	-1	0	-1	-1	-1	0.21	0.1692	1284	0.840866
1476	6NCA	B	8.5	0.0603053	0.240854	982	434	0.173499	0.870813	840	26.5	0.043956	0.857143	259	764.5	0.175276	0.75	3056	249	0.353604	0.785	244	0.0072	0.4805	100	-1
1477	6CSG	B	90.5	0.0802701	0.269182	1871	304.5	0.154728	0.885246	864	0	-1	-1	-1	0	-1	-1	-1	0	-1	-1	-1	0.1042	0.3224	247	0.837476
1478	6Y5Y	I	26	0.073487	0.272727	1014	377	0.175856	0.898058	846	0	-1	-1	-1	1514.5	0.246705	0.780488	2750	0	-1	-1	-1	0.097	0.2498	275	0.834391
1479	4D61	X	35	0.0260536	0.346939	1207	225.5	0.086444	0.888889	919	0	-1	-1	-1	0	-1	-1	-1	0	-1	-1	-1	0.0787	0.2378	426	-1
1480	5C25	A	40.5	0.131383	0.294048	1040	558.5	0.228571	0.903226	915	0	-1	-1	-1	0	-1	-1	-1	0	-1	-1	-1	0.1654	0.2558	554	0.82425
1481	5RM9	B	103	0.0376772	0.289419	6441	578	0.237055	0.877246	902	1325	1	1	0	4362	0.202189	0.802566	10182	1145	1	1	0	0.172	0.2504	585	0.80436
1482	6ILF	A	20.5	0.0659341	0.326087	1089	475	0.180437	0.909091	844	0	-1	-1	-1	0	-1	-1	-1	0	-1	-1	-1	0.1021	0.2671	279	0.85623
1483	6GL1	C	24	0.0464104	0.253968	1127	451.5	0.17192	0.857143	837	33.5	0.0754717	0.869565	242	806	0.174591	0.751082	3051	253.5	0.0986009	0.840909	1325	0.102	0.2624	273	0.850032
1484	4YFL	E	60	0.128562	0.312399	888	456.5	0.205365	0.87747	828	0	-1	-1	-1	0	-1	-1	-1	0	-1	-1	-1	0.1099	0.2437	347	0.998083
1485	4WE5	A	90.5	0.0984794	0.296943	923	438.5	0.206166	0.804511	772	0	-1	-1	-1	0	-1	-1	-1	0	-1	-1	-1	0.1372	0.316	321	0.94791
1486	6IGF	A	14	0.0366162	0.266055	1366	561.5	0.24198	0.857143	783	0	-1	-1	-1	0	-1	-1	-1	0	-1	-1	-1	0.1424	0.281	413	0.838978
1487	5JWE	A	15.5	0.066769	0.262048	971	449.5	0.164939	0.883838	863	0	-1	-1	-1	0	-1	-1	-1	0	-1	-1	-1	0.1047	0.2771	276	0.858958
1488	5BZ0	A	103.5	0.0405523	0.272994	5858	394	0.138158	0.88024	897	0	-1	-1	-1	0	-1	-1	-1	0	-1	-1	-1	0.0991	0.2753	76	-1
1489	6Q0I	A	53	0.0881089	0.278281	954	293	0.13561	0.837349	859	0	-1	-1	-1	0	-1	-1	-1	0	-1	-1	-1	0.0872	0.2993	212	-1
1490	2HWD	3	79.5	0.0936119	0.247609	1548	301.5	0.151052	0.902857	871	0	-1	-1	-1	0	-1	-1	-1	0	-1	-1	-1	0.1083	0.3016	19	-1
1491	6NK6	N	22	0.0377868	0.240343	1249	410.5	0.158294	0.883598	866	0	-1	-1	-1	0	-1	-1	-1	0	-1	-1	-1	0.1547	0.2877	439	0.995527
1492	3ZQM	I	40.5	0.0262751	0.274194	1170	113	0.0327706	0.970588	973	0	-1	-1	-1	0	-1	-1	-1	0	-1	-1	-1	0.045	0.4063	57	0.616887
1493	3SJI	A	43.5	0.0919378	0.257937	910	355	0.144289	0.878049	834	0	-1	-1	-1	0	-1	-1	-1	0	-1	-1	-1	0.0714	0.2581	179	0.816997
1494	6C2M	D	38.5	0.0353574	0.300654	1148	343	0.142857	0.86747	842	0	-1	-1	-1	0	-1	-1	-1	0	-1	-1	-1	0.0719	0.2684	191	0.823753
1495	5TGU	E	49	0.102026	0.271457	832	434.5	0.181818	0.839827	836	0	-1	-1	-1	0	-1	-1	-1	0	-1	-1	-1	0.138	0.3179	318	0.930357
1496	5Z58	4	10	0.00478755	0.307692	1645	0	-1	-1	-1	44.5	0.0985401	0.771429	239	995.5	0.196262	0.774006	3035	164	0.379085	0.783784	158	0.115	0.2865	299	0.582748
1497	6ZSL	B	103	0.0376772	0.289419	6441	595	0.244698	0.872093	882	1325	1	1	0	4362	0.202189	0.802566	10182	1145	1	1	0	0.1731	0.2569	572	0.802136
1498	2PWX	A	101	0.0401154	0.273664	6212	507	0.192898	0.862661	809	1063	0.885185	0.92278	11	4322.5	0.199897	0.807064	10233	1064	0.223834	0.981818	745	0.115	0.291	289	0.836422
1499	3KLF	M	40.5	0.131383	0.294048	1040	596	0.219256	0.903333	936	0	-1	-1	-1	0	-1	-1	-1	0	-1	-1	-1	-1	-1	0.799475	0.794844
1500	5RHJ	A	50.5	0.0415113	0.249626	3354	464	0.207713	0.855596	864	118	0.217544	0.72093	199	3578.5	0.232136	0.782433	7638	196	0.320261	0.742424	261	0.1297	0.2387	435	0.830864
1501	1TOX	B	57.5	0.0751933	0.256595	1006	874	0.264427	0.910979	824	0	-1	-1	-1	0	-1	-1	-1	0	-1	-1	-1	0.156	0.2499	513	0.859268
1502	4MHI	K	40	0.0862944	0.257576	917	434	0.208413	0.86166	793	0	-1	-1	-1	1758	0.309178	0.80013	2447	0	-1	-1	-1	0.1356	0.3116	323	0.953659
1503	6BEH	C	56	0.0888889	0.289044	966	752	0.250633	0.905488	857	0	-1	-1	-1	1795	0.2909	0.803571	2566	0	-1	-1	-1	0.1561	0.2505	529	0.836422
1504	4YY9	A	53.5	0.0642599	0.402715	1164	421	0.1926	0.799213	800	0	-1	-1	-1	0	-1	-1	-1	0	-1	-1	-1	0.1393	0.319	325	0.999361
1505	2WSH	C	36	0.026174	0.309091	1189	196	0.0669253	0.884615	953	0	-1	-1	-1	530	0.0775154	0.836565	3535	0	-1	-1	-1	0.0787	0.3722	126	0.84247
1506	6ZOJ	L	33.5	0.0367762	0.30719	1125	247	0.121878	0.917293	868	121.5	0.307479	0.755102	214	212.5	0.036129	0.773481	3694	294.5	0.0024471	0.847716	68047	0.0688	0.2957	151	0.730351
1507	2WZP	A	49.5	0.0445104	0.31746	1159	442	0.18835	0.885845	811	0	-1	-1	-1	0	-1	-1	-1	0	-1	-1	-1	0.1085	0.3052	266	0.833866
1508	1HGJ	A	70.5	0.0909742	0.286682	953	473.5	0.200382	0.798479	785	0	-1	-1	-1	0	-1	-1	-1	0	-1	-1	-1	0.1404	0.3205	328	0.927682
1509	5RLE	B	103	0.0376772	0.289419	6441	578	0.235341	0.901538	920	1325	1	1	0	4362	0.202189	0.802566	10182	1145	1	1	0	0.1756	0.2575	585	0.809524
1510	5RHI	A	50.5	0.0415113	0.249626	3354	464	0.207713	0.855596	864	118	0.217544	0.72093	199	3578.5	0.232136	0.782433	7638	196	0.320261	0.742424	261	0.1138	0.2081	435	0.850932
1511	6CUE	c	46	0.123522	0.307692	911	577.5	0.222417	0.855219	845	0	-1	-1	-1	0	-1	-1	-1	0	-1	-1	-1	0.0734	0.4547	102	0.943271
1512	5YWP	Q	0	-1	-1	-1	380	0.165839	0.874346	816	0	-1	-1	-1	0	-1	-1	-1	0	-1	-1	-1	0.0936	0.2851	215	0.856869
1513	7DK7	a	6722	1	1	0	327	0.144814	0.845714	847	1325	1	1	0	19110	1	1	0	1145	1	1	0	0.8424	0.7752	1060	0.857052
1514	6TWH	C	45	0.0971512	0.2949	918	407.5	0.190969	0.867521	829	0	-1	-1	-1	0	-1	-1	-1	0	-1	-1	-1	0.1358	0.3196	315	1
1515	3FKU	Z	0	-1	-1	-1	345	0.156008	0.856383	844	0	-1	-1	-1	0	-1	-1	-1	0	-1	-1	-1	0.0918	0.2858	234	0.855591
1516	6P59	B	36	0.0248062	0.316832	1189	270	0.111006	0.928571	928	44	0.102941	0.823529	238	420.5	0.0758463	0.78628	3550	75.5	0.189873	0.9	187	0.0596	0.3472	98	0.817912
1517	6BEB	B	56	0.0888889	0.289044	966	730.5	0.275325	0.885794	796	0	-1	-1	-1	1795	0.2909	0.803571	2566	0	-1	-1	-1	0.1501	0.2401	530	0.836422
1518	1HGH	E	70.5	0.0909742	0.286682	953	481.5	0.202652	0.839216	801	0	-1	-1	-1	0	-1	-1	-1	0	-1	-1	-1	0.1403	0.3188	328	0.927682
1519	1N5Y	A	40.5	0.131383	0.294048	1040	593	0.19937	0.930147	997	0	-1	-1	-1	0	-1	-1	-1	0	-1	-1	-1	0.1776	0.2702	558	0.819928
1520	6IGE	B	64.5	0.0793201	0.311111	1052	605.5	0.25463	0.862069	761	0	-1	-1	-1	0	-1	-1	-1	0	-1	-1	-1	0.1451	0.2835	413	0.838978
1521	6TWH	P	0	-1	-1	-1	442	0.191549	0.857143	827	0	-1	-1	-1	0	-1	-1	-1	0	-1	-1	-1	-1	-1	0.984277	0.998083
1522	5XM9	C	22	0.0294118	0.322314	1205	263	0.114035	0.89313	895	0	-1	-1	-1	598.5	0.0970824	0.793249	3399	0	-1	-1	-1	0.0733	0.2791	174	0.830045
1523	1C0M	D	14.5	0.150543	0.267375	804	441.5	0.153091	0.866667	839	0	-1	-1	-1	0	-1	-1	-1	0	-1	-1	-1	0.0997	0.3045	216	0.831949
1524	6U59	G	59.5	0.129077	0.268786	749	634	0.294717	0.885794	720	0	-1	-1	-1	0	-1	-1	-1	0	-1	-1	-1	0.074	0.4225	112	0.945619
1525	4EDB	A	58.5	0.0893895	0.266234	914	328.5	0.155436	0.896373	920	0	-1	-1	-1	0	-1	-1	-1	0	-1	-1	-1	0.13	0.2975	323	0.860064
1526	1KSX	A	33.5	0.0532051	0.261006	1242	217.5	0.0904669	0.93	928	0	-1	-1	-1	1829	0.308223	0.793409	2484	0	-1	-1	-1	0.0894	0.4043	145	0.831847
1527	5RHL	A	50.5	0.0415113	0.249626	3354	447	0.192937	0.871595	904	118	0.217544	0.72093	199	3578.5	0.232136	0.782433	7638	196	0.320261	0.742424	261	0.1299	0.2391	435	0.856336
1528	6CUF	3	0	-1	-1	-1	212	0.0751731	0.915663	928	0	-1	-1	-1	0	-1	-1	-1	0	-1	-1	-1	0.0786	0.4253	453	-1
1529	5RHO	A	50.5	0.0415113	0.249626	3354	470	0.208772	0.856115	862	118	0.217544	0.72093	199	3578.5	0.232136	0.782433	7638	196	0.320261	0.742424	261	0.1304	0.2386	435	0.845865
1530	4RW6	A	40.5	0.131383	0.294048	1040	525.5	0.181102	0.912698	1018	0	-1	-1	-1	0	-1	-1	-1	0	-1	-1	-1	0.1679	0.2628	538	0.857576
1531	6FUW	A	32.5	0.0150289	0.322314	2474	1205	0.327238	0.881154	997	67.5	0.153846	0.792453	220	2419	0.36423	0.760318	2872	75.5	0.232068	0.696203	158	0.2228	0.1915	1181	0.836709
1532	3L2V	B	50.5	0.0365169	0.278571	1856	275	0.10274	0.846774	898	0	-1	-1	-1	0	-1	-1	-1	0	-1	-1	-1	0.0793	0.3093	163	0.825095
1533	2YGC	B	56	0.0888889	0.289044	966	712.5	0.256128	0.885965	841	0	-1	-1	-1	1795	0.2909	0.803571	2566	0	-1	-1	-1	0.1499	0.2381	534	0.841092
1534	6QOZ	G	66	0.152769	0.279268	679	566.5	0.22048	0.895131	817	0	-1	-1	-1	3071	0.420855	0.786568	2109	0	-1	-1	-1	0.0928	0.3924	79	-1
1535	5A32	B	66	0.152769	0.279268	679	566.5	0.22048	0.895131	817	0	-1	-1	-1	3071	0.420855	0.786568	2109	0	-1	-1	-1	0.1078	0.2278	368	0.836422
1536	6P4K	B	47	0.0946915	0.314286	974	583	0.242114	0.879257	850	16	0.0150943	0.8	260	1338.5	0.256053	0.770419	2730	96	0.197479	0.712121	172	0.1426	0.2298	513	0.832139
1537	5BR6	C	48	0.0521221	0.273438	1087	444	0.202471	0.828794	795	0	-1	-1	-1	0	-1	-1	-1	0	-1	-1	-1	0.1398	0.3179	326	0.937088
1538	4OJ6	B	59	0.11669	0.262321	785	815.5	0.334928	0.865979	769	0	-1	-1	-1	0	-1	-1	-1	0	-1	-1	-1	0.1861	0.2269	746	0.830211
1539	6V8Z	E	73	0.100453	0.334171	926	362	0.156746	0.872928	827	0	-1	-1	-1	0	-1	-1	-1	0	-1	-1	-1	0.1118	0.3506	227	0.856869
1540	6ADY	A	50.5	0.0415113	0.249626	3354	436.5	0.2	0.857678	878	118	0.217544	0.72093	199	3578.5	0.232136	0.782433	7638	196	0.320261	0.742424	261	0.1194	0.2206	428	0.828064
1541	4BLQ	F	54	0.0609023	0.306818	1066	493	0.18732	0.928571	831	0	-1	-1	-1	839	0.153827	0.763387	3182	0	-1	-1	-1	0.0934	0.2538	267	0.725879
1542	2HWE	3	79.5	0.0936119	0.247609	1548	301.5	0.151052	0.902857	871	0	-1	-1	-1	0	-1	-1	-1	0	-1	-1	-1	0.1084	0.301	19	-1
1543	4M1X	A	39.5	0.0159453	0.42	1267	151.5	0.0532663	0.868852	934	0	-1	-1	-1	372.5	0.0530951	0.833333	3615	0	-1	-1	-1	0.0447	0.4135	73	0.810863
1544	5W3M	C	102	0.114554	0.281281	1454	353	0.159309	0.846939	846	0	-1	-1	-1	3976.5	0.344105	0.787119	4058	0	-1	-1	-1	0.1059	0.3075	273	0.836839
1545	6D84	C	36	0.0300752	0.322581	1206	251.5	0.0920422	0.914286	938	80	0.232727	0.752941	190	497	0.0957529	0.770186	3402	222.5	0.109952	0.752747	1064	0.0091	0.3584	10	0.830837
1546	4Y4Y	b	48	0.0566289	0.295139	1213	0	-1	-1	-1	0	-1	-1	-1	0	-1	-1	-1	0	-1	-1	-1	0.0906	0.3606	191	-1
1547	3J2N	W	75	0.10084	0.285714	924	837	0.324486	0.887588	741	0	-1	-1	-1	2142.5	0.323416	0.801559	2466	0	-1	-1	-1	0.0771	0.2538	609	-1
1548	4Y4Y	R	48	0.0566289	0.295139	1213	342	0.12853	0.897959	880	0	-1	-1	-1	0	-1	-1	-1	0	-1	-1	-1	0.0906	0.3606	191	-1
1549	2HD0	J	85	0.0837017	0.318743	2502	182.5	0.0769981	0.929412	941	0	-1	-1	-1	0	-1	-1	-1	0	-1	-1	-1	0.0786	0.3694	127	0.855288
1550	6WKK	D	26.5	0.0479087	0.2625	1075	463.5	0.200966	0.912281	807	0	-1	-1	-1	954	0.150761	0.812585	3209	0	-1	-1	-1	0.1048	0.2579	280	0.821019
1551	5NUZ	D	38.5	0.0783745	0.284211	998	241.5	0.0978261	0.876106	899	0	-1	-1	-1	0	-1	-1	-1	0	-1	-1	-1	0.079	0.3744	142	0.94146
1552	3SAM	A	56	0.0888889	0.289044	966	733.5	0.254622	0.904478	855	0	-1	-1	-1	1795	0.2909	0.803571	2566	0	-1	-1	-1	0.1534	0.2401	541	0.835783
1553	6VRW	D	0	-1	-1	-1	547.5	0.218039	0.882979	860	0	-1	-1	-1	0	-1	-1	-1	0	-1	-1	-1	0.0666	0.3613	124	0.944411
1554	6VPX	E	29.5	0.0268226	0.237805	1290	555	0.213592	0.88	858	0	-1	-1	-1	0	-1	-1	-1	0	-1	-1	-1	0.1225	0.2266	109	-1
1555	4Y4Y	c	48	0.0566289	0.295139	1213	0	-1	-1	-1	0	-1	-1	-1	0	-1	-1	-1	0	-1	-1	-1	0.0906	0.3606	191	-1
1556	6DUH	B	40.5	0.131383	0.294048	1040	420.5	0.149204	0.876847	990	0	-1	-1	-1	0	-1	-1	-1	0	-1	-1	-1	0.1388	0.2618	412	0.83832
1557	4Y4Y	V	48	0.0566289	0.295139	1213	342	0.12853	0.897959	880	0	-1	-1	-1	0	-1	-1	-1	0	-1	-1	-1	0.0906	0.3606	191	-1
1558	4XKF	E	53.5	0.0642599	0.402715	1164	418	0.193032	0.861345	824	0	-1	-1	-1	0	-1	-1	-1	0	-1	-1	-1	0.139	0.3168	325	0.999361
1559	2BST	A	18	0.0506608	0.252747	1089	425.5	0.173132	0.905941	855	27	0.0679245	0.857143	244	790	0.16866	0.754738	3117	192	0.337054	0.729469	241	0.102	0.2718	276	0.86014
1560	6S9J	E	53.5	0.0683636	0.238579	981	261.5	0.113	0.843284	866	0	-1	-1	-1	1601	0.2601	0.80046	2707	0	-1	-1	-1	0.0763	0.3075	149	-1
1561	7KDE	E	46	0.123522	0.307692	911	500.5	0.217663	0.824324	825	0	-1	-1	-1	0	-1	-1	-1	0	-1	-1	-1	0.1185	0.2221	429	0.997444
1562	4CSH	B	67	0.0811997	0.276808	966	188.5	0.106238	0.900826	905	0	-1	-1	-1	1704.5	0.255883	0.811469	2764	0	-1	-1	-1	0.0752	0.3345	164	0.795014
1563	6C0K	B	40.5	0.131383	0.294048	1040	448	0.158863	0.95	996	0	-1	-1	-1	0	-1	-1	-1	0	-1	-1	-1	0.1386	0.2633	412	0.83832
1564	4MHI	I	40	0.0862944	0.257576	917	416.5	0.195632	0.837398	807	0	-1	-1	-1	1758	0.309178	0.80013	2447	0	-1	-1	-1	0.1353	0.3145	323	0.953659
1565	6NK5	B	85.5	0.145278	0.27618	783	726.5	0.284921	0.903226	740	0	-1	-1	-1	0	-1	-1	-1	0	-1	-1	-1	0.1311	0.254	419	0.998083
1566	5HMG	C	63.5	0.0922295	0.274892	915	470	0.209169	0.829545	783	0	-1	-1	-1	0	-1	-1	-1	0	-1	-1	-1	0.1399	0.3169	328	0.928783
1567	6ZSL	A	103	0.0376772	0.289419	6441	564	0.238757	0.871642	888	1325	1	1	0	4362	0.202189	0.802566	10182	1145	1	1	0	0.1719	0.2509	585	0.802136
1568	5UDD	A	65	0.0921429	0.288591	953	677.5	0.207547	0.906367	899	0	-1	-1	-1	0	-1	-1	-1	0	-1	-1	-1	0.2181	0.4192	449	0.855045
1569	4FMH	J	24	0.0762963	0.298551	1005	394	0.177033	0.872642	833	0	-1	-1	-1	0	-1	-1	-1	0	-1	-1	-1	0.0898	0.246	272	0.840256
1570	1VBE	1	75.5	0.115954	0.269341	1385	303	0.140238	0.894737	920	0	-1	-1	-1	0	-1	-1	-1	0	-1	-1	-1	0.094	0.2426	279	0.83303
1571	4Y4Y	W	48	0.0566289	0.295139	1213	342	0.12853	0.897959	880	0	-1	-1	-1	0	-1	-1	-1	0	-1	-1	-1	0.0906	0.3606	191	-1
1572	4HXD	C	12	0.00842105	0.275862	1842	144	0.0628803	0.861111	914	71.5	0.188192	0.836066	210	1798	0.32658	0.780854	2412	66	0.173554	0.763636	187	0.0512	0.39	75	0.706897
1573	1HGG	E	63.5	0.0922295	0.274892	915	495	0.212209	0.784946	753	0	-1	-1	-1	0	-1	-1	-1	0	-1	-1	-1	0.1402	0.3187	328	0.926584
1574	5MUY	B	96	0.127807	0.295115	1313	0	-1	-1	-1	0	-1	-1	-1	4214.5	0.390131	0.803994	3453	0	-1	-1	-1	0.1123	0.2547	327	0.843572
1575	6EA9	E	34	0.0379939	0.284091	1140	358	0.136542	0.874214	859	0	-1	-1	-1	716.5	0.118418	0.782683	3304	0	-1	-1	-1	0.0766	0.2564	195	0.841897
1576	5L7O	B	55	0.13881	0.268861	683	328	0.126108	0.870748	868	0	-1	-1	-1	2730	0.396081	0.792717	2145	0	-1	-1	-1	0.0947	0.3964	179	0.835564
1577	1Z50	A	59.5	0.0747475	0.314448	1132	740.5	0.287303	0.880682	727	0	-1	-1	-1	0	-1	-1	-1	0	-1	-1	-1	0.1292	0.2312	448	0.888636
1578	5LWI	C	94.5	0.124352	0.301413	907	380	0.188626	0.872807	827	0	-1	-1	-1	0	-1	-1	-1	0	-1	-1	-1	0.096	0.3249	236	0.835144
1579	5E6I	M	8.5	0.0603053	0.240854	982	335.5	0.17001	0.859903	840	26.5	0.043956	0.857143	259	764.5	0.175276	0.75	3056	249	0.353604	0.785	244	0.0975	0.3228	9	-1
1580	7AGF	D	66.5	0.144602	0.269461	721	364	0.173784	0.845411	800	60.5	0.150877	0.781818	230	2981.5	0.425362	0.772157	2079	295	0.0724574	0.817734	2088	0.0922	0.2961	231	0.822364
1581	5E2Y	E	41.5	0.0970803	0.282979	900	420	0.192308	0.876068	832	0	-1	-1	-1	0	-1	-1	-1	0	-1	-1	-1	0.1362	0.3183	323	0.938249
1582	3J8W	I	45	0.0895307	0.315522	992	242	0.0875252	0.887755	896	0	-1	-1	-1	0	-1	-1	-1	0	-1	-1	-1	0.075	0.4356	421	-1
1583	3J8W	F	0	-1	-1	-1	242	0.0875252	0.887755	896	0	-1	-1	-1	0	-1	-1	-1	0	-1	-1	-1	0.075	0.4356	421	-1
1584	3J8W	G	0	-1	-1	-1	242	0.0875252	0.887755	896	0	-1	-1	-1	0	-1	-1	-1	0	-1	-1	-1	0.075	0.4356	421	-1
1585	3J1P	B	64	0.0964912	0.299659	1855	660	0.253219	0.860058	822	0	-1	-1	-1	0	-1	-1	-1	0	-1	-1	-1	0.1544	0.2449	525	0.835783
1586	3ZP1	E	49	0.0894661	0.274336	934	438.5	0.191246	0.794466	798	0	-1	-1	-1	0	-1	-1	-1	0	-1	-1	-1	0.1354	0.3178	158	-1
1587	5NMG	A	8.5	0.0603053	0.240854	982	454.5	0.173624	0.892683	849	26.5	0.043956	0.857143	259	764.5	0.175276	0.75	3056	249	0.353604	0.785	244	0.1077	0.2766	276	0.857687
1588	3U6X	Z	35.5	0.0515542	0.268775	1066	234.5	0.0733399	0.936709	930	0	-1	-1	-1	1063.5	0.170769	0.810219	3078	0	-1	-1	-1	0.061	0.316	105	0.727157
1589	4M40	A	79.5	0.107715	0.306418	891	484.5	0.214082	0.824176	778	0	-1	-1	-1	0	-1	-1	-1	0	-1	-1	-1	0.1431	0.3237	343	0.921084
1590	2OC1	A	85	0.0837017	0.318743	2502	318	0.12074	0.905109	890	0	-1	-1	-1	0	-1	-1	-1	0	-1	-1	-1	0.0838	0.3107	183	0.86977
1591	4YYB	A	53.5	0.0642599	0.402715	1164	422.5	0.198284	0.803089	790	0	-1	-1	-1	0	-1	-1	-1	0	-1	-1	-1	0.1393	0.319	325	0.942169
1592	6SK6	B	88.5	0.115588	0.286002	1464	326.5	0.155321	0.84375	851	0	-1	-1	-1	0	-1	-1	-1	0	-1	-1	-1	0.1019	0.3174	252	0.836086
1593	3M6S	A	58	0.0770833	0.281013	1045	439.5	0.20133	0.84127	801	0	-1	-1	-1	0	-1	-1	-1	0	-1	-1	-1	0.1291	0.2972	171	-1
1594	1VCC	A	49	0.0406805	0.234043	1117	122	0.0455446	0.92	960	0	-1	-1	-1	1060.5	0.159234	0.79198	3171	0	-1	-1	-1	0.0446	0.3539	77	0.814058
1595	4K66	A	45	0.0990532	0.289979	904	445.5	0.201521	0.84127	800	0	-1	-1	-1	0	-1	-1	-1	0	-1	-1	-1	0.1347	0.3158	321	0.945015
1596	4E5X	A	8.5	0.0603053	0.240854	982	431	0.174374	0.822727	818	26.5	0.043956	0.857143	259	764.5	0.175276	0.75	3056	249	0.353604	0.785	244	0.1022	0.2612	275	0.853053
1597	6TXO	A	45	0.0971512	0.2949	918	406	0.196172	0.823293	796	0	-1	-1	-1	0	-1	-1	-1	0	-1	-1	-1	0.1133	0.4461	172	0.859425
1598	3SJV	S	37	0.0269854	0.301724	1181	320	0.151786	0.884393	835	0	-1	-1	-1	0	-1	-1	-1	0	-1	-1	-1	0.1009	0.3323	197	0.805112
1599	3JBF	1	65.5	0.107562	0.263627	1464	353	0.147738	0.874317	900	264	0.222222	0.776786	559	3751.5	0.365157	0.799512	3898	0	-1	-1	-1	0.0857	0.2218	123	-1
1600	5A8V	A	45.5	0.0428462	0.255708	1088	0	-1	-1	-1	0	-1	-1	-1	0	-1	-1	-1	0	-1	-1	-1	0.1057	0.3124	245	0.827586
1601	5XLR	A	5230	0.763508	0.779376	26	2209.5	0.59622	0.819362	317	1063	0.885185	0.92278	11	10394	0.731453	0.787904	282	1064	0.223834	0.981818	745	0.9379	0.8933	1022	0.860703
1602	5XL4	B	46.5	0.0743802	0.280519	1067	501	0.206136	0.830116	784	0	-1	-1	-1	0	-1	-1	-1	0	-1	-1	-1	0.1098	0.4594	172	0.958921
1603	3U5Z	P	36	0.0427019	0.258216	1075	318.5	0.14052	0.853801	868	0	-1	-1	-1	807.5	0.126988	0.810147	3287	0	-1	-1	-1	0.1423	0.3311	222	-1
1604	2VJJ	A	96	0.105965	0.270609	867	746.5	0.26811	0.847368	821	0	-1	-1	-1	2161	0.350992	0.796815	2313	0	-1	-1	-1	0.1692	0.2428	598	0.818231
1605	6XCN	C	6722	1	1	0	2970	0.72093	0.857301	171	1325	1	1	0	19110	1	1	0	1145	1	1	0	0.8085	0.7983	985	1
1606	6QPO	A	57.5	0.0285146	0.286667	1358	241.5	0.110691	0.928571	931	0	-1	-1	-1	0	-1	-1	-1	0	-1	-1	-1	0.0806	0.2779	200	-1
1607	4RS5	L	81.5	0.0797679	0.310734	2050	320.5	0.153249	0.835979	842	0	-1	-1	-1	0	-1	-1	-1	0	-1	-1	-1	0.094	0.2723	236	0.838339
1608	7AGG	D	53	0.0274799	0.330645	1368	305.5	0.140385	0.83908	866	0	-1	-1	-1	0	-1	-1	-1	0	-1	-1	-1	0.083	0.2991	198	0.822364
1609	2ECS	B	24.5	0.00941176	0.1875	1211	140.5	0.0433468	0.843137	941	0	-1	-1	-1	0	-1	-1	-1	0	-1	-1	-1	0.0483	0.4346	60	0.716645
1610	1S8D	A	8.5	0.0603053	0.240854	982	426.5	0.162617	0.925532	882	26.5	0.043956	0.857143	259	764.5	0.175276	0.75	3056	249	0.353604	0.785	244	0.1023	0.2694	275	0.853053
1611	5WK1	F	35.5	0.0567588	0.265734	1053	422	0.191939	0.851064	807	0	-1	-1	-1	0	-1	-1	-1	0	-1	-1	-1	0.0631	0.2889	148	0.831949
1612	5NED	B	60.5	0.103345	0.291314	1717	396.5	0.14833	0.883041	847	0	-1	-1	-1	0	-1	-1	-1	0	-1	-1	-1	0.0836	0.2832	206	0.832061
1613	6OJ0	i	0	-1	-1	-1	270.5	0.102786	0.891667	921	0	-1	-1	-1	0	-1	-1	-1	0	-1	-1	-1	0.0874	0.3428	178	0.823268
1614	6W2E	f	31	0.0594714	0.294545	1087	371	0.1569	0.922222	878	0	-1	-1	-1	763.5	0.160217	0.755814	3197	0	-1	-1	-1	0.205	0.1643	299	-1
1615	4LKI	A	37	0.0544061	0.251773	1023	416	0.196597	0.870293	819	0	-1	-1	-1	0	-1	-1	-1	0	-1	-1	-1	0.1382	0.3254	314	0.918427
1616	6U0N	A	46	0.123522	0.307692	911	413.5	0.199269	0.838462	834	0	-1	-1	-1	0	-1	-1	-1	0	-1	-1	-1	0.1199	0.2515	367	0.943271
1617	4Y4Y	L	48	0.0566289	0.295139	1213	342	0.12853	0.897959	880	0	-1	-1	-1	0	-1	-1	-1	0	-1	-1	-1	0.0906	0.3606	191	-1
1618	4TYD	C	37	0.0374332	0.337931	1164	314.5	0.131068	0.9	880	0	-1	-1	-1	0	-1	-1	-1	0	-1	-1	-1	0.093	0.3331	196	0.814591
1619	6ADS	B	0	-1	-1	-1	385	0.180312	0.872642	814	0	-1	-1	-1	0	-1	-1	-1	0	-1	-1	-1	0.0953	0.2959	228	0.835144
1620	4H32	A	48.5	0.120335	0.301527	789	438.5	0.199436	0.883333	823	0	-1	-1	-1	0	-1	-1	-1	0	-1	-1	-1	0.1336	0.3104	171	-1
1621	6MX4	J	74.5	0.0444646	0.315113	1893	493	0.23964	0.875	806	0	-1	-1	-1	0	-1	-1	-1	0	-1	-1	-1	0.157	0.2929	430	0.953077
1622	4Q7J	D	27.5	0.0469543	0.291339	1322	242.5	0.0777154	0.902174	976	0	-1	-1	-1	0	-1	-1	-1	0	-1	-1	-1	0.0882	0.3473	177	0.792332
1623	6HAK	A	40.5	0.131383	0.294048	1040	590.5	0.236647	0.902821	898	0	-1	-1	-1	0	-1	-1	-1	0	-1	-1	-1	0.172	0.2625	553	0.827544
1624	4BGZ	A	37	0.100073	0.298701	917	440.5	0.19141	0.887446	840	0	-1	-1	-1	0	-1	-1	-1	0	-1	-1	-1	0.1346	0.3167	319	0.998086
1625	1HGE	C	70.5	0.0909742	0.286682	953	488.5	0.215592	0.823529	767	0	-1	-1	-1	0	-1	-1	-1	0	-1	-1	-1	0.1374	0.3119	328	0.927682
1626	5VF3	Y	38	0.0678598	0.295455	1033	90	0.0556117	0.753425	916	0	-1	-1	-1	1220.5	0.205193	0.786341	2903	0	-1	-1	-1	0.0433	0.2767	79	0.795527
1627	4P25	B	31.5	0.071962	0.312684	1134	332.5	0.152355	0.868421	893	0	-1	-1	-1	0	-1	-1	-1	0	-1	-1	-1	0.1121	0.278	288	0.881081
1628	5W9P	A	1564	0.299175	0.37116	282	774	0.278863	0.846361	755	0	-1	-1	-1	0	-1	-1	-1	0	-1	-1	-1	0.4045	0.8125	111	-1
1629	5MUW	J	34.5	0.0582451	0.272085	1039	368.5	0.13578	0.907975	927	0	-1	-1	-1	846.5	0.169328	0.762557	3069	0	-1	-1	-1	0.0978	0.2677	269	0.842825
1630	1ZYO	A	28	0.09375	0.251497	843	367	0.156	0.928571	832	0	-1	-1	-1	1594.5	0.282133	0.779891	2597	0	-1	-1	-1	0.0847	0.2989	184	0.858147
1631	1UZG	A	88	0.0811331	0.287244	2609	600	0.25188	0.861736	753	0	-1	-1	-1	0	-1	-1	-1	0	-1	-1	-1	0.1538	0.3128	392	0.941531
1632	1HEI	A	85	0.0837017	0.318743	2502	684.5	0.274725	0.898204	758	0	-1	-1	-1	0	-1	-1	-1	0	-1	-1	-1	0.1335	0.244	412	-1
1633	3VBH	C	79.5	0.0789283	0.309659	2058	307.5	0.137866	0.879518	893	0	-1	-1	-1	0	-1	-1	-1	0	-1	-1	-1	0.0989	0.3161	242	0.833641
1634	6MYY	H	29	0.0372856	0.299401	1174	221	0.0796813	0.898876	915	0	-1	-1	-1	0	-1	-1	-1	0	-1	-1	-1	0.0726	0.4479	100	0.877305
1635	4DWA	A	75	0.0691277	0.317152	3326	211.5	0.118881	0.868613	864	0	-1	-1	-1	0	-1	-1	-1	0	-1	-1	-1	0.0829	0.3335	154	0.943841
1636	6IGE	D	64.5	0.0793201	0.311111	1052	584	0.243169	0.881188	795	0	-1	-1	-1	0	-1	-1	-1	0	-1	-1	-1	0.1444	0.2804	416	0.838978
1637	6MZJ	D	49	0.119339	0.301818	841	221	0.0796813	0.898876	915	0	-1	-1	-1	0	-1	-1	-1	0	-1	-1	-1	0.1478	0.2279	550	0.411203
1638	5GSO	E	35.5	0.0396887	0.298246	1114	365.5	0.139303	0.880503	846	0	-1	-1	-1	0	-1	-1	-1	0	-1	-1	-1	0.0699	0.2535	181	0.838652
1639	6EGV	B	39.5	0.0673684	0.32	1125	425.5	0.17549	0.886139	818	0	-1	-1	-1	0	-1	-1	-1	0	-1	-1	-1	0.1001	0.3285	239	0.830671
1640	6JHQ	A	86.5	0.0998847	0.289855	1706	325	0.166987	0.861386	840	0	-1	-1	-1	4245.5	0.373967	0.792223	3768	0	-1	-1	-1	0.0939	0.2787	260	0.835783
1641	3KQK	B	54	0.0847761	0.304394	2417	604	0.249548	0.881789	793	0	-1	-1	-1	0	-1	-1	-1	0	-1	-1	-1	0.1323	0.2529	436	0.83758
1642	6EAI	C	63	0.0851216	0.265033	949	646	0.205017	0.89434	891	0	-1	-1	-1	0	-1	-1	-1	0	-1	-1	-1	0.2126	0.423	435	0.982379
1643	5GJT	H	0	-1	-1	-1	401.5	0.159722	0.851852	819	0	-1	-1	-1	0	-1	-1	-1	0	-1	-1	-1	0.1083	0.3395	211	0.85623
1644	2BTV	P	34	0.0572917	0.276978	1066	472.5	0.154793	0.902564	942	0	-1	-1	-1	0	-1	-1	-1	0	-1	-1	-1	0.1139	0.2488	349	0.83715
1645	2R06	1	102	0.114554	0.281281	1454	364.5	0.188825	0.899083	820	0	-1	-1	-1	3976.5	0.344105	0.787119	4058	0	-1	-1	-1	0.1068	0.3087	273	0.8582
1646	6KU8	A	63	0.143644	0.318011	1294	347	0.140578	0.898089	846	0	-1	-1	-1	0	-1	-1	-1	0	-1	-1	-1	0.0724	0.247	177	0.854938
1647	1RTD	D	28.5	0.129828	0.28673	1020	464	0.1633	0.92381	978	95.5	0.235955	0.759036	184	3307.5	0.404637	0.777858	2566	187.5	0.236295	0.806452	374	0.1361	0.2589	414	0.835783
1648	5ZVC	B	32.5	0.0847578	0.292383	997	390	0.163636	0.927835	906	0	-1	-1	-1	0	-1	-1	-1	0	-1	-1	-1	0.1091	0.26	311	0.882141
1649	4XKE	C	53.5	0.0642599	0.402715	1164	410.5	0.193762	0.840164	814	0	-1	-1	-1	0	-1	-1	-1	0	-1	-1	-1	0.1403	0.319	326	0.859425
1650	4OJ6	C	59	0.11669	0.262321	785	852.5	0.350448	0.843137	717	0	-1	-1	-1	0	-1	-1	-1	0	-1	-1	-1	0.1869	0.2286	744	0.83871
1651	4YVS	E	81.5	0.0797679	0.310734	2050	301	0.132004	0.896774	898	0	-1	-1	-1	0	-1	-1	-1	0	-1	-1	-1	0.1051	0.3577	226	0.835144
1652	1EP4	A	28.5	0.129828	0.28673	1020	552.5	0.195375	0.960784	999	95.5	0.235955	0.759036	184	3307.5	0.404637	0.777858	2566	187.5	0.236295	0.806452	374	0.169	0.2693	522	0.834008
1653	6APD	A	57	0.0870807	0.273543	955	666.5	0.202899	0.908397	911	0	-1	-1	-1	0	-1	-1	-1	0	-1	-1	-1	0.2166	0.4156	213	-1
1654	4QY1	U	49	0.102026	0.271457	832	423.5	0.197729	0.856557	813	0	-1	-1	-1	0	-1	-1	-1	0	-1	-1	-1	0.1397	0.3272	174	-1
1655	4BLO	H	34.5	0.0582451	0.272085	1039	359.5	0.134739	0.907407	929	0	-1	-1	-1	846.5	0.169328	0.762557	3069	0	-1	-1	-1	0.0945	0.2545	269	0.842825
1656	2OC1	C	85	0.0837017	0.318743	2502	283	0.102941	0.921053	906	0	-1	-1	-1	0	-1	-1	-1	0	-1	-1	-1	0.0683	0.2836	151	0.82951
1657	5WK1	A	35.5	0.0567588	0.265734	1053	402	0.185958	0.878924	831	0	-1	-1	-1	0	-1	-1	-1	0	-1	-1	-1	0.0631	0.2889	148	0.831949
1658	5LBV	A	70	0.0440737	0.260294	3336	684.5	0.247423	0.851613	757	0	-1	-1	-1	0	-1	-1	-1	0	-1	-1	-1	0.1584	0.3198	390	0.857508
1659	5W3M	B	102	0.114554	0.281281	1454	304	0.137702	0.873494	887	0	-1	-1	-1	3976.5	0.344105	0.787119	4058	0	-1	-1	-1	0.0745	0.4411	107	0.836514
1660	3KEE	D	49	0.0846954	0.309111	2443	275	0.117188	0.875912	887	0	-1	-1	-1	0	-1	-1	-1	0	-1	-1	-1	0.0122	0.3853	12	0.812121
1661	3RKI	A	63	0.0851216	0.265033	949	797	0.21913	0.913043	874	0	-1	-1	-1	0	-1	-1	-1	0	-1	-1	-1	0.1789	0.3546	441	0.952439
1662	5E4F	B	54	0.0847761	0.304394	2417	631	0.25204	0.899676	794	0	-1	-1	-1	0	-1	-1	-1	0	-1	-1	-1	0.13	0.2413	429	0.838782
1663	5IKM	A	100	0.0768808	0.273705	2619	309.5	0.105596	0.873134	974	0	-1	-1	-1	0	-1	-1	-1	0	-1	-1	-1	0.0916	0.2534	258	0.847937
1664	3ZPA	E	49	0.0894661	0.274336	934	434.5	0.204524	0.893004	818	0	-1	-1	-1	0	-1	-1	-1	0	-1	-1	-1	0.1354	0.3176	158	-1
1665	3A42	A	50	0.0202373	0.228346	1306	358	0.175803	0.894231	850	0	-1	-1	-1	982.5	0.161274	0.792929	3102	56.5	0.0991379	0.71875	200	0.0982	0.261	282	0.819923
1666	6OJ0	P	43	0.0327994	0.300699	1168	272	0.105668	0.916667	921	0	-1	-1	-1	0	-1	-1	-1	0	-1	-1	-1	0.0762	0.2927	178	0.823268
1667	5XL3	B	46.5	0.0743802	0.280519	1067	475	0.205349	0.843137	792	0	-1	-1	-1	0	-1	-1	-1	0	-1	-1	-1	0.1116	0.4418	172	0.931507
1668	6X5B	N	40	0.0623229	0.275862	1093	191.5	0.0724346	0.847059	909	150.5	0.367089	0.768212	165	1213	0.233175	0.775374	2795	182	0.0835509	0.766467	1365	0.07	0.4523	96	0.833866
1669	2R5H	K	29	0.0871795	0.29602	963	589	0.249543	0.883495	785	0	-1	-1	-1	0	-1	-1	-1	0	-1	-1	-1	0.1398	0.2644	419	-1
1670	1Z4X	A	59.5	0.0747475	0.314448	1132	740.5	0.277372	0.907463	761	0	-1	-1	-1	0	-1	-1	-1	0	-1	-1	-1	0.1291	0.233	448	0.879146
1671	4FQV	A	60.5	0.100521	0.27439	851	420	0.185741	0.853448	834	0	-1	-1	-1	0	-1	-1	-1	0	-1	-1	-1	0.1407	0.3303	316	0.860703
1672	6JYS	C	39.5	0.0649847	0.311355	1035	358	0.17603	0.843049	845	0	-1	-1	-1	0	-1	-1	-1	0	-1	-1	-1	0.1097	0.2632	308	0.894319
1673	6CWD	A	0	-1	-1	-1	434.5	0.19254	0.856502	769	0	-1	-1	-1	0	-1	-1	-1	0	-1	-1	-1	0.0863	0.2637	231	0.803195
1674	4FMJ	Q	24	0.0762963	0.298551	1005	438	0.18295	0.900943	832	0	-1	-1	-1	0	-1	-1	-1	0	-1	-1	-1	0.0883	0.2446	271	0.888822
1675	4M40	C	79.5	0.107715	0.306418	891	472.5	0.211776	0.822878	782	0	-1	-1	-1	0	-1	-1	-1	0	-1	-1	-1	0.1432	0.3231	343	0.953659
1676	5EYI	B	83.5	0.0699531	0.305955	3286	262	0.12853	0.795181	861	0	-1	-1	-1	0	-1	-1	-1	0	-1	-1	-1	0.0903	0.3006	210	0.833227
1677	6UH6	C	83.5	0.0775893	0.309353	2076	303.5	0.139491	0.902439	897	0	-1	-1	-1	0	-1	-1	-1	0	-1	-1	-1	0.1004	0.3237	242	0.835144
1678	5VAG	A	70.5	0.0967504	0.273486	875	328	0.105066	0.888889	940	0	-1	-1	-1	1762.5	0.294792	0.792895	2521	0	-1	-1	-1	0.0944	0.3202	209	0.856869
1679	6CHB	F	46	0.123522	0.307692	911	514.5	0.229754	0.87	836	0	-1	-1	-1	0	-1	-1	-1	0	-1	-1	-1	0.0742	0.434	107	0.857508
1680	6B3M	A	56	0.0901876	0.274725	931	443.5	0.206215	0.904959	820	0	-1	-1	-1	0	-1	-1	-1	0	-1	-1	-1	0.1289	0.2958	214	-1
1681	3SHM	R	50	0.093832	0.294845	1039	619.5	0.273451	0.837398	761	0	-1	-1	-1	0	-1	-1	-1	0	-1	-1	-1	0.1328	0.2139	516	0.837046
1682	4CDW	A	79.5	0.0789283	0.309659	2058	341.5	0.168216	0.887255	872	0	-1	-1	-1	0	-1	-1	-1	0	-1	-1	-1	0.1057	0.2868	297	0.846296
1683	7BWJ	E	6722	1	1	0	440	0.128332	0.792683	849	1325	1	1	0	19110	1	1	0	1145	1	1	0	0.1673	0.8206	194	0.986581
1684	5RLL	A	103	0.0376772	0.289419	6441	562.5	0.231205	0.890966	916	1325	1	1	0	4362	0.202189	0.802566	10182	1145	1	1	0	0.1708	0.2528	572	0.802136
1685	6CSA	B	90.5	0.0802701	0.269182	1871	257.5	0.125353	0.880795	910	0	-1	-1	-1	0	-1	-1	-1	0	-1	-1	-1	0.0922	0.2667	227	0.835144
1686	5GRB	C	83.5	0.0797679	0.310734	2050	274.5	0.138132	0.904459	871	0	-1	-1	-1	0	-1	-1	-1	0	-1	-1	-1	0.0883	0.3195	199	0.794318
1687	4ZYP	A	63	0.0851216	0.265033	949	675.5	0.211389	0.894161	885	0	-1	-1	-1	0	-1	-1	-1	0	-1	-1	-1	0.2188	0.4208	449	0.855591
1688	3SHM	T	50	0.093832	0.294845	1039	609	0.26696	0.832418	771	0	-1	-1	-1	0	-1	-1	-1	0	-1	-1	-1	0.1331	0.2141	516	0.837046
1689	3SHM	O	50	0.093832	0.294845	1039	619.5	0.273451	0.837398	761	0	-1	-1	-1	0	-1	-1	-1	0	-1	-1	-1	0.1331	0.2141	516	0.837046
1690	5UOQ	A	50.5	0.0365169	0.278571	1856	503	0.187835	0.901288	885	0	-1	-1	-1	0	-1	-1	-1	0	-1	-1	-1	0.1121	0.2317	368	0.778963
1691	5T0D	E	53.5	0.0642599	0.402715	1164	452	0.203406	0.853175	805	0	-1	-1	-1	0	-1	-1	-1	0	-1	-1	-1	0.1403	0.3158	172	-1
1692	4B3P	A	28.5	0.129828	0.28673	1020	523.5	0.212171	0.886598	925	95.5	0.235955	0.759036	184	3307.5	0.404637	0.777858	2566	187.5	0.236295	0.806452	374	0.1586	0.2555	519	0.835783
1693	3SHM	C	50	0.093832	0.294845	1039	595	0.26825	0.842541	775	0	-1	-1	-1	0	-1	-1	-1	0	-1	-1	-1	0.1327	0.2138	516	0.837046
1694	4FMI	E	24	0.0762963	0.298551	1005	401	0.181467	0.854545	816	0	-1	-1	-1	0	-1	-1	-1	0	-1	-1	-1	0.1052	0.2847	270	0.899448
1695	6LHB	B	89.5	0.116532	0.293103	1494	335	0.162325	0.822335	801	0	-1	-1	-1	0	-1	-1	-1	0	-1	-1	-1	0.0979	0.3614	210	0.834505
1696	5XN0	C	42.5	0.127763	0.277843	1002	622.5	0.196994	0.922222	994	0	-1	-1	-1	0	-1	-1	-1	0	-1	-1	-1	0.1755	0.2682	551	0.8377
1697	2WZP	H	49.5	0.0445104	0.31746	1159	431.5	0.176864	0.91133	843	0	-1	-1	-1	0	-1	-1	-1	0	-1	-1	-1	0.1142	0.3123	266	0.833866
1698	6OJ0	Q	43	0.0327994	0.300699	1168	292	0.096836	0.855932	925	0	-1	-1	-1	0	-1	-1	-1	0	-1	-1	-1	0.0809	0.3033	178	0.823268
1699	4XKW	A	96	0.105965	0.270609	867	741	0.27204	0.828645	800	0	-1	-1	-1	2161	0.350992	0.796815	2313	0	-1	-1	-1	0.1677	0.2408	599	0.838855
1700	6NK6	P	22	0.0377868	0.240343	1249	405	0.145387	0.871508	894	0	-1	-1	-1	0	-1	-1	-1	0	-1	-1	-1	0.0677	0.303	151	0.995527
1701	6LKS	C	58.5	0.0893895	0.266234	914	396	0.194184	0.869748	828	0	-1	-1	-1	0	-1	-1	-1	0	-1	-1	-1	0.1381	0.316	321	0.999361
1702	6N1V	B	46	0.123522	0.307692	911	605	0.226597	0.875	847	0	-1	-1	-1	0	-1	-1	-1	0	-1	-1	-1	0.0697	0.4254	103	0.944411
1703	5K8T	A	70	0.0440737	0.260294	3336	454.5	0.208627	0.834507	852	0	-1	-1	-1	0	-1	-1	-1	0	-1	-1	-1	0.129	0.2397	436	0.822149
1704	5GQ1	A	83.5	0.0797679	0.310734	2050	279	0.141199	0.929936	877	0	-1	-1	-1	0	-1	-1	-1	0	-1	-1	-1	0.0879	0.2955	207	0.740074
1705	4FP8	C	63.5	0.0922965	0.274298	913	370.5	0.173659	0.798206	802	0	-1	-1	-1	0	-1	-1	-1	0	-1	-1	-1	0.1143	0.3104	265	0.954268
1706	4KFR	A	34	0.0309668	0.267974	1171	240.5	0.123671	0.831169	881	0	-1	-1	-1	688.5	0.120519	0.79046	3263	0	-1	-1	-1	0.0835	0.281	204	0.818008
1707	4RFT	n	43	0.0549451	0.304878	1119	0	-1	-1	-1	0	-1	-1	-1	0	-1	-1	-1	0	-1	-1	-1	0.0858	0.3979	163	0.834505
1708	4POT	I	44.5	0.0679468	0.317241	1064	397.5	0.159735	0.866667	863	0	-1	-1	-1	1175.5	0.202761	0.772152	2884	0	-1	-1	-1	0.0919	0.2625	269	0.868901
1709	1FKP	B	28.5	0.129828	0.28673	1020	504.5	0.171109	0.865217	933	95.5	0.235955	0.759036	184	3307.5	0.404637	0.777858	2566	187.5	0.236295	0.806452	374	0.1313	0.2557	408	0.835783
1710	4GVB	A	44	0.0385802	0.255102	1100	117.5	0.0510511	0.836066	938	0	-1	-1	-1	0	-1	-1	-1	0	-1	-1	-1	0.0395	0.2999	77	0.8
1711	4FMI	R	24	0.0762963	0.298551	1005	419	0.179218	0.882629	836	0	-1	-1	-1	0	-1	-1	-1	0	-1	-1	-1	0.1014	0.2648	278	0.841401
1712	6EA6	C	34	0.0379939	0.284091	1140	296.5	0.138751	0.838323	842	0	-1	-1	-1	716.5	0.118418	0.782683	3304	0	-1	-1	-1	0.0787	0.286	187	0.839599
1713	1QE1	A	40.5	0.131383	0.294048	1040	540	0.223134	0.85	899	0	-1	-1	-1	0	-1	-1	-1	0	-1	-1	-1	0.1678	0.2564	556	0.835783
1714	6RFL	G	0	-1	-1	-1	296	0.12337	0.878571	857	0	-1	-1	-1	0	-1	-1	-1	0	-1	-1	-1	0.2056	0.1836	158	-1
1715	2VIR	C	63.5	0.0922295	0.274892	915	420	0.17278	0.836449	822	0	-1	-1	-1	0	-1	-1	-1	0	-1	-1	-1	0.1188	0.3122	267	0.85126
1716	5T08	C	53.5	0.0642599	0.402715	1164	477.5	0.202639	0.866935	813	0	-1	-1	-1	0	-1	-1	-1	0	-1	-1	-1	0.1407	0.3179	172	-1
1717	3ZQM	G	40.5	0.0262751	0.274194	1170	112.5	0.0327381	0.970588	974	0	-1	-1	-1	0	-1	-1	-1	0	-1	-1	-1	0.043	0.442	58	0.616887
1718	5VOD	H	65.5	0.0922619	0.313924	949	262	0.128627	0.886667	884	0	-1	-1	-1	0	-1	-1	-1	0	-1	-1	-1	0.1041	0.344	199	0.854952
1719	6GG0	2	24.5	0.0598227	0.288256	1073	414.5	0.170557	0.883721	899	0	-1	-1	-1	1124	0.198625	0.792683	2943	0	-1	-1	-1	0.1165	0.2563	346	0.835783
1720	1QAI	A	31	0.0379651	0.265252	2257	274	0.119705	0.878378	938	0	-1	-1	-1	3030.5	0.383989	0.766833	3006	0	-1	-1	-1	0.1018	0.3011	251	0.781865
1721	4PGC	A	5	0.061674	0.3	1082	436	0.171239	0.887255	853	0	-1	-1	-1	0	-1	-1	-1	0	-1	-1	-1	0.0986	0.2538	278	0.86014
1722	3K38	A	33.5	0.0723341	0.243719	943	657	0.246994	0.917526	790	0	-1	-1	-1	0	-1	-1	-1	0	-1	-1	-1	0.1155	0.2409	389	0.902537
1723	4FMH	K	24	0.0762963	0.298551	1005	402.5	0.177481	0.881517	837	0	-1	-1	-1	0	-1	-1	-1	0	-1	-1	-1	0.0898	0.2444	274	0.888822
1724	3M5H	A	53.5	0.0966077	0.28172	891	414.5	0.185255	0.834043	823	0	-1	-1	-1	0	-1	-1	-1	0	-1	-1	-1	0.1418	0.3347	171	-1
1725	3KIE	R	51	0.0968791	0.316348	1067	608	0.270079	0.827027	763	0	-1	-1	-1	0	-1	-1	-1	0	-1	-1	-1	0.1322	0.2118	520	0.85044
1726	3KIE	O	51	0.0968791	0.316348	1067	608	0.270079	0.827027	763	0	-1	-1	-1	0	-1	-1	-1	0	-1	-1	-1	0.1322	0.2118	520	0.85044
1727	2JLY	A	37.5	0.0828885	0.267938	2458	468.5	0.229221	0.900344	852	0	-1	-1	-1	0	-1	-1	-1	0	-1	-1	-1	0.1403	0.2442	451	0.832215
1728	3IG9	B	0	-1	-1	-1	141.5	0.0638945	0.851351	912	0	-1	-1	-1	0	-1	-1	-1	0	-1	-1	-1	0.0515	0.3516	77	0.817891
1729	3KIE	L	51	0.0968791	0.316348	1067	615	0.271036	0.818182	755	0	-1	-1	-1	0	-1	-1	-1	0	-1	-1	-1	0.1322	0.2118	520	0.85044
1730	3VK7	A	50	0.0202373	0.228346	1306	394.5	0.17167	0.892683	861	0	-1	-1	-1	982.5	0.161274	0.792929	3102	56.5	0.0991379	0.71875	200	0.1028	0.2716	288	0.81853
1731	2B6A	A	40.5	0.131383	0.294048	1040	566	0.22377	0.850467	899	0	-1	-1	-1	0	-1	-1	-1	0	-1	-1	-1	0.1666	0.2519	558	0.819123
1732	4FMJ	T	24	0.0762963	0.298551	1005	392.5	0.178056	0.852535	822	0	-1	-1	-1	0	-1	-1	-1	0	-1	-1	-1	0.0881	0.244	271	0.888822
1733	2R5H	J	29	0.0871795	0.29602	963	573.5	0.251607	0.872611	775	0	-1	-1	-1	0	-1	-1	-1	0	-1	-1	-1	0.1398	0.2644	419	-1
1734	1AL2	3	65.5	0.107562	0.263627	1464	257	0.121723	0.866667	918	264	0.222222	0.776786	559	3751.5	0.365157	0.799512	3898	0	-1	-1	-1	0.0971	0.3165	235	0.832588
1735	5XL1	A	46.5	0.0743802	0.280519	1067	467	0.196412	0.855967	816	0	-1	-1	-1	0	-1	-1	-1	0	-1	-1	-1	0.1374	0.3164	319	0.999361
1736	6P4J	A	47	0.0946915	0.314286	974	596	0.2309	0.852665	859	16	0.0150943	0.8	260	1338.5	0.256053	0.770419	2730	96	0.197479	0.712121	172	0.1451	0.2362	502	-1
1737	6GML	Y	19	0.0103704	0.35	1310	123.5	0.0557157	1	983	93	0.180147	0.830508	213	371	0.0635988	0.798701	3560	221	0.147465	0.754717	873	0.2368	0.1787	171	-1
1738	6P4H	W	28.5	0.0231303	0.344828	1210	144	0.0569431	0.876923	936	0	-1	-1	-1	0	-1	-1	-1	0	-1	-1	-1	0.0469	0.3086	83	0.725879
1739	6QNT	C	45	0.0557594	0.331878	1134	249.5	0.103647	0.885246	920	0	-1	-1	-1	0	-1	-1	-1	0	-1	-1	-1	0.0824	0.3119	179	0.832588
1740	5B2D	B	79	0.0537084	0.28866	1273	813.5	0.278749	0.875723	741	0	-1	-1	-1	0	-1	-1	-1	0	-1	-1	-1	0.1314	0.2403	450	0.941637
1741	4I78	B	48.5	0.120335	0.301527	789	416	0.191429	0.817073	804	0	-1	-1	-1	0	-1	-1	-1	0	-1	-1	-1	0.1325	0.3094	319	0.999361
1742	4CKC	A	63	0.101793	0.286486	1007	1195.5	0.374214	0.893058	739	0	-1	-1	-1	2695.5	0.406974	0.785253	2017	0	-1	-1	-1	0.2083	0.2371	819	0.847262
1743	3UHL	A	28	0.0274526	0.279835	2234	220.5	0.0851927	0.875	890	0	-1	-1	-1	0	-1	-1	-1	0	-1	-1	-1	0.0551	0.2555	99	0.816731
1744	5Y9F	D	34.5	0.0813704	0.3	1021	604	0.266047	0.866667	745	0	-1	-1	-1	0	-1	-1	-1	0	-1	-1	-1	0.1444	0.2775	421	0.838339
1745	3J4U	B	45	0.0549699	0.264493	1052	331	0.148879	0.851282	920	0	-1	-1	-1	673.5	0.161924	0.75915	3124	0	-1	-1	-1	0.0988	0.2281	327	0.834505
1746	6JX7	B	64.5	0.0763583	0.261307	964	2097	0.485059	0.882427	648	0	-1	-1	-1	1590.5	0.27096	0.809201	2634	0	-1	-1	-1	0.6285	0.5083	1245	0.942667
1747	3ITH	B	40.5	0.131383	0.294048	1040	453.5	0.168081	0.895928	957	0	-1	-1	-1	0	-1	-1	-1	0	-1	-1	-1	0.1396	0.2651	415	0.833544
1748	1JLA	B	28.5	0.129828	0.28673	1020	483	0.180087	0.87395	917	95.5	0.235955	0.759036	184	3307.5	0.404637	0.777858	2566	187.5	0.236295	0.806452	374	0.1401	0.2715	408	0.833544
1749	4WE7	B	40	0.058432	0.308594	1096	412	0.180502	0.861751	819	0	-1	-1	-1	0	-1	-1	-1	0	-1	-1	-1	0.1171	0.3083	272	-1
1750	3ZZ6	A	113	0.102698	0.261538	1508	358	0.138308	0.879747	847	0	-1	-1	-1	0	-1	-1	-1	0	-1	-1	-1	0.0727	0.2621	181	0.847568
1751	1USX	C	56	0.0539829	0.247734	1188	736.5	0.269653	0.877976	758	0	-1	-1	-1	0	-1	-1	-1	0	-1	-1	-1	0.1292	0.2333	446	0.864756
1752	2IPK	B	33.5	0.0375	0.284916	1181	351.5	0.143849	0.878788	843	0	-1	-1	-1	0	-1	-1	-1	0	-1	-1	-1	0.0799	0.3049	190	0.855867
1753	6K4Y	B	31	0.0469552	0.267782	1124	325	0.154599	0.882682	843	0	-1	-1	-1	0	-1	-1	-1	0	-1	-1	-1	0.0967	0.3112	217	0.731629
1754	4POR	J	44.5	0.0679468	0.317241	1064	389	0.173996	0.866667	836	0	-1	-1	-1	1175.5	0.202761	0.772152	2884	0	-1	-1	-1	0.1055	0.283	273	0.871386
1755	5NMF	A	8.5	0.0603053	0.240854	982	480	0.178368	0.917073	849	26.5	0.043956	0.857143	259	764.5	0.175276	0.75	3056	249	0.353604	0.785	244	0.1066	0.2751	276	0.857687
1756	2NZ1	B	41.5	0.0599854	0.262821	1055	556	0.228545	0.868794	790	0	-1	-1	-1	1286	0.222082	0.810138	2873	0	-1	-1	-1	0.1471	0.3208	371	0.856242
1757	6F2S	E	27.5	0.0522332	0.330144	1112	354.5	0.126459	0.866667	878	0	-1	-1	-1	0	-1	-1	-1	0	-1	-1	-1	0.0888	0.3532	195	0.828115
1758	6OKP	D	59.5	0.129077	0.268786	749	466.5	0.221927	0.804487	819	0	-1	-1	-1	0	-1	-1	-1	0	-1	-1	-1	0.1247	0.2244	456	0.944478
1759	6APD	C	57	0.0870807	0.273543	955	657	0.206336	0.899254	900	0	-1	-1	-1	0	-1	-1	-1	0	-1	-1	-1	0.2166	0.4156	213	-1
1760	4PG9	A	5	0.061674	0.3	1082	454	0.178947	0.873832	831	0	-1	-1	-1	0	-1	-1	-1	0	-1	-1	-1	0.1082	0.277	276	0.856869
1761	6ACU	C	100.5	0.0838544	0.305221	1972	299.5	0.123721	0.898649	927	0	-1	-1	-1	0	-1	-1	-1	0	-1	-1	-1	0.0881	0.2586	240	0.834289
1762	4LLF	K	41.5	0.0585586	0.242991	1011	521.5	0.206963	0.89916	796	0	-1	-1	-1	1064	0.188864	0.769939	3009	0	-1	-1	-1	0.1012	0.244	289	0.820288
1763	6P7E	G	29.5	0.0195465	0.242718	1176	116.5	0.0515564	0.883333	968	0	-1	-1	-1	0	-1	-1	-1	0	-1	-1	-1	0.0539	0.2831	105	0.826198
1764	5IZ7	C	70	0.0440737	0.260294	3336	575	0.268657	0.87931	791	0	-1	-1	-1	0	-1	-1	-1	0	-1	-1	-1	0.056	0.4188	75	0.998083
1765	5XRT	G	89.5	0.112771	0.302	839	454	0.193182	0.829268	810	0	-1	-1	-1	0	-1	-1	-1	0	-1	-1	-1	0.1396	0.3212	174	-1
1766	6A38	A	20	0.0357686	0.268571	1139	318	0.120265	0.927007	919	67.5	0.146953	0.719298	222	712	0.12108	0.80789	3307	247.5	0.0974504	0.796296	1549	0.0936	0.3221	210	0.831853
1767	7BQ7	A	103	0.0376772	0.289419	6441	317	0.172736	0.885167	862	1325	1	1	0	4362	0.202189	0.802566	10182	1145	1	1	0	0.0989	0.2469	297	0.840987
1768	6OT1	G	46	0.123522	0.307692	911	510	0.209483	0.870968	881	0	-1	-1	-1	0	-1	-1	-1	0	-1	-1	-1	0.0856	0.428	128	0.943271
1769	5W9I	B	1564	0.299175	0.37116	282	776	0.299099	0.857881	723	0	-1	-1	-1	0	-1	-1	-1	0	-1	-1	-1	0.4042	0.8127	111	-1
1770	5RLJ	A	103	0.0376772	0.289419	6441	573	0.23252	0.871951	902	1325	1	1	0	4362	0.202189	0.802566	10182	1145	1	1	0	0.1718	0.2583	572	0.802136
1771	3MLH	B	60	0.0865455	0.256466	911	339.5	0.140762	0.857143	855	0	-1	-1	-1	0	-1	-1	-1	0	-1	-1	-1	0.085	0.2676	213	0.858786
1772	3K7B	A	47	0.0253165	0.295652	1228	115	0.0358875	0.973684	993	0	-1	-1	-1	626	0.107393	0.788571	3330	0	-1	-1	-1	0.0511	0.358	82	0.854115
1773	6SNW	B	114	0.0912214	0.282506	1774	334.5	0.147479	0.870787	873	0	-1	-1	-1	0	-1	-1	-1	0	-1	-1	-1	0.0978	0.2814	246	0.840025
1774	3IDE	C	62	0.115385	0.277693	927	620	0.264432	0.873846	749	0	-1	-1	-1	0	-1	-1	-1	0	-1	-1	-1	0.1214	0.2314	415	0.835025
1775	2R5H	D	29	0.0871795	0.29602	963	543	0.242479	0.869281	791	0	-1	-1	-1	0	-1	-1	-1	0	-1	-1	-1	0.1398	0.2644	419	-1
1776	7C4Y	C	98	0.0838544	0.305221	1972	291	0.125714	0.862745	897	0	-1	-1	-1	0	-1	-1	-1	0	-1	-1	-1	0.0877	0.2723	219	0.831949
1777	1L5I	A	33.5	0.0433239	0.272321	1184	214	0.0898204	0.909091	903	0	-1	-1	-1	1063	0.19345	0.791277	2976	0	-1	-1	-1	0.0723	0.3658	118	0.816613
1778	5GRB	A	83.5	0.0797679	0.310734	2050	287.5	0.106942	0.890625	938	0	-1	-1	-1	0	-1	-1	-1	0	-1	-1	-1	0.0924	0.3142	211	0.793919
1779	4WE6	B	43	0.0564217	0.287879	1083	373	0.166987	0.824645	831	0	-1	-1	-1	0	-1	-1	-1	0	-1	-1	-1	0.1216	0.3109	273	1
1780	4UO3	E	87.5	0.122308	0.294444	760	441.5	0.219961	0.828467	758	0	-1	-1	-1	0	-1	-1	-1	0	-1	-1	-1	0.1366	0.3141	323	0.94791
1781	5YM6	B	108	0.0437125	0.272291	5454	242	0.0881459	0.896907	890	0	-1	-1	-1	0	-1	-1	-1	0	-1	-1	-1	0.0538	0.322	99	0.727796
1782	5XS7	A	0	-1	-1	-1	257.5	0.123574	0.890411	906	0	-1	-1	-1	0	-1	-1	-1	0	-1	-1	-1	0.0745	0.4336	108	0.838339
1783	3HTT	A	52.5	0.0887446	0.273333	936	382	0.200761	0.827451	796	0	-1	-1	-1	0	-1	-1	-1	0	-1	-1	-1	0.1306	0.3014	324	0.92654
1784	4YK4	A	59	0.0919037	0.269807	904	245.5	0.120424	0.827815	887	0	-1	-1	-1	0	-1	-1	-1	0	-1	-1	-1	0.107	0.3434	211	0.985942
1785	4Z5V	B	27	0.0386043	0.278075	1160	200	0.0967742	0.891892	912	0	-1	-1	-1	0	-1	-1	-1	0	-1	-1	-1	0.0775	0.3411	144	0.836169
1786	6II9	E	70.5	0.0967504	0.273486	875	417	0.190926	0.838174	817	0	-1	-1	-1	0	-1	-1	-1	0	-1	-1	-1	0.1385	0.3235	212	-1
1787	4M44	E	79.5	0.107715	0.306418	891	486.5	0.215779	0.834559	780	0	-1	-1	-1	0	-1	-1	-1	0	-1	-1	-1	0.1434	0.3242	343	0.928741
1788	3KU6	A	56.5	0.082069	0.309091	1065	443.5	0.202301	0.824219	787	0	-1	-1	-1	0	-1	-1	-1	0	-1	-1	-1	0.1382	0.3186	322	0.953659
1789	4JUL	E	51	0.102695	0.301282	905	447.5	0.215743	0.828358	761	0	-1	-1	-1	0	-1	-1	-1	0	-1	-1	-1	0.1338	0.3128	322	0.953659
1790	6F7K	D	62.5	0.120856	0.280899	825	751	0.278163	0.853723	778	0	-1	-1	-1	2420	0.357009	0.788035	2341	0	-1	-1	-1	0.158	0.2452	547	0.856177
1791	5AC9	1	68.5	0.104494	0.298396	1735	253	0.11412	0.867647	898	0	-1	-1	-1	0	-1	-1	-1	0	-1	-1	-1	0.0794	0.3058	186	0.842339
1792	4FMH	A	24	0.0762963	0.298551	1005	416.5	0.179732	0.882629	833	0	-1	-1	-1	0	-1	-1	-1	0	-1	-1	-1	0.089	0.2428	274	0.840256
1793	6EVJ	F	63	0.108145	0.276224	889	783	0.285934	0.873239	875	0	-1	-1	-1	0	-1	-1	-1	0	-1	-1	-1	0.1864	0.2265	746	0.835783
1794	1G5G	C	83	0.0858765	0.290168	992	642	0.193665	0.90678	869	0	-1	-1	-1	0	-1	-1	-1	0	-1	-1	-1	0.1783	0.4315	357	0.846341
1795	1YUE	A	67	0.0710102	0.290419	1032	553	0.248609	0.902357	781	0	-1	-1	-1	1464.5	0.211948	0.797575	2962	0	-1	-1	-1	0.1136	0.224	385	0.837004
1796	7CN2	C	45	0.0895307	0.315522	992	646	0.277425	0.852368	744	0	-1	-1	-1	0	-1	-1	-1	0	-1	-1	-1	0.0753	0.4334	478	-1
1797	1BVP	1	36	0.0562546	0.280443	1080	504.5	0.145979	0.888298	956	0	-1	-1	-1	1037	0.174925	0.797945	3120	0	-1	-1	-1	0.1129	0.2484	349	0.83715
1798	4POQ	A	44.5	0.0679468	0.317241	1064	385	0.169363	0.876847	848	0	-1	-1	-1	1175.5	0.202761	0.772152	2884	0	-1	-1	-1	0.0992	0.2774	271	0.825031
1799	6TYS	C	0	-1	-1	-1	234	0.0940941	0.903846	895	0	-1	-1	-1	0	-1	-1	-1	0	-1	-1	-1	0.0746	0.4383	107	0.803834
1800	6NCA	E	8.5	0.0603053	0.240854	982	0	-1	-1	-1	26.5	0.043956	0.857143	259	764.5	0.175276	0.75	3056	249	0.353604	0.785	244	0.0072	0.4805	100	-1
1801	6TYS	F	0	-1	-1	-1	234	0.0940941	0.903846	895	0	-1	-1	-1	0	-1	-1	-1	0	-1	-1	-1	0.0746	0.4383	107	0.803834
1802	6OLP	C	0	-1	-1	-1	456.5	0.231794	0.87291	827	0	-1	-1	-1	0	-1	-1	-1	0	-1	-1	-1	0.1167	0.216	438	0.944411
1803	6RJF	1	114	0.116129	0.29478	1503	344.5	0.171078	0.878641	852	0	-1	-1	-1	0	-1	-1	-1	0	-1	-1	-1	0.1127	0.3143	281	0.835234
1804	6TVD	K	45	0.0971512	0.2949	918	446.5	0.20057	0.84739	803	0	-1	-1	-1	0	-1	-1	-1	0	-1	-1	-1	0.1396	0.3267	318	0.983648
1805	6P7E	H	29.5	0.0195465	0.242718	1176	174.5	0.0598039	0.897059	952	0	-1	-1	-1	0	-1	-1	-1	0	-1	-1	-1	0.0533	0.2956	105	0.826198
1806	6O54	X	28	0.0179547	0.252747	1190	244.5	0.0894309	0.897959	886	0	-1	-1	-1	0	-1	-1	-1	0	-1	-1	-1	0.0464	0.2771	99	0.81519
1807	4U5W	A	25	0.035982	0.322148	1185	125	0.0684932	0.897436	944	0	-1	-1	-1	0	-1	-1	-1	0	-1	-1	-1	0.0614	0.332	116	0.832484
1808	6EAI	B	63	0.0851216	0.265033	949	651.5	0.203111	0.910853	899	0	-1	-1	-1	0	-1	-1	-1	0	-1	-1	-1	0.1408	0.2581	429	0.982379
1809	5W08	A	74	0.0985507	0.296296	921	388.5	0.184541	0.868182	815	0	-1	-1	-1	0	-1	-1	-1	0	-1	-1	-1	0.1167	0.3118	272	0.94791
1810	4BE0	A	50.5	0.0365169	0.278571	1856	513.5	0.198198	0.912863	869	0	-1	-1	-1	0	-1	-1	-1	0	-1	-1	-1	0.1327	0.2781	368	0.786784
1811	4FMG	H	24	0.0762963	0.298551	1005	421.5	0.183477	0.868182	821	0	-1	-1	-1	0	-1	-1	-1	0	-1	-1	-1	0.0958	0.2593	277	0.840256
1812	5WK1	C	35.5	0.0567588	0.265734	1053	427	0.1926	0.910314	831	0	-1	-1	-1	0	-1	-1	-1	0	-1	-1	-1	0.0631	0.2889	148	0.831949
1813	7K8V	M	0	-1	-1	-1	183	0.0671937	0.829268	930	0	-1	-1	-1	0	-1	-1	-1	0	-1	-1	-1	0.9507	0.9451	105	-1
1814	2X53	A	49.5	0.0445104	0.31746	1159	457.5	0.177203	0.915842	842	0	-1	-1	-1	0	-1	-1	-1	0	-1	-1	-1	0.1067	0.311	263	0.833866
1815	4P2T	B	49.5	0.0801444	0.263033	963	287	0.117248	0.852113	890	0	-1	-1	-1	1297	0.251951	0.778448	2773	0	-1	-1	-1	0.0776	0.2722	190	0.826911
1816	7BZN	C	98	0.0838544	0.305221	1972	294.5	0.121747	0.891156	929	0	-1	-1	-1	0	-1	-1	-1	0	-1	-1	-1	0.1008	0.323	240	0.834289
1817	3OYA	A	50.5	0.0365169	0.278571	1856	498	0.162162	0.911765	943	0	-1	-1	-1	0	-1	-1	-1	0	-1	-1	-1	0.1217	0.2507	368	0.782587
1818	6OJ0	D	43	0.0327994	0.300699	1168	0	-1	-1	-1	0	-1	-1	-1	0	-1	-1	-1	0	-1	-1	-1	0.0887	0.3225	178	0.823268
1819	3PES	B	20	0.014809	0.263889	1211	162.5	0.049505	0.925926	956	0	-1	-1	-1	163.5	0.0414723	0.751174	3645	0	-1	-1	-1	0.0463	0.3087	80	0.780088
1820	5GRB	F	83.5	0.0797679	0.310734	2050	271.5	0.154832	0.882022	836	0	-1	-1	-1	0	-1	-1	-1	0	-1	-1	-1	0.0936	0.33	208	0.794785
1821	5T0D	A	53.5	0.0642599	0.402715	1164	422	0.19191	0.816	813	0	-1	-1	-1	0	-1	-1	-1	0	-1	-1	-1	0.1403	0.3158	172	-1
1822	6BJ2	D	39	0.0436068	0.29798	1155	354	0.144269	0.843931	839	0	-1	-1	-1	0	-1	-1	-1	0	-1	-1	-1	0.1009	0.3298	9	-1
1823	3L89	E	37	0.0580694	0.285185	1056	298	0.137313	0.846626	842	0	-1	-1	-1	0	-1	-1	-1	0	-1	-1	-1	0.0855	0.3105	184	0.834505
1824	6BEB	C	56	0.0888889	0.289044	966	745.5	0.256803	0.89881	840	0	-1	-1	-1	1795	0.2909	0.803571	2566	0	-1	-1	-1	0.1529	0.2402	539	0.836422
1825	6NK6	E	85.5	0.145278	0.27618	783	719.5	0.283037	0.901493	732	0	-1	-1	-1	0	-1	-1	-1	0	-1	-1	-1	0.1538	0.2855	439	0.997449
1826	4MHJ	W	0	-1	-1	-1	337.5	0.141346	0.885542	874	0	-1	-1	-1	0	-1	-1	-1	0	-1	-1	-1	0.1108	0.337	221	0.856869
1827	4V07	B	14.5	0.0598118	0.288026	1179	370.5	0.131054	0.896104	899	0	-1	-1	-1	508.5	0.198861	0.708369	3031	0	-1	-1	-1	0.0874	0.2909	224	-1
1828	2X53	D	49.5	0.0445104	0.31746	1159	454.5	0.177373	0.91133	840	0	-1	-1	-1	0	-1	-1	-1	0	-1	-1	-1	0.107	0.3101	263	0.833866
1829	1V0E	D	65.5	0.0896437	0.297597	1255	852.5	0.357204	0.844898	669	0	-1	-1	-1	2846.5	0.416612	0.78642	2157	0	-1	-1	-1	0.1765	0.2369	666	0.83344
1830	1C1A	B	14.5	0.150543	0.267375	804	448	0.153392	0.886364	841	0	-1	-1	-1	0	-1	-1	-1	0	-1	-1	-1	0.0817	0.2893	209	0.831949
1831	1FG6	D	28	0.0274526	0.279835	2234	230	0.0807265	0.879121	900	0	-1	-1	-1	0	-1	-1	-1	0	-1	-1	-1	0.054	0.2819	99	0.859296
1832	6IK9	C	32	0.0857143	0.247485	938	607	0.193701	0.924812	1004	0	-1	-1	-1	0	-1	-1	-1	0	-1	-1	-1	0.1738	0.2636	553	0.828712
1833	5ZVS	4	32	0.141474	0.288754	685	588.5	0.267055	0.872283	834	0	-1	-1	-1	0	-1	-1	-1	0	-1	-1	-1	0.1888	0.1771	583	-1
1834	3KU5	A	56.5	0.082069	0.309091	1065	437.5	0.20269	0.817829	783	0	-1	-1	-1	0	-1	-1	-1	0	-1	-1	-1	0.138	0.3228	322	0.953659
1835	5F9O	G	0	-1	-1	-1	498	0.204461	0.873016	824	0	-1	-1	-1	0	-1	-1	-1	0	-1	-1	-1	0.1056	0.2411	210	-1
1836	4FMH	E	24	0.0762963	0.298551	1005	444.5	0.184971	0.860987	815	0	-1	-1	-1	0	-1	-1	-1	0	-1	-1	-1	0.0892	0.2417	276	0.841401
1837	6ESB	1	24.5	0.0598227	0.288256	1073	413.5	0.173642	0.942029	916	0	-1	-1	-1	1124	0.198625	0.792683	2943	0	-1	-1	-1	0.0971	0.2181	347	0.868622
1838	3ITH	D	40.5	0.131383	0.294048	1040	426	0.171623	0.90991	955	0	-1	-1	-1	0	-1	-1	-1	0	-1	-1	-1	0.1397	0.2652	415	0.833544
1839	4IN2	A	33	0.0605337	0.275862	1960	288.5	0.106693	0.88	906	20	0.0150943	1	261	3470	0.383917	0.783069	3144	77	0.17284	0.807692	191	0.0663	0.2653	168	0.860919
1840	5Y9E	E	46	0.0951344	0.311905	957	572.5	0.245197	0.861736	782	0	-1	-1	-1	0	-1	-1	-1	0	-1	-1	-1	0.1444	0.2783	420	0.819988
1841	4XJQ	A	50	0.0967033	0.275	885	750.5	0.279439	0.866667	725	0	-1	-1	-1	0	-1	-1	-1	0	-1	-1	-1	0.1214	0.2274	432	0.883616
1842	6ZLW	E	18.5	0.00851393	0.275	1252	343	0.178846	0.907317	835	0	-1	-1	-1	0	-1	-1	-1	0	-1	-1	-1	0.0926	0.2589	262	0.83461
1843	4POQ	J	44.5	0.0679468	0.317241	1064	361.5	0.169202	0.872549	848	0	-1	-1	-1	1175.5	0.202761	0.772152	2884	0	-1	-1	-1	0.1039	0.2811	273	0.833542
1844	2X53	P	49.5	0.0445104	0.31746	1159	457.5	0.177203	0.915842	842	0	-1	-1	-1	0	-1	-1	-1	0	-1	-1	-1	0.1077	0.3126	263	0.833866
1845	6WKQ	D	103	0.0376772	0.289419	6441	117	0.0614035	0.863014	953	1325	1	1	0	4362	0.202189	0.802566	10182	1145	1	1	0	0.0603	0.3215	116	0.822823
1846	4POS	C	44.5	0.0679468	0.317241	1064	391	0.171319	0.831776	825	0	-1	-1	-1	1175.5	0.202761	0.772152	2884	0	-1	-1	-1	0.0994	0.2769	274	-1
1847	2FK0	C	50	0.0894661	0.274336	934	432	0.188857	0.840336	821	0	-1	-1	-1	0	-1	-1	-1	0	-1	-1	-1	0.13	0.2984	175	-1
1848	2RS1	3	102	0.114554	0.281281	1454	305.5	0.131008	0.879747	903	0	-1	-1	-1	3976.5	0.344105	0.787119	4058	0	-1	-1	-1	0.1014	0.3295	236	0.836514
1849	6HJR	C	52	0.0934783	0.281046	921	386	0.158988	0.888889	909	0	-1	-1	-1	0	-1	-1	-1	0	-1	-1	-1	0.1375	0.3152	323	0.946731
1850	6AJ3	C	94.5	0.0799701	0.272611	1891	231	0.125237	0.88	904	0	-1	-1	-1	0	-1	-1	-1	0	-1	-1	-1	0.0965	0.3405	220	0.835144
1851	4QPI	B	86.5	0.0998847	0.289855	1706	391	0.151899	0.901734	854	0	-1	-1	-1	4245.5	0.373967	0.792223	3768	0	-1	-1	-1	0.0967	0.3034	217	0.833972
1852	7JQB	O	33.5	0.0367762	0.30719	1125	0	-1	-1	-1	0	-1	-1	-1	0	-1	-1	-1	0	-1	-1	-1	0.0925	0.3078	206	0.73038
1853	6Y5Y	G	26	0.073487	0.272727	1014	400	0.172736	0.934343	873	0	-1	-1	-1	1514.5	0.246705	0.780488	2750	0	-1	-1	-1	0.0909	0.238	285	0.834491
1854	4Z26	H	86	0.105874	0.303327	953	763.5	0.260491	0.891599	894	13.5	0.0226415	1	259	2359	0.358868	0.802948	2267	0	-1	-1	-1	0.1603	0.218	649	0.829704
1855	3L89	I	37	0.0580694	0.285185	1056	312.5	0.141013	0.871166	844	0	-1	-1	-1	0	-1	-1	-1	0	-1	-1	-1	0.0858	0.3085	186	0.835669
1856	7JQB	D	22	0.0141398	0.26087	1204	297	0.125834	0.851613	894	0	-1	-1	-1	0	-1	-1	-1	0	-1	-1	-1	0.0575	0.3195	101	0.83131
1857	1RT6	A	28.5	0.129828	0.28673	1020	562	0.209677	0.921986	958	95.5	0.235955	0.759036	184	3307.5	0.404637	0.777858	2566	187.5	0.236295	0.806452	374	0.1731	0.2702	538	0.86138
1858	6OT1	P	46	0.123522	0.307692	911	510	0.209483	0.870968	881	0	-1	-1	-1	0	-1	-1	-1	0	-1	-1	-1	0.0718	0.4466	102	0.943271
1859	2FTE	G	56	0.0611484	0.258675	1024	396.5	0.160232	0.873684	846	0	-1	-1	-1	1075	0.205431	0.814556	2974	0	-1	-1	-1	0.0892	0.2755	242	0.378906
1860	6KDM	B	42.5	0.127763	0.277843	1002	427	0.157275	0.930348	988	0	-1	-1	-1	0	-1	-1	-1	0	-1	-1	-1	0.1345	0.261	406	0.8377
1861	2RS5	3	102	0.114554	0.281281	1454	305.5	0.131008	0.879747	903	0	-1	-1	-1	3976.5	0.344105	0.787119	4058	0	-1	-1	-1	0.1014	0.3295	236	0.836514
1862	6CDE	5	0	-1	-1	-1	255	0.0823293	0.836735	898	0	-1	-1	-1	0	-1	-1	-1	0	-1	-1	-1	0.0779	0.4344	113	-1
1863	4JZ5	A	21	0.0460101	0.283186	1165	307	0.123195	0.876712	893	0	-1	-1	-1	1091.5	0.191549	0.785714	2953	0	-1	-1	-1	0.0868	0.2939	206	0.83131
1864	2FK0	K	50	0.0894661	0.274336	934	391.5	0.190295	0.813008	805	0	-1	-1	-1	0	-1	-1	-1	0	-1	-1	-1	0.13	0.2984	175	-1
1865	4LN3	G	70.5	0.0967504	0.273486	875	439	0.186265	0.842553	828	0	-1	-1	-1	1762.5	0.294792	0.792895	2521	0	-1	-1	-1	0.1384	0.3247	316	0.999361
1866	1RUE	3	102	0.114554	0.281281	1454	305.5	0.131008	0.879747	903	0	-1	-1	-1	3976.5	0.344105	0.787119	4058	0	-1	-1	-1	0.1014	0.3295	236	0.836514
1867	1R09	3	102	0.114554	0.281281	1454	305.5	0.131008	0.879747	903	0	-1	-1	-1	3976.5	0.344105	0.787119	4058	0	-1	-1	-1	0.1014	0.3295	236	0.836514
1868	1NOB	D	62.5	0.099564	0.283058	892	283	0.123408	0.857143	874	0	-1	-1	-1	1812.5	0.295332	0.792876	2554	0	-1	-1	-1	0.0796	0.2986	185	0.836514
1869	5J7U	E	24	0.0243346	0.347826	1223	746	0.225857	0.920635	969	0	-1	-1	-1	0	-1	-1	-1	0	-1	-1	-1	0.1564	0.2224	616	0.834505
1870	5KV8	A	50	0.0967033	0.275	885	742.5	0.280339	0.851429	713	0	-1	-1	-1	0	-1	-1	-1	0	-1	-1	-1	0.1206	0.2279	430	0.857862
1871	6B38	B	28	0.0274526	0.279835	2234	242.5	0.0816532	0.9	902	0	-1	-1	-1	0	-1	-1	-1	0	-1	-1	-1	0.0473	0.2927	99	0.8155
1872	3PRM	A	85.5	0.0654918	0.269872	3180	258	0.115613	0.886364	880	0	-1	-1	-1	0	-1	-1	-1	0	-1	-1	-1	0.0865	0.341	157	0.82907
1873	3E8K	E	56	0.0611484	0.258675	1024	285.5	0.147309	0.866667	879	0	-1	-1	-1	1075	0.205431	0.814556	2974	0	-1	-1	-1	0.0904	0.2733	247	-1
1874	3TN9	3	93.5	0.103366	0.290646	1627	276	0.128397	0.895425	914	0	-1	-1	-1	0	-1	-1	-1	0	-1	-1	-1	0.1019	0.3351	237	0.837476
1875	5V5E	A	60	0.0842333	0.267735	952	302.5	0.117647	0.903704	902	0	-1	-1	-1	0	-1	-1	-1	0	-1	-1	-1	0.0772	0.2717	181	-1
1876	4I78	A	48.5	0.120335	0.301527	789	415.5	0.190658	0.809717	802	0	-1	-1	-1	0	-1	-1	-1	0	-1	-1	-1	0.1311	0.3061	319	0.965432
1877	4WSU	A	50	0.0628159	0.391892	1163	440	0.202077	0.862903	811	0	-1	-1	-1	0	-1	-1	-1	0	-1	-1	-1	0.1385	0.3182	170	-1
1878	6LXK	B	87	0.0912463	0.312183	954	644.5	0.226691	0.898551	818	0	-1	-1	-1	0	-1	-1	-1	0	-1	-1	-1	0.1061	0.3124	232	0.826011
1879	1LVB	B	94	0.0862852	0.27832	2279	322	0.152709	0.851648	833	0	-1	-1	-1	4139	0.285491	0.811779	6229	0	-1	-1	-1	0.008	0.4508	10	0.840498
1880	5FZ2	A	45.5	0.0986883	0.274306	1025	520.5	0.223384	0.88015	785	0	-1	-1	-1	0	-1	-1	-1	0	-1	-1	-1	0.1274	0.2883	335	0.85623
1881	5XL3	A	46.5	0.0743802	0.280519	1067	493.5	0.207854	0.841085	786	0	-1	-1	-1	0	-1	-1	-1	0	-1	-1	-1	0.1374	0.3157	319	0.958921
1882	3SUF	B	98	0.0864673	0.32194	2470	298	0.126829	0.878378	877	0	-1	-1	-1	0	-1	-1	-1	0	-1	-1	-1	0.0833	0.293	190	0.843996
1883	7A98	A	6722	1	1	0	2296	0.586722	0.832744	356	1325	1	1	0	19110	1	1	0	1145	1	1	0	0.8027	0.7354	1066	0.860703
1884	6KFT	A	20	0.0357686	0.268571	1139	302	0.119205	0.926471	921	67.5	0.146953	0.719298	222	712	0.12108	0.80789	3307	247.5	0.0974504	0.796296	1549	0.0933	0.322	210	0.831853
1885	5NFY	A	95	0.0306325	0.286957	6736	501.5	0.227273	0.876623	880	0	-1	-1	-1	0	-1	-1	-1	0	-1	-1	-1	0.16	0.259	133	-1
1886	3SAL	B	64	0.0879765	0.314136	982	640.5	0.259224	0.869841	742	0	-1	-1	-1	0	-1	-1	-1	0	-1	-1	-1	0.1269	0.2588	394	0.889647
1887	6OJ0	A	43	0.0327994	0.300699	1168	0	-1	-1	-1	0	-1	-1	-1	0	-1	-1	-1	0	-1	-1	-1	0.0763	0.2963	178	0.823268
1888	4FMH	S	24	0.0762963	0.298551	1005	414	0.182342	0.88785	828	0	-1	-1	-1	0	-1	-1	-1	0	-1	-1	-1	0.0882	0.244	271	0.840256
1889	7D4F	G	103	0.0376772	0.289419	6441	201	0.0575049	0.921875	962	1325	1	1	0	4362	0.202189	0.802566	10182	1145	1	1	0	0.185	0.1965	898	0.782109
1890	4PCG	C	32	0.0602498	0.274247	1062	422.5	0.170639	0.890547	848	0	-1	-1	-1	0	-1	-1	-1	0	-1	-1	-1	0.085	0.2271	266	0.792119
1891	5H5S	A	0	-1	-1	-1	171	0.0746692	0.88764	969	0	-1	-1	-1	0	-1	-1	-1	0	-1	-1	-1	0.0683	0.2707	163	0.84
1892	5W1V	O	0	-1	-1	-1	443	0.187377	0.87963	798	0	-1	-1	-1	0	-1	-1	-1	0	-1	-1	-1	0.0982	0.267	243	-1
1893	6ALG	I	72.5	0.136854	0.282201	907	1155.5	0.322485	0.88907	1077	0	-1	-1	-1	0	-1	-1	-1	0	-1	-1	-1	0.046	0.3931	73	0.838978
1894	4UBD	A	63.5	0.0922965	0.274298	913	451	0.208054	0.834615	783	0	-1	-1	-1	0	-1	-1	-1	0	-1	-1	-1	0.14	0.3255	320	0.945619
1895	1QAJ	A	31	0.0379651	0.265252	2257	279	0.122263	0.917808	950	0	-1	-1	-1	3030.5	0.383989	0.766833	3006	0	-1	-1	-1	0.1002	0.2779	259	0.837476
1896	5RMK	A	103	0.0376772	0.289419	6441	535.5	0.224277	0.888535	930	1325	1	1	0	4362	0.202189	0.802566	10182	1145	1	1	0	0.172	0.255	572	0.802136
1897	6ILN	B	0	-1	-1	-1	408	0.17471	0.909548	837	0	-1	-1	-1	0	-1	-1	-1	0	-1	-1	-1	0.1016	0.3165	252	0.83131
1898	4PCG	A	32	0.0602498	0.274247	1062	418.5	0.170639	0.886139	847	0	-1	-1	-1	0	-1	-1	-1	0	-1	-1	-1	0.0915	0.2508	267	0.790052
1899	7CN2	D	45	0.0895307	0.315522	992	639.5	0.265306	0.89521	793	0	-1	-1	-1	0	-1	-1	-1	0	-1	-1	-1	0.0753	0.4334	478	-1
1900	4UT9	C	55	0.0724055	0.28877	2794	637.5	0.243396	0.848684	756	0	-1	-1	-1	0	-1	-1	-1	0	-1	-1	-1	0.1578	0.3215	378	0.997444
1901	3JAU	H	0	-1	-1	-1	266	0.0867398	0.896907	906	0	-1	-1	-1	0	-1	-1	-1	0	-1	-1	-1	0.0775	0.4193	117	0.834395
1902	5E66	A	73	0.0993702	0.279528	921	467.5	0.280453	0.851003	710	0	-1	-1	-1	0	-1	-1	-1	0	-1	-1	-1	0.1386	0.2718	424	0.91784
1903	6OUS	F	63	0.0851216	0.265033	949	523	0.191937	0.897541	897	0	-1	-1	-1	0	-1	-1	-1	0	-1	-1	-1	0.163	0.3442	401	0.939936
1904	1ODX	A	28	0.0274526	0.279835	2234	251.5	0.08647	0.858586	884	0	-1	-1	-1	0	-1	-1	-1	0	-1	-1	-1	0.0456	0.2863	99	0.841388
1905	2QUX	B	30.5	0.0239567	0.292453	1188	344.5	0.111562	0.92437	867	0	-1	-1	-1	0	-1	-1	-1	0	-1	-1	-1	0.0707	0.3906	121	0.799235
1906	3GUD	B	48	0.0758054	0.27907	1153	161.5	0.0694716	0.876543	941	0	-1	-1	-1	2370.5	0.377069	0.79969	2171	0	-1	-1	-1	0.077	0.4071	120	0.809789
1907	5T3Z	L	0	-1	-1	-1	419.5	0.158259	0.903955	834	0	-1	-1	-1	0	-1	-1	-1	0	-1	-1	-1	0.0949	0.3234	210	0.856869
1908	5A2Q	D	12	0.00928793	0.324324	1255	401.5	0.119514	0.934307	934	53.5	0.104869	0.875	235	207	0.0379517	0.815642	3668	290.5	0.0252739	0.831731	6637	0.0769	0.2383	225	0.833227
1909	5MTC	A	35.5	0.0284615	0.336364	1190	231.5	0.108	0.9	880	0	-1	-1	-1	0	-1	-1	-1	0	-1	-1	-1	0.064	0.2868	137	0.795367
1910	4WSV	E	35	0.0292135	0.327731	1216	409	0.198858	0.816406	795	0	-1	-1	-1	0	-1	-1	-1	0	-1	-1	-1	0.1125	0.4683	168	0.9775
1911	3S3N	A	50.5	0.0365169	0.278571	1856	521.5	0.175221	0.895928	909	0	-1	-1	-1	0	-1	-1	-1	0	-1	-1	-1	0.122	0.2502	368	0.790256
1912	1N80	B	45.5	0.0640732	0.283784	1015	388.5	0.172794	0.843049	865	0	-1	-1	-1	1083.5	0.18131	0.80315	3049	0	-1	-1	-1	0.1056	0.2504	328	0.853797
1913	2VG6	A	40.5	0.131383	0.294048	1040	593	0.216545	0.89	933	0	-1	-1	-1	0	-1	-1	-1	0	-1	-1	-1	0.1604	0.2467	401	-1
1914	6XS6	A	6722	1	1	0	2438	0.630285	0.844532	258	1325	1	1	0	19110	1	1	0	1145	1	1	0	0.7861	0.9687	785	0.857508
1915	1R1A	1	79.5	0.0936119	0.247609	1548	336	0.155989	0.888889	888	0	-1	-1	-1	0	-1	-1	-1	0	-1	-1	-1	0.1078	0.3014	283	0.841893
1916	1JLF	B	28.5	0.129828	0.28673	1020	516	0.16766	0.920561	961	95.5	0.235955	0.759036	184	3307.5	0.404637	0.777858	2566	187.5	0.236295	0.806452	374	0.1369	0.2649	404	0.835783
1917	5W9H	q	1564	0.299175	0.37116	282	1107	0.337716	0.835366	725	0	-1	-1	-1	0	-1	-1	-1	0	-1	-1	-1	0.404	0.8122	726	-1
1918	4N60	A	70.5	0.0967504	0.273486	875	370	0.179944	0.824034	834	0	-1	-1	-1	1762.5	0.294792	0.792895	2521	0	-1	-1	-1	0.1413	0.3296	318	0.930952
1919	6TJW	E	45	0.0971512	0.2949	918	435	0.196783	0.852459	813	0	-1	-1	-1	0	-1	-1	-1	0	-1	-1	-1	0.1406	0.3295	319	1
1920	1RVX	K	53	0.0879699	0.230315	822	454.5	0.197926	0.857143	816	0	-1	-1	-1	1774	0.297022	0.801741	2537	0	-1	-1	-1	0.1375	0.3158	323	0.892133
1921	6U0L	P	0	-1	-1	-1	241.5	0.081	0.861702	906	0	-1	-1	-1	0	-1	-1	-1	0	-1	-1	-1	0.0806	0.406	130	0.875862
1922	2WST	A	48.5	0.125632	0.294416	794	313	0.143863	0.866667	829	0	-1	-1	-1	0	-1	-1	-1	0	-1	-1	-1	0.0824	0.3132	176	0.835878
1923	4RFT	R	43	0.0549451	0.304878	1119	315.5	0.121152	0.877698	868	0	-1	-1	-1	0	-1	-1	-1	0	-1	-1	-1	0.0857	0.3984	163	0.834505
1924	5RLP	A	103	0.0376772	0.289419	6441	544.5	0.227787	0.88125	918	1325	1	1	0	4362	0.202189	0.802566	10182	1145	1	1	0	0.1731	0.2576	572	0.802136
1925	3ZQM	B	40.5	0.0262751	0.274194	1170	115.5	0.0307845	0.96875	975	0	-1	-1	-1	0	-1	-1	-1	0	-1	-1	-1	0.0446	0.4422	55	0.616887
1926	4TYD	H	37	0.0374332	0.337931	1164	292	0.131707	0.888158	873	0	-1	-1	-1	0	-1	-1	-1	0	-1	-1	-1	0.092	0.3306	193	0.814388
1927	6ADL	C	110.5	0.111156	0.29171	1548	178.5	0.136015	0.835294	874	0	-1	-1	-1	3465.5	0.367135	0.776976	3714	0	-1	-1	-1	0.1046	0.2982	246	0.838978
1928	4FMH	C	24	0.0762963	0.298551	1005	403	0.177312	0.869159	835	0	-1	-1	-1	0	-1	-1	-1	0	-1	-1	-1	0.0899	0.2412	280	0.840256
1929	4FMH	D	24	0.0762963	0.298551	1005	412	0.178947	0.877934	832	0	-1	-1	-1	0	-1	-1	-1	0	-1	-1	-1	0.1041	0.2818	272	0.841401
1930	6D96	B	96	0.0984103	0.308789	900	641	0.236648	0.908127	803	0	-1	-1	-1	0	-1	-1	-1	0	-1	-1	-1	0.128	0.2495	386	0.880135
1931	4LLG	B	0	-1	-1	-1	283.5	0.16286	0.832487	810	0	-1	-1	-1	0	-1	-1	-1	0	-1	-1	-1	0.0977	0.3067	220	0.731629
1932	6FHH	C	63	0.108145	0.276224	889	732.5	0.273491	0.897243	910	0	-1	-1	-1	0	-1	-1	-1	0	-1	-1	-1	0.1791	0.2235	725	0.834716
1933	5DP6	D	84.5	0.0801305	0.312147	2050	348.5	0.149	0.91411	837	0	-1	-1	-1	0	-1	-1	-1	0	-1	-1	-1	0.0715	0.2621	180	-1
1934	4FAF	B	0	-1	-1	-1	230	0.0891591	0.926316	892	0	-1	-1	-1	0	-1	-1	-1	0	-1	-1	-1	0.047	0.2858	7	-1
1935	5WMQ	A	18	0.0506608	0.252747	1089	417.5	0.164628	0.892857	867	27	0.0679245	0.857143	244	790	0.16866	0.754738	3117	192	0.337054	0.729469	241	0.1089	0.2846	276	0.85623
1936	6Y5X	E	26	0.073487	0.272727	1014	389.5	0.178265	0.899038	841	0	-1	-1	-1	1514.5	0.246705	0.780488	2750	0	-1	-1	-1	0.0917	0.2514	274	0.8377
1937	4GUA	C	55.5	0.0911961	0.278075	1916	704.5	0.285134	0.847826	817	0	-1	-1	-1	3421.5	0.321066	0.786582	4776	0	-1	-1	-1	0.1628	0.2183	662	0.837368
1938	3D0I	F	5230	0.763508	0.779376	26	360	0.123518	0.862069	867	1063	0.885185	0.92278	11	10394	0.731453	0.787904	282	1064	0.223834	0.981818	745	0.1466	0.7999	173	0.85687
1939	5YS2	C	60	0.115607	0.285714	927	285.5	0.095511	0.877193	933	0	-1	-1	-1	0	-1	-1	-1	0	-1	-1	-1	0.0997	0.4008	173	-1
1940	4M44	C	79.5	0.107715	0.306418	891	486.5	0.215779	0.834559	780	0	-1	-1	-1	0	-1	-1	-1	0	-1	-1	-1	0.1429	0.3237	343	0.928741
1941	6ADR	D	0	-1	-1	-1	43	0.020141	0.769231	967	0	-1	-1	-1	0	-1	-1	-1	0	-1	-1	-1	0.0207	0.296	35	0.621019
1942	4P6Z	M	21	0.0459849	0.280335	1218	661	0.255556	0.865204	761	0	-1	-1	-1	0	-1	-1	-1	0	-1	-1	-1	0.1586	0.3053	415	0.834505
1943	3FKU	U	0	-1	-1	-1	387.5	0.161165	0.882979	842	0	-1	-1	-1	0	-1	-1	-1	0	-1	-1	-1	0.0995	0.2899	236	0.855591
1944	5EHI	A	88	0.0811331	0.287244	2609	322.5	0.116742	0.962687	971	0	-1	-1	-1	0	-1	-1	-1	0	-1	-1	-1	0.0898	0.2521	256	0.824079
1945	7C4Y	A	100	0.0844707	0.303311	1956	283.5	0.112476	0.894737	925	0	-1	-1	-1	0	-1	-1	-1	0	-1	-1	-1	0.0918	0.2911	207	0.838339
1946	1V3C	A	49	0.0881523	0.29274	991	745	0.280225	0.861671	720	0	-1	-1	-1	0	-1	-1	-1	0	-1	-1	-1	0.1373	0.2571	431	0.873255
1947	5RM1	A	103	0.0376772	0.289419	6441	554	0.197172	0.880702	988	1325	1	1	0	4362	0.202189	0.802566	10182	1145	1	1	0	0.1743	0.2601	572	0.802136
1948	6EDU	K	0	-1	-1	-1	225	0.0849151	0.913978	908	0	-1	-1	-1	0	-1	-1	-1	0	-1	-1	-1	0.07	0.436	107	-1
1949	4LN3	A	70.5	0.0967504	0.273486	875	425.5	0.195467	0.866109	820	0	-1	-1	-1	1762.5	0.294792	0.792895	2521	0	-1	-1	-1	0.1384	0.3243	316	0.947305
1950	4JPJ	D	72.5	0.126907	0.266376	755	264	0.0958374	0.86087	918	95.5	0.235955	0.759036	184	2513.5	0.391579	0.790368	2157	187.5	0.236295	0.806452	374	0.086	0.3323	162	0.990415
1951	5RM9	A	103	0.0376772	0.289419	6441	559.5	0.217979	0.910299	956	1325	1	1	0	4362	0.202189	0.802566	10182	1145	1	1	0	0.1689	0.252	572	0.802136
1952	4POR	C	44.5	0.0679468	0.317241	1064	391.5	0.174452	0.897059	845	0	-1	-1	-1	1175.5	0.202761	0.772152	2884	0	-1	-1	-1	0.0907	0.249	269	0.82956
1953	4RFT	3	43	0.0549451	0.304878	1119	0	-1	-1	-1	0	-1	-1	-1	0	-1	-1	-1	0	-1	-1	-1	0.0858	0.3994	163	0.834505
1954	4XJQ	B	50	0.0967033	0.275	885	738	0.282629	0.852691	712	0	-1	-1	-1	0	-1	-1	-1	0	-1	-1	-1	0.1218	0.2279	434	0.890661
1955	6IGF	B	14	0.0366162	0.266055	1366	576.5	0.230907	0.87415	819	0	-1	-1	-1	0	-1	-1	-1	0	-1	-1	-1	0.149	0.2857	421	0.838978
1956	5Z58	C	15	0.021875	0.25	1168	929.5	0.30486	0.850103	871	115.5	0.27957	0.764706	177	381	0.0583527	0.731392	3564	252	0.0308281	0.820359	4277	0.0475	0.3593	74	0.844308
1957	6SK6	A	44	0.0124708	0.271186	1224	316	0.179829	0.921951	846	0	-1	-1	-1	0	-1	-1	-1	0	-1	-1	-1	0.0273	0.2563	40	0.829114
1958	5C1U	A	84.5	0.0801305	0.312147	2050	349	0.14656	0.91875	843	0	-1	-1	-1	0	-1	-1	-1	0	-1	-1	-1	0.0733	0.2619	181	0.848485
1959	2OPP	B	28.5	0.129828	0.28673	1020	462	0.173093	0.90583	944	95.5	0.235955	0.759036	184	3307.5	0.404637	0.777858	2566	187.5	0.236295	0.806452	374	0.124	0.2447	403	0.838217
1960	6D96	A	96	0.0984103	0.308789	900	651	0.238889	0.892734	791	0	-1	-1	-1	0	-1	-1	-1	0	-1	-1	-1	0.1258	0.2602	386	0.914085
1961	4N60	C	70.5	0.0967504	0.273486	875	406.5	0.191871	0.838843	816	0	-1	-1	-1	1762.5	0.294792	0.792895	2521	0	-1	-1	-1	0.1412	0.3289	318	0.901511
1962	4URR	D	69.5	0.100775	0.29979	942	692.5	0.277087	0.854795	761	0	-1	-1	-1	0	-1	-1	-1	0	-1	-1	-1	0.1657	0.2696	508	0.851894
1963	1MQM	D	82	0.102675	0.311404	927	431.5	0.189981	0.82716	815	0	-1	-1	-1	0	-1	-1	-1	0	-1	-1	-1	0.1399	0.3254	172	-1
1964	1D4M	3	99	0.11798	0.292292	1476	299	0.133649	0.849398	889	0	-1	-1	-1	0	-1	-1	-1	0	-1	-1	-1	0.1012	0.3266	238	0.834289
1965	3J26	F	77	0.0697523	0.320359	1200	711	0.272247	0.867978	779	0	-1	-1	-1	2093	0.326245	0.808431	2384	0	-1	-1	-1	0.1374	0.2281	362	-1
1966	3FZ2	J	24.5	0.0257611	0.268293	1158	219.5	0.0860215	0.956522	931	0	-1	-1	-1	393	0.0641288	0.825658	3610	0	-1	-1	-1	0.0647	0.323	128	0.812891
1967	3ZQO	G	40.5	0.0262751	0.274194	1170	113.5	0.0328032	0.970588	972	0	-1	-1	-1	0	-1	-1	-1	0	-1	-1	-1	0.0429	0.3815	56	0.616887
1968	1S9G	B	40.5	0.131383	0.294048	1040	486	0.176421	0.908297	950	0	-1	-1	-1	0	-1	-1	-1	0	-1	-1	-1	0.1307	0.242	425	0.835783
1969	5J7U	A	24	0.0243346	0.347826	1223	756.5	0.262469	0.869919	854	0	-1	-1	-1	0	-1	-1	-1	0	-1	-1	-1	0.1545	0.2217	609	0.834505
1970	6NIR	A	0	-1	-1	-1	290	0.121756	0.813333	852	0	-1	-1	-1	0	-1	-1	-1	0	-1	-1	-1	0.0819	0.3083	169	0.837061
1971	7JNO	A	41	0.0723118	0.27818	2753	482	0.209607	0.902256	879	0	-1	-1	-1	0	-1	-1	-1	0	-1	-1	-1	0.1294	0.2402	427	0.837476
1972	6LA7	C	105.5	0.104544	0.265036	1506	283.5	0.12243	0.86755	919	0	-1	-1	-1	0	-1	-1	-1	0	-1	-1	-1	0.0996	0.3242	238	0.834289
1973	6P4H	D	28.5	0.0439727	0.278846	1111	308	0.133269	0.863354	882	0	-1	-1	-1	0	-1	-1	-1	0	-1	-1	-1	0.0913	0.2813	221	0.83131
1974	3S7X	E	56	0.0633284	0.302817	1074	336.5	0.150517	0.914286	888	0	-1	-1	-1	1218.5	0.206897	0.79646	2898	0	-1	-1	-1	0.0951	0.2767	254	0.831853
1975	1S1T	A	28.5	0.129828	0.28673	1020	574	0.233473	0.861111	871	95.5	0.235955	0.759036	184	3307.5	0.404637	0.777858	2566	187.5	0.236295	0.806452	374	0.1723	0.2698	533	0.85063
1976	1VBA	1	75.5	0.115954	0.269341	1385	319.5	0.14614	0.913793	914	0	-1	-1	-1	0	-1	-1	-1	0	-1	-1	-1	0.0949	0.2479	279	0.83303
1977	6JHS	E	0	-1	-1	-1	409.5	0.165347	0.874346	819	0	-1	-1	-1	0	-1	-1	-1	0	-1	-1	-1	0.1097	0.3295	217	0.856869
1978	6ESB	5	24.5	0.0598227	0.288256	1073	380	0.212121	0.845283	791	0	-1	-1	-1	1124	0.198625	0.792683	2943	0	-1	-1	-1	0.1243	0.2733	338	0.889158
1979	6D96	E	96	0.0984103	0.308789	900	652.5	0.241667	0.903114	791	0	-1	-1	-1	0	-1	-1	-1	0	-1	-1	-1	0.1247	0.2423	386	0.880135
1980	1RVZ	I	47	0.0864553	0.266667	938	456.5	0.194707	0.830645	810	0	-1	-1	-1	0	-1	-1	-1	0	-1	-1	-1	0.1372	0.3155	160	-1
1981	6PW2	K	0	0	0	1914	200.5	0.0872093	0.918367	934	0	-1	-1	-1	0	-1	-1	-1	0	-1	-1	-1	-1	-1	0.835346	0.833758
1982	7C9S	C	151	0.082751	0.300802	1971	323.5	0.129093	0.907895	917	0	-1	-1	-1	0	-1	-1	-1	0	-1	-1	-1	0.1082	0.311	57	-1
1983	3L2R	A	50.5	0.0365169	0.278571	1856	523	0.182547	0.911111	898	0	-1	-1	-1	0	-1	-1	-1	0	-1	-1	-1	0.111	0.2331	365	0.804975
1984	3TI8	A	64	0.0879765	0.314136	982	625.5	0.232258	0.878049	798	0	-1	-1	-1	0	-1	-1	-1	0	-1	-1	-1	0.1176	0.2341	394	0.895762
1985	2NTC	A	36.5	0.0546347	0.252841	1277	192	0.0847291	0.905263	920	0	-1	-1	-1	0	-1	-1	-1	0	-1	-1	-1	0.0789	0.4095	127	0.733546
1986	4QY0	E	49	0.102026	0.271457	832	444	0.189316	0.863248	833	0	-1	-1	-1	0	-1	-1	-1	0	-1	-1	-1	0.1359	0.3153	318	0.998722
1987	3ZQO	C	40.5	0.0262751	0.274194	1170	105	0.0328685	0.942857	969	0	-1	-1	-1	0	-1	-1	-1	0	-1	-1	-1	0.0408	0.4186	55	0.616887
1988	3OA9	B	33.5	0.0385802	0.241546	1089	244	0.0954774	0.931373	893	0	-1	-1	-1	0	-1	-1	-1	0	-1	-1	-1	0.0695	0.3881	114	0.81853
1989	2NV9	F	57	0.0634218	0.297578	1067	530	0.169894	0.885321	918	0	-1	-1	-1	1202	0.186105	0.777778	3033	0	-1	-1	-1	0.1237	0.2587	369	0.834772
1990	1ZBA	1	88.5	0.0970401	0.276709	1733	234.5	0.123181	0.881944	887	0	-1	-1	-1	0	-1	-1	-1	0	-1	-1	-1	0.0877	0.3069	191	0.841463
1991	6HBK	P	100.5	0.103143	0.261224	1502	321.5	0.139289	0.868263	874	0	-1	-1	-1	0	-1	-1	-1	0	-1	-1	-1	0.095	0.3387	218	0.835144
1992	4E7I	A	50.5	0.0365169	0.278571	1856	500.5	0.170925	0.898148	919	0	-1	-1	-1	0	-1	-1	-1	0	-1	-1	-1	0.1236	0.2599	368	0.796286
1993	4V08	B	14.5	0.0598118	0.288026	1179	394	0.13632	0.905063	891	0	-1	-1	-1	508.5	0.198861	0.708369	3031	0	-1	-1	-1	0.0968	0.3124	224	-1
1994	4XQU	A	49	0.102026	0.271457	832	408	0.183886	0.798354	812	0	-1	-1	-1	0	-1	-1	-1	0	-1	-1	-1	0.1385	0.3256	166	-1
1995	5T6S	K	70.5	0.0967504	0.273486	875	432.5	0.189444	0.848101	824	0	-1	-1	-1	1762.5	0.294792	0.792895	2521	0	-1	-1	-1	0.14	0.3276	316	0.947305
1996	4PBA	A	61.5	0.0392017	0.287958	1212	413	0.140695	0.908046	949	0	-1	-1	-1	0	-1	-1	-1	0	-1	-1	-1	0.1073	0.2545	313	0.832588
1997	6WKK	F	26.5	0.0479087	0.2625	1075	478.5	0.204301	0.870833	783	0	-1	-1	-1	954	0.150761	0.812585	3209	0	-1	-1	-1	0.108	0.2755	280	0.821019
1998	3O8E	C	64.5	0.0737005	0.307443	980	288.5	0.144566	0.819209	826	0	-1	-1	-1	0	-1	-1	-1	0	-1	-1	-1	0.0799	0.2711	197	0.842604
[truncated: 6,452 more rows]
