# Supplementary material for: Identifying and profiling structural similarities between Spike of SARS-CoV-2 and other viral or host proteins with Machaon
Source: Commun Biol. 2023 Jul 19;6:752. doi: 10.1038/s42003-023-05076-7 (PMC10356814; doi:10.1038/s42003-023-05076-7)
Supplement: Supplementary file 4 — Supplementary Data 1 [file 42003_2023_5076_MOESM4_ESM.zip › fig6.xlsx]

## Sheet: 6VXX_A_site1-metrics-merged-enr
pdbId	chainId	chainLength	resolution	geneId	taxonomy	molecularFunction	cellularComponent	biologicalProcess	b-phipsi	w-rdist	t-alpha	alignedRange	referenceSegmentIndex	referenceRange	alignedSequences	1D-score	1D-identity	1D-identity-ng	1D-identity-gaps	1DPDB-score	1DPDB-identity	1DPDB-identity-ng	1DPDB-identity-gaps	2D-score	2D-identity	2D-identity-ng	2D-identity-gaps	5UTR-score	5UTR-identity	5UTR-identity-ng	5UTR-identity-gaps	CDS-score	CDS-identity	CDS-identity-ng	CDS-identity-gaps	3UTR-score	3UTR-identity	3UTR-identity-ng	3UTR-identity-gaps	3D-score	3D-score-cand	length	chemSim	molecularFunctionSim	cellularComponentSim	biologicalProcessSim	geneLength	refSeqId	uniprotId
6VXX	A	972	2.8	43740568	2697049	0046789#0042802	0030666#0005788#0005793#0044173#0020002#0016021#0019031#0055036	0075509#0039654#0019064#0009405#0046813#0039587#0039502#0046718#0019082#0019081	2.42446e-05	0.0548541	0.00845666	[[37, 53], [195, 230], [274, 454], [514, 614], [646, 786], [861, 865], [957, 983]]	[2, 4, 1, 6, 0, 3, 5]	[[37, 53], [195, 230], [274, 454], [514, 614], [646, 786], [861, 865], [957, 983]]	[['B.SSSEE..SEEEEEEE', 'YYPDKVFRSSVLHSTQD', '+}UVV/1^}U/032233', '33344025330143344', 'B.SSSEE..SEEEEEEE', 'YYPDKVFRSSVLHSTQD', '+}UVV/1^}U/032233', '33344025330143344'], ['EEETTEEEEEEEEEE...SSSPPPS..PBEEEEEEE', 'KNIDGYFKIYSKHTPINLVRDLPQGFSALEPLVDLP', '33/ON213/223322Y]ZRWVEGHU[}F)320/302', '440433240334433041054134323214310413', 'EEETTEEEEEEEEEE...SSSPPPS..PBEEEEEEE', 'KNIDGYFKIYSKHTPINLVRDLPQGF…																																		#
6ZGF	B	1060	3.1	#	2709072	#	0020002#0016021#0019031#0055036	0075509#0039654#0019064#0009405#0046813	0.00436734	0.509383	0.00960512	[[38, 53], [195, 229], [274, 438], [514, 614], [646, 778], [857, 861], [953, 972]]	[2, 4, 1, 6, 0, 3, 5]	[[38, 53], [195, 229], [274, 438], [514, 614], [646, 782], [861, 865], [957, 976]]	[['..SS....S.EEEEEE', 'YPDKVFRSSVLHLTQD', '}}VVY[^}UY030233', '3344025330141344', '.SSSEE..SEEEEEEE', 'YPDKVFRSSVLHSTQD', '}UVV/1^}U/032233', '3344025330143344'], ['EEETTEEEEEEEEEE....SSPPPSEEEEEEEEEE', 'KNIDGYFKIYSKHTPINLVRDLPPGFSALEPLVDL', '33/ON213/223322Y]ZYWVEGGU1210320/30', '44043324033443304105413332321431041', 'EEETTEEEEEEEEEE...SSSPPPS..PBEEEEEE', 'KNIDGYFKIYSKHTPINLVRDLPQGFSALEPLVDL', '…	6543.5	0.974077	0.977147	4	4238.5	0.859142	0.940756	93	3010	0.684073	0.871397	247	0	-1	-1	-1	0	-1	-1	-1	0	-1	-1	-1	0.8888	0.8203	1060	1	0	0.5	0.5	-	-	A0A6B9WHD3
6OUT	C	491	2.6	1491972	524364	0042802	0030430#0039617	#	0.00234068	3.50948	0.00211416	[[459, 461], [80, 84], [457, 461], [369, 374], [369, 379], [44, 46]]	[2, 4, 1, 6, 0, 5]	[[48, 50], [226, 230], [275, 279], [594, 599], [719, 732], [970, 972]]	[['EEE', 'LHY', '032', '143', 'EEE', 'LHS', '032', '143'], ['EEEEE', 'LFDLS', '01302', '12413', 'EEEEE', 'LVDLP', '0/302', '10413'], ['EEEEE', 'ALLHY', '10032', '21143', 'EEEEE', 'FLLKY', '10032', '21143'], ['EEEEEE', 'YVGVLS', '2/2/02', '303013', 'EEEEEE', 'GVSVIT', '2/2//2', '303003'], ['EEEEEEE....', 'YVGVLSWISPP', '2/2/022Y}}}', '30301330333', 'EEEEEEEEEE....', 'TISVTTEILPVSMT', '2/2/223/02Y}…	50	0.0886167	0.296386	973	5	0.000678887	1	1472	629	0.248252	0.860606	814	20	0.0150943	1	261	1585.5	0.277392	0.810282	2653	77	0.17284	0.807692	191	0.1453	0.2426	491	0.838978	0.5	0	0	7654	NC_001959	Q83884
6CRX	C	1069	3.9	1489668	694009	0046789#0042802	0044173#0020002#0016021#0019031#0055036	0075509#0039654#0019064#0009405#0046813#0039587#0039502#0019082#0019081	0.00703634	1.19794	0.0204962	[[42, 57], [254, 260], [261, 389], [513, 600], [634, 768], [844, 847], [939, 965]]	[2, 4, 1, 6, 0, 3, 5]	[[38, 53], [203, 209], [274, 402], [527, 614], [648, 786], [862, 865], [957, 983]]	[['..SSEE..SSEEEEEE', 'YPDEIFRSDTLYLTQD', '}}VV/1^}VU020233', '3344025343131344', '.SSSEE..SEEEEEEE', 'YPDKVFRSSVLHSTQD', '}UVV/1^}U/032233', '3344025330143344'], ['EEE.EEE', 'VGYLKPT', '/22Z322', '0331433', 'EEEEEEE', 'IYSKHTP', '/223322', '0334433'], ['EEEEEE.TTS.EEEEEETTSSHHHHHHHHHT.SS..SEEEEEEEEEEPP..EEE..SS...B...HHHHS.S....SSS.B..EE.S.B...HHHHS.SSBS..EE.---.TTTTS..BSSEE.EEEEE', 'TFMLKYDENGT…	5230	0.763508	0.779376	26	2623.5	0.658318	0.782979	178	2770	0.651203	0.847875	270	1063	0.885185	0.92278	11	10394	0.731453	0.787904	282	1064	0.223834	0.981818	745	0.8036	0.7352	1066	0.945619	1	0.625	0.9	29751	NC_004718	P59594
5FB4	A	511	2.04	6446507	10756	#	0098015#0098026	0044694#0099002	0.00181747	2.85302	0.0361446	[[311, 314], [209, 213], [126, 130], [511, 514], [567, 573], [570, 573]]	[2, 4, 1, 6, 0, 5]	[[49, 52], [204, 208], [399, 403], [595, 598], [775, 781], [977, 980]]	[['EEEE', 'DTGD', '3223', '4334', 'EEEE', 'HSTQ', '3223', '4334'], ['EEEEE', 'YYIHP', '22/32', '33043', 'EEEEE', 'YSKHT', '22332', '33443'], ['EEEEE', 'SFIVR', '21//4', '32005', 'EEEEE', 'SFVIR', '21//4', '32005'], ['EEEE', 'VYVI', '/2//', '0300', 'EEEE', 'VSVI', '/2//', '0300'], ['HHHHHHH', 'NNDLQEI', '%%%"%%!', '4441440', 'HHHHHHH', 'DKNTQEV', '%%%$%%!', '4443440'], ['HHHH', 'LQEI', '"%%!', '14…	56	0.0923836	0.288546	964	0	0	0	1495	718	0.270742	0.885714	795	0	-1	-1	-1	1855	0.308769	0.810445	2520	0	-1	-1	-1	0.1352	0.2218	511	0.835249	0	0	0	19282	NC_011048	P04331
1K3V	A	542	3.5	1489595	10797	0046872#0005198	0042025#0039615	0075512#0075521#0039665#0099008#0075732#0019062	0.00491314	4.35901	0.0117647	[[163, 167], [519, 524], [152, 156], [228, 235], [519, 527], [413, 415]]	[2, 4, 1, 6, 0, 5]	[[49, 53], [204, 209], [311, 315], [528, 535], [715, 724], [969, 971]]	[['EEEEE', 'KIYNN', '3/233', '40344', 'EEEEE', 'HSTQD', '32233', '43344'], ['EEEEEE', 'YSNFWW', '223122', '334233', 'EEEEEE', 'YSKHTP', '223322', '334433'], ['EEEEE', 'TITES', '2/232', '30343', 'EEEEE', 'GIYQT', '2/232', '30343'], ['.....B..', 'QQITDSIQ', ']]Y}]+Y]', '44034304', '........', 'KKSTNLVK', ']]}}]ZY]', '44334104'], ['EEEEEEEEE', 'YSNFWWKGT', '223122322', '334233433', 'EEEEEEEEEE', 'PT…	35.5	0.0962457	0.26257	928	1	0.000656599	0.5	1521	562	0.255356	0.832402	809	0	-1	-1	-1	1875	0.316383	0.804459	2422	0	-1	-1	-1	0.1359	0.2125	542	0.833544	0	0	0	5075	NC_001718	P18546
6NK6	N	261	4.06	74761	10090	#	0005923#0009986#0060170#0005737#0016021#0005634	0007155#0060857	0.00370567	1.91386	0.319386	[[269, 272], [268, 272], [36, 39], [267, 273]]	[2, 4, 1, 0]	[[50, 53], [203, 207], [312, 315], [721, 727]]	[['EEEE', 'YSDH', '2233', '3344', 'EEEE', 'STQD', '2233', '3344'], ['EEEEE', 'IYSDH', '/2233', '03344', 'EEEEE', 'IYSKH', '/2233', '03344'], ['EEEE', 'VSES', '/232', '0343', 'EEEE', 'IYQT', '/232', '0343'], ['EEEEEEE', 'GIYSDHL', '2/22330', '3033441', 'EEEEEEE', 'SVTTEIL', '2/223/0', '3033401']]	22	0.0377868	0.240343	1249	5	0.000804505	1	1242	410.5	0.158294	0.883598	866	0	-1	-1	-1	0	-1	-1	-1	0	-1	-1	-1	0.1547	0.2877	439	0.995527	0	0.125	0	-	-	Q9DBV4
1LW2	B	406	3	155348	11706	0004190#0003677#0003887#0004533#0042802#0008289#0003723#0003964#0004523#0005198#0008270	0042025#0020002#0072494#0019013#0055036	0015074#0006310#0044409#0075713#0019064#0039651#0006278#0039657#0019061#0044826#0019072#0019058#0075732#0019068	0.020324	3.05855	0.0282609	[[349, 353], [338, 352], [412, 415], [334, 341], [254, 259], [32, 36]]	[2, 4, 1, 6, 0, 5]	[[48, 52], [200, 209], [447, 450], [544, 551], [772, 777], [960, 964]]	[['EEEEE', 'LKTGK', '03223', '14334', 'EEEEE', 'LHSTQ', '03223', '14334'], ['EEEEEEETTEEEEEE', 'TYQIYQEPFKNLKTG', '223/233NM330322', '334034432441433', 'EEEEEEEEEE', 'YFKIYSKHTP', '213/223322', '3240334433'], ['.EEE', 'PEWE', '}323', '3434', '.EEE', 'GNYN', '}323', '3434'], ['TT.EEEEE', 'QGQWTYQI', 'ON]2223/', '43433340', 'TTEEEEEE', 'NGLTGTGV', 'ON02222/', '43133330'], ['HHHHHH', 'VNDIQK', '!%%!…	28.5	0.129828	0.28673	1020	0	0	0	1392	478	0.183638	0.868313	906	95.5	0.235955	0.759036	184	3307.5	0.404637	0.777858	2566	187.5	0.236295	0.806452	374	0.1283	0.2493	406	0.835783	0.5	0.25	0.1	9181	NC_001802	P04585
3S11	C	321	2.5	3654620	93838	0046789	0020002#0016021#0019031#0055036	0075512#0039654#0019064#0046761#0019062	0.00110902	3.61262	0.299451	[[274, 277], [274, 279], [258, 261], [242, 246], [13, 17], [108, 114]]	[2, 4, 1, 6, 0, 5]	[[50, 53], [204, 209], [431, 434], [538, 542], [720, 724], [977, 983]]	[['EEEE', 'YGNH', '2233', '3344', 'EEEE', 'STQD', '2233', '3344'], ['EEEEEE', 'YGNHNT', '223332', '334443', 'EEEEEE', 'YSKHTP', '223322', '334433'], ['EEEE', 'YKIV', '23//', '3400', 'EEEE', 'GDVI', '23//', '3400'], ['EEEEE', 'AINFE', '1/313', '20424', 'EEEEE', 'FVNFN', '1/313', '20424'], ['EEEEE', 'IGIGY', '/2/22', '03033', 'EEEEE', 'ISVTT', '/2/22', '03033'], ['HHHHHTT', 'LKHLLSR', '"%%""NP', '1…	40	0.0862944	0.257576	917	0	0	0	1296	426.5	0.194286	0.829268	804	0	-1	-1	-1	0	-1	-1	-1	0	-1	-1	-1	0.1338	0.3122	173	-1	0.5	0.5	0.2	-	-	Q9EA62
5W1X	G	422	3.37	1489090	333761	0005198	0042025#0039620	0075509#0019062	0.00121167	4.3544	0.200508	[[363, 367], [362, 365], [165, 170], [27, 36], [32, 38], [468, 472]]	[2, 4, 1, 6, 0, 5]	[[49, 53], [206, 209], [395, 400], [545, 554], [711, 719], [960, 964]]	[['EEEEE', 'QYSRH', '32243', '43354', 'EEEEE', 'HSTQD', '32233', '43344'], ['EEEE', 'KQYS', '3322', '4433', 'EEEE', 'KHTP', '3322', '4433'], ['EEEEEE', 'IGEHWA', '/23321', '034432', 'EEEEEE', 'VYADSF', '/21321', '032432'], ['T.EEEEEEEE', 'YVTRTSIFYH', 'NY2422/123', '3035330234', 'TEEEEEEEEE', 'GLTGTGVLTE', 'N02222/023', '3133330134'], ['EEEEEEE', 'SIFYHAG', '2/12312', '3023423', 'EEEEEEEEE', 'SIA…	45.5	0.0785268	0.306233	1070	1	0.000712251	0.5	1402	541	0.252302	0.85625	766	0	-1	-1	-1	0	-1	-1	-1	0	-1	-1	-1	0.1458	0.2814	422	-1	0	0	0.1	-	-	Q5G244
3CSQ	C	324	1.8	6446506	10756	0016798#0046872#0008237	0098023	0071555#0019835#0042742#0098932#0099002#0098004	0.0132682	2.13016	0.223803	[[292, 294], [281, 294], [179, 183], [318, 325], [92, 96], [22, 25]]	[2, 4, 1, 6, 0, 5]	[[50, 52], [201, 206], [436, 440], [597, 606], [761, 765], [959, 962]]	[['EEE', 'WTK', '223', '334', 'EEE', 'STQ', '223', '334'], ['EEEEESS....EEE', 'FNVIDGKEYQGWTK', '13//3UV]}]}223', '24004344343334', 'EEEEEE', 'FKIYSK', '13/223', '240334'], ['EE.TT', 'SQGEN', '23}OO', '34344', 'EE.TT', 'WNSNN', '23}OO', '34344'], ['EEE.TT..', 'IINGNGYD', '//3}ON}]', '00434334', 'EEE..TTT..', 'VITPGTNTSN', '//2}}NON}]', '0033334334'], ['HHHHH', 'SELKR', '$%"%&', '34145', 'HHHHH', …	48	0.0755725	0.301829	982	0	0	0	1309	446.5	0.14539	0.906077	947	0	-1	-1	-1	1072	0.187595	0.782334	3015	0	-1	-1	-1	0.1318	0.3107	324	0.797974	0	0	0	19282	NC_011048	P15132
3J26	M	508	3.5	6760338	543939	#	0019028	#	0.00120725	6.50974	0.116883	[[465, 469], [70, 76], [465, 469], [293, 302], [458, 473], [487, 490]]	[2, 4, 1, 6, 0, 5]	[[47, 51], [202, 208], [312, 316], [546, 557], [716, 728], [978, 981]]	[['EEEEE', 'VYDGT', '/2322', '03433', 'EEEEE', 'VLHST', '/0322', '01433'], ['EEEEEEE', 'QVPYDIT', '3/223/2', '4033403', 'EEEEEEE', 'KIYSKHT', '3/22332', '4033443'], ['EEEEE', 'VYDGT', '/2322', '03433', 'EEEEE', 'IYQTS', '/2322', '03433'], ['EEEEEEE...', 'LSRYTTQFQN', '0242223[]]', '1353334244', 'EEEEEEEEE...', 'LTGTGVLTESNK', '02222/023}]]', '133330134344'], ['EEEEEEEEEEEEEEEE', 'PDMYIVAVYDGTLVIS…	77	0.0697523	0.320359	1200	1	0.000671592	0.5	1487	632	0.261821	0.856734	793	0	-1	-1	-1	2093	0.326245	0.808431	2384	0	-1	-1	-1	0.1374	0.2281	362	-1	0	0	0	18343	NC_011132	B4YNG0
2X85	A	597	1.5	920967	155148	#	0098024	0098994#0019062	0.00485452	3.88128	0.0605381	[[689, 691], [634, 637], [654, 660], [341, 345], [686, 691], [144, 146]]	[2, 4, 1, 6, 0, 5]	[[50, 52], [227, 230], [371, 377], [593, 597], [720, 725], [979, 981]]	[['EEE', 'GYN', '223', '334', 'EEE', 'STQ', '223', '334'], ['EEEE', 'VNLT', '/302', '0413', 'EEEE', 'VDLP', '/302', '0413'], ['.TT.SEE', 'YAWVTSA', '}MNYU21', '3230332', '.TT.SEE', 'SASFSTF', '}MN[U21', '3232332'], ['EEEEE', 'STVYV', '22/2/', '33030', 'EEEEE', 'GGVSV', '22/2/', '33030'], ['EEEEEE', 'VGVGYN', '/2/223', '030334', 'EEEEEE', 'ISVTTE', '/2/223', '030334'], ['HHH', 'DVL', '%!"', '401',…	96	0.105965	0.270609	867	0	0	0	1580	722.5	0.271657	0.826087	798	0	-1	-1	-1	2161	0.350992	0.796815	2313	0	-1	-1	-1	0.1693	0.2434	597	0.80295	0	0	0	38297	NC_002730	Q9AYY6
3CPE	A	553	2.8	1258545; 1258647; 1258656; 1258675	10665	0005524#0016887#0004536#0004519#0046872#0004518	0098009	0006323#0019073#0019072#0046797	0.0238361	3.86552	0.0282609	[[428, 431], [423, 431], [42, 46], [537, 541], [106, 112], [503, 508]]	[2, 4, 1, 6, 0, 5]	[[47, 50], [200, 208], [420, 424], [603, 607], [771, 777], [959, 964]]	[['EEEE', 'VLHS', '/032', '0143', 'EEEE', 'VLHS', '/032', '0143'], ['EEEEEEEEE', 'WEQVGVLHS', '233/2/032', '344030143', 'EEEEEEEEE', 'YFKIYSKHT', '213/22332', '324033443'], ['TTT..', 'QWDGK', 'ONO}]', '43434', 'TTT..', 'DYNYK', 'ONO}]', '43434'], ['TT...', 'EGYHD', 'ON}]]', '43344', 'TT...', 'NTSNQ', 'ON}]]', '43344'], ['HHHHHHH', 'MVEEWKK', '#!%%$%%', '2044344', 'HHHHHHH', 'AVEQDKN', '#!%%%%%', …	44	0.0968641	0.310268	987	1	0.00065189	0.5	1532	574.5	0.2088	0.912587	964	0	-1	-1	-1	1691	0.265418	0.796255	2670	0	-1	-1	-1	0.1795	0.2706	553	0.836631	0	0	0	168903	NC_000866	P17312
1HI8	A	639	2.5	956436	10879	0046872#0000166#0003723#0050265#0003968	0019012	0006351#0039694	0.0351301	6.32481	0.00318134	[[38, 40], [38, 40], [625, 632], [200, 203], [309, 313], [305, 310]]	[2, 4, 1, 6, 0, 5]	[[49, 51], [207, 209], [416, 423], [596, 599], [773, 777], [974, 979]]	[['EEE', 'ETY', '322', '433', 'EEE', 'HST', '322', '433'], ['EEE', 'ETY', '322', '433', 'EEE', 'HTP', '322', '433'], ['STTTTTT.', 'PNKLQYKW', 'UOOLONO}', '34414343', 'STTTTTT.', 'GKIADYNY', 'UOKMONO}', '34024343'], ['EEEE', 'YVVY', '2//2', '3003', 'EEEE', 'SVIT', '2//2', '3003'], ['HHHHH', 'NKEEK', '%%%%%', '44444', 'HHHHH', 'EQDKN', '%%%%%', '44444'], ['.SHHHH', 'TTRLNK', '}U&"%%', '335144', '.S…	37.5	0.0997892	0.275728	908	0	0	0	1647	711	0.252927	0.885246	915	0	-1	-1	-1	1672.5	0.317576	0.772861	2430	0	-1	-1	-1	0.1761	0.2439	639	0.820706	0	0	0	6374	NC_003715	P11124
5W0P	D	773	3.01	20215	10090	0001664#0002046#0051219#0030507	0016020#0001917#0001750	0002031#0007165	0.0234331	6.73228	0.00211416	[[2324, 2329], [2236, 2244], [2344, 2351], [186, 195], [2323, 2330], [124, 129]]	[2, 4, 1, 6, 0, 5]	[[47, 52], [195, 207], [430, 437], [573, 583], [719, 726], [958, 963]]	[['EEEEEE', 'ILVSYH', '/0/223', '010334', 'EEEEEE', 'VLHSTQ', '/03223', '014334'], ['EEEEEEEEE', 'KKIKVSVEQ', '33/3/2/33', '440403044', 'EEETTEEEEEEEE', 'KNIDGYFKIYSKH', '33/ON213/2233', '4404332403344'], ['.EEEEEEE', 'TSSEVATE', '}223/123', '33340234', '.EEEEEEE', 'TGDVIAWN', '}23//123', '33400234'], ['EEEE.SSS..', 'SHGIDYYTLK', '232/]UUUZ]', '3430433314', 'EEEEE.SSS..', 'TDAVRDPQTLE', '231/4]UV…	48.5	0.0595065	0.337449	1135	0	0	0	1673	0	-1	-1	-1	81	0.23913	0.785714	192	892	0.181542	0.785558	3041	201.5	0.0854241	0.790055	1493	0.1947	0.2309	773	0.941601	0	0	0	2768	NM_000539	P08100
5NER	A	589	11.5	3685	9606	0015026#0050840#1990430#0001968#0005178#0046872#0001846#0002020#0005080#0050431#0001618#0005245	0035868#0035867#0035866#0009986#0005829#0009897#0070062#0031527#0005925#0005887#0034683#0034684#0034685#0034686#0008305#0031258#0016020#0031528#0045335#0005886#0032587#0035579	0001525#0002479#0038027#0043277#0070588#0007155#0033627#0007160#0031589#0035987#0085017#0070371#0030198#0097192#0034113#0007229#0050900#0050919#2000536#2001237#0010888#0032369#0050748#1905598#0010745#0043312#0045785#0030335#0008284#0007204#0033690#0050764#1901388#0034446#0071604#0048010#0001570#0046718	0.0197192	2.20893	0.23822	[[327, 330], [522, 526], [407, 411], [432, 435], [522, 528], [208, 210], [385, 388]]	[2, 4, 1, 6, 0, 3, 5]	[[49, 52], [205, 209], [396, 400], [609, 612], [715, 721], [861, 863], [972, 975]]	[['EEEE', 'QTTK', '3223', '4334', 'EEEE', 'HSTQ', '3223', '4334'], ['EEEEE', 'SKNMT', '23312', '34423', 'EEEEE', 'SKHTP', '23322', '34433'], ['EEEEE', 'SMKGA', '21321', '32432', 'EEEEE', 'YADSF', '21321', '32432'], ['EEEE', 'AILY', '1/02', '2013', 'EEEE', 'AVLY', '1/02', '2013'], ['EEEEEEE', 'SKNMTIS', '23312/2', '3442303', 'EEEEEEE', 'PTNFTIS', '22312/2', '3342303'], ['EEP', 'LAT', '01G', '123',…	59.5	0.141645	0.275032	743	8	0.00382653	0.857143	1561	828.5	0.305508	0.859564	749	121.5	0.199085	0.783784	326	2923.5	0.419625	0.781841	2101	302.5	0.0468966	0.798122	3412	0.0909	0.2929	448	-1	0	0	0.1	7039	NM_002210	P06756
2P5O	C	829	2.8	1494172	12353	0008408#0003677#0003887#0046872#0000166	#	0039686#0006260	0.0476179	3.7298	0.0137421	[[426, 431], [706, 713], [867, 871], [118, 121], [591, 609], [605, 610]]	[2, 4, 1, 6, 0, 5]	[[38, 43], [198, 204], [364, 368], [600, 603], [764, 782], [977, 982]]	[['.SS.EE', 'SPETIA', '}UV}/1', '334302', '.SSSEE', 'YPDKVF', '}UVV/1', '334402'], ['TEEEEEEE', 'KRYALNVW', 'O42103/2', '45321403', 'TTEEEEE', 'DGYFKIY', 'ON213/2', '4332403'], ['.HHHH', 'DYTVL', ']$$!"', '43301', '.HHHH', 'DYSVL', ']$$!"', '43301'], ['..TT', 'TSPD', '}}NO', '3334', '..TT', 'PGTN', '}}NO', '3334'], ['H-HHHHHHHHHHHHHHHHH', 'Q-ALQWIERKVNEYLNEVC', '%-#"%$!%&%!%%$"%%!#', '4-214304540…	61	0.127602	0.276565	802	0	0	0	1834	1022	0.331334	0.884	834	0	-1	-1	-1	2764.5	0.400324	0.783258	2114	0	-1	-1	-1	0.2049	0.2313	829	0.84582	0	0	0	167560	NC_004928	Q38087
1QIU	E	264	2.4	2652999	10515	#	0042025#0019028	0098671#0007155#0046718	0.0131326	1.84274	0.895792	[[442, 444], [441, 444], [366, 371], [419, 427], [440, 457], [346, 349]]	[2, 4, 1, 6, 0, 5]	[[50, 52], [203, 206], [278, 283], [541, 554], [713, 722], [968, 971]]	[['EEE', 'SGD', '223', '334', 'EEE', 'STQ', '223', '334'], ['EEEE', 'VSGD', '/223', '0334', 'EEEE', 'IYSK', '/223', '0334'], ['EE.TTS', 'DYNENG', '32]OOU', '434443', 'EE.TTS', 'KYNENG', '32]OOU', '434443'], ['EEEEEEEEE', 'CKFTLVLTK', '13120/023', '242310134', 'EEETTEEEEEEEEE', 'FNFNGLTGTGVLTE', '131ON02222/023', '24243133330134'], ['EEEEEGGGGTSS..EEEE', 'AVSGDLSSMTGTVASVSI', '1/2237998NUUY[2/2/',…	58	0.0882768	0.284738	977	1	0.000803213	0.5	1243	343.5	0.145677	0.846995	881	0	-1	-1	-1	1819.5	0.285261	0.793618	2625	0	-1	-1	-1	0.105	0.2843	264	0.833969	0	0	0.1	35937	NC_001405	P03275
4NWV	A	355	3.25	26085000	977912	0046872	#	#	0.00108991	6.58655	0.339943	[[50, 54], [202, 207], [291, 297], [280, 285], [291, 298], [378, 380]]	[2, 4, 1, 6, 0, 5]	[[48, 52], [224, 229], [312, 318], [593, 598], [666, 673], [960, 962]]	[['EEEEE', 'LKGCD', '03213', '14324', 'EEEEE', 'LHSTQ', '03223', '14334'], ['EEEEEE', 'EWVVEL', '32//30', '430041', 'EEEEEE', 'EPLVDL', '320/30', '431041'], ['EEEEEEE', 'VYQSVEA', '/232/31', '0343042', 'EEEEEEE', 'IYQTSNF', '/232231', '0343342'], ['EEEEEE', 'TPVDVV', '22/3//', '330400', 'EEEEEE', 'GGVSVI', '22/2//', '330300'], ['EEEEEEEE', 'VYQSVEAT', '/232/312', '03430423', 'EETTEEEE', 'IGAGIHAS…	38.5	0.0763994	0.295322	980	5	0.000747943	1	1336	557.5	0.234082	0.925926	798	129	0.229927	0.797468	195	1061	0.191818	0.777553	3020	154.5	0.380435	0.739437	134	0.1245	0.2682	355	0.845393	0	0	0	2574	NC_028098	E9KNV5
1M0I	C	129	2.55	1261079	10760	0008821#0008833#0003677#1990238	#	0099015#0015074#0039657	0.00535975	1.84085	1.94704	[[48, 50], [40, 52], [43, 47], [40, 67], [20, 26], [25, 29]]	[2, 4, 1, 6, 0, 5]	[[51, 53], [202, 209], [325, 329], [586, 613], [774, 780], [957, 961]]	[['EEE', 'SNH', '233', '344', 'EEE', 'TQD', '233', '344'], ['EEEEEE..EEEEE', 'KVPYVIPASNHTY', '3/22//}[23322', '4033003234433', 'EEEEEEEE', 'KIYSKHTP', '3/223322', '40334433'], ['EEE..', 'YVIPA', '2//}[', '30032', 'EEEE.', 'SIVRF', '2//4[', '30052'], ['EEEEEE..EEEEE..SEE.TTS.EEEEE', 'KVPYVIPASNHTYTPDFLLPNGIFVETK', '3/22//}[23322}}V10ZNOUY1/323', '4033003234433334211343020434', 'EEEPPPEEEEEEEE..TT…	18	0.0308642	0.31746	1170	5	0.00090009	1	1110	187.5	0.0846457	0.895833	920	0	-1	-1	-1	491	0.0775353	0.801061	3518	0	-1	-1	-1	0.0668	0.3154	129	0.816731	0	0	0	39937	NC_001604	P00641
6IAW	B	386	3.8	1258936	204090	#	#	#	0.0198609	4.82356	0.0350109	[[86, 88], [371, 379], [372, 377], [34, 41], [150, 162], [20, 24]]	[2, 4, 1, 6, 0, 5]	[[51, 53], [202, 209], [312, 317], [521, 532], [764, 779], [975, 979]]	[['EEE', 'SEE', '233', '344', 'EEE', 'TQD', '233', '344'], ['EEEEEEEEE', 'EVTHWIHYY', '3/232/322', '403430433', 'EEEEEEEE', 'KIYSKHTP', '3/223322', '40334433'], ['EEEEEE', 'VTHWIH', '/232/3', '034304', 'EEEEEE', 'IYQTSN', '/23223', '034334'], ['........', 'TFGDKWDN', '}[}]]}]]', '32344344', '...EE.S.....', 'PATVEGPKKSTN', '}[}/3}U]]}}]', '323043344334'], ['HHHHHHHHHHHHH', 'NYALGVYKKKISD', '%$#"$!…	69	0.0659259	0.268882	1019	0	0	0	1369	461	0.201426	0.91498	875	0	-1	-1	-1	1444.5	0.233163	0.809566	2791	0	-1	-1	-1	0.1451	0.2847	55	-1	0	0	0	18227	NC_004679	Q859I3
6H66	A	667	4.16	71586	10090	0005524#0003677#0003725#0016787#0042802#0043021#0003724#0003727#0008270	0005737#0005634	0071360#0051607#0045087#0039530#0032727#0032728#0032755#0060760#0032760#0016925#0009615	0.0772651	4.11818	0.0053135	[[916, 919], [978, 980], [731, 736], [909, 917], [625, 637], [685, 690]]	[2, 4, 1, 6, 0, 5]	[[38, 41], [228, 230], [365, 370], [519, 527], [761, 777], [957, 962]]	[['.SSS', 'SGEN', '}UVV', '3344', '.SSS', 'YPDK', '}UVV', '3344'], ['EEE', 'DLP', '302', '413', 'EEE', 'DLP', '302', '413'], ['HHHHHH', 'TYALSQ', '$$#"$%', '332134', 'HHHHHH', 'YSVLYN', '$$!"$%', '330134'], ['SS..EEE.S', 'NASMLVCSG', 'VT}[0/1}U', '423210233', 'SS...EE.S', 'HAPATVEGP', 'VT}[}/3}U', '423230433'], ['HHHHHHHHHHHHH', 'SHLETFYTDEKEK', '$%"%$#$$%%%%%', '3414323344444', 'HHHHHHHHHHHHHHHH…	41	0.0688149	0.269807	1364	2.5	0.0030303	0.714286	1643	755	0.236641	0.893372	963	0	-1	-1	-1	0	-1	-1	-1	0	-1	-1	-1	0.1773	0.2371	667	0.830843	0.5	0	0	-	-	Q8R5F7
3GW6	E	257	2.6	3707741	344021	0016996#0042802	0098024	0098671#0098996#0044409#0008152#0019062	0.0025811	2.45059	1.88415	[[1014, 1017], [1029, 1033], [993, 999], [1013, 1022], [1014, 1023], [958, 962]]	[2, 4, 1, 6, 0, 5]	[[50, 53], [205, 209], [431, 437], [547, 554], [715, 726], [976, 980]]	[['EEEE', 'TTEE', '2233', '3344', 'EEEE', 'STQD', '2233', '3344'], ['EEEEE', 'GEEWG', '23322', '34433', 'EEEEE', 'SKHTP', '23322', '34433'], ['EEEEEEE', 'TDTVFSH', '232/123', '3430234', 'EEEEEEE', 'GDVIAWN', '23//123', '3400234'], ['EEEEEEEEEE', 'TTTEEPVYTE', '222332/223', '3334430334', 'EEEEEEEE', 'TGTGVLTE', '2222/023', '33330134'], ['EEEEEEEEEE', 'TTEEPVYTEV', '22332/223/', '3344303340', 'EEEE…	65.5	0.0896437	0.297597	1255	0	0	0	1242	383.5	0.14794	0.908046	894	0	-1	-1	-1	2846.5	0.416612	0.78642	2157	0	-1	-1	-1	0.1159	0.3159	252	0.832056	0.5	0	0	39704	NC_007456	Q04830
6ILK	E	192	3	1604	9606	0008289#0001618	0031225#0009986#0033116#0070062#0005576#0101003#0000139#0045121#0005886#0030667#0030133	0006958#0006888#0045087#0045916#0043312#2000516#2000563#0007204#0002726#0030449#1903659#0031664#0045730	0.0166284	1.89042	1.32432	[[251, 253], [110, 112], [230, 238], [232, 234], [232, 238]]	[2, 4, 1, 6, 0]	[[43, 45], [228, 230], [309, 317], [594, 596], [719, 725]]	[['E..', 'FRG', '1^}', '253', 'E..', 'FRS', '1^}', '253'], ['EEE', 'KLT', '302', '413', 'EEE', 'DLP', '302', '413'], ['.SEEEEEEE', 'EHSIYETVN', ']V2/232/3', '443034304', '.SEEEEEEE', 'EKGIYQTSN', ']V2/23223', '443034334'], ['EEE', 'SIY', '2/2', '303', 'EEE', 'GVS', '2/2', '303'], ['EEEEEEE', 'SIYETVN', '2/232/3', '3034304', 'EEEEEEE', 'TISVTTE', '2/2/223', '3030334']]	26.5	0.0509194	0.3	1174	0	0	0	1175	281.5	0.127701	0.828025	861	87.5	0.180556	0.8	223	1171	0.191846	0.783453	3019	290.5	0.102096	0.794737	1289	0.0941	0.3366	192	0.860703	0	0	0	2683	NM_001300904	P08174
5IKN	D	485	4.8	1261046; 1261048	10760	0005524#0003678#0003896#0042802#0008270	#	#	0.0403935	3.44284	0.0593505	[[542, 545], [532, 545], [496, 500], [120, 125], [525, 532], [325, 329]]	[2, 4, 1, 6, 0, 5]	[[48, 51], [200, 209], [323, 327], [573, 578], [689, 696], [957, 961]]	[['EEEE', 'LEPS', '0322', '1433', 'EEEE', 'LHST', '0322', '1433'], ['EEEEETTTTEEEEE', 'YMEYNKETGWLEPS', '21323OONN20322', '32434443331433', 'EEEEEEEEEE', 'YFKIYSKHTP', '213/223322', '3240334433'], ['.SEEE', 'SDTII', '}V2//', '34300', '.SEEE', 'TESIV', '}V2//', '34300'], ['EEEEE.', 'SQKVRD', '233/4]', '344054', 'EEEEE.', 'TDAVRD', '231/4]', '342054'], ['...EEEEE', 'GDTGIAGY', '}]}2/122', '34330233…	50.5	0.110289	0.305328	863	0	0	0	1468	631.5	0.212658	0.890459	902	0	-1	-1	-1	1622.5	0.290828	0.78	2523	0	-1	-1	-1	0.161	0.2677	485	0.83131	0.5	0	0	39937	NC_001604	P03692
4GIZ	A	382	2.55	61753691; 948538	83333	0015144#1901982	0043190#0055052#0030288#0042597	0008643#0060326#0006974#0034289#0042956#0015768	0.0405548	6.6561	0.00638298	[[17, 19], [176, 180], [241, 246], [243, 246], [293, 310], [195, 201]]	[2, 4, 1, 6, 0, 5]	[[38, 40], [224, 228], [308, 313], [593, 596], [771, 780], [958, 964]]	[['.SS', 'GYN', '}UV', '334', '.SS', 'YPD', '}UV', '334'], ['EEEEE', 'KYDIK', '323/3', '43404', 'EEEEE', 'EPLVD', '320/3', '43104'], ['..EEEE', 'VNYGVT', 'Y]22/2', '043303', '..SEEE', 'VEKGIY', 'Y]V2/2', '044303'], ['EEEE', 'YGVT', '22/2', '3303', 'EEEE', 'GGVS', '22/2', '3303'], ['HHHHHS..SEESBHHHHH', 'AVNKDKPLGAVALKSYEE', '#!%%%V}ZU1/T)%$$%%', '204444313202143344', 'HHHHHHHHHH', 'AVEQDKNTQE', '…	64	0.056108	0.302682	1147	0	0	0	1365	540.5	0.168111	0.919431	943	0	-1	-1	-1	0	-1	-1	-1	0	-1	-1	-1	0.1035	0.2104	382	0.847719	0	0	0	-	-	P0AEX9
7JZJ	D	246	2.46	911825	128952	0042802#0003723#0039660	0005576#0033645#0044185#0020002#0044385#0045121#0055036	0075733#0030683#0044414#0046755#0046761#0039702	0.000758544	9.01585	0.138387	[[74, 76], [304, 308], [304, 307], [234, 237], [90, 95], [265, 269]]	[2, 4, 1, 6, 0, 5]	[[47, 49], [200, 204], [399, 402], [605, 608], [662, 667], [960, 964]]	[['EEE', 'ILE', '/03', '014', 'EEE', 'VLH', '/03', '014'], ['EEEEE', 'TMVIT', '21//2', '32003', 'EEEEE', 'YFKIY', '213/2', '32403'], ['EEEE', 'TMVI', '21//', '3200', 'EEEE', 'SFVI', '21//', '3200'], ['....', 'PEKI', '}]]Y', '3440', '....', 'SNQV', '}]]Y', '3440'], ['.SEEEE', 'KQIPIW', ']V/2/2', '440303', '.SEEEE', 'HDIPIG', ']V/2/2', '440303'], ['HHHHH', 'ETLVH', '%$"!%', '43104', 'HHHHH', 'NTLVK…	56.5	0.0630769	0.274247	1001	1	0.000812348	0.5	1229	374	0.163601	0.845	833	60.5	0.157895	0.777778	212	984.5	0.174289	0.791234	3069	264	0.198601	0.743455	524	0.0947	0.2848	246	0.85769	0.5	0.25	0	18959	NC_002549	Q05128
6IW2	P	387	2.9	1502173	11090	0005524#0003725#0005525#0046872#0004482#0004483#0017111#0046983#0003724#0003968#0004252#0005198	0005576#0044167#0042025#0044220#0016021#0019028#0019031#0055036	0075512#0039654#0039520#1900369#0039564#0039502#0046762#0039694#0019062	0.00120772	6.64109	0.457627	[[307, 312], [308, 311], [111, 116], [63, 67], [307, 313], [254, 256]]	[2, 4, 1, 6, 0, 5]	[[47, 52], [206, 209], [431, 436], [609, 613], [670, 676], [959, 961]]	[['EEEEEE', 'VKNPTD', '/33223', '044334', 'EEEEEE', 'VLHSTQ', '/03223', '014334'], ['EEEE', 'KNPT', '3322', '4433', 'EEEE', 'KHTP', '3322', '4433'], ['EEEEEE', 'GSIVAP', '22//12', '330023', 'EEEEEE', 'GDVIAW', '23//12', '340023'], ['EEEEE', 'AVLTH', '1/023', '20134', 'EEEEE', 'AVLYQ', '1/023', '20134'], ['EEEEEE.', 'VKNPTDT', '/33223}', '0443343', 'EEEEEE.', 'IHASYQT', '/31223}', '0423343'], ['HH…	36.5	0.070494	0.28115	2806	0	0	0	1371	632.5	0.247903	0.892617	775	0	-1	-1	-1	3689	0.233413	0.790081	7646	0	-1	-1	-1	0.1562	0.3177	387	0.853674	0	0.375	0.2	10862	NC_002031	P03314
5FJ7	A	761	7.9	956438	10879	0042802#0003723	0039616#0039625#0019013#0019012	#	0.0688527	3.54781	0.0418502	[[541, 543], [374, 377], [251, 255], [373, 376], [635, 644], [156, 159]]	[2, 4, 1, 6, 0, 5]	[[44, 46], [208, 211], [365, 369], [592, 595], [766, 775], [979, 982]]	[['..S', 'RTP', '^}U', '533', '..S', 'RSS', '^}U', '533'], ['EEE.', 'TPVK', '22/]', '3304', 'EE..', 'TPIN', '22Y]', '3304'], ['HHHHH', 'SSVLT', '$$!"$', '33013', 'HHHHH', 'YSVLY', '$$!"$', '33013'], ['EEEE', 'FTPV', '122/', '2330', 'EEEE', 'FGGV', '122/', '2330'], ['HHHHHHHHHH', 'MWYSWFVEDD', '#$$$$#!%%%', '2333320444', 'HHHHHHHHHH', 'ALTGIAVEQD', '#"$$!#!%%%', '2133020444'], ['HHHT', 'HVLS', '%!…	67.5	0.0842238	0.297118	1140	0	0	0	1744	764	0.272321	0.915	944	0	-1	-1	-1	1773.5	0.348456	0.763267	2288	0	-1	-1	-1	0.1823	0.219	664	-1	0.5	0	0	6374	NC_003715	P11126
3UAJ	B	371	3.23	5075729	408871	0005524#0003725#0140272#0005216#0046872#0004482#0004483#0017111#0046983#0003724#0003968#0004252#0005198	0005576#0044167#0033650#0042025#0044220#0016021#0044385#0019028#0019031#0055036	0075512#0039654#0039520#0039707#0051259#0039545#0039564#0039653#0039574#0039502#0039694#0019062	0.0190803	1.95733	1.11633	[[38, 42], [122, 138], [315, 322], [196, 206], [113, 127], [259, 262]]	[2, 4, 1, 6, 0, 5]	[[49, 53], [200, 209], [426, 433], [538, 548], [714, 728], [958, 961]]	[['EEEEE', 'KPTLD', '32203', '43314', 'EEEEE', 'HSTQD', '32233', '43344'], ['EEEEEEEEP.SSS.EEE', 'SGKITGNLVQIENLEYT', '223/2230D]RVVZ322', '33403341040441433', 'EEEEEEEEEE', 'YFKIYSKHTP', '213/223322', '3240334433'], ['.TTS.EEE', 'TQHGTTVV', '}OOU}2//', '34433300', '.TT..EEE', 'PDDFTGDV', '}OO[}23/', '34423340'], ['EEEEEETTEEE', 'MILMKMKKKTW', '1/0131OO322', '20124244433', 'EEEEEETTEEE', 'FVNFNFN…	46	0.0708854	0.266871	2704	0	0	0	1357	603	0.236228	0.884615	785	105	0.214789	0.743902	202	3743.5	0.247731	0.803154	7392	175	0.265795	0.792208	305	0.1152	0.3439	219	0.997444	0	0.375	0.2	10649	NC_002640	P09866
2QQP	A	484	3.8	9121829	213633	0042802	#	#	0.00962807	7.0099	0.0581655	[[505, 510], [511, 516], [509, 513], [196, 205], [505, 517], [174, 178]]	[2, 4, 1, 6, 0, 5]	[[47, 52], [204, 209], [313, 317], [542, 551], [712, 725], [960, 964]]	[['EEEEEE', 'VCKTYD', '/13223', '024334', 'EEEEEE', 'VLHSTQ', '/03223', '014334'], ['EEEEEE', 'GWEGTT', '223222', '334333', 'EEEEEE', 'YSKHTP', '223322', '334433'], ['EEEEE', 'YDGWE', '23223', '34334', 'EEEEE', 'YQTSN', '23223', '34334'], ['EEETTEEEEE', 'QFAPGWYYSI', '311NN2222/', '4223333330', 'EETTEEEEEE', 'NFNGLTGTGV', '31ON02222/', '4243133330'], ['EEEEEEEEEEEEE', 'VCKTYDGWEGTTN', '/132232232…																																		Q80IX5
6BBM	B	447	4.1	61753708; 948555	83333	0005524#0003677#0003678#0004386#0042802	0005829#1990077	0006260#0006269#0006268#0010212	0.0755083	4.15916	0.0317125	[[178, 181], [431, 436], [435, 440], [455, 458], [48, 52], [184, 186]]	[2, 4, 1, 6, 0, 5]	[[38, 41], [198, 203], [432, 437], [602, 605], [778, 782], [979, 981]]	[['.SSS', 'GPKN', '}UVV', '3344', '.SSS', 'YPDK', '}UVV', '3344'], ['TTEEEE', 'KGIAEI', 'ON/13/', '430240', 'TTEEEE', 'DGYFKI', 'ON213/', '433240'], ['EEEEEE', 'EIIIGK', '3///23', '400034', 'EEEEEE', 'DVIAWN', '3//123', '400234'], ['TTT.', 'GQWS', 'NON}', '3433', 'TTT.', 'TNTS', 'NON}', '3433'], ['HHHHH', 'WDDVA', '$%%!#', '34402', 'HHHHH', 'TQEVF', '$%%!#', '34402'], ['HHH', 'DVL', '%!"', '401',…	53.5	0.0847201	0.265403	900	5	0.00069979	1	1428	594.5	0.187395	0.929167	950	0	-1	-1	-1	0	-1	-1	-1	0	-1	-1	-1	0.1696	0.3047	447	0.819808	0.5	0	0	-	-	P0ACB0
4XSJ	A	253	1.8	90550	9606	0005262#0042802#0015292	0034704#0031305#0005743#0005739#1990246	0090527#0036444#0019722#0042593#0051560#0006851#0032024#0051561#0090141#0090023#0051259	0.0540477	7.65662	0.00424628	[[15, 19], [1157, 1159], [1154, 1160], [1075, 1079], [60, 67], [105, 111]]	[2, 4, 1, 6, 0, 5]	[[48, 52], [204, 206], [427, 433], [595, 599], [775, 782], [957, 963]]	[['EEEEE', 'LKIYK', '03/23', '14034', 'EEEEE', 'LHSTQ', '03223', '14334'], ['EEE', 'TYH', '223', '334', 'EEE', 'YSK', '223', '334'], ['TTEEEEE', 'NDLTYHV', 'OO0223/', '4413340', 'TT..EEE', 'DDFTGDV', 'OO[}23/', '4423340'], ['EEEEE', 'VTVVY', '/2//2', '03003', 'EEEEE', 'VSVIT', '/2//2', '03003'], ['HHHHHHHH', 'KDEAEKLF', '%%%#%%"#', '44424412', 'HHHHHHHH', 'DKNTQEVF', '%%%$%%!#', '44434402'], ['HH…	20.5	0.0498168	0.262548	1106	0	0	0	1237	500	0.161106	0.898936	861	27	0.0264151	0.777778	256	1050	0.18423	0.791531	3036	248.5	0.0766807	0.741117	1707	0.1021	0.2876	253	0.829502	0.5	0	0	2937	NM_138357	Q8NE86
6WCZ	A	350	4	6773	9606	0000981#0042802#0000978#0044389	0000785#0005829#0005654#0005886	0019221#0006952#0051607#0060339#0007259#0042127#0090140#0001932#0006357#0043434#0060337#0016032	0.0526706	2.27778	0.273217	[[436, 438], [434, 438], [392, 395], [479, 483], [163, 173], [224, 229]]	[2, 4, 1, 6, 0, 5]	[[49, 51], [205, 209], [420, 423], [533, 537], [772, 782], [959, 964]]	[['EEE', 'KYT', '322', '433', 'EEE', 'HST', '322', '433'], ['EEEEE', 'TVKYT', '2/322', '30433', 'EEEEE', 'SKHTP', '23322', '34433'], ['TTT.', 'QSQG', 'ONO}', '4343', 'TTT.', 'DYNY', 'ONO}', '4343'], ['...SS', 'LQNQQ', 'Z]]VV', '14444', '...SS', 'LVKNK', 'ZY]VV', '10444'], ['HHHHHHHHHHH', 'ISQLKDQQDVF', '!$%"%%%%%!#', '03414444402', 'HHHHHHHHHHH', 'VEQDKNTQEVF', '!%%%%%$%%!#', '04444434402'], ['HH…	41	0.123984	0.282407	828	5	0.000749064	1	1334	620.5	0.179785	0.922018	900	45	0.149813	0.727273	212	2242.5	0.370602	0.782502	2274	221	0.0723542	0.792899	1683	0.1181	0.2671	350	0.83131	0.5	0	0	4393	NM_198332	P52630
5WTH	A	260	4.2	1493918; 1493919	12098	0005524#0004197#0005216#0017111#0003723#0003724#0003968#0005198	0044162#0044193#0072494#0019030#0016021#0044385#0039618	0034140#0039707#0051259#0018144#0039545#0006351#0046718#0039694#0019068#0019062	0.0166454	2.47555	1.03441	[[106, 108], [223, 226], [115, 121], [226, 231], [107, 112], [25, 27]]	[2, 4, 1, 6, 0, 5]	[[49, 51], [198, 201], [380, 386], [592, 597], [716, 721], [973, 975]]	[['EEE', 'EYT', '322', '433', 'EEE', 'HST', '322', '433'], ['TTEE', 'DSTF', 'ON21', '4332', 'TTEE', 'DGYF', 'ON21', '4332'], ['SSS.TTS', 'STSNPPH', 'UUU]NNV', '3334334', 'SSS.TTS', 'YGVSPTK', 'UUR}NNV', '3303334'], ['EEEEEE', 'FGLVSI', '120/2/', '231030', 'EEEEEE', 'FGGVSV', '122/2/', '233030'], ['EEEEEE', 'YTFPIT', '2212/2', '332303', 'EEEEEE', 'TNFTIS', '2312/2', '342303'], ['S.S', 'ITT', 'R}U'…	86.5	0.0998847	0.289855	1706	6	0.0016116	0.666667	1238	302.5	0.164122	0.877551	852	0	-1	-1	-1	4245.5	0.373967	0.792223	3768	0	-1	-1	-1	0.0958	0.2906	260	0.835783	0	0.125	0.1	7478	NC_001489	P08617
2WFS	I	426	12	956531	211044	0042802#0003723#0005198	0005576#0019029#0042025#0019013	0019064#0075733#0019065#0019061#0046761#0019070#0019072#0075732#0019083#0019068#0019062	0.0671497	7.17572	0.00852878	[[375, 377], [375, 381], [139, 142], [94, 97], [141, 154], [224, 228]]	[2, 4, 1, 6, 0, 5]	[[49, 51], [206, 212], [297, 300], [593, 596], [761, 767], [957, 961]]	[['EEE', 'ESS', '322', '433', 'EEE', 'HST', '322', '433'], ['EEEE...', 'ESSTLEL', '3222Z]Z', '4333141', 'EEEE...', 'KHTPINL', '3322Y]Z', '4433041'], ['HHHH', 'WHSN', '$%$%', '3434', 'HHHH', 'SETK', '$%$%', '3434'], ['EEEE', 'GPIY', '22/2', '3303', 'EEEE', 'GGVS', '22/2', '3303'], ['HHHHHHH...HHHH', 'SNLNDATYQRTRAL', '$%"%%#$}]^$&#"', '34144233453521', 'HHHHHHH', 'TQLNRAL', '$%"%&#"', '3414521'], …	44.5	0.078853	0.292553	1019	0	0	0	1413	633	0.190638	0.941176	937	0	-1	-1	-1	1472.5	0.260291	0.776779	2649	0	-1	-1	-1	0.1357	0.2544	426	0.300781	0.5	0	0.1	1565	NC_002019	P03466
5T04	A	458	3.3	1258585	10665	0003796	0030430	0016998#0019835#0042742#0009253#0044659	0.203435	1.69412	0.259654	[[1015, 1019], [226, 228], [1109, 1115], [1025, 1028], [1060, 1067], [1105, 1111]]	[2, 4, 1, 6, 0, 5]	[[48, 52], [208, 210], [365, 371], [593, 596], [775, 782], [957, 963]]	[['EEEEE', 'LKIYK', '03/23', '14034', 'EEEEE', 'LHSTQ', '03223', '14334'], ['EE.', 'TPI', '22Y', '330', 'EE.', 'TPI', '22Y', '330'], ['HHHHH..', 'TGVAGFT', '$$!#$[}', '3302323', 'HHHHHH.', 'YSVLYNS', '$$!"$%}', '3301343'], ['EEEE', 'YTIG', '22/2', '3303', 'EEEE', 'GGVS', '22/2', '3303'], ['HHHHHHHH', 'KDEAEKLF', '%%%#%%"#', '44424412', 'HHHHHHHH', 'DKNTQEVF', '%%%$%%!#', '44434402'], ['HH.HHHH', …	26	0.0326594	0.278146	1135	1	0.000693481	0.5	1440	676	0.185154	0.906122	954	0	-1	-1	-1	603	0.0919184	0.801802	3429	0	-1	-1	-1	0.1583	0.2756	458	0.856147	0	0	0	168903	NC_000866	P00720
2WUX	A	213	1.84	1403840	46015	0042802#0005198	0044204#0039679	#	0.00177288	8.73934	0.256308	[[19, 23], [20, 23], [14, 22], [206, 209], [208, 221], [24, 27]]	[2, 4, 1, 6, 0, 5]	[[49, 53], [204, 207], [311, 317], [596, 599], [720, 727], [977, 980]]	[['EEEEE', 'KYYKN', '32233', '43344', 'EEEEE', 'HSTQD', '32233', '43344'], ['EEEE', 'YYKN', '2233', '3344', 'EEEE', 'YSKH', '2233', '3344'], ['EEETTEEEE', 'YVYDNKYYK', '2/2OO3223', '303444334', 'EEEEEEE', 'GIYQTSN', '2/23223', '3034334'], ['EEEE', 'PIVY', '2//2', '3003', 'EEEE', 'SVIT', '2//2', '3003'], ['EEEEES.SS.EEEE', 'VYIGTDSAEEEEIL', '/2/22V}TV]33/0', '03033432444401', 'EEEEEEEE', 'ISVTTEIL…	38.5	0.037594	0.265957	1142	10	0.00167224	1	1194	340.5	0.14424	0.90303	868	0	-1	-1	-1	703.5	0.117528	0.783193	3370	0	-1	-1	-1	0.1001	0.3274	213	0.827848	0.5	0	0	133894	NC_001623	P04871
1RVX	B	160	2.2	956529	211044	0046789	0005576#0020002#0016021#0019031#0055036	0075512#0039654#0019064#0019060#0019065#0050776#0019061#0046761#0019072#0019082#0019068#0019062	0.0973334	1.05533	0.508772	[[527, 532], [654, 660], [654, 658], [614, 622], [609, 616]]	[4, 1, 6, 0, 5]	[[195, 200], [420, 426], [603, 607], [773, 781], [957, 964]]	[['EETTEE', 'QNEQGS', '33OO22', '444433', 'EEETTE', 'KNIDGY', '33/ON2', '440433'], ['TT.....', 'NGTYDYP', 'ON}}]}}', '4333433', 'TTT....', 'DYNYKLP', 'ONO}]Z}', '4343413'], ['TT...', 'NGTYD', 'ON}}]', '43334', 'TT...', 'NTSNQ', 'ON}]]', '43344'], ['HHHHHHHHH', 'NVKNLYEKV', '%!%%"$%%!', '404413440', 'HHHHHHHHH', 'EQDKNTQEV', '%%%%%$%%!', '444443440'], ['HHHHHHHH', 'DFHDSNVK', '%#%%$%!%', '42443404…	53	0.0879699	0.230315	822	0	0	0	1143	368	0.124629	0.954545	879	0	-1	-1	-1	1774	0.297022	0.801741	2537	0	-1	-1	-1	0.1086	0.4721	160	0.8949	0.5	0.5	0.3	1778	NC_002017	P03452
7CZF	E	642	3.2	4961506	37296	#	0044175#0020002#0016021#0019031#0055036	0019064	0.0551173	4.45616	0.0558036	[[643, 645], [46, 48], [687, 693], [576, 579], [639, 644], [542, 545]]	[2, 4, 1, 6, 0, 5]	[[50, 52], [228, 230], [281, 287], [596, 599], [691, 696], [957, 960]]	[['EEE', 'SYD', '223', '334', 'EEE', 'STQ', '223', '334'], ['EEE', 'NLS', '302', '413', 'EEE', 'DLP', '302', '413'], ['TTS.EEE', 'DNGTVVE', 'OOU}//3', '4433004', 'TTS.EEE', 'ENGTITD', 'OOU}/23', '4433034'], ['EEEE', 'YIIS', '2//2', '3003', 'EEEE', 'SVIT', '2//2', '3003'], ['EEEEEE', 'SVIMSY', '2//122', '300233', 'EEEEEE', 'SIIAYT', '2//122', '300233'], ['HHHH', 'HALH', '%#"%', '4214', 'HHHH', 'QA…	47.5	0.123288	0.277597	771	5	0.000615385	1	1624	1014	0.320598	0.914692	782	0	-1	-1	-1	1948	0.339205	0.785557	2387	0	-1	-1	-1	0.0951	0.399	115	-1	0	0.5	0.1	137969	NC_009333	Q98142
2VVF	E	269	2.5	1262043	10661	#	0098017#0019012	#	0.0106051	9.74625	0.0499445	[[56, 60], [188, 192], [155, 160], [184, 191], [200, 205], [207, 209]]	[2, 4, 1, 6, 0, 5]	[[48, 52], [196, 200], [309, 314], [538, 545], [773, 778], [977, 979]]	[['EEEEE', 'LSTYK', '02223', '13334', 'EEEEE', 'LHSTQ', '03223', '14334'], ['EETTE', 'QIDGT', '3/ON2', '40433', 'EETTE', 'NIDGY', '3/ON2', '40433'], ['.SEEEE', 'NNGTTE', ']V2223', '443334', '.SEEEE', 'EKGIYQ', ']V2/23', '443034'], ['EEEEEETT', 'AVEFQIDG', '1/313/ON', '20424043', 'EEEEEETT', 'FVNFNFNG', '1/3131ON', '20424243'], ['HHHHHH', 'KADNDY', '%#%%%$', '424443', 'HHHHHH', 'EQDKNT', '%%%%%$',…	35.5	0.0215427	0.300971	1336	0	0	0	1252	495	0.20374	0.877119	780	0	-1	-1	-1	882	0.151538	0.807377	3168	0	-1	-1	-1	0.0931	0.2496	269	0.82132	0	0	0	10079	NC_000867	P15794
5FLX	L	153	3.9	6205	9606	0003723#0019843#0003735	0005737#0005829#0022626#0022627#0070062#0005925#0016020#0005730#0005654#0005840	0002181#0000184#0006614#0006412#0006413#0019083	0.00152022	8.00057	0.72	[[142, 144], [91, 93], [127, 130], [74, 81], [124, 129], [14, 16]]	[2, 4, 1, 6, 0, 5]	[[47, 49], [224, 226], [311, 314], [549, 556], [662, 667], [974, 976]]	[['EEE', 'VLK', '/03', '014', 'EEE', 'VLH', '/03', '014'], ['EEE', 'DYL', '320', '431', 'EEE', 'EPL', '320', '431'], ['EEEE', 'TVGE', '2/23', '3034', 'EEEE', 'GIYQ', '2/23', '3034'], ['EEEEEES.', 'SGVVTKMK', '22//23T]', '33003424', 'EEEEEE..', 'TGVLTESN', '22/023}]', '33013434'], ['.EEEEE', 'DIVTVG', ']//2/2', '400303', '.SEEEE', 'HDIPIG', ']V/2/2', '440303'], ['.S.', 'PTI', '}UY', '330', '.S.', …	33.5	0.0367762	0.30719	1125	0	0	0	1136	244.5	0.103755	0.846774	888	121.5	0.307479	0.755102	214	212.5	0.036129	0.773481	3694	294.5	0.0024471	0.847716	68047	0.0886	0.2858	314	-1	0	0	0	68689	NM_001015	P62280
3NVN	B	474	2.26	10154	9606	0017154#0005102	0005887#0016020#0005886#0002116	0007155#0007162#0050772#0030334#0008360#0043087#1902287	0.00166622	8.71605	0.455385	[[250, 252], [414, 418], [404, 421], [162, 167], [378, 383], [463, 466]]	[2, 4, 1, 6, 0, 5]	[[50, 52], [202, 206], [425, 440], [594, 599], [721, 726], [979, 982]]	[['EEE', 'PYN', '223', '334', 'EEE', 'STQ', '223', '334'], ['EEEEE', 'EVIYE', '3//23', '40034', 'EEEEE', 'KIYSK', '3/223', '40334'], ['..TTS.....EEEEE.TT', 'LGENLTSNCPEVIYEIKE', 'Z}OOS}}][}3//23YOO', '134413342340034044', '..TT..EEEEEEE.TT', 'LPDDFTGDVIAWNSNN', 'Z}OO[}23//123}OO', '1344233400234344'], ['EEEEEE', 'TAGVVY', '212//2', '323003', 'EEEEEE', 'GVSVIT', '2/2//2', '303003'], ['EEEEEE', 'SV…	101	0.150862	0.284264	871	1	0.000687285	0.5	1453	666	0.270172	0.841808	749	113	0.346756	0.7277	234	3315.5	0.369138	0.784536	3071	235.5	0.0699417	0.774194	2185	0.1325	0.2757	474	-1	0	0	0	7492	NM_005761	O60486
3D0H	B	597	3.1	59272	9606	0004180#0004175#0042802#0004181#0008237#0008241#0001618#0008270	0016324#0031526#0009986#0005929#0030666#0005788#0070062#0005576#0005615#0016021#0045121#0005886	0002003#0003051#0097746#2000272#0051957#0060452#1903598#1905737#2000379#0006508#0046813#1903779#0042127#0001817#0050727#0003081#0022898#0019229#0015827#0046718	0.111886	7.42786	0.0053135	[[137, 141], [350, 352], [463, 471], [335, 345], [545, 572], [570, 573]]	[2, 4, 1, 6, 0, 5]	[[49, 53], [228, 230], [418, 428], [529, 536], [744, 774], [977, 980]]	[['EEEEE', 'NPQED', '32333', '43444', 'EEEEE', 'HSTQD', '32233', '43344'], ['EEE', 'DLG', '302', '413', 'EEE', 'DLP', '302', '413'], ['TTTT.S.TT', 'VFKGEIPKD', 'KMON]R}OO', '024340344', 'TTTTT....TT', 'IADYNYKLPDD', 'KMONO}]Z}OO', '02434341344'], ['...SSS....S', 'DPGNVQKAVEH', ']}}VRV][Y]V', '43340442044', '.......S', 'KSTNLVKN', ']}}]ZY]V', '43341044'], ['TT.HHHHHHHHHHHTTTTSS.HHHHHHH', 'SNSTEAGQ…	55.5	0.133333	0.30094	802	5	0.000633312	1	1578	660.5	0.158012	0.918103	1116	211	0.387863	0.765625	187	2506	0.377233	0.77609	2158	208.5	0.175947	0.778325	695	0.1568	0.226	597	0.922548	0.5	0.375	0.2	3596	NM_021804	Q9BYF1
4OGR	E	310	3	1025	9606	0097322#0005524#0003682#0004693#0003677#0004672#0019901#0106310#0004674#0106311#0000978#0008353#0001223	0008024#0036464#0016592#0016020#0005654#0005634#0070691#0016605#0008023	0008283#0071345#0006281#0071157#1900364#0070816#0010613#2001168#0033129#1903839#0045944#0050434#0006468#0006282#0031056#0051147#0031297#0042493#0042795#0006366#0006368#0006367	0.026235	8.13207	0.0372807	[[19, 21], [81, 83], [285, 289], [40, 43], [234, 237], [288, 293]]	[2, 4, 1, 6, 0, 5]	[[51, 53], [226, 228], [364, 368], [603, 606], [774, 777], [958, 964]]	[['EEE', 'YEK', '233', '344', 'EEE', 'TQD', '233', '344'], ['EEE', 'LIE', '0/3', '104', 'EEE', 'LVD', '0/3', '104'], ['.HHHH', 'DPYAL', ']$$#"', '43321', '.HHHH', 'DYSVL', ']$$!"', '43301'], ['TT..', 'KTGQ', 'ON}]', '4334', 'TT..', 'NTSN', 'ON}]', '4334'], ['HHHH', 'EQHQ', '%%%%', '4444', 'HHHH', 'QDKN', '%%%%', '4444'], ['HHHHHH', 'ALDLID', '#"%"!%', '214104', 'HHHHHHH', 'ALNTLVK', '#"%$"!%', '2…	28.5	0.0523673	0.290837	1143	0	0	0	1296	477	0.180723	0.898618	862	70.5	0.22695	0.653061	184	991.5	0.178872	0.804227	3143	315.5	0.000518688	0.833333	337180	0.1053	0.2976	255	0.858382	0	0	0	338605	NM_001261	P50750
2IPK	B	190	2.3	3123	9606	0042609#0023026#0032395#0042605#0030247#0005200#0042608	0009986#0030669#0030666#0012507#0009897#0070062#0005615#0000139#0001772#0071556#0005887#0005882#0031902#0005765#0016020#0042613#0005886#0032588#0030658	0002491#0019886#0016045#0008544#0006959#0006955#0002437#0060333#0030225#0002469#0002862#0032689#0042130#0002503#2000516#0032831#0070374#0043123#0035774#0033674#0043410#0043382#0045657#0001934#0001916#0002842#0045893#0046598#0051262#0032653#0032673#0045622#0007165#0050852#0042088	0.00135405	8.30698	0.979079	[[161, 163], [156, 161], [155, 159], [142, 146], [99, 103], [68, 70]]	[2, 4, 1, 6, 0, 5]	[[48, 50], [224, 229], [397, 401], [597, 601], [720, 724], [977, 979]]	[['EEE', 'LET', '032', '143', 'EEE', 'LHS', '032', '143'], ['EEEEEE', 'QTLVML', '320/10', '431021', 'EEEEEE', 'EPLVDL', '320/30', '431041'], ['EEEEE', 'FQTLV', '1320/', '24310', 'EEEEE', 'ADSFV', '1321/', '24320'], ['EEE..', 'VVSTG', '//2}}', '00333', 'EEE..', 'VITPG', '//2}}', '00333'], ['EEEEE', 'VTVYP', '/2/22', '03033', 'EEEEE', 'ISVTT', '/2/22', '03033'], ['HHH', 'LEQ', '"%%', '144', 'HHH', …	33.5	0.0375	0.284916	1181	5	0.000853242	1	1171	351.5	0.143849	0.878788	843	0	-1	-1	-1	0	-1	-1	-1	0	-1	-1	-1	0.0799	0.3049	190	0.855867	0	0.125	0	-	-	P01911
5C0R	A	270	3.19	155971	11706	0042802#0005198	0044175#0020002#0016021#0019031#0019012#0055036	0090527#0075512#0044409#0039654#0019064#0030683#1903905#1903908#1903911#0002223#0019058#0019082#0019068#0019062	0.0881991	2.38182	0.379009	[[71, 74], [71, 74], [236, 240], [236, 240], [11, 26], [191, 198]]	[2, 4, 1, 6, 0, 5]	[[50, 53], [204, 207], [420, 424], [603, 607], [658, 666], [957, 964]]	[['EEEE', 'GYHH', '2233', '3344', 'EEEE', 'STQD', '2233', '3344'], ['EEEE', 'GYHH', '2233', '3344', 'EEEE', 'YSKH', '2233', '3344'], ['TT...', 'NGTYD', 'ON}}]', '43334', 'TTT..', 'DYNYK', 'ONO}]', '43434'], ['TT...', 'NGTYD', 'ON}}]', '43334', 'TT...', 'NTSNQ', 'ON}]]', '43344'], ['S..EEE..SS..SEEE', 'NSTDTVDTVLEKNVTV', 'V}}32/]}RS]]V/2/', '4334304301444030', 'S....SEEE', 'NSYEHDIPI', 'V}}]]V/2/'…	72.5	0.126907	0.266376	755	1	0.000797448	0.5	1252	632.5	0.210526	0.93913	796	95.5	0.235955	0.759036	184	2513.5	0.391579	0.790368	2157	187.5	0.236295	0.806452	374	0.1552	0.4311	270	0.95061	0.5	0.5	0.3	9181	NC_001802	P04578
6U7H	B	965	3.1	918758	11137	#	0044173#0016021#0019031#0055036	0075509#0039654#0019064#0009405#0046813	0.020483	8.84125	0.0443975	[[951, 956], [584, 589], [68, 72], [455, 479], [584, 612], [854, 860]]	[2, 4, 1, 6, 0, 5]	[[47, 52], [203, 208], [324, 328], [593, 606], [714, 742], [969, 975]]	[['EEEEEE', 'VLLPTQ', '/00223', '011334', 'EEEEEE', 'VLHSTQ', '/03223', '014334'], ['EEEEEE', 'IPSNWT', '/22322', '033433', 'EEEEEE', 'IYSKHT', '/22332', '033443'], ['SEEEE', 'DGVVR', 'V2//4', '43005', 'SEEEE', 'ESIVR', 'V2//4', '43005'], ['EEEEEEEE.S....S.SEEE.TT..', 'SGVGVIRVSNDTFLNGITYTSTSGN', '22/2//4/}V]}[ZV}R222}NN}]', '3303005034432143033333334', 'EEEEEEE..TTT..', 'GGVSVITPGTNTSN', '22/2//…	1098	0.265306	0.367805	396	1	0.000513084	0.5	1947	2135.5	0.537767	0.893588	485	293.5	0.465517	0.77512	139	3958.5	0.462449	0.796811	1950	360.5	0.324649	0.84375	307	0.622	0.6259	965	0.944478	0	0.5	0.5	27317	NC_002645	P15423
1H38	B	857	2.9	1261050	10760	0003677#0003899	#	0039695#0006351	0.0907342	1.98387	0.865878	[[606, 608], [711, 715], [598, 610], [601, 604], [481, 490], [694, 699]]	[2, 4, 1, 6, 0, 5]	[[51, 53], [195, 199], [279, 290], [603, 606], [771, 782], [957, 962]]	[['EEE', 'SEK', '233', '344', 'EEE', 'TQD', '233', '344'], ['EETTT', 'KDKKT', '33OON', '44443', 'EEETT', 'KNIDG', '33/ON', '44043'], ['E.TTT..EEEEEE', 'TDENTGEISEKVK', '2]OON}]/233/3', '3444334034404', 'E.TTS.EEEEEE', 'YNENGTITDAVD', '2]OOU}/231/3', '344433034204'], ['TT..', 'NTGE', 'ON}]', '4334', 'TT..', 'NTSN', 'ON}]', '4334'], ['HHHHTHHHHH', 'FIEENHENIM', '#!%%O%%%!#', '2044444402', 'HHHHHHHH…	64.5	0.143266	0.263158	636	5	0.000543183	1	1840	656	0.253835	0.892157	1026	0	-1	-1	-1	2269.5	0.382103	0.780912	2220	0	-1	-1	-1	0.1807	0.1986	857	0.838648	0	0	0	39937	NC_001604	P00573
6N9W	H	645	4	1261044	10760	0008408#0003677#0003887#0004529#0046872#0000166	#	0090592#0006261#0039693	0.0938222	5.75831	0.0487805	[[575, 578], [575, 577], [360, 365], [151, 154], [382, 389], [609, 615]]	[2, 4, 1, 6, 0, 5]	[[49, 52], [207, 209], [305, 310], [527, 530], [771, 778], [958, 964]]	[['EEEE', 'ESSQ', '3223', '4334', 'EEEE', 'HSTQ', '3223', '4334'], ['EEE', 'ESS', '322', '433', 'EEE', 'HTP', '322', '433'], ['SS...S', 'GAPVVD', 'UT}YYV', '323004', 'SS...S', 'SFTVEK', 'UT}Y]V', '323044'], ['S...', 'GEEY', 'U]]}', '3443', 'S...', 'PKKS', 'U]]}', '3443'], ['HHHHHHHH', 'AIDLIKEY', '#!%"!%%$', '20410443', 'HHHHHHHH', 'AVEQDKNT', '#!%%%%%$', '20444443'], ['HHHHHHH', 'ALNTLLQ', '#"%$…	18	0.131754	0.284345	725	0	0	0	1630	717	0.282362	0.885787	842	0	-1	-1	-1	1937.5	0.344769	0.775588	2283	0	-1	-1	-1	0.1616	0.2663	645	-1	0	0	0	39937	NC_001604	P00581
6ZN5	S	132	3.2	6218	9606	0003723#0003735	0005829#0022626#0022627#0005925#0016020#0005654#0005840	0002181#0034101#0000184#0042274#0006364#0006614#0006412#0006413#0019083	0.111953	1.12769	1.51596	[[115, 118], [123, 126], [43, 46], [117, 119], [74, 79], [104, 107]]	[2, 4, 1, 6, 0, 5]	[[46, 49], [217, 220], [438, 441], [585, 587], [774, 779], [957, 960]]	[['SSEE', 'SNLQ', 'UV03', '3414', 'SEEE', 'SVLH', 'U/03', '3014'], ['PSS.', 'TVGM', 'GRU[', '3032', 'PPS.', 'PQGF', 'GHU[', '3432'], ['.TTT', 'SKKL', '}OOL', '3441', '.TTT', 'SNNL', '}OOL', '3441'], ['EEE', 'LQV', '03/', '140', 'EEE', 'LDI', '03/', '140'], ['HHHHHH', 'QEEERE', '%%%%&%', '444454', 'HHHHHH', 'QDKNTQ', '%%%%$%', '444434'], ['HHHH', 'EMLK', '%#"%', '4214', 'HHHH', 'QALN', '%#"%', '42…	22	0.0222222	0.281553	1202	0	0	0	1115	220	0.0744681	0.950617	953	49	0.0749064	0.740741	240	408.5	0.0722581	0.788732	3520	73	0.145833	0.875	200	0.0806	0.3825	132	0.729712	0	0	0	488	NM_001021	P08708
2RKJ	M	367	4.5	3881566	367110	0005524#0042802#0003723#0004831	0005829#0005759#0005739	0000372#0006397#0033120#0034337#0043039#0006437	0.0821532	7.62983	0.0350109	[[194, 197], [266, 269], [398, 403], [99, 102], [41, 53], [398, 401]]	[2, 4, 1, 6, 0, 5]	[[44, 47], [201, 204], [295, 300], [594, 597], [768, 779], [961, 964]]	[['..EE', 'RGIV', '^}//', '5300', '..SE', 'RSSV', '^}U/', '5330'], ['EEEE', 'MQIG', '13/2', '2403', 'EEEE', 'FKIY', '13/2', '2403'], ['HHHHHH', 'TLVHGK', '$"!%$%', '310434', 'HHHHHH', 'PLSETK', '$"$%$%', '313434'], ['EEEE', 'YVGI', '2/2/', '3030', 'EEEE', 'GVSV', '2/2/', '3030'], ['HHHHHHHHHHHHH', 'YTAKINEAEENWQ', '$$#%!%%#%%%$%', '3324044244434', 'HHHHHHHHHHHH', 'TGIAVEQDKNTQ', '$$!#!%%%%%$%', '…	19.5	0.101124	0.277992	906	0	0	0	1351	673	0.184	0.915929	899	0	-1	-1	-1	0	-1	-1	-1	0	-1	-1	-1	0.1154	0.2402	367	0.834505	0.5	0	0	-	-	P12063
[truncated: 3 more columns]
