# Supplementary material for: Identifying and profiling structural similarities between Spike of SARS-CoV-2 and other viral or host proteins with Machaon
Source: Commun Biol. 2023 Jul 19;6:752. doi: 10.1038/s42003-023-05076-7 (PMC10356814; doi:10.1038/s42003-023-05076-7)
Supplement: Supplementary file 4 — Supplementary Data 1 [file 42003_2023_5076_MOESM4_ESM.zip › fig8.xlsx]

## Sheet: 6VXX-A-BetaCoV-S1-NTD
	pdbId	chainId	chainLength	resolution	geneId	taxonomy	molecularFunction	cellularComponent	biologicalProcess	b-phipsi	w-rdist	t-alpha	domain	1D-score	1D-identity	1D-identity-ng	1D-identity-gaps	1DPDB-score	1DPDB-identity	1DPDB-identity-ng	1DPDB-identity-gaps	2D-score	2D-identity	2D-identity-ng	2D-identity-gaps	5UTR-score	5UTR-identity	5UTR-identity-ng	5UTR-identity-gaps	CDS-score	CDS-identity	CDS-identity-ng	CDS-identity-gaps	3UTR-score	3UTR-identity	3UTR-identity-ng	3UTR-identity-gaps	3D-score	3D-score-cand	length	chemSim	molecularFunctionSim	cellularComponentSim	biologicalProcessSim	geneLength	refSeqId	uniprotId	proteinName	geneName
0	6VXX	A	972	2.8	43740568	2697049	0046789#0042802	0030666#0005788#0005793#0044173#0020002#0016021#0019031#0055036	0075509#0039654#0019064#0009405#0046813#0039587#0039502#0046718#0019082#0019081	0	0	0	BetaCoV-S1-NTD																																		#	#	#
1	5ACA	3	222	3.5	#	#	#	#	#	0.0122915	0.262466	0	Rhv	67.5	0.0846926	0.322196	1175	0	0	0	1205	266.5	0.135707	0.849398	873	0	-1	-1	-1	0	-1	-1	-1	0	-1	-1	-1	0.0949	0.2989	222	0.8413	0	0	0	-	-	Q1L764	Capsid protein VP0	#
2	5Z7D	A	395	4.5	15951	10090	0001227#0003690#0042802#0000978#0003712#0008134	0005829#0042405#0016607#0005730#0005654#0005634	0002218#0035457#0035458#0048839#0042771#0032731#0045669#0006357#0009617	0.00942869	0.171214	0.00149254	HIN-200-1	33.5	0.0647098	0.246819	1106	0	0	0	1378	669	0.23871	0.883959	792	0	-1	-1	-1	0	-1	-1	-1	0	-1	-1	-1	0.134	0.2625	395	0.831949	0.5	0	0	-	-	P0DOV2	Interferon-activable protein 204	Ifi204
3	6IZL	B	201	3.3	30881842	1923671	0005198	0039617	#	0.0253922	0.324052	0	ICOSAH-VIR-COAT-S	37	0.0693069	0.306397	1016	0	0	0	1184	324	0.132683	0.855346	866	0	-1	-1	-1	869.5	0.174943	0.798619	3098	0	-1	-1	-1	0.0851	0.2903	201	0.834505	0	0	0	3883	NC_033431	A0A1L3KFA2	Capsid protein	#
4	2SNW	A	158	2.7	1502155	11034	0003723#0004252#0005198#0044389	0030430#0042025#0020002#0098029#0016021#0039619#0019031#0055036	0075512#0039654#0061025#0019062	0.0148475	0.669278	0	Peptidase-S3	46	0.127047	0.301205	1024	0	0	0	1141	276.5	0.122024	0.924812	875	0	-1	-1	-1	2728.5	0.404757	0.772605	2362	0	-1	-1	-1	0.0624	0.2745	158	0.81715	0	0.5	0.1	11703	NC_001547	P03316	Structural polyprotein	#
5	1VCP	C	149	3	922351	11033	0003723#0004252#0005198	0044174#0042025#0020002#0016021#0039619#0019031#0055036	0075512#0039654#0019068#0019062	0.00834468	0.701273	0.00149254	Peptidase-S3	32.5	0.0818505	0.288014	1408	0	0	0	1132	268.5	0.126646	0.862069	842	0	-1	-1	-1	2638.5	0.404959	0.765917	2338	0	-1	-1	-1	0.0707	0.2907	149	0.811377	0	0.5	0.1	11442	NC_003215	P03315	Structural polyprotein	#
6	6N7V	C	276	3.8	1261046; 1261048	10760	0005524#0003678#0003896#0042802#0008270	#	#	0.0758765	0.327446	0.00149254	SF4-helicase	50.5	0.110289	0.305328	863	1	0.000793651	0.5	1258	440	0.156627	0.923497	896	0	-1	-1	-1	1622.5	0.290828	0.78	2523	0	-1	-1	-1	0.0967	0.2513	276	0.832009	0.5	0	0	39937	NC_001604	P03692	DNA primase/helicase	4
7	2JLG	C	651	2.8	956436	10879	0046872#0000166#0003723#0050265#0003968	0019012	0006351#0039694	0.10991	0.431161	0	RdRp-catalytic	37.5	0.0997892	0.275728	908	0	0	0	1635	760	0.268409	0.91129	891	0	-1	-1	-1	1672.5	0.317576	0.772861	2430	0	-1	-1	-1	0.1555	0.211	651	0.845805	0	0	0	6374	NC_003715	P11124	RNA-directed RNA polymerase	P2
8	2YEW	D	171	5	1489701	11020	0003723#0004252#0005198	0030430#0042025#0020002#0016021#0039619#0055036	0039654#0019062	0.0115047	0.682985	0.00149477	Peptidase-S3	66	0.155457	0.261752	640	0	0	0	1154	227.5	0.122047	0.898551	878	0	-1	-1	-1	2868.5	0.405444	0.778854	2378	0	-1	-1	-1	0.0707	0.2665	171	0.817125	0	0.375	0.1	11488	NC_001786	P89946	Structural polyprotein	#
9	3EOY	H	102	3.4	50848	9606	0045296#0005178#0030165#0042803#0001618	0005923#0030054#0005911#0031410#0070062#0016021#0005886#0032991#0036057#0070160	0031032#0070830#0098609#0071260#0090557#0030198#0006954#0050892#0007159#0050900#0035633#0035683#0034260#0051497#0045777#1903142#0043547#1901731#0035025#1902396#0072659#0032956#2000249#2000810#0008360#0001817#0051493#0090559#0009314#0007179	0.000916332	0.843117	0.066879	Ig-like-V-type-1	47	0.0526316	0.264368	1050	5	0.000922509	1	1083	185.5	0.0724926	0.935897	929	107	0.238806	0.842105	192	863.5	0.163734	0.801498	3120	346	0.045677	0.796209	3467	0.0696	0.4264	102	0.854233	0	0.125	0	4639	NM_016946	Q9Y624	Junctional adhesion molecule A	F11R
10	5J0N	G	345	11	2703464	10710	0003677#0016787#0008907#0016740	#	0015074#0006310#0075713#0032359#0046718#0044826	0.116844	0.489289	0	Tyr-recombinase	20	0.0508351	0.277778	1125	0	0	0	1329	501	0.164591	0.902439	919	0	-1	-1	-1	0	-1	-1	-1	0	-1	-1	-1	0.1146	0.298	55	-1	0	0	0.1	48502	NC_001416	P03700	Integrase	int
11	1NZB	A	332	3.1	2777477	10678	0003677	#	0015074#0006310	0.114161	0.0696698	0.0149254	Tyr-recombinase	26.5	0.0589135	0.249191	998	0	0	0	1315	604	0.171326	0.92233	903	0	-1	-1	-1	1005	0.174743	0.799082	3112	0	-1	-1	-1	0.1169	0.2609	332	0.822097	0	0	0	94800	NC_005856	P06956	Recombinase cre	cre
12	4R4H	B	178	4.28	920	9606	0015026#0019899#0005201#0042802#0019865#0042011#0042012#0042289#0023026#0042803#0019901#1990782#0038023#0004888#0001618#0008270	0030669#0005769#0005788#0005789#0009897#0005887#0045121#0005886#0042101	0002250#0007155#0007166#0097011#0019221#0050829#0044409#0007167#0019064#0035397#0006955#0006948#0035723#0030225#0032507#0061024#0010524#0050850#0070374#0043123#0032743#0033674#0043410#0045657#0050731#0045860#0001934#0042102#0045893#0046598#0051924#0050690#0050863#0032355#0033280#0007165#0042110#0030217#0050852#0045058#0007169	0.00165308	0.595043	0.547344	Ig-like-V-type	40	0.0623229	0.275862	1093	5	0.000862069	1	1159	331	0.118164	0.883212	887	150.5	0.367089	0.768212	165	1213	0.233175	0.775374	2795	182	0.0835509	0.766467	1365	0.106	0.2342	220	-1	0.5	0.125	0.1	3049	NM_000616	P01730	T-cell surface glycoprotein CD4	CD4
13	6NI3	A	234	3.8	2778	9606	0010856#0031683#0005525#0003924#0046872	0005737#0005829#0070062#0005834#0031224#0016020#0005886#0032588	0007190#0071880#0007191#0007189#0060348#0071870#0071377#0071380#0050890#0048589#0007186#0060789#0046907#0002862#0070527#0043950#0120162#0043547#0050796#0003091#0007608	0.0864176	0.127053	0.161194	G-alpha	41	0.0509554	0.283465	1159	0	0	0	1219	423	0.137347	0.935897	907	90	0.118126	0.725	411	1033	0.19864	0.794562	2979	243.5	0.359801	0.77957	217	0.0927	0.267	234	0.835773	0	0	0	1809	NM_080426	P63092	Guanine nucleotide-binding protein G(s) subunit alpha isoforms short	GNAS
14	3J9F	7	116	9	5817	9606	0050839#0038023#0001618	0005912#0009986#0005737#0005615#0005925#0016021#0005886	0034332#0007157#0007156#0045954#0002860#0050776#0042271#0060370	0.00181024	0.793252	0.205036	Ig-like-V-type	21.5	0.0127273	0.525	1610	5	0.000910747	1	1097	206.5	0.0751731	0.863636	923	118	0.296296	0.75	196	1041.5	0.203453	0.752778	2916	300	0.0379342	0.813725	4172	0.0868	0.2309	90	-1	0	0.125	0	5792	NM_006505	P15151	Poliovirus receptor	PVR
15	6K42	A	218	4.1	281790	9913	0001664#0031821#0031683#0019003#0005525#0003924#0000287	0099738#0005813#0005737#0005834#0030496#0005634#0005886	0007188#0007049#0051301#1904322#0007186#1904778#0043949#0060236	0.11343	0.156468	0.0452418	G-alpha	25.5	0.056701	0.286245	1089	1	0.000832639	0.5	1199	323.5	0.108818	0.846715	929	0	-1	-1	-1	0	-1	-1	-1	0	-1	-1	-1	0.0952	0.2963	218	0.83038	0	0	0	-	-	P63097	Guanine nucleotide-binding protein G(i) subunit alpha-1	GNAI1
16	2NV9	C	367	1.95	917923	10506	0003824	#	0006596	0.10278	0.370972	0.00449775	Orn-Arg-deC-N	57	0.0634218	0.297578	1067	8.5	0.00746269	0.833333	1328	525	0.169163	0.884793	918	0	-1	-1	-1	1202	0.186105	0.777778	3033	0	-1	-1	-1	0.1265	0.2662	367	0.842009	0	0	0	330611	NC_000852	Q84527	Arginine/Ornithine decarboxylase	A207R
17	4EJE	B	142	2.2	7251	9606	0048306#0003677#0030374#0042803#0044877#0003714#0043130#0031625#0046790	0005737#0005829#0005769#0031901#0005768#0010008#0000813#0070062#0090543#0043657#0005770#0031902#0005815#0005771#0005730#0005886	0097352#0007050#0051301#0016197#0008333#1990182#0006858#0075733#0030216#0016236#0036258#0008285#0042059#0007175#0000122#1903543#2000397#1903774#1902188#0006513#0015031#0001558#1903551#0043405#0043162#0046755#0039702#0019058	0.0662042	0.647906	0.00449775	UEV	26	0.0551124	0.267606	1095	1	0.000890472	0.5	1121	220.5	0.0752896	0.876404	947	87	0.224832	0.72043	205	1199	0.211271	0.805395	2919	171.5	0.322289	0.810606	200	0.0769	0.3228	142	0.831949	0	0	0	1534	NM_006292	Q99816	Tumor susceptibility gene 101 protein	TSG101
18	1S7W	A	276	2.4	14964	10090	0030881#0042610#0042605#0042277#0044877#0005102#0042608#0046977#0062061	0009986#0005783#0070971#0009897#0005615#0005794#0005797#0071556#0042824#0042612#0030670#0005886	0002485#0002476#0006955#0010977#0001916	0.00131325	0.84382	0.220401	Ig-like-C1-type	15.5	0.066769	0.262048	971	0	0	0	1259	490.5	0.182252	0.905213	837	0	-1	-1	-1	0	-1	-1	-1	0	-1	-1	-1	0.1015	0.269	276	0.854952	0	0	0	-	-	P01899	H-2 class I histocompatibility antigen, D-B alpha chain	H2-D1
19	5U1D	B	552	3.97	6891	9606	0015433#0015440#0005524#0042626#0046872#0023029#0042605#0046978#0046980	0005783#0005789#0033116#0030176#0016021#0016020#0042824#0016607#0030670#0042825	0002250#0019885#0002489#0002479#0002474#0046967#0046968#0015833#0015031#0055085#1990668#0016032	0.0560497	0.0950866	0.332836	ABC-transporter	18.5	0.0648442	0.264249	1187	1	0.000652316	0.5	1531	729	0.181536	0.95122	1043	56	0.220588	0.714286	188	1595	0.301219	0.787008	2582	220.5	0.364606	0.784404	251	0.1599	0.2491	552	0.835144	0	0.125	0	2511	NM_018833	Q03519	Antigen peptide transporter 2	TAP2
20	2YI9	D	771	2.2	956514	11003	0005525#0003968	0019012	0018144#0019079	0.0621645	0.78729	0.00149254	RdRp-catalytic	80	0.0837292	0.324885	1250	0	0	0	1755	757	0.257687	0.904884	977	0	-1	-1	-1	1988.5	0.32983	0.78125	2584	0	-1	-1	-1	0.1795	0.2147	771	0.809242	0	0	0	2784	NC_001916	P22173	RNA-directed RNA polymerase	VP1
21	2W9L	B	117	2.91	1525	9606	0008013#0050839#0086082#0071253#0042802#0005178#0030165#0005102#0001618	0001669#0005912#0016327#0016323#0005923#0044297#0030054#0005911#0005737#0005576#0005615#0030175#0030426#0005887#0014704#0045121#0031594#0043005#0005654#0005886#0032991	0031532#0086067#0086072#0048739#0045216#0051607#0010669#0046629#0008354#0007507#0007157#0034109#0050900#0007005#0030593#0098904#0050776#0070633	0.00192114	0.776533	0.326733	Ig-like-C2-type-1	48	0.0599854	0.302583	1096	1	0.000910747	0.5	1096	236	0.0793651	0.869565	916	0	-1	-1	-1	0	-1	-1	-1	0	-1	-1	-1	0.0846	0.4532	117	0.854313	0.5	0	0	-	-	P78310	Coxsackievirus and adenovirus receptor	CXADR
22	5XO2	A	120	2.2	29992	9606	0042288	0070062#0016021#0005886	0050776#0007165#0016032	0.0022272	0.729961	0.285988	Ig-like-V-type	24.5	0.0447008	0.328042	1198	0	0	0	1103	220.5	0.0885572	0.908163	907	101.5	0.321543	0.806452	187	518	0.0929339	0.817568	3462	212.5	0.375335	0.795455	197	0.0751	0.4087	120	0.83131	0	0.125	0	1018	NM_178273	Q9UKJ1	Paired immunoglobulin-like type 2 receptor alpha	PILRA
23	4U5W	B	163	1.86	3055	9606	0005524#0004715#0001784#0004713#0005102#0004714	0005901#0042995#0005856#0005829#0031234#0005925#0005794#0043231#0005764#0005634#0005886#0030133	0007155#0030154#0019221#0038096#0006954#0045087#0002758#0007229#0060333#0043299#0002522#0031663#0007498#0043066#0002862#0018108#2000251#0030838#0008284#0046777#0006468#0008360#0050690#0051090#0050727#0050764#0071801#0045728#0007169	0.0262216	0.82951	0.00149477	SH2	13	0.00451977	0.275862	1741	1	0.000873362	0.5	1143	209	0.0923965	0.888889	931	0	-1	-1	-1	0	-1	-1	-1	0	-1	-1	-1	0.0808	0.2988	163	0.83131	0	0	0	-	-	P08631	Tyrosine-protein kinase HCK	HCK
24	1Q31	B	226	2.7	1502321	12227	0005524#0004197#0004386#0016818#0003723#0003968#0008236#0005198	0019029	0018144#0006351#0039694	0.0023736	0.722257	0.482301	Peptidase-S30	94	0.0862852	0.27832	2279	0	0	0	1210	399.5	0.147257	0.894737	868	0	-1	-1	-1	4139	0.285491	0.811779	6229	0	-1	-1	-1	0.0786	0.2446	226	0.858599	0	0	0	9494	NC_001555	P04517	Genome polyprotein	#
25	1S7T	A	276	2.3	14972	10090	0030881#0042610#0042605#0042277#0044877#0005102#0042608#0046977#0062061	0009986#0005783#0070971#0009897#0005615#0005794#0005797#0071556#0042824#0042612#0030670#0005886	0002485#0002476#0042590#0042742#0006955#0048839#0010977#0001916	0.00137671	0.846433	0.384298	Ig-like-C1-type	5	0.061674	0.3	1082	0	0	0	1259	455.5	0.174618	0.867299	837	0	-1	-1	-1	0	-1	-1	-1	0	-1	-1	-1	0.1068	0.272	276	0.854952	0	0	0	-	-	P01901	H-2 class I histocompatibility antigen, K-B alpha chain	H2-K1
26	1RIF	A	282	2	1258733	10665	0005524#0003677#0003678#0004386	#	#	0.115743	0.702891	0.00299401	Helicase-ATP-binding	47.5	0.0879433	0.275556	960	0	0	0	1265	358.5	0.131769	0.929936	951	0	-1	-1	-1	1946.5	0.320371	0.798125	2386	0	-1	-1	-1	0.1146	0.2947	282	0.831552	0	0	0	168903	NC_000866	P20703	ATP-dependent DNA helicase uvsW	uvsW
27	6H6L	G	88	2.5	246746	10090	0097001#0005136#0001786#0004888#0001618	0016021#0005886	0035772#2000426#0033004#0034125#0030316#2000427#1902216#0035666	0.00262803	0.929852	0.0894309	Ig-like-V-type	20.5	0.0186542	0.256881	1392	1	0.000932836	0.5	1070	164.5	0.062	0.837838	926	0	-1	-1	-1	0	-1	-1	-1	0	-1	-1	-1	0.0647	0.4309	88	0.780831	0	0.125	0	-	-	Q6SJQ7	CMRF35-like molecule 1	Cd300lf
28	3MV9	A	276	2.7	3106	9606	0051087#0042605#0005102#0046977	0009986#0031901#0005783#0012507#0070062#0005794#0000139#0071556#0005887#0016020#0042612#0030670#0005886#0055038#0030667	0002250#0002486#0002479#0002480#0002474#0006952#0016045#0006955#0060333#0043312#0001916#0042270#2001198#0050776#0032655#0032675#0002667#0060337#0016032	0.00196729	0.833237	1.18954	Ig-like-C1-type	18	0.0506608	0.252747	1089	1	0.000795545	0.5	1255	361.5	0.155493	0.902703	889	27	0.0679245	0.857143	244	790	0.16866	0.754738	3117	192	0.337054	0.729469	241	0.1182	0.3035	276	0.86014	0	0	0	1536	NM_005514	P01889	HLA class I histocompatibility antigen, B alpha chain	HLA-B
29	4GJT	B	114	3.1	81607	9606	0042802#0001618	0005912#0070062#0016021#0005886	0034332#0007157#0007156	0.00247576	0.851564	0.283525	Ig-like-V-type	20.5	0.0865385	0.271462	921	0	0	0	1097	198.5	0.0707965	0.9	937	173.5	0.386364	0.777143	177	1097	0.237944	0.765354	2815	235.5	0.0817757	0.777778	1532	0.1114	0.2198	112	-1	0.5	0.125	0	3458	NM_030916	Q96NY8	Nectin-4	NECTIN4
30	4D8D	A	57	2.52	2534	9606	0043014#0005524#0042609#0042610#0097718#0019899#0046875#0070851#0042802#0044325#0046872#0004715#0051428#0043548#0016004#0043274#0004713#0005102#0042608#0048156#0050321#0004714#0031802	0005884#0044297#0005829#0030425#0005768#0031234#0097386#0098978#0045121#0005739#0005634#0097038#0048471#0005886#0014069#0099092#0098685	0050798#0002250#0007411#0007596#0006816#0030154#1904646#1905430#1905232#0071375#0036120#0071560#0019221#0048813#0097062#0050966#0048013#0038096#0007631#0030900#0003015#0045087#0035556#0007612#0050900#0000165#0050804#1902951#2001240#0010629#0010730#0002862#0043524#1903202#0042177#0031397#0001764#0018108#0030168#2001056#0043123#1901216#0010976#1903997#0014068#0051897#1905477#1900182#0090314#0042531…	0.00256389	1.03797	0.133672	SH3	54.5	0.0869565	0.27907	950	0	0	0	1040	100.5	0.041456	0.803922	938	0	-1	-1	-1	0	-1	-1	-1	0	-1	-1	-1	0.0352	0.3747	57	0.79771	0.5	0	0	-	-	P06241	Tyrosine-protein kinase Fyn	FYN
31	1B0R	A	269	2.9	3105	9606	0030881#0042610#0042605#0003723#0005102#0042608#0046977#0062061	0009986#0031901#0005783#0070971#0005789#0012507#0070062#0005794#0005797#0000139#0071556#0005887#0016020#0042824#0042612#0030670#0005886#0055038	0019731#0019885#0002485#0002486#0042590#0002479#0002480#0002474#0036037#0050830#0016045#0006955#0060333#2001187#2000566#0032729#2000568#0002726#0001916#0042270#0016567#0050776#0001913#0002419#0050852#0060337#0016032	0.0020047	0.866632	0.332008	Ig-like-C1-type	8.5	0.0603053	0.240854	982	1	0.000799361	0.5	1249	456.5	0.176753	0.867925	829	26.5	0.043956	0.857143	259	764.5	0.175276	0.75	3056	249	0.353604	0.785	244	0.1081	0.281	269	0.853053	0	0	0	1535	NM_002116	P04439	HLA class I histocompatibility antigen, A alpha chain	HLA-A
32	2BBZ	D	190	3.8	1487017	10280	0004197	0030430#0042025	0060545#0019050#0039521#0039644	0.250425	0.946815	0	DED-2	23	0.0426026	0.246637	1068	6	0.0017094	0.666667	1167	397.5	0.129159	0.874172	871	0	-1	-1	-1	614.5	0.125767	0.773585	3276	0	-1	-1	-1	0.0846	0.2889	190	0.722684	0	0	0	190289	NC_001731	Q98325	Viral CASP8 and FADD-like apoptosis regulator	MC159L
[truncated: 1 more columns]

## Sheet: 6VXX-A-RBD
	pdbId	chainId	chainLength	resolution	geneId	taxonomy	molecularFunction	cellularComponent	biologicalProcess	b-phipsi	w-rdist	t-alpha	domain	1D-score	1D-identity	1D-identity-ng	1D-identity-gaps	1DPDB-score	1DPDB-identity	1DPDB-identity-ng	1DPDB-identity-gaps	2D-score	2D-identity	2D-identity-ng	2D-identity-gaps	5UTR-score	5UTR-identity	5UTR-identity-ng	5UTR-identity-gaps	CDS-score	CDS-identity	CDS-identity-ng	CDS-identity-gaps	3UTR-score	3UTR-identity	3UTR-identity-ng	3UTR-identity-gaps	3D-score	3D-score-cand	length	chemSim	molecularFunctionSim	cellularComponentSim	biologicalProcessSim	geneLength	refSeqId	uniprotId	proteinName	geneName
0	6VXX	A	972	2.8	43740568	2697049	0046789#0042802	0030666#0005788#0005793#0044173#0020002#0016021#0019031#0055036	0075509#0039654#0019064#0009405#0046813#0039587#0039502#0046718#0019082#0019081	0	0	0	RBD																																		#	#	#
1	5W9L	J	726	4.8	#	1263720	#	0044173#0020002#0016021#0019031#0055036	0075509#0039654#0019064#0009405#0046813	0.00344592	0.323229	0	BetaCoV-S1-CTD	1564	0.299175	0.37116	282	0	0	0	1709	1070	0.307446	0.834783	789	0	-1	-1	-1	0	-1	-1	-1	0	-1	-1	-1	0.4026	0.821	726	-1	0	0.625	0.5	-	-	W5ZZF5	Spike glycoprotein	S
2	6SUQ	A	2134	3.7	1502321	12227	0005524#0004197#0004386#0016818#0003723#0003968#0008236#0005198	0019029	0018144#0006351#0039694	0.0147225	0.584186	0	Peptidase-S30	94	0.0862852	0.27832	2279	5	0.000320718	1	3117	0	-1	-1	-1	0	-1	-1	-1	4139	0.285491	0.811779	6229	0	-1	-1	-1	0.2552	0.1351	2134	0.857508	0	0	0	9494	NC_001555	P04517	Genome polyprotein	#
3	6E5U	A	339	3.8	10482	9606	0003729#0003723	0005737#0010494#0005829#0042405#0005643#0016607#0005654#0005634	0006406#0016973#0006405#0016032	0.0172734	0.773548	0	NTF2	32	0.0420926	0.305677	1434	5	0.00075643	1	1321	431	0.163247	0.905941	919	74.5	0.188612	0.779412	213	1685.5	0.312947	0.779963	2428	195	0.331683	0.783626	233	0.1228	0.266	38	-1	0	0	0	2290	NM_006362	Q9UBU9	Nuclear RNA export factor 1	NXF1
4	4FZB	H	179	2.59	918188	10506	0050660#0050797	#	0006231#0006235#0032259	0.0788872	0.305261	0	ThyX	25.5	0.0441176	0.28934	1095	1	0.000860585	0.5	1160	397.5	0.13215	0.893333	864	0	-1	-1	-1	674.5	0.123006	0.81431	3299	0	-1	-1	-1	0.0763	0.291	179	0.829174	0	0	0	330611	NC_000852	O41156	Probable flavin-dependent thymidylate synthase	A674R
5	6NIL	A	177	3.9	200316	9606	0004126#0047844#0042802#0003723#0008270	0030895#0005737#0005634#0000932#1990904	0016553#0016554#0051607#0070383#0080111#0045087#0045869#0010529#0045071#0048525#0002230	0.0414977	0.787699	0	CMP-dCMP-type-deaminase-2	27	0.0636566	0.291525	1056	0	0	0	1161	250	0.0931559	0.899083	943	0	-1	-1	-1	0	-1	-1	-1	0	-1	-1	-1	0.0741	0.2711	177	0.82976	0.5	0	0	-	-	Q8IUX4	DNA dC->dU-editing enzyme APOBEC-3F	APOBEC3F
6	6NYP	A	102	2.7	151888	9606	0038023	0005887#0005886	0002250#0002768#0031295	0.0224353	0.919067	0	Ig-like-V-type	31	0.0319375	0.294118	1256	0	0	0	1085	242.5	0.0893401	0.88	885	0	-1	-1	-1	0	-1	-1	-1	0	-1	-1	-1	0.0678	0.3966	102	0.820877	0	0	0	-	-	Q7Z6A9	B- and T-lymphocyte attenuator	BTLA
7	4N0O	G	393	2.65	921339	299386	0005524#0004197#0003678#0016817#0003723#0003724#0003968#0004252#0070008#0004843#0008270	0033644#0042025#0044220#0016021	0039648#0039579#0039502#0006351#0019082#0039694	0.0214324	0.658778	0.00171233	Peptidase-C33	68.5	0.0713106	0.317402	2816	0	0	0	1379	294	0.155348	0.910448	977	0	-1	-1	-1	3299	0.392278	0.776381	2960	0	-1	-1	-1	-1	-1	0.807147	0	0.125	0.2	12704	NC_002532		P19811	Replicase polyprotein 1ab	rep
8	2CJR	F	112	2.5	1489678	694009	0042802#0003723	0044172#0044177#0044220#0019028#0019013	0019082#0019081	0.0825902	0.753327	0	CoV-N-CTD	16.5	0.0648216	0.276398	1051	2	0.00183318	0.5	1087	108.5	0.0593963	0.897059	959	1063	0.885185	0.92278	11	230	0.0433081	0.821782	3631	1064	0.223834	0.981818	745	0.0591	0.3113	111	0.819808	0.5	0	0.2	29751	NC_004718	P59595	Nucleoprotein	N
9	6XAA	B	75	2.7	7314	9606	0031386#0031625	0005737#0005829#0030666#0005789#0044322#0010008#0070062#0005615#0043657#0005741#0005739#0043005#0043025#0005654#0005634#0005886#0031982	0000187#0035973#1990000#0031145#0019221#0002753#0042769#1904380#0016197#0097009#0070987#0042276#0060613#0008585#0007144#0070911#0021888#0007249#0070498#0036297#0075733#0007254#0007141#0061024#0047497#0019941#0052031#0002755#0002756#0043066#0000122#0030512#0048812#0070423#0000715#0000717#0006297#0033683#0006296#0006294#0043065#1902255#0051092#1902527#0031398#0045944#0036388#0016579#0008104#0000209…	0.0187571	1.03718	0	Ubiquitin-like-1	22	0.0298285	0.248447	1180	0	0	0	1058	144	0.0458624	0.836364	948	92	0.239852	0.691489	177	642	0.117213	0.7962	3354	162.5	0.36965	0.826087	142	0.051	0.3783	75	0.70607	0	0.125	0.1	933	NM_018955	P0CG47	Polyubiquitin-B	UBB
10	6J62	A	150	2.49	100038882	10090	0005178#0031386#0031625	0005737#0022627#0005576#0005634	0042742#0051607#0007229#0032020#0019941#0031397#0060339#0045071#0030501#0045648#0032729#0032733#0032649#0009617#0034340	0.0180289	1.04533	0	Ubiquitin-like-2	30.5	0.0293663	0.271429	1154	0	0	0	1133	249.5	0.105836	0.877049	889	0	-1	-1	-1	0	-1	-1	-1	0	-1	-1	-1	0.0789	0.2985	150	0.828115	0	0	0	-	-	Q64339	Ubiquitin-like protein ISG15	Isg15
11	1DYL	D	149	9	922351	11033	0003723#0004252#0005198	0044174#0042025#0020002#0016021#0039619#0019031#0055036	0075512#0039654#0019068#0019062	0.0763279	0.836188	0	Peptidase-S3	32.5	0.0818505	0.288014	1408	1	0.000884956	0.5	1128	255	0.0959843	0.882883	910	0	-1	-1	-1	2638.5	0.404959	0.765917	2338	0	-1	-1	-1	0.0685	0.284	149	-1	0	0.5	0.1	11442	NC_003215	P03315	Structural polyprotein	#
12	6E5U	B	138	3.8	29107	9606	0031267	0005737#0005829#0005643#0044613#0016607#0005654	0006406#0006913#0006606	0.00264133	0.844082	0.0173913	NTF2	28	0.0303502	0.304688	1157	5	0.000892857	1	1119	302.5	0.0932287	0.931373	917	0	-1	-1	-1	0	-1	-1	-1	0	-1	-1	-1	0.1228	0.266	38	-1	0	0	0	-	-	Q9UKK6	NTF2-related export protein 1	NXT1
13	6THG	J	136	4.07	1947	9606	0046875	0005737#0070062#0005887#0045121#0005634#0005886#0045202	0007411#0007155#0007267#0009880#0048013#0001755#0042102#0031295	0.0183569	0.855183	0.00171233	Ephrin-RBD	22.5	0.0130124	0.243902	1455	0	0	0	1119	166	0.08	0.87234	931	214	0.208071	0.723684	565	860.5	0.17702	0.776301	3057	264.5	0.109365	0.802885	1319	0.0722	0.3296	136	0.998722	0	0	0	3303	NM_004429	P98172	Ephrin-B1	EFNB1
14	6XH3	A	88	2.35	6626	9606	0042802#0003723#0030619#1990446	0005654#0005681#0005685	0000398#1900363	0.0361387	1.02923	0	RRM-1	22.5	0.0459337	0.268722	1101	0	0	0	1071	141	0.0585317	0.936508	945	148	0.33642	0.741497	177	702	0.141153	0.759563	3207	131	0.262537	0.794643	227	0.0546	0.3469	88	0.714377	0.5	0	0	1277	NM_004596	P09012	U1 small nuclear ribonucleoprotein A	SNRPA
15	5C6K	A	165	1.9	1261534	10679	0003677#0016787#0016740	#	0015074#0006310#0075713#0046718#0044826	0.0772386	0.712698	0.0017094	Tyr-recombinase	22.5	0.045747	0.303318	1188	0	0	0	1148	318	0.0972089	0.926606	930	0	-1	-1	-1	1029	0.170689	0.791375	3120	0	-1	-1	-1	0.0731	0.2824	165	0.830671	0	0	0.1	33593	NC_001895	P36932	Integrase	int
16	1VQ2	A	173	2.2	1258669	10665	0004132#0008270	#	0009165#0006220	0.0363187	0.754638	0.00171233	CMP-dCMP-type-deaminase	33.5	0.039725	0.33121	1152	0	0	0	1157	225.5	0.0879017	0.939394	959	0	-1	-1	-1	670	0.108164	0.806142	3362	0	-1	-1	-1	0.0632	0.2493	173	0.807672	0	0	0	168903	NC_000866	P16006	Deoxycytidylate deaminase	CD
17	1S9H	A	268	2.4	4192013	648242	0005524#0003678#0016787	#	0006260#0039645#0039665#0039592#0039693#0099008	0.0442122	0.744052	0.00171233	SF3-helicase	63	0.0634278	0.287462	1155	0	0	0	1251	391	0.140741	0.888889	909	0	-1	-1	-1	1392.5	0.264677	0.7781	2675	0	-1	-1	-1	0.1021	0.2701	268	0.83461	0	0	0	4679	NC_001401	P03132	Protein Rep68	Rep68
18	3RT3	B	153	2.01	9636	9606	0005178#0031386#0031625	0005737#0005829#0022627#0005576#0005654#0005634	0042742#0051607#0007229#0032020#0019941#0031397#0032480#0060339#0045071#0030501#0045648#0032729#0032733#0032649#0034340#0009615#0019985#0060337#0016032	0.0205154	1.0371	0.0017094	Ubiquitin-like-2	24	0.0268611	0.259259	1168	0	0	0	1136	235.5	0.102463	0.859504	894	106	0.213235	0.828571	202	405.5	0.0860961	0.780886	3462	78	0.204348	0.770492	169	0.0705	0.2723	153	0.819515	0	0	0	637	NM_005101	P05161	Ubiquitin-like protein ISG15	ISG15
19	5H7G	B	122	1.85	604	9606	0003682#0031490#0003700#0001227#0042802#0001161#0046872#0000978#0043565#1990837	0005794#0005730#0005654#0005634	0030036#0030183#0000902#0006974#0019221#0048821#0002467#0006954#0002903#0030308#0008285#0001953#2000773#0048294#0032764#1903464#0045746#0035024#0045629#0000122#0045892#0043065#0030890#0051272#0031065#0045666#0045591#0008104#0042981#0045595#0042127#0001817#0002634#0043087#0050776#0002682#0050727#0043380#0006357#0007266#0007283#0042092	0.0555332	1.00683	0	BTB	25	0.120404	0.282095	795	5	0.000905797	1	1103	259	0.0851485	0.905263	915	0	-1	-1	-1	0	-1	-1	-1	0	-1	-1	-1	0.0613	0.2849	122	0.727331	0.5	0	0	-	-	P41182	B-cell lymphoma 6 protein	BCL6
20	1M9C	B	163	2	5478	9606	0016018#1904399#0005178#0003755#0003723#0051082#0046790	0005737#0005829#0070062#0005576#0005615#1904813#0005925#0043231#0016020#0005634#0032991#0034774#0031982	0000187#0032148#0006915#0060352#0034599#0042118#0044409#0075713#0019064#0035722#0030595#0050900#0034389#1902176#0061944#0006469#0001933#0032873#1903901#0030593#0043312#0030168#0070527#0051092#0035307#0001934#0050714#0045070#0006457#0000413#2001233#0045069#0006278#0019061#0019058#0019076#0019068	0.0965854	0.870991	0	PPIase-cyclophilin-type	37.5	0.035249	0.345865	1172	0	0	0	1146	255.5	0.110893	0.889764	892	46	0.101449	0.848485	243	533	0.0896287	0.843373	3490	205	0.0927655	0.757143	1504	0.072	0.2916	163	0.82888	0	0	0.1	2237	NM_021130	P62937	Peptidyl-prolyl cis-trans isomerase A	PPIA
21	3KS8	B	124	2.4	955189	386032	0003723	0030430#0019012	0039724#0039557#0039723#0039722	0.0649913	0.862621	0.0017094	VP35-IID	40.5	0.0561883	0.259649	1032	0	0	0	1107	231.5	0.0720545	0.925	947	58	0.135531	0.787234	226	1052	0.168262	0.793349	3128	0	-1	-1	-1	0.076	0.3882	124	0.832274	0	0	0	18891	NC_004161	Q8JPY0	Polymerase cofactor VP35	VP35
22	1HHT	Q	664	2.9	956436	10879	0046872#0000166#0003723#0050265#0003968	0019012	0006351#0039694	0.0763662	0.275751	0.0222222	RdRp-catalytic	37.5	0.0997892	0.275728	908	0	0	0	1647	813.5	0.269742	0.9375	911	0	-1	-1	-1	1672.5	0.317576	0.772861	2430	0	-1	-1	-1	-1	-1	0.832723	0	0	0	6374	NC_003715		P11124	RNA-directed RNA polymerase	P2
23	2HAH	A	112	1.7	1489989	11674	0004190#0003677#0004170#0004533#0000287#0003964#0004523#0008270	#	0015074#0006310#0006226#0046081#0075713#0046718#0044826	0.0020306	0.964221	0.477273	Peptidase-A2	18.5	0.048105	0.292035	1719	0	0	0	1095	255	0.0926485	0.901961	891	0	-1	-1	-1	2857	0.408949	0.779531	2125	0	-1	-1	-1	0.0552	0.3369	112	0.77943	0	0	0.1	9474	NC_001482	P16088	Pol polyprotein	pol
24	2YPK	A	274	1.95	3106	9606	0051087#0042605#0005102#0046977	0009986#0031901#0005783#0012507#0070062#0005794#0000139#0071556#0005887#0016020#0042612#0030670#0005886#0055038#0030667	0002250#0002486#0002479#0002480#0002474#0006952#0016045#0006955#0060333#0043312#0001916#0042270#2001198#0050776#0032655#0032675#0002667#0060337#0016032	0.0307426	0.957612	0.00171233	Ig-like-C1-type	18	0.0506608	0.252747	1089	1	0.000796813	0.5	1253	429	0.176414	0.859813	829	27	0.0679245	0.857143	244	790	0.16866	0.754738	3117	192	0.337054	0.729469	241	0.1064	0.278	274	0.851198	0	0	0	1536	NM_005514	P01889	HLA class I histocompatibility antigen, B alpha chain	HLA-B
25	2W9L	K	123	2.91	1525	9606	0008013#0050839#0086082#0071253#0042802#0005178#0030165#0005102#0001618	0001669#0005912#0016327#0016323#0005923#0044297#0030054#0005911#0005737#0005576#0005615#0030175#0030426#0005887#0014704#0045121#0031594#0043005#0005654#0005886#0032991	0031532#0086067#0086072#0048739#0045216#0051607#0010669#0046629#0008354#0007507#0007157#0034109#0050900#0007005#0030593#0098904#0050776#0070633	0.0387859	0.892942	0.00171233	Ig-like-C2-type-1	48	0.0599854	0.302583	1096	0	0	0	1106	274	0.0908184	0.875	898	0	-1	-1	-1	0	-1	-1	-1	0	-1	-1	-1	0.0842	0.4305	123	0.854313	0.5	0	0	-	-	P78310	Coxsackievirus and adenovirus receptor	CXADR
26	4N9F	s	95	3.3	6923	9606	0031625	0031462#0031466#0005829#0070449#0005654#0030891	0032436#0043687#0016567#0065003#0061418#0006366#0006368#0016032	0.0184686	1.04449	0.00171233	Ubiquitin-like	36	0.0248062	0.316832	1189	0	0	0	1078	0	-1	-1	-1	44	0.102941	0.823529	238	420.5	0.0758463	0.78628	3550	75.5	0.189873	0.9	187	0.1124	0.28	170	-1	0	0	0	585	NM_207013	Q15370	Elongin-B	ELOB
27	4M0W	B	76	1.4	286839	9913	0046872#0031386#0003735#0031625	0005737#0022627#0005634	0019941#0016567#0006412	0.0225455	1.02751	0.00171233	Ubiquitin-like	17.5	0.0185759	0.175182	1155	0	0	0	1059	131	0.0448654	0.803571	947	0	-1	-1	-1	0	-1	-1	-1	0	-1	-1	-1	0.0518	0.3796	76	0.708812	0	0	0	-	-	P62992	Ubiquitin-40S ribosomal protein S27a	RPS27A
28	6DE7	B	129	4.12	155971	11706	0042802#0005198	0044175#0020002#0016021#0019031#0019012#0055036	0090527#0075512#0044409#0039654#0019064#0030683#1903905#1903908#1903911#0002223#0019058#0019082#0019068#0019062	0.152618	0.261307	0.0540541	GP41	45.5	0.122865	0.306056	911	0	0	0	1113	328	0.0905512	0.948454	919	0	-1	-1	-1	0	-1	-1	-1	0	-1	-1	-1	0.0706	0.3932	208	-1	0.5	0.5	0.3	-	-	Q2N0S7	Envelope glycoprotein gp160	env
29	6G1X	A	648	3.93	71586	10090	0005524#0003677#0003725#0016787#0042802#0043021#0003724#0003727#0008270	0005737#0005634	0071360#0051607#0045087#0039530#0032727#0032728#0032755#0060760#0032760#0016925#0009615	0.0953328	0.279918	0.107692	Helicase-C-terminal	41	0.0688149	0.269807	1364	2.5	0.0030581	0.714286	1628	706.5	0.225095	0.905199	988	0	-1	-1	-1	0	-1	-1	-1	0	-1	-1	-1	0.1614	0.2184	648	0.832286	0.5	0	0	-	-	Q8R5F7	Interferon-induced helicase C domain-containing protein 1	Ifih1
30	3L26	B	123	2.4	911827	128952	0003723	0030430#0019013	0010629#0060965#0033235#0039505#0046775#0039724#0039557#0039613#0039723#0039722#0039501#0044414	0.0573258	0.874189	0.00171233	VP35-IID	48.5	0.0661094	0.292929	1019	1	0.000905797	0.5	1102	223.5	0.0701754	0.9	946	60.5	0.157895	0.777778	212	1063	0.184237	0.808676	3047	264	0.198601	0.743455	524	0.0673	0.3399	123	0.81746	0	0	0	18959	NC_002549	Q05127	Polymerase cofactor VP35	VP35
31	1EFN	C	57	2.5	2534	9606	0043014#0005524#0042609#0042610#0097718#0019899#0046875#0070851#0042802#0044325#0046872#0004715#0051428#0043548#0016004#0043274#0004713#0005102#0042608#0048156#0050321#0004714#0031802	0005884#0044297#0005829#0030425#0005768#0031234#0097386#0098978#0045121#0005739#0005634#0097038#0048471#0005886#0014069#0099092#0098685	0050798#0002250#0007411#0007596#0006816#0030154#1904646#1905430#1905232#0071375#0036120#0071560#0019221#0048813#0097062#0050966#0048013#0038096#0007631#0030900#0003015#0045087#0035556#0007612#0050900#0000165#0050804#1902951#2001240#0010629#0010730#0002862#0043524#1903202#0042177#0031397#0001764#0018108#0030168#2001056#0043123#1901216#0010976#1903997#0014068#0051897#1905477#1900182#0090314#0042531…	0.0384989	1.10951	0.0017094	SH3	54.5	0.0869565	0.27907	950	0	0	0	1040	102	0.039196	0.866667	950	0	-1	-1	-1	0	-1	-1	-1	0	-1	-1	-1	0.0362	0.3586	57	0.79361	0.5	0	0	-	-	P06241	Tyrosine-protein kinase Fyn	FYN
32	6P3E	N	246	5.4	2703487	10710	#	0030430#0098026	0099001#0098003	0.0550184	0.963581	0.00171233	BIG2	27	0.0432099	0.251121	1073	1	0.000814996	0.5	1225	406	0.1625	0.89418	851	0	-1	-1	-1	659	0.121365	0.789474	3347	0	-1	-1	-1	0.0984	0.2727	246	-1	0	0	0	48502	NC_001416	P03733	Tail tube protein	V
33	1OUQ	F	322	3.2	2777477	10678	0003677	#	0015074#0006310	0.235416	0.925476	0.00171233	Core-binding-CB	26.5	0.0589135	0.249191	998	5	0.000766871	1	1303	600.5	0.172131	0.913043	891	0	-1	-1	-1	1005	0.174743	0.799082	3112	0	-1	-1	-1	-1	-1	0.831013	0	0	0	94800	NC_005856		P06956	Recombinase cre	cre
34	2BBZ	A	190	3.8	1487017	10280	0004197	0030430#0042025	0060545#0019050#0039521#0039644	0.261881	1.03942	0.0017094	DED-1	23	0.0426026	0.246637	1068	6	0.0017094	0.666667	1167	388.5	0.12818	0.86755	871	0	-1	-1	-1	614.5	0.125767	0.773585	3276	0	-1	-1	-1	0.0807	0.2865	190	0.722684	0	0	0	190289	NC_001731	Q98325	Viral CASP8 and FADD-like apoptosis regulator	MC159L
[truncated: 1 more columns]

## Sheet: 6VXX-A-BetaCoV-S1-CTD
	pdbId	chainId	chainLength	resolution	geneId	taxonomy	molecularFunction	cellularComponent	biologicalProcess	b-phipsi	w-rdist	t-alpha	domain	1D-score	1D-identity	1D-identity-ng	1D-identity-gaps	1DPDB-score	1DPDB-identity	1DPDB-identity-ng	1DPDB-identity-gaps	2D-score	2D-identity	2D-identity-ng	2D-identity-gaps	5UTR-score	5UTR-identity	5UTR-identity-ng	5UTR-identity-gaps	CDS-score	CDS-identity	CDS-identity-ng	CDS-identity-gaps	3UTR-score	3UTR-identity	3UTR-identity-ng	3UTR-identity-gaps	3D-score	3D-score-cand	length	chemSim	molecularFunctionSim	cellularComponentSim	biologicalProcessSim	geneLength	refSeqId	uniprotId	proteinName	geneName
0	6VXX	A	972	2.8	43740568	2697049	0046789#0042802	0030666#0005788#0005793#0044173#0020002#0016021#0019031#0055036	0075509#0039654#0019064#0009405#0046813#0039587#0039502#0046718#0019082#0019081	0	0	0	BetaCoV-S1-CTD																																		#	#	#
1	4K6T	A	186	2	#	52275	0046872	0042025#0019028	0098671#0007155#0046718	0.00545071	0.205589	0	Adeno-knob	64	0.0580694	0.246795	1014	0	0	0	1169	276.5	0.133268	0.865385	857	0	-1	-1	-1	0	-1	-1	-1	0	-1	-1	-1	0.0762	0.2826	186	0.85913	0	0	0.1	-	-	Q64823	Fiber	L5
2	5A9K	A	272	19	1489019	337052	0005524#0003677#0003678#0016817	0042025	0006260	0.0273371	0.263196	0	SF3-helicase	33.5	0.0532051	0.261006	1242	0	0	0	1257	423	0.141144	0.884393	911	0	-1	-1	-1	1829	0.308223	0.793409	2484	0	-1	-1	-1	0.0991	0.2632	272	0.819782	0	0	0	7945	NC_001522	P03116	Replication protein E1	E1
3	3P9H	A	141	1.8	7251	9606	0048306#0003677#0030374#0042803#0044877#0003714#0043130#0031625#0046790	0005737#0005829#0005769#0031901#0005768#0010008#0000813#0070062#0090543#0043657#0005770#0031902#0005815#0005771#0005730#0005886	0097352#0007050#0051301#0016197#0008333#1990182#0006858#0075733#0030216#0016236#0036258#0008285#0042059#0007175#0000122#1903543#2000397#1903774#1902188#0006513#0015031#0001558#1903551#0043405#0043162#0046755#0039702#0019058	0.00892638	0.353696	0.00180832	UEV	26	0.0551124	0.267606	1095	5	0.00088968	1	1123	237	0.0806608	0.864583	933	87	0.224832	0.72043	205	1199	0.211271	0.805395	2919	171.5	0.322289	0.810606	200	0.0756	0.3193	141	0.837254	0	0	0	1534	NM_006292	Q99816	Tumor susceptibility gene 101 protein	TSG101
4	2NV9	C	367	1.95	917923	10506	0003824	#	0006596	0.0124631	0.693528	0	Orn-DAP-Arg-deC	57	0.0634218	0.297578	1067	8.5	0.00746269	0.833333	1328	525	0.169163	0.884793	918	0	-1	-1	-1	1202	0.186105	0.777778	3033	0	-1	-1	-1	0.1265	0.2662	367	0.842009	0	0	0	330611	NC_000852	Q84527	Arginine/Ornithine decarboxylase	A207R
5	6E5U	H	138	3.8	29107	9606	0031267	0005737#0005829#0005643#0044613#0016607#0005654	0006406#0006913#0006606	0.000790282	0.447514	0.0253165	NTF2	28	0.0303502	0.304688	1157	5	0.000892857	1	1119	290.5	0.0910872	0.93	921	0	-1	-1	-1	0	-1	-1	-1	0	-1	-1	-1	0.1228	0.266	38	-1	0	0	0	-	-	Q9UKK6	NTF2-related export protein 1	NXT1
6	5GYQ	A	169	2.1	4836012	694006	#	0044173#0020002#0016021#0019031#0055036	0075509#0039654#0019064#0009405#0046813	0.0134557	0.085748	0.045208	BetaCoV-S1-NTD	1709.5	0.313996	0.370719	211	5	0.00086881	1	1150	254.5	0.113392	0.899225	894	296	0.472843	0.822222	133	4233	0.483252	0.765203	1727	297.5	0.47079	0.805882	121	0.1489	0.7271	169	0.954268	0	0.625	0.5	29114	NC_009021	A3EXG6	Spike glycoprotein	S
7	7JJC	D	166	2.36	8829	9606	0015026#0019955#0019838#0005096#0008201#0046872#0019901#0017154#0038085#0005021	0030424#0009986#0031410#0005829#0005769#0005615#0005925#0098978#0030426#0016021#0031966#0005883#0043005#0043025#0005886#0043235#0002116#0097443	0031532#0001525#0060978#0009887#0048844#0048846#0007411#0007413#0060385#0150020#0150018#0001569#0021785#0002042#0007267#0035729#0035924#0071679#0060982#0060666#1904835#0035767#0043542#0097102#0021612#1903375#0021828#0048012#0007229#0097475#0048843#2001237#0043524#0021675#1901166#0001764#0038189#1905040#0003148#0048008#0050918#2000251#0048842#0090050#0060301#0010595#0001938#0070374#0051491#0051894…	0.029795	0.509125	0.00180832	F5-8-type-C-1	62	0.156807	0.277427	610	0	0	0	1138	301	0.0996094	0.894737	910	179	0.348285	0.77193	208	2502	0.400138	0.78146	2128	251	0.0619231	0.759434	2388	0.0807	0.3255	166	0.85696	0	0.125	0	5640	NM_003873	O14786	Neuropilin-1	NRP1
8	7CZF	D	158	3.2	1969	9606	0005524#0045296#0019838#0004714#0005005#0001618	0009986#0005925#0005887#0030027#0031258#0031256#0043005#0005886#0043235#0032587#0070160	0090630#0048320#0007411#0002043#0046849#0060444#0046058#0007155#0060326#0016477#0048870#0050830#0048013#0006954#0008630#0030216#0070309#0033598#0007275#0016525#0032682#1901491#0051898#0021915#0060035#0014028#0001649#0030316#1904238#1903348#0033674#1903078#0036342#0043491#0072659#0045765#0043535#0033628#0070372#0010591#0070848#0001501#0007169#0001570	0.0239313	0.0887137	0.00361664	Eph-LBD	58	0.11728	0.291022	957	1	0.000877193	0.5	1138	322	0.0980583	0.901786	918	118	0.295918	0.805556	186	1980	0.366916	0.755777	2339	176.5	0.155943	0.752632	727	0.0951	0.399	115	-1	0	0	0	3946	NM_004431	P29317	Ephrin type-A receptor 2	EPHA2
9	4HUX	A	273	2.2	14964	10090	0030881#0042610#0042605#0042277#0044877#0005102#0042608#0046977#0062061	0009986#0005783#0070971#0009897#0005615#0005794#0005797#0071556#0042824#0042612#0030670#0005886	0002485#0002476#0006955#0010977#0001916	0.0333004	0.683558	0	Ig-like-C1-type	15.5	0.066769	0.262048	971	0	0	0	1257	478.5	0.183301	0.888372	827	0	-1	-1	-1	0	-1	-1	-1	0	-1	-1	-1	0.0969	0.2553	273	0.856869	0	0	0	-	-	P01899	H-2 class I histocompatibility antigen, D-B alpha chain	H2-D1
10	3SJV	L	100	3.1	567	9606	0042802#0042803	0005829#0031905#0031901#0005788#0012507#0009897#0070062#0005576#0005615#0005925#0005794#0000139#1990712#0016020#0042824#0042612#0030670#0005886#0055038#0035580#1904724	1990000#0019731#0019885#0002479#0002480#0002481#0002474#0061844#0071281#0071283#0071222#0071316#0050829#0050830#0045087#0060333#0055072#0006826#0007611#0052031#0090647#0050680#2000978#0050768#0010977#1900121#0043312#2000774#1904434#0032092#1900122#0048260#0002726#0001916#1904437#0051289#0042026#0050690#0045646#0050776#0034756#0003254#0046686#0042493#0002237#0001895#0033077	0.0548891	0.623644	0	Ig-like-C1-type	27.5	0.0197119	0.356164	1246	0	0	0	1082	137	0.0528893	0.885246	960	55.5	0.0698529	0.826087	249	397.5	0.0638408	0.789137	3556	195	0.263605	0.798969	394	0.0593	0.3586	100	0.853783	0.5	0.125	0	943	NM_004048	P61769	Beta-2-microglobulin	B2M
11	3FKE	B	127	1.4	911827	128952	0003723	0030430#0019013	0010629#0060965#0033235#0039505#0046775#0039724#0039557#0039613#0039723#0039722#0039501#0044414	0.0393245	0.438762	0.00181159	VP35-IID	48.5	0.0661094	0.292929	1019	0	0	0	1110	225	0.070805	0.924051	952	60.5	0.157895	0.777778	212	1063	0.184237	0.808676	3047	264	0.198601	0.743455	524	0.0594	0.2997	127	0.832274	0	0	0	18959	NC_002549	Q05127	Polymerase cofactor VP35	VP35
12	1S7Q	B	99	1.99	12010	10090	0042802#0042803	0005829#0009897#0005615#0005794#1990712#0042824#0042612#0030670#0005886	1990000#0019731#0019885#0002481#0061844#0006968#0071281#0071283#0071222#0071316#0050829#0050830#0045087#0055072#0006826#0007611#0090647#0007275#0050680#2000978#0050768#0010977#1900121#2000774#1904434#0032092#1900122#0048260#0002726#0001916#1904437#0051289#0042026#0045646#0034756#0003254#0046686#0042493#0002237#0033077	0.039593	0.644356	0.00180832	Ig-like-C1-type	27.5	0.021756	0.266667	1182	0	0	0	1082	225	0.0805639	0.898876	904	0	-1	-1	-1	0	-1	-1	-1	0	-1	-1	-1	0.0637	0.3839	99	0.854952	0.5	0	0	-	-	P01887	Beta-2-microglobulin	B2m
13	5J47	A	360	1.99	1489517	10632	0005524#0003688#0016787#0046872	0042025	0006260#0039645#0039576#0039502	0.0447382	0.0481084	0.0669078	SF3-helicase	31.5	0.0263881	0.338028	1677	0	0	0	1344	599	0.173111	0.956311	932	0	-1	-1	-1	2299.5	0.344222	0.790151	2315	0	-1	-1	-1	0.1339	0.2897	360	0.798483	0	0	0.1	5130	NC_001699	P03072	Large T antigen	#
14	1Z1J	B	306	2.8	1489680	694009	0000175#0005524#0004197#0003678#0003725#0004519#0002151#0004386#0042802#0019785#1990380#0008168#0004482#0004483#0046983#0003724#0003968#0003727#0004843#0008270	0039714#0062243#0030430#0044172#0044220#0016021	0006370#0039595#0039520#0032259#0039648#0080009#2000158#0039690#0016540#0071108#0070536#0090503#0039548#0039579#0039644#0039722#0039547#0039604#0039501#0039502#0006351#0001172#0019082#0039694#0019083	0.0352435	0.0779982	0.292948	Macro	101	0.0401154	0.273664	6212	5	0.000776398	1	1287	505	0.213242	0.835878	765	1063	0.885185	0.92278	11	4322.5	0.199897	0.807064	10233	1064	0.223834	0.981818	745	0.1266	0.3022	306	0.838751	0.5	0.125	0.2	29751	NC_004718	P0C6X7	Replicase polyprotein 1ab	rep
15	2HOF	A	309	2.4	2777477	10678	0003677	#	0015074#0006310	0.236558	0.62418	0	Core-binding-CB	26.5	0.0589135	0.249191	998	5	0.000773994	1	1291	652.5	0.178802	0.932692	877	0	-1	-1	-1	1005	0.174743	0.799082	3112	0	-1	-1	-1	0.1244	0.2932	309	0.83131	0	0	0	94800	NC_005856	P06956	Recombinase cre	cre
16	6GSI	G	200	3.75	653015	9685	#	0005923#0016021#0005886	0007155#0090557#0050892#0090559#0016032	0.0468654	0.655709	0.00180832	Ig-like-V-type-1	24.5	0.0479042	0.27234	1101	0	0	0	1183	281	0.133268	0.883871	873	0	-1	-1	-1	0	-1	-1	-1	0	-1	-1	-1	0.1437	0.226	89	-1	0	0.125	0	-	-	Q2WGK2	Junctional adhesion molecule A	F11R
17	5DOR	A	162	2.5	1261534	10679	0003677#0016787#0016740	#	0015074#0006310#0075713#0046718#0044826	0.0667262	0.0926791	0.00181159	Tyr-recombinase	22.5	0.045747	0.303318	1188	1	0.000873362	0.5	1143	308.5	0.0963391	0.917431	929	0	-1	-1	-1	1029	0.170689	0.791375	3120	0	-1	-1	-1	0.078	0.2902	162	0.830671	0	0	0.1	33593	NC_001895	P36932	Integrase	int
18	1B11	A	113	1.9	1489989	11674	0004190#0003677#0004170#0004533#0000287#0003964#0004523#0008270	#	0015074#0006310#0006226#0046081#0075713#0046718#0044826	0.00293907	0.691693	0.385965	Peptidase-A2	18.5	0.048105	0.292035	1719	0	0	0	1096	269	0.0857428	0.924731	910	0	-1	-1	-1	2857	0.408949	0.779531	2125	0	-1	-1	-1	0.0557	0.3341	113	0.777709	0	0	0.1	9474	NC_001482	P16088	Pol polyprotein	pol
19	3EPC	R	213	8	5817	9606	0050839#0038023#0001618	0005912#0009986#0005737#0005615#0005925#0016021#0005886	0034332#0007157#0007156#0045954#0002860#0050776#0042271#0060370	0.0877216	0.598665	0.00180832	Ig-like-C2-type-1	21.5	0.0127273	0.525	1610	3.5	0.00505902	0.6	1176	332	0.164671	0.850515	808	118	0.296296	0.75	196	1041.5	0.203453	0.752778	2916	300	0.0379342	0.813725	4172	0.106	0.3535	235	-1	0	0.125	0	5792	NM_006505	P15151	Poliovirus receptor	PVR
20	6P3E	K	246	5.4	2703487	10710	#	0030430#0098026	0099001#0098003	0.0589398	0.696757	0	BIG2	27	0.0432099	0.251121	1073	1	0.000814996	0.5	1225	406	0.1625	0.89418	851	0	-1	-1	-1	659	0.121365	0.789474	3347	0	-1	-1	-1	0.0984	0.2727	246	-1	0	0	0	48502	NC_001416	P03733	Tail tube protein	V
21	1VVC	A	118	-1	3707640	10254	0001848	0005576#0020002#0016021#0055036	0039573	0.162816	0.571895	0.00180832	Sushi-1	36.5	0.0449853	0.338889	1176	0	0	0	1101	144.5	0.0765408	0.810526	911	0	-1	-1	-1	851.5	0.142456	0.800574	3220	0	-1	-1	-1	0.0655	0.3478	118	0.846399	0	0.375	0	194711	NC_006998	P68638	Complement control protein C3	VACWR025
22	6VMX	F	267	3.1	3106	9606	0051087#0042605#0005102#0046977	0009986#0031901#0005783#0012507#0070062#0005794#0000139#0071556#0005887#0016020#0042612#0030670#0005886#0055038#0030667	0002250#0002486#0002479#0002480#0002474#0006952#0016045#0006955#0060333#0043312#0001916#0042270#2001198#0050776#0032655#0032675#0002667#0060337#0016032	0.026676	0.694991	0.00181159	Ig-like-C1-type	18	0.0506608	0.252747	1089	1	0.000800641	0.5	1247	401	0.160865	0.909574	875	27	0.0679245	0.857143	244	790	0.16866	0.754738	3117	192	0.337054	0.729469	241	0.0971	0.2556	267	0.858876	0	0	0	1536	NM_005514	P01889	HLA class I histocompatibility antigen, B alpha chain	HLA-B
23	3SKU	D	181	4	5818	9606	0030246#0050839#0015026#0042802#0042803#0044877#0046790#0001618	0005912#0043296#0044291#0030425#0005576#0032584#0098686#0016021#0099059#0043231#0016020#0005886	0034332#0007411#0007155#0098609#0002934#0070166#0007157#0007156#0006955#0006826#0002089#1902414#0051963#0060041#0046718#0019062	0.0507322	0.812352	0	Ig-like-C2-type-1	21.5	0.0648723	0.27566	1108	0.5	0.00517241	0.857143	1153	365	0.133929	0.849057	849	125.5	0.170667	0.790123	588	911.5	0.173413	0.789534	3123	163	0.302839	0.834783	202	0.0854	0.2497	176	-1	0.5	0.125	0.1	1909	NM_203286	Q15223	Nectin-1	NECTIN1
24	5WFI	C	76	1.85	7314	9606	0031386#0031625	0005737#0005829#0030666#0005789#0044322#0010008#0070062#0005615#0043657#0005741#0005739#0043005#0043025#0005654#0005634#0005886#0031982	0000187#0035973#1990000#0031145#0019221#0002753#0042769#1904380#0016197#0097009#0070987#0042276#0060613#0008585#0007144#0070911#0021888#0007249#0070498#0036297#0075733#0007254#0007141#0061024#0047497#0019941#0052031#0002755#0002756#0043066#0000122#0030512#0048812#0070423#0000715#0000717#0006297#0033683#0006296#0006294#0043065#1902255#0051092#1902527#0031398#0045944#0036388#0016579#0008104#0000209…	0.0181625	0.805738	0.00181159	Ubiquitin-like-1	22	0.0298285	0.248447	1180	0	0	0	1059	137	0.0607903	0.833333	915	92	0.239852	0.691489	177	642	0.117213	0.7962	3354	162.5	0.36965	0.826087	142	0.0518	0.382	76	0.708812	0	0.125	0.1	933	NM_018955	P0CG47	Polyubiquitin-B	UBB
25	6OPP	C	97	3.7	920	9606	0015026#0019899#0005201#0042802#0019865#0042011#0042012#0042289#0023026#0042803#0019901#1990782#0038023#0004888#0001618#0008270	0030669#0005769#0005788#0005789#0009897#0005887#0045121#0005886#0042101	0002250#0007155#0007166#0097011#0019221#0050829#0044409#0007167#0019064#0035397#0006955#0006948#0035723#0030225#0032507#0061024#0010524#0050850#0070374#0043123#0032743#0033674#0043410#0045657#0050731#0045860#0001934#0042102#0045893#0046598#0051924#0050690#0050863#0032355#0033280#0007165#0042110#0030217#0050852#0045058#0007169	0.00407524	0.771227	0.0813743	GP120	59.5	0.129077	0.268786	749	0	0	0	1080	175.5	0.0666667	0.893333	930	0	-1	-1	-1	0	-1	-1	-1	0	-1	-1	-1	0.1147	0.2277	389	0.833866	0.5	0.125	0.1	-	-	B3UES2	Envelope glycoprotein gp160	env
26	3GW6	F	257	2.6	3707741	344021	0016996#0042802	0098024	0098671#0098996#0044409#0008152#0019062	0.0169972	1.17065	0.00181159	Peptidase-S74	65.5	0.0896437	0.297597	1255	0	0	0	1242	398	0.142724	0.9	902	0	-1	-1	-1	2846.5	0.416612	0.78642	2157	0	-1	-1	-1	0.1208	0.3464	257	0.832056	0.5	0	0	39704	NC_007456	Q04830	Tail spike protein	#
27	5HBZ	F	211	3.1	921339	299386	0005524#0004197#0003678#0016817#0003723#0003724#0003968#0004252#0070008#0004843#0008270	0033644#0042025#0044220#0016021	0039648#0039579#0039502#0006351#0019082#0039694	0.00394134	0.837159	0.112676	Peptidase-C32	68.5	0.0713106	0.317402	2816	5	0.000838926	1	1191	276	0.13579	0.864198	869	0	-1	-1	-1	3299	0.392278	0.776381	2960	0	-1	-1	-1	0.0978	0.3105	211	0.839059	0	0.125	0.2	12704	NC_002532	P19811	Replicase polyprotein 1ab	rep
28	5HGB	A	274	2.4	3105	9606	0030881#0042610#0042605#0003723#0005102#0042608#0046977#0062061	0009986#0031901#0005783#0070971#0005789#0012507#0070062#0005794#0005797#0000139#0071556#0005887#0016020#0042824#0042612#0030670#0005886#0055038	0019731#0019885#0002485#0002486#0042590#0002479#0002480#0002474#0036037#0050830#0016045#0006955#0060333#2001187#2000566#0032729#2000568#0002726#0001916#0042270#0016567#0050776#0001913#0002419#0050852#0060337#0016032	0.0482828	0.676972	0.00181159	Ig-like-C1-type	8.5	0.0603053	0.240854	982	1	0.000796813	0.5	1253	429.5	0.172053	0.882927	847	26.5	0.043956	0.857143	259	764.5	0.175276	0.75	3056	249	0.353604	0.785	244	0.104	0.264	274	0.854952	0	0	0	1535	NM_002116	P04439	HLA class I histocompatibility antigen, A alpha chain	HLA-A
29	3RBB	D	58	2.35	3055	9606	0005524#0004715#0001784#0004713#0005102#0004714	0005901#0042995#0005856#0005829#0031234#0005925#0005794#0043231#0005764#0005634#0005886#0030133	0007155#0030154#0019221#0038096#0006954#0045087#0002758#0007229#0060333#0043299#0002522#0031663#0007498#0043066#0002862#0018108#2000251#0030838#0008284#0046777#0006468#0008360#0050690#0051090#0050727#0050764#0071801#0045728#0007169	0.0405124	0.926146	0.00180832	SH3	13	0.00451977	0.275862	1741	1	0.000962464	0.5	1037	101	0.034965	0.875	961	0	-1	-1	-1	0	-1	-1	-1	0	-1	-1	-1	0.0372	0.3684	58	0.763578	0	0	0	-	-	P08631	Tyrosine-protein kinase HCK	HCK
30	1UT8	B	272	2.75	2777611	10726	0035312#0008409#0017108#0003677#1990238#0004529#0046872	0019034	0033567#0019086#0039693	0.119085	0.851105	0.00181159	5-3-exonuclease	28	0.0435109	0.251082	1102	0	0	0	1255	548	0.161985	0.925134	881	0	-1	-1	-1	929	0.149646	0.797844	3214	0	-1	-1	-1	0.1099	0.2924	272	0.83121	0	0	0	121750	NC_005859	P06229	Flap endonuclease	D15
[truncated: 1 more columns]
