# Supplementary material for: Identifying and profiling structural similarities between Spike of SARS-CoV-2 and other viral or host proteins with Machaon
Source: Commun Biol. 2023 Jul 19;6:752. doi: 10.1038/s42003-023-05076-7 (PMC10356814; doi:10.1038/s42003-023-05076-7)
Supplement: Supplementary file 4 — Supplementary Data 1 [file 42003_2023_5076_MOESM4_ESM.zip › fig9a_supfig8.xlsx]

## Sheet: 6VXX_A_RBD-merged-enriched_eval
pdbId	chainId	chainLength	resolution	geneId	taxonomy	molecularFunction	cellularComponent	biologicalProcess	b-phipsi	w-rdist	t-alpha	domain	1D-score	1D-identity	1D-identity-ng	1D-identity-gaps	1DPDB-score	1DPDB-identity	1DPDB-identity-ng	1DPDB-identity-gaps	2D-score	2D-identity	2D-identity-ng	2D-identity-gaps	5UTR-score	5UTR-identity	5UTR-identity-ng	5UTR-identity-gaps	CDS-score	CDS-identity	CDS-identity-ng	CDS-identity-gaps	3UTR-score	3UTR-identity	3UTR-identity-ng	3UTR-identity-gaps	3D-score	3D-score-cand	length	chemSim	molecularFunctionSim	cellularComponentSim	biologicalProcessSim	geneLength	refSeqId	uniprotId	proteinName	geneName	organismName
6VXX	A	972	2.8	43740568	2697049	0046789#0042802	0030666#0005788#0005793#0044173#0020002#0016021#0019031#0055036	0075509#0039654#0019064#0009405#0046813#0039587#0039502#0046718#0019082#0019081	0	0	0	RBD																																		#	#	#	#
5W9L	J	726	4.8	#	1263720	#	0044173#0020002#0016021#0019031#0055036	0075509#0039654#0019064#0009405#0046813	0.00344592	0.323229	0	BetaCoV-S1-CTD	1564	0.299175	0.37116	282	0	0	0	1709	1070	0.307446	0.834783	789	0	-1	-1	-1	0	-1	-1	-1	0	-1	-1	-1	0.4026	0.821	726	-1	0	0.625	0.5	-	-	W5ZZF5	Spike glycoprotein	S	Middle East respiratory syndrome-related coronavirus
6SUQ	A	2134	3.7	1502321	12227	0005524#0004197#0004386#0016818#0003723#0003968#0008236#0005198	0019029	0018144#0006351#0039694	0.0147225	0.584186	0	Peptidase-S30	94	0.0862852	0.27832	2279	5	0.000320718	1	3117	0	-1	-1	-1	0	-1	-1	-1	4139	0.285491	0.811779	6229	0	-1	-1	-1	0.2552	0.1351	2134	0.857508	0	0	0	9494	NC_001555	P04517	Genome polyprotein	#	Tobacco etch virus
6E5U	A	339	3.8	10482	9606	0003729#0003723	0005737#0010494#0005829#0042405#0005643#0016607#0005654#0005634	0006406#0016973#0006405#0016032	0.0172734	0.773548	0	NTF2	32	0.0420926	0.305677	1434	5	0.00075643	1	1321	431	0.163247	0.905941	919	74.5	0.188612	0.779412	213	1685.5	0.312947	0.779963	2428	195	0.331683	0.783626	233	0.1228	0.266	38	-1	0	0	0	2290	NM_006362	Q9UBU9	Nuclear RNA export factor 1	NXF1	Homo sapiens
4FZB	H	179	2.59	918188	10506	0050660#0050797	#	0006231#0006235#0032259	0.0788872	0.305261	0	ThyX	25.5	0.0441176	0.28934	1095	1	0.000860585	0.5	1160	397.5	0.13215	0.893333	864	0	-1	-1	-1	674.5	0.123006	0.81431	3299	0	-1	-1	-1	0.0763	0.291	179	0.829174	0	0	0	330611	NC_000852	O41156	Probable flavin-dependent thymidylate synthase	A674R	Paramecium bursaria Chlorella virus 1
6NIL	A	177	3.9	200316	9606	0004126#0047844#0042802#0003723#0008270	0030895#0005737#0005634#0000932#1990904	0016553#0016554#0051607#0070383#0080111#0045087#0045869#0010529#0045071#0048525#0002230	0.0414977	0.787699	0	CMP-dCMP-type-deaminase-2	27	0.0636566	0.291525	1056	0	0	0	1161	250	0.0931559	0.899083	943	0	-1	-1	-1	0	-1	-1	-1	0	-1	-1	-1	0.0741	0.2711	177	0.82976	0.5	0	0	-	-	Q8IUX4	DNA dC->dU-editing enzyme APOBEC-3F	APOBEC3F	Homo sapiens
6NYP	A	102	2.7	151888	9606	0038023	0005887#0005886	0002250#0002768#0031295	0.0224353	0.919067	0	Ig-like-V-type	31	0.0319375	0.294118	1256	0	0	0	1085	242.5	0.0893401	0.88	885	0	-1	-1	-1	0	-1	-1	-1	0	-1	-1	-1	0.0678	0.3966	102	0.820877	0	0	0	-	-	Q7Z6A9	B- and T-lymphocyte attenuator	BTLA	Homo sapiens
4N0O	G	393	2.65	921339	299386	0005524#0004197#0003678#0016817#0003723#0003724#0003968#0004252#0070008#0004843#0008270	0033644#0042025#0044220#0016021	0039648#0039579#0039502#0006351#0019082#0039694	0.0214324	0.658778	0.00171233	Peptidase-C33	68.5	0.0713106	0.317402	2816	0	0	0	1379	294	0.155348	0.910448	977	0	-1	-1	-1	3299	0.392278	0.776381	2960	0	-1	-1	-1	-1	-1	0.807147	0	0.125	0.2	12704	NC_002532		P19811	Replicase polyprotein 1ab	rep	Equine arteritis virus (strain Bucyrus)
2CJR	F	112	2.5	1489678	694009	0042802#0003723	0044172#0044177#0044220#0019028#0019013	0019082#0019081	0.0825902	0.753327	0	CoV-N-CTD	16.5	0.0648216	0.276398	1051	2	0.00183318	0.5	1087	108.5	0.0593963	0.897059	959	1063	0.885185	0.92278	11	230	0.0433081	0.821782	3631	1064	0.223834	0.981818	745	0.0591	0.3113	111	0.819808	0.5	0	0.2	29751	NC_004718	P59595	Nucleoprotein	N	Severe acute respiratory syndrome coronavirus
6XAA	B	75	2.7	7314	9606	0031386#0031625	0005737#0005829#0030666#0005789#0044322#0010008#0070062#0005615#0043657#0005741#0005739#0043005#0043025#0005654#0005634#0005886#0031982	0000187#0035973#1990000#0031145#0019221#0002753#0042769#1904380#0016197#0097009#0070987#0042276#0060613#0008585#0007144#0070911#0021888#0007249#0070498#0036297#0075733#0007254#0007141#0061024#0047497#0019941#0052031#0002755#0002756#0043066#0000122#0030512#0048812#0070423#0000715#0000717#0006297#0033683#0006296#0006294#0043065#1902255#0051092#1902527#0031398#0045944#0036388#0016579#0008104#0000209…	0.0187571	1.03718	0	Ubiquitin-like-1	22	0.0298285	0.248447	1180	0	0	0	1058	144	0.0458624	0.836364	948	92	0.239852	0.691489	177	642	0.117213	0.7962	3354	162.5	0.36965	0.826087	142	0.051	0.3783	75	0.70607	0	0.125	0.1	933	NM_018955	P0CG47	Polyubiquitin-B	UBB	Homo sapiens
6J62	A	150	2.49	100038882	10090	0005178#0031386#0031625	0005737#0022627#0005576#0005634	0042742#0051607#0007229#0032020#0019941#0031397#0060339#0045071#0030501#0045648#0032729#0032733#0032649#0009617#0034340	0.0180289	1.04533	0	Ubiquitin-like-2	30.5	0.0293663	0.271429	1154	0	0	0	1133	249.5	0.105836	0.877049	889	0	-1	-1	-1	0	-1	-1	-1	0	-1	-1	-1	0.0789	0.2985	150	0.828115	0	0	0	-	-	Q64339	Ubiquitin-like protein ISG15	Isg15	Mus musculus
1DYL	D	149	9	922351	11033	0003723#0004252#0005198	0044174#0042025#0020002#0016021#0039619#0019031#0055036	0075512#0039654#0019068#0019062	0.0763279	0.836188	0	Peptidase-S3	32.5	0.0818505	0.288014	1408	1	0.000884956	0.5	1128	255	0.0959843	0.882883	910	0	-1	-1	-1	2638.5	0.404959	0.765917	2338	0	-1	-1	-1	0.0685	0.284	149	-1	0	0.5	0.1	11442	NC_003215	P03315	Structural polyprotein	#	Semliki forest virus
6E5U	B	138	3.8	29107	9606	0031267	0005737#0005829#0005643#0044613#0016607#0005654	0006406#0006913#0006606	0.00264133	0.844082	0.0173913	NTF2	28	0.0303502	0.304688	1157	5	0.000892857	1	1119	302.5	0.0932287	0.931373	917	0	-1	-1	-1	0	-1	-1	-1	0	-1	-1	-1	0.1228	0.266	38	-1	0	0	0	-	-	Q9UKK6	NTF2-related export protein 1	NXT1	Homo sapiens
6THG	J	136	4.07	1947	9606	0046875	0005737#0070062#0005887#0045121#0005634#0005886#0045202	0007411#0007155#0007267#0009880#0048013#0001755#0042102#0031295	0.0183569	0.855183	0.00171233	Ephrin-RBD	22.5	0.0130124	0.243902	1455	0	0	0	1119	166	0.08	0.87234	931	214	0.208071	0.723684	565	860.5	0.17702	0.776301	3057	264.5	0.109365	0.802885	1319	0.0722	0.3296	136	0.998722	0	0	0	3303	NM_004429	P98172	Ephrin-B1	EFNB1	Homo sapiens
6XH3	A	88	2.35	6626	9606	0042802#0003723#0030619#1990446	0005654#0005681#0005685	0000398#1900363	0.0361387	1.02923	0	RRM-1	22.5	0.0459337	0.268722	1101	0	0	0	1071	141	0.0585317	0.936508	945	148	0.33642	0.741497	177	702	0.141153	0.759563	3207	131	0.262537	0.794643	227	0.0546	0.3469	88	0.714377	0.5	0	0	1277	NM_004596	P09012	U1 small nuclear ribonucleoprotein A	SNRPA	Homo sapiens
5C6K	A	165	1.9	1261534	10679	0003677#0016787#0016740	#	0015074#0006310#0075713#0046718#0044826	0.0772386	0.712698	0.0017094	Tyr-recombinase	22.5	0.045747	0.303318	1188	0	0	0	1148	318	0.0972089	0.926606	930	0	-1	-1	-1	1029	0.170689	0.791375	3120	0	-1	-1	-1	0.0731	0.2824	165	0.830671	0	0	0.1	33593	NC_001895	P36932	Integrase	int	Escherichia phage P2
1VQ2	A	173	2.2	1258669	10665	0004132#0008270	#	0009165#0006220	0.0363187	0.754638	0.00171233	CMP-dCMP-type-deaminase	33.5	0.039725	0.33121	1152	0	0	0	1157	225.5	0.0879017	0.939394	959	0	-1	-1	-1	670	0.108164	0.806142	3362	0	-1	-1	-1	0.0632	0.2493	173	0.807672	0	0	0	168903	NC_000866	P16006	Deoxycytidylate deaminase	CD	Enterobacteria phage T4
1S9H	A	268	2.4	4192013	648242	0005524#0003678#0016787	#	0006260#0039645#0039665#0039592#0039693#0099008	0.0442122	0.744052	0.00171233	SF3-helicase	63	0.0634278	0.287462	1155	0	0	0	1251	391	0.140741	0.888889	909	0	-1	-1	-1	1392.5	0.264677	0.7781	2675	0	-1	-1	-1	0.1021	0.2701	268	0.83461	0	0	0	4679	NC_001401	P03132	Protein Rep68	Rep68	Adeno-associated virus 2 (isolate Srivastava/1982)
3RT3	B	153	2.01	9636	9606	0005178#0031386#0031625	0005737#0005829#0022627#0005576#0005654#0005634	0042742#0051607#0007229#0032020#0019941#0031397#0032480#0060339#0045071#0030501#0045648#0032729#0032733#0032649#0034340#0009615#0019985#0060337#0016032	0.0205154	1.0371	0.0017094	Ubiquitin-like-2	24	0.0268611	0.259259	1168	0	0	0	1136	235.5	0.102463	0.859504	894	106	0.213235	0.828571	202	405.5	0.0860961	0.780886	3462	78	0.204348	0.770492	169	0.0705	0.2723	153	0.819515	0	0	0	637	NM_005101	P05161	Ubiquitin-like protein ISG15	ISG15	Homo sapiens
5H7G	B	122	1.85	604	9606	0003682#0031490#0003700#0001227#0042802#0001161#0046872#0000978#0043565#1990837	0005794#0005730#0005654#0005634	0030036#0030183#0000902#0006974#0019221#0048821#0002467#0006954#0002903#0030308#0008285#0001953#2000773#0048294#0032764#1903464#0045746#0035024#0045629#0000122#0045892#0043065#0030890#0051272#0031065#0045666#0045591#0008104#0042981#0045595#0042127#0001817#0002634#0043087#0050776#0002682#0050727#0043380#0006357#0007266#0007283#0042092	0.0555332	1.00683	0	BTB	25	0.120404	0.282095	795	5	0.000905797	1	1103	259	0.0851485	0.905263	915	0	-1	-1	-1	0	-1	-1	-1	0	-1	-1	-1	0.0613	0.2849	122	0.727331	0.5	0	0	-	-	P41182	B-cell lymphoma 6 protein	BCL6	Homo sapiens
1M9C	B	163	2	5478	9606	0016018#1904399#0005178#0003755#0003723#0051082#0046790	0005737#0005829#0070062#0005576#0005615#1904813#0005925#0043231#0016020#0005634#0032991#0034774#0031982	0000187#0032148#0006915#0060352#0034599#0042118#0044409#0075713#0019064#0035722#0030595#0050900#0034389#1902176#0061944#0006469#0001933#0032873#1903901#0030593#0043312#0030168#0070527#0051092#0035307#0001934#0050714#0045070#0006457#0000413#2001233#0045069#0006278#0019061#0019058#0019076#0019068	0.0965854	0.870991	0	PPIase-cyclophilin-type	37.5	0.035249	0.345865	1172	0	0	0	1146	255.5	0.110893	0.889764	892	46	0.101449	0.848485	243	533	0.0896287	0.843373	3490	205	0.0927655	0.757143	1504	0.072	0.2916	163	0.82888	0	0	0.1	2237	NM_021130	P62937	Peptidyl-prolyl cis-trans isomerase A	PPIA	Homo sapiens
3KS8	B	124	2.4	955189	386032	0003723	0030430#0019012	0039724#0039557#0039723#0039722	0.0649913	0.862621	0.0017094	VP35-IID	40.5	0.0561883	0.259649	1032	0	0	0	1107	231.5	0.0720545	0.925	947	58	0.135531	0.787234	226	1052	0.168262	0.793349	3128	0	-1	-1	-1	0.076	0.3882	124	0.832274	0	0	0	18891	NC_004161	Q8JPY0	Polymerase cofactor VP35	VP35	Reston ebolavirus (strain Reston-89)
1HHT	Q	664	2.9	956436	10879	0046872#0000166#0003723#0050265#0003968	0019012	0006351#0039694	0.0763662	0.275751	0.0222222	RdRp-catalytic	37.5	0.0997892	0.275728	908	0	0	0	1647	813.5	0.269742	0.9375	911	0	-1	-1	-1	1672.5	0.317576	0.772861	2430	0	-1	-1	-1	-1	-1	0.832723	0	0	0	6374	NC_003715		P11124	RNA-directed RNA polymerase	P2	Pseudomonas phage phi6
2HAH	A	112	1.7	1489989	11674	0004190#0003677#0004170#0004533#0000287#0003964#0004523#0008270	#	0015074#0006310#0006226#0046081#0075713#0046718#0044826	0.0020306	0.964221	0.477273	Peptidase-A2	18.5	0.048105	0.292035	1719	0	0	0	1095	255	0.0926485	0.901961	891	0	-1	-1	-1	2857	0.408949	0.779531	2125	0	-1	-1	-1	0.0552	0.3369	112	0.77943	0	0	0.1	9474	NC_001482	P16088	Pol polyprotein	pol	Feline immunodeficiency virus (isolate Petaluma)
2YPK	A	274	1.95	3106	9606	0051087#0042605#0005102#0046977	0009986#0031901#0005783#0012507#0070062#0005794#0000139#0071556#0005887#0016020#0042612#0030670#0005886#0055038#0030667	0002250#0002486#0002479#0002480#0002474#0006952#0016045#0006955#0060333#0043312#0001916#0042270#2001198#0050776#0032655#0032675#0002667#0060337#0016032	0.0307426	0.957612	0.00171233	Ig-like-C1-type	18	0.0506608	0.252747	1089	1	0.000796813	0.5	1253	429	0.176414	0.859813	829	27	0.0679245	0.857143	244	790	0.16866	0.754738	3117	192	0.337054	0.729469	241	0.1064	0.278	274	0.851198	0	0	0	1536	NM_005514	P01889	HLA class I histocompatibility antigen, B alpha chain	HLA-B	Homo sapiens
2W9L	K	123	2.91	1525	9606	0008013#0050839#0086082#0071253#0042802#0005178#0030165#0005102#0001618	0001669#0005912#0016327#0016323#0005923#0044297#0030054#0005911#0005737#0005576#0005615#0030175#0030426#0005887#0014704#0045121#0031594#0043005#0005654#0005886#0032991	0031532#0086067#0086072#0048739#0045216#0051607#0010669#0046629#0008354#0007507#0007157#0034109#0050900#0007005#0030593#0098904#0050776#0070633	0.0387859	0.892942	0.00171233	Ig-like-C2-type-1	48	0.0599854	0.302583	1096	0	0	0	1106	274	0.0908184	0.875	898	0	-1	-1	-1	0	-1	-1	-1	0	-1	-1	-1	0.0842	0.4305	123	0.854313	0.5	0	0	-	-	P78310	Coxsackievirus and adenovirus receptor	CXADR	Homo sapiens
4N9F	s	95	3.3	6923	9606	0031625	0031462#0031466#0005829#0070449#0005654#0030891	0032436#0043687#0016567#0065003#0061418#0006366#0006368#0016032	0.0184686	1.04449	0.00171233	Ubiquitin-like	36	0.0248062	0.316832	1189	0	0	0	1078	0	-1	-1	-1	44	0.102941	0.823529	238	420.5	0.0758463	0.78628	3550	75.5	0.189873	0.9	187	0.1124	0.28	170	-1	0	0	0	585	NM_207013	Q15370	Elongin-B	ELOB	Homo sapiens
4M0W	B	76	1.4	286839	9913	0046872#0031386#0003735#0031625	0005737#0022627#0005634	0019941#0016567#0006412	0.0225455	1.02751	0.00171233	Ubiquitin-like	17.5	0.0185759	0.175182	1155	0	0	0	1059	131	0.0448654	0.803571	947	0	-1	-1	-1	0	-1	-1	-1	0	-1	-1	-1	0.0518	0.3796	76	0.708812	0	0	0	-	-	P62992	Ubiquitin-40S ribosomal protein S27a	RPS27A	Bos taurus
6DE7	B	129	4.12	155971	11706	0042802#0005198	0044175#0020002#0016021#0019031#0019012#0055036	0090527#0075512#0044409#0039654#0019064#0030683#1903905#1903908#1903911#0002223#0019058#0019082#0019068#0019062	0.152618	0.261307	0.0540541	GP41	45.5	0.122865	0.306056	911	0	0	0	1113	328	0.0905512	0.948454	919	0	-1	-1	-1	0	-1	-1	-1	0	-1	-1	-1	0.0706	0.3932	208	-1	0.5	0.5	0.3	-	-	Q2N0S7	Envelope glycoprotein gp160	env	Human immunodeficiency virus 1
6G1X	A	648	3.93	71586	10090	0005524#0003677#0003725#0016787#0042802#0043021#0003724#0003727#0008270	0005737#0005634	0071360#0051607#0045087#0039530#0032727#0032728#0032755#0060760#0032760#0016925#0009615	0.0953328	0.279918	0.107692	Helicase-C-terminal	41	0.0688149	0.269807	1364	2.5	0.0030581	0.714286	1628	706.5	0.225095	0.905199	988	0	-1	-1	-1	0	-1	-1	-1	0	-1	-1	-1	0.1614	0.2184	648	0.832286	0.5	0	0	-	-	Q8R5F7	Interferon-induced helicase C domain-containing protein 1	Ifih1	Mus musculus
3L26	B	123	2.4	911827	128952	0003723	0030430#0019013	0010629#0060965#0033235#0039505#0046775#0039724#0039557#0039613#0039723#0039722#0039501#0044414	0.0573258	0.874189	0.00171233	VP35-IID	48.5	0.0661094	0.292929	1019	1	0.000905797	0.5	1102	223.5	0.0701754	0.9	946	60.5	0.157895	0.777778	212	1063	0.184237	0.808676	3047	264	0.198601	0.743455	524	0.0673	0.3399	123	0.81746	0	0	0	18959	NC_002549	Q05127	Polymerase cofactor VP35	VP35	Zaire ebolavirus (strain Mayinga-76)
1EFN	C	57	2.5	2534	9606	0043014#0005524#0042609#0042610#0097718#0019899#0046875#0070851#0042802#0044325#0046872#0004715#0051428#0043548#0016004#0043274#0004713#0005102#0042608#0048156#0050321#0004714#0031802	0005884#0044297#0005829#0030425#0005768#0031234#0097386#0098978#0045121#0005739#0005634#0097038#0048471#0005886#0014069#0099092#0098685	0050798#0002250#0007411#0007596#0006816#0030154#1904646#1905430#1905232#0071375#0036120#0071560#0019221#0048813#0097062#0050966#0048013#0038096#0007631#0030900#0003015#0045087#0035556#0007612#0050900#0000165#0050804#1902951#2001240#0010629#0010730#0002862#0043524#1903202#0042177#0031397#0001764#0018108#0030168#2001056#0043123#1901216#0010976#1903997#0014068#0051897#1905477#1900182#0090314#0042531…	0.0384989	1.10951	0.0017094	SH3	54.5	0.0869565	0.27907	950	0	0	0	1040	102	0.039196	0.866667	950	0	-1	-1	-1	0	-1	-1	-1	0	-1	-1	-1	0.0362	0.3586	57	0.79361	0.5	0	0	-	-	P06241	Tyrosine-protein kinase Fyn	FYN	Homo sapiens
6P3E	N	246	5.4	2703487	10710	#	0030430#0098026	0099001#0098003	0.0550184	0.963581	0.00171233	BIG2	27	0.0432099	0.251121	1073	1	0.000814996	0.5	1225	406	0.1625	0.89418	851	0	-1	-1	-1	659	0.121365	0.789474	3347	0	-1	-1	-1	0.0984	0.2727	246	-1	0	0	0	48502	NC_001416	P03733	Tail tube protein	V	Escherichia phage lambda
1OUQ	F	322	3.2	2777477	10678	0003677	#	0015074#0006310	0.235416	0.925476	0.00171233	Core-binding-CB	26.5	0.0589135	0.249191	998	5	0.000766871	1	1303	600.5	0.172131	0.913043	891	0	-1	-1	-1	1005	0.174743	0.799082	3112	0	-1	-1	-1	-1	-1	0.831013	0	0	0	94800	NC_005856		P06956	Recombinase cre	cre	Escherichia phage P1
2BBZ	A	190	3.8	1487017	10280	0004197	0030430#0042025	0060545#0019050#0039521#0039644	0.261881	1.03942	0.0017094	DED-1	23	0.0426026	0.246637	1068	6	0.0017094	0.666667	1167	388.5	0.12818	0.86755	871	0	-1	-1	-1	614.5	0.125767	0.773585	3276	0	-1	-1	-1	0.0807	0.2865	190	0.722684	0	0	0	190289	NC_001731	Q98325	Viral CASP8 and FADD-like apoptosis regulator	MC159L	Molluscum contagiosum virus subtype 1
