# Supplementary material for: Identifying and profiling structural similarities between Spike of SARS-CoV-2 and other viral or host proteins with Machaon
Source: Commun Biol. 2023 Jul 19;6:752. doi: 10.1038/s42003-023-05076-7 (PMC10356814; doi:10.1038/s42003-023-05076-7)
Supplement: Supplementary file 4 — Supplementary Data 1 [file 42003_2023_5076_MOESM4_ESM.zip › fig9b_supfig9_supfig14.xlsx]

## Sheet: 6VXX_A-merged-enriched_eval
pdbId	chainId	chainLength	resolution	geneId	taxonomy	molecularFunction	cellularComponent	biologicalProcess	uniprotId	b-phipsi	w-rdist	t-alpha	1D-score	1D-identity	1D-identity-ng	1D-identity-gaps	1D-content	1DPDB-score	1DPDB-identity	1DPDB-identity-ng	1DPDB-identity-gaps	1DPDB-content	2D-score	2D-identity	2D-identity-ng	2D-identity-gaps	2D-content	5UTR-score	5UTR-identity	5UTR-identity-ng	5UTR-identity-gaps	5UTR-content	CDS-score	CDS-identity	CDS-identity-ng	CDS-identity-gaps	CDS-content	3UTR-score	3UTR-identity	3UTR-identity-ng	3UTR-identity-gaps	3UTR-content	3D-score	3D-score-cand	length	chemSim	molecularFunctionSim	cellularComponentSim	biologicalProcessSim
6VXX	A	972	2.8	43740568	2697049	0046789#0042802	0044173#0020002#0005886#0019031#0055036	0039654#0019064#0061025#0046598#0019065#0046813#0039587#0039502#0046718#0019058	P0DTC2	-1.21602e-08	0	0
6NB4	C	959	3.6	#	1335626	#	0044173#0020002#0016021#0019031#0055036	0075509#0039654#0019064#0009405#0046813	A0A140AYW5	0.00106811	0.420809	0.00165408	1463	0.307637	0.351837	176	{'M': 0.46, 'V': 6.96, 'F': 7.66, 'L': 10.21, 'S': 6.03, 'C': 7.19, 'P': 5.8, 'G': 9.74, 'Y': 5.1, 'Q': 3.48, 'A': 6.5, 'H': 1.16, 'T': 4.64, 'K': 3.25, 'I': 4.64, 'R': 3.25, 'D': 4.64, 'N': 5.1, 'W': 1.16, 'E': 3.02}	-512	0.130107	0.581461	1235	{'T': 5.31, 'S': 6.76, 'N': 6.76, 'V': 6.28, 'A': 11.59, 'Q': 6.28, 'D': 3.86, 'G': 9.18, 'I': 7.73, 'E': 2.9, 'Y': 3.38, 'M': 0.97, 'L': 10.14, 'P': 4.35, 'F': 5.8, 'K': 3.86, 'R': 3.38, 'W': 0.48, 'H': 0.97}	1946	0.56373	0.847044	391	{'.': 18.06, 'B': 0.46, 'S': 6.53, 'E': 38.24, 'P': 1.21, 'T': 9.71, 'H': 24.58, 'G': 0.46, 'I': 0.76}	0	-1	-1	-1	'-'	0	-1	-1	-1	'-'	0	-1	-1	-1	'-'	0.7462	0.7558	959	0.945619	0	0.8	0.3
6NB6	A	1052	4.2	1489668	694009	0046789#0042802	0044173#0020002#0016020#0019031#0055036	0075509#0039654#0019064#0061025#0046598#0019065#0046813#0039587#0039502#0046718	P59594	0.00105842	0.5121	0.0024812	5222	0.763508	0.779376	26	{'M': 1.13, 'F': 7.08, 'L': 8.41, 'S': 6.26, 'T': 7.28, 'P': 5.13, 'Y': 4.72, 'R': 3.08, 'G': 7.18, 'V': 7.28, 'D': 5.33, 'Q': 4.41, 'N': 6.77, 'H': 0.92, 'I': 5.95, 'A': 6.26, 'E': 3.38, 'K': 4.51, 'W': 1.03, 'C': 3.9}	2691	0.703081	0.775489	100	{'S': 6.24, 'R': 3.32, 'G': 7.44, 'V': 8.1, 'Y': 5.05, 'P': 5.84, 'D': 5.05, 'F': 7.97, 'L': 8.1, 'T': 7.97, 'Q': 5.05, 'N': 7.7, 'H': 0.8, 'I': 5.98, 'A': 6.51, 'E': 3.19, 'K': 3.98, 'W': 0.66, 'M': 1.06}	3086	0.737226	0.854123	150	{'.': 21.16, 'E': 37.25, 'T': 8.66, 'S': 7.43, 'H': 21.91, 'P': 0.99, 'B': 0.5, 'G': 1.49, 'I': 0.62}	1055	0.88806	0.911877	7	{'A': 25.21, 'T': 28.99, 'G': 21.85, 'C': 23.95}	10301	0.736264	0.783519	236	{'A': 28.81, 'T': 34.05, 'G': 18.92, 'C': 18.22}	319	0.223834	0.981818	745	{'C': 15.74, 'A': 38.89, 'T': 24.07, 'G': 21.3}	0.9646	0.8929	1052	0.945619	1	0.8	0.9
7WLZ	A	1028	2.98	#	#	#	#	#	P0DTC2	0.000581065	0.241686	0.0151134	6722	1	1	0	{'M': 1.1, 'F': 6.05, 'V': 7.62, 'L': 8.48, 'P': 4.56, 'S': 7.78, 'Q': 4.87, 'C': 3.14, 'N': 6.91, 'T': 7.62, 'R': 3.3, 'A': 6.21, 'Y': 4.24, 'G': 6.44, 'D': 4.87, 'K': 4.79, 'H': 1.34, 'W': 0.94, 'I': 5.97, 'E': 3.77}	4364	0.900866	0.955102	59	{'A': 6.41, 'Y': 4.27, 'T': 8.33, 'N': 7.05, 'S': 7.37, 'F': 6.94, 'R': 3.21, 'G': 6.09, 'V': 8.12, 'P': 5.02, 'D': 4.91, 'K': 4.7, 'L': 8.55, 'H': 1.39, 'Q': 5.02, 'W': 0.64, 'E': 3.85, 'I': 6.52, 'C': 0.32, 'B': 0.21, 'M': 0.85, 'J': 0.21}	3142	0.758979	0.835588	97	{'.': 22.91, 'E': 33.37, 'S': 9.09, 'T': 8.47, 'H': 22.67, 'P': 1.0, 'B': 0.5, 'G': 1.37, 'I': 0.62}	1325	1	1	0	{'A': 25.28, 'T': 30.19, 'G': 20.75, 'C': 23.77}	19110	1	1	0	{'A': 29.43, 'T': 33.25, 'G': 18.39, 'C': 18.92}	1145	1	1	0	{'C': 15.72, 'A': 40.61, 'T': 23.14, 'G': 20.52}	0.973	0.9208	1028	1	0	0	0
5I5K	A	1632	4.2	727	9606	0008009#0004866#0005102	0070062#0005576#0005615#0005579	0007166#0006935#0006956#0006957#0006958#0019835#0007186#0001701#0006954#0010760#0045766#0032722#0050778#0010575	P01031	0.00435361	0.342824	0.00744382	-209	0.171296	0.242424	507	{'M': 0.34, 'F': 6.42, 'L': 13.18, 'S': 7.77, 'N': 7.09, 'Y': 4.05, 'T': 8.45, 'P': 5.74, 'D': 5.07, 'K': 7.77, 'H': 1.01, 'V': 6.76, 'G': 6.76, 'I': 4.73, 'A': 3.38, 'E': 3.72, 'R': 2.36, 'C': 3.04, 'Q': 2.36}	-1512	0.0475605	0.648045	2260	{'Q': 5.17, 'Y': 1.72, 'K': 6.9, 'P': 3.45, 'F': 5.17, 'G': 8.62, 'N': 6.03, 'S': 8.62, 'L': 15.52, 'D': 3.45, 'R': 2.59, 'E': 4.31, 'V': 5.17, 'T': 6.03, 'I': 5.17, 'A': 11.21, 'M': 0.86}	1244	0.384193	0.879397	1026	{'.': 17.29, 'E': 42.71, 'T': 6.86, 'S': 7.43, 'P': 0.43, 'H': 25.0, 'B': 0.29}	41	0.0666667	0.75	246	{'A': 27.78, 'T': 22.22, 'C': 44.44, 'G': 5.56}	2836	0.450045	0.758035	2257	{'A': 31.68, 'T': 33.88, 'G': 17.64, 'C': 16.8}	72	0.381517	0.763033	211	{'A': 47.2, 'T': 19.25, 'C': 15.53, 'G': 18.01}	0.2905	0.1932	213	-1	0	0	0
5JUY	E	1234	4.1	317	9606	0043531#0005524#0008656#0031072#0042802#0000166	0043293#0005829#0070062#0005576#1904813#0005634#0032991#0034774	0097202#0006919#0008635#0007568#0006915#0010659#0030154#0071560#0030900#0097193#0070059#0001822#0007399#0001843#0051402#0043065#2001235#1902510#0042981#0072432#0001666#0007584	O14727	0.00612403	0.494608	0.00165695	-191	0.142563	0.195857	397	{'C': 3.37, 'L': 10.58, 'R': 4.33, 'S': 12.5, 'K': 4.33, 'V': 6.73, 'A': 6.25, 'G': 10.58, 'D': 7.21, 'T': 6.73, 'N': 5.29, 'W': 0.96, 'F': 5.29, 'P': 3.85, 'E': 1.92, 'I': 4.33, 'Y': 0.96, 'Q': 2.88, 'H': 1.92}	-1162	0.0271536	0.698795	2053	{'A': 5.17, 'I': 6.9, 'G': 6.9, 'K': 5.17, 'Q': 10.34, 'D': 6.9, 'S': 13.79, 'L': 20.69, 'T': 6.9, 'V': 8.62, 'F': 1.72, 'R': 1.72, 'E': 3.45, 'Y': 1.72}	274	0.237607	0.898707	1291	{'T': 10.79, 'S': 9.59, '.': 17.51, 'H': 42.21, 'P': 1.2, 'E': 17.99, 'G': 0.72}	-62	0.287805	0.746835	378	{'A': 21.47, 'G': 25.99, 'T': 24.86, 'C': 27.68}	839	0.1545	0.736591	3161	{'T': 30.26, 'G': 21.04, 'C': 16.34, 'A': 32.36}	-2095	0.0724441	0.942731	2727	{'A': 40.65, 'T': 22.9, 'C': 15.42, 'G': 21.03}	0.2492	0.2075	1234	0.810985	0.5	0	0
5U8R	A	801	3	3480	9606	0005524#0001965#0042802#0043559#0005009#0005158#0043560#0005520#0031994#0005010#0043548#0140318#0004713#0005198#0004714	0035867#0030424#0005901#0005737#0005899#0043231#0016020#0043025#0005634#0005886#1902911#0043235#0030315	0007568#0097242#0007409#0003230#1904045#1904646#1904385#0071549#0071392#0071333#1990314#0071260#0071393#0071394#0071560#0034224#0090398#0021549#0097062#0030010#0044849#0042593#0021766#0006955#0008286#0048009#0043066#1904193#1903944#0043409#0010656#0038083#0014065#0048015#0048680#0030335#0008284#0120162#0032467#0051054#0033674#0043410#0033690#0014068#0051897#0043243#0048661#0090031#0046777#0046328…	P08069	0.00454156	0.559004	0.00498772	-195	0.166881	0.238051	464	{'S': 7.34, 'L': 8.49, 'F': 6.18, 'A': 6.18, 'T': 5.41, 'G': 7.72, 'P': 6.95, 'N': 9.27, 'D': 5.41, 'E': 4.63, 'I': 4.63, 'K': 4.63, 'Y': 5.41, 'R': 3.09, 'C': 2.7, 'V': 6.56, 'Q': 2.32, 'W': 1.16, 'M': 1.54, 'H': 0.39}	-757	0.0206778	0.75	1693	{'L': 13.89, 'K': 5.56, 'E': 8.33, 'N': 8.33, 'T': 8.33, 'I': 11.11, 'D': 5.56, 'A': 2.78, 'V': 8.33, 'P': 5.56, 'S': 5.56, 'F': 8.33, 'G': 2.78, 'Y': 2.78, 'R': 2.78}	580	0.287775	0.802966	845	{'E': 55.41, '.': 26.39, 'S': 6.07, 'T': 7.92, 'H': 2.11, 'G': 0.79, 'B': 0.26, 'P': 1.06}	-430	0.182075	0.778226	812	{'A': 20.21, 'G': 25.91, 'T': 25.39, 'C': 28.5}	1946	0.439556	0.733827	1987	{'A': 28.56, 'T': 26.68, 'G': 21.9, 'C': 22.87}	-6152	0.0311751	0.969298	6861	{'A': 41.63, 'T': 22.17, 'C': 15.38, 'G': 20.81}	0.1793	0.2066	801	0.950122	0.5	0.2	0
5ZAM	A	1314	5.7	23405	9606	0005524#0004530#0003677#0003725#0004521#0004386#0046872#0070883#0019904#0004525#0003723#0035197	0005737#0005829#0070062#0005634#0048471#0016442#0070578	0006309#0098795#0010586#0035196#0010629#0010626#0000122#0032720#0021675#0048812#0038061#0032290#0031643#0014040#0031054#0070922#0090501#0090502#0030422#0016078	Q9UPY3	0.0495203	0.432582	0.00165408	-431	0.156442	0.246973	717	{'L': 12.42, 'P': 8.5, 'S': 8.17, 'T': 4.9, 'Y': 5.88, 'K': 7.19, 'H': 0.98, 'F': 4.9, 'I': 2.61, 'V': 4.9, 'N': 5.88, 'D': 7.19, 'G': 8.17, 'A': 3.92, 'C': 3.59, 'E': 4.25, 'Q': 2.29, 'R': 3.59, 'W': 0.65}	-1235	0.0210103	0.691176	2169	{'K': 6.38, 'Q': 4.26, 'S': 17.02, 'L': 23.4, 'T': 4.26, 'A': 4.26, 'G': 4.26, 'V': 4.26, 'N': 6.38, 'F': 2.13, 'I': 8.51, 'R': 4.26, 'D': 4.26, 'P': 4.26, 'E': 2.13}	443	0.248465	0.865759	1277	{'.': 23.82, 'H': 41.35, 'T': 11.46, 'S': 6.74, 'E': 15.51, 'G': 0.67, 'P': 0.45}	0	-1	-1	-1	'-'	0	-1	-1	-1	'-'	0	-1	-1	-1	'-'	0.2641	0.21	1314	0.860703	0	0	0
7SBW	A	1185	3.2	#	#	#	#	#	#	0.000356823	0.800046	0.00834062	0	-1	-1	-1	'-'	-756	0.0793734	0.589147	1657	{'V': 7.24, 'F': 5.92, 'A': 10.53, 'K': 5.92, 'Y': 3.29, 'T': 4.61, 'P': 7.89, 'G': 5.92, 'N': 5.92, 'D': 2.63, 'S': 7.89, 'R': 3.95, 'I': 5.26, 'E': 2.63, 'L': 12.5, 'W': 0.66, 'Q': 5.92, 'H': 1.32}	2355	0.59024	0.863946	409	{'.': 19.29, 'E': 38.58, 'T': 9.19, 'B': 0.39, 'S': 6.69, 'P': 1.44, 'H': 22.57, 'G': 1.18, 'I': 0.66}	0	-1	-1	-1	'-'	0	-1	-1	-1	'-'	0	-1	-1	-1	'-'	0.0697	0.3783	117	0.996815	0	0	0
7PNQ	B	1175	3.7	#	#	#	#	#	Q696P8	0.00128265	0.734038	0.00661693	1453	0.293872	0.354622	246	{'F': 6.4, 'L': 11.14, 'P': 5.21, 'S': 7.58, 'V': 6.16, 'T': 4.98, 'Y': 4.5, 'N': 6.87, 'G': 8.53, 'I': 4.27, 'K': 4.74, 'D': 4.98, 'Q': 3.55, 'C': 8.53, 'H': 0.71, 'A': 4.03, 'R': 3.55, 'E': 2.84, 'W': 1.42}	-770	0.119687	0.569149	1412	{'V': 8.41, 'S': 10.28, 'I': 7.48, 'T': 5.14, 'G': 7.48, 'N': 7.01, 'L': 11.21, 'Y': 3.74, 'D': 2.8, 'E': 3.74, 'F': 5.14, 'R': 3.27, 'A': 8.41, 'H': 2.34, 'P': 3.74, 'K': 3.74, 'M': 0.47, 'Q': 5.14, 'W': 0.47}	2369	0.590625	0.855204	396	{'.': 19.31, 'E': 39.95, 'T': 8.2, 'B': 0.4, 'S': 7.01, 'P': 1.06, 'H': 22.88, 'G': 0.53, 'I': 0.66}	0	-1	-1	-1	'-'	0	-1	-1	-1	'-'	0	-1	-1	-1	'-'	0.0728	0.4265	107	1	0	0	0
6VHH	A	1723	2.97	57451	9606	0005509#0050839#0046982#0042803#0005102	0030054#0005911#0030425#0043197#0005783#0030175#0005794#0030426#0043005#0005634#0005886#0016605#0045211#0045202	0007411#0035584#0098609#0007157#0000122#0048666#0051491#0098942#0007165	Q9NT68	0.00369822	0.703188	0.00661693	-1033	0.12642	0.289196	1585	{'L': 8.15, 'T': 8.99, 'R': 3.09, 'Y': 5.9, 'S': 8.15, 'V': 6.18, 'H': 1.69, 'D': 6.74, 'F': 4.21, 'N': 7.87, 'A': 5.62, 'I': 5.34, 'G': 11.8, 'C': 2.53, 'P': 5.06, 'K': 3.93, 'Q': 1.69, 'W': 0.84, 'E': 2.25}	-1625	0.0358116	0.661871	2430	{'V': 4.35, 'P': 3.26, 'L': 15.22, 'T': 5.43, 'E': 4.35, 'I': 6.52, 'A': 10.87, 'Y': 2.17, 'S': 10.87, 'G': 8.7, 'F': 2.17, 'M': 1.09, 'R': 3.26, 'N': 9.78, 'K': 4.35, 'Q': 5.43, 'D': 2.17}	624	0.289435	0.875186	1362	{'.': 22.58, 'E': 44.14, 'T': 9.68, 'B': 0.34, 'S': 8.49, 'G': 2.04, 'H': 12.73}	0	-1	-1	-1	'-'	0	-1	-1	-1	'-'	0	-1	-1	-1	'-'	0.2469	0.1595	1723	0.998722	0	0.2	0
3PRX	D	1215	4.3	#	8649	0004866#0046872#0090729	5615	0006956#0006954	Q91132	0.00783156	0.694785	0.00248789	-298	0.160724	0.268315	731	{'M': 0.34, 'L': 10.92, 'V': 7.17, 'T': 8.53, 'Q': 2.39, 'A': 8.19, 'S': 4.1, 'P': 5.12, 'K': 6.14, 'F': 7.51, 'G': 10.24, 'R': 3.07, 'N': 7.17, 'Y': 5.46, 'D': 4.44, 'E': 3.41, 'H': 1.02, 'I': 2.73, 'C': 2.05}	-1118	0.0428709	0.700787	1949	{'A': 5.62, 'L': 7.87, 'S': 8.99, 'K': 7.87, 'T': 8.99, 'F': 7.87, 'E': 4.49, 'G': 4.49, 'I': 5.62, 'Y': 6.74, 'Q': 2.25, 'N': 8.99, 'R': 3.37, 'P': 5.62, 'V': 6.74, 'D': 4.49}	817	0.328046	0.824561	949	{'.': 25.92, 'E': 49.9, 'T': 9.67, 'S': 6.19, 'H': 7.74, 'G': 0.58}	0	-1	-1	-1	'-'	0	-1	-1	-1	'-'	0	-1	-1	-1	'-'	0.2135	0.1802	1215	0.950213	0	0	0
6J4Z	A	1414	4.1	3020; 3021	9606	0031492#0046982#0000978#0000979#0030527	0000781#0070062#0005576#0005654#0000786#0005634#0032991	0006334#0030307#0032200	P84243	0.0217267	0.592766	0.0049628	11	0.0224632	0.245763	1173	{'A': 24.14, 'T': 10.34, 'G': 13.79, 'V': 6.9, 'Y': 3.45, 'I': 6.9, 'S': 6.9, 'K': 3.45, 'L': 6.9, 'Q': 10.34, 'R': 6.9}	-1315	0.0447894	0.687075	2108	{'Q': 12.87, 'M': 2.97, 'A': 11.88, 'R': 3.96, 'F': 4.95, 'N': 2.97, 'G': 8.91, 'T': 5.94, 'V': 5.94, 'L': 13.86, 'K': 3.96, 'I': 2.97, 'S': 10.89, 'D': 1.98, 'P': 1.98, 'E': 1.98, 'Y': 1.98}	575	0.307432	0.872204	1150	{'.': 18.86, 'S': 6.23, 'P': 0.18, 'E': 26.56, 'T': 12.45, 'H': 34.43, 'G': 1.28}	73	0.22549	0.75	214	{'G': 34.78, 'A': 14.49, 'C': 23.19, 'T': 27.54}	267	0.0633368	0.704871	3535	{'A': 27.64, 'T': 21.95, 'G': 24.8, 'C': 25.61}	-1385	0.0952381	0.907489	1936	{'C': 15.53, 'A': 41.26, 'T': 23.3, 'G': 19.9}	0.2434	0.182	91	-1	0	0	0
7SB4	A	1176	4.7	#	#	#	#	#	A0A0B4N7I3	0.00108096	0.782989	0.00750002	1450	0.297578	0.361345	255	{'F': 6.28, 'L': 11.86, 'P': 5.58, 'S': 7.67, 'V': 5.81, 'T': 5.12, 'Y': 4.42, 'N': 6.28, 'G': 8.84, 'R': 3.72, 'I': 4.42, 'K': 4.65, 'D': 4.88, 'Q': 3.49, 'C': 8.14, 'H': 0.7, 'A': 3.72, 'E': 2.79, 'W': 1.4, 'M': 0.23}	-746	0.0814932	0.591603	1640	{'V': 7.1, 'F': 6.45, 'A': 10.32, 'K': 5.81, 'Y': 3.23, 'T': 4.52, 'P': 6.45, 'I': 6.45, 'D': 3.23, 'N': 5.81, 'S': 8.39, 'L': 12.9, 'R': 3.87, 'E': 2.58, 'G': 5.16, 'W': 0.65, 'Q': 5.81, 'H': 1.29}	2260	0.578577	0.836158	394	{'.': 19.46, 'S': 6.35, 'E': 38.24, 'P': 1.22, 'T': 8.78, 'H': 23.78, 'B': 0.27, 'G': 1.22, 'I': 0.68}	0	-1	-1	-1	'-'	0	-1	-1	-1	'-'	0	-1	-1	-1	'-'	0.8888	0.7426	1176	0.996815	0	0	0
6NB3	B	958	3.5	#	#	#	#	#	#	0.00117571	0.454125	0.0775402	0	-1	-1	-1	'-'	-513	0.1309	0.582633	1232	{'T': 5.29, 'S': 6.73, 'N': 6.73, 'V': 6.73, 'A': 11.54, 'Q': 6.25, 'D': 4.33, 'G': 9.13, 'I': 7.69, 'H': 1.44, 'Y': 2.88, 'E': 2.4, 'M': 0.96, 'L': 10.1, 'P': 4.33, 'F': 5.77, 'K': 3.85, 'R': 3.37, 'W': 0.48}	2001	0.573265	0.858793	388	{'.': 16.59, 'E': 40.96, 'T': 9.87, 'B': 0.6, 'S': 5.38, 'P': 1.35, 'H': 23.92, 'G': 0.6, 'I': 0.75}	0	-1	-1	-1	'-'	0	-1	-1	-1	'-'	0	-1	-1	-1	'-'	0.0736	0.4339	107	0.944478	0	0	0
7SBX	J	1176	3	#	#	#	#	#	#	0.00104351	0.784647	0.0100254	0	-1	-1	-1	'-'	-747	0.0814503	0.591603	1641	{'V': 7.1, 'F': 6.45, 'A': 10.32, 'K': 5.81, 'Y': 3.23, 'T': 4.52, 'P': 6.45, 'I': 6.45, 'D': 3.23, 'N': 5.81, 'S': 8.39, 'L': 12.9, 'R': 3.87, 'E': 2.58, 'G': 5.16, 'W': 0.65, 'Q': 5.81, 'H': 1.29}	2362	0.597321	0.845982	373	{'.': 18.73, 'E': 39.31, 'B': 0.4, 'S': 6.2, 'P': 1.58, 'T': 9.5, 'H': 22.56, 'G': 1.72}	0	-1	-1	-1	'-'	0	-1	-1	-1	'-'	0	-1	-1	-1	'-'	-1	-1	-1	0.996815	0	0	0
7BAN	A	1904	2.7	26011	9606	0050839#0046982#0042803	0005737#0043005#0005634#0005886	0060912#0060038#0032289#0001702#0007157#0048666#2000543#0031643#0048714#0031641#0007165	Q6N022	0.0041146	0.407259	0.0521093	-1068	0.123077	0.275862	1548	{'M': 0.29, 'F': 4.36, 'L': 11.05, 'P': 7.85, 'S': 7.27, 'C': 2.91, 'N': 7.27, 'T': 8.43, 'R': 3.49, 'A': 4.07, 'G': 11.63, 'D': 6.98, 'H': 1.74, 'V': 5.23, 'Y': 4.65, 'W': 1.16, 'K': 2.91, 'I': 4.07, 'E': 2.62, 'Q': 2.03}	-1803	0.0318494	0.6875	2635	{'A': 11.36, 'G': 4.55, 'L': 14.77, 'Q': 7.95, 'I': 6.82, 'P': 3.41, 'F': 3.41, 'R': 4.55, 'N': 6.82, 'V': 7.95, 'E': 3.41, 'K': 2.27, 'S': 12.5, 'D': 4.55, 'T': 5.68}	492	0.291647	0.872928	1443	{'.': 22.47, 'T': 12.5, 'B': 0.32, 'S': 8.54, 'E': 42.56, 'P': 0.32, 'G': 0.95, 'H': 12.34}	0	-1	-1	-1	'-'	0	-1	-1	-1	'-'	0	-1	-1	-1	'-'	0.2642	0.1561	1904	0.867036	0	0.2	0
5LCW	A	1441	4	64682	9606	60090	0005680#0005829#0005654	0031145#0051301#0007091#0070979#0051445#0007346	Q9H1A4	0.0286336	0.619121	0.00330851	-444	0.159781	0.265728	801	{'M': 0.93, 'F': 5.92, 'P': 8.41, 'C': 3.74, 'N': 5.61, 'L': 13.71, 'R': 3.43, 'Q': 3.12, 'A': 4.67, 'G': 9.35, 'S': 6.85, 'W': 0.93, 'V': 6.85, 'D': 5.3, 'K': 1.87, 'T': 6.23, 'I': 4.05, 'Y': 3.74, 'H': 1.56, 'E': 3.74}	-1375	0.0400862	0.744	2195	{'I': 4.3, 'A': 12.9, 'N': 4.3, 'S': 13.98, 'G': 3.23, 'K': 2.15, 'Q': 8.6, 'D': 4.3, 'L': 16.13, 'V': 9.68, 'T': 4.3, 'R': 3.23, 'P': 3.23, 'E': 3.23, 'M': 1.08, 'F': 2.15, 'H': 2.15, 'Y': 1.08}	678	0.311521	0.847793	1131	{'E': 32.68, '.': 19.21, 'S': 7.54, 'T': 9.16, 'P': 0.72, 'H': 30.7}	89	0.411243	0.684729	135	{'C': 32.37, 'A': 23.02, 'G': 22.3, 'T': 22.3}	2668	0.420398	0.780012	2893	{'A': 29.68, 'T': 33.62, 'G': 18.04, 'C': 18.65}	-882	0.121524	0.889381	1428	{'C': 14.93, 'A': 41.79, 'T': 23.38, 'G': 19.9}	0.2354	0.1735	195	-1	0	0	0
6NB3	C	1169	3.5	#	#	#	#	#	#	0.000830027	0.638474	0.173697	0	-1	-1	-1	'-'	-718	0.11745	0.570652	1420	{'T': 5.71, 'S': 7.62, 'N': 7.14, 'V': 6.19, 'A': 10.95, 'Q': 5.71, 'D': 3.81, 'G': 9.05, 'R': 3.81, 'I': 7.62, 'Y': 3.33, 'E': 2.38, 'H': 1.43, 'M': 0.95, 'L': 10.0, 'P': 4.29, 'F': 5.71, 'K': 3.81, 'W': 0.48}	2333	0.585557	0.845805	392	{'.': 19.17, 'B': 0.4, 'S': 6.97, 'E': 37.4, 'P': 1.88, 'T': 9.25, 'H': 22.65, 'G': 1.61, 'I': 0.67}	0	-1	-1	-1	'-'	0	-1	-1	-1	'-'	0	-1	-1	-1	'-'	0.0779	0.4132	124	0.944478	0	0	0
6J4W	B	1157	7.9	121504; 554313; 8294; 8359; 8360; 8361; 8362; 8363; 8364; 8365; 8366; 8367; 8368; 8370	9606	0003677#0019904#0046982#0003723#0030527	0043505#0000781#0070062#0005576#0016020#0005654#0000786#0005634#0032991	0045653#0006334#0061644#0032200	P62805	0.00441114	0.931124	0.00165408	22	0.0186191	0.275862	1202	{'G': 25.0, 'A': 12.5, 'P': 4.17, 'R': 4.17, 'Y': 4.17, 'E': 4.17, 'F': 8.33, 'I': 4.17, 'D': 8.33, 'T': 8.33, 'K': 4.17, 'V': 8.33, 'L': 4.17}	-1057	0.0336421	0.734043	1957	{'S': 14.49, 'A': 14.49, 'I': 8.7, 'G': 4.35, 'K': 4.35, 'Q': 7.25, 'D': 4.35, 'L': 15.94, 'T': 8.7, 'N': 5.8, 'V': 2.9, 'F': 1.45, 'P': 1.45, 'R': 4.35, 'E': 1.45}	560	0.244261	0.930493	1253	{'.': 14.46, 'E': 31.08, 'T': 9.4, 'S': 4.58, 'P': 0.24, 'H': 39.04, 'G': 0.72, 'B': 0.48}	52	0.121771	0.804878	230	{'A': 18.18, 'C': 24.24, 'G': 33.33, 'T': 24.24}	169	0.0477173	0.719844	3620	{'A': 26.49, 'G': 28.65, 'T': 22.16, 'C': 22.7}	43	0.104839	0.764706	214	{'G': 19.23, 'C': 23.08, 'T': 30.77, 'A': 26.92}	0.2339	0.1765	93	-1	0	0	0
7SB3	J	1183	3.3	#	#	#	#	#	#	0.00135562	0.813745	0.00582382	0	-1	-1	-1	'-'	-753	0.0811943	0.591603	1647	{'V': 7.1, 'F': 6.45, 'A': 10.32, 'K': 5.81, 'Y': 3.23, 'T': 4.52, 'P': 6.45, 'I': 6.45, 'D': 3.23, 'N': 5.81, 'S': 8.39, 'L': 12.9, 'R': 3.87, 'E': 2.58, 'G': 5.16, 'W': 0.65, 'Q': 5.81, 'H': 1.29}	2324	0.591483	0.830565	365	{'.': 20.13, 'S': 7.07, 'E': 38.4, 'P': 1.2, 'T': 8.53, 'B': 0.27, 'H': 22.53, 'G': 1.2, 'I': 0.67}	0	-1	-1	-1	'-'	0	-1	-1	-1	'-'	0	-1	-1	-1	'-'	-1	-1	-1	0.996815	0	0	0
5IYC	A	1454	3.9	5430	9606	0003677#0003899#0019900#0046872#1990841#0008022#0003723#0003968#0031625	0005694#0005737#0005654#0005634#0005665	0006353#0033120#0006355#0006366	P24928	0.028341	0.582144	0.00827138	-574	0.153202	0.256389	817	{'P': 7.72, 'S': 8.36, 'C': 0.96, 'R': 4.18, 'Q': 2.57, 'G': 9.97, 'Y': 4.82, 'V': 7.72, 'T': 7.4, 'L': 8.36, 'F': 4.5, 'H': 0.96, 'N': 7.4, 'D': 6.43, 'A': 6.75, 'E': 3.86, 'K': 4.18, 'W': 0.64, 'M': 1.29, 'I': 1.93}	-1364	0.0331611	0.663793	2206	{'S': 6.49, 'A': 10.39, 'L': 15.58, 'G': 7.79, 'D': 3.9, 'V': 6.49, 'Q': 9.09, 'N': 6.49, 'T': 3.9, 'K': 5.19, 'F': 3.9, 'I': 3.9, 'P': 2.6, 'E': 5.19, 'R': 5.19, 'M': 2.6, 'H': 1.3}	558	0.320273	0.833087	1084	{'.': 22.34, 'E': 24.65, 'S': 8.16, 'T': 9.22, 'B': 0.35, 'H': 32.98, 'P': 0.71, 'G': 0.71, 'I': 0.89}	39	0.345982	0.717593	232	{'G': 19.35, 'T': 29.03, 'A': 18.71, 'C': 32.9}	1514	0.392953	0.739491	2979	{'A': 29.46, 'T': 28.66, 'G': 19.5, 'C': 22.38}	58	0.330435	0.737864	254	{'C': 17.76, 'A': 34.87, 'G': 25.0, 'T': 22.37}	0.257	0.188	170	-1	0	0	0
4NEN	A	1063	2.9	3687	9606	0005178#0046872#0030971#0038023	0009986#0009897#0101003#0034689#0008305#0016020#0005886#0030667#0070821	0009887#0007155#0033627#0098609#0007160#0051607#0034113#0007229#0045766#0030335#0008284#1905956#0010628#0031643	P20702	0.0106169	0.355692	0.0324511	-93	0.152427	0.229188	490	{'R': 4.04, 'F': 6.73, 'A': 5.38, 'L': 12.56, 'G': 10.76, 'N': 3.14, 'D': 4.93, 'S': 10.76, 'W': 1.79, 'Y': 4.48, 'P': 7.62, 'T': 5.83, 'C': 1.79, 'E': 4.04, 'V': 6.73, 'I': 4.04, 'K': 2.24, 'Q': 3.14}	-974	0.0309645	0.782051	1892	{'F': 1.64, 'N': 4.92, 'S': 13.11, 'A': 9.84, 'G': 4.92, 'K': 3.28, 'I': 6.56, 'Q': 9.84, 'D': 6.56, 'T': 4.92, 'L': 16.39, 'V': 9.84, 'R': 3.28, 'P': 1.64, 'E': 3.28}	644	0.279974	0.855446	1038	{'.': 24.54, 'B': 0.46, 'S': 8.8, 'E': 55.32, 'T': 7.87, 'P': 1.16, 'H': 1.85}	79	0.175439	0.847458	226	{'A': 18.0, 'C': 34.0, 'T': 30.0, 'G': 18.0}	1702	0.435228	0.729828	1854	{'T': 27.06, 'G': 23.11, 'C': 24.16, 'A': 25.66}	121	0.347059	0.797297	288	{'A': 40.11, 'T': 21.47, 'C': 15.82, 'G': 22.6}	0.2216	0.2072	1063	0.857065	0	0.2	0
4ACQ	C	1402	4.3	#	#	#	#	#	P01023	0.000248868	0.755588	0.227461	-125	0.179358	0.246114	431	{'M': 1.05, 'L': 12.28, 'V': 9.82, 'P': 8.42, 'S': 6.67, 'T': 8.42, 'G': 8.42, 'Y': 4.56, 'F': 6.32, 'H': 0.7, 'N': 5.96, 'K': 4.56, 'E': 4.56, 'Q': 2.46, 'R': 3.16, 'D': 2.46, 'A': 5.96, 'I': 2.81, 'C': 1.4}	-1318	0.0465324	0.684211	2083	{'G': 8.65, 'K': 4.81, 'Q': 7.69, 'D': 3.85, 'V': 11.54, 'A': 6.73, 'L': 9.62, 'N': 4.81, 'S': 7.69, 'F': 4.81, 'P': 3.85, 'E': 4.81, 'I': 5.77, 'T': 6.73, 'Y': 3.85, 'R': 1.92, 'H': 1.92, 'M': 0.96}	1270	0.418171	0.861538	827	{'.': 20.98, 'S': 6.55, 'E': 42.56, 'T': 6.25, 'P': 0.45, 'G': 0.45, 'H': 22.77}	154	0.4025	0.715556	175	{'A': 21.12, 'G': 20.5, 'T': 31.68, 'C': 26.71}	2358	0.451838	0.751366	1941	{'A': 30.05, 'C': 21.36, 'T': 28.91, 'G': 19.68}	87	0.288066	0.693069	142	{'A': 27.14, 'G': 28.57, 'C': 14.29, 'T': 30.0}	0.2512	0.1888	1402	0.943908	0	0	0
7SBY	A	1176	3	#	#	#	#	#	#	0.000983889	0.800724	0.0140612	0	-1	-1	-1	'-'	-747	0.0797482	0.589147	1648	{'V': 7.24, 'F': 5.92, 'A': 10.53, 'K': 5.26, 'Y': 3.29, 'T': 4.61, 'P': 8.55, 'G': 5.92, 'N': 5.92, 'D': 2.63, 'S': 7.89, 'R': 3.95, 'I': 5.26, 'E': 2.63, 'L': 12.5, 'W': 0.66, 'Q': 5.92, 'H': 1.32}	2391	0.593873	0.848485	382	{'.': 18.65, 'E': 39.15, 'T': 8.99, 'B': 0.4, 'S': 6.48, 'P': 1.59, 'H': 22.88, 'G': 1.19, 'I': 0.66}	0	-1	-1	-1	'-'	0	-1	-1	-1	'-'	0	-1	-1	-1	'-'	0.0794	0.4125	122	0.996815	0	0	0
7SBV	J	1176	3.1	#	#	#	#	#	#	0.000851909	0.807956	0.0134115	0	-1	-1	-1	'-'	-746	0.0820189	0.59542	1640	{'V': 7.05, 'F': 6.41, 'A': 10.26, 'K': 5.77, 'Y': 3.21, 'T': 4.49, 'P': 7.69, 'I': 6.41, 'D': 2.56, 'N': 5.77, 'S': 8.33, 'L': 12.82, 'R': 3.85, 'E': 2.56, 'G': 5.13, 'W': 0.64, 'Q': 5.77, 'H': 1.28}	2262	0.591415	0.821192	352	{'.': 19.62, 'E': 38.58, 'B': 0.4, 'S': 7.39, 'P': 1.48, 'T': 9.01, 'H': 21.1, 'G': 1.75, 'I': 0.67}	0	-1	-1	-1	'-'	0	-1	-1	-1	'-'	0	-1	-1	-1	'-'	-1	-1	-1	1	0	0	0
5O9Z	C	1693	4.5	6635	9606	3723	0071013#0005829#0034709#0005654#0005634#0034715#0071011#0030532#0034719#0005681#0005697#0005685#0005689#0005686#0071007#0071005#0005687#0046540#0005682#0005683	0036261#0000398#0000245#0000387#1903241	P62304	0.032294	0.271928	0.0159667	20	0.0170675	0.289474	1213	{'M': 4.55, 'A': 9.09, 'Y': 4.55, 'R': 4.55, 'G': 4.55, 'V': 18.18, 'Q': 13.64, 'L': 9.09, 'I': 9.09, 'S': 9.09, 'K': 4.55, 'N': 9.09}	-1585	0.0341176	0.690476	2424	{'G': 6.9, 'L': 10.34, 'P': 4.6, 'K': 6.9, 'Y': 2.3, 'N': 8.05, 'T': 12.64, 'I': 5.75, 'A': 4.6, 'D': 4.6, 'S': 6.9, 'F': 6.9, 'V': 6.9, 'E': 4.6, 'Q': 2.3, 'C': 1.15, 'R': 4.6}	582	0.301508	0.874636	1304	{'.': 19.17, 'E': 29.83, 'S': 8.5, 'T': 9.67, 'H': 30.67, 'G': 1.67, 'P': 0.33, 'B': 0.17}	66	0.123675	0.813953	240	{'T': 31.43, 'C': 25.71, 'G': 34.29, 'A': 8.57}	247	0.0500261	0.730038	3575	{'T': 30.21, 'G': 19.79, 'C': 15.1, 'A': 34.9}	-492	0.159314	0.866667	999	{'A': 41.03, 'T': 24.62, 'C': 14.36, 'G': 20.0}	0.2466	0.1317	82	-1	0	0	0
6W5S	A	1194	3	4864	9606	0015485#0038023#0032934#0015248#0004888#0001618	0005783#0070062#0005576#0005794#0031902#0005765#0005764#0016020#0045121#0005635#0048471#0005886	0007628#0006914#0008206#0071404#0071383#0033344#0042632#0008203#0030301#0006897#0090150#0010467#0030299#0032367#0007041#0016236#0031579#0060548#0016242#1904262#0006486#0046686#0009410#0015918#0046718	O15118	0.0484809	0.554039	0.00918191	-146	0.15165	0.245128	601	{'R': 2.09, 'L': 12.55, 'P': 7.11, 'F': 7.95, 'W': 1.26, 'G': 10.88, 'K': 3.35, 'Y': 3.77, 'E': 2.93, 'T': 5.02, 'D': 7.95, 'N': 6.28, 'C': 4.6, 'Q': 1.67, 'V': 5.44, 'S': 7.11, 'I': 3.77, 'A': 5.86, 'H': 0.42}	-1115	0.0354197	0.618644	1943	{'S': 8.22, 'A': 8.22, 'L': 17.81, 'K': 6.85, 'D': 4.11, 'V': 9.59, 'Q': 8.22, 'N': 5.48, 'T': 1.37, 'F': 4.11, 'G': 8.22, 'I': 4.11, 'R': 5.48, 'E': 2.74, 'Y': 1.37, 'H': 2.74, 'P': 1.37}	313	0.246282	0.831325	1183	{'.': 25.85, 'E': 11.11, 'T': 9.18, 'S': 7.73, 'H': 42.51, 'G': 2.42, 'I': 1.21}	60	0.304054	0.681818	164	{'C': 38.89, 'T': 16.67, 'G': 27.78, 'A': 16.67}	2245	0.456348	0.741858	1825	{'A': 26.16, 'T': 33.18, 'G': 19.69, 'C': 20.98}	-101	0.247718	0.855856	545	{'C': 14.21, 'T': 23.68, 'A': 41.58, 'G': 20.53}	0.2736	0.2328	1194	-1	0	0.2	0.1
7M7F	A	1390	3.2	#	1836	0004315#0047879#0031177	#	0006633#0033068	Q03131	0.0202568	0.633972	0.0100254	-1709	0.112857	0.3125	2236	{'M': 0.76, 'F': 5.57, 'V': 9.87, 'P': 9.11, 'L': 11.9, 'R': 5.32, 'G': 14.18, 'H': 2.03, 'S': 4.81, 'Q': 1.77, 'D': 5.82, 'T': 5.82, 'W': 1.01, 'N': 2.28, 'A': 10.38, 'I': 2.03, 'C': 1.27, 'E': 3.8, 'Y': 2.03, 'K': 0.25}	-1325	0.0194468	0.762712	2255	{'D': 11.11, 'S': 17.78, 'L': 15.56, 'T': 4.44, 'A': 11.11, 'G': 4.44, 'Q': 4.44, 'V': 11.11, 'K': 2.22, 'F': 2.22, 'R': 4.44, 'P': 4.44, 'E': 4.44, 'I': 2.22}	523	0.296149	0.861614	1159	{'.': 28.11, 'S': 8.41, 'E': 28.49, 'T': 11.09, 'P': 0.76, 'H': 21.41, 'G': 1.72}	0	-1	-1	-1	'-'	0	-1	-1	-1	'-'	0	-1	-1	-1	'-'	0.1975	0.1935	206	-1	0	0	0
5OIK	A	1421	3.7	#	#	#	#	#	G3MZY8	0.0253167	0.609123	0.0108695	-573	0.153127	0.256601	819	{'P': 7.72, 'S': 8.36, 'C': 0.96, 'R': 4.18, 'Q': 2.57, 'G': 9.97, 'Y': 4.82, 'V': 7.72, 'T': 7.4, 'L': 8.36, 'F': 4.5, 'H': 0.96, 'N': 7.4, 'D': 6.75, 'A': 6.75, 'E': 3.54, 'K': 4.18, 'W': 0.64, 'M': 1.29, 'I': 1.93}	-1331	0.0326229	0.688073	2190	{'S': 8.0, 'A': 10.67, 'L': 16.0, 'G': 8.0, 'D': 4.0, 'V': 6.67, 'Q': 6.67, 'N': 6.67, 'T': 4.0, 'K': 5.33, 'F': 4.0, 'I': 4.0, 'P': 2.67, 'E': 5.33, 'R': 5.33, 'H': 1.33, 'M': 1.33}	554	0.322063	0.847662	1082	{'.': 20.28, 'E': 26.51, 'S': 9.61, 'T': 8.9, 'H': 33.45, 'G': 1.07, 'B': 0.18}	0	-1	-1	-1	'-'	0	-1	-1	-1	'-'	0	-1	-1	-1	'-'	0.2342	0.1756	1421	0.833127	0	0	0
7SBW	B	1196	3.2	#	#	#	#	#	#	0.000827626	0.814068	0.0769227	0	-1	-1	-1	'-'	-766	0.0792079	0.577947	1656	{'V': 7.24, 'F': 6.58, 'A': 10.53, 'K': 5.26, 'Q': 6.58, 'Y': 3.29, 'T': 4.61, 'P': 6.58, 'G': 6.58, 'N': 5.92, 'S': 7.89, 'L': 13.16, 'R': 3.95, 'I': 5.26, 'E': 2.63, 'D': 1.97, 'W': 0.66, 'H': 1.32}	2376	0.59472	0.856823	394	{'.': 18.67, 'E': 38.64, 'T': 9.4, 'B': 0.39, 'S': 6.53, 'P': 1.31, 'H': 22.58, 'G': 1.83, 'I': 0.65}	0	-1	-1	-1	'-'	0	-1	-1	-1	'-'	0	-1	-1	-1	'-'	0.0723	0.4455	101	0.996815	0	0	0
7POV	A	708	3.8	#	9606	1903135#1903136	0062023#0031012#0005615#0005796#0070702#0070703#0005886	0010273#0048874#0030277	Q02817	0.00523087	0.733795	0.0256409	-3513	0.0701787	0.299118	4068	{'L': 7.24, 'P': 8.58, 'C': 6.7, 'T': 15.01, 'R': 1.61, 'F': 4.56, 'G': 10.46, 'Y': 4.29, 'V': 7.24, 'S': 9.12, 'D': 4.56, 'W': 0.8, 'H': 1.34, 'N': 2.95, 'E': 2.95, 'K': 2.95, 'Q': 2.41, 'I': 4.29, 'A': 2.14, 'M': 0.8}	-656	0.0271103	0.628571	1553	{'N': 4.55, 'D': 9.09, 'Y': 9.09, 'K': 6.82, 'S': 2.27, 'P': 9.09, 'L': 18.18, 'V': 6.82, 'G': 9.09, 'A': 6.82, 'E': 4.55, 'I': 2.27, 'T': 4.55, 'F': 2.27, 'Q': 2.27, 'R': 2.27}	578	0.363014	0.807619	643	{'E': 39.39, 'T': 10.38, '.': 20.99, 'S': 11.32, 'H': 14.15, 'P': 0.71, 'G': 2.83, 'B': 0.24}	0	-1	-1	-1	'-'	0	-1	-1	-1	'-'	0	-1	-1	-1	'-'	0.1906	0.2403	708	0.910413	0	0.2	0
6UIA	B	1021	4.3	47	9606	0005524#0003878#0046872	0035578#0005829#0070062#0005576#1904813#0016020#0005654	0006085#0006695#0006101#0015936#0006633#0008610#0006107#0006099	P53396	0.0207975	0.74421	0.0108695	-112	0.16289	0.239085	450	{'S': 4.78, 'G': 10.87, 'K': 4.78, 'I': 5.65, 'F': 5.65, 'Y': 3.91, 'T': 9.13, 'P': 7.83, 'L': 10.0, 'D': 6.96, 'V': 8.7, 'N': 3.48, 'A': 6.52, 'E': 2.17, 'C': 2.17, 'W': 0.87, 'R': 2.61, 'Q': 3.48, 'M': 0.43}	-936	0.0380349	0.637168	1780	{'A': 8.33, 'E': 5.56, 'K': 4.17, 'S': 2.78, 'N': 6.94, 'L': 9.72, 'V': 9.72, 'T': 8.33, 'G': 12.5, 'F': 5.56, 'P': 4.17, 'R': 4.17, 'I': 6.94, 'D': 5.56, 'Q': 2.78, 'Y': 1.39, 'H': 1.39}	796	0.338462	0.840278	854	{'.': 20.66, 'S': 5.58, 'E': 29.75, 'T': 7.64, 'H': 35.54, 'P': 0.62, 'B': 0.21}	0	-1	-1	-1	'-'	0	-1	-1	-1	'-'	0	-1	-1	-1	'-'	0.2149	0.2072	1021	0.840498	0	0	0
7SBW	J	1191	3.2	#	#	#	#	#	#	0.00118766	0.802092	0.0280612	0	-1	-1	-1	'-'	-760	0.0808977	0.591603	1654	{'V': 7.1, 'F': 6.45, 'A': 10.32, 'K': 5.81, 'Y': 3.23, 'T': 4.52, 'P': 6.45, 'I': 6.45, 'D': 3.23, 'N': 5.81, 'S': 8.39, 'L': 12.9, 'R': 3.87, 'E': 2.58, 'G': 5.16, 'W': 0.65, 'Q': 5.81, 'H': 1.29}	2409	0.597665	0.860022	392	{'.': 18.88, 'E': 39.19, 'T': 8.85, 'B': 0.39, 'S': 6.38, 'P': 1.56, 'H': 22.53, 'G': 1.56, 'I': 0.65}	0	-1	-1	-1	'-'	0	-1	-1	-1	'-'	0	-1	-1	-1	'-'	-1	-1	-1	1	0	0	0
4ZXB	E	800	3.3	3643	9606	0046935#0001540#0005524#0038024#0005525#0042802#0043559#0005009#0043560#0031994#0031995#0005159#0043548#0019904#0043539#0030296#0004713#0044877#0051425#0005198#0004714	0030424#0005901#0032590#0010008#0009897#0070062#0005899#0005770#0005764#0016020#0032809#0005886#0043235	0032147#0032148#0030325#0097242#0005975#0071363#0032869#0097062#0008544#0031017#0007186#0042593#0003007#0008286#0007612#0008584#0030238#0007613#1990535#0038083#0018108#0030335#0008284#0048639#0045893#0046326#0045725#0045821#0033674#0043406#0043410#0051446#0045840#0045429#0014068#0051897#0001934#0043243#0002092#0060267#0046777#0006468#0031623#0006898#0006355#0045995#2000194#0007169#0150104#0046718	P06213	0.00498663	0.764615	0.0202534	-237	0.148472	0.226236	551	{'G': 14.29, 'L': 10.08, 'A': 5.04, 'N': 7.56, 'S': 7.98, 'E': 5.04, 'F': 6.72, 'P': 5.88, 'R': 3.78, 'K': 3.78, 'I': 3.36, 'Y': 2.52, 'T': 8.4, 'C': 3.78, 'Q': 3.36, 'V': 4.2, 'W': 0.84, 'D': 3.36}	-755	0.0159544	0.823529	1721	{'L': 7.14, 'E': 3.57, 'I': 10.71, 'D': 7.14, 'P': 3.57, 'F': 7.14, 'S': 10.71, 'G': 10.71, 'V': 10.71, 'T': 10.71, 'N': 7.14, 'Q': 3.57, 'A': 3.57, 'Y': 3.57}	533	0.288316	0.806794	847	{'.': 24.21, 'S': 6.32, 'E': 56.32, 'T': 8.95, 'P': 1.32, 'H': 2.89}	-83	0.287253	0.692641	326	{'A': 14.37, 'G': 26.25, 'T': 23.75, 'C': 35.62}	1947	0.443993	0.724138	1903	{'A': 27.2, 'T': 28.34, 'G': 22.25, 'C': 22.21}	-3903	0.0463369	0.969432	4562	{'C': 14.86, 'A': 40.09, 'T': 23.87, 'G': 21.17}	0.154	0.179	800	0.945619	0.5	0.2	0.1
7SBY	J	1171	3	#	#	#	#	#	#	0.00158761	0.792224	0.0298127	0	-1	-1	-1	'-'	-743	0.0821485	0.59542	1637	{'V': 7.05, 'F': 6.41, 'A': 10.26, 'K': 5.77, 'Y': 3.21, 'T': 4.49, 'P': 7.05, 'I': 6.41, 'D': 3.21, 'N': 5.77, 'S': 8.33, 'L': 12.82, 'R': 3.85, 'E': 2.56, 'G': 5.13, 'W': 0.64, 'Q': 5.77, 'H': 1.28}	2433	0.600631	0.85123	373	{'.': 18.92, 'E': 39.03, 'S': 6.44, 'P': 1.58, 'T': 8.94, 'B': 0.26, 'H': 22.6, 'G': 1.58, 'I': 0.66}	0	-1	-1	-1	'-'	0	-1	-1	-1	'-'	0	-1	-1	-1	'-'	-1	-1	-1	1	0	0	0
[truncated: 2 more columns]
