# Supplementary material for: Identifying and profiling structural similarities between Spike of SARS-CoV-2 and other viral or host proteins with Machaon
Source: Commun Biol. 2023 Jul 19;6:752. doi: 10.1038/s42003-023-05076-7 (PMC10356814; doi:10.1038/s42003-023-05076-7)
Supplement: Supplementary file 4 — Supplementary Data 1 [file 42003_2023_5076_MOESM4_ESM.zip › fig9c_supfig10_supfig15.xlsx]

## Sheet: 6VXX_A-merged-enriched_eval
pdbId	chainId	chainLength	resolution	geneId	taxonomy	molecularFunction	cellularComponent	biologicalProcess	uniprotId	b-phipsi	w-rdist	t-alpha	1D-score	1D-identity	1D-identity-ng	1D-identity-gaps	1D-content	1DPDB-score	1DPDB-identity	1DPDB-identity-ng	1DPDB-identity-gaps	1DPDB-content	2D-score	2D-identity	2D-identity-ng	2D-identity-gaps	2D-content	5UTR-score	5UTR-identity	5UTR-identity-ng	5UTR-identity-gaps	5UTR-content	CDS-score	CDS-identity	CDS-identity-ng	CDS-identity-gaps	CDS-content	3UTR-score	3UTR-identity	3UTR-identity-ng	3UTR-identity-gaps	3UTR-content	3D-score	3D-score-cand	length	chemSim	molecularFunctionSim	cellularComponentSim	biologicalProcessSim
6VXX	A	972	2.8	43740568	2697049	0046789#0042802	0044173#0020002#0005886#0019031#0055036	0039654#0019064#0061025#0046598#0019065#0046813#0039587#0039502#0046718#0019058	P0DTC2	-1.21602e-08	0	0
AF-P22897-F1-model-v4	A	1456	-1	4360	9606	0038024#0005537#0038023#0004888#0001618	0009986#0010008#0005886	0071353#0071222#0071346#0006898	P22897	0.00740021	0.231848	0.00750002	-220	0.159976	0.261836	659	{'M': 0.37, 'V': 5.9, 'F': 4.8, 'P': 8.12, 'L': 8.86, 'C': 4.06, 'A': 4.8, 'N': 8.86, 'K': 3.32, 'D': 6.64, 'G': 9.23, 'T': 7.38, 'W': 1.85, 'E': 5.17, 'Y': 4.06, 'S': 8.49, 'R': 1.85, 'Q': 1.85, 'I': 4.06, 'H': 0.37}	-1372	0.0412864	0.688406	2163	{'S': 12.63, 'Q': 6.32, 'I': 5.26, 'L': 12.63, 'P': 2.11, 'K': 5.26, 'F': 4.21, 'E': 2.11, 'D': 4.21, 'N': 10.53, 'G': 7.37, 'T': 8.42, 'A': 11.58, 'Y': 3.16, 'R': 1.05, 'V': 3.16}	598	0.31299	0.856049	1133	{'.': 24.51, 'T': 11.45, 'E': 39.71, 'H': 22.54, 'G': 1.61, 'B': 0.18}	67	0.267857	0.728155	177	{'C': 26.67, 'A': 20.0, 'G': 25.33, 'T': 28.0}	2656	0.457036	0.743508	1955	{'A': 31.61, 'T': 31.57, 'G': 19.28, 'C': 17.55}	-36	0.263158	0.822222	478	{'C': 14.59, 'A': 42.16, 'T': 23.78, 'G': 19.46}	0.2438	0.179	1456	0.860864	0	0.2	0
AF-P01266-F8-model-v4	A	1368	-1	280706	9913	0042393#0005179	5615	0042446#0006590	P01266	0.00603704	0.258865	0.0193931	-1010	0.130497	0.285714	1507	{'M': 0.28, 'L': 11.6, 'S': 9.12, 'C': 4.7, 'N': 4.42, 'P': 5.8, 'T': 7.46, 'D': 5.25, 'V': 6.35, 'Q': 5.52, 'W': 1.1, 'G': 11.05, 'F': 6.91, 'Y': 2.76, 'A': 6.35, 'H': 0.83, 'K': 2.21, 'E': 3.59, 'I': 2.49, 'R': 2.21}	-1270	0.0328743	0.74	2151	{'I': 8.11, 'Q': 9.46, 'D': 4.05, 'S': 13.51, 'L': 16.22, 'A': 14.86, 'G': 4.05, 'K': 5.41, 'V': 4.05, 'N': 6.76, 'F': 1.35, 'R': 5.41, 'P': 2.7, 'E': 2.7, 'T': 1.35}	1157	0.365338	0.870504	961	{'E': 40.66, 'T': 10.58, '.': 19.5, 'H': 28.1, 'G': 1.16}	0	-1	-1	-1	'-'	0	-1	-1	-1	'-'	0	-1	-1	-1	'-'	0.2314	0.1774	1368	0.86242	0	0	0
AF-P20742-F1-model-v4	A	1482	-1	#	9606	0004866#0002020#0004867	0072562#0070062#0005576	0007565#0010466	P20742	0.00692663	0.302836	0.0775402	-94	0.180844	0.245719	419	{'M': 1.05, 'L': 9.06, 'V': 10.45, 'S': 7.32, 'T': 8.36, 'Q': 5.92, 'P': 6.27, 'G': 10.1, 'F': 5.57, 'H': 0.7, 'E': 3.48, 'N': 8.01, 'I': 5.92, 'Y': 1.74, 'K': 4.18, 'R': 2.09, 'A': 5.57, 'C': 2.44, 'D': 1.39, 'W': 0.35}	-1383	0.0513383	0.629032	2093	{'L': 14.53, 'Q': 6.84, 'Y': 1.71, 'S': 11.97, 'F': 5.98, 'T': 4.27, 'N': 8.55, 'R': 0.85, 'I': 9.4, 'A': 6.84, 'V': 5.98, 'E': 4.27, 'D': 1.71, 'K': 5.98, 'P': 3.42, 'G': 5.13, 'W': 0.85, 'M': 1.71}	1250	0.405632	0.850503	873	{'.': 18.76, 'T': 11.96, 'E': 44.9, 'H': 24.37}	0	-1	-1	-1	'-'	0	-1	-1	-1	'-'	0	-1	-1	-1	'-'	0.2242	0.1635	1482	0.860687	0	0	0
AF-Q9BZ76-F1-model-v4	A	1288	-1	728577	9606	#	16020	7155	Q9BZ76	0.0128987	0.263064	0.00331952	-184	0.16921	0.241935	453	{'M': 1.18, 'L': 10.98, 'P': 5.49, 'V': 5.88, 'R': 2.75, 'S': 10.2, 'N': 5.1, 'W': 1.18, 'A': 4.71, 'G': 13.73, 'F': 7.06, 'D': 5.88, 'I': 4.31, 'T': 5.1, 'E': 4.31, 'Y': 3.92, 'K': 2.75, 'C': 3.53, 'H': 0.39, 'Q': 1.57}	-1204	0.0260512	0.686747	2105	{'P': 7.02, 'T': 10.53, 'E': 5.26, 'S': 12.28, 'I': 3.51, 'F': 8.77, 'N': 10.53, 'L': 5.26, 'V': 8.77, 'A': 8.77, 'W': 1.75, 'R': 3.51, 'C': 1.75, 'D': 7.02, 'K': 1.75, 'G': 3.51}	735	0.316555	0.839228	1027	{'.': 26.05, 'E': 48.66, 'T': 13.03, 'B': 0.19, 'H': 12.07}	59	0.270073	0.787234	180	{'G': 40.54, 'C': 32.43, 'A': 16.22, 'T': 10.81}	2089	0.41898	0.736106	2111	{'T': 29.96, 'G': 20.56, 'A': 27.62, 'C': 21.87}	-8238	0.0245098	0.982533	8951	{'C': 15.11, 'A': 41.33, 'T': 23.56, 'G': 20.0}	0.2315	0.1871	1288	0.858868	0	0	0
AF-P01023-F1-model-v4	A	1474	-1	513856	9913	0004866#0002020#0004867	5615	10466	P01023	0.00897906	0.288876	0.0990909	-125	0.179358	0.246114	431	{'M': 1.05, 'L': 12.28, 'V': 9.82, 'P': 8.42, 'S': 6.67, 'T': 8.42, 'G': 8.42, 'Y': 4.56, 'F': 6.32, 'H': 0.7, 'N': 5.96, 'K': 4.56, 'E': 4.56, 'Q': 2.46, 'R': 3.16, 'D': 2.46, 'A': 5.96, 'I': 2.81, 'C': 1.4}	-1380	0.0397752	0.638889	2169	{'K': 6.52, 'N': 8.7, 'T': 7.61, 'Q': 10.87, 'E': 4.35, 'V': 3.26, 'F': 5.43, 'I': 6.52, 'Y': 2.17, 'P': 6.52, 'D': 3.26, 'G': 5.43, 'S': 8.7, 'L': 8.7, 'M': 2.17, 'A': 8.7, 'W': 1.09}	1337	0.417683	0.838433	823	{'.': 17.66, 'E': 44.82, 'T': 12.12, 'B': 0.29, 'G': 0.88, 'H': 24.23}	154	0.4025	0.715556	175	{'A': 21.12, 'G': 20.5, 'T': 31.68, 'C': 26.71}	2358	0.451838	0.751366	1941	{'A': 30.05, 'C': 21.36, 'T': 28.91, 'G': 19.68}	87	0.288066	0.693069	142	{'A': 27.14, 'G': 28.57, 'C': 14.29, 'T': 30.0}	0.2082	0.1508	1474	0.860332	0	0	0
AF-Q6YHK3-F1-model-v4	A	1445	-1	135228	9606	0004867#0050431	0009986#0005829#0005576#0005615#0005886#0031092	0001942#0043616#0010839#0010466#0001933#2000647#0030512#0061045#0072675#0006468#0045616#0072089	Q6YHK3	0.0111769	0.289346	0.105119	-175	0.165091	0.231653	456	{'P': 6.49, 'L': 9.16, 'G': 7.25, 'F': 5.73, 'T': 8.78, 'I': 4.96, 'A': 4.2, 'N': 7.25, 'V': 7.63, 'E': 3.82, 'Y': 6.49, 'S': 8.78, 'K': 5.34, 'D': 6.87, 'Q': 2.29, 'C': 2.67, 'W': 0.38, 'H': 0.76, 'R': 1.15}	-1340	0.0388138	0.659259	2158	{'P': 4.49, 'L': 13.48, 'T': 8.99, 'D': 4.49, 'E': 3.37, 'I': 4.49, 'A': 10.11, 'Y': 2.25, 'S': 11.24, 'G': 5.62, 'W': 1.12, 'F': 4.49, 'Q': 8.99, 'R': 3.37, 'N': 5.62, 'V': 4.49, 'K': 3.37}	1376	0.41769	0.85	828	{'.': 18.24, 'T': 11.32, 'E': 44.56, 'H': 25.29, 'B': 0.15, 'G': 0.44}	0	-1	-1	-1	'-'	0	-1	-1	-1	'-'	0	-1	-1	-1	'-'	0.2543	0.1886	1445	0.861871	0	0.2	0
AF-Q9Y4L1-F1-model-v4	A	999	-1	100689308	10029	0005524#0140662	5788	#	Q9Y4L1	0.0120041	0.292817	0.147229	-117	0.12815	0.201586	506	{'R': 4.49, 'L': 10.11, 'D': 6.18, 'G': 10.67, 'V': 7.87, 'P': 7.3, 'K': 7.3, 'N': 3.93, 'E': 4.49, 'A': 7.3, 'T': 6.18, 'F': 6.18, 'Q': 4.49, 'S': 6.18, 'Y': 2.81, 'I': 3.37, 'C': 0.56, 'H': 0.56}	-936	0.0186432	0.705882	1880	{'K': 16.67, 'T': 5.56, 'P': 13.89, 'I': 2.78, 'D': 8.33, 'G': 8.33, 'F': 11.11, 'N': 5.56, 'S': 5.56, 'Q': 2.78, 'L': 16.67, 'V': 2.78}	824	0.323003	0.884906	922	{'T': 9.59, '.': 11.3, 'E': 40.72, 'H': 38.38}	0	-1	-1	-1	'-'	0	-1	-1	-1	'-'	0	-1	-1	-1	'-'	0.2034	0.1992	999	0.834271	0	0	0
AF-Q9Y4D8-F8-model-v4	A	1400	-1	#	9606	4842	16020	0042593#0006006	Q9Y4D8	0.0161728	0.279131	0.0931283	-2054	0.100798	0.320381	2747	{'M': 0.5, 'V': 5.2, 'F': 5.45, 'L': 11.88, 'S': 7.67, 'N': 6.68, 'T': 6.93, 'P': 8.17, 'Y': 3.22, 'R': 2.48, 'D': 6.44, 'H': 1.49, 'I': 1.98, 'G': 8.66, 'K': 4.95, 'E': 4.7, 'Q': 2.23, 'A': 5.69, 'C': 4.21, 'W': 1.49}	-1299	0.0366608	0.697479	2145	{'L': 14.46, 'V': 7.23, 'S': 9.64, 'T': 9.64, 'K': 8.43, 'D': 6.02, 'I': 7.23, 'M': 1.2, 'Y': 1.2, 'G': 6.02, 'E': 3.61, 'Q': 6.02, 'F': 3.61, 'N': 3.61, 'R': 1.2, 'A': 4.82, 'P': 6.02}	682	0.316185	0.837672	1077	{'.': 24.68, 'E': 29.8, 'T': 14.63, 'H': 30.71, 'B': 0.18}	0	-1	-1	-1	'-'	0	-1	-1	-1	'-'	0	-1	-1	-1	'-'	0.2328	0.1761	1400	0.840866	0	0	0
AF-P08F94-F12-model-v4	A	1400	-1	474934	9615	#	0016324#0000775#0005929#0005783#0070062#0005794#0005634#0005819	0048754#0045216#0003382#0051660#0000132#1904036#0050679#0030155#0022407#0001952#1904054#0090175	P08F94	0.0199741	0.266973	0.0605264	-2040	0.112769	0.366164	2829	{'M': 0.43, 'L': 10.85, 'V': 6.51, 'P': 7.38, 'S': 6.72, 'Q': 3.04, 'C': 4.56, 'T': 7.38, 'R': 3.9, 'A': 4.77, 'F': 7.16, 'Y': 3.9, 'D': 3.9, 'K': 1.74, 'H': 1.08, 'N': 4.77, 'W': 1.3, 'G': 12.15, 'E': 2.6, 'I': 5.86}	-1305	0.0319755	0.73	2183	{'L': 15.07, 'Q': 10.96, 'F': 1.37, 'N': 4.11, 'S': 13.7, 'A': 10.96, 'I': 9.59, 'T': 8.22, 'G': 2.74, 'V': 5.48, 'D': 2.74, 'R': 5.48, 'P': 1.37, 'E': 5.48, 'Y': 1.37, 'M': 1.37}	406	0.318841	0.835866	1067	{'E': 56.0, '.': 26.55, 'T': 14.91, 'G': 1.64, 'H': 0.91}	0	-1	-1	-1	'-'	0	-1	-1	-1	'-'	0	-1	-1	-1	'-'	0.2222	0.1674	1400	0.855625	0	0	0
AF-Q9Y485-F4-model-v4	A	1400	-1	1657	9606	#	43291	7035	Q9Y485	0.00924446	0.318083	0.0280612	-1182	0.12766	0.313253	1810	{'M': 0.26, 'V': 6.67, 'L': 10.77, 'C': 4.36, 'R': 2.56, 'Q': 3.85, 'P': 6.92, 'Y': 4.36, 'N': 5.38, 'S': 8.72, 'F': 6.67, 'H': 1.79, 'T': 5.9, 'D': 5.38, 'G': 7.18, 'A': 5.38, 'K': 4.36, 'W': 2.05, 'E': 3.85, 'I': 3.59}	-1310	0.0229041	0.768116	2245	{'T': 5.66, 'Q': 9.43, 'N': 9.43, 'V': 5.66, 'L': 16.98, 'Y': 1.89, 'E': 1.89, 'K': 7.55, 'I': 5.66, 'S': 16.98, 'G': 5.66, 'D': 5.66, 'A': 5.66, 'F': 1.89}	900	0.331773	0.841246	1035	{'.': 19.58, 'E': 36.33, 'T': 11.46, 'H': 31.22, 'B': 0.18, 'G': 1.23}	0	-1	-1	-1	'-'	0	-1	-1	-1	'-'	0	-1	-1	-1	'-'	0.2501	0.1875	1400	0.840534	0	0	0
AF-Q53GL0-F1-model-v4	A	409	-1	51177	9606	#	0005737#0036195#0005634#0032587	0072673#0007520#0051451#0008360#1901739	Q53GL0	0.0217367	0.280628	0.092141	-32	0.0609756	0.216216	942	{'K': 6.25, 'N': 5.0, 'G': 7.5, 'E': 5.0, 'V': 2.5, 'D': 6.25, 'C': 1.25, 'S': 12.5, 'A': 6.25, 'Q': 8.75, 'W': 2.5, 'L': 13.75, 'Y': 2.5, 'P': 10.0, 'R': 2.5, 'T': 3.75, 'F': 1.25, 'I': 2.5}	-373	0.0222058	0.731707	1310	{'N': 10.0, 'Q': 13.33, 'A': 6.67, 'L': 26.67, 'T': 6.67, 'V': 6.67, 'S': 13.33, 'R': 6.67, 'P': 3.33, 'E': 6.67}	609	0.225517	0.899642	834	{'.': 19.92, 'T': 9.96, 'E': 18.73, 'H': 51.39}	0	-1	-1	-1	'-'	0	-1	-1	-1	'-'	0	-1	-1	-1	'-'	0.1177	0.2362	409	0.835982	0	0	0
AF-P26012-F1-model-v4	A	769	-1	3696	9606	1990430#0005178	0009986#0070062#0005925#0034686#0008305#0005886	0051216#0007155#0033627#0016477#0007160#0001573#0060022#0006955#0007229#0061520#0010629#0060674#0045766#0010628#1901388#0009615#0007179#0001570	P26012	0.0137548	0.315204	0.207792	-99	0.100421	0.231392	806	{'G': 11.19, 'L': 4.9, 'T': 6.29, 'N': 9.09, 'S': 10.49, 'R': 4.9, 'C': 5.59, 'V': 6.29, 'F': 5.59, 'K': 8.39, 'I': 4.2, 'P': 4.9, 'A': 4.2, 'Y': 3.5, 'E': 2.8, 'Q': 2.1, 'D': 2.8, 'W': 0.7, 'H': 2.1}	-725	0.0180863	0.815789	1676	{'L': 16.13, 'V': 6.45, 'S': 19.35, 'N': 6.45, 'A': 6.45, 'D': 9.68, 'R': 9.68, 'P': 6.45, 'E': 6.45, 'I': 6.45, 'G': 3.23, 'Q': 3.23}	417	0.258647	0.815166	908	{'T': 15.7, '.': 26.74, 'E': 40.12, 'H': 15.12, 'G': 2.33}	0	-1	-1	-1	'-'	0	-1	-1	-1	'-'	0	-1	-1	-1	'-'	0.1856	0.2234	769	0.856962	0	0.2	0
AF-A8K2U0-F1-model-v4	A	1454	-1	144568	9606	0004866#0030414#0002020#0004867	0070062#0005615	0010466#0052548	A8K2U0	0.0107187	0.31946	0.050455	-128	0.179133	0.25088	455	{'M': 0.7, 'L': 12.28, 'P': 9.82, 'V': 6.67, 'R': 1.4, 'Y': 4.21, 'F': 4.91, 'T': 5.61, 'D': 4.91, 'K': 4.56, 'H': 0.7, 'I': 4.21, 'S': 9.12, 'G': 11.23, 'N': 5.26, 'W': 0.35, 'C': 2.46, 'A': 4.91, 'E': 2.81, 'Q': 3.86}	-1338	0.0327445	0.655172	2205	{'M': 1.32, 'A': 11.84, 'Q': 10.53, 'Y': 2.63, 'T': 6.58, 'S': 10.53, 'L': 13.16, 'G': 11.84, 'F': 3.95, 'P': 2.63, 'R': 1.32, 'N': 6.58, 'V': 3.95, 'E': 2.63, 'K': 3.95, 'I': 2.63, 'D': 3.95}	1265	0.412911	0.85283	847	{'E': 45.43, '.': 19.03, 'T': 10.91, 'H': 24.48, 'B': 0.15}	0	-1	-1	-1	'-'	0	-1	-1	-1	'-'	0	-1	-1	-1	'-'	0.2686	0.1971	1454	0.860687	0	0	0
AF-Q9NQ66-F1-model-v4	A	1216	-1	23236	9606	0005246#0005509#0005516#0099103#0019899#0005096#0042802#0099107#0005521#0004435#0005546#0004629#0043539	0000785#0005737#0005829#0070062#0098982#0098978#0031965#0016607#0005634#0099524#0032991	0060466#1902618#1905631#1904637#1904117#0021987#0045444#0007213#0007186#0000086#0007215#0032957#0048009#0070498#0035722#0035723#0099105#0007612#1990806#0007613#0045892#2000438#0031161#0046488#0048015#0007207#2000344#2000560#0048639#0045893#0040019#1900087#0032024#0032735#0046330#0045663#0099170#1903140#0080154#0008277#0099178#0007165	Q9NQ66	0.0218941	0.29334	0.069479	-134	0.151832	0.241415	567	{'H': 0.43, 'A': 3.88, 'S': 5.6, 'G': 7.76, 'T': 4.31, 'K': 6.03, 'D': 8.62, 'P': 9.48, 'F': 7.33, 'L': 10.34, 'V': 4.31, 'N': 6.9, 'Y': 5.6, 'R': 2.59, 'E': 6.03, 'Q': 3.88, 'I': 5.6, 'C': 1.29}	-1136	0.0294817	0.645833	2007	{'G': 4.84, 'Q': 4.84, 'P': 9.68, 'T': 8.06, 'N': 8.06, 'V': 14.52, 'Y': 1.61, 'R': 1.61, 'L': 11.29, 'S': 4.84, 'F': 8.06, 'E': 3.23, 'K': 6.45, 'D': 4.84, 'I': 4.84, 'A': 3.23}	713	0.307597	0.833052	1013	{'T': 11.54, '.': 22.87, 'E': 29.96, 'H': 35.63}	26	0.310345	0.770053	277	{'A': 14.58, 'C': 33.33, 'T': 23.61, 'G': 28.47}	2301	0.452548	0.737822	1760	{'A': 33.79, 'T': 28.06, 'C': 18.54, 'G': 19.61}	-2462	0.0651713	0.942982	3071	{'C': 15.81, 'A': 39.53, 'T': 24.65, 'G': 20.0}	0.2662	0.2245	1216	0.840866	0.5	0	0
AF-Q8NB90-F1-model-v4	A	893	-1	166378	9606	0005524#0016887#1990275	0005737#0005739#0005819	0007420#0030154#0042273#0007283	Q8NB90	0.0277979	0.24262	0.03866	-70	0.110497	0.222841	730	{'R': 3.75, 'L': 15.62, 'E': 4.38, 'N': 8.12, 'G': 13.12, 'A': 8.75, 'F': 5.62, 'I': 5.0, 'Y': 2.5, 'V': 3.75, 'Q': 3.75, 'P': 6.88, 'D': 2.5, 'T': 5.62, 'C': 3.12, 'K': 3.12, 'S': 4.38}	-825	0.0389831	0.650943	1664	{'N': 4.35, 'G': 11.59, 'L': 17.39, 'T': 10.14, 'V': 4.35, 'P': 2.9, 'D': 2.9, 'M': 1.45, 'I': 8.7, 'A': 14.49, 'Q': 10.14, 'S': 5.8, 'F': 1.45, 'R': 1.45, 'K': 2.9}	701	0.312319	0.868952	884	{'.': 27.15, 'E': 24.13, 'T': 7.19, 'H': 41.3, 'B': 0.23}	0	-1	-1	-1	'-'	0	-1	-1	-1	'-'	0	-1	-1	-1	'-'	0.1783	0.1902	893	0.835522	0	0	0
AF-Q6ZRI0-F1-model-v4	A	1400	-1	340990	9606	46556	0016324#0031012#0005615	46373	Q6ZRI0	0.00811281	0.341949	0.0686516	-1198	0.132608	0.310263	1684	{'M': 0.26, 'V': 7.95, 'L': 8.46, 'P': 9.23, 'A': 8.46, 'T': 9.49, 'D': 6.67, 'S': 8.46, 'H': 1.54, 'F': 5.13, 'R': 3.33, 'N': 2.82, 'Y': 3.33, 'E': 3.33, 'I': 2.05, 'W': 1.03, 'G': 9.49, 'K': 1.54, 'Q': 2.31, 'C': 5.13}	-1323	0.0330542	0.657895	2155	{'A': 8.0, 'S': 9.33, 'L': 20.0, 'G': 5.33, 'K': 4.0, 'D': 5.33, 'V': 10.67, 'N': 4.0, 'Q': 6.67, 'T': 6.67, 'F': 2.67, 'R': 5.33, 'P': 2.67, 'E': 4.0, 'I': 1.33, 'Y': 2.67, 'H': 1.33}	543	0.301416	0.860841	1147	{'.': 19.55, 'E': 39.29, 'T': 16.35, 'H': 21.99, 'G': 2.63, 'B': 0.19}	0	-1	-1	-1	'-'	0	-1	-1	-1	'-'	0	-1	-1	-1	'-'	0.2148	0.1628	1400	0.86242	0	0	0
AF-P01031-F1-model-v4	A	1676	-1	727	9606	0008009#0004866#0005102	0070062#0005576#0005615#0005579	0007166#0006935#0006956#0006957#0006958#0019835#0007186#0001701#0006954#0010760#0045766#0032722#0050778#0010575	P01031	0.00765001	0.343695	0.0823638	-209	0.171296	0.242424	507	{'M': 0.34, 'F': 6.42, 'L': 13.18, 'S': 7.77, 'N': 7.09, 'Y': 4.05, 'T': 8.45, 'P': 5.74, 'D': 5.07, 'K': 7.77, 'H': 1.01, 'V': 6.76, 'G': 6.76, 'I': 4.73, 'A': 3.38, 'E': 3.72, 'R': 2.36, 'C': 3.04, 'Q': 2.36}	-1553	0.0445425	0.664671	2325	{'G': 8.11, 'F': 4.5, 'S': 9.91, 'I': 7.21, 'L': 16.22, 'P': 3.6, 'D': 3.6, 'K': 5.41, 'R': 2.7, 'E': 4.5, 'N': 5.41, 'V': 5.41, 'T': 6.31, 'A': 10.81, 'Y': 0.9, 'Q': 4.5, 'M': 0.9}	0	-1	-1	-1	'-'	41	0.0666667	0.75	246	{'A': 27.78, 'T': 22.22, 'C': 44.44, 'G': 5.56}	2836	0.450045	0.758035	2257	{'A': 31.68, 'T': 33.88, 'G': 17.64, 'C': 16.8}	72	0.381517	0.763033	211	{'A': 47.2, 'T': 19.25, 'C': 15.53, 'G': 18.01}	0.2827	0.1874	1676	0.853583	0	0	0
AF-O75976-F1-model-v4	A	1380	-1	1362	9606	0004181#0004185#0008270	0070062#0005615#0016020#0005886	0006518#0016485	O75976	0.0257595	0.293856	0.0934656
AF-P55884-F1-model-v4	A	814	-1	8662	9606	0060090#0003723#0003743#0031369	0010494#0005829#0016282#0033290#0005852#0071541#0070062#0045202	0001732#0075522#0006446#0006413#0075525	P55884	0.0212349	0.31729	0.0835401	-127	0.102637	0.210526	719	{'E': 3.47, 'N': 4.17, 'A': 6.94, 'P': 7.64, 'G': 10.42, 'T': 7.64, 'I': 5.56, 'V': 9.03, 'S': 6.94, 'L': 5.56, 'R': 2.08, 'D': 6.25, 'F': 8.33, 'K': 4.17, 'Y': 2.78, 'Q': 4.86, 'C': 2.08, 'H': 0.69, 'W': 1.39}	-765	0.0241935	0.688525	1675	{'R': 4.76, 'A': 4.76, 'L': 4.76, 'G': 7.14, 'I': 7.14, 'V': 7.14, 'K': 14.29, 'N': 4.76, 'T': 7.14, 'F': 11.9, 'Q': 7.14, 'Y': 2.38, 'P': 4.76, 'D': 4.76, 'S': 4.76, 'E': 2.38}	489	0.287202	0.852097	891	{'T': 13.47, '.': 14.25, 'E': 54.4, 'G': 0.78, 'H': 17.1}	0	-1	-1	-1	'-'	0	-1	-1	-1	'-'	0	-1	-1	-1	'-'	0.171	0.1976	814	0.836514	0	0	0
AF-Q86WI1-F15-model-v4	A	1400	-1	93035	9606	38023	0005829#0005615#0016020#0120234#0032426	0006955#0007605	Q86WI1	0.0151585	0.330552	0.11326	-2151	0.102817	0.348726	3004	{'M': 0.46, 'L': 8.68, 'P': 5.71, 'V': 5.94, 'N': 7.53, 'T': 7.99, 'R': 2.28, 'F': 6.62, 'G': 12.1, 'S': 7.53, 'H': 0.91, 'Q': 3.2, 'D': 5.71, 'W': 0.91, 'A': 3.65, 'Y': 4.57, 'I': 4.34, 'K': 4.11, 'E': 4.34, 'C': 3.42}	-1300	0.0310722	0.72449	2187	{'G': 11.27, 'T': 4.23, 'S': 11.27, 'W': 1.41, 'F': 5.63, 'A': 11.27, 'L': 14.08, 'Q': 9.86, 'I': 7.04, 'P': 1.41, 'R': 1.41, 'V': 7.04, 'Y': 1.41, 'N': 7.04, 'D': 2.82, 'K': 2.82}	555	0.316877	0.861154	1101	{'.': 25.72, 'E': 53.26, 'T': 10.87, 'B': 0.18, 'G': 1.09, 'H': 8.88}	53	0.239437	0.673267	183	{'G': 20.59, 'T': 16.18, 'A': 26.47, 'C': 36.76}	-1139	0.248497	0.849933	9064	{'A': 29.85, 'T': 33.8, 'G': 18.32, 'C': 18.03}	-6190	0.0311885	0.973684	6890	{'A': 40.54, 'T': 23.87, 'C': 14.86, 'G': 20.72}	0.2669	0.2006	1400	0.861783	0	0	0
AF-P08648-F1-model-v4	A	1049	-1	3678	9606	0005154#0005178#0046872#0005161#0043184#0001618	0071062#0009986#0031410#0005783#0009897#0005925#0098978#0005794#0034674#0008305#0005886#0045211#0001726	0001525#0023035#0007155#0033627#0098609#0033631#0007160#0031589#0007044#0035987#0007565#0007157#0034113#0007229#0007159#0007613#2000811#0030335#0010811#0050731#1903672#0030949#0035313	P08648	0.024743	0.313122	0.0540541	-105	0.140797	0.236721	590	{'G': 14.15, 'E': 1.95, 'P': 6.34, 'L': 10.73, 'R': 3.9, 'A': 7.8, 'V': 6.34, 'F': 5.85, 'T': 4.88, 'D': 3.41, 'S': 7.32, 'C': 3.41, 'Y': 4.88, 'W': 0.98, 'K': 2.93, 'Q': 4.39, 'I': 4.39, 'N': 4.88, 'H': 1.46}	-972	0.0386423	0.632479	1798	{'P': 6.76, 'L': 16.22, 'F': 9.46, 'N': 8.11, 'D': 4.05, 'G': 6.76, 'V': 4.05, 'Y': 2.7, 'A': 6.76, 'S': 6.76, 'T': 4.05, 'E': 4.05, 'K': 5.41, 'I': 8.11, 'R': 4.05, 'Q': 2.7}	707	0.303071	0.850187	964	{'.': 25.11, 'T': 13.22, 'E': 54.41, 'G': 0.66, 'H': 6.61}	59	0.116438	0.829268	251	{'A': 17.65, 'T': 26.47, 'C': 20.59, 'G': 35.29}	1548	0.406966	0.718081	1928	{'T': 26.56, 'C': 24.68, 'A': 25.23, 'G': 23.52}	-394	0.179364	0.830357	813	{'C': 17.2, 'A': 39.78, 'T': 20.43, 'G': 22.58}	0.2191	0.2064	1049	0.858586	0	0.2	0
AF-P53708-F1-model-v4	A	1063	-1	396225	9031	0005178#0046872	0009897#0008305	0033627#0030154#0098609#0007160#0007229#0007399	P53708	0.0252704	0.316318	0.0823638	-109	0.123399	0.214537	630	{'P': 9.29, 'G': 10.93, 'S': 4.92, 'A': 5.46, 'L': 9.29, 'C': 2.73, 'K': 5.46, 'T': 7.65, 'Y': 4.37, 'V': 5.46, 'I': 4.37, 'F': 3.28, 'N': 6.56, 'R': 4.37, 'D': 7.65, 'Q': 3.28, 'W': 1.64, 'E': 1.64, 'M': 0.55, 'H': 1.09}	-992	0.0180451	0.705882	1944	{'S': 16.67, 'A': 11.11, 'L': 16.67, 'G': 5.56, 'Q': 8.33, 'D': 5.56, 'V': 11.11, 'N': 5.56, 'T': 2.78, 'K': 2.78, 'F': 2.78, 'R': 2.78, 'P': 5.56, 'E': 2.78}	699	0.300133	0.837037	966	{'.': 25.0, 'T': 13.5, 'E': 54.2, 'G': 0.66, 'H': 6.64}	82	0.341549	0.734848	152	{'A': 16.49, 'C': 34.02, 'G': 37.11, 'T': 12.37}	2070	0.414792	0.737426	1964	{'A': 30.45, 'T': 30.02, 'G': 19.76, 'C': 19.76}	-2334	0.0674157	0.943231	2975	{'C': 15.74, 'A': 41.67, 'T': 22.69, 'G': 19.91}	0.2205	0.2056	1063	0.860332	0	0	0
AF-Q9Y5B9-F1-model-v4	A	1047	-1	11198	9606	0031491#0003723	0035101#0005654#0005634	0006281#0006260#0006334#0006337#0032786#0006366#0006368	Q9Y5B9	0.00777219	0.361745	0.119444	-93	0.146694	0.245392	584	{'R': 3.76, 'Y': 4.23, 'S': 4.69, 'W': 0.94, 'G': 9.86, 'T': 3.76, 'L': 8.45, 'I': 7.51, 'D': 7.51, 'K': 7.51, 'N': 6.57, 'P': 4.23, 'F': 4.69, 'A': 6.1, 'C': 1.88, 'V': 6.57, 'E': 8.45, 'H': 0.47, 'Q': 2.35, 'M': 0.47}	-966	0.0325077	0.684783	1846	{'M': 3.17, 'T': 7.94, 'K': 11.11, 'S': 9.52, 'V': 4.76, 'D': 7.94, 'I': 9.52, 'N': 7.94, 'L': 9.52, 'Q': 3.17, 'Y': 3.17, 'F': 7.94, 'R': 1.59, 'G': 4.76, 'A': 1.59, 'E': 3.17, 'P': 3.17}	418	0.257673	0.864807	1098	{'.': 18.36, 'E': 31.51, 'T': 14.89, 'H': 34.49, 'G': 0.74}	53	0.190813	0.72973	209	{'G': 42.59, 'A': 14.81, 'T': 18.52, 'C': 24.07}	2076	0.429188	0.735489	1832	{'A': 34.11, 'T': 28.23, 'G': 21.19, 'C': 16.47}	-473	0.158375	0.868182	986	{'C': 16.23, 'A': 39.27, 'T': 24.61, 'G': 19.9}	0.1862	0.1762	1047	0.841401	0	0	0
AF-O95714-F16-model-v4	A	1400	-1	#	465817	0000287#0030145#0008973	5737	0006015#0043094#0009264	O95714	0.008759	0.362094	0.0645158	-2795	0.0909466	0.350556	3591	{'P': 7.03, 'S': 7.48, 'C': 4.76, 'Q': 2.72, 'L': 12.93, 'F': 3.17, 'R': 2.72, 'D': 7.48, 'T': 6.8, 'W': 1.81, 'V': 5.44, 'G': 11.56, 'N': 3.85, 'A': 7.48, 'E': 3.17, 'K': 3.17, 'I': 3.63, 'Y': 2.95, 'H': 0.91, 'M': 0.91}	-1308	0.0371681	0.682927	2137	{'K': 3.57, 'N': 3.57, 'G': 8.33, 'L': 17.86, 'T': 8.33, 'V': 5.95, 'P': 3.57, 'D': 2.38, 'E': 2.38, 'A': 15.48, 'Q': 9.52, 'S': 11.9, 'W': 1.19, 'I': 3.57, 'M': 2.38}	748	0.322821	0.881064	1105	{'.': 21.49, 'E': 33.39, 'T': 13.85, 'G': 1.24, 'H': 29.84, 'B': 0.18}	62	0.21865	0.755556	221	{'G': 39.71, 'C': 30.88, 'A': 17.65, 'T': 11.76}	-3225	0.217851	0.843434	10803	{'A': 28.74, 'T': 32.21, 'G': 19.89, 'C': 19.16}	-96	0.24487	0.809955	510	{'A': 42.46, 'T': 23.46, 'C': 13.97, 'G': 20.11}	0.2164	0.1635	1400	0.836076	0	0	0
AF-Q6IE37-F1-model-v4	A	1185	-1	#	9606	4867	5615	10466	Q6IE37	0.00958274	0.358868	0.0531362	-92	0.13554	0.253209	744	{'C': 4.15, 'V': 6.45, 'Y': 4.15, 'S': 10.6, 'D': 5.53, 'A': 4.15, 'F': 8.29, 'Q': 5.07, 'I': 5.99, 'K': 2.76, 'N': 7.83, 'G': 7.37, 'R': 2.76, 'P': 5.99, 'T': 5.53, 'E': 4.15, 'L': 8.29, 'H': 0.46, 'M': 0.46}	-1103	0.0248092	0.722222	2024	{'Y': 5.77, 'T': 13.46, 'S': 19.23, 'L': 11.54, 'A': 3.85, 'E': 7.69, 'N': 7.69, 'V': 3.85, 'I': 7.69, 'P': 3.85, 'F': 1.92, 'K': 1.92, 'G': 3.85, 'D': 1.92, 'Q': 3.85, 'R': 1.92}	1195	0.430585	0.815754	670	{'.': 17.18, 'E': 45.66, 'T': 11.78, 'B': 0.16, 'H': 25.2}	0	-1	-1	-1	'-'	0	-1	-1	-1	'-'	0	-1	-1	-1	'-'	0.2442	0.2107	1185	0.862683	0	0	0
AF-Q76KP1-F1-model-v4	A	1039	-1	338707	9606	0008376#0033842	32580	#	Q76KP1	0.0312639	0.294876	0.0678244	-232	0.138927	0.235431	596	{'P': 10.89, 'V': 6.93, 'L': 10.89, 'R': 5.45, 'Y': 3.96, 'G': 12.87, 'T': 5.45, 'Q': 5.94, 'E': 5.94, 'D': 6.44, 'F': 5.94, 'C': 1.49, 'A': 8.42, 'K': 1.49, 'S': 4.46, 'N': 1.98, 'H': 1.49}	-988	0.0311042	0.645161	1836	{'T': 6.67, 'Y': 5.0, 'V': 10.0, 'L': 8.33, 'R': 3.33, 'A': 15.0, 'E': 6.67, 'K': 5.0, 'S': 5.0, 'G': 6.67, 'M': 1.67, 'P': 6.67, 'Q': 5.0, 'F': 6.67, 'H': 3.33, 'D': 1.67, 'N': 3.33}	162	0.235813	0.857798	1150	{'.': 33.96, 'T': 14.71, 'E': 34.22, 'G': 1.6, 'H': 15.51}	-24	0.303342	0.651934	208	{'G': 39.83, 'A': 14.41, 'T': 12.71, 'C': 33.05}	749	0.380708	0.696698	2036	{'A': 23.05, 'T': 22.76, 'C': 26.21, 'G': 27.97}	55	0.349462	0.714286	190	{'C': 20.77, 'T': 23.85, 'A': 26.15, 'G': 29.23}	0.1889	0.1796	1039	0.858599	0	0	0
AF-Q6ZN44-F1-model-v4	A	842	-1	90249	9606	5042	0045121#0032589#0032809#0005886	0033564#0006915#0007411#0038007#0031175	Q6ZN44	0.0255064	0.326237	0.0951197	-105	0.111748	0.216968	677	{'P': 8.33, 'S': 11.54, 'G': 10.26, 'N': 2.56, 'V': 5.77, 'E': 3.85, 'I': 5.13, 'K': 6.41, 'L': 10.26, 'A': 5.13, 'T': 6.41, 'C': 5.13, 'H': 1.28, 'M': 0.64, 'F': 3.85, 'Y': 6.41, 'Q': 1.92, 'D': 3.21, 'R': 1.92}	-765	0.0296973	0.702703	1677	{'M': 1.92, 'A': 11.54, 'R': 1.92, 'N': 7.69, 'G': 5.77, 'V': 7.69, 'Q': 7.69, 'L': 15.38, 'E': 5.77, 'K': 5.77, 'I': 7.69, 'F': 3.85, 'S': 11.54, 'D': 1.92, 'P': 3.85}	659	0.294074	0.835789	875	{'.': 17.88, 'E': 50.13, 'T': 13.85, 'H': 18.14}	28	0.332203	0.604938	133	{'G': 33.67, 'A': 12.24, 'C': 42.86, 'T': 11.22}	1064	0.344163	0.726249	2267	{'A': 24.14, 'T': 24.21, 'G': 24.07, 'C': 27.58}	-392	0.177451	0.819005	799	{'C': 18.78, 'A': 34.81, 'T': 22.65, 'G': 23.76}	0.2055	0.2293	842	0.858868	0	0.2	0
AF-O95049-F1-model-v4	A	919	-1	403852	9615	50839	0005923#0009986#0005634#0005886#0070160	0098609#0045216#0090557#1905605#0150105	O95049	0.03069	0.309852	0.241522	-138	0.126528	0.219725	590	{'L': 7.95, 'E': 5.68, 'S': 13.07, 'G': 13.64, 'R': 6.82, 'P': 9.09, 'V': 4.55, 'D': 6.82, 'N': 2.27, 'T': 3.41, 'K': 3.98, 'A': 7.39, 'F': 3.41, 'Q': 5.68, 'I': 3.98, 'H': 0.57, 'Y': 1.7}	-866	0.0320619	0.623656	1716	{'T': 5.17, 'A': 15.52, 'G': 1.72, 'L': 18.97, 'Q': 12.07, 'V': 6.9, 'N': 5.17, 'K': 1.72, 'S': 10.34, 'D': 3.45, 'I': 5.17, 'P': 3.45, 'E': 3.45, 'R': 6.9}	580	0.282105	0.842767	948	{'.': 21.89, 'E': 32.59, 'T': 11.69, 'H': 31.34, 'G': 2.49}	54	0.225	0.712871	219	{'A': 18.06, 'C': 33.33, 'T': 18.06, 'G': 30.56}	1048	0.319414	0.717936	2539	{'A': 26.21, 'T': 22.86, 'G': 26.15, 'C': 24.78}	47	0.2607	0.663366	156	{'C': 28.36, 'G': 19.4, 'A': 25.37, 'T': 26.87}	0.2249	0.2341	919	0.837683	0	0.2	0
AF-Q96PQ6-F1-model-v4	A	595	-1	57693	9606	0000981#0046872#0000978	5634	6357	Q96PQ6	0.0174451	0.353947	0.0777503	-58	0.0883234	0.221805	804	{'F': 3.39, 'Q': 8.47, 'D': 6.78, 'V': 7.63, 'L': 8.47, 'C': 4.24, 'S': 5.93, 'G': 13.56, 'T': 8.47, 'P': 3.39, 'W': 0.85, 'E': 3.39, 'N': 5.08, 'R': 3.39, 'A': 6.78, 'M': 0.85, 'K': 4.24, 'Y': 2.54, 'H': 2.54}	-556	0.0243581	0.627119	1460	{'A': 13.51, 'L': 16.22, 'F': 5.41, 'Q': 13.51, 'G': 8.11, 'V': 2.7, 'T': 2.7, 'Y': 2.7, 'E': 2.7, 'N': 8.11, 'K': 8.11, 'I': 2.7, 'S': 10.81, 'D': 2.7}	410	0.211811	0.873377	962	{'.': 29.37, 'H': 61.34, 'T': 7.43, 'E': 1.86}	117	0.383784	0.775956	187	{'A': 19.72, 'T': 28.87, 'G': 21.83, 'C': 29.58}	1019	0.256938	0.751049	2750	{'A': 30.63, 'T': 23.74, 'G': 21.6, 'C': 24.02}	-1191	0.105847	0.933333	1759	{'A': 42.38, 'T': 23.33, 'C': 15.24, 'G': 19.05}	0.1484	0.2145	595	0.839388	0	0	0
AF-P11362-F1-model-v4	A	822	-1	2260	9606	0005524#0017134#0005007#0008201#0042802#0042803#0004713#0090722#0004714	0031410#0005829#0005576#0016020#0005634#0005886#0043235	0016477#0043009#0001837#0008543#0000165#0001764#0018108#0048015#0043536#0045597#0008284#2000546#0033674#0043406#0043410#0045666#0014068#0010518#0010863#0051897#1905564#0046777#0006468#0045595#2001239#0001501#0048705#0007169	P11362	0.0447557	0.239767	0.126748	-92	0.102849	0.22561	783	{'K': 4.05, 'C': 4.05, 'L': 12.84, 'T': 7.43, 'R': 2.7, 'P': 6.76, 'E': 4.05, 'S': 9.46, 'N': 6.08, 'I': 4.05, 'V': 5.41, 'A': 5.41, 'F': 3.38, 'D': 7.43, 'Y': 3.38, 'W': 1.35, 'G': 8.78, 'Q': 3.38}	-778	0.0169587	0.833333	1733	{'D': 13.33, 'T': 13.33, 'A': 3.33, 'V': 3.33, 'R': 3.33, 'P': 6.67, 'Q': 6.67, 'L': 6.67, 'E': 3.33, 'I': 6.67, 'F': 6.67, 'S': 10.0, 'G': 10.0, 'N': 6.67}	750	0.285925	0.866071	909	{'.': 17.27, 'H': 36.6, 'T': 13.66, 'E': 31.44, 'B': 0.26, 'G': 0.77}	-204	0.249347	0.789256	524	{'A': 20.94, 'G': 26.7, 'T': 21.99, 'C': 30.37}	1309	0.330324	0.723998	2349	{'A': 28.03, 'T': 24.95, 'G': 22.92, 'C': 24.11}	-1687	0.0832998	0.90393	2256	{'C': 15.46, 'A': 40.58, 'T': 21.74, 'G': 22.22}	0.1916	0.2163	822	0.862333	0.5	0.2	0
AF-Q0VGE8-F1-model-v4	A	651	-1	125893	9606	0000981#0046872#0000978	5634	6357	Q0VGE8	0.0207753	0.352607	0.117375	-81	0.0839971	0.213628	838	{'L': 10.34, 'A': 3.45, 'T': 11.21, 'K': 10.34, 'F': 4.31, 'R': 4.31, 'S': 8.62, 'G': 8.62, 'V': 6.03, 'I': 6.03, 'D': 2.59, 'E': 3.45, 'H': 4.31, 'W': 0.86, 'P': 2.59, 'Q': 4.31, 'N': 1.72, 'M': 0.86, 'C': 5.17, 'Y': 0.86}	-617	0.0194601	0.756098	1552	{'L': 9.68, 'N': 3.23, 'R': 6.45, 'A': 6.45, 'T': 6.45, 'G': 9.68, 'Q': 6.45, 'E': 3.23, 'V': 3.23, 'K': 12.9, 'P': 6.45, 'I': 6.45, 'D': 3.23, 'F': 9.68, 'S': 6.45}	408	0.248025	0.853261	898	{'.': 32.48, 'H': 55.73, 'T': 9.24, 'E': 2.55}	71	0.331058	0.683099	151	{'A': 18.56, 'C': 28.87, 'G': 30.93, 'T': 21.65}	1512	0.310857	0.764671	2438	{'A': 34.77, 'T': 29.44, 'G': 18.79, 'C': 16.99}	139	0.371681	0.796209	241	{'C': 14.88, 'A': 47.02, 'T': 22.62, 'G': 15.48}	0.169	0.2283	651	0.831532	0	0	0
AF-Q15751-F1-model-v4	A	1400	-1	8925	9606	0005085#0004842	0005737#0005829#0005794#0016020	0006914#0021702#0022038#0010507#0050885#0031175	Q15751	0.0365055	0.286952	0.0769227	-2763	0.090573	0.348617	3604	{'M': 0.68, 'V': 7.03, 'L': 10.66, 'P': 7.03, 'S': 9.07, 'Q': 4.76, 'C': 4.31, 'F': 4.08, 'G': 9.98, 'D': 5.67, 'R': 3.63, 'H': 1.81, 'A': 6.58, 'T': 6.58, 'Y': 1.81, 'K': 2.72, 'I': 3.4, 'N': 4.99, 'W': 1.59, 'E': 3.63}	-1313	0.0297593	0.693878	2187	{'S': 17.65, 'L': 14.71, 'A': 11.76, 'K': 4.41, 'Q': 10.29, 'V': 7.35, 'T': 2.94, 'G': 4.41, 'I': 5.88, 'D': 2.94, 'R': 7.35, 'P': 1.47, 'E': 4.41, 'Y': 1.47, 'N': 1.47, 'M': 1.47}	603	0.285794	0.872449	1207	{'.': 23.39, 'E': 25.73, 'T': 12.48, 'H': 35.67, 'G': 2.73}	80	0.32872	0.766129	165	{'T': 21.05, 'C': 30.53, 'A': 21.05, 'G': 27.37}	-2844	0.220675	0.859117	10884	{'A': 28.71, 'T': 32.98, 'G': 19.31, 'C': 19.0}	28	0.324435	0.770732	282	{'C': 14.56, 'T': 29.11, 'A': 39.24, 'G': 17.09}	0.2392	0.1809	1400	0.838422	0	0	0
AF-Q8NER1-F1-model-v4	A	839	-1	7442	9606	0005524#0005262#0015278#0005516#0017081#0005231#0005230#0042802#0005216#0046872#0035091#0051219#0097603#0004888#0005245	0005829#0032591#0009897#0016020#0005739#0043025#0005886#0045211	0048266#0098703#0070588#0007166#0071468#0071312#0071318#0034605#1990090#0071502#0071356#0007635#0050968#0050965#0050960#0002024#0001660#0014047#0006629#0001774#0090212#0010459#0010917#0003085#0000122#0002790#0043065#0007204#0060454#0045429#0051289#1901594#0043434#0050954#0060083#0050955	Q8NER1	0.0457589	0.232142	0.179512	-104	0.128058	0.246537	668	{'K': 5.62, 'S': 3.93, 'L': 11.8, 'D': 7.87, 'P': 7.87, 'G': 7.3, 'T': 10.11, 'R': 5.06, 'F': 7.3, 'V': 6.74, 'Q': 5.62, 'E': 3.93, 'Y': 5.06, 'I': 2.25, 'A': 4.49, 'N': 2.25, 'C': 1.69, 'W': 0.56, 'M': 0.56}	-777	0.0243902	0.728814	1704	{'M': 6.98, 'L': 11.63, 'G': 6.98, 'A': 6.98, 'S': 11.63, 'V': 9.3, 'N': 6.98, 'I': 9.3, 'P': 2.33, 'T': 9.3, 'F': 4.65, 'E': 4.65, 'K': 2.33, 'D': 4.65, 'Q': 2.33}	409	0.233146	0.834171	1026	{'.': 28.92, 'T': 9.04, 'E': 12.35, 'H': 49.7}	7	0.313725	0.761905	330	{'C': 27.84, 'T': 25.57, 'G': 24.43, 'A': 22.16}	1329	0.345412	0.729995	2268	{'A': 27.24, 'T': 25.69, 'G': 23.0, 'C': 24.08}	-611	0.143777	0.885463	1171	{'C': 15.42, 'A': 41.79, 'T': 21.39, 'G': 21.39}	0.1864	0.2084	839	0.841401	0.5	0.2	0
AF-Q7Z5H3-F1-model-v4	A	698	-1	58504	9606	5096	0005829#0005925#0098978#0005634	0090630#0001525#0030154#0099175#0051056#0007165	Q7Z5H3	0.042497	0.261288	0.0202534	-64	0.112528	0.23511	695	{'S': 10.67, 'I': 2.0, 'Q': 5.33, 'A': 6.0, 'V': 3.33, 'G': 10.67, 'P': 7.33, 'R': 5.33, 'K': 6.67, 'N': 4.67, 'L': 12.67, 'F': 2.67, 'D': 3.33, 'W': 0.67, 'H': 1.33, 'Y': 3.33, 'C': 2.0, 'T': 6.0, 'E': 6.0}	-642	0.0201342	0.785714	1597	{'L': 18.18, 'S': 6.06, 'R': 12.12, 'P': 6.06, 'E': 9.09, 'A': 12.12, 'V': 6.06, 'Q': 6.06, 'I': 6.06, 'T': 9.09, 'G': 3.03, 'Y': 3.03, 'K': 3.03}	579	0.220818	0.883929	1009	{'.': 21.21, 'T': 7.41, 'E': 14.48, 'H': 55.89, 'G': 1.01}	0	-1	-1	-1	'-'	0	-1	-1	-1	'-'	0	-1	-1	-1	'-'	0.1714	0.2208	698	0.838217	0	0	0
AF-Q02386-F1-model-v4	A	682	-1	7596	9606	0000981#0046872#0000978	0005654#0005634	6357	Q02386	0.0321397	0.31691	0.212638	-93	0.0991254	0.233276	789	{'S': 6.62, 'T': 7.35, 'F': 7.35, 'V': 5.88, 'L': 5.88, 'D': 2.94, 'K': 5.15, 'R': 5.88, 'N': 4.41, 'P': 3.68, 'G': 15.44, 'Y': 5.88, 'W': 1.47, 'Q': 3.68, 'C': 7.35, 'E': 2.21, 'I': 3.68, 'A': 4.41, 'H': 0.74}	-651	0.0134146	0.88	1615	{'E': 9.09, 'A': 4.55, 'V': 9.09, 'Q': 22.73, 'I': 9.09, 'R': 13.64, 'L': 18.18, 'T': 4.55, 'G': 4.55, 'S': 4.55}	356	0.195732	0.869281	1053	{'.': 18.05, 'H': 64.29, 'T': 12.41, 'E': 5.26}	0	-1	-1	-1	'-'	0	-1	-1	-1	'-'	0	-1	-1	-1	'-'	0.1796	0.2346	682	0.836839	0	0	0
AF-Q9NPF5-F1-model-v4	A	467	-1	55929	9606	0061629#0003714	0005737#0005829#0035267#0005654#0000786#0005634#0005657#0000812	0006338#0006306#0006281#0016573#0043968#0043967#0045892#0000122#0045893#1905168#0042307#0042981#0051726#0006355#2000779#0045471	Q9NPF5	0.0287882	0.329958	0.0901717	-49	0.0661337	0.25	1012	{'A': 13.19, 'V': 8.79, 'I': 5.49, 'P': 9.89, 'D': 5.49, 'S': 4.4, 'K': 6.59, 'E': 4.4, 'L': 14.29, 'F': 4.4, 'G': 5.49, 'Y': 2.2, 'W': 1.1, 'R': 3.3, 'N': 1.1, 'Q': 5.49, 'C': 1.1, 'H': 1.1, 'T': 2.2}	-436	0.022017	0.738095	1366	{'M': 3.23, 'A': 16.13, 'R': 3.23, 'F': 6.45, 'N': 6.45, 'T': 6.45, 'V': 3.23, 'L': 12.9, 'Y': 3.23, 'Q': 6.45, 'K': 9.68, 'I': 6.45, 'S': 9.68, 'G': 6.45}	517	0.214589	0.933579	908	{'.': 22.13, 'T': 7.91, 'E': 5.53, 'H': 62.85, 'G': 1.58}	0	-1	-1	-1	'-'	0	-1	-1	-1	'-'	0	-1	-1	-1	'-'	0.1323	0.2263	467	0.839797	0	0	0
AF-Q8TDJ6-F4-model-v4	A	1400	-1	23312	9606	31267	0005615#0098992#0043291#0008021#0030672	7035	Q8TDJ6	0.0111326	0.371577	0.027188	-1215	0.129938	0.319422	1817	{'M': 0.25, 'V': 7.29, 'L': 9.8, 'C': 4.27, 'P': 7.54, 'A': 6.03, 'Y': 3.27, 'N': 6.03, 'F': 6.78, 'S': 9.05, 'Q': 3.52, 'T': 6.53, 'I': 3.27, 'G': 7.79, 'D': 6.53, 'K': 4.77, 'W': 1.26, 'E': 3.52, 'R': 2.01, 'H': 0.5}	-1315	0.0310994	0.71	2183	{'L': 15.49, 'N': 2.82, 'D': 5.63, 'S': 8.45, 'R': 4.23, 'P': 2.82, 'A': 11.27, 'E': 5.63, 'I': 2.82, 'T': 7.04, 'G': 4.23, 'V': 4.23, 'Q': 7.04, 'K': 7.04, 'F': 5.63, 'H': 4.23, 'M': 1.41}	886	0.346267	0.863636	1019	{'.': 19.35, 'E': 38.2, 'T': 12.22, 'H': 29.71, 'G': 0.51}	42	0.369085	0.672414	143	{'A': 19.66, 'T': 17.09, 'C': 29.06, 'G': 34.19}	1258	0.321046	0.806627	5569	{'A': 30.4, 'T': 34.48, 'G': 17.85, 'C': 17.27}	-461	0.163043	0.862832	970	{'C': 15.9, 'A': 41.03, 'T': 25.13, 'G': 17.95}	0.2248	0.1704	1400	0.840764	0	0	0
AF-Q9UGP8-F1-model-v4	A	760	-1	11231	9606	0008320#0003723#0038023	0005783#0016020#0031207	0001889#0010259#0006807#0006620#0031204#0006612#0006614	Q9UGP8	0.0352521	0.31295	0.00834062	-99	0.0969388	0.20121	711	{'G': 8.27, 'T': 5.26, 'Y': 7.52, 'L': 12.03, 'F': 8.27, 'W': 1.5, 'N': 4.51, 'R': 2.26, 'K': 7.52, 'P': 4.51, 'I': 4.51, 'A': 5.26, 'V': 7.52, 'E': 5.26, 'Q': 4.51, 'D': 4.51, 'S': 4.51, 'C': 1.5, 'H': 0.75}	-715	0.0152047	0.787879	1677	{'A': 11.54, 'S': 3.85, 'F': 3.85, 'V': 7.69, 'I': 11.54, 'R': 7.69, 'G': 7.69, 'D': 15.38, 'E': 3.85, 'P': 3.85, 'T': 3.85, 'K': 7.69, 'N': 3.85, 'Y': 3.85, 'L': 3.85}	533	0.210264	0.867647	1063	{'.': 16.27, 'E': 17.63, 'H': 56.27, 'T': 9.83}	32	0.315789	0.723404	182	{'C': 25.49, 'T': 16.67, 'G': 42.16, 'A': 15.69}	1659	0.374148	0.769654	2111	{'A': 36.37, 'T': 27.13, 'C': 16.01, 'G': 20.49}	-3066	0.0552038	0.95614	3721	{'C': 15.14, 'A': 40.83, 'T': 23.85, 'G': 20.18}	0.1737	0.2094	760	0.841603	0	0	0
AF-P24043-F10-model-v4	A	1322	-1	3908	9606	0005201#0005102#0005198	0005604#0062023#0005576#0031594#0098637#0042383#0043083	0009887#0007411#0007155#0035633#0007517#0045785#2001046#0051149#0032224#0110011#0030334#0045995#0009888	P24043	0.00291218	0.433094	0.0736146	-1248	0.126272	0.317346	1893	{'M': 0.25, 'V': 4.53, 'L': 10.33, 'P': 8.06, 'Q': 2.27, 'C': 5.29, 'N': 7.3, 'T': 7.3, 'S': 3.53, 'G': 11.34, 'Y': 4.03, 'F': 6.3, 'H': 0.5, 'D': 6.8, 'I': 3.78, 'A': 6.8, 'E': 4.28, 'R': 2.27, 'K': 3.78, 'W': 1.26}	-1240	0.0232662	0.742857	2165	{'N': 9.62, 'R': 5.77, 'K': 9.62, 'I': 7.69, 'S': 9.62, 'A': 5.77, 'D': 11.54, 'V': 7.69, 'L': 5.77, 'F': 5.77, 'T': 3.85, 'Y': 5.77, 'G': 3.85, 'E': 3.85, 'Q': 1.92, 'P': 1.92}	399	0.291132	0.844332	1123	{'T': 16.43, '.': 24.25, 'E': 59.12, 'B': 0.2}	74	0.232727	0.653061	177	{'C': 34.38, 'T': 21.88, 'G': 26.56, 'A': 17.19}	872	0.309259	0.80646	5873	{'A': 30.41, 'T': 32.62, 'G': 18.7, 'C': 18.26}	136	0.402685	0.8	148	{'T': 30.83, 'A': 45.0, 'G': 11.67, 'C': 12.5}	0.2148	0.1704	1322	0.861146	0	0	0
AF-P01024-F1-model-v4	A	1663	-1	100135462	10141	0031715#0004866	5615	0006957#0006958#0006954#0045745#0010828#0010884#0001934#0010866	P01024	0.00357676	0.444282	0.11326	-217	0.161327	0.248055	622	{'S': 5.92, 'L': 9.76, 'T': 7.32, 'P': 7.32, 'Y': 3.48, 'R': 3.83, 'V': 7.67, 'D': 5.23, 'N': 3.48, 'F': 5.23, 'G': 13.24, 'K': 4.88, 'I': 3.14, 'E': 5.92, 'Q': 4.53, 'H': 1.05, 'A': 6.62, 'C': 1.39}	-1557	0.0445425	0.720779	2338	{'G': 7.21, 'S': 10.81, 'V': 9.91, 'T': 13.51, 'P': 2.7, 'N': 7.21, 'Q': 5.41, 'L': 6.31, 'Y': 4.5, 'D': 3.6, 'E': 6.31, 'R': 0.9, 'A': 6.31, 'H': 0.9, 'I': 9.01, 'M': 0.9, 'K': 3.6, 'F': 0.9}	0	-1	-1	-1	'-'	57	0.143382	0.722222	218	{'A': 12.82, 'C': 43.59, 'T': 35.9, 'G': 7.69}	1885	0.420068	0.735873	2408	{'A': 28.81, 'T': 25.37, 'G': 23.12, 'C': 22.7}	67	0.320285	0.714286	155	{'C': 27.78, 'A': 24.44, 'T': 27.78, 'G': 20.0}	0.2559	0.1699	1663	0.855535	0	0	0
AF-P98164-F8-model-v4	A	1400	-1	4036	9606	0005509#0038024#0051087#0042562#0031994#0005041#0140318#0017124	0016324#0030424#0031526#0030669#0005905#0030425#0005783#0031904#0009897#0070062#0005794#0005765#0005764#0005886#0043235	0097242#0035904#0008283#0071363#0015889#0060982#0034311#0006897#1904447#0030900#0001822#0006629#0008584#0030001#0043066#0030514#0001843#0140058#0003148#1905167#0050769#0070447#0051897#0015031#0061156#0006898#0044321#0001523#0003139#0007605#0045056#0150104#0060068#0003223#0003281#0042359	P98164	0.0146424	0.370883	0.126748	-2638	0.0944123	0.350835	3414	{'M': 0.91, 'L': 6.58, 'V': 4.76, 'S': 5.22, 'C': 7.03, 'T': 7.26, 'P': 7.94, 'Y': 5.22, 'F': 6.12, 'R': 3.4, 'G': 10.66, 'H': 1.81, 'Q': 2.49, 'D': 7.71, 'N': 7.71, 'I': 3.85, 'W': 1.36, 'A': 3.17, 'E': 2.95, 'K': 3.85}	-1329	0.0261324	0.689655	2209	{'S': 13.33, 'T': 10.0, 'A': 18.33, 'L': 13.33, 'G': 5.0, 'Q': 8.33, 'V': 8.33, 'N': 5.0, 'K': 1.67, 'I': 3.33, 'D': 3.33, 'P': 3.33, 'E': 1.67, 'Y': 1.67, 'R': 3.33}	194	0.286526	0.807692	1135	{'.': 16.87, 'E': 62.1, 'T': 17.86, 'G': 1.98, 'B': 0.2, 'H': 0.99}	82	0.3125	0.803571	176	{'A': 17.78, 'C': 27.78, 'T': 17.78, 'G': 36.67}	-2372	0.22682	0.849787	10294	{'A': 29.51, 'T': 32.9, 'G': 18.87, 'C': 18.71}	-785	0.130379	0.89823	1331	{'C': 14.29, 'A': 39.41, 'T': 24.14, 'G': 22.17}	0.282	0.2132	1400	0.858868	0	0.2	0
AF-Q9HBA0-F1-model-v4	A	871	-1	59341	9606	0003779#0051015#0043014#0005524#0048487#0005262#0005516#0005261#0042802#0005216#0008289#0046872#0008017#0005034#0019901#0005080#0042169#0015275	0005912#0016324#0009986#0005929#0030864#0005881#0031410#0005783#0030175#0005925#0030426#0030027#0016020#0005886#0032587	0031532#0007015#0097497#0070509#0098703#1902656#0070588#0006816#0060351#0006884#0007043#0006874#0071476#0071477#0034605#0071470#0043622#0002024#0097009#0042593#0042538#0046785#0050891#1903444#0010977#0000122#0007231#0071651#2000340#0007204#0070374#0050729#0032755#0046330#0010759#0071642#0031117#0071639#0045989#0043117#1903715#0047484#0032868#0009612#0030103	Q9HBA0	0.0484055	0.257487	0.117375	-116	0.120617	0.239554	708	{'A': 5.23, 'D': 4.65, 'S': 5.81, 'E': 3.49, 'P': 8.14, 'G': 8.14, 'L': 12.21, 'N': 7.56, 'F': 5.23, 'R': 2.91, 'K': 5.23, 'Y': 4.07, 'V': 6.4, 'T': 9.3, 'I': 4.07, 'Q': 2.91, 'C': 1.16, 'M': 1.16, 'H': 1.16, 'W': 1.16}	-815	0.024581	0.6875	1726	{'V': 6.82, 'L': 22.73, 'P': 6.82, 'Q': 4.55, 'G': 4.55, 'S': 2.27, 'E': 4.55, 'N': 6.82, 'T': 9.09, 'R': 4.55, 'A': 6.82, 'H': 2.27, 'Y': 9.09, 'F': 2.27, 'K': 2.27, 'D': 4.55}	423	0.250355	0.795045	966	{'.': 32.29, 'T': 11.61, 'H': 48.16, 'G': 1.98, 'B': 0.57, 'E': 5.38}	0	-1	-1	-1	'-'	0	-1	-1	-1	'-'	0	-1	-1	-1	'-'	0.1874	0.2036	871	0.861871	0.5	0.2	0
AF-Q2M3X9-F1-model-v4	A	581	-1	641339	9606	0000981#0001227#0046872#0000977	5634	0000122#0006357	Q2M3X9	0.0354436	0.3179	0.177215	-52	0.0970655	0.245714	804	{'M': 1.55, 'F': 6.2, 'K': 8.53, 'V': 5.43, 'S': 7.75, 'N': 2.33, 'L': 5.43, 'R': 5.43, 'D': 1.55, 'G': 11.63, 'A': 3.88, 'C': 6.2, 'I': 4.65, 'Y': 4.65, 'Q': 2.33, 'T': 12.4, 'P': 4.65, 'E': 3.1, 'H': 1.55, 'W': 0.78}	-547	0.0210665	0.711111	1474	{'M': 3.12, 'A': 6.25, 'Y': 3.12, 'R': 3.12, 'F': 3.12, 'I': 9.38, 'G': 9.38, 'V': 3.12, 'Q': 12.5, 'N': 6.25, 'L': 12.5, 'K': 9.38, 'S': 15.62, 'T': 3.12}	455	0.206161	0.875839	968	{'.': 19.16, 'H': 65.52, 'E': 4.6, 'T': 10.73}	0	-1	-1	-1	'-'	0	-1	-1	-1	'-'	0	-1	-1	-1	'-'	0.1526	0.2235	581	0.835773	0	0	0
AF-Q8N8U3-F1-model-v4	A	475	-1	203430	9606	0003676#0008270	5634	#	Q8N8U3	0.0375346	0.312344	0.24	-49	0.0614286	0.247126	1052	{'A': 11.63, 'Y': 2.33, 'L': 15.12, 'I': 6.98, 'W': 3.49, 'Q': 12.79, 'P': 5.81, 'E': 4.65, 'K': 2.33, 'D': 4.65, 'T': 4.65, 'V': 4.65, 'S': 4.65, 'F': 4.65, 'G': 3.49, 'C': 3.49, 'N': 3.49, 'H': 1.16}	-436	0.0264664	0.616667	1338	{'A': 10.81, 'L': 13.51, 'Q': 21.62, 'I': 10.81, 'P': 2.7, 'F': 8.11, 'G': 5.41, 'V': 2.7, 'N': 5.41, 'E': 2.7, 'K': 5.41, 'S': 5.41, 'D': 2.7, 'T': 2.7}	362	0.145123	0.928934	1064	{'H': 86.34, '.': 7.65, 'G': 1.64, 'T': 4.37}	155	0.452174	0.722222	129	{'A': 22.44, 'T': 33.33, 'C': 26.92, 'G': 17.31}	882	0.212662	0.750647	2932	{'A': 31.84, 'T': 23.56, 'G': 20.11, 'C': 24.48}	-240	0.20712	0.845815	700	{'C': 15.1, 'A': 43.75, 'T': 25.0, 'G': 16.15}	0.127	0.221	475	0.8413	0	0	0
AF-Q96M86-F8-model-v4	A	1400	-1	144132	9606	0005524#0045505#0051959#0008569	0030286#0070062#0036156#0036126	0003341#0030317#0007018#0120316	Q96M86	0.0401388	0.304007	0.0941176	-2740	0.0924141	0.351675	3518	{'M': 0.23, 'F': 6.58, 'V': 6.8, 'L': 14.51, 'P': 8.39, 'Q': 5.67, 'C': 3.85, 'T': 4.08, 'R': 4.08, 'Y': 2.49, 'D': 5.22, 'K': 3.17, 'H': 2.04, 'S': 5.67, 'W': 2.27, 'G': 9.3, 'N': 3.63, 'E': 4.08, 'A': 5.9, 'I': 2.04}	-1298	0.0438479	0.662162	2087	{'T': 6.12, 'A': 10.2, 'L': 13.27, 'G': 7.14, 'K': 2.04, 'Q': 8.16, 'D': 3.06, 'V': 10.2, 'N': 4.08, 'S': 9.18, 'F': 5.1, 'I': 2.04, 'P': 5.1, 'E': 5.1, 'R': 4.08, 'M': 1.02, 'H': 4.08}	411	0.267887	0.832759	1223	{'.': 27.54, 'E': 22.57, 'T': 10.97, 'H': 37.68, 'G': 1.24}	-26	0.2886	0.784314	438	{'A': 21.0, 'T': 31.0, 'G': 21.5, 'C': 26.5}	1224	0.24535	0.76114	2878	{'A': 25.72, 'T': 28.79, 'G': 21.4, 'C': 24.09}	-114	0.243742	0.844749	540	{'A': 41.08, 'T': 22.16, 'C': 14.59, 'G': 22.16}	0.2055	0.1553	1400	0.840534	0	0	0
AF-Q13585-F1-model-v4	A	617	-1	9248	9606	0004930#0008502	0005654#0005886	0007267#0007186	Q13585	0.0470982	0.264987	0.0237089	-88	0.0896191	0.217786	788	{'P': 6.67, 'T': 5.83, 'L': 7.5, 'G': 5.0, 'C': 2.5, 'V': 7.5, 'I': 5.0, 'D': 9.17, 'N': 7.5, 'A': 10.0, 'Y': 4.17, 'S': 8.33, 'F': 6.67, 'M': 2.5, 'E': 3.33, 'K': 2.5, 'R': 1.67, 'W': 0.83, 'Q': 0.83, 'H': 2.5}	-580	0.0179372	0.717949	1522	{'V': 10.71, 'D': 7.14, 'L': 17.86, 'I': 14.29, 'G': 7.14, 'N': 10.71, 'T': 7.14, 'A': 14.29, 'Y': 7.14, 'E': 3.57}	349	0.152493	0.881356	1128	{'.': 12.98, 'E': 2.88, 'T': 4.81, 'H': 77.4, 'G': 1.92}	116	0.301418	0.702479	161	{'G': 23.53, 'C': 28.24, 'T': 28.24, 'A': 20.0}	1106	0.255621	0.744314	2774	{'A': 24.72, 'C': 26.2, 'T': 29.63, 'G': 19.44}	30	0.0732759	0.68	207	{'A': 23.53, 'T': 17.65, 'C': 29.41, 'G': 29.41}	0.1497	0.2102	617	0.858942	0	0.2	0
AF-Q8NI36-F1-model-v4	A	951	-1	134430	9606	3723	0005730#0005654#0034388#0032040	0050896#0006364#0007601	Q8NI36	0.0019992	0.50822	0.108158	-106	0.138182	0.223793	526	{'L': 12.11, 'A': 3.68, 'V': 9.47, 'C': 3.16, 'P': 4.74, 'K': 5.79, 'S': 10.0, 'R': 3.68, 'T': 6.32, 'F': 5.26, 'Y': 1.58, 'D': 5.79, 'N': 5.79, 'E': 2.63, 'G': 8.95, 'I': 6.84, 'W': 1.05, 'Q': 2.63, 'M': 0.53}	-884	0.0324149	0.722892	1768	{'M': 3.33, 'I': 8.33, 'A': 13.33, 'Q': 10.0, 'T': 5.0, 'S': 15.0, 'L': 15.0, 'G': 10.0, 'F': 5.0, 'N': 6.67, 'K': 1.67, 'D': 1.67, 'V': 5.0}	1019	0.396369	0.856209	710	{'.': 16.79, 'E': 47.14, 'T': 12.4, 'G': 1.72, 'H': 21.95}	86	0.283088	0.754902	170	{'G': 31.17, 'T': 23.38, 'C': 25.97, 'A': 19.48}	2106	0.38181	0.759412	2154	{'T': 33.86, 'G': 17.23, 'A': 31.26, 'C': 17.65}	-2776	0.0594087	0.938865	3390	{'A': 40.47, 'T': 24.19, 'C': 14.88, 'G': 20.47}	0.1868	0.1898	951	0.836272	0	0	0
AF-P14410-F1-model-v4	A	1827	-1	6476	9606	0004558#0030246#0004553#0004574#0004575	0016324#0005903#0070062#0005794#0005886	0044245#0005987	P14410	0.00155963	0.520609	0.0727871	-335	0.170303	0.26208	658	{'M': 0.94, 'F': 5.94, 'V': 4.69, 'L': 8.75, 'T': 8.75, 'P': 6.88, 'A': 6.25, 'R': 2.81, 'S': 6.88, 'W': 1.25, 'H': 1.56, 'N': 6.88, 'D': 7.19, 'I': 6.88, 'G': 9.06, 'Y': 4.69, 'K': 3.75, 'Q': 2.5, 'E': 2.5, 'C': 1.88}	-1706	0.036773	0.675862	2520	{'A': 5.1, 'L': 12.24, 'T': 9.18, 'I': 9.18, 'V': 5.1, 'E': 4.08, 'N': 4.08, 'Q': 8.16, 'K': 9.18, 'P': 5.1, 'F': 6.12, 'G': 8.16, 'S': 7.14, 'D': 1.02, 'R': 1.02, 'M': 2.04, 'Y': 3.06}	0	-1	-1	-1	'-'	43	0.133574	0.711538	225	{'A': 29.73, 'T': 27.03, 'G': 21.62, 'C': 21.62}	2865	0.435837	0.768409	2570	{'A': 31.72, 'T': 33.08, 'G': 18.2, 'C': 17.0}	119	0.333333	0.79902	285	{'A': 41.72, 'T': 30.06, 'C': 14.11, 'G': 14.11}	0.2908	0.1787	1827	0.861783	0	0.2	0
AF-Q6U841-F1-model-v4	A	1118	-1	57282	9606	0140892#0008510#0005452#0022857	0097440#0016324#0043679#0097441#0016323#0097442#0030425#0016020#0043025#0043204#0005886#0098794#0036477#0045202	0015701#0048854#0006821#0050801#0035641#0035264#0009791#1902600#0021860#0051453#0048172#0009416#0055085#0007601	Q6U841	0.0275279	0.346622	0.0446647	-149	0.146732	0.221406	485	{'M': 0.95, 'L': 13.27, 'E': 6.64, 'G': 9.0, 'I': 5.69, 'H': 1.9, 'D': 6.16, 'V': 7.11, 'P': 8.53, 'S': 7.58, 'R': 2.37, 'F': 5.21, 'T': 5.69, 'C': 2.84, 'N': 4.27, 'A': 6.16, 'Q': 2.37, 'K': 2.84, 'Y': 0.95, 'W': 0.47}	-1042	0.0230505	0.758065	1977	{'M': 2.13, 'S': 6.38, 'F': 6.38, 'P': 8.51, 'Q': 8.51, 'A': 8.51, 'V': 12.77, 'L': 2.13, 'H': 4.26, 'T': 10.64, 'E': 4.26, 'K': 4.26, 'N': 6.38, 'G': 6.38, 'W': 2.13, 'I': 4.26, 'D': 2.13}	476	0.285623	0.848771	1043	{'.': 30.29, 'T': 10.47, 'E': 15.81, 'H': 40.53, 'G': 2.9}	70	0.215278	0.775	208	{'A': 29.03, 'G': 25.81, 'C': 25.81, 'T': 19.35}	2273	0.428951	0.750582	1933	{'T': 32.3, 'A': 30.39, 'G': 19.12, 'C': 18.19}	-1341	0.0957096	0.89823	1895	{'C': 15.76, 'A': 41.38, 'T': 24.63, 'G': 18.23}	0.2161	0.1948	1118	0.857503	0	0.2	0
AF-Q8N398-F1-model-v4	A	1242	-1	90113	9606	#	#	#	Q8N398	0.0300265	0.340285	0.210918	-238	0.151255	0.280045	751	{'G': 12.96, 'S': 7.69, 'L': 13.77, 'T': 6.88, 'C': 4.86, 'N': 2.02, 'P': 10.53, 'V': 6.48, 'Y': 2.43, 'F': 4.45, 'A': 8.1, 'E': 2.83, 'R': 4.86, 'D': 4.45, 'Q': 4.05, 'I': 0.81, 'H': 1.21, 'K': 0.81, 'W': 0.4, 'M': 0.4}	-1169	0.0197974	0.811321	2119	{'P': 2.33, 'E': 9.3, 'A': 13.95, 'V': 9.3, 'Q': 11.63, 'R': 9.3, 'L': 13.95, 'T': 6.98, 'G': 4.65, 'S': 9.3, 'I': 4.65, 'K': 4.65}	592	0.310752	0.811688	993	{'.': 30.2, 'E': 30.6, 'T': 11.8, 'B': 0.2, 'H': 26.4, 'G': 0.8}	75	0.406475	0.693252	115	{'A': 7.08, 'C': 46.9, 'T': 17.7, 'G': 28.32}	1215	0.420763	0.701519	1889	{'T': 25.73, 'C': 27.14, 'G': 25.33, 'A': 21.8}	46	0.313559	0.668675	188	{'A': 25.23, 'G': 27.03, 'T': 23.42, 'C': 24.32}	0.2111	0.1754	1242	0.840967	0	0	0
AF-Q9P2H5-F1-model-v4	A	1018	-1	57558	9606	0004843#0004197	0005829#0005634	0016579#0006511	Q9P2H5	0.0508859	0.256418	0.0333332	-217	0.112957	0.216285	719	{'D': 6.47, 'P': 8.24, 'L': 13.53, 'A': 10.0, 'G': 10.59, 'V': 4.71, 'F': 5.29, 'E': 5.88, 'T': 5.88, 'R': 4.12, 'Q': 2.94, 'C': 4.12, 'I': 2.94, 'S': 6.47, 'N': 2.35, 'W': 1.18, 'Y': 1.76, 'H': 1.18, 'K': 2.35}	-958	0.0254943	0.620253	1843	{'D': 8.16, 'K': 8.16, 'E': 2.04, 'V': 8.16, 'F': 10.2, 'A': 6.12, 'Q': 4.08, 'I': 4.08, 'P': 10.2, 'G': 2.04, 'N': 4.08, 'S': 10.2, 'L': 12.24, 'R': 2.04, 'T': 4.08, 'M': 2.04, 'Y': 2.04}	313	0.181873	0.904478	1331	{'.': 13.2, 'H': 56.44, 'T': 11.88, 'G': 0.99, 'E': 17.49}	0	-1	-1	-1	'-'	0	-1	-1	-1	'-'	0	-1	-1	-1	'-'	0.2004	0.1936	1018	0.836076	0	0	0
AF-P20701-F1-model-v4	A	1170	-1	281874	9913	0030369#0005178#0046872	0009897#0034687#0008305	0033627#0098609#0007160#0007157#0007229#0007159#0035683#0006909#0043113#0002291	P20701	0.00709913	0.471498	0.00666109	-114	0.14554	0.227941	539	{'D': 7.37, 'F': 7.83, 'A': 5.07, 'S': 8.29, 'V': 6.45, 'L': 11.98, 'G': 11.52, 'N': 4.61, 'T': 5.99, 'K': 2.76, 'P': 5.07, 'Y': 2.76, 'Q': 5.07, 'I': 4.15, 'R': 3.69, 'W': 0.46, 'E': 3.69, 'H': 0.92, 'C': 2.3}	-1093	0.0280464	0.682353	1983	{'A': 13.79, 'L': 17.24, 'N': 3.45, 'T': 5.17, 'V': 5.17, 'K': 5.17, 'S': 8.62, 'F': 1.72, 'G': 5.17, 'I': 8.62, 'R': 6.9, 'D': 3.45, 'P': 1.72, 'E': 6.9, 'Q': 3.45, 'Y': 1.72, 'M': 1.72}	596	0.276119	0.814679	1063	{'.': 25.68, 'E': 55.41, 'T': 12.16, 'H': 6.76}	78	0.231884	0.752941	191	{'A': 15.62, 'T': 26.56, 'C': 28.12, 'G': 29.69}	1843	0.409659	0.739862	2107	{'A': 26.11, 'T': 28.23, 'G': 23.68, 'C': 21.98}	-772	0.130749	0.876652	1295	{'C': 17.09, 'A': 41.21, 'T': 22.11, 'G': 19.6}	0.2526	0.2186	1170	0.862595	0	0	0
AF-P08621-F1-model-v4	A	437	-1	535113	9913	0003729#0003723#0017069#0030619	0016607#0005634#0005681#0005685#0071004	0000398#0043484	P08621	0.050243	0.271642	0.0813955	-120	0.0527097	0.195592	984	{'Q': 2.82, 'F': 2.82, 'L': 2.82, 'E': 11.27, 'N': 7.04, 'P': 7.04, 'R': 14.08, 'K': 4.23, 'H': 1.41, 'G': 18.31, 'A': 4.23, 'T': 4.23, 'S': 7.04, 'Y': 4.23, 'D': 8.45}	-410	0.00998573	0.777778	1384	{'Q': 7.14, 'L': 7.14, 'P': 14.29, 'D': 7.14, 'S': 21.43, 'K': 14.29, 'R': 7.14, 'F': 7.14, 'I': 7.14, 'E': 7.14}	374	0.172788	0.932432	976	{'.': 19.32, 'T': 12.56, 'H': 67.15, 'E': 0.97}	92	0.339869	0.670968	151	{'A': 21.15, 'T': 13.46, 'C': 26.92, 'G': 38.46}	414	0.163383	0.698152	3188	{'A': 31.03, 'G': 26.62, 'C': 23.09, 'T': 19.26}	72	0.328413	0.747899	152	{'A': 21.35, 'T': 32.58, 'C': 22.47, 'G': 23.6}	0.1361	0.2566	437	0.832697	0	0	0
AF-Q6NX49-F1-model-v4	A	715	-1	27300	9606	0001228#0046872#0000978	5634	6357	Q6NX49	0.0404478	0.314405	0.116625	-57	0.105874	0.239737	770	{'P': 5.48, 'V': 6.85, 'F': 2.74, 'W': 0.68, 'L': 10.27, 'D': 2.74, 'E': 6.85, 'G': 10.27, 'K': 4.11, 'S': 9.59, 'C': 10.27, 'N': 4.11, 'R': 2.74, 'Y': 4.79, 'Q': 4.79, 'T': 8.9, 'I': 2.74, 'H': 1.37, 'A': 0.68}	-682	0.0144058	0.75	1634	{'G': 8.33, 'K': 8.33, 'Q': 12.5, 'D': 8.33, 'S': 20.83, 'L': 16.67, 'T': 4.17, 'V': 8.33, 'N': 12.5}	336	0.235688	0.898017	992	{'.': 26.5, 'H': 51.74, 'T': 16.09, 'E': 5.68}	83	0.414925	0.716495	141	{'A': 18.71, 'C': 29.5, 'T': 24.46, 'G': 27.34}	1508	0.324209	0.769927	2432	{'A': 31.57, 'T': 28.63, 'G': 20.12, 'C': 19.68}	-196	0.21875	0.878924	673	{'A': 42.35, 'C': 15.31, 'T': 23.47, 'G': 18.88}	0.1523	0.1892	715	0.839161	0	0	0
AF-Q9HDB9-F1-model-v4	A	667	-1	#	9606	0003676#0005198#0008270	5886	16032	Q9HDB9	0.0360954	0.320652	0.00582382	-34	0.106182	0.258407	810	{'G': 10.27, 'Q': 10.96, 'T': 6.16, 'Y': 2.74, 'F': 1.37, 'K': 7.53, 'N': 7.53, 'L': 9.59, 'R': 4.79, 'I': 5.48, 'E': 3.42, 'A': 8.22, 'P': 7.53, 'S': 4.79, 'C': 1.37, 'V': 4.79, 'M': 2.05, 'D': 1.37}	-613	0.0269424	0.796296	1542	{'G': 6.98, 'I': 9.3, 'T': 4.65, 'Q': 16.28, 'N': 18.6, 'V': 2.33, 'Y': 2.33, 'K': 9.3, 'L': 9.3, 'A': 11.63, 'D': 4.65, 'S': 4.65}	358	0.242756	0.831099	904	{'H': 56.45, '.': 30.97, 'T': 8.71, 'G': 0.97, 'E': 2.9}	0	-1	-1	-1	'-'	0	-1	-1	-1	'-'	0	-1	-1	-1	'-'	0.1552	0.2071	667	0.8413	0	0.2	0
AF-Q9UK13-F1-model-v4	A	617	-1	7638	9606	0000981#0046872#0000978	5634	6355	Q9UK13	0.0375635	0.318693	0.116344	-81	0.0917293	0.217857	770	{'P': 1.64, 'L': 10.66, 'E': 9.02, 'C': 5.74, 'F': 8.2, 'V': 4.1, 'G': 13.93, 'T': 5.74, 'A': 3.28, 'D': 2.46, 'R': 2.46, 'S': 9.84, 'I': 3.28, 'Q': 7.38, 'K': 6.56, 'N': 2.46, 'Y': 0.82, 'H': 1.64, 'W': 0.82}	-586	0.0185778	0.74359	1522	{'I': 10.34, 'G': 10.34, 'K': 10.34, 'Q': 13.79, 'L': 13.79, 'S': 13.79, 'A': 13.79, 'N': 6.9, 'T': 3.45, 'F': 3.45}	406	0.211059	0.857595	968	{'.': 28.04, 'T': 9.59, 'H': 60.89, 'E': 1.48}	0	-1	-1	-1	'-'	0	-1	-1	-1	'-'	0	-1	-1	-1	'-'	0.1617	0.2274	617	0.836722	0	0	0
AF-Q8IY82-F1-model-v4	A	874	-1	84229	9606	#	0005737#0005856#0031514	0048870#0030317#0007288#0007283	Q8IY82	0.0455839	0.307464	0.156938	-113	0.114127	0.230986	727	{'L': 16.46, 'R': 4.27, 'E': 7.93, 'V': 7.32, 'P': 9.15, 'D': 6.71, 'S': 4.88, 'T': 7.93, 'A': 4.88, 'C': 4.27, 'F': 3.05, 'N': 3.66, 'K': 4.27, 'Y': 4.27, 'G': 3.66, 'H': 0.61, 'I': 4.27, 'Q': 2.44}	-829	0.0211111	0.666667	1743	{'V': 7.89, 'L': 18.42, 'S': 5.26, 'E': 5.26, 'H': 2.63, 'P': 7.89, 'T': 13.16, 'K': 15.79, 'N': 10.53, 'G': 2.63, 'F': 5.26, 'Q': 5.26}	888	0.317272	0.84252	841	{'.': 19.16, 'T': 13.08, 'H': 41.12, 'E': 26.64}	0	-1	-1	-1	'-'	0	-1	-1	-1	'-'	0	-1	-1	-1	'-'	0.1632	0.1769	874	0.839286	0	0	0
AF-P98088-F3-model-v4	A	1400	-1	45050199	83558	43842	5886	9244	P98088	0.0161706	0.378914	0.35153	-3599	0.0784832	0.354018	4413	{'M': 0.45, 'V': 6.07, 'L': 7.42, 'P': 9.44, 'S': 7.87, 'T': 11.46, 'A': 4.04, 'Y': 3.15, 'G': 10.56, 'D': 4.04, 'F': 4.49, 'W': 1.12, 'H': 1.57, 'K': 3.15, 'N': 5.39, 'E': 3.37, 'Q': 3.15, 'C': 7.42, 'R': 2.25, 'I': 3.6}	-1312	0.0279232	0.703297	2201	{'A': 6.25, 'T': 15.62, 'V': 10.94, 'G': 12.5, 'P': 4.69, 'S': 6.25, 'L': 6.25, 'K': 3.12, 'N': 6.25, 'F': 9.38, 'E': 4.69, 'R': 3.12, 'D': 6.25, 'I': 3.12, 'Q': 1.56}	387	0.284753	0.84808	1185	{'.': 17.72, 'E': 50.59, 'T': 15.16, 'B': 0.39, 'H': 13.19, 'G': 2.95}	56	0.110294	0.75	232	{'T': 20.0, 'C': 40.0, 'G': 26.67, 'A': 13.33}	-6348	0.182427	0.825844	13265	{'A': 28.82, 'T': 30.04, 'G': 19.25, 'C': 21.89}	-7	0.290984	0.80226	311	{'C': 23.24, 'A': 28.17, 'T': 21.13, 'G': 27.46}	0.1861	0.1403	1400	0.855091	0	0.2	0
AF-P63132-F1-model-v4	A	956	-1	#	9606	0003677#0003964#0004523#0008270	#	0015074#0006310#0006281	P63132	0.00981341	0.451681	0.00578976	-67	0.15203	0.235698	481	{'K': 5.34, 'G': 6.31, 'E': 4.37, 'P': 9.22, 'N': 3.88, 'Q': 4.85, 'L': 11.65, 'A': 6.8, 'H': 0.97, 'S': 6.8, 'W': 1.46, 'I': 6.31, 'D': 5.83, 'C': 4.85, 'F': 5.34, 'T': 6.8, 'R': 2.91, 'V': 4.37, 'Y': 1.94}	-882	0.0245072	0.741935	1815	{'N': 4.35, 'R': 4.35, 'L': 17.39, 'P': 6.52, 'Q': 4.35, 'G': 8.7, 'F': 6.52, 'S': 2.17, 'D': 4.35, 'I': 6.52, 'T': 8.7, 'A': 8.7, 'Y': 8.7, 'V': 4.35, 'K': 2.17, 'E': 2.17}	682	0.330472	0.853974	857	{'.': 23.16, 'E': 27.92, 'T': 11.26, 'H': 36.15, 'G': 1.52}	0	-1	-1	-1	'-'	0	-1	-1	-1	'-'	0	-1	-1	-1	'-'	0.1857	0.1881	956	0.861783	0	0	0
AF-Q9C0I9-F1-model-v4	A	530	-1	80313	9606	#	#	#	Q9C0I9	0.0419819	0.317385	0.166989	-62	0.0716418	0.207343	877	{'G': 10.42, 'Y': 2.08, 'V': 2.08, 'L': 16.67, 'A': 8.33, 'S': 12.5, 'K': 5.21, 'R': 5.21, 'P': 11.46, 'F': 1.04, 'I': 3.12, 'Q': 5.21, 'T': 5.21, 'H': 1.04, 'E': 2.08, 'N': 4.17, 'D': 4.17}	-486	0.0231924	0.723404	1419	{'N': 8.82, 'A': 11.76, 'L': 23.53, 'V': 5.88, 'Q': 5.88, 'S': 17.65, 'G': 5.88, 'D': 5.88, 'P': 5.88, 'E': 2.94, 'I': 2.94, 'T': 2.94}	573	0.247029	0.868657	843	{'.': 29.21, 'T': 9.62, 'E': 5.15, 'H': 56.01}	0	-1	-1	-1	'-'	0	-1	-1	-1	'-'	0	-1	-1	-1	'-'	0.1256	0.1983	530	0.840663	0	0	0
AF-O60353-F1-model-v4	A	706	-1	403610	9615	0004930#0042813#0017147	0016324#0009986#0030659#0005789#0016020#0005886	0060070#0007399	O60353	0.0351504	0.336532	0.0661378	-82	0.103794	0.249141	815	{'T': 8.28, 'F': 4.83, 'L': 13.79, 'P': 6.21, 'C': 6.21, 'G': 11.72, 'Y': 3.45, 'S': 8.28, 'V': 6.9, 'N': 4.14, 'I': 4.83, 'R': 2.76, 'K': 2.76, 'D': 4.83, 'Q': 4.14, 'E': 2.07, 'A': 3.45, 'H': 0.69, 'M': 0.69}	-670	0.0219512	0.734694	1591	{'F': 13.89, 'L': 13.89, 'P': 2.78, 'N': 8.33, 'V': 8.33, 'T': 11.11, 'W': 2.78, 'H': 2.78, 'A': 5.56, 'G': 5.56, 'S': 5.56, 'E': 2.78, 'K': 5.56, 'R': 2.78, 'I': 2.78, 'D': 2.78, 'Q': 2.78}	314	0.213707	0.873494	1025	{'H': 58.97, '.': 19.31, 'E': 4.14, 'T': 17.24, 'B': 0.34}	98	0.446254	0.658654	99	{'T': 25.55, 'C': 22.63, 'G': 24.82, 'A': 27.01}	1598	0.347004	0.755211	2201	{'A': 31.42, 'T': 32.13, 'G': 18.4, 'C': 18.05}	-618	0.146109	0.888393	1138	{'A': 42.21, 'T': 24.62, 'C': 12.06, 'G': 21.11}	0.1785	0.2286	706	0.863318	0	0.2	0
AF-P08514-F1-model-v4	A	1039	-1	#	226900	0019213#0016811#0046872	#	71793	P08514	0.0259407	0.366776	0.0794645	-69	0.157264	0.249441	524	{'P': 8.07, 'L': 11.21, 'N': 3.14, 'Q': 5.38, 'Y': 3.14, 'S': 5.83, 'G': 9.87, 'A': 8.52, 'V': 9.42, 'R': 3.14, 'T': 5.83, 'E': 4.04, 'C': 3.59, 'D': 8.97, 'F': 4.48, 'W': 0.9, 'I': 1.79, 'K': 0.9, 'H': 1.35, 'M': 0.45}	-951	0.0272634	0.679487	1866	{'A': 15.09, 'L': 22.64, 'Q': 15.09, 'V': 9.43, 'N': 1.89, 'T': 1.89, 'F': 1.89, 'G': 3.77, 'I': 5.66, 'S': 5.66, 'D': 3.77, 'P': 1.89, 'E': 5.66, 'R': 5.66}	672	0.290837	0.848837	990	{'.': 23.97, 'T': 12.56, 'E': 56.62, 'H': 6.85}	0	-1	-1	-1	'-'	0	-1	-1	-1	'-'	0	-1	-1	-1	'-'	0.2295	0.2181	1039	0.860687	0	0	0
AF-Q6IE36-F1-model-v4	A	1432	-1	#	9606	4867	5615	10466	Q6IE36	0.0139661	0.38585	0.0678244	-144	0.174295	0.250225	484	{'T': 5.76, 'L': 10.07, 'S': 8.27, 'P': 6.47, 'F': 8.99, 'N': 9.35, 'V': 7.55, 'G': 10.07, 'K': 6.47, 'A': 3.96, 'I': 4.32, 'Q': 4.32, 'D': 3.96, 'Y': 3.6, 'R': 2.16, 'E': 3.24, 'C': 1.08, 'H': 0.36}	-1328	0.0320346	0.704762	2205	{'T': 9.46, 'E': 4.05, 'S': 10.81, 'V': 10.81, 'F': 8.11, 'N': 13.51, 'I': 2.7, 'L': 4.05, 'P': 4.05, 'A': 8.11, 'R': 4.05, 'W': 1.35, 'K': 4.05, 'D': 4.05, 'Y': 4.05, 'G': 4.05, 'Q': 2.7}	1346	0.422457	0.84807	809	{'.': 17.47, 'E': 45.96, 'T': 11.89, 'B': 0.29, 'G': 0.44, 'H': 23.94}	0	-1	-1	-1	'-'	0	-1	-1	-1	'-'	0	-1	-1	-1	'-'	0.2285	0.1702	1432	0.86051	0	0	0
AF-Q16787-F3-model-v4	A	1400	-1	3909	9606	0005201#0005178#0005198	0005912#0005604#0062023#0005783#0070062#0005576#0030056#0005608#0005610	0009887#0007411#0016477#0098609#0035987#0008544#0031581#0007229#0001738#0030155#0030334#0045995#0009888	Q16787	0.0224571	0.374013	0.134822	-1436	0.122199	0.324861	2088	{'M': 0.49, 'L': 10.76, 'T': 7.82, 'R': 2.93, 'P': 7.58, 'Y': 5.62, 'N': 7.82, 'G': 11.49, 'H': 1.96, 'Q': 4.16, 'F': 4.4, 'V': 5.13, 'W': 0.98, 'S': 5.38, 'A': 5.13, 'E': 3.42, 'I': 1.71, 'C': 4.4, 'K': 4.16, 'D': 4.65}	-1312	0.0310586	0.731959	2189	{'N': 14.08, 'Y': 7.04, 'P': 7.04, 'D': 4.23, 'F': 9.86, 'G': 9.86, 'I': 1.41, 'S': 7.04, 'L': 7.04, 'K': 7.04, 'Q': 2.82, 'T': 4.23, 'V': 9.86, 'E': 4.23, 'H': 1.41, 'A': 2.82}	348	0.3	0.829384	1117	{'.': 22.1, 'E': 55.81, 'T': 14.67, 'H': 5.52, 'G': 1.71, 'B': 0.19}	59	0.361963	0.694118	156	{'A': 15.25, 'T': 16.95, 'C': 32.2, 'G': 35.59}	131	0.292736	0.803359	6440	{'A': 29.5, 'T': 31.46, 'G': 19.55, 'C': 19.49}	113	0.369615	0.791262	235	{'C': 14.72, 'A': 47.24, 'G': 12.27, 'T': 25.77}	0.2141	0.1609	1400	0.863318	0	0	0
AF-Q9UQQ2-F1-model-v4	A	575	-1	10019	9606	1990782#0030159#0005173#0005068	0005829#0005886	1990869#0036016#0035162#0048821#0060218#0035556#0035855#0035702#0008285#0070100#1900235#0043407#0090331#0051898#0046426#0060761#0042532#0001780#0038163	Q9UQQ2	0.0480071	0.30713	0.109174	-75	0.0799712	0.241304	928	{'N': 3.6, 'A': 10.81, 'S': 8.11, 'C': 2.7, 'E': 5.41, 'L': 12.61, 'Q': 5.41, 'Y': 1.8, 'F': 8.11, 'P': 9.01, 'K': 4.5, 'G': 7.21, 'R': 2.7, 'W': 0.9, 'V': 5.41, 'I': 2.7, 'D': 4.5, 'T': 1.8, 'H': 2.7}	-542	0.0110677	0.772727	1514	{'N': 5.88, 'V': 11.76, 'R': 5.88, 'D': 5.88, 'L': 23.53, 'P': 17.65, 'Q': 5.88, 'F': 5.88, 'S': 5.88, 'A': 5.88, 'E': 5.88}	138	0.139535	0.826667	1108	{'.': 19.89, 'T': 11.29, 'H': 50.54, 'G': 1.61, 'E': 16.67}	-19	0.280851	0.745763	293	{'A': 15.15, 'C': 40.15, 'T': 18.18, 'G': 26.52}	571	0.235763	0.694879	2738	{'A': 21.8, 'G': 25.79, 'C': 29.48, 'T': 22.93}	-2483	0.0653024	0.955947	3096	{'C': 14.75, 'A': 41.94, 'T': 23.5, 'G': 19.82}	0.1351	0.2031	575	0.836148	0	0.2	0
AF-Q96RN1-F1-model-v4	A	970	-1	530509	9913	0015106#0015108#0019531#0015116	5886	0030154#0051321#0007283	Q96RN1	0.025897	0.368635	0.0760958	-93	0.12223	0.202607	555	{'L': 9.94, 'R': 2.34, 'S': 12.87, 'A': 4.68, 'T': 8.19, 'F': 7.02, 'N': 7.6, 'I': 4.68, 'V': 5.26, 'C': 4.09, 'Y': 4.09, 'P': 7.6, 'G': 5.85, 'K': 3.51, 'Q': 5.26, 'D': 2.34, 'E': 3.51, 'M': 0.58, 'H': 0.58}	-907	0.0172956	0.733333	1863	{'A': 12.12, 'Y': 6.06, 'T': 15.15, 'S': 21.21, 'L': 6.06, 'E': 3.03, 'V': 9.09, 'N': 3.03, 'I': 12.12, 'P': 3.03, 'M': 3.03, 'K': 3.03, 'D': 3.03}	253	0.175353	0.888199	1309	{'.': 16.78, 'T': 8.39, 'E': 11.89, 'H': 58.39, 'G': 4.2, 'B': 0.35}	0	-1	-1	-1	'-'	0	-1	-1	-1	'-'	0	-1	-1	-1	'-'	0.1955	0.1958	970	0.837786	0	0.2	0
AF-Q9H7R0-F1-model-v4	A	627	-1	79973	9606	0000981#0046872#0000977	5634	6357	Q9H7R0	0.0241084	0.372781	0.0843671	-72	0.0836312	0.233533	898	{'G': 12.82, 'F': 4.27, 'L': 8.55, 'N': 5.13, 'E': 5.13, 'D': 4.27, 'V': 2.56, 'A': 4.27, 'Q': 3.42, 'S': 8.55, 'R': 4.27, 'I': 2.56, 'T': 5.98, 'C': 10.26, 'K': 7.69, 'P': 4.27, 'Y': 5.98}	-603	0.00942803	0.789474	1572	{'I': 13.33, 'L': 13.33, 'P': 20.0, 'D': 13.33, 'S': 20.0, 'K': 6.67, 'R': 6.67, 'F': 6.67}	410	0.210931	0.881029	988	{'.': 22.63, 'T': 11.31, 'H': 61.68, 'E': 4.38}	0	-1	-1	-1	'-'	0	-1	-1	-1	'-'	0	-1	-1	-1	'-'	0.1739	0.2432	627	0.833021	0	0	0
AF-O60486-F1-model-v4	A	1568	-1	10154	9606	0017154#0005102	0150053#0016020#0005886#0002116	0007155#0007162#0050772#0030334#0008360#0043087#1905806#1902287	O60486	0.00497671	0.606515	0.00666109	-197	0.177698	0.256014	513	{'R': 2.01, 'P': 5.7, 'A': 4.03, 'Y': 3.02, 'G': 8.72, 'D': 7.72, 'V': 8.05, 'F': 4.36, 'S': 6.71, 'H': 0.67, 'L': 13.09, 'N': 8.72, 'T': 6.38, 'W': 0.34, 'C': 2.68, 'Q': 3.69, 'E': 4.36, 'K': 6.04, 'I': 3.36, 'M': 0.34}	-1469	0.0375878	0.7	2291	{'A': 10.99, 'I': 6.59, 'G': 6.59, 'S': 9.89, 'L': 12.09, 'T': 5.49, 'K': 7.69, 'V': 10.99, 'N': 5.49, 'Q': 4.4, 'D': 3.3, 'R': 3.3, 'P': 1.1, 'E': 4.4, 'Y': 1.1, 'M': 1.1, 'F': 2.2, 'H': 3.3}	0	-1	-1	-1	'-'	1	0.321586	0.708738	248	{'C': 34.93, 'A': 17.81, 'G': 30.82, 'T': 16.44}	2163	0.434345	0.737975	2209	{'A': 30.62, 'T': 29.07, 'G': 20.93, 'C': 19.38}	-1570	0.0877926	0.92511	2165	{'C': 15.24, 'A': 40.95, 'T': 23.81, 'G': 20.0}	0.2623	0.1799	1568	0.861411	0	0.2	0
AF-Q99575-F1-model-v4	A	1024	-1	10940	9606	0004526#0033204#0003723	0005615#0030681#0005655#0005730#0005654#0000172	0090502#0001682#0016078#0008033	Q99575	0.0135149	0.47657	0.0024812	-147	0.129693	0.228365	633	{'N': 7.37, 'K': 6.32, 'P': 8.95, 'T': 7.89, 'V': 6.84, 'S': 7.89, 'G': 11.05, 'A': 5.79, 'L': 10.0, 'D': 4.74, 'E': 2.63, 'I': 5.26, 'Y': 0.53, 'Q': 2.63, 'R': 2.63, 'C': 4.21, 'F': 3.68, 'W': 1.05, 'H': 0.53}	-957	0.0258131	0.714286	1867	{'L': 14.0, 'P': 8.0, 'D': 2.0, 'S': 6.0, 'K': 6.0, 'N': 4.0, 'T': 10.0, 'F': 6.0, 'G': 10.0, 'V': 4.0, 'E': 2.0, 'M': 2.0, 'I': 8.0, 'A': 10.0, 'W': 2.0, 'Q': 2.0, 'Y': 2.0, 'R': 2.0}	518	0.269883	0.875264	1061	{'.': 21.01, 'H': 40.34, 'T': 14.01, 'G': 2.17, 'E': 22.46}	28	0.0507246	0.823529	259	{'G': 21.43, 'T': 35.71, 'A': 21.43, 'C': 21.43}	1920	0.425998	0.743631	1873	{'A': 30.94, 'G': 22.11, 'T': 26.45, 'C': 20.5}	-794	0.127632	0.884956	1341	{'A': 42.0, 'T': 24.0, 'C': 14.5, 'G': 19.5}	0.1757	0.1688	1024	0.835103	0	0	0
AF-Q8WXR4-F1-model-v4	A	1341	-1	140469	9606	0003779#0005524#0000146#0106310#0004674	0005737#0032433#0016459#0001917#0032426	0090103#0018105#0051491#0030832#0050896#0007605#0007601	Q8WXR4	0.0240699	0.377979	0.105872	-200	0.153159	0.229226	520	{'G': 10.42, 'N': 7.08, 'P': 8.75, 'K': 4.17, 'D': 5.42, 'I': 5.0, 'E': 2.92, 'Q': 3.75, 'F': 5.0, 'Y': 5.42, 'W': 0.83, 'R': 4.58, 'L': 9.58, 'V': 6.67, 'S': 4.58, 'A': 8.75, 'T': 5.0, 'C': 1.67, 'H': 0.42}	-1238	0.0347944	0.693694	2102	{'I': 7.79, 'G': 7.79, 'K': 7.79, 'D': 3.9, 'S': 12.99, 'L': 11.69, 'T': 6.49, 'A': 9.09, 'Q': 9.09, 'N': 3.9, 'F': 2.6, 'V': 5.19, 'E': 5.19, 'R': 6.49}	425	0.260305	0.833635	1218	{'.': 22.78, 'E': 24.3, 'T': 13.23, 'H': 39.05, 'G': 0.65}	0	-1	-1	-1	'-'	0	-1	-1	-1	'-'	0	-1	-1	-1	'-'	0.2158	0.1679	1341	0.831566	0	0	0
AF-O75592-F2-model-v4	A	1400	-1	368439	7955	0005085#0046872#0031267#0061630#0004842	0030424#0005737#0005856#0005634#0005886	0016198#0048677#0007411#0021952#0032922#0048066#0021986#0050905#1902667#0042068#0008582#0031290	O75592	0.00438595	0.629265	0.00331952	-2621	0.0931373	0.347101	3433	{'M': 0.69, 'F': 5.26, 'L': 10.98, 'P': 6.64, 'S': 6.41, 'T': 6.64, 'R': 3.2, 'A': 5.26, 'N': 7.32, 'G': 10.98, 'V': 5.95, 'W': 1.37, 'I': 3.89, 'H': 2.06, 'K': 4.12, 'D': 4.58, 'Y': 2.29, 'Q': 3.2, 'C': 5.95, 'E': 3.2}	-1318	0.0429722	0.644295	2085	{'E': 4.17, 'Q': 8.33, 'L': 14.58, 'A': 10.42, 'S': 11.46, 'I': 5.21, 'G': 8.33, 'K': 5.21, 'D': 4.17, 'T': 6.25, 'V': 7.29, 'N': 3.12, 'F': 3.12, 'R': 4.17, 'Y': 1.04, 'H': 2.08, 'P': 1.04}	857	0.331199	0.855639	1053	{'.': 17.4, 'E': 41.12, 'T': 12.83, 'B': 0.18, 'G': 1.05, 'H': 27.42}	51	0.365789	0.681373	176	{'A': 15.83, 'C': 30.94, 'T': 20.14, 'G': 33.09}	-2336	0.229786	0.858165	10315	{'A': 29.94, 'T': 32.93, 'G': 18.63, 'C': 18.5}	-110	0.24152	0.835681	524	{'A': 37.08, 'T': 25.84, 'C': 14.61, 'G': 22.47}	0.2264	0.1713	1400	0.861323	0	0.2	0
AF-Q96T49-F1-model-v4	A	567	-1	282091	9913	0017020#0008157#0019888	0042995#0016607#0005634#0048471#0005886	0061028#1902309#1903589#0035307#0051489#0014066#0035304#1903670	Q96T49	0.0517103	0.307462	0.132022	-47	0.0827179	0.230453	868	{'D': 5.36, 'T': 10.71, 'L': 10.71, 'Y': 4.46, 'R': 6.25, 'S': 7.14, 'F': 2.68, 'E': 4.46, 'N': 6.25, 'V': 5.36, 'K': 2.68, 'P': 7.14, 'G': 10.71, 'A': 6.25, 'H': 1.79, 'W': 1.79, 'C': 1.79, 'I': 4.46}	-525	0.0171844	0.702703	1476	{'L': 15.38, 'Q': 15.38, 'R': 7.69, 'A': 19.23, 'E': 7.69, 'S': 7.69, 'N': 3.85, 'T': 3.85, 'K': 7.69, 'M': 3.85, 'V': 3.85, 'G': 3.85}	401	0.161731	0.914163	1084	{'.': 15.02, 'H': 77.93, 'T': 7.04}	55	0.308411	0.702128	180	{'A': 15.15, 'C': 36.36, 'T': 14.14, 'G': 34.34}	851	0.229351	0.710156	2828	{'A': 28.91, 'T': 22.44, 'G': 24.53, 'C': 24.11}	-3461	0.0502524	0.956332	4129	{'C': 16.44, 'A': 40.64, 'T': 21.92, 'G': 21.0}	0.1329	0.1984	567	0.83758	0	0.2	0
AF-Q63HQ2-F1-model-v4	A	1017	-1	133584	9606	0005509#0005539	0005604#0042995#0005614#0048786#0043083	0009887#0030198#0019800#0010811#0009888	Q63HQ2	0.0305101	0.364101	0.177215	-93	0.144344	0.244994	592	{'I': 5.77, 'R': 3.85, 'G': 13.94, 'L': 9.13, 'D': 3.37, 'K': 4.81, 'N': 4.81, 'T': 6.25, 'P': 9.62, 'V': 7.21, 'Y': 3.85, 'S': 7.69, 'E': 2.4, 'A': 3.85, 'F': 4.81, 'C': 5.29, 'Q': 3.37}	-942	0.0274469	0.768116	1862	{'Y': 1.89, 'R': 5.66, 'V': 11.32, 'L': 13.21, 'S': 3.77, 'F': 9.43, 'E': 1.89, 'P': 3.77, 'A': 3.77, 'T': 13.21, 'G': 9.43, 'K': 7.55, 'N': 5.66, 'Q': 3.77, 'D': 3.77, 'I': 1.89}	543	0.351293	0.804276	784	{'T': 15.95, '.': 25.15, 'E': 56.65, 'G': 0.82, 'H': 1.43}	157	0.429429	0.729592	137	{'C': 27.97, 'T': 26.57, 'G': 20.98, 'A': 24.48}	344	0.0705341	0.75	3545	{'T': 30.43, 'G': 23.91, 'A': 26.81, 'C': 18.84}	-783	0.135117	0.885965	1267	{'C': 15.35, 'A': 40.59, 'T': 23.76, 'G': 20.3}	0.2301	0.2223	1017	0.86242	0	0	0
AF-Q6ZWH5-F1-model-v4	A	1172	-1	152110	9606	0005524#0046872#0004672#0106310#0004674	0005576#1902911	0120197#0043406#0031954#0006468#1902749#0070372	Q6ZWH5	0.04358	0.324967	0.0595534	-127	0.160776	0.231537	441	{'Q': 2.59, 'T': 9.91, 'Y': 4.31, 'K': 3.88, 'R': 3.02, 'V': 6.9, 'S': 9.48, 'L': 15.09, 'F': 4.31, 'A': 3.88, 'I': 4.74, 'G': 7.33, 'N': 6.47, 'C': 2.16, 'D': 4.31, 'P': 4.74, 'H': 1.72, 'M': 0.86, 'E': 4.31}	-1095	0.0427435	0.601399	1869	{'R': 2.33, 'A': 6.98, 'G': 5.81, 'L': 8.14, 'I': 16.28, 'E': 4.65, 'V': 5.81, 'N': 5.81, 'Y': 2.33, 'D': 2.33, 'H': 1.16, 'S': 13.95, 'T': 6.98, 'P': 6.98, 'K': 4.65, 'Q': 3.49, 'F': 2.33}	116	0.183696	0.903846	1427	{'.': 24.01, 'T': 12.16, 'E': 13.68, 'H': 48.94, 'B': 0.3, 'G': 0.91}	0	-1	-1	-1	'-'	0	-1	-1	-1	'-'	0	-1	-1	-1	'-'	0.2142	0.1857	1172	0.8413	0	0	0
AF-P35606-F1-model-v4	A	906	-1	7807980	429572	0005524#0004088#0046872	#	0044205#0006526	P35606	0.00358336	0.651966	0.0651982	-73	0.127825	0.237221	653	{'I': 4.97, 'R': 4.42, 'S': 7.18, 'P': 4.42, 'T': 8.29, 'N': 7.18, 'V': 9.39, 'W': 1.1, 'A': 7.18, 'F': 2.76, 'K': 4.97, 'D': 7.18, 'G': 8.29, 'Y': 3.87, 'Q': 3.31, 'E': 5.52, 'C': 2.76, 'L': 6.63, 'H': 0.55}	-832	0.0390843	0.714286	1693	{'L': 17.14, 'Y': 2.86, 'E': 5.71, 'Q': 5.71, 'I': 5.71, 'A': 15.71, 'N': 8.57, 'F': 2.86, 'S': 12.86, 'T': 5.71, 'G': 2.86, 'K': 2.86, 'V': 4.29, 'D': 2.86, 'P': 1.43, 'R': 2.86}	1211	0.41875	0.880131	671	{'.': 12.69, 'T': 11.75, 'E': 44.4, 'G': 1.12, 'H': 30.04}	0	-1	-1	-1	'-'	0	-1	-1	-1	'-'	0	-1	-1	-1	'-'	0.2209	0.233	906	0.837786	0	0	0
AF-Q9BUJ2-F1-model-v4	A	856	-1	11100	9606	0019899#0003723	0005654#0005634#1990904#0045202	0009615#0006396	Q9BUJ2	0.0621839	0.256792	0.169562	-131	0.111508	0.213699	669	{'K': 3.21, 'N': 8.97, 'R': 5.77, 'L': 3.85, 'D': 5.13, 'A': 1.92, 'E': 5.13, 'G': 12.82, 'H': 0.64, 'S': 6.41, 'P': 11.54, 'M': 0.64, 'Q': 6.41, 'F': 5.13, 'Y': 7.69, 'T': 6.41, 'C': 2.56, 'V': 3.85, 'W': 0.64, 'I': 1.28}	-788	0.0314645	0.604396	1657	{'E': 5.45, 'L': 10.91, 'H': 1.82, 'P': 5.45, 'T': 10.91, 'G': 10.91, 'K': 7.27, 'S': 9.09, 'N': 9.09, 'V': 5.45, 'F': 9.09, 'R': 1.82, 'D': 9.09, 'I': 1.82, 'Q': 1.82}	388	0.237395	0.824818	1017	{'.': 24.48, 'T': 13.57, 'H': 34.81, 'E': 26.25, 'G': 0.88}	36	0.0716981	0.612903	234	{'G': 31.58, 'T': 21.05, 'C': 36.84, 'A': 10.53}	1069	0.325994	0.736758	2355	{'T': 23.82, 'G': 22.22, 'A': 30.65, 'C': 23.31}	-562	0.144822	0.832558	1021	{'C': 13.41, 'A': 39.66, 'G': 22.91, 'T': 24.02}	0.1644	0.1816	856	0.836045	0	0	0
AF-Q8NB14-F1-model-v4	A	1042	-1	84640	9606	0004843#0004197	0005829#0005634	0016579#0006511	Q8NB14	0.0363901	0.342059	0.114971	-133	0.147908	0.220667	457	{'L': 16.59, 'V': 6.83, 'S': 8.78, 'D': 6.34, 'T': 6.83, 'P': 8.78, 'F': 10.24, 'H': 0.49, 'R': 1.95, 'G': 4.88, 'K': 2.93, 'N': 3.9, 'C': 3.41, 'E': 5.37, 'Q': 2.93, 'A': 5.37, 'Y': 1.95, 'I': 2.44}	-975	0.0239796	0.723077	1895	{'K': 6.38, 'I': 8.51, 'Q': 6.38, 'D': 8.51, 'S': 19.15, 'T': 4.26, 'A': 10.64, 'L': 14.89, 'V': 2.13, 'N': 6.38, 'F': 2.13, 'R': 4.26, 'P': 4.26, 'G': 2.13}	272	0.180083	0.867816	1329	{'.': 14.57, 'H': 55.63, 'T': 11.26, 'G': 1.66, 'E': 16.89}	14	0.327273	0.722892	301	{'A': 18.89, 'T': 25.56, 'G': 27.22, 'C': 28.33}	2209	0.415326	0.751111	2001	{'A': 29.75, 'T': 32.71, 'G': 19.31, 'C': 18.24}	-2580	0.0628655	0.947137	3193	{'C': 15.81, 'A': 41.4, 'T': 24.65, 'G': 18.14}	0.2163	0.2053	1042	0.832194	0	0	0
AF-Q92560-F1-model-v4	A	729	-1	8314	9606	0003682#0031490#0004843#0008233	0005737#0005829#0005654#0005634#0035517	0006325#0035726#0043249#0010467#0061484#0001701#0070661#0061519#0000278#0035522#0035520#0033028#0008285#0045892#0070050#0030223#0043363#0036344#1903955#0016579#0071108#0036211#0051726#0001558#1900015#0050727#0010035#0002574#0001894#0006511	Q92560	0.0237023	0.382087	0.129032	-81	0.1092	0.219549	672	{'L': 10.96, 'S': 8.9, 'G': 10.96, 'F': 4.11, 'V': 6.85, 'C': 2.05, 'W': 0.68, 'R': 2.74, 'D': 4.79, 'P': 8.9, 'T': 3.42, 'I': 4.11, 'N': 6.16, 'Q': 4.79, 'E': 2.05, 'Y': 3.42, 'H': 2.05, 'K': 4.11, 'A': 8.9}	-660	0.0305064	0.684932	1566	{'N': 6.0, 'T': 8.0, 'L': 20.0, 'V': 6.0, 'Q': 8.0, 'A': 10.0, 'S': 12.0, 'R': 10.0, 'P': 2.0, 'E': 2.0, 'I': 6.0, 'G': 4.0, 'K': 6.0}	344	0.165278	0.875	1168	{'.': 15.55, 'T': 9.24, 'E': 6.72, 'H': 68.49}	36	0.217391	0.677083	203	{'G': 36.92, 'T': 18.46, 'A': 13.85, 'C': 30.77}	1164	0.296948	0.722032	2508	{'A': 29.33, 'T': 23.64, 'G': 23.4, 'C': 23.64}	-590	0.147311	0.836283	1057	{'C': 17.46, 'A': 38.1, 'T': 21.16, 'G': 23.28}	0.1535	0.1934	729	0.838113	0	0	0
AF-Q9UBP5-F1-model-v4	A	337	-1	493293	8364	0046982#0042803#0043565	5634	0033504#0072013#0045892#0000122#0007219#0048793#0072082	Q9UBP5	0.0651473	0.236409	0.174927	-8	0.0476556	0.200647	992	{'D': 1.61, 'I': 4.84, 'G': 9.68, 'N': 6.45, 'Y': 3.23, 'T': 8.06, 'V': 8.06, 'S': 14.52, 'R': 3.23, 'L': 4.84, 'E': 3.23, 'Q': 1.61, 'F': 1.61, 'C': 3.23, 'P': 14.52, 'A': 11.29}	-307	0.0162665	0.724138	1262	{'M': 4.76, 'S': 19.05, 'E': 4.76, 'G': 14.29, 'Q': 4.76, 'K': 9.52, 'R': 4.76, 'V': 4.76, 'D': 4.76, 'Y': 4.76, 'H': 4.76, 'L': 4.76, 'F': 4.76, 'P': 4.76, 'A': 4.76}	320	0.124138	0.9	1000	{'.': 13.19, 'T': 6.94, 'H': 79.86}	69	0.31769	0.661654	144	{'G': 37.5, 'A': 9.09, 'C': 38.64, 'T': 14.77}	536	0.150722	0.73601	3192	{'A': 29.59, 'T': 23.31, 'G': 21.16, 'C': 25.95}	-705	0.137322	0.897778	1246	{'A': 42.57, 'T': 25.74, 'C': 13.37, 'G': 18.32}	0.1019	0.2394	337	0.833544	0	0	0
AF-Q86V59-F1-model-v4	A	439	-1	532062	9913	#	#	#	Q86V59	0.0546767	0.309053	0.0272953	-34	0.0742158	0.239506	902	{'M': 2.06, 'K': 9.28, 'T': 4.12, 'C': 3.09, 'G': 10.31, 'L': 10.31, 'Q': 3.09, 'F': 3.09, 'I': 5.15, 'N': 6.19, 'S': 6.19, 'P': 10.31, 'R': 3.09, 'D': 5.15, 'A': 10.31, 'E': 4.12, 'V': 3.09, 'W': 1.03}	-395	0.024	0.702128	1328	{'S': 9.09, 'V': 9.09, 'L': 15.15, 'N': 6.06, 'I': 9.09, 'R': 9.09, 'P': 6.06, 'E': 6.06, 'A': 18.18, 'Q': 3.03, 'D': 3.03, 'T': 3.03, 'K': 3.03}	103	0.0825057	0.955752	1196	{'.': 5.56, 'H': 86.11, 'G': 2.78, 'T': 5.56}	90	0.375661	0.735751	185	{'T': 26.76, 'C': 29.58, 'A': 18.31, 'G': 25.35}	722	0.205729	0.732919	2888	{'A': 30.99, 'T': 20.58, 'G': 26.15, 'C': 22.28}	-1265	0.10534	0.955947	1833	{'C': 15.67, 'A': 41.01, 'T': 22.58, 'G': 20.74}	0.1065	0.2033	439	0.83715	0	0	0
AF-Q9UBG0-F1-model-v4	A	1479	-1	9902	9606	0030246#0005518#0038023	0005925#0016020	0030574#0006897#0001649	Q9UBG0	0.00888643	0.638252	0.00413555	-312	0.143503	0.258656	788	{'M': 0.39, 'V': 2.76, 'F': 6.3, 'L': 9.45, 'Q': 5.51, 'T': 7.48, 'P': 7.09, 'G': 11.42, 'Y': 4.33, 'D': 6.3, 'R': 4.33, 'S': 7.48, 'W': 2.76, 'H': 0.79, 'N': 5.12, 'I': 1.97, 'A': 6.3, 'C': 5.12, 'E': 3.94, 'K': 1.18}	-1394	0.0297114	0.660377	2250	{'A': 11.43, 'Q': 8.57, 'L': 15.71, 'N': 2.86, 'T': 7.14, 'S': 11.43, 'G': 5.71, 'D': 4.29, 'P': 5.71, 'E': 5.71, 'V': 7.14, 'I': 2.86, 'R': 2.86, 'M': 2.86, 'Y': 2.86, 'H': 2.86}	563	0.282998	0.838969	1220	{'.': 25.53, 'E': 42.23, 'T': 11.9, 'H': 19.77, 'G': 0.58}	73	0.215434	0.770115	224	{'A': 13.43, 'T': 19.4, 'C': 32.84, 'G': 34.33}	1400	0.417098	0.714614	2172	{'A': 25.51, 'T': 24.59, 'G': 23.94, 'C': 25.97}	-463	0.168549	0.866071	927	{'C': 17.53, 'A': 38.14, 'T': 22.16, 'G': 22.16}	0.2342	0.1697	1479	0.860687	0	0	0
AF-Q99704-F1-model-v4	A	481	-1	#	374931	4107	#	0008652#0009073#0009423	Q99704	0.0268863	0.380212	0.186457
AF-O43897-F1-model-v4	A	1013	-1	7092	9606	0005509#0004222#0004252#0008270	0005576#0005615	0030154#0030199#0009953#0016485#0001501	O43897	0.0271905	0.379875	0.0862535	-123	0.144938	0.24763	598	{'G': 11.48, 'L': 7.18, 'S': 5.74, 'W': 2.39, 'Y': 3.35, 'T': 8.61, 'A': 3.83, 'V': 7.18, 'D': 5.26, 'F': 7.18, 'I': 6.22, 'N': 4.78, 'P': 6.22, 'K': 3.83, 'R': 3.83, 'Q': 3.35, 'E': 5.26, 'C': 3.83, 'H': 0.48}	-957	0.0211668	0.694915	1878	{'G': 12.2, 'A': 14.63, 'Q': 7.32, 'P': 2.44, 'F': 7.32, 'M': 2.44, 'Y': 4.88, 'R': 2.44, 'I': 7.32, 'V': 2.44, 'T': 4.88, 'L': 9.76, 'E': 2.44, 'N': 7.32, 'S': 4.88, 'K': 4.88, 'D': 2.44}	431	0.252926	0.849345	1080	{'.': 23.39, 'E': 64.78, 'T': 10.54, 'G': 1.29}	-37	0.263233	0.786325	465	{'A': 17.39, 'C': 29.89, 'T': 28.26, 'G': 24.46}	2148	0.421339	0.754778	1946	{'A': 32.27, 'T': 30.39, 'G': 20.47, 'C': 16.86}	-2720	0.0596932	0.951111	3360	{'C': 15.89, 'A': 41.12, 'T': 23.83, 'G': 19.16}	0.217	0.2104	1013	0.86242	0	0	0
AF-Q8N184-F1-model-v4	A	647	-1	163081	9606	0003700#0046872#0000978	5634	6357	Q8N184	0.0313187	0.369421	0.0347394	-87	0.0970803	0.241818	820	{'Q': 3.01, 'G': 10.53, 'F': 6.77, 'D': 1.5, 'H': 2.26, 'L': 9.02, 'E': 5.26, 'T': 11.28, 'R': 4.51, 'P': 4.51, 'S': 9.02, 'K': 9.77, 'V': 3.01, 'N': 6.77, 'A': 0.75, 'Y': 3.76, 'I': 2.26, 'C': 6.02}	-620	0.0150094	0.774194	1568	{'N': 12.5, 'V': 16.67, 'L': 8.33, 'Y': 8.33, 'D': 4.17, 'G': 12.5, 'T': 8.33, 'E': 8.33, 'A': 8.33, 'I': 4.17, 'H': 4.17, 'S': 4.17}	439	0.258373	0.861702	878	{'.': 30.56, 'H': 56.48, 'T': 11.73, 'E': 1.23}	0	-1	-1	-1	'-'	0	-1	-1	-1	'-'	0	-1	-1	-1	'-'	0.1682	0.2287	647	0.839388	0	0	0
AF-Q86YV0-F1-model-v4	A	1011	-1	540027	9913	0005096#0042802	0005938#0005737#0098562	0046580#0051142#0043087	Q86YV0	0.0218393	0.479493	0.00666109	-170	0.124395	0.215054	610	{'M': 1.67, 'S': 8.89, 'T': 5.56, 'G': 10.56, 'K': 1.67, 'F': 3.89, 'P': 10.56, 'V': 7.22, 'R': 7.78, 'A': 6.11, 'L': 14.44, 'E': 5.56, 'N': 2.22, 'C': 2.78, 'D': 1.67, 'Q': 5.56, 'W': 1.11, 'I': 1.67, 'H': 0.56, 'Y': 0.56}	-946	0.0238095	0.741935	1870	{'D': 4.35, 'S': 19.57, 'T': 6.52, 'A': 10.87, 'L': 17.39, 'G': 6.52, 'Q': 13.04, 'V': 8.7, 'F': 2.17, 'I': 4.35, 'R': 6.52}	610	0.246602	0.848552	1096	{'G': 4.2, 'T': 11.02, '.': 18.11, 'E': 23.36, 'H': 43.31}	37	0.130597	0.625	212	{'G': 28.57, 'C': 34.29, 'A': 17.14, 'T': 20.0}	946	0.366503	0.686924	2086	{'A': 24.28, 'G': 26.54, 'C': 27.39, 'T': 21.78}	105	0.325175	0.815789	172	{'C': 19.35, 'A': 27.96, 'T': 25.81, 'G': 26.88}	0.1869	0.1815	1011	0.842339	0.5	0	0
AF-Q6ZS81-F10-model-v4	A	1384	-1	57705	9606	#	0005769#0005783	0019882#0006914#0036037#0098586	Q6ZS81	0.0135581	0.615869	0.00578976	-1364	0.114667	0.297821	1979	{'P': 7.32, 'N': 3.52, 'D': 5.42, 'S': 8.94, 'L': 10.84, 'F': 5.42, 'W': 1.9, 'H': 1.9, 'R': 3.25, 'E': 5.15, 'G': 10.3, 'T': 5.42, 'C': 6.78, 'A': 4.88, 'Y': 1.36, 'V': 5.69, 'K': 4.61, 'Q': 3.25, 'I': 3.25, 'M': 0.81}	-1286	0.0314298	0.657407	2151	{'F': 2.82, 'S': 15.49, 'A': 11.27, 'I': 7.04, 'K': 5.63, 'Q': 8.45, 'L': 16.9, 'G': 5.63, 'D': 4.23, 'V': 7.04, 'N': 4.23, 'T': 5.63, 'E': 4.23, 'M': 1.41}	239	0.268607	0.827586	1207	{'.': 27.29, 'T': 16.67, 'H': 30.42, 'E': 23.54, 'G': 1.88, 'B': 0.21}	0	-1	-1	-1	'-'	0	-1	-1	-1	'-'	0	-1	-1	-1	'-'	0.2054	0.1573	1384	0.860792	0	0	0
AF-Q6PJI9-F1-model-v4	A	974	-1	79726	9606	35591	0061700#0005765#0035859#0005774	0034198#1904262#0032008#1904263	Q6PJI9	0.00734938	0.700357	0.00248789	-101	0.131597	0.226392	595	{'N': 3.21, 'V': 2.67, 'R': 6.95, 'D': 6.95, 'L': 12.83, 'F': 6.42, 'H': 1.6, 'S': 8.56, 'W': 2.14, 'G': 6.42, 'A': 8.02, 'Y': 2.67, 'K': 5.35, 'E': 2.14, 'T': 10.16, 'I': 2.67, 'C': 3.21, 'Q': 1.6, 'P': 6.42}	-904	0.0343532	0.680851	1769	{'V': 7.81, 'N': 4.69, 'Q': 6.25, 'A': 7.81, 'L': 17.19, 'T': 6.25, 'S': 12.5, 'G': 6.25, 'D': 4.69, 'I': 6.25, 'P': 1.56, 'E': 3.12, 'R': 6.25, 'Y': 1.56, 'K': 3.12, 'F': 3.12, 'H': 1.56}	936	0.346292	0.846831	821	{'.': 17.88, 'E': 37.42, 'T': 11.85, 'H': 32.22, 'G': 0.62}	68	0.253623	0.736842	181	{'G': 42.86, 'T': 18.57, 'C': 30.0, 'A': 8.57}	1730	0.376061	0.742177	2209	{'A': 26.6, 'T': 28.86, 'C': 21.5, 'G': 23.04}	-2007	0.0744121	0.933921	2622	{'A': 40.09, 'T': 22.17, 'C': 16.04, 'G': 21.7}	0.1912	0.1909	974	0.836709	0	0	0
AF-Q9P2D7-F9-model-v4	A	1400	-1	25981	9606	0005524#0045505#0051959#0003777#0008569	0005858#0005930#0030286#0005576#0036156#0005874#0036126	0003341#0060285#0003351#0030317#0036159#0007018#0007288	Q9P2D7	0.0628853	0.281437	0.0651982	-2219	0.100679	0.339384	3004	{'M': 1.16, 'F': 5.58, 'L': 10.47, 'P': 6.74, 'Q': 4.65, 'C': 3.49, 'T': 7.44, 'R': 2.33, 'A': 4.65, 'Y': 5.12, 'G': 7.21, 'K': 4.42, 'V': 6.05, 'H': 1.4, 'W': 1.63, 'N': 6.98, 'D': 4.88, 'S': 6.98, 'I': 4.42, 'E': 4.42}	-1316	0.0293989	0.644231	2175	{'V': 11.94, 'F': 11.94, 'N': 5.97, 'G': 8.96, 'L': 10.45, 'T': 8.96, 'E': 5.97, 'S': 7.46, 'K': 1.49, 'R': 2.99, 'A': 7.46, 'D': 2.99, 'P': 4.48, 'I': 4.48, 'Q': 4.48}	481	0.281093	0.854237	1203	{'.': 21.43, 'E': 31.15, 'T': 10.71, 'H': 36.11, 'G': 0.6}	0	-1	-1	-1	'-'	0	-1	-1	-1	'-'	0	-1	-1	-1	'-'	0.205	0.1555	1400	0.841603	0	0	0
AF-Q9Y692-F1-model-v4	A	573	-1	540374	9913	0001228#0046872#0000978	0005737#0005634	#	Q9Y692	0.0408798	0.347696	0.0132342	-28	0.0735615	0.213531	900	{'N': 4.95, 'P': 6.93, 'V': 9.9, 'T': 5.94, 'E': 4.95, 'I': 4.95, 'G': 11.88, 'S': 3.96, 'A': 5.94, 'D': 8.91, 'Y': 0.99, 'K': 6.93, 'F': 4.95, 'L': 9.9, 'C': 0.99, 'Q': 5.94, 'R': 1.98}	-530	0.021164	0.727273	1468	{'M': 3.12, 'A': 6.25, 'R': 3.12, 'G': 12.5, 'I': 12.5, 'V': 6.25, 'Q': 9.38, 'N': 3.12, 'L': 12.5, 'Y': 3.12, 'E': 3.12, 'K': 3.12, 'S': 15.62, 'T': 3.12, 'D': 3.12}	412	0.195755	0.876761	988	{'.': 27.31, 'T': 7.63, 'E': 10.04, 'H': 55.02}	0	-1	-1	-1	'-'	0	-1	-1	-1	'-'	0	-1	-1	-1	'-'	0.1408	0.2126	573	0.841603	0	0	0
AF-Q8NI77-F1-model-v4	A	898	-1	81930	9606	0003779#0005524#0016887#0008017#0003777#0051010#0008574#0070463	0005901#0005737#0005829#0005871#0000776#0005828#0005874#0015630#0005815#0061673#1990023#0005634#0001726	0071392#0007140#0007019#0007018#0007080#0000070#0015031#0070507#0072520	Q8NI77	0.0258205	0.419984	0.0024812	-96	0.114146	0.219381	685	{'C': 4.91, 'P': 7.98, 'T': 7.36, 'G': 5.52, 'V': 5.52, 'L': 11.66, 'F': 6.75, 'H': 1.23, 'N': 9.2, 'K': 7.36, 'D': 4.29, 'S': 6.75, 'I': 7.36, 'R': 4.91, 'E': 3.68, 'Q': 4.29, 'Y': 0.61, 'M': 0.61}	-809	0.0229885	0.777778	1773	{'G': 4.76, 'K': 7.14, 'I': 7.14, 'D': 7.14, 'L': 19.05, 'S': 16.67, 'T': 4.76, 'A': 9.52, 'Q': 7.14, 'V': 2.38, 'N': 7.14, 'F': 2.38, 'R': 2.38, 'P': 2.38}	552	0.230925	0.855	1081	{'.': 15.79, 'T': 8.48, 'E': 27.19, 'H': 48.54}	0	-1	-1	-1	'-'	0	-1	-1	-1	'-'	0	-1	-1	-1	'-'	0.2162	0.23	898	0.838113	0	0	0
AF-Q96CP6-F1-model-v4	A	724	-1	57655	9606	0015485#0120020#0032934#0120015	0005776#0031410#0005829#0005789#0140268#0031234#0044232#0005886	0006914#0071397#0032366	Q96CP6	0.0366884	0.358499	0.0471463	-69	0.11814	0.226277	627	{'F': 3.23, 'T': 9.68, 'H': 0.65, 'P': 7.74, 'S': 11.61, 'L': 12.26, 'R': 4.52, 'E': 5.16, 'G': 9.68, 'V': 6.45, 'D': 3.87, 'N': 4.52, 'Y': 2.58, 'C': 1.94, 'I': 1.94, 'K': 5.16, 'Q': 3.87, 'A': 5.16}	-666	0.0267477	0.709677	1583	{'F': 6.82, 'Q': 4.55, 'L': 18.18, 'P': 9.09, 'S': 9.09, 'R': 2.27, 'I': 2.27, 'E': 2.27, 'D': 4.55, 'K': 2.27, 'V': 4.55, 'T': 11.36, 'N': 2.27, 'G': 11.36, 'A': 9.09}	804	0.327922	0.850526	757	{'.': 24.75, 'E': 30.2, 'T': 8.17, 'H': 36.39, 'G': 0.5}	30	0.259259	0.620968	173	{'C': 41.56, 'T': 20.78, 'G': 31.17, 'A': 6.49}	918	0.30303	0.72194	2451	{'A': 23.91, 'T': 23.91, 'C': 27.5, 'G': 24.69}	77	0.356201	0.758427	201	{'G': 26.67, 'T': 23.7, 'A': 28.89, 'C': 20.74}	0.1473	0.1842	724	0.858599	0	0.2	0
AF-O43451-F1-model-v4	A	1857	-1	8972	9606	0004558#0016160#0030246#0003824#0004339#0004553#0032450	0016324#0070062#0101003#0005886#0070821	1901027#0000025#0005983	O43451	0.00158245	0.790128	0.0951197	-329	0.172503	0.281987	754	{'M': 0.3, 'V': 8.96, 'L': 8.36, 'T': 8.06, 'R': 2.69, 'P': 8.06, 'N': 9.25, 'D': 5.67, 'W': 1.49, 'H': 2.69, 'G': 9.85, 'F': 7.76, 'S': 5.97, 'K': 2.99, 'Y': 3.88, 'Q': 3.58, 'E': 2.69, 'I': 2.99, 'A': 3.88, 'C': 0.9}	-1742	0.0299598	0.796117	2634	{'S': 15.85, 'L': 14.63, 'T': 4.88, 'A': 10.98, 'G': 7.32, 'V': 7.32, 'N': 4.88, 'Q': 7.32, 'F': 3.66, 'I': 6.1, 'R': 4.88, 'D': 2.44, 'P': 1.22, 'E': 2.44, 'Y': 2.44, 'K': 3.66}	0	-1	-1	-1	'-'	59	0.131868	0.782609	227	{'T': 16.67, 'G': 33.33, 'C': 22.22, 'A': 27.78}	2421	0.424954	0.751842	2610	{'A': 28.69, 'T': 31.63, 'G': 19.4, 'C': 20.27}	-190	0.214866	0.825893	637	{'A': 44.32, 'T': 22.7, 'G': 20.54, 'C': 12.43}	0.2917	0.1791	1857	0.860113	0	0.2	0
AF-Q15477-F1-model-v4	A	1246	-1	378722	7955	0052650#0016616	0005789#0005811	#	Q15477	0.0359329	0.365141	0.176178	-202	0.147616	0.228745	543	{'M': 0.44, 'L': 12.39, 'V': 7.52, 'P': 7.96, 'C': 0.44, 'A': 9.73, 'S': 8.41, 'G': 8.85, 'D': 7.52, 'F': 4.42, 'W': 0.88, 'H': 0.44, 'Q': 3.54, 'T': 7.08, 'E': 5.31, 'N': 3.1, 'I': 2.21, 'K': 3.1, 'R': 4.87, 'Y': 1.77}	-1149	0.0312646	0.77907	2057	{'A': 8.96, 'V': 5.97, 'E': 5.97, 'D': 7.46, 'N': 1.49, 'T': 4.48, 'F': 8.96, 'K': 7.46, 'Q': 4.48, 'I': 5.97, 'Y': 2.99, 'P': 8.96, 'G': 5.97, 'S': 5.97, 'L': 13.43, 'R': 1.49}	552	0.294724	0.837931	1069	{'.': 21.81, 'E': 29.01, 'T': 13.17, 'H': 35.39, 'G': 0.62}	35	0.0526316	0.823529	249	{'A': 7.14, 'C': 21.43, 'T': 28.57, 'G': 42.86}	1799	0.432666	0.728531	1927	{'A': 24.5, 'T': 27.72, 'G': 24.26, 'C': 23.53}	61	0.117391	0.771429	195	{'A': 59.26, 'T': 14.81, 'C': 18.52, 'G': 7.41}	0.2036	0.1667	1246	0.839748	0	0	0
AF-O43149-F2-model-v4	A	1400	-1	23140	9606	0005509#0140566#0070577#0035064#0008270	#	#	O43149	0.0274254	0.385784	0.0545905	-1204	0.120268	0.28743	1736	{'P': 5.57, 'S': 7.8, 'V': 5.01, 'T': 6.96, 'L': 13.65, 'A': 5.57, 'F': 5.85, 'G': 9.19, 'D': 5.57, 'E': 4.18, 'I': 5.29, 'R': 3.06, 'N': 4.46, 'C': 5.85, 'K': 4.74, 'Y': 2.51, 'Q': 2.23, 'H': 1.67, 'W': 0.84}	-1315	0.0302499	0.676471	2179	{'V': 8.7, 'T': 5.8, 'L': 18.84, 'E': 4.35, 'N': 5.8, 'A': 8.7, 'Q': 11.59, 'S': 11.59, 'I': 4.35, 'K': 4.35, 'G': 4.35, 'D': 5.8, 'P': 1.45, 'R': 2.9, 'Y': 1.45}	570	0.278271	0.867012	1225	{'.': 16.14, 'T': 11.95, 'E': 35.66, 'H': 35.06, 'G': 1.2}	55	0.306569	0.666667	148	{'A': 15.48, 'G': 38.1, 'C': 34.52, 'T': 11.9}	719	0.319903	0.801876	5460	{'A': 28.87, 'T': 31.18, 'G': 19.89, 'C': 20.06}	-1629	0.0867076	0.925764	2216	{'C': 16.51, 'A': 38.21, 'T': 23.58, 'G': 21.7}	0.2399	0.1794	1400	0.839695	0	0	0
AF-Q5VYV7-F1-model-v4	A	408	-1	128710	9606	#	#	#	Q5VYV7	0.0686319	0.269974	0.125699	-15	0.0610743	0.257764	1037	{'F': 7.23, 'K': 7.23, 'G': 7.23, 'V': 3.61, 'D': 6.02, 'P': 10.84, 'S': 6.02, 'E': 3.61, 'C': 6.02, 'L': 13.25, 'T': 7.23, 'R': 4.82, 'Q': 9.64, 'Y': 2.41, 'N': 1.2, 'I': 1.2, 'A': 2.41}	-378	0.0109409	0.75	1351	{'L': 20.0, 'V': 6.67, 'D': 6.67, 'I': 13.33, 'G': 6.67, 'T': 13.33, 'R': 6.67, 'F': 6.67, 'Q': 6.67, 'A': 6.67, 'H': 6.67}	93	0.105348	0.828025	1077	{'.': 30.0, 'E': 31.54, 'T': 12.31, 'H': 25.38, 'B': 0.77}	95	0.34106	0.730496	161	{'G': 21.36, 'A': 24.27, 'T': 28.16, 'C': 26.21}	935	0.205504	0.748162	2873	{'A': 34.52, 'T': 25.92, 'C': 19.41, 'G': 20.15}	-3763	0.0462266	0.938865	4422	{'C': 15.35, 'A': 40.0, 'T': 23.72, 'G': 20.93}	0.0955	0.1956	408	0.856873	0	0	0
AF-Q8TD17-F1-model-v4	A	642	-1	57541	9606	0000981#0001227#0046872#0000977	5634	0000122#0045893#0006355#0006357	Q8TD17	0.0311375	0.377948	0.0395529	-71	0.103574	0.261029	827	{'A': 4.23, 'P': 10.56, 'S': 9.86, 'E': 3.52, 'C': 4.93, 'L': 9.15, 'Q': 3.52, 'T': 9.86, 'V': 3.52, 'G': 13.38, 'K': 4.23, 'N': 4.23, 'Y': 2.11, 'R': 4.93, 'I': 2.82, 'F': 3.52, 'W': 1.41, 'D': 2.82, 'H': 0.7, 'M': 0.7}	-603	0.0190114	0.638298	1531	{'A': 10.0, 'L': 16.67, 'T': 6.67, 'V': 6.67, 'K': 3.33, 'S': 6.67, 'N': 3.33, 'F': 3.33, 'G': 6.67, 'I': 10.0, 'D': 10.0, 'P': 3.33, 'E': 6.67, 'Q': 3.33, 'R': 3.33}	249	0.16752	0.887597	1109	{'.': 13.1, 'T': 8.73, 'H': 73.8, 'E': 4.37}	0	-1	-1	-1	'-'	0	-1	-1	-1	'-'	0	-1	-1	-1	'-'	0.1339	0.1835	642	0.840866	0	0	0
AF-Q86UV5-F1-model-v4	A	1035	-1	84196	9606	0004843#0004197	0005829#0005739#0005654#0005634	0016579#0006511	Q86UV5	0.0193396	0.592057	0.00666109	-146	0.151316	0.220213	428	{'A': 2.9, 'V': 5.31, 'E': 5.8, 'R': 3.86, 'C': 2.9, 'P': 7.73, 'G': 10.63, 'F': 4.35, 'N': 6.76, 'I': 3.38, 'D': 5.8, 'L': 14.01, 'Y': 4.83, 'S': 6.76, 'T': 4.35, 'K': 5.8, 'Q': 4.35, 'W': 0.48}	-973	0.0309438	0.759494	1860	{'V': 8.33, 'R': 8.33, 'F': 8.33, 'N': 6.67, 'I': 8.33, 'T': 8.33, 'L': 3.33, 'C': 1.67, 'P': 1.67, 'G': 1.67, 'E': 3.33, 'A': 10.0, 'S': 10.0, 'Y': 6.67, 'K': 5.0, 'D': 5.0, 'Q': 3.33}	660	0.298858	0.84121	960	{'.': 16.63, 'H': 37.08, 'G': 2.02, 'T': 14.61, 'E': 29.44, 'B': 0.22}	80	0.333333	0.655844	149	{'G': 39.6, 'C': 28.71, 'T': 18.81, 'A': 12.87}	2143	0.439726	0.755294	1830	{'A': 33.8, 'T': 30.06, 'G': 20.51, 'C': 15.63}	-405	0.171556	0.865471	902	{'T': 21.76, 'C': 11.92, 'A': 45.08, 'G': 21.24}	0.1847	0.176	1035	0.856242	0	0	0
AF-P04275-F3-model-v4	A	1400	-1	#	471472	0005524#0016887#0140664#0030983	32300	6298	P04275	0.00441435	0.782302	0.0322581	-1071	0.138753	0.321429	1622	{'M': 0.51, 'V': 6.31, 'L': 8.08, 'C': 6.06, 'T': 5.81, 'R': 4.8, 'N': 5.05, 'F': 5.3, 'Y': 4.29, 'S': 7.58, 'Q': 4.29, 'G': 11.36, 'P': 6.82, 'D': 5.81, 'E': 4.29, 'W': 0.76, 'K': 3.54, 'I': 2.53, 'A': 6.31, 'H': 0.51}	-1321	0.0312638	0.633929	2159	{'L': 16.9, 'K': 2.82, 'Q': 8.45, 'D': 5.63, 'V': 12.68, 'N': 7.04, 'A': 5.63, 'T': 2.82, 'S': 9.86, 'I': 7.04, 'R': 5.63, 'E': 5.63, 'Y': 1.41, 'G': 4.23, 'F': 2.82, 'P': 1.41}	746	0.325986	0.852807	1065	{'.': 17.79, 'E': 35.77, 'T': 14.23, 'H': 30.43, 'G': 1.6, 'B': 0.18}	118	0.409786	0.712766	139	{'A': 23.88, 'C': 24.63, 'T': 23.88, 'G': 27.61}	597	0.322461	0.770591	5028	{'A': 27.4, 'T': 29.95, 'G': 20.84, 'C': 21.81}	60	0.292308	0.71028	153	{'G': 34.21, 'T': 23.68, 'A': 18.42, 'C': 23.68}	0.251	0.1881	1400	0.861323	0	0	0
AF-P05423-F1-model-v4	A	398	-1	508049	9913	3677	5666	0051607#0045087#0045089#0032728#0006383	P05423	0.0691152	0.275613	0.098093	-53	0.0597128	0.227011	975	{'N': 2.53, 'E': 8.86, 'P': 6.33, 'G': 15.19, 'R': 3.8, 'S': 3.8, 'L': 15.19, 'I': 2.53, 'V': 7.59, 'K': 8.86, 'D': 7.59, 'Q': 6.33, 'F': 1.27, 'A': 5.06, 'T': 3.8, 'C': 1.27}	-368	0.019403	0.634146	1299	{'S': 7.69, 'L': 19.23, 'I': 7.69, 'R': 15.38, 'D': 7.69, 'P': 3.85, 'E': 7.69, 'A': 3.85, 'V': 7.69, 'Q': 11.54, 'G': 3.85, 'T': 3.85}	164	0.199095	0.797101	829	{'.': 54.09, 'T': 14.55, 'H': 6.82, 'G': 1.36, 'E': 23.18}	47	0.102837	0.74359	243	{'A': 13.79, 'C': 27.59, 'T': 20.69, 'G': 37.93}	664	0.183562	0.734064	3011	{'A': 32.7, 'T': 20.22, 'G': 23.88, 'C': 23.2}	-3216	0.0514076	0.92511	3858	{'A': 41.43, 'T': 22.38, 'C': 15.24, 'G': 20.95}	0.1114	0.2196	398	0.826004	0	0	0
AF-Q8N264-F1-model-v4	A	748	-1	83478	9606	5096	0005912#0042995#0005737#0005856#0005925	0090630#0001525#0030154#0035021#1900028#0007165#0035313	Q8N264	0.069007	0.280584	0.169562	-64	0.106263	0.251667	821	{'N': 6.62, 'E': 4.64, 'Q': 5.96, 'K': 6.62, 'G': 5.3, 'F': 7.95, 'R': 3.97, 'V': 6.62, 'Y': 2.65, 'P': 8.61, 'L': 10.6, 'A': 4.64, 'H': 0.66, 'S': 11.92, 'W': 0.66, 'C': 3.31, 'I': 2.65, 'D': 1.32, 'T': 4.64, 'M': 0.66}	-705	0.017762	0.714286	1647	{'Y': 3.33, 'F': 6.67, 'A': 3.33, 'S': 13.33, 'T': 10.0, 'K': 6.67, 'I': 13.33, 'R': 3.33, 'G': 6.67, 'L': 10.0, 'D': 3.33, 'V': 6.67, 'N': 6.67, 'E': 3.33, 'Q': 3.33}	426	0.195637	0.896774	1111	{'.': 13.31, 'T': 11.15, 'E': 14.75, 'H': 59.71, 'G': 1.08}	0	-1	-1	-1	'-'	0	-1	-1	-1	'-'	0	-1	-1	-1	'-'	0.1678	0.206	748	0.8413	0	0	0
[truncated: 2 more columns]
