# Supplementary material for: Identifying and profiling structural similarities between Spike of SARS-CoV-2 and other viral or host proteins with Machaon
Source: Commun Biol. 2023 Jul 19;6:752. doi: 10.1038/s42003-023-05076-7 (PMC10356814; doi:10.1038/s42003-023-05076-7)
Supplement: Supplementary file 4 — Supplementary Data 1 [file 42003_2023_5076_MOESM4_ESM.zip › supfig13.xlsx]

## Sheet: 6VXX_A-merged-enriched_eval
pdbId	chainId	chainLength	resolution	geneId	taxonomy	molecularFunction	cellularComponent	biologicalProcess	b-phipsi	w-rdist	t-alpha	1D-score	1D-identity	1D-identity-ng	1D-identity-gaps	1D-content	1DPDB-score	1DPDB-identity	1DPDB-identity-ng	1DPDB-identity-gaps	1DPDB-content	2D-score	2D-identity	2D-identity-ng	2D-identity-gaps	2D-content	5UTR-score	5UTR-identity	5UTR-identity-ng	5UTR-identity-gaps	5UTR-content	CDS-score	CDS-identity	CDS-identity-ng	CDS-identity-gaps	CDS-content	3UTR-score	3UTR-identity	3UTR-identity-ng	3UTR-identity-gaps	3UTR-content	3D-score	3D-score-cand	length	chemSim	molecularFunctionSim	cellularComponentSim	biologicalProcessSim	geneLength
6VXX	A	972	2.8	43740568	2697049	0046789#0042802	0030666#0005788#0005793#0044173#0020002#0016021#0019031#0055036	0075509#0039654#0019064#0009405#0046813#0039587#0039502#0046718#0019082#0019081	0	0	0
6NB6	A	1052	4.2	1489668	694009	0046789#0042802	0044173#0020002#0016021#0019031#0055036	0075509#0039654#0019064#0009405#0046813#0039587#0039502#0019082#0019081	0.00105843	0.5121	0.00248139	5222	0.763508	0.779376	26	{'M': 1.13, 'F': 7.08, 'L': 8.41, 'S': 6.26, 'T': 7.28, 'P': 5.13, 'Y': 4.72, 'R': 3.08, 'G': 7.18, 'V': 7.28, 'D': 5.33, 'Q': 4.41, 'N': 6.77, 'H': 0.92, 'I': 5.95, 'A': 6.26, 'E': 3.38, 'K': 4.51, 'W': 1.03, 'C': 3.9}	2691	0.703081	0.775489	100	{'S': 6.24, 'R': 3.32, 'G': 7.44, 'V': 8.1, 'Y': 5.05, 'P': 5.84, 'D': 5.05, 'F': 7.97, 'L': 8.1, 'T': 7.97, 'Q': 5.05, 'N': 7.7, 'H': 0.8, 'I': 5.98, 'A': 6.51, 'E': 3.19, 'K': 3.98, 'W': 0.66, 'M': 1.06}	3086	0.737226	0.854123	150	{'.': 21.16, 'E': 37.25, 'T': 8.66, 'S': 7.43, 'H': 21.91, 'P': 0.99, 'B': 0.5, 'G': 1.49, 'I': 0.62}	1055	0.88806	0.911877	7	{'A': 25.21, 'T': 28.99, 'G': 21.85, 'C': 23.95}	10301	0.736264	0.783519	236	{'A': 28.81, 'T': 34.05, 'G': 18.92, 'C': 18.22}	319	0.223834	0.981818	745	{'C': 15.74, 'A': 38.89, 'T': 24.07, 'G': 21.3}	0.9646	0.8929	1052	0.945619	1	0.625	0.9	29751
6M15	C	965	2.38	#	693998	#	0033644#0016021#0019031#0055036	0075509#0039654#0019064#0046813	0.000441812	0.541114	0.00498753	857	0.251479	0.324118	303	{'L': 9.12, 'F': 7.35, 'R': 3.24, 'Y': 4.71, 'D': 2.65, 'V': 6.76, 'S': 6.18, 'N': 9.12, 'T': 5.29, 'K': 2.35, 'P': 6.47, 'G': 8.82, 'A': 6.47, 'C': 8.24, 'W': 2.06, 'Q': 3.24, 'I': 2.65, 'E': 3.53, 'M': 0.88, 'H': 0.88}	-766	0.0645892	0.616216	1580	{'E': 2.63, 'D': 3.51, 'L': 11.4, 'F': 6.14, 'N': 8.77, 'V': 8.77, 'T': 7.89, 'K': 2.63, 'A': 9.65, 'S': 5.26, 'G': 9.65, 'I': 5.26, 'W': 0.88, 'P': 1.75, 'M': 1.75, 'R': 4.39, 'Q': 7.89, 'H': 1.75}	1959	0.561493	0.858625	408	{'.': 18.58, 'S': 8.31, 'E': 39.73, 'T': 8.46, 'H': 23.72, 'G': 0.45, 'I': 0.76}	228	0.482456	0.753425	123	{'T': 36.97, 'A': 22.42, 'G': 19.39, 'C': 21.21}	3222	0.49348	0.760042	1533	{'A': 26.75, 'T': 38.71, 'G': 19.47, 'C': 15.07}	252	0.478405	0.774194	115	{'C': 11.81, 'A': 40.28, 'T': 28.47, 'G': 19.44}	0.7227	0.7274	965	-1	0	0.375	0.4	27165
3JCL	A	1067	4	1489752	11142	42802	0044173#0044177#0020002#0016021#0019031#0055036	0075509#0039654#0019064#0009405#0046813	0.00262857	0.302692	0.00415282	1480	0.309117	0.363789	211	{'M': 0.23, 'F': 6.45, 'V': 6.91, 'L': 9.22, 'P': 5.53, 'S': 5.99, 'N': 7.37, 'G': 9.68, 'Y': 4.84, 'D': 4.84, 'T': 5.76, 'A': 5.53, 'I': 4.38, 'C': 8.29, 'K': 3.46, 'R': 3.46, 'E': 3.23, 'Q': 2.76, 'W': 1.38, 'H': 0.69}	-658	0.0924986	0.589928	1495	{'Y': 3.05, 'I': 8.54, 'G': 9.15, 'D': 4.27, 'S': 7.32, 'T': 4.27, 'E': 3.05, 'L': 12.8, 'Q': 7.32, 'F': 5.49, 'N': 6.1, 'V': 6.71, 'K': 4.88, 'P': 3.05, 'R': 3.66, 'A': 8.54, 'M': 0.61, 'H': 1.22}	1967	0.513178	0.869908	529	{'.': 17.22, 'S': 7.4, 'E': 37.01, 'P': 0.76, 'T': 8.31, 'B': 0.3, 'H': 26.89, 'G': 1.36, 'I': 0.76}	202	0.458904	0.736264	110	{'T': 32.84, 'A': 20.15, 'G': 17.91, 'C': 29.1}	3780	0.501178	0.747284	1537	{'A': 28.73, 'T': 36.34, 'G': 18.77, 'C': 16.16}	213	0.427762	0.747525	151	{'A': 43.71, 'T': 19.87, 'C': 13.25, 'G': 23.18}	0.7734	0.7095	1067	0.860703	0.5	0.625	0.5	31357
6U7K	A	1064	3.14	935184	229032	#	0044173#0016021#0019031#0055036	0075509#0039654#0019064#0009405#0046813	0.000403451	0.43855	0.00909843	845	0.251178	0.318531	314	{'M': 0.27, 'F': 7.24, 'L': 12.06, 'P': 6.43, 'T': 4.56, 'R': 2.68, 'Q': 3.22, 'V': 6.7, 'W': 1.34, 'H': 1.61, 'I': 4.56, 'S': 6.17, 'Y': 3.49, 'A': 6.97, 'N': 7.51, 'G': 8.31, 'D': 4.56, 'K': 2.68, 'C': 6.97, 'E': 2.68}	-703	0.126031	0.602817	1343	{'P': 2.34, 'F': 5.14, 'S': 10.28, 'G': 7.01, 'V': 8.88, 'I': 6.54, 'T': 5.61, 'N': 7.94, 'A': 10.28, 'L': 12.62, 'Y': 4.21, 'D': 3.74, 'Q': 6.07, 'E': 2.8, 'J': 0.93, 'K': 1.87, 'R': 2.8, 'H': 0.93}	1936	0.5472	0.851806	447	{'.': 18.71, 'E': 41.81, 'S': 6.58, 'T': 8.04, 'H': 22.22, 'P': 0.88, 'G': 1.02, 'I': 0.73}	0	-1	-1	-1	'-'	3340	0.479413	0.766623	1838	{'A': 27.59, 'T': 37.29, 'G': 17.94, 'C': 17.18}	0	-1	-1	-1	'-'	0.6622	0.6122	1064	-1	0	0.5	0.5	28033
6IXA	A	959	3.21	918758	#	#	#	#	0.00178999	0.2892	0.0082713	958	0.269737	0.342301	290	{'M': 0.27, 'F': 5.42, 'V': 7.59, 'L': 10.84, 'Q': 3.25, 'N': 8.4, 'T': 6.23, 'Y': 4.61, 'G': 7.86, 'P': 5.69, 'D': 4.07, 'S': 5.69, 'W': 1.08, 'K': 4.07, 'R': 3.52, 'E': 3.79, 'H': 1.08, 'I': 4.61, 'A': 5.15, 'C': 6.78}	-674	0.100851	0.555184	1347	{'I': 7.83, 'P': 4.82, 'T': 7.83, 'N': 6.63, 'F': 6.02, 'S': 9.04, 'V': 7.83, 'E': 3.61, 'L': 12.05, 'K': 4.22, 'Y': 2.41, 'A': 8.43, 'Q': 6.02, 'D': 3.61, 'G': 4.22, 'R': 4.22, 'H': 1.2}	1970	0.573391	0.85641	385	{'.': 19.01, 'T': 7.04, 'S': 10.18, 'E': 36.68, 'H': 25.3, 'B': 0.3, 'P': 0.3, 'G': 0.45, 'I': 0.75}	226	0.485119	0.737557	115	{'A': 25.15, 'T': 36.2, 'G': 20.86, 'C': 17.79}	3291	0.495744	0.768403	1584	{'A': 28.47, 'T': 37.96, 'G': 17.53, 'C': 16.04}	204	0.38055	0.825688	255	{'A': 44.44, 'T': 23.89, 'C': 12.78, 'G': 18.89}	0.6687	0.6765	959	-1	0	0	0	27317
5SZS	A	1177	3.4	2943499	277944	46789	0044173#0016021#0019031#0055036	0075509#0039654#0019064#0009405#0046813	0.00107723	0.38912	0.0347395	922	0.253772	0.315969	287	{'M': 0.27, 'F': 5.68, 'L': 12.16, 'C': 6.49, 'N': 9.46, 'P': 5.95, 'G': 8.65, 'S': 6.76, 'A': 5.41, 'H': 1.08, 'T': 5.14, 'K': 2.97, 'I': 4.59, 'D': 4.32, 'Y': 4.32, 'V': 7.03, 'R': 3.24, 'Q': 3.51, 'E': 2.16, 'W': 0.81}	-886	0.093124	0.544304	1531	{'A': 9.3, 'Y': 1.74, 'S': 10.47, 'N': 5.81, 'I': 7.56, 'P': 4.07, 'T': 7.56, 'V': 8.14, 'L': 12.21, 'G': 5.81, 'D': 3.49, 'E': 4.07, 'Q': 6.98, 'K': 3.49, 'F': 4.07, 'R': 4.07, 'H': 1.16}	1852	0.526833	0.829762	483	{'.': 19.8, 'S': 7.46, 'E': 39.6, 'T': 7.32, 'H': 23.24, 'G': 1.87, 'P': 0.14, 'I': 0.57}	217	0.484058	0.81068	139	{'T': 40.72, 'A': 24.55, 'G': 18.56, 'C': 16.17}	3456	0.493266	0.746259	1611	{'A': 27.09, 'T': 40.23, 'G': 16.94, 'C': 15.74}	133	0.384615	0.818182	186	{'A': 34.07, 'T': 30.37, 'C': 11.85, 'G': 23.7}	0.6927	0.5833	1177	-1	0.5	0.5	0.5	27553
6JX7	B	1245	3.31	1258630	10665	#	19012	#	0.00928295	0.63744	0.00834028	6	0.0725505	0.229314	914	{'D': 6.19, 'P': 4.12, 'G': 14.43, 'A': 6.19, 'Q': 8.25, 'I': 8.25, 'E': 4.12, 'S': 13.4, 'V': 5.15, 'N': 6.19, 'T': 7.22, 'K': 4.12, 'L': 9.28, 'Y': 1.03, 'R': 1.03, 'F': 1.03}	-919	0.0819165	0.550173	1652	{'T': 6.29, 'V': 7.55, 'D': 3.77, 'I': 5.03, 'Y': 2.52, 'S': 8.18, 'N': 6.92, 'L': 14.47, 'Q': 6.29, 'G': 6.92, 'F': 5.03, 'R': 4.4, 'A': 10.06, 'E': 3.77, 'K': 3.14, 'P': 3.77, 'M': 0.63, 'H': 1.26}	1824	0.505007	0.848558	566	{'.': 21.39, 'T': 5.95, 'S': 8.92, 'E': 36.97, 'H': 24.79, 'P': 0.42, 'G': 0.85, 'I': 0.71}	0	-1	-1	-1	'-'	1212	0.224736	0.749795	2848	{'A': 35.56, 'G': 16.96, 'C': 15.54, 'T': 31.95}	0	-1	-1	-1	'-'	0.6285	0.5083	1245	0.942667	0	0	0	168903
6R9G	C	1341	3.7	61756339; 948488	83333	0003677#0003899#0032549	0005737#0005829#0016020	0046677#0006351	0.0149187	0.545024	0.0100251	-138	0.159383	0.234183	497	{'V': 8.06, 'Y': 4.84, 'K': 6.05, 'R': 5.65, 'Q': 3.23, 'L': 10.89, 'P': 5.24, 'F': 5.24, 'G': 12.9, 'E': 4.84, 'I': 4.03, 'T': 6.05, 'D': 7.26, 'N': 4.03, 'H': 1.21, 'S': 2.42, 'W': 0.81, 'A': 6.45, 'C': 0.4, 'M': 0.4}	-1257	0.034716	0.726415	2112	{'M': 1.3, 'Y': 1.3, 'R': 6.49, 'G': 6.49, 'V': 7.79, 'T': 3.9, 'Q': 9.09, 'L': 15.58, 'E': 5.19, 'N': 7.79, 'K': 2.6, 'I': 7.79, 'F': 1.3, 'S': 12.99, 'A': 9.09, 'D': 1.3}	539	0.308867	0.847021	1082	{'.': 24.9, 'E': 23.57, 'T': 8.37, 'S': 8.75, 'H': 33.65, 'P': 0.19, 'G': 0.57}	0	-1	-1	-1	'-'	0	-1	-1	-1	'-'	0	-1	-1	-1	'-'	0.2195	0.1711	1341	0.838978	0	0	0	-
6RIE	B	1129	3.1	3707674	10254	0003677#0003899#0046872#0032549	19012	6351	0.0103652	0.894371	0.00666112	-145	0.151804	0.230372	501	{'N': 6.28, 'F': 8.07, 'D': 4.93, 'P': 5.38, 'G': 7.17, 'V': 8.97, 'Y': 5.38, 'S': 7.17, 'T': 5.83, 'L': 8.97, 'K': 6.73, 'E': 5.38, 'I': 7.17, 'A': 2.69, 'R': 3.59, 'H': 0.9, 'C': 3.14, 'Q': 1.79, 'M': 0.45}	-1066	0.0332176	0.683673	1919	{'E': 2.99, 'V': 1.49, 'Y': 4.48, 'S': 13.43, 'N': 4.48, 'I': 11.94, 'A': 4.48, 'T': 10.45, 'F': 10.45, 'L': 8.96, 'K': 7.46, 'Q': 7.46, 'R': 1.49, 'G': 4.48, 'P': 4.48, 'D': 1.49}	532	0.254878	0.88	1165	{'.': 13.88, 'S': 6.22, 'T': 8.85, 'E': 31.34, 'P': 0.48, 'H': 37.8, 'G': 1.44}	0	-1	-1	-1	'-'	2541	0.463849	0.738838	1673	{'A': 34.72, 'T': 33.67, 'C': 15.49, 'G': 16.12}	0	-1	-1	-1	'-'	0.2107	0.1883	1129	0.835213	0	0	0	194711
5XJ0	C	1114	4	3169736	300852	0003677#0003899#0032549	#	6351	0.00521873	0.930638	0.0165426	-150	0.153846	0.22869	468	{'F': 5.91, 'P': 8.18, 'L': 10.45, 'N': 5.91, 'E': 6.82, 'G': 11.82, 'K': 4.09, 'Y': 5.0, 'H': 1.82, 'D': 6.36, 'I': 4.55, 'R': 5.0, 'S': 3.64, 'T': 4.09, 'V': 7.73, 'A': 5.45, 'Q': 3.18}	-1057	0.0246548	0.724638	1959	{'F': 4.0, 'G': 8.0, 'I': 8.0, 'V': 8.0, 'L': 18.0, 'D': 6.0, 'R': 10.0, 'P': 4.0, 'E': 8.0, 'A': 14.0, 'S': 4.0, 'T': 2.0, 'Q': 4.0, 'K': 2.0}	575	0.311412	0.884615	1005	{'.': 21.12, 'E': 36.65, 'T': 10.56, 'S': 6.21, 'H': 24.22, 'G': 1.24}	0	-1	-1	-1	'-'	0	-1	-1	-1	'-'	0	-1	-1	-1	'-'	0.2189	0.1975	1114	0.838339	0	0	0	-
6SUQ	A	2134	3.7	1502321	12227	0005524#0004197#0004386#0016818#0003723#0003968#0008236#0005198	19029	0018144#0006351#0039694	0.00293707	0.521032	0.0959471	-1196	0.125488	0.308553	1825	{'V': 6.99, 'C': 1.3, 'T': 7.77, 'L': 10.36, 'P': 6.74, 'A': 4.15, 'R': 3.63, 'K': 6.48, 'S': 4.15, 'H': 2.07, 'Q': 3.11, 'F': 7.25, 'N': 7.51, 'W': 1.04, 'G': 8.55, 'D': 6.48, 'E': 5.44, 'I': 4.15, 'Y': 2.59, 'M': 0.26}	-1997	0.0307795	0.707692	2859	{'S': 10.87, 'G': 8.7, 'A': 11.96, 'L': 15.22, 'P': 3.26, 'F': 2.17, 'N': 7.61, 'V': 5.43, 'E': 3.26, 'K': 3.26, 'I': 8.7, 'Q': 6.52, 'D': 4.35, 'R': 4.35, 'T': 3.26, 'Y': 1.09}	0	-1	-1	-1	'-'	0	-1	-1	-1	'-'	1170	0.320641	0.807859	5607	{'A': 30.96, 'T': 33.01, 'G': 18.79, 'C': 17.24}	0	-1	-1	-1	'-'	0.2552	0.1351	2134	0.857508	0	0	0	9494
5FOB	B	902	2.6	718	9606	0031715#0004866#0005102	0035578#0072562#0009986#0005788#0070062#0005576#0005615#0005886#0032991#0034774	0097242#1905114#0044267#0006956#0006957#0006958#0097278#0150062#0006631#0007186#0006955#0006954#0016322#0043312#0035846#0001970#0045766#2000427#0045745#0010828#0010884#0060100#0001934#0048260#0001798#0010575#0043687#0035590#0030449#0050776#0010866#0009617#0007165#0150064	0.0120947	0.861362	0.0115798	-217	0.161327	0.248055	622	{'S': 5.92, 'L': 9.76, 'T': 7.32, 'P': 7.32, 'Y': 3.48, 'R': 3.83, 'V': 7.67, 'D': 5.23, 'N': 3.48, 'F': 5.23, 'G': 13.24, 'K': 4.88, 'I': 3.14, 'E': 5.92, 'Q': 4.53, 'H': 1.05, 'A': 6.62, 'C': 1.39}	-828	0.0345982	0.659574	1698	{'P': 8.06, 'Y': 1.61, 'V': 14.52, 'L': 12.9, 'E': 3.23, 'H': 1.61, 'A': 4.84, 'T': 11.29, 'K': 6.45, 'S': 1.61, 'N': 6.45, 'G': 6.45, 'F': 4.84, 'Q': 1.61, 'R': 1.61, 'D': 6.45, 'I': 6.45}	810	0.299503	0.884696	932	{'.': 11.85, 'E': 35.78, 'T': 6.16, 'S': 5.92, 'H': 39.57, 'B': 0.24, 'G': 0.47}	57	0.143382	0.722222	218	{'A': 12.82, 'C': 43.59, 'T': 35.9, 'G': 7.69}	1885	0.420068	0.735873	2408	{'A': 28.81, 'T': 25.37, 'G': 23.12, 'C': 22.7}	67	0.320285	0.714286	155	{'C': 27.78, 'A': 24.44, 'T': 27.78, 'G': 20.0}	0.1835	0.1939	902	0.890216	0	0.125	0	5231
2DTU	A	896	2.37	1494172	12353	0008408#0003677#0003887#0046872#0000166	#	0039686#0006260	0.0148927	1.16017	0.00082713	-84	0.13275	0.226087	566	{'K': 4.95, 'F': 6.04, 'T': 4.95, 'V': 5.49, 'E': 2.75, 'I': 7.69, 'S': 8.24, 'N': 5.49, 'R': 4.4, 'P': 8.24, 'C': 1.65, 'A': 6.04, 'Y': 4.95, 'D': 7.14, 'G': 7.69, 'L': 10.99, 'Q': 1.65, 'H': 1.1, 'W': 0.55}	-827	0.0299169	0.72	1730	{'A': 5.56, 'T': 7.41, 'R': 7.41, 'S': 5.56, 'V': 9.26, 'Y': 12.96, 'N': 3.7, 'K': 5.56, 'I': 5.56, 'D': 9.26, 'L': 3.7, 'F': 7.41, 'G': 5.56, 'P': 5.56, 'E': 3.7, 'Q': 1.85}	760	0.274373	0.887387	992	{'.': 14.21, 'E': 27.92, 'T': 8.38, 'S': 5.33, 'P': 0.51, 'H': 41.12, 'G': 0.76, 'B': 0.51, 'I': 1.27}	0	-1	-1	-1	'-'	2135	0.388889	0.758808	2106	{'A': 32.62, 'G': 16.96, 'T': 34.23, 'C': 16.19}	0	-1	-1	-1	'-'	0.1924	0.2041	896	0.838339	0	0	0	167560
6W2D	P	1283	4	3783688	10377	5198	0042025#0039622	#	0.0183607	0.690036	0.0306905	-180	0.169835	0.249071	502	{'G': 8.58, 'P': 9.33, 'L': 10.45, 'S': 7.46, 'F': 4.85, 'A': 6.34, 'I': 5.6, 'K': 3.73, 'V': 8.96, 'Y': 3.36, 'E': 4.48, 'N': 4.48, 'H': 1.49, 'D': 4.85, 'T': 6.72, 'R': 2.99, 'Q': 3.36, 'C': 1.87, 'M': 1.12}	-1197	0.0351689	0.697248	2052	{'V': 14.47, 'L': 10.53, 'S': 6.58, 'H': 1.32, 'A': 5.26, 'P': 3.95, 'T': 13.16, 'G': 5.26, 'K': 3.95, 'N': 10.53, 'F': 7.89, 'Q': 3.95, 'R': 2.63, 'D': 3.95, 'I': 3.95, 'E': 1.32, 'Y': 1.32}	467	0.292625	0.862609	1120	{'.': 21.17, 'S': 5.65, 'E': 25.2, 'T': 9.07, 'P': 1.21, 'H': 36.69, 'B': 0.4, 'G': 0.6}	0	-1	-1	-1	'-'	1816	0.431076	0.734057	2072	{'A': 27.08, 'T': 28.56, 'G': 21.03, 'C': 23.34}	0	-1	-1	-1	'-'	0.1884	0.1452	1332	-1	0	0	0	171823
6FBS	A	1181	3.07	29894	9606	0019899#0035925	0005847#0005654#0005634	0031124#0006406#0006378#0000398#0098789#0006369#0006388	0.00838792	1.10292	0.0176768	-221	0.157669	0.236648	544	{'Q': 3.11, 'P': 8.56, 'F': 5.06, 'R': 4.28, 'V': 7.0, 'T': 7.0, 'L': 9.73, 'N': 2.72, 'G': 12.84, 'K': 4.67, 'E': 4.67, 'D': 4.28, 'S': 5.84, 'I': 4.67, 'H': 1.95, 'A': 5.84, 'C': 3.5, 'W': 0.78, 'Y': 3.11, 'M': 0.39}	-1111	0.0443686	0.733871	1927	{'N': 5.49, 'L': 16.48, 'V': 9.89, 'R': 7.69, 'D': 3.3, 'F': 9.89, 'S': 6.59, 'A': 9.89, 'E': 4.4, 'P': 3.3, 'I': 5.49, 'T': 3.3, 'Q': 2.2, 'G': 3.3, 'Y': 6.59, 'K': 2.2}	840	0.336774	0.8352	925	{'.': 27.97, 'E': 48.28, 'S': 7.85, 'T': 7.85, 'H': 8.05}	56	0.124555	0.777778	236	{'G': 37.14, 'A': 2.86, 'T': 28.57, 'C': 31.43}	1410	0.422309	0.708936	2066	{'A': 26.0, 'T': 25.95, 'G': 23.77, 'C': 24.28}	62	0.232068	0.696203	158	{'C': 25.45, 'G': 18.18, 'A': 34.55, 'T': 21.82}	0.2228	0.1915	1181	0.836709	0	0	0	4480
5XJ0	D	1462	4	3169754	300852	0003677#0003899#0000287#0008270	#	6351	0.0179417	1.15437	0.00582363	-233	0.160048	0.234361	527	{'K': 7.52, 'V': 9.77, 'A': 6.39, 'S': 3.76, 'E': 6.02, 'I': 5.26, 'R': 3.76, 'W': 2.26, 'G': 13.91, 'T': 4.51, 'F': 4.51, 'Y': 2.63, 'D': 6.39, 'L': 9.77, 'P': 6.77, 'Q': 3.01, 'N': 2.26, 'C': 1.13, 'M': 0.38}	-1372	0.0375324	0.674419	2189	{'K': 6.9, 'P': 3.45, 'S': 8.05, 'I': 8.05, 'L': 19.54, 'F': 1.15, 'V': 6.9, 'T': 6.9, 'D': 3.45, 'E': 2.3, 'M': 2.3, 'A': 11.49, 'Q': 6.9, 'G': 6.9, 'N': 3.45, 'Y': 1.15, 'R': 1.15}	708	0.305954	0.876777	1181	{'.': 22.52, 'E': 28.65, 'T': 8.11, 'H': 32.25, 'S': 7.03, 'P': 0.36, 'G': 1.08}	0	-1	-1	-1	'-'	0	-1	-1	-1	'-'	0	-1	-1	-1	'-'	0.2259	0.1646	1462	0.83208	0	0	0	-
5EFV	A	631	2.2	1258059	12360	#	#	#	0.000703514	0.781337	0.304207	-21	0.0997046	0.243243	799	{'K': 4.44, 'I': 6.67, 'Y': 7.41, 'F': 11.11, 'L': 8.89, 'D': 7.41, 'G': 10.37, 'T': 7.41, 'V': 6.67, 'N': 7.41, 'R': 2.96, 'S': 4.44, 'P': 6.67, 'Q': 1.48, 'E': 2.96, 'A': 2.96, 'W': 0.74}	-580	0.0145019	0.821429	1558	{'S': 8.7, 'T': 13.04, 'N': 21.74, 'L': 13.04, 'V': 13.04, 'K': 8.7, 'F': 8.7, 'G': 8.7, 'E': 4.35}	435	0.235063	0.874269	930	{'.': 23.08, 'E': 58.53, 'T': 10.7, 'S': 6.69, 'P': 1.0}	0	-1	-1	-1	'-'	1539	0.301661	0.753508	2455	{'A': 36.6, 'T': 32.55, 'C': 14.09, 'G': 16.76}	0	-1	-1	-1	'-'	0.1636	0.2271	631	0.832921	0	0	0	43604
5JK7	B	1133	3.49	1642	9606	0097602#0003684#0003677#0044877#0030674#0071987	0000781#0080008#0031464#0031465#0005737#0070062#0005615#0005654#0005634#0032991#0035861	0051702#0006974#0042769#0006281#0070911#0035518#0006289#0000715#0000717#0033683#0006295#0006296#0006294#0006293#0046726#0045722#0045732#0045070#1902188#0043687#0010498#0043161#0016567#1901990#0048511#0006283#0006511#0070914#0016032	0.00719374	1.10774	0.0237087	-88	0.163435	0.24355	475	{'N': 8.05, 'Y': 3.81, 'K': 3.81, 'G': 14.83, 'L': 12.29, 'I': 5.08, 'V': 5.51, 'S': 5.51, 'F': 5.51, 'C': 2.54, 'E': 4.66, 'D': 4.66, 'R': 3.81, 'A': 4.24, 'P': 4.66, 'T': 5.93, 'H': 1.69, 'Q': 2.54, 'W': 0.42, 'M': 0.42}	-1059	0.0275049	0.682927	1954	{'Y': 5.36, 'N': 8.93, 'L': 12.5, 'R': 5.36, 'K': 5.36, 'P': 7.14, 'D': 1.79, 'I': 1.79, 'G': 8.93, 'Q': 1.79, 'T': 7.14, 'V': 12.5, 'S': 5.36, 'F': 5.36, 'E': 5.36, 'H': 1.79, 'A': 3.57}	777	0.327643	0.838655	928	{'.': 20.44, 'E': 50.3, 'T': 10.42, 'S': 7.82, 'P': 0.4, 'B': 0.2, 'H': 10.42}	68	0.265306	0.722222	186	{'G': 34.62, 'C': 26.92, 'T': 28.21, 'A': 10.26}	2080	0.44076	0.732819	1803	{'T': 28.64, 'G': 21.36, 'C': 21.21, 'A': 28.79}	-77	0.241821	0.805687	492	{'C': 17.65, 'A': 34.71, 'T': 24.71, 'G': 22.94}	0.2002	0.1788	74	-1	0	0	0	4245
4QNL	A	826	2.41	11117680	1054461	#	#	#	0.00205536	0.75824	0.191133	-13	0.119048	0.244253	732	{'F': 4.71, 'G': 17.65, 'N': 6.47, 'R': 2.94, 'K': 5.29, 'Y': 5.88, 'I': 5.29, 'T': 11.18, 'L': 8.82, 'A': 6.47, 'P': 6.47, 'D': 2.94, 'Q': 4.71, 'V': 4.12, 'S': 4.71, 'C': 1.18, 'H': 1.18}	-782	0.0386167	0.705263	1640	{'T': 7.46, 'S': 14.93, 'A': 16.42, 'L': 13.43, 'G': 11.94, 'W': 1.49, 'Y': 1.49, 'F': 4.48, 'V': 5.97, 'N': 7.46, 'E': 1.49, 'K': 4.48, 'I': 4.48, 'Q': 2.99, 'D': 1.49}	438	0.264493	0.811111	930	{'.': 22.47, 'E': 51.23, 'T': 12.05, 'S': 8.49, 'P': 0.55, 'H': 4.93, 'B': 0.27}	0	-1	-1	-1	'-'	1897	0.382046	0.748145	2066	{'A': 28.58, 'T': 34.16, 'C': 18.72, 'G': 18.54}	0	-1	-1	-1	'-'	0.1865	0.2111	826	0.838298	0	0	0	72917
2INY	A	941	3.9	1476562	10553	5198	0042025#0039623	0075521#0046718	0.0431604	0.873698	0.00578991	-85	0.141945	0.248139	603	{'P': 7.5, 'T': 10.0, 'H': 0.5, 'G': 10.0, 'D': 7.5, 'Y': 9.5, 'F': 5.5, 'K': 1.5, 'A': 4.0, 'I': 3.5, 'Q': 4.0, 'V': 7.0, 'N': 10.0, 'S': 4.0, 'W': 1.5, 'R': 4.0, 'E': 0.5, 'L': 9.0, 'C': 0.5}	-863	0.0281233	0.693333	1774	{'T': 15.38, 'L': 7.69, 'K': 3.85, 'N': 11.54, 'F': 11.54, 'V': 11.54, 'G': 7.69, 'P': 7.69, 'Q': 5.77, 'D': 7.69, 'I': 3.85, 'A': 1.92, 'E': 1.92, 'S': 1.92}	124	0.252441	0.738776	944	{'.': 41.71, 'T': 13.26, 'S': 11.6, 'E': 25.14, 'P': 1.38, 'B': 0.28, 'H': 4.97, 'G': 1.66}	0	-1	-1	-1	'-'	362	0.0892767	0.721881	3465	{'T': 29.46, 'G': 21.53, 'A': 22.95, 'C': 26.06}	0	-1	-1	-1	'-'	0.2063	0.2115	941	0.837786	0	0	0.1	43804
5Z58	3	1177	4.9	23450	9606	0044877#0030620	0071013#0005730#0005654#0005634#0005689#0005686#0071005	0000398#0042177#0008380#0000375	0.004276	1.07024	0.0458478	-130	0.162983	0.226488	406	{'F': 5.51, 'N': 8.05, 'T': 8.05, 'A': 9.32, 'S': 6.78, 'G': 11.02, 'K': 3.39, 'L': 7.63, 'E': 5.93, 'I': 4.24, 'R': 3.39, 'V': 6.36, 'Q': 3.81, 'C': 2.12, 'D': 5.51, 'Y': 2.97, 'P': 5.08, 'W': 0.42, 'H': 0.42}	-1067	0.0329724	0.712766	1938	{'F': 7.46, 'N': 7.46, 'G': 7.46, 'L': 10.45, 'T': 11.94, 'V': 13.43, 'S': 5.97, 'Q': 5.97, 'I': 4.48, 'A': 5.97, 'D': 5.97, 'R': 2.99, 'P': 2.99, 'E': 4.48, 'Y': 1.49, 'H': 1.49}	846	0.333333	0.838017	916	{'.': 21.89, 'E': 49.31, 'T': 12.82, 'H': 15.98}	130	0.381757	0.743421	144	{'T': 34.51, 'C': 24.78, 'A': 18.58, 'G': 22.12}	2232	0.460538	0.74162	1748	{'A': 28.2, 'T': 30.65, 'G': 20.15, 'C': 21.0}	-4946	0.0372268	0.95614	5628	{'C': 16.06, 'A': 40.83, 'T': 22.94, 'G': 20.18}	0.2342	0.1506	1722	0.838978	0	0	0	9692
3AVX	A	1203	2.41	61754844; 944866	83333	0005085#0003746#0008270	0005737#0005829#0016020	6414	0.0110895	0.951442	0.0413565	4	0.0459144	0.217712	1014	{'E': 10.17, 'G': 11.86, 'C': 1.69, 'L': 11.86, 'N': 6.78, 'K': 8.47, 'F': 5.08, 'Q': 3.39, 'D': 3.39, 'A': 11.86, 'V': 6.78, 'S': 5.08, 'R': 3.39, 'I': 3.39, 'P': 1.69, 'Y': 1.69, 'M': 1.69, 'T': 1.69}	-1123	0.0383495	0.607692	1930	{'T': 6.33, 'A': 13.92, 'S': 8.86, 'L': 11.39, 'G': 7.59, 'K': 5.06, 'D': 3.8, 'V': 8.86, 'Q': 6.33, 'F': 2.53, 'I': 3.8, 'N': 2.53, 'P': 5.06, 'E': 3.8, 'R': 6.33, 'M': 1.27, 'Y': 2.53}	917	0.353728	0.89372	948	{'.': 17.84, 'T': 7.93, 'E': 37.3, 'S': 5.95, 'H': 30.27, 'P': 0.18, 'G': 0.54}	0	-1	-1	-1	'-'	0	-1	-1	-1	'-'	0	-1	-1	-1	'-'	0.2262	0.1919	1203	0.786927	0	0	0	-
5Z58	D	1722	4.9	6633	9606	0003723#1990446	0071013#0005829#0070062#0034709#0005654#0005634#0034715#0071011#0030532#0034719#0005681#0005685#0005689#0005686#0071007#0071005#0005687#0046540#0005682	0051170#0000398#0008380#0000245#0000387	0.0319047	0.451123	0.0689655	30	0.0202177	0.247619	1181	{'N': 19.23, 'E': 15.38, 'L': 11.54, 'K': 11.54, 'T': 3.85, 'D': 3.85, 'R': 3.85, 'V': 7.69, 'G': 7.69, 'Y': 3.85, 'I': 7.69, 'F': 3.85}	-1606	0.0353261	0.705426	2447	{'A': 12.09, 'R': 6.59, 'G': 3.3, 'T': 6.59, 'N': 5.49, 'V': 7.69, 'L': 14.29, 'E': 4.4, 'K': 4.4, 'I': 9.89, 'Q': 8.79, 'S': 10.99, 'D': 3.3, 'F': 1.1, 'Y': 1.1}	682	0.326697	0.857909	1213	{'.': 19.84, 'S': 6.25, 'T': 9.38, 'E': 35.62, 'H': 27.5, 'G': 1.41}	73	0.389058	0.691892	144	{'C': 27.34, 'A': 28.91, 'T': 21.09, 'G': 22.66}	224	0.0483042	0.731518	3635	{'T': 21.28, 'G': 23.4, 'A': 30.32, 'C': 25.0}	154	0.354167	0.833333	138	{'G': 16.47, 'C': 17.65, 'T': 29.41, 'A': 36.47}	0.0498	0.3614	79	0.320312	0	0	0	689
6K4Y	D	1335	3.79	61756340; 948487	83333	0003677#0003899#0000287#0008270	0005737#0005829#0016020	0046677#0006351	0.0256643	0.648758	0.0463193	-205	0.146707	0.242574	660	{'K': 6.12, 'Q': 3.67, 'F': 3.27, 'S': 4.08, 'W': 0.41, 'E': 5.31, 'N': 5.71, 'T': 7.35, 'D': 7.76, 'G': 11.02, 'L': 13.06, 'V': 4.9, 'I': 5.31, 'P': 6.12, 'R': 4.08, 'Y': 3.27, 'A': 6.12, 'H': 1.22, 'C': 0.82, 'M': 0.41}	-1223	0.0318815	0.763441	2134	{'F': 2.82, 'G': 7.04, 'V': 9.86, 'T': 4.23, 'Q': 8.45, 'L': 14.08, 'Y': 1.41, 'E': 4.23, 'A': 9.86, 'N': 8.45, 'S': 8.45, 'I': 4.23, 'K': 4.23, 'D': 7.04, 'R': 4.23, 'P': 1.41}	415	0.265169	0.874074	1240	{'.': 20.13, 'E': 29.24, 'H': 30.93, 'S': 8.9, 'B': 0.21, 'T': 10.59}	0	-1	-1	-1	'-'	0	-1	-1	-1	'-'	0	-1	-1	-1	'-'	0.1941	0.1508	1335	0.833229	0	0	0	-
6BM8	A	665	4.1	24271469	10299	#	0044175#0044178#0020002#0016021#0019031#0055036	0046718#0019062	0.0067058	1.10788	0.0397022	-93	0.127629	0.220551	581	{'R': 6.82, 'G': 11.36, 'W': 1.7, 'L': 7.39, 'T': 7.95, 'A': 7.39, 'Q': 3.41, 'N': 8.52, 'P': 5.11, 'K': 3.98, 'D': 6.82, 'F': 4.55, 'V': 5.11, 'Y': 5.11, 'S': 6.25, 'E': 5.11, 'C': 1.14, 'I': 1.14, 'H': 0.57, 'M': 0.57}	-618	0.0199875	0.653061	1552	{'D': 6.25, 'K': 3.12, 'A': 3.12, 'P': 3.12, 'R': 6.25, 'E': 6.25, 'G': 9.38, 'V': 15.62, 'S': 6.25, 'N': 3.12, 'T': 12.5, 'H': 3.12, 'Q': 6.25, 'Y': 3.12, 'I': 6.25, 'F': 3.12, 'L': 3.12}	677	0.303644	0.903614	820	{'.': 17.33, 'S': 5.07, 'E': 37.6, 'P': 1.33, 'T': 5.6, 'H': 29.6, 'G': 3.2, 'B': 0.27}	0	-1	-1	-1	'-'	673	0.335613	0.684333	2235	{'A': 24.93, 'C': 28.74, 'G': 25.34, 'T': 20.99}	0	-1	-1	-1	'-'	0.1517	0.2004	665	0.947305	0	0.5	0.1	152222
1P2Z	A	887	2.2	2652998	10515	5198	0042025#0039623	0075521#0046718	0.000885258	0.984618	0.288913	-110	0.146951	0.227273	481	{'P': 8.5, 'Q': 5.5, 'Y': 6.0, 'F': 8.0, 'R': 3.5, 'T': 9.5, 'D': 5.5, 'N': 11.0, 'V': 7.0, 'L': 7.5, 'G': 8.5, 'A': 5.0, 'C': 1.0, 'E': 2.5, 'K': 1.5, 'S': 7.0, 'I': 2.0, 'W': 0.5}	-822	0.0288408	0.722222	1731	{'D': 5.77, 'N': 9.62, 'V': 9.62, 'L': 7.69, 'P': 1.92, 'F': 7.69, 'G': 5.77, 'A': 7.69, 'S': 9.62, 'T': 9.62, 'E': 5.77, 'I': 9.62, 'Q': 3.85, 'K': 1.92, 'C': 1.92, 'Y': 1.92}	431	0.26087	0.828508	977	{'.': 22.85, 'T': 8.87, 'S': 7.53, 'E': 53.76, 'P': 1.34, 'H': 4.84, 'G': 0.81}	0	-1	-1	-1	'-'	389	0.0928227	0.740891	3449	{'A': 23.5, 'T': 28.14, 'G': 22.4, 'C': 25.96}	0	-1	-1	-1	'-'	0.2092	0.2242	887	0.839218	0	0	0.1	35937
6DJY	B	1121	3.9	22157897	1567404	#	#	#	0.0158786	0.557114	0.221212	0	-1	-1	-1	'-'	-1017	0.0348953	0.714286	1908	{'A': 17.14, 'N': 8.57, 'S': 8.57, 'I': 7.14, 'G': 2.86, 'K': 4.29, 'L': 17.14, 'D': 2.86, 'V': 5.71, 'Q': 7.14, 'T': 4.29, 'F': 1.43, 'R': 5.71, 'P': 1.43, 'E': 4.29, 'Y': 1.43}	499	0.309632	0.859964	990	{'.': 25.47, 'E': 21.29, 'S': 10.44, 'T': 6.47, 'H': 35.49, 'B': 0.42, 'P': 0.42}	0	-1	-1	-1	'-'	0	-1	-1	-1	'-'	0	-1	-1	-1	'-'	0.2102	0.1884	1121	0.835783	0	0	0	-
6ODM	S	1328	4.3	2703366	#	#	#	#	0.0197313	0.635482	0.122563	-175	0.174789	0.24278	431	{'N': 5.95, 'R': 2.6, 'P': 7.43, 'G': 12.27, 'E': 2.6, 'F': 6.32, 'S': 2.97, 'L': 13.38, 'V': 9.29, 'C': 4.09, 'Y': 3.35, 'Q': 2.97, 'K': 1.12, 'I': 1.86, 'D': 5.58, 'A': 10.78, 'T': 5.95, 'H': 1.12, 'M': 0.37}	-1246	0.0304131	0.614679	2094	{'S': 10.45, 'L': 17.91, 'T': 5.97, 'A': 14.93, 'G': 5.97, 'Q': 8.96, 'V': 8.96, 'N': 4.48, 'F': 2.99, 'D': 1.49, 'P': 1.49, 'E': 4.48, 'R': 4.48, 'Y': 1.49, 'I': 1.49, 'K': 4.48}	348	0.298184	0.841322	1102	{'.': 23.97, 'T': 11.79, 'S': 7.66, 'E': 22.99, 'H': 32.22, 'G': 1.18, 'B': 0.2}	0	-1	-1	-1	'-'	0	-1	-1	-1	'-'	0	-1	-1	-1	'-'	0.0458	0.6876	48	0.838978	0	0	0	-
5FB5	A	564	3.5	6446507	10756	#	0098015#0098026	0044694#0099002	0.000291278	1.00042	0.700422	-6	0.0846098	0.231537	870	{'P': 6.03, 'N': 14.66, 'L': 3.45, 'F': 6.03, 'T': 9.48, 'R': 2.59, 'Y': 7.76, 'W': 1.72, 'K': 6.9, 'S': 6.03, 'V': 4.31, 'I': 7.76, 'Q': 3.45, 'D': 5.17, 'G': 10.34, 'C': 0.86, 'A': 1.72, 'E': 1.72}	-519	0.0356653	0.577778	1368	{'G': 5.77, 'T': 7.69, 'N': 9.62, 'S': 11.54, 'Q': 3.85, 'V': 13.46, 'Y': 7.69, 'E': 7.69, 'R': 1.92, 'H': 1.92, 'D': 1.92, 'I': 13.46, 'P': 1.92, 'A': 7.69, 'L': 1.92, 'F': 1.92}	622	0.287446	0.844784	762	{'.': 23.19, 'E': 40.06, 'T': 9.94, 'S': 6.02, 'H': 18.37, 'B': 0.3, 'P': 0.9, 'G': 1.2}	0	-1	-1	-1	'-'	1333	0.281721	0.768568	2606	{'T': 31.67, 'G': 16.65, 'A': 34.86, 'C': 16.82}	0	-1	-1	-1	'-'	0.1381	0.2086	576	-1	0	0	0	19282
6DJY	D	1056	3.9	22157883	1567404	#	#	#	0.0179924	0.677118	0.111213	-47	0.134965	0.214683	531	{'D': 7.77, 'L': 14.51, 'I': 7.25, 'F': 5.18, 'R': 3.11, 'Y': 7.77, 'T': 9.84, 'E': 4.15, 'A': 4.15, 'G': 6.22, 'N': 8.81, 'P': 5.7, 'S': 7.25, 'Q': 3.11, 'K': 1.55, 'V': 2.59, 'C': 0.52, 'H': 0.52}	-972	0.0409751	0.711712	1817	{'M': 1.27, 'A': 12.66, 'Y': 2.53, 'R': 5.06, 'F': 2.53, 'G': 3.8, 'I': 11.39, 'Q': 6.33, 'N': 8.86, 'V': 5.06, 'E': 3.8, 'L': 15.19, 'S': 10.13, 'K': 2.53, 'D': 2.53, 'P': 1.27, 'T': 5.06}	286	0.193529	0.872973	1299	{'.': 12.69, 'E': 19.5, 'H': 51.08, 'T': 7.43, 'S': 8.05, 'G': 1.24}	0	-1	-1	-1	'-'	2583	0.45184	0.767657	1811	{'A': 36.15, 'T': 34.34, 'G': 15.99, 'C': 13.52}	0	-1	-1	-1	'-'	0.2106	0.1981	1056	0.829448	0	0	0	3227
4L72	A	728	3	1803	9606	0004177#0045499#0008239#0042802#0002020#0042803#0004252#0008236#0005102#0001618	0016324#0009986#0030139#0070062#0005576#0005925#0016021#0046581#0030027#0031258#0005765#0016020#0045121#0005886	0001662#0007155#0043542#0035641#0010716#0090024#0008284#0006508#0036343#0033632#0050796#0001666#0042110#0031295	0.000743445	1.33013	0.0422414	-57	0.0967962	0.248252	895	{'T': 7.04, 'P': 9.15, 'L': 9.15, 'G': 7.04, 'A': 4.93, 'R': 4.23, 'D': 8.45, 'Y': 5.63, 'K': 4.93, 'E': 4.23, 'N': 7.75, 'S': 7.04, 'I': 3.52, 'V': 4.93, 'W': 2.11, 'F': 4.23, 'C': 1.41, 'Q': 2.82, 'H': 0.7, 'M': 0.7}	-678	0.0192192	0.695652	1619	{'R': 3.12, 'T': 12.5, 'F': 9.38, 'L': 15.62, 'Y': 6.25, 'N': 9.38, 'G': 6.25, 'I': 3.12, 'D': 9.38, 'V': 6.25, 'B': 3.12, 'A': 3.12, 'E': 6.25, 'K': 3.12, 'S': 3.12}	786	0.36	0.845401	689	{'.': 18.98, 'E': 46.53, 'T': 9.03, 'S': 8.33, 'H': 16.2, 'G': 0.69, 'B': 0.23}	100	0.353846	0.66092	151	{'A': 14.78, 'C': 37.39, 'T': 22.61, 'G': 25.22}	1788	0.365506	0.759678	2145	{'A': 33.42, 'T': 30.77, 'G': 18.07, 'C': 17.74}	-344	0.182692	0.837004	813	{'C': 14.21, 'A': 43.68, 'T': 23.16, 'G': 18.95}	0.1734	0.2163	728	0.946699	0.5	0.125	0	3573
5MBV	B	1127	3.8	947286	83333	0043138#0005524#0008094#0003677#0003678#0015616#0004520#0008854#0000287	0005829#0009338	0044355#0006310#0000724#0000725#0009314	0.0364148	0.338116	0.138131	-176	0.147735	0.241935	593	{'D': 6.67, 'R': 4.44, 'L': 16.0, 'G': 5.78, 'T': 7.56, 'A': 9.33, 'Y': 3.56, 'P': 8.0, 'E': 4.44, 'Q': 4.44, 'V': 4.44, 'I': 4.44, 'C': 1.78, 'N': 3.56, 'F': 7.11, 'S': 5.33, 'W': 0.89, 'K': 1.33, 'M': 0.44, 'H': 0.44}	-1043	0.0390782	0.672414	1880	{'A': 15.38, 'S': 10.26, 'L': 11.54, 'G': 6.41, 'V': 7.69, 'N': 3.85, 'Q': 7.69, 'T': 2.56, 'K': 6.41, 'F': 2.56, 'I': 6.41, 'D': 3.85, 'R': 6.41, 'P': 3.85, 'E': 2.56, 'H': 2.56}	449	0.278441	0.850288	1070	{'E': 20.77, '.': 17.38, 'T': 10.84, 'S': 5.64, 'H': 42.66, 'G': 2.71}	0	-1	-1	-1	'-'	0	-1	-1	-1	'-'	0	-1	-1	-1	'-'	0.225	0.2029	1121	0.838978	0	0	0	-
1URJ	A	1029	3	2703458	10299	0003677#0046872#0003697	0042025#0039715	0039686#0006260	0.0204704	1.17176	0.00918197	-137	0.174001	0.259073	485	{'T': 6.23, 'I': 3.5, 'K': 1.95, 'V': 9.34, 'P': 7.0, 'L': 11.28, 'G': 12.06, 'Y': 2.33, 'S': 4.28, 'E': 3.5, 'A': 12.06, 'N': 5.45, 'R': 3.5, 'H': 1.56, 'D': 5.06, 'C': 1.95, 'F': 4.28, 'Q': 3.5, 'M': 0.78, 'W': 0.39}	-979	0.0246154	0.666667	1878	{'T': 8.33, 'I': 4.17, 'N': 4.17, 'L': 27.08, 'R': 2.08, 'G': 2.08, 'F': 6.25, 'S': 4.17, 'A': 12.5, 'V': 6.25, 'P': 6.25, 'Q': 2.08, 'H': 2.08, 'Y': 4.17, 'K': 2.08, 'D': 4.17, 'E': 2.08}	610	0.321356	0.866545	928	{'.': 21.31, 'E': 23.63, 'S': 5.06, 'H': 37.97, 'T': 11.18, 'G': 0.84}	0	-1	-1	-1	'-'	846	0.371034	0.703791	2295	{'A': 24.1, 'T': 23.65, 'G': 25.21, 'C': 27.04}	0	-1	-1	-1	'-'	0.1972	0.1891	1028	0.822196	0	0	0	152222
3SUC	A	767	2.15	6446499	10756	0005524#0046872	98024	0098671#0098994#0019062	0.020645	0.986518	0.0351027	19	0.128663	0.247253	671	{'F': 3.33, 'G': 16.11, 'L': 8.89, 'S': 7.22, 'I': 8.89, 'K': 5.0, 'V': 8.33, 'W': 1.11, 'N': 9.44, 'R': 2.22, 'E': 2.22, 'Q': 1.67, 'Y': 3.89, 'P': 3.33, 'T': 6.67, 'D': 3.89, 'C': 2.22, 'H': 1.11, 'A': 4.44}	-712	0.0376214	0.607843	1546	{'F': 1.61, 'G': 14.52, 'V': 17.74, 'S': 16.13, 'T': 9.68, 'N': 9.68, 'A': 9.68, 'L': 3.23, 'Q': 3.23, 'D': 1.61, 'E': 3.23, 'R': 1.61, 'I': 8.06}	733	0.304553	0.815126	798	{'.': 21.39, 'E': 60.05, 'T': 8.76, 'S': 8.51, 'P': 1.29}	0	-1	-1	-1	'-'	1874	0.358002	0.750364	2261	{'T': 31.4, 'C': 17.18, 'A': 32.17, 'G': 19.25}	0	-1	-1	-1	'-'	0.2156	0.2582	767	0.799168	0	0	0	19282
5MBV	C	1121	3.8	947294	83333	0005524#0003677#0003678#0008854	9338	0044355#0006310#0000724#0009314	0.0414877	0.494406	0.0785773	-106	0.160384	0.25	523	{'L': 13.68, 'V': 5.98, 'Y': 4.7, 'H': 1.28, 'N': 4.7, 'E': 5.98, 'F': 5.98, 'Q': 5.13, 'M': 0.85, 'K': 1.28, 'G': 10.26, 'I': 2.99, 'D': 5.98, 'P': 7.69, 'T': 4.27, 'R': 4.27, 'S': 4.7, 'A': 8.55, 'C': 0.85, 'W': 0.85}	-1046	0.0287556	0.666667	1930	{'D': 6.9, 'S': 15.52, 'L': 20.69, 'A': 12.07, 'V': 3.45, 'Q': 8.62, 'K': 3.45, 'N': 1.72, 'G': 3.45, 'I': 6.9, 'R': 5.17, 'P': 1.72, 'E': 5.17, 'T': 3.45, 'Y': 1.72}	476	0.285805	0.842402	1038	{'.': 22.49, 'E': 18.26, 'H': 40.98, 'S': 7.57, 'T': 9.35, 'P': 0.22, 'B': 0.22, 'G': 0.89}	0	-1	-1	-1	'-'	0	-1	-1	-1	'-'	0	-1	-1	-1	'-'	0.1739	0.2527	593	0.838978	0	0	0	-
5DTO	A	852	2.6	5075727	408692	0005524#0003725#0005216#0046872#0004482#0004483#0017111#0046983#0003724#0003968#0004252#0005198	0005576#0044167#0033650#0042025#0044220#0016021#0044385#0019028#0019031#0055036	0075512#0039654#0039520#0039707#0051259#0039545#0039564#0039574#0039502#0039694#0019062	0.0228925	1.23424	0.00834028	-1522	0.113026	0.312349	2185	{'Q': 2.07, 'N': 6.2, 'T': 6.72, 'L': 10.34, 'F': 4.91, 'R': 4.39, 'P': 6.46, 'K': 6.46, 'V': 5.94, 'S': 5.17, 'A': 5.68, 'H': 0.78, 'G': 11.11, 'E': 5.17, 'W': 2.33, 'D': 4.39, 'C': 3.1, 'Y': 2.33, 'I': 5.94, 'M': 0.52}	-803	0.0184255	0.717391	1745	{'G': 15.15, 'T': 18.18, 'L': 15.15, 'P': 9.09, 'E': 3.03, 'M': 6.06, 'I': 9.09, 'S': 6.06, 'A': 12.12, 'F': 3.03, 'Q': 3.03}	503	0.270982	0.883991	975	{'.': 20.21, 'H': 46.46, 'T': 9.45, 'S': 7.09, 'E': 13.12, 'P': 0.52, 'G': 1.84, 'I': 1.31}	94	0.207885	0.725	199	{'A': 27.59, 'T': 32.76, 'G': 20.69, 'C': 18.97}	143	0.29255	0.810127	6569	{'A': 31.58, 'T': 29.89, 'G': 19.68, 'C': 18.85}	49	0.32636	0.816754	287	{'C': 18.59, 'T': 19.87, 'A': 37.18, 'G': 24.36}	0.2206	0.2433	852	0.807856	0	0.375	0.2	10707
6PPH	4	1222	3.8	4961452	868565	5198	0042025#0039622#0019012	#	0.0408272	0.660842	0.0522193	-123	0.159926	0.256637	615	{'T': 11.11, 'L': 10.34, 'I': 3.83, 'A': 6.13, 'K': 3.07, 'D': 5.36, 'G': 8.81, 'V': 9.2, 'Y': 4.6, 'E': 4.21, 'F': 6.13, 'S': 6.51, 'P': 4.6, 'N': 5.36, 'R': 4.21, 'Q': 4.21, 'C': 1.92, 'H': 0.38}	-1149	0.0276347	0.766234	2058	{'S': 10.17, 'A': 15.25, 'L': 13.56, 'G': 10.17, 'T': 3.39, 'I': 5.08, 'F': 3.39, 'Q': 8.47, 'P': 1.69, 'M': 3.39, 'Y': 1.69, 'R': 1.69, 'N': 8.47, 'V': 8.47, 'E': 1.69, 'K': 1.69, 'D': 1.69}	356	0.232398	0.873118	1282	{'.': 20.69, 'S': 4.68, 'E': 27.83, 'T': 9.61, 'H': 34.73, 'G': 2.22, 'B': 0.25}	0	-1	-1	-1	'-'	1894	0.424291	0.733699	2125	{'A': 28.25, 'T': 28.2, 'G': 21.28, 'C': 22.26}	0	-1	-1	-1	'-'	0.0394	0.7036	40	0.836709	0	0	0	137969
6H66	A	667	4.16	71586	10090	0005524#0003677#0003725#0016787#0042802#0043021#0003724#0003727#0008270	0005737#0005634	0071360#0051607#0045087#0039530#0032727#0032728#0032755#0060760#0032760#0016925#0009615	0.0313412	1.25643	0.00582363	-111	0.151714	0.22438	444	{'F': 5.29, 'N': 5.77, 'L': 11.54, 'K': 6.25, 'Y': 3.85, 'P': 7.21, 'E': 6.73, 'I': 7.69, 'S': 5.29, 'G': 5.77, 'W': 0.96, 'T': 5.29, 'A': 5.77, 'D': 8.17, 'C': 2.88, 'R': 2.88, 'V': 5.29, 'Q': 1.92, 'H': 0.96, 'M': 0.48}	-618	0.0230243	0.74	1557	{'L': 21.62, 'Q': 10.81, 'D': 8.11, 'V': 10.81, 'A': 8.11, 'N': 5.41, 'S': 8.11, 'F': 2.7, 'G': 2.7, 'I': 10.81, 'R': 5.41, 'E': 2.7, 'T': 2.7}	527	0.2261	0.879056	979	{'.': 14.77, 'S': 6.71, 'E': 14.77, 'T': 6.38, 'H': 55.03, 'G': 2.01, 'B': 0.34}	0	-1	-1	-1	'-'	0	-1	-1	-1	'-'	0	-1	-1	-1	'-'	0.1773	0.2371	667	0.830843	0.5	0	0	-
5W0P	A	847	3.01	20215	10090	0001664#0002046#0051219#0030507	0016020#0001917#0001750	0002031#0007165	0.0309655	0.735512	0.107143	-17	0.0593912	0.243161	1018	{'G': 10.0, 'N': 7.5, 'F': 5.0, 'D': 7.5, 'S': 6.25, 'K': 10.0, 'R': 2.5, 'V': 15.0, 'L': 11.25, 'Y': 3.75, 'P': 5.0, 'Q': 2.5, 'E': 2.5, 'I': 1.25, 'A': 2.5, 'T': 5.0, 'H': 2.5}	-646	0.0215252	0.729167	1578	{'N': 5.71, 'A': 5.71, 'T': 2.86, 'F': 14.29, 'E': 5.71, 'Y': 8.57, 'V': 8.57, 'K': 2.86, 'L': 8.57, 'R': 5.71, 'I': 8.57, 'D': 5.71, 'S': 5.71, 'P': 5.71, 'Q': 2.86, 'G': 2.86}	0	-1	-1	-1	'-'	0	-1	-1	-1	'-'	0	-1	-1	-1	'-'	0	-1	-1	-1	'-'	0.2022	0.2235	847	0.933731	0	0	0	-
5HX2	A	1030	3.8	1258549	10665	#	0019012#0098025	98003	0.0440483	1.21869	0.00330852	-74	0.122968	0.195506	525	{'V': 6.32, 'P': 7.47, 'S': 5.75, 'Q': 5.75, 'Y': 5.75, 'L': 6.9, 'N': 9.77, 'I': 4.02, 'T': 9.77, 'F': 5.17, 'W': 1.72, 'E': 4.02, 'D': 6.9, 'G': 9.2, 'K': 2.87, 'A': 4.02, 'R': 2.87, 'C': 1.15, 'H': 0.57}	-946	0.0328467	0.663158	1823	{'K': 3.17, 'L': 14.29, 'A': 6.35, 'N': 9.52, 'Q': 7.94, 'F': 3.17, 'S': 12.7, 'I': 7.94, 'G': 4.76, 'T': 4.76, 'D': 6.35, 'V': 9.52, 'P': 1.59, 'E': 3.17, 'R': 3.17, 'Y': 1.59}	181	0.309491	0.805009	895	{'.': 38.22, 'B': 0.89, 'E': 24.44, 'S': 12.44, 'T': 10.89, 'H': 12.67, 'P': 0.44}	0	-1	-1	-1	'-'	2408	0.444983	0.74594	1749	{'T': 34.68, 'G': 15.34, 'A': 35.41, 'C': 14.57}	0	-1	-1	-1	'-'	0.2012	0.1924	340	-1	0	0	0	168903
5W0K	A	655	3.1	3783742	10377	#	0044175#0020002#0016021#0019031#0055036	19064	0.0186375	1.24896	0.0140612	-74	0.105457	0.229535	733	{'G': 12.59, 'V': 8.39, 'T': 10.49, 'L': 12.59, 'S': 5.59, 'E': 4.2, 'A': 6.99, 'K': 6.29, 'P': 3.5, 'D': 5.59, 'C': 2.8, 'F': 2.8, 'N': 4.2, 'Y': 4.9, 'Q': 2.1, 'I': 4.9, 'H': 0.7, 'R': 1.4}	-605	0.0393802	0.685393	1460	{'L': 14.75, 'T': 9.84, 'I': 8.2, 'S': 14.75, 'G': 9.84, 'A': 16.39, 'P': 1.64, 'M': 1.64, 'Y': 3.28, 'F': 4.92, 'N': 4.92, 'V': 4.92, 'Q': 1.64, 'K': 3.28}	874	0.299837	0.886473	810	{'.': 11.72, 'E': 31.06, 'T': 7.9, 'S': 5.45, 'H': 43.87}	0	-1	-1	-1	'-'	1240	0.310501	0.742156	2437	{'A': 25.13, 'T': 30.44, 'G': 21.52, 'C': 22.91}	0	-1	-1	-1	'-'	0.1669	0.2256	31	-1	0	0.5	0.1	171823
3KK3	A	555	2.9	155348	11706	0004190#0003677#0003887#0004533#0042802#0008289#0003723#0003964#0004523#0005198#0008270	0042025#0020002#0072494#0019013#0055036	0015074#0006310#0044409#0075713#0019064#0039651#0006278#0039657#0019061#0044826#0019072#0019058#0075732#0019068	0.00578005	1.18784	0.0577428	-174	0.160431	0.223696	446	{'R': 1.98, 'S': 3.56, 'V': 5.53, 'L': 9.49, 'H': 0.79, 'F': 6.32, 'N': 6.72, 'P': 9.49, 'E': 4.35, 'I': 4.74, 'G': 10.67, 'D': 5.53, 'K': 7.51, 'A': 7.51, 'Q': 5.14, 'T': 3.16, 'W': 2.77, 'C': 2.37, 'Y': 2.37}	-510	0.0166113	0.757576	1472	{'P': 8.0, 'S': 16.0, 'E': 8.0, 'T': 16.0, 'K': 12.0, 'V': 12.0, 'G': 4.0, 'I': 8.0, 'Q': 8.0, 'F': 4.0, 'R': 4.0}	381	0.237105	0.848214	866	{'.': 26.67, 'S': 7.37, 'P': 1.05, 'B': 0.7, 'H': 26.67, 'T': 9.47, 'E': 27.02, 'G': 1.05}	76	0.187726	0.712329	204	{'A': 23.08, 'T': 30.77, 'G': 23.08, 'C': 23.08}	2400	0.458052	0.743226	1930	{'A': 37.33, 'T': 27.73, 'G': 19.18, 'C': 15.76}	0	0.297741	0.736041	290	{'C': 17.93, 'A': 37.93, 'T': 22.07, 'G': 22.07}	0.1758	0.2675	555	0.819652	0.5	0.25	0.1	9181
6U7G	A	898	2.35	290	9606	0004177#0070006#0008237#0042277#0038023#0001618#0008270	0005737#0005793#0070062#0005615#0016021#0005765#0005886#0030667	0001525#0030154#0043312#0043171#0006508#0008217#0007165	0.0345194	1.28321	0.00498753	-70	0.123278	0.227157	664	{'F': 6.7, 'G': 5.59, 'A': 6.15, 'C': 1.68, 'T': 11.17, 'V': 7.26, 'N': 11.73, 'P': 7.82, 'S': 5.03, 'W': 1.68, 'R': 2.79, 'Y': 5.03, 'K': 1.68, 'L': 8.38, 'D': 6.15, 'Q': 3.91, 'E': 1.68, 'H': 0.56, 'I': 5.03}	-833	0.0386988	0.69697	1684	{'Q': 8.7, 'F': 2.9, 'N': 4.35, 'S': 14.49, 'A': 14.49, 'I': 8.7, 'G': 2.9, 'D': 4.35, 'L': 14.49, 'V': 5.8, 'T': 5.8, 'P': 2.9, 'R': 2.9, 'Y': 1.45, 'E': 2.9, 'K': 2.9}	905	0.379045	0.842466	714	{'.': 16.67, 'T': 8.74, 'S': 6.71, 'E': 28.86, 'B': 0.2, 'H': 36.79, 'G': 2.03}	0	-1	-1	-1	'-'	0	-1	-1	-1	'-'	0	-1	-1	-1	'-'	0.2047	0.2171	898	0.886119	0	0.25	0	-
6TMR	A	393	2.89	3159473	12538	#	0016021#0019031#0055036	#	0.00148918	1.15331	0.392857	-40	0.0749449	0.235023	927	{'N': 5.88, 'F': 6.86, 'V': 7.84, 'G': 15.69, 'Y': 6.86, 'K': 3.92, 'T': 5.88, 'P': 7.84, 'I': 2.94, 'S': 6.86, 'L': 7.84, 'A': 1.96, 'D': 8.82, 'E': 4.9, 'R': 0.98, 'C': 3.92, 'W': 0.98}	-355	0.0186289	0.714286	1307	{'L': 12.0, 'Y': 12.0, 'S': 16.0, 'A': 8.0, 'F': 8.0, 'T': 12.0, 'K': 8.0, 'D': 8.0, 'V': 8.0, 'N': 8.0}	445	0.209955	0.852941	833	{'.': 20.26, 'S': 3.45, 'E': 43.1, 'G': 2.59, 'T': 10.78, 'H': 19.4, 'B': 0.43}	0	-1	-1	-1	'-'	1112	0.235625	0.738497	2783	{'A': 29.7, 'T': 29.8, 'G': 19.73, 'C': 20.77}	0	-1	-1	-1	'-'	0.1364	0.2679	393	0.915205	0	0.375	0	11940
5NET	B	448	8.6	3694	9606	0005178#0038023#0001618	0030054#0005813#0009897#0005925#0034685#0008305#0005654#0005886#0043235	0060348#0060435#0007155#0033627#0016477#0000902#0007160#0071479#0070166#0030198#0060022#0006955#0006954#0007229#0061520#0048286#0055091#1901388#0009615#0043588#0060395#0043129#0071604#0007179#0042060	0.00140956	1.10948	0.55199	-100	0.107878	0.233129	757	{'G': 12.5, 'F': 5.92, 'L': 10.53, 'N': 11.84, 'D': 6.58, 'C': 7.24, 'T': 4.61, 'R': 2.63, 'I': 7.24, 'V': 5.26, 'K': 5.26, 'S': 5.92, 'Q': 3.29, 'P': 3.29, 'E': 2.63, 'Y': 1.32, 'A': 3.29, 'H': 0.66}	-407	0.0354244	0.6	1275	{'G': 8.33, 'I': 8.33, 'V': 8.33, 'Q': 8.33, 'L': 20.83, 'Y': 2.08, 'E': 6.25, 'K': 2.08, 'A': 8.33, 'N': 4.17, 'S': 12.5, 'D': 6.25, 'F': 2.08, 'P': 2.08}	420	0.229682	0.858086	829	{'.': 28.08, 'E': 43.08, 'T': 12.31, 'S': 6.54, 'H': 6.92, 'P': 0.77, 'G': 2.31}	151	0.347222	0.78125	200	{'G': 15.2, 'T': 37.6, 'A': 28.8, 'C': 18.4}	1555	0.361469	0.76127	2159	{'T': 29.54, 'G': 19.78, 'A': 30.75, 'C': 19.92}	-1289	0.0991776	0.903084	1840	{'A': 40.49, 'T': 24.88, 'C': 14.15, 'G': 20.49}	0.0874	0.2841	448	-1	0	0	0	4561
5C51	A	983	3.43	5428	9606	0008408#0003682#0003677#0003887#0002020	0005760#0042645#0005739#0032991#0043195	0007568#0006287#0071333#0006259#0006261#0006264#0010332#0055093#0009416	0.0258202	1.07464	0.050391	-230	0.148508	0.236082	572	{'S': 6.11, 'L': 11.35, 'V': 6.99, 'D': 4.37, 'P': 6.99, 'G': 13.54, 'N': 4.37, 'F': 3.93, 'Y': 3.49, 'I': 3.49, 'R': 3.93, 'A': 10.48, 'T': 6.11, 'E': 3.49, 'Q': 3.49, 'W': 0.44, 'K': 3.49, 'C': 2.18, 'H': 1.31, 'M': 0.44}	-910	0.0263019	0.704225	1830	{'L': 18.0, 'S': 10.0, 'R': 8.0, 'D': 6.0, 'P': 6.0, 'E': 6.0, 'A': 12.0, 'V': 8.0, 'I': 4.0, 'G': 4.0, 'Q': 6.0, 'T': 4.0, 'K': 2.0, 'Y': 2.0, 'H': 2.0, 'M': 2.0}	345	0.245085	0.838565	1080	{'T': 9.89, 'S': 8.29, '.': 22.19, 'H': 46.79, 'P': 1.6, 'E': 10.43, 'G': 0.8}	53	0.370757	0.735751	190	{'G': 26.06, 'T': 21.83, 'C': 28.87, 'A': 23.24}	1454	0.402905	0.713446	2098	{'A': 27.14, 'T': 24.51, 'G': 24.77, 'C': 23.58}	137	0.368304	0.778302	236	{'C': 16.36, 'A': 37.58, 'T': 26.06, 'G': 20.0}	0.233	0.231	358	-1	0	0	0	4462
5JNX	A	1133	6.56	4864	9606	0015485#0038023#0015248#0004888#0001618	0005783#0070062#0005576#0005794#1905103#0016021#0005887#0031902#0005765#0005764#0016020#0045121#0005635#0048471	0007628#0006914#0008206#0071404#0071383#0033344#0042632#0008203#0030301#0006897#0090150#0010467#0032367#0034383#0007041#0031579#0060548#0016242#0006486#0046686#0042493#0046718	0.0644794	0.593612	0.122563	-146	0.15165	0.245128	601	{'R': 2.09, 'L': 12.55, 'P': 7.11, 'F': 7.95, 'W': 1.26, 'G': 10.88, 'K': 3.35, 'Y': 3.77, 'E': 2.93, 'T': 5.02, 'D': 7.95, 'N': 6.28, 'C': 4.6, 'Q': 1.67, 'V': 5.44, 'S': 7.11, 'I': 3.77, 'A': 5.86, 'H': 0.42}	-1058	0.0369261	0.643478	1889	{'S': 9.46, 'A': 9.46, 'L': 17.57, 'K': 5.41, 'D': 4.05, 'V': 9.46, 'Q': 8.11, 'N': 5.41, 'T': 1.35, 'F': 5.41, 'G': 6.76, 'I': 4.05, 'R': 5.41, 'E': 2.7, 'Y': 1.35, 'H': 2.7, 'P': 1.35}	522	0.255671	0.854508	1143	{'.': 23.26, 'S': 5.76, 'E': 17.99, 'P': 0.72, 'H': 41.49, 'G': 0.72, 'T': 10.07}	60	0.304054	0.681818	164	{'C': 38.89, 'T': 16.67, 'G': 27.78, 'A': 16.67}	2245	0.456348	0.741858	1825	{'A': 26.16, 'T': 33.18, 'G': 19.69, 'C': 20.98}	-101	0.247718	0.855856	545	{'C': 14.21, 'T': 23.68, 'A': 41.58, 'G': 20.53}	0.2065	0.1835	87	-1	0	0.125	0.1	4760
6QAJ	A	439	2.9	1258585	10665	3796	30430	0016998#0019835#0042742#0009253#0044659	0.0770651	0.995053	0.0281224	7	0.0260936	0.253731	1169	{'D': 11.76, 'K': 2.94, 'E': 5.88, 'G': 11.76, 'H': 2.94, 'I': 8.82, 'T': 2.94, 'N': 8.82, 'V': 5.88, 'P': 2.94, 'L': 8.82, 'F': 2.94, 'S': 5.88, 'Q': 5.88, 'R': 2.94, 'A': 2.94, 'W': 2.94, 'Y': 2.94}	-303	0.0139427	0.857143	1270	{'E': 11.11, 'F': 5.56, 'T': 5.56, 'N': 5.56, 'V': 16.67, 'Y': 5.56, 'A': 11.11, 'S': 5.56, 'R': 11.11, 'G': 5.56, 'D': 5.56, 'Q': 5.56, 'I': 5.56}	561	0.177858	0.933333	892	{'H': 79.59, 'T': 6.12, '.': 10.2, 'S': 1.53, 'E': 2.04, 'B': 0.51}	0	-1	-1	-1	'-'	458	0.0757499	0.778068	3551	{'A': 34.9, 'T': 34.56, 'G': 17.11, 'C': 13.42}	0	-1	-1	-1	'-'	0.1317	0.2414	439	0.786124	0	0	0	168903
1XHX	C	571	2.35	6446511	10756	0003677#0003887#0004527#0046872#0001882#0000166	#	0006260#0039693	0.0010972	1.34545	0.198216	-33	0.0864469	0.244306	882	{'K': 11.86, 'F': 9.32, 'T': 8.47, 'R': 2.54, 'W': 3.39, 'G': 11.86, 'S': 6.78, 'N': 5.08, 'V': 5.08, 'Q': 1.69, 'D': 5.93, 'L': 7.63, 'I': 4.24, 'Y': 4.24, 'P': 6.78, 'E': 3.39, 'H': 0.85, 'A': 0.85}	-533	0.0375171	0.625	1378	{'P': 3.64, 'S': 9.09, 'E': 1.82, 'K': 7.27, 'L': 5.45, 'F': 14.55, 'T': 12.73, 'V': 9.09, 'G': 5.45, 'I': 3.64, 'R': 5.45, 'C': 3.64, 'A': 7.27, 'Y': 3.64, 'W': 1.82, 'D': 5.45}	580	0.220434	0.881029	932	{'.': 9.85, 'E': 27.74, 'H': 53.28, 'T': 6.2, 'S': 1.82, 'G': 1.09}	0	-1	-1	-1	'-'	1293	0.27179	0.754087	2605	{'T': 29.72, 'C': 14.54, 'G': 19.51, 'A': 36.22}	0	-1	-1	-1	'-'	0.186	0.2765	571	0.833019	0	0	0	19282
4F5C	B	900	3.2	397520	9823	0070006#0042277#0001618#0008270	0005737#0016021#0005886	0001525#0030154#0043171#0006508#0008217#0007165	0.0315758	1.2403	0.0211149	-47	0.123509	0.217016	614	{'G': 8.52, 'L': 10.8, 'A': 5.11, 'T': 10.8, 'V': 6.82, 'Y': 5.68, 'N': 7.95, 'K': 1.7, 'E': 5.11, 'S': 5.68, 'D': 3.98, 'R': 3.98, 'I': 3.98, 'P': 7.95, 'Q': 3.41, 'H': 0.57, 'F': 5.68, 'W': 1.7, 'M': 0.57}	-846	0.0293142	0.688312	1731	{'T': 3.77, 'L': 15.09, 'D': 3.77, 'Q': 5.66, 'S': 7.55, 'I': 5.66, 'V': 7.55, 'N': 13.21, 'K': 3.77, 'E': 7.55, 'F': 9.43, 'P': 3.77, 'A': 3.77, 'Y': 5.66, 'G': 3.77}	952	0.373293	0.867725	751	{'.': 15.24, 'S': 6.5, 'E': 29.47, 'T': 9.96, 'H': 37.2, 'G': 1.63}	0	-1	-1	-1	'-'	0	-1	-1	-1	'-'	0	-1	-1	-1	'-'	0.2304	0.2447	900	0.886183	0	0.125	0	-
4BTQ	B	761	7.5	956438	10879	0042802#0003723	0039616#0039625#0019013#0019012	#	0.057295	1.17473	0.0173697	-56	0.11346	0.258427	796	{'F': 4.97, 'D': 6.83, 'R': 4.35, 'Q': 3.73, 'I': 8.7, 'S': 7.45, 'G': 7.45, 'T': 9.94, 'L': 10.56, 'V': 6.21, 'A': 9.32, 'N': 4.35, 'C': 0.62, 'P': 4.35, 'Y': 1.86, 'K': 2.48, 'E': 4.35, 'W': 1.24, 'H': 0.62, 'M': 0.62}	-676	0.0408537	0.644231	1536	{'F': 2.99, 'N': 2.99, 'S': 11.94, 'A': 11.94, 'G': 4.48, 'K': 2.99, 'Q': 7.46, 'L': 17.91, 'D': 4.48, 'V': 7.46, 'T': 2.99, 'I': 4.48, 'R': 7.46, 'P': 2.99, 'E': 5.97, 'M': 1.49}	474	0.234182	0.872629	1006	{'.': 27.64, 'S': 7.76, 'T': 9.01, 'E': 7.14, 'H': 48.45}	0	-1	-1	-1	'-'	1181	0.323592	0.72684	2354	{'A': 23.53, 'T': 29.21, 'C': 25.27, 'G': 22.0}	0	-1	-1	-1	'-'	0.1796	0.217	761	0.300781	0.5	0	0	6374
5GAI	Y	662	10.5	1262799	10754	52775	98024	0098671#0098995#0044409#0008152#0009405#0019062	0.0323498	0.797295	0.327113	-36	0.0876812	0.216071	820	{'V': 8.26, 'N': 8.26, 'F': 4.13, 'Y': 5.79, 'Q': 4.13, 'P': 7.44, 'G': 17.36, 'K': 1.65, 'L': 9.09, 'I': 7.44, 'S': 5.79, 'E': 1.65, 'T': 4.96, 'R': 3.31, 'A': 4.96, 'C': 1.65, 'D': 2.48, 'W': 0.83, 'H': 0.83}	-605	0.0265487	0.666667	1519	{'N': 14.29, 'V': 7.14, 'Q': 9.52, 'L': 19.05, 'I': 7.14, 'A': 11.9, 'G': 7.14, 'K': 7.14, 'S': 9.52, 'D': 4.76, 'T': 2.38}	442	0.272504	0.787234	799	{'.': 27.33, 'S': 9.61, 'E': 53.75, 'T': 8.71, 'B': 0.6}	0	-1	-1	-1	'-'	1439	0.324803	0.749149	2302	{'T': 32.42, 'A': 30.08, 'C': 18.64, 'G': 18.86}	0	-1	-1	-1	'-'	0.1882	0.2506	662	0.837683	0	0	0.1	41724
1H38	A	857	2.9	1261050	10760	0003677#0003899	#	0039695#0006351	0.0720499	1.16469	0.0176768	-38	0.133678	0.225686	552	{'T': 9.39, 'N': 4.97, 'I': 6.63, 'A': 9.94, 'D': 7.18, 'L': 10.5, 'E': 4.97, 'G': 10.5, 'P': 2.76, 'F': 2.21, 'V': 8.84, 'K': 4.97, 'R': 2.21, 'C': 2.76, 'S': 4.42, 'Q': 2.76, 'Y': 1.66, 'W': 1.1, 'M': 0.55, 'H': 1.66}	-806	0.0263749	0.783333	1722	{'F': 4.26, 'N': 4.26, 'L': 14.89, 'T': 12.77, 'P': 4.26, 'M': 4.26, 'I': 10.64, 'A': 14.89, 'S': 2.13, 'G': 10.64, 'Q': 6.38, 'Y': 2.13, 'V': 4.26, 'E': 2.13, 'K': 2.13}	324	0.181283	0.882166	1214	{'.': 11.91, 'H': 59.21, 'S': 8.3, 'T': 8.3, 'B': 0.36, 'G': 1.44, 'I': 1.81, 'E': 8.66}	0	-1	-1	-1	'-'	1576	0.383073	0.751945	2104	{'T': 29.09, 'G': 20.69, 'A': 28.0, 'C': 22.22}	0	-1	-1	-1	'-'	0.1857	0.204	857	0.838648	0	0	0	39937
6U1X	A	2059	3	1489835	11285	0005524#0003924#0046872#0004482#0003968	0030430#0019012	0039689#0019083	0.0374682	0.77024	0.395368	-560	0.153137	0.273476	954	{'M': 0.6, 'V': 6.02, 'F': 6.33, 'L': 11.75, 'P': 6.63, 'S': 7.53, 'N': 5.72, 'T': 7.23, 'Q': 3.61, 'G': 9.64, 'W': 2.71, 'H': 0.9, 'I': 4.52, 'D': 5.42, 'K': 5.72, 'E': 3.92, 'Y': 3.31, 'A': 2.71, 'R': 3.01, 'C': 2.71}	-1946	0.0341615	0.673469	2751	{'K': 6.06, 'V': 8.08, 'R': 4.04, 'S': 9.09, 'L': 14.14, 'T': 8.08, 'D': 4.04, 'P': 5.05, 'F': 8.08, 'W': 1.01, 'A': 5.05, 'I': 10.1, 'N': 4.04, 'Y': 4.04, 'E': 4.04, 'G': 5.05}	0	-1	-1	-1	'-'	0	-1	-1	-1	'-'	2466	0.407251	0.772325	3142	{'A': 31.1, 'T': 33.62, 'G': 17.99, 'C': 17.29}	0	-1	-1	-1	'-'	0.2658	0.1494	2059	0.799778	0	0	0	11161
4LLG	F	521	3.79	947567	83333	0003677#0016987	5829	0009408#0001123	0.146479	0.662843	0.28617	-49	0.0889387	0.217153	790	{'P': 5.88, 'S': 6.72, 'V': 5.88, 'T': 10.08, 'Q': 4.2, 'Y': 1.68, 'N': 2.52, 'D': 9.24, 'G': 3.36, 'A': 11.76, 'L': 6.72, 'E': 10.08, 'R': 7.56, 'I': 4.2, 'F': 4.2, 'K': 3.36, 'M': 1.68, 'H': 0.84}	-475	0.0233677	0.653846	1403	{'S': 2.94, 'L': 14.71, 'D': 5.88, 'P': 5.88, 'E': 8.82, 'A': 11.76, 'Q': 8.82, 'R': 8.82, 'I': 5.88, 'T': 11.76, 'G': 2.94, 'Y': 2.94, 'M': 2.94, 'K': 2.94, 'V': 2.94}	449	0.175911	0.906122	1017	{'.': 13.06, 'H': 73.42, 'T': 5.86, 'S': 4.95, 'G': 2.7}	0	-1	-1	-1	'-'	0	-1	-1	-1	'-'	0	-1	-1	-1	'-'	0.1489	0.2414	521	0.835144	0	0	0	-
4FF1	B	1095	2.47	5075715	10752	0005524#0003899#0005525#0046872	19012	#	0.0683592	1.17311	0.0359897	-1605	0.110953	0.310016	2257	{'M': 1.03, 'V': 5.38, 'F': 5.64, 'L': 9.23, 'T': 9.49, 'Q': 3.59, 'A': 6.92, 'N': 8.21, 'G': 8.21, 'D': 5.9, 'S': 6.67, 'H': 1.03, 'I': 4.36, 'P': 5.64, 'R': 2.05, 'K': 5.9, 'E': 4.62, 'Y': 5.13, 'W': 1.03}	-1001	0.0332997	0.6875	1886	{'D': 4.55, 'S': 10.61, 'L': 18.18, 'T': 6.06, 'A': 12.12, 'G': 3.03, 'K': 3.03, 'V': 7.58, 'Q': 10.61, 'N': 4.55, 'F': 1.52, 'I': 7.58, 'P': 3.03, 'E': 3.03, 'R': 1.52, 'Y': 1.52, 'M': 1.52}	335	0.262025	0.831325	1082	{'.': 14.49, 'T': 9.18, 'S': 7.25, 'H': 45.65, 'E': 19.57, 'P': 0.97, 'G': 2.9}	0	-1	-1	-1	'-'	308	0.290651	0.833423	6917	{'A': 29.9, 'T': 33.5, 'G': 18.43, 'C': 18.17}	0	-1	-1	-1	'-'	0.2161	0.1968	1095	0.821953	0	0	0	70153
5J0N	H	356	11	2703464	10710	0003677#0016787#0008907#0016740	#	0015074#0006310#0075713#0032359#0046718#0044826	0.0501612	1.16452	0.0708592	-22	0.0597243	0.241486	983	{'R': 8.97, 'D': 7.69, 'Y': 5.13, 'G': 11.54, 'C': 2.56, 'P': 5.13, 'F': 2.56, 'E': 6.41, 'L': 8.97, 'H': 1.28, 'T': 10.26, 'I': 8.97, 'S': 7.69, 'A': 6.41, 'V': 1.28, 'Q': 2.56, 'M': 1.28, 'K': 1.28}	-326	0.0144707	0.730769	1287	{'I': 5.26, 'R': 10.53, 'A': 21.05, 'S': 15.79, 'L': 5.26, 'T': 5.26, 'K': 15.79, 'V': 5.26, 'G': 5.26, 'Q': 5.26, 'D': 5.26}	324	0.145486	0.838384	943	{'.': 14.46, 'S': 9.64, 'T': 12.05, 'H': 62.65, 'E': 1.2}	0	-1	-1	-1	'-'	0	-1	-1	-1	'-'	0	-1	-1	-1	'-'	0.1146	0.298	55	-1	0	0	0.1	48502
5JJ3	I	673	7	2944241	10754	#	46798	0019073#0098006#0099002#0019068	0.0541918	1.34449	0.0680212	-38	0.117158	0.22963	648	{'N': 10.97, 'E': 7.1, 'S': 5.81, 'I': 3.87, 'R': 4.52, 'F': 3.87, 'V': 5.16, 'W': 1.29, 'Y': 3.23, 'L': 11.61, 'D': 7.74, 'T': 5.16, 'K': 2.58, 'A': 5.81, 'G': 5.16, 'Q': 10.32, 'P': 3.87, 'H': 0.65, 'C': 0.65, 'M': 0.65}	-608	0.0192547	0.659574	1563	{'I': 16.13, 'L': 16.13, 'S': 3.23, 'R': 16.13, 'D': 3.23, 'A': 12.9, 'E': 6.45, 'Q': 9.68, 'G': 3.23, 'T': 3.23, 'Y': 3.23, 'V': 3.23, 'N': 3.23}	730	0.31557	0.83114	745	{'.': 25.59, 'H': 48.55, 'S': 6.07, 'T': 6.6, 'E': 12.93, 'B': 0.26}	0	-1	-1	-1	'-'	1362	0.309603	0.738713	2456	{'A': 31.63, 'T': 26.66, 'C': 20.86, 'G': 20.86}	0	-1	-1	-1	'-'	0.1854	0.2457	673	0.835144	0	0	0	41724
[truncated: 1 more columns]
