# Supplementary material for: Identifying and profiling structural similarities between Spike of SARS-CoV-2 and other viral or host proteins with Machaon
Source: Commun Biol. 2023 Jul 19;6:752. doi: 10.1038/s42003-023-05076-7 (PMC10356814; doi:10.1038/s42003-023-05076-7)
Supplement: Supplementary file 4 — Supplementary Data 1 [file 42003_2023_5076_MOESM4_ESM.zip › supfig16.xlsx]

## Sheet: 6VXX
	structureId	b-phipsi	w-rdist	t-alpha	cluster	originalLabels	outlierScores	probabilities
0	6U7K_A	0.000403451	0.43855	0.00909843	0	0	0.00953389	0.990466
1	6M15_C	0.000441812	0.541114	0.00498753	0	0	0.00953389	0.990466
2	6M15_A	0.000441624	0.541116	0.0142617	0	0	0.00953389	0.990466
3	6NB4_C	0.00106812	0.420809	0.00165426	0	0	0.00953389	0.990466
4	6OHW_A	0.000343016	0.718757	0.00248756	0	0	0.0927022	1
5	6U7K_C	0.000654482	0.43766	0.0339123	0	0	0.00953389	0.990466
6	6OHW_B	0.000343339	0.718755	0.0033195	0	0	0.0927022	1
7	6OHW_C	0.000343053	0.718756	0.0033195	0	0	0.0927022	1
8	6NB6_A	0.00105843	0.5121	0.00248139	0	0	0.00953389	0.990466
9	6Q07_C	0.000727982	0.483933	0.0322581	0	0	0.00953389	0.990466
10	6VV5_A	0.000696055	0.59783	0.0264682	0	0	0	1
11	6Q07_A	0.000728419	0.483933	0.0397022	0	0	0.00953389	0.990466
12	6Q05_A	0.00077167	0.483972	0.0363937	0	0	0.00953389	0.990466
13	6Q05_C	0.000770806	0.483972	0.038048	0	0	0.00953389	0.990466
14	6Q04_A	0.000728874	0.483934	0.0421836	0	0	0.00953389	0.990466
15	6IXB_C	0.000935421	0.604625	0.0181969	0	0	0	1
16	6IXB_A	0.000935545	0.604625	0.0181969	0	0	0	1
17	6M15_B	0.000441495	0.541162	0.0521092	0	0	0.00953389	0.990466
18	6VV5_B	0.000696167	0.597828	0.0413565	0	0	0	1
19	6NB6_C	0.00081734	0.735296	0.00248139	0	0	0.0927022	1
20	5SZS_A	0.00107723	0.38912	0.0347395	0	0	0.00953389	0.990466
21	6Q06_C	0.000728722	0.483932	0.0545906	0	0	0.00953389	0.990466
22	6Q06_A	0.000729062	0.483933	0.0545906	0	0	0.00953389	0.990466
23	3JCL_A	0.00262857	0.302692	0.00415282	0	0	0.230884	0.769116
24	6IXA_A	0.00178999	0.2892	0.0082713	0	0	0.230884	0.769116
25	6NZK_A	0.000802292	0.711011	0.0231596	0	0	0.0927022	1
26	6Q04_C	0.00072863	0.483934	0.0603805	0	0	0.00953389	0.990466
27	5X5B_C	0.00648543	0.229305	0.00248756	0	0	0.315801	0.684199
28	6NZK_B	0.000801756	0.711012	0.0281224	0	0	0.0927022	1
29	6VSJ_C	0.00439021	0.462708	0.000827815	0	0	0.00953389	0.990466
30	6CRW_C	0.00518502	0.446369	0.000827815	0	0	0.00953389	0.990466
31	5X58_C	0.00421947	0.233973	0.0108696	0	0	0.230884	0.769116
32	6VV5_C	0.000696573	0.597831	0.057072	0	0	0	1
33	6NZK_C	0.000802228	0.711009	0.0289495	0	0	0.0934137	1
34	5SZS_B	0.00107706	0.38912	0.0504549	0	0	0.00953389	0.990466
35	6U7K_B	0.000717024	0.43905	0.0744417	0	0	0.00953389	0.990466
36	6IXA_C	0.00178953	0.2892	0.0237087	0	0	0.230884	0.769116
37	6VSJ_A	0.004391	0.462705	0.0082713	0	0	0.00953389	0.990466
38	6IXA_B	0.00179004	0.2892	0.0264682	0	0	0.230884	0.769116
39	6CRZ_C	0.00642749	0.447749	0.0082713	0	0	0.00953389	0.990466
40	6CS0_C	0.00642749	0.447749	0.0082713	0	0	0.00953389	0.990466
41	3JCL_C	0.00262924	0.30269	0.0254453	0	0	0.230884	0.769116
42	6CRX_C	0.00410894	0.499756	0.0124069	0	0	0.00953389	0.990466
43	5X58_A	0.00429666	0.234693	0.0280612	0	0	0.230884	0.769116
44	6CRZ_A	0.00364869	0.495384	0.0176768	0	0	0.00953389	0.990466
45	6CS0_A	0.00364869	0.495384	0.0176768	0	0	0.00953389	0.990466
46	3JCL_B	0.00262904	0.30269	0.0306038	0	0	0.230884	0.769116
47	5XLR_C	0.00864951	0.238978	0.0159664	0	0	0.230884	0.769116
48	6NB4_A	0.000605039	0.637052	0.0810587	0	0	0.107184	1
49	6IXB_B	0.00093597	0.604624	0.0603805	0	0	0	1
50	6Q07_B	0.000728459	0.483933	0.110008	0	0	0.0186346	0.981365
51	6ACD_A	0.0119772	0.411726	0.00582363	0	0	0.00953389	0.990466
52	5X5F_A	0.00690385	0.442561	0.0185341	0	0	0.00953389	0.990466
53	6M16_C	0.00735644	0.522539	0.00992556	0	0	0.00953389	0.990466
54	6ACK_A	0.0130044	0.337857	0.0075	0	0	0.230884	0.769116
55	6Q05_B	0.000771065	0.483976	0.108354	0	0	0.0186346	0.981365
56	6VSJ_B	0.00439096	0.462709	0.0289362	0	0	0.00953389	0.990466
57	6M16_A	0.00735698	0.522538	0.0124069	0	0	0.00953389	0.990466
58	6NB3_A	0.000695711	0.631556	0.0885029	0	0	0.203871	1
59	6CRW_B	0.00365156	0.65387	0.0075	0	0	0.137435	1
60	6Q04_B	0.000729404	0.483934	0.135649	0	0	0.0186346	0.981365
61	5SZS_C	0.00107729	0.389119	0.0885029	0	0	0.0640296	0.93597
62	6M16_B	0.00735582	0.522588	0.0181969	0	0	0.00953389	0.990466
63	6Q06_B	0.000728803	0.483933	0.153019	0	0	0.0186346	0.981365
64	5X5C_B	0.0071072	0.438386	0.0324509	0	0	0.00953389	0.990466
65	6NB4_B	0.00111171	0.440746	0.0882088	0	0	0.00953389	0.990466
66	5X58_B	0.0044975	0.233202	0.0476603	0	0	0.230884	0.769116
67	6ACJ_A	0.0155565	0.360363	0.0168209	0	0	0.175077	0.824923
68	6JX7_B	0.00928295	0.63744	0.00834028	0	0	0.0749258	1
69	6NB3_B	0.00117569	0.454125	0.0775401	0	0	0.00953389	0.990466
70	6NB7_B	0.00110637	0.79259	0.0239868	0	0	0.0612337	0.938766
71	6ZGF_B	0.00439103	0.555875	0.038048	0	0	0.00953389	0.990466
72	6CRX_B	0.00218236	0.744888	0.00498753	0	0	0.0927022	1
73	6R9G_C	0.0149187	0.545024	0.0100251	0	0	0.00953389	0.990466
74	6ZTZ_O	0.00812978	0.620961	0.0223325	0	0	0	1
75	6B7N_A	0.00940742	0.683476	0.00248756	0	0	0.198989	1
76	6CRW_A	0.00243098	0.497907	0.0479735	0	0	0.00953389	0.990466
77	6NB7_A	0.0010186	0.852337	0.0289362	0	0	0.454927	1
78	6ACG_B	0.015557	0.407012	0.0237087	0	0	0.00953389	0.990466
79	6CS1_C	0.00798722	0.501373	0.0330852	0	0	0.00953389	0.990466
80	6NB6_B	0.000939098	0.855876	0.0339123	0	0	0.451966	1
81	2OBE_B	0.00099938	0.962619	0.0237087	0	0	0.362917	1
82	6ACC_A	0.0124835	0.410256	0.0324509	0	0	0.00953389	0.990466
83	6ACG_A	0.0156019	0.393305	0.0289362	0	0	0.00953389	0.990466
84	6JX7_C	0.00928302	0.637439	0.0248139	0	0	0	1
85	6CS1_A	0.00595565	0.743712	0.0075	0	0	0.0927022	1
86	6ZGF_C	0.00456315	0.555875	0.0471464	0	0	0.00953389	0.990466
87	6ACC_C	0.0125059	0.410305	0.0404475	0	0	0.00953389	0.990466
88	5X5F_B	0.00657743	0.436096	0.0549738	0	0	0.00953389	0.990466
89	6CV0_B	0.010658	0.275109	0.0504549	0	0	0.230884	0.769116
90	5X5B_B	0.00685255	0.229304	0.0614574	0	0	0.230884	0.769116
91	5X59_A	0.00694189	0.725026	0.0142617	0	0	0.0927022	1
92	6M39_C	0.0113611	0.687045	0.0115798	0	0	0.0268686	1
93	5XLR_A	0.00864599	0.238977	0.0577428	0	0	0.230884	0.769116
94	6NB3_C	0.000830038	0.638474	0.173697	0	0	0.0922469	1
95	6U7H_A	0.00287785	0.82448	0	0	0	0.0447727	0.955227
96	6CS1_B	0.00401852	0.744794	0.0228426	0	0	0.0927022	1
97	6R9B_C	0.0160115	0.616051	0.021978	0	0	0	1
98	6M39_B	0.0113609	0.687043	0.0176768	0	0	0.0268686	1
99	2OBE_C	0.00071354	0.956692	0.0595968	0	0	0.362917	1
100	5I08_A	0.00647128	0.434114	0.0642606	0	0	0.00953389	0.990466
101	6ACD_C	0.0109271	0.647892	0.0324509	0	0	0	1
102	6ACK_B	0.0102271	0.354104	0.0577428	0	0	0.191343	0.808657
103	6CS2_C	0.00617803	0.608739	0.0522193	0	0	0	1
104	6CV0_A	0.0106588	0.275111	0.0605263	0	0	0.230884	0.769116
105	5X5B_A	0.004827	0.354985	0.0746667	0	0	0.270668	0.729332
106	6CS2_A	0.0054754	0.607457	0.0549738	0	0	0	1
107	6B7N_B	0.00940611	0.683475	0.0298126	0	0	0.0268686	1
108	6BFU_B	0.00215788	0.676598	0.0504549	0	0	0.0268686	1
109	6BFU_C	0.00215789	0.676593	0.0521092	0	0	0.0268686	1
110	5I08_C	0.00647083	0.434115	0.0689655	0	0	0.00953389	0.990466
111	6XF8_A	0.0117819	0.610188	0.0438379	0	0	0	1
112	3IYL_W	0.00713963	0.524693	0.0614574	0	0	0.00953389	0.990466
113	5ZVT_W	0.00713963	0.524693	0.0614574	0	0	0.00953389	0.990466
114	6U7H_B	0.00287782	0.824479	0.0168209	0	0	0.451966	1
115	5X59_C	0.00692731	0.725022	0.0324509	0	0	0.0927022	1
116	6B7N_C	0.00940836	0.683475	0.0355666	0	0	0.0268686	1
117	3J6Q_A	0.0112753	0.487518	0.058669	0	0	0.00953389	0.990466
118	6GOV_X	0.0138398	0.542401	0.0488007	0	0	0.00953389	0.990466
119	5XLR_B	0.00894485	0.238976	0.0852783	0	0	0.230884	0.769116
120	6CS2_B	0.00683838	0.879362	0.00744417	0	0	0.415408	1
121	6ZGF_A	0.00456278	0.555876	0.0711332	0	0	0.00953389	0.990466
122	6GOV_Y	0.0255666	0.630415	0.0107527	0	0	0.0734213	1
123	2OBE_A	0.000655239	0.94778	0.0980926	0	0	0.0279709	0.972029
124	6M39_A	0.0113637	0.687043	0.0351027	0	0	0.0268686	1
125	6SUQ_A	0.00293707	0.521032	0.0959471	0	0	0.0186346	0.981365
126	6ACG_C	0.0210288	0.605708	0.0272953	0	0	0	1
127	6GML_B	0.00772276	0.998214	0	0	0	0.11282	0.88718
128	5X5F_C	0.00652223	0.763141	0.0324509	0	0	0.16845	1
129	6ACC_B	0.0125042	0.410263	0.0680212	0	0	0.00953389	0.990466
130	5XJ0_C	0.00521873	0.930638	0.0165426	0	0	0.362917	1
131	5I08_B	0.00647342	0.434115	0.108158	0	0	0.0199854	0.980015
132	5LDN_A	0.0012708	0.898718	0.0494792	0	0	0.362917	1
133	6RIE_B	0.0103652	0.894371	0.00666112	0	0	0.368334	1
134	6EQC_B	0.000572373	0.866872	0.153846	0	0	0.324291	0.675709
135	6CS0_B	0.0061917	0.651991	0.0669975	0	0	0.0961796	1
136	6CRZ_B	0.0061917	0.651991	0.0669975	0	0	0.0961796	1
137	6CV0_C	0.0106608	0.275107	0.102097	0	0	0.37395	0.62605
138	3NW8_C	0.00134726	1.01048	0.0372208	0	0	0.343059	1
139	6VN1_B	0.00285797	1.04342	0.0148883	0	0	0.00707209	0.992928
140	6ACD_B	0.0120093	0.428609	0.0862534	0	0	0.00953389	0.990466
141	6CRX_A	0.00473137	0.744046	0.0521092	0	0	0.116029	1
142	1EJ6_A	0.00292422	0.498517	0.143803	0	0	0.0186346	0.981365
143	6RID_B	0.0100229	0.902122	0.0132341	0	0	0.362917	1
144	5X59_B	0.00696002	0.725027	0.0513043	0	0	0.104002	1
145	7BR8_T	0.0364049	0.576352	0.0157155	0	0	0.107499	0.892501
146	5FOB_B	0.0120947	0.861362	0.0115798	0	0	0.387451	1
147	6ODM_T	0.0244871	0.663695	0.0228426	0	0	0.0393871	1
148	6ESC_A	0.00620367	1.02757	0.0125628	0	0	0.373717	1
149	6BFU_A	0.00215716	0.676595	0.0926385	0	0	0.143045	1
150	6W2D_P	0.0183607	0.690036	0.0306905	0	0	0.0268686	1
151	3ZIF_F	0.0127062	0.953737	0.00744417	0	0	0.362917	1
152	6NB7_C	0.000980783	0.868923	0.102097	0	0	0.381918	0.618082
153	7BR7_T	0.0380173	0.574975	0.0151134	0	0	0.145742	0.854258
154	7BR8_W	0.0285138	0.654484	0.0206782	0	0	0.0386265	1
155	4L72_A	0.000743445	1.33013	0.0422414	0	0	0.346931	0.653069
156	3J6Q_B	0.0112921	0.487508	0.100091	0	0	0.0186346	0.981365
157	5H0S_C	0.0183863	0.745659	0.0198511	0	0	0.0927022	1
158	5OGI_A	0.00059695	0.916295	0.202647	0	0	0.629881	0.370119
159	6ACJ_C	0.0232639	0.695924	0.0245763	0	0	0.0268686	1
160	5EFV_A	0.000703514	0.781337	0.304207	0	0	0.0898395	0.910161
161	5EFV_C	0.000622031	0.780317	0.399306	0	0	0.183069	0.816931
162	7BQX_W	0.0312516	0.651816	0.0264682	0	0	0	1
163	5ZVS_H	0.0261179	0.737734	0.0134116	0	0	0.0927022	1
164	6ACJ_B	0.0153231	0.373926	0.114286	0	0	0.361266	0.638734
165	3NWD_D	0.000935868	0.999373	0.119444	0	0	0.364739	0.635261
166	6GML_A	0.0269866	0.694702	0.025641	0	0	0.0268686	1
167	7BQX_T	0.0360612	0.570745	0.0347395	0	0	0.00953389	0.990466
168	5H0S_B	0.0115865	0.758063	0.048569	0	0	0	1
169	3ZIF_C	0.0127128	0.953739	0.0223325	0	0	0.362917	1
170	6U7H_C	0.00287689	0.824479	0.0540541	0	0	0.194816	0.805184
171	3J17_A	0.0145279	0.498643	0.107143	0	0	0.0186346	0.981365
172	5N2H_A	0.0141483	1.10742	0.000827815	0	0	0.144095	1
173	3ZIF_H	0.0133877	0.953706	0.0228426	0	0	0.362917	1
174	6FBS_A	0.00838792	1.10292	0.0176768	0	0	0	1
175	6FUW_A	0.00838728	1.10292	0.0176768	0	0	0	1
176	7BR7_S	0.0507808	0.652084	0.00330852	0	0	0.301426	1
177	6CRV_A	0.00386052	0.705503	0.10613	0	0	0	1
178	5X5C_C	0.00653328	0.715365	0.0823635	0	0	0	1
179	6QPF_I	0.0165362	1.06811	0.00082713	0	0	0.0247773	0.975223
180	6ACK_C	0.0157944	0.695047	0.0577428	0	0	0.0268686	1
181	3J17_C	0.00951287	0.577921	0.14924	0	0	0.334391	1
182	5N2E_A	0.0137423	1.10944	0.00413565	0	0	0.0115663	1
183	5JK7_B	0.00719374	1.10774	0.0237087	0	0	0.0115663	1
184	6K4Y_D	0.0256643	0.648758	0.0463193	0	0	0	1
185	6JNX_C	0.009019	0.57316	0.158809	0	0	0.256418	1
186	6JX7_A	0.00928209	0.637441	0.121588	0	0	0	1
187	3J6Q_E	0.0116689	0.487533	0.156938	0	0	0.0186346	0.981365
188	5YS6_A	0.00256468	1.01718	0.0458478	0	0	0.343059	1
189	5X5C_A	0.0073331	0.725238	0.0737123	0	0	0.0693269	1
190	6EQC_A	0.00111021	0.861529	0.149711	0	0	0.307862	0.692138
191	6CRV_C	0.0038606	0.705503	0.130964	0	0	0.0817414	1
192	6ODM_W	0.0252535	0.683565	0.0430108	0	0	0.0268686	1
193	3J6Q_C	0.0116673	0.487539	0.170378	0	0	0.0186346	0.981365
194	6CRV_B	0.00386171	0.705503	0.133083	0	0	0.0992863	1
195	2DTU_A	0.0148927	1.16017	0.00082713	0	0	0	1
196	4L1R_B	0.00519468	1.00846	0.0458478	0	0	0.343059	1
197	6RFL_B	0.0126724	0.917485	0.0355666	0	0	0.362917	1
198	6GSH_B	0.00572414	1.2755	0.00082713	0	0	0.3677	1
199	3J6Q_D	0.0116702	0.487529	0.182975	0	0	0.211419	0.788581
200	3IZ3_C	0.0132254	0.613385	0.114286	0	0	0	1
201	3NWA_A	0.00571601	1.00514	0.0467532	0	0	0.343059	1
202	3AVX_A	0.0110895	0.951442	0.0413565	0	0	0.362917	1
203	6J9E_C	0.00805675	0.728552	0.0835401	0	0	0	1
204	3NWD_A	0.00216834	1.00095	0.057072	0	0	0.343059	1
205	6K4Y_C	0.0126364	0.584569	0.143093	0	0	0.246004	1
206	6ALG_I	0.00997314	0.710443	0.0860215	0	0	0	1
207	3TG7_A	0.00139828	0.988791	0.0699115	0	0	0.343059	1
208	7BR8_l	0.0389202	0.669711	0.0237087	0	0	0.112275	1
209	3RMA_A	0.0154912	1.1603	0.00248756	0	0	0	1
210	2YP9_A	0.000421763	1.01182	0.380137	0	0	0.470978	0.529022
211	6RJ9_C	0.0283362	0.879265	0.001657	0	0	0.362917	1
212	5Z58_3	0.004276	1.07024	0.0458478	0	0	0.277485	1
213	6RIC_A	0.0245034	0.804463	0.0165426	0	0	0.467041	1
214	4BOM_C	0.0154132	1.0345	0.0215054	0	0	0.370486	1
215	6ALF_I	0.0100211	0.708414	0.0934657	0	0	0	1
216	1P30_A	0.000845061	0.97712	0.251553	-1	-1	0.0578897	0
217	2YP8_A	0.000422189	1.01045	0.414035	0	0	0.470978	0.529022
218	2B5L_B	0.0177761	1.05784	0.00834028	0	0	0.311799	1
219	3RMB_A	0.0156071	1.16209	0.00496278	0	0	0	1
220	3AVV_A	0.0135254	0.960484	0.0363937	0	0	0.362917	1
221	3AVY_A	0.0125288	0.951711	0.0430108	0	0	0.362917	1
222	4EP0_A	0.000591592	1.0011	0.417351	0	0	0.470978	0.529022
223	3RMD_A	0.0163722	1.1568	0.0033195	0	0	0	1
224	1SV5_A	0.00603114	1.14392	0.0368782	0	0	0.0474989	1
225	6XF7_C	0.0312609	0.741694	0.0271878	0	0	0.167422	1
226	6BM8_A	0.0067058	1.10788	0.0397022	0	0	0	1
227	4HSI_A	0.00266094	1.00748	0.0595533	0	0	0.343059	1
228	3NWF_C	0.00164389	1.00722	0.0620347	0	0	0.343059	1
229	2YP4_A	0.000518602	1.00719	0.44964	0	0	0.470978	0.529022
230	3NW8_A	0.00489651	1.01246	0.0529363	0	0	0.343059	1
231	4BOM_B	0.00420436	1.0378	0.0531359	0	0	0.343059	1
232	2YP7_A	0.000469827	1.01208	0.451381	0	0	0.470978	0.529022
233	6DNH_A	0.00564713	1.11426	0.0440415	0	0	0.0278436	1
234	5Z58_D	0.0319047	0.451123	0.0689655	0	0	0.00953389	0.990466
235	3J17_B	0.0178684	0.591451	0.111213	0	0	0.174531	1
236	5N2G_A	0.0134133	1.10839	0.0245763	0	0	0	1
237	1P2Z_A	0.000885258	0.984618	0.288913	0	0	0.596527	0.403473
238	2YP2_A	0.000551486	1.00826	0.488916	0	0	0.470978	0.529022
239	3IZ3_B	0.019554	0.618194	0.0990909	0	0	0.167202	1
240	6ALH_I	0.0143368	0.70212	0.0909843	0	0	0	1
241	4LK0_I	0.0132498	0.639697	0.153019	0	0	0	1
242	6J9F_C	0.0131646	0.688505	0.105045	0	0	0	1
243	3JB3_A	0.0172571	0.624538	0.119444	0	0	0	1
244	4L1R_A	0.00591778	1.00872	0.0577428	0	0	0.343059	1
245	6OE3_A	0.00627233	1.13101	0.0449438	0	0	0	1
246	5XJ0_D	0.0179417	1.15437	0.00582363	0	0	0	1
247	3JAY_A	0.0174977	0.625224	0.117375	0	0	0	1
248	2BGN_A	0.000418089	1.32678	0.133083	0	0	0.470978	0.529022
249	1RTD_A	0.00836919	1.1782	0.0245763	0	0	0	1
250	4EP0_D	0.000684803	1.00145	0.496287	0	0	0.470978	0.529022
251	7BR7_l	0.0364337	0.671124	0.0438379	0	0	0.0268686	1
252	4LK0_D	0.0238743	0.65041	0.0686518	0	0	0	1
253	7BR8_S	0.0430335	0.648479	0.0404475	0	0	0.0386265	1
254	3NWD_B	0.0012821	1.00656	0.134146	0	0	0.485214	0.514786
255	6P18_C	0.0149917	0.632121	0.16708	0	0	0.0199391	1
256	6URO_A	0.00658706	1.12018	0.048569	0	0	0	1
257	4EP0_F	0.000660211	1.00143	0.55199	0	0	0.470978	0.529022
258	6R9G_D	0.0257409	0.634041	0.0711332	0	0	0.107184	1
259	2BGN_B	0.000415331	1.3267	0.156938	0	0	0.470978	0.529022
260	4QNL_A	0.00205536	0.75824	0.191133	0	0	0.300373	1
261	2BGN_D	0.000236719	1.32694	0.168116	0	0	0.470978	0.529022
262	3IZX_C	0.0343944	0.754454	0.0322581	0	0	0.141271	1
263	6R9B_D	0.0272806	0.668477	0.0628619	0	0	0.0342083	1
264	6OSR_F	0.000622856	1.08718	0.44964	0	0	0.470978	0.529022
265	5FB5_A	0.000291278	1.00042	0.700422	0	0	0.470978	0.529022
266	2BGN_C	0.000531128	1.32681	0.145972	0	0	0.470978	0.529022
267	3IZ3_A	0.02342	0.651222	0.0833333	0	0	0	1
268	3TAG_A	0.0163879	1.15647	0.0228426	0	0	0	1
269	2DY4_A	0.0189801	1.15631	0.0107527	0	0	0	1
270	6W2E_J	0.0201564	0.647962	0.110193	0	0	0	1
271	4LLG_C	0.0156221	0.660742	0.150538	0	0	0	1
272	6DJY_B	0.0158786	0.557114	0.221212	0	0	0.204979	0.795021
273	6ZTZ_B	0.0208381	0.543705	0.155832	0	0	0.118713	0.881287
274	6ODM_S	0.0197313	0.635482	0.122563	0	0	0	1
275	6EQC_C	0.00131687	0.864412	0.205128	0	0	0.433032	0.566968
276	3RMD_C	0.016707	1.17238	0.0140612	0	0	0	1
277	6QNW_I	0.0168484	1.0764	0.03157	0	0	0.277485	1
278	3SUC_A	0.020645	0.986518	0.0351027	0	0	0.362917	1
279	1TV6_A	0.00612958	1.15602	0.0522193	0	0	0	1
280	3JAY_B	0.0175201	0.766631	0.0642606	0	0	0	1
281	6W2D_J	0.0175986	0.650546	0.141643	0	0	0	1
282	3AVT_A	0.012782	0.952431	0.0587262	0	0	0.362917	1
283	6K32_C	0.019714	0.666696	0.10411	0	0	0	1
284	6DJY_D	0.0179924	0.677118	0.111213	0	0	0.00559949	1
285	3JB2_A	0.0186873	0.643938	0.133083	0	0	0	1
286	2HYE_A	0.0236274	1.07931	0.0140612	0	0	0.277485	1
287	4LK0_C	0.0141082	0.668013	0.172043	0	0	0.190475	1
288	4LLG_I	0.0161592	0.656643	0.163772	0	0	0	1
289	6L8Q_E	0.000349127	1.33218	0.186457	0	0	0.470978	0.529022
290	5EFV_B	0.00163911	0.692747	0.434164	-1	-1	0.121916	0
291	3JAY_C	0.0159716	0.750397	0.0862534	0	0	0	1
292	3RMA_C	0.020788	1.17671	0.001657	0	0	0	1
293	3AVW_A	0.0119416	0.950059	0.0628619	0	0	0.362917	1
294	4LSN_A	0.0100601	1.14106	0.0458478	0	0	0	1
295	3KLE_A	0.00977616	1.16825	0.0422414	0	0	0	1
296	6RIC_B	0.0116176	0.933274	0.0651982	0	0	0.362917	1
297	2YP5_A	0.000804681	1.00937	0.544061	0	0	0.470978	0.529022
298	5XEB_C	0.00107732	0.967468	0.367647	0	0	0.470978	0.529022
299	3RMC_C	0.0189479	1.17206	0.00992556	0	0	0	1
300	4QZV_A	0.000755922	1.33171	0.127799	0	0	0.470978	0.529022
301	4EP0_I	0.00060055	1.00141	0.686192	0	0	0.470978	0.529022
302	1URJ_A	0.0204704	1.17176	0.00918197	0	0	0	1
303	3JB3_C	0.0157651	0.748027	0.100091	0	0	0	1
304	6RFL_A	0.0241763	0.742349	0.0612076	0	0	0.0788002	1
305	6OSR_E	0.000800069	1.0825	0.454874	0	0	0.470978	0.529022
306	7BQX_S	0.045678	0.61984	0.0531359	0	0	0.367878	1
307	6Z6G_A	0.0614916	0.699902	0.0322581	0	0	0.00631589	0.993684
308	3RMA_D	0.0217982	1.16723	0.0100251	0	0	0	1
309	6DJY_C	0.0156556	0.640084	0.213855	0	0	0.00184698	0.998153
310	6JNX_D	0.0229926	0.668493	0.101737	0	0	0	1
311	2DY4_C	0.016259	1.17457	0.0228426	0	0	0	1
312	4ICL_A	0.00733914	1.11153	0.0595968	0	0	0	1
313	6PPH_4	0.0408272	0.660842	0.0522193	0	0	0.0594438	1
314	2INY_A	0.0431604	0.873698	0.00578991	0	0	0.443714	1
315	6RJA_F	0.0276507	0.900696	0.0333333	0	0	0.362917	1
316	4LK0_J	0.022303	0.642748	0.132341	0	0	0	1
317	6RJA_C	0.0276509	0.900696	0.0333333	0	0	0.362917	1
318	4EP0_C	0.000889264	1.00158	0.540127	0	0	0.470978	0.529022
319	6MCB_A	0.0413873	0.908631	0.00666112	0	0	0.400444	1
320	4LLG_D	0.02408	0.649913	0.110835	0	0	0	1
321	5W9M_E	0.0111591	0.799747	0.100091	0	0	0	1
322	6OSR_A	0.000943339	1.07175	0.356902	0	0	0.470978	0.529022
323	4EP0_B	0.000884528	1.00135	0.564036	0	0	0.470978	0.529022
324	3VNU_A	0.01488	0.95811	0.0612076	0	0	0.362917	1
325	6RJD_C	0.0215417	0.888313	0.0467532	0	0	0.369703	1
326	5VZL_A	0.045246	0.853044	0.00582363	0	0	0.194692	0.805308
327	3L8B_B	0.0153439	1.17274	0.0298126	0	0	0	1
328	6W2E_N	0.0383826	0.700131	0.0494792	0	0	0.0999732	1
329	1WAF_A	0.0272774	1.16549	0.0033195	0	0	0	1
330	3JB1_C	0.0177171	0.756734	0.0852783	0	0	0	1
331	3VNV_A	0.0117229	0.951935	0.0694789	0	0	0.362917	1
332	3RMB_C	0.0166565	1.17547	0.0237087	0	0	0	1
333	5W9N_H	0.00983773	0.803001	0.110193	0	0	0	1
334	6ZTZ_C	0.0200772	0.588711	0.201789	0	0	0.349589	1
335	4EP0_K	0.000890761	1.00116	0.594987	0	0	0.470978	0.529022
336	3JB2_C	0.0169829	0.76144	0.0911552	0	0	0	1
337	5MBV_B	0.0364148	0.338116	0.138131	0	0	0.553615	0.446385
338	5MBV_C	0.0414877	0.494406	0.0785773	0	0	0.162265	0.837735
339	3RMD_B	0.0180317	1.17562	0.0176768	0	0	0	1
340	4H4M_A	0.00697116	1.1332	0.0614574	0	0	0	1
341	5CXF_A	0.0166758	1.07412	0.0449438	0	0	0.277485	1
342	3RMC_A	0.0198036	1.16963	0.0206782	0	0	0	1
343	6N4C_C	0.00908989	0.711563	0.249793	0	0	0.00413928	0.995861
344	3JB1_B	0.0178219	0.764693	0.0833333	0	0	0	1
345	2P5O_A	0.0150909	1.18812	0.0289362	0	0	0	1
346	6W2D_O	0.0291032	0.598932	0.119444	0	0	0.147041	1
347	2BGR_B	0.000435322	1.3272	0.246392	0	0	0.470978	0.529022
348	6P19_C	0.0133789	0.678435	0.230769	0	0	0.277455	1
349	2YP3_A	0.00101691	1.00851	0.469016	0	0	0.470978	0.529022
350	6MYA_F	0.00100255	1.06607	0.391254	0	0	0.470978	0.529022
351	6L8Q_C	0.00072157	1.33201	0.173786	0	0	0.470978	0.529022
352	4EP0_G	0.000829675	1.00129	0.647139	0	0	0.470978	0.529022
353	3AGP_A	0.012766	0.952669	0.0694789	0	0	0.362917	1
354	7BR7_x	0.0385343	0.583612	0.0852783	0	0	0.0810593	0.918941
355	3JAZ_C	0.0174485	0.764595	0.0951087	0	0	0	1
356	5MS0_C	0.0210483	0.588749	0.209	0	0	0.299338	1
357	3JB0_C	0.0177982	0.765233	0.0891892	0	0	0	1
358	3JB3_B	0.0209452	0.764174	0.0699115	0	0	0	1
359	4EP0_H	0.000848341	1.00138	0.647139	0	0	0.470978	0.529022
360	6W2D_K	0.0296686	0.659037	0.0980926	0	0	0	1
361	6QNW_A	0.0276038	0.706041	0.0718085	0	0	0.0475536	1
362	1SUQ_A	0.00859406	1.12374	0.0642606	0	0	0	1
363	5WDX_A	0.00243841	1.33957	0.0458478	0	0	0.36028	0.63972
364	6W2E_O	0.0371086	0.578702	0.101093	0	0	0.275825	1
365	3JAZ_B	0.0182033	0.770898	0.0862534	0	0	0	1
366	6MYA_A	0.00108745	1.05231	0.381714	0	0	0.470978	0.529022
367	3KK3_A	0.00578005	1.18784	0.0577428	0	0	0	1
368	6MYA_C	0.0011583	1.0608	0.309859	0	0	0.529106	0.470894
369	2P5G_A	0.0166956	1.17821	0.0298126	0	0	0	1
370	5WRG_A	0.0232213	0.628227	0.184133	0	0	0.17119	1
371	3KLE_E	0.00974564	1.16862	0.0549738	0	0	0	1
372	6P62_E	0.00069186	1.25257	0.29582	0	0	0.532153	0.467847
373	4LLG_J	0.0231199	0.641533	0.169562	0	0	0	1
374	6ALG_J	0.0212053	0.721914	0.111663	0	0	0	1
375	6RJG_C	0.026984	0.901011	0.0467532	0	0	0.362917	1
376	3JB0_B	0.019284	0.773863	0.0862534	0	0	0	1
377	6Z8K_A	0.0522879	0.700052	0.0479735	0	0	0.269764	1
378	4EP0_L	0.000870103	1.00126	0.688547	0	0	0.470978	0.529022
379	2DTU_C	0.0173876	1.1733	0.0324509	0	0	0	1
380	5W0K_A	0.0186375	1.24896	0.0140612	0	0	0.0717251	1
381	7BQX_x	0.0392517	0.592819	0.0921409	0	0	0.261332	1
382	5FMZ_D	0.0369637	0.78797	0.0431406	0	0	0.321286	1
383	6MYA_D	0.00102297	1.08732	0.444444	0	0	0.470978	0.529022
384	3RMD_D	0.0218207	1.17435	0.021978	0	0	0	1
385	6MYA_B	0.00105193	1.07374	0.451381	0	0	0.470978	0.529022
386	3TAE_A	0.0170095	1.15564	0.0449438	0	0	0	1
387	5AMR_A	0.0625148	0.809967	0.0168209	0	0	0.272663	0.727337
388	3JB2_B	0.0232858	0.775548	0.0689655	0	0	0	1
389	1WAF_B	0.026018	1.16709	0.0206782	0	0	0	1
390	2BAN_A	0.00742278	1.12553	0.0699115	0	0	0	1
391	6K32_G	0.0212333	0.699899	0.144886	0	0	0	1
392	6ALF_J	0.0237383	0.719429	0.105873	0	0	0	1
393	6P18_D	0.0217584	0.702408	0.137304	0	0	0	1
394	4H4O_A	0.00748855	1.13167	0.0699115	0	0	0	1
395	6PPD_S	0.0326378	0.650188	0.112236	0	0	0	1
396	6QPF_A	0.0259778	0.714589	0.102097	0	0	0	1
397	1WAJ_A	0.0251566	1.16257	0.0245763	0	0	0	1
398	5TEP_A	0.0125626	1.12386	0.0614574	0	0	0	1
399	7BR8_x	0.0356377	0.584104	0.134146	0	0	0.211732	1
400	6IMN_A	0.000476975	1.3749	0.312704	0	0	0.470978	0.529022
401	5O6A_C	0.000756994	1.19227	0.422353	0	0	0.470978	0.529022
402	5AMQ_A	0.0663563	0.801598	0.0198511	0	0	0.330286	0.669714
403	5DTO_A	0.0228925	1.23424	0.00834028	0	0	0.142554	1
404	4I9Q_B	0.0164079	1.19922	0.0351027	0	0	0	1
405	6PPH_S	0.0320905	0.649467	0.121521	0	0	0	1
406	6P62_A	0.000690989	1.25257	0.38806	0	0	0.470978	0.529022
407	6L8Q_G	0.000818473	1.33194	0.202985	0	0	0.470978	0.529022
408	6V86_A	0.050855	0.731678	0.0463193	0	0	0.287439	1
409	6BSJ_A	0.0129411	1.13529	0.0605263	0	0	0	1
410	3RMC_B	0.0178723	1.16932	0.0413437	0	0	0	1
411	1EJ6_B	0.0144756	0.748875	0.192308	0	0	0.0719137	1
412	4EP0_E	0.00122886	1.00128	0.494438	0	0	0.470978	0.529022
413	4RW8_A	0.00893987	1.13562	0.0699115	0	0	0	1
414	6ODM_X	0.026023	0.57252	0.242549	0	0	0.132176	0.867824
415	4MFB_A	0.00828445	1.14063	0.0708592	0	0	0	1
416	6PPD_T	0.0362533	0.663803	0.0951087	0	0	0	1
417	6PPD_4	0.039522	0.656707	0.0813953	0	0	0	1
418	6L8Q_A	0.000919558	1.33194	0.187623	0	0	0.470978	0.529022
419	2DTU_D	0.0185625	1.16903	0.0413437	0	0	0	1
420	6V85_A	0.0489317	0.765685	0.0421836	0	0	0.340587	1
421	3KLG_A	0.0138524	1.17336	0.050391	0	0	0	1
422	2BGR_A	0.000754174	1.32719	0.273973	0	0	0.470978	0.529022
423	1C8G_A	0.00665233	1.28695	0.0513043	0	0	0.135395	1
424	5FB5_B	0.00118614	0.991348	0.603448	0	0	0.470978	0.529022
425	6XF8_B	0.029318	0.565055	0.211423	0	0	0.299338	1
426	6OSR_C	0.00111297	1.08862	0.477995	0	0	0.470978	0.529022
427	5XL2_B	0.00126724	1.0231	0.402552	0	0	0.470978	0.529022
428	4KR0_A	0.00114213	1.33157	0.125698	0	0	0.470978	0.529022
429	3TAF_A	0.0162196	1.16322	0.0522193	0	0	0	1
430	6QPG_I	0.0190572	1.07862	0.0531359	0	0	0.277485	1
431	5WRG_C	0.0232242	0.628232	0.255452	0	0	0.19188	0.80812
432	6QX3_A	0.0276629	1.23038	0.00661704	0	0	0.0717251	1
433	6PPH_T	0.0373263	0.664624	0.100091	0	0	0	1
434	6W2E_K	0.0336695	0.659452	0.124651	0	0	0	1
435	4WSR_D	0.00148339	0.989799	0.31843	0	0	0.470978	0.529022
436	5WRG_B	0.0232235	0.62823	0.267296	0	0	0.275389	0.724611
437	3JAZ_A	0.0187802	0.805549	0.0961015	0	0	0	1
438	5CXF_B	0.0229982	1.06238	0.0494792	0	0	0.277485	1
439	6K32_D	0.0211385	0.730983	0.155832	0	0	0	1
440	4O44_A	0.0127228	1.12699	0.0680212	0	0	0	1
441	6QPG_A	0.0284518	0.744932	0.0901713	0	0	0	1
442	7BR7_W	0.0327849	0.652313	0.142722	0	0	0	1
443	3TAB_C	0.01558	1.16801	0.0558952	0	0	0	1
444	6ZTS_A	0.0207759	0.726899	0.165863	0	0	0	1
445	5O6V_A	0.000846159	1.21142	0.420682	0	0	0.470978	0.529022
446	2IC3_A	0.0137126	1.12454	0.0670786	0	0	0	1
447	3TAF_C	0.0163414	1.16506	0.0549738	0	0	0	1
448	5GNQ_A	0.016628	1.20652	0.0422414	0	0	0	1
449	6XF8_C	0.0335727	0.664029	0.129907	0	0	0	1
450	4KHN_B	0.0169903	1.19873	0.0431406	0	0	0	1
451	6K32_E	0.0212859	0.740078	0.151429	0	0	0	1
452	6PPH_X	0.0377823	0.582874	0.155832	0	0	0.211732	1
453	3IS9_A	0.00123776	1.11269	0.381714	0	0	0.470978	0.529022
454	6T0V_B	0.0350464	1.20098	0.00330852	0	0	0.25461	1
455	6P62_B	0.000870955	1.25257	0.341842	0	0	0.479188	0.520812
456	2P5G_C	0.0185474	1.1938	0.0386598	0	0	0	1
457	6RIE_A	0.0238901	0.722486	0.149711	0	0	0	1
458	4KRT_A	0.00035469	1.41748	0.498141	1	1	0.263389	0.736611
459	6XZQ_D	0.0292064	1.2378	0.00744417	0	0	0.0717251	1
460	6PPB_T	0.0366168	0.664776	0.11326	0	0	0	1
461	3MRI_A	0.000221717	1.42014	0.515038	1	1	0.179537	0.820463
462	6ALH_J	0.0279606	0.71637	0.130687	0	0	0	1
463	6PPB_S	0.0327127	0.646619	0.181818	0	0	0.108411	1
464	5T1D_A	0.0144415	1.25909	0.0458478	0	0	0.0878634	1
465	5MS0_D	0.0258046	0.680152	0.199405	0	0	0.168021	1
466	5W0P_A	0.0309655	0.735512	0.107143	0	0	0	1
467	6QNW_G	0.0285874	0.714763	0.139491	0	0	0	1
468	6PPB_X	0.0405286	0.568328	0.165863	0	0	0.321098	1
469	6RID_A	0.0229216	0.783853	0.114144	0	0	0	1
470	6H66_A	0.0313412	1.25643	0.00582363	0	0	0.0717251	1
471	2DY4_D	0.0335017	1.1601	0.0289362	0	0	0	1
472	5C51_A	0.0258202	1.07464	0.050391	0	0	0.277485	1
473	5W0P_C	0.0284833	0.72534	0.132022	0	0	0	1
474	5W0K_C	0.0231983	1.25134	0.0254453	0	0	0.0717251	1
475	6K32_F	0.0199235	0.740841	0.200596	0	0	0.0409954	1
476	6PPD_X	0.0403567	0.584176	0.168116	0	0	0.299338	1
477	6P6P_D	0.00136962	1.01598	0.51125	0	0	0.470978	0.529022
478	3JB0_A	0.0196013	0.811536	0.11326	0	0	0	1
479	3RMC_D	0.0224715	1.17184	0.0449438	0	0	0	1
480	3JB1_A	0.021418	0.80445	0.111213	0	0	0	1
481	4QZV_C	0.0011444	1.33128	0.187623	0	0	0.470978	0.529022
482	3TAB_D	0.0162082	1.15181	0.0680212	0	0	0	1
483	1XHX_C	0.0010972	1.34545	0.198216	0	0	0.470978	0.529022
484	6QPG_J	0.0270399	0.747388	0.132022	0	0	0.177327	1
485	3L8B_A	0.0167817	1.17365	0.0558952	0	0	0	1
486	6H61_A	0.0317181	1.26353	0.0082713	0	0	0.0717251	1
487	4WSR_C	0.00148036	1.02413	0.383295	0	0	0.470978	0.529022
488	6P19_D	0.0238412	0.698323	0.216708	0	0	0.0409954	1
489	1UF2_B	0.0330849	0.587578	0.278013	0	0	0.424255	0.575745
490	3TAF_D	0.017337	1.1458	0.0651982	0	0	0	1
491	6N08_C	0.00119444	1.00099	0.710042	0	0	0.470978	0.529022
492	6SZU_B	0.0285999	1.1989	0.0271878	0	0	0	1
493	6O3V_C	0.0170925	1.09175	0.0708592	0	0	0.3832	1
494	6J9F_D	0.024335	0.800087	0.102564	0	0	0	1
495	5W9O_J	0.00796439	0.799377	0.402552	0	0	0.160022	0.839978
496	1Q9X_D	0.0180223	1.17194	0.0558952	0	0	0	1
497	6Y6K_A	0.0262561	1.03679	0.0578991	0	0	0.409403	1
498	2OYQ_C	0.0182052	1.18605	0.050391	0	0	0	1
499	6U7G_A	0.0345194	1.28321	0.00498753	0	0	0.319877	1
500	5JNX_A	0.0644794	0.593612	0.122563	0	0	0.126818	0.873182
501	6ZTS_B	0.0214556	0.736561	0.216298	0	0	0.0409954	1
502	5W9H_p	0.0103092	0.798167	0.356902	0	0	0.307461	1
503	6QAJ_A	0.0770651	0.995053	0.0281224	0	0	0.472451	0.527549
504	3IZX_B	0.0374504	0.759322	0.0765806	0	0	0	1
505	5W9L_B	0.0111328	0.797218	0.352349	0	0	0.274351	1
506	5T9Y_B	0.000523762	1.32845	0.649386	1	1	0.748483	0.251517
507	3TAB_A	0.0170379	1.16836	0.0642606	0	0	0	1
508	6TW1_B	0.0278886	1.20147	0.0298126	0	0	0	1
509	4KRT_B	0.000387228	1.44598	0.507481	1	1	0.12102	0.87898
510	6QPF_J	0.0266245	0.727184	0.180664	0	0	0.0517586	1
511	4EO2_B	0.00135367	0.99998	0.651639	0	0	0.470978	0.529022
512	6W2D_N	0.0335124	0.698908	0.161383	0	0	0	1
513	6OSR_D	0.00140839	1.07169	0.488916	0	0	0.470978	0.529022
514	4V0Q_A	0.0230662	1.23202	0.0351027	0	0	0.184816	1
515	3TAE_C	0.0179019	1.16669	0.0623902	0	0	0	1
516	5W9K_J	0.00967751	0.805361	0.378563	0	0	0.280788	1
517	6G1S_A	0.0370928	1.26789	0.00330852	0	0	0.282707	1
518	1N80_A	0.000711619	1.40684	0.555985	1	1	0	1
519	2XGK_A	0.00856633	1.29212	0.0651982	0	0	0.113647	1
520	3CFO_A	0.0177935	1.17206	0.0605263	0	0	0	1
521	4EO2_D	0.00139642	0.999074	0.635995	0	0	0.470978	0.529022
522	1N35_A	0.0359328	1.17168	0.0289362	0	0	0	1
523	1C8D_A	0.00909493	1.28313	0.0651982	0	0	0.0717251	1
524	5XL2_A	0.00148629	1.02894	0.460145	0	0	0.470978	0.529022
525	4MC5_A	0.00140896	1.00921	0.605578	0	0	0.470978	0.529022
526	4F5C_B	0.0315758	1.2403	0.0211149	0	0	0.0717251	1
527	1OHF_D	0.00102961	1.32578	0.332966	0	0	0.470978	0.529022
528	1IH7_A	0.0166892	1.16999	0.0670786	0	0	0	1
529	2P5O_C	0.0180415	1.20135	0.0522193	0	0	0	1
530	6QCT_B	0.0361753	1.20021	0.0211149	0	0	0.19816	1
531	4KHN_A	0.0166102	1.2006	0.0595968	0	0	0	1
532	5W1V_A	0.000493093	1.42128	0.612	1	1	0	1
533	6QPF_G	0.0261082	0.720539	0.205384	0	0	0.0409954	1
534	6N41_B	0.00129048	1.0609	0.627187	0	0	0.470978	0.529022
535	3W39_A	0.000409128	1.4215	0.62938	1	1	0	1
536	5D9A_J	0.044528	0.676849	0.116343	0	0	0	1
537	6IMK_A	0.00097991	1.38159	0.325658	0	0	0.488118	0.511882
538	5ZVS_F	0.0227047	0.73868	0.243827	0	0	0.125508	1
539	2DY4_B	0.016474	1.18239	0.0623902	0	0	0	1
540	4PRP_A	0.00060004	1.421	0.601325	1	1	0	1
541	6QNW_J	0.0307632	0.720358	0.170378	0	0	0	1
542	5D9A_D	0.0454229	0.679724	0.112236	0	0	0.0817619	1
543	2DTU_B	0.0174642	1.16796	0.0680212	0	0	0	1
544	3TAE_B	0.0171802	1.17272	0.0651982	0	0	0	1
545	1Q9X_C	0.0173209	1.17262	0.0651982	0	0	0	1
546	6P6P_F	0.0014996	1.01513	0.536213	0	0	0.470978	0.529022
547	6FHH_A	0.0265358	0.778415	0.150333	0	0	0	1
548	5DGY_D	0.0292951	0.752511	0.151429	0	0	0	1
549	3RMB_D	0.019236	1.17822	0.0558952	0	0	0	1
550	5W9K_L	0.011795	0.804819	0.378563	0	0	0.28579	1
551	5HX2_A	0.0440483	1.21869	0.00330852	0	0	0.234299	1
552	4EP0_J	0.00139045	1.00109	0.681502	0	0	0.470978	0.529022
553	6KLH_A	0.044501	0.591064	0.20182	0	0	0.299338	1
554	6QPF_D	0.0249495	0.720104	0.254149	0	0	0.194095	1
555	6UEN_A	0.0584926	1.06501	0.0298126	0	0	0.0595941	0.940406
556	1OHF_C	0.00108631	1.32548	0.359955	0	0	0.470978	0.529022
557	5T96_B	0.000969473	1.24599	0.584535	-1	-1	0.102781	0
558	6KLH_C	0.0447933	0.591074	0.202647	0	0	0.315969	1
559	6PPB_W	0.0389814	0.682267	0.159156	0	0	0.227605	1
560	5HGB_A	0.000559001	1.42285	0.620643	1	1	0	1
561	4WSB_A	0.023069	0.794111	0.163619	0	0	0	1
562	5XOV_A	0.000546894	1.42543	0.609854	1	1	0	1
563	6XZQ_A	0.03403	0.683635	0.206782	0	0	0.0409954	1
564	6RFL_I	0.0452476	1.0575	0.0368782	0	0	0.398363	1
565	6N08_B	0.00122359	0.99577	0.842988	-1	-1	0.230598	0
566	5NET_B	0.00140956	1.10948	0.55199	0	0	0.570959	0.429041
567	3TAG_C	0.0196685	1.16832	0.0651982	0	0	0	1
568	6XF7_B	0.0335283	0.708191	0.19703	0	0	0.168021	1
569	4ZWJ_D	0.029292	0.75251	0.166988	0	0	0.0130194	1
570	2WR0_B	0.00150217	1.02891	0.566062	0	0	0.470978	0.529022
571	6KR3_B	0.0229397	1.22613	0.0458478	0	0	0	1
572	6KLC_A	0.0659387	0.890251	0.0463193	0	0	0.135739	0.864261
573	5ZVT_Y	0.0232917	0.7342	0.28072	0	0	0.0409954	1
574	3IYL_Y	0.0232917	0.7342	0.28072	0	0	0.0409954	1
575	5DGY_A	0.0297349	0.752431	0.16474	0	0	0.0196817	1
576	1N1H_A	0.0388172	1.16864	0.03157	0	0	0	1
577	5O6A_A	0.00130792	1.19333	0.391254	0	0	0.470978	0.529022
578	5B7I_A	0.0214458	1.21027	0.0513043	0	0	0	1
579	6TMR_A	0.00148918	1.15331	0.392857	0	0	0.470978	0.529022
580	5CCV_D	0.0277235	1.22176	0.0368782	0	0	0.0470927	1
581	6FHI_A	0.0244846	0.781499	0.182975	0	0	0	1
582	3IYL_X	0.0219743	0.814755	0.161383	0	0	0.2769	1
583	5ZVT_X	0.0219743	0.814755	0.161383	0	0	0.2769	1
584	5ZVS_J	0.0282658	0.738236	0.21021	0	0	0.0409954	1
585	1N38_A	0.0375819	1.17339	0.0306905	0	0	0	1
586	6G19_A	0.0348316	1.26972	0.0223325	0	0	0.0717251	1
587	6LGX_A	0.000842617	1.29477	0.638211	1	1	0.776023	0.223977
588	2WR3_B	0.00144349	1.0412	0.620643	0	0	0.470978	0.529022
589	5FMZ_A	0.0369576	0.78142	0.103102	0	0	0	1
590	4ZWJ_A	0.0297318	0.75243	0.174927	0	0	0	1
591	6PPD_W	0.0414905	0.68361	0.161383	0	0	0.260065	1
592	6B0N_G	0.00142717	1.22907	0.228659	-1	-1	0.00355984	0
593	5ZVS_E	0.0280947	0.811361	0.121521	0	0	0	1
594	4WRT_A	0.0383721	0.789612	0.0862534	0	0	0	1
595	3TBV_E	0.000770683	1.41285	0.622819	1	1	0	1
596	6PPH_W	0.0404662	0.681425	0.173786	0	0	0.17828	1
597	1H38_A	0.0720499	1.16469	0.0176768	0	0	0.00805424	1
598	4I9L_A	0.0189878	1.1673	0.0699115	0	0	0	1
599	6OGY_K	0.0479032	0.639971	0.194664	0	0	0.353058	1
600	3W39_D	0.000661772	1.42161	0.642663	1	1	0	1
601	5ZVS_2	0.0370488	1.15252	0.0454921	0	0	0	1
602	5ZVS_I	0.0303371	0.786735	0.144886	0	0	0	1
603	6GSI_B	0.0224301	1.27084	0.0458478	0	0	0.0717251	1
604	2PF4_D	0.233189	1.05323	0.0298126	-1	-1	0.373184	0
605	6QCW_A	0.0395132	0.78725	0.0872302	0	0	0	1
606	6OAS_1	0.0145384	1.27776	0.0651982	0	0	0.0717251	1
607	3D23_A	0.00064891	1.45703	0.505604	1	1	0.229795	0.770205
608	4BTQ_B	0.057295	1.17473	0.0173697	0	0	0.00152112	1
609	5NEM_B	0.00140901	1.10948	0.61631	0	0	0.595509	0.404491
610	6N08_A	0.00131613	1.00059	0.826284	-1	-1	0.128034	0
611	2WR4_B	0.0013892	1.04262	0.695652	0	0	0.470978	0.529022
612	3IZX_A	0.0375854	0.78907	0.101093	0	0	0	1
613	6QCX_A	0.0389143	0.785436	0.0990909	0	0	0	1
614	6EVK_A	0.0254866	0.795389	0.173786	0	0	0	1
615	4MC5_B	0.0014646	1.01381	0.662999	0	0	0.470978	0.529022
616	5O6V_B	0.00131025	1.21058	0.425708	0	0	0.470978	0.529022
617	3TAG_B	0.0183581	1.1731	0.0699115	0	0	0	1
618	1S76_D	0.0590755	1.21251	0.00992556	0	0	0.276726	1
619	6F5P_D	0.0429764	0.660316	0.204183	0	0	0.137954	1
620	3MRH_A	0.000849197	1.42366	0.546036	1	1	0	1
621	4MJI_F	0.000879707	1.42452	0.516939	1	1	0.12102	0.87898
622	6GSI_A	0.0161803	1.27032	0.0651982	0	0	0.0717251	1
623	6PNS_A	0.0481569	1.11155	0.0413565	0	0	0.438484	1
624	6QNW_D	0.0314116	0.715488	0.275316	0	0	0.288754	1
625	5D98_A	0.0441866	0.677387	0.193485	0	0	0.259578	1
626	5T96_D	0.00074984	1.31575	0.734577	1	1	0.760704	0.239296
627	6TY8_A	0.0456342	1.15771	0.0359897	0	0	0	1
628	6KR3_A	0.0207793	1.22699	0.0595968	0	0	0.184816	1
629	6F5O_A	0.0385853	0.791228	0.102097	0	0	0	1
630	6QCV_A	0.0410335	0.785644	0.101093	0	0	0	1
631	6F5P_A	0.0416068	0.660443	0.233673	0	0	0.277455	1
632	6A3C_C	0.315307	0.918414	0.050391	-1	-1	0.562722	0
633	1MSW_D	0.0582006	1.1795	0.0215054	0	0	0	1
634	3RWH_D	0.000773322	1.42515	0.61631	1	1	0	1
635	2X4T_D	0.000649134	1.42594	0.66989	1	1	0	1
636	1UF2_A	0.0397666	0.651338	0.291667	0	0	0.165625	0.834375
637	6KLD_A	0.0536347	0.879723	0.0620347	0	0	0.127707	0.872293
638	1OHF_B	0.00123673	1.33876	0.373864	0	0	0.470978	0.529022
639	6SZU_A	0.0335276	0.7835	0.161383	0	0	0	1
640	5XOT_A	0.000480628	1.42628	0.712465	1	1	0	1
641	1XHX_B	0.00141069	1.34074	0.213855	0	0	0.470978	0.529022
642	6K32_A	0.0475651	1.17442	0.0289362	0	0	0	1
643	5ZVS_B	0.0269884	0.738429	0.355381	0	0	0.347233	0.652767
644	1H38_D	0.072921	1.1658	0.0271878	0	0	0	1
645	5MSG_A	0.0398762	0.79056	0.10411	0	0	0	1
646	5T96_F	0.000522264	1.34978	0.871517	1	1	0.69321	0.30679
647	6T0N_A	0.0360964	0.796243	0.127799	0	0	0	1
648	3J31_J	0.000567683	1.46286	0.592885	1	1	0	1
649	3QUK_D	0.000645048	1.42329	0.712465	1	1	0	1
650	2WR0_C	0.00142734	1.04014	0.71733	0	0	0.470978	0.529022
651	7BST_C	0.0526536	1.08242	0.0458478	0	0	0.408152	1
652	6C22_A	0.000426109	1.41747	0.871517	1	1	0.358888	0.641112
653	6GKH_A	0.0336588	1.26743	0.0359897	0	0	0.0717251	1
654	4NQX_K	0.000490838	1.4207	0.812594	1	1	0.0907401	0.90926
655	6QPG_D	0.0295446	0.748014	0.260688	0	0	0.0409954	1
656	2WR2_C	0.00144609	1.03982	0.71733	0	0	0.470978	0.529022
657	3JB7_A	0.0349716	1.15014	0.0595968	0	0	0	1
658	6TZ0_A	0.0324466	1.13091	0.0645161	0	0	0	1
659	5M3J_A	0.0376533	0.790438	0.122563	0	0	0	1
660	5A9P_A	0.000779716	1.46709	0.394464	0	0	0.650037	0.349963
661	3J31_G	0.000613082	1.46327	0.576271	1	1	0	1
662	6T0R_A	0.0369977	0.784174	0.147059	0	0	0	1
663	6L42_A	0.032062	0.752673	0.231596	0	0	0.0409954	1
664	4WSA_A	0.0385837	0.791229	0.119444	0	0	0	1
665	6IMJ_A	0.00136765	1.2941	0.359955	0	0	0.470978	0.529022
666	1Q94_A	0.000927641	1.42389	0.594987	1	1	0	1
667	5Y91_A	0.00110813	1.40962	0.548015	1	1	0.0775832	0.922417
668	3VXU_A	0.000907618	1.42768	0.56	1	1	0	1
669	5NER_B	0.00140994	1.10948	0.710042	0	0	0.600096	0.399904
670	5D2L_C	0.000562945	1.42491	0.754717	1	1	0	1
671	5M3H_A	0.0282921	0.78906	0.215075	0	0	0	1
672	5D98_D	0.0442675	0.677255	0.24	0	0	0.0922354	1
673	6PNS_H	0.0359011	0.76312	0.19703	0	0	0.0409954	1
674	6KV5_A	0.0420879	0.68689	0.227411	0	0	0.0922354	1
675	6T0V_A	0.0298015	0.789498	0.201789	0	0	0	1
676	4OTV_A	0.000827722	1.46615	0.400927	1	1	0.789772	0.210228
677	1UON_A	0.0359407	1.17168	0.0531359	0	0	0	1
678	5ZVS_D	0.0389435	0.739134	0.195846	0	0	0.0409954	1
679	3JB5_B	0.000837431	1.37752	0.722222	1	1	0.406864	0.593136
680	3VXU_F	0.000806989	1.42761	0.644898	1	1	0	1
681	6L70_B	0.000812408	1.45835	0.52267	1	1	0.12102	0.87898
682	4TPL_B	0.00102021	1.43199	0.46368	1	1	0.547681	0.452319
683	4YLU_C	0.000757485	1.4579	0.580392	1	1	0	1
684	1OHF_A	0.00118016	1.35037	0.520755	1	1	0.688118	0.311882
685	5D9A_A	0.0444686	0.677922	0.246392	0	0	0.0922354	1
686	5ZVS_A	0.0275295	0.816097	0.200596	0	0	0.204138	1
687	1N7Z_D	0.000827594	1.40793	0.729614	1	1	0	1
688	5Z58_1	0.191949	0.822846	0.0645161	-1	-1	0.294783	0
689	6QPG_G	0.0303002	0.75501	0.291667	0	0	0.0409954	1
690	5ZVS_G	0.028808	0.779517	0.258065	0	0	0.0409954	1
691	6QX3_B	0.0305249	1.26074	0.0471464	0	0	0.0717251	1
692	5D9A_G	0.0447111	0.676523	0.263323	0	0	0.352089	1
693	6T0U_A	0.0349765	0.787741	0.187623	0	0	0	1
694	3J31_H	0.000645313	1.46289	0.622819	1	1	0	1
695	6KUT_A	0.0416843	0.687283	0.254149	0	0	0.280853	1
696	1S0V_A	0.0709255	1.17048	0.0333333	0	0	0	1
697	3TBW_E	0.00110887	1.41359	0.607713	1	1	0	1
698	6JIJ_C	0.000190746	1.45806	0.754717	1	1	0	1
699	6GJZ_A	0.0345648	1.26986	0.0438379	0	0	0.0717251	1
700	3NGB_D	0.000883256	1.45807	0.534264	1	1	0.147437	0.852563
701	5GS6_A	0.00103902	1.43597	0.520755	1	1	0.12102	0.87898
702	5T96_E	0.00130004	1.29904	0.542092	1	1	0.796778	0.203222
703	6PNS_B	0.035016	0.763529	0.245108	0	0	0.0409954	1
704	1S7W_G	0.000868045	1.41343	0.732092	1	1	0	1
705	6UEB_A	0.041548	0.747668	0.187758	0	0	0.0683358	1
706	6SZV_A	0.0353292	0.781921	0.206587	0	0	0	1
707	3J31_I	0.000630896	1.46335	0.651639	1	1	0	1
708	5JJS_A	0.0253865	1.23623	0.0623902	0	0	0.0717251	1
709	3JCX_A	0.0186737	1.2721	0.0699115	0	0	0.0717251	1
710	3QUL_D	0.000957496	1.41876	0.688547	1	1	0	1
711	3J31_F	0.000706144	1.46284	0.638211	1	1	0	1
712	6TZ1_A	0.0436707	1.13588	0.0554177	0	0	0.000348975	1
713	3QUL_J	0.000950359	1.41772	0.702817	1	1	0	1
714	6OGZ_M	0.0424373	0.686394	0.307027	0	0	0.232284	0.767716
715	4OTS_A	0.000886532	1.47005	0.432464	1	1	0.70266	0.29734
716	6T0S_A	0.0358542	0.786971	0.204183	0	0	0	1
717	6PO2_D	0.0404695	0.74215	0.221212	0	0	0.161887	1
718	6NYS_B	0.0422815	1.12397	0.0595968	0	0	0.246617	1
719	6QX8_A	0.0306951	1.25544	0.0529363	0	0	0.0717251	1
720	4FF1_B	0.0683592	1.17311	0.0359897	0	0	0	1
721	6PNS_F	0.0356682	0.764817	0.25285	0	0	0.0409954	1
722	6TW1_A	0.0417064	0.785436	0.154728	0	0	0	1
723	3C3L_B	0.0594243	1.17865	0.0368782	0	0	0	1
724	6IMJ_B	0.00149518	1.29383	0.373864	0	0	0.470978	0.529022
725	6PNS_J	0.0363686	0.766581	0.246392	0	0	0.0409954	1
726	6PNS_D	0.0377663	0.736126	0.304207	0	0	0.326918	1
727	6TY9_A	0.0415539	1.16219	0.057072	0	0	0	1
728	3C2P_B	0.0666772	1.17304	0.0395529	0	0	0	1
729	6OGY_I	0.0446242	0.685981	0.316993	0	0	0.295221	0.704779
730	3TGQ_C	0.000822789	1.47004	0.574219	1	1	0	1
731	2R7Q_A	0.071329	1.21547	0.0289362	0	0	0.0058911	1
732	2AMD_B	0.000816378	1.45372	0.686192	1	1	0.000115543	0.999884
733	6QX8_E	0.0306926	1.25544	0.0562448	0	0	0.0717251	1
734	1KBG_H	0.000921726	1.42584	0.693277	1	1	0	1
735	6PO2_F	0.0378237	0.748196	0.269958	0	0	0.0409954	1
736	5T96_C	0.00129601	1.28646	0.622819	-1	-1	0.0500629	0
737	5YVD_B	0.00102015	1.42252	0.681502	1	1	0	1
738	2R7W_A	0.0546277	1.2132	0.0377682	0	0	0.0058911	1
739	5ZVS_C	0.029574	0.790743	0.328571	0	0	0.274351	1
740	6KFT_C	0.317808	0.920265	0.0689655	-1	-1	0.569028	0
741	6A3B_C	0.317808	0.920265	0.0689655	-1	-1	0.569028	0
742	4LLG_F	0.146479	0.662843	0.28617	0	0	0.64731	0.35269
743	3TBT_D	0.0010894	1.4163	0.690909	1	1	0	1
744	5YLX_A	0.000845121	1.42336	0.77533	1	1	0	1
745	6P59_C	0.000417476	1.50149	0.722222	1	1	0.331925	0.668075
746	6G1X_A	0.0370703	1.26488	0.0471464	0	0	0.0717251	1
747	3HVT_A	0.0396765	1.13492	0.0680212	0	0	0.181505	1
748	3TBW_G	0.00120633	1.41991	0.614152	1	1	0	1
749	6EVJ_A	0.0353543	0.80669	0.215075	0	0	0	1
750	1AKJ_A	0.00106157	1.43008	0.627187	1	1	0	1
751	3C46_B	0.0638617	1.17462	0.0449438	0	0	0	1
752	2R7U_A	0.0592907	1.21323	0.0413437	0	0	0.0058911	1
753	4LLG_L	0.148704	0.652461	0.356902	-1	-1	0.135689	0
754	1S0V_B	0.0707167	1.17703	0.0431406	0	0	0	1
755	2NX5_A	0.00112498	1.42031	0.683844	1	1	0	1
756	1P9S_B	0.000955183	1.45469	0.640434	1	1	0	1
757	6PO2_B	0.0379813	0.770946	0.264644	0	0	0.0409954	1
758	1S77_D	0.0646708	1.21324	0.0388751	0	0	0.0058911	1
759	6QCS_A	0.0408787	0.786235	0.206587	0	0	0	1
760	6PO2_J	0.0416249	0.760804	0.248967	0	0	0.0409954	1
761	5GAI_Y	0.0323498	0.797295	0.327113	0	0	0.274351	1
762	6OGY_C	0.0377514	0.769323	0.304207	0	0	0.274351	1
763	6QCT_A	0.0403944	0.802468	0.194664	0	0	0	1
764	6OGZ_A	0.0851303	1.1749	0.0438379	0	0	0.0389087	1
765	2DUC_B	0.0010024	1.45339	0.656164	1	1	0	1
766	3J31_M	0.000973175	1.46286	0.609854	1	1	0	1
767	6PO2_H	0.0378254	0.778257	0.293048	0	0	0.35644	1
768	6P59_A	0.000471583	1.49862	0.78056	1	1	0.242226	0.757774
769	4DVX_B	0.000986925	1.467	0.582461	1	1	0	1
770	2R7O_A	0.0638812	1.2142	0.0422414	0	0	0.0058911	1
771	2R7T_A	0.0601412	1.21447	0.0431406	0	0	0.0058911	1
772	1MWH_A	0.0414591	1.1724	0.0623902	0	0	0.123225	1
773	4P16_A	0.00113221	1.41174	0.727143	1	1	0	1
774	6T0S_B	0.0355778	1.19921	0.0680212	0	0	0.0158839	1
775	2VE6_G	0.00111975	1.41959	0.719772	1	1	0	1
776	5MUP_A	0.00074626	1.47244	0.707627	1	1	0	1
777	2R7X_B	0.062991	1.21595	0.0431406	0	0	0.0058911	1
778	6U7G_B	0.0366884	1.25976	0.057072	0	0	0.0717251	1
779	2FRP_F	0.00113336	1.42099	0.710042	1	1	0	1
780	5GQK_A	0.000564592	1.47047	0.799107	1	1	0.0907401	0.90926
781	4ZUH_A	0.000806503	1.45774	0.749638	1	1	0	1
782	6EVJ_D	0.0385848	0.806281	0.221212	0	0	0.0623089	1
783	2R7X_A	0.0627747	1.21596	0.0440415	0	0	0.0058911	1
784	6QXE_A	0.0306893	1.25544	0.0686518	0	0	0.0717251	1
785	7KDT_A	0.35169	1.28922	0.0289362	-1	-1	0.623739	0
786	2FSY_F	0.00113714	1.42099	0.712465	1	1	0	1
787	3QQ3_A	0.00101708	1.42326	0.77533	1	1	0	1
788	6SZV_B	0.0338467	1.20032	0.0708592	0	0	0.0058911	1
789	2FTE_F	0.000850475	1.41493	1.08448	1	1	0.682724	0.317276
790	2NX5_Q	0.00126038	1.42063	0.658436	1	1	0	1
791	4ZFZ_J	0.00136898	1.42724	0.509363	1	1	0.12102	0.87898
792	3TBT_A	0.00125667	1.41981	0.66989	1	1	0	1
793	4QYZ_K	0.000195847	1.55303	0.818045	1	1	0.487942	0.512058
794	6U1X_A	0.0374682	0.77024	0.395368	0	0	0.263642	0.736358
795	2R7R_A	0.0546401	1.21332	0.048569	0	0	0.0058911	1
796	6T0R_B	0.0363824	1.20188	0.0689655	0	0	0.0660075	1
797	6KUV_A	0.0446553	0.782975	0.248967	0	0	0.0409954	1
798	6GKM_A	0.0342976	1.2599	0.0653433	0	0	0.0717251	1
799	5WJL_A	0.00117961	1.42233	0.710042	1	1	0	1
800	2VE6_J	0.00114412	1.4189	0.754717	1	1	0	1
801	5A9C_A	0.000525656	1.51784	0.842988	1	1	0.419406	0.580594
802	5GS6_B	0.00134304	1.42422	0.612	1	1	0	1
803	4AU6_B	0.0638687	1.21421	0.048569	0	0	0.0058911	1
804	4AU6_D	0.0638755	1.21421	0.048569	0	0	0.0058911	1
805	2R7V_A	0.0594502	1.21443	0.050391	0	0	0.0058911	1
806	5WFI_B	0.000822945	1.43914	0.94061	1	1	0.277266	0.722734
807	6OGY_D	0.0559332	0.778627	0.246392	0	0	0.0600642	1
808	6Q5U_C	0.00142693	1.43737	0.47439	1	1	0.401343	0.598657
809	2PI5_A	0.0492378	1.25672	0.050391	0	0	0.0717251	1
810	2FWO_A	0.00111183	1.42528	0.742075	1	1	0	1
811	1HXY_D	0.000635423	1.5305	0.807175	1	1	0.418486	0.581514
812	3Q24_B	0.0713761	1.17036	0.0605263	0	0	0.0549436	1
813	5D2L_G	0.00109095	1.42291	0.801788	1	1	0.0907401	0.90926
814	3W0W_A	0.00133987	1.42112	0.665289	1	1	0	1
815	5GWZ_A	0.000883551	1.45733	0.799107	1	1	0.0907401	0.90926
816	4PRH_A	0.00115361	1.46719	0.568093	1	1	0	1
817	2ZOL_C	0.00106887	1.43767	0.742075	1	1	0	1
818	2H85_A	0.0014878	1.42156	0.55	1	1	0	1
819	4WMD_B	0.00108135	1.45908	0.660714	1	1	0	1
820	2X4U_D	0.00120622	1.42617	0.707627	1	1	0	1
821	5J0N_H	0.0501612	1.16452	0.0708592	0	0	0.140756	1
822	6Q5U_L	0.00139401	1.4254	0.607713	1	1	0	1
823	3TBT_J	0.00139512	1.4173	0.665289	1	1	0	1
824	2IZ9_B	0.000518529	1.53439	0.880249	1	1	0.417156	0.582844
825	6OGZ_G	0.0478566	0.770461	0.335912	0	0	0.274351	1
826	6OGY_G	0.0409349	0.791559	0.341842	0	0	0.274351	1
827	5A8S_A	0.00123758	1.46631	0.540127	1	1	0.210531	0.789469
828	2ZOL_A	0.00104164	1.43535	0.815315	1	1	0.0907401	0.90926
829	6T0U_B	0.0415906	1.20279	0.0670786	0	0	0.0058911	1
830	5T96_A	0.00131584	1.28253	0.845802	-1	-1	0.201059	0
831	4U1L_D	0.00149344	1.42267	0.568093	1	1	0	1
832	4YLU_D	0.00133911	1.45828	0.532319	1	1	0.12102	0.87898
833	1HHH_A	0.00118716	1.42568	0.732092	1	1	0	1
834	4ZRO_B	0.00106722	1.45779	0.71733	1	1	0	1
835	2AMQ_B	0.00131292	1.45533	0.601325	1	1	0	1
836	6OGY_A	0.0736668	1.20492	0.0549738	0	0	0.0058911	1
837	2R7S_A	0.0568903	1.20766	0.0605263	0	0	0.0058911	1
838	3JTS_G	0.0012727	1.42317	0.719772	1	1	0	1
839	4NCE_A	0.000316899	1.55898	1.00498	1	1	0.464428	0.535572
840	3J31_E	0.00115572	1.4624	0.647139	1	1	0	1
841	2X4Q_A	0.00124981	1.42668	0.712465	1	1	0	1
842	1WOF_B	0.00128854	1.45426	0.62938	1	1	0	1
843	5T9Y_A	0.00135787	1.31393	0.829047	1	1	0.795454	0.204546
844	5EU8_A	0.00123766	1.4537	0.672199	1	1	0	1
845	6RRT_B	0.000396103	1.53566	1.11734	1	1	0.669841	0.330159
846	4JB9_G	0.00116078	1.46111	0.667586	1	1	0	1
847	4WMD_A	0.00128916	1.4578	0.618474	1	1	0	1
848	3E3J_C	0.0442687	1.21578	0.0670786	0	0	0.0058911	1
849	5MQW_A	0.000997299	1.47007	0.724679	1	1	0	1
850	6JIJ_A	0.000947862	1.45832	0.848624	1	1	0.128127	0.871873
851	5A8T_A	0.000832861	1.51778	0.807175	1	1	0.382543	0.617457
852	3IDY_G	0.00113333	1.44002	0.807175	1	1	0.0907401	0.90926
853	3TGS_A	0.00121926	1.46952	0.61631	1	1	0	1
854	2XS1_A	0.199018	0.742692	0.396074	-1	-1	0.0699118	0
855	6Q5U_F	0.00146216	1.43746	0.594987	1	1	0	1
856	1H38_C	0.0740928	1.17796	0.0642606	0	0	0.125782	1
857	6OGY_E	0.0494927	0.796037	0.324206	0	0	0.313742	1
858	2ALV_A	0.00102367	1.45495	0.842988	1	1	0.128127	0.871873
859	2H1L_R	0.00070158	1.54328	0.877329	1	1	0.417156	0.582844
860	6K4Y_F	0.154204	0.775581	0.290288	0	0	0.643281	0.356719
861	2Z94_A	0.000940998	1.45115	1.02852	1	1	0.314375	0.685625
862	5XOV_D	0.00152636	1.42537	0.588699	1	1	0	1
863	3L3H_A	0.0012556	1.41689	0.874419	1	1	0.371456	0.628544
864	3SPE_B	0.000914451	1.50812	0.772727	1	1	0.382543	0.617457
865	6OGY_J	0.0654191	0.808032	0.233673	0	0	0.313766	1
866	4S1T_E	0.00121959	1.43372	0.764964	1	1	0.048932	0.951068
867	4YOI_A	0.000997296	1.45249	0.9375	1	1	0.277266	0.722734
868	4X29_A	0.00150526	1.37948	0.705219	1	1	0.433715	0.566285
869	6OGY_F	0.0632001	0.806883	0.258065	0	0	0.231616	1
870	4XFQ_B	0.000866909	1.46194	0.95315	1	1	0.277266	0.722734
871	4NCM_A	0.000332693	1.5583	1.61123	-1	-1	0.301394	0
872	6ONV_A	0.00127243	1.46574	0.620643	1	1	0	1
873	2Z0L_A	0.00125092	1.48525	0.612	1	1	0.110973	0.889027
874	2R05_A	0.206541	0.745023	0.430769	-1	-1	0.167238	0
875	6OGY_H	0.0716743	0.808534	0.243827	0	0	0.0431907	0.956809
876	2R02_A	0.201428	0.745453	0.442721	-1	-1	0.199388	0
877	3Q23_B	0.0727617	1.17204	0.0708592	0	0	0.275093	1
878	2NYZ_A	0.00152705	1.44993	0.566062	1	1	0	1
879	4R3D_B	0.00132346	1.41441	0.868624	1	1	0.362336	0.637664
880	6SS8_D	0.00131514	1.4209	0.834598	1	1	0.325167	0.674833
881	1P9S_A	0.00134685	1.45549	0.660714	1	1	0	1
882	4ZRO_D	0.00137117	1.45879	0.614152	1	1	0	1
883	6OGY_L	0.0634417	0.80777	0.283439	0	0	0.172815	0.827185
884	2R03_A	0.206213	0.75319	0.414035	-1	-1	0.141636	0
885	4XNZ_A	0.00115803	1.46406	0.710042	1	1	0	1
886	2ZU2_A	0.00106496	1.45421	0.903937	1	1	0.170573	0.829427
887	5NQ3_D	0.00116232	1.42708	0.880249	1	1	0.144018	0.855982
888	2GZ8_A	0.00113662	1.45193	0.862866	1	1	0.128127	0.871873
889	5JEA_G	0.00101326	1.47933	0.777941	1	1	0.0907401	0.90926
890	2XS8_A	0.212661	0.746735	0.467233	-1	-1	0.307958	0
891	2VE6_D	0.00148576	1.42172	0.702817	1	1	0	1
892	5NQ0_A	0.00145273	1.42495	0.695652	1	1	0	1
893	2GZ7_A	0.00111525	1.45136	0.90694	1	1	0.26048	0.73952
894	2GP1_F	0.000928272	1.46074	0.99505	1	1	0.314375	0.685625
895	5F4U_B	0.00128635	1.47286	0.622819	1	1	0	1
896	1N7Z_B	0.00151732	1.40587	0.727143	1	1	0	1
897	3J31_A	0.00144931	1.46297	0.555985	1	1	0	1
898	5ZQG_B	0.000919982	1.46204	1.01836	1	1	0.314375	0.685625
899	5AYS_D	0.000476404	1.5862	1.54526	-1	-1	0.273958	0
900	3EE8_B	0.000589025	1.587	1.13982	1	1	0.669841	0.330159
901	1LVO_B	0.00103734	1.45707	0.94061	1	1	0.277266	0.722734
902	2Z9K_B	0.00121541	1.45232	0.831818	1	1	0.128127	0.871873
903	6VJV_B	0.00044988	1.61249	1.51875	-1	-1	0.273958	0
904	4OLZ_G	0.00123877	1.46494	0.705219	1	1	0	1
905	4CB5_A	0.000630523	1.5591	1.20219	1	1	0.669841	0.330159
906	2X4Q_D	0.00137299	1.42885	0.734577	1	1	0	1
907	4YOG_B	0.00120179	1.45352	0.837386	1	1	0.128127	0.871873
908	1CKN_B	0.0012011	1.48675	0.698034	1	1	0.149359	0.850641
909	1PYW_D	0.00085581	1.52554	0.9344	1	1	0.417156	0.582844
910	3M3S_B	0.00151947	1.45439	0.614152	1	1	0	1
911	6BKC_E	0.00068453	1.56491	1.17838	1	1	0.669841	0.330159
912	5GWZ_B	0.00119565	1.45877	0.783186	1	1	0.0907401	0.90926
913	3EA8_A	0.00118538	1.45221	0.886115	1	1	0.128127	0.871873
914	4LK0_L	0.162658	0.817869	0.312704	-1	-1	0.052434	0
915	2X70_D	0.00122757	1.42881	0.962662	1	1	0.360796	0.639204
916	2RHB_D	0.00137148	1.42165	0.883178	1	1	0.280595	0.719405
917	1VB4_A	0.000749816	1.53459	1.23475	1	1	0.669841	0.330159
918	4D61_L	0.000850076	1.51562	1.09896	1	1	0.669841	0.330159
919	2ZU5_A	0.00116162	1.45135	1.00498	1	1	0.314375	0.685625
920	2IZM_B	0.000942238	1.53415	0.909953	1	1	0.417156	0.582844
921	5DS6_F	0.000876565	1.59032	0.90694	1	1	0.611095	0.388905
922	5JER_A	0.00112476	1.50816	0.793769	1	1	0.234805	0.765195
923	2ZOK_C	0.00147419	1.42332	0.788462	1	1	0.0907401	0.90926
924	1P8L_A	0.00138202	1.46507	0.686192	1	1	0	1
925	2A5I_A	0.00116413	1.45221	1.03879	1	1	0.314375	0.685625
926	4X35_A	0.00125849	1.46994	0.732092	1	1	0	1
927	5JJ3_I	0.0541918	1.34449	0.0680212	0	0	0.495981	0.504019
928	1FRS_B	0.000897228	1.53706	0.97549	1	1	0.464428	0.535572
929	2ZHX_L	0.000788667	1.60787	1.06314	1	1	0.722049	0.277951
930	2C4Z_B	0.000971498	1.53433	0.912975	1	1	0.417156	0.582844
931	4FTE_B	0.00102497	1.47379	0.94686	1	1	0.277266	0.722734
932	3D62_A	0.00139218	1.45678	0.734577	1	1	0	1
933	6VJV_A	0.000711776	1.61217	1.61123	-1	-1	0.391593	0
934	4OM0_G	0.00137189	1.46397	0.712465	1	1	0	1
935	2MKR_A	0.000858635	1.55872	1.08808	1	1	0.669841	0.330159
936	1UK3_A	0.00152182	1.45741	0.66989	1	1	0	1
937	4YOJ_A	0.00130377	1.45356	0.892019	1	1	0.128127	0.871873
938	4WMF_B	0.00125639	1.45911	0.86	1	1	0.128127	0.871873
939	4OLU_G	0.00142587	1.46262	0.707627	1	1	0	1
940	5GQN_A	0.00127499	1.46879	0.788462	1	1	0.0907401	0.90926
941	6IIH_A	0.0832133	1.35622	0.0651982	0	0	0.621217	0.378783
942	4QRQ_A	0.00150272	1.42606	0.80988	1	1	0.0907401	0.90926
943	5A2Q_U	0.000991839	1.51933	1.12105	1	1	0.669841	0.330159
944	2YNB_B	0.00123201	1.45683	1.01836	1	1	0.314375	0.685625
945	5GQI_A	0.00130094	1.46996	0.78582	1	1	0.0907401	0.90926
946	5C5N_A	0.00146495	1.45206	0.788462	1	1	0.0907401	0.90926
947	2C4Y_B	0.00107043	1.53427	0.919048	1	1	0.417156	0.582844
948	1H15_E	0.00152617	1.4024	0.998347	1	1	0.61477	0.38523
949	5DS4_F	0.00101374	1.59055	0.916006	1	1	0.609001	0.390999
950	5HC1_B	0.00104713	1.51587	1.09896	1	1	0.669841	0.330159
951	3J31_C	0.00144288	1.4636	0.719772	1	1	0	1
952	5HX2_H	0.0475805	0.793594	0.693277	-1	-1	0.485169	0
953	2C50_B	0.0011485	1.5342	0.877329	1	1	0.417156	0.582844
954	2BNY_A	0.00108152	1.52211	1.00166	1	1	0.571393	0.428607
955	2ZU4_A	0.00134866	1.45132	1.02513	1	1	0.314375	0.685625
956	2Z9G_A	0.00128785	1.45124	1.2514	-1	-1	0.0742792	0
957	3UWA_A	0.000902074	1.57258	1.37059	-1	-1	0.0305003	0
958	6VKF_B	0.00112254	1.48637	1.03879	1	1	0.397841	0.602159
959	2H1L_N	0.00117359	1.54284	0.857143	1	1	0.442929	0.557071
960	6LO0_A	0.00145831	1.45191	0.871517	1	1	0.128127	0.871873
961	4YOJ_B	0.00145271	1.45302	0.857143	1	1	0.128127	0.871873
962	5LM7_J	0.000940033	1.54581	1.68071	-1	-1	0.504722	0
963	2VQZ_F	0.000969432	1.56069	1.14362	1	1	0.669841	0.330159
964	1P9U_B	0.00125482	1.45847	1.04569	1	1	0.314375	0.685625
965	1Q2W_A	0.00151726	1.45801	0.734577	1	1	0	1
966	5AXV_A	0.00142072	1.46811	0.742075	1	1	0	1
967	6VGZ_B	0.00150281	1.45812	0.749638	1	1	0	1
968	2HOB_A	0.00141011	1.45233	0.95315	1	1	0.277266	0.722734
969	2QIQ_A	0.00145031	1.45447	0.874419	1	1	0.128127	0.871873
970	2GX4_A	0.00143934	1.4511	0.972268	1	1	0.314375	0.685625
971	1LVO_E	0.00133868	1.45689	1.08448	1	1	0.607326	0.392674
972	4YXA_B	0.00095186	1.57787	2.06076	-1	-1	0.787124	0
973	5B6O_B	0.00146148	1.45527	0.877329	1	1	0.128127	0.871873
974	2C51_B	0.00121515	1.53425	0.916006	1	1	0.417156	0.582844
975	2H2Z_A	0.00147661	1.45253	0.90694	1	1	0.257181	0.742819
976	4BG7_B	0.0010055	1.56361	1.4375	-1	-1	0.273958	0
977	1CKM_B	0.00141158	1.48402	0.777941	1	1	0.104581	0.895419
978	3PSE_B	0.00112539	1.50824	1.46232	-1	-1	0.301394	0
979	1U1Y_A	0.00115489	1.52148	1.14362	1	1	0.669841	0.330159
980	2A5K_B	0.00152659	1.45598	0.857143	1	1	0.128127	0.871873
981	4FTE_C	0.00152509	1.47443	0.739568	1	1	0	1
982	5F17_E	0.00145146	1.5218	0.823529	1	1	0.325365	0.674635
983	1SPS_B	0.00126793	1.59496	1.00831	1	1	0.668096	0.331904
984	1U1Y_B	0.00134269	1.53378	1.10261	1	1	0.669841	0.330159
985	2B2E_A	0.00134144	1.52194	1.21024	1	1	0.669841	0.330159
986	2H1L_P	0.00139641	1.5432	0.95315	1	1	0.421862	0.578138
987	2IZN_B	0.00142738	1.53439	0.922099	1	1	0.417156	0.582844
988	6BI8_A	0.00151506	1.48647	0.909953	1	1	0.410711	0.589289
989	5ODJ_A	0.00139128	1.54617	0.99505	1	1	0.47412	0.52588
990	6LHK_D	0.00135195	1.50693	2.25876	-1	-1	0.847119	0
991	5L7Q_B	0.00152137	1.49497	0.94061	1	1	0.417156	0.582844
992	4ORO_B	0.00138168	1.55423	1.13604	1	1	0.669841	0.330159
993	1FR5_B	0.00143481	1.54888	1.015	1	1	0.525573	0.474427
994	1NOB_F	0.00138161	1.55034	1.21024	1	1	0.669841	0.330159
995	6MSF_B	0.00142548	1.53515	1.12478	1	1	0.669841	0.330159
996	3FZ2_B	0.00135669	1.56797	1.26829	1	1	0.669841	0.330159
997	1NZV_A	0.00137212	1.59566	1.28977	1	1	0.758696	0.241304
998	4OR6_A	0.00152418	1.55716	1.18626	1	1	0.669841	0.330159
999	6KNA_A	0.00146525	1.61083	1.26404	1	1	0.727171	0.272829
1000	2X4I_C	0.00150014	1.5906	1.19818	1	1	0.669841	0.330159
1001	6IAC_F	0.286557	0.807241	1.91325	-1	-1	0.875428	0
