# Supplementary material for: Identifying and profiling structural similarities between Spike of SARS-CoV-2 and other viral or host proteins with Machaon
Source: Commun Biol. 2023 Jul 19;6:752. doi: 10.1038/s42003-023-05076-7 (PMC10356814; doi:10.1038/s42003-023-05076-7)
Supplement: Supplementary file 4 — Supplementary Data 1 [file 42003_2023_5076_MOESM4_ESM.zip › supfig2.xlsx]

## Sheet: 7V7Q_A-merged-enriched_eval_ful
pdbId	chainId	chainLength	resolution	geneId	taxonomy	molecularFunction	cellularComponent	biologicalProcess	b-phipsi	w-rdist	t-alpha	1D-score	1D-identity	1D-identity-ng	1D-identity-gaps	1DPDB-score	1DPDB-identity	1DPDB-identity-ng	1DPDB-identity-gaps	2D-score	2D-identity	2D-identity-ng	2D-identity-gaps	5UTR-score	5UTR-identity	5UTR-identity-ng	5UTR-identity-gaps	CDS-score	CDS-identity	CDS-identity-ng	CDS-identity-gaps	3UTR-score	3UTR-identity	3UTR-identity-ng	3UTR-identity-gaps	3D-score	3D-score-cand	length	chemSim	molecularFunctionSim	cellularComponentSim	biologicalProcessSim	geneLength	refSeqId	uniprotId	proteinName	geneName	organismName
7V7Q	A	1029	2.8	#	2697049	0046789#0042802	0044173#0020002#0016021#0019031#0055036	0075509#0039654#0019064#0046813#0039587#0039502#0046718	0	0	0																																		#	#	#	#
6CRX	A	1066	3.9	1489668	694009	0046789#0042802	0044173#0020002#0016021#0019031#0055036	0075509#0039654#0019064#0009405#0046813#0039587#0039502#0019082#0019081	0.00206375	0.544631	0.000786782	5230	0.763508	0.779376	26	2614	0.652972	0.774896	180	2893	0.678418	0.834921	218	1063	0.885185	0.92278	11	10394	0.731453	0.787904	282	1064	0.223834	0.981818	745	0.8865	0.8561	1068	0.945619	1	1	0.857143	29751	NC_004718	P59594	Spike glycoprotein	S	Severe acute respiratory syndrome coronavirus
6JX7	C	1245	3.31	1258630	10665	#	0019012	#	0.0046438	0.695731	0.0258273	64.5	0.0763583	0.261307	964	0	0	0	2283	2200	0.50766	0.860685	589	0	-1	-1	-1	1590.5	0.27096	0.809201	2634	0	-1	-1	-1	0.5786	0.4912	1245	0.942667	0	0	0	168903	NC_000866	P10104	Fibritin	wac	Enterobacteria phage T4
5SZS	B	1177	3.4	2943499	277944	0046789	0044173#0016021#0019031#0055036	0075509#0039654#0019064#0009405#0046813	0.00265252	0.952022	0.000787402	1065.5	0.233333	0.357074	551	0	0	0	2216	2166.5	0.499286	0.856618	584	276	0.462857	0.80597	149	4153	0.468193	0.781535	1979	207.5	0.371831	0.819876	194	0.6423	0.5691	1177	-1	0.5	0.8	0.571429	27553	NC_005831	Q6Q1S2	Spike glycoprotein	S	Human coronavirus NL63
6VSJ	A	1122	3.94	1489752	11142	0042802	0044173#0044177#0020002#0016021#0019031#0055036	0075509#0039654#0019064#0009405#0046813	0.00214656	0.798588	0.0426579	1574	0.307799	0.380706	275	0	0	0	2160	1946.5	0.501107	0.843478	550	237.5	0.429967	0.790419	140	4423.5	0.481729	0.766955	1781	307	0.38172	0.775956	189	0.7073	0.6536	1122	1	0.5	1	0.571429	31357	NC_001846	P11224	Spike glycoprotein	S	Murine coronavirus (strain A59)
6IXA	B	959	3.21	918758	#	#	#	#	0.00291866	0.939555	0.0241741	1098	0.265306	0.367805	396	0	0	0	1998	2043	0.54419	0.856959	446	293.5	0.465517	0.77512	139	3958.5	0.462449	0.796811	1950	360.5	0.324649	0.84375	307	0.6093	0.6483	959	-1	0	0	0	27317	NC_002645	P15423	Spike glycoprotein	S	Human coronavirus 229E
6U7K	C	1064	3.14	935184	229032	#	0044173#0016021#0019031#0055036	0075509#0039654#0019064#0009405#0046813	0.00557394	0.983149	0.0168	1025.5	0.227387	0.340226	528	4	0.0043021	0.642857	2078	2063.5	0.520244	0.854454	512	0	-1	-1	-1	4103	0.451236	0.781432	2136	0	-1	-1	-1	0.5972	0.5801	1064	-1	0	0.8	0.571429	28033	NC_003436	Q91AV1	Spike glycoprotein	S	Porcine epidemic diarrhea virus (strain CV777)
6BM8	A	665	4.1	24271469	10299	#	0044175#0044178#0020002#0016021#0019031#0055036	0046718#0019062	0.0126887	0.914789	0.0111376	47	0.0999375	0.277778	1025	1	0.000587889	0.5	1699	973	0.313586	0.908467	829	0	-1	-1	-1	1453.5	0.323303	0.741935	2569	0	-1	-1	-1	0.1467	0.2045	665	0.947305	0	0.8	0.142857	152222	NC_001806	P10211	Envelope glycoprotein B	gB	Human herpesvirus 1 (strain 17)
6SUQ	A	2134	3.7	1502321	12227	0005524#0004197#0004386#0016818#0003723#0003968#0008236#0005198	0019029	0018144#0006351#0039694	0.00603618	0.8921	0.0424862	94	0.0862852	0.27832	2279	0	0	0	3172	0	-1	-1	-1	0	-1	-1	-1	4139	0.285491	0.811779	6229	0	-1	-1	-1	0.2632	0.1471	2134	0.857508	0	0	0	9494	NC_001555	P04517	Genome polyprotein	#	Tobacco etch virus
5FOB	B	902	2.6	718	9606	0031715#0004866#0005102	0035578#0072562#0009986#0005788#0070062#0005576#0005615#0005886#0032991#0034774	0097242#1905114#0044267#0006956#0006957#0006958#0097278#0150062#0006631#0007186#0006955#0006954#0016322#0043312#0035846#0001970#0045766#2000427#0045745#0010828#0010884#0060100#0001934#0048260#0001798#0010575#0043687#0035590#0030449#0050776#0010866#0009617#0007165#0150064	0.0206098	0.730088	0.0392478	90	0.147043	0.274146	886	1	0.000516262	0.5	1935	1224	0.313495	0.917004	951	67	0.164835	0.849057	220	2985	0.371968	0.767199	3058	106	0.293515	0.754386	179	0.2048	0.226	902	0.890216	0	0	0	5231	NM_000064	P01024	Complement C3	C3	Homo sapiens
3AVY	A	1203	2.62	61754844; 944866	83333	0005085#0003746#0008270	0005737#0005829#0016020	0006414	0.0104703	1.20153	0.00793021	35.5	0.0418535	0.256881	1120	0	0	0	2243	1341.5	0.349315	0.880691	969	0	-1	-1	-1	0	-1	-1	-1	0	-1	-1	-1	0.2086	0.1849	1203	0.777102	0	0	0	-	-	P0A6P1	Elongation factor Ts	tsf	Escherichia coli (strain K12)
7BQX	W	1330	4.2	3783688	10377	0005198	0042025#0039622	#	0.0348039	0.861797	0.0241741	78	0.061215	0.254864	1626	0	0	0	2370	1137.5	0.300057	0.871499	1156	0	-1	-1	-1	2742	0.389362	0.766108	2598	0	-1	-1	-1	0.1821	0.1518	1292	0.838978	0	0	0	171823	NC_007605	P03226	Major capsid protein	MCP	Epstein-Barr virus (strain B95-8)
6ALG	I	1319	3.7	61756339; 948488	83333	0003677#0003899#0032549	0005737#0005829#0016020	0046677#0006351	0.0081664	1.07294	0.0330448	72.5	0.136854	0.282201	907	0	0	0	2356	1200	0.320831	0.892456	1110	0	-1	-1	-1	0	-1	-1	-1	0	-1	-1	-1	0.0431	0.3611	73	0.838978	0	0	0	-	-	P0A8V2	DNA-directed RNA polymerase subunit beta	rpoB	Escherichia coli (strain K12)
6K4Y	D	1335	3.79	61756340; 948487	83333	0003677#0003899#0000287#0008270	0005737#0005829#0016020	0046677#0006351	0.0218207	1.03796	0.00474308	47.5	0.139587	0.281215	902	6	0.000843882	0.666667	2367	1043.5	0.281198	0.889474	1233	0	-1	-1	-1	0	-1	-1	-1	0	-1	-1	-1	0.1833	0.1505	1335	0.833229	0	0	0	-	-	P0A8T7	DNA-directed RNA polymerase subunit beta'	rpoC	Escherichia coli (strain K12)
5XJ0	D	1462	4	3169754	300852	0003677#0003899#0000287#0008270	#	0006351	0.0184357	0.867486	0.0574043	31	0.124674	0.271591	1037	1	0.00040032	0.5	2496	0	-1	-1	-1	0	-1	-1	-1	0	-1	-1	-1	0	-1	-1	-1	0.1967	0.1507	1462	0.83208	0	0	0	-	-	Q8RQE8	DNA-directed RNA polymerase subunit beta'	rpoC	Thermus thermophilus (strain HB8 / ATCC 27634 / DSM 579)
5XJ0	C	1114	4	3169736	300852	0003677#0003899#0032549	#	0006351	0.00498424	1.19039	0.0341741	50.5	0.135818	0.26576	774	0	0	0	2150	999	0.306882	0.921788	1076	0	-1	-1	-1	0	-1	-1	-1	0	-1	-1	-1	0.1986	0.1868	1114	0.838339	0	0	0	-	-	Q8RQE9	DNA-directed RNA polymerase subunit beta	rpoB	Thermus thermophilus (strain HB8 / ATCC 27634 / DSM 579)
3FVC	A	559	3.2	3783680	10377	#	0044175#0044178#0020002#0016021#0019031#0055036	0046718#0019062	0.00480783	0.84037	0.232784	89.5	0.133517	0.286558	776	0	0	0	1600	931	0.335904	0.905312	734	0	-1	-1	-1	1938.5	0.369771	0.77332	2258	0	-1	-1	-1	0.1726	0.2742	559	0.998722	0	0.8	0.142857	171823	NC_007605	P03188	Envelope glycoprotein B	gB	Epstein-Barr virus (strain B95-8)
3SUC	A	767	2.15	6446499	10756	0005524#0046872	0098024	0098671#0098994#0019062	0.0203969	0.87721	0.0881849	106.5	0.133709	0.269122	715	0	0	0	1803	976.5	0.369462	0.866419	725	0	-1	-1	-1	2541	0.39364	0.780112	2103	0	-1	-1	-1	0.2079	0.259	767	0.799168	0	0	0	19282	NC_011048	P20345	Pre-neck appendage protein	12	Bacillus phage phi29
4QNL	A	826	2.41	11117680	1054461	#	#	#	0.00193752	1.00497	0.252217	93.5	0.120864	0.278383	838	0	0	0	1883	693.5	0.254983	0.866822	1027	0	-1	-1	-1	2527	0.401748	0.793377	2090	0	-1	-1	-1	0.1782	0.2106	826	0.838298	0	0	0	72917	NC_015933	G0XNW5	Tail fiber protein	gp63.1	Escherichia phage vB_EcoP_G7C
3RMC	A	902	3	1494172	12353	0008408#0003677#0003887#0046872#0000166	#	0039686#0006260	0.0179934	1.33905	0.0299838	61	0.127602	0.276565	802	0	0	0	1938	1119	0.304348	0.90184	960	0	-1	-1	-1	2764.5	0.400324	0.783258	2114	0	-1	-1	-1	0.184	0.2032	902	0.838339	0	0	0	167560	NC_004928	Q38087	DNA-directed DNA polymerase	43	Escherichia phage RB69
2HYE	A	1140	3.1	1642	9606	0097602#0003684#0003677#0044877#0030674#0071987	0000781#0080008#0031464#0031465#0005737#0070062#0005615#0005654#0005634#0032991#0035861	0051702#0006974#0042769#0006281#0070911#0035518#0006289#0000715#0000717#0033683#0006295#0006296#0006294#0006293#0046726#0045722#0045732#0045070#1902188#0043687#0010498#0043161#0016567#1901990#0048511#0006283#0006511#0070914#0016032	0.0152876	1.27945	0.0367047	72	0.155094	0.274083	669	0	0	0	2176	1317.5	0.346573	0.879675	946	104.5	0.270548	0.718182	182	2789	0.402475	0.774727	2291	223.5	0.202778	0.752577	526	0.174	0.1613	90	-1	0	0	0	4245	NM_001923	Q16531	DNA damage-binding protein 1	DDB1	Homo sapiens
5HX2	A	1030	3.8	1258549	10665	#	0019012#0098025	0098003	0.032972	0.977512	0.0478153	73.5	0.101016	0.267405	1041	0	0	0	2066	767.5	0.28932	0.857965	1024	0	-1	-1	-1	3137	0.420552	0.79424	2129	0	-1	-1	-1	0.1812	0.1811	340	-1	0	0	0	168903	NC_000866	P19061	Baseplate wedge protein gp7	7	Enterobacteria phage T4
5Z58	3	1177	4.9	23450	9606	0044877#0030620	0071013#0005730#0005654#0005634#0005689#0005686#0071005	0000398#0042177#0008380#0000375	0.00376763	1.2734	0.099481	55.5	0.098831	0.305921	1274	0	0	0	2213	0	-1	-1	-1	172.5	0.349515	0.776978	170	3006	0.421998	0.777567	2216	265.5	0.0275042	0.835052	5696	0.257	0.1732	1722	0.838978	0	0	0	9692	NM_012426	Q15393	Splicing factor 3B subunit 3	SF3B3	Homo sapiens
5Z58	A	2211	4.9	10594	9606	0070122#0070530#0097157#0003723#0030619#0030620#0030623#0017070	0071013#0016020#0016607#0005654#0005634#0071006#0071007#0071005#0046540#0005682	0071222#0071356#0006397#0000398#0008380#0000375#0000244	0.0415545	0.80366	0.0700236	69.5	0.0760831	0.280884	2070	1	0.000307692	0.5	3248	0	-1	-1	-1	86.5	0.20922	0.719512	200	3582	0.348642	0.789331	4194	135	0.334507	0.805085	166	0.0485	0.3432	97	0.849281	0	0	0	7280	NM_006445	Q6P2Q9	Pre-mRNA-processing-splicing factor 8	PRPF8	Homo sapiens
6RIE	B	1129	3.1	3707674	10254	0003677#0003899#0046872#0032549	0019012	0006351	0.0155578	1.17072	0.0582848	47.5	0.111729	0.315047	1161	6	0.000923788	0.666667	2162	1012	0.255332	0.897917	1208	0	-1	-1	-1	3243	0.428965	0.781033	2129	0	-1	-1	-1	0.2022	0.1886	1129	0.835213	0	0	0	194711	NC_006998	Q76ZP7	DNA-directed RNA polymerase 133 kDa polypeptide	RPO132	Vaccinia virus (strain Western Reserve)
6FBS	A	1181	3.07	29894	9606	0019899#0035925	0005847#0005654#0005634	0031124#0006406#0006378#0000398#0098789#0006369#0006388	0.00709162	1.29402	0.0698653	32.5	0.0150289	0.322314	2474	0	0	0	2228	1331	0.342072	0.875399	976	67.5	0.153846	0.792453	220	2419	0.36423	0.760318	2872	75.5	0.232068	0.696203	158	0.2135	0.1913	1181	0.836709	0	0	0	4480	NM_013291	Q10570	Cleavage and polyadenylation specificity factor subunit 1	CPSF1	Homo sapiens
6QAJ	A	439	2.9	1258585	10665	0003796	0030430	0016998#0019835#0042742#0009253#0044659	0.0821492	1.00047	0.0225261	26	0.0326594	0.278146	1135	0	0	0	1365	624	0.160929	0.921182	959	0	-1	-1	-1	603	0.0919184	0.801802	3429	0	-1	-1	-1	0.1235	0.2372	439	0.786124	0	0	0	168903	NC_000866	P00720	Endolysin	E	Enterobacteria phage T4
4UXG	K	391	3	1258754	10665	#	0019012#0098024	#	0.00863444	1.01139	0.172509	65	0.0881898	0.274478	1316	0	0	0	1427	627.5	0.241256	0.862179	803	0	-1	-1	-1	3535.5	0.436954	0.777738	2158	0	-1	-1	-1	0.1304	0.2683	391	0.823003	0	0	0	168903	NC_000866	P18771	Long-tail fiber proximal subunit	34	Enterobacteria phage T4
5MBV	C	1121	3.8	947294	83333	0005524#0003677#0003678#0008854	0009338	0044355#0006310#0000724#0009314	0.0484031	1.00258	0.0259638	39.5	0.133131	0.292	895	5	0.000463822	1	2155	1030	0.279537	0.891262	1127	0	-1	-1	-1	0	-1	-1	-1	0	-1	-1	-1	0.1653	0.2539	593	0.838978	0	0	0	-	-	P07648	RecBCD enzyme subunit RecC	recC	Escherichia coli (strain K12)
6ODM	S	1328	4.3	2703366	#	#	#	#	0.0236111	0.871105	0.18013	30.5	0.0553892	0.290196	1081	0	0	0	2365	995	0.279867	0.908438	1251	0	-1	-1	-1	611.5	0.136735	0.743935	3295	0	-1	-1	-1	0.0434	0.6909	48	0.838978	0	0	0	152222	NC_001806	G8H8D9	Triplex capsid protein 2	UL18	Human herpesvirus 1
6PPD	T	1360	3.7	4961452	868565	0005198	0042025#0039622#0019012	#	0.041351	0.797411	0.151268	83.5	0.161214	0.279959	713	0	0	0	2398	1143.5	0.289678	0.875839	1206	0	-1	-1	-1	2750	0.398664	0.769996	2527	0	-1	-1	-1	0.1071	0.2912	291	0.836709	0	0	0	137969	NC_009333	Q2HRA7	Major capsid protein	MCP	Human herpesvirus 8 type P (isolate GK18)
2INY	A	941	3.9	1476562	10553	0005198	0042025#0039623	0075521#0046718	0.0293318	1.16211	0.0452303	59	0.138431	0.30086	819	6	0.00101317	0.666667	1971	591.5	0.235521	0.865248	1131	0	-1	-1	-1	540	0.107692	0.773481	3357	0	-1	-1	-1	0.2003	0.2144	941	0.837786	0	0	0.142857	43804	NC_001720	P42671	Hexon protein	L3	Fowl adenovirus A serotype 1 (strain CELO / Phelps)
6G1X	A	648	3.93	71586	10090	0005524#0003677#0003725#0016787#0042802#0043021#0003724#0003727#0008270	0005737#0005634	0071360#0051607#0045087#0039530#0032727#0032728#0032755#0060760#0032760#0016925#0009615	0.0333655	1.40576	0.00394945	41	0.0688149	0.269807	1364	6.5	0.00296033	0.833333	1683	834	0.280093	0.909774	897	0	-1	-1	-1	0	-1	-1	-1	0	-1	-1	-1	0.1483	0.2104	648	0.832286	0.5	0	0	-	-	Q8R5F7	Interferon-induced helicase C domain-containing protein 1	Ifih1	Mus musculus
5JSE	C	548	1.89	29059051	38018	#	#	#	0.0133036	0.994627	0.272272	99	0.102426	0.311475	996	0	0	0	1584	789.5	0.287752	0.875	800	0	-1	-1	-1	2268	0.360285	0.791149	2216	0	-1	-1	-1	0.1403	0.2249	548	0.87263	0	0	0	40570	NC_031086	A0A159BDB5	Tail fiber	phiAB6_gp40	Acinetobacter phage phiAB6
4L72	A	728	3	1803	9606	0004177#0045499#0008239#0042802#0002020#0042803#0004252#0008236#0005102#0001618	0016324#0009986#0030139#0070062#0005576#0005925#0016021#0046581#0030027#0031258#0005765#0016020#0045121#0005886	0001662#0007155#0043542#0035641#0010716#0090024#0008284#0006508#0036343#0033632#0050796#0001666#0042110#0031295	0.00270093	1.45388	0.0956897	48.5	0.0762554	0.288732	1187	0	0	0	1764	1036	0.345912	0.894309	780	158	0.29745	0.719178	207	2428.5	0.385422	0.782286	2081	260.5	0.156604	0.801932	853	0.1585	0.2054	728	0.946699	0.5	0.2	0	3573	NM_001935	P27487	Dipeptidyl peptidase 4	DPP4	Homo sapiens
5MBV	B	1127	3.8	947286	83333	0043138#0005524#0008094#0003677#0003678#0015616#0004520#0008854#0000287	0005829#0009338	0044355#0006310#0000724#0000725#0009314	0.0412031	0.956756	0.0826121	39.5	0.0926024	0.303136	1305	1	0.00138825	0.75	2157	929.5	0.267144	0.918033	1189	0	-1	-1	-1	0	-1	-1	-1	0	-1	-1	-1	0.1964	0.1846	1121	0.838978	0	0	0	-	-	P08394	RecBCD enzyme subunit RecB	recB	Escherichia coli (strain K12)
6DJY	B	1121	3.9	22157897	1567404	#	#	#	0.0117966	1.02425	0.283838	0	-1	-1	-1	0	0	0	2157	1050	0.299753	0.899814	1079	0	-1	-1	-1	0	-1	-1	-1	0	-1	-1	-1	0.2012	0.1882	1121	0.835783	0	0	0	-	-	A0A0A0U7Z7	#	#	#
5W0K	A	655	3.1	3783742	10377	#	0044175#0020002#0016021#0019031#0055036	0019064	0.0228653	1.3943	0.0367047	25	0.0573671	0.294118	1333	1	0.000592066	0.5	1687	1031.5	0.323077	0.875	779	0	-1	-1	-1	1817	0.292148	0.784253	2717	0	-1	-1	-1	0.1699	0.24	31	-1	0	0.8	0.142857	171823	NC_007605	P03231	Envelope glycoprotein H	gH	Epstein-Barr virus (strain B95-8)
1XHZ	A	571	2.7	6446511	10756	0003677#0003887#0004527#0046872#0001882#0000166	#	0006260#0039693	0.00151714	1.46457	0.195673	47	0.0796335	0.263403	990	0	0	0	1607	771	0.260383	0.91831	897	0	-1	-1	-1	1745.5	0.283505	0.787321	2607	0	-1	-1	-1	0.1511	0.2365	571	0.83758	0	0	0	19282	NC_011048	P03680	DNA polymerase	2	Bacillus phage phi29
6U7G	B	899	2.35	290	9606	0004177#0070006#0008237#0042277#0038023#0001618#0008270	0005737#0005793#0070062#0005615#0016021#0005765#0005886#0030667	0001525#0030154#0043312#0043171#0006508#0008217#0007165	0.0439009	1.40206	0.00550747	68	0.118863	0.265896	856	5	0.000516796	1	1934	1245	0.355378	0.873214	816	0	-1	-1	-1	0	-1	-1	-1	0	-1	-1	-1	0.2102	0.2329	899	0.886119	0	0.2	0	-	-	P15144	Aminopeptidase N	ANPEP	Homo sapiens
5Z58	D	1722	4.9	6633	9606	0003723#1990446	0071013#0005829#0070062#0034709#0005654#0005634#0034715#0071011#0030532#0034719#0005681#0005685#0005689#0005686#0071007#0071005#0005687#0046540#0005682	0051170#0000398#0008380#0000245#0000387	0.0374852	0.967193	0.123784	37	0.021756	0.269231	1183	0	0	0	2758	0	-1	-1	-1	148	0.368876	0.766467	180	327	0.0622396	0.773463	3531	175.5	0.35	0.823529	138	0.0485	0.3795	79	0.320312	0	0	0	689	NM_177542	P62316	Small nuclear ribonucleoprotein Sm D2	SNRPD2	Homo sapiens
3KK3	A	555	2.9	155348	11706	0004190#0003677#0003887#0004533#0042802#0008289#0003723#0003964#0004523#0005198#0008270	0042025#0020002#0072494#0019013#0055036	0015074#0006310#0044409#0075713#0019064#0039651#0006278#0039657#0019061#0044826#0019072#0019058#0075732#0019068	0.00976049	1.35146	0.111986	28.5	0.129828	0.28673	1020	0	0	0	1591	602.5	0.258436	0.835106	839	95.5	0.235955	0.759036	184	3307.5	0.404637	0.777858	2566	187.5	0.236295	0.806452	374	0.1524	0.2477	555	0.819652	0.5	0.4	0.142857	9181	NC_001802	P04585	Gag-Pol polyprotein	gag-pol	Human immunodeficiency virus type 1 group M subtype B (isolate HXB2)
1S77	D	828	2.69	1261050	10760	0003677#0003899	#	0039695#0006351	0.0634277	1.36904	0.0119427	64.5	0.143266	0.263158	636	1	0.000535906	0.5	1864	754.5	0.242692	0.899244	1074	0	-1	-1	-1	2269.5	0.382103	0.780912	2220	0	-1	-1	-1	0.1984	0.2349	828	-1	0	0	0	39937	NC_001604	P00573	T7 RNA polymerase	1	Escherichia phage T7
1URJ	A	1029	3	2703458	10299	0003677#0046872#0003697	0042025#0039715	0039686#0006260	0.0236334	1.34047	0.0609349	20.5	0.0314607	0.286885	1981	0	0	0	2075	1025.5	0.307642	0.894539	1013	0	-1	-1	-1	1729.5	0.349901	0.738565	2647	0	-1	-1	-1	0.2289	0.2291	1028	0.822196	0	0	0	152222	NC_001806	P04296	Major DNA-binding protein	DBP	Human herpesvirus 1 (strain 17)
5HX2	H	340	3.8	1258808	10665	#	0019012#0098025	0019076#0098003	0.0329543	0.911803	0.780112	57.5	0.0885381	0.308612	1039	1	0.000727273	0.5	1373	267	0.153912	0.836449	949	0	-1	-1	-1	2088	0.30988	0.814433	2527	0	-1	-1	-1	0.1812	0.1811	340	-1	0	0	0	168903	NC_000866	P10928	Baseplate wedge protein gp10	10	Enterobacteria phage T4
4W8F	B	2609	3.54	853928	559292	0005524#0008569#0045505#0051959	0000235#0005938#0005868#0005881#0030286#0005816	0031122#0040001#0000132#0051293#0000741#0007018#0072382#0000278#0000070#0007097#0030473	0.0736874	0.731328	0.352478																																		P36022	Dynein heavy chain, cytoplasmic	DYN1	Saccharomyces cerevisiae (strain ATCC 204508 / S288c)
4BTQ	B	761	7.5	956438	10879	0042802#0003723	0039616#0039625#0019013#0019012	#	0.0451745	1.34251	0.0333333	67.5	0.0842238	0.297118	1140	0	0	0	1797	893	0.278629	0.896714	945	0	-1	-1	-1	1773.5	0.348456	0.763267	2288	0	-1	-1	-1	0.1647	0.2081	761	0.300781	0.5	0	0	6374	NC_003715	P11126	Major inner protein P1	P1	Pseudomonas phage phi6
5C51	A	983	3.43	5428	9606	0008408#0003682#0003677#0003887#0002020	0005760#0042645#0005739#0032991#0043195	0007568#0006287#0071333#0006259#0006261#0006264#0010332#0055093#0009416	0.0219378	1.27684	0.104257	47.5	0.127758	0.278481	932	0	0	0	2025	823.5	0.309079	0.878558	971	139	0.279518	0.720497	254	2408.5	0.344656	0.770485	2880	272	0.34188	0.833333	276	0.1987	0.2054	358	-1	0	0	0	4462	NM_002693	P54098	DNA polymerase subunit gamma-1	POLG	Homo sapiens
6VR4	B	2129	3.5	16797463	1327990	#	#	#	0.0461633	1.10602	0.0621558	105.5	0.124793	0.289145	1371	0	0	0	3200	0	-1	-1	-1	0	-1	-1	-1	4164.5	0.374556	0.7941	3721	0	-1	-1	-1	0.2421	0.1386	2129	0.837738	0	0	0	100418	NC_021806	S0A2C3	Structural protein	Phi14:2_gp077	Cellulophaga phage phi14:2
5DTO	A	852	2.6	5075727	408692	0005524#0003725#0005216#0046872#0004482#0004483#0017111#0046983#0003724#0003968#0004252#0005198	0005576#0044167#0033650#0042025#0044220#0016021#0044385#0019028#0019031#0055036	0075512#0039654#0039520#0039707#0051259#0039545#0039564#0039574#0039502#0039694#0019062	0.0269542	1.38382	0.06005	89.5	0.078926	0.298156	2711	0	0	0	1890	902.5	0.262908	0.925837	1054	109	0.213523	0.769231	203	3766	0.252568	0.791962	7227	181.5	0.308008	0.824176	305	0.1985	0.2298	852	0.807856	0	0.6	0.285714	10707	NC_001475	Q6YMS4	Genome polyprotein	pol	Dengue virus type 3 (strain Sri Lanka/1266/2000)
2HYE	C	719	3.1	8451	9606	0031625#0004842	0080008#0031464#0031461#0005654#0019005	0006974#0042769#0000082#0070911#0030097#0001701#0097193#0030853#0000715#0000717#0033683#0006295#0006296#0006294#0006293#0008284#1900087#0043687#0043161#0016567#2000001#2000819#0051246#0048511#0042254#0031146#0035019#0006283#0016032	0.0912756	0.806863	0.369612	18	0.039886	0.252708	1478	1	0.000570451	0.5	1751	776.5	0.201529	0.917722	1123	0	-1	-1	-1	0	-1	-1	-1	0	-1	-1	-1	0.174	0.1613	90	-1	0	0	0	-	-	Q13619	Cullin-4A	CUL4A	Homo sapiens
4F5C	B	900	3.2	397520	9823	0070006#0042277#0001618#0008270	0005737#0016021#0005886	0001525#0030154#0043171#0006508#0008217#0007165	0.0357339	1.38812	0.0734797	64.5	0.126658	0.262363	780	6	0.00103359	0.666667	1932	1315.5	0.363173	0.884752	810	0	-1	-1	-1	0	-1	-1	-1	0	-1	-1	-1	0.2132	0.2359	900	0.886183	0	0.2	0	-	-	P15145	Aminopeptidase N	ANPEP	Sus scrofa
4FF1	B	1095	2.47	5075715	10752	0005524#0003899#0005525#0046872	0019012	#	0.0753865	1.34131	0.0891174	69.5	0.07659	0.262523	2617	5	0.000469484	1	2129	873.5	0.241317	0.874187	1209	0	-1	-1	-1	4137	0.247079	0.803503	7587	0	-1	-1	-1	0.183	0.1745	1095	0.821953	0	0	0	70153	NC_008720	Q859P9	Virion DNA-directed RNA polymerase	50	Enterobacteria phage N4
