# Supplementary material for: Identifying and profiling structural similarities between Spike of SARS-CoV-2 and other viral or host proteins with Machaon
Source: Commun Biol. 2023 Jul 19;6:752. doi: 10.1038/s42003-023-05076-7 (PMC10356814; doi:10.1038/s42003-023-05076-7)
Supplement: Supplementary file 4 — Supplementary Data 1 [file 42003_2023_5076_MOESM4_ESM.zip › supfig3.xlsx]

## Sheet: 7T9K_A-merged-enriched_eval_ful
pdbId	chainId	chainLength	resolution	geneId	taxonomy	molecularFunction	cellularComponent	biologicalProcess	b-phipsi	w-rdist	t-alpha	1D-score	1D-identity	1D-identity-ng	1D-identity-gaps	1DPDB-score	1DPDB-identity	1DPDB-identity-ng	1DPDB-identity-gaps	2D-score	2D-identity	2D-identity-ng	2D-identity-gaps	5UTR-score	5UTR-identity	5UTR-identity-ng	5UTR-identity-gaps	CDS-score	CDS-identity	CDS-identity-ng	CDS-identity-gaps	3UTR-score	3UTR-identity	3UTR-identity-ng	3UTR-identity-gaps	3D-score	3D-score-cand	length	chemSim	molecularFunctionSim	cellularComponentSim	biologicalProcessSim	geneLength	refSeqId	uniprotId	proteinName	geneName	organismName
7T9K	A	1032	2.45	#	2697049	0046789#0042802	0044173#0020002#0016021#0019031#0055036	0075509#0039654#0019064#0046813#0039587#0039502#0046718	0	0	0																																		#	#	#	#
6NB7	B	1032	4.5	1489668	694009	0046789#0042802	0044173#0020002#0016021#0019031#0055036	0075509#0039654#0019064#0009405#0046813#0039587#0039502#0019082#0019081	0.0030914	0.179976	0.00242915	5230	0.763508	0.779376	26	2534	0.646072	0.772152	185	3103.5	0.72711	0.837642	147	1063	0.885185	0.92278	11	10394	0.731453	0.787904	282	1064	0.223834	0.981818	745	0.9071	0.9071	1032	0.945015	1	1	0.857143	29751	NC_004718	P59594	Spike glycoprotein	S	Severe acute respiratory syndrome coronavirus
6IXA	B	959	3.21	918758	#	#	#	#	0.00088811	0.856635	0.0048583	1098	0.265306	0.367805	396	0	0	0	2002	2157	0.563171	0.8622	420	293.5	0.465517	0.77512	139	3958.5	0.462449	0.796811	1950	360.5	0.324649	0.84375	307	0.6176	0.6583	959	-1	0	0	0	27317	NC_002645	P15423	Spike glycoprotein	S	Human coronavirus 229E
6JX7	C	1245	3.31	1258630	10665	#	0019012	#	0.0112792	0.56793	0.00323887	64.5	0.0763583	0.261307	964	0	0	0	2287	2196	0.506964	0.855464	585	0	-1	-1	-1	1590.5	0.27096	0.809201	2634	0	-1	-1	-1	0.5917	0.5028	1245	0.942667	0	0	0	168903	NC_000866	P10104	Fibritin	wac	Enterobacteria phage T4
5FOB	B	902	2.6	718	9606	0031715#0004866#0005102	0035578#0072562#0009986#0005788#0070062#0005576#0005615#0005886#0032991#0034774	0097242#1905114#0044267#0006956#0006957#0006958#0097278#0150062#0006631#0007186#0006955#0006954#0016322#0043312#0035846#0001970#0045766#2000427#0045745#0010828#0010884#0060100#0001934#0048260#0001798#0010575#0043687#0035590#0030449#0050776#0010866#0009617#0007165#0150064	0.00602927	0.701738	0.00981194	90	0.147043	0.274146	886	0	0	0	1943	1182	0.318087	0.918	943	67	0.164835	0.849057	220	2985	0.371968	0.767199	3058	106	0.293515	0.754386	179	0.2035	0.2252	902	0.890216	0	0	0	5231	NM_000064	P01024	Complement C3	C3	Homo sapiens
6U7K	A	1064	3.14	935184	229032	#	0044173#0016021#0019031#0055036	0075509#0039654#0019064#0009405#0046813	0.000642977	0.909262	0.0122951	1025.5	0.227387	0.340226	528	4	0.00429389	0.642857	2082	2185	0.513878	0.881596	556	0	-1	-1	-1	4103	0.451236	0.781432	2136	0	-1	-1	-1	0.6173	0.601	1064	-1	0	0.8	0.571429	28033	NC_003436	Q91AV1	Spike glycoprotein	S	Porcine epidemic diarrhea virus (strain CV777)
5SZS	A	1177	3.4	2943499	277944	0046789	0044173#0016021#0019031#0055036	0075509#0039654#0019064#0009405#0046813	0.00171166	0.877031	0.0129555	1065.5	0.233333	0.357074	551	0	0	0	2220	2233	0.507516	0.861482	574	276	0.462857	0.80597	149	4153	0.468193	0.781535	1979	207.5	0.371831	0.819876	194	0.6513	0.5785	1177	-1	0.5	0.8	0.571429	27553	NC_005831	Q6Q1S2	Spike glycoprotein	S	Human coronavirus NL63
6VSJ	A	1122	3.94	1489752	11142	0042802	0044173#0044177#0020002#0016021#0019031#0055036	0075509#0039654#0019064#0009405#0046813	0.00633158	0.685803	0.0131255	1574	0.307799	0.380706	275	0	0	0	2164	1831	0.485486	0.851145	592	237.5	0.429967	0.790419	140	4423.5	0.481729	0.766955	1781	307	0.38172	0.775956	189	0.7227	0.6689	1122	1	0.5	1	0.571429	31357	NC_001846	P11224	Spike glycoprotein	S	Murine coronavirus (strain A59)
7BR8	W	1331	3.8	3783688	10377	0005198	0042025#0039622	#	0.0233004	0.770442	0.000810373	78	0.061215	0.254864	1626	0	0	0	2375	1181	0.305493	0.922166	1193	0	-1	-1	-1	2742	0.389362	0.766108	2598	0	-1	-1	-1	0.0485	0.5463	279	-1	0	0	0	171823	NC_007605	P03226	Major capsid protein	MCP	Epstein-Barr virus (strain B95-8)
6BM8	A	665	4.1	24271469	10299	#	0044175#0044178#0020002#0016021#0019031#0055036	0046718#0019062	0.0029022	0.936174	0.0178138	47	0.0999375	0.277778	1025	0	0	0	1707	929	0.314992	0.871965	801	0	-1	-1	-1	1453.5	0.323303	0.741935	2569	0	-1	-1	-1	0.1552	0.2246	665	0.947305	0	0.8	0.142857	152222	NC_001806	P10211	Envelope glycoprotein B	gB	Human herpesvirus 1 (strain 17)
5XJ0	C	1114	4	3169736	300852	0003677#0003899#0032549	#	0006351	0.00533997	1.14567	0.00488202	50.5	0.135818	0.26576	774	0	0	0	2154	972.5	0.32295	0.874355	992	0	-1	-1	-1	0	-1	-1	-1	0	-1	-1	-1	0.2098	0.1981	1114	0.838339	0	0	0	-	-	Q8RQE9	DNA-directed RNA polymerase subunit beta	rpoB	Thermus thermophilus (strain HB8 / ATCC 27634 / DSM 579)
6SUQ	A	2134	3.7	1502321	12227	0005524#0004197#0004386#0016818#0003723#0003968#0008236#0005198	0019029	0018144#0006351#0039694	0.00566413	0.827428	0.0728745	94	0.0862852	0.27832	2279	5	0.000314961	1	3174	0	-1	-1	-1	0	-1	-1	-1	4139	0.285491	0.811779	6229	0	-1	-1	-1	0.272	0.1523	2134	0.857508	0	0	0	9494	NC_001555	P04517	Genome polyprotein	#	Tobacco etch virus
3FVC	A	559	3.2	3783680	10377	#	0044175#0044178#0020002#0016021#0019031#0055036	0046718#0019062	0.00387575	0.826649	0.197866	89.5	0.133517	0.286558	776	0	0	0	1604	911.5	0.337618	0.901602	730	0	-1	-1	-1	1938.5	0.369771	0.77332	2258	0	-1	-1	-1	0.1756	0.2809	559	0.998722	0	0.8	0.142857	171823	NC_007605	P03188	Envelope glycoprotein B	gB	Epstein-Barr virus (strain B95-8)
5XJ0	D	1462	4	3169754	300852	0003677#0003899#0000287#0008270	#	0006351	0.0154823	0.941675	0.0274542	31	0.124674	0.271591	1037	1	0.00039968	0.5	2500	0	-1	-1	-1	0	-1	-1	-1	0	-1	-1	-1	0	-1	-1	-1	0.211	0.1617	1462	0.83208	0	0	0	-	-	Q8RQE8	DNA-directed RNA polymerase subunit beta'	rpoC	Thermus thermophilus (strain HB8 / ATCC 27634 / DSM 579)
3AVX	A	1203	2.41	61754844; 944866	83333	0005085#0003746#0008270	0005737#0005829#0016020	0006414	0.0106133	1.15807	0.0194332	35.5	0.0418535	0.256881	1120	0	0	0	2247	1312	0.330314	0.92555	1065	0	-1	-1	-1	0	-1	-1	-1	0	-1	-1	-1	0.2039	0.1824	1203	0.786927	0	0	0	-	-	P0A6P1	Elongation factor Ts	tsf	Escherichia coli (strain K12)
6RIE	B	1129	3.1	3707674	10254	0003677#0003899#0046872#0032549	0019012	0006351	0.00782949	1.12403	0.0283097	47.5	0.111729	0.315047	1161	2	0.000922509	0.5	2164	1045.5	0.247368	0.915584	1248	0	-1	-1	-1	3243	0.428965	0.781033	2129	0	-1	-1	-1	0.2041	0.1909	1129	0.835213	0	0	0	194711	NC_006998	Q76ZP7	DNA-directed RNA polymerase 133 kDa polypeptide	RPO132	Vaccinia virus (strain Western Reserve)
6ODM	S	1328	4.3	2703366	#	#	#	#	0.0162922	0.774807	0.146704	30.5	0.0553892	0.290196	1081	0	0	0	2369	945	0.277348	0.898032	1251	0	-1	-1	-1	611.5	0.136735	0.743935	3295	0	-1	-1	-1	0.0435	0.6845	48	0.838978	0	0	0	152222	NC_001806	G8H8D9	Triplex capsid protein 2	UL18	Human herpesvirus 1
6R9G	C	1341	3.7	61756339; 948488	83333	0003677#0003899#0032549	0005737#0005829#0016020	0046677#0006351	0.0186375	0.93933	0.031746	72.5	0.136854	0.282201	907	0	0	0	2381	1109	0.298265	0.897306	1193	0	-1	-1	-1	0	-1	-1	-1	0	-1	-1	-1	0.2334	0.1912	1341	0.838978	0	0	0	-	-	P0A8V2	DNA-directed RNA polymerase subunit beta	rpoB	Escherichia coli (strain K12)
4QNL	A	826	2.41	11117680	1054461	#	#	#	0.00462336	0.933927	0.216749	93.5	0.120864	0.278383	838	0	0	0	1887	689	0.257669	0.9	1047	0	-1	-1	-1	2527	0.401748	0.793377	2090	0	-1	-1	-1	0.1979	0.2344	826	0.838298	0	0	0	72917	NC_015933	G0XNW5	Tail fiber protein	gp63.1	Escherichia phage vB_EcoP_G7C
3DUZ	A	418	2.95	1403961	46015	0042802	0020002#0016021#0019031#0055036	0039654#0039663#0019048#0046761#0046718	0.00190605	0.973596	0.228856	48.5	0.0854827	0.271028	929	0	0	0	1460	671	0.251545	0.87156	806	0	-1	-1	-1	1426	0.234766	0.778583	2877	0	-1	-1	-1	0.1206	0.2423	418	0.84822	0.5	0.8	0.285714	133894	NC_001623	P17501	Major envelope glycoprotein	GP64	Autographa californica nuclear polyhedrosis virus
3SUC	A	767	2.15	6446499	10756	0005524#0046872	0098024	0098671#0098994#0019062	0.0292037	0.859276	0.057363																																		P20345	Pre-neck appendage protein	12	Bacillus phage phi29
5W0K	A	655	3.1	3783742	10377	#	0044175#0020002#0016021#0019031#0055036	0019064	0.0145374	1.36671	0.00734095	25	0.0573671	0.294118	1333	1	0.000590667	0.5	1691	1078	0.316083	0.904328	817	0	-1	-1	-1	1817	0.292148	0.784253	2717	0	-1	-1	-1	0.1744	0.2489	31	-1	0	0.8	0.142857	171823	NC_007605	P03231	Envelope glycoprotein H	gH	Epstein-Barr virus (strain B95-8)
6PPD	T	1360	3.7	4961452	868565	0005198	0042025#0039622#0019012	#	0.0301679	0.681971	0.118659	83.5	0.161214	0.279959	713	0	0	0	2402	1074	0.286184	0.903114	1246	0	-1	-1	-1	2750	0.398664	0.769996	2527	0	-1	-1	-1	0.0917	0.2496	291	0.836709	0	0	0	137969	NC_009333	Q2HRA7	Major capsid protein	MCP	Human herpesvirus 8 type P (isolate GK18)
2DTU	A	896	2.37	1494172	12353	0008408#0003677#0003887#0046872#0000166	#	0039686#0006260	0.0142866	1.30071	0.0206612	61	0.127602	0.276565	802	0	0	0	1937	1099.5	0.299656	0.904564	973	0	-1	-1	-1	2764.5	0.400324	0.783258	2114	0	-1	-1	-1	0.1888	0.2105	896	0.838339	0	0	0	167560	NC_004928	Q38087	DNA-directed DNA polymerase	43	Escherichia phage RB69
5Z58	3	1177	4.9	23450	9606	0044877#0030620	0071013#0005730#0005654#0005634#0005689#0005686#0071005	0000398#0042177#0008380#0000375	0.00568821	1.23677	0.0683391	55.5	0.098831	0.305921	1274	0	0	0	2217	0	-1	-1	-1	172.5	0.349515	0.776978	170	3006	0.421998	0.777567	2216	265.5	0.0275042	0.835052	5696	0.2347	0.1579	1722	0.838978	0	0	0	9692	NM_012426	Q15393	Splicing factor 3B subunit 3	SF3B3	Homo sapiens
6K4Y	D	1335	3.79	61756340; 948487	83333	0003677#0003899#0000287#0008270	0005737#0005829#0016020	0046677#0006351	0.0260086	0.980531	0.0242915	47.5	0.139587	0.281215	902	2	0.000842815	0.5	2369	1020.5	0.270936	0.9	1277	0	-1	-1	-1	0	-1	-1	-1	0	-1	-1	-1	0.193	0.1581	1335	0.833229	0	0	0	-	-	P0A8T7	DNA-directed RNA polymerase subunit beta'	rpoC	Escherichia coli (strain K12)
5C56	A	528	2.69	7874	9606	0004197#0101005#1990380#0002039#0008022#0004843#0008134#0031625	0005694#0005829#0016604#0005654#0005634#0016605#0032991	0035616#0010216#0035520#0007275#0032088#0032435#1901537#0016579#0070536#0050821#0016567#0042752#0051090#0006111#0031647#1905279#1901796#1904353#0048511#0006283#0006511#0016032	0.00321747	0.96409	0.352683	36.5	0.123916	0.262812	853	2	0.00127877	0.5	1560	610	0.236246	0.879518	904	74.5	0.0807453	0.802469	724	3052.5	0.426842	0.788738	2123	265.5	0.0781573	0.762626	1734	0.0104	0.2882	13	0.835144	0	0	0	5831	NM_003470	Q93009	Ubiquitin carboxyl-terminal hydrolase 7	USP7	Homo sapiens
6FUW	A	1181	3.07	29894	9606	0019899#0035925	0005847#0005654#0005634	0031124#0006406#0006378#0000398#0098789#0006369#0006388	0.0123276	1.25921	0.0395623	32.5	0.0150289	0.322314	2474	0	0	0	2232	1247.5	0.329193	0.85209	988	67.5	0.153846	0.792453	220	2419	0.36423	0.760318	2872	75.5	0.232068	0.696203	158	0.2077	0.1865	1181	0.836709	0	0	0	4480	NM_013291	Q10570	Cleavage and polyadenylation specificity factor subunit 1	CPSF1	Homo sapiens
5JK7	B	1133	3.49	1642	9606	0097602#0003684#0003677#0044877#0030674#0071987	0000781#0080008#0031464#0031465#0005737#0070062#0005615#0005654#0005634#0032991#0035861	0051702#0006974#0042769#0006281#0070911#0035518#0006289#0000715#0000717#0033683#0006295#0006296#0006294#0006293#0046726#0045722#0045732#0045070#1902188#0043687#0010498#0043161#0016567#1901990#0048511#0006283#0006511#0070914#0016032	0.0111418	1.263	0.045724	72	0.155094	0.274083	669	1	0.000460193	0.5	2171	1180.5	0.327608	0.854063	969	104.5	0.270548	0.718182	182	2789	0.402475	0.774727	2291	223.5	0.202778	0.752577	526	0.1953	0.1824	74	-1	0	0	0	4245	NM_001923	Q16531	DNA damage-binding protein 1	DDB1	Homo sapiens
6QAJ	A	439	2.9	1258585	10665	0003796	0030430	0016998#0019835#0042742#0009253#0044659	0.0714314	0.968947	0.00647773	26	0.0326594	0.278146	1135	0	0	0	1369	666	0.172024	0.908257	933	0	-1	-1	-1	603	0.0919184	0.801802	3429	0	-1	-1	-1	0.1116	0.2176	439	0.786124	0	0	0	168903	NC_000866	P00720	Endolysin	E	Enterobacteria phage T4
5Z58	D	1722	4.9	6633	9606	0003723#1990446	0071013#0005829#0070062#0034709#0005654#0005634#0034715#0071011#0030532#0034719#0005681#0005685#0005689#0005686#0071007#0071005#0005687#0046540#0005682	0051170#0000398#0008380#0000245#0000387	0.0264141	0.89961	0.091954	37	0.021756	0.269231	1183	0	0	0	2762	0	-1	-1	-1	148	0.368876	0.766467	180	327	0.0622396	0.773463	3531	175.5	0.35	0.823529	138	0.05	0.3789	79	0.320312	0	0	0	689	NM_177542	P62316	Small nuclear ribonucleoprotein Sm D2	SNRPD2	Homo sapiens
4L72	A	728	3	1803	9606	0004177#0045499#0008239#0042802#0002020#0042803#0004252#0008236#0005102#0001618	0016324#0009986#0030139#0070062#0005576#0005925#0016021#0046581#0030027#0031258#0005765#0016020#0045121#0005886	0001662#0007155#0043542#0035641#0010716#0090024#0008284#0006508#0036343#0033632#0050796#0001666#0042110#0031295	0.00203535	1.42993	0.0646552	48.5	0.0762554	0.288732	1187	5	0.000565931	1	1766	1002	0.333596	0.853119	774	158	0.29745	0.719178	207	2428.5	0.385422	0.782286	2081	260.5	0.156604	0.801932	853	0.1643	0.216	728	0.946699	0.5	0.2	0	3573	NM_001935	P27487	Dipeptidyl peptidase 4	DPP4	Homo sapiens
5MBV	C	1121	3.8	947294	83333	0005524#0003677#0003678#0008854	0009338	0044355#0006310#0000724#0009314	0.0346053	0.932265	0.0558704	39.5	0.133131	0.292	895	5	0.000462963	1	2159	968.5	0.267782	0.918033	1185	0	-1	-1	-1	0	-1	-1	-1	0	-1	-1	-1	0.171	0.2615	593	0.838978	0	0	0	-	-	P07648	RecBCD enzyme subunit RecC	recC	Escherichia coli (strain K12)
1MSW	D	863	2.1	1261050	10760	0003677#0003899	#	0039695#0006351	0.0551529	1.31477	0	64.5	0.143266	0.263158	636	1	0.000525486	0.5	1901	762.5	0.181933	0.89441	1261	0	-1	-1	-1	2269.5	0.382103	0.780912	2220	0	-1	-1	-1	0.1878	0.2153	863	0.838648	0	0	0	39937	NC_001604	P00573	T7 RNA polymerase	1	Escherichia phage T7
5HX2	A	1030	3.8	1258549	10665	#	0019012#0098025	0098003	0.0539317	1.04222	0.0181369	73.5	0.101016	0.267405	1041	0	0	0	2070	738.5	0.292557	0.860952	1020	0	-1	-1	-1	3137	0.420552	0.79424	2129	0	-1	-1	-1	0.1757	0.176	340	-1	0	0	0	168903	NC_000866	P19061	Baseplate wedge protein gp7	7	Enterobacteria phage T4
2INY	A	941	3.9	1476562	10553	0005198	0042025#0039623	0075521#0046718	0.0547889	1.11389	0.015625	59	0.138431	0.30086	819	6	0.00101112	0.666667	1975	467	0.228553	0.852029	1143	0	-1	-1	-1	540	0.107692	0.773481	3357	0	-1	-1	-1	0.2134	0.229	941	0.837786	0	0	0.142857	43804	NC_001720	P42671	Hexon protein	L3	Fowl adenovirus A serotype 1 (strain CELO / Phelps)
6G19	A	682	3.68	71586	10090	0005524#0003677#0003725#0016787#0042802#0043021#0003724#0003727#0008270	0005737#0005634	0071360#0051607#0045087#0039530#0032727#0032728#0032755#0060760#0032760#0016925#0009615	0.033201	1.38263	0.000809717	41	0.0688149	0.269807	1364	2.5	0.00291036	0.714286	1711	854	0.278963	0.886199	899	0	-1	-1	-1	0	-1	-1	-1	0	-1	-1	-1	0.1498	0.2071	682	0.837673	0.5	0	0	-	-	Q8R5F7	Interferon-induced helicase C domain-containing protein 1	Ifih1	Mus musculus
6BSJ	A	543	2.89	155348	11706	0004190#0003677#0003887#0004533#0042802#0008289#0003723#0003964#0004523#0005198#0008270	0042025#0020002#0072494#0019013#0055036	0015074#0006310#0044409#0075713#0019064#0039651#0006278#0039657#0019061#0044826#0019072#0019058#0075732#0019068	0.00752815	1.28284	0.0833333	28.5	0.129828	0.28673	1020	0	0	0	1584	568.5	0.167535	0.93361	1102	95.5	0.235955	0.759036	184	3307.5	0.404637	0.777858	2566	187.5	0.236295	0.806452	374	0.161	0.2614	543	0.811685	0.5	0.4	0.142857	9181	NC_001802	P04585	Gag-Pol polyprotein	gag-pol	Human immunodeficiency virus type 1 group M subtype B (isolate HXB2)
5MBV	B	1127	3.8	947286	83333	0043138#0005524#0008094#0003677#0003678#0015616#0004520#0008854#0000287	0005829#0009338	0044355#0006310#0000724#0000725#0009314	0.0316628	0.878623	0.11417	39.5	0.0926024	0.303136	1305	0	0	0	2169	933.5	0.27684	0.898239	1147	0	-1	-1	-1	0	-1	-1	-1	0	-1	-1	-1	0.2077	0.1956	1121	0.838978	0	0	0	-	-	P08394	RecBCD enzyme subunit RecB	recB	Escherichia coli (strain K12)
1URJ	A	1029	3	2703458	10299	0003677#0046872#0003697	0042025#0039715	0039686#0006260	0.018198	1.3091	0.0308848	20.5	0.0314607	0.286885	1981	0	0	0	2079	1022.5	0.301096	0.88447	1023	0	-1	-1	-1	1729.5	0.349901	0.738565	2647	0	-1	-1	-1	0.2271	0.2278	1028	0.822196	0	0	0	152222	NC_001806	P04296	Major DNA-binding protein	DBP	Human herpesvirus 1 (strain 17)
5Z58	A	2211	4.9	10594	9606	0070122#0070530#0097157#0003723#0030619#0030620#0030623#0017070	0071013#0016020#0016607#0005654#0005634#0071006#0071007#0071005#0046540#0005682	0071222#0071356#0006397#0000398#0008380#0000375#0000244	0.0323757	0.889346	0.101215	69.5	0.0760831	0.280884	2070	1	0.000307314	0.5	3252	0	-1	-1	-1	86.5	0.20922	0.719512	200	3582	0.348642	0.789331	4194	135	0.334507	0.805085	166	0.0534	0.3741	97	0.849281	0	0	0	7280	NM_006445	Q6P2Q9	Pre-mRNA-processing-splicing factor 8	PRPF8	Homo sapiens
1XHZ	D	571	2.7	6446511	10756	0003677#0003887#0004527#0046872#0001882#0000166	#	0006260#0039693	0.00126597	1.44339	0.128885	47	0.0796335	0.263403	990	0	0	0	1611	813	0.22899	0.94586	983	0	-1	-1	-1	1745.5	0.283505	0.787321	2607	0	-1	-1	-1	0.1677	0.264	571	0.83758	0	0	0	19282	NC_011048	P03680	DNA polymerase	2	Bacillus phage phi29
5JSE	B	548	1.89	29059051	38018	#	#	#	0.0217908	0.921643	0.231306	99	0.102426	0.311475	996	0	0	0	1588	789.5	0.278934	0.865633	814	0	-1	-1	-1	2268	0.360285	0.791149	2216	0	-1	-1	-1	0.1622	0.2608	548	0.87263	0	0	0	40570	NC_031086	A0A159BDB5	Tail fiber	phiAB6_gp40	Acinetobacter phage phiAB6
5DTO	A	852	2.6	5075727	408692	0005524#0003725#0005216#0046872#0004482#0004483#0017111#0046983#0003724#0003968#0004252#0005198	0005576#0044167#0033650#0042025#0044220#0016021#0044385#0019028#0019031#0055036	0075512#0039654#0039520#0039707#0051259#0039545#0039564#0039574#0039502#0039694#0019062	0.021713	1.35553	0.030025	89.5	0.078926	0.298156	2711	0	0	0	1894	894.5	0.259159	0.909524	1054	109	0.213523	0.769231	203	3766	0.252568	0.791962	7227	181.5	0.308008	0.824176	305	0.2095	0.2431	852	0.807856	0	0.6	0.285714	10707	NC_001475	Q6YMS4	Genome polyprotein	pol	Dengue virus type 3 (strain Sri Lanka/1266/2000)
4BTQ	B	761	7.5	956438	10879	0042802#0003723	0039616#0039625#0019013#0019012	#	0.0659887	1.31128	0.00406504	67.5	0.0842238	0.297118	1140	0	0	0	1801	794	0.267341	0.88729	967	0	-1	-1	-1	1773.5	0.348456	0.763267	2288	0	-1	-1	-1	0.1663	0.2097	761	0.300781	0.5	0	0	6374	NC_003715	P11126	Major inner protein P1	P1	Pseudomonas phage phi6
6DJY	B	1121	3.9	22157897	1567404	#	#	#	0.0178648	0.957524	0.247475	0	-1	-1	-1	0	0	0	2161	972	0.284056	0.887405	1113	0	-1	-1	-1	0	-1	-1	-1	0	-1	-1	-1	0.2044	0.1921	1121	0.835783	0	0	0	-	-	A0A0A0U7Z7	#	#	#
6U7G	A	898	2.35	290	9606	0004177#0070006#0008237#0042277#0038023#0001618#0008270	0005737#0005793#0070062#0005615#0016021#0005765#0005886#0030667	0001525#0030154#0043312#0043171#0006508#0008217#0007165	0.0269868	1.39306	0.0266002	68	0.118863	0.265896	856	1	0.000516262	0.5	1935	1285.5	0.357143	0.895118	833	0	-1	-1	-1	0	-1	-1	-1	0	-1	-1	-1	0.2141	0.238	898	0.886119	0	0.2	0	-	-	P15144	Aminopeptidase N	ANPEP	Homo sapiens
4F5C	B	900	3.2	397520	9823	0070006#0042277#0001618#0008270	0005737#0016021#0005886	0001525#0030154#0043171#0006508#0008217#0007165	0.0254237	1.36012	0.0430743	64.5	0.126658	0.262363	780	2	0.00103199	0.5	1934	1292.5	0.365747	0.893617	814	0	-1	-1	-1	0	-1	-1	-1	0	-1	-1	-1	0.2079	0.2306	900	0.886183	0	0.2	0	-	-	P15145	Aminopeptidase N	ANPEP	Sus scrofa
4W8F	B	2609	3.54	853928	559292	0005524#0008569#0045505#0051959	0000235#0005938#0005868#0005881#0030286#0005816	0031122#0040001#0000132#0051293#0000741#0007018#0072382#0000278#0000070#0007097#0030473	0.0614376	0.819686	0.391903	92	0.0667117	0.318966	3509	0	0	0	3654	0	-1	-1	-1	0	-1	-1	-1	0	-1	-1	-1	0	-1	-1	-1	0.255	0.1207	2609	0.817984	0	0	0	-	-	P36022	Dynein heavy chain, cytoplasmic	DYN1	Saccharomyces cerevisiae (strain ATCC 204508 / S288c)
5C51	A	983	3.43	5428	9606	0008408#0003682#0003677#0003887#0002020	0005760#0042645#0005739#0032991#0043195	0007568#0006287#0071333#0006259#0006261#0006264#0010332#0055093#0009416	0.0279807	1.24031	0.07298	47.5	0.127758	0.278481	932	0	0	0	2029	765.5	0.24625	0.918415	1171	139	0.279518	0.720497	254	2408.5	0.344656	0.770485	2880	272	0.34188	0.833333	276	0.202	0.2094	358	-1	0	0	0	4462	NM_002693	P54098	DNA polymerase subunit gamma-1	POLG	Homo sapiens
2HYE	C	719	3.1	8451	9606	0031625#0004842	0080008#0031464#0031461#0005654#0019005	0006974#0042769#0000082#0070911#0030097#0001701#0097193#0030853#0000715#0000717#0033683#0006295#0006296#0006294#0006293#0008284#1900087#0043687#0043161#0016567#2000001#2000819#0051246#0048511#0042254#0031146#0035019#0006283#0016032	0.0938183	0.791059	0.330819	18	0.039886	0.252708	1478	1	0.000569152	0.5	1755	770	0.189761	0.945578	1171	0	-1	-1	-1	0	-1	-1	-1	0	-1	-1	-1	0.1943	0.1803	90	-1	0	0	0	-	-	Q13619	Cullin-4A	CUL4A	Homo sapiens
5GAI	0	662	10.5	1262799	10754	0052775	0098024	0098671#0098995#0044409#0008152#0009405#0019062	0.0431666	0.977132	0.171727	53	0.0951049	0.266667	920	0	0	0	1702	0	-1	-1	-1	0	-1	-1	-1	2008.5	0.321672	0.774269	2406	0	-1	-1	-1	0.1743	0.2295	721	0.837683	0	0	0	41724	NC_002371	P12528	Tail spike protein	9	Salmonella phage P22
5JNX	A	1133	6.56	4864	9606	0015485#0038023#0015248#0004888#0001618	0005783#0070062#0005576#0005794#1905103#0016021#0005887#0031902#0005765#0005764#0016020#0045121#0005635#0048471	0007628#0006914#0008206#0071404#0071383#0033344#0042632#0008203#0030301#0006897#0090150#0010467#0032367#0034383#0007041#0031579#0060548#0016242#0006486#0046686#0042493#0046718	0.0690325	0.964467	0.146704	66	0.106801	0.300448	1213	1	0.000459982	0.5	2172	1011.5	0.250146	0.92043	1246	101.5	0.21365	0.791209	246	3064	0.416483	0.782707	2339	251	0.211196	0.817734	583	0.2244	0.209	87	-1	0	0.2	0.142857	4760	NM_000271	O15118	NPC intracellular cholesterol transporter 1	NPC1	Homo sapiens
4FF1	B	1095	2.47	5075715	10752	0005524#0003899#0005525#0046872	0019012	#	0.0615535	1.31	0.0582691	69.5	0.07659	0.262523	2617	5	0.000468604	1	2133	869.5	0.231722	0.895216	1257	0	-1	-1	-1	4137	0.247079	0.803503	7587	0	-1	-1	-1	0.2002	0.1911	1095	0.821953	0	0	0	70153	NC_008720	Q859P9	Virion DNA-directed RNA polymerase	50	Enterobacteria phage N4
