# Supplementary material for: Identifying and profiling structural similarities between Spike of SARS-CoV-2 and other viral or host proteins with Machaon
Source: Commun Biol. 2023 Jul 19;6:752. doi: 10.1038/s42003-023-05076-7 (PMC10356814; doi:10.1038/s42003-023-05076-7)
Supplement: Supplementary file 4 — Supplementary Data 1 [file 42003_2023_5076_MOESM4_ESM.zip › supfig6.xlsx]

## Sheet: 6VXX_A_BetaCoV-S1-NTD-merged-en
pdbId	chainId	chainLength	resolution	geneId	taxonomy	molecularFunction	cellularComponent	biologicalProcess	b-phipsi	w-rdist	t-alpha	domain	1D-score	1D-identity	1D-identity-ng	1D-identity-gaps	1DPDB-score	1DPDB-identity	1DPDB-identity-ng	1DPDB-identity-gaps	2D-score	2D-identity	2D-identity-ng	2D-identity-gaps	5UTR-score	5UTR-identity	5UTR-identity-ng	5UTR-identity-gaps	CDS-score	CDS-identity	CDS-identity-ng	CDS-identity-gaps	3UTR-score	3UTR-identity	3UTR-identity-ng	3UTR-identity-gaps	3D-score	3D-score-cand	length	chemSim	molecularFunctionSim	cellularComponentSim	biologicalProcessSim	geneLength	refSeqId	uniprotId	proteinName	geneName	organismName
6VXX	A	972	2.8	43740568	2697049	0046789#0042802	0030666#0005788#0005793#0044173#0020002#0016021#0019031#0055036	0075509#0039654#0019064#0009405#0046813#0039587#0039502#0046718#0019082#0019081	0	0	0	BetaCoV-S1-NTD																																		#	#	#	#
5ACA	3	222	3.5	#	#	#	#	#	0.0122915	0.262466	0	Rhv	67.5	0.0846926	0.322196	1175	0	0	0	1205	266.5	0.135707	0.849398	873	0	-1	-1	-1	0	-1	-1	-1	0	-1	-1	-1	0.0949	0.2989	222	0.8413	0	0	0	-	-	Q1L764	Capsid protein VP0	#	Foot-and-mouth disease virus - type SAT 2
5Z7D	A	395	4.5	15951	10090	0001227#0003690#0042802#0000978#0003712#0008134	0005829#0042405#0016607#0005730#0005654#0005634	0002218#0035457#0035458#0048839#0042771#0032731#0045669#0006357#0009617	0.00942869	0.171214	0.00149254	HIN-200-1	33.5	0.0647098	0.246819	1106	0	0	0	1378	669	0.23871	0.883959	792	0	-1	-1	-1	0	-1	-1	-1	0	-1	-1	-1	0.134	0.2625	395	0.831949	0.5	0	0	-	-	P0DOV2	Interferon-activable protein 204	Ifi204	Mus musculus
6IZL	B	201	3.3	30881842	1923671	0005198	0039617	#	0.0253922	0.324052	0	ICOSAH-VIR-COAT-S	37	0.0693069	0.306397	1016	0	0	0	1184	324	0.132683	0.855346	866	0	-1	-1	-1	869.5	0.174943	0.798619	3098	0	-1	-1	-1	0.0851	0.2903	201	0.834505	0	0	0	3883	NC_033431	A0A1L3KFA2	Capsid protein	#	Wenzhou tombus-like virus 18
2SNW	A	158	2.7	1502155	11034	0003723#0004252#0005198#0044389	0030430#0042025#0020002#0098029#0016021#0039619#0019031#0055036	0075512#0039654#0061025#0019062	0.0148475	0.669278	0	Peptidase-S3	46	0.127047	0.301205	1024	0	0	0	1141	276.5	0.122024	0.924812	875	0	-1	-1	-1	2728.5	0.404757	0.772605	2362	0	-1	-1	-1	0.0624	0.2745	158	0.81715	0	0.5	0.1	11703	NC_001547	P03316	Structural polyprotein	#	Sindbis virus
1VCP	C	149	3	922351	11033	0003723#0004252#0005198	0044174#0042025#0020002#0016021#0039619#0019031#0055036	0075512#0039654#0019068#0019062	0.00834468	0.701273	0.00149254	Peptidase-S3	32.5	0.0818505	0.288014	1408	0	0	0	1132	268.5	0.126646	0.862069	842	0	-1	-1	-1	2638.5	0.404959	0.765917	2338	0	-1	-1	-1	0.0707	0.2907	149	0.811377	0	0.5	0.1	11442	NC_003215	P03315	Structural polyprotein	#	Semliki forest virus
6N7V	C	276	3.8	1261046; 1261048	10760	0005524#0003678#0003896#0042802#0008270	#	#	0.0758765	0.327446	0.00149254	SF4-helicase	50.5	0.110289	0.305328	863	1	0.000793651	0.5	1258	440	0.156627	0.923497	896	0	-1	-1	-1	1622.5	0.290828	0.78	2523	0	-1	-1	-1	0.0967	0.2513	276	0.832009	0.5	0	0	39937	NC_001604	P03692	DNA primase/helicase	4	Escherichia phage T7
2JLG	C	651	2.8	956436	10879	0046872#0000166#0003723#0050265#0003968	0019012	0006351#0039694	0.10991	0.431161	0	RdRp-catalytic	37.5	0.0997892	0.275728	908	0	0	0	1635	760	0.268409	0.91129	891	0	-1	-1	-1	1672.5	0.317576	0.772861	2430	0	-1	-1	-1	0.1555	0.211	651	0.845805	0	0	0	6374	NC_003715	P11124	RNA-directed RNA polymerase	P2	Pseudomonas phage phi6
2YEW	D	171	5	1489701	11020	0003723#0004252#0005198	0030430#0042025#0020002#0016021#0039619#0055036	0039654#0019062	0.0115047	0.682985	0.00149477	Peptidase-S3	66	0.155457	0.261752	640	0	0	0	1154	227.5	0.122047	0.898551	878	0	-1	-1	-1	2868.5	0.405444	0.778854	2378	0	-1	-1	-1	0.0707	0.2665	171	0.817125	0	0.375	0.1	11488	NC_001786	P89946	Structural polyprotein	#	Barmah forest virus
3EOY	H	102	3.4	50848	9606	0045296#0005178#0030165#0042803#0001618	0005923#0030054#0005911#0031410#0070062#0016021#0005886#0032991#0036057#0070160	0031032#0070830#0098609#0071260#0090557#0030198#0006954#0050892#0007159#0050900#0035633#0035683#0034260#0051497#0045777#1903142#0043547#1901731#0035025#1902396#0072659#0032956#2000249#2000810#0008360#0001817#0051493#0090559#0009314#0007179	0.000916332	0.843117	0.066879	Ig-like-V-type-1	47	0.0526316	0.264368	1050	5	0.000922509	1	1083	185.5	0.0724926	0.935897	929	107	0.238806	0.842105	192	863.5	0.163734	0.801498	3120	346	0.045677	0.796209	3467	0.0696	0.4264	102	0.854233	0	0.125	0	4639	NM_016946	Q9Y624	Junctional adhesion molecule A	F11R	Homo sapiens
5J0N	G	345	11	2703464	10710	0003677#0016787#0008907#0016740	#	0015074#0006310#0075713#0032359#0046718#0044826	0.116844	0.489289	0	Tyr-recombinase	20	0.0508351	0.277778	1125	0	0	0	1329	501	0.164591	0.902439	919	0	-1	-1	-1	0	-1	-1	-1	0	-1	-1	-1	0.1146	0.298	55	-1	0	0	0.1	48502	NC_001416	P03700	Integrase	int	Escherichia phage lambda
1NZB	A	332	3.1	2777477	10678	0003677	#	0015074#0006310	0.114161	0.0696698	0.0149254	Tyr-recombinase	26.5	0.0589135	0.249191	998	0	0	0	1315	604	0.171326	0.92233	903	0	-1	-1	-1	1005	0.174743	0.799082	3112	0	-1	-1	-1	0.1169	0.2609	332	0.822097	0	0	0	94800	NC_005856	P06956	Recombinase cre	cre	Escherichia phage P1
4R4H	B	178	4.28	920	9606	0015026#0019899#0005201#0042802#0019865#0042011#0042012#0042289#0023026#0042803#0019901#1990782#0038023#0004888#0001618#0008270	0030669#0005769#0005788#0005789#0009897#0005887#0045121#0005886#0042101	0002250#0007155#0007166#0097011#0019221#0050829#0044409#0007167#0019064#0035397#0006955#0006948#0035723#0030225#0032507#0061024#0010524#0050850#0070374#0043123#0032743#0033674#0043410#0045657#0050731#0045860#0001934#0042102#0045893#0046598#0051924#0050690#0050863#0032355#0033280#0007165#0042110#0030217#0050852#0045058#0007169	0.00165308	0.595043	0.547344	Ig-like-V-type	40	0.0623229	0.275862	1093	5	0.000862069	1	1159	331	0.118164	0.883212	887	150.5	0.367089	0.768212	165	1213	0.233175	0.775374	2795	182	0.0835509	0.766467	1365	0.106	0.2342	220	-1	0.5	0.125	0.1	3049	NM_000616	P01730	T-cell surface glycoprotein CD4	CD4	Homo sapiens
6NI3	A	234	3.8	2778	9606	0010856#0031683#0005525#0003924#0046872	0005737#0005829#0070062#0005834#0031224#0016020#0005886#0032588	0007190#0071880#0007191#0007189#0060348#0071870#0071377#0071380#0050890#0048589#0007186#0060789#0046907#0002862#0070527#0043950#0120162#0043547#0050796#0003091#0007608	0.0864176	0.127053	0.161194	G-alpha	41	0.0509554	0.283465	1159	0	0	0	1219	423	0.137347	0.935897	907	90	0.118126	0.725	411	1033	0.19864	0.794562	2979	243.5	0.359801	0.77957	217	0.0927	0.267	234	0.835773	0	0	0	1809	NM_080426	P63092	Guanine nucleotide-binding protein G(s) subunit alpha isoforms short	GNAS	Homo sapiens
3J9F	7	116	9	5817	9606	0050839#0038023#0001618	0005912#0009986#0005737#0005615#0005925#0016021#0005886	0034332#0007157#0007156#0045954#0002860#0050776#0042271#0060370	0.00181024	0.793252	0.205036	Ig-like-V-type	21.5	0.0127273	0.525	1610	5	0.000910747	1	1097	206.5	0.0751731	0.863636	923	118	0.296296	0.75	196	1041.5	0.203453	0.752778	2916	300	0.0379342	0.813725	4172	0.0868	0.2309	90	-1	0	0.125	0	5792	NM_006505	P15151	Poliovirus receptor	PVR	Homo sapiens
6K42	A	218	4.1	281790	9913	0001664#0031821#0031683#0019003#0005525#0003924#0000287	0099738#0005813#0005737#0005834#0030496#0005634#0005886	0007188#0007049#0051301#1904322#0007186#1904778#0043949#0060236	0.11343	0.156468	0.0452418	G-alpha	25.5	0.056701	0.286245	1089	1	0.000832639	0.5	1199	323.5	0.108818	0.846715	929	0	-1	-1	-1	0	-1	-1	-1	0	-1	-1	-1	0.0952	0.2963	218	0.83038	0	0	0	-	-	P63097	Guanine nucleotide-binding protein G(i) subunit alpha-1	GNAI1	Bos taurus
2NV9	C	367	1.95	917923	10506	0003824	#	0006596	0.10278	0.370972	0.00449775	Orn-Arg-deC-N	57	0.0634218	0.297578	1067	8.5	0.00746269	0.833333	1328	525	0.169163	0.884793	918	0	-1	-1	-1	1202	0.186105	0.777778	3033	0	-1	-1	-1	0.1265	0.2662	367	0.842009	0	0	0	330611	NC_000852	Q84527	Arginine/Ornithine decarboxylase	A207R	Paramecium bursaria Chlorella virus 1
4EJE	B	142	2.2	7251	9606	0048306#0003677#0030374#0042803#0044877#0003714#0043130#0031625#0046790	0005737#0005829#0005769#0031901#0005768#0010008#0000813#0070062#0090543#0043657#0005770#0031902#0005815#0005771#0005730#0005886	0097352#0007050#0051301#0016197#0008333#1990182#0006858#0075733#0030216#0016236#0036258#0008285#0042059#0007175#0000122#1903543#2000397#1903774#1902188#0006513#0015031#0001558#1903551#0043405#0043162#0046755#0039702#0019058	0.0662042	0.647906	0.00449775	UEV	26	0.0551124	0.267606	1095	1	0.000890472	0.5	1121	220.5	0.0752896	0.876404	947	87	0.224832	0.72043	205	1199	0.211271	0.805395	2919	171.5	0.322289	0.810606	200	0.0769	0.3228	142	0.831949	0	0	0	1534	NM_006292	Q99816	Tumor susceptibility gene 101 protein	TSG101	Homo sapiens
1S7W	A	276	2.4	14964	10090	0030881#0042610#0042605#0042277#0044877#0005102#0042608#0046977#0062061	0009986#0005783#0070971#0009897#0005615#0005794#0005797#0071556#0042824#0042612#0030670#0005886	0002485#0002476#0006955#0010977#0001916	0.00131325	0.84382	0.220401	Ig-like-C1-type	15.5	0.066769	0.262048	971	0	0	0	1259	490.5	0.182252	0.905213	837	0	-1	-1	-1	0	-1	-1	-1	0	-1	-1	-1	0.1015	0.269	276	0.854952	0	0	0	-	-	P01899	H-2 class I histocompatibility antigen, D-B alpha chain	H2-D1	Mus musculus
5U1D	B	552	3.97	6891	9606	0015433#0015440#0005524#0042626#0046872#0023029#0042605#0046978#0046980	0005783#0005789#0033116#0030176#0016021#0016020#0042824#0016607#0030670#0042825	0002250#0019885#0002489#0002479#0002474#0046967#0046968#0015833#0015031#0055085#1990668#0016032	0.0560497	0.0950866	0.332836	ABC-transporter	18.5	0.0648442	0.264249	1187	1	0.000652316	0.5	1531	729	0.181536	0.95122	1043	56	0.220588	0.714286	188	1595	0.301219	0.787008	2582	220.5	0.364606	0.784404	251	0.1599	0.2491	552	0.835144	0	0.125	0	2511	NM_018833	Q03519	Antigen peptide transporter 2	TAP2	Homo sapiens
2YI9	D	771	2.2	956514	11003	0005525#0003968	0019012	0018144#0019079	0.0621645	0.78729	0.00149254	RdRp-catalytic	80	0.0837292	0.324885	1250	0	0	0	1755	757	0.257687	0.904884	977	0	-1	-1	-1	1988.5	0.32983	0.78125	2584	0	-1	-1	-1	0.1795	0.2147	771	0.809242	0	0	0	2784	NC_001916	P22173	RNA-directed RNA polymerase	VP1	Infectious pancreatic necrosis virus (strain Jasper)
2W9L	B	117	2.91	1525	9606	0008013#0050839#0086082#0071253#0042802#0005178#0030165#0005102#0001618	0001669#0005912#0016327#0016323#0005923#0044297#0030054#0005911#0005737#0005576#0005615#0030175#0030426#0005887#0014704#0045121#0031594#0043005#0005654#0005886#0032991	0031532#0086067#0086072#0048739#0045216#0051607#0010669#0046629#0008354#0007507#0007157#0034109#0050900#0007005#0030593#0098904#0050776#0070633	0.00192114	0.776533	0.326733	Ig-like-C2-type-1	48	0.0599854	0.302583	1096	1	0.000910747	0.5	1096	236	0.0793651	0.869565	916	0	-1	-1	-1	0	-1	-1	-1	0	-1	-1	-1	0.0846	0.4532	117	0.854313	0.5	0	0	-	-	P78310	Coxsackievirus and adenovirus receptor	CXADR	Homo sapiens
5XO2	A	120	2.2	29992	9606	0042288	0070062#0016021#0005886	0050776#0007165#0016032	0.0022272	0.729961	0.285988	Ig-like-V-type	24.5	0.0447008	0.328042	1198	0	0	0	1103	220.5	0.0885572	0.908163	907	101.5	0.321543	0.806452	187	518	0.0929339	0.817568	3462	212.5	0.375335	0.795455	197	0.0751	0.4087	120	0.83131	0	0.125	0	1018	NM_178273	Q9UKJ1	Paired immunoglobulin-like type 2 receptor alpha	PILRA	Homo sapiens
4U5W	B	163	1.86	3055	9606	0005524#0004715#0001784#0004713#0005102#0004714	0005901#0042995#0005856#0005829#0031234#0005925#0005794#0043231#0005764#0005634#0005886#0030133	0007155#0030154#0019221#0038096#0006954#0045087#0002758#0007229#0060333#0043299#0002522#0031663#0007498#0043066#0002862#0018108#2000251#0030838#0008284#0046777#0006468#0008360#0050690#0051090#0050727#0050764#0071801#0045728#0007169	0.0262216	0.82951	0.00149477	SH2	13	0.00451977	0.275862	1741	1	0.000873362	0.5	1143	209	0.0923965	0.888889	931	0	-1	-1	-1	0	-1	-1	-1	0	-1	-1	-1	0.0808	0.2988	163	0.83131	0	0	0	-	-	P08631	Tyrosine-protein kinase HCK	HCK	Homo sapiens
1Q31	B	226	2.7	1502321	12227	0005524#0004197#0004386#0016818#0003723#0003968#0008236#0005198	0019029	0018144#0006351#0039694	0.0023736	0.722257	0.482301	Peptidase-S30	94	0.0862852	0.27832	2279	0	0	0	1210	399.5	0.147257	0.894737	868	0	-1	-1	-1	4139	0.285491	0.811779	6229	0	-1	-1	-1	0.0786	0.2446	226	0.858599	0	0	0	9494	NC_001555	P04517	Genome polyprotein	#	Tobacco etch virus
1S7T	A	276	2.3	14972	10090	0030881#0042610#0042605#0042277#0044877#0005102#0042608#0046977#0062061	0009986#0005783#0070971#0009897#0005615#0005794#0005797#0071556#0042824#0042612#0030670#0005886	0002485#0002476#0042590#0042742#0006955#0048839#0010977#0001916	0.00137671	0.846433	0.384298	Ig-like-C1-type	5	0.061674	0.3	1082	0	0	0	1259	455.5	0.174618	0.867299	837	0	-1	-1	-1	0	-1	-1	-1	0	-1	-1	-1	0.1068	0.272	276	0.854952	0	0	0	-	-	P01901	H-2 class I histocompatibility antigen, K-B alpha chain	H2-K1	Mus musculus
1RIF	A	282	2	1258733	10665	0005524#0003677#0003678#0004386	#	#	0.115743	0.702891	0.00299401	Helicase-ATP-binding	47.5	0.0879433	0.275556	960	0	0	0	1265	358.5	0.131769	0.929936	951	0	-1	-1	-1	1946.5	0.320371	0.798125	2386	0	-1	-1	-1	0.1146	0.2947	282	0.831552	0	0	0	168903	NC_000866	P20703	ATP-dependent DNA helicase uvsW	uvsW	Enterobacteria phage T4
6H6L	G	88	2.5	246746	10090	0097001#0005136#0001786#0004888#0001618	0016021#0005886	0035772#2000426#0033004#0034125#0030316#2000427#1902216#0035666	0.00262803	0.929852	0.0894309	Ig-like-V-type	20.5	0.0186542	0.256881	1392	1	0.000932836	0.5	1070	164.5	0.062	0.837838	926	0	-1	-1	-1	0	-1	-1	-1	0	-1	-1	-1	0.0647	0.4309	88	0.780831	0	0.125	0	-	-	Q6SJQ7	CMRF35-like molecule 1	Cd300lf	Mus musculus
3MV9	A	276	2.7	3106	9606	0051087#0042605#0005102#0046977	0009986#0031901#0005783#0012507#0070062#0005794#0000139#0071556#0005887#0016020#0042612#0030670#0005886#0055038#0030667	0002250#0002486#0002479#0002480#0002474#0006952#0016045#0006955#0060333#0043312#0001916#0042270#2001198#0050776#0032655#0032675#0002667#0060337#0016032	0.00196729	0.833237	1.18954	Ig-like-C1-type	18	0.0506608	0.252747	1089	1	0.000795545	0.5	1255	361.5	0.155493	0.902703	889	27	0.0679245	0.857143	244	790	0.16866	0.754738	3117	192	0.337054	0.729469	241	0.1182	0.3035	276	0.86014	0	0	0	1536	NM_005514	P01889	HLA class I histocompatibility antigen, B alpha chain	HLA-B	Homo sapiens
4GJT	B	114	3.1	81607	9606	0042802#0001618	0005912#0070062#0016021#0005886	0034332#0007157#0007156	0.00247576	0.851564	0.283525	Ig-like-V-type	20.5	0.0865385	0.271462	921	0	0	0	1097	198.5	0.0707965	0.9	937	173.5	0.386364	0.777143	177	1097	0.237944	0.765354	2815	235.5	0.0817757	0.777778	1532	0.1114	0.2198	112	-1	0.5	0.125	0	3458	NM_030916	Q96NY8	Nectin-4	NECTIN4	Homo sapiens
4D8D	A	57	2.52	2534	9606	0043014#0005524#0042609#0042610#0097718#0019899#0046875#0070851#0042802#0044325#0046872#0004715#0051428#0043548#0016004#0043274#0004713#0005102#0042608#0048156#0050321#0004714#0031802	0005884#0044297#0005829#0030425#0005768#0031234#0097386#0098978#0045121#0005739#0005634#0097038#0048471#0005886#0014069#0099092#0098685	0050798#0002250#0007411#0007596#0006816#0030154#1904646#1905430#1905232#0071375#0036120#0071560#0019221#0048813#0097062#0050966#0048013#0038096#0007631#0030900#0003015#0045087#0035556#0007612#0050900#0000165#0050804#1902951#2001240#0010629#0010730#0002862#0043524#1903202#0042177#0031397#0001764#0018108#0030168#2001056#0043123#1901216#0010976#1903997#0014068#0051897#1905477#1900182#0090314#0042531…	0.00256389	1.03797	0.133672	SH3	54.5	0.0869565	0.27907	950	0	0	0	1040	100.5	0.041456	0.803922	938	0	-1	-1	-1	0	-1	-1	-1	0	-1	-1	-1	0.0352	0.3747	57	0.79771	0.5	0	0	-	-	P06241	Tyrosine-protein kinase Fyn	FYN	Homo sapiens
1B0R	A	269	2.9	3105	9606	0030881#0042610#0042605#0003723#0005102#0042608#0046977#0062061	0009986#0031901#0005783#0070971#0005789#0012507#0070062#0005794#0005797#0000139#0071556#0005887#0016020#0042824#0042612#0030670#0005886#0055038	0019731#0019885#0002485#0002486#0042590#0002479#0002480#0002474#0036037#0050830#0016045#0006955#0060333#2001187#2000566#0032729#2000568#0002726#0001916#0042270#0016567#0050776#0001913#0002419#0050852#0060337#0016032	0.0020047	0.866632	0.332008	Ig-like-C1-type	8.5	0.0603053	0.240854	982	1	0.000799361	0.5	1249	456.5	0.176753	0.867925	829	26.5	0.043956	0.857143	259	764.5	0.175276	0.75	3056	249	0.353604	0.785	244	0.1081	0.281	269	0.853053	0	0	0	1535	NM_002116	P04439	HLA class I histocompatibility antigen, A alpha chain	HLA-A	Homo sapiens
2BBZ	D	190	3.8	1487017	10280	0004197	0030430#0042025	0060545#0019050#0039521#0039644	0.250425	0.946815	0	DED-2	23	0.0426026	0.246637	1068	6	0.0017094	0.666667	1167	397.5	0.129159	0.874172	871	0	-1	-1	-1	614.5	0.125767	0.773585	3276	0	-1	-1	-1	0.0846	0.2889	190	0.722684	0	0	0	190289	NC_001731	Q98325	Viral CASP8 and FADD-like apoptosis regulator	MC159L	Molluscum contagiosum virus subtype 1
