# Supplementary material for: Identifying and profiling structural similarities between Spike of SARS-CoV-2 and other viral or host proteins with Machaon
Source: Commun Biol. 2023 Jul 19;6:752. doi: 10.1038/s42003-023-05076-7 (PMC10356814; doi:10.1038/s42003-023-05076-7)
Supplement: Supplementary file 4 — Supplementary Data 1 [file 42003_2023_5076_MOESM4_ESM.zip › supfig7.xlsx]

## Sheet: 6VXX_A_BetaCoV-S1-CTD-merged-en
pdbId	chainId	chainLength	resolution	geneId	taxonomy	molecularFunction	cellularComponent	biologicalProcess	b-phipsi	w-rdist	t-alpha	domain	1D-score	1D-identity	1D-identity-ng	1D-identity-gaps	1DPDB-score	1DPDB-identity	1DPDB-identity-ng	1DPDB-identity-gaps	2D-score	2D-identity	2D-identity-ng	2D-identity-gaps	5UTR-score	5UTR-identity	5UTR-identity-ng	5UTR-identity-gaps	CDS-score	CDS-identity	CDS-identity-ng	CDS-identity-gaps	3UTR-score	3UTR-identity	3UTR-identity-ng	3UTR-identity-gaps	3D-score	3D-score-cand	length	chemSim	molecularFunctionSim	cellularComponentSim	biologicalProcessSim	geneLength	refSeqId	uniprotId	proteinName	geneName	organismName
6VXX	A	972	2.8	43740568	2697049	0046789#0042802	0030666#0005788#0005793#0044173#0020002#0016021#0019031#0055036	0075509#0039654#0019064#0009405#0046813#0039587#0039502#0046718#0019082#0019081	0	0	0	BetaCoV-S1-CTD																																		#	#	#	#
4K6T	A	186	2	#	52275	0046872	0042025#0019028	0098671#0007155#0046718	0.00545071	0.205589	0	Adeno-knob	64	0.0580694	0.246795	1014	0	0	0	1169	276.5	0.133268	0.865385	857	0	-1	-1	-1	0	-1	-1	-1	0	-1	-1	-1	0.0762	0.2826	186	0.85913	0	0	0.1	-	-	Q64823	Fiber	L5	Human adenovirus D37
5A9K	A	272	19	1489019	337052	0005524#0003677#0003678#0016817	0042025	0006260	0.0273371	0.263196	0	SF3-helicase	33.5	0.0532051	0.261006	1242	0	0	0	1257	423	0.141144	0.884393	911	0	-1	-1	-1	1829	0.308223	0.793409	2484	0	-1	-1	-1	0.0991	0.2632	272	0.819782	0	0	0	7945	NC_001522	P03116	Replication protein E1	E1	Bovine papillomavirus type 1
3P9H	A	141	1.8	7251	9606	0048306#0003677#0030374#0042803#0044877#0003714#0043130#0031625#0046790	0005737#0005829#0005769#0031901#0005768#0010008#0000813#0070062#0090543#0043657#0005770#0031902#0005815#0005771#0005730#0005886	0097352#0007050#0051301#0016197#0008333#1990182#0006858#0075733#0030216#0016236#0036258#0008285#0042059#0007175#0000122#1903543#2000397#1903774#1902188#0006513#0015031#0001558#1903551#0043405#0043162#0046755#0039702#0019058	0.00892638	0.353696	0.00180832	UEV	26	0.0551124	0.267606	1095	5	0.00088968	1	1123	237	0.0806608	0.864583	933	87	0.224832	0.72043	205	1199	0.211271	0.805395	2919	171.5	0.322289	0.810606	200	0.0756	0.3193	141	0.837254	0	0	0	1534	NM_006292	Q99816	Tumor susceptibility gene 101 protein	TSG101	Homo sapiens
2NV9	C	367	1.95	917923	10506	0003824	#	0006596	0.0124631	0.693528	0	Orn-DAP-Arg-deC	57	0.0634218	0.297578	1067	8.5	0.00746269	0.833333	1328	525	0.169163	0.884793	918	0	-1	-1	-1	1202	0.186105	0.777778	3033	0	-1	-1	-1	0.1265	0.2662	367	0.842009	0	0	0	330611	NC_000852	Q84527	Arginine/Ornithine decarboxylase	A207R	Paramecium bursaria Chlorella virus 1
6E5U	H	138	3.8	29107	9606	0031267	0005737#0005829#0005643#0044613#0016607#0005654	0006406#0006913#0006606	0.000790282	0.447514	0.0253165	NTF2	28	0.0303502	0.304688	1157	5	0.000892857	1	1119	290.5	0.0910872	0.93	921	0	-1	-1	-1	0	-1	-1	-1	0	-1	-1	-1	0.1228	0.266	38	-1	0	0	0	-	-	Q9UKK6	NTF2-related export protein 1	NXT1	Homo sapiens
5GYQ	A	169	2.1	4836012	694006	#	0044173#0020002#0016021#0019031#0055036	0075509#0039654#0019064#0009405#0046813	0.0134557	0.085748	0.045208	BetaCoV-S1-NTD	1709.5	0.313996	0.370719	211	5	0.00086881	1	1150	254.5	0.113392	0.899225	894	296	0.472843	0.822222	133	4233	0.483252	0.765203	1727	297.5	0.47079	0.805882	121	0.1489	0.7271	169	0.954268	0	0.625	0.5	29114	NC_009021	A3EXG6	Spike glycoprotein	S	Bat coronavirus HKU9
7JJC	D	166	2.36	8829	9606	0015026#0019955#0019838#0005096#0008201#0046872#0019901#0017154#0038085#0005021	0030424#0009986#0031410#0005829#0005769#0005615#0005925#0098978#0030426#0016021#0031966#0005883#0043005#0043025#0005886#0043235#0002116#0097443	0031532#0001525#0060978#0009887#0048844#0048846#0007411#0007413#0060385#0150020#0150018#0001569#0021785#0002042#0007267#0035729#0035924#0071679#0060982#0060666#1904835#0035767#0043542#0097102#0021612#1903375#0021828#0048012#0007229#0097475#0048843#2001237#0043524#0021675#1901166#0001764#0038189#1905040#0003148#0048008#0050918#2000251#0048842#0090050#0060301#0010595#0001938#0070374#0051491#0051894…	0.029795	0.509125	0.00180832	F5-8-type-C-1	62	0.156807	0.277427	610	0	0	0	1138	301	0.0996094	0.894737	910	179	0.348285	0.77193	208	2502	0.400138	0.78146	2128	251	0.0619231	0.759434	2388	0.0807	0.3255	166	0.85696	0	0.125	0	5640	NM_003873	O14786	Neuropilin-1	NRP1	Homo sapiens
7CZF	D	158	3.2	1969	9606	0005524#0045296#0019838#0004714#0005005#0001618	0009986#0005925#0005887#0030027#0031258#0031256#0043005#0005886#0043235#0032587#0070160	0090630#0048320#0007411#0002043#0046849#0060444#0046058#0007155#0060326#0016477#0048870#0050830#0048013#0006954#0008630#0030216#0070309#0033598#0007275#0016525#0032682#1901491#0051898#0021915#0060035#0014028#0001649#0030316#1904238#1903348#0033674#1903078#0036342#0043491#0072659#0045765#0043535#0033628#0070372#0010591#0070848#0001501#0007169#0001570	0.0239313	0.0887137	0.00361664	Eph-LBD	58	0.11728	0.291022	957	1	0.000877193	0.5	1138	322	0.0980583	0.901786	918	118	0.295918	0.805556	186	1980	0.366916	0.755777	2339	176.5	0.155943	0.752632	727	0.0951	0.399	115	-1	0	0	0	3946	NM_004431	P29317	Ephrin type-A receptor 2	EPHA2	Homo sapiens
4HUX	A	273	2.2	14964	10090	0030881#0042610#0042605#0042277#0044877#0005102#0042608#0046977#0062061	0009986#0005783#0070971#0009897#0005615#0005794#0005797#0071556#0042824#0042612#0030670#0005886	0002485#0002476#0006955#0010977#0001916	0.0333004	0.683558	0	Ig-like-C1-type	15.5	0.066769	0.262048	971	0	0	0	1257	478.5	0.183301	0.888372	827	0	-1	-1	-1	0	-1	-1	-1	0	-1	-1	-1	0.0969	0.2553	273	0.856869	0	0	0	-	-	P01899	H-2 class I histocompatibility antigen, D-B alpha chain	H2-D1	Mus musculus
3SJV	L	100	3.1	567	9606	0042802#0042803	0005829#0031905#0031901#0005788#0012507#0009897#0070062#0005576#0005615#0005925#0005794#0000139#1990712#0016020#0042824#0042612#0030670#0005886#0055038#0035580#1904724	1990000#0019731#0019885#0002479#0002480#0002481#0002474#0061844#0071281#0071283#0071222#0071316#0050829#0050830#0045087#0060333#0055072#0006826#0007611#0052031#0090647#0050680#2000978#0050768#0010977#1900121#0043312#2000774#1904434#0032092#1900122#0048260#0002726#0001916#1904437#0051289#0042026#0050690#0045646#0050776#0034756#0003254#0046686#0042493#0002237#0001895#0033077	0.0548891	0.623644	0	Ig-like-C1-type	27.5	0.0197119	0.356164	1246	0	0	0	1082	137	0.0528893	0.885246	960	55.5	0.0698529	0.826087	249	397.5	0.0638408	0.789137	3556	195	0.263605	0.798969	394	0.0593	0.3586	100	0.853783	0.5	0.125	0	943	NM_004048	P61769	Beta-2-microglobulin	B2M	Homo sapiens
3FKE	B	127	1.4	911827	128952	0003723	0030430#0019013	0010629#0060965#0033235#0039505#0046775#0039724#0039557#0039613#0039723#0039722#0039501#0044414	0.0393245	0.438762	0.00181159	VP35-IID	48.5	0.0661094	0.292929	1019	0	0	0	1110	225	0.070805	0.924051	952	60.5	0.157895	0.777778	212	1063	0.184237	0.808676	3047	264	0.198601	0.743455	524	0.0594	0.2997	127	0.832274	0	0	0	18959	NC_002549	Q05127	Polymerase cofactor VP35	VP35	Zaire ebolavirus (strain Mayinga-76)
1S7Q	B	99	1.99	12010	10090	0042802#0042803	0005829#0009897#0005615#0005794#1990712#0042824#0042612#0030670#0005886	1990000#0019731#0019885#0002481#0061844#0006968#0071281#0071283#0071222#0071316#0050829#0050830#0045087#0055072#0006826#0007611#0090647#0007275#0050680#2000978#0050768#0010977#1900121#2000774#1904434#0032092#1900122#0048260#0002726#0001916#1904437#0051289#0042026#0045646#0034756#0003254#0046686#0042493#0002237#0033077	0.039593	0.644356	0.00180832	Ig-like-C1-type	27.5	0.021756	0.266667	1182	0	0	0	1082	225	0.0805639	0.898876	904	0	-1	-1	-1	0	-1	-1	-1	0	-1	-1	-1	0.0637	0.3839	99	0.854952	0.5	0	0	-	-	P01887	Beta-2-microglobulin	B2m	Mus musculus
5J47	A	360	1.99	1489517	10632	0005524#0003688#0016787#0046872	0042025	0006260#0039645#0039576#0039502	0.0447382	0.0481084	0.0669078	SF3-helicase	31.5	0.0263881	0.338028	1677	0	0	0	1344	599	0.173111	0.956311	932	0	-1	-1	-1	2299.5	0.344222	0.790151	2315	0	-1	-1	-1	0.1339	0.2897	360	0.798483	0	0	0.1	5130	NC_001699	P03072	Large T antigen	#	JC polyomavirus
1Z1J	B	306	2.8	1489680	694009	0000175#0005524#0004197#0003678#0003725#0004519#0002151#0004386#0042802#0019785#1990380#0008168#0004482#0004483#0046983#0003724#0003968#0003727#0004843#0008270	0039714#0062243#0030430#0044172#0044220#0016021	0006370#0039595#0039520#0032259#0039648#0080009#2000158#0039690#0016540#0071108#0070536#0090503#0039548#0039579#0039644#0039722#0039547#0039604#0039501#0039502#0006351#0001172#0019082#0039694#0019083	0.0352435	0.0779982	0.292948	Macro	101	0.0401154	0.273664	6212	5	0.000776398	1	1287	505	0.213242	0.835878	765	1063	0.885185	0.92278	11	4322.5	0.199897	0.807064	10233	1064	0.223834	0.981818	745	0.1266	0.3022	306	0.838751	0.5	0.125	0.2	29751	NC_004718	P0C6X7	Replicase polyprotein 1ab	rep	Severe acute respiratory syndrome coronavirus
2HOF	A	309	2.4	2777477	10678	0003677	#	0015074#0006310	0.236558	0.62418	0	Core-binding-CB	26.5	0.0589135	0.249191	998	5	0.000773994	1	1291	652.5	0.178802	0.932692	877	0	-1	-1	-1	1005	0.174743	0.799082	3112	0	-1	-1	-1	0.1244	0.2932	309	0.83131	0	0	0	94800	NC_005856	P06956	Recombinase cre	cre	Escherichia phage P1
6GSI	G	200	3.75	653015	9685	#	0005923#0016021#0005886	0007155#0090557#0050892#0090559#0016032	0.0468654	0.655709	0.00180832	Ig-like-V-type-1	24.5	0.0479042	0.27234	1101	0	0	0	1183	281	0.133268	0.883871	873	0	-1	-1	-1	0	-1	-1	-1	0	-1	-1	-1	0.1437	0.226	89	-1	0	0.125	0	-	-	Q2WGK2	Junctional adhesion molecule A	F11R	Felis catus
5DOR	A	162	2.5	1261534	10679	0003677#0016787#0016740	#	0015074#0006310#0075713#0046718#0044826	0.0667262	0.0926791	0.00181159	Tyr-recombinase	22.5	0.045747	0.303318	1188	1	0.000873362	0.5	1143	308.5	0.0963391	0.917431	929	0	-1	-1	-1	1029	0.170689	0.791375	3120	0	-1	-1	-1	0.078	0.2902	162	0.830671	0	0	0.1	33593	NC_001895	P36932	Integrase	int	Escherichia phage P2
1B11	A	113	1.9	1489989	11674	0004190#0003677#0004170#0004533#0000287#0003964#0004523#0008270	#	0015074#0006310#0006226#0046081#0075713#0046718#0044826	0.00293907	0.691693	0.385965	Peptidase-A2	18.5	0.048105	0.292035	1719	0	0	0	1096	269	0.0857428	0.924731	910	0	-1	-1	-1	2857	0.408949	0.779531	2125	0	-1	-1	-1	0.0557	0.3341	113	0.777709	0	0	0.1	9474	NC_001482	P16088	Pol polyprotein	pol	Feline immunodeficiency virus (isolate Petaluma)
3EPC	R	213	8	5817	9606	0050839#0038023#0001618	0005912#0009986#0005737#0005615#0005925#0016021#0005886	0034332#0007157#0007156#0045954#0002860#0050776#0042271#0060370	0.0877216	0.598665	0.00180832	Ig-like-C2-type-1	21.5	0.0127273	0.525	1610	3.5	0.00505902	0.6	1176	332	0.164671	0.850515	808	118	0.296296	0.75	196	1041.5	0.203453	0.752778	2916	300	0.0379342	0.813725	4172	0.106	0.3535	235	-1	0	0.125	0	5792	NM_006505	P15151	Poliovirus receptor	PVR	Homo sapiens
6P3E	K	246	5.4	2703487	10710	#	0030430#0098026	0099001#0098003	0.0589398	0.696757	0	BIG2	27	0.0432099	0.251121	1073	1	0.000814996	0.5	1225	406	0.1625	0.89418	851	0	-1	-1	-1	659	0.121365	0.789474	3347	0	-1	-1	-1	0.0984	0.2727	246	-1	0	0	0	48502	NC_001416	P03733	Tail tube protein	V	Escherichia phage lambda
1VVC	A	118	-1	3707640	10254	0001848	0005576#0020002#0016021#0055036	0039573	0.162816	0.571895	0.00180832	Sushi-1	36.5	0.0449853	0.338889	1176	0	0	0	1101	144.5	0.0765408	0.810526	911	0	-1	-1	-1	851.5	0.142456	0.800574	3220	0	-1	-1	-1	0.0655	0.3478	118	0.846399	0	0.375	0	194711	NC_006998	P68638	Complement control protein C3	VACWR025	Vaccinia virus (strain Western Reserve)
6VMX	F	267	3.1	3106	9606	0051087#0042605#0005102#0046977	0009986#0031901#0005783#0012507#0070062#0005794#0000139#0071556#0005887#0016020#0042612#0030670#0005886#0055038#0030667	0002250#0002486#0002479#0002480#0002474#0006952#0016045#0006955#0060333#0043312#0001916#0042270#2001198#0050776#0032655#0032675#0002667#0060337#0016032	0.026676	0.694991	0.00181159	Ig-like-C1-type	18	0.0506608	0.252747	1089	1	0.000800641	0.5	1247	401	0.160865	0.909574	875	27	0.0679245	0.857143	244	790	0.16866	0.754738	3117	192	0.337054	0.729469	241	0.0971	0.2556	267	0.858876	0	0	0	1536	NM_005514	P01889	HLA class I histocompatibility antigen, B alpha chain	HLA-B	Homo sapiens
3SKU	D	181	4	5818	9606	0030246#0050839#0015026#0042802#0042803#0044877#0046790#0001618	0005912#0043296#0044291#0030425#0005576#0032584#0098686#0016021#0099059#0043231#0016020#0005886	0034332#0007411#0007155#0098609#0002934#0070166#0007157#0007156#0006955#0006826#0002089#1902414#0051963#0060041#0046718#0019062	0.0507322	0.812352	0	Ig-like-C2-type-1	21.5	0.0648723	0.27566	1108	0.5	0.00517241	0.857143	1153	365	0.133929	0.849057	849	125.5	0.170667	0.790123	588	911.5	0.173413	0.789534	3123	163	0.302839	0.834783	202	0.0854	0.2497	176	-1	0.5	0.125	0.1	1909	NM_203286	Q15223	Nectin-1	NECTIN1	Homo sapiens
5WFI	C	76	1.85	7314	9606	0031386#0031625	0005737#0005829#0030666#0005789#0044322#0010008#0070062#0005615#0043657#0005741#0005739#0043005#0043025#0005654#0005634#0005886#0031982	0000187#0035973#1990000#0031145#0019221#0002753#0042769#1904380#0016197#0097009#0070987#0042276#0060613#0008585#0007144#0070911#0021888#0007249#0070498#0036297#0075733#0007254#0007141#0061024#0047497#0019941#0052031#0002755#0002756#0043066#0000122#0030512#0048812#0070423#0000715#0000717#0006297#0033683#0006296#0006294#0043065#1902255#0051092#1902527#0031398#0045944#0036388#0016579#0008104#0000209…	0.0181625	0.805738	0.00181159	Ubiquitin-like-1	22	0.0298285	0.248447	1180	0	0	0	1059	137	0.0607903	0.833333	915	92	0.239852	0.691489	177	642	0.117213	0.7962	3354	162.5	0.36965	0.826087	142	0.0518	0.382	76	0.708812	0	0.125	0.1	933	NM_018955	P0CG47	Polyubiquitin-B	UBB	Homo sapiens
6OPP	C	97	3.7	920	9606	0015026#0019899#0005201#0042802#0019865#0042011#0042012#0042289#0023026#0042803#0019901#1990782#0038023#0004888#0001618#0008270	0030669#0005769#0005788#0005789#0009897#0005887#0045121#0005886#0042101	0002250#0007155#0007166#0097011#0019221#0050829#0044409#0007167#0019064#0035397#0006955#0006948#0035723#0030225#0032507#0061024#0010524#0050850#0070374#0043123#0032743#0033674#0043410#0045657#0050731#0045860#0001934#0042102#0045893#0046598#0051924#0050690#0050863#0032355#0033280#0007165#0042110#0030217#0050852#0045058#0007169	0.00407524	0.771227	0.0813743	GP120	59.5	0.129077	0.268786	749	0	0	0	1080	175.5	0.0666667	0.893333	930	0	-1	-1	-1	0	-1	-1	-1	0	-1	-1	-1	0.1147	0.2277	389	0.833866	0.5	0.125	0.1	-	-	B3UES2	Envelope glycoprotein gp160	env	Human immunodeficiency virus 1
3GW6	F	257	2.6	3707741	344021	0016996#0042802	0098024	0098671#0098996#0044409#0008152#0019062	0.0169972	1.17065	0.00181159	Peptidase-S74	65.5	0.0896437	0.297597	1255	0	0	0	1242	398	0.142724	0.9	902	0	-1	-1	-1	2846.5	0.416612	0.78642	2157	0	-1	-1	-1	0.1208	0.3464	257	0.832056	0.5	0	0	39704	NC_007456	Q04830	Tail spike protein	#	Escherichia phage K1F
5HBZ	F	211	3.1	921339	299386	0005524#0004197#0003678#0016817#0003723#0003724#0003968#0004252#0070008#0004843#0008270	0033644#0042025#0044220#0016021	0039648#0039579#0039502#0006351#0019082#0039694	0.00394134	0.837159	0.112676	Peptidase-C32	68.5	0.0713106	0.317402	2816	5	0.000838926	1	1191	276	0.13579	0.864198	869	0	-1	-1	-1	3299	0.392278	0.776381	2960	0	-1	-1	-1	0.0978	0.3105	211	0.839059	0	0.125	0.2	12704	NC_002532	P19811	Replicase polyprotein 1ab	rep	Equine arteritis virus (strain Bucyrus)
5HGB	A	274	2.4	3105	9606	0030881#0042610#0042605#0003723#0005102#0042608#0046977#0062061	0009986#0031901#0005783#0070971#0005789#0012507#0070062#0005794#0005797#0000139#0071556#0005887#0016020#0042824#0042612#0030670#0005886#0055038	0019731#0019885#0002485#0002486#0042590#0002479#0002480#0002474#0036037#0050830#0016045#0006955#0060333#2001187#2000566#0032729#2000568#0002726#0001916#0042270#0016567#0050776#0001913#0002419#0050852#0060337#0016032	0.0482828	0.676972	0.00181159	Ig-like-C1-type	8.5	0.0603053	0.240854	982	1	0.000796813	0.5	1253	429.5	0.172053	0.882927	847	26.5	0.043956	0.857143	259	764.5	0.175276	0.75	3056	249	0.353604	0.785	244	0.104	0.264	274	0.854952	0	0	0	1535	NM_002116	P04439	HLA class I histocompatibility antigen, A alpha chain	HLA-A	Homo sapiens
3RBB	D	58	2.35	3055	9606	0005524#0004715#0001784#0004713#0005102#0004714	0005901#0042995#0005856#0005829#0031234#0005925#0005794#0043231#0005764#0005634#0005886#0030133	0007155#0030154#0019221#0038096#0006954#0045087#0002758#0007229#0060333#0043299#0002522#0031663#0007498#0043066#0002862#0018108#2000251#0030838#0008284#0046777#0006468#0008360#0050690#0051090#0050727#0050764#0071801#0045728#0007169	0.0405124	0.926146	0.00180832	SH3	13	0.00451977	0.275862	1741	1	0.000962464	0.5	1037	101	0.034965	0.875	961	0	-1	-1	-1	0	-1	-1	-1	0	-1	-1	-1	0.0372	0.3684	58	0.763578	0	0	0	-	-	P08631	Tyrosine-protein kinase HCK	HCK	Homo sapiens
1UT8	B	272	2.75	2777611	10726	0035312#0008409#0017108#0003677#1990238#0004529#0046872	0019034	0033567#0019086#0039693	0.119085	0.851105	0.00181159	5-3-exonuclease	28	0.0435109	0.251082	1102	0	0	0	1255	548	0.161985	0.925134	881	0	-1	-1	-1	929	0.149646	0.797844	3214	0	-1	-1	-1	0.1099	0.2924	272	0.83121	0	0	0	121750	NC_005859	P06229	Flap endonuclease	D15	Escherichia phage T5
