# Supplementary material for: Identifying and profiling structural similarities between Spike of SARS-CoV-2 and other viral or host proteins with Machaon
Source: Commun Biol. 2023 Jul 19;6:752. doi: 10.1038/s42003-023-05076-7 (PMC10356814; doi:10.1038/s42003-023-05076-7)
Supplement: Supplementary file 4 — Supplementary Data 1 [file 42003_2023_5076_MOESM4_ESM.zip › suptab3.xlsx]

## Sheet: 6VXX-A-site1
	pdbId	chainId	chainLength	resolution	geneId	taxonomy	molecularFunction	cellularComponent	biologicalProcess	b-phipsi	w-rdist	t-alpha	alignedRange	referenceSegmentIndex	referenceRange	alignedSequences	1D-score	1D-identity	1D-identity-ng	1D-identity-gaps	1DPDB-score	1DPDB-identity	1DPDB-identity-ng	1DPDB-identity-gaps	2D-score	2D-identity	2D-identity-ng	2D-identity-gaps	5UTR-score	5UTR-identity	5UTR-identity-ng	5UTR-identity-gaps	CDS-score	CDS-identity	CDS-identity-ng	CDS-identity-gaps	3UTR-score	3UTR-identity	3UTR-identity-ng	3UTR-identity-gaps	3D-score	3D-score-cand	length	chemSim	molecularFunctionSim	cellularComponentSim	biologicalProcessSim	geneLength	refSeqId
0	6VXX	A	972	2.8	43740568	2697049	0046789#0042802	0030666#0005788#0005793#0044173#0020002#0016021#0019031#0055036	0075509#0039654#0019064#0009405#0046813#0039587#0039502#0046718#0019082#0019081	2.42446e-05	0.0548541	0.00845666	[[37, 53], [195, 230], [274, 454], [514, 614], [646, 786], [861, 865], [957, 983]]	[2, 4, 1, 6, 0, 3, 5]	[[37, 53], [195, 230], [274, 454], [514, 614], [646, 786], [861, 865], [957, 983]]	[['B.SSSEE..SEEEEEEE', 'YYPDKVFRSSVLHSTQD', '+}UVV/1^}U/032233', '33344025330143344', 'B.SSSEE..SEEEEEEE', 'YYPDKVFRSSVLHSTQD', '+}UVV/1^}U/032233', '33344025330143344'], ['EEETTEEEEEEEEEE...SSSPPPS..PBEEEEEEE', 'KNIDGYFKIYSKHTPINLVRDLPQGFSALEPLVDLP', '33/ON213/223322Y]ZRWVEGHU[}F)320/302', '440433240334433041054134323214310413', 'EEETTEEEEEEEEEE...SSSPPPS..PBEEEEEEE', 'KNIDGYFKIYSKHTPINLVRDLPQGF…
1	6ZGF	B	1060	3.1	#	2709072	#	0020002#0016021#0019031#0055036	0075509#0039654#0019064#0009405#0046813	0.00436734	0.509383	0.00960512	[[38, 53], [195, 229], [274, 438], [514, 614], [646, 778], [857, 861], [953, 972]]	[2, 4, 1, 6, 0, 3, 5]	[[38, 53], [195, 229], [274, 438], [514, 614], [646, 782], [861, 865], [957, 976]]	[['..SS....S.EEEEEE', 'YPDKVFRSSVLHLTQD', '}}VVY[^}UY030233', '3344025330141344', '.SSSEE..SEEEEEEE', 'YPDKVFRSSVLHSTQD', '}UVV/1^}U/032233', '3344025330143344'], ['EEETTEEEEEEEEEE....SSPPPSEEEEEEEEEE', 'KNIDGYFKIYSKHTPINLVRDLPPGFSALEPLVDL', '33/ON213/223322Y]ZYWVEGGU1210320/30', '44043324033443304105413332321431041', 'EEETTEEEEEEEEEE...SSSPPPS..PBEEEEEE', 'KNIDGYFKIYSKHTPINLVRDLPQGFSALEPLVDL', '…	6543.5	0.974077	0.977147	4	4238.5	0.859142	0.940756	93	3010	0.684073	0.871397	247	0	-1	-1	-1	0	-1	-1	-1	0	-1	-1	-1	0.8888	0.8203	1060	1	0	0.5	0.5	-	-
2	6OUT	C	491	2.6	1491972	524364	0042802	0030430#0039617	#	0.00234068	3.50948	0.00211416	[[459, 461], [80, 84], [457, 461], [369, 374], [369, 379], [44, 46]]	[2, 4, 1, 6, 0, 5]	[[48, 50], [226, 230], [275, 279], [594, 599], [719, 732], [970, 972]]	[['EEE', 'LHY', '032', '143', 'EEE', 'LHS', '032', '143'], ['EEEEE', 'LFDLS', '01302', '12413', 'EEEEE', 'LVDLP', '0/302', '10413'], ['EEEEE', 'ALLHY', '10032', '21143', 'EEEEE', 'FLLKY', '10032', '21143'], ['EEEEEE', 'YVGVLS', '2/2/02', '303013', 'EEEEEE', 'GVSVIT', '2/2//2', '303003'], ['EEEEEEE....', 'YVGVLSWISPP', '2/2/022Y}}}', '30301330333', 'EEEEEEEEEE....', 'TISVTTEILPVSMT', '2/2/223/02Y}…	50	0.0886167	0.296386	973	5	0.000678887	1	1472	629	0.248252	0.860606	814	20	0.0150943	1	261	1585.5	0.277392	0.810282	2653	77	0.17284	0.807692	191	0.1453	0.2426	491	0.838978	0.5	0	0	7654	NC_001959
3	6CRX	C	1069	3.9	1489668	694009	0046789#0042802	0044173#0020002#0016021#0019031#0055036	0075509#0039654#0019064#0009405#0046813#0039587#0039502#0019082#0019081	0.00703634	1.19794	0.0204962	[[42, 57], [254, 260], [261, 389], [513, 600], [634, 768], [844, 847], [939, 965]]	[2, 4, 1, 6, 0, 3, 5]	[[38, 53], [203, 209], [274, 402], [527, 614], [648, 786], [862, 865], [957, 983]]	[['..SSEE..SSEEEEEE', 'YPDEIFRSDTLYLTQD', '}}VV/1^}VU020233', '3344025343131344', '.SSSEE..SEEEEEEE', 'YPDKVFRSSVLHSTQD', '}UVV/1^}U/032233', '3344025330143344'], ['EEE.EEE', 'VGYLKPT', '/22Z322', '0331433', 'EEEEEEE', 'IYSKHTP', '/223322', '0334433'], ['EEEEEE.TTS.EEEEEETTSSHHHHHHHHHT.SS..SEEEEEEEEEEPP..EEE..SS...B...HHHHS.S....SSS.B..EE.S.B...HHHHS.SSBS..EE.---.TTTTS..BSSEE.EEEEE', 'TFMLKYDENGT…	5230	0.763508	0.779376	26	2623.5	0.658318	0.782979	178	2770	0.651203	0.847875	270	1063	0.885185	0.92278	11	10394	0.731453	0.787904	282	1064	0.223834	0.981818	745	0.8036	0.7352	1066	0.945619	1	0.625	0.9	29751	NC_004718
4	5FB4	A	511	2.04	6446507	10756	#	0098015#0098026	0044694#0099002	0.00181747	2.85302	0.0361446	[[311, 314], [209, 213], [126, 130], [511, 514], [567, 573], [570, 573]]	[2, 4, 1, 6, 0, 5]	[[49, 52], [204, 208], [399, 403], [595, 598], [775, 781], [977, 980]]	[['EEEE', 'DTGD', '3223', '4334', 'EEEE', 'HSTQ', '3223', '4334'], ['EEEEE', 'YYIHP', '22/32', '33043', 'EEEEE', 'YSKHT', '22332', '33443'], ['EEEEE', 'SFIVR', '21//4', '32005', 'EEEEE', 'SFVIR', '21//4', '32005'], ['EEEE', 'VYVI', '/2//', '0300', 'EEEE', 'VSVI', '/2//', '0300'], ['HHHHHHH', 'NNDLQEI', '%%%"%%!', '4441440', 'HHHHHHH', 'DKNTQEV', '%%%$%%!', '4443440'], ['HHHH', 'LQEI', '"%%!', '14…	56	0.0923836	0.288546	964	0	0	0	1495	718	0.270742	0.885714	795	0	-1	-1	-1	1855	0.308769	0.810445	2520	0	-1	-1	-1	0.1352	0.2218	511	0.835249	0	0	0	19282	NC_011048
5	1K3V	A	542	3.5	1489595	10797	0046872#0005198	0042025#0039615	0075512#0075521#0039665#0099008#0075732#0019062	0.00491314	4.35901	0.0117647	[[163, 167], [519, 524], [152, 156], [228, 235], [519, 527], [413, 415]]	[2, 4, 1, 6, 0, 5]	[[49, 53], [204, 209], [311, 315], [528, 535], [715, 724], [969, 971]]	[['EEEEE', 'KIYNN', '3/233', '40344', 'EEEEE', 'HSTQD', '32233', '43344'], ['EEEEEE', 'YSNFWW', '223122', '334233', 'EEEEEE', 'YSKHTP', '223322', '334433'], ['EEEEE', 'TITES', '2/232', '30343', 'EEEEE', 'GIYQT', '2/232', '30343'], ['.....B..', 'QQITDSIQ', ']]Y}]+Y]', '44034304', '........', 'KKSTNLVK', ']]}}]ZY]', '44334104'], ['EEEEEEEEE', 'YSNFWWKGT', '223122322', '334233433', 'EEEEEEEEEE', 'PT…	35.5	0.0962457	0.26257	928	1	0.000656599	0.5	1521	562	0.255356	0.832402	809	0	-1	-1	-1	1875	0.316383	0.804459	2422	0	-1	-1	-1	0.1359	0.2125	542	0.833544	0	0	0	5075	NC_001718
6	6NK6	N	261	4.06	74761	10090	#	0005923#0009986#0060170#0005737#0016021#0005634	0007155#0060857	0.00370567	1.91386	0.319386	[[269, 272], [268, 272], [36, 39], [267, 273]]	[2, 4, 1, 0]	[[50, 53], [203, 207], [312, 315], [721, 727]]	[['EEEE', 'YSDH', '2233', '3344', 'EEEE', 'STQD', '2233', '3344'], ['EEEEE', 'IYSDH', '/2233', '03344', 'EEEEE', 'IYSKH', '/2233', '03344'], ['EEEE', 'VSES', '/232', '0343', 'EEEE', 'IYQT', '/232', '0343'], ['EEEEEEE', 'GIYSDHL', '2/22330', '3033441', 'EEEEEEE', 'SVTTEIL', '2/223/0', '3033401']]	22	0.0377868	0.240343	1249	5	0.000804505	1	1242	410.5	0.158294	0.883598	866	0	-1	-1	-1	0	-1	-1	-1	0	-1	-1	-1	0.1547	0.2877	439	0.995527	0	0.125	0	-	-
7	1LW2	B	406	3	155348	11706	0004190#0003677#0003887#0004533#0042802#0008289#0003723#0003964#0004523#0005198#0008270	0042025#0020002#0072494#0019013#0055036	0015074#0006310#0044409#0075713#0019064#0039651#0006278#0039657#0019061#0044826#0019072#0019058#0075732#0019068	0.020324	3.05855	0.0282609	[[349, 353], [338, 352], [412, 415], [334, 341], [254, 259], [32, 36]]	[2, 4, 1, 6, 0, 5]	[[48, 52], [200, 209], [447, 450], [544, 551], [772, 777], [960, 964]]	[['EEEEE', 'LKTGK', '03223', '14334', 'EEEEE', 'LHSTQ', '03223', '14334'], ['EEEEEEETTEEEEEE', 'TYQIYQEPFKNLKTG', '223/233NM330322', '334034432441433', 'EEEEEEEEEE', 'YFKIYSKHTP', '213/223322', '3240334433'], ['.EEE', 'PEWE', '}323', '3434', '.EEE', 'GNYN', '}323', '3434'], ['TT.EEEEE', 'QGQWTYQI', 'ON]2223/', '43433340', 'TTEEEEEE', 'NGLTGTGV', 'ON02222/', '43133330'], ['HHHHHH', 'VNDIQK', '!%%!…	28.5	0.129828	0.28673	1020	0	0	0	1392	478	0.183638	0.868313	906	95.5	0.235955	0.759036	184	3307.5	0.404637	0.777858	2566	187.5	0.236295	0.806452	374	0.1283	0.2493	406	0.835783	0.5	0.25	0.1	9181	NC_001802
8	3S11	C	321	2.5	3654620	93838	0046789	0020002#0016021#0019031#0055036	0075512#0039654#0019064#0046761#0019062	0.00110902	3.61262	0.299451	[[274, 277], [274, 279], [258, 261], [242, 246], [13, 17], [108, 114]]	[2, 4, 1, 6, 0, 5]	[[50, 53], [204, 209], [431, 434], [538, 542], [720, 724], [977, 983]]	[['EEEE', 'YGNH', '2233', '3344', 'EEEE', 'STQD', '2233', '3344'], ['EEEEEE', 'YGNHNT', '223332', '334443', 'EEEEEE', 'YSKHTP', '223322', '334433'], ['EEEE', 'YKIV', '23//', '3400', 'EEEE', 'GDVI', '23//', '3400'], ['EEEEE', 'AINFE', '1/313', '20424', 'EEEEE', 'FVNFN', '1/313', '20424'], ['EEEEE', 'IGIGY', '/2/22', '03033', 'EEEEE', 'ISVTT', '/2/22', '03033'], ['HHHHHTT', 'LKHLLSR', '"%%""NP', '1…	40	0.0862944	0.257576	917	0	0	0	1296	426.5	0.194286	0.829268	804	0	-1	-1	-1	0	-1	-1	-1	0	-1	-1	-1	0.1338	0.3122	173	-1	0.5	0.5	0.2	-	-
9	5W1X	G	422	3.37	1489090	333761	0005198	0042025#0039620	0075509#0019062	0.00121167	4.3544	0.200508	[[363, 367], [362, 365], [165, 170], [27, 36], [32, 38], [468, 472]]	[2, 4, 1, 6, 0, 5]	[[49, 53], [206, 209], [395, 400], [545, 554], [711, 719], [960, 964]]	[['EEEEE', 'QYSRH', '32243', '43354', 'EEEEE', 'HSTQD', '32233', '43344'], ['EEEE', 'KQYS', '3322', '4433', 'EEEE', 'KHTP', '3322', '4433'], ['EEEEEE', 'IGEHWA', '/23321', '034432', 'EEEEEE', 'VYADSF', '/21321', '032432'], ['T.EEEEEEEE', 'YVTRTSIFYH', 'NY2422/123', '3035330234', 'TEEEEEEEEE', 'GLTGTGVLTE', 'N02222/023', '3133330134'], ['EEEEEEE', 'SIFYHAG', '2/12312', '3023423', 'EEEEEEEEE', 'SIA…	45.5	0.0785268	0.306233	1070	1	0.000712251	0.5	1402	541	0.252302	0.85625	766	0	-1	-1	-1	0	-1	-1	-1	0	-1	-1	-1	0.1458	0.2814	422	-1	0	0	0.1	-	-
10	3CSQ	C	324	1.8	6446506	10756	0016798#0046872#0008237	0098023	0071555#0019835#0042742#0098932#0099002#0098004	0.0132682	2.13016	0.223803	[[292, 294], [281, 294], [179, 183], [318, 325], [92, 96], [22, 25]]	[2, 4, 1, 6, 0, 5]	[[50, 52], [201, 206], [436, 440], [597, 606], [761, 765], [959, 962]]	[['EEE', 'WTK', '223', '334', 'EEE', 'STQ', '223', '334'], ['EEEEESS....EEE', 'FNVIDGKEYQGWTK', '13//3UV]}]}223', '24004344343334', 'EEEEEE', 'FKIYSK', '13/223', '240334'], ['EE.TT', 'SQGEN', '23}OO', '34344', 'EE.TT', 'WNSNN', '23}OO', '34344'], ['EEE.TT..', 'IINGNGYD', '//3}ON}]', '00434334', 'EEE..TTT..', 'VITPGTNTSN', '//2}}NON}]', '0033334334'], ['HHHHH', 'SELKR', '$%"%&', '34145', 'HHHHH', …	48	0.0755725	0.301829	982	0	0	0	1309	446.5	0.14539	0.906077	947	0	-1	-1	-1	1072	0.187595	0.782334	3015	0	-1	-1	-1	0.1318	0.3107	324	0.797974	0	0	0	19282	NC_011048
11	3J26	M	508	3.5	6760338	543939	#	0019028	#	0.00120725	6.50974	0.116883	[[465, 469], [70, 76], [465, 469], [293, 302], [458, 473], [487, 490]]	[2, 4, 1, 6, 0, 5]	[[47, 51], [202, 208], [312, 316], [546, 557], [716, 728], [978, 981]]	[['EEEEE', 'VYDGT', '/2322', '03433', 'EEEEE', 'VLHST', '/0322', '01433'], ['EEEEEEE', 'QVPYDIT', '3/223/2', '4033403', 'EEEEEEE', 'KIYSKHT', '3/22332', '4033443'], ['EEEEE', 'VYDGT', '/2322', '03433', 'EEEEE', 'IYQTS', '/2322', '03433'], ['EEEEEEE...', 'LSRYTTQFQN', '0242223[]]', '1353334244', 'EEEEEEEEE...', 'LTGTGVLTESNK', '02222/023}]]', '133330134344'], ['EEEEEEEEEEEEEEEE', 'PDMYIVAVYDGTLVIS…	77	0.0697523	0.320359	1200	1	0.000671592	0.5	1487	632	0.261821	0.856734	793	0	-1	-1	-1	2093	0.326245	0.808431	2384	0	-1	-1	-1	0.1374	0.2281	362	-1	0	0	0	18343	NC_011132
12	2X85	A	597	1.5	920967	155148	#	0098024	0098994#0019062	0.00485452	3.88128	0.0605381	[[689, 691], [634, 637], [654, 660], [341, 345], [686, 691], [144, 146]]	[2, 4, 1, 6, 0, 5]	[[50, 52], [227, 230], [371, 377], [593, 597], [720, 725], [979, 981]]	[['EEE', 'GYN', '223', '334', 'EEE', 'STQ', '223', '334'], ['EEEE', 'VNLT', '/302', '0413', 'EEEE', 'VDLP', '/302', '0413'], ['.TT.SEE', 'YAWVTSA', '}MNYU21', '3230332', '.TT.SEE', 'SASFSTF', '}MN[U21', '3232332'], ['EEEEE', 'STVYV', '22/2/', '33030', 'EEEEE', 'GGVSV', '22/2/', '33030'], ['EEEEEE', 'VGVGYN', '/2/223', '030334', 'EEEEEE', 'ISVTTE', '/2/223', '030334'], ['HHH', 'DVL', '%!"', '401',…	96	0.105965	0.270609	867	0	0	0	1580	722.5	0.271657	0.826087	798	0	-1	-1	-1	2161	0.350992	0.796815	2313	0	-1	-1	-1	0.1693	0.2434	597	0.80295	0	0	0	38297	NC_002730
13	3CPE	A	553	2.8	1258545; 1258647; 1258656; 1258675	10665	0005524#0016887#0004536#0004519#0046872#0004518	0098009	0006323#0019073#0019072#0046797	0.0238361	3.86552	0.0282609	[[428, 431], [423, 431], [42, 46], [537, 541], [106, 112], [503, 508]]	[2, 4, 1, 6, 0, 5]	[[47, 50], [200, 208], [420, 424], [603, 607], [771, 777], [959, 964]]	[['EEEE', 'VLHS', '/032', '0143', 'EEEE', 'VLHS', '/032', '0143'], ['EEEEEEEEE', 'WEQVGVLHS', '233/2/032', '344030143', 'EEEEEEEEE', 'YFKIYSKHT', '213/22332', '324033443'], ['TTT..', 'QWDGK', 'ONO}]', '43434', 'TTT..', 'DYNYK', 'ONO}]', '43434'], ['TT...', 'EGYHD', 'ON}]]', '43344', 'TT...', 'NTSNQ', 'ON}]]', '43344'], ['HHHHHHH', 'MVEEWKK', '#!%%$%%', '2044344', 'HHHHHHH', 'AVEQDKN', '#!%%%%%', …	44	0.0968641	0.310268	987	1	0.00065189	0.5	1532	574.5	0.2088	0.912587	964	0	-1	-1	-1	1691	0.265418	0.796255	2670	0	-1	-1	-1	0.1795	0.2706	553	0.836631	0	0	0	168903	NC_000866
14	1HI8	A	639	2.5	956436	10879	0046872#0000166#0003723#0050265#0003968	0019012	0006351#0039694	0.0351301	6.32481	0.00318134	[[38, 40], [38, 40], [625, 632], [200, 203], [309, 313], [305, 310]]	[2, 4, 1, 6, 0, 5]	[[49, 51], [207, 209], [416, 423], [596, 599], [773, 777], [974, 979]]	[['EEE', 'ETY', '322', '433', 'EEE', 'HST', '322', '433'], ['EEE', 'ETY', '322', '433', 'EEE', 'HTP', '322', '433'], ['STTTTTT.', 'PNKLQYKW', 'UOOLONO}', '34414343', 'STTTTTT.', 'GKIADYNY', 'UOKMONO}', '34024343'], ['EEEE', 'YVVY', '2//2', '3003', 'EEEE', 'SVIT', '2//2', '3003'], ['HHHHH', 'NKEEK', '%%%%%', '44444', 'HHHHH', 'EQDKN', '%%%%%', '44444'], ['.SHHHH', 'TTRLNK', '}U&"%%', '335144', '.S…	37.5	0.0997892	0.275728	908	0	0	0	1647	711	0.252927	0.885246	915	0	-1	-1	-1	1672.5	0.317576	0.772861	2430	0	-1	-1	-1	0.1761	0.2439	639	0.820706	0	0	0	6374	NC_003715
15	5W0P	D	773	3.01	20215	10090	0001664#0002046#0051219#0030507	0016020#0001917#0001750	0002031#0007165	0.0234331	6.73228	0.00211416	[[2324, 2329], [2236, 2244], [2344, 2351], [186, 195], [2323, 2330], [124, 129]]	[2, 4, 1, 6, 0, 5]	[[47, 52], [195, 207], [430, 437], [573, 583], [719, 726], [958, 963]]	[['EEEEEE', 'ILVSYH', '/0/223', '010334', 'EEEEEE', 'VLHSTQ', '/03223', '014334'], ['EEEEEEEEE', 'KKIKVSVEQ', '33/3/2/33', '440403044', 'EEETTEEEEEEEE', 'KNIDGYFKIYSKH', '33/ON213/2233', '4404332403344'], ['.EEEEEEE', 'TSSEVATE', '}223/123', '33340234', '.EEEEEEE', 'TGDVIAWN', '}23//123', '33400234'], ['EEEE.SSS..', 'SHGIDYYTLK', '232/]UUUZ]', '3430433314', 'EEEEE.SSS..', 'TDAVRDPQTLE', '231/4]UV…	48.5	0.0595065	0.337449	1135	0	0	0	1673	0	-1	-1	-1	81	0.23913	0.785714	192	892	0.181542	0.785558	3041	201.5	0.0854241	0.790055	1493	0.1947	0.2309	773	0.941601	0	0	0	2768	NM_000539
16	5NER	A	589	11.5	3685	9606	0015026#0050840#1990430#0001968#0005178#0046872#0001846#0002020#0005080#0050431#0001618#0005245	0035868#0035867#0035866#0009986#0005829#0009897#0070062#0031527#0005925#0005887#0034683#0034684#0034685#0034686#0008305#0031258#0016020#0031528#0045335#0005886#0032587#0035579	0001525#0002479#0038027#0043277#0070588#0007155#0033627#0007160#0031589#0035987#0085017#0070371#0030198#0097192#0034113#0007229#0050900#0050919#2000536#2001237#0010888#0032369#0050748#1905598#0010745#0043312#0045785#0030335#0008284#0007204#0033690#0050764#1901388#0034446#0071604#0048010#0001570#0046718	0.0197192	2.20893	0.23822	[[327, 330], [522, 526], [407, 411], [432, 435], [522, 528], [208, 210], [385, 388]]	[2, 4, 1, 6, 0, 3, 5]	[[49, 52], [205, 209], [396, 400], [609, 612], [715, 721], [861, 863], [972, 975]]	[['EEEE', 'QTTK', '3223', '4334', 'EEEE', 'HSTQ', '3223', '4334'], ['EEEEE', 'SKNMT', '23312', '34423', 'EEEEE', 'SKHTP', '23322', '34433'], ['EEEEE', 'SMKGA', '21321', '32432', 'EEEEE', 'YADSF', '21321', '32432'], ['EEEE', 'AILY', '1/02', '2013', 'EEEE', 'AVLY', '1/02', '2013'], ['EEEEEEE', 'SKNMTIS', '23312/2', '3442303', 'EEEEEEE', 'PTNFTIS', '22312/2', '3342303'], ['EEP', 'LAT', '01G', '123',…	59.5	0.141645	0.275032	743	8	0.00382653	0.857143	1561	828.5	0.305508	0.859564	749	121.5	0.199085	0.783784	326	2923.5	0.419625	0.781841	2101	302.5	0.0468966	0.798122	3412	0.0909	0.2929	448	-1	0	0	0.1	7039	NM_002210
17	2P5O	C	829	2.8	1494172	12353	0008408#0003677#0003887#0046872#0000166	#	0039686#0006260	0.0476179	3.7298	0.0137421	[[426, 431], [706, 713], [867, 871], [118, 121], [591, 609], [605, 610]]	[2, 4, 1, 6, 0, 5]	[[38, 43], [198, 204], [364, 368], [600, 603], [764, 782], [977, 982]]	[['.SS.EE', 'SPETIA', '}UV}/1', '334302', '.SSSEE', 'YPDKVF', '}UVV/1', '334402'], ['TEEEEEEE', 'KRYALNVW', 'O42103/2', '45321403', 'TTEEEEE', 'DGYFKIY', 'ON213/2', '4332403'], ['.HHHH', 'DYTVL', ']$$!"', '43301', '.HHHH', 'DYSVL', ']$$!"', '43301'], ['..TT', 'TSPD', '}}NO', '3334', '..TT', 'PGTN', '}}NO', '3334'], ['H-HHHHHHHHHHHHHHHHH', 'Q-ALQWIERKVNEYLNEVC', '%-#"%$!%&%!%%$"%%!#', '4-214304540…	61	0.127602	0.276565	802	0	0	0	1834	1022	0.331334	0.884	834	0	-1	-1	-1	2764.5	0.400324	0.783258	2114	0	-1	-1	-1	0.2049	0.2313	829	0.84582	0	0	0	167560	NC_004928
18	1QIU	E	264	2.4	2652999	10515	#	0042025#0019028	0098671#0007155#0046718	0.0131326	1.84274	0.895792	[[442, 444], [441, 444], [366, 371], [419, 427], [440, 457], [346, 349]]	[2, 4, 1, 6, 0, 5]	[[50, 52], [203, 206], [278, 283], [541, 554], [713, 722], [968, 971]]	[['EEE', 'SGD', '223', '334', 'EEE', 'STQ', '223', '334'], ['EEEE', 'VSGD', '/223', '0334', 'EEEE', 'IYSK', '/223', '0334'], ['EE.TTS', 'DYNENG', '32]OOU', '434443', 'EE.TTS', 'KYNENG', '32]OOU', '434443'], ['EEEEEEEEE', 'CKFTLVLTK', '13120/023', '242310134', 'EEETTEEEEEEEEE', 'FNFNGLTGTGVLTE', '131ON02222/023', '24243133330134'], ['EEEEEGGGGTSS..EEEE', 'AVSGDLSSMTGTVASVSI', '1/2237998NUUY[2/2/',…	58	0.0882768	0.284738	977	1	0.000803213	0.5	1243	343.5	0.145677	0.846995	881	0	-1	-1	-1	1819.5	0.285261	0.793618	2625	0	-1	-1	-1	0.105	0.2843	264	0.833969	0	0	0.1	35937	NC_001405
19	4NWV	A	355	3.25	26085000	977912	0046872	#	#	0.00108991	6.58655	0.339943	[[50, 54], [202, 207], [291, 297], [280, 285], [291, 298], [378, 380]]	[2, 4, 1, 6, 0, 5]	[[48, 52], [224, 229], [312, 318], [593, 598], [666, 673], [960, 962]]	[['EEEEE', 'LKGCD', '03213', '14324', 'EEEEE', 'LHSTQ', '03223', '14334'], ['EEEEEE', 'EWVVEL', '32//30', '430041', 'EEEEEE', 'EPLVDL', '320/30', '431041'], ['EEEEEEE', 'VYQSVEA', '/232/31', '0343042', 'EEEEEEE', 'IYQTSNF', '/232231', '0343342'], ['EEEEEE', 'TPVDVV', '22/3//', '330400', 'EEEEEE', 'GGVSVI', '22/2//', '330300'], ['EEEEEEEE', 'VYQSVEAT', '/232/312', '03430423', 'EETTEEEE', 'IGAGIHAS…	38.5	0.0763994	0.295322	980	5	0.000747943	1	1336	557.5	0.234082	0.925926	798	129	0.229927	0.797468	195	1061	0.191818	0.777553	3020	154.5	0.380435	0.739437	134	0.1245	0.2682	355	0.845393	0	0	0	2574	NC_028098
20	1M0I	C	129	2.55	1261079	10760	0008821#0008833#0003677#1990238	#	0099015#0015074#0039657	0.00535975	1.84085	1.94704	[[48, 50], [40, 52], [43, 47], [40, 67], [20, 26], [25, 29]]	[2, 4, 1, 6, 0, 5]	[[51, 53], [202, 209], [325, 329], [586, 613], [774, 780], [957, 961]]	[['EEE', 'SNH', '233', '344', 'EEE', 'TQD', '233', '344'], ['EEEEEE..EEEEE', 'KVPYVIPASNHTY', '3/22//}[23322', '4033003234433', 'EEEEEEEE', 'KIYSKHTP', '3/223322', '40334433'], ['EEE..', 'YVIPA', '2//}[', '30032', 'EEEE.', 'SIVRF', '2//4[', '30052'], ['EEEEEE..EEEEE..SEE.TTS.EEEEE', 'KVPYVIPASNHTYTPDFLLPNGIFVETK', '3/22//}[23322}}V10ZNOUY1/323', '4033003234433334211343020434', 'EEEPPPEEEEEEEE..TT…	18	0.0308642	0.31746	1170	5	0.00090009	1	1110	187.5	0.0846457	0.895833	920	0	-1	-1	-1	491	0.0775353	0.801061	3518	0	-1	-1	-1	0.0668	0.3154	129	0.816731	0	0	0	39937	NC_001604
21	6IAW	B	386	3.8	1258936	204090	#	#	#	0.0198609	4.82356	0.0350109	[[86, 88], [371, 379], [372, 377], [34, 41], [150, 162], [20, 24]]	[2, 4, 1, 6, 0, 5]	[[51, 53], [202, 209], [312, 317], [521, 532], [764, 779], [975, 979]]	[['EEE', 'SEE', '233', '344', 'EEE', 'TQD', '233', '344'], ['EEEEEEEEE', 'EVTHWIHYY', '3/232/322', '403430433', 'EEEEEEEE', 'KIYSKHTP', '3/223322', '40334433'], ['EEEEEE', 'VTHWIH', '/232/3', '034304', 'EEEEEE', 'IYQTSN', '/23223', '034334'], ['........', 'TFGDKWDN', '}[}]]}]]', '32344344', '...EE.S.....', 'PATVEGPKKSTN', '}[}/3}U]]}}]', '323043344334'], ['HHHHHHHHHHHHH', 'NYALGVYKKKISD', '%$#"$!…	69	0.0659259	0.268882	1019	0	0	0	1369	461	0.201426	0.91498	875	0	-1	-1	-1	1444.5	0.233163	0.809566	2791	0	-1	-1	-1	0.1451	0.2847	55	-1	0	0	0	18227	NC_004679
22	6H66	A	667	4.16	71586	10090	0005524#0003677#0003725#0016787#0042802#0043021#0003724#0003727#0008270	0005737#0005634	0071360#0051607#0045087#0039530#0032727#0032728#0032755#0060760#0032760#0016925#0009615	0.0772651	4.11818	0.0053135	[[916, 919], [978, 980], [731, 736], [909, 917], [625, 637], [685, 690]]	[2, 4, 1, 6, 0, 5]	[[38, 41], [228, 230], [365, 370], [519, 527], [761, 777], [957, 962]]	[['.SSS', 'SGEN', '}UVV', '3344', '.SSS', 'YPDK', '}UVV', '3344'], ['EEE', 'DLP', '302', '413', 'EEE', 'DLP', '302', '413'], ['HHHHHH', 'TYALSQ', '$$#"$%', '332134', 'HHHHHH', 'YSVLYN', '$$!"$%', '330134'], ['SS..EEE.S', 'NASMLVCSG', 'VT}[0/1}U', '423210233', 'SS...EE.S', 'HAPATVEGP', 'VT}[}/3}U', '423230433'], ['HHHHHHHHHHHHH', 'SHLETFYTDEKEK', '$%"%$#$$%%%%%', '3414323344444', 'HHHHHHHHHHHHHHHH…	41	0.0688149	0.269807	1364	2.5	0.0030303	0.714286	1643	755	0.236641	0.893372	963	0	-1	-1	-1	0	-1	-1	-1	0	-1	-1	-1	0.1773	0.2371	667	0.830843	0.5	0	0	-	-
23	3GW6	E	257	2.6	3707741	344021	0016996#0042802	0098024	0098671#0098996#0044409#0008152#0019062	0.0025811	2.45059	1.88415	[[1014, 1017], [1029, 1033], [993, 999], [1013, 1022], [1014, 1023], [958, 962]]	[2, 4, 1, 6, 0, 5]	[[50, 53], [205, 209], [431, 437], [547, 554], [715, 726], [976, 980]]	[['EEEE', 'TTEE', '2233', '3344', 'EEEE', 'STQD', '2233', '3344'], ['EEEEE', 'GEEWG', '23322', '34433', 'EEEEE', 'SKHTP', '23322', '34433'], ['EEEEEEE', 'TDTVFSH', '232/123', '3430234', 'EEEEEEE', 'GDVIAWN', '23//123', '3400234'], ['EEEEEEEEEE', 'TTTEEPVYTE', '222332/223', '3334430334', 'EEEEEEEE', 'TGTGVLTE', '2222/023', '33330134'], ['EEEEEEEEEE', 'TTEEPVYTEV', '22332/223/', '3344303340', 'EEEE…	65.5	0.0896437	0.297597	1255	0	0	0	1242	383.5	0.14794	0.908046	894	0	-1	-1	-1	2846.5	0.416612	0.78642	2157	0	-1	-1	-1	0.1159	0.3159	252	0.832056	0.5	0	0	39704	NC_007456
24	6ILK	E	192	3	1604	9606	0008289#0001618	0031225#0009986#0033116#0070062#0005576#0101003#0000139#0045121#0005886#0030667#0030133	0006958#0006888#0045087#0045916#0043312#2000516#2000563#0007204#0002726#0030449#1903659#0031664#0045730	0.0166284	1.89042	1.32432	[[251, 253], [110, 112], [230, 238], [232, 234], [232, 238]]	[2, 4, 1, 6, 0]	[[43, 45], [228, 230], [309, 317], [594, 596], [719, 725]]	[['E..', 'FRG', '1^}', '253', 'E..', 'FRS', '1^}', '253'], ['EEE', 'KLT', '302', '413', 'EEE', 'DLP', '302', '413'], ['.SEEEEEEE', 'EHSIYETVN', ']V2/232/3', '443034304', '.SEEEEEEE', 'EKGIYQTSN', ']V2/23223', '443034334'], ['EEE', 'SIY', '2/2', '303', 'EEE', 'GVS', '2/2', '303'], ['EEEEEEE', 'SIYETVN', '2/232/3', '3034304', 'EEEEEEE', 'TISVTTE', '2/2/223', '3030334']]	26.5	0.0509194	0.3	1174	0	0	0	1175	281.5	0.127701	0.828025	861	87.5	0.180556	0.8	223	1171	0.191846	0.783453	3019	290.5	0.102096	0.794737	1289	0.0941	0.3366	192	0.860703	0	0	0	2683	NM_001300904
25	5IKN	D	485	4.8	1261046; 1261048	10760	0005524#0003678#0003896#0042802#0008270	#	#	0.0403935	3.44284	0.0593505	[[542, 545], [532, 545], [496, 500], [120, 125], [525, 532], [325, 329]]	[2, 4, 1, 6, 0, 5]	[[48, 51], [200, 209], [323, 327], [573, 578], [689, 696], [957, 961]]	[['EEEE', 'LEPS', '0322', '1433', 'EEEE', 'LHST', '0322', '1433'], ['EEEEETTTTEEEEE', 'YMEYNKETGWLEPS', '21323OONN20322', '32434443331433', 'EEEEEEEEEE', 'YFKIYSKHTP', '213/223322', '3240334433'], ['.SEEE', 'SDTII', '}V2//', '34300', '.SEEE', 'TESIV', '}V2//', '34300'], ['EEEEE.', 'SQKVRD', '233/4]', '344054', 'EEEEE.', 'TDAVRD', '231/4]', '342054'], ['...EEEEE', 'GDTGIAGY', '}]}2/122', '34330233…	50.5	0.110289	0.305328	863	0	0	0	1468	631.5	0.212658	0.890459	902	0	-1	-1	-1	1622.5	0.290828	0.78	2523	0	-1	-1	-1	0.161	0.2677	485	0.83131	0.5	0	0	39937	NC_001604
26	4GIZ	A	382	2.55	61753691; 948538	83333	0015144#1901982	0043190#0055052#0030288#0042597	0008643#0060326#0006974#0034289#0042956#0015768	0.0405548	6.6561	0.00638298	[[17, 19], [176, 180], [241, 246], [243, 246], [293, 310], [195, 201]]	[2, 4, 1, 6, 0, 5]	[[38, 40], [224, 228], [308, 313], [593, 596], [771, 780], [958, 964]]	[['.SS', 'GYN', '}UV', '334', '.SS', 'YPD', '}UV', '334'], ['EEEEE', 'KYDIK', '323/3', '43404', 'EEEEE', 'EPLVD', '320/3', '43104'], ['..EEEE', 'VNYGVT', 'Y]22/2', '043303', '..SEEE', 'VEKGIY', 'Y]V2/2', '044303'], ['EEEE', 'YGVT', '22/2', '3303', 'EEEE', 'GGVS', '22/2', '3303'], ['HHHHHS..SEESBHHHHH', 'AVNKDKPLGAVALKSYEE', '#!%%%V}ZU1/T)%$$%%', '204444313202143344', 'HHHHHHHHHH', 'AVEQDKNTQE', '…	64	0.056108	0.302682	1147	0	0	0	1365	540.5	0.168111	0.919431	943	0	-1	-1	-1	0	-1	-1	-1	0	-1	-1	-1	0.1035	0.2104	382	0.847719	0	0	0	-	-
27	7JZJ	D	246	2.46	911825	128952	0042802#0003723#0039660	0005576#0033645#0044185#0020002#0044385#0045121#0055036	0075733#0030683#0044414#0046755#0046761#0039702	0.000758544	9.01585	0.138387	[[74, 76], [304, 308], [304, 307], [234, 237], [90, 95], [265, 269]]	[2, 4, 1, 6, 0, 5]	[[47, 49], [200, 204], [399, 402], [605, 608], [662, 667], [960, 964]]	[['EEE', 'ILE', '/03', '014', 'EEE', 'VLH', '/03', '014'], ['EEEEE', 'TMVIT', '21//2', '32003', 'EEEEE', 'YFKIY', '213/2', '32403'], ['EEEE', 'TMVI', '21//', '3200', 'EEEE', 'SFVI', '21//', '3200'], ['....', 'PEKI', '}]]Y', '3440', '....', 'SNQV', '}]]Y', '3440'], ['.SEEEE', 'KQIPIW', ']V/2/2', '440303', '.SEEEE', 'HDIPIG', ']V/2/2', '440303'], ['HHHHH', 'ETLVH', '%$"!%', '43104', 'HHHHH', 'NTLVK…	56.5	0.0630769	0.274247	1001	1	0.000812348	0.5	1229	374	0.163601	0.845	833	60.5	0.157895	0.777778	212	984.5	0.174289	0.791234	3069	264	0.198601	0.743455	524	0.0947	0.2848	246	0.85769	0.5	0.25	0	18959	NC_002549
28	6IW2	P	387	2.9	1502173	11090	0005524#0003725#0005525#0046872#0004482#0004483#0017111#0046983#0003724#0003968#0004252#0005198	0005576#0044167#0042025#0044220#0016021#0019028#0019031#0055036	0075512#0039654#0039520#1900369#0039564#0039502#0046762#0039694#0019062	0.00120772	6.64109	0.457627	[[307, 312], [308, 311], [111, 116], [63, 67], [307, 313], [254, 256]]	[2, 4, 1, 6, 0, 5]	[[47, 52], [206, 209], [431, 436], [609, 613], [670, 676], [959, 961]]	[['EEEEEE', 'VKNPTD', '/33223', '044334', 'EEEEEE', 'VLHSTQ', '/03223', '014334'], ['EEEE', 'KNPT', '3322', '4433', 'EEEE', 'KHTP', '3322', '4433'], ['EEEEEE', 'GSIVAP', '22//12', '330023', 'EEEEEE', 'GDVIAW', '23//12', '340023'], ['EEEEE', 'AVLTH', '1/023', '20134', 'EEEEE', 'AVLYQ', '1/023', '20134'], ['EEEEEE.', 'VKNPTDT', '/33223}', '0443343', 'EEEEEE.', 'IHASYQT', '/31223}', '0423343'], ['HH…	36.5	0.070494	0.28115	2806	0	0	0	1371	632.5	0.247903	0.892617	775	0	-1	-1	-1	3689	0.233413	0.790081	7646	0	-1	-1	-1	0.1562	0.3177	387	0.853674	0	0.375	0.2	10862	NC_002031
29	5FJ7	A	761	7.9	956438	10879	0042802#0003723	0039616#0039625#0019013#0019012	#	0.0688527	3.54781	0.0418502	[[541, 543], [374, 377], [251, 255], [373, 376], [635, 644], [156, 159]]	[2, 4, 1, 6, 0, 5]	[[44, 46], [208, 211], [365, 369], [592, 595], [766, 775], [979, 982]]	[['..S', 'RTP', '^}U', '533', '..S', 'RSS', '^}U', '533'], ['EEE.', 'TPVK', '22/]', '3304', 'EE..', 'TPIN', '22Y]', '3304'], ['HHHHH', 'SSVLT', '$$!"$', '33013', 'HHHHH', 'YSVLY', '$$!"$', '33013'], ['EEEE', 'FTPV', '122/', '2330', 'EEEE', 'FGGV', '122/', '2330'], ['HHHHHHHHHH', 'MWYSWFVEDD', '#$$$$#!%%%', '2333320444', 'HHHHHHHHHH', 'ALTGIAVEQD', '#"$$!#!%%%', '2133020444'], ['HHHT', 'HVLS', '%!…	67.5	0.0842238	0.297118	1140	0	0	0	1744	764	0.272321	0.915	944	0	-1	-1	-1	1773.5	0.348456	0.763267	2288	0	-1	-1	-1	0.1823	0.219	664	-1	0.5	0	0	6374	NC_003715
30	3UAJ	B	371	3.23	5075729	408871	0005524#0003725#0140272#0005216#0046872#0004482#0004483#0017111#0046983#0003724#0003968#0004252#0005198	0005576#0044167#0033650#0042025#0044220#0016021#0044385#0019028#0019031#0055036	0075512#0039654#0039520#0039707#0051259#0039545#0039564#0039653#0039574#0039502#0039694#0019062	0.0190803	1.95733	1.11633	[[38, 42], [122, 138], [315, 322], [196, 206], [113, 127], [259, 262]]	[2, 4, 1, 6, 0, 5]	[[49, 53], [200, 209], [426, 433], [538, 548], [714, 728], [958, 961]]	[['EEEEE', 'KPTLD', '32203', '43314', 'EEEEE', 'HSTQD', '32233', '43344'], ['EEEEEEEEP.SSS.EEE', 'SGKITGNLVQIENLEYT', '223/2230D]RVVZ322', '33403341040441433', 'EEEEEEEEEE', 'YFKIYSKHTP', '213/223322', '3240334433'], ['.TTS.EEE', 'TQHGTTVV', '}OOU}2//', '34433300', '.TT..EEE', 'PDDFTGDV', '}OO[}23/', '34423340'], ['EEEEEETTEEE', 'MILMKMKKKTW', '1/0131OO322', '20124244433', 'EEEEEETTEEE', 'FVNFNFN…	46	0.0708854	0.266871	2704	0	0	0	1357	603	0.236228	0.884615	785	105	0.214789	0.743902	202	3743.5	0.247731	0.803154	7392	175	0.265795	0.792208	305	0.1152	0.3439	219	0.997444	0	0.375	0.2	10649	NC_002640
31	2QQP	A	484	3.8	9121829	213633	0042802	#	#	0.00962807	7.0099	0.0581655	[[505, 510], [511, 516], [509, 513], [196, 205], [505, 517], [174, 178]]	[2, 4, 1, 6, 0, 5]	[[47, 52], [204, 209], [313, 317], [542, 551], [712, 725], [960, 964]]	[['EEEEEE', 'VCKTYD', '/13223', '024334', 'EEEEEE', 'VLHSTQ', '/03223', '014334'], ['EEEEEE', 'GWEGTT', '223222', '334333', 'EEEEEE', 'YSKHTP', '223322', '334433'], ['EEEEE', 'YDGWE', '23223', '34334', 'EEEEE', 'YQTSN', '23223', '34334'], ['EEETTEEEEE', 'QFAPGWYYSI', '311NN2222/', '4223333330', 'EETTEEEEEE', 'NFNGLTGTGV', '31ON02222/', '4243133330'], ['EEEEEEEEEEEEE', 'VCKTYDGWEGTTN', '/132232232…
32	6BBM	B	447	4.1	61753708; 948555	83333	0005524#0003677#0003678#0004386#0042802	0005829#1990077	0006260#0006269#0006268#0010212	0.0755083	4.15916	0.0317125	[[178, 181], [431, 436], [435, 440], [455, 458], [48, 52], [184, 186]]	[2, 4, 1, 6, 0, 5]	[[38, 41], [198, 203], [432, 437], [602, 605], [778, 782], [979, 981]]	[['.SSS', 'GPKN', '}UVV', '3344', '.SSS', 'YPDK', '}UVV', '3344'], ['TTEEEE', 'KGIAEI', 'ON/13/', '430240', 'TTEEEE', 'DGYFKI', 'ON213/', '433240'], ['EEEEEE', 'EIIIGK', '3///23', '400034', 'EEEEEE', 'DVIAWN', '3//123', '400234'], ['TTT.', 'GQWS', 'NON}', '3433', 'TTT.', 'TNTS', 'NON}', '3433'], ['HHHHH', 'WDDVA', '$%%!#', '34402', 'HHHHH', 'TQEVF', '$%%!#', '34402'], ['HHH', 'DVL', '%!"', '401',…	53.5	0.0847201	0.265403	900	5	0.00069979	1	1428	594.5	0.187395	0.929167	950	0	-1	-1	-1	0	-1	-1	-1	0	-1	-1	-1	0.1696	0.3047	447	0.819808	0.5	0	0	-	-
33	4XSJ	A	253	1.8	90550	9606	0005262#0042802#0015292	0034704#0031305#0005743#0005739#1990246	0090527#0036444#0019722#0042593#0051560#0006851#0032024#0051561#0090141#0090023#0051259	0.0540477	7.65662	0.00424628	[[15, 19], [1157, 1159], [1154, 1160], [1075, 1079], [60, 67], [105, 111]]	[2, 4, 1, 6, 0, 5]	[[48, 52], [204, 206], [427, 433], [595, 599], [775, 782], [957, 963]]	[['EEEEE', 'LKIYK', '03/23', '14034', 'EEEEE', 'LHSTQ', '03223', '14334'], ['EEE', 'TYH', '223', '334', 'EEE', 'YSK', '223', '334'], ['TTEEEEE', 'NDLTYHV', 'OO0223/', '4413340', 'TT..EEE', 'DDFTGDV', 'OO[}23/', '4423340'], ['EEEEE', 'VTVVY', '/2//2', '03003', 'EEEEE', 'VSVIT', '/2//2', '03003'], ['HHHHHHHH', 'KDEAEKLF', '%%%#%%"#', '44424412', 'HHHHHHHH', 'DKNTQEVF', '%%%$%%!#', '44434402'], ['HH…	20.5	0.0498168	0.262548	1106	0	0	0	1237	500	0.161106	0.898936	861	27	0.0264151	0.777778	256	1050	0.18423	0.791531	3036	248.5	0.0766807	0.741117	1707	0.1021	0.2876	253	0.829502	0.5	0	0	2937	NM_138357
34	6WCZ	A	350	4	6773	9606	0000981#0042802#0000978#0044389	0000785#0005829#0005654#0005886	0019221#0006952#0051607#0060339#0007259#0042127#0090140#0001932#0006357#0043434#0060337#0016032	0.0526706	2.27778	0.273217	[[436, 438], [434, 438], [392, 395], [479, 483], [163, 173], [224, 229]]	[2, 4, 1, 6, 0, 5]	[[49, 51], [205, 209], [420, 423], [533, 537], [772, 782], [959, 964]]	[['EEE', 'KYT', '322', '433', 'EEE', 'HST', '322', '433'], ['EEEEE', 'TVKYT', '2/322', '30433', 'EEEEE', 'SKHTP', '23322', '34433'], ['TTT.', 'QSQG', 'ONO}', '4343', 'TTT.', 'DYNY', 'ONO}', '4343'], ['...SS', 'LQNQQ', 'Z]]VV', '14444', '...SS', 'LVKNK', 'ZY]VV', '10444'], ['HHHHHHHHHHH', 'ISQLKDQQDVF', '!$%"%%%%%!#', '03414444402', 'HHHHHHHHHHH', 'VEQDKNTQEVF', '!%%%%%$%%!#', '04444434402'], ['HH…	41	0.123984	0.282407	828	5	0.000749064	1	1334	620.5	0.179785	0.922018	900	45	0.149813	0.727273	212	2242.5	0.370602	0.782502	2274	221	0.0723542	0.792899	1683	0.1181	0.2671	350	0.83131	0.5	0	0	4393	NM_198332
35	5WTH	A	260	4.2	1493918; 1493919	12098	0005524#0004197#0005216#0017111#0003723#0003724#0003968#0005198	0044162#0044193#0072494#0019030#0016021#0044385#0039618	0034140#0039707#0051259#0018144#0039545#0006351#0046718#0039694#0019068#0019062	0.0166454	2.47555	1.03441	[[106, 108], [223, 226], [115, 121], [226, 231], [107, 112], [25, 27]]	[2, 4, 1, 6, 0, 5]	[[49, 51], [198, 201], [380, 386], [592, 597], [716, 721], [973, 975]]	[['EEE', 'EYT', '322', '433', 'EEE', 'HST', '322', '433'], ['TTEE', 'DSTF', 'ON21', '4332', 'TTEE', 'DGYF', 'ON21', '4332'], ['SSS.TTS', 'STSNPPH', 'UUU]NNV', '3334334', 'SSS.TTS', 'YGVSPTK', 'UUR}NNV', '3303334'], ['EEEEEE', 'FGLVSI', '120/2/', '231030', 'EEEEEE', 'FGGVSV', '122/2/', '233030'], ['EEEEEE', 'YTFPIT', '2212/2', '332303', 'EEEEEE', 'TNFTIS', '2312/2', '342303'], ['S.S', 'ITT', 'R}U'…	86.5	0.0998847	0.289855	1706	6	0.0016116	0.666667	1238	302.5	0.164122	0.877551	852	0	-1	-1	-1	4245.5	0.373967	0.792223	3768	0	-1	-1	-1	0.0958	0.2906	260	0.835783	0	0.125	0.1	7478	NC_001489
36	2WFS	I	426	12	956531	211044	0042802#0003723#0005198	0005576#0019029#0042025#0019013	0019064#0075733#0019065#0019061#0046761#0019070#0019072#0075732#0019083#0019068#0019062	0.0671497	7.17572	0.00852878	[[375, 377], [375, 381], [139, 142], [94, 97], [141, 154], [224, 228]]	[2, 4, 1, 6, 0, 5]	[[49, 51], [206, 212], [297, 300], [593, 596], [761, 767], [957, 961]]	[['EEE', 'ESS', '322', '433', 'EEE', 'HST', '322', '433'], ['EEEE...', 'ESSTLEL', '3222Z]Z', '4333141', 'EEEE...', 'KHTPINL', '3322Y]Z', '4433041'], ['HHHH', 'WHSN', '$%$%', '3434', 'HHHH', 'SETK', '$%$%', '3434'], ['EEEE', 'GPIY', '22/2', '3303', 'EEEE', 'GGVS', '22/2', '3303'], ['HHHHHHH...HHHH', 'SNLNDATYQRTRAL', '$%"%%#$}]^$&#"', '34144233453521', 'HHHHHHH', 'TQLNRAL', '$%"%&#"', '3414521'], …	44.5	0.078853	0.292553	1019	0	0	0	1413	633	0.190638	0.941176	937	0	-1	-1	-1	1472.5	0.260291	0.776779	2649	0	-1	-1	-1	0.1357	0.2544	426	0.300781	0.5	0	0.1	1565	NC_002019
37	5T04	A	458	3.3	1258585	10665	0003796	0030430	0016998#0019835#0042742#0009253#0044659	0.203435	1.69412	0.259654	[[1015, 1019], [226, 228], [1109, 1115], [1025, 1028], [1060, 1067], [1105, 1111]]	[2, 4, 1, 6, 0, 5]	[[48, 52], [208, 210], [365, 371], [593, 596], [775, 782], [957, 963]]	[['EEEEE', 'LKIYK', '03/23', '14034', 'EEEEE', 'LHSTQ', '03223', '14334'], ['EE.', 'TPI', '22Y', '330', 'EE.', 'TPI', '22Y', '330'], ['HHHHH..', 'TGVAGFT', '$$!#$[}', '3302323', 'HHHHHH.', 'YSVLYNS', '$$!"$%}', '3301343'], ['EEEE', 'YTIG', '22/2', '3303', 'EEEE', 'GGVS', '22/2', '3303'], ['HHHHHHHH', 'KDEAEKLF', '%%%#%%"#', '44424412', 'HHHHHHHH', 'DKNTQEVF', '%%%$%%!#', '44434402'], ['HH.HHHH', …	26	0.0326594	0.278146	1135	1	0.000693481	0.5	1440	676	0.185154	0.906122	954	0	-1	-1	-1	603	0.0919184	0.801802	3429	0	-1	-1	-1	0.1583	0.2756	458	0.856147	0	0	0	168903	NC_000866
38	2WUX	A	213	1.84	1403840	46015	0042802#0005198	0044204#0039679	#	0.00177288	8.73934	0.256308	[[19, 23], [20, 23], [14, 22], [206, 209], [208, 221], [24, 27]]	[2, 4, 1, 6, 0, 5]	[[49, 53], [204, 207], [311, 317], [596, 599], [720, 727], [977, 980]]	[['EEEEE', 'KYYKN', '32233', '43344', 'EEEEE', 'HSTQD', '32233', '43344'], ['EEEE', 'YYKN', '2233', '3344', 'EEEE', 'YSKH', '2233', '3344'], ['EEETTEEEE', 'YVYDNKYYK', '2/2OO3223', '303444334', 'EEEEEEE', 'GIYQTSN', '2/23223', '3034334'], ['EEEE', 'PIVY', '2//2', '3003', 'EEEE', 'SVIT', '2//2', '3003'], ['EEEEES.SS.EEEE', 'VYIGTDSAEEEEIL', '/2/22V}TV]33/0', '03033432444401', 'EEEEEEEE', 'ISVTTEIL…	38.5	0.037594	0.265957	1142	10	0.00167224	1	1194	340.5	0.14424	0.90303	868	0	-1	-1	-1	703.5	0.117528	0.783193	3370	0	-1	-1	-1	0.1001	0.3274	213	0.827848	0.5	0	0	133894	NC_001623
39	1RVX	B	160	2.2	956529	211044	0046789	0005576#0020002#0016021#0019031#0055036	0075512#0039654#0019064#0019060#0019065#0050776#0019061#0046761#0019072#0019082#0019068#0019062	0.0973334	1.05533	0.508772	[[527, 532], [654, 660], [654, 658], [614, 622], [609, 616]]	[4, 1, 6, 0, 5]	[[195, 200], [420, 426], [603, 607], [773, 781], [957, 964]]	[['EETTEE', 'QNEQGS', '33OO22', '444433', 'EEETTE', 'KNIDGY', '33/ON2', '440433'], ['TT.....', 'NGTYDYP', 'ON}}]}}', '4333433', 'TTT....', 'DYNYKLP', 'ONO}]Z}', '4343413'], ['TT...', 'NGTYD', 'ON}}]', '43334', 'TT...', 'NTSNQ', 'ON}]]', '43344'], ['HHHHHHHHH', 'NVKNLYEKV', '%!%%"$%%!', '404413440', 'HHHHHHHHH', 'EQDKNTQEV', '%%%%%$%%!', '444443440'], ['HHHHHHHH', 'DFHDSNVK', '%#%%$%!%', '42443404…	53	0.0879699	0.230315	822	0	0	0	1143	368	0.124629	0.954545	879	0	-1	-1	-1	1774	0.297022	0.801741	2537	0	-1	-1	-1	0.1086	0.4721	160	0.8949	0.5	0.5	0.3	1778	NC_002017
40	7CZF	E	642	3.2	4961506	37296	#	0044175#0020002#0016021#0019031#0055036	0019064	0.0551173	4.45616	0.0558036	[[643, 645], [46, 48], [687, 693], [576, 579], [639, 644], [542, 545]]	[2, 4, 1, 6, 0, 5]	[[50, 52], [228, 230], [281, 287], [596, 599], [691, 696], [957, 960]]	[['EEE', 'SYD', '223', '334', 'EEE', 'STQ', '223', '334'], ['EEE', 'NLS', '302', '413', 'EEE', 'DLP', '302', '413'], ['TTS.EEE', 'DNGTVVE', 'OOU}//3', '4433004', 'TTS.EEE', 'ENGTITD', 'OOU}/23', '4433034'], ['EEEE', 'YIIS', '2//2', '3003', 'EEEE', 'SVIT', '2//2', '3003'], ['EEEEEE', 'SVIMSY', '2//122', '300233', 'EEEEEE', 'SIIAYT', '2//122', '300233'], ['HHHH', 'HALH', '%#"%', '4214', 'HHHH', 'QA…	47.5	0.123288	0.277597	771	5	0.000615385	1	1624	1014	0.320598	0.914692	782	0	-1	-1	-1	1948	0.339205	0.785557	2387	0	-1	-1	-1	0.0951	0.399	115	-1	0	0.5	0.1	137969	NC_009333
41	2VVF	E	269	2.5	1262043	10661	#	0098017#0019012	#	0.0106051	9.74625	0.0499445	[[56, 60], [188, 192], [155, 160], [184, 191], [200, 205], [207, 209]]	[2, 4, 1, 6, 0, 5]	[[48, 52], [196, 200], [309, 314], [538, 545], [773, 778], [977, 979]]	[['EEEEE', 'LSTYK', '02223', '13334', 'EEEEE', 'LHSTQ', '03223', '14334'], ['EETTE', 'QIDGT', '3/ON2', '40433', 'EETTE', 'NIDGY', '3/ON2', '40433'], ['.SEEEE', 'NNGTTE', ']V2223', '443334', '.SEEEE', 'EKGIYQ', ']V2/23', '443034'], ['EEEEEETT', 'AVEFQIDG', '1/313/ON', '20424043', 'EEEEEETT', 'FVNFNFNG', '1/3131ON', '20424243'], ['HHHHHH', 'KADNDY', '%#%%%$', '424443', 'HHHHHH', 'EQDKNT', '%%%%%$',…	35.5	0.0215427	0.300971	1336	0	0	0	1252	495	0.20374	0.877119	780	0	-1	-1	-1	882	0.151538	0.807377	3168	0	-1	-1	-1	0.0931	0.2496	269	0.82132	0	0	0	10079	NC_000867
42	5FLX	L	153	3.9	6205	9606	0003723#0019843#0003735	0005737#0005829#0022626#0022627#0070062#0005925#0016020#0005730#0005654#0005840	0002181#0000184#0006614#0006412#0006413#0019083	0.00152022	8.00057	0.72	[[142, 144], [91, 93], [127, 130], [74, 81], [124, 129], [14, 16]]	[2, 4, 1, 6, 0, 5]	[[47, 49], [224, 226], [311, 314], [549, 556], [662, 667], [974, 976]]	[['EEE', 'VLK', '/03', '014', 'EEE', 'VLH', '/03', '014'], ['EEE', 'DYL', '320', '431', 'EEE', 'EPL', '320', '431'], ['EEEE', 'TVGE', '2/23', '3034', 'EEEE', 'GIYQ', '2/23', '3034'], ['EEEEEES.', 'SGVVTKMK', '22//23T]', '33003424', 'EEEEEE..', 'TGVLTESN', '22/023}]', '33013434'], ['.EEEEE', 'DIVTVG', ']//2/2', '400303', '.SEEEE', 'HDIPIG', ']V/2/2', '440303'], ['.S.', 'PTI', '}UY', '330', '.S.', …	33.5	0.0367762	0.30719	1125	0	0	0	1136	244.5	0.103755	0.846774	888	121.5	0.307479	0.755102	214	212.5	0.036129	0.773481	3694	294.5	0.0024471	0.847716	68047	0.0886	0.2858	314	-1	0	0	0	68689	NM_001015
43	3NVN	B	474	2.26	10154	9606	0017154#0005102	0005887#0016020#0005886#0002116	0007155#0007162#0050772#0030334#0008360#0043087#1902287	0.00166622	8.71605	0.455385	[[250, 252], [414, 418], [404, 421], [162, 167], [378, 383], [463, 466]]	[2, 4, 1, 6, 0, 5]	[[50, 52], [202, 206], [425, 440], [594, 599], [721, 726], [979, 982]]	[['EEE', 'PYN', '223', '334', 'EEE', 'STQ', '223', '334'], ['EEEEE', 'EVIYE', '3//23', '40034', 'EEEEE', 'KIYSK', '3/223', '40334'], ['..TTS.....EEEEE.TT', 'LGENLTSNCPEVIYEIKE', 'Z}OOS}}][}3//23YOO', '134413342340034044', '..TT..EEEEEEE.TT', 'LPDDFTGDVIAWNSNN', 'Z}OO[}23//123}OO', '1344233400234344'], ['EEEEEE', 'TAGVVY', '212//2', '323003', 'EEEEEE', 'GVSVIT', '2/2//2', '303003'], ['EEEEEE', 'SV…	101	0.150862	0.284264	871	1	0.000687285	0.5	1453	666	0.270172	0.841808	749	113	0.346756	0.7277	234	3315.5	0.369138	0.784536	3071	235.5	0.0699417	0.774194	2185	0.1325	0.2757	474	-1	0	0	0	7492	NM_005761
44	3D0H	B	597	3.1	59272	9606	0004180#0004175#0042802#0004181#0008237#0008241#0001618#0008270	0016324#0031526#0009986#0005929#0030666#0005788#0070062#0005576#0005615#0016021#0045121#0005886	0002003#0003051#0097746#2000272#0051957#0060452#1903598#1905737#2000379#0006508#0046813#1903779#0042127#0001817#0050727#0003081#0022898#0019229#0015827#0046718	0.111886	7.42786	0.0053135	[[137, 141], [350, 352], [463, 471], [335, 345], [545, 572], [570, 573]]	[2, 4, 1, 6, 0, 5]	[[49, 53], [228, 230], [418, 428], [529, 536], [744, 774], [977, 980]]	[['EEEEE', 'NPQED', '32333', '43444', 'EEEEE', 'HSTQD', '32233', '43344'], ['EEE', 'DLG', '302', '413', 'EEE', 'DLP', '302', '413'], ['TTTT.S.TT', 'VFKGEIPKD', 'KMON]R}OO', '024340344', 'TTTTT....TT', 'IADYNYKLPDD', 'KMONO}]Z}OO', '02434341344'], ['...SSS....S', 'DPGNVQKAVEH', ']}}VRV][Y]V', '43340442044', '.......S', 'KSTNLVKN', ']}}]ZY]V', '43341044'], ['TT.HHHHHHHHHHHTTTTSS.HHHHHHH', 'SNSTEAGQ…	55.5	0.133333	0.30094	802	5	0.000633312	1	1578	660.5	0.158012	0.918103	1116	211	0.387863	0.765625	187	2506	0.377233	0.77609	2158	208.5	0.175947	0.778325	695	0.1568	0.226	597	0.922548	0.5	0.375	0.2	3596	NM_021804
45	4OGR	E	310	3	1025	9606	0097322#0005524#0003682#0004693#0003677#0004672#0019901#0106310#0004674#0106311#0000978#0008353#0001223	0008024#0036464#0016592#0016020#0005654#0005634#0070691#0016605#0008023	0008283#0071345#0006281#0071157#1900364#0070816#0010613#2001168#0033129#1903839#0045944#0050434#0006468#0006282#0031056#0051147#0031297#0042493#0042795#0006366#0006368#0006367	0.026235	8.13207	0.0372807	[[19, 21], [81, 83], [285, 289], [40, 43], [234, 237], [288, 293]]	[2, 4, 1, 6, 0, 5]	[[51, 53], [226, 228], [364, 368], [603, 606], [774, 777], [958, 964]]	[['EEE', 'YEK', '233', '344', 'EEE', 'TQD', '233', '344'], ['EEE', 'LIE', '0/3', '104', 'EEE', 'LVD', '0/3', '104'], ['.HHHH', 'DPYAL', ']$$#"', '43321', '.HHHH', 'DYSVL', ']$$!"', '43301'], ['TT..', 'KTGQ', 'ON}]', '4334', 'TT..', 'NTSN', 'ON}]', '4334'], ['HHHH', 'EQHQ', '%%%%', '4444', 'HHHH', 'QDKN', '%%%%', '4444'], ['HHHHHH', 'ALDLID', '#"%"!%', '214104', 'HHHHHHH', 'ALNTLVK', '#"%$"!%', '2…	28.5	0.0523673	0.290837	1143	0	0	0	1296	477	0.180723	0.898618	862	70.5	0.22695	0.653061	184	991.5	0.178872	0.804227	3143	315.5	0.000518688	0.833333	337180	0.1053	0.2976	255	0.858382	0	0	0	338605	NM_001261
46	2IPK	B	190	2.3	3123	9606	0042609#0023026#0032395#0042605#0030247#0005200#0042608	0009986#0030669#0030666#0012507#0009897#0070062#0005615#0000139#0001772#0071556#0005887#0005882#0031902#0005765#0016020#0042613#0005886#0032588#0030658	0002491#0019886#0016045#0008544#0006959#0006955#0002437#0060333#0030225#0002469#0002862#0032689#0042130#0002503#2000516#0032831#0070374#0043123#0035774#0033674#0043410#0043382#0045657#0001934#0001916#0002842#0045893#0046598#0051262#0032653#0032673#0045622#0007165#0050852#0042088	0.00135405	8.30698	0.979079	[[161, 163], [156, 161], [155, 159], [142, 146], [99, 103], [68, 70]]	[2, 4, 1, 6, 0, 5]	[[48, 50], [224, 229], [397, 401], [597, 601], [720, 724], [977, 979]]	[['EEE', 'LET', '032', '143', 'EEE', 'LHS', '032', '143'], ['EEEEEE', 'QTLVML', '320/10', '431021', 'EEEEEE', 'EPLVDL', '320/30', '431041'], ['EEEEE', 'FQTLV', '1320/', '24310', 'EEEEE', 'ADSFV', '1321/', '24320'], ['EEE..', 'VVSTG', '//2}}', '00333', 'EEE..', 'VITPG', '//2}}', '00333'], ['EEEEE', 'VTVYP', '/2/22', '03033', 'EEEEE', 'ISVTT', '/2/22', '03033'], ['HHH', 'LEQ', '"%%', '144', 'HHH', …	33.5	0.0375	0.284916	1181	5	0.000853242	1	1171	351.5	0.143849	0.878788	843	0	-1	-1	-1	0	-1	-1	-1	0	-1	-1	-1	0.0799	0.3049	190	0.855867	0	0.125	0	-	-
47	5C0R	A	270	3.19	155971	11706	0042802#0005198	0044175#0020002#0016021#0019031#0019012#0055036	0090527#0075512#0044409#0039654#0019064#0030683#1903905#1903908#1903911#0002223#0019058#0019082#0019068#0019062	0.0881991	2.38182	0.379009	[[71, 74], [71, 74], [236, 240], [236, 240], [11, 26], [191, 198]]	[2, 4, 1, 6, 0, 5]	[[50, 53], [204, 207], [420, 424], [603, 607], [658, 666], [957, 964]]	[['EEEE', 'GYHH', '2233', '3344', 'EEEE', 'STQD', '2233', '3344'], ['EEEE', 'GYHH', '2233', '3344', 'EEEE', 'YSKH', '2233', '3344'], ['TT...', 'NGTYD', 'ON}}]', '43334', 'TTT..', 'DYNYK', 'ONO}]', '43434'], ['TT...', 'NGTYD', 'ON}}]', '43334', 'TT...', 'NTSNQ', 'ON}]]', '43344'], ['S..EEE..SS..SEEE', 'NSTDTVDTVLEKNVTV', 'V}}32/]}RS]]V/2/', '4334304301444030', 'S....SEEE', 'NSYEHDIPI', 'V}}]]V/2/'…	72.5	0.126907	0.266376	755	1	0.000797448	0.5	1252	632.5	0.210526	0.93913	796	95.5	0.235955	0.759036	184	2513.5	0.391579	0.790368	2157	187.5	0.236295	0.806452	374	0.1552	0.4311	270	0.95061	0.5	0.5	0.3	9181	NC_001802
48	6U7H	B	965	3.1	918758	11137	#	0044173#0016021#0019031#0055036	0075509#0039654#0019064#0009405#0046813	0.020483	8.84125	0.0443975	[[951, 956], [584, 589], [68, 72], [455, 479], [584, 612], [854, 860]]	[2, 4, 1, 6, 0, 5]	[[47, 52], [203, 208], [324, 328], [593, 606], [714, 742], [969, 975]]	[['EEEEEE', 'VLLPTQ', '/00223', '011334', 'EEEEEE', 'VLHSTQ', '/03223', '014334'], ['EEEEEE', 'IPSNWT', '/22322', '033433', 'EEEEEE', 'IYSKHT', '/22332', '033443'], ['SEEEE', 'DGVVR', 'V2//4', '43005', 'SEEEE', 'ESIVR', 'V2//4', '43005'], ['EEEEEEEE.S....S.SEEE.TT..', 'SGVGVIRVSNDTFLNGITYTSTSGN', '22/2//4/}V]}[ZV}R222}NN}]', '3303005034432143033333334', 'EEEEEEE..TTT..', 'GGVSVITPGTNTSN', '22/2//…	1098	0.265306	0.367805	396	1	0.000513084	0.5	1947	2135.5	0.537767	0.893588	485	293.5	0.465517	0.77512	139	3958.5	0.462449	0.796811	1950	360.5	0.324649	0.84375	307	0.622	0.6259	965	0.944478	0	0.5	0.5	27317	NC_002645
49	1H38	B	857	2.9	1261050	10760	0003677#0003899	#	0039695#0006351	0.0907342	1.98387	0.865878	[[606, 608], [711, 715], [598, 610], [601, 604], [481, 490], [694, 699]]	[2, 4, 1, 6, 0, 5]	[[51, 53], [195, 199], [279, 290], [603, 606], [771, 782], [957, 962]]	[['EEE', 'SEK', '233', '344', 'EEE', 'TQD', '233', '344'], ['EETTT', 'KDKKT', '33OON', '44443', 'EEETT', 'KNIDG', '33/ON', '44043'], ['E.TTT..EEEEEE', 'TDENTGEISEKVK', '2]OON}]/233/3', '3444334034404', 'E.TTS.EEEEEE', 'YNENGTITDAVD', '2]OOU}/231/3', '344433034204'], ['TT..', 'NTGE', 'ON}]', '4334', 'TT..', 'NTSN', 'ON}]', '4334'], ['HHHHTHHHHH', 'FIEENHENIM', '#!%%O%%%!#', '2044444402', 'HHHHHHHH…	64.5	0.143266	0.263158	636	5	0.000543183	1	1840	656	0.253835	0.892157	1026	0	-1	-1	-1	2269.5	0.382103	0.780912	2220	0	-1	-1	-1	0.1807	0.1986	857	0.838648	0	0	0	39937	NC_001604
50	6N9W	H	645	4	1261044	10760	0008408#0003677#0003887#0004529#0046872#0000166	#	0090592#0006261#0039693	0.0938222	5.75831	0.0487805	[[575, 578], [575, 577], [360, 365], [151, 154], [382, 389], [609, 615]]	[2, 4, 1, 6, 0, 5]	[[49, 52], [207, 209], [305, 310], [527, 530], [771, 778], [958, 964]]	[['EEEE', 'ESSQ', '3223', '4334', 'EEEE', 'HSTQ', '3223', '4334'], ['EEE', 'ESS', '322', '433', 'EEE', 'HTP', '322', '433'], ['SS...S', 'GAPVVD', 'UT}YYV', '323004', 'SS...S', 'SFTVEK', 'UT}Y]V', '323044'], ['S...', 'GEEY', 'U]]}', '3443', 'S...', 'PKKS', 'U]]}', '3443'], ['HHHHHHHH', 'AIDLIKEY', '#!%"!%%$', '20410443', 'HHHHHHHH', 'AVEQDKNT', '#!%%%%%$', '20444443'], ['HHHHHHH', 'ALNTLLQ', '#"%$…	18	0.131754	0.284345	725	0	0	0	1630	717	0.282362	0.885787	842	0	-1	-1	-1	1937.5	0.344769	0.775588	2283	0	-1	-1	-1	0.1616	0.2663	645	-1	0	0	0	39937	NC_001604
51	6ZN5	S	132	3.2	6218	9606	0003723#0003735	0005829#0022626#0022627#0005925#0016020#0005654#0005840	0002181#0034101#0000184#0042274#0006364#0006614#0006412#0006413#0019083	0.111953	1.12769	1.51596	[[115, 118], [123, 126], [43, 46], [117, 119], [74, 79], [104, 107]]	[2, 4, 1, 6, 0, 5]	[[46, 49], [217, 220], [438, 441], [585, 587], [774, 779], [957, 960]]	[['SSEE', 'SNLQ', 'UV03', '3414', 'SEEE', 'SVLH', 'U/03', '3014'], ['PSS.', 'TVGM', 'GRU[', '3032', 'PPS.', 'PQGF', 'GHU[', '3432'], ['.TTT', 'SKKL', '}OOL', '3441', '.TTT', 'SNNL', '}OOL', '3441'], ['EEE', 'LQV', '03/', '140', 'EEE', 'LDI', '03/', '140'], ['HHHHHH', 'QEEERE', '%%%%&%', '444454', 'HHHHHH', 'QDKNTQ', '%%%%$%', '444434'], ['HHHH', 'EMLK', '%#"%', '4214', 'HHHH', 'QALN', '%#"%', '42…	22	0.0222222	0.281553	1202	0	0	0	1115	220	0.0744681	0.950617	953	49	0.0749064	0.740741	240	408.5	0.0722581	0.788732	3520	73	0.145833	0.875	200	0.0806	0.3825	132	0.729712	0	0	0	488	NM_001021
52	2RKJ	M	367	4.5	3881566	367110	0005524#0042802#0003723#0004831	0005829#0005759#0005739	0000372#0006397#0033120#0034337#0043039#0006437	0.0821532	7.62983	0.0350109	[[194, 197], [266, 269], [398, 403], [99, 102], [41, 53], [398, 401]]	[2, 4, 1, 6, 0, 5]	[[44, 47], [201, 204], [295, 300], [594, 597], [768, 779], [961, 964]]	[['..EE', 'RGIV', '^}//', '5300', '..SE', 'RSSV', '^}U/', '5330'], ['EEEE', 'MQIG', '13/2', '2403', 'EEEE', 'FKIY', '13/2', '2403'], ['HHHHHH', 'TLVHGK', '$"!%$%', '310434', 'HHHHHH', 'PLSETK', '$"$%$%', '313434'], ['EEEE', 'YVGI', '2/2/', '3030', 'EEEE', 'GVSV', '2/2/', '3030'], ['HHHHHHHHHHHHH', 'YTAKINEAEENWQ', '$$#%!%%#%%%$%', '3324044244434', 'HHHHHHHHHHHH', 'TGIAVEQDKNTQ', '$$!#!%%%%%$%', '…	19.5	0.101124	0.277992	906	0	0	0	1351	673	0.184	0.915929	899	0	-1	-1	-1	0	-1	-1	-1	0	-1	-1	-1	0.1154	0.2402	367	0.834505	0.5	0	0	-	-
[truncated: 4 more columns]

## Sheet: 6VXX-A
	pdbId	chainId	chainLength	resolution	geneId	taxonomy	molecularFunction	cellularComponent	biologicalProcess	b-phipsi	w-rdist	t-alpha	1D-score	1D-identity	1D-identity-ng	1D-identity-gaps	1DPDB-score	1DPDB-identity	1DPDB-identity-ng	1DPDB-identity-gaps	2D-score	2D-identity	2D-identity-ng	2D-identity-gaps	5UTR-score	5UTR-identity	5UTR-identity-ng	5UTR-identity-gaps	CDS-score	CDS-identity	CDS-identity-ng	CDS-identity-gaps	3UTR-score	3UTR-identity	3UTR-identity-ng	3UTR-identity-gaps	3D-score	3D-score-cand	length	chemSim	molecularFunctionSim	cellularComponentSim	biologicalProcessSim	geneLength	refSeqId	uniprotId	proteinName	geneName	organismName
0	6VXX	A	972	2.8	43740568	2697049	0046789#0042802	0030666#0005788#0005793#0044173#0020002#0016021#0019031#0055036	0075509#0039654#0019064#0009405#0046813#0039587#0039502#0046718#0019082#0019081	0	0	0																																		#	#	#	#
1	6NB6	A	1052	4.2	1489668	694009	0046789#0042802	0044173#0020002#0016021#0019031#0055036	0075509#0039654#0019064#0009405#0046813#0039587#0039502#0019082#0019081	0.00105843	0.5121	0.00248139	5230	0.763508	0.779376	26	2744.5	0.693088	0.785789	128	3161	0.726781	0.86388	176	1063	0.885185	0.92278	11	10394	0.731453	0.787904	282	1064	0.223834	0.981818	745	0.9646	0.8929	1052	0.945619	1	0.625	0.9	29751	NC_004718	P59594	Spike glycoprotein	S	Severe acute respiratory syndrome coronavirus
2	6M15	C	965	2.38	#	693998	#	0033644#0016021#0019031#0055036	0075509#0039654#0019064#0046813	0.000441812	0.541114	0.00498753	993	0.248563	0.342914	383	0	0	0	1950	2136	0.548414	0.87367	446	0	-1	-1	-1	3841	0.474497	0.77437	1731	0	-1	-1	-1	0.7227	0.7274	965	-1	0	0.375	0.4	27165	NC_009988	A8JNZ2	Spike glycoprotein	S	Rhinolophus bat coronavirus HKU2
3	3JCL	A	1067	4	1489752	11142	0042802	0044173#0044177#0020002#0016021#0019031#0055036	0075509#0039654#0019064#0009405#0046813	0.00262857	0.302692	0.00415282	1574	0.307799	0.380706	275	0	0	0	2051	2167.5	0.50269	0.872	551	237.5	0.429967	0.790419	140	4423.5	0.481729	0.766955	1781	307	0.38172	0.775956	189	0.7734	0.7095	1067	0.860703	0.5	0.625	0.5	31357	NC_001846	P11224	Spike glycoprotein	S	Murine coronavirus (strain A59)
4	6U7K	A	1064	3.14	935184	229032	#	0044173#0016021#0019031#0055036	0075509#0039654#0019064#0009405#0046813	0.000403451	0.43855	0.00909843	1025.5	0.227387	0.340226	528	1	0.000487567	0.5	2049	2144	0.522179	0.873698	517	0	-1	-1	-1	4103	0.451236	0.781432	2136	0	-1	-1	-1	0.6622	0.6122	1064	-1	0	0.5	0.5	28033	NC_003436	Q91AV1	Spike glycoprotein	S	Porcine epidemic diarrhea virus (strain CV777)
5	6IXA	A	959	3.21	918758	#	#	#	#	0.00178999	0.2892	0.0082713	1098	0.265306	0.367805	396	1	0.000514668	0.5	1941	2149.5	0.551089	0.876165	443	293.5	0.465517	0.77512	139	3958.5	0.462449	0.796811	1950	360.5	0.324649	0.84375	307	0.6687	0.6765	959	-1	0	0	0	27317	NC_002645	P15423	Spike glycoprotein	S	Human coronavirus 229E
6	5SZS	A	1177	3.4	2943499	277944	0046789	0044173#0016021#0019031#0055036	0075509#0039654#0019064#0009405#0046813	0.00107723	0.38912	0.0347395	1065.5	0.233333	0.357074	551	0	0	0	2163	2105.5	0.497466	0.878517	599	276	0.462857	0.80597	149	4153	0.468193	0.781535	1979	207.5	0.371831	0.819876	194	0.6927	0.5833	1177	-1	0.5	0.5	0.5	27553	NC_005831	Q6Q1S2	Spike glycoprotein	S	Human coronavirus NL63
7	6JX7	B	1245	3.31	1258630	10665	#	0019012	#	0.00928295	0.63744	0.00834028	64.5	0.0763583	0.261307	964	0	0	0	2230	2097	0.485059	0.882427	648	0	-1	-1	-1	1590.5	0.27096	0.809201	2634	0	-1	-1	-1	0.6285	0.5083	1245	0.942667	0	0	0	168903	NC_000866	P10104	Fibritin	wac	Enterobacteria phage T4
8	6R9G	C	1341	3.7	61756339; 948488	83333	0003677#0003899#0032549	0005737#0005829#0016020	0046677#0006351	0.0149187	0.545024	0.0100251	72.5	0.136854	0.282201	907	0	0	0	2324	1028	0.29439	0.855462	1134	0	-1	-1	-1	0	-1	-1	-1	0	-1	-1	-1	0.2195	0.1711	1341	0.838978	0	0	0	-	-	P0A8V2	DNA-directed RNA polymerase subunit beta	rpoB	Escherichia coli (strain K12)
9	6RIE	B	1129	3.1	3707674	10254	0003677#0003899#0046872#0032549	0019012	0006351	0.0103652	0.894371	0.00666112	47.5	0.111729	0.315047	1161	2	0.000947418	0.5	2107	1014.5	0.257402	0.926087	1195	0	-1	-1	-1	3243	0.428965	0.781033	2129	0	-1	-1	-1	0.2107	0.1883	1129	0.835213	0	0	0	194711	NC_006998	Q76ZP7	DNA-directed RNA polymerase 133 kDa polypeptide	RPO132	Vaccinia virus (strain Western Reserve)
10	5XJ0	C	1114	4	3169736	300852	0003677#0003899#0032549	#	0006351	0.00521873	0.930638	0.0165426	50.5	0.135818	0.26576	774	0	0	0	2097	989	0.300637	0.895636	1043	0	-1	-1	-1	0	-1	-1	-1	0	-1	-1	-1	0.2189	0.1975	1114	0.838339	0	0	0	-	-	Q8RQE9	DNA-directed RNA polymerase subunit beta	rpoB	Thermus thermophilus (strain HB8 / ATCC 27634 / DSM 579)
11	6SUQ	A	2134	3.7	1502321	12227	0005524#0004197#0004386#0016818#0003723#0003968#0008236#0005198	0019029	0018144#0006351#0039694	0.00293707	0.521032	0.0959471	94	0.0862852	0.27832	2279	5	0.000320718	1	3117	0	-1	-1	-1	0	-1	-1	-1	4139	0.285491	0.811779	6229	0	-1	-1	-1	0.2552	0.1351	2134	0.857508	0	0	0	9494	NC_001555	P04517	Genome polyprotein	#	Tobacco etch virus
12	5FOB	B	902	2.6	718	9606	0031715#0004866#0005102	0035578#0072562#0009986#0005788#0070062#0005576#0005615#0005886#0032991#0034774	0097242#1905114#0044267#0006956#0006957#0006958#0097278#0150062#0006631#0007186#0006955#0006954#0016322#0043312#0035846#0001970#0045766#2000427#0045745#0010828#0010884#0060100#0001934#0048260#0001798#0010575#0043687#0035590#0030449#0050776#0010866#0009617#0007165#0150064	0.0120947	0.861362	0.0115798	90	0.147043	0.274146	886	0	0	0	1886	1170.5	0.324638	0.885375	874	67	0.164835	0.849057	220	2985	0.371968	0.767199	3058	106	0.293515	0.754386	179	0.1835	0.1939	902	0.890216	0	0.125	0	5231	NM_000064	P01024	Complement C3	C3	Homo sapiens
13	2DTU	A	896	2.37	1494172	12353	0008408#0003677#0003887#0046872#0000166	#	0039686#0006260	0.0148927	1.16017	0.00082713	61	0.127602	0.276565	802	0	0	0	1880	1095.5	0.308677	0.915612	932	0	-1	-1	-1	2764.5	0.400324	0.783258	2114	0	-1	-1	-1	0.1924	0.2041	896	0.838339	0	0	0	167560	NC_004928	Q38087	DNA-directed DNA polymerase	43	Escherichia phage RB69
14	6W2D	P	1283	4	3783688	10377	0005198	0042025#0039622	#	0.0183607	0.690036	0.0306905	78	0.061215	0.254864	1626	0	0	0	2270	1051	0.27942	0.884404	1180	0	-1	-1	-1	2742	0.389362	0.766108	2598	0	-1	-1	-1	0.1884	0.1452	299	-1	0	0	0	171823	NC_007605	P03226	Major capsid protein	MCP	Epstein-Barr virus (strain B95-8)
15	6FBS	A	1181	3.07	29894	9606	0019899#0035925	0005847#0005654#0005634	0031124#0006406#0006378#0000398#0098789#0006369#0006388	0.00838792	1.10292	0.0176768	32.5	0.0150289	0.322314	2474	0	0	0	2175	1205	0.327238	0.881154	997	67.5	0.153846	0.792453	220	2419	0.36423	0.760318	2872	75.5	0.232068	0.696203	158	0.2228	0.1915	1181	0.836709	0	0	0	4480	NM_013291	Q10570	Cleavage and polyadenylation specificity factor subunit 1	CPSF1	Homo sapiens
16	5XJ0	D	1462	4	3169754	300852	0003677#0003899#0000287#0008270	#	0006351	0.0179417	1.15437	0.00582363	31	0.124674	0.271591	1037	5	0.000408831	1	2445	0	-1	-1	-1	0	-1	-1	-1	0	-1	-1	-1	0	-1	-1	-1	0.2259	0.1646	1462	0.83208	0	0	0	-	-	Q8RQE8	DNA-directed RNA polymerase subunit beta'	rpoC	Thermus thermophilus (strain HB8 / ATCC 27634 / DSM 579)
17	5EFV	A	631	2.2	1258059	12360	#	#	#	0.000703514	0.781337	0.304207	59	0.105338	0.293651	901	1	0.000620347	0.5	1610	664.5	0.225857	0.878788	954	0	-1	-1	-1	2078.5	0.341548	0.799534	2301	0	-1	-1	-1	0.1636	0.2271	631	0.832921	0	0	0	43604	NC_004615	Q8SDT4	Phi ETA orf 56-like protein	#	Staphylococcus phage phi 11
18	5JK7	B	1133	3.49	1642	9606	0097602#0003684#0003677#0044877#0030674#0071987	0000781#0080008#0031464#0031465#0005737#0070062#0005615#0005654#0005634#0032991#0035861	0051702#0006974#0042769#0006281#0070911#0035518#0006289#0000715#0000717#0033683#0006295#0006296#0006294#0006293#0046726#0045722#0045732#0045070#1902188#0043687#0010498#0043161#0016567#1901990#0048511#0006283#0006511#0070914#0016032	0.00719374	1.10774	0.0237087	72	0.155094	0.274083	669	1	0.00047259	0.5	2114	1129	0.307152	0.871377	1014	104.5	0.270548	0.718182	182	2789	0.402475	0.774727	2291	223.5	0.202778	0.752577	526	0.2002	0.1788	74	-1	0	0	0	4245	NM_001923	Q16531	DNA damage-binding protein 1	DDB1	Homo sapiens
19	4QNL	A	826	2.41	11117680	1054461	#	#	#	0.00205536	0.75824	0.191133	93.5	0.120864	0.278383	838	0	0	0	1830	703.5	0.252654	0.856115	996	0	-1	-1	-1	2527	0.401748	0.793377	2090	0	-1	-1	-1	0.1865	0.2111	826	0.838298	0	0	0	72917	NC_015933	G0XNW5	Tail fiber protein	gp63.1	Escherichia phage vB_EcoP_G7C
20	2INY	A	941	3.9	1476562	10553	0005198	0042025#0039623	0075521#0046718	0.0431604	0.873698	0.00578991	59	0.138431	0.30086	819	1	0.000520291	0.5	1920	473.5	0.216938	0.856041	1146	0	-1	-1	-1	540	0.107692	0.773481	3357	0	-1	-1	-1	0.2063	0.2115	941	0.837786	0	0	0.1	43804	NC_001720	P42671	Hexon protein	L3	Fowl adenovirus A serotype 1 (strain CELO / Phelps)
21	5Z58	3	1177	4.9	23450	9606	0044877#0030620	0071013#0005730#0005654#0005634#0005689#0005686#0071005	0000398#0042177#0008380#0000375	0.004276	1.07024	0.0458478	55.5	0.098831	0.305921	1274	1	0.000463392	0.5	2156	0	-1	-1	-1	172.5	0.349515	0.776978	170	3006	0.421998	0.777567	2216	265.5	0.0275042	0.835052	5696	0.2342	0.1506	1722	0.838978	0	0	0	9692	NM_012426	Q15393	Splicing factor 3B subunit 3	SF3B3	Homo sapiens
22	3AVX	A	1203	2.41	61754844; 944866	83333	0005085#0003746#0008270	0005737#0005829#0016020	0006414	0.0110895	0.951442	0.0413565	35.5	0.0418535	0.256881	1120	0	0	0	2190	1320.5	0.34232	0.917647	1000	0	-1	-1	-1	0	-1	-1	-1	0	-1	-1	-1	0.2262	0.1919	1203	0.786927	0	0	0	-	-	P0A6P1	Elongation factor Ts	tsf	Escherichia coli (strain K12)
23	5Z58	D	1722	4.9	6633	9606	0003723#1990446	0071013#0005829#0070062#0034709#0005654#0005634#0034715#0071011#0030532#0034719#0005681#0005685#0005689#0005686#0071007#0071005#0005687#0046540#0005682	0051170#0000398#0008380#0000245#0000387	0.0319047	0.451123	0.0689655	37	0.021756	0.269231	1183	0	0	0	2705	0	-1	-1	-1	148	0.368876	0.766467	180	327	0.0622396	0.773463	3531	175.5	0.35	0.823529	138	0.0498	0.3614	79	0.320312	0	0	0	689	NM_177542	P62316	Small nuclear ribonucleoprotein Sm D2	SNRPD2	Homo sapiens
24	6K4Y	D	1335	3.79	61756340; 948487	83333	0003677#0003899#0000287#0008270	0005737#0005829#0016020	0046677#0006351	0.0256643	0.648758	0.0463193	47.5	0.139587	0.281215	902	2	0.000863558	0.5	2312	959	0.287913	0.892226	1188	0	-1	-1	-1	0	-1	-1	-1	0	-1	-1	-1	0.1941	0.1508	1335	0.833229	0	0	0	-	-	P0A8T7	DNA-directed RNA polymerase subunit beta'	rpoC	Escherichia coli (strain K12)
25	6BM8	A	665	4.1	24271469	10299	#	0044175#0044178#0020002#0016021#0019031#0055036	0046718#0019062	0.0067058	1.10788	0.0397022	47	0.0999375	0.277778	1025	1	0.000606796	0.5	1646	965.5	0.299035	0.916256	838	0	-1	-1	-1	1453.5	0.323303	0.741935	2569	0	-1	-1	-1	0.1517	0.2004	665	0.947305	0	0.5	0.1	152222	NC_001806	P10211	Envelope glycoprotein B	gB	Human herpesvirus 1 (strain 17)
26	1P2Z	A	887	2.2	2652998	10515	0005198	0042025#0039623	0075521#0046718	0.000885258	0.984618	0.288913	77	0.0904818	0.285714	1163	5	0.000533618	1	1873	768	0.306909	0.844	875	0	-1	-1	-1	553	0.0943016	0.794055	3495	0	-1	-1	-1	0.2092	0.2242	887	0.839218	0	0	0.1	35937	NC_001405	P03277	Hexon protein	L3	Human adenovirus C serotype 2
27	6DJY	B	1121	3.9	22157897	1567404	#	#	#	0.0158786	0.557114	0.221212	0	-1	-1	-1	0	0	0	2104	953	0.285354	0.869231	1064	0	-1	-1	-1	0	-1	-1	-1	0	-1	-1	-1	0.2102	0.1884	1121	0.835783	0	0	0	-	-	A0A0A0U7Z7	#	#	#
28	6ODM	S	1328	4.3	2703366	#	#	#	#	0.0197313	0.635482	0.122563	30.5	0.0553892	0.290196	1081	1	0.0004329	0.5	2308	925	0.273138	0.896296	1232	0	-1	-1	-1	611.5	0.136735	0.743935	3295	0	-1	-1	-1	0.0458	0.6876	48	0.838978	0	0	0	152222	NC_001806	G8H8D9	Triplex capsid protein 2	UL18	Human herpesvirus 1
29	5FB5	A	564	3.5	6446507	10756	#	0098015#0098026	0044694#0099002	0.000291278	1.00042	0.700422	56	0.0923836	0.288546	964	5	0.000646412	1	1546	797	0.313211	0.883951	738	0	-1	-1	-1	1855	0.308769	0.810445	2520	0	-1	-1	-1	0.1381	0.2086	576	-1	0	0	0	19282	NC_011048	P04331	Tail knob protein gp9	9	Bacillus phage phi29
30	6DJY	D	1056	3.9	22157883	1567404	#	#	#	0.0179924	0.677118	0.111213	85	0.112693	0.29549	1043	0	0	0	2039	738.5	0.220859	0.880196	1221	0	-1	-1	-1	3251.5	0.437653	0.789495	2005	0	-1	-1	-1	0.2106	0.1981	1056	0.829448	0	0	0	3227	NC_025485	A0A0A0U955	Turret protein	#	Fako virus
31	4L72	A	728	3	1803	9606	0004177#0045499#0008239#0042802#0002020#0042803#0004252#0008236#0005102#0001618	0016324#0009986#0030139#0070062#0005576#0005925#0016021#0046581#0030027#0031258#0005765#0016020#0045121#0005886	0001662#0007155#0043542#0035641#0010716#0090024#0008284#0006508#0036343#0033632#0050796#0001666#0042110#0031295	0.000743445	1.33013	0.0422414	48.5	0.0762554	0.288732	1187	5	0.000584795	1	1709	1006.5	0.346437	0.863265	731	158	0.29745	0.719178	207	2428.5	0.385422	0.782286	2081	260.5	0.156604	0.801932	853	0.1734	0.2163	728	0.946699	0.5	0.125	0	3573	NM_001935	P27487	Dipeptidyl peptidase 4	DPP4	Homo sapiens
32	5MBV	B	1127	3.8	947286	83333	0043138#0005524#0008094#0003677#0003678#0015616#0004520#0008854#0000287	0005829#0009338	0044355#0006310#0000724#0000725#0009314	0.0364148	0.338116	0.138131	39.5	0.0926024	0.303136	1305	1	0.000473934	0.5	2108	870	0.26992	0.88641	1126	0	-1	-1	-1	0	-1	-1	-1	0	-1	-1	-1	0.225	0.2029	1121	0.838978	0	0	0	-	-	P08394	RecBCD enzyme subunit RecB	recB	Escherichia coli (strain K12)
33	1URJ	A	1029	3	2703458	10299	0003677#0046872#0003697	0042025#0039715	0039686#0006260	0.0204704	1.17176	0.00918197	20.5	0.0314607	0.286885	1981	0	0	0	2022	1040	0.311497	0.885932	970	0	-1	-1	-1	1729.5	0.349901	0.738565	2647	0	-1	-1	-1	0.1972	0.1891	1028	0.822196	0	0	0	152222	NC_001806	P04296	Major DNA-binding protein	DBP	Human herpesvirus 1 (strain 17)
34	3SUC	A	767	2.15	6446499	10756	0005524#0046872	0098024	0098671#0098994#0019062	0.020645	0.986518	0.0351027	106.5	0.133709	0.269122	715	0	0	0	1750	955	0.348142	0.841797	726	0	-1	-1	-1	2541	0.39364	0.780112	2103	0	-1	-1	-1	0.2156	0.2582	767	0.799168	0	0	0	19282	NC_011048	P20345	Pre-neck appendage protein	12	Bacillus phage phi29
35	5MBV	C	1121	3.8	947294	83333	0005524#0003677#0003678#0008854	0009338	0044355#0006310#0000724#0009314	0.0414877	0.494406	0.0785773	39.5	0.133131	0.292	895	0	0	0	2104	905.5	0.26151	0.896842	1154	0	-1	-1	-1	0	-1	-1	-1	0	-1	-1	-1	0.1739	0.2527	593	0.838978	0	0	0	-	-	P07648	RecBCD enzyme subunit RecC	recC	Escherichia coli (strain K12)
36	5DTO	A	852	2.6	5075727	408692	0005524#0003725#0005216#0046872#0004482#0004483#0017111#0046983#0003724#0003968#0004252#0005198	0005576#0044167#0033650#0042025#0044220#0016021#0044385#0019028#0019031#0055036	0075512#0039654#0039520#0039707#0051259#0039545#0039564#0039574#0039502#0039694#0019062	0.0228925	1.23424	0.00834028	89.5	0.078926	0.298156	2711	0	0	0	1837	862	0.26338	0.896882	1003	109	0.213523	0.769231	203	3766	0.252568	0.791962	7227	181.5	0.308008	0.824176	305	0.2206	0.2433	852	0.807856	0	0.375	0.2	10707	NC_001475	Q6YMS4	Genome polyprotein	pol	Dengue virus type 3 (strain Sri Lanka/1266/2000)
37	6PPH	4	1222	3.8	4961452	868565	0005198	0042025#0039622#0019012	#	0.0408272	0.660842	0.0522193	83.5	0.161214	0.279959	713	5	0.000452284	1	2210	855	0.263995	0.869903	1182	0	-1	-1	-1	2750	0.398664	0.769996	2527	0	-1	-1	-1	0.0394	0.7036	40	0.836709	0	0	0	137969	NC_009333	Q2HRA7	Major capsid protein	MCP	Human herpesvirus 8 type P (isolate GK18)
38	6H66	A	667	4.16	71586	10090	0005524#0003677#0003725#0016787#0042802#0043021#0003724#0003727#0008270	0005737#0005634	0071360#0051607#0045087#0039530#0032727#0032728#0032755#0060760#0032760#0016925#0009615	0.0313412	1.25643	0.00582363	41	0.0688149	0.269807	1364	2.5	0.0030303	0.714286	1643	755	0.236641	0.893372	963	0	-1	-1	-1	0	-1	-1	-1	0	-1	-1	-1	0.1773	0.2371	667	0.830843	0.5	0	0	-	-	Q8R5F7	Interferon-induced helicase C domain-containing protein 1	Ifih1	Mus musculus
39	5W0P	A	847	3.01	20215	10090	0001664#0002046#0051219#0030507	0016020#0001917#0001750	0002031#0007165	0.0309655	0.735512	0.107143	33.5	0.0701754	0.311688	1060	0	0	0	1674	0	-1	-1	-1	0	-1	-1	-1	0	-1	-1	-1	0	-1	-1	-1	0.2022	0.2235	847	0.933731	0	0	0	-	-	P20443	S-arrestin	Sag	Mus musculus
40	5HX2	A	1030	3.8	1258549	10665	#	0019012#0098025	0098003	0.0440483	1.21869	0.00330852	73.5	0.101016	0.267405	1041	0	0	0	2013	652.5	0.27231	0.848671	1035	0	-1	-1	-1	3137	0.420552	0.79424	2129	0	-1	-1	-1	0.2012	0.1924	340	-1	0	0	0	168903	NC_000866	P19061	Baseplate wedge protein gp7	7	Enterobacteria phage T4
41	5W0K	A	655	3.1	3783742	10377	#	0044175#0020002#0016021#0019031#0055036	0019064	0.0186375	1.24896	0.0140612	25	0.0573671	0.294118	1333	1	0.000611247	0.5	1634	1077	0.348976	0.877682	706	0	-1	-1	-1	1817	0.292148	0.784253	2717	0	-1	-1	-1	0.1669	0.2256	31	-1	0	0.5	0.1	171823	NC_007605	P03231	Envelope glycoprotein H	gH	Epstein-Barr virus (strain B95-8)
42	3KK3	A	555	2.9	155348	11706	0004190#0003677#0003887#0004533#0042802#0008289#0003723#0003964#0004523#0005198#0008270	0042025#0020002#0072494#0019013#0055036	0015074#0006310#0044409#0075713#0019064#0039651#0006278#0039657#0019061#0044826#0019072#0019058#0075732#0019068	0.00578005	1.18784	0.0577428	28.5	0.129828	0.28673	1020	1	0.000651042	0.5	1534	605	0.253769	0.880814	850	95.5	0.235955	0.759036	184	3307.5	0.404637	0.777858	2566	187.5	0.236295	0.806452	374	0.1758	0.2675	555	0.819652	0.5	0.25	0.1	9181	NC_001802	P04585	Gag-Pol polyprotein	gag-pol	Human immunodeficiency virus type 1 group M subtype B (isolate HXB2)
43	6U7G	A	898	2.35	290	9606	0004177#0070006#0008237#0042277#0038023#0001618#0008270	0005737#0005793#0070062#0005615#0016021#0005765#0005886#0030667	0001525#0030154#0043312#0043171#0006508#0008217#0007165	0.0345194	1.28321	0.00498753	68	0.118863	0.265896	856	1	0.000531915	0.5	1878	1187.5	0.350592	0.89434	822	0	-1	-1	-1	0	-1	-1	-1	0	-1	-1	-1	0.2047	0.2171	898	0.886119	0	0.25	0	-	-	P15144	Aminopeptidase N	ANPEP	Homo sapiens
44	6TMR	A	393	2.89	3159473	12538	#	0016021#0019031#0055036	#	0.00148918	1.15331	0.392857	44.5	0.0617864	0.300654	1183	0	0	0	1377	604	0.249766	0.866883	761	0	-1	-1	-1	1564.5	0.277639	0.796841	2605	0	-1	-1	-1	0.1364	0.2679	393	0.915205	0	0.375	0	11940	NC_006429	P0C572	Glycoprotein	G	Mokola virus
45	5NET	B	448	8.6	3694	9606	0005178#0038023#0001618	0030054#0005813#0009897#0005925#0034685#0008305#0005654#0005886#0043235	0060348#0060435#0007155#0033627#0016477#0000902#0007160#0071479#0070166#0030198#0060022#0006955#0006954#0007229#0061520#0048286#0055091#1901388#0009615#0043588#0060395#0043129#0071604#0007179#0042060	0.00140956	1.10948	0.55199	35.5	0.0820576	0.313084	1205	0	0	0	1435	569.5	0.236234	0.860841	817	218	0.382184	0.773256	176	2162	0.354585	0.792	2313	247.5	0.0752739	0.810256	1904	0.0874	0.2841	448	-1	0	0	0	4561	NM_001282388	P18564	Integrin beta-6	ITGB6	Homo sapiens
46	5C51	A	983	3.43	5428	9606	0008408#0003682#0003677#0003887#0002020	0005760#0042645#0005739#0032991#0043195	0007568#0006287#0071333#0006259#0006261#0006264#0010332#0055093#0009416	0.0258202	1.07464	0.050391	47.5	0.127758	0.278481	932	0	0	0	1972	747	0.252618	0.869369	1084	139	0.279518	0.720497	254	2408.5	0.344656	0.770485	2880	272	0.34188	0.833333	276	0.233	0.231	358	-1	0	0	0	4462	NM_002693	P54098	DNA polymerase subunit gamma-1	POLG	Homo sapiens
47	5JNX	A	1133	6.56	4864	9606	0015485#0038023#0015248#0004888#0001618	0005783#0070062#0005576#0005794#1905103#0016021#0005887#0031902#0005765#0005764#0016020#0045121#0005635#0048471	0007628#0006914#0008206#0071404#0071383#0033344#0042632#0008203#0030301#0006897#0090150#0010467#0032367#0034383#0007041#0031579#0060548#0016242#0006486#0046686#0042493#0046718	0.0644794	0.593612	0.122563	66	0.106801	0.300448	1213	1	0.000472367	0.5	2115	984	0.259146	0.887265	1161	101.5	0.21365	0.791209	246	3064	0.416483	0.782707	2339	251	0.211196	0.817734	583	0.2065	0.1835	87	-1	0	0.125	0.1	4760	NM_000271	O15118	NPC intracellular cholesterol transporter 1	NPC1	Homo sapiens
48	6QAJ	A	439	2.9	1258585	10665	0003796	0030430	0016998#0019835#0042742#0009253#0044659	0.0770651	0.995053	0.0281224	26	0.0326594	0.278146	1135	1	0.00306279	0.666667	1300	642.5	0.177858	0.933333	892	0	-1	-1	-1	603	0.0919184	0.801802	3429	0	-1	-1	-1	0.1317	0.2414	439	0.786124	0	0	0	168903	NC_000866	P00720	Endolysin	E	Enterobacteria phage T4
49	1XHX	C	571	2.35	6446511	10756	0003677#0003887#0004527#0046872#0001882#0000166	#	0006260#0039693	0.0010972	1.34545	0.198216	47	0.0796335	0.263403	990	0	0	0	1554	781.5	0.242105	0.937304	916	0	-1	-1	-1	1745.5	0.283505	0.787321	2607	0	-1	-1	-1	0.186	0.2765	571	0.833019	0	0	0	19282	NC_011048	P03680	DNA polymerase	2	Bacillus phage phi29
50	4F5C	B	900	3.2	397520	9823	0070006#0042277#0001618#0008270	0005737#0016021#0005886	0001525#0030154#0043171#0006508#0008217#0007165	0.0315758	1.2403	0.0211149	64.5	0.126658	0.262363	780	2	0.00106326	0.5	1877	1240	0.370203	0.884892	773	0	-1	-1	-1	0	-1	-1	-1	0	-1	-1	-1	0.2304	0.2447	900	0.886183	0	0.125	0	-	-	P15145	Aminopeptidase N	ANPEP	Sus scrofa
51	4BTQ	B	761	7.5	956438	10879	0042802#0003723	0039616#0039625#0019013#0019012	#	0.057295	1.17473	0.0173697	67.5	0.0842238	0.297118	1140	0	0	0	1744	811.5	0.27029	0.905237	942	0	-1	-1	-1	1773.5	0.348456	0.763267	2288	0	-1	-1	-1	0.1796	0.217	761	0.300781	0.5	0	0	6374	NC_003715	P11126	Major inner protein P1	P1	Pseudomonas phage phi6
52	5GAI	Y	662	10.5	1262799	10754	0052775	0098024	0098671#0098995#0044409#0008152#0009405#0019062	0.0323498	0.797295	0.327113	53	0.0951049	0.266667	920	0	0	0	1645	616.5	0.26409	0.813896	839	0	-1	-1	-1	2008.5	0.321672	0.774269	2406	0	-1	-1	-1	0.1882	0.2506	662	0.837683	0	0	0.1	41724	NC_002371	P12528	Tail spike protein	9	Salmonella phage P22
53	1H38	A	857	2.9	1261050	10760	0003677#0003899	#	0039695#0006351	0.0720499	1.16469	0.0176768	64.5	0.143266	0.263158	636	5	0.000543183	1	1840	653.5	0.238161	0.901299	1072	0	-1	-1	-1	2269.5	0.382103	0.780912	2220	0	-1	-1	-1	0.1857	0.204	857	0.838648	0	0	0	39937	NC_001604	P00573	T7 RNA polymerase	1	Escherichia phage T7
54	6U1X	A	2059	3	1489835	11285	0005524#0003924#0046872#0004482#0003968	0030430#0019012	0039689#0019083	0.0374682	0.77024	0.395368	61	0.109209	0.288793	1526	0	0	0	3045	0	-1	-1	-1	0	-1	-1	-1	3929.5	0.357	0.79796	3876	0	-1	-1	-1	0.2658	0.1494	2059	0.799778	0	0	0	11161	NC_001560	P03523	RNA-directed RNA polymerase L	L	Vesicular stomatitis Indiana virus (strain San Juan)
55	4LLG	F	521	3.79	947567	83333	0003677#0016987	0005829	0009408#0001123	0.146479	0.662843	0.28617	34.5	0.0971922	0.27163	892	1	0.000664452	0.5	1503	654	0.179936	0.900398	1005	0	-1	-1	-1	0	-1	-1	-1	0	-1	-1	-1	0.1489	0.2414	521	0.835144	0	0	0	-	-	P00579	RNA polymerase sigma factor RpoD	rpoD	Escherichia coli (strain K12)
56	4FF1	B	1095	2.47	5075715	10752	0005524#0003899#0005525#0046872	0019012	#	0.0683592	1.17311	0.0359897	69.5	0.07659	0.262523	2617	0	0	0	2078	816.5	0.234613	0.881007	1204	0	-1	-1	-1	4137	0.247079	0.803503	7587	0	-1	-1	-1	0.2161	0.1968	1095	0.821953	0	0	0	70153	NC_008720	Q859P9	Virion DNA-directed RNA polymerase	50	Enterobacteria phage N4
57	5J0N	H	356	11	2703464	10710	0003677#0016787#0008907#0016740	#	0015074#0006310#0075713#0032359#0046718#0044826	0.0501612	1.16452	0.0708592	20	0.0508351	0.277778	1125	0	0	0	1339	451.5	0.155052	0.931937	957	0	-1	-1	-1	0	-1	-1	-1	0	-1	-1	-1	0.1146	0.298	55	-1	0	0	0.1	48502	NC_001416	P03700	Integrase	int	Escherichia phage lambda
58	5JJ3	I	673	7	2944241	10754	#	0046798	0019073#0098006#0099002#0019068	0.0541918	1.34449	0.0680212	45	0.114407	0.278351	834	1	0.00060423	0.5	1653	970.5	0.324104	0.927739	799	0	-1	-1	-1	1927.5	0.346753	0.792009	2346	0	-1	-1	-1	0.1854	0.2457	673	0.835144	0	0	0	41724	NC_002371	P26744	Portal protein	1	Salmonella phage P22

## Sheet: 6VXX-A-site2
	pdbId	chainId	chainLength	resolution	geneId	taxonomy	molecularFunction	cellularComponent	biologicalProcess	b-phipsi	w-rdist	t-alpha	alignedRange	referenceSegmentIndex	referenceRange	alignedSequences	1D-score	1D-identity	1D-identity-ng	1D-identity-gaps	1DPDB-score	1DPDB-identity	1DPDB-identity-ng	1DPDB-identity-gaps	2D-score	2D-identity	2D-identity-ng	2D-identity-gaps	5UTR-score	5UTR-identity	5UTR-identity-ng	5UTR-identity-gaps	CDS-score	CDS-identity	CDS-identity-ng	CDS-identity-gaps	3UTR-score	3UTR-identity	3UTR-identity-ng	3UTR-identity-gaps	3D-score	3D-score-cand	length	chemSim	molecularFunctionSim	cellularComponentSim	biologicalProcessSim	geneLength	refSeqId
0	6VXX	A	972	2.8	43740568	2697049	0046789#0042802	0030666#0005788#0005793#0044173#0020002#0016021#0019031#0055036	0075509#0039654#0019064#0009405#0046813#0039587#0039502#0046718#0019082#0019081	0	0	0	[[725, 728], [769, 789], [888, 891], [947, 954], [1012, 1064]]	[4, 1, 2, 3, 0]	[[725, 728], [769, 789], [888, 891], [947, 954], [1012, 1064]]	[['EEEE', 'EILP', '3/02', '4013', 'EEEE', 'EILP', '3/02', '4013'], ['HHHHHHHHHHHHHH...SEE.', 'GIAVEQDKNTQEVFAQVKQIY', '$!#!%%%%%$%%!#[]YV3/}', '302044444344022404403', 'HHHHHHHHHHHHHH...SEE.', 'GIAVEQDKNTQEVFAQVKQIY', '$!#!%%%%%$%%!#[]YV3/}', '302044444344022404403'], ['HHHS', 'FGAG', '#$#U', '2323', 'HHHS', 'FGAG', '#$#U', '2323'], ['HHHHHHHH', 'KLQDVVNQ', '%"%%!!%%', '41440044', 'HHHHHHHH', 'KL…
1	5XLR	C	1022	3.8	1489668	694009	0046789#0042802	0044173#0020002#0016021#0019031#0055036	0075509#0039654#0019064#0009405#0046813#0039587#0039502#0019082#0019081	0.0055747	0.103236	0.0138169	[[596, 598], [751, 768], [863, 865], [929, 936], [994, 1046]]	[4, 1, 2, 3, 0]	[[726, 728], [769, 786], [889, 891], [947, 954], [1012, 1064]]	[['EEE', 'VLY', '/02', '013', 'EEE', 'ILP', '/02', '013'], ['HHHHHHHHHHHHHH...S', 'GIAAEQDRNTREVFAQVK', '$!##%%%&%$&%!#[]YV', '302244454354022404', 'HHHHHHHHHHHHHH...S', 'GIAVEQDKNTQEVFAQVK', '$!#!%%%%%$%%!#[]YV', '302044444344022404'], ['HHS', 'TAT', '$#U', '323', 'HHS', 'GAG', '$#U', '323'], ['HHHHHHHH', 'KLQDVVNQ', '%"%%!!%%', '41440044', 'HHHHHHHH', 'KLQDVVNQ', '%"%%!!%%', '41440044'], ['HHHH…	5230	0.763508	0.779376	26	2674	0.692236	0.785563	127	2209.5	0.59622	0.819362	317	1063	0.885185	0.92278	11	10394	0.731453	0.787904	282	1064	0.223834	0.981818	745	0.9379	0.8933	1022	0.860703	1	0.625	0.9	29751	NC_004718
2	2BGN	F	352	3.15	280712	9913	0004000#0008270	0030054#0060205#0005829#0009897#0005764	0006154#0007155#0043103#0046103#0060169#0009117#0009168#0042110	0.00572127	0.317999	0.169323	[[147, 150], [338, 342], [200, 202], [222, 226], [197, 203]]	[4, 1, 2, 3, 0]	[[725, 728], [773, 777], [888, 890], [950, 954], [1017, 1023]]	[['EEEE', 'KVRS', '3/42', '4053', 'EEEE', 'EILP', '3/02', '4013'], ['HHHHH', 'DEKKE', '%%%%%', '44444', 'HHHHH', 'EQDKN', '%%%%%', '44444'], ['HHH', 'AYA', '#$#', '232', 'HHH', 'FGA', '#$#', '232'], ['HHHHH', 'NVVKE', '%!!%%', '40044', 'HHHHH', 'DVVNQ', '%!!%%', '40044'], ['HHHHHHH', 'HVQAYAE', '%!%#$#%', '4042324', 'HHHHHHH', 'EIRASAN', '%!&#$#%', '4052324']]	32	0.0634328	0.287162	1044	0	0	0	1335	535	0.166078	0.926108	929	0	-1	-1	-1	0	-1	-1	-1	0	-1	-1	-1	0.1811	0.2239	6	-1	0	0	0	-	-
3	1D9U	B	154	2.6	2703480	10710	0016829#0003796#0008933	0030430	0016998#0019835#0042742#0009253#0044659	0.00369269	0.571	0.278867	[[94, 101], [96, 101], [43, 45]]	[1, 3, 0]	[[770, 777], [948, 953], [1035, 1037]]	[['HHHHHHHH', 'VALQQIKE', '!#"%%!%%', '02144044', 'HHHHHHHH', 'IAVEQDKN', '!#!%%%%%', '02044444'], ['HHHHHH', 'LQQIKE', '"%%!%%', '144044', 'HHHHHH', 'LQDVVN', '"%%!!%', '144004'], ['S..', 'TDY', 'U]}', '343', 'S..', 'GQS', 'U]}', '343']]	15	0.0271493	0.342857	1221	0	0	0	1137	251	0.0826923	0.886598	943	0	-1	-1	-1	473.5	0.0819799	0.757143	3459	0	-1	-1	-1	0.0762	0.3122	154	0.888142	0	0	0	48502	NC_001416
4	1AAZ	B	87	2	1258540	10665	0009055#0015035	#	0009263	0.00628972	0.595767	0.137597	[[3, 6], [46, 49], [46, 50], [49, 51]]	[4, 1, 3, 0]	[[725, 728], [779, 782], [949, 953], [1022, 1024]]	[['EEEE', 'KVYG', '3/22', '4033', 'EEEE', 'EILP', '3/02', '4013'], ['HHHH', 'EKIA', '%%!#', '4402', 'HHHH', 'QEVF', '%%!#', '4402'], ['HHHHH', 'EKIAE', '%%!#%', '44024', 'HHHHH', 'QDVVN', '%%!!%', '44004'], ['HHH', 'AEL', '#%"', '241', 'HHH', 'ANL', '#%"', '241']]	35	0.019425	0.342466	1214	0	0	0	1070	132.5	0.0536779	0.84375	942	0	-1	-1	-1	372	0.0520427	0.823045	3600	0	-1	-1	-1	0.06	0.3954	87	0.746714	0	0	0	168903	NC_000866
5	6BFU	C	964	3.5	#	1586324	#	0033644#0016021#0019031#0055036	0075509#0039654#0019064#0009405#0046813	0.00860099	0.600101	0.171657	[[965, 967], [812, 818], [754, 756], [631, 639], [884, 933]]	[4, 1, 2, 3, 0]	[[726, 728], [770, 776], [888, 890], [947, 953], [1015, 1064]]	[['EEE', 'ILY', '/02', '013', 'EEE', 'ILP', '/02', '013'], ['HHHHHHH', 'IAIKKIQ', '!#!%%!%', '0204404', 'HHHHHHH', 'IAVEQDK', '!#!%%%%', '0204444'], ['HHH', 'ATA', '#$#', '232', 'HHH', 'FGA', '#$#', '232'], ['HHHHHHHHH', 'QLDSREIIN', '%"%$&%!!%', '414354004', 'HHHHHHH', 'KLQDVVN', '%"%%!!%', '4144004'], ['HHHHHHHHHHHHHHIIIIIIS....TTTSSSSEEEEEEEEEETTEEEEEE', 'MSQIRQSRLLAQQKINELVKSQSPRYGFLGNGTHIFSL…	1044	0.268678	0.35927	351	0	0	0	1948	2137.5	0.552326	0.893817	460	0	-1	-1	-1	0	-1	-1	-1	0	-1	-1	-1	0.6522	0.657	964	0.944478	0	0.375	0.5	-	-
6	4W60	B	116	2.7	3707561	10254	#	0030430#0016021	#	0.00114823	2.215	0.133205	[[40, 42], [89, 101], [91, 95], [10, 12]]	[4, 1, 3, 0]	[[726, 728], [769, 781], [950, 954], [1024, 1026]]	[['EEE', 'IFS', '/12', '023', 'EEE', 'ILP', '/02', '013'], ['HHHHHHH.HHHHH', 'SVDIIKEDISEYI', '$!%!!%%]!$%$!', '3040044403430', 'HHHHHHHHHHHHH', 'GIAVEQDKNTQEV', '$!#!%%%%%$%%!', '3020444443440'], ['HHHHH', 'DIIKE', '%!!%%', '40044', 'HHHHH', 'DVVNQ', '%!!%%', '40044'], ['HHH', 'LAM', '"##', '122', 'HHH', 'LAA', '"##', '122']]	23.5	0.0186706	0.3125	1259	2	0.00182648	0.5	1091	259.5	0.0779093	0.929412	929	0	-1	-1	-1	468.5	0.0784008	0.734793	3441	0	-1	-1	-1	0.0642	0.3318	116	0.73099	0	0.125	0	194711	NC_006998
7	6OMA	E	299	7.2	2777673	10726	#	0039621#0019028#0046806	#	0.0339565	0.28988	0.460199	[[281, 285], [286, 289], [283, 285], [250, 254]]	[1, 2, 3, 0]	[[770, 774], [888, 891], [952, 954], [1052, 1056]]	[['HHHHH', 'VSIEE', '!$!%%', '03044', 'HHHHH', 'IAVEQ', '!#!%%', '02044'], ['HHHS', 'AFMT', '###U', '2223', 'HHHS', 'FGAG', '#$#U', '2323'], ['HHH', 'IEE', '!%%', '044', 'HHH', 'VNQ', '!%%', '044'], ['EEEEE', 'AAKSF', '11321', '22432', 'EEEEE', 'FPQSA', '12321', '23432']]	37.5	0.0704748	0.248042	965	1	0.00078125	0.5	1278	383.5	0.192932	0.859574	812	0	-1	-1	-1	1384	0.230159	0.795201	2865	0	-1	-1	-1	0.1047	0.2719	299	0.819108	0	0	0	121750	NC_005859
8	2L47	A	3300	-1	3703711	347962	0008745	#	0019835#0042742#0044659	0.00145168	2.54895	0.0783646	[[148, 156], [116, 118], [152, 156], [22, 24]]	[1, 2, 3, 0]	[[769, 777], [888, 890], [950, 954], [1036, 1038]]	[['HHHHHHHHH', 'GAFIQKVKN', '$##!%%!%%', '322044044', 'HHHHHHHHH', 'GIAVEQDKN', '$!#!%%%%%', '302044444'], ['HHH', 'MSM', '#$#', '232', 'HHH', 'FGA', '#$#', '232'], ['HHHHH', 'QKVKN', '%%!%%', '44044', 'HHHHH', 'DVVNQ', '%!!%%', '40044'], ['...', 'KPK', ']}]', '434', '...', 'QSK', ']}]', '434']]	21	0.0372856	0.30303	1176	2	0.00350263	0.666667	1136	235.5	0.101365	0.852459	904	0	-1	-1	-1	756	0.122194	0.793046	3316	0	-1	-1	-1	0.0761	0.2897	165	0.837889	0	0	0	37253	NC_007458
9	6P7A	B	144	3.08	1486759	928301	0008821#0000400#0000287	#	0006310#0006281	0.00106826	5.29223	0.0136286	[[108, 134], [121, 126], [14, 33]]	[1, 3, 0]	[[770, 782], [949, 954], [1050, 1064]]	[['HHHHHGGGT.S.HHHHHHH.S..HHHH', 'VFIQKISEYTDYKNDILNKYTKLDDIA', '!#!%%69:N}V}%%%!"%%}U]Z%%!#', '020440343343444014433414402', 'HHHHHHHHHHHHH', 'IAVEQDKNTQEVF', '!#!%%%%%$%%!#', '0204444434402'], ['HHHHHH', 'NDILNK', '%%!"%%', '440144', 'HHHHHH', 'QDVVNQ', '%%!!%%', '440044'], ['EEEEEEEETTTTEEEEEEEE', 'AYAIFNYDNTSNTIKLIAIE', '121/1323ONNO2/30/1/3', '23202434433430410204', 'EEEEEEETTEEEEEE', 'MSFPQ…	43.5	0.027195	0.246479	1145	0	0	0	1129	315.5	0.114542	0.92	879	0	-1	-1	-1	552.5	0.0935065	0.812641	3407	0	-1	-1	-1	0.0775	0.3462	144	0.776997	0	0	0	288539	NC_002188
10	6ZMT	U	144	3	6223	9606	0017134#0042802#0019901#0003723#0003735	0005737#0005829#0022626#0022627#0070062#0005925#0016020#0005730#0005654#0014069#0005840	0061844#0002181#0050829#0030218#0031640#0030490#0000462#0002548#0060266#0000184#0007000#0051272#0060265#0009991#0000028#0042274#0006364#0006614#0006412#0006413#0019083	0.00410151	4.84504	0.0034188	[[126, 139], [130, 134], [15, 20]]	[1, 3, 0]	[[777, 782], [947, 951], [1018, 1026]]	[['HHHHHHHHHHHHHH', 'QGQRDLDRIAGQVA', '%$%&%"%&!#$%!#', '43454145023402', 'HHHHHH', 'NTQEVF', '%$%%!#', '434402'], ['HHHHH', 'DLDRI', '%"%&!', '41450', 'HHHHH', 'KLQDV', '%"%%!', '41440'], ['HHHHHH', 'VRALAA', '!&#"##', '052122', 'HHHHHHHHH', 'IRASANLAA', '!&#$#%"##', '052324122']]	20.5	0.0305643	0.274648	1134	0	0	0	1127	279	0.0787704	0.953488	955	0	-1	-1	-1	0	-1	-1	-1	0	-1	-1	-1	0.0721	0.3255	144	0.81853	0.5	0	0	-	-
11	2I9F	A	58	2	921341	299386	0003723	0019013	#	0.0123194	0.177486	0.706395	[[98, 100], [98, 100], [61, 65]]	[1, 3, 0]	[[779, 781], [949, 951], [1017, 1021]]	[['HHH', 'KQI', '%%!', '440', 'HHH', 'QEV', '%%!', '440'], ['HHH', 'KQI', '%%!', '440', 'HHH', 'QDV', '%%!', '440'], ['HHHHH', 'QERAT', '%%&#$', '44523', 'HHHHH', 'EIRAS', '%!&#$', '40523']]	8	0.0203922	0.240741	1167	5	0.000959693	1	1041	92.5	0.0266272	0.931034	985	0	-1	-1	-1	296.5	0.0515781	0.77907	3639	0	-1	-1	-1	0.0419	0.439	58	0.820642	0	0	0	12704	NC_002532
12	6TZC	A	367	2.41	61753691; 948538	83333	0015144#1901982	0043190#0055052#0030288#0042597	0008643#0060326#0006974#0034289#0042956#0015768	0.055561	0.406618	0.287281	[[287, 289], [318, 335], [362, 364], [316, 322], [343, 350]]	[4, 1, 2, 3, 0]	[[726, 728], [771, 780], [888, 890], [948, 954], [1018, 1025]]	[['EEE', 'VLS', '/02', '013', 'EEE', 'ILP', '/02', '013'], ['HHHHHS..SEESBHHHHH', 'AVNKDKPLGAVALKSYEE', '#!%%%V}ZU1/T)%$$%%', '204444313202143344', 'HHHHHHHHHH', 'AVEQDKNTQE', '#!%%%%%$%%', '2044444344'], ['HHH', 'MSA', '#$#', '232', 'HHH', 'FGA', '#$#', '232'], ['HHHHHHH', 'LEAVNKD', '"%#!%%%', '1420444', 'HHHHHHH', 'LQDVVNQ', '"%%!!%%', '1440044'], ['HHHHHHHH', 'IAATMENA', '!##$#%%#', '02232442…	64	0.056108	0.302682	1147	16	0.00297398	0.8	1340	522.5	0.16275	0.930348	948	0	-1	-1	-1	0	-1	-1	-1	0	-1	-1	-1	0.1057	0.2252	367	0.845584	0	0	0	-	-
13	6R0T	B	161	1.85	5075854	59300	0005524#0008234#0005525#0046872#0008174#0017111#0004651#0004652#0003723#0003724#0003968	0044162#0044176#0042025#0020002#0016020	0006370#0039523#0006351#0039694	0.00688666	1.04814	0.0190972	[[146, 150], [129, 131], [147, 154], [84, 87]]	[1, 2, 3, 0]	[[776, 780], [888, 890], [947, 954], [1023, 1026]]	[['HHHHH', 'KNWEK', '%%$%%', '44344', 'HHHHH', 'KNTQE', '%%$%%', '44344'], ['HHH', 'FTA', '#$#', '232', 'HHH', 'FGA', '#$#', '232'], ['HHHHHHHH', 'NWEKKIQE', '%$%%%!%%', '43444044', 'HHHHHHHH', 'KLQDVVNQ', '%"%%!!%%', '41440044'], ['HHHH', 'ELAA', '%"##', '4122', 'HHHH', 'NLAA', '%"##', '4122']]	54	0.101256	0.26499	1672	0	0	0	1143	307.5	0.101662	0.866667	903	0	-1	-1	-1	3277	0.315519	0.779048	4754	0	-1	-1	-1	0.0846	0.3193	161	0.846375	0	0.125	0	11597	NC_006558
14	3AGP	A	1202	2.8	61754844; 944866	83333	0005085#0003746#0008270	0005737#0005829#0016020	0006414	0.00225705	9.44832	0.0155709	[[1056, 1058], [192, 202], [477, 479], [189, 193], [87, 95]]	[4, 1, 2, 3, 0]	[[726, 728], [775, 782], [888, 890], [950, 954], [1020, 1028]]	[['EEE', 'ILP', '/02', '013', 'EEE', 'ILP', '/02', '013'], ['HHHHHHHHHHH', 'EKEYQVQLDIA', '%%%$%!%"%!#', '44434041402', 'HHHHHHHH', 'DKNTQEVF', '%%%$%%!#', '44434402'], ['HHH', 'AGF', '#$#', '232', 'HHH', 'FGA', '#$#', '232'], ['HHHHH', 'EVVEK', '%!!%%', '40044', 'HHHHH', 'DVVNQ', '%!!%%', '40044'], ['HHHHHHHHH', 'AGFQAFADK', '#$#%###%%', '232422244', 'HHHHHHHHH', 'ASANLAATK', '#$#%"##$%', '23241…
15	3KH2	G	71	2.71	2777473	10678	0042803#0043565	0032993	#	0.0047773	0.34746	0.963211	[[45, 51], [42, 44], [13, 19], [42, 48]]	[1, 2, 3, 0]	[[776, 782], [888, 890], [948, 954], [1020, 1028]]	[['HHHHHHH', 'EAYKKAA', '%#$%%##', '4234422', 'HHHHHHH', 'KNTQEVF', '%%$%%!#', '4434402'], ['HHH', 'ATF', '#$#', '232', 'HHH', 'FGA', '#$#', '232'], ['HHHH-HH', 'LSEV-NN', '"$%!-%%', '1340-44', 'HHHHHHH', 'LQDVVNQ', '"%%!!%%', '1440044'], ['HHHHHHH', 'ATFEAYK', '#$#%#$%', '2324234', 'HHHHHHHHH', 'ASANLAATK', '#$#%"##$%', '232412234']]	23	0.0157109	0.273973	1200	1	0.000949668	0.5	1051	186.5	0.0541625	0.931034	939	0	-1	-1	-1	234	0.04247	0.791262	3632	0	-1	-1	-1	0.042	0.389	71	0.644918	0	0	0	94800	NC_005856
16	1B5E	A	241	1.6	1258746	10665	0047153	#	#	0.00352749	4.66071	0.0262238	[[211, 214], [80, 85], [174, 176], [187, 193], [174, 183]]	[4, 1, 2, 3, 0]	[[725, 728], [776, 781], [888, 890], [948, 954], [1020, 1028]]	[['EEEE', 'NVGS', '3/22', '4033', 'EEEE', 'EILP', '3/02', '4013'], ['HHHHHH', 'KIWQQV', '%!$%%!', '403440', 'HHHHHH', 'KNTQEV', '%%$%%!', '443440'], ['HHH', 'FGF', '#$#', '232', 'HHH', 'FGA', '#$#', '232'], ['HHHHHHH', 'LDKLVSD', '"%%"!$%', '1441034', 'HHHHHHH', 'LQDVVNQ', '"%%!!%%', '1440044'], ['HHHHHHHHHH', 'FGFRNDYAWQ', '#$#&%%$#$%', '2325443234', 'HHHHHHHHH', 'ASANLAATK', '#$#%"##$%', '23241…	34	0.0373972	0.274725	1155	1	0.000818331	0.5	1220	331.5	0.114603	0.873239	940	0	-1	-1	-1	829	0.132037	0.787786	3253	0	-1	-1	-1	0.0892	0.2495	241	0.858338	0	0	0	168903	NC_000866
17	5OA3	Q	139	4.3	6217	9606	0003723#0003735	0005829#0022626#0022627#0070062#0005925#0016020#0005654#0015935	0002181#0000462#0000184#0042274#0006364#0006614#0006412#0006413#0019083	0.00564167	1.96789	0.0634058	[[11, 14], [105, 111], [105, 110], [79, 83]]	[4, 1, 3, 0]	[[725, 728], [775, 781], [949, 954], [1016, 1020]]	[['EEEE', 'QVFG', '3/12', '4023', 'EEEE', 'EILP', '3/02', '4013'], ['HHHHHHH', 'KKEIKDI', '%%%!%%!', '4440440', 'HHHHHHH', 'DKNTQEV', '%%%$%%!', '4443440'], ['HHHHHH', 'KKEIKD', '%%%!%%', '444044', 'HHHHHH', 'QDVVNQ', '%%!!%%', '440044'], ['HHHHH', 'AQIYA', '#%!$#', '24032', 'HHHHH', 'AEIRA', '#%!&#', '24052']]	27.5	0.0215054	0.239316	1185	1	0.000892857	0.5	1118	251.5	0.0903733	0.884615	914	180.5	0.19702	0.793333	454	2274.5	0.354112	0.785638	2291	336.5	0.00868856	0.861905	20622	0.0741	0.3385	139	0.730402	0	0	0	23531	NM_001020
18	3HW4	A	178	1.9	3654617	93838	0004519#0046872#0003723	0030430#0042025	0075526#0039523#0006351#0039694	0.00445104	3.74558	0.0226481	[[146, 149], [133, 138], [134, 138], [17, 23]]	[4, 1, 3, 0]	[[725, 728], [776, 781], [947, 951], [1022, 1028]]	[['EEEE', 'HIFS', '3/12', '4023', 'EEEE', 'EILP', '3/02', '4013'], ['HHHHHH', 'EKANKI', '%%#%%!', '442440', 'HHHHHH', 'KNTQEV', '%%$%%!', '443440'], ['HHHHH', 'KANKI', '%#%%!', '42440', 'HHHHH', 'KLQDV', '%"%%!', '41440'], ['HHHHHHH', 'AEKAMKE', '#%%##%%', '2442244', 'HHHHHHH', 'ANLAATK', '#%"##$%', '2412234']]	20	0.106602	0.28972	919	0	0	0	1158	355	0.0974212	0.918919	936	0	-1	-1	-1	2129.5	0.360948	0.785221	2211	0	-1	-1	-1	0.0774	0.2926	176	-1	0	0	0	2233	NC_007359
19	1A1N	A	276	2	3106	9606	0051087#0042605#0005102#0046977	0009986#0031901#0005783#0012507#0070062#0005794#0000139#0071556#0005887#0016020#0042612#0030670#0005886#0055038#0030667	0002250#0002486#0002479#0002480#0002474#0006952#0016045#0006955#0060333#0043312#0001916#0042270#2001198#0050776#0032655#0032675#0002667#0060337#0016032	0.00168958	3.5619	0.207819	[[173, 178], [172, 174], [112, 126]]	[1, 3, 0]	[[773, 778], [948, 950], [1047, 1063]]	[['HHTHHH', 'ENGKET', '%%N%%$', '443443', 'HHHHHH', 'EQDKNT', '%%%%%$', '444443'], ['HHH', 'LEN', '"%%', '144', 'HHH', 'LQD', '"%%', '144'], ['EEEEEEETTEEEEEE', 'GHDQSAYDGKDYIAL', '2333212ON332/10', '344432343443021', 'EEEEEEEEEETTEEEEE', 'YHLMSFPQSAPHGVVFL', '2301212321NO2//10', '34123234323430021']]	18	0.0506608	0.252747	1089	1	0.000795545	0.5	1255	460	0.178606	0.882075	835	27	0.0679245	0.857143	244	790	0.16866	0.754738	3117	192	0.337054	0.729469	241	0.1024	0.2702	276	0.86014	0	0	0	1536	NM_005514
20	2HYE	D	90	3.1	9978	9606	0097602#0061663#0044877#0008134#0061630#0031625#0034450#0008270	0031462#0031463#0031464#0031465#0031466#0031467#0031461#0005829#0005654#0005634#0019005#0030891	0042769#0070911#0070498#0000165#0090090#0010972#0000715#0000717#0033683#0006295#0006296#0006294#0006293#0032436#1902499#0043687#0043161#0070936#0006513#0045116#0000209#0016567#0061418#0010265#0031146#0006283#0006511#0016032#0016055	0.0318112	0.644094	0.340183	[[82, 84], [82, 84], [30, 32]]	[1, 3, 0]	[[779, 781], [949, 951], [1061, 1063]]	[['HHH', 'HEI', '%%!', '440', 'HHH', 'QEV', '%%!', '440'], ['HHH', 'HEI', '%%!', '440', 'HHH', 'QDV', '%%!', '440'], ['EEE', 'VAL', '/10', '021', 'EEE', 'VFL', '/10', '021']]	41.5	0.0213904	0.388889	1237	0	0	0	1073	118	0.0659341	0.916667	929	36.5	0.0566038	0.714286	244	332.5	0.0584886	0.792982	3579	206	0.184397	0.764706	642	0.2063	0.1825	90	-1	0	0	0	1169	NM_014248
21	4D61	Q	139	9	103349305	#	#	#	#	0.00475781	2.10125	0.212947	[[11, 14], [105, 111], [105, 110], [79, 83]]	[4, 1, 3, 0]	[[725, 728], [775, 781], [949, 954], [1016, 1020]]	[['EEEE', 'QVFG', '3/12', '4023', 'EEEE', 'EILP', '3/02', '4013'], ['HHHHHHH', 'KKEIKDI', '%%%!%%!', '4440440', 'HHHHHHH', 'DKNTQEV', '%%%$%%!', '4443440'], ['HHHHHH', 'KKEIKD', '%%%!%%', '444044', 'HHHHHH', 'QDVVNQ', '%%!!%%', '440044'], ['HHHHH', 'AQIYA', '#%!$#', '24032', 'HHHHH', 'AEIRA', '#%!&#', '24052']]	13.5	0.0213252	0.266667	1208	1	0.000892857	0.5	1118	245.5	0.0902846	0.893204	916	0	-1	-1	-1	0	-1	-1	-1	0	-1	-1	-1	0.0787	0.2378	426	-1	0	0	0	-	-
22	2EUF	A	244	3	1682479	10383	#	#	0007049#0051301#0060153	0.027056	1.24856	0.00859107	[[133, 138], [129, 136], [58, 63]]	[1, 3, 0]	[[772, 777], [947, 954], [1021, 1026]]	[['HHHHHH', 'INQEKD', '!%%%%%', '044444', 'HHHHHH', 'VEQDKN', '!%%%%%', '044444'], ['HHHHHHHH', 'NLELINQE', '%"%"!%%%', '41410444', 'HHHHHHHH', 'KLQDVVNQ', '%"%%!!%%', '41440044'], ['HHHHHH', 'WMHLLC', '$#%""#', '324112', 'HHHHHH', 'SANLAA', '$#%"##', '324122']]	36	0.0446497	0.254386	1071	3	0.00244898	1	1222	604.5	0.167946	0.94086	856	0	-1	-1	-1	907.5	0.137554	0.827217	3279	0	-1	-1	-1	0.105	0.3021	244	0.834383	0	0	0	112930	NC_001350
23	6CRI	H	163	6.8	375	9606	0019003#0005525#0000287#1990583#0019904#0003723	0031252#0030137#0005829#0070062#0005925#0098978#0000139#0005770#0043005#0048471#0005778#0005886#0014069#0032991#0030017#0005802	0007015#0019886#0006878#0098586#0097061#0055108#0035722#0006886#0060292#0097212#1990386#0006661#0045956#0060999#0045807#1902953#1902824#0050714#1902307#0006892#0098974#0034315#0050690#1903725#0002090#0070142#0034379#0016192	0.0220556	3.66273	0.00170358	[[52, 55], [138, 142], [108, 110], [138, 142], [136, 143]]	[4, 1, 2, 3, 0]	[[725, 728], [776, 780], [888, 890], [950, 954], [1015, 1024]]	[['EEEE', 'NVET', '3/32', '4043', 'EEEE', 'EILP', '3/02', '4013'], ['HHHHH', 'EITDK', '%!$%%', '40344', 'HHHHH', 'KNTQE', '%%$%%', '44344'], ['HHH', 'MRM', '#&#', '252', 'HHH', 'FGA', '#$#', '232'], ['HHHHH', 'EITDK', '%!$%%', '40344', 'HHHHH', 'DVVNQ', '%!!%%', '40044'], ['HHHHHHHH', 'AAEITDKL', '##%!$%%"', '22403441', 'HHHHHHHHHH', 'AAEIRASANL', '##%!&#$#%"', '2240523241']]	36	0.0300752	0.322581	1206	0	0	0	1146	252	0.0923077	0.90566	934	80	0.232727	0.752941	190	497	0.0957529	0.770186	3402	222.5	0.109952	0.752747	1064	0.1824	0.2688	585	0.830837	0	0	0	1840	NM_001658
24	5UJ0	A	142	2.3	1258796	10665	0005524#0046404#0047846	#	0006281#0016032	0.00523003	1.60559	0.243644	[[257, 260], [199, 201], [254, 259], [262, 266]]	[1, 2, 3, 0]	[[772, 775], [888, 890], [949, 954], [1029, 1033]]	[['HHHH', 'VKEE', '!%%%', '0444', 'HHHH', 'VEQD', '!%%%', '0444'], ['HHH', 'MYA', '#$#', '232', 'HHH', 'FGA', '#$#', '232'], ['HHHHHH', 'DDVVKE', '%%!!%%', '440044', 'HHHHHH', 'QDVVNQ', '%%!!%%', '440044'], ['IIIII', 'FWKHI', '?@AA=', '23440', 'IIIII', 'MSEKV', '?@AA=', '23440']]	26	0.0432869	0.279621	1152	5	0.000888099	1	1125	176	0.0803485	0.882979	939	0	-1	-1	-1	969	0.167904	0.799026	3086	0	-1	-1	-1	0.0784	0.3298	141	-1	0	0	0	168903	NC_000866
25	2FIP	C	115	2	6446523	10756	0003677#0003899#0016987	#	0006355	0.0767757	0.543869	0.394299	[[18, 20], [47, 55], [47, 53], [66, 73]]	[4, 1, 3, 0]	[[726, 728], [773, 781], [947, 953], [1016, 1023]]	[['EEE', 'VAS', '/12', '023', 'EEE', 'ILP', '/02', '013'], ['HHHHHHHHH', 'KFNKKIERV', '%#%%%!%&!', '424440450', 'HHHHHHHHH', 'EQDKNTQEV', '%%%%%$%%!', '444443440'], ['HHHHHHH', 'KFNKKIE', '%#%%%!%', '4244404', 'HHHHHHH', 'KLQDVVN', '%"%%!!%', '4144004'], ['HHHHHHHH', 'ADITFYSE', '#%!$#$$%', '24032334', 'HHHHHHHH', 'AEIRASAN', '#%!&#$#%', '24052324']]	34.5	0.0225505	0.258929	1174	0	0	0	1098	224	0.0759369	0.916667	930	0	-1	-1	-1	406.5	0.0726373	0.777159	3482	0	-1	-1	-1	0.0665	0.3554	115	0.81963	0	0	0	19282	NC_011048
26	1ENK	A	137	2	1258606	10665	0140078#0033959#0003906#0004519#0000704	#	0006281	0.022409	4.0953	0	[[110, 121], [28, 30], [118, 122], [16, 19]]	[1, 2, 3, 0]	[[769, 777], [888, 890], [948, 952], [1023, 1026]]	[['HHHHHHHHHHHH', 'SIAISQARLDEK', '$!#!$%#&"%%%', '302034251444', 'HHHHHHHHH', 'GIAVEQDKN', '$!#!%%%%%', '302044444'], ['HHH', 'FGA', '#$#', '232', 'HHH', 'FGA', '#$#', '232'], ['HHHHH', 'LDEKI', '"%%%!', '14440', 'HHHHH', 'LQDVV', '"%%!!', '14400'], ['HHHH', 'HLMA', '%"##', '4122', 'HHHH', 'NLAA', '%"##', '4122']]	30.5	0.0237548	0.292453	1199	5	0.000893655	1	1118	250	0.0991984	0.811475	876	0	-1	-1	-1	523	0.0703685	0.830816	3577	0	-1	-1	-1	0.0716	0.305	137	0.830995	0	0	0	168903	NC_000866
27	3J40	E	335	4.5	2641870	215158	#	0019028	#	0.0152279	0.256379	1.11151	[[117, 126], [123, 125], [90, 92]]	[1, 3, 0]	[[775, 782], [949, 951], [1047, 1049]]	[['HHHHHHHHHH', 'KLQGFNNKVA', '%"%$#%%%!#', '4143244402', 'HHHHHHHH', 'DKNTQEVF', '%%%$%%!#', '44434402'], ['HHH', 'NKV', '%%!', '440', 'HHH', 'QDV', '%%!', '440'], ['EEE', 'YDL', '230', '341', 'EEE', 'YHL', '230', '341']]	33.5	0.0606742	0.296703	1062	5	0.000759301	1	1316	317.5	0.194444	0.882353	842	0	-1	-1	-1	950	0.175443	0.7875	3070	0	-1	-1	-1	0.1024	0.2273	335	0.830995	0	0	0	39672	NC_004775
28	6N9U	F	196	3.7	1261046; 1261048	10760	0005524#0003678#0003896#0042802#0008270	#	#	0.0322483	3.41442	0.0034188	[[215, 218], [214, 218], [105, 109]]	[1, 3, 0]	[[771, 774], [950, 954], [1052, 1056]]	[['HHHH', 'AVEE', '#!%%', '2044', 'HHHH', 'AVEQ', '#!%%', '2044'], ['HHHHH', 'KAVEE', '%#!%%', '42044', 'HHHHH', 'DVVNQ', '%!!%%', '40044'], ['EEEEE', 'MYQVA', '123/1', '23402', 'EEEEE', 'FPQSA', '12321', '23432']]	50.5	0.110289	0.305328	863	0	0	0	1179	191	0.129794	0.814815	855	0	-1	-1	-1	1622.5	0.290828	0.78	2523	0	-1	-1	-1	0.0789	0.2727	196	0.851757	0.5	0	0	39937	NC_001604
29	3NFK	A	92	1.43	5775	9606	0008092#0004726#0004725	0005737#0009898#0005856#0005829#0005654	0071345#0006470	0.0952027	0.612557	0.220374	[[531, 534], [580, 582], [580, 583], [552, 555]]	[4, 1, 3, 0]	[[725, 728], [779, 781], [949, 952], [1021, 1024]]	[['EEEE', 'NVKG', '3/32', '4043', 'EEEE', 'EILP', '3/02', '4013'], ['HHH', 'DQV', '%%!', '440', 'HHH', 'QEV', '%%!', '440'], ['HHHH', 'DQVV', '%%!!', '4400', 'HHHH', 'QDVV', '%%!!', '4400'], ['HHHH', 'PADL', '$#%"', '3241', 'HHHH', 'SANL', '$#%"', '3241']]	28	0.0175781	0.238411	1897	1	0.000931966	0.5	1071	154.5	0.0737374	0.858824	905	0	-1	-1	-1	0	-1	-1	-1	0	-1	-1	-1	0.0522	0.3565	92	0.732268	0	0	0	-	-
30	6P4G	P	136	3.1	100351184	9986	0003735	0005840	0006412	0.0212759	0.798373	0.445813	[[79, 82], [79, 83], [35, 41]]	[1, 3, 0]	[[779, 782], [949, 953], [1050, 1056]]	[['HHHH', 'QDVA', '%%!#', '4402', 'HHHH', 'QEVF', '%%!#', '4402'], ['HHHHH', 'QDVAQ', '%%!#%', '44024', 'HHHHH', 'QDVVN', '%%!!%', '44004'], ['EETTEEE', 'ASFNDTF', '12MO321', '2324432', 'EEEEEEE', 'MSFPQSA', '1212321', '2323432']]	37	0.0317583	0.308271	1158	5	0.000894454	1	1117	209.5	0.0887574	0.857143	909	0	-1	-1	-1	0	-1	-1	-1	0	-1	-1	-1	0.0605	0.305	136	0.734564	0	0	0	-	-
31	3OA1	A	102	2.2	1489854	103929	0003968	0030430#0042025#0019012	0075521#0039563#0039564#0039502#0046718#0019083	0.0576893	0.460416	0.55291	[[265, 282], [267, 269], [234, 240], [274, 276]]	[1, 2, 3, 0]	[[769, 780], [888, 890], [948, 954], [1022, 1024]]	[['HHHHHH.HHHHHHB.HHH', 'WVALANSKKFQLLVESNK', '$!#"#%}%%#%""(]$%%', '302124344241104344', 'HHHHHHHHHHHH', 'GIAVEQDKNTQE', '$!#!%%%%%$%%', '302044444344'], ['HHH', 'ALA', '#"#', '212', 'HHH', 'FGA', '#$#', '232'], ['HHHHHHH', 'LDDIVKE', '"%%!!%%', '1440044', 'HHHHHHH', 'LQDVVNQ', '"%%!!%%', '1440044'], ['HHH', 'FQL', '#%"', '241', 'HHH', 'ANL', '#%"', '241']]	25	0.0223308	0.233577	1296	6	0.00184672	0.666667	1080	257	0.0672601	0.906667	936	0	-1	-1	-1	864	0.163674	0.779951	3080	0	-1	-1	-1	0.0609	0.3421	102	0.828863	0	0	0.2	11932	NC_001542
32	2OXT	A	265	2.9	30999585	35279	0005524#0003725#0046872#0004482#0004483#0046983#0003724#0003968#0004252	0005576#0044167#0042025#0016021#0019028#0055036	0039654#0039520#0039564#0039502#0039694#0019062	0.0349345	3.50687	0.00513699	[[170, 173], [64, 66], [169, 171], [60, 64]]	[1, 2, 3, 0]	[[776, 779], [888, 890], [948, 950], [1021, 1025]]	[['HHHH', 'EKWK', '%%$%', '4434', 'HHHH', 'KNTQ', '%%$%', '4434'], ['HHH', 'AWM', '#$#', '232', 'HHH', 'FGA', '#$#', '232'], ['HHH', 'LEK', '"%%', '144', 'HHH', 'LQD', '"%%', '144'], ['HHHHH', 'TAKLA', '$#%"#', '32412', 'HHHHH', 'SANLA', '$#%"#', '32412']]	23.5	0.0761545	0.284561	2712	0	0	0	1248	367	0.109026	0.945736	990	0	-1	-1	-1	3294	0.231388	0.802156	7780	0	-1	-1	-1	0.0975	0.2757	265	0.842135	0	0.25	0.2	10266	NC_033721
33	6CPO	E	190	2.4	3123	9606	0042609#0023026#0032395#0042605#0030247#0005200#0042608	0009986#0030669#0030666#0012507#0009897#0070062#0005615#0000139#0001772#0071556#0005887#0005882#0031902#0005765#0016020#0042613#0005886#0032588#0030658	0002491#0019886#0016045#0008544#0006959#0006955#0002437#0060333#0030225#0002469#0002862#0032689#0042130#0002503#2000516#0032831#0070374#0043123#0035774#0033674#0043410#0043382#0045657#0001934#0001916#0002842#0045893#0046598#0051262#0032653#0032673#0045622#0007165#0050852#0042088	0.035431	0.419218	0.677143	[[128, 131], [65, 67], [71, 73], [65, 70], [21, 28]]	[4, 1, 2, 3, 0]	[[725, 728], [779, 781], [888, 890], [949, 954], [1057, 1064]]	[['EEEE', 'EVRW', '3/42', '4053', 'EEEE', 'EILP', '3/02', '4013'], ['HHH', 'KDI', '%%!', '440', 'HHH', 'QEV', '%%!', '440'], ['HHH', 'ARA', '#&#', '252', 'HHH', 'FGA', '#$#', '232'], ['HHHHHH', 'KDILEQ', '%%!"%%', '440144', 'HHHHHH', 'QDVVNQ', '%%!!%%', '440044'], ['TTEEEEEE', 'TERVRFLD', 'NO4/4103', '34505214', 'TTEEEEEE', 'PHGVVFLH', 'NO2//103', '34300214']]	33.5	0.0375	0.284916	1181	5	0.000853242	1	1171	339	0.141165	0.89375	853	0	-1	-1	-1	0	-1	-1	-1	0	-1	-1	-1	0.0796	0.306	190	0.854777	0	0.125	0	-	-
34	2J8G	A	338	1.69	1261221	10747	0003796	#	0016998#0019835#0042742#0009253#0044659	0.000495388	0.797463	1.24046	[[130, 140], [138, 140], [110, 117]]	[1, 3, 0]	[[771, 781], [949, 951], [1014, 1023]]	[['HHHHH..HHHH', 'FTHDNVDYQQI', '#$%%%Y]$%%!', '23444043440', 'HHHHHHHHHHH', 'AVEQDKNTQEV', '#!%%%%%$%%!', '20444443440'], ['HHH', 'QQI', '%%!', '440', 'HHH', 'QDV', '%%!', '440'], ['HHHHHHHH', 'RFMQMIAD', '&##%#!#%', '52242024', 'HHHHHHHHHH', 'RAAEIRASAN', '&##%!&#$#%', '5224052324']]	40	0.0405028	0.322222	1252	5	0.000757576	1	1319	452	0.192837	0.905172	857	0	-1	-1	-1	1070	0.159024	0.820611	3270	0	-1	-1	-1	0.1413	0.3076	338	0.888623	0	0	0	19343	NC_001825
35	5OOO	A	166	2.2	9538292	11589	#	0030430#0042025	0039689#0039657#0039580#0039653#0039602#0039501#0039502	0.035081	0.378873	0.736686	[[139, 142], [106, 109], [135, 146]]	[1, 3, 0]	[[779, 782], [947, 950], [1017, 1026]]	[['HHHH', 'DQIA', '%%!#', '4402', 'HHHH', 'QEVF', '%%!#', '4402'], ['HHHH', 'NLKE', '%"%%', '4144', 'HHHH', 'KLQD', '%"%%', '4144'], ['HHHHHHHHHHHH', 'DIRRDQIATLAM', '%!&&%%!#$"##', '405544023122', 'HHHHHHHHHH', 'EIRASANLAA', '%!&#$#%"##', '4052324122']]	12.5	0.0471557	0.311881	1134	0	0	0	1149	432.5	0.124138	0.940299	881	0	-1	-1	-1	872.5	0.138133	0.788099	3242	0	-1	-1	-1	0.0798	0.3145	166	0.831949	0	0	0.1	1690	NC_014395
36	5F99	G	121	2.63	734746	8355	0003677#0046982	0000786#0005634	#	0.0825062	0.557095	0.486076	[[86, 95], [92, 95], [47, 53]]	[1, 3, 0]	[[771, 780], [947, 950], [1020, 1026]]	[['HHHHSHHHHH', 'AVRNDEELNK', '#!&%V%%"%%', '2054444144', 'HHHHHHHHHH', 'AVEQDKNTQE', '#!%%%%%$%%', '2044444344'], ['HHHH', 'ELNK', '%"%%', '4144', 'HHHH', 'KLQD', '%"%%', '4144'], ['HHHHHHH', 'APVYLAA', '#$!$"##', '2303122', 'HHHHHHH', 'ASANLAA', '#$#%"##', '2324122']]	22	0.0199693	0.257426	1201	0	0	0	1104	203	0.0788955	0.888889	924	0	-1	-1	-1	0	-1	-1	-1	0	-1	-1	-1	0.0795	0.4402	121	0.688818	0	0	0	-	-
37	1BJA	A	95	2.19	1258740	10665	0003677	#	#	0.0209909	0.812936	0.493639	[[74, 78], [74, 81], [34, 38]]	[1, 3, 0]	[[777, 781], [947, 954], [1015, 1019]]	[['HHHHH', 'EAQDI', '%#%%!', '42440', 'HHHHH', 'NTQEV', '%$%%!', '43440'], ['HHHHHHHH', 'EAQDIISN', '%#%%!!$%', '42440034', 'HHHHHHHH', 'KLQDVVNQ', '%"%%!!%%', '41440044'], ['HHHHH', 'AAEVR', '##%!&', '22405', 'HHHHH', 'AAEIR', '##%!&', '22405']]	36.5	0.0455951	0.310526	1104	5	0.000928505	1	1076	245.5	0.0708583	0.934211	926	0	-1	-1	-1	748	0.114725	0.810127	3352	0	-1	-1	-1	0.0577	0.3488	95	0.692553	0	0	0	168903	NC_000866
38	3O9T	B	121	2.2	956533	211044	0042802#0003723	0030430#0042025	0030683#0046778#0019054#0070266#0039524#0039580#0039540#0039502	0.130831	0.475694	0.508997	[[159, 162], [172, 176], [172, 176], [128, 131]]	[4, 1, 3, 0]	[[725, 728], [776, 780], [950, 954], [1061, 1064]]	[['EEEE', 'EISP', '3/22', '4033', 'EEEE', 'EILP', '3/02', '4013'], ['HHHHH', 'EDVKN', '%%!%%', '44044', 'HHHHH', 'KNTQE', '%%$%%', '44344'], ['HHHHH', 'EDVKN', '%%!%%', '44044', 'HHHHH', 'DVVNQ', '%!!%%', '40044'], ['EEEE', 'IILK', '//03', '0014', 'EEEE', 'VFLH', '/103', '0214']]	28.5	0.0389016	0.265625	1119	5	0.000906618	1	1102	259.5	0.0980981	0.933333	894	0	-1	-1	-1	717	0.124362	0.813022	3317	0	-1	-1	-1	0.0666	0.3441	121	0.829393	0.5	0	0.1	890	NC_002020
39	5GTC	G	107	2.7	3012; 8335	9606	0003677#0046982	0070062#0000786#0005634	0006342#0008285	0.175277	0.558818	0.482323	[[91, 95], [92, 95], [47, 53]]	[1, 3, 0]	[[776, 780], [947, 950], [1020, 1026]]	[['HHHHH', 'EELNK', '%%"%%', '44144', 'HHHHH', 'KNTQE', '%%$%%', '44344'], ['HHHH', 'ELNK', '%"%%', '4144', 'HHHH', 'KLQD', '%"%%', '4144'], ['HHHHHHH', 'APVYLAA', '#$!$"##', '2303122', 'HHHHHHH', 'ASANLAA', '#$#%"##', '2324122']]	14	0.0198322	0.282609	1219	0	0	0	1090	228.5	0.0634766	0.984848	958	63.5	0.123188	0.790698	233	334	0.0633694	0.738739	3549	71.5	0.169421	0.719298	185	0.0711	0.4416	107	0.688818	0	0	0	517	NM_021052
40	6RNY	G	110	3.9	8329; 8330; 8332; 8336; 8969	9606	0003677#0019899#0046982	0070062#0000786#0005634	0006342	0.0697836	0.732092	0.482323	[[91, 95], [92, 95], [47, 53]]	[1, 3, 0]	[[776, 780], [947, 950], [1020, 1026]]	[['HHHHH', 'EELNK', '%%"%%', '44144', 'HHHHH', 'KNTQE', '%%$%%', '44344'], ['HHHH', 'ELNK', '%"%%', '4144', 'HHHH', 'KLQD', '%"%%', '4144'], ['HHHHHHH', 'APVYLAA', '#$!$"##', '2303122', 'HHHHHHH', 'ASANLAA', '#$#%"##', '2324122']]	13	0.0198322	0.282609	1219	0	0	0	1093	161	0.0520733	0.964286	981	46.5	0.0740741	0.833333	246	306.5	0.063655	0.777429	3577	90	0.188525	0.821429	188	0.0699	0.4328	157	-1	0	0	0	493	NM_021064
41	2OWQ	B	224	2.4	3707565	126794	0003677#0016799	#	0006281	0.0722468	0.606415	0.608219	[[154, 156], [190, 197], [196, 199], [193, 197]]	[4, 1, 3, 0]	[[726, 728], [774, 781], [950, 953], [1014, 1018]]	[['EEE', 'VLY', '/02', '013', 'EEE', 'ILP', '/02', '013'], ['HHHHHHHH', 'EKDRSFEI', '%%%&$#%!', '44453240', 'HHHHHHHH', 'QDKNTQEV', '%%%%$%%!', '44443440'], ['HHHH', 'EIIN', '%!!%', '4004', 'HHHH', 'DVVN', '%!!%', '4004'], ['HHHHH', 'RSFEI', '&$#%!', '53240', 'HHHHH', 'RAAEI', '&##%!', '52240']]	41	0.0395738	0.293785	1137	1	0.000834725	0.5	1196	281.5	0.112053	0.862319	924	0	-1	-1	-1	719.5	0.111536	0.778966	3357	0	-1	-1	-1	0.0795	0.2549	224	0.835547	0	0	0	194711	NC_006998
42	6JX7	A	1245	3.31	1258630	10665	#	0019012	#	0.0309041	0.722975	0.686782	[[312, 314], [1076, 1080], [1115, 1117], [1315, 1326], [1189, 1232]]	[4, 1, 2, 3, 0]	[[726, 728], [773, 777], [888, 890], [949, 954], [1016, 1059]]	[['EEE', 'VLS', '/02', '013', 'EEE', 'ILP', '/02', '013'], ['HHHHH', 'QENQK', '%%%%%', '44444', 'HHHHH', 'EQDKN', '%%%%%', '44444'], ['HHH', 'ASA', '#$#', '232', 'HHH', 'FGA', '#$#', '232'], ['HHHSTT...HHH', 'QEIVIDYIDINK', '%%!RKO}Y]!%%', '440004304044', 'HHHHHH', 'QDVVNQ', '%%!!%%', '440044'], ['HHHHHHHHHHHHHIIIIITT....TTSSSSSSEEEEEEEEETTE', 'AEVKASRQLAMEKVNEMVKSQSDRYGFMGNGTHLFSLVNSAPDG', '#%!%…	64.5	0.0763583	0.261307	964	0	0	0	2230	2097	0.485059	0.882427	648	0	-1	-1	-1	1590.5	0.27096	0.809201	2634	0	-1	-1	-1	0.6285	0.5083	1245	0.942667	0	0	0	168903	NC_000866
43	1REG	X	122	1.9	1258694	10665	0003723	#	0006417	0.0445205	0.670839	0.639665	[[31, 33], [65, 68], [65, 69], [46, 48]]	[4, 1, 3, 0]	[[726, 728], [774, 777], [947, 951], [1059, 1061]]	[['EEE', 'VLY', '/02', '013', 'EEE', 'ILP', '/02', '013'], ['HHHH', 'EEDE', '%%%%', '4444', 'HHHH', 'QDKN', '%%%%', '4444'], ['HHHHH', 'EEDEV', '%%%%!', '44440', 'HHHHH', 'KLQDV', '%"%%!', '41440'], ['EEE', 'YIV', '2//', '300', 'EEE', 'GVV', '2//', '300']]	20.5	0.0238462	0.326316	1205	0.5	0.0027248	0.75	1097	164.5	0.0646718	0.971014	967	0	-1	-1	-1	464	0.069617	0.82263	3537	0	-1	-1	-1	0.0544	0.2848	122	0.826837	0	0	0	168903	NC_000866
44	6QLC	A	82	2.2	8684366	655097	#	#	#	0.00484224	0.976369	0.817337	[[34, 36], [70, 72], [52, 55], [70, 75]]	[1, 2, 3, 0]	[[786, 788], [888, 890], [947, 950], [1020, 1025]]	[['SEE', 'KDV', 'V3/', '440', 'SEE', 'KQI', 'V3/', '440'], ['HHH', 'AYA', '#$#', '232', 'HHH', 'FGA', '#$#', '232'], ['HHHH', 'QLQE', '%"%%', '4144', 'HHHH', 'KLQD', '%"%%', '4144'], ['HHHHHH', 'AYAERC', '#$#%&#', '232452', 'HHHHHH', 'ASANLA', '#$#%"#', '232412']]	24	0.0177881	0.291139	1214	0	0	0	1065	191.5	0.0576541	0.983051	947	0	-1	-1	-1	243	0.051501	0.771318	3606	0	-1	-1	-1	0.0456	0.3467	82	0.731723	0	0	0	74901	NC_013691
45	3EGD	C	137	2.7	9554	9606	0005484#0019905	0030137#0005789#0005793#0033116#0012507#0000139#0016021#0042470#0030670#0031201#0008021#0030133	0002479#0048208#0006888#1902902#0045732#0015031#0006890#1990668#0048280	0.128141	0.65172	0.532637	[[118, 124], [119, 121], [82, 85]]	[1, 3, 0]	[[771, 777], [952, 954], [1023, 1026]]	[['HHHHHHH', 'FIQKTKK', '#!%%$%%', '2044344', 'HHHHHHH', 'AVEQDKN', '#!%%%%%', '2044444'], ['HHH', 'IQK', '!%%', '044', 'HHH', 'VNQ', '!%%', '044'], ['HHHH', 'KLAF', '%"##', '4122', 'HHHH', 'NLAA', '%"##', '4122']]	43.5	0.0426357	0.277778	1092	0	0	0	1122	234.5	0.0805044	0.912088	940	133	0.298246	0.714286	166	684	0.119825	0.802065	3308	276	0.0284276	0.821596	5943	0.0804	0.3885	137	0.73711	0	0.25	0	6927	NM_004892
46	3A9L	A	207	1.9	16511452	207656	0016787#0046872	#	#	0.0343617	0.755253	0.736686	[[198, 206], [197, 201], [169, 173]]	[1, 3, 0]	[[771, 778], [950, 954], [1016, 1020]]	[['HHHHHHHHH', 'AIKEAEAEY', '#!%%#%#%$', '204424243', 'HHHHHHHH', 'AVEQDKNT', '#!%%%%%$', '20444443'], ['HHHHH', 'EAIKE', '%#!%%', '42044', 'HHHHH', 'DVVNQ', '%!!%%', '40044'], ['HHHHH', 'AQRRA', '#%&&#', '24552', 'HHHHH', 'AEIRA', '#%!&#', '24052']]	41.5	0.0353846	0.254144	1119	0	0	0	1190	311	0.11608	0.877698	912	0	-1	-1	-1	648	0.120765	0.802405	3285	0	-1	-1	-1	0.0903	0.3055	207	0.781333	0	0	0	155631	NC_021856
47	2WC9	A	176	2.5	955254	10724	0005524#0016887#0004519#0046872#0004518	0098009	0006323#0019073	0.0104409	0.843295	0.912052	[[351, 354], [350, 352], [318, 320]]	[1, 3, 0]	[[776, 779], [952, 954], [1060, 1062]]	[['HHHH', 'EHGE', '%%$%', '4434', 'HHHH', 'KNTQ', '%%$%', '4434'], ['HHH', 'VEH', '!%%', '044', 'HHH', 'VNQ', '!%%', '044'], ['EEE', 'IIA', '//1', '002', 'EEE', 'VVF', '//1', '002']]	49	0.0567474	0.328	1195	0	0	0	1159	252	0.0952381	0.917431	941	0	-1	-1	-1	1246.5	0.23116	0.792174	2791	0	-1	-1	-1	0.0798	0.2928	176	0.797508	0	0	0	44010	NC_004166
48	2I9L	L	173	3.1	3707544	10254	#	0016021#0019031#0055036	0046718#0019062	0.0874384	0.859412	0.424757	[[105, 113], [91, 93], [107, 114], [61, 74]]	[1, 2, 3, 0]	[[772, 780], [888, 890], [947, 954], [1020, 1028]]	[['HHHHHHHHH', 'VRDFENYVK', '!&%#%%$!%', '054244304', 'HHHHHHHHH', 'VEQDKNTQE', '!%%%%%$%%', '044444344'], ['HHH', 'FTA', '#$#', '232', 'HHH', 'FGA', '#$#', '232'], ['HHHHHHHH', 'DFENYVKQ', '%#%%$!%%', '42443044', 'HHHHHHHH', 'KLQDVVNQ', '%"%%!!%%', '41440044'], ['HHHHHHHHHHHHHH', 'ADAQLDAVLSAATE', '#%#%"%#!"$##$%', '24241420132234', 'HHHHHHHHH', 'ASANLAATK', '#$#%"##$%', '232412234']]	48.5	0.0353461	0.290909	1193	1	0.000866551	0.5	1152	349	0.103382	0.884298	914	0	-1	-1	-1	823	0.137657	0.796736	3227	0	-1	-1	-1	0.0904	0.3413	173	0.758466	0	0.375	0.1	194711	NC_006998
49	3GUD	A	119	2.2	919913	12345	0042802	0098024	#	0.0689789	0.673331	0.875399	[[715, 718], [652, 675], [669, 673], [645, 647]]	[4, 1, 3, 0]	[[725, 728], [771, 782], [949, 953], [1053, 1055]]	[['EEEE', 'NIYS', '3/22', '4033', 'EEEE', 'EILP', '3/02', '4013'], ['HHHHHGGGSPPEEE..HHHHHHHH', 'AVDEKGEEARYHFGVIAQQIVKVF', '#!%%%9::TIG312YY#%%!!%!#', '204443442534230024400402', 'HHHHHHHHHHHH', 'AVEQDKNTQEVF', '#!%%%%%$%%!#', '204444434402'], ['HHHHH', 'QQIVK', '%%!!%', '44004', 'HHHHH', 'QDVVN', '%%!!%', '44004'], ['EEE', 'YQY', '232', '343', 'EEE', 'PQS', '232', '343']]	48	0.0758054	0.27907	1153	0	0	0	1102	160	0.0664062	0.871795	946	0	-1	-1	-1	2370.5	0.377069	0.79969	2171	0	-1	-1	-1	0.0771	0.4197	119	0.826309	0.5	0	0	21129	NC_002649
50	3PDV	A	89	2.2	64236	9606	0003779#0046872#0051371	0005912#0031941#0005634#0001725#0030018	0030036#0007507#0061061	0.101983	0.798889	0.56117	[[62, 68], [63, 65], [37, 40], [24, 28]]	[1, 2, 3, 0]	[[773, 779], [888, 890], [947, 950], [1058, 1062]]	[['HHHHHHH', 'HAEAQSK', '%#%#%$%', '4242434', 'HHHHHHH', 'EQDKNTQ', '%%%%%$%', '4444434'], ['HHH', 'AEA', '#%#', '242', 'HHH', 'FGA', '#$#', '232'], ['HHHH', 'KAKD', '%#%%', '4244', 'HHHH', 'KLQD', '%"%%', '4144'], ['TEEEE', 'HTPIM', 'O22/1', '43302', 'TEEEE', 'HGVVF', 'O2//1', '43002']]	28.5	0.0497076	0.264591	1111	0	0	0	1072	163	0.0598205	0.869565	934	118	0.278169	0.711712	173	580	0.142273	0.748656	3171	227	0.223214	0.776398	399	0.0575	0.3647	89	0.797684	0	0	0	1459	NM_198042
51	5VOD	D	164	5.9	3077481	295027	#	0019031#0055036	0098670#0046718#0046754#0019058#0016032#0019083	0.257087	0.712832	0.677143	[[141, 145], [147, 149], [108, 111], [144, 150]]	[1, 2, 3, 0]	[[772, 776], [888, 890], [949, 952], [1016, 1023]]	[['HHHHH', 'VEDAK', '!%%#%', '04424', 'HHHHH', 'VEQDK', '!%%%%', '04444'], ['HHH', 'FGA', '#$#', '232', 'HHH', 'FGA', '#$#', '232'], ['HHHH', 'KKVI', '%%!!', '4400', 'HHHH', 'QDVV', '%%!!', '4400'], ['HHHHHHH', 'AKIFGAH', '#%!#$#%', '2402324', 'HHHHHHHH', 'AEIRASAN', '#%!&#$#%', '24052324']]	0	-1	-1	-1	1	0.000873362	0.5	1143	290.5	0.12326	0.879433	865	0	-1	-1	-1	0	-1	-1	-1	0	-1	-1	-1	0.0821	0.3129	164	0.947305	0	0.25	0.1	-	-
52	3JR6	C	159	3	1258585	10665	0003796	0030430	0016998#0019835#0042742#0009253#0044659	0.404281	0.715585	0.621547	[[66, 73], [110, 112], [74, 78], [102, 111]]	[1, 2, 3, 0]	[[775, 782], [888, 890], [949, 953], [1014, 1023]]	[['HHHHHHHH', 'KDEAEKLF', '%%%#%%"#', '44424412', 'HHHHHHHH', 'DKNTQEVF', '%%%$%%!#', '44434402'], ['HHH', 'FQM', '#%#', '242', 'HHH', 'FGA', '#$#', '232'], ['HHHHH', 'NQDVD', '%%%!%', '44404', 'HHHHH', 'QDVVN', '%%!!%', '44004'], ['HHHHHHHHHH', 'RAALINMVFQ', '&##"!%#!#%', '5221042024', 'HHHHHHHHHH', 'RAAEIRASAN', '&##%!&#$#%', '5224052324']]	26	0.0326594	0.278146	1135	7	0.0026362	0.6	1133	372.5	0.125628	0.844595	847	0	-1	-1	-1	603	0.0919184	0.801802	3429	0	-1	-1	-1	0.0828	0.3094	169	-1	0	0	0	168903	NC_000866
53	5W7G	Q	131	4.5	2769161	654909	#	#	#	0.308069	0.844281	0.478589	[[77, 94], [86, 91], [50, 55]]	[1, 3, 0]	[[769, 778], [949, 954], [1023, 1028]]	[['HHHHHHHHHHHHHHHHHH', 'YIAFAEELAHQVWKNKNS', '$!###%%"#%%!$%%%%$', '302224412440344443', 'HHHHHHHHHH', 'GIAVEQDKNT', '$!#!%%%%%$', '3020444443'], ['HHHHHH', 'HQVWKN', '%%!$%%', '440344', 'HHHHHH', 'QDVVNQ', '%%!!%%', '440044'], ['HHHHHH', 'NDMMSK', '%%##$%', '442234', 'HHHHHH', 'NLAATK', '%"##$%', '412234']]	26	0.0234493	0.340659	1231	0	0	0	1114	442	0.112563	0.941176	876	0	-1	-1	-1	460	0.0816062	0.818182	3475	0	-1	-1	-1	0.0664	0.3867	131	0.819169	0	0	0	20869	NC_005830
54	4U7Q	A	99	1.7	155348	11706	0004190#0003677#0003887#0004533#0042802#0008289#0003723#0003964#0004523#0005198#0008270	0042025#0020002#0072494#0019013#0055036	0015074#0006310#0044409#0075713#0019064#0039651#0006278#0039657#0019061#0044826#0019072#0019058#0075732#0019068	0.146486	0.843276	0.58221	[[92, 95], [90, 93], [52, 55]]	[1, 3, 0]	[[780, 783], [948, 951], [1051, 1054]]	[['HHT.', 'QIGC', '%!N[', '4032', 'HHH.', 'EVFA', '%!#[', '4022'], ['HHHH', 'LTQI', '"$%!', '1340', 'HHHH', 'LQDV', '"%%!', '1440'], ['EEEE', 'GFIK', '21/3', '3204', 'EEEE', 'SFPQ', '2123', '3234']]	28.5	0.129828	0.28673	1020	0	0	0	1082	242.5	0.0816532	0.9	902	95.5	0.235955	0.759036	184	3307.5	0.404637	0.777858	2566	187.5	0.236295	0.806452	374	0.0478	0.3169	99	0.826582	0.5	0.25	0.1	9181	NC_001802
55	6ZLW	H	186	2.6	6171	9606	0003730#0048027#0003723#0003735	0005829#0022625#0005783#0042788	0002181#0000184#0006364#0006614#0006412#0006413#0019083	0.189063	0.764264	0.912052	[[124, 127], [125, 127], [92, 94]]	[1, 3, 0]	[[771, 774], [952, 954], [1060, 1062]]	[['HHHH', 'AVHD', '#!%%', '2044', 'HHHH', 'AVEQ', '#!%%', '2044'], ['HHH', 'VHD', '!%%', '044', 'HHH', 'VNQ', '!%%', '044'], ['EEE', 'VVF', '//1', '002', 'EEE', 'VVF', '//1', '002']]	7	0.00314218	0.16	1248	0	0	0	1169	229	0.0903104	0.90566	957	44.5	0.10566	0.7	225	111.5	0.0143678	0.763889	3756	181.5	0.27572	0.72043	300	0.0907	0.3238	186	0.713099	0	0	0	561	NM_021104
56	1XJU	A	156	1.07	2777454	10678	0003796	0020002#0016021	0016998#0019835#0042742#0009253	0.166237	0.768207	0.950166	[[74, 83], [106, 108], [83, 94], [103, 107]]	[1, 2, 3, 0]	[[774, 780], [888, 890], [949, 954], [1023, 1027]]	[['HHHHHHHHHH', 'DQQIAADWEK', '%%%!##%$%%', '4440224344', 'HHHHHHH', 'QDKNTQE', '%%%%$%%', '4444344'], ['HHH', 'FSA', '#$#', '232', 'HHH', 'FGA', '#$#', '232'], ['HHHHHHHHHHHH', 'KNILIAERBINQ', '%%!"!#%&\'!%%', '440102456044', 'HHHHHH', 'QDVVNQ', '%%!!%%', '440044'], ['HHHHH', 'DNAFS', '%%##$', '44223', 'HHHHH', 'NLAAT', '%"##$', '41223']]	16.5	0.0323326	0.264151	1140	0	0	0	1140	323	0.0930233	0.888889	924	0	-1	-1	-1	502.5	0.0891443	0.750538	3450	0	-1	-1	-1	0.075	0.2916	156	0.855683	0	0.25	0	94800	NC_005856
57	6PSZ	1	193	3.2	919920	12081	0005524#0004197#0005216#0046872#0017111#0003723#0003724#0003968#0005198	0044162#0042025#0044385#0016020#0039618#0019028	0075509#0039520#0039707#0044694#0039690#0051259#0018144#0039545#0039554#0039522#0039540#0039611#0006351#0039694#0019068#0019062	0.192478	0.735549	1.79524	[[156, 159], [143, 159]]	[4, 0]	[[725, 728], [1044, 1051]]	[['EEEE', 'QIMY', '3/12', '4023', 'EEEE', 'EILP', '3/02', '4013'], ['SSS..S..PPPEEEEEE', 'TETNNGHALNQVYQIMY', 'UVU]]U][EHH/23/12', '34344342144034023', 'SSSEEEEE', 'GKGYHLMS', 'UVU23012', '34334123']]	65.5	0.107562	0.263627	1464	2	0.00170503	0.5	1169	292.5	0.131451	0.9	877	264	0.222222	0.776786	559	3751.5	0.365157	0.799512	3898	0	-1	-1	-1	0.0838	0.2961	193	0.83131	0	0	0.1	7440	NC_002058
[truncated: 4 more columns]

## Sheet: 6VXX-A-site4
	pdbId	chainId	chainLength	resolution	geneId	taxonomy	molecularFunction	cellularComponent	biologicalProcess	b-phipsi	w-rdist	t-alpha	alignedRange	referenceSegmentIndex	referenceRange	alignedSequences	1D-score	1D-identity	1D-identity-ng	1D-identity-gaps	1DPDB-score	1DPDB-identity	1DPDB-identity-ng	1DPDB-identity-gaps	2D-score	2D-identity	2D-identity-ng	2D-identity-gaps	5UTR-score	5UTR-identity	5UTR-identity-ng	5UTR-identity-gaps	CDS-score	CDS-identity	CDS-identity-ng	CDS-identity-gaps	3UTR-score	3UTR-identity	3UTR-identity-ng	3UTR-identity-gaps	3D-score	3D-score-cand	length	chemSim	molecularFunctionSim	cellularComponentSim	biologicalProcessSim	geneLength	refSeqId
0	6VXX	A	972	2.8	43740568	2697049	0046789#0042802	0030666#0005788#0005793#0044173#0020002#0016021#0019031#0055036	0075509#0039654#0019064#0009405#0046813#0039587#0039502#0046718#0019082#0019081	0.00015644	0.0958569	0.00681431	[[197, 202], [355, 454], [505, 571], [973, 992]]	[4, 0, 3, 1]	[[197, 202], [355, 454], [505, 571], [973, 992]]	[['ETTEEE', 'IDGYFK', '/ON213', '043324', 'ETTEEE', 'IDGYFK', '/ON213', '043324'], ['EEEE.SEE..HHHHHH.TT.SEEEESSS.TTSTTT..BSEEEEEEEEEEGGGGGGSSTT..STTTTTT....TT..EEEEEEE.TTTT..--.EEEEEE.', 'RKRISNCVADYSVLYNSASFSTFKDYGVSPTKLNDLEFTNVYADSFVIRGDEVRQIAPGQTGKIADYNYKLPDDFTGDVIAWNSNNLDSK--GNYNYLYR', '434/}V1/[]$$!"$%}MN[U2133UUR}NNVLOOZ]*U3/21321//49::6;:RTNN]}UOKMONO}]Z}OO[}23//123}OOLO}]--}323202^', '54…
1	2BZU	A	159	1.5	#	10524	#	0042025#0019028	0098671#0007155#0046718	0.00243935	0.869501	0.00859107	[[363, 365], [363, 366], [264, 271]]	[4, 0, 3]	[[200, 202], [396, 399], [546, 553]]	[['EEE', 'TFK', '213', '324', 'EEE', 'YFK', '213', '324'], ['EEEE', 'TFKW', '2132', '3243', 'EEEE', 'YADS', '2132', '3243'], ['EEEEEEEE', 'LGTITIKG', '022/2/32', '13303043', 'EEEEEEEE', 'LTGTGVLT', '02222/02', '13333013']]	58	0.0664675	0.277259	1018	5	0.000876424	1	1140	261.5	0.119802	0.916667	878	0	-1	-1	-1	0	-1	-1	-1	0	-1	-1	-1	0.0801	0.323	159	0.833866	0	0	0.1	-	-
2	1W39	C	189	3.75	951157	12154	0005198	0039617	#	0.00261678	0.873455	0.00681431	[[178, 180], [32, 39], [177, 180]]	[4, 0, 3]	[[200, 202], [394, 401], [513, 516]]	[['EEE', 'SMH', '213', '324', 'EEE', 'YFK', '213', '324'], ['EEEEEEEE', 'KQPFQSEV', '3321323/', '44324340', 'EEEEEEEE', 'NVYADSFV', '3/21321/', '40324320'], ['EEEE', 'LSMH', '0213', '1324', 'EEEE', 'LSFE', '0213', '1324']]	38.5	0.0338983	0.268293	1134	0	0	0	1172	314.5	0.131631	0.87013	864	0	-1	-1	-1	497	0.0911405	0.771552	3464	0	-1	-1	-1	0.0954	0.3877	189	0.841704	0	0	0	6318	NC_004063
3	3EVD	A	261	1.5	1502173	11090	0005524#0003725#0005525#0046872#0004482#0004483#0017111#0046983#0003724#0003968#0004252#0005198	0005576#0044167#0042025#0044220#0016021#0019028#0019031#0055036	0075512#0039654#0039520#1900369#0039564#0039502#0046762#0039694#0019062	0.0243544	0.587146	0.00511073	[[125, 127], [124, 127], [215, 220], [19, 25]]	[4, 0, 3, 1]	[[200, 202], [395, 398], [561, 566], [984, 990]]	[['EEE', 'TFK', '213', '324', 'EEE', 'YFK', '213', '324'], ['EEEE', 'ITFK', '/213', '0324', 'EEEE', 'VYAD', '/213', '0324'], ['T...EE', 'STHEMY', 'N}]]12', '334423', 'TT..EE', 'PFQQFG', 'NM]]12', '324423'], ['S.HHHHH', 'LDKRQFE', 'S]%&%#%', '1445424', 'S.HHHHH', 'LDPPEAE', 'S]$$%#%', '1433424']]	36.5	0.070494	0.28115	2806	0	0	0	1244	348.5	0.119349	0.956522	968	0	-1	-1	-1	3689	0.233413	0.790081	7646	0	-1	-1	-1	0.0922	0.2547	261	0.833613	0	0.375	0.2	10862	NC_002031
4	5X5B	C	1053	3.7	1489668	694009	0046789#0042802	0044173#0020002#0016021#0019031#0055036	0075509#0039654#0019064#0009405#0046813#0039587#0039502#0019082#0019081	0.00564569	0.705769	0.0463458	[[383, 385], [342, 429], [492, 557], [955, 963]]	[4, 0, 3, 1]	[[200, 202], [355, 442], [506, 571], [973, 981]]	[['EEE', 'YAD', '213', '324', 'EEE', 'YFK', '213', '324'], ['EEE..SEE..HHHHHHS...SB....SS.HHHHTT...S..EEEEEEEEGGGSTTSSSS.TTSSTTTSS...SSS...EEEEE.TTTT', 'RKKISNCVADYSVLYNSTFFSTFKCYGVSATKLNDLCFSNVYADSFVVKGDDVRQIAPGQTGVIADYNYKLPDDFMGCVLAWNTRNID', '433Y}V1/[]$$!"$%U}[[U+[][}UR}#$%"OOZ[[U]Y21321//39::RPORTUU]NNRRMONVU]Z}VVT[}[/0123}POKO', '54403420243301343322332423303234144122340324320043440540233433…	5230	0.763508	0.779376	26	2651	0.674291	0.77907	147	2087.5	0.550571	0.830258	413	1063	0.885185	0.92278	11	10394	0.731453	0.787904	282	1064	0.223834	0.981818	745	0.9477	0.8761	1053	0.860703	1	0.625	0.9	29751	NC_004718
5	5SWS	A	273	2.86	14964	10090	0030881#0042610#0042605#0042277#0044877#0005102#0042608#0046977#0062061	0009986#0005783#0070971#0009897#0005615#0005794#0005797#0071556#0042824#0042612#0030670#0005886	0002485#0002476#0006955#0010977#0001916	0.00987086	0.75155	0.028021	[[100, 102], [7, 12], [100, 103], [64, 70]]	[4, 0, 3, 1]	[[200, 202], [396, 401], [514, 517], [986, 992]]	[['EEE', 'GCD', '213', '324', 'EEE', 'YFK', '213', '324'], ['EEEEEE', 'YFETAV', '21321/', '324320', 'EEEEEE', 'YADSFV', '21321/', '324320'], ['EEE.', 'GCDL', '213Z', '3241', 'EEE.', 'SFEL', '213Z', '3241'], ['HHHHHHH', 'TQKAKGQ', '$%%#%$%', '3442434', 'HHHHHHH', 'PPEAEVQ', '$$%#%!%', '3342404']]	15.5	0.066769	0.262048	971	0	0	0	1258	462	0.169829	0.877451	850	0	-1	-1	-1	0	-1	-1	-1	0	-1	-1	-1	0.1083	0.282	273	0.855591	0	0	0	-	-
6	6S44	A	146	3.19	8303646	283824	#	#	#	0.0164949	0.723803	0.0272572	[[133, 135], [133, 138], [31, 35], [91, 93]]	[4, 0, 3, 1]	[[200, 202], [396, 401], [508, 512], [973, 975]]	[['EEE', 'SFN', '213', '324', 'EEE', 'YFK', '213', '324'], ['EEEEEE', 'SFNKFI', '21331/', '324420', 'EEEEEE', 'YADSFV', '21321/', '324320'], ['EEEEE', 'TRVVV', '24///', '35000', 'EEEEE', 'YRVVV', '24///', '35000'], ['S.S', 'VNW', 'R]U', '043', 'S.S', 'ISS', 'R}U', '033']]	38	0.0281155	0.286822	1187	0	0	0	1129	342	0.113095	0.942149	887	0	-1	-1	-1	597	0.0988642	0.820128	3407	0	-1	-1	-1	0.0875	0.4431	146	0.83131	0	0	0	992	NC_013095
7	1N59	A	276	2.95	14972	10090	0030881#0042610#0042605#0042277#0044877#0005102#0042608#0046977#0062061	0009986#0005783#0070971#0009897#0005615#0005794#0005797#0071556#0042824#0042612#0030670#0005886	0002485#0002476#0042590#0042742#0006955#0048839#0010977#0001916	0.0215384	0.873559	0.00340716	[[100, 102], [7, 12], [97, 102], [64, 70]]	[4, 0, 3, 1]	[[200, 202], [396, 401], [511, 516], [986, 992]]	[['EEE', 'GAE', '213', '324', 'EEE', 'YFK', '213', '324'], ['EEEEEE', 'YFVTAV', '21/21/', '320320', 'EEEEEE', 'YADSFV', '21321/', '324320'], ['EEEEEE', 'VISGAE', '//2213', '003324', 'EEEEEE', 'VVLSFE', '//0213', '001324'], ['HHHHHHH', 'TQKAKGN', '$%%#%$%', '3442434', 'HHHHHHH', 'PPEAEVQ', '$$%#%!%', '3342404']]	5	0.061674	0.3	1082	0	0	0	1259	474	0.182692	0.86758	821	0	-1	-1	-1	0	-1	-1	-1	0	-1	-1	-1	0.1002	0.2617	276	0.854952	0	0	0	-	-
8	6N7V	E	259	3.8	1261046; 1261048	10760	0005524#0003678#0003896#0042802#0008270	#	#	0.00882218	0.595764	0.142023	[[532, 534], [529, 537], [451, 454]]	[4, 0, 1]	[[200, 202], [434, 440], [987, 990]]	[['EEE', 'YME', '213', '324', 'EEE', 'YFK', '213', '324'], ['EEEEEE.TT', 'IAGYMEYNK', '/12213}OO', '023324344', 'EEEE.TT', 'IAWNSNN', '/123}OO', '0234344'], ['HHHH', 'GFAK', '$##%', '3224', 'HHHH', 'PEAE', '$%#%', '3424']]	50.5	0.110289	0.305328	863	1	0.000803859	0.5	1242	386	0.15203	0.860963	872	0	-1	-1	-1	1622.5	0.290828	0.78	2523	0	-1	-1	-1	0.1027	0.2792	259	0.832009	0.5	0	0	39937	NC_001604
9	7JZT	C	233	3.77	911825	128952	0042802#0003723#0039660	0005576#0033645#0044185#0020002#0044385#0045121#0055036	0075733#0030683#0044414#0046755#0046761#0039702	0.000913887	0.851054	0.189097	[[173, 175], [301, 304], [300, 303], [236, 238]]	[4, 0, 3, 1]	[[200, 202], [423, 426], [530, 533], [990, 992]]	[['EEE', 'TFD', '213', '324', 'EEE', 'YFK', '213', '324'], ['....', 'GDLT', '}]Z}', '3413', '....', 'YKLP', '}]Z}', '3413'], ['....', 'PGDL', '}}]Z', '3341', '....', 'STNL', '}}]Z', '3341'], ['HHH', 'KIQ', '%!%', '404', 'HHH', 'EVQ', '%!%', '404']]	56.5	0.0630769	0.274247	1001	1	0.000821018	0.5	1216	304.5	0.136235	0.883436	894	60.5	0.157895	0.777778	212	984.5	0.174289	0.791234	3069	264	0.198601	0.743455	524	0.0911	0.2551	233	0.823003	0.5	0.25	0	18959	NC_002549
10	6A3B	B	129	2.51	851565	559292	0005096#0031267	0005737#0005643#0005634	0000082#0043547#0006606#0006405#0006511	0.00378657	2.35705	0	[[161, 163], [157, 162], [85, 88], [186, 190]]	[4, 0, 3, 1]	[[200, 202], [395, 400], [551, 554], [988, 992]]	[['EEE', 'TAD', '213', '324', 'EEE', 'YFK', '213', '324'], ['EEEEEE', 'VYACTA', '/21121', '032232', 'EEEEEE', 'VYADSF', '/21321', '032432'], ['EEEE', 'VLYK', '/023', '0134', 'EEEE', 'VLTE', '/023', '0134'], ['HHHHH', 'KFKEE', '%#%%%', '42444', 'HHHHH', 'EAEVQ', '%#%!%', '42404']]	30	0.0331024	0.245714	1124	0	0	0	1113	288.5	0.100698	0.918182	893	0	-1	-1	-1	0	-1	-1	-1	0	-1	-1	-1	0.0675	0.3399	129	0.825559	0	0	0	-	-
11	6BJG	B	146	2.29	935442	39443	0003723	0019012	#	0.0160567	1.00283	0.011925	[[109, 111], [109, 114], [33, 35], [83, 88]]	[4, 0, 3, 1]	[[200, 202], [396, 401], [555, 557], [977, 982]]	[['EEE', 'GCH', '213', '324', 'EEE', 'YFK', '213', '324'], ['EEEEEE', 'GCHYSI', '21322/', '324330', 'EEEEEE', 'YADSFV', '21321/', '324320'], ['...', 'PDE', '}]]', '344', '...', 'SNK', '}]]', '344'], ['HHHHHT', 'LHRVLG', '"%&!"N', '145013', 'HHHHHT', 'LNDILS', '"%%!"N', '144013']]	35.5	0.0452065	0.358025	1121	0	0	0	1130	225	0.0855199	0.871287	928	0	-1	-1	-1	537	0.0920308	0.793792	3439	0	-1	-1	-1	0.0718	0.3363	146	0.829393	0	0	0	4763	NC_003500
12	6NPP	B	134	1.35	3783774	10377	0003677#0003700	0042025	0045893#0006275#0039504#0039588#0039644#0019042	0.023935	0.517847	0.102215	[[599, 601], [558, 561], [594, 601], [476, 479]]	[4, 0, 3, 1]	[[200, 202], [433, 436], [509, 516], [987, 990]]	[['EEE', 'SFD', '213', '324', 'EEE', 'YFK', '213', '324'], ['EEEE', 'IVCY', '//12', '0023', 'EEEE', 'VIAW', '//12', '0023'], ['EEEEEEEE', 'RVTVCSFD', '4/2/1213', '50302324', 'EEEEEEEE', 'RVVVLSFE', '4///0213', '50001324'], ['HHHH', 'PKFE', '$%#%', '3424', 'HHHH', 'PEAE', '$%#%', '3424']]	0	0	0	1914	5	0.000896057	1	1115	192.5	0.0578748	0.968254	991	0	-1	-1	-1	0	-1	-1	-1	0	-1	-1	-1	0.0651	0.2971	134	0.839875	0	0	0	171823	NC_007605
13	2VO9	A	149	1.8	5601386	40522	0008233	0005576	0071555	0.0294241	0.998082	0.0034188	[[132, 135], [18, 22], [133, 135], [11, 15]]	[4, 0, 3, 1]	[[199, 202], [411, 415], [540, 542], [988, 992]]	[['TEEE', 'PHFE', 'N313', '3424', 'TEEE', 'GYFK', 'N213', '3324'], ['STTS.', 'AGGMY', 'TNNT}', '23323', 'STT..', 'APGQT', 'TNN]}', '23343'], ['EEE', 'HFE', '313', '424', 'EEE', 'NFN', '313', '424'], ['HHHHH', 'KANRK', '%#%&%', '42454', 'HHHHH', 'EAEVQ', '%#%!%', '42404']]	27	0.0244584	0.267176	1300	5	0.000884956	1	1129	180	0.0600375	0.984615	1001	0	-1	-1	-1	949.5	0.153807	0.805851	3188	0	-1	-1	-1	0.0735	0.3219	149	0.807714	0	0	0	38867	NC_009810
14	6E5U	B	138	3.8	29107	9606	0031267	0005737#0005829#0005643#0044613#0016607#0005654	0006406#0006913#0006606	0.0048074	1.17291	0.0306644	[[116, 118], [128, 131], [114, 118], [25, 29]]	[4, 0, 3, 1]	[[200, 202], [434, 437], [512, 516], [986, 990]]	[['EEE', 'TAQ', '213', '324', 'EEE', 'YFK', '213', '324'], ['EEEE', 'IASD', '/123', '0234', 'EEEE', 'IAWN', '/123', '0234'], ['EEEEE', 'ILTAQ', '/0213', '01324', 'EEEEE', 'VLSFE', '/0213', '01324'], ['HHHHH', 'YTTMD', '$$$#%', '33324', 'HHHHH', 'PPEAE', '$$%#%', '33424']]	28	0.0303502	0.304688	1157	5	0.000892857	1	1119	302.5	0.0932287	0.931373	917	0	-1	-1	-1	0	-1	-1	-1	0	-1	-1	-1	0.1228	0.266	38	-1	0	0	0	-	-
15	5WMF	C	138	1.9	3783709; 3783774	10377	0003677#0003700	0042025	0045893#0006275#0039504#0039588#0039644#0019042	0.0521296	0.667109	0.011925	[[599, 601], [498, 506], [594, 601], [572, 574]]	[4, 0, 3, 1]	[[200, 202], [426, 436], [509, 516], [989, 991]]	[['EEE', 'SFD', '213', '324', 'EEE', 'YFK', '213', '324'], ['.TT..EEEE', 'TDEGTWVAG', '}OO}}2/12', '344333023', '.TT..EEEEEE', 'PDDFTGDVIAW', '}OO[}23//12', '34423340023'], ['EEEEEEEE', 'RVTVCSFD', '4/2/1213', '50302324', 'EEEEEEEE', 'RVVVLSFE', '4///0213', '50001324'], ['HHH', 'AEV', '#%!', '240', 'HHH', 'AEV', '#%!', '240']]	0	0	0	1914	0	0	0	1121	200.5	0.0834951	0.945055	939	0	-1	-1	-1	0	-1	-1	-1	0	-1	-1	-1	0.0661	0.2977	138	0.835144	0	0	0	171823	NC_007605
16	2YEW	A	171	5	1489701	11020	0003723#0004252#0005198	0030430#0042025#0020002#0016021#0039619#0055036	0039654#0019062	0.0263619	0.702732	0.0519713	[[223, 225], [223, 227], [219, 225], [138, 143]]	[4, 0, 3, 1]	[[200, 202], [376, 380], [511, 516], [985, 990]]	[['EEE', 'GAN', '213', '324', 'EEE', 'YFK', '213', '324'], ['EEE.S', 'GANEG', '213]U', '32443', 'EEEES', 'TFKDY', '2133U', '32443'], ['EEEEEEE', 'IVLGGAN', '//02213', '0013324', 'EEEEEE', 'VVLSFE', '//0213', '001324'], ['.HHHHH', 'NPELAK', ']$%"#%', '434124', '.HHHHH', 'DPPEAE', ']$$%#%', '433424']]	66	0.155457	0.261752	640	0	0	0	1154	243	0.133333	0.899329	856	0	-1	-1	-1	2868.5	0.405444	0.778854	2378	0	-1	-1	-1	0.0693	0.263	171	0.82976	0	0.375	0.1	11488	NC_001786
17	3FZ2	H	128	2.7	2703486	10710	#	0030430#0098015	0099001#0098003	0.0303462	0.612108	0.0711679	[[123, 125], [51, 59], [121, 127], [17, 19]]	[4, 0, 3, 1]	[[200, 202], [436, 444], [547, 553], [977, 979]]	[['EEE', 'SAD', '213', '324', 'EEE', 'YFK', '213', '324'], ['E..TTTT..', 'YTGEELDSD', '2}}OOLO}]', '333441434', 'EE.TTTT..', 'WNSNNLDSK', '23}OOLO}]', '343441434'], ['EEEEEEE', 'WSSADLT', '2221302', '3332413', 'EEEEEEE', 'TGTGVLT', '2222/02', '3333013'], ['HHH', 'LEK', '"%%', '144', 'HHH', 'LND', '"%%', '144']]	24.5	0.0257611	0.268293	1158	5	0.000897666	1	1113	207	0.086444	0.907216	921	0	-1	-1	-1	393	0.0641288	0.825658	3610	0	-1	-1	-1	0.0634	0.3506	128	0.817272	0	0	0	48502	NC_001416
18	5W1V	A	272	3.31	3133	9606	0030881#0042288#0046703#0042605#0005102#0042608	0009986#0031901#0012507#0009897#0070062#0005615#0000139#0071556#0042612#0032398#0030670#0005886#0055038	0002250#0019731#0002476#0002479#0002480#0002477#0002474#0036037#0050830#0045087#0060333#0002519#0045953#0001815#2001187#2000566#0002639#0032736#0032753#0002729#0045954#0002717#0032819#0001916#0032759#0032760#0042270#0050776#0002715#0060337#0016032	0.0182434	0.788708	0.137597	[[100, 102], [97, 101], [24, 28], [59, 73]]	[4, 0, 3, 1]	[[200, 202], [396, 400], [547, 551], [986, 991]]	[['EEE', 'GAE', '213', '324', 'EEE', 'YFK', '213', '324'], ['EEEEE', 'WMHGA', '21321', '32432', 'EEEEE', 'YADSF', '21321', '32432'], ['EEEEE', 'SVGYV', '2/22/', '30330', 'EEEEE', 'TGTGV', '2222/', '33330'], ['HHHHHHHHHHHHHHH', 'YWDRETRSARDTAQI', '$$%&%$&$#&%$#%!', '334543532543240', 'HHHHHH', 'PPEAEV', '$$%#%!', '334240']]	24	0.0464104	0.253968	1127	5	0.000796813	1	1254	414.5	0.175287	0.863208	832	33.5	0.0754717	0.869565	242	806	0.174591	0.751082	3051	253.5	0.0986009	0.840909	1325	0.0982	0.267	243	-1	0	0	0	2548	NM_005516
19	1L1N	A	180	2.1	919920	12081	0005524#0004197#0005216#0046872#0017111#0003723#0003724#0003968#0005198	0044162#0042025#0044385#0016020#0039618#0019028	0075509#0039520#0039707#0044694#0039690#0051259#0018144#0039545#0039554#0039522#0039540#0039611#0006351#0039694#0019068#0019062	0.0156199	1.19211	0.0389381	[[159, 161], [158, 161], [58, 61], [90, 92]]	[4, 0, 3, 1]	[[200, 202], [395, 398], [540, 543], [973, 975]]	[['EEE', 'GMH', '213', '324', 'EEE', 'YFK', '213', '324'], ['EEEE', 'IGMH', '/213', '0324', 'EEEE', 'VYAD', '/213', '0324'], ['EEEE', 'DAKA', '3131', '4242', 'EEEE', 'NFNF', '3131', '4242'], ['S.S', 'IPT', 'R}U', '033', 'S.S', 'ISS', 'R}U', '033']]	65.5	0.107562	0.263627	1464	0	0	0	1163	370.5	0.151151	0.920732	835	264	0.222222	0.776786	559	3751.5	0.365157	0.799512	3898	0	-1	-1	-1	0.0746	0.2611	180	0.733546	0	0	0.1	7440	NC_002058
20	1QXM	B	283	1.7	3772939	12336	0030246	0005576	0009405	0.011574	2.34724	0.0138169	[[237, 252], [241, 247], [144, 146]]	[0, 3, 1]	[[427, 450], [548, 554], [987, 989]]	[['TTEEEEEEEEETTEEE', 'DNDASKYILYNLQDTN', 'OO31232/023LO323', '4442343013414434', 'TT..EEEEEEE.TTTT..--.EEE', 'DDFTGDVIAWNSNNLDSK--GNYN', 'OO[}23//123}OOLO}]--}323', '442334002343441434--3434'], ['EEEEEEE', 'SKYILYN', '232/023', '3430134', 'EEEEEEE', 'GTGVLTE', '222/023', '3330134'], ['HHH', 'YEA', '$%#', '342', 'HHH', 'PEA', '$%#', '342']]	62	0.0551776	0.309322	1087	0	0	0	1266	516.5	0.206084	0.850202	772	0	-1	-1	-1	1061.5	0.164948	0.797011	3077	0	-1	-1	-1	0.0994	0.26	283	0.832274	0	0	0.1	185683	NC_007581
21	4JPJ	C	157	2.5	155971	11706	0042802#0005198	0044175#0020002#0016021#0019031#0019012#0055036	0090527#0075512#0044409#0039654#0019064#0030683#1903905#1903908#1903911#0002223#0019058#0019082#0019068#0019062	0.022226	1.02959	0.0698467	[[148, 150], [148, 153], [20, 25], [116, 119]]	[4, 0, 3, 1]	[[200, 202], [376, 381], [548, 553], [977, 980]]	[['EEE', 'SFN', '213', '324', 'EEE', 'YFK', '213', '324'], ['EEESSS', 'SFNJGG', '213XUU', '324633', 'EEEESS', 'TFKDYG', '2133UU', '324433'], ['EEEEEE', 'TGLILT', '220/02', '331013', 'EEEEEE', 'GTGVLT', '222/02', '333013'], ['HHHH', 'LKQI', '"%%!', '1440', 'HHHH', 'LNDI', '"%%!', '1440']]	72.5	0.126907	0.266376	755	1	0.000877193	0.5	1138	267.5	0.115079	0.865672	874	95.5	0.235955	0.759036	184	2513.5	0.391579	0.790368	2157	187.5	0.236295	0.806452	374	0.0863	0.3354	157	0.98147	0.5	0.5	0.3	9181	NC_001802
22	3F1J	A	138	2.65	26799165	1714621	0042802#0039660	0030430#0020002#0016020#0019012	#	0.00589944	1.13886	0.276087	[[76, 78], [74, 78], [4, 7], [134, 136]]	[4, 0, 3, 1]	[[200, 202], [394, 398], [528, 531], [986, 988]]	[['EEE', 'YFQ', '213', '324', 'EEE', 'YFK', '213', '324'], ['EEEEE', 'NIYFQ', '3/213', '40324', 'EEEEE', 'NVYAD', '3/213', '40324'], ['....', 'KHSY', ']]}}', '4433', '....', 'KKST', ']]}}', '4433'], ['HHH', 'GPD', '$$%', '334', 'HHH', 'PPE', '$$%', '334']]	24	0.0240783	0.372093	1243	5	0.000891266	1	1121	233	0.102284	0.887931	891	0	-1	-1	-1	452.5	0.0790565	0.776081	3465	0	-1	-1	-1	0.0685	0.3259	138	0.844677	0.5	0.125	0	8910	NC_001607
23	3QR8	A	154	2.03	1261526	10679	0046872	0098025	0098670#0044694#0098003	0.00483734	1.19924	0.202869	[[115, 118], [21, 29], [110, 122]]	[4, 0, 3]	[[198, 201], [431, 439], [539, 549]]	[['TTTE', 'ETSA', 'ONN1', '4332', 'TTEE', 'DGYF', 'ON21', '4332'], ['EEEEEEETT', 'GIIVETDLN', '2///323LO', '300043414', 'EEEEEEE.T', 'GDVIAWNSN', '23//123}O', '340023434'], ['EEEETTTTEEEEE', 'IEYEPETSALTVS', '/323NONN102/2', '0434343321303', 'EEEEETTEEEE', 'VNFNFNGLTGT', '/3131ON0222', '04242431333']]	60.5	0.0384036	0.326923	1172	0	0	0	1140	236.5	0.0925024	0.840708	914	0	-1	-1	-1	537.5	0.111197	0.781982	3348	0	-1	-1	-1	0.0693	0.2911	154	0.840981	0	0	0	33593	NC_001895
24	1K3K	A	146	-1	4961447	37296	#	0016021	0033668	0.174935	0.851146	0.103918	[[82, 92], [2, 6], [83, 87]]	[0, 3, 1]	[[363, 369], [556, 560], [985, 989]]	[['..HHHHHHHHH', 'MNWGRALAILT', '[]$$&#"#!"$', '24335212013', '..HHHHH', 'ADYSVLY', '[]$$!"$', '2433013'], ['...S.', 'DEDVL', ']]]RZ', '44401', '.....', 'NKKFL', ']]][Z', '44421'], ['.HHHH', 'NWGRA', ']$$&#', '43352', '.HHHH', 'DPPEA', ']$$%#', '43342']]	21.5	0.0348028	0.290323	1138	3	0.0026643	1	1123	349	0.113659	0.904762	877	0	-1	-1	-1	543.5	0.0924974	0.786026	3434	0	-1	-1	-1	0.0717	0.3205	146	0.833227	0	0.125	0	137969	NC_009333
25	5MBV	D	593	3.8	947287	83333	0043139#0005524#0003677#0008854#0004386#0017116	0009338	0006974#0006310#0000724	0.115822	1.00448	0.0562181	[[287, 294], [291, 296], [179, 183]]	[0, 3, 1]	[[426, 435], [509, 514], [986, 990]]	[['.TT.EEEE', 'PDHARVIF', '}OO[4//1', '34425002', '.TT..EEEEE', 'PDDFTGDVIA', '}OO[}23//1', '3442334002'], ['EEEEEE', 'RVIFLG', '4//102', '500213', 'EEEEEE', 'RVVVLS', '4///02', '500013'], ['HHHHH', 'TTVAK', '$$!#%', '33024', 'HHHHH', 'PPEAE', '$$%#%', '33424']]	34.5	0.101534	0.271484	857	0	0	0	1578	728	0.214568	0.860317	948	0	-1	-1	-1	0	-1	-1	-1	0	-1	-1	-1	0.0527	0.4136	98	0.834505	0	0	0	-	-
26	5A20	G	133	7.6	955319	10724	#	0098015	0098004	0.0224409	1.10454	0.55291	[[65, 67], [64, 67], [62, 68], [12, 16]]	[4, 0, 3, 1]	[[200, 202], [395, 398], [537, 543], [988, 992]]	[['EEE', 'TMD', '213', '324', 'EEE', 'YFK', '213', '324'], ['EEEE', 'ITMD', '/213', '0324', 'EEEE', 'VYAD', '/213', '0324'], ['SSEEEEE', 'ENITMDF', 'VV/2131', '4403242', 'SEEEEEE', 'KFVNFNF', 'V1/3131', '4204242'], ['HHHHH', 'KATVE', '%#$!%', '42304', 'HHHHH', 'EAEVQ', '%#%!%', '42404']]	38.5	0.0263158	0.295652	1177	0	0	0	1116	169	0.0676983	0.853659	952	0	-1	-1	-1	425.5	0.0738916	0.77027	3487	0	-1	-1	-1	0.1339	0.2494	161	-1	0	0	0	44010	NC_004166
27	4WSE	B	495	2.84	9924958	212035	0005524#0004652	0019012	0006397	0.0423279	1.02522	0.374707	[[141, 143], [370, 374], [130, 143], [33, 37]]	[4, 0, 3, 1]	[[200, 202], [447, 451], [506, 516], [988, 992]]	[['EEE', 'YCD', '213', '324', 'EEE', 'YFK', '213', '324'], ['.EEEE', 'YEYKY', '}3232', '34343', '.EEEE', 'GNYNY', '}3232', '34343'], ['SEEEEEESS.EEEE', 'ETYSIFVNFQLYCD', 'V222/1/VT]0213', '43330204241324', 'SEEEEEEEEEE', 'QPYRVVVLSFE', 'V224///0213', '43350001324'], ['HHHHH', 'DAEIK', '%#%!%', '42404', 'HHHHH', 'EAEVQ', '%#%!%', '42404']]	56	0.0958904	0.282979	917	0	0	0	1480	614.5	0.189542	0.90625	968	40	0.0814815	0.846154	244	1996.5	0.328618	0.804079	2341	0	-1	-1	-1	0.1483	0.2511	495	0.857508	0	0	0	1181549	NC_014649
28	1CKM	B	317	2.5	918242	10506	0005525#0004484	#	0006370	0.0426912	1.05596	0.251599	[[286, 290], [214, 219], [280, 294], [313, 315]]	[4, 0, 3, 1]	[[198, 202], [431, 436], [539, 553], [990, 992]]	[['TTEEE', 'DGTWK', 'ON223', '43334', 'TTEEE', 'DGYFK', 'ON213', '43324'], ['EEEEEE', 'GLIIMS', '20//12', '310023', 'EEEEEE', 'GDVIAW', '23//12', '340023'], ['EEEEEETTEEEEEEE', 'VECGFADGTWKYIQG', '/31211ON2232/32', '042322433343043', 'EEEEETTEEEEEEEE', 'VNFNFNGLTGTGVLT', '/3131ON02222/02', '042424313333013'], ['HHH', 'NIE', '%!%', '404', 'HHH', 'EVQ', '%!%', '404']]	26	0.0431706	0.321053	1223	0	0	0	1300	553.5	0.200943	0.8875	820	0	-1	-1	-1	960.5	0.163741	0.789601	3161	0	-1	-1	-1	0.1248	0.2981	317	0.846286	0	0	0	330611	NC_000852
29	4BLS	B	303	2.6	984328	161736	0005524	#	0019072	0.0300299	1.266	0.124521	[[88, 92], [119, 127], [236, 239], [236, 242]]	[4, 0, 3, 1]	[[198, 202], [394, 402], [526, 529], [974, 980]]	[['TTEEE', 'NGFMK', 'ON113', '43224', 'TTEEE', 'DGYFK', 'ON213', '43324'], ['EEEESEEEE', 'HRYASGMVI', '3421U21//', '453233200', 'EEEEEEEEE', 'NVYADSFVI', '3/21321//', '403243200'], ['.S..', 'TSND', '}U]]', '3344', '.S..', 'GPKK', '}U]]', '3344'], ['.S..HHH', 'TSNDDKI', '}U]]%%!', '3344440', '.S.HHHH', 'SSVLNDI', '}UY"%%!', '3301440']]	73	0.0593093	0.290441	1060	0	0	0	1288	412.5	0.161616	0.884422	890	0	-1	-1	-1	874.5	0.164528	0.775801	3132	0	-1	-1	-1	0.111	0.2716	303	0.839022	0	0	0	6751	NC_004173
30	7JQB	E	228	2.7	100356638	#	#	#	#	0.0439685	1.17442	0.478589	[[133, 135], [130, 135], [213, 218], [18, 22]]	[4, 0, 3, 1]	[[200, 202], [373, 378], [555, 560], [988, 992]]	[['EEE', 'GCE', '213', '324', 'EEE', 'YFK', '213', '324'], ['T.SEEE', 'GAKGCE', 'N[V213', '324324', 'T.SEEE', 'SFSTFK', 'N[U213', '323324'], ['......', 'PKDEIL', '}]]]YZ', '344401', '......', 'SNKKFL', '}]]][Z', '344421'], ['HHHHH', 'KAELN', '%#%"%', '42414', 'HHHHH', 'EAEVQ', '%#%!%', '42404']]	27	0.0155885	0.27027	1209	0	0	0	1211	340	0.122526	0.866667	911	0	-1	-1	-1	0	-1	-1	-1	0	-1	-1	-1	0.1018	0.3435	213	0.833227	0	0	0	-	-
31	2CJR	B	113	2.5	1489678	694009	0042802#0003723	0044172#0044177#0044220#0019028#0019013	0019082#0019081	0.0474738	1.22685	0.411058	[[322, 324], [333, 338], [321, 331], [270, 274]]	[4, 0, 3, 1]	[[200, 202], [396, 401], [539, 549], [985, 989]]	[['EEE', 'GME', '213', '324', 'EEE', 'YFK', '213', '324'], ['EEEEEE', 'TYHGAI', '22321/', '334320', 'EEEEEE', 'YADSFV', '21321/', '324320'], ['EEEEEETTEEE', 'IGMEVTPSGTW', '/213/2NN222', '03240333333', 'EEEEETTEEEE', 'VNFNFNGLTGT', '/3131ON0222', '04242431333'], ['.HHHH', 'NVTQA', ']!$%#', '40342', '.HHHH', 'DPPEA', ']$$%#', '43342']]	16.5	0.0648216	0.276398	1051	0	0	0	1096	171	0.0849151	0.894737	906	1063	0.885185	0.92278	11	230	0.0433081	0.821782	3631	1064	0.223834	0.981818	745	0.0575	0.2909	113	0.824539	0.5	0	0.2	29751	NC_004718
32	5VK2	a	155	3.2	956585	11622	0046872	0044167#0044178#0020002#0016021#0019031#0055036	0039654#0019065#0019062	0.107051	1.20605	0.501279	[[371, 373], [368, 372], [369, 371], [317, 321]]	[4, 0, 3, 1]	[[200, 202], [448, 452], [548, 550], [988, 992]]	[['EEE', 'YLN', '203', '314', 'EEE', 'YFK', '213', '324'], ['EEEEE', 'KYWYL', '32220', '43331', 'EEEEE', 'NYNYL', '32320', '43431'], ['EEE', 'YWY', '222', '333', 'EEE', 'GTG', '222', '333'], ['HHHHH', 'DFNKQ', '%#%%%', '42444', 'HHHHH', 'EAEVQ', '%#%!%', '42404']]	28	0.0142433	0.303797	1606	0	0	0	1139	287.5	0.0913508	0.854545	919	0	-1	-1	-1	1563.5	0.254401	0.811067	2768	0	-1	-1	-1	0.1027	0.3275	211	0.943202	0	0.5	0.1	3402	NC_004296
[truncated: 4 more columns]

## Sheet: 6VXX-A-BetaCoV-S1-NTD
	pdbId	chainId	chainLength	resolution	geneId	taxonomy	molecularFunction	cellularComponent	biologicalProcess	b-phipsi	w-rdist	t-alpha	domain	1D-score	1D-identity	1D-identity-ng	1D-identity-gaps	1DPDB-score	1DPDB-identity	1DPDB-identity-ng	1DPDB-identity-gaps	2D-score	2D-identity	2D-identity-ng	2D-identity-gaps	5UTR-score	5UTR-identity	5UTR-identity-ng	5UTR-identity-gaps	CDS-score	CDS-identity	CDS-identity-ng	CDS-identity-gaps	3UTR-score	3UTR-identity	3UTR-identity-ng	3UTR-identity-gaps	3D-score	3D-score-cand	length	chemSim	molecularFunctionSim	cellularComponentSim	biologicalProcessSim	geneLength	refSeqId	uniprotId	proteinName	geneName
0	6VXX	A	972	2.8	43740568	2697049	0046789#0042802	0030666#0005788#0005793#0044173#0020002#0016021#0019031#0055036	0075509#0039654#0019064#0009405#0046813#0039587#0039502#0046718#0019082#0019081	0	0	0	BetaCoV-S1-NTD																																		#	#	#
1	5ACA	3	222	3.5	#	#	#	#	#	0.0122915	0.262466	0	Rhv	67.5	0.0846926	0.322196	1175	0	0	0	1205	266.5	0.135707	0.849398	873	0	-1	-1	-1	0	-1	-1	-1	0	-1	-1	-1	0.0949	0.2989	222	0.8413	0	0	0	-	-	Q1L764	Capsid protein VP0	#
2	5Z7D	A	395	4.5	15951	10090	0001227#0003690#0042802#0000978#0003712#0008134	0005829#0042405#0016607#0005730#0005654#0005634	0002218#0035457#0035458#0048839#0042771#0032731#0045669#0006357#0009617	0.00942869	0.171214	0.00149254	HIN-200-1	33.5	0.0647098	0.246819	1106	0	0	0	1378	669	0.23871	0.883959	792	0	-1	-1	-1	0	-1	-1	-1	0	-1	-1	-1	0.134	0.2625	395	0.831949	0.5	0	0	-	-	P0DOV2	Interferon-activable protein 204	Ifi204
3	6IZL	B	201	3.3	30881842	1923671	0005198	0039617	#	0.0253922	0.324052	0	ICOSAH-VIR-COAT-S	37	0.0693069	0.306397	1016	0	0	0	1184	324	0.132683	0.855346	866	0	-1	-1	-1	869.5	0.174943	0.798619	3098	0	-1	-1	-1	0.0851	0.2903	201	0.834505	0	0	0	3883	NC_033431	A0A1L3KFA2	Capsid protein	#
4	2SNW	A	158	2.7	1502155	11034	0003723#0004252#0005198#0044389	0030430#0042025#0020002#0098029#0016021#0039619#0019031#0055036	0075512#0039654#0061025#0019062	0.0148475	0.669278	0	Peptidase-S3	46	0.127047	0.301205	1024	0	0	0	1141	276.5	0.122024	0.924812	875	0	-1	-1	-1	2728.5	0.404757	0.772605	2362	0	-1	-1	-1	0.0624	0.2745	158	0.81715	0	0.5	0.1	11703	NC_001547	P03316	Structural polyprotein	#
5	1VCP	C	149	3	922351	11033	0003723#0004252#0005198	0044174#0042025#0020002#0016021#0039619#0019031#0055036	0075512#0039654#0019068#0019062	0.00834468	0.701273	0.00149254	Peptidase-S3	32.5	0.0818505	0.288014	1408	0	0	0	1132	268.5	0.126646	0.862069	842	0	-1	-1	-1	2638.5	0.404959	0.765917	2338	0	-1	-1	-1	0.0707	0.2907	149	0.811377	0	0.5	0.1	11442	NC_003215	P03315	Structural polyprotein	#
6	6N7V	C	276	3.8	1261046; 1261048	10760	0005524#0003678#0003896#0042802#0008270	#	#	0.0758765	0.327446	0.00149254	SF4-helicase	50.5	0.110289	0.305328	863	1	0.000793651	0.5	1258	440	0.156627	0.923497	896	0	-1	-1	-1	1622.5	0.290828	0.78	2523	0	-1	-1	-1	0.0967	0.2513	276	0.832009	0.5	0	0	39937	NC_001604	P03692	DNA primase/helicase	4
7	2JLG	C	651	2.8	956436	10879	0046872#0000166#0003723#0050265#0003968	0019012	0006351#0039694	0.10991	0.431161	0	RdRp-catalytic	37.5	0.0997892	0.275728	908	0	0	0	1635	760	0.268409	0.91129	891	0	-1	-1	-1	1672.5	0.317576	0.772861	2430	0	-1	-1	-1	0.1555	0.211	651	0.845805	0	0	0	6374	NC_003715	P11124	RNA-directed RNA polymerase	P2
8	2YEW	D	171	5	1489701	11020	0003723#0004252#0005198	0030430#0042025#0020002#0016021#0039619#0055036	0039654#0019062	0.0115047	0.682985	0.00149477	Peptidase-S3	66	0.155457	0.261752	640	0	0	0	1154	227.5	0.122047	0.898551	878	0	-1	-1	-1	2868.5	0.405444	0.778854	2378	0	-1	-1	-1	0.0707	0.2665	171	0.817125	0	0.375	0.1	11488	NC_001786	P89946	Structural polyprotein	#
9	3EOY	H	102	3.4	50848	9606	0045296#0005178#0030165#0042803#0001618	0005923#0030054#0005911#0031410#0070062#0016021#0005886#0032991#0036057#0070160	0031032#0070830#0098609#0071260#0090557#0030198#0006954#0050892#0007159#0050900#0035633#0035683#0034260#0051497#0045777#1903142#0043547#1901731#0035025#1902396#0072659#0032956#2000249#2000810#0008360#0001817#0051493#0090559#0009314#0007179	0.000916332	0.843117	0.066879	Ig-like-V-type-1	47	0.0526316	0.264368	1050	5	0.000922509	1	1083	185.5	0.0724926	0.935897	929	107	0.238806	0.842105	192	863.5	0.163734	0.801498	3120	346	0.045677	0.796209	3467	0.0696	0.4264	102	0.854233	0	0.125	0	4639	NM_016946	Q9Y624	Junctional adhesion molecule A	F11R
10	5J0N	G	345	11	2703464	10710	0003677#0016787#0008907#0016740	#	0015074#0006310#0075713#0032359#0046718#0044826	0.116844	0.489289	0	Tyr-recombinase	20	0.0508351	0.277778	1125	0	0	0	1329	501	0.164591	0.902439	919	0	-1	-1	-1	0	-1	-1	-1	0	-1	-1	-1	0.1146	0.298	55	-1	0	0	0.1	48502	NC_001416	P03700	Integrase	int
11	1NZB	A	332	3.1	2777477	10678	0003677	#	0015074#0006310	0.114161	0.0696698	0.0149254	Tyr-recombinase	26.5	0.0589135	0.249191	998	0	0	0	1315	604	0.171326	0.92233	903	0	-1	-1	-1	1005	0.174743	0.799082	3112	0	-1	-1	-1	0.1169	0.2609	332	0.822097	0	0	0	94800	NC_005856	P06956	Recombinase cre	cre
12	4R4H	B	178	4.28	920	9606	0015026#0019899#0005201#0042802#0019865#0042011#0042012#0042289#0023026#0042803#0019901#1990782#0038023#0004888#0001618#0008270	0030669#0005769#0005788#0005789#0009897#0005887#0045121#0005886#0042101	0002250#0007155#0007166#0097011#0019221#0050829#0044409#0007167#0019064#0035397#0006955#0006948#0035723#0030225#0032507#0061024#0010524#0050850#0070374#0043123#0032743#0033674#0043410#0045657#0050731#0045860#0001934#0042102#0045893#0046598#0051924#0050690#0050863#0032355#0033280#0007165#0042110#0030217#0050852#0045058#0007169	0.00165308	0.595043	0.547344	Ig-like-V-type	40	0.0623229	0.275862	1093	5	0.000862069	1	1159	331	0.118164	0.883212	887	150.5	0.367089	0.768212	165	1213	0.233175	0.775374	2795	182	0.0835509	0.766467	1365	0.106	0.2342	220	-1	0.5	0.125	0.1	3049	NM_000616	P01730	T-cell surface glycoprotein CD4	CD4
13	6NI3	A	234	3.8	2778	9606	0010856#0031683#0005525#0003924#0046872	0005737#0005829#0070062#0005834#0031224#0016020#0005886#0032588	0007190#0071880#0007191#0007189#0060348#0071870#0071377#0071380#0050890#0048589#0007186#0060789#0046907#0002862#0070527#0043950#0120162#0043547#0050796#0003091#0007608	0.0864176	0.127053	0.161194	G-alpha	41	0.0509554	0.283465	1159	0	0	0	1219	423	0.137347	0.935897	907	90	0.118126	0.725	411	1033	0.19864	0.794562	2979	243.5	0.359801	0.77957	217	0.0927	0.267	234	0.835773	0	0	0	1809	NM_080426	P63092	Guanine nucleotide-binding protein G(s) subunit alpha isoforms short	GNAS
14	3J9F	7	116	9	5817	9606	0050839#0038023#0001618	0005912#0009986#0005737#0005615#0005925#0016021#0005886	0034332#0007157#0007156#0045954#0002860#0050776#0042271#0060370	0.00181024	0.793252	0.205036	Ig-like-V-type	21.5	0.0127273	0.525	1610	5	0.000910747	1	1097	206.5	0.0751731	0.863636	923	118	0.296296	0.75	196	1041.5	0.203453	0.752778	2916	300	0.0379342	0.813725	4172	0.0868	0.2309	90	-1	0	0.125	0	5792	NM_006505	P15151	Poliovirus receptor	PVR
15	6K42	A	218	4.1	281790	9913	0001664#0031821#0031683#0019003#0005525#0003924#0000287	0099738#0005813#0005737#0005834#0030496#0005634#0005886	0007188#0007049#0051301#1904322#0007186#1904778#0043949#0060236	0.11343	0.156468	0.0452418	G-alpha	25.5	0.056701	0.286245	1089	1	0.000832639	0.5	1199	323.5	0.108818	0.846715	929	0	-1	-1	-1	0	-1	-1	-1	0	-1	-1	-1	0.0952	0.2963	218	0.83038	0	0	0	-	-	P63097	Guanine nucleotide-binding protein G(i) subunit alpha-1	GNAI1
16	2NV9	C	367	1.95	917923	10506	0003824	#	0006596	0.10278	0.370972	0.00449775	Orn-Arg-deC-N	57	0.0634218	0.297578	1067	8.5	0.00746269	0.833333	1328	525	0.169163	0.884793	918	0	-1	-1	-1	1202	0.186105	0.777778	3033	0	-1	-1	-1	0.1265	0.2662	367	0.842009	0	0	0	330611	NC_000852	Q84527	Arginine/Ornithine decarboxylase	A207R
17	4EJE	B	142	2.2	7251	9606	0048306#0003677#0030374#0042803#0044877#0003714#0043130#0031625#0046790	0005737#0005829#0005769#0031901#0005768#0010008#0000813#0070062#0090543#0043657#0005770#0031902#0005815#0005771#0005730#0005886	0097352#0007050#0051301#0016197#0008333#1990182#0006858#0075733#0030216#0016236#0036258#0008285#0042059#0007175#0000122#1903543#2000397#1903774#1902188#0006513#0015031#0001558#1903551#0043405#0043162#0046755#0039702#0019058	0.0662042	0.647906	0.00449775	UEV	26	0.0551124	0.267606	1095	1	0.000890472	0.5	1121	220.5	0.0752896	0.876404	947	87	0.224832	0.72043	205	1199	0.211271	0.805395	2919	171.5	0.322289	0.810606	200	0.0769	0.3228	142	0.831949	0	0	0	1534	NM_006292	Q99816	Tumor susceptibility gene 101 protein	TSG101
18	1S7W	A	276	2.4	14964	10090	0030881#0042610#0042605#0042277#0044877#0005102#0042608#0046977#0062061	0009986#0005783#0070971#0009897#0005615#0005794#0005797#0071556#0042824#0042612#0030670#0005886	0002485#0002476#0006955#0010977#0001916	0.00131325	0.84382	0.220401	Ig-like-C1-type	15.5	0.066769	0.262048	971	0	0	0	1259	490.5	0.182252	0.905213	837	0	-1	-1	-1	0	-1	-1	-1	0	-1	-1	-1	0.1015	0.269	276	0.854952	0	0	0	-	-	P01899	H-2 class I histocompatibility antigen, D-B alpha chain	H2-D1
19	5U1D	B	552	3.97	6891	9606	0015433#0015440#0005524#0042626#0046872#0023029#0042605#0046978#0046980	0005783#0005789#0033116#0030176#0016021#0016020#0042824#0016607#0030670#0042825	0002250#0019885#0002489#0002479#0002474#0046967#0046968#0015833#0015031#0055085#1990668#0016032	0.0560497	0.0950866	0.332836	ABC-transporter	18.5	0.0648442	0.264249	1187	1	0.000652316	0.5	1531	729	0.181536	0.95122	1043	56	0.220588	0.714286	188	1595	0.301219	0.787008	2582	220.5	0.364606	0.784404	251	0.1599	0.2491	552	0.835144	0	0.125	0	2511	NM_018833	Q03519	Antigen peptide transporter 2	TAP2
20	2YI9	D	771	2.2	956514	11003	0005525#0003968	0019012	0018144#0019079	0.0621645	0.78729	0.00149254	RdRp-catalytic	80	0.0837292	0.324885	1250	0	0	0	1755	757	0.257687	0.904884	977	0	-1	-1	-1	1988.5	0.32983	0.78125	2584	0	-1	-1	-1	0.1795	0.2147	771	0.809242	0	0	0	2784	NC_001916	P22173	RNA-directed RNA polymerase	VP1
21	2W9L	B	117	2.91	1525	9606	0008013#0050839#0086082#0071253#0042802#0005178#0030165#0005102#0001618	0001669#0005912#0016327#0016323#0005923#0044297#0030054#0005911#0005737#0005576#0005615#0030175#0030426#0005887#0014704#0045121#0031594#0043005#0005654#0005886#0032991	0031532#0086067#0086072#0048739#0045216#0051607#0010669#0046629#0008354#0007507#0007157#0034109#0050900#0007005#0030593#0098904#0050776#0070633	0.00192114	0.776533	0.326733	Ig-like-C2-type-1	48	0.0599854	0.302583	1096	1	0.000910747	0.5	1096	236	0.0793651	0.869565	916	0	-1	-1	-1	0	-1	-1	-1	0	-1	-1	-1	0.0846	0.4532	117	0.854313	0.5	0	0	-	-	P78310	Coxsackievirus and adenovirus receptor	CXADR
22	5XO2	A	120	2.2	29992	9606	0042288	0070062#0016021#0005886	0050776#0007165#0016032	0.0022272	0.729961	0.285988	Ig-like-V-type	24.5	0.0447008	0.328042	1198	0	0	0	1103	220.5	0.0885572	0.908163	907	101.5	0.321543	0.806452	187	518	0.0929339	0.817568	3462	212.5	0.375335	0.795455	197	0.0751	0.4087	120	0.83131	0	0.125	0	1018	NM_178273	Q9UKJ1	Paired immunoglobulin-like type 2 receptor alpha	PILRA
23	4U5W	B	163	1.86	3055	9606	0005524#0004715#0001784#0004713#0005102#0004714	0005901#0042995#0005856#0005829#0031234#0005925#0005794#0043231#0005764#0005634#0005886#0030133	0007155#0030154#0019221#0038096#0006954#0045087#0002758#0007229#0060333#0043299#0002522#0031663#0007498#0043066#0002862#0018108#2000251#0030838#0008284#0046777#0006468#0008360#0050690#0051090#0050727#0050764#0071801#0045728#0007169	0.0262216	0.82951	0.00149477	SH2	13	0.00451977	0.275862	1741	1	0.000873362	0.5	1143	209	0.0923965	0.888889	931	0	-1	-1	-1	0	-1	-1	-1	0	-1	-1	-1	0.0808	0.2988	163	0.83131	0	0	0	-	-	P08631	Tyrosine-protein kinase HCK	HCK
24	1Q31	B	226	2.7	1502321	12227	0005524#0004197#0004386#0016818#0003723#0003968#0008236#0005198	0019029	0018144#0006351#0039694	0.0023736	0.722257	0.482301	Peptidase-S30	94	0.0862852	0.27832	2279	0	0	0	1210	399.5	0.147257	0.894737	868	0	-1	-1	-1	4139	0.285491	0.811779	6229	0	-1	-1	-1	0.0786	0.2446	226	0.858599	0	0	0	9494	NC_001555	P04517	Genome polyprotein	#
25	1S7T	A	276	2.3	14972	10090	0030881#0042610#0042605#0042277#0044877#0005102#0042608#0046977#0062061	0009986#0005783#0070971#0009897#0005615#0005794#0005797#0071556#0042824#0042612#0030670#0005886	0002485#0002476#0042590#0042742#0006955#0048839#0010977#0001916	0.00137671	0.846433	0.384298	Ig-like-C1-type	5	0.061674	0.3	1082	0	0	0	1259	455.5	0.174618	0.867299	837	0	-1	-1	-1	0	-1	-1	-1	0	-1	-1	-1	0.1068	0.272	276	0.854952	0	0	0	-	-	P01901	H-2 class I histocompatibility antigen, K-B alpha chain	H2-K1
26	1RIF	A	282	2	1258733	10665	0005524#0003677#0003678#0004386	#	#	0.115743	0.702891	0.00299401	Helicase-ATP-binding	47.5	0.0879433	0.275556	960	0	0	0	1265	358.5	0.131769	0.929936	951	0	-1	-1	-1	1946.5	0.320371	0.798125	2386	0	-1	-1	-1	0.1146	0.2947	282	0.831552	0	0	0	168903	NC_000866	P20703	ATP-dependent DNA helicase uvsW	uvsW
27	6H6L	G	88	2.5	246746	10090	0097001#0005136#0001786#0004888#0001618	0016021#0005886	0035772#2000426#0033004#0034125#0030316#2000427#1902216#0035666	0.00262803	0.929852	0.0894309	Ig-like-V-type	20.5	0.0186542	0.256881	1392	1	0.000932836	0.5	1070	164.5	0.062	0.837838	926	0	-1	-1	-1	0	-1	-1	-1	0	-1	-1	-1	0.0647	0.4309	88	0.780831	0	0.125	0	-	-	Q6SJQ7	CMRF35-like molecule 1	Cd300lf
28	3MV9	A	276	2.7	3106	9606	0051087#0042605#0005102#0046977	0009986#0031901#0005783#0012507#0070062#0005794#0000139#0071556#0005887#0016020#0042612#0030670#0005886#0055038#0030667	0002250#0002486#0002479#0002480#0002474#0006952#0016045#0006955#0060333#0043312#0001916#0042270#2001198#0050776#0032655#0032675#0002667#0060337#0016032	0.00196729	0.833237	1.18954	Ig-like-C1-type	18	0.0506608	0.252747	1089	1	0.000795545	0.5	1255	361.5	0.155493	0.902703	889	27	0.0679245	0.857143	244	790	0.16866	0.754738	3117	192	0.337054	0.729469	241	0.1182	0.3035	276	0.86014	0	0	0	1536	NM_005514	P01889	HLA class I histocompatibility antigen, B alpha chain	HLA-B
29	4GJT	B	114	3.1	81607	9606	0042802#0001618	0005912#0070062#0016021#0005886	0034332#0007157#0007156	0.00247576	0.851564	0.283525	Ig-like-V-type	20.5	0.0865385	0.271462	921	0	0	0	1097	198.5	0.0707965	0.9	937	173.5	0.386364	0.777143	177	1097	0.237944	0.765354	2815	235.5	0.0817757	0.777778	1532	0.1114	0.2198	112	-1	0.5	0.125	0	3458	NM_030916	Q96NY8	Nectin-4	NECTIN4
30	4D8D	A	57	2.52	2534	9606	0043014#0005524#0042609#0042610#0097718#0019899#0046875#0070851#0042802#0044325#0046872#0004715#0051428#0043548#0016004#0043274#0004713#0005102#0042608#0048156#0050321#0004714#0031802	0005884#0044297#0005829#0030425#0005768#0031234#0097386#0098978#0045121#0005739#0005634#0097038#0048471#0005886#0014069#0099092#0098685	0050798#0002250#0007411#0007596#0006816#0030154#1904646#1905430#1905232#0071375#0036120#0071560#0019221#0048813#0097062#0050966#0048013#0038096#0007631#0030900#0003015#0045087#0035556#0007612#0050900#0000165#0050804#1902951#2001240#0010629#0010730#0002862#0043524#1903202#0042177#0031397#0001764#0018108#0030168#2001056#0043123#1901216#0010976#1903997#0014068#0051897#1905477#1900182#0090314#0042531…	0.00256389	1.03797	0.133672	SH3	54.5	0.0869565	0.27907	950	0	0	0	1040	100.5	0.041456	0.803922	938	0	-1	-1	-1	0	-1	-1	-1	0	-1	-1	-1	0.0352	0.3747	57	0.79771	0.5	0	0	-	-	P06241	Tyrosine-protein kinase Fyn	FYN
31	1B0R	A	269	2.9	3105	9606	0030881#0042610#0042605#0003723#0005102#0042608#0046977#0062061	0009986#0031901#0005783#0070971#0005789#0012507#0070062#0005794#0005797#0000139#0071556#0005887#0016020#0042824#0042612#0030670#0005886#0055038	0019731#0019885#0002485#0002486#0042590#0002479#0002480#0002474#0036037#0050830#0016045#0006955#0060333#2001187#2000566#0032729#2000568#0002726#0001916#0042270#0016567#0050776#0001913#0002419#0050852#0060337#0016032	0.0020047	0.866632	0.332008	Ig-like-C1-type	8.5	0.0603053	0.240854	982	1	0.000799361	0.5	1249	456.5	0.176753	0.867925	829	26.5	0.043956	0.857143	259	764.5	0.175276	0.75	3056	249	0.353604	0.785	244	0.1081	0.281	269	0.853053	0	0	0	1535	NM_002116	P04439	HLA class I histocompatibility antigen, A alpha chain	HLA-A
32	2BBZ	D	190	3.8	1487017	10280	0004197	0030430#0042025	0060545#0019050#0039521#0039644	0.250425	0.946815	0	DED-2	23	0.0426026	0.246637	1068	6	0.0017094	0.666667	1167	397.5	0.129159	0.874172	871	0	-1	-1	-1	614.5	0.125767	0.773585	3276	0	-1	-1	-1	0.0846	0.2889	190	0.722684	0	0	0	190289	NC_001731	Q98325	Viral CASP8 and FADD-like apoptosis regulator	MC159L
[truncated: 1 more columns]

## Sheet: 6VXX-A-RBD
	pdbId	chainId	chainLength	resolution	geneId	taxonomy	molecularFunction	cellularComponent	biologicalProcess	b-phipsi	w-rdist	t-alpha	domain	1D-score	1D-identity	1D-identity-ng	1D-identity-gaps	1DPDB-score	1DPDB-identity	1DPDB-identity-ng	1DPDB-identity-gaps	2D-score	2D-identity	2D-identity-ng	2D-identity-gaps	5UTR-score	5UTR-identity	5UTR-identity-ng	5UTR-identity-gaps	CDS-score	CDS-identity	CDS-identity-ng	CDS-identity-gaps	3UTR-score	3UTR-identity	3UTR-identity-ng	3UTR-identity-gaps	3D-score	3D-score-cand	length	chemSim	molecularFunctionSim	cellularComponentSim	biologicalProcessSim	geneLength	refSeqId	uniprotId	proteinName	geneName
0	6VXX	A	972	2.8	43740568	2697049	0046789#0042802	0030666#0005788#0005793#0044173#0020002#0016021#0019031#0055036	0075509#0039654#0019064#0009405#0046813#0039587#0039502#0046718#0019082#0019081	0	0	0	RBD																																		#	#	#
1	5W9L	J	726	4.8	#	1263720	#	0044173#0020002#0016021#0019031#0055036	0075509#0039654#0019064#0009405#0046813	0.00344592	0.323229	0	BetaCoV-S1-CTD	1564	0.299175	0.37116	282	0	0	0	1709	1070	0.307446	0.834783	789	0	-1	-1	-1	0	-1	-1	-1	0	-1	-1	-1	0.4026	0.821	726	-1	0	0.625	0.5	-	-	W5ZZF5	Spike glycoprotein	S
2	6SUQ	A	2134	3.7	1502321	12227	0005524#0004197#0004386#0016818#0003723#0003968#0008236#0005198	0019029	0018144#0006351#0039694	0.0147225	0.584186	0	Peptidase-S30	94	0.0862852	0.27832	2279	5	0.000320718	1	3117	0	-1	-1	-1	0	-1	-1	-1	4139	0.285491	0.811779	6229	0	-1	-1	-1	0.2552	0.1351	2134	0.857508	0	0	0	9494	NC_001555	P04517	Genome polyprotein	#
3	6E5U	A	339	3.8	10482	9606	0003729#0003723	0005737#0010494#0005829#0042405#0005643#0016607#0005654#0005634	0006406#0016973#0006405#0016032	0.0172734	0.773548	0	NTF2	32	0.0420926	0.305677	1434	5	0.00075643	1	1321	431	0.163247	0.905941	919	74.5	0.188612	0.779412	213	1685.5	0.312947	0.779963	2428	195	0.331683	0.783626	233	0.1228	0.266	38	-1	0	0	0	2290	NM_006362	Q9UBU9	Nuclear RNA export factor 1	NXF1
4	4FZB	H	179	2.59	918188	10506	0050660#0050797	#	0006231#0006235#0032259	0.0788872	0.305261	0	ThyX	25.5	0.0441176	0.28934	1095	1	0.000860585	0.5	1160	397.5	0.13215	0.893333	864	0	-1	-1	-1	674.5	0.123006	0.81431	3299	0	-1	-1	-1	0.0763	0.291	179	0.829174	0	0	0	330611	NC_000852	O41156	Probable flavin-dependent thymidylate synthase	A674R
5	6NIL	A	177	3.9	200316	9606	0004126#0047844#0042802#0003723#0008270	0030895#0005737#0005634#0000932#1990904	0016553#0016554#0051607#0070383#0080111#0045087#0045869#0010529#0045071#0048525#0002230	0.0414977	0.787699	0	CMP-dCMP-type-deaminase-2	27	0.0636566	0.291525	1056	0	0	0	1161	250	0.0931559	0.899083	943	0	-1	-1	-1	0	-1	-1	-1	0	-1	-1	-1	0.0741	0.2711	177	0.82976	0.5	0	0	-	-	Q8IUX4	DNA dC->dU-editing enzyme APOBEC-3F	APOBEC3F
6	6NYP	A	102	2.7	151888	9606	0038023	0005887#0005886	0002250#0002768#0031295	0.0224353	0.919067	0	Ig-like-V-type	31	0.0319375	0.294118	1256	0	0	0	1085	242.5	0.0893401	0.88	885	0	-1	-1	-1	0	-1	-1	-1	0	-1	-1	-1	0.0678	0.3966	102	0.820877	0	0	0	-	-	Q7Z6A9	B- and T-lymphocyte attenuator	BTLA
7	4N0O	G	393	2.65	921339	299386	0005524#0004197#0003678#0016817#0003723#0003724#0003968#0004252#0070008#0004843#0008270	0033644#0042025#0044220#0016021	0039648#0039579#0039502#0006351#0019082#0039694	0.0214324	0.658778	0.00171233	Peptidase-C33	68.5	0.0713106	0.317402	2816	0	0	0	1379	294	0.155348	0.910448	977	0	-1	-1	-1	3299	0.392278	0.776381	2960	0	-1	-1	-1	-1	-1	0.807147	0	0.125	0.2	12704	NC_002532		P19811	Replicase polyprotein 1ab	rep
8	2CJR	F	112	2.5	1489678	694009	0042802#0003723	0044172#0044177#0044220#0019028#0019013	0019082#0019081	0.0825902	0.753327	0	CoV-N-CTD	16.5	0.0648216	0.276398	1051	2	0.00183318	0.5	1087	108.5	0.0593963	0.897059	959	1063	0.885185	0.92278	11	230	0.0433081	0.821782	3631	1064	0.223834	0.981818	745	0.0591	0.3113	111	0.819808	0.5	0	0.2	29751	NC_004718	P59595	Nucleoprotein	N
9	6XAA	B	75	2.7	7314	9606	0031386#0031625	0005737#0005829#0030666#0005789#0044322#0010008#0070062#0005615#0043657#0005741#0005739#0043005#0043025#0005654#0005634#0005886#0031982	0000187#0035973#1990000#0031145#0019221#0002753#0042769#1904380#0016197#0097009#0070987#0042276#0060613#0008585#0007144#0070911#0021888#0007249#0070498#0036297#0075733#0007254#0007141#0061024#0047497#0019941#0052031#0002755#0002756#0043066#0000122#0030512#0048812#0070423#0000715#0000717#0006297#0033683#0006296#0006294#0043065#1902255#0051092#1902527#0031398#0045944#0036388#0016579#0008104#0000209…	0.0187571	1.03718	0	Ubiquitin-like-1	22	0.0298285	0.248447	1180	0	0	0	1058	144	0.0458624	0.836364	948	92	0.239852	0.691489	177	642	0.117213	0.7962	3354	162.5	0.36965	0.826087	142	0.051	0.3783	75	0.70607	0	0.125	0.1	933	NM_018955	P0CG47	Polyubiquitin-B	UBB
10	6J62	A	150	2.49	100038882	10090	0005178#0031386#0031625	0005737#0022627#0005576#0005634	0042742#0051607#0007229#0032020#0019941#0031397#0060339#0045071#0030501#0045648#0032729#0032733#0032649#0009617#0034340	0.0180289	1.04533	0	Ubiquitin-like-2	30.5	0.0293663	0.271429	1154	0	0	0	1133	249.5	0.105836	0.877049	889	0	-1	-1	-1	0	-1	-1	-1	0	-1	-1	-1	0.0789	0.2985	150	0.828115	0	0	0	-	-	Q64339	Ubiquitin-like protein ISG15	Isg15
11	1DYL	D	149	9	922351	11033	0003723#0004252#0005198	0044174#0042025#0020002#0016021#0039619#0019031#0055036	0075512#0039654#0019068#0019062	0.0763279	0.836188	0	Peptidase-S3	32.5	0.0818505	0.288014	1408	1	0.000884956	0.5	1128	255	0.0959843	0.882883	910	0	-1	-1	-1	2638.5	0.404959	0.765917	2338	0	-1	-1	-1	0.0685	0.284	149	-1	0	0.5	0.1	11442	NC_003215	P03315	Structural polyprotein	#
12	6E5U	B	138	3.8	29107	9606	0031267	0005737#0005829#0005643#0044613#0016607#0005654	0006406#0006913#0006606	0.00264133	0.844082	0.0173913	NTF2	28	0.0303502	0.304688	1157	5	0.000892857	1	1119	302.5	0.0932287	0.931373	917	0	-1	-1	-1	0	-1	-1	-1	0	-1	-1	-1	0.1228	0.266	38	-1	0	0	0	-	-	Q9UKK6	NTF2-related export protein 1	NXT1
13	6THG	J	136	4.07	1947	9606	0046875	0005737#0070062#0005887#0045121#0005634#0005886#0045202	0007411#0007155#0007267#0009880#0048013#0001755#0042102#0031295	0.0183569	0.855183	0.00171233	Ephrin-RBD	22.5	0.0130124	0.243902	1455	0	0	0	1119	166	0.08	0.87234	931	214	0.208071	0.723684	565	860.5	0.17702	0.776301	3057	264.5	0.109365	0.802885	1319	0.0722	0.3296	136	0.998722	0	0	0	3303	NM_004429	P98172	Ephrin-B1	EFNB1
14	6XH3	A	88	2.35	6626	9606	0042802#0003723#0030619#1990446	0005654#0005681#0005685	0000398#1900363	0.0361387	1.02923	0	RRM-1	22.5	0.0459337	0.268722	1101	0	0	0	1071	141	0.0585317	0.936508	945	148	0.33642	0.741497	177	702	0.141153	0.759563	3207	131	0.262537	0.794643	227	0.0546	0.3469	88	0.714377	0.5	0	0	1277	NM_004596	P09012	U1 small nuclear ribonucleoprotein A	SNRPA
15	5C6K	A	165	1.9	1261534	10679	0003677#0016787#0016740	#	0015074#0006310#0075713#0046718#0044826	0.0772386	0.712698	0.0017094	Tyr-recombinase	22.5	0.045747	0.303318	1188	0	0	0	1148	318	0.0972089	0.926606	930	0	-1	-1	-1	1029	0.170689	0.791375	3120	0	-1	-1	-1	0.0731	0.2824	165	0.830671	0	0	0.1	33593	NC_001895	P36932	Integrase	int
16	1VQ2	A	173	2.2	1258669	10665	0004132#0008270	#	0009165#0006220	0.0363187	0.754638	0.00171233	CMP-dCMP-type-deaminase	33.5	0.039725	0.33121	1152	0	0	0	1157	225.5	0.0879017	0.939394	959	0	-1	-1	-1	670	0.108164	0.806142	3362	0	-1	-1	-1	0.0632	0.2493	173	0.807672	0	0	0	168903	NC_000866	P16006	Deoxycytidylate deaminase	CD
17	1S9H	A	268	2.4	4192013	648242	0005524#0003678#0016787	#	0006260#0039645#0039665#0039592#0039693#0099008	0.0442122	0.744052	0.00171233	SF3-helicase	63	0.0634278	0.287462	1155	0	0	0	1251	391	0.140741	0.888889	909	0	-1	-1	-1	1392.5	0.264677	0.7781	2675	0	-1	-1	-1	0.1021	0.2701	268	0.83461	0	0	0	4679	NC_001401	P03132	Protein Rep68	Rep68
18	3RT3	B	153	2.01	9636	9606	0005178#0031386#0031625	0005737#0005829#0022627#0005576#0005654#0005634	0042742#0051607#0007229#0032020#0019941#0031397#0032480#0060339#0045071#0030501#0045648#0032729#0032733#0032649#0034340#0009615#0019985#0060337#0016032	0.0205154	1.0371	0.0017094	Ubiquitin-like-2	24	0.0268611	0.259259	1168	0	0	0	1136	235.5	0.102463	0.859504	894	106	0.213235	0.828571	202	405.5	0.0860961	0.780886	3462	78	0.204348	0.770492	169	0.0705	0.2723	153	0.819515	0	0	0	637	NM_005101	P05161	Ubiquitin-like protein ISG15	ISG15
19	5H7G	B	122	1.85	604	9606	0003682#0031490#0003700#0001227#0042802#0001161#0046872#0000978#0043565#1990837	0005794#0005730#0005654#0005634	0030036#0030183#0000902#0006974#0019221#0048821#0002467#0006954#0002903#0030308#0008285#0001953#2000773#0048294#0032764#1903464#0045746#0035024#0045629#0000122#0045892#0043065#0030890#0051272#0031065#0045666#0045591#0008104#0042981#0045595#0042127#0001817#0002634#0043087#0050776#0002682#0050727#0043380#0006357#0007266#0007283#0042092	0.0555332	1.00683	0	BTB	25	0.120404	0.282095	795	5	0.000905797	1	1103	259	0.0851485	0.905263	915	0	-1	-1	-1	0	-1	-1	-1	0	-1	-1	-1	0.0613	0.2849	122	0.727331	0.5	0	0	-	-	P41182	B-cell lymphoma 6 protein	BCL6
20	1M9C	B	163	2	5478	9606	0016018#1904399#0005178#0003755#0003723#0051082#0046790	0005737#0005829#0070062#0005576#0005615#1904813#0005925#0043231#0016020#0005634#0032991#0034774#0031982	0000187#0032148#0006915#0060352#0034599#0042118#0044409#0075713#0019064#0035722#0030595#0050900#0034389#1902176#0061944#0006469#0001933#0032873#1903901#0030593#0043312#0030168#0070527#0051092#0035307#0001934#0050714#0045070#0006457#0000413#2001233#0045069#0006278#0019061#0019058#0019076#0019068	0.0965854	0.870991	0	PPIase-cyclophilin-type	37.5	0.035249	0.345865	1172	0	0	0	1146	255.5	0.110893	0.889764	892	46	0.101449	0.848485	243	533	0.0896287	0.843373	3490	205	0.0927655	0.757143	1504	0.072	0.2916	163	0.82888	0	0	0.1	2237	NM_021130	P62937	Peptidyl-prolyl cis-trans isomerase A	PPIA
21	3KS8	B	124	2.4	955189	386032	0003723	0030430#0019012	0039724#0039557#0039723#0039722	0.0649913	0.862621	0.0017094	VP35-IID	40.5	0.0561883	0.259649	1032	0	0	0	1107	231.5	0.0720545	0.925	947	58	0.135531	0.787234	226	1052	0.168262	0.793349	3128	0	-1	-1	-1	0.076	0.3882	124	0.832274	0	0	0	18891	NC_004161	Q8JPY0	Polymerase cofactor VP35	VP35
22	1HHT	Q	664	2.9	956436	10879	0046872#0000166#0003723#0050265#0003968	0019012	0006351#0039694	0.0763662	0.275751	0.0222222	RdRp-catalytic	37.5	0.0997892	0.275728	908	0	0	0	1647	813.5	0.269742	0.9375	911	0	-1	-1	-1	1672.5	0.317576	0.772861	2430	0	-1	-1	-1	-1	-1	0.832723	0	0	0	6374	NC_003715		P11124	RNA-directed RNA polymerase	P2
23	2HAH	A	112	1.7	1489989	11674	0004190#0003677#0004170#0004533#0000287#0003964#0004523#0008270	#	0015074#0006310#0006226#0046081#0075713#0046718#0044826	0.0020306	0.964221	0.477273	Peptidase-A2	18.5	0.048105	0.292035	1719	0	0	0	1095	255	0.0926485	0.901961	891	0	-1	-1	-1	2857	0.408949	0.779531	2125	0	-1	-1	-1	0.0552	0.3369	112	0.77943	0	0	0.1	9474	NC_001482	P16088	Pol polyprotein	pol
24	2YPK	A	274	1.95	3106	9606	0051087#0042605#0005102#0046977	0009986#0031901#0005783#0012507#0070062#0005794#0000139#0071556#0005887#0016020#0042612#0030670#0005886#0055038#0030667	0002250#0002486#0002479#0002480#0002474#0006952#0016045#0006955#0060333#0043312#0001916#0042270#2001198#0050776#0032655#0032675#0002667#0060337#0016032	0.0307426	0.957612	0.00171233	Ig-like-C1-type	18	0.0506608	0.252747	1089	1	0.000796813	0.5	1253	429	0.176414	0.859813	829	27	0.0679245	0.857143	244	790	0.16866	0.754738	3117	192	0.337054	0.729469	241	0.1064	0.278	274	0.851198	0	0	0	1536	NM_005514	P01889	HLA class I histocompatibility antigen, B alpha chain	HLA-B
25	2W9L	K	123	2.91	1525	9606	0008013#0050839#0086082#0071253#0042802#0005178#0030165#0005102#0001618	0001669#0005912#0016327#0016323#0005923#0044297#0030054#0005911#0005737#0005576#0005615#0030175#0030426#0005887#0014704#0045121#0031594#0043005#0005654#0005886#0032991	0031532#0086067#0086072#0048739#0045216#0051607#0010669#0046629#0008354#0007507#0007157#0034109#0050900#0007005#0030593#0098904#0050776#0070633	0.0387859	0.892942	0.00171233	Ig-like-C2-type-1	48	0.0599854	0.302583	1096	0	0	0	1106	274	0.0908184	0.875	898	0	-1	-1	-1	0	-1	-1	-1	0	-1	-1	-1	0.0842	0.4305	123	0.854313	0.5	0	0	-	-	P78310	Coxsackievirus and adenovirus receptor	CXADR
26	4N9F	s	95	3.3	6923	9606	0031625	0031462#0031466#0005829#0070449#0005654#0030891	0032436#0043687#0016567#0065003#0061418#0006366#0006368#0016032	0.0184686	1.04449	0.00171233	Ubiquitin-like	36	0.0248062	0.316832	1189	0	0	0	1078	0	-1	-1	-1	44	0.102941	0.823529	238	420.5	0.0758463	0.78628	3550	75.5	0.189873	0.9	187	0.1124	0.28	170	-1	0	0	0	585	NM_207013	Q15370	Elongin-B	ELOB
27	4M0W	B	76	1.4	286839	9913	0046872#0031386#0003735#0031625	0005737#0022627#0005634	0019941#0016567#0006412	0.0225455	1.02751	0.00171233	Ubiquitin-like	17.5	0.0185759	0.175182	1155	0	0	0	1059	131	0.0448654	0.803571	947	0	-1	-1	-1	0	-1	-1	-1	0	-1	-1	-1	0.0518	0.3796	76	0.708812	0	0	0	-	-	P62992	Ubiquitin-40S ribosomal protein S27a	RPS27A
28	6DE7	B	129	4.12	155971	11706	0042802#0005198	0044175#0020002#0016021#0019031#0019012#0055036	0090527#0075512#0044409#0039654#0019064#0030683#1903905#1903908#1903911#0002223#0019058#0019082#0019068#0019062	0.152618	0.261307	0.0540541	GP41	45.5	0.122865	0.306056	911	0	0	0	1113	328	0.0905512	0.948454	919	0	-1	-1	-1	0	-1	-1	-1	0	-1	-1	-1	0.0706	0.3932	208	-1	0.5	0.5	0.3	-	-	Q2N0S7	Envelope glycoprotein gp160	env
29	6G1X	A	648	3.93	71586	10090	0005524#0003677#0003725#0016787#0042802#0043021#0003724#0003727#0008270	0005737#0005634	0071360#0051607#0045087#0039530#0032727#0032728#0032755#0060760#0032760#0016925#0009615	0.0953328	0.279918	0.107692	Helicase-C-terminal	41	0.0688149	0.269807	1364	2.5	0.0030581	0.714286	1628	706.5	0.225095	0.905199	988	0	-1	-1	-1	0	-1	-1	-1	0	-1	-1	-1	0.1614	0.2184	648	0.832286	0.5	0	0	-	-	Q8R5F7	Interferon-induced helicase C domain-containing protein 1	Ifih1
30	3L26	B	123	2.4	911827	128952	0003723	0030430#0019013	0010629#0060965#0033235#0039505#0046775#0039724#0039557#0039613#0039723#0039722#0039501#0044414	0.0573258	0.874189	0.00171233	VP35-IID	48.5	0.0661094	0.292929	1019	1	0.000905797	0.5	1102	223.5	0.0701754	0.9	946	60.5	0.157895	0.777778	212	1063	0.184237	0.808676	3047	264	0.198601	0.743455	524	0.0673	0.3399	123	0.81746	0	0	0	18959	NC_002549	Q05127	Polymerase cofactor VP35	VP35
31	1EFN	C	57	2.5	2534	9606	0043014#0005524#0042609#0042610#0097718#0019899#0046875#0070851#0042802#0044325#0046872#0004715#0051428#0043548#0016004#0043274#0004713#0005102#0042608#0048156#0050321#0004714#0031802	0005884#0044297#0005829#0030425#0005768#0031234#0097386#0098978#0045121#0005739#0005634#0097038#0048471#0005886#0014069#0099092#0098685	0050798#0002250#0007411#0007596#0006816#0030154#1904646#1905430#1905232#0071375#0036120#0071560#0019221#0048813#0097062#0050966#0048013#0038096#0007631#0030900#0003015#0045087#0035556#0007612#0050900#0000165#0050804#1902951#2001240#0010629#0010730#0002862#0043524#1903202#0042177#0031397#0001764#0018108#0030168#2001056#0043123#1901216#0010976#1903997#0014068#0051897#1905477#1900182#0090314#0042531…	0.0384989	1.10951	0.0017094	SH3	54.5	0.0869565	0.27907	950	0	0	0	1040	102	0.039196	0.866667	950	0	-1	-1	-1	0	-1	-1	-1	0	-1	-1	-1	0.0362	0.3586	57	0.79361	0.5	0	0	-	-	P06241	Tyrosine-protein kinase Fyn	FYN
32	6P3E	N	246	5.4	2703487	10710	#	0030430#0098026	0099001#0098003	0.0550184	0.963581	0.00171233	BIG2	27	0.0432099	0.251121	1073	1	0.000814996	0.5	1225	406	0.1625	0.89418	851	0	-1	-1	-1	659	0.121365	0.789474	3347	0	-1	-1	-1	0.0984	0.2727	246	-1	0	0	0	48502	NC_001416	P03733	Tail tube protein	V
33	1OUQ	F	322	3.2	2777477	10678	0003677	#	0015074#0006310	0.235416	0.925476	0.00171233	Core-binding-CB	26.5	0.0589135	0.249191	998	5	0.000766871	1	1303	600.5	0.172131	0.913043	891	0	-1	-1	-1	1005	0.174743	0.799082	3112	0	-1	-1	-1	-1	-1	0.831013	0	0	0	94800	NC_005856		P06956	Recombinase cre	cre
34	2BBZ	A	190	3.8	1487017	10280	0004197	0030430#0042025	0060545#0019050#0039521#0039644	0.261881	1.03942	0.0017094	DED-1	23	0.0426026	0.246637	1068	6	0.0017094	0.666667	1167	388.5	0.12818	0.86755	871	0	-1	-1	-1	614.5	0.125767	0.773585	3276	0	-1	-1	-1	0.0807	0.2865	190	0.722684	0	0	0	190289	NC_001731	Q98325	Viral CASP8 and FADD-like apoptosis regulator	MC159L
[truncated: 1 more columns]

## Sheet: 6VXX-A-site0
	pdbId	chainId	chainLength	resolution	geneId	taxonomy	molecularFunction	cellularComponent	biologicalProcess	b-phipsi	w-rdist	t-alpha	alignedRange	referenceSegmentIndex	referenceRange	alignedSequences	1D-score	1D-identity	1D-identity-ng	1D-identity-gaps	1DPDB-score	1DPDB-identity	1DPDB-identity-ng	1DPDB-identity-gaps	2D-score	2D-identity	2D-identity-ng	2D-identity-gaps	5UTR-score	5UTR-identity	5UTR-identity-ng	5UTR-identity-gaps	CDS-score	CDS-identity	CDS-identity-ng	CDS-identity-gaps	3UTR-score	3UTR-identity	3UTR-identity-ng	3UTR-identity-gaps	3D-score	3D-score-cand	length	chemSim	molecularFunctionSim	cellularComponentSim	biologicalProcessSim	geneLength	refSeqId
0	6VXX	A	972	2.8	43740568	2697049	0046789#0042802	0030666#0005788#0005793#0044173#0020002#0016021#0019031#0055036	0075509#0039654#0019064#0009405#0046813#0039587#0039502#0046718#0019082#0019081	4.16228e-05	0.0694671	0.00701754	[[38, 53], [195, 228], [281, 322], [355, 454], [514, 613], [735, 773], [951, 1019]]	[3, 5, 6, 1, 4, 0, 2]	[[38, 53], [195, 228], [281, 322], [355, 454], [514, 613], [735, 773], [951, 1019]]	[['.SSSEE..SEEEEEEE', 'YPDKVFRSSVLHSTQD', '}UVV/1^}U/032233', '3344025330143344', '.SSSEE..SEEEEEEE', 'YPDKVFRSSVLHSTQD', '}UVV/1^}U/032233', '3344025330143344'], ['EEETTEEEEEEEEEE...SSSPPPS..PBEEEEE', 'KNIDGYFKIYSKHTPINLVRDLPQGFSALEPLVD', '33/ON213/223322Y]ZRWVEGHU[}F)320/3', '4404332403344330410541343232143104', 'EEETTEEEEEEEEEE...SSSPPPS..PBEEEEE', 'KNIDGYFKIYSKHTPINLVRDLPQGFSALEPLVD', '33/ON2…
1	6NB6	B	1026	4.2	1489668	694009	0046789#0042802	0044173#0020002#0016021#0019031#0055036	0075509#0039654#0019064#0009405#0046813#0039587#0039502#0019082#0019081	0.00206214	0.453611	0.185853	[[42, 57], [199, 208], [268, 306], [342, 440], [517, 599], [717, 755], [933, 1001]]	[3, 5, 6, 1, 4, 0, 2]	[[38, 53], [204, 215], [281, 319], [355, 449], [531, 613], [735, 773], [951, 1019]]	[['..SSEE..SEEEEEEE', 'YPDEIFRSDTLYLTQD', '}}VV/1^}V2020233', '3344025343131344', '.SSSEE..SEEEEEEE', 'YPDKVFRSSVLHSTQD', '}UVV/1^}U/032233', '3344025330143344'], ['EEEE...SSS', 'GYQPIDVVRD', '2232Y]YRWV', '3343040054', 'EEEEEE...SSS', 'YSKHTPINLVRD', '223322Y]ZRWV', '334433041054'], ['TTS.EEEEEETTS.HHHHHHHHTT.S...SEEEEEEEEE', 'ENGTITDAVDRSQNPLAELKRSVKSFEIDKGIYQTSNFR', 'OOU}/231/3PNV]$"#%"%&$KO}T…	5230	0.763508	0.779376	26	2712.5	0.693023	0.79087	133	3178	0.753961	0.856992	129	1063	0.885185	0.92278	11	10394	0.731453	0.787904	282	1064	0.223834	0.981818	745	0.8103	0.7688	1026	0.945619	1	0.625	0.9	29751	NC_004718
2	6ZGF	A	1060	3.1	#	2709072	#	0020002#0016021#0019031#0055036	0075509#0039654#0019064#0009405#0046813	0.00634332	0.199298	0.019883	[[38, 53], [195, 228], [281, 310], [355, 438], [514, 612], [757, 769], [947, 1015]]	[3, 5, 6, 1, 4, 0, 2]	[[38, 53], [195, 228], [281, 310], [355, 438], [514, 612], [761, 773], [951, 1019]]	[['..SS....S.EEEEEE', 'YPDKVFRSSVLHLTQD', '}}VVY[^}UY030233', '3344025330141344', '.SSSEE..SEEEEEEE', 'YPDKVFRSSVLHSTQD', '}UVV/1^}U/032233', '3344025330143344'], ['EEETTEEEEEEEEEE....SSPPPSEEEEEEEEE', 'KNIDGYFKIYSKHTPINLVRDLPPGFSALEPLVD', '33/ON213/223322Y]ZYWVEGGU1210320/3', '4404332403344330410541333232143104', 'EEETTEEEEEEEEEE...SSSPPPS..PBEEEEE', 'KNIDGYFKIYSKHTPINLVRDLPQGFSALEPLVD', '33/ON2…	6543.5	0.974077	0.977147	4	4238.5	0.859142	0.940756	93	3010	0.684073	0.871397	247	0	-1	-1	-1	0	-1	-1	-1	0	-1	-1	-1	0.8888	0.8203	1060	1	0	0.5	0.5	-	-
3	5VK2	C	185	3.2	956585	11622	0046872	0044167#0044178#0020002#0016021#0019031#0055036	0039654#0019065#0019062	0.000593431	1.87736	0.403941	[[68, 72], [223, 228], [222, 226], [67, 71], [161, 167], [132, 136], [119, 124]]	[3, 5, 6, 1, 4, 0, 2]	[[48, 52], [206, 211], [312, 316], [448, 452], [607, 613], [766, 770], [985, 990]]	[['EEEEE', 'LQTLE', '03203', '14314', 'EEEEE', 'LHSTQ', '03223', '14334'], ['EEEE..', 'QNTTWE', '3322}]', '443334', 'EEEE..', 'KHTPIN', '3322Y]', '443304'], ['EEEEE', 'IQNTT', '/3322', '04433', 'EEEEE', 'IYQTS', '/2322', '03433'], ['EEEEE', 'ELQTL', '30320', '41431', 'EEEEE', 'NYNYL', '32320', '43431'], ['..EEEEE', 'KISVQYN', ']Y2/323', '4030434', '..EEEEE', 'QVAVLYQ', ']Y1/023', '4020134'], ['HH…	28	0.0142433	0.303797	1606	1	0.000856164	0.5	1166	245	0.112825	0.879699	904	0	-1	-1	-1	1563.5	0.254401	0.811067	2768	0	-1	-1	-1	0.0763	0.2775	185	0.945488	0	0.5	0.1	3402	NC_004296
4	5JER	A	234	2.91	3661	9606	0003677#0001228#0000981#0001227#0042802#0019904#0042803#0000978#0043565#1990837	0000785#0005737#0005829#0005739#0005654#0005634	0006915#0006974#0071360#0098586#0051607#0002376#0060333#0031663#0071888#0039530#0032480#0043123#0032727#0032728#0045944#0032481#0060340#0097300#0042981#0050727#0006357#0032479#0035666#0060337#0016032	0.000310491	3.88482	0.259205	[[303, 305], [204, 207], [407, 411], [205, 208], [241, 244], [330, 333], [406, 416]]	[3, 5, 6, 1, 4, 0, 2]	[[38, 40], [201, 204], [298, 302], [394, 397], [593, 596], [738, 741], [954, 963]]	[['.SS', 'SGH', '}UV', '334', '.SS', 'YPD', '}UV', '334'], ['EEEE', 'FEVT', '13/2', '2403', 'EEEE', 'FKIY', '13/2', '2403'], ['HHHHH', 'QYKAY', '%$%#$', '43423', 'HHHHH', 'ETKBT', "%$%'$", '43463'], ['EEEE', 'EVTA', '3/21', '4032', 'EEEE', 'NVYA', '3/21', '4032'], ['EEEE', 'WPVT', '22/2', '3303', 'EEEE', 'GGVS', '22/2', '3303'], ['HHHH', 'ITFT', '!$#$', '0323', 'HHHH', 'ITMY', '!$#$', '0323'], ['…	0	-1	-1	-1	0	0	0	1217	328.5	0.14751	0.890173	871	0	-1	-1	-1	0	-1	-1	-1	0	-1	-1	-1	0.0102	0.465	10	0.838339	0.5	0	0	-	-
5	6ZMT	W	129	3	6210	9606	0003723#0003735	0005737#0005829#0022626#0022627#0070062#0016020#0005654	0002181#0000184#0045787#0008284#0009615#0006614#0006412#0006413#0019083	0.000445092	2.06882	0.429766	[[103, 106], [29, 31], [86, 90], [119, 125], [123, 127], [36, 43], [8, 13]]	[3, 5, 6, 1, 4, 0, 2]	[[47, 50], [219, 221], [296, 300], [427, 433], [549, 553], [765, 773], [956, 961]]	[['EEEE', 'VLTT', '/022', '0133', 'EEEE', 'VLHS', '/032', '0143'], ['S..', 'PCS', 'U[}', '323', 'S..', 'GFS', 'U[}', '323'], ['HHHHH', 'LEKWQ', '"%%$%', '14434', 'HHHHH', 'LSETK', '"$%$%', '13434'], ['TT..EEE', 'KHTGGKI', 'OO}}23/', '4433340', 'TT..EEE', 'DDFTGDV', 'OO[}23/', '4423340'], ['EEEEE', 'GKILG', '23/02', '34013', 'EEEEE', 'TGVLT', '22/02', '33013'], ['HHHHHHHH', 'RFLTVMMK', '&#"$!##%',…	35	0.0260536	0.346939	1207	0	0	0	1112	185.5	0.0885827	0.9375	920	38	0.0746269	0.740741	241	456.5	0.0720558	0.813411	3529	221.5	0.084048	0.757732	1555	0.0752	0.3617	129	0.827848	0	0	0	2137	NM_001030009
6	1I3P	A	274	3.1	1403968	46015	0004869	#	0043066#0043154#1900369#0019050#0039650	0.000457915	5.37514	0.161685	[[231, 233], [284, 287], [242, 247], [263, 270], [269, 286], [213, 215], [108, 135]]	[3, 5, 6, 1, 4, 0, 2]	[[50, 52], [202, 205], [285, 290], [394, 401], [575, 588], [771, 773], [998, 1011]]	[['EEE', 'YYN', '223', '334', 'EEE', 'STQ', '223', '334'], ['EEEE', 'NVTS', '3/22', '4033', 'EEEE', 'KIYS', '3/22', '4033'], ['EEEEEE', 'IYKALE', '/23103', '034214', 'EEEEEE', 'ITDAVD', '/231/3', '034204'], ['EEEEEEEE', 'KIFCNGFI', '3/11321/', '40224320', 'EEEEEEEE', 'NVYADSFV', '3/21321/', '40324320'], ['EEE.SSS.EEEEEEEEEE', 'FIYDKKSKVLYVKLHNVT', '1/2]VVU]/02/3033/2', '203444340130414403', 'EEE.…	50	0.0448766	0.255319	1102	0	0	0	1260	477	0.198643	0.899123	804	0	-1	-1	-1	1045.5	0.170382	0.811966	3084	0	-1	-1	-1	0.0975	0.2559	274	0.828115	0	0	0	133894	NC_001623
7	2XYQ	A	287	2	1489680	694009	0000175#0005524#0004197#0003678#0003725#0004519#0002151#0004386#0042802#0019785#1990380#0008168#0004482#0004483#0046983#0003724#0003968#0003727#0004843#0008270	0039714#0062243#0030430#0044172#0044220#0016021	0006370#0039595#0039520#0032259#0039648#0080009#2000158#0039690#0016540#0071108#0070536#0090503#0039548#0039579#0039644#0039722#0039547#0039604#0039501#0039502#0006351#0001172#0019082#0039694#0019083	0.00150855	2.25103	0.403941	[[163, 166], [191, 195], [166, 170], [207, 211], [164, 167], [80, 84], [220, 227]]	[3, 5, 6, 1, 4, 0, 2]	[[48, 51], [200, 204], [286, 290], [395, 399], [548, 551], [768, 772], [985, 992]]	[['EEEE', 'LGGS', '0222', '1333', 'EEEE', 'LHST', '0322', '1433'], ['EEEEE', 'TAFVT', '211/2', '32203', 'EEEEE', 'YFKIY', '213/2', '32403'], ['EEEEE', 'SIAVK', '2/1/3', '30204', 'EEEEE', 'TDAVD', '231/3', '34204'], ['EEEEE', 'IGANY', '/2132', '03243', 'EEEEE', 'VYADS', '/2132', '03243'], ['EEEE', 'GGSI', '222/', '3330', 'EEEE', 'GTGV', '222/', '3330'], ['HHHHH', 'PGTAV', '$$$#!', '33320', 'HHHHH'…	101	0.0401154	0.273664	6212	1	0.000788022	0.5	1267	317	0.160298	0.868687	875	1063	0.885185	0.92278	11	4322.5	0.199897	0.807064	10233	1064	0.223834	0.981818	745	0.0985	0.2505	287	0.825237	0.5	0.125	0.2	29751	NC_004718
8	1NAM	H	275	2.7	14972	10090	0030881#0042610#0042605#0042277#0044877#0005102#0042608#0046977#0062061	0009986#0005783#0070971#0009897#0005615#0005794#0005797#0071556#0042824#0042612#0030670#0005886	0002485#0002476#0042590#0042742#0006955#0048839#0010977#0001916	0.00215334	1.6252	0.372392	[[110, 115], [96, 116], [171, 178], [7, 12], [31, 35], [56, 61], [142, 145]]	[3, 5, 6, 1, 4, 0, 2]	[[48, 53], [196, 208], [295, 302], [396, 401], [573, 577], [746, 751], [1008, 1011]]	[['EEEEEE', 'LRGYQQ', '042233', '153344', 'EEEEEE', 'LHSTQD', '032233', '143344'], ['EEEEEEEE.TTS.EEEEEEEE', 'QVISGCEVGSDGRLLRGYQQY', '3//2213/}NOU^00422332', '400332403343511533443', 'EETTEEEEEEEEE', 'NIDGYFKIYSKHT', '3/ON213/22332', '4043324033443'], ['HHHHHHHH', 'YLKNGNAT', '$"%%$%#$', '31443423', 'HHHHHHHH', 'PLSETKBT', '$"$%$%\'$', '31343463'], ['EEEEEE', 'YFVTAV', '21/21/', '320320', 'EEEEE…	5	0.061674	0.3	1082	0	0	0	1258	465.5	0.172348	0.90099	854	0	-1	-1	-1	0	-1	-1	-1	0	-1	-1	-1	0.1045	0.2836	275	0.854952	0	0	0	-	-
9	6UK0	A	532	2.76	155348	11706	0004190#0003677#0003887#0004533#0042802#0008289#0003723#0003964#0004523#0005198#0008270	0042025#0020002#0072494#0019013#0055036	0015074#0006310#0044409#0075713#0019064#0039651#0006278#0039657#0019061#0044826#0019072#0019058#0075732#0019068	0.00129554	9.41031	0.00706714	[[349, 353], [338, 352], [103, 107], [438, 442], [455, 468], [262, 267], [396, 404]]	[3, 5, 6, 1, 4, 0, 2]	[[48, 52], [200, 209], [309, 313], [398, 402], [592, 599], [761, 766], [1002, 1010]]	[['EEEEE', 'LKTGK', '03223', '14334', 'EEEEE', 'LHSTQ', '03223', '14334'], ['EEEEEEETTEEEEEE', 'TYQIYQEPFKNLKTG', '223/233NM330322', '334034432441433', 'EEEEEEEEEE', 'YFKIYSKHTP', '213/223322', '3240334433'], ['.SEEE', 'KKSVT', ']V2/2', '44303', '.SEEE', 'EKGIY', ']V2/2', '44303'], ['EEEEE', 'ETFYV', '3212/', '43230', 'EEEEE', 'DSFVI', '321//', '43200'], ['EEEEETTS.EEEEE', 'AGYVTNRGRQKVVT', '122/…	28.5	0.129828	0.28673	1020	5	0.000658762	1	1517	564	0.233026	0.852761	867	95.5	0.235955	0.759036	184	3307.5	0.404637	0.777858	2566	187.5	0.236295	0.806452	374	0.1658	0.2593	532	0.825901	0.5	0.25	0.1	9181	NC_001802
10	6JIJ	C	298	2.65	1489749	11142	0005524#0004197#0003678#0004519#0004532#0008168#0003724#0003968#0003727#0004843#0008270	0039714#0044172#0033644#0044220#0016021	0039595#0039520#0032259#0039648#0039579#0039644#0039502#0006351#0019082#0039694	0.000426739	7.33798	0.25	[[151, 155], [124, 127], [18, 22], [28, 31], [9, 12], [289, 295], [289, 295]]	[3, 5, 6, 1, 4, 0, 2]	[[38, 42], [201, 204], [312, 316], [450, 453], [600, 603], [747, 753], [1006, 1012]]	[['.SSSE', 'TGDSV', '}UVU/', '33430', '.SSSE', 'YPDKV', '}UVV/', '33440'], ['EEEE', 'FHVT', '13/2', '2403', 'EEEE', 'FKIY', '13/2', '2403'], ['EEEEE', 'VSVTY', '/2/22', '03033', 'EEEEE', 'IYQTS', '/2322', '03433'], ['EEEE', 'NGLW', '3202', '4313', 'EEEE', 'NYLY', '3202', '4313'], ['..TT', 'PTSK', '}}NO', '3334', '..TT', 'PGTN', '}}NO', '3334'], ['HHHHHHH', 'SDVYQQL', '$%!$%%"', '3403441', 'HHHHHH…	107	0.0392314	0.307853	6539	5	0.00078125	1	1279	496	0.206564	0.873469	791	237.5	0.429967	0.790419	140	4143.5	0.193674	0.800954	10523	307	0.38172	0.775956	189	0.1201	0.3015	297	0.837061	0	0.125	0.2	31357	NC_001846
11	3UWA	A	144	1.95	10328864	445686	0046872	#	#	0.00142142	2.38834	0.425	[[119, 121], [77, 81], [119, 123], [109, 113], [76, 84], [25, 29], [131, 139]]	[3, 5, 6, 1, 4, 0, 2]	[[51, 53], [202, 206], [313, 317], [394, 398], [549, 557], [748, 752], [951, 959]]	[['EEE', 'YKK', '233', '344', 'EEE', 'TQD', '233', '344'], ['EEEEE', 'KITWK', '3/223', '40334', 'EEEEE', 'KIYSK', '3/223', '40334'], ['EEEEE', 'YKKWK', '23323', '34434', 'EEEEE', 'YQTSN', '23223', '34334'], ['EEEEE', 'KVTFQ', '3/213', '40324', 'EEEEE', 'NVYAD', '3/213', '40324'], ['EEEEEE.S.', 'PKITWKSEE', '23/223}V]', '340334344', 'EEEEEE...', 'TGVLTESNK', '22/023}]]', '330134344'], ['H-HHH', 'E…	17.5	0.0181543	0.303797	1243	5	0.000884956	1	1129	202	0.108028	0.893443	887	0	-1	-1	-1	473.5	0.070379	0.827273	3549	0	-1	-1	-1	0.0701	0.3035	144	0.816092	0	0	0	232878	NC_015287
12	7BR7	C	346	4.3	3783702	10377	#	0042025#0019028	0006323#0019076	0.00194101	2.87326	0.305344	[[427, 429], [18, 20], [118, 122], [433, 438], [77, 82], [340, 346], [336, 344]]	[3, 5, 6, 1, 4, 0, 2]	[[39, 41], [226, 228], [295, 299], [429, 434], [592, 597], [765, 771], [953, 961]]	[['SSS', 'YEE', 'UVV', '344', 'SSS', 'PDK', 'UVV', '344'], ['EEE', 'LVH', '0/3', '104', 'EEE', 'LVD', '0/3', '104'], ['HHHHH', 'SLFEG', '$"#%$', '31243', 'HHHHH', 'PLSET', '$"$%$', '31343'], ['...EEE', 'AWGKVI', '[}}3//', '233400', '..EEEE', 'FTGDVI', '[}23//', '233400'], ['EEEEEE', 'FTSVPV', '122/2/', '233030', 'EEEEEE', 'FGGVSV', '122/2/', '233030'], ['HHHHHHH', 'RFLISVA', '&#"!$!#', '5210302',…	11	0.0160714	0.27	1580	0	0	0	1334	464	0.207216	0.885375	828	0	-1	-1	-1	1187.5	0.235941	0.768312	2834	0	-1	-1	-1	0.0541	0.5348	71	0.838339	0	0	0	171823	NC_007605
13	1JQR	A	3654	-1	22220326	10498	0003677#0003887#0046872	#	0006281	0.00131453	2.66933	0.471601	[[95, 98], [26, 28], [95, 98], [34, 36], [20, 24], [110, 113], [62, 67]]	[3, 5, 6, 1, 4, 0, 2]	[[49, 52], [226, 228], [314, 317], [433, 435], [541, 545], [769, 772], [977, 982]]	[['EEEE', 'KTYQ', '3223', '4334', 'EEEE', 'HSTQ', '3223', '4334'], ['EEE', 'LIK', '0/3', '104', 'EEE', 'LVD', '0/3', '104'], ['EEEE', 'KTYQ', '3223', '4334', 'EEEE', 'QTSN', '3223', '4334'], ['EEE', 'IVA', '//1', '002', 'EEE', 'VIA', '//1', '002'], ['EEETT', 'FEYNG', '132ON', '24343', 'EEETT', 'FNFNG', '131ON', '24243'], ['HHHH', 'PYAI', '$$#!', '3320', 'HHHH', 'GIAV', '$!#!', '3020'], ['HHHHTT',…	22	0.0294118	0.322314	1205	0	0	0	1157	262.5	0.130648	0.956835	879	0	-1	-1	-1	598.5	0.0970824	0.793249	3399	0	-1	-1	-1	0.075	0.2727	174	0.85105	0	0	0	170101	NC_001659
14	3TRK	A	314	2.4	956309	371094	0047407#0005524#0008234#0005525#0004386#0046872#0008174#0017111#0004651#0004652#0003723#0003724#0003968	0044162#0044176#0042025#0020002#0016020	0006370#0039690#0051493#0035617#0039523#0039562#0039563#0039502#0006351#0039694	0.00182964	6.12929	0.114733	[[1251, 1254], [1027, 1029], [1075, 1079], [1093, 1103], [1253, 1258], [1319, 1323], [1315, 1322]]	[3, 5, 6, 1, 4, 0, 2]	[[48, 51], [210, 212], [312, 316], [361, 368], [547, 552], [762, 766], [951, 958]]	[['EEEE', 'LKPG', '0322', '1433', 'EEEE', 'LHST', '0322', '1433'], ['...', 'IKL', 'Y]Z', '041', '...', 'INL', 'Y]Z', '041'], ['EEEEE', 'VSVYY', '/2/22', '03033', 'EEEEE', 'IYQTS', '/2322', '03433'], ['EB..HHHHHHH', 'FGFNPEAASIL', '1+[]$%##$!"', '23243422301', 'EE..HHHH', 'CVADYSVL', '1/[]$$!"', '20243301'], ['EEEEEE', 'PGGSLL', '222200', '333311', 'EEEEEE', 'TGTGVL', '2222/0', '333301'], ['HHHHH'…	79.5	0.101952	0.287462	1785	1	0.000768049	0.5	1300	343.5	0.135759	0.864407	950	0	-1	-1	-1	3480.5	0.336127	0.784994	4503	0	-1	-1	-1	0.1083	0.2546	314	0.839073	0	0.125	0.1	11826	NC_004162
15	1YKS	A	431	1.8	1502173	11090	0005524#0003725#0005525#0046872#0004482#0004483#0017111#0046983#0003724#0003968#0004252#0005198	0005576#0044167#0042025#0044220#0016021#0019028#0019031#0055036	0075512#0039654#0039520#1900369#0039564#0039502#0046762#0039694#0019062	0.00164642	5.90471	0.195804	[[474, 476], [223, 225], [233, 237], [520, 525], [475, 486], [296, 299], [370, 375]]	[3, 5, 6, 1, 4, 0, 2]	[[49, 51], [225, 227], [296, 300], [380, 385], [547, 558], [739, 742], [1013, 1018]]	[['EEE', 'DSY', '322', '433', 'EEE', 'HST', '322', '433'], ['EEE', 'TLV', '20/', '310', 'EEE', 'PLV', '20/', '310'], ['HHHHH', 'LSEMK', '"$%#%', '13424', 'HHHHH', 'LSETK', '"$%$%', '13434'], ['SSS.TT', 'TPVSPG', 'UUR}NN', '330333', 'SSS.TT', 'YGVSPT', 'UUR}NN', '330333'], ['EEEE.SPP....', 'SYYYSEPTSENN', '2222}VGG}]]]', '333334333444', 'EEEEEEEE....', 'TGTGVLTESNKK', '2222/023}]]]', '333301343444…	36.5	0.070494	0.28115	2806	5	0.000707214	1	1413	493.5	0.221631	0.87108	841	0	-1	-1	-1	3689	0.233413	0.790081	7646	0	-1	-1	-1	0.1323	0.2456	431	0.837476	0	0.375	0.2	10862	NC_002031
16	2V6J	A	421	2.3	5075791	44024	0005524#0003725#0046872#0004482#0004483#0017111#0046983#0003724#0003968#0004252#0005198	0005576#0044167#0042025#0044220#0016021#0019028#0055036	0039654#0039520#0039563#0039564#0039502#0039694#0019062	0.00212286	3.96979	0.185853	[[257, 259], [255, 259], [257, 261], [252, 260], [288, 294], [107, 110], [348, 363]]	[3, 5, 6, 1, 4, 0, 2]	[[49, 51], [205, 209], [314, 318], [393, 401], [526, 532], [739, 742], [1011, 1018]]	[['EEE', 'QGP', '322', '433', 'EEE', 'HST', '322', '433'], ['EEEEE', 'SMQGP', '21322', '32433', 'EEEEE', 'SKHTP', '23322', '34433'], ['EEEEE', 'QGPIA', '322/1', '43302', 'EEEEE', 'QTSNF', '32231', '43342'], ['SSEEEEEEE', 'GRVSMQGPI', 'UW/21322/', '350324330', 'SEEEEEEEE', 'TNVYADSFV', 'U3/21321/', '340324320'], ['.S.....', 'SGNVSSD', '}U]Y}}]', '3340334', '.S.....', 'GPKKSTN', '}U]]}}]', '3344334…	32.5	0.0427372	0.272441	3413	0	0	0	1405	444	0.193913	0.87451	895	0	-1	-1	-1	3695.5	0.241138	0.775112	7385	0	-1	-1	-1	0.1284	0.2449	421	0.835783	0	0.25	0.2	10874	NC_009029
17	6NIL	E	140	3.9	865	9606	0043565#0003713	0016513#0016020#0005654	0048469#0060216#0030098#0030099#0043371#0000122#0001649#0043378#0045944#0000209#0050855#2000810#0001959#1902036#0033146#0045616#0045652#0045637#0045589#0006357#0060260#0030111#0006366	0.00220513	1.98563	0.403941	[[109, 115], [104, 113], [109, 113], [94, 102], [107, 111], [10, 13], [10, 13]]	[3, 5, 6, 1, 4, 0, 2]	[[47, 53], [198, 209], [312, 316], [394, 401], [609, 613], [761, 764], [987, 990]]	[['EEEEEEE', 'IWKGWID', '/2322/3', '0343304', 'EEEEEEE', 'VLHSTQD', '/032233', '0143344'], ['TTEEEEEEEE', 'NGVCVIWKGW', 'ON/1//2322', '4302003433', 'TTEEEEEEEEEE', 'DGYFKIYSKHTP', 'ON213/223322', '433240334433'], ['EEEEE', 'IWKGW', '/2322', '03433', 'EEEEE', 'IYQTS', '/2322', '03433'], ['EEEEEEEEE', 'KVYLKAPMI', '3/203121/', '403142320', 'EEEEEEEE', 'NVYADSFV', '3/21321/', '40324320'], ['EEEEE', …	16.5	0.0299769	0.253247	1147	0	0	0	1124	245	0.0827653	0.876289	930	95.5	0.196602	0.723214	300	500	0.0918316	0.815315	3498	233	0.0710572	0.81592	2107	0.077	0.3365	140	0.829393	0	0	0	3103	NM_022845
18	4NRJ	C	342	2.53	956538	518987	0046789	0020002#0016021#0019031#0055036	0075509#0039654#0019064#0046761#0019062	0.00614376	3.20535	0.00116959	[[220, 222], [189, 194], [187, 191], [134, 137], [216, 224], [62, 67], [196, 201]]	[3, 5, 6, 1, 4, 0, 2]	[[50, 52], [203, 208], [312, 316], [430, 433], [543, 551], [762, 767], [985, 990]]	[['EEE', 'TTH', '223', '334', 'EEE', 'STQ', '223', '334'], ['EEEEEE', 'VWGFHS', '/22132', '033243', 'EEEEEE', 'IYSKHT', '/22332', '033443'], ['EEEEE', 'ITVWG', '/2/22', '03033', 'EEEEE', 'IYQTS', '/2322', '03433'], ['.EEE', 'PYKV', '}23/', '3340', '.EEE', 'TGDV', '}23/', '3340'], ['ETTEEEEEE', 'ANGVTTHYV', '1ON/2232/', '243033430', 'ETTEEEEEE', 'FNGLTGTGV', '1ON02222/', '243133330'], ['HHHHHH', '…	77.5	0.107117	0.295547	869	1	0.000755858	0.5	1321	508.5	0.216936	0.832117	777	0	-1	-1	-1	1883.5	0.331983	0.805283	2321	0	-1	-1	-1	0.1435	0.3268	342	0.947305	0.5	0.5	0.3	1882	NC_002207
19	2J8F	A	338	1.84	1261221	10747	0003796	#	0016998#0019835#0042742#0009253#0044659	0.00376085	0.693331	0.947608	[[201, 204], [201, 204], [122, 127], [20, 25], [263, 266], [20, 22], [20, 25]]	[3, 5, 6, 1, 4, 0, 2]	[[50, 53], [204, 207], [311, 316], [365, 370], [549, 552], [768, 770], [1006, 1011]]	[['EEEE', 'TWKQ', '2233', '3344', 'EEEE', 'STQD', '2233', '3344'], ['EEEE', 'TWKQ', '2233', '3344', 'EEEE', 'YSKH', '2233', '3344'], ['EEEEEE', 'PIYYSY', '2/2222', '303333', 'EEEEEE', 'GIYQTS', '2/2322', '303433'], ['HHHHHH', 'TGILEQ', '$$!"%%', '330144', 'HHHHHH', 'YSVLYN', '$$!"$%', '330134'], ['EEEE', 'GWVL', '22/0', '3301', 'EEEE', 'TGVL', '22/0', '3301'], ['HHH', 'TGI', '$$!', '330', 'HHH', …	40	0.0405028	0.322222	1252	5	0.000757576	1	1319	450.5	0.188073	0.887446	859	0	-1	-1	-1	1070	0.159024	0.820611	3270	0	-1	-1	-1	0.1391	0.3046	338	0.889022	0	0	0	19343	NC_001825
20	6JH1	D	147	3	281871	9913	0005178#0031386#0031625	0005737#0022627#0005576#0005634	0042742#0051607#0007229#0032020#0019941#0031397#0060339#0045071#0030501#0045648#0032729#0032733#0032649#0034340	0.00221619	0.776529	1.06024	[[92, 94], [92, 94], [90, 94], [120, 122], [78, 81], [26, 31], [29, 35]]	[3, 5, 6, 1, 4, 0, 2]	[[50, 52], [204, 206], [313, 317], [451, 453], [594, 597], [761, 766], [954, 960]]	[['EEE', 'PYE', '223', '334', 'EEE', 'STQ', '223', '334'], ['EEE', 'PYE', '223', '334', 'EEE', 'YSK', '223', '334'], ['EEEEE', 'SSPYE', '22223', '33334', 'EEEEE', 'YQTSN', '23223', '34334'], ['EEE', 'WLS', '202', '313', 'EEE', 'YLY', '202', '313'], ['EEEE', 'SISI', '2/2/', '3030', 'EEEE', 'GVSV', '2/2/', '3030'], ['HHHHHH', 'SELKQF', '$%"%%#', '341442', 'HHHHHH', 'TQLNRA', '$%"%&#', '341452'], ['…	15.5	0.0209581	0.307692	1245	0	0	0	1130	222.5	0.105627	0.91453	896	0	-1	-1	-1	0	-1	-1	-1	0	-1	-1	-1	0.0757	0.327	147	0.834505	0	0	0	-	-
21	5NFF	P	156	2.62	8250712	573900	0046872	0044167#0044178#0020002#0016021#0019031#0055036	0039654#0019065#0019062	0.00216085	3.28628	0.230216	[[220, 224], [221, 224], [220, 224], [160, 165], [209, 213], [129, 135], [130, 136]]	[3, 5, 6, 1, 4, 0, 2]	[[47, 51], [206, 209], [312, 316], [394, 399], [596, 600], [764, 770], [957, 963]]	[['EEEEE', 'IQNTT', '/3322', '04433', 'EEEEE', 'VLHST', '/0322', '01433'], ['EEEE', 'QNTT', '3322', '4433', 'EEEE', 'KHTP', '3322', '4433'], ['EEEEE', 'IQNTT', '/3322', '04433', 'EEEEE', 'IYQTS', '/2322', '03433'], ['EEEEEE', 'KITVQY', '3/2/32', '403043', 'EEEEEE', 'NVYADS', '3/2132', '403243'], ['EEEE.', 'TVIQT', '2//3}', '30043', 'EEEE.', 'SVITP', '2//2}', '30033'], ['HHHHHHH', 'DKALMSI', '%%#"…	40.5	0.0516173	0.242718	1144	0	0	0	1139	237	0.105779	0.915254	903	0	-1	-1	-1	1592	0.270544	0.800299	2618	0	-1	-1	-1	0.069	0.3106	156	0.853035	0	0.5	0.1	3383	NC_013057
22	6CQQ	G	189	2.8	3123	9606	0042609#0023026#0032395#0042605#0030247#0005200#0042608	0009986#0030669#0030666#0012507#0009897#0070062#0005615#0000139#0001772#0071556#0005887#0005882#0031902#0005765#0016020#0042613#0005886#0032588#0030658	0002491#0019886#0016045#0008544#0006959#0006955#0002437#0060333#0030225#0002469#0002862#0032689#0042130#0002503#2000516#0032831#0070374#0043123#0035774#0033674#0043410#0043382#0045657#0001934#0001916#0002842#0045893#0046598#0051262#0032653#0032673#0045622#0007165#0050852#0042088	0.0164906	0.839574	0.73428	[[161, 163], [156, 159], [117, 121], [155, 159], [99, 104], [83, 85], [82, 86]]	[3, 5, 6, 1, 4, 0, 2]	[[48, 50], [224, 227], [312, 316], [397, 401], [595, 600], [768, 770], [1005, 1009]]	[['EEE', 'LET', '032', '143', 'EEE', 'LHS', '032', '143'], ['EEEE', 'QTLV', '320/', '4310', 'EEEE', 'EPLV', '320/', '4310'], ['EEEEE', 'ISVSG', '/2/22', '03033', 'EEEEE', 'IYQTS', '/2322', '03433'], ['EEEEE', 'FQTLV', '1320/', '24310', 'EEEEE', 'ADSFV', '1321/', '24320'], ['EEEEE.', 'VTVYPS', '/2/22}', '030333', 'EEEEE.', 'VSVITP', '/2//2}', '030033'], ['HHH', 'YGV', '$$!', '330', 'HHH', 'TGI', '…	0	-1	-1	-1	5	0.000853971	1	1170	335.5	0.141584	0.882716	848	0	-1	-1	-1	0	-1	-1	-1	0	-1	-1	-1	0.0807	0.3037	189	0.996173	0	0.125	0	-	-
23	5OA3	L	151	4.3	6205	9606	0003723#0019843#0003735	0005737#0005829#0022626#0022627#0070062#0005925#0016020#0005730#0005654#0005840	0002181#0000184#0006614#0006412#0006413#0019083	0.0186025	1.08533	0.565934	[[142, 146], [91, 93], [127, 130], [85, 89], [142, 146], [50, 52], [48, 50]]	[3, 5, 6, 1, 4, 0, 2]	[[47, 51], [224, 226], [311, 314], [399, 403], [584, 588], [771, 773], [954, 956]]	[['EEEEE', 'VLKVT', '/03/2', '01403', 'EEEEE', 'VLHST', '/0322', '01433'], ['EEE', 'DYL', '320', '431', 'EEE', 'EPL', '320', '431'], ['EEEE', 'TVGE', '2/23', '3034', 'EEEE', 'GIYQ', '2/23', '3034'], ['EEEEE', 'TIVIR', '2///4', '30005', 'EEEEE', 'SFVIR', '21//4', '32005'], ['EEEEE', 'VLKVT', '/03/2', '01403', 'EEEEE', 'ILDIT', '/03/2', '01403'], ['HHH', 'AIE', '#!%', '204', 'HHH', 'AVE', '#!%', '2…	33.5	0.0367762	0.30719	1125	2	0.00176991	0.5	1126	245.5	0.124494	0.842466	842	121.5	0.307479	0.755102	214	212.5	0.036129	0.773481	3694	294.5	0.0024471	0.847716	68047	0.0683	0.2929	151	0.730351	0	0	0	68689	NM_001015
24	4S1T	E	342	2.5	918764	11137	0005524#0004197#0003678#0004519#0004532#0042802#0008168#0003723#0003724#0003968#0004843#0008270	0044172#0033644#0044220#0016021	0039520#0032259#0039648#0039548#0006351#0019082#0039694	0.000810212	7.30415	0.34858	[[129, 133], [280, 284], [289, 291], [286, 295], [32, 37], [220, 224], [211, 216]]	[3, 5, 6, 1, 4, 0, 2]	[[38, 42], [201, 205], [315, 317], [427, 436], [575, 580], [769, 773], [955, 960]]	[['.SSEE', 'STNAV', '}UV1/', '33420', '.SSSE', 'YPDKV', '}UVV/', '33440'], ['EEEEE', 'CTVTY', '12/22', '23033', 'EEEEE', 'FKIYS', '13/22', '24033'], ['EEE', 'SSK', '223', '334', 'EEE', 'TSN', '223', '334'], ['TTTEEEEEEE', 'NDPSSKTVCT', 'OON2232/12', '4433343023', 'TT..EEEEEE', 'DDFTGDVIAW', 'OO[}23//12', '4423340023'], ['EEE.SS', 'FVRDGN', '1/4]UV', '205434', 'EEE.SS', 'AVRDPQ', '1/4]UV', '205434…	151	0.0397776	0.274336	5997	0	0	0	1325	456.5	0.187386	0.887446	863	293.5	0.465517	0.77512	139	4366	0.205931	0.80827	9550	360.5	0.324649	0.84375	307	0.1565	0.3441	342	0.83344	0.5	0.125	0.1	27317	NC_002645
25	5W1M	S	151	3.91	2943093	#	#	#	#	0.00249931	2.95044	0.233766	[[216, 219], [216, 219], [120, 125], [106, 111], [96, 100], [142, 146], [187, 193]]	[3, 5, 6, 1, 4, 0, 2]	[[50, 53], [204, 207], [281, 286], [398, 403], [544, 548], [769, 773], [1008, 1014]]	[['EEEE', 'TINQ', '2/33', '3044', 'EEEE', 'STQD', '2233', '3344'], ['EEEE', 'TINQ', '2/33', '3044', 'EEEE', 'YSKH', '2233', '3344'], ['TTTSEE', 'KEYDVS', 'OONV/2', '443403', 'TTS.EE', 'ENGTIT', 'OOU}/2', '443303'], ['EEEEEE', 'NTFLIR', '3210/4', '432105', 'EEEEEE', 'DSFVIR', '321//4', '432005'], ['TTEEE', 'NSFYY', 'ON122', '43233', 'TTEEE', 'NGLTG', 'ON022', '43133'], ['HHHHH', 'SWAIH', '$$#!%', …	53.5	0.0683636	0.238579	981	11	0.00265487	0.75	1126	207	0.0830918	0.868687	936	0	-1	-1	-1	1601	0.2601	0.80046	2707	0	-1	-1	-1	0.0724	0.3045	151	0.942459	0	0	0	3439	NC_005078
26	2GP1	G	254	5.2	1262530	37554	0042802	0039620#0019028	0046797	0.00155503	6.58887	0.281859	[[376, 380], [173, 180], [376, 380], [173, 181], [298, 301], [353, 355], [203, 211]]	[3, 5, 6, 1, 4, 0, 2]	[[47, 51], [202, 208], [312, 316], [394, 400], [600, 603], [771, 773], [1004, 1012]]	[['EEEEE', 'IIKGT', '//322', '00433', 'EEEEE', 'VLHST', '/0322', '01433'], ['EEEEEEEE', 'DITFSKQT', '3/212332', '40323443', 'EEEEEEE', 'KIYSKHT', '3/22332', '4033443'], ['EEEEE', 'IIKGT', '//322', '00433', 'EEEEE', 'IYQTS', '/2322', '03433'], ['EEEEEEEEE', 'DITFSKQTA', '3/2123321', '403234432', 'EEEEEEE', 'NVYADSF', '3/21321', '4032432'], ['..TT', 'GGPQ', '}}NO', '3334', '..TT', 'PGTN', '}}NO', '…	56	0.0611484	0.258675	1024	0	0	0	1238	404.5	0.171014	0.871921	832	0	-1	-1	-1	1075	0.205431	0.814556	2974	0	-1	-1	-1	0.099	0.2829	254	-1	0.5	0	0	39732	NC_002167
27	1RPU	A	139	2.5	935442	39443	0003723	0019012	#	0.00234238	1.72087	0.481802	[[61, 63], [58, 63], [120, 125], [19, 22], [120, 125], [83, 85], [131, 136]]	[3, 5, 6, 1, 4, 0, 2]	[[49, 51], [204, 209], [311, 316], [413, 416], [594, 599], [763, 765], [953, 958]]	[['EEE', 'ESW', '322', '433', 'EEE', 'HST', '322', '433'], ['EEEEEE', 'GFKESW', '213322', '324433', 'EEEEEE', 'YSKHTP', '223322', '334433'], ['EEEEEE', 'SVTISG', '2/2/22', '303033', 'EEEEEE', 'GIYQTS', '2/2322', '303433'], ['T..S', 'WDGG', 'N]}U', '3433', 'T..S', 'GQTG', 'N]}U', '3433'], ['EEEEEE', 'SVTISG', '2/2/22', '303033', 'EEEEEE', 'GVSVIT', '2/2//2', '303003'], ['HHH', 'LHR', '"%&', '145',…	35.5	0.0452065	0.358025	1121	0	0	0	1123	215.5	0.0829268	0.867347	927	0	-1	-1	-1	537	0.0920308	0.793792	3439	0	-1	-1	-1	0.0731	0.3604	138	0.830032	0	0	0	4763	NC_003500
28	5VBA	A	408	2.27	1258585	10665	0003796	0030430	0016998#0019835#0042742#0009253#0044659	0.00327041	5.13317	0.0166468	[[1015, 1019], [18, 22], [94, 98], [201, 206], [242, 249], [252, 257], [251, 262]]	[3, 5, 6, 1, 4, 0, 2]	[[48, 52], [200, 204], [315, 319], [432, 437], [548, 555], [762, 767], [954, 964]]	[['EEEEE', 'LKIYK', '03/23', '14034', 'EEEEE', 'LHSTQ', '03223', '14334'], ['EEEEE', 'GVEVT', '2/3/2', '30403', 'EEEEE', 'YFKIY', '213/2', '32403'], ['EEEEE', 'TLEAR', '20314', '31425', 'EEEEE', 'TSNFR', '22314', '33425'], ['EEEEEE', 'EIVASQ', '3//123', '400234', 'EEEEEE', 'DVIAWN', '3//123', '400234'], ['EEEEEE..', 'YGSFLPGT', '222102}}', '33321333', 'EEEEEEE.', 'GTGVLTES', '222/023}', '33301343…	26	0.0326594	0.278146	1135	6	0.00143678	0.666667	1389	720.5	0.259225	0.903537	773	0	-1	-1	-1	603	0.0919184	0.801802	3429	0	-1	-1	-1	0.1372	0.2652	408	0.821086	0	0	0	168903	NC_000866
29	2MXZ	A	2740	-1	2777574	10726	0046872#0008233	#	0071555#0019835#0042742#0044659	0.0265229	1.08964	0.492147	[[106, 108], [105, 107], [128, 130], [75, 78], [92, 94], [18, 23]]	[5, 6, 1, 4, 0, 2]	[[210, 212], [307, 309], [415, 417], [592, 595], [771, 773], [975, 980]]	[['...', 'IKL', 'Y]Z', '041', '...', 'INL', 'Y]Z', '041'], ['...', 'GIK', '}Y]', '304', '...', 'TVE', '}Y]', '304'], ['.ST', 'TYD', '}UO', '334', '.ST', 'TGK', '}UO', '334'], ['EEEE', 'APYI', '122/', '2330', 'EEEE', 'FGGV', '122/', '2330'], ['HHH', 'AVK', '#!%', '204', 'HHH', 'AVE', '#!%', '204'], ['SSHHHH', 'PELQKV', 'UV"%%!', '341440', 'S.HHHH', 'SVLNDI', 'UY"%%!', '301440']]	21.5	0.0302326	0.325	1170	1	0.000894454	0.5	1116	211	0.0827653	0.913978	934	0	-1	-1	-1	484	0.0816433	0.805128	3456	0	-1	-1	-1	0.0694	0.3227	137	0.813419	0	0	0	121750	NC_005859
30	4N8V	A	274	2.5	3105	9606	0030881#0042610#0042605#0003723#0005102#0042608#0046977#0062061	0009986#0031901#0005783#0070971#0005789#0012507#0070062#0005794#0005797#0000139#0071556#0005887#0016020#0042824#0042612#0030670#0005886#0055038	0019731#0019885#0002485#0002486#0042590#0002479#0002480#0002474#0036037#0050830#0016045#0006955#0060333#2001187#2000566#0032729#2000568#0002726#0001916#0042270#0016567#0050776#0001913#0002419#0050852#0060337#0016032	0.0277963	0.888279	0.689723	[[99, 102], [94, 102], [89, 94], [88, 99], [31, 35], [56, 61], [68, 75]]	[3, 5, 6, 1, 4, 0, 2]	[[50, 53], [200, 207], [281, 286], [426, 436], [573, 577], [746, 751], [988, 995]]	[['EEEE', 'YGED', '2233', '3344', 'EEEE', 'STQD', '2233', '3344'], ['EEEEEEEEE', 'TIQIMYGED', '2/3/12233', '304023344', 'EEEEEEEE', 'YFKIYSKH', '213/2233', '32403344'], ['TTS..E', 'EDGSHT', 'OOU}]2', '443343', 'TTS.EE', 'ENGTIT', 'OOU}/2', '443303'], ['.TTS..EEEEEE', 'SEDGSHTIQIMY', '}OOU}]2/3/12', '344334304023', '.TT..EEEEEE', 'PDDFTGDVIAW', '}OO[}23//12', '34423340023'], ['EEEEE', 'TQFVR', '23…	8.5	0.0603053	0.240854	982	1	0.000796813	0.5	1253	452	0.171429	0.869565	843	26.5	0.043956	0.857143	259	764.5	0.175276	0.75	3056	249	0.353604	0.785	244	0.0882	0.3002	190	0.849306	0	0	0	1535	NM_002116
31	5JBL	C	166	1.94	1258771	10665	0008233	0019012	0046797	0.00113753	2.37666	0.689723	[[104, 106], [109, 112], [111, 115], [141, 145], [143, 150], [65, 67], [124, 132]]	[3, 5, 6, 1, 4, 0, 2]	[[50, 52], [202, 205], [315, 319], [449, 453], [548, 555], [771, 773], [1009, 1019]]	[['EEE', 'WWK', '223', '334', 'EEE', 'STQ', '223', '334'], ['EEEE', 'DVYG', '3/22', '4033', 'EEEE', 'KIYS', '3/22', '4033'], ['EEEEE', 'YGRAR', '22414', '33525', 'EEEEE', 'TSNFR', '22314', '33425'], ['EEEEE', 'SRGLG', '24202', '35313', 'EEEEE', 'YNYLY', '23202', '34313'], ['EEE.EEE.', 'GLGSLTDT', '202}023}', '31331343', 'EEEEEEE.', 'GTGVLTES', '222/023}', '33301343'], ['HHH', 'AVK', '#!%', '204',…	26.5	0.04835	0.346154	1121	0	0	0	1150	277.5	0.115914	0.893939	886	0	-1	-1	-1	677.5	0.116255	0.788831	3315	0	-1	-1	-1	0.0862	0.344	166	0.81853	0	0	0	168903	NC_000866
32	1NND	A	251	2.3	2193424	928306	0004190#0003677#0003887#0044824#0003723#0003964#0004523#0039660#0008270	0044185#0020002#0072494#0016020#0032993#0019013	0006308#0006310#0075713#0039657#0046718#0044826#0039705#0019068	0.00231735	3.89077	0.281859	[[180, 182], [180, 185], [246, 249], [73, 77], [145, 149], [233, 243], [75, 81]]	[3, 5, 6, 1, 4, 0, 2]	[[50, 52], [204, 209], [295, 298], [366, 370], [548, 552], [762, 767], [990, 996]]	[['EEE', 'SGQ', '223', '334', 'EEE', 'STQ', '223', '334'], ['EEEEEE', 'SGQLTW', '223022', '334133', 'EEEEEE', 'YSKHTP', '223322', '334433'], ['HHHH', 'TLGN', '$"$%', '3134', 'HHHH', 'PLSE', '$"$%', '3134'], ['HHHHH', 'GIKPH', '$!%$%', '30434', 'HHHHH', 'SVLYN', '$!"$%', '30134'], ['EEEEE', 'WYTVL', '222/0', '33301', 'EEEEE', 'GTGVL', '222/0', '33301'], ['HHHHHHHHHHH', 'ELDCQQGTRAL', '%"%#%%$$&#"'…	31	0.0379651	0.265252	2257	0	0	0	1234	262.5	0.0842199	0.896226	1022	0	-1	-1	-1	3030.5	0.383989	0.766833	3006	0	-1	-1	-1	0.1041	0.3065	251	0.835144	0	0.125	0.1	8332	NC_001501
33	4CC9	A	307	2.47	9730	9606	0005524#0030331#1990244#0106310#0106311	0080008#0005737#0001650#0005654#0005634	0030183#0035212#1990245#0000122#0016567#0033151#0016032	0.0105555	4.63882	0.00706714	[[1115, 1121], [1371, 1374], [1179, 1182], [1340, 1343], [1080, 1085], [1340, 1342]]	[3, 5, 6, 1, 4, 0]	[[46, 52], [206, 209], [309, 312], [421, 424], [592, 597], [744, 746]]	[['SEEEEEE', 'GQLKLYN', 'U303023', '3414134', 'SEEEEEE', 'SVLHSTQ', 'U/03223', '3014334'], ['EEEE', 'NQGS', '3322', '4433', 'EEEE', 'KHTP', '3322', '4433'], ['.SEE', 'DHYV', ']V2/', '4430', '.SEE', 'EKGI', ']V2/', '4430'], ['TT..', 'TDYK', 'NO}]', '3434', 'TT..', 'YNYK', 'NO}]', '3434'], ['EEEEEE', 'FRPISV', '142/2/', '253030', 'EEEEEE', 'FGGVSV', '122/2/', '233030'], ['TT.', 'TDY', 'NO}', '343',…	38	0.0856611	0.291139	1516	0	0	0	1291	595	0.233463	0.912548	765	0	-1	-1	-1	0	-1	-1	-1	0	-1	-1	-1	0.1059	0.2579	307	0.835354	0	0	0	-	-
34	2KT5	A	2480	-1	56009	10090	0003723#0003697	0005737#0005681	0006397#0051028#0008380	0.0708872	0.822797	0.586271	[[144, 146], [144, 147], [105, 107], [116, 119], [56, 59], [129, 132], [88, 92]]	[3, 5, 6, 1, 4, 0, 2]	[[51, 53], [200, 203], [288, 290], [375, 378], [555, 558], [763, 766], [988, 992]]	[['EEE', 'PMD', '213', '324', 'EEE', 'TQD', '233', '344'], ['EEEE', 'PMDI', '213/', '3240', 'EEEE', 'YFKI', '213/', '3240'], ['EEE', 'AVD', '1/3', '204', 'EEE', 'AVD', '1/3', '204'], ['SEEE', 'GTAD', 'U213', '3324', 'SEEE', 'STFK', 'U213', '3324'], ['....', 'WQHD', '}]]]', '3444', '....', 'SNKK', '}]]]', '3444'], ['HHHH', 'LKAM', '"%##', '1422', 'HHHH', 'LNRA', '"%&#', '1452'], ['HHHHH', 'DADIQ',…	15	0.0357675	0.322148	1193	0	0	0	1107	199	0.0971944	0.889908	889	0	-1	-1	-1	0	-1	-1	-1	0	-1	-1	-1	0.0617	0.3069	124	0.825559	0	0	0	-	-
35	4BG7	B	88	1.9	2777499	10726	0003677	0042025	0006355	0.00118284	1.83879	0.819149	[[21, 23], [56, 60], [57, 60], [78, 83], [17, 22], [92, 94], [90, 98]]	[3, 5, 6, 1, 4, 0, 2]	[[51, 53], [205, 209], [313, 316], [365, 370], [549, 554], [764, 766], [952, 960]]	[['EEE', 'WEK', '233', '344', 'EEE', 'TQD', '233', '344'], ['EEEEE', 'PTKSG', '22322', '33433', 'EEEEE', 'SKHTP', '23322', '34433'], ['EEEE', 'TKSG', '2322', '3433', 'EEEE', 'YQTS', '2322', '3433'], ['HHHHHH', 'TQILSE', '$%!"$%', '340134', 'HHHHHH', 'YSVLYN', '$$!"$%', '330134'], ['EEEEEE', 'SIILWE', '2//023', '300134', 'EEEEEE', 'TGVLTE', '22/023', '330134'], ['HHH', 'KRA', '%&#', '452', 'HHH', …	23	0.0155521	0.224719	1197	1	0.000935454	0.5	1067	259	0.0766902	0.95	911	0	-1	-1	-1	360.5	0.0622234	0.824138	3551	0	-1	-1	-1	0.0503	0.369	88	0.816613	0	0	0	121750	NC_005859
36	6I9E	J	146	3.74	5600470	466051	#	0098021	#	0.0126318	0.999651	0.88326	[[46, 48], [4, 6], [96, 102], [98, 104], [14, 19], [55, 57], [43, 47]]	[3, 5, 6, 1, 4, 0, 2]	[[38, 40], [210, 212], [312, 318], [395, 401], [529, 534], [735, 737], [971, 975]]	[['.SS', 'GPH', '}UV', '334', '.SS', 'YPD', '}UV', '334'], ['...', 'VKL', 'Y]Z', '041', '...', 'INL', 'Y]Z', '041'], ['EEEEEEE', 'VTVTLKA', '/2/2031', '0303142', 'EEEEEEE', 'IYQTSNF', '/232231', '0343342'], ['EEEEEEE', 'VTLKAAV', '/20311/', '0314220', 'EEEEEEE', 'VYADSFV', '/21321/', '0324320'], ['......', 'EYWERV', ']}}]^Y', '433450', '......', 'KSTNLV', ']}}]ZY', '433410'], ['EE.', 'SIH', '2/]'…	29.5	0.0266362	0.333333	1209	2	0.00177778	0.5	1121	182.5	0.0822846	0.885417	937	0	-1	-1	-1	426	0.0778551	0.786458	3495	0	-1	-1	-1	0.0671	0.2929	146	0.82218	0	0	0	84201	NC_009803
37	1KSX	E	145	3.2	1489019	337052	0005524#0003677#0003678#0016817	0042025	0006260	0.00184709	2.99708	0.577491	[[238, 241], [226, 233], [165, 169], [235, 240], [217, 221], [160, 162], [251, 254]]	[3, 5, 6, 1, 4, 0, 2]	[[49, 52], [198, 204], [295, 299], [395, 400], [538, 542], [769, 771], [956, 959]]	[['EEEE', 'NTAK', '3213', '4324', 'EEEE', 'HSTQ', '3223', '4334'], ['TTEEEEEE', 'EGGTCAVY', 'ON2211/2', '43332203', 'TTEEEEE', 'DGYFKIY', 'ON213/2', '4332403'], ['HHHHH', 'GLFKS', '$"#%$', '31243', 'HHHHH', 'PLSET', '$"$%$', '31343'], ['EEEEEE', 'ICFNTA', '/11321', '022432', 'EEEEEE', 'VYADSF', '/21321', '032432'], ['EEEEE', 'FLQMQ', '10313', '21424', 'EEEEE', 'FVNFN', '1/313', '20424'], ['HHH', …	33.5	0.0532051	0.261006	1242	0.5	0.00266904	0.75	1120	217.5	0.0904669	0.93	928	0	-1	-1	-1	1829	0.308223	0.793409	2484	0	-1	-1	-1	0.0873	0.4032	145	0.831847	0	0	0	7945	NC_001522
38	5E7F	I	128	2.7	920859	#	#	#	#	0.0285791	1.06958	0.641075	[[160, 163], [160, 164], [113, 118], [132, 139], [133, 137], [52, 55], [50, 58]]	[3, 5, 6, 1, 4, 0, 2]	[[50, 53], [204, 208], [313, 318], [429, 436], [572, 576], [747, 750], [952, 960]]	[['EEEE', 'GPKH', '2233', '3344', 'EEEE', 'STQD', '2233', '3344'], ['EEEEE', 'GPKHP', '22332', '33443', 'EEEEE', 'YSKHT', '22332', '33443'], ['EEEEEE', 'TQIYEA', '23/231', '340342', 'EEEEEE', 'YQTSNF', '232231', '343342'], ['..EEEEEE', 'MPTKAIYS', '[}231/22', '23342033', '..EEEEEE', 'FTGDVIAW', '[}23//12', '23340023'], ['.EEEE', 'PTKAI', '}231/', '33420', '.EEEE', 'TTDAV', '}231/', '33420'], ['HH…	22	0.030256	0.248408	1132	5	0.000900901	1	1109	286	0.112235	0.909836	867	0	-1	-1	-1	580.5	0.0894184	0.791383	3462	0	-1	-1	-1	0.0726	0.3934	128	0.833227	0	0	0	38347	NC_002703
39	6CX1	C	268	3.8	6966369	390157	0005524#0004197#0005216#1990380#0061578#0003723#0003724#0003968#0005198#0004843	0044162#0044196#0044385#0016020#0039617#0039618	0039707#0051259#0018144#0039548#0039557#0039545#0039540#0039723#0039722#0039547#0006351#0046718#0039694#0019062	0.00609371	1.24493	0.663424	[[114, 116], [111, 116], [114, 116], [40, 43], [265, 268], [89, 91], [248, 254]]	[3, 5, 6, 1, 4, 0, 2]	[[50, 52], [201, 206], [315, 317], [412, 415], [547, 550], [766, 768], [968, 974]]	[['EEE', 'GWQ', '223', '334', 'EEE', 'STQ', '223', '334'], ['EEEEEE', 'MKCGWQ', '131223', '242334', 'EEEEEE', 'FKIYSK', '13/223', '240334'], ['EEE', 'GWQ', '223', '334', 'EEE', 'TSN', '223', '334'], ['TT..', 'PTKS', 'NN]}', '3343', 'TT..', 'PGQT', 'NN]}', '3343'], ['EEEE', 'TSPY', '2222', '3333', 'EEEE', 'TGTG', '2222', '3333'], ['HHH', 'FLS', '#"$', '213', 'HHH', 'ALT', '#"$', '213'], ['..TTS..'…	110.5	0.111156	0.29171	1548	1	0.000800641	0.5	1247	396	0.170498	0.859903	837	0	-1	-1	-1	3465.5	0.367135	0.776976	3714	0	-1	-1	-1	0.1101	0.2967	268	0.835144	0	0	0.1	7310	NC_011349
40	3J26	L	508	3.5	6760338	543939	#	0019028	#	0.00800145	9.31674	0.00117096	[[465, 469], [70, 76], [465, 469], [73, 78], [200, 205], [502, 505], [373, 376]]	[3, 5, 6, 1, 4, 0, 2]	[[47, 51], [202, 208], [312, 316], [431, 436], [549, 554], [762, 765], [1009, 1012]]	[['EEEEE', 'VYDGT', '/2322', '03433', 'EEEEE', 'VLHST', '/0322', '01433'], ['EEEEEEE', 'QVPYDIT', '3/223/2', '4033403', 'EEEEEEE', 'KIYSKHT', '3/22332', '4033443'], ['EEEEE', 'VYDGT', '/2322', '03433', 'EEEEE', 'IYQTS', '/2322', '03433'], ['EEEEEE', 'YDITFT', '23/212', '340323', 'EEEEEE', 'GDVIAW', '23//12', '340023'], ['EEEEEE', 'TGVLYE', '22/023', '330134', 'EEEEEE', 'TGVLTE', '22/023', '330134…	77	0.0697523	0.320359	1200	1	0.000671592	0.5	1487	632.5	0.280357	0.846361	749	0	-1	-1	-1	2093	0.326245	0.808431	2384	0	-1	-1	-1	0.1374	0.2281	362	-1	0	0	0	18343	NC_011132
41	5A32	B	368	3.44	956626	928299	0003677#0005525#0003723#0005198	0042025#0044219#0039617	0046740	0.0119228	1.30714	0.535009	[[168, 171], [248, 251], [169, 171], [78, 85], [149, 156], [105, 108], [233, 236]]	[3, 5, 6, 1, 4, 0, 2]	[[48, 51], [201, 204], [314, 316], [423, 430], [594, 601], [768, 771], [1005, 1008]]	[['EEEE', 'LDWS', '0322', '1433', 'EEEE', 'LHST', '0322', '1433'], ['EEEE', 'FEVT', '13/2', '2403', 'EEEE', 'FKIY', '13/2', '2403'], ['EEE', 'DWS', '322', '433', 'EEE', 'QTS', '322', '433'], ['....TT..', 'TNISDNSG', '}]Y}OO}}', '34034433', '....TT..', 'YKLPDDFT', '}]Z}OO[}', '34134423'], ['EEEEEE..', 'TVICVSGW', '2//1/2}}', '30020333', 'EEEEEE..', 'GVSVITPG', '2/2//2}}', '30300333'], ['HHHH', 'YT…	66	0.152769	0.279268	679	0	0	0	1351	566.5	0.22048	0.895131	817	0	-1	-1	-1	3071	0.420855	0.786568	2109	0	-1	-1	-1	0.1078	0.2278	368	0.836422	0	0	0	3481	NC_003550
42	4ILD	B	237	3.27	1489735	11100	0005524#0004197#0003677#1990814#0042802#0005216#0017111#0033897#0003723#0003724#0033592#0003968#0004252#0070008	0030430#0044161#0044177#0033650#0042025#0044228#0016021#0044385#0032993#1990904#0055036	0075512#0039654#0039520#0039707#0051259#0043489#0039548#0019082#0039694#0019062	0.0315695	0.689931	0.819149	[[990, 993], [894, 899], [990, 993], [986, 990], [954, 959], [970, 973]]	[3, 5, 6, 1, 4, 2]	[[49, 52], [203, 208], [314, 317], [374, 378], [593, 598], [972, 975]]	[['EEEE', 'NYTK', '3223', '4334', 'EEEE', 'HSTQ', '3223', '4334'], ['EEEEEE', 'IESKKW', '/32332', '043443', 'EEEEEE', 'IYSKHT', '/22332', '033443'], ['EEEE', 'NYTK', '3223', '4334', 'EEEE', 'QTSN', '3223', '4334'], ['.SEEE', 'AGTFN', '[U213', '23324', '.SEEE', 'FSTFK', '[U213', '23324'], ['EEEEEE', 'TTVQVI', '22/3//', '330400', 'EEEEEE', 'GGVSVI', '22/2//', '330300'], ['SB.S', 'MRPY', 'T~}U', '25…	73.5	0.0666201	0.295455	3325	1	0.000820345	0.5	1217	371	0.150289	0.852459	855	0	-1	-1	-1	3821.5	0.217742	0.796695	9011	0	-1	-1	-1	0.1194	0.3749	237	-1	0.5	0.25	0.2	12573	NC_001461
43	4CHE	A	161	1.8	5075739	126796	0003723	0042025#0019012	0006370#0075526#0039694	0.0574991	0.832039	0.67319	[[337, 340], [370, 376], [359, 363], [371, 375], [359, 363], [406, 414], [404, 409]]	[3, 5, 6, 1, 4, 0, 2]	[[47, 50], [201, 207], [312, 316], [394, 398], [595, 599], [761, 769], [959, 964]]	[['EEEE', 'ILNS', '/032', '0143', 'EEEE', 'VLHS', '/032', '0143'], ['EEEEEEE', 'AKVYFQN', '13/2133', '2403244', 'EEEEEEE', 'FKIYSKH', '13/2233', '2403344'], ['EEEEE', 'VTIPY', '/2/22', '03033', 'EEEEE', 'IYQTS', '/2322', '03433'], ['EEEEE', 'KVYFQ', '3/213', '40324', 'EEEEE', 'NVYAD', '3/213', '40324'], ['EEEEE', 'VTIPY', '/2/22', '03033', 'EEEEE', 'VSVIT', '/2//2', '03003'], ['HHHHHHHHH', 'PLLDI…	48.5	0.137509	0.292496	736	0	0	0	1144	321	0.121032	0.897059	872	0	-1	-1	-1	2087.5	0.329701	0.781748	2494	0	-1	-1	-1	0.0714	0.2753	160	0.834505	0	0	0	2375	NC_006508
44	4FTE	A	328	3.5	962115	12287	0004190#0046872	0039617	0039665#0099008	0.0206513	1.19366	0.598131	[[312, 316], [170, 174], [189, 192], [103, 113], [173, 178], [349, 351], [362, 375]]	[3, 5, 6, 1, 4, 0, 2]	[[47, 51], [200, 204], [311, 314], [395, 401], [595, 600], [769, 771], [954, 964]]	[['EEEEE', 'ILKAW', '/0312', '01423', 'EEEEE', 'VLHST', '/0322', '01433'], ['EEEEE', 'SMNVG', '213/2', '32403', 'EEEEE', 'YFKIY', '213/2', '32403'], ['EEEE', 'TVWK', '2/23', '3034', 'EEEE', 'GIYQ', '2/23', '3034'], ['EEEPTTEEEEE', 'ISFTAGQDTFI', '/21GMN3321/', '03232344320', 'EEEEEEE', 'VYADSFV', '/21321/', '0324320'], ['EEEEE.', 'VGIYPT', '/2/22}', '030333', 'EEEEE.', 'VSVITP', '/2//2}', '030033…	43.5	0.049621	0.31441	1222	0	0	0	1311	578.5	0.221053	0.868421	779	0	-1	-1	-1	1181.5	0.20668	0.773496	2918	0	-1	-1	-1	0.1033	0.242	328	0.83906	0	0	0	1400	NC_004144
45	4CGX	B	158	2.7	5075734	126796	0003723	0042025#0019012	0039694	0.0298459	1.03128	0.720322	[[114, 116], [114, 116], [37, 39], [94, 97], [105, 109], [136, 152], [133, 154]]	[3, 5, 6, 1, 4, 0, 2]	[[51, 53], [205, 207], [297, 299], [434, 437], [527, 531], [761, 770], [984, 1009]]	[['EEE', 'YHD', '233', '344', 'EEE', 'TQD', '233', '344'], ['EEE', 'YHD', '233', '344', 'EEE', 'SKH', '233', '344'], ['HHH', 'WKY', '$%$', '343', 'HHH', 'SET', '$%$', '343'], ['EEEE', 'VAYK', '/123', '0234', 'EEEE', 'IAWN', '/123', '0234'], ['SS...', 'SDHSP', 'UV]}}', '34433', 'S....', 'PKKST', 'U]]}}', '34433'], ['HHHHHHHHHHHHHHHHH', 'SQLQDIKGFLCRALEWV', '$%"%%!%$#"#&#"%$!', '34144043212521430',…	19.5	0.0770318	0.227083	935	0	0	0	1143	297.5	0.0994152	0.871795	909	0	-1	-1	-1	1832	0.312454	0.796135	2483	0	-1	-1	-1	0.0737	0.341	157	0.816613	0	0	0	1927	NC_006496
46	3J0H	D	252	18	1258217	169683	#	#	#	0.0140101	1.24574	0.601124	[[149, 152], [205, 210], [149, 154], [177, 184], [208, 213], [278, 283], [312, 317]]	[3, 5, 6, 1, 4, 0, 2]	[[49, 52], [200, 205], [314, 319], [438, 449], [597, 602], [768, 773], [1011, 1016]]	[['EEEE', 'DGLK', '3203', '4314', 'EEEE', 'HSTQ', '3223', '4334'], ['EEEEEE', 'GMRVWS', '214/22', '325033', 'EEEEEE', 'YFKIYS', '213/22', '324033'], ['EEEEEE', 'DGLKAR', '320314', '431425', 'EEEEEE', 'QTSNFR', '322314', '433425'], ['.TTT..EE', 'SDKDGSQS', '}OOO}}32', '34443343', '.TTTT..--.EE', 'SNNLDSK--GNY', '}OOLO}]--}32', '3441434--343'], ['EEE..T', 'VWSTTT', '/22}}N', '033333', 'EEE..T', 'VI…	66	0.117143	0.288732	832	0	0	0	1237	342.5	0.150333	0.849462	865	0	-1	-1	-1	2170.5	0.365442	0.782147	2146	0	-1	-1	-1	0.112	0.3139	252	0.822364	0	0	0	280334	NC_004629
47	2C0N	A	187	1.86	2845984	269145	#	#	#	0.00240804	3.01999	0.489547	[[168, 172], [166, 171], [169, 173], [84, 89], [162, 166], [37, 40], [73, 80]]	[3, 5, 6, 1, 4, 0, 2]	[[48, 52], [204, 209], [314, 318], [433, 438], [549, 553], [770, 773], [953, 960]]	[['EEEEE', 'LKAYH', '03123', '14234', 'EEEEE', 'LHSTQ', '03223', '14334'], ['EEEEEE', 'SSLKAY', '220312', '331423', 'EEEEEE', 'YSKHTP', '223322', '334433'], ['EEEEE', 'KAYHF', '31231', '42342', 'EEEEE', 'QTSNF', '32231', '43342'], ['EEEEE.', 'VVCGYY', '//122}', '002333', 'EEEEE.', 'VIAWNS', '//123}', '002343'], ['EEEEE', 'TYALS', '22102', '33213', 'EEEEE', 'TGVLT', '22/02', '33013'], ['HHHH', 'VA…	33	0.0337682	0.263473	1136	0	0	0	1174	260.5	0.120352	0.809211	870	0	-1	-1	-1	672	0.106612	0.809339	3388	0	-1	-1	-1	0.0936	0.3432	187	0.815056	0	0	0	17663	NC_005892
48	6YVA	C	155	3.18	100038882	10090	0005178#0031386#0031625	0005737#0022627#0005576#0005634	0042742#0051607#0007229#0032020#0019941#0031397#0060339#0045071#0030501#0045648#0032729#0032733#0032649#0009617#0034340	0.00173449	1.49571	0.846652	[[92, 95], [92, 94], [91, 95], [121, 123], [124, 128], [26, 29], [103, 111]]	[3, 5, 6, 1, 4, 0, 2]	[[49, 52], [202, 204], [313, 317], [451, 453], [543, 547], [761, 764], [1002, 1010]]	[['EEEE', 'NIYE', '3/23', '4034', 'EEEE', 'HSTQ', '3223', '4334'], ['EEE', 'NIY', '3/2', '403', 'EEE', 'KIY', '3/2', '403'], ['EEEEE', 'SNIYE', '23/23', '34034', 'EEEEE', 'YQTSN', '23223', '34334'], ['EEE', 'WLS', '202', '313', 'EEE', 'YLY', '202', '313'], ['ETTEE', 'FEGRP', '1ON42', '24353', 'ETTEE', 'FNGLT', '1ON02', '24313'], ['HHHH', 'SELK', '$%"%', '3414', 'HHHH', 'TQLN', '$%"%', '3414'], ['…	30.5	0.0293663	0.271429	1154	0	0	0	1138	253.5	0.110563	0.896	888	0	-1	-1	-1	0	-1	-1	-1	0	-1	-1	-1	0.0741	0.3102	155	0.828115	0	0	0	-	-
49	3WOF	G	129	3.3	3169736	300852	0003677#0003899#0032549	#	0006351	0.0265102	0.97018	0.904232	[[706, 709], [708, 711], [711, 713], [794, 797], [798, 800], [771, 777], [771, 773]]	[3, 5, 6, 1, 4, 0, 2]	[[49, 52], [225, 228], [317, 319], [412, 415], [596, 598], [764, 770], [994, 996]]	[['EEEE', 'ERYE', '3423', '4534', 'EEEE', 'HSTQ', '3223', '4334'], ['EEEE', 'YEIE', '23/3', '3404', 'EEEE', 'PLVD', '20/3', '3104'], ['EEE', 'EAR', '314', '425', 'EEE', 'NFR', '314', '425'], ['TT..', 'PGEG', 'NN]}', '3343', 'TT..', 'PGQT', 'NN]}', '3343'], ['EEE', 'GIV', '2//', '300', 'EEE', 'SVI', '2//', '300'], ['HHHHHHH', 'ERLLRSI', '%&""&$!', '4511530', 'HHHHHHH', 'NRALTGI', '%&#"$$!', '45213…	50.5	0.135818	0.26576	774	0	0	0	1112	185.5	0.0907258	0.75	872	0	-1	-1	-1	0	-1	-1	-1	0	-1	-1	-1	0.0651	0.3303	129	0.677955	0	0	0	-	-
50	6BP2	A	148	3.17	20282644	378809	#	0020002#0016021#0019031#0055036	0039654#0019062	0.01514	1.16773	0.8	[[116, 124], [124, 128], [161, 163], [159, 162], [81, 84], [175, 177], [174, 178]]	[3, 5, 6, 1, 4, 0, 2]	[[45, 53], [202, 206], [313, 315], [434, 437], [524, 527], [764, 766], [993, 997]]	[['.S.EEEEEE', 'YPKBKTVHH', '}U]532/33', '334643044', '.SEEEEEEE', 'SSVLHSTQD', '}U/032233', '330143344'], ['EEEEE', 'HIQGQ', '3/323', '40434', 'EEEEE', 'KIYSK', '3/223', '40334'], ['EEE', 'TEG', '232', '343', 'EEE', 'YQT', '232', '343'], ['EEEE', 'VFTE', '/123', '0234', 'EEEE', 'IAWN', '/123', '0234'], ['EE.S', 'VEYT', '/3}U', '0433', 'EE.S', 'VEGP', '/3}U', '0433'], ['HHH', 'HRM', '%&#', '452',…	35	0.0994475	0.284585	942	6	0.00177305	0.666667	1125	227	0.0939335	0.880734	913	0	-1	-1	-1	2029	0.328023	0.787826	2418	0	-1	-1	-1	0.0754	0.3255	215	-1	0	0.5	0.1	19114	NC_024781
51	5WMF	C	138	1.9	3783709; 3783774	10377	0003677#0003700	0042025	0045893#0006275#0039504#0039588#0039644#0019042	0.0312225	1.30345	0.40625	[[599, 602], [599, 603], [516, 519], [498, 506], [595, 599], [518, 522], [514, 519]]	[3, 5, 6, 1, 4, 0, 2]	[[50, 53], [204, 208], [295, 298], [426, 436], [595, 599], [761, 765], [1005, 1010]]	[['EEEE', 'SFDD', '2133', '3244', 'EEEE', 'STQD', '2233', '3344'], ['EEEEE', 'SFDDG', '21332', '32443', 'EEEEE', 'YSKHT', '22332', '33443'], ['HHHH', 'SLYN', '$"$%', '3134', 'HHHH', 'PLSE', '$"$%', '3134'], ['.TT..EEEE', 'TDEGTWVAG', '}OO}}2/12', '344333023', '.TT..EEEEEE', 'PDDFTGDVIAW', '}OO[}23//12', '34423340023'], ['EEEEE', 'VTVCS', '/2/12', '03023', 'EEEEE', 'VSVIT', '/2//2', '03003'], ['HH…	0	0	0	1914	0	0	0	1121	200.5	0.0834951	0.945055	939	0	-1	-1	-1	0	-1	-1	-1	0	-1	-1	-1	0.0661	0.2977	138	0.835144	0	0	0	171823	NC_007605
52	4GQH	K	143	3.06	1494080	12243	0005198	0019029	#	0.133398	1.08669	0.521352	[[2, 4], [106, 108], [68, 70], [68, 70], [118, 121], [76, 80]]	[5, 6, 1, 4, 0, 2]	[[208, 210], [294, 296], [394, 396], [586, 588], [769, 772], [959, 963]]	[['EE.', 'YSI', '22Y', '330', 'EE.', 'TPI', '22Y', '330'], ['.HH', 'ETL', ']$"', '431', '.HH', 'DPL', ']$"', '431'], ['EEE', 'KVY', '3/2', '403', 'EEE', 'NVY', '3/2', '403'], ['EEE', 'KVY', '3/2', '403', 'EEE', 'DIT', '3/2', '403'], ['HHHH', 'TVAI', '$!#!', '3020', 'HHHH', 'GIAV', '$!#!', '3020'], ['HHHHH', 'LDPLV', '"%$"!', '14310', 'HHHHH', 'LNTLV', '"%$"!', '14310']]	47.5	0.0256604	0.317757	1218	5	0.00088968	1	1123	286.5	0.0986193	0.900901	903	0	-1	-1	-1	512.5	0.0862957	0.797619	3462	0	-1	-1	-1	0.0848	0.4185	143	0.817252	0	0	0	6395	NC_001367
53	7CZF	A	170	3.2	1969	9606	0005524#0045296#0019838#0004714#0005005#0001618	0009986#0005925#0005887#0030027#0031258#0031256#0043005#0005886#0043235#0032587#0070160	0090630#0048320#0007411#0002043#0046849#0060444#0046058#0007155#0060326#0016477#0048870#0050830#0048013#0006954#0008630#0030216#0070309#0033598#0007275#0016525#0032682#1901491#0051898#0021915#0060035#0014028#0001649#0030316#1904238#1903348#0033674#1903078#0036342#0043491#0072659#0045765#0043535#0033628#0070372#0010591#0070848#0001501#0007169#0001570	0.0279507	1.11516	0.770186	[[122, 125], [119, 126], [63, 68], [123, 126], [199, 206]]	[3, 5, 6, 1, 4]	[[50, 53], [201, 208], [311, 316], [396, 399], [528, 535]]	[['EEEE', 'YYAE', '2213', '3324', 'EEEE', 'STQD', '2233', '3344'], ['EEEEEEEE', 'FNLYYAES', '13022132', '24133243', 'EEEEEEEE', 'FKIYSKHT', '13/22332', '24033443'], ['EEEEEE', 'PIYMYS', '2/2122', '303233', 'EEEEEE', 'GIYQTS', '2/2322', '303433'], ['EEEE', 'YAES', '2132', '3243', 'EEEE', 'YADS', '2132', '3243'], ['........', 'KKCPELLQ', ']][}]ZZ]', '44234114', '........', 'KKSTNLVK', ']]}}]ZY]', '…	58	0.11728	0.291022	957	0	0	0	1154	344	0.141	0.915584	846	118	0.295918	0.805556	186	1980	0.366916	0.755777	2339	176.5	0.155943	0.752632	727	0.0951	0.399	115	-1	0	0	0	3946	NM_004431
54	2HWC	1	273	3	1461213	12131	0005524#0004197#0005216#0046872#0017111#0003723#0003724#0003968#0005198	0044162#0042025#0044385#0016020#0039618	0006260#0075509#0039520#0039664#0039707#0044694#0039690#0051259#0018144#0039657#0039522#0039540#0039611#0006351#0039694#0019062	0.00419335	1.21306	1.00234	[[204, 207], [100, 105], [126, 129], [125, 128], [126, 131], [68, 71], [114, 116]]	[3, 5, 6, 1, 4, 0, 2]	[[38, 41], [206, 211], [313, 316], [448, 451], [547, 552], [764, 767], [1010, 1012]]	[['.SSS', 'YSHD', '}UVV', '3344', '.SSS', 'YPDK', '}UVV', '3344'], ['EEE...', 'NDWKIN', '332]Y]', '443404', 'EEEE..', 'KHTPIN', '3322Y]', '443304'], ['EEEE', 'SEYT', '2322', '3433', 'EEEE', 'YQTS', '2322', '3433'], ['EEEE', 'DSEY', '3232', '4343', 'EEEE', 'NYNY', '3232', '4343'], ['EEEEEE', 'SEYTIL', '2322/0', '343301', 'EEEEEE', 'TGTGVL', '2222/0', '333301'], ['HHHH', 'ECFL', '%##"', '4221', 'HH…	102	0.114554	0.281281	1454	1	0.000797448	0.5	1252	362.5	0.190107	0.871111	806	0	-1	-1	-1	3976.5	0.344105	0.787119	4058	0	-1	-1	-1	0.1058	0.3058	40	-1	0	0	0.1	7212	NC_001490
55	6GML	K	115	3.2	100521614	#	#	#	#	0.0325171	1.05395	0.826923	[[60, 62], [19, 23], [41, 44], [70, 72], [78, 82], [96, 110], [109, 112]]	[3, 5, 6, 1, 4, 0, 2]	[[50, 52], [203, 207], [295, 298], [432, 434], [601, 605], [761, 773], [952, 955]]	[['EEE', 'GYK', '223', '334', 'EEE', 'STQ', '223', '334'], ['EEEEE', 'ITINK', '/2/33', '03044', 'EEEEE', 'IYSKH', '/2233', '03344'], ['HHHH', 'TLGN', '$"$%', '3134', 'HHHH', 'PLSE', '$"$%', '3134'], ['EEE', 'KII', '3//', '400', 'EEE', 'DVI', '3//', '400'], ['.TTS.', 'TPDYS', '}NOU}', '33433', '.TTT.', 'GTNTS', '}NON}', '33433'], ['HHHHHHHHHHHHHHH', 'SELSLLEERFRVAIK', '$%"$""%%&#&!#!%', '341311445…	19.5	0.0154679	0.206186	1196	0	0	0	1098	213.5	0.0792079	0.909091	922	0	-1	-1	-1	0	-1	-1	-1	0	-1	-1	-1	0.2368	0.1787	171	-1	0	0	0	-	-
56	3IT8	B	152	2.8	7124	9606	0005125#0042802#0002020#0000976#0005164	0009986#0009897#0005576#0005615#0005887#0016020#0045121#0001891#0005886#0032991#0055037	0006919#0000187#0000185#0048143#0071230#0071316#0071407#0002439#0050890#0030866#0019221#0071550#0050830#0048566#0072577#0060664#0030198#0097191#0008625#0006006#0006959#0007249#0006954#0008630#0007254#0050901#0031663#0000165#0001774#0097527#0010693#1900222#2001234#1903347#0043537#0061048#0043154#0002719#0001937#2001240#0045599#0010629#0046325#0032715#0050995#0010888#0045930#0045662#0035509#0050768…	0.0635094	1.09804	0.634799	[[57, 61], [58, 61], [117, 124], [116, 121], [104, 107]]	[3, 5, 6, 1, 4]	[[48, 52], [203, 206], [311, 318], [448, 453], [529, 532]]	[['EEEEE', 'LIYSQ', '0/223', '10334', 'EEEEE', 'LHSTQ', '03223', '14334'], ['EEEE', 'IYSQ', '/223', '0334', 'EEEE', 'IYSK', '/223', '0334'], ['EEEEEEEE', 'PIYLGGVF', '2/2022/1', '30313302', 'EEEEEEEE', 'GIYQTSNF', '2/232231', '30343342'], ['EEEEEE', 'EPIYLG', '32/202', '430313', 'EEEEEE', 'NYNYLY', '323202', '434313'], ['....', 'ETPE', ']}}]', '4334', '....', 'KSTN', ']}}]', '4334']]	29	0.0357414	0.246073	1124	1	0.000882613	0.5	1131	316.5	0.112983	0.904762	883	128	0.228228	0.697248	224	557.5	0.119776	0.783333	3324	237	0.199759	0.84264	634	0.0787	0.3698	152	0.841502	0.5	0	0	1678	NM_000594
57	2UUZ	B	86	2.3	2703509	10710	0060703	#	0099016	0.414057	1.0448	0.647399	[[58, 60], [77, 80], [126, 130], [129, 135]]	[6, 1, 0, 2]	[[298, 300], [420, 423], [769, 773], [988, 994]]	[['HHH', 'HYQ', '%$%', '434', 'HHH', 'ETK', '%$%', '434'], ['TTS.', 'KGIP', 'ONR}', '4303', 'TTT.', 'DYNY', 'ONO}', '4343'], ['HHHHH', 'TIAHH', '$!#%%', '30244', 'HHHHH', 'GIAVE', '$!#!%', '30204'], ['HHHHHHH', 'HHQVDID', '%%%!%!%', '4440404', 'HHHHHHH', 'EAEVQID', '%#%!%!%', '4240404']]	16	0.0301391	0.333333	1177	1	0.000937207	0.5	1065	280	0.0680681	0.971429	929	0	-1	-1	-1	434.5	0.0778008	0.78329	3473	0	-1	-1	-1	0.0535	0.3923	85	0.815974	0	0	0	48502	NC_001416
58	1KI2	A	308	2.2	24271467	10299	0005524#0004797	#	0071897#0006230	0.104967	1.0078	0.8	[[144, 146], [143, 146], [144, 146], [200, 206], [78, 82], [359, 362], [211, 217]]	[3, 5, 6, 1, 4, 0, 2]	[[50, 52], [203, 206], [315, 317], [430, 436], [597, 601], [768, 771], [990, 996]]	[['EEE', 'GGE', '223', '334', 'EEE', 'STQ', '223', '334'], ['EEEE', 'IGGE', '/223', '0334', 'EEEE', 'IYSK', '/223', '0334'], ['EEE', 'GGE', '223', '334', 'EEE', 'TSN', '223', '334'], ['..EEEEE', 'GTNIVLG', '}}3//02', '3340013', '.EEEEEE', 'TGDVIAW', '}23//12', '3340023'], ['EEEE.', 'IVYVP', '//2/}', '00303', 'EEE..', 'VITPG', '//2}}', '00333'], ['HHHH', 'PTIC', '$$!#', '3302', 'HHHH', 'TGIA', '$$…	19	0.0556777	0.267606	1081	0	0	0	1291	546	0.179463	0.915094	869	0	-1	-1	-1	733	0.177068	0.781421	3123	0	-1	-1	-1	0.0986	0.2401	306	0.834032	0	0	0	152222	NC_001806
59	2X8K	A	242	2.95	955334	10724	#	0098015	0099001	0.0502942	1.06213	0.834764	[[135, 140], [138, 144], [137, 144], [243, 250], [103, 117], [75, 79], [80, 85]]	[3, 5, 6, 1, 4, 0, 2]	[[48, 53], [200, 206], [311, 317], [430, 437], [545, 556], [761, 765], [1000, 1005]]	[['EEEEEE', 'LKYGPE', '032223', '143334', 'EEEEEE', 'LHSTQD', '032233', '143344'], ['EEEEEEE', 'GPEVTTD', '223/223', '3340334', 'EEEEEEE', 'YFKIYSK', '213/223', '3240334'], ['EEEEEEEE', 'YGPEVTTD', '2223/223', '33340334', 'EEEEEEE', 'GIYQTSN', '2/23223', '3034334'], ['.EEEEEEE', 'PSTIVFTE', '}22//123', '33300234', '.EEEEEEE', 'TGDVIAWN', '}23//123', '33400234'], ['T.EEEEEEEEEEE..', 'SRTYYGRYEFATE…	42.5	0.0452148	0.301508	1128	0	0	0	1226	467.5	0.184857	0.899522	808	0	-1	-1	-1	770	0.129817	0.8	3304	0	-1	-1	-1	0.0931	0.3103	242	0.833227	0	0	0	44010	NC_004166
60	6P4G	M	143	3.1	100347468	9986	0019843#0003735	0005840	0006412	0.0155425	1.19696	0.921348	[[142, 146], [91, 93], [127, 130], [85, 89], [142, 146], [50, 52], [48, 50]]	[3, 5, 6, 1, 4, 0, 2]	[[47, 51], [224, 226], [311, 314], [399, 403], [584, 588], [771, 773], [954, 956]]	[['EEEEE', 'VLKVT', '/03/2', '01403', 'EEEEE', 'VLHST', '/0322', '01433'], ['EEE', 'DYL', '320', '431', 'EEE', 'EPL', '320', '431'], ['EEEE', 'TVGE', '2/23', '3034', 'EEEE', 'GIYQ', '2/23', '3034'], ['EEEEE', 'TIVIR', '2///4', '30005', 'EEEEE', 'SFVIR', '21//4', '32005'], ['EEEEE', 'VLKVT', '/03/2', '01403', 'EEEEE', 'ILDIT', '/03/2', '01403'], ['HHH', 'AIE', '#!%', '204', 'HHH', 'AVE', '#!%', '2…	33.5	0.0367762	0.30719	1125	1	0.000888889	0.5	1123	235.5	0.115884	0.920635	875	0	-1	-1	-1	0	-1	-1	-1	0	-1	-1	-1	0.0663	0.3054	143	0.730351	0	0	0	-	-
61	5VGC	A	211	2.6	6973113	564886	0004842	#	0044403	0.0224933	1.13238	0.943182	[[162, 164], [36, 38], [110, 113], [95, 99], [45, 55], [112, 115]]	[3, 5, 6, 1, 4, 0]	[[41, 43], [201, 203], [297, 300], [366, 370], [595, 605], [761, 764]]	[['SEE', 'NVC', 'V/1', '402', 'SEE', 'KVF', 'V/1', '402'], ['EEE', 'AQI', '13/', '240', 'EEE', 'FKI', '13/', '240'], ['HHHH', 'SNYQ', '$%$%', '3434', 'HHHH', 'SETK', '$%$%', '3434'], ['HHHHH', 'TVLRE', '$!"&%', '30154', 'HHHHH', 'SVLYN', '$!"$%', '30134'], ['EEEEE.SSTT.', 'VSIRPMQVNGY', '/2/42[VRON}', '03053240433', 'EEEEE..TTT.', 'VSVITPGTNTS', '/2//2}}NON}', '03003333433'], ['HHHH', 'YQLE', '$%…	38	0.0436137	0.277228	1082	0	0	0	1194	302.5	0.101599	0.824427	932	0	-1	-1	-1	803	0.117406	0.813499	3338	0	-1	-1	-1	0.0904	0.3084	211	0.746321	0	0	0	54896	NC_011356
62	5IT9	C	217	3.8	2895002	284590	0003735	0022627	1900153#0006407#0006412	0.0125007	1.18988	1.08029	[[89, 93], [83, 92], [67, 70], [114, 123], [109, 117], [130, 134], [189, 194]]	[3, 5, 6, 1, 4, 0, 2]	[[49, 53], [195, 207], [307, 310], [393, 400], [576, 588], [738, 742], [952, 957]]	[['EEEEE', 'KPVQK', '32/33', '43044', 'EEEEE', 'HSTQD', '32233', '43344'], ['EEEEEEEEEE', 'DEVMNIKPVQ', '33/13/32/3', '4402404304', 'EEETTEEEEEEEE', 'KNIDGYFKIYSKH', '33/ON213/2233', '4404332403344'], ['...S', 'PVKE', '}Y]V', '3044', '...S', 'TVEK', '}Y]V', '3044'], ['SEEEEEEEEE', 'GHVGLGIKTA', 'U3/202/321', '3403130432', 'SEEEEEEE', 'TNVYADSF', 'U3/21321', '34032432'], ['EE.SSSEEE', 'VGDSNGHVG',…	22	0.0363636	0.226415	1108	1	0.00250836	0.75	1192	292	0.118532	0.919708	926	0	-1	-1	-1	0	-1	-1	-1	0	-1	-1	-1	0.0881	0.2939	318	-1	0	0	0	-	-
63	4WRK	B	155	2.9	1258034	12360	0004170#0000287	#	0006226#0046081	0.0188879	1.08881	1.2093	[[115, 118], [103, 105], [111, 120], [65, 70], [117, 121], [65, 67], [65, 70]]	[3, 5, 6, 1, 4, 0, 2]	[[49, 52], [203, 205], [282, 289], [365, 370], [573, 577], [768, 770], [1006, 1011]]	[['EEEE', 'DLSD', '3023', '4134', 'EEEE', 'HSTQ', '3223', '4334'], ['EEE', 'ITP', '/22', '033', 'EEE', 'IYS', '/22', '033'], ['TS.EEEEEEE', 'KGEIDLSDAI', 'OU]/30231/', '4340413420', 'TS.EEEEE', 'NGTITDAV', 'OU}/231/', '43303420'], ['HHHHHH', 'SGVSSK', '$$!$$%', '330334', 'HHHHHH', 'YSVLYN', '$$!"$%', '330134'], ['EEEEE', 'SDAIR', '231/4', '34205', 'EEEEE', 'TDAVR', '231/4', '34205'], ['HHH', 'SGV…	41	0.037123	0.322148	1144	6.5	0.00530973	0.666667	1121	292	0.105675	0.923077	905	0	-1	-1	-1	548	0.0906523	0.805936	3456	0	-1	-1	-1	0.0838	0.3574	155	0.825415	0	0	0	43604	NC_004615
64	6HAU	B	273	1.86	1682520	10383	0046872#0003723	0030430#0042025	0006355	0.198457	3.20465	0.00234467	[[403, 405], [381, 384], [387, 390], [179, 181], [395, 401], [376, 386]]	[3, 6, 1, 4, 0, 2]	[[38, 40], [295, 298], [427, 430], [605, 607], [766, 772], [1002, 1012]]	[['.SS', 'GTK', '}UV', '334', '.SS', 'YPD', '}UV', '334'], ['HHHH', 'SLTQ', '$"$%', '3134', 'HHHH', 'PLSE', '$"$%', '3134'], ['TT..', 'NKCP', 'OO[}', '4423', 'TT..', 'DDFT', 'OO[}', '4423'], ['...', 'TND', '}]]', '344', '...', 'SNQ', '}]]', '344'], ['HHHHHHH', 'AYTTRAI', '#$$$&#!', '2333520', 'HHHHHHH', 'ALTGIAV', '#"$$!#!', '2133020'], ['HHHHHHHHHHH', 'NILHESLTQHL', '%!"%%$"$%%"', '40144313441',…	28.5	0.0490129	0.325792	1248	0	0	0	1256	537	0.173789	0.901478	850	0	-1	-1	-1	1378	0.219598	0.797445	2884	0	-1	-1	-1	0.0972	0.2664	273	0.824835	0	0	0	112930	NC_001350
65	5D5N	A	162	2.44	3077439	295027	#	0044201#0016021#0019033	0046765#0019058#0019083	0.0202986	1.07717	1.2619	[[111, 113], [157, 160], [133, 136], [131, 134], [161, 167], [157, 164]]	[5, 6, 1, 4, 0, 2]	[[225, 227], [297, 300], [400, 403], [573, 576], [762, 768], [1007, 1014]]	[['EEE', 'SLI', '20/', '310', 'EEE', 'PLV', '20/', '310'], ['HHHH', 'GEYE', '$%$%', '3434', 'HHHH', 'SETK', '$%$%', '3434'], ['EEEE', 'CVVR', '1//4', '2005', 'EEEE', 'FVIR', '1//4', '2005'], ['EEEE', 'TKCV', '231/', '3420', 'EEEE', 'TDAV', '231/', '3420'], ['HHHHHHH', 'NLLRELY', '%""&%"$', '4115413', 'HHHHHHH', 'QLNRALT', '%"%&#"$', '4145213'], ['HHHHHHHH', 'GEYENLLR', '$%$%%""&', '34344115', 'HH…	12	0.0321285	0.271186	1317	5	0.000873362	1	1144	245.5	0.0867493	0.938144	952	0	-1	-1	-1	755.5	0.189047	0.741176	2979	0	-1	-1	-1	0.0725	0.2977	162	0.826198	0	0.125	0	235646	NC_006273
66	6GML	W	538	3.2	51497	9606	0003723	0016020#0032021#0005654	0034244#0050434#0006366#0006368	0.101203	0.937582	0.956522	[[445, 447], [413, 416], [412, 416], [348, 351], [386, 391], [426, 435]]	[3, 6, 1, 4, 0, 2]	[[39, 41], [295, 298], [366, 370], [534, 537], [768, 773], [999, 1008]]	[['SSS', 'TDH', 'UVV', '344', 'SSS', 'PDK', 'UVV', '344'], ['HHHH', 'TLYQ', '$"$%', '3134', 'HHHH', 'PLSE', '$"$%', '3134'], ['HHHHH', 'STLYQ', '$$"$%', '33134', 'HHHHH', 'SVLYN', '$!"$%', '30134'], ['..SS', 'INQD', 'Y]VV', '0444', '..SS', 'VKNK', 'Y]VV', '0444'], ['HHHHHH', 'TSKAVE', '$$%#!%', '334204', 'HHHHHH', 'TGIAVE', '$$!#!%', '330204'], ['HHHHHHHHHH', 'GVLKWVDWTV', '$!"%$!%$$!', '30143043…	37.5	0.0173184	0.424658	1717	0	0	0	1522	635.5	0.179669	0.901186	1016	0	-1	-1	-1	0	-1	-1	-1	0	-1	-1	-1	0.2368	0.1787	171	-1	0	0	0	-	-
67	6OAT	D	153	3.17	443057	9940	#	#	#	0.00476656	1.36578	1.01651	[[95, 97], [79, 81], [93, 97], [80, 84], [86, 91], [26, 31], [29, 35]]	[3, 5, 6, 1, 4, 0, 2]	[[50, 52], [219, 221], [313, 317], [429, 433], [576, 581], [761, 766], [954, 960]]	[['EEE', 'SYE', '223', '334', 'EEE', 'STQ', '223', '334'], ['S..', 'SAT', 'U[}', '323', 'S..', 'GFS', 'U[}', '323'], ['EEEEE', 'SSSYE', '22223', '33334', 'EEEEE', 'YQTSN', '23223', '34334'], ['..EEE', 'ATLNI', '[}03/', '23140', '..EEE', 'FTGDV', '[}23/', '23340'], ['EE.SSS', 'VRNDKG', '/4]VVU', '054443', 'EE.SSS', 'VRDPQT', '/4]UVU', '054343'], ['HHHHHH', 'SELKQF', '$%"%%#', '341442', 'HHHHHH', '…	32	0.0348837	0.321429	1150	1	0.000881834	0.5	1132	209.5	0.0994094	0.841667	896	0	-1	-1	-1	0	-1	-1	-1	0	-1	-1	-1	0.0844	0.3359	153	-1	0	0	0	-	-
68	2XXN	A	143	1.6	7874	9606	0004197#0101005#1990380#0002039#0008022#0004843#0008134#0031625	0005694#0005829#0016604#0005654#0005634#0016605#0032991	0035616#0010216#0035520#0007275#0032088#0032435#1901537#0016579#0070536#0050821#0016567#0042752#0051090#0006111#0031647#1905279#1901796#1904353#0048511#0006283#0006511#0016032	0.0412536	1.35513	0.631679	[[96, 98], [190, 193], [112, 116], [188, 195], [137, 140], [173, 175]]	[3, 5, 6, 1, 4, 2]	[[50, 52], [200, 203], [309, 313], [394, 401], [584, 587], [986, 988]]	[['EEE', 'PWK', '223', '334', 'EEE', 'STQ', '223', '334'], ['EEEE', 'TFEV', '213/', '3240', 'EEEE', 'YFKI', '213/', '3240'], ['..EEE', 'QKSVG', ']]2/2', '44303', '.SEEE', 'EKGIY', ']V2/2', '44303'], ['EEEEEEEE', 'KVTFEVFV', '3/213/1/', '40324020', 'EEEEEEEE', 'NVYADSFV', '3/21321/', '40324320'], ['EEEE', 'VLKI', '/03/', '0140', 'EEEE', 'ILDI', '/03/', '0140'], ['HHH', 'WSE', '$$%', '334', 'HHH', …	36.5	0.123916	0.262812	853	1	0.00088968	0.5	1122	271	0.104167	0.889831	890	74.5	0.0807453	0.802469	724	3052.5	0.426842	0.788738	2123	265.5	0.0781573	0.762626	1734	0.0759	0.3197	143	0.82976	0	0	0	5831	NM_003470
69	5H7H	A	130	1.95	604	9606	0003682#0031490#0003700#0001227#0042802#0001161#0046872#0000978#0043565#1990837	0005794#0005730#0005654#0005634	0030036#0030183#0000902#0006974#0019221#0048821#0002467#0006954#0002903#0030308#0008285#0001953#2000773#0048294#0032764#1903464#0045746#0035024#0045629#0000122#0045892#0043065#0030890#0051272#0031065#0045666#0045591#0008104#0042981#0045595#0042127#0001817#0002634#0043087#0050776#0002682#0050727#0043380#0006357#0007266#0007283#0042092	0.0412013	0.996935	1.24409	[[70, 73], [1, 3], [42, 44], [46, 50], [9, 11], [58, 61], [55, 60]]	[3, 5, 6, 1, 4, 0, 2]	[[46, 49], [200, 202], [317, 319], [364, 368], [539, 541], [768, 771], [1003, 1008]]	[['SEEE', 'SVIN', 'U//3', '3004', 'SEEE', 'SVLH', 'U/03', '3014'], ['EEE', 'YFQ', '213', '324', 'EEE', 'YFK', '213', '324'], ['EEE', 'QFR', '314', '425', 'EEE', 'NFR', '314', '425'], ['.HHHH', 'HKTVL', ']%$!"', '44301', '.HHHH', 'DYSVL', ']$$!"', '43301'], ['EEE', 'IQF', '/31', '042', 'EEE', 'VNF', '/31', '042'], ['HHHH', 'YSIF', '$$!#', '3302', 'HHHH', 'TGIA', '$$!#', '3302'], ['HHHHHH', 'GLFYSI…	25	0.120404	0.282095	795	0	0	0	1112	286	0.0923535	0.885714	902	0	-1	-1	-1	0	-1	-1	-1	0	-1	-1	-1	0.0573	0.2876	130	0.730916	0.5	0	0	-	-
70	6EC2	G	201	3.4	155030	11706	0003723#0005198#0008270	0005737#0042025#0020002#0072494#0031965#0005730#0019013#0055036	0044409#0075713#0019064#0075733#0006278#0019061#0039702#0019058#0019082#0019068	0.137642	1.09044	0.819149	[[156, 158], [85, 87], [102, 108], [156, 160], [37, 56], [67, 79]]	[3, 6, 1, 4, 0, 2]	[[38, 40], [307, 309], [369, 375], [526, 530], [738, 767], [1002, 1017]]	[['.SS', 'GPK', '}UV', '334', '.SS', 'YPD', '}UV', '334'], ['...', 'PVH', '}Y]', '304', '...', 'TVE', '}Y]', '304'], ['HHHTTSS', 'SDIAGTT', '$%!MNUU', '3402333', 'HH.TT.S', 'YNSASFS', '$%}MN[U', '3432323'], ['.SS..', 'GPKEP', '}UV]}', '33443', '.S...', 'GPKKS', '}U]]}', '33443'], ['HHHHHHHTTT..HHHHHHHH', 'IPMFSELSEGATPQDLNTML', '!$##$%"NON[}$%%"%$#"', '03223413432334414321', 'HHHHHSTT.HHHHHHHGGGG…	35.5	0.07058	0.295322	1089	0	0	0	1187	466.5	0.146318	0.974194	877	95.5	0.235955	0.759036	184	1484	0.238118	0.799509	2881	187.5	0.236295	0.806452	374	0.0866	0.3152	201	0.834505	0	0.25	0.2	9181	NC_001802
71	7JZT	C	233	3.77	911825	128952	0042802#0003723#0039660	0005576#0033645#0044185#0020002#0044385#0045121#0055036	0075733#0030683#0044414#0046755#0046761#0039702	0.0306985	1.23166	0.908482	[[74, 76], [173, 177], [121, 124], [301, 304], [120, 123], [111, 115], [265, 269]]	[3, 5, 6, 1, 4, 0, 2]	[[47, 49], [200, 204], [311, 314], [423, 426], [593, 596], [768, 772], [960, 964]]	[['EEE', 'ILE', '/03', '014', 'EEE', 'VLH', '/03', '014'], ['EEEEE', 'TFDLT', '21302', '32413', 'EEEEE', 'YFKIY', '213/2', '32403'], ['EEEE', 'TITH', '2/23', '3034', 'EEEE', 'GIYQ', '2/23', '3034'], ['....', 'GDLT', '}]Z}', '3413', '....', 'YKLP', '}]Z}', '3413'], ['EEEE', 'YTIT', '22/2', '3303', 'EEEE', 'GGVS', '22/2', '3303'], ['HHHHH', 'TTAAI', '$$##!', '33220', 'HHHHH', 'TGIAV', '$$!#!', '330…	56.5	0.0630769	0.274247	1001	1	0.000821018	0.5	1216	304.5	0.136235	0.883436	894	60.5	0.157895	0.777778	212	984.5	0.174289	0.791234	3069	264	0.198601	0.743455	524	0.0911	0.2551	233	0.823003	0.5	0.25	0	18959	NC_002549
72	5FS4	A	118	1.73	956335	154784	#	0019028	#	0.048382	1.21678	0.875	[[125, 127], [45, 49], [52, 57], [14, 19], [80, 83], [96, 99], [89, 100]]	[3, 5, 6, 1, 4, 0, 2]	[[50, 52], [202, 206], [311, 316], [432, 437], [596, 599], [761, 764], [1001, 1011]]	[['EEE', 'SSD', '223', '334', 'EEE', 'STQ', '223', '334'], ['EEEEE', 'NVSGQ', '3/223', '40334', 'EEEEE', 'KIYSK', '3/223', '40334'], ['EEEEEE', 'SVYKRP', '2/2342', '303453', 'EEEEEE', 'GIYQTS', '2/2322', '303433'], ['EEEEEE', 'KIVWSD', '3//223', '400334', 'EEEEEE', 'DVIAWN', '3//123', '400234'], ['EEEE', 'TVIS', '2//2', '3003', 'EEEE', 'SVIT', '2//2', '3003'], ['HHHH', 'WETH', '$%$%', '3434', 'HH…	45	0.0282575	0.276923	1144	0	0	0	1101	266	0.0844091	0.904255	913	0	-1	-1	-1	434.5	0.0704698	0.793605	3530	0	-1	-1	-1	0.0651	0.3525	118	0.814696	0	0	0	4268	NC_002700
73	2H1L	O	199	3.16	7157	9606	0051087#0003682#0000987#0005507#0001046#0097718#0003677#0001216#0001228#0003700#0000981#0019899#0035035#0042826#0035033#0042802#0097371#0003730#0002039#1990841#0002020#0046982#0019901#0047485#0051721#0019903#0043621#0030971#0000978#0001085#0001094#0008134#0000976#0031625#0008270	0005813#0000785#0005737#0005829#0005783#0005759#0005739#0016363#0005730#0005654#0005634#0016605#0032991#0005657#0035861#0005667	0006914#0002326#0048539#0060411#0007569#0007050#0034613#0072717#0006974#0035690#0071480#0042149#0071456#0071479#0034644#0071494#0021549#0031497#0048512#0019221#0008340#0030330#0006977#0006978#0000733#0006302#0048568#0043153#0006983#0007369#0002244#0060218#0001701#0060333#0097193#0072332#0042771#0070059#1990144#0043504#0071850#0031571#0009299#0035264#0070266#0043066#0030308#0008285#0008156#0048147…	0.0296511	1.21819	1.23822	[[230, 233], [269, 272], [268, 273], [266, 273], [217, 220], [240, 242], [284, 286]]	[3, 5, 6, 1, 4, 0, 2]	[[50, 53], [200, 203], [314, 319], [396, 403], [597, 600], [757, 759], [1009, 1011]]	[['EEEE', 'TTIH', '22/3', '3304', 'EEEE', 'STQD', '2233', '3344'], ['EEEE', 'SFEV', '213/', '3240', 'EEEE', 'YFKI', '213/', '3240'], ['EEEEEE', 'NSFEVR', '3213/4', '432405', 'EEEEEE', 'QTSNFR', '322314', '433425'], ['EEEEEEEE', 'GRNSFEVR', '243213/4', '35432405', 'EEEEEEEE', 'YADSFVIR', '21321//4', '32432005'], ['EEE.', 'VVPY', '//2}', '0033', 'EEE.', 'VITP', '//2}', '0033'], ['GGG', 'SSC', '998'…	23	0.0624093	0.298611	1090	5	0.00084674	1	1180	295	0.114177	0.916031	920	0	-1	-1	-1	0	-1	-1	-1	0	-1	-1	-1	0.0959	0.3243	199	0.820755	0.5	0	0	-	-
74	5KDM	A	99	3.5	3020; 3021	9606	0031492#0046982#0000978#0000979	0001740#0000781#0070062#0005576#0000228#0005654#0000786#0005634#0032991	1990000#0007596#0008283#0006336#0007566#0008584#0035264#0042692#1902340#0045814#0006334#0006997#0048477#0001649#0031508#0030307#1900051#0000183#0060765#0090230#0060964#0045652#0007338#0007286#0031509#0032200	0.220425	1.16997	0.908482	[[42, 44], [106, 108], [79, 82], [80, 82], [105, 109], [68, 71]]	[3, 6, 1, 4, 0, 2]	[[44, 46], [298, 300], [422, 425], [531, 533], [748, 752], [994, 997]]	[['..S', 'RPG', '^}U', '533', '..S', 'RSS', '^}U', '533'], ['HHH', 'DTN', '%$%', '434', 'HHH', 'ETK', '%$%', '434'], ['T...', 'KTDL', 'O}]Z', '4341', 'T...', 'NYKL', 'O}]Z', '4341'], ['...', 'TDL', '}]Z', '341', '...', 'TNL', '}]Z', '341'], ['HHHHH', 'EDTNL', '%%$%"', '44341', 'HHHHH', 'EJSNL', '%\'$%"', '46341'], ['HHHH', 'QRLV', '%&"!', '4510', 'HHHH', 'DRLI', '%&"!', '4510']]	32.5	0.0319813	0.322835	1155	5	0.000925069	1	1080	252	0.082912	0.88172	896	107	0.282759	0.759259	182	367	0.0712999	0.795977	3537	258.5	0.0696721	0.78866	2002	0.0631	0.3966	99	0.725879	0	0	0	2705	NM_005324
75	3J7V	D	298	4.5	1261026	10760	0042802	0019028	#	0.0315189	1.21977	1.7057	[[167, 169], [91, 93], [126, 129], [123, 128], [248, 254], [124, 130], [121, 135]]	[3, 5, 6, 1, 4, 0, 2]	[[38, 40], [195, 197], [296, 299], [365, 370], [524, 530], [747, 753], [1005, 1017]]	[['.SS', 'TTQ', '}UV', '334', '.SS', 'YPD', '}UV', '334'], ['EEE', 'EKV', '33/', '440', 'EEE', 'KNI', '33/', '440'], ['HHHH', 'LGES', '"$%$', '1343', 'HHHH', 'LSET', '"$%$', '1343'], ['HHHHHH', 'TSQLGE', '$$%"$%', '334134', 'HHHHHH', 'YSVLYN', '$$!"$%', '330134'], ['EE.S.S.', 'VEVPHLT', '/3YU]S}', '0403413', 'EE.S...', 'VEGPKKS', '/3}U]]}', '0433443'], ['HHHHHHH', 'SQLGESL', '$%"$%$"', '3413431',…	38	0.0553097	0.28626	1094	1	0.00078064	0.5	1279	371	0.146764	0.865591	911	0	-1	-1	-1	992	0.189651	0.794023	2986	0	-1	-1	-1	0.0965	0.2383	317	-1	0.5	0	0	39937	NC_001604
76	1JE5	A	181	1.9	1261080	10760	0003677	#	0006281#0006260#0039693	0.0575061	1.24901	1.04057	[[122, 124], [177, 179], [36, 39], [94, 100], [99, 102], [69, 71], [58, 65]]	[3, 5, 6, 1, 4, 0, 2]	[[51, 53], [226, 228], [284, 287], [374, 380], [578, 581], [771, 773], [951, 958]]	[['EEE', 'TKH', '233', '344', 'EEE', 'TQD', '233', '344'], ['EEE', 'LVE', '0/3', '104', 'EEE', 'LVD', '0/3', '104'], ['.EEE', 'GVYK', '}/23', '3034', '.EEE', 'TITD', '}/23', '3034'], ['.SEEE.S', 'MPFFDNG', '[U113]U', '2322443', '.SEEEES', 'FSTFKDY', '[U2133U', '2332443'], ['.SSS', 'NGDG', ']UVU', '4343', '.SSS', 'DPQT', ']UVU', '4343'], ['HHH', 'AVE', '#!%', '204', 'HHH', 'AVE', '#!%', '204'], ['…	15	0.0427481	0.287179	1115	0	0	0	1167	274	0.119883	0.87234	885	0	-1	-1	-1	654.5	0.116785	0.817699	3391	0	-1	-1	-1	0.0719	0.253	181	0.828754	0	0	0	39937	NC_001604
77	2G2Q	B	118	2.5	3707537	10254	#	0030430	#	0.108726	1.28466	1.04545	[[32, 34], [71, 76], [72, 76], [6, 9], [32, 35], [20, 24], [104, 113]]	[3, 5, 6, 1, 4, 0, 2]	[[47, 49], [203, 208], [311, 315], [433, 436], [584, 587], [769, 773], [1001, 1010]]	[['EEE', 'ILH', '/03', '014', 'EEE', 'VLH', '/03', '014'], ['EEEEEE', 'VSIFKY', '/2/132', '030243', 'EEEEEE', 'IYSKHT', '/22332', '033443'], ['EEEEE', 'SIFKY', '2/132', '30243', 'EEEEE', 'GIYQT', '2/232', '30343'], ['EEEE', 'IIFG', '//12', '0023', 'EEEE', 'VIAW', '//12', '0023'], ['EEEE', 'ILHV', '/03/', '0140', 'EEEE', 'ILDI', '/03/', '0140'], ['HHHHH', 'SDAVE', '$%#!%', '34204', 'HHHHH', 'GIAVE…	32	0.0241433	0.274336	1171	1	0.00456621	0.625	1087	151	0.0701071	0.947368	951	0	-1	-1	-1	435	0.0663568	0.79321	3549	0	-1	-1	-1	0.0756	0.3922	118	0.837531	0	0	0	194711	NC_006998
78	1E57	B	183	3.2	940246	72539	0005198	0039617	#	0.0583811	1.34992	1.58308	[[161, 163], [102, 104], [181, 183], [141, 147], [23, 26], [61, 63], [59, 62]]	[3, 5, 6, 1, 4, 0, 2]	[[38, 40], [219, 221], [313, 315], [377, 383], [578, 581], [761, 763], [1007, 1010]]	[['.SS', 'PTN', '}UV', '334', '.SS', 'YPD', '}UV', '334'], ['S..', 'PAT', 'U[}', '323', 'S..', 'GFS', 'U[}', '323'], ['EEE', 'SKP', '232', '343', 'EEE', 'YQT', '232', '343'], ['EEE.SS.', 'MLKDSVT', '103]UR}', '2144303', 'EEESSS.', 'FKDYGVS', '133UUR}', '2443303'], ['.SSS', 'QPNT', ']UVU', '4343', '.SSS', 'DPQT', ']UVU', '4343'], ['HHH', 'TKL', '$%"', '341', 'HHH', 'TQL', '$%"', '341'], ['HHHH', '…	34.5	0.0324324	0.253012	1129	1	0.000859107	0.5	1162	240.5	0.125247	0.835526	862	0	-1	-1	-1	505	0.0989946	0.752941	3369	0	-1	-1	-1	0.0802	0.2941	183	0.832484	0	0	0	6673	NC_003634
[truncated: 4 more columns]

## Sheet: 6VXX-A-site3
	pdbId	chainId	chainLength	resolution	geneId	taxonomy	molecularFunction	cellularComponent	biologicalProcess	b-phipsi	w-rdist	t-alpha	alignedRange	referenceSegmentIndex	referenceRange	alignedSequences	1D-score	1D-identity	1D-identity-ng	1D-identity-gaps	1DPDB-score	1DPDB-identity	1DPDB-identity-ng	1DPDB-identity-gaps	2D-score	2D-identity	2D-identity-ng	2D-identity-gaps	5UTR-score	5UTR-identity	5UTR-identity-ng	5UTR-identity-gaps	CDS-score	CDS-identity	CDS-identity-ng	CDS-identity-gaps	3UTR-score	3UTR-identity	3UTR-identity-ng	3UTR-identity-gaps	3D-score	3D-score-cand	length	chemSim	molecularFunctionSim	cellularComponentSim	biologicalProcessSim	geneLength	refSeqId
0	6VXX	A	972	2.8	43740568	2697049	0046789#0042802	0030666#0005788#0005793#0044173#0020002#0016021#0019031#0055036	0075509#0039654#0019064#0009405#0046813#0039587#0039502#0046718#0019082#0019081	0.00105278	0.0552271	0.101562	[[86, 132], [195, 200], [229, 236], [353, 357], [462, 468]]	[2, 1, 4, 3, 0]	[[86, 132], [195, 200], [229, 236], [353, 357], [462, 468]]	[['.TT.EEEEEEESS..EEEEEEESS.SSSS..EEEEEETTEEEEE.S.', 'FNDGVYFASTEKSNIIRGWIFGTTLDSKTQSLLIVNNATNVVIKVAE', '[OO}/211223VU]Y/422/12UUZVUVU]}00//33MN3///3YT]', '24430322334434005330233314343431100442340004024', '.TT.EEEEEEESS..EEEEEEESS.SSSS..EEEEEETTEEEEE.S.', 'FNDGVYFASTEKSNIIRGWIFGTTLDSKTQSLLIVNNATNVVIKVAE', '[OO}/211223VU]Y/422/12UUZVUVU]}00//33MN3///3YT]', '244303223344340053302333143434311004423…
1	6FV2	A	301	2.95	2943501	277944	0005524#0004197#0003678#0004519#0004532#0008168#0003723#0003724#0003968#0004843#0008270	0044172#0033644#0044220#0016021	0039520#0032259#0039648#0039548#0006351#0019082#0039694	0.0183666	0.899082	0.0104167	[[120, 126], [163, 165], [190, 193], [164, 166]]	[2, 1, 4, 3]	[[101, 107], [195, 197], [232, 235], [354, 356]]	[['EEEEEEE', 'IASGVFG', '/122/12', '0233023', 'EEEEEEE', 'IRGWIFG', '/422/12', '0533023'], ['EEE', 'HQI', '33/', '440', 'EEE', 'KNI', '33/', '440'], ['....', 'SLQV', '}Z]Y', '3140', '....', 'GINI', '}Y]Y', '3040'], ['EEE', 'QIE', '3/3', '404', 'EEE', 'NRK', '343', '454']]	145	0.0365097	0.285242	6186	5	0.000779423	1	1282	493.5	0.196532	0.829268	792	276	0.462857	0.80597	149	4455	0.132148	0.807761	17260	207.5	0.371831	0.819876	194	0.1197	0.2879	301	0.84723	0	0.125	0.1	27553	NC_005831
2	5X58	C	1052	3.2	1489668	694009	0046789#0042802	0044173#0020002#0016021#0019031#0055036	0075509#0039654#0019064#0009405#0046813#0039587#0039502#0019082#0019081	0.0116655	0.229189	0.0598958	[[83, 125], [188, 192], [222, 229], [340, 343], [450, 455]]	[2, 1, 4, 3, 0]	[[86, 128], [195, 199], [229, 236], [353, 356], [463, 468]]	[['.TT.EEEEEEESS.....EEEESSSSSSS.EEEEEE.SSEEEE', 'FKDGIYFAATEKSNVVRGWVFGSTMNNKSQSVIIINNSTNVVI', '[OO}/211123VU]YY^}2/12UUTVVVU]2////3]UU3///', '2443032223443400533023332444343000044334000', '.TT.EEEEEEESS..EEEEEEESS.SSSS..EEEEEETTEEEE', 'FNDGVYFASTEKSNIIRGWIFGTTLDSKTQSLLIVNNATNVVI', '[OO}/211223VU]Y/422/12UUZVUVU]}00//33MN3///', '2443032233443400533023331434343110044234000'], ['EEETT', 'KNKDG', '…	5230	0.763508	0.779376	26	2654.5	0.674291	0.779894	148	2211	0.559211	0.827251	394	1063	0.885185	0.92278	11	10394	0.731453	0.787904	282	1064	0.223834	0.981818	745	0.9455	0.875	1052	1	1	0.625	0.9	29751	NC_004718
3	3TLO	B	302	1.6	#	277944	0004197#0003723#0004843#0016740#0008270	0033644#0044220#0016021	0039520#0039648#0039548#0019079#0019082	0.010706	0.981256	0.0212766	[[120, 126], [163, 165], [190, 193], [164, 166], [106, 109]]	[2, 1, 4, 3, 0]	[[101, 107], [195, 197], [232, 235], [354, 356], [462, 465]]	[['EEEEEEE', 'IASGVFG', '/122/12', '0233023', 'EEEEEEE', 'IRGWIFG', '/422/12', '0533023'], ['EEE', 'HQI', '33/', '440', 'EEE', 'KNI', '33/', '440'], ['....', 'SLQV', '}Z]Y', '3140', '....', 'GINI', '}Y]Y', '3040'], ['EEE', 'QIE', '3/3', '404', 'EEE', 'NRK', '343', '454'], ['.TT.', 'KPGD', ']NN]', '4334', '.TT.', 'KPFE', ']NM]', '4324']]	98	0.0707569	0.278962	3175	5	0.000778816	1	1283	492	0.205005	0.865854	793	0	-1	-1	-1	0	-1	-1	-1	0	-1	-1	-1	0.1237	0.2919	302	0.835144	0	0.125	0.1	-	-
4	3WOF	M	128	3.3	3169736	300852	0003677#0003899#0032549	#	0006351	0.0137996	1.15338	0.0442708	[[823, 828], [748, 751], [723, 726], [704, 707], [750, 753]]	[2, 1, 4, 3, 0]	[[101, 106], [196, 199], [232, 235], [354, 357], [462, 465]]	[['EEEEEE', 'VRVYVA', '/4/2/1', '050302', 'EEEEEE', 'IRGWIF', '/422/1', '053302'], ['EE.T', 'EVKP', '3/]N', '4043', 'EETT', 'NIDG', '3/ON', '4043'], ['.S..', 'TRDI', '}W]Y', '3540', '....', 'GINI', '}Y]Y', '3040'], ['EEEE', 'HIER', '3/34', '4045', 'EEEE', 'NRKR', '3434', '4545'], ['.TT.', 'KPGD', ']NN]', '4334', '.TT.', 'KPFE', ']NM]', '4324']]	50.5	0.135818	0.26576	774	0	0	0	1111	180	0.0881764	0.778761	885	0	-1	-1	-1	0	-1	-1	-1	0	-1	-1	-1	0.0637	0.3272	128	0.677955	0	0	0	-	-
5	2V33	A	91	1.55	922351	11033	0003723#0004252#0005198	0044174#0042025#0020002#0016021#0039619#0019031#0055036	0075512#0039654#0019068#0019062	0.0670992	0.600988	0.0104167	[[302, 305], [345, 348], [347, 349]]	[2, 1, 0]	[[104, 107], [196, 199], [462, 464]]	[['EEEE', 'TVAT', '2/12', '3023', 'EEEE', 'WIFG', '2/12', '3023'], ['EE.T', 'KVKT', '3/]N', '4043', 'EETT', 'NIDG', '3/ON', '4043'], ['.TT', 'KTA', ']NM', '432', '.TT', 'KPF', ']NM', '432']]	32.5	0.0818505	0.288014	1408	0	0	0	1074	213	0.067	0.905405	926	0	-1	-1	-1	2638.5	0.404959	0.765917	2338	0	-1	-1	-1	0.0614	0.38	91	0.744127	0	0.5	0.1	11442	NC_003215
6	1DML	G	275	2.7	24271471	10299	0003677#0030337	0042575#0042025	0039686#0006260	0.0558019	1.42433	0.00260417	[[57, 77], [75, 77], [28, 30]]	[2, 1, 0]	[[116, 127], [195, 197], [489, 491]]	[['.EEEEETTEEEEEEEETTEEE', 'SLLVMGDRGILIHNTIFGEQV', '}00/12OP2/0/332/MN33/', '311023453010443023440', '.EEEEEETTEEE', 'SLLIVNNATNVV', '}00//33MN3//', '311004423400'], ['EEE', 'EQV', '33/', '440', 'EEE', 'KNI', '33/', '440'], ['..S', 'GAP', '}[U', '323', '..S', 'YFP', '}[U', '323']]	23.5	0.0768126	0.290761	1025	0	0	0	1259	432.5	0.167608	0.903553	865	0	-1	-1	-1	870.5	0.216988	0.745805	2905	0	-1	-1	-1	0.0996	0.2575	275	0.836943	0	0	0	152222	NC_001806
7	1YFJ	D	254	2.69	1258548	10665	0009008#0003676#0009007	#	0006260#0032259#0099018	0.0237039	0.949094	0.106771	[[212, 218], [214, 217], [160, 162], [231, 233]]	[2, 1, 4, 3]	[[119, 125], [196, 199], [233, 235], [354, 356]]	[['ESEETTE', 'VLEHHGK', '/S33ON3', '0144434', 'EEEETTE', 'IVNNATN', '//33MN3', '0044234'], ['EETT', 'EHHG', '33ON', '4443', 'EETT', 'NIDG', '3/ON', '4043'], ['...', 'VKI', 'Y]Y', '040', '...', 'INI', 'Y]Y', '040'], ['EEE', 'NVK', '3/3', '404', 'EEE', 'NRK', '343', '454']]	38	0.0409091	0.254717	1108	1	0.00406174	0.714286	1224	407.5	0.134135	0.923567	924	0	-1	-1	-1	966	0.148805	0.814346	3180	0	-1	-1	-1	-1	-1	0.84611	0	0	0	168903	NC_000866
8	4MBZ	B	274	1.75	1494437	332091	0005198	0042025#0039620	0075509#0019062	0.035367	7.20444	0.00520833	[[293, 297], [238, 241], [292, 294]]	[2, 4, 3]	[[125, 129], [230, 233], [355, 357]]	[['EEEEE', 'KRIVK', '34//3', '45004', 'EEEEE', 'NVVIK', '3///3', '40004'], ['ES..', 'TNSV', '2V}Y', '3430', 'E...', 'PIGI', '2Y}Y', '3030'], ['EEE', 'RKR', '434', '545', 'EEE', 'RKR', '434', '545']]	52.5	0.0654628	0.278846	1017	5	0.000795545	1	1256	446	0.170293	0.895522	856	0	-1	-1	-1	1167	0.20894	0.806706	2901	0	-1	-1	-1	0.1059	0.2827	273	0.876038	0	0	0.1	5270	NC_004763
9	1SSK	A	158	-1	1489678	694009	0042802#0003723	0044172#0044177#0044220#0019028#0019013	0019082#0019081	0.0269712	3.66368	0.0294906	[[84, 90], [51, 53], [83, 85], [121, 124]]	[2, 4, 3, 0]	[[89, 95], [232, 234], [353, 355], [465, 468]]	[['.EEEEEE', 'PRWYFYY', '}422122', '3533233', '.EEEEEE', 'GVYFAST', '}/21122', '3032233'], ['...', 'PIN', '}Y]', '304', '...', 'GIN', '}Y]', '304'], ['..E', 'SPR', '}}4', '335', '.EE', 'WNR', '}34', '345'], ['....', 'KDHI', ']]]Y', '4440', '....', 'ERDI', ']^]Y', '4540']]	16.5	0.0648216	0.276398	1051	0	0	0	1141	211.5	0.109901	0.847328	879	1063	0.885185	0.92278	11	230	0.0433081	0.821782	3631	1064	0.223834	0.981818	745	0.0671	0.28	158	0.823567	0.5	0	0.2	29751	NC_004718
10	6JCQ	R	91	3.3	79932	9606	#	0031410#0005794#0000139#0016021#0005730#0005886	0016032	0.129343	2.35634	0.0052356	[[477, 481], [417, 419], [455, 457], [446, 448], [453, 456]]	[2, 1, 4, 3, 0]	[[117, 121], [195, 197], [234, 236], [354, 356], [465, 468]]	[['EEEEE', 'LTVVD', '02//3', '13004', 'EEEEE', 'LLIVN', '00//3', '11004'], ['EEE', 'QEI', '33/', '440', 'EEE', 'KNI', '33/', '440'], ['...', 'KIS', ']Y}', '403', '...', 'NIT', ']Y}', '403'], ['EEE', 'ELK', '303', '414', 'EEE', 'NRK', '343', '454'], ['....', 'EEKI', ']]]Y', '4440', '....', 'ERDI', ']^]Y', '4540']]	72	0.159449	0.304511	726	0	0	0	1074	198.5	0.0694864	0.851852	912	0	-1	-1	-1	0	-1	-1	-1	0	-1	-1	-1	0.0555	0.3777	91	0.796805	0	0.125	0	-	-
11	3DGS	B	186	1.9	22475004	10864	#	0033644#0016021#0019028	0098671#0098670#0009405#0039668#0099045#0039666	0.0356451	3.07744	0.0378378	[[95, 99], [143, 146], [100, 104], [142, 144]]	[2, 1, 4, 3]	[[103, 107], [196, 199], [230, 234], [355, 357]]	[['EEEEE', 'TPIPG', '22/22', '33033', 'EEEEE', 'GWIFG', '22/12', '33023'], ['EETT', 'NRQG', '34ON', '4543', 'EETT', 'NIDG', '3/ON', '4043'], ['EE...', 'YIYIN', '2/}Y]', '30304', 'E....', 'PIGIN', '2Y}Y]', '30304'], ['EEE', 'RNR', '434', '545', 'EEE', 'RKR', '434', '545']]	25	0.0638607	0.275862	1059	5	0.000855432	1	1168	305	0.120773	0.925926	900	0	-1	-1	-1	1306.5	0.221999	0.801085	2885	0	-1	-1	-1	0.0734	0.256	186	0.823003	0	0.125	0.1	6408	NC_025824
12	6U7G	B	899	2.35	290	9606	0004177#0070006#0008237#0042277#0038023#0001618#0008270	0005737#0005793#0070062#0005615#0016021#0005765#0005886#0030667	0001525#0030154#0043312#0043171#0006508#0008217#0007165	0.0454569	0.496154	0.246753	[[172, 181], [154, 158], [573, 575], [174, 177], [689, 691]]	[2, 1, 4, 3, 0]	[[87, 96], [195, 199], [234, 236], [353, 356], [465, 467]]	[['TT.EEEEEEE', 'KDSQYEMDSE', 'OO}3231323', '4434342434', 'TT.EEEEEEE', 'NDGVYFASTE', 'OO}/211223', '4430322334'], ['EEETT', 'ELVEP', '30/ON', '41043', 'EEETT', 'KNIDG', '33/ON', '44043'], ['...', 'NVT', ']Y}', '403', '...', 'NIT', ']Y}', '403'], ['.EEE', 'SQYE', '}323', '3434', '.EEE', 'WNRK', '}343', '3454'], ['...', 'ERQ', ']^]', '454', '...', 'ERD', ']^]', '454']]	68	0.118863	0.265896	856	1	0.000531632	0.5	1879	1211	0.354337	0.895131	815	0	-1	-1	-1	0	-1	-1	-1	0	-1	-1	-1	0.2143	0.227	899	0.886119	0	0.25	0	-	-
13	5YOD	B	152	1.9	7751225	64320	0005524#0003725#0005525#0042802#0046872#0004482#0004483#0017111#0046983#0003724#0003968#0004252#0005198	0005576#0044167#0042025#0044220#0016021#0019028#0019031#0055036	0075512#0039654#0039520#0039563#0039564#0039723#0039722#0039574#0039502#0039694#0019062	0.00444751	2.41913	0.200521	[[23, 27], [107, 109], [98, 101], [108, 110]]	[2, 1, 4, 3]	[[103, 107], [195, 197], [229, 232], [354, 356]]	[['EEEEE', 'YRVMT', '24/12', '35023', 'EEEEE', 'GWIFG', '22/12', '33023'], ['EEE', 'KNI', '33/', '440', 'EEE', 'KNI', '33/', '440'], ['EE..', 'LAVP', '01Y}', '1203', 'EE..', 'LPIG', '02Y}', '1303'], ['EEE', 'NIQ', '3/3', '404', 'EEE', 'NRK', '343', '454']]	50.5	0.0415113	0.249626	3354	0	0	0	1136	302.5	0.128773	0.901408	852	118	0.217544	0.72093	199	3578.5	0.232136	0.782433	7638	196	0.320261	0.742424	261	0.0645	0.2894	152	0.851621	0.5	0.375	0.2	10794	NC_012532
14	4ADF	Q	185	4.4	3783772	10377	0042802	0005576	#	0.0544782	2.13327	0.0651042	[[198, 205], [204, 207], [130, 133]]	[2, 1, 3]	[[89, 96], [195, 198], [354, 357]]	[['.EEEEEEE', 'PVTFVGKN', '}/21/233', '30320344', '.EEEEEEE', 'GVYFASTE', '}/211223', '30322334'], ['EETT', 'KNDK', '33OO', '4444', 'EEET', 'KNID', '33/O', '4404'], ['EEEE', 'HSER', '3234', '4345', 'EEEE', 'NRKR', '3434', '4545']]	20.5	0.0278797	0.290076	1232	0	0	0	1169	428.5	0.137525	0.927152	867	0	-1	-1	-1	619.5	0.101584	0.790607	3466	0	-1	-1	-1	0.1025	0.3798	185	0.94139	0.5	0	0	171823	NC_007605
15	6CM3	I	97	3.54	920	9606	0015026#0019899#0005201#0042802#0019865#0042011#0042012#0042289#0023026#0042803#0019901#1990782#0038023#0004888#0001618#0008270	0030669#0005769#0005788#0005789#0009897#0005887#0045121#0005886#0042101	0002250#0007155#0007166#0097011#0019221#0050829#0044409#0007167#0019064#0035397#0006955#0006948#0035723#0030225#0032507#0061024#0010524#0050850#0070374#0043123#0032743#0033674#0043410#0045657#0050731#0045860#0001934#0042102#0045893#0046598#0051924#0050690#0050863#0032355#0033280#0007165#0042110#0030217#0050852#0045058#0007169	0.0514879	0.863527	0.458333	[[2, 4], [91, 93], [23, 25], [92, 94], [30, 33]]	[2, 1, 4, 3, 0]	[[125, 127], [195, 197], [232, 234], [354, 356], [462, 465]]	[['EEE', 'KVV', '3//', '400', 'EEE', 'NVV', '3//', '400'], ['EEE', 'EEV', '33/', '440', 'EEE', 'KNI', '33/', '440'], ['...', 'SIQ', '}Y]', '304', '...', 'GIN', '}Y]', '304'], ['EEE', 'EVQ', '3/3', '404', 'EEE', 'NRK', '343', '454'], ['.TT.', 'NSNQ', ']NO]', '4344', '.TT.', 'KPFE', ']NM]', '4324']]	40	0.0623229	0.275862	1093	0	0	0	1080	185	0.0626243	0.851351	932	150.5	0.367089	0.768212	165	1213	0.233175	0.775374	2795	182	0.0835509	0.766467	1365	0.0698	0.4212	107	-1	0.5	0.125	0.1	3049	NM_000616
16	6OR7	A	545	2.53	155348	11706	0004190#0003677#0003887#0004533#0042802#0008289#0003723#0003964#0004523#0005198#0008270	0042025#0020002#0072494#0019013#0055036	0015074#0006310#0044409#0075713#0019064#0039651#0006278#0039657#0019061#0044826#0019072#0019058#0075732#0019068	0.158455	6.26532	0.00787402	[[329, 333], [331, 335], [274, 276]]	[2, 1, 4]	[[120, 124], [195, 199], [233, 235]]	[['EEEET', 'IQKQG', '/333N', '04443', 'EEETT', 'VNNAT', '/33MN', '04423'], ['EETTT', 'KQGQG', '33NON', '44343', 'EEETT', 'KNIDG', '33/ON', '44043'], ['...', 'IKV', 'Y]Y', '040', '...', 'INI', 'Y]Y', '040']]	28.5	0.129828	0.28673	1020	0	0	0	1529	600.5	0.2096	0.939068	971	95.5	0.235955	0.759036	184	3307.5	0.404637	0.777858	2566	187.5	0.236295	0.806452	374	0.1693	0.2615	545	0.790451	0.5	0.25	0.1	9181	NC_001802
17	4OR8	A	225	2.65	920943	33727	0039660	0033645#0020002#0019013#0055036	0016032	0.133626	6.40759	0.015873	[[187, 190], [186, 188], [134, 137], [180, 182]]	[2, 1, 4, 3]	[[125, 128], [195, 197], [233, 236], [354, 356]]	[['EEEE', 'QIII', '3///', '4000', 'EEEE', 'NVVI', '3///', '4000'], ['EEE', 'QQI', '33/', '440', 'EEE', 'KNI', '33/', '440'], ['....', 'IHIS', 'Y]Y}', '0403', '....', 'INIT', 'Y]Y}', '0403'], ['EEE', 'EIK', '3/3', '404', 'EEE', 'NRK', '343', '454']]	31.5	0.0414781	0.275	1126	0	0	0	1207	431.5	0.172925	0.897436	817	0	-1	-1	-1	878	0.139969	0.809172	3232	0	-1	-1	-1	0.0999	0.3159	225	0.81853	0	0.25	0	19111	NC_001608
18	6QNU	E	187	3.8	1829	9606	0005509#0050839#0086083	0016324#0030054#0009986#0005911#0001533#0030057#0070062#0016021#0014704#0043231#0016328#0005886	0086073#0007155#0098609#0070268#0002934#0007156#0031424#0060135#0003165#0086091#0098911#0032570	0.0509256	8.4404	0.0703125	[[117, 119], [277, 280], [239, 242], [238, 241]]	[2, 1, 4, 0]	[[103, 105], [196, 199], [233, 236], [465, 468]]	[['EEE', 'GSV', '22/', '330', 'EEE', 'GWI', '22/', '330'], ['ETTT', 'DAQT', '3MON', '4243', 'EETT', 'NIDG', '3/ON', '4043'], ['....', 'VEVT', 'Y]Y}', '0403', '....', 'INIT', 'Y]Y}', '0403'], ['....', 'NVEV', ']Y]Y', '4040', '....', 'ERDI', ']^]Y', '4540']]	66.5	0.144602	0.269461	721	0	0	0	1175	345	0.151057	0.824176	811	60.5	0.150877	0.781818	230	2981.5	0.425362	0.772157	2079	295	0.0724574	0.817734	2088	0.0852	0.3025	187	0.822364	0	0.125	0	5697	NM_001943
19	1KA8	E	100	2.95	1261095	10680	0005524#0003677#0003678#0003896#0016787#0008270	#	#	0.187309	1.70251	0.139466	[[16, 18], [50, 53], [51, 53]]	[2, 4, 0]	[[112, 114], [232, 235], [466, 468]]	[['SSS', 'PQT', 'UVU', '343', 'SSS', 'SKT', 'UVU', '343'], ['....', 'YRNV', '}^]Y', '3540', '....', 'GINI', '}Y]Y', '3040'], ['...', 'RNV', '^]Y', '540', '...', 'RDI', '^]Y', '540']]	30	0.109375	0.278547	894	1	0.000925069	0.5	1079	172	0.0708583	0.876543	921	0	-1	-1	-1	1638.5	0.331083	0.764105	2434	0	-1	-1	-1	0.0632	0.4153	100	0.815974	0	0	0	11624	NC_001609
20	1B5E	A	241	1.6	1258746	10665	0047153	#	#	0.216963	5.28766	0.132812	[[162, 166], [235, 237], [233, 236]]	[2, 4, 0]	[[125, 129], [234, 236], [465, 468]]	[['EEEEE', 'NAVVN', '31//3', '42004', 'EEEEE', 'NVVIK', '3///3', '40004'], ['...', 'HIS', ']Y}', '403', '...', 'NIT', ']Y}', '403'], ['.S..', 'ETHI', ']U]Y', '4340', '....', 'ERDI', ']^]Y', '4540']]	34	0.0373972	0.274725	1155	1	0.000818331	0.5	1220	331.5	0.114603	0.873239	940	0	-1	-1	-1	829	0.132037	0.787786	3253	0	-1	-1	-1	0.0892	0.2495	241	0.858338	0	0	0	168903	NC_000866
21	5SWZ	P	238	2.65	14964	10090	0030881#0042610#0042605#0042277#0044877#0005102#0042608#0046977#0062061	0009986#0005783#0070971#0009897#0005615#0005794#0005797#0071556#0042824#0042612#0030670#0005886	0002485#0002476#0006955#0010977#0001916	0.23625	8.30174	0.0729167	[[121, 125], [188, 190], [186, 189]]	[2, 4, 0]	[[102, 106], [234, 236], [465, 468]]	[['EEEEE', 'RDYIA', '432/1', '54302', 'EEEEE', 'RGWIF', '422/1', '53302'], ['...', 'HVT', ']Y}', '403', '...', 'NIT', ']Y}', '403'], ['....', 'KAHV', '][]Y', '4240', '....', 'ERDI', ']^]Y', '4540']]	15.5	0.066769	0.262048	971	0	0	0	1224	321	0.140566	0.908537	896	0	-1	-1	-1	0	-1	-1	-1	0	-1	-1	-1	0.0889	0.2849	238	0.83131	0	0	0	-	-
22	3D0G	B	597	2.8	59272	9606	0004180#0004175#0042802#0004181#0008237#0008241#0001618#0008270	0016324#0031526#0009986#0005929#0030666#0005788#0070062#0005576#0005615#0016021#0045121#0005886	0002003#0003051#0097746#2000272#0051957#0060452#1903598#1905737#2000379#0006508#0046813#1903779#0042127#0001817#0050727#0003081#0022898#0019229#0015827#0046718	0.418814	9.23184	0.111979	[[132, 134], [133, 138], [53, 55], [130, 133]]	[2, 1, 4, 3]	[[120, 122], [195, 200], [234, 236], [353, 356]]	[['EEE', 'VDN', '/33', '044', 'EEE', 'VNN', '/33', '044'], ['EETTEE', 'DNPDNP', '33NO32', '443443', 'EEETTE', 'KNIDGY', '33/ON2', '440433'], ['...', 'NIT', ']Y}', '403', '...', 'NIT', ']Y}', '403'], ['.EEE', 'GKVD', '}3/3', '3404', '.EEE', 'WNRK', '}343', '3454']]	55.5	0.133333	0.30094	802	5	0.000633312	1	1578	654.5	0.172673	0.927419	1084	211	0.387863	0.765625	187	2506	0.377233	0.77609	2158	208.5	0.175947	0.778325	695	0.155	0.2235	597	0.89705	0.5	0.375	0.2	3596	NM_021804
[truncated: 4 more columns]

## Sheet: 6VXX-A-BetaCoV-S1-CTD
	pdbId	chainId	chainLength	resolution	geneId	taxonomy	molecularFunction	cellularComponent	biologicalProcess	b-phipsi	w-rdist	t-alpha	domain	1D-score	1D-identity	1D-identity-ng	1D-identity-gaps	1DPDB-score	1DPDB-identity	1DPDB-identity-ng	1DPDB-identity-gaps	2D-score	2D-identity	2D-identity-ng	2D-identity-gaps	5UTR-score	5UTR-identity	5UTR-identity-ng	5UTR-identity-gaps	CDS-score	CDS-identity	CDS-identity-ng	CDS-identity-gaps	3UTR-score	3UTR-identity	3UTR-identity-ng	3UTR-identity-gaps	3D-score	3D-score-cand	length	chemSim	molecularFunctionSim	cellularComponentSim	biologicalProcessSim	geneLength	refSeqId	uniprotId	proteinName	geneName
0	6VXX	A	972	2.8	43740568	2697049	0046789#0042802	0030666#0005788#0005793#0044173#0020002#0016021#0019031#0055036	0075509#0039654#0019064#0009405#0046813#0039587#0039502#0046718#0019082#0019081	0	0	0	BetaCoV-S1-CTD																																		#	#	#
1	4K6T	A	186	2	#	52275	0046872	0042025#0019028	0098671#0007155#0046718	0.00545071	0.205589	0	Adeno-knob	64	0.0580694	0.246795	1014	0	0	0	1169	276.5	0.133268	0.865385	857	0	-1	-1	-1	0	-1	-1	-1	0	-1	-1	-1	0.0762	0.2826	186	0.85913	0	0	0.1	-	-	Q64823	Fiber	L5
2	5A9K	A	272	19	1489019	337052	0005524#0003677#0003678#0016817	0042025	0006260	0.0273371	0.263196	0	SF3-helicase	33.5	0.0532051	0.261006	1242	0	0	0	1257	423	0.141144	0.884393	911	0	-1	-1	-1	1829	0.308223	0.793409	2484	0	-1	-1	-1	0.0991	0.2632	272	0.819782	0	0	0	7945	NC_001522	P03116	Replication protein E1	E1
3	3P9H	A	141	1.8	7251	9606	0048306#0003677#0030374#0042803#0044877#0003714#0043130#0031625#0046790	0005737#0005829#0005769#0031901#0005768#0010008#0000813#0070062#0090543#0043657#0005770#0031902#0005815#0005771#0005730#0005886	0097352#0007050#0051301#0016197#0008333#1990182#0006858#0075733#0030216#0016236#0036258#0008285#0042059#0007175#0000122#1903543#2000397#1903774#1902188#0006513#0015031#0001558#1903551#0043405#0043162#0046755#0039702#0019058	0.00892638	0.353696	0.00180832	UEV	26	0.0551124	0.267606	1095	5	0.00088968	1	1123	237	0.0806608	0.864583	933	87	0.224832	0.72043	205	1199	0.211271	0.805395	2919	171.5	0.322289	0.810606	200	0.0756	0.3193	141	0.837254	0	0	0	1534	NM_006292	Q99816	Tumor susceptibility gene 101 protein	TSG101
4	2NV9	C	367	1.95	917923	10506	0003824	#	0006596	0.0124631	0.693528	0	Orn-DAP-Arg-deC	57	0.0634218	0.297578	1067	8.5	0.00746269	0.833333	1328	525	0.169163	0.884793	918	0	-1	-1	-1	1202	0.186105	0.777778	3033	0	-1	-1	-1	0.1265	0.2662	367	0.842009	0	0	0	330611	NC_000852	Q84527	Arginine/Ornithine decarboxylase	A207R
5	6E5U	H	138	3.8	29107	9606	0031267	0005737#0005829#0005643#0044613#0016607#0005654	0006406#0006913#0006606	0.000790282	0.447514	0.0253165	NTF2	28	0.0303502	0.304688	1157	5	0.000892857	1	1119	290.5	0.0910872	0.93	921	0	-1	-1	-1	0	-1	-1	-1	0	-1	-1	-1	0.1228	0.266	38	-1	0	0	0	-	-	Q9UKK6	NTF2-related export protein 1	NXT1
6	5GYQ	A	169	2.1	4836012	694006	#	0044173#0020002#0016021#0019031#0055036	0075509#0039654#0019064#0009405#0046813	0.0134557	0.085748	0.045208	BetaCoV-S1-NTD	1709.5	0.313996	0.370719	211	5	0.00086881	1	1150	254.5	0.113392	0.899225	894	296	0.472843	0.822222	133	4233	0.483252	0.765203	1727	297.5	0.47079	0.805882	121	0.1489	0.7271	169	0.954268	0	0.625	0.5	29114	NC_009021	A3EXG6	Spike glycoprotein	S
7	7JJC	D	166	2.36	8829	9606	0015026#0019955#0019838#0005096#0008201#0046872#0019901#0017154#0038085#0005021	0030424#0009986#0031410#0005829#0005769#0005615#0005925#0098978#0030426#0016021#0031966#0005883#0043005#0043025#0005886#0043235#0002116#0097443	0031532#0001525#0060978#0009887#0048844#0048846#0007411#0007413#0060385#0150020#0150018#0001569#0021785#0002042#0007267#0035729#0035924#0071679#0060982#0060666#1904835#0035767#0043542#0097102#0021612#1903375#0021828#0048012#0007229#0097475#0048843#2001237#0043524#0021675#1901166#0001764#0038189#1905040#0003148#0048008#0050918#2000251#0048842#0090050#0060301#0010595#0001938#0070374#0051491#0051894…	0.029795	0.509125	0.00180832	F5-8-type-C-1	62	0.156807	0.277427	610	0	0	0	1138	301	0.0996094	0.894737	910	179	0.348285	0.77193	208	2502	0.400138	0.78146	2128	251	0.0619231	0.759434	2388	0.0807	0.3255	166	0.85696	0	0.125	0	5640	NM_003873	O14786	Neuropilin-1	NRP1
8	7CZF	D	158	3.2	1969	9606	0005524#0045296#0019838#0004714#0005005#0001618	0009986#0005925#0005887#0030027#0031258#0031256#0043005#0005886#0043235#0032587#0070160	0090630#0048320#0007411#0002043#0046849#0060444#0046058#0007155#0060326#0016477#0048870#0050830#0048013#0006954#0008630#0030216#0070309#0033598#0007275#0016525#0032682#1901491#0051898#0021915#0060035#0014028#0001649#0030316#1904238#1903348#0033674#1903078#0036342#0043491#0072659#0045765#0043535#0033628#0070372#0010591#0070848#0001501#0007169#0001570	0.0239313	0.0887137	0.00361664	Eph-LBD	58	0.11728	0.291022	957	1	0.000877193	0.5	1138	322	0.0980583	0.901786	918	118	0.295918	0.805556	186	1980	0.366916	0.755777	2339	176.5	0.155943	0.752632	727	0.0951	0.399	115	-1	0	0	0	3946	NM_004431	P29317	Ephrin type-A receptor 2	EPHA2
9	4HUX	A	273	2.2	14964	10090	0030881#0042610#0042605#0042277#0044877#0005102#0042608#0046977#0062061	0009986#0005783#0070971#0009897#0005615#0005794#0005797#0071556#0042824#0042612#0030670#0005886	0002485#0002476#0006955#0010977#0001916	0.0333004	0.683558	0	Ig-like-C1-type	15.5	0.066769	0.262048	971	0	0	0	1257	478.5	0.183301	0.888372	827	0	-1	-1	-1	0	-1	-1	-1	0	-1	-1	-1	0.0969	0.2553	273	0.856869	0	0	0	-	-	P01899	H-2 class I histocompatibility antigen, D-B alpha chain	H2-D1
10	3SJV	L	100	3.1	567	9606	0042802#0042803	0005829#0031905#0031901#0005788#0012507#0009897#0070062#0005576#0005615#0005925#0005794#0000139#1990712#0016020#0042824#0042612#0030670#0005886#0055038#0035580#1904724	1990000#0019731#0019885#0002479#0002480#0002481#0002474#0061844#0071281#0071283#0071222#0071316#0050829#0050830#0045087#0060333#0055072#0006826#0007611#0052031#0090647#0050680#2000978#0050768#0010977#1900121#0043312#2000774#1904434#0032092#1900122#0048260#0002726#0001916#1904437#0051289#0042026#0050690#0045646#0050776#0034756#0003254#0046686#0042493#0002237#0001895#0033077	0.0548891	0.623644	0	Ig-like-C1-type	27.5	0.0197119	0.356164	1246	0	0	0	1082	137	0.0528893	0.885246	960	55.5	0.0698529	0.826087	249	397.5	0.0638408	0.789137	3556	195	0.263605	0.798969	394	0.0593	0.3586	100	0.853783	0.5	0.125	0	943	NM_004048	P61769	Beta-2-microglobulin	B2M
11	3FKE	B	127	1.4	911827	128952	0003723	0030430#0019013	0010629#0060965#0033235#0039505#0046775#0039724#0039557#0039613#0039723#0039722#0039501#0044414	0.0393245	0.438762	0.00181159	VP35-IID	48.5	0.0661094	0.292929	1019	0	0	0	1110	225	0.070805	0.924051	952	60.5	0.157895	0.777778	212	1063	0.184237	0.808676	3047	264	0.198601	0.743455	524	0.0594	0.2997	127	0.832274	0	0	0	18959	NC_002549	Q05127	Polymerase cofactor VP35	VP35
12	1S7Q	B	99	1.99	12010	10090	0042802#0042803	0005829#0009897#0005615#0005794#1990712#0042824#0042612#0030670#0005886	1990000#0019731#0019885#0002481#0061844#0006968#0071281#0071283#0071222#0071316#0050829#0050830#0045087#0055072#0006826#0007611#0090647#0007275#0050680#2000978#0050768#0010977#1900121#2000774#1904434#0032092#1900122#0048260#0002726#0001916#1904437#0051289#0042026#0045646#0034756#0003254#0046686#0042493#0002237#0033077	0.039593	0.644356	0.00180832	Ig-like-C1-type	27.5	0.021756	0.266667	1182	0	0	0	1082	225	0.0805639	0.898876	904	0	-1	-1	-1	0	-1	-1	-1	0	-1	-1	-1	0.0637	0.3839	99	0.854952	0.5	0	0	-	-	P01887	Beta-2-microglobulin	B2m
13	5J47	A	360	1.99	1489517	10632	0005524#0003688#0016787#0046872	0042025	0006260#0039645#0039576#0039502	0.0447382	0.0481084	0.0669078	SF3-helicase	31.5	0.0263881	0.338028	1677	0	0	0	1344	599	0.173111	0.956311	932	0	-1	-1	-1	2299.5	0.344222	0.790151	2315	0	-1	-1	-1	0.1339	0.2897	360	0.798483	0	0	0.1	5130	NC_001699	P03072	Large T antigen	#
14	1Z1J	B	306	2.8	1489680	694009	0000175#0005524#0004197#0003678#0003725#0004519#0002151#0004386#0042802#0019785#1990380#0008168#0004482#0004483#0046983#0003724#0003968#0003727#0004843#0008270	0039714#0062243#0030430#0044172#0044220#0016021	0006370#0039595#0039520#0032259#0039648#0080009#2000158#0039690#0016540#0071108#0070536#0090503#0039548#0039579#0039644#0039722#0039547#0039604#0039501#0039502#0006351#0001172#0019082#0039694#0019083	0.0352435	0.0779982	0.292948	Macro	101	0.0401154	0.273664	6212	5	0.000776398	1	1287	505	0.213242	0.835878	765	1063	0.885185	0.92278	11	4322.5	0.199897	0.807064	10233	1064	0.223834	0.981818	745	0.1266	0.3022	306	0.838751	0.5	0.125	0.2	29751	NC_004718	P0C6X7	Replicase polyprotein 1ab	rep
15	2HOF	A	309	2.4	2777477	10678	0003677	#	0015074#0006310	0.236558	0.62418	0	Core-binding-CB	26.5	0.0589135	0.249191	998	5	0.000773994	1	1291	652.5	0.178802	0.932692	877	0	-1	-1	-1	1005	0.174743	0.799082	3112	0	-1	-1	-1	0.1244	0.2932	309	0.83131	0	0	0	94800	NC_005856	P06956	Recombinase cre	cre
16	6GSI	G	200	3.75	653015	9685	#	0005923#0016021#0005886	0007155#0090557#0050892#0090559#0016032	0.0468654	0.655709	0.00180832	Ig-like-V-type-1	24.5	0.0479042	0.27234	1101	0	0	0	1183	281	0.133268	0.883871	873	0	-1	-1	-1	0	-1	-1	-1	0	-1	-1	-1	0.1437	0.226	89	-1	0	0.125	0	-	-	Q2WGK2	Junctional adhesion molecule A	F11R
17	5DOR	A	162	2.5	1261534	10679	0003677#0016787#0016740	#	0015074#0006310#0075713#0046718#0044826	0.0667262	0.0926791	0.00181159	Tyr-recombinase	22.5	0.045747	0.303318	1188	1	0.000873362	0.5	1143	308.5	0.0963391	0.917431	929	0	-1	-1	-1	1029	0.170689	0.791375	3120	0	-1	-1	-1	0.078	0.2902	162	0.830671	0	0	0.1	33593	NC_001895	P36932	Integrase	int
18	1B11	A	113	1.9	1489989	11674	0004190#0003677#0004170#0004533#0000287#0003964#0004523#0008270	#	0015074#0006310#0006226#0046081#0075713#0046718#0044826	0.00293907	0.691693	0.385965	Peptidase-A2	18.5	0.048105	0.292035	1719	0	0	0	1096	269	0.0857428	0.924731	910	0	-1	-1	-1	2857	0.408949	0.779531	2125	0	-1	-1	-1	0.0557	0.3341	113	0.777709	0	0	0.1	9474	NC_001482	P16088	Pol polyprotein	pol
19	3EPC	R	213	8	5817	9606	0050839#0038023#0001618	0005912#0009986#0005737#0005615#0005925#0016021#0005886	0034332#0007157#0007156#0045954#0002860#0050776#0042271#0060370	0.0877216	0.598665	0.00180832	Ig-like-C2-type-1	21.5	0.0127273	0.525	1610	3.5	0.00505902	0.6	1176	332	0.164671	0.850515	808	118	0.296296	0.75	196	1041.5	0.203453	0.752778	2916	300	0.0379342	0.813725	4172	0.106	0.3535	235	-1	0	0.125	0	5792	NM_006505	P15151	Poliovirus receptor	PVR
20	6P3E	K	246	5.4	2703487	10710	#	0030430#0098026	0099001#0098003	0.0589398	0.696757	0	BIG2	27	0.0432099	0.251121	1073	1	0.000814996	0.5	1225	406	0.1625	0.89418	851	0	-1	-1	-1	659	0.121365	0.789474	3347	0	-1	-1	-1	0.0984	0.2727	246	-1	0	0	0	48502	NC_001416	P03733	Tail tube protein	V
21	1VVC	A	118	-1	3707640	10254	0001848	0005576#0020002#0016021#0055036	0039573	0.162816	0.571895	0.00180832	Sushi-1	36.5	0.0449853	0.338889	1176	0	0	0	1101	144.5	0.0765408	0.810526	911	0	-1	-1	-1	851.5	0.142456	0.800574	3220	0	-1	-1	-1	0.0655	0.3478	118	0.846399	0	0.375	0	194711	NC_006998	P68638	Complement control protein C3	VACWR025
22	6VMX	F	267	3.1	3106	9606	0051087#0042605#0005102#0046977	0009986#0031901#0005783#0012507#0070062#0005794#0000139#0071556#0005887#0016020#0042612#0030670#0005886#0055038#0030667	0002250#0002486#0002479#0002480#0002474#0006952#0016045#0006955#0060333#0043312#0001916#0042270#2001198#0050776#0032655#0032675#0002667#0060337#0016032	0.026676	0.694991	0.00181159	Ig-like-C1-type	18	0.0506608	0.252747	1089	1	0.000800641	0.5	1247	401	0.160865	0.909574	875	27	0.0679245	0.857143	244	790	0.16866	0.754738	3117	192	0.337054	0.729469	241	0.0971	0.2556	267	0.858876	0	0	0	1536	NM_005514	P01889	HLA class I histocompatibility antigen, B alpha chain	HLA-B
23	3SKU	D	181	4	5818	9606	0030246#0050839#0015026#0042802#0042803#0044877#0046790#0001618	0005912#0043296#0044291#0030425#0005576#0032584#0098686#0016021#0099059#0043231#0016020#0005886	0034332#0007411#0007155#0098609#0002934#0070166#0007157#0007156#0006955#0006826#0002089#1902414#0051963#0060041#0046718#0019062	0.0507322	0.812352	0	Ig-like-C2-type-1	21.5	0.0648723	0.27566	1108	0.5	0.00517241	0.857143	1153	365	0.133929	0.849057	849	125.5	0.170667	0.790123	588	911.5	0.173413	0.789534	3123	163	0.302839	0.834783	202	0.0854	0.2497	176	-1	0.5	0.125	0.1	1909	NM_203286	Q15223	Nectin-1	NECTIN1
24	5WFI	C	76	1.85	7314	9606	0031386#0031625	0005737#0005829#0030666#0005789#0044322#0010008#0070062#0005615#0043657#0005741#0005739#0043005#0043025#0005654#0005634#0005886#0031982	0000187#0035973#1990000#0031145#0019221#0002753#0042769#1904380#0016197#0097009#0070987#0042276#0060613#0008585#0007144#0070911#0021888#0007249#0070498#0036297#0075733#0007254#0007141#0061024#0047497#0019941#0052031#0002755#0002756#0043066#0000122#0030512#0048812#0070423#0000715#0000717#0006297#0033683#0006296#0006294#0043065#1902255#0051092#1902527#0031398#0045944#0036388#0016579#0008104#0000209…	0.0181625	0.805738	0.00181159	Ubiquitin-like-1	22	0.0298285	0.248447	1180	0	0	0	1059	137	0.0607903	0.833333	915	92	0.239852	0.691489	177	642	0.117213	0.7962	3354	162.5	0.36965	0.826087	142	0.0518	0.382	76	0.708812	0	0.125	0.1	933	NM_018955	P0CG47	Polyubiquitin-B	UBB
25	6OPP	C	97	3.7	920	9606	0015026#0019899#0005201#0042802#0019865#0042011#0042012#0042289#0023026#0042803#0019901#1990782#0038023#0004888#0001618#0008270	0030669#0005769#0005788#0005789#0009897#0005887#0045121#0005886#0042101	0002250#0007155#0007166#0097011#0019221#0050829#0044409#0007167#0019064#0035397#0006955#0006948#0035723#0030225#0032507#0061024#0010524#0050850#0070374#0043123#0032743#0033674#0043410#0045657#0050731#0045860#0001934#0042102#0045893#0046598#0051924#0050690#0050863#0032355#0033280#0007165#0042110#0030217#0050852#0045058#0007169	0.00407524	0.771227	0.0813743	GP120	59.5	0.129077	0.268786	749	0	0	0	1080	175.5	0.0666667	0.893333	930	0	-1	-1	-1	0	-1	-1	-1	0	-1	-1	-1	0.1147	0.2277	389	0.833866	0.5	0.125	0.1	-	-	B3UES2	Envelope glycoprotein gp160	env
26	3GW6	F	257	2.6	3707741	344021	0016996#0042802	0098024	0098671#0098996#0044409#0008152#0019062	0.0169972	1.17065	0.00181159	Peptidase-S74	65.5	0.0896437	0.297597	1255	0	0	0	1242	398	0.142724	0.9	902	0	-1	-1	-1	2846.5	0.416612	0.78642	2157	0	-1	-1	-1	0.1208	0.3464	257	0.832056	0.5	0	0	39704	NC_007456	Q04830	Tail spike protein	#
27	5HBZ	F	211	3.1	921339	299386	0005524#0004197#0003678#0016817#0003723#0003724#0003968#0004252#0070008#0004843#0008270	0033644#0042025#0044220#0016021	0039648#0039579#0039502#0006351#0019082#0039694	0.00394134	0.837159	0.112676	Peptidase-C32	68.5	0.0713106	0.317402	2816	5	0.000838926	1	1191	276	0.13579	0.864198	869	0	-1	-1	-1	3299	0.392278	0.776381	2960	0	-1	-1	-1	0.0978	0.3105	211	0.839059	0	0.125	0.2	12704	NC_002532	P19811	Replicase polyprotein 1ab	rep
28	5HGB	A	274	2.4	3105	9606	0030881#0042610#0042605#0003723#0005102#0042608#0046977#0062061	0009986#0031901#0005783#0070971#0005789#0012507#0070062#0005794#0005797#0000139#0071556#0005887#0016020#0042824#0042612#0030670#0005886#0055038	0019731#0019885#0002485#0002486#0042590#0002479#0002480#0002474#0036037#0050830#0016045#0006955#0060333#2001187#2000566#0032729#2000568#0002726#0001916#0042270#0016567#0050776#0001913#0002419#0050852#0060337#0016032	0.0482828	0.676972	0.00181159	Ig-like-C1-type	8.5	0.0603053	0.240854	982	1	0.000796813	0.5	1253	429.5	0.172053	0.882927	847	26.5	0.043956	0.857143	259	764.5	0.175276	0.75	3056	249	0.353604	0.785	244	0.104	0.264	274	0.854952	0	0	0	1535	NM_002116	P04439	HLA class I histocompatibility antigen, A alpha chain	HLA-A
29	3RBB	D	58	2.35	3055	9606	0005524#0004715#0001784#0004713#0005102#0004714	0005901#0042995#0005856#0005829#0031234#0005925#0005794#0043231#0005764#0005634#0005886#0030133	0007155#0030154#0019221#0038096#0006954#0045087#0002758#0007229#0060333#0043299#0002522#0031663#0007498#0043066#0002862#0018108#2000251#0030838#0008284#0046777#0006468#0008360#0050690#0051090#0050727#0050764#0071801#0045728#0007169	0.0405124	0.926146	0.00180832	SH3	13	0.00451977	0.275862	1741	1	0.000962464	0.5	1037	101	0.034965	0.875	961	0	-1	-1	-1	0	-1	-1	-1	0	-1	-1	-1	0.0372	0.3684	58	0.763578	0	0	0	-	-	P08631	Tyrosine-protein kinase HCK	HCK
30	1UT8	B	272	2.75	2777611	10726	0035312#0008409#0017108#0003677#1990238#0004529#0046872	0019034	0033567#0019086#0039693	0.119085	0.851105	0.00181159	5-3-exonuclease	28	0.0435109	0.251082	1102	0	0	0	1255	548	0.161985	0.925134	881	0	-1	-1	-1	929	0.149646	0.797844	3214	0	-1	-1	-1	0.1099	0.2924	272	0.83121	0	0	0	121750	NC_005859	P06229	Flap endonuclease	D15
[truncated: 1 more columns]
