# Supplementary material for: Identifying and profiling structural similarities between Spike of SARS-CoV-2 and other viral or host proteins with Machaon
Source: Commun Biol. 2023 Jul 19;6:752. doi: 10.1038/s42003-023-05076-7 (PMC10356814; doi:10.1038/s42003-023-05076-7)
Supplement: Supplementary file 4 — Supplementary Data 1 [file 42003_2023_5076_MOESM4_ESM.zip › tab1[dali].xlsx]

## Sheet: d2af8a
	1pa4A	d2af8a_	437.0
0	1s6dA	d2af8a_	436
1	1j7qA	d2af8a_	435
2	2dkyA	d2af8a_	434
3	1pn5A	d2af8a_	433
4	2mzqA	d2af8a_	432
5	1ysyA	d2af8a_	431
6	3fz9A	d2af8a_	430
7	1ozoA	d2af8a_	429
8	2xsjC	d2af8a_	428
9	1ugoA	d2af8a_	427
10	1ttyA	d2af8a_	426
11	5jojA	d2af8a_	425
12	2k5sA	d2af8a_	424
13	2kycA	d2af8a_	423
14	1af8A	d2af8a_	422
15	1l8rA	d2af8a_	421
16	2d0pB	d2af8a_	420
17	1xg8A	d2af8a_	419
18	1aotF	d2af8a_	418
19	1f6vA	d2af8a_	417
20	2ot2A	d2af8a_	416
21	3lgcA	d2af8a_	415
22	2l6aA	d2af8a_	414
23	1p1tA	d2af8a_	413
24	1t0gA	d2af8a_	412
25	1mk0A	d2af8a_	411
26	1myoA	d2af8a_	410
27	1ucvA	d2af8a_	409
28	1rjvA	d2af8a_	408
29	4i2uA	d2af8a_	407
30	2dn0A	d2af8a_	406
31	2d1vA	d2af8a_	405
32	2otrA	d2af8a_	404
33	2l5fA	d2af8a_	403
34	2l6bA	d2af8a_	402
35	2qkeB	d2af8a_	401
36	1l0oA	d2af8a_	400
37	2evnA	d2af8a_	399
38	2ktbB	d2af8a_	398
39	4qboA	d2af8a_	397
40	1td0D	d2af8a_	396
41	2mygA	d2af8a_	395
42	2m6yA	d2af8a_	394
43	1ufnA	d2af8a_	393
44	5abrA	d2af8a_	392
45	1fafA	d2af8a_	391
46	1wgnA	d2af8a_	390
47	1ll8A	d2af8a_	389
48	1wjkA	d2af8a_	388
49	1mn8D	d2af8a_	387
50	5a15A	d2af8a_	386
51	2gimA	d2af8a_	385
52	1k19A	d2af8a_	384
53	4fl4A	d2af8a_	383
54	1sauA	d2af8a_	382
55	4g0oA	d2af8a_	381
56	2ib1A	d2af8a_	380
57	1ichA	d2af8a_	379
58	3jstA	d2af8a_	378
59	2jbaA	d2af8a_	377
60	4kmgA	d2af8a_	376
61	3he8A	d2af8a_	375
62	2a3sA	d2af8a_	374
63	1buqA	d2af8a_	373
64	5g3nA	d2af8a_	372
65	1ffuD	d2af8a_	371
66	4rqrA	d2af8a_	370
67	1j7hA	d2af8a_	369
68	2mg4A	d2af8a_	368
69	1x4oA	d2af8a_	367
70	1c07A	d2af8a_	366
71	2qhdA	d2af8a_	365
72	2m4nA	d2af8a_	364
73	1um1A	d2af8a_	363
74	4nmuA	d2af8a_	362
75	2lpdA	d2af8a_	361
76	1yx7A	d2af8a_	360
77	3sssE	d2af8a_	359
78	2hnaA	d2af8a_	358
79	1ig6A	d2af8a_	357
80	2dgvA	d2af8a_	356
81	1s12A	d2af8a_	355
82	1xsxA	d2af8a_	354
83	2myfA	d2af8a_	353
84	4klzA	d2af8a_	352
85	3rdwA	d2af8a_	351
86	1jq4A	d2af8a_	350
87	3mmzD	d2af8a_	349
88	2i0xA	d2af8a_	348
89	1jr5A	d2af8a_	347
90	2pd2A	d2af8a_	346
91	1xu0A	d2af8a_	345
92	2khpA	d2af8a_	344
93	2p6vA	d2af8a_	343
94	2dfxI	d2af8a_	342
95	1wotA	d2af8a_	341
96	4r3vA	d2af8a_	340
97	1ryuA	d2af8a_	339
98	1uqvA	d2af8a_	338
99	1kx2A	d2af8a_	337
100	1cf7B	d2af8a_	336
101	2k6xA	d2af8a_	335
102	1x2lA	d2af8a_	334
103	1y6oB	d2af8a_	333
104	2joyA	d2af8a_	332
105	1v9vA	d2af8a_	331
106	1hbkA	d2af8a_	330
107	1xb4D	d2af8a_	329
108	1g0zB	d2af8a_	328
109	1v38A	d2af8a_	327
110	2bl8A	d2af8a_	326
111	1c3yA	d2af8a_	325
112	2h80A	d2af8a_	324
113	2khjA	d2af8a_	323
114	1or5A	d2af8a_	322
115	1egxA	d2af8a_	321
116	1s4kA	d2af8a_	320
117	2kyrA	d2af8a_	319
118	1hy8A	d2af8a_	318
119	2co5B	d2af8a_	317
120	2d99A	d2af8a_	316
121	2ywqC	d2af8a_	315
122	1eijA	d2af8a_	314
123	1hmdA	d2af8a_	313
124	1oyiA	d2af8a_	312
125	3vbaA	d2af8a_	311
126	2pk8A	d2af8a_	310
127	1e0hA	d2af8a_	309
128	1cf7A	d2af8a_	308
129	1sxrA	d2af8a_	307
130	5xqmA	d2af8a_	306
131	4y0nB	d2af8a_	305
132	4pwtA	d2af8a_	304
133	1ylqA	d2af8a_	303
134	2a3mA	d2af8a_	302
135	4y8dD	d2af8a_	301
136	3tqmC	d2af8a_	300
137	1d1nA	d2af8a_	299
138	1eh2A	d2af8a_	298
139	1b75A	d2af8a_	297
140	4x57B	d2af8a_	296
141	1pveA	d2af8a_	295
142	5szwA	d2af8a_	294
143	1hssA	d2af8a_	293
144	4d74A	d2af8a_	292
145	3iwtA	d2af8a_	291
146	3hhjB	d2af8a_	290
147	2jo6A	d2af8a_	289
148	2kqyA	d2af8a_	288
149	5f5yA	d2af8a_	287
150	1h5pA	d2af8a_	286
151	2k7jA	d2af8a_	285
152	4ge3A	d2af8a_	284
153	2ctfA	d2af8a_	283
154	3fdoA	d2af8a_	282
155	1zuoA	d2af8a_	281
156	2eelA	d2af8a_	280
157	2li6A	d2af8a_	279
158	1g2rA	d2af8a_	278
159	2gmqA	d2af8a_	277
160	1btnA	d2af8a_	276
161	1x4tA	d2af8a_	275
162	2lm1A	d2af8a_	274
163	1ejfA	d2af8a_	273
164	1n9sC	d2af8a_	272
165	1jm4B	d2af8a_	271
166	5hmbA	d2af8a_	270
167	2dkxA	d2af8a_	269
168	3wz0C	d2af8a_	268
169	1sjgA	d2af8a_	267
170	2m28A	d2af8a_	266
171	1cg7A	d2af8a_	265
172	4q0kA	d2af8a_	264
173	1ry9A	d2af8a_	263
174	2qswA	d2af8a_	262
175	2cpzA	d2af8a_	261
176	1afhA	d2af8a_	260
177	1tm9A	d2af8a_	259
178	3kkrA	d2af8a_	258
179	2pngA	d2af8a_	257
180	3rs1A	d2af8a_	256
181	2jnfA	d2af8a_	255
182	3byrA	d2af8a_	254
183	2oy9A	d2af8a_	253
184	4j20A	d2af8a_	252
185	1eikA	d2af8a_	251
186	1r8pA	d2af8a_	250
187	3ah7A	d2af8a_	249
188	2j72B	d2af8a_	248
189	2e5hA	d2af8a_	247
190	2p6hA	d2af8a_	246
191	1wjtA	d2af8a_	245
192	2jojA	d2af8a_	244
193	2cclB	d2af8a_	243
194	2it9D	d2af8a_	242
195	1bzoA	d2af8a_	241
196	1o51A	d2af8a_	240
197	1mgwA	d2af8a_	239
198	2jrzA	d2af8a_	238
199	2zjpL	d2af8a_	237
200	2iwnA	d2af8a_	236
201	2ejeA	d2af8a_	235
202	1lw1A	d2af8a_	234
203	2a2nC	d2af8a_	233
204	1a2sA	d2af8a_	232
205	2vn6B	d2af8a_	231
206	5gvyA	d2af8a_	230
207	1hxvA	d2af8a_	229
208	1w0bA	d2af8a_	228
209	3t30C	d2af8a_	227
210	2d5uA	d2af8a_	226
211	1n5wA	d2af8a_	225
212	1wi2A	d2af8a_	224
213	3rjpA	d2af8a_	223
214	2ebbA	d2af8a_	222
215	3qf2B	d2af8a_	221
216	2lpvA	d2af8a_	220
217	1h3zA	d2af8a_	219
218	1cokA	d2af8a_	218
219	2cq1A	d2af8a_	217
220	1qryA	d2af8a_	216
221	3t5sA	d2af8a_	215
222	4ixaA	d2af8a_	214
223	2mqhA	d2af8a_	213
224	1l3iA	d2af8a_	212
225	1wz6A	d2af8a_	211
226	1uhpA	d2af8a_	210
227	1y7oB	d2af8a_	209
228	1z3eA	d2af8a_	208
229	1iq3A	d2af8a_	207
230	1bu9A	d2af8a_	206
231	1r8iA	d2af8a_	205
232	1ug7A	d2af8a_	204
233	1d1rA	d2af8a_	203
234	1dv5A	d2af8a_	202
235	4je1A	d2af8a_	201
236	1dhnA	d2af8a_	200
237	2pkpA	d2af8a_	199
238	1q1hA	d2af8a_	198
239	1xg1A	d2af8a_	197
240	5t5dA	d2af8a_	196
241	2eulA	d2af8a_	195
242	4zaiA	d2af8a_	194
243	153lA	d2af8a_	193
244	2av5A	d2af8a_	192
245	4uhtA	d2af8a_	191
246	1y7qA	d2af8a_	190
247	2cr7A	d2af8a_	189
248	5fflA	d2af8a_	188
249	4cgeB	d2af8a_	187
250	2a10C	d2af8a_	186
251	1rquA	d2af8a_	185
252	5nl9A	d2af8a_	184
253	1g2hA	d2af8a_	183
254	2xcmC	d2af8a_	182
255	1zpwX	d2af8a_	181
256	3khoB	d2af8a_	180
257	1ddfA	d2af8a_	179
258	2mnaA	d2af8a_	178
259	5o04F	d2af8a_	177
260	2dkrA	d2af8a_	176
261	1x6mA	d2af8a_	175
262	2vwrA	d2af8a_	174
263	1sb0A	d2af8a_	173
264	2k9nA	d2af8a_	172
265	1ghhA	d2af8a_	171
266	1q8bA	d2af8a_	170
267	5gjkA	d2af8a_	169
268	3ul4B	d2af8a_	168
269	1wh3A	d2af8a_	167
270	1evsA	d2af8a_	166
271	6aobA	d2af8a_	165
272	2chpA	d2af8a_	164
273	4gy9A	d2af8a_	163
274	2pq7A	d2af8a_	162
275	2j28X	d2af8a_	161
276	2f1rA	d2af8a_	160
277	1nq4A	d2af8a_	159
278	1wh2A	d2af8a_	158
279	1go5A	d2af8a_	157
280	2elkA	d2af8a_	156
281	1tdpA	d2af8a_	155
282	1hlmA	d2af8a_	154
283	1y1oA	d2af8a_	153
284	2o26A	d2af8a_	152
285	1ftzA	d2af8a_	151
286	2e27L	d2af8a_	150
287	1kftA	d2af8a_	149
288	2b1uA	d2af8a_	148
289	3ao9A	d2af8a_	147
290	1jeiA	d2af8a_	146
291	1x41A	d2af8a_	145
292	2dnaA	d2af8a_	144
293	1ripA	d2af8a_	143
294	1l1sA	d2af8a_	142
295	1vcsA	d2af8a_	141
296	1ku1A	d2af8a_	140
297	4djtB	d2af8a_	139
298	3rg8G	d2af8a_	138
299	3od2A	d2af8a_	137
300	1c3aA	d2af8a_	136
301	2mutA	d2af8a_	135
302	1q9uA	d2af8a_	134
303	1jhlL	d2af8a_	133
304	1ihnA	d2af8a_	132
305	1ap7A	d2af8a_	131
306	2omjA	d2af8a_	130
307	2uzpA	d2af8a_	129
308	1xjaC	d2af8a_	128
309	1jfjA	d2af8a_	127
310	5intB	d2af8a_	126
311	1wieA	d2af8a_	125
312	1x93A	d2af8a_	124
313	1hl6A	d2af8a_	123
314	1f43A	d2af8a_	122
315	1jqqB	d2af8a_	121
316	3d5gB	d2af8a_	120
317	2gi4A	d2af8a_	119
318	3i5fB	d2af8a_	118
319	1praA	d2af8a_	117
320	1idaB	d2af8a_	116
321	1n2fA	d2af8a_	115
322	1fadA	d2af8a_	114
323	2e8nA	d2af8a_	113
324	1w0nA	d2af8a_	112
325	1b7vA	d2af8a_	111
326	1d9cA	d2af8a_	110
327	1ru0A	d2af8a_	109
328	1ihjB	d2af8a_	108
329	1wxmA	d2af8a_	107
330	2e7kA	d2af8a_	106
331	1xkpB	d2af8a_	105
332	4cr2T	d2af8a_	104
333	1stfI	d2af8a_	103
334	2qpzA	d2af8a_	102
335	4b9cA	d2af8a_	101
336	1sr4C	d2af8a_	100
337	5egjA	d2af8a_	99
338	1uxdA	d2af8a_	98
339	1x9xA	d2af8a_	97
340	3ijtB	d2af8a_	96
341	1c6sA	d2af8a_	95
342	3bn0A	d2af8a_	94
343	2v90A	d2af8a_	93
344	1la0A	d2af8a_	92
345	1kdiA	d2af8a_	91
346	1tvdA	d2af8a_	90
347	5b18A	d2af8a_	89
348	5f21B	d2af8a_	88
349	3qt2C	d2af8a_	87
350	1a5eA	d2af8a_	86
351	1zb9A	d2af8a_	85
352	1lm0A	d2af8a_	84
353	2w88A	d2af8a_	83
354	1r8hA	d2af8a_	82
355	3ocaA	d2af8a_	81
356	2f1eA	d2af8a_	80
357	1qx7M	d2af8a_	79
358	2l8nA	d2af8a_	78
359	2mqmA	d2af8a_	77
360	2lc1A	d2af8a_	76
361	4p1mB	d2af8a_	75
362	3iq2A	d2af8a_	74
363	2nn5A	d2af8a_	73
364	5b7xA	d2af8a_	72
365	3whdC	d2af8a_	71
366	2rruA	d2af8a_	70
367	2lvcA	d2af8a_	69
368	1u5tA	d2af8a_	68
369	4lgpD	d2af8a_	67
370	2wqgA	d2af8a_	66
371	1fqtA	d2af8a_	65
372	2d5gB	d2af8a_	64
373	1ggwA	d2af8a_	63
374	3gxkD	d2af8a_	62
375	1rl1A	d2af8a_	61
376	2d5kB	d2af8a_	60
377	1qfwM	d2af8a_	59
378	4hs5A	d2af8a_	58
379	1ln4A	d2af8a_	57
380	2q87A	d2af8a_	56
381	2qfiA	d2af8a_	55
382	2z0vA	d2af8a_	54
383	1im3D	d2af8a_	53
384	2davA	d2af8a_	52
385	2kbxA	d2af8a_	51
386	1u96A	d2af8a_	50
387	3l7hA	d2af8a_	49
388	2nvuC	d2af8a_	48
389	1hqvA	d2af8a_	47
390	1br1B	d2af8a_	46
391	1vubB	d2af8a_	45
392	5h1oA	d2af8a_	44
393	2l3yA	d2af8a_	43
394	2b1xB	d2af8a_	42
395	1e79I	d2af8a_	41
396	3lzoA	d2af8a_	40
397	2lmtA	d2af8a_	39
398	4jvuA	d2af8a_	38
399	1wk0A	d2af8a_	37
400	1upiA	d2af8a_	36
401	2re9A	d2af8a_	35
402	2whsB	d2af8a_	34
403	3gwkC	d2af8a_	33
404	4qr0A	d2af8a_	32
405	1gncA	d2af8a_	31
406	2na0A	d2af8a_	30
407	3ztnL	d2af8a_	29
408	5hp7A	d2af8a_	28
409	1sppB	d2af8a_	27
410	1jbaA	d2af8a_	26
411	5dzoA	d2af8a_	25
412	1iufA	d2af8a_	24
413	1ef4A	d2af8a_	23
414	3i5fC	d2af8a_	22
415	2lcpA	d2af8a_	21
416	1kx5A	d2af8a_	20
417	3brjB	d2af8a_	19
418	4eq2A	d2af8a_	18
419	1kx5B	d2af8a_	17
420	2if2A	d2af8a_	16
421	1i94B	d2af8a_	15
422	2xy1A	d2af8a_	14
423	3dinA	d2af8a_	13
424	1p94A	d2af8a_	12
425	1z9fA	d2af8a_	11
426	1rdfA	d2af8a_	10
427	1jswB	d2af8a_	9
428	1s7eA	d2af8a_	8
429	5t7cA	d2af8a_	7
430	1qz2A	d2af8a_	6
431	1jkyA	d2af8a_	5
432	1rhfA	d2af8a_	4
433	4djmD	d2af8a_	3
434	5h1zA	d2af8a_	2
435	4xiyB	d2af8a_	1
436	2gttL	d2af8a_	0

## Sheet: d1vq821
	1yj92	d1vq821	426.0
0	1p65A	d1vq821	425
1	3khfA	d1vq821	424
2	1wjiA	d1vq821	423
3	3oqtA	d1vq821	422
4	3ej3C	d1vq821	421
5	4fazA	d1vq821	420
6	1b33N	d1vq821	419
7	2do1A	d1vq821	418
8	2x4kA	d1vq821	417
9	2cz8D	d1vq821	416
10	5hdkD	d1vq821	415
11	1d3bL	d1vq821	414
12	1neiA	d1vq821	413
13	1domB	d1vq821	412
14	1umqA	d1vq821	411
15	1pgxA	d1vq821	410
16	4fdxB	d1vq821	409
17	2hi3A	d1vq821	408
18	1balA	d1vq821	407
19	3bidE	d1vq821	406
20	1whcA	d1vq821	405
21	1e79I	d1vq821	404
22	4qpoA	d1vq821	403
23	1zrjA	d1vq821	402
24	3bhpC	d1vq821	401
25	4d1mE	d1vq821	400
26	1bjpA	d1vq821	399
27	3h43I	d1vq821	398
28	3abfA	d1vq821	397
29	2e45A	d1vq821	396
30	1b35D	d1vq821	395
31	1wg1A	d1vq821	394
32	3ej3B	d1vq821	393
33	2y9tA	d1vq821	392
34	2dgtA	d1vq821	391
35	2z7cD	d1vq821	390
36	3dp5A	d1vq821	389
37	1ov9B	d1vq821	388
38	2dnqA	d1vq821	387
39	1pcfA	d1vq821	386
40	2gpfA	d1vq821	385
41	1mhmB	d1vq821	384
42	1dp3A	d1vq821	383
43	1wvnA	d1vq821	382
44	2op8A	d1vq821	381
45	2pp6A	d1vq821	380
46	4z9eA	d1vq821	379
47	1ysmA	d1vq821	378
48	1b2tA	d1vq821	377
49	2yk3A	d1vq821	376
50	1wv8A	d1vq821	375
51	1zaeA	d1vq821	374
52	2k7iA	d1vq821	373
53	2dixA	d1vq821	372
54	1v31A	d1vq821	371
55	2pliA	d1vq821	370
56	1sknP	d1vq821	369
57	3hnaA	d1vq821	368
58	2e1oA	d1vq821	367
59	3caoA	d1vq821	366
60	1ufwA	d1vq821	365
61	1f9pA	d1vq821	364
62	2ormA	d1vq821	363
63	4hs1A	d1vq821	362
64	2da2A	d1vq821	361
65	1lxnA	d1vq821	360
66	1uhzA	d1vq821	359
67	2yunA	d1vq821	358
68	1i94R	d1vq821	357
69	4haeA	d1vq821	356
70	1qgwB	d1vq821	355
71	2nuhA	d1vq821	354
72	1h31B	d1vq821	353
73	1zq3P	d1vq821	352
74	1skvA	d1vq821	351
75	1ue9A	d1vq821	350
76	1ip9A	d1vq821	349
77	1esrA	d1vq821	348
78	2ra4A	d1vq821	347
79	1ftzA	d1vq821	346
80	1jmtA	d1vq821	345
81	4qoyE	d1vq821	344
82	1iguB	d1vq821	343
83	2jxtA	d1vq821	342
84	2m71A	d1vq821	341
85	1mogA	d1vq821	340
86	1wglA	d1vq821	339
87	1a0aA	d1vq821	338
88	1z00B	d1vq821	337
89	1aojA	d1vq821	336
90	1w3dA	d1vq821	335
91	1bo0A	d1vq821	334
92	1se7A	d1vq821	333
93	1o9yC	d1vq821	332
94	1e52A	d1vq821	331
95	2dnpA	d1vq821	330
96	3pggB	d1vq821	329
97	2p9iE	d1vq821	328
98	1mi2A	d1vq821	327
99	2cz4A	d1vq821	326
100	2j283	d1vq821	325
101	2ed1A	d1vq821	324
102	1tbaA	d1vq821	323
103	2o38B	d1vq821	322
104	4lmsC	d1vq821	321
105	1uhrA	d1vq821	320
106	1wxlA	d1vq821	319
107	1y0nA	d1vq821	318
108	3dbhI	d1vq821	317
109	2h4oA	d1vq821	316
110	1x5pA	d1vq821	315
111	1l1cA	d1vq821	314
112	1an4A	d1vq821	313
113	1zl8B	d1vq821	312
114	1gm4A	d1vq821	311
115	1p4oB	d1vq821	310
116	1wfqA	d1vq821	309
117	1fr3A	d1vq821	308
118	2l0aA	d1vq821	307
119	1wnrG	d1vq821	306
120	2l93A	d1vq821	305
121	1tafB	d1vq821	304
122	1mhxA	d1vq821	303
123	4a69C	d1vq821	302
124	1mn3A	d1vq821	301
125	2retA	d1vq821	300
126	2rd1B	d1vq821	299
127	2vxaA	d1vq821	298
128	1a6lA	d1vq821	297
129	1vr4B	d1vq821	296
130	4pxvC	d1vq821	295
131	1wh5A	d1vq821	294
132	1j3tA	d1vq821	293
133	1lujB	d1vq821	292
134	2exdA	d1vq821	291
135	1mj2A	d1vq821	290
136	2bykA	d1vq821	289
137	2edyA	d1vq821	288
138	1b72A	d1vq821	287
139	2gjtA	d1vq821	286
140	2ekyB	d1vq821	285
141	2da5A	d1vq821	284
142	1p5tA	d1vq821	283
143	4rz9A	d1vq821	282
144	2enmA	d1vq821	281
145	2gpeD	d1vq821	280
146	1n88A	d1vq821	279
147	1w7oA	d1vq821	278
148	1le6A	d1vq821	277
149	2n8sA	d1vq821	276
150	2vo9A	d1vq821	275
151	4bwhA	d1vq821	274
152	4picA	d1vq821	273
153	1pufA	d1vq821	272
154	2wwmD	d1vq821	271
155	3hffA	d1vq821	270
156	2c52B	d1vq821	269
157	2c46B	d1vq821	268
158	2u1aA	d1vq821	267
159	2moeA	d1vq821	266
160	1rttA	d1vq821	265
161	1g91A	d1vq821	264
162	2rruA	d1vq821	263
163	1bpvA	d1vq821	262
164	1erdA	d1vq821	261
165	1ea4F	d1vq821	260
166	1ui0A	d1vq821	259
167	3n4kA	d1vq821	258
168	2p30A	d1vq821	257
169	1ev14	d1vq821	256
170	4n69A	d1vq821	255
171	2fggA	d1vq821	254
172	1w2lA	d1vq821	253
173	1ny4A	d1vq821	252
174	1jbmA	d1vq821	251
175	2c2cA	d1vq821	250
176	4p6pB	d1vq821	249
177	3u7rA	d1vq821	248
178	2d8hA	d1vq821	247
179	1pugA	d1vq821	246
180	1bfmA	d1vq821	245
181	2vocA	d1vq821	244
182	2op7A	d1vq821	243
183	2c1dB	d1vq821	242
184	1cw0A	d1vq821	241
185	1fjlA	d1vq821	240
186	1hhvA	d1vq821	239
187	2nr5E	d1vq821	238
188	2dclA	d1vq821	237
189	3cglF	d1vq821	236
190	4q97A	d1vq821	235
191	1auuA	d1vq821	234
192	2j8xA	d1vq821	233
193	2egcA	d1vq821	232
194	1u07A	d1vq821	231
195	1j0pA	d1vq821	230
196	2ad6B	d1vq821	229
197	2avgA	d1vq821	228
198	1zs4A	d1vq821	227
199	2ezwA	d1vq821	226
200	1h3oA	d1vq821	225
201	2vxwA	d1vq821	224
202	2cqnA	d1vq821	223
203	3tr7A	d1vq821	222
204	1i11A	d1vq821	221
205	3cxmA	d1vq821	220
206	3b83C	d1vq821	219
207	2j28X	d1vq821	218
208	3zoqA	d1vq821	217
209	2dncA	d1vq821	216
210	1jb0E	d1vq821	215
211	1jfiA	d1vq821	214
212	1vq3C	d1vq821	213
213	2d3oW	d1vq821	212
214	1humA	d1vq821	211
215	1hroA	d1vq821	210
216	1p1lA	d1vq821	209
217	2dahA	d1vq821	208
218	2asyA	d1vq821	207
219	1pzrA	d1vq821	206
220	1eah4	d1vq821	205
221	3qp3A	d1vq821	204
222	1l0lI	d1vq821	203
223	1uhfA	d1vq821	202
224	2ysbA	d1vq821	201
225	1yo4A	d1vq821	200
226	1riiA	d1vq821	199
227	4dheA	d1vq821	198
228	5uivA	d1vq821	197
229	1iyrA	d1vq821	196
230	5fvlA	d1vq821	195
231	3rnjA	d1vq821	194
232	3pucA	d1vq821	193
233	1h31A	d1vq821	192
234	2j59M	d1vq821	191
235	1ufiA	d1vq821	190
236	2oocB	d1vq821	189
237	1fjgD	d1vq821	188
238	2booA	d1vq821	187
239	1kbhB	d1vq821	186
240	1g6zA	d1vq821	185
241	2c0sA	d1vq821	184
242	3o2bC	d1vq821	183
243	2ysiA	d1vq821	182
244	2vo8A	d1vq821	181
245	1t3uB	d1vq821	180
246	4q9cA	d1vq821	179
247	1tueD	d1vq821	178
248	2elkA	d1vq821	177
249	1pv0A	d1vq821	176
250	1zl8A	d1vq821	175
251	1ojhD	d1vq821	174
252	1x6gA	d1vq821	173
253	2ltpA	d1vq821	172
254	1uc6A	d1vq821	171
255	2cmeB	d1vq821	170
256	2hw6A	d1vq821	169
257	1yjxA	d1vq821	168
258	1bh8A	d1vq821	167
259	4hctA	d1vq821	166
260	2c1dA	d1vq821	165
261	1n02A	d1vq821	164
262	5xggE	d1vq821	163
263	3wdfA	d1vq821	162
264	2vxxB	d1vq821	161
265	1m1sA	d1vq821	160
266	2yscA	d1vq821	159
267	1rowA	d1vq821	158
268	4zavA	d1vq821	157
269	1gvnA	d1vq821	156
270	4di6A	d1vq821	155
271	1lrwB	d1vq821	154
272	1e2fA	d1vq821	153
273	1y69U	d1vq821	152
274	2js1A	d1vq821	151
275	2gscB	d1vq821	150
276	1kbhA	d1vq821	149
277	3zo5A	d1vq821	148
278	1v5jA	d1vq821	147
279	2j28W	d1vq821	146
280	2zxxC	d1vq821	145
281	2ysgA	d1vq821	144
282	1eciA	d1vq821	143
283	2k4pA	d1vq821	142
284	3lxjA	d1vq821	141
285	1bmoA	d1vq821	140
286	4hutA	d1vq821	139
287	1ccdA	d1vq821	138
288	1cpoA	d1vq821	137
289	3fjwA	d1vq821	136
290	1j27A	d1vq821	135
291	2eedA	d1vq821	134
292	1wmiB	d1vq821	133
293	3w5iB	d1vq821	132
294	3tq7B	d1vq821	131
295	1ub4C	d1vq821	130
296	2rldC	d1vq821	129
297	5um0A	d1vq821	128
298	2odmB	d1vq821	127
299	2fs1A	d1vq821	126
300	1de0A	d1vq821	125
301	2p3xA	d1vq821	124
302	2lx2A	d1vq821	123
303	1q2hA	d1vq821	122
304	4krcA	d1vq821	121
305	1llnA	d1vq821	120
306	3ks6A	d1vq821	119
307	1vp7B	d1vq821	118
308	5dmbD	d1vq821	117
309	1otrA	d1vq821	116
310	1nctA	d1vq821	115
311	4o00B	d1vq821	114
312	1z0jB	d1vq821	113
313	1whkA	d1vq821	112
314	2mh8A	d1vq821	111
315	1hs7A	d1vq821	110
316	3fakA	d1vq821	109
317	4xvcA	d1vq821	108
318	4rwkA	d1vq821	107
319	4mwiA	d1vq821	106
320	4fglD	d1vq821	105
321	4bgqA	d1vq821	104
322	3q3uA	d1vq821	103
323	2oogD	d1vq821	102
324	1te4A	d1vq821	101
325	1wivA	d1vq821	100
326	3v5jA	d1vq821	99
327	4i5qA	d1vq821	98
328	2vozB	d1vq821	97
329	1b80A	d1vq821	96
330	3cbgA	d1vq821	95
331	1v92A	d1vq821	94
332	1bt1A	d1vq821	93
333	4yfiC	d1vq821	92
334	1yumA	d1vq821	91
335	1ly8A	d1vq821	90
336	4yr8F	d1vq821	89
337	1e58A	d1vq821	88
338	2fztB	d1vq821	87
339	2od5A	d1vq821	86
340	1pgyA	d1vq821	85
341	3hjuA	d1vq821	84
342	1nbaA	d1vq821	83
343	1eciB	d1vq821	82
344	1b9xB	d1vq821	81
345	4kxrA	d1vq821	80
346	1qz3A	d1vq821	79
347	4bm1A	d1vq821	78
348	3ei9A	d1vq821	77
349	1rp3B	d1vq821	76
350	4hzdA	d1vq821	75
351	1r6rA	d1vq821	74
352	1gxmB	d1vq821	73
353	1qtwA	d1vq821	72
354	3mkmA	d1vq821	71
355	4v2iA	d1vq821	70
356	5ifkA	d1vq821	69
357	1ua2A	d1vq821	68
358	2x7fA	d1vq821	67
359	3cx5D	d1vq821	66
360	5nkhA	d1vq821	65
361	5tklA	d1vq821	64
362	3dl2A	d1vq821	63
363	5f8vA	d1vq821	62
364	4ot7A	d1vq821	61
365	2o1bA	d1vq821	60
366	3o5cA	d1vq821	59
367	3ky7A	d1vq821	58
368	1erpA	d1vq821	57
369	4aamA	d1vq821	56
370	4q9bA	d1vq821	55
371	4qnwA	d1vq821	54
372	6eo0B	d1vq821	53
373	1nmlA	d1vq821	52
374	4b4uB	d1vq821	51
375	5ea2C	d1vq821	50
376	3dydA	d1vq821	49
377	3hq7A	d1vq821	48
378	2vhdA	d1vq821	47
379	1isfA	d1vq821	46
380	1am9C	d1vq821	45
381	4czoA	d1vq821	44
382	1jkmB	d1vq821	43
383	3dnfB	d1vq821	42
384	1dj3A	d1vq821	41
385	2h7yA	d1vq821	40
386	3zosB	d1vq821	39
387	4ic7A	d1vq821	38
388	1v93A	d1vq821	37
389	4a91A	d1vq821	36
390	4r2nA	d1vq821	35
391	1mdyA	d1vq821	34
392	3tqoA	d1vq821	33
393	3f69B	d1vq821	32
394	2cwbA	d1vq821	31
395	2c1vA	d1vq821	30
396	1z1nX	d1vq821	29
397	5aa6B	d1vq821	28
398	5iq0A	d1vq821	27
399	6aqzA	d1vq821	26
400	3qxeB	d1vq821	25
401	2cgzA	d1vq821	24
402	3srkB	d1vq821	23
403	3jtxA	d1vq821	22
404	1bifA	d1vq821	21
405	1mec4	d1vq821	20
406	1iduA	d1vq821	19
407	4fl0B	d1vq821	18
408	1y9bA	d1vq821	17
409	1p9bA	d1vq821	16
410	4ob3B	d1vq821	15
411	4tmcA	d1vq821	14
412	1wytA	d1vq821	13
413	1v2eA	d1vq821	12
414	1h3eA	d1vq821	11
415	3lvmB	d1vq821	10
416	1vjoA	d1vq821	9
417	1o9nA	d1vq821	8
418	2huuA	d1vq821	7
419	1r76A	d1vq821	6
420	2gboA	d1vq821	5
421	1adoA	d1vq821	4
422	1kzhB	d1vq821	3
423	3t6dC	d1vq821	2
424	5i34A	d1vq821	1
425	1qi9B	d1vq821	0

## Sheet: d1f2ka
	2otrA	d1f2ka_	444.0
0	2ab1A	d1f2ka_	443
1	4qboA	d1f2ka_	442
2	2jz3C	d1f2ka_	441
3	1ti3A	d1f2ka_	440
4	1go0A	d1f2ka_	439
5	1z7qF	d1f2ka_	438
6	2jpbA	d1f2ka_	437
7	1o8rA	d1f2ka_	436
8	4irhA	d1f2ka_	435
9	2dn5A	d1f2ka_	434
10	2m4nA	d1f2ka_	433
11	3gnjA	d1f2ka_	432
12	2d1vA	d1f2ka_	431
13	3h08B	d1f2ka_	430
14	4xhmA	d1f2ka_	429
15	4zglD	d1f2ka_	428
16	1rhyA	d1f2ka_	427
17	3tqmC	d1f2ka_	426
18	2pzzA	d1f2ka_	425
19	2lxiA	d1f2ka_	424
20	3ff7C	d1f2ka_	423
21	2k02A	d1f2ka_	422
22	4ps6A	d1f2ka_	421
23	2o5aA	d1f2ka_	420
24	1le6A	d1f2ka_	419
25	2mntA	d1f2ka_	418
26	4qbnA	d1f2ka_	417
27	1a5kA	d1f2ka_	416
28	1t57A	d1f2ka_	415
29	1qozA	d1f2ka_	414
30	1sboA	d1f2ka_	413
31	1gefA	d1f2ka_	412
32	1fo5A	d1f2ka_	411
33	1te7A	d1f2ka_	410
34	3lb5C	d1f2ka_	409
35	2k4jA	d1f2ka_	408
36	2g7jA	d1f2ka_	407
37	1k0kA	d1f2ka_	406
38	2mjdA	d1f2ka_	405
39	2lj4A	d1f2ka_	404
40	2phpB	d1f2ka_	403
41	2xsjC	d1f2ka_	402
42	1vhmB	d1f2ka_	401
43	4tn5A	d1f2ka_	400
44	2zayA	d1f2ka_	399
45	1h4yA	d1f2ka_	398
46	1kq8A	d1f2ka_	397
47	1wjoA	d1f2ka_	396
48	3ah7A	d1f2ka_	395
49	1l8rA	d1f2ka_	394
50	1ep7A	d1f2ka_	393
51	1xxsB	d1f2ka_	392
52	1r26A	d1f2ka_	391
53	4fofA	d1f2ka_	390
54	2yx6C	d1f2ka_	389
55	2f9hA	d1f2ka_	388
56	3ff9A	d1f2ka_	387
57	2okvB	d1f2ka_	386
58	2v9aA	d1f2ka_	385
59	2dmqA	d1f2ka_	384
60	3d9yA	d1f2ka_	383
61	2cyjA	d1f2ka_	382
62	1thxA	d1f2ka_	381
63	2p2eA	d1f2ka_	380
64	1akkA	d1f2ka_	379
65	1tidB	d1f2ka_	378
66	1imuA	d1f2ka_	377
67	1bs4A	d1f2ka_	376
68	2rm5A	d1f2ka_	375
69	3d6iA	d1f2ka_	374
70	1qn0A	d1f2ka_	373
71	1owsB	d1f2ka_	372
72	1co6A	d1f2ka_	371
73	1t3vA	d1f2ka_	370
74	1wf6A	d1f2ka_	369
75	3oq2B	d1f2ka_	368
76	2wjgA	d1f2ka_	367
77	1pavA	d1f2ka_	366
78	3bz6A	d1f2ka_	365
79	2kycA	d1f2ka_	364
80	1xjcA	d1f2ka_	363
81	2a0kA	d1f2ka_	362
82	2qr3A	d1f2ka_	361
83	1auzA	d1f2ka_	360
84	2xc2A	d1f2ka_	359
85	5hl6B	d1f2ka_	358
86	1qmvA	d1f2ka_	357
87	1acfA	d1f2ka_	356
88	1wxaA	d1f2ka_	355
89	2zwmA	d1f2ka_	354
90	1jh3A	d1f2ka_	353
91	1y0nA	d1f2ka_	352
92	4qivA	d1f2ka_	351
93	5xjpA	d1f2ka_	350
94	1nz8A	d1f2ka_	349
95	2pi2F	d1f2ka_	348
96	1e29A	d1f2ka_	347
97	1e69A	d1f2ka_	346
98	1m7eA	d1f2ka_	345
99	2gqbA	d1f2ka_	344
100	3eulB	d1f2ka_	343
101	3rfbB	d1f2ka_	342
102	5uvmA	d1f2ka_	341
103	1ntvA	d1f2ka_	340
104	1j0wB	d1f2ka_	339
105	2roeA	d1f2ka_	338
106	2fzpA	d1f2ka_	337
107	4josB	d1f2ka_	336
108	1btnA	d1f2ka_	335
109	2lxaA	d1f2ka_	334
110	2dazA	d1f2ka_	333
111	3oonA	d1f2ka_	332
112	3cnxC	d1f2ka_	331
113	3dh1A	d1f2ka_	330
114	1ufwA	d1f2ka_	329
115	1no5B	d1f2ka_	328
116	3wgdC	d1f2ka_	327
117	2lrnA	d1f2ka_	326
118	3rmuA	d1f2ka_	325
119	1xbiA	d1f2ka_	324
120	1rpuA	d1f2ka_	323
121	2a6oA	d1f2ka_	322
122	3eodA	d1f2ka_	321
123	1tsjA	d1f2ka_	320
124	1iruL	d1f2ka_	319
125	1njkA	d1f2ka_	318
126	1v5lA	d1f2ka_	317
127	4tziA	d1f2ka_	316
128	4af2A	d1f2ka_	315
129	4kndA	d1f2ka_	314
130	2hi6A	d1f2ka_	313
131	2pd2A	d1f2ka_	312
132	2fi9A	d1f2ka_	311
133	2wp4B	d1f2ka_	310
134	3od2A	d1f2ka_	309
135	2yk3A	d1f2ka_	308
136	2f09A	d1f2ka_	307
137	2fi0A	d1f2ka_	306
138	4hpsA	d1f2ka_	305
139	2bjoA	d1f2ka_	304
140	5e38B	d1f2ka_	303
141	4y8dD	d1f2ka_	302
142	3acbA	d1f2ka_	301
143	1nxpA	d1f2ka_	300
144	1yhdA	d1f2ka_	299
145	2aizP	d1f2ka_	298
146	3unfH	d1f2ka_	297
147	1q53A	d1f2ka_	296
148	2dn6A	d1f2ka_	295
149	1ihnA	d1f2ka_	294
150	1zq7B	d1f2ka_	293
151	1eazA	d1f2ka_	292
152	1o7bT	d1f2ka_	291
153	1kjnA	d1f2ka_	290
154	2zjpG	d1f2ka_	289
155	1kza1	d1f2ka_	288
156	5kazA	d1f2ka_	287
157	2cslA	d1f2ka_	286
158	1upqA	d1f2ka_	285
159	1tuwA	d1f2ka_	284
160	2ax5A	d1f2ka_	283
161	1tifA	d1f2ka_	282
162	3wz0C	d1f2ka_	281
163	1zhvA	d1f2ka_	280
164	1wn9A	d1f2ka_	279
165	1ccrA	d1f2ka_	278
166	1ws7A	d1f2ka_	277
167	2gmqA	d1f2ka_	276
168	1h8uB	d1f2ka_	275
169	4nicA	d1f2ka_	274
170	1tceA	d1f2ka_	273
171	4ixaA	d1f2ka_	272
172	1mvoA	d1f2ka_	271
173	2gprA	d1f2ka_	270
174	5mr1A	d1f2ka_	269
175	4qd7A	d1f2ka_	268
176	2qxyA	d1f2ka_	267
177	4h60A	d1f2ka_	266
178	1djlA	d1f2ka_	265
179	1jj2E	d1f2ka_	264
180	1xbnA	d1f2ka_	263
181	3ef4A	d1f2ka_	262
182	1jj2F	d1f2ka_	261
183	1xrsB	d1f2ka_	260
184	3t30C	d1f2ka_	259
185	5wk4B	d1f2ka_	258
186	3t6kA	d1f2ka_	257
187	2vlvB	d1f2ka_	256
188	1winA	d1f2ka_	255
189	2lpvA	d1f2ka_	254
190	3dukA	d1f2ka_	253
191	1azsA	d1f2ka_	252
192	3i42A	d1f2ka_	251
193	1y81A	d1f2ka_	250
194	2mlkA	d1f2ka_	249
195	2ktbB	d1f2ka_	248
196	3ao9A	d1f2ka_	247
197	2bkmA	d1f2ka_	246
198	1p6qA	d1f2ka_	245
199	1qb5D	d1f2ka_	244
200	1sjgA	d1f2ka_	243
201	1t6t2	d1f2ka_	242
202	1mwwC	d1f2ka_	241
203	2kojA	d1f2ka_	240
204	1xwaA	d1f2ka_	239
205	2dgeA	d1f2ka_	238
206	1ka6A	d1f2ka_	237
207	2kwlA	d1f2ka_	236
208	3rczB	d1f2ka_	235
209	1b9rA	d1f2ka_	234
210	5ufdA	d1f2ka_	233
211	2f51A	d1f2ka_	232
212	3ktoA	d1f2ka_	231
213	1k0vA	d1f2ka_	230
214	5i01A	d1f2ka_	229
215	2h6jA	d1f2ka_	228
216	3h79A	d1f2ka_	227
217	1t00A	d1f2ka_	226
218	3nwgA	d1f2ka_	225
219	2omdB	d1f2ka_	224
220	1sj5A	d1f2ka_	223
221	1yeaA	d1f2ka_	222
222	1uizA	d1f2ka_	221
223	1bvoA	d1f2ka_	220
224	2o3gA	d1f2ka_	219
225	3cgyA	d1f2ka_	218
226	1mn8D	d1f2ka_	217
227	1l1sA	d1f2ka_	216
228	1jh7A	d1f2ka_	215
229	1b4bB	d1f2ka_	214
230	3zxwB	d1f2ka_	213
231	1hssA	d1f2ka_	212
232	1rduA	d1f2ka_	211
233	1wdnA	d1f2ka_	210
234	1vmoA	d1f2ka_	209
235	4cjmA	d1f2ka_	208
236	1dc7A	d1f2ka_	207
237	2rhsC	d1f2ka_	206
238	2iscD	d1f2ka_	205
239	1vk5A	d1f2ka_	204
240	1a73A	d1f2ka_	203
241	1we8A	d1f2ka_	202
242	5palA	d1f2ka_	201
243	2oyzA	d1f2ka_	200
244	3nsiB	d1f2ka_	199
245	1p1tA	d1f2ka_	198
246	1ob8B	d1f2ka_	197
247	2mp4A	d1f2ka_	196
248	1mgwA	d1f2ka_	195
249	3qf2B	d1f2ka_	194
250	1g65A	d1f2ka_	193
251	1u3eM	d1f2ka_	192
252	1njhA	d1f2ka_	191
253	4hs5A	d1f2ka_	190
254	2hg7A	d1f2ka_	189
255	1cg5A	d1f2ka_	188
256	2dx5A	d1f2ka_	187
257	1g65G	d1f2ka_	186
258	2cq9A	d1f2ka_	185
259	1pvtA	d1f2ka_	184
260	2hkvA	d1f2ka_	183
261	1bqkA	d1f2ka_	182
262	2hx0A	d1f2ka_	181
263	3nhmA	d1f2ka_	180
264	3rjpA	d1f2ka_	179
265	3grcA	d1f2ka_	178
266	1jweA	d1f2ka_	177
267	1ka8A	d1f2ka_	176
268	3g2sA	d1f2ka_	175
269	1m0vA	d1f2ka_	174
270	1adwA	d1f2ka_	173
271	1jraA	d1f2ka_	172
272	5wvcB	d1f2ka_	171
273	4uhtA	d1f2ka_	170
274	3zqwA	d1f2ka_	169
275	3sirB	d1f2ka_	168
276	1vd0A	d1f2ka_	167
277	2aqsA	d1f2ka_	166
278	1u9pA	d1f2ka_	165
279	1x9rA	d1f2ka_	164
280	1divA	d1f2ka_	163
281	2j72B	d1f2ka_	162
282	1fx2A	d1f2ka_	161
283	1tljA	d1f2ka_	160
284	1eniA	d1f2ka_	159
285	4jwtA	d1f2ka_	158
286	2crhA	d1f2ka_	157
287	1vp8A	d1f2ka_	156
288	5fucE	d1f2ka_	155
289	2b7lA	d1f2ka_	154
290	3huiA	d1f2ka_	153
291	2lp2A	d1f2ka_	152
292	1xd5A	d1f2ka_	151
293	2ojlA	d1f2ka_	150
294	1xsxA	d1f2ka_	149
295	1wvtA	d1f2ka_	148
296	1kqfB	d1f2ka_	147
297	1ijtA	d1f2ka_	146
298	5e38D	d1f2ka_	145
299	1tllA	d1f2ka_	144
300	1pvaA	d1f2ka_	143
301	1oi0A	d1f2ka_	142
302	4hyyA	d1f2ka_	141
303	1jnpA	d1f2ka_	140
304	2wbvB	d1f2ka_	139
305	2bsqA	d1f2ka_	138
306	2cuiA	d1f2ka_	137
307	2yv1A	d1f2ka_	136
308	3bl6A	d1f2ka_	135
309	1qb3B	d1f2ka_	134
310	4mchA	d1f2ka_	133
311	2v4vA	d1f2ka_	132
312	1poiB	d1f2ka_	131
313	2b4aA	d1f2ka_	130
314	3f0yG	d1f2ka_	129
315	5hj1A	d1f2ka_	128
316	2dkrA	d1f2ka_	127
317	1i7hA	d1f2ka_	126
318	2rf0A	d1f2ka_	125
319	1gmuC	d1f2ka_	124
320	1tz3A	d1f2ka_	123
321	5u8cB	d1f2ka_	122
322	4ruvA	d1f2ka_	121
323	1jxiA	d1f2ka_	120
324	1sgoA	d1f2ka_	119
325	1wzcB	d1f2ka_	118
326	2aifA	d1f2ka_	117
327	4c25A	d1f2ka_	116
328	5hfjC	d1f2ka_	115
329	1ttxA	d1f2ka_	114
330	1tlbA	d1f2ka_	113
331	4q5eC	d1f2ka_	112
332	1yaeA	d1f2ka_	111
333	1qqlA	d1f2ka_	110
334	2k07A	d1f2ka_	109
335	1wk4A	d1f2ka_	108
336	2pyyB	d1f2ka_	107
337	1ukkA	d1f2ka_	106
338	3b2nA	d1f2ka_	105
339	1y6dA	d1f2ka_	104
340	2bl0C	d1f2ka_	103
341	2i3eA	d1f2ka_	102
342	5jggA	d1f2ka_	101
343	4pz0A	d1f2ka_	100
344	1hdoA	d1f2ka_	99
345	2b7nA	d1f2ka_	98
346	5eb9A	d1f2ka_	97
347	2fdoA	d1f2ka_	96
348	4xdiA	d1f2ka_	95
349	4du5B	d1f2ka_	94
350	5b2mA	d1f2ka_	93
351	3d5gB	d1f2ka_	92
352	1k88A	d1f2ka_	91
353	2hkuA	d1f2ka_	90
354	2jj7B	d1f2ka_	89
355	4mhvB	d1f2ka_	88
356	2qt8B	d1f2ka_	87
357	2amyA	d1f2ka_	86
358	2pl1A	d1f2ka_	85
359	1s4eF	d1f2ka_	84
360	1ezvB	d1f2ka_	83
361	4pdtA	d1f2ka_	82
362	1wzvA	d1f2ka_	81
363	2yuxA	d1f2ka_	80
364	1sa3A	d1f2ka_	79
365	1m1jB	d1f2ka_	78
366	1xheB	d1f2ka_	77
367	1c8bA	d1f2ka_	76
368	5dtbA	d1f2ka_	75
369	1bxmA	d1f2ka_	74
370	1m56B	d1f2ka_	73
371	2nn6E	d1f2ka_	72
372	1zgzA	d1f2ka_	71
373	1vctA	d1f2ka_	70
374	3pcoC	d1f2ka_	69
375	4lgpD	d1f2ka_	68
376	1z7cA	d1f2ka_	67
377	2ox6C	d1f2ka_	66
378	1tltB	d1f2ka_	65
379	4qyjA	d1f2ka_	64
380	3rhiB	d1f2ka_	63
381	2bv6A	d1f2ka_	62
382	2h0aA	d1f2ka_	61
383	1jj2O	d1f2ka_	60
384	2rdxA	d1f2ka_	59
385	1qs0B	d1f2ka_	58
386	1nxhA	d1f2ka_	57
387	1sezA	d1f2ka_	56
388	1vubB	d1f2ka_	55
389	2q87A	d1f2ka_	54
390	1sppB	d1f2ka_	53
391	2j2zB	d1f2ka_	52
392	2yv2A	d1f2ka_	51
393	1nj8A	d1f2ka_	50
394	1ycfA	d1f2ka_	49
395	1tdjA	d1f2ka_	48
396	5braA	d1f2ka_	47
397	1me7A	d1f2ka_	46
398	1yduA	d1f2ka_	45
399	2abqA	d1f2ka_	44
400	1fayA	d1f2ka_	43
401	3qt4A	d1f2ka_	42
402	1mc3A	d1f2ka_	41
403	1tteA	d1f2ka_	40
404	2yyeB	d1f2ka_	39
405	1p49A	d1f2ka_	38
406	2gp6A	d1f2ka_	37
407	1dapA	d1f2ka_	36
408	1aknA	d1f2ka_	35
409	3jteA	d1f2ka_	34
410	1hr6A	d1f2ka_	33
411	1fotA	d1f2ka_	32
412	3zezA	d1f2ka_	31
413	3libA	d1f2ka_	30
414	1knpA	d1f2ka_	29
415	2chrA	d1f2ka_	28
416	1vcaA	d1f2ka_	27
417	2fwrA	d1f2ka_	26
418	2nn6A	d1f2ka_	25
419	3cirM	d1f2ka_	24
420	2c20A	d1f2ka_	23
421	1kmmC	d1f2ka_	22
422	1v9nA	d1f2ka_	21
423	1httA	d1f2ka_	20
424	2ap3A	d1f2ka_	19
425	2b1yA	d1f2ka_	18
426	2fskB	d1f2ka_	17
427	4udtA	d1f2ka_	16
428	11asA	d1f2ka_	15
429	1lrvA	d1f2ka_	14
430	4u3wA	d1f2ka_	13
431	1ewrA	d1f2ka_	12
432	3k5nB	d1f2ka_	11
433	1gg4A	d1f2ka_	10
434	1m1jC	d1f2ka_	9
435	1gkrA	d1f2ka_	8
436	1qo8A	d1f2ka_	7
437	1a4sA	d1f2ka_	6
438	1ky8A	d1f2ka_	5
439	1bxsA	d1f2ka_	4
440	1bi9A	d1f2ka_	3
441	1nekA	d1f2ka_	2
442	1x3lA	d1f2ka_	1
443	1dxlA	d1f2ka_	0

## Sheet: d1kx5c
	1e79G	d1kx5c_	446.0
0	3n2lC	d1kx5c_	445
1	3oe7P	d1kx5c_	444
2	1e7dA	d1kx5c_	443
3	1zavA	d1kx5c_	442
4	1flkA	d1kx5c_	441
5	2lkpA	d1kx5c_	440
6	1jj2C	d1kx5c_	439
7	2a4hA	d1kx5c_	438
8	2f42A	d1kx5c_	437
9	1bccD	d1kx5c_	436
10	2lkuA	d1kx5c_	435
11	1fftB	d1kx5c_	434
12	3hd5A	d1kx5c_	433
13	1ixrB	d1kx5c_	432
14	1divA	d1kx5c_	431
15	1m56B	d1kx5c_	430
16	1y7pB	d1kx5c_	429
17	4e3zA	d1kx5c_	428
18	1pegB	d1kx5c_	427
19	3dc7A	d1kx5c_	426
20	2p65A	d1kx5c_	425
21	1wljA	d1kx5c_	424
22	4au1A	d1kx5c_	423
23	1q6uA	d1kx5c_	422
24	1wh4A	d1kx5c_	421
25	2bj3C	d1kx5c_	420
26	2qfiA	d1kx5c_	419
27	2ps1A	d1kx5c_	418
28	1t6sA	d1kx5c_	417
29	3cuqA	d1kx5c_	416
30	2j0oA	d1kx5c_	415
31	1j26A	d1kx5c_	414
32	1qo0E	d1kx5c_	413
33	5cz8Y	d1kx5c_	412
34	3cx3A	d1kx5c_	411
35	1xkpA	d1kx5c_	410
36	1kqfB	d1kx5c_	409
37	2gqbA	d1kx5c_	408
38	2iyvA	d1kx5c_	407
39	2g7lA	d1kx5c_	406
40	1fxkC	d1kx5c_	405
41	1cz7D	d1kx5c_	404
42	5xs4C	d1kx5c_	403
43	1xb4D	d1kx5c_	402
44	2i4bA	d1kx5c_	401
45	3mmhA	d1kx5c_	400
46	3aevB	d1kx5c_	399
47	2jdiG	d1kx5c_	398
48	2gtlM	d1kx5c_	397
49	1ahiA	d1kx5c_	396
50	1ek8A	d1kx5c_	395
51	1dvrA	d1kx5c_	394
52	1lwuB	d1kx5c_	393
53	2qlvB	d1kx5c_	392
54	1h6uA	d1kx5c_	391
55	2mbfA	d1kx5c_	390
56	3tcrA	d1kx5c_	389
57	5avqB	d1kx5c_	388
58	1yioA	d1kx5c_	387
59	2o6rA	d1kx5c_	386
60	2trcP	d1kx5c_	385
61	3oicD	d1kx5c_	384
62	1y9wA	d1kx5c_	383
63	1r3bA	d1kx5c_	382
64	1qz2A	d1kx5c_	381
65	2y96A	d1kx5c_	380
66	3l60A	d1kx5c_	379
67	2gtlO	d1kx5c_	378
68	1pp8M	d1kx5c_	377
69	2zjpC	d1kx5c_	376
70	3ky7A	d1kx5c_	375
71	4firA	d1kx5c_	374
72	4yqyA	d1kx5c_	373
73	1fkqA	d1kx5c_	372
74	1o8oB	d1kx5c_	371
75	2r96A	d1kx5c_	370
76	2hq1A	d1kx5c_	369
77	4gfqA	d1kx5c_	368
78	3q0qA	d1kx5c_	367
79	2cptA	d1kx5c_	366
80	2r58A	d1kx5c_	365
81	4w7iD	d1kx5c_	364
82	3cmdB	d1kx5c_	363
83	1ijlB	d1kx5c_	362
84	1jj2D	d1kx5c_	361
85	3svlB	d1kx5c_	360
86	4imlA	d1kx5c_	359
87	1lw7A	d1kx5c_	358
88	2oudA	d1kx5c_	357
89	1cg2A	d1kx5c_	356
90	2dllA	d1kx5c_	355
91	2xwlB	d1kx5c_	354
92	1qxnA	d1kx5c_	353
93	2np3B	d1kx5c_	352
94	1vf5D	d1kx5c_	351
95	3edmB	d1kx5c_	350
96	1fd9A	d1kx5c_	349
97	2j9lC	d1kx5c_	348
98	1ofhA	d1kx5c_	347
99	1tijA	d1kx5c_	346
100	4ffuI	d1kx5c_	345
101	1hngA	d1kx5c_	344
102	1gxlA	d1kx5c_	343
103	1x2lA	d1kx5c_	342
104	2x1kA	d1kx5c_	341
105	2jviA	d1kx5c_	340
106	4j1xC	d1kx5c_	339
107	1y6oB	d1kx5c_	338
108	4dllA	d1kx5c_	337
109	2ap2C	d1kx5c_	336
110	3sjuA	d1kx5c_	335
111	2nn6I	d1kx5c_	334
112	1hdcA	d1kx5c_	333
113	1umyD	d1kx5c_	332
114	4jh8A	d1kx5c_	331
115	1cl5A	d1kx5c_	330
116	3r2jB	d1kx5c_	329
117	1aokB	d1kx5c_	328
118	3v8bA	d1kx5c_	327
119	1d0iH	d1kx5c_	326
120	1ar1B	d1kx5c_	325
121	2wbmA	d1kx5c_	324
122	4co9A	d1kx5c_	323
123	3lpwA	d1kx5c_	322
124	4jn6C	d1kx5c_	321
125	2rb4A	d1kx5c_	320
126	2joeA	d1kx5c_	319
127	1zzmA	d1kx5c_	318
128	2ilkA	d1kx5c_	317
129	3pdiA	d1kx5c_	316
130	1zxqA	d1kx5c_	315
131	1unfX	d1kx5c_	314
132	1qvcA	d1kx5c_	313
133	3jb9Y	d1kx5c_	312
134	1jftA	d1kx5c_	311
135	1fovA	d1kx5c_	310
136	1u5tA	d1kx5c_	309
137	1wmbA	d1kx5c_	308
138	1go0A	d1kx5c_	307
139	1yb4A	d1kx5c_	306
140	1b35B	d1kx5c_	305
141	1mtoA	d1kx5c_	304
142	2cugA	d1kx5c_	303
143	2ywdA	d1kx5c_	302
144	1p0zA	d1kx5c_	301
145	2hq7B	d1kx5c_	300
146	4ccgA	d1kx5c_	299
147	1tz2C	d1kx5c_	298
148	1el1A	d1kx5c_	297
149	1nbqA	d1kx5c_	296
150	4fq2L	d1kx5c_	295
151	5h1zA	d1kx5c_	294
152	5um7B	d1kx5c_	293
153	1mj2A	d1kx5c_	292
154	4pa1A	d1kx5c_	291
155	2ap3A	d1kx5c_	290
156	3ppeA	d1kx5c_	289
157	2cu1A	d1kx5c_	288
158	2q2qD	d1kx5c_	287
159	4if2A	d1kx5c_	286
160	2btyA	d1kx5c_	285
161	2cveA	d1kx5c_	284
162	3dihA	d1kx5c_	283
163	1boyA	d1kx5c_	282
164	1bunA	d1kx5c_	281
165	1k2wA	d1kx5c_	280
166	1oy0A	d1kx5c_	279
167	1wh6A	d1kx5c_	278
168	1j6xB	d1kx5c_	277
169	1treA	d1kx5c_	276
170	1f97A	d1kx5c_	275
171	3seiA	d1kx5c_	274
172	1d0kA	d1kx5c_	273
173	2j28E	d1kx5c_	272
174	4eb5C	d1kx5c_	271
175	1tjgH	d1kx5c_	270
176	4zm8D	d1kx5c_	269
177	1v8mA	d1kx5c_	268
178	5kshA	d1kx5c_	267
179	3hrvA	d1kx5c_	266
180	1u73A	d1kx5c_	265
181	3q7pA	d1kx5c_	264
182	2h4cB	d1kx5c_	263
183	1d4m3	d1kx5c_	262
184	2hqjA	d1kx5c_	261
185	4rdzB	d1kx5c_	260
186	2xy1A	d1kx5c_	259
187	4eecA	d1kx5c_	258
188	5jd3A	d1kx5c_	257
189	2vc5A	d1kx5c_	256
190	4adeB	d1kx5c_	255
191	2nvpA	d1kx5c_	254
192	1occB	d1kx5c_	253
193	1f58H	d1kx5c_	252
194	1e8eA	d1kx5c_	251
195	4dqxA	d1kx5c_	250
196	2dn0A	d1kx5c_	249
197	3wyrA	d1kx5c_	248
198	5h5xC	d1kx5c_	247
199	3pimC	d1kx5c_	246
200	5j0aB	d1kx5c_	245
201	1sboA	d1kx5c_	244
202	3fd2A	d1kx5c_	243
203	1dr9A	d1kx5c_	242
204	1vcaA	d1kx5c_	241
205	1cidA	d1kx5c_	240
206	5nckA	d1kx5c_	239
207	4e3qA	d1kx5c_	238
208	1lopA	d1kx5c_	237
209	1tteA	d1kx5c_	236
210	2pc6A	d1kx5c_	235
211	4mtsA	d1kx5c_	234
212	3uxyB	d1kx5c_	233
213	4yqzA	d1kx5c_	232
214	5u2kA	d1kx5c_	231
215	2hgcA	d1kx5c_	230
216	4txoD	d1kx5c_	229
217	2hpuA	d1kx5c_	228
218	1l6zA	d1kx5c_	227
219	1euzF	d1kx5c_	226
220	2y6zA	d1kx5c_	225
221	1guzA	d1kx5c_	224
222	1tmf3	d1kx5c_	223
223	5anmL	d1kx5c_	222
224	3i5tA	d1kx5c_	221
225	3afmA	d1kx5c_	220
226	1owsB	d1kx5c_	219
227	2atzA	d1kx5c_	218
228	2ha9B	d1kx5c_	217
229	1bk9A	d1kx5c_	216
230	1hnfA	d1kx5c_	215
231	2a03A	d1kx5c_	214
232	1rdfA	d1kx5c_	213
233	2os3A	d1kx5c_	212
234	1hri3	d1kx5c_	211
235	4dh2B	d1kx5c_	210
236	1mec3	d1kx5c_	209
237	1fewA	d1kx5c_	208
238	1q2rA	d1kx5c_	207
239	4jo1L	d1kx5c_	206
240	4ua1B	d1kx5c_	205
241	1q5xA	d1kx5c_	204
242	4dmmA	d1kx5c_	203
243	4yn0B	d1kx5c_	202
244	5c8cA	d1kx5c_	201
245	2oqrA	d1kx5c_	200
246	2r3vA	d1kx5c_	199
247	1a3rL	d1kx5c_	198
248	1v9cB	d1kx5c_	197
249	2yfqB	d1kx5c_	196
250	1c3gA	d1kx5c_	195
251	1tviA	d1kx5c_	194
252	1gkzA	d1kx5c_	193
253	2gqfA	d1kx5c_	192
254	2i0zA	d1kx5c_	191
255	1wjtA	d1kx5c_	190
256	2outA	d1kx5c_	189
257	2agjH	d1kx5c_	188
258	2kycA	d1kx5c_	187
259	2x0iA	d1kx5c_	186
260	1adqH	d1kx5c_	185
261	1etzB	d1kx5c_	184
262	1qvbA	d1kx5c_	183
263	5o30B	d1kx5c_	182
264	1ofcX	d1kx5c_	181
265	1vyiA	d1kx5c_	180
266	4wm7C	d1kx5c_	179
267	1rhfA	d1kx5c_	178
268	1rlkA	d1kx5c_	177
269	2q2gA	d1kx5c_	176
270	2qq5A	d1kx5c_	175
271	1w0dA	d1kx5c_	174
272	1jfvA	d1kx5c_	173
273	1vi4A	d1kx5c_	172
274	1dxjA	d1kx5c_	171
275	1n4cA	d1kx5c_	170
276	1l5hA	d1kx5c_	169
277	3q7gA	d1kx5c_	168
278	3usuA	d1kx5c_	167
279	1pp2R	d1kx5c_	166
280	4yboD	d1kx5c_	165
281	2jieA	d1kx5c_	164
282	2k1hA	d1kx5c_	163
283	1aw1A	d1kx5c_	162
284	1zatA	d1kx5c_	161
285	5jzgB	d1kx5c_	160
286	1bqsA	d1kx5c_	159
287	1z8kA	d1kx5c_	158
288	2gkiB	d1kx5c_	157
289	3eqzB	d1kx5c_	156
290	1x25B	d1kx5c_	155
291	2c91A	d1kx5c_	154
292	3r3jA	d1kx5c_	153
293	3f31B	d1kx5c_	152
294	1jugA	d1kx5c_	151
295	2f9cA	d1kx5c_	150
296	1j0aA	d1kx5c_	149
297	1kskA	d1kx5c_	148
298	1aorA	d1kx5c_	147
299	3hmbB	d1kx5c_	146
300	2b0aA	d1kx5c_	145
301	3b8oA	d1kx5c_	144
302	1kywC	d1kx5c_	143
303	4mdoA	d1kx5c_	142
304	2vkxE	d1kx5c_	141
305	1z6aA	d1kx5c_	140
306	5gpeD	d1kx5c_	139
307	1uecA	d1kx5c_	138
308	1jeoA	d1kx5c_	137
309	1fj1E	d1kx5c_	136
310	1qw7A	d1kx5c_	135
311	1su0B	d1kx5c_	134
312	4egsA	d1kx5c_	133
313	1xkqA	d1kx5c_	132
314	1dxrH	d1kx5c_	131
315	2oiwA	d1kx5c_	130
316	5ltpB	d1kx5c_	129
317	1spxA	d1kx5c_	128
318	1stzA	d1kx5c_	127
319	4rfpA	d1kx5c_	126
320	1x40A	d1kx5c_	125
321	1js9C	d1kx5c_	124
322	1hygA	d1kx5c_	123
323	3toxA	d1kx5c_	122
324	1jr5A	d1kx5c_	121
325	1yeyC	d1kx5c_	120
326	1yu2A	d1kx5c_	119
327	2da2A	d1kx5c_	118
328	3c98B	d1kx5c_	117
329	3bquC	d1kx5c_	116
330	1i82A	d1kx5c_	115
331	4ynyB	d1kx5c_	114
332	4napD	d1kx5c_	113
333	1y8bA	d1kx5c_	112
334	3hmuA	d1kx5c_	111
335	4bf8A	d1kx5c_	110
336	3pjrA	d1kx5c_	109
337	1oa8D	d1kx5c_	108
338	1iawA	d1kx5c_	107
339	3erwA	d1kx5c_	106
340	4k3eL	d1kx5c_	105
341	2e5nA	d1kx5c_	104
342	4cy9A	d1kx5c_	103
343	1ev13	d1kx5c_	102
344	1t6aA	d1kx5c_	101
345	3fz4A	d1kx5c_	100
346	5gruL	d1kx5c_	99
347	5e8eB	d1kx5c_	98
348	1qd9A	d1kx5c_	97
349	1gqpB	d1kx5c_	96
350	2qq4A	d1kx5c_	95
351	2oq0B	d1kx5c_	94
352	1cfbA	d1kx5c_	93
353	4lfhD	d1kx5c_	92
354	1ypzE	d1kx5c_	91
355	5t50A	d1kx5c_	90
356	1tq8A	d1kx5c_	89
357	1yixA	d1kx5c_	88
358	3vbfC	d1kx5c_	87
359	1umrC	d1kx5c_	86
360	1aym3	d1kx5c_	85
361	2wzr3	d1kx5c_	84
362	1cp9A	d1kx5c_	83
363	2e6pA	d1kx5c_	82
364	1vqsB	d1kx5c_	81
365	1zba3	d1kx5c_	80
366	2lnbA	d1kx5c_	79
367	3jb9K	d1kx5c_	78
368	1pgrF	d1kx5c_	77
369	1v8gA	d1kx5c_	76
370	2prlA	d1kx5c_	75
371	1wfnA	d1kx5c_	74
372	3isfC	d1kx5c_	73
373	2pwwA	d1kx5c_	72
374	1ouwC	d1kx5c_	71
375	1s04A	d1kx5c_	70
376	5im0B	d1kx5c_	69
377	1cf7A	d1kx5c_	68
378	1o58C	d1kx5c_	67
379	1oohA	d1kx5c_	66
380	2hl1B	d1kx5c_	65
381	3fcdB	d1kx5c_	64
382	1auzA	d1kx5c_	63
383	3uwpA	d1kx5c_	62
384	2d7lA	d1kx5c_	61
385	2pfeA	d1kx5c_	60
386	3ulxA	d1kx5c_	59
387	5aurA	d1kx5c_	58
388	2iepA	d1kx5c_	57
389	1vipA	d1kx5c_	56
390	1qqeA	d1kx5c_	55
391	2jr2A	d1kx5c_	54
392	1b9bB	d1kx5c_	53
393	1f3uF	d1kx5c_	52
394	1bev3	d1kx5c_	51
395	1aotF	d1kx5c_	50
396	1mj4A	d1kx5c_	49
397	1i3cA	d1kx5c_	48
398	2qswA	d1kx5c_	47
399	5gv0A	d1kx5c_	46
400	3cjiB	d1kx5c_	45
401	2vmhA	d1kx5c_	44
402	1wotA	d1kx5c_	43
403	1mntA	d1kx5c_	42
404	1b9rA	d1kx5c_	41
405	2a9uA	d1kx5c_	40
406	3am2A	d1kx5c_	39
407	3wctA	d1kx5c_	38
408	3kygA	d1kx5c_	37
409	5dptB	d1kx5c_	36
410	4pbpB	d1kx5c_	35
411	5hz9A	d1kx5c_	34
412	2khpA	d1kx5c_	33
413	1x5aA	d1kx5c_	32
414	1d4bA	d1kx5c_	31
415	1tmf1	d1kx5c_	30
416	1gzwA	d1kx5c_	29
417	3dkzA	d1kx5c_	28
418	3cqoA	d1kx5c_	27
419	1fuxA	d1kx5c_	26
420	1zb1A	d1kx5c_	25
421	1moeA	d1kx5c_	24
422	3wucB	d1kx5c_	23
423	5f5yA	d1kx5c_	22
424	3qvaA	d1kx5c_	21
425	1ufyA	d1kx5c_	20
426	1f8vA	d1kx5c_	19
427	2e1oA	d1kx5c_	18
428	4i6uA	d1kx5c_	17
429	1pueF	d1kx5c_	16
430	3piwA	d1kx5c_	15
431	2x0sA	d1kx5c_	14
432	1qgpA	d1kx5c_	13
433	1sq2N	d1kx5c_	12
434	2aa1B	d1kx5c_	11
435	1am9C	d1kx5c_	10
436	3wudA	d1kx5c_	9
437	1uy1A	d1kx5c_	8
438	1gcvA	d1kx5c_	7
439	5mp6L	d1kx5c_	6
440	1wglA	d1kx5c_	5
441	4hgkC	d1kx5c_	4
442	1nlxA	d1kx5c_	3
443	2oa5B	d1kx5c_	2
444	1ksfX	d1kx5c_	1
445	1w36B	d1kx5c_	0

## Sheet: d1cnt1
	1cnt1	d1cnt1_	443.0
0	4reuA	d1cnt1_	442
1	2fjcB	d1cnt1_	441
2	2fzfA	d1cnt1_	440
3	1lw1A	d1cnt1_	439
4	1gdiA	d1cnt1_	438
5	1uhnA	d1cnt1_	437
6	3hseA	d1cnt1_	436
7	1d8uA	d1cnt1_	435
8	2nx8A	d1cnt1_	434
9	2gs4A	d1cnt1_	433
10	1ah7A	d1cnt1_	432
11	3esfA	d1cnt1_	431
12	3twqA	d1cnt1_	430
13	2ah6B	d1cnt1_	429
14	4jrrA	d1cnt1_	428
15	3bveA	d1cnt1_	427
16	2d9jA	d1cnt1_	426
17	3pnlB	d1cnt1_	425
18	1wozA	d1cnt1_	424
19	3juiA	d1cnt1_	423
20	2g3bA	d1cnt1_	422
21	1o9rA	d1cnt1_	421
22	3cr3A	d1cnt1_	420
23	2i6hA	d1cnt1_	419
24	1u89A	d1cnt1_	418
25	2oh3A	d1cnt1_	417
26	2f22B	d1cnt1_	416
27	3gvyB	d1cnt1_	415
28	3chmA	d1cnt1_	414
29	4zohC	d1cnt1_	413
30	1zujA	d1cnt1_	412
31	2frhA	d1cnt1_	411
32	4gibA	d1cnt1_	410
33	3h05B	d1cnt1_	409
34	3isfC	d1cnt1_	408
35	1yoyA	d1cnt1_	407
36	4dh2A	d1cnt1_	406
37	1rfzA	d1cnt1_	405
38	2c41C	d1cnt1_	404
39	1a4fB	d1cnt1_	403
40	3qz3A	d1cnt1_	402
41	2yvaA	d1cnt1_	401
42	1tjfB	d1cnt1_	400
43	1nogA	d1cnt1_	399
44	2jnuA	d1cnt1_	398
45	2c7jA	d1cnt1_	397
46	1c05A	d1cnt1_	396
47	1c02A	d1cnt1_	395
48	1vi5A	d1cnt1_	394
49	2i9wA	d1cnt1_	393
50	1z7cA	d1cnt1_	392
51	2yw5A	d1cnt1_	391
52	1s05A	d1cnt1_	390
53	2g7sA	d1cnt1_	389
54	1b5lA	d1cnt1_	388
55	2hr3D	d1cnt1_	387
56	3efbC	d1cnt1_	386
57	1iq3A	d1cnt1_	385
58	2kscA	d1cnt1_	384
59	4jj9A	d1cnt1_	383
60	3seiA	d1cnt1_	382
61	3e10B	d1cnt1_	381
62	1fazA	d1cnt1_	380
63	2bv8A	d1cnt1_	379
64	2g2dA	d1cnt1_	378
65	1dpsA	d1cnt1_	377
66	1ukxA	d1cnt1_	376
67	1wj7A	d1cnt1_	375
68	4jhcA	d1cnt1_	374
69	1sgmA	d1cnt1_	373
70	4z99A	d1cnt1_	372
71	1npbA	d1cnt1_	371
72	1xpjA	d1cnt1_	370
73	2jr2A	d1cnt1_	369
74	2iqiF	d1cnt1_	368
75	1cg5B	d1cnt1_	367
76	5b1yB	d1cnt1_	366
77	3r2hA	d1cnt1_	365
78	3rg8G	d1cnt1_	364
79	2o7tA	d1cnt1_	363
80	1au1A	d1cnt1_	362
81	2f2eA	d1cnt1_	361
82	1ni7A	d1cnt1_	360
83	2y96A	d1cnt1_	359
84	1y0bD	d1cnt1_	358
85	2wtgA	d1cnt1_	357
86	2aizP	d1cnt1_	356
87	2i96A	d1cnt1_	355
88	2vjrB	d1cnt1_	354
89	4im9B	d1cnt1_	353
90	2pq7A	d1cnt1_	352
91	2zjpG	d1cnt1_	351
92	2hs5A	d1cnt1_	350
93	1fx2A	d1cnt1_	349
94	2k9nA	d1cnt1_	348
95	1cpcA	d1cnt1_	347
96	1hbgA	d1cnt1_	346
97	1lo7A	d1cnt1_	345
98	3h4sA	d1cnt1_	344
99	2juzA	d1cnt1_	343
100	2c7jB	d1cnt1_	342
101	4zbyA	d1cnt1_	341
102	1or7B	d1cnt1_	340
103	5cflA	d1cnt1_	339
104	1v4pC	d1cnt1_	338
105	1v6fA	d1cnt1_	337
106	1xbnA	d1cnt1_	336
107	1vmdA	d1cnt1_	335
108	2i7kA	d1cnt1_	334
109	1zv4X	d1cnt1_	333
110	3mwmA	d1cnt1_	332
111	2j1lA	d1cnt1_	331
112	1yrvA	d1cnt1_	330
113	2ywwB	d1cnt1_	329
114	1ei7A	d1cnt1_	328
115	1prrA	d1cnt1_	327
116	1tbwB	d1cnt1_	326
117	1ci4A	d1cnt1_	325
118	5yfkA	d1cnt1_	324
119	2oqpA	d1cnt1_	323
120	1ivzA	d1cnt1_	322
121	1yzvA	d1cnt1_	321
122	2dmfA	d1cnt1_	320
123	1qz4A	d1cnt1_	319
124	2xykB	d1cnt1_	318
125	1vr3A	d1cnt1_	317
126	3lrpA	d1cnt1_	316
127	5hd6A	d1cnt1_	315
128	1xe8B	d1cnt1_	314
129	1ygoA	d1cnt1_	313
130	1x6dA	d1cnt1_	312
131	3r8rA	d1cnt1_	311
132	1y9iA	d1cnt1_	310
133	1bg7A	d1cnt1_	309
134	1zs3A	d1cnt1_	308
135	1allA	d1cnt1_	307
136	4hrrA	d1cnt1_	306
137	1ji5A	d1cnt1_	305
138	4z9fC	d1cnt1_	304
139	2g40A	d1cnt1_	303
140	3b57A	d1cnt1_	302
141	4qkoD	d1cnt1_	301
142	2ns9A	d1cnt1_	300
143	2fxtA	d1cnt1_	299
144	4j4wA	d1cnt1_	298
145	1wy6A	d1cnt1_	297
146	5aqdA	d1cnt1_	296
147	2xleA	d1cnt1_	295
148	2yubA	d1cnt1_	294
149	3lqnA	d1cnt1_	293
150	3cfwA	d1cnt1_	292
151	1keyB	d1cnt1_	291
152	2vjrA	d1cnt1_	290
153	3d8hB	d1cnt1_	289
154	2emqA	d1cnt1_	288
155	4f2pB	d1cnt1_	287
156	1rilA	d1cnt1_	286
157	2eobA	d1cnt1_	285
158	2z3rE	d1cnt1_	284
159	1we1A	d1cnt1_	283
160	3gwgA	d1cnt1_	282
161	3whcA	d1cnt1_	281
162	1zk8A	d1cnt1_	280
163	1v8cA	d1cnt1_	279
164	1f45B	d1cnt1_	278
165	5wpnA	d1cnt1_	277
166	3cnvC	d1cnt1_	276
167	2f5cA	d1cnt1_	275
168	1xjcA	d1cnt1_	274
169	5m0yB	d1cnt1_	273
170	3kuuA	d1cnt1_	272
171	2ae8B	d1cnt1_	271
172	2q5zB	d1cnt1_	270
173	1h31B	d1cnt1_	269
174	1iw1A	d1cnt1_	268
175	3iq1B	d1cnt1_	267
176	2kq7A	d1cnt1_	266
177	4d2sA	d1cnt1_	265
178	3ftfA	d1cnt1_	264
179	1ezkA	d1cnt1_	263
180	3orsA	d1cnt1_	262
181	2id3A	d1cnt1_	261
182	1u61A	d1cnt1_	260
183	2lucA	d1cnt1_	259
184	2k5wA	d1cnt1_	258
185	1wj5A	d1cnt1_	257
186	3eyxA	d1cnt1_	256
187	4o1jA	d1cnt1_	255
188	2bdzA	d1cnt1_	254
189	1v5mA	d1cnt1_	253
190	5d1vA	d1cnt1_	252
191	1nxiA	d1cnt1_	251
192	2ep6A	d1cnt1_	250
193	3u8eA	d1cnt1_	249
194	2o35B	d1cnt1_	248
195	2bq1I	d1cnt1_	247
196	3qy3A	d1cnt1_	246
197	1bshA	d1cnt1_	245
198	1jweA	d1cnt1_	244
199	2c2iA	d1cnt1_	243
200	1b8dA	d1cnt1_	242
201	2o6cA	d1cnt1_	241
202	2cfxA	d1cnt1_	240
203	1q2yA	d1cnt1_	239
204	1ngkB	d1cnt1_	238
205	1vjnA	d1cnt1_	237
206	5aqdM	d1cnt1_	236
207	1qxnA	d1cnt1_	235
208	1pg5B	d1cnt1_	234
209	2otmB	d1cnt1_	233
210	2e3xB	d1cnt1_	232
211	1wf1A	d1cnt1_	231
212	1jafA	d1cnt1_	230
213	5ixgB	d1cnt1_	229
214	2ejeA	d1cnt1_	228
215	2d6yB	d1cnt1_	227
216	2pzhA	d1cnt1_	226
217	4jcuA	d1cnt1_	225
218	1d4vB	d1cnt1_	224
219	3axjA	d1cnt1_	223
220	2a0kA	d1cnt1_	222
221	1zvpD	d1cnt1_	221
222	2hyjA	d1cnt1_	220
223	1uitA	d1cnt1_	219
224	1b8dB	d1cnt1_	218
225	1x4bA	d1cnt1_	217
226	1jj2V	d1cnt1_	216
227	1y7rA	d1cnt1_	215
228	1rktA	d1cnt1_	214
229	1u5lA	d1cnt1_	213
230	3giuB	d1cnt1_	212
231	1u11B	d1cnt1_	211
232	1klxA	d1cnt1_	210
233	1k8hA	d1cnt1_	209
234	1sb2A	d1cnt1_	208
235	1rr7A	d1cnt1_	207
236	3p41A	d1cnt1_	206
237	2a8nB	d1cnt1_	205
238	1e79H	d1cnt1_	204
239	4grdA	d1cnt1_	203
240	1p6tA	d1cnt1_	202
241	2bv1A	d1cnt1_	201
242	1fzdA	d1cnt1_	200
243	2gyqA	d1cnt1_	199
244	1wa4A	d1cnt1_	198
245	2nn4A	d1cnt1_	197
246	1l1sA	d1cnt1_	196
247	3qxeA	d1cnt1_	195
248	5ihyB	d1cnt1_	194
249	3lfhB	d1cnt1_	193
250	3b77A	d1cnt1_	192
251	2ywxA	d1cnt1_	191
252	1q53A	d1cnt1_	190
253	2freA	d1cnt1_	189
254	1z0xA	d1cnt1_	188
255	1ah1A	d1cnt1_	187
256	3ucaA	d1cnt1_	186
257	1l8wD	d1cnt1_	185
258	4gqyA	d1cnt1_	184
259	1a9nC	d1cnt1_	183
260	3locA	d1cnt1_	182
261	2jdfA	d1cnt1_	181
262	1am2A	d1cnt1_	180
263	1tafA	d1cnt1_	179
264	1ijlB	d1cnt1_	178
265	2j28N	d1cnt1_	177
266	2xemD	d1cnt1_	176
267	1v7pA	d1cnt1_	175
268	1ekuB	d1cnt1_	174
269	3oowB	d1cnt1_	173
270	1dm1A	d1cnt1_	172
271	1k44A	d1cnt1_	171
272	2genA	d1cnt1_	170
273	1fc3A	d1cnt1_	169
274	3m1nB	d1cnt1_	168
275	2wjaA	d1cnt1_	167
276	1dw0A	d1cnt1_	166
277	1ab3A	d1cnt1_	165
278	2e9xD	d1cnt1_	164
279	3npkA	d1cnt1_	163
280	3jv1A	d1cnt1_	162
281	2o8sA	d1cnt1_	161
282	1k4wA	d1cnt1_	160
283	3rn2A	d1cnt1_	159
284	2d1pC	d1cnt1_	158
285	1teyA	d1cnt1_	157
286	2y5iC	d1cnt1_	156
287	1wwmA	d1cnt1_	155
288	3bnwA	d1cnt1_	154
289	3dtoA	d1cnt1_	153
290	1jt8A	d1cnt1_	152
291	2v2gA	d1cnt1_	151
292	5ig0A	d1cnt1_	150
293	1dlpC	d1cnt1_	149
294	3byrA	d1cnt1_	148
295	5dj7A	d1cnt1_	147
296	1yliB	d1cnt1_	146
297	3bguA	d1cnt1_	145
298	4u3sB	d1cnt1_	144
299	1m0vA	d1cnt1_	143
300	1zh7A	d1cnt1_	142
301	3wfwA	d1cnt1_	141
302	5i0xB	d1cnt1_	140
303	1vr2A	d1cnt1_	139
304	2prdA	d1cnt1_	138
305	2rd5D	d1cnt1_	137
306	1onlA	d1cnt1_	136
307	1wifA	d1cnt1_	135
308	1qmoA	d1cnt1_	134
309	1wf9A	d1cnt1_	133
310	1xn5A	d1cnt1_	132
311	3grcA	d1cnt1_	131
312	2codA	d1cnt1_	130
313	1z7uA	d1cnt1_	129
314	1a32A	d1cnt1_	128
315	1uaiA	d1cnt1_	127
316	3k6pA	d1cnt1_	126
317	1xmzB	d1cnt1_	125
318	1yozB	d1cnt1_	124
319	2d74B	d1cnt1_	123
320	2p3pB	d1cnt1_	122
321	1gz0F	d1cnt1_	121
322	4z8mB	d1cnt1_	120
323	3spsA	d1cnt1_	119
324	1k12A	d1cnt1_	118
325	1wgvA	d1cnt1_	117
326	1oz7A	d1cnt1_	116
327	1yd8G	d1cnt1_	115
328	3bzwA	d1cnt1_	114
329	1vmjA	d1cnt1_	113
330	4xelA	d1cnt1_	112
331	3lzoA	d1cnt1_	111
332	2e9gA	d1cnt1_	110
333	1o3uA	d1cnt1_	109
334	2q03A	d1cnt1_	108
335	1yavB	d1cnt1_	107
336	1m9uA	d1cnt1_	106
337	1wa8B	d1cnt1_	105
338	5wvcB	d1cnt1_	104
339	1wmhB	d1cnt1_	103
340	3jqjB	d1cnt1_	102
341	2i5uA	d1cnt1_	101
342	5lypA	d1cnt1_	100
343	2wfhA	d1cnt1_	99
344	3k6cD	d1cnt1_	98
345	1bjqB	d1cnt1_	97
346	3qk3B	d1cnt1_	96
347	3n1xB	d1cnt1_	95
348	1dzqB	d1cnt1_	94
349	2i9cA	d1cnt1_	93
350	1n73C	d1cnt1_	92
351	4fdfB	d1cnt1_	91
352	2nujA	d1cnt1_	90
353	1pdkB	d1cnt1_	89
354	5tpuA	d1cnt1_	88
355	2ga0A	d1cnt1_	87
356	1g5zA	d1cnt1_	86
357	1rkrA	d1cnt1_	85
358	2dmcA	d1cnt1_	84
359	2oo2A	d1cnt1_	83
360	1lihA	d1cnt1_	82
361	1r8iA	d1cnt1_	81
362	2hkyA	d1cnt1_	80
363	1b66A	d1cnt1_	79
364	3hpeA	d1cnt1_	78
365	3lvsB	d1cnt1_	77
366	2f89F	d1cnt1_	76
367	2vn6A	d1cnt1_	75
368	4rbvB	d1cnt1_	74
369	2o3fA	d1cnt1_	73
370	3cv0A	d1cnt1_	72
371	4iauA	d1cnt1_	71
372	2jokA	d1cnt1_	70
373	4llsA	d1cnt1_	69
374	2xr4A	d1cnt1_	68
375	5l19A	d1cnt1_	67
376	1zhiB	d1cnt1_	66
377	2aepH	d1cnt1_	65
378	4kk2A	d1cnt1_	64
379	1n1cA	d1cnt1_	63
380	3nzmA	d1cnt1_	62
381	3cmnA	d1cnt1_	61
382	2ch9A	d1cnt1_	60
383	1v4eA	d1cnt1_	59
384	1umrA	d1cnt1_	58
385	3khoB	d1cnt1_	57
386	2cuiA	d1cnt1_	56
387	1tnrA	d1cnt1_	55
388	4lctB	d1cnt1_	54
389	3iqcA	d1cnt1_	53
390	1flkA	d1cnt1_	52
391	6b04A	d1cnt1_	51
392	1pilA	d1cnt1_	50
393	1us7B	d1cnt1_	49
394	1ue1B	d1cnt1_	48
395	2o1oA	d1cnt1_	47
396	5m0yA	d1cnt1_	46
397	1rxlA	d1cnt1_	45
398	2g77A	d1cnt1_	44
399	1x9lA	d1cnt1_	43
400	1ouvA	d1cnt1_	42
401	1nlwA	d1cnt1_	41
402	1jj2U	d1cnt1_	40
403	1xm9A	d1cnt1_	39
404	3pgzB	d1cnt1_	38
405	1k8fA	d1cnt1_	37
406	1otrA	d1cnt1_	36
407	1iq6B	d1cnt1_	35
408	1z21A	d1cnt1_	34
409	5nx4A	d1cnt1_	33
410	1wa8A	d1cnt1_	32
411	2ooeA	d1cnt1_	31
412	5crlB	d1cnt1_	30
413	2p7pA	d1cnt1_	29
414	1mzkA	d1cnt1_	28
415	4lhrA	d1cnt1_	27
416	1yhmA	d1cnt1_	26
417	2edmA	d1cnt1_	25
418	1smsA	d1cnt1_	24
419	1i11A	d1cnt1_	23
420	4jzbA	d1cnt1_	22
421	1ialA	d1cnt1_	21
422	1ya0B	d1cnt1_	20
423	2amuA	d1cnt1_	19
424	3c8tA	d1cnt1_	18
425	2cclA	d1cnt1_	17
426	1yisA	d1cnt1_	16
427	1hoeA	d1cnt1_	15
428	1iqaA	d1cnt1_	14
429	2q80A	d1cnt1_	13
430	1fpsA	d1cnt1_	12
431	1ediA	d1cnt1_	11
432	1q5nA	d1cnt1_	10
433	1ywwA	d1cnt1_	9
434	4pj1Z	d1cnt1_	8
435	4uaoB	d1cnt1_	7
436	1re5D	d1cnt1_	6
437	5ganJ	d1cnt1_	5
438	1vrsB	d1cnt1_	4
439	1bh8A	d1cnt1_	3
440	3l6xA	d1cnt1_	2
441	3n0fA	d1cnt1_	1
442	1wa5C	d1cnt1_	0

## Sheet: d1s28a1
	1s28A	d1s28a1	448.0
0	2wnyA	d1s28a1	447
1	1psqA	d1s28a1	446
2	3mmhA	d1s28a1	445
3	1c25A	d1s28a1	444
4	2r96A	d1s28a1	443
5	4ok9A	d1s28a1	442
6	3r2jB	d1s28a1	441
7	2cu1A	d1s28a1	440
8	3ixrA	d1s28a1	439
9	3lqyA	d1s28a1	438
10	1t82B	d1s28a1	437
11	1wljA	d1s28a1	436
12	1t0aA	d1s28a1	435
13	3erwA	d1s28a1	434
14	1sjwA	d1s28a1	433
15	1xpjA	d1s28a1	432
16	1jj2I	d1s28a1	431
17	4mfgA	d1s28a1	430
18	3tgvA	d1s28a1	429
19	1oa8D	d1s28a1	428
20	5ojwB	d1s28a1	427
21	2g6bA	d1s28a1	426
22	2oiwA	d1s28a1	425
23	2f8aA	d1s28a1	424
24	2dllA	d1s28a1	423
25	5um7B	d1s28a1	422
26	4xchA	d1s28a1	421
27	4dsdA	d1s28a1	420
28	2b71A	d1s28a1	419
29	1l3iA	d1s28a1	418
30	1mj2A	d1s28a1	417
31	2oikC	d1s28a1	416
32	1uspA	d1s28a1	415
33	2hq7B	d1s28a1	414
34	2f98C	d1s28a1	413
35	2atzA	d1s28a1	412
36	3d01L	d1s28a1	411
37	1vqsB	d1s28a1	410
38	2g40A	d1s28a1	409
39	5a8bC	d1s28a1	408
40	1nn4A	d1s28a1	407
41	3rmuA	d1s28a1	406
42	2rb4A	d1s28a1	405
43	1rvv1	d1s28a1	404
44	3dc7A	d1s28a1	403
45	3eqzB	d1s28a1	402
46	2eveA	d1s28a1	401
47	2bngC	d1s28a1	400
48	4r3vA	d1s28a1	399
49	2hl1B	d1s28a1	398
50	2okvB	d1s28a1	397
51	1m4yA	d1s28a1	396
52	1c2yA	d1s28a1	395
53	2ps1A	d1s28a1	394
54	3cmdB	d1s28a1	393
55	4hpsA	d1s28a1	392
56	2mf2A	d1s28a1	391
57	3db7A	d1s28a1	390
58	3svlB	d1s28a1	389
59	4josB	d1s28a1	388
60	2hboA	d1s28a1	387
61	2o6rA	d1s28a1	386
62	5im0B	d1s28a1	385
63	3elgA	d1s28a1	384
64	2dm8A	d1s28a1	383
65	1j7gA	d1s28a1	382
66	1p0zA	d1s28a1	381
67	1tq8A	d1s28a1	380
68	1v8pF	d1s28a1	379
69	2mbfA	d1s28a1	378
70	2p65A	d1s28a1	377
71	1q77A	d1s28a1	376
72	1twuA	d1s28a1	375
73	1gqpB	d1s28a1	374
74	1qmvA	d1s28a1	373
75	3nfdE	d1s28a1	372
76	2cq4A	d1s28a1	371
77	1jkeA	d1s28a1	370
78	1mwwC	d1s28a1	369
79	1rilA	d1s28a1	368
80	5iwxA	d1s28a1	367
81	2eavB	d1s28a1	366
82	3q7pA	d1s28a1	365
83	3wmdB	d1s28a1	364
84	3ongB	d1s28a1	363
85	2coaA	d1s28a1	362
86	5xzqA	d1s28a1	361
87	1lopA	d1s28a1	360
88	1xtsA	d1s28a1	359
89	2f86B	d1s28a1	358
90	2rrkA	d1s28a1	357
91	1o8oB	d1s28a1	356
92	3gwyB	d1s28a1	355
93	3kh7A	d1s28a1	354
94	1jj2V	d1s28a1	353
95	1x25B	d1s28a1	352
96	1y7pB	d1s28a1	351
97	1x0hA	d1s28a1	350
98	1v5pA	d1s28a1	349
99	1vhxA	d1s28a1	348
100	5u2kA	d1s28a1	347
101	2bj3C	d1s28a1	346
102	3dihA	d1s28a1	345
103	2p6nA	d1s28a1	344
104	2c0dB	d1s28a1	343
105	3boyA	d1s28a1	342
106	1khcA	d1s28a1	341
107	2dp9A	d1s28a1	340
108	5dptB	d1s28a1	339
109	1wyqA	d1s28a1	338
110	2dgqA	d1s28a1	337
111	3khtA	d1s28a1	336
112	2xgvA	d1s28a1	335
113	2fug7	d1s28a1	334
114	4mtsA	d1s28a1	333
115	4ds3A	d1s28a1	332
116	2ywdA	d1s28a1	331
117	1tolA	d1s28a1	330
118	5vybA	d1s28a1	329
119	1hqkA	d1s28a1	328
120	2dboA	d1s28a1	327
121	2k1hA	d1s28a1	326
122	4h17A	d1s28a1	325
123	3n2lC	d1s28a1	324
124	1q5xA	d1s28a1	323
125	1fkqA	d1s28a1	322
126	1pegB	d1s28a1	321
127	1j6xB	d1s28a1	320
128	4pa1A	d1s28a1	319
129	1bsoA	d1s28a1	318
130	1pp8M	d1s28a1	317
131	2dm0A	d1s28a1	316
132	2yntA	d1s28a1	315
133	4qblE	d1s28a1	314
134	1y9wA	d1s28a1	313
135	5e38B	d1s28a1	312
136	1v89A	d1s28a1	311
137	2f4wB	d1s28a1	310
138	4jh8A	d1s28a1	309
139	3ulxA	d1s28a1	308
140	1de3A	d1s28a1	307
141	4uhpA	d1s28a1	306
142	3hdpA	d1s28a1	305
143	1fuxA	d1s28a1	304
144	1imjA	d1s28a1	303
145	2hcmA	d1s28a1	302
146	1x1gA	d1s28a1	301
147	2pqqA	d1s28a1	300
148	1sqwA	d1s28a1	299
149	2lkuA	d1s28a1	298
150	1d0iH	d1s28a1	297
151	1jfvA	d1s28a1	296
152	2pfeA	d1s28a1	295
153	2dhjA	d1s28a1	294
154	1v3wA	d1s28a1	293
155	2i81A	d1s28a1	292
156	5hz9A	d1s28a1	291
157	1ry9A	d1s28a1	290
158	4bf8A	d1s28a1	289
159	1p01A	d1s28a1	288
160	1v4pC	d1s28a1	287
161	2f2lX	d1s28a1	286
162	2oudA	d1s28a1	285
163	1vi4A	d1s28a1	284
164	5cz8Y	d1s28a1	283
165	4ccgA	d1s28a1	282
166	1xn5A	d1s28a1	281
167	2fvtA	d1s28a1	280
168	2y4zA	d1s28a1	279
169	4j07A	d1s28a1	278
170	1ssnA	d1s28a1	277
171	1wfxA	d1s28a1	276
172	3mqwD	d1s28a1	275
173	1jvwA	d1s28a1	274
174	1sboA	d1s28a1	273
175	3cnwA	d1s28a1	272
176	3dkzA	d1s28a1	271
177	2hpuA	d1s28a1	270
178	5t50A	d1s28a1	269
179	2c34A	d1s28a1	268
180	3tkpA	d1s28a1	267
181	1n8jA	d1s28a1	266
182	1v8mA	d1s28a1	265
183	1r13A	d1s28a1	264
184	1ayzA	d1s28a1	263
185	1qd9A	d1s28a1	262
186	2oqpA	d1s28a1	261
187	5gv0A	d1s28a1	260
188	1zpsB	d1s28a1	259
189	3w1yA	d1s28a1	258
190	2cvkA	d1s28a1	257
191	1i82A	d1s28a1	256
192	3t90A	d1s28a1	255
193	1xaxA	d1s28a1	254
194	4exlB	d1s28a1	253
195	2xyaA	d1s28a1	252
196	1wltA	d1s28a1	251
197	4kn5A	d1s28a1	250
198	5ig4E	d1s28a1	249
199	2gllA	d1s28a1	248
200	1j26A	d1s28a1	247
201	2eo6A	d1s28a1	246
202	2esbA	d1s28a1	245
203	5lscA	d1s28a1	244
204	1x05A	d1s28a1	243
205	2hqjA	d1s28a1	242
206	1x5aA	d1s28a1	241
207	2zcwA	d1s28a1	240
208	3u5wA	d1s28a1	239
209	2i4kA	d1s28a1	238
210	3zqwA	d1s28a1	237
211	1b8qA	d1s28a1	236
212	1yurA	d1s28a1	235
213	4lkbB	d1s28a1	234
214	2iyvA	d1s28a1	233
215	2gexA	d1s28a1	232
216	3b6nA	d1s28a1	231
217	1y9iA	d1s28a1	230
218	1x8hA	d1s28a1	229
219	1vl7A	d1s28a1	228
220	1t13A	d1s28a1	227
221	1odiA	d1s28a1	226
222	2p6yA	d1s28a1	225
223	2l72A	d1s28a1	224
224	3wudA	d1s28a1	223
225	1rlkA	d1s28a1	222
226	4lsoA	d1s28a1	221
227	2j7qA	d1s28a1	220
228	1vyiA	d1s28a1	219
229	2g1uA	d1s28a1	218
230	3b8lA	d1s28a1	217
231	2guxA	d1s28a1	216
232	1iujB	d1s28a1	215
233	1ouwC	d1s28a1	214
234	2d89A	d1s28a1	213
235	1osyA	d1s28a1	212
236	4n27A	d1s28a1	211
237	1x49A	d1s28a1	210
238	4zg0B	d1s28a1	209
239	1g12A	d1s28a1	208
240	3az9G	d1s28a1	207
241	4au1A	d1s28a1	206
242	2r58A	d1s28a1	205
243	4co9A	d1s28a1	204
244	2a9sA	d1s28a1	203
245	1s04A	d1s28a1	202
246	2j4bB	d1s28a1	201
247	2y96A	d1s28a1	200
248	2e6pA	d1s28a1	199
249	1xhdA	d1s28a1	198
250	2hthB	d1s28a1	197
251	2op5C	d1s28a1	196
252	1bipA	d1s28a1	195
253	1xxqA	d1s28a1	194
254	2i2lB	d1s28a1	193
255	3g2sA	d1s28a1	192
256	3hd5A	d1s28a1	191
257	5ltpB	d1s28a1	190
258	3l60A	d1s28a1	189
259	2zdpA	d1s28a1	188
260	1wwiA	d1s28a1	187
261	4m1eB	d1s28a1	186
262	1nigA	d1s28a1	185
263	2d2mB	d1s28a1	184
264	3oa4A	d1s28a1	183
265	3piwA	d1s28a1	182
266	2kvaA	d1s28a1	181
267	2cofA	d1s28a1	180
268	3heiB	d1s28a1	179
269	3oixA	d1s28a1	178
270	1aotF	d1s28a1	177
271	4ziaD	d1s28a1	176
272	1i80A	d1s28a1	175
273	1v7lB	d1s28a1	174
274	4b9cA	d1s28a1	173
275	2heyF	d1s28a1	172
276	1z8kA	d1s28a1	171
277	5uzmA	d1s28a1	170
278	2pc6A	d1s28a1	169
279	4o7nA	d1s28a1	168
280	1tlqA	d1s28a1	167
281	4ffuI	d1s28a1	166
282	4l0mA	d1s28a1	165
283	1oohA	d1s28a1	164
284	2pnzB	d1s28a1	163
285	2vmhA	d1s28a1	162
286	1v7mV	d1s28a1	161
287	2v64A	d1s28a1	160
288	1pkpA	d1s28a1	159
289	2e5nA	d1s28a1	158
290	1g43A	d1s28a1	157
291	1uarA	d1s28a1	156
292	4oenB	d1s28a1	155
293	3nuaB	d1s28a1	154
294	3bvpA	d1s28a1	153
295	2ap2C	d1s28a1	152
296	4ecfA	d1s28a1	151
297	3wctA	d1s28a1	150
298	1ahjB	d1s28a1	149
299	2aa1B	d1s28a1	148
300	2ywyB	d1s28a1	147
301	3wucB	d1s28a1	146
302	1uw7A	d1s28a1	145
303	3omzA	d1s28a1	144
304	1jj2D	d1s28a1	143
305	2yvtA	d1s28a1	142
306	2c27A	d1s28a1	141
307	3hiqA	d1s28a1	140
308	2fhqA	d1s28a1	139
309	2d4rA	d1s28a1	138
310	1bgfA	d1s28a1	137
311	3seiA	d1s28a1	136
312	1gzwA	d1s28a1	135
313	3lnlA	d1s28a1	134
314	4fe2B	d1s28a1	133
315	4b16A	d1s28a1	132
316	1bbnA	d1s28a1	131
317	1qlwA	d1s28a1	130
318	3qvaA	d1s28a1	129
319	1nogA	d1s28a1	128
320	5ol2B	d1s28a1	127
321	1dxtB	d1s28a1	126
322	5jnzB	d1s28a1	125
323	2aqxA	d1s28a1	124
324	4kr5B	d1s28a1	123
325	4m3nA	d1s28a1	122
326	3kreA	d1s28a1	121
327	5v1bA	d1s28a1	120
328	1e7dA	d1s28a1	119
329	3b4tA	d1s28a1	118
330	1szaA	d1s28a1	117
331	1fhvA	d1s28a1	116
332	2p2xA	d1s28a1	115
333	2af7D	d1s28a1	114
334	3usuA	d1s28a1	113
335	4xerA	d1s28a1	112
336	1hi9A	d1s28a1	111
337	1k2aA	d1s28a1	110
338	1v3tA	d1s28a1	109
339	1w4tA	d1s28a1	108
340	3qd5A	d1s28a1	107
341	1sq2N	d1s28a1	106
342	4gt4A	d1s28a1	105
343	2jg5A	d1s28a1	104
344	2cs5A	d1s28a1	103
345	2mrcA	d1s28a1	102
346	1b6sB	d1s28a1	101
347	1lsgA	d1s28a1	100
348	1hskA	d1s28a1	99
349	3g0eA	d1s28a1	98
350	3lnlB	d1s28a1	97
351	3tqqA	d1s28a1	96
352	2a4hA	d1s28a1	95
353	4glfA	d1s28a1	94
354	4imlA	d1s28a1	93
355	1wj1A	d1s28a1	92
356	1a4fB	d1s28a1	91
357	5itqA	d1s28a1	90
358	2kycA	d1s28a1	89
359	1l5xB	d1s28a1	88
360	4b96A	d1s28a1	87
361	3isfC	d1s28a1	86
362	2ah6B	d1s28a1	85
363	2wltA	d1s28a1	84
364	1dorA	d1s28a1	83
365	1zt2A	d1s28a1	82
366	1poiA	d1s28a1	81
367	3i12A	d1s28a1	80
368	2fg9A	d1s28a1	79
369	4bltA	d1s28a1	78
370	1slmA	d1s28a1	77
371	2r1hB	d1s28a1	76
372	1pl6A	d1s28a1	75
373	3r38A	d1s28a1	74
374	1cidA	d1s28a1	73
375	5kshA	d1s28a1	72
376	1h2bB	d1s28a1	71
377	3wyrA	d1s28a1	70
378	2vouA	d1s28a1	69
379	1f1eA	d1s28a1	68
380	5ot0A	d1s28a1	67
381	1z67A	d1s28a1	66
382	3k3pB	d1s28a1	65
383	4y2hB	d1s28a1	64
384	1hngA	d1s28a1	63
385	1jvbA	d1s28a1	62
386	2v9yA	d1s28a1	61
387	1vixA	d1s28a1	60
388	1q8mA	d1s28a1	59
389	1obgA	d1s28a1	58
390	2np3B	d1s28a1	57
391	1jr5A	d1s28a1	56
392	1ak5A	d1s28a1	55
393	3q0qA	d1s28a1	54
394	1p9hA	d1s28a1	53
395	1ii2A	d1s28a1	52
396	1yg2A	d1s28a1	51
397	1knwA	d1s28a1	50
398	1k82A	d1s28a1	49
399	4asxA	d1s28a1	48
400	3p8vA	d1s28a1	47
401	1lluA	d1s28a1	46
402	4kfqA	d1s28a1	45
403	2ijd1	d1s28a1	44
404	1pv9B	d1s28a1	43
405	5mlkB	d1s28a1	42
406	1g6sA	d1s28a1	41
407	3lwbA	d1s28a1	40
408	4r43A	d1s28a1	39
409	1zq1C	d1s28a1	38
410	2g7lA	d1s28a1	37
411	4kcdB	d1s28a1	36
412	1twiD	d1s28a1	35
413	4q4lA	d1s28a1	34
414	2fahA	d1s28a1	33
415	5acnA	d1s28a1	32
416	3kqgA	d1s28a1	31
417	4uybA	d1s28a1	30
418	1qf6A	d1s28a1	29
419	1chmA	d1s28a1	28
420	3hqdA	d1s28a1	27
421	5xwbA	d1s28a1	26
422	3zfzB	d1s28a1	25
423	3dcbA	d1s28a1	24
424	4jyzA	d1s28a1	23
425	3rfcA	d1s28a1	22
426	3op1B	d1s28a1	21
427	1xhbA	d1s28a1	20
428	1hp4A	d1s28a1	19
429	1j72A	d1s28a1	18
430	1zczB	d1s28a1	17
431	4hn8A	d1s28a1	16
432	2cu2A	d1s28a1	15
433	3rmtC	d1s28a1	14
434	1hyuA	d1s28a1	13
435	3dt7A	d1s28a1	12
436	1mo9A	d1s28a1	11
437	1ofcX	d1s28a1	10
438	1kwgA	d1s28a1	9
439	3nopC	d1s28a1	8
440	2ilkA	d1s28a1	7
441	1kqfA	d1s28a1	6
442	1fsuA	d1s28a1	5
443	4cvmA	d1s28a1	4
444	3s8rB	d1s28a1	3
445	5u4oA	d1s28a1	2
446	3b0gA	d1s28a1	1
447	3jb9B	d1s28a1	0

## Sheet: d2zjru1
	1y69U	d2zjru1	430.0
0	2j28W	d2zjru1	429
1	1ev14	d2zjru1	428
2	1qgwB	d2zjru1	427
3	1l0lI	d2zjru1	426
4	1lujB	d2zjru1	425
5	1i94L	d2zjru1	424
6	2bsqE	d2zjru1	423
7	2j28R	d2zjru1	422
8	4lmsC	d2zjru1	421
9	2dsmA	d2zjru1	420
10	1rp3B	d2zjru1	419
11	1an4A	d2zjru1	418
12	2j28Z	d2zjru1	417
13	1b35D	d2zjru1	416
14	2gjtA	d2zjru1	415
15	1wg6A	d2zjru1	414
16	2a4hA	d2zjru1	413
17	1zs4A	d2zjru1	412
18	2dklA	d2zjru1	411
19	1ktkF	d2zjru1	410
20	2ad6B	d2zjru1	409
21	1du2A	d2zjru1	408
22	3dp5A	d2zjru1	407
23	5dmbD	d2zjru1	406
24	4kxrA	d2zjru1	405
25	2ecbA	d2zjru1	404
26	1rhi4	d2zjru1	403
27	3ul5D	d2zjru1	402
28	2p1pA	d2zjru1	401
29	3oqtA	d2zjru1	400
30	1vp7B	d2zjru1	399
31	1fycA	d2zjru1	398
32	1ug2A	d2zjru1	397
33	1jb0D	d2zjru1	396
34	1ub4C	d2zjru1	395
35	1o9yC	d2zjru1	394
36	2h4oA	d2zjru1	393
37	2fggA	d2zjru1	392
38	3x15A	d2zjru1	391
39	1eqkA	d2zjru1	390
40	2zjpE	d2zjru1	389
41	1mdyA	d2zjru1	388
42	2cpwA	d2zjru1	387
43	1t3uB	d2zjru1	386
44	1qgwA	d2zjru1	385
45	2htjA	d2zjru1	384
46	5gmkF	d2zjru1	383
47	1qklA	d2zjru1	382
48	1uffA	d2zjru1	381
49	2apnA	d2zjru1	380
50	2j28S	d2zjru1	379
51	5l8zA	d2zjru1	378
52	4ylbA	d2zjru1	377
53	1wivA	d2zjru1	376
54	2zhgA	d2zjru1	375
55	1p4oB	d2zjru1	374
56	1lrwB	d2zjru1	373
57	1eah4	d2zjru1	372
58	1r8dA	d2zjru1	371
59	2j28D	d2zjru1	370
60	1i94R	d2zjru1	369
61	1whhA	d2zjru1	368
62	2j28G	d2zjru1	367
63	2if1A	d2zjru1	366
64	1wwbX	d2zjru1	365
65	1aojA	d2zjru1	364
66	3hksA	d2zjru1	363
67	2eeaA	d2zjru1	362
68	3khfA	d2zjru1	361
69	4oitB	d2zjru1	360
70	2nocA	d2zjru1	359
71	2a6qA	d2zjru1	358
72	2cozA	d2zjru1	357
73	2cobA	d2zjru1	356
74	1uklC	d2zjru1	355
75	1vejA	d2zjru1	354
76	1ef1C	d2zjru1	353
77	2j283	d2zjru1	352
78	2lcwA	d2zjru1	351
79	2cz8D	d2zjru1	350
80	3abfA	d2zjru1	349
81	1f6fC	d2zjru1	348
82	1hhvA	d2zjru1	347
83	1j8cA	d2zjru1	346
84	1hpwA	d2zjru1	345
85	1y00A	d2zjru1	344
86	2nr5E	d2zjru1	343
87	1pugA	d2zjru1	342
88	1mhmB	d2zjru1	341
89	2e45A	d2zjru1	340
90	2j28M	d2zjru1	339
91	1a0aA	d2zjru1	338
92	1sskA	d2zjru1	337
93	1uf1A	d2zjru1	336
94	1i16A	d2zjru1	335
95	1cksB	d2zjru1	334
96	1rmvA	d2zjru1	333
97	1wa8A	d2zjru1	332
98	2ebyA	d2zjru1	331
99	2nb1A	d2zjru1	330
100	1cyuA	d2zjru1	329
101	1whcA	d2zjru1	328
102	3f42A	d2zjru1	327
103	1dp3A	d2zjru1	326
104	1wjiA	d2zjru1	325
105	2vrzA	d2zjru1	324
106	2ekhA	d2zjru1	323
107	4fdxB	d2zjru1	322
108	1mec4	d2zjru1	321
109	3bdbA	d2zjru1	320
110	5hy6A	d2zjru1	319
111	2cspA	d2zjru1	318
112	1qvcA	d2zjru1	317
113	2rruA	d2zjru1	316
114	2cmeB	d2zjru1	315
115	1d3bL	d2zjru1	314
116	5hdkD	d2zjru1	313
117	2dibA	d2zjru1	312
118	1xr0B	d2zjru1	311
119	2a6oA	d2zjru1	310
120	2ysbA	d2zjru1	309
121	1e79I	d2zjru1	308
122	3bidE	d2zjru1	307
123	1f9nB	d2zjru1	306
124	1wkiA	d2zjru1	305
125	1p9hA	d2zjru1	304
126	2j28P	d2zjru1	303
127	1ef5A	d2zjru1	302
128	1sknP	d2zjru1	301
129	2crjA	d2zjru1	300
130	2eo9A	d2zjru1	299
131	4haeA	d2zjru1	298
132	1l5cA	d2zjru1	297
133	1wj4A	d2zjru1	296
134	1xrsB	d2zjru1	295
135	1ip9A	d2zjru1	294
136	4is7A	d2zjru1	293
137	1fjgM	d2zjru1	292
138	1q7xA	d2zjru1	291
139	1qhkA	d2zjru1	290
140	1pmrA	d2zjru1	289
141	5l8rD	d2zjru1	288
142	1ybxB	d2zjru1	287
143	3lxjA	d2zjru1	286
144	2afpA	d2zjru1	285
145	1x4hA	d2zjru1	284
146	1vq3C	d2zjru1	283
147	1w3dA	d2zjru1	282
148	2orcA	d2zjru1	281
149	3hxsB	d2zjru1	280
150	1ntcA	d2zjru1	279
151	1wg7A	d2zjru1	278
152	1x8zA	d2zjru1	277
153	2bykA	d2zjru1	276
154	1ohhG	d2zjru1	275
155	4q97A	d2zjru1	274
156	2cjsA	d2zjru1	273
157	3cglF	d2zjru1	272
158	2j28F	d2zjru1	271
159	1wfoA	d2zjru1	270
160	1tbaA	d2zjru1	269
161	1h7cA	d2zjru1	268
162	2l93A	d2zjru1	267
163	2z93D	d2zjru1	266
164	1jb0E	d2zjru1	265
165	1jj2X	d2zjru1	264
166	3hffA	d2zjru1	263
167	3ej3C	d2zjru1	262
168	2pemE	d2zjru1	261
169	2zjpB	d2zjru1	260
170	2ao9A	d2zjru1	259
171	1ckvA	d2zjru1	258
172	1jj2E	d2zjru1	257
173	2yuyA	d2zjru1	256
174	1ac0A	d2zjru1	255
175	1qu5A	d2zjru1	254
176	2zjpI	d2zjru1	253
177	3fx7B	d2zjru1	252
178	1x4bA	d2zjru1	251
179	1pgxA	d2zjru1	250
180	1b33N	d2zjru1	249
181	1am9C	d2zjru1	248
182	1bhuA	d2zjru1	247
183	1pufA	d2zjru1	246
184	1rwsA	d2zjru1	245
185	1b3iA	d2zjru1	244
186	1p5tA	d2zjru1	243
187	1pcfA	d2zjru1	242
188	2e34A	d2zjru1	241
189	1p65A	d2zjru1	240
190	3pggB	d2zjru1	239
191	1b72A	d2zjru1	238
192	1je3A	d2zjru1	237
193	1sgoA	d2zjru1	236
194	2wwmD	d2zjru1	235
195	1ojhD	d2zjru1	234
196	1qabE	d2zjru1	233
197	1fjgC	d2zjru1	232
198	1ekzA	d2zjru1	231
199	1wglA	d2zjru1	230
200	2phcB	d2zjru1	229
201	2ormA	d2zjru1	228
202	2do1A	d2zjru1	227
203	1a0hA	d2zjru1	226
204	1l1cA	d2zjru1	225
205	1v61A	d2zjru1	224
206	1we8A	d2zjru1	223
207	5b7xA	d2zjru1	222
208	1wa8B	d2zjru1	221
209	1wj7A	d2zjru1	220
210	2dahA	d2zjru1	219
211	1balA	d2zjru1	218
212	1wgdA	d2zjru1	217
213	1ib8A	d2zjru1	216
214	1iufA	d2zjru1	215
215	1q48A	d2zjru1	214
216	2o2oA	d2zjru1	213
217	1b8qA	d2zjru1	212
218	3twiF	d2zjru1	211
219	1u07A	d2zjru1	210
220	1wgrA	d2zjru1	209
221	1fjeB	d2zjru1	208
222	1i1gA	d2zjru1	207
223	1ap8A	d2zjru1	206
224	1xsvA	d2zjru1	205
225	1el0A	d2zjru1	204
226	1wvnA	d2zjru1	203
227	1v9jA	d2zjru1	202
228	3h43I	d2zjru1	201
229	1iv0A	d2zjru1	200
230	4fazA	d2zjru1	199
231	2dk4A	d2zjru1	198
232	1d1rA	d2zjru1	197
233	3b83C	d2zjru1	196
234	2j28L	d2zjru1	195
235	1yj92	d2zjru1	194
236	1ku9A	d2zjru1	193
237	3tq7B	d2zjru1	192
238	2p4vA	d2zjru1	191
239	1fshA	d2zjru1	190
240	1th5A	d2zjru1	189
241	1uhfA	d2zjru1	188
242	4kjmA	d2zjru1	187
243	2pliA	d2zjru1	186
244	3bhpC	d2zjru1	185
245	1j57A	d2zjru1	184
246	1wmiB	d2zjru1	183
247	3p2tA	d2zjru1	182
248	2yubA	d2zjru1	181
249	5feaA	d2zjru1	180
250	1l8yA	d2zjru1	179
251	4ei6C	d2zjru1	178
252	2vxxB	d2zjru1	177
253	2yscA	d2zjru1	176
254	2fztB	d2zjru1	175
255	3qiuC	d2zjru1	174
256	4qpoA	d2zjru1	173
257	2i15A	d2zjru1	172
258	1mutA	d2zjru1	171
259	1zrjA	d2zjru1	170
260	3hybA	d2zjru1	169
261	1mogA	d2zjru1	168
262	1ei7A	d2zjru1	167
263	1g6zA	d2zjru1	166
264	1rjtA	d2zjru1	165
265	2z51A	d2zjru1	164
266	1n3hA	d2zjru1	163
267	1grjA	d2zjru1	162
268	1auuA	d2zjru1	161
269	1j6yA	d2zjru1	160
270	3rnjA	d2zjru1	159
271	2e1bA	d2zjru1	158
272	1wmjA	d2zjru1	157
273	2p0sA	d2zjru1	156
274	1clhA	d2zjru1	155
275	1uujD	d2zjru1	154
276	2j88L	d2zjru1	153
277	1iguB	d2zjru1	152
278	3ctdB	d2zjru1	151
279	1u3nA	d2zjru1	150
280	1jbmA	d2zjru1	149
281	2n8sA	d2zjru1	148
282	1wi3A	d2zjru1	147
283	5ldhA	d2zjru1	146
284	2lmtA	d2zjru1	145
285	1tvcA	d2zjru1	144
286	1b9xB	d2zjru1	143
287	1tafB	d2zjru1	142
288	4en3A	d2zjru1	141
289	1mp9A	d2zjru1	140
290	1xz9A	d2zjru1	139
291	3lg7A	d2zjru1	138
292	2elkA	d2zjru1	137
293	1dlpC	d2zjru1	136
294	2ct6A	d2zjru1	135
295	2daqA	d2zjru1	134
296	1lihA	d2zjru1	133
297	2j28O	d2zjru1	132
298	1wxaA	d2zjru1	131
299	1aotF	d2zjru1	130
300	2ysgA	d2zjru1	129
301	1skvA	d2zjru1	128
302	1rflA	d2zjru1	127
303	2dvwA	d2zjru1	126
304	1s7eA	d2zjru1	125
305	2fjlA	d2zjru1	124
306	1urfA	d2zjru1	123
307	1vegA	d2zjru1	122
308	1jfiA	d2zjru1	121
309	1prrA	d2zjru1	120
310	1t3kA	d2zjru1	119
311	1qb3B	d2zjru1	118
312	1k1aA	d2zjru1	117
313	1utaA	d2zjru1	116
314	2ra4A	d2zjru1	115
315	4pxvC	d2zjru1	114
316	1gjxA	d2zjru1	113
317	1mhxA	d2zjru1	112
318	1pczA	d2zjru1	111
319	2l9lA	d2zjru1	110
320	1f53A	d2zjru1	109
321	1feuD	d2zjru1	108
322	4gr2B	d2zjru1	107
323	1gt0C	d2zjru1	106
324	3gwkC	d2zjru1	105
325	1uxdA	d2zjru1	104
326	1g5zA	d2zjru1	103
327	3k69A	d2zjru1	102
328	1e52A	d2zjru1	101
329	1o7bT	d2zjru1	100
330	3q20A	d2zjru1	99
331	2afjA	d2zjru1	98
332	3dbhI	d2zjru1	97
333	3bcnA	d2zjru1	96
334	1wtbA	d2zjru1	95
335	4z9hA	d2zjru1	94
336	2ysiA	d2zjru1	93
337	4uucA	d2zjru1	92
338	1x57A	d2zjru1	91
339	3zezA	d2zjru1	90
340	3eu9A	d2zjru1	89
341	2rd1B	d2zjru1	88
342	1hsqA	d2zjru1	87
343	1qsdA	d2zjru1	86
344	1kxlA	d2zjru1	85
345	1y9bA	d2zjru1	84
346	1erdA	d2zjru1	83
347	4j11B	d2zjru1	82
348	1ub1A	d2zjru1	81
349	1hzmA	d2zjru1	80
350	2d9aA	d2zjru1	79
351	1llcA	d2zjru1	78
352	2a7yA	d2zjru1	77
353	1tmf1	d2zjru1	76
354	1fr3A	d2zjru1	75
355	1fjdA	d2zjru1	74
356	2d5vA	d2zjru1	73
357	1wv8A	d2zjru1	72
358	1r8iA	d2zjru1	71
359	2vxaA	d2zjru1	70
360	1ysmA	d2zjru1	69
361	1ewwA	d2zjru1	68
362	1b1aA	d2zjru1	67
363	2outA	d2zjru1	66
364	1q27A	d2zjru1	65
365	1ak6A	d2zjru1	64
366	2j59M	d2zjru1	63
367	4qoyE	d2zjru1	62
368	1sr3A	d2zjru1	61
369	3bgeA	d2zjru1	60
370	2taaA	d2zjru1	59
371	2cg4A	d2zjru1	58
372	5gcnA	d2zjru1	57
373	1ah2A	d2zjru1	56
374	4g8eA	d2zjru1	55
375	1m0vA	d2zjru1	54
376	2j28E	d2zjru1	53
377	1yx0A	d2zjru1	52
378	1uloA	d2zjru1	51
379	3bplB	d2zjru1	50
380	1p1tA	d2zjru1	49
381	1pgyA	d2zjru1	48
382	1h3oA	d2zjru1	47
383	1fjlA	d2zjru1	46
384	1cgmE	d2zjru1	45
385	1ov9B	d2zjru1	44
386	1tceA	d2zjru1	43
387	1kgsA	d2zjru1	42
388	1auzA	d2zjru1	41
389	1kbhA	d2zjru1	40
390	2k4pA	d2zjru1	39
391	1sziA	d2zjru1	38
392	2op7A	d2zjru1	37
393	155cA	d2zjru1	36
394	1s2xA	d2zjru1	35
395	2jrcA	d2zjru1	34
396	2lx2A	d2zjru1	33
397	2vocA	d2zjru1	32
398	2zjpC	d2zjru1	31
399	1b9rA	d2zjru1	30
400	1q2hA	d2zjru1	29
401	2innL	d2zjru1	28
402	5xggE	d2zjru1	27
403	1bqqM	d2zjru1	26
404	1v92A	d2zjru1	25
405	2e7xA	d2zjru1	24
406	2gpeD	d2zjru1	23
407	2vxwA	d2zjru1	22
408	2cwbA	d2zjru1	21
409	1a34A	d2zjru1	20
410	1eciA	d2zjru1	19
411	1ea4F	d2zjru1	18
412	1zl8B	d2zjru1	17
413	1wqgA	d2zjru1	16
414	5wlgD	d2zjru1	15
415	2q7fA	d2zjru1	14
416	1l1iA	d2zjru1	13
417	1ufiA	d2zjru1	12
418	1s58A	d2zjru1	11
419	1mn3A	d2zjru1	10
420	2gboA	d2zjru1	9
421	2fs1A	d2zjru1	8
422	1otrA	d2zjru1	7
423	1pv0A	d2zjru1	6
424	1eciB	d2zjru1	5
425	1fpoA	d2zjru1	4
426	1z0jB	d2zjru1	3
427	1erpA	d2zjru1	2
428	3wfwA	d2zjru1	1
429	2mh8A	d2zjru1	0

## Sheet: d1v3ea
	4mzaB	d1v3ea_	443.0
0	1xksA	d1v3ea_	442
1	5c86A	d1v3ea_	441
2	5w11B	d1v3ea_	440
3	4gwaA	d1v3ea_	439
4	1k0eA	d1v3ea_	438
5	3hqdA	d1v3ea_	437
6	4v1zA	d1v3ea_	436
7	2rfwA	d1v3ea_	435
8	1gnxA	d1v3ea_	434
9	2ce8A	d1v3ea_	433
10	2w6pB	d1v3ea_	432
11	1gp6A	d1v3ea_	431
12	1h46X	d1v3ea_	430
13	1eo2B	d1v3ea_	429
14	1kfwA	d1v3ea_	428
15	5b2cA	d1v3ea_	427
16	1gttA	d1v3ea_	426
17	4zzpA	d1v3ea_	425
18	2b5oA	d1v3ea_	424
19	2xspA	d1v3ea_	423
20	3a8xA	d1v3ea_	422
21	1t5cA	d1v3ea_	421
22	3isqA	d1v3ea_	420
23	2vfrA	d1v3ea_	419
24	1b6sB	d1v3ea_	418
25	1eyzA	d1v3ea_	417
26	4hn8A	d1v3ea_	416
27	1rf4A	d1v3ea_	415
28	1xzwB	d1v3ea_	414
29	1e5mA	d1v3ea_	413
30	4mh1B	d1v3ea_	412
31	3oytA	d1v3ea_	411
32	4dsyB	d1v3ea_	410
33	1nfgA	d1v3ea_	409
34	1wopA	d1v3ea_	408
35	3lp8A	d1v3ea_	407
36	2fmtA	d1v3ea_	406
37	1sq4A	d1v3ea_	405
38	1nezA	d1v3ea_	404
39	1c7jA	d1v3ea_	403
40	1vcuB	d1v3ea_	402
41	1b04B	d1v3ea_	401
42	1od0B	d1v3ea_	400
43	1v29B	d1v3ea_	399
44	5bq2A	d1v3ea_	398
45	3vm7A	d1v3ea_	397
46	1gupA	d1v3ea_	396
47	2g3fA	d1v3ea_	395
48	1obgA	d1v3ea_	394
49	3vdgA	d1v3ea_	393
50	1ynhB	d1v3ea_	392
51	1nt4A	d1v3ea_	391
52	1x9yA	d1v3ea_	390
53	1chmA	d1v3ea_	389
54	4xebA	d1v3ea_	388
55	4ob3B	d1v3ea_	387
56	1vqwA	d1v3ea_	386
57	4xyhA	d1v3ea_	385
58	3twbC	d1v3ea_	384
59	2qzxA	d1v3ea_	383
60	2yw2A	d1v3ea_	382
61	1a39A	d1v3ea_	381
62	5mlkB	d1v3ea_	380
63	1jqgA	d1v3ea_	379
64	3ovwA	d1v3ea_	378
65	1jndA	d1v3ea_	377
66	1j6uA	d1v3ea_	376
67	3uduA	d1v3ea_	375
68	1jvbA	d1v3ea_	374
69	3wc3A	d1v3ea_	373
70	1uwyA	d1v3ea_	372
71	4fmhB	d1v3ea_	371
72	1celA	d1v3ea_	370
73	2bh2A	d1v3ea_	369
74	1l2qA	d1v3ea_	368
75	4mafB	d1v3ea_	367
76	3swgA	d1v3ea_	366
77	1sujA	d1v3ea_	365
78	2g6vB	d1v3ea_	364
79	2ckfE	d1v3ea_	363
80	1sp8D	d1v3ea_	362
81	5x30D	d1v3ea_	361
82	3vvlB	d1v3ea_	360
83	3i99A	d1v3ea_	359
84	3n6jA	d1v3ea_	358
85	1a6qA	d1v3ea_	357
86	1i24A	d1v3ea_	356
87	1np2A	d1v3ea_	355
88	3c8nA	d1v3ea_	354
89	1vkzA	d1v3ea_	353
90	4b6gA	d1v3ea_	352
91	1ak5A	d1v3ea_	351
92	3mznA	d1v3ea_	350
93	4oc9D	d1v3ea_	349
94	1b35A	d1v3ea_	348
95	2g8yA	d1v3ea_	347
96	2x06A	d1v3ea_	346
97	3i0pA	d1v3ea_	345
98	3cmjA	d1v3ea_	344
99	1lqaA	d1v3ea_	343
100	1sp9B	d1v3ea_	342
101	1v2eA	d1v3ea_	341
102	3srkB	d1v3ea_	340
103	1ytmA	d1v3ea_	339
104	1hfeL	d1v3ea_	338
105	4fvkA	d1v3ea_	337
106	2wtrB	d1v3ea_	336
107	1bwkA	d1v3ea_	335
108	4mb8D	d1v3ea_	334
109	1opoC	d1v3ea_	333
110	4pchB	d1v3ea_	332
111	1vlcA	d1v3ea_	331
112	2zu0A	d1v3ea_	330
113	5dtbA	d1v3ea_	329
114	4au9A	d1v3ea_	328
115	1x0xA	d1v3ea_	327
116	1suuA	d1v3ea_	326
117	3atyA	d1v3ea_	325
118	2d5fB	d1v3ea_	324
119	1cpyA	d1v3ea_	323
120	1kwmA	d1v3ea_	322
121	1ua4A	d1v3ea_	321
122	3r31A	d1v3ea_	320
123	2azqA	d1v3ea_	319
124	1o59A	d1v3ea_	318
125	1jmxB	d1v3ea_	317
126	3qpfA	d1v3ea_	316
127	1h4pA	d1v3ea_	315
128	4ng4B	d1v3ea_	314
129	5d9hB	d1v3ea_	313
130	3rycB	d1v3ea_	312
131	1qdlA	d1v3ea_	311
132	2h0vA	d1v3ea_	310
133	3v8hA	d1v3ea_	309
134	1ayeA	d1v3ea_	308
135	5mzyB	d1v3ea_	307
136	3tjlA	d1v3ea_	306
137	1becA	d1v3ea_	305
138	2gx8C	d1v3ea_	304
139	4il0E	d1v3ea_	303
140	2ydxA	d1v3ea_	302
141	3coiA	d1v3ea_	301
142	2o0rA	d1v3ea_	300
143	3od3A	d1v3ea_	299
144	1yfqA	d1v3ea_	298
145	4f30A	d1v3ea_	297
146	4hwgA	d1v3ea_	296
147	1vkdA	d1v3ea_	295
148	3os4A	d1v3ea_	294
149	4j5uA	d1v3ea_	293
150	2csgA	d1v3ea_	292
151	4it1D	d1v3ea_	291
152	4c0sA	d1v3ea_	290
153	1odzA	d1v3ea_	289
154	5kqdA	d1v3ea_	288
155	1e5dA	d1v3ea_	287
156	3s7vC	d1v3ea_	286
157	2epgB	d1v3ea_	285
158	1j6pA	d1v3ea_	284
159	5gmoA	d1v3ea_	283
160	1gdeA	d1v3ea_	282
161	2qjjA	d1v3ea_	281
162	1a4gA	d1v3ea_	280
163	2qcvA	d1v3ea_	279
164	4yahX	d1v3ea_	278
165	4xgiA	d1v3ea_	277
166	2btqA	d1v3ea_	276
167	2d2fA	d1v3ea_	275
168	4pswB	d1v3ea_	274
169	2c20A	d1v3ea_	273
170	2q85A	d1v3ea_	272
171	2phlC	d1v3ea_	271
172	4hcdA	d1v3ea_	270
173	1n97A	d1v3ea_	269
174	2eh6A	d1v3ea_	268
175	1v93A	d1v3ea_	267
176	1s20G	d1v3ea_	266
177	1l0qA	d1v3ea_	265
178	4mlcA	d1v3ea_	264
179	3l07B	d1v3ea_	263
180	4hyrA	d1v3ea_	262
181	4dodA	d1v3ea_	261
182	1yeyC	d1v3ea_	260
183	4kysA	d1v3ea_	259
184	1ri6A	d1v3ea_	258
185	1u2vC	d1v3ea_	257
186	2ewbA	d1v3ea_	256
187	5d9bA	d1v3ea_	255
188	3kreA	d1v3ea_	254
189	3sxpD	d1v3ea_	253
190	1u1iA	d1v3ea_	252
191	4o6rA	d1v3ea_	251
192	1jjuB	d1v3ea_	250
193	4dq1A	d1v3ea_	249
194	1yirA	d1v3ea_	248
195	1z2iA	d1v3ea_	247
196	3ty3A	d1v3ea_	246
197	1li1A	d1v3ea_	245
198	3pibB	d1v3ea_	244
199	3g02A	d1v3ea_	243
200	3l8aB	d1v3ea_	242
201	5grfB	d1v3ea_	241
202	1qoxA	d1v3ea_	240
203	3b4wA	d1v3ea_	239
204	1v9lA	d1v3ea_	238
205	1bgaA	d1v3ea_	237
206	5kjaA	d1v3ea_	236
207	5bv5C	d1v3ea_	235
208	1f8vA	d1v3ea_	234
209	4r2nA	d1v3ea_	233
210	4il2B	d1v3ea_	232
211	1t90A	d1v3ea_	231
212	5lieB	d1v3ea_	230
213	1vffA	d1v3ea_	229
214	4neaA	d1v3ea_	228
215	2p4oA	d1v3ea_	227
216	2nvpA	d1v3ea_	226
217	2im5A	d1v3ea_	225
218	1cvmA	d1v3ea_	224
219	1txkA	d1v3ea_	223
220	4mbxA	d1v3ea_	222
221	1a6cA	d1v3ea_	221
222	3mgxB	d1v3ea_	220
223	2xbkA	d1v3ea_	219
224	1af0A	d1v3ea_	218
225	1qwrA	d1v3ea_	217
226	2ggeD	d1v3ea_	216
227	4pf8A	d1v3ea_	215
228	3vmkA	d1v3ea_	214
229	1jalA	d1v3ea_	213
230	3cjiA	d1v3ea_	212
231	1pcaA	d1v3ea_	211
232	1lc7A	d1v3ea_	210
233	1t9gC	d1v3ea_	209
234	1n7uA	d1v3ea_	208
235	5hdiA	d1v3ea_	207
236	5ofqD	d1v3ea_	206
237	4dnjA	d1v3ea_	205
238	6ap4J	d1v3ea_	204
239	1vefA	d1v3ea_	203
240	1d8vA	d1v3ea_	202
241	4ovsA	d1v3ea_	201
242	3wecA	d1v3ea_	200
243	5ac3A	d1v3ea_	199
244	2x5lA	d1v3ea_	198
245	3zk5A	d1v3ea_	197
246	1e9xA	d1v3ea_	196
247	1a99A	d1v3ea_	195
248	4pddA	d1v3ea_	194
249	2dbyA	d1v3ea_	193
250	2pgwC	d1v3ea_	192
251	3d9dA	d1v3ea_	191
252	3ju8A	d1v3ea_	190
253	1ufuA	d1v3ea_	189
254	4dq6A	d1v3ea_	188
255	2qejA	d1v3ea_	187
256	5in3B	d1v3ea_	186
257	4jdpB	d1v3ea_	185
258	3nssA	d1v3ea_	184
259	1h12A	d1v3ea_	183
260	3dzzA	d1v3ea_	182
261	1ks8A	d1v3ea_	181
262	1odoA	d1v3ea_	180
263	3wkgA	d1v3ea_	179
264	3srgA	d1v3ea_	178
265	3omzA	d1v3ea_	177
266	4en3A	d1v3ea_	176
267	4rk9A	d1v3ea_	175
268	4rm4A	d1v3ea_	174
269	1nj8A	d1v3ea_	173
270	5jy9B	d1v3ea_	172
271	1diiA	d1v3ea_	171
272	1x0uA	d1v3ea_	170
273	3v8dA	d1v3ea_	169
274	2rfbA	d1v3ea_	168
275	1li1F	d1v3ea_	167
276	1zvdA	d1v3ea_	166
277	1adqH	d1v3ea_	165
278	2uwaA	d1v3ea_	164
279	5uu6C	d1v3ea_	163
280	1uz5A	d1v3ea_	162
281	1g6rA	d1v3ea_	161
282	3dzcA	d1v3ea_	160
283	2j43A	d1v3ea_	159
284	2prlA	d1v3ea_	158
285	2exhA	d1v3ea_	157
286	4ubsA	d1v3ea_	156
287	5foiA	d1v3ea_	155
288	4l5qA	d1v3ea_	154
289	1n7vA	d1v3ea_	153
290	3b1dA	d1v3ea_	152
291	3h14A	d1v3ea_	151
292	4lemC	d1v3ea_	150
293	3pqsA	d1v3ea_	149
294	1rwrA	d1v3ea_	148
295	5ohgB	d1v3ea_	147
296	2hoqA	d1v3ea_	146
297	3jxeB	d1v3ea_	145
298	4o4uD	d1v3ea_	144
299	3qiuC	d1v3ea_	143
300	1lvmA	d1v3ea_	142
301	5cknA	d1v3ea_	141
302	1u0bB	d1v3ea_	140
303	4iv6B	d1v3ea_	139
304	1c4zA	d1v3ea_	138
305	1ollA	d1v3ea_	137
306	1hri3	d1v3ea_	136
307	1vrgA	d1v3ea_	135
308	4mngE	d1v3ea_	134
309	4ijnA	d1v3ea_	133
310	2y42D	d1v3ea_	132
311	1rerA	d1v3ea_	131
312	4xdqA	d1v3ea_	130
313	2jieA	d1v3ea_	129
314	3ffhA	d1v3ea_	128
315	1a05A	d1v3ea_	127
316	4eq2A	d1v3ea_	126
317	3bquC	d1v3ea_	125
318	3by5A	d1v3ea_	124
319	4jjfA	d1v3ea_	123
320	2davA	d1v3ea_	122
321	1ng0C	d1v3ea_	121
322	1ah1A	d1v3ea_	120
323	3pnzA	d1v3ea_	119
324	3tzeA	d1v3ea_	118
325	1auyB	d1v3ea_	117
326	3i05B	d1v3ea_	116
327	2cjsA	d1v3ea_	115
328	2g02A	d1v3ea_	114
329	3zkkA	d1v3ea_	113
330	4kpaA	d1v3ea_	112
331	1j32A	d1v3ea_	111
332	5uofA	d1v3ea_	110
333	1j72A	d1v3ea_	109
334	3ahxA	d1v3ea_	108
335	4yg0A	d1v3ea_	107
336	2oynA	d1v3ea_	106
337	1wi5A	d1v3ea_	105
338	1rp4A	d1v3ea_	104
339	2ptwA	d1v3ea_	103
340	1ia7A	d1v3ea_	102
341	3omzE	d1v3ea_	101
342	2p91A	d1v3ea_	100
343	4y90A	d1v3ea_	99
344	1fp3A	d1v3ea_	98
345	3flkA	d1v3ea_	97
346	5jo9A	d1v3ea_	96
347	3pxxA	d1v3ea_	95
348	1lvgA	d1v3ea_	94
349	1q44A	d1v3ea_	93
350	1qiuA	d1v3ea_	92
351	2hpwA	d1v3ea_	91
352	4wm7C	d1v3ea_	90
353	2lroA	d1v3ea_	89
354	1lgfA	d1v3ea_	88
355	3c5zE	d1v3ea_	87
356	2oq0B	d1v3ea_	86
357	1g9lA	d1v3ea_	85
358	2h1tA	d1v3ea_	84
359	2q87A	d1v3ea_	83
360	5nboA	d1v3ea_	82
361	4yaiA	d1v3ea_	81
362	4lmfA	d1v3ea_	80
363	1neuA	d1v3ea_	79
364	3ejbH	d1v3ea_	78
365	1ue8A	d1v3ea_	77
366	3rnuB	d1v3ea_	76
367	1kzqA	d1v3ea_	75
368	1rtvA	d1v3ea_	74
369	2ghsA	d1v3ea_	73
370	2gkiB	d1v3ea_	72
371	4y98A	d1v3ea_	71
372	1guiA	d1v3ea_	70
373	5us8A	d1v3ea_	69
374	5hztA	d1v3ea_	68
375	3mmgA	d1v3ea_	67
376	5vxkB	d1v3ea_	66
377	1bjqB	d1v3ea_	65
378	1ctmA	d1v3ea_	64
379	4d00C	d1v3ea_	63
380	1i82A	d1v3ea_	62
381	5cweA	d1v3ea_	61
382	2gsyE	d1v3ea_	60
383	2dm3A	d1v3ea_	59
384	1up7A	d1v3ea_	58
385	2okuA	d1v3ea_	57
386	5bowA	d1v3ea_	56
387	5y1iB	d1v3ea_	55
388	1hnfA	d1v3ea_	54
389	1boyA	d1v3ea_	53
390	2y3nA	d1v3ea_	52
391	1baiA	d1v3ea_	51
392	2ep6A	d1v3ea_	50
393	3u6rH	d1v3ea_	49
394	1bg1A	d1v3ea_	48
395	2k5wA	d1v3ea_	47
396	2ednA	d1v3ea_	46
397	3eyjA	d1v3ea_	45
398	1id2A	d1v3ea_	44
399	4ffyH	d1v3ea_	43
400	5lxvC	d1v3ea_	42
401	1knbA	d1v3ea_	41
402	1b11A	d1v3ea_	40
403	3gbmA	d1v3ea_	39
404	3cy4B	d1v3ea_	38
405	5ebgA	d1v3ea_	37
406	4ygaB	d1v3ea_	36
407	4lptB	d1v3ea_	35
408	2uywA	d1v3ea_	34
409	2ct3A	d1v3ea_	33
410	1z9fA	d1v3ea_	32
411	2k1mA	d1v3ea_	31
412	1n4cA	d1v3ea_	30
413	5f21B	d1v3ea_	29
414	1h9jA	d1v3ea_	28
415	5mp2D	d1v3ea_	27
416	2yz1A	d1v3ea_	26
417	3gniA	d1v3ea_	25
418	3zqxA	d1v3ea_	24
419	1aacA	d1v3ea_	23
420	1smpI	d1v3ea_	22
421	2zscB	d1v3ea_	21
422	3zqwA	d1v3ea_	20
423	2avgA	d1v3ea_	19
424	2nmsA	d1v3ea_	18
425	1njhA	d1v3ea_	17
426	2e9fB	d1v3ea_	16
427	1x44A	d1v3ea_	15
428	1rowA	d1v3ea_	14
429	2cpcA	d1v3ea_	13
430	4izeA	d1v3ea_	12
431	1ujtA	d1v3ea_	11
432	4b96A	d1v3ea_	10
433	1qfwM	d1v3ea_	9
434	3gvjA	d1v3ea_	8
435	3swnQ	d1v3ea_	7
436	1ynzA	d1v3ea_	6
437	3es6B	d1v3ea_	5
438	2dnuA	d1v3ea_	4
439	1l2mA	d1v3ea_	3
440	1tj7A	d1v3ea_	2
441	3pggB	d1v3ea_	1
442	2n8nA	d1v3ea_	0

## Sheet: d1a8ra
	1a8rA	d1a8ra_	444.0
0	1d02B	d1a8ra_	443
1	3tqsA	d1a8ra_	442
2	3k4hA	d1a8ra_	441
3	4rk0D	d1a8ra_	440
4	1pq4B	d1a8ra_	439
5	3cs3A	d1a8ra_	438
6	1vhvB	d1a8ra_	437
7	2o20B	d1a8ra_	436
8	2eg9A	d1a8ra_	435
9	4kzkA	d1a8ra_	434
10	4jxjA	d1a8ra_	433
11	2x4fA	d1a8ra_	432
12	3tpzB	d1a8ra_	431
13	3idvA	d1a8ra_	430
14	4rk1D	d1a8ra_	429
15	2bgwA	d1a8ra_	428
16	2r7aB	d1a8ra_	427
17	1vb5B	d1a8ra_	426
18	3rdkB	d1a8ra_	425
19	4ntlA	d1a8ra_	424
20	4jxfA	d1a8ra_	423
21	3gbvA	d1a8ra_	422
22	3l6uA	d1a8ra_	421
23	3lm0A	d1a8ra_	420
24	3rotA	d1a8ra_	419
25	3pdwA	d1a8ra_	418
26	3k9cB	d1a8ra_	417
27	1vl5B	d1a8ra_	416
28	3jy6A	d1a8ra_	415
29	3m0jA	d1a8ra_	414
30	5hdeA	d1a8ra_	413
31	3ag6A	d1a8ra_	412
32	4g9bA	d1a8ra_	411
33	3l49A	d1a8ra_	410
34	4h3dB	d1a8ra_	409
35	3c3kB	d1a8ra_	408
36	3egcD	d1a8ra_	407
37	4ob3A	d1a8ra_	406
38	2o1eA	d1a8ra_	405
39	3fdjA	d1a8ra_	404
40	3ea0B	d1a8ra_	403
41	2fn8A	d1a8ra_	402
42	5if9A	d1a8ra_	401
43	4u2mB	d1a8ra_	400
44	1y4tA	d1a8ra_	399
45	1twyA	d1a8ra_	398
46	3vayA	d1a8ra_	397
47	4nhzH	d1a8ra_	396
48	4rxtA	d1a8ra_	395
49	3wlxB	d1a8ra_	394
50	3i47A	d1a8ra_	393
51	1qgoA	d1a8ra_	392
52	2fsqA	d1a8ra_	391
53	1jflA	d1a8ra_	390
54	1qanA	d1a8ra_	389
55	1pc6A	d1a8ra_	388
56	2nwqB	d1a8ra_	387
57	3iruA	d1a8ra_	386
58	2ozzA	d1a8ra_	385
59	3hs3A	d1a8ra_	384
60	3g85A	d1a8ra_	383
61	1woqA	d1a8ra_	382
62	2a8cA	d1a8ra_	381
63	1dvpA	d1a8ra_	380
64	3hcwA	d1a8ra_	379
65	4o1kA	d1a8ra_	378
66	2ga4A	d1a8ra_	377
67	1keuA	d1a8ra_	376
68	1wd7B	d1a8ra_	375
69	2p68A	d1a8ra_	374
70	2pzmA	d1a8ra_	373
71	4uavA	d1a8ra_	372
72	1w80A	d1a8ra_	371
73	2r6iA	d1a8ra_	370
74	2ak3A	d1a8ra_	369
75	2wnrA	d1a8ra_	368
76	5cy4C	d1a8ra_	367
77	4kdyA	d1a8ra_	366
78	2rgyA	d1a8ra_	365
79	3daoB	d1a8ra_	364
80	2fyiC	d1a8ra_	363
81	4d2sA	d1a8ra_	362
82	1yb2A	d1a8ra_	361
83	3om8B	d1a8ra_	360
84	3c6bA	d1a8ra_	359
85	5hj5B	d1a8ra_	358
86	1hzpA	d1a8ra_	357
87	3jslA	d1a8ra_	356
88	4xxhA	d1a8ra_	355
89	5hk8A	d1a8ra_	354
90	3delB	d1a8ra_	353
91	3ge6A	d1a8ra_	352
92	4q5qA	d1a8ra_	351
93	5h7xE	d1a8ra_	350
94	1aodA	d1a8ra_	349
95	5ngeB	d1a8ra_	348
96	2h3hA	d1a8ra_	347
97	2pk3A	d1a8ra_	346
98	1a88A	d1a8ra_	345
99	1qycA	d1a8ra_	344
100	2gf2A	d1a8ra_	343
101	3h5oA	d1a8ra_	342
102	1sfjB	d1a8ra_	341
103	1r4qL	d1a8ra_	340
104	2gnpA	d1a8ra_	339
105	2w5bA	d1a8ra_	338
106	2z1mA	d1a8ra_	337
107	1xfkA	d1a8ra_	336
108	2kwbA	d1a8ra_	335
109	1mkzB	d1a8ra_	334
110	1xdzA	d1a8ra_	333
111	2gluA	d1a8ra_	332
112	2a2jA	d1a8ra_	331
113	1sxhA	d1a8ra_	330
114	2ac3A	d1a8ra_	329
115	3gfvA	d1a8ra_	328
116	1vkhA	d1a8ra_	327
117	5lhfB	d1a8ra_	326
118	2wflA	d1a8ra_	325
119	3i9sB	d1a8ra_	324
120	1r2yA	d1a8ra_	323
121	2aqxA	d1a8ra_	322
122	5k3oA	d1a8ra_	321
123	2feaA	d1a8ra_	320
124	3s55D	d1a8ra_	319
125	1vlhB	d1a8ra_	318
126	1iqqA	d1a8ra_	317
127	2ofpB	d1a8ra_	316
128	4eecA	d1a8ra_	315
129	3eo8A	d1a8ra_	314
130	3jvdB	d1a8ra_	313
131	1xtpA	d1a8ra_	312
132	3hmkB	d1a8ra_	311
133	3qz6A	d1a8ra_	310
134	4husB	d1a8ra_	309
135	1zlpB	d1a8ra_	308
136	1kzfA	d1a8ra_	307
137	1ahjA	d1a8ra_	306
138	3pxvB	d1a8ra_	305
139	1g60A	d1a8ra_	304
140	4ry9A	d1a8ra_	303
141	1nvmB	d1a8ra_	302
142	1ci0A	d1a8ra_	301
143	2qu7A	d1a8ra_	300
144	2ydxA	d1a8ra_	299
145	3cu2B	d1a8ra_	298
146	1ty9B	d1a8ra_	297
147	1wkrA	d1a8ra_	296
148	1uutA	d1a8ra_	295
149	1fsgA	d1a8ra_	294
150	5khlB	d1a8ra_	293
151	2qtmA	d1a8ra_	292
152	1vplA	d1a8ra_	291
153	1vpqA	d1a8ra_	290
154	4uhcA	d1a8ra_	289
155	3dqzA	d1a8ra_	288
156	2hi0A	d1a8ra_	287
157	4rxmA	d1a8ra_	286
158	5in4A	d1a8ra_	285
159	1xq1A	d1a8ra_	284
160	1dpbA	d1a8ra_	283
161	1b5sA	d1a8ra_	282
162	5b7gA	d1a8ra_	281
163	2h0aA	d1a8ra_	280
164	1tllA	d1a8ra_	279
165	5gpkB	d1a8ra_	278
166	1u5kA	d1a8ra_	277
167	3tb6A	d1a8ra_	276
168	4e8bA	d1a8ra_	275
169	2ah5A	d1a8ra_	274
170	1j33A	d1a8ra_	273
171	2z9oA	d1a8ra_	272
172	4irxA	d1a8ra_	271
173	3cerC	d1a8ra_	270
174	3p1tA	d1a8ra_	269
175	1ni4B	d1a8ra_	268
176	2dumC	d1a8ra_	267
177	1czfA	d1a8ra_	266
178	2og1A	d1a8ra_	265
179	3ndcA	d1a8ra_	264
180	3ty2A	d1a8ra_	263
181	2i5iA	d1a8ra_	262
182	1cw0A	d1a8ra_	261
183	1d9vA	d1a8ra_	260
184	4rk6A	d1a8ra_	259
185	3i12A	d1a8ra_	258
186	1r9qA	d1a8ra_	257
187	3hinA	d1a8ra_	256
188	3ftfA	d1a8ra_	255
189	2zyoA	d1a8ra_	254
190	5nl9A	d1a8ra_	253
191	2wqkA	d1a8ra_	252
192	1fb1A	d1a8ra_	251
193	2ebzA	d1a8ra_	250
194	2h1rB	d1a8ra_	249
195	2qmmA	d1a8ra_	248
196	3c07A	d1a8ra_	247
197	1rp0A	d1a8ra_	246
198	1b6gA	d1a8ra_	245
199	2anbA	d1a8ra_	244
200	2c40A	d1a8ra_	243
201	2oc6A	d1a8ra_	242
202	2oi8A	d1a8ra_	241
203	1pswA	d1a8ra_	240
204	5gmoA	d1a8ra_	239
205	4exlB	d1a8ra_	238
206	5uroA	d1a8ra_	237
207	5ybwA	d1a8ra_	236
208	3uq6A	d1a8ra_	235
209	1vdhA	d1a8ra_	234
210	3stvB	d1a8ra_	233
211	4l0oK	d1a8ra_	232
212	4fm4A	d1a8ra_	231
213	2nlkA	d1a8ra_	230
214	4n13A	d1a8ra_	229
215	4lhbC	d1a8ra_	228
216	2ef4A	d1a8ra_	227
217	1xa0A	d1a8ra_	226
218	1j2zA	d1a8ra_	225
219	1za0A	d1a8ra_	224
220	4yleA	d1a8ra_	223
221	4nf7A	d1a8ra_	222
222	4eqyA	d1a8ra_	221
223	1ck1A	d1a8ra_	220
224	4hs7A	d1a8ra_	219
225	3n8kM	d1a8ra_	218
226	5el0A	d1a8ra_	217
227	1zhhA	d1a8ra_	216
228	3eevC	d1a8ra_	215
229	4wsqA	d1a8ra_	214
230	3hsqA	d1a8ra_	213
231	2wbmA	d1a8ra_	212
232	2je6A	d1a8ra_	211
233	2pnzB	d1a8ra_	210
234	1rpnC	d1a8ra_	209
235	1gl4A	d1a8ra_	208
236	2bb3A	d1a8ra_	207
237	4pq0A	d1a8ra_	206
238	4ke6E	d1a8ra_	205
239	1di7A	d1a8ra_	204
240	5aohA	d1a8ra_	203
241	1je5B	d1a8ra_	202
242	3huuC	d1a8ra_	201
243	2nr4A	d1a8ra_	200
244	4kmrA	d1a8ra_	199
245	3ftbA	d1a8ra_	198
246	2xphA	d1a8ra_	197
247	1vjrA	d1a8ra_	196
248	3ejxD	d1a8ra_	195
249	1nffA	d1a8ra_	194
250	4hr6C	d1a8ra_	193
251	2wagA	d1a8ra_	192
252	3hdoA	d1a8ra_	191
253	4z8sB	d1a8ra_	190
254	1in5A	d1a8ra_	189
255	2z9iA	d1a8ra_	188
256	1amfA	d1a8ra_	187
257	3m83A	d1a8ra_	186
258	2ii1A	d1a8ra_	185
259	4hl2A	d1a8ra_	184
260	3rofA	d1a8ra_	183
261	2vf2A	d1a8ra_	182
262	3tc6A	d1a8ra_	181
263	3iwpA	d1a8ra_	180
264	2ociA	d1a8ra_	179
265	4m5nA	d1a8ra_	178
266	1eljA	d1a8ra_	177
267	2on7A	d1a8ra_	176
268	4afhA	d1a8ra_	175
269	3p9xA	d1a8ra_	174
270	4gl0A	d1a8ra_	173
271	1n82A	d1a8ra_	172
272	5tk6A	d1a8ra_	171
273	4bofB	d1a8ra_	170
274	3pefA	d1a8ra_	169
275	1uw4B	d1a8ra_	168
276	4nkrE	d1a8ra_	167
277	3k4pA	d1a8ra_	166
278	5ux9D	d1a8ra_	165
279	5depA	d1a8ra_	164
280	4dq1A	d1a8ra_	163
281	1occB	d1a8ra_	162
282	2r55A	d1a8ra_	161
283	1x1oA	d1a8ra_	160
284	3s9fA	d1a8ra_	159
285	1zrrA	d1a8ra_	158
286	1k82A	d1a8ra_	157
287	2qymA	d1a8ra_	156
288	3lx2A	d1a8ra_	155
289	2nzwC	d1a8ra_	154
290	5afmB	d1a8ra_	153
291	1pmtA	d1a8ra_	152
292	1e2fA	d1a8ra_	151
293	4wt7A	d1a8ra_	150
294	3e3aB	d1a8ra_	149
295	5dkvA	d1a8ra_	148
296	4hpgA	d1a8ra_	147
297	5f7vA	d1a8ra_	146
298	3uwlA	d1a8ra_	145
299	4f3mB	d1a8ra_	144
300	1nrgA	d1a8ra_	143
301	5jxxA	d1a8ra_	142
302	2uczA	d1a8ra_	141
303	5aypB	d1a8ra_	140
304	1jhfA	d1a8ra_	139
305	2p0wA	d1a8ra_	138
306	4wd6A	d1a8ra_	137
307	3h14A	d1a8ra_	136
308	2ieeA	d1a8ra_	135
309	3dzzA	d1a8ra_	134
310	4rziA	d1a8ra_	133
311	2msnA	d1a8ra_	132
312	2jf2A	d1a8ra_	131
313	2f17A	d1a8ra_	130
314	1b77A	d1a8ra_	129
315	3d0nA	d1a8ra_	128
316	1whrA	d1a8ra_	127
317	1ixyA	d1a8ra_	126
318	2fimA	d1a8ra_	125
319	3kxqA	d1a8ra_	124
320	2jnbA	d1a8ra_	123
321	1kskA	d1a8ra_	122
322	1vjvA	d1a8ra_	121
323	5j8nA	d1a8ra_	120
324	1u08A	d1a8ra_	119
325	3r0sA	d1a8ra_	118
326	2d2zB	d1a8ra_	117
327	1t33A	d1a8ra_	116
328	4jdpB	d1a8ra_	115
329	1f9aA	d1a8ra_	114
330	4r1sA	d1a8ra_	113
331	4l4oA	d1a8ra_	112
332	2rc4A	d1a8ra_	111
333	1wubA	d1a8ra_	110
334	3hgmA	d1a8ra_	109
335	4xm4D	d1a8ra_	108
336	2z38A	d1a8ra_	107
337	1x9gA	d1a8ra_	106
338	4bzpA	d1a8ra_	105
339	2fhpA	d1a8ra_	104
340	3tr8A	d1a8ra_	103
341	2xjpA	d1a8ra_	102
342	5dxdA	d1a8ra_	101
343	1lkzA	d1a8ra_	100
344	2gu0A	d1a8ra_	99
345	5hqjA	d1a8ra_	98
346	4lh6A	d1a8ra_	97
347	3mmgA	d1a8ra_	96
348	1ekuB	d1a8ra_	95
349	4o2zA	d1a8ra_	94
350	4yo7A	d1a8ra_	93
351	4r36A	d1a8ra_	92
352	2bc4C	d1a8ra_	91
353	2bkrA	d1a8ra_	90
354	1cbfA	d1a8ra_	89
355	1a81E	d1a8ra_	88
356	5loqD	d1a8ra_	87
357	4rifB	d1a8ra_	86
358	1i1dD	d1a8ra_	85
359	1iw1A	d1a8ra_	84
360	3emlA	d1a8ra_	83
361	3cxpA	d1a8ra_	82
362	2cc0A	d1a8ra_	81
363	1zelB	d1a8ra_	80
364	2ii6A	d1a8ra_	79
365	2fncA	d1a8ra_	78
366	1nslC	d1a8ra_	77
367	2osoA	d1a8ra_	76
368	1zba3	d1a8ra_	75
369	5b3kA	d1a8ra_	74
370	5tupC	d1a8ra_	73
371	3p91A	d1a8ra_	72
372	1xatA	d1a8ra_	71
373	3pduA	d1a8ra_	70
374	3t6kA	d1a8ra_	69
375	3hjnA	d1a8ra_	68
376	4qa8A	d1a8ra_	67
377	2vprA	d1a8ra_	66
378	1yzvA	d1a8ra_	65
379	1ajoB	d1a8ra_	64
380	1ee8A	d1a8ra_	63
381	2icuB	d1a8ra_	62
382	1tigA	d1a8ra_	61
383	2xd2A	d1a8ra_	60
384	1gslA	d1a8ra_	59
385	4yv7A	d1a8ra_	58
386	2e6cA	d1a8ra_	57
387	1hwmB	d1a8ra_	56
388	2qv0A	d1a8ra_	55
389	5vyvA	d1a8ra_	54
390	3jx7A	d1a8ra_	53
391	3lj8A	d1a8ra_	52
392	1zdnA	d1a8ra_	51
393	1q80A	d1a8ra_	50
394	1pytC	d1a8ra_	49
395	2imjA	d1a8ra_	48
396	2hy5A	d1a8ra_	47
397	1g9lA	d1a8ra_	46
398	1zxfA	d1a8ra_	45
399	4ct4B	d1a8ra_	44
400	2o99C	d1a8ra_	43
401	2wlaA	d1a8ra_	42
402	3h5iA	d1a8ra_	41
403	5hvoA	d1a8ra_	40
404	4e7nA	d1a8ra_	39
405	1cb5A	d1a8ra_	38
406	2k7hA	d1a8ra_	37
407	3bz6A	d1a8ra_	36
408	3c66A	d1a8ra_	35
409	1fhoA	d1a8ra_	34
410	1p3cA	d1a8ra_	33
411	2gtlM	d1a8ra_	32
412	4h2dA	d1a8ra_	31
413	1t8cA	d1a8ra_	30
414	2iuwA	d1a8ra_	29
415	2l5oA	d1a8ra_	28
416	3gwgA	d1a8ra_	27
417	1xdoA	d1a8ra_	26
418	1z3eA	d1a8ra_	25
419	5uofA	d1a8ra_	24
420	4i5bD	d1a8ra_	23
421	1a75B	d1a8ra_	22
422	5lhdC	d1a8ra_	21
423	1hypA	d1a8ra_	20
424	2fy5A	d1a8ra_	19
425	1t7nA	d1a8ra_	18
426	2b51A	d1a8ra_	17
427	3fiqB	d1a8ra_	16
428	3zzxA	d1a8ra_	15
429	4yjmA	d1a8ra_	14
430	4rndB	d1a8ra_	13
431	3bwtA	d1a8ra_	12
432	1x4fA	d1a8ra_	11
433	1d1qA	d1a8ra_	10
434	4g0oA	d1a8ra_	9
435	1ecaA	d1a8ra_	8
436	4kk4A	d1a8ra_	7
437	3hbxA	d1a8ra_	6
438	1c4oA	d1a8ra_	5
439	1wtyA	d1a8ra_	4
440	1xl7B	d1a8ra_	3
441	4feeA	d1a8ra_	2
442	5axwA	d1a8ra_	1
443	2fgeA	d1a8ra_	0

## Sheet: d1baza
	4qpoA	d1baza_	445.0
0	2gpeD	d1baza_	444
1	2bnwB	d1baza_	443
2	1jmxG	d1baza_	442
3	1p65A	d1baza_	441
4	2cjjA	d1baza_	440
5	1x4pA	d1baza_	439
6	5vsoA	d1baza_	438
7	4rwuA	d1baza_	437
8	1dp3A	d1baza_	436
9	2l7fP	d1baza_	435
10	1ylqA	d1baza_	434
11	3mtsA	d1baza_	433
12	1zrjA	d1baza_	432
13	1ea4F	d1baza_	431
14	5hdkD	d1baza_	430
15	4qoyE	d1baza_	429
16	1yj92	d1baza_	428
17	1fjlA	d1baza_	427
18	1fr3A	d1baza_	426
19	3narA	d1baza_	425
20	2pliA	d1baza_	424
21	1jjuC	d1baza_	423
22	4omzC	d1baza_	422
23	1r8hA	d1baza_	421
24	1z0kB	d1baza_	420
25	3zxwB	d1baza_	419
26	2dmuA	d1baza_	418
27	2ra4A	d1baza_	417
28	1wv8A	d1baza_	416
29	2i9fA	d1baza_	415
30	2r5zA	d1baza_	414
31	1wglA	d1baza_	413
32	1yyvA	d1baza_	412
33	5by1A	d1baza_	411
34	2fswB	d1baza_	410
35	3dp5A	d1baza_	409
36	1h3oA	d1baza_	408
37	2mp1A	d1baza_	407
38	2o38B	d1baza_	406
39	2d1hA	d1baza_	405
40	1mk0A	d1baza_	404
41	4fdxB	d1baza_	403
42	2o5aA	d1baza_	402
43	1b72A	d1baza_	401
44	3l7wA	d1baza_	400
45	1wvnA	d1baza_	399
46	2l6qA	d1baza_	398
47	1xmaB	d1baza_	397
48	1ec6A	d1baza_	396
49	1sknP	d1baza_	395
50	2d99A	d1baza_	394
51	1gugA	d1baza_	393
52	2oy9A	d1baza_	392
53	2vocA	d1baza_	391
54	1utgA	d1baza_	390
55	1g2rA	d1baza_	389
56	1pufA	d1baza_	388
57	1pgxA	d1baza_	387
58	3ao9A	d1baza_	386
59	1wotA	d1baza_	385
60	1zs4A	d1baza_	384
61	1an4A	d1baza_	383
62	1hp8A	d1baza_	382
63	1tafB	d1baza_	381
64	3bhpC	d1baza_	380
65	2h80A	d1baza_	379
66	1mhmB	d1baza_	378
67	2do1A	d1baza_	377
68	2klxA	d1baza_	376
69	1lr0A	d1baza_	375
70	4qbnA	d1baza_	374
71	1t6t2	d1baza_	373
72	4esbA	d1baza_	372
73	2pd2A	d1baza_	371
74	1i1sA	d1baza_	370
75	1kbhB	d1baza_	369
76	1wjiA	d1baza_	368
77	2dbsB	d1baza_	367
78	2e5nA	d1baza_	366
79	1b33N	d1baza_	365
80	1r1uC	d1baza_	364
81	1lfuP	d1baza_	363
82	3l7hA	d1baza_	362
83	2kyrA	d1baza_	361
84	2evnA	d1baza_	360
85	1ghhA	d1baza_	359
86	1no5B	d1baza_	358
87	3ej3C	d1baza_	357
88	1t13A	d1baza_	356
89	1mhxA	d1baza_	355
90	2bykA	d1baza_	354
91	1l8rA	d1baza_	353
92	4fazA	d1baza_	352
93	1e2bA	d1baza_	351
94	2vxwA	d1baza_	350
95	1pv0A	d1baza_	349
96	1st7A	d1baza_	348
97	2ctpA	d1baza_	347
98	2efvA	d1baza_	346
99	1acaA	d1baza_	345
100	2yx6C	d1baza_	344
101	2m4nA	d1baza_	343
102	1iguB	d1baza_	342
103	1kbhA	d1baza_	341
104	1qb5D	d1baza_	340
105	4qboA	d1baza_	339
106	1mogA	d1baza_	338
107	2l93A	d1baza_	337
108	2mh8A	d1baza_	336
109	1ufiA	d1baza_	335
110	1pcfA	d1baza_	334
111	3khfA	d1baza_	333
112	5szwA	d1baza_	332
113	1f9fD	d1baza_	331
114	1zpwX	d1baza_	330
115	3bidE	d1baza_	329
116	1otrA	d1baza_	328
117	2nr5E	d1baza_	327
118	2op7A	d1baza_	326
119	2a10C	d1baza_	325
120	2ysdA	d1baza_	324
121	4peoB	d1baza_	323
122	2vxaA	d1baza_	322
123	1erdA	d1baza_	321
124	2rruA	d1baza_	320
125	2m6yA	d1baza_	319
126	2ormA	d1baza_	318
127	1x4eA	d1baza_	317
128	4zaiA	d1baza_	316
129	1eciB	d1baza_	315
130	1okrB	d1baza_	314
131	3abfA	d1baza_	313
132	1ysyA	d1baza_	312
133	1oi0A	d1baza_	311
134	2mobA	d1baza_	310
135	1z6nA	d1baza_	309
136	1jqqB	d1baza_	308
137	1wmiB	d1baza_	307
138	3oqtA	d1baza_	306
139	4lmsC	d1baza_	305
140	1b35D	d1baza_	304
141	1jfiA	d1baza_	303
142	5mr1A	d1baza_	302
143	1t3uB	d1baza_	301
144	2fs1A	d1baza_	300
145	4zglD	d1baza_	299
146	3h43I	d1baza_	298
147	1p2xA	d1baza_	297
148	2cz8D	d1baza_	296
149	1t0gA	d1baza_	295
150	1a0aA	d1baza_	294
151	3pggB	d1baza_	293
152	1d3bL	d1baza_	292
153	1l1cA	d1baza_	291
154	4xhmA	d1baza_	290
155	2rh3A	d1baza_	289
156	2qswA	d1baza_	288
157	1bb8A	d1baza_	287
158	2a6qA	d1baza_	286
159	2dgvA	d1baza_	285
160	1i5hW	d1baza_	284
161	2av5A	d1baza_	283
162	1o8rA	d1baza_	282
163	1z6mA	d1baza_	281
164	1pugA	d1baza_	280
165	2bsqA	d1baza_	279
166	1s12A	d1baza_	278
167	1balA	d1baza_	277
168	2elkA	d1baza_	276
169	3rg8G	d1baza_	275
170	1eciA	d1baza_	274
171	2i0xA	d1baza_	273
172	1w3dA	d1baza_	272
173	3wz0C	d1baza_	271
174	2gjtA	d1baza_	270
175	2j59M	d1baza_	269
176	2obxA	d1baza_	268
177	1tnsA	d1baza_	267
178	2vxxB	d1baza_	266
179	1t00A	d1baza_	265
180	1gmxA	d1baza_	264
181	1v98A	d1baza_	263
182	3elkA	d1baza_	262
183	1erpA	d1baza_	261
184	1qgwB	d1baza_	260
185	2ahmG	d1baza_	259
186	1mzgA	d1baza_	258
187	3pz7A	d1baza_	257
188	1t1jB	d1baza_	256
189	4pxvC	d1baza_	255
190	5lhxA	d1baza_	254
191	3sssE	d1baza_	253
192	1svyA	d1baza_	252
193	1wmvA	d1baza_	251
194	2k4pA	d1baza_	250
195	1jbmA	d1baza_	249
196	1ip9A	d1baza_	248
197	2dahA	d1baza_	247
198	1y82A	d1baza_	246
199	2rd1B	d1baza_	245
200	3dbhI	d1baza_	244
201	2ysbA	d1baza_	243
202	1vq3C	d1baza_	242
203	2y5cA	d1baza_	241
204	4haeA	d1baza_	240
205	2vczC	d1baza_	239
206	5djbA	d1baza_	238
207	1ysmA	d1baza_	237
208	1o9yC	d1baza_	236
209	1xmpC	d1baza_	235
210	1lm0A	d1baza_	234
211	2ywxA	d1baza_	233
212	2jpbA	d1baza_	232
213	5dmbD	d1baza_	231
214	2ad6B	d1baza_	230
215	1eah4	d1baza_	229
216	1ep7A	d1baza_	228
217	3cglF	d1baza_	227
218	2h4oA	d1baza_	226
219	1z9fA	d1baza_	225
220	2myfA	d1baza_	224
221	3a3tA	d1baza_	223
222	3gnjA	d1baza_	222
223	1yy7A	d1baza_	221
224	2otrA	d1baza_	220
225	5gjkA	d1baza_	219
226	2cp2A	d1baza_	218
227	3lykB	d1baza_	217
228	3rnjA	d1baza_	216
229	1z0jB	d1baza_	215
230	1p5tA	d1baza_	214
231	1x4oA	d1baza_	213
232	1jb0E	d1baza_	212
233	1e79I	d1baza_	211
234	2n8sA	d1baza_	210
235	2o5hA	d1baza_	209
236	5xggE	d1baza_	208
237	1i94R	d1baza_	207
238	1td0D	d1baza_	206
239	1sjgA	d1baza_	205
240	1whcA	d1baza_	204
241	2pu9B	d1baza_	203
242	2ab1A	d1baza_	202
243	2zhzB	d1baza_	201
244	2d5gB	d1baza_	200
245	3hffA	d1baza_	199
246	1auuA	d1baza_	198
247	3d5gB	d1baza_	197
248	3gtuB	d1baza_	196
249	1o7bT	d1baza_	195
250	2a7kC	d1baza_	194
251	1aojA	d1baza_	193
252	1vp7B	d1baza_	192
253	1d2dA	d1baza_	191
254	2fb5A	d1baza_	190
255	1l5cA	d1baza_	189
256	1skvA	d1baza_	188
257	2ou6A	d1baza_	187
258	5kazA	d1baza_	186
259	3zzlA	d1baza_	185
260	1ev14	d1baza_	184
261	1e52A	d1baza_	183
262	3feuA	d1baza_	182
263	2f51A	d1baza_	181
264	2qpzA	d1baza_	180
265	1rp3B	d1baza_	179
266	1fadA	d1baza_	178
267	1aq6A	d1baza_	177
268	5dayB	d1baza_	176
269	3ah7A	d1baza_	175
270	2wwmD	d1baza_	174
271	1zl8B	d1baza_	173
272	4ttpA	d1baza_	172
273	4kdyA	d1baza_	171
274	1lujB	d1baza_	170
275	3ci1A	d1baza_	169
276	1ov9B	d1baza_	168
277	2dkrA	d1baza_	167
278	1pa4A	d1baza_	166
279	1wqgA	d1baza_	165
280	1ekzA	d1baza_	164
281	1uhfA	d1baza_	163
282	5g5aA	d1baza_	162
283	2ysiA	d1baza_	161
284	1ozoA	d1baza_	160
285	1b75A	d1baza_	159
286	1b9xB	d1baza_	158
287	2ysgA	d1baza_	157
288	5an1A	d1baza_	156
289	2gimA	d1baza_	155
290	1l0lI	d1baza_	154
291	4avxA	d1baza_	153
292	1ojhD	d1baza_	152
293	1bhuA	d1baza_	151
294	3lxjA	d1baza_	150
295	1y81A	d1baza_	149
296	1ihnA	d1baza_	148
297	2yscA	d1baza_	147
298	1ub4C	d1baza_	146
299	1aazA	d1baza_	145
300	1yioA	d1baza_	144
301	1pgyA	d1baza_	143
302	2j3wB	d1baza_	142
303	2fggA	d1baza_	141
304	3tq7B	d1baza_	140
305	1v92A	d1baza_	139
306	4yipA	d1baza_	138
307	2h3jA	d1baza_	137
308	5hp7A	d1baza_	136
309	2fmmE	d1baza_	135
310	1b9rA	d1baza_	134
311	1s8nA	d1baza_	133
312	1mn3A	d1baza_	132
313	3huiA	d1baza_	131
314	1mdyA	d1baza_	130
315	3e58A	d1baza_	129
316	4h0fA	d1baza_	128
317	2be3A	d1baza_	127
318	4q97A	d1baza_	126
319	1labA	d1baza_	125
320	2zczA	d1baza_	124
321	3tjtA	d1baza_	123
322	4gibA	d1baza_	122
323	3b83C	d1baza_	121
324	1lrwB	d1baza_	120
325	1y69U	d1baza_	119
326	2pidB	d1baza_	118
327	3rrvB	d1baza_	117
328	1am9C	d1baza_	116
329	1c72A	d1baza_	115
330	1u07A	d1baza_	114
331	1x42A	d1baza_	113
332	3d8bA	d1baza_	112
333	2j28W	d1baza_	111
334	3igxA	d1baza_	110
335	3b8pA	d1baza_	109
336	1fqtA	d1baza_	108
337	1ws7A	d1baza_	107
338	1p4oB	d1baza_	106
339	1i2nA	d1baza_	105
340	1z9hA	d1baza_	104
341	2q87A	d1baza_	103
342	4q9oA	d1baza_	102
343	3nivD	d1baza_	101
344	1n40A	d1baza_	100
345	2hnlA	d1baza_	99
346	3ir4A	d1baza_	98
347	2r31A	d1baza_	97
348	2vo4A	d1baza_	96
349	1jflA	d1baza_	95
350	2lx2A	d1baza_	94
351	3tzeA	d1baza_	93
352	1x9rA	d1baza_	92
353	3p52A	d1baza_	91
354	2cmeB	d1baza_	90
355	1i7hA	d1baza_	89
356	2jo6A	d1baza_	88
357	4kxrA	d1baza_	87
358	4o1kA	d1baza_	86
359	5a4uA	d1baza_	85
360	1ka6A	d1baza_	84
361	3gceA	d1baza_	83
362	1n97A	d1baza_	82
363	1lknA	d1baza_	81
364	5u51C	d1baza_	80
365	4l15A	d1baza_	79
366	1k30A	d1baza_	78
367	1j5cA	d1baza_	77
368	1oizA	d1baza_	76
369	2ig7B	d1baza_	75
370	1p1tA	d1baza_	74
371	2y5nB	d1baza_	73
372	2e50P	d1baza_	72
373	1rd5A	d1baza_	71
374	2fztB	d1baza_	70
375	3o1aA	d1baza_	69
376	1q44A	d1baza_	68
377	3odoA	d1baza_	67
378	3tzlB	d1baza_	66
379	2oyzA	d1baza_	65
380	2e9xD	d1baza_	64
381	1qgwA	d1baza_	63
382	3dqyA	d1baza_	62
383	3vayA	d1baza_	61
384	2cwbA	d1baza_	60
385	1jxgA	d1baza_	59
386	1f05A	d1baza_	58
387	1q2hA	d1baza_	57
388	1y9bA	d1baza_	56
389	5fygA	d1baza_	55
390	3rwlA	d1baza_	54
391	3mybA	d1baza_	53
392	1yt3A	d1baza_	52
393	4kpaA	d1baza_	51
394	2g5gX	d1baza_	50
395	1odoA	d1baza_	49
396	5uawB	d1baza_	48
397	3triA	d1baza_	47
398	3g68B	d1baza_	46
399	1xz9A	d1baza_	45
400	2w4mA	d1baza_	44
401	2i7fA	d1baza_	43
402	3r9cA	d1baza_	42
403	2g36A	d1baza_	41
404	5futA	d1baza_	40
405	2bduA	d1baza_	39
406	1dc1B	d1baza_	38
407	5ofqD	d1baza_	37
408	5cvcA	d1baza_	36
409	1gwiA	d1baza_	35
410	5czlA	d1baza_	34
411	3a4zA	d1baza_	33
412	3cq0A	d1baza_	32
413	3hv0A	d1baza_	31
414	1k8mA	d1baza_	30
415	2pnkA	d1baza_	29
416	3tugA	d1baza_	28
417	1shzD	d1baza_	27
418	1cptA	d1baza_	26
419	3zk5A	d1baza_	25
420	3p3oA	d1baza_	24
421	2amfE	d1baza_	23
422	3hf2A	d1baza_	22
423	5l91A	d1baza_	21
424	4mm0B	d1baza_	20
425	5tl8A	d1baza_	19
426	2gboA	d1baza_	18
427	2hekA	d1baza_	17
428	5lqdD	d1baza_	16
429	5ik2G	d1baza_	15
430	2vk9A	d1baza_	14
431	2b5dX	d1baza_	13
432	2p67A	d1baza_	12
433	1sqfA	d1baza_	11
434	3msuB	d1baza_	10
435	4lrlC	d1baza_	9
436	4dvqE	d1baza_	8
437	4z5qA	d1baza_	7
438	4ggvA	d1baza_	6
439	1mec4	d1baza_	5
440	3gw9A	d1baza_	4
441	2bvlA	d1baza_	3
442	4cthA	d1baza_	2
443	1a6dB	d1baza_	1
444	3zukA	d1baza_	0

[truncated: 132 more sheets: d1jixa, d1s2pa, d1kp8a1, d1skyb1, d1pxza, d1coya2, d1knca, d1yfsa2, d1bvp11, d1tkla, d1dcza, d1m6ia3, d1a5ta1, d1tqya1, d2ho2a1, d1gofa2, d1cuka1, d3claa, d1g8kb, d1fpza …]
