# Supplementary material for: Identifying and profiling structural similarities between Spike of SARS-CoV-2 and other viral or host proteins with Machaon
Source: Commun Biol. 2023 Jul 19;6:752. doi: 10.1038/s42003-023-05076-7 (PMC10356814; doi:10.1038/s42003-023-05076-7)
Supplement: Supplementary file 5 — Supplementary Data 2 [file 42003_2023_5076_MOESM5_ESM.zip]

Archive with 3 entries (3 files):
- 6VXXc.pdb
- 7T9Kc.pdb
- 7V7Qc.pdb
