# Supplementary material for: Identifying and profiling structural similarities between Spike of SARS-CoV-2 and other viral or host proteins with Machaon
Source: Commun Biol. 2023 Jul 19;6:752. doi: 10.1038/s42003-023-05076-7 (PMC10356814; doi:10.1038/s42003-023-05076-7)
Supplement: Supplementary file 5 — Supplementary Data 2 [file 42003_2023_5076_MOESM5_ESM.zip › 6VXXc.pdb]

HEADER    VIRAL PROTEIN                           25-FEB-20   6VXX              
TITLE     STRUCTURE OF THE SARS-COV-2 SPIKE GLYCOPROTEIN (CLOSED STATE)         
COMPND    MOL_ID: 1;                                                            
COMPND   2 MOLECULE: SPIKE GLYCOPROTEIN;                                        
COMPND   3 CHAIN: A, B, C;                                                      
COMPND   4 FRAGMENT: ECTODOMAIN;                                                
COMPND   5 SYNONYM: S GLYCOPROTEIN,E2,PEPLOMER PROTEIN,SARS-COV-2 SPIKE         
COMPND   6 GLYCOPROTEIN;                                                        
COMPND   7 ENGINEERED: YES                                                      
SOURCE    MOL_ID: 1;                                                            
SOURCE   2 ORGANISM_SCIENTIFIC: SEVERE ACUTE RESPIRATORY SYNDROME CORONAVIRUS   
SOURCE   3 2;                                                                   
SOURCE   4 ORGANISM_COMMON: 2019-NCOV;                                          
SOURCE   5 ORGANISM_TAXID: 2697049;                                             
SOURCE   6 GENE: S, 2;                                                          
SOURCE   7 EXPRESSION_SYSTEM: HOMO SAPIENS;                                     
SOURCE   8 EXPRESSION_SYSTEM_COMMON: HUMAN;                                     
SOURCE   9 EXPRESSION_SYSTEM_TAXID: 9606                                        
KEYWDS    CORONAVIRUS, SARS-COV-2, SARS-COV, SPIKE GLYCOPROTEIN, FUSION         
KEYWDS   2 PROTEIN, STRUCTURAL GENOMICS, SEATTLE STRUCTURAL GENOMICS CENTER FOR 
KEYWDS   3 INFECTIOUS DISEASE, SSGCID, VIRAL PROTEIN                            
EXPDTA    ELECTRON MICROSCOPY                                                   
AUTHOR    A.C.WALLS,Y.J.PARK,M.A.TORTORICI,A.WALL,SEATTLE STRUCTURAL GENOMICS   
AUTHOR   2 CENTER FOR INFECTIOUS DISEASE (SSGCID),A.T.MCGUIRE,D.VEESLER         
REVDAT   7   27-JAN-21 6VXX    1       COMPND HETSYN                            
REVDAT   6   29-JUL-20 6VXX    1       COMPND REMARK HETNAM LINK                
REVDAT   6 2                   1       SITE   ATOM                              
REVDAT   5   06-MAY-20 6VXX    1       COMPND SOURCE DBREF  SEQADV              
REVDAT   4   29-APR-20 6VXX    1       JRNL                                     
REVDAT   3   01-APR-20 6VXX    1       COMPND                                   
REVDAT   2   25-MAR-20 6VXX    1       JRNL                                     
REVDAT   1   11-MAR-20 6VXX    0                                                
JRNL        AUTH   A.C.WALLS,Y.J.PARK,M.A.TORTORICI,A.WALL,A.T.MCGUIRE,         
JRNL        AUTH 2 D.VEESLER                                                    
JRNL        TITL   STRUCTURE, FUNCTION, AND ANTIGENICITY OF THE SARS-COV-2      
JRNL        TITL 2 SPIKE GLYCOPROTEIN.                                          
JRNL        REF    CELL                          V. 181   281 2020              
JRNL        REFN                   ISSN 1097-4172                               
JRNL        PMID   32155444                                                     
JRNL        DOI    10.1016/J.CELL.2020.02.058                                   
REMARK   2                                                                      
REMARK   2 RESOLUTION.    2.80 ANGSTROMS.                                       
REMARK   3                                                                      
REMARK   3 REFINEMENT.                                                          
REMARK   3   SOFTWARE PACKAGES      : WARP, LEGINON, RELION, CRYOSPARC          
REMARK   3   RECONSTRUCTION SCHEMA  : NULL                                      
REMARK   3                                                                      
REMARK   3 EM MAP-MODEL FITTING AND REFINEMENT                                  
REMARK   3   PDB ENTRY                    : NULL                                
REMARK   3   REFINEMENT SPACE             : NULL                                
REMARK   3   REFINEMENT PROTOCOL          : NULL                                
REMARK   3   REFINEMENT TARGET            : NULL                                
REMARK   3   OVERALL ANISOTROPIC B VALUE  : NULL                                
REMARK   3                                                                      
REMARK   3 FITTING PROCEDURE : NULL                                             
REMARK   3                                                                      
REMARK   3 EM IMAGE RECONSTRUCTION STATISTICS                                   
REMARK   3   NOMINAL PIXEL SIZE (ANGSTROMS)    : NULL                           
REMARK   3   ACTUAL PIXEL SIZE  (ANGSTROMS)    : NULL                           
REMARK   3   EFFECTIVE RESOLUTION (ANGSTROMS)  : 2.800                          
REMARK   3   NUMBER OF PARTICLES               : 172693                         
REMARK   3   CTF CORRECTION METHOD             : PHASE FLIPPING AND AMPLITUDE   
REMARK   3                                       CORRECTION                     
REMARK   3                                                                      
REMARK   3 EM RECONSTRUCTION MAGNIFICATION CALIBRATION: NULL                    
REMARK   3                                                                      
REMARK   3 OTHER DETAILS: NULL                                                  
REMARK   4                                                                      
REMARK   4 6VXX COMPLIES WITH FORMAT V. 3.30, 13-JUL-11                         
REMARK 100                                                                      
REMARK 100 THIS ENTRY HAS BEEN PROCESSED BY RCSB ON 25-FEB-20.                  
REMARK 100 THE DEPOSITION ID IS D_1000247293.                                   
REMARK 245                                                                      
REMARK 245 EXPERIMENTAL DETAILS                                                 
REMARK 245   RECONSTRUCTION METHOD          : SINGLE PARTICLE                   
REMARK 245   SPECIMEN TYPE                  : NULL                              
REMARK 245                                                                      
REMARK 245 ELECTRON MICROSCOPE SAMPLE                                           
REMARK 245   SAMPLE TYPE                    : PARTICLE                          
REMARK 245   PARTICLE TYPE                  : POINT                             
REMARK 245   NAME OF SAMPLE                 : SARS-COV-2 PREFUSION SPIKE        
REMARK 245                                    ECTODOMAIN                        
REMARK 245   SAMPLE CONCENTRATION (MG ML-1) : NULL                              
REMARK 245   SAMPLE SUPPORT DETAILS         : UNSPECIFIED                       
REMARK 245   SAMPLE VITRIFICATION DETAILS   : NULL                              
REMARK 245   SAMPLE BUFFER                  : NULL                              
REMARK 245   PH                             : 8.00                              
REMARK 245   SAMPLE DETAILS                 : NULL                              
REMARK 245                                                                      
REMARK 245 DATA ACQUISITION                                                     
REMARK 245   DATE OF EXPERIMENT                : NULL                           
REMARK 245   NUMBER OF MICROGRAPHS-IMAGES      : NULL                           
REMARK 245   TEMPERATURE (KELVIN)              : NULL                           
REMARK 245   MICROSCOPE MODEL                  : FEI TITAN KRIOS                
REMARK 245   DETECTOR TYPE                     : GATAN K2 SUMMIT (4K X 4K)      
REMARK 245   MINIMUM DEFOCUS (NM)              : NULL                           
REMARK 245   MAXIMUM DEFOCUS (NM)              : NULL                           
REMARK 245   MINIMUM TILT ANGLE (DEGREES)      : NULL                           
REMARK 245   MAXIMUM TILT ANGLE (DEGREES)      : NULL                           
REMARK 245   NOMINAL CS                        : NULL                           
REMARK 245   IMAGING MODE                      : BRIGHT FIELD                   
REMARK 245   ELECTRON DOSE (ELECTRONS NM**-2)  : 70.00                          
REMARK 245   ILLUMINATION MODE                 : FLOOD BEAM                     
REMARK 245   NOMINAL MAGNIFICATION             : NULL                           
REMARK 245   CALIBRATED MAGNIFICATION          : NULL                           
REMARK 245   SOURCE                            : FIELD EMISSION GUN             
REMARK 245   ACCELERATION VOLTAGE (KV)         : 300                            
REMARK 245   IMAGING DETAILS                   : NULL                           
REMARK 247                                                                      
REMARK 247 ELECTRON MICROSCOPY                                                  
REMARK 247  THE COORDINATES IN THIS ENTRY WERE GENERATED FROM ELECTRON          
REMARK 247  MICROSCOPY DATA. PROTEIN DATA BANK CONVENTIONS REQUIRE              
REMARK 247  THAT CRYST1 AND SCALE RECORDS BE INCLUDED, BUT THE VALUES           
REMARK 247  ON THESE RECORDS ARE MEANINGLESS EXCEPT FOR THE CALCULATION         
REMARK 247  OF THE STRUCTURE FACTORS.                                           
REMARK 300                                                                      
REMARK 300 BIOMOLECULE: 1                                                       
REMARK 300 SEE REMARK 350 FOR THE AUTHOR PROVIDED AND/OR PROGRAM                
REMARK 300 GENERATED ASSEMBLY INFORMATION FOR THE STRUCTURE IN                  
REMARK 300 THIS ENTRY. THE REMARK MAY ALSO PROVIDE INFORMATION ON               
REMARK 300 BURIED SURFACE AREA.                                                 
REMARK 350                                                                      
REMARK 350 COORDINATES FOR A COMPLETE MULTIMER REPRESENTING THE KNOWN           
REMARK 350 BIOLOGICALLY SIGNIFICANT OLIGOMERIZATION STATE OF THE                
REMARK 350 MOLECULE CAN BE GENERATED BY APPLYING BIOMT TRANSFORMATIONS          
REMARK 350 GIVEN BELOW.  BOTH NON-CRYSTALLOGRAPHIC AND                          
REMARK 350 CRYSTALLOGRAPHIC OPERATIONS ARE GIVEN.                               
REMARK 350                                                                      
REMARK 350 BIOMOLECULE: 1                                                       
REMARK 350 AUTHOR DETERMINED BIOLOGICAL UNIT: TRIMERIC                          
REMARK 350 APPLY THE FOLLOWING TO CHAINS: A, B, C, D, E, F, G, H, I, J,         
REMARK 350                    AND CHAINS: K, L, M, N, O, P, Q, R                
REMARK 350   BIOMT1   1  1.000000  0.000000  0.000000        0.00000            
REMARK 350   BIOMT2   1  0.000000  1.000000  0.000000        0.00000            
REMARK 350   BIOMT3   1  0.000000  0.000000  1.000000        0.00000            
REMARK 465                                                                      
REMARK 465 MISSING RESIDUES                                                     
REMARK 465 THE FOLLOWING RESIDUES WERE NOT LOCATED IN THE                       
REMARK 465 EXPERIMENT. (M=MODEL NUMBER; RES=RESIDUE NAME; C=CHAIN               
REMARK 465 IDENTIFIER; SSSEQ=SEQUENCE NUMBER; I=INSERTION CODE.)                
REMARK 465                                                                      
REMARK 465   M RES C SSSEQI                                                     
REMARK 465     MET A   -18                                                      
REMARK 465     GLY A   -17                                                      
REMARK 465     ILE A   -16                                                      
REMARK 465     LEU A   -15                                                      
REMARK 465     PRO A   -14                                                      
REMARK 465     SER A   -13                                                      
REMARK 465     PRO A   -12                                                      
REMARK 465     GLY A   -11                                                      
REMARK 465     MET A   -10                                                      
REMARK 465     PRO A    -9                                                      
REMARK 465     ALA A    -8                                                      
REMARK 465     LEU A    -7                                                      
REMARK 465     LEU A    -6                                                      
REMARK 465     SER A    -5                                                      
REMARK 465     LEU A    -4                                                      
REMARK 465     VAL A    -3                                                      
REMARK 465     SER A    -2                                                      
REMARK 465     LEU A    -1                                                      
REMARK 465     LEU A     0                                                      
REMARK 465     SER A     1                                                      
REMARK 465     VAL A     2                                                      
REMARK 465     LEU A     3                                                      
REMARK 465     LEU A     4                                                      
REMARK 465     MET A     5                                                      
REMARK 465     GLY A     6                                                      
REMARK 465     CYS A     7                                                      
REMARK 465     VAL A     8                                                      
REMARK 465     ALA A     9                                                      
REMARK 465     GLU A    10                                                      
REMARK 465     THR A    11                                                      
REMARK 465     GLY A    12                                                      
REMARK 465     THR A    13                                                      
REMARK 465     GLN A    14                                                      
REMARK 465     CYS A    15                                                      
REMARK 465     VAL A    16                                                      
REMARK 465     ASN A    17                                                      
REMARK 465     LEU A    18                                                      
REMARK 465     THR A    19                                                      
REMARK 465     THR A    20                                                      
REMARK 465     ARG A    21                                                      
REMARK 465     THR A    22                                                      
REMARK 465     GLN A    23                                                      
REMARK 465     LEU A    24                                                      
REMARK 465     PRO A    25                                                      
REMARK 465     PRO A    26                                                      
REMARK 465     VAL A    70                                                      
REMARK 465     SER A    71                                                      
REMARK 465     GLY A    72                                                      
REMARK 465     THR A    73                                                      
REMARK 465     ASN A    74                                                      
REMARK 465     GLY A    75                                                      
REMARK 465     THR A    76                                                      
REMARK 465     LYS A    77                                                      
REMARK 465     ARG A    78                                                      
REMARK 465     PHE A    79                                                      
REMARK 465     TYR A   144                                                      
REMARK 465     TYR A   145                                                      
REMARK 465     HIS A   146                                                      
REMARK 465     LYS A   147                                                      
REMARK 465     ASN A   148                                                      
REMARK 465     ASN A   149                                                      
REMARK 465     LYS A   150                                                      
REMARK 465     SER A   151                                                      
REMARK 465     TRP A   152                                                      
REMARK 465     MET A   153                                                      
REMARK 465     GLU A   154                                                      
REMARK 465     SER A   155                                                      
REMARK 465     GLU A   156                                                      
REMARK 465     PHE A   157                                                      
REMARK 465     ARG A   158                                                      
REMARK 465     VAL A   159                                                      
REMARK 465     TYR A   160                                                      
REMARK 465     SER A   161                                                      
REMARK 465     SER A   162                                                      
REMARK 465     ALA A   163                                                      
REMARK 465     ASN A   164                                                      
REMARK 465     GLN A   173                                                      
REMARK 465     PRO A   174                                                      
REMARK 465     PHE A   175                                                      
REMARK 465     LEU A   176                                                      
REMARK 465     MET A   177                                                      
REMARK 465     ASP A   178                                                      
REMARK 465     LEU A   179                                                      
REMARK 465     GLU A   180                                                      
REMARK 465     GLY A   181                                                      
REMARK 465     LYS A   182                                                      
REMARK 465     GLN A   183                                                      
REMARK 465     GLY A   184                                                      
REMARK 465     ASN A   185                                                      
REMARK 465     ARG A   246                                                      
REMARK 465     SER A   247                                                      
REMARK 465     TYR A   248                                                      
REMARK 465     LEU A   249                                                      
REMARK 465     THR A   250                                                      
REMARK 465     PRO A   251                                                      
REMARK 465     GLY A   252                                                      
REMARK 465     ASP A   253                                                      
REMARK 465     SER A   254                                                      
REMARK 465     SER A   255                                                      
REMARK 465     SER A   256                                                      
REMARK 465     GLY A   257                                                      
REMARK 465     TRP A   258                                                      
REMARK 465     THR A   259                                                      
REMARK 465     ALA A   260                                                      
REMARK 465     GLY A   261                                                      
REMARK 465     ALA A   262                                                      
REMARK 465     VAL A   445                                                      
REMARK 465     GLY A   446                                                      
REMARK 465     LEU A   455                                                      
REMARK 465     PHE A   456                                                      
REMARK 465     ARG A   457                                                      
REMARK 465     LYS A   458                                                      
REMARK 465     SER A   459                                                      
REMARK 465     ASN A   460                                                      
REMARK 465     LEU A   461                                                      
REMARK 465     SER A   469                                                      
REMARK 465     THR A   470                                                      
REMARK 465     GLU A   471                                                      
REMARK 465     ILE A   472                                                      
REMARK 465     TYR A   473                                                      
REMARK 465     GLN A   474                                                      
REMARK 465     ALA A   475                                                      
REMARK 465     GLY A   476                                                      
REMARK 465     SER A   477                                                      
REMARK 465     THR A   478                                                      
REMARK 465     PRO A   479                                                      
REMARK 465     CYS A   480                                                      
REMARK 465     ASN A   481                                                      
REMARK 465     GLY A   482                                                      
REMARK 465     VAL A   483                                                      
REMARK 465     GLU A   484                                                      
REMARK 465     GLY A   485                                                      
REMARK 465     PHE A   486                                                      
REMARK 465     ASN A   487                                                      
REMARK 465     CYS A   488                                                      
REMARK 465     GLY A   502                                                      
REMARK 465     PRO A   621                                                      
REMARK 465     VAL A   622                                                      
REMARK 465     ALA A   623                                                      
REMARK 465     ILE A   624                                                      
REMARK 465     HIS A   625                                                      
REMARK 465     ALA A   626                                                      
REMARK 465     ASP A   627                                                      
REMARK 465     GLN A   628                                                      
REMARK 465     LEU A   629                                                      
REMARK 465     THR A   630                                                      
REMARK 465     PRO A   631                                                      
REMARK 465     THR A   632                                                      
REMARK 465     TRP A   633                                                      
REMARK 465     ARG A   634                                                      
REMARK 465     VAL A   635                                                      
REMARK 465     TYR A   636                                                      
REMARK 465     SER A   637                                                      
REMARK 465     THR A   638                                                      
REMARK 465     GLY A   639                                                      
REMARK 465     SER A   640                                                      
REMARK 465     GLN A   677                                                      
REMARK 465     THR A   678                                                      
REMARK 465     ASN A   679                                                      
REMARK 465     SER A   680                                                      
REMARK 465     PRO A   681                                                      
REMARK 465     SER A   682                                                      
REMARK 465     GLY A   683                                                      
REMARK 465     ALA A   684                                                      
REMARK 465     GLY A   685                                                      
REMARK 465     SER A   686                                                      
REMARK 465     VAL A   687                                                      
REMARK 465     ALA A   688                                                      
REMARK 465     LEU A   828                                                      
REMARK 465     ALA A   829                                                      
REMARK 465     ASP A   830                                                      
REMARK 465     ALA A   831                                                      
REMARK 465     GLY A   832                                                      
REMARK 465     PHE A   833                                                      
REMARK 465     ILE A   834                                                      
REMARK 465     LYS A   835                                                      
REMARK 465     GLN A   836                                                      
REMARK 465     TYR A   837                                                      
REMARK 465     GLY A   838                                                      
REMARK 465     ASP A   839                                                      
REMARK 465     CYS A   840                                                      
REMARK 465     LEU A   841                                                      
REMARK 465     GLY A   842                                                      
REMARK 465     ASP A   843                                                      
REMARK 465     ILE A   844                                                      
REMARK 465     ALA A   845                                                      
REMARK 465     ALA A   846                                                      
REMARK 465     ARG A   847                                                      
REMARK 465     ASP A   848                                                      
REMARK 465     LEU A   849                                                      
REMARK 465     ILE A   850                                                      
REMARK 465     CYS A   851                                                      
REMARK 465     ALA A   852                                                      
REMARK 465     GLN A   853                                                      
REMARK 465     PHE A  1148                                                      
REMARK 465     LYS A  1149                                                      
REMARK 465     GLU A  1150                                                      
REMARK 465     GLU A  1151                                                      
REMARK 465     LEU A  1152                                                      
REMARK 465     ASP A  1153                                                      
REMARK 465     LYS A  1154                                                      
REMARK 465     TYR A  1155                                                      
REMARK 465     PHE A  1156                                                      
REMARK 465     LYS A  1157                                                      
REMARK 465     ASN A  1158                                                      
REMARK 465     HIS A  1159                                                      
REMARK 465     THR A  1160                                                      
REMARK 465     SER A  1161                                                      
REMARK 465     PRO A  1162                                                      
REMARK 465     ASP A  1163                                                      
REMARK 465     VAL A  1164                                                      
REMARK 465     ASP A  1165                                                      
REMARK 465     LEU A  1166                                                      
REMARK 465     GLY A  1167                                                      
REMARK 465     ASP A  1168                                                      
REMARK 465     ILE A  1169                                                      
REMARK 465     SER A  1170                                                      
REMARK 465     GLY A  1171                                                      
REMARK 465     ILE A  1172                                                      
REMARK 465     ASN A  1173                                                      
REMARK 465     ALA A  1174                                                      
REMARK 465     SER A  1175                                                      
REMARK 465     VAL A  1176                                                      
REMARK 465     VAL A  1177                                                      
REMARK 465     ASN A  1178                                                      
REMARK 465     ILE A  1179                                                      
REMARK 465     GLN A  1180                                                      
REMARK 465     LYS A  1181                                                      
REMARK 465     GLU A  1182                                                      
REMARK 465     ILE A  1183                                                      
REMARK 465     ASP A  1184                                                      
REMARK 465     ARG A  1185                                                      
REMARK 465     LEU A  1186                                                      
REMARK 465     ASN A  1187                                                      
REMARK 465     GLU A  1188                                                      
REMARK 465     VAL A  1189                                                      
REMARK 465     ALA A  1190                                                      
REMARK 465     LYS A  1191                                                      
REMARK 465     ASN A  1192                                                      
REMARK 465     LEU A  1193                                                      
REMARK 465     ASN A  1194                                                      
REMARK 465     GLU A  1195                                                      
REMARK 465     SER A  1196                                                      
REMARK 465     LEU A  1197                                                      
REMARK 465     ILE A  1198                                                      
REMARK 465     ASP A  1199                                                      
REMARK 465     LEU A  1200                                                      
REMARK 465     GLN A  1201                                                      
REMARK 465     GLU A  1202                                                      
REMARK 465     LEU A  1203                                                      
REMARK 465     GLY A  1204                                                      
REMARK 465     LYS A  1205                                                      
REMARK 465     TYR A  1206                                                      
REMARK 465     GLU A  1207                                                      
REMARK 465     GLN A  1208                                                      
REMARK 465     TYR A  1209                                                      
REMARK 465     ILE A  1210                                                      
REMARK 465     LYS A  1211                                                      
REMARK 465     GLY A  1212                                                      
REMARK 465     SER A  1213                                                      
REMARK 465     GLY A  1214                                                      
REMARK 465     ARG A  1215                                                      
REMARK 465     GLU A  1216                                                      
REMARK 465     ASN A  1217                                                      
REMARK 465     LEU A  1218                                                      
REMARK 465     TYR A  1219                                                      
REMARK 465     PHE A  1220                                                      
REMARK 465     GLN A  1221                                                      
REMARK 465     GLY A  1222                                                      
REMARK 465     GLY A  1223                                                      
REMARK 465     GLY A  1224                                                      
REMARK 465     GLY A  1225                                                      
REMARK 465     SER A  1226                                                      
REMARK 465     GLY A  1227                                                      
REMARK 465     TYR A  1228                                                      
REMARK 465     ILE A  1229                                                      
REMARK 465     PRO A  1230                                                      
REMARK 465     GLU A  1231                                                      
REMARK 465     ALA A  1232                                                      
REMARK 465     PRO A  1233                                                      
REMARK 465     ARG A  1234                                                      
REMARK 465     ASP A  1235                                                      
REMARK 465     GLY A  1236                                                      
REMARK 465     GLN A  1237                                                      
REMARK 465     ALA A  1238                                                      
REMARK 465     TYR A  1239                                                      
REMARK 465     VAL A  1240                                                      
REMARK 465     ARG A  1241                                                      
REMARK 465     LYS A  1242                                                      
REMARK 465     ASP A  1243                                                      
REMARK 465     GLY A  1244                                                      
REMARK 465     GLU A  1245                                                      
REMARK 465     TRP A  1246                                                      
REMARK 465     VAL A  1247                                                      
REMARK 465     LEU A  1248                                                      
REMARK 465     LEU A  1249                                                      
REMARK 465     SER A  1250                                                      
REMARK 465     THR A  1251                                                      
REMARK 465     PHE A  1252                                                      
REMARK 465     LEU A  1253                                                      
REMARK 465     GLY A  1254                                                      
REMARK 465     HIS A  1255                                                      
REMARK 465     HIS A  1256                                                      
REMARK 465     HIS A  1257                                                      
REMARK 465     HIS A  1258                                                      
REMARK 465     HIS A  1259                                                      
REMARK 465     HIS A  1260                                                      
REMARK 465     HIS A  1261                                                      
REMARK 465     HIS A  1262                                                      
REMARK 465     MET B   -18                                                      
REMARK 465     GLY B   -17                                                      
REMARK 465     ILE B   -16                                                      
REMARK 465     LEU B   -15                                                      
REMARK 465     PRO B   -14                                                      
REMARK 465     SER B   -13                                                      
REMARK 465     PRO B   -12                                                      
REMARK 465     GLY B   -11                                                      
REMARK 465     MET B   -10                                                      
REMARK 465     PRO B    -9                                                      
REMARK 465     ALA B    -8                                                      
REMARK 465     LEU B    -7                                                      
REMARK 465     LEU B    -6                                                      
REMARK 465     SER B    -5                                                      
REMARK 465     LEU B    -4                                                      
REMARK 465     VAL B    -3                                                      
REMARK 465     SER B    -2                                                      
REMARK 465     LEU B    -1                                                      
REMARK 465     LEU B     0                                                      
REMARK 465     SER B     1                                                      
REMARK 465     VAL B     2                                                      
REMARK 465     LEU B     3                                                      
REMARK 465     LEU B     4                                                      
REMARK 465     MET B     5                                                      
REMARK 465     GLY B     6                                                      
REMARK 465     CYS B     7                                                      
REMARK 465     VAL B     8                                                      
REMARK 465     ALA B     9                                                      
REMARK 465     GLU B    10                                                      
REMARK 465     THR B    11                                                      
REMARK 465     GLY B    12                                                      
REMARK 465     THR B    13                                                      
REMARK 465     GLN B    14                                                      
REMARK 465     CYS B    15                                                      
REMARK 465     VAL B    16                                                      
REMARK 465     ASN B    17                                                      
REMARK 465     LEU B    18                                                      
REMARK 465     THR B    19                                                      
REMARK 465     THR B    20                                                      
REMARK 465     ARG B    21                                                      
REMARK 465     THR B    22                                                      
REMARK 465     GLN B    23                                                      
REMARK 465     LEU B    24                                                      
REMARK 465     PRO B    25                                                      
REMARK 465     PRO B    26                                                      
REMARK 465     VAL B    70                                                      
REMARK 465     SER B    71                                                      
REMARK 465     GLY B    72                                                      
REMARK 465     THR B    73                                                      
REMARK 465     ASN B    74                                                      
REMARK 465     GLY B    75                                                      
REMARK 465     THR B    76                                                      
REMARK 465     LYS B    77                                                      
REMARK 465     ARG B    78                                                      
REMARK 465     PHE B    79                                                      
REMARK 465     TYR B   144                                                      
REMARK 465     TYR B   145                                                      
REMARK 465     HIS B   146                                                      
REMARK 465     LYS B   147                                                      
REMARK 465     ASN B   148                                                      
REMARK 465     ASN B   149                                                      
REMARK 465     LYS B   150                                                      
REMARK 465     SER B   151                                                      
REMARK 465     TRP B   152                                                      
REMARK 465     MET B   153                                                      
REMARK 465     GLU B   154                                                      
REMARK 465     SER B   155                                                      
REMARK 465     GLU B   156                                                      
REMARK 465     PHE B   157                                                      
REMARK 465     ARG B   158                                                      
REMARK 465     VAL B   159                                                      
REMARK 465     TYR B   160                                                      
REMARK 465     SER B   161                                                      
REMARK 465     SER B   162                                                      
REMARK 465     ALA B   163                                                      
REMARK 465     ASN B   164                                                      
REMARK 465     GLN B   173                                                      
REMARK 465     PRO B   174                                                      
REMARK 465     PHE B   175                                                      
REMARK 465     LEU B   176                                                      
REMARK 465     MET B   177                                                      
REMARK 465     ASP B   178                                                      
REMARK 465     LEU B   179                                                      
REMARK 465     GLU B   180                                                      
REMARK 465     GLY B   181                                                      
REMARK 465     LYS B   182                                                      
REMARK 465     GLN B   183                                                      
REMARK 465     GLY B   184                                                      
REMARK 465     ASN B   185                                                      
REMARK 465     ARG B   246                                                      
REMARK 465     SER B   247                                                      
REMARK 465     TYR B   248                                                      
REMARK 465     LEU B   249                                                      
REMARK 465     THR B   250                                                      
REMARK 465     PRO B   251                                                      
REMARK 465     GLY B   252                                                      
REMARK 465     ASP B   253                                                      
REMARK 465     SER B   254                                                      
REMARK 465     SER B   255                                                      
REMARK 465     SER B   256                                                      
REMARK 465     GLY B   257                                                      
REMARK 465     TRP B   258                                                      
REMARK 465     THR B   259                                                      
REMARK 465     ALA B   260                                                      
REMARK 465     GLY B   261                                                      
REMARK 465     ALA B   262                                                      
REMARK 465     VAL B   445                                                      
REMARK 465     GLY B   446                                                      
REMARK 465     LEU B   455                                                      
REMARK 465     PHE B   456                                                      
REMARK 465     ARG B   457                                                      
REMARK 465     LYS B   458                                                      
REMARK 465     SER B   459                                                      
REMARK 465     ASN B   460                                                      
REMARK 465     LEU B   461                                                      
REMARK 465     SER B   469                                                      
REMARK 465     THR B   470                                                      
REMARK 465     GLU B   471                                                      
REMARK 465     ILE B   472                                                      
REMARK 465     TYR B   473                                                      
REMARK 465     GLN B   474                                                      
REMARK 465     ALA B   475                                                      
REMARK 465     GLY B   476                                                      
REMARK 465     SER B   477                                                      
REMARK 465     THR B   478                                                      
REMARK 465     PRO B   479                                                      
REMARK 465     CYS B   480                                                      
REMARK 465     ASN B   481                                                      
REMARK 465     GLY B   482                                                      
REMARK 465     VAL B   483                                                      
REMARK 465     GLU B   484                                                      
REMARK 465     GLY B   485                                                      
REMARK 465     PHE B   486                                                      
REMARK 465     ASN B   487                                                      
REMARK 465     CYS B   488                                                      
REMARK 465     GLY B   502                                                      
REMARK 465     PRO B   621                                                      
REMARK 465     VAL B   622                                                      
REMARK 465     ALA B   623                                                      
REMARK 465     ILE B   624                                                      
REMARK 465     HIS B   625                                                      
REMARK 465     ALA B   626                                                      
REMARK 465     ASP B   627                                                      
REMARK 465     GLN B   628                                                      
REMARK 465     LEU B   629                                                      
REMARK 465     THR B   630                                                      
REMARK 465     PRO B   631                                                      
REMARK 465     THR B   632                                                      
REMARK 465     TRP B   633                                                      
REMARK 465     ARG B   634                                                      
REMARK 465     VAL B   635                                                      
REMARK 465     TYR B   636                                                      
REMARK 465     SER B   637                                                      
REMARK 465     THR B   638                                                      
REMARK 465     GLY B   639                                                      
REMARK 465     SER B   640                                                      
REMARK 465     GLN B   677                                                      
REMARK 465     THR B   678                                                      
REMARK 465     ASN B   679                                                      
REMARK 465     SER B   680                                                      
REMARK 465     PRO B   681                                                      
REMARK 465     SER B   682                                                      
REMARK 465     GLY B   683                                                      
REMARK 465     ALA B   684                                                      
REMARK 465     GLY B   685                                                      
REMARK 465     SER B   686                                                      
REMARK 465     VAL B   687                                                      
REMARK 465     ALA B   688                                                      
REMARK 465     LEU B   828                                                      
REMARK 465     ALA B   829                                                      
REMARK 465     ASP B   830                                                      
REMARK 465     ALA B   831                                                      
REMARK 465     GLY B   832                                                      
REMARK 465     PHE B   833                                                      
REMARK 465     ILE B   834                                                      
REMARK 465     LYS B   835                                                      
REMARK 465     GLN B   836                                                      
REMARK 465     TYR B   837                                                      
REMARK 465     GLY B   838                                                      
REMARK 465     ASP B   839                                                      
REMARK 465     CYS B   840                                                      
REMARK 465     LEU B   841                                                      
REMARK 465     GLY B   842                                                      
REMARK 465     ASP B   843                                                      
REMARK 465     ILE B   844                                                      
REMARK 465     ALA B   845                                                      
REMARK 465     ALA B   846                                                      
REMARK 465     ARG B   847                                                      
REMARK 465     ASP B   848                                                      
REMARK 465     LEU B   849                                                      
REMARK 465     ILE B   850                                                      
REMARK 465     CYS B   851                                                      
REMARK 465     ALA B   852                                                      
REMARK 465     GLN B   853                                                      
REMARK 465     PHE B  1148                                                      
REMARK 465     LYS B  1149                                                      
REMARK 465     GLU B  1150                                                      
REMARK 465     GLU B  1151                                                      
REMARK 465     LEU B  1152                                                      
REMARK 465     ASP B  1153                                                      
REMARK 465     LYS B  1154                                                      
REMARK 465     TYR B  1155                                                      
REMARK 465     PHE B  1156                                                      
REMARK 465     LYS B  1157                                                      
REMARK 465     ASN B  1158                                                      
REMARK 465     HIS B  1159                                                      
REMARK 465     THR B  1160                                                      
REMARK 465     SER B  1161                                                      
REMARK 465     PRO B  1162                                                      
REMARK 465     ASP B  1163                                                      
REMARK 465     VAL B  1164                                                      
REMARK 465     ASP B  1165                                                      
REMARK 465     LEU B  1166                                                      
REMARK 465     GLY B  1167                                                      
REMARK 465     ASP B  1168                                                      
REMARK 465     ILE B  1169                                                      
REMARK 465     SER B  1170                                                      
REMARK 465     GLY B  1171                                                      
REMARK 465     ILE B  1172                                                      
REMARK 465     ASN B  1173                                                      
REMARK 465     ALA B  1174                                                      
REMARK 465     SER B  1175                                                      
REMARK 465     VAL B  1176                                                      
REMARK 465     VAL B  1177                                                      
REMARK 465     ASN B  1178                                                      
REMARK 465     ILE B  1179                                                      
REMARK 465     GLN B  1180                                                      
REMARK 465     LYS B  1181                                                      
REMARK 465     GLU B  1182                                                      
REMARK 465     ILE B  1183                                                      
REMARK 465     ASP B  1184                                                      
REMARK 465     ARG B  1185                                                      
REMARK 465     LEU B  1186                                                      
REMARK 465     ASN B  1187                                                      
REMARK 465     GLU B  1188                                                      
REMARK 465     VAL B  1189                                                      
REMARK 465     ALA B  1190                                                      
REMARK 465     LYS B  1191                                                      
REMARK 465     ASN B  1192                                                      
REMARK 465     LEU B  1193                                                      
REMARK 465     ASN B  1194                                                      
REMARK 465     GLU B  1195                                                      
REMARK 465     SER B  1196                                                      
REMARK 465     LEU B  1197                                                      
REMARK 465     ILE B  1198                                                      
REMARK 465     ASP B  1199                                                      
REMARK 465     LEU B  1200                                                      
REMARK 465     GLN B  1201                                                      
REMARK 465     GLU B  1202                                                      
REMARK 465     LEU B  1203                                                      
REMARK 465     GLY B  1204                                                      
REMARK 465     LYS B  1205                                                      
REMARK 465     TYR B  1206                                                      
REMARK 465     GLU B  1207                                                      
REMARK 465     GLN B  1208                                                      
REMARK 465     TYR B  1209                                                      
REMARK 465     ILE B  1210                                                      
REMARK 465     LYS B  1211                                                      
REMARK 465     GLY B  1212                                                      
REMARK 465     SER B  1213                                                      
REMARK 465     GLY B  1214                                                      
REMARK 465     ARG B  1215                                                      
REMARK 465     GLU B  1216                                                      
REMARK 465     ASN B  1217                                                      
REMARK 465     LEU B  1218                                                      
REMARK 465     TYR B  1219                                                      
REMARK 465     PHE B  1220                                                      
REMARK 465     GLN B  1221                                                      
REMARK 465     GLY B  1222                                                      
REMARK 465     GLY B  1223                                                      
REMARK 465     GLY B  1224                                                      
REMARK 465     GLY B  1225                                                      
REMARK 465     SER B  1226                                                      
REMARK 465     GLY B  1227                                                      
REMARK 465     TYR B  1228                                                      
REMARK 465     ILE B  1229                                                      
REMARK 465     PRO B  1230                                                      
REMARK 465     GLU B  1231                                                      
REMARK 465     ALA B  1232                                                      
REMARK 465     PRO B  1233                                                      
REMARK 465     ARG B  1234                                                      
REMARK 465     ASP B  1235                                                      
REMARK 465     GLY B  1236                                                      
REMARK 465     GLN B  1237                                                      
REMARK 465     ALA B  1238                                                      
REMARK 465     TYR B  1239                                                      
REMARK 465     VAL B  1240                                                      
REMARK 465     ARG B  1241                                                      
REMARK 465     LYS B  1242                                                      
REMARK 465     ASP B  1243                                                      
REMARK 465     GLY B  1244                                                      
REMARK 465     GLU B  1245                                                      
REMARK 465     TRP B  1246                                                      
REMARK 465     VAL B  1247                                                      
REMARK 465     LEU B  1248                                                      
REMARK 465     LEU B  1249                                                      
REMARK 465     SER B  1250                                                      
REMARK 465     THR B  1251                                                      
REMARK 465     PHE B  1252                                                      
REMARK 465     LEU B  1253                                                      
REMARK 465     GLY B  1254                                                      
REMARK 465     HIS B  1255                                                      
REMARK 465     HIS B  1256                                                      
REMARK 465     HIS B  1257                                                      
REMARK 465     HIS B  1258                                                      
REMARK 465     HIS B  1259                                                      
REMARK 465     HIS B  1260                                                      
REMARK 465     HIS B  1261                                                      
REMARK 465     HIS B  1262                                                      
REMARK 465     MET C   -18                                                      
REMARK 465     GLY C   -17                                                      
REMARK 465     ILE C   -16                                                      
REMARK 465     LEU C   -15                                                      
REMARK 465     PRO C   -14                                                      
REMARK 465     SER C   -13                                                      
REMARK 465     PRO C   -12                                                      
REMARK 465     GLY C   -11                                                      
REMARK 465     MET C   -10                                                      
REMARK 465     PRO C    -9                                                      
REMARK 465     ALA C    -8                                                      
REMARK 465     LEU C    -7                                                      
REMARK 465     LEU C    -6                                                      
REMARK 465     SER C    -5                                                      
REMARK 465     LEU C    -4                                                      
REMARK 465     VAL C    -3                                                      
REMARK 465     SER C    -2                                                      
REMARK 465     LEU C    -1                                                      
REMARK 465     LEU C     0                                                      
REMARK 465     SER C     1                                                      
REMARK 465     VAL C     2                                                      
REMARK 465     LEU C     3                                                      
REMARK 465     LEU C     4                                                      
REMARK 465     MET C     5                                                      
REMARK 465     GLY C     6                                                      
REMARK 465     CYS C     7                                                      
REMARK 465     VAL C     8                                                      
REMARK 465     ALA C     9                                                      
REMARK 465     GLU C    10                                                      
REMARK 465     THR C    11                                                      
REMARK 465     GLY C    12                                                      
REMARK 465     THR C    13                                                      
REMARK 465     GLN C    14                                                      
REMARK 465     CYS C    15                                                      
REMARK 465     VAL C    16                                                      
REMARK 465     ASN C    17                                                      
REMARK 465     LEU C    18                                                      
REMARK 465     THR C    19                                                      
REMARK 465     THR C    20                                                      
REMARK 465     ARG C    21                                                      
REMARK 465     THR C    22                                                      
REMARK 465     GLN C    23                                                      
REMARK 465     LEU C    24                                                      
REMARK 465     PRO C    25                                                      
REMARK 465     PRO C    26                                                      
REMARK 465     VAL C    70                                                      
REMARK 465     SER C    71                                                      
REMARK 465     GLY C    72                                                      
REMARK 465     THR C    73                                                      
REMARK 465     ASN C    74                                                      
REMARK 465     GLY C    75                                                      
REMARK 465     THR C    76                                                      
REMARK 465     LYS C    77                                                      
REMARK 465     ARG C    78                                                      
REMARK 465     PHE C    79                                                      
REMARK 465     TYR C   144                                                      
REMARK 465     TYR C   145                                                      
REMARK 465     HIS C   146                                                      
REMARK 465     LYS C   147                                                      
REMARK 465     ASN C   148                                                      
REMARK 465     ASN C   149                                                      
REMARK 465     LYS C   150                                                      
REMARK 465     SER C   151                                                      
REMARK 465     TRP C   152                                                      
REMARK 465     MET C   153                                                      
REMARK 465     GLU C   154                                                      
REMARK 465     SER C   155                                                      
REMARK 465     GLU C   156                                                      
REMARK 465     PHE C   157                                                      
REMARK 465     ARG C   158                                                      
REMARK 465     VAL C   159                                                      
REMARK 465     TYR C   160                                                      
REMARK 465     SER C   161                                                      
REMARK 465     SER C   162                                                      
REMARK 465     ALA C   163                                                      
REMARK 465     ASN C   164                                                      
REMARK 465     GLN C   173                                                      
REMARK 465     PRO C   174                                                      
REMARK 465     PHE C   175                                                      
REMARK 465     LEU C   176                                                      
REMARK 465     MET C   177                                                      
REMARK 465     ASP C   178                                                      
REMARK 465     LEU C   179                                                      
REMARK 465     GLU C   180                                                      
REMARK 465     GLY C   181                                                      
REMARK 465     LYS C   182                                                      
REMARK 465     GLN C   183                                                      
REMARK 465     GLY C   184                                                      
REMARK 465     ASN C   185                                                      
REMARK 465     ARG C   246                                                      
REMARK 465     SER C   247                                                      
REMARK 465     TYR C   248                                                      
REMARK 465     LEU C   249                                                      
REMARK 465     THR C   250                                                      
REMARK 465     PRO C   251                                                      
REMARK 465     GLY C   252                                                      
REMARK 465     ASP C   253                                                      
REMARK 465     SER C   254                                                      
REMARK 465     SER C   255                                                      
REMARK 465     SER C   256                                                      
REMARK 465     GLY C   257                                                      
REMARK 465     TRP C   258                                                      
REMARK 465     THR C   259                                                      
REMARK 465     ALA C   260                                                      
REMARK 465     GLY C   261                                                      
REMARK 465     ALA C   262                                                      
REMARK 465     VAL C   445                                                      
REMARK 465     GLY C   446                                                      
REMARK 465     LEU C   455                                                      
REMARK 465     PHE C   456                                                      
REMARK 465     ARG C   457                                                      
REMARK 465     LYS C   458                                                      
REMARK 465     SER C   459                                                      
REMARK 465     ASN C   460                                                      
REMARK 465     LEU C   461                                                      
REMARK 465     SER C   469                                                      
REMARK 465     THR C   470                                                      
REMARK 465     GLU C   471                                                      
REMARK 465     ILE C   472                                                      
REMARK 465     TYR C   473                                                      
REMARK 465     GLN C   474                                                      
REMARK 465     ALA C   475                                                      
REMARK 465     GLY C   476                                                      
REMARK 465     SER C   477                                                      
REMARK 465     THR C   478                                                      
REMARK 465     PRO C   479                                                      
REMARK 465     CYS C   480                                                      
REMARK 465     ASN C   481                                                      
REMARK 465     GLY C   482                                                      
REMARK 465     VAL C   483                                                      
REMARK 465     GLU C   484                                                      
REMARK 465     GLY C   485                                                      
REMARK 465     PHE C   486                                                      
REMARK 465     ASN C   487                                                      
REMARK 465     CYS C   488                                                      
REMARK 465     GLY C   502                                                      
REMARK 465     PRO C   621                                                      
REMARK 465     VAL C   622                                                      
REMARK 465     ALA C   623                                                      
REMARK 465     ILE C   624                                                      
REMARK 465     HIS C   625                                                      
REMARK 465     ALA C   626                                                      
REMARK 465     ASP C   627                                                      
REMARK 465     GLN C   628                                                      
REMARK 465     LEU C   629                                                      
REMARK 465     THR C   630                                                      
REMARK 465     PRO C   631                                                      
REMARK 465     THR C   632                                                      
REMARK 465     TRP C   633                                                      
REMARK 465     ARG C   634                                                      
REMARK 465     VAL C   635                                                      
REMARK 465     TYR C   636                                                      
REMARK 465     SER C   637                                                      
REMARK 465     THR C   638                                                      
REMARK 465     GLY C   639                                                      
REMARK 465     SER C   640                                                      
REMARK 465     GLN C   677                                                      
REMARK 465     THR C   678                                                      
REMARK 465     ASN C   679                                                      
REMARK 465     SER C   680                                                      
REMARK 465     PRO C   681                                                      
REMARK 465     SER C   682                                                      
REMARK 465     GLY C   683                                                      
REMARK 465     ALA C   684                                                      
REMARK 465     GLY C   685                                                      
REMARK 465     SER C   686                                                      
REMARK 465     VAL C   687                                                      
REMARK 465     ALA C   688                                                      
REMARK 465     LEU C   828                                                      
REMARK 465     ALA C   829                                                      
REMARK 465     ASP C   830                                                      
REMARK 465     ALA C   831                                                      
REMARK 465     GLY C   832                                                      
REMARK 465     PHE C   833                                                      
REMARK 465     ILE C   834                                                      
REMARK 465     LYS C   835                                                      
REMARK 465     GLN C   836                                                      
REMARK 465     TYR C   837                                                      
REMARK 465     GLY C   838                                                      
REMARK 465     ASP C   839                                                      
REMARK 465     CYS C   840                                                      
REMARK 465     LEU C   841                                                      
REMARK 465     GLY C   842                                                      
REMARK 465     ASP C   843                                                      
REMARK 465     ILE C   844                                                      
REMARK 465     ALA C   845                                                      
REMARK 465     ALA C   846                                                      
REMARK 465     ARG C   847                                                      
REMARK 465     ASP C   848                                                      
REMARK 465     LEU C   849                                                      
REMARK 465     ILE C   850                                                      
REMARK 465     CYS C   851                                                      
REMARK 465     ALA C   852                                                      
REMARK 465     GLN C   853                                                      
REMARK 465     PHE C  1148                                                      
REMARK 465     LYS C  1149                                                      
REMARK 465     GLU C  1150                                                      
REMARK 465     GLU C  1151                                                      
REMARK 465     LEU C  1152                                                      
REMARK 465     ASP C  1153                                                      
REMARK 465     LYS C  1154                                                      
REMARK 465     TYR C  1155                                                      
REMARK 465     PHE C  1156                                                      
REMARK 465     LYS C  1157                                                      
REMARK 465     ASN C  1158                                                      
REMARK 465     HIS C  1159                                                      
REMARK 465     THR C  1160                                                      
REMARK 465     SER C  1161                                                      
REMARK 465     PRO C  1162                                                      
REMARK 465     ASP C  1163                                                      
REMARK 465     VAL C  1164                                                      
REMARK 465     ASP C  1165                                                      
REMARK 465     LEU C  1166                                                      
REMARK 465     GLY C  1167                                                      
REMARK 465     ASP C  1168                                                      
REMARK 465     ILE C  1169                                                      
REMARK 465     SER C  1170                                                      
REMARK 465     GLY C  1171                                                      
REMARK 465     ILE C  1172                                                      
REMARK 465     ASN C  1173                                                      
REMARK 465     ALA C  1174                                                      
REMARK 465     SER C  1175                                                      
REMARK 465     VAL C  1176                                                      
REMARK 465     VAL C  1177                                                      
REMARK 465     ASN C  1178                                                      
REMARK 465     ILE C  1179                                                      
REMARK 465     GLN C  1180                                                      
REMARK 465     LYS C  1181                                                      
REMARK 465     GLU C  1182                                                      
REMARK 465     ILE C  1183                                                      
REMARK 465     ASP C  1184                                                      
REMARK 465     ARG C  1185                                                      
REMARK 465     LEU C  1186                                                      
REMARK 465     ASN C  1187                                                      
REMARK 465     GLU C  1188                                                      
REMARK 465     VAL C  1189                                                      
REMARK 465     ALA C  1190                                                      
REMARK 465     LYS C  1191                                                      
REMARK 465     ASN C  1192                                                      
REMARK 465     LEU C  1193                                                      
REMARK 465     ASN C  1194                                                      
REMARK 465     GLU C  1195                                                      
REMARK 465     SER C  1196                                                      
REMARK 465     LEU C  1197                                                      
REMARK 465     ILE C  1198                                                      
REMARK 465     ASP C  1199                                                      
REMARK 465     LEU C  1200                                                      
REMARK 465     GLN C  1201                                                      
REMARK 465     GLU C  1202                                                      
REMARK 465     LEU C  1203                                                      
REMARK 465     GLY C  1204                                                      
REMARK 465     LYS C  1205                                                      
REMARK 465     TYR C  1206                                                      
REMARK 465     GLU C  1207                                                      
REMARK 465     GLN C  1208                                                      
REMARK 465     TYR C  1209                                                      
REMARK 465     ILE C  1210                                                      
REMARK 465     LYS C  1211                                                      
REMARK 465     GLY C  1212                                                      
REMARK 465     SER C  1213                                                      
REMARK 465     GLY C  1214                                                      
REMARK 465     ARG C  1215                                                      
REMARK 465     GLU C  1216                                                      
REMARK 465     ASN C  1217                                                      
REMARK 465     LEU C  1218                                                      
REMARK 465     TYR C  1219                                                      
REMARK 465     PHE C  1220                                                      
REMARK 465     GLN C  1221                                                      
REMARK 465     GLY C  1222                                                      
REMARK 465     GLY C  1223                                                      
REMARK 465     GLY C  1224                                                      
REMARK 465     GLY C  1225                                                      
REMARK 465     SER C  1226                                                      
REMARK 465     GLY C  1227                                                      
REMARK 465     TYR C  1228                                                      
REMARK 465     ILE C  1229                                                      
REMARK 465     PRO C  1230                                                      
REMARK 465     GLU C  1231                                                      
REMARK 465     ALA C  1232                                                      
REMARK 465     PRO C  1233                                                      
REMARK 465     ARG C  1234                                                      
REMARK 465     ASP C  1235                                                      
REMARK 465     GLY C  1236                                                      
REMARK 465     GLN C  1237                                                      
REMARK 465     ALA C  1238                                                      
REMARK 465     TYR C  1239                                                      
REMARK 465     VAL C  1240                                                      
REMARK 465     ARG C  1241                                                      
REMARK 465     LYS C  1242                                                      
REMARK 465     ASP C  1243                                                      
REMARK 465     GLY C  1244                                                      
REMARK 465     GLU C  1245                                                      
REMARK 465     TRP C  1246                                                      
REMARK 465     VAL C  1247                                                      
REMARK 465     LEU C  1248                                                      
REMARK 465     LEU C  1249                                                      
REMARK 465     SER C  1250                                                      
REMARK 465     THR C  1251                                                      
REMARK 465     PHE C  1252                                                      
REMARK 465     LEU C  1253                                                      
REMARK 465     GLY C  1254                                                      
REMARK 465     HIS C  1255                                                      
REMARK 465     HIS C  1256                                                      
REMARK 465     HIS C  1257                                                      
REMARK 465     HIS C  1258                                                      
REMARK 465     HIS C  1259                                                      
REMARK 465     HIS C  1260                                                      
REMARK 465     HIS C  1261                                                      
REMARK 465     HIS C  1262                                                      
REMARK 500                                                                      
REMARK 500 GEOMETRY AND STEREOCHEMISTRY                                         
REMARK 500 SUBTOPIC: COVALENT BOND LENGTHS                                      
REMARK 500                                                                      
REMARK 500 THE STEREOCHEMICAL PARAMETERS OF THE FOLLOWING RESIDUES              
REMARK 500 HAVE VALUES WHICH DEVIATE FROM EXPECTED VALUES BY MORE               
REMARK 500 THAN 6*RMSD (M=MODEL NUMBER; RES=RESIDUE NAME; C=CHAIN               
REMARK 500 IDENTIFIER; SSEQ=SEQUENCE NUMBER; I=INSERTION CODE).                 
REMARK 500                                                                      
REMARK 500 STANDARD TABLE:                                                      
REMARK 500 FORMAT: (10X,I3,1X,2(A3,1X,A1,I4,A1,1X,A4,3X),1X,F6.3)               
REMARK 500                                                                      
REMARK 500 EXPECTED VALUES PROTEIN: ENGH AND HUBER, 1999                        
REMARK 500 EXPECTED VALUES NUCLEIC ACID: CLOWNEY ET AL 1996                     
REMARK 500                                                                      
REMARK 500  M RES CSSEQI ATM1   RES CSSEQI ATM2   DEVIATION                     
REMARK 500    CYS A 525   CB    CYS A 525   SG      0.117                       
REMARK 500    CYS B 525   CB    CYS B 525   SG      0.117                       
REMARK 500    CYS C 525   CB    CYS C 525   SG      0.117                       
REMARK 500                                                                      
REMARK 500 REMARK: NULL                                                         
REMARK 500                                                                      
REMARK 500 GEOMETRY AND STEREOCHEMISTRY                                         
REMARK 500 SUBTOPIC: COVALENT BOND ANGLES                                       
REMARK 500                                                                      
REMARK 500 THE STEREOCHEMICAL PARAMETERS OF THE FOLLOWING RESIDUES              
REMARK 500 HAVE VALUES WHICH DEVIATE FROM EXPECTED VALUES BY MORE               
REMARK 500 THAN 6*RMSD (M=MODEL NUMBER; RES=RESIDUE NAME; C=CHAIN               
REMARK 500 IDENTIFIER; SSEQ=SEQUENCE NUMBER; I=INSERTION CODE).                 
REMARK 500                                                                      
REMARK 500 STANDARD TABLE:                                                      
REMARK 500 FORMAT: (10X,I3,1X,A3,1X,A1,I4,A1,3(1X,A4,2X),12X,F5.1)              
REMARK 500                                                                      
REMARK 500 EXPECTED VALUES PROTEIN: ENGH AND HUBER, 1999                        
REMARK 500 EXPECTED VALUES NUCLEIC ACID: CLOWNEY ET AL 1996                     
REMARK 500                                                                      
REMARK 500  M RES CSSEQI ATM1   ATM2   ATM3                                     
REMARK 500    TYR A 451   CB  -  CG  -  CD2 ANGL. DEV. =  -4.1 DEGREES          
REMARK 500    TYR A 904   CB  -  CG  -  CD2 ANGL. DEV. =  -4.3 DEGREES          
REMARK 500    TYR B 451   CB  -  CG  -  CD2 ANGL. DEV. =  -4.1 DEGREES          
REMARK 500    TYR B 904   CB  -  CG  -  CD2 ANGL. DEV. =  -4.3 DEGREES          
REMARK 500    TYR C 451   CB  -  CG  -  CD2 ANGL. DEV. =  -4.1 DEGREES          
REMARK 500    TYR C 904   CB  -  CG  -  CD2 ANGL. DEV. =  -4.3 DEGREES          
REMARK 500                                                                      
REMARK 500 REMARK: NULL                                                         
REMARK 500                                                                      
REMARK 500 GEOMETRY AND STEREOCHEMISTRY                                         
REMARK 500 SUBTOPIC: TORSION ANGLES                                             
REMARK 500                                                                      
REMARK 500 TORSION ANGLES OUTSIDE THE EXPECTED RAMACHANDRAN REGIONS:            
REMARK 500 (M=MODEL NUMBER; RES=RESIDUE NAME; C=CHAIN IDENTIFIER;               
REMARK 500 SSEQ=SEQUENCE NUMBER; I=INSERTION CODE).                             
REMARK 500                                                                      
REMARK 500 STANDARD TABLE:                                                      
REMARK 500 FORMAT:(10X,I3,1X,A3,1X,A1,I4,A1,4X,F7.2,3X,F7.2)                    
REMARK 500                                                                      
REMARK 500 EXPECTED VALUES: GJ KLEYWEGT AND TA JONES (1996). PHI/PSI-           
REMARK 500 CHOLOGY: RAMACHANDRAN REVISITED. STRUCTURE 4, 1395 - 1400            
REMARK 500                                                                      
REMARK 500  M RES CSSEQI        PSI       PHI                                   
REMARK 500    PHE A  32     -117.39     51.72                                   
REMARK 500    PHE A  59       19.87     59.97                                   
REMARK 500    ASN A  87     -124.39     53.91                                   
REMARK 500    SER A  98       17.80   -143.63                                   
REMARK 500    ALA A 123     -104.45     64.89                                   
REMARK 500    LEU A 441      -54.36   -142.34                                   
REMARK 500    THR A 618      -75.07   -131.72                                   
REMARK 500    ASP A 663      -80.93   -118.00                                   
REMARK 500    CYS A1032      -52.46   -139.61                                   
REMARK 500    ASP A1041       15.64     58.22                                   
REMARK 500    CYS A1043       51.70   -119.14                                   
REMARK 500    LEU A1049      -66.28   -106.63                                   
REMARK 500    HIS A1083      -80.93   -119.13                                   
REMARK 500    GLU A1111       79.73   -153.98                                   
REMARK 500    PHE B  32     -117.42     51.82                                   
REMARK 500    ASN B  87     -124.38     53.89                                   
REMARK 500    SER B  98       17.87   -143.61                                   
REMARK 500    ALA B 123     -104.46     64.95                                   
REMARK 500    LEU B 441      -54.37   -142.34                                   
REMARK 500    THR B 618      -75.06   -131.68                                   
REMARK 500    ASP B 663      -80.97   -117.98                                   
REMARK 500    CYS B1032      -52.48   -139.61                                   
REMARK 500    ASP B1041       15.55     58.27                                   
REMARK 500    CYS B1043       51.71   -119.14                                   
REMARK 500    LEU B1049      -66.24   -106.63                                   
REMARK 500    HIS B1083      -80.88   -119.19                                   
REMARK 500    GLU B1111       79.73   -154.03                                   
REMARK 500    PHE C  32     -117.37     51.70                                   
REMARK 500    ASN C  87     -124.35     53.88                                   
REMARK 500    SER C  98       17.77   -143.64                                   
REMARK 500    ALA C 123     -104.46     64.91                                   
REMARK 500    LEU C 441      -54.39   -142.35                                   
REMARK 500    THR C 618      -75.02   -131.68                                   
REMARK 500    ASP C 663      -80.90   -118.00                                   
REMARK 500    CYS C1032      -52.44   -139.62                                   
REMARK 500    ASP C1041       15.64     58.22                                   
REMARK 500    CYS C1043       51.67   -119.13                                   
REMARK 500    LEU C1049      -66.27   -106.59                                   
REMARK 500    HIS C1083      -80.89   -119.17                                   
REMARK 500    GLU C1111       79.72   -153.96                                   
REMARK 500                                                                      
REMARK 500 REMARK: NULL                                                         
REMARK 900                                                                      
REMARK 900 RELATED ENTRIES                                                      
REMARK 900 RELATED ID: EMD-21452   RELATED DB: EMDB                             
REMARK 900 STRUCTURE OF THE SARS-COV-2 SPIKE GLYCOPROTEIN (CLOSED STATE)        
REMARK 900 RELATED ID: EMD-21457   RELATED DB: EMDB                             
REMARK 900 STRUCTURE OF THE SARS-COV-2 SPIKE GLYCOPROTEIN (OPEN STATE)          
DBREF  6VXX A   14  1211  UNP    P0DTC2   SPIKE_SARS2     14   1211             
DBREF  6VXX B   14  1211  UNP    P0DTC2   SPIKE_SARS2     14   1211             
DBREF  6VXX C   14  1211  UNP    P0DTC2   SPIKE_SARS2     14   1211             
SEQADV 6VXX MET A  -18  UNP  P0DTC2              EXPRESSION TAG                 
SEQADV 6VXX GLY A  -17  UNP  P0DTC2              EXPRESSION TAG                 
SEQADV 6VXX ILE A  -16  UNP  P0DTC2              EXPRESSION TAG                 
SEQADV 6VXX LEU A  -15  UNP  P0DTC2              EXPRESSION TAG                 
SEQADV 6VXX PRO A  -14  UNP  P0DTC2              EXPRESSION TAG                 
SEQADV 6VXX SER A  -13  UNP  P0DTC2              EXPRESSION TAG                 
SEQADV 6VXX PRO A  -12  UNP  P0DTC2              EXPRESSION TAG                 
SEQADV 6VXX GLY A  -11  UNP  P0DTC2              EXPRESSION TAG                 
SEQADV 6VXX MET A  -10  UNP  P0DTC2              EXPRESSION TAG                 
SEQADV 6VXX PRO A   -9  UNP  P0DTC2              EXPRESSION TAG                 
SEQADV 6VXX ALA A   -8  UNP  P0DTC2              EXPRESSION TAG                 
SEQADV 6VXX LEU A   -7  UNP  P0DTC2              EXPRESSION TAG                 
SEQADV 6VXX LEU A   -6  UNP  P0DTC2              EXPRESSION TAG                 
SEQADV 6VXX SER A   -5  UNP  P0DTC2              EXPRESSION TAG                 
SEQADV 6VXX LEU A   -4  UNP  P0DTC2              EXPRESSION TAG                 
SEQADV 6VXX VAL A   -3  UNP  P0DTC2              EXPRESSION TAG                 
SEQADV 6VXX SER A   -2  UNP  P0DTC2              EXPRESSION TAG                 
SEQADV 6VXX LEU A   -1  UNP  P0DTC2              EXPRESSION TAG                 
SEQADV 6VXX LEU A    0  UNP  P0DTC2              EXPRESSION TAG                 
SEQADV 6VXX SER A    1  UNP  P0DTC2              EXPRESSION TAG                 
SEQADV 6VXX VAL A    2  UNP  P0DTC2              EXPRESSION TAG                 
SEQADV 6VXX LEU A    3  UNP  P0DTC2              EXPRESSION TAG                 
SEQADV 6VXX LEU A    4  UNP  P0DTC2              EXPRESSION TAG                 
SEQADV 6VXX MET A    5  UNP  P0DTC2              EXPRESSION TAG                 
SEQADV 6VXX GLY A    6  UNP  P0DTC2              EXPRESSION TAG                 
SEQADV 6VXX CYS A    7  UNP  P0DTC2              EXPRESSION TAG                 
SEQADV 6VXX VAL A    8  UNP  P0DTC2              EXPRESSION TAG                 
SEQADV 6VXX ALA A    9  UNP  P0DTC2              EXPRESSION TAG                 
SEQADV 6VXX GLU A   10  UNP  P0DTC2              EXPRESSION TAG                 
SEQADV 6VXX THR A   11  UNP  P0DTC2              EXPRESSION TAG                 
SEQADV 6VXX GLY A   12  UNP  P0DTC2              EXPRESSION TAG                 
SEQADV 6VXX THR A   13  UNP  P0DTC2              EXPRESSION TAG                 
SEQADV 6VXX SER A  682  UNP  P0DTC2    ARG   682 CONFLICT                       
SEQADV 6VXX GLY A  683  UNP  P0DTC2    ARG   683 CONFLICT                       
SEQADV 6VXX GLY A  685  UNP  P0DTC2    ARG   685 CONFLICT                       
SEQADV 6VXX PRO A  986  UNP  P0DTC2    LYS   986 CONFLICT                       
SEQADV 6VXX PRO A  987  UNP  P0DTC2    VAL   987 CONFLICT                       
SEQADV 6VXX GLY A 1212  UNP  P0DTC2              EXPRESSION TAG                 
SEQADV 6VXX SER A 1213  UNP  P0DTC2              EXPRESSION TAG                 
SEQADV 6VXX GLY A 1214  UNP  P0DTC2              EXPRESSION TAG                 
SEQADV 6VXX ARG A 1215  UNP  P0DTC2              EXPRESSION TAG                 
SEQADV 6VXX GLU A 1216  UNP  P0DTC2              EXPRESSION TAG                 
SEQADV 6VXX ASN A 1217  UNP  P0DTC2              EXPRESSION TAG                 
SEQADV 6VXX LEU A 1218  UNP  P0DTC2              EXPRESSION TAG                 
SEQADV 6VXX TYR A 1219  UNP  P0DTC2              EXPRESSION TAG                 
SEQADV 6VXX PHE A 1220  UNP  P0DTC2              EXPRESSION TAG                 
SEQADV 6VXX GLN A 1221  UNP  P0DTC2              EXPRESSION TAG                 
SEQADV 6VXX GLY A 1222  UNP  P0DTC2              EXPRESSION TAG                 
SEQADV 6VXX GLY A 1223  UNP  P0DTC2              EXPRESSION TAG                 
SEQADV 6VXX GLY A 1224  UNP  P0DTC2              EXPRESSION TAG                 
SEQADV 6VXX GLY A 1225  UNP  P0DTC2              EXPRESSION TAG                 
SEQADV 6VXX SER A 1226  UNP  P0DTC2              EXPRESSION TAG                 
SEQADV 6VXX GLY A 1227  UNP  P0DTC2              EXPRESSION TAG                 
SEQADV 6VXX TYR A 1228  UNP  P0DTC2              EXPRESSION TAG                 
SEQADV 6VXX ILE A 1229  UNP  P0DTC2              EXPRESSION TAG                 
SEQADV 6VXX PRO A 1230  UNP  P0DTC2              EXPRESSION TAG                 
SEQADV 6VXX GLU A 1231  UNP  P0DTC2              EXPRESSION TAG                 
SEQADV 6VXX ALA A 1232  UNP  P0DTC2              EXPRESSION TAG                 
SEQADV 6VXX PRO A 1233  UNP  P0DTC2              EXPRESSION TAG                 
SEQADV 6VXX ARG A 1234  UNP  P0DTC2              EXPRESSION TAG                 
SEQADV 6VXX ASP A 1235  UNP  P0DTC2              EXPRESSION TAG                 
SEQADV 6VXX GLY A 1236  UNP  P0DTC2              EXPRESSION TAG                 
SEQADV 6VXX GLN A 1237  UNP  P0DTC2              EXPRESSION TAG                 
SEQADV 6VXX ALA A 1238  UNP  P0DTC2              EXPRESSION TAG                 
SEQADV 6VXX TYR A 1239  UNP  P0DTC2              EXPRESSION TAG                 
SEQADV 6VXX VAL A 1240  UNP  P0DTC2              EXPRESSION TAG                 
SEQADV 6VXX ARG A 1241  UNP  P0DTC2              EXPRESSION TAG                 
SEQADV 6VXX LYS A 1242  UNP  P0DTC2              EXPRESSION TAG                 
SEQADV 6VXX ASP A 1243  UNP  P0DTC2              EXPRESSION TAG                 
SEQADV 6VXX GLY A 1244  UNP  P0DTC2              EXPRESSION TAG                 
SEQADV 6VXX GLU A 1245  UNP  P0DTC2              EXPRESSION TAG                 
SEQADV 6VXX TRP A 1246  UNP  P0DTC2              EXPRESSION TAG                 
SEQADV 6VXX VAL A 1247  UNP  P0DTC2              EXPRESSION TAG                 
SEQADV 6VXX LEU A 1248  UNP  P0DTC2              EXPRESSION TAG                 
SEQADV 6VXX LEU A 1249  UNP  P0DTC2              EXPRESSION TAG                 
SEQADV 6VXX SER A 1250  UNP  P0DTC2              EXPRESSION TAG                 
SEQADV 6VXX THR A 1251  UNP  P0DTC2              EXPRESSION TAG                 
SEQADV 6VXX PHE A 1252  UNP  P0DTC2              EXPRESSION TAG                 
SEQADV 6VXX LEU A 1253  UNP  P0DTC2              EXPRESSION TAG                 
SEQADV 6VXX GLY A 1254  UNP  P0DTC2              EXPRESSION TAG                 
SEQADV 6VXX HIS A 1255  UNP  P0DTC2              EXPRESSION TAG                 
SEQADV 6VXX HIS A 1256  UNP  P0DTC2              EXPRESSION TAG                 
SEQADV 6VXX HIS A 1257  UNP  P0DTC2              EXPRESSION TAG                 
SEQADV 6VXX HIS A 1258  UNP  P0DTC2              EXPRESSION TAG                 
SEQADV 6VXX HIS A 1259  UNP  P0DTC2              EXPRESSION TAG                 
SEQADV 6VXX HIS A 1260  UNP  P0DTC2              EXPRESSION TAG                 
SEQADV 6VXX HIS A 1261  UNP  P0DTC2              EXPRESSION TAG                 
SEQADV 6VXX HIS A 1262  UNP  P0DTC2              EXPRESSION TAG                 
SEQADV 6VXX MET B  -18  UNP  P0DTC2              EXPRESSION TAG                 
SEQADV 6VXX GLY B  -17  UNP  P0DTC2              EXPRESSION TAG                 
SEQADV 6VXX ILE B  -16  UNP  P0DTC2              EXPRESSION TAG                 
SEQADV 6VXX LEU B  -15  UNP  P0DTC2              EXPRESSION TAG                 
SEQADV 6VXX PRO B  -14  UNP  P0DTC2              EXPRESSION TAG                 
SEQADV 6VXX SER B  -13  UNP  P0DTC2              EXPRESSION TAG                 
SEQADV 6VXX PRO B  -12  UNP  P0DTC2              EXPRESSION TAG                 
SEQADV 6VXX GLY B  -11  UNP  P0DTC2              EXPRESSION TAG                 
SEQADV 6VXX MET B  -10  UNP  P0DTC2              EXPRESSION TAG                 
SEQADV 6VXX PRO B   -9  UNP  P0DTC2              EXPRESSION TAG                 
SEQADV 6VXX ALA B   -8  UNP  P0DTC2              EXPRESSION TAG                 
SEQADV 6VXX LEU B   -7  UNP  P0DTC2              EXPRESSION TAG                 
SEQADV 6VXX LEU B   -6  UNP  P0DTC2              EXPRESSION TAG                 
SEQADV 6VXX SER B   -5  UNP  P0DTC2              EXPRESSION TAG                 
SEQADV 6VXX LEU B   -4  UNP  P0DTC2              EXPRESSION TAG                 
SEQADV 6VXX VAL B   -3  UNP  P0DTC2              EXPRESSION TAG                 
SEQADV 6VXX SER B   -2  UNP  P0DTC2              EXPRESSION TAG                 
SEQADV 6VXX LEU B   -1  UNP  P0DTC2              EXPRESSION TAG                 
SEQADV 6VXX LEU B    0  UNP  P0DTC2              EXPRESSION TAG                 
SEQADV 6VXX SER B    1  UNP  P0DTC2              EXPRESSION TAG                 
SEQADV 6VXX VAL B    2  UNP  P0DTC2              EXPRESSION TAG                 
SEQADV 6VXX LEU B    3  UNP  P0DTC2              EXPRESSION TAG                 
SEQADV 6VXX LEU B    4  UNP  P0DTC2              EXPRESSION TAG                 
SEQADV 6VXX MET B    5  UNP  P0DTC2              EXPRESSION TAG                 
SEQADV 6VXX GLY B    6  UNP  P0DTC2              EXPRESSION TAG                 
SEQADV 6VXX CYS B    7  UNP  P0DTC2              EXPRESSION TAG                 
SEQADV 6VXX VAL B    8  UNP  P0DTC2              EXPRESSION TAG                 
SEQADV 6VXX ALA B    9  UNP  P0DTC2              EXPRESSION TAG                 
SEQADV 6VXX GLU B   10  UNP  P0DTC2              EXPRESSION TAG                 
SEQADV 6VXX THR B   11  UNP  P0DTC2              EXPRESSION TAG                 
SEQADV 6VXX GLY B   12  UNP  P0DTC2              EXPRESSION TAG                 
SEQADV 6VXX THR B   13  UNP  P0DTC2              EXPRESSION TAG                 
SEQADV 6VXX SER B  682  UNP  P0DTC2    ARG   682 CONFLICT                       
SEQADV 6VXX GLY B  683  UNP  P0DTC2    ARG   683 CONFLICT                       
SEQADV 6VXX GLY B  685  UNP  P0DTC2    ARG   685 CONFLICT                       
SEQADV 6VXX PRO B  986  UNP  P0DTC2    LYS   986 CONFLICT                       
SEQADV 6VXX PRO B  987  UNP  P0DTC2    VAL   987 CONFLICT                       
SEQADV 6VXX GLY B 1212  UNP  P0DTC2              EXPRESSION TAG                 
SEQADV 6VXX SER B 1213  UNP  P0DTC2              EXPRESSION TAG                 
SEQADV 6VXX GLY B 1214  UNP  P0DTC2              EXPRESSION TAG                 
SEQADV 6VXX ARG B 1215  UNP  P0DTC2              EXPRESSION TAG                 
SEQADV 6VXX GLU B 1216  UNP  P0DTC2              EXPRESSION TAG                 
SEQADV 6VXX ASN B 1217  UNP  P0DTC2              EXPRESSION TAG                 
SEQADV 6VXX LEU B 1218  UNP  P0DTC2              EXPRESSION TAG                 
SEQADV 6VXX TYR B 1219  UNP  P0DTC2              EXPRESSION TAG                 
SEQADV 6VXX PHE B 1220  UNP  P0DTC2              EXPRESSION TAG                 
SEQADV 6VXX GLN B 1221  UNP  P0DTC2              EXPRESSION TAG                 
SEQADV 6VXX GLY B 1222  UNP  P0DTC2              EXPRESSION TAG                 
SEQADV 6VXX GLY B 1223  UNP  P0DTC2              EXPRESSION TAG                 
SEQADV 6VXX GLY B 1224  UNP  P0DTC2              EXPRESSION TAG                 
SEQADV 6VXX GLY B 1225  UNP  P0DTC2              EXPRESSION TAG                 
SEQADV 6VXX SER B 1226  UNP  P0DTC2              EXPRESSION TAG                 
SEQADV 6VXX GLY B 1227  UNP  P0DTC2              EXPRESSION TAG                 
SEQADV 6VXX TYR B 1228  UNP  P0DTC2              EXPRESSION TAG                 
SEQADV 6VXX ILE B 1229  UNP  P0DTC2              EXPRESSION TAG                 
SEQADV 6VXX PRO B 1230  UNP  P0DTC2              EXPRESSION TAG                 
SEQADV 6VXX GLU B 1231  UNP  P0DTC2              EXPRESSION TAG                 
SEQADV 6VXX ALA B 1232  UNP  P0DTC2              EXPRESSION TAG                 
SEQADV 6VXX PRO B 1233  UNP  P0DTC2              EXPRESSION TAG                 
SEQADV 6VXX ARG B 1234  UNP  P0DTC2              EXPRESSION TAG                 
SEQADV 6VXX ASP B 1235  UNP  P0DTC2              EXPRESSION TAG                 
SEQADV 6VXX GLY B 1236  UNP  P0DTC2              EXPRESSION TAG                 
SEQADV 6VXX GLN B 1237  UNP  P0DTC2              EXPRESSION TAG                 
SEQADV 6VXX ALA B 1238  UNP  P0DTC2              EXPRESSION TAG                 
SEQADV 6VXX TYR B 1239  UNP  P0DTC2              EXPRESSION TAG                 
SEQADV 6VXX VAL B 1240  UNP  P0DTC2              EXPRESSION TAG                 
SEQADV 6VXX ARG B 1241  UNP  P0DTC2              EXPRESSION TAG                 
SEQADV 6VXX LYS B 1242  UNP  P0DTC2              EXPRESSION TAG                 
SEQADV 6VXX ASP B 1243  UNP  P0DTC2              EXPRESSION TAG                 
SEQADV 6VXX GLY B 1244  UNP  P0DTC2              EXPRESSION TAG                 
SEQADV 6VXX GLU B 1245  UNP  P0DTC2              EXPRESSION TAG                 
SEQADV 6VXX TRP B 1246  UNP  P0DTC2              EXPRESSION TAG                 
SEQADV 6VXX VAL B 1247  UNP  P0DTC2              EXPRESSION TAG                 
SEQADV 6VXX LEU B 1248  UNP  P0DTC2              EXPRESSION TAG                 
SEQADV 6VXX LEU B 1249  UNP  P0DTC2              EXPRESSION TAG                 
SEQADV 6VXX SER B 1250  UNP  P0DTC2              EXPRESSION TAG                 
SEQADV 6VXX THR B 1251  UNP  P0DTC2              EXPRESSION TAG                 
SEQADV 6VXX PHE B 1252  UNP  P0DTC2              EXPRESSION TAG                 
SEQADV 6VXX LEU B 1253  UNP  P0DTC2              EXPRESSION TAG                 
SEQADV 6VXX GLY B 1254  UNP  P0DTC2              EXPRESSION TAG                 
SEQADV 6VXX HIS B 1255  UNP  P0DTC2              EXPRESSION TAG                 
SEQADV 6VXX HIS B 1256  UNP  P0DTC2              EXPRESSION TAG                 
SEQADV 6VXX HIS B 1257  UNP  P0DTC2              EXPRESSION TAG                 
SEQADV 6VXX HIS B 1258  UNP  P0DTC2              EXPRESSION TAG                 
SEQADV 6VXX HIS B 1259  UNP  P0DTC2              EXPRESSION TAG                 
SEQADV 6VXX HIS B 1260  UNP  P0DTC2              EXPRESSION TAG                 
SEQADV 6VXX HIS B 1261  UNP  P0DTC2              EXPRESSION TAG                 
SEQADV 6VXX HIS B 1262  UNP  P0DTC2              EXPRESSION TAG                 
SEQADV 6VXX MET C  -18  UNP  P0DTC2              EXPRESSION TAG                 
SEQADV 6VXX GLY C  -17  UNP  P0DTC2              EXPRESSION TAG                 
SEQADV 6VXX ILE C  -16  UNP  P0DTC2              EXPRESSION TAG                 
SEQADV 6VXX LEU C  -15  UNP  P0DTC2              EXPRESSION TAG                 
SEQADV 6VXX PRO C  -14  UNP  P0DTC2              EXPRESSION TAG                 
SEQADV 6VXX SER C  -13  UNP  P0DTC2              EXPRESSION TAG                 
SEQADV 6VXX PRO C  -12  UNP  P0DTC2              EXPRESSION TAG                 
SEQADV 6VXX GLY C  -11  UNP  P0DTC2              EXPRESSION TAG                 
SEQADV 6VXX MET C  -10  UNP  P0DTC2              EXPRESSION TAG                 
SEQADV 6VXX PRO C   -9  UNP  P0DTC2              EXPRESSION TAG                 
SEQADV 6VXX ALA C   -8  UNP  P0DTC2              EXPRESSION TAG                 
SEQADV 6VXX LEU C   -7  UNP  P0DTC2              EXPRESSION TAG                 
SEQADV 6VXX LEU C   -6  UNP  P0DTC2              EXPRESSION TAG                 
SEQADV 6VXX SER C   -5  UNP  P0DTC2              EXPRESSION TAG                 
SEQADV 6VXX LEU C   -4  UNP  P0DTC2              EXPRESSION TAG                 
SEQADV 6VXX VAL C   -3  UNP  P0DTC2              EXPRESSION TAG                 
SEQADV 6VXX SER C   -2  UNP  P0DTC2              EXPRESSION TAG                 
SEQADV 6VXX LEU C   -1  UNP  P0DTC2              EXPRESSION TAG                 
SEQADV 6VXX LEU C    0  UNP  P0DTC2              EXPRESSION TAG                 
SEQADV 6VXX SER C    1  UNP  P0DTC2              EXPRESSION TAG                 
SEQADV 6VXX VAL C    2  UNP  P0DTC2              EXPRESSION TAG                 
SEQADV 6VXX LEU C    3  UNP  P0DTC2              EXPRESSION TAG                 
SEQADV 6VXX LEU C    4  UNP  P0DTC2              EXPRESSION TAG                 
SEQADV 6VXX MET C    5  UNP  P0DTC2              EXPRESSION TAG                 
SEQADV 6VXX GLY C    6  UNP  P0DTC2              EXPRESSION TAG                 
SEQADV 6VXX CYS C    7  UNP  P0DTC2              EXPRESSION TAG                 
SEQADV 6VXX VAL C    8  UNP  P0DTC2              EXPRESSION TAG                 
SEQADV 6VXX ALA C    9  UNP  P0DTC2              EXPRESSION TAG                 
SEQADV 6VXX GLU C   10  UNP  P0DTC2              EXPRESSION TAG                 
SEQADV 6VXX THR C   11  UNP  P0DTC2              EXPRESSION TAG                 
SEQADV 6VXX GLY C   12  UNP  P0DTC2              EXPRESSION TAG                 
SEQADV 6VXX THR C   13  UNP  P0DTC2              EXPRESSION TAG                 
SEQADV 6VXX SER C  682  UNP  P0DTC2    ARG   682 CONFLICT                       
SEQADV 6VXX GLY C  683  UNP  P0DTC2    ARG   683 CONFLICT                       
SEQADV 6VXX GLY C  685  UNP  P0DTC2    ARG   685 CONFLICT                       
SEQADV 6VXX PRO C  986  UNP  P0DTC2    LYS   986 CONFLICT                       
SEQADV 6VXX PRO C  987  UNP  P0DTC2    VAL   987 CONFLICT                       
SEQADV 6VXX GLY C 1212  UNP  P0DTC2              EXPRESSION TAG                 
SEQADV 6VXX SER C 1213  UNP  P0DTC2              EXPRESSION TAG                 
SEQADV 6VXX GLY C 1214  UNP  P0DTC2              EXPRESSION TAG                 
SEQADV 6VXX ARG C 1215  UNP  P0DTC2              EXPRESSION TAG                 
SEQADV 6VXX GLU C 1216  UNP  P0DTC2              EXPRESSION TAG                 
SEQADV 6VXX ASN C 1217  UNP  P0DTC2              EXPRESSION TAG                 
SEQADV 6VXX LEU C 1218  UNP  P0DTC2              EXPRESSION TAG                 
SEQADV 6VXX TYR C 1219  UNP  P0DTC2              EXPRESSION TAG                 
SEQADV 6VXX PHE C 1220  UNP  P0DTC2              EXPRESSION TAG                 
SEQADV 6VXX GLN C 1221  UNP  P0DTC2              EXPRESSION TAG                 
SEQADV 6VXX GLY C 1222  UNP  P0DTC2              EXPRESSION TAG                 
SEQADV 6VXX GLY C 1223  UNP  P0DTC2              EXPRESSION TAG                 
SEQADV 6VXX GLY C 1224  UNP  P0DTC2              EXPRESSION TAG                 
SEQADV 6VXX GLY C 1225  UNP  P0DTC2              EXPRESSION TAG                 
SEQADV 6VXX SER C 1226  UNP  P0DTC2              EXPRESSION TAG                 
SEQADV 6VXX GLY C 1227  UNP  P0DTC2              EXPRESSION TAG                 
SEQADV 6VXX TYR C 1228  UNP  P0DTC2              EXPRESSION TAG                 
SEQADV 6VXX ILE C 1229  UNP  P0DTC2              EXPRESSION TAG                 
SEQADV 6VXX PRO C 1230  UNP  P0DTC2              EXPRESSION TAG                 
SEQADV 6VXX GLU C 1231  UNP  P0DTC2              EXPRESSION TAG                 
SEQADV 6VXX ALA C 1232  UNP  P0DTC2              EXPRESSION TAG                 
SEQADV 6VXX PRO C 1233  UNP  P0DTC2              EXPRESSION TAG                 
SEQADV 6VXX ARG C 1234  UNP  P0DTC2              EXPRESSION TAG                 
SEQADV 6VXX ASP C 1235  UNP  P0DTC2              EXPRESSION TAG                 
SEQADV 6VXX GLY C 1236  UNP  P0DTC2              EXPRESSION TAG                 
SEQADV 6VXX GLN C 1237  UNP  P0DTC2              EXPRESSION TAG                 
SEQADV 6VXX ALA C 1238  UNP  P0DTC2              EXPRESSION TAG                 
SEQADV 6VXX TYR C 1239  UNP  P0DTC2              EXPRESSION TAG                 
SEQADV 6VXX VAL C 1240  UNP  P0DTC2              EXPRESSION TAG                 
SEQADV 6VXX ARG C 1241  UNP  P0DTC2              EXPRESSION TAG                 
SEQADV 6VXX LYS C 1242  UNP  P0DTC2              EXPRESSION TAG                 
SEQADV 6VXX ASP C 1243  UNP  P0DTC2              EXPRESSION TAG                 
SEQADV 6VXX GLY C 1244  UNP  P0DTC2              EXPRESSION TAG                 
SEQADV 6VXX GLU C 1245  UNP  P0DTC2              EXPRESSION TAG                 
SEQADV 6VXX TRP C 1246  UNP  P0DTC2              EXPRESSION TAG                 
SEQADV 6VXX VAL C 1247  UNP  P0DTC2              EXPRESSION TAG                 
SEQADV 6VXX LEU C 1248  UNP  P0DTC2              EXPRESSION TAG                 
SEQADV 6VXX LEU C 1249  UNP  P0DTC2              EXPRESSION TAG                 
SEQADV 6VXX SER C 1250  UNP  P0DTC2              EXPRESSION TAG                 
SEQADV 6VXX THR C 1251  UNP  P0DTC2              EXPRESSION TAG                 
SEQADV 6VXX PHE C 1252  UNP  P0DTC2              EXPRESSION TAG                 
SEQADV 6VXX LEU C 1253  UNP  P0DTC2              EXPRESSION TAG                 
SEQADV 6VXX GLY C 1254  UNP  P0DTC2              EXPRESSION TAG                 
SEQADV 6VXX HIS C 1255  UNP  P0DTC2              EXPRESSION TAG                 
SEQADV 6VXX HIS C 1256  UNP  P0DTC2              EXPRESSION TAG                 
SEQADV 6VXX HIS C 1257  UNP  P0DTC2              EXPRESSION TAG                 
SEQADV 6VXX HIS C 1258  UNP  P0DTC2              EXPRESSION TAG                 
SEQADV 6VXX HIS C 1259  UNP  P0DTC2              EXPRESSION TAG                 
SEQADV 6VXX HIS C 1260  UNP  P0DTC2              EXPRESSION TAG                 
SEQADV 6VXX HIS C 1261  UNP  P0DTC2              EXPRESSION TAG                 
SEQADV 6VXX HIS C 1262  UNP  P0DTC2              EXPRESSION TAG                 
SEQRES   1 A 1281  MET GLY ILE LEU PRO SER PRO GLY MET PRO ALA LEU LEU          
SEQRES   2 A 1281  SER LEU VAL SER LEU LEU SER VAL LEU LEU MET GLY CYS          
SEQRES   3 A 1281  VAL ALA GLU THR GLY THR GLN CYS VAL ASN LEU THR THR          
SEQRES   4 A 1281  ARG THR GLN LEU PRO PRO ALA TYR THR ASN SER PHE THR          
SEQRES   5 A 1281  ARG GLY VAL TYR TYR PRO ASP LYS VAL PHE ARG SER SER          
SEQRES   6 A 1281  VAL LEU HIS SER THR GLN ASP LEU PHE LEU PRO PHE PHE          
SEQRES   7 A 1281  SER ASN VAL THR TRP PHE HIS ALA ILE HIS VAL SER GLY          
SEQRES   8 A 1281  THR ASN GLY THR LYS ARG PHE ASP ASN PRO VAL LEU PRO          
SEQRES   9 A 1281  PHE ASN ASP GLY VAL TYR PHE ALA SER THR GLU LYS SER          
SEQRES  10 A 1281  ASN ILE ILE ARG GLY TRP ILE PHE GLY THR THR LEU ASP          
SEQRES  11 A 1281  SER LYS THR GLN SER LEU LEU ILE VAL ASN ASN ALA THR          
SEQRES  12 A 1281  ASN VAL VAL ILE LYS VAL CYS GLU PHE GLN PHE CYS ASN          
SEQRES  13 A 1281  ASP PRO PHE LEU GLY VAL TYR TYR HIS LYS ASN ASN LYS          
SEQRES  14 A 1281  SER TRP MET GLU SER GLU PHE ARG VAL TYR SER SER ALA          
SEQRES  15 A 1281  ASN ASN CYS THR PHE GLU TYR VAL SER GLN PRO PHE LEU          
SEQRES  16 A 1281  MET ASP LEU GLU GLY LYS GLN GLY ASN PHE LYS ASN LEU          
SEQRES  17 A 1281  ARG GLU PHE VAL PHE LYS ASN ILE ASP GLY TYR PHE LYS          
SEQRES  18 A 1281  ILE TYR SER LYS HIS THR PRO ILE ASN LEU VAL ARG ASP          
SEQRES  19 A 1281  LEU PRO GLN GLY PHE SER ALA LEU GLU PRO LEU VAL ASP          
SEQRES  20 A 1281  LEU PRO ILE GLY ILE ASN ILE THR ARG PHE GLN THR LEU          
SEQRES  21 A 1281  LEU ALA LEU HIS ARG SER TYR LEU THR PRO GLY ASP SER          
SEQRES  22 A 1281  SER SER GLY TRP THR ALA GLY ALA ALA ALA TYR TYR VAL          
SEQRES  23 A 1281  GLY TYR LEU GLN PRO ARG THR PHE LEU LEU LYS TYR ASN          
SEQRES  24 A 1281  GLU ASN GLY THR ILE THR ASP ALA VAL ASP CYS ALA LEU          
SEQRES  25 A 1281  ASP PRO LEU SER GLU THR LYS CYS THR LEU LYS SER PHE          
SEQRES  26 A 1281  THR VAL GLU LYS GLY ILE TYR GLN THR SER ASN PHE ARG          
SEQRES  27 A 1281  VAL GLN PRO THR GLU SER ILE VAL ARG PHE PRO ASN ILE          
SEQRES  28 A 1281  THR ASN LEU CYS PRO PHE GLY GLU VAL PHE ASN ALA THR          
SEQRES  29 A 1281  ARG PHE ALA SER VAL TYR ALA TRP ASN ARG LYS ARG ILE          
SEQRES  30 A 1281  SER ASN CYS VAL ALA ASP TYR SER VAL LEU TYR ASN SER          
SEQRES  31 A 1281  ALA SER PHE SER THR PHE LYS CYS TYR GLY VAL SER PRO          
SEQRES  32 A 1281  THR LYS LEU ASN ASP LEU CYS PHE THR ASN VAL TYR ALA          
SEQRES  33 A 1281  ASP SER PHE VAL ILE ARG GLY ASP GLU VAL ARG GLN ILE          
SEQRES  34 A 1281  ALA PRO GLY GLN THR GLY LYS ILE ALA ASP TYR ASN TYR          
SEQRES  35 A 1281  LYS LEU PRO ASP ASP PHE THR GLY CYS VAL ILE ALA TRP          
SEQRES  36 A 1281  ASN SER ASN ASN LEU ASP SER LYS VAL GLY GLY ASN TYR          
SEQRES  37 A 1281  ASN TYR LEU TYR ARG LEU PHE ARG LYS SER ASN LEU LYS          
SEQRES  38 A 1281  PRO PHE GLU ARG ASP ILE SER THR GLU ILE TYR GLN ALA          
SEQRES  39 A 1281  GLY SER THR PRO CYS ASN GLY VAL GLU GLY PHE ASN CYS          
SEQRES  40 A 1281  TYR PHE PRO LEU GLN SER TYR GLY PHE GLN PRO THR ASN          
SEQRES  41 A 1281  GLY VAL GLY TYR GLN PRO TYR ARG VAL VAL VAL LEU SER          
SEQRES  42 A 1281  PHE GLU LEU LEU HIS ALA PRO ALA THR VAL CYS GLY PRO          
SEQRES  43 A 1281  LYS LYS SER THR ASN LEU VAL LYS ASN LYS CYS VAL ASN          
SEQRES  44 A 1281  PHE ASN PHE ASN GLY LEU THR GLY THR GLY VAL LEU THR          
SEQRES  45 A 1281  GLU SER ASN LYS LYS PHE LEU PRO PHE GLN GLN PHE GLY          
SEQRES  46 A 1281  ARG ASP ILE ALA ASP THR THR ASP ALA VAL ARG ASP PRO          
SEQRES  47 A 1281  GLN THR LEU GLU ILE LEU ASP ILE THR PRO CYS SER PHE          
SEQRES  48 A 1281  GLY GLY VAL SER VAL ILE THR PRO GLY THR ASN THR SER          
SEQRES  49 A 1281  ASN GLN VAL ALA VAL LEU TYR GLN ASP VAL ASN CYS THR          
SEQRES  50 A 1281  GLU VAL PRO VAL ALA ILE HIS ALA ASP GLN LEU THR PRO          
SEQRES  51 A 1281  THR TRP ARG VAL TYR SER THR GLY SER ASN VAL PHE GLN          
SEQRES  52 A 1281  THR ARG ALA GLY CYS LEU ILE GLY ALA GLU HIS VAL ASN          
SEQRES  53 A 1281  ASN SER TYR GLU CYS ASP ILE PRO ILE GLY ALA GLY ILE          
SEQRES  54 A 1281  CYS ALA SER TYR GLN THR GLN THR ASN SER PRO SER GLY          
SEQRES  55 A 1281  ALA GLY SER VAL ALA SER GLN SER ILE ILE ALA TYR THR          
SEQRES  56 A 1281  MET SER LEU GLY ALA GLU ASN SER VAL ALA TYR SER ASN          
SEQRES  57 A 1281  ASN SER ILE ALA ILE PRO THR ASN PHE THR ILE SER VAL          
SEQRES  58 A 1281  THR THR GLU ILE LEU PRO VAL SER MET THR LYS THR SER          
SEQRES  59 A 1281  VAL ASP CYS THR MET TYR ILE CYS GLY ASP SER THR GLU          
SEQRES  60 A 1281  CYS SER ASN LEU LEU LEU GLN TYR GLY SER PHE CYS THR          
SEQRES  61 A 1281  GLN LEU ASN ARG ALA LEU THR GLY ILE ALA VAL GLU GLN          
SEQRES  62 A 1281  ASP LYS ASN THR GLN GLU VAL PHE ALA GLN VAL LYS GLN          
SEQRES  63 A 1281  ILE TYR LYS THR PRO PRO ILE LYS ASP PHE GLY GLY PHE          
SEQRES  64 A 1281  ASN PHE SER GLN ILE LEU PRO ASP PRO SER LYS PRO SER          
SEQRES  65 A 1281  LYS ARG SER PHE ILE GLU ASP LEU LEU PHE ASN LYS VAL          
SEQRES  66 A 1281  THR LEU ALA ASP ALA GLY PHE ILE LYS GLN TYR GLY ASP          
SEQRES  67 A 1281  CYS LEU GLY ASP ILE ALA ALA ARG ASP LEU ILE CYS ALA          
SEQRES  68 A 1281  GLN LYS PHE ASN GLY LEU THR VAL LEU PRO PRO LEU LEU          
SEQRES  69 A 1281  THR ASP GLU MET ILE ALA GLN TYR THR SER ALA LEU LEU          
SEQRES  70 A 1281  ALA GLY THR ILE THR SER GLY TRP THR PHE GLY ALA GLY          
SEQRES  71 A 1281  ALA ALA LEU GLN ILE PRO PHE ALA MET GLN MET ALA TYR          
SEQRES  72 A 1281  ARG PHE ASN GLY ILE GLY VAL THR GLN ASN VAL LEU TYR          
SEQRES  73 A 1281  GLU ASN GLN LYS LEU ILE ALA ASN GLN PHE ASN SER ALA          
SEQRES  74 A 1281  ILE GLY LYS ILE GLN ASP SER LEU SER SER THR ALA SER          
SEQRES  75 A 1281  ALA LEU GLY LYS LEU GLN ASP VAL VAL ASN GLN ASN ALA          
SEQRES  76 A 1281  GLN ALA LEU ASN THR LEU VAL LYS GLN LEU SER SER ASN          
SEQRES  77 A 1281  PHE GLY ALA ILE SER SER VAL LEU ASN ASP ILE LEU SER          
SEQRES  78 A 1281  ARG LEU ASP PRO PRO GLU ALA GLU VAL GLN ILE ASP ARG          
SEQRES  79 A 1281  LEU ILE THR GLY ARG LEU GLN SER LEU GLN THR TYR VAL          
SEQRES  80 A 1281  THR GLN GLN LEU ILE ARG ALA ALA GLU ILE ARG ALA SER          
SEQRES  81 A 1281  ALA ASN LEU ALA ALA THR LYS MET SER GLU CYS VAL LEU          
SEQRES  82 A 1281  GLY GLN SER LYS ARG VAL ASP PHE CYS GLY LYS GLY TYR          
SEQRES  83 A 1281  HIS LEU MET SER PHE PRO GLN SER ALA PRO HIS GLY VAL          
SEQRES  84 A 1281  VAL PHE LEU HIS VAL THR TYR VAL PRO ALA GLN GLU LYS          
SEQRES  85 A 1281  ASN PHE THR THR ALA PRO ALA ILE CYS HIS ASP GLY LYS          
SEQRES  86 A 1281  ALA HIS PHE PRO ARG GLU GLY VAL PHE VAL SER ASN GLY          
SEQRES  87 A 1281  THR HIS TRP PHE VAL THR GLN ARG ASN PHE TYR GLU PRO          
SEQRES  88 A 1281  GLN ILE ILE THR THR ASP ASN THR PHE VAL SER GLY ASN          
SEQRES  89 A 1281  CYS ASP VAL VAL ILE GLY ILE VAL ASN ASN THR VAL TYR          
SEQRES  90 A 1281  ASP PRO LEU GLN PRO GLU LEU ASP SER PHE LYS GLU GLU          
SEQRES  91 A 1281  LEU ASP LYS TYR PHE LYS ASN HIS THR SER PRO ASP VAL          
SEQRES  92 A 1281  ASP LEU GLY ASP ILE SER GLY ILE ASN ALA SER VAL VAL          
SEQRES  93 A 1281  ASN ILE GLN LYS GLU ILE ASP ARG LEU ASN GLU VAL ALA          
SEQRES  94 A 1281  LYS ASN LEU ASN GLU SER LEU ILE ASP LEU GLN GLU LEU          
SEQRES  95 A 1281  GLY LYS TYR GLU GLN TYR ILE LYS GLY SER GLY ARG GLU          
SEQRES  96 A 1281  ASN LEU TYR PHE GLN GLY GLY GLY GLY SER GLY TYR ILE          
SEQRES  97 A 1281  PRO GLU ALA PRO ARG ASP GLY GLN ALA TYR VAL ARG LYS          
SEQRES  98 A 1281  ASP GLY GLU TRP VAL LEU LEU SER THR PHE LEU GLY HIS          
SEQRES  99 A 1281  HIS HIS HIS HIS HIS HIS HIS                                  
SEQRES   1 B 1281  MET GLY ILE LEU PRO SER PRO GLY MET PRO ALA LEU LEU          
SEQRES   2 B 1281  SER LEU VAL SER LEU LEU SER VAL LEU LEU MET GLY CYS          
SEQRES   3 B 1281  VAL ALA GLU THR GLY THR GLN CYS VAL ASN LEU THR THR          
SEQRES   4 B 1281  ARG THR GLN LEU PRO PRO ALA TYR THR ASN SER PHE THR          
SEQRES   5 B 1281  ARG GLY VAL TYR TYR PRO ASP LYS VAL PHE ARG SER SER          
SEQRES   6 B 1281  VAL LEU HIS SER THR GLN ASP LEU PHE LEU PRO PHE PHE          
SEQRES   7 B 1281  SER ASN VAL THR TRP PHE HIS ALA ILE HIS VAL SER GLY          
SEQRES   8 B 1281  THR ASN GLY THR LYS ARG PHE ASP ASN PRO VAL LEU PRO          
SEQRES   9 B 1281  PHE ASN ASP GLY VAL TYR PHE ALA SER THR GLU LYS SER          
SEQRES  10 B 1281  ASN ILE ILE ARG GLY TRP ILE PHE GLY THR THR LEU ASP          
SEQRES  11 B 1281  SER LYS THR GLN SER LEU LEU ILE VAL ASN ASN ALA THR          
SEQRES  12 B 1281  ASN VAL VAL ILE LYS VAL CYS GLU PHE GLN PHE CYS ASN          
SEQRES  13 B 1281  ASP PRO PHE LEU GLY VAL TYR TYR HIS LYS ASN ASN LYS          
SEQRES  14 B 1281  SER TRP MET GLU SER GLU PHE ARG VAL TYR SER SER ALA          
SEQRES  15 B 1281  ASN ASN CYS THR PHE GLU TYR VAL SER GLN PRO PHE LEU          
SEQRES  16 B 1281  MET ASP LEU GLU GLY LYS GLN GLY ASN PHE LYS ASN LEU          
SEQRES  17 B 1281  ARG GLU PHE VAL PHE LYS ASN ILE ASP GLY TYR PHE LYS          
SEQRES  18 B 1281  ILE TYR SER LYS HIS THR PRO ILE ASN LEU VAL ARG ASP          
SEQRES  19 B 1281  LEU PRO GLN GLY PHE SER ALA LEU GLU PRO LEU VAL ASP          
SEQRES  20 B 1281  LEU PRO ILE GLY ILE ASN ILE THR ARG PHE GLN THR LEU          
SEQRES  21 B 1281  LEU ALA LEU HIS ARG SER TYR LEU THR PRO GLY ASP SER          
SEQRES  22 B 1281  SER SER GLY TRP THR ALA GLY ALA ALA ALA TYR TYR VAL          
SEQRES  23 B 1281  GLY TYR LEU GLN PRO ARG THR PHE LEU LEU LYS TYR ASN          
SEQRES  24 B 1281  GLU ASN GLY THR ILE THR ASP ALA VAL ASP CYS ALA LEU          
SEQRES  25 B 1281  ASP PRO LEU SER GLU THR LYS CYS THR LEU LYS SER PHE          
SEQRES  26 B 1281  THR VAL GLU LYS GLY ILE TYR GLN THR SER ASN PHE ARG          
SEQRES  27 B 1281  VAL GLN PRO THR GLU SER ILE VAL ARG PHE PRO ASN ILE          
SEQRES  28 B 1281  THR ASN LEU CYS PRO PHE GLY GLU VAL PHE ASN ALA THR          
SEQRES  29 B 1281  ARG PHE ALA SER VAL TYR ALA TRP ASN ARG LYS ARG ILE          
SEQRES  30 B 1281  SER ASN CYS VAL ALA ASP TYR SER VAL LEU TYR ASN SER          
SEQRES  31 B 1281  ALA SER PHE SER THR PHE LYS CYS TYR GLY VAL SER PRO          
SEQRES  32 B 1281  THR LYS LEU ASN ASP LEU CYS PHE THR ASN VAL TYR ALA          
SEQRES  33 B 1281  ASP SER PHE VAL ILE ARG GLY ASP GLU VAL ARG GLN ILE          
SEQRES  34 B 1281  ALA PRO GLY GLN THR GLY LYS ILE ALA ASP TYR ASN TYR          
SEQRES  35 B 1281  LYS LEU PRO ASP ASP PHE THR GLY CYS VAL ILE ALA TRP          
SEQRES  36 B 1281  ASN SER ASN ASN LEU ASP SER LYS VAL GLY GLY ASN TYR          
SEQRES  37 B 1281  ASN TYR LEU TYR ARG LEU PHE ARG LYS SER ASN LEU LYS          
SEQRES  38 B 1281  PRO PHE GLU ARG ASP ILE SER THR GLU ILE TYR GLN ALA          
SEQRES  39 B 1281  GLY SER THR PRO CYS ASN GLY VAL GLU GLY PHE ASN CYS          
SEQRES  40 B 1281  TYR PHE PRO LEU GLN SER TYR GLY PHE GLN PRO THR ASN          
SEQRES  41 B 1281  GLY VAL GLY TYR GLN PRO TYR ARG VAL VAL VAL LEU SER          
SEQRES  42 B 1281  PHE GLU LEU LEU HIS ALA PRO ALA THR VAL CYS GLY PRO          
SEQRES  43 B 1281  LYS LYS SER THR ASN LEU VAL LYS ASN LYS CYS VAL ASN          
SEQRES  44 B 1281  PHE ASN PHE ASN GLY LEU THR GLY THR GLY VAL LEU THR          
SEQRES  45 B 1281  GLU SER ASN LYS LYS PHE LEU PRO PHE GLN GLN PHE GLY          
SEQRES  46 B 1281  ARG ASP ILE ALA ASP THR THR ASP ALA VAL ARG ASP PRO          
SEQRES  47 B 1281  GLN THR LEU GLU ILE LEU ASP ILE THR PRO CYS SER PHE          
SEQRES  48 B 1281  GLY GLY VAL SER VAL ILE THR PRO GLY THR ASN THR SER          
SEQRES  49 B 1281  ASN GLN VAL ALA VAL LEU TYR GLN ASP VAL ASN CYS THR          
SEQRES  50 B 1281  GLU VAL PRO VAL ALA ILE HIS ALA ASP GLN LEU THR PRO          
SEQRES  51 B 1281  THR TRP ARG VAL TYR SER THR GLY SER ASN VAL PHE GLN          
SEQRES  52 B 1281  THR ARG ALA GLY CYS LEU ILE GLY ALA GLU HIS VAL ASN          
SEQRES  53 B 1281  ASN SER TYR GLU CYS ASP ILE PRO ILE GLY ALA GLY ILE          
SEQRES  54 B 1281  CYS ALA SER TYR GLN THR GLN THR ASN SER PRO SER GLY          
SEQRES  55 B 1281  ALA GLY SER VAL ALA SER GLN SER ILE ILE ALA TYR THR          
SEQRES  56 B 1281  MET SER LEU GLY ALA GLU ASN SER VAL ALA TYR SER ASN          
SEQRES  57 B 1281  ASN SER ILE ALA ILE PRO THR ASN PHE THR ILE SER VAL          
SEQRES  58 B 1281  THR THR GLU ILE LEU PRO VAL SER MET THR LYS THR SER          
SEQRES  59 B 1281  VAL ASP CYS THR MET TYR ILE CYS GLY ASP SER THR GLU          
SEQRES  60 B 1281  CYS SER ASN LEU LEU LEU GLN TYR GLY SER PHE CYS THR          
SEQRES  61 B 1281  GLN LEU ASN ARG ALA LEU THR GLY ILE ALA VAL GLU GLN          
SEQRES  62 B 1281  ASP LYS ASN THR GLN GLU VAL PHE ALA GLN VAL LYS GLN          
SEQRES  63 B 1281  ILE TYR LYS THR PRO PRO ILE LYS ASP PHE GLY GLY PHE          
SEQRES  64 B 1281  ASN PHE SER GLN ILE LEU PRO ASP PRO SER LYS PRO SER          
SEQRES  65 B 1281  LYS ARG SER PHE ILE GLU ASP LEU LEU PHE ASN LYS VAL          
SEQRES  66 B 1281  THR LEU ALA ASP ALA GLY PHE ILE LYS GLN TYR GLY ASP          
SEQRES  67 B 1281  CYS LEU GLY ASP ILE ALA ALA ARG ASP LEU ILE CYS ALA          
SEQRES  68 B 1281  GLN LYS PHE ASN GLY LEU THR VAL LEU PRO PRO LEU LEU          
SEQRES  69 B 1281  THR ASP GLU MET ILE ALA GLN TYR THR SER ALA LEU LEU          
SEQRES  70 B 1281  ALA GLY THR ILE THR SER GLY TRP THR PHE GLY ALA GLY          
SEQRES  71 B 1281  ALA ALA LEU GLN ILE PRO PHE ALA MET GLN MET ALA TYR          
SEQRES  72 B 1281  ARG PHE ASN GLY ILE GLY VAL THR GLN ASN VAL LEU TYR          
SEQRES  73 B 1281  GLU ASN GLN LYS LEU ILE ALA ASN GLN PHE ASN SER ALA          
SEQRES  74 B 1281  ILE GLY LYS ILE GLN ASP SER LEU SER SER THR ALA SER          
SEQRES  75 B 1281  ALA LEU GLY LYS LEU GLN ASP VAL VAL ASN GLN ASN ALA          
SEQRES  76 B 1281  GLN ALA LEU ASN THR LEU VAL LYS GLN LEU SER SER ASN          
SEQRES  77 B 1281  PHE GLY ALA ILE SER SER VAL LEU ASN ASP ILE LEU SER          
SEQRES  78 B 1281  ARG LEU ASP PRO PRO GLU ALA GLU VAL GLN ILE ASP ARG          
SEQRES  79 B 1281  LEU ILE THR GLY ARG LEU GLN SER LEU GLN THR TYR VAL          
SEQRES  80 B 1281  THR GLN GLN LEU ILE ARG ALA ALA GLU ILE ARG ALA SER          
SEQRES  81 B 1281  ALA ASN LEU ALA ALA THR LYS MET SER GLU CYS VAL LEU          
SEQRES  82 B 1281  GLY GLN SER LYS ARG VAL ASP PHE CYS GLY LYS GLY TYR          
SEQRES  83 B 1281  HIS LEU MET SER PHE PRO GLN SER ALA PRO HIS GLY VAL          
SEQRES  84 B 1281  VAL PHE LEU HIS VAL THR TYR VAL PRO ALA GLN GLU LYS          
SEQRES  85 B 1281  ASN PHE THR THR ALA PRO ALA ILE CYS HIS ASP GLY LYS          
SEQRES  86 B 1281  ALA HIS PHE PRO ARG GLU GLY VAL PHE VAL SER ASN GLY          
SEQRES  87 B 1281  THR HIS TRP PHE VAL THR GLN ARG ASN PHE TYR GLU PRO          
SEQRES  88 B 1281  GLN ILE ILE THR THR ASP ASN THR PHE VAL SER GLY ASN          
SEQRES  89 B 1281  CYS ASP VAL VAL ILE GLY ILE VAL ASN ASN THR VAL TYR          
SEQRES  90 B 1281  ASP PRO LEU GLN PRO GLU LEU ASP SER PHE LYS GLU GLU          
SEQRES  91 B 1281  LEU ASP LYS TYR PHE LYS ASN HIS THR SER PRO ASP VAL          
SEQRES  92 B 1281  ASP LEU GLY ASP ILE SER GLY ILE ASN ALA SER VAL VAL          
SEQRES  93 B 1281  ASN ILE GLN LYS GLU ILE ASP ARG LEU ASN GLU VAL ALA          
SEQRES  94 B 1281  LYS ASN LEU ASN GLU SER LEU ILE ASP LEU GLN GLU LEU          
SEQRES  95 B 1281  GLY LYS TYR GLU GLN TYR ILE LYS GLY SER GLY ARG GLU          
SEQRES  96 B 1281  ASN LEU TYR PHE GLN GLY GLY GLY GLY SER GLY TYR ILE          
SEQRES  97 B 1281  PRO GLU ALA PRO ARG ASP GLY GLN ALA TYR VAL ARG LYS          
SEQRES  98 B 1281  ASP GLY GLU TRP VAL LEU LEU SER THR PHE LEU GLY HIS          
SEQRES  99 B 1281  HIS HIS HIS HIS HIS HIS HIS                                  
SEQRES   1 C 1281  MET GLY ILE LEU PRO SER PRO GLY MET PRO ALA LEU LEU          
SEQRES   2 C 1281  SER LEU VAL SER LEU LEU SER VAL LEU LEU MET GLY CYS          
SEQRES   3 C 1281  VAL ALA GLU THR GLY THR GLN CYS VAL ASN LEU THR THR          
SEQRES   4 C 1281  ARG THR GLN LEU PRO PRO ALA TYR THR ASN SER PHE THR          
SEQRES   5 C 1281  ARG GLY VAL TYR TYR PRO ASP LYS VAL PHE ARG SER SER          
SEQRES   6 C 1281  VAL LEU HIS SER THR GLN ASP LEU PHE LEU PRO PHE PHE          
SEQRES   7 C 1281  SER ASN VAL THR TRP PHE HIS ALA ILE HIS VAL SER GLY          
SEQRES   8 C 1281  THR ASN GLY THR LYS ARG PHE ASP ASN PRO VAL LEU PRO          
SEQRES   9 C 1281  PHE ASN ASP GLY VAL TYR PHE ALA SER THR GLU LYS SER          
SEQRES  10 C 1281  ASN ILE ILE ARG GLY TRP ILE PHE GLY THR THR LEU ASP          
SEQRES  11 C 1281  SER LYS THR GLN SER LEU LEU ILE VAL ASN ASN ALA THR          
SEQRES  12 C 1281  ASN VAL VAL ILE LYS VAL CYS GLU PHE GLN PHE CYS ASN          
SEQRES  13 C 1281  ASP PRO PHE LEU GLY VAL TYR TYR HIS LYS ASN ASN LYS          
SEQRES  14 C 1281  SER TRP MET GLU SER GLU PHE ARG VAL TYR SER SER ALA          
SEQRES  15 C 1281  ASN ASN CYS THR PHE GLU TYR VAL SER GLN PRO PHE LEU          
SEQRES  16 C 1281  MET ASP LEU GLU GLY LYS GLN GLY ASN PHE LYS ASN LEU          
SEQRES  17 C 1281  ARG GLU PHE VAL PHE LYS ASN ILE ASP GLY TYR PHE LYS          
SEQRES  18 C 1281  ILE TYR SER LYS HIS THR PRO ILE ASN LEU VAL ARG ASP          
SEQRES  19 C 1281  LEU PRO GLN GLY PHE SER ALA LEU GLU PRO LEU VAL ASP          
SEQRES  20 C 1281  LEU PRO ILE GLY ILE ASN ILE THR ARG PHE GLN THR LEU          
SEQRES  21 C 1281  LEU ALA LEU HIS ARG SER TYR LEU THR PRO GLY ASP SER          
SEQRES  22 C 1281  SER SER GLY TRP THR ALA GLY ALA ALA ALA TYR TYR VAL          
SEQRES  23 C 1281  GLY TYR LEU GLN PRO ARG THR PHE LEU LEU LYS TYR ASN          
SEQRES  24 C 1281  GLU ASN GLY THR ILE THR ASP ALA VAL ASP CYS ALA LEU          
SEQRES  25 C 1281  ASP PRO LEU SER GLU THR LYS CYS THR LEU LYS SER PHE          
SEQRES  26 C 1281  THR VAL GLU LYS GLY ILE TYR GLN THR SER ASN PHE ARG          
SEQRES  27 C 1281  VAL GLN PRO THR GLU SER ILE VAL ARG PHE PRO ASN ILE          
SEQRES  28 C 1281  THR ASN LEU CYS PRO PHE GLY GLU VAL PHE ASN ALA THR          
SEQRES  29 C 1281  ARG PHE ALA SER VAL TYR ALA TRP ASN ARG LYS ARG ILE          
SEQRES  30 C 1281  SER ASN CYS VAL ALA ASP TYR SER VAL LEU TYR ASN SER          
SEQRES  31 C 1281  ALA SER PHE SER THR PHE LYS CYS TYR GLY VAL SER PRO          
SEQRES  32 C 1281  THR LYS LEU ASN ASP LEU CYS PHE THR ASN VAL TYR ALA          
SEQRES  33 C 1281  ASP SER PHE VAL ILE ARG GLY ASP GLU VAL ARG GLN ILE          
SEQRES  34 C 1281  ALA PRO GLY GLN THR GLY LYS ILE ALA ASP TYR ASN TYR          
SEQRES  35 C 1281  LYS LEU PRO ASP ASP PHE THR GLY CYS VAL ILE ALA TRP          
SEQRES  36 C 1281  ASN SER ASN ASN LEU ASP SER LYS VAL GLY GLY ASN TYR          
SEQRES  37 C 1281  ASN TYR LEU TYR ARG LEU PHE ARG LYS SER ASN LEU LYS          
SEQRES  38 C 1281  PRO PHE GLU ARG ASP ILE SER THR GLU ILE TYR GLN ALA          
SEQRES  39 C 1281  GLY SER THR PRO CYS ASN GLY VAL GLU GLY PHE ASN CYS          
SEQRES  40 C 1281  TYR PHE PRO LEU GLN SER TYR GLY PHE GLN PRO THR ASN          
SEQRES  41 C 1281  GLY VAL GLY TYR GLN PRO TYR ARG VAL VAL VAL LEU SER          
SEQRES  42 C 1281  PHE GLU LEU LEU HIS ALA PRO ALA THR VAL CYS GLY PRO          
SEQRES  43 C 1281  LYS LYS SER THR ASN LEU VAL LYS ASN LYS CYS VAL ASN          
SEQRES  44 C 1281  PHE ASN PHE ASN GLY LEU THR GLY THR GLY VAL LEU THR          
SEQRES  45 C 1281  GLU SER ASN LYS LYS PHE LEU PRO PHE GLN GLN PHE GLY          
SEQRES  46 C 1281  ARG ASP ILE ALA ASP THR THR ASP ALA VAL ARG ASP PRO          
SEQRES  47 C 1281  GLN THR LEU GLU ILE LEU ASP ILE THR PRO CYS SER PHE          
SEQRES  48 C 1281  GLY GLY VAL SER VAL ILE THR PRO GLY THR ASN THR SER          
SEQRES  49 C 1281  ASN GLN VAL ALA VAL LEU TYR GLN ASP VAL ASN CYS THR          
SEQRES  50 C 1281  GLU VAL PRO VAL ALA ILE HIS ALA ASP GLN LEU THR PRO          
SEQRES  51 C 1281  THR TRP ARG VAL TYR SER THR GLY SER ASN VAL PHE GLN          
SEQRES  52 C 1281  THR ARG ALA GLY CYS LEU ILE GLY ALA GLU HIS VAL ASN          
SEQRES  53 C 1281  ASN SER TYR GLU CYS ASP ILE PRO ILE GLY ALA GLY ILE          
SEQRES  54 C 1281  CYS ALA SER TYR GLN THR GLN THR ASN SER PRO SER GLY          
SEQRES  55 C 1281  ALA GLY SER VAL ALA SER GLN SER ILE ILE ALA TYR THR          
SEQRES  56 C 1281  MET SER LEU GLY ALA GLU ASN SER VAL ALA TYR SER ASN          
SEQRES  57 C 1281  ASN SER ILE ALA ILE PRO THR ASN PHE THR ILE SER VAL          
SEQRES  58 C 1281  THR THR GLU ILE LEU PRO VAL SER MET THR LYS THR SER          
SEQRES  59 C 1281  VAL ASP CYS THR MET TYR ILE CYS GLY ASP SER THR GLU          
SEQRES  60 C 1281  CYS SER ASN LEU LEU LEU GLN TYR GLY SER PHE CYS THR          
SEQRES  61 C 1281  GLN LEU ASN ARG ALA LEU THR GLY ILE ALA VAL GLU GLN          
SEQRES  62 C 1281  ASP LYS ASN THR GLN GLU VAL PHE ALA GLN VAL LYS GLN          
SEQRES  63 C 1281  ILE TYR LYS THR PRO PRO ILE LYS ASP PHE GLY GLY PHE          
SEQRES  64 C 1281  ASN PHE SER GLN ILE LEU PRO ASP PRO SER LYS PRO SER          
SEQRES  65 C 1281  LYS ARG SER PHE ILE GLU ASP LEU LEU PHE ASN LYS VAL          
SEQRES  66 C 1281  THR LEU ALA ASP ALA GLY PHE ILE LYS GLN TYR GLY ASP          
SEQRES  67 C 1281  CYS LEU GLY ASP ILE ALA ALA ARG ASP LEU ILE CYS ALA          
SEQRES  68 C 1281  GLN LYS PHE ASN GLY LEU THR VAL LEU PRO PRO LEU LEU          
SEQRES  69 C 1281  THR ASP GLU MET ILE ALA GLN TYR THR SER ALA LEU LEU          
SEQRES  70 C 1281  ALA GLY THR ILE THR SER GLY TRP THR PHE GLY ALA GLY          
SEQRES  71 C 1281  ALA ALA LEU GLN ILE PRO PHE ALA MET GLN MET ALA TYR          
SEQRES  72 C 1281  ARG PHE ASN GLY ILE GLY VAL THR GLN ASN VAL LEU TYR          
SEQRES  73 C 1281  GLU ASN GLN LYS LEU ILE ALA ASN GLN PHE ASN SER ALA          
SEQRES  74 C 1281  ILE GLY LYS ILE GLN ASP SER LEU SER SER THR ALA SER          
SEQRES  75 C 1281  ALA LEU GLY LYS LEU GLN ASP VAL VAL ASN GLN ASN ALA          
SEQRES  76 C 1281  GLN ALA LEU ASN THR LEU VAL LYS GLN LEU SER SER ASN          
SEQRES  77 C 1281  PHE GLY ALA ILE SER SER VAL LEU ASN ASP ILE LEU SER          
SEQRES  78 C 1281  ARG LEU ASP PRO PRO GLU ALA GLU VAL GLN ILE ASP ARG          
SEQRES  79 C 1281  LEU ILE THR GLY ARG LEU GLN SER LEU GLN THR TYR VAL          
SEQRES  80 C 1281  THR GLN GLN LEU ILE ARG ALA ALA GLU ILE ARG ALA SER          
SEQRES  81 C 1281  ALA ASN LEU ALA ALA THR LYS MET SER GLU CYS VAL LEU          
SEQRES  82 C 1281  GLY GLN SER LYS ARG VAL ASP PHE CYS GLY LYS GLY TYR          
SEQRES  83 C 1281  HIS LEU MET SER PHE PRO GLN SER ALA PRO HIS GLY VAL          
SEQRES  84 C 1281  VAL PHE LEU HIS VAL THR TYR VAL PRO ALA GLN GLU LYS          
SEQRES  85 C 1281  ASN PHE THR THR ALA PRO ALA ILE CYS HIS ASP GLY LYS          
SEQRES  86 C 1281  ALA HIS PHE PRO ARG GLU GLY VAL PHE VAL SER ASN GLY          
SEQRES  87 C 1281  THR HIS TRP PHE VAL THR GLN ARG ASN PHE TYR GLU PRO          
SEQRES  88 C 1281  GLN ILE ILE THR THR ASP ASN THR PHE VAL SER GLY ASN          
SEQRES  89 C 1281  CYS ASP VAL VAL ILE GLY ILE VAL ASN ASN THR VAL TYR          
SEQRES  90 C 1281  ASP PRO LEU GLN PRO GLU LEU ASP SER PHE LYS GLU GLU          
SEQRES  91 C 1281  LEU ASP LYS TYR PHE LYS ASN HIS THR SER PRO ASP VAL          
SEQRES  92 C 1281  ASP LEU GLY ASP ILE SER GLY ILE ASN ALA SER VAL VAL          
SEQRES  93 C 1281  ASN ILE GLN LYS GLU ILE ASP ARG LEU ASN GLU VAL ALA          
SEQRES  94 C 1281  LYS ASN LEU ASN GLU SER LEU ILE ASP LEU GLN GLU LEU          
SEQRES  95 C 1281  GLY LYS TYR GLU GLN TYR ILE LYS GLY SER GLY ARG GLU          
SEQRES  96 C 1281  ASN LEU TYR PHE GLN GLY GLY GLY GLY SER GLY TYR ILE          
SEQRES  97 C 1281  PRO GLU ALA PRO ARG ASP GLY GLN ALA TYR VAL ARG LYS          
SEQRES  98 C 1281  ASP GLY GLU TRP VAL LEU LEU SER THR PHE LEU GLY HIS          
SEQRES  99 C 1281  HIS HIS HIS HIS HIS HIS HIS                                  
HET    NAG  D   1      14                                                       
HET    NAG  D   2      14                                                       
HET    NAG  E   1      14                                                       
HET    NAG  E   2      14                                                       
HET    NAG  F   1      14                                                       
HET    NAG  F   2      14                                                       
HET    NAG  G   1      14                                                       
HET    NAG  G   2      14                                                       
HET    NAG  H   1      14                                                       
HET    NAG  H   2      14                                                       
HET    NAG  I   1      14                                                       
HET    NAG  I   2      14                                                       
HET    NAG  J   1      14                                                       
HET    NAG  J   2      14                                                       
HET    NAG  K   1      14                                                       
HET    NAG  K   2      14                                                       
HET    NAG  L   1      14                                                       
HET    NAG  L   2      14                                                       
HET    NAG  M   1      14                                                       
HET    NAG  M   2      14                                                       
HET    NAG  N   1      14                                                       
HET    NAG  N   2      14                                                       
HET    NAG  O   1      14                                                       
HET    NAG  O   2      14                                                       
HET    NAG  P   1      14                                                       
HET    NAG  P   2      14                                                       
HET    NAG  Q   1      14                                                       
HET    NAG  Q   2      14                                                       
HET    NAG  R   1      14                                                       
HET    NAG  R   2      14                                                       
HET    NAG  A1301      14                                                       
HET    NAG  A1302      14                                                       
HET    NAG  A1305      14                                                       
HET    NAG  A1306      14                                                       
HET    NAG  A1307      14                                                       
HET    NAG  A1308      14                                                       
HET    NAG  A1309      14                                                       
HET    NAG  A1310      14                                                       
HET    NAG  A1311      14                                                       
HET    NAG  A1316      14                                                       
HET    NAG  A1321      14                                                       
HET    NAG  B1301      14                                                       
HET    NAG  B1302      14                                                       
HET    NAG  B1305      14                                                       
HET    NAG  B1306      14                                                       
HET    NAG  B1307      14                                                       
HET    NAG  B1308      14                                                       
HET    NAG  B1309      14                                                       
HET    NAG  B1310      14                                                       
HET    NAG  B1311      14                                                       
HET    NAG  B1316      14                                                       
HET    NAG  B1321      14                                                       
HET    NAG  C1301      14                                                       
HET    NAG  C1302      14                                                       
HET    NAG  C1305      14                                                       
HET    NAG  C1306      14                                                       
HET    NAG  C1307      14                                                       
HET    NAG  C1308      14                                                       
HET    NAG  C1309      14                                                       
HET    NAG  C1310      14                                                       
HET    NAG  C1311      14                                                       
HET    NAG  C1316      14                                                       
HET    NAG  C1321      14                                                       
HETNAM     NAG 2-ACETAMIDO-2-DEOXY-BETA-D-GLUCOPYRANOSE                         
HETSYN     NAG N-ACETYL-BETA-D-GLUCOSAMINE; 2-ACETAMIDO-2-DEOXY-BETA-           
HETSYN   2 NAG  D-GLUCOSE; 2-ACETAMIDO-2-DEOXY-D-GLUCOSE; 2-ACETAMIDO-          
HETSYN   3 NAG  2-DEOXY-GLUCOSE; N-ACETYL-D-GLUCOSAMINE                         
FORMUL   4  NAG    63(C8 H15 N O6)                                              
HELIX    1 AA1 ASP A  294  LEU A  303  1                                  10    
HELIX    2 AA2 PHE A  338  ASN A  343  1                                   6    
HELIX    3 AA3 SER A  349  TRP A  353  5                                   5    
HELIX    4 AA4 ASP A  364  SER A  371  1                                   8    
HELIX    5 AA5 ASP A  405  ILE A  410  5                                   6    
HELIX    6 AA6 ASP A  737  CYS A  743  1                                   7    
HELIX    7 AA7 SER A  746  LEU A  754  1                                   9    
HELIX    8 AA8 GLN A  755  PHE A  759  5                                   5    
HELIX    9 AA9 CYS A  760  ALA A  783  1                                  24    
HELIX   10 AB1 SER A  816  ASN A  824  1                                   9    
HELIX   11 AB2 THR A  866  GLY A  885  1                                  20    
HELIX   12 AB3 TRP A  886  GLY A  891  1                                   6    
HELIX   13 AB4 PRO A  897  GLY A  908  1                                  12    
HELIX   14 AB5 GLN A  913  ASN A  919  1                                   7    
HELIX   15 AB6 ASN A  919  THR A  941  1                                  23    
HELIX   16 AB7 ALA A  942  ALA A  944  5                                   3    
HELIX   17 AB8 LEU A  945  GLN A  965  1                                  21    
HELIX   18 AB9 LEU A  966  SER A  968  5                                   3    
HELIX   19 AC1 VAL A  976  SER A  982  1                                   7    
HELIX   20 AC2 ASP A  985  VAL A 1033  1                                  49    
HELIX   21 AC3 LEU A 1141  SER A 1147  1                                   7    
HELIX   22 AC4 ASP B  294  LEU B  303  1                                  10    
HELIX   23 AC5 PHE B  338  ASN B  343  1                                   6    
HELIX   24 AC6 SER B  349  TRP B  353  5                                   5    
HELIX   25 AC7 ASP B  364  SER B  371  1                                   8    
HELIX   26 AC8 ASP B  405  ILE B  410  5                                   6    
HELIX   27 AC9 ASP B  737  CYS B  743  1                                   7    
HELIX   28 AD1 SER B  746  LEU B  754  1                                   9    
HELIX   29 AD2 GLN B  755  PHE B  759  5                                   5    
HELIX   30 AD3 CYS B  760  ALA B  783  1                                  24    
HELIX   31 AD4 SER B  816  ASN B  824  1                                   9    
HELIX   32 AD5 THR B  866  GLY B  885  1                                  20    
HELIX   33 AD6 TRP B  886  GLY B  891  1                                   6    
HELIX   34 AD7 PRO B  897  GLY B  908  1                                  12    
HELIX   35 AD8 GLN B  913  ASN B  919  1                                   7    
HELIX   36 AD9 ASN B  919  THR B  941  1                                  23    
HELIX   37 AE1 ALA B  942  ALA B  944  5                                   3    
HELIX   38 AE2 LEU B  945  GLN B  965  1                                  21    
HELIX   39 AE3 LEU B  966  SER B  968  5                                   3    
HELIX   40 AE4 VAL B  976  SER B  982  1                                   7    
HELIX   41 AE5 ASP B  985  VAL B 1033  1                                  49    
HELIX   42 AE6 LEU B 1141  SER B 1147  1                                   7    
HELIX   43 AE7 ASP C  294  LEU C  303  1                                  10    
HELIX   44 AE8 PHE C  338  ASN C  343  1                                   6    
HELIX   45 AE9 SER C  349  TRP C  353  5                                   5    
HELIX   46 AF1 ASP C  364  SER C  371  1                                   8    
HELIX   47 AF2 ASP C  405  ILE C  410  5                                   6    
HELIX   48 AF3 ASP C  737  CYS C  743  1                                   7    
HELIX   49 AF4 SER C  746  LEU C  754  1                                   9    
HELIX   50 AF5 GLN C  755  PHE C  759  5                                   5    
HELIX   51 AF6 CYS C  760  ALA C  783  1                                  24    
HELIX   52 AF7 SER C  816  ASN C  824  1                                   9    
HELIX   53 AF8 THR C  866  GLY C  885  1                                  20    
HELIX   54 AF9 TRP C  886  GLY C  891  1                                   6    
HELIX   55 AG1 PRO C  897  GLY C  908  1                                  12    
HELIX   56 AG2 GLN C  913  ASN C  919  1                                   7    
HELIX   57 AG3 ASN C  919  THR C  941  1                                  23    
HELIX   58 AG4 ALA C  942  ALA C  944  5                                   3    
HELIX   59 AG5 LEU C  945  GLN C  965  1                                  21    
HELIX   60 AG6 LEU C  966  SER C  968  5                                   3    
HELIX   61 AG7 VAL C  976  SER C  982  1                                   7    
HELIX   62 AG8 ASP C  985  VAL C 1033  1                                  49    
HELIX   63 AG9 LEU C 1141  SER C 1147  1                                   7    
SHEET    1 AA1 7 TYR A  28  ASN A  30  0                                        
SHEET    2 AA1 7 ASN A  61  PHE A  65 -1  O  VAL A  62   N  THR A  29           
SHEET    3 AA1 7 TYR A 265  TYR A 269 -1  O  TYR A 265   N  PHE A  65           
SHEET    4 AA1 7 VAL A  90  GLU A  96 -1  N  ALA A  93   O  TYR A 266           
SHEET    5 AA1 7 ASN A 188  ILE A 197 -1  O  PHE A 192   N  PHE A  92           
SHEET    6 AA1 7 TYR A 200  PRO A 209 -1  O  THR A 208   N  LEU A 189           
SHEET    7 AA1 7 GLU A 224  LEU A 229 -1  O  LEU A 226   N  ILE A 203           
SHEET    1 AA2 7 VAL A  42  PHE A  43  0                                        
SHEET    2 AA2 7 PHE C 565  ARG C 567  1  O  PHE C 565   N  PHE A  43           
SHEET    3 AA2 7 THR C 573  ARG C 577 -1  O  ALA C 575   N  GLY C 566           
SHEET    4 AA2 7 ILE C 584  THR C 588 -1  O  LEU C 585   N  VAL C 576           
SHEET    5 AA2 7 LEU C 546  GLU C 554 -1  N  VAL C 551   O  THR C 588           
SHEET    6 AA2 7 CYS C 538  PHE C 543 -1  N  PHE C 543   O  LEU C 546           
SHEET    7 AA2 7 SER C 325  ARG C 328  1  N  ARG C 328   O  ASN C 542           
SHEET    1 AA3 3 VAL A  47  PHE A  55  0                                        
SHEET    2 AA3 3 GLN A 271  TYR A 279 -1  O  LEU A 277   N  HIS A  49           
SHEET    3 AA3 3 ILE A 285  ASP A 290 -1  O  THR A 286   N  LYS A 278           
SHEET    1 AA4 3 VAL A  83  PRO A  85  0                                        
SHEET    2 AA4 3 ARG A 237  LEU A 244 -1  O  PHE A 238   N  LEU A  84           
SHEET    3 AA4 3 LEU A 141  GLY A 142  1  N  LEU A 141   O  LEU A 244           
SHEET    1 AA5 6 VAL A  83  PRO A  85  0                                        
SHEET    2 AA5 6 ARG A 237  LEU A 244 -1  O  PHE A 238   N  LEU A  84           
SHEET    3 AA5 6 ILE A 101  GLY A 107 -1  N  ILE A 105   O  GLN A 239           
SHEET    4 AA5 6 LEU A 117  ASN A 122 -1  O  ASN A 121   N  ARG A 102           
SHEET    5 AA5 6 ASN A 125  LYS A 129 -1  O  LYS A 129   N  LEU A 118           
SHEET    6 AA5 6 GLU A 169  VAL A 171 -1  O  TYR A 170   N  ILE A 128           
SHEET    1 AA6 5 GLY A 311  ARG A 319  0                                        
SHEET    2 AA6 5 PHE A 592  THR A 599 -1  O  GLY A 593   N  PHE A 318           
SHEET    3 AA6 5 ALA A 609  GLN A 613 -1  O  ALA A 609   N  ILE A 598           
SHEET    4 AA6 5 GLY A 648  ILE A 651 -1  O  ILE A 651   N  VAL A 610           
SHEET    5 AA6 5 VAL A 642  THR A 645 -1  N  PHE A 643   O  LEU A 650           
SHEET    1 AA7 7 SER A 325  ARG A 328  0                                        
SHEET    2 AA7 7 CYS A 538  PHE A 543  1  O  ASN A 542   N  ARG A 328           
SHEET    3 AA7 7 LEU A 546  GLU A 554 -1  O  LEU A 546   N  PHE A 543           
SHEET    4 AA7 7 ILE A 584  THR A 588 -1  O  THR A 588   N  VAL A 551           
SHEET    5 AA7 7 THR A 573  ARG A 577 -1  N  VAL A 576   O  LEU A 585           
SHEET    6 AA7 7 PHE A 565  ARG A 567 -1  N  GLY A 566   O  ALA A 575           
SHEET    7 AA7 7 VAL B  42  PHE B  43  1  O  PHE B  43   N  PHE A 565           
SHEET    1 AA8 5 ASN A 354  ILE A 358  0                                        
SHEET    2 AA8 5 ASN A 394  ARG A 403 -1  O  VAL A 395   N  ILE A 358           
SHEET    3 AA8 5 PRO A 507  GLU A 516 -1  O  TYR A 508   N  ILE A 402           
SHEET    4 AA8 5 GLY A 431  ASN A 437 -1  N  CYS A 432   O  LEU A 513           
SHEET    5 AA8 5 THR A 376  CYS A 379 -1  N  LYS A 378   O  VAL A 433           
SHEET    1 AA9 2 CYS A 361  VAL A 362  0                                        
SHEET    2 AA9 2 VAL A 524  CYS A 525  1  O  CYS A 525   N  CYS A 361           
SHEET    1 AB1 2 ASN A 448  TYR A 453  0                                        
SHEET    2 AB1 2 GLN A 493  PHE A 497 -1  O  GLN A 493   N  TYR A 453           
SHEET    1 AB2 4 GLU A 654  HIS A 655  0                                        
SHEET    2 AB2 4 SER A 691  THR A 696  1  O  ALA A 694   N  GLU A 654           
SHEET    3 AB2 4 ILE A 670  GLN A 675 -1  N  SER A 673   O  ILE A 693           
SHEET    4 AB2 4 ILE A 664  GLY A 667 -1  N  ILE A 664   O  ALA A 672           
SHEET    1 AB3 2 ALA A 701  GLU A 702  0                                        
SHEET    2 AB3 2 GLN B 787  ILE B 788  1  O  ILE B 788   N  ALA A 701           
SHEET    1 AB4 3 SER A 711  PRO A 728  0                                        
SHEET    2 AB4 3 GLY A1059  ALA A1078 -1  O  PHE A1062   N  GLU A 725           
SHEET    3 AB4 3 TYR A1047  ALA A1056 -1  N  GLN A1054   O  VAL A1061           
SHEET    1 AB5 5 SER A 711  PRO A 728  0                                        
SHEET    2 AB5 5 GLY A1059  ALA A1078 -1  O  PHE A1062   N  GLU A 725           
SHEET    3 AB5 5 VAL A1094  SER A1097 -1  O  SER A1097   N  THR A1076           
SHEET    4 AB5 5 TRP A1102  THR A1105 -1  O  PHE A1103   N  VAL A1096           
SHEET    5 AB5 5 GLN A1113  ILE A1114 -1  O  GLN A1113   N  VAL A1104           
SHEET    1 AB6 2 LYS A 733  VAL A 736  0                                        
SHEET    2 AB6 2 LEU A 858  LEU A 861 -1  O  LEU A 861   N  LYS A 733           
SHEET    1 AB7 2 GLN A 787  ILE A 788  0                                        
SHEET    2 AB7 2 ALA C 701  GLU C 702  1  O  ALA C 701   N  ILE A 788           
SHEET    1 AB8 4 THR A1120  ASN A1125  0                                        
SHEET    2 AB8 4 LYS A1086  PRO A1090 -1  N  PHE A1089   O  PHE A1121           
SHEET    3 AB8 4 ILE A1081  CYS A1082 -1  N  ILE A1081   O  HIS A1088           
SHEET    4 AB8 4 VAL A1133  ASN A1134  1  O  VAL A1133   N  CYS A1082           
SHEET    1 AB9 7 TYR B  28  ASN B  30  0                                        
SHEET    2 AB9 7 ASN B  61  PHE B  65 -1  O  VAL B  62   N  THR B  29           
SHEET    3 AB9 7 TYR B 265  TYR B 269 -1  O  TYR B 265   N  PHE B  65           
SHEET    4 AB9 7 VAL B  90  GLU B  96 -1  N  ALA B  93   O  TYR B 266           
SHEET    5 AB9 7 ASN B 188  ILE B 197 -1  O  PHE B 192   N  PHE B  92           
SHEET    6 AB9 7 TYR B 200  PRO B 209 -1  O  THR B 208   N  LEU B 189           
SHEET    7 AB9 7 GLU B 224  LEU B 229 -1  O  LEU B 226   N  ILE B 203           
SHEET    1 AC1 3 VAL B  47  PHE B  55  0                                        
SHEET    2 AC1 3 GLN B 271  TYR B 279 -1  O  LEU B 277   N  HIS B  49           
SHEET    3 AC1 3 ILE B 285  ASP B 290 -1  O  THR B 286   N  LYS B 278           
SHEET    1 AC2 3 VAL B  83  PRO B  85  0                                        
SHEET    2 AC2 3 ARG B 237  LEU B 244 -1  O  PHE B 238   N  LEU B  84           
SHEET    3 AC2 3 LEU B 141  GLY B 142  1  N  LEU B 141   O  LEU B 244           
SHEET    1 AC3 6 VAL B  83  PRO B  85  0                                        
SHEET    2 AC3 6 ARG B 237  LEU B 244 -1  O  PHE B 238   N  LEU B  84           
SHEET    3 AC3 6 ILE B 101  GLY B 107 -1  N  ILE B 105   O  GLN B 239           
SHEET    4 AC3 6 LEU B 117  ASN B 122 -1  O  ASN B 121   N  ARG B 102           
SHEET    5 AC3 6 ASN B 125  LYS B 129 -1  O  LYS B 129   N  LEU B 118           
SHEET    6 AC3 6 GLU B 169  VAL B 171 -1  O  TYR B 170   N  ILE B 128           
SHEET    1 AC4 5 GLY B 311  ARG B 319  0                                        
SHEET    2 AC4 5 PHE B 592  THR B 599 -1  O  GLY B 593   N  PHE B 318           
SHEET    3 AC4 5 ALA B 609  GLN B 613 -1  O  ALA B 609   N  ILE B 598           
SHEET    4 AC4 5 GLY B 648  ILE B 651 -1  O  ILE B 651   N  VAL B 610           
SHEET    5 AC4 5 VAL B 642  THR B 645 -1  N  PHE B 643   O  LEU B 650           
SHEET    1 AC5 7 SER B 325  ARG B 328  0                                        
SHEET    2 AC5 7 CYS B 538  PHE B 543  1  O  ASN B 542   N  ARG B 328           
SHEET    3 AC5 7 LEU B 546  GLU B 554 -1  O  LEU B 546   N  PHE B 543           
SHEET    4 AC5 7 ILE B 584  THR B 588 -1  O  THR B 588   N  VAL B 551           
SHEET    5 AC5 7 THR B 573  ARG B 577 -1  N  VAL B 576   O  LEU B 585           
SHEET    6 AC5 7 PHE B 565  ARG B 567 -1  N  GLY B 566   O  ALA B 575           
SHEET    7 AC5 7 VAL C  42  PHE C  43  1  O  PHE C  43   N  PHE B 565           
SHEET    1 AC6 5 ASN B 354  ILE B 358  0                                        
SHEET    2 AC6 5 ASN B 394  ARG B 403 -1  O  VAL B 395   N  ILE B 358           
SHEET    3 AC6 5 PRO B 507  GLU B 516 -1  O  TYR B 508   N  ILE B 402           
SHEET    4 AC6 5 GLY B 431  ASN B 437 -1  N  CYS B 432   O  LEU B 513           
SHEET    5 AC6 5 THR B 376  CYS B 379 -1  N  LYS B 378   O  VAL B 433           
SHEET    1 AC7 2 CYS B 361  VAL B 362  0                                        
SHEET    2 AC7 2 VAL B 524  CYS B 525  1  O  CYS B 525   N  CYS B 361           
SHEET    1 AC8 2 ASN B 448  TYR B 453  0                                        
SHEET    2 AC8 2 GLN B 493  PHE B 497 -1  O  GLN B 493   N  TYR B 453           
SHEET    1 AC9 4 GLU B 654  HIS B 655  0                                        
SHEET    2 AC9 4 SER B 691  THR B 696  1  O  ALA B 694   N  GLU B 654           
SHEET    3 AC9 4 ILE B 670  GLN B 675 -1  N  SER B 673   O  ILE B 693           
SHEET    4 AC9 4 ILE B 664  GLY B 667 -1  N  ILE B 664   O  ALA B 672           
SHEET    1 AD1 2 ALA B 701  GLU B 702  0                                        
SHEET    2 AD1 2 GLN C 787  ILE C 788  1  O  ILE C 788   N  ALA B 701           
SHEET    1 AD2 3 SER B 711  PRO B 728  0                                        
SHEET    2 AD2 3 GLY B1059  ALA B1078 -1  O  PHE B1062   N  GLU B 725           
SHEET    3 AD2 3 TYR B1047  ALA B1056 -1  N  GLN B1054   O  VAL B1061           
SHEET    1 AD3 5 SER B 711  PRO B 728  0                                        
SHEET    2 AD3 5 GLY B1059  ALA B1078 -1  O  PHE B1062   N  GLU B 725           
SHEET    3 AD3 5 VAL B1094  SER B1097 -1  O  SER B1097   N  THR B1076           
SHEET    4 AD3 5 TRP B1102  THR B1105 -1  O  PHE B1103   N  VAL B1096           
SHEET    5 AD3 5 GLN B1113  ILE B1114 -1  O  GLN B1113   N  VAL B1104           
SHEET    1 AD4 2 LYS B 733  VAL B 736  0                                        
SHEET    2 AD4 2 LEU B 858  LEU B 861 -1  O  LEU B 861   N  LYS B 733           
SHEET    1 AD5 4 THR B1120  ASN B1125  0                                        
SHEET    2 AD5 4 LYS B1086  PRO B1090 -1  N  PHE B1089   O  PHE B1121           
SHEET    3 AD5 4 ILE B1081  CYS B1082 -1  N  ILE B1081   O  HIS B1088           
SHEET    4 AD5 4 VAL B1133  ASN B1134  1  O  VAL B1133   N  CYS B1082           
SHEET    1 AD6 7 TYR C  28  ASN C  30  0                                        
SHEET    2 AD6 7 ASN C  61  PHE C  65 -1  O  VAL C  62   N  THR C  29           
SHEET    3 AD6 7 TYR C 265  TYR C 269 -1  O  TYR C 265   N  PHE C  65           
SHEET    4 AD6 7 VAL C  90  GLU C  96 -1  N  ALA C  93   O  TYR C 266           
SHEET    5 AD6 7 ASN C 188  ILE C 197 -1  O  PHE C 192   N  PHE C  92           
SHEET    6 AD6 7 TYR C 200  PRO C 209 -1  O  THR C 208   N  LEU C 189           
SHEET    7 AD6 7 GLU C 224  LEU C 229 -1  O  LEU C 226   N  ILE C 203           
SHEET    1 AD7 3 VAL C  47  PHE C  55  0                                        
SHEET    2 AD7 3 GLN C 271  TYR C 279 -1  O  LEU C 277   N  HIS C  49           
SHEET    3 AD7 3 ILE C 285  ASP C 290 -1  O  THR C 286   N  LYS C 278           
SHEET    1 AD8 3 VAL C  83  PRO C  85  0                                        
SHEET    2 AD8 3 ARG C 237  LEU C 244 -1  O  PHE C 238   N  LEU C  84           
SHEET    3 AD8 3 LEU C 141  GLY C 142  1  N  LEU C 141   O  LEU C 244           
SHEET    1 AD9 6 VAL C  83  PRO C  85  0                                        
SHEET    2 AD9 6 ARG C 237  LEU C 244 -1  O  PHE C 238   N  LEU C  84           
SHEET    3 AD9 6 ILE C 101  GLY C 107 -1  N  ILE C 105   O  GLN C 239           
SHEET    4 AD9 6 LEU C 117  ASN C 122 -1  O  ASN C 121   N  ARG C 102           
SHEET    5 AD9 6 ASN C 125  LYS C 129 -1  O  LYS C 129   N  LEU C 118           
SHEET    6 AD9 6 GLU C 169  VAL C 171 -1  O  TYR C 170   N  ILE C 128           
SHEET    1 AE1 5 GLY C 311  ARG C 319  0                                        
SHEET    2 AE1 5 PHE C 592  THR C 599 -1  O  GLY C 593   N  PHE C 318           
SHEET    3 AE1 5 ALA C 609  GLN C 613 -1  O  ALA C 609   N  ILE C 598           
SHEET    4 AE1 5 GLY C 648  ILE C 651 -1  O  ILE C 651   N  VAL C 610           
SHEET    5 AE1 5 VAL C 642  THR C 645 -1  N  PHE C 643   O  LEU C 650           
SHEET    1 AE2 5 ASN C 354  ILE C 358  0                                        
SHEET    2 AE2 5 ASN C 394  ARG C 403 -1  O  VAL C 395   N  ILE C 358           
SHEET    3 AE2 5 PRO C 507  GLU C 516 -1  O  TYR C 508   N  ILE C 402           
SHEET    4 AE2 5 GLY C 431  ASN C 437 -1  N  CYS C 432   O  LEU C 513           
SHEET    5 AE2 5 THR C 376  CYS C 379 -1  N  LYS C 378   O  VAL C 433           
SHEET    1 AE3 2 CYS C 361  VAL C 362  0                                        
SHEET    2 AE3 2 VAL C 524  CYS C 525  1  O  CYS C 525   N  CYS C 361           
SHEET    1 AE4 2 ASN C 448  TYR C 453  0                                        
SHEET    2 AE4 2 GLN C 493  PHE C 497 -1  O  GLN C 493   N  TYR C 453           
SHEET    1 AE5 4 GLU C 654  HIS C 655  0                                        
SHEET    2 AE5 4 SER C 691  THR C 696  1  O  ALA C 694   N  GLU C 654           
SHEET    3 AE5 4 ILE C 670  GLN C 675 -1  N  SER C 673   O  ILE C 693           
SHEET    4 AE5 4 ILE C 664  GLY C 667 -1  N  ILE C 664   O  ALA C 672           
SHEET    1 AE6 3 SER C 711  PRO C 728  0                                        
SHEET    2 AE6 3 GLY C1059  ALA C1078 -1  O  PHE C1062   N  GLU C 725           
SHEET    3 AE6 3 TYR C1047  ALA C1056 -1  N  GLN C1054   O  VAL C1061           
SHEET    1 AE7 5 SER C 711  PRO C 728  0                                        
SHEET    2 AE7 5 GLY C1059  ALA C1078 -1  O  PHE C1062   N  GLU C 725           
SHEET    3 AE7 5 VAL C1094  SER C1097 -1  O  SER C1097   N  THR C1076           
SHEET    4 AE7 5 TRP C1102  THR C1105 -1  O  PHE C1103   N  VAL C1096           
SHEET    5 AE7 5 GLN C1113  ILE C1114 -1  O  GLN C1113   N  VAL C1104           
SHEET    1 AE8 2 LYS C 733  VAL C 736  0                                        
SHEET    2 AE8 2 LEU C 858  LEU C 861 -1  O  LEU C 861   N  LYS C 733           
SHEET    1 AE9 4 THR C1120  ASN C1125  0                                        
SHEET    2 AE9 4 LYS C1086  PRO C1090 -1  N  PHE C1089   O  PHE C1121           
SHEET    3 AE9 4 ILE C1081  CYS C1082 -1  N  ILE C1081   O  HIS C1088           
SHEET    4 AE9 4 VAL C1133  ASN C1134  1  O  VAL C1133   N  CYS C1082           
SSBOND   1 CYS A  131    CYS A  166                          1555   1555  2.03  
SSBOND   2 CYS A  291    CYS A  301                          1555   1555  2.02  
SSBOND   3 CYS A  336    CYS A  361                          1555   1555  2.02  
SSBOND   4 CYS A  379    CYS A  432                          1555   1555  2.05  
SSBOND   5 CYS A  391    CYS A  525                          1555   1555  2.36  
SSBOND   6 CYS A  538    CYS A  590                          1555   1555  2.02  
SSBOND   7 CYS A  617    CYS A  649                          1555   1555  2.04  
SSBOND   8 CYS A  662    CYS A  671                          1555   1555  2.06  
SSBOND   9 CYS A  738    CYS A  760                          1555   1555  2.03  
SSBOND  10 CYS A  743    CYS A  749                          1555   1555  2.04  
SSBOND  11 CYS A 1032    CYS A 1043                          1555   1555  2.03  
SSBOND  12 CYS A 1082    CYS A 1126                          1555   1555  2.02  
SSBOND  13 CYS B  131    CYS B  166                          1555   1555  2.03  
SSBOND  14 CYS B  291    CYS B  301                          1555   1555  2.02  
SSBOND  15 CYS B  336    CYS B  361                          1555   1555  2.02  
SSBOND  16 CYS B  379    CYS B  432                          1555   1555  2.05  
SSBOND  17 CYS B  391    CYS B  525                          1555   1555  2.36  
SSBOND  18 CYS B  538    CYS B  590                          1555   1555  2.02  
SSBOND  19 CYS B  617    CYS B  649                          1555   1555  2.04  
SSBOND  20 CYS B  662    CYS B  671                          1555   1555  2.06  
SSBOND  21 CYS B  738    CYS B  760                          1555   1555  2.03  
SSBOND  22 CYS B  743    CYS B  749                          1555   1555  2.04  
SSBOND  23 CYS B 1032    CYS B 1043                          1555   1555  2.03  
SSBOND  24 CYS B 1082    CYS B 1126                          1555   1555  2.02  
SSBOND  25 CYS C  131    CYS C  166                          1555   1555  2.03  
SSBOND  26 CYS C  291    CYS C  301                          1555   1555  2.02  
SSBOND  27 CYS C  336    CYS C  361                          1555   1555  2.02  
SSBOND  28 CYS C  379    CYS C  432                          1555   1555  2.05  
SSBOND  29 CYS C  391    CYS C  525                          1555   1555  2.36  
SSBOND  30 CYS C  538    CYS C  590                          1555   1555  2.02  
SSBOND  31 CYS C  617    CYS C  649                          1555   1555  2.04  
SSBOND  32 CYS C  662    CYS C  671                          1555   1555  2.06  
SSBOND  33 CYS C  738    CYS C  760                          1555   1555  2.03  
SSBOND  34 CYS C  743    CYS C  749                          1555   1555  2.04  
SSBOND  35 CYS C 1032    CYS C 1043                          1555   1555  2.03  
SSBOND  36 CYS C 1082    CYS C 1126                          1555   1555  2.02  
LINK         ND2 ASN A  61                 C1  NAG A1301     1555   1555  1.51  
LINK         ND2 ASN A 122                 C1  NAG A1302     1555   1555  1.51  
LINK         ND2 ASN A 165                 C1  NAG A1321     1555   1555  1.53  
LINK         ND2 ASN A 234                 C1  NAG D   1     1555   1555  1.51  
LINK         ND2 ASN A 282                 C1  NAG A1305     1555   1555  1.51  
LINK         ND2 ASN A 331                 C1  NAG A1306     1555   1555  1.52  
LINK         ND2 ASN A 343                 C1  NAG A1307     1555   1555  1.51  
LINK         ND2 ASN A 603                 C1  NAG A1308     1555   1555  1.50  
LINK         ND2 ASN A 616                 C1  NAG A1309     1555   1555  1.51  
LINK         ND2 ASN A 657                 C1  NAG A1310     1555   1555  1.51  
LINK         ND2 ASN A 709                 C1  NAG A1311     1555   1555  1.50  
LINK         ND2 ASN A 717                 C1  NAG E   1     1555   1555  1.50  
LINK         ND2 ASN A 801                 C1  NAG F   1     1555   1555  1.50  
LINK         ND2 ASN A1074                 C1  NAG A1316     1555   1555  1.51  
LINK         ND2 ASN A1098                 C1  NAG G   1     1555   1555  1.51  
LINK         ND2 ASN A1134                 C1  NAG H   1     1555   1555  1.50  
LINK         ND2 ASN B  61                 C1  NAG B1301     1555   1555  1.51  
LINK         ND2 ASN B 122                 C1  NAG B1302     1555   1555  1.51  
LINK         ND2 ASN B 165                 C1  NAG B1321     1555   1555  1.53  
LINK         ND2 ASN B 234                 C1  NAG I   1     1555   1555  1.51  
LINK         ND2 ASN B 282                 C1  NAG B1305     1555   1555  1.51  
LINK         ND2 ASN B 331                 C1  NAG B1306     1555   1555  1.52  
LINK         ND2 ASN B 343                 C1  NAG B1307     1555   1555  1.51  
LINK         ND2 ASN B 603                 C1  NAG B1308     1555   1555  1.50  
LINK         ND2 ASN B 616                 C1  NAG B1309     1555   1555  1.51  
LINK         ND2 ASN B 657                 C1  NAG B1310     1555   1555  1.51  
LINK         ND2 ASN B 709                 C1  NAG B1311     1555   1555  1.50  
LINK         ND2 ASN B 717                 C1  NAG J   1     1555   1555  1.50  
LINK         ND2 ASN B 801                 C1  NAG K   1     1555   1555  1.50  
LINK         ND2 ASN B1074                 C1  NAG B1316     1555   1555  1.51  
LINK         ND2 ASN B1098                 C1  NAG L   1     1555   1555  1.51  
LINK         ND2 ASN B1134                 C1  NAG M   1     1555   1555  1.50  
LINK         ND2 ASN C  61                 C1  NAG C1301     1555   1555  1.51  
LINK         ND2 ASN C 122                 C1  NAG C1302     1555   1555  1.51  
LINK         ND2 ASN C 165                 C1  NAG C1321     1555   1555  1.53  
LINK         ND2 ASN C 234                 C1  NAG N   1     1555   1555  1.51  
LINK         ND2 ASN C 282                 C1  NAG C1305     1555   1555  1.51  
LINK         ND2 ASN C 331                 C1  NAG C1306     1555   1555  1.52  
LINK         ND2 ASN C 343                 C1  NAG C1307     1555   1555  1.51  
LINK         ND2 ASN C 603                 C1  NAG C1308     1555   1555  1.50  
LINK         ND2 ASN C 616                 C1  NAG C1309     1555   1555  1.51  
LINK         ND2 ASN C 657                 C1  NAG C1310     1555   1555  1.51  
LINK         ND2 ASN C 709                 C1  NAG C1311     1555   1555  1.50  
LINK         ND2 ASN C 717                 C1  NAG O   1     1555   1555  1.50  
LINK         ND2 ASN C 801                 C1  NAG P   1     1555   1555  1.50  
LINK         ND2 ASN C1074                 C1  NAG C1316     1555   1555  1.51  
LINK         ND2 ASN C1098                 C1  NAG Q   1     1555   1555  1.51  
LINK         ND2 ASN C1134                 C1  NAG R   1     1555   1555  1.50  
LINK         O4  NAG D   1                 C1  NAG D   2     1555   1555  1.51  
LINK         O4  NAG E   1                 C1  NAG E   2     1555   1555  1.50  
LINK         O4  NAG F   1                 C1  NAG F   2     1555   1555  1.51  
LINK         O4  NAG G   1                 C1  NAG G   2     1555   1555  1.50  
LINK         O4  NAG H   1                 C1  NAG H   2     1555   1555  1.52  
LINK         O4  NAG I   1                 C1  NAG I   2     1555   1555  1.51  
LINK         O4  NAG J   1                 C1  NAG J   2     1555   1555  1.50  
LINK         O4  NAG K   1                 C1  NAG K   2     1555   1555  1.51  
LINK         O4  NAG L   1                 C1  NAG L   2     1555   1555  1.50  
LINK         O4  NAG M   1                 C1  NAG M   2     1555   1555  1.52  
LINK         O4  NAG N   1                 C1  NAG N   2     1555   1555  1.51  
LINK         O4  NAG O   1                 C1  NAG O   2     1555   1555  1.50  
LINK         O4  NAG P   1                 C1  NAG P   2     1555   1555  1.50  
LINK         O4  NAG Q   1                 C1  NAG Q   2     1555   1555  1.50  
LINK         O4  NAG R   1                 C1  NAG R   2     1555   1555  1.52  
CRYST1    1.000    1.000    1.000  90.00  90.00  90.00 P 1           1          
ORIGX1      1.000000  0.000000  0.000000        0.00000                         
ORIGX2      0.000000  1.000000  0.000000        0.00000                         
ORIGX3      0.000000  0.000000  1.000000        0.00000                         
SCALE1      1.000000  0.000000  0.000000        0.00000                         
SCALE2      0.000000  1.000000  0.000000        0.00000                         
SCALE3      0.000000  0.000000  1.000000        0.00000                         
ATOM      1  N   ALA A  27     171.646 251.874 224.877  1.00 34.23           N  
ATOM      2  CA  ALA A  27     172.298 252.181 223.613  1.00 34.95           C  
ATOM      3  C   ALA A  27     173.530 251.298 223.427  1.00 34.25           C  
ATOM      4  O   ALA A  27     174.195 250.943 224.405  1.00 34.30           O  
ATOM      5  CB  ALA A  27     172.700 253.664 223.554  1.00 35.54           C  
ATOM      6  N   TYR A  28     173.816 250.939 222.166  1.00 34.21           N  
ATOM      7  CA  TYR A  28     174.968 250.129 221.763  1.00 34.20           C  
ATOM      8  C   TYR A  28     175.652 250.729 220.561  1.00 34.22           C  
ATOM      9  O   TYR A  28     175.009 251.379 219.736  1.00 34.22           O  
ATOM     10  CB  TYR A  28     174.546 248.703 221.426  1.00 33.92           C  
ATOM     11  CG  TYR A  28     174.049 247.932 222.586  1.00 33.85           C  
ATOM     12  CD1 TYR A  28     172.752 248.072 223.009  1.00 33.70           C  
ATOM     13  CD2 TYR A  28     174.897 247.067 223.225  1.00 33.75           C  
ATOM     14  CE1 TYR A  28     172.304 247.348 224.080  1.00 34.52           C  
ATOM     15  CE2 TYR A  28     174.455 246.338 224.291  1.00 33.56           C  
ATOM     16  CZ  TYR A  28     173.161 246.477 224.723  1.00 34.54           C  
ATOM     17  OH  TYR A  28     172.710 245.746 225.795  1.00 33.14           O  
ATOM     18  N   THR A  29     176.944 250.473 220.433  1.00 34.15           N  
ATOM     19  CA  THR A  29     177.648 250.850 219.220  1.00 34.30           C  
ATOM     20  C   THR A  29     178.541 249.735 218.697  1.00 34.04           C  
ATOM     21  O   THR A  29     178.695 248.680 219.320  1.00 33.65           O  
ATOM     22  CB  THR A  29     178.479 252.124 219.387  1.00 34.33           C  
ATOM     23  OG1 THR A  29     178.938 252.542 218.099  1.00 34.97           O  
ATOM     24  CG2 THR A  29     179.654 251.873 220.270  1.00 34.02           C  
ATOM     25  N   ASN A  30     179.127 250.009 217.541  1.00 34.14           N  
ATOM     26  CA  ASN A  30     180.011 249.121 216.808  1.00 33.68           C  
ATOM     27  C   ASN A  30     181.460 249.328 217.236  1.00 33.32           C  
ATOM     28  O   ASN A  30     182.002 250.423 217.102  1.00 33.47           O  
ATOM     29  CB  ASN A  30     179.830 249.370 215.321  1.00 33.83           C  
ATOM     30  CG  ASN A  30     180.503 248.383 214.422  1.00 33.28           C  
ATOM     31  OD1 ASN A  30     181.505 247.745 214.756  1.00 33.56           O  
ATOM     32  ND2 ASN A  30     179.947 248.240 213.244  1.00 33.97           N  
ATOM     33  N   SER A  31     182.073 248.292 217.795  1.00 32.76           N  
ATOM     34  CA  SER A  31     183.453 248.370 218.262  1.00 32.51           C  
ATOM     35  C   SER A  31     184.459 248.439 217.123  1.00 32.15           C  
ATOM     36  O   SER A  31     185.628 248.765 217.335  1.00 31.64           O  
ATOM     37  CB  SER A  31     183.787 247.162 219.087  1.00 31.96           C  
ATOM     38  OG  SER A  31     183.764 246.023 218.295  1.00 31.98           O  
ATOM     39  N   PHE A  32     184.012 248.114 215.924  1.00 32.37           N  
ATOM     40  CA  PHE A  32     184.863 248.078 214.751  1.00 32.18           C  
ATOM     41  C   PHE A  32     186.109 247.242 214.987  1.00 32.00           C  
ATOM     42  O   PHE A  32     186.025 246.041 215.234  1.00 31.42           O  
ATOM     43  CB  PHE A  32     185.256 249.489 214.334  1.00 32.70           C  
ATOM     44  CG  PHE A  32     184.113 250.307 213.901  1.00 33.43           C  
ATOM     45  CD1 PHE A  32     183.614 251.290 214.717  1.00 33.52           C  
ATOM     46  CD2 PHE A  32     183.525 250.099 212.680  1.00 33.68           C  
ATOM     47  CE1 PHE A  32     182.551 252.056 214.322  1.00 33.91           C  
ATOM     48  CE2 PHE A  32     182.461 250.860 212.275  1.00 33.97           C  
ATOM     49  CZ  PHE A  32     181.972 251.842 213.097  1.00 34.24           C  
ATOM     50  N   THR A  33     187.271 247.878 214.913  1.00 32.19           N  
ATOM     51  CA  THR A  33     188.538 247.181 215.047  1.00 31.98           C  
ATOM     52  C   THR A  33     189.308 247.617 216.290  1.00 31.61           C  
ATOM     53  O   THR A  33     190.523 247.443 216.376  1.00 31.80           O  
ATOM     54  CB  THR A  33     189.385 247.401 213.792  1.00 32.58           C  
ATOM     55  OG1 THR A  33     189.591 248.802 213.599  1.00 33.21           O  
ATOM     56  CG2 THR A  33     188.658 246.839 212.583  1.00 32.99           C  
ATOM     57  N   ARG A  34     188.601 248.209 217.242  1.00 31.44           N  
ATOM     58  CA  ARG A  34     189.196 248.675 218.486  1.00 31.13           C  
ATOM     59  C   ARG A  34     189.377 247.512 219.456  1.00 30.99           C  
ATOM     60  O   ARG A  34     188.734 246.476 219.314  1.00 30.87           O  
ATOM     61  CB  ARG A  34     188.319 249.741 219.135  1.00 31.38           C  
ATOM     62  CG  ARG A  34     188.026 250.979 218.269  1.00 32.03           C  
ATOM     63  CD  ARG A  34     189.245 251.772 217.993  1.00 32.45           C  
ATOM     64  NE  ARG A  34     188.953 253.020 217.301  1.00 33.96           N  
ATOM     65  CZ  ARG A  34     189.871 253.942 216.969  1.00 34.42           C  
ATOM     66  NH1 ARG A  34     191.140 253.777 217.268  1.00 34.33           N  
ATOM     67  NH2 ARG A  34     189.476 255.011 216.339  1.00 34.87           N  
ATOM     68  N   GLY A  35     190.242 247.685 220.456  1.00 30.93           N  
ATOM     69  CA  GLY A  35     190.407 246.657 221.485  1.00 31.55           C  
ATOM     70  C   GLY A  35     191.587 245.713 221.275  1.00 31.62           C  
ATOM     71  O   GLY A  35     191.597 244.588 221.789  1.00 31.61           O  
ATOM     72  N   VAL A  36     192.572 246.162 220.504  1.00 31.57           N  
ATOM     73  CA  VAL A  36     193.792 245.400 220.288  1.00 32.09           C  
ATOM     74  C   VAL A  36     194.945 246.036 221.045  1.00 32.43           C  
ATOM     75  O   VAL A  36     195.188 247.234 220.945  1.00 32.47           O  
ATOM     76  CB  VAL A  36     194.121 245.280 218.795  1.00 31.87           C  
ATOM     77  CG1 VAL A  36     195.455 244.565 218.594  1.00 31.97           C  
ATOM     78  CG2 VAL A  36     193.013 244.491 218.128  1.00 31.36           C  
ATOM     79  N   TYR A  37     195.639 245.221 221.808  1.00 32.39           N  
ATOM     80  CA  TYR A  37     196.747 245.650 222.636  1.00 32.43           C  
ATOM     81  C   TYR A  37     197.943 244.746 222.421  1.00 32.76           C  
ATOM     82  O   TYR A  37     197.807 243.634 221.914  1.00 32.64           O  
ATOM     83  CB  TYR A  37     196.323 245.651 224.092  1.00 33.27           C  
ATOM     84  CG  TYR A  37     195.918 244.328 224.544  1.00 33.05           C  
ATOM     85  CD1 TYR A  37     196.838 243.463 225.046  1.00 33.54           C  
ATOM     86  CD2 TYR A  37     194.613 243.969 224.454  1.00 32.89           C  
ATOM     87  CE1 TYR A  37     196.455 242.233 225.459  1.00 33.32           C  
ATOM     88  CE2 TYR A  37     194.225 242.745 224.867  1.00 32.59           C  
ATOM     89  CZ  TYR A  37     195.144 241.878 225.369  1.00 32.79           C  
ATOM     90  OH  TYR A  37     194.757 240.655 225.786  1.00 32.55           O  
ATOM     91  N   TYR A  38     199.117 245.223 222.801  1.00 32.70           N  
ATOM     92  CA  TYR A  38     200.327 244.427 222.675  1.00 32.38           C  
ATOM     93  C   TYR A  38     200.278 243.297 223.701  1.00 32.56           C  
ATOM     94  O   TYR A  38     200.287 243.575 224.895  1.00 33.11           O  
ATOM     95  CB  TYR A  38     201.553 245.296 222.934  1.00 32.48           C  
ATOM     96  CG  TYR A  38     201.811 246.337 221.889  1.00 32.30           C  
ATOM     97  CD1 TYR A  38     201.104 247.503 221.917  1.00 32.70           C  
ATOM     98  CD2 TYR A  38     202.771 246.143 220.932  1.00 32.77           C  
ATOM     99  CE1 TYR A  38     201.333 248.477 220.999  1.00 32.60           C  
ATOM    100  CE2 TYR A  38     203.011 247.127 220.001  1.00 32.45           C  
ATOM    101  CZ  TYR A  38     202.289 248.289 220.038  1.00 31.85           C  
ATOM    102  OH  TYR A  38     202.524 249.274 219.125  1.00 31.86           O  
ATOM    103  N   PRO A  39     200.246 242.025 223.277  1.00 32.78           N  
ATOM    104  CA  PRO A  39     200.053 240.856 224.120  1.00 32.71           C  
ATOM    105  C   PRO A  39     201.193 240.599 225.102  1.00 32.77           C  
ATOM    106  O   PRO A  39     200.992 239.964 226.136  1.00 33.09           O  
ATOM    107  CB  PRO A  39     199.957 239.725 223.092  1.00 32.57           C  
ATOM    108  CG  PRO A  39     200.707 240.238 221.883  1.00 32.70           C  
ATOM    109  CD  PRO A  39     200.459 241.724 221.863  1.00 32.64           C  
ATOM    110  N   ASP A  40     202.385 241.099 224.795  1.00 32.90           N  
ATOM    111  CA  ASP A  40     203.529 240.903 225.672  1.00 33.24           C  
ATOM    112  C   ASP A  40     204.499 242.073 225.571  1.00 33.47           C  
ATOM    113  O   ASP A  40     204.154 243.135 225.052  1.00 33.53           O  
ATOM    114  CB  ASP A  40     204.220 239.567 225.389  1.00 33.09           C  
ATOM    115  CG  ASP A  40     204.801 239.442 224.003  1.00 33.02           C  
ATOM    116  OD1 ASP A  40     205.046 240.446 223.363  1.00 32.75           O  
ATOM    117  OD2 ASP A  40     205.007 238.322 223.582  1.00 32.98           O  
ATOM    118  N   LYS A  41     205.696 241.893 226.117  1.00 33.92           N  
ATOM    119  CA  LYS A  41     206.681 242.960 226.183  1.00 32.58           C  
ATOM    120  C   LYS A  41     207.874 242.691 225.274  1.00 35.09           C  
ATOM    121  O   LYS A  41     208.997 243.136 225.541  1.00 35.35           O  
ATOM    122  CB  LYS A  41     207.115 243.158 227.629  1.00 35.11           C  
ATOM    123  CG  LYS A  41     205.968 243.588 228.546  1.00 35.13           C  
ATOM    124  CD  LYS A  41     206.451 243.877 229.941  1.00 36.97           C  
ATOM    125  CE  LYS A  41     205.372 244.527 230.791  1.00 37.65           C  
ATOM    126  NZ  LYS A  41     204.282 243.574 231.141  1.00 35.69           N  
ATOM    127  N   VAL A  42     207.633 241.928 224.211  1.00 36.58           N  
ATOM    128  CA  VAL A  42     208.672 241.612 223.246  1.00 34.51           C  
ATOM    129  C   VAL A  42     208.594 242.476 222.005  1.00 37.69           C  
ATOM    130  O   VAL A  42     207.537 242.627 221.394  1.00 37.37           O  
ATOM    131  CB  VAL A  42     208.596 240.136 222.846  1.00 31.64           C  
ATOM    132  CG1 VAL A  42     209.579 239.836 221.736  1.00 29.68           C  
ATOM    133  CG2 VAL A  42     208.911 239.291 224.047  1.00 32.20           C  
ATOM    134  N   PHE A  43     209.724 243.035 221.619  1.00 36.23           N  
ATOM    135  CA  PHE A  43     209.777 243.828 220.413  1.00 43.61           C  
ATOM    136  C   PHE A  43     209.786 242.936 219.192  1.00 35.21           C  
ATOM    137  O   PHE A  43     210.579 241.996 219.084  1.00 26.72           O  
ATOM    138  CB  PHE A  43     211.002 244.725 220.398  1.00 34.17           C  
ATOM    139  CG  PHE A  43     211.135 245.531 219.151  1.00 44.50           C  
ATOM    140  CD1 PHE A  43     210.440 246.697 218.979  1.00 35.39           C  
ATOM    141  CD2 PHE A  43     211.965 245.111 218.141  1.00 31.83           C  
ATOM    142  CE1 PHE A  43     210.576 247.434 217.831  1.00 31.74           C  
ATOM    143  CE2 PHE A  43     212.099 245.842 216.990  1.00 33.35           C  
ATOM    144  CZ  PHE A  43     211.404 247.007 216.838  1.00 32.43           C  
ATOM    145  N   ARG A  44     208.901 243.242 218.268  1.00 31.87           N  
ATOM    146  CA  ARG A  44     208.800 242.534 217.009  1.00 30.89           C  
ATOM    147  C   ARG A  44     208.648 243.566 215.932  1.00 31.86           C  
ATOM    148  O   ARG A  44     208.093 244.623 216.193  1.00 32.06           O  
ATOM    149  CB  ARG A  44     207.602 241.611 216.983  1.00 32.07           C  
ATOM    150  CG  ARG A  44     207.626 240.490 217.973  1.00 31.69           C  
ATOM    151  CD  ARG A  44     206.423 239.639 217.834  1.00 31.24           C  
ATOM    152  NE  ARG A  44     206.417 238.548 218.779  1.00 30.94           N  
ATOM    153  CZ  ARG A  44     206.030 238.674 220.062  1.00 31.67           C  
ATOM    154  NH1 ARG A  44     205.648 239.850 220.513  1.00 32.15           N  
ATOM    155  NH2 ARG A  44     206.037 237.634 220.873  1.00 31.63           N  
ATOM    156  N   SER A  45     209.110 243.271 214.732  1.00 32.34           N  
ATOM    157  CA  SER A  45     208.929 244.197 213.627  1.00 31.21           C  
ATOM    158  C   SER A  45     208.838 243.462 212.309  1.00 30.49           C  
ATOM    159  O   SER A  45     209.392 242.373 212.159  1.00 29.98           O  
ATOM    160  CB  SER A  45     210.072 245.186 213.593  1.00 31.94           C  
ATOM    161  OG  SER A  45     211.296 244.534 213.356  1.00 32.68           O  
ATOM    162  N   SER A  46     208.157 244.075 211.349  1.00 30.42           N  
ATOM    163  CA  SER A  46     208.029 243.526 210.000  1.00 30.06           C  
ATOM    164  C   SER A  46     207.607 242.062 210.037  1.00 29.51           C  
ATOM    165  O   SER A  46     208.238 241.208 209.413  1.00 29.36           O  
ATOM    166  CB  SER A  46     209.342 243.657 209.258  1.00 30.14           C  
ATOM    167  OG  SER A  46     209.728 244.999 209.158  1.00 30.68           O  
ATOM    168  N   VAL A  47     206.571 241.765 210.806  1.00 29.46           N  
ATOM    169  CA  VAL A  47     206.147 240.384 210.983  1.00 29.02           C  
ATOM    170  C   VAL A  47     204.667 240.255 211.283  1.00 28.69           C  
ATOM    171  O   VAL A  47     204.079 241.108 211.946  1.00 29.28           O  
ATOM    172  CB  VAL A  47     206.977 239.738 212.115  1.00 28.69           C  
ATOM    173  CG1 VAL A  47     206.704 240.434 213.422  1.00 29.76           C  
ATOM    174  CG2 VAL A  47     206.662 238.250 212.247  1.00 28.44           C  
ATOM    175  N   LEU A  48     204.071 239.160 210.830  1.00 28.46           N  
ATOM    176  CA  LEU A  48     202.699 238.851 211.189  1.00 28.60           C  
ATOM    177  C   LEU A  48     202.722 237.780 212.267  1.00 28.44           C  
ATOM    178  O   LEU A  48     203.179 236.662 212.031  1.00 28.45           O  
ATOM    179  CB  LEU A  48     201.924 238.365 209.970  1.00 28.37           C  
ATOM    180  CG  LEU A  48     201.994 239.258 208.732  1.00 28.45           C  
ATOM    181  CD1 LEU A  48     201.159 238.649 207.667  1.00 27.55           C  
ATOM    182  CD2 LEU A  48     201.526 240.644 209.057  1.00 28.77           C  
ATOM    183  N   HIS A  49     202.271 238.131 213.459  1.00 28.56           N  
ATOM    184  CA  HIS A  49     202.358 237.230 214.603  1.00 28.64           C  
ATOM    185  C   HIS A  49     200.998 236.750 215.080  1.00 28.69           C  
ATOM    186  O   HIS A  49     200.094 237.548 215.313  1.00 29.15           O  
ATOM    187  CB  HIS A  49     203.085 237.916 215.754  1.00 28.70           C  
ATOM    188  CG  HIS A  49     203.189 237.084 216.970  1.00 29.04           C  
ATOM    189  ND1 HIS A  49     203.981 235.964 217.036  1.00 28.97           N  
ATOM    190  CD2 HIS A  49     202.604 237.206 218.179  1.00 29.37           C  
ATOM    191  CE1 HIS A  49     203.873 235.427 218.237  1.00 29.40           C  
ATOM    192  NE2 HIS A  49     203.047 236.163 218.949  1.00 29.51           N  
ATOM    193  N   SER A  50     200.852 235.439 215.213  1.00 28.77           N  
ATOM    194  CA  SER A  50     199.597 234.849 215.665  1.00 29.00           C  
ATOM    195  C   SER A  50     199.610 234.586 217.158  1.00 29.11           C  
ATOM    196  O   SER A  50     200.472 233.867 217.663  1.00 28.90           O  
ATOM    197  CB  SER A  50     199.326 233.558 214.934  1.00 28.74           C  
ATOM    198  OG  SER A  50     198.197 232.920 215.459  1.00 29.44           O  
ATOM    199  N   THR A  51     198.649 235.165 217.864  1.00 29.20           N  
ATOM    200  CA  THR A  51     198.577 235.020 219.312  1.00 29.50           C  
ATOM    201  C   THR A  51     197.155 234.846 219.824  1.00 29.90           C  
ATOM    202  O   THR A  51     196.207 235.401 219.268  1.00 30.22           O  
ATOM    203  CB  THR A  51     199.199 236.246 219.991  1.00 29.83           C  
ATOM    204  OG1 THR A  51     199.188 236.062 221.406  1.00 30.55           O  
ATOM    205  CG2 THR A  51     198.412 237.502 219.631  1.00 29.90           C  
ATOM    206  N   GLN A  52     197.007 234.102 220.915  1.00 30.09           N  
ATOM    207  CA  GLN A  52     195.701 233.950 221.541  1.00 30.20           C  
ATOM    208  C   GLN A  52     195.682 234.621 222.895  1.00 30.78           C  
ATOM    209  O   GLN A  52     196.505 234.319 223.758  1.00 30.84           O  
ATOM    210  CB  GLN A  52     195.315 232.484 221.693  1.00 30.31           C  
ATOM    211  CG  GLN A  52     193.932 232.296 222.299  1.00 30.38           C  
ATOM    212  CD  GLN A  52     193.523 230.856 222.387  1.00 31.04           C  
ATOM    213  OE1 GLN A  52     194.373 229.960 222.415  1.00 30.53           O  
ATOM    214  NE2 GLN A  52     192.215 230.607 222.433  1.00 31.30           N  
ATOM    215  N   ASP A  53     194.754 235.547 223.065  1.00 30.82           N  
ATOM    216  CA  ASP A  53     194.647 236.304 224.304  1.00 31.42           C  
ATOM    217  C   ASP A  53     193.251 236.875 224.411  1.00 31.66           C  
ATOM    218  O   ASP A  53     192.441 236.699 223.508  1.00 31.51           O  
ATOM    219  CB  ASP A  53     195.706 237.422 224.351  1.00 31.77           C  
ATOM    220  CG  ASP A  53     196.166 237.836 225.768  1.00 32.24           C  
ATOM    221  OD1 ASP A  53     195.383 237.746 226.705  1.00 32.35           O  
ATOM    222  OD2 ASP A  53     197.290 238.250 225.894  1.00 32.58           O  
ATOM    223  N   LEU A  54     192.975 237.588 225.484  1.00 31.95           N  
ATOM    224  CA  LEU A  54     191.661 238.173 225.661  1.00 32.04           C  
ATOM    225  C   LEU A  54     191.574 239.524 224.973  1.00 32.40           C  
ATOM    226  O   LEU A  54     192.037 240.533 225.497  1.00 32.75           O  
ATOM    227  CB  LEU A  54     191.368 238.329 227.151  1.00 32.80           C  
ATOM    228  CG  LEU A  54     191.419 237.052 227.995  1.00 32.17           C  
ATOM    229  CD1 LEU A  54     191.215 237.431 229.444  1.00 33.19           C  
ATOM    230  CD2 LEU A  54     190.340 236.082 227.535  1.00 32.05           C  
ATOM    231  N   PHE A  55     190.973 239.531 223.793  1.00 32.39           N  
ATOM    232  CA  PHE A  55     190.867 240.716 222.947  1.00 32.13           C  
ATOM    233  C   PHE A  55     189.415 241.058 222.741  1.00 32.45           C  
ATOM    234  O   PHE A  55     188.554 240.195 222.895  1.00 32.64           O  
ATOM    235  CB  PHE A  55     191.476 240.491 221.572  1.00 31.30           C  
ATOM    236  CG  PHE A  55     192.956 240.296 221.489  1.00 31.31           C  
ATOM    237  CD1 PHE A  55     193.503 239.031 221.467  1.00 30.89           C  
ATOM    238  CD2 PHE A  55     193.797 241.382 221.394  1.00 31.57           C  
ATOM    239  CE1 PHE A  55     194.857 238.856 221.352  1.00 30.77           C  
ATOM    240  CE2 PHE A  55     195.159 241.212 221.284  1.00 31.47           C  
ATOM    241  CZ  PHE A  55     195.686 239.945 221.263  1.00 31.01           C  
ATOM    242  N   LEU A  56     189.122 242.305 222.397  1.00 32.47           N  
ATOM    243  CA  LEU A  56     187.742 242.640 222.084  1.00 32.24           C  
ATOM    244  C   LEU A  56     187.445 242.128 220.673  1.00 31.94           C  
ATOM    245  O   LEU A  56     188.123 242.542 219.735  1.00 31.72           O  
ATOM    246  CB  LEU A  56     187.554 244.152 222.109  1.00 32.47           C  
ATOM    247  CG  LEU A  56     186.141 244.695 221.930  1.00 32.38           C  
ATOM    248  CD1 LEU A  56     185.293 244.323 223.116  1.00 32.77           C  
ATOM    249  CD2 LEU A  56     186.216 246.191 221.782  1.00 32.16           C  
ATOM    250  N   PRO A  57     186.472 241.228 220.465  1.00 31.73           N  
ATOM    251  CA  PRO A  57     186.138 240.677 219.170  1.00 31.34           C  
ATOM    252  C   PRO A  57     185.790 241.793 218.207  1.00 31.22           C  
ATOM    253  O   PRO A  57     185.116 242.757 218.581  1.00 31.55           O  
ATOM    254  CB  PRO A  57     184.927 239.804 219.477  1.00 31.68           C  
ATOM    255  CG  PRO A  57     185.078 239.443 220.920  1.00 31.38           C  
ATOM    256  CD  PRO A  57     185.678 240.675 221.568  1.00 32.07           C  
ATOM    257  N   PHE A  58     186.230 241.657 216.968  1.00 30.80           N  
ATOM    258  CA  PHE A  58     185.966 242.693 215.988  1.00 30.74           C  
ATOM    259  C   PHE A  58     184.500 242.789 215.642  1.00 31.17           C  
ATOM    260  O   PHE A  58     183.785 241.790 215.571  1.00 30.54           O  
ATOM    261  CB  PHE A  58     186.803 242.488 214.730  1.00 30.68           C  
ATOM    262  CG  PHE A  58     188.214 243.026 214.798  1.00 30.96           C  
ATOM    263  CD1 PHE A  58     188.781 243.482 215.984  1.00 31.53           C  
ATOM    264  CD2 PHE A  58     188.970 243.113 213.649  1.00 31.38           C  
ATOM    265  CE1 PHE A  58     190.041 244.008 215.998  1.00 31.67           C  
ATOM    266  CE2 PHE A  58     190.242 243.637 213.675  1.00 30.95           C  
ATOM    267  CZ  PHE A  58     190.770 244.087 214.848  1.00 31.63           C  
ATOM    268  N   PHE A  59     184.063 244.030 215.486  1.00 31.64           N  
ATOM    269  CA  PHE A  59     182.707 244.416 215.144  1.00 31.56           C  
ATOM    270  C   PHE A  59     181.667 243.956 216.153  1.00 31.75           C  
ATOM    271  O   PHE A  59     180.476 243.938 215.848  1.00 31.96           O  
ATOM    272  CB  PHE A  59     182.366 243.926 213.743  1.00 31.54           C  
ATOM    273  CG  PHE A  59     183.243 244.548 212.710  1.00 31.62           C  
ATOM    274  CD1 PHE A  59     184.331 243.882 212.222  1.00 31.20           C  
ATOM    275  CD2 PHE A  59     182.977 245.810 212.236  1.00 32.34           C  
ATOM    276  CE1 PHE A  59     185.149 244.459 211.285  1.00 31.30           C  
ATOM    277  CE2 PHE A  59     183.786 246.392 211.295  1.00 32.39           C  
ATOM    278  CZ  PHE A  59     184.877 245.716 210.821  1.00 33.09           C  
ATOM    279  N   SER A  60     182.102 243.644 217.373  1.00 31.74           N  
ATOM    280  CA  SER A  60     181.175 243.288 218.436  1.00 31.90           C  
ATOM    281  C   SER A  60     180.453 244.519 218.979  1.00 32.68           C  
ATOM    282  O   SER A  60     180.846 245.660 218.691  1.00 32.50           O  
ATOM    283  CB  SER A  60     181.901 242.568 219.557  1.00 31.94           C  
ATOM    284  OG  SER A  60     182.802 243.418 220.212  1.00 31.76           O  
ATOM    285  N   ASN A  61     179.381 244.279 219.751  1.00 32.97           N  
ATOM    286  CA  ASN A  61     178.566 245.290 220.411  1.00 33.05           C  
ATOM    287  C   ASN A  61     179.167 245.696 221.753  1.00 32.90           C  
ATOM    288  O   ASN A  61     179.450 244.817 222.598  1.00 32.82           O  
ATOM    289  CB  ASN A  61     177.127 244.816 220.590  1.00 33.67           C  
ATOM    290  CG  ASN A  61     176.261 244.894 219.326  1.00 33.75           C  
ATOM    291  OD1 ASN A  61     176.625 245.548 218.333  1.00 33.88           O  
ATOM    292  ND2 ASN A  61     175.115 244.232 219.367  1.00 34.08           N  
ATOM    293  N   VAL A  62     179.333 246.999 221.980  1.00 33.09           N  
ATOM    294  CA  VAL A  62     179.796 247.556 223.249  1.00 33.11           C  
ATOM    295  C   VAL A  62     178.719 248.487 223.756  1.00 33.38           C  
ATOM    296  O   VAL A  62     178.114 249.231 222.979  1.00 33.97           O  
ATOM    297  CB  VAL A  62     181.149 248.271 223.093  1.00 32.96           C  
ATOM    298  CG1 VAL A  62     182.168 247.281 222.598  1.00 32.42           C  
ATOM    299  CG2 VAL A  62     181.034 249.429 222.148  1.00 33.19           C  
ATOM    300  N   THR A  63     178.441 248.422 225.045  1.00 33.62           N  
ATOM    301  CA  THR A  63     177.362 249.212 225.594  1.00 34.10           C  
ATOM    302  C   THR A  63     177.773 250.664 225.670  1.00 34.23           C  
ATOM    303  O   THR A  63     178.867 250.982 226.123  1.00 35.65           O  
ATOM    304  CB  THR A  63     176.943 248.691 226.967  1.00 34.80           C  
ATOM    305  OG1 THR A  63     176.601 247.307 226.864  1.00 34.12           O  
ATOM    306  CG2 THR A  63     175.725 249.448 227.452  1.00 35.26           C  
ATOM    307  N   TRP A  64     176.907 251.537 225.193  1.00 34.45           N  
ATOM    308  CA  TRP A  64     177.166 252.966 225.120  1.00 35.09           C  
ATOM    309  C   TRP A  64     176.440 253.746 226.216  1.00 35.66           C  
ATOM    310  O   TRP A  64     175.212 253.755 226.276  1.00 35.54           O  
ATOM    311  CB  TRP A  64     176.760 253.442 223.735  1.00 34.89           C  
ATOM    312  CG  TRP A  64     176.928 254.871 223.457  1.00 35.19           C  
ATOM    313  CD1 TRP A  64     177.584 255.809 224.171  1.00 35.46           C  
ATOM    314  CD2 TRP A  64     176.425 255.536 222.304  1.00 35.22           C  
ATOM    315  NE1 TRP A  64     177.506 257.007 223.542  1.00 35.19           N  
ATOM    316  CE2 TRP A  64     176.810 256.860 222.401  1.00 35.41           C  
ATOM    317  CE3 TRP A  64     175.689 255.116 221.199  1.00 35.13           C  
ATOM    318  CZ2 TRP A  64     176.488 257.780 221.447  1.00 35.75           C  
ATOM    319  CZ3 TRP A  64     175.363 256.044 220.231  1.00 35.03           C  
ATOM    320  CH2 TRP A  64     175.754 257.345 220.353  1.00 34.96           C  
ATOM    321  N   PHE A  65     177.213 254.390 227.090  1.00 36.03           N  
ATOM    322  CA  PHE A  65     176.689 255.142 228.227  1.00 35.86           C  
ATOM    323  C   PHE A  65     176.858 256.633 227.984  1.00 36.58           C  
ATOM    324  O   PHE A  65     177.765 257.039 227.261  1.00 36.49           O  
ATOM    325  CB  PHE A  65     177.429 254.740 229.473  1.00 36.41           C  
ATOM    326  CG  PHE A  65     177.310 253.312 229.754  1.00 36.17           C  
ATOM    327  CD1 PHE A  65     178.217 252.443 229.212  1.00 36.26           C  
ATOM    328  CD2 PHE A  65     176.316 252.815 230.553  1.00 37.08           C  
ATOM    329  CE1 PHE A  65     178.143 251.113 229.457  1.00 36.44           C  
ATOM    330  CE2 PHE A  65     176.238 251.470 230.804  1.00 37.23           C  
ATOM    331  CZ  PHE A  65     177.159 250.619 230.252  1.00 36.85           C  
ATOM    332  N   HIS A  66     176.001 257.455 228.591  1.00 36.40           N  
ATOM    333  CA  HIS A  66     176.039 258.907 228.349  1.00 36.61           C  
ATOM    334  C   HIS A  66     176.244 259.749 229.607  1.00 36.89           C  
ATOM    335  O   HIS A  66     175.869 259.355 230.700  1.00 37.18           O  
ATOM    336  CB  HIS A  66     174.739 259.357 227.690  1.00 36.60           C  
ATOM    337  CG  HIS A  66     174.505 258.777 226.357  1.00 36.11           C  
ATOM    338  ND1 HIS A  66     174.792 259.451 225.197  1.00 35.86           N  
ATOM    339  CD2 HIS A  66     174.006 257.578 225.984  1.00 35.80           C  
ATOM    340  CE1 HIS A  66     174.472 258.694 224.166  1.00 35.77           C  
ATOM    341  NE2 HIS A  66     173.993 257.553 224.619  1.00 35.53           N  
ATOM    373  N   ASN A  81     176.430 256.069 235.589  1.00 37.96           N  
ATOM    374  CA  ASN A  81     177.538 255.332 236.194  1.00 38.19           C  
ATOM    375  C   ASN A  81     177.069 254.077 236.933  1.00 38.40           C  
ATOM    376  O   ASN A  81     177.301 253.966 238.134  1.00 39.13           O  
ATOM    377  CB  ASN A  81     178.264 256.247 237.150  1.00 38.95           C  
ATOM    378  CG  ASN A  81     177.324 256.715 238.204  1.00 39.93           C  
ATOM    379  OD1 ASN A  81     176.104 256.699 237.973  1.00 39.26           O  
ATOM    380  ND2 ASN A  81     177.822 257.113 239.336  1.00 41.34           N  
ATOM    381  N   PRO A  82     176.386 253.143 236.260  1.00 38.27           N  
ATOM    382  CA  PRO A  82     175.855 251.912 236.799  1.00 38.55           C  
ATOM    383  C   PRO A  82     176.970 250.940 237.086  1.00 38.52           C  
ATOM    384  O   PRO A  82     178.106 251.147 236.664  1.00 39.15           O  
ATOM    385  CB  PRO A  82     174.966 251.405 235.666  1.00 38.22           C  
ATOM    386  CG  PRO A  82     175.610 251.958 234.421  1.00 37.47           C  
ATOM    387  CD  PRO A  82     176.115 253.314 234.824  1.00 37.90           C  
ATOM    388  N   VAL A  83     176.656 249.887 237.814  1.00 38.87           N  
ATOM    389  CA  VAL A  83     177.633 248.839 238.026  1.00 38.99           C  
ATOM    390  C   VAL A  83     177.508 247.822 236.904  1.00 38.80           C  
ATOM    391  O   VAL A  83     176.417 247.319 236.636  1.00 38.40           O  
ATOM    392  CB  VAL A  83     177.420 248.169 239.396  1.00 39.25           C  
ATOM    393  CG1 VAL A  83     178.399 247.037 239.587  1.00 39.98           C  
ATOM    394  CG2 VAL A  83     177.605 249.199 240.489  1.00 40.35           C  
ATOM    395  N   LEU A  84     178.617 247.532 236.240  1.00 39.00           N  
ATOM    396  CA  LEU A  84     178.617 246.596 235.130  1.00 38.57           C  
ATOM    397  C   LEU A  84     179.353 245.333 235.548  1.00 39.02           C  
ATOM    398  O   LEU A  84     180.219 245.392 236.418  1.00 40.32           O  
ATOM    399  CB  LEU A  84     179.327 247.181 233.895  1.00 38.86           C  
ATOM    400  CG  LEU A  84     178.686 248.400 233.159  1.00 38.41           C  
ATOM    401  CD1 LEU A  84     177.168 248.258 233.132  1.00 38.90           C  
ATOM    402  CD2 LEU A  84     179.136 249.699 233.809  1.00 38.42           C  
ATOM    403  N   PRO A  85     179.033 244.177 234.971  1.00 38.84           N  
ATOM    404  CA  PRO A  85     179.781 242.948 235.098  1.00 39.18           C  
ATOM    405  C   PRO A  85     181.181 243.154 234.564  1.00 39.33           C  
ATOM    406  O   PRO A  85     181.379 243.940 233.643  1.00 38.51           O  
ATOM    407  CB  PRO A  85     178.999 241.977 234.210  1.00 38.84           C  
ATOM    408  CG  PRO A  85     177.609 242.551 234.144  1.00 38.89           C  
ATOM    409  CD  PRO A  85     177.795 244.054 234.200  1.00 38.46           C  
ATOM    410  N   PHE A  86     182.143 242.439 235.123  1.00 39.60           N  
ATOM    411  CA  PHE A  86     183.515 242.473 234.632  1.00 39.27           C  
ATOM    412  C   PHE A  86     183.766 241.294 233.694  1.00 38.65           C  
ATOM    413  O   PHE A  86     184.604 241.360 232.794  1.00 38.55           O  
ATOM    414  CB  PHE A  86     184.496 242.428 235.798  1.00 40.27           C  
ATOM    415  CG  PHE A  86     185.910 242.682 235.425  1.00 39.73           C  
ATOM    416  CD1 PHE A  86     186.363 243.980 235.204  1.00 39.26           C  
ATOM    417  CD2 PHE A  86     186.798 241.639 235.299  1.00 39.69           C  
ATOM    418  CE1 PHE A  86     187.674 244.219 234.866  1.00 38.85           C  
ATOM    419  CE2 PHE A  86     188.104 241.878 234.961  1.00 39.38           C  
ATOM    420  CZ  PHE A  86     188.542 243.172 234.746  1.00 38.87           C  
ATOM    421  N   ASN A  87     183.039 240.206 233.929  1.00 39.00           N  
ATOM    422  CA  ASN A  87     183.189 238.965 233.183  1.00 38.96           C  
ATOM    423  C   ASN A  87     184.633 238.483 233.196  1.00 38.78           C  
ATOM    424  O   ASN A  87     185.211 238.302 234.265  1.00 38.89           O  
ATOM    425  CB  ASN A  87     182.651 239.116 231.770  1.00 38.31           C  
ATOM    426  CG  ASN A  87     181.173 239.410 231.753  1.00 38.37           C  
ATOM    427  OD1 ASN A  87     180.459 239.090 232.710  1.00 39.17           O  
ATOM    428  ND2 ASN A  87     180.698 239.993 230.688  1.00 37.10           N  
ATOM    429  N   ASP A  88     185.220 238.270 232.022  1.00 38.45           N  
ATOM    430  CA  ASP A  88     186.580 237.756 231.944  1.00 38.03           C  
ATOM    431  C   ASP A  88     187.574 238.836 231.573  1.00 37.43           C  
ATOM    432  O   ASP A  88     188.718 238.545 231.236  1.00 36.54           O  
ATOM    433  CB  ASP A  88     186.668 236.619 230.928  1.00 37.70           C  
ATOM    434  CG  ASP A  88     185.867 235.386 231.336  1.00 38.73           C  
ATOM    435  OD1 ASP A  88     185.853 235.057 232.498  1.00 38.35           O  
ATOM    436  OD2 ASP A  88     185.273 234.784 230.473  1.00 37.22           O  
ATOM    437  N   GLY A  89     187.144 240.080 231.628  1.00 37.84           N  
ATOM    438  CA  GLY A  89     187.991 241.193 231.249  1.00 37.24           C  
ATOM    439  C   GLY A  89     187.167 242.230 230.531  1.00 35.87           C  
ATOM    440  O   GLY A  89     186.182 241.912 229.860  1.00 36.45           O  
ATOM    441  N   VAL A  90     187.571 243.476 230.670  1.00 36.40           N  
ATOM    442  CA  VAL A  90     186.817 244.580 230.124  1.00 35.78           C  
ATOM    443  C   VAL A  90     187.573 245.522 229.230  1.00 35.40           C  
ATOM    444  O   VAL A  90     188.655 246.001 229.557  1.00 35.71           O  
ATOM    445  CB  VAL A  90     186.219 245.398 231.278  1.00 36.48           C  
ATOM    446  CG1 VAL A  90     185.527 246.644 230.762  1.00 36.08           C  
ATOM    447  CG2 VAL A  90     185.234 244.542 232.011  1.00 37.41           C  
ATOM    448  N   TYR A  91     186.960 245.831 228.114  1.00 35.05           N  
ATOM    449  CA  TYR A  91     187.459 246.881 227.261  1.00 34.65           C  
ATOM    450  C   TYR A  91     186.729 248.138 227.651  1.00 33.77           C  
ATOM    451  O   TYR A  91     185.506 248.135 227.759  1.00 35.76           O  
ATOM    452  CB  TYR A  91     187.218 246.605 225.795  1.00 34.40           C  
ATOM    453  CG  TYR A  91     187.579 247.777 224.959  1.00 33.86           C  
ATOM    454  CD1 TYR A  91     188.880 248.009 224.657  1.00 33.70           C  
ATOM    455  CD2 TYR A  91     186.602 248.633 224.505  1.00 33.72           C  
ATOM    456  CE1 TYR A  91     189.226 249.090 223.902  1.00 33.36           C  
ATOM    457  CE2 TYR A  91     186.947 249.713 223.742  1.00 33.58           C  
ATOM    458  CZ  TYR A  91     188.260 249.935 223.445  1.00 33.37           C  
ATOM    459  OH  TYR A  91     188.629 250.998 222.694  1.00 33.25           O  
ATOM    460  N   PHE A  92     187.441 249.214 227.853  1.00 34.46           N  
ATOM    461  CA  PHE A  92     186.782 250.444 228.229  1.00 34.39           C  
ATOM    462  C   PHE A  92     187.242 251.558 227.327  1.00 33.80           C  
ATOM    463  O   PHE A  92     188.414 251.642 226.987  1.00 35.51           O  
ATOM    464  CB  PHE A  92     187.092 250.787 229.679  1.00 34.75           C  
ATOM    465  CG  PHE A  92     186.384 251.993 230.207  1.00 34.94           C  
ATOM    466  CD1 PHE A  92     185.232 251.854 230.948  1.00 35.83           C  
ATOM    467  CD2 PHE A  92     186.859 253.269 229.959  1.00 34.78           C  
ATOM    468  CE1 PHE A  92     184.577 252.957 231.436  1.00 36.40           C  
ATOM    469  CE2 PHE A  92     186.203 254.375 230.439  1.00 35.30           C  
ATOM    470  CZ  PHE A  92     185.062 254.220 231.180  1.00 36.36           C  
ATOM    471  N   ALA A  93     186.344 252.425 226.940  1.00 34.31           N  
ATOM    472  CA  ALA A  93     186.775 253.567 226.161  1.00 34.14           C  
ATOM    473  C   ALA A  93     185.949 254.759 226.499  1.00 34.08           C  
ATOM    474  O   ALA A  93     184.776 254.640 226.826  1.00 37.22           O  
ATOM    475  CB  ALA A  93     186.679 253.279 224.679  1.00 34.12           C  
ATOM    476  N   SER A  94     186.529 255.926 226.379  1.00 35.14           N  
ATOM    477  CA  SER A  94     185.743 257.111 226.621  1.00 35.69           C  
ATOM    478  C   SER A  94     186.126 258.272 225.755  1.00 36.06           C  
ATOM    479  O   SER A  94     187.264 258.387 225.296  1.00 36.64           O  
ATOM    480  CB  SER A  94     185.870 257.505 228.059  1.00 36.10           C  
ATOM    481  OG  SER A  94     187.198 257.824 228.377  1.00 36.22           O  
ATOM    482  N   THR A  95     185.173 259.162 225.559  1.00 36.95           N  
ATOM    483  CA  THR A  95     185.423 260.360 224.789  1.00 37.08           C  
ATOM    484  C   THR A  95     185.267 261.575 225.681  1.00 37.79           C  
ATOM    485  O   THR A  95     184.297 261.689 226.430  1.00 37.61           O  
ATOM    486  CB  THR A  95     184.469 260.434 223.598  1.00 37.42           C  
ATOM    487  OG1 THR A  95     183.122 260.410 224.084  1.00 37.09           O  
ATOM    488  CG2 THR A  95     184.691 259.256 222.661  1.00 37.47           C  
ATOM    489  N   GLU A  96     186.227 262.483 225.580  1.00 37.82           N  
ATOM    490  CA  GLU A  96     186.298 263.648 226.444  1.00 38.26           C  
ATOM    491  C   GLU A  96     186.466 264.975 225.736  1.00 38.69           C  
ATOM    492  O   GLU A  96     186.995 265.066 224.621  1.00 38.17           O  
ATOM    493  CB  GLU A  96     187.479 263.499 227.389  1.00 38.44           C  
ATOM    494  CG  GLU A  96     187.362 262.412 228.394  1.00 38.80           C  
ATOM    495  CD  GLU A  96     186.437 262.744 229.476  1.00 39.00           C  
ATOM    496  OE1 GLU A  96     185.900 263.837 229.483  1.00 39.57           O  
ATOM    497  OE2 GLU A  96     186.288 261.923 230.333  1.00 38.93           O  
ATOM    498  N   LYS A  97     186.021 266.017 226.427  1.00 39.27           N  
ATOM    499  CA  LYS A  97     186.228 267.388 226.010  1.00 39.52           C  
ATOM    500  C   LYS A  97     186.588 268.222 227.233  1.00 39.58           C  
ATOM    501  O   LYS A  97     187.098 269.336 227.118  1.00 39.61           O  
ATOM    502  CB  LYS A  97     184.985 267.915 225.288  1.00 39.43           C  
ATOM    503  CG  LYS A  97     183.724 267.987 226.144  1.00 39.97           C  
ATOM    504  CD  LYS A  97     182.519 268.413 225.314  1.00 39.55           C  
ATOM    505  CE  LYS A  97     181.257 268.488 226.164  1.00 40.95           C  
ATOM    506  NZ  LYS A  97     180.070 268.899 225.364  1.00 40.77           N  
ATOM    507  N   SER A  98     186.296 267.668 228.414  1.00 39.97           N  
ATOM    508  CA  SER A  98     186.501 268.380 229.673  1.00 40.62           C  
ATOM    509  C   SER A  98     186.970 267.494 230.830  1.00 40.08           C  
ATOM    510  O   SER A  98     186.873 267.891 231.991  1.00 40.07           O  
ATOM    511  CB  SER A  98     185.235 269.112 230.066  1.00 40.86           C  
ATOM    512  OG  SER A  98     184.160 268.227 230.215  1.00 40.29           O  
ATOM    513  N   ASN A  99     187.484 266.306 230.521  1.00 39.71           N  
ATOM    514  CA  ASN A  99     187.991 265.381 231.541  1.00 39.74           C  
ATOM    515  C   ASN A  99     186.974 265.050 232.641  1.00 39.80           C  
ATOM    516  O   ASN A  99     187.286 265.145 233.832  1.00 40.17           O  
ATOM    517  CB  ASN A  99     189.270 265.936 232.147  1.00 39.39           C  
ATOM    518  CG  ASN A  99     190.069 264.909 232.891  1.00 39.67           C  
ATOM    519  OD1 ASN A  99     190.030 263.714 232.575  1.00 39.39           O  
ATOM    520  ND2 ASN A  99     190.810 265.356 233.874  1.00 40.57           N  
ATOM    521  N   ILE A 100     185.766 264.664 232.235  1.00 39.52           N  
ATOM    522  CA  ILE A 100     184.703 264.289 233.166  1.00 40.35           C  
ATOM    523  C   ILE A 100     184.946 262.933 233.809  1.00 39.75           C  
ATOM    524  O   ILE A 100     184.668 262.737 234.989  1.00 39.92           O  
ATOM    525  CB  ILE A 100     183.338 264.251 232.470  1.00 39.59           C  
ATOM    526  CG1 ILE A 100     182.953 265.660 231.931  1.00 39.77           C  
ATOM    527  CG2 ILE A 100     182.241 263.673 233.404  1.00 40.03           C  
ATOM    528  CD1 ILE A 100     182.872 266.774 232.975  1.00 40.77           C  
ATOM    529  N   ILE A 101     185.398 261.965 233.033  1.00 39.80           N  
ATOM    530  CA  ILE A 101     185.620 260.650 233.602  1.00 39.39           C  
ATOM    531  C   ILE A 101     186.965 260.647 234.274  1.00 39.45           C  
ATOM    532  O   ILE A 101     187.995 260.897 233.645  1.00 39.16           O  
ATOM    533  CB  ILE A 101     185.548 259.568 232.524  1.00 39.32           C  
ATOM    534  CG1 ILE A 101     184.147 259.587 231.924  1.00 39.18           C  
ATOM    535  CG2 ILE A 101     185.877 258.191 233.144  1.00 38.73           C  
ATOM    536  CD1 ILE A 101     184.015 258.889 230.643  1.00 38.26           C  
ATOM    537  N   ARG A 102     186.965 260.401 235.572  1.00 39.10           N  
ATOM    538  CA  ARG A 102     188.209 260.485 236.302  1.00 39.50           C  
ATOM    539  C   ARG A 102     188.584 259.219 237.032  1.00 39.61           C  
ATOM    540  O   ARG A 102     189.654 259.155 237.627  1.00 40.01           O  
ATOM    541  CB  ARG A 102     188.171 261.663 237.252  1.00 39.85           C  
ATOM    542  CG  ARG A 102     188.070 263.002 236.532  1.00 39.98           C  
ATOM    543  CD  ARG A 102     188.127 264.120 237.454  1.00 40.12           C  
ATOM    544  NE  ARG A 102     187.906 265.388 236.787  1.00 40.44           N  
ATOM    545  CZ  ARG A 102     187.844 266.582 237.415  1.00 41.38           C  
ATOM    546  NH1 ARG A 102     187.998 266.656 238.722  1.00 41.19           N  
ATOM    547  NH2 ARG A 102     187.624 267.681 236.719  1.00 42.42           N  
ATOM    548  N   GLY A 103     187.751 258.189 236.992  1.00 39.29           N  
ATOM    549  CA  GLY A 103     188.174 257.003 237.716  1.00 39.05           C  
ATOM    550  C   GLY A 103     187.330 255.758 237.545  1.00 38.42           C  
ATOM    551  O   GLY A 103     186.346 255.734 236.803  1.00 39.23           O  
ATOM    552  N   TRP A 104     187.788 254.704 238.215  1.00 38.54           N  
ATOM    553  CA  TRP A 104     187.178 253.382 238.178  1.00 38.50           C  
ATOM    554  C   TRP A 104     187.173 252.690 239.537  1.00 38.88           C  
ATOM    555  O   TRP A 104     188.086 252.870 240.341  1.00 41.19           O  
ATOM    556  CB  TRP A 104     187.925 252.473 237.200  1.00 37.62           C  
ATOM    557  CG  TRP A 104     187.908 252.911 235.772  1.00 36.69           C  
ATOM    558  CD1 TRP A 104     187.050 252.482 234.814  1.00 36.71           C  
ATOM    559  CD2 TRP A 104     188.785 253.856 235.125  1.00 35.88           C  
ATOM    560  NE1 TRP A 104     187.322 253.098 233.632  1.00 35.98           N  
ATOM    561  CE2 TRP A 104     188.378 253.943 233.802  1.00 35.93           C  
ATOM    562  CE3 TRP A 104     189.862 254.627 235.556  1.00 36.65           C  
ATOM    563  CZ2 TRP A 104     189.007 254.776 232.895  1.00 34.88           C  
ATOM    564  CZ3 TRP A 104     190.490 255.464 234.646  1.00 36.00           C  
ATOM    565  CH2 TRP A 104     190.071 255.536 233.351  1.00 34.48           C  
ATOM    566  N   ILE A 105     186.172 251.844 239.763  1.00 40.15           N  
ATOM    567  CA  ILE A 105     186.089 251.005 240.954  1.00 40.49           C  
ATOM    568  C   ILE A 105     185.963 249.537 240.556  1.00 41.64           C  
ATOM    569  O   ILE A 105     185.066 249.194 239.793  1.00 40.63           O  
ATOM    570  CB  ILE A 105     184.845 251.336 241.789  1.00 40.79           C  
ATOM    571  CG1 ILE A 105     184.798 252.806 242.164  1.00 41.00           C  
ATOM    572  CG2 ILE A 105     184.896 250.495 243.040  1.00 41.97           C  
ATOM    573  CD1 ILE A 105     183.451 253.231 242.732  1.00 41.92           C  
ATOM    574  N   PHE A 106     186.805 248.657 241.088  1.00 40.65           N  
ATOM    575  CA  PHE A 106     186.674 247.236 240.746  1.00 41.03           C  
ATOM    576  C   PHE A 106     186.567 246.349 241.982  1.00 42.19           C  
ATOM    577  O   PHE A 106     187.363 246.469 242.912  1.00 42.51           O  
ATOM    578  CB  PHE A 106     187.876 246.772 239.937  1.00 41.31           C  
ATOM    579  CG  PHE A 106     188.106 247.514 238.680  1.00 40.78           C  
ATOM    580  CD1 PHE A 106     188.834 248.681 238.691  1.00 40.18           C  
ATOM    581  CD2 PHE A 106     187.617 247.054 237.483  1.00 40.08           C  
ATOM    582  CE1 PHE A 106     189.067 249.376 237.542  1.00 39.32           C  
ATOM    583  CE2 PHE A 106     187.842 247.758 236.318  1.00 39.17           C  
ATOM    584  CZ  PHE A 106     188.570 248.924 236.353  1.00 38.21           C  
ATOM    585  N   GLY A 107     185.633 245.405 241.974  1.00 42.73           N  
ATOM    586  CA  GLY A 107     185.467 244.498 243.113  1.00 43.38           C  
ATOM    587  C   GLY A 107     184.246 243.604 242.933  1.00 42.64           C  
ATOM    588  O   GLY A 107     183.849 243.312 241.804  1.00 44.18           O  
ATOM    589  N   THR A 108     183.672 243.128 244.036  1.00 43.41           N  
ATOM    590  CA  THR A 108     182.488 242.274 243.936  1.00 43.90           C  
ATOM    591  C   THR A 108     181.250 242.974 244.485  1.00 43.61           C  
ATOM    592  O   THR A 108     180.172 242.895 243.895  1.00 43.78           O  
ATOM    593  CB  THR A 108     182.677 240.961 244.704  1.00 44.22           C  
ATOM    594  OG1 THR A 108     182.898 241.247 246.093  1.00 44.10           O  
ATOM    595  CG2 THR A 108     183.851 240.241 244.171  1.00 45.24           C  
ATOM    596  N   THR A 109     181.407 243.665 245.614  1.00 43.86           N  
ATOM    597  CA  THR A 109     180.287 244.354 246.246  1.00 44.78           C  
ATOM    598  C   THR A 109     180.469 245.874 246.311  1.00 44.49           C  
ATOM    599  O   THR A 109     179.488 246.609 246.426  1.00 44.45           O  
ATOM    600  CB  THR A 109     180.026 243.762 247.640  1.00 44.15           C  
ATOM    601  OG1 THR A 109     181.194 243.892 248.451  1.00 45.08           O  
ATOM    602  CG2 THR A 109     179.658 242.293 247.513  1.00 44.25           C  
ATOM    603  N   LEU A 110     181.714 246.349 246.207  1.00 44.37           N  
ATOM    604  CA  LEU A 110     182.019 247.788 246.187  1.00 44.26           C  
ATOM    605  C   LEU A 110     181.371 248.578 247.344  1.00 44.65           C  
ATOM    606  O   LEU A 110     180.872 249.683 247.138  1.00 44.99           O  
ATOM    607  CB  LEU A 110     181.518 248.388 244.853  1.00 44.67           C  
ATOM    608  CG  LEU A 110     182.333 248.081 243.551  1.00 43.76           C  
ATOM    609  CD1 LEU A 110     182.152 246.613 243.086  1.00 43.28           C  
ATOM    610  CD2 LEU A 110     181.851 249.032 242.453  1.00 42.33           C  
ATOM    611  N   ASP A 111     181.367 248.013 248.545  1.00 45.26           N  
ATOM    612  CA  ASP A 111     180.675 248.626 249.686  1.00 45.03           C  
ATOM    613  C   ASP A 111     181.409 248.547 251.022  1.00 45.99           C  
ATOM    614  O   ASP A 111     180.759 248.484 252.073  1.00 45.29           O  
ATOM    615  CB  ASP A 111     179.335 247.942 249.823  1.00 45.27           C  
ATOM    616  CG  ASP A 111     179.567 246.483 250.019  1.00 45.50           C  
ATOM    617  OD1 ASP A 111     180.749 246.110 250.018  1.00 45.58           O  
ATOM    618  OD2 ASP A 111     178.623 245.725 250.153  1.00 45.09           O  
ATOM    619  N   SER A 112     182.740 248.511 251.005  1.00 45.13           N  
ATOM    620  CA  SER A 112     183.584 248.391 252.202  1.00 44.81           C  
ATOM    621  C   SER A 112     183.586 246.995 252.810  1.00 45.80           C  
ATOM    622  O   SER A 112     184.239 246.772 253.829  1.00 45.52           O  
ATOM    623  CB  SER A 112     183.137 249.342 253.304  1.00 45.81           C  
ATOM    624  OG  SER A 112     184.118 249.463 254.297  1.00 45.13           O  
ATOM    625  N   LYS A 113     182.901 246.035 252.187  1.00 45.59           N  
ATOM    626  CA  LYS A 113     182.908 244.674 252.711  1.00 46.35           C  
ATOM    627  C   LYS A 113     184.051 243.849 252.127  1.00 46.15           C  
ATOM    628  O   LYS A 113     184.437 242.824 252.689  1.00 46.84           O  
ATOM    629  CB  LYS A 113     181.576 243.990 252.435  1.00 46.50           C  
ATOM    630  CG  LYS A 113     180.403 244.625 253.148  1.00 46.29           C  
ATOM    631  CD  LYS A 113     179.105 243.913 252.813  1.00 46.92           C  
ATOM    632  CE  LYS A 113     177.913 244.672 253.374  1.00 46.87           C  
ATOM    633  NZ  LYS A 113     176.619 244.059 252.971  1.00 46.69           N  
ATOM    634  N   THR A 114     184.575 244.281 250.989  1.00 46.06           N  
ATOM    635  CA  THR A 114     185.682 243.591 250.339  1.00 45.92           C  
ATOM    636  C   THR A 114     186.688 244.603 249.842  1.00 47.04           C  
ATOM    637  O   THR A 114     186.419 245.808 249.857  1.00 46.09           O  
ATOM    638  CB  THR A 114     185.205 242.711 249.164  1.00 45.75           C  
ATOM    639  OG1 THR A 114     186.287 241.875 248.733  1.00 45.94           O  
ATOM    640  CG2 THR A 114     184.735 243.583 247.991  1.00 45.31           C  
ATOM    641  N   GLN A 115     187.827 244.126 249.363  1.00 45.92           N  
ATOM    642  CA  GLN A 115     188.832 245.038 248.839  1.00 45.78           C  
ATOM    643  C   GLN A 115     188.411 245.464 247.449  1.00 44.72           C  
ATOM    644  O   GLN A 115     187.939 244.646 246.661  1.00 45.43           O  
ATOM    645  CB  GLN A 115     190.212 244.381 248.792  1.00 45.57           C  
ATOM    646  CG  GLN A 115     190.730 243.928 250.133  1.00 46.66           C  
ATOM    647  CD  GLN A 115     190.247 242.538 250.488  1.00 46.60           C  
ATOM    648  OE1 GLN A 115     190.322 241.622 249.666  1.00 46.38           O  
ATOM    649  NE2 GLN A 115     189.743 242.361 251.703  1.00 47.07           N  
ATOM    650  N   SER A 116     188.559 246.744 247.152  1.00 44.50           N  
ATOM    651  CA  SER A 116     188.145 247.246 245.857  1.00 44.61           C  
ATOM    652  C   SER A 116     189.140 248.228 245.277  1.00 43.34           C  
ATOM    653  O   SER A 116     189.495 249.225 245.903  1.00 43.24           O  
ATOM    654  CB  SER A 116     186.787 247.890 245.986  1.00 43.83           C  
ATOM    655  OG  SER A 116     186.396 248.454 244.778  1.00 42.86           O  
ATOM    656  N   LEU A 117     189.605 247.929 244.077  1.00 43.35           N  
ATOM    657  CA  LEU A 117     190.582 248.773 243.416  1.00 42.87           C  
ATOM    658  C   LEU A 117     189.967 250.094 243.017  1.00 42.05           C  
ATOM    659  O   LEU A 117     188.908 250.128 242.397  1.00 42.49           O  
ATOM    660  CB  LEU A 117     191.146 248.066 242.179  1.00 42.64           C  
ATOM    661  CG  LEU A 117     192.090 248.889 241.268  1.00 41.68           C  
ATOM    662  CD1 LEU A 117     193.371 249.220 241.976  1.00 42.20           C  
ATOM    663  CD2 LEU A 117     192.377 248.091 240.032  1.00 41.42           C  
ATOM    664  N   LEU A 118     190.627 251.175 243.377  1.00 42.10           N  
ATOM    665  CA  LEU A 118     190.174 252.508 243.061  1.00 41.66           C  
ATOM    666  C   LEU A 118     191.224 253.299 242.316  1.00 41.23           C  
ATOM    667  O   LEU A 118     192.339 253.489 242.800  1.00 43.02           O  
ATOM    668  CB  LEU A 118     189.821 253.244 244.353  1.00 42.26           C  
ATOM    669  CG  LEU A 118     189.479 254.730 244.220  1.00 42.59           C  
ATOM    670  CD1 LEU A 118     188.221 254.898 243.409  1.00 42.19           C  
ATOM    671  CD2 LEU A 118     189.313 255.317 245.598  1.00 43.26           C  
ATOM    672  N   ILE A 119     190.868 253.778 241.143  1.00 41.55           N  
ATOM    673  CA  ILE A 119     191.784 254.589 240.358  1.00 42.06           C  
ATOM    674  C   ILE A 119     191.164 255.958 240.134  1.00 40.69           C  
ATOM    675  O   ILE A 119     190.060 256.046 239.603  1.00 42.14           O  
ATOM    676  CB  ILE A 119     192.074 253.915 239.001  1.00 40.64           C  
ATOM    677  CG1 ILE A 119     192.695 252.517 239.233  1.00 41.57           C  
ATOM    678  CG2 ILE A 119     192.997 254.814 238.162  1.00 41.63           C  
ATOM    679  CD1 ILE A 119     192.786 251.662 237.991  1.00 39.89           C  
ATOM    680  N   VAL A 120     191.854 257.020 240.545  1.00 42.36           N  
ATOM    681  CA  VAL A 120     191.345 258.381 240.365  1.00 42.44           C  
ATOM    682  C   VAL A 120     192.380 259.326 239.782  1.00 41.86           C  
ATOM    683  O   VAL A 120     193.510 259.380 240.248  1.00 43.73           O  
ATOM    684  CB  VAL A 120     190.845 258.960 241.698  1.00 42.74           C  
ATOM    685  CG1 VAL A 120     190.332 260.402 241.484  1.00 42.31           C  
ATOM    686  CG2 VAL A 120     189.748 258.066 242.244  1.00 42.71           C  
ATOM    687  N   ASN A 121     192.004 260.103 238.785  1.00 42.71           N  
ATOM    688  CA  ASN A 121     192.922 261.092 238.234  1.00 43.38           C  
ATOM    689  C   ASN A 121     192.381 262.511 238.431  1.00 43.05           C  
ATOM    690  O   ASN A 121     191.493 262.934 237.684  1.00 42.26           O  
ATOM    691  CB  ASN A 121     193.157 260.824 236.767  1.00 42.97           C  
ATOM    692  CG  ASN A 121     194.217 261.716 236.193  1.00 43.62           C  
ATOM    693  OD1 ASN A 121     195.126 262.154 236.904  1.00 43.97           O  
ATOM    694  ND2 ASN A 121     194.119 262.000 234.919  1.00 43.86           N  
ATOM    695  N   ASN A 122     192.883 263.236 239.456  1.00 43.86           N  
ATOM    696  CA  ASN A 122     192.399 264.560 239.821  1.00 43.87           C  
ATOM    697  C   ASN A 122     193.458 265.637 239.499  1.00 44.47           C  
ATOM    698  O   ASN A 122     194.499 265.707 240.138  1.00 44.69           O  
ATOM    699  CB  ASN A 122     191.945 264.612 241.292  1.00 44.33           C  
ATOM    700  CG  ASN A 122     192.991 264.142 242.332  1.00 45.06           C  
ATOM    701  OD1 ASN A 122     194.095 263.718 241.990  1.00 44.42           O  
ATOM    702  ND2 ASN A 122     192.644 264.247 243.600  1.00 45.50           N  
ATOM    703  N   ALA A 123     193.177 266.465 238.461  1.00 44.52           N  
ATOM    704  CA  ALA A 123     194.108 267.470 237.911  1.00 45.31           C  
ATOM    705  C   ALA A 123     195.320 266.778 237.295  1.00 45.42           C  
ATOM    706  O   ALA A 123     195.228 266.233 236.196  1.00 45.73           O  
ATOM    707  CB  ALA A 123     194.545 268.481 238.969  1.00 44.82           C  
ATOM    708  N   THR A 124     196.450 266.819 237.987  1.00 45.35           N  
ATOM    709  CA  THR A 124     197.672 266.217 237.481  1.00 45.71           C  
ATOM    710  C   THR A 124     198.152 265.032 238.316  1.00 45.31           C  
ATOM    711  O   THR A 124     199.280 264.573 238.143  1.00 45.10           O  
ATOM    712  CB  THR A 124     198.790 267.268 237.403  1.00 45.71           C  
ATOM    713  OG1 THR A 124     199.029 267.807 238.710  1.00 45.46           O  
ATOM    714  CG2 THR A 124     198.375 268.388 236.462  1.00 46.74           C  
ATOM    715  N   ASN A 125     197.334 264.542 239.247  1.00 44.98           N  
ATOM    716  CA  ASN A 125     197.788 263.442 240.098  1.00 44.29           C  
ATOM    717  C   ASN A 125     196.967 262.165 240.016  1.00 43.97           C  
ATOM    718  O   ASN A 125     195.846 262.083 240.518  1.00 44.45           O  
ATOM    719  CB  ASN A 125     197.856 263.874 241.548  1.00 44.97           C  
ATOM    720  CG  ASN A 125     198.987 264.829 241.873  1.00 45.01           C  
ATOM    721  OD1 ASN A 125     199.036 265.328 243.001  1.00 46.08           O  
ATOM    722  ND2 ASN A 125     199.894 265.078 240.951  1.00 45.02           N  
ATOM    723  N   VAL A 126     197.578 261.135 239.451  1.00 44.12           N  
ATOM    724  CA  VAL A 126     196.950 259.825 239.378  1.00 43.97           C  
ATOM    725  C   VAL A 126     197.109 259.100 240.706  1.00 43.82           C  
ATOM    726  O   VAL A 126     198.215 258.961 241.224  1.00 45.08           O  
ATOM    727  CB  VAL A 126     197.574 258.978 238.253  1.00 43.89           C  
ATOM    728  CG1 VAL A 126     196.971 257.566 238.255  1.00 44.52           C  
ATOM    729  CG2 VAL A 126     197.328 259.660 236.924  1.00 44.08           C  
ATOM    730  N   VAL A 127     195.999 258.644 241.255  1.00 43.74           N  
ATOM    731  CA  VAL A 127     195.978 257.975 242.540  1.00 43.89           C  
ATOM    732  C   VAL A 127     195.414 256.564 242.439  1.00 42.40           C  
ATOM    733  O   VAL A 127     194.313 256.363 241.931  1.00 43.83           O  
ATOM    734  CB  VAL A 127     195.116 258.795 243.514  1.00 44.05           C  
ATOM    735  CG1 VAL A 127     195.052 258.112 244.867  1.00 44.43           C  
ATOM    736  CG2 VAL A 127     195.681 260.201 243.626  1.00 44.23           C  
ATOM    737  N   ILE A 128     196.155 255.585 242.929  1.00 43.24           N  
ATOM    738  CA  ILE A 128     195.681 254.209 242.921  1.00 42.97           C  
ATOM    739  C   ILE A 128     195.679 253.627 244.325  1.00 42.33           C  
ATOM    740  O   ILE A 128     196.695 253.652 245.015  1.00 44.34           O  
ATOM    741  CB  ILE A 128     196.536 253.318 242.004  1.00 43.12           C  
ATOM    742  CG1 ILE A 128     196.508 253.872 240.560  1.00 43.17           C  
ATOM    743  CG2 ILE A 128     196.006 251.879 242.062  1.00 42.83           C  
ATOM    744  CD1 ILE A 128     197.466 253.184 239.598  1.00 43.93           C  
ATOM    745  N   LYS A 129     194.544 253.091 244.745  1.00 42.34           N  
ATOM    746  CA  LYS A 129     194.425 252.481 246.065  1.00 42.81           C  
ATOM    747  C   LYS A 129     193.633 251.180 246.002  1.00 41.73           C  
ATOM    748  O   LYS A 129     192.770 251.033 245.148  1.00 43.72           O  
ATOM    749  CB  LYS A 129     193.757 253.465 247.013  1.00 42.75           C  
ATOM    750  CG  LYS A 129     194.557 254.738 247.262  1.00 43.60           C  
ATOM    751  CD  LYS A 129     193.859 255.671 248.238  1.00 45.44           C  
ATOM    752  CE  LYS A 129     194.687 256.922 248.493  1.00 45.20           C  
ATOM    753  NZ  LYS A 129     194.010 257.866 249.423  1.00 46.13           N  
ATOM    754  N   VAL A 130     193.893 250.242 246.906  1.00 42.43           N  
ATOM    755  CA  VAL A 130     193.088 248.998 246.931  1.00 42.66           C  
ATOM    756  C   VAL A 130     192.433 248.689 248.279  1.00 42.81           C  
ATOM    757  O   VAL A 130     192.344 247.522 248.665  1.00 43.30           O  
ATOM    758  CB  VAL A 130     193.938 247.794 246.560  1.00 42.47           C  
ATOM    759  CG1 VAL A 130     194.436 247.927 245.156  1.00 42.28           C  
ATOM    760  CG2 VAL A 130     195.037 247.667 247.522  1.00 42.77           C  
ATOM    761  N   CYS A 131     192.012 249.738 248.987  1.00 43.20           N  
ATOM    762  CA  CYS A 131     191.438 249.673 250.329  1.00 43.52           C  
ATOM    763  C   CYS A 131     190.001 249.120 250.298  1.00 44.24           C  
ATOM    764  O   CYS A 131     189.363 249.042 249.256  1.00 44.20           O  
ATOM    765  CB  CYS A 131     191.403 251.091 250.947  1.00 44.33           C  
ATOM    766  SG  CYS A 131     193.013 251.909 251.038  1.00 44.57           S  
ATOM    767  N   GLU A 132     189.497 248.740 251.492  1.00 44.38           N  
ATOM    768  CA  GLU A 132     188.102 248.326 251.650  1.00 44.88           C  
ATOM    769  C   GLU A 132     187.288 249.597 251.828  1.00 44.79           C  
ATOM    770  O   GLU A 132     186.842 249.939 252.924  1.00 44.27           O  
ATOM    771  CB  GLU A 132     187.935 247.398 252.848  1.00 45.54           C  
ATOM    772  CG  GLU A 132     188.667 246.081 252.735  1.00 45.83           C  
ATOM    773  CD  GLU A 132     188.410 245.192 253.902  1.00 46.56           C  
ATOM    774  OE1 GLU A 132     187.735 245.603 254.817  1.00 47.66           O  
ATOM    775  OE2 GLU A 132     188.893 244.086 253.884  1.00 47.53           O  
ATOM    776  N   PHE A 133     187.167 250.317 250.725  1.00 43.99           N  
ATOM    777  CA  PHE A 133     186.589 251.647 250.700  1.00 43.99           C  
ATOM    778  C   PHE A 133     185.115 251.664 250.941  1.00 44.80           C  
ATOM    779  O   PHE A 133     184.375 250.837 250.406  1.00 45.17           O  
ATOM    780  CB  PHE A 133     186.789 252.297 249.342  1.00 43.92           C  
ATOM    781  CG  PHE A 133     188.118 252.800 249.067  1.00 43.22           C  
ATOM    782  CD1 PHE A 133     188.535 253.968 249.658  1.00 42.47           C  
ATOM    783  CD2 PHE A 133     188.962 252.142 248.197  1.00 43.00           C  
ATOM    784  CE1 PHE A 133     189.772 254.471 249.400  1.00 43.81           C  
ATOM    785  CE2 PHE A 133     190.200 252.646 247.935  1.00 43.45           C  
ATOM    786  CZ  PHE A 133     190.605 253.813 248.543  1.00 43.35           C  
ATOM    787  N   GLN A 134     184.670 252.667 251.673  1.00 45.00           N  
ATOM    788  CA  GLN A 134     183.250 252.873 251.796  1.00 45.50           C  
ATOM    789  C   GLN A 134     182.821 253.828 250.720  1.00 45.69           C  
ATOM    790  O   GLN A 134     183.095 255.027 250.774  1.00 45.80           O  
ATOM    791  CB  GLN A 134     182.854 253.414 253.170  1.00 46.27           C  
ATOM    792  CG  GLN A 134     181.358 253.683 253.300  1.00 47.11           C  
ATOM    793  CD  GLN A 134     180.514 252.411 253.284  1.00 46.85           C  
ATOM    794  OE1 GLN A 134     180.559 251.615 254.230  1.00 46.55           O  
ATOM    795  NE2 GLN A 134     179.743 252.207 252.199  1.00 46.65           N  
ATOM    796  N   PHE A 135     182.160 253.279 249.730  1.00 45.11           N  
ATOM    797  CA  PHE A 135     181.704 254.040 248.606  1.00 45.13           C  
ATOM    798  C   PHE A 135     180.302 254.529 248.879  1.00 44.86           C  
ATOM    799  O   PHE A 135     179.563 253.934 249.673  1.00 45.36           O  
ATOM    800  CB  PHE A 135     181.761 253.221 247.324  1.00 44.54           C  
ATOM    801  CG  PHE A 135     183.154 252.966 246.827  1.00 43.96           C  
ATOM    802  CD1 PHE A 135     183.696 251.696 246.844  1.00 44.31           C  
ATOM    803  CD2 PHE A 135     183.928 254.013 246.345  1.00 44.07           C  
ATOM    804  CE1 PHE A 135     184.974 251.474 246.380  1.00 44.45           C  
ATOM    805  CE2 PHE A 135     185.204 253.795 245.889  1.00 43.58           C  
ATOM    806  CZ  PHE A 135     185.728 252.527 245.902  1.00 43.33           C  
ATOM    807  N   CYS A 136     179.952 255.620 248.233  1.00 44.01           N  
ATOM    808  CA  CYS A 136     178.633 256.207 248.364  1.00 43.57           C  
ATOM    809  C   CYS A 136     177.585 255.309 247.727  1.00 44.39           C  
ATOM    810  O   CYS A 136     177.908 254.418 246.944  1.00 44.43           O  
ATOM    811  CB  CYS A 136     178.601 257.566 247.678  1.00 43.34           C  
ATOM    812  SG  CYS A 136     179.772 258.752 248.352  1.00 41.33           S  
ATOM    813  N   ASN A 137     176.317 255.574 248.032  1.00 44.56           N  
ATOM    814  CA  ASN A 137     175.233 254.819 247.417  1.00 44.61           C  
ATOM    815  C   ASN A 137     175.294 254.997 245.905  1.00 44.05           C  
ATOM    816  O   ASN A 137     174.992 254.085 245.136  1.00 44.34           O  
ATOM    817  CB  ASN A 137     173.894 255.291 247.950  1.00 45.54           C  
ATOM    818  CG  ASN A 137     173.654 254.893 249.382  1.00 46.01           C  
ATOM    819  OD1 ASN A 137     174.298 253.984 249.917  1.00 45.27           O  
ATOM    820  ND2 ASN A 137     172.732 255.567 250.017  1.00 44.30           N  
ATOM    821  N   ASP A 138     175.722 256.184 245.495  1.00 43.84           N  
ATOM    822  CA  ASP A 138     175.922 256.541 244.102  1.00 43.56           C  
ATOM    823  C   ASP A 138     177.205 257.368 244.021  1.00 43.47           C  
ATOM    824  O   ASP A 138     177.156 258.580 244.214  1.00 42.97           O  
ATOM    825  CB  ASP A 138     174.737 257.356 243.580  1.00 44.55           C  
ATOM    826  CG  ASP A 138     174.853 257.655 242.110  1.00 44.11           C  
ATOM    827  OD1 ASP A 138     175.825 257.235 241.535  1.00 43.39           O  
ATOM    828  OD2 ASP A 138     173.979 258.292 241.568  1.00 45.00           O  
ATOM    829  N   PRO A 139     178.374 256.729 243.853  1.00 43.03           N  
ATOM    830  CA  PRO A 139     179.692 257.337 243.839  1.00 42.46           C  
ATOM    831  C   PRO A 139     179.866 258.350 242.726  1.00 42.52           C  
ATOM    832  O   PRO A 139     179.534 258.083 241.575  1.00 42.19           O  
ATOM    833  CB  PRO A 139     180.607 256.128 243.599  1.00 42.46           C  
ATOM    834  CG  PRO A 139     179.813 254.948 244.065  1.00 43.07           C  
ATOM    835  CD  PRO A 139     178.392 255.275 243.702  1.00 42.87           C  
ATOM    836  N   PHE A 140     180.436 259.488 243.065  1.00 42.66           N  
ATOM    837  CA  PHE A 140     180.763 260.504 242.085  1.00 42.56           C  
ATOM    838  C   PHE A 140     181.769 261.448 242.695  1.00 42.93           C  
ATOM    839  O   PHE A 140     181.967 261.458 243.910  1.00 42.69           O  
ATOM    840  CB  PHE A 140     179.536 261.277 241.605  1.00 42.58           C  
ATOM    841  CG  PHE A 140     178.866 262.101 242.645  1.00 42.59           C  
ATOM    842  CD1 PHE A 140     179.245 263.421 242.860  1.00 43.01           C  
ATOM    843  CD2 PHE A 140     177.849 261.576 243.396  1.00 42.92           C  
ATOM    844  CE1 PHE A 140     178.613 264.181 243.816  1.00 43.69           C  
ATOM    845  CE2 PHE A 140     177.214 262.327 244.353  1.00 43.46           C  
ATOM    846  CZ  PHE A 140     177.595 263.634 244.566  1.00 42.97           C  
ATOM    847  N   LEU A 141     182.394 262.247 241.858  1.00 42.73           N  
ATOM    848  CA  LEU A 141     183.300 263.272 242.325  1.00 42.18           C  
ATOM    849  C   LEU A 141     182.735 264.627 241.945  1.00 42.07           C  
ATOM    850  O   LEU A 141     182.298 264.813 240.813  1.00 42.50           O  
ATOM    851  CB  LEU A 141     184.680 263.057 241.693  1.00 42.20           C  
ATOM    852  CG  LEU A 141     185.771 264.061 242.048  1.00 41.78           C  
ATOM    853  CD1 LEU A 141     186.153 263.923 243.525  1.00 40.48           C  
ATOM    854  CD2 LEU A 141     186.951 263.813 241.141  1.00 41.24           C  
ATOM    855  N   GLY A 142     182.698 265.564 242.874  1.00 42.74           N  
ATOM    856  CA  GLY A 142     182.206 266.883 242.510  1.00 42.73           C  
ATOM    857  C   GLY A 142     183.345 267.733 241.956  1.00 42.64           C  
ATOM    858  O   GLY A 142     184.509 267.492 242.283  1.00 42.43           O  
ATOM    866  N   ASN A 165     192.349 248.395 256.146  1.00 45.28           N  
ATOM    867  CA  ASN A 165     192.806 247.128 255.560  1.00 45.27           C  
ATOM    868  C   ASN A 165     193.260 247.337 254.105  1.00 45.65           C  
ATOM    869  O   ASN A 165     192.854 246.601 253.199  1.00 45.53           O  
ATOM    870  CB  ASN A 165     191.703 246.071 255.660  1.00 47.37           C  
ATOM    871  CG  ASN A 165     191.537 245.469 257.079  1.00 46.71           C  
ATOM    872  OD1 ASN A 165     191.886 246.106 258.092  1.00 48.18           O  
ATOM    873  ND2 ASN A 165     191.004 244.258 257.121  1.00 47.72           N  
ATOM    874  N   CYS A 166     194.147 248.336 253.890  1.00 44.92           N  
ATOM    875  CA  CYS A 166     194.717 248.685 252.583  1.00 45.42           C  
ATOM    876  C   CYS A 166     195.982 247.848 252.341  1.00 45.25           C  
ATOM    877  O   CYS A 166     196.798 247.687 253.258  1.00 44.85           O  
ATOM    878  CB  CYS A 166     195.098 250.187 252.527  1.00 45.75           C  
ATOM    879  SG  CYS A 166     193.732 251.349 252.855  1.00 48.43           S  
ATOM    880  N   THR A 167     196.163 247.345 251.105  1.00 45.20           N  
ATOM    881  CA  THR A 167     197.340 246.556 250.717  1.00 45.56           C  
ATOM    882  C   THR A 167     198.193 247.251 249.656  1.00 44.96           C  
ATOM    883  O   THR A 167     199.218 246.713 249.239  1.00 45.68           O  
ATOM    884  CB  THR A 167     196.925 245.166 250.212  1.00 46.37           C  
ATOM    885  OG1 THR A 167     196.117 245.299 249.052  1.00 45.71           O  
ATOM    886  CG2 THR A 167     196.120 244.457 251.288  1.00 46.02           C  
ATOM    887  N   PHE A 168     197.752 248.414 249.183  1.00 45.22           N  
ATOM    888  CA  PHE A 168     198.487 249.135 248.143  1.00 44.50           C  
ATOM    889  C   PHE A 168     198.050 250.581 248.002  1.00 43.56           C  
ATOM    890  O   PHE A 168     196.855 250.889 248.044  1.00 44.22           O  
ATOM    891  CB  PHE A 168     198.372 248.449 246.772  1.00 44.23           C  
ATOM    892  CG  PHE A 168     199.055 249.198 245.672  1.00 44.43           C  
ATOM    893  CD1 PHE A 168     200.382 248.976 245.382  1.00 44.62           C  
ATOM    894  CD2 PHE A 168     198.365 250.146 244.925  1.00 43.55           C  
ATOM    895  CE1 PHE A 168     201.008 249.677 244.371  1.00 44.61           C  
ATOM    896  CE2 PHE A 168     198.995 250.842 243.922  1.00 43.48           C  
ATOM    897  CZ  PHE A 168     200.313 250.606 243.644  1.00 44.03           C  
ATOM    898  N   GLU A 169     199.026 251.460 247.796  1.00 43.67           N  
ATOM    899  CA  GLU A 169     198.775 252.855 247.462  1.00 43.59           C  
ATOM    900  C   GLU A 169     199.862 253.422 246.559  1.00 43.68           C  
ATOM    901  O   GLU A 169     201.052 253.215 246.797  1.00 43.31           O  
ATOM    902  CB  GLU A 169     198.675 253.715 248.721  1.00 43.05           C  
ATOM    903  CG  GLU A 169     198.467 255.216 248.441  1.00 43.85           C  
ATOM    904  CD  GLU A 169     198.275 256.032 249.682  1.00 44.90           C  
ATOM    905  OE1 GLU A 169     198.339 255.482 250.752  1.00 44.66           O  
ATOM    906  OE2 GLU A 169     198.052 257.212 249.558  1.00 44.71           O  
ATOM    907  N   TYR A 170     199.448 254.183 245.557  1.00 43.52           N  
ATOM    908  CA  TYR A 170     200.363 254.896 244.673  1.00 43.94           C  
ATOM    909  C   TYR A 170     199.843 256.265 244.276  1.00 43.94           C  
ATOM    910  O   TYR A 170     198.671 256.421 243.945  1.00 44.95           O  
ATOM    911  CB  TYR A 170     200.625 254.086 243.413  1.00 44.05           C  
ATOM    912  CG  TYR A 170     201.292 254.882 242.345  1.00 44.36           C  
ATOM    913  CD1 TYR A 170     202.655 255.049 242.347  1.00 44.44           C  
ATOM    914  CD2 TYR A 170     200.522 255.470 241.360  1.00 44.00           C  
ATOM    915  CE1 TYR A 170     203.253 255.800 241.360  1.00 44.68           C  
ATOM    916  CE2 TYR A 170     201.115 256.216 240.379  1.00 44.22           C  
ATOM    917  CZ  TYR A 170     202.477 256.382 240.376  1.00 44.59           C  
ATOM    918  OH  TYR A 170     203.075 257.125 239.396  1.00 44.12           O  
ATOM    919  N   VAL A 171     200.717 257.262 244.281  1.00 43.94           N  
ATOM    920  CA  VAL A 171     200.345 258.583 243.792  1.00 44.32           C  
ATOM    921  C   VAL A 171     201.397 259.145 242.830  1.00 44.11           C  
ATOM    922  O   VAL A 171     202.578 259.191 243.177  1.00 44.02           O  
ATOM    923  CB  VAL A 171     200.153 259.565 244.965  1.00 44.17           C  
ATOM    924  CG1 VAL A 171     199.775 260.960 244.436  1.00 43.96           C  
ATOM    925  CG2 VAL A 171     199.071 259.032 245.892  1.00 44.54           C  
ATOM    926  N   SER A 172     200.959 259.630 241.655  1.00 43.82           N  
ATOM    927  CA  SER A 172     201.828 260.289 240.682  1.00 43.97           C  
ATOM    928  C   SER A 172     202.060 261.740 241.108  1.00 44.05           C  
ATOM    929  O   SER A 172     202.914 262.437 240.553  1.00 44.87           O  
ATOM    930  CB  SER A 172     201.227 260.251 239.275  1.00 43.76           C  
ATOM    931  OG  SER A 172     201.132 258.948 238.794  1.00 43.95           O  
ATOM    932  N   PHE A 186     183.834 265.533 220.609  1.00 38.35           N  
ATOM    933  CA  PHE A 186     184.848 265.371 221.627  1.00 38.56           C  
ATOM    934  C   PHE A 186     186.236 265.532 220.993  1.00 38.72           C  
ATOM    935  O   PHE A 186     186.392 265.421 219.768  1.00 38.72           O  
ATOM    936  CB  PHE A 186     184.705 263.992 222.316  1.00 37.97           C  
ATOM    937  CG  PHE A 186     183.405 263.807 223.150  1.00 38.21           C  
ATOM    938  CD1 PHE A 186     182.337 262.942 222.680  1.00 37.96           C  
ATOM    939  CD2 PHE A 186     183.217 264.494 224.412  1.00 38.10           C  
ATOM    940  CE1 PHE A 186     181.138 262.769 223.448  1.00 37.56           C  
ATOM    941  CE2 PHE A 186     182.019 264.324 225.175  1.00 38.03           C  
ATOM    942  CZ  PHE A 186     180.981 263.459 224.693  1.00 37.20           C  
ATOM    943  N   LYS A 187     187.243 265.833 221.837  1.00 38.14           N  
ATOM    944  CA  LYS A 187     188.623 266.110 221.414  1.00 38.98           C  
ATOM    945  C   LYS A 187     189.612 265.013 221.793  1.00 38.43           C  
ATOM    946  O   LYS A 187     190.680 264.904 221.190  1.00 37.73           O  
ATOM    947  CB  LYS A 187     189.089 267.441 222.005  1.00 38.96           C  
ATOM    948  CG  LYS A 187     188.249 268.660 221.595  1.00 39.19           C  
ATOM    949  CD  LYS A 187     188.313 268.918 220.084  1.00 39.22           C  
ATOM    950  CE  LYS A 187     187.591 270.198 219.706  1.00 39.55           C  
ATOM    951  NZ  LYS A 187     187.607 270.427 218.235  1.00 40.30           N  
ATOM    952  N   ASN A 188     189.287 264.226 222.813  1.00 38.50           N  
ATOM    953  CA  ASN A 188     190.225 263.220 223.301  1.00 37.76           C  
ATOM    954  C   ASN A 188     189.604 261.844 223.527  1.00 37.81           C  
ATOM    955  O   ASN A 188     188.631 261.692 224.265  1.00 37.39           O  
ATOM    956  CB  ASN A 188     190.882 263.710 224.576  1.00 38.32           C  
ATOM    957  CG  ASN A 188     191.773 264.899 224.343  1.00 38.57           C  
ATOM    958  OD1 ASN A 188     192.872 264.771 223.791  1.00 38.72           O  
ATOM    959  ND2 ASN A 188     191.326 266.057 224.756  1.00 38.58           N  
ATOM    960  N   LEU A 189     190.173 260.835 222.879  1.00 37.24           N  
ATOM    961  CA  LEU A 189     189.743 259.453 223.056  1.00 36.58           C  
ATOM    962  C   LEU A 189     190.733 258.705 223.926  1.00 35.50           C  
ATOM    963  O   LEU A 189     191.932 258.676 223.644  1.00 37.08           O  
ATOM    964  CB  LEU A 189     189.598 258.762 221.699  1.00 36.45           C  
ATOM    965  CG  LEU A 189     189.352 257.241 221.684  1.00 35.81           C  
ATOM    966  CD1 LEU A 189     188.013 256.903 222.324  1.00 36.01           C  
ATOM    967  CD2 LEU A 189     189.381 256.755 220.233  1.00 36.64           C  
ATOM    968  N   ARG A 190     190.238 258.125 225.002  1.00 35.96           N  
ATOM    969  CA  ARG A 190     191.097 257.404 225.923  1.00 34.67           C  
ATOM    970  C   ARG A 190     190.644 255.966 226.073  1.00 34.32           C  
ATOM    971  O   ARG A 190     189.611 255.691 226.686  1.00 35.27           O  
ATOM    972  CB  ARG A 190     191.117 258.094 227.273  1.00 35.47           C  
ATOM    973  CG  ARG A 190     191.673 259.509 227.242  1.00 35.82           C  
ATOM    974  CD  ARG A 190     191.817 260.075 228.598  1.00 36.57           C  
ATOM    975  NE  ARG A 190     190.530 260.312 229.231  1.00 37.19           N  
ATOM    976  CZ  ARG A 190     190.357 260.562 230.547  1.00 38.46           C  
ATOM    977  NH1 ARG A 190     191.403 260.599 231.348  1.00 37.68           N  
ATOM    978  NH2 ARG A 190     189.139 260.771 231.037  1.00 38.58           N  
ATOM    979  N   GLU A 191     191.389 255.053 225.468  1.00 34.64           N  
ATOM    980  CA  GLU A 191     191.011 253.649 225.459  1.00 34.23           C  
ATOM    981  C   GLU A 191     191.806 252.884 226.491  1.00 33.65           C  
ATOM    982  O   GLU A 191     192.985 253.156 226.696  1.00 36.03           O  
ATOM    983  CB  GLU A 191     191.211 253.071 224.065  1.00 34.28           C  
ATOM    984  CG  GLU A 191     190.347 253.753 223.016  1.00 34.56           C  
ATOM    985  CD  GLU A 191     190.462 253.168 221.642  1.00 34.58           C  
ATOM    986  OE1 GLU A 191     191.518 252.712 221.290  1.00 34.39           O  
ATOM    987  OE2 GLU A 191     189.475 253.160 220.945  1.00 35.00           O  
ATOM    988  N   PHE A 192     191.159 251.936 227.145  1.00 34.06           N  
ATOM    989  CA  PHE A 192     191.779 251.133 228.182  1.00 34.23           C  
ATOM    990  C   PHE A 192     191.422 249.666 228.068  1.00 33.99           C  
ATOM    991  O   PHE A 192     190.340 249.314 227.608  1.00 35.81           O  
ATOM    992  CB  PHE A 192     191.323 251.611 229.554  1.00 34.80           C  
ATOM    993  CG  PHE A 192     191.646 253.019 229.856  1.00 34.24           C  
ATOM    994  CD1 PHE A 192     190.838 254.034 229.392  1.00 34.45           C  
ATOM    995  CD2 PHE A 192     192.744 253.341 230.614  1.00 34.52           C  
ATOM    996  CE1 PHE A 192     191.126 255.340 229.664  1.00 34.44           C  
ATOM    997  CE2 PHE A 192     193.042 254.654 230.892  1.00 34.79           C  
ATOM    998  CZ  PHE A 192     192.232 255.657 230.413  1.00 35.34           C  
ATOM    999  N   VAL A 193     192.293 248.813 228.560  1.00 35.23           N  
ATOM   1000  CA  VAL A 193     191.959 247.409 228.723  1.00 35.74           C  
ATOM   1001  C   VAL A 193     192.247 247.003 230.146  1.00 35.47           C  
ATOM   1002  O   VAL A 193     193.332 247.266 230.659  1.00 36.91           O  
ATOM   1003  CB  VAL A 193     192.741 246.512 227.754  1.00 35.42           C  
ATOM   1004  CG1 VAL A 193     192.397 245.063 227.977  1.00 35.66           C  
ATOM   1005  CG2 VAL A 193     192.420 246.904 226.353  1.00 35.44           C  
ATOM   1006  N   PHE A 194     191.275 246.382 230.789  1.00 36.15           N  
ATOM   1007  CA  PHE A 194     191.433 245.933 232.157  1.00 36.74           C  
ATOM   1008  C   PHE A 194     191.201 244.431 232.251  1.00 37.18           C  
ATOM   1009  O   PHE A 194     190.097 243.955 231.989  1.00 37.34           O  
ATOM   1010  CB  PHE A 194     190.426 246.651 233.062  1.00 36.58           C  
ATOM   1011  CG  PHE A 194     190.530 248.164 233.057  1.00 36.31           C  
ATOM   1012  CD1 PHE A 194     189.631 248.944 232.351  1.00 35.89           C  
ATOM   1013  CD2 PHE A 194     191.521 248.797 233.748  1.00 36.63           C  
ATOM   1014  CE1 PHE A 194     189.734 250.323 232.361  1.00 35.52           C  
ATOM   1015  CE2 PHE A 194     191.629 250.172 233.757  1.00 36.23           C  
ATOM   1016  CZ  PHE A 194     190.730 250.934 233.064  1.00 35.34           C  
ATOM   1017  N   LYS A 195     192.214 243.665 232.623  1.00 37.73           N  
ATOM   1018  CA  LYS A 195     191.988 242.223 232.748  1.00 38.46           C  
ATOM   1019  C   LYS A 195     192.664 241.641 233.982  1.00 39.34           C  
ATOM   1020  O   LYS A 195     193.672 242.162 234.452  1.00 39.37           O  
ATOM   1021  CB  LYS A 195     192.414 241.474 231.475  1.00 37.96           C  
ATOM   1022  CG  LYS A 195     193.894 241.496 231.135  1.00 37.76           C  
ATOM   1023  CD  LYS A 195     194.163 240.717 229.829  1.00 36.04           C  
ATOM   1024  CE  LYS A 195     195.654 240.566 229.560  1.00 35.86           C  
ATOM   1025  NZ  LYS A 195     195.941 239.790 228.304  1.00 33.93           N  
ATOM   1026  N   ASN A 196     192.108 240.548 234.506  1.00 40.23           N  
ATOM   1027  CA  ASN A 196     192.667 239.901 235.691  1.00 41.21           C  
ATOM   1028  C   ASN A 196     193.119 238.477 235.460  1.00 41.76           C  
ATOM   1029  O   ASN A 196     192.305 237.581 235.233  1.00 41.85           O  
ATOM   1030  CB  ASN A 196     191.685 239.914 236.841  1.00 41.25           C  
ATOM   1031  CG  ASN A 196     191.564 241.233 237.466  1.00 40.79           C  
ATOM   1032  OD1 ASN A 196     192.450 241.638 238.226  1.00 41.46           O  
ATOM   1033  ND2 ASN A 196     190.501 241.923 237.177  1.00 40.28           N  
ATOM   1034  N   ILE A 197     194.426 238.275 235.524  1.00 42.45           N  
ATOM   1035  CA  ILE A 197     194.996 236.951 235.340  1.00 43.13           C  
ATOM   1036  C   ILE A 197     195.759 236.521 236.577  1.00 44.30           C  
ATOM   1037  O   ILE A 197     196.764 237.125 236.936  1.00 44.21           O  
ATOM   1038  CB  ILE A 197     195.918 236.910 234.112  1.00 42.43           C  
ATOM   1039  CG1 ILE A 197     195.097 237.276 232.859  1.00 40.78           C  
ATOM   1040  CG2 ILE A 197     196.567 235.523 233.986  1.00 43.32           C  
ATOM   1041  CD1 ILE A 197     195.913 237.461 231.610  1.00 38.41           C  
ATOM   1042  N   ASP A 198     195.273 235.478 237.232  1.00 44.52           N  
ATOM   1043  CA  ASP A 198     195.903 234.928 238.428  1.00 45.19           C  
ATOM   1044  C   ASP A 198     196.195 235.980 239.501  1.00 44.99           C  
ATOM   1045  O   ASP A 198     197.230 235.931 240.164  1.00 45.69           O  
ATOM   1046  CB  ASP A 198     197.189 234.195 238.049  1.00 45.84           C  
ATOM   1047  CG  ASP A 198     196.925 233.022 237.110  1.00 46.27           C  
ATOM   1048  OD1 ASP A 198     195.857 232.453 237.184  1.00 45.93           O  
ATOM   1049  OD2 ASP A 198     197.790 232.705 236.330  1.00 46.48           O  
ATOM   1050  N   GLY A 199     195.270 236.914 239.694  1.00 44.60           N  
ATOM   1051  CA  GLY A 199     195.421 237.934 240.725  1.00 44.60           C  
ATOM   1052  C   GLY A 199     196.111 239.212 240.246  1.00 44.39           C  
ATOM   1053  O   GLY A 199     196.241 240.170 241.015  1.00 44.62           O  
ATOM   1054  N   TYR A 200     196.557 239.238 238.996  1.00 43.88           N  
ATOM   1055  CA  TYR A 200     197.233 240.417 238.473  1.00 44.12           C  
ATOM   1056  C   TYR A 200     196.307 241.259 237.614  1.00 42.38           C  
ATOM   1057  O   TYR A 200     195.755 240.783 236.619  1.00 42.08           O  
ATOM   1058  CB  TYR A 200     198.458 239.995 237.677  1.00 44.06           C  
ATOM   1059  CG  TYR A 200     199.503 239.351 238.526  1.00 45.43           C  
ATOM   1060  CD1 TYR A 200     199.407 238.004 238.821  1.00 45.95           C  
ATOM   1061  CD2 TYR A 200     200.558 240.091 239.013  1.00 46.00           C  
ATOM   1062  CE1 TYR A 200     200.350 237.399 239.601  1.00 47.41           C  
ATOM   1063  CE2 TYR A 200     201.512 239.478 239.795  1.00 48.03           C  
ATOM   1064  CZ  TYR A 200     201.404 238.137 240.090  1.00 49.04           C  
ATOM   1065  OH  TYR A 200     202.350 237.532 240.866  1.00 50.85           O  
ATOM   1066  N   PHE A 201     196.143 242.517 238.007  1.00 41.61           N  
ATOM   1067  CA  PHE A 201     195.281 243.450 237.303  1.00 40.68           C  
ATOM   1068  C   PHE A 201     196.107 244.209 236.283  1.00 40.42           C  
ATOM   1069  O   PHE A 201     196.933 245.057 236.632  1.00 40.32           O  
ATOM   1070  CB  PHE A 201     194.640 244.413 238.298  1.00 40.89           C  
ATOM   1071  CG  PHE A 201     193.587 245.287 237.733  1.00 39.55           C  
ATOM   1072  CD1 PHE A 201     192.285 244.852 237.689  1.00 39.78           C  
ATOM   1073  CD2 PHE A 201     193.880 246.538 237.254  1.00 38.78           C  
ATOM   1074  CE1 PHE A 201     191.299 245.632 237.180  1.00 39.09           C  
ATOM   1075  CE2 PHE A 201     192.885 247.326 236.745  1.00 38.25           C  
ATOM   1076  CZ  PHE A 201     191.602 246.869 236.709  1.00 38.13           C  
ATOM   1077  N   LYS A 202     195.915 243.865 235.023  1.00 39.42           N  
ATOM   1078  CA  LYS A 202     196.732 244.388 233.945  1.00 39.09           C  
ATOM   1079  C   LYS A 202     196.027 245.514 233.212  1.00 37.65           C  
ATOM   1080  O   LYS A 202     194.886 245.364 232.771  1.00 37.96           O  
ATOM   1081  CB  LYS A 202     197.087 243.240 233.007  1.00 39.00           C  
ATOM   1082  CG  LYS A 202     197.934 242.154 233.690  1.00 40.18           C  
ATOM   1083  CD  LYS A 202     198.171 240.959 232.790  1.00 40.20           C  
ATOM   1084  CE  LYS A 202     198.860 239.805 233.544  1.00 41.27           C  
ATOM   1085  NZ  LYS A 202     200.317 240.069 233.818  1.00 42.23           N  
ATOM   1086  N   ILE A 203     196.702 246.650 233.103  1.00 37.54           N  
ATOM   1087  CA  ILE A 203     196.131 247.830 232.476  1.00 36.97           C  
ATOM   1088  C   ILE A 203     196.888 248.245 231.231  1.00 36.25           C  
ATOM   1089  O   ILE A 203     198.090 248.529 231.288  1.00 37.22           O  
ATOM   1090  CB  ILE A 203     196.148 249.027 233.438  1.00 36.99           C  
ATOM   1091  CG1 ILE A 203     195.373 248.681 234.710  1.00 37.24           C  
ATOM   1092  CG2 ILE A 203     195.554 250.275 232.739  1.00 37.31           C  
ATOM   1093  CD1 ILE A 203     195.518 249.697 235.837  1.00 38.13           C  
ATOM   1094  N   TYR A 204     196.158 248.360 230.131  1.00 35.99           N  
ATOM   1095  CA  TYR A 204     196.702 248.827 228.862  1.00 35.39           C  
ATOM   1096  C   TYR A 204     195.949 250.079 228.514  1.00 34.64           C  
ATOM   1097  O   TYR A 204     194.790 250.211 228.898  1.00 36.19           O  
ATOM   1098  CB  TYR A 204     196.493 247.802 227.751  1.00 35.09           C  
ATOM   1099  CG  TYR A 204     197.003 246.432 228.054  1.00 35.06           C  
ATOM   1100  CD1 TYR A 204     196.311 245.616 228.932  1.00 35.79           C  
ATOM   1101  CD2 TYR A 204     198.128 245.971 227.448  1.00 34.96           C  
ATOM   1102  CE1 TYR A 204     196.755 244.364 229.205  1.00 35.93           C  
ATOM   1103  CE2 TYR A 204     198.577 244.702 227.720  1.00 34.92           C  
ATOM   1104  CZ  TYR A 204     197.894 243.902 228.597  1.00 35.60           C  
ATOM   1105  OH  TYR A 204     198.345 242.635 228.868  1.00 36.49           O  
ATOM   1106  N   SER A 205     196.566 251.001 227.803  1.00 34.44           N  
ATOM   1107  CA  SER A 205     195.806 252.172 227.399  1.00 34.47           C  
ATOM   1108  C   SER A 205     196.423 252.924 226.252  1.00 33.87           C  
ATOM   1109  O   SER A 205     197.609 252.791 225.974  1.00 34.36           O  
ATOM   1110  CB  SER A 205     195.636 253.112 228.563  1.00 34.53           C  
ATOM   1111  OG  SER A 205     196.851 253.660 228.922  1.00 34.66           O  
ATOM   1112  N   LYS A 206     195.614 253.755 225.615  1.00 34.36           N  
ATOM   1113  CA  LYS A 206     196.084 254.635 224.560  1.00 34.49           C  
ATOM   1114  C   LYS A 206     195.296 255.927 224.500  1.00 34.75           C  
ATOM   1115  O   LYS A 206     194.066 255.920 224.447  1.00 34.94           O  
ATOM   1116  CB  LYS A 206     196.009 253.932 223.205  1.00 34.22           C  
ATOM   1117  CG  LYS A 206     196.370 254.796 221.997  1.00 34.37           C  
ATOM   1118  CD  LYS A 206     197.855 255.096 221.946  1.00 34.84           C  
ATOM   1119  CE  LYS A 206     198.210 255.916 220.722  1.00 35.65           C  
ATOM   1120  NZ  LYS A 206     199.643 256.304 220.721  1.00 34.53           N  
ATOM   1121  N   HIS A 207     195.999 257.045 224.452  1.00 35.23           N  
ATOM   1122  CA  HIS A 207     195.332 258.329 224.313  1.00 35.76           C  
ATOM   1123  C   HIS A 207     195.580 258.866 222.917  1.00 35.80           C  
ATOM   1124  O   HIS A 207     196.718 258.866 222.441  1.00 35.50           O  
ATOM   1125  CB  HIS A 207     195.850 259.349 225.333  1.00 35.63           C  
ATOM   1126  CG  HIS A 207     195.644 258.987 226.782  1.00 35.54           C  
ATOM   1127  ND1 HIS A 207     196.033 259.823 227.805  1.00 35.87           N  
ATOM   1128  CD2 HIS A 207     195.104 257.893 227.382  1.00 35.61           C  
ATOM   1129  CE1 HIS A 207     195.747 259.262 228.964  1.00 35.90           C  
ATOM   1130  NE2 HIS A 207     195.185 258.094 228.734  1.00 36.51           N  
ATOM   1131  N   THR A 208     194.527 259.332 222.265  1.00 36.40           N  
ATOM   1132  CA  THR A 208     194.663 259.897 220.931  1.00 37.16           C  
ATOM   1133  C   THR A 208     193.689 261.055 220.740  1.00 37.37           C  
ATOM   1134  O   THR A 208     192.588 261.021 221.287  1.00 37.58           O  
ATOM   1135  CB  THR A 208     194.414 258.803 219.867  1.00 37.10           C  
ATOM   1136  OG1 THR A 208     194.622 259.331 218.550  1.00 37.87           O  
ATOM   1137  CG2 THR A 208     193.014 258.258 219.962  1.00 36.98           C  
ATOM   1138  N   PRO A 209     194.065 262.102 219.996  1.00 37.96           N  
ATOM   1139  CA  PRO A 209     193.204 263.205 219.626  1.00 38.03           C  
ATOM   1140  C   PRO A 209     192.136 262.740 218.655  1.00 38.01           C  
ATOM   1141  O   PRO A 209     192.412 261.928 217.770  1.00 38.24           O  
ATOM   1142  CB  PRO A 209     194.180 264.195 218.979  1.00 38.18           C  
ATOM   1143  CG  PRO A 209     195.335 263.341 218.495  1.00 38.16           C  
ATOM   1144  CD  PRO A 209     195.447 262.215 219.504  1.00 37.72           C  
ATOM   1145  N   ILE A 210     190.932 263.261 218.826  1.00 38.18           N  
ATOM   1146  CA  ILE A 210     189.809 262.973 217.948  1.00 38.57           C  
ATOM   1147  C   ILE A 210     189.036 264.233 217.581  1.00 38.86           C  
ATOM   1148  O   ILE A 210     189.183 265.268 218.226  1.00 38.64           O  
ATOM   1149  CB  ILE A 210     188.855 261.943 218.574  1.00 38.25           C  
ATOM   1150  CG1 ILE A 210     188.286 262.482 219.889  1.00 37.89           C  
ATOM   1151  CG2 ILE A 210     189.606 260.648 218.807  1.00 37.53           C  
ATOM   1152  CD1 ILE A 210     187.112 261.700 220.453  1.00 37.93           C  
ATOM   1187  N   ASP A 215     179.972 259.342 218.389  1.00 36.81           N  
ATOM   1188  CA  ASP A 215     180.262 257.941 218.683  1.00 36.28           C  
ATOM   1189  C   ASP A 215     181.765 257.648 218.666  1.00 36.00           C  
ATOM   1190  O   ASP A 215     182.571 258.558 218.488  1.00 36.55           O  
ATOM   1191  CB  ASP A 215     179.527 257.067 217.661  1.00 35.89           C  
ATOM   1192  CG  ASP A 215     179.124 255.720 218.198  1.00 35.62           C  
ATOM   1193  OD1 ASP A 215     179.693 255.313 219.182  1.00 35.39           O  
ATOM   1194  OD2 ASP A 215     178.248 255.106 217.632  1.00 35.67           O  
ATOM   1195  N   LEU A 216     182.143 256.386 218.897  1.00 35.99           N  
ATOM   1196  CA  LEU A 216     183.547 255.988 218.788  1.00 36.02           C  
ATOM   1197  C   LEU A 216     184.017 256.175 217.352  1.00 35.79           C  
ATOM   1198  O   LEU A 216     183.330 255.740 216.429  1.00 35.48           O  
ATOM   1199  CB  LEU A 216     183.759 254.498 219.129  1.00 36.10           C  
ATOM   1200  CG  LEU A 216     183.642 254.067 220.592  1.00 35.59           C  
ATOM   1201  CD1 LEU A 216     183.692 252.538 220.671  1.00 35.26           C  
ATOM   1202  CD2 LEU A 216     184.795 254.676 221.407  1.00 36.39           C  
ATOM   1203  N   PRO A 217     185.171 256.805 217.119  1.00 35.81           N  
ATOM   1204  CA  PRO A 217     185.796 256.922 215.824  1.00 35.43           C  
ATOM   1205  C   PRO A 217     186.162 255.547 215.305  1.00 35.06           C  
ATOM   1206  O   PRO A 217     186.589 254.684 216.077  1.00 34.91           O  
ATOM   1207  CB  PRO A 217     187.050 257.753 216.119  1.00 35.58           C  
ATOM   1208  CG  PRO A 217     186.747 258.477 217.405  1.00 36.18           C  
ATOM   1209  CD  PRO A 217     185.845 257.543 218.189  1.00 35.97           C  
ATOM   1210  N   GLN A 218     186.046 255.365 214.000  1.00 34.64           N  
ATOM   1211  CA  GLN A 218     186.456 254.128 213.357  1.00 34.53           C  
ATOM   1212  C   GLN A 218     187.920 254.219 212.975  1.00 34.87           C  
ATOM   1213  O   GLN A 218     188.376 255.256 212.498  1.00 34.64           O  
ATOM   1214  CB  GLN A 218     185.598 253.842 212.128  1.00 34.19           C  
ATOM   1215  CG  GLN A 218     185.932 252.544 211.429  1.00 34.24           C  
ATOM   1216  CD  GLN A 218     184.970 252.238 210.319  1.00 33.99           C  
ATOM   1217  OE1 GLN A 218     184.058 253.021 210.038  1.00 33.73           O  
ATOM   1218  NE2 GLN A 218     185.159 251.098 209.670  1.00 33.31           N  
ATOM   1219  N   GLY A 219     188.658 253.142 213.188  1.00 34.96           N  
ATOM   1220  CA  GLY A 219     190.071 253.116 212.849  1.00 35.05           C  
ATOM   1221  C   GLY A 219     190.793 252.104 213.712  1.00 34.53           C  
ATOM   1222  O   GLY A 219     190.164 251.376 214.480  1.00 33.67           O  
ATOM   1223  N   PHE A 220     192.111 252.043 213.583  1.00 34.33           N  
ATOM   1224  CA  PHE A 220     192.878 251.078 214.351  1.00 33.12           C  
ATOM   1225  C   PHE A 220     194.023 251.737 215.094  1.00 32.77           C  
ATOM   1226  O   PHE A 220     194.768 252.540 214.531  1.00 33.24           O  
ATOM   1227  CB  PHE A 220     193.449 249.990 213.447  1.00 33.10           C  
ATOM   1228  CG  PHE A 220     194.189 248.961 214.213  1.00 32.06           C  
ATOM   1229  CD1 PHE A 220     193.529 247.888 214.759  1.00 31.79           C  
ATOM   1230  CD2 PHE A 220     195.540 249.075 214.414  1.00 31.54           C  
ATOM   1231  CE1 PHE A 220     194.207 246.951 215.479  1.00 30.76           C  
ATOM   1232  CE2 PHE A 220     196.216 248.142 215.139  1.00 31.25           C  
ATOM   1233  CZ  PHE A 220     195.552 247.076 215.672  1.00 30.99           C  
ATOM   1234  N   SER A 221     194.161 251.381 216.359  1.00 32.57           N  
ATOM   1235  CA  SER A 221     195.259 251.848 217.184  1.00 32.60           C  
ATOM   1236  C   SER A 221     195.507 250.827 218.276  1.00 32.23           C  
ATOM   1237  O   SER A 221     194.572 250.426 218.967  1.00 32.18           O  
ATOM   1238  CB  SER A 221     194.934 253.201 217.778  1.00 32.14           C  
ATOM   1239  OG  SER A 221     195.990 253.674 218.557  1.00 32.85           O  
ATOM   1240  N   ALA A 222     196.748 250.378 218.415  1.00 32.38           N  
ATOM   1241  CA  ALA A 222     197.060 249.376 219.425  1.00 32.48           C  
ATOM   1242  C   ALA A 222     197.404 250.026 220.754  1.00 33.09           C  
ATOM   1243  O   ALA A 222     198.022 251.091 220.797  1.00 33.37           O  
ATOM   1244  CB  ALA A 222     198.189 248.485 218.958  1.00 31.86           C  
ATOM   1245  N   LEU A 223     197.019 249.357 221.832  1.00 33.03           N  
ATOM   1246  CA  LEU A 223     197.250 249.837 223.191  1.00 33.31           C  
ATOM   1247  C   LEU A 223     198.435 249.177 223.890  1.00 33.73           C  
ATOM   1248  O   LEU A 223     198.490 247.952 224.033  1.00 33.99           O  
ATOM   1249  CB  LEU A 223     196.002 249.554 224.036  1.00 33.87           C  
ATOM   1250  CG  LEU A 223     194.812 250.537 223.943  1.00 33.95           C  
ATOM   1251  CD1 LEU A 223     194.328 250.688 222.509  1.00 34.05           C  
ATOM   1252  CD2 LEU A 223     193.698 250.005 224.807  1.00 34.20           C  
ATOM   1253  N   GLU A 224     199.373 249.993 224.363  1.00 33.75           N  
ATOM   1254  CA  GLU A 224     200.503 249.482 225.129  1.00 33.60           C  
ATOM   1255  C   GLU A 224     200.115 249.272 226.590  1.00 34.26           C  
ATOM   1256  O   GLU A 224     199.226 249.967 227.081  1.00 34.91           O  
ATOM   1257  CB  GLU A 224     201.687 250.451 225.044  1.00 33.86           C  
ATOM   1258  CG  GLU A 224     201.517 251.797 225.747  1.00 33.55           C  
ATOM   1259  CD  GLU A 224     200.835 252.818 224.889  1.00 32.57           C  
ATOM   1260  OE1 GLU A 224     200.321 252.434 223.869  1.00 33.38           O  
ATOM   1261  OE2 GLU A 224     200.850 253.982 225.230  1.00 31.51           O  
ATOM   1262  N   PRO A 225     200.746 248.328 227.300  1.00 34.61           N  
ATOM   1263  CA  PRO A 225     200.618 248.116 228.728  1.00 35.23           C  
ATOM   1264  C   PRO A 225     201.265 249.243 229.490  1.00 35.21           C  
ATOM   1265  O   PRO A 225     202.318 249.735 229.087  1.00 35.04           O  
ATOM   1266  CB  PRO A 225     201.359 246.797 228.948  1.00 35.69           C  
ATOM   1267  CG  PRO A 225     202.324 246.707 227.799  1.00 34.78           C  
ATOM   1268  CD  PRO A 225     201.627 247.378 226.634  1.00 34.43           C  
ATOM   1269  N   LEU A 226     200.682 249.614 230.619  1.00 35.57           N  
ATOM   1270  CA  LEU A 226     201.306 250.605 231.480  1.00 35.74           C  
ATOM   1271  C   LEU A 226     201.501 250.102 232.899  1.00 36.14           C  
ATOM   1272  O   LEU A 226     202.512 250.398 233.537  1.00 36.74           O  
ATOM   1273  CB  LEU A 226     200.476 251.890 231.535  1.00 35.99           C  
ATOM   1274  CG  LEU A 226     200.255 252.643 230.214  1.00 35.43           C  
ATOM   1275  CD1 LEU A 226     199.381 253.841 230.501  1.00 35.12           C  
ATOM   1276  CD2 LEU A 226     201.580 253.083 229.608  1.00 34.46           C  
ATOM   1277  N   VAL A 227     200.501 249.407 233.421  1.00 36.72           N  
ATOM   1278  CA  VAL A 227     200.501 249.035 234.829  1.00 37.46           C  
ATOM   1279  C   VAL A 227     200.117 247.578 235.043  1.00 38.17           C  
ATOM   1280  O   VAL A 227     199.291 247.031 234.315  1.00 38.10           O  
ATOM   1281  CB  VAL A 227     199.547 249.962 235.615  1.00 36.82           C  
ATOM   1282  CG1 VAL A 227     199.498 249.575 237.074  1.00 38.73           C  
ATOM   1283  CG2 VAL A 227     199.996 251.405 235.479  1.00 37.05           C  
ATOM   1284  N   ASP A 228     200.717 246.947 236.045  1.00 39.60           N  
ATOM   1285  CA  ASP A 228     200.354 245.589 236.430  1.00 40.52           C  
ATOM   1286  C   ASP A 228     200.339 245.489 237.955  1.00 41.46           C  
ATOM   1287  O   ASP A 228     201.389 245.527 238.597  1.00 41.94           O  
ATOM   1288  CB  ASP A 228     201.322 244.582 235.809  1.00 40.93           C  
ATOM   1289  CG  ASP A 228     200.936 243.135 236.054  1.00 41.61           C  
ATOM   1290  OD1 ASP A 228     200.245 242.877 237.000  1.00 42.50           O  
ATOM   1291  OD2 ASP A 228     201.315 242.294 235.259  1.00 42.73           O  
ATOM   1292  N   LEU A 229     199.137 245.457 238.534  1.00 41.98           N  
ATOM   1293  CA  LEU A 229     198.989 245.499 239.985  1.00 43.26           C  
ATOM   1294  C   LEU A 229     198.676 244.118 240.581  1.00 43.85           C  
ATOM   1295  O   LEU A 229     197.611 243.554 240.313  1.00 43.90           O  
ATOM   1296  CB  LEU A 229     197.851 246.454 240.379  1.00 43.11           C  
ATOM   1297  CG  LEU A 229     197.893 247.869 239.829  1.00 41.88           C  
ATOM   1298  CD1 LEU A 229     196.615 248.587 240.237  1.00 42.41           C  
ATOM   1299  CD2 LEU A 229     199.120 248.608 240.365  1.00 42.38           C  
ATOM   1300  N   PRO A 230     199.543 243.565 241.437  1.00 44.95           N  
ATOM   1301  CA  PRO A 230     199.407 242.269 242.078  1.00 45.65           C  
ATOM   1302  C   PRO A 230     198.463 242.377 243.259  1.00 45.16           C  
ATOM   1303  O   PRO A 230     198.880 242.221 244.407  1.00 45.08           O  
ATOM   1304  CB  PRO A 230     200.835 241.985 242.527  1.00 48.11           C  
ATOM   1305  CG  PRO A 230     201.394 243.357 242.842  1.00 47.81           C  
ATOM   1306  CD  PRO A 230     200.765 244.287 241.813  1.00 45.71           C  
ATOM   1307  N   ILE A 231     197.214 242.701 242.970  1.00 44.97           N  
ATOM   1308  CA  ILE A 231     196.232 242.984 244.007  1.00 45.10           C  
ATOM   1309  C   ILE A 231     195.621 241.727 244.616  1.00 45.05           C  
ATOM   1310  O   ILE A 231     195.284 241.717 245.801  1.00 44.77           O  
ATOM   1311  CB  ILE A 231     195.173 243.979 243.471  1.00 44.90           C  
ATOM   1312  CG1 ILE A 231     194.357 243.381 242.291  1.00 44.67           C  
ATOM   1313  CG2 ILE A 231     195.886 245.226 243.035  1.00 44.19           C  
ATOM   1314  CD1 ILE A 231     193.230 244.275 241.762  1.00 43.84           C  
ATOM   1315  N   GLY A 232     195.452 240.672 243.828  1.00 44.83           N  
ATOM   1316  CA  GLY A 232     194.910 239.433 244.366  1.00 44.56           C  
ATOM   1317  C   GLY A 232     193.431 239.564 244.708  1.00 44.31           C  
ATOM   1318  O   GLY A 232     192.927 238.863 245.585  1.00 43.98           O  
ATOM   1319  N   ILE A 233     192.750 240.473 244.027  1.00 44.72           N  
ATOM   1320  CA  ILE A 233     191.344 240.740 244.290  1.00 44.89           C  
ATOM   1321  C   ILE A 233     190.457 240.031 243.272  1.00 44.61           C  
ATOM   1322  O   ILE A 233     190.721 240.089 242.069  1.00 44.66           O  
ATOM   1323  CB  ILE A 233     191.035 242.262 244.298  1.00 45.26           C  
ATOM   1324  CG1 ILE A 233     191.812 242.936 245.454  1.00 45.15           C  
ATOM   1325  CG2 ILE A 233     189.525 242.508 244.444  1.00 45.12           C  
ATOM   1326  CD1 ILE A 233     191.729 244.468 245.491  1.00 44.31           C  
ATOM   1327  N   ASN A 234     189.411 239.366 243.761  1.00 45.19           N  
ATOM   1328  CA  ASN A 234     188.413 238.695 242.927  1.00 45.24           C  
ATOM   1329  C   ASN A 234     187.420 239.747 242.426  1.00 44.64           C  
ATOM   1330  O   ASN A 234     186.600 240.251 243.205  1.00 44.63           O  
ATOM   1331  CB  ASN A 234     187.731 237.580 243.714  1.00 46.28           C  
ATOM   1332  CG  ASN A 234     186.584 236.883 242.961  1.00 47.63           C  
ATOM   1333  OD1 ASN A 234     186.625 236.736 241.724  1.00 47.13           O  
ATOM   1334  ND2 ASN A 234     185.580 236.462 243.714  1.00 48.72           N  
ATOM   1335  N   ILE A 235     187.530 240.124 241.151  1.00 44.62           N  
ATOM   1336  CA  ILE A 235     186.731 241.180 240.525  1.00 44.57           C  
ATOM   1337  C   ILE A 235     185.677 240.599 239.607  1.00 43.65           C  
ATOM   1338  O   ILE A 235     185.989 239.847 238.687  1.00 43.53           O  
ATOM   1339  CB  ILE A 235     187.647 242.158 239.762  1.00 42.94           C  
ATOM   1340  CG1 ILE A 235     188.582 242.841 240.771  1.00 43.48           C  
ATOM   1341  CG2 ILE A 235     186.810 243.172 238.993  1.00 42.43           C  
ATOM   1342  CD1 ILE A 235     189.751 243.576 240.181  1.00 42.47           C  
ATOM   1343  N   THR A 236     184.422 240.931 239.894  1.00 43.43           N  
ATOM   1344  CA  THR A 236     183.295 240.417 239.138  1.00 43.08           C  
ATOM   1345  C   THR A 236     182.452 241.558 238.603  1.00 42.11           C  
ATOM   1346  O   THR A 236     181.677 241.375 237.662  1.00 41.43           O  
ATOM   1347  CB  THR A 236     182.432 239.482 240.001  1.00 44.34           C  
ATOM   1348  OG1 THR A 236     181.871 240.216 241.092  1.00 44.14           O  
ATOM   1349  CG2 THR A 236     183.291 238.364 240.551  1.00 45.71           C  
ATOM   1350  N   ARG A 237     182.597 242.731 239.217  1.00 41.72           N  
ATOM   1351  CA  ARG A 237     181.833 243.919 238.868  1.00 40.86           C  
ATOM   1352  C   ARG A 237     182.715 245.153 238.893  1.00 40.35           C  
ATOM   1353  O   ARG A 237     183.695 245.205 239.635  1.00 42.75           O  
ATOM   1354  CB  ARG A 237     180.695 244.131 239.849  1.00 42.03           C  
ATOM   1355  CG  ARG A 237     179.640 243.038 239.870  1.00 42.21           C  
ATOM   1356  CD  ARG A 237     178.520 243.366 240.791  1.00 43.60           C  
ATOM   1357  NE  ARG A 237     177.493 242.341 240.774  1.00 44.00           N  
ATOM   1358  CZ  ARG A 237     177.449 241.264 241.589  1.00 44.88           C  
ATOM   1359  NH1 ARG A 237     178.369 241.074 242.516  1.00 44.35           N  
ATOM   1360  NH2 ARG A 237     176.462 240.388 241.458  1.00 44.46           N  
ATOM   1361  N   PHE A 238     182.326 246.182 238.157  1.00 40.02           N  
ATOM   1362  CA  PHE A 238     183.053 247.431 238.246  1.00 39.62           C  
ATOM   1363  C   PHE A 238     182.131 248.619 238.016  1.00 39.41           C  
ATOM   1364  O   PHE A 238     181.022 248.480 237.504  1.00 40.49           O  
ATOM   1365  CB  PHE A 238     184.200 247.456 237.247  1.00 39.89           C  
ATOM   1366  CG  PHE A 238     183.801 247.660 235.852  1.00 39.37           C  
ATOM   1367  CD1 PHE A 238     183.906 248.926 235.304  1.00 39.53           C  
ATOM   1368  CD2 PHE A 238     183.312 246.631 235.079  1.00 39.24           C  
ATOM   1369  CE1 PHE A 238     183.537 249.158 234.014  1.00 39.59           C  
ATOM   1370  CE2 PHE A 238     182.940 246.868 233.789  1.00 38.91           C  
ATOM   1371  CZ  PHE A 238     183.055 248.133 233.259  1.00 39.41           C  
ATOM   1372  N   GLN A 239     182.595 249.796 238.391  1.00 39.32           N  
ATOM   1373  CA  GLN A 239     181.818 251.016 238.227  1.00 39.67           C  
ATOM   1374  C   GLN A 239     182.723 252.176 237.844  1.00 39.11           C  
ATOM   1375  O   GLN A 239     183.901 252.176 238.186  1.00 39.97           O  
ATOM   1376  CB  GLN A 239     181.073 251.293 239.526  1.00 40.08           C  
ATOM   1377  CG  GLN A 239     180.081 252.407 239.489  1.00 39.94           C  
ATOM   1378  CD  GLN A 239     179.240 252.395 240.728  1.00 40.86           C  
ATOM   1379  OE1 GLN A 239     179.707 252.008 241.803  1.00 43.29           O  
ATOM   1380  NE2 GLN A 239     177.990 252.798 240.600  1.00 40.31           N  
ATOM   1381  N   THR A 240     182.210 253.169 237.130  1.00 39.51           N  
ATOM   1382  CA  THR A 240     183.058 254.314 236.811  1.00 39.88           C  
ATOM   1383  C   THR A 240     182.787 255.488 237.742  1.00 40.34           C  
ATOM   1384  O   THR A 240     181.801 255.493 238.479  1.00 40.43           O  
ATOM   1385  CB  THR A 240     182.861 254.779 235.358  1.00 39.48           C  
ATOM   1386  OG1 THR A 240     183.886 255.708 235.011  1.00 39.48           O  
ATOM   1387  CG2 THR A 240     181.519 255.469 235.200  1.00 38.92           C  
ATOM   1388  N   LEU A 241     183.655 256.495 237.667  1.00 40.23           N  
ATOM   1389  CA  LEU A 241     183.555 257.719 238.456  1.00 40.72           C  
ATOM   1390  C   LEU A 241     183.575 258.971 237.584  1.00 40.65           C  
ATOM   1391  O   LEU A 241     184.546 259.232 236.861  1.00 40.38           O  
ATOM   1392  CB  LEU A 241     184.716 257.774 239.458  1.00 40.99           C  
ATOM   1393  CG  LEU A 241     184.714 256.692 240.552  1.00 41.22           C  
ATOM   1394  CD1 LEU A 241     186.072 256.620 241.207  1.00 41.27           C  
ATOM   1395  CD2 LEU A 241     183.667 257.057 241.591  1.00 42.30           C  
ATOM   1396  N   LEU A 242     182.499 259.748 237.681  1.00 41.01           N  
ATOM   1397  CA  LEU A 242     182.317 260.956 236.883  1.00 40.75           C  
ATOM   1398  C   LEU A 242     182.448 262.226 237.721  1.00 41.46           C  
ATOM   1399  O   LEU A 242     182.020 262.252 238.879  1.00 41.44           O  
ATOM   1400  CB  LEU A 242     180.920 260.921 236.243  1.00 40.85           C  
ATOM   1401  CG  LEU A 242     180.569 259.642 235.427  1.00 40.02           C  
ATOM   1402  CD1 LEU A 242     179.133 259.726 234.929  1.00 39.21           C  
ATOM   1403  CD2 LEU A 242     181.515 259.501 234.276  1.00 39.77           C  
ATOM   1404  N   ALA A 243     183.001 263.282 237.110  1.00 41.01           N  
ATOM   1405  CA  ALA A 243     183.133 264.609 237.704  1.00 41.43           C  
ATOM   1406  C   ALA A 243     181.921 265.475 237.384  1.00 41.07           C  
ATOM   1407  O   ALA A 243     181.661 265.793 236.223  1.00 40.77           O  
ATOM   1408  CB  ALA A 243     184.389 265.282 237.203  1.00 40.79           C  
ATOM   1409  N   LEU A 244     181.170 265.851 238.407  1.00 41.53           N  
ATOM   1410  CA  LEU A 244     179.930 266.580 238.188  1.00 42.17           C  
ATOM   1411  C   LEU A 244     180.015 268.042 238.630  1.00 42.22           C  
ATOM   1412  O   LEU A 244     180.481 268.338 239.735  1.00 41.95           O  
ATOM   1413  CB  LEU A 244     178.813 265.897 238.978  1.00 41.57           C  
ATOM   1414  CG  LEU A 244     178.699 264.374 238.804  1.00 41.71           C  
ATOM   1415  CD1 LEU A 244     177.550 263.883 239.661  1.00 42.27           C  
ATOM   1416  CD2 LEU A 244     178.499 264.007 237.329  1.00 41.74           C  
ATOM   1417  N   HIS A 245     179.501 268.957 237.793  1.00 42.25           N  
ATOM   1418  CA  HIS A 245     179.473 270.394 238.087  1.00 42.36           C  
ATOM   1419  C   HIS A 245     178.294 270.731 239.003  1.00 43.18           C  
ATOM   1420  O   HIS A 245     178.268 271.781 239.649  1.00 44.06           O  
ATOM   1421  CB  HIS A 245     179.391 271.229 236.782  1.00 42.38           C  
ATOM   1422  CG  HIS A 245     180.652 271.196 235.908  1.00 42.05           C  
ATOM   1423  ND1 HIS A 245     181.766 271.959 236.190  1.00 42.09           N  
ATOM   1424  CD2 HIS A 245     180.948 270.502 234.776  1.00 41.70           C  
ATOM   1425  CE1 HIS A 245     182.691 271.738 235.267  1.00 41.40           C  
ATOM   1426  NE2 HIS A 245     182.219 270.860 234.400  1.00 40.66           N  
ATOM   1427  N   ALA A 263     180.349 263.413 228.198  1.00 36.69           N  
ATOM   1428  CA  ALA A 263     181.455 262.462 228.245  1.00 36.87           C  
ATOM   1429  C   ALA A 263     180.915 261.030 228.298  1.00 36.84           C  
ATOM   1430  O   ALA A 263     180.829 260.409 229.366  1.00 36.99           O  
ATOM   1431  CB  ALA A 263     182.370 262.750 229.435  1.00 37.87           C  
ATOM   1432  N   ALA A 264     180.585 260.503 227.117  1.00 36.39           N  
ATOM   1433  CA  ALA A 264     180.119 259.139 226.915  1.00 36.27           C  
ATOM   1434  C   ALA A 264     181.256 258.148 227.092  1.00 35.70           C  
ATOM   1435  O   ALA A 264     182.426 258.477 226.879  1.00 36.60           O  
ATOM   1436  CB  ALA A 264     179.530 258.994 225.528  1.00 36.35           C  
ATOM   1437  N   TYR A 265     180.905 256.934 227.456  1.00 35.76           N  
ATOM   1438  CA  TYR A 265     181.898 255.885 227.566  1.00 34.82           C  
ATOM   1439  C   TYR A 265     181.325 254.565 227.130  1.00 38.39           C  
ATOM   1440  O   TYR A 265     180.110 254.397 227.041  1.00 34.31           O  
ATOM   1441  CB  TYR A 265     182.490 255.808 228.964  1.00 35.68           C  
ATOM   1442  CG  TYR A 265     181.574 255.384 230.042  1.00 36.00           C  
ATOM   1443  CD1 TYR A 265     181.486 254.055 230.385  1.00 35.96           C  
ATOM   1444  CD2 TYR A 265     180.831 256.324 230.710  1.00 36.53           C  
ATOM   1445  CE1 TYR A 265     180.656 253.665 231.398  1.00 36.76           C  
ATOM   1446  CE2 TYR A 265     179.997 255.933 231.721  1.00 36.86           C  
ATOM   1447  CZ  TYR A 265     179.912 254.610 232.063  1.00 37.07           C  
ATOM   1448  OH  TYR A 265     179.074 254.225 233.060  1.00 37.16           O  
ATOM   1449  N   TYR A 266     182.201 253.636 226.815  1.00 35.18           N  
ATOM   1450  CA  TYR A 266     181.790 252.372 226.266  1.00 34.77           C  
ATOM   1451  C   TYR A 266     182.367 251.216 227.039  1.00 34.00           C  
ATOM   1452  O   TYR A 266     183.524 251.246 227.447  1.00 36.00           O  
ATOM   1453  CB  TYR A 266     182.256 252.322 224.818  1.00 34.67           C  
ATOM   1454  CG  TYR A 266     181.784 253.515 224.037  1.00 34.62           C  
ATOM   1455  CD1 TYR A 266     182.505 254.697 224.094  1.00 35.15           C  
ATOM   1456  CD2 TYR A 266     180.650 253.449 223.284  1.00 35.10           C  
ATOM   1457  CE1 TYR A 266     182.086 255.799 223.407  1.00 35.36           C  
ATOM   1458  CE2 TYR A 266     180.234 254.556 222.587  1.00 35.01           C  
ATOM   1459  CZ  TYR A 266     180.946 255.725 222.653  1.00 35.44           C  
ATOM   1460  OH  TYR A 266     180.518 256.820 221.961  1.00 35.86           O  
ATOM   1461  N   VAL A 267     181.579 250.177 227.209  1.00 34.50           N  
ATOM   1462  CA  VAL A 267     182.062 248.977 227.869  1.00 34.43           C  
ATOM   1463  C   VAL A 267     181.893 247.743 227.006  1.00 33.85           C  
ATOM   1464  O   VAL A 267     180.774 247.377 226.636  1.00 33.90           O  
ATOM   1465  CB  VAL A 267     181.318 248.762 229.197  1.00 35.39           C  
ATOM   1466  CG1 VAL A 267     181.770 247.468 229.860  1.00 35.97           C  
ATOM   1467  CG2 VAL A 267     181.582 249.954 230.118  1.00 35.94           C  
ATOM   1468  N   GLY A 268     182.997 247.081 226.716  1.00 34.04           N  
ATOM   1469  CA  GLY A 268     182.963 245.862 225.936  1.00 33.82           C  
ATOM   1470  C   GLY A 268     183.556 244.743 226.746  1.00 33.98           C  
ATOM   1471  O   GLY A 268     184.076 244.973 227.832  1.00 35.26           O  
ATOM   1472  N   TYR A 269     183.513 243.535 226.225  1.00 34.24           N  
ATOM   1473  CA  TYR A 269     184.090 242.428 226.962  1.00 34.30           C  
ATOM   1474  C   TYR A 269     185.038 241.634 226.109  1.00 33.72           C  
ATOM   1475  O   TYR A 269     184.819 241.460 224.910  1.00 33.05           O  
ATOM   1476  CB  TYR A 269     182.995 241.567 227.559  1.00 34.16           C  
ATOM   1477  CG  TYR A 269     182.205 242.349 228.544  1.00 34.71           C  
ATOM   1478  CD1 TYR A 269     181.060 243.010 228.157  1.00 34.37           C  
ATOM   1479  CD2 TYR A 269     182.648 242.439 229.833  1.00 35.94           C  
ATOM   1480  CE1 TYR A 269     180.360 243.757 229.071  1.00 34.65           C  
ATOM   1481  CE2 TYR A 269     181.955 243.176 230.739  1.00 36.45           C  
ATOM   1482  CZ  TYR A 269     180.813 243.840 230.367  1.00 35.85           C  
ATOM   1483  OH  TYR A 269     180.116 244.588 231.281  1.00 36.85           O  
ATOM   1484  N   LEU A 270     186.080 241.141 226.744  1.00 34.30           N  
ATOM   1485  CA  LEU A 270     187.132 240.436 226.051  1.00 33.52           C  
ATOM   1486  C   LEU A 270     186.840 238.950 225.956  1.00 33.22           C  
ATOM   1487  O   LEU A 270     186.196 238.375 226.834  1.00 33.39           O  
ATOM   1488  CB  LEU A 270     188.434 240.649 226.805  1.00 34.11           C  
ATOM   1489  CG  LEU A 270     188.813 242.108 227.121  1.00 34.61           C  
ATOM   1490  CD1 LEU A 270     190.071 242.097 227.947  1.00 35.23           C  
ATOM   1491  CD2 LEU A 270     189.005 242.913 225.854  1.00 34.44           C  
ATOM   1492  N   GLN A 271     187.325 238.329 224.889  1.00 32.98           N  
ATOM   1493  CA  GLN A 271     187.184 236.896 224.675  1.00 32.47           C  
ATOM   1494  C   GLN A 271     188.520 236.312 224.242  1.00 31.99           C  
ATOM   1495  O   GLN A 271     189.310 237.013 223.609  1.00 31.98           O  
ATOM   1496  CB  GLN A 271     186.120 236.625 223.607  1.00 31.73           C  
ATOM   1497  CG  GLN A 271     184.719 237.013 224.002  1.00 32.61           C  
ATOM   1498  CD  GLN A 271     183.705 236.657 222.934  1.00 31.59           C  
ATOM   1499  OE1 GLN A 271     184.021 235.982 221.940  1.00 30.74           O  
ATOM   1500  NE2 GLN A 271     182.476 237.110 223.128  1.00 31.17           N  
ATOM   1501  N   PRO A 272     188.783 235.024 224.501  1.00 31.92           N  
ATOM   1502  CA  PRO A 272     190.000 234.307 224.145  1.00 31.34           C  
ATOM   1503  C   PRO A 272     190.066 233.977 222.660  1.00 31.04           C  
ATOM   1504  O   PRO A 272     190.117 232.812 222.258  1.00 31.27           O  
ATOM   1505  CB  PRO A 272     189.891 233.052 225.013  1.00 31.46           C  
ATOM   1506  CG  PRO A 272     188.405 232.817 225.138  1.00 31.35           C  
ATOM   1507  CD  PRO A 272     187.805 234.210 225.245  1.00 31.65           C  
ATOM   1508  N   ARG A 273     190.081 235.026 221.856  1.00 30.94           N  
ATOM   1509  CA  ARG A 273     190.157 234.931 220.416  1.00 30.59           C  
ATOM   1510  C   ARG A 273     191.592 234.873 219.950  1.00 30.24           C  
ATOM   1511  O   ARG A 273     192.498 235.388 220.610  1.00 30.62           O  
ATOM   1512  CB  ARG A 273     189.507 236.133 219.762  1.00 30.27           C  
ATOM   1513  CG  ARG A 273     188.053 236.352 220.058  1.00 30.68           C  
ATOM   1514  CD  ARG A 273     187.221 235.272 219.514  1.00 30.11           C  
ATOM   1515  NE  ARG A 273     185.818 235.543 219.676  1.00 30.07           N  
ATOM   1516  CZ  ARG A 273     185.010 236.107 218.753  1.00 29.28           C  
ATOM   1517  NH1 ARG A 273     185.451 236.490 217.559  1.00 28.33           N  
ATOM   1518  NH2 ARG A 273     183.741 236.280 219.068  1.00 29.82           N  
ATOM   1519  N   THR A 274     191.798 234.279 218.789  1.00 29.74           N  
ATOM   1520  CA  THR A 274     193.109 234.296 218.182  1.00 29.66           C  
ATOM   1521  C   THR A 274     193.169 235.434 217.194  1.00 29.32           C  
ATOM   1522  O   THR A 274     192.267 235.598 216.370  1.00 29.32           O  
ATOM   1523  CB  THR A 274     193.441 232.970 217.485  1.00 29.84           C  
ATOM   1524  OG1 THR A 274     193.421 231.911 218.446  1.00 29.79           O  
ATOM   1525  CG2 THR A 274     194.829 233.047 216.864  1.00 29.47           C  
ATOM   1526  N   PHE A 275     194.208 236.234 217.307  1.00 29.38           N  
ATOM   1527  CA  PHE A 275     194.435 237.335 216.397  1.00 29.14           C  
ATOM   1528  C   PHE A 275     195.738 237.231 215.648  1.00 29.07           C  
ATOM   1529  O   PHE A 275     196.766 236.832 216.199  1.00 29.47           O  
ATOM   1530  CB  PHE A 275     194.405 238.673 217.132  1.00 29.62           C  
ATOM   1531  CG  PHE A 275     193.049 239.214 217.385  1.00 29.72           C  
ATOM   1532  CD1 PHE A 275     192.192 238.697 218.328  1.00 29.95           C  
ATOM   1533  CD2 PHE A 275     192.637 240.295 216.655  1.00 29.71           C  
ATOM   1534  CE1 PHE A 275     190.944 239.267 218.506  1.00 29.93           C  
ATOM   1535  CE2 PHE A 275     191.419 240.851 216.839  1.00 30.00           C  
ATOM   1536  CZ  PHE A 275     190.567 240.342 217.765  1.00 30.03           C  
ATOM   1537  N   LEU A 276     195.706 237.658 214.399  1.00 28.74           N  
ATOM   1538  CA  LEU A 276     196.926 237.797 213.625  1.00 28.56           C  
ATOM   1539  C   LEU A 276     197.296 239.267 213.673  1.00 28.57           C  
ATOM   1540  O   LEU A 276     196.542 240.114 213.198  1.00 28.89           O  
ATOM   1541  CB  LEU A 276     196.712 237.332 212.178  1.00 28.27           C  
ATOM   1542  CG  LEU A 276     197.927 237.382 211.231  1.00 28.29           C  
ATOM   1543  CD1 LEU A 276     198.983 236.367 211.675  1.00 27.80           C  
ATOM   1544  CD2 LEU A 276     197.456 237.105 209.805  1.00 26.67           C  
ATOM   1545  N   LEU A 277     198.420 239.587 214.289  1.00 28.86           N  
ATOM   1546  CA  LEU A 277     198.806 240.977 214.475  1.00 29.13           C  
ATOM   1547  C   LEU A 277     199.904 241.388 213.516  1.00 28.82           C  
ATOM   1548  O   LEU A 277     200.925 240.711 213.398  1.00 29.16           O  
ATOM   1549  CB  LEU A 277     199.275 241.187 215.916  1.00 29.87           C  
ATOM   1550  CG  LEU A 277     198.279 240.768 217.024  1.00 30.18           C  
ATOM   1551  CD1 LEU A 277     198.937 240.952 218.372  1.00 31.77           C  
ATOM   1552  CD2 LEU A 277     197.014 241.601 216.933  1.00 30.01           C  
ATOM   1553  N   LYS A 278     199.691 242.500 212.827  1.00 29.13           N  
ATOM   1554  CA  LYS A 278     200.661 242.997 211.867  1.00 28.96           C  
ATOM   1555  C   LYS A 278     201.533 244.094 212.429  1.00 29.81           C  
ATOM   1556  O   LYS A 278     201.053 245.202 212.687  1.00 30.65           O  
ATOM   1557  CB  LYS A 278     199.952 243.516 210.622  1.00 29.17           C  
ATOM   1558  CG  LYS A 278     200.870 244.093 209.560  1.00 29.24           C  
ATOM   1559  CD  LYS A 278     200.093 244.496 208.325  1.00 29.19           C  
ATOM   1560  CE  LYS A 278     201.010 245.099 207.275  1.00 29.48           C  
ATOM   1561  NZ  LYS A 278     200.263 245.512 206.055  1.00 29.37           N  
ATOM   1562  N   TYR A 279     202.824 243.793 212.573  1.00 29.52           N  
ATOM   1563  CA  TYR A 279     203.812 244.740 213.076  1.00 29.51           C  
ATOM   1564  C   TYR A 279     204.545 245.373 211.907  1.00 29.76           C  
ATOM   1565  O   TYR A 279     205.088 244.665 211.055  1.00 29.70           O  
ATOM   1566  CB  TYR A 279     204.830 244.039 213.967  1.00 30.15           C  
ATOM   1567  CG  TYR A 279     204.302 243.523 215.263  1.00 30.42           C  
ATOM   1568  CD1 TYR A 279     203.681 242.298 215.315  1.00 30.13           C  
ATOM   1569  CD2 TYR A 279     204.465 244.260 216.410  1.00 31.44           C  
ATOM   1570  CE1 TYR A 279     203.219 241.815 216.510  1.00 30.56           C  
ATOM   1571  CE2 TYR A 279     204.005 243.773 217.608  1.00 31.52           C  
ATOM   1572  CZ  TYR A 279     203.384 242.551 217.656  1.00 31.67           C  
ATOM   1573  OH  TYR A 279     202.923 242.055 218.849  1.00 32.07           O  
ATOM   1574  N   ASN A 280     204.612 246.696 211.881  1.00 30.25           N  
ATOM   1575  CA  ASN A 280     205.299 247.393 210.800  1.00 30.57           C  
ATOM   1576  C   ASN A 280     206.791 247.461 211.081  1.00 30.96           C  
ATOM   1577  O   ASN A 280     207.292 246.810 212.001  1.00 31.20           O  
ATOM   1578  CB  ASN A 280     204.732 248.782 210.566  1.00 30.84           C  
ATOM   1579  CG  ASN A 280     205.039 249.753 211.660  1.00 31.09           C  
ATOM   1580  OD1 ASN A 280     205.794 249.446 212.593  1.00 31.82           O  
ATOM   1581  ND2 ASN A 280     204.496 250.937 211.550  1.00 31.50           N  
ATOM   1582  N   GLU A 281     207.509 248.224 210.271  1.00 30.89           N  
ATOM   1583  CA  GLU A 281     208.963 248.331 210.383  1.00 30.95           C  
ATOM   1584  C   GLU A 281     209.472 248.949 211.702  1.00 31.09           C  
ATOM   1585  O   GLU A 281     210.640 248.760 212.046  1.00 30.92           O  
ATOM   1586  CB  GLU A 281     209.509 249.131 209.200  1.00 31.27           C  
ATOM   1587  CG  GLU A 281     209.287 248.464 207.839  1.00 31.83           C  
ATOM   1588  CD  GLU A 281     207.913 248.714 207.268  1.00 32.07           C  
ATOM   1589  OE1 GLU A 281     207.168 249.446 207.872  1.00 31.46           O  
ATOM   1590  OE2 GLU A 281     207.609 248.173 206.235  1.00 32.24           O  
ATOM   1591  N   ASN A 282     208.611 249.699 212.423  1.00 31.06           N  
ATOM   1592  CA  ASN A 282     208.948 250.349 213.694  1.00 31.26           C  
ATOM   1593  C   ASN A 282     208.460 249.526 214.899  1.00 31.60           C  
ATOM   1594  O   ASN A 282     208.558 249.983 216.042  1.00 32.24           O  
ATOM   1595  CB  ASN A 282     208.352 251.763 213.747  1.00 31.85           C  
ATOM   1596  CG  ASN A 282     208.982 252.756 212.758  1.00 31.90           C  
ATOM   1597  OD1 ASN A 282     209.744 252.377 211.854  1.00 31.60           O  
ATOM   1598  ND2 ASN A 282     208.654 254.033 212.933  1.00 32.57           N  
ATOM   1599  N   GLY A 283     207.910 248.322 214.655  1.00 31.77           N  
ATOM   1600  CA  GLY A 283     207.385 247.437 215.686  1.00 31.78           C  
ATOM   1601  C   GLY A 283     206.027 247.880 216.207  1.00 31.58           C  
ATOM   1602  O   GLY A 283     205.634 247.534 217.322  1.00 31.75           O  
ATOM   1603  N   THR A 284     205.311 248.652 215.407  1.00 31.31           N  
ATOM   1604  CA  THR A 284     204.007 249.135 215.796  1.00 31.38           C  
ATOM   1605  C   THR A 284     202.954 248.247 215.193  1.00 31.93           C  
ATOM   1606  O   THR A 284     203.020 247.924 214.008  1.00 30.90           O  
ATOM   1607  CB  THR A 284     203.803 250.589 215.341  1.00 31.85           C  
ATOM   1608  OG1 THR A 284     204.759 251.427 215.997  1.00 32.14           O  
ATOM   1609  CG2 THR A 284     202.406 251.070 215.656  1.00 32.10           C  
ATOM   1610  N   ILE A 285     201.972 247.839 215.986  1.00 31.20           N  
ATOM   1611  CA  ILE A 285     200.915 247.040 215.406  1.00 30.68           C  
ATOM   1612  C   ILE A 285     200.051 248.005 214.626  1.00 30.50           C  
ATOM   1613  O   ILE A 285     199.546 248.975 215.190  1.00 30.85           O  
ATOM   1614  CB  ILE A 285     200.071 246.325 216.472  1.00 30.69           C  
ATOM   1615  CG1 ILE A 285     200.934 245.382 217.284  1.00 31.02           C  
ATOM   1616  CG2 ILE A 285     198.957 245.538 215.789  1.00 30.20           C  
ATOM   1617  CD1 ILE A 285     200.268 244.853 218.546  1.00 31.32           C  
ATOM   1618  N   THR A 286     199.912 247.770 213.332  1.00 30.35           N  
ATOM   1619  CA  THR A 286     199.158 248.681 212.489  1.00 30.58           C  
ATOM   1620  C   THR A 286     197.858 248.071 212.026  1.00 30.30           C  
ATOM   1621  O   THR A 286     196.943 248.792 211.631  1.00 30.42           O  
ATOM   1622  CB  THR A 286     199.979 249.132 211.275  1.00 31.13           C  
ATOM   1623  OG1 THR A 286     200.343 247.992 210.490  1.00 30.62           O  
ATOM   1624  CG2 THR A 286     201.225 249.845 211.739  1.00 31.01           C  
ATOM   1625  N   ASP A 287     197.759 246.750 212.092  1.00 30.25           N  
ATOM   1626  CA  ASP A 287     196.507 246.103 211.717  1.00 29.62           C  
ATOM   1627  C   ASP A 287     196.334 244.794 212.472  1.00 29.26           C  
ATOM   1628  O   ASP A 287     197.235 244.373 213.202  1.00 29.73           O  
ATOM   1629  CB  ASP A 287     196.496 245.868 210.201  1.00 29.56           C  
ATOM   1630  CG  ASP A 287     195.109 245.802 209.577  1.00 29.10           C  
ATOM   1631  OD1 ASP A 287     194.158 245.608 210.294  1.00 29.32           O  
ATOM   1632  OD2 ASP A 287     195.018 245.935 208.381  1.00 28.89           O  
ATOM   1633  N   ALA A 288     195.194 244.142 212.289  1.00 29.08           N  
ATOM   1634  CA  ALA A 288     194.950 242.865 212.943  1.00 28.81           C  
ATOM   1635  C   ALA A 288     193.797 242.098 212.297  1.00 28.42           C  
ATOM   1636  O   ALA A 288     192.852 242.695 211.785  1.00 28.34           O  
ATOM   1637  CB  ALA A 288     194.664 243.089 214.415  1.00 29.65           C  
ATOM   1638  N   VAL A 289     193.840 240.772 212.399  1.00 28.17           N  
ATOM   1639  CA  VAL A 289     192.735 239.936 211.945  1.00 28.04           C  
ATOM   1640  C   VAL A 289     192.139 239.124 213.074  1.00 28.25           C  
ATOM   1641  O   VAL A 289     192.834 238.352 213.729  1.00 28.72           O  
ATOM   1642  CB  VAL A 289     193.193 238.947 210.851  1.00 27.85           C  
ATOM   1643  CG1 VAL A 289     192.043 238.062 210.405  1.00 26.61           C  
ATOM   1644  CG2 VAL A 289     193.741 239.698 209.698  1.00 27.58           C  
ATOM   1645  N   ASP A 290     190.836 239.259 213.262  1.00 28.12           N  
ATOM   1646  CA  ASP A 290     190.110 238.456 214.235  1.00 27.97           C  
ATOM   1647  C   ASP A 290     189.739 237.153 213.552  1.00 27.14           C  
ATOM   1648  O   ASP A 290     188.882 237.148 212.662  1.00 26.82           O  
ATOM   1649  CB  ASP A 290     188.871 239.192 214.723  1.00 28.40           C  
ATOM   1650  CG  ASP A 290     188.042 238.416 215.759  1.00 28.49           C  
ATOM   1651  OD1 ASP A 290     188.069 237.187 215.782  1.00 27.68           O  
ATOM   1652  OD2 ASP A 290     187.382 239.073 216.533  1.00 29.44           O  
ATOM   1653  N   CYS A 291     190.412 236.060 213.917  1.00 27.46           N  
ATOM   1654  CA  CYS A 291     190.350 234.782 213.222  1.00 26.96           C  
ATOM   1655  C   CYS A 291     188.973 234.101 213.267  1.00 26.59           C  
ATOM   1656  O   CYS A 291     188.760 233.115 212.572  1.00 25.71           O  
ATOM   1657  CB  CYS A 291     191.401 233.812 213.782  1.00 28.12           C  
ATOM   1658  SG  CYS A 291     193.124 234.383 213.621  1.00 29.14           S  
ATOM   1659  N   ALA A 292     188.032 234.593 214.113  1.00 26.34           N  
ATOM   1660  CA  ALA A 292     186.680 234.013 214.217  1.00 26.22           C  
ATOM   1661  C   ALA A 292     185.603 235.005 213.788  1.00 26.40           C  
ATOM   1662  O   ALA A 292     184.420 234.783 214.039  1.00 25.96           O  
ATOM   1663  CB  ALA A 292     186.426 233.551 215.638  1.00 27.80           C  
ATOM   1664  N   LEU A 293     186.005 236.085 213.135  1.00 26.23           N  
ATOM   1665  CA  LEU A 293     185.065 237.100 212.672  1.00 25.87           C  
ATOM   1666  C   LEU A 293     184.175 236.627 211.530  1.00 25.30           C  
ATOM   1667  O   LEU A 293     182.985 236.942 211.487  1.00 26.44           O  
ATOM   1668  CB  LEU A 293     185.835 238.338 212.220  1.00 26.38           C  
ATOM   1669  CG  LEU A 293     185.019 239.520 211.677  1.00 26.39           C  
ATOM   1670  CD1 LEU A 293     184.044 240.013 212.717  1.00 27.37           C  
ATOM   1671  CD2 LEU A 293     185.980 240.620 211.276  1.00 27.00           C  
ATOM   1672  N   ASP A 294     184.760 235.891 210.595  1.00 25.11           N  
ATOM   1673  CA  ASP A 294     184.083 235.444 209.387  1.00 24.71           C  
ATOM   1674  C   ASP A 294     185.033 234.514 208.611  1.00 24.21           C  
ATOM   1675  O   ASP A 294     186.221 234.466 208.929  1.00 24.07           O  
ATOM   1676  CB  ASP A 294     183.645 236.677 208.564  1.00 24.83           C  
ATOM   1677  CG  ASP A 294     184.782 237.601 208.180  1.00 24.62           C  
ATOM   1678  OD1 ASP A 294     185.875 237.118 208.005  1.00 24.46           O  
ATOM   1679  OD2 ASP A 294     184.553 238.782 208.053  1.00 25.72           O  
ATOM   1680  N   PRO A 295     184.545 233.724 207.637  1.00 23.47           N  
ATOM   1681  CA  PRO A 295     185.320 232.809 206.816  1.00 23.15           C  
ATOM   1682  C   PRO A 295     186.516 233.444 206.116  1.00 23.31           C  
ATOM   1683  O   PRO A 295     187.560 232.808 205.971  1.00 23.34           O  
ATOM   1684  CB  PRO A 295     184.280 232.331 205.814  1.00 22.15           C  
ATOM   1685  CG  PRO A 295     182.979 232.449 206.540  1.00 22.62           C  
ATOM   1686  CD  PRO A 295     183.104 233.697 207.345  1.00 23.51           C  
ATOM   1687  N   LEU A 296     186.408 234.705 205.724  1.00 23.13           N  
ATOM   1688  CA  LEU A 296     187.546 235.325 205.069  1.00 23.09           C  
ATOM   1689  C   LEU A 296     188.671 235.547 206.056  1.00 24.05           C  
ATOM   1690  O   LEU A 296     189.840 235.340 205.729  1.00 24.23           O  
ATOM   1691  CB  LEU A 296     187.162 236.643 204.413  1.00 23.07           C  
ATOM   1692  CG  LEU A 296     188.308 237.391 203.688  1.00 23.61           C  
ATOM   1693  CD1 LEU A 296     188.934 236.516 202.590  1.00 24.12           C  
ATOM   1694  CD2 LEU A 296     187.751 238.659 203.092  1.00 23.79           C  
ATOM   1695  N   SER A 297     188.326 235.968 207.264  1.00 24.12           N  
ATOM   1696  CA  SER A 297     189.319 236.197 208.294  1.00 23.56           C  
ATOM   1697  C   SER A 297     189.959 234.876 208.689  1.00 24.38           C  
ATOM   1698  O   SER A 297     191.166 234.811 208.925  1.00 24.57           O  
ATOM   1699  CB  SER A 297     188.684 236.860 209.485  1.00 24.99           C  
ATOM   1700  OG  SER A 297     188.219 238.139 209.147  1.00 24.78           O  
ATOM   1701  N   GLU A 298     189.168 233.805 208.708  1.00 23.62           N  
ATOM   1702  CA  GLU A 298     189.708 232.491 209.027  1.00 23.65           C  
ATOM   1703  C   GLU A 298     190.760 232.112 207.992  1.00 23.63           C  
ATOM   1704  O   GLU A 298     191.820 231.583 208.337  1.00 23.64           O  
ATOM   1705  CB  GLU A 298     188.603 231.430 209.031  1.00 23.64           C  
ATOM   1706  CG  GLU A 298     187.602 231.531 210.174  1.00 23.65           C  
ATOM   1707  CD  GLU A 298     186.421 230.600 210.012  1.00 23.68           C  
ATOM   1708  OE1 GLU A 298     186.362 229.920 209.017  1.00 23.25           O  
ATOM   1709  OE2 GLU A 298     185.577 230.577 210.878  1.00 23.39           O  
ATOM   1710  N   THR A 299     190.482 232.432 206.725  1.00 23.65           N  
ATOM   1711  CA  THR A 299     191.407 232.158 205.636  1.00 23.39           C  
ATOM   1712  C   THR A 299     192.687 232.963 205.806  1.00 23.70           C  
ATOM   1713  O   THR A 299     193.786 232.421 205.676  1.00 23.99           O  
ATOM   1714  CB  THR A 299     190.777 232.490 204.271  1.00 23.82           C  
ATOM   1715  OG1 THR A 299     189.596 231.717 204.084  1.00 23.10           O  
ATOM   1716  CG2 THR A 299     191.742 232.151 203.167  1.00 23.77           C  
ATOM   1717  N   LYS A 300     192.549 234.250 206.116  1.00 23.67           N  
ATOM   1718  CA  LYS A 300     193.715 235.107 206.318  1.00 23.49           C  
ATOM   1719  C   LYS A 300     194.625 234.600 207.440  1.00 24.16           C  
ATOM   1720  O   LYS A 300     195.850 234.578 207.282  1.00 24.60           O  
ATOM   1721  CB  LYS A 300     193.277 236.543 206.613  1.00 24.13           C  
ATOM   1722  CG  LYS A 300     192.735 237.295 205.423  1.00 23.82           C  
ATOM   1723  CD  LYS A 300     192.287 238.684 205.803  1.00 23.89           C  
ATOM   1724  CE  LYS A 300     191.790 239.456 204.600  1.00 24.96           C  
ATOM   1725  NZ  LYS A 300     191.354 240.825 204.973  1.00 23.84           N  
ATOM   1726  N   CYS A 301     194.036 234.151 208.565  1.00 24.05           N  
ATOM   1727  CA  CYS A 301     194.797 233.594 209.687  1.00 24.67           C  
ATOM   1728  C   CYS A 301     195.494 232.274 209.313  1.00 23.93           C  
ATOM   1729  O   CYS A 301     196.665 232.077 209.648  1.00 24.08           O  
ATOM   1730  CB  CYS A 301     193.892 233.398 210.915  1.00 25.38           C  
ATOM   1731  SG  CYS A 301     193.375 234.949 211.698  1.00 27.00           S  
ATOM   1732  N   THR A 302     194.801 231.398 208.562  1.00 23.84           N  
ATOM   1733  CA  THR A 302     195.315 230.100 208.110  1.00 23.65           C  
ATOM   1734  C   THR A 302     196.557 230.258 207.245  1.00 23.74           C  
ATOM   1735  O   THR A 302     197.528 229.516 207.387  1.00 23.82           O  
ATOM   1736  CB  THR A 302     194.239 229.348 207.310  1.00 23.35           C  
ATOM   1737  OG1 THR A 302     193.121 229.083 208.156  1.00 22.96           O  
ATOM   1738  CG2 THR A 302     194.779 228.040 206.765  1.00 23.03           C  
ATOM   1739  N   LEU A 303     196.519 231.243 206.363  1.00 23.90           N  
ATOM   1740  CA  LEU A 303     197.604 231.508 205.438  1.00 23.83           C  
ATOM   1741  C   LEU A 303     198.636 232.470 206.010  1.00 24.17           C  
ATOM   1742  O   LEU A 303     199.602 232.817 205.331  1.00 24.45           O  
ATOM   1743  CB  LEU A 303     197.035 232.115 204.157  1.00 23.73           C  
ATOM   1744  CG  LEU A 303     196.012 231.264 203.399  1.00 23.31           C  
ATOM   1745  CD1 LEU A 303     195.476 232.074 202.250  1.00 23.07           C  
ATOM   1746  CD2 LEU A 303     196.647 229.985 202.909  1.00 23.11           C  
ATOM   1747  N   LYS A 304     198.409 232.941 207.233  1.00 24.53           N  
ATOM   1748  CA  LYS A 304     199.288 233.904 207.876  1.00 24.64           C  
ATOM   1749  C   LYS A 304     199.547 235.107 206.988  1.00 25.10           C  
ATOM   1750  O   LYS A 304     200.693 235.520 206.814  1.00 25.40           O  
ATOM   1751  CB  LYS A 304     200.609 233.252 208.280  1.00 24.88           C  
ATOM   1752  CG  LYS A 304     200.465 232.038 209.198  1.00 24.50           C  
ATOM   1753  CD  LYS A 304     199.979 232.438 210.588  1.00 25.42           C  
ATOM   1754  CE  LYS A 304     200.005 231.265 211.561  1.00 24.98           C  
ATOM   1755  NZ  LYS A 304     199.061 230.193 211.164  1.00 24.43           N  
ATOM   1756  N   SER A 305     198.487 235.671 206.422  1.00 25.24           N  
ATOM   1757  CA  SER A 305     198.624 236.839 205.569  1.00 25.54           C  
ATOM   1758  C   SER A 305     197.373 237.689 205.574  1.00 25.29           C  
ATOM   1759  O   SER A 305     196.278 237.194 205.801  1.00 25.31           O  
ATOM   1760  CB  SER A 305     198.950 236.449 204.153  1.00 25.07           C  
ATOM   1761  OG  SER A 305     199.149 237.601 203.374  1.00 25.72           O  
ATOM   1762  N   PHE A 306     197.527 238.975 205.301  1.00 25.80           N  
ATOM   1763  CA  PHE A 306     196.379 239.872 205.233  1.00 25.60           C  
ATOM   1764  C   PHE A 306     195.848 239.972 203.818  1.00 25.08           C  
ATOM   1765  O   PHE A 306     194.885 240.694 203.552  1.00 24.62           O  
ATOM   1766  CB  PHE A 306     196.740 241.260 205.763  1.00 26.22           C  
ATOM   1767  CG  PHE A 306     196.831 241.333 207.263  1.00 27.09           C  
ATOM   1768  CD1 PHE A 306     197.709 240.545 207.977  1.00 27.29           C  
ATOM   1769  CD2 PHE A 306     196.027 242.204 207.964  1.00 27.98           C  
ATOM   1770  CE1 PHE A 306     197.769 240.621 209.338  1.00 27.89           C  
ATOM   1771  CE2 PHE A 306     196.099 242.280 209.325  1.00 28.10           C  
ATOM   1772  CZ  PHE A 306     196.973 241.482 210.012  1.00 28.51           C  
ATOM   1773  N   THR A 307     196.488 239.244 202.916  1.00 24.90           N  
ATOM   1774  CA  THR A 307     196.077 239.182 201.528  1.00 24.49           C  
ATOM   1775  C   THR A 307     195.812 237.733 201.160  1.00 24.16           C  
ATOM   1776  O   THR A 307     196.616 236.855 201.470  1.00 24.26           O  
ATOM   1777  CB  THR A 307     197.151 239.773 200.595  1.00 24.42           C  
ATOM   1778  OG1 THR A 307     197.381 241.149 200.937  1.00 24.53           O  
ATOM   1779  CG2 THR A 307     196.728 239.679 199.139  1.00 24.35           C  
ATOM   1780  N   VAL A 308     194.684 237.474 200.515  1.00 23.99           N  
ATOM   1781  CA  VAL A 308     194.370 236.119 200.093  1.00 23.65           C  
ATOM   1782  C   VAL A 308     194.275 236.031 198.587  1.00 23.22           C  
ATOM   1783  O   VAL A 308     193.469 236.723 197.957  1.00 23.08           O  
ATOM   1784  CB  VAL A 308     193.063 235.625 200.744  1.00 23.74           C  
ATOM   1785  CG1 VAL A 308     192.721 234.256 200.233  1.00 23.08           C  
ATOM   1786  CG2 VAL A 308     193.229 235.612 202.244  1.00 23.72           C  
ATOM   1787  N   GLU A 309     195.082 235.159 198.012  1.00 23.02           N  
ATOM   1788  CA  GLU A 309     195.078 234.954 196.580  1.00 22.80           C  
ATOM   1789  C   GLU A 309     193.825 234.236 196.160  1.00 22.21           C  
ATOM   1790  O   GLU A 309     193.175 233.555 196.949  1.00 22.18           O  
ATOM   1791  CB  GLU A 309     196.315 234.180 196.132  1.00 22.48           C  
ATOM   1792  CG  GLU A 309     197.609 234.909 196.364  1.00 22.46           C  
ATOM   1793  CD  GLU A 309     198.145 234.713 197.749  1.00 23.68           C  
ATOM   1794  OE1 GLU A 309     197.487 234.089 198.566  1.00 23.32           O  
ATOM   1795  OE2 GLU A 309     199.226 235.190 197.991  1.00 23.16           O  
ATOM   1796  N   LYS A 310     193.471 234.421 194.922  1.00 22.05           N  
ATOM   1797  CA  LYS A 310     192.317 233.790 194.350  1.00 21.74           C  
ATOM   1798  C   LYS A 310     192.420 232.276 194.418  1.00 21.49           C  
ATOM   1799  O   LYS A 310     193.434 231.699 194.017  1.00 21.91           O  
ATOM   1800  CB  LYS A 310     192.210 234.284 192.932  1.00 21.57           C  
ATOM   1801  CG  LYS A 310     191.074 233.831 192.152  1.00 21.18           C  
ATOM   1802  CD  LYS A 310     190.923 234.780 190.983  1.00 20.68           C  
ATOM   1803  CE  LYS A 310     189.933 234.297 189.991  1.00 19.90           C  
ATOM   1804  NZ  LYS A 310     190.534 233.330 189.063  1.00 19.82           N  
ATOM   1805  N   GLY A 311     191.371 231.619 194.894  1.00 21.00           N  
ATOM   1806  CA  GLY A 311     191.385 230.160 194.991  1.00 20.72           C  
ATOM   1807  C   GLY A 311     190.496 229.619 196.095  1.00 20.23           C  
ATOM   1808  O   GLY A 311     189.681 230.340 196.678  1.00 20.41           O  
ATOM   1809  N   ILE A 312     190.619 228.326 196.356  1.00 20.14           N  
ATOM   1810  CA  ILE A 312     189.845 227.674 197.396  1.00 20.07           C  
ATOM   1811  C   ILE A 312     190.807 227.178 198.453  1.00 20.33           C  
ATOM   1812  O   ILE A 312     191.793 226.511 198.142  1.00 20.63           O  
ATOM   1813  CB  ILE A 312     188.984 226.519 196.834  1.00 19.48           C  
ATOM   1814  CG1 ILE A 312     188.146 225.909 197.954  1.00 19.80           C  
ATOM   1815  CG2 ILE A 312     189.837 225.469 196.140  1.00 19.59           C  
ATOM   1816  CD1 ILE A 312     187.056 224.938 197.483  1.00 18.61           C  
ATOM   1817  N   TYR A 313     190.534 227.517 199.701  1.00 20.46           N  
ATOM   1818  CA  TYR A 313     191.425 227.136 200.782  1.00 20.77           C  
ATOM   1819  C   TYR A 313     190.705 226.342 201.837  1.00 20.66           C  
ATOM   1820  O   TYR A 313     189.557 226.625 202.144  1.00 20.93           O  
ATOM   1821  CB  TYR A 313     192.011 228.388 201.415  1.00 21.30           C  
ATOM   1822  CG  TYR A 313     192.784 229.199 200.452  1.00 21.43           C  
ATOM   1823  CD1 TYR A 313     192.160 230.179 199.714  1.00 21.22           C  
ATOM   1824  CD2 TYR A 313     194.109 228.961 200.293  1.00 21.90           C  
ATOM   1825  CE1 TYR A 313     192.882 230.912 198.816  1.00 21.63           C  
ATOM   1826  CE2 TYR A 313     194.832 229.691 199.404  1.00 21.86           C  
ATOM   1827  CZ  TYR A 313     194.231 230.660 198.667  1.00 21.79           C  
ATOM   1828  OH  TYR A 313     194.975 231.377 197.775  1.00 22.03           O  
ATOM   1829  N   GLN A 314     191.383 225.374 202.430  1.00 20.78           N  
ATOM   1830  CA  GLN A 314     190.805 224.640 203.543  1.00 20.58           C  
ATOM   1831  C   GLN A 314     191.272 225.297 204.817  1.00 20.87           C  
ATOM   1832  O   GLN A 314     192.473 225.370 205.072  1.00 20.99           O  
ATOM   1833  CB  GLN A 314     191.195 223.177 203.496  1.00 19.90           C  
ATOM   1834  CG  GLN A 314     190.577 222.358 204.581  1.00 19.92           C  
ATOM   1835  CD  GLN A 314     190.826 220.905 204.376  1.00 19.41           C  
ATOM   1836  OE1 GLN A 314     190.266 220.282 203.466  1.00 18.47           O  
ATOM   1837  NE2 GLN A 314     191.675 220.334 205.217  1.00 18.70           N  
ATOM   1838  N   THR A 315     190.335 225.838 205.579  1.00 20.87           N  
ATOM   1839  CA  THR A 315     190.709 226.664 206.715  1.00 21.14           C  
ATOM   1840  C   THR A 315     190.335 226.096 208.068  1.00 20.91           C  
ATOM   1841  O   THR A 315     190.947 226.432 209.082  1.00 21.27           O  
ATOM   1842  CB  THR A 315     190.035 228.027 206.587  1.00 21.84           C  
ATOM   1843  OG1 THR A 315     188.613 227.858 206.647  1.00 21.75           O  
ATOM   1844  CG2 THR A 315     190.390 228.671 205.275  1.00 22.01           C  
ATOM   1845  N   SER A 316     189.325 225.255 208.108  1.00 20.76           N  
ATOM   1846  CA  SER A 316     188.869 224.783 209.402  1.00 20.71           C  
ATOM   1847  C   SER A 316     188.122 223.480 209.291  1.00 20.56           C  
ATOM   1848  O   SER A 316     188.178 222.800 208.264  1.00 20.60           O  
ATOM   1849  CB  SER A 316     187.983 225.825 210.056  1.00 20.49           C  
ATOM   1850  OG  SER A 316     187.791 225.533 211.413  1.00 20.86           O  
ATOM   1851  N   ASN A 317     187.451 223.126 210.374  1.00 20.89           N  
ATOM   1852  CA  ASN A 317     186.666 221.914 210.454  1.00 21.09           C  
ATOM   1853  C   ASN A 317     185.365 222.190 211.171  1.00 21.47           C  
ATOM   1854  O   ASN A 317     185.345 222.755 212.264  1.00 21.49           O  
ATOM   1855  CB  ASN A 317     187.431 220.806 211.132  1.00 21.07           C  
ATOM   1856  CG  ASN A 317     188.588 220.324 210.322  1.00 19.48           C  
ATOM   1857  OD1 ASN A 317     188.408 219.630 209.315  1.00 19.56           O  
ATOM   1858  ND2 ASN A 317     189.776 220.671 210.738  1.00 18.99           N  
ATOM   1859  N   PHE A 318     184.285 221.804 210.533  1.00 21.98           N  
ATOM   1860  CA  PHE A 318     182.955 221.938 211.064  1.00 22.99           C  
ATOM   1861  C   PHE A 318     182.697 220.784 211.982  1.00 23.22           C  
ATOM   1862  O   PHE A 318     182.975 219.641 211.626  1.00 23.45           O  
ATOM   1863  CB  PHE A 318     181.942 221.933 209.924  1.00 23.16           C  
ATOM   1864  CG  PHE A 318     180.524 221.920 210.338  1.00 23.85           C  
ATOM   1865  CD1 PHE A 318     179.934 223.033 210.895  1.00 24.79           C  
ATOM   1866  CD2 PHE A 318     179.758 220.785 210.151  1.00 24.02           C  
ATOM   1867  CE1 PHE A 318     178.607 223.011 211.265  1.00 24.47           C  
ATOM   1868  CE2 PHE A 318     178.436 220.761 210.518  1.00 24.31           C  
ATOM   1869  CZ  PHE A 318     177.860 221.876 211.077  1.00 24.51           C  
ATOM   1870  N   ARG A 319     182.191 221.070 213.167  1.00 23.64           N  
ATOM   1871  CA  ARG A 319     181.816 220.018 214.089  1.00 24.30           C  
ATOM   1872  C   ARG A 319     180.556 220.397 214.830  1.00 25.64           C  
ATOM   1873  O   ARG A 319     180.503 221.434 215.495  1.00 26.07           O  
ATOM   1874  CB  ARG A 319     182.923 219.737 215.094  1.00 24.28           C  
ATOM   1875  CG  ARG A 319     184.193 219.144 214.510  1.00 23.09           C  
ATOM   1876  CD  ARG A 319     185.167 218.755 215.564  1.00 23.19           C  
ATOM   1877  NE  ARG A 319     185.663 219.910 216.300  1.00 23.51           N  
ATOM   1878  CZ  ARG A 319     186.677 220.709 215.899  1.00 23.30           C  
ATOM   1879  NH1 ARG A 319     187.301 220.470 214.766  1.00 21.80           N  
ATOM   1880  NH2 ARG A 319     187.042 221.735 216.651  1.00 23.43           N  
ATOM   1881  N   VAL A 320     179.567 219.528 214.764  1.00 26.15           N  
ATOM   1882  CA  VAL A 320     178.338 219.731 215.500  1.00 27.53           C  
ATOM   1883  C   VAL A 320     178.592 219.480 216.971  1.00 28.22           C  
ATOM   1884  O   VAL A 320     179.212 218.486 217.343  1.00 28.17           O  
ATOM   1885  CB  VAL A 320     177.237 218.806 214.965  1.00 27.14           C  
ATOM   1886  CG1 VAL A 320     175.993 218.890 215.833  1.00 28.62           C  
ATOM   1887  CG2 VAL A 320     176.903 219.214 213.548  1.00 25.86           C  
ATOM   1888  N   GLN A 321     178.145 220.400 217.805  1.00 28.87           N  
ATOM   1889  CA  GLN A 321     178.370 220.280 219.231  1.00 29.47           C  
ATOM   1890  C   GLN A 321     177.188 219.590 219.893  1.00 30.40           C  
ATOM   1891  O   GLN A 321     176.070 219.690 219.388  1.00 30.57           O  
ATOM   1892  CB  GLN A 321     178.580 221.673 219.827  1.00 29.68           C  
ATOM   1893  CG  GLN A 321     179.736 222.408 219.209  1.00 29.13           C  
ATOM   1894  CD  GLN A 321     181.019 221.672 219.397  1.00 28.97           C  
ATOM   1895  OE1 GLN A 321     181.425 221.391 220.527  1.00 29.04           O  
ATOM   1896  NE2 GLN A 321     181.672 221.338 218.294  1.00 27.76           N  
ATOM   1897  N   PRO A 322     177.407 218.889 221.010  1.00 31.24           N  
ATOM   1898  CA  PRO A 322     176.395 218.274 221.832  1.00 32.45           C  
ATOM   1899  C   PRO A 322     175.596 219.343 222.538  1.00 32.67           C  
ATOM   1900  O   PRO A 322     176.117 220.421 222.822  1.00 32.42           O  
ATOM   1901  CB  PRO A 322     177.216 217.419 222.794  1.00 32.35           C  
ATOM   1902  CG  PRO A 322     178.560 218.097 222.859  1.00 31.48           C  
ATOM   1903  CD  PRO A 322     178.779 218.670 221.479  1.00 31.02           C  
ATOM   1904  N   THR A 323     174.347 219.035 222.848  1.00 33.42           N  
ATOM   1905  CA  THR A 323     173.488 219.996 223.533  1.00 34.13           C  
ATOM   1906  C   THR A 323     173.387 219.737 225.031  1.00 34.42           C  
ATOM   1907  O   THR A 323     173.265 220.670 225.826  1.00 34.86           O  
ATOM   1908  CB  THR A 323     172.075 219.981 222.920  1.00 34.50           C  
ATOM   1909  OG1 THR A 323     172.152 220.356 221.542  1.00 34.93           O  
ATOM   1910  CG2 THR A 323     171.159 220.950 223.649  1.00 34.76           C  
ATOM   1911  N   GLU A 324     173.414 218.472 225.409  1.00 34.45           N  
ATOM   1912  CA  GLU A 324     173.259 218.067 226.798  1.00 35.01           C  
ATOM   1913  C   GLU A 324     174.016 216.782 227.041  1.00 34.82           C  
ATOM   1914  O   GLU A 324     174.315 216.057 226.089  1.00 34.73           O  
ATOM   1915  CB  GLU A 324     171.786 217.884 227.153  1.00 35.08           C  
ATOM   1916  CG  GLU A 324     171.069 216.786 226.382  1.00 35.30           C  
ATOM   1917  CD  GLU A 324     169.619 216.670 226.783  1.00 35.57           C  
ATOM   1918  OE1 GLU A 324     169.363 216.474 227.944  1.00 35.87           O  
ATOM   1919  OE2 GLU A 324     168.764 216.798 225.932  1.00 35.81           O  
ATOM   1920  N   SER A 325     174.325 216.494 228.301  1.00 35.16           N  
ATOM   1921  CA  SER A 325     174.986 215.237 228.608  1.00 35.53           C  
ATOM   1922  C   SER A 325     173.993 214.158 229.013  1.00 35.92           C  
ATOM   1923  O   SER A 325     172.928 214.449 229.560  1.00 36.35           O  
ATOM   1924  CB  SER A 325     176.008 215.420 229.713  1.00 35.83           C  
ATOM   1925  OG  SER A 325     175.393 215.769 230.923  1.00 36.40           O  
ATOM   1926  N   ILE A 326     174.369 212.911 228.758  1.00 36.50           N  
ATOM   1927  CA  ILE A 326     173.585 211.743 229.128  1.00 37.36           C  
ATOM   1928  C   ILE A 326     174.387 210.845 230.044  1.00 37.09           C  
ATOM   1929  O   ILE A 326     175.407 210.295 229.633  1.00 36.55           O  
ATOM   1930  CB  ILE A 326     173.188 210.942 227.871  1.00 36.94           C  
ATOM   1931  CG1 ILE A 326     172.465 211.859 226.860  1.00 36.74           C  
ATOM   1932  CG2 ILE A 326     172.353 209.726 228.236  1.00 37.83           C  
ATOM   1933  CD1 ILE A 326     171.154 212.466 227.308  1.00 36.81           C  
ATOM   1934  N   VAL A 327     173.913 210.646 231.260  1.00 38.19           N  
ATOM   1935  CA  VAL A 327     174.642 209.808 232.200  1.00 37.89           C  
ATOM   1936  C   VAL A 327     173.860 208.565 232.576  1.00 38.20           C  
ATOM   1937  O   VAL A 327     172.755 208.643 233.109  1.00 39.60           O  
ATOM   1938  CB  VAL A 327     174.981 210.604 233.461  1.00 38.66           C  
ATOM   1939  CG1 VAL A 327     175.707 209.730 234.439  1.00 39.10           C  
ATOM   1940  CG2 VAL A 327     175.824 211.814 233.079  1.00 38.79           C  
ATOM   1941  N   ARG A 328     174.432 207.403 232.301  1.00 38.21           N  
ATOM   1942  CA  ARG A 328     173.745 206.158 232.580  1.00 38.68           C  
ATOM   1943  C   ARG A 328     174.554 205.202 233.458  1.00 39.27           C  
ATOM   1944  O   ARG A 328     175.697 204.858 233.148  1.00 39.55           O  
ATOM   1945  CB  ARG A 328     173.434 205.474 231.268  1.00 38.49           C  
ATOM   1946  CG  ARG A 328     172.527 206.244 230.312  1.00 38.17           C  
ATOM   1947  CD  ARG A 328     171.140 205.722 230.291  1.00 38.73           C  
ATOM   1948  NE  ARG A 328     170.230 206.442 231.147  1.00 38.95           N  
ATOM   1949  CZ  ARG A 328     168.952 206.059 231.354  1.00 39.08           C  
ATOM   1950  NH1 ARG A 328     168.490 204.985 230.757  1.00 39.54           N  
ATOM   1951  NH2 ARG A 328     168.161 206.752 232.146  1.00 39.48           N  
ATOM   1952  N   PHE A 329     173.911 204.733 234.519  1.00 39.63           N  
ATOM   1953  CA  PHE A 329     174.448 203.726 235.431  1.00 40.66           C  
ATOM   1954  C   PHE A 329     173.305 202.802 235.834  1.00 40.94           C  
ATOM   1955  O   PHE A 329     172.160 203.244 235.830  1.00 41.20           O  
ATOM   1956  CB  PHE A 329     175.052 204.358 236.686  1.00 41.31           C  
ATOM   1957  CG  PHE A 329     176.261 205.206 236.479  1.00 40.90           C  
ATOM   1958  CD1 PHE A 329     176.169 206.567 236.394  1.00 40.23           C  
ATOM   1959  CD2 PHE A 329     177.508 204.625 236.393  1.00 41.01           C  
ATOM   1960  CE1 PHE A 329     177.299 207.329 236.233  1.00 40.32           C  
ATOM   1961  CE2 PHE A 329     178.637 205.388 236.231  1.00 41.13           C  
ATOM   1962  CZ  PHE A 329     178.530 206.741 236.152  1.00 40.30           C  
ATOM   1963  N   PRO A 330     173.555 201.547 236.221  1.00 41.11           N  
ATOM   1964  CA  PRO A 330     172.544 200.634 236.721  1.00 42.09           C  
ATOM   1965  C   PRO A 330     171.837 201.320 237.883  1.00 43.39           C  
ATOM   1966  O   PRO A 330     172.516 201.894 238.735  1.00 43.39           O  
ATOM   1967  CB  PRO A 330     173.390 199.452 237.200  1.00 42.44           C  
ATOM   1968  CG  PRO A 330     174.629 199.506 236.335  1.00 41.90           C  
ATOM   1969  CD  PRO A 330     174.908 200.986 236.158  1.00 41.98           C  
ATOM   1970  N   ASN A 331     170.484 201.231 237.955  1.00 43.14           N  
ATOM   1971  CA  ASN A 331     169.749 201.952 238.996  1.00 43.81           C  
ATOM   1972  C   ASN A 331     169.681 201.153 240.318  1.00 45.15           C  
ATOM   1973  O   ASN A 331     168.640 200.815 240.827  1.00 45.20           O  
ATOM   1974  CB  ASN A 331     168.333 202.337 238.487  1.00 43.65           C  
ATOM   1975  CG  ASN A 331     167.403 201.171 238.022  1.00 43.57           C  
ATOM   1976  OD1 ASN A 331     166.764 200.516 238.859  1.00 43.98           O  
ATOM   1977  ND2 ASN A 331     167.310 200.947 236.712  1.00 43.08           N  
ATOM   1978  N   ILE A 332     170.887 201.003 240.921  1.00 46.37           N  
ATOM   1979  CA  ILE A 332     171.108 200.275 242.172  1.00 47.45           C  
ATOM   1980  C   ILE A 332     171.355 201.236 243.329  1.00 48.53           C  
ATOM   1981  O   ILE A 332     172.080 202.218 243.183  1.00 48.14           O  
ATOM   1982  CB  ILE A 332     172.288 199.300 242.020  1.00 47.38           C  
ATOM   1983  CG1 ILE A 332     172.414 198.461 243.290  1.00 48.79           C  
ATOM   1984  CG2 ILE A 332     173.595 200.066 241.721  1.00 47.94           C  
ATOM   1985  CD1 ILE A 332     173.252 197.235 243.132  1.00 49.54           C  
ATOM   1986  N   THR A 333     170.709 200.972 244.468  1.00 49.05           N  
ATOM   1987  CA  THR A 333     170.813 201.840 245.640  1.00 49.43           C  
ATOM   1988  C   THR A 333     171.561 201.223 246.824  1.00 49.64           C  
ATOM   1989  O   THR A 333     171.660 201.839 247.885  1.00 50.14           O  
ATOM   1990  CB  THR A 333     169.413 202.255 246.111  1.00 50.24           C  
ATOM   1991  OG1 THR A 333     168.667 201.080 246.471  1.00 50.52           O  
ATOM   1992  CG2 THR A 333     168.687 202.985 244.987  1.00 49.96           C  
ATOM   1993  N   ASN A 334     172.064 200.009 246.664  1.00 49.68           N  
ATOM   1994  CA  ASN A 334     172.797 199.355 247.742  1.00 50.22           C  
ATOM   1995  C   ASN A 334     174.113 200.075 247.942  1.00 50.78           C  
ATOM   1996  O   ASN A 334     174.722 200.497 246.969  1.00 51.32           O  
ATOM   1997  CB  ASN A 334     173.069 197.902 247.412  1.00 50.49           C  
ATOM   1998  CG  ASN A 334     171.840 197.095 247.279  1.00 49.97           C  
ATOM   1999  OD1 ASN A 334     170.772 197.462 247.780  1.00 50.48           O  
ATOM   2000  ND2 ASN A 334     171.960 195.979 246.611  1.00 49.70           N  
ATOM   2001  N   LEU A 335     174.572 200.215 249.176  1.00 50.61           N  
ATOM   2002  CA  LEU A 335     175.866 200.860 249.387  1.00 52.00           C  
ATOM   2003  C   LEU A 335     176.930 199.796 249.633  1.00 52.00           C  
ATOM   2004  O   LEU A 335     176.638 198.772 250.247  1.00 52.30           O  
ATOM   2005  CB  LEU A 335     175.790 201.825 250.570  1.00 51.82           C  
ATOM   2006  CG  LEU A 335     174.693 202.914 250.480  1.00 51.22           C  
ATOM   2007  CD1 LEU A 335     174.755 203.777 251.731  1.00 51.87           C  
ATOM   2008  CD2 LEU A 335     174.881 203.752 249.216  1.00 50.95           C  
ATOM   2009  N   CYS A 336     178.163 200.058 249.136  1.00 52.65           N  
ATOM   2010  CA  CYS A 336     179.271 199.091 249.265  1.00 54.09           C  
ATOM   2011  C   CYS A 336     179.809 199.065 250.714  1.00 54.98           C  
ATOM   2012  O   CYS A 336     180.066 200.082 251.307  1.00 55.49           O  
ATOM   2013  CB  CYS A 336     180.426 199.499 248.319  1.00 53.97           C  
ATOM   2014  SG  CYS A 336     180.032 199.340 246.560  1.00 50.06           S  
ATOM   2015  N   PRO A 337     180.041 197.820 251.283  1.00 55.91           N  
ATOM   2016  CA  PRO A 337     180.443 197.575 252.664  1.00 57.49           C  
ATOM   2017  C   PRO A 337     181.916 197.855 252.922  1.00 58.37           C  
ATOM   2018  O   PRO A 337     182.671 196.956 253.286  1.00 59.15           O  
ATOM   2019  CB  PRO A 337     180.143 196.081 252.817  1.00 57.61           C  
ATOM   2020  CG  PRO A 337     180.409 195.497 251.457  1.00 57.45           C  
ATOM   2021  CD  PRO A 337     179.924 196.541 250.491  1.00 55.61           C  
ATOM   2022  N   PHE A 338     182.319 199.105 252.755  1.00 58.17           N  
ATOM   2023  CA  PHE A 338     183.702 199.466 253.027  1.00 58.68           C  
ATOM   2024  C   PHE A 338     183.937 199.501 254.526  1.00 60.51           C  
ATOM   2025  O   PHE A 338     185.028 199.203 255.004  1.00 61.41           O  
ATOM   2026  CB  PHE A 338     184.063 200.812 252.407  1.00 58.32           C  
ATOM   2027  CG  PHE A 338     184.212 200.762 250.921  1.00 57.13           C  
ATOM   2028  CD1 PHE A 338     183.276 201.349 250.096  1.00 55.93           C  
ATOM   2029  CD2 PHE A 338     185.289 200.115 250.342  1.00 57.24           C  
ATOM   2030  CE1 PHE A 338     183.416 201.295 248.732  1.00 54.73           C  
ATOM   2031  CE2 PHE A 338     185.426 200.060 248.977  1.00 55.53           C  
ATOM   2032  CZ  PHE A 338     184.485 200.651 248.172  1.00 54.70           C  
ATOM   2033  N   GLY A 339     182.910 199.850 255.289  1.00 60.32           N  
ATOM   2034  CA  GLY A 339     183.054 199.918 256.738  1.00 61.33           C  
ATOM   2035  C   GLY A 339     183.439 198.559 257.306  1.00 61.42           C  
ATOM   2036  O   GLY A 339     184.207 198.464 258.261  1.00 62.58           O  
ATOM   2037  N   GLU A 340     182.961 197.498 256.671  1.00 60.43           N  
ATOM   2038  CA  GLU A 340     183.217 196.134 257.117  1.00 60.96           C  
ATOM   2039  C   GLU A 340     184.648 195.689 256.824  1.00 61.71           C  
ATOM   2040  O   GLU A 340     185.072 194.615 257.253  1.00 61.92           O  
ATOM   2041  CB  GLU A 340     182.230 195.182 256.447  1.00 60.63           C  
ATOM   2042  CG  GLU A 340     180.782 195.381 256.856  1.00 60.12           C  
ATOM   2043  CD  GLU A 340     179.812 194.472 256.123  1.00 60.13           C  
ATOM   2044  OE1 GLU A 340     180.223 193.765 255.221  1.00 59.92           O  
ATOM   2045  OE2 GLU A 340     178.655 194.495 256.463  1.00 60.38           O  
ATOM   2046  N   VAL A 341     185.376 196.497 256.067  1.00 61.41           N  
ATOM   2047  CA  VAL A 341     186.758 196.213 255.732  1.00 62.39           C  
ATOM   2048  C   VAL A 341     187.688 197.096 256.547  1.00 63.20           C  
ATOM   2049  O   VAL A 341     188.648 196.622 257.149  1.00 64.01           O  
ATOM   2050  CB  VAL A 341     187.009 196.476 254.238  1.00 61.36           C  
ATOM   2051  CG1 VAL A 341     188.474 196.267 253.909  1.00 62.19           C  
ATOM   2052  CG2 VAL A 341     186.134 195.562 253.411  1.00 60.56           C  
ATOM   2053  N   PHE A 342     187.405 198.390 256.535  1.00 62.37           N  
ATOM   2054  CA  PHE A 342     188.250 199.385 257.184  1.00 63.18           C  
ATOM   2055  C   PHE A 342     188.097 199.471 258.715  1.00 64.32           C  
ATOM   2056  O   PHE A 342     189.071 199.764 259.407  1.00 64.67           O  
ATOM   2057  CB  PHE A 342     187.991 200.741 256.536  1.00 63.13           C  
ATOM   2058  CG  PHE A 342     188.598 200.842 255.163  1.00 62.62           C  
ATOM   2059  CD1 PHE A 342     187.893 200.480 254.029  1.00 61.61           C  
ATOM   2060  CD2 PHE A 342     189.881 201.291 255.012  1.00 63.00           C  
ATOM   2061  CE1 PHE A 342     188.472 200.564 252.787  1.00 60.72           C  
ATOM   2062  CE2 PHE A 342     190.464 201.377 253.774  1.00 62.31           C  
ATOM   2063  CZ  PHE A 342     189.758 201.011 252.660  1.00 60.81           C  
ATOM   2064  N   ASN A 343     186.881 199.210 259.228  1.00 64.24           N  
ATOM   2065  CA  ASN A 343     186.560 199.262 260.676  1.00 64.62           C  
ATOM   2066  C   ASN A 343     186.375 197.853 261.242  1.00 65.36           C  
ATOM   2067  O   ASN A 343     185.663 197.679 262.262  1.00 66.20           O  
ATOM   2068  CB  ASN A 343     185.330 200.144 260.906  1.00 65.12           C  
ATOM   2069  CG  ASN A 343     185.629 201.654 260.872  1.00 65.16           C  
ATOM   2070  OD1 ASN A 343     186.623 202.110 261.459  1.00 65.18           O  
ATOM   2071  ND2 ASN A 343     184.775 202.419 260.204  1.00 64.91           N  
ATOM   2072  N   ALA A 344     187.002 196.829 260.647  1.00 65.81           N  
ATOM   2073  CA  ALA A 344     186.941 195.430 261.072  1.00 66.54           C  
ATOM   2074  C   ALA A 344     187.529 195.246 262.464  1.00 67.76           C  
ATOM   2075  O   ALA A 344     188.495 195.912 262.835  1.00 67.73           O  
ATOM   2076  CB  ALA A 344     187.689 194.551 260.092  1.00 66.08           C  
ATOM   2077  N   THR A 345     186.963 194.324 263.232  1.00 68.23           N  
ATOM   2078  CA  THR A 345     187.461 194.085 264.574  1.00 69.00           C  
ATOM   2079  C   THR A 345     188.918 193.634 264.528  1.00 69.23           C  
ATOM   2080  O   THR A 345     189.752 194.132 265.287  1.00 69.90           O  
ATOM   2081  CB  THR A 345     186.591 193.036 265.293  1.00 69.53           C  
ATOM   2082  OG1 THR A 345     185.237 193.503 265.340  1.00 69.30           O  
ATOM   2083  CG2 THR A 345     187.073 192.802 266.717  1.00 69.79           C  
ATOM   2084  N   ARG A 346     189.228 192.709 263.619  1.00 68.73           N  
ATOM   2085  CA  ARG A 346     190.592 192.211 263.469  1.00 69.27           C  
ATOM   2086  C   ARG A 346     190.993 192.043 262.016  1.00 68.91           C  
ATOM   2087  O   ARG A 346     190.253 191.480 261.209  1.00 68.76           O  
ATOM   2088  CB  ARG A 346     190.781 190.860 264.153  1.00 69.66           C  
ATOM   2089  CG  ARG A 346     190.643 190.839 265.666  1.00 69.99           C  
ATOM   2090  CD  ARG A 346     191.770 191.526 266.354  1.00 70.47           C  
ATOM   2091  NE  ARG A 346     191.666 191.404 267.807  1.00 71.15           N  
ATOM   2092  CZ  ARG A 346     190.953 192.224 268.617  1.00 71.21           C  
ATOM   2093  NH1 ARG A 346     190.272 193.241 268.128  1.00 70.73           N  
ATOM   2094  NH2 ARG A 346     190.939 191.999 269.922  1.00 70.86           N  
ATOM   2095  N   PHE A 347     192.199 192.487 261.705  1.00 69.15           N  
ATOM   2096  CA  PHE A 347     192.802 192.243 260.409  1.00 68.55           C  
ATOM   2097  C   PHE A 347     193.551 190.926 260.397  1.00 69.08           C  
ATOM   2098  O   PHE A 347     194.072 190.488 261.423  1.00 69.17           O  
ATOM   2099  CB  PHE A 347     193.728 193.379 259.988  1.00 67.94           C  
ATOM   2100  CG  PHE A 347     193.061 194.527 259.311  1.00 68.40           C  
ATOM   2101  CD1 PHE A 347     191.812 194.989 259.679  1.00 67.86           C  
ATOM   2102  CD2 PHE A 347     193.704 195.137 258.249  1.00 66.04           C  
ATOM   2103  CE1 PHE A 347     191.233 196.026 258.995  1.00 67.15           C  
ATOM   2104  CE2 PHE A 347     193.124 196.164 257.571  1.00 66.37           C  
ATOM   2105  CZ  PHE A 347     191.883 196.608 257.946  1.00 65.84           C  
ATOM   2106  N   ALA A 348     193.612 190.307 259.228  1.00 67.89           N  
ATOM   2107  CA  ALA A 348     194.355 189.073 259.015  1.00 68.40           C  
ATOM   2108  C   ALA A 348     195.855 189.331 258.950  1.00 68.75           C  
ATOM   2109  O   ALA A 348     196.297 190.458 258.730  1.00 68.12           O  
ATOM   2110  CB  ALA A 348     193.898 188.399 257.736  1.00 66.88           C  
ATOM   2111  N   SER A 349     196.629 188.275 259.149  1.00 68.95           N  
ATOM   2112  CA  SER A 349     198.072 188.337 258.993  1.00 69.62           C  
ATOM   2113  C   SER A 349     198.448 188.425 257.530  1.00 69.40           C  
ATOM   2114  O   SER A 349     197.696 187.981 256.663  1.00 68.36           O  
ATOM   2115  CB  SER A 349     198.714 187.127 259.605  1.00 70.93           C  
ATOM   2116  OG  SER A 349     198.554 187.104 260.984  1.00 71.88           O  
ATOM   2117  N   VAL A 350     199.616 188.979 257.243  1.00 69.52           N  
ATOM   2118  CA  VAL A 350     200.054 189.127 255.863  1.00 69.24           C  
ATOM   2119  C   VAL A 350     200.378 187.793 255.188  1.00 68.51           C  
ATOM   2120  O   VAL A 350     200.272 187.687 253.972  1.00 68.41           O  
ATOM   2121  CB  VAL A 350     201.225 190.116 255.763  1.00 68.97           C  
ATOM   2122  CG1 VAL A 350     202.468 189.525 256.310  1.00 70.05           C  
ATOM   2123  CG2 VAL A 350     201.410 190.496 254.319  1.00 68.54           C  
ATOM   2124  N   TYR A 351     200.760 186.764 255.945  1.00 70.52           N  
ATOM   2125  CA  TYR A 351     200.992 185.464 255.318  1.00 70.15           C  
ATOM   2126  C   TYR A 351     199.676 184.844 254.842  1.00 69.43           C  
ATOM   2127  O   TYR A 351     199.670 183.934 254.016  1.00 68.99           O  
ATOM   2128  CB  TYR A 351     201.695 184.493 256.264  1.00 71.10           C  
ATOM   2129  CG  TYR A 351     200.759 183.678 257.117  1.00 71.04           C  
ATOM   2130  CD1 TYR A 351     200.394 182.399 256.720  1.00 70.20           C  
ATOM   2131  CD2 TYR A 351     200.253 184.200 258.281  1.00 71.68           C  
ATOM   2132  CE1 TYR A 351     199.536 181.660 257.506  1.00 70.07           C  
ATOM   2133  CE2 TYR A 351     199.398 183.469 259.063  1.00 71.14           C  
ATOM   2134  CZ  TYR A 351     199.037 182.204 258.685  1.00 70.09           C  
ATOM   2135  OH  TYR A 351     198.178 181.476 259.463  1.00 69.59           O  
ATOM   2136  N   ALA A 352     198.560 185.299 255.410  1.00 68.07           N  
ATOM   2137  CA  ALA A 352     197.248 184.758 255.113  1.00 68.88           C  
ATOM   2138  C   ALA A 352     196.259 185.894 254.994  1.00 67.81           C  
ATOM   2139  O   ALA A 352     195.330 186.006 255.794  1.00 67.95           O  
ATOM   2140  CB  ALA A 352     196.805 183.793 256.197  1.00 69.35           C  
ATOM   2141  N   TRP A 353     196.495 186.759 254.022  1.00 67.48           N  
ATOM   2142  CA  TRP A 353     195.716 187.971 253.862  1.00 66.10           C  
ATOM   2143  C   TRP A 353     194.325 187.668 253.337  1.00 65.28           C  
ATOM   2144  O   TRP A 353     194.127 186.699 252.600  1.00 65.62           O  
ATOM   2145  CB  TRP A 353     196.465 188.933 252.947  1.00 65.87           C  
ATOM   2146  CG  TRP A 353     196.997 188.319 251.699  1.00 65.32           C  
ATOM   2147  CD1 TRP A 353     198.189 187.688 251.536  1.00 66.14           C  
ATOM   2148  CD2 TRP A 353     196.374 188.300 250.425  1.00 64.35           C  
ATOM   2149  NE1 TRP A 353     198.328 187.280 250.252  1.00 65.37           N  
ATOM   2150  CE2 TRP A 353     197.246 187.652 249.560  1.00 64.79           C  
ATOM   2151  CE3 TRP A 353     195.176 188.781 249.938  1.00 64.08           C  
ATOM   2152  CZ2 TRP A 353     196.954 187.468 248.269  1.00 63.90           C  
ATOM   2153  CZ3 TRP A 353     194.897 188.588 248.610  1.00 62.33           C  
ATOM   2154  CH2 TRP A 353     195.762 187.949 247.802  1.00 62.66           C  
ATOM   2155  N   ASN A 354     193.348 188.480 253.737  1.00 64.47           N  
ATOM   2156  CA  ASN A 354     191.983 188.258 253.284  1.00 63.73           C  
ATOM   2157  C   ASN A 354     191.724 188.976 251.986  1.00 62.25           C  
ATOM   2158  O   ASN A 354     192.303 190.028 251.738  1.00 62.49           O  
ATOM   2159  CB  ASN A 354     190.977 188.707 254.321  1.00 63.50           C  
ATOM   2160  CG  ASN A 354     190.946 187.838 255.525  1.00 64.41           C  
ATOM   2161  OD1 ASN A 354     191.292 186.653 255.482  1.00 64.85           O  
ATOM   2162  ND2 ASN A 354     190.506 188.400 256.615  1.00 64.67           N  
ATOM   2163  N   ARG A 355     190.823 188.430 251.178  1.00 60.84           N  
ATOM   2164  CA  ARG A 355     190.416 189.073 249.937  1.00 59.35           C  
ATOM   2165  C   ARG A 355     188.904 189.161 249.845  1.00 58.13           C  
ATOM   2166  O   ARG A 355     188.242 188.173 249.526  1.00 58.02           O  
ATOM   2167  CB  ARG A 355     190.949 188.304 248.749  1.00 59.27           C  
ATOM   2168  CG  ARG A 355     190.668 188.921 247.400  1.00 57.39           C  
ATOM   2169  CD  ARG A 355     191.427 188.214 246.351  1.00 57.24           C  
ATOM   2170  NE  ARG A 355     191.214 188.755 245.018  1.00 55.31           N  
ATOM   2171  CZ  ARG A 355     191.850 189.838 244.518  1.00 55.72           C  
ATOM   2172  NH1 ARG A 355     192.687 190.527 245.265  1.00 57.97           N  
ATOM   2173  NH2 ARG A 355     191.634 190.221 243.271  1.00 54.44           N  
ATOM   2174  N   LYS A 356     188.350 190.325 250.150  1.00 57.72           N  
ATOM   2175  CA  LYS A 356     186.903 190.474 250.142  1.00 57.42           C  
ATOM   2176  C   LYS A 356     186.396 191.008 248.819  1.00 55.84           C  
ATOM   2177  O   LYS A 356     186.930 191.978 248.282  1.00 55.54           O  
ATOM   2178  CB  LYS A 356     186.430 191.393 251.256  1.00 57.44           C  
ATOM   2179  CG  LYS A 356     184.911 191.476 251.365  1.00 57.90           C  
ATOM   2180  CD  LYS A 356     184.505 192.340 252.510  1.00 59.40           C  
ATOM   2181  CE  LYS A 356     183.008 192.328 252.740  1.00 58.57           C  
ATOM   2182  NZ  LYS A 356     182.669 193.157 253.904  1.00 59.58           N  
ATOM   2183  N   ARG A 357     185.347 190.390 248.299  1.00 55.48           N  
ATOM   2184  CA  ARG A 357     184.755 190.856 247.059  1.00 54.08           C  
ATOM   2185  C   ARG A 357     183.684 191.903 247.299  1.00 53.79           C  
ATOM   2186  O   ARG A 357     182.748 191.688 248.070  1.00 54.80           O  
ATOM   2187  CB  ARG A 357     184.119 189.714 246.289  1.00 53.65           C  
ATOM   2188  CG  ARG A 357     183.517 190.130 244.957  1.00 52.37           C  
ATOM   2189  CD  ARG A 357     182.846 189.021 244.289  1.00 52.11           C  
ATOM   2190  NE  ARG A 357     182.330 189.424 242.994  1.00 51.40           N  
ATOM   2191  CZ  ARG A 357     181.334 188.820 242.328  1.00 51.47           C  
ATOM   2192  NH1 ARG A 357     180.717 187.774 242.837  1.00 51.44           N  
ATOM   2193  NH2 ARG A 357     180.982 189.296 241.150  1.00 50.79           N  
ATOM   2194  N   ILE A 358     183.807 193.015 246.594  1.00 53.10           N  
ATOM   2195  CA  ILE A 358     182.837 194.090 246.624  1.00 52.56           C  
ATOM   2196  C   ILE A 358     182.100 194.124 245.288  1.00 51.66           C  
ATOM   2197  O   ILE A 358     182.714 194.273 244.226  1.00 51.79           O  
ATOM   2198  CB  ILE A 358     183.550 195.422 246.910  1.00 52.87           C  
ATOM   2199  CG1 ILE A 358     184.257 195.314 248.282  1.00 54.04           C  
ATOM   2200  CG2 ILE A 358     182.573 196.600 246.851  1.00 53.06           C  
ATOM   2201  CD1 ILE A 358     185.215 196.432 248.587  1.00 54.53           C  
ATOM   2202  N   SER A 359     180.784 193.951 245.337  1.00 51.77           N  
ATOM   2203  CA  SER A 359     179.982 193.893 244.120  1.00 50.26           C  
ATOM   2204  C   SER A 359     178.538 194.285 244.366  1.00 50.13           C  
ATOM   2205  O   SER A 359     178.073 194.298 245.505  1.00 50.17           O  
ATOM   2206  CB  SER A 359     180.020 192.500 243.530  1.00 50.42           C  
ATOM   2207  OG  SER A 359     179.364 191.584 244.368  1.00 50.51           O  
ATOM   2208  N   ASN A 360     177.822 194.560 243.278  1.00 49.55           N  
ATOM   2209  CA  ASN A 360     176.394 194.873 243.316  1.00 49.88           C  
ATOM   2210  C   ASN A 360     176.062 195.974 244.318  1.00 50.17           C  
ATOM   2211  O   ASN A 360     175.232 195.771 245.211  1.00 50.05           O  
ATOM   2212  CB  ASN A 360     175.596 193.625 243.608  1.00 49.99           C  
ATOM   2213  CG  ASN A 360     175.781 192.598 242.543  1.00 49.78           C  
ATOM   2214  OD1 ASN A 360     175.792 192.915 241.347  1.00 49.52           O  
ATOM   2215  ND2 ASN A 360     175.932 191.365 242.946  1.00 49.78           N  
ATOM   2216  N   CYS A 361     176.749 197.123 244.197  1.00 50.02           N  
ATOM   2217  CA  CYS A 361     176.623 198.224 245.147  1.00 49.53           C  
ATOM   2218  C   CYS A 361     177.117 199.565 244.577  1.00 49.54           C  
ATOM   2219  O   CYS A 361     177.721 199.615 243.496  1.00 49.58           O  
ATOM   2220  CB  CYS A 361     177.373 197.851 246.452  1.00 51.14           C  
ATOM   2221  SG  CYS A 361     179.174 197.533 246.270  1.00 51.06           S  
ATOM   2222  N   VAL A 362     176.855 200.649 245.335  1.00 50.73           N  
ATOM   2223  CA  VAL A 362     177.314 202.005 245.062  1.00 50.35           C  
ATOM   2224  C   VAL A 362     178.520 202.323 245.927  1.00 50.29           C  
ATOM   2225  O   VAL A 362     178.457 202.264 247.160  1.00 51.17           O  
ATOM   2226  CB  VAL A 362     176.201 203.025 245.338  1.00 49.27           C  
ATOM   2227  CG1 VAL A 362     176.708 204.445 245.078  1.00 48.94           C  
ATOM   2228  CG2 VAL A 362     175.014 202.706 244.457  1.00 49.47           C  
ATOM   2229  N   ALA A 363     179.625 202.626 245.278  1.00 50.17           N  
ATOM   2230  CA  ALA A 363     180.868 202.845 245.985  1.00 50.62           C  
ATOM   2231  C   ALA A 363     181.215 204.308 246.080  1.00 50.52           C  
ATOM   2232  O   ALA A 363     181.635 204.920 245.102  1.00 49.75           O  
ATOM   2233  CB  ALA A 363     181.987 202.109 245.297  1.00 50.91           C  
ATOM   2234  N   ASP A 364     181.038 204.869 247.262  1.00 51.09           N  
ATOM   2235  CA  ASP A 364     181.349 206.268 247.480  1.00 51.56           C  
ATOM   2236  C   ASP A 364     182.764 206.382 248.009  1.00 52.22           C  
ATOM   2237  O   ASP A 364     183.030 206.056 249.165  1.00 53.01           O  
ATOM   2238  CB  ASP A 364     180.357 206.910 248.443  1.00 51.90           C  
ATOM   2239  CG  ASP A 364     180.592 208.401 248.614  1.00 52.42           C  
ATOM   2240  OD1 ASP A 364     181.658 208.870 248.254  1.00 53.03           O  
ATOM   2241  OD2 ASP A 364     179.705 209.068 249.092  1.00 53.60           O  
ATOM   2242  N   TYR A 365     183.685 206.817 247.163  1.00 52.14           N  
ATOM   2243  CA  TYR A 365     185.088 206.833 247.535  1.00 52.54           C  
ATOM   2244  C   TYR A 365     185.491 208.170 248.107  1.00 54.42           C  
ATOM   2245  O   TYR A 365     186.657 208.376 248.451  1.00 55.24           O  
ATOM   2246  CB  TYR A 365     185.960 206.498 246.332  1.00 51.02           C  
ATOM   2247  CG  TYR A 365     185.785 205.096 245.856  1.00 50.43           C  
ATOM   2248  CD1 TYR A 365     184.974 204.842 244.779  1.00 50.20           C  
ATOM   2249  CD2 TYR A 365     186.433 204.063 246.496  1.00 51.84           C  
ATOM   2250  CE1 TYR A 365     184.805 203.567 244.343  1.00 50.33           C  
ATOM   2251  CE2 TYR A 365     186.259 202.779 246.058  1.00 52.12           C  
ATOM   2252  CZ  TYR A 365     185.445 202.531 244.984  1.00 51.40           C  
ATOM   2253  OH  TYR A 365     185.253 201.247 244.545  1.00 51.38           O  
ATOM   2254  N   SER A 366     184.526 209.078 248.229  1.00 53.91           N  
ATOM   2255  CA  SER A 366     184.815 210.387 248.787  1.00 54.82           C  
ATOM   2256  C   SER A 366     185.002 210.247 250.277  1.00 56.40           C  
ATOM   2257  O   SER A 366     185.772 210.980 250.889  1.00 57.37           O  
ATOM   2258  CB  SER A 366     183.699 211.367 248.497  1.00 54.54           C  
ATOM   2259  OG  SER A 366     183.609 211.631 247.127  1.00 53.99           O  
ATOM   2260  N   VAL A 367     184.324 209.270 250.861  1.00 55.77           N  
ATOM   2261  CA  VAL A 367     184.430 209.050 252.284  1.00 56.97           C  
ATOM   2262  C   VAL A 367     185.832 208.597 252.640  1.00 57.92           C  
ATOM   2263  O   VAL A 367     186.460 209.139 253.551  1.00 58.70           O  
ATOM   2264  CB  VAL A 367     183.413 207.983 252.724  1.00 56.80           C  
ATOM   2265  CG1 VAL A 367     183.637 207.599 254.195  1.00 60.24           C  
ATOM   2266  CG2 VAL A 367     182.008 208.526 252.510  1.00 55.80           C  
ATOM   2267  N   LEU A 368     186.337 207.618 251.903  1.00 57.40           N  
ATOM   2268  CA  LEU A 368     187.658 207.095 252.177  1.00 58.40           C  
ATOM   2269  C   LEU A 368     188.746 208.114 251.869  1.00 58.58           C  
ATOM   2270  O   LEU A 368     189.735 208.211 252.592  1.00 59.64           O  
ATOM   2271  CB  LEU A 368     187.897 205.827 251.346  1.00 58.08           C  
ATOM   2272  CG  LEU A 368     187.058 204.593 251.697  1.00 58.45           C  
ATOM   2273  CD1 LEU A 368     187.267 203.530 250.624  1.00 57.64           C  
ATOM   2274  CD2 LEU A 368     187.487 204.052 253.044  1.00 60.23           C  
ATOM   2275  N   TYR A 369     188.573 208.870 250.791  1.00 58.02           N  
ATOM   2276  CA  TYR A 369     189.571 209.849 250.394  1.00 58.39           C  
ATOM   2277  C   TYR A 369     189.622 211.059 251.322  1.00 58.92           C  
ATOM   2278  O   TYR A 369     190.704 211.527 251.674  1.00 59.57           O  
ATOM   2279  CB  TYR A 369     189.341 210.285 248.952  1.00 57.50           C  
ATOM   2280  CG  TYR A 369     190.383 211.233 248.462  1.00 57.73           C  
ATOM   2281  CD1 TYR A 369     191.675 210.781 248.257  1.00 57.51           C  
ATOM   2282  CD2 TYR A 369     190.059 212.551 248.213  1.00 57.81           C  
ATOM   2283  CE1 TYR A 369     192.640 211.649 247.808  1.00 57.61           C  
ATOM   2284  CE2 TYR A 369     191.025 213.420 247.762  1.00 57.15           C  
ATOM   2285  CZ  TYR A 369     192.311 212.973 247.560  1.00 57.99           C  
ATOM   2286  OH  TYR A 369     193.273 213.839 247.112  1.00 59.70           O  
ATOM   2287  N   ASN A 370     188.457 211.585 251.694  1.00 58.85           N  
ATOM   2288  CA  ASN A 370     188.388 212.770 252.537  1.00 59.53           C  
ATOM   2289  C   ASN A 370     188.731 212.477 253.998  1.00 61.01           C  
ATOM   2290  O   ASN A 370     189.208 213.361 254.718  1.00 61.54           O  
ATOM   2291  CB  ASN A 370     187.025 213.416 252.420  1.00 59.90           C  
ATOM   2292  CG  ASN A 370     186.835 214.063 251.078  1.00 59.33           C  
ATOM   2293  OD1 ASN A 370     187.809 214.449 250.423  1.00 60.77           O  
ATOM   2294  ND2 ASN A 370     185.609 214.192 250.656  1.00 58.69           N  
ATOM   2295  N   SER A 371     188.497 211.243 254.447  1.00 60.28           N  
ATOM   2296  CA  SER A 371     188.813 210.869 255.817  1.00 61.53           C  
ATOM   2297  C   SER A 371     190.265 211.155 256.168  1.00 62.30           C  
ATOM   2298  O   SER A 371     191.186 210.773 255.449  1.00 62.33           O  
ATOM   2299  CB  SER A 371     188.528 209.400 256.025  1.00 61.49           C  
ATOM   2300  OG  SER A 371     189.099 208.951 257.221  1.00 62.49           O  
ATOM   2301  N   ALA A 372     190.470 211.796 257.316  1.00 63.28           N  
ATOM   2302  CA  ALA A 372     191.806 212.172 257.776  1.00 63.18           C  
ATOM   2303  C   ALA A 372     192.484 211.067 258.575  1.00 63.09           C  
ATOM   2304  O   ALA A 372     193.619 211.226 259.021  1.00 63.51           O  
ATOM   2305  CB  ALA A 372     191.724 213.424 258.631  1.00 63.12           C  
ATOM   2306  N   SER A 373     191.782 209.961 258.778  1.00 63.71           N  
ATOM   2307  CA  SER A 373     192.299 208.862 259.589  1.00 63.75           C  
ATOM   2308  C   SER A 373     193.410 208.064 258.910  1.00 63.48           C  
ATOM   2309  O   SER A 373     194.110 207.292 259.567  1.00 64.29           O  
ATOM   2310  CB  SER A 373     191.177 207.910 259.963  1.00 64.30           C  
ATOM   2311  OG  SER A 373     190.705 207.209 258.844  1.00 63.47           O  
ATOM   2312  N   PHE A 374     193.563 208.222 257.602  1.00 63.81           N  
ATOM   2313  CA  PHE A 374     194.540 207.427 256.873  1.00 64.19           C  
ATOM   2314  C   PHE A 374     195.920 208.058 256.875  1.00 64.29           C  
ATOM   2315  O   PHE A 374     196.063 209.268 256.699  1.00 64.38           O  
ATOM   2316  CB  PHE A 374     194.062 207.204 255.444  1.00 63.27           C  
ATOM   2317  CG  PHE A 374     192.801 206.404 255.404  1.00 63.26           C  
ATOM   2318  CD1 PHE A 374     191.645 206.925 254.861  1.00 62.16           C  
ATOM   2319  CD2 PHE A 374     192.755 205.142 255.951  1.00 63.67           C  
ATOM   2320  CE1 PHE A 374     190.484 206.187 254.855  1.00 61.67           C  
ATOM   2321  CE2 PHE A 374     191.593 204.412 255.947  1.00 63.38           C  
ATOM   2322  CZ  PHE A 374     190.458 204.934 255.395  1.00 62.44           C  
ATOM   2323  N   SER A 375     196.948 207.226 257.039  1.00 64.52           N  
ATOM   2324  CA  SER A 375     198.317 207.713 257.004  1.00 64.53           C  
ATOM   2325  C   SER A 375     198.725 207.914 255.563  1.00 64.20           C  
ATOM   2326  O   SER A 375     199.488 208.823 255.229  1.00 64.50           O  
ATOM   2327  CB  SER A 375     199.260 206.731 257.675  1.00 65.46           C  
ATOM   2328  OG  SER A 375     198.985 206.616 259.048  1.00 66.69           O  
ATOM   2329  N   THR A 376     198.186 207.066 254.701  1.00 64.07           N  
ATOM   2330  CA  THR A 376     198.463 207.167 253.284  1.00 63.17           C  
ATOM   2331  C   THR A 376     197.278 206.694 252.458  1.00 62.04           C  
ATOM   2332  O   THR A 376     196.515 205.817 252.873  1.00 62.36           O  
ATOM   2333  CB  THR A 376     199.719 206.365 252.903  1.00 63.23           C  
ATOM   2334  OG1 THR A 376     200.056 206.641 251.546  1.00 61.92           O  
ATOM   2335  CG2 THR A 376     199.469 204.876 253.066  1.00 63.66           C  
ATOM   2336  N   PHE A 377     197.145 207.276 251.276  1.00 60.90           N  
ATOM   2337  CA  PHE A 377     196.134 206.906 250.300  1.00 59.98           C  
ATOM   2338  C   PHE A 377     196.768 207.100 248.941  1.00 58.69           C  
ATOM   2339  O   PHE A 377     196.625 208.158 248.327  1.00 58.10           O  
ATOM   2340  CB  PHE A 377     194.901 207.806 250.442  1.00 59.12           C  
ATOM   2341  CG  PHE A 377     193.649 207.334 249.746  1.00 59.02           C  
ATOM   2342  CD1 PHE A 377     192.514 207.094 250.491  1.00 59.31           C  
ATOM   2343  CD2 PHE A 377     193.582 207.137 248.370  1.00 58.44           C  
ATOM   2344  CE1 PHE A 377     191.363 206.678 249.894  1.00 58.79           C  
ATOM   2345  CE2 PHE A 377     192.414 206.714 247.781  1.00 57.60           C  
ATOM   2346  CZ  PHE A 377     191.307 206.488 248.545  1.00 58.11           C  
ATOM   2347  N   LYS A 378     197.532 206.115 248.501  1.00 58.33           N  
ATOM   2348  CA  LYS A 378     198.285 206.274 247.269  1.00 57.51           C  
ATOM   2349  C   LYS A 378     197.702 205.435 246.145  1.00 56.76           C  
ATOM   2350  O   LYS A 378     197.595 204.211 246.270  1.00 56.28           O  
ATOM   2351  CB  LYS A 378     199.757 205.917 247.485  1.00 57.11           C  
ATOM   2352  CG  LYS A 378     200.606 205.895 246.208  1.00 56.28           C  
ATOM   2353  CD  LYS A 378     200.765 207.269 245.572  1.00 56.41           C  
ATOM   2354  CE  LYS A 378     201.651 207.189 244.330  1.00 57.15           C  
ATOM   2355  NZ  LYS A 378     201.780 208.510 243.643  1.00 54.58           N  
ATOM   2356  N   CYS A 379     197.335 206.094 245.040  1.00 56.13           N  
ATOM   2357  CA  CYS A 379     196.767 205.433 243.873  1.00 55.30           C  
ATOM   2358  C   CYS A 379     197.813 205.276 242.776  1.00 54.81           C  
ATOM   2359  O   CYS A 379     198.529 206.228 242.443  1.00 54.61           O  
ATOM   2360  CB  CYS A 379     195.554 206.202 243.345  1.00 52.30           C  
ATOM   2361  SG  CYS A 379     194.166 206.296 244.511  1.00 52.09           S  
ATOM   2362  N   TYR A 380     197.878 204.064 242.215  1.00 54.21           N  
ATOM   2363  CA  TYR A 380     198.777 203.681 241.132  1.00 54.42           C  
ATOM   2364  C   TYR A 380     197.992 203.484 239.847  1.00 53.38           C  
ATOM   2365  O   TYR A 380     198.535 203.601 238.749  1.00 52.03           O  
ATOM   2366  CB  TYR A 380     199.522 202.407 241.512  1.00 54.66           C  
ATOM   2367  CG  TYR A 380     200.335 202.573 242.761  1.00 55.32           C  
ATOM   2368  CD1 TYR A 380     199.890 202.035 243.955  1.00 56.13           C  
ATOM   2369  CD2 TYR A 380     201.521 203.278 242.718  1.00 55.59           C  
ATOM   2370  CE1 TYR A 380     200.636 202.204 245.100  1.00 56.67           C  
ATOM   2371  CE2 TYR A 380     202.264 203.445 243.860  1.00 56.25           C  
ATOM   2372  CZ  TYR A 380     201.826 202.912 245.048  1.00 56.89           C  
ATOM   2373  OH  TYR A 380     202.569 203.084 246.192  1.00 57.47           O  
ATOM   2374  N   GLY A 381     196.706 203.192 239.997  1.00 52.58           N  
ATOM   2375  CA  GLY A 381     195.829 202.951 238.864  1.00 50.80           C  
ATOM   2376  C   GLY A 381     195.230 204.236 238.329  1.00 48.11           C  
ATOM   2377  O   GLY A 381     195.591 204.701 237.250  1.00 45.89           O  
ATOM   2378  N   VAL A 382     194.272 204.780 239.066  1.00 46.31           N  
ATOM   2379  CA  VAL A 382     193.564 205.964 238.628  1.00 43.76           C  
ATOM   2380  C   VAL A 382     193.633 207.013 239.715  1.00 43.53           C  
ATOM   2381  O   VAL A 382     193.889 206.681 240.864  1.00 46.55           O  
ATOM   2382  CB  VAL A 382     192.105 205.603 238.341  1.00 43.20           C  
ATOM   2383  CG1 VAL A 382     192.070 204.478 237.339  1.00 42.24           C  
ATOM   2384  CG2 VAL A 382     191.386 205.214 239.611  1.00 44.81           C  
ATOM   2385  N   SER A 383     193.393 208.265 239.378  1.00 44.05           N  
ATOM   2386  CA  SER A 383     193.404 209.310 240.383  1.00 45.22           C  
ATOM   2387  C   SER A 383     192.202 209.133 241.312  1.00 47.46           C  
ATOM   2388  O   SER A 383     191.110 208.820 240.842  1.00 48.12           O  
ATOM   2389  CB  SER A 383     193.407 210.660 239.706  1.00 43.03           C  
ATOM   2390  OG  SER A 383     194.611 210.848 239.000  1.00 37.36           O  
ATOM   2391  N   PRO A 384     192.360 209.368 242.623  1.00 44.13           N  
ATOM   2392  CA  PRO A 384     191.378 209.134 243.668  1.00 46.45           C  
ATOM   2393  C   PRO A 384     190.113 209.970 243.557  1.00 46.59           C  
ATOM   2394  O   PRO A 384     189.090 209.623 244.139  1.00 47.68           O  
ATOM   2395  CB  PRO A 384     192.150 209.497 244.933  1.00 51.12           C  
ATOM   2396  CG  PRO A 384     193.238 210.433 244.477  1.00 50.41           C  
ATOM   2397  CD  PRO A 384     193.618 209.947 243.105  1.00 46.50           C  
ATOM   2398  N   THR A 385     190.167 211.066 242.816  1.00 45.32           N  
ATOM   2399  CA  THR A 385     189.006 211.934 242.700  1.00 45.81           C  
ATOM   2400  C   THR A 385     188.158 211.565 241.491  1.00 44.93           C  
ATOM   2401  O   THR A 385     187.053 212.076 241.312  1.00 45.63           O  
ATOM   2402  CB  THR A 385     189.441 213.400 242.614  1.00 45.32           C  
ATOM   2403  OG1 THR A 385     190.211 213.597 241.430  1.00 44.06           O  
ATOM   2404  CG2 THR A 385     190.300 213.745 243.827  1.00 48.08           C  
ATOM   2405  N   LYS A 386     188.671 210.659 240.663  1.00 43.83           N  
ATOM   2406  CA  LYS A 386     187.970 210.213 239.468  1.00 42.62           C  
ATOM   2407  C   LYS A 386     187.127 208.987 239.774  1.00 44.73           C  
ATOM   2408  O   LYS A 386     186.279 208.586 238.972  1.00 43.79           O  
ATOM   2409  CB  LYS A 386     188.959 209.870 238.359  1.00 43.03           C  
ATOM   2410  CG  LYS A 386     189.825 211.015 237.857  1.00 39.31           C  
ATOM   2411  CD  LYS A 386     189.043 212.008 237.028  1.00 40.06           C  
ATOM   2412  CE  LYS A 386     190.000 212.934 236.290  1.00 39.16           C  
ATOM   2413  NZ  LYS A 386     189.294 213.984 235.509  1.00 36.69           N  
ATOM   2414  N   LEU A 387     187.359 208.405 240.950  1.00 44.87           N  
ATOM   2415  CA  LEU A 387     186.725 207.161 241.365  1.00 45.46           C  
ATOM   2416  C   LEU A 387     185.226 207.315 241.528  1.00 46.41           C  
ATOM   2417  O   LEU A 387     184.492 206.332 241.511  1.00 46.40           O  
ATOM   2418  CB  LEU A 387     187.322 206.674 242.690  1.00 47.22           C  
ATOM   2419  CG  LEU A 387     188.777 206.164 242.677  1.00 46.88           C  
ATOM   2420  CD1 LEU A 387     189.242 205.952 244.111  1.00 49.26           C  
ATOM   2421  CD2 LEU A 387     188.849 204.850 241.928  1.00 47.37           C  
ATOM   2422  N   ASN A 388     184.771 208.544 241.698  1.00 46.25           N  
ATOM   2423  CA  ASN A 388     183.356 208.810 241.854  1.00 46.73           C  
ATOM   2424  C   ASN A 388     182.586 208.695 240.537  1.00 45.77           C  
ATOM   2425  O   ASN A 388     181.386 208.433 240.549  1.00 45.56           O  
ATOM   2426  CB  ASN A 388     183.159 210.180 242.453  1.00 47.06           C  
ATOM   2427  CG  ASN A 388     183.559 210.235 243.887  1.00 48.58           C  
ATOM   2428  OD1 ASN A 388     183.388 209.271 244.646  1.00 49.81           O  
ATOM   2429  ND2 ASN A 388     184.106 211.353 244.276  1.00 49.89           N  
ATOM   2430  N   ASP A 389     183.253 208.936 239.406  1.00 45.13           N  
ATOM   2431  CA  ASP A 389     182.588 208.886 238.103  1.00 44.42           C  
ATOM   2432  C   ASP A 389     182.777 207.524 237.455  1.00 43.86           C  
ATOM   2433  O   ASP A 389     181.855 206.944 236.884  1.00 43.10           O  
ATOM   2434  CB  ASP A 389     183.161 209.947 237.168  1.00 44.29           C  
ATOM   2435  CG  ASP A 389     182.338 210.120 235.903  1.00 43.35           C  
ATOM   2436  OD1 ASP A 389     181.345 210.818 235.965  1.00 43.00           O  
ATOM   2437  OD2 ASP A 389     182.691 209.558 234.890  1.00 42.40           O  
ATOM   2438  N   LEU A 390     184.002 207.044 237.553  1.00 44.32           N  
ATOM   2439  CA  LEU A 390     184.478 205.800 236.981  1.00 44.06           C  
ATOM   2440  C   LEU A 390     183.847 204.625 237.708  1.00 44.23           C  
ATOM   2441  O   LEU A 390     183.609 204.740 238.911  1.00 45.46           O  
ATOM   2442  CB  LEU A 390     185.995 205.765 237.184  1.00 43.86           C  
ATOM   2443  CG  LEU A 390     186.787 204.718 236.474  1.00 42.72           C  
ATOM   2444  CD1 LEU A 390     186.811 205.024 234.977  1.00 40.03           C  
ATOM   2445  CD2 LEU A 390     188.178 204.696 237.079  1.00 41.80           C  
ATOM   2446  N   CYS A 391     183.582 203.490 237.020  1.00 44.55           N  
ATOM   2447  CA  CYS A 391     183.111 202.309 237.750  1.00 45.52           C  
ATOM   2448  C   CYS A 391     183.650 201.003 237.182  1.00 45.48           C  
ATOM   2449  O   CYS A 391     184.258 200.974 236.105  1.00 45.15           O  
ATOM   2450  CB  CYS A 391     181.587 202.288 237.862  1.00 45.88           C  
ATOM   2451  SG  CYS A 391     180.603 202.081 236.415  1.00 43.84           S  
ATOM   2452  N   PHE A 392     183.507 199.939 238.001  1.00 46.19           N  
ATOM   2453  CA  PHE A 392     184.249 198.689 237.879  1.00 46.43           C  
ATOM   2454  C   PHE A 392     183.385 197.452 237.742  1.00 47.75           C  
ATOM   2455  O   PHE A 392     182.233 197.419 238.195  1.00 47.25           O  
ATOM   2456  CB  PHE A 392     185.066 198.559 239.153  1.00 47.04           C  
ATOM   2457  CG  PHE A 392     185.668 199.863 239.510  1.00 46.97           C  
ATOM   2458  CD1 PHE A 392     185.041 200.665 240.452  1.00 47.57           C  
ATOM   2459  CD2 PHE A 392     186.797 200.327 238.910  1.00 46.95           C  
ATOM   2460  CE1 PHE A 392     185.544 201.895 240.775  1.00 47.41           C  
ATOM   2461  CE2 PHE A 392     187.307 201.568 239.239  1.00 46.59           C  
ATOM   2462  CZ  PHE A 392     186.673 202.346 240.168  1.00 47.20           C  
ATOM   2463  N   THR A 393     183.975 196.412 237.159  1.00 46.63           N  
ATOM   2464  CA  THR A 393     183.306 195.123 237.038  1.00 46.70           C  
ATOM   2465  C   THR A 393     183.289 194.453 238.398  1.00 47.78           C  
ATOM   2466  O   THR A 393     182.321 193.801 238.773  1.00 47.70           O  
ATOM   2467  CB  THR A 393     184.041 194.208 236.051  1.00 46.53           C  
ATOM   2468  OG1 THR A 393     185.322 193.882 236.577  1.00 47.21           O  
ATOM   2469  CG2 THR A 393     184.232 194.898 234.715  1.00 44.71           C  
ATOM   2470  N   ASN A 394     184.381 194.633 239.133  1.00 48.17           N  
ATOM   2471  CA  ASN A 394     184.550 194.135 240.490  1.00 48.95           C  
ATOM   2472  C   ASN A 394     185.580 194.969 241.233  1.00 49.61           C  
ATOM   2473  O   ASN A 394     186.503 195.515 240.618  1.00 49.68           O  
ATOM   2474  CB  ASN A 394     184.982 192.685 240.507  1.00 49.84           C  
ATOM   2475  CG  ASN A 394     183.909 191.723 240.126  1.00 49.32           C  
ATOM   2476  OD1 ASN A 394     183.000 191.441 240.923  1.00 50.39           O  
ATOM   2477  ND2 ASN A 394     183.994 191.198 238.929  1.00 49.59           N  
ATOM   2478  N   VAL A 395     185.456 195.024 242.552  1.00 50.63           N  
ATOM   2479  CA  VAL A 395     186.494 195.616 243.384  1.00 51.31           C  
ATOM   2480  C   VAL A 395     186.855 194.640 244.494  1.00 52.30           C  
ATOM   2481  O   VAL A 395     185.975 194.053 245.116  1.00 52.62           O  
ATOM   2482  CB  VAL A 395     186.041 196.972 243.963  1.00 51.35           C  
ATOM   2483  CG1 VAL A 395     187.146 197.576 244.851  1.00 52.13           C  
ATOM   2484  CG2 VAL A 395     185.706 197.910 242.819  1.00 49.84           C  
ATOM   2485  N   TYR A 396     188.143 194.433 244.729  1.00 52.35           N  
ATOM   2486  CA  TYR A 396     188.541 193.524 245.798  1.00 53.44           C  
ATOM   2487  C   TYR A 396     189.372 194.229 246.842  1.00 54.25           C  
ATOM   2488  O   TYR A 396     190.247 195.032 246.523  1.00 55.12           O  
ATOM   2489  CB  TYR A 396     189.304 192.329 245.236  1.00 53.78           C  
ATOM   2490  CG  TYR A 396     188.461 191.467 244.362  1.00 53.31           C  
ATOM   2491  CD1 TYR A 396     188.321 191.787 243.032  1.00 51.92           C  
ATOM   2492  CD2 TYR A 396     187.816 190.361 244.884  1.00 53.26           C  
ATOM   2493  CE1 TYR A 396     187.540 191.018 242.224  1.00 51.10           C  
ATOM   2494  CE2 TYR A 396     187.031 189.584 244.064  1.00 51.83           C  
ATOM   2495  CZ  TYR A 396     186.892 189.917 242.738  1.00 50.95           C  
ATOM   2496  OH  TYR A 396     186.108 189.164 241.912  1.00 49.60           O  
ATOM   2497  N   ALA A 397     189.100 193.921 248.101  1.00 55.56           N  
ATOM   2498  CA  ALA A 397     189.823 194.535 249.198  1.00 57.20           C  
ATOM   2499  C   ALA A 397     190.722 193.533 249.898  1.00 58.66           C  
ATOM   2500  O   ALA A 397     190.244 192.616 250.572  1.00 58.95           O  
ATOM   2501  CB  ALA A 397     188.843 195.137 250.183  1.00 57.32           C  
ATOM   2502  N   ASP A 398     192.027 193.717 249.741  1.00 59.26           N  
ATOM   2503  CA  ASP A 398     193.004 192.824 250.340  1.00 60.38           C  
ATOM   2504  C   ASP A 398     193.400 193.390 251.699  1.00 61.24           C  
ATOM   2505  O   ASP A 398     193.982 194.470 251.777  1.00 62.03           O  
ATOM   2506  CB  ASP A 398     194.218 192.674 249.436  1.00 60.74           C  
ATOM   2507  CG  ASP A 398     193.876 192.046 248.079  1.00 60.02           C  
ATOM   2508  OD1 ASP A 398     193.184 191.050 248.047  1.00 59.45           O  
ATOM   2509  OD2 ASP A 398     194.274 192.596 247.078  1.00 60.12           O  
ATOM   2510  N   SER A 399     193.033 192.692 252.767  1.00 62.48           N  
ATOM   2511  CA  SER A 399     193.169 193.221 254.130  1.00 63.69           C  
ATOM   2512  C   SER A 399     194.108 192.437 255.040  1.00 65.03           C  
ATOM   2513  O   SER A 399     193.915 191.239 255.281  1.00 66.17           O  
ATOM   2514  CB  SER A 399     191.798 193.288 254.762  1.00 64.16           C  
ATOM   2515  OG  SER A 399     191.884 193.617 256.110  1.00 65.22           O  
ATOM   2516  N   PHE A 400     195.142 193.123 255.532  1.00 65.50           N  
ATOM   2517  CA  PHE A 400     196.137 192.500 256.405  1.00 68.32           C  
ATOM   2518  C   PHE A 400     196.992 193.486 257.219  1.00 67.22           C  
ATOM   2519  O   PHE A 400     197.004 194.689 256.954  1.00 67.34           O  
ATOM   2520  CB  PHE A 400     197.027 191.590 255.583  1.00 66.61           C  
ATOM   2521  CG  PHE A 400     197.639 192.269 254.434  1.00 66.60           C  
ATOM   2522  CD1 PHE A 400     198.855 192.855 254.551  1.00 67.27           C  
ATOM   2523  CD2 PHE A 400     196.983 192.332 253.220  1.00 65.35           C  
ATOM   2524  CE1 PHE A 400     199.427 193.489 253.482  1.00 66.50           C  
ATOM   2525  CE2 PHE A 400     197.542 192.963 252.157  1.00 64.85           C  
ATOM   2526  CZ  PHE A 400     198.769 193.543 252.286  1.00 65.42           C  
ATOM   2527  N   VAL A 401     197.713 192.960 258.218  1.00 69.08           N  
ATOM   2528  CA  VAL A 401     198.632 193.770 259.035  1.00 69.06           C  
ATOM   2529  C   VAL A 401     200.114 193.572 258.717  1.00 69.40           C  
ATOM   2530  O   VAL A 401     200.612 192.448 258.645  1.00 69.68           O  
ATOM   2531  CB  VAL A 401     198.427 193.486 260.534  1.00 70.33           C  
ATOM   2532  CG1 VAL A 401     199.425 194.283 261.395  1.00 71.07           C  
ATOM   2533  CG2 VAL A 401     197.037 193.845 260.908  1.00 69.62           C  
ATOM   2534  N   ILE A 402     200.809 194.698 258.568  1.00 69.38           N  
ATOM   2535  CA  ILE A 402     202.253 194.761 258.325  1.00 70.23           C  
ATOM   2536  C   ILE A 402     202.948 195.716 259.289  1.00 72.23           C  
ATOM   2537  O   ILE A 402     202.293 196.473 260.003  1.00 69.57           O  
ATOM   2538  CB  ILE A 402     202.568 195.206 256.890  1.00 69.67           C  
ATOM   2539  CG1 ILE A 402     201.973 196.603 256.651  1.00 69.57           C  
ATOM   2540  CG2 ILE A 402     202.040 194.194 255.900  1.00 69.63           C  
ATOM   2541  CD1 ILE A 402     202.403 197.245 255.380  1.00 69.12           C  
ATOM   2542  N   ARG A 403     204.276 195.691 259.303  1.00 71.31           N  
ATOM   2543  CA  ARG A 403     205.037 196.673 260.068  1.00 72.85           C  
ATOM   2544  C   ARG A 403     205.113 197.986 259.277  1.00 72.26           C  
ATOM   2545  O   ARG A 403     205.221 197.966 258.056  1.00 69.98           O  
ATOM   2546  CB  ARG A 403     206.427 196.141 260.386  1.00 73.27           C  
ATOM   2547  CG  ARG A 403     207.271 197.037 261.260  1.00 72.29           C  
ATOM   2548  CD  ARG A 403     208.508 196.362 261.756  1.00 73.03           C  
ATOM   2549  NE  ARG A 403     209.456 196.090 260.690  1.00 73.27           N  
ATOM   2550  CZ  ARG A 403     210.647 195.468 260.858  1.00 73.94           C  
ATOM   2551  NH1 ARG A 403     211.019 195.056 262.052  1.00 74.03           N  
ATOM   2552  NH2 ARG A 403     211.443 195.272 259.821  1.00 72.82           N  
ATOM   2553  N   GLY A 404     205.077 199.117 259.975  1.00 72.56           N  
ATOM   2554  CA  GLY A 404     205.067 200.449 259.362  1.00 71.34           C  
ATOM   2555  C   GLY A 404     206.096 200.728 258.277  1.00 70.50           C  
ATOM   2556  O   GLY A 404     205.751 201.255 257.220  1.00 69.93           O  
ATOM   2557  N   ASP A 405     207.348 200.364 258.493  1.00 70.77           N  
ATOM   2558  CA  ASP A 405     208.361 200.645 257.474  1.00 71.20           C  
ATOM   2559  C   ASP A 405     208.168 199.840 256.190  1.00 70.45           C  
ATOM   2560  O   ASP A 405     208.820 200.110 255.180  1.00 69.87           O  
ATOM   2561  CB  ASP A 405     209.775 200.415 258.014  1.00 71.78           C  
ATOM   2562  CG  ASP A 405     210.262 201.533 258.940  1.00 72.45           C  
ATOM   2563  OD1 ASP A 405     209.666 202.588 258.949  1.00 72.11           O  
ATOM   2564  OD2 ASP A 405     211.234 201.323 259.627  1.00 73.01           O  
ATOM   2565  N   GLU A 406     207.296 198.836 256.226  1.00 70.12           N  
ATOM   2566  CA  GLU A 406     207.046 197.983 255.071  1.00 69.47           C  
ATOM   2567  C   GLU A 406     205.899 198.487 254.204  1.00 70.24           C  
ATOM   2568  O   GLU A 406     205.619 197.915 253.152  1.00 67.90           O  
ATOM   2569  CB  GLU A 406     206.774 196.553 255.530  1.00 69.67           C  
ATOM   2570  CG  GLU A 406     207.969 195.909 256.174  1.00 70.52           C  
ATOM   2571  CD  GLU A 406     207.677 194.608 256.801  1.00 70.84           C  
ATOM   2572  OE1 GLU A 406     206.522 194.247 256.921  1.00 71.23           O  
ATOM   2573  OE2 GLU A 406     208.625 193.947 257.149  1.00 71.95           O  
ATOM   2574  N   VAL A 407     205.254 199.579 254.608  1.00 68.48           N  
ATOM   2575  CA  VAL A 407     204.135 200.120 253.834  1.00 68.48           C  
ATOM   2576  C   VAL A 407     204.603 200.472 252.430  1.00 67.46           C  
ATOM   2577  O   VAL A 407     203.876 200.296 251.454  1.00 66.55           O  
ATOM   2578  CB  VAL A 407     203.525 201.372 254.513  1.00 69.10           C  
ATOM   2579  CG1 VAL A 407     202.519 202.051 253.569  1.00 68.71           C  
ATOM   2580  CG2 VAL A 407     202.805 200.976 255.810  1.00 69.44           C  
ATOM   2581  N   ARG A 408     205.819 200.990 252.334  1.00 67.65           N  
ATOM   2582  CA  ARG A 408     206.413 201.398 251.069  1.00 67.68           C  
ATOM   2583  C   ARG A 408     206.553 200.249 250.068  1.00 66.34           C  
ATOM   2584  O   ARG A 408     206.654 200.486 248.865  1.00 65.38           O  
ATOM   2585  CB  ARG A 408     207.779 202.013 251.315  1.00 67.15           C  
ATOM   2586  CG  ARG A 408     208.478 202.547 250.074  1.00 66.87           C  
ATOM   2587  CD  ARG A 408     209.784 203.173 250.403  1.00 67.98           C  
ATOM   2588  NE  ARG A 408     210.727 202.203 250.953  1.00 68.01           N  
ATOM   2589  CZ  ARG A 408     211.458 201.324 250.227  1.00 67.65           C  
ATOM   2590  NH1 ARG A 408     211.359 201.287 248.912  1.00 65.93           N  
ATOM   2591  NH2 ARG A 408     212.277 200.492 250.847  1.00 67.84           N  
ATOM   2592  N   GLN A 409     206.599 199.006 250.552  1.00 66.22           N  
ATOM   2593  CA  GLN A 409     206.786 197.870 249.663  1.00 65.48           C  
ATOM   2594  C   GLN A 409     205.500 197.434 248.975  1.00 64.71           C  
ATOM   2595  O   GLN A 409     205.547 196.672 248.006  1.00 63.88           O  
ATOM   2596  CB  GLN A 409     207.390 196.670 250.403  1.00 66.23           C  
ATOM   2597  CG  GLN A 409     208.838 196.839 250.833  1.00 66.34           C  
ATOM   2598  CD  GLN A 409     209.401 195.551 251.442  1.00 66.98           C  
ATOM   2599  OE1 GLN A 409     209.184 194.441 250.917  1.00 66.09           O  
ATOM   2600  NE2 GLN A 409     210.131 195.698 252.561  1.00 67.38           N  
ATOM   2601  N   ILE A 410     204.343 197.890 249.440  1.00 64.88           N  
ATOM   2602  CA  ILE A 410     203.133 197.442 248.771  1.00 63.71           C  
ATOM   2603  C   ILE A 410     202.801 198.390 247.640  1.00 62.68           C  
ATOM   2604  O   ILE A 410     202.020 199.329 247.789  1.00 61.80           O  
ATOM   2605  CB  ILE A 410     201.956 197.298 249.744  1.00 63.94           C  
ATOM   2606  CG1 ILE A 410     202.342 196.290 250.833  1.00 65.14           C  
ATOM   2607  CG2 ILE A 410     200.690 196.849 248.991  1.00 62.59           C  
ATOM   2608  CD1 ILE A 410     201.362 196.199 251.952  1.00 66.56           C  
ATOM   2609  N   ALA A 411     203.425 198.125 246.505  1.00 61.75           N  
ATOM   2610  CA  ALA A 411     203.284 198.938 245.315  1.00 60.46           C  
ATOM   2611  C   ALA A 411     203.811 198.153 244.115  1.00 60.02           C  
ATOM   2612  O   ALA A 411     204.699 197.312 244.276  1.00 59.85           O  
ATOM   2613  CB  ALA A 411     204.041 200.245 245.496  1.00 60.66           C  
ATOM   2614  N   PRO A 412     203.299 198.409 242.910  1.00 59.29           N  
ATOM   2615  CA  PRO A 412     203.778 197.835 241.675  1.00 58.67           C  
ATOM   2616  C   PRO A 412     205.198 198.308 241.447  1.00 58.91           C  
ATOM   2617  O   PRO A 412     205.506 199.475 241.688  1.00 58.97           O  
ATOM   2618  CB  PRO A 412     202.801 198.401 240.640  1.00 58.39           C  
ATOM   2619  CG  PRO A 412     202.215 199.642 241.284  1.00 57.98           C  
ATOM   2620  CD  PRO A 412     202.177 199.340 242.761  1.00 57.98           C  
ATOM   2621  N   GLY A 413     206.065 197.419 240.976  1.00 57.08           N  
ATOM   2622  CA  GLY A 413     207.441 197.801 240.695  1.00 56.01           C  
ATOM   2623  C   GLY A 413     208.377 197.680 241.902  1.00 56.43           C  
ATOM   2624  O   GLY A 413     209.585 197.870 241.770  1.00 56.25           O  
ATOM   2625  N   GLN A 414     207.832 197.377 243.084  1.00 59.39           N  
ATOM   2626  CA  GLN A 414     208.685 197.275 244.261  1.00 60.19           C  
ATOM   2627  C   GLN A 414     209.124 195.857 244.542  1.00 60.38           C  
ATOM   2628  O   GLN A 414     208.434 194.892 244.209  1.00 60.54           O  
ATOM   2629  CB  GLN A 414     207.984 197.849 245.488  1.00 60.85           C  
ATOM   2630  CG  GLN A 414     207.683 199.317 245.375  1.00 60.98           C  
ATOM   2631  CD  GLN A 414     208.929 200.135 245.264  1.00 60.64           C  
ATOM   2632  OE1 GLN A 414     209.775 200.115 246.164  1.00 61.87           O  
ATOM   2633  NE2 GLN A 414     209.076 200.853 244.160  1.00 60.33           N  
ATOM   2634  N   THR A 415     210.281 195.740 245.170  1.00 61.27           N  
ATOM   2635  CA  THR A 415     210.821 194.461 245.580  1.00 62.07           C  
ATOM   2636  C   THR A 415     211.268 194.573 247.023  1.00 62.39           C  
ATOM   2637  O   THR A 415     211.406 195.680 247.551  1.00 62.40           O  
ATOM   2638  CB  THR A 415     211.996 194.022 244.678  1.00 61.48           C  
ATOM   2639  OG1 THR A 415     213.094 194.928 244.842  1.00 59.22           O  
ATOM   2640  CG2 THR A 415     211.588 193.998 243.200  1.00 59.94           C  
ATOM   2641  N   GLY A 416     211.491 193.441 247.665  1.00 62.94           N  
ATOM   2642  CA  GLY A 416     211.920 193.433 249.050  1.00 63.68           C  
ATOM   2643  C   GLY A 416     211.411 192.182 249.725  1.00 66.07           C  
ATOM   2644  O   GLY A 416     210.738 191.366 249.097  1.00 65.80           O  
ATOM   2645  N   LYS A 417     211.701 192.042 251.008  1.00 66.35           N  
ATOM   2646  CA  LYS A 417     211.305 190.849 251.740  1.00 67.20           C  
ATOM   2647  C   LYS A 417     209.788 190.696 251.916  1.00 68.11           C  
ATOM   2648  O   LYS A 417     209.306 189.592 252.132  1.00 67.17           O  
ATOM   2649  CB  LYS A 417     212.065 190.768 253.072  1.00 66.05           C  
ATOM   2650  CG  LYS A 417     211.967 191.988 253.990  1.00 66.76           C  
ATOM   2651  CD  LYS A 417     212.691 191.748 255.344  1.00 65.88           C  
ATOM   2652  CE  LYS A 417     214.213 191.576 255.174  1.00 63.74           C  
ATOM   2653  NZ  LYS A 417     214.635 190.144 255.125  1.00 63.50           N  
ATOM   2654  N   ILE A 418     209.016 191.777 251.804  1.00 67.42           N  
ATOM   2655  CA  ILE A 418     207.560 191.637 251.873  1.00 68.66           C  
ATOM   2656  C   ILE A 418     206.992 191.553 250.468  1.00 61.27           C  
ATOM   2657  O   ILE A 418     206.215 190.645 250.149  1.00 74.12           O  
ATOM   2658  CB  ILE A 418     206.902 192.791 252.675  1.00 68.31           C  
ATOM   2659  CG1 ILE A 418     206.784 192.398 254.157  1.00 68.79           C  
ATOM   2660  CG2 ILE A 418     205.514 193.185 252.111  1.00 67.94           C  
ATOM   2661  CD1 ILE A 418     208.087 191.971 254.814  1.00 69.37           C  
ATOM   2662  N   ALA A 419     207.423 192.476 249.614  1.00 68.13           N  
ATOM   2663  CA  ALA A 419     206.947 192.538 248.236  1.00 66.17           C  
ATOM   2664  C   ALA A 419     207.223 191.241 247.491  1.00 66.51           C  
ATOM   2665  O   ALA A 419     206.457 190.855 246.609  1.00 65.81           O  
ATOM   2666  CB  ALA A 419     207.615 193.694 247.513  1.00 64.62           C  
ATOM   2667  N   ASP A 420     208.341 190.585 247.790  1.00 66.37           N  
ATOM   2668  CA  ASP A 420     208.680 189.360 247.097  1.00 66.60           C  
ATOM   2669  C   ASP A 420     208.230 188.094 247.829  1.00 67.54           C  
ATOM   2670  O   ASP A 420     207.952 187.080 247.188  1.00 66.74           O  
ATOM   2671  CB  ASP A 420     210.196 189.306 246.860  1.00 67.12           C  
ATOM   2672  CG  ASP A 420     210.613 188.286 245.803  1.00 67.29           C  
ATOM   2673  OD1 ASP A 420     210.222 188.450 244.667  1.00 67.05           O  
ATOM   2674  OD2 ASP A 420     211.334 187.372 246.128  1.00 66.86           O  
ATOM   2675  N   TYR A 421     208.187 188.115 249.167  1.00 66.49           N  
ATOM   2676  CA  TYR A 421     207.962 186.855 249.876  1.00 68.72           C  
ATOM   2677  C   TYR A 421     206.539 186.611 250.373  1.00 68.62           C  
ATOM   2678  O   TYR A 421     206.109 185.457 250.426  1.00 68.32           O  
ATOM   2679  CB  TYR A 421     208.894 186.728 251.084  1.00 67.34           C  
ATOM   2680  CG  TYR A 421     210.389 186.910 250.812  1.00 67.37           C  
ATOM   2681  CD1 TYR A 421     211.206 187.210 251.881  1.00 67.05           C  
ATOM   2682  CD2 TYR A 421     210.941 186.805 249.535  1.00 67.25           C  
ATOM   2683  CE1 TYR A 421     212.550 187.405 251.697  1.00 66.35           C  
ATOM   2684  CE2 TYR A 421     212.295 187.009 249.356  1.00 66.87           C  
ATOM   2685  CZ  TYR A 421     213.093 187.309 250.435  1.00 65.90           C  
ATOM   2686  OH  TYR A 421     214.435 187.518 250.273  1.00 63.67           O  
ATOM   2687  N   ASN A 422     205.821 187.646 250.811  1.00 68.44           N  
ATOM   2688  CA  ASN A 422     204.502 187.381 251.383  1.00 68.54           C  
ATOM   2689  C   ASN A 422     203.335 188.097 250.711  1.00 67.47           C  
ATOM   2690  O   ASN A 422     202.216 187.592 250.750  1.00 68.07           O  
ATOM   2691  CB  ASN A 422     204.517 187.602 252.885  1.00 68.27           C  
ATOM   2692  CG  ASN A 422     205.019 188.930 253.280  1.00 70.29           C  
ATOM   2693  OD1 ASN A 422     206.164 189.043 253.725  1.00 68.74           O  
ATOM   2694  ND2 ASN A 422     204.222 189.932 253.125  1.00 68.40           N  
ATOM   2695  N   TYR A 423     203.568 189.248 250.086  1.00 67.31           N  
ATOM   2696  CA  TYR A 423     202.457 189.937 249.435  1.00 66.48           C  
ATOM   2697  C   TYR A 423     202.885 190.680 248.186  1.00 66.08           C  
ATOM   2698  O   TYR A 423     203.442 191.777 248.249  1.00 65.78           O  
ATOM   2699  CB  TYR A 423     201.751 190.909 250.370  1.00 65.89           C  
ATOM   2700  CG  TYR A 423     200.519 191.463 249.735  1.00 65.57           C  
ATOM   2701  CD1 TYR A 423     199.396 190.656 249.625  1.00 65.06           C  
ATOM   2702  CD2 TYR A 423     200.500 192.754 249.248  1.00 64.73           C  
ATOM   2703  CE1 TYR A 423     198.263 191.140 249.037  1.00 64.04           C  
ATOM   2704  CE2 TYR A 423     199.362 193.230 248.663  1.00 64.43           C  
ATOM   2705  CZ  TYR A 423     198.255 192.425 248.561  1.00 63.82           C  
ATOM   2706  OH  TYR A 423     197.121 192.897 247.989  1.00 62.13           O  
ATOM   2707  N   LYS A 424     202.601 190.074 247.046  1.00 64.59           N  
ATOM   2708  CA  LYS A 424     203.013 190.597 245.754  1.00 63.48           C  
ATOM   2709  C   LYS A 424     201.864 191.221 244.961  1.00 62.76           C  
ATOM   2710  O   LYS A 424     200.808 190.608 244.786  1.00 62.49           O  
ATOM   2711  CB  LYS A 424     203.643 189.454 244.945  1.00 64.07           C  
ATOM   2712  CG  LYS A 424     204.017 189.763 243.498  1.00 62.96           C  
ATOM   2713  CD  LYS A 424     205.210 190.693 243.399  1.00 63.37           C  
ATOM   2714  CE  LYS A 424     205.682 190.809 241.961  1.00 62.66           C  
ATOM   2715  NZ  LYS A 424     206.841 191.716 241.828  1.00 59.39           N  
ATOM   2716  N   LEU A 425     202.095 192.422 244.434  1.00 62.24           N  
ATOM   2717  CA  LEU A 425     201.150 193.045 243.515  1.00 60.72           C  
ATOM   2718  C   LEU A 425     201.658 192.900 242.091  1.00 60.83           C  
ATOM   2719  O   LEU A 425     202.867 192.822 241.886  1.00 60.25           O  
ATOM   2720  CB  LEU A 425     200.953 194.540 243.807  1.00 60.29           C  
ATOM   2721  CG  LEU A 425     200.338 194.919 245.141  1.00 60.31           C  
ATOM   2722  CD1 LEU A 425     200.285 196.433 245.235  1.00 59.80           C  
ATOM   2723  CD2 LEU A 425     198.935 194.324 245.243  1.00 60.00           C  
ATOM   2724  N   PRO A 426     200.767 192.881 241.094  1.00 59.59           N  
ATOM   2725  CA  PRO A 426     201.095 192.953 239.689  1.00 59.55           C  
ATOM   2726  C   PRO A 426     201.801 194.272 239.438  1.00 58.27           C  
ATOM   2727  O   PRO A 426     201.483 195.272 240.071  1.00 58.22           O  
ATOM   2728  CB  PRO A 426     199.719 192.945 239.013  1.00 58.90           C  
ATOM   2729  CG  PRO A 426     198.782 192.330 240.018  1.00 59.52           C  
ATOM   2730  CD  PRO A 426     199.325 192.729 241.374  1.00 59.39           C  
ATOM   2731  N   ASP A 427     202.711 194.306 238.476  1.00 58.66           N  
ATOM   2732  CA  ASP A 427     203.416 195.557 238.216  1.00 58.21           C  
ATOM   2733  C   ASP A 427     202.559 196.466 237.346  1.00 58.47           C  
ATOM   2734  O   ASP A 427     202.880 197.635 237.133  1.00 58.52           O  
ATOM   2735  CB  ASP A 427     204.763 195.286 237.561  1.00 57.71           C  
ATOM   2736  CG  ASP A 427     205.726 194.535 238.489  1.00 56.04           C  
ATOM   2737  OD1 ASP A 427     205.780 194.833 239.675  1.00 56.96           O  
ATOM   2738  OD2 ASP A 427     206.390 193.653 238.001  1.00 53.48           O  
ATOM   2739  N   ASP A 428     201.448 195.915 236.874  1.00 58.53           N  
ATOM   2740  CA  ASP A 428     200.443 196.625 236.109  1.00 58.25           C  
ATOM   2741  C   ASP A 428     199.196 196.826 236.970  1.00 57.60           C  
ATOM   2742  O   ASP A 428     198.099 197.063 236.461  1.00 57.73           O  
ATOM   2743  CB  ASP A 428     200.120 195.860 234.826  1.00 59.23           C  
ATOM   2744  CG  ASP A 428     199.658 194.437 235.094  1.00 59.09           C  
ATOM   2745  OD1 ASP A 428     199.033 193.858 234.237  1.00 58.67           O  
ATOM   2746  OD2 ASP A 428     199.996 193.915 236.138  1.00 58.76           O  
ATOM   2747  N   PHE A 429     199.383 196.739 238.287  1.00 57.94           N  
ATOM   2748  CA  PHE A 429     198.308 196.885 239.250  1.00 56.94           C  
ATOM   2749  C   PHE A 429     197.521 198.158 239.084  1.00 55.69           C  
ATOM   2750  O   PHE A 429     198.078 199.251 238.980  1.00 55.22           O  
ATOM   2751  CB  PHE A 429     198.888 196.858 240.664  1.00 57.27           C  
ATOM   2752  CG  PHE A 429     197.920 197.210 241.746  1.00 56.29           C  
ATOM   2753  CD1 PHE A 429     196.977 196.312 242.196  1.00 56.31           C  
ATOM   2754  CD2 PHE A 429     197.968 198.472 242.321  1.00 55.53           C  
ATOM   2755  CE1 PHE A 429     196.100 196.670 243.194  1.00 55.78           C  
ATOM   2756  CE2 PHE A 429     197.098 198.827 243.313  1.00 55.53           C  
ATOM   2757  CZ  PHE A 429     196.161 197.927 243.751  1.00 55.90           C  
ATOM   2758  N   THR A 430     196.207 198.008 239.093  1.00 55.25           N  
ATOM   2759  CA  THR A 430     195.316 199.138 239.007  1.00 54.55           C  
ATOM   2760  C   THR A 430     194.562 199.274 240.307  1.00 54.52           C  
ATOM   2761  O   THR A 430     193.826 198.370 240.711  1.00 54.18           O  
ATOM   2762  CB  THR A 430     194.317 198.975 237.846  1.00 54.19           C  
ATOM   2763  OG1 THR A 430     195.032 198.902 236.608  1.00 55.35           O  
ATOM   2764  CG2 THR A 430     193.340 200.138 237.798  1.00 51.88           C  
ATOM   2765  N   GLY A 431     194.743 200.405 240.962  1.00 54.15           N  
ATOM   2766  CA  GLY A 431     194.062 200.629 242.216  1.00 54.39           C  
ATOM   2767  C   GLY A 431     194.813 201.524 243.174  1.00 55.09           C  
ATOM   2768  O   GLY A 431     195.675 202.309 242.754  1.00 54.95           O  
ATOM   2769  N   CYS A 432     194.407 201.454 244.456  1.00 55.25           N  
ATOM   2770  CA  CYS A 432     194.901 202.324 245.524  1.00 56.57           C  
ATOM   2771  C   CYS A 432     195.247 201.507 246.776  1.00 56.72           C  
ATOM   2772  O   CYS A 432     194.515 200.585 247.151  1.00 56.91           O  
ATOM   2773  CB  CYS A 432     193.843 203.411 245.875  1.00 56.86           C  
ATOM   2774  SG  CYS A 432     193.260 204.459 244.439  1.00 56.17           S  
ATOM   2775  N   VAL A 433     196.359 201.876 247.432  1.00 57.62           N  
ATOM   2776  CA  VAL A 433     196.823 201.272 248.680  1.00 58.68           C  
ATOM   2777  C   VAL A 433     196.575 202.230 249.833  1.00 59.28           C  
ATOM   2778  O   VAL A 433     197.130 203.331 249.886  1.00 59.37           O  
ATOM   2779  CB  VAL A 433     198.318 200.927 248.576  1.00 58.56           C  
ATOM   2780  CG1 VAL A 433     198.822 200.320 249.881  1.00 59.86           C  
ATOM   2781  CG2 VAL A 433     198.519 199.954 247.417  1.00 58.58           C  
ATOM   2782  N   ILE A 434     195.717 201.813 250.750  1.00 60.54           N  
ATOM   2783  CA  ILE A 434     195.309 202.664 251.849  1.00 61.18           C  
ATOM   2784  C   ILE A 434     195.782 202.078 253.167  1.00 62.91           C  
ATOM   2785  O   ILE A 434     195.556 200.902 253.443  1.00 62.80           O  
ATOM   2786  CB  ILE A 434     193.780 202.808 251.855  1.00 61.41           C  
ATOM   2787  CG1 ILE A 434     193.310 203.386 250.508  1.00 59.92           C  
ATOM   2788  CG2 ILE A 434     193.367 203.725 252.995  1.00 61.64           C  
ATOM   2789  CD1 ILE A 434     191.817 203.279 250.276  1.00 59.25           C  
ATOM   2790  N   ALA A 435     196.447 202.880 253.988  1.00 62.83           N  
ATOM   2791  CA  ALA A 435     196.936 202.338 255.252  1.00 64.35           C  
ATOM   2792  C   ALA A 435     196.918 203.367 256.371  1.00 65.46           C  
ATOM   2793  O   ALA A 435     197.023 204.578 256.146  1.00 64.60           O  
ATOM   2794  CB  ALA A 435     198.342 201.777 255.084  1.00 64.85           C  
ATOM   2795  N   TRP A 436     196.793 202.856 257.591  1.00 65.58           N  
ATOM   2796  CA  TRP A 436     196.809 203.667 258.798  1.00 67.32           C  
ATOM   2797  C   TRP A 436     197.401 202.865 259.937  1.00 66.70           C  
ATOM   2798  O   TRP A 436     197.359 201.634 259.914  1.00 72.63           O  
ATOM   2799  CB  TRP A 436     195.387 204.115 259.118  1.00 65.67           C  
ATOM   2800  CG  TRP A 436     194.426 203.006 259.423  1.00 66.25           C  
ATOM   2801  CD1 TRP A 436     194.000 202.623 260.653  1.00 66.38           C  
ATOM   2802  CD2 TRP A 436     193.776 202.114 258.483  1.00 65.90           C  
ATOM   2803  NE1 TRP A 436     193.120 201.578 260.545  1.00 66.59           N  
ATOM   2804  CE2 TRP A 436     192.979 201.253 259.225  1.00 66.25           C  
ATOM   2805  CE3 TRP A 436     193.807 201.980 257.094  1.00 64.78           C  
ATOM   2806  CZ2 TRP A 436     192.218 200.274 258.628  1.00 65.96           C  
ATOM   2807  CZ3 TRP A 436     193.058 200.996 256.503  1.00 65.17           C  
ATOM   2808  CH2 TRP A 436     192.284 200.169 257.248  1.00 65.02           C  
ATOM   2809  N   ASN A 437     197.953 203.534 260.942  1.00 68.30           N  
ATOM   2810  CA  ASN A 437     198.532 202.758 262.029  1.00 69.20           C  
ATOM   2811  C   ASN A 437     197.438 202.233 262.934  1.00 68.94           C  
ATOM   2812  O   ASN A 437     196.374 202.839 263.062  1.00 70.41           O  
ATOM   2813  CB  ASN A 437     199.552 203.545 262.829  1.00 70.13           C  
ATOM   2814  CG  ASN A 437     198.958 204.531 263.732  1.00 71.52           C  
ATOM   2815  OD1 ASN A 437     198.436 204.163 264.800  1.00 72.71           O  
ATOM   2816  ND2 ASN A 437     199.012 205.783 263.352  1.00 71.16           N  
ATOM   2817  N   SER A 438     197.748 201.152 263.626  1.00 70.13           N  
ATOM   2818  CA  SER A 438     196.861 200.565 264.617  1.00 71.64           C  
ATOM   2819  C   SER A 438     197.578 200.467 265.953  1.00 62.82           C  
ATOM   2820  O   SER A 438     197.408 199.502 266.714  1.00102.42           O  
ATOM   2821  CB  SER A 438     196.426 199.201 264.169  1.00 71.33           C  
ATOM   2822  OG  SER A 438     197.538 198.392 263.949  1.00 71.35           O  
ATOM   2823  N   ASN A 439     198.393 201.477 266.241  1.00 76.82           N  
ATOM   2824  CA  ASN A 439     199.196 201.482 267.452  1.00 70.59           C  
ATOM   2825  C   ASN A 439     198.322 201.579 268.691  1.00 74.48           C  
ATOM   2826  O   ASN A 439     198.723 201.180 269.781  1.00 74.34           O  
ATOM   2827  CB  ASN A 439     200.196 202.614 267.415  1.00 74.29           C  
ATOM   2828  CG  ASN A 439     201.277 202.420 268.404  1.00 75.36           C  
ATOM   2829  OD1 ASN A 439     201.925 201.370 268.380  1.00 75.39           O  
ATOM   2830  ND2 ASN A 439     201.496 203.385 269.264  1.00 75.25           N  
ATOM   2831  N   ASN A 440     197.124 202.115 268.521  1.00 73.61           N  
ATOM   2832  CA  ASN A 440     196.185 202.270 269.610  1.00 74.22           C  
ATOM   2833  C   ASN A 440     195.086 201.222 269.550  1.00 74.31           C  
ATOM   2834  O   ASN A 440     194.028 201.398 270.154  1.00 75.20           O  
ATOM   2835  CB  ASN A 440     195.592 203.659 269.576  1.00 74.70           C  
ATOM   2836  CG  ASN A 440     194.812 203.883 268.328  1.00 75.07           C  
ATOM   2837  OD1 ASN A 440     195.100 203.263 267.293  1.00 73.87           O  
ATOM   2838  ND2 ASN A 440     193.838 204.752 268.390  1.00 75.30           N  
ATOM   2839  N   LEU A 441     195.325 200.134 268.822  1.00 73.22           N  
ATOM   2840  CA  LEU A 441     194.311 199.097 268.723  1.00 74.21           C  
ATOM   2841  C   LEU A 441     194.911 197.688 268.716  1.00 74.64           C  
ATOM   2842  O   LEU A 441     194.501 196.840 269.509  1.00 73.89           O  
ATOM   2843  CB  LEU A 441     193.456 199.342 267.476  1.00 74.23           C  
ATOM   2844  CG  LEU A 441     192.194 198.479 267.321  1.00 73.74           C  
ATOM   2845  CD1 LEU A 441     191.143 199.273 266.560  1.00 73.32           C  
ATOM   2846  CD2 LEU A 441     192.524 197.220 266.553  1.00 72.74           C  
ATOM   2847  N   ASP A 442     195.848 197.416 267.805  1.00 72.87           N  
ATOM   2848  CA  ASP A 442     196.408 196.067 267.712  1.00 74.42           C  
ATOM   2849  C   ASP A 442     197.596 195.877 268.642  1.00 74.75           C  
ATOM   2850  O   ASP A 442     197.836 194.778 269.135  1.00 75.61           O  
ATOM   2851  CB  ASP A 442     196.836 195.724 266.280  1.00 74.51           C  
ATOM   2852  CG  ASP A 442     195.666 195.600 265.297  1.00 72.23           C
[truncated: 1,748,710 more chars]
