# Supplementary material for: Identifying and profiling structural similarities between Spike of SARS-CoV-2 and other viral or host proteins with Machaon
Source: Commun Biol. 2023 Jul 19;6:752. doi: 10.1038/s42003-023-05076-7 (PMC10356814; doi:10.1038/s42003-023-05076-7)
Supplement: Supplementary file 5 — Supplementary Data 2 [file 42003_2023_5076_MOESM5_ESM.zip › 7T9Kc.pdb]

HEADER    VIRAL PROTEIN                           19-DEC-21   7T9K              
TITLE     CRYO-EM STRUCTURE OF SARS-COV-2 OMICRON SPIKE PROTEIN IN COMPLEX WITH 
TITLE    2 HUMAN ACE2                                                           
COMPND    MOL_ID: 1;                                                            
COMPND   2 MOLECULE: SPIKE GLYCOPROTEIN;                                        
COMPND   3 CHAIN: A, B, C;                                                      
COMPND   4 SYNONYM: S GLYCOPROTEIN,E2,PEPLOMER PROTEIN;                         
COMPND   5 ENGINEERED: YES;                                                     
COMPND   6 MOL_ID: 2;                                                           
COMPND   7 MOLECULE: PROCESSED ANGIOTENSIN-CONVERTING ENZYME 2;                 
COMPND   8 CHAIN: D, E;                                                         
COMPND   9 ENGINEERED: YES                                                      
SOURCE    MOL_ID: 1;                                                            
SOURCE   2 ORGANISM_SCIENTIFIC: SEVERE ACUTE RESPIRATORY SYNDROME CORONAVIRUS   
SOURCE   3 2;                                                                   
SOURCE   4 ORGANISM_TAXID: 2697049;                                             
SOURCE   5 GENE: S, 2;                                                          
SOURCE   6 EXPRESSION_SYSTEM: HOMO SAPIENS;                                     
SOURCE   7 EXPRESSION_SYSTEM_TAXID: 9606;                                       
SOURCE   8 MOL_ID: 2;                                                           
SOURCE   9 ORGANISM_SCIENTIFIC: HOMO SAPIENS;                                   
SOURCE  10 ORGANISM_COMMON: HUMAN;                                              
SOURCE  11 ORGANISM_TAXID: 9606;                                                
SOURCE  12 GENE: ACE2, UNQ868/PRO1885;                                          
SOURCE  13 EXPRESSION_SYSTEM: HOMO SAPIENS;                                     
SOURCE  14 EXPRESSION_SYSTEM_TAXID: 9606                                        
KEYWDS    SARS-COV-2, GLYCOPROTEIN, FUSION PROTEIN, VIRAL PROTEIN, ACE2         
EXPDTA    ELECTRON MICROSCOPY                                                   
AUTHOR    X.ZHU,D.MANNAR,J.W.SAVILLE,S.S.SRIVASTAVA,A.M.BEREZUK,K.S.TUTTLE,     
AUTHOR   2 S.SUBRAMANIAM                                                        
REVDAT   1   29-DEC-21 7T9K    0                                                
JRNL        AUTH   D.MANNAR,J.W.SAVILLE,X.ZHU,S.S.SRIVASTAVA,A.M.BEREZUK,       
JRNL        AUTH 2 K.S.TUTTLE,C.MARQUEZ,I.SEKIROV,S.SUBRAMANIAM                 
JRNL        TITL   SARS-COV-2 OMICRON VARIANT: ACE2 BINDING, CRYO-EM STRUCTURE  
JRNL        TITL 2 OF SPIKE PROTEIN-ACE2 COMPLEX AND ANTIBODY EVASION           
JRNL        REF    TO BE PUBLISHED                                              
JRNL        REFN                                                                
REMARK   2                                                                      
REMARK   2 RESOLUTION.    2.45 ANGSTROMS.                                       
REMARK   3                                                                      
REMARK   3 REFINEMENT.                                                          
REMARK   3   SOFTWARE PACKAGES      : NULL                                      
REMARK   3   RECONSTRUCTION SCHEMA  : NULL                                      
REMARK   3                                                                      
REMARK   3 EM MAP-MODEL FITTING AND REFINEMENT                                  
REMARK   3   PDB ENTRY                    : NULL                                
REMARK   3   REFINEMENT SPACE             : NULL                                
REMARK   3   REFINEMENT PROTOCOL          : NULL                                
REMARK   3   REFINEMENT TARGET            : NULL                                
REMARK   3   OVERALL ANISOTROPIC B VALUE  : NULL                                
REMARK   3                                                                      
REMARK   3 FITTING PROCEDURE : NULL                                             
REMARK   3                                                                      
REMARK   3 EM IMAGE RECONSTRUCTION STATISTICS                                   
REMARK   3   NOMINAL PIXEL SIZE (ANGSTROMS)    : NULL                           
REMARK   3   ACTUAL PIXEL SIZE  (ANGSTROMS)    : NULL                           
REMARK   3   EFFECTIVE RESOLUTION (ANGSTROMS)  : 2.450                          
REMARK   3   NUMBER OF PARTICLES               : 272266                         
REMARK   3   CTF CORRECTION METHOD             : PHASE FLIPPING AND AMPLITUDE   
REMARK   3                                       CORRECTION                     
REMARK   3                                                                      
REMARK   3 EM RECONSTRUCTION MAGNIFICATION CALIBRATION: NULL                    
REMARK   3                                                                      
REMARK   3 OTHER DETAILS: NULL                                                  
REMARK   4                                                                      
REMARK   4 7T9K COMPLIES WITH FORMAT V. 3.30, 13-JUL-11                         
REMARK 100                                                                      
REMARK 100 THIS ENTRY HAS BEEN PROCESSED BY RCSB ON 20-DEC-21.                  
REMARK 100 THE DEPOSITION ID IS D_1000261875.                                   
REMARK 245                                                                      
REMARK 245 EXPERIMENTAL DETAILS                                                 
REMARK 245   RECONSTRUCTION METHOD          : SINGLE PARTICLE                   
REMARK 245   SPECIMEN TYPE                  : NULL                              
REMARK 245                                                                      
REMARK 245 ELECTRON MICROSCOPE SAMPLE                                           
REMARK 245   SAMPLE TYPE                    : PARTICLE                          
REMARK 245   PARTICLE TYPE                  : POINT                             
REMARK 245   NAME OF SAMPLE                 : SARS-COV-2 OMICRON SPIKE          
REMARK 245                                    PROTEIN IN COMPLEX WITH HUMAN     
REMARK 245                                    ACE2; SARS-COV-2 OMICRON SPIKE    
REMARK 245                                    PROTEIN; HUMAN ACE2               
REMARK 245   SAMPLE CONCENTRATION (MG ML-1) : NULL                              
REMARK 245   SAMPLE SUPPORT DETAILS         : NULL                              
REMARK 245   SAMPLE VITRIFICATION DETAILS   : NULL                              
REMARK 245   SAMPLE BUFFER                  : NULL                              
REMARK 245   PH                             : 8.00                              
REMARK 245   SAMPLE DETAILS                 : NULL                              
REMARK 245                                                                      
REMARK 245 DATA ACQUISITION                                                     
REMARK 245   DATE OF EXPERIMENT                : NULL                           
REMARK 245   NUMBER OF MICROGRAPHS-IMAGES      : NULL                           
REMARK 245   TEMPERATURE (KELVIN)              : NULL                           
REMARK 245   MICROSCOPE MODEL                  : TFS KRIOS                      
REMARK 245   DETECTOR TYPE                     : FEI FALCON IV (4K X 4K)        
REMARK 245   MINIMUM DEFOCUS (NM)              : 500.00                         
REMARK 245   MAXIMUM DEFOCUS (NM)              : 2000.00                        
REMARK 245   MINIMUM TILT ANGLE (DEGREES)      : NULL                           
REMARK 245   MAXIMUM TILT ANGLE (DEGREES)      : NULL                           
REMARK 245   NOMINAL CS                        : NULL                           
REMARK 245   IMAGING MODE                      : BRIGHT FIELD                   
REMARK 245   ELECTRON DOSE (ELECTRONS NM**-2)  : 4000.00                        
REMARK 245   ILLUMINATION MODE                 : FLOOD BEAM                     
REMARK 245   NOMINAL MAGNIFICATION             : NULL                           
REMARK 245   CALIBRATED MAGNIFICATION          : NULL                           
REMARK 245   SOURCE                            : FIELD EMISSION GUN             
REMARK 245   ACCELERATION VOLTAGE (KV)         : 300                            
REMARK 245   IMAGING DETAILS                   : NULL                           
REMARK 247                                                                      
REMARK 247 ELECTRON MICROSCOPY                                                  
REMARK 247  THE COORDINATES IN THIS ENTRY WERE GENERATED FROM ELECTRON          
REMARK 247  MICROSCOPY DATA. PROTEIN DATA BANK CONVENTIONS REQUIRE              
REMARK 247  THAT CRYST1 AND SCALE RECORDS BE INCLUDED, BUT THE VALUES           
REMARK 247  ON THESE RECORDS ARE MEANINGLESS EXCEPT FOR THE CALCULATION         
REMARK 247  OF THE STRUCTURE FACTORS.                                           
REMARK 300                                                                      
REMARK 300 BIOMOLECULE: 1                                                       
REMARK 300 SEE REMARK 350 FOR THE AUTHOR PROVIDED AND/OR PROGRAM                
REMARK 300 GENERATED ASSEMBLY INFORMATION FOR THE STRUCTURE IN                  
REMARK 300 THIS ENTRY. THE REMARK MAY ALSO PROVIDE INFORMATION ON               
REMARK 300 BURIED SURFACE AREA.                                                 
REMARK 350                                                                      
REMARK 350 COORDINATES FOR A COMPLETE MULTIMER REPRESENTING THE KNOWN           
REMARK 350 BIOLOGICALLY SIGNIFICANT OLIGOMERIZATION STATE OF THE                
REMARK 350 MOLECULE CAN BE GENERATED BY APPLYING BIOMT TRANSFORMATIONS          
REMARK 350 GIVEN BELOW.  BOTH NON-CRYSTALLOGRAPHIC AND                          
REMARK 350 CRYSTALLOGRAPHIC OPERATIONS ARE GIVEN.                               
REMARK 350                                                                      
REMARK 350 BIOMOLECULE: 1                                                       
REMARK 350 AUTHOR DETERMINED BIOLOGICAL UNIT: PENTAMERIC                        
REMARK 350 APPLY THE FOLLOWING TO CHAINS: A, B, C, D, E, F, G, H, I, J,         
REMARK 350                    AND CHAINS: K, L, M, N, O, P, Q, R, S,            
REMARK 350                    AND CHAINS: T, U, V, W                            
REMARK 350   BIOMT1   1  1.000000  0.000000  0.000000        0.00000            
REMARK 350   BIOMT2   1  0.000000  1.000000  0.000000        0.00000            
REMARK 350   BIOMT3   1  0.000000  0.000000  1.000000        0.00000            
REMARK 465                                                                      
REMARK 465 MISSING RESIDUES                                                     
REMARK 465 THE FOLLOWING RESIDUES WERE NOT LOCATED IN THE                       
REMARK 465 EXPERIMENT. (M=MODEL NUMBER; RES=RESIDUE NAME; C=CHAIN               
REMARK 465 IDENTIFIER; SSSEQ=SEQUENCE NUMBER; I=INSERTION CODE.)                
REMARK 465                                                                      
REMARK 465   M RES C SSSEQI                                                     
REMARK 465     MET A     1                                                      
REMARK 465     PHE A     2                                                      
REMARK 465     VAL A     3                                                      
REMARK 465     PHE A     4                                                      
REMARK 465     LEU A     5                                                      
REMARK 465     VAL A     6                                                      
REMARK 465     LEU A     7                                                      
REMARK 465     LEU A     8                                                      
REMARK 465     PRO A     9                                                      
REMARK 465     LEU A    10                                                      
REMARK 465     VAL A    11                                                      
REMARK 465     SER A    12                                                      
REMARK 465     SER A    13                                                      
REMARK 465     SER A    71                                                      
REMARK 465     GLY A    72                                                      
REMARK 465     THR A    73                                                      
REMARK 465     ASN A    74                                                      
REMARK 465     GLY A    75                                                      
REMARK 465     THR A    76                                                      
REMARK 465     HIS A   146                                                      
REMARK 465     LYS A   147                                                      
REMARK 465     ASN A   148                                                      
REMARK 465     ASN A   149                                                      
REMARK 465     LYS A   150                                                      
REMARK 465     SER A   151                                                      
REMARK 465     TRP A   152                                                      
REMARK 465     MET A   177                                                      
REMARK 465     ASP A   178                                                      
REMARK 465     LEU A   179                                                      
REMARK 465     GLU A   180                                                      
REMARK 465     GLY A   181                                                      
REMARK 465     LYS A   182                                                      
REMARK 465     GLN A   183                                                      
REMARK 465     GLY A   184                                                      
REMARK 465     ILE A   210A                                                     
REMARK 465     VAL A   210B                                                     
REMARK 465     ARG A   210C                                                     
REMARK 465     GLU A   210D                                                     
REMARK 465     PRO A   210E                                                     
REMARK 465     GLU A   210F                                                     
REMARK 465     TYR A   248                                                      
REMARK 465     LEU A   249                                                      
REMARK 465     THR A   250                                                      
REMARK 465     PRO A   251                                                      
REMARK 465     GLY A   252                                                      
REMARK 465     ASP A   253                                                      
REMARK 465     SER A   254                                                      
REMARK 465     SER A   255                                                      
REMARK 465     SER A   256                                                      
REMARK 465     PRO A   621                                                      
REMARK 465     VAL A   622                                                      
REMARK 465     ALA A   623                                                      
REMARK 465     ILE A   624                                                      
REMARK 465     HIS A   625                                                      
REMARK 465     ALA A   626                                                      
REMARK 465     ASP A   627                                                      
REMARK 465     GLN A   628                                                      
REMARK 465     LEU A   629                                                      
REMARK 465     THR A   630                                                      
REMARK 465     PRO A   631                                                      
REMARK 465     THR A   632                                                      
REMARK 465     TRP A   633                                                      
REMARK 465     ARG A   634                                                      
REMARK 465     VAL A   635                                                      
REMARK 465     TYR A   636                                                      
REMARK 465     SER A   637                                                      
REMARK 465     THR A   638                                                      
REMARK 465     GLY A   639                                                      
REMARK 465     SER A   640                                                      
REMARK 465     THR A   676                                                      
REMARK 465     GLN A   677                                                      
REMARK 465     THR A   678                                                      
REMARK 465     LYS A   679                                                      
REMARK 465     SER A   680                                                      
REMARK 465     HIS A   681                                                      
REMARK 465     GLY A   682                                                      
REMARK 465     SER A   683                                                      
REMARK 465     ALA A   684                                                      
REMARK 465     SER A   685                                                      
REMARK 465     SER A   686                                                      
REMARK 465     VAL A   687                                                      
REMARK 465     ALA A   688                                                      
REMARK 465     SER A   689                                                      
REMARK 465     GLN A   690                                                      
REMARK 465     LEU A   828                                                      
REMARK 465     ALA A   829                                                      
REMARK 465     ASP A   830                                                      
REMARK 465     ALA A   831                                                      
REMARK 465     GLY A   832                                                      
REMARK 465     PHE A   833                                                      
REMARK 465     ILE A   834                                                      
REMARK 465     LYS A   835                                                      
REMARK 465     GLN A   836                                                      
REMARK 465     TYR A   837                                                      
REMARK 465     GLY A   838                                                      
REMARK 465     ASP A   839                                                      
REMARK 465     CYS A   840                                                      
REMARK 465     LEU A   841                                                      
REMARK 465     GLY A   842                                                      
REMARK 465     ASP A   843                                                      
REMARK 465     ILE A   844                                                      
REMARK 465     ALA A   845                                                      
REMARK 465     ALA A   846                                                      
REMARK 465     ARG A   847                                                      
REMARK 465     ASP A   848                                                      
REMARK 465     LEU A   849                                                      
REMARK 465     ILE A   850                                                      
REMARK 465     CYS A   851                                                      
REMARK 465     ALA A   852                                                      
REMARK 465     GLN A   853                                                      
REMARK 465     LYS A   854                                                      
REMARK 465     PHE A   855                                                      
REMARK 465     PHE A  1148                                                      
REMARK 465     LYS A  1149                                                      
REMARK 465     GLU A  1150                                                      
REMARK 465     GLU A  1151                                                      
REMARK 465     LEU A  1152                                                      
REMARK 465     ASP A  1153                                                      
REMARK 465     LYS A  1154                                                      
REMARK 465     TYR A  1155                                                      
REMARK 465     PHE A  1156                                                      
REMARK 465     LYS A  1157                                                      
REMARK 465     ASN A  1158                                                      
REMARK 465     HIS A  1159                                                      
REMARK 465     THR A  1160                                                      
REMARK 465     SER A  1161                                                      
REMARK 465     PRO A  1162                                                      
REMARK 465     ASP A  1163                                                      
REMARK 465     VAL A  1164                                                      
REMARK 465     ASP A  1165                                                      
REMARK 465     LEU A  1166                                                      
REMARK 465     GLY A  1167                                                      
REMARK 465     ASP A  1168                                                      
REMARK 465     ILE A  1169                                                      
REMARK 465     SER A  1170                                                      
REMARK 465     GLY A  1171                                                      
REMARK 465     ILE A  1172                                                      
REMARK 465     ASN A  1173                                                      
REMARK 465     ALA A  1174                                                      
REMARK 465     SER A  1175                                                      
REMARK 465     VAL A  1176                                                      
REMARK 465     VAL A  1177                                                      
REMARK 465     ASN A  1178                                                      
REMARK 465     ILE A  1179                                                      
REMARK 465     GLN A  1180                                                      
REMARK 465     LYS A  1181                                                      
REMARK 465     GLU A  1182                                                      
REMARK 465     ILE A  1183                                                      
REMARK 465     ASP A  1184                                                      
REMARK 465     ARG A  1185                                                      
REMARK 465     LEU A  1186                                                      
REMARK 465     ASN A  1187                                                      
REMARK 465     GLU A  1188                                                      
REMARK 465     VAL A  1189                                                      
REMARK 465     ALA A  1190                                                      
REMARK 465     LYS A  1191                                                      
REMARK 465     ASN A  1192                                                      
REMARK 465     LEU A  1193                                                      
REMARK 465     ASN A  1194                                                      
REMARK 465     GLU A  1195                                                      
REMARK 465     SER A  1196                                                      
REMARK 465     LEU A  1197                                                      
REMARK 465     ILE A  1198                                                      
REMARK 465     ASP A  1199                                                      
REMARK 465     LEU A  1200                                                      
REMARK 465     GLN A  1201                                                      
REMARK 465     GLU A  1202                                                      
REMARK 465     LEU A  1203                                                      
REMARK 465     GLY A  1204                                                      
REMARK 465     LYS A  1205                                                      
REMARK 465     TYR A  1206                                                      
REMARK 465     GLU A  1207                                                      
REMARK 465     GLN A  1208                                                      
REMARK 465     GLY A  1209                                                      
REMARK 465     SER A  1210                                                      
REMARK 465     GLY A  1211                                                      
REMARK 465     TYR A  1212                                                      
REMARK 465     ILE A  1213                                                      
REMARK 465     PRO A  1214                                                      
REMARK 465     GLU A  1215                                                      
REMARK 465     ALA A  1216                                                      
REMARK 465     PRO A  1217                                                      
REMARK 465     ARG A  1218                                                      
REMARK 465     ASP A  1219                                                      
REMARK 465     GLY A  1220                                                      
REMARK 465     GLN A  1221                                                      
REMARK 465     ALA A  1222                                                      
REMARK 465     TYR A  1223                                                      
REMARK 465     VAL A  1224                                                      
REMARK 465     ARG A  1225                                                      
REMARK 465     LYS A  1226                                                      
REMARK 465     ASP A  1227                                                      
REMARK 465     GLY A  1228                                                      
REMARK 465     GLU A  1229                                                      
REMARK 465     TRP A  1230                                                      
REMARK 465     VAL A  1231                                                      
REMARK 465     LEU A  1232                                                      
REMARK 465     LEU A  1233                                                      
REMARK 465     SER A  1234                                                      
REMARK 465     THR A  1235                                                      
REMARK 465     PHE A  1236                                                      
REMARK 465     LEU A  1237                                                      
REMARK 465     GLY A  1238                                                      
REMARK 465     ARG A  1239                                                      
REMARK 465     SER A  1240                                                      
REMARK 465     LEU A  1241                                                      
REMARK 465     GLU A  1242                                                      
REMARK 465     VAL A  1243                                                      
REMARK 465     LEU A  1244                                                      
REMARK 465     PHE A  1245                                                      
REMARK 465     GLN A  1246                                                      
REMARK 465     GLY A  1247                                                      
REMARK 465     PRO A  1248                                                      
REMARK 465     GLY A  1249                                                      
REMARK 465     HIS A  1250                                                      
REMARK 465     HIS A  1251                                                      
REMARK 465     HIS A  1252                                                      
REMARK 465     HIS A  1253                                                      
REMARK 465     HIS A  1254                                                      
REMARK 465     HIS A  1255                                                      
REMARK 465     HIS A  1256                                                      
REMARK 465     HIS A  1257                                                      
REMARK 465     SER A  1258                                                      
REMARK 465     ALA A  1259                                                      
REMARK 465     TRP A  1260                                                      
REMARK 465     SER A  1261                                                      
REMARK 465     HIS A  1262                                                      
REMARK 465     PRO A  1263                                                      
REMARK 465     GLN A  1264                                                      
REMARK 465     PHE A  1265                                                      
REMARK 465     GLU A  1266                                                      
REMARK 465     LYS A  1267                                                      
REMARK 465     GLY A  1268                                                      
REMARK 465     GLY A  1269                                                      
REMARK 465     GLY A  1270                                                      
REMARK 465     SER A  1271                                                      
REMARK 465     GLY A  1272                                                      
REMARK 465     GLY A  1273                                                      
REMARK 465     GLY A  1274                                                      
REMARK 465     GLY A  1275                                                      
REMARK 465     SER A  1276                                                      
REMARK 465     GLY A  1277                                                      
REMARK 465     GLY A  1278                                                      
REMARK 465     SER A  1279                                                      
REMARK 465     ALA A  1280                                                      
REMARK 465     TRP A  1281                                                      
REMARK 465     SER A  1282                                                      
REMARK 465     HIS A  1283                                                      
REMARK 465     PRO A  1284                                                      
REMARK 465     GLN A  1285                                                      
REMARK 465     PHE A  1286                                                      
REMARK 465     GLU A  1287                                                      
REMARK 465     LYS A  1288                                                      
REMARK 465     MET B     1                                                      
REMARK 465     PHE B     2                                                      
REMARK 465     VAL B     3                                                      
REMARK 465     PHE B     4                                                      
REMARK 465     LEU B     5                                                      
REMARK 465     VAL B     6                                                      
REMARK 465     LEU B     7                                                      
REMARK 465     LEU B     8                                                      
REMARK 465     PRO B     9                                                      
REMARK 465     LEU B    10                                                      
REMARK 465     VAL B    11                                                      
REMARK 465     SER B    12                                                      
REMARK 465     SER B    13                                                      
REMARK 465     SER B    71                                                      
REMARK 465     GLY B    72                                                      
REMARK 465     THR B    73                                                      
REMARK 465     ASN B    74                                                      
REMARK 465     GLY B    75                                                      
REMARK 465     THR B    76                                                      
REMARK 465     HIS B   146                                                      
REMARK 465     LYS B   147                                                      
REMARK 465     ASN B   148                                                      
REMARK 465     ASN B   149                                                      
REMARK 465     LYS B   150                                                      
REMARK 465     SER B   151                                                      
REMARK 465     TRP B   152                                                      
REMARK 465     MET B   177                                                      
REMARK 465     ASP B   178                                                      
REMARK 465     LEU B   179                                                      
REMARK 465     GLU B   180                                                      
REMARK 465     GLY B   181                                                      
REMARK 465     LYS B   182                                                      
REMARK 465     GLN B   183                                                      
REMARK 465     GLY B   184                                                      
REMARK 465     ILE B   210A                                                     
REMARK 465     VAL B   210B                                                     
REMARK 465     ARG B   210C                                                     
REMARK 465     GLU B   210D                                                     
REMARK 465     PRO B   210E                                                     
REMARK 465     GLU B   210F                                                     
REMARK 465     TYR B   248                                                      
REMARK 465     LEU B   249                                                      
REMARK 465     THR B   250                                                      
REMARK 465     PRO B   251                                                      
REMARK 465     GLY B   252                                                      
REMARK 465     ASP B   253                                                      
REMARK 465     SER B   254                                                      
REMARK 465     SER B   255                                                      
REMARK 465     SER B   256                                                      
REMARK 465     PRO B   621                                                      
REMARK 465     VAL B   622                                                      
REMARK 465     ALA B   623                                                      
REMARK 465     ILE B   624                                                      
REMARK 465     HIS B   625                                                      
REMARK 465     ALA B   626                                                      
REMARK 465     ASP B   627                                                      
REMARK 465     GLN B   628                                                      
REMARK 465     LEU B   629                                                      
REMARK 465     THR B   630                                                      
REMARK 465     PRO B   631                                                      
REMARK 465     THR B   632                                                      
REMARK 465     TRP B   633                                                      
REMARK 465     ARG B   634                                                      
REMARK 465     VAL B   635                                                      
REMARK 465     TYR B   636                                                      
REMARK 465     SER B   637                                                      
REMARK 465     THR B   638                                                      
REMARK 465     GLY B   639                                                      
REMARK 465     SER B   640                                                      
REMARK 465     THR B   676                                                      
REMARK 465     GLN B   677                                                      
REMARK 465     THR B   678                                                      
REMARK 465     LYS B   679                                                      
REMARK 465     SER B   680                                                      
REMARK 465     HIS B   681                                                      
REMARK 465     GLY B   682                                                      
REMARK 465     SER B   683                                                      
REMARK 465     ALA B   684                                                      
REMARK 465     SER B   685                                                      
REMARK 465     SER B   686                                                      
REMARK 465     VAL B   687                                                      
REMARK 465     ALA B   688                                                      
REMARK 465     SER B   689                                                      
REMARK 465     GLN B   690                                                      
REMARK 465     LEU B   828                                                      
REMARK 465     ALA B   829                                                      
REMARK 465     ASP B   830                                                      
REMARK 465     ALA B   831                                                      
REMARK 465     GLY B   832                                                      
REMARK 465     PHE B   833                                                      
REMARK 465     ILE B   834                                                      
REMARK 465     LYS B   835                                                      
REMARK 465     GLN B   836                                                      
REMARK 465     TYR B   837                                                      
REMARK 465     GLY B   838                                                      
REMARK 465     ASP B   839                                                      
REMARK 465     CYS B   840                                                      
REMARK 465     LEU B   841                                                      
REMARK 465     GLY B   842                                                      
REMARK 465     ASP B   843                                                      
REMARK 465     ILE B   844                                                      
REMARK 465     ALA B   845                                                      
REMARK 465     ALA B   846                                                      
REMARK 465     ARG B   847                                                      
REMARK 465     ASP B   848                                                      
REMARK 465     LEU B   849                                                      
REMARK 465     ILE B   850                                                      
REMARK 465     CYS B   851                                                      
REMARK 465     ALA B   852                                                      
REMARK 465     GLN B   853                                                      
REMARK 465     LYS B   854                                                      
REMARK 465     PHE B   855                                                      
REMARK 465     PHE B  1148                                                      
REMARK 465     LYS B  1149                                                      
REMARK 465     GLU B  1150                                                      
REMARK 465     GLU B  1151                                                      
REMARK 465     LEU B  1152                                                      
REMARK 465     ASP B  1153                                                      
REMARK 465     LYS B  1154                                                      
REMARK 465     TYR B  1155                                                      
REMARK 465     PHE B  1156                                                      
REMARK 465     LYS B  1157                                                      
REMARK 465     ASN B  1158                                                      
REMARK 465     HIS B  1159                                                      
REMARK 465     THR B  1160                                                      
REMARK 465     SER B  1161                                                      
REMARK 465     PRO B  1162                                                      
REMARK 465     ASP B  1163                                                      
REMARK 465     VAL B  1164                                                      
REMARK 465     ASP B  1165                                                      
REMARK 465     LEU B  1166                                                      
REMARK 465     GLY B  1167                                                      
REMARK 465     ASP B  1168                                                      
REMARK 465     ILE B  1169                                                      
REMARK 465     SER B  1170                                                      
REMARK 465     GLY B  1171                                                      
REMARK 465     ILE B  1172                                                      
REMARK 465     ASN B  1173                                                      
REMARK 465     ALA B  1174                                                      
REMARK 465     SER B  1175                                                      
REMARK 465     VAL B  1176                                                      
REMARK 465     VAL B  1177                                                      
REMARK 465     ASN B  1178                                                      
REMARK 465     ILE B  1179                                                      
REMARK 465     GLN B  1180                                                      
REMARK 465     LYS B  1181                                                      
REMARK 465     GLU B  1182                                                      
REMARK 465     ILE B  1183                                                      
REMARK 465     ASP B  1184                                                      
REMARK 465     ARG B  1185                                                      
REMARK 465     LEU B  1186                                                      
REMARK 465     ASN B  1187                                                      
REMARK 465     GLU B  1188                                                      
REMARK 465     VAL B  1189                                                      
REMARK 465     ALA B  1190                                                      
REMARK 465     LYS B  1191                                                      
REMARK 465     ASN B  1192                                                      
REMARK 465     LEU B  1193                                                      
REMARK 465     ASN B  1194                                                      
REMARK 465     GLU B  1195                                                      
REMARK 465     SER B  1196                                                      
REMARK 465     LEU B  1197                                                      
REMARK 465     ILE B  1198                                                      
REMARK 465     ASP B  1199                                                      
REMARK 465     LEU B  1200                                                      
REMARK 465     GLN B  1201                                                      
REMARK 465     GLU B  1202                                                      
REMARK 465     LEU B  1203                                                      
REMARK 465     GLY B  1204                                                      
REMARK 465     LYS B  1205                                                      
REMARK 465     TYR B  1206                                                      
REMARK 465     GLU B  1207                                                      
REMARK 465     GLN B  1208                                                      
REMARK 465     GLY B  1209                                                      
REMARK 465     SER B  1210                                                      
REMARK 465     GLY B  1211                                                      
REMARK 465     TYR B  1212                                                      
REMARK 465     ILE B  1213                                                      
REMARK 465     PRO B  1214                                                      
REMARK 465     GLU B  1215                                                      
REMARK 465     ALA B  1216                                                      
REMARK 465     PRO B  1217                                                      
REMARK 465     ARG B  1218                                                      
REMARK 465     ASP B  1219                                                      
REMARK 465     GLY B  1220                                                      
REMARK 465     GLN B  1221                                                      
REMARK 465     ALA B  1222                                                      
REMARK 465     TYR B  1223                                                      
REMARK 465     VAL B  1224                                                      
REMARK 465     ARG B  1225                                                      
REMARK 465     LYS B  1226                                                      
REMARK 465     ASP B  1227                                                      
REMARK 465     GLY B  1228                                                      
REMARK 465     GLU B  1229                                                      
REMARK 465     TRP B  1230                                                      
REMARK 465     VAL B  1231                                                      
REMARK 465     LEU B  1232                                                      
REMARK 465     LEU B  1233                                                      
REMARK 465     SER B  1234                                                      
REMARK 465     THR B  1235                                                      
REMARK 465     PHE B  1236                                                      
REMARK 465     LEU B  1237                                                      
REMARK 465     GLY B  1238                                                      
REMARK 465     ARG B  1239                                                      
REMARK 465     SER B  1240                                                      
REMARK 465     LEU B  1241                                                      
REMARK 465     GLU B  1242                                                      
REMARK 465     VAL B  1243                                                      
REMARK 465     LEU B  1244                                                      
REMARK 465     PHE B  1245                                                      
REMARK 465     GLN B  1246                                                      
REMARK 465     GLY B  1247                                                      
REMARK 465     PRO B  1248                                                      
REMARK 465     GLY B  1249                                                      
REMARK 465     HIS B  1250                                                      
REMARK 465     HIS B  1251                                                      
REMARK 465     HIS B  1252                                                      
REMARK 465     HIS B  1253                                                      
REMARK 465     HIS B  1254                                                      
REMARK 465     HIS B  1255                                                      
REMARK 465     HIS B  1256                                                      
REMARK 465     HIS B  1257                                                      
REMARK 465     SER B  1258                                                      
REMARK 465     ALA B  1259                                                      
REMARK 465     TRP B  1260                                                      
REMARK 465     SER B  1261                                                      
REMARK 465     HIS B  1262                                                      
REMARK 465     PRO B  1263                                                      
REMARK 465     GLN B  1264                                                      
REMARK 465     PHE B  1265                                                      
REMARK 465     GLU B  1266                                                      
REMARK 465     LYS B  1267                                                      
REMARK 465     GLY B  1268                                                      
REMARK 465     GLY B  1269                                                      
REMARK 465     GLY B  1270                                                      
REMARK 465     SER B  1271                                                      
REMARK 465     GLY B  1272                                                      
REMARK 465     GLY B  1273                                                      
REMARK 465     GLY B  1274                                                      
REMARK 465     GLY B  1275                                                      
REMARK 465     SER B  1276                                                      
REMARK 465     GLY B  1277                                                      
REMARK 465     GLY B  1278                                                      
REMARK 465     SER B  1279                                                      
REMARK 465     ALA B  1280                                                      
REMARK 465     TRP B  1281                                                      
REMARK 465     SER B  1282                                                      
REMARK 465     HIS B  1283                                                      
REMARK 465     PRO B  1284                                                      
REMARK 465     GLN B  1285                                                      
REMARK 465     PHE B  1286                                                      
REMARK 465     GLU B  1287                                                      
REMARK 465     LYS B  1288                                                      
REMARK 465     MET C     1                                                      
REMARK 465     PHE C     2                                                      
REMARK 465     VAL C     3                                                      
REMARK 465     PHE C     4                                                      
REMARK 465     LEU C     5                                                      
REMARK 465     VAL C     6                                                      
REMARK 465     LEU C     7                                                      
REMARK 465     LEU C     8                                                      
REMARK 465     PRO C     9                                                      
REMARK 465     LEU C    10                                                      
REMARK 465     VAL C    11                                                      
REMARK 465     SER C    12                                                      
REMARK 465     SER C    13                                                      
REMARK 465     SER C    71                                                      
REMARK 465     GLY C    72                                                      
REMARK 465     THR C    73                                                      
REMARK 465     ASN C    74                                                      
REMARK 465     GLY C    75                                                      
REMARK 465     THR C    76                                                      
REMARK 465     HIS C   146                                                      
REMARK 465     LYS C   147                                                      
REMARK 465     ASN C   148                                                      
REMARK 465     ASN C   149                                                      
REMARK 465     LYS C   150                                                      
REMARK 465     SER C   151                                                      
REMARK 465     TRP C   152                                                      
REMARK 465     MET C   177                                                      
REMARK 465     ASP C   178                                                      
REMARK 465     LEU C   179                                                      
REMARK 465     GLU C   180                                                      
REMARK 465     GLY C   181                                                      
REMARK 465     LYS C   182                                                      
REMARK 465     GLN C   183                                                      
REMARK 465     GLY C   184                                                      
REMARK 465     ILE C   210A                                                     
REMARK 465     VAL C   210B                                                     
REMARK 465     ARG C   210C                                                     
REMARK 465     GLU C   210D                                                     
REMARK 465     PRO C   210E                                                     
REMARK 465     GLU C   210F                                                     
REMARK 465     TYR C   248                                                      
REMARK 465     LEU C   249                                                      
REMARK 465     THR C   250                                                      
REMARK 465     PRO C   251                                                      
REMARK 465     GLY C   252                                                      
REMARK 465     ASP C   253                                                      
REMARK 465     SER C   254                                                      
REMARK 465     SER C   255                                                      
REMARK 465     SER C   256                                                      
REMARK 465     ASN C   331                                                      
REMARK 465     ILE C   332                                                      
REMARK 465     THR C   333                                                      
REMARK 465     ASN C   334                                                      
REMARK 465     LEU C   335                                                      
REMARK 465     CYS C   336                                                      
REMARK 465     PRO C   337                                                      
REMARK 465     PHE C   338                                                      
REMARK 465     ASP C   339                                                      
REMARK 465     GLU C   340                                                      
REMARK 465     VAL C   341                                                      
REMARK 465     PHE C   342                                                      
REMARK 465     ASN C   343                                                      
REMARK 465     ALA C   344                                                      
REMARK 465     THR C   345                                                      
REMARK 465     ARG C   346                                                      
REMARK 465     PHE C   347                                                      
REMARK 465     ALA C   348                                                      
REMARK 465     SER C   349                                                      
REMARK 465     VAL C   350                                                      
REMARK 465     TYR C   351                                                      
REMARK 465     ALA C   352                                                      
REMARK 465     TRP C   353                                                      
REMARK 465     ASN C   354                                                      
REMARK 465     ARG C   355                                                      
REMARK 465     LYS C   356                                                      
REMARK 465     ARG C   357                                                      
REMARK 465     ILE C   358                                                      
REMARK 465     SER C   359                                                      
REMARK 465     ASN C   360                                                      
REMARK 465     CYS C   361                                                      
REMARK 465     VAL C   362                                                      
REMARK 465     ALA C   363                                                      
REMARK 465     ASP C   364                                                      
REMARK 465     TYR C   365                                                      
REMARK 465     SER C   366                                                      
REMARK 465     VAL C   367                                                      
REMARK 465     LEU C   368                                                      
REMARK 465     TYR C   369                                                      
REMARK 465     ASN C   370                                                      
REMARK 465     LEU C   371                                                      
REMARK 465     ALA C   372                                                      
REMARK 465     PRO C   373                                                      
REMARK 465     PHE C   374                                                      
REMARK 465     PHE C   375                                                      
REMARK 465     THR C   376                                                      
REMARK 465     PHE C   377                                                      
REMARK 465     LYS C   378                                                      
REMARK 465     CYS C   379                                                      
REMARK 465     TYR C   380                                                      
REMARK 465     GLY C   381                                                      
REMARK 465     VAL C   382                                                      
REMARK 465     SER C   383                                                      
REMARK 465     PRO C   384                                                      
REMARK 465     THR C   385                                                      
REMARK 465     LYS C   386                                                      
REMARK 465     LEU C   387                                                      
REMARK 465     ASN C   388                                                      
REMARK 465     ASP C   389                                                      
REMARK 465     LEU C   390                                                      
REMARK 465     CYS C   391                                                      
REMARK 465     PHE C   392                                                      
REMARK 465     THR C   393                                                      
REMARK 465     ASN C   394                                                      
REMARK 465     VAL C   395                                                      
REMARK 465     TYR C   396                                                      
REMARK 465     ALA C   397                                                      
REMARK 465     ASP C   398                                                      
REMARK 465     SER C   399                                                      
REMARK 465     PHE C   400                                                      
REMARK 465     VAL C   401                                                      
REMARK 465     ILE C   402                                                      
REMARK 465     ARG C   403                                                      
REMARK 465     GLY C   404                                                      
REMARK 465     ASP C   405                                                      
REMARK 465     GLU C   406                                                      
REMARK 465     VAL C   407                                                      
REMARK 465     ARG C   408                                                      
REMARK 465     GLN C   409                                                      
REMARK 465     ILE C   410                                                      
REMARK 465     ALA C   411                                                      
REMARK 465     PRO C   412                                                      
REMARK 465     GLY C   413                                                      
REMARK 465     GLN C   414                                                      
REMARK 465     THR C   415                                                      
REMARK 465     GLY C   416                                                      
REMARK 465     ASN C   417                                                      
REMARK 465     ILE C   418                                                      
REMARK 465     ALA C   419                                                      
REMARK 465     ASP C   420                                                      
REMARK 465     TYR C   421                                                      
REMARK 465     ASN C   422                                                      
REMARK 465     TYR C   423                                                      
REMARK 465     LYS C   424                                                      
REMARK 465     LEU C   425                                                      
REMARK 465     PRO C   426                                                      
REMARK 465     ASP C   427                                                      
REMARK 465     ASP C   428                                                      
REMARK 465     PHE C   429                                                      
REMARK 465     THR C   430                                                      
REMARK 465     GLY C   431                                                      
REMARK 465     CYS C   432                                                      
REMARK 465     VAL C   433                                                      
REMARK 465     ILE C   434                                                      
REMARK 465     ALA C   435                                                      
REMARK 465     TRP C   436                                                      
REMARK 465     ASN C   437                                                      
REMARK 465     SER C   438                                                      
REMARK 465     ASN C   439                                                      
REMARK 465     LYS C   440                                                      
REMARK 465     LEU C   441                                                      
REMARK 465     ASP C   442                                                      
REMARK 465     SER C   443                                                      
REMARK 465     LYS C   444                                                      
REMARK 465     VAL C   445                                                      
REMARK 465     SER C   446                                                      
REMARK 465     GLY C   447                                                      
REMARK 465     ASN C   448                                                      
REMARK 465     TYR C   449                                                      
REMARK 465     ASN C   450                                                      
REMARK 465     TYR C   451                                                      
REMARK 465     LEU C   452                                                      
REMARK 465     TYR C   453                                                      
REMARK 465     ARG C   454                                                      
REMARK 465     LEU C   455                                                      
REMARK 465     PHE C   456                                                      
REMARK 465     ARG C   457                                                      
REMARK 465     LYS C   458                                                      
REMARK 465     SER C   459                                                      
REMARK 465     ASN C   460                                                      
REMARK 465     LEU C   461                                                      
REMARK 465     LYS C   462                                                      
REMARK 465     PRO C   463                                                      
REMARK 465     PHE C   464                                                      
REMARK 465     GLU C   465                                                      
REMARK 465     ARG C   466                                                      
REMARK 465     ASP C   467                                                      
REMARK 465     ILE C   468                                                      
REMARK 465     SER C   469                                                      
REMARK 465     THR C   470                                                      
REMARK 465     GLU C   471                                                      
REMARK 465     ILE C   472                                                      
REMARK 465     TYR C   473                                                      
REMARK 465     GLN C   474                                                      
REMARK 465     ALA C   475                                                      
REMARK 465     GLY C   476                                                      
REMARK 465     ASN C   477                                                      
REMARK 465     LYS C   478                                                      
REMARK 465     PRO C   479                                                      
REMARK 465     CYS C   480                                                      
REMARK 465     ASN C   481                                                      
REMARK 465     GLY C   482                                                      
REMARK 465     VAL C   483                                                      
REMARK 465     ALA C   484                                                      
REMARK 465     GLY C   485                                                      
REMARK 465     PHE C   486                                                      
REMARK 465     ASN C   487                                                      
REMARK 465     CYS C   488                                                      
REMARK 465     TYR C   489                                                      
REMARK 465     PHE C   490                                                      
REMARK 465     PRO C   491                                                      
REMARK 465     LEU C   492                                                      
REMARK 465     ARG C   493                                                      
REMARK 465     SER C   494                                                      
REMARK 465     TYR C   495                                                      
REMARK 465     SER C   496                                                      
REMARK 465     PHE C   497                                                      
REMARK 465     ARG C   498                                                      
REMARK 465     PRO C   499                                                      
REMARK 465     THR C   500                                                      
REMARK 465     TYR C   501                                                      
REMARK 465     GLY C   502                                                      
REMARK 465     VAL C   503                                                      
REMARK 465     GLY C   504                                                      
REMARK 465     HIS C   505                                                      
REMARK 465     GLN C   506                                                      
REMARK 465     PRO C   507                                                      
REMARK 465     TYR C   508                                                      
REMARK 465     ARG C   509                                                      
REMARK 465     VAL C   510                                                      
REMARK 465     VAL C   511                                                      
REMARK 465     VAL C   512                                                      
REMARK 465     LEU C   513                                                      
REMARK 465     SER C   514                                                      
REMARK 465     PHE C   515                                                      
REMARK 465     GLU C   516                                                      
REMARK 465     LEU C   517                                                      
REMARK 465     LEU C   518                                                      
REMARK 465     HIS C   519                                                      
REMARK 465     ALA C   520                                                      
REMARK 465     PRO C   521                                                      
REMARK 465     ALA C   522                                                      
REMARK 465     THR C   523                                                      
REMARK 465     VAL C   524                                                      
REMARK 465     CYS C   525                                                      
REMARK 465     GLY C   526                                                      
REMARK 465     PRO C   527                                                      
REMARK 465     LYS C   528                                                      
REMARK 465     LYS C   529                                                      
REMARK 465     PRO C   621                                                      
REMARK 465     VAL C   622                                                      
REMARK 465     ALA C   623                                                      
REMARK 465     ILE C   624                                                      
REMARK 465     HIS C   625                                                      
REMARK 465     ALA C   626                                                      
REMARK 465     ASP C   627                                                      
REMARK 465     GLN C   628                                                      
REMARK 465     LEU C   629                                                      
REMARK 465     THR C   630                                                      
REMARK 465     PRO C   631                                                      
REMARK 465     THR C   632                                                      
REMARK 465     TRP C   633                                                      
REMARK 465     ARG C   634                                                      
REMARK 465     VAL C   635                                                      
REMARK 465     TYR C   636                                                      
REMARK 465     SER C   637                                                      
REMARK 465     THR C   638                                                      
REMARK 465     GLY C   639                                                      
REMARK 465     SER C   640                                                      
REMARK 465     THR C   676                                                      
REMARK 465     GLN C   677                                                      
REMARK 465     THR C   678                                                      
REMARK 465     LYS C   679                                                      
REMARK 465     SER C   680                                                      
REMARK 465     HIS C   681                                                      
REMARK 465     GLY C   682                                                      
REMARK 465     SER C   683                                                      
REMARK 465     ALA C   684                                                      
REMARK 465     SER C   685                                                      
REMARK 465     SER C   686                                                      
REMARK 465     VAL C   687                                                      
REMARK 465     ALA C   688                                                      
REMARK 465     SER C   689                                                      
REMARK 465     GLN C   690                                                      
REMARK 465     LEU C   828                                                      
REMARK 465     ALA C   829                                                      
REMARK 465     ASP C   830                                                      
REMARK 465     ALA C   831                                                      
REMARK 465     GLY C   832                                                      
REMARK 465     PHE C   833                                                      
REMARK 465     ILE C   834                                                      
REMARK 465     LYS C   835                                                      
REMARK 465     GLN C   836                                                      
REMARK 465     TYR C   837                                                      
REMARK 465     GLY C   838                                                      
REMARK 465     ASP C   839                                                      
REMARK 465     CYS C   840                                                      
REMARK 465     LEU C   841                                                      
REMARK 465     GLY C   842                                                      
REMARK 465     ASP C   843                                                      
REMARK 465     ILE C   844                                                      
REMARK 465     ALA C   845                                                      
REMARK 465     ALA C   846                                                      
REMARK 465     ARG C   847                                                      
REMARK 465     ASP C   848                                                      
REMARK 465     LEU C   849                                                      
REMARK 465     ILE C   850                                                      
REMARK 465     CYS C   851                                                      
REMARK 465     ALA C   852                                                      
REMARK 465     GLN C   853                                                      
REMARK 465     LYS C   854                                                      
REMARK 465     PHE C   855                                                      
REMARK 465     PHE C  1148                                                      
REMARK 465     LYS C  1149                                                      
REMARK 465     GLU C  1150                                                      
REMARK 465     GLU C  1151                                                      
REMARK 465     LEU C  1152                                                      
REMARK 465     ASP C  1153                                                      
REMARK 465     LYS C  1154                                                      
REMARK 465     TYR C  1155                                                      
REMARK 465     PHE C  1156                                                      
REMARK 465     LYS C  1157                                                      
REMARK 465     ASN C  1158                                                      
REMARK 465     HIS C  1159                                                      
REMARK 465     THR C  1160                                                      
REMARK 465     SER C  1161                                                      
REMARK 465     PRO C  1162                                                      
REMARK 465     ASP C  1163                                                      
REMARK 465     VAL C  1164                                                      
REMARK 465     ASP C  1165                                                      
REMARK 465     LEU C  1166                                                      
REMARK 465     GLY C  1167                                                      
REMARK 465     ASP C  1168                                                      
REMARK 465     ILE C  1169                                                      
REMARK 465     SER C  1170                                                      
REMARK 465     GLY C  1171                                                      
REMARK 465     ILE C  1172                                                      
REMARK 465     ASN C  1173                                                      
REMARK 465     ALA C  1174                                                      
REMARK 465     SER C  1175                                                      
REMARK 465     VAL C  1176                                                      
REMARK 465     VAL C  1177                                                      
REMARK 465     ASN C  1178                                                      
REMARK 465     ILE C  1179                                                      
REMARK 465     GLN C  1180                                                      
REMARK 465     LYS C  1181                                                      
REMARK 465     GLU C  1182                                                      
REMARK 465     ILE C  1183                                                      
REMARK 465     ASP C  1184                                                      
REMARK 465     ARG C  1185                                                      
REMARK 465     LEU C  1186                                                      
REMARK 465     ASN C  1187                                                      
REMARK 465     GLU C  1188                                                      
REMARK 465     VAL C  1189                                                      
REMARK 465     ALA C  1190                                                      
REMARK 465     LYS C  1191                                                      
REMARK 465     ASN C  1192                                                      
REMARK 465     LEU C  1193                                                      
REMARK 465     ASN C  1194                                                      
REMARK 465     GLU C  1195                                                      
REMARK 465     SER C  1196                                                      
REMARK 465     LEU C  1197                                                      
REMARK 465     ILE C  1198                                                      
REMARK 465     ASP C  1199                                                      
REMARK 465     LEU C  1200                                                      
REMARK 465     GLN C  1201                                                      
REMARK 465     GLU C  1202                                                      
REMARK 465     LEU C  1203                                                      
REMARK 465     GLY C  1204                                                      
REMARK 465     LYS C  1205                                                      
REMARK 465     TYR C  1206                                                      
REMARK 465     GLU C  1207                                                      
REMARK 465     GLN C  1208                                                      
REMARK 465     GLY C  1209                                                      
REMARK 465     SER C  1210                                                      
REMARK 465     GLY C  1211                                                      
REMARK 465     TYR C  1212                                                      
REMARK 465     ILE C  1213                                                      
REMARK 465     PRO C  1214                                                      
REMARK 465     GLU C  1215                                                      
REMARK 465     ALA C  1216                                                      
REMARK 465     PRO C  1217                                                      
REMARK 465     ARG C  1218                                                      
REMARK 465     ASP C  1219                                                      
REMARK 465     GLY C  1220                                                      
REMARK 465     GLN C  1221                                                      
REMARK 465     ALA C  1222                                                      
REMARK 465     TYR C  1223                                                      
REMARK 465     VAL C  1224                                                      
REMARK 465     ARG C  1225                                                      
REMARK 465     LYS C  1226                                                      
REMARK 465     ASP C  1227                                                      
REMARK 465     GLY C  1228                                                      
REMARK 465     GLU C  1229                                                      
REMARK 465     TRP C  1230                                                      
REMARK 465     VAL C  1231                                                      
REMARK 465     LEU C  1232                                                      
REMARK 465     LEU C  1233                                                      
REMARK 465     SER C  1234                                                      
REMARK 465     THR C  1235                                                      
REMARK 465     PHE C  1236                                                      
REMARK 465     LEU C  1237                                                      
REMARK 465     GLY C  1238                                                      
REMARK 465     ARG C  1239                                                      
REMARK 465     SER C  1240                                                      
REMARK 465     LEU C  1241                                                      
REMARK 465     GLU C  1242                                                      
REMARK 465     VAL C  1243                                                      
REMARK 465     LEU C  1244                                                      
REMARK 465     PHE C  1245                                                      
REMARK 465     GLN C  1246                                                      
REMARK 465     GLY C  1247                                                      
REMARK 465     PRO C  1248                                                      
REMARK 465     GLY C  1249                                                      
REMARK 465     HIS C  1250                                                      
REMARK 465     HIS C  1251                                                      
REMARK 465     HIS C  1252                                                      
REMARK 465     HIS C  1253                                                      
REMARK 465     HIS C  1254                                                      
REMARK 465     HIS C  1255                                                      
REMARK 465     HIS C  1256                                                      
REMARK 465     HIS C  1257                                                      
REMARK 465     SER C  1258                                                      
REMARK 465     ALA C  1259                                                      
REMARK 465     TRP C  1260                                                      
REMARK 465     SER C  1261                                                      
REMARK 465     HIS C  1262                                                      
REMARK 465     PRO C  1263                                                      
REMARK 465     GLN C  1264                                                      
REMARK 465     PHE C  1265                                                      
REMARK 465     GLU C  1266                                                      
REMARK 465     LYS C  1267                                                      
REMARK 465     GLY C  1268                                                      
REMARK 465     GLY C  1269                                                      
REMARK 465     GLY C  1270                                                      
REMARK 465     SER C  1271                                                      
REMARK 465     GLY C  1272                                                      
REMARK 465     GLY C  1273                                                      
REMARK 465     GLY C  1274                                                      
REMARK 465     GLY C  1275                                                      
REMARK 465     SER C  1276                                                      
REMARK 465     GLY C  1277                                                      
REMARK 465     GLY C  1278                                                      
REMARK 465     SER C  1279                                                      
REMARK 465     ALA C  1280                                                      
REMARK 465     TRP C  1281                                                      
REMARK 465     SER C  1282                                                      
REMARK 465     HIS C  1283                                                      
REMARK 465     PRO C  1284                                                      
REMARK 465     GLN C  1285                                                      
REMARK 465     PHE C  1286                                                      
REMARK 465     GLU C  1287                                                      
REMARK 465     LYS C  1288                                                      
REMARK 465     GLN D    18                                                      
REMARK 465     ALA D   614                                                      
REMARK 465     ASP D   615                                                      
REMARK 465     HIS D   616                                                      
REMARK 465     HIS D   617                                                      
REMARK 465     HIS D   618                                                      
REMARK 465     HIS D   619                                                      
REMARK 465     HIS D   620                                                      
REMARK 465     HIS D   621                                                      
REMARK 465     HIS D   622                                                      
REMARK 465     HIS D   623                                                      
REMARK 465     GLN E    18                                                      
REMARK 465     ALA E   614                                                      
REMARK 465     ASP E   615                                                      
REMARK 465     HIS E   616                                                      
REMARK 465     HIS E   617                                                      
REMARK 465     HIS E   618                                                      
REMARK 465     HIS E   619                                                      
REMARK 465     HIS E   620                                                      
REMARK 465     HIS E   621                                                      
REMARK 465     HIS E   622                                                      
REMARK 465     HIS E   623                                                      
REMARK 500                                                                      
REMARK 500 GEOMETRY AND STEREOCHEMISTRY                                         
REMARK 500 SUBTOPIC: TORSION ANGLES                                             
REMARK 500                                                                      
REMARK 500 TORSION ANGLES OUTSIDE THE EXPECTED RAMACHANDRAN REGIONS:            
REMARK 500 (M=MODEL NUMBER; RES=RESIDUE NAME; C=CHAIN IDENTIFIER;               
REMARK 500 SSEQ=SEQUENCE NUMBER; I=INSERTION CODE).                             
REMARK 500                                                                      
REMARK 500 STANDARD TABLE:                                                      
REMARK 500 FORMAT:(10X,I3,1X,A3,1X,A1,I4,A1,4X,F7.2,3X,F7.2)                    
REMARK 500                                                                      
REMARK 500 EXPECTED VALUES: GJ KLEYWEGT AND TA JONES (1996). PHI/PSI-           
REMARK 500 CHOLOGY: RAMACHANDRAN REVISITED. STRUCTURE 4, 1395 - 1400            
REMARK 500                                                                      
REMARK 500  M RES CSSEQI        PSI       PHI                                   
REMARK 500    PHE A  32     -129.97     59.66                                   
REMARK 500    ASN A  87     -139.43     58.48                                   
REMARK 500    THR A 333     -165.37   -110.89                                   
REMARK 500    ASN A 334       62.16     34.18                                   
REMARK 500    ASN A 343       30.64    -94.89                                   
REMARK 500    ALA A 352       63.33   -102.67                                   
REMARK 500    ASP A 428       58.91    -94.48                                   
REMARK 500    PRO A 499        6.11    -69.36                                   
REMARK 500    SER A 758       35.78    -97.57                                   
REMARK 500    PHE B  32     -129.51     59.89                                   
REMARK 500    LYS B  41       30.14    -97.85                                   
REMARK 500    ASN B  87     -141.12     62.24                                   
REMARK 500    PRO B 337       65.51   -108.95                                   
REMARK 500    ASN B 343       30.38    -95.10                                   
REMARK 500    ALA B 352       63.33   -102.52                                   
REMARK 500    ASP B 428       58.95    -94.43                                   
REMARK 500    PRO B 499        6.38    -69.18                                   
REMARK 500    PRO B 521       96.47    -66.24                                   
REMARK 500    ALA B 522      125.47    -38.89                                   
REMARK 500    ASP B 568     -159.06    -91.15                                   
REMARK 500    SER B 758       35.81    -97.31                                   
REMARK 500    PHE C  32     -129.34     60.67                                   
REMARK 500    ASN C  87     -141.94     62.16                                   
REMARK 500    ASP C 571        2.28     82.02                                   
REMARK 500    GLN C 580      -41.33     73.81                                   
REMARK 500    SER C 758       35.97    -99.06                                   
REMARK 500    ILE D 484      -61.21    -97.22                                   
REMARK 500    ASP D 509       61.69     60.12                                   
REMARK 500    ILE E 484      -61.06    -97.16                                   
REMARK 500    ASP E 509       61.89     60.33                                   
REMARK 500                                                                      
REMARK 500 REMARK: NULL                                                         
REMARK 900                                                                      
REMARK 900 RELATED ENTRIES                                                      
REMARK 900 RELATED ID: EMD-25760   RELATED DB: EMDB                             
REMARK 900 CRYO-EM STRUCTURE OF SARS-COV-2 OMICRON SPIKE PROTEIN IN COMPLEX     
REMARK 900 WITH HUMAN ACE2                                                      
DBREF  7T9K A    1  1208  UNP    P0DTC2   SPIKE_SARS2      1   1208             
DBREF  7T9K B    1  1208  UNP    P0DTC2   SPIKE_SARS2      1   1208             
DBREF  7T9K C    1  1208  UNP    P0DTC2   SPIKE_SARS2      1   1208             
DBREF  7T9K D   18   615  UNP    Q9BYF1   ACE2_HUMAN      18    615             
DBREF  7T9K E   18   615  UNP    Q9BYF1   ACE2_HUMAN      18    615             
SEQADV 7T9K VAL A   67  UNP  P0DTC2    ALA    67 CONFLICT                       
SEQADV 7T9K     A       UNP  P0DTC2    HIS    69 DELETION                       
SEQADV 7T9K     A       UNP  P0DTC2    VAL    70 DELETION                       
SEQADV 7T9K ILE A   95  UNP  P0DTC2    THR    95 CONFLICT                       
SEQADV 7T9K     A       UNP  P0DTC2    GLY   142 DELETION                       
SEQADV 7T9K     A       UNP  P0DTC2    VAL   143 DELETION                       
SEQADV 7T9K     A       UNP  P0DTC2    TYR   144 DELETION                       
SEQADV 7T9K ASP A  142  UNP  P0DTC2    TYR   145 CONFLICT                       
SEQADV 7T9K ILE A  210A UNP  P0DTC2              INSERTION                      
SEQADV 7T9K VAL A  210B UNP  P0DTC2              INSERTION                      
SEQADV 7T9K ARG A  210C UNP  P0DTC2    ASN   211 CONFLICT                       
SEQADV 7T9K GLU A  210D UNP  P0DTC2    LEU   212 CONFLICT                       
SEQADV 7T9K PRO A  210E UNP  P0DTC2    VAL   213 CONFLICT                       
SEQADV 7T9K GLU A  210F UNP  P0DTC2    ARG   214 CONFLICT                       
SEQADV 7T9K ASP A  339  UNP  P0DTC2    GLY   339 CONFLICT                       
SEQADV 7T9K LEU A  371  UNP  P0DTC2    SER   371 CONFLICT                       
SEQADV 7T9K PRO A  373  UNP  P0DTC2    SER   373 CONFLICT                       
SEQADV 7T9K PHE A  375  UNP  P0DTC2    SER   375 CONFLICT                       
SEQADV 7T9K ASN A  417  UNP  P0DTC2    LYS   417 CONFLICT                       
SEQADV 7T9K LYS A  440  UNP  P0DTC2    ASN   440 CONFLICT                       
SEQADV 7T9K SER A  446  UNP  P0DTC2    GLY   446 CONFLICT                       
SEQADV 7T9K ASN A  477  UNP  P0DTC2    SER   477 CONFLICT                       
SEQADV 7T9K LYS A  478  UNP  P0DTC2    THR   478 CONFLICT                       
SEQADV 7T9K ALA A  484  UNP  P0DTC2    GLU   484 CONFLICT                       
SEQADV 7T9K ARG A  493  UNP  P0DTC2    GLN   493 CONFLICT                       
SEQADV 7T9K SER A  496  UNP  P0DTC2    GLY   496 CONFLICT                       
SEQADV 7T9K ARG A  498  UNP  P0DTC2    GLN   498 CONFLICT                       
SEQADV 7T9K TYR A  501  UNP  P0DTC2    ASN   501 CONFLICT                       
SEQADV 7T9K HIS A  505  UNP  P0DTC2    TYR   505 CONFLICT                       
SEQADV 7T9K LYS A  547  UNP  P0DTC2    THR   547 CONFLICT                       
SEQADV 7T9K GLY A  614  UNP  P0DTC2    ASP   614 CONFLICT                       
SEQADV 7T9K TYR A  655  UNP  P0DTC2    HIS   655 CONFLICT                       
SEQADV 7T9K LYS A  679  UNP  P0DTC2    ASN   679 CONFLICT                       
SEQADV 7T9K HIS A  681  UNP  P0DTC2    PRO   681 CONFLICT                       
SEQADV 7T9K GLY A  682  UNP  P0DTC2    ARG   682 CONFLICT                       
SEQADV 7T9K SER A  683  UNP  P0DTC2    ARG   683 CONFLICT                       
SEQADV 7T9K SER A  685  UNP  P0DTC2    ARG   685 CONFLICT                       
SEQADV 7T9K LYS A  764  UNP  P0DTC2    ASN   764 CONFLICT                       
SEQADV 7T9K TYR A  796  UNP  P0DTC2    ASP   796 CONFLICT                       
SEQADV 7T9K PRO A  817  UNP  P0DTC2    PHE   817 CONFLICT                       
SEQADV 7T9K LYS A  856  UNP  P0DTC2    ASN   856 CONFLICT                       
SEQADV 7T9K PRO A  892  UNP  P0DTC2    ALA   892 CONFLICT                       
SEQADV 7T9K PRO A  899  UNP  P0DTC2    ALA   899 CONFLICT                       
SEQADV 7T9K PRO A  942  UNP  P0DTC2    ALA   942 CONFLICT                       
SEQADV 7T9K HIS A  954  UNP  P0DTC2    GLN   954 CONFLICT                       
SEQADV 7T9K LYS A  969  UNP  P0DTC2    ASN   969 CONFLICT                       
SEQADV 7T9K PHE A  981  UNP  P0DTC2    LEU   981 CONFLICT                       
SEQADV 7T9K PRO A  986  UNP  P0DTC2    LYS   986 CONFLICT                       
SEQADV 7T9K PRO A  987  UNP  P0DTC2    VAL   987 CONFLICT                       
SEQADV 7T9K GLY A 1209  UNP  P0DTC2              EXPRESSION TAG                 
SEQADV 7T9K SER A 1210  UNP  P0DTC2              EXPRESSION TAG                 
SEQADV 7T9K GLY A 1211  UNP  P0DTC2              EXPRESSION TAG                 
SEQADV 7T9K TYR A 1212  UNP  P0DTC2              EXPRESSION TAG                 
SEQADV 7T9K ILE A 1213  UNP  P0DTC2              EXPRESSION TAG                 
SEQADV 7T9K PRO A 1214  UNP  P0DTC2              EXPRESSION TAG                 
SEQADV 7T9K GLU A 1215  UNP  P0DTC2              EXPRESSION TAG                 
SEQADV 7T9K ALA A 1216  UNP  P0DTC2              EXPRESSION TAG                 
SEQADV 7T9K PRO A 1217  UNP  P0DTC2              EXPRESSION TAG                 
SEQADV 7T9K ARG A 1218  UNP  P0DTC2              EXPRESSION TAG                 
SEQADV 7T9K ASP A 1219  UNP  P0DTC2              EXPRESSION TAG                 
SEQADV 7T9K GLY A 1220  UNP  P0DTC2              EXPRESSION TAG                 
SEQADV 7T9K GLN A 1221  UNP  P0DTC2              EXPRESSION TAG                 
SEQADV 7T9K ALA A 1222  UNP  P0DTC2              EXPRESSION TAG                 
SEQADV 7T9K TYR A 1223  UNP  P0DTC2              EXPRESSION TAG                 
SEQADV 7T9K VAL A 1224  UNP  P0DTC2              EXPRESSION TAG                 
SEQADV 7T9K ARG A 1225  UNP  P0DTC2              EXPRESSION TAG                 
SEQADV 7T9K LYS A 1226  UNP  P0DTC2              EXPRESSION TAG                 
SEQADV 7T9K ASP A 1227  UNP  P0DTC2              EXPRESSION TAG                 
SEQADV 7T9K GLY A 1228  UNP  P0DTC2              EXPRESSION TAG                 
SEQADV 7T9K GLU A 1229  UNP  P0DTC2              EXPRESSION TAG                 
SEQADV 7T9K TRP A 1230  UNP  P0DTC2              EXPRESSION TAG                 
SEQADV 7T9K VAL A 1231  UNP  P0DTC2              EXPRESSION TAG                 
SEQADV 7T9K LEU A 1232  UNP  P0DTC2              EXPRESSION TAG                 
SEQADV 7T9K LEU A 1233  UNP  P0DTC2              EXPRESSION TAG                 
SEQADV 7T9K SER A 1234  UNP  P0DTC2              EXPRESSION TAG                 
SEQADV 7T9K THR A 1235  UNP  P0DTC2              EXPRESSION TAG                 
SEQADV 7T9K PHE A 1236  UNP  P0DTC2              EXPRESSION TAG                 
SEQADV 7T9K LEU A 1237  UNP  P0DTC2              EXPRESSION TAG                 
SEQADV 7T9K GLY A 1238  UNP  P0DTC2              EXPRESSION TAG                 
SEQADV 7T9K ARG A 1239  UNP  P0DTC2              EXPRESSION TAG                 
SEQADV 7T9K SER A 1240  UNP  P0DTC2              EXPRESSION TAG                 
SEQADV 7T9K LEU A 1241  UNP  P0DTC2              EXPRESSION TAG                 
SEQADV 7T9K GLU A 1242  UNP  P0DTC2              EXPRESSION TAG                 
SEQADV 7T9K VAL A 1243  UNP  P0DTC2              EXPRESSION TAG                 
SEQADV 7T9K LEU A 1244  UNP  P0DTC2              EXPRESSION TAG                 
SEQADV 7T9K PHE A 1245  UNP  P0DTC2              EXPRESSION TAG                 
SEQADV 7T9K GLN A 1246  UNP  P0DTC2              EXPRESSION TAG                 
SEQADV 7T9K GLY A 1247  UNP  P0DTC2              EXPRESSION TAG                 
SEQADV 7T9K PRO A 1248  UNP  P0DTC2              EXPRESSION TAG                 
SEQADV 7T9K GLY A 1249  UNP  P0DTC2              EXPRESSION TAG                 
SEQADV 7T9K HIS A 1250  UNP  P0DTC2              EXPRESSION TAG                 
SEQADV 7T9K HIS A 1251  UNP  P0DTC2              EXPRESSION TAG                 
SEQADV 7T9K HIS A 1252  UNP  P0DTC2              EXPRESSION TAG                 
SEQADV 7T9K HIS A 1253  UNP  P0DTC2              EXPRESSION TAG                 
SEQADV 7T9K HIS A 1254  UNP  P0DTC2              EXPRESSION TAG                 
SEQADV 7T9K HIS A 1255  UNP  P0DTC2              EXPRESSION TAG                 
SEQADV 7T9K HIS A 1256  UNP  P0DTC2              EXPRESSION TAG                 
SEQADV 7T9K HIS A 1257  UNP  P0DTC2              EXPRESSION TAG                 
SEQADV 7T9K SER A 1258  UNP  P0DTC2              EXPRESSION TAG                 
SEQADV 7T9K ALA A 1259  UNP  P0DTC2              EXPRESSION TAG                 
SEQADV 7T9K TRP A 1260  UNP  P0DTC2              EXPRESSION TAG                 
SEQADV 7T9K SER A 1261  UNP  P0DTC2              EXPRESSION TAG                 
SEQADV 7T9K HIS A 1262  UNP  P0DTC2              EXPRESSION TAG                 
SEQADV 7T9K PRO A 1263  UNP  P0DTC2              EXPRESSION TAG                 
SEQADV 7T9K GLN A 1264  UNP  P0DTC2              EXPRESSION TAG                 
SEQADV 7T9K PHE A 1265  UNP  P0DTC2              EXPRESSION TAG                 
SEQADV 7T9K GLU A 1266  UNP  P0DTC2              EXPRESSION TAG                 
SEQADV 7T9K LYS A 1267  UNP  P0DTC2              EXPRESSION TAG                 
SEQADV 7T9K GLY A 1268  UNP  P0DTC2              EXPRESSION TAG                 
SEQADV 7T9K GLY A 1269  UNP  P0DTC2              EXPRESSION TAG                 
SEQADV 7T9K GLY A 1270  UNP  P0DTC2              EXPRESSION TAG                 
SEQADV 7T9K SER A 1271  UNP  P0DTC2              EXPRESSION TAG                 
SEQADV 7T9K GLY A 1272  UNP  P0DTC2              EXPRESSION TAG                 
SEQADV 7T9K GLY A 1273  UNP  P0DTC2              EXPRESSION TAG                 
SEQADV 7T9K GLY A 1274  UNP  P0DTC2              EXPRESSION TAG                 
SEQADV 7T9K GLY A 1275  UNP  P0DTC2              EXPRESSION TAG                 
SEQADV 7T9K SER A 1276  UNP  P0DTC2              EXPRESSION TAG                 
SEQADV 7T9K GLY A 1277  UNP  P0DTC2              EXPRESSION TAG                 
SEQADV 7T9K GLY A 1278  UNP  P0DTC2              EXPRESSION TAG                 
SEQADV 7T9K SER A 1279  UNP  P0DTC2              EXPRESSION TAG                 
SEQADV 7T9K ALA A 1280  UNP  P0DTC2              EXPRESSION TAG                 
SEQADV 7T9K TRP A 1281  UNP  P0DTC2              EXPRESSION TAG                 
SEQADV 7T9K SER A 1282  UNP  P0DTC2              EXPRESSION TAG                 
SEQADV 7T9K HIS A 1283  UNP  P0DTC2              EXPRESSION TAG                 
SEQADV 7T9K PRO A 1284  UNP  P0DTC2              EXPRESSION TAG                 
SEQADV 7T9K GLN A 1285  UNP  P0DTC2              EXPRESSION TAG                 
SEQADV 7T9K PHE A 1286  UNP  P0DTC2              EXPRESSION TAG                 
SEQADV 7T9K GLU A 1287  UNP  P0DTC2              EXPRESSION TAG                 
SEQADV 7T9K LYS A 1288  UNP  P0DTC2              EXPRESSION TAG                 
SEQADV 7T9K VAL B   67  UNP  P0DTC2    ALA    67 CONFLICT                       
SEQADV 7T9K     B       UNP  P0DTC2    HIS    69 DELETION                       
SEQADV 7T9K     B       UNP  P0DTC2    VAL    70 DELETION                       
SEQADV 7T9K ILE B   95  UNP  P0DTC2    THR    95 CONFLICT                       
SEQADV 7T9K     B       UNP  P0DTC2    GLY   142 DELETION                       
SEQADV 7T9K     B       UNP  P0DTC2    VAL   143 DELETION                       
SEQADV 7T9K     B       UNP  P0DTC2    TYR   144 DELETION                       
SEQADV 7T9K ASP B  142  UNP  P0DTC2    TYR   145 CONFLICT                       
SEQADV 7T9K ILE B  210A UNP  P0DTC2              INSERTION                      
SEQADV 7T9K VAL B  210B UNP  P0DTC2              INSERTION                      
SEQADV 7T9K ARG B  210C UNP  P0DTC2    ASN   211 CONFLICT                       
SEQADV 7T9K GLU B  210D UNP  P0DTC2    LEU   212 CONFLICT                       
SEQADV 7T9K PRO B  210E UNP  P0DTC2    VAL   213 CONFLICT                       
SEQADV 7T9K GLU B  210F UNP  P0DTC2    ARG   214 CONFLICT                       
SEQADV 7T9K ASP B  339  UNP  P0DTC2    GLY   339 CONFLICT                       
SEQADV 7T9K LEU B  371  UNP  P0DTC2    SER   371 CONFLICT                       
SEQADV 7T9K PRO B  373  UNP  P0DTC2    SER   373 CONFLICT                       
SEQADV 7T9K PHE B  375  UNP  P0DTC2    SER   375 CONFLICT                       
SEQADV 7T9K ASN B  417  UNP  P0DTC2    LYS   417 CONFLICT                       
SEQADV 7T9K LYS B  440  UNP  P0DTC2    ASN   440 CONFLICT                       
SEQADV 7T9K SER B  446  UNP  P0DTC2    GLY   446 CONFLICT                       
SEQADV 7T9K ASN B  477  UNP  P0DTC2    SER   477 CONFLICT                       
SEQADV 7T9K LYS B  478  UNP  P0DTC2    THR   478 CONFLICT                       
SEQADV 7T9K ALA B  484  UNP  P0DTC2    GLU   484 CONFLICT                       
SEQADV 7T9K ARG B  493  UNP  P0DTC2    GLN   493 CONFLICT                       
SEQADV 7T9K SER B  496  UNP  P0DTC2    GLY   496 CONFLICT                       
SEQADV 7T9K ARG B  498  UNP  P0DTC2    GLN   498 CONFLICT                       
SEQADV 7T9K TYR B  501  UNP  P0DTC2    ASN   501 CONFLICT                       
SEQADV 7T9K HIS B  505  UNP  P0DTC2    TYR   505 CONFLICT                       
SEQADV 7T9K LYS B  547  UNP  P0DTC2    THR   547 CONFLICT                       
SEQADV 7T9K GLY B  614  UNP  P0DTC2    ASP   614 CONFLICT                       
SEQADV 7T9K TYR B  655  UNP  P0DTC2    HIS   655 CONFLICT                       
SEQADV 7T9K LYS B  679  UNP  P0DTC2    ASN   679 CONFLICT                       
SEQADV 7T9K HIS B  681  UNP  P0DTC2    PRO   681 CONFLICT                       
SEQADV 7T9K GLY B  682  UNP  P0DTC2    ARG   682 CONFLICT                       
SEQADV 7T9K SER B  683  UNP  P0DTC2    ARG   683 CONFLICT                       
SEQADV 7T9K SER B  685  UNP  P0DTC2    ARG   685 CONFLICT                       
SEQADV 7T9K LYS B  764  UNP  P0DTC2    ASN   764 CONFLICT                       
SEQADV 7T9K TYR B  796  UNP  P0DTC2    ASP   796 CONFLICT                       
SEQADV 7T9K PRO B  817  UNP  P0DTC2    PHE   817 CONFLICT                       
SEQADV 7T9K LYS B  856  UNP  P0DTC2    ASN   856 CONFLICT                       
SEQADV 7T9K PRO B  892  UNP  P0DTC2    ALA   892 CONFLICT                       
SEQADV 7T9K PRO B  899  UNP  P0DTC2    ALA   899 CONFLICT                       
SEQADV 7T9K PRO B  942  UNP  P0DTC2    ALA   942 CONFLICT                       
SEQADV 7T9K HIS B  954  UNP  P0DTC2    GLN   954 CONFLICT                       
SEQADV 7T9K LYS B  969  UNP  P0DTC2    ASN   969 CONFLICT                       
SEQADV 7T9K PHE B  981  UNP  P0DTC2    LEU   981 CONFLICT                       
SEQADV 7T9K PRO B  986  UNP  P0DTC2    LYS   986 CONFLICT                       
SEQADV 7T9K PRO B  987  UNP  P0DTC2    VAL   987 CONFLICT                       
SEQADV 7T9K GLY B 1209  UNP  P0DTC2              EXPRESSION TAG                 
SEQADV 7T9K SER B 1210  UNP  P0DTC2              EXPRESSION TAG                 
SEQADV 7T9K GLY B 1211  UNP  P0DTC2              EXPRESSION TAG                 
SEQADV 7T9K TYR B 1212  UNP  P0DTC2              EXPRESSION TAG                 
SEQADV 7T9K ILE B 1213  UNP  P0DTC2              EXPRESSION TAG                 
SEQADV 7T9K PRO B 1214  UNP  P0DTC2              EXPRESSION TAG                 
SEQADV 7T9K GLU B 1215  UNP  P0DTC2              EXPRESSION TAG                 
SEQADV 7T9K ALA B 1216  UNP  P0DTC2              EXPRESSION TAG                 
SEQADV 7T9K PRO B 1217  UNP  P0DTC2              EXPRESSION TAG                 
SEQADV 7T9K ARG B 1218  UNP  P0DTC2              EXPRESSION TAG                 
SEQADV 7T9K ASP B 1219  UNP  P0DTC2              EXPRESSION TAG                 
SEQADV 7T9K GLY B 1220  UNP  P0DTC2              EXPRESSION TAG                 
SEQADV 7T9K GLN B 1221  UNP  P0DTC2              EXPRESSION TAG                 
SEQADV 7T9K ALA B 1222  UNP  P0DTC2              EXPRESSION TAG                 
SEQADV 7T9K TYR B 1223  UNP  P0DTC2              EXPRESSION TAG                 
SEQADV 7T9K VAL B 1224  UNP  P0DTC2              EXPRESSION TAG                 
SEQADV 7T9K ARG B 1225  UNP  P0DTC2              EXPRESSION TAG                 
SEQADV 7T9K LYS B 1226  UNP  P0DTC2              EXPRESSION TAG                 
SEQADV 7T9K ASP B 1227  UNP  P0DTC2              EXPRESSION TAG                 
SEQADV 7T9K GLY B 1228  UNP  P0DTC2              EXPRESSION TAG                 
SEQADV 7T9K GLU B 1229  UNP  P0DTC2              EXPRESSION TAG                 
SEQADV 7T9K TRP B 1230  UNP  P0DTC2              EXPRESSION TAG                 
SEQADV 7T9K VAL B 1231  UNP  P0DTC2              EXPRESSION TAG                 
SEQADV 7T9K LEU B 1232  UNP  P0DTC2              EXPRESSION TAG                 
SEQADV 7T9K LEU B 1233  UNP  P0DTC2              EXPRESSION TAG                 
SEQADV 7T9K SER B 1234  UNP  P0DTC2              EXPRESSION TAG                 
SEQADV 7T9K THR B 1235  UNP  P0DTC2              EXPRESSION TAG                 
SEQADV 7T9K PHE B 1236  UNP  P0DTC2              EXPRESSION TAG                 
SEQADV 7T9K LEU B 1237  UNP  P0DTC2              EXPRESSION TAG                 
SEQADV 7T9K GLY B 1238  UNP  P0DTC2              EXPRESSION TAG                 
SEQADV 7T9K ARG B 1239  UNP  P0DTC2              EXPRESSION TAG                 
SEQADV 7T9K SER B 1240  UNP  P0DTC2              EXPRESSION TAG                 
SEQADV 7T9K LEU B 1241  UNP  P0DTC2              EXPRESSION TAG                 
SEQADV 7T9K GLU B 1242  UNP  P0DTC2              EXPRESSION TAG                 
SEQADV 7T9K VAL B 1243  UNP  P0DTC2              EXPRESSION TAG                 
SEQADV 7T9K LEU B 1244  UNP  P0DTC2              EXPRESSION TAG                 
SEQADV 7T9K PHE B 1245  UNP  P0DTC2              EXPRESSION TAG                 
SEQADV 7T9K GLN B 1246  UNP  P0DTC2              EXPRESSION TAG                 
SEQADV 7T9K GLY B 1247  UNP  P0DTC2              EXPRESSION TAG                 
SEQADV 7T9K PRO B 1248  UNP  P0DTC2              EXPRESSION TAG                 
SEQADV 7T9K GLY B 1249  UNP  P0DTC2              EXPRESSION TAG                 
SEQADV 7T9K HIS B 1250  UNP  P0DTC2              EXPRESSION TAG                 
SEQADV 7T9K HIS B 1251  UNP  P0DTC2              EXPRESSION TAG                 
SEQADV 7T9K HIS B 1252  UNP  P0DTC2              EXPRESSION TAG                 
SEQADV 7T9K HIS B 1253  UNP  P0DTC2              EXPRESSION TAG                 
SEQADV 7T9K HIS B 1254  UNP  P0DTC2              EXPRESSION TAG                 
SEQADV 7T9K HIS B 1255  UNP  P0DTC2              EXPRESSION TAG                 
SEQADV 7T9K HIS B 1256  UNP  P0DTC2              EXPRESSION TAG                 
SEQADV 7T9K HIS B 1257  UNP  P0DTC2              EXPRESSION TAG                 
SEQADV 7T9K SER B 1258  UNP  P0DTC2              EXPRESSION TAG                 
SEQADV 7T9K ALA B 1259  UNP  P0DTC2              EXPRESSION TAG                 
SEQADV 7T9K TRP B 1260  UNP  P0DTC2              EXPRESSION TAG                 
SEQADV 7T9K SER B 1261  UNP  P0DTC2              EXPRESSION TAG                 
SEQADV 7T9K HIS B 1262  UNP  P0DTC2              EXPRESSION TAG                 
SEQADV 7T9K PRO B 1263  UNP  P0DTC2              EXPRESSION TAG                 
SEQADV 7T9K GLN B 1264  UNP  P0DTC2              EXPRESSION TAG                 
SEQADV 7T9K PHE B 1265  UNP  P0DTC2              EXPRESSION TAG                 
SEQADV 7T9K GLU B 1266  UNP  P0DTC2              EXPRESSION TAG                 
SEQADV 7T9K LYS B 1267  UNP  P0DTC2              EXPRESSION TAG                 
SEQADV 7T9K GLY B 1268  UNP  P0DTC2              EXPRESSION TAG                 
SEQADV 7T9K GLY B 1269  UNP  P0DTC2              EXPRESSION TAG                 
SEQADV 7T9K GLY B 1270  UNP  P0DTC2              EXPRESSION TAG                 
SEQADV 7T9K SER B 1271  UNP  P0DTC2              EXPRESSION TAG                 
SEQADV 7T9K GLY B 1272  UNP  P0DTC2              EXPRESSION TAG                 
SEQADV 7T9K GLY B 1273  UNP  P0DTC2              EXPRESSION TAG                 
SEQADV 7T9K GLY B 1274  UNP  P0DTC2              EXPRESSION TAG                 
SEQADV 7T9K GLY B 1275  UNP  P0DTC2              EXPRESSION TAG                 
SEQADV 7T9K SER B 1276  UNP  P0DTC2              EXPRESSION TAG                 
SEQADV 7T9K GLY B 1277  UNP  P0DTC2              EXPRESSION TAG                 
SEQADV 7T9K GLY B 1278  UNP  P0DTC2              EXPRESSION TAG                 
SEQADV 7T9K SER B 1279  UNP  P0DTC2              EXPRESSION TAG                 
SEQADV 7T9K ALA B 1280  UNP  P0DTC2              EXPRESSION TAG                 
SEQADV 7T9K TRP B 1281  UNP  P0DTC2              EXPRESSION TAG                 
SEQADV 7T9K SER B 1282  UNP  P0DTC2              EXPRESSION TAG                 
SEQADV 7T9K HIS B 1283  UNP  P0DTC2              EXPRESSION TAG                 
SEQADV 7T9K PRO B 1284  UNP  P0DTC2              EXPRESSION TAG                 
SEQADV 7T9K GLN B 1285  UNP  P0DTC2              EXPRESSION TAG                 
SEQADV 7T9K PHE B 1286  UNP  P0DTC2              EXPRESSION TAG                 
SEQADV 7T9K GLU B 1287  UNP  P0DTC2              EXPRESSION TAG                 
SEQADV 7T9K LYS B 1288  UNP  P0DTC2              EXPRESSION TAG                 
SEQADV 7T9K VAL C   67  UNP  P0DTC2    ALA    67 CONFLICT                       
SEQADV 7T9K     C       UNP  P0DTC2    HIS    69 DELETION                       
SEQADV 7T9K     C       UNP  P0DTC2    VAL    70 DELETION                       
SEQADV 7T9K ILE C   95  UNP  P0DTC2    THR    95 CONFLICT                       
SEQADV 7T9K     C       UNP  P0DTC2    GLY   142 DELETION                       
SEQADV 7T9K     C       UNP  P0DTC2    VAL   143 DELETION                       
SEQADV 7T9K     C       UNP  P0DTC2    TYR   144 DELETION                       
SEQADV 7T9K ASP C  142  UNP  P0DTC2    TYR   145 CONFLICT                       
SEQADV 7T9K ILE C  210A UNP  P0DTC2              INSERTION                      
SEQADV 7T9K VAL C  210B UNP  P0DTC2              INSERTION                      
SEQADV 7T9K ARG C  210C UNP  P0DTC2    ASN   211 CONFLICT                       
SEQADV 7T9K GLU C  210D UNP  P0DTC2    LEU   212 CONFLICT                       
SEQADV 7T9K PRO C  210E UNP  P0DTC2    VAL   213 CONFLICT                       
SEQADV 7T9K GLU C  210F UNP  P0DTC2    ARG   214 CONFLICT                       
SEQADV 7T9K ASP C  339  UNP  P0DTC2    GLY   339 CONFLICT                       
SEQADV 7T9K LEU C  371  UNP  P0DTC2    SER   371 CONFLICT                       
SEQADV 7T9K PRO C  373  UNP  P0DTC2    SER   373 CONFLICT                       
SEQADV 7T9K PHE C  375  UNP  P0DTC2    SER   375 CONFLICT                       
SEQADV 7T9K ASN C  417  UNP  P0DTC2    LYS   417 CONFLICT                       
SEQADV 7T9K LYS C  440  UNP  P0DTC2    ASN   440 CONFLICT                       
SEQADV 7T9K SER C  446  UNP  P0DTC2    GLY   446 CONFLICT                       
SEQADV 7T9K ASN C  477  UNP  P0DTC2    SER   477 CONFLICT                       
SEQADV 7T9K LYS C  478  UNP  P0DTC2    THR   478 CONFLICT                       
SEQADV 7T9K ALA C  484  UNP  P0DTC2    GLU   484 CONFLICT                       
SEQADV 7T9K ARG C  493  UNP  P0DTC2    GLN   493 CONFLICT                       
SEQADV 7T9K SER C  496  UNP  P0DTC2    GLY   496 CONFLICT                       
SEQADV 7T9K ARG C  498  UNP  P0DTC2    GLN   498 CONFLICT                       
SEQADV 7T9K TYR C  501  UNP  P0DTC2    ASN   501 CONFLICT                       
SEQADV 7T9K HIS C  505  UNP  P0DTC2    TYR   505 CONFLICT                       
SEQADV 7T9K LYS C  547  UNP  P0DTC2    THR   547 CONFLICT                       
SEQADV 7T9K GLY C  614  UNP  P0DTC2    ASP   614 CONFLICT                       
SEQADV 7T9K TYR C  655  UNP  P0DTC2    HIS   655 CONFLICT                       
SEQADV 7T9K LYS C  679  UNP  P0DTC2    ASN   679 CONFLICT                       
SEQADV 7T9K HIS C  681  UNP  P0DTC2    PRO   681 CONFLICT                       
SEQADV 7T9K GLY C  682  UNP  P0DTC2    ARG   682 CONFLICT                       
SEQADV 7T9K SER C  683  UNP  P0DTC2    ARG   683 CONFLICT                       
SEQADV 7T9K SER C  685  UNP  P0DTC2    ARG   685 CONFLICT                       
SEQADV 7T9K LYS C  764  UNP  P0DTC2    ASN   764 CONFLICT                       
SEQADV 7T9K TYR C  796  UNP  P0DTC2    ASP   796 CONFLICT                       
SEQADV 7T9K PRO C  817  UNP  P0DTC2    PHE   817 CONFLICT                       
SEQADV 7T9K LYS C  856  UNP  P0DTC2    ASN   856 CONFLICT                       
SEQADV 7T9K PRO C  892  UNP  P0DTC2    ALA   892 CONFLICT                       
SEQADV 7T9K PRO C  899  UNP  P0DTC2    ALA   899 CONFLICT                       
SEQADV 7T9K PRO C  942  UNP  P0DTC2    ALA   942 CONFLICT                       
SEQADV 7T9K HIS C  954  UNP  P0DTC2    GLN   954 CONFLICT                       
SEQADV 7T9K LYS C  969  UNP  P0DTC2    ASN   969 CONFLICT                       
SEQADV 7T9K PHE C  981  UNP  P0DTC2    LEU   981 CONFLICT                       
SEQADV 7T9K PRO C  986  UNP  P0DTC2    LYS   986 CONFLICT                       
SEQADV 7T9K PRO C  987  UNP  P0DTC2    VAL   987 CONFLICT                       
SEQADV 7T9K GLY C 1209  UNP  P0DTC2              EXPRESSION TAG                 
SEQADV 7T9K SER C 1210  UNP  P0DTC2              EXPRESSION TAG                 
SEQADV 7T9K GLY C 1211  UNP  P0DTC2              EXPRESSION TAG                 
SEQADV 7T9K TYR C 1212  UNP  P0DTC2              EXPRESSION TAG                 
SEQADV 7T9K ILE C 1213  UNP  P0DTC2              EXPRESSION TAG                 
SEQADV 7T9K PRO C 1214  UNP  P0DTC2              EXPRESSION TAG                 
SEQADV 7T9K GLU C 1215  UNP  P0DTC2              EXPRESSION TAG                 
SEQADV 7T9K ALA C 1216  UNP  P0DTC2              EXPRESSION TAG                 
SEQADV 7T9K PRO C 1217  UNP  P0DTC2              EXPRESSION TAG                 
SEQADV 7T9K ARG C 1218  UNP  P0DTC2              EXPRESSION TAG                 
SEQADV 7T9K ASP C 1219  UNP  P0DTC2              EXPRESSION TAG                 
SEQADV 7T9K GLY C 1220  UNP  P0DTC2              EXPRESSION TAG                 
SEQADV 7T9K GLN C 1221  UNP  P0DTC2              EXPRESSION TAG                 
SEQADV 7T9K ALA C 1222  UNP  P0DTC2              EXPRESSION TAG                 
SEQADV 7T9K TYR C 1223  UNP  P0DTC2              EXPRESSION TAG                 
SEQADV 7T9K VAL C 1224  UNP  P0DTC2              EXPRESSION TAG                 
SEQADV 7T9K ARG C 1225  UNP  P0DTC2              EXPRESSION TAG                 
SEQADV 7T9K LYS C 1226  UNP  P0DTC2              EXPRESSION TAG                 
SEQADV 7T9K ASP C 1227  UNP  P0DTC2              EXPRESSION TAG                 
SEQADV 7T9K GLY C 1228  UNP  P0DTC2              EXPRESSION TAG                 
SEQADV 7T9K GLU C 1229  UNP  P0DTC2              EXPRESSION TAG                 
SEQADV 7T9K TRP C 1230  UNP  P0DTC2              EXPRESSION TAG                 
SEQADV 7T9K VAL C 1231  UNP  P0DTC2              EXPRESSION TAG                 
SEQADV 7T9K LEU C 1232  UNP  P0DTC2              EXPRESSION TAG                 
SEQADV 7T9K LEU C 1233  UNP  P0DTC2              EXPRESSION TAG                 
SEQADV 7T9K SER C 1234  UNP  P0DTC2              EXPRESSION TAG                 
SEQADV 7T9K THR C 1235  UNP  P0DTC2              EXPRESSION TAG                 
SEQADV 7T9K PHE C 1236  UNP  P0DTC2              EXPRESSION TAG                 
SEQADV 7T9K LEU C 1237  UNP  P0DTC2              EXPRESSION TAG                 
SEQADV 7T9K GLY C 1238  UNP  P0DTC2              EXPRESSION TAG                 
SEQADV 7T9K ARG C 1239  UNP  P0DTC2              EXPRESSION TAG                 
SEQADV 7T9K SER C 1240  UNP  P0DTC2              EXPRESSION TAG                 
SEQADV 7T9K LEU C 1241  UNP  P0DTC2              EXPRESSION TAG                 
SEQADV 7T9K GLU C 1242  UNP  P0DTC2              EXPRESSION TAG                 
SEQADV 7T9K VAL C 1243  UNP  P0DTC2              EXPRESSION TAG                 
SEQADV 7T9K LEU C 1244  UNP  P0DTC2              EXPRESSION TAG                 
SEQADV 7T9K PHE C 1245  UNP  P0DTC2              EXPRESSION TAG                 
SEQADV 7T9K GLN C 1246  UNP  P0DTC2              EXPRESSION TAG                 
SEQADV 7T9K GLY C 1247  UNP  P0DTC2              EXPRESSION TAG                 
SEQADV 7T9K PRO C 1248  UNP  P0DTC2              EXPRESSION TAG                 
SEQADV 7T9K GLY C 1249  UNP  P0DTC2              EXPRESSION TAG                 
SEQADV 7T9K HIS C 1250  UNP  P0DTC2              EXPRESSION TAG                 
SEQADV 7T9K HIS C 1251  UNP  P0DTC2              EXPRESSION TAG                 
SEQADV 7T9K HIS C 1252  UNP  P0DTC2              EXPRESSION TAG                 
SEQADV 7T9K HIS C 1253  UNP  P0DTC2              EXPRESSION TAG                 
SEQADV 7T9K HIS C 1254  UNP  P0DTC2              EXPRESSION TAG                 
SEQADV 7T9K HIS C 1255  UNP  P0DTC2              EXPRESSION TAG                 
SEQADV 7T9K HIS C 1256  UNP  P0DTC2              EXPRESSION TAG                 
SEQADV 7T9K HIS C 1257  UNP  P0DTC2              EXPRESSION TAG                 
SEQADV 7T9K SER C 1258  UNP  P0DTC2              EXPRESSION TAG                 
SEQADV 7T9K ALA C 1259  UNP  P0DTC2              EXPRESSION TAG                 
SEQADV 7T9K TRP C 1260  UNP  P0DTC2              EXPRESSION TAG                 
SEQADV 7T9K SER C 1261  UNP  P0DTC2              EXPRESSION TAG                 
SEQADV 7T9K HIS C 1262  UNP  P0DTC2              EXPRESSION TAG                 
SEQADV 7T9K PRO C 1263  UNP  P0DTC2              EXPRESSION TAG                 
SEQADV 7T9K GLN C 1264  UNP  P0DTC2              EXPRESSION TAG                 
SEQADV 7T9K PHE C 1265  UNP  P0DTC2              EXPRESSION TAG                 
SEQADV 7T9K GLU C 1266  UNP  P0DTC2              EXPRESSION TAG                 
SEQADV 7T9K LYS C 1267  UNP  P0DTC2              EXPRESSION TAG                 
SEQADV 7T9K GLY C 1268  UNP  P0DTC2              EXPRESSION TAG                 
SEQADV 7T9K GLY C 1269  UNP  P0DTC2              EXPRESSION TAG                 
SEQADV 7T9K GLY C 1270  UNP  P0DTC2              EXPRESSION TAG                 
SEQADV 7T9K SER C 1271  UNP  P0DTC2              EXPRESSION TAG                 
SEQADV 7T9K GLY C 1272  UNP  P0DTC2              EXPRESSION TAG                 
SEQADV 7T9K GLY C 1273  UNP  P0DTC2              EXPRESSION TAG                 
SEQADV 7T9K GLY C 1274  UNP  P0DTC2              EXPRESSION TAG                 
SEQADV 7T9K GLY C 1275  UNP  P0DTC2              EXPRESSION TAG                 
SEQADV 7T9K SER C 1276  UNP  P0DTC2              EXPRESSION TAG                 
SEQADV 7T9K GLY C 1277  UNP  P0DTC2              EXPRESSION TAG                 
SEQADV 7T9K GLY C 1278  UNP  P0DTC2              EXPRESSION TAG                 
SEQADV 7T9K SER C 1279  UNP  P0DTC2              EXPRESSION TAG                 
SEQADV 7T9K ALA C 1280  UNP  P0DTC2              EXPRESSION TAG                 
SEQADV 7T9K TRP C 1281  UNP  P0DTC2              EXPRESSION TAG                 
SEQADV 7T9K SER C 1282  UNP  P0DTC2              EXPRESSION TAG                 
SEQADV 7T9K HIS C 1283  UNP  P0DTC2              EXPRESSION TAG                 
SEQADV 7T9K PRO C 1284  UNP  P0DTC2              EXPRESSION TAG                 
SEQADV 7T9K GLN C 1285  UNP  P0DTC2              EXPRESSION TAG                 
SEQADV 7T9K PHE C 1286  UNP  P0DTC2              EXPRESSION TAG                 
SEQADV 7T9K GLU C 1287  UNP  P0DTC2              EXPRESSION TAG                 
SEQADV 7T9K LYS C 1288  UNP  P0DTC2              EXPRESSION TAG                 
SEQADV 7T9K HIS D  616  UNP  Q9BYF1              EXPRESSION TAG                 
SEQADV 7T9K HIS D  617  UNP  Q9BYF1              EXPRESSION TAG                 
SEQADV 7T9K HIS D  618  UNP  Q9BYF1              EXPRESSION TAG                 
SEQADV 7T9K HIS D  619  UNP  Q9BYF1              EXPRESSION TAG                 
SEQADV 7T9K HIS D  620  UNP  Q9BYF1              EXPRESSION TAG                 
SEQADV 7T9K HIS D  621  UNP  Q9BYF1              EXPRESSION TAG                 
SEQADV 7T9K HIS D  622  UNP  Q9BYF1              EXPRESSION TAG                 
SEQADV 7T9K HIS D  623  UNP  Q9BYF1              EXPRESSION TAG                 
SEQADV 7T9K HIS E  616  UNP  Q9BYF1              EXPRESSION TAG                 
SEQADV 7T9K HIS E  617  UNP  Q9BYF1              EXPRESSION TAG                 
SEQADV 7T9K HIS E  618  UNP  Q9BYF1              EXPRESSION TAG                 
SEQADV 7T9K HIS E  619  UNP  Q9BYF1              EXPRESSION TAG                 
SEQADV 7T9K HIS E  620  UNP  Q9BYF1              EXPRESSION TAG                 
SEQADV 7T9K HIS E  621  UNP  Q9BYF1              EXPRESSION TAG                 
SEQADV 7T9K HIS E  622  UNP  Q9BYF1              EXPRESSION TAG                 
SEQADV 7T9K HIS E  623  UNP  Q9BYF1              EXPRESSION TAG                 
SEQRES   1 A 1285  MET PHE VAL PHE LEU VAL LEU LEU PRO LEU VAL SER SER          
SEQRES   2 A 1285  GLN CYS VAL ASN LEU THR THR ARG THR GLN LEU PRO PRO          
SEQRES   3 A 1285  ALA TYR THR ASN SER PHE THR ARG GLY VAL TYR TYR PRO          
SEQRES   4 A 1285  ASP LYS VAL PHE ARG SER SER VAL LEU HIS SER THR GLN          
SEQRES   5 A 1285  ASP LEU PHE LEU PRO PHE PHE SER ASN VAL THR TRP PHE          
SEQRES   6 A 1285  HIS VAL ILE SER GLY THR ASN GLY THR LYS ARG PHE ASP          
SEQRES   7 A 1285  ASN PRO VAL LEU PRO PHE ASN ASP GLY VAL TYR PHE ALA          
SEQRES   8 A 1285  SER ILE GLU LYS SER ASN ILE ILE ARG GLY TRP ILE PHE          
SEQRES   9 A 1285  GLY THR THR LEU ASP SER LYS THR GLN SER LEU LEU ILE          
SEQRES  10 A 1285  VAL ASN ASN ALA THR ASN VAL VAL ILE LYS VAL CYS GLU          
SEQRES  11 A 1285  PHE GLN PHE CYS ASN ASP PRO PHE LEU ASP HIS LYS ASN          
SEQRES  12 A 1285  ASN LYS SER TRP MET GLU SER GLU PHE ARG VAL TYR SER          
SEQRES  13 A 1285  SER ALA ASN ASN CYS THR PHE GLU TYR VAL SER GLN PRO          
SEQRES  14 A 1285  PHE LEU MET ASP LEU GLU GLY LYS GLN GLY ASN PHE LYS          
SEQRES  15 A 1285  ASN LEU ARG GLU PHE VAL PHE LYS ASN ILE ASP GLY TYR          
SEQRES  16 A 1285  PHE LYS ILE TYR SER LYS HIS THR PRO ILE ILE VAL ARG          
SEQRES  17 A 1285  GLU PRO GLU ASP LEU PRO GLN GLY PHE SER ALA LEU GLU          
SEQRES  18 A 1285  PRO LEU VAL ASP LEU PRO ILE GLY ILE ASN ILE THR ARG          
SEQRES  19 A 1285  PHE GLN THR LEU LEU ALA LEU HIS ARG SER TYR LEU THR          
SEQRES  20 A 1285  PRO GLY ASP SER SER SER GLY TRP THR ALA GLY ALA ALA          
SEQRES  21 A 1285  ALA TYR TYR VAL GLY TYR LEU GLN PRO ARG THR PHE LEU          
SEQRES  22 A 1285  LEU LYS TYR ASN GLU ASN GLY THR ILE THR ASP ALA VAL          
SEQRES  23 A 1285  ASP CYS ALA LEU ASP PRO LEU SER GLU THR LYS CYS THR          
SEQRES  24 A 1285  LEU LYS SER PHE THR VAL GLU LYS GLY ILE TYR GLN THR          
SEQRES  25 A 1285  SER ASN PHE ARG VAL GLN PRO THR GLU SER ILE VAL ARG          
SEQRES  26 A 1285  PHE PRO ASN ILE THR ASN LEU CYS PRO PHE ASP GLU VAL          
SEQRES  27 A 1285  PHE ASN ALA THR ARG PHE ALA SER VAL TYR ALA TRP ASN          
SEQRES  28 A 1285  ARG LYS ARG ILE SER ASN CYS VAL ALA ASP TYR SER VAL          
SEQRES  29 A 1285  LEU TYR ASN LEU ALA PRO PHE PHE THR PHE LYS CYS TYR          
SEQRES  30 A 1285  GLY VAL SER PRO THR LYS LEU ASN ASP LEU CYS PHE THR          
SEQRES  31 A 1285  ASN VAL TYR ALA ASP SER PHE VAL ILE ARG GLY ASP GLU          
SEQRES  32 A 1285  VAL ARG GLN ILE ALA PRO GLY GLN THR GLY ASN ILE ALA          
SEQRES  33 A 1285  ASP TYR ASN TYR LYS LEU PRO ASP ASP PHE THR GLY CYS          
SEQRES  34 A 1285  VAL ILE ALA TRP ASN SER ASN LYS LEU ASP SER LYS VAL          
SEQRES  35 A 1285  SER GLY ASN TYR ASN TYR LEU TYR ARG LEU PHE ARG LYS          
SEQRES  36 A 1285  SER ASN LEU LYS PRO PHE GLU ARG ASP ILE SER THR GLU          
SEQRES  37 A 1285  ILE TYR GLN ALA GLY ASN LYS PRO CYS ASN GLY VAL ALA          
SEQRES  38 A 1285  GLY PHE ASN CYS TYR PHE PRO LEU ARG SER TYR SER PHE          
SEQRES  39 A 1285  ARG PRO THR TYR GLY VAL GLY HIS GLN PRO TYR ARG VAL          
SEQRES  40 A 1285  VAL VAL LEU SER PHE GLU LEU LEU HIS ALA PRO ALA THR          
SEQRES  41 A 1285  VAL CYS GLY PRO LYS LYS SER THR ASN LEU VAL LYS ASN          
SEQRES  42 A 1285  LYS CYS VAL ASN PHE ASN PHE ASN GLY LEU LYS GLY THR          
SEQRES  43 A 1285  GLY VAL LEU THR GLU SER ASN LYS LYS PHE LEU PRO PHE          
SEQRES  44 A 1285  GLN GLN PHE GLY ARG ASP ILE ALA ASP THR THR ASP ALA          
SEQRES  45 A 1285  VAL ARG ASP PRO GLN THR LEU GLU ILE LEU ASP ILE THR          
SEQRES  46 A 1285  PRO CYS SER PHE GLY GLY VAL SER VAL ILE THR PRO GLY          
SEQRES  47 A 1285  THR ASN THR SER ASN GLN VAL ALA VAL LEU TYR GLN GLY          
SEQRES  48 A 1285  VAL ASN CYS THR GLU VAL PRO VAL ALA ILE HIS ALA ASP          
SEQRES  49 A 1285  GLN LEU THR PRO THR TRP ARG VAL TYR SER THR GLY SER          
SEQRES  50 A 1285  ASN VAL PHE GLN THR ARG ALA GLY CYS LEU ILE GLY ALA          
SEQRES  51 A 1285  GLU TYR VAL ASN ASN SER TYR GLU CYS ASP ILE PRO ILE          
SEQRES  52 A 1285  GLY ALA GLY ILE CYS ALA SER TYR GLN THR GLN THR LYS          
SEQRES  53 A 1285  SER HIS GLY SER ALA SER SER VAL ALA SER GLN SER ILE          
SEQRES  54 A 1285  ILE ALA TYR THR MET SER LEU GLY ALA GLU ASN SER VAL          
SEQRES  55 A 1285  ALA TYR SER ASN ASN SER ILE ALA ILE PRO THR ASN PHE          
SEQRES  56 A 1285  THR ILE SER VAL THR THR GLU ILE LEU PRO VAL SER MET          
SEQRES  57 A 1285  THR LYS THR SER VAL ASP CYS THR MET TYR ILE CYS GLY          
SEQRES  58 A 1285  ASP SER THR GLU CYS SER ASN LEU LEU LEU GLN TYR GLY          
SEQRES  59 A 1285  SER PHE CYS THR GLN LEU LYS ARG ALA LEU THR GLY ILE          
SEQRES  60 A 1285  ALA VAL GLU GLN ASP LYS ASN THR GLN GLU VAL PHE ALA          
SEQRES  61 A 1285  GLN VAL LYS GLN ILE TYR LYS THR PRO PRO ILE LYS TYR          
SEQRES  62 A 1285  PHE GLY GLY PHE ASN PHE SER GLN ILE LEU PRO ASP PRO          
SEQRES  63 A 1285  SER LYS PRO SER LYS ARG SER PRO ILE GLU ASP LEU LEU          
SEQRES  64 A 1285  PHE ASN LYS VAL THR LEU ALA ASP ALA GLY PHE ILE LYS          
SEQRES  65 A 1285  GLN TYR GLY ASP CYS LEU GLY ASP ILE ALA ALA ARG ASP          
SEQRES  66 A 1285  LEU ILE CYS ALA GLN LYS PHE LYS GLY LEU THR VAL LEU          
SEQRES  67 A 1285  PRO PRO LEU LEU THR ASP GLU MET ILE ALA GLN TYR THR          
SEQRES  68 A 1285  SER ALA LEU LEU ALA GLY THR ILE THR SER GLY TRP THR          
SEQRES  69 A 1285  PHE GLY ALA GLY PRO ALA LEU GLN ILE PRO PHE PRO MET          
SEQRES  70 A 1285  GLN MET ALA TYR ARG PHE ASN GLY ILE GLY VAL THR GLN          
SEQRES  71 A 1285  ASN VAL LEU TYR GLU ASN GLN LYS LEU ILE ALA ASN GLN          
SEQRES  72 A 1285  PHE ASN SER ALA ILE GLY LYS ILE GLN ASP SER LEU SER          
SEQRES  73 A 1285  SER THR PRO SER ALA LEU GLY LYS LEU GLN ASP VAL VAL          
SEQRES  74 A 1285  ASN HIS ASN ALA GLN ALA LEU ASN THR LEU VAL LYS GLN          
SEQRES  75 A 1285  LEU SER SER LYS PHE GLY ALA ILE SER SER VAL LEU ASN          
SEQRES  76 A 1285  ASP ILE PHE SER ARG LEU ASP PRO PRO GLU ALA GLU VAL          
SEQRES  77 A 1285  GLN ILE ASP ARG LEU ILE THR GLY ARG LEU GLN SER LEU          
SEQRES  78 A 1285  GLN THR TYR VAL THR GLN GLN LEU ILE ARG ALA ALA GLU          
SEQRES  79 A 1285  ILE ARG ALA SER ALA ASN LEU ALA ALA THR LYS MET SER          
SEQRES  80 A 1285  GLU CYS VAL LEU GLY GLN SER LYS ARG VAL ASP PHE CYS          
SEQRES  81 A 1285  GLY LYS GLY TYR HIS LEU MET SER PHE PRO GLN SER ALA          
SEQRES  82 A 1285  PRO HIS GLY VAL VAL PHE LEU HIS VAL THR TYR VAL PRO          
SEQRES  83 A 1285  ALA GLN GLU LYS ASN PHE THR THR ALA PRO ALA ILE CYS          
SEQRES  84 A 1285  HIS ASP GLY LYS ALA HIS PHE PRO ARG GLU GLY VAL PHE          
SEQRES  85 A 1285  VAL SER ASN GLY THR HIS TRP PHE VAL THR GLN ARG ASN          
SEQRES  86 A 1285  PHE TYR GLU PRO GLN ILE ILE THR THR ASP ASN THR PHE          
SEQRES  87 A 1285  VAL SER GLY ASN CYS ASP VAL VAL ILE GLY ILE VAL ASN          
SEQRES  88 A 1285  ASN THR VAL TYR ASP PRO LEU GLN PRO GLU LEU ASP SER          
SEQRES  89 A 1285  PHE LYS GLU GLU LEU ASP LYS TYR PHE LYS ASN HIS THR          
SEQRES  90 A 1285  SER PRO ASP VAL ASP LEU GLY ASP ILE SER GLY ILE ASN          
SEQRES  91 A 1285  ALA SER VAL VAL ASN ILE GLN LYS GLU ILE ASP ARG LEU          
SEQRES  92 A 1285  ASN GLU VAL ALA LYS ASN LEU ASN GLU SER LEU ILE ASP          
SEQRES  93 A 1285  LEU GLN GLU LEU GLY LYS TYR GLU GLN GLY SER GLY TYR          
SEQRES  94 A 1285  ILE PRO GLU ALA PRO ARG ASP GLY GLN ALA TYR VAL ARG          
SEQRES  95 A 1285  LYS ASP GLY GLU TRP VAL LEU LEU SER THR PHE LEU GLY          
SEQRES  96 A 1285  ARG SER LEU GLU VAL LEU PHE GLN GLY PRO GLY HIS HIS          
SEQRES  97 A 1285  HIS HIS HIS HIS HIS HIS SER ALA TRP SER HIS PRO GLN          
SEQRES  98 A 1285  PHE GLU LYS GLY GLY GLY SER GLY GLY GLY GLY SER GLY          
SEQRES  99 A 1285  GLY SER ALA TRP SER HIS PRO GLN PHE GLU LYS                  
SEQRES   1 B 1285  MET PHE VAL PHE LEU VAL LEU LEU PRO LEU VAL SER SER          
SEQRES   2 B 1285  GLN CYS VAL ASN LEU THR THR ARG THR GLN LEU PRO PRO          
SEQRES   3 B 1285  ALA TYR THR ASN SER PHE THR ARG GLY VAL TYR TYR PRO          
SEQRES   4 B 1285  ASP LYS VAL PHE ARG SER SER VAL LEU HIS SER THR GLN          
SEQRES   5 B 1285  ASP LEU PHE LEU PRO PHE PHE SER ASN VAL THR TRP PHE          
SEQRES   6 B 1285  HIS VAL ILE SER GLY THR ASN GLY THR LYS ARG PHE ASP          
SEQRES   7 B 1285  ASN PRO VAL LEU PRO PHE ASN ASP GLY VAL TYR PHE ALA          
SEQRES   8 B 1285  SER ILE GLU LYS SER ASN ILE ILE ARG GLY TRP ILE PHE          
SEQRES   9 B 1285  GLY THR THR LEU ASP SER LYS THR GLN SER LEU LEU ILE          
SEQRES  10 B 1285  VAL ASN ASN ALA THR ASN VAL VAL ILE LYS VAL CYS GLU          
SEQRES  11 B 1285  PHE GLN PHE CYS ASN ASP PRO PHE LEU ASP HIS LYS ASN          
SEQRES  12 B 1285  ASN LYS SER TRP MET GLU SER GLU PHE ARG VAL TYR SER          
SEQRES  13 B 1285  SER ALA ASN ASN CYS THR PHE GLU TYR VAL SER GLN PRO          
SEQRES  14 B 1285  PHE LEU MET ASP LEU GLU GLY LYS GLN GLY ASN PHE LYS          
SEQRES  15 B 1285  ASN LEU ARG GLU PHE VAL PHE LYS ASN ILE ASP GLY TYR          
SEQRES  16 B 1285  PHE LYS ILE TYR SER LYS HIS THR PRO ILE ILE VAL ARG          
SEQRES  17 B 1285  GLU PRO GLU ASP LEU PRO GLN GLY PHE SER ALA LEU GLU          
SEQRES  18 B 1285  PRO LEU VAL ASP LEU PRO ILE GLY ILE ASN ILE THR ARG          
SEQRES  19 B 1285  PHE GLN THR LEU LEU ALA LEU HIS ARG SER TYR LEU THR          
SEQRES  20 B 1285  PRO GLY ASP SER SER SER GLY TRP THR ALA GLY ALA ALA          
SEQRES  21 B 1285  ALA TYR TYR VAL GLY TYR LEU GLN PRO ARG THR PHE LEU          
SEQRES  22 B 1285  LEU LYS TYR ASN GLU ASN GLY THR ILE THR ASP ALA VAL          
SEQRES  23 B 1285  ASP CYS ALA LEU ASP PRO LEU SER GLU THR LYS CYS THR          
SEQRES  24 B 1285  LEU LYS SER PHE THR VAL GLU LYS GLY ILE TYR GLN THR          
SEQRES  25 B 1285  SER ASN PHE ARG VAL GLN PRO THR GLU SER ILE VAL ARG          
SEQRES  26 B 1285  PHE PRO ASN ILE THR ASN LEU CYS PRO PHE ASP GLU VAL          
SEQRES  27 B 1285  PHE ASN ALA THR ARG PHE ALA SER VAL TYR ALA TRP ASN          
SEQRES  28 B 1285  ARG LYS ARG ILE SER ASN CYS VAL ALA ASP TYR SER VAL          
SEQRES  29 B 1285  LEU TYR ASN LEU ALA PRO PHE PHE THR PHE LYS CYS TYR          
SEQRES  30 B 1285  GLY VAL SER PRO THR LYS LEU ASN ASP LEU CYS PHE THR          
SEQRES  31 B 1285  ASN VAL TYR ALA ASP SER PHE VAL ILE ARG GLY ASP GLU          
SEQRES  32 B 1285  VAL ARG GLN ILE ALA PRO GLY GLN THR GLY ASN ILE ALA          
SEQRES  33 B 1285  ASP TYR ASN TYR LYS LEU PRO ASP ASP PHE THR GLY CYS          
SEQRES  34 B 1285  VAL ILE ALA TRP ASN SER ASN LYS LEU ASP SER LYS VAL          
SEQRES  35 B 1285  SER GLY ASN TYR ASN TYR LEU TYR ARG LEU PHE ARG LYS          
SEQRES  36 B 1285  SER ASN LEU LYS PRO PHE GLU ARG ASP ILE SER THR GLU          
SEQRES  37 B 1285  ILE TYR GLN ALA GLY ASN LYS PRO CYS ASN GLY VAL ALA          
SEQRES  38 B 1285  GLY PHE ASN CYS TYR PHE PRO LEU ARG SER TYR SER PHE          
SEQRES  39 B 1285  ARG PRO THR TYR GLY VAL GLY HIS GLN PRO TYR ARG VAL          
SEQRES  40 B 1285  VAL VAL LEU SER PHE GLU LEU LEU HIS ALA PRO ALA THR          
SEQRES  41 B 1285  VAL CYS GLY PRO LYS LYS SER THR ASN LEU VAL LYS ASN          
SEQRES  42 B 1285  LYS CYS VAL ASN PHE ASN PHE ASN GLY LEU LYS GLY THR          
SEQRES  43 B 1285  GLY VAL LEU THR GLU SER ASN LYS LYS PHE LEU PRO PHE          
SEQRES  44 B 1285  GLN GLN PHE GLY ARG ASP ILE ALA ASP THR THR ASP ALA          
SEQRES  45 B 1285  VAL ARG ASP PRO GLN THR LEU GLU ILE LEU ASP ILE THR          
SEQRES  46 B 1285  PRO CYS SER PHE GLY GLY VAL SER VAL ILE THR PRO GLY          
SEQRES  47 B 1285  THR ASN THR SER ASN GLN VAL ALA VAL LEU TYR GLN GLY          
SEQRES  48 B 1285  VAL ASN CYS THR GLU VAL PRO VAL ALA ILE HIS ALA ASP          
SEQRES  49 B 1285  GLN LEU THR PRO THR TRP ARG VAL TYR SER THR GLY SER          
SEQRES  50 B 1285  ASN VAL PHE GLN THR ARG ALA GLY CYS LEU ILE GLY ALA          
SEQRES  51 B 1285  GLU TYR VAL ASN ASN SER TYR GLU CYS ASP ILE PRO ILE          
SEQRES  52 B 1285  GLY ALA GLY ILE CYS ALA SER TYR GLN THR GLN THR LYS          
SEQRES  53 B 1285  SER HIS GLY SER ALA SER SER VAL ALA SER GLN SER ILE          
SEQRES  54 B 1285  ILE ALA TYR THR MET SER LEU GLY ALA GLU ASN SER VAL          
SEQRES  55 B 1285  ALA TYR SER ASN ASN SER ILE ALA ILE PRO THR ASN PHE          
SEQRES  56 B 1285  THR ILE SER VAL THR THR GLU ILE LEU PRO VAL SER MET          
SEQRES  57 B 1285  THR LYS THR SER VAL ASP CYS THR MET TYR ILE CYS GLY          
SEQRES  58 B 1285  ASP SER THR GLU CYS SER ASN LEU LEU LEU GLN TYR GLY          
SEQRES  59 B 1285  SER PHE CYS THR GLN LEU LYS ARG ALA LEU THR GLY ILE          
SEQRES  60 B 1285  ALA VAL GLU GLN ASP LYS ASN THR GLN GLU VAL PHE ALA          
SEQRES  61 B 1285  GLN VAL LYS GLN ILE TYR LYS THR PRO PRO ILE LYS TYR          
SEQRES  62 B 1285  PHE GLY GLY PHE ASN PHE SER GLN ILE LEU PRO ASP PRO          
SEQRES  63 B 1285  SER LYS PRO SER LYS ARG SER PRO ILE GLU ASP LEU LEU          
SEQRES  64 B 1285  PHE ASN LYS VAL THR LEU ALA ASP ALA GLY PHE ILE LYS          
SEQRES  65 B 1285  GLN TYR GLY ASP CYS LEU GLY ASP ILE ALA ALA ARG ASP          
SEQRES  66 B 1285  LEU ILE CYS ALA GLN LYS PHE LYS GLY LEU THR VAL LEU          
SEQRES  67 B 1285  PRO PRO LEU LEU THR ASP GLU MET ILE ALA GLN TYR THR          
SEQRES  68 B 1285  SER ALA LEU LEU ALA GLY THR ILE THR SER GLY TRP THR          
SEQRES  69 B 1285  PHE GLY ALA GLY PRO ALA LEU GLN ILE PRO PHE PRO MET          
SEQRES  70 B 1285  GLN MET ALA TYR ARG PHE ASN GLY ILE GLY VAL THR GLN          
SEQRES  71 B 1285  ASN VAL LEU TYR GLU ASN GLN LYS LEU ILE ALA ASN GLN          
SEQRES  72 B 1285  PHE ASN SER ALA ILE GLY LYS ILE GLN ASP SER LEU SER          
SEQRES  73 B 1285  SER THR PRO SER ALA LEU GLY LYS LEU GLN ASP VAL VAL          
SEQRES  74 B 1285  ASN HIS ASN ALA GLN ALA LEU ASN THR LEU VAL LYS GLN          
SEQRES  75 B 1285  LEU SER SER LYS PHE GLY ALA ILE SER SER VAL LEU ASN          
SEQRES  76 B 1285  ASP ILE PHE SER ARG LEU ASP PRO PRO GLU ALA GLU VAL          
SEQRES  77 B 1285  GLN ILE ASP ARG LEU ILE THR GLY ARG LEU GLN SER LEU          
SEQRES  78 B 1285  GLN THR TYR VAL THR GLN GLN LEU ILE ARG ALA ALA GLU          
SEQRES  79 B 1285  ILE ARG ALA SER ALA ASN LEU ALA ALA THR LYS MET SER          
SEQRES  80 B 1285  GLU CYS VAL LEU GLY GLN SER LYS ARG VAL ASP PHE CYS          
SEQRES  81 B 1285  GLY LYS GLY TYR HIS LEU MET SER PHE PRO GLN SER ALA          
SEQRES  82 B 1285  PRO HIS GLY VAL VAL PHE LEU HIS VAL THR TYR VAL PRO          
SEQRES  83 B 1285  ALA GLN GLU LYS ASN PHE THR THR ALA PRO ALA ILE CYS          
SEQRES  84 B 1285  HIS ASP GLY LYS ALA HIS PHE PRO ARG GLU GLY VAL PHE          
SEQRES  85 B 1285  VAL SER ASN GLY THR HIS TRP PHE VAL THR GLN ARG ASN          
SEQRES  86 B 1285  PHE TYR GLU PRO GLN ILE ILE THR THR ASP ASN THR PHE          
SEQRES  87 B 1285  VAL SER GLY ASN CYS ASP VAL VAL ILE GLY ILE VAL ASN          
SEQRES  88 B 1285  ASN THR VAL TYR ASP PRO LEU GLN PRO GLU LEU ASP SER          
SEQRES  89 B 1285  PHE LYS GLU GLU LEU ASP LYS TYR PHE LYS ASN HIS THR          
SEQRES  90 B 1285  SER PRO ASP VAL ASP LEU GLY ASP ILE SER GLY ILE ASN          
SEQRES  91 B 1285  ALA SER VAL VAL ASN ILE GLN LYS GLU ILE ASP ARG LEU          
SEQRES  92 B 1285  ASN GLU VAL ALA LYS ASN LEU ASN GLU SER LEU ILE ASP          
SEQRES  93 B 1285  LEU GLN GLU LEU GLY LYS TYR GLU GLN GLY SER GLY TYR          
SEQRES  94 B 1285  ILE PRO GLU ALA PRO ARG ASP GLY GLN ALA TYR VAL ARG          
SEQRES  95 B 1285  LYS ASP GLY GLU TRP VAL LEU LEU SER THR PHE LEU GLY          
SEQRES  96 B 1285  ARG SER LEU GLU VAL LEU PHE GLN GLY PRO GLY HIS HIS          
SEQRES  97 B 1285  HIS HIS HIS HIS HIS HIS SER ALA TRP SER HIS PRO GLN          
SEQRES  98 B 1285  PHE GLU LYS GLY GLY GLY SER GLY GLY GLY GLY SER GLY          
SEQRES  99 B 1285  GLY SER ALA TRP SER HIS PRO GLN PHE GLU LYS                  
SEQRES   1 C 1285  MET PHE VAL PHE LEU VAL LEU LEU PRO LEU VAL SER SER          
SEQRES   2 C 1285  GLN CYS VAL ASN LEU THR THR ARG THR GLN LEU PRO PRO          
SEQRES   3 C 1285  ALA TYR THR ASN SER PHE THR ARG GLY VAL TYR TYR PRO          
SEQRES   4 C 1285  ASP LYS VAL PHE ARG SER SER VAL LEU HIS SER THR GLN          
SEQRES   5 C 1285  ASP LEU PHE LEU PRO PHE PHE SER ASN VAL THR TRP PHE          
SEQRES   6 C 1285  HIS VAL ILE SER GLY THR ASN GLY THR LYS ARG PHE ASP          
SEQRES   7 C 1285  ASN PRO VAL LEU PRO PHE ASN ASP GLY VAL TYR PHE ALA          
SEQRES   8 C 1285  SER ILE GLU LYS SER ASN ILE ILE ARG GLY TRP ILE PHE          
SEQRES   9 C 1285  GLY THR THR LEU ASP SER LYS THR GLN SER LEU LEU ILE          
SEQRES  10 C 1285  VAL ASN ASN ALA THR ASN VAL VAL ILE LYS VAL CYS GLU          
SEQRES  11 C 1285  PHE GLN PHE CYS ASN ASP PRO PHE LEU ASP HIS LYS ASN          
SEQRES  12 C 1285  ASN LYS SER TRP MET GLU SER GLU PHE ARG VAL TYR SER          
SEQRES  13 C 1285  SER ALA ASN ASN CYS THR PHE GLU TYR VAL SER GLN PRO          
SEQRES  14 C 1285  PHE LEU MET ASP LEU GLU GLY LYS GLN GLY ASN PHE LYS          
SEQRES  15 C 1285  ASN LEU ARG GLU PHE VAL PHE LYS ASN ILE ASP GLY TYR          
SEQRES  16 C 1285  PHE LYS ILE TYR SER LYS HIS THR PRO ILE ILE VAL ARG          
SEQRES  17 C 1285  GLU PRO GLU ASP LEU PRO GLN GLY PHE SER ALA LEU GLU          
SEQRES  18 C 1285  PRO LEU VAL ASP LEU PRO ILE GLY ILE ASN ILE THR ARG          
SEQRES  19 C 1285  PHE GLN THR LEU LEU ALA LEU HIS ARG SER TYR LEU THR          
SEQRES  20 C 1285  PRO GLY ASP SER SER SER GLY TRP THR ALA GLY ALA ALA          
SEQRES  21 C 1285  ALA TYR TYR VAL GLY TYR LEU GLN PRO ARG THR PHE LEU          
SEQRES  22 C 1285  LEU LYS TYR ASN GLU ASN GLY THR ILE THR ASP ALA VAL          
SEQRES  23 C 1285  ASP CYS ALA LEU ASP PRO LEU SER GLU THR LYS CYS THR          
SEQRES  24 C 1285  LEU LYS SER PHE THR VAL GLU LYS GLY ILE TYR GLN THR          
SEQRES  25 C 1285  SER ASN PHE ARG VAL GLN PRO THR GLU SER ILE VAL ARG          
SEQRES  26 C 1285  PHE PRO ASN ILE THR ASN LEU CYS PRO PHE ASP GLU VAL          
SEQRES  27 C 1285  PHE ASN ALA THR ARG PHE ALA SER VAL TYR ALA TRP ASN          
SEQRES  28 C 1285  ARG LYS ARG ILE SER ASN CYS VAL ALA ASP TYR SER VAL          
SEQRES  29 C 1285  LEU TYR ASN LEU ALA PRO PHE PHE THR PHE LYS CYS TYR          
SEQRES  30 C 1285  GLY VAL SER PRO THR LYS LEU ASN ASP LEU CYS PHE THR          
SEQRES  31 C 1285  ASN VAL TYR ALA ASP SER PHE VAL ILE ARG GLY ASP GLU          
SEQRES  32 C 1285  VAL ARG GLN ILE ALA PRO GLY GLN THR GLY ASN ILE ALA          
SEQRES  33 C 1285  ASP TYR ASN TYR LYS LEU PRO ASP ASP PHE THR GLY CYS          
SEQRES  34 C 1285  VAL ILE ALA TRP ASN SER ASN LYS LEU ASP SER LYS VAL          
SEQRES  35 C 1285  SER GLY ASN TYR ASN TYR LEU TYR ARG LEU PHE ARG LYS          
SEQRES  36 C 1285  SER ASN LEU LYS PRO PHE GLU ARG ASP ILE SER THR GLU          
SEQRES  37 C 1285  ILE TYR GLN ALA GLY ASN LYS PRO CYS ASN GLY VAL ALA          
SEQRES  38 C 1285  GLY PHE ASN CYS TYR PHE PRO LEU ARG SER TYR SER PHE          
SEQRES  39 C 1285  ARG PRO THR TYR GLY VAL GLY HIS GLN PRO TYR ARG VAL          
SEQRES  40 C 1285  VAL VAL LEU SER PHE GLU LEU LEU HIS ALA PRO ALA THR          
SEQRES  41 C 1285  VAL CYS GLY PRO LYS LYS SER THR ASN LEU VAL LYS ASN          
SEQRES  42 C 1285  LYS CYS VAL ASN PHE ASN PHE ASN GLY LEU LYS GLY THR          
SEQRES  43 C 1285  GLY VAL LEU THR GLU SER ASN LYS LYS PHE LEU PRO PHE          
SEQRES  44 C 1285  GLN GLN PHE GLY ARG ASP ILE ALA ASP THR THR ASP ALA          
SEQRES  45 C 1285  VAL ARG ASP PRO GLN THR LEU GLU ILE LEU ASP ILE THR          
SEQRES  46 C 1285  PRO CYS SER PHE GLY GLY VAL SER VAL ILE THR PRO GLY          
SEQRES  47 C 1285  THR ASN THR SER ASN GLN VAL ALA VAL LEU TYR GLN GLY          
SEQRES  48 C 1285  VAL ASN CYS THR GLU VAL PRO VAL ALA ILE HIS ALA ASP          
SEQRES  49 C 1285  GLN LEU THR PRO THR TRP ARG VAL TYR SER THR GLY SER          
SEQRES  50 C 1285  ASN VAL PHE GLN THR ARG ALA GLY CYS LEU ILE GLY ALA          
SEQRES  51 C 1285  GLU TYR VAL ASN ASN SER TYR GLU CYS ASP ILE PRO ILE          
SEQRES  52 C 1285  GLY ALA GLY ILE CYS ALA SER TYR GLN THR GLN THR LYS          
SEQRES  53 C 1285  SER HIS GLY SER ALA SER SER VAL ALA SER GLN SER ILE          
SEQRES  54 C 1285  ILE ALA TYR THR MET SER LEU GLY ALA GLU ASN SER VAL          
SEQRES  55 C 1285  ALA TYR SER ASN ASN SER ILE ALA ILE PRO THR ASN PHE          
SEQRES  56 C 1285  THR ILE SER VAL THR THR GLU ILE LEU PRO VAL SER MET          
SEQRES  57 C 1285  THR LYS THR SER VAL ASP CYS THR MET TYR ILE CYS GLY          
SEQRES  58 C 1285  ASP SER THR GLU CYS SER ASN LEU LEU LEU GLN TYR GLY          
SEQRES  59 C 1285  SER PHE CYS THR GLN LEU LYS ARG ALA LEU THR GLY ILE          
SEQRES  60 C 1285  ALA VAL GLU GLN ASP LYS ASN THR GLN GLU VAL PHE ALA          
SEQRES  61 C 1285  GLN VAL LYS GLN ILE TYR LYS THR PRO PRO ILE LYS TYR          
SEQRES  62 C 1285  PHE GLY GLY PHE ASN PHE SER GLN ILE LEU PRO ASP PRO          
SEQRES  63 C 1285  SER LYS PRO SER LYS ARG SER PRO ILE GLU ASP LEU LEU          
SEQRES  64 C 1285  PHE ASN LYS VAL THR LEU ALA ASP ALA GLY PHE ILE LYS          
SEQRES  65 C 1285  GLN TYR GLY ASP CYS LEU GLY ASP ILE ALA ALA ARG ASP          
SEQRES  66 C 1285  LEU ILE CYS ALA GLN LYS PHE LYS GLY LEU THR VAL LEU          
SEQRES  67 C 1285  PRO PRO LEU LEU THR ASP GLU MET ILE ALA GLN TYR THR          
SEQRES  68 C 1285  SER ALA LEU LEU ALA GLY THR ILE THR SER GLY TRP THR          
SEQRES  69 C 1285  PHE GLY ALA GLY PRO ALA LEU GLN ILE PRO PHE PRO MET          
SEQRES  70 C 1285  GLN MET ALA TYR ARG PHE ASN GLY ILE GLY VAL THR GLN          
SEQRES  71 C 1285  ASN VAL LEU TYR GLU ASN GLN LYS LEU ILE ALA ASN GLN          
SEQRES  72 C 1285  PHE ASN SER ALA ILE GLY LYS ILE GLN ASP SER LEU SER          
SEQRES  73 C 1285  SER THR PRO SER ALA LEU GLY LYS LEU GLN ASP VAL VAL          
SEQRES  74 C 1285  ASN HIS ASN ALA GLN ALA LEU ASN THR LEU VAL LYS GLN          
SEQRES  75 C 1285  LEU SER SER LYS PHE GLY ALA ILE SER SER VAL LEU ASN          
SEQRES  76 C 1285  ASP ILE PHE SER ARG LEU ASP PRO PRO GLU ALA GLU VAL          
SEQRES  77 C 1285  GLN ILE ASP ARG LEU ILE THR GLY ARG LEU GLN SER LEU          
SEQRES  78 C 1285  GLN THR TYR VAL THR GLN GLN LEU ILE ARG ALA ALA GLU          
SEQRES  79 C 1285  ILE ARG ALA SER ALA ASN LEU ALA ALA THR LYS MET SER          
SEQRES  80 C 1285  GLU CYS VAL LEU GLY GLN SER LYS ARG VAL ASP PHE CYS          
SEQRES  81 C 1285  GLY LYS GLY TYR HIS LEU MET SER PHE PRO GLN SER ALA          
SEQRES  82 C 1285  PRO HIS GLY VAL VAL PHE LEU HIS VAL THR TYR VAL PRO          
SEQRES  83 C 1285  ALA GLN GLU LYS ASN PHE THR THR ALA PRO ALA ILE CYS          
SEQRES  84 C 1285  HIS ASP GLY LYS ALA HIS PHE PRO ARG GLU GLY VAL PHE          
SEQRES  85 C 1285  VAL SER ASN GLY THR HIS TRP PHE VAL THR GLN ARG ASN          
SEQRES  86 C 1285  PHE TYR GLU PRO GLN ILE ILE THR THR ASP ASN THR PHE          
SEQRES  87 C 1285  VAL SER GLY ASN CYS ASP VAL VAL ILE GLY ILE VAL ASN          
SEQRES  88 C 1285  ASN THR VAL TYR ASP PRO LEU GLN PRO GLU LEU ASP SER          
SEQRES  89 C 1285  PHE LYS GLU GLU LEU ASP LYS TYR PHE LYS ASN HIS THR          
SEQRES  90 C 1285  SER PRO ASP VAL ASP LEU GLY ASP ILE SER GLY ILE ASN          
SEQRES  91 C 1285  ALA SER VAL VAL ASN ILE GLN LYS GLU ILE ASP ARG LEU          
SEQRES  92 C 1285  ASN GLU VAL ALA LYS ASN LEU ASN GLU SER LEU ILE ASP          
SEQRES  93 C 1285  LEU GLN GLU LEU GLY LYS TYR GLU GLN GLY SER GLY TYR          
SEQRES  94 C 1285  ILE PRO GLU ALA PRO ARG ASP GLY GLN ALA TYR VAL ARG          
SEQRES  95 C 1285  LYS ASP GLY GLU TRP VAL LEU LEU SER THR PHE LEU GLY          
SEQRES  96 C 1285  ARG SER LEU GLU VAL LEU PHE GLN GLY PRO GLY HIS HIS          
SEQRES  97 C 1285  HIS HIS HIS HIS HIS HIS SER ALA TRP SER HIS PRO GLN          
SEQRES  98 C 1285  PHE GLU LYS GLY GLY GLY SER GLY GLY GLY GLY SER GLY          
SEQRES  99 C 1285  GLY SER ALA TRP SER HIS PRO GLN PHE GLU LYS                  
SEQRES   1 D  606  GLN SER THR ILE GLU GLU GLN ALA LYS THR PHE LEU ASP          
SEQRES   2 D  606  LYS PHE ASN HIS GLU ALA GLU ASP LEU PHE TYR GLN SER          
SEQRES   3 D  606  SER LEU ALA SER TRP ASN TYR ASN THR ASN ILE THR GLU          
SEQRES   4 D  606  GLU ASN VAL GLN ASN MET ASN ASN ALA GLY ASP LYS TRP          
SEQRES   5 D  606  SER ALA PHE LEU LYS GLU GLN SER THR LEU ALA GLN MET          
SEQRES   6 D  606  TYR PRO LEU GLN GLU ILE GLN ASN LEU THR VAL LYS LEU          
SEQRES   7 D  606  GLN LEU GLN ALA LEU GLN GLN ASN GLY SER SER VAL LEU          
SEQRES   8 D  606  SER GLU ASP LYS SER LYS ARG LEU ASN THR ILE LEU ASN          
SEQRES   9 D  606  THR MET SER THR ILE TYR SER THR GLY LYS VAL CYS ASN          
SEQRES  10 D  606  PRO ASP ASN PRO GLN GLU CYS LEU LEU LEU GLU PRO GLY          
SEQRES  11 D  606  LEU ASN GLU ILE MET ALA ASN SER LEU ASP TYR ASN GLU          
SEQRES  12 D  606  ARG LEU TRP ALA TRP GLU SER TRP ARG SER GLU VAL GLY          
SEQRES  13 D  606  LYS GLN LEU ARG PRO LEU TYR GLU GLU TYR VAL VAL LEU          
SEQRES  14 D  606  LYS ASN GLU MET ALA ARG ALA ASN HIS TYR GLU ASP TYR          
SEQRES  15 D  606  GLY ASP TYR TRP ARG GLY ASP TYR GLU VAL ASN GLY VAL          
SEQRES  16 D  606  ASP GLY TYR ASP TYR SER ARG GLY GLN LEU ILE GLU ASP          
SEQRES  17 D  606  VAL GLU HIS THR PHE GLU GLU ILE LYS PRO LEU TYR GLU          
SEQRES  18 D  606  HIS LEU HIS ALA TYR VAL ARG ALA LYS LEU MET ASN ALA          
SEQRES  19 D  606  TYR PRO SER TYR ILE SER PRO ILE GLY CYS LEU PRO ALA          
SEQRES  20 D  606  HIS LEU LEU GLY ASP MET TRP GLY ARG PHE TRP THR ASN          
SEQRES  21 D  606  LEU TYR SER LEU THR VAL PRO PHE GLY GLN LYS PRO ASN          
SEQRES  22 D  606  ILE ASP VAL THR ASP ALA MET VAL ASP GLN ALA TRP ASP          
SEQRES  23 D  606  ALA GLN ARG ILE PHE LYS GLU ALA GLU LYS PHE PHE VAL          
SEQRES  24 D  606  SER VAL GLY LEU PRO ASN MET THR GLN GLY PHE TRP GLU          
SEQRES  25 D  606  ASN SER MET LEU THR ASP PRO GLY ASN VAL GLN LYS ALA          
SEQRES  26 D  606  VAL CYS HIS PRO THR ALA TRP ASP LEU GLY LYS GLY ASP          
SEQRES  27 D  606  PHE ARG ILE LEU MET CYS THR LYS VAL THR MET ASP ASP          
SEQRES  28 D  606  PHE LEU THR ALA HIS HIS GLU MET GLY HIS ILE GLN TYR          
SEQRES  29 D  606  ASP MET ALA TYR ALA ALA GLN PRO PHE LEU LEU ARG ASN          
SEQRES  30 D  606  GLY ALA ASN GLU GLY PHE HIS GLU ALA VAL GLY GLU ILE          
SEQRES  31 D  606  MET SER LEU SER ALA ALA THR PRO LYS HIS LEU LYS SER          
SEQRES  32 D  606  ILE GLY LEU LEU SER PRO ASP PHE GLN GLU ASP ASN GLU          
SEQRES  33 D  606  THR GLU ILE ASN PHE LEU LEU LYS GLN ALA LEU THR ILE          
SEQRES  34 D  606  VAL GLY THR LEU PRO PHE THR TYR MET LEU GLU LYS TRP          
SEQRES  35 D  606  ARG TRP MET VAL PHE LYS GLY GLU ILE PRO LYS ASP GLN          
SEQRES  36 D  606  TRP MET LYS LYS TRP TRP GLU MET LYS ARG GLU ILE VAL          
SEQRES  37 D  606  GLY VAL VAL GLU PRO VAL PRO HIS ASP GLU THR TYR CYS          
SEQRES  38 D  606  ASP PRO ALA SER LEU PHE HIS VAL SER ASN ASP TYR SER          
SEQRES  39 D  606  PHE ILE ARG TYR TYR THR ARG THR LEU TYR GLN PHE GLN          
SEQRES  40 D  606  PHE GLN GLU ALA LEU CYS GLN ALA ALA LYS HIS GLU GLY          
SEQRES  41 D  606  PRO LEU HIS LYS CYS ASP ILE SER ASN SER THR GLU ALA          
SEQRES  42 D  606  GLY GLN LYS LEU PHE ASN MET LEU ARG LEU GLY LYS SER          
SEQRES  43 D  606  GLU PRO TRP THR LEU ALA LEU GLU ASN VAL VAL GLY ALA          
SEQRES  44 D  606  LYS ASN MET ASN VAL ARG PRO LEU LEU ASN TYR PHE GLU          
SEQRES  45 D  606  PRO LEU PHE THR TRP LEU LYS ASP GLN ASN LYS ASN SER          
SEQRES  46 D  606  PHE VAL GLY TRP SER THR ASP TRP SER PRO TYR ALA ASP          
SEQRES  47 D  606  HIS HIS HIS HIS HIS HIS HIS HIS                              
SEQRES   1 E  606  GLN SER THR ILE GLU GLU GLN ALA LYS THR PHE LEU ASP          
SEQRES   2 E  606  LYS PHE ASN HIS GLU ALA GLU ASP LEU PHE TYR GLN SER          
SEQRES   3 E  606  SER LEU ALA SER TRP ASN TYR ASN THR ASN ILE THR GLU          
SEQRES   4 E  606  GLU ASN VAL GLN ASN MET ASN ASN ALA GLY ASP LYS TRP          
SEQRES   5 E  606  SER ALA PHE LEU LYS GLU GLN SER THR LEU ALA GLN MET          
SEQRES   6 E  606  TYR PRO LEU GLN GLU ILE GLN ASN LEU THR VAL LYS LEU          
SEQRES   7 E  606  GLN LEU GLN ALA LEU GLN GLN ASN GLY SER SER VAL LEU          
SEQRES   8 E  606  SER GLU ASP LYS SER LYS ARG LEU ASN THR ILE LEU ASN          
SEQRES   9 E  606  THR MET SER THR ILE TYR SER THR GLY LYS VAL CYS ASN          
SEQRES  10 E  606  PRO ASP ASN PRO GLN GLU CYS LEU LEU LEU GLU PRO GLY          
SEQRES  11 E  606  LEU ASN GLU ILE MET ALA ASN SER LEU ASP TYR ASN GLU          
SEQRES  12 E  606  ARG LEU TRP ALA TRP GLU SER TRP ARG SER GLU VAL GLY          
SEQRES  13 E  606  LYS GLN LEU ARG PRO LEU TYR GLU GLU TYR VAL VAL LEU          
SEQRES  14 E  606  LYS ASN GLU MET ALA ARG ALA ASN HIS TYR GLU ASP TYR          
SEQRES  15 E  606  GLY ASP TYR TRP ARG GLY ASP TYR GLU VAL ASN GLY VAL          
SEQRES  16 E  606  ASP GLY TYR ASP TYR SER ARG GLY GLN LEU ILE GLU ASP          
SEQRES  17 E  606  VAL GLU HIS THR PHE GLU GLU ILE LYS PRO LEU TYR GLU          
SEQRES  18 E  606  HIS LEU HIS ALA TYR VAL ARG ALA LYS LEU MET ASN ALA          
SEQRES  19 E  606  TYR PRO SER TYR ILE SER PRO ILE GLY CYS LEU PRO ALA          
SEQRES  20 E  606  HIS LEU LEU GLY ASP MET TRP GLY ARG PHE TRP THR ASN          
SEQRES  21 E  606  LEU TYR SER LEU THR VAL PRO PHE GLY GLN LYS PRO ASN          
SEQRES  22 E  606  ILE ASP VAL THR ASP ALA MET VAL ASP GLN ALA TRP ASP          
SEQRES  23 E  606  ALA GLN ARG ILE PHE LYS GLU ALA GLU LYS PHE PHE VAL          
SEQRES  24 E  606  SER VAL GLY LEU PRO ASN MET THR GLN GLY PHE TRP GLU          
SEQRES  25 E  606  ASN SER MET LEU THR ASP PRO GLY ASN VAL GLN LYS ALA          
SEQRES  26 E  606  VAL CYS HIS PRO THR ALA TRP ASP LEU GLY LYS GLY ASP          
SEQRES  27 E  606  PHE ARG ILE LEU MET CYS THR LYS VAL THR MET ASP ASP          
SEQRES  28 E  606  PHE LEU THR ALA HIS HIS GLU MET GLY HIS ILE GLN TYR          
SEQRES  29 E  606  ASP MET ALA TYR ALA ALA GLN PRO PHE LEU LEU ARG ASN          
SEQRES  30 E  606  GLY ALA ASN GLU GLY PHE HIS GLU ALA VAL GLY GLU ILE          
SEQRES  31 E  606  MET SER LEU SER ALA ALA THR PRO LYS HIS LEU LYS SER          
SEQRES  32 E  606  ILE GLY LEU LEU SER PRO ASP PHE GLN GLU ASP ASN GLU          
SEQRES  33 E  606  THR GLU ILE ASN PHE LEU LEU LYS GLN ALA LEU THR ILE          
SEQRES  34 E  606  VAL GLY THR LEU PRO PHE THR TYR MET LEU GLU LYS TRP          
SEQRES  35 E  606  ARG TRP MET VAL PHE LYS GLY GLU ILE PRO LYS ASP GLN          
SEQRES  36 E  606  TRP MET LYS LYS TRP TRP GLU MET LYS ARG GLU ILE VAL          
SEQRES  37 E  606  GLY VAL VAL GLU PRO VAL PRO HIS ASP GLU THR TYR CYS          
SEQRES  38 E  606  ASP PRO ALA SER LEU PHE HIS VAL SER ASN ASP TYR SER          
SEQRES  39 E  606  PHE ILE ARG TYR TYR THR ARG THR LEU TYR GLN PHE GLN          
SEQRES  40 E  606  PHE GLN GLU ALA LEU CYS GLN ALA ALA LYS HIS GLU GLY          
SEQRES  41 E  606  PRO LEU HIS LYS CYS ASP ILE SER ASN SER THR GLU ALA          
SEQRES  42 E  606  GLY GLN LYS LEU PHE ASN MET LEU ARG LEU GLY LYS SER          
SEQRES  43 E  606  GLU PRO TRP THR LEU ALA LEU GLU ASN VAL VAL GLY ALA          
SEQRES  44 E  606  LYS ASN MET ASN VAL ARG PRO LEU LEU ASN TYR PHE GLU          
SEQRES  45 E  606  PRO LEU PHE THR TRP LEU LYS ASP GLN ASN LYS ASN SER          
SEQRES  46 E  606  PHE VAL GLY TRP SER THR ASP TRP SER PRO TYR ALA ASP          
SEQRES  47 E  606  HIS HIS HIS HIS HIS HIS HIS HIS                              
HET    NAG  F   1      14                                                       
HET    NAG  F   2      14                                                       
HET    NAG  G   1      14                                                       
HET    NAG  G   2      14                                                       
HET    NAG  H   1      14                                                       
HET    NAG  H   2      14                                                       
HET    NAG  I   1      14                                                       
HET    NAG  I   2      14                                                       
HET    NAG  J   1      14                                                       
HET    NAG  J   2      14                                                       
HET    NAG  K   1      14                                                       
HET    NAG  K   2      14                                                       
HET    NAG  L   1      14                                                       
HET    NAG  L   2      14                                                       
HET    NAG  M   1      14                                                       
HET    NAG  M   2      14                                                       
HET    NAG  N   1      14                                                       
HET    NAG  N   2      14                                                       
HET    NAG  O   1      14                                                       
HET    NAG  O   2      14                                                       
HET    NAG  P   1      14                                                       
HET    NAG  P   2      14                                                       
HET    NAG  Q   1      14                                                       
HET    NAG  Q   2      14                                                       
HET    NAG  R   1      14                                                       
HET    NAG  R   2      14                                                       
HET    NAG  S   1      14                                                       
HET    NAG  S   2      14                                                       
HET    NAG  T   1      14                                                       
HET    NAG  T   2      14                                                       
HET    NAG  U   1      14                                                       
HET    NAG  U   2      14                                                       
HET    NAG  V   1      14                                                       
HET    NAG  V   2      14                                                       
HET    NAG  W   1      14                                                       
HET    NAG  W   2      14                                                       
HET    NAG  A1301      14                                                       
HET    NAG  A1302      14                                                       
HET    NAG  A1303      14                                                       
HET    NAG  A1304      14                                                       
HET    NAG  A1305      14                                                       
HET    NAG  A1306      14                                                       
HET    NAG  A1307      14                                                       
HET    NAG  A1308      14                                                       
HET    NAG  B1301      14                                                       
HET    NAG  B1302      14                                                       
HET    NAG  B1303      14                                                       
HET    NAG  B1304      14                                                       
HET    NAG  B1305      14                                                       
HET    NAG  B1306      14                                                       
HET    NAG  B1307      14                                                       
HET    NAG  B1308      14                                                       
HET    NAG  C1301      14                                                       
HET    NAG  C1302      14                                                       
HET    NAG  C1303      14                                                       
HET    NAG  C1304      14                                                       
HET    NAG  C1305      14                                                       
HET    NAG  C1306      14                                                       
HET    NAG  D 701      14                                                       
HET    NAG  D 702      14                                                       
HET    NAG  D 703      14                                                       
HET    NAG  D 704      14                                                       
HET    NAG  D 705      14                                                       
HET    NAG  D 706      14                                                       
HET    NAG  E 701      14                                                       
HET    NAG  E 702      14                                                       
HET    NAG  E 703      14                                                       
HET    NAG  E 704      14                                                       
HET    NAG  E 705      14                                                       
HET    NAG  E 706      14                                                       
HETNAM     NAG 2-ACETAMIDO-2-DEOXY-BETA-D-GLUCOPYRANOSE                         
HETSYN     NAG N-ACETYL-BETA-D-GLUCOSAMINE; 2-ACETAMIDO-2-DEOXY-BETA-           
HETSYN   2 NAG  D-GLUCOSE; 2-ACETAMIDO-2-DEOXY-D-GLUCOSE; 2-ACETAMIDO-          
HETSYN   3 NAG  2-DEOXY-GLUCOSE; N-ACETYL-D-GLUCOSAMINE                         
FORMUL   6  NAG    70(C8 H15 N O6)                                              
HELIX    1 AA1 ASP A  294  LYS A  304  1                                  11    
HELIX    2 AA2 PHE A  338  ASN A  343  1                                   6    
HELIX    3 AA3 TYR A  365  ASN A  370  1                                   6    
HELIX    4 AA4 PRO A  384  ASP A  389  5                                   6    
HELIX    5 AA5 GLY A  416  ASN A  422  1                                   7    
HELIX    6 AA6 ASN A  616  VAL A  620  5                                   5    
HELIX    7 AA7 ASP A  737  GLY A  744  1                                   8    
HELIX    8 AA8 SER A  746  LEU A  754  1                                   9    
HELIX    9 AA9 GLN A  755  GLY A  757  5                                   3    
HELIX   10 AB1 SER A  758  ALA A  783  1                                  26    
HELIX   11 AB2 SER A  816  VAL A  826  1                                  11    
HELIX   12 AB3 THR A  866  SER A  884  1                                  19    
HELIX   13 AB4 PRO A  897  ILE A  909  1                                  13    
HELIX   14 AB5 THR A  912  ASN A  919  1                                   8    
HELIX   15 AB6 ASN A  919  THR A  941  1                                  23    
HELIX   16 AB7 LEU A  945  GLN A  965  1                                  21    
HELIX   17 AB8 LEU A  966  SER A  968  5                                   3    
HELIX   18 AB9 VAL A  976  LEU A  984  1                                   9    
HELIX   19 AC1 ASP A  985  CYS A 1032  1                                  48    
HELIX   20 AC2 LEU A 1141  SER A 1147  1                                   7    
HELIX   21 AC3 ASP B  294  LYS B  304  1                                  11    
HELIX   22 AC4 PRO B  337  ASN B  343  1                                   7    
HELIX   23 AC5 TYR B  365  ASN B  370  1                                   6    
HELIX   24 AC6 PRO B  384  ASN B  388  5                                   5    
HELIX   25 AC7 GLY B  416  ASN B  422  1                                   7    
HELIX   26 AC8 SER B  438  SER B  443  1                                   6    
HELIX   27 AC9 ASN B  616  VAL B  620  5                                   5    
HELIX   28 AD1 ASP B  737  GLY B  744  1                                   8    
HELIX   29 AD2 SER B  746  LEU B  754  1                                   9    
HELIX   30 AD3 GLN B  755  GLY B  757  5                                   3    
HELIX   31 AD4 SER B  758  ALA B  783  1                                  26    
HELIX   32 AD5 SER B  816  VAL B  826  1                                  11    
HELIX   33 AD6 THR B  866  SER B  884  1                                  19    
HELIX   34 AD7 PRO B  897  ILE B  909  1                                  13    
HELIX   35 AD8 THR B  912  ASN B  919  1                                   8    
HELIX   36 AD9 ASN B  919  THR B  941  1                                  23    
HELIX   37 AE1 LEU B  945  GLN B  965  1                                  21    
HELIX   38 AE2 LEU B  966  SER B  968  5                                   3    
HELIX   39 AE3 VAL B  976  LEU B  984  1                                   9    
HELIX   40 AE4 ASP B  985  CYS B 1032  1                                  48    
HELIX   41 AE5 LEU B 1141  SER B 1147  1                                   7    
HELIX   42 AE6 ASP C  294  LYS C  304  1                                  11    
HELIX   43 AE7 ASN C  616  VAL C  620  5                                   5    
HELIX   44 AE8 ASP C  737  GLY C  744  1                                   8    
HELIX   45 AE9 SER C  746  LEU C  754  1                                   9    
HELIX   46 AF1 GLN C  755  GLY C  757  5                                   3    
HELIX   47 AF2 SER C  758  ALA C  783  1                                  26    
HELIX   48 AF3 SER C  816  VAL C  826  1                                  11    
HELIX   49 AF4 THR C  866  SER C  884  1                                  19    
HELIX   50 AF5 PRO C  897  ILE C  909  1                                  13    
HELIX   51 AF6 THR C  912  ASN C  919  1                                   8    
HELIX   52 AF7 ASN C  919  THR C  941  1                                  23    
HELIX   53 AF8 LEU C  945  GLN C  965  1                                  21    
HELIX   54 AF9 LEU C  966  SER C  968  5                                   3    
HELIX   55 AG1 VAL C  976  LEU C  984  1                                   9    
HELIX   56 AG2 ASP C  985  CYS C 1032  1                                  48    
HELIX   57 AG3 LEU C 1141  SER C 1147  1                                   7    
HELIX   58 AG4 THR D   20  ASN D   53  1                                  34    
HELIX   59 AG5 THR D   55  GLN D   81  1                                  27    
HELIX   60 AG6 ASN D   90  GLN D  101  1                                  12    
HELIX   61 AG7 ASN D  103  LEU D  108  5                                   6    
HELIX   62 AG8 SER D  109  THR D  129  1                                  21    
HELIX   63 AG9 GLY D  147  SER D  155  1                                   9    
HELIX   64 AH1 ASP D  157  ASN D  194  1                                  38    
HELIX   65 AH2 ASP D  198  GLY D  205  1                                   8    
HELIX   66 AH3 ASP D  206  GLU D  208  5                                   3    
HELIX   67 AH4 GLN D  221  TYR D  252  1                                  32    
HELIX   68 AH5 HIS D  265  LEU D  267  5                                   3    
HELIX   69 AH6 TRP D  275  TYR D  279  5                                   5    
HELIX   70 AH7 VAL D  293  GLN D  300  1                                   8    
HELIX   71 AH8 ASP D  303  GLY D  319  1                                  17    
HELIX   72 AH9 THR D  324  SER D  331  1                                   8    
HELIX   73 AI1 THR D  365  TYR D  385  1                                  21    
HELIX   74 AI2 ALA D  386  GLN D  388  5                                   3    
HELIX   75 AI3 PRO D  389  ARG D  393  5                                   5    
HELIX   76 AI4 ASN D  397  ALA D  413  1                                  17    
HELIX   77 AI5 THR D  414  ILE D  421  1                                   8    
HELIX   78 AI6 ASP D  431  VAL D  447  1                                  17    
HELIX   79 AI7 GLY D  448  GLY D  466  1                                  19    
HELIX   80 AI8 PRO D  469  ASP D  471  5                                   3    
HELIX   81 AI9 GLN D  472  ILE D  484  1                                  13    
HELIX   82 AJ1 ASP D  499  SER D  502  5                                   4    
HELIX   83 AJ2 LEU D  503  ASN D  508  1                                   6    
HELIX   84 AJ3 PHE D  512  ALA D  533  1                                  22    
HELIX   85 AJ4 PRO D  538  CYS D  542  5                                   5    
HELIX   86 AJ5 SER D  547  ARG D  559  1                                  13    
HELIX   87 AJ6 PRO D  565  VAL D  574  1                                  10    
HELIX   88 AJ7 VAL D  581  PHE D  588  1                                   8    
HELIX   89 AJ8 PHE D  588  ASN D  599  1                                  12    
HELIX   90 AJ9 THR E   20  ASN E   53  1                                  34    
HELIX   91 AK1 THR E   55  GLN E   81  1                                  27    
HELIX   92 AK2 ASN E   90  GLN E  101  1                                  12    
HELIX   93 AK3 ASN E  103  LEU E  108  5                                   6    
HELIX   94 AK4 SER E  109  THR E  129  1                                  21    
HELIX   95 AK5 GLY E  147  SER E  155  1                                   9    
HELIX   96 AK6 ASP E  157  ASN E  194  1                                  38    
HELIX   97 AK7 ASP E  198  GLY E  205  1                                   8    
HELIX   98 AK8 ASP E  206  GLU E  208  5                                   3    
HELIX   99 AK9 GLN E  221  TYR E  252  1                                  32    
HELIX  100 AL1 HIS E  265  LEU E  267  5                                   3    
HELIX  101 AL2 TRP E  275  TYR E  279  5                                   5    
HELIX  102 AL3 VAL E  293  GLN E  300  1                                   8    
HELIX  103 AL4 ASP E  303  GLY E  319  1                                  17    
HELIX  104 AL5 THR E  324  SER E  331  1                                   8    
HELIX  105 AL6 THR E  365  TYR E  385  1                                  21    
HELIX  106 AL7 ALA E  386  GLN E  388  5                                   3    
HELIX  107 AL8 PRO E  389  ARG E  393  5                                   5    
HELIX  108 AL9 ASN E  397  ALA E  413  1                                  17    
HELIX  109 AM1 THR E  414  ILE E  421  1                                   8    
HELIX  110 AM2 ASP E  431  VAL E  447  1                                  17    
HELIX  111 AM3 GLY E  448  GLY E  466  1                                  19    
HELIX  112 AM4 PRO E  469  ASP E  471  5                                   3    
HELIX  113 AM5 GLN E  472  ILE E  484  1                                  13    
HELIX  114 AM6 ASP E  499  SER E  502  5                                   4    
HELIX  115 AM7 LEU E  503  ASN E  508  1                                   6    
HELIX  116 AM8 PHE E  512  ALA E  533  1                                  22    
HELIX  117 AM9 PRO E  538  CYS E  542  5                                   5    
HELIX  118 AN1 SER E  547  ARG E  559  1                                  13    
HELIX  119 AN2 PRO E  565  VAL E  574  1                                  10    
HELIX  120 AN3 VAL E  581  PHE E  588  1                                   8    
HELIX  121 AN4 PHE E  588  ASN E  599  1                                  12    
SHEET    1 AA1 7 ALA A  27  ASN A  30  0                                        
SHEET    2 AA1 7 ASN A  61  VAL A  67 -1  O  TRP A  64   N  ALA A  27           
SHEET    3 AA1 7 ALA A 263  TYR A 269 -1  O  TYR A 265   N  PHE A  65           
SHEET    4 AA1 7 GLY A  89  GLU A  96 -1  N  ALA A  93   O  TYR A 266           
SHEET    5 AA1 7 ASN A 188  ILE A 197 -1  O  PHE A 194   N  VAL A  90           
SHEET    6 AA1 7 TYR A 200  PRO A 209 -1  O  LYS A 206   N  GLU A 191           
SHEET    7 AA1 7 GLU A 224  LEU A 229 -1  O  GLU A 224   N  SER A 205           
SHEET    1 AA2 7 VAL A  42  PHE A  43  0                                        
SHEET    2 AA2 7 PHE C 565  ARG C 567  1  O  PHE C 565   N  PHE A  43           
SHEET    3 AA2 7 THR C 573  ARG C 577 -1  O  ALA C 575   N  GLY C 566           
SHEET    4 AA2 7 ILE C 584  THR C 588 -1  O  ILE C 587   N  ASP C 574           
SHEET    5 AA2 7 LEU C 546  GLU C 554 -1  N  VAL C 551   O  THR C 588           
SHEET    6 AA2 7 CYS C 538  PHE C 543 -1  N  VAL C 539   O  GLY C 550           
SHEET    7 AA2 7 SER C 325  ARG C 328  1  N  ARG C 328   O  ASN C 542           
SHEET    1 AA3 3 VAL A  47  PHE A  55  0                                        
SHEET    2 AA3 3 GLN A 271  TYR A 279 -1  O  TYR A 279   N  VAL A  47           
SHEET    3 AA3 3 ILE A 285  ASP A 290 -1  O  ASP A 287   N  LYS A 278           
SHEET    1 AA4 6 LEU A  84  PRO A  85  0                                        
SHEET    2 AA4 6 ARG A 237  LEU A 241 -1  O  PHE A 238   N  LEU A  84           
SHEET    3 AA4 6 GLY A 103  GLY A 107 -1  N  GLY A 107   O  ARG A 237           
SHEET    4 AA4 6 SER A 116  ASN A 121 -1  O  LEU A 117   N  PHE A 106           
SHEET    5 AA4 6 VAL A 126  LEU A 141 -1  O  LYS A 129   N  LEU A 118           
SHEET    6 AA4 6 PHE A 157  SER A 172 -1  O  SER A 172   N  VAL A 126           
SHEET    1 AA5 5 GLY A 311  PHE A 318  0                                        
SHEET    2 AA5 5 GLY A 593  THR A 599 -1  O  VAL A 597   N  TYR A 313           
SHEET    3 AA5 5 ALA A 609  GLN A 613 -1  O  LEU A 611   N  SER A 596           
SHEET    4 AA5 5 GLY A 648  ILE A 651 -1  O  ILE A 651   N  VAL A 610           
SHEET    5 AA5 5 VAL A 642  GLN A 644 -1  N  PHE A 643   O  LEU A 650           
SHEET    1 AA6 7 SER A 325  ARG A 328  0                                        
SHEET    2 AA6 7 CYS A 538  PHE A 543  1  O  ASN A 540   N  ILE A 326           
SHEET    3 AA6 7 LEU A 546  GLU A 554 -1  O  GLY A 550   N  VAL A 539           
SHEET    4 AA6 7 ILE A 584  THR A 588 -1  O  THR A 588   N  VAL A 551           
SHEET    5 AA6 7 THR A 573  ARG A 577 -1  N  VAL A 576   O  LEU A 585           
SHEET    6 AA6 7 PHE A 565  ARG A 567 -1  N  GLY A 566   O  ALA A 575           
SHEET    7 AA6 7 VAL B  42  ARG B  44  1  O  PHE B  43   N  PHE A 565           
SHEET    1 AA7 5 ASN A 354  ILE A 358  0                                        
SHEET    2 AA7 5 ASN A 394  ILE A 402 -1  O  ALA A 397   N  LYS A 356           
SHEET    3 AA7 5 TYR A 508  GLU A 516 -1  O  TYR A 508   N  ILE A 402           
SHEET    4 AA7 5 GLY A 431  ASN A 437 -1  N  ILE A 434   O  VAL A 511           
SHEET    5 AA7 5 CYS A 379  TYR A 380 -1  N  TYR A 380   O  GLY A 431           
SHEET    1 AA8 2 LEU A 452  ARG A 454  0                                        
SHEET    2 AA8 2 LEU A 492  SER A 494 -1  O  ARG A 493   N  TYR A 453           
SHEET    1 AA9 2 TYR A 473  GLN A 474  0                                        
SHEET    2 AA9 2 CYS A 488  TYR A 489 -1  O  TYR A 489   N  TYR A 473           
SHEET    1 AB1 4 GLU A 654  TYR A 655  0                                        
SHEET    2 AB1 4 ILE A 693  THR A 696  1  O  ALA A 694   N  GLU A 654           
SHEET    3 AB1 4 ILE A 670  SER A 673 -1  N  SER A 673   O  ILE A 693           
SHEET    4 AB1 4 ILE A 664  GLY A 667 -1  N  ILE A 664   O  ALA A 672           
SHEET    1 AB2 2 ALA A 701  SER A 704  0                                        
SHEET    2 AB2 2 GLN B 787  LYS B 790  1  O  ILE B 788   N  ALA A 701           
SHEET    1 AB3 3 SER A 711  PRO A 728  0                                        
SHEET    2 AB3 3 GLY A1059  ALA A1078 -1  O  THR A1066   N  SER A 721           
SHEET    3 AB3 3 TYR A1047  ALA A1056 -1  N  TYR A1047   O  TYR A1067           
SHEET    1 AB4 4 SER A 711  PRO A 728  0                                        
SHEET    2 AB4 4 GLY A1059  ALA A1078 -1  O  THR A1066   N  SER A 721           
SHEET    3 AB4 4 VAL A1094  SER A1097 -1  O  SER A1097   N  THR A1076           
SHEET    4 AB4 4 TRP A1102  THR A1105 -1  O  PHE A1103   N  VAL A1096           
SHEET    1 AB5 2 LYS A 733  VAL A 736  0                                        
SHEET    2 AB5 2 LEU A 858  LEU A 861 -1  O  THR A 859   N  SER A 735           
SHEET    1 AB6 2 GLN A 787  LYS A 790  0                                        
SHEET    2 AB6 2 ALA C 701  SER C 704  1  O  ALA C 701   N  ILE A 788           
SHEET    1 AB7 4 THR A1120  VAL A1122  0                                        
SHEET    2 AB7 4 LYS A1086  PRO A1090 -1  N  PHE A1089   O  PHE A1121           
SHEET    3 AB7 4 ILE A1081  HIS A1083 -1  N  HIS A1083   O  LYS A1086           
SHEET    4 AB7 4 VAL A1133  ASN A1134  1  O  VAL A1133   N  CYS A1082           
SHEET    1 AB8 7 ALA B  27  ASN B  30  0                                        
SHEET    2 AB8 7 ASN B  61  VAL B  67 -1  O  VAL B  62   N  THR B  29           
SHEET    3 AB8 7 ALA B 263  TYR B 269 -1  O  TYR B 265   N  PHE B  65           
SHEET    4 AB8 7 GLY B  89  GLU B  96 -1  N  TYR B  91   O  GLY B 268           
SHEET    5 AB8 7 ASN B 188  ILE B 197 -1  O  PHE B 192   N  PHE B  92           
SHEET    6 AB8 7 TYR B 200  PRO B 209 -1  O  LYS B 206   N  GLU B 191           
SHEET    7 AB8 7 GLU B 224  PRO B 230 -1  O  VAL B 227   N  ILE B 203           
SHEET    1 AB9 3 LEU B  48  PHE B  55  0                                        
SHEET    2 AB9 3 GLN B 271  TYR B 279 -1  O  LEU B 277   N  HIS B  49           
SHEET    3 AB9 3 ILE B 285  ASP B 290 -1  O  ASP B 287   N  LYS B 278           
SHEET    1 AC1 6 VAL B  83  PRO B  85  0                                        
SHEET    2 AC1 6 ARG B 237  ALA B 243 -1  O  PHE B 238   N  LEU B  84           
SHEET    3 AC1 6 GLY B 103  GLY B 107 -1  N  GLY B 107   O  ARG B 237           
SHEET    4 AC1 6 SER B 116  ASN B 121 -1  O  LEU B 117   N  PHE B 106           
SHEET    5 AC1 6 VAL B 126  LEU B 141 -1  O  LYS B 129   N  LEU B 118           
SHEET    6 AC1 6 PHE B 157  SER B 172 -1  O  PHE B 168   N  VAL B 130           
SHEET    1 AC2 4 VAL B  83  PRO B  85  0                                        
SHEET    2 AC2 4 ARG B 237  ALA B 243 -1  O  PHE B 238   N  LEU B  84           
SHEET    3 AC2 4 VAL B 126  LEU B 141  1  N  LEU B 141   O  LEU B 242           
SHEET    4 AC2 4 PHE B 157  SER B 172 -1  O  PHE B 168   N  VAL B 130           
SHEET    1 AC3 5 GLY B 311  ARG B 319  0                                        
SHEET    2 AC3 5 PHE B 592  THR B 599 -1  O  VAL B 597   N  TYR B 313           
SHEET    3 AC3 5 ALA B 609  GLN B 613 -1  O  LEU B 611   N  SER B 596           
SHEET    4 AC3 5 GLY B 648  ILE B 651 -1  O  ILE B 651   N  VAL B 610           
SHEET    5 AC3 5 VAL B 642  GLN B 644 -1  N  PHE B 643   O  LEU B 650           
SHEET    1 AC4 7 SER B 325  ARG B 328  0                                        
SHEET    2 AC4 7 CYS B 538  PHE B 543  1  O  ASN B 540   N  ILE B 326           
SHEET    3 AC4 7 LEU B 546  GLU B 554 -1  O  GLY B 548   N  PHE B 541           
SHEET    4 AC4 7 ILE B 584  PRO B 589 -1  O  ASP B 586   N  THR B 553           
SHEET    5 AC4 7 THR B 573  ARG B 577 -1  N  VAL B 576   O  LEU B 585           
SHEET    6 AC4 7 PHE B 565  ARG B 567 -1  N  GLY B 566   O  ALA B 575           
SHEET    7 AC4 7 VAL C  42  ARG C  44  1  O  PHE C  43   N  ARG B 567           
SHEET    1 AC5 5 ASN B 354  ILE B 358  0                                        
SHEET    2 AC5 5 ASN B 394  ILE B 402 -1  O  ALA B 397   N  LYS B 356           
SHEET    3 AC5 5 TYR B 508  GLU B 516 -1  O  TYR B 508   N  ILE B 402           
SHEET    4 AC5 5 GLY B 431  ASN B 437 -1  N  ILE B 434   O  VAL B 511           
SHEET    5 AC5 5 CYS B 379  TYR B 380 -1  N  TYR B 380   O  GLY B 431           
SHEET    1 AC6 2 ASN B 448  ARG B 454  0                                        
SHEET    2 AC6 2 LEU B 492  PHE B 497 -1  O  ARG B 493   N  TYR B 453           
SHEET    1 AC7 2 TYR B 473  GLN B 474  0                                        
SHEET    2 AC7 2 CYS B 488  TYR B 489 -1  O  TYR B 489   N  TYR B 473           
SHEET    1 AC8 4 GLU B 654  TYR B 655  0                                        
SHEET    2 AC8 4 ILE B 693  THR B 696  1  O  ALA B 694   N  GLU B 654           
SHEET    3 AC8 4 ILE B 670  SER B 673 -1  N  CYS B 671   O  TYR B 695           
SHEET    4 AC8 4 ILE B 664  GLY B 667 -1  N  ILE B 664   O  ALA B 672           
SHEET    1 AC9 2 ALA B 701  SER B 704  0                                        
SHEET    2 AC9 2 GLN C 787  LYS C 790  1  O  ILE C 788   N  ALA B 701           
SHEET    1 AD1 3 SER B 711  PRO B 728  0                                        
SHEET    2 AD1 3 GLY B1059  ALA B1078 -1  O  THR B1066   N  SER B 721           
SHEET    3 AD1 3 TYR B1047  ALA B1056 -1  N  TYR B1047   O  TYR B1067           
SHEET    1 AD2 5 SER B 711  PRO B 728  0                                        
SHEET    2 AD2 5 GLY B1059  ALA B1078 -1  O  THR B1066   N  SER B 721           
SHEET    3 AD2 5 VAL B1094  SER B1097 -1  O  SER B1097   N  THR B1076           
SHEET    4 AD2 5 TRP B1102  THR B1105 -1  O  PHE B1103   N  VAL B1096           
SHEET    5 AD2 5 GLN B1113  ILE B1114 -1  O  GLN B1113   N  VAL B1104           
SHEET    1 AD3 2 LYS B 733  VAL B 736  0                                        
SHEET    2 AD3 2 LEU B 858  LEU B 861 -1  O  THR B 859   N  SER B 735           
SHEET    1 AD4 4 THR B1120  VAL B1122  0                                        
SHEET    2 AD4 4 LYS B1086  PRO B1090 -1  N  PHE B1089   O  PHE B1121           
SHEET    3 AD4 4 ILE B1081  HIS B1083 -1  N  HIS B1083   O  LYS B1086           
SHEET    4 AD4 4 VAL B1133  ASN B1134  1  O  VAL B1133   N  CYS B1082           
SHEET    1 AD5 7 ALA C  27  ASN C  30  0                                        
SHEET    2 AD5 7 ASN C  61  VAL C  67 -1  O  TRP C  64   N  ALA C  27           
SHEET    3 AD5 7 ALA C 263  TYR C 269 -1  O  TYR C 265   N  PHE C  65           
SHEET    4 AD5 7 GLY C  89  GLU C  96 -1  N  TYR C  91   O  GLY C 268           
SHEET    5 AD5 7 ASN C 188  ILE C 197 -1  O  PHE C 192   N  PHE C  92           
SHEET    6 AD5 7 TYR C 200  PRO C 209 -1  O  LYS C 206   N  GLU C 191           
SHEET    7 AD5 7 GLU C 224  PRO C 230 -1  O  LEU C 229   N  PHE C 201           
SHEET    1 AD6 3 LEU C  48  PHE C  55  0                                        
SHEET    2 AD6 3 GLN C 271  TYR C 279 -1  O  LEU C 277   N  HIS C  49           
SHEET    3 AD6 3 ILE C 285  ASP C 290 -1  O  ASP C 287   N  LYS C 278           
SHEET    1 AD7 6 VAL C  83  PRO C  85  0                                        
SHEET    2 AD7 6 ARG C 237  LEU C 241 -1  O  PHE C 238   N  LEU C  84           
SHEET    3 AD7 6 GLY C 103  GLY C 107 -1  N  GLY C 107   O  ARG C 237           
SHEET    4 AD7 6 SER C 116  ASN C 121 -1  O  LEU C 117   N  PHE C 106           
SHEET    5 AD7 6 VAL C 126  ASP C 142 -1  O  LYS C 129   N  LEU C 118           
SHEET    6 AD7 6 GLU C 156  SER C 172 -1  O  SER C 161   N  GLN C 134           
SHEET    1 AD8 5 GLY C 311  ARG C 319  0                                        
SHEET    2 AD8 5 PHE C 592  THR C 599 -1  O  VAL C 597   N  TYR C 313           
SHEET    3 AD8 5 ALA C 609  GLN C 613 -1  O  GLN C 613   N  GLY C 594           
SHEET    4 AD8 5 GLY C 648  ILE C 651 -1  O  ILE C 651   N  VAL C 610           
SHEET    5 AD8 5 VAL C 642  GLN C 644 -1  N  PHE C 643   O  LEU C 650           
SHEET    1 AD9 4 GLU C 654  TYR C 655  0                                        
SHEET    2 AD9 4 ILE C 693  THR C 696  1  O  ALA C 694   N  GLU C 654           
SHEET    3 AD9 4 ILE C 670  SER C 673 -1  N  CYS C 671   O  TYR C 695           
SHEET    4 AD9 4 ILE C 664  GLY C 667 -1  N  ILE C 664   O  ALA C 672           
SHEET    1 AE1 3 SER C 711  PRO C 728  0                                        
SHEET    2 AE1 3 GLY C1059  ALA C1078 -1  O  THR C1066   N  SER C 721           
SHEET    3 AE1 3 TYR C1047  ALA C1056 -1  N  TYR C1047   O  TYR C1067           
SHEET    1 AE2 4 SER C 711  PRO C 728  0                                        
SHEET    2 AE2 4 GLY C1059  ALA C1078 -1  O  THR C1066   N  SER C 721           
SHEET    3 AE2 4 VAL C1094  SER C1097 -1  O  SER C1097   N  THR C1076           
SHEET    4 AE2 4 TRP C1102  THR C1105 -1  O  PHE C1103   N  VAL C1096           
SHEET    1 AE3 2 LYS C 733  VAL C 736  0                                        
SHEET    2 AE3 2 LEU C 858  LEU C 861 -1  O  THR C 859   N  SER C 735           
SHEET    1 AE4 4 THR C1120  VAL C1122  0                                        
SHEET    2 AE4 4 LYS C1086  PRO C1090 -1  N  PHE C1089   O  PHE C1121           
SHEET    3 AE4 4 ILE C1081  HIS C1083 -1  N  HIS C1083   O  LYS C1086           
SHEET    4 AE4 4 VAL C1133  ASN C1134  1  O  VAL C1133   N  CYS C1082           
SHEET    1 AE5 2 LEU D 262  PRO D 263  0                                        
SHEET    2 AE5 2 VAL D 487  VAL D 488  1  O  VAL D 488   N  LEU D 262           
SHEET    1 AE6 2 THR D 347  GLY D 352  0                                        
SHEET    2 AE6 2 ASP D 355  LEU D 359 -1  O  ARG D 357   N  TRP D 349           
SHEET    1 AE7 2 LEU E 262  PRO E 263  0                                        
SHEET    2 AE7 2 VAL E 487  VAL E 488  1  O  VAL E 488   N  LEU E 262           
SHEET    1 AE8 2 THR E 347  GLY E 352  0                                        
SHEET    2 AE8 2 ASP E 355  LEU E 359 -1  O  LEU E 359   N  THR E 347           
SSBOND   1 CYS A   15    CYS A  136                          1555   1555  2.03  
SSBOND   2 CYS A  131    CYS A  166                          1555   1555  2.03  
SSBOND   3 CYS A  291    CYS A  301                          1555   1555  2.04  
SSBOND   4 CYS A  336    CYS A  361                          1555   1555  2.03  
SSBOND   5 CYS A  379    CYS A  432                          1555   1555  2.03  
SSBOND   6 CYS A  480    CYS A  488                          1555   1555  2.03  
SSBOND   7 CYS A  538    CYS A  590                          1555   1555  2.04  
SSBOND   8 CYS A  617    CYS A  649                          1555   1555  2.03  
SSBOND   9 CYS A  662    CYS A  671                          1555   1555  2.03  
SSBOND  10 CYS A  738    CYS A  760                          1555   1555  2.03  
SSBOND  11 CYS A  743    CYS A  749                          1555   1555  2.03  
SSBOND  12 CYS A 1032    CYS A 1043                          1555   1555  2.03  
SSBOND  13 CYS A 1082    CYS A 1126                          1555   1555  2.03  
SSBOND  14 CYS B   15    CYS B  136                          1555   1555  2.03  
SSBOND  15 CYS B  131    CYS B  166                          1555   1555  2.03  
SSBOND  16 CYS B  291    CYS B  301                          1555   1555  2.03  
SSBOND  17 CYS B  336    CYS B  361                          1555   1555  2.03  
SSBOND  18 CYS B  379    CYS B  432                          1555   1555  2.03  
SSBOND  19 CYS B  480    CYS B  488                          1555   1555  2.03  
SSBOND  20 CYS B  538    CYS B  590                          1555   1555  2.03  
SSBOND  21 CYS B  617    CYS B  649                          1555   1555  2.03  
SSBOND  22 CYS B  662    CYS B  671                          1555   1555  2.03  
SSBOND  23 CYS B  738    CYS B  760                          1555   1555  2.03  
SSBOND  24 CYS B  743    CYS B  749                          1555   1555  2.03  
SSBOND  25 CYS B 1032    CYS B 1043                          1555   1555  2.03  
SSBOND  26 CYS B 1082    CYS B 1126                          1555   1555  2.03  
SSBOND  27 CYS C   15    CYS C  136                          1555   1555  2.03  
SSBOND  28 CYS C  131    CYS C  166                          1555   1555  2.03  
SSBOND  29 CYS C  291    CYS C  301                          1555   1555  2.03  
SSBOND  30 CYS C  538    CYS C  590                          1555   1555  2.03  
SSBOND  31 CYS C  617    CYS C  649                          1555   1555  2.03  
SSBOND  32 CYS C  662    CYS C  671                          1555   1555  2.03  
SSBOND  33 CYS C  738    CYS C  760                          1555   1555  2.03  
SSBOND  34 CYS C  743    CYS C  749                          1555   1555  2.03  
SSBOND  35 CYS C 1032    CYS C 1043                          1555   1555  2.02  
SSBOND  36 CYS C 1082    CYS C 1126                          1555   1555  2.03  
SSBOND  37 CYS D  133    CYS D  141                          1555   1555  2.03  
SSBOND  38 CYS D  530    CYS D  542                          1555   1555  2.03  
SSBOND  39 CYS E  133    CYS E  141                          1555   1555  2.03  
SSBOND  40 CYS E  530    CYS E  542                          1555   1555  2.03  
LINK         ND2 ASN A  17                 C1  NAG F   1     1555   1555  1.46  
LINK         ND2 ASN A  61                 C1  NAG A1301     1555   1555  1.44  
LINK         ND2 ASN A 122                 C1  NAG A1302     1555   1555  1.44  
LINK         ND2 ASN A 165                 C1  NAG A1303     1555   1555  1.45  
LINK         ND2 ASN A 234                 C1  NAG A1304     1555   1555  1.44  
LINK         ND2 ASN A 282                 C1  NAG A1305     1555   1555  1.44  
LINK         ND2 ASN A 331                 C1  NAG A1306     1555   1555  1.44  
LINK         ND2 ASN A 343                 C1  NAG A1307     1555   1555  1.44  
LINK         ND2 ASN A 709                 C1  NAG A1308     1555   1555  1.44  
LINK         ND2 ASN A 717                 C1  NAG G   1     1555   1555  1.44  
LINK         ND2 ASN A 801                 C1  NAG H   1     1555   1555  1.43  
LINK         ND2 ASN A1074                 C1  NAG I   1     1555   1555  1.44  
LINK         ND2 ASN A1098                 C1  NAG J   1     1555   1555  1.44  
LINK         ND2 ASN A1134                 C1  NAG K   1     1555   1555  1.44  
LINK         ND2 ASN B  17                 C1  NAG L   1     1555   1555  1.46  
LINK         ND2 ASN B  61                 C1  NAG B1301     1555   1555  1.44  
LINK         ND2 ASN B 122                 C1  NAG B1302     1555   1555  1.44  
LINK         ND2 ASN B 165                 C1  NAG B1303     1555   1555  1.45  
LINK         ND2 ASN B 234                 C1  NAG B1304     1555   1555  1.44  
LINK         ND2 ASN B 282                 C1  NAG B1305     1555   1555  1.44  
LINK         ND2 ASN B 331                 C1  NAG B1306     1555   1555  1.44  
LINK         ND2 ASN B 343                 C1  NAG B1307     1555   1555  1.44  
LINK         ND2 ASN B 709                 C1  NAG B1308     1555   1555  1.44  
LINK         ND2 ASN B 717                 C1  NAG M   1     1555   1555  1.44  
LINK         ND2 ASN B 801                 C1  NAG N   1     1555   1555  1.43  
LINK         ND2 ASN B1074                 C1  NAG O   1     1555   1555  1.44  
LINK         ND2 ASN B1098                 C1  NAG P   1     1555   1555  1.44  
LINK         ND2 ASN B1134                 C1  NAG Q   1     1555   1555  1.44  
LINK         ND2 ASN C  17                 C1  NAG R   1     1555   1555  1.46  
LINK         ND2 ASN C  61                 C1  NAG C1301     1555   1555  1.44  
LINK         ND2 ASN C 122                 C1  NAG C1302     1555   1555  1.44  
LINK         ND2 ASN C 165                 C1  NAG C1303     1555   1555  1.45  
LINK         ND2 ASN C 234                 C1  NAG C1304     1555   1555  1.44  
LINK         ND2 ASN C 282                 C1  NAG C1305     1555   1555  1.44  
LINK         ND2 ASN C 709                 C1  NAG C1306     1555   1555  1.44  
LINK         ND2 ASN C 717                 C1  NAG S   1     1555   1555  1.44  
LINK         ND2 ASN C 801                 C1  NAG T   1     1555   1555  1.43  
LINK         ND2 ASN C1074                 C1  NAG U   1     1555   1555  1.44  
LINK         ND2 ASN C1098                 C1  NAG V   1     1555   1555  1.44  
LINK         ND2 ASN C1134                 C1  NAG W   1     1555   1555  1.44  
LINK         ND2 ASN D  53                 C1  NAG D 701     1555   1555  1.44  
LINK         ND2 ASN D  90                 C1  NAG D 702     1555   1555  1.44  
LINK         ND2 ASN D 103                 C1  NAG D 703     1555   1555  1.44  
LINK         ND2 ASN D 322                 C1  NAG D 704     1555   1555  1.44  
LINK         ND2 ASN D 432                 C1  NAG D 705     1555   1555  1.44  
LINK         ND2 ASN D 546                 C1  NAG D 706     1555   1555  1.45  
LINK         ND2 ASN E  53                 C1  NAG E 701     1555   1555  1.44  
LINK         ND2 ASN E  90                 C1  NAG E 702     1555   1555  1.44  
LINK         ND2 ASN E 103                 C1  NAG E 703     1555   1555  1.44  
LINK         ND2 ASN E 322                 C1  NAG E 704     1555   1555  1.44  
LINK         ND2 ASN E 432                 C1  NAG E 705     1555   1555  1.44  
LINK         ND2 ASN E 546                 C1  NAG E 706     1555   1555  1.45  
LINK         O4  NAG F   1                 C1  NAG F   2     1555   1555  1.45  
LINK         O4  NAG G   1                 C1  NAG G   2     1555   1555  1.44  
LINK         O4  NAG H   1                 C1  NAG H   2     1555   1555  1.44  
LINK         O4  NAG I   1                 C1  NAG I   2     1555   1555  1.44  
LINK         O4  NAG J   1                 C1  NAG J   2     1555   1555  1.45  
LINK         O4  NAG K   1                 C1  NAG K   2     1555   1555  1.44  
LINK         O4  NAG L   1                 C1  NAG L   2     1555   1555  1.44  
LINK         O4  NAG M   1                 C1  NAG M   2     1555   1555  1.44  
LINK         O4  NAG N   1                 C1  NAG N   2     1555   1555  1.44  
LINK         O4  NAG O   1                 C1  NAG O   2     1555   1555  1.44  
LINK         O4  NAG P   1                 C1  NAG P   2     1555   1555  1.45  
LINK         O4  NAG Q   1                 C1  NAG Q   2     1555   1555  1.45  
LINK         O4  NAG R   1                 C1  NAG R   2     1555   1555  1.44  
LINK         O4  NAG S   1                 C1  NAG S   2     1555   1555  1.45  
LINK         O4  NAG T   1                 C1  NAG T   2     1555   1555  1.44  
LINK         O4  NAG U   1                 C1  NAG U   2     1555   1555  1.44  
LINK         O4  NAG V   1                 C1  NAG V   2     1555   1555  1.45  
LINK         O4  NAG W   1                 C1  NAG W   2     1555   1555  1.44  
CRYST1    1.000    1.000    1.000  90.00  90.00  90.00 P 1                      
ORIGX1      1.000000  0.000000  0.000000        0.00000                         
ORIGX2      0.000000  1.000000  0.000000        0.00000                         
ORIGX3      0.000000  0.000000  1.000000        0.00000                         
SCALE1      1.000000  0.000000  0.000000        0.00000                         
SCALE2      0.000000  1.000000  0.000000        0.00000                         
SCALE3      0.000000  0.000000  1.000000        0.00000                         
ATOM    102  N   ALA A  27     177.993 148.558 196.288  1.00196.03           N  
ATOM    103  CA  ALA A  27     178.149 148.652 194.845  1.00196.03           C  
ATOM    104  C   ALA A  27     178.716 150.013 194.451  1.00196.03           C  
ATOM    105  O   ALA A  27     178.853 150.921 195.270  1.00196.03           O  
ATOM    106  CB  ALA A  27     176.813 148.406 194.144  1.00196.03           C  
ATOM    107  N   TYR A  28     179.059 150.144 193.173  1.00188.01           N  
ATOM    108  CA  TYR A  28     179.493 151.417 192.616  1.00188.01           C  
ATOM    109  C   TYR A  28     178.805 151.631 191.278  1.00188.01           C  
ATOM    110  O   TYR A  28     178.499 150.673 190.564  1.00188.01           O  
ATOM    111  CB  TYR A  28     181.014 151.479 192.438  1.00188.01           C  
ATOM    112  CG  TYR A  28     181.807 151.344 193.718  1.00188.01           C  
ATOM    113  CD1 TYR A  28     182.159 150.094 194.218  1.00188.01           C  
ATOM    114  CD2 TYR A  28     182.228 152.472 194.413  1.00188.01           C  
ATOM    115  CE1 TYR A  28     182.889 149.973 195.387  1.00188.01           C  
ATOM    116  CE2 TYR A  28     182.963 152.361 195.579  1.00188.01           C  
ATOM    117  CZ  TYR A  28     183.289 151.110 196.061  1.00188.01           C  
ATOM    118  OH  TYR A  28     184.020 150.996 197.221  1.00188.01           O  
ATOM    119  N   THR A  29     178.560 152.896 190.944  1.00178.13           N  
ATOM    120  CA  THR A  29     177.922 153.234 189.679  1.00178.13           C  
ATOM    121  C   THR A  29     178.416 154.600 189.215  1.00178.13           C  
ATOM    122  O   THR A  29     179.289 155.216 189.835  1.00178.13           O  
ATOM    123  CB  THR A  29     176.394 153.178 189.792  1.00178.13           C  
ATOM    124  OG1 THR A  29     175.806 153.485 188.521  1.00178.13           O  
ATOM    125  CG2 THR A  29     175.891 154.142 190.836  1.00178.13           C  
ATOM    126  N   ASN A  30     177.856 155.058 188.098  1.00169.54           N  
ATOM    127  CA  ASN A  30     178.280 156.290 187.449  1.00169.54           C  
ATOM    128  C   ASN A  30     177.434 157.459 187.935  1.00169.54           C  
ATOM    129  O   ASN A  30     176.215 157.341 188.087  1.00169.54           O  
ATOM    130  CB  ASN A  30     178.170 156.165 185.929  1.00169.54           C  
ATOM    131  CG  ASN A  30     179.310 156.850 185.206  1.00169.54           C  
ATOM    132  OD1 ASN A  30     180.399 157.014 185.755  1.00169.54           O  
ATOM    133  ND2 ASN A  30     179.065 157.255 183.966  1.00169.54           N  
ATOM    134  N   SER A  31     178.096 158.592 188.175  1.00163.81           N  
ATOM    135  CA  SER A  31     177.393 159.787 188.631  1.00163.81           C  
ATOM    136  C   SER A  31     176.584 160.446 187.522  1.00163.81           C  
ATOM    137  O   SER A  31     175.613 161.153 187.820  1.00163.81           O  
ATOM    138  CB  SER A  31     178.389 160.788 189.208  1.00163.81           C  
ATOM    139  OG  SER A  31     177.755 162.023 189.476  1.00163.81           O  
ATOM    140  N   PHE A  32     176.978 160.237 186.263  1.00159.68           N  
ATOM    141  CA  PHE A  32     176.426 160.887 185.055  1.00159.68           C  
ATOM    142  C   PHE A  32     176.631 162.393 185.214  1.00159.68           C  
ATOM    143  O   PHE A  32     177.753 162.820 185.530  1.00159.68           O  
ATOM    144  CB  PHE A  32     174.988 160.437 184.793  1.00159.68           C  
ATOM    145  CG  PHE A  32     174.864 158.986 184.440  1.00159.68           C  
ATOM    146  CD1 PHE A  32     175.430 158.494 183.274  1.00159.68           C  
ATOM    147  CD2 PHE A  32     174.183 158.113 185.273  1.00159.68           C  
ATOM    148  CE1 PHE A  32     175.319 157.156 182.944  1.00159.68           C  
ATOM    149  CE2 PHE A  32     174.066 156.773 184.950  1.00159.68           C  
ATOM    150  CZ  PHE A  32     174.635 156.294 183.783  1.00159.68           C  
ATOM    151  N   THR A  33     175.608 163.222 185.019  1.00156.41           N  
ATOM    152  CA  THR A  33     175.728 164.671 185.121  1.00156.41           C  
ATOM    153  C   THR A  33     174.895 165.215 186.275  1.00156.41           C  
ATOM    154  O   THR A  33     174.267 166.269 186.168  1.00156.41           O  
ATOM    155  CB  THR A  33     175.322 165.347 183.813  1.00156.41           C  
ATOM    156  OG1 THR A  33     173.957 165.031 183.514  1.00156.41           O  
ATOM    157  CG2 THR A  33     176.209 164.880 182.669  1.00156.41           C  
ATOM    158  N   ARG A  34     174.873 164.497 187.391  1.00159.01           N  
ATOM    159  CA  ARG A  34     174.089 164.889 188.551  1.00159.01           C  
ATOM    160  C   ARG A  34     174.987 165.559 189.586  1.00159.01           C  
ATOM    161  O   ARG A  34     176.215 165.479 189.527  1.00159.01           O  
ATOM    162  CB  ARG A  34     173.385 163.670 189.154  1.00159.01           C  
ATOM    163  CG  ARG A  34     172.519 162.904 188.164  1.00159.01           C  
ATOM    164  CD  ARG A  34     171.300 162.293 188.837  1.00159.01           C  
ATOM    165  NE  ARG A  34     170.197 163.238 188.962  1.00159.01           N  
ATOM    166  CZ  ARG A  34     169.328 163.512 187.998  1.00159.01           C  
ATOM    167  NH1 ARG A  34     169.410 162.939 186.808  1.00159.01           N  
ATOM    168  NH2 ARG A  34     168.351 164.384 188.233  1.00159.01           N  
ATOM    169  N   GLY A  35     174.356 166.226 190.547  1.00158.67           N  
ATOM    170  CA  GLY A  35     175.073 166.841 191.644  1.00158.67           C  
ATOM    171  C   GLY A  35     175.345 168.322 191.508  1.00158.67           C  
ATOM    172  O   GLY A  35     176.068 168.877 192.343  1.00158.67           O  
ATOM    173  N   VAL A  36     174.802 168.975 190.488  1.00156.76           N  
ATOM    174  CA  VAL A  36     175.020 170.398 190.259  1.00156.76           C  
ATOM    175  C   VAL A  36     174.016 171.190 191.086  1.00156.76           C  
ATOM    176  O   VAL A  36     172.809 170.924 191.038  1.00156.76           O  
ATOM    177  CB  VAL A  36     174.906 170.730 188.761  1.00156.76           C  
ATOM    178  CG1 VAL A  36     174.860 172.232 188.525  1.00156.76           C  
ATOM    179  CG2 VAL A  36     176.067 170.109 188.006  1.00156.76           C  
ATOM    180  N   TYR A  37     174.511 172.167 191.842  1.00158.60           N  
ATOM    181  CA  TYR A  37     173.673 173.009 192.679  1.00158.60           C  
ATOM    182  C   TYR A  37     173.940 174.467 192.339  1.00158.60           C  
ATOM    183  O   TYR A  37     174.926 174.799 191.677  1.00158.60           O  
ATOM    184  CB  TYR A  37     173.936 172.792 194.178  1.00158.60           C  
ATOM    185  CG  TYR A  37     175.382 172.949 194.605  1.00158.60           C  
ATOM    186  CD1 TYR A  37     176.253 171.869 194.618  1.00158.60           C  
ATOM    187  CD2 TYR A  37     175.864 174.184 195.034  1.00158.60           C  
ATOM    188  CE1 TYR A  37     177.567 172.025 195.021  1.00158.60           C  
ATOM    189  CE2 TYR A  37     177.163 174.348 195.429  1.00158.60           C  
ATOM    190  CZ  TYR A  37     178.011 173.270 195.426  1.00158.60           C  
ATOM    191  OH  TYR A  37     179.310 173.455 195.830  1.00158.60           O  
ATOM    192  N   TYR A  38     173.040 175.333 192.785  1.00155.86           N  
ATOM    193  CA  TYR A  38     173.206 176.760 192.551  1.00155.86           C  
ATOM    194  C   TYR A  38     174.325 177.254 193.459  1.00155.86           C  
ATOM    195  O   TYR A  38     174.247 177.058 194.678  1.00155.86           O  
ATOM    196  CB  TYR A  38     171.906 177.491 192.856  1.00155.86           C  
ATOM    197  CG  TYR A  38     170.861 177.343 191.779  1.00155.86           C  
ATOM    198  CD1 TYR A  38     170.058 176.211 191.727  1.00155.86           C  
ATOM    199  CD2 TYR A  38     170.666 178.330 190.823  1.00155.86           C  
ATOM    200  CE1 TYR A  38     169.098 176.059 190.752  1.00155.86           C  
ATOM    201  CE2 TYR A  38     169.702 178.188 189.840  1.00155.86           C  
ATOM    202  CZ  TYR A  38     168.924 177.047 189.813  1.00155.86           C  
ATOM    203  OH  TYR A  38     167.963 176.887 188.847  1.00155.86           O  
ATOM    204  N   PRO A  39     175.378 177.879 192.924  1.00157.11           N  
ATOM    205  CA  PRO A  39     176.527 178.240 193.772  1.00157.11           C  
ATOM    206  C   PRO A  39     176.261 179.385 194.734  1.00157.11           C  
ATOM    207  O   PRO A  39     177.002 179.527 195.714  1.00157.11           O  
ATOM    208  CB  PRO A  39     177.611 178.609 192.752  1.00157.11           C  
ATOM    209  CG  PRO A  39     176.847 179.083 191.565  1.00157.11           C  
ATOM    210  CD  PRO A  39     175.590 178.255 191.516  1.00157.11           C  
ATOM    211  N   ASP A  40     175.237 180.194 194.493  1.00159.56           N  
ATOM    212  CA  ASP A  40     174.982 181.382 195.297  1.00159.56           C  
ATOM    213  C   ASP A  40     173.501 181.720 195.187  1.00159.56           C  
ATOM    214  O   ASP A  40     172.743 181.053 194.479  1.00159.56           O  
ATOM    215  CB  ASP A  40     175.881 182.540 194.853  1.00159.56           C  
ATOM    216  CG  ASP A  40     175.823 182.782 193.360  1.00159.56           C  
ATOM    217  OD1 ASP A  40     175.427 181.856 192.624  1.00159.56           O  
ATOM    218  OD2 ASP A  40     176.210 183.880 192.915  1.00159.56           O  
ATOM    219  N   LYS A  41     173.094 182.774 195.893  1.00164.11           N  
ATOM    220  CA  LYS A  41     171.699 183.184 195.949  1.00164.11           C  
ATOM    221  C   LYS A  41     171.404 184.308 194.965  1.00164.11           C  
ATOM    222  O   LYS A  41     170.425 185.041 195.138  1.00164.11           O  
ATOM    223  CB  LYS A  41     171.347 183.637 197.367  1.00164.11           C  
ATOM    224  CG  LYS A  41     171.620 182.610 198.455  1.00164.11           C  
ATOM    225  CD  LYS A  41     170.596 181.496 198.465  1.00164.11           C  
ATOM    226  CE  LYS A  41     170.861 180.536 199.610  1.00164.11           C  
ATOM    227  NZ  LYS A  41     170.570 181.163 200.928  1.00164.11           N  
ATOM    228  N   VAL A  42     172.232 184.449 193.936  1.00161.73           N  
ATOM    229  CA  VAL A  42     172.143 185.543 192.979  1.00161.73           C  
ATOM    230  C   VAL A  42     171.402 185.086 191.730  1.00161.73           C  
ATOM    231  O   VAL A  42     171.717 184.033 191.162  1.00161.73           O  
ATOM    232  CB  VAL A  42     173.545 186.060 192.623  1.00161.73           C  
ATOM    233  CG1 VAL A  42     173.447 187.261 191.723  1.00161.73           C  
ATOM    234  CG2 VAL A  42     174.314 186.388 193.887  1.00161.73           C  
ATOM    235  N   PHE A  43     170.421 185.876 191.300  1.00159.39           N  
ATOM    236  CA  PHE A  43     169.696 185.579 190.073  1.00159.39           C  
ATOM    237  C   PHE A  43     170.567 185.885 188.863  1.00159.39           C  
ATOM    238  O   PHE A  43     171.205 186.939 188.796  1.00159.39           O  
ATOM    239  CB  PHE A  43     168.409 186.398 190.001  1.00159.39           C  
ATOM    240  CG  PHE A  43     167.553 186.089 188.801  1.00159.39           C  
ATOM    241  CD1 PHE A  43     166.709 184.995 188.800  1.00159.39           C  
ATOM    242  CD2 PHE A  43     167.586 186.904 187.676  1.00159.39           C  
ATOM    243  CE1 PHE A  43     165.915 184.713 187.704  1.00159.39           C  
ATOM    244  CE2 PHE A  43     166.797 186.626 186.577  1.00159.39           C  
ATOM    245  CZ  PHE A  43     165.962 185.528 186.591  1.00159.39           C  
ATOM    246  N   ARG A  44     170.594 184.961 187.907  1.00153.01           N  
ATOM    247  CA  ARG A  44     171.275 185.172 186.640  1.00153.01           C  
ATOM    248  C   ARG A  44     170.389 184.619 185.534  1.00153.01           C  
ATOM    249  O   ARG A  44     169.811 183.541 185.688  1.00153.01           O  
ATOM    250  CB  ARG A  44     172.645 184.488 186.639  1.00153.01           C  
ATOM    251  CG  ARG A  44     173.719 185.273 187.371  1.00153.01           C  
ATOM    252  CD  ARG A  44     175.058 184.570 187.333  1.00153.01           C  
ATOM    253  NE  ARG A  44     176.028 185.215 188.209  1.00153.01           N  
ATOM    254  CZ  ARG A  44     176.283 184.831 189.452  1.00153.01           C  
ATOM    255  NH1 ARG A  44     175.647 183.812 190.005  1.00153.01           N  
ATOM    256  NH2 ARG A  44     177.197 185.488 190.160  1.00153.01           N  
ATOM    257  N   SER A  45     170.261 185.352 184.430  1.00151.59           N  
ATOM    258  CA  SER A  45     169.381 184.925 183.350  1.00151.59           C  
ATOM    259  C   SER A  45     170.096 184.982 182.010  1.00151.59           C  
ATOM    260  O   SER A  45     170.748 185.986 181.701  1.00151.59           O  
ATOM    261  CB  SER A  45     168.118 185.789 183.298  1.00151.59           C  
ATOM    262  OG  SER A  45     168.360 187.004 182.612  1.00151.59           O  
ATOM    263  N   SER A  46     169.949 183.904 181.220  1.00151.26           N  
ATOM    264  CA  SER A  46     170.470 183.786 179.848  1.00151.26           C  
ATOM    265  C   SER A  46     171.977 184.025 179.775  1.00151.26           C  
ATOM    266  O   SER A  46     172.475 184.661 178.845  1.00151.26           O  
ATOM    267  CB  SER A  46     169.730 184.724 178.891  1.00151.26           C  
ATOM    268  OG  SER A  46     168.335 184.693 179.124  1.00151.26           O  
ATOM    269  N   VAL A  47     172.715 183.512 180.756  1.00142.81           N  
ATOM    270  CA  VAL A  47     174.140 183.798 180.841  1.00142.81           C  
ATOM    271  C   VAL A  47     174.900 182.494 181.066  1.00142.81           C  
ATOM    272  O   VAL A  47     174.348 181.493 181.521  1.00142.81           O  
ATOM    273  CB  VAL A  47     174.430 184.833 181.966  1.00142.81           C  
ATOM    274  CG1 VAL A  47     174.273 184.216 183.345  1.00142.81           C  
ATOM    275  CG2 VAL A  47     175.773 185.555 181.792  1.00142.81           C  
ATOM    276  N   LEU A  48     176.180 182.503 180.714  1.00135.05           N  
ATOM    277  CA  LEU A  48     177.068 181.381 180.981  1.00135.05           C  
ATOM    278  C   LEU A  48     178.049 181.854 182.042  1.00135.05           C  
ATOM    279  O   LEU A  48     178.860 182.751 181.790  1.00135.05           O  
ATOM    280  CB  LEU A  48     177.788 180.949 179.709  1.00135.05           C  
ATOM    281  CG  LEU A  48     177.118 179.914 178.810  1.00135.05           C  
ATOM    282  CD1 LEU A  48     176.023 180.535 177.962  1.00135.05           C  
ATOM    283  CD2 LEU A  48     178.179 179.320 177.921  1.00135.05           C  
ATOM    284  N   HIS A  49     177.977 181.253 183.224  1.00139.04           N  
ATOM    285  CA  HIS A  49     178.761 181.700 184.366  1.00139.04           C  
ATOM    286  C   HIS A  49     179.760 180.632 184.781  1.00139.04           C  
ATOM    287  O   HIS A  49     179.396 179.463 184.932  1.00139.04           O  
ATOM    288  CB  HIS A  49     177.847 182.048 185.543  1.00139.04           C  
ATOM    289  CG  HIS A  49     178.565 182.656 186.707  1.00139.04           C  
ATOM    290  ND1 HIS A  49     178.821 181.961 187.869  1.00139.04           N  
ATOM    291  CD2 HIS A  49     179.080 183.895 186.888  1.00139.04           C  
ATOM    292  CE1 HIS A  49     179.465 182.745 188.715  1.00139.04           C  
ATOM    293  NE2 HIS A  49     179.635 183.924 188.144  1.00139.04           N  
ATOM    294  N   SER A  50     181.013 181.031 184.965  1.00137.03           N  
ATOM    295  CA  SER A  50     182.060 180.113 185.390  1.00137.03           C  
ATOM    296  C   SER A  50     182.250 180.278 186.891  1.00137.03           C  
ATOM    297  O   SER A  50     182.572 181.375 187.360  1.00137.03           O  
ATOM    298  CB  SER A  50     183.363 180.389 184.643  1.00137.03           C  
ATOM    299  OG  SER A  50     184.370 179.464 185.008  1.00137.03           O  
ATOM    300  N   THR A  51     182.056 179.199 187.643  1.00141.10           N  
ATOM    301  CA  THR A  51     182.222 179.248 189.089  1.00141.10           C  
ATOM    302  C   THR A  51     183.175 178.156 189.559  1.00141.10           C  
ATOM    303  O   THR A  51     183.148 177.030 189.055  1.00141.10           O  
ATOM    304  CB  THR A  51     180.851 179.173 189.816  1.00141.10           C  
ATOM    305  OG1 THR A  51     181.030 179.389 191.223  1.00141.10           O  
ATOM    306  CG2 THR A  51     180.099 177.865 189.555  1.00141.10           C  
ATOM    307  N   GLN A  52     184.043 178.500 190.506  1.00144.21           N  
ATOM    308  CA  GLN A  52     184.963 177.539 191.105  1.00144.21           C  
ATOM    309  C   GLN A  52     184.454 177.277 192.516  1.00144.21           C  
ATOM    310  O   GLN A  52     184.497 178.167 193.371  1.00144.21           O  
ATOM    311  CB  GLN A  52     186.397 178.069 191.099  1.00144.21           C  
ATOM    312  CG  GLN A  52     187.457 177.074 191.572  1.00144.21           C  
ATOM    313  CD  GLN A  52     187.717 177.128 193.064  1.00144.21           C  
ATOM    314  OE1 GLN A  52     187.519 178.160 193.704  1.00144.21           O  
ATOM    315  NE2 GLN A  52     188.163 176.011 193.627  1.00144.21           N  
ATOM    316  N   ASP A  53     183.978 176.058 192.758  1.00151.72           N  
ATOM    317  CA  ASP A  53     183.366 175.722 194.035  1.00151.72           C  
ATOM    318  C   ASP A  53     183.501 174.220 194.265  1.00151.72           C  
ATOM    319  O   ASP A  53     184.089 173.494 193.458  1.00151.72           O  
ATOM    320  CB  ASP A  53     181.903 176.188 194.063  1.00151.72           C  
ATOM    321  CG  ASP A  53     181.403 176.481 195.467  1.00151.72           C  
ATOM    322  OD1 ASP A  53     182.185 176.312 196.425  1.00151.72           O  
ATOM    323  OD2 ASP A  53     180.229 176.883 195.608  1.00151.72           O  
ATOM    324  N   LEU A  54     182.978 173.762 195.397  1.00155.82           N  
ATOM    325  CA  LEU A  54     183.026 172.350 195.764  1.00155.82           C  
ATOM    326  C   LEU A  54     181.888 171.665 195.022  1.00155.82           C  
ATOM    327  O   LEU A  54     180.732 171.740 195.434  1.00155.82           O  
ATOM    328  CB  LEU A  54     182.881 172.196 197.273  1.00155.82           C  
ATOM    329  CG  LEU A  54     184.089 172.350 198.198  1.00155.82           C  
ATOM    330  CD1 LEU A  54     184.495 173.803 198.379  1.00155.82           C  
ATOM    331  CD2 LEU A  54     183.720 171.771 199.540  1.00155.82           C  
ATOM    332  N   PHE A  55     182.214 170.956 193.947  1.00150.40           N  
ATOM    333  CA  PHE A  55     181.217 170.326 193.097  1.00150.40           C  
ATOM    334  C   PHE A  55     181.470 168.833 192.962  1.00150.40           C  
ATOM    335  O   PHE A  55     182.554 168.331 193.264  1.00150.40           O  
ATOM    336  CB  PHE A  55     181.210 170.952 191.700  1.00150.40           C  
ATOM    337  CG  PHE A  55     180.475 172.254 191.614  1.00150.40           C  
ATOM    338  CD1 PHE A  55     179.115 172.313 191.875  1.00150.40           C  
ATOM    339  CD2 PHE A  55     181.137 173.415 191.254  1.00150.40           C  
ATOM    340  CE1 PHE A  55     178.432 173.511 191.789  1.00150.40           C  
ATOM    341  CE2 PHE A  55     180.460 174.615 191.164  1.00150.40           C  
ATOM    342  CZ  PHE A  55     179.106 174.664 191.433  1.00150.40           C  
ATOM    343  N   LEU A  56     180.447 168.130 192.506  1.00150.81           N  
ATOM    344  CA  LEU A  56     180.599 166.703 192.262  1.00150.81           C  
ATOM    345  C   LEU A  56     181.083 166.494 190.834  1.00150.81           C  
ATOM    346  O   LEU A  56     180.475 167.036 189.903  1.00150.81           O  
ATOM    347  CB  LEU A  56     179.277 165.979 192.465  1.00150.81           C  
ATOM    348  CG  LEU A  56     179.249 164.479 192.186  1.00150.81           C  
ATOM    349  CD1 LEU A  56     180.024 163.712 193.241  1.00150.81           C  
ATOM    350  CD2 LEU A  56     177.818 164.003 192.119  1.00150.81           C  
ATOM    351  N   PRO A  57     182.190 165.773 190.632  1.00146.57           N  
ATOM    352  CA  PRO A  57     182.708 165.572 189.272  1.00146.57           C  
ATOM    353  C   PRO A  57     181.750 164.769 188.405  1.00146.57           C  
ATOM    354  O   PRO A  57     181.045 163.877 188.883  1.00146.57           O  
ATOM    355  CB  PRO A  57     184.016 164.808 189.506  1.00146.57           C  
ATOM    356  CG  PRO A  57     184.406 165.158 190.907  1.00146.57           C  
ATOM    357  CD  PRO A  57     183.108 165.235 191.650  1.00146.57           C  
ATOM    358  N   PHE A  58     181.714 165.113 187.121  1.00144.35           N  
ATOM    359  CA  PHE A  58     180.834 164.419 186.194  1.00144.35           C  
ATOM    360  C   PHE A  58     181.369 163.019 185.927  1.00144.35           C  
ATOM    361  O   PHE A  58     182.585 162.820 185.833  1.00144.35           O  
ATOM    362  CB  PHE A  58     180.710 165.200 184.887  1.00144.35           C  
ATOM    363  CG  PHE A  58     179.740 166.349 184.949  1.00144.35           C  
ATOM    364  CD1 PHE A  58     178.930 166.541 186.060  1.00144.35           C  
ATOM    365  CD2 PHE A  58     179.639 167.238 183.891  1.00144.35           C  
ATOM    366  CE1 PHE A  58     178.040 167.600 186.113  1.00144.35           C  
ATOM    367  CE2 PHE A  58     178.751 168.298 183.938  1.00144.35           C  
ATOM    368  CZ  PHE A  58     177.952 168.478 185.050  1.00144.35           C  
ATOM    369  N   PHE A  59     180.444 162.054 185.810  1.00152.48           N  
ATOM    370  CA  PHE A  59     180.738 160.646 185.508  1.00152.48           C  
ATOM    371  C   PHE A  59     181.689 160.028 186.532  1.00152.48           C  
ATOM    372  O   PHE A  59     182.527 159.191 186.190  1.00152.48           O  
ATOM    373  CB  PHE A  59     181.284 160.472 184.087  1.00152.48           C  
ATOM    374  CG  PHE A  59     180.428 161.102 183.030  1.00152.48           C  
ATOM    375  CD1 PHE A  59     179.209 160.541 182.685  1.00152.48           C  
ATOM    376  CD2 PHE A  59     180.833 162.262 182.394  1.00152.48           C  
ATOM    377  CE1 PHE A  59     178.413 161.121 181.713  1.00152.48           C  
ATOM    378  CE2 PHE A  59     180.042 162.850 181.422  1.00152.48           C  
ATOM    379  CZ  PHE A  59     178.830 162.277 181.082  1.00152.48           C  
ATOM    380  N   SER A  60     181.570 160.442 187.791  1.00162.39           N  
ATOM    381  CA  SER A  60     182.433 159.923 188.836  1.00162.39           C  
ATOM    382  C   SER A  60     181.895 158.602 189.377  1.00162.39           C  
ATOM    383  O   SER A  60     180.791 158.159 189.048  1.00162.39           O  
ATOM    384  CB  SER A  60     182.577 160.940 189.967  1.00162.39           C  
ATOM    385  OG  SER A  60     181.366 161.074 190.688  1.00162.39           O  
ATOM    386  N   ASN A  61     182.700 157.973 190.228  1.00179.22           N  
ATOM    387  CA  ASN A  61     182.357 156.691 190.833  1.00179.22           C  
ATOM    388  C   ASN A  61     181.593 156.979 192.119  1.00179.22           C  
ATOM    389  O   ASN A  61     182.184 157.346 193.138  1.00179.22           O  
ATOM    390  CB  ASN A  61     183.630 155.893 191.088  1.00179.22           C  
ATOM    391  CG  ASN A  61     183.437 154.404 190.928  1.00179.22           C  
ATOM    392  OD1 ASN A  61     182.409 153.942 190.433  1.00179.22           O  
ATOM    393  ND2 ASN A  61     184.455 153.640 191.317  1.00179.22           N  
ATOM    394  N   VAL A  62     180.274 156.806 192.077  1.00177.56           N  
ATOM    395  CA  VAL A  62     179.404 157.087 193.215  1.00177.56           C  
ATOM    396  C   VAL A  62     178.997 155.769 193.869  1.00177.56           C  
ATOM    397  O   VAL A  62     178.620 154.808 193.181  1.00177.56           O  
ATOM    398  CB  VAL A  62     178.199 157.950 192.778  1.00177.56           C  
ATOM    399  CG1 VAL A  62     177.483 157.368 191.579  1.00177.56           C  
ATOM    400  CG2 VAL A  62     177.209 158.136 193.900  1.00177.56           C  
ATOM    401  N   THR A  63     179.146 155.697 195.195  1.00181.75           N  
ATOM    402  CA  THR A  63     178.858 154.463 195.916  1.00181.75           C  
ATOM    403  C   THR A  63     177.354 154.218 195.990  1.00181.75           C  
ATOM    404  O   THR A  63     176.577 155.128 196.290  1.00181.75           O  
ATOM    405  CB  THR A  63     179.454 154.516 197.321  1.00181.75           C  
ATOM    406  OG1 THR A  63     180.746 155.132 197.267  1.00181.75           O  
ATOM    407  CG2 THR A  63     179.618 153.111 197.872  1.00181.75           C  
ATOM    408  N   TRP A  64     176.949 152.979 195.729  1.00187.20           N  
ATOM    409  CA  TRP A  64     175.549 152.584 195.684  1.00187.20           C  
ATOM    410  C   TRP A  64     175.271 151.619 196.830  1.00187.20           C  
ATOM    411  O   TRP A  64     175.981 150.616 196.991  1.00187.20           O  
ATOM    412  CB  TRP A  64     175.229 151.930 194.334  1.00187.20           C  
ATOM    413  CG  TRP A  64     173.773 151.625 194.041  1.00187.20           C  
ATOM    414  CD1 TRP A  64     172.691 151.867 194.841  1.00187.20           C  
ATOM    415  CD2 TRP A  64     173.253 151.048 192.836  1.00187.20           C  
ATOM    416  NE1 TRP A  64     171.538 151.462 194.217  1.00187.20           N  
ATOM    417  CE2 TRP A  64     171.855 150.958 192.984  1.00187.20           C  
ATOM    418  CE3 TRP A  64     173.837 150.592 191.650  1.00187.20           C  
ATOM    419  CZ2 TRP A  64     171.031 150.431 191.990  1.00187.20           C  
ATOM    420  CZ3 TRP A  64     173.017 150.069 190.665  1.00187.20           C  
ATOM    421  CH2 TRP A  64     171.630 149.993 190.842  1.00187.20           C  
ATOM    422  N   PHE A  65     174.235 151.922 197.613  1.00188.23           N  
ATOM    423  CA  PHE A  65     173.768 151.094 198.712  1.00188.23           C  
ATOM    424  C   PHE A  65     172.300 150.755 198.491  1.00188.23           C  
ATOM    425  O   PHE A  65     171.525 151.579 197.988  1.00188.23           O  
ATOM    426  CB  PHE A  65     173.917 151.807 200.057  1.00188.23           C  
ATOM    427  CG  PHE A  65     175.334 152.112 200.441  1.00188.23           C  
ATOM    428  CD1 PHE A  65     176.100 151.175 201.115  1.00188.23           C  
ATOM    429  CD2 PHE A  65     175.898 153.340 200.136  1.00188.23           C  
ATOM    430  CE1 PHE A  65     177.404 151.460 201.481  1.00188.23           C  
ATOM    431  CE2 PHE A  65     177.198 153.633 200.499  1.00188.23           C  
ATOM    432  CZ  PHE A  65     177.954 152.689 201.168  1.00188.23           C  
ATOM    433  N   HIS A  66     171.912 149.552 198.908  1.00192.86           N  
ATOM    434  CA  HIS A  66     170.558 149.057 198.716  1.00192.86           C  
ATOM    435  C   HIS A  66     169.907 148.824 200.071  1.00192.86           C  
ATOM    436  O   HIS A  66     170.580 148.603 201.081  1.00192.86           O  
ATOM    437  CB  HIS A  66     170.539 147.748 197.916  1.00192.86           C  
ATOM    438  CG  HIS A  66     170.957 147.899 196.488  1.00192.86           C  
ATOM    439  ND1 HIS A  66     172.279 147.965 196.101  1.00192.86           N  
ATOM    440  CD2 HIS A  66     170.228 147.977 195.350  1.00192.86           C  
ATOM    441  CE1 HIS A  66     172.345 148.087 194.787  1.00192.86           C  
ATOM    442  NE2 HIS A  66     171.114 148.096 194.308  1.00192.86           N  
ATOM    497  N   ASN A  81     173.808 150.648 206.742  1.00200.12           N  
ATOM    498  CA  ASN A  81     174.120 151.784 207.612  1.00200.12           C  
ATOM    499  C   ASN A  81     175.598 151.701 207.980  1.00200.12           C  
ATOM    500  O   ASN A  81     175.945 151.371 209.121  1.00200.12           O  
ATOM    501  CB  ASN A  81     173.252 151.798 208.872  1.00200.12           C  
ATOM    502  CG  ASN A  81     171.899 152.462 208.660  1.00200.12           C  
ATOM    503  OD1 ASN A  81     171.584 152.943 207.574  1.00200.12           O  
ATOM    504  ND2 ASN A  81     171.096 152.501 209.716  1.00200.12           N  
ATOM    505  N   PRO A  82     176.512 151.994 207.029  1.00194.76           N  
ATOM    506  CA  PRO A  82     177.939 151.873 207.350  1.00194.76           C  
ATOM    507  C   PRO A  82     178.487 153.170 207.912  1.00194.76           C  
ATOM    508  O   PRO A  82     177.746 154.149 208.044  1.00194.76           O  
ATOM    509  CB  PRO A  82     178.573 151.549 205.995  1.00194.76           C  
ATOM    510  CG  PRO A  82     177.697 152.265 205.018  1.00194.76           C  
ATOM    511  CD  PRO A  82     176.316 152.392 205.622  1.00194.76           C  
ATOM    512  N   VAL A  83     179.774 153.200 208.237  1.00193.74           N  
ATOM    513  CA  VAL A  83     180.430 154.421 208.682  1.00193.74           C  
ATOM    514  C   VAL A  83     181.144 155.021 207.482  1.00193.74           C  
ATOM    515  O   VAL A  83     182.086 154.423 206.947  1.00193.74           O  
ATOM    516  CB  VAL A  83     181.412 154.146 209.831  1.00193.74           C  
ATOM    517  CG1 VAL A  83     182.099 155.428 210.248  1.00193.74           C  
ATOM    518  CG2 VAL A  83     180.683 153.522 211.010  1.00193.74           C  
ATOM    519  N   LEU A  84     180.703 156.202 207.053  1.00189.50           N  
ATOM    520  CA  LEU A  84     181.285 156.769 205.854  1.00189.50           C  
ATOM    521  C   LEU A  84     182.004 158.077 206.161  1.00189.50           C  
ATOM    522  O   LEU A  84     181.549 158.848 207.014  1.00189.50           O  
ATOM    523  CB  LEU A  84     180.211 157.012 204.784  1.00189.50           C  
ATOM    524  CG  LEU A  84     179.431 155.782 204.318  1.00189.50           C  
ATOM    525  CD1 LEU A  84     178.268 156.186 203.428  1.00189.50           C  
ATOM    526  CD2 LEU A  84     180.349 154.811 203.592  1.00189.50           C  
ATOM    527  N   PRO A  85     183.131 158.343 205.503  1.00183.46           N  
ATOM    528  CA  PRO A  85     183.777 159.652 205.639  1.00183.46           C  
ATOM    529  C   PRO A  85     182.939 160.747 204.999  1.00183.46           C  
ATOM    530  O   PRO A  85     182.122 160.494 204.110  1.00183.46           O  
ATOM    531  CB  PRO A  85     185.109 159.470 204.900  1.00183.46           C  
ATOM    532  CG  PRO A  85     185.342 157.993 204.894  1.00183.46           C  
ATOM    533  CD  PRO A  85     183.978 157.385 204.775  1.00183.46           C  
ATOM    534  N   PHE A  86     183.127 161.975 205.479  1.00182.85           N  
ATOM    535  CA  PHE A  86     182.413 163.115 204.916  1.00182.85           C  
ATOM    536  C   PHE A  86     183.257 163.897 203.921  1.00182.85           C  
ATOM    537  O   PHE A  86     182.732 164.323 202.885  1.00182.85           O  
ATOM    538  CB  PHE A  86     181.950 164.057 206.033  1.00182.85           C  
ATOM    539  CG  PHE A  86     181.029 165.153 205.571  1.00182.85           C  
ATOM    540  CD1 PHE A  86     179.698 164.888 205.294  1.00182.85           C  
ATOM    541  CD2 PHE A  86     181.495 166.452 205.425  1.00182.85           C  
ATOM    542  CE1 PHE A  86     178.847 165.896 204.870  1.00182.85           C  
ATOM    543  CE2 PHE A  86     180.649 167.465 205.003  1.00182.85           C  
ATOM    544  CZ  PHE A  86     179.324 167.185 204.726  1.00182.85           C  
ATOM    545  N   ASN A  87     184.544 164.066 204.215  1.00175.12           N  
ATOM    546  CA  ASN A  87     185.539 164.808 203.408  1.00175.12           C  
ATOM    547  C   ASN A  87     185.040 166.249 203.252  1.00175.12           C  
ATOM    548  O   ASN A  87     184.520 166.829 204.217  1.00175.12           O  
ATOM    549  CB  ASN A  87     185.854 164.073 202.116  1.00175.12           C  
ATOM    550  CG  ASN A  87     186.585 162.763 202.360  1.00175.12           C  
ATOM    551  OD1 ASN A  87     187.205 162.575 203.406  1.00175.12           O  
ATOM    552  ND2 ASN A  87     186.539 161.864 201.386  1.00175.12           N  
ATOM    553  N   ASP A  88     185.184 166.851 202.072  1.00169.60           N  
ATOM    554  CA  ASP A  88     184.821 168.251 201.891  1.00169.60           C  
ATOM    555  C   ASP A  88     183.313 168.454 201.766  1.00169.60           C  
ATOM    556  O   ASP A  88     182.811 169.533 202.098  1.00169.60           O  
ATOM    557  CB  ASP A  88     185.541 168.807 200.664  1.00169.60           C  
ATOM    558  CG  ASP A  88     187.039 168.903 200.863  1.00169.60           C  
ATOM    559  OD1 ASP A  88     187.478 169.010 202.027  1.00169.60           O  
ATOM    560  OD2 ASP A  88     187.777 168.873 199.856  1.00169.60           O  
ATOM    561  N   GLY A  89     182.585 167.450 201.299  1.00168.77           N  
ATOM    562  CA  GLY A  89     181.150 167.581 201.101  1.00168.77           C  
ATOM    563  C   GLY A  89     180.601 166.272 200.581  1.00168.77           C  
ATOM    564  O   GLY A  89     181.340 165.422 200.073  1.00168.77           O  
ATOM    565  N   VAL A  90     179.284 166.115 200.721  1.00172.22           N  
ATOM    566  CA  VAL A  90     178.641 164.854 200.360  1.00172.22           C  
ATOM    567  C   VAL A  90     177.396 165.106 199.518  1.00172.22           C  
ATOM    568  O   VAL A  90     176.525 165.892 199.905  1.00172.22           O  
ATOM    569  CB  VAL A  90     178.304 164.016 201.615  1.00172.22           C  
ATOM    570  CG1 VAL A  90     177.181 163.010 201.358  1.00172.22           C  
ATOM    571  CG2 VAL A  90     179.541 163.267 202.090  1.00172.22           C  
ATOM    572  N   TYR A  91     177.315 164.442 198.368  1.00165.86           N  
ATOM    573  CA  TYR A  91     176.109 164.438 197.554  1.00165.86           C  
ATOM    574  C   TYR A  91     175.371 163.150 197.892  1.00165.86           C  
ATOM    575  O   TYR A  91     175.952 162.063 197.818  1.00165.86           O  
ATOM    576  CB  TYR A  91     176.435 164.509 196.062  1.00165.86           C  
ATOM    577  CG  TYR A  91     175.318 164.037 195.156  1.00165.86           C  
ATOM    578  CD1 TYR A  91     174.197 164.829 194.942  1.00165.86           C  
ATOM    579  CD2 TYR A  91     175.388 162.811 194.505  1.00165.86           C  
ATOM    580  CE1 TYR A  91     173.172 164.411 194.115  1.00165.86           C  
ATOM    581  CE2 TYR A  91     174.368 162.386 193.672  1.00165.86           C  
ATOM    582  CZ  TYR A  91     173.263 163.191 193.483  1.00165.86           C  
ATOM    583  OH  TYR A  91     172.249 162.779 192.653  1.00165.86           O  
ATOM    584  N   PHE A  92     174.103 163.267 198.269  1.00172.76           N  
ATOM    585  CA  PHE A  92     173.303 162.121 198.673  1.00172.76           C  
ATOM    586  C   PHE A  92     172.097 161.999 197.753  1.00172.76           C  
ATOM    587  O   PHE A  92     171.249 162.897 197.716  1.00172.76           O  
ATOM    588  CB  PHE A  92     172.871 162.283 200.133  1.00172.76           C  
ATOM    589  CG  PHE A  92     172.330 161.034 200.761  1.00172.76           C  
ATOM    590  CD1 PHE A  92     173.189 160.133 201.372  1.00172.76           C  
ATOM    591  CD2 PHE A  92     170.969 160.775 200.779  1.00172.76           C  
ATOM    592  CE1 PHE A  92     172.704 158.986 201.967  1.00172.76           C  
ATOM    593  CE2 PHE A  92     170.478 159.627 201.377  1.00172.76           C  
ATOM    594  CZ  PHE A  92     171.347 158.732 201.969  1.00172.76           C  
ATOM    595  N   ALA A  93     172.012 160.894 197.022  1.00178.08           N  
ATOM    596  CA  ALA A  93     170.890 160.648 196.128  1.00178.08           C  
ATOM    597  C   ALA A  93     170.054 159.517 196.704  1.00178.08           C  
ATOM    598  O   ALA A  93     170.591 158.588 197.306  1.00178.08           O  
ATOM    599  CB  ALA A  93     171.365 160.290 194.719  1.00178.08           C  
ATOM    600  N   SER A  94     168.739 159.609 196.550  1.00179.55           N  
ATOM    601  CA  SER A  94     167.837 158.582 197.048  1.00179.55           C  
ATOM    602  C   SER A  94     166.798 158.209 196.005  1.00179.55           C  
ATOM    603  O   SER A  94     166.002 159.058 195.594  1.00179.55           O  
ATOM    604  CB  SER A  94     167.136 159.065 198.318  1.00179.55           C  
ATOM    605  OG  SER A  94     168.068 159.262 199.360  1.00179.55           O  
ATOM    606  N   ILE A  95     166.797 156.951 195.578  1.00187.46           N  
ATOM    607  CA  ILE A  95     165.714 156.431 194.760  1.00187.46           C  
ATOM    608  C   ILE A  95     164.799 155.782 195.793  1.00187.46           C  
ATOM    609  O   ILE A  95     165.092 154.703 196.331  1.00187.46           O  
ATOM    610  CB  ILE A  95     166.200 155.465 193.681  1.00187.46           C  
ATOM    611  CG1 ILE A  95     166.951 156.236 192.596  1.00187.46           C  
ATOM    612  CG2 ILE A  95     165.040 154.780 193.035  1.00187.46           C  
ATOM    613  CD1 ILE A  95     167.666 155.352 191.603  1.00187.46           C  
ATOM    614  N   GLU A  96     163.712 156.483 196.113  1.00192.26           N  
ATOM    615  CA  GLU A  96     162.845 156.149 197.228  1.00192.26           C  
ATOM    616  C   GLU A  96     161.381 156.015 196.836  1.00192.26           C  
ATOM    617  O   GLU A  96     160.871 156.773 196.002  1.00192.26           O  
ATOM    618  CB  GLU A  96     162.984 157.261 198.289  1.00192.26           C  
ATOM    619  CG  GLU A  96     162.249 157.072 199.597  1.00192.26           C  
ATOM    620  CD  GLU A  96     162.706 155.857 200.351  1.00192.26           C  
ATOM    621  OE1 GLU A  96     163.925 155.600 200.378  1.00192.26           O  
ATOM    622  OE2 GLU A  96     161.847 155.173 200.935  1.00192.26           O  
ATOM    623  N   LYS A  97     160.726 155.019 197.430  1.00197.06           N  
ATOM    624  CA  LYS A  97     159.278 154.888 197.421  1.00197.06           C  
ATOM    625  C   LYS A  97     158.889 154.472 198.830  1.00197.06           C  
ATOM    626  O   LYS A  97     159.677 153.822 199.524  1.00197.06           O  
ATOM    627  CB  LYS A  97     158.754 153.862 196.409  1.00197.06           C  
ATOM    628  CG  LYS A  97     159.442 152.517 196.459  1.00197.06           C  
ATOM    629  CD  LYS A  97     158.511 151.425 195.954  1.00197.06           C  
ATOM    630  CE  LYS A  97     159.166 150.059 196.027  1.00197.06           C  
ATOM    631  NZ  LYS A  97     158.179 148.957 195.858  1.00197.06           N  
ATOM    632  N   SER A  98     157.707 154.909 199.273  1.00198.76           N  
ATOM    633  CA  SER A  98     157.066 154.539 200.539  1.00198.76           C  
ATOM    634  C   SER A  98     157.762 155.135 201.764  1.00198.76           C  
ATOM    635  O   SER A  98     157.460 154.717 202.892  1.00198.76           O  
ATOM    636  CB  SER A  98     156.858 153.022 200.702  1.00198.76           C  
ATOM    637  OG  SER A  98     158.065 152.329 200.921  1.00198.76           O  
ATOM    638  N   ASN A  99     158.694 156.081 201.568  1.00194.94           N  
ATOM    639  CA  ASN A  99     159.306 156.898 202.630  1.00194.94           C  
ATOM    640  C   ASN A  99     160.039 156.107 203.726  1.00194.94           C  
ATOM    641  O   ASN A  99     159.653 156.124 204.896  1.00194.94           O  
ATOM    642  CB  ASN A  99     158.255 157.826 203.253  1.00194.94           C  
ATOM    643  CG  ASN A  99     157.544 158.679 202.220  1.00194.94           C  
ATOM    644  OD1 ASN A  99     158.152 159.546 201.593  1.00194.94           O  
ATOM    645  ND2 ASN A  99     156.250 158.437 202.040  1.00194.94           N  
ATOM    646  N   ILE A 100     161.110 155.411 203.339  1.00197.48           N  
ATOM    647  CA  ILE A 100     161.942 154.750 204.350  1.00197.48           C  
ATOM    648  C   ILE A 100     163.016 155.700 204.885  1.00197.48           C  
ATOM    649  O   ILE A 100     163.235 155.771 206.098  1.00197.48           O  
ATOM    650  CB  ILE A 100     162.582 153.442 203.808  1.00197.48           C  
ATOM    651  CG1 ILE A 100     161.555 152.335 203.554  1.00197.48           C  
ATOM    652  CG2 ILE A 100     163.671 152.901 204.731  1.00197.48           C  
ATOM    653  CD1 ILE A 100     161.041 152.259 202.163  1.00197.48           C  
ATOM    654  N   ILE A 101     163.668 156.482 204.020  1.00191.26           N  
ATOM    655  CA  ILE A 101     164.775 157.331 204.460  1.00191.26           C  
ATOM    656  C   ILE A 101     164.221 158.519 205.236  1.00191.26           C  
ATOM    657  O   ILE A 101     163.336 159.239 204.754  1.00191.26           O  
ATOM    658  CB  ILE A 101     165.622 157.775 203.260  1.00191.26           C  
ATOM    659  CG1 ILE A 101     166.222 156.549 202.575  1.00191.26           C  
ATOM    660  CG2 ILE A 101     166.731 158.716 203.699  1.00191.26           C  
ATOM    661  CD1 ILE A 101     166.901 156.837 201.278  1.00191.26           C  
ATOM    662  N   ARG A 102     164.740 158.732 206.451  1.00194.15           N  
ATOM    663  CA  ARG A 102     164.192 159.746 207.338  1.00194.15           C  
ATOM    664  C   ARG A 102     165.142 160.864 207.748  1.00194.15           C  
ATOM    665  O   ARG A 102     164.656 161.928 208.146  1.00194.15           O  
ATOM    666  CB  ARG A 102     163.660 159.081 208.619  1.00194.15           C  
ATOM    667  CG  ARG A 102     162.453 158.148 208.439  1.00194.15           C  
ATOM    668  CD  ARG A 102     161.167 158.875 208.039  1.00194.15           C  
ATOM    669  NE  ARG A 102     161.017 159.083 206.603  1.00194.15           N  
ATOM    670  CZ  ARG A 102     160.229 160.001 206.064  1.00194.15           C  
ATOM    671  NH1 ARG A 102     159.484 160.799 206.812  1.00194.15           N  
ATOM    672  NH2 ARG A 102     160.189 160.127 204.742  1.00194.15           N  
ATOM    673  N   GLY A 103     166.454 160.680 207.672  1.00194.34           N  
ATOM    674  CA  GLY A 103     167.325 161.724 208.178  1.00194.34           C  
ATOM    675  C   GLY A 103     168.789 161.355 208.103  1.00194.34           C  
ATOM    676  O   GLY A 103     169.172 160.325 207.545  1.00194.34           O  
ATOM    677  N   TRP A 104     169.606 162.229 208.688  1.00191.12           N  
ATOM    678  CA  TRP A 104     171.052 162.076 208.654  1.00191.12           C  
ATOM    679  C   TRP A 104     171.660 162.423 210.008  1.00191.12           C  
ATOM    680  O   TRP A 104     171.083 163.157 210.820  1.00191.12           O  
ATOM    681  CB  TRP A 104     171.695 162.944 207.561  1.00191.12           C  
ATOM    682  CG  TRP A 104     171.221 162.639 206.174  1.00191.12           C  
ATOM    683  CD1 TRP A 104     171.822 161.816 205.266  1.00191.12           C  
ATOM    684  CD2 TRP A 104     170.053 163.162 205.529  1.00191.12           C  
ATOM    685  NE1 TRP A 104     171.096 161.787 204.100  1.00191.12           N  
ATOM    686  CE2 TRP A 104     170.006 162.605 204.236  1.00191.12           C  
ATOM    687  CE3 TRP A 104     169.042 164.044 205.922  1.00191.12           C  
ATOM    688  CZ2 TRP A 104     168.987 162.901 203.333  1.00191.12           C  
ATOM    689  CZ3 TRP A 104     168.030 164.335 205.024  1.00191.12           C  
ATOM    690  CH2 TRP A 104     168.011 163.766 203.744  1.00191.12           C  
ATOM    691  N   ILE A 105     172.860 161.886 210.218  1.00203.12           N  
ATOM    692  CA  ILE A 105     173.673 162.127 211.404  1.00203.12           C  
ATOM    693  C   ILE A 105     175.002 162.686 210.923  1.00203.12           C  
ATOM    694  O   ILE A 105     175.610 162.121 210.012  1.00203.12           O  
ATOM    695  CB  ILE A 105     173.907 160.825 212.195  1.00203.12           C  
ATOM    696  CG1 ILE A 105     172.587 160.186 212.618  1.00203.12           C  
ATOM    697  CG2 ILE A 105     174.796 161.068 213.405  1.00203.12           C  
ATOM    698  CD1 ILE A 105     171.729 161.076 213.423  1.00203.12           C  
ATOM    699  N   PHE A 106     175.462 163.775 211.531  1.00206.61           N  
ATOM    700  CA  PHE A 106     176.775 164.317 211.212  1.00206.61           C  
ATOM    701  C   PHE A 106     177.597 164.467 212.483  1.00206.61           C  
ATOM    702  O   PHE A 106     177.057 164.752 213.552  1.00206.61           O  
ATOM    703  CB  PHE A 106     176.667 165.662 210.484  1.00206.61           C  
ATOM    704  CG  PHE A 106     175.938 165.582 209.173  1.00206.61           C  
ATOM    705  CD1 PHE A 106     176.619 165.254 208.012  1.00206.61           C  
ATOM    706  CD2 PHE A 106     174.576 165.824 209.102  1.00206.61           C  
ATOM    707  CE1 PHE A 106     175.954 165.174 206.801  1.00206.61           C  
ATOM    708  CE2 PHE A 106     173.907 165.751 207.896  1.00206.61           C  
ATOM    709  CZ  PHE A 106     174.595 165.422 206.745  1.00206.61           C  
ATOM    710  N   GLY A 107     178.906 164.284 212.362  1.00218.62           N  
ATOM    711  CA  GLY A 107     179.767 164.478 213.511  1.00218.62           C  
ATOM    712  C   GLY A 107     181.186 164.046 213.208  1.00218.62           C  
ATOM    713  O   GLY A 107     181.561 163.850 212.053  1.00218.62           O  
ATOM    714  N   THR A 108     181.974 163.921 214.274  1.00226.93           N  
ATOM    715  CA  THR A 108     183.349 163.448 214.174  1.00226.93           C  
ATOM    716  C   THR A 108     183.551 162.114 214.874  1.00226.93           C  
ATOM    717  O   THR A 108     184.140 161.194 214.300  1.00226.93           O  
ATOM    718  CB  THR A 108     184.312 164.489 214.767  1.00226.93           C  
ATOM    719  OG1 THR A 108     183.775 164.994 215.995  1.00226.93           O  
ATOM    720  CG2 THR A 108     184.510 165.643 213.801  1.00226.93           C  
ATOM    721  N   THR A 109     183.085 161.992 216.116  1.00234.36           N  
ATOM    722  CA  THR A 109     183.273 160.787 216.908  1.00234.36           C  
ATOM    723  C   THR A 109     181.964 160.074 217.221  1.00234.36           C  
ATOM    724  O   THR A 109     182.005 158.932 217.694  1.00234.36           O  
ATOM    725  CB  THR A 109     184.011 161.113 218.215  1.00234.36           C  
ATOM    726  OG1 THR A 109     183.190 161.956 219.033  1.00234.36           O  
ATOM    727  CG2 THR A 109     185.335 161.813 217.933  1.00234.36           C  
ATOM    728  N   LEU A 110     180.819 160.733 216.980  1.00233.83           N  
ATOM    729  CA  LEU A 110     179.466 160.180 217.156  1.00233.83           C  
ATOM    730  C   LEU A 110     179.195 159.716 218.589  1.00233.83           C  
ATOM    731  O   LEU A 110     178.557 158.686 218.815  1.00233.83           O  
ATOM    732  CB  LEU A 110     179.188 159.051 216.156  1.00233.83           C  
ATOM    733  CG  LEU A 110     179.339 159.385 214.669  1.00233.83           C  
ATOM    734  CD1 LEU A 110     178.795 158.254 213.812  1.00233.83           C  
ATOM    735  CD2 LEU A 110     178.640 160.695 214.325  1.00233.83           C  
ATOM    736  N   ASP A 111     179.679 160.478 219.566  1.00239.51           N  
ATOM    737  CA  ASP A 111     179.470 160.139 220.971  1.00239.51           C  
ATOM    738  C   ASP A 111     179.340 161.433 221.772  1.00239.51           C  
ATOM    739  O   ASP A 111     179.276 162.530 221.209  1.00239.51           O  
ATOM    740  CB  ASP A 111     180.579 159.205 221.487  1.00239.51           C  
ATOM    741  CG  ASP A 111     181.986 159.792 221.362  1.00239.51           C  
ATOM    742  OD1 ASP A 111     182.161 160.933 220.890  1.00239.51           O  
ATOM    743  OD2 ASP A 111     182.940 159.083 221.743  1.00239.51           O  
ATOM    744  N   SER A 112     179.298 161.296 223.100  1.00241.97           N  
ATOM    745  CA  SER A 112     179.142 162.448 223.981  1.00241.97           C  
ATOM    746  C   SER A 112     180.389 163.324 224.044  1.00241.97           C  
ATOM    747  O   SER A 112     180.305 164.447 224.554  1.00241.97           O  
ATOM    748  CB  SER A 112     178.767 161.984 225.389  1.00241.97           C  
ATOM    749  OG  SER A 112     177.506 161.339 225.390  1.00241.97           O  
ATOM    750  N   LYS A 113     181.542 162.819 223.584  1.00240.89           N  
ATOM    751  CA  LYS A 113     182.790 163.580 223.652  1.00240.89           C  
ATOM    752  C   LYS A 113     182.732 164.836 222.788  1.00240.89           C  
ATOM    753  O   LYS A 113     183.189 165.906 223.206  1.00240.89           O  
ATOM    754  CB  LYS A 113     183.979 162.707 223.235  1.00240.89           C  
ATOM    755  CG  LYS A 113     184.567 161.804 224.329  1.00240.89           C  
ATOM    756  CD  LYS A 113     183.729 160.568 224.626  1.00240.89           C  
ATOM    757  CE  LYS A 113     184.410 159.676 225.651  1.00240.89           C  
ATOM    758  NZ  LYS A 113     183.553 158.524 226.043  1.00240.89           N  
ATOM    759  N   THR A 114     182.175 164.730 221.587  1.00239.73           N  
ATOM    760  CA  THR A 114     182.113 165.846 220.654  1.00239.73           C  
ATOM    761  C   THR A 114     180.652 166.226 220.429  1.00239.73           C  
ATOM    762  O   THR A 114     179.734 165.571 220.926  1.00239.73           O  
ATOM    763  CB  THR A 114     182.798 165.498 219.327  1.00239.73           C  
ATOM    764  OG1 THR A 114     182.115 164.403 218.704  1.00239.73           O  
ATOM    765  CG2 THR A 114     184.254 165.117 219.557  1.00239.73           C  
ATOM    766  N   GLN A 115     180.440 167.288 219.658  1.00237.64           N  
ATOM    767  CA  GLN A 115     179.102 167.788 219.378  1.00237.64           C  
ATOM    768  C   GLN A 115     178.682 167.318 217.991  1.00237.64           C  
ATOM    769  O   GLN A 115     179.457 167.423 217.035  1.00237.64           O  
ATOM    770  CB  GLN A 115     179.072 169.313 219.486  1.00237.64           C  
ATOM    771  CG  GLN A 115     177.688 169.932 219.510  1.00237.64           C  
ATOM    772  CD  GLN A 115     177.736 171.414 219.834  1.00237.64           C  
ATOM    773  OE1 GLN A 115     178.813 172.000 219.945  1.00237.64           O  
ATOM    774  NE2 GLN A 115     176.570 172.019 220.028  1.00237.64           N  
ATOM    775  N   SER A 116     177.461 166.800 217.886  1.00230.63           N  
ATOM    776  CA  SER A 116     176.974 166.202 216.653  1.00230.63           C  
ATOM    777  C   SER A 116     175.671 166.843 216.186  1.00230.63           C  
ATOM    778  O   SER A 116     174.947 167.488 216.953  1.00230.63           O  
ATOM    779  CB  SER A 116     176.770 164.695 216.829  1.00230.63           C  
ATOM    780  OG  SER A 116     177.985 164.054 217.173  1.00230.63           O  
ATOM    781  N   LEU A 117     175.395 166.667 214.896  1.00216.42           N  
ATOM    782  CA  LEU A 117     174.217 167.223 214.246  1.00216.42           C  
ATOM    783  C   LEU A 117     173.226 166.107 213.932  1.00216.42           C  
ATOM    784  O   LEU A 117     173.607 165.066 213.383  1.00216.42           O  
ATOM    785  CB  LEU A 117     174.616 167.967 212.968  1.00216.42           C  
ATOM    786  CG  LEU A 117     173.519 168.362 211.981  1.00216.42           C  
ATOM    787  CD1 LEU A 117     172.575 169.332 212.639  1.00216.42           C  
ATOM    788  CD2 LEU A 117     174.120 168.989 210.740  1.00216.42           C  
ATOM    789  N   LEU A 118     171.958 166.343 214.264  1.00214.32           N  
ATOM    790  CA  LEU A 118     170.849 165.433 214.023  1.00214.32           C  
ATOM    791  C   LEU A 118     169.864 166.098 213.077  1.00214.32           C  
ATOM    792  O   LEU A 118     169.387 167.203 213.363  1.00214.32           O  
ATOM    793  CB  LEU A 118     170.142 165.106 215.343  1.00214.32           C  
ATOM    794  CG  LEU A 118     168.815 164.341 215.367  1.00214.32           C  
ATOM    795  CD1 LEU A 118     168.980 162.897 214.979  1.00214.32           C  
ATOM    796  CD2 LEU A 118     168.142 164.460 216.725  1.00214.32           C  
ATOM    797  N   ILE A 119     169.549 165.438 211.963  1.00203.06           N  
ATOM    798  CA  ILE A 119     168.474 165.875 211.078  1.00203.06           C  
ATOM    799  C   ILE A 119     167.493 164.721 210.954  1.00203.06           C  
ATOM    800  O   ILE A 119     167.880 163.620 210.543  1.00203.06           O  
ATOM    801  CB  ILE A 119     168.993 166.311 209.698  1.00203.06           C  
ATOM    802  CG1 ILE A 119     170.015 167.442 209.836  1.00203.06           C  
ATOM    803  CG2 ILE A 119     167.839 166.744 208.808  1.00203.06           C  
ATOM    804  CD1 ILE A 119     170.852 167.665 208.600  1.00203.06           C  
ATOM    805  N   VAL A 120     166.229 164.964 211.303  1.00200.60           N  
ATOM    806  CA  VAL A 120     165.182 163.958 211.157  1.00200.60           C  
ATOM    807  C   VAL A 120     163.981 164.581 210.465  1.00200.60           C  
ATOM    808  O   VAL A 120     163.729 165.784 210.574  1.00200.60           O  
ATOM    809  CB  VAL A 120     164.758 163.331 212.507  1.00200.60           C  
ATOM    810  CG1 VAL A 120     165.848 162.431 213.051  1.00200.60           C  
ATOM    811  CG2 VAL A 120     164.422 164.414 213.517  1.00200.60           C  
ATOM    812  N   ASN A 121     163.254 163.754 209.713  1.00193.64           N  
ATOM    813  CA  ASN A 121     161.997 164.159 209.086  1.00193.64           C  
ATOM    814  C   ASN A 121     160.938 163.125 209.465  1.00193.64           C  
ATOM    815  O   ASN A 121     160.791 162.109 208.781  1.00193.64           O  
ATOM    816  CB  ASN A 121     162.159 164.276 207.568  1.00193.64           C  
ATOM    817  CG  ASN A 121     160.852 164.604 206.851  1.00193.64           C  
ATOM    818  OD1 ASN A 121     159.915 165.149 207.437  1.00193.64           O  
ATOM    819  ND2 ASN A 121     160.789 164.265 205.572  1.00193.64           N  
ATOM    820  N   ASN A 122     160.205 163.372 210.550  1.00193.61           N  
ATOM    821  CA  ASN A 122     159.175 162.434 210.970  1.00193.61           C  
ATOM    822  C   ASN A 122     157.880 162.748 210.212  1.00193.61           C  
ATOM    823  O   ASN A 122     157.885 163.465 209.207  1.00193.61           O  
ATOM    824  CB  ASN A 122     159.035 162.401 212.499  1.00193.61           C  
ATOM    825  CG  ASN A 122     158.597 163.725 213.122  1.00193.61           C  
ATOM    826  OD1 ASN A 122     158.375 164.729 212.451  1.00193.61           O  
ATOM    827  ND2 ASN A 122     158.471 163.709 214.447  1.00193.61           N  
ATOM    828  N   ALA A 123     156.758 162.185 210.675  1.00191.78           N  
ATOM    829  CA  ALA A 123     155.475 162.334 209.989  1.00191.78           C  
ATOM    830  C   ALA A 123     154.955 163.771 209.941  1.00191.78           C  
ATOM    831  O   ALA A 123     154.100 164.073 209.101  1.00191.78           O  
ATOM    832  CB  ALA A 123     154.428 161.439 210.654  1.00191.78           C  
ATOM    833  N   THR A 124     155.440 164.664 210.804  1.00193.20           N  
ATOM    834  CA  THR A 124     154.888 166.011 210.902  1.00193.20           C  
ATOM    835  C   THR A 124     155.825 167.099 210.398  1.00193.20           C  
ATOM    836  O   THR A 124     155.412 167.937 209.591  1.00193.20           O  
ATOM    837  CB  THR A 124     154.482 166.316 212.352  1.00193.20           C  
ATOM    838  OG1 THR A 124     155.614 166.153 213.215  1.00193.20           O  
ATOM    839  CG2 THR A 124     153.357 165.399 212.800  1.00193.20           C  
ATOM    840  N   ASN A 125     157.080 167.121 210.846  1.00196.13           N  
ATOM    841  CA  ASN A 125     157.956 168.241 210.533  1.00196.13           C  
ATOM    842  C   ASN A 125     159.406 167.781 210.478  1.00196.13           C  
ATOM    843  O   ASN A 125     159.737 166.647 210.827  1.00196.13           O  
ATOM    844  CB  ASN A 125     157.801 169.352 211.574  1.00196.13           C  
ATOM    845  CG  ASN A 125     157.915 168.830 212.995  1.00196.13           C  
ATOM    846  OD1 ASN A 125     157.271 167.848 213.358  1.00196.13           O  
ATOM    847  ND2 ASN A 125     158.745 169.476 213.799  1.00196.13           N  
ATOM    848  N   VAL A 126     160.274 168.683 210.022  1.00196.83           N  
ATOM    849  CA  VAL A 126     161.706 168.420 209.924  1.00196.83           C  
ATOM    850  C   VAL A 126     162.387 169.070 211.121  1.00196.83           C  
ATOM    851  O   VAL A 126     162.216 170.270 211.364  1.00196.83           O  
ATOM    852  CB  VAL A 126     162.281 168.928 208.591  1.00196.83           C  
ATOM    853  CG1 VAL A 126     163.781 169.043 208.664  1.00196.83           C  
ATOM    854  CG2 VAL A 126     161.916 167.973 207.478  1.00196.83           C  
ATOM    855  N   VAL A 127     163.152 168.284 211.875  1.00203.21           N  
ATOM    856  CA  VAL A 127     163.794 168.748 213.098  1.00203.21           C  
ATOM    857  C   VAL A 127     165.306 168.656 212.938  1.00203.21           C  
ATOM    858  O   VAL A 127     165.835 167.609 212.542  1.00203.21           O  
ATOM    859  CB  VAL A 127     163.320 167.932 214.316  1.00203.21           C  
ATOM    860  CG1 VAL A 127     164.078 168.326 215.579  1.00203.21           C  
ATOM    861  CG2 VAL A 127     161.825 168.099 214.511  1.00203.21           C  
ATOM    862  N   ILE A 128     165.995 169.756 213.246  1.00212.52           N  
ATOM    863  CA  ILE A 128     167.449 169.829 213.251  1.00212.52           C  
ATOM    864  C   ILE A 128     167.878 170.182 214.667  1.00212.52           C  
ATOM    865  O   ILE A 128     167.421 171.187 215.222  1.00212.52           O  
ATOM    866  CB  ILE A 128     167.981 170.883 212.256  1.00212.52           C  
ATOM    867  CG1 ILE A 128     167.775 170.462 210.796  1.00212.52           C  
ATOM    868  CG2 ILE A 128     169.430 171.235 212.539  1.00212.52           C  
ATOM    869  CD1 ILE A 128     166.507 170.984 210.177  1.00212.52           C  
ATOM    870  N   LYS A 129     168.746 169.360 215.253  1.00224.20           N  
ATOM    871  CA  LYS A 129     169.291 169.652 216.572  1.00224.20           C  
ATOM    872  C   LYS A 129     170.798 169.454 216.568  1.00224.20           C  
ATOM    873  O   LYS A 129     171.302 168.478 216.012  1.00224.20           O  
ATOM    874  CB  LYS A 129     168.651 168.769 217.656  1.00224.20           C  
ATOM    875  CG  LYS A 129     167.191 169.100 217.949  1.00224.20           C  
ATOM    876  CD  LYS A 129     166.673 168.423 219.216  1.00224.20           C  
ATOM    877  CE  LYS A 129     167.081 166.960 219.303  1.00224.20           C  
ATOM    878  NZ  LYS A 129     166.494 166.289 220.495  1.00224.20           N  
ATOM    879  N   VAL A 130     171.519 170.359 217.215  1.00235.78           N  
ATOM    880  CA  VAL A 130     172.961 170.223 217.370  1.00235.78           C  
ATOM    881  C   VAL A 130     173.223 169.983 218.849  1.00235.78           C  
ATOM    882  O   VAL A 130     173.146 170.915 219.660  1.00235.78           O  
ATOM    883  CB  VAL A 130     173.708 171.462 216.859  1.00235.78           C  
ATOM    884  CG1 VAL A 130     175.205 171.292 217.035  1.00235.78           C  
ATOM    885  CG2 VAL A 130     173.358 171.734 215.409  1.00235.78           C  
ATOM    886  N   CYS A 131     173.531 168.739 219.210  1.00244.65           N  
ATOM    887  CA  CYS A 131     173.699 168.384 220.612  1.00244.65           C  
ATOM    888  C   CYS A 131     174.817 167.357 220.710  1.00244.65           C  
ATOM    889  O   CYS A 131     175.235 166.773 219.710  1.00244.65           O  
ATOM    890  CB  CYS A 131     172.415 167.795 221.215  1.00244.65           C  
ATOM    891  SG  CYS A 131     170.918 168.830 221.189  1.00244.65           S  
ATOM    892  N   GLU A 132     175.291 167.108 221.930  1.00250.96           N  
ATOM    893  CA  GLU A 132     176.267 166.040 222.142  1.00250.96           C  
ATOM    894  C   GLU A 132     175.500 164.751 222.423  1.00250.96           C  
ATOM    895  O   GLU A 132     175.340 164.318 223.566  1.00250.96           O  
ATOM    896  CB  GLU A 132     177.225 166.390 223.273  1.00250.96           C  
ATOM    897  CG  GLU A 132     178.115 167.587 222.997  1.00250.96           C  
ATOM    898  CD  GLU A 132     179.009 167.927 224.171  1.00250.96           C  
ATOM    899  OE1 GLU A 132     178.517 167.905 225.317  1.00250.96           O  
ATOM    900  OE2 GLU A 132     180.204 168.215 223.949  1.00250.96           O  
ATOM    901  N   PHE A 133     175.021 164.122 221.352  1.00240.50           N  
ATOM    902  CA  PHE A 133     174.240 162.901 221.495  1.00240.50           C  
ATOM    903  C   PHE A 133     175.147 161.704 221.730  1.00240.50           C  
ATOM    904  O   PHE A 133     176.205 161.577 221.105  1.00240.50           O  
ATOM    905  CB  PHE A 133     173.402 162.609 220.248  1.00240.50           C  
ATOM    906  CG  PHE A 133     172.490 163.720 219.815  1.00240.50           C  
ATOM    907  CD1 PHE A 133     171.216 163.833 220.350  1.00240.50           C  
ATOM    908  CD2 PHE A 133     172.875 164.601 218.816  1.00240.50           C  
ATOM    909  CE1 PHE A 133     170.356 164.832 219.930  1.00240.50           C  
ATOM    910  CE2 PHE A 133     172.021 165.603 218.389  1.00240.50           C  
ATOM    911  CZ  PHE A 133     170.756 165.713 218.942  1.00240.50           C  
ATOM    912  N   GLN A 134     174.733 160.822 222.637  1.00240.93           N  
ATOM    913  CA  GLN A 134     175.407 159.535 222.785  1.00240.93           C  
ATOM    914  C   GLN A 134     174.685 158.596 221.829  1.00240.93           C  
ATOM    915  O   GLN A 134     173.678 157.974 222.171  1.00240.93           O  
ATOM    916  CB  GLN A 134     175.368 159.047 224.227  1.00240.93           C  
ATOM    917  CG  GLN A 134     176.108 157.736 224.454  1.00240.93           C  
ATOM    918  CD  GLN A 134     177.583 157.826 224.107  1.00240.93           C  
ATOM    919  OE1 GLN A 134     178.244 158.822 224.400  1.00240.93           O  
ATOM    920  NE2 GLN A 134     178.105 156.781 223.474  1.00240.93           N  
ATOM    921  N   PHE A 135     175.204 158.506 220.610  1.00236.38           N  
ATOM    922  CA  PHE A 135     174.539 157.755 219.555  1.00236.38           C  
ATOM    923  C   PHE A 135     174.656 156.251 219.757  1.00236.38           C  
ATOM    924  O   PHE A 135     175.631 155.744 220.319  1.00236.38           O  
ATOM    925  CB  PHE A 135     175.092 158.150 218.189  1.00236.38           C  
ATOM    926  CG  PHE A 135     174.527 159.436 217.670  1.00236.38           C  
ATOM    927  CD1 PHE A 135     173.169 159.545 217.406  1.00236.38           C  
ATOM    928  CD2 PHE A 135     175.340 160.536 217.457  1.00236.38           C  
ATOM    929  CE1 PHE A 135     172.633 160.726 216.934  1.00236.38           C  
ATOM    930  CE2 PHE A 135     174.809 161.720 216.983  1.00236.38           C  
ATOM    931  CZ  PHE A 135     173.454 161.814 216.719  1.00236.38           C  
ATOM    932  N   CYS A 136     173.637 155.540 219.288  1.00237.76           N  
ATOM    933  CA  CYS A 136     173.651 154.090 219.283  1.00237.76           C  
ATOM    934  C   CYS A 136     174.546 153.589 218.156  1.00237.76           C  
ATOM    935  O   CYS A 136     174.901 154.331 217.235  1.00237.76           O  
ATOM    936  CB  CYS A 136     172.239 153.538 219.094  1.00237.76           C  
ATOM    937  SG  CYS A 136     171.128 153.782 220.489  1.00237.76           S  
ATOM    938  N   ASN A 137     174.944 152.318 218.259  1.00236.24           N  
ATOM    939  CA  ASN A 137     175.735 151.706 217.196  1.00236.24           C  
ATOM    940  C   ASN A 137     174.924 151.581 215.912  1.00236.24           C  
ATOM    941  O   ASN A 137     175.461 151.745 214.811  1.00236.24           O  
ATOM    942  CB  ASN A 137     176.247 150.338 217.640  1.00236.24           C  
ATOM    943  CG  ASN A 137     177.099 149.663 216.581  1.00236.24           C  
ATOM    944  OD1 ASN A 137     178.270 150.001 216.402  1.00236.24           O  
ATOM    945  ND2 ASN A 137     176.513 148.707 215.870  1.00236.24           N  
ATOM    946  N   ASP A 138     173.625 151.297 216.037  1.00232.30           N  
ATOM    947  CA  ASP A 138     172.714 151.164 214.904  1.00232.30           C  
ATOM    948  C   ASP A 138     171.534 152.109 215.103  1.00232.30           C  
ATOM    949  O   ASP A 138     170.480 151.696 215.608  1.00232.30           O  
ATOM    950  CB  ASP A 138     172.235 149.722 214.752  1.00232.30           C  
ATOM    951  CG  ASP A 138     171.985 149.339 213.310  1.00232.30           C  
ATOM    952  OD1 ASP A 138     171.509 150.199 212.539  1.00232.30           O  
ATOM    953  OD2 ASP A 138     172.261 148.177 212.946  1.00232.30           O  
ATOM    954  N   PRO A 139     171.680 153.385 214.748  1.00231.62           N  
ATOM    955  CA  PRO A 139     170.542 154.307 214.852  1.00231.62           C  
ATOM    956  C   PRO A 139     169.520 154.035 213.759  1.00231.62           C  
ATOM    957  O   PRO A 139     169.873 153.835 212.595  1.00231.62           O  
ATOM    958  CB  PRO A 139     171.187 155.691 214.687  1.00231.62           C  
ATOM    959  CG  PRO A 139     172.681 155.450 214.803  1.00231.62           C  
ATOM    960  CD  PRO A 139     172.880 154.078 214.259  1.00231.62           C  
ATOM    961  N   PHE A 140     168.244 154.048 214.139  1.00227.24           N  
ATOM    962  CA  PHE A 140     167.181 153.719 213.197  1.00227.24           C  
ATOM    963  C   PHE A 140     165.873 154.324 213.682  1.00227.24           C  
ATOM    964  O   PHE A 140     165.744 154.737 214.837  1.00227.24           O  
ATOM    965  CB  PHE A 140     167.071 152.190 212.984  1.00227.24           C  
ATOM    966  CG  PHE A 140     166.566 151.405 214.187  1.00227.24           C  
ATOM    967  CD1 PHE A 140     165.205 151.205 214.419  1.00227.24           C  
ATOM    968  CD2 PHE A 140     167.469 150.867 215.089  1.00227.24           C  
ATOM    969  CE1 PHE A 140     164.768 150.489 215.522  1.00227.24           C  
ATOM    970  CE2 PHE A 140     167.037 150.151 216.194  1.00227.24           C  
ATOM    971  CZ  PHE A 140     165.685 149.962 216.409  1.00227.24           C  
ATOM    972  N   LEU A 141     164.906 154.368 212.773  1.00220.67           N  
ATOM    973  CA  LEU A 141     163.540 154.764 213.072  1.00220.67           C  
ATOM    974  C   LEU A 141     162.616 153.593 212.764  1.00220.67           C  
ATOM    975  O   LEU A 141     163.007 152.631 212.101  1.00220.67           O  
ATOM    976  CB  LEU A 141     163.125 156.003 212.267  1.00220.67           C  
ATOM    977  CG  LEU A 141     163.207 157.355 212.979  1.00220.67           C  
ATOM    978  CD1 LEU A 141     162.286 157.360 214.186  1.00220.67           C  
ATOM    979  CD2 LEU A 141     164.633 157.704 213.381  1.00220.67           C  
ATOM    980  N   ASP A 142     161.360 153.729 213.183  1.00221.94           N  
ATOM    981  CA  ASP A 142     160.327 152.701 213.017  1.00221.94           C  
ATOM    982  C   ASP A 142     158.999 153.341 212.635  1.00221.94           C  
ATOM    983  O   ASP A 142     157.932 152.843 212.996  1.00221.94           O  
ATOM    984  CB  ASP A 142     160.124 151.888 214.308  1.00221.94           C  
ATOM    985  CG  ASP A 142     161.273 150.939 214.624  1.00221.94           C  
ATOM    986  OD1 ASP A 142     162.080 150.616 213.742  1.00221.94           O  
ATOM    987  OD2 ASP A 142     161.378 150.513 215.787  1.00221.94           O  
ATOM   1086  N   ASN A 165     174.265 168.875 226.069  1.00265.99           N  
ATOM   1087  CA  ASN A 165     174.587 170.253 225.712  1.00265.99           C  
ATOM   1088  C   ASN A 165     174.059 170.516 224.310  1.00265.99           C  
ATOM   1089  O   ASN A 165     174.611 170.002 223.331  1.00265.99           O  
ATOM   1090  CB  ASN A 165     176.095 170.493 225.768  1.00265.99           C  
ATOM   1091  CG  ASN A 165     176.688 170.193 227.129  1.00265.99           C  
ATOM   1092  OD1 ASN A 165     176.029 170.351 228.157  1.00265.99           O  
ATOM   1093  ND2 ASN A 165     177.942 169.744 227.135  1.00265.99           N  
ATOM   1094  N   CYS A 166     173.010 171.327 224.207  1.00250.65           N  
ATOM   1095  CA  CYS A 166     172.381 171.639 222.932  1.00250.65           C  
ATOM   1096  C   CYS A 166     172.541 173.118 222.618  1.00250.65           C  
ATOM   1097  O   CYS A 166     172.231 173.970 223.457  1.00250.65           O  
ATOM   1098  CB  CYS A 166     170.903 171.256 222.953  1.00250.65           C  
ATOM   1099  SG  CYS A 166     170.627 169.484 223.088  1.00250.65           S  
ATOM   1100  N   THR A 167     173.027 173.422 221.417  1.00238.97           N  
ATOM   1101  CA  THR A 167     173.281 174.801 221.020  1.00238.97           C  
ATOM   1102  C   THR A 167     172.306 175.323 219.972  1.00238.97           C  
ATOM   1103  O   THR A 167     171.875 176.476 220.055  1.00238.97           O  
ATOM   1104  CB  THR A 167     174.718 174.924 220.488  1.00238.97           C  
ATOM   1105  OG1 THR A 167     175.627 174.356 221.440  1.00238.97           O  
ATOM   1106  CG2 THR A 167     175.110 176.380 220.260  1.00238.97           C  
ATOM   1107  N   PHE A 168     171.896 174.489 219.017  1.00226.33           N  
ATOM   1108  CA  PHE A 168     171.068 174.931 217.901  1.00226.33           C  
ATOM   1109  C   PHE A 168     169.869 174.011 217.710  1.00226.33           C  
ATOM   1110  O   PHE A 168     170.023 172.787 217.684  1.00226.33           O  
ATOM   1111  CB  PHE A 168     171.907 174.999 216.618  1.00226.33           C  
ATOM   1112  CG  PHE A 168     171.135 175.423 215.405  1.00226.33           C  
ATOM   1113  CD1 PHE A 168     170.783 176.752 215.226  1.00226.33           C  
ATOM   1114  CD2 PHE A 168     170.791 174.503 214.427  1.00226.33           C  
ATOM   1115  CE1 PHE A 168     170.079 177.153 214.105  1.00226.33           C  
ATOM   1116  CE2 PHE A 168     170.089 174.897 213.305  1.00226.33           C  
ATOM   1117  CZ  PHE A 168     169.734 176.225 213.143  1.00226.33           C  
ATOM   1118  N   GLU A 169     168.679 174.602 217.582  1.00223.11           N  
ATOM   1119  CA  GLU A 169     167.456 173.867 217.279  1.00223.11           C  
ATOM   1120  C   GLU A 169     166.729 174.576 216.145  1.00223.11           C  
ATOM   1121  O   GLU A 169     166.672 175.809 216.112  1.00223.11           O  
ATOM   1122  CB  GLU A 169     166.526 173.754 218.499  1.00223.11           C  
ATOM   1123  CG  GLU A 169     167.084 172.958 219.672  1.00223.11           C  
ATOM   1124  CD  GLU A 169     167.894 173.808 220.633  1.00223.11           C  
ATOM   1125  OE1 GLU A 169     168.020 175.027 220.393  1.00223.11           O  
ATOM   1126  OE2 GLU A 169     168.400 173.256 221.633  1.00223.11           O  
ATOM   1127  N   TYR A 170     166.174 173.799 215.214  1.00209.98           N  
ATOM   1128  CA  TYR A 170     165.502 174.379 214.052  1.00209.98           C  
ATOM   1129  C   TYR A 170     164.396 173.439 213.592  1.00209.98           C  
ATOM   1130  O   TYR A 170     164.676 172.328 213.132  1.00209.98           O  
ATOM   1131  CB  TYR A 170     166.507 174.637 212.933  1.00209.98           C  
ATOM   1132  CG  TYR A 170     165.934 175.273 211.690  1.00209.98           C  
ATOM   1133  CD1 TYR A 170     165.587 176.619 211.674  1.00209.98           C  
ATOM   1134  CD2 TYR A 170     165.762 174.536 210.526  1.00209.98           C  
ATOM   1135  CE1 TYR A 170     165.071 177.210 210.535  1.00209.98           C  
ATOM   1136  CE2 TYR A 170     165.251 175.118 209.381  1.00209.98           C  
ATOM   1137  CZ  TYR A 170     164.905 176.454 209.392  1.00209.98           C  
ATOM   1138  OH  TYR A 170     164.392 177.033 208.255  1.00209.98           O  
ATOM   1139  N   VAL A 171     163.146 173.876 213.717  1.00205.08           N  
ATOM   1140  CA  VAL A 171     161.986 173.107 213.278  1.00205.08           C  
ATOM   1141  C   VAL A 171     161.428 173.753 212.015  1.00205.08           C  
ATOM   1142  O   VAL A 171     161.174 174.964 211.994  1.00205.08           O  
ATOM   1143  CB  VAL A 171     160.925 173.034 214.392  1.00205.08           C  
ATOM   1144  CG1 VAL A 171     159.535 172.747 213.832  1.00205.08           C  
ATOM   1145  CG2 VAL A 171     161.316 171.984 215.424  1.00205.08           C  
ATOM   1146  N   SER A 172     161.256 172.958 210.959  1.00198.01           N  
ATOM   1147  CA  SER A 172     160.805 173.493 209.680  1.00198.01           C  
ATOM   1148  C   SER A 172     159.808 172.523 209.050  1.00198.01           C  
ATOM   1149  O   SER A 172     159.452 171.490 209.629  1.00198.01           O  
ATOM   1150  CB  SER A 172     161.994 173.761 208.751  1.00198.01           C  
ATOM   1151  OG  SER A 172     161.573 174.407 207.563  1.00198.01           O  
ATOM   1195  N   PHE A 186     159.719 152.214 191.619  1.00198.35           N  
ATOM   1196  CA  PHE A 186     160.254 153.350 192.354  1.00198.35           C  
ATOM   1197  C   PHE A 186     159.656 154.630 191.786  1.00198.35           C  
ATOM   1198  O   PHE A 186     159.641 154.827 190.567  1.00198.35           O  
ATOM   1199  CB  PHE A 186     161.773 153.376 192.229  1.00198.35           C  
ATOM   1200  CG  PHE A 186     162.467 152.226 192.907  1.00198.35           C  
ATOM   1201  CD1 PHE A 186     162.039 151.770 194.142  1.00198.35           C  
ATOM   1202  CD2 PHE A 186     163.543 151.594 192.300  1.00198.35           C  
ATOM   1203  CE1 PHE A 186     162.677 150.712 194.771  1.00198.35           C  
ATOM   1204  CE2 PHE A 186     164.187 150.536 192.921  1.00198.35           C  
ATOM   1205  CZ  PHE A 186     163.752 150.094 194.158  1.00198.35           C  
ATOM   1206  N   LYS A 187     159.161 155.507 192.661  1.00191.62           N  
ATOM   1207  CA  LYS A 187     158.472 156.695 192.180  1.00191.62           C  
ATOM   1208  C   LYS A 187     159.137 158.023 192.516  1.00191.62           C  
ATOM   1209  O   LYS A 187     158.828 159.020 191.858  1.00191.62           O  
ATOM   1210  CB  LYS A 187     157.032 156.717 192.714  1.00191.62           C  
ATOM   1211  CG  LYS A 187     156.063 155.909 191.863  1.00191.62           C  
ATOM   1212  CD  LYS A 187     156.017 156.419 190.431  1.00191.62           C  
ATOM   1213  CE  LYS A 187     154.709 156.049 189.749  1.00191.62           C  
ATOM   1214  NZ  LYS A 187     153.528 156.616 190.453  1.00191.62           N  
ATOM   1215  N   ASN A 188     160.031 158.080 193.502  1.00184.58           N  
ATOM   1216  CA  ASN A 188     160.569 159.360 193.946  1.00184.58           C  
ATOM   1217  C   ASN A 188     162.089 159.392 193.859  1.00184.58           C  
ATOM   1218  O   ASN A 188     162.759 158.413 194.199  1.00184.58           O  
ATOM   1219  CB  ASN A 188     160.126 159.644 195.384  1.00184.58           C  
ATOM   1220  CG  ASN A 188     158.701 160.154 195.461  1.00184.58           C  
ATOM   1221  OD1 ASN A 188     158.011 160.254 194.448  1.00184.58           O  
ATOM   1222  ND2 ASN A 188     158.245 160.454 196.669  1.00184.58           N  
ATOM   1223  N   LEU A 189     162.632 160.514 193.384  1.00178.34           N  
ATOM   1224  CA  LEU A 189     164.071 160.738 193.347  1.00178.34           C  
ATOM   1225  C   LEU A 189     164.369 161.961 194.206  1.00178.34           C  
ATOM   1226  O   LEU A 189     163.825 163.042 193.958  1.00178.34           O  
ATOM   1227  CB  LEU A 189     164.545 160.912 191.899  1.00178.34           C  
ATOM   1228  CG  LEU A 189     166.020 161.033 191.510  1.00178.34           C  
ATOM   1229  CD1 LEU A 189     166.211 160.440 190.128  1.00178.34           C  
ATOM   1230  CD2 LEU A 189     166.471 162.477 191.485  1.00178.34           C  
ATOM   1231  N   ARG A 190     165.224 161.794 195.211  1.00174.88           N  
ATOM   1232  CA  ARG A 190     165.603 162.877 196.112  1.00174.88           C  
ATOM   1233  C   ARG A 190     167.088 163.161 195.949  1.00174.88           C  
ATOM   1234  O   ARG A 190     167.910 162.271 196.167  1.00174.88           O  
ATOM   1235  CB  ARG A 190     165.316 162.508 197.569  1.00174.88           C  
ATOM   1236  CG  ARG A 190     163.907 162.777 198.067  1.00174.88           C  
ATOM   1237  CD  ARG A 190     162.959 161.632 197.727  1.00174.88           C  
ATOM   1238  NE  ARG A 190     161.672 161.787 198.396  1.00174.88           N  
ATOM   1239  CZ  ARG A 190     160.605 162.358 197.857  1.00174.88           C  
ATOM   1240  NH1 ARG A 190     160.617 162.815 196.615  1.00174.88           N  
ATOM   1241  NH2 ARG A 190     159.498 162.482 198.585  1.00174.88           N  
ATOM   1242  N   GLU A 191     167.447 164.386 195.586  1.00169.38           N  
ATOM   1243  CA  GLU A 191     168.853 164.762 195.530  1.00169.38           C  
ATOM   1244  C   GLU A 191     169.140 165.788 196.613  1.00169.38           C  
ATOM   1245  O   GLU A 191     168.395 166.761 196.761  1.00169.38           O  
ATOM   1246  CB  GLU A 191     169.234 165.304 194.154  1.00169.38           C  
ATOM   1247  CG  GLU A 191     169.266 164.247 193.071  1.00169.38           C  
ATOM   1248  CD  GLU A 191     169.349 164.831 191.676  1.00169.38           C  
ATOM   1249  OE1 GLU A 191     168.319 165.328 191.174  1.00169.38           O  
ATOM   1250  OE2 GLU A 191     170.444 164.788 191.079  1.00169.38           O  
ATOM   1251  N   PHE A 192     170.217 165.568 197.367  1.00166.67           N  
ATOM   1252  CA  PHE A 192     170.661 166.495 198.392  1.00166.67           C  
ATOM   1253  C   PHE A 192     172.156 166.730 198.255  1.00166.67           C  
ATOM   1254  O   PHE A 192     172.907 165.836 197.863  1.00166.67           O  
ATOM   1255  CB  PHE A 192     170.364 165.956 199.800  1.00166.67           C  
ATOM   1256  CG  PHE A 192     168.903 165.900 200.137  1.00166.67           C  
ATOM   1257  CD1 PHE A 192     168.146 164.785 199.807  1.00166.67           C  
ATOM   1258  CD2 PHE A 192     168.289 166.955 200.792  1.00166.67           C  
ATOM   1259  CE1 PHE A 192     166.801 164.727 200.116  1.00166.67           C  
ATOM   1260  CE2 PHE A 192     166.942 166.903 201.105  1.00166.67           C  
ATOM   1261  CZ  PHE A 192     166.198 165.788 200.766  1.00166.67           C  
ATOM   1262  N   VAL A 193     172.584 167.946 198.573  1.00171.36           N  
ATOM   1263  CA  VAL A 193     174.001 168.283 198.633  1.00171.36           C  
ATOM   1264  C   VAL A 193     174.252 168.878 200.010  1.00171.36           C  
ATOM   1265  O   VAL A 193     173.585 169.845 200.400  1.00171.36           O  
ATOM   1266  CB  VAL A 193     174.426 169.253 197.514  1.00171.36           C  
ATOM   1267  CG1 VAL A 193     175.711 169.990 197.880  1.00171.36           C  
ATOM   1268  CG2 VAL A 193     174.620 168.499 196.214  1.00171.36           C  
ATOM   1269  N   PHE A 194     175.184 168.290 200.754  1.00179.35           N  
ATOM   1270  CA  PHE A 194     175.547 168.755 202.084  1.00179.35           C  
ATOM   1271  C   PHE A 194     176.958 169.319 202.032  1.00179.35           C  
ATOM   1272  O   PHE A 194     177.897 168.615 201.629  1.00179.35           O  
ATOM   1273  CB  PHE A 194     175.461 167.615 203.098  1.00179.35           C  
ATOM   1274  CG  PHE A 194     174.109 166.970 203.172  1.00179.35           C  
ATOM   1275  CD1 PHE A 194     173.019 167.665 203.671  1.00179.35           C  
ATOM   1276  CD2 PHE A 194     173.928 165.664 202.742  1.00179.35           C  
ATOM   1277  CE1 PHE A 194     171.771 167.071 203.737  1.00179.35           C  
ATOM   1278  CE2 PHE A 194     172.683 165.064 202.806  1.00179.35           C  
ATOM   1279  CZ  PHE A 194     171.604 165.768 203.303  1.00179.35           C  
ATOM   1280  N   LYS A 195     177.106 170.580 202.444  1.00185.11           N  
ATOM   1281  CA  LYS A 195     178.409 171.224 202.512  1.00185.11           C  
ATOM   1282  C   LYS A 195     178.581 171.909 203.860  1.00185.11           C  
ATOM   1283  O   LYS A 195     177.610 172.361 204.465  1.00185.11           O  
ATOM   1284  CB  LYS A 195     178.579 172.271 201.412  1.00185.11           C  
ATOM   1285  CG  LYS A 195     178.551 171.753 199.998  1.00185.11           C  
ATOM   1286  CD  LYS A 195     179.205 172.761 199.071  1.00185.11           C  
ATOM   1287  CE  LYS A 195     178.469 174.092 199.087  1.00185.11           C  
ATOM   1288  NZ  LYS A 195     179.017 175.036 198.076  1.00185.11           N  
ATOM   1289  N   ASN A 196     179.830 172.000 204.316  1.00201.54           N  
ATOM   1290  CA  ASN A 196     180.164 172.675 205.571  1.00201.54           C  
ATOM   1291  C   ASN A 196     181.315 173.640 205.289  1.00201.54           C  
ATOM   1292  O   ASN A 196     182.475 173.220 205.237  1.00201.54           O  
ATOM   1293  CB  ASN A 196     180.525 171.660 206.656  1.00201.54           C  
ATOM   1294  CG  ASN A 196     180.665 172.286 208.042  1.00201.54           C  
ATOM   1295  OD1 ASN A 196     180.498 173.492 208.226  1.00201.54           O  
ATOM   1296  ND2 ASN A 196     180.973 171.452 209.029  1.00201.54           N  
ATOM   1297  N   ILE A 197     181.014 174.926 205.109  1.00206.66           N  
ATOM   1298  CA  ILE A 197     182.045 175.939 204.885  1.00206.66           C  
ATOM   1299  C   ILE A 197     181.799 177.096 205.846  1.00206.66           C  
ATOM   1300  O   ILE A 197     180.658 177.555 205.980  1.00206.66           O  
ATOM   1301  CB  ILE A 197     182.074 176.436 203.417  1.00206.66           C  
ATOM   1302  CG1 ILE A 197     182.515 175.337 202.442  1.00206.66           C  
ATOM   1303  CG2 ILE A 197     182.988 177.641 203.227  1.00206.66           C  
ATOM   1304  CD1 ILE A 197     181.403 174.548 201.818  1.00206.66           C  
ATOM   1305  N   ASP A 198     182.875 177.554 206.513  1.00214.46           N  
ATOM   1306  CA  ASP A 198     182.893 178.749 207.370  1.00214.46           C  
ATOM   1307  C   ASP A 198     181.909 178.636 208.530  1.00214.46           C  
ATOM   1308  O   ASP A 198     181.340 179.635 208.976  1.00214.46           O  
ATOM   1309  CB  ASP A 198     182.633 180.031 206.570  1.00214.46           C  
ATOM   1310  CG  ASP A 198     183.692 180.285 205.517  1.00214.46           C  
ATOM   1311  OD1 ASP A 198     184.845 179.847 205.716  1.00214.46           O  
ATOM   1312  OD2 ASP A 198     183.372 180.920 204.491  1.00214.46           O  
ATOM   1313  N   GLY A 199     181.700 177.419 209.025  1.00214.05           N  
ATOM   1314  CA  GLY A 199     180.772 177.211 210.112  1.00214.05           C  
ATOM   1315  C   GLY A 199     179.325 177.185 209.682  1.00214.05           C  
ATOM   1316  O   GLY A 199     178.436 177.125 210.538  1.00214.05           O  
ATOM   1317  N   TYR A 200     179.065 177.233 208.379  1.00207.76           N  
ATOM   1318  CA  TYR A 200     177.723 177.202 207.823  1.00207.76           C  
ATOM   1319  C   TYR A 200     177.530 175.869 207.116  1.00207.76           C  
ATOM   1320  O   TYR A 200     178.380 175.457 206.316  1.00207.76           O  
ATOM   1321  CB  TYR A 200     177.522 178.365 206.849  1.00207.76           C  
ATOM   1322  CG  TYR A 200     176.832 179.564 207.459  1.00207.76           C  
ATOM   1323  CD1 TYR A 200     176.970 179.854 208.812  1.00207.76           C  
ATOM   1324  CD2 TYR A 200     176.073 180.427 206.678  1.00207.76           C  
ATOM   1325  CE1 TYR A 200     176.341 180.949 209.378  1.00207.76           C  
ATOM   1326  CE2 TYR A 200     175.448 181.532 207.231  1.00207.76           C  
ATOM   1327  CZ  TYR A 200     175.584 181.785 208.582  1.00207.76           C  
ATOM   1328  OH  TYR A 200     174.976 182.888 209.136  1.00207.76           O  
ATOM   1329  N   PHE A 201     176.419 175.198 207.413  1.00200.35           N  
ATOM   1330  CA  PHE A 201     176.053 173.948 206.762  1.00200.35           C  
ATOM   1331  C   PHE A 201     174.985 174.248 205.718  1.00200.35           C  
ATOM   1332  O   PHE A 201     173.861 174.625 206.060  1.00200.35           O  
ATOM   1333  CB  PHE A 201     175.535 172.953 207.798  1.00200.35           C  
ATOM   1334  CG  PHE A 201     175.536 171.526 207.335  1.00200.35           C  
ATOM   1335  CD1 PHE A 201     176.728 170.850 207.134  1.00200.35           C  
ATOM   1336  CD2 PHE A 201     174.342 170.860 207.106  1.00200.35           C  
ATOM   1337  CE1 PHE A 201     176.732 169.534 206.713  1.00200.35           C  
ATOM   1338  CE2 PHE A 201     174.338 169.545 206.683  1.00200.35           C  
ATOM   1339  CZ  PHE A 201     175.534 168.881 206.488  1.00200.35           C  
ATOM   1340  N   LYS A 202     175.341 174.089 204.451  1.00192.46           N  
ATOM   1341  CA  LYS A 202     174.431 174.337 203.344  1.00192.46           C  
ATOM   1342  C   LYS A 202     173.816 173.020 202.893  1.00192.46           C  
ATOM   1343  O   LYS A 202     174.542 172.065 202.585  1.00192.46           O  
ATOM   1344  CB  LYS A 202     175.157 175.012 202.180  1.00192.46           C  
ATOM   1345  CG  LYS A 202     175.125 176.534 202.202  1.00192.46           C  
ATOM   1346  CD  LYS A 202     176.155 177.096 203.167  1.00192.46           C  
ATOM   1347  CE  LYS A 202     177.567 176.881 202.650  1.00192.46           C  
ATOM   1348  NZ  LYS A 202     178.584 177.494 203.547  1.00192.46           N  
ATOM   1349  N   ILE A 203     172.486 172.966 202.868  1.00180.07           N  
ATOM   1350  CA  ILE A 203     171.744 171.819 202.365  1.00180.07           C  
ATOM   1351  C   ILE A 203     170.999 172.256 201.113  1.00180.07           C  
ATOM   1352  O   ILE A 203     170.166 173.175 201.167  1.00180.07           O  
ATOM   1353  CB  ILE A 203     170.774 171.262 203.416  1.00180.07           C  
ATOM   1354  CG1 ILE A 203     171.539 170.837 204.674  1.00180.07           C  
ATOM   1355  CG2 ILE A 203     169.953 170.118 202.829  1.00180.07           C  
ATOM   1356  CD1 ILE A 203     170.695 170.107 205.697  1.00180.07           C  
ATOM   1357  N   TYR A 204     171.286 171.582 200.000  1.00169.90           N  
ATOM   1358  CA  TYR A 204     170.661 171.834 198.710  1.00169.90           C  
ATOM   1359  C   TYR A 204     169.777 170.635 198.394  1.00169.90           C  
ATOM   1360  O   TYR A 204     170.159 169.498 198.678  1.00169.90           O  
ATOM   1361  CB  TYR A 204     171.719 171.999 197.606  1.00169.90           C  
ATOM   1362  CG  TYR A 204     172.717 173.130 197.800  1.00169.90           C  
ATOM   1363  CD1 TYR A 204     173.825 172.977 198.628  1.00169.90           C  
ATOM   1364  CD2 TYR A 204     172.575 174.332 197.125  1.00169.90           C  
ATOM   1365  CE1 TYR A 204     174.742 173.996 198.793  1.00169.90           C  
ATOM   1366  CE2 TYR A 204     173.475 175.365 197.298  1.00169.90           C  
ATOM   1367  CZ  TYR A 204     174.562 175.188 198.127  1.00169.90           C  
ATOM   1368  OH  TYR A 204     175.465 176.211 198.298  1.00169.90           O  
ATOM   1369  N   SER A 205     168.612 170.871 197.792  1.00168.22           N  
ATOM   1370  CA  SER A 205     167.684 169.775 197.543  1.00168.22           C  
ATOM   1371  C   SER A 205     166.995 169.901 196.191  1.00168.22           C  
ATOM   1372  O   SER A 205     166.832 170.999 195.655  1.00168.22           O  
ATOM   1373  CB  SER A 205     166.618 169.690 198.639  1.00168.22           C  
ATOM   1374  OG  SER A 205     165.787 168.558 198.451  1.00168.22           O  
ATOM   1375  N   LYS A 206     166.603 168.749 195.646  1.00169.63           N  
ATOM   1376  CA  LYS A 206     165.795 168.679 194.435  1.00169.63           C  
ATOM   1377  C   LYS A 206     164.935 167.419 194.494  1.00169.63           C  
ATOM   1378  O   LYS A 206     165.415 166.347 194.873  1.00169.63           O  
ATOM   1379  CB  LYS A 206     166.668 168.703 193.171  1.00169.63           C  
ATOM   1380  CG  LYS A 206     165.938 168.452 191.844  1.00169.63           C  
ATOM   1381  CD  LYS A 206     164.779 169.424 191.595  1.00169.63           C  
ATOM   1382  CE  LYS A 206     165.243 170.852 191.403  1.00169.63           C  
ATOM   1383  NZ  LYS A 206     164.118 171.764 191.062  1.00169.63           N  
ATOM   1384  N   HIS A 207     163.666 167.560 194.116  1.00176.07           N  
ATOM   1385  CA  HIS A 207     162.695 166.474 194.123  1.00176.07           C  
ATOM   1386  C   HIS A 207     162.280 166.166 192.689  1.00176.07           C  
ATOM   1387  O   HIS A 207     161.904 167.077 191.945  1.00176.07           O  
ATOM   1388  CB  HIS A 207     161.466 166.860 194.947  1.00176.07           C  
ATOM   1389  CG  HIS A 207     161.672 166.753 196.425  1.00176.07           C  
ATOM   1390  ND1 HIS A 207     161.838 165.548 197.070  1.00176.07           N  
ATOM   1391  CD2 HIS A 207     161.736 167.705 197.385  1.00176.07           C  
ATOM   1392  CE1 HIS A 207     161.996 165.761 198.364  1.00176.07           C  
ATOM   1393  NE2 HIS A 207     161.940 167.062 198.581  1.00176.07           N  
ATOM   1394  N   THR A 208     162.351 164.892 192.298  1.00180.37           N  
ATOM   1395  CA  THR A 208     162.060 164.511 190.922  1.00180.37           C  
ATOM   1396  C   THR A 208     161.067 163.354 190.892  1.00180.37           C  
ATOM   1397  O   THR A 208     161.288 162.326 191.557  1.00180.37           O  
ATOM   1398  CB  THR A 208     163.348 164.127 190.180  1.00180.37           C  
ATOM   1399  OG1 THR A 208     164.239 165.249 190.157  1.00180.37           O  
ATOM   1400  CG2 THR A 208     163.042 163.704 188.750  1.00180.37           C  
ATOM   1401  N   PRO A 209     159.961 163.479 190.154  1.00181.95           N  
ATOM   1402  CA  PRO A 209     159.052 162.338 189.963  1.00181.95           C  
ATOM   1403  C   PRO A 209     159.630 161.362 188.947  1.00181.95           C  
ATOM   1404  O   PRO A 209     159.921 161.738 187.809  1.00181.95           O  
ATOM   1405  CB  PRO A 209     157.766 162.995 189.444  1.00181.95           C  
ATOM   1406  CG  PRO A 209     157.888 164.442 189.847  1.00181.95           C  
ATOM   1407  CD  PRO A 209     159.348 164.735 189.697  1.00181.95           C  
ATOM   1408  N   ILE A 210     159.799 160.109 189.358  1.00186.02           N  
ATOM   1409  CA  ILE A 210     160.367 159.085 188.483  1.00186.02           C  
ATOM   1410  C   ILE A 210     159.484 157.845 188.517  1.00186.02           C  
ATOM   1411  O   ILE A 210     158.258 157.943 188.461  1.00186.02           O  
ATOM   1412  CB  ILE A 210     161.825 158.721 188.865  1.00186.02           C  
ATOM   1413  CG1 ILE A 210     161.905 158.244 190.316  1.00186.02           C  
ATOM   1414  CG2 ILE A 210     162.781 159.879 188.599  1.00186.02           C  
ATOM   1415  CD1 ILE A 210     163.228 157.605 190.671  1.00186.02           C  
ATOM   1416  N   ASP A 215     169.122 151.925 188.437  1.00178.33           N  
ATOM   1417  CA  ASP A 215     170.251 152.830 188.614  1.00178.33           C  
ATOM   1418  C   ASP A 215     169.779 154.282 188.542  1.00178.33           C  
ATOM   1419  O   ASP A 215     168.579 154.544 188.458  1.00178.33           O  
ATOM   1420  CB  ASP A 215     171.326 152.559 187.557  1.00178.33           C  
ATOM   1421  CG  ASP A 215     172.731 152.814 188.071  1.00178.33           C  
ATOM   1422  OD1 ASP A 215     172.871 153.212 189.247  1.00178.33           O  
ATOM   1423  OD2 ASP A 215     173.692 152.620 187.299  1.00178.33           O  
ATOM   1424  N   LEU A 216     170.724 155.215 188.580  1.00175.80           N  
ATOM   1425  CA  LEU A 216     170.387 156.629 188.475  1.00175.80           C  
ATOM   1426  C   LEU A 216     169.981 156.955 187.043  1.00175.80           C  
ATOM   1427  O   LEU A 216     170.674 156.544 186.103  1.00175.80           O  
ATOM   1428  CB  LEU A 216     171.571 157.498 188.893  1.00175.80           C  
ATOM   1429  CG  LEU A 216     171.761 157.752 190.388  1.00175.80           C  
ATOM   1430  CD1 LEU A 216     173.079 158.459 190.648  1.00175.80           C  
ATOM   1431  CD2 LEU A 216     170.603 158.566 190.934  1.00175.80           C  
ATOM   1432  N   PRO A 217     168.849 157.631 186.834  1.00171.12           N  
ATOM   1433  CA  PRO A 217     168.494 158.082 185.483  1.00171.12           C  
ATOM   1434  C   PRO A 217     169.501 159.092 184.956  1.00171.12           C  
ATOM   1435  O   PRO A 217     170.108 159.853 185.714  1.00171.12           O  
ATOM   1436  CB  PRO A 217     167.114 158.719 185.676  1.00171.12           C  
ATOM   1437  CG  PRO A 217     166.547 158.009 186.856  1.00171.12           C  
ATOM   1438  CD  PRO A 217     167.725 157.784 187.772  1.00171.12           C  
ATOM   1439  N   GLN A 218     169.673 159.095 183.640  1.00168.39           N  
ATOM   1440  CA  GLN A 218     170.651 159.958 182.995  1.00168.39           C  
ATOM   1441  C   GLN A 218     169.969 161.242 182.539  1.00168.39           C  
ATOM   1442  O   GLN A 218     169.044 161.208 181.720  1.00168.39           O  
ATOM   1443  CB  GLN A 218     171.313 159.236 181.823  1.00168.39           C  
ATOM   1444  CG  GLN A 218     172.436 160.016 181.170  1.00168.39           C  
ATOM   1445  CD  GLN A 218     173.116 159.235 180.067  1.00168.39           C  
ATOM   1446  OE1 GLN A 218     172.613 158.204 179.621  1.00168.39           O  
ATOM   1447  NE2 GLN A 218     174.271 159.718 179.626  1.00168.39           N  
ATOM   1448  N   GLY A 219     170.430 162.366 183.073  1.00157.99           N  
ATOM   1449  CA  GLY A 219     169.851 163.654 182.759  1.00157.99           C  
ATOM   1450  C   GLY A 219     170.475 164.720 183.635  1.00157.99           C  
ATOM   1451  O   GLY A 219     171.436 164.461 184.364  1.00157.99           O  
ATOM   1452  N   PHE A 220     169.917 165.925 183.554  1.00148.69           N  
ATOM   1453  CA  PHE A 220     170.442 167.046 184.320  1.00148.69           C  
ATOM   1454  C   PHE A 220     169.321 167.724 185.092  1.00148.69           C  
ATOM   1455  O   PHE A 220     168.260 168.012 184.530  1.00148.69           O  
ATOM   1456  CB  PHE A 220     171.128 168.058 183.396  1.00148.69           C  
ATOM   1457  CG  PHE A 220     171.749 169.213 184.119  1.00148.69           C  
ATOM   1458  CD1 PHE A 220     172.948 169.053 184.792  1.00148.69           C  
ATOM   1459  CD2 PHE A 220     171.137 170.457 184.130  1.00148.69           C  
ATOM   1460  CE1 PHE A 220     173.527 170.110 185.459  1.00148.69           C  
ATOM   1461  CE2 PHE A 220     171.712 171.522 184.800  1.00148.69           C  
ATOM   1462  CZ  PHE A 220     172.909 171.346 185.465  1.00148.69           C  
ATOM   1463  N   SER A 221     169.562 167.975 186.377  1.00151.66           N  
ATOM   1464  CA  SER A 221     168.619 168.709 187.214  1.00151.66           C  
ATOM   1465  C   SER A 221     169.403 169.475 188.266  1.00151.66           C  
ATOM   1466  O   SER A 221     170.090 168.860 189.087  1.00151.66           O  
ATOM   1467  CB  SER A 221     167.613 167.763 187.870  1.00151.66           C  
ATOM   1468  OG  SER A 221     166.703 167.248 186.913  1.00151.66           O  
ATOM   1469  N   ALA A 222     169.312 170.802 188.248  1.00156.42           N  
ATOM   1470  CA  ALA A 222     170.111 171.613 189.155  1.00156.42           C  
ATOM   1471  C   ALA A 222     169.456 171.647 190.527  1.00156.42           C  
ATOM   1472  O   ALA A 222     168.243 171.830 190.642  1.00156.42           O  
ATOM   1473  CB  ALA A 222     170.267 173.031 188.616  1.00156.42           C  
ATOM   1474  N   LEU A 223     170.262 171.493 191.572  1.00165.35           N  
ATOM   1475  CA  LEU A 223     169.736 171.399 192.928  1.00165.35           C  
ATOM   1476  C   LEU A 223     169.545 172.794 193.510  1.00165.35           C  
ATOM   1477  O   LEU A 223     170.506 173.563 193.614  1.00165.35           O  
ATOM   1478  CB  LEU A 223     170.672 170.577 193.813  1.00165.35           C  
ATOM   1479  CG  LEU A 223     170.334 169.092 193.952  1.00165.35           C  
ATOM   1480  CD1 LEU A 223     170.629 168.347 192.656  1.00165.35           C  
ATOM   1481  CD2 LEU A 223     171.071 168.466 195.119  1.00165.35           C  
ATOM   1482  N   GLU A 224     168.312 173.119 193.890  1.00168.50           N  
ATOM   1483  CA  GLU A 224     168.061 174.388 194.550  1.00168.50           C  
ATOM   1484  C   GLU A 224     168.540 174.331 196.000  1.00168.50           C  
ATOM   1485  O   GLU A 224     168.466 173.280 196.643  1.00168.50           O  
ATOM   1486  CB  GLU A 224     166.576 174.726 194.501  1.00168.50           C  
ATOM   1487  CG  GLU A 224     166.077 175.060 193.107  1.00168.50           C  
ATOM   1488  CD  GLU A 224     164.567 175.087 193.017  1.00168.50           C  
ATOM   1489  OE1 GLU A 224     163.946 175.948 193.674  1.00168.50           O  
ATOM   1490  OE2 GLU A 224     164.001 174.250 192.284  1.00168.50           O  
ATOM   1491  N   PRO A 225     169.055 175.441 196.532  1.00173.76           N  
ATOM   1492  CA  PRO A 225     169.384 175.492 197.965  1.00173.76           C  
ATOM   1493  C   PRO A 225     168.144 175.426 198.839  1.00173.76           C  
ATOM   1494  O   PRO A 225     167.167 176.144 198.613  1.00173.76           O  
ATOM   1495  CB  PRO A 225     170.125 176.826 198.121  1.00173.76           C  
ATOM   1496  CG  PRO A 225     169.759 177.606 196.948  1.00173.76           C  
ATOM   1497  CD  PRO A 225     169.500 176.651 195.828  1.00173.76           C  
ATOM   1498  N   LEU A 226     168.189 174.552 199.840  1.00180.71           N  
ATOM   1499  CA  LEU A 226     167.032 174.321 200.688  1.00180.71           C  
ATOM   1500  C   LEU A 226     167.145 175.049 202.021  1.00180.71           C  
ATOM   1501  O   LEU A 226     166.206 175.743 202.420  1.00180.71           O  
ATOM   1502  CB  LEU A 226     166.851 172.817 200.913  1.00180.71           C  
ATOM   1503  CG  LEU A 226     165.831 172.359 201.949  1.00180.71           C  
ATOM   1504  CD1 LEU A 226     164.424 172.785 201.554  1.00180.71           C  
ATOM   1505  CD2 LEU A 226     165.921 170.856 202.092  1.00180.71           C  
ATOM   1506  N   VAL A 227     168.278 174.921 202.716  1.00189.10           N  
ATOM   1507  CA  VAL A 227     168.414 175.538 204.034  1.00189.10           C  
ATOM   1508  C   VAL A 227     169.892 175.802 204.312  1.00189.10           C  
ATOM   1509  O   VAL A 227     170.776 175.125 203.779  1.00189.10           O  
ATOM   1510  CB  VAL A 227     167.743 174.666 205.137  1.00189.10           C  
ATOM   1511  CG1 VAL A 227     168.517 173.391 205.411  1.00189.10           C  
ATOM   1512  CG2 VAL A 227     167.468 175.460 206.422  1.00189.10           C  
ATOM   1513  N   ASP A 228     170.161 176.839 205.105  1.00201.33           N  
ATOM   1514  CA  ASP A 228     171.510 177.167 205.550  1.00201.33           C  
ATOM   1515  C   ASP A 228     171.480 177.220 207.072  1.00201.33           C  
ATOM   1516  O   ASP A 228     170.727 178.009 207.653  1.00201.33           O  
ATOM   1517  CB  ASP A 228     171.971 178.498 204.951  1.00201.33           C  
ATOM   1518  CG  ASP A 228     173.472 178.704 205.046  1.00201.33           C  
ATOM   1519  OD1 ASP A 228     174.161 177.920 205.735  1.00201.33           O  
ATOM   1520  OD2 ASP A 228     173.968 179.655 204.407  1.00201.33           O  
ATOM   1521  N   LEU A 229     172.294 176.382 207.714  1.00207.53           N  
ATOM   1522  CA  LEU A 229     172.279 176.237 209.161  1.00207.53           C  
ATOM   1523  C   LEU A 229     173.568 176.751 209.785  1.00207.53           C  
ATOM   1524  O   LEU A 229     174.655 176.331 209.369  1.00207.53           O  
ATOM   1525  CB  LEU A 229     172.075 174.764 209.520  1.00207.53           C  
ATOM   1526  CG  LEU A 229     170.728 174.201 209.060  1.00207.53           C  
ATOM   1527  CD1 LEU A 229     170.642 172.710 209.336  1.00207.53           C  
ATOM   1528  CD2 LEU A 229     169.565 174.945 209.696  1.00207.53           C  
ATOM   1529  N   PRO A 230     173.507 177.648 210.771  1.00210.06           N  
ATOM   1530  CA  PRO A 230     174.729 178.110 211.462  1.00210.06           C  
ATOM   1531  C   PRO A 230     175.191 177.154 212.562  1.00210.06           C  
ATOM   1532  O   PRO A 230     175.228 177.497 213.747  1.00210.06           O  
ATOM   1533  CB  PRO A 230     174.288 179.472 212.010  1.00210.06           C  
ATOM   1534  CG  PRO A 230     172.840 179.266 212.310  1.00210.06           C  
ATOM   1535  CD  PRO A 230     172.333 178.459 211.144  1.00210.06           C  
ATOM   1536  N   ILE A 231     175.557 175.930 212.174  1.00212.44           N  
ATOM   1537  CA  ILE A 231     175.936 174.929 213.171  1.00212.44           C  
ATOM   1538  C   ILE A 231     177.343 175.178 213.734  1.00212.44           C  
ATOM   1539  O   ILE A 231     177.551 175.067 214.948  1.00212.44           O  
ATOM   1540  CB  ILE A 231     175.735 173.504 212.600  1.00212.44           C  
ATOM   1541  CG1 ILE A 231     176.702 173.150 211.465  1.00212.44           C  
ATOM   1542  CG2 ILE A 231     174.302 173.323 212.130  1.00212.44           C  
ATOM   1543  CD1 ILE A 231     176.679 171.699 211.090  1.00212.44           C  
ATOM   1544  N   GLY A 232     178.312 175.537 212.894  1.00212.57           N  
ATOM   1545  CA  GLY A 232     179.675 175.818 213.335  1.00212.57           C  
ATOM   1546  C   GLY A 232     180.438 174.695 214.010  1.00212.57           C  
ATOM   1547  O   GLY A 232     181.174 174.950 214.971  1.00212.57           O  
ATOM   1548  N   ILE A 233     180.292 173.457 213.532  1.00220.55           N  
ATOM   1549  CA  ILE A 233     180.934 172.311 214.166  1.00220.55           C  
ATOM   1550  C   ILE A 233     181.755 171.546 213.135  1.00220.55           C  
ATOM   1551  O   ILE A 233     181.550 171.662 211.925  1.00220.55           O  
ATOM   1552  CB  ILE A 233     179.928 171.358 214.854  1.00220.55           C  
ATOM   1553  CG1 ILE A 233     178.951 170.773 213.836  1.00220.55           C  
ATOM   1554  CG2 ILE A 233     179.191 172.060 215.989  1.00220.55           C  
ATOM   1555  CD1 ILE A 233     178.111 169.637 214.375  1.00220.55           C  
ATOM   1556  N   ASN A 234     182.704 170.760 213.640  1.00228.67           N  
ATOM   1557  CA  ASN A 234     183.548 169.924 212.797  1.00228.67           C  
ATOM   1558  C   ASN A 234     182.766 168.675 212.398  1.00228.67           C  
ATOM   1559  O   ASN A 234     182.178 168.002 213.250  1.00228.67           O  
ATOM   1560  CB  ASN A 234     184.829 169.553 213.553  1.00228.67           C  
ATOM   1561  CG  ASN A 234     185.846 168.799 212.697  1.00228.67           C  
ATOM   1562  OD1 ASN A 234     185.657 168.582 211.498  1.00228.67           O  
ATOM   1563  ND2 ASN A 234     186.941 168.393 213.329  1.00228.67           N  
ATOM   1564  N   ILE A 235     182.754 168.371 211.101  1.00215.01           N  
ATOM   1565  CA  ILE A 235     182.092 167.184 210.571  1.00215.01           C  
ATOM   1566  C   ILE A 235     183.094 166.396 209.736  1.00215.01           C  
ATOM   1567  O   ILE A 235     183.676 166.938 208.789  1.00215.01           O  
ATOM   1568  CB  ILE A 235     180.857 167.543 209.725  1.00215.01           C  
ATOM   1569  CG1 ILE A 235     179.731 168.073 210.608  1.00215.01           C  
ATOM   1570  CG2 ILE A 235     180.359 166.333 208.944  1.00215.01           C  
ATOM   1571  CD1 ILE A 235     178.652 168.783 209.830  1.00215.01           C  
ATOM   1572  N   THR A 236     183.300 165.123 210.088  1.00211.50           N  
ATOM   1573  CA  THR A 236     184.142 164.231 209.298  1.00211.50           C  
ATOM   1574  C   THR A 236     183.455 162.918 208.956  1.00211.50           C  
ATOM   1575  O   THR A 236     183.941 162.200 208.075  1.00211.50           O  
ATOM   1576  CB  THR A 236     185.459 163.915 210.029  1.00211.50           C  
ATOM   1577  OG1 THR A 236     185.177 163.463 211.358  1.00211.50           O  
ATOM   1578  CG2 THR A 236     186.361 165.141 210.091  1.00211.50           C  
ATOM   1579  N   ARG A 237     182.352 162.582 209.621  1.00206.71           N  
ATOM   1580  CA  ARG A 237     181.632 161.333 209.428  1.00206.71           C  
ATOM   1581  C   ARG A 237     180.136 161.613 209.421  1.00206.71           C  
ATOM   1582  O   ARG A 237     179.660 162.549 210.077  1.00206.71           O  
ATOM   1583  CB  ARG A 237     181.974 160.314 210.523  1.00206.71           C  
ATOM   1584  CG  ARG A 237     183.359 159.700 210.401  1.00206.71           C  
ATOM   1585  CD  ARG A 237     183.825 159.141 211.732  1.00206.71           C  
ATOM   1586  NE  ARG A 237     182.979 158.051 212.201  1.00206.71           N  
ATOM   1587  CZ  ARG A 237     183.009 157.558 213.431  1.00206.71           C  
ATOM   1588  NH1 ARG A 237     183.819 158.049 214.354  1.00206.71           N  
ATOM   1589  NH2 ARG A 237     182.197 156.553 213.747  1.00206.71           N  
ATOM   1590  N   PHE A 238     179.394 160.792 208.678  1.00193.84           N  
ATOM   1591  CA  PHE A 238     177.948 160.937 208.603  1.00193.84           C  
ATOM   1592  C   PHE A 238     177.302 159.558 208.540  1.00193.84           C  
ATOM   1593  O   PHE A 238     177.932 158.567 208.164  1.00193.84           O  
ATOM   1594  CB  PHE A 238     177.536 161.812 207.403  1.00193.84           C  
ATOM   1595  CG  PHE A 238     177.427 161.071 206.098  1.00193.84           C  
ATOM   1596  CD1 PHE A 238     178.563 160.747 205.373  1.00193.84           C  
ATOM   1597  CD2 PHE A 238     176.182 160.745 205.570  1.00193.84           C  
ATOM   1598  CE1 PHE A 238     178.464 160.082 204.163  1.00193.84           C  
ATOM   1599  CE2 PHE A 238     176.077 160.077 204.363  1.00193.84           C  
ATOM   1600  CZ  PHE A 238     177.220 159.746 203.659  1.00193.84           C  
ATOM   1601  N   GLN A 239     176.022 159.519 208.905  1.00194.01           N  
ATOM   1602  CA  GLN A 239     175.231 158.297 208.951  1.00194.01           C  
ATOM   1603  C   GLN A 239     173.871 158.546 208.313  1.00194.01           C  
ATOM   1604  O   GLN A 239     173.305 159.635 208.437  1.00194.01           O  
ATOM   1605  CB  GLN A 239     175.012 157.809 210.393  1.00194.01           C  
ATOM   1606  CG  GLN A 239     176.259 157.374 211.146  1.00194.01           C  
ATOM   1607  CD  GLN A 239     176.934 156.171 210.537  1.00194.01           C  
ATOM   1608  OE1 GLN A 239     178.009 156.285 209.957  1.00194.01           O  
ATOM   1609  NE2 GLN A 239     176.307 155.007 210.665  1.00194.01           N  
ATOM   1610  N   THR A 240     173.339 157.523 207.648  1.00192.65           N  
ATOM   1611  CA  THR A 240     171.996 157.587 207.085  1.00192.65           C  
ATOM   1612  C   THR A 240     171.008 156.973 208.075  1.00192.65           C  
ATOM   1613  O   THR A 240     171.296 155.943 208.692  1.00192.65           O  
ATOM   1614  CB  THR A 240     171.962 156.845 205.742  1.00192.65           C  
ATOM   1615  OG1 THR A 240     172.890 157.458 204.841  1.00192.65           O  
ATOM   1616  CG2 THR A 240     170.579 156.892 205.098  1.00192.65           C  
ATOM   1617  N   LEU A 241     169.842 157.604 208.227  1.00198.14           N  
ATOM   1618  CA  LEU A 241     168.781 157.120 209.099  1.00198.14           C  
ATOM   1619  C   LEU A 241     167.691 156.472 208.258  1.00198.14           C  
ATOM   1620  O   LEU A 241     167.207 157.073 207.293  1.00198.14           O  
ATOM   1621  CB  LEU A 241     168.203 158.266 209.930  1.00198.14           C  
ATOM   1622  CG  LEU A 241     169.140 158.851 210.987  1.00198.14           C  
ATOM   1623  CD1 LEU A 241     168.441 159.938 211.783  1.00198.14           C  
ATOM   1624  CD2 LEU A 241     169.662 157.760 211.906  1.00198.14           C  
ATOM   1625  N   LEU A 242     167.311 155.251 208.617  1.00206.92           N  
ATOM   1626  CA  LEU A 242     166.296 154.512 207.886  1.00206.92           C  
ATOM   1627  C   LEU A 242     165.098 154.231 208.785  1.00206.92           C  
ATOM   1628  O   LEU A 242     165.127 154.474 209.994  1.00206.92           O  
ATOM   1629  CB  LEU A 242     166.886 153.200 207.358  1.00206.92           C  
ATOM   1630  CG  LEU A 242     167.945 153.400 206.275  1.00206.92           C  
ATOM   1631  CD1 LEU A 242     168.567 152.084 205.872  1.00206.92           C  
ATOM   1632  CD2 LEU A 242     167.331 154.079 205.073  1.00206.92           C  
ATOM   1633  N   ALA A 243     164.031 153.712 208.180  1.00214.35           N  
ATOM   1634  CA  ALA A 243     162.825 153.333 208.904  1.00214.35           C  
ATOM   1635  C   ALA A 243     162.568 151.850 208.688  1.00214.35           C  
ATOM   1636  O   ALA A 243     162.611 151.370 207.550  1.00214.35           O  
ATOM   1637  CB  ALA A 243     161.611 154.151 208.455  1.00214.35           C  
ATOM   1638  N   LEU A 244     162.304 151.129 209.772  1.00218.35           N  
ATOM   1639  CA  LEU A 244     161.956 149.724 209.645  1.00218.35           C  
ATOM   1640  C   LEU A 244     160.470 149.569 209.333  1.00218.35           C  
ATOM   1641  O   LEU A 244     159.660 150.468 209.574  1.00218.35           O  
ATOM   1642  CB  LEU A 244     162.302 148.971 210.929  1.00218.35           C  
ATOM   1643  CG  LEU A 244     163.784 148.918 211.305  1.00218.35           C  
ATOM   1644  CD1 LEU A 244     164.003 148.068 212.548  1.00218.35           C  
ATOM   1645  CD2 LEU A 244     164.624 148.417 210.150  1.00218.35           C  
ATOM   1646  N   HIS A 245     160.115 148.407 208.791  1.00216.53           N  
ATOM   1647  CA  HIS A 245     158.721 148.024 208.601  1.00216.53           C  
ATOM   1648  C   HIS A 245     158.460 146.807 209.475  1.00216.53           C  
ATOM   1649  O   HIS A 245     159.136 145.782 209.333  1.00216.53           O  
ATOM   1650  CB  HIS A 245     158.413 147.727 207.133  1.00216.53           C  
ATOM   1651  CG  HIS A 245     158.328 148.951 206.276  1.00216.53           C  
ATOM   1652  ND1 HIS A 245     157.966 150.184 206.775  1.00216.53           N  
ATOM   1653  CD2 HIS A 245     158.564 149.134 204.956  1.00216.53           C  
ATOM   1654  CE1 HIS A 245     157.980 151.073 205.798  1.00216.53           C  
ATOM   1655  NE2 HIS A 245     158.339 150.462 204.684  1.00216.53           N  
ATOM   1712  N   ALA A 263     164.396 150.324 198.760  1.00196.64           N  
ATOM   1713  CA  ALA A 263     164.948 151.666 198.616  1.00196.64           C  
ATOM   1714  C   ALA A 263     166.397 151.570 198.163  1.00196.64           C  
ATOM   1715  O   ALA A 263     167.048 150.538 198.333  1.00196.64           O  
ATOM   1716  CB  ALA A 263     164.853 152.454 199.926  1.00196.64           C  
ATOM   1717  N   ALA A 264     166.903 152.647 197.562  1.00188.30           N  
ATOM   1718  CA  ALA A 264     168.314 152.677 197.201  1.00188.30           C  
ATOM   1719  C   ALA A 264     168.866 154.075 197.423  1.00188.30           C  
ATOM   1720  O   ALA A 264     168.163 155.060 197.198  1.00188.30           O  
ATOM   1721  CB  ALA A 264     168.526 152.255 195.742  1.00188.30           C  
ATOM   1722  N   TYR A 265     170.103 154.171 197.907  1.00186.81           N  
ATOM   1723  CA  TYR A 265     170.725 155.482 198.040  1.00186.81           C  
ATOM   1724  C   TYR A 265     172.147 155.456 197.490  1.00186.81           C  
ATOM   1725  O   TYR A 265     172.763 154.400 197.325  1.00186.81           O  
ATOM   1726  CB  TYR A 265     170.658 156.013 199.487  1.00186.81           C  
ATOM   1727  CG  TYR A 265     171.420 155.273 200.560  1.00186.81           C  
ATOM   1728  CD1 TYR A 265     172.720 155.635 200.889  1.00186.81           C  
ATOM   1729  CD2 TYR A 265     170.820 154.249 201.282  1.00186.81           C  
ATOM   1730  CE1 TYR A 265     173.410 154.984 201.891  1.00186.81           C  
ATOM   1731  CE2 TYR A 265     171.504 153.586 202.285  1.00186.81           C  
ATOM   1732  CZ  TYR A 265     172.800 153.959 202.584  1.00186.81           C  
ATOM   1733  OH  TYR A 265     173.492 153.306 203.578  1.00186.81           O  
ATOM   1734  N   TYR A 266     172.637 156.647 197.154  1.00173.90           N  
ATOM   1735  CA  TYR A 266     173.941 156.837 196.541  1.00173.90           C  
ATOM   1736  C   TYR A 266     174.703 157.916 197.294  1.00173.90           C  
ATOM   1737  O   TYR A 266     174.139 158.965 197.619  1.00173.90           O  
ATOM   1738  CB  TYR A 266     173.791 157.276 195.079  1.00173.90           C  
ATOM   1739  CG  TYR A 266     172.961 156.362 194.204  1.00173.90           C  
ATOM   1740  CD1 TYR A 266     171.580 156.515 194.125  1.00173.90           C  
ATOM   1741  CD2 TYR A 266     173.553 155.369 193.440  1.00173.90           C  
ATOM   1742  CE1 TYR A 266     170.813 155.692 193.331  1.00173.90           C  
ATOM   1743  CE2 TYR A 266     172.790 154.544 192.632  1.00173.90           C  
ATOM   1744  CZ  TYR A 266     171.424 154.709 192.585  1.00173.90           C  
ATOM   1745  OH  TYR A 266     170.668 153.888 191.783  1.00173.90           O  
ATOM   1746  N   VAL A 267     175.987 157.670 197.546  1.00175.43           N  
ATOM   1747  CA  VAL A 267     176.855 158.636 198.210  1.00175.43           C  
ATOM   1748  C   VAL A 267     177.981 159.028 197.259  1.00175.43           C  
ATOM   1749  O   VAL A 267     178.717 158.161 196.767  1.00175.43           O  
ATOM   1750  CB  VAL A 267     177.418 158.069 199.527  1.00175.43           C  
ATOM   1751  CG1 VAL A 267     178.576 158.916 200.042  1.00175.43           C  
ATOM   1752  CG2 VAL A 267     176.317 157.970 200.568  1.00175.43           C  
ATOM   1753  N   GLY A 268     178.128 160.336 197.026  1.00169.80           N  
ATOM   1754  CA  GLY A 268     179.201 160.852 196.207  1.00169.80           C  
ATOM   1755  C   GLY A 268     179.958 161.919 196.972  1.00169.80           C  
ATOM   1756  O   GLY A 268     179.434 162.536 197.898  1.00169.80           O  
ATOM   1757  N   TYR A 269     181.198 162.154 196.554  1.00167.44           N  
ATOM   1758  CA  TYR A 269     182.069 163.083 197.260  1.00167.44           C  
ATOM   1759  C   TYR A 269     182.388 164.296 196.396  1.00167.44           C  
ATOM   1760  O   TYR A 269     182.698 164.165 195.208  1.00167.44           O  
ATOM   1761  CB  TYR A 269     183.363 162.390 197.694  1.00167.44           C  
ATOM   1762  CG  TYR A 269     183.174 161.432 198.850  1.00167.44           C  
ATOM   1763  CD1 TYR A 269     182.612 160.172 198.656  1.00167.44           C  
ATOM   1764  CD2 TYR A 269     183.531 161.798 200.139  1.00167.44           C  
ATOM   1765  CE1 TYR A 269     182.429 159.300 199.712  1.00167.44           C  
ATOM   1766  CE2 TYR A 269     183.356 160.932 201.201  1.00167.44           C  
ATOM   1767  CZ  TYR A 269     182.803 159.685 200.982  1.00167.44           C  
ATOM   1768  OH  TYR A 269     182.625 158.820 202.035  1.00167.44           O  
ATOM   1769  N   LEU A 270     182.317 165.474 197.010  1.00160.51           N  
ATOM   1770  CA  LEU A 270     182.607 166.730 196.335  1.00160.51           C  
ATOM   1771  C   LEU A 270     184.105 167.017 196.301  1.00160.51           C  
ATOM   1772  O   LEU A 270     184.847 166.677 197.226  1.00160.51           O  
ATOM   1773  CB  LEU A 270     181.882 167.885 197.022  1.00160.51           C  
ATOM   1774  CG  LEU A 270     180.368 167.751 197.184  1.00160.51           C  
ATOM   1775  CD1 LEU A 270     179.805 168.981 197.865  1.00160.51           C  
ATOM   1776  CD2 LEU A 270     179.689 167.526 195.849  1.00160.51           C  
ATOM   1777  N   GLN A 271     184.541 167.653 195.218  1.00150.45           N  
ATOM   1778  CA  GLN A 271     185.913 168.087 195.027  1.00150.45           C  
ATOM   1779  C   GLN A 271     185.906 169.544 194.586  1.00150.45           C  
ATOM   1780  O   GLN A 271     184.933 169.999 193.979  1.00150.45           O  
ATOM   1781  CB  GLN A 271     186.616 167.229 193.963  1.00150.45           C  
ATOM   1782  CG  GLN A 271     187.204 165.934 194.486  1.00150.45           C  
ATOM   1783  CD  GLN A 271     187.115 164.814 193.471  1.00150.45           C  
ATOM   1784  OE1 GLN A 271     187.499 164.978 192.314  1.00150.45           O  
ATOM   1785  NE2 GLN A 271     186.603 163.666 193.899  1.00150.45           N  
ATOM   1786  N   PRO A 272     186.957 170.307 194.894  1.00144.34           N  
ATOM   1787  CA  PRO A 272     187.029 171.693 194.397  1.00144.34           C  
ATOM   1788  C   PRO A 272     187.335 171.737 192.905  1.00144.34           C  
ATOM   1789  O   PRO A 272     188.392 171.281 192.463  1.00144.34           O  
ATOM   1790  CB  PRO A 272     188.152 172.314 195.236  1.00144.34           C  
ATOM   1791  CG  PRO A 272     188.999 171.163 195.656  1.00144.34           C  
ATOM   1792  CD  PRO A 272     188.066 169.994 195.816  1.00144.34           C  
ATOM   1793  N   ARG A 273     186.408 172.293 192.125  1.00142.06           N  
ATOM   1794  CA  ARG A 273     186.595 172.372 190.680  1.00142.06           C  
ATOM   1795  C   ARG A 273     185.745 173.500 190.117  1.00142.06           C  
ATOM   1796  O   ARG A 273     184.949 174.124 190.822  1.00142.06           O  
ATOM   1797  CB  ARG A 273     186.253 171.056 189.979  1.00142.06           C  
ATOM   1798  CG  ARG A 273     184.849 170.552 190.228  1.00142.06           C  
ATOM   1799  CD  ARG A 273     184.628 169.210 189.549  1.00142.06           C  
ATOM   1800  NE  ARG A 273     185.587 168.200 189.978  1.00142.06           N  
ATOM   1801  CZ  ARG A 273     186.499 167.652 189.186  1.00142.06           C  
ATOM   1802  NH1 ARG A 273     186.598 167.989 187.911  1.00142.06           N  
ATOM   1803  NH2 ARG A 273     187.332 166.744 189.686  1.00142.06           N  
ATOM   1804  N   THR A 274     185.924 173.749 188.826  1.00134.90           N  
ATOM   1805  CA  THR A 274     185.233 174.819 188.125  1.00134.90           C  
ATOM   1806  C   THR A 274     184.167 174.223 187.216  1.00134.90           C  
ATOM   1807  O   THR A 274     184.416 173.236 186.520  1.00134.90           O  
ATOM   1808  CB  THR A 274     186.227 175.649 187.305  1.00134.90           C  
ATOM   1809  OG1 THR A 274     187.358 175.980 188.120  1.00134.90           O  
ATOM   1810  CG2 THR A 274     185.591 176.931 186.803  1.00134.90           C  
ATOM   1811  N   PHE A 275     182.984 174.833 187.222  1.00133.87           N  
ATOM   1812  CA  PHE A 275     181.897 174.479 186.324  1.00133.87           C  
ATOM   1813  C   PHE A 275     181.471 175.692 185.513  1.00133.87           C  
ATOM   1814  O   PHE A 275     181.564 176.836 185.971  1.00133.87           O  
ATOM   1815  CB  PHE A 275     180.643 173.972 187.066  1.00133.87           C  
ATOM   1816  CG  PHE A 275     180.687 172.525 187.473  1.00133.87           C  
ATOM   1817  CD1 PHE A 275     181.740 171.705 187.120  1.00133.87           C  
ATOM   1818  CD2 PHE A 275     179.619 171.971 188.161  1.00133.87           C  
ATOM   1819  CE1 PHE A 275     181.754 170.373 187.492  1.00133.87           C  
ATOM   1820  CE2 PHE A 275     179.622 170.638 188.523  1.00133.87           C  
ATOM   1821  CZ  PHE A 275     180.693 169.839 188.189  1.00133.87           C  
ATOM   1822  N   LEU A 276     180.999 175.427 184.299  1.00128.85           N  
ATOM   1823  CA  LEU A 276     180.393 176.443 183.449  1.00128.85           C  
ATOM   1824  C   LEU A 276     178.897 176.159 183.445  1.00128.85           C  
ATOM   1825  O   LEU A 276     178.461 175.135 182.910  1.00128.85           O  
ATOM   1826  CB  LEU A 276     180.972 176.406 182.037  1.00128.85           C  
ATOM   1827  CG  LEU A 276     180.271 177.285 181.001  1.00128.85           C  
ATOM   1828  CD1 LEU A 276     180.424 178.754 181.355  1.00128.85           C  
ATOM   1829  CD2 LEU A 276     180.807 177.004 179.609  1.00128.85           C  
ATOM   1830  N   LEU A 277     178.117 177.052 184.045  1.00134.18           N  
ATOM   1831  CA  LEU A 277     176.681 176.869 184.184  1.00134.18           C  
ATOM   1832  C   LEU A 277     175.948 177.705 183.146  1.00134.18           C  
ATOM   1833  O   LEU A 277     176.345 178.840 182.865  1.00134.18           O  
ATOM   1834  CB  LEU A 277     176.241 177.282 185.588  1.00134.18           C  
ATOM   1835  CG  LEU A 277     176.908 176.501 186.721  1.00134.18           C  
ATOM   1836  CD1 LEU A 277     176.518 177.064 188.073  1.00134.18           C  
ATOM   1837  CD2 LEU A 277     176.554 175.033 186.634  1.00134.18           C  
ATOM   1838  N   LYS A 278     174.869 177.155 182.589  1.00137.46           N  
ATOM   1839  CA  LYS A 278     174.039 177.882 181.637  1.00137.46           C  
ATOM   1840  C   LYS A 278     172.733 178.271 182.319  1.00137.46           C  
ATOM   1841  O   LYS A 278     171.989 177.399 182.779  1.00137.46           O  
ATOM   1842  CB  LYS A 278     173.771 177.044 180.386  1.00137.46           C  
ATOM   1843  CG  LYS A 278     172.578 177.512 179.563  1.00137.46           C  
ATOM   1844  CD  LYS A 278     172.458 176.747 178.256  1.00137.46           C  
ATOM   1845  CE  LYS A 278     173.723 176.874 177.423  1.00137.46           C  
ATOM   1846  NZ  LYS A 278     173.787 175.848 176.345  1.00137.46           N  
ATOM   1847  N   TYR A 279     172.459 179.570 182.390  1.00145.53           N  
ATOM   1848  CA  TYR A 279     171.221 180.092 182.945  1.00145.53           C  
ATOM   1849  C   TYR A 279     170.323 180.504 181.786  1.00145.53           C  
ATOM   1850  O   TYR A 279     170.743 181.290 180.927  1.00145.53           O  
ATOM   1851  CB  TYR A 279     171.483 181.297 183.850  1.00145.53           C  
ATOM   1852  CG  TYR A 279     172.174 180.994 185.162  1.00145.53           C  
ATOM   1853  CD1 TYR A 279     173.551 180.812 185.219  1.00145.53           C  
ATOM   1854  CD2 TYR A 279     171.453 180.901 186.346  1.00145.53           C  
ATOM   1855  CE1 TYR A 279     174.190 180.554 186.416  1.00145.53           C  
ATOM   1856  CE2 TYR A 279     172.083 180.639 187.548  1.00145.53           C  
ATOM   1857  CZ  TYR A 279     173.450 180.466 187.576  1.00145.53           C  
ATOM   1858  OH  TYR A 279     174.078 180.194 188.769  1.00145.53           O  
ATOM   1859  N   ASN A 280     169.088 180.007 181.783  1.00159.08           N  
ATOM   1860  CA  ASN A 280     168.153 180.278 180.697  1.00159.08           C  
ATOM   1861  C   ASN A 280     167.459 181.621 180.933  1.00159.08           C  
ATOM   1862  O   ASN A 280     167.865 182.420 181.780  1.00159.08           O  
ATOM   1863  CB  ASN A 280     167.157 179.127 180.547  1.00159.08           C  
ATOM   1864  CG  ASN A 280     166.220 178.979 181.743  1.00159.08           C  
ATOM   1865  OD1 ASN A 280     166.499 179.449 182.846  1.00159.08           O  
ATOM   1866  ND2 ASN A 280     165.096 178.310 181.520  1.00159.08           N  
ATOM   1867  N   GLU A 281     166.393 181.885 180.170  1.00167.48           N  
ATOM   1868  CA  GLU A 281     165.646 183.129 180.324  1.00167.48           C  
ATOM   1869  C   GLU A 281     164.873 183.191 181.636  1.00167.48           C  
ATOM   1870  O   GLU A 281     164.514 184.288 182.077  1.00167.48           O  
ATOM   1871  CB  GLU A 281     164.691 183.321 179.143  1.00167.48           C  
ATOM   1872  CG  GLU A 281     163.574 182.295 179.055  1.00167.48           C  
ATOM   1873  CD  GLU A 281     163.925 181.122 178.162  1.00167.48           C  
ATOM   1874  OE1 GLU A 281     165.123 180.932 177.861  1.00167.48           O  
ATOM   1875  OE2 GLU A 281     162.999 180.390 177.754  1.00167.48           O  
ATOM   1876  N   ASN A 282     164.612 182.048 182.269  1.00168.42           N  
ATOM   1877  CA  ASN A 282     163.832 181.989 183.495  1.00168.42           C  
ATOM   1878  C   ASN A 282     164.711 181.863 184.730  1.00168.42           C  
ATOM   1879  O   ASN A 282     164.190 181.682 185.835  1.00168.42           O  
ATOM   1880  CB  ASN A 282     162.848 180.820 183.437  1.00168.42           C  
ATOM   1881  CG  ASN A 282     161.775 181.016 182.391  1.00168.42           C  
ATOM   1882  OD1 ASN A 282     161.225 182.106 182.248  1.00168.42           O  
ATOM   1883  ND2 ASN A 282     161.471 179.957 181.650  1.00168.42           N  
ATOM   1884  N   GLY A 283     166.029 181.954 184.569  1.00162.28           N  
ATOM   1885  CA  GLY A 283     166.933 181.912 185.696  1.00162.28           C  
ATOM   1886  C   GLY A 283     167.233 180.529 186.220  1.00162.28           C  
ATOM   1887  O   GLY A 283     167.805 180.408 187.308  1.00162.28           O  
ATOM   1888  N   THR A 284     166.871 179.485 185.482  1.00156.02           N  
ATOM   1889  CA  THR A 284     167.071 178.109 185.912  1.00156.02           C  
ATOM   1890  C   THR A 284     168.279 177.521 185.194  1.00156.02           C  
ATOM   1891  O   THR A 284     168.419 177.675 183.977  1.00156.02           O  
ATOM   1892  CB  THR A 284     165.819 177.274 185.623  1.00156.02           C  
ATOM   1893  OG1 THR A 284     164.690 177.867 186.277  1.00156.02           O  
ATOM   1894  CG2 THR A 284     165.979 175.847 186.128  1.00156.02           C  
ATOM   1895  N   ILE A 285     169.155 176.862 185.950  1.00150.06           N  
ATOM   1896  CA  ILE A 285     170.316 176.212 185.355  1.00150.06           C  
ATOM   1897  C   ILE A 285     169.844 174.998 184.569  1.00150.06           C  
ATOM   1898  O   ILE A 285     169.271 174.059 185.134  1.00150.06           O  
ATOM   1899  CB  ILE A 285     171.337 175.814 186.426  1.00150.06           C  
ATOM   1900  CG1 ILE A 285     171.854 177.048 187.162  1.00150.06           C  
ATOM   1901  CG2 ILE A 285     172.482 175.032 185.804  1.00150.06           C  
ATOM   1902  CD1 ILE A 285     172.797 176.725 188.293  1.00150.06           C  
ATOM   1903  N   THR A 286     170.079 175.010 183.257  1.00140.96           N  
ATOM   1904  CA  THR A 286     169.581 173.951 182.396  1.00140.96           C  
ATOM   1905  C   THR A 286     170.676 173.041 181.865  1.00140.96           C  
ATOM   1906  O   THR A 286     170.364 171.940 181.402  1.00140.96           O  
ATOM   1907  CB  THR A 286     168.813 174.542 181.205  1.00140.96           C  
ATOM   1908  OG1 THR A 286     169.657 175.455 180.495  1.00140.96           O  
ATOM   1909  CG2 THR A 286     167.575 175.277 181.687  1.00140.96           C  
ATOM   1910  N   ASP A 287     171.936 173.471 181.914  1.00134.62           N  
ATOM   1911  CA  ASP A 287     173.042 172.643 181.461  1.00134.62           C  
ATOM   1912  C   ASP A 287     174.310 173.096 182.171  1.00134.62           C  
ATOM   1913  O   ASP A 287     174.422 174.242 182.621  1.00134.62           O  
ATOM   1914  CB  ASP A 287     173.201 172.701 179.937  1.00134.62           C  
ATOM   1915  CG  ASP A 287     173.701 171.393 179.357  1.00134.62           C  
ATOM   1916  OD1 ASP A 287     173.629 170.367 180.065  1.00134.62           O  
ATOM   1917  OD2 ASP A 287     174.135 171.379 178.187  1.00134.62           O  
ATOM   1918  N   ALA A 288     175.276 172.184 182.260  1.00129.40           N  
ATOM   1919  CA  ALA A 288     176.534 172.468 182.932  1.00129.40           C  
ATOM   1920  C   ALA A 288     177.671 171.763 182.212  1.00129.40           C  
ATOM   1921  O   ALA A 288     177.471 170.748 181.540  1.00129.40           O  
ATOM   1922  CB  ALA A 288     176.502 172.030 184.400  1.00129.40           C  
ATOM   1923  N   VAL A 289     178.870 172.318 182.360  1.00120.39           N  
ATOM   1924  CA  VAL A 289     180.084 171.754 181.784  1.00120.39           C  
ATOM   1925  C   VAL A 289     181.137 171.648 182.880  1.00120.39           C  
ATOM   1926  O   VAL A 289     181.392 172.624 183.596  1.00120.39           O  
ATOM   1927  CB  VAL A 289     180.586 172.606 180.597  1.00120.39           C  
ATOM   1928  CG1 VAL A 289     182.091 172.473 180.384  1.00120.39           C  
ATOM   1929  CG2 VAL A 289     179.849 172.218 179.330  1.00120.39           C  
ATOM   1930  N   ASP A 290     181.726 170.462 183.028  1.00120.52           N  
ATOM   1931  CA  ASP A 290     182.821 170.267 183.970  1.00120.52           C  
ATOM   1932  C   ASP A 290     184.098 170.709 183.272  1.00120.52           C  
ATOM   1933  O   ASP A 290     184.478 170.135 182.249  1.00120.52           O  
ATOM   1934  CB  ASP A 290     182.900 168.804 184.409  1.00120.52           C  
ATOM   1935  CG  ASP A 290     183.914 168.565 185.525  1.00120.52           C  
ATOM   1936  OD1 ASP A 290     184.490 169.535 186.062  1.00120.52           O  
ATOM   1937  OD2 ASP A 290     184.128 167.386 185.876  1.00120.52           O  
ATOM   1938  N   CYS A 291     184.762 171.722 183.832  1.00109.37           N  
ATOM   1939  CA  CYS A 291     185.918 172.321 183.170  1.00109.37           C  
ATOM   1940  C   CYS A 291     187.117 171.375 183.123  1.00109.37           C  
ATOM   1941  O   CYS A 291     187.966 171.505 182.236  1.00109.37           O  
ATOM   1942  CB  CYS A 291     186.276 173.635 183.869  1.00109.37           C  
ATOM   1943  SG  CYS A 291     187.570 174.629 183.105  1.00109.37           S  
ATOM   1944  N   ALA A 292     187.214 170.426 184.056  1.00109.90           N  
ATOM   1945  CA  ALA A 292     188.373 169.545 184.139  1.00109.90           C  
ATOM   1946  C   ALA A 292     188.054 168.083 183.824  1.00109.90           C  
ATOM   1947  O   ALA A 292     188.840 167.199 184.177  1.00109.90           O  
ATOM   1948  CB  ALA A 292     189.017 169.655 185.521  1.00109.90           C  
ATOM   1949  N   LEU A 293     186.927 167.802 183.169  1.00107.39           N  
ATOM   1950  CA  LEU A 293     186.560 166.408 182.929  1.00107.39           C  
ATOM   1951  C   LEU A 293     187.297 165.820 181.730  1.00107.39           C  
ATOM   1952  O   LEU A 293     187.928 164.763 181.837  1.00107.39           O  
ATOM   1953  CB  LEU A 293     185.050 166.294 182.724  1.00107.39           C  
ATOM   1954  CG  LEU A 293     184.531 164.950 182.213  1.00107.39           C  
ATOM   1955  CD1 LEU A 293     184.673 163.876 183.277  1.00107.39           C  
ATOM   1956  CD2 LEU A 293     183.089 165.077 181.761  1.00107.39           C  
ATOM   1957  N   ASP A 294     187.230 166.491 180.587  1.00 97.88           N  
ATOM   1958  CA  ASP A 294     187.853 166.042 179.350  1.00 97.88           C  
ATOM   1959  C   ASP A 294     188.289 167.279 178.578  1.00 97.88           C  
ATOM   1960  O   ASP A 294     187.847 168.390 178.891  1.00 97.88           O  
ATOM   1961  CB  ASP A 294     186.902 165.153 178.528  1.00 97.88           C  
ATOM   1962  CG  ASP A 294     185.490 165.660 178.517  1.00 97.88           C  
ATOM   1963  OD1 ASP A 294     185.185 166.546 179.330  1.00 97.88           O  
ATOM   1964  OD2 ASP A 294     184.684 165.174 177.697  1.00 97.88           O  
ATOM   1965  N   PRO A 295     189.204 167.131 177.606  1.00 87.01           N  
ATOM   1966  CA  PRO A 295     189.607 168.289 176.786  1.00 87.01           C  
ATOM   1967  C   PRO A 295     188.500 169.000 176.016  1.00 87.01           C  
ATOM   1968  O   PRO A 295     188.625 170.212 175.802  1.00 87.01           O  
ATOM   1969  CB  PRO A 295     190.635 167.664 175.840  1.00 87.01           C  
ATOM   1970  CG  PRO A 295     191.320 166.705 176.725  1.00 87.01           C  
ATOM   1971  CD  PRO A 295     190.170 166.028 177.422  1.00 87.01           C  
ATOM   1972  N   LEU A 296     187.445 168.307 175.572  1.00 88.58           N  
ATOM   1973  CA  LEU A 296     186.349 168.992 174.882  1.00 88.58           C  
ATOM   1974  C   LEU A 296     185.613 169.950 175.813  1.00 88.58           C  
ATOM   1975  O   LEU A 296     185.361 171.112 175.463  1.00 88.58           O  
ATOM   1976  CB  LEU A 296     185.377 167.970 174.298  1.00 88.58           C  
ATOM   1977  CG  LEU A 296     184.172 168.560 173.566  1.00 88.58           C  
ATOM   1978  CD1 LEU A 296     184.618 169.455 172.420  1.00 88.58           C  
ATOM   1979  CD2 LEU A 296     183.265 167.457 173.064  1.00 88.58           C  
ATOM   1980  N   SER A 297     185.280 169.482 177.016  1.00 93.05           N  
ATOM   1981  CA  SER A 297     184.605 170.342 177.978  1.00 93.05           C  
ATOM   1982  C   SER A 297     185.547 171.416 178.497  1.00 93.05           C  
ATOM   1983  O   SER A 297     185.098 172.507 178.853  1.00 93.05           O  
ATOM   1984  CB  SER A 297     184.024 169.520 179.118  1.00 93.05           C  
ATOM   1985  OG  SER A 297     183.198 168.481 178.623  1.00 93.05           O  
ATOM   1986  N   GLU A 298     186.846 171.109 178.578  1.00 86.82           N  
ATOM   1987  CA  GLU A 298     187.828 172.119 178.961  1.00 86.82           C  
ATOM   1988  C   GLU A 298     187.895 173.220 177.909  1.00 86.82           C  
ATOM   1989  O   GLU A 298     188.073 174.398 178.240  1.00 86.82           O  
ATOM   1990  CB  GLU A 298     189.193 171.472 179.175  1.00 86.82           C  
ATOM   1991  CG  GLU A 298     190.213 172.405 179.780  1.00 86.82           C  
ATOM   1992  CD  GLU A 298     191.232 171.667 180.613  1.00 86.82           C  
ATOM   1993  OE1 GLU A 298     191.144 170.424 180.694  1.00 86.82           O  
ATOM   1994  OE2 GLU A 298     192.094 172.329 181.220  1.00 86.82           O  
ATOM   1995  N   THR A 299     187.771 172.843 176.632  1.00 90.99           N  
ATOM   1996  CA  THR A 299     187.724 173.822 175.550  1.00 90.99           C  
ATOM   1997  C   THR A 299     186.469 174.672 175.666  1.00 90.99           C  
ATOM   1998  O   THR A 299     186.502 175.883 175.409  1.00 90.99           O  
ATOM   1999  CB  THR A 299     187.772 173.114 174.199  1.00 90.99           C  
ATOM   2000  OG1 THR A 299     188.786 172.107 174.234  1.00 90.99           O  
ATOM   2001  CG2 THR A 299     188.086 174.098 173.088  1.00 90.99           C  
ATOM   2002  N   LYS A 300     185.351 174.037 176.037  1.00 94.84           N  
ATOM   2003  CA  LYS A 300     184.100 174.762 176.250  1.00 94.84           C  
ATOM   2004  C   LYS A 300     184.244 175.741 177.410  1.00 94.84           C  
ATOM   2005  O   LYS A 300     183.706 176.854 177.373  1.00 94.84           O  
ATOM   2006  CB  LYS A 300     182.966 173.775 176.522  1.00 94.84           C  
ATOM   2007  CG  LYS A 300     182.559 172.942 175.324  1.00 94.84           C  
ATOM   2008  CD  LYS A 300     181.571 171.861 175.719  1.00 94.84           C  
ATOM   2009  CE  LYS A 300     181.063 171.110 174.503  1.00 94.84           C  
ATOM   2010  NZ  LYS A 300     180.160 169.991 174.883  1.00 94.84           N  
ATOM   2011  N   CYS A 301     184.954 175.317 178.458  1.00102.23           N  
ATOM   2012  CA  CYS A 301     185.201 176.137 179.638  1.00102.23           C  
ATOM   2013  C   CYS A 301     186.076 177.337 179.299  1.00102.23           C  
ATOM   2014  O   CYS A 301     185.828 178.450 179.775  1.00102.23           O  
ATOM   2015  CB  CYS A 301     185.861 175.270 180.711  1.00102.23           C  
ATOM   2016  SG  CYS A 301     186.515 176.099 182.172  1.00102.23           S  
ATOM   2017  N   THR A 302     187.118 177.115 178.494  1.00 93.15           N  
ATOM   2018  CA  THR A 302     188.019 178.195 178.104  1.00 93.15           C  
ATOM   2019  C   THR A 302     187.324 179.184 177.176  1.00 93.15           C  
ATOM   2020  O   THR A 302     187.463 180.402 177.339  1.00 93.15           O  
ATOM   2021  CB  THR A 302     189.269 177.618 177.439  1.00 93.15           C  
ATOM   2022  OG1 THR A 302     189.846 176.624 178.294  1.00 93.15           O  
ATOM   2023  CG2 THR A 302     190.298 178.707 177.188  1.00 93.15           C  
ATOM   2024  N   LEU A 303     186.556 178.683 176.208  1.00 90.60           N  
ATOM   2025  CA  LEU A 303     185.925 179.552 175.226  1.00 90.60           C  
ATOM   2026  C   LEU A 303     184.645 180.198 175.736  1.00 90.60           C  
ATOM   2027  O   LEU A 303     184.101 181.061 175.035  1.00 90.60           O  
ATOM   2028  CB  LEU A 303     185.613 178.765 173.952  1.00 90.60           C  
ATOM   2029  CG  LEU A 303     186.797 178.357 173.080  1.00 90.60           C  
ATOM   2030  CD1 LEU A 303     186.345 177.384 172.007  1.00 90.60           C  
ATOM   2031  CD2 LEU A 303     187.445 179.581 172.459  1.00 90.60           C  
ATOM   2032  N   LYS A 304     184.156 179.777 176.914  1.00102.26           N  
ATOM   2033  CA  LYS A 304     182.932 180.286 177.549  1.00102.26           C  
ATOM   2034  C   LYS A 304     181.707 180.085 176.659  1.00102.26           C  
ATOM   2035  O   LYS A 304     180.813 180.931 176.599  1.00102.26           O  
ATOM   2036  CB  LYS A 304     183.073 181.754 177.967  1.00102.26           C  
ATOM   2037  CG  LYS A 304     184.227 182.018 178.917  1.00102.26           C  
ATOM   2038  CD  LYS A 304     184.030 181.294 180.236  1.00102.26           C  
ATOM   2039  CE  LYS A 304     182.864 181.887 181.012  1.00102.26           C  
ATOM   2040  NZ  LYS A 304     183.151 183.275 181.471  1.00102.26           N  
ATOM   2041  N   SER A 305     181.673 178.959 175.952  1.00108.46           N  
ATOM   2042  CA  SER A 305     180.566 178.620 175.072  1.00108.46           C  
ATOM   2043  C   SER A 305     180.321 177.121 175.127  1.00108.46           C  
ATOM   2044  O   SER A 305     181.233 176.341 175.408  1.00108.46           O  
ATOM   2045  CB  SER A 305     180.838 179.053 173.627  1.00108.46           C  
ATOM   2046  OG  SER A 305     179.753 178.712 172.782  1.00108.46           O  
ATOM   2047  N   PHE A 306     179.080 176.724 174.858  1.00112.56           N  
ATOM   2048  CA  PHE A 306     178.723 175.312 174.848  1.00112.56           C  
ATOM   2049  C   PHE A 306     178.904 174.676 173.479  1.00112.56           C  
ATOM   2050  O   PHE A 306     178.846 173.448 173.370  1.00112.56           O  
ATOM   2051  CB  PHE A 306     177.276 175.120 175.315  1.00112.56           C  
ATOM   2052  CG  PHE A 306     177.146 174.865 176.789  1.00112.56           C  
ATOM   2053  CD1 PHE A 306     177.550 175.820 177.704  1.00112.56           C  
ATOM   2054  CD2 PHE A 306     176.621 173.674 177.259  1.00112.56           C  
ATOM   2055  CE1 PHE A 306     177.435 175.598 179.062  1.00112.56           C  
ATOM   2056  CE2 PHE A 306     176.504 173.445 178.618  1.00112.56           C  
ATOM   2057  CZ  PHE A 306     176.911 174.409 179.519  1.00112.56           C  
ATOM   2058  N   THR A 307     179.116 175.480 172.441  1.00100.16           N  
ATOM   2059  CA  THR A 307     179.389 174.989 171.099  1.00100.16           C  
ATOM   2060  C   THR A 307     180.778 175.467 170.709  1.00100.16           C  
ATOM   2061  O   THR A 307     181.092 176.653 170.852  1.00100.16           O  
ATOM   2062  CB  THR A 307     178.352 175.491 170.091  1.00100.16           C  
ATOM   2063  OG1 THR A 307     178.359 176.924 170.073  1.00100.16           O  
ATOM   2064  CG2 THR A 307     176.964 175.002 170.466  1.00100.16           C  
ATOM   2065  N   VAL A 308     181.605 174.547 170.225  1.00 92.89           N  
ATOM   2066  CA  VAL A 308     182.969 174.848 169.812  1.00 92.89           C  
ATOM   2067  C   VAL A 308     183.073 174.697 168.302  1.00 92.89           C  
ATOM   2068  O   VAL A 308     182.742 173.639 167.752  1.00 92.89           O  
ATOM   2069  CB  VAL A 308     183.977 173.936 170.531  1.00 92.89           C  
ATOM   2070  CG1 VAL A 308     185.382 174.218 170.061  1.00 92.89           C  
ATOM   2071  CG2 VAL A 308     183.878 174.128 172.031  1.00 92.89           C  
ATOM   2072  N   GLU A 309     183.533 175.753 167.637  1.00 86.33           N  
ATOM   2073  CA  GLU A 309     183.746 175.729 166.200  1.00 86.33           C  
ATOM   2074  C   GLU A 309     184.984 174.878 165.891  1.00 86.33           C  
ATOM   2075  O   GLU A 309     185.831 174.647 166.759  1.00 86.33           O  
ATOM   2076  CB  GLU A 309     183.872 177.176 165.692  1.00 86.33           C  
ATOM   2077  CG  GLU A 309     184.054 177.413 164.190  1.00 86.33           C  
ATOM   2078  CD  GLU A 309     182.823 177.050 163.378  1.00 86.33           C  
ATOM   2079  OE1 GLU A 309     181.709 177.039 163.943  1.00 86.33           O  
ATOM   2080  OE2 GLU A 309     182.971 176.772 162.170  1.00 86.33           O  
ATOM   2081  N   LYS A 310     185.061 174.375 164.655  1.00 73.68           N  
ATOM   2082  CA  LYS A 310     186.205 173.582 164.216  1.00 73.68           C  
ATOM   2083  C   LYS A 310     187.494 174.395 164.249  1.00 73.68           C  
ATOM   2084  O   LYS A 310     187.552 175.515 163.734  1.00 73.68           O  
ATOM   2085  CB  LYS A 310     185.965 173.063 162.799  1.00 73.68           C  
ATOM   2086  CG  LYS A 310     187.132 172.281 162.221  1.00 73.68           C  
ATOM   2087  CD  LYS A 310     186.845 171.800 160.814  1.00 73.68           C  
ATOM   2088  CE  LYS A 310     186.587 172.970 159.881  1.00 73.68           C  
ATOM   2089  NZ  LYS A 310     186.577 172.545 158.456  1.00 73.68           N  
ATOM   2090  N   GLY A 311     188.523 173.829 164.861  1.00 71.78           N  
ATOM   2091  CA  GLY A 311     189.814 174.477 164.919  1.00 71.78           C  
ATOM   2092  C   GLY A 311     190.643 173.897 166.047  1.00 71.78           C  
ATOM   2093  O   GLY A 311     190.275 172.902 166.667  1.00 71.78           O  
ATOM   2094  N   ILE A 312     191.775 174.548 166.293  1.00 64.83           N  
ATOM   2095  CA  ILE A 312     192.683 174.180 167.370  1.00 64.83           C  
ATOM   2096  C   ILE A 312     192.652 175.303 168.397  1.00 64.83           C  
ATOM   2097  O   ILE A 312     192.775 176.482 168.045  1.00 64.83           O  
ATOM   2098  CB  ILE A 312     194.107 173.904 166.847  1.00 64.83           C  
ATOM   2099  CG1 ILE A 312     195.097 173.736 168.001  1.00 64.83           C  
ATOM   2100  CG2 ILE A 312     194.558 174.955 165.831  1.00 64.83           C  
ATOM   2101  CD1 ILE A 312     196.443 173.214 167.574  1.00 64.83           C  
ATOM   2102  N   TYR A 313     192.440 174.945 169.660  1.00 69.81           N  
ATOM   2103  CA  TYR A 313     192.328 175.934 170.720  1.00 69.81           C  
ATOM   2104  C   TYR A 313     193.311 175.598 171.826  1.00 69.81           C  
ATOM   2105  O   TYR A 313     193.315 174.472 172.328  1.00 69.81           O  
ATOM   2106  CB  TYR A 313     190.905 175.965 171.279  1.00 69.81           C  
ATOM   2107  CG  TYR A 313     189.864 176.364 170.263  1.00 69.81           C  
ATOM   2108  CD1 TYR A 313     189.518 177.695 170.079  1.00 69.81           C  
ATOM   2109  CD2 TYR A 313     189.219 175.405 169.495  1.00 69.81           C  
ATOM   2110  CE1 TYR A 313     188.568 178.059 169.143  1.00 69.81           C  
ATOM   2111  CE2 TYR A 313     188.271 175.758 168.563  1.00 69.81           C  
ATOM   2112  CZ  TYR A 313     187.947 177.084 168.392  1.00 69.81           C  
ATOM   2113  OH  TYR A 313     186.992 177.433 167.467  1.00 69.81           O  
ATOM   2114  N   GLN A 314     194.122 176.575 172.220  1.00 72.86           N  
ATOM   2115  CA  GLN A 314     195.062 176.384 173.318  1.00 72.86           C  
ATOM   2116  C   GLN A 314     194.258 176.535 174.602  1.00 72.86           C  
ATOM   2117  O   GLN A 314     193.763 177.625 174.904  1.00 72.86           O  
ATOM   2118  CB  GLN A 314     196.210 177.386 173.231  1.00 72.86           C  
ATOM   2119  CG  GLN A 314     197.341 177.158 174.230  1.00 72.86           C  
ATOM   2120  CD  GLN A 314     197.132 177.867 175.552  1.00 72.86           C  
ATOM   2121  OE1 GLN A 314     196.486 178.912 175.613  1.00 72.86           O  
ATOM   2122  NE2 GLN A 314     197.680 177.300 176.620  1.00 72.86           N  
ATOM   2123  N   THR A 315     194.120 175.451 175.362  1.00 77.22           N  
ATOM   2124  CA  THR A 315     193.214 175.464 176.501  1.00 77.22           C  
ATOM   2125  C   THR A 315     193.881 175.351 177.858  1.00 77.22           C  
ATOM   2126  O   THR A 315     193.359 175.914 178.821  1.00 77.22           O  
ATOM   2127  CB  THR A 315     192.201 174.320 176.384  1.00 77.22           C  
ATOM   2128  OG1 THR A 315     192.900 173.073 176.338  1.00 77.22           O  
ATOM   2129  CG2 THR A 315     191.378 174.471 175.122  1.00 77.22           C  
ATOM   2130  N   SER A 316     195.010 174.658 177.987  1.00 79.22           N  
ATOM   2131  CA  SER A 316     195.526 174.421 179.329  1.00 79.22           C  
ATOM   2132  C   SER A 316     197.044 174.371 179.309  1.00 79.22           C  
ATOM   2133  O   SER A 316     197.683 174.625 178.288  1.00 79.22           O  
ATOM   2134  CB  SER A 316     194.960 173.124 179.908  1.00 79.22           C  
ATOM   2135  OG  SER A 316     195.478 172.874 181.201  1.00 79.22           O  
ATOM   2136  N   ASN A 317     197.622 174.077 180.471  1.00 85.29           N  
ATOM   2137  CA  ASN A 317     199.068 173.954 180.599  1.00 85.29           C  
ATOM   2138  C   ASN A 317     199.391 172.666 181.345  1.00 85.29           C  
ATOM   2139  O   ASN A 317     199.076 172.537 182.531  1.00 85.29           O  
ATOM   2140  CB  ASN A 317     199.639 175.168 181.324  1.00 85.29           C  
ATOM   2141  CG  ASN A 317     199.675 176.396 180.444  1.00 85.29           C  
ATOM   2142  OD1 ASN A 317     200.297 176.397 179.383  1.00 85.29           O  
ATOM   2143  ND2 ASN A 317     198.972 177.442 180.863  1.00 85.29           N  
ATOM   2144  N   PHE A 318     200.001 171.715 180.644  1.00 88.85           N  
ATOM   2145  CA  PHE A 318     200.477 170.489 181.266  1.00 88.85           C  
ATOM   2146  C   PHE A 318     201.646 170.802 182.193  1.00 88.85           C  
ATOM   2147  O   PHE A 318     202.580 171.513 181.806  1.00 88.85           O  
ATOM   2148  CB  PHE A 318     200.899 169.493 180.188  1.00 88.85           C  
ATOM   2149  CG  PHE A 318     201.653 168.309 180.711  1.00 88.85           C  
ATOM   2150  CD1 PHE A 318     201.020 167.362 181.500  1.00 88.85           C  
ATOM   2151  CD2 PHE A 318     202.995 168.139 180.408  1.00 88.85           C  
ATOM   2152  CE1 PHE A 318     201.712 166.265 181.982  1.00 88.85           C  
ATOM   2153  CE2 PHE A 318     203.695 167.045 180.888  1.00 88.85           C  
ATOM   2154  CZ  PHE A 318     203.051 166.107 181.675  1.00 88.85           C  
ATOM   2155  N   ARG A 319     201.609 170.262 183.410  1.00102.85           N  
ATOM   2156  CA  ARG A 319     202.726 170.384 184.335  1.00102.85           C  
ATOM   2157  C   ARG A 319     203.012 169.023 184.957  1.00102.85           C  
ATOM   2158  O   ARG A 319     202.084 168.282 185.292  1.00102.85           O  
ATOM   2159  CB  ARG A 319     202.404 171.440 185.414  1.00102.85           C  
ATOM   2160  CG  ARG A 319     203.278 171.422 186.658  1.00102.85           C  
ATOM   2161  CD  ARG A 319     204.676 171.931 186.352  1.00102.85           C  
ATOM   2162  NE  ARG A 319     204.645 173.209 185.652  1.00102.85           N  
ATOM   2163  CZ  ARG A 319     204.832 174.386 186.232  1.00102.85           C  
ATOM   2164  NH1 ARG A 319     205.109 174.484 187.522  1.00102.85           N  
ATOM   2165  NH2 ARG A 319     204.754 175.492 185.498  1.00102.85           N  
ATOM   2166  N   VAL A 320     204.293 168.696 185.113  1.00104.83           N  
ATOM   2167  CA  VAL A 320     204.705 167.508 185.854  1.00104.83           C  
ATOM   2168  C   VAL A 320     204.758 167.873 187.335  1.00104.83           C  
ATOM   2169  O   VAL A 320     205.594 168.678 187.749  1.00104.83           O  
ATOM   2170  CB  VAL A 320     206.054 166.974 185.363  1.00104.83           C  
ATOM   2171  CG1 VAL A 320     206.498 165.799 186.219  1.00104.83           C  
ATOM   2172  CG2 VAL A 320     205.961 166.572 183.901  1.00104.83           C  
ATOM   2173  N   GLN A 321     203.845 167.312 188.126  1.00116.46           N  
ATOM   2174  CA  GLN A 321     203.749 167.682 189.533  1.00116.46           C  
ATOM   2175  C   GLN A 321     204.937 167.138 190.328  1.00116.46           C  
ATOM   2176  O   GLN A 321     205.426 166.041 190.037  1.00116.46           O  
ATOM   2177  CB  GLN A 321     202.441 167.165 190.131  1.00116.46           C  
ATOM   2178  CG  GLN A 321     201.228 167.338 189.229  1.00116.46           C  
ATOM   2179  CD  GLN A 321     200.819 168.791 189.053  1.00116.46           C  
ATOM   2180  OE1 GLN A 321     201.110 169.642 189.896  1.00116.46           O  
ATOM   2181  NE2 GLN A 321     200.138 169.080 187.950  1.00116.46           N  
ATOM   2182  N   PRO A 322     205.448 167.904 191.300  1.00125.92           N  
ATOM   2183  CA  PRO A 322     206.572 167.432 192.126  1.00125.92           C  
ATOM   2184  C   PRO A 322     206.202 166.210 192.958  1.00125.92           C  
ATOM   2185  O   PRO A 322     205.122 166.143 193.547  1.00125.92           O  
ATOM   2186  CB  PRO A 322     206.894 168.639 193.013  1.00125.92           C  
ATOM   2187  CG  PRO A 322     205.685 169.498 192.968  1.00125.92           C  
ATOM   2188  CD  PRO A 322     205.066 169.287 191.628  1.00125.92           C  
ATOM   2189  N   THR A 323     207.115 165.239 193.010  1.00133.41           N  
ATOM   2190  CA  THR A 323     206.845 163.989 193.713  1.00133.41           C  
ATOM   2191  C   THR A 323     207.478 163.917 195.100  1.00133.41           C  
ATOM   2192  O   THR A 323     206.803 163.530 196.058  1.00133.41           O  
ATOM   2193  CB  THR A 323     207.322 162.803 192.865  1.00133.41           C  
ATOM   2194  OG1 THR A 323     207.089 163.080 191.478  1.00133.41           O  
ATOM   2195  CG2 THR A 323     206.580 161.536 193.258  1.00133.41           C  
ATOM   2196  N   GLU A 324     208.751 164.283 195.243  1.00135.95           N  
ATOM   2197  CA  GLU A 324     209.445 164.156 196.520  1.00135.95           C  
ATOM   2198  C   GLU A 324     210.094 165.479 196.904  1.00135.95           C  
ATOM   2199  O   GLU A 324     210.175 166.416 196.105  1.00135.95           O  
ATOM   2200  CB  GLU A 324     210.509 163.048 196.496  1.00135.95           C  
ATOM   2201  CG  GLU A 324     209.962 161.631 196.424  1.00135.95           C  
ATOM   2202  CD  GLU A 324     209.832 161.116 195.006  1.00135.95           C  
ATOM   2203  OE1 GLU A 324     210.266 161.819 194.073  1.00135.95           O  
ATOM   2204  OE2 GLU A 324     209.301 160.001 194.824  1.00135.95           O  
ATOM   2205  N   SER A 325     210.537 165.555 198.157  1.00145.56           N  
ATOM   2206  CA  SER A 325     211.275 166.703 198.674  1.00145.56           C  
ATOM   2207  C   SER A 325     212.696 166.263 199.012  1.00145.56           C  
ATOM   2208  O   SER A 325     212.898 165.455 199.924  1.00145.56           O  
ATOM   2209  CB  SER A 325     210.578 167.292 199.898  1.00145.56           C  
ATOM   2210  OG  SER A 325     211.480 168.062 200.672  1.00145.56           O  
ATOM   2211  N   ILE A 326     213.673 166.788 198.279  1.00146.30           N  
ATOM   2212  CA  ILE A 326     215.085 166.505 198.519  1.00146.30           C  
ATOM   2213  C   ILE A 326     215.681 167.684 199.277  1.00146.30           C  
ATOM   2214  O   ILE A 326     215.731 168.804 198.755  1.00146.30           O  
ATOM   2215  CB  ILE A 326     215.840 166.243 197.207  1.00146.30           C  
ATOM   2216  CG1 ILE A 326     215.218 165.063 196.459  1.00146.30           C  
ATOM   2217  CG2 ILE A 326     217.301 165.963 197.482  1.00146.30           C  
ATOM   2218  CD1 ILE A 326     215.141 163.792 197.279  1.00146.30           C  
ATOM   2219  N   VAL A 327     216.123 167.443 200.506  1.00157.95           N  
ATOM   2220  CA  VAL A 327     216.690 168.483 201.367  1.00157.95           C  
ATOM   2221  C   VAL A 327     218.142 168.112 201.671  1.00157.95           C  
ATOM   2222  O   VAL A 327     218.445 167.386 202.621  1.00157.95           O  
ATOM   2223  CB  VAL A 327     215.861 168.696 202.639  1.00157.95           C  
ATOM   2224  CG1 VAL A 327     214.694 169.615 202.348  1.00157.95           C  
ATOM   2225  CG2 VAL A 327     215.289 167.378 203.161  1.00157.95           C  
ATOM   2226  N   ARG A 328     219.073 168.613 200.858  1.00156.79           N  
ATOM   2227  CA  ARG A 328     220.500 168.344 201.023  1.00156.79           C  
ATOM   2228  C   ARG A 328     221.220 169.581 201.547  1.00156.79           C  
ATOM   2229  O   ARG A 328     221.222 170.628 200.891  1.00156.79           O  
ATOM   2230  CB  ARG A 328     221.132 167.879 199.712  1.00156.79           C  
ATOM   2231  CG  ARG A 328     220.542 166.595 199.185  1.00156.79           C  
ATOM   2232  CD  ARG A 328     221.354 165.396 199.638  1.00156.79           C  
ATOM   2233  NE  ARG A 328     222.421 165.071 198.700  1.00156.79           N  
ATOM   2234  CZ  ARG A 328     223.156 163.969 198.756  1.00156.79           C  
ATOM   2235  NH1 ARG A 328     222.962 163.055 199.693  1.00156.79           N  
ATOM   2236  NH2 ARG A 328     224.104 163.775 197.844  1.00156.79           N  
ATOM   2237  N   PHE A 329     221.825 169.457 202.728  1.00162.18           N  
ATOM   2238  CA  PHE A 329     222.628 170.520 203.320  1.00162.18           C  
ATOM   2239  C   PHE A 329     224.076 170.017 203.476  1.00162.18           C  
ATOM   2240  O   PHE A 329     224.330 168.866 203.098  1.00162.18           O  
ATOM   2241  CB  PHE A 329     221.936 170.935 204.637  1.00162.18           C  
ATOM   2242  CG  PHE A 329     220.440 171.026 204.551  1.00162.18           C  
ATOM   2243  CD1 PHE A 329     219.844 172.185 204.071  1.00162.18           C  
ATOM   2244  CD2 PHE A 329     219.629 169.993 204.993  1.00162.18           C  
ATOM   2245  CE1 PHE A 329     218.469 172.299 204.004  1.00162.18           C  
ATOM   2246  CE2 PHE A 329     218.256 170.103 204.931  1.00162.18           C  
ATOM   2247  CZ  PHE A 329     217.675 171.256 204.436  1.00162.18           C  
ATOM   2248  N   PRO A 330     225.061 170.804 203.958  1.00165.78           N  
ATOM   2249  CA  PRO A 330     226.440 170.285 204.029  1.00165.78           C  
ATOM   2250  C   PRO A 330     226.640 169.167 205.048  1.00165.78           C  
ATOM   2251  O   PRO A 330     225.799 168.911 205.911  1.00165.78           O  
ATOM   2252  CB  PRO A 330     227.279 171.526 204.372  1.00165.78           C  
ATOM   2253  CG  PRO A 330     226.459 172.651 203.924  1.00165.78           C  
ATOM   2254  CD  PRO A 330     225.087 172.251 204.272  1.00165.78           C  
ATOM   2255  N   ASN A 331     227.777 168.479 204.892  1.00167.08           N  
ATOM   2256  CA  ASN A 331     228.165 167.362 205.750  1.00167.08           C  
ATOM   2257  C   ASN A 331     228.272 167.810 207.199  1.00167.08           C  
ATOM   2258  O   ASN A 331     228.741 168.913 207.493  1.00167.08           O  
ATOM   2259  CB  ASN A 331     229.511 166.795 205.304  1.00167.08           C  
ATOM   2260  CG  ASN A 331     229.382 165.481 204.572  1.00167.08           C  
ATOM   2261  OD1 ASN A 331     228.280 165.001 204.315  1.00167.08           O  
ATOM   2262  ND2 ASN A 331     230.521 164.877 204.251  1.00167.08           N  
ATOM   2263  N   ILE A 332     227.836 166.941 208.106  1.00176.21           N  
ATOM   2264  CA  ILE A 332     227.778 167.303 209.513  1.00176.21           C  
ATOM   2265  C   ILE A 332     229.134 167.074 210.158  1.00176.21           C  
ATOM   2266  O   ILE A 332     229.355 166.059 210.828  1.00176.21           O  
ATOM   2267  CB  ILE A 332     226.685 166.502 210.247  1.00176.21           C  
ATOM   2268  CG1 ILE A 332     225.409 166.389 209.407  1.00176.21           C  
ATOM   2269  CG2 ILE A 332     226.341 167.149 211.592  1.00176.21           C  
ATOM   2270  CD1 ILE A 332     224.739 167.724 209.112  1.00176.21           C  
ATOM   2271  N   THR A 333     230.062 167.994 209.921  1.00184.34           N  
ATOM   2272  CA  THR A 333     231.379 167.915 210.516  1.00184.34           C  
ATOM   2273  C   THR A 333     231.456 169.061 211.525  1.00184.34           C  
ATOM   2274  O   THR A 333     230.443 169.730 211.759  1.00184.34           O  
ATOM   2275  CB  THR A 333     232.453 167.988 209.427  1.00184.34           C  
ATOM   2276  OG1 THR A 333     232.378 169.254 208.758  1.00184.34           O  
ATOM   2277  CG2 THR A 333     232.255 166.873 208.410  1.00184.34           C  
ATOM   2278  N   ASN A 334     232.680 169.379 211.983  1.00193.46           N  
ATOM   2279  CA  ASN A 334     233.034 170.417 212.966  1.00193.46           C  
ATOM   2280  C   ASN A 334     231.983 170.618 214.063  1.00193.46           C  
ATOM   2281  O   ASN A 334     231.371 171.687 214.171  1.00193.46           O  
ATOM   2282  CB  ASN A 334     233.300 171.742 212.240  1.00193.46           C  
ATOM   2283  CG  ASN A 334     234.045 172.739 213.100  1.00193.46           C  
ATOM   2284  OD1 ASN A 334     235.085 172.421 213.677  1.00193.46           O  
ATOM   2285  ND2 ASN A 334     233.514 173.953 213.192  1.00193.46           N  
ATOM   2286  N   LEU A 335     231.740 169.575 214.852  1.00197.82           N  
ATOM   2287  CA  LEU A 335     230.767 169.627 215.936  1.00197.82           C  
ATOM   2288  C   LEU A 335     231.233 170.531 217.073  1.00197.82           C  
ATOM   2289  O   LEU A 335     232.431 170.723 217.292  1.00197.82           O  
ATOM   2290  CB  LEU A 335     230.461 168.205 216.426  1.00197.82           C  
ATOM   2291  CG  LEU A 335     231.515 167.244 217.001  1.00197.82           C  
ATOM   2292  CD1 LEU A 335     231.815 167.425 218.490  1.00197.82           C  
ATOM   2293  CD2 LEU A 335     231.100 165.804 216.713  1.00197.82           C  
ATOM   2294  N   CYS A 336     230.260 171.106 217.781  1.00204.51           N  
ATOM   2295  CA  CYS A 336     230.569 171.971 218.910  1.00204.51           C  
ATOM   2296  C   CYS A 336     231.128 171.137 220.059  1.00204.51           C  
ATOM   2297  O   CYS A 336     230.692 170.001 220.271  1.00204.51           O  
ATOM   2298  CB  CYS A 336     229.314 172.711 219.383  1.00204.51           C  
ATOM   2299  SG  CYS A 336     228.783 174.134 218.407  1.00204.51           S  
ATOM   2300  N   PRO A 337     232.084 171.671 220.832  1.00209.44           N  
ATOM   2301  CA  PRO A 337     232.704 170.847 221.891  1.00209.44           C  
ATOM   2302  C   PRO A 337     231.835 170.736 223.139  1.00209.44           C  
ATOM   2303  O   PRO A 337     232.164 171.218 224.228  1.00209.44           O  
ATOM   2304  CB  PRO A 337     234.023 171.583 222.146  1.00209.44           C  
ATOM   2305  CG  PRO A 337     233.705 173.011 221.871  1.00209.44           C  
ATOM   2306  CD  PRO A 337     232.670 173.024 220.771  1.00209.44           C  
ATOM   2307  N   PHE A 338     230.684 170.078 222.990  1.00211.82           N  
ATOM   2308  CA  PHE A 338     229.847 169.775 224.142  1.00211.82           C  
ATOM   2309  C   PHE A 338     230.393 168.607 224.948  1.00211.82           C  
ATOM   2310  O   PHE A 338     230.041 168.464 226.124  1.00211.82           O  
ATOM   2311  CB  PHE A 338     228.411 169.473 223.698  1.00211.82           C  
ATOM   2312  CG  PHE A 338     227.561 170.701 223.481  1.00211.82           C  
ATOM   2313  CD1 PHE A 338     227.917 171.663 222.547  1.00211.82           C  
ATOM   2314  CD2 PHE A 338     226.400 170.888 224.214  1.00211.82           C  
ATOM   2315  CE1 PHE A 338     227.134 172.787 222.349  1.00211.82           C  
ATOM   2316  CE2 PHE A 338     225.612 172.010 224.023  1.00211.82           C  
ATOM   2317  CZ  PHE A 338     225.980 172.960 223.089  1.00211.82           C  
ATOM   2318  N   ASP A 339     231.232 167.766 224.335  1.00214.14           N  
ATOM   2319  CA  ASP A 339     231.863 166.674 225.066  1.00214.14           C  
ATOM   2320  C   ASP A 339     232.879 167.202 226.071  1.00214.14           C  
ATOM   2321  O   ASP A 339     233.059 166.610 227.140  1.00214.14           O  
ATOM   2322  CB  ASP A 339     232.519 165.697 224.089  1.00214.14           C  
ATOM   2323  CG  ASP A 339     232.816 164.345 224.718  1.00214.14           C  
ATOM   2324  OD1 ASP A 339     233.762 164.248 225.528  1.00214.14           O  
ATOM   2325  OD2 ASP A 339     232.098 163.374 224.398  1.00214.14           O  
ATOM   2326  N   GLU A 340     233.548 168.311 225.745  1.00214.15           N  
ATOM   2327  CA  GLU A 340     234.472 168.932 226.685  1.00214.15           C  
ATOM   2328  C   GLU A 340     233.750 169.630 227.828  1.00214.15           C  
ATOM   2329  O   GLU A 340     234.356 169.857 228.880  1.00214.15           O  
ATOM   2330  CB  GLU A 340     235.373 169.933 225.960  1.00214.15           C  
ATOM   2331  CG  GLU A 340     236.202 169.333 224.839  1.00214.15           C  
ATOM   2332  CD  GLU A 340     237.568 169.978 224.722  1.00214.15           C  
ATOM   2333  OE1 GLU A 340     237.636 171.224 224.677  1.00214.15           O  
ATOM   2334  OE2 GLU A 340     238.574 169.239 224.679  1.00214.15           O  
ATOM   2335  N   VAL A 341     232.477 169.970 227.650  1.00215.18           N  
ATOM   2336  CA  VAL A 341     231.708 170.623 228.705  1.00215.18           C  
ATOM   2337  C   VAL A 341     231.020 169.600 229.595  1.00215.18           C  
ATOM   2338  O   VAL A 341     231.088 169.685 230.822  1.00215.18           O  
ATOM   2339  CB  VAL A 341     230.692 171.608 228.090  1.00215.18           C  
ATOM   2340  CG1 VAL A 341     229.951 172.354 229.186  1.00215.18           C  
ATOM   2341  CG2 VAL A 341     231.395 172.585 227.166  1.00215.18           C  
ATOM   2342  N   PHE A 342     230.341 168.624 228.994  1.00217.00           N  
ATOM   2343  CA  PHE A 342     229.545 167.685 229.777  1.00217.00           C  
ATOM   2344  C   PHE A 342     230.396 166.538 230.309  1.00217.00           C  
ATOM   2345  O   PHE A 342     230.301 166.182 231.489  1.00217.00           O  
ATOM   2346  CB  PHE A 342     228.379 167.151 228.943  1.00217.00           C  
ATOM   2347  CG  PHE A 342     227.271 168.145 228.749  1.00217.00           C  
ATOM   2348  CD1 PHE A 342     227.366 169.136 227.785  1.00217.00           C  
ATOM   2349  CD2 PHE A 342     226.137 168.093 229.544  1.00217.00           C  
ATOM   2350  CE1 PHE A 342     226.350 170.054 227.614  1.00217.00           C  
ATOM   2351  CE2 PHE A 342     225.117 169.008 229.377  1.00217.00           C  
ATOM   2352  CZ  PHE A 342     225.226 169.988 228.409  1.00217.00           C  
ATOM   2353  N   ASN A 343     231.238 165.952 229.457  1.00216.42           N  
ATOM   2354  CA  ASN A 343     232.018 164.776 229.822  1.00216.42           C  
ATOM   2355  C   ASN A 343     233.417 165.127 230.314  1.00216.42           C  
ATOM   2356  O   ASN A 343     234.354 164.340 230.122  1.00216.42           O  
ATOM   2357  CB  ASN A 343     232.091 163.812 228.638  1.00216.42           C  
ATOM   2358  CG  ASN A 343     230.741 163.217 228.288  1.00216.42           C  
ATOM   2359  OD1 ASN A 343     229.703 163.686 228.755  1.00216.42           O  
ATOM   2360  ND2 ASN A 343     230.748 162.181 227.457  1.00216.42           N  
ATOM   2361  N   ALA A 344     233.584 166.289 230.938  1.00223.45           N  
ATOM   2362  CA  ALA A 344     234.841 166.622 231.591  1.00223.45           C  
ATOM   2363  C   ALA A 344     235.020 165.792 232.858  1.00223.45           C  
ATOM   2364  O   ALA A 344     234.051 165.381 233.502  1.00223.45           O  
ATOM   2365  CB  ALA A 344     234.896 168.113 231.924  1.00223.45           C  
ATOM   2366  N   THR A 345     236.283 165.539 233.207  1.00228.02           N  
ATOM   2367  CA  THR A 345     236.581 164.719 234.378  1.00228.02           C  
ATOM   2368  C   THR A 345     236.299 165.472 235.674  1.00228.02           C  
ATOM   2369  O   THR A 345     235.850 164.875 236.659  1.00228.02           O  
ATOM   2370  CB  THR A 345     238.036 164.250 234.338  1.00228.02           C  
ATOM   2371  OG1 THR A 345     238.910 165.386 234.360  1.00228.02           O  
ATOM   2372  CG2 THR A 345     238.298 163.435 233.079  1.00228.02           C  
ATOM   2373  N   ARG A 346     236.555 166.777 235.694  1.00231.30           N  
ATOM   2374  CA  ARG A 346     236.438 167.583 236.901  1.00231.30           C  
ATOM   2375  C   ARG A 346     235.694 168.871 236.582  1.00231.30           C  
ATOM   2376  O   ARG A 346     236.038 169.565 235.619  1.00231.30           O  
ATOM   2377  CB  ARG A 346     237.831 167.902 237.459  1.00231.30           C  
ATOM   2378  CG  ARG A 346     237.865 168.987 238.515  1.00231.30           C  
ATOM   2379  CD  ARG A 346     237.143 168.598 239.800  1.00231.30           C  
ATOM   2380  NE  ARG A 346     237.859 169.081 240.977  1.00231.30           N  
ATOM   2381  CZ  ARG A 346     237.887 170.346 241.382  1.00231.30           C  
ATOM   2382  NH1 ARG A 346     237.180 171.288 240.777  1.00231.30           N  
ATOM   2383  NH2 ARG A 346     238.644 170.675 242.424  1.00231.30           N  
ATOM   2384  N   PHE A 347     234.682 169.190 237.384  1.00231.14           N  
ATOM   2385  CA  PHE A 347     233.985 170.463 237.273  1.00231.14           C  
ATOM   2386  C   PHE A 347     234.446 171.436 238.350  1.00231.14           C  
ATOM   2387  O   PHE A 347     235.025 171.053 239.368  1.00231.14           O  
ATOM   2388  CB  PHE A 347     232.467 170.284 237.372  1.00231.14           C  
ATOM   2389  CG  PHE A 347     231.830 169.728 236.130  1.00231.14           C  
ATOM   2390  CD1 PHE A 347     232.550 169.598 234.952  1.00231.14           C  
ATOM   2391  CD2 PHE A 347     230.490 169.379 236.132  1.00231.14           C  
ATOM   2392  CE1 PHE A 347     231.956 169.093 233.816  1.00231.14           C  
ATOM   2393  CE2 PHE A 347     229.887 168.878 234.993  1.00231.14           C  
ATOM   2394  CZ  PHE A 347     230.621 168.734 233.836  1.00231.14           C  
ATOM   2395  N   ALA A 348     234.160 172.710 238.115  1.00237.02           N  
ATOM   2396  CA  ALA A 348     234.515 173.761 239.051  1.00237.02           C  
ATOM   2397  C   ALA A 348     233.467 173.874 240.158  1.00237.02           C  
ATOM   2398  O   ALA A 348     232.380 173.294 240.091  1.00237.02           O  
ATOM   2399  CB  ALA A 348     234.674 175.090 238.322  1.00237.02           C  
ATOM   2400  N   SER A 349     233.812 174.636 241.193  1.00242.73           N  
ATOM   2401  CA  SER A 349     232.879 174.926 242.271  1.00242.73           C  
ATOM   2402  C   SER A 349     231.800 175.896 241.791  1.00242.73           C  
ATOM   2403  O   SER A 349     231.932 176.547 240.751  1.00242.73           O  
ATOM   2404  CB  SER A 349     233.616 175.501 243.479  1.00242.73           C  
ATOM   2405  OG  SER A 349     234.578 174.584 243.970  1.00242.73           O  
ATOM   2406  N   VAL A 350     230.710 175.977 242.558  1.00243.67           N  
ATOM   2407  CA  VAL A 350     229.584 176.810 242.142  1.00243.67           C  
ATOM   2408  C   VAL A 350     229.890 178.298 242.328  1.00243.67           C  
ATOM   2409  O   VAL A 350     229.375 179.139 241.579  1.00243.67           O  
ATOM   2410  CB  VAL A 350     228.301 176.357 242.878  1.00243.67           C  
ATOM   2411  CG1 VAL A 350     228.435 176.515 244.377  1.00243.67           C  
ATOM   2412  CG2 VAL A 350     227.051 177.065 242.346  1.00243.67           C  
ATOM   2413  N   TYR A 351     230.756 178.655 243.283  1.00248.33           N  
ATOM   2414  CA  TYR A 351     231.116 180.063 243.434  1.00248.33           C  
ATOM   2415  C   TYR A 351     232.022 180.514 242.292  1.00248.33           C  
ATOM   2416  O   TYR A 351     231.866 181.623 241.767  1.00248.33           O  
ATOM   2417  CB  TYR A 351     231.744 180.313 244.815  1.00248.33           C  
ATOM   2418  CG  TYR A 351     233.224 180.016 244.957  1.00248.33           C  
ATOM   2419  CD1 TYR A 351     233.673 178.719 245.176  1.00248.33           C  
ATOM   2420  CD2 TYR A 351     234.170 181.036 244.884  1.00248.33           C  
ATOM   2421  CE1 TYR A 351     235.023 178.442 245.308  1.00248.33           C  
ATOM   2422  CE2 TYR A 351     235.521 180.769 245.017  1.00248.33           C  
ATOM   2423  CZ  TYR A 351     235.941 179.471 245.228  1.00248.33           C  
ATOM   2424  OH  TYR A 351     237.283 179.201 245.360  1.00248.33           O  
ATOM   2425  N   ALA A 352     232.971 179.672 241.897  1.00245.76           N  
ATOM   2426  CA  ALA A 352     233.817 179.919 240.733  1.00245.76           C  
ATOM   2427  C   ALA A 352     233.342 179.072 239.553  1.00245.76           C  
ATOM   2428  O   ALA A 352     234.057 178.204 239.061  1.00245.76           O  
ATOM   2429  CB  ALA A 352     235.277 179.636 241.070  1.00245.76           C  
ATOM   2430  N   TRP A 353     232.115 179.340 239.106  1.00240.91           N  
ATOM   2431  CA  TRP A 353     231.481 178.513 238.085  1.00240.91           C  
ATOM   2432  C   TRP A 353     232.144 178.725 236.730  1.00240.91           C  
ATOM   2433  O   TRP A 353     232.444 179.856 236.338  1.00240.91           O  
ATOM   2434  CB  TRP A 353     229.982 178.816 238.006  1.00240.91           C  
ATOM   2435  CG  TRP A 353     229.631 180.281 238.004  1.00240.91           C  
ATOM   2436  CD1 TRP A 353     229.388 181.063 239.096  1.00240.91           C  
ATOM   2437  CD2 TRP A 353     229.458 181.128 236.860  1.00240.91           C  
ATOM   2438  NE1 TRP A 353     229.089 182.345 238.706  1.00240.91           N  
ATOM   2439  CE2 TRP A 353     229.124 182.411 237.338  1.00240.91           C  
ATOM   2440  CE3 TRP A 353     229.558 180.929 235.480  1.00240.91           C  
ATOM   2441  CZ2 TRP A 353     228.891 183.489 236.486  1.00240.91           C  
ATOM   2442  CZ3 TRP A 353     229.328 182.001 234.636  1.00240.91           C  
ATOM   2443  CH2 TRP A 353     228.997 183.264 235.141  1.00240.91           C  
ATOM   2444  N   ASN A 354     232.405 177.622 236.025  1.00239.48           N  
ATOM   2445  CA  ASN A 354     233.062 177.726 234.729  1.00239.48           C  
ATOM   2446  C   ASN A 354     232.097 178.225 233.666  1.00239.48           C  
ATOM   2447  O   ASN A 354     230.954 177.778 233.587  1.00239.48           O  
ATOM   2448  CB  ASN A 354     233.640 176.376 234.299  1.00239.48           C  
ATOM   2449  CG  ASN A 354     235.083 176.195 234.726  1.00239.48           C  
ATOM   2450  OD1 ASN A 354     235.861 177.148 234.744  1.00239.48           O  
ATOM   2451  ND2 ASN A 354     235.456 174.960 235.037  1.00239.48           N  
ATOM   2452  N   ARG A 355     232.564 179.162 232.848  1.00237.27           N  
ATOM   2453  CA  ARG A 355     231.802 179.654 231.709  1.00237.27           C  
ATOM   2454  C   ARG A 355     232.580 179.343 230.441  1.00237.27           C  
ATOM   2455  O   ARG A 355     233.725 179.784 230.288  1.00237.27           O  
ATOM   2456  CB  ARG A 355     231.531 181.155 231.829  1.00237.27           C  
ATOM   2457  CG  ARG A 355     231.060 181.807 230.539  1.00237.27           C  
ATOM   2458  CD  ARG A 355     230.241 183.052 230.828  1.00237.27           C  
ATOM   2459  NE  ARG A 355     228.834 182.730 231.036  1.00237.27           N  
ATOM   2460  CZ  ARG A 355     227.865 183.629 231.137  1.00237.27           C  
ATOM   2461  NH1 ARG A 355     228.114 184.926 231.060  1.00237.27           N  
ATOM   2462  NH2 ARG A 355     226.615 183.217 231.324  1.00237.27           N  
ATOM   2463  N   LYS A 356     231.965 178.586 229.538  1.00231.53           N  
ATOM   2464  CA  LYS A 356     232.566 178.252 228.254  1.00231.53           C  
ATOM   2465  C   LYS A 356     231.709 178.856 227.155  1.00231.53           C  
ATOM   2466  O   LYS A 356     230.502 178.601 227.095  1.00231.53           O  
ATOM   2467  CB  LYS A 356     232.685 176.737 228.075  1.00231.53           C  
ATOM   2468  CG  LYS A 356     233.223 176.315 226.718  1.00231.53           C  
ATOM   2469  CD  LYS A 356     234.692 175.935 226.792  1.00231.53           C  
ATOM   2470  CE  LYS A 356     235.358 176.043 225.428  1.00231.53           C  
ATOM   2471  NZ  LYS A 356     235.782 177.438 225.124  1.00231.53           N  
ATOM   2472  N   ARG A 357     232.322 179.660 226.295  1.00225.07           N  
ATOM   2473  CA  ARG A 357     231.594 180.251 225.185  1.00225.07           C  
ATOM   2474  C   ARG A 357     231.650 179.317 223.984  1.00225.07           C  
ATOM   2475  O   ARG A 357     232.668 178.670 223.723  1.00225.07           O  
ATOM   2476  CB  ARG A 357     232.148 181.634 224.828  1.00225.07           C  
ATOM   2477  CG  ARG A 357     233.624 181.683 224.449  1.00225.07           C  
ATOM   2478  CD  ARG A 357     234.055 183.052 223.910  1.00225.07           C  
ATOM   2479  NE  ARG A 357     233.390 183.427 222.665  1.00225.07           N  
ATOM   2480  CZ  ARG A 357     232.368 184.269 222.575  1.00225.07           C  
ATOM   2481  NH1 ARG A 357     231.849 184.845 223.646  1.00225.07           N  
ATOM   2482  NH2 ARG A 357     231.851 184.535 221.378  1.00225.07           N  
ATOM   2483  N   ILE A 358     230.528 179.223 223.281  1.00225.87           N  
ATOM   2484  CA  ILE A 358     230.366 178.333 222.145  1.00225.87           C  
ATOM   2485  C   ILE A 358     230.014 179.194 220.945  1.00225.87           C  
ATOM   2486  O   ILE A 358     228.991 179.902 220.953  1.00225.87           O  
ATOM   2487  CB  ILE A 358     229.293 177.264 222.408  1.00225.87           C  
ATOM   2488  CG1 ILE A 358     229.799 176.250 223.436  1.00225.87           C  
ATOM   2489  CG2 ILE A 358     228.907 176.565 221.125  1.00225.87           C  
ATOM   2490  CD1 ILE A 358     228.698 175.564 224.214  1.00225.87           C  
ATOM   2491  N   SER A 359     230.876 179.129 219.929  1.00216.58           N  
ATOM   2492  CA  SER A 359     230.820 179.923 218.715  1.00216.58           C  
ATOM   2493  C   SER A 359     231.306 179.067 217.552  1.00216.58           C  
ATOM   2494  O   SER A 359     231.969 178.048 217.753  1.00216.58           O  
ATOM   2495  CB  SER A 359     231.661 181.202 218.832  1.00216.58           C  
ATOM   2496  OG  SER A 359     233.008 180.900 219.152  1.00216.58           O  
ATOM   2497  N   ASN A 360     230.912 179.494 216.346  1.00207.90           N  
ATOM   2498  CA  ASN A 360     231.322 179.002 215.008  1.00207.90           C  
ATOM   2499  C   ASN A 360     231.422 177.479 214.885  1.00207.90           C  
ATOM   2500  O   ASN A 360     232.364 176.930 214.309  1.00207.90           O  
ATOM   2501  CB  ASN A 360     232.629 179.689 214.550  1.00207.90           C  
ATOM   2502  CG  ASN A 360     233.840 179.468 215.493  1.00207.90           C  
ATOM   2503  OD1 ASN A 360     234.102 178.377 215.993  1.00207.90           O  
ATOM   2504  ND2 ASN A 360     234.561 180.541 215.749  1.00207.90           N  
ATOM   2505  N   CYS A 361     230.394 176.791 215.372  1.00208.17           N  
ATOM   2506  CA  CYS A 361     230.303 175.348 215.207  1.00208.17           C  
ATOM   2507  C   CYS A 361     228.839 174.969 215.031  1.00208.17           C  
ATOM   2508  O   CYS A 361     227.943 175.817 215.093  1.00208.17           O  
ATOM   2509  CB  CYS A 361     230.960 174.609 216.377  1.00208.17           C  
ATOM   2510  SG  CYS A 361     230.482 175.171 218.023  1.00208.17           S  
ATOM   2511  N   VAL A 362     228.595 173.680 214.816  1.00207.14           N  
ATOM   2512  CA  VAL A 362     227.245 173.140 214.711  1.00207.14           C  
ATOM   2513  C   VAL A 362     226.861 172.496 216.043  1.00207.14           C  
ATOM   2514  O   VAL A 362     227.626 171.708 216.617  1.00207.14           O  
ATOM   2515  CB  VAL A 362     227.108 172.176 213.514  1.00207.14           C  
ATOM   2516  CG1 VAL A 362     228.094 171.022 213.566  1.00207.14           C  
ATOM   2517  CG2 VAL A 362     225.694 171.653 213.413  1.00207.14           C  
ATOM   2518  N   ALA A 363     225.708 172.892 216.578  1.00212.11           N  
ATOM   2519  CA  ALA A 363     225.322 172.566 217.946  1.00212.11           C  
ATOM   2520  C   ALA A 363     224.191 171.548 217.898  1.00212.11           C  
ATOM   2521  O   ALA A 363     223.049 171.888 217.572  1.00212.11           O  
ATOM   2522  CB  ALA A 363     224.901 173.818 218.713  1.00212.11           C  
ATOM   2523  N   ASP A 364     224.520 170.300 218.219  1.00213.05           N  
ATOM   2524  CA  ASP A 364     223.563 169.196 218.218  1.00213.05           C  
ATOM   2525  C   ASP A 364     223.003 169.026 219.627  1.00213.05           C  
ATOM   2526  O   ASP A 364     223.641 168.436 220.502  1.00213.05           O  
ATOM   2527  CB  ASP A 364     224.228 167.928 217.687  1.00213.05           C  
ATOM   2528  CG  ASP A 364     225.605 167.693 218.283  1.00213.05           C  
ATOM   2529  OD1 ASP A 364     226.414 168.643 218.300  1.00213.05           O  
ATOM   2530  OD2 ASP A 364     225.879 166.561 218.731  1.00213.05           O  
ATOM   2531  N   TYR A 365     221.801 169.557 219.851  1.00218.19           N  
ATOM   2532  CA  TYR A 365     221.126 169.377 221.129  1.00218.19           C  
ATOM   2533  C   TYR A 365     220.463 168.013 221.266  1.00218.19           C  
ATOM   2534  O   TYR A 365     220.008 167.674 222.364  1.00218.19           O  
ATOM   2535  CB  TYR A 365     220.070 170.467 221.323  1.00218.19           C  
ATOM   2536  CG  TYR A 365     220.608 171.874 221.224  1.00218.19           C  
ATOM   2537  CD1 TYR A 365     221.257 172.469 222.299  1.00218.19           C  
ATOM   2538  CD2 TYR A 365     220.460 172.612 220.056  1.00218.19           C  
ATOM   2539  CE1 TYR A 365     221.749 173.759 222.210  1.00218.19           C  
ATOM   2540  CE2 TYR A 365     220.947 173.902 219.957  1.00218.19           C  
ATOM   2541  CZ  TYR A 365     221.589 174.470 221.037  1.00218.19           C  
ATOM   2542  OH  TYR A 365     222.075 175.754 220.941  1.00218.19           O  
ATOM   2543  N   SER A 366     220.389 167.232 220.183  1.00216.68           N  
ATOM   2544  CA  SER A 366     219.725 165.935 220.229  1.00216.68           C  
ATOM   2545  C   SER A 366     220.514 164.899 221.020  1.00216.68           C  
ATOM   2546  O   SER A 366     219.930 163.906 221.468  1.00216.68           O  
ATOM   2547  CB  SER A 366     219.481 165.424 218.808  1.00216.68           C  
ATOM   2548  OG  SER A 366     218.725 166.357 218.056  1.00216.68           O  
ATOM   2549  N   VAL A 367     221.824 165.098 221.183  1.00214.82           N  
ATOM   2550  CA  VAL A 367     222.620 164.213 222.027  1.00214.82           C  
ATOM   2551  C   VAL A 367     222.240 164.381 223.494  1.00214.82           C  
ATOM   2552  O   VAL A 367     222.083 163.395 224.225  1.00214.82           O  
ATOM   2553  CB  VAL A 367     224.121 164.470 221.783  1.00214.82           C  
ATOM   2554  CG1 VAL A 367     224.987 163.757 222.816  1.00214.82           C  
ATOM   2555  CG2 VAL A 367     224.503 164.025 220.382  1.00214.82           C  
ATOM   2556  N   LEU A 368     222.046 165.629 223.936  1.00214.69           N  
ATOM   2557  CA  LEU A 368     221.758 165.897 225.343  1.00214.69           C  
ATOM   2558  C   LEU A 368     220.380 165.384 225.746  1.00214.69           C  
ATOM   2559  O   LEU A 368     220.189 164.927 226.879  1.00214.69           O  
ATOM   2560  CB  LEU A 368     221.870 167.396 225.614  1.00214.69           C  
ATOM   2561  CG  LEU A 368     223.209 168.024 225.230  1.00214.69           C  
ATOM   2562  CD1 LEU A 368     223.176 169.528 225.445  1.00214.69           C  
ATOM   2563  CD2 LEU A 368     224.347 167.383 226.008  1.00214.69           C  
ATOM   2564  N   TYR A 369     219.408 165.462 224.834  1.00214.26           N  
ATOM   2565  CA  TYR A 369     218.057 165.012 225.145  1.00214.26           C  
ATOM   2566  C   TYR A 369     217.981 163.491 225.236  1.00214.26           C  
ATOM   2567  O   TYR A 369     217.205 162.956 226.037  1.00214.26           O  
ATOM   2568  CB  TYR A 369     217.076 165.542 224.097  1.00214.26           C  
ATOM   2569  CG  TYR A 369     215.670 164.995 224.219  1.00214.26           C  
ATOM   2570  CD1 TYR A 369     214.943 165.156 225.395  1.00214.26           C  
ATOM   2571  CD2 TYR A 369     215.069 164.323 223.161  1.00214.26           C  
ATOM   2572  CE1 TYR A 369     213.656 164.660 225.515  1.00214.26           C  
ATOM   2573  CE2 TYR A 369     213.780 163.824 223.271  1.00214.26           C  
ATOM   2574  CZ  TYR A 369     213.081 163.995 224.450  1.00214.26           C  
ATOM   2575  OH  TYR A 369     211.802 163.503 224.565  1.00214.26           O  
ATOM   2576  N   ASN A 370     218.788 162.783 224.447  1.00216.57           N  
ATOM   2577  CA  ASN A 370     218.661 161.341 224.287  1.00216.57           C  
ATOM   2578  C   ASN A 370     219.500 160.544 225.279  1.00216.57           C  
ATOM   2579  O   ASN A 370     219.509 159.310 225.205  1.00216.57           O  
ATOM   2580  CB  ASN A 370     219.046 160.937 222.860  1.00216.57           C  
ATOM   2581  CG  ASN A 370     217.887 161.051 221.889  1.00216.57           C  
ATOM   2582  OD1 ASN A 370     216.753 161.317 222.286  1.00216.57           O  
ATOM   2583  ND2 ASN A 370     218.169 160.851 220.606  1.00216.57           N  
ATOM   2584  N   LEU A 371     220.202 161.204 226.195  1.00219.38           N  
ATOM   2585  CA  LEU A 371     220.952 160.528 227.248  1.00219.38           C  
ATOM   2586  C   LEU A 371     220.114 160.491 228.520  1.00219.38           C  
ATOM   2587  O   LEU A 371     219.727 161.538 229.051  1.00219.38           O  
ATOM   2588  CB  LEU A 371     222.305 161.195 227.498  1.00219.38           C  
ATOM   2589  CG  LEU A 371     223.531 160.622 226.769  1.00219.38           C  
ATOM   2590  CD1 LEU A 371     223.836 159.231 227.303  1.00219.38           C  
ATOM   2591  CD2 LEU A 371     223.376 160.567 225.257  1.00219.38           C  
ATOM   2592  N   ALA A 372     219.842 159.282 228.999  1.00225.73           N  
ATOM   2593  CA  ALA A 372     219.024 158.987 230.174  1.00225.73           C  
ATOM   2594  C   ALA A 372     219.619 159.322 231.551  1.00225.73           C  
ATOM   2595  O   ALA A 372     218.827 159.618 232.456  1.00225.73           O  
ATOM   2596  CB  ALA A 372     218.616 157.509 230.147  1.00225.73           C  
ATOM   2597  N   PRO A 373     220.942 159.251 231.807  1.00224.16           N  
ATOM   2598  CA  PRO A 373     221.441 159.768 233.099  1.00224.16           C  
ATOM   2599  C   PRO A 373     221.212 161.257 233.336  1.00224.16           C  
ATOM   2600  O   PRO A 373     221.155 161.669 234.501  1.00224.16           O  
ATOM   2601  CB  PRO A 373     222.944 159.442 233.065  1.00224.16           C  
ATOM   2602  CG  PRO A 373     223.238 158.992 231.689  1.00224.16           C  
ATOM   2603  CD  PRO A 373     221.978 158.394 231.194  1.00224.16           C  
ATOM   2604  N   PHE A 374     221.076 162.076 232.295  1.00222.59           N  
ATOM   2605  CA  PHE A 374     220.802 163.501 232.499  1.00222.59           C  
ATOM   2606  C   PHE A 374     219.316 163.637 232.807  1.00222.59           C  
ATOM   2607  O   PHE A 374     218.484 163.811 231.915  1.00222.59           O  
ATOM   2608  CB  PHE A 374     221.207 164.342 231.287  1.00222.59           C  
ATOM   2609  CG  PHE A 374     222.617 164.095 230.774  1.00222.59           C  
ATOM   2610  CD1 PHE A 374     223.658 163.729 231.628  1.00222.59           C  
ATOM   2611  CD2 PHE A 374     222.893 164.234 229.422  1.00222.59           C  
ATOM   2612  CE1 PHE A 374     224.934 163.508 231.140  1.00222.59           C  
ATOM   2613  CE2 PHE A 374     224.169 164.014 228.927  1.00222.59           C  
ATOM   2614  CZ  PHE A 374     225.190 163.650 229.788  1.00222.59           C  
ATOM   2615  N   PHE A 375     218.988 163.538 234.099  1.00223.77           N  
ATOM   2616  CA  PHE A 375     217.603 163.344 234.520  1.00223.77           C  
ATOM   2617  C   PHE A 375     216.776 164.613 234.348  1.00223.77           C  
ATOM   2618  O   PHE A 375     215.668 164.577 233.802  1.00223.77           O  
ATOM   2619  CB  PHE A 375     217.563 162.886 235.978  1.00223.77           C  
ATOM   2620  CG  PHE A 375     218.376 161.654 236.252  1.00223.77           C  
ATOM   2621  CD1 PHE A 375     218.189 160.502 235.505  1.00223.77           C  
ATOM   2622  CD2 PHE A 375     219.328 161.650 237.261  1.00223.77           C  
ATOM   2623  CE1 PHE A 375     218.939 159.365 235.758  1.00223.77           C  
ATOM   2624  CE2 PHE A 375     220.081 160.519 237.520  1.00223.77           C  
ATOM   2625  CZ  PHE A 375     219.886 159.375 236.767  1.00223.77           C  
ATOM   2626  N   THR A 376     217.305 165.743 234.806  1.00222.23           N  
ATOM   2627  CA  THR A 376     216.579 167.006 234.840  1.00222.23           C  
ATOM   2628  C   THR A 376     216.918 167.857 233.623  1.00222.23           C  
ATOM   2629  O   THR A 376     218.067 168.281 233.459  1.00222.23           O  
ATOM   2630  CB  THR A 376     216.904 167.772 236.122  1.00222.23           C  
ATOM   2631  OG1 THR A 376     216.527 166.986 237.259  1.00222.23           O  
ATOM   2632  CG2 THR A 376     216.159 169.089 236.149  1.00222.23           C  
ATOM   2633  N   PHE A 377     215.924 168.104 232.777  1.00222.81           N  
ATOM   2634  CA  PHE A 377     216.071 168.995 231.630  1.00222.81           C  
ATOM   2635  C   PHE A 377     214.996 170.078 231.710  1.00222.81           C  
ATOM   2636  O   PHE A 377     214.069 170.108 230.896  1.00222.81           O  
ATOM   2637  CB  PHE A 377     215.961 168.192 230.322  1.00222.81           C  
ATOM   2638  CG  PHE A 377     216.767 168.751 229.184  1.00222.81           C  
ATOM   2639  CD1 PHE A 377     216.386 169.931 228.558  1.00222.81           C  
ATOM   2640  CD2 PHE A 377     217.888 168.080 228.718  1.00222.81           C  
ATOM   2641  CE1 PHE A 377     217.121 170.443 227.503  1.00222.81           C  
ATOM   2642  CE2 PHE A 377     218.625 168.583 227.660  1.00222.81           C  
ATOM   2643  CZ  PHE A 377     218.243 169.768 227.054  1.00222.81           C  
ATOM   2644  N   LYS A 378     215.122 170.971 232.691  1.00226.55           N  
ATOM   2645  CA  LYS A 378     214.169 172.066 232.855  1.00226.55           C  
ATOM   2646  C   LYS A 378     214.584 173.221 231.951  1.00226.55           C  
ATOM   2647  O   LYS A 378     215.560 173.920 232.241  1.00226.55           O  
ATOM   2648  CB  LYS A 378     214.083 172.507 234.313  1.00226.55           C  
ATOM   2649  CG  LYS A 378     213.336 171.535 235.213  1.00226.55           C  
ATOM   2650  CD  LYS A 378     213.236 172.051 236.644  1.00226.55           C  
ATOM   2651  CE  LYS A 378     214.597 172.243 237.288  1.00226.55           C  
ATOM   2652  NZ  LYS A 378     214.506 173.045 238.540  1.00226.55           N  
ATOM   2653  N   CYS A 379     213.855 173.436 230.863  1.00230.56           N  
ATOM   2654  CA  CYS A 379     214.186 174.486 229.909  1.00230.56           C  
ATOM   2655  C   CYS A 379     213.163 175.612 230.005  1.00230.56           C  
ATOM   2656  O   CYS A 379     211.954 175.358 229.982  1.00230.56           O  
ATOM   2657  CB  CYS A 379     214.262 173.949 228.481  1.00230.56           C  
ATOM   2658  SG  CYS A 379     214.990 175.176 227.389  1.00230.56           S  
ATOM   2659  N   TYR A 380     213.648 176.849 230.114  1.00231.15           N  
ATOM   2660  CA  TYR A 380     212.800 178.019 230.314  1.00231.15           C  
ATOM   2661  C   TYR A 380     213.016 179.024 229.191  1.00231.15           C  
ATOM   2662  O   TYR A 380     214.158 179.309 228.815  1.00231.15           O  
ATOM   2663  CB  TYR A 380     213.083 178.706 231.655  1.00231.15           C  
ATOM   2664  CG  TYR A 380     213.466 177.791 232.793  1.00231.15           C  
ATOM   2665  CD1 TYR A 380     212.494 177.136 233.541  1.00231.15           C  
ATOM   2666  CD2 TYR A 380     214.800 177.612 233.145  1.00231.15           C  
ATOM   2667  CE1 TYR A 380     212.840 176.308 234.594  1.00231.15           C  
ATOM   2668  CE2 TYR A 380     215.157 176.788 234.197  1.00231.15           C  
ATOM   2669  CZ  TYR A 380     214.173 176.139 234.917  1.00231.15           C  
ATOM   2670  OH  TYR A 380     214.524 175.321 235.965  1.00231.15           O  
ATOM   2671  N   GLY A 381     211.915 179.558 228.662  1.00233.02           N  
ATOM   2672  CA  GLY A 381     211.944 180.611 227.667  1.00233.02           C  
ATOM   2673  C   GLY A 381     212.153 180.163 226.238  1.00233.02           C  
ATOM   2674  O   GLY A 381     212.183 181.018 225.342  1.00233.02           O  
ATOM   2675  N   VAL A 382     212.255 178.858 225.996  1.00230.03           N  
ATOM   2676  CA  VAL A 382     212.467 178.293 224.665  1.00230.03           C  
ATOM   2677  C   VAL A 382     212.104 176.813 224.756  1.00230.03           C  
ATOM   2678  O   VAL A 382     212.327 176.171 225.786  1.00230.03           O  
ATOM   2679  CB  VAL A 382     213.920 178.547 224.174  1.00230.03           C  
ATOM   2680  CG1 VAL A 382     214.950 178.053 225.175  1.00230.03           C  
ATOM   2681  CG2 VAL A 382     214.183 177.980 222.777  1.00230.03           C  
ATOM   2682  N   SER A 383     211.510 176.282 223.685  1.00228.15           N  
ATOM   2683  CA  SER A 383     211.099 174.884 223.774  1.00228.15           C  
ATOM   2684  C   SER A 383     212.248 173.955 223.389  1.00228.15           C  
ATOM   2685  O   SER A 383     213.027 174.276 222.485  1.00228.15           O  
ATOM   2686  CB  SER A 383     209.901 174.618 222.866  1.00228.15           C  
ATOM   2687  OG  SER A 383     209.342 173.339 223.110  1.00228.15           O  
ATOM   2688  N   PRO A 384     212.378 172.817 224.085  1.00227.08           N  
ATOM   2689  CA  PRO A 384     213.434 171.851 223.731  1.00227.08           C  
ATOM   2690  C   PRO A 384     213.257 171.214 222.362  1.00227.08           C  
ATOM   2691  O   PRO A 384     214.249 170.759 221.780  1.00227.08           O  
ATOM   2692  CB  PRO A 384     213.340 170.801 224.848  1.00227.08           C  
ATOM   2693  CG  PRO A 384     211.962 170.956 225.402  1.00227.08           C  
ATOM   2694  CD  PRO A 384     211.666 172.420 225.311  1.00227.08           C  
ATOM   2695  N   THR A 385     212.031 171.160 221.837  1.00226.35           N  
ATOM   2696  CA  THR A 385     211.807 170.553 220.528  1.00226.35           C  
ATOM   2697  C   THR A 385     212.308 171.456 219.408  1.00226.35           C  
ATOM   2698  O   THR A 385     212.819 170.968 218.392  1.00226.35           O  
ATOM   2699  CB  THR A 385     210.323 170.238 220.338  1.00226.35           C  
ATOM   2700  OG1 THR A 385     209.563 171.451 220.404  1.00226.35           O  
ATOM   2701  CG2 THR A 385     209.840 169.279 221.416  1.00226.35           C  
ATOM   2702  N   LYS A 386     212.176 172.771 219.574  1.00226.51           N  
ATOM   2703  CA  LYS A 386     212.531 173.732 218.540  1.00226.51           C  
ATOM   2704  C   LYS A 386     213.937 174.293 218.718  1.00226.51           C  
ATOM   2705  O   LYS A 386     214.275 175.309 218.099  1.00226.51           O  
ATOM   2706  CB  LYS A 386     211.493 174.858 218.486  1.00226.51           C  
ATOM   2707  CG  LYS A 386     211.443 175.773 219.698  1.00226.51           C  
ATOM   2708  CD  LYS A 386     210.350 176.817 219.516  1.00226.51           C  
ATOM   2709  CE  LYS A 386     210.231 177.737 220.719  1.00226.51           C  
ATOM   2710  NZ  LYS A 386     211.433 178.597 220.880  1.00226.51           N  
ATOM   2711  N   LEU A 387     214.763 173.649 219.550  1.00225.94           N  
ATOM   2712  CA  LEU A 387     216.164 174.038 219.679  1.00225.94           C  
ATOM   2713  C   LEU A 387     216.932 173.754 218.397  1.00225.94           C  
ATOM   2714  O   LEU A 387     217.887 174.469 218.074  1.00225.94           O  
ATOM   2715  CB  LEU A 387     216.822 173.311 220.852  1.00225.94           C  
ATOM   2716  CG  LEU A 387     216.361 173.659 222.265  1.00225.94           C  
ATOM   2717  CD1 LEU A 387     217.070 172.776 223.278  1.00225.94           C  
ATOM   2718  CD2 LEU A 387     216.627 175.123 222.557  1.00225.94           C  
ATOM   2719  N   ASN A 388     216.532 172.715 217.660  1.00223.86           N  
ATOM   2720  CA  ASN A 388     217.239 172.333 216.446  1.00223.86           C  
ATOM   2721  C   ASN A 388     216.980 173.298 215.297  1.00223.86           C  
ATOM   2722  O   ASN A 388     217.732 173.292 214.317  1.00223.86           O  
ATOM   2723  CB  ASN A 388     216.810 170.922 216.040  1.00223.86           C  
ATOM   2724  CG  ASN A 388     217.822 170.235 215.163  1.00223.86           C  
ATOM   2725  OD1 ASN A 388     219.020 170.413 215.337  1.00223.86           O  
ATOM   2726  ND2 ASN A 388     217.344 169.441 214.213  1.00223.86           N  
ATOM   2727  N   ASP A 389     215.937 174.120 215.393  1.00230.50           N  
ATOM   2728  CA  ASP A 389     215.580 175.078 214.355  1.00230.50           C  
ATOM   2729  C   ASP A 389     216.009 176.500 214.690  1.00230.50           C  
ATOM   2730  O   ASP A 389     216.511 177.215 213.817  1.00230.50           O  
ATOM   2731  CB  ASP A 389     214.070 175.045 214.102  1.00230.50           C  
ATOM   2732  CG  ASP A 389     213.526 173.632 214.017  1.00230.50           C  
ATOM   2733  OD1 ASP A 389     214.224 172.757 213.463  1.00230.50           O  
ATOM   2734  OD2 ASP A 389     212.401 173.396 214.505  1.00230.50           O  
ATOM   2735  N   LEU A 390     215.803 176.922 215.938  1.00235.38           N  
ATOM   2736  CA  LEU A 390     216.192 178.254 216.386  1.00235.38           C  
ATOM   2737  C   LEU A 390     217.709 178.406 216.426  1.00235.38           C  
ATOM   2738  O   LEU A 390     218.409 177.611 217.062  1.00235.38           O  
ATOM   2739  CB  LEU A 390     215.592 178.537 217.762  1.00235.38           C  
ATOM   2740  CG  LEU A 390     215.332 180.003 218.117  1.00235.38           C  
ATOM   2741  CD1 LEU A 390     214.626 180.729 216.982  1.00235.38           C  
ATOM   2742  CD2 LEU A 390     214.529 180.105 219.404  1.00235.38           C  
ATOM   2743  N   CYS A 391     218.214 179.429 215.742  1.00239.10           N  
ATOM   2744  CA  CYS A 391     219.636 179.736 215.695  1.00239.10           C  
ATOM   2745  C   CYS A 391     219.974 180.950 216.550  1.00239.10           C  
ATOM   2746  O   CYS A 391     219.235 181.940 216.561  1.00239.10           O  
ATOM   2747  CB  CYS A 391     220.084 180.001 214.258  1.00239.10           C  
ATOM   2748  SG  CYS A 391     221.837 180.373 214.119  1.00239.10           S  
ATOM   2749  N   PHE A 392     221.096 180.868 217.265  1.00238.88           N  
ATOM   2750  CA  PHE A 392     221.513 181.912 218.189  1.00238.88           C  
ATOM   2751  C   PHE A 392     222.933 182.346 217.849  1.00238.88           C  
ATOM   2752  O   PHE A 392     223.676 181.635 217.167  1.00238.88           O  
ATOM   2753  CB  PHE A 392     221.456 181.445 219.652  1.00238.88           C  
ATOM   2754  CG  PHE A 392     220.379 180.436 219.932  1.00238.88           C  
ATOM   2755  CD1 PHE A 392     219.079 180.843 220.190  1.00238.88           C  
ATOM   2756  CD2 PHE A 392     220.673 179.078 219.964  1.00238.88           C  
ATOM   2757  CE1 PHE A 392     218.088 179.914 220.461  1.00238.88           C  
ATOM   2758  CE2 PHE A 392     219.687 178.145 220.229  1.00238.88           C  
ATOM   2759  CZ  PHE A 392     218.393 178.563 220.478  1.00238.88           C  
ATOM   2760  N   THR A 393     223.305 183.532 218.336  1.00240.26           N  
ATOM   2761  CA  THR A 393     224.631 184.072 218.050  1.00240.26           C  
ATOM   2762  C   THR A 393     225.709 183.382 218.878  1.00240.26           C  
ATOM   2763  O   THR A 393     226.747 182.972 218.344  1.00240.26           O  
ATOM   2764  CB  THR A 393     224.654 185.581 218.302  1.00240.26           C  
ATOM   2765  OG1 THR A 393     223.691 186.224 217.460  1.00240.26           O  
ATOM   2766  CG2 THR A 393     226.031 186.164 218.011  1.00240.26           C  
ATOM   2767  N   ASN A 394     225.466 183.211 220.177  1.00239.44           N  
ATOM   2768  CA  ASN A 394     226.459 182.639 221.078  1.00239.44           C  
ATOM   2769  C   ASN A 394     225.776 181.751 222.105  1.00239.44           C  
ATOM   2770  O   ASN A 394     224.632 182.004 222.506  1.00239.44           O  
ATOM   2771  CB  ASN A 394     227.277 183.727 221.784  1.00239.44           C  
ATOM   2772  CG  ASN A 394     228.356 184.312 220.896  1.00239.44           C  
ATOM   2773  OD1 ASN A 394     229.011 183.592 220.143  1.00239.44           O  
ATOM   2774  ND2 ASN A 394     228.550 185.622 220.982  1.00239.44           N  
ATOM   2775  N   VAL A 395     226.477 180.697 222.528  1.00235.81           N  
ATOM   2776  CA  VAL A 395     225.938 179.786 223.535  1.00235.81           C  
ATOM   2777  C   VAL A 395     226.898 179.745 224.719  1.00235.81           C  
ATOM   2778  O   VAL A 395     228.068 179.390 224.563  1.00235.81           O  
ATOM   2779  CB  VAL A 395     225.725 178.375 222.961  1.00235.81           C  
ATOM   2780  CG1 VAL A 395     225.383 177.382 224.068  1.00235.81           C  
ATOM   2781  CG2 VAL A 395     224.663 178.385 221.871  1.00235.81           C  
ATOM   2782  N   TYR A 396     226.396 180.071 225.905  1.00236.77           N  
ATOM   2783  CA  TYR A 396     227.201 180.093 227.120  1.00236.77           C  
ATOM   2784  C   TYR A 396     226.882 178.850 227.939  1.00236.77           C  
ATOM   2785  O   TYR A 396     225.725 178.626 228.307  1.00236.77           O  
ATOM   2786  CB  TYR A 396     226.940 181.358 227.938  1.00236.77           C  
ATOM   2787  CG  TYR A 396     227.602 182.597 227.381  1.00236.77           C  
ATOM   2788  CD1 TYR A 396     228.958 182.603 227.071  1.00236.77           C  
ATOM   2789  CD2 TYR A 396     226.876 183.765 227.179  1.00236.77           C  
ATOM   2790  CE1 TYR A 396     229.570 183.737 226.565  1.00236.77           C  
ATOM   2791  CE2 TYR A 396     227.479 184.903 226.675  1.00236.77           C  
ATOM   2792  CZ  TYR A 396     228.825 184.883 226.370  1.00236.77           C  
ATOM   2793  OH  TYR A 396     229.426 186.014 225.866  1.00236.77           O  
ATOM   2794  N   ALA A 397     227.901 178.049 228.220  1.00234.27           N  
ATOM   2795  CA  ALA A 397     227.767 176.832 229.011  1.00234.27           C  
ATOM   2796  C   ALA A 397     228.399 177.085 230.374  1.00234.27           C  
ATOM   2797  O   ALA A 397     229.627 177.121 230.501  1.00234.27           O  
ATOM   2798  CB  ALA A 397     228.416 175.649 228.299  1.00234.27           C  
ATOM   2799  N   ASP A 398     227.559 177.318 231.379  1.00235.53           N  
ATOM   2800  CA  ASP A 398     228.015 177.520 232.747  1.00235.53           C  
ATOM   2801  C   ASP A 398     227.923 176.188 233.482  1.00235.53           C  
ATOM   2802  O   ASP A 398     226.843 175.606 233.584  1.00235.53           O  
ATOM   2803  CB  ASP A 398     227.177 178.588 233.448  1.00235.53           C  
ATOM   2804  CG  ASP A 398     226.991 179.829 232.597  1.00235.53           C  
ATOM   2805  OD1 ASP A 398     228.005 180.424 232.178  1.00235.53           O  
ATOM   2806  OD2 ASP A 398     225.828 180.210 232.349  1.00235.53           O  
ATOM   2807  N   SER A 399     229.043 175.727 234.021  1.00233.41           N  
ATOM   2808  CA  SER A 399     229.142 174.399 234.608  1.00233.41           C  
ATOM   2809  C   SER A 399     229.613 174.506 236.049  1.00233.41           C  
ATOM   2810  O   SER A 399     230.560 175.254 236.346  1.00233.41           O  
ATOM   2811  CB  SER A 399     230.096 173.511 233.802  1.00233.41           C  
ATOM   2812  OG  SER A 399     231.445 173.759 234.154  1.00233.41           O  
ATOM   2813  N   PHE A 400     228.933 173.773 236.934  1.00233.09           N  
ATOM   2814  CA  PHE A 400     229.249 173.770 238.358  1.00233.09           C  
ATOM   2815  C   PHE A 400     228.679 172.504 238.995  1.00233.09           C  
ATOM   2816  O   PHE A 400     228.057 171.670 238.330  1.00233.09           O  
ATOM   2817  CB  PHE A 400     228.722 175.034 239.048  1.00233.09           C  
ATOM   2818  CG  PHE A 400     227.296 175.387 238.703  1.00233.09           C  
ATOM   2819  CD1 PHE A 400     226.240 174.856 239.430  1.00233.09           C  
ATOM   2820  CD2 PHE A 400     227.015 176.278 237.674  1.00233.09           C  
ATOM   2821  CE1 PHE A 400     224.929 175.187 239.124  1.00233.09           C  
ATOM   2822  CE2 PHE A 400     225.706 176.611 237.361  1.00233.09           C  
ATOM   2823  CZ  PHE A 400     224.662 176.064 238.087  1.00233.09           C  
ATOM   2824  N   VAL A 401     228.916 172.364 240.301  1.00235.08           N  
ATOM   2825  CA  VAL A 401     228.490 171.209 241.085  1.00235.08           C  
ATOM   2826  C   VAL A 401     227.753 171.719 242.318  1.00235.08           C  
ATOM   2827  O   VAL A 401     228.287 172.553 243.057  1.00235.08           O  
ATOM   2828  CB  VAL A 401     229.688 170.325 241.493  1.00235.08           C  
ATOM   2829  CG1 VAL A 401     229.303 169.339 242.590  1.00235.08           C  
ATOM   2830  CG2 VAL A 401     230.242 169.584 240.290  1.00235.08           C  
ATOM   2831  N   ILE A 402     226.536 171.219 242.545  1.00234.93           N  
ATOM   2832  CA  ILE A 402     225.778 171.584 243.741  1.00234.93           C
[truncated: 2,534,329 more chars]
