# Supplementary material for: Identifying and profiling structural similarities between Spike of SARS-CoV-2 and other viral or host proteins with Machaon
Source: Commun Biol. 2023 Jul 19;6:752. doi: 10.1038/s42003-023-05076-7 (PMC10356814; doi:10.1038/s42003-023-05076-7)
Supplement: Supplementary file 5 — Supplementary Data 2 [file 42003_2023_5076_MOESM5_ESM.zip › 7V7Qc.pdb]

HEADER    VIRAL PROTEIN                           21-AUG-21   7V7Q              
TITLE     CRYO-EM STRUCTURE OF SARS-COV-2 S-DELTA VARIANT (B.1.617.2), ONE RBD- 
TITLE    2 UP CONFORMATION 3                                                    
COMPND    MOL_ID: 1;                                                            
COMPND   2 MOLECULE: SPIKE GLYCOPROTEIN;                                        
COMPND   3 CHAIN: A, B, C;                                                      
COMPND   4 SYNONYM: S GLYCOPROTEIN,E2,PEPLOMER PROTEIN;                         
COMPND   5 ENGINEERED: YES;                                                     
COMPND   6 MUTATION: YES                                                        
SOURCE    MOL_ID: 1;                                                            
SOURCE   2 ORGANISM_SCIENTIFIC: SEVERE ACUTE RESPIRATORY SYNDROME CORONAVIRUS   
SOURCE   3 2;                                                                   
SOURCE   4 ORGANISM_COMMON: 2019-NCOV, SARS-COV-2;                              
SOURCE   5 ORGANISM_TAXID: 2697049;                                             
SOURCE   6 GENE: S, 2;                                                          
SOURCE   7 EXPRESSION_SYSTEM: HOMO SAPIENS;                                     
SOURCE   8 EXPRESSION_SYSTEM_TAXID: 9606;                                       
SOURCE   9 EXPRESSION_SYSTEM_CELL_LINE: HEK293                                  
KEYWDS    SARS-COV-2, SPIKE PROTEIN, VIRAL PROTEIN                              
EXPDTA    ELECTRON MICROSCOPY                                                   
AUTHOR    T.J.YANG,P.Y.YU,Y.C.CHANG,S.T.D.HSU                                   
REVDAT   1   06-OCT-21 7V7Q    0                                                
JRNL        AUTH   T.J.YANG,P.Y.YU,Y.C.CHANG,S.T.D.HSU                          
JRNL        TITL   CRYO-EM STRUCTURE OF SARS-COV-2 S-DELTA VARIANT (B.1.617.2), 
JRNL        TITL 2 ONE RBD-UP CONFORMATION 3                                    
JRNL        REF    TO BE PUBLISHED                                              
JRNL        REFN                                                                
REMARK   2                                                                      
REMARK   2 RESOLUTION.    2.80 ANGSTROMS.                                       
REMARK   3                                                                      
REMARK   3 REFINEMENT.                                                          
REMARK   3   SOFTWARE PACKAGES      : EPU, CRYOSPARC, CRYOSPARC, CRYOSPARC,     
REMARK   3                            CRYOSPARC                                 
REMARK   3   RECONSTRUCTION SCHEMA  : NULL                                      
REMARK   3                                                                      
REMARK   3 EM MAP-MODEL FITTING AND REFINEMENT                                  
REMARK   3   PDB ENTRY                    : NULL                                
REMARK   3   REFINEMENT SPACE             : NULL                                
REMARK   3   REFINEMENT PROTOCOL          : NULL                                
REMARK   3   REFINEMENT TARGET            : NULL                                
REMARK   3   OVERALL ANISOTROPIC B VALUE  : NULL                                
REMARK   3                                                                      
REMARK   3 FITTING PROCEDURE : NULL                                             
REMARK   3                                                                      
REMARK   3 EM IMAGE RECONSTRUCTION STATISTICS                                   
REMARK   3   NOMINAL PIXEL SIZE (ANGSTROMS)    : NULL                           
REMARK   3   ACTUAL PIXEL SIZE  (ANGSTROMS)    : NULL                           
REMARK   3   EFFECTIVE RESOLUTION (ANGSTROMS)  : 2.800                          
REMARK   3   NUMBER OF PARTICLES               : 235695                         
REMARK   3   CTF CORRECTION METHOD             : PHASE FLIPPING AND AMPLITUDE   
REMARK   3                                       CORRECTION                     
REMARK   3                                                                      
REMARK   3 EM RECONSTRUCTION MAGNIFICATION CALIBRATION: NULL                    
REMARK   3                                                                      
REMARK   3 OTHER DETAILS: NULL                                                  
REMARK   4                                                                      
REMARK   4 7V7Q COMPLIES WITH FORMAT V. 3.30, 13-JUL-11                         
REMARK 100                                                                      
REMARK 100 THIS ENTRY HAS BEEN PROCESSED BY PDBJ ON 31-AUG-21.                  
REMARK 100 THE DEPOSITION ID IS D_1300024238.                                   
REMARK 245                                                                      
REMARK 245 EXPERIMENTAL DETAILS                                                 
REMARK 245   RECONSTRUCTION METHOD          : SINGLE PARTICLE                   
REMARK 245   SPECIMEN TYPE                  : NULL                              
REMARK 245                                                                      
REMARK 245 ELECTRON MICROSCOPE SAMPLE                                           
REMARK 245   SAMPLE TYPE                    : PARTICLE                          
REMARK 245   PARTICLE TYPE                  : POINT                             
REMARK 245   NAME OF SAMPLE                 : SARS-COV-2 SPIKE GLYCOPROTEIN     
REMARK 245   SAMPLE CONCENTRATION (MG ML-1) : 1.00                              
REMARK 245   SAMPLE SUPPORT DETAILS         : NULL                              
REMARK 245   SAMPLE VITRIFICATION DETAILS   : BLOT FOR 2.5 SECONDS BEFORE       
REMARK 245                                    PLUNGING; BLOT FORCE: 0;          
REMARK 245                                    WAITING TIME: 30S                 
REMARK 245   SAMPLE BUFFER                  : NULL                              
REMARK 245   PH                             : 7.60                              
REMARK 245   SAMPLE DETAILS                 : DELTA VARIANT (B.1.617.2), ONE    
REMARK 245  RBD-UP CONFORMATION 3                                               
REMARK 245                                                                      
REMARK 245 DATA ACQUISITION                                                     
REMARK 245   DATE OF EXPERIMENT                : NULL                           
REMARK 245   NUMBER OF MICROGRAPHS-IMAGES      : NULL                           
REMARK 245   TEMPERATURE (KELVIN)              : NULL                           
REMARK 245   MICROSCOPE MODEL                  : FEI TITAN KRIOS                
REMARK 245   DETECTOR TYPE                     : GATAN K3 (6K X 4K)             
REMARK 245   MINIMUM DEFOCUS (NM)              : NULL                           
REMARK 245   MAXIMUM DEFOCUS (NM)              : NULL                           
REMARK 245   MINIMUM TILT ANGLE (DEGREES)      : NULL                           
REMARK 245   MAXIMUM TILT ANGLE (DEGREES)      : NULL                           
REMARK 245   NOMINAL CS                        : 2.70                           
REMARK 245   IMAGING MODE                      : BRIGHT FIELD                   
REMARK 245   ELECTRON DOSE (ELECTRONS NM**-2)  : 100.00                         
REMARK 245   ILLUMINATION MODE                 : FLOOD BEAM                     
REMARK 245   NOMINAL MAGNIFICATION             : NULL                           
REMARK 245   CALIBRATED MAGNIFICATION          : NULL                           
REMARK 245   SOURCE                            : FIELD EMISSION GUN             
REMARK 245   ACCELERATION VOLTAGE (KV)         : 300                            
REMARK 245   IMAGING DETAILS                   : NULL                           
REMARK 247                                                                      
REMARK 247 ELECTRON MICROSCOPY                                                  
REMARK 247  THE COORDINATES IN THIS ENTRY WERE GENERATED FROM ELECTRON          
REMARK 247  MICROSCOPY DATA. PROTEIN DATA BANK CONVENTIONS REQUIRE              
REMARK 247  THAT CRYST1 AND SCALE RECORDS BE INCLUDED, BUT THE VALUES           
REMARK 247  ON THESE RECORDS ARE MEANINGLESS EXCEPT FOR THE CALCULATION         
REMARK 247  OF THE STRUCTURE FACTORS.                                           
REMARK 300                                                                      
REMARK 300 BIOMOLECULE: 1                                                       
REMARK 300 SEE REMARK 350 FOR THE AUTHOR PROVIDED AND/OR PROGRAM                
REMARK 300 GENERATED ASSEMBLY INFORMATION FOR THE STRUCTURE IN                  
REMARK 300 THIS ENTRY. THE REMARK MAY ALSO PROVIDE INFORMATION ON               
REMARK 300 BURIED SURFACE AREA.                                                 
REMARK 350                                                                      
REMARK 350 COORDINATES FOR A COMPLETE MULTIMER REPRESENTING THE KNOWN           
REMARK 350 BIOLOGICALLY SIGNIFICANT OLIGOMERIZATION STATE OF THE                
REMARK 350 MOLECULE CAN BE GENERATED BY APPLYING BIOMT TRANSFORMATIONS          
REMARK 350 GIVEN BELOW.  BOTH NON-CRYSTALLOGRAPHIC AND                          
REMARK 350 CRYSTALLOGRAPHIC OPERATIONS ARE GIVEN.                               
REMARK 350                                                                      
REMARK 350 BIOMOLECULE: 1                                                       
REMARK 350 AUTHOR DETERMINED BIOLOGICAL UNIT: TRIMERIC                          
REMARK 350 APPLY THE FOLLOWING TO CHAINS: A, B, C, D, E, F, G, H, I, J,         
REMARK 350                    AND CHAINS: K, L, M, N, O, P, Q, R, S,            
REMARK 350                    AND CHAINS: T, U, V, W, X, Y, Z, a, b, c,         
REMARK 350                    AND CHAINS: d, e, f, g, h, i, j, k, l, m          
REMARK 350   BIOMT1   1  1.000000  0.000000  0.000000        0.00000            
REMARK 350   BIOMT2   1  0.000000  1.000000  0.000000        0.00000            
REMARK 350   BIOMT3   1  0.000000  0.000000  1.000000        0.00000            
REMARK 465                                                                      
REMARK 465 MISSING RESIDUES                                                     
REMARK 465 THE FOLLOWING RESIDUES WERE NOT LOCATED IN THE                       
REMARK 465 EXPERIMENT. (M=MODEL NUMBER; RES=RESIDUE NAME; C=CHAIN               
REMARK 465 IDENTIFIER; SSSEQ=SEQUENCE NUMBER; I=INSERTION CODE.)                
REMARK 465                                                                      
REMARK 465   M RES C SSSEQI                                                     
REMARK 465     MET A     1                                                      
REMARK 465     PHE A     2                                                      
REMARK 465     VAL A     3                                                      
REMARK 465     PHE A     4                                                      
REMARK 465     LEU A     5                                                      
REMARK 465     VAL A     6                                                      
REMARK 465     LEU A     7                                                      
REMARK 465     LEU A     8                                                      
REMARK 465     PRO A     9                                                      
REMARK 465     LEU A    10                                                      
REMARK 465     VAL A    11                                                      
REMARK 465     SER A    12                                                      
REMARK 465     SER A    13                                                      
REMARK 465     ALA A    67                                                      
REMARK 465     ILE A    68                                                      
REMARK 465     HIS A    69                                                      
REMARK 465     VAL A    70                                                      
REMARK 465     SER A    71                                                      
REMARK 465     GLY A    72                                                      
REMARK 465     THR A    73                                                      
REMARK 465     ASN A    74                                                      
REMARK 465     GLY A    75                                                      
REMARK 465     THR A    76                                                      
REMARK 465     LYS A    77                                                      
REMARK 465     ARG A    78                                                      
REMARK 465     PHE A    79                                                      
REMARK 465     ASP A    80                                                      
REMARK 465     TYR A   145                                                      
REMARK 465     HIS A   146                                                      
REMARK 465     LYS A   147                                                      
REMARK 465     ASN A   148                                                      
REMARK 465     ASN A   149                                                      
REMARK 465     LYS A   150                                                      
REMARK 465     SER A   151                                                      
REMARK 465     TRP A   152                                                      
REMARK 465     MET A   153                                                      
REMARK 465     MET A   175                                                      
REMARK 465     ASP A   176                                                      
REMARK 465     LEU A   177                                                      
REMARK 465     GLU A   178                                                      
REMARK 465     GLY A   179                                                      
REMARK 465     LYS A   180                                                      
REMARK 465     GLN A   181                                                      
REMARK 465     GLY A   182                                                      
REMARK 465     ASN A   183                                                      
REMARK 465     PHE A   184                                                      
REMARK 465     TYR A   246                                                      
REMARK 465     LEU A   247                                                      
REMARK 465     THR A   248                                                      
REMARK 465     PRO A   249                                                      
REMARK 465     GLY A   250                                                      
REMARK 465     ASP A   251                                                      
REMARK 465     SER A   252                                                      
REMARK 465     SER A   253                                                      
REMARK 465     SER A   254                                                      
REMARK 465     GLY A   255                                                      
REMARK 465     TRP A   256                                                      
REMARK 465     THR A   257                                                      
REMARK 465     ALA A   258                                                      
REMARK 465     GLY A   259                                                      
REMARK 465     VAL A   620                                                      
REMARK 465     ALA A   621                                                      
REMARK 465     ILE A   622                                                      
REMARK 465     HIS A   623                                                      
REMARK 465     ALA A   624                                                      
REMARK 465     ASP A   625                                                      
REMARK 465     GLN A   626                                                      
REMARK 465     LEU A   627                                                      
REMARK 465     THR A   628                                                      
REMARK 465     PRO A   629                                                      
REMARK 465     THR A   630                                                      
REMARK 465     TRP A   631                                                      
REMARK 465     ARG A   632                                                      
REMARK 465     THR A   674                                                      
REMARK 465     GLN A   675                                                      
REMARK 465     THR A   676                                                      
REMARK 465     ASN A   677                                                      
REMARK 465     SER A   678                                                      
REMARK 465     ARG A   679                                                      
REMARK 465     GLY A   680                                                      
REMARK 465     SER A   681                                                      
REMARK 465     ALA A   682                                                      
REMARK 465     SER A   683                                                      
REMARK 465     SER A   684                                                      
REMARK 465     VAL A   685                                                      
REMARK 465     ALA A   686                                                      
REMARK 465     SER A   687                                                      
REMARK 465     GLN A   688                                                      
REMARK 465     LEU A   826                                                      
REMARK 465     ALA A   827                                                      
REMARK 465     ASP A   828                                                      
REMARK 465     ALA A   829                                                      
REMARK 465     GLY A   830                                                      
REMARK 465     PHE A   831                                                      
REMARK 465     ILE A   832                                                      
REMARK 465     LYS A   833                                                      
REMARK 465     GLN A   834                                                      
REMARK 465     TYR A   835                                                      
REMARK 465     GLY A   836                                                      
REMARK 465     ASP A   837                                                      
REMARK 465     CYS A   838                                                      
REMARK 465     LEU A   839                                                      
REMARK 465     GLY A   840                                                      
REMARK 465     ASP A   841                                                      
REMARK 465     ILE A   842                                                      
REMARK 465     ALA A   843                                                      
REMARK 465     ALA A   844                                                      
REMARK 465     ARG A   845                                                      
REMARK 465     ASP A   846                                                      
REMARK 465     LEU A   847                                                      
REMARK 465     ILE A   848                                                      
REMARK 465     CYS A   849                                                      
REMARK 465     ALA A   850                                                      
REMARK 465     GLN A   851                                                      
REMARK 465     LYS A   852                                                      
REMARK 465     SER A  1145                                                      
REMARK 465     PHE A  1146                                                      
REMARK 465     LYS A  1147                                                      
REMARK 465     GLU A  1148                                                      
REMARK 465     GLU A  1149                                                      
REMARK 465     LEU A  1150                                                      
REMARK 465     ASP A  1151                                                      
REMARK 465     LYS A  1152                                                      
REMARK 465     TYR A  1153                                                      
REMARK 465     PHE A  1154                                                      
REMARK 465     LYS A  1155                                                      
REMARK 465     ASN A  1156                                                      
REMARK 465     HIS A  1157                                                      
REMARK 465     THR A  1158                                                      
REMARK 465     SER A  1159                                                      
REMARK 465     PRO A  1160                                                      
REMARK 465     ASP A  1161                                                      
REMARK 465     VAL A  1162                                                      
REMARK 465     ASP A  1163                                                      
REMARK 465     LEU A  1164                                                      
REMARK 465     GLY A  1165                                                      
REMARK 465     ASP A  1166                                                      
REMARK 465     ILE A  1167                                                      
REMARK 465     SER A  1168                                                      
REMARK 465     GLY A  1169                                                      
REMARK 465     ILE A  1170                                                      
REMARK 465     ASN A  1171                                                      
REMARK 465     ALA A  1172                                                      
REMARK 465     SER A  1173                                                      
REMARK 465     VAL A  1174                                                      
REMARK 465     VAL A  1175                                                      
REMARK 465     ASN A  1176                                                      
REMARK 465     ILE A  1177                                                      
REMARK 465     GLN A  1178                                                      
REMARK 465     LYS A  1179                                                      
REMARK 465     GLU A  1180                                                      
REMARK 465     ILE A  1181                                                      
REMARK 465     ASP A  1182                                                      
REMARK 465     ARG A  1183                                                      
REMARK 465     LEU A  1184                                                      
REMARK 465     ASN A  1185                                                      
REMARK 465     GLU A  1186                                                      
REMARK 465     VAL A  1187                                                      
REMARK 465     ALA A  1188                                                      
REMARK 465     LYS A  1189                                                      
REMARK 465     ASN A  1190                                                      
REMARK 465     LEU A  1191                                                      
REMARK 465     ASN A  1192                                                      
REMARK 465     GLU A  1193                                                      
REMARK 465     SER A  1194                                                      
REMARK 465     LEU A  1195                                                      
REMARK 465     ILE A  1196                                                      
REMARK 465     ASP A  1197                                                      
REMARK 465     LEU A  1198                                                      
REMARK 465     GLN A  1199                                                      
REMARK 465     GLU A  1200                                                      
REMARK 465     LEU A  1201                                                      
REMARK 465     GLY A  1202                                                      
REMARK 465     LYS A  1203                                                      
REMARK 465     TYR A  1204                                                      
REMARK 465     GLU A  1205                                                      
REMARK 465     GLN A  1206                                                      
REMARK 465     GLU A  1207                                                      
REMARK 465     PHE A  1208                                                      
REMARK 465     GLY A  1209                                                      
REMARK 465     SER A  1210                                                      
REMARK 465     GLY A  1211                                                      
REMARK 465     GLY A  1212                                                      
REMARK 465     TYR A  1213                                                      
REMARK 465     ILE A  1214                                                      
REMARK 465     PRO A  1215                                                      
REMARK 465     GLU A  1216                                                      
REMARK 465     ALA A  1217                                                      
REMARK 465     PRO A  1218                                                      
REMARK 465     ARG A  1219                                                      
REMARK 465     ASP A  1220                                                      
REMARK 465     GLY A  1221                                                      
REMARK 465     GLN A  1222                                                      
REMARK 465     ALA A  1223                                                      
REMARK 465     TYR A  1224                                                      
REMARK 465     VAL A  1225                                                      
REMARK 465     ARG A  1226                                                      
REMARK 465     LYS A  1227                                                      
REMARK 465     ASP A  1228                                                      
REMARK 465     GLY A  1229                                                      
REMARK 465     GLU A  1230                                                      
REMARK 465     TRP A  1231                                                      
REMARK 465     VAL A  1232                                                      
REMARK 465     LEU A  1233                                                      
REMARK 465     LEU A  1234                                                      
REMARK 465     SER A  1235                                                      
REMARK 465     THR A  1236                                                      
REMARK 465     PHE A  1237                                                      
REMARK 465     LEU A  1238                                                      
REMARK 465     LYS A  1239                                                      
REMARK 465     GLY A  1240                                                      
REMARK 465     GLN A  1241                                                      
REMARK 465     ASP A  1242                                                      
REMARK 465     ASN A  1243                                                      
REMARK 465     SER A  1244                                                      
REMARK 465     ALA A  1245                                                      
REMARK 465     ASP A  1246                                                      
REMARK 465     ILE A  1247                                                      
REMARK 465     GLN A  1248                                                      
REMARK 465     HIS A  1249                                                      
REMARK 465     SER A  1250                                                      
REMARK 465     GLY A  1251                                                      
REMARK 465     ARG A  1252                                                      
REMARK 465     PRO A  1253                                                      
REMARK 465     LEU A  1254                                                      
REMARK 465     GLU A  1255                                                      
REMARK 465     SER A  1256                                                      
REMARK 465     ARG A  1257                                                      
REMARK 465     GLY A  1258                                                      
REMARK 465     PRO A  1259                                                      
REMARK 465     PHE A  1260                                                      
REMARK 465     GLU A  1261                                                      
REMARK 465     GLN A  1262                                                      
REMARK 465     LYS A  1263                                                      
REMARK 465     LEU A  1264                                                      
REMARK 465     ILE A  1265                                                      
REMARK 465     SER A  1266                                                      
REMARK 465     GLU A  1267                                                      
REMARK 465     GLU A  1268                                                      
REMARK 465     ASP A  1269                                                      
REMARK 465     LEU A  1270                                                      
REMARK 465     ASN A  1271                                                      
REMARK 465     MET A  1272                                                      
REMARK 465     HIS A  1273                                                      
REMARK 465     THR A  1274                                                      
REMARK 465     GLY A  1275                                                      
REMARK 465     HIS A  1276                                                      
REMARK 465     HIS A  1277                                                      
REMARK 465     HIS A  1278                                                      
REMARK 465     HIS A  1279                                                      
REMARK 465     HIS A  1280                                                      
REMARK 465     HIS A  1281                                                      
REMARK 465     MET B     1                                                      
REMARK 465     PHE B     2                                                      
REMARK 465     VAL B     3                                                      
REMARK 465     PHE B     4                                                      
REMARK 465     LEU B     5                                                      
REMARK 465     VAL B     6                                                      
REMARK 465     LEU B     7                                                      
REMARK 465     LEU B     8                                                      
REMARK 465     PRO B     9                                                      
REMARK 465     LEU B    10                                                      
REMARK 465     VAL B    11                                                      
REMARK 465     SER B    12                                                      
REMARK 465     SER B    13                                                      
REMARK 465     ALA B    67                                                      
REMARK 465     ILE B    68                                                      
REMARK 465     HIS B    69                                                      
REMARK 465     VAL B    70                                                      
REMARK 465     SER B    71                                                      
REMARK 465     GLY B    72                                                      
REMARK 465     THR B    73                                                      
REMARK 465     ASN B    74                                                      
REMARK 465     GLY B    75                                                      
REMARK 465     THR B    76                                                      
REMARK 465     LYS B    77                                                      
REMARK 465     ARG B    78                                                      
REMARK 465     PHE B    79                                                      
REMARK 465     ASP B    80                                                      
REMARK 465     TYR B   145                                                      
REMARK 465     HIS B   146                                                      
REMARK 465     LYS B   147                                                      
REMARK 465     ASN B   148                                                      
REMARK 465     ASN B   149                                                      
REMARK 465     LYS B   150                                                      
REMARK 465     SER B   151                                                      
REMARK 465     TRP B   152                                                      
REMARK 465     MET B   153                                                      
REMARK 465     MET B   175                                                      
REMARK 465     ASP B   176                                                      
REMARK 465     LEU B   177                                                      
REMARK 465     GLU B   178                                                      
REMARK 465     GLY B   179                                                      
REMARK 465     LYS B   180                                                      
REMARK 465     GLN B   181                                                      
REMARK 465     GLY B   182                                                      
REMARK 465     ASN B   183                                                      
REMARK 465     PHE B   184                                                      
REMARK 465     TYR B   246                                                      
REMARK 465     LEU B   247                                                      
REMARK 465     THR B   248                                                      
REMARK 465     PRO B   249                                                      
REMARK 465     GLY B   250                                                      
REMARK 465     ASP B   251                                                      
REMARK 465     SER B   252                                                      
REMARK 465     SER B   253                                                      
REMARK 465     SER B   254                                                      
REMARK 465     GLY B   255                                                      
REMARK 465     TRP B   256                                                      
REMARK 465     THR B   257                                                      
REMARK 465     ALA B   258                                                      
REMARK 465     GLY B   259                                                      
REMARK 465     VAL B   620                                                      
REMARK 465     ALA B   621                                                      
REMARK 465     ILE B   622                                                      
REMARK 465     HIS B   623                                                      
REMARK 465     ALA B   624                                                      
REMARK 465     ASP B   625                                                      
REMARK 465     GLN B   626                                                      
REMARK 465     LEU B   627                                                      
REMARK 465     THR B   628                                                      
REMARK 465     PRO B   629                                                      
REMARK 465     THR B   630                                                      
REMARK 465     THR B   674                                                      
REMARK 465     GLN B   675                                                      
REMARK 465     THR B   676                                                      
REMARK 465     ASN B   677                                                      
REMARK 465     SER B   678                                                      
REMARK 465     ARG B   679                                                      
REMARK 465     GLY B   680                                                      
REMARK 465     SER B   681                                                      
REMARK 465     ALA B   682                                                      
REMARK 465     SER B   683                                                      
REMARK 465     SER B   684                                                      
REMARK 465     VAL B   685                                                      
REMARK 465     ALA B   686                                                      
REMARK 465     SER B   687                                                      
REMARK 465     GLN B   688                                                      
REMARK 465     ALA B   827                                                      
REMARK 465     ASP B   828                                                      
REMARK 465     ALA B   829                                                      
REMARK 465     GLY B   830                                                      
REMARK 465     PHE B   831                                                      
REMARK 465     ILE B   832                                                      
REMARK 465     LYS B   833                                                      
REMARK 465     GLN B   834                                                      
REMARK 465     TYR B   835                                                      
REMARK 465     GLY B   836                                                      
REMARK 465     ASP B   837                                                      
REMARK 465     CYS B   838                                                      
REMARK 465     LEU B   839                                                      
REMARK 465     GLY B   840                                                      
REMARK 465     ASP B   841                                                      
REMARK 465     ILE B   842                                                      
REMARK 465     ALA B   843                                                      
REMARK 465     ALA B   844                                                      
REMARK 465     ARG B   845                                                      
REMARK 465     ASP B   846                                                      
REMARK 465     LEU B   847                                                      
REMARK 465     ILE B   848                                                      
REMARK 465     CYS B   849                                                      
REMARK 465     ALA B   850                                                      
REMARK 465     GLN B   851                                                      
REMARK 465     SER B  1145                                                      
REMARK 465     PHE B  1146                                                      
REMARK 465     LYS B  1147                                                      
REMARK 465     GLU B  1148                                                      
REMARK 465     GLU B  1149                                                      
REMARK 465     LEU B  1150                                                      
REMARK 465     ASP B  1151                                                      
REMARK 465     LYS B  1152                                                      
REMARK 465     TYR B  1153                                                      
REMARK 465     PHE B  1154                                                      
REMARK 465     LYS B  1155                                                      
REMARK 465     ASN B  1156                                                      
REMARK 465     HIS B  1157                                                      
REMARK 465     THR B  1158                                                      
REMARK 465     SER B  1159                                                      
REMARK 465     PRO B  1160                                                      
REMARK 465     ASP B  1161                                                      
REMARK 465     VAL B  1162                                                      
REMARK 465     ASP B  1163                                                      
REMARK 465     LEU B  1164                                                      
REMARK 465     GLY B  1165                                                      
REMARK 465     ASP B  1166                                                      
REMARK 465     ILE B  1167                                                      
REMARK 465     SER B  1168                                                      
REMARK 465     GLY B  1169                                                      
REMARK 465     ILE B  1170                                                      
REMARK 465     ASN B  1171                                                      
REMARK 465     ALA B  1172                                                      
REMARK 465     SER B  1173                                                      
REMARK 465     VAL B  1174                                                      
REMARK 465     VAL B  1175                                                      
REMARK 465     ASN B  1176                                                      
REMARK 465     ILE B  1177                                                      
REMARK 465     GLN B  1178                                                      
REMARK 465     LYS B  1179                                                      
REMARK 465     GLU B  1180                                                      
REMARK 465     ILE B  1181                                                      
REMARK 465     ASP B  1182                                                      
REMARK 465     ARG B  1183                                                      
REMARK 465     LEU B  1184                                                      
REMARK 465     ASN B  1185                                                      
REMARK 465     GLU B  1186                                                      
REMARK 465     VAL B  1187                                                      
REMARK 465     ALA B  1188                                                      
REMARK 465     LYS B  1189                                                      
REMARK 465     ASN B  1190                                                      
REMARK 465     LEU B  1191                                                      
REMARK 465     ASN B  1192                                                      
REMARK 465     GLU B  1193                                                      
REMARK 465     SER B  1194                                                      
REMARK 465     LEU B  1195                                                      
REMARK 465     ILE B  1196                                                      
REMARK 465     ASP B  1197                                                      
REMARK 465     LEU B  1198                                                      
REMARK 465     GLN B  1199                                                      
REMARK 465     GLU B  1200                                                      
REMARK 465     LEU B  1201                                                      
REMARK 465     GLY B  1202                                                      
REMARK 465     LYS B  1203                                                      
REMARK 465     TYR B  1204                                                      
REMARK 465     GLU B  1205                                                      
REMARK 465     GLN B  1206                                                      
REMARK 465     GLU B  1207                                                      
REMARK 465     PHE B  1208                                                      
REMARK 465     GLY B  1209                                                      
REMARK 465     SER B  1210                                                      
REMARK 465     GLY B  1211                                                      
REMARK 465     GLY B  1212                                                      
REMARK 465     TYR B  1213                                                      
REMARK 465     ILE B  1214                                                      
REMARK 465     PRO B  1215                                                      
REMARK 465     GLU B  1216                                                      
REMARK 465     ALA B  1217                                                      
REMARK 465     PRO B  1218                                                      
REMARK 465     ARG B  1219                                                      
REMARK 465     ASP B  1220                                                      
REMARK 465     GLY B  1221                                                      
REMARK 465     GLN B  1222                                                      
REMARK 465     ALA B  1223                                                      
REMARK 465     TYR B  1224                                                      
REMARK 465     VAL B  1225                                                      
REMARK 465     ARG B  1226                                                      
REMARK 465     LYS B  1227                                                      
REMARK 465     ASP B  1228                                                      
REMARK 465     GLY B  1229                                                      
REMARK 465     GLU B  1230                                                      
REMARK 465     TRP B  1231                                                      
REMARK 465     VAL B  1232                                                      
REMARK 465     LEU B  1233                                                      
REMARK 465     LEU B  1234                                                      
REMARK 465     SER B  1235                                                      
REMARK 465     THR B  1236                                                      
REMARK 465     PHE B  1237                                                      
REMARK 465     LEU B  1238                                                      
REMARK 465     LYS B  1239                                                      
REMARK 465     GLY B  1240                                                      
REMARK 465     GLN B  1241                                                      
REMARK 465     ASP B  1242                                                      
REMARK 465     ASN B  1243                                                      
REMARK 465     SER B  1244                                                      
REMARK 465     ALA B  1245                                                      
REMARK 465     ASP B  1246                                                      
REMARK 465     ILE B  1247                                                      
REMARK 465     GLN B  1248                                                      
REMARK 465     HIS B  1249                                                      
REMARK 465     SER B  1250                                                      
REMARK 465     GLY B  1251                                                      
REMARK 465     ARG B  1252                                                      
REMARK 465     PRO B  1253                                                      
REMARK 465     LEU B  1254                                                      
REMARK 465     GLU B  1255                                                      
REMARK 465     SER B  1256                                                      
REMARK 465     ARG B  1257                                                      
REMARK 465     GLY B  1258                                                      
REMARK 465     PRO B  1259                                                      
REMARK 465     PHE B  1260                                                      
REMARK 465     GLU B  1261                                                      
REMARK 465     GLN B  1262                                                      
REMARK 465     LYS B  1263                                                      
REMARK 465     LEU B  1264                                                      
REMARK 465     ILE B  1265                                                      
REMARK 465     SER B  1266                                                      
REMARK 465     GLU B  1267                                                      
REMARK 465     GLU B  1268                                                      
REMARK 465     ASP B  1269                                                      
REMARK 465     LEU B  1270                                                      
REMARK 465     ASN B  1271                                                      
REMARK 465     MET B  1272                                                      
REMARK 465     HIS B  1273                                                      
REMARK 465     THR B  1274                                                      
REMARK 465     GLY B  1275                                                      
REMARK 465     HIS B  1276                                                      
REMARK 465     HIS B  1277                                                      
REMARK 465     HIS B  1278                                                      
REMARK 465     HIS B  1279                                                      
REMARK 465     HIS B  1280                                                      
REMARK 465     HIS B  1281                                                      
REMARK 465     MET C     1                                                      
REMARK 465     PHE C     2                                                      
REMARK 465     VAL C     3                                                      
REMARK 465     PHE C     4                                                      
REMARK 465     LEU C     5                                                      
REMARK 465     VAL C     6                                                      
REMARK 465     LEU C     7                                                      
REMARK 465     LEU C     8                                                      
REMARK 465     PRO C     9                                                      
REMARK 465     LEU C    10                                                      
REMARK 465     VAL C    11                                                      
REMARK 465     SER C    12                                                      
REMARK 465     SER C    13                                                      
REMARK 465     ALA C    67                                                      
REMARK 465     ILE C    68                                                      
REMARK 465     HIS C    69                                                      
REMARK 465     VAL C    70                                                      
REMARK 465     SER C    71                                                      
REMARK 465     GLY C    72                                                      
REMARK 465     THR C    73                                                      
REMARK 465     ASN C    74                                                      
REMARK 465     GLY C    75                                                      
REMARK 465     THR C    76                                                      
REMARK 465     LYS C    77                                                      
REMARK 465     ARG C    78                                                      
REMARK 465     PHE C    79                                                      
REMARK 465     ASP C    80                                                      
REMARK 465     TYR C   145                                                      
REMARK 465     HIS C   146                                                      
REMARK 465     LYS C   147                                                      
REMARK 465     ASN C   148                                                      
REMARK 465     ASN C   149                                                      
REMARK 465     LYS C   150                                                      
REMARK 465     SER C   151                                                      
REMARK 465     TRP C   152                                                      
REMARK 465     MET C   153                                                      
REMARK 465     MET C   175                                                      
REMARK 465     ASP C   176                                                      
REMARK 465     LEU C   177                                                      
REMARK 465     GLU C   178                                                      
REMARK 465     GLY C   179                                                      
REMARK 465     LYS C   180                                                      
REMARK 465     GLN C   181                                                      
REMARK 465     GLY C   182                                                      
REMARK 465     ASN C   183                                                      
REMARK 465     PHE C   184                                                      
REMARK 465     TYR C   246                                                      
REMARK 465     LEU C   247                                                      
REMARK 465     THR C   248                                                      
REMARK 465     PRO C   249                                                      
REMARK 465     GLY C   250                                                      
REMARK 465     ASP C   251                                                      
REMARK 465     SER C   252                                                      
REMARK 465     SER C   253                                                      
REMARK 465     SER C   254                                                      
REMARK 465     GLY C   255                                                      
REMARK 465     TRP C   256                                                      
REMARK 465     THR C   257                                                      
REMARK 465     ALA C   258                                                      
REMARK 465     GLY C   259                                                      
REMARK 465     VAL C   620                                                      
REMARK 465     ALA C   621                                                      
REMARK 465     ILE C   622                                                      
REMARK 465     HIS C   623                                                      
REMARK 465     ALA C   624                                                      
REMARK 465     ASP C   625                                                      
REMARK 465     GLN C   626                                                      
REMARK 465     LEU C   627                                                      
REMARK 465     THR C   628                                                      
REMARK 465     THR C   674                                                      
REMARK 465     GLN C   675                                                      
REMARK 465     THR C   676                                                      
REMARK 465     ASN C   677                                                      
REMARK 465     SER C   678                                                      
REMARK 465     ARG C   679                                                      
REMARK 465     GLY C   680                                                      
REMARK 465     SER C   681                                                      
REMARK 465     ALA C   682                                                      
REMARK 465     SER C   683                                                      
REMARK 465     SER C   684                                                      
REMARK 465     VAL C   685                                                      
REMARK 465     ALA C   686                                                      
REMARK 465     SER C   687                                                      
REMARK 465     GLN C   688                                                      
REMARK 465     LEU C   826                                                      
REMARK 465     ALA C   827                                                      
REMARK 465     ASP C   828                                                      
REMARK 465     ALA C   829                                                      
REMARK 465     GLY C   830                                                      
REMARK 465     PHE C   831                                                      
REMARK 465     ILE C   832                                                      
REMARK 465     LYS C   833                                                      
REMARK 465     GLN C   834                                                      
REMARK 465     TYR C   835                                                      
REMARK 465     GLY C   836                                                      
REMARK 465     ASP C   837                                                      
REMARK 465     CYS C   838                                                      
REMARK 465     LEU C   839                                                      
REMARK 465     GLY C   840                                                      
REMARK 465     ASP C   841                                                      
REMARK 465     ILE C   842                                                      
REMARK 465     ALA C   843                                                      
REMARK 465     ALA C   844                                                      
REMARK 465     ARG C   845                                                      
REMARK 465     ASP C   846                                                      
REMARK 465     LEU C   847                                                      
REMARK 465     ILE C   848                                                      
REMARK 465     CYS C   849                                                      
REMARK 465     ALA C   850                                                      
REMARK 465     GLN C   851                                                      
REMARK 465     SER C  1145                                                      
REMARK 465     PHE C  1146                                                      
REMARK 465     LYS C  1147                                                      
REMARK 465     GLU C  1148                                                      
REMARK 465     GLU C  1149                                                      
REMARK 465     LEU C  1150                                                      
REMARK 465     ASP C  1151                                                      
REMARK 465     LYS C  1152                                                      
REMARK 465     TYR C  1153                                                      
REMARK 465     PHE C  1154                                                      
REMARK 465     LYS C  1155                                                      
REMARK 465     ASN C  1156                                                      
REMARK 465     HIS C  1157                                                      
REMARK 465     THR C  1158                                                      
REMARK 465     SER C  1159                                                      
REMARK 465     PRO C  1160                                                      
REMARK 465     ASP C  1161                                                      
REMARK 465     VAL C  1162                                                      
REMARK 465     ASP C  1163                                                      
REMARK 465     LEU C  1164                                                      
REMARK 465     GLY C  1165                                                      
REMARK 465     ASP C  1166                                                      
REMARK 465     ILE C  1167                                                      
REMARK 465     SER C  1168                                                      
REMARK 465     GLY C  1169                                                      
REMARK 465     ILE C  1170                                                      
REMARK 465     ASN C  1171                                                      
REMARK 465     ALA C  1172                                                      
REMARK 465     SER C  1173                                                      
REMARK 465     VAL C  1174                                                      
REMARK 465     VAL C  1175                                                      
REMARK 465     ASN C  1176                                                      
REMARK 465     ILE C  1177                                                      
REMARK 465     GLN C  1178                                                      
REMARK 465     LYS C  1179                                                      
REMARK 465     GLU C  1180                                                      
REMARK 465     ILE C  1181                                                      
REMARK 465     ASP C  1182                                                      
REMARK 465     ARG C  1183                                                      
REMARK 465     LEU C  1184                                                      
REMARK 465     ASN C  1185                                                      
REMARK 465     GLU C  1186                                                      
REMARK 465     VAL C  1187                                                      
REMARK 465     ALA C  1188                                                      
REMARK 465     LYS C  1189                                                      
REMARK 465     ASN C  1190                                                      
REMARK 465     LEU C  1191                                                      
REMARK 465     ASN C  1192                                                      
REMARK 465     GLU C  1193                                                      
REMARK 465     SER C  1194                                                      
REMARK 465     LEU C  1195                                                      
REMARK 465     ILE C  1196                                                      
REMARK 465     ASP C  1197                                                      
REMARK 465     LEU C  1198                                                      
REMARK 465     GLN C  1199                                                      
REMARK 465     GLU C  1200                                                      
REMARK 465     LEU C  1201                                                      
REMARK 465     GLY C  1202                                                      
REMARK 465     LYS C  1203                                                      
REMARK 465     TYR C  1204                                                      
REMARK 465     GLU C  1205                                                      
REMARK 465     GLN C  1206                                                      
REMARK 465     GLU C  1207                                                      
REMARK 465     PHE C  1208                                                      
REMARK 465     GLY C  1209                                                      
REMARK 465     SER C  1210                                                      
REMARK 465     GLY C  1211                                                      
REMARK 465     GLY C  1212                                                      
REMARK 465     TYR C  1213                                                      
REMARK 465     ILE C  1214                                                      
REMARK 465     PRO C  1215                                                      
REMARK 465     GLU C  1216                                                      
REMARK 465     ALA C  1217                                                      
REMARK 465     PRO C  1218                                                      
REMARK 465     ARG C  1219                                                      
REMARK 465     ASP C  1220                                                      
REMARK 465     GLY C  1221                                                      
REMARK 465     GLN C  1222                                                      
REMARK 465     ALA C  1223                                                      
REMARK 465     TYR C  1224                                                      
REMARK 465     VAL C  1225                                                      
REMARK 465     ARG C  1226                                                      
REMARK 465     LYS C  1227                                                      
REMARK 465     ASP C  1228                                                      
REMARK 465     GLY C  1229                                                      
REMARK 465     GLU C  1230                                                      
REMARK 465     TRP C  1231                                                      
REMARK 465     VAL C  1232                                                      
REMARK 465     LEU C  1233                                                      
REMARK 465     LEU C  1234                                                      
REMARK 465     SER C  1235                                                      
REMARK 465     THR C  1236                                                      
REMARK 465     PHE C  1237                                                      
REMARK 465     LEU C  1238                                                      
REMARK 465     LYS C  1239                                                      
REMARK 465     GLY C  1240                                                      
REMARK 465     GLN C  1241                                                      
REMARK 465     ASP C  1242                                                      
REMARK 465     ASN C  1243                                                      
REMARK 465     SER C  1244                                                      
REMARK 465     ALA C  1245                                                      
REMARK 465     ASP C  1246                                                      
REMARK 465     ILE C  1247                                                      
REMARK 465     GLN C  1248                                                      
REMARK 465     HIS C  1249                                                      
REMARK 465     SER C  1250                                                      
REMARK 465     GLY C  1251                                                      
REMARK 465     ARG C  1252                                                      
REMARK 465     PRO C  1253                                                      
REMARK 465     LEU C  1254                                                      
REMARK 465     GLU C  1255                                                      
REMARK 465     SER C  1256                                                      
REMARK 465     ARG C  1257                                                      
REMARK 465     GLY C  1258                                                      
REMARK 465     PRO C  1259                                                      
REMARK 465     PHE C  1260                                                      
REMARK 465     GLU C  1261                                                      
REMARK 465     GLN C  1262                                                      
REMARK 465     LYS C  1263                                                      
REMARK 465     LEU C  1264                                                      
REMARK 465     ILE C  1265                                                      
REMARK 465     SER C  1266                                                      
REMARK 465     GLU C  1267                                                      
REMARK 465     GLU C  1268                                                      
REMARK 465     ASP C  1269                                                      
REMARK 465     LEU C  1270                                                      
REMARK 465     ASN C  1271                                                      
REMARK 465     MET C  1272                                                      
REMARK 465     HIS C  1273                                                      
REMARK 465     THR C  1274                                                      
REMARK 465     GLY C  1275                                                      
REMARK 465     HIS C  1276                                                      
REMARK 465     HIS C  1277                                                      
REMARK 465     HIS C  1278                                                      
REMARK 465     HIS C  1279                                                      
REMARK 465     HIS C  1280                                                      
REMARK 465     HIS C  1281                                                      
REMARK 500                                                                      
REMARK 500 GEOMETRY AND STEREOCHEMISTRY                                         
REMARK 500 SUBTOPIC: CLOSE CONTACTS IN SAME ASYMMETRIC UNIT                     
REMARK 500                                                                      
REMARK 500 THE FOLLOWING ATOMS ARE IN CLOSE CONTACT.                            
REMARK 500                                                                      
REMARK 500  ATM1  RES C  SSEQI   ATM2  RES C  SSEQI           DISTANCE          
REMARK 500   OH   TYR C   754     OD1  ASP C   992              2.15            
REMARK 500   O    ASP A   403     NH1  ARG A   406              2.16            
REMARK 500   OG   SER A   347     O    ARG A   450              2.16            
REMARK 500   OG1  THR C   109     OD1  ASP C   111              2.19            
REMARK 500                                                                      
REMARK 500 REMARK: NULL                                                         
REMARK 500                                                                      
REMARK 500 GEOMETRY AND STEREOCHEMISTRY                                         
REMARK 500 SUBTOPIC: TORSION ANGLES                                             
REMARK 500                                                                      
REMARK 500 TORSION ANGLES OUTSIDE THE EXPECTED RAMACHANDRAN REGIONS:            
REMARK 500 (M=MODEL NUMBER; RES=RESIDUE NAME; C=CHAIN IDENTIFIER;               
REMARK 500 SSEQ=SEQUENCE NUMBER; I=INSERTION CODE).                             
REMARK 500                                                                      
REMARK 500 STANDARD TABLE:                                                      
REMARK 500 FORMAT:(10X,I3,1X,A3,1X,A1,I4,A1,4X,F7.2,3X,F7.2)                    
REMARK 500                                                                      
REMARK 500 EXPECTED VALUES: GJ KLEYWEGT AND TA JONES (1996). PHI/PSI-           
REMARK 500 CHOLOGY: RAMACHANDRAN REVISITED. STRUCTURE 4, 1395 - 1400            
REMARK 500                                                                      
REMARK 500  M RES CSSEQI        PSI       PHI                                   
REMARK 500    PHE A  32     -133.34     60.29                                   
REMARK 500    ASN A  87     -145.24     59.50                                   
REMARK 500    LEU A 141      -60.10    -93.69                                   
REMARK 500    ASP A 142      176.32     60.22                                   
REMARK 500    ILE A 330      118.44     69.38                                   
REMARK 500    ASP A 387      -61.26    -94.46                                   
REMARK 500    CYS A 523     -175.79   -172.72                                   
REMARK 500    PRO A 559       -0.49    -56.50                                   
REMARK 500    ASP A 566      -61.41    -92.95                                   
REMARK 500    ALA A 568       16.78     59.50                                   
REMARK 500    TYR A 634       52.89    -91.32                                   
REMARK 500    SER A 756       79.88   -100.25                                   
REMARK 500    PHE A 795       53.37    -95.55                                   
REMARK 500    SER A 965       41.26   -107.86                                   
REMARK 500    GLN A1069       65.66     60.30                                   
REMARK 500    GLU A1109       81.84   -157.59                                   
REMARK 500    ASN A1133     -169.99   -162.41                                   
REMARK 500    PHE B  32     -127.91     63.21                                   
REMARK 500    ASN B  87     -146.37     59.43                                   
REMARK 500    ASP B 142      156.81     67.24                                   
REMARK 500    ASP B 196       59.66     39.90                                   
REMARK 500    ALA B 290       22.87   -140.02                                   
REMARK 500    SER B 314     -167.73   -163.12                                   
REMARK 500    ASN B 329       32.35    -91.99                                   
REMARK 500    GLU B 482     -125.52     64.80                                   
REMARK 500    CYS B 615       53.49    -90.18                                   
REMARK 500    GLU B 617       50.55    -91.54                                   
REMARK 500    SER B 638     -145.54     60.56                                   
REMARK 500    ASN B 708       44.59   -140.10                                   
REMARK 500    ASP B 743       61.34     60.70                                   
REMARK 500    PHE B 795       53.02    -95.82                                   
REMARK 500    GLN B1069       66.03     60.55                                   
REMARK 500    PHE B1073     -178.13     57.23                                   
REMARK 500    GLU B1109       79.44   -160.37                                   
REMARK 500    PHE C  32     -120.48     62.74                                   
REMARK 500    ASN C  87     -144.88     58.31                                   
REMARK 500    ASP C 142      155.43     69.02                                   
REMARK 500    THR C 165      -60.02    -96.00                                   
REMARK 500    ASN C 232       42.64   -104.39                                   
REMARK 500    GLU C 322     -168.85     46.96                                   
REMARK 500    ASN C 332      148.31   -172.40                                   
REMARK 500    ASP C 426       30.76    -96.22                                   
REMARK 500    GLN C 578      -60.17    -93.77                                   
REMARK 500    VAL C 618      -55.97   -143.21                                   
REMARK 500    TRP C 631       48.47     38.27                                   
REMARK 500    TYR C 634       47.36    -86.50                                   
REMARK 500    THR C 636      -66.04    -95.54                                   
REMARK 500    ASP C 661     -155.99    -79.36                                   
REMARK 500    ILE C 662      121.59    -34.18                                   
REMARK 500    ILE C 664      -54.40   -123.09                                   
REMARK 500                                                                      
REMARK 500 THIS ENTRY HAS      52 RAMACHANDRAN OUTLIERS.                        
REMARK 500                                                                      
REMARK 500 REMARK: NULL                                                         
REMARK 900                                                                      
REMARK 900 RELATED ENTRIES                                                      
REMARK 900 RELATED ID: EMD-31778   RELATED DB: EMDB                             
REMARK 900 CRYO-EM STRUCTURE OF SARS-COV-2 S-DELTA VARIANT (B.1.617.2), ONE     
REMARK 900 RBD-UP CONFORMATION 3                                                
DBREF  7V7Q A    1  1206  UNP    P0DTC2   SPIKE_SARS2      1   1208             
DBREF  7V7Q B    1  1206  UNP    P0DTC2   SPIKE_SARS2      1   1208             
DBREF  7V7Q C    1  1206  UNP    P0DTC2   SPIKE_SARS2      1   1208             
SEQADV 7V7Q ARG A   19  UNP  P0DTC2    THR    19 VARIANT                        
SEQADV 7V7Q ASP A  142  UNP  P0DTC2    GLY   142 VARIANT                        
SEQADV 7V7Q GLY A  156  UNP  P0DTC2    GLU   156 VARIANT                        
SEQADV 7V7Q     A       UNP  P0DTC2    PHE   157 DELETION                       
SEQADV 7V7Q     A       UNP  P0DTC2    ARG   158 DELETION                       
SEQADV 7V7Q ARG A  450  UNP  P0DTC2    LEU   452 VARIANT                        
SEQADV 7V7Q LYS A  476  UNP  P0DTC2    THR   478 VARIANT                        
SEQADV 7V7Q GLY A  612  UNP  P0DTC2    ASP   614 VARIANT                        
SEQADV 7V7Q ARG A  679  UNP  P0DTC2    PRO   681 ENGINEERED MUTATION            
SEQADV 7V7Q GLY A  680  UNP  P0DTC2    ARG   682 ENGINEERED MUTATION            
SEQADV 7V7Q SER A  681  UNP  P0DTC2    ARG   683 ENGINEERED MUTATION            
SEQADV 7V7Q SER A  683  UNP  P0DTC2    ARG   685 ENGINEERED MUTATION            
SEQADV 7V7Q ASN A  948  UNP  P0DTC2    ASP   950 VARIANT                        
SEQADV 7V7Q PRO A  984  UNP  P0DTC2    LYS   986 ENGINEERED MUTATION            
SEQADV 7V7Q PRO A  985  UNP  P0DTC2    VAL   987 ENGINEERED MUTATION            
SEQADV 7V7Q GLU A 1207  UNP  P0DTC2              EXPRESSION TAG                 
SEQADV 7V7Q PHE A 1208  UNP  P0DTC2              EXPRESSION TAG                 
SEQADV 7V7Q GLY A 1209  UNP  P0DTC2              EXPRESSION TAG                 
SEQADV 7V7Q SER A 1210  UNP  P0DTC2              EXPRESSION TAG                 
SEQADV 7V7Q GLY A 1211  UNP  P0DTC2              EXPRESSION TAG                 
SEQADV 7V7Q GLY A 1212  UNP  P0DTC2              EXPRESSION TAG                 
SEQADV 7V7Q TYR A 1213  UNP  P0DTC2              EXPRESSION TAG                 
SEQADV 7V7Q ILE A 1214  UNP  P0DTC2              EXPRESSION TAG                 
SEQADV 7V7Q PRO A 1215  UNP  P0DTC2              EXPRESSION TAG                 
SEQADV 7V7Q GLU A 1216  UNP  P0DTC2              EXPRESSION TAG                 
SEQADV 7V7Q ALA A 1217  UNP  P0DTC2              EXPRESSION TAG                 
SEQADV 7V7Q PRO A 1218  UNP  P0DTC2              EXPRESSION TAG                 
SEQADV 7V7Q ARG A 1219  UNP  P0DTC2              EXPRESSION TAG                 
SEQADV 7V7Q ASP A 1220  UNP  P0DTC2              EXPRESSION TAG                 
SEQADV 7V7Q GLY A 1221  UNP  P0DTC2              EXPRESSION TAG                 
SEQADV 7V7Q GLN A 1222  UNP  P0DTC2              EXPRESSION TAG                 
SEQADV 7V7Q ALA A 1223  UNP  P0DTC2              EXPRESSION TAG                 
SEQADV 7V7Q TYR A 1224  UNP  P0DTC2              EXPRESSION TAG                 
SEQADV 7V7Q VAL A 1225  UNP  P0DTC2              EXPRESSION TAG                 
SEQADV 7V7Q ARG A 1226  UNP  P0DTC2              EXPRESSION TAG                 
SEQADV 7V7Q LYS A 1227  UNP  P0DTC2              EXPRESSION TAG                 
SEQADV 7V7Q ASP A 1228  UNP  P0DTC2              EXPRESSION TAG                 
SEQADV 7V7Q GLY A 1229  UNP  P0DTC2              EXPRESSION TAG                 
SEQADV 7V7Q GLU A 1230  UNP  P0DTC2              EXPRESSION TAG                 
SEQADV 7V7Q TRP A 1231  UNP  P0DTC2              EXPRESSION TAG                 
SEQADV 7V7Q VAL A 1232  UNP  P0DTC2              EXPRESSION TAG                 
SEQADV 7V7Q LEU A 1233  UNP  P0DTC2              EXPRESSION TAG                 
SEQADV 7V7Q LEU A 1234  UNP  P0DTC2              EXPRESSION TAG                 
SEQADV 7V7Q SER A 1235  UNP  P0DTC2              EXPRESSION TAG                 
SEQADV 7V7Q THR A 1236  UNP  P0DTC2              EXPRESSION TAG                 
SEQADV 7V7Q PHE A 1237  UNP  P0DTC2              EXPRESSION TAG                 
SEQADV 7V7Q LEU A 1238  UNP  P0DTC2              EXPRESSION TAG                 
SEQADV 7V7Q LYS A 1239  UNP  P0DTC2              EXPRESSION TAG                 
SEQADV 7V7Q GLY A 1240  UNP  P0DTC2              EXPRESSION TAG                 
SEQADV 7V7Q GLN A 1241  UNP  P0DTC2              EXPRESSION TAG                 
SEQADV 7V7Q ASP A 1242  UNP  P0DTC2              EXPRESSION TAG                 
SEQADV 7V7Q ASN A 1243  UNP  P0DTC2              EXPRESSION TAG                 
SEQADV 7V7Q SER A 1244  UNP  P0DTC2              EXPRESSION TAG                 
SEQADV 7V7Q ALA A 1245  UNP  P0DTC2              EXPRESSION TAG                 
SEQADV 7V7Q ASP A 1246  UNP  P0DTC2              EXPRESSION TAG                 
SEQADV 7V7Q ILE A 1247  UNP  P0DTC2              EXPRESSION TAG                 
SEQADV 7V7Q GLN A 1248  UNP  P0DTC2              EXPRESSION TAG                 
SEQADV 7V7Q HIS A 1249  UNP  P0DTC2              EXPRESSION TAG                 
SEQADV 7V7Q SER A 1250  UNP  P0DTC2              EXPRESSION TAG                 
SEQADV 7V7Q GLY A 1251  UNP  P0DTC2              EXPRESSION TAG                 
SEQADV 7V7Q ARG A 1252  UNP  P0DTC2              EXPRESSION TAG                 
SEQADV 7V7Q PRO A 1253  UNP  P0DTC2              EXPRESSION TAG                 
SEQADV 7V7Q LEU A 1254  UNP  P0DTC2              EXPRESSION TAG                 
SEQADV 7V7Q GLU A 1255  UNP  P0DTC2              EXPRESSION TAG                 
SEQADV 7V7Q SER A 1256  UNP  P0DTC2              EXPRESSION TAG                 
SEQADV 7V7Q ARG A 1257  UNP  P0DTC2              EXPRESSION TAG                 
SEQADV 7V7Q GLY A 1258  UNP  P0DTC2              EXPRESSION TAG                 
SEQADV 7V7Q PRO A 1259  UNP  P0DTC2              EXPRESSION TAG                 
SEQADV 7V7Q PHE A 1260  UNP  P0DTC2              EXPRESSION TAG                 
SEQADV 7V7Q GLU A 1261  UNP  P0DTC2              EXPRESSION TAG                 
SEQADV 7V7Q GLN A 1262  UNP  P0DTC2              EXPRESSION TAG                 
SEQADV 7V7Q LYS A 1263  UNP  P0DTC2              EXPRESSION TAG                 
SEQADV 7V7Q LEU A 1264  UNP  P0DTC2              EXPRESSION TAG                 
SEQADV 7V7Q ILE A 1265  UNP  P0DTC2              EXPRESSION TAG                 
SEQADV 7V7Q SER A 1266  UNP  P0DTC2              EXPRESSION TAG                 
SEQADV 7V7Q GLU A 1267  UNP  P0DTC2              EXPRESSION TAG                 
SEQADV 7V7Q GLU A 1268  UNP  P0DTC2              EXPRESSION TAG                 
SEQADV 7V7Q ASP A 1269  UNP  P0DTC2              EXPRESSION TAG                 
SEQADV 7V7Q LEU A 1270  UNP  P0DTC2              EXPRESSION TAG                 
SEQADV 7V7Q ASN A 1271  UNP  P0DTC2              EXPRESSION TAG                 
SEQADV 7V7Q MET A 1272  UNP  P0DTC2              EXPRESSION TAG                 
SEQADV 7V7Q HIS A 1273  UNP  P0DTC2              EXPRESSION TAG                 
SEQADV 7V7Q THR A 1274  UNP  P0DTC2              EXPRESSION TAG                 
SEQADV 7V7Q GLY A 1275  UNP  P0DTC2              EXPRESSION TAG                 
SEQADV 7V7Q HIS A 1276  UNP  P0DTC2              EXPRESSION TAG                 
SEQADV 7V7Q HIS A 1277  UNP  P0DTC2              EXPRESSION TAG                 
SEQADV 7V7Q HIS A 1278  UNP  P0DTC2              EXPRESSION TAG                 
SEQADV 7V7Q HIS A 1279  UNP  P0DTC2              EXPRESSION TAG                 
SEQADV 7V7Q HIS A 1280  UNP  P0DTC2              EXPRESSION TAG                 
SEQADV 7V7Q HIS A 1281  UNP  P0DTC2              EXPRESSION TAG                 
SEQADV 7V7Q ARG B   19  UNP  P0DTC2    THR    19 VARIANT                        
SEQADV 7V7Q ASP B  142  UNP  P0DTC2    GLY   142 VARIANT                        
SEQADV 7V7Q GLY B  156  UNP  P0DTC2    GLU   156 VARIANT                        
SEQADV 7V7Q     B       UNP  P0DTC2    PHE   157 DELETION                       
SEQADV 7V7Q     B       UNP  P0DTC2    ARG   158 DELETION                       
SEQADV 7V7Q ARG B  450  UNP  P0DTC2    LEU   452 VARIANT                        
SEQADV 7V7Q LYS B  476  UNP  P0DTC2    THR   478 VARIANT                        
SEQADV 7V7Q GLY B  612  UNP  P0DTC2    ASP   614 VARIANT                        
SEQADV 7V7Q ARG B  679  UNP  P0DTC2    PRO   681 ENGINEERED MUTATION            
SEQADV 7V7Q GLY B  680  UNP  P0DTC2    ARG   682 ENGINEERED MUTATION            
SEQADV 7V7Q SER B  681  UNP  P0DTC2    ARG   683 ENGINEERED MUTATION            
SEQADV 7V7Q SER B  683  UNP  P0DTC2    ARG   685 ENGINEERED MUTATION            
SEQADV 7V7Q ASN B  948  UNP  P0DTC2    ASP   950 VARIANT                        
SEQADV 7V7Q PRO B  984  UNP  P0DTC2    LYS   986 ENGINEERED MUTATION            
SEQADV 7V7Q PRO B  985  UNP  P0DTC2    VAL   987 ENGINEERED MUTATION            
SEQADV 7V7Q GLU B 1207  UNP  P0DTC2              EXPRESSION TAG                 
SEQADV 7V7Q PHE B 1208  UNP  P0DTC2              EXPRESSION TAG                 
SEQADV 7V7Q GLY B 1209  UNP  P0DTC2              EXPRESSION TAG                 
SEQADV 7V7Q SER B 1210  UNP  P0DTC2              EXPRESSION TAG                 
SEQADV 7V7Q GLY B 1211  UNP  P0DTC2              EXPRESSION TAG                 
SEQADV 7V7Q GLY B 1212  UNP  P0DTC2              EXPRESSION TAG                 
SEQADV 7V7Q TYR B 1213  UNP  P0DTC2              EXPRESSION TAG                 
SEQADV 7V7Q ILE B 1214  UNP  P0DTC2              EXPRESSION TAG                 
SEQADV 7V7Q PRO B 1215  UNP  P0DTC2              EXPRESSION TAG                 
SEQADV 7V7Q GLU B 1216  UNP  P0DTC2              EXPRESSION TAG                 
SEQADV 7V7Q ALA B 1217  UNP  P0DTC2              EXPRESSION TAG                 
SEQADV 7V7Q PRO B 1218  UNP  P0DTC2              EXPRESSION TAG                 
SEQADV 7V7Q ARG B 1219  UNP  P0DTC2              EXPRESSION TAG                 
SEQADV 7V7Q ASP B 1220  UNP  P0DTC2              EXPRESSION TAG                 
SEQADV 7V7Q GLY B 1221  UNP  P0DTC2              EXPRESSION TAG                 
SEQADV 7V7Q GLN B 1222  UNP  P0DTC2              EXPRESSION TAG                 
SEQADV 7V7Q ALA B 1223  UNP  P0DTC2              EXPRESSION TAG                 
SEQADV 7V7Q TYR B 1224  UNP  P0DTC2              EXPRESSION TAG                 
SEQADV 7V7Q VAL B 1225  UNP  P0DTC2              EXPRESSION TAG                 
SEQADV 7V7Q ARG B 1226  UNP  P0DTC2              EXPRESSION TAG                 
SEQADV 7V7Q LYS B 1227  UNP  P0DTC2              EXPRESSION TAG                 
SEQADV 7V7Q ASP B 1228  UNP  P0DTC2              EXPRESSION TAG                 
SEQADV 7V7Q GLY B 1229  UNP  P0DTC2              EXPRESSION TAG                 
SEQADV 7V7Q GLU B 1230  UNP  P0DTC2              EXPRESSION TAG                 
SEQADV 7V7Q TRP B 1231  UNP  P0DTC2              EXPRESSION TAG                 
SEQADV 7V7Q VAL B 1232  UNP  P0DTC2              EXPRESSION TAG                 
SEQADV 7V7Q LEU B 1233  UNP  P0DTC2              EXPRESSION TAG                 
SEQADV 7V7Q LEU B 1234  UNP  P0DTC2              EXPRESSION TAG                 
SEQADV 7V7Q SER B 1235  UNP  P0DTC2              EXPRESSION TAG                 
SEQADV 7V7Q THR B 1236  UNP  P0DTC2              EXPRESSION TAG                 
SEQADV 7V7Q PHE B 1237  UNP  P0DTC2              EXPRESSION TAG                 
SEQADV 7V7Q LEU B 1238  UNP  P0DTC2              EXPRESSION TAG                 
SEQADV 7V7Q LYS B 1239  UNP  P0DTC2              EXPRESSION TAG                 
SEQADV 7V7Q GLY B 1240  UNP  P0DTC2              EXPRESSION TAG                 
SEQADV 7V7Q GLN B 1241  UNP  P0DTC2              EXPRESSION TAG                 
SEQADV 7V7Q ASP B 1242  UNP  P0DTC2              EXPRESSION TAG                 
SEQADV 7V7Q ASN B 1243  UNP  P0DTC2              EXPRESSION TAG                 
SEQADV 7V7Q SER B 1244  UNP  P0DTC2              EXPRESSION TAG                 
SEQADV 7V7Q ALA B 1245  UNP  P0DTC2              EXPRESSION TAG                 
SEQADV 7V7Q ASP B 1246  UNP  P0DTC2              EXPRESSION TAG                 
SEQADV 7V7Q ILE B 1247  UNP  P0DTC2              EXPRESSION TAG                 
SEQADV 7V7Q GLN B 1248  UNP  P0DTC2              EXPRESSION TAG                 
SEQADV 7V7Q HIS B 1249  UNP  P0DTC2              EXPRESSION TAG                 
SEQADV 7V7Q SER B 1250  UNP  P0DTC2              EXPRESSION TAG                 
SEQADV 7V7Q GLY B 1251  UNP  P0DTC2              EXPRESSION TAG                 
SEQADV 7V7Q ARG B 1252  UNP  P0DTC2              EXPRESSION TAG                 
SEQADV 7V7Q PRO B 1253  UNP  P0DTC2              EXPRESSION TAG                 
SEQADV 7V7Q LEU B 1254  UNP  P0DTC2              EXPRESSION TAG                 
SEQADV 7V7Q GLU B 1255  UNP  P0DTC2              EXPRESSION TAG                 
SEQADV 7V7Q SER B 1256  UNP  P0DTC2              EXPRESSION TAG                 
SEQADV 7V7Q ARG B 1257  UNP  P0DTC2              EXPRESSION TAG                 
SEQADV 7V7Q GLY B 1258  UNP  P0DTC2              EXPRESSION TAG                 
SEQADV 7V7Q PRO B 1259  UNP  P0DTC2              EXPRESSION TAG                 
SEQADV 7V7Q PHE B 1260  UNP  P0DTC2              EXPRESSION TAG                 
SEQADV 7V7Q GLU B 1261  UNP  P0DTC2              EXPRESSION TAG                 
SEQADV 7V7Q GLN B 1262  UNP  P0DTC2              EXPRESSION TAG                 
SEQADV 7V7Q LYS B 1263  UNP  P0DTC2              EXPRESSION TAG                 
SEQADV 7V7Q LEU B 1264  UNP  P0DTC2              EXPRESSION TAG                 
SEQADV 7V7Q ILE B 1265  UNP  P0DTC2              EXPRESSION TAG                 
SEQADV 7V7Q SER B 1266  UNP  P0DTC2              EXPRESSION TAG                 
SEQADV 7V7Q GLU B 1267  UNP  P0DTC2              EXPRESSION TAG                 
SEQADV 7V7Q GLU B 1268  UNP  P0DTC2              EXPRESSION TAG                 
SEQADV 7V7Q ASP B 1269  UNP  P0DTC2              EXPRESSION TAG                 
SEQADV 7V7Q LEU B 1270  UNP  P0DTC2              EXPRESSION TAG                 
SEQADV 7V7Q ASN B 1271  UNP  P0DTC2              EXPRESSION TAG                 
SEQADV 7V7Q MET B 1272  UNP  P0DTC2              EXPRESSION TAG                 
SEQADV 7V7Q HIS B 1273  UNP  P0DTC2              EXPRESSION TAG                 
SEQADV 7V7Q THR B 1274  UNP  P0DTC2              EXPRESSION TAG                 
SEQADV 7V7Q GLY B 1275  UNP  P0DTC2              EXPRESSION TAG                 
SEQADV 7V7Q HIS B 1276  UNP  P0DTC2              EXPRESSION TAG                 
SEQADV 7V7Q HIS B 1277  UNP  P0DTC2              EXPRESSION TAG                 
SEQADV 7V7Q HIS B 1278  UNP  P0DTC2              EXPRESSION TAG                 
SEQADV 7V7Q HIS B 1279  UNP  P0DTC2              EXPRESSION TAG                 
SEQADV 7V7Q HIS B 1280  UNP  P0DTC2              EXPRESSION TAG                 
SEQADV 7V7Q HIS B 1281  UNP  P0DTC2              EXPRESSION TAG                 
SEQADV 7V7Q ARG C   19  UNP  P0DTC2    THR    19 VARIANT                        
SEQADV 7V7Q ASP C  142  UNP  P0DTC2    GLY   142 VARIANT                        
SEQADV 7V7Q GLY C  156  UNP  P0DTC2    GLU   156 VARIANT                        
SEQADV 7V7Q     C       UNP  P0DTC2    PHE   157 DELETION                       
SEQADV 7V7Q     C       UNP  P0DTC2    ARG   158 DELETION                       
SEQADV 7V7Q ARG C  450  UNP  P0DTC2    LEU   452 VARIANT                        
SEQADV 7V7Q LYS C  476  UNP  P0DTC2    THR   478 VARIANT                        
SEQADV 7V7Q GLY C  612  UNP  P0DTC2    ASP   614 VARIANT                        
SEQADV 7V7Q ARG C  679  UNP  P0DTC2    PRO   681 ENGINEERED MUTATION            
SEQADV 7V7Q GLY C  680  UNP  P0DTC2    ARG   682 ENGINEERED MUTATION            
SEQADV 7V7Q SER C  681  UNP  P0DTC2    ARG   683 ENGINEERED MUTATION            
SEQADV 7V7Q SER C  683  UNP  P0DTC2    ARG   685 ENGINEERED MUTATION            
SEQADV 7V7Q ASN C  948  UNP  P0DTC2    ASP   950 VARIANT                        
SEQADV 7V7Q PRO C  984  UNP  P0DTC2    LYS   986 ENGINEERED MUTATION            
SEQADV 7V7Q PRO C  985  UNP  P0DTC2    VAL   987 ENGINEERED MUTATION            
SEQADV 7V7Q GLU C 1207  UNP  P0DTC2              EXPRESSION TAG                 
SEQADV 7V7Q PHE C 1208  UNP  P0DTC2              EXPRESSION TAG                 
SEQADV 7V7Q GLY C 1209  UNP  P0DTC2              EXPRESSION TAG                 
SEQADV 7V7Q SER C 1210  UNP  P0DTC2              EXPRESSION TAG                 
SEQADV 7V7Q GLY C 1211  UNP  P0DTC2              EXPRESSION TAG                 
SEQADV 7V7Q GLY C 1212  UNP  P0DTC2              EXPRESSION TAG                 
SEQADV 7V7Q TYR C 1213  UNP  P0DTC2              EXPRESSION TAG                 
SEQADV 7V7Q ILE C 1214  UNP  P0DTC2              EXPRESSION TAG                 
SEQADV 7V7Q PRO C 1215  UNP  P0DTC2              EXPRESSION TAG                 
SEQADV 7V7Q GLU C 1216  UNP  P0DTC2              EXPRESSION TAG                 
SEQADV 7V7Q ALA C 1217  UNP  P0DTC2              EXPRESSION TAG                 
SEQADV 7V7Q PRO C 1218  UNP  P0DTC2              EXPRESSION TAG                 
SEQADV 7V7Q ARG C 1219  UNP  P0DTC2              EXPRESSION TAG                 
SEQADV 7V7Q ASP C 1220  UNP  P0DTC2              EXPRESSION TAG                 
SEQADV 7V7Q GLY C 1221  UNP  P0DTC2              EXPRESSION TAG                 
SEQADV 7V7Q GLN C 1222  UNP  P0DTC2              EXPRESSION TAG                 
SEQADV 7V7Q ALA C 1223  UNP  P0DTC2              EXPRESSION TAG                 
SEQADV 7V7Q TYR C 1224  UNP  P0DTC2              EXPRESSION TAG                 
SEQADV 7V7Q VAL C 1225  UNP  P0DTC2              EXPRESSION TAG                 
SEQADV 7V7Q ARG C 1226  UNP  P0DTC2              EXPRESSION TAG                 
SEQADV 7V7Q LYS C 1227  UNP  P0DTC2              EXPRESSION TAG                 
SEQADV 7V7Q ASP C 1228  UNP  P0DTC2              EXPRESSION TAG                 
SEQADV 7V7Q GLY C 1229  UNP  P0DTC2              EXPRESSION TAG                 
SEQADV 7V7Q GLU C 1230  UNP  P0DTC2              EXPRESSION TAG                 
SEQADV 7V7Q TRP C 1231  UNP  P0DTC2              EXPRESSION TAG                 
SEQADV 7V7Q VAL C 1232  UNP  P0DTC2              EXPRESSION TAG                 
SEQADV 7V7Q LEU C 1233  UNP  P0DTC2              EXPRESSION TAG                 
SEQADV 7V7Q LEU C 1234  UNP  P0DTC2              EXPRESSION TAG                 
SEQADV 7V7Q SER C 1235  UNP  P0DTC2              EXPRESSION TAG                 
SEQADV 7V7Q THR C 1236  UNP  P0DTC2              EXPRESSION TAG                 
SEQADV 7V7Q PHE C 1237  UNP  P0DTC2              EXPRESSION TAG                 
SEQADV 7V7Q LEU C 1238  UNP  P0DTC2              EXPRESSION TAG                 
SEQADV 7V7Q LYS C 1239  UNP  P0DTC2              EXPRESSION TAG                 
SEQADV 7V7Q GLY C 1240  UNP  P0DTC2              EXPRESSION TAG                 
SEQADV 7V7Q GLN C 1241  UNP  P0DTC2              EXPRESSION TAG                 
SEQADV 7V7Q ASP C 1242  UNP  P0DTC2              EXPRESSION TAG                 
SEQADV 7V7Q ASN C 1243  UNP  P0DTC2              EXPRESSION TAG                 
SEQADV 7V7Q SER C 1244  UNP  P0DTC2              EXPRESSION TAG                 
SEQADV 7V7Q ALA C 1245  UNP  P0DTC2              EXPRESSION TAG                 
SEQADV 7V7Q ASP C 1246  UNP  P0DTC2              EXPRESSION TAG                 
SEQADV 7V7Q ILE C 1247  UNP  P0DTC2              EXPRESSION TAG                 
SEQADV 7V7Q GLN C 1248  UNP  P0DTC2              EXPRESSION TAG                 
SEQADV 7V7Q HIS C 1249  UNP  P0DTC2              EXPRESSION TAG                 
SEQADV 7V7Q SER C 1250  UNP  P0DTC2              EXPRESSION TAG                 
SEQADV 7V7Q GLY C 1251  UNP  P0DTC2              EXPRESSION TAG                 
SEQADV 7V7Q ARG C 1252  UNP  P0DTC2              EXPRESSION TAG                 
SEQADV 7V7Q PRO C 1253  UNP  P0DTC2              EXPRESSION TAG                 
SEQADV 7V7Q LEU C 1254  UNP  P0DTC2              EXPRESSION TAG                 
SEQADV 7V7Q GLU C 1255  UNP  P0DTC2              EXPRESSION TAG                 
SEQADV 7V7Q SER C 1256  UNP  P0DTC2              EXPRESSION TAG                 
SEQADV 7V7Q ARG C 1257  UNP  P0DTC2              EXPRESSION TAG                 
SEQADV 7V7Q GLY C 1258  UNP  P0DTC2              EXPRESSION TAG                 
SEQADV 7V7Q PRO C 1259  UNP  P0DTC2              EXPRESSION TAG                 
SEQADV 7V7Q PHE C 1260  UNP  P0DTC2              EXPRESSION TAG                 
SEQADV 7V7Q GLU C 1261  UNP  P0DTC2              EXPRESSION TAG                 
SEQADV 7V7Q GLN C 1262  UNP  P0DTC2              EXPRESSION TAG                 
SEQADV 7V7Q LYS C 1263  UNP  P0DTC2              EXPRESSION TAG                 
SEQADV 7V7Q LEU C 1264  UNP  P0DTC2              EXPRESSION TAG                 
SEQADV 7V7Q ILE C 1265  UNP  P0DTC2              EXPRESSION TAG                 
SEQADV 7V7Q SER C 1266  UNP  P0DTC2              EXPRESSION TAG                 
SEQADV 7V7Q GLU C 1267  UNP  P0DTC2              EXPRESSION TAG                 
SEQADV 7V7Q GLU C 1268  UNP  P0DTC2              EXPRESSION TAG                 
SEQADV 7V7Q ASP C 1269  UNP  P0DTC2              EXPRESSION TAG                 
SEQADV 7V7Q LEU C 1270  UNP  P0DTC2              EXPRESSION TAG                 
SEQADV 7V7Q ASN C 1271  UNP  P0DTC2              EXPRESSION TAG                 
SEQADV 7V7Q MET C 1272  UNP  P0DTC2              EXPRESSION TAG                 
SEQADV 7V7Q HIS C 1273  UNP  P0DTC2              EXPRESSION TAG                 
SEQADV 7V7Q THR C 1274  UNP  P0DTC2              EXPRESSION TAG                 
SEQADV 7V7Q GLY C 1275  UNP  P0DTC2              EXPRESSION TAG                 
SEQADV 7V7Q HIS C 1276  UNP  P0DTC2              EXPRESSION TAG                 
SEQADV 7V7Q HIS C 1277  UNP  P0DTC2              EXPRESSION TAG                 
SEQADV 7V7Q HIS C 1278  UNP  P0DTC2              EXPRESSION TAG                 
SEQADV 7V7Q HIS C 1279  UNP  P0DTC2              EXPRESSION TAG                 
SEQADV 7V7Q HIS C 1280  UNP  P0DTC2              EXPRESSION TAG                 
SEQADV 7V7Q HIS C 1281  UNP  P0DTC2              EXPRESSION TAG                 
SEQRES   1 A 1281  MET PHE VAL PHE LEU VAL LEU LEU PRO LEU VAL SER SER          
SEQRES   2 A 1281  GLN CYS VAL ASN LEU ARG THR ARG THR GLN LEU PRO PRO          
SEQRES   3 A 1281  ALA TYR THR ASN SER PHE THR ARG GLY VAL TYR TYR PRO          
SEQRES   4 A 1281  ASP LYS VAL PHE ARG SER SER VAL LEU HIS SER THR GLN          
SEQRES   5 A 1281  ASP LEU PHE LEU PRO PHE PHE SER ASN VAL THR TRP PHE          
SEQRES   6 A 1281  HIS ALA ILE HIS VAL SER GLY THR ASN GLY THR LYS ARG          
SEQRES   7 A 1281  PHE ASP ASN PRO VAL LEU PRO PHE ASN ASP GLY VAL TYR          
SEQRES   8 A 1281  PHE ALA SER THR GLU LYS SER ASN ILE ILE ARG GLY TRP          
SEQRES   9 A 1281  ILE PHE GLY THR THR LEU ASP SER LYS THR GLN SER LEU          
SEQRES  10 A 1281  LEU ILE VAL ASN ASN ALA THR ASN VAL VAL ILE LYS VAL          
SEQRES  11 A 1281  CYS GLU PHE GLN PHE CYS ASN ASP PRO PHE LEU ASP VAL          
SEQRES  12 A 1281  TYR TYR HIS LYS ASN ASN LYS SER TRP MET GLU SER GLY          
SEQRES  13 A 1281  VAL TYR SER SER ALA ASN ASN CYS THR PHE GLU TYR VAL          
SEQRES  14 A 1281  SER GLN PRO PHE LEU MET ASP LEU GLU GLY LYS GLN GLY          
SEQRES  15 A 1281  ASN PHE LYS ASN LEU ARG GLU PHE VAL PHE LYS ASN ILE          
SEQRES  16 A 1281  ASP GLY TYR PHE LYS ILE TYR SER LYS HIS THR PRO ILE          
SEQRES  17 A 1281  ASN LEU VAL ARG ASP LEU PRO GLN GLY PHE SER ALA LEU          
SEQRES  18 A 1281  GLU PRO LEU VAL ASP LEU PRO ILE GLY ILE ASN ILE THR          
SEQRES  19 A 1281  ARG PHE GLN THR LEU LEU ALA LEU HIS ARG SER TYR LEU          
SEQRES  20 A 1281  THR PRO GLY ASP SER SER SER GLY TRP THR ALA GLY ALA          
SEQRES  21 A 1281  ALA ALA TYR TYR VAL GLY TYR LEU GLN PRO ARG THR PHE          
SEQRES  22 A 1281  LEU LEU LYS TYR ASN GLU ASN GLY THR ILE THR ASP ALA          
SEQRES  23 A 1281  VAL ASP CYS ALA LEU ASP PRO LEU SER GLU THR LYS CYS          
SEQRES  24 A 1281  THR LEU LYS SER PHE THR VAL GLU LYS GLY ILE TYR GLN          
SEQRES  25 A 1281  THR SER ASN PHE ARG VAL GLN PRO THR GLU SER ILE VAL          
SEQRES  26 A 1281  ARG PHE PRO ASN ILE THR ASN LEU CYS PRO PHE GLY GLU          
SEQRES  27 A 1281  VAL PHE ASN ALA THR ARG PHE ALA SER VAL TYR ALA TRP          
SEQRES  28 A 1281  ASN ARG LYS ARG ILE SER ASN CYS VAL ALA ASP TYR SER          
SEQRES  29 A 1281  VAL LEU TYR ASN SER ALA SER PHE SER THR PHE LYS CYS          
SEQRES  30 A 1281  TYR GLY VAL SER PRO THR LYS LEU ASN ASP LEU CYS PHE          
SEQRES  31 A 1281  THR ASN VAL TYR ALA ASP SER PHE VAL ILE ARG GLY ASP          
SEQRES  32 A 1281  GLU VAL ARG GLN ILE ALA PRO GLY GLN THR GLY LYS ILE          
SEQRES  33 A 1281  ALA ASP TYR ASN TYR LYS LEU PRO ASP ASP PHE THR GLY          
SEQRES  34 A 1281  CYS VAL ILE ALA TRP ASN SER ASN ASN LEU ASP SER LYS          
SEQRES  35 A 1281  VAL GLY GLY ASN TYR ASN TYR ARG TYR ARG LEU PHE ARG          
SEQRES  36 A 1281  LYS SER ASN LEU LYS PRO PHE GLU ARG ASP ILE SER THR          
SEQRES  37 A 1281  GLU ILE TYR GLN ALA GLY SER LYS PRO CYS ASN GLY VAL          
SEQRES  38 A 1281  GLU GLY PHE ASN CYS TYR PHE PRO LEU GLN SER TYR GLY          
SEQRES  39 A 1281  PHE GLN PRO THR ASN GLY VAL GLY TYR GLN PRO TYR ARG          
SEQRES  40 A 1281  VAL VAL VAL LEU SER PHE GLU LEU LEU HIS ALA PRO ALA          
SEQRES  41 A 1281  THR VAL CYS GLY PRO LYS LYS SER THR ASN LEU VAL LYS          
SEQRES  42 A 1281  ASN LYS CYS VAL ASN PHE ASN PHE ASN GLY LEU THR GLY          
SEQRES  43 A 1281  THR GLY VAL LEU THR GLU SER ASN LYS LYS PHE LEU PRO          
SEQRES  44 A 1281  PHE GLN GLN PHE GLY ARG ASP ILE ALA ASP THR THR ASP          
SEQRES  45 A 1281  ALA VAL ARG ASP PRO GLN THR LEU GLU ILE LEU ASP ILE          
SEQRES  46 A 1281  THR PRO CYS SER PHE GLY GLY VAL SER VAL ILE THR PRO          
SEQRES  47 A 1281  GLY THR ASN THR SER ASN GLN VAL ALA VAL LEU TYR GLN          
SEQRES  48 A 1281  GLY VAL ASN CYS THR GLU VAL PRO VAL ALA ILE HIS ALA          
SEQRES  49 A 1281  ASP GLN LEU THR PRO THR TRP ARG VAL TYR SER THR GLY          
SEQRES  50 A 1281  SER ASN VAL PHE GLN THR ARG ALA GLY CYS LEU ILE GLY          
SEQRES  51 A 1281  ALA GLU HIS VAL ASN ASN SER TYR GLU CYS ASP ILE PRO          
SEQRES  52 A 1281  ILE GLY ALA GLY ILE CYS ALA SER TYR GLN THR GLN THR          
SEQRES  53 A 1281  ASN SER ARG GLY SER ALA SER SER VAL ALA SER GLN SER          
SEQRES  54 A 1281  ILE ILE ALA TYR THR MET SER LEU GLY ALA GLU ASN SER          
SEQRES  55 A 1281  VAL ALA TYR SER ASN ASN SER ILE ALA ILE PRO THR ASN          
SEQRES  56 A 1281  PHE THR ILE SER VAL THR THR GLU ILE LEU PRO VAL SER          
SEQRES  57 A 1281  MET THR LYS THR SER VAL ASP CYS THR MET TYR ILE CYS          
SEQRES  58 A 1281  GLY ASP SER THR GLU CYS SER ASN LEU LEU LEU GLN TYR          
SEQRES  59 A 1281  GLY SER PHE CYS THR GLN LEU ASN ARG ALA LEU THR GLY          
SEQRES  60 A 1281  ILE ALA VAL GLU GLN ASP LYS ASN THR GLN GLU VAL PHE          
SEQRES  61 A 1281  ALA GLN VAL LYS GLN ILE TYR LYS THR PRO PRO ILE LYS          
SEQRES  62 A 1281  ASP PHE GLY GLY PHE ASN PHE SER GLN ILE LEU PRO ASP          
SEQRES  63 A 1281  PRO SER LYS PRO SER LYS ARG SER PHE ILE GLU ASP LEU          
SEQRES  64 A 1281  LEU PHE ASN LYS VAL THR LEU ALA ASP ALA GLY PHE ILE          
SEQRES  65 A 1281  LYS GLN TYR GLY ASP CYS LEU GLY ASP ILE ALA ALA ARG          
SEQRES  66 A 1281  ASP LEU ILE CYS ALA GLN LYS PHE ASN GLY LEU THR VAL          
SEQRES  67 A 1281  LEU PRO PRO LEU LEU THR ASP GLU MET ILE ALA GLN TYR          
SEQRES  68 A 1281  THR SER ALA LEU LEU ALA GLY THR ILE THR SER GLY TRP          
SEQRES  69 A 1281  THR PHE GLY ALA GLY ALA ALA LEU GLN ILE PRO PHE ALA          
SEQRES  70 A 1281  MET GLN MET ALA TYR ARG PHE ASN GLY ILE GLY VAL THR          
SEQRES  71 A 1281  GLN ASN VAL LEU TYR GLU ASN GLN LYS LEU ILE ALA ASN          
SEQRES  72 A 1281  GLN PHE ASN SER ALA ILE GLY LYS ILE GLN ASP SER LEU          
SEQRES  73 A 1281  SER SER THR ALA SER ALA LEU GLY LYS LEU GLN ASN VAL          
SEQRES  74 A 1281  VAL ASN GLN ASN ALA GLN ALA LEU ASN THR LEU VAL LYS          
SEQRES  75 A 1281  GLN LEU SER SER ASN PHE GLY ALA ILE SER SER VAL LEU          
SEQRES  76 A 1281  ASN ASP ILE LEU SER ARG LEU ASP PRO PRO GLU ALA GLU          
SEQRES  77 A 1281  VAL GLN ILE ASP ARG LEU ILE THR GLY ARG LEU GLN SER          
SEQRES  78 A 1281  LEU GLN THR TYR VAL THR GLN GLN LEU ILE ARG ALA ALA          
SEQRES  79 A 1281  GLU ILE ARG ALA SER ALA ASN LEU ALA ALA THR LYS MET          
SEQRES  80 A 1281  SER GLU CYS VAL LEU GLY GLN SER LYS ARG VAL ASP PHE          
SEQRES  81 A 1281  CYS GLY LYS GLY TYR HIS LEU MET SER PHE PRO GLN SER          
SEQRES  82 A 1281  ALA PRO HIS GLY VAL VAL PHE LEU HIS VAL THR TYR VAL          
SEQRES  83 A 1281  PRO ALA GLN GLU LYS ASN PHE THR THR ALA PRO ALA ILE          
SEQRES  84 A 1281  CYS HIS ASP GLY LYS ALA HIS PHE PRO ARG GLU GLY VAL          
SEQRES  85 A 1281  PHE VAL SER ASN GLY THR HIS TRP PHE VAL THR GLN ARG          
SEQRES  86 A 1281  ASN PHE TYR GLU PRO GLN ILE ILE THR THR ASP ASN THR          
SEQRES  87 A 1281  PHE VAL SER GLY ASN CYS ASP VAL VAL ILE GLY ILE VAL          
SEQRES  88 A 1281  ASN ASN THR VAL TYR ASP PRO LEU GLN PRO GLU LEU ASP          
SEQRES  89 A 1281  SER PHE LYS GLU GLU LEU ASP LYS TYR PHE LYS ASN HIS          
SEQRES  90 A 1281  THR SER PRO ASP VAL ASP LEU GLY ASP ILE SER GLY ILE          
SEQRES  91 A 1281  ASN ALA SER VAL VAL ASN ILE GLN LYS GLU ILE ASP ARG          
SEQRES  92 A 1281  LEU ASN GLU VAL ALA LYS ASN LEU ASN GLU SER LEU ILE          
SEQRES  93 A 1281  ASP LEU GLN GLU LEU GLY LYS TYR GLU GLN GLU PHE GLY          
SEQRES  94 A 1281  SER GLY GLY TYR ILE PRO GLU ALA PRO ARG ASP GLY GLN          
SEQRES  95 A 1281  ALA TYR VAL ARG LYS ASP GLY GLU TRP VAL LEU LEU SER          
SEQRES  96 A 1281  THR PHE LEU LYS GLY GLN ASP ASN SER ALA ASP ILE GLN          
SEQRES  97 A 1281  HIS SER GLY ARG PRO LEU GLU SER ARG GLY PRO PHE GLU          
SEQRES  98 A 1281  GLN LYS LEU ILE SER GLU GLU ASP LEU ASN MET HIS THR          
SEQRES  99 A 1281  GLY HIS HIS HIS HIS HIS HIS                                  
SEQRES   1 B 1281  MET PHE VAL PHE LEU VAL LEU LEU PRO LEU VAL SER SER          
SEQRES   2 B 1281  GLN CYS VAL ASN LEU ARG THR ARG THR GLN LEU PRO PRO          
SEQRES   3 B 1281  ALA TYR THR ASN SER PHE THR ARG GLY VAL TYR TYR PRO          
SEQRES   4 B 1281  ASP LYS VAL PHE ARG SER SER VAL LEU HIS SER THR GLN          
SEQRES   5 B 1281  ASP LEU PHE LEU PRO PHE PHE SER ASN VAL THR TRP PHE          
SEQRES   6 B 1281  HIS ALA ILE HIS VAL SER GLY THR ASN GLY THR LYS ARG          
SEQRES   7 B 1281  PHE ASP ASN PRO VAL LEU PRO PHE ASN ASP GLY VAL TYR          
SEQRES   8 B 1281  PHE ALA SER THR GLU LYS SER ASN ILE ILE ARG GLY TRP          
SEQRES   9 B 1281  ILE PHE GLY THR THR LEU ASP SER LYS THR GLN SER LEU          
SEQRES  10 B 1281  LEU ILE VAL ASN ASN ALA THR ASN VAL VAL ILE LYS VAL          
SEQRES  11 B 1281  CYS GLU PHE GLN PHE CYS ASN ASP PRO PHE LEU ASP VAL          
SEQRES  12 B 1281  TYR TYR HIS LYS ASN ASN LYS SER TRP MET GLU SER GLY          
SEQRES  13 B 1281  VAL TYR SER SER ALA ASN ASN CYS THR PHE GLU TYR VAL          
SEQRES  14 B 1281  SER GLN PRO PHE LEU MET ASP LEU GLU GLY LYS GLN GLY          
SEQRES  15 B 1281  ASN PHE LYS ASN LEU ARG GLU PHE VAL PHE LYS ASN ILE          
SEQRES  16 B 1281  ASP GLY TYR PHE LYS ILE TYR SER LYS HIS THR PRO ILE          
SEQRES  17 B 1281  ASN LEU VAL ARG ASP LEU PRO GLN GLY PHE SER ALA LEU          
SEQRES  18 B 1281  GLU PRO LEU VAL ASP LEU PRO ILE GLY ILE ASN ILE THR          
SEQRES  19 B 1281  ARG PHE GLN THR LEU LEU ALA LEU HIS ARG SER TYR LEU          
SEQRES  20 B 1281  THR PRO GLY ASP SER SER SER GLY TRP THR ALA GLY ALA          
SEQRES  21 B 1281  ALA ALA TYR TYR VAL GLY TYR LEU GLN PRO ARG THR PHE          
SEQRES  22 B 1281  LEU LEU LYS TYR ASN GLU ASN GLY THR ILE THR ASP ALA          
SEQRES  23 B 1281  VAL ASP CYS ALA LEU ASP PRO LEU SER GLU THR LYS CYS          
SEQRES  24 B 1281  THR LEU LYS SER PHE THR VAL GLU LYS GLY ILE TYR GLN          
SEQRES  25 B 1281  THR SER ASN PHE ARG VAL GLN PRO THR GLU SER ILE VAL          
SEQRES  26 B 1281  ARG PHE PRO ASN ILE THR ASN LEU CYS PRO PHE GLY GLU          
SEQRES  27 B 1281  VAL PHE ASN ALA THR ARG PHE ALA SER VAL TYR ALA TRP          
SEQRES  28 B 1281  ASN ARG LYS ARG ILE SER ASN CYS VAL ALA ASP TYR SER          
SEQRES  29 B 1281  VAL LEU TYR ASN SER ALA SER PHE SER THR PHE LYS CYS          
SEQRES  30 B 1281  TYR GLY VAL SER PRO THR LYS LEU ASN ASP LEU CYS PHE          
SEQRES  31 B 1281  THR ASN VAL TYR ALA ASP SER PHE VAL ILE ARG GLY ASP          
SEQRES  32 B 1281  GLU VAL ARG GLN ILE ALA PRO GLY GLN THR GLY LYS ILE          
SEQRES  33 B 1281  ALA ASP TYR ASN TYR LYS LEU PRO ASP ASP PHE THR GLY          
SEQRES  34 B 1281  CYS VAL ILE ALA TRP ASN SER ASN ASN LEU ASP SER LYS          
SEQRES  35 B 1281  VAL GLY GLY ASN TYR ASN TYR ARG TYR ARG LEU PHE ARG          
SEQRES  36 B 1281  LYS SER ASN LEU LYS PRO PHE GLU ARG ASP ILE SER THR          
SEQRES  37 B 1281  GLU ILE TYR GLN ALA GLY SER LYS PRO CYS ASN GLY VAL          
SEQRES  38 B 1281  GLU GLY PHE ASN CYS TYR PHE PRO LEU GLN SER TYR GLY          
SEQRES  39 B 1281  PHE GLN PRO THR ASN GLY VAL GLY TYR GLN PRO TYR ARG          
SEQRES  40 B 1281  VAL VAL VAL LEU SER PHE GLU LEU LEU HIS ALA PRO ALA          
SEQRES  41 B 1281  THR VAL CYS GLY PRO LYS LYS SER THR ASN LEU VAL LYS          
SEQRES  42 B 1281  ASN LYS CYS VAL ASN PHE ASN PHE ASN GLY LEU THR GLY          
SEQRES  43 B 1281  THR GLY VAL LEU THR GLU SER ASN LYS LYS PHE LEU PRO          
SEQRES  44 B 1281  PHE GLN GLN PHE GLY ARG ASP ILE ALA ASP THR THR ASP          
SEQRES  45 B 1281  ALA VAL ARG ASP PRO GLN THR LEU GLU ILE LEU ASP ILE          
SEQRES  46 B 1281  THR PRO CYS SER PHE GLY GLY VAL SER VAL ILE THR PRO          
SEQRES  47 B 1281  GLY THR ASN THR SER ASN GLN VAL ALA VAL LEU TYR GLN          
SEQRES  48 B 1281  GLY VAL ASN CYS THR GLU VAL PRO VAL ALA ILE HIS ALA          
SEQRES  49 B 1281  ASP GLN LEU THR PRO THR TRP ARG VAL TYR SER THR GLY          
SEQRES  50 B 1281  SER ASN VAL PHE GLN THR ARG ALA GLY CYS LEU ILE GLY          
SEQRES  51 B 1281  ALA GLU HIS VAL ASN ASN SER TYR GLU CYS ASP ILE PRO          
SEQRES  52 B 1281  ILE GLY ALA GLY ILE CYS ALA SER TYR GLN THR GLN THR          
SEQRES  53 B 1281  ASN SER ARG GLY SER ALA SER SER VAL ALA SER GLN SER          
SEQRES  54 B 1281  ILE ILE ALA TYR THR MET SER LEU GLY ALA GLU ASN SER          
SEQRES  55 B 1281  VAL ALA TYR SER ASN ASN SER ILE ALA ILE PRO THR ASN          
SEQRES  56 B 1281  PHE THR ILE SER VAL THR THR GLU ILE LEU PRO VAL SER          
SEQRES  57 B 1281  MET THR LYS THR SER VAL ASP CYS THR MET TYR ILE CYS          
SEQRES  58 B 1281  GLY ASP SER THR GLU CYS SER ASN LEU LEU LEU GLN TYR          
SEQRES  59 B 1281  GLY SER PHE CYS THR GLN LEU ASN ARG ALA LEU THR GLY          
SEQRES  60 B 1281  ILE ALA VAL GLU GLN ASP LYS ASN THR GLN GLU VAL PHE          
SEQRES  61 B 1281  ALA GLN VAL LYS GLN ILE TYR LYS THR PRO PRO ILE LYS          
SEQRES  62 B 1281  ASP PHE GLY GLY PHE ASN PHE SER GLN ILE LEU PRO ASP          
SEQRES  63 B 1281  PRO SER LYS PRO SER LYS ARG SER PHE ILE GLU ASP LEU          
SEQRES  64 B 1281  LEU PHE ASN LYS VAL THR LEU ALA ASP ALA GLY PHE ILE          
SEQRES  65 B 1281  LYS GLN TYR GLY ASP CYS LEU GLY ASP ILE ALA ALA ARG          
SEQRES  66 B 1281  ASP LEU ILE CYS ALA GLN LYS PHE ASN GLY LEU THR VAL          
SEQRES  67 B 1281  LEU PRO PRO LEU LEU THR ASP GLU MET ILE ALA GLN TYR          
SEQRES  68 B 1281  THR SER ALA LEU LEU ALA GLY THR ILE THR SER GLY TRP          
SEQRES  69 B 1281  THR PHE GLY ALA GLY ALA ALA LEU GLN ILE PRO PHE ALA          
SEQRES  70 B 1281  MET GLN MET ALA TYR ARG PHE ASN GLY ILE GLY VAL THR          
SEQRES  71 B 1281  GLN ASN VAL LEU TYR GLU ASN GLN LYS LEU ILE ALA ASN          
SEQRES  72 B 1281  GLN PHE ASN SER ALA ILE GLY LYS ILE GLN ASP SER LEU          
SEQRES  73 B 1281  SER SER THR ALA SER ALA LEU GLY LYS LEU GLN ASN VAL          
SEQRES  74 B 1281  VAL ASN GLN ASN ALA GLN ALA LEU ASN THR LEU VAL LYS          
SEQRES  75 B 1281  GLN LEU SER SER ASN PHE GLY ALA ILE SER SER VAL LEU          
SEQRES  76 B 1281  ASN ASP ILE LEU SER ARG LEU ASP PRO PRO GLU ALA GLU          
SEQRES  77 B 1281  VAL GLN ILE ASP ARG LEU ILE THR GLY ARG LEU GLN SER          
SEQRES  78 B 1281  LEU GLN THR TYR VAL THR GLN GLN LEU ILE ARG ALA ALA          
SEQRES  79 B 1281  GLU ILE ARG ALA SER ALA ASN LEU ALA ALA THR LYS MET          
SEQRES  80 B 1281  SER GLU CYS VAL LEU GLY GLN SER LYS ARG VAL ASP PHE          
SEQRES  81 B 1281  CYS GLY LYS GLY TYR HIS LEU MET SER PHE PRO GLN SER          
SEQRES  82 B 1281  ALA PRO HIS GLY VAL VAL PHE LEU HIS VAL THR TYR VAL          
SEQRES  83 B 1281  PRO ALA GLN GLU LYS ASN PHE THR THR ALA PRO ALA ILE          
SEQRES  84 B 1281  CYS HIS ASP GLY LYS ALA HIS PHE PRO ARG GLU GLY VAL          
SEQRES  85 B 1281  PHE VAL SER ASN GLY THR HIS TRP PHE VAL THR GLN ARG          
SEQRES  86 B 1281  ASN PHE TYR GLU PRO GLN ILE ILE THR THR ASP ASN THR          
SEQRES  87 B 1281  PHE VAL SER GLY ASN CYS ASP VAL VAL ILE GLY ILE VAL          
SEQRES  88 B 1281  ASN ASN THR VAL TYR ASP PRO LEU GLN PRO GLU LEU ASP          
SEQRES  89 B 1281  SER PHE LYS GLU GLU LEU ASP LYS TYR PHE LYS ASN HIS          
SEQRES  90 B 1281  THR SER PRO ASP VAL ASP LEU GLY ASP ILE SER GLY ILE          
SEQRES  91 B 1281  ASN ALA SER VAL VAL ASN ILE GLN LYS GLU ILE ASP ARG          
SEQRES  92 B 1281  LEU ASN GLU VAL ALA LYS ASN LEU ASN GLU SER LEU ILE          
SEQRES  93 B 1281  ASP LEU GLN GLU LEU GLY LYS TYR GLU GLN GLU PHE GLY          
SEQRES  94 B 1281  SER GLY GLY TYR ILE PRO GLU ALA PRO ARG ASP GLY GLN          
SEQRES  95 B 1281  ALA TYR VAL ARG LYS ASP GLY GLU TRP VAL LEU LEU SER          
SEQRES  96 B 1281  THR PHE LEU LYS GLY GLN ASP ASN SER ALA ASP ILE GLN          
SEQRES  97 B 1281  HIS SER GLY ARG PRO LEU GLU SER ARG GLY PRO PHE GLU          
SEQRES  98 B 1281  GLN LYS LEU ILE SER GLU GLU ASP LEU ASN MET HIS THR          
SEQRES  99 B 1281  GLY HIS HIS HIS HIS HIS HIS                                  
SEQRES   1 C 1281  MET PHE VAL PHE LEU VAL LEU LEU PRO LEU VAL SER SER          
SEQRES   2 C 1281  GLN CYS VAL ASN LEU ARG THR ARG THR GLN LEU PRO PRO          
SEQRES   3 C 1281  ALA TYR THR ASN SER PHE THR ARG GLY VAL TYR TYR PRO          
SEQRES   4 C 1281  ASP LYS VAL PHE ARG SER SER VAL LEU HIS SER THR GLN          
SEQRES   5 C 1281  ASP LEU PHE LEU PRO PHE PHE SER ASN VAL THR TRP PHE          
SEQRES   6 C 1281  HIS ALA ILE HIS VAL SER GLY THR ASN GLY THR LYS ARG          
SEQRES   7 C 1281  PHE ASP ASN PRO VAL LEU PRO PHE ASN ASP GLY VAL TYR          
SEQRES   8 C 1281  PHE ALA SER THR GLU LYS SER ASN ILE ILE ARG GLY TRP          
SEQRES   9 C 1281  ILE PHE GLY THR THR LEU ASP SER LYS THR GLN SER LEU          
SEQRES  10 C 1281  LEU ILE VAL ASN ASN ALA THR ASN VAL VAL ILE LYS VAL          
SEQRES  11 C 1281  CYS GLU PHE GLN PHE CYS ASN ASP PRO PHE LEU ASP VAL          
SEQRES  12 C 1281  TYR TYR HIS LYS ASN ASN LYS SER TRP MET GLU SER GLY          
SEQRES  13 C 1281  VAL TYR SER SER ALA ASN ASN CYS THR PHE GLU TYR VAL          
SEQRES  14 C 1281  SER GLN PRO PHE LEU MET ASP LEU GLU GLY LYS GLN GLY          
SEQRES  15 C 1281  ASN PHE LYS ASN LEU ARG GLU PHE VAL PHE LYS ASN ILE          
SEQRES  16 C 1281  ASP GLY TYR PHE LYS ILE TYR SER LYS HIS THR PRO ILE          
SEQRES  17 C 1281  ASN LEU VAL ARG ASP LEU PRO GLN GLY PHE SER ALA LEU          
SEQRES  18 C 1281  GLU PRO LEU VAL ASP LEU PRO ILE GLY ILE ASN ILE THR          
SEQRES  19 C 1281  ARG PHE GLN THR LEU LEU ALA LEU HIS ARG SER TYR LEU          
SEQRES  20 C 1281  THR PRO GLY ASP SER SER SER GLY TRP THR ALA GLY ALA          
SEQRES  21 C 1281  ALA ALA TYR TYR VAL GLY TYR LEU GLN PRO ARG THR PHE          
SEQRES  22 C 1281  LEU LEU LYS TYR ASN GLU ASN GLY THR ILE THR ASP ALA          
SEQRES  23 C 1281  VAL ASP CYS ALA LEU ASP PRO LEU SER GLU THR LYS CYS          
SEQRES  24 C 1281  THR LEU LYS SER PHE THR VAL GLU LYS GLY ILE TYR GLN          
SEQRES  25 C 1281  THR SER ASN PHE ARG VAL GLN PRO THR GLU SER ILE VAL          
SEQRES  26 C 1281  ARG PHE PRO ASN ILE THR ASN LEU CYS PRO PHE GLY GLU          
SEQRES  27 C 1281  VAL PHE ASN ALA THR ARG PHE ALA SER VAL TYR ALA TRP          
SEQRES  28 C 1281  ASN ARG LYS ARG ILE SER ASN CYS VAL ALA ASP TYR SER          
SEQRES  29 C 1281  VAL LEU TYR ASN SER ALA SER PHE SER THR PHE LYS CYS          
SEQRES  30 C 1281  TYR GLY VAL SER PRO THR LYS LEU ASN ASP LEU CYS PHE          
SEQRES  31 C 1281  THR ASN VAL TYR ALA ASP SER PHE VAL ILE ARG GLY ASP          
SEQRES  32 C 1281  GLU VAL ARG GLN ILE ALA PRO GLY GLN THR GLY LYS ILE          
SEQRES  33 C 1281  ALA ASP TYR ASN TYR LYS LEU PRO ASP ASP PHE THR GLY          
SEQRES  34 C 1281  CYS VAL ILE ALA TRP ASN SER ASN ASN LEU ASP SER LYS          
SEQRES  35 C 1281  VAL GLY GLY ASN TYR ASN TYR ARG TYR ARG LEU PHE ARG          
SEQRES  36 C 1281  LYS SER ASN LEU LYS PRO PHE GLU ARG ASP ILE SER THR          
SEQRES  37 C 1281  GLU ILE TYR GLN ALA GLY SER LYS PRO CYS ASN GLY VAL          
SEQRES  38 C 1281  GLU GLY PHE ASN CYS TYR PHE PRO LEU GLN SER TYR GLY          
SEQRES  39 C 1281  PHE GLN PRO THR ASN GLY VAL GLY TYR GLN PRO TYR ARG          
SEQRES  40 C 1281  VAL VAL VAL LEU SER PHE GLU LEU LEU HIS ALA PRO ALA          
SEQRES  41 C 1281  THR VAL CYS GLY PRO LYS LYS SER THR ASN LEU VAL LYS          
SEQRES  42 C 1281  ASN LYS CYS VAL ASN PHE ASN PHE ASN GLY LEU THR GLY          
SEQRES  43 C 1281  THR GLY VAL LEU THR GLU SER ASN LYS LYS PHE LEU PRO          
SEQRES  44 C 1281  PHE GLN GLN PHE GLY ARG ASP ILE ALA ASP THR THR ASP          
SEQRES  45 C 1281  ALA VAL ARG ASP PRO GLN THR LEU GLU ILE LEU ASP ILE          
SEQRES  46 C 1281  THR PRO CYS SER PHE GLY GLY VAL SER VAL ILE THR PRO          
SEQRES  47 C 1281  GLY THR ASN THR SER ASN GLN VAL ALA VAL LEU TYR GLN          
SEQRES  48 C 1281  GLY VAL ASN CYS THR GLU VAL PRO VAL ALA ILE HIS ALA          
SEQRES  49 C 1281  ASP GLN LEU THR PRO THR TRP ARG VAL TYR SER THR GLY          
SEQRES  50 C 1281  SER ASN VAL PHE GLN THR ARG ALA GLY CYS LEU ILE GLY          
SEQRES  51 C 1281  ALA GLU HIS VAL ASN ASN SER TYR GLU CYS ASP ILE PRO          
SEQRES  52 C 1281  ILE GLY ALA GLY ILE CYS ALA SER TYR GLN THR GLN THR          
SEQRES  53 C 1281  ASN SER ARG GLY SER ALA SER SER VAL ALA SER GLN SER          
SEQRES  54 C 1281  ILE ILE ALA TYR THR MET SER LEU GLY ALA GLU ASN SER          
SEQRES  55 C 1281  VAL ALA TYR SER ASN ASN SER ILE ALA ILE PRO THR ASN          
SEQRES  56 C 1281  PHE THR ILE SER VAL THR THR GLU ILE LEU PRO VAL SER          
SEQRES  57 C 1281  MET THR LYS THR SER VAL ASP CYS THR MET TYR ILE CYS          
SEQRES  58 C 1281  GLY ASP SER THR GLU CYS SER ASN LEU LEU LEU GLN TYR          
SEQRES  59 C 1281  GLY SER PHE CYS THR GLN LEU ASN ARG ALA LEU THR GLY          
SEQRES  60 C 1281  ILE ALA VAL GLU GLN ASP LYS ASN THR GLN GLU VAL PHE          
SEQRES  61 C 1281  ALA GLN VAL LYS GLN ILE TYR LYS THR PRO PRO ILE LYS          
SEQRES  62 C 1281  ASP PHE GLY GLY PHE ASN PHE SER GLN ILE LEU PRO ASP          
SEQRES  63 C 1281  PRO SER LYS PRO SER LYS ARG SER PHE ILE GLU ASP LEU          
SEQRES  64 C 1281  LEU PHE ASN LYS VAL THR LEU ALA ASP ALA GLY PHE ILE          
SEQRES  65 C 1281  LYS GLN TYR GLY ASP CYS LEU GLY ASP ILE ALA ALA ARG          
SEQRES  66 C 1281  ASP LEU ILE CYS ALA GLN LYS PHE ASN GLY LEU THR VAL          
SEQRES  67 C 1281  LEU PRO PRO LEU LEU THR ASP GLU MET ILE ALA GLN TYR          
SEQRES  68 C 1281  THR SER ALA LEU LEU ALA GLY THR ILE THR SER GLY TRP          
SEQRES  69 C 1281  THR PHE GLY ALA GLY ALA ALA LEU GLN ILE PRO PHE ALA          
SEQRES  70 C 1281  MET GLN MET ALA TYR ARG PHE ASN GLY ILE GLY VAL THR          
SEQRES  71 C 1281  GLN ASN VAL LEU TYR GLU ASN GLN LYS LEU ILE ALA ASN          
SEQRES  72 C 1281  GLN PHE ASN SER ALA ILE GLY LYS ILE GLN ASP SER LEU          
SEQRES  73 C 1281  SER SER THR ALA SER ALA LEU GLY LYS LEU GLN ASN VAL          
SEQRES  74 C 1281  VAL ASN GLN ASN ALA GLN ALA LEU ASN THR LEU VAL LYS          
SEQRES  75 C 1281  GLN LEU SER SER ASN PHE GLY ALA ILE SER SER VAL LEU          
SEQRES  76 C 1281  ASN ASP ILE LEU SER ARG LEU ASP PRO PRO GLU ALA GLU          
SEQRES  77 C 1281  VAL GLN ILE ASP ARG LEU ILE THR GLY ARG LEU GLN SER          
SEQRES  78 C 1281  LEU GLN THR TYR VAL THR GLN GLN LEU ILE ARG ALA ALA          
SEQRES  79 C 1281  GLU ILE ARG ALA SER ALA ASN LEU ALA ALA THR LYS MET          
SEQRES  80 C 1281  SER GLU CYS VAL LEU GLY GLN SER LYS ARG VAL ASP PHE          
SEQRES  81 C 1281  CYS GLY LYS GLY TYR HIS LEU MET SER PHE PRO GLN SER          
SEQRES  82 C 1281  ALA PRO HIS GLY VAL VAL PHE LEU HIS VAL THR TYR VAL          
SEQRES  83 C 1281  PRO ALA GLN GLU LYS ASN PHE THR THR ALA PRO ALA ILE          
SEQRES  84 C 1281  CYS HIS ASP GLY LYS ALA HIS PHE PRO ARG GLU GLY VAL          
SEQRES  85 C 1281  PHE VAL SER ASN GLY THR HIS TRP PHE VAL THR GLN ARG          
SEQRES  86 C 1281  ASN PHE TYR GLU PRO GLN ILE ILE THR THR ASP ASN THR          
SEQRES  87 C 1281  PHE VAL SER GLY ASN CYS ASP VAL VAL ILE GLY ILE VAL          
SEQRES  88 C 1281  ASN ASN THR VAL TYR ASP PRO LEU GLN PRO GLU LEU ASP          
SEQRES  89 C 1281  SER PHE LYS GLU GLU LEU ASP LYS TYR PHE LYS ASN HIS          
SEQRES  90 C 1281  THR SER PRO ASP VAL ASP LEU GLY ASP ILE SER GLY ILE          
SEQRES  91 C 1281  ASN ALA SER VAL VAL ASN ILE GLN LYS GLU ILE ASP ARG          
SEQRES  92 C 1281  LEU ASN GLU VAL ALA LYS ASN LEU ASN GLU SER LEU ILE          
SEQRES  93 C 1281  ASP LEU GLN GLU LEU GLY LYS TYR GLU GLN GLU PHE GLY          
SEQRES  94 C 1281  SER GLY GLY TYR ILE PRO GLU ALA PRO ARG ASP GLY GLN          
SEQRES  95 C 1281  ALA TYR VAL ARG LYS ASP GLY GLU TRP VAL LEU LEU SER          
SEQRES  96 C 1281  THR PHE LEU LYS GLY GLN ASP ASN SER ALA ASP ILE GLN          
SEQRES  97 C 1281  HIS SER GLY ARG PRO LEU GLU SER ARG GLY PRO PHE GLU          
SEQRES  98 C 1281  GLN LYS LEU ILE SER GLU GLU ASP LEU ASN MET HIS THR          
SEQRES  99 C 1281  GLY HIS HIS HIS HIS HIS HIS                                  
HET    NAG  D   1      14                                                       
HET    NAG  D   2      14                                                       
HET    NAG  E   1      14                                                       
HET    NAG  E   2      14                                                       
HET    NAG  F   1      14                                                       
HET    NAG  F   2      14                                                       
HET    NAG  G   1      14                                                       
HET    NAG  G   2      14                                                       
HET    NAG  H   1      14                                                       
HET    NAG  H   2      14                                                       
HET    NAG  I   1      14                                                       
HET    NAG  I   2      14                                                       
HET    NAG  J   1      14                                                       
HET    NAG  J   2      14                                                       
HET    NAG  K   1      14                                                       
HET    NAG  K   2      14                                                       
HET    NAG  L   1      14                                                       
HET    NAG  L   2      14                                                       
HET    NAG  M   1      14                                                       
HET    NAG  M   2      14                                                       
HET    NAG  N   1      14                                                       
HET    NAG  N   2      14                                                       
HET    NAG  O   1      14                                                       
HET    NAG  O   2      14                                                       
HET    NAG  P   1      14                                                       
HET    NAG  P   2      14                                                       
HET    NAG  Q   1      14                                                       
HET    NAG  Q   2      14                                                       
HET    NAG  R   1      14                                                       
HET    NAG  R   2      14                                                       
HET    NAG  S   1      14                                                       
HET    NAG  S   2      14                                                       
HET    NAG  T   1      14                                                       
HET    NAG  T   2      14                                                       
HET    NAG  U   1      14                                                       
HET    NAG  U   2      14                                                       
HET    NAG  V   1      14                                                       
HET    NAG  V   2      14                                                       
HET    NAG  W   1      14                                                       
HET    NAG  W   2      14                                                       
HET    NAG  X   1      14                                                       
HET    NAG  X   2      14                                                       
HET    NAG  Y   1      14                                                       
HET    NAG  Y   2      14                                                       
HET    NAG  Z   1      14                                                       
HET    NAG  Z   2      14                                                       
HET    NAG  a   1      14                                                       
HET    NAG  a   2      14                                                       
HET    NAG  b   1      14                                                       
HET    NAG  b   2      14                                                       
HET    NAG  c   1      14                                                       
HET    NAG  c   2      14                                                       
HET    NAG  d   1      14                                                       
HET    NAG  d   2      14                                                       
HET    NAG  e   1      14                                                       
HET    NAG  e   2      14                                                       
HET    NAG  f   1      14                                                       
HET    NAG  f   2      14                                                       
HET    NAG  g   1      14                                                       
HET    NAG  g   2      14                                                       
HET    NAG  h   1      14                                                       
HET    NAG  h   2      14                                                       
HET    NAG  i   1      14                                                       
HET    NAG  i   2      14                                                       
HET    NAG  j   1      14                                                       
HET    NAG  j   2      14                                                       
HET    NAG  k   1      14                                                       
HET    NAG  k   2      14                                                       
HET    NAG  l   1      14                                                       
HET    NAG  l   2      14                                                       
HET    NAG  m   1      14                                                       
HET    NAG  m   2      14                                                       
HET    NAG  A2001      14                                                       
HET    NAG  A2002      14                                                       
HET    NAG  A2003      14                                                       
HET    NAG  B2001      14                                                       
HET    NAG  B2002      14                                                       
HET    NAG  B2003      14                                                       
HET    NAG  B2004      14                                                       
HET    NAG  B2005      14                                                       
HET    NAG  C2001      14                                                       
HET    NAG  C2002      14                                                       
HET    NAG  C2003      14                                                       
HET    NAG  C2004      14                                                       
HETNAM     NAG 2-ACETAMIDO-2-DEOXY-BETA-D-GLUCOPYRANOSE                         
HETSYN     NAG N-ACETYL-BETA-D-GLUCOSAMINE; 2-ACETAMIDO-2-DEOXY-BETA-           
HETSYN   2 NAG  D-GLUCOSE; 2-ACETAMIDO-2-DEOXY-D-GLUCOSE; 2-ACETAMIDO-          
HETSYN   3 NAG  2-DEOXY-GLUCOSE; N-ACETYL-D-GLUCOSAMINE                         
FORMUL   4  NAG    84(C8 H15 N O6)                                              
HELIX    1 AA1 ASP A  292  LYS A  302  1                                  11    
HELIX    2 AA2 PHE A  336  ASN A  341  1                                   6    
HELIX    3 AA3 SER A  347  TRP A  351  5                                   5    
HELIX    4 AA4 TYR A  363  SER A  369  1                                   7    
HELIX    5 AA5 SER A  381  LEU A  385  5                                   5    
HELIX    6 AA6 ASP A  403  ILE A  408  5                                   6    
HELIX    7 AA7 GLY A  414  ASN A  420  1                                   7    
HELIX    8 AA8 ASP A  735  CYS A  741  1                                   7    
HELIX    9 AA9 SER A  744  LEU A  752  1                                   9    
HELIX   10 AB1 GLN A  753  GLY A  755  5                                   3    
HELIX   11 AB2 CYS A  758  ALA A  781  1                                  24    
HELIX   12 AB3 SER A  814  VAL A  824  1                                  11    
HELIX   13 AB4 THR A  864  GLY A  883  1                                  20    
HELIX   14 AB5 TRP A  884  ALA A  888  5                                   5    
HELIX   15 AB6 PRO A  895  GLY A  906  1                                  12    
HELIX   16 AB7 THR A  910  ASN A  917  1                                   8    
HELIX   17 AB8 ASN A  917  THR A  939  1                                  23    
HELIX   18 AB9 LEU A  943  GLN A  963  1                                  21    
HELIX   19 AC1 LEU A  964  SER A  966  5                                   3    
HELIX   20 AC2 VAL A  974  LEU A  982  1                                   9    
HELIX   21 AC3 ASP A  983  VAL A 1031  1                                  49    
HELIX   22 AC4 PRO A 1138  ASP A 1144  1                                   7    
HELIX   23 AC5 ASP B  292  LYS B  302  1                                  11    
HELIX   24 AC6 PHE B  336  ASN B  341  1                                   6    
HELIX   25 AC7 ASP B  362  SER B  369  1                                   8    
HELIX   26 AC8 SER B  381  LEU B  385  5                                   5    
HELIX   27 AC9 ASP B  403  ILE B  408  5                                   6    
HELIX   28 AD1 LYS B  415  ASN B  420  1                                   6    
HELIX   29 AD2 SER B  436  SER B  441  1                                   6    
HELIX   30 AD3 ARG B  632  THR B  636  1                                   5    
HELIX   31 AD4 SER B  744  LEU B  752  1                                   9    
HELIX   32 AD5 GLN B  753  GLY B  755  5                                   3    
HELIX   33 AD6 SER B  756  ALA B  781  1                                  26    
HELIX   34 AD7 SER B  814  VAL B  824  1                                  11    
HELIX   35 AD8 THR B  864  GLY B  883  1                                  20    
HELIX   36 AD9 TRP B  884  GLY B  889  5                                   6    
HELIX   37 AE1 PRO B  895  GLY B  906  1                                  12    
HELIX   38 AE2 GLN B  911  ASN B  917  1                                   7    
HELIX   39 AE3 ASN B  917  SER B  938  1                                  22    
HELIX   40 AE4 LEU B  943  GLN B  963  1                                  21    
HELIX   41 AE5 LEU B  964  SER B  966  5                                   3    
HELIX   42 AE6 VAL B  974  SER B  980  1                                   7    
HELIX   43 AE7 ASP B  983  VAL B 1031  1                                  49    
HELIX   44 AE8 PRO B 1138  ASP B 1144  1                                   7    
HELIX   45 AE9 ASP C  292  LYS C  302  1                                  11    
HELIX   46 AF1 PHE C  336  ASN C  341  1                                   6    
HELIX   47 AF2 SER C  347  TRP C  351  5                                   5    
HELIX   48 AF3 TYR C  363  SER C  369  1                                   7    
HELIX   49 AF4 SER C  381  LEU C  388  5                                   8    
HELIX   50 AF5 ASP C  403  ILE C  408  5                                   6    
HELIX   51 AF6 LYS C  415  ASN C  420  1                                   6    
HELIX   52 AF7 SER C  436  SER C  441  1                                   6    
HELIX   53 AF8 TRP C  631  THR C  636  5                                   6    
HELIX   54 AF9 ASP C  735  ILE C  740  1                                   6    
HELIX   55 AG1 SER C  744  LEU C  752  1                                   9    
HELIX   56 AG2 GLN C  753  GLY C  755  5                                   3    
HELIX   57 AG3 SER C  756  ALA C  781  1                                  26    
HELIX   58 AG4 SER C  814  ASN C  822  1                                   9    
HELIX   59 AG5 THR C  864  GLY C  883  1                                  20    
HELIX   60 AG6 TRP C  884  ALA C  888  5                                   5    
HELIX   61 AG7 PRO C  895  GLY C  906  1                                  12    
HELIX   62 AG8 GLN C  911  ASN C  917  1                                   7    
HELIX   63 AG9 ASN C  917  THR C  939  1                                  23    
HELIX   64 AH1 LEU C  943  GLN C  963  1                                  21    
HELIX   65 AH2 LEU C  964  SER C  966  5                                   3    
HELIX   66 AH3 VAL C  974  SER C  980  1                                   7    
HELIX   67 AH4 ASP C  983  VAL C 1031  1                                  49    
HELIX   68 AH5 PRO C 1138  ASP C 1144  1                                   7    
SHEET    1 AA1 8 ALA A  27  ASN A  30  0                                        
SHEET    2 AA1 8 ASN A  61  PHE A  65 -1  O  TRP A  64   N  ALA A  27           
SHEET    3 AA1 8 TYR A 263  TYR A 267 -1  O  TYR A 263   N  PHE A  65           
SHEET    4 AA1 8 GLY A  89  GLU A  96 -1  N  ALA A  93   O  TYR A 264           
SHEET    5 AA1 8 ASN A 186  ILE A 195 -1  O  ASN A 186   N  GLU A  96           
SHEET    6 AA1 8 TYR A 198  PRO A 207 -1  O  THR A 206   N  LEU A 187           
SHEET    7 AA1 8 ALA A 220  LEU A 227 -1  O  VAL A 225   N  ILE A 201           
SHEET    8 AA1 8 VAL A  36  TYR A  37  1  N  VAL A  36   O  LEU A 221           
SHEET    1 AA2 7 VAL A  42  PHE A  43  0                                        
SHEET    2 AA2 7 PHE C 563  ARG C 565  1  O  PHE C 563   N  PHE A  43           
SHEET    3 AA2 7 THR C 571  ARG C 575 -1  O  ASP C 572   N  GLY C 564           
SHEET    4 AA2 7 ILE C 582  THR C 586 -1  O  LEU C 583   N  VAL C 574           
SHEET    5 AA2 7 LEU C 544  GLU C 552 -1  N  VAL C 549   O  THR C 586           
SHEET    6 AA2 7 VAL C 537  PHE C 541 -1  N  PHE C 539   O  GLY C 546           
SHEET    7 AA2 7 SER C 323  ARG C 326  1  N  ARG C 326   O  ASN C 540           
SHEET    1 AA3 3 VAL A  47  PHE A  55  0                                        
SHEET    2 AA3 3 GLN A 269  TYR A 277 -1  O  PHE A 273   N  THR A  51           
SHEET    3 AA3 3 ILE A 283  ASP A 288 -1  O  ASP A 285   N  LYS A 276           
SHEET    1 AA4 6 LEU A  84  PRO A  85  0                                        
SHEET    2 AA4 6 ARG A 235  LEU A 240 -1  O  PHE A 236   N  LEU A  84           
SHEET    3 AA4 6 ILE A 101  GLY A 107 -1  N  ARG A 102   O  LEU A 239           
SHEET    4 AA4 6 SER A 116  ASN A 121 -1  O  ILE A 119   N  TRP A 104           
SHEET    5 AA4 6 VAL A 126  PHE A 135 -1  O  LYS A 129   N  LEU A 118           
SHEET    6 AA4 6 TYR A 158  SER A 170 -1  O  SER A 159   N  GLN A 134           
SHEET    1 AA5 5 GLY A 309  ARG A 317  0                                        
SHEET    2 AA5 5 PHE A 590  THR A 597 -1  O  THR A 597   N  GLY A 309           
SHEET    3 AA5 5 ALA A 607  GLN A 611 -1  O  LEU A 609   N  SER A 594           
SHEET    4 AA5 5 GLY A 646  ILE A 649 -1  O  ILE A 649   N  VAL A 608           
SHEET    5 AA5 5 VAL A 640  THR A 643 -1  N  PHE A 641   O  LEU A 648           
SHEET    1 AA6 7 SER A 323  ILE A 324  0                                        
SHEET    2 AA6 7 VAL A 537  PHE A 541  1  O  ASN A 538   N  ILE A 324           
SHEET    3 AA6 7 LEU A 544  GLU A 552 -1  O  GLY A 546   N  PHE A 539           
SHEET    4 AA6 7 ILE A 582  THR A 586 -1  O  THR A 586   N  VAL A 549           
SHEET    5 AA6 7 THR A 571  ARG A 575 -1  N  VAL A 574   O  LEU A 583           
SHEET    6 AA6 7 PHE A 563  ARG A 565 -1  N  GLY A 564   O  ASP A 572           
SHEET    7 AA6 7 VAL B  42  PHE B  43  1  O  PHE B  43   N  PHE A 563           
SHEET    1 AA7 5 ASN A 352  ILE A 356  0                                        
SHEET    2 AA7 5 ASN A 392  ARG A 401 -1  O  VAL A 393   N  ILE A 356           
SHEET    3 AA7 5 PRO A 505  GLU A 514 -1  O  GLU A 514   N  ASN A 392           
SHEET    4 AA7 5 GLY A 429  ASN A 435 -1  N  ILE A 432   O  VAL A 509           
SHEET    5 AA7 5 THR A 374  CYS A 377 -1  N  THR A 374   O  ALA A 433           
SHEET    1 AA8 2 CYS A 359  VAL A 360  0                                        
SHEET    2 AA8 2 VAL A 522  CYS A 523  1  O  CYS A 523   N  CYS A 359           
SHEET    1 AA9 2 ARG A 450  ARG A 452  0                                        
SHEET    2 AA9 2 LEU A 490  SER A 492 -1  O  GLN A 491   N  TYR A 451           
SHEET    1 AB1 2 TYR A 471  GLN A 472  0                                        
SHEET    2 AB1 2 CYS A 486  TYR A 487 -1  O  TYR A 487   N  TYR A 471           
SHEET    1 AB2 4 GLU A 652  HIS A 653  0                                        
SHEET    2 AB2 4 ILE A 691  THR A 694  1  O  ALA A 692   N  GLU A 652           
SHEET    3 AB2 4 ILE A 668  SER A 671 -1  N  CYS A 669   O  TYR A 693           
SHEET    4 AB2 4 ILE A 662  GLY A 665 -1  N  GLY A 665   O  ILE A 668           
SHEET    1 AB3 2 ALA A 699  ASN A 701  0                                        
SHEET    2 AB3 2 GLN B 785  TYR B 787  1  O  ILE B 786   N  ASN A 701           
SHEET    1 AB4 2 SER A 709  ALA A 711  0                                        
SHEET    2 AB4 2 ASN A1072  THR A1074 -1  O  PHE A1073   N  ILE A 710           
SHEET    1 AB5 3 ASN A 715  PRO A 726  0                                        
SHEET    2 AB5 3 GLY A1057  ALA A1068 -1  O  VAL A1066   N  THR A 717           
SHEET    3 AB5 3 TYR A1045  ALA A1054 -1  N  MET A1048   O  VAL A1063           
SHEET    1 AB6 2 LYS A 731  VAL A 734  0                                        
SHEET    2 AB6 2 LEU A 856  LEU A 859 -1  O  THR A 857   N  SER A 733           
SHEET    1 AB7 2 GLN A 785  TYR A 787  0                                        
SHEET    2 AB7 2 ALA C 699  ASN C 701  1  O  ALA C 699   N  ILE A 786           
SHEET    1 AB8 4 THR A1118  VAL A1120  0                                        
SHEET    2 AB8 4 LYS A1084  PRO A1088 -1  N  PHE A1087   O  PHE A1119           
SHEET    3 AB8 4 ILE A1079  HIS A1081 -1  N  HIS A1081   O  LYS A1084           
SHEET    4 AB8 4 VAL A1131  ASN A1132  1  O  VAL A1131   N  CYS A1080           
SHEET    1 AB9 2 VAL A1092  SER A1095  0                                        
SHEET    2 AB9 2 TRP A1100  THR A1103 -1  O  PHE A1101   N  VAL A1094           
SHEET    1 AC1 8 PRO B  26  ASN B  30  0                                        
SHEET    2 AC1 8 ASN B  61  PHE B  65 -1  O  TRP B  64   N  ALA B  27           
SHEET    3 AC1 8 TYR B 263  TYR B 267 -1  O  TYR B 263   N  PHE B  65           
SHEET    4 AC1 8 GLY B  89  GLU B  96 -1  N  TYR B  91   O  GLY B 266           
SHEET    5 AC1 8 ASN B 186  ILE B 195 -1  O  ARG B 188   N  SER B  94           
SHEET    6 AC1 8 TYR B 198  PRO B 207 -1  O  LYS B 204   N  GLU B 189           
SHEET    7 AC1 8 ALA B 220  LEU B 227 -1  O  VAL B 225   N  ILE B 201           
SHEET    8 AC1 8 VAL B  36  TYR B  37  1  N  VAL B  36   O  LEU B 221           
SHEET    1 AC2 3 VAL B  47  PHE B  55  0                                        
SHEET    2 AC2 3 GLN B 269  TYR B 277 -1  O  LEU B 275   N  HIS B  49           
SHEET    3 AC2 3 ILE B 283  ASP B 288 -1  O  ASP B 285   N  LYS B 276           
SHEET    1 AC3 6 LEU B  84  PRO B  85  0                                        
SHEET    2 AC3 6 ARG B 235  LEU B 240 -1  O  PHE B 236   N  LEU B  84           
SHEET    3 AC3 6 ILE B 101  GLY B 107 -1  N  ARG B 102   O  LEU B 239           
SHEET    4 AC3 6 SER B 116  ASN B 121 -1  O  LEU B 117   N  PHE B 106           
SHEET    5 AC3 6 VAL B 126  PHE B 135 -1  O  VAL B 127   N  VAL B 120           
SHEET    6 AC3 6 TYR B 158  SER B 170 -1  O  SER B 159   N  GLN B 134           
SHEET    1 AC4 5 GLY B 309  ARG B 317  0                                        
SHEET    2 AC4 5 PHE B 590  THR B 597 -1  O  GLY B 591   N  PHE B 316           
SHEET    3 AC4 5 ALA B 607  GLN B 611 -1  O  GLN B 611   N  GLY B 592           
SHEET    4 AC4 5 GLY B 646  ILE B 649 -1  O  ILE B 649   N  VAL B 608           
SHEET    5 AC4 5 VAL B 640  THR B 643 -1  N  PHE B 641   O  LEU B 648           
SHEET    1 AC5 6 ILE B 324  ARG B 326  0                                        
SHEET    2 AC5 6 VAL B 537  PHE B 541  1  O  ASN B 540   N  ARG B 326           
SHEET    3 AC5 6 LEU B 544  GLU B 552 -1  O  GLY B 548   N  VAL B 537           
SHEET    4 AC5 6 ILE B 582  THR B 586 -1  O  THR B 586   N  VAL B 549           
SHEET    5 AC5 6 THR B 571  ARG B 575 -1  N  VAL B 574   O  LEU B 583           
SHEET    6 AC5 6 PHE B 563  ARG B 565 -1  N  GLY B 564   O  ASP B 572           
SHEET    1 AC6 5 ASN B 352  ILE B 356  0                                        
SHEET    2 AC6 5 VAL B 393  ARG B 401 -1  O  VAL B 393   N  ILE B 356           
SHEET    3 AC6 5 PRO B 505  SER B 512 -1  O  VAL B 508   N  PHE B 398           
SHEET    4 AC6 5 GLY B 429  ASN B 435 -1  N  TRP B 434   O  ARG B 507           
SHEET    5 AC6 5 THR B 374  CYS B 377 -1  N  THR B 374   O  ALA B 433           
SHEET    1 AC7 2 CYS B 359  VAL B 360  0                                        
SHEET    2 AC7 2 VAL B 522  CYS B 523  1  O  CYS B 523   N  CYS B 359           
SHEET    1 AC8 2 ARG B 450  ARG B 452  0                                        
SHEET    2 AC8 2 LEU B 490  SER B 492 -1  O  GLN B 491   N  TYR B 451           
SHEET    1 AC9 2 TYR B 471  GLN B 472  0                                        
SHEET    2 AC9 2 CYS B 486  TYR B 487 -1  O  TYR B 487   N  TYR B 471           
SHEET    1 AD1 4 GLU B 652  HIS B 653  0                                        
SHEET    2 AD1 4 ILE B 691  THR B 694  1  O  ALA B 692   N  GLU B 652           
SHEET    3 AD1 4 ILE B 668  SER B 671 -1  N  SER B 671   O  ILE B 691           
SHEET    4 AD1 4 ILE B 662  GLY B 665 -1  N  GLY B 665   O  ILE B 668           
SHEET    1 AD2 2 GLU B 700  ASN B 701  0                                        
SHEET    2 AD2 2 ILE C 786  TYR C 787  1  O  ILE C 786   N  ASN B 701           
SHEET    1 AD3 3 PRO B 713  PRO B 726  0                                        
SHEET    2 AD3 3 GLY B1057  GLU B1070 -1  O  VAL B1066   N  THR B 717           
SHEET    3 AD3 3 TYR B1045  ALA B1054 -1  N  MET B1048   O  VAL B1063           
SHEET    1 AD4 2 LYS B 731  VAL B 734  0                                        
SHEET    2 AD4 2 LEU B 856  LEU B 859 -1  O  THR B 857   N  SER B 733           
SHEET    1 AD5 4 THR B1118  ASN B1123  0                                        
SHEET    2 AD5 4 LYS B1084  PRO B1088 -1  N  PHE B1087   O  PHE B1119           
SHEET    3 AD5 4 ILE B1079  HIS B1081 -1  N  ILE B1079   O  HIS B1086           
SHEET    4 AD5 4 VAL B1131  ASN B1132  1  O  VAL B1131   N  CYS B1080           
SHEET    1 AD6 3 VAL B1092  SER B1095  0                                        
SHEET    2 AD6 3 TRP B1100  GLN B1104 -1  O  PHE B1101   N  VAL B1094           
SHEET    3 AD6 3 PHE B1107  GLN B1111 -1  O  GLN B1111   N  VAL B1102           
SHEET    1 AD7 7 ALA C  27  ASN C  30  0                                        
SHEET    2 AD7 7 ASN C  61  PHE C  65 -1  O  TRP C  64   N  ALA C  27           
SHEET    3 AD7 7 TYR C 263  TYR C 267 -1  O  TYR C 263   N  PHE C  65           
SHEET    4 AD7 7 GLY C  89  GLU C  96 -1  N  TYR C  91   O  GLY C 266           
SHEET    5 AD7 7 ASN C 186  ILE C 195 -1  O  PHE C 190   N  PHE C  92           
SHEET    6 AD7 7 TYR C 198  PRO C 207 -1  O  LYS C 204   N  GLU C 189           
SHEET    7 AD7 7 PRO C 223  LEU C 227 -1  O  VAL C 225   N  ILE C 201           
SHEET    1 AD8 2 VAL C  36  TYR C  37  0                                        
SHEET    2 AD8 2 ALA C 220  LEU C 221  1  O  LEU C 221   N  VAL C  36           
SHEET    1 AD9 3 VAL C  47  PHE C  55  0                                        
SHEET    2 AD9 3 GLN C 269  TYR C 277 -1  O  LEU C 275   N  HIS C  49           
SHEET    3 AD9 3 ILE C 283  ASP C 288 -1  O  ASP C 285   N  LYS C 276           
SHEET    1 AE1 6 LEU C  84  PRO C  85  0                                        
SHEET    2 AE1 6 ARG C 235  LEU C 240 -1  O  PHE C 236   N  LEU C  84           
SHEET    3 AE1 6 ILE C 101  GLY C 107 -1  N  ARG C 102   O  LEU C 239           
SHEET    4 AE1 6 SER C 116  VAL C 120 -1  O  LEU C 117   N  PHE C 106           
SHEET    5 AE1 6 VAL C 126  CYS C 131 -1  O  LYS C 129   N  LEU C 118           
SHEET    6 AE1 6 PHE C 166  SER C 170 -1  O  TYR C 168   N  ILE C 128           
SHEET    1 AE2 5 GLY C 309  ARG C 317  0                                        
SHEET    2 AE2 5 PHE C 590  THR C 597 -1  O  VAL C 593   N  SER C 314           
SHEET    3 AE2 5 ALA C 607  GLN C 611 -1  O  LEU C 609   N  SER C 594           
SHEET    4 AE2 5 GLY C 646  ILE C 649 -1  O  ILE C 649   N  VAL C 608           
SHEET    5 AE2 5 VAL C 640  THR C 643 -1  N  PHE C 641   O  LEU C 648           
SHEET    1 AE3 5 ASN C 352  ILE C 356  0                                        
SHEET    2 AE3 5 VAL C 393  ARG C 401 -1  O  VAL C 393   N  ILE C 356           
SHEET    3 AE3 5 PRO C 505  SER C 512 -1  O  VAL C 508   N  PHE C 398           
SHEET    4 AE3 5 GLY C 429  ASN C 435 -1  N  ILE C 432   O  VAL C 509           
SHEET    5 AE3 5 THR C 374  CYS C 377 -1  N  THR C 374   O  ALA C 433           
SHEET    1 AE4 2 CYS C 359  VAL C 360  0                                        
SHEET    2 AE4 2 VAL C 522  CYS C 523  1  O  CYS C 523   N  CYS C 359           
SHEET    1 AE5 2 ARG C 450  ARG C 452  0                                        
SHEET    2 AE5 2 LEU C 490  SER C 492 -1  O  GLN C 491   N  TYR C 451           
SHEET    1 AE6 2 TYR C 471  GLN C 472  0                                        
SHEET    2 AE6 2 CYS C 486  TYR C 487 -1  O  TYR C 487   N  TYR C 471           
SHEET    1 AE7 4 GLU C 652  HIS C 653  0                                        
SHEET    2 AE7 4 ILE C 691  THR C 694  1  O  ALA C 692   N  GLU C 652           
SHEET    3 AE7 4 ILE C 668  SER C 671 -1  N  SER C 671   O  ILE C 691           
SHEET    4 AE7 4 PRO C 663  GLY C 665 -1  N  GLY C 665   O  ILE C 668           
SHEET    1 AE8 3 SER C 709  PRO C 726  0                                        
SHEET    2 AE8 3 GLY C1057  THR C1074 -1  O  VAL C1066   N  THR C 717           
SHEET    3 AE8 3 TYR C1045  ALA C1054 -1  N  MET C1048   O  VAL C1063           
SHEET    1 AE9 2 LYS C 731  VAL C 734  0                                        
SHEET    2 AE9 2 LEU C 856  LEU C 859 -1  O  THR C 857   N  SER C 733           
SHEET    1 AF1 4 THR C1118  VAL C1120  0                                        
SHEET    2 AF1 4 LYS C1084  PRO C1088 -1  N  PHE C1087   O  PHE C1119           
SHEET    3 AF1 4 ILE C1079  HIS C1081 -1  N  HIS C1081   O  LYS C1084           
SHEET    4 AF1 4 VAL C1131  ASN C1132  1  O  VAL C1131   N  CYS C1080           
SHEET    1 AF2 2 VAL C1092  SER C1095  0                                        
SHEET    2 AF2 2 TRP C1100  THR C1103 -1  O  PHE C1101   N  VAL C1094           
SSBOND   1 CYS A   15    CYS A  136                          1555   1555  2.03  
SSBOND   2 CYS A  131    CYS A  164                          1555   1555  2.03  
SSBOND   3 CYS A  289    CYS A  299                          1555   1555  2.03  
SSBOND   4 CYS A  334    CYS A  359                          1555   1555  2.03  
SSBOND   5 CYS A  377    CYS A  430                          1555   1555  2.03  
SSBOND   6 CYS A  389    CYS A  523                          1555   1555  2.03  
SSBOND   7 CYS A  478    CYS A  486                          1555   1555  2.03  
SSBOND   8 CYS A  536    CYS A  588                          1555   1555  2.04  
SSBOND   9 CYS A  660    CYS A  669                          1555   1555  2.03  
SSBOND  10 CYS A  736    CYS A  758                          1555   1555  2.03  
SSBOND  11 CYS A  741    CYS A  747                          1555   1555  2.03  
SSBOND  12 CYS A 1030    CYS A 1041                          1555   1555  2.03  
SSBOND  13 CYS A 1080    CYS A 1124                          1555   1555  2.04  
SSBOND  14 CYS B   15    CYS B  136                          1555   1555  2.03  
SSBOND  15 CYS B  131    CYS B  164                          1555   1555  2.03  
SSBOND  16 CYS B  289    CYS B  299                          1555   1555  2.03  
SSBOND  17 CYS B  334    CYS B  359                          1555   1555  2.03  
SSBOND  18 CYS B  377    CYS B  430                          1555   1555  2.03  
SSBOND  19 CYS B  389    CYS B  523                          1555   1555  2.03  
SSBOND  20 CYS B  478    CYS B  486                          1555   1555  2.03  
SSBOND  21 CYS B  536    CYS B  588                          1555   1555  2.04  
SSBOND  22 CYS B  615    CYS B  647                          1555   1555  2.03  
SSBOND  23 CYS B  660    CYS B  669                          1555   1555  2.03  
SSBOND  24 CYS B  736    CYS B  758                          1555   1555  2.03  
SSBOND  25 CYS B  741    CYS B  747                          1555   1555  2.03  
SSBOND  26 CYS B 1030    CYS B 1041                          1555   1555  2.03  
SSBOND  27 CYS B 1080    CYS B 1124                          1555   1555  2.03  
SSBOND  28 CYS C   15    CYS C  136                          1555   1555  2.03  
SSBOND  29 CYS C  131    CYS C  164                          1555   1555  2.04  
SSBOND  30 CYS C  334    CYS C  359                          1555   1555  2.03  
SSBOND  31 CYS C  377    CYS C  430                          1555   1555  2.04  
SSBOND  32 CYS C  389    CYS C  523                          1555   1555  2.03  
SSBOND  33 CYS C  478    CYS C  486                          1555   1555  2.03  
SSBOND  34 CYS C  536    CYS C  588                          1555   1555  2.04  
SSBOND  35 CYS C  660    CYS C  669                          1555   1555  2.03  
SSBOND  36 CYS C  736    CYS C  758                          1555   1555  2.02  
SSBOND  37 CYS C  741    CYS C  747                          1555   1555  2.03  
SSBOND  38 CYS C 1030    CYS C 1041                          1555   1555  2.03  
SSBOND  39 CYS C 1080    CYS C 1124                          1555   1555  2.04  
LINK         ND2 ASN A  61                 C1  NAG A2001     1555   1555  1.44  
LINK         ND2 ASN A 122                 C1  NAG D   1     1555   1555  1.44  
LINK         ND2 ASN A 163                 C1  NAG E   1     1555   1555  1.44  
LINK         ND2 ASN A 232                 C1  NAG F   1     1555   1555  1.44  
LINK         ND2 ASN A 280                 C1  NAG G   1     1555   1555  1.44  
LINK         ND2 ASN A 329                 C1  NAG H   1     1555   1555  1.44  
LINK         ND2 ASN A 341                 C1  NAG I   1     1555   1555  1.44  
LINK         ND2 ASN A 601                 C1  NAG A2002     1555   1555  1.45  
LINK         ND2 ASN A 614                 C1  NAG J   1     1555   1555  1.44  
LINK         ND2 ASN A 655                 C1  NAG A2003     1555   1555  1.44  
LINK         ND2 ASN A 707                 C1  NAG K   1     1555   1555  1.44  
LINK         ND2 ASN A 715                 C1  NAG L   1     1555   1555  1.44  
LINK         ND2 ASN A 799                 C1  NAG M   1     1555   1555  1.44  
LINK         ND2 ASN A1072                 C1  NAG N   1     1555   1555  1.44  
LINK         ND2 ASN A1096                 C1  NAG O   1     1555   1555  1.44  
LINK         ND2 ASN A1132                 C1  NAG P   1     1555   1555  1.44  
LINK         ND2 ASN B  61                 C1  NAG B2001     1555   1555  1.44  
LINK         ND2 ASN B 122                 C1  NAG Q   1     1555   1555  1.44  
LINK         ND2 ASN B 163                 C1  NAG R   1     1555   1555  1.44  
LINK         ND2 ASN B 232                 C1  NAG B2002     1555   1555  1.44  
LINK         ND2 ASN B 280                 C1  NAG S   1     1555   1555  1.44  
LINK         ND2 ASN B 329                 C1  NAG B2003     1555   1555  1.45  
LINK         ND2 ASN B 341                 C1  NAG T   1     1555   1555  1.44  
LINK         ND2 ASN B 601                 C1  NAG B2004     1555   1555  1.44  
LINK         ND2 ASN B 614                 C1  NAG U   1     1555   1555  1.44  
LINK         ND2 ASN B 655                 C1  NAG B2005     1555   1555  1.44  
LINK         ND2 ASN B 707                 C1  NAG V   1     1555   1555  1.44  
LINK         ND2 ASN B 715                 C1  NAG W   1     1555   1555  1.44  
LINK         ND2 ASN B 799                 C1  NAG X   1     1555   1555  1.44  
LINK         ND2 ASN B1072                 C1  NAG Y   1     1555   1555  1.44  
LINK         ND2 ASN B1096                 C1  NAG Z   1     1555   1555  1.44  
LINK         ND2 ASN B1132                 C1  NAG a   1     1555   1555  1.44  
LINK         ND2 ASN C  61                 C1  NAG C2001     1555   1555  1.44  
LINK         ND2 ASN C 122                 C1  NAG b   1     1555   1555  1.44  
LINK         ND2 ASN C 163                 C1  NAG c   1     1555   1555  1.45  
LINK         ND2 ASN C 232                 C1  NAG d   1     1555   1555  1.44  
LINK         ND2 ASN C 280                 C1  NAG e   1     1555   1555  1.44  
LINK         ND2 ASN C 329                 C1  NAG C2002     1555   1555  1.44  
LINK         ND2 ASN C 341                 C1  NAG f   1     1555   1555  1.44  
LINK         ND2 ASN C 601                 C1  NAG C2003     1555   1555  1.44  
LINK         ND2 ASN C 614                 C1  NAG g   1     1555   1555  1.44  
LINK         ND2 ASN C 655                 C1  NAG C2004     1555   1555  1.44  
LINK         ND2 ASN C 707                 C1  NAG h   1     1555   1555  1.44  
LINK         ND2 ASN C 715                 C1  NAG i   1     1555   1555  1.44  
LINK         ND2 ASN C 799                 C1  NAG j   1     1555   1555  1.44  
LINK         ND2 ASN C1072                 C1  NAG k   1     1555   1555  1.43  
LINK         ND2 ASN C1096                 C1  NAG l   1     1555   1555  1.44  
LINK         ND2 ASN C1132                 C1  NAG m   1     1555   1555  1.44  
LINK         O4  NAG D   1                 C1  NAG D   2     1555   1555  1.44  
LINK         O4  NAG E   1                 C1  NAG E   2     1555   1555  1.44  
LINK         O4  NAG F   1                 C1  NAG F   2     1555   1555  1.44  
LINK         O4  NAG G   1                 C1  NAG G   2     1555   1555  1.45  
LINK         O4  NAG H   1                 C1  NAG H   2     1555   1555  1.44  
LINK         O4  NAG I   1                 C1  NAG I   2     1555   1555  1.44  
LINK         O4  NAG J   1                 C1  NAG J   2     1555   1555  1.44  
LINK         O4  NAG K   1                 C1  NAG K   2     1555   1555  1.44  
LINK         O4  NAG L   1                 C1  NAG L   2     1555   1555  1.44  
LINK         O4  NAG M   1                 C1  NAG M   2     1555   1555  1.44  
LINK         O4  NAG N   1                 C1  NAG N   2     1555   1555  1.44  
LINK         O4  NAG O   1                 C1  NAG O   2     1555   1555  1.44  
LINK         O4  NAG P   1                 C1  NAG P   2     1555   1555  1.44  
LINK         O4  NAG Q   1                 C1  NAG Q   2     1555   1555  1.45  
LINK         O4  NAG R   1                 C1  NAG R   2     1555   1555  1.44  
LINK         O4  NAG S   1                 C1  NAG S   2     1555   1555  1.44  
LINK         O4  NAG T   1                 C1  NAG T   2     1555   1555  1.44  
LINK         O4  NAG U   1                 C1  NAG U   2     1555   1555  1.44  
LINK         O4  NAG V   1                 C1  NAG V   2     1555   1555  1.44  
LINK         O4  NAG W   1                 C1  NAG W   2     1555   1555  1.44  
LINK         O4  NAG X   1                 C1  NAG X   2     1555   1555  1.44  
LINK         O4  NAG Y   1                 C1  NAG Y   2     1555   1555  1.44  
LINK         O4  NAG Z   1                 C1  NAG Z   2     1555   1555  1.44  
LINK         O4  NAG a   1                 C1  NAG a   2     1555   1555  1.44  
LINK         O4  NAG b   1                 C1  NAG b   2     1555   1555  1.44  
LINK         O4  NAG c   1                 C1  NAG c   2     1555   1555  1.44  
LINK         O4  NAG d   1                 C1  NAG d   2     1555   1555  1.44  
LINK         O4  NAG e   1                 C1  NAG e   2     1555   1555  1.44  
LINK         O4  NAG f   1                 C1  NAG f   2     1555   1555  1.45  
LINK         O4  NAG g   1                 C1  NAG g   2     1555   1555  1.44  
LINK         O4  NAG h   1                 C1  NAG h   2     1555   1555  1.44  
LINK         O4  NAG i   1                 C1  NAG i   2     1555   1555  1.44  
LINK         O4  NAG j   1                 C1  NAG j   2     1555   1555  1.44  
LINK         O4  NAG k   1                 C1  NAG k   2     1555   1555  1.45  
LINK         O4  NAG l   1                 C1  NAG l   2     1555   1555  1.44  
LINK         O4  NAG m   1                 C1  NAG m   2     1555   1555  1.44  
CRYST1    1.000    1.000    1.000  90.00  90.00  90.00 P 1                      
ORIGX1      1.000000  0.000000  0.000000        0.00000                         
ORIGX2      0.000000  1.000000  0.000000        0.00000                         
ORIGX3      0.000000  0.000000  1.000000        0.00000                         
SCALE1      1.000000  0.000000  0.000000        0.00000                         
SCALE2      0.000000  1.000000  0.000000        0.00000                         
SCALE3      0.000000  0.000000  1.000000        0.00000                         
ATOM    106  N   ALA A  27     154.547 194.647 231.350  1.00120.46           N  
ATOM    107  CA  ALA A  27     154.666 194.532 229.905  1.00120.46           C  
ATOM    108  C   ALA A  27     156.016 195.069 229.444  1.00120.46           C  
ATOM    109  O   ALA A  27     156.716 195.772 230.172  1.00120.46           O  
ATOM    110  CB  ALA A  27     153.522 195.273 229.209  1.00120.46           C  
ATOM    111  N   TYR A  28     156.377 194.729 228.212  1.00107.56           N  
ATOM    112  CA  TYR A  28     157.603 195.210 227.596  1.00107.56           C  
ATOM    113  C   TYR A  28     157.254 196.004 226.346  1.00107.56           C  
ATOM    114  O   TYR A  28     156.246 195.733 225.687  1.00107.56           O  
ATOM    115  CB  TYR A  28     158.535 194.050 227.226  1.00107.56           C  
ATOM    116  CG  TYR A  28     159.178 193.357 228.407  1.00107.56           C  
ATOM    117  CD1 TYR A  28     159.094 193.891 229.683  1.00107.56           C  
ATOM    118  CD2 TYR A  28     159.862 192.161 228.243  1.00107.56           C  
ATOM    119  CE1 TYR A  28     159.676 193.258 230.762  1.00107.56           C  
ATOM    120  CE2 TYR A  28     160.448 191.520 229.316  1.00107.56           C  
ATOM    121  CZ  TYR A  28     160.352 192.073 230.574  1.00107.56           C  
ATOM    122  OH  TYR A  28     160.933 191.440 231.647  1.00107.56           O  
ATOM    123  N   THR A  29     158.088 196.989 226.018  1.00103.88           N  
ATOM    124  CA  THR A  29     157.916 197.711 224.763  1.00103.88           C  
ATOM    125  C   THR A  29     159.259 198.307 224.355  1.00103.88           C  
ATOM    126  O   THR A  29     160.258 198.190 225.071  1.00103.88           O  
ATOM    127  CB  THR A  29     156.817 198.775 224.872  1.00103.88           C  
ATOM    128  OG1 THR A  29     156.601 199.379 223.590  1.00103.88           O  
ATOM    129  CG2 THR A  29     157.182 199.836 225.881  1.00103.88           C  
ATOM    130  N   ASN A  30     159.276 198.929 223.180  1.00100.38           N  
ATOM    131  CA  ASN A  30     160.509 199.406 222.571  1.00100.38           C  
ATOM    132  C   ASN A  30     160.820 200.828 223.015  1.00100.38           C  
ATOM    133  O   ASN A  30     159.933 201.685 223.071  1.00100.38           O  
ATOM    134  CB  ASN A  30     160.410 199.346 221.047  1.00100.38           C  
ATOM    135  CG  ASN A  30     161.767 199.272 220.379  1.00100.38           C  
ATOM    136  OD1 ASN A  30     162.758 198.893 221.003  1.00100.38           O  
ATOM    137  ND2 ASN A  30     161.820 199.631 219.103  1.00100.38           N  
ATOM    138  N   SER A  31     162.093 201.072 223.330  1.00 99.95           N  
ATOM    139  CA  SER A  31     162.520 202.395 223.769  1.00 99.95           C  
ATOM    140  C   SER A  31     162.644 203.379 222.614  1.00 99.95           C  
ATOM    141  O   SER A  31     162.483 204.587 222.821  1.00 99.95           O  
ATOM    142  CB  SER A  31     163.854 202.296 224.507  1.00 99.95           C  
ATOM    143  OG  SER A  31     164.353 203.584 224.817  1.00 99.95           O  
ATOM    144  N   PHE A  32     162.937 202.890 221.411  1.00 98.30           N  
ATOM    145  CA  PHE A  32     163.143 203.723 220.217  1.00 98.30           C  
ATOM    146  C   PHE A  32     164.318 204.657 220.503  1.00 98.30           C  
ATOM    147  O   PHE A  32     165.352 204.189 221.005  1.00 98.30           O  
ATOM    148  CB  PHE A  32     161.834 204.402 219.833  1.00 98.30           C  
ATOM    149  CG  PHE A  32     160.757 203.443 219.422  1.00 98.30           C  
ATOM    150  CD1 PHE A  32     160.848 202.752 218.226  1.00 98.30           C  
ATOM    151  CD2 PHE A  32     159.658 203.226 220.233  1.00 98.30           C  
ATOM    152  CE1 PHE A  32     159.859 201.866 217.845  1.00 98.30           C  
ATOM    153  CE2 PHE A  32     158.667 202.341 219.858  1.00 98.30           C  
ATOM    154  CZ  PHE A  32     158.768 201.661 218.663  1.00 98.30           C  
ATOM    155  N   THR A  33     164.217 205.953 220.212  1.00 96.52           N  
ATOM    156  CA  THR A  33     165.351 206.857 220.367  1.00 96.52           C  
ATOM    157  C   THR A  33     165.048 207.967 221.364  1.00 96.52           C  
ATOM    158  O   THR A  33     165.336 209.138 221.103  1.00 96.52           O  
ATOM    159  CB  THR A  33     165.741 207.465 219.019  1.00 96.52           C  
ATOM    160  OG1 THR A  33     164.640 208.221 218.501  1.00 96.52           O  
ATOM    161  CG2 THR A  33     166.106 206.374 218.028  1.00 96.52           C  
ATOM    162  N   ARG A  34     164.466 207.611 222.503  1.00 97.24           N  
ATOM    163  CA  ARG A  34     164.129 208.567 223.546  1.00 97.24           C  
ATOM    164  C   ARG A  34     165.112 208.461 224.705  1.00 97.24           C  
ATOM    165  O   ARG A  34     165.737 207.422 224.929  1.00 97.24           O  
ATOM    166  CB  ARG A  34     162.701 208.337 224.046  1.00 97.24           C  
ATOM    167  CG  ARG A  34     161.678 208.178 222.937  1.00 97.24           C  
ATOM    168  CD  ARG A  34     160.330 208.741 223.346  1.00 97.24           C  
ATOM    169  NE  ARG A  34     160.423 210.140 223.744  1.00 97.24           N  
ATOM    170  CZ  ARG A  34     160.491 211.157 222.897  1.00 97.24           C  
ATOM    171  NH1 ARG A  34     160.478 210.969 221.588  1.00 97.24           N  
ATOM    172  NH2 ARG A  34     160.573 212.395 223.375  1.00 97.24           N  
ATOM    173  N   GLY A  35     165.245 209.559 225.445  1.00 91.55           N  
ATOM    174  CA  GLY A  35     166.099 209.571 226.616  1.00 91.55           C  
ATOM    175  C   GLY A  35     167.441 210.242 226.409  1.00 91.55           C  
ATOM    176  O   GLY A  35     168.473 209.723 226.843  1.00 91.55           O  
ATOM    177  N   VAL A  36     167.442 211.396 225.748  1.00 92.15           N  
ATOM    178  CA  VAL A  36     168.654 212.161 225.479  1.00 92.15           C  
ATOM    179  C   VAL A  36     168.573 213.472 226.247  1.00 92.15           C  
ATOM    180  O   VAL A  36     167.535 214.145 226.231  1.00 92.15           O  
ATOM    181  CB  VAL A  36     168.836 212.417 223.973  1.00 92.15           C  
ATOM    182  CG1 VAL A  36     170.151 213.127 223.715  1.00 92.15           C  
ATOM    183  CG2 VAL A  36     168.775 211.111 223.205  1.00 92.15           C  
ATOM    184  N   TYR A  37     169.662 213.831 226.922  1.00 88.40           N  
ATOM    185  CA  TYR A  37     169.701 215.040 227.730  1.00 88.40           C  
ATOM    186  C   TYR A  37     170.997 215.789 227.459  1.00 88.40           C  
ATOM    187  O   TYR A  37     171.989 215.212 227.009  1.00 88.40           O  
ATOM    188  CB  TYR A  37     169.575 214.723 229.226  1.00 88.40           C  
ATOM    189  CG  TYR A  37     170.631 213.778 229.751  1.00 88.40           C  
ATOM    190  CD1 TYR A  37     170.428 212.407 229.747  1.00 88.40           C  
ATOM    191  CD2 TYR A  37     171.828 214.259 230.263  1.00 88.40           C  
ATOM    192  CE1 TYR A  37     171.389 211.542 230.229  1.00 88.40           C  
ATOM    193  CE2 TYR A  37     172.793 213.401 230.747  1.00 88.40           C  
ATOM    194  CZ  TYR A  37     172.569 212.045 230.728  1.00 88.40           C  
ATOM    195  OH  TYR A  37     173.529 211.187 231.210  1.00 88.40           O  
ATOM    196  N   TYR A  38     170.974 217.085 227.735  1.00 88.13           N  
ATOM    197  CA  TYR A  38     172.168 217.908 227.581  1.00 88.13           C  
ATOM    198  C   TYR A  38     173.209 217.493 228.611  1.00 88.13           C  
ATOM    199  O   TYR A  38     172.920 217.519 229.815  1.00 88.13           O  
ATOM    200  CB  TYR A  38     171.823 219.383 227.738  1.00 88.13           C  
ATOM    201  CG  TYR A  38     170.999 219.942 226.602  1.00 88.13           C  
ATOM    202  CD1 TYR A  38     169.618 219.820 226.597  1.00 88.13           C  
ATOM    203  CD2 TYR A  38     171.602 220.590 225.535  1.00 88.13           C  
ATOM    204  CE1 TYR A  38     168.861 220.329 225.562  1.00 88.13           C  
ATOM    205  CE2 TYR A  38     170.853 221.102 224.496  1.00 88.13           C  
ATOM    206  CZ  TYR A  38     169.483 220.969 224.514  1.00 88.13           C  
ATOM    207  OH  TYR A  38     168.732 221.477 223.481  1.00 88.13           O  
ATOM    208  N   PRO A  39     174.415 217.111 228.200  1.00 92.97           N  
ATOM    209  CA  PRO A  39     175.381 216.564 229.161  1.00 92.97           C  
ATOM    210  C   PRO A  39     176.079 217.624 229.998  1.00 92.97           C  
ATOM    211  O   PRO A  39     176.455 217.357 231.144  1.00 92.97           O  
ATOM    212  CB  PRO A  39     176.378 215.824 228.262  1.00 92.97           C  
ATOM    213  CG  PRO A  39     176.320 216.557 226.969  1.00 92.97           C  
ATOM    214  CD  PRO A  39     174.914 217.067 226.816  1.00 92.97           C  
ATOM    215  N   ASP A  40     176.263 218.822 229.449  1.00102.67           N  
ATOM    216  CA  ASP A  40     177.002 219.875 230.132  1.00102.67           C  
ATOM    217  C   ASP A  40     176.288 221.205 229.934  1.00102.67           C  
ATOM    218  O   ASP A  40     175.262 221.291 229.253  1.00102.67           O  
ATOM    219  CB  ASP A  40     178.450 219.947 229.633  1.00102.67           C  
ATOM    220  CG  ASP A  40     178.544 219.982 228.121  1.00102.67           C  
ATOM    221  OD1 ASP A  40     177.488 219.990 227.456  1.00102.67           O  
ATOM    222  OD2 ASP A  40     179.677 220.001 227.597  1.00102.67           O  
ATOM    223  N   LYS A  41     176.844 222.251 230.541  1.00104.93           N  
ATOM    224  CA  LYS A  41     176.296 223.596 230.462  1.00104.93           C  
ATOM    225  C   LYS A  41     177.007 224.458 229.428  1.00104.93           C  
ATOM    226  O   LYS A  41     176.762 225.666 229.369  1.00104.93           O  
ATOM    227  CB  LYS A  41     176.362 224.271 231.833  1.00104.93           C  
ATOM    228  CG  LYS A  41     176.115 223.329 232.995  1.00104.93           C  
ATOM    229  CD  LYS A  41     174.643 223.272 233.357  1.00104.93           C  
ATOM    230  CE  LYS A  41     174.410 222.366 234.555  1.00104.93           C  
ATOM    231  NZ  LYS A  41     175.162 222.827 235.755  1.00104.93           N  
ATOM    232  N   VAL A  42     177.882 223.870 228.620  1.00100.48           N  
ATOM    233  CA  VAL A  42     178.636 224.624 227.626  1.00100.48           C  
ATOM    234  C   VAL A  42     177.790 224.783 226.370  1.00100.48           C  
ATOM    235  O   VAL A  42     177.208 223.813 225.871  1.00100.48           O  
ATOM    236  CB  VAL A  42     179.969 223.927 227.314  1.00100.48           C  
ATOM    237  CG1 VAL A  42     180.681 224.627 226.171  1.00100.48           C  
ATOM    238  CG2 VAL A  42     180.847 223.891 228.554  1.00100.48           C  
ATOM    239  N   PHE A  43     177.716 226.009 225.860  1.00102.43           N  
ATOM    240  CA  PHE A  43     176.939 226.287 224.662  1.00102.43           C  
ATOM    241  C   PHE A  43     177.724 225.919 223.410  1.00102.43           C  
ATOM    242  O   PHE A  43     178.927 226.172 223.315  1.00102.43           O  
ATOM    243  CB  PHE A  43     176.544 227.764 224.618  1.00102.43           C  
ATOM    244  CG  PHE A  43     175.805 228.160 223.372  1.00102.43           C  
ATOM    245  CD1 PHE A  43     174.432 228.012 223.291  1.00102.43           C  
ATOM    246  CD2 PHE A  43     176.480 228.696 222.288  1.00102.43           C  
ATOM    247  CE1 PHE A  43     173.748 228.379 222.151  1.00102.43           C  
ATOM    248  CE2 PHE A  43     175.801 229.064 221.145  1.00102.43           C  
ATOM    249  CZ  PHE A  43     174.433 228.906 221.077  1.00102.43           C  
ATOM    250  N   ARG A  44     177.029 225.319 222.446  1.00 96.92           N  
ATOM    251  CA  ARG A  44     177.605 224.987 221.152  1.00 96.92           C  
ATOM    252  C   ARG A  44     176.559 225.240 220.078  1.00 96.92           C  
ATOM    253  O   ARG A  44     175.359 225.296 220.356  1.00 96.92           O  
ATOM    254  CB  ARG A  44     178.083 223.532 221.095  1.00 96.92           C  
ATOM    255  CG  ARG A  44     179.317 223.249 221.930  1.00 96.92           C  
ATOM    256  CD  ARG A  44     179.717 221.789 221.842  1.00 96.92           C  
ATOM    257  NE  ARG A  44     180.714 221.441 222.846  1.00 96.92           N  
ATOM    258  CZ  ARG A  44     180.428 221.101 224.095  1.00 96.92           C  
ATOM    259  NH1 ARG A  44     179.179 221.058 224.530  1.00 96.92           N  
ATOM    260  NH2 ARG A  44     181.418 220.799 224.929  1.00 96.92           N  
ATOM    261  N   SER A  45     177.022 225.396 218.841  1.00 97.46           N  
ATOM    262  CA  SER A  45     176.114 225.675 217.737  1.00 97.46           C  
ATOM    263  C   SER A  45     176.709 225.155 216.439  1.00 97.46           C  
ATOM    264  O   SER A  45     177.866 225.450 216.126  1.00 97.46           O  
ATOM    265  CB  SER A  45     175.829 227.176 217.627  1.00 97.46           C  
ATOM    266  OG  SER A  45     177.004 227.892 217.291  1.00 97.46           O  
ATOM    267  N   SER A  46     175.910 224.394 215.693  1.00 96.87           N  
ATOM    268  CA  SER A  46     176.296 223.851 214.391  1.00 96.87           C  
ATOM    269  C   SER A  46     177.600 223.061 214.490  1.00 96.87           C  
ATOM    270  O   SER A  46     178.627 223.423 213.914  1.00 96.87           O  
ATOM    271  CB  SER A  46     176.407 224.965 213.348  1.00 96.87           C  
ATOM    272  OG  SER A  46     175.143 225.544 213.083  1.00 96.87           O  
ATOM    273  N   VAL A  47     177.545 221.961 215.242  1.00 92.76           N  
ATOM    274  CA  VAL A  47     178.733 221.162 215.518  1.00 92.76           C  
ATOM    275  C   VAL A  47     178.310 219.719 215.759  1.00 92.76           C  
ATOM    276  O   VAL A  47     177.151 219.429 216.062  1.00 92.76           O  
ATOM    277  CB  VAL A  47     179.515 221.730 216.730  1.00 92.76           C  
ATOM    278  CG1 VAL A  47     178.702 221.588 218.007  1.00 92.76           C  
ATOM    279  CG2 VAL A  47     180.896 221.095 216.861  1.00 92.76           C  
ATOM    280  N   LEU A  48     179.261 218.802 215.595  1.00 88.97           N  
ATOM    281  CA  LEU A  48     179.078 217.393 215.920  1.00 88.97           C  
ATOM    282  C   LEU A  48     180.040 217.046 217.045  1.00 88.97           C  
ATOM    283  O   LEU A  48     181.260 217.137 216.870  1.00 88.97           O  
ATOM    284  CB  LEU A  48     179.326 216.508 214.698  1.00 88.97           C  
ATOM    285  CG  LEU A  48     178.088 216.019 213.946  1.00 88.97           C  
ATOM    286  CD1 LEU A  48     177.227 217.190 213.509  1.00 88.97           C  
ATOM    287  CD2 LEU A  48     178.489 215.177 212.747  1.00 88.97           C  
ATOM    288  N   HIS A  49     179.498 216.651 218.194  1.00 88.83           N  
ATOM    289  CA  HIS A  49     180.291 216.447 219.399  1.00 88.83           C  
ATOM    290  C   HIS A  49     180.072 215.039 219.930  1.00 88.83           C  
ATOM    291  O   HIS A  49     178.930 214.589 220.049  1.00 88.83           O  
ATOM    292  CB  HIS A  49     179.927 217.481 220.466  1.00 88.83           C  
ATOM    293  CG  HIS A  49     180.920 217.575 221.581  1.00 88.83           C  
ATOM    294  ND1 HIS A  49     180.559 217.495 222.908  1.00 88.83           N  
ATOM    295  CD2 HIS A  49     182.262 217.749 221.566  1.00 88.83           C  
ATOM    296  CE1 HIS A  49     181.636 217.612 223.663  1.00 88.83           C  
ATOM    297  NE2 HIS A  49     182.683 217.768 222.874  1.00 88.83           N  
ATOM    298  N   SER A  50     181.159 214.353 220.263  1.00 85.17           N  
ATOM    299  CA  SER A  50     181.100 212.999 220.795  1.00 85.17           C  
ATOM    300  C   SER A  50     181.352 213.041 222.294  1.00 85.17           C  
ATOM    301  O   SER A  50     182.331 213.644 222.744  1.00 85.17           O  
ATOM    302  CB  SER A  50     182.125 212.093 220.113  1.00 85.17           C  
ATOM    303  OG  SER A  50     183.444 212.478 220.454  1.00 85.17           O  
ATOM    304  N   THR A  51     180.472 212.401 223.062  1.00 86.47           N  
ATOM    305  CA  THR A  51     180.583 212.425 224.514  1.00 86.47           C  
ATOM    306  C   THR A  51     180.270 211.054 225.093  1.00 86.47           C  
ATOM    307  O   THR A  51     179.372 210.359 224.615  1.00 86.47           O  
ATOM    308  CB  THR A  51     179.650 213.478 225.128  1.00 86.47           C  
ATOM    309  OG1 THR A  51     179.699 213.389 226.557  1.00 86.47           O  
ATOM    310  CG2 THR A  51     178.218 213.281 224.652  1.00 86.47           C  
ATOM    311  N   GLN A  52     181.007 210.676 226.131  1.00 87.39           N  
ATOM    312  CA  GLN A  52     180.812 209.408 226.820  1.00 87.39           C  
ATOM    313  C   GLN A  52     180.190 209.670 228.183  1.00 87.39           C  
ATOM    314  O   GLN A  52     180.736 210.444 228.977  1.00 87.39           O  
ATOM    315  CB  GLN A  52     182.137 208.660 226.974  1.00 87.39           C  
ATOM    316  CG  GLN A  52     182.005 207.297 227.627  1.00 87.39           C  
ATOM    317  CD  GLN A  52     182.292 207.332 229.112  1.00 87.39           C  
ATOM    318  OE1 GLN A  52     182.608 208.382 229.671  1.00 87.39           O  
ATOM    319  NE2 GLN A  52     182.180 206.180 229.763  1.00 87.39           N  
ATOM    320  N   ASP A  53     179.062 209.028 228.455  1.00 93.75           N  
ATOM    321  CA  ASP A  53     178.324 209.255 229.695  1.00 93.75           C  
ATOM    322  C   ASP A  53     177.304 208.133 229.855  1.00 93.75           C  
ATOM    323  O   ASP A  53     177.310 207.153 229.100  1.00 93.75           O  
ATOM    324  CB  ASP A  53     177.660 210.634 229.696  1.00 93.75           C  
ATOM    325  CG  ASP A  53     177.525 211.215 231.088  1.00 93.75           C  
ATOM    326  OD1 ASP A  53     177.844 210.505 232.065  1.00 93.75           O  
ATOM    327  OD2 ASP A  53     177.099 212.382 231.206  1.00 93.75           O  
ATOM    328  N   LEU A  54     176.424 208.278 230.840  1.00 90.79           N  
ATOM    329  CA  LEU A  54     175.372 207.305 231.098  1.00 90.79           C  
ATOM    330  C   LEU A  54     174.133 207.693 230.301  1.00 90.79           C  
ATOM    331  O   LEU A  54     173.550 208.758 230.530  1.00 90.79           O  
ATOM    332  CB  LEU A  54     175.054 207.238 232.590  1.00 90.79           C  
ATOM    333  CG  LEU A  54     175.849 206.233 233.426  1.00 90.79           C  
ATOM    334  CD1 LEU A  54     177.319 206.609 233.487  1.00 90.79           C  
ATOM    335  CD2 LEU A  54     175.269 206.143 234.822  1.00 90.79           C  
ATOM    336  N   PHE A  55     173.730 206.830 229.374  1.00 87.57           N  
ATOM    337  CA  PHE A  55     172.603 207.096 228.492  1.00 87.57           C  
ATOM    338  C   PHE A  55     171.663 205.898 228.492  1.00 87.57           C  
ATOM    339  O   PHE A  55     171.939 204.859 229.096  1.00 87.57           O  
ATOM    340  CB  PHE A  55     173.074 207.405 227.066  1.00 87.57           C  
ATOM    341  CG  PHE A  55     173.738 208.742 226.920  1.00 87.57           C  
ATOM    342  CD1 PHE A  55     172.982 209.887 226.739  1.00 87.57           C  
ATOM    343  CD2 PHE A  55     175.116 208.854 226.952  1.00 87.57           C  
ATOM    344  CE1 PHE A  55     173.588 211.117 226.600  1.00 87.57           C  
ATOM    345  CE2 PHE A  55     175.727 210.082 226.811  1.00 87.57           C  
ATOM    346  CZ  PHE A  55     174.962 211.214 226.636  1.00 87.57           C  
ATOM    347  N   LEU A  56     170.535 206.056 227.803  1.00 85.45           N  
ATOM    348  CA  LEU A  56     169.597 204.966 227.598  1.00 85.45           C  
ATOM    349  C   LEU A  56     169.822 204.382 226.215  1.00 85.45           C  
ATOM    350  O   LEU A  56     169.632 205.096 225.219  1.00 85.45           O  
ATOM    351  CB  LEU A  56     168.163 205.460 227.739  1.00 85.45           C  
ATOM    352  CG  LEU A  56     167.047 204.430 227.567  1.00 85.45           C  
ATOM    353  CD1 LEU A  56     166.939 203.549 228.794  1.00 85.45           C  
ATOM    354  CD2 LEU A  56     165.729 205.126 227.298  1.00 85.45           C  
ATOM    355  N   PRO A  57     170.233 203.119 226.100  1.00 85.55           N  
ATOM    356  CA  PRO A  57     170.567 202.568 224.781  1.00 85.55           C  
ATOM    357  C   PRO A  57     169.380 202.600 223.831  1.00 85.55           C  
ATOM    358  O   PRO A  57     168.226 202.440 224.233  1.00 85.55           O  
ATOM    359  CB  PRO A  57     170.991 201.130 225.097  1.00 85.55           C  
ATOM    360  CG  PRO A  57     171.403 201.164 226.531  1.00 85.55           C  
ATOM    361  CD  PRO A  57     170.496 202.159 227.183  1.00 85.55           C  
ATOM    362  N   PHE A  58     169.681 202.821 222.555  1.00 89.38           N  
ATOM    363  CA  PHE A  58     168.641 202.915 221.542  1.00 89.38           C  
ATOM    364  C   PHE A  58     167.957 201.568 221.349  1.00 89.38           C  
ATOM    365  O   PHE A  58     168.593 200.514 221.424  1.00 89.38           O  
ATOM    366  CB  PHE A  58     169.231 203.395 220.217  1.00 89.38           C  
ATOM    367  CG  PHE A  58     169.448 204.879 220.149  1.00 89.38           C  
ATOM    368  CD1 PHE A  58     169.270 205.674 221.268  1.00 89.38           C  
ATOM    369  CD2 PHE A  58     169.836 205.478 218.964  1.00 89.38           C  
ATOM    370  CE1 PHE A  58     169.471 207.037 221.205  1.00 89.38           C  
ATOM    371  CE2 PHE A  58     170.039 206.841 218.896  1.00 89.38           C  
ATOM    372  CZ  PHE A  58     169.856 207.621 220.018  1.00 89.38           C  
ATOM    373  N   PHE A  59     166.648 201.616 221.094  1.00 91.68           N  
ATOM    374  CA  PHE A  59     165.840 200.418 220.866  1.00 91.68           C  
ATOM    375  C   PHE A  59     165.963 199.436 222.028  1.00 91.68           C  
ATOM    376  O   PHE A  59     166.061 198.222 221.839  1.00 91.68           O  
ATOM    377  CB  PHE A  59     166.213 199.750 219.543  1.00 91.68           C  
ATOM    378  CG  PHE A  59     166.130 200.667 218.360  1.00 91.68           C  
ATOM    379  CD1 PHE A  59     164.902 201.032 217.838  1.00 91.68           C  
ATOM    380  CD2 PHE A  59     167.278 201.168 217.773  1.00 91.68           C  
ATOM    381  CE1 PHE A  59     164.821 201.876 216.752  1.00 91.68           C  
ATOM    382  CE2 PHE A  59     167.203 202.012 216.686  1.00 91.68           C  
ATOM    383  CZ  PHE A  59     165.972 202.367 216.176  1.00 91.68           C  
ATOM    384  N   SER A  60     165.960 199.970 223.245  1.00 97.93           N  
ATOM    385  CA  SER A  60     166.052 199.140 224.433  1.00 97.93           C  
ATOM    386  C   SER A  60     164.680 198.580 224.802  1.00 97.93           C  
ATOM    387  O   SER A  60     163.644 198.990 224.274  1.00 97.93           O  
ATOM    388  CB  SER A  60     166.635 199.937 225.598  1.00 97.93           C  
ATOM    389  OG  SER A  60     166.918 199.093 226.700  1.00 97.93           O  
ATOM    390  N   ASN A  61     164.686 197.622 225.726  1.00109.30           N  
ATOM    391  CA  ASN A  61     163.464 196.969 226.191  1.00109.30           C  
ATOM    392  C   ASN A  61     162.992 197.697 227.441  1.00109.30           C  
ATOM    393  O   ASN A  61     163.401 197.387 228.560  1.00109.30           O  
ATOM    394  CB  ASN A  61     163.716 195.492 226.460  1.00109.30           C  
ATOM    395  CG  ASN A  61     162.603 194.606 225.946  1.00109.30           C  
ATOM    396  OD1 ASN A  61     161.491 195.067 225.689  1.00109.30           O  
ATOM    397  ND2 ASN A  61     162.900 193.322 225.792  1.00109.30           N  
ATOM    398  N   VAL A  62     162.118 198.677 227.251  1.00103.40           N  
ATOM    399  CA  VAL A  62     161.638 199.510 228.344  1.00103.40           C  
ATOM    400  C   VAL A  62     160.384 198.878 228.938  1.00103.40           C  
ATOM    401  O   VAL A  62     159.494 198.417 228.208  1.00103.40           O  
ATOM    402  CB  VAL A  62     161.392 200.953 227.866  1.00103.40           C  
ATOM    403  CG1 VAL A  62     160.283 201.013 226.846  1.00103.40           C  
ATOM    404  CG2 VAL A  62     161.070 201.861 229.034  1.00103.40           C  
ATOM    405  N   THR A  63     160.339 198.806 230.268  1.00105.71           N  
ATOM    406  CA  THR A  63     159.240 198.143 230.951  1.00105.71           C  
ATOM    407  C   THR A  63     158.045 199.079 231.057  1.00105.71           C  
ATOM    408  O   THR A  63     158.201 200.290 231.234  1.00105.71           O  
ATOM    409  CB  THR A  63     159.676 197.687 232.344  1.00105.71           C  
ATOM    410  OG1 THR A  63     160.910 196.967 232.244  1.00105.71           O  
ATOM    411  CG2 THR A  63     158.627 196.781 232.965  1.00105.71           C  
ATOM    412  N   TRP A  64     156.848 198.510 230.954  1.00111.83           N  
ATOM    413  CA  TRP A  64     155.599 199.252 230.993  1.00111.83           C  
ATOM    414  C   TRP A  64     154.728 198.697 232.110  1.00111.83           C  
ATOM    415  O   TRP A  64     154.470 197.487 232.161  1.00111.83           O  
ATOM    416  CB  TRP A  64     154.877 199.163 229.645  1.00111.83           C  
ATOM    417  CG  TRP A  64     153.457 199.643 229.655  1.00111.83           C  
ATOM    418  CD1 TRP A  64     152.918 200.606 230.457  1.00111.83           C  
ATOM    419  CD2 TRP A  64     152.393 199.181 228.815  1.00111.83           C  
ATOM    420  NE1 TRP A  64     151.586 200.767 230.173  1.00111.83           N  
ATOM    421  CE2 TRP A  64     151.239 199.906 229.166  1.00111.83           C  
ATOM    422  CE3 TRP A  64     152.306 198.226 227.799  1.00111.83           C  
ATOM    423  CZ2 TRP A  64     150.012 199.703 228.541  1.00111.83           C  
ATOM    424  CZ3 TRP A  64     151.087 198.026 227.179  1.00111.83           C  
ATOM    425  CH2 TRP A  64     149.957 198.762 227.551  1.00111.83           C  
ATOM    426  N   PHE A  65     154.283 199.584 232.997  1.00110.60           N  
ATOM    427  CA  PHE A  65     153.390 199.247 234.094  1.00110.60           C  
ATOM    428  C   PHE A  65     152.015 199.842 233.829  1.00110.60           C  
ATOM    429  O   PHE A  65     151.898 200.995 233.396  1.00110.60           O  
ATOM    430  CB  PHE A  65     153.929 199.773 235.427  1.00110.60           C  
ATOM    431  CG  PHE A  65     155.065 198.967 235.983  1.00110.60           C  
ATOM    432  CD1 PHE A  65     156.331 199.059 235.432  1.00110.60           C  
ATOM    433  CD2 PHE A  65     154.870 198.123 237.062  1.00110.60           C  
ATOM    434  CE1 PHE A  65     157.379 198.322 235.943  1.00110.60           C  
ATOM    435  CE2 PHE A  65     155.915 197.383 237.578  1.00110.60           C  
ATOM    436  CZ  PHE A  65     157.171 197.482 237.017  1.00110.60           C  
ATOM    437  N   HIS A  66     150.980 199.056 234.098  1.00123.51           N  
ATOM    438  CA  HIS A  66     149.607 199.487 233.870  1.00123.51           C  
ATOM    439  C   HIS A  66     148.747 199.255 235.105  1.00123.51           C  
ATOM    440  O   HIS A  66     148.100 200.175 235.604  1.00123.51           O  
ATOM    441  CB  HIS A  66     149.010 198.753 232.669  1.00123.51           C  
ATOM    442  CG  HIS A  66     147.602 199.152 232.359  1.00123.51           C  
ATOM    443  ND1 HIS A  66     147.278 200.381 231.825  1.00123.51           N  
ATOM    444  CD2 HIS A  66     146.433 198.486 232.506  1.00123.51           C  
ATOM    445  CE1 HIS A  66     145.970 200.454 231.658  1.00123.51           C  
ATOM    446  NE2 HIS A  66     145.434 199.317 232.063  1.00123.51           N  
ATOM    447  N   ASN A  81     152.003 199.325 242.669  1.00122.89           N  
ATOM    448  CA  ASN A  81     153.080 200.178 243.156  1.00122.89           C  
ATOM    449  C   ASN A  81     154.183 199.355 243.810  1.00122.89           C  
ATOM    450  O   ASN A  81     154.282 199.307 245.035  1.00122.89           O  
ATOM    451  CB  ASN A  81     152.540 201.209 244.150  1.00122.89           C  
ATOM    452  CG  ASN A  81     151.779 202.329 243.471  1.00122.89           C  
ATOM    453  OD1 ASN A  81     151.231 203.211 244.131  1.00122.89           O  
ATOM    454  ND2 ASN A  81     151.744 202.302 242.144  1.00122.89           N  
ATOM    455  N   PRO A  82     155.009 198.707 242.998  1.00114.14           N  
ATOM    456  CA  PRO A  82     156.089 197.876 243.531  1.00114.14           C  
ATOM    457  C   PRO A  82     157.356 198.687 243.778  1.00114.14           C  
ATOM    458  O   PRO A  82     157.437 199.880 243.480  1.00114.14           O  
ATOM    459  CB  PRO A  82     156.308 196.843 242.419  1.00114.14           C  
ATOM    460  CG  PRO A  82     155.845 197.523 241.160  1.00114.14           C  
ATOM    461  CD  PRO A  82     154.994 198.713 241.526  1.00114.14           C  
ATOM    462  N   VAL A  83     158.353 198.005 244.335  1.00111.26           N  
ATOM    463  CA  VAL A  83     159.664 198.587 244.592  1.00111.26           C  
ATOM    464  C   VAL A  83     160.626 198.078 243.529  1.00111.26           C  
ATOM    465  O   VAL A  83     160.721 196.867 243.295  1.00111.26           O  
ATOM    466  CB  VAL A  83     160.166 198.235 246.002  1.00111.26           C  
ATOM    467  CG1 VAL A  83     161.412 199.039 246.332  1.00111.26           C  
ATOM    468  CG2 VAL A  83     159.075 198.482 247.028  1.00111.26           C  
ATOM    469  N   LEU A  84     161.340 198.999 242.887  1.00105.04           N  
ATOM    470  CA  LEU A  84     162.231 198.641 241.799  1.00105.04           C  
ATOM    471  C   LEU A  84     163.650 199.105 242.097  1.00105.04           C  
ATOM    472  O   LEU A  84     163.847 200.135 242.750  1.00105.04           O  
ATOM    473  CB  LEU A  84     161.762 199.260 240.477  1.00105.04           C  
ATOM    474  CG  LEU A  84     160.294 199.041 240.112  1.00105.04           C  
ATOM    475  CD1 LEU A  84     159.464 200.262 240.469  1.00105.04           C  
ATOM    476  CD2 LEU A  84     160.154 198.711 238.637  1.00105.04           C  
ATOM    477  N   PRO A  85     164.657 198.367 241.637  1.00103.95           N  
ATOM    478  CA  PRO A  85     166.043 198.788 241.862  1.00103.95           C  
ATOM    479  C   PRO A  85     166.368 200.066 241.106  1.00103.95           C  
ATOM    480  O   PRO A  85     165.795 200.359 240.054  1.00103.95           O  
ATOM    481  CB  PRO A  85     166.869 197.607 241.337  1.00103.95           C  
ATOM    482  CG  PRO A  85     165.901 196.470 241.202  1.00103.95           C  
ATOM    483  CD  PRO A  85     164.578 197.089 240.914  1.00103.95           C  
ATOM    484  N   PHE A  86     167.304 200.833 241.663  1.00102.33           N  
ATOM    485  CA  PHE A  86     167.724 202.086 241.048  1.00102.33           C  
ATOM    486  C   PHE A  86     168.837 201.888 240.027  1.00102.33           C  
ATOM    487  O   PHE A  86     168.809 202.509 238.959  1.00102.33           O  
ATOM    488  CB  PHE A  86     168.181 203.073 242.124  1.00102.33           C  
ATOM    489  CG  PHE A  86     168.373 204.472 241.618  1.00102.33           C  
ATOM    490  CD1 PHE A  86     167.285 205.292 241.380  1.00102.33           C  
ATOM    491  CD2 PHE A  86     169.642 204.965 241.377  1.00102.33           C  
ATOM    492  CE1 PHE A  86     167.459 206.578 240.913  1.00102.33           C  
ATOM    493  CE2 PHE A  86     169.823 206.249 240.910  1.00102.33           C  
ATOM    494  CZ  PHE A  86     168.730 207.057 240.678  1.00102.33           C  
ATOM    495  N   ASN A  87     169.810 201.039 240.339  1.00 99.32           N  
ATOM    496  CA  ASN A  87     170.961 200.767 239.469  1.00 99.32           C  
ATOM    497  C   ASN A  87     171.711 202.082 239.233  1.00 99.32           C  
ATOM    498  O   ASN A  87     171.787 202.935 240.127  1.00 99.32           O  
ATOM    499  CB  ASN A  87     170.503 200.058 238.208  1.00 99.32           C  
ATOM    500  CG  ASN A  87     170.212 198.590 238.442  1.00 99.32           C  
ATOM    501  OD1 ASN A  87     170.718 197.992 239.390  1.00 99.32           O  
ATOM    502  ND2 ASN A  87     169.398 198.001 237.576  1.00 99.32           N  
ATOM    503  N   ASP A  88     172.274 202.259 238.036  1.00100.79           N  
ATOM    504  CA  ASP A  88     173.084 203.443 237.766  1.00100.79           C  
ATOM    505  C   ASP A  88     172.219 204.693 237.649  1.00100.79           C  
ATOM    506  O   ASP A  88     172.537 205.737 238.231  1.00100.79           O  
ATOM    507  CB  ASP A  88     173.903 203.232 236.493  1.00100.79           C  
ATOM    508  CG  ASP A  88     174.808 202.019 236.578  1.00100.79           C  
ATOM    509  OD1 ASP A  88     175.165 201.618 237.706  1.00100.79           O  
ATOM    510  OD2 ASP A  88     175.162 201.465 235.517  1.00100.79           O  
ATOM    511  N   GLY A  89     171.121 204.606 236.906  1.00 92.48           N  
ATOM    512  CA  GLY A  89     170.230 205.736 236.731  1.00 92.48           C  
ATOM    513  C   GLY A  89     168.866 205.235 236.318  1.00 92.48           C  
ATOM    514  O   GLY A  89     168.665 204.041 236.089  1.00 92.48           O  
ATOM    515  N   VAL A  90     167.915 206.162 236.226  1.00 91.67           N  
ATOM    516  CA  VAL A  90     166.538 205.798 235.904  1.00 91.67           C  
ATOM    517  C   VAL A  90     165.975 206.764 234.871  1.00 91.67           C  
ATOM    518  O   VAL A  90     166.155 207.981 234.977  1.00 91.67           O  
ATOM    519  CB  VAL A  90     165.647 205.772 237.164  1.00 91.67           C  
ATOM    520  CG1 VAL A  90     164.198 205.525 236.787  1.00 91.67           C  
ATOM    521  CG2 VAL A  90     166.117 204.695 238.122  1.00 91.67           C  
ATOM    522  N   TYR A  91     165.299 206.214 233.864  1.00 89.33           N  
ATOM    523  CA  TYR A  91     164.488 206.981 232.929  1.00 89.33           C  
ATOM    524  C   TYR A  91     163.029 206.638 233.193  1.00 89.33           C  
ATOM    525  O   TYR A  91     162.639 205.469 233.101  1.00 89.33           O  
ATOM    526  CB  TYR A  91     164.871 206.668 231.482  1.00 89.33           C  
ATOM    527  CG  TYR A  91     163.861 207.133 230.458  1.00 89.33           C  
ATOM    528  CD1 TYR A  91     163.899 208.425 229.957  1.00 89.33           C  
ATOM    529  CD2 TYR A  91     162.879 206.276 229.983  1.00 89.33           C  
ATOM    530  CE1 TYR A  91     162.982 208.854 229.021  1.00 89.33           C  
ATOM    531  CE2 TYR A  91     161.957 206.697 229.047  1.00 89.33           C  
ATOM    532  CZ  TYR A  91     162.014 207.986 228.569  1.00 89.33           C  
ATOM    533  OH  TYR A  91     161.099 208.411 227.635  1.00 89.33           O  
ATOM    534  N   PHE A  92     162.229 207.651 233.520  1.00 95.79           N  
ATOM    535  CA  PHE A  92     160.843 207.469 233.929  1.00 95.79           C  
ATOM    536  C   PHE A  92     159.955 208.290 233.007  1.00 95.79           C  
ATOM    537  O   PHE A  92     160.096 209.514 232.935  1.00 95.79           O  
ATOM    538  CB  PHE A  92     160.661 207.887 235.391  1.00 95.79           C  
ATOM    539  CG  PHE A  92     159.243 207.819 235.885  1.00 95.79           C  
ATOM    540  CD1 PHE A  92     158.384 208.893 235.732  1.00 95.79           C  
ATOM    541  CD2 PHE A  92     158.778 206.684 236.525  1.00 95.79           C  
ATOM    542  CE1 PHE A  92     157.087 208.832 236.194  1.00 95.79           C  
ATOM    543  CE2 PHE A  92     157.481 206.618 236.990  1.00 95.79           C  
ATOM    544  CZ  PHE A  92     156.635 207.693 236.823  1.00 95.79           C  
ATOM    545  N   ALA A  93     159.034 207.626 232.315  1.00102.33           N  
ATOM    546  CA  ALA A  93     158.172 208.299 231.356  1.00102.33           C  
ATOM    547  C   ALA A  93     156.715 208.029 231.694  1.00102.33           C  
ATOM    548  O   ALA A  93     156.369 206.966 232.213  1.00102.33           O  
ATOM    549  CB  ALA A  93     158.467 207.851 229.922  1.00102.33           C  
ATOM    550  N   SER A  94     155.861 209.005 231.398  1.00114.11           N  
ATOM    551  CA  SER A  94     154.437 208.862 231.683  1.00114.11           C  
ATOM    552  C   SER A  94     153.629 209.657 230.672  1.00114.11           C  
ATOM    553  O   SER A  94     153.783 210.877 230.575  1.00114.11           O  
ATOM    554  CB  SER A  94     154.114 209.327 233.103  1.00114.11           C  
ATOM    555  OG  SER A  94     154.838 208.576 234.058  1.00114.11           O  
ATOM    556  N   THR A  95     152.774 208.965 229.924  1.00126.20           N  
ATOM    557  CA  THR A  95     151.722 209.613 229.146  1.00126.20           C  
ATOM    558  C   THR A  95     150.505 209.706 230.059  1.00126.20           C  
ATOM    559  O   THR A  95     149.937 208.692 230.471  1.00126.20           O  
ATOM    560  CB  THR A  95     151.445 208.852 227.851  1.00126.20           C  
ATOM    561  OG1 THR A  95     150.351 209.460 227.152  1.00126.20           O  
ATOM    562  CG2 THR A  95     151.159 207.370 228.105  1.00126.20           C  
ATOM    563  N   GLU A  96     150.120 210.928 230.411  1.00136.93           N  
ATOM    564  CA  GLU A  96     149.216 211.137 231.527  1.00136.93           C  
ATOM    565  C   GLU A  96     148.256 212.282 231.242  1.00136.93           C  
ATOM    566  O   GLU A  96     148.516 213.150 230.400  1.00136.93           O  
ATOM    567  CB  GLU A  96     150.006 211.427 232.817  1.00136.93           C  
ATOM    568  CG  GLU A  96     149.218 211.244 234.103  1.00136.93           C  
ATOM    569  CD  GLU A  96     148.767 209.812 234.304  1.00136.93           C  
ATOM    570  OE1 GLU A  96     149.465 208.894 233.825  1.00136.93           O  
ATOM    571  OE2 GLU A  96     147.712 209.603 234.934  1.00136.93           O  
ATOM    572  N   LYS A  97     147.127 212.248 231.948  1.00141.62           N  
ATOM    573  CA  LYS A  97     146.177 213.344 232.032  1.00141.62           C  
ATOM    574  C   LYS A  97     145.688 213.428 233.471  1.00141.62           C  
ATOM    575  O   LYS A  97     145.475 212.398 234.117  1.00141.62           O  
ATOM    576  CB  LYS A  97     144.998 213.144 231.071  1.00141.62           C  
ATOM    577  CG  LYS A  97     143.895 214.180 231.207  1.00141.62           C  
ATOM    578  CD  LYS A  97     142.694 213.818 230.351  1.00141.62           C  
ATOM    579  CE  LYS A  97     141.548 214.792 230.568  1.00141.62           C  
ATOM    580  NZ  LYS A  97     140.368 214.452 229.727  1.00141.62           N  
ATOM    581  N   SER A  98     145.540 214.655 233.973  1.00145.13           N  
ATOM    582  CA  SER A  98     145.069 214.972 235.321  1.00145.13           C  
ATOM    583  C   SER A  98     146.067 214.597 236.412  1.00145.13           C  
ATOM    584  O   SER A  98     145.711 214.634 237.597  1.00145.13           O  
ATOM    585  CB  SER A  98     143.712 214.324 235.624  1.00145.13           C  
ATOM    586  OG  SER A  98     143.849 212.937 235.872  1.00145.13           O  
ATOM    587  N   ASN A  99     147.297 214.242 236.043  1.00142.31           N  
ATOM    588  CA  ASN A  99     148.449 214.105 236.945  1.00142.31           C  
ATOM    589  C   ASN A  99     148.100 213.399 238.259  1.00142.31           C  
ATOM    590  O   ASN A  99     148.174 213.968 239.347  1.00142.31           O  
ATOM    591  CB  ASN A  99     149.108 215.463 237.213  1.00142.31           C  
ATOM    592  CG  ASN A  99     148.112 216.553 237.566  1.00142.31           C  
ATOM    593  OD1 ASN A  99     147.512 216.542 238.640  1.00142.31           O  
ATOM    594  ND2 ASN A  99     147.931 217.502 236.655  1.00142.31           N  
ATOM    595  N   ILE A 100     147.714 212.126 238.137  1.00139.52           N  
ATOM    596  CA  ILE A 100     147.529 211.301 239.329  1.00139.52           C  
ATOM    597  C   ILE A 100     148.854 211.100 240.055  1.00139.52           C  
ATOM    598  O   ILE A 100     148.892 211.043 241.291  1.00139.52           O  
ATOM    599  CB  ILE A 100     146.871 209.953 238.964  1.00139.52           C  
ATOM    600  CG1 ILE A 100     145.447 210.163 238.440  1.00139.52           C  
ATOM    601  CG2 ILE A 100     146.852 209.014 240.161  1.00139.52           C  
ATOM    602  CD1 ILE A 100     145.349 210.338 236.943  1.00139.52           C  
ATOM    603  N   ILE A 101     149.958 210.997 239.309  1.00135.06           N  
ATOM    604  CA  ILE A 101     151.269 210.846 239.928  1.00135.06           C  
ATOM    605  C   ILE A 101     151.575 212.076 240.783  1.00135.06           C  
ATOM    606  O   ILE A 101     151.214 213.208 240.436  1.00135.06           O  
ATOM    607  CB  ILE A 101     152.348 210.638 238.852  1.00135.06           C  
ATOM    608  CG1 ILE A 101     151.986 209.456 237.950  1.00135.06           C  
ATOM    609  CG2 ILE A 101     153.707 210.396 239.487  1.00135.06           C  
ATOM    610  CD1 ILE A 101     151.884 208.139 238.676  1.00135.06           C  
ATOM    611  N   ARG A 102     152.249 211.856 241.914  1.00133.76           N  
ATOM    612  CA  ARG A 102     152.489 212.943 242.855  1.00133.76           C  
ATOM    613  C   ARG A 102     153.970 213.153 243.147  1.00133.76           C  
ATOM    614  O   ARG A 102     154.399 214.285 243.390  1.00133.76           O  
ATOM    615  CB  ARG A 102     151.735 212.686 244.160  1.00133.76           C  
ATOM    616  CG  ARG A 102     150.234 212.540 243.988  1.00133.76           C  
ATOM    617  CD  ARG A 102     149.566 213.898 243.851  1.00133.76           C  
ATOM    618  NE  ARG A 102     149.396 214.289 242.457  1.00133.76           N  
ATOM    619  CZ  ARG A 102     148.931 215.466 242.062  1.00133.76           C  
ATOM    620  NH1 ARG A 102     148.573 216.395 242.933  1.00133.76           N  
ATOM    621  NH2 ARG A 102     148.822 215.718 240.761  1.00133.76           N  
ATOM    622  N   GLY A 103     154.757 212.086 243.135  1.00118.47           N  
ATOM    623  CA  GLY A 103     156.164 212.228 243.448  1.00118.47           C  
ATOM    624  C   GLY A 103     156.877 210.898 243.505  1.00118.47           C  
ATOM    625  O   GLY A 103     156.438 209.910 242.915  1.00118.47           O  
ATOM    626  N   TRP A 104     157.992 210.892 244.233  1.00112.02           N  
ATOM    627  CA  TRP A 104     158.877 209.737 244.282  1.00112.02           C  
ATOM    628  C   TRP A 104     159.512 209.624 245.661  1.00112.02           C  
ATOM    629  O   TRP A 104     159.596 210.598 246.417  1.00112.02           O  
ATOM    630  CB  TRP A 104     159.975 209.824 243.216  1.00112.02           C  
ATOM    631  CG  TRP A 104     159.463 209.776 241.815  1.00112.02           C  
ATOM    632  CD1 TRP A 104     159.239 208.664 241.062  1.00112.02           C  
ATOM    633  CD2 TRP A 104     159.114 210.895 240.994  1.00112.02           C  
ATOM    634  NE1 TRP A 104     158.768 209.020 239.822  1.00112.02           N  
ATOM    635  CE2 TRP A 104     158.682 210.385 239.756  1.00112.02           C  
ATOM    636  CE3 TRP A 104     159.123 212.279 241.187  1.00112.02           C  
ATOM    637  CZ2 TRP A 104     158.264 211.209 238.715  1.00112.02           C  
ATOM    638  CZ3 TRP A 104     158.708 213.095 240.154  1.00112.02           C  
ATOM    639  CH2 TRP A 104     158.284 212.558 238.933  1.00112.02           C  
ATOM    640  N   ILE A 105     159.967 208.410 245.970  1.00116.56           N  
ATOM    641  CA  ILE A 105     160.679 208.100 247.203  1.00116.56           C  
ATOM    642  C   ILE A 105     161.947 207.342 246.839  1.00116.56           C  
ATOM    643  O   ILE A 105     161.928 206.484 245.951  1.00116.56           O  
ATOM    644  CB  ILE A 105     159.813 207.266 248.171  1.00116.56           C  
ATOM    645  CG1 ILE A 105     158.465 207.944 248.413  1.00116.56           C  
ATOM    646  CG2 ILE A 105     160.537 207.052 249.487  1.00116.56           C  
ATOM    647  CD1 ILE A 105     157.595 207.217 249.411  1.00116.56           C  
ATOM    648  N   PHE A 106     163.048 207.660 247.515  1.00116.80           N  
ATOM    649  CA  PHE A 106     164.330 207.014 247.268  1.00116.80           C  
ATOM    650  C   PHE A 106     164.969 206.603 248.586  1.00116.80           C  
ATOM    651  O   PHE A 106     164.886 207.332 249.580  1.00116.80           O  
ATOM    652  CB  PHE A 106     165.283 207.937 246.502  1.00116.80           C  
ATOM    653  CG  PHE A 106     164.803 208.309 245.129  1.00116.80           C  
ATOM    654  CD1 PHE A 106     163.892 209.336 244.953  1.00116.80           C  
ATOM    655  CD2 PHE A 106     165.268 207.635 244.014  1.00116.80           C  
ATOM    656  CE1 PHE A 106     163.452 209.681 243.693  1.00116.80           C  
ATOM    657  CE2 PHE A 106     164.831 207.977 242.750  1.00116.80           C  
ATOM    658  CZ  PHE A 106     163.921 209.001 242.590  1.00116.80           C  
ATOM    659  N   GLY A 107     165.618 205.445 248.583  1.00123.46           N  
ATOM    660  CA  GLY A 107     166.287 204.960 249.772  1.00123.46           C  
ATOM    661  C   GLY A 107     166.748 203.529 249.582  1.00123.46           C  
ATOM    662  O   GLY A 107     166.768 203.004 248.467  1.00123.46           O  
ATOM    663  N   THR A 108     167.128 202.910 250.701  1.00132.00           N  
ATOM    664  CA  THR A 108     167.551 201.514 250.721  1.00132.00           C  
ATOM    665  C   THR A 108     166.587 200.639 251.510  1.00132.00           C  
ATOM    666  O   THR A 108     166.055 199.661 250.978  1.00132.00           O  
ATOM    667  CB  THR A 108     168.960 201.388 251.315  1.00132.00           C  
ATOM    668  OG1 THR A 108     168.911 201.668 252.719  1.00132.00           O  
ATOM    669  CG2 THR A 108     169.900 202.361 250.657  1.00132.00           C  
ATOM    670  N   THR A 109     166.351 200.971 252.776  1.00140.82           N  
ATOM    671  CA  THR A 109     165.474 200.199 253.641  1.00140.82           C  
ATOM    672  C   THR A 109     164.117 200.857 253.841  1.00140.82           C  
ATOM    673  O   THR A 109     163.245 200.263 254.482  1.00140.82           O  
ATOM    674  CB  THR A 109     166.144 199.971 254.999  1.00140.82           C  
ATOM    675  OG1 THR A 109     166.259 201.220 255.690  1.00140.82           O  
ATOM    676  CG2 THR A 109     167.529 199.374 254.811  1.00140.82           C  
ATOM    677  N   LEU A 110     163.925 202.067 253.311  1.00142.46           N  
ATOM    678  CA  LEU A 110     162.629 202.746 253.320  1.00142.46           C  
ATOM    679  C   LEU A 110     162.098 202.927 254.741  1.00142.46           C  
ATOM    680  O   LEU A 110     160.900 202.797 254.997  1.00142.46           O  
ATOM    681  CB  LEU A 110     161.611 202.002 252.451  1.00142.46           C  
ATOM    682  CG  LEU A 110     161.632 202.221 250.933  1.00142.46           C  
ATOM    683  CD1 LEU A 110     161.364 203.678 250.596  1.00142.46           C  
ATOM    684  CD2 LEU A 110     162.933 201.745 250.296  1.00142.46           C  
ATOM    685  N   ASP A 111     162.995 203.228 255.676  1.00152.00           N  
ATOM    686  CA  ASP A 111     162.615 203.419 257.070  1.00152.00           C  
ATOM    687  C   ASP A 111     163.595 204.397 257.710  1.00152.00           C  
ATOM    688  O   ASP A 111     164.431 205.000 257.030  1.00152.00           O  
ATOM    689  CB  ASP A 111     162.561 202.072 257.801  1.00152.00           C  
ATOM    690  CG  ASP A 111     163.799 201.230 257.567  1.00152.00           C  
ATOM    691  OD1 ASP A 111     164.871 201.805 257.288  1.00152.00           O  
ATOM    692  OD2 ASP A 111     163.700 199.989 257.660  1.00152.00           O  
ATOM    693  N   SER A 112     163.490 204.555 259.030  1.00154.26           N  
ATOM    694  CA  SER A 112     164.341 205.491 259.755  1.00154.26           C  
ATOM    695  C   SER A 112     165.748 204.962 259.992  1.00154.26           C  
ATOM    696  O   SER A 112     166.601 205.719 260.468  1.00154.26           O  
ATOM    697  CB  SER A 112     163.700 205.855 261.096  1.00154.26           C  
ATOM    698  OG  SER A 112     162.514 206.605 260.905  1.00154.26           O  
ATOM    699  N   LYS A 113     166.014 203.693 259.678  1.00150.63           N  
ATOM    700  CA  LYS A 113     167.351 203.141 259.859  1.00150.63           C  
ATOM    701  C   LYS A 113     168.363 203.705 258.871  1.00150.63           C  
ATOM    702  O   LYS A 113     169.567 203.506 259.066  1.00150.63           O  
ATOM    703  CB  LYS A 113     167.311 201.616 259.743  1.00150.63           C  
ATOM    704  CG  LYS A 113     167.119 200.892 261.069  1.00150.63           C  
ATOM    705  CD  LYS A 113     165.726 201.117 261.632  1.00150.63           C  
ATOM    706  CE  LYS A 113     164.669 200.454 260.766  1.00150.63           C  
ATOM    707  NZ  LYS A 113     163.296 200.682 261.293  1.00150.63           N  
ATOM    708  N   THR A 114     167.914 204.393 257.824  1.00146.25           N  
ATOM    709  CA  THR A 114     168.814 204.981 256.844  1.00146.25           C  
ATOM    710  C   THR A 114     168.155 206.228 256.270  1.00146.25           C  
ATOM    711  O   THR A 114     166.933 206.385 256.336  1.00146.25           O  
ATOM    712  CB  THR A 114     169.158 203.987 255.724  1.00146.25           C  
ATOM    713  OG1 THR A 114     169.384 202.689 256.287  1.00146.25           O  
ATOM    714  CG2 THR A 114     170.417 204.417 254.986  1.00146.25           C  
ATOM    715  N   GLN A 115     168.977 207.116 255.715  1.00143.73           N  
ATOM    716  CA  GLN A 115     168.467 208.346 255.123  1.00143.73           C  
ATOM    717  C   GLN A 115     167.561 208.035 253.939  1.00143.73           C  
ATOM    718  O   GLN A 115     167.809 207.100 253.173  1.00143.73           O  
ATOM    719  CB  GLN A 115     169.626 209.238 254.678  1.00143.73           C  
ATOM    720  CG  GLN A 115     170.597 209.596 255.790  1.00143.73           C  
ATOM    721  CD  GLN A 115     169.899 210.113 257.030  1.00143.73           C  
ATOM    722  OE1 GLN A 115     170.151 209.642 258.139  1.00143.73           O  
ATOM    723  NE2 GLN A 115     169.023 211.096 256.851  1.00143.73           N  
ATOM    724  N   SER A 116     166.501 208.827 253.792  1.00136.62           N  
ATOM    725  CA  SER A 116     165.534 208.634 252.723  1.00136.62           C  
ATOM    726  C   SER A 116     165.170 209.975 252.106  1.00136.62           C  
ATOM    727  O   SER A 116     165.015 210.976 252.813  1.00136.62           O  
ATOM    728  CB  SER A 116     164.270 207.933 253.232  1.00136.62           C  
ATOM    729  OG  SER A 116     163.305 207.827 252.202  1.00136.62           O  
ATOM    730  N   LEU A 117     165.018 209.980 250.785  1.00124.78           N  
ATOM    731  CA  LEU A 117     164.678 211.173 250.025  1.00124.78           C  
ATOM    732  C   LEU A 117     163.231 211.090 249.563  1.00124.78           C  
ATOM    733  O   LEU A 117     162.767 210.028 249.138  1.00124.78           O  
ATOM    734  CB  LEU A 117     165.607 211.331 248.818  1.00124.78           C  
ATOM    735  CG  LEU A 117     165.548 212.635 248.021  1.00124.78           C  
ATOM    736  CD1 LEU A 117     166.927 212.989 247.504  1.00124.78           C  
ATOM    737  CD2 LEU A 117     164.572 212.522 246.865  1.00124.78           C  
ATOM    738  N   LEU A 118     162.521 212.211 249.642  1.00120.34           N  
ATOM    739  CA  LEU A 118     161.128 212.278 249.232  1.00120.34           C  
ATOM    740  C   LEU A 118     160.908 213.517 248.380  1.00120.34           C  
ATOM    741  O   LEU A 118     161.378 214.607 248.721  1.00120.34           O  
ATOM    742  CB  LEU A 118     160.200 212.293 250.456  1.00120.34           C  
ATOM    743  CG  LEU A 118     158.689 212.424 250.256  1.00120.34           C  
ATOM    744  CD1 LEU A 118     157.960 211.638 251.327  1.00120.34           C  
ATOM    745  CD2 LEU A 118     158.263 213.882 250.310  1.00120.34           C  
ATOM    746  N   ILE A 119     160.193 213.346 247.269  1.00116.65           N  
ATOM    747  CA  ILE A 119     159.804 214.450 246.399  1.00116.65           C  
ATOM    748  C   ILE A 119     158.302 214.365 246.179  1.00116.65           C  
ATOM    749  O   ILE A 119     157.791 213.306 245.801  1.00116.65           O  
ATOM    750  CB  ILE A 119     160.546 214.408 245.050  1.00116.65           C  
ATOM    751  CG1 ILE A 119     162.054 214.540 245.262  1.00116.65           C  
ATOM    752  CG2 ILE A 119     160.033 215.498 244.124  1.00116.65           C  
ATOM    753  CD1 ILE A 119     162.861 214.372 243.997  1.00116.65           C  
ATOM    754  N   VAL A 120     157.595 215.472 246.419  1.00120.03           N  
ATOM    755  CA  VAL A 120     156.154 215.534 246.205  1.00120.03           C  
ATOM    756  C   VAL A 120     155.812 216.836 245.496  1.00120.03           C  
ATOM    757  O   VAL A 120     156.545 217.824 245.569  1.00120.03           O  
ATOM    758  CB  VAL A 120     155.355 215.422 247.522  1.00120.03           C  
ATOM    759  CG1 VAL A 120     155.433 214.010 248.072  1.00120.03           C  
ATOM    760  CG2 VAL A 120     155.872 216.424 248.538  1.00120.03           C  
ATOM    761  N   ASN A 121     154.685 216.822 244.788  1.00124.99           N  
ATOM    762  CA  ASN A 121     154.188 218.002 244.094  1.00124.99           C  
ATOM    763  C   ASN A 121     152.719 218.204 244.425  1.00124.99           C  
ATOM    764  O   ASN A 121     151.927 217.260 244.338  1.00124.99           O  
ATOM    765  CB  ASN A 121     154.359 217.875 242.575  1.00124.99           C  
ATOM    766  CG  ASN A 121     155.810 217.801 242.150  1.00124.99           C  
ATOM    767  OD1 ASN A 121     156.591 217.016 242.684  1.00124.99           O  
ATOM    768  ND2 ASN A 121     156.179 218.624 241.177  1.00124.99           N  
ATOM    769  N   ASN A 122     152.356 219.426 244.801  1.00134.34           N  
ATOM    770  CA  ASN A 122     150.959 219.815 244.888  1.00134.34           C  
ATOM    771  C   ASN A 122     150.705 220.981 243.934  1.00134.34           C  
ATOM    772  O   ASN A 122     151.573 221.365 243.142  1.00134.34           O  
ATOM    773  CB  ASN A 122     150.560 220.127 246.337  1.00134.34           C  
ATOM    774  CG  ASN A 122     151.274 221.340 246.921  1.00134.34           C  
ATOM    775  OD1 ASN A 122     152.058 222.016 246.257  1.00134.34           O  
ATOM    776  ND2 ASN A 122     150.987 221.613 248.191  1.00134.34           N  
ATOM    777  N   ALA A 123     149.502 221.548 244.011  1.00132.43           N  
ATOM    778  CA  ALA A 123     149.072 222.538 243.032  1.00132.43           C  
ATOM    779  C   ALA A 123     149.851 223.845 243.108  1.00132.43           C  
ATOM    780  O   ALA A 123     149.730 224.666 242.193  1.00132.43           O  
ATOM    781  CB  ALA A 123     147.579 222.822 243.199  1.00132.43           C  
ATOM    782  N   THR A 124     150.643 224.063 244.156  1.00135.93           N  
ATOM    783  CA  THR A 124     151.311 225.342 244.360  1.00135.93           C  
ATOM    784  C   THR A 124     152.829 225.258 244.291  1.00135.93           C  
ATOM    785  O   THR A 124     153.458 226.101 243.646  1.00135.93           O  
ATOM    786  CB  THR A 124     150.890 225.943 245.709  1.00135.93           C  
ATOM    787  OG1 THR A 124     151.171 225.011 246.759  1.00135.93           O  
ATOM    788  CG2 THR A 124     149.404 226.265 245.705  1.00135.93           C  
ATOM    789  N   ASN A 125     153.443 224.271 244.941  1.00135.05           N  
ATOM    790  CA  ASN A 125     154.898 224.238 245.017  1.00135.05           C  
ATOM    791  C   ASN A 125     155.381 222.809 245.212  1.00135.05           C  
ATOM    792  O   ASN A 125     154.794 222.048 245.985  1.00135.05           O  
ATOM    793  CB  ASN A 125     155.404 225.126 246.160  1.00135.05           C  
ATOM    794  CG  ASN A 125     154.636 224.908 247.447  1.00135.05           C  
ATOM    795  OD1 ASN A 125     153.407 224.872 247.449  1.00135.05           O  
ATOM    796  ND2 ASN A 125     155.358 224.762 248.551  1.00135.05           N  
ATOM    797  N   VAL A 126     156.459 222.459 244.515  1.00126.64           N  
ATOM    798  CA  VAL A 126     157.108 221.166 244.692  1.00126.64           C  
ATOM    799  C   VAL A 126     157.949 221.200 245.960  1.00126.64           C  
ATOM    800  O   VAL A 126     158.624 222.197 246.255  1.00126.64           O  
ATOM    801  CB  VAL A 126     157.958 220.812 243.458  1.00126.64           C  
ATOM    802  CG1 VAL A 126     158.996 221.887 243.197  1.00126.64           C  
ATOM    803  CG2 VAL A 126     158.626 219.460 243.636  1.00126.64           C  
ATOM    804  N   VAL A 127     157.903 220.107 246.722  1.00124.22           N  
ATOM    805  CA  VAL A 127     158.588 219.989 248.002  1.00124.22           C  
ATOM    806  C   VAL A 127     159.531 218.795 247.940  1.00124.22           C  
ATOM    807  O   VAL A 127     159.152 217.719 247.461  1.00124.22           O  
ATOM    808  CB  VAL A 127     157.595 219.832 249.166  1.00124.22           C  
ATOM    809  CG1 VAL A 127     158.305 220.019 250.497  1.00124.22           C  
ATOM    810  CG2 VAL A 127     156.446 220.815 249.019  1.00124.22           C  
ATOM    811  N   ILE A 128     160.756 218.991 248.419  1.00124.98           N  
ATOM    812  CA  ILE A 128     161.775 217.950 248.470  1.00124.98           C  
ATOM    813  C   ILE A 128     162.325 217.904 249.887  1.00124.98           C  
ATOM    814  O   ILE A 128     162.642 218.948 250.467  1.00124.98           O  
ATOM    815  CB  ILE A 128     162.909 218.202 247.456  1.00124.98           C  
ATOM    816  CG1 ILE A 128     162.385 218.115 246.020  1.00124.98           C  
ATOM    817  CG2 ILE A 128     164.042 217.213 247.666  1.00124.98           C  
ATOM    818  CD1 ILE A 128     161.924 219.437 245.442  1.00124.98           C  
ATOM    819  N   LYS A 129     162.431 216.702 250.448  1.00131.07           N  
ATOM    820  CA  LYS A 129     162.932 216.538 251.803  1.00131.07           C  
ATOM    821  C   LYS A 129     163.877 215.349 251.862  1.00131.07           C  
ATOM    822  O   LYS A 129     163.766 214.406 251.075  1.00131.07           O  
ATOM    823  CB  LYS A 129     161.788 216.347 252.808  1.00131.07           C  
ATOM    824  CG  LYS A 129     160.929 217.583 253.018  1.00131.07           C  
ATOM    825  CD  LYS A 129     159.582 217.222 253.620  1.00131.07           C  
ATOM    826  CE  LYS A 129     159.749 216.458 254.924  1.00131.07           C  
ATOM    827  NZ  LYS A 129     160.320 217.310 256.003  1.00131.07           N  
ATOM    828  N   VAL A 130     164.820 215.409 252.799  1.00138.03           N  
ATOM    829  CA  VAL A 130     165.735 214.306 253.074  1.00138.03           C  
ATOM    830  C   VAL A 130     165.691 214.050 254.572  1.00138.03           C  
ATOM    831  O   VAL A 130     166.240 214.835 255.355  1.00138.03           O  
ATOM    832  CB  VAL A 130     167.168 214.604 252.615  1.00138.03           C  
ATOM    833  CG1 VAL A 130     168.091 213.457 252.990  1.00138.03           C  
ATOM    834  CG2 VAL A 130     167.203 214.852 251.119  1.00138.03           C  
ATOM    835  N   CYS A 131     165.049 212.956 254.974  1.00148.91           N  
ATOM    836  CA  CYS A 131     164.834 212.680 256.388  1.00148.91           C  
ATOM    837  C   CYS A 131     164.829 211.171 256.589  1.00148.91           C  
ATOM    838  O   CYS A 131     164.909 210.396 255.633  1.00148.91           O  
ATOM    839  CB  CYS A 131     163.518 213.300 256.879  1.00148.91           C  
ATOM    840  SG  CYS A 131     163.361 215.093 256.640  1.00148.91           S  
ATOM    841  N   GLU A 132     164.729 210.753 257.849  1.00155.79           N  
ATOM    842  CA  GLU A 132     164.558 209.344 258.198  1.00155.79           C  
ATOM    843  C   GLU A 132     163.089 209.140 258.556  1.00155.79           C  
ATOM    844  O   GLU A 132     162.672 209.342 259.696  1.00155.79           O  
ATOM    845  CB  GLU A 132     165.484 208.936 259.338  1.00155.79           C  
ATOM    846  CG  GLU A 132     166.959 209.118 259.035  1.00155.79           C  
ATOM    847  CD  GLU A 132     167.504 210.429 259.557  1.00155.79           C  
ATOM    848  OE1 GLU A 132     166.972 211.491 259.172  1.00155.79           O  
ATOM    849  OE2 GLU A 132     168.468 210.396 260.350  1.00155.79           O  
ATOM    850  N   PHE A 133     162.301 208.737 257.563  1.00151.85           N  
ATOM    851  CA  PHE A 133     160.871 208.554 257.740  1.00151.85           C  
ATOM    852  C   PHE A 133     160.567 207.139 258.225  1.00151.85           C  
ATOM    853  O   PHE A 133     161.460 206.332 258.490  1.00151.85           O  
ATOM    854  CB  PHE A 133     160.120 208.832 256.437  1.00151.85           C  
ATOM    855  CG  PHE A 133     160.461 210.146 255.793  1.00151.85           C  
ATOM    856  CD1 PHE A 133     161.589 210.277 255.000  1.00151.85           C  
ATOM    857  CD2 PHE A 133     159.637 211.246 255.962  1.00151.85           C  
ATOM    858  CE1 PHE A 133     161.894 211.480 254.399  1.00151.85           C  
ATOM    859  CE2 PHE A 133     159.939 212.453 255.364  1.00151.85           C  
ATOM    860  CZ  PHE A 133     161.068 212.570 254.581  1.00151.85           C  
ATOM    861  N   GLN A 134     159.275 206.840 258.349  1.00154.11           N  
ATOM    862  CA  GLN A 134     158.772 205.489 258.596  1.00154.11           C  
ATOM    863  C   GLN A 134     157.608 205.290 257.632  1.00154.11           C  
ATOM    864  O   GLN A 134     156.450 205.538 257.980  1.00154.11           O  
ATOM    865  CB  GLN A 134     158.357 205.300 260.049  1.00154.11           C  
ATOM    866  CG  GLN A 134     159.518 205.067 260.996  1.00154.11           C  
ATOM    867  CD  GLN A 134     160.275 203.795 260.674  1.00154.11           C  
ATOM    868  OE1 GLN A 134     161.409 203.838 260.199  1.00154.11           O  
ATOM    869  NE2 GLN A 134     159.648 202.653 260.928  1.00154.11           N  
ATOM    870  N   PHE A 135     157.922 204.843 256.421  1.00152.66           N  
ATOM    871  CA  PHE A 135     156.923 204.755 255.368  1.00152.66           C  
ATOM    872  C   PHE A 135     155.972 203.588 255.601  1.00152.66           C  
ATOM    873  O   PHE A 135     156.347 202.544 256.139  1.00152.66           O  
ATOM    874  CB  PHE A 135     157.596 204.605 254.005  1.00152.66           C  
ATOM    875  CG  PHE A 135     158.534 205.724 253.665  1.00152.66           C  
ATOM    876  CD1 PHE A 135     158.049 206.927 253.180  1.00152.66           C  
ATOM    877  CD2 PHE A 135     159.899 205.574 253.828  1.00152.66           C  
ATOM    878  CE1 PHE A 135     158.909 207.959 252.865  1.00152.66           C  
ATOM    879  CE2 PHE A 135     160.764 206.601 253.514  1.00152.66           C  
ATOM    880  CZ  PHE A 135     160.268 207.795 253.031  1.00152.66           C  
ATOM    881  N   CYS A 136     154.724 203.781 255.185  1.00169.27           N  
ATOM    882  CA  CYS A 136     153.746 202.708 255.190  1.00169.27           C  
ATOM    883  C   CYS A 136     153.973 201.786 253.996  1.00169.27           C  
ATOM    884  O   CYS A 136     154.660 202.133 253.031  1.00169.27           O  
ATOM    885  CB  CYS A 136     152.326 203.272 255.162  1.00169.27           C  
ATOM    886  SG  CYS A 136     151.801 204.040 256.712  1.00169.27           S  
ATOM    887  N   ASN A 137     153.386 200.591 254.076  1.00172.31           N  
ATOM    888  CA  ASN A 137     153.575 199.601 253.019  1.00172.31           C  
ATOM    889  C   ASN A 137     153.016 200.090 251.688  1.00172.31           C  
ATOM    890  O   ASN A 137     153.638 199.894 250.637  1.00172.31           O  
ATOM    891  CB  ASN A 137     152.932 198.275 253.426  1.00172.31           C  
ATOM    892  CG  ASN A 137     151.487 198.435 253.857  1.00172.31           C  
ATOM    893  OD1 ASN A 137     150.916 199.522 253.773  1.00172.31           O  
ATOM    894  ND2 ASN A 137     150.889 197.347 254.326  1.00172.31           N  
ATOM    895  N   ASP A 138     151.846 200.729 251.709  1.00169.71           N  
ATOM    896  CA  ASP A 138     151.195 201.249 250.507  1.00169.71           C  
ATOM    897  C   ASP A 138     151.012 202.752 250.674  1.00169.71           C  
ATOM    898  O   ASP A 138     150.002 203.207 251.233  1.00169.71           O  
ATOM    899  CB  ASP A 138     149.858 200.553 250.259  1.00169.71           C  
ATOM    900  CG  ASP A 138     150.026 199.154 249.695  1.00169.71           C  
ATOM    901  OD1 ASP A 138     151.133 198.590 249.815  1.00169.71           O  
ATOM    902  OD2 ASP A 138     149.050 198.618 249.130  1.00169.71           O  
ATOM    903  N   PRO A 139     151.962 203.561 250.206  1.00155.24           N  
ATOM    904  CA  PRO A 139     151.889 205.007 250.435  1.00155.24           C  
ATOM    905  C   PRO A 139     151.093 205.742 249.369  1.00155.24           C  
ATOM    906  O   PRO A 139     151.246 205.518 248.166  1.00155.24           O  
ATOM    907  CB  PRO A 139     153.365 205.438 250.402  1.00155.24           C  
ATOM    908  CG  PRO A 139     154.155 204.230 249.916  1.00155.24           C  
ATOM    909  CD  PRO A 139     153.184 203.181 249.484  1.00155.24           C  
ATOM    910  N   PHE A 140     150.225 206.637 249.834  1.00155.22           N  
ATOM    911  CA  PHE A 140     149.483 207.534 248.960  1.00155.22           C  
ATOM    912  C   PHE A 140     149.028 208.732 249.780  1.00155.22           C  
ATOM    913  O   PHE A 140     148.871 208.646 251.001  1.00155.22           O  
ATOM    914  CB  PHE A 140     148.291 206.830 248.303  1.00155.22           C  
ATOM    915  CG  PHE A 140     147.472 206.009 249.254  1.00155.22           C  
ATOM    916  CD1 PHE A 140     146.427 206.578 249.960  1.00155.22           C  
ATOM    917  CD2 PHE A 140     147.742 204.663 249.434  1.00155.22           C  
ATOM    918  CE1 PHE A 140     145.671 205.823 250.833  1.00155.22           C  
ATOM    919  CE2 PHE A 140     146.990 203.902 250.305  1.00155.22           C  
ATOM    920  CZ  PHE A 140     145.953 204.482 251.005  1.00155.22           C  
ATOM    921  N   LEU A 141     148.815 209.853 249.091  1.00153.80           N  
ATOM    922  CA  LEU A 141     148.491 211.105 249.768  1.00153.80           C  
ATOM    923  C   LEU A 141     146.985 211.330 249.873  1.00153.80           C  
ATOM    924  O   LEU A 141     146.445 211.446 250.978  1.00153.80           O  
ATOM    925  CB  LEU A 141     149.151 212.281 249.039  1.00153.80           C  
ATOM    926  CG  LEU A 141     150.558 212.057 248.486  1.00153.80           C  
ATOM    927  CD1 LEU A 141     150.994 213.256 247.662  1.00153.80           C  
ATOM    928  CD2 LEU A 141     151.541 211.798 249.614  1.00153.80           C  
ATOM    929  N   ASP A 142     146.303 211.398 248.726  1.00156.99           N  
ATOM    930  CA  ASP A 142     144.869 211.663 248.649  1.00156.99           C  
ATOM    931  C   ASP A 142     144.503 213.013 249.256  1.00156.99           C  
ATOM    932  O   ASP A 142     145.364 213.725 249.784  1.00156.99           O  
ATOM    933  CB  ASP A 142     144.075 210.543 249.325  1.00156.99           C  
ATOM    934  CG  ASP A 142     144.144 209.243 248.556  1.00156.99           C  
ATOM    935  OD1 ASP A 142     144.528 209.284 247.369  1.00156.99           O  
ATOM    936  OD2 ASP A 142     143.812 208.186 249.132  1.00156.99           O  
ATOM   1033  N   THR A 165     167.595 216.784 257.321  1.00139.92           N  
ATOM   1034  CA  THR A 165     168.818 217.444 256.887  1.00139.92           C  
ATOM   1035  C   THR A 165     168.586 218.469 255.788  1.00139.92           C  
ATOM   1036  O   THR A 165     168.982 219.630 255.932  1.00139.92           O  
ATOM   1037  CB  THR A 165     169.834 216.396 256.407  1.00139.92           C  
ATOM   1038  OG1 THR A 165     170.091 215.459 257.460  1.00139.92           O  
ATOM   1039  CG2 THR A 165     171.138 217.064 256.001  1.00139.92           C  
ATOM   1040  N   PHE A 166     167.953 218.073 254.688  1.00132.85           N  
ATOM   1041  CA  PHE A 166     167.762 218.943 253.537  1.00132.85           C  
ATOM   1042  C   PHE A 166     166.276 219.158 253.288  1.00132.85           C  
ATOM   1043  O   PHE A 166     165.487 218.207 253.318  1.00132.85           O  
ATOM   1044  CB  PHE A 166     168.426 218.353 252.284  1.00132.85           C  
ATOM   1045  CG  PHE A 166     168.516 219.313 251.127  1.00132.85           C  
ATOM   1046  CD1 PHE A 166     167.413 219.576 250.331  1.00132.85           C  
ATOM   1047  CD2 PHE A 166     169.711 219.948 250.835  1.00132.85           C  
ATOM   1048  CE1 PHE A 166     167.500 220.456 249.271  1.00132.85           C  
ATOM   1049  CE2 PHE A 166     169.803 220.827 249.774  1.00132.85           C  
ATOM   1050  CZ  PHE A 166     168.696 221.082 248.992  1.00132.85           C  
ATOM   1051  N   GLU A 167     165.909 220.412 253.034  1.00131.76           N  
ATOM   1052  CA  GLU A 167     164.557 220.787 252.654  1.00131.76           C  
ATOM   1053  C   GLU A 167     164.618 221.712 251.448  1.00131.76           C  
ATOM   1054  O   GLU A 167     165.600 222.431 251.247  1.00131.76           O  
ATOM   1055  CB  GLU A 167     163.812 221.474 253.805  1.00131.76           C  
ATOM   1056  CG  GLU A 167     162.966 220.533 254.646  1.00131.76           C  
ATOM   1057  CD  GLU A 167     163.783 219.772 255.671  1.00131.76           C  
ATOM   1058  OE1 GLU A 167     164.966 220.122 255.869  1.00131.76           O  
ATOM   1059  OE2 GLU A 167     163.244 218.824 256.279  1.00131.76           O  
ATOM   1060  N   TYR A 168     163.559 221.686 250.644  1.00127.24           N  
ATOM   1061  CA  TYR A 168     163.543 222.450 249.406  1.00127.24           C  
ATOM   1062  C   TYR A 168     162.099 222.682 248.989  1.00127.24           C  
ATOM   1063  O   TYR A 168     161.282 221.761 249.034  1.00127.24           O  
ATOM   1064  CB  TYR A 168     164.309 221.704 248.305  1.00127.24           C  
ATOM   1065  CG  TYR A 168     164.797 222.561 247.159  1.00127.24           C  
ATOM   1066  CD1 TYR A 168     163.906 223.220 246.323  1.00127.24           C  
ATOM   1067  CD2 TYR A 168     166.154 222.691 246.900  1.00127.24           C  
ATOM   1068  CE1 TYR A 168     164.354 223.994 245.274  1.00127.24           C  
ATOM   1069  CE2 TYR A 168     166.610 223.463 245.852  1.00127.24           C  
ATOM   1070  CZ  TYR A 168     165.707 224.112 245.042  1.00127.24           C  
ATOM   1071  OH  TYR A 168     166.157 224.883 243.996  1.00127.24           O  
ATOM   1072  N   VAL A 169     161.796 223.912 248.583  1.00126.05           N  
ATOM   1073  CA  VAL A 169     160.487 224.280 248.057  1.00126.05           C  
ATOM   1074  C   VAL A 169     160.706 225.101 246.794  1.00126.05           C  
ATOM   1075  O   VAL A 169     161.517 226.034 246.793  1.00126.05           O  
ATOM   1076  CB  VAL A 169     159.659 225.073 249.087  1.00126.05           C  
ATOM   1077  CG1 VAL A 169     158.508 225.797 248.408  1.00126.05           C  
ATOM   1078  CG2 VAL A 169     159.145 224.148 250.178  1.00126.05           C  
ATOM   1079  N   SER A 170     159.996 224.757 245.723  1.00128.76           N  
ATOM   1080  CA  SER A 170     160.197 225.451 244.454  1.00128.76           C  
ATOM   1081  C   SER A 170     158.911 225.397 243.636  1.00128.76           C  
ATOM   1082  O   SER A 170     157.866 224.945 244.112  1.00128.76           O  
ATOM   1083  CB  SER A 170     161.382 224.847 243.691  1.00128.76           C  
ATOM   1084  OG  SER A 170     161.589 225.519 242.461  1.00128.76           O  
ATOM   1085  N   GLN A 171     158.994 225.879 242.399  1.00128.17           N  
ATOM   1086  CA  GLN A 171     157.858 225.840 241.491  1.00128.17           C  
ATOM   1087  C   GLN A 171     157.618 224.404 241.027  1.00128.17           C  
ATOM   1088  O   GLN A 171     158.572 223.699 240.683  1.00128.17           O  
ATOM   1089  CB  GLN A 171     158.114 226.760 240.295  1.00128.17           C  
ATOM   1090  CG  GLN A 171     156.931 226.981 239.363  1.00128.17           C  
ATOM   1091  CD  GLN A 171     156.813 225.910 238.297  1.00128.17           C  
ATOM   1092  OE1 GLN A 171     157.812 225.328 237.873  1.00128.17           O  
ATOM   1093  NE2 GLN A 171     155.588 225.642 237.859  1.00128.17           N  
ATOM   1094  N   PRO A 172     156.364 223.947 240.996  1.00126.34           N  
ATOM   1095  CA  PRO A 172     156.100 222.522 240.751  1.00126.34           C  
ATOM   1096  C   PRO A 172     156.647 222.045 239.413  1.00126.34           C  
ATOM   1097  O   PRO A 172     156.636 222.771 238.417  1.00126.34           O  
ATOM   1098  CB  PRO A 172     154.570 222.433 240.788  1.00126.34           C  
ATOM   1099  CG  PRO A 172     154.128 223.633 241.535  1.00126.34           C  
ATOM   1100  CD  PRO A 172     155.126 224.704 241.243  1.00126.34           C  
ATOM   1129  N   ASN A 186     149.415 214.429 227.902  1.00125.46           N  
ATOM   1130  CA  ASN A 186     150.750 215.007 227.882  1.00125.46           C  
ATOM   1131  C   ASN A 186     151.788 213.969 228.291  1.00125.46           C  
ATOM   1132  O   ASN A 186     151.525 213.076 229.098  1.00125.46           O  
ATOM   1133  CB  ASN A 186     150.828 216.224 228.805  1.00125.46           C  
ATOM   1134  CG  ASN A 186     150.695 217.532 228.053  1.00125.46           C  
ATOM   1135  OD1 ASN A 186     151.269 217.704 226.978  1.00125.46           O  
ATOM   1136  ND2 ASN A 186     149.931 218.462 228.613  1.00125.46           N  
ATOM   1137  N   LEU A 187     152.989 214.107 227.733  1.00114.17           N  
ATOM   1138  CA  LEU A 187     154.076 213.170 227.975  1.00114.17           C  
ATOM   1139  C   LEU A 187     155.109 213.838 228.868  1.00114.17           C  
ATOM   1140  O   LEU A 187     155.661 214.884 228.510  1.00114.17           O  
ATOM   1141  CB  LEU A 187     154.712 212.716 226.660  1.00114.17           C  
ATOM   1142  CG  LEU A 187     155.733 211.582 226.765  1.00114.17           C  
ATOM   1143  CD1 LEU A 187     155.147 210.403 227.524  1.00114.17           C  
ATOM   1144  CD2 LEU A 187     156.203 211.155 225.387  1.00114.17           C  
ATOM   1145  N   ARG A 188     155.364 213.236 230.025  1.00109.93           N  
ATOM   1146  CA  ARG A 188     156.353 213.721 230.977  1.00109.93           C  
ATOM   1147  C   ARG A 188     157.509 212.734 231.008  1.00109.93           C  
ATOM   1148  O   ARG A 188     157.303 211.542 231.264  1.00109.93           O  
ATOM   1149  CB  ARG A 188     155.743 213.873 232.370  1.00109.93           C  
ATOM   1150  CG  ARG A 188     155.170 215.247 232.656  1.00109.93           C  
ATOM   1151  CD  ARG A 188     153.817 215.429 231.991  1.00109.93           C  
ATOM   1152  NE  ARG A 188     153.066 216.532 232.576  1.00109.93           N  
ATOM   1153  CZ  ARG A 188     152.078 216.385 233.448  1.00109.93           C  
ATOM   1154  NH1 ARG A 188     151.688 215.188 233.856  1.00109.93           N  
ATOM   1155  NH2 ARG A 188     151.465 217.465 233.922  1.00109.93           N  
ATOM   1156  N   GLU A 189     158.717 213.226 230.748  1.00 99.30           N  
ATOM   1157  CA  GLU A 189     159.919 212.407 230.762  1.00 99.30           C  
ATOM   1158  C   GLU A 189     160.870 212.948 231.817  1.00 99.30           C  
ATOM   1159  O   GLU A 189     161.078 214.162 231.905  1.00 99.30           O  
ATOM   1160  CB  GLU A 189     160.594 212.395 229.390  1.00 99.30           C  
ATOM   1161  CG  GLU A 189     159.878 211.540 228.362  1.00 99.30           C  
ATOM   1162  CD  GLU A 189     160.598 211.504 227.029  1.00 99.30           C  
ATOM   1163  OE1 GLU A 189     160.480 212.482 226.262  1.00 99.30           O  
ATOM   1164  OE2 GLU A 189     161.280 210.498 226.746  1.00 99.30           O  
ATOM   1165  N   PHE A 190     161.436 212.049 232.618  1.00 94.39           N  
ATOM   1166  CA  PHE A 190     162.367 212.422 233.668  1.00 94.39           C  
ATOM   1167  C   PHE A 190     163.555 211.475 233.646  1.00 94.39           C  
ATOM   1168  O   PHE A 190     163.427 210.295 233.309  1.00 94.39           O  
ATOM   1169  CB  PHE A 190     161.709 212.390 235.054  1.00 94.39           C  
ATOM   1170  CG  PHE A 190     160.641 213.427 235.245  1.00 94.39           C  
ATOM   1171  CD1 PHE A 190     159.334 213.173 234.869  1.00 94.39           C  
ATOM   1172  CD2 PHE A 190     160.944 214.654 235.808  1.00 94.39           C  
ATOM   1173  CE1 PHE A 190     158.351 214.123 235.048  1.00 94.39           C  
ATOM   1174  CE2 PHE A 190     159.965 215.608 235.989  1.00 94.39           C  
ATOM   1175  CZ  PHE A 190     158.668 215.342 235.607  1.00 94.39           C  
ATOM   1176  N   VAL A 191     164.715 212.009 234.011  1.00 91.34           N  
ATOM   1177  CA  VAL A 191     165.941 211.234 234.143  1.00 91.34           C  
ATOM   1178  C   VAL A 191     166.541 211.535 235.507  1.00 91.34           C  
ATOM   1179  O   VAL A 191     166.783 212.701 235.839  1.00 91.34           O  
ATOM   1180  CB  VAL A 191     166.950 211.551 233.025  1.00 91.34           C  
ATOM   1181  CG1 VAL A 191     168.318 210.996 233.375  1.00 91.34           C  
ATOM   1182  CG2 VAL A 191     166.467 210.984 231.705  1.00 91.34           C  
ATOM   1183  N   PHE A 192     166.773 210.487 236.292  1.00 93.61           N  
ATOM   1184  CA  PHE A 192     167.341 210.599 237.627  1.00 93.61           C  
ATOM   1185  C   PHE A 192     168.722 209.963 237.645  1.00 93.61           C  
ATOM   1186  O   PHE A 192     168.878 208.796 237.257  1.00 93.61           O  
ATOM   1187  CB  PHE A 192     166.445 209.923 238.667  1.00 93.61           C  
ATOM   1188  CG  PHE A 192     165.025 210.405 238.652  1.00 93.61           C  
ATOM   1189  CD1 PHE A 192     164.739 211.756 238.699  1.00 93.61           C  
ATOM   1190  CD2 PHE A 192     163.976 209.505 238.593  1.00 93.61           C  
ATOM   1191  CE1 PHE A 192     163.434 212.201 238.687  1.00 93.61           C  
ATOM   1192  CE2 PHE A 192     162.670 209.944 238.580  1.00 93.61           C  
ATOM   1193  CZ  PHE A 192     162.398 211.294 238.627  1.00 93.61           C  
ATOM   1194  N   LYS A 193     169.715 210.731 238.101  1.00 99.37           N  
ATOM   1195  CA  LYS A 193     171.082 210.258 238.259  1.00 99.37           C  
ATOM   1196  C   LYS A 193     171.589 210.628 239.646  1.00 99.37           C  
ATOM   1197  O   LYS A 193     171.148 211.614 240.240  1.00 99.37           O  
ATOM   1198  CB  LYS A 193     172.013 210.852 237.195  1.00 99.37           C  
ATOM   1199  CG  LYS A 193     171.967 210.139 235.858  1.00 99.37           C  
ATOM   1200  CD  LYS A 193     173.282 210.291 235.111  1.00 99.37           C  
ATOM   1201  CE  LYS A 193     173.602 211.753 234.850  1.00 99.37           C  
ATOM   1202  NZ  LYS A 193     174.598 211.919 233.756  1.00 99.37           N  
ATOM   1203  N   ASN A 194     172.533 209.834 240.153  1.00110.21           N  
ATOM   1204  CA  ASN A 194     173.101 210.031 241.491  1.00110.21           C  
ATOM   1205  C   ASN A 194     174.614 209.848 241.378  1.00110.21           C  
ATOM   1206  O   ASN A 194     175.120 208.726 241.465  1.00110.21           O  
ATOM   1207  CB  ASN A 194     172.485 209.063 242.494  1.00110.21           C  
ATOM   1208  CG  ASN A 194     172.882 209.371 243.923  1.00110.21           C  
ATOM   1209  OD1 ASN A 194     173.607 210.328 244.186  1.00110.21           O  
ATOM   1210  ND2 ASN A 194     172.405 208.556 244.856  1.00110.21           N  
ATOM   1211  N   ILE A 195     175.331 210.954 241.187  1.00115.70           N  
ATOM   1212  CA  ILE A 195     176.767 210.910 240.926  1.00115.70           C  
ATOM   1213  C   ILE A 195     177.464 211.997 241.733  1.00115.70           C  
ATOM   1214  O   ILE A 195     177.041 213.158 241.718  1.00115.70           O  
ATOM   1215  CB  ILE A 195     177.073 211.070 239.423  1.00115.70           C  
ATOM   1216  CG1 ILE A 195     176.873 209.741 238.696  1.00115.70           C  
ATOM   1217  CG2 ILE A 195     178.488 211.581 239.206  1.00115.70           C  
ATOM   1218  CD1 ILE A 195     177.786 208.640 239.186  1.00115.70           C  
ATOM   1219  N   ASP A 196     178.533 211.613 242.439  1.00122.58           N  
ATOM   1220  CA  ASP A 196     179.455 212.550 243.085  1.00122.58           C  
ATOM   1221  C   ASP A 196     178.733 213.481 244.058  1.00122.58           C  
ATOM   1222  O   ASP A 196     178.871 214.705 244.002  1.00122.58           O  
ATOM   1223  CB  ASP A 196     180.233 213.353 242.041  1.00122.58           C  
ATOM   1224  CG  ASP A 196     181.216 212.502 241.268  1.00122.58           C  
ATOM   1225  OD1 ASP A 196     181.711 211.505 241.834  1.00122.58           O  
ATOM   1226  OD2 ASP A 196     181.493 212.828 240.095  1.00122.58           O  
ATOM   1227  N   GLY A 197     177.959 212.888 244.963  1.00119.67           N  
ATOM   1228  CA  GLY A 197     177.222 213.683 245.925  1.00119.67           C  
ATOM   1229  C   GLY A 197     176.218 214.624 245.306  1.00119.67           C  
ATOM   1230  O   GLY A 197     175.800 215.588 245.951  1.00119.67           O  
ATOM   1231  N   TYR A 198     175.829 214.377 244.060  1.00117.27           N  
ATOM   1232  CA  TYR A 198     174.850 215.191 243.357  1.00117.27           C  
ATOM   1233  C   TYR A 198     173.708 214.306 242.888  1.00117.27           C  
ATOM   1234  O   TYR A 198     173.934 213.301 242.206  1.00117.27           O  
ATOM   1235  CB  TYR A 198     175.479 215.909 242.160  1.00117.27           C  
ATOM   1236  CG  TYR A 198     176.226 217.174 242.511  1.00117.27           C  
ATOM   1237  CD1 TYR A 198     176.020 217.810 243.726  1.00117.27           C  
ATOM   1238  CD2 TYR A 198     177.130 217.738 241.621  1.00117.27           C  
ATOM   1239  CE1 TYR A 198     176.697 218.969 244.047  1.00117.27           C  
ATOM   1240  CE2 TYR A 198     177.811 218.896 241.934  1.00117.27           C  
ATOM   1241  CZ  TYR A 198     177.591 219.508 243.148  1.00117.27           C  
ATOM   1242  OH  TYR A 198     178.268 220.662 243.464  1.00117.27           O  
ATOM   1243  N   PHE A 199     172.488 214.682 243.255  1.00108.76           N  
ATOM   1244  CA  PHE A 199     171.284 214.065 242.714  1.00108.76           C  
ATOM   1245  C   PHE A 199     170.787 214.957 241.584  1.00108.76           C  
ATOM   1246  O   PHE A 199     170.287 216.058 241.829  1.00108.76           O  
ATOM   1247  CB  PHE A 199     170.220 213.889 243.794  1.00108.76           C  
ATOM   1248  CG  PHE A 199     169.106 212.970 243.394  1.00108.76           C  
ATOM   1249  CD1 PHE A 199     169.313 211.605 243.313  1.00108.76           C  
ATOM   1250  CD2 PHE A 199     167.851 213.471 243.095  1.00108.76           C  
ATOM   1251  CE1 PHE A 199     168.291 210.758 242.944  1.00108.76           C  
ATOM   1252  CE2 PHE A 199     166.826 212.629 242.725  1.00108.76           C  
ATOM   1253  CZ  PHE A 199     167.046 211.270 242.650  1.00108.76           C  
ATOM   1254  N   LYS A 200     170.940 214.491 240.351  1.00102.04           N  
ATOM   1255  CA  LYS A 200     170.619 215.284 239.174  1.00102.04           C  
ATOM   1256  C   LYS A 200     169.304 214.807 238.576  1.00102.04           C  
ATOM   1257  O   LYS A 200     169.095 213.600 238.399  1.00102.04           O  
ATOM   1258  CB  LYS A 200     171.741 215.194 238.140  1.00102.04           C  
ATOM   1259  CG  LYS A 200     173.124 215.417 238.726  1.00102.04           C  
ATOM   1260  CD  LYS A 200     174.165 215.629 237.642  1.00102.04           C  
ATOM   1261  CE  LYS A 200     175.566 215.638 238.228  1.00102.04           C  
ATOM   1262  NZ  LYS A 200     175.978 214.284 238.692  1.00102.04           N  
ATOM   1263  N   ILE A 201     168.424 215.757 238.270  1.00 94.90           N  
ATOM   1264  CA  ILE A 201     167.105 215.476 237.725  1.00 94.90           C  
ATOM   1265  C   ILE A 201     166.937 216.288 236.451  1.00 94.90           C  
ATOM   1266  O   ILE A 201     167.026 217.523 236.481  1.00 94.90           O  
ATOM   1267  CB  ILE A 201     165.986 215.808 238.725  1.00 94.90           C  
ATOM   1268  CG1 ILE A 201     166.138 214.969 239.994  1.00 94.90           C  
ATOM   1269  CG2 ILE A 201     164.623 215.592 238.090  1.00 94.90           C  
ATOM   1270  CD1 ILE A 201     165.072 215.236 241.027  1.00 94.90           C  
ATOM   1271  N   TYR A 202     166.690 215.597 235.342  1.00 92.42           N  
ATOM   1272  CA  TYR A 202     166.382 216.208 234.058  1.00 92.42           C  
ATOM   1273  C   TYR A 202     164.920 215.943 233.730  1.00 92.42           C  
ATOM   1274  O   TYR A 202     164.388 214.877 234.045  1.00 92.42           O  
ATOM   1275  CB  TYR A 202     167.270 215.648 232.939  1.00 92.42           C  
ATOM   1276  CG  TYR A 202     168.762 215.739 233.187  1.00 92.42           C  
ATOM   1277  CD1 TYR A 202     169.383 214.942 234.140  1.00 92.42           C  
ATOM   1278  CD2 TYR A 202     169.554 216.605 232.448  1.00 92.42           C  
ATOM   1279  CE1 TYR A 202     170.742 215.021 234.361  1.00 92.42           C  
ATOM   1280  CE2 TYR A 202     170.914 216.691 232.663  1.00 92.42           C  
ATOM   1281  CZ  TYR A 202     171.503 215.895 233.620  1.00 92.42           C  
ATOM   1282  OH  TYR A 202     172.858 215.975 233.837  1.00 92.42           O  
ATOM   1283  N   SER A 203     164.271 216.909 233.084  1.00 96.10           N  
ATOM   1284  CA  SER A 203     162.841 216.806 232.832  1.00 96.10           C  
ATOM   1285  C   SER A 203     162.506 217.338 231.447  1.00 96.10           C  
ATOM   1286  O   SER A 203     163.254 218.122 230.858  1.00 96.10           O  
ATOM   1287  CB  SER A 203     162.030 217.563 233.888  1.00 96.10           C  
ATOM   1288  OG  SER A 203     160.711 217.806 233.434  1.00 96.10           O  
ATOM   1289  N   LYS A 204     161.361 216.891 230.934  1.00102.42           N  
ATOM   1290  CA  LYS A 204     160.859 217.356 229.650  1.00102.42           C  
ATOM   1291  C   LYS A 204     159.360 217.097 229.573  1.00102.42           C  
ATOM   1292  O   LYS A 204     158.881 216.047 230.010  1.00102.42           O  
ATOM   1293  CB  LYS A 204     161.580 216.667 228.486  1.00102.42           C  
ATOM   1294  CG  LYS A 204     161.134 217.137 227.113  1.00102.42           C  
ATOM   1295  CD  LYS A 204     161.545 218.577 226.864  1.00102.42           C  
ATOM   1296  CE  LYS A 204     161.059 219.065 225.509  1.00102.42           C  
ATOM   1297  NZ  LYS A 204     161.714 218.341 224.385  1.00102.42           N  
ATOM   1298  N   HIS A 205     158.631 218.062 229.017  1.00111.35           N  
ATOM   1299  CA  HIS A 205     157.194 217.961 228.809  1.00111.35           C  
ATOM   1300  C   HIS A 205     156.893 218.087 227.323  1.00111.35           C  
ATOM   1301  O   HIS A 205     157.456 218.947 226.639  1.00111.35           O  
ATOM   1302  CB  HIS A 205     156.443 219.046 229.586  1.00111.35           C  
ATOM   1303  CG  HIS A 205     156.453 218.845 231.069  1.00111.35           C  
ATOM   1304  ND1 HIS A 205     157.610 218.875 231.817  1.00111.35           N  
ATOM   1305  CD2 HIS A 205     155.445 218.619 231.945  1.00111.35           C  
ATOM   1306  CE1 HIS A 205     157.316 218.672 233.088  1.00111.35           C  
ATOM   1307  NE2 HIS A 205     156.009 218.513 233.193  1.00111.35           N  
ATOM   1308  N   THR A 206     156.001 217.231 226.824  1.00117.18           N  
ATOM   1309  CA  THR A 206     155.690 217.215 225.403  1.00117.18           C  
ATOM   1310  C   THR A 206     154.193 217.050 225.176  1.00117.18           C  
ATOM   1311  O   THR A 206     153.535 216.282 225.894  1.00117.18           O  
ATOM   1312  CB  THR A 206     156.444 216.080 224.693  1.00117.18           C  
ATOM   1313  OG1 THR A 206     157.818 216.091 225.101  1.00117.18           O  
ATOM   1314  CG2 THR A 206     156.373 216.243 223.183  1.00117.18           C  
ATOM   1315  N   PRO A 207     153.626 217.765 224.201  1.00122.55           N  
ATOM   1316  CA  PRO A 207     152.248 217.473 223.786  1.00122.55           C  
ATOM   1317  C   PRO A 207     152.201 216.349 222.763  1.00122.55           C  
ATOM   1318  O   PRO A 207     152.836 216.435 221.708  1.00122.55           O  
ATOM   1319  CB  PRO A 207     151.773 218.804 223.193  1.00122.55           C  
ATOM   1320  CG  PRO A 207     153.019 219.446 222.687  1.00122.55           C  
ATOM   1321  CD  PRO A 207     154.142 219.002 223.589  1.00122.55           C  
ATOM   1322  N   ILE A 208     151.454 215.287 223.064  1.00127.98           N  
ATOM   1323  CA  ILE A 208     151.398 214.109 222.212  1.00127.98           C  
ATOM   1324  C   ILE A 208     149.942 213.690 222.053  1.00127.98           C  
ATOM   1325  O   ILE A 208     149.080 214.026 222.867  1.00127.98           O  
ATOM   1326  CB  ILE A 208     152.247 212.948 222.780  1.00127.98           C  
ATOM   1327  CG1 ILE A 208     152.455 211.853 221.732  1.00127.98           C  
ATOM   1328  CG2 ILE A 208     151.596 212.372 224.028  1.00127.98           C  
ATOM   1329  CD1 ILE A 208     153.278 212.298 220.547  1.00127.98           C  
ATOM   1330  N   ASN A 209     149.673 212.952 220.971  1.00132.48           N  
ATOM   1331  CA  ASN A 209     148.336 212.425 220.731  1.00132.48           C  
ATOM   1332  C   ASN A 209     148.367 210.965 220.289  1.00132.48           C  
ATOM   1333  O   ASN A 209     147.374 210.472 219.740  1.00132.48           O  
ATOM   1334  CB  ASN A 209     147.599 213.267 219.685  1.00132.48           C  
ATOM   1335  CG  ASN A 209     146.166 213.564 220.082  1.00132.48           C  
ATOM   1336  OD1 ASN A 209     145.486 212.724 220.672  1.00132.48           O  
ATOM   1337  ND2 ASN A 209     145.701 214.766 219.763  1.00132.48           N  
ATOM   1338  N   LEU A 210     149.475 210.263 220.511  1.00133.34           N  
ATOM   1339  CA  LEU A 210     149.559 208.857 220.153  1.00133.34           C  
ATOM   1340  C   LEU A 210     148.792 208.018 221.173  1.00133.34           C  
ATOM   1341  O   LEU A 210     148.556 208.435 222.310  1.00133.34           O  
ATOM   1342  CB  LEU A 210     151.023 208.416 220.061  1.00133.34           C  
ATOM   1343  CG  LEU A 210     151.371 207.111 219.335  1.00133.34           C  
ATOM   1344  CD1 LEU A 210     152.731 207.237 218.672  1.00133.34           C  
ATOM   1345  CD2 LEU A 210     151.363 205.919 220.272  1.00133.34           C  
ATOM   1380  N   PRO A 215     156.271 207.654 221.139  1.00108.55           N  
ATOM   1381  CA  PRO A 215     156.244 208.038 219.726  1.00108.55           C  
ATOM   1382  C   PRO A 215     157.617 207.924 219.076  1.00108.55           C  
ATOM   1383  O   PRO A 215     158.646 207.773 219.736  1.00108.55           O  
ATOM   1384  CB  PRO A 215     155.778 209.494 219.775  1.00108.55           C  
ATOM   1385  CG  PRO A 215     156.310 209.992 221.073  1.00108.55           C  
ATOM   1386  CD  PRO A 215     156.246 208.827 222.030  1.00108.55           C  
ATOM   1387  N   GLN A 216     157.610 208.003 217.747  1.00106.21           N  
ATOM   1388  CA  GLN A 216     158.833 208.028 216.953  1.00106.21           C  
ATOM   1389  C   GLN A 216     159.241 209.481 216.746  1.00106.21           C  
ATOM   1390  O   GLN A 216     158.603 210.208 215.977  1.00106.21           O  
ATOM   1391  CB  GLN A 216     158.627 207.324 215.614  1.00106.21           C  
ATOM   1392  CG  GLN A 216     157.823 206.041 215.698  1.00106.21           C  
ATOM   1393  CD  GLN A 216     158.576 204.931 216.398  1.00106.21           C  
ATOM   1394  OE1 GLN A 216     159.398 204.245 215.791  1.00106.21           O  
ATOM   1395  NE2 GLN A 216     158.301 204.749 217.683  1.00106.21           N  
ATOM   1396  N   GLY A 217     160.297 209.905 217.427  1.00103.78           N  
ATOM   1397  CA  GLY A 217     160.751 211.277 217.300  1.00103.78           C  
ATOM   1398  C   GLY A 217     161.974 211.509 218.155  1.00103.78           C  
ATOM   1399  O   GLY A 217     162.490 210.597 218.809  1.00103.78           O  
ATOM   1400  N   PHE A 218     162.434 212.757 218.141  1.00101.28           N  
ATOM   1401  CA  PHE A 218     163.614 213.163 218.888  1.00101.28           C  
ATOM   1402  C   PHE A 218     163.292 214.381 219.739  1.00101.28           C  
ATOM   1403  O   PHE A 218     162.600 215.299 219.289  1.00101.28           O  
ATOM   1404  CB  PHE A 218     164.786 213.475 217.954  1.00101.28           C  
ATOM   1405  CG  PHE A 218     166.127 213.287 218.593  1.00101.28           C  
ATOM   1406  CD1 PHE A 218     166.680 214.285 219.375  1.00101.28           C  
ATOM   1407  CD2 PHE A 218     166.833 212.110 218.418  1.00101.28           C  
ATOM   1408  CE1 PHE A 218     167.912 214.115 219.969  1.00101.28           C  
ATOM   1409  CE2 PHE A 218     168.066 211.935 219.009  1.00101.28           C  
ATOM   1410  CZ  PHE A 218     168.606 212.939 219.786  1.00101.28           C  
ATOM   1411  N   SER A 219     163.803 214.383 220.969  1.00101.18           N  
ATOM   1412  CA  SER A 219     163.605 215.497 221.886  1.00101.18           C  
ATOM   1413  C   SER A 219     164.639 215.401 222.996  1.00101.18           C  
ATOM   1414  O   SER A 219     164.776 214.349 223.626  1.00101.18           O  
ATOM   1415  CB  SER A 219     162.189 215.489 222.473  1.00101.18           C  
ATOM   1416  OG  SER A 219     161.263 216.072 221.574  1.00101.18           O  
ATOM   1417  N   ALA A 220     165.357 216.494 223.231  1.00 95.15           N  
ATOM   1418  CA  ALA A 220     166.380 216.533 224.263  1.00 95.15           C  
ATOM   1419  C   ALA A 220     165.774 216.941 225.598  1.00 95.15           C  
ATOM   1420  O   ALA A 220     164.787 217.678 225.656  1.00 95.15           O  
ATOM   1421  CB  ALA A 220     167.500 217.500 223.881  1.00 95.15           C  
ATOM   1422  N   LEU A 221     166.379 216.452 226.676  1.00 94.18           N  
ATOM   1423  CA  LEU A 221     165.907 216.714 228.031  1.00 94.18           C  
ATOM   1424  C   LEU A 221     166.805 217.769 228.663  1.00 94.18           C  
ATOM   1425  O   LEU A 221     167.973 217.503 228.962  1.00 94.18           O  
ATOM   1426  CB  LEU A 221     165.898 215.431 228.859  1.00 94.18           C  
ATOM   1427  CG  LEU A 221     164.597 214.628 228.856  1.00 94.18           C  
ATOM   1428  CD1 LEU A 221     164.353 213.991 227.499  1.00 94.18           C  
ATOM   1429  CD2 LEU A 221     164.614 213.574 229.945  1.00 94.18           C  
ATOM   1430  N   GLU A 222     166.261 218.963 228.867  1.00 98.30           N  
ATOM   1431  CA  GLU A 222     167.035 220.031 229.477  1.00 98.30           C  
ATOM   1432  C   GLU A 222     167.232 219.752 230.965  1.00 98.30           C  
ATOM   1433  O   GLU A 222     166.332 219.218 231.620  1.00 98.30           O  
ATOM   1434  CB  GLU A 222     166.335 221.373 229.282  1.00 98.30           C  
ATOM   1435  CG  GLU A 222     165.795 221.584 227.879  1.00 98.30           C  
ATOM   1436  CD  GLU A 222     164.707 222.636 227.825  1.00 98.30           C  
ATOM   1437  OE1 GLU A 222     164.325 223.153 228.895  1.00 98.30           O  
ATOM   1438  OE2 GLU A 222     164.234 222.946 226.712  1.00 98.30           O  
ATOM   1439  N   PRO A 223     168.394 220.088 231.522  1.00 96.56           N  
ATOM   1440  CA  PRO A 223     168.605 219.877 232.958  1.00 96.56           C  
ATOM   1441  C   PRO A 223     167.632 220.707 233.778  1.00 96.56           C  
ATOM   1442  O   PRO A 223     167.305 221.843 233.426  1.00 96.56           O  
ATOM   1443  CB  PRO A 223     170.054 220.325 233.174  1.00 96.56           C  
ATOM   1444  CG  PRO A 223     170.315 221.282 232.065  1.00 96.56           C  
ATOM   1445  CD  PRO A 223     169.536 220.769 230.890  1.00 96.56           C  
ATOM   1446  N   LEU A 224     167.159 220.126 234.879  1.00 98.73           N  
ATOM   1447  CA  LEU A 224     166.164 220.788 235.712  1.00 98.73           C  
ATOM   1448  C   LEU A 224     166.693 221.122 237.099  1.00 98.73           C  
ATOM   1449  O   LEU A 224     166.699 222.297 237.478  1.00 98.73           O  
ATOM   1450  CB  LEU A 224     164.907 219.917 235.818  1.00 98.73           C  
ATOM   1451  CG  LEU A 224     163.677 220.618 236.393  1.00 98.73           C  
ATOM   1452  CD1 LEU A 224     163.122 221.622 235.397  1.00 98.73           C  
ATOM   1453  CD2 LEU A 224     162.616 219.611 236.802  1.00 98.73           C  
ATOM   1454  N   VAL A 225     167.139 220.132 237.874  1.00103.27           N  
ATOM   1455  CA  VAL A 225     167.490 220.362 239.272  1.00103.27           C  
ATOM   1456  C   VAL A 225     168.749 219.579 239.622  1.00103.27           C  
ATOM   1457  O   VAL A 225     168.981 218.476 239.117  1.00103.27           O  
ATOM   1458  CB  VAL A 225     166.338 219.977 240.235  1.00103.27           C  
ATOM   1459  CG1 VAL A 225     166.669 220.383 241.658  1.00103.27           C  
ATOM   1460  CG2 VAL A 225     165.022 220.609 239.810  1.00103.27           C  
ATOM   1461  N   ASP A 226     169.569 220.165 240.493  1.00110.22           N  
ATOM   1462  CA  ASP A 226     170.715 219.485 241.079  1.00110.22           C  
ATOM   1463  C   ASP A 226     170.646 219.630 242.593  1.00110.22           C  
ATOM   1464  O   ASP A 226     170.555 220.749 243.108  1.00110.22           O  
ATOM   1465  CB  ASP A 226     172.033 220.058 240.546  1.00110.22           C  
ATOM   1466  CG  ASP A 226     173.246 219.274 241.016  1.00110.22           C  
ATOM   1467  OD1 ASP A 226     173.073 218.256 241.718  1.00110.22           O  
ATOM   1468  OD2 ASP A 226     174.379 219.680 240.682  1.00110.22           O  
ATOM   1469  N   LEU A 227     170.692 218.501 243.300  1.00111.59           N  
ATOM   1470  CA  LEU A 227     170.683 218.485 244.755  1.00111.59           C  
ATOM   1471  C   LEU A 227     172.071 218.138 245.264  1.00111.59           C  
ATOM   1472  O   LEU A 227     172.582 217.052 244.948  1.00111.59           O  
ATOM   1473  CB  LEU A 227     169.663 217.481 245.288  1.00111.59           C  
ATOM   1474  CG  LEU A 227     168.213 217.939 245.443  1.00111.59           C  
ATOM   1475  CD1 LEU A 227     167.512 217.956 244.103  1.00111.59           C  
ATOM   1476  CD2 LEU A 227     167.479 217.041 246.421  1.00111.59           C  
ATOM   1477  N   PRO A 228     172.713 219.011 246.036  1.00116.84           N  
ATOM   1478  CA  PRO A 228     174.053 218.722 246.585  1.00116.84           C  
ATOM   1479  C   PRO A 228     173.989 218.001 247.929  1.00116.84           C  
ATOM   1480  O   PRO A 228     174.253 218.567 248.997  1.00116.84           O  
ATOM   1481  CB  PRO A 228     174.663 220.120 246.694  1.00116.84           C  
ATOM   1482  CG  PRO A 228     173.487 221.013 246.985  1.00116.84           C  
ATOM   1483  CD  PRO A 228     172.249 220.360 246.405  1.00116.84           C  
ATOM   1484  N   ILE A 229     173.633 216.718 247.891  1.00119.37           N  
ATOM   1485  CA  ILE A 229     173.522 215.906 249.095  1.00119.37           C  
ATOM   1486  C   ILE A 229     174.200 214.564 248.867  1.00119.37           C  
ATOM   1487  O   ILE A 229     174.323 214.091 247.733  1.00119.37           O  
ATOM   1488  CB  ILE A 229     172.052 215.692 249.514  1.00119.37           C  
ATOM   1489  CG1 ILE A 229     171.266 215.055 248.370  1.00119.37           C  
ATOM   1490  CG2 ILE A 229     171.417 217.002 249.943  1.00119.37           C  
ATOM   1491  CD1 ILE A 229     169.990 214.398 248.813  1.00119.37           C  
ATOM   1492  N   GLY A 230     174.631 213.943 249.962  1.00121.88           N  
ATOM   1493  CA  GLY A 230     175.231 212.624 249.902  1.00121.88           C  
ATOM   1494  C   GLY A 230     174.309 211.547 250.436  1.00121.88           C  
ATOM   1495  O   GLY A 230     173.881 211.605 251.593  1.00121.88           O  
ATOM   1496  N   ILE A 231     173.992 210.559 249.601  1.00126.98           N  
ATOM   1497  CA  ILE A 231     173.042 209.505 249.937  1.00126.98           C  
ATOM   1498  C   ILE A 231     173.432 208.247 249.167  1.00126.98           C  
ATOM   1499  O   ILE A 231     174.291 208.274 248.284  1.00126.98           O  
ATOM   1500  CB  ILE A 231     171.589 209.935 249.629  1.00126.98           C  
ATOM   1501  CG1 ILE A 231     170.582 209.107 250.434  1.00126.98           C  
ATOM   1502  CG2 ILE A 231     171.323 209.871 248.140  1.00126.98           C  
ATOM   1503  CD1 ILE A 231     169.191 209.696 250.458  1.00126.98           C  
ATOM   1504  N   ASN A 232     172.792 207.130 249.508  1.00133.86           N  
ATOM   1505  CA  ASN A 232     173.146 205.801 249.014  1.00133.86           C  
ATOM   1506  C   ASN A 232     171.923 205.120 248.396  1.00133.86           C  
ATOM   1507  O   ASN A 232     171.584 203.979 248.712  1.00133.86           O  
ATOM   1508  CB  ASN A 232     173.760 204.987 250.156  1.00133.86           C  
ATOM   1509  CG  ASN A 232     174.116 203.566 249.754  1.00133.86           C  
ATOM   1510  OD1 ASN A 232     174.772 203.338 248.738  1.00133.86           O  
ATOM   1511  ND2 ASN A 232     173.678 202.601 250.559  1.00133.86           N  
ATOM   1512  N   ILE A 233     171.230 205.831 247.502  1.00119.85           N  
ATOM   1513  CA  ILE A 233     170.002 205.304 246.917  1.00119.85           C  
ATOM   1514  C   ILE A 233     170.270 204.001 246.175  1.00119.85           C  
ATOM   1515  O   ILE A 233     171.234 203.883 245.406  1.00119.85           O  
ATOM   1516  CB  ILE A 233     169.368 206.341 245.975  1.00119.85           C  
ATOM   1517  CG1 ILE A 233     169.016 207.615 246.737  1.00119.85           C  
ATOM   1518  CG2 ILE A 233     168.127 205.773 245.308  1.00119.85           C  
ATOM   1519  CD1 ILE A 233     168.721 208.789 245.838  1.00119.85           C  
ATOM   1520  N   THR A 234     169.408 203.009 246.409  1.00119.00           N  
ATOM   1521  CA  THR A 234     169.440 201.751 245.671  1.00119.00           C  
ATOM   1522  C   THR A 234     168.081 201.303 245.152  1.00119.00           C  
ATOM   1523  O   THR A 234     168.041 200.521 244.195  1.00119.00           O  
ATOM   1524  CB  THR A 234     170.020 200.625 246.540  1.00119.00           C  
ATOM   1525  OG1 THR A 234     169.393 200.640 247.828  1.00119.00           O  
ATOM   1526  CG2 THR A 234     171.521 200.797 246.708  1.00119.00           C  
ATOM   1527  N   ARG A 235     166.978 201.761 245.740  1.00115.66           N  
ATOM   1528  CA  ARG A 235     165.637 201.412 245.295  1.00115.66           C  
ATOM   1529  C   ARG A 235     164.772 202.664 245.343  1.00115.66           C  
ATOM   1530  O   ARG A 235     165.126 203.661 245.977  1.00115.66           O  
ATOM   1531  CB  ARG A 235     165.029 200.296 246.154  1.00115.66           C  
ATOM   1532  CG  ARG A 235     165.858 199.022 246.194  1.00115.66           C  
ATOM   1533  CD  ARG A 235     165.680 198.272 247.502  1.00115.66           C  
ATOM   1534  NE  ARG A 235     164.286 197.925 247.753  1.00115.66           N  
ATOM   1535  CZ  ARG A 235     163.753 197.799 248.960  1.00115.66           C  
ATOM   1536  NH1 ARG A 235     164.469 197.993 250.055  1.00115.66           N  
ATOM   1537  NH2 ARG A 235     162.470 197.470 249.071  1.00115.66           N  
ATOM   1538  N   PHE A 236     163.626 202.614 244.667  1.00109.33           N  
ATOM   1539  CA  PHE A 236     162.748 203.773 244.625  1.00109.33           C  
ATOM   1540  C   PHE A 236     161.298 203.322 244.509  1.00109.33           C  
ATOM   1541  O   PHE A 236     161.002 202.139 244.331  1.00109.33           O  
ATOM   1542  CB  PHE A 236     163.140 204.726 243.487  1.00109.33           C  
ATOM   1543  CG  PHE A 236     162.643 204.308 242.135  1.00109.33           C  
ATOM   1544  CD1 PHE A 236     163.330 203.365 241.392  1.00109.33           C  
ATOM   1545  CD2 PHE A 236     161.505 204.881 241.594  1.00109.33           C  
ATOM   1546  CE1 PHE A 236     162.882 202.987 240.143  1.00109.33           C  
ATOM   1547  CE2 PHE A 236     161.051 204.507 240.347  1.00109.33           C  
ATOM   1548  CZ  PHE A 236     161.740 203.559 239.620  1.00109.33           C  
ATOM   1549  N   GLN A 237     160.393 204.294 244.618  1.00115.94           N  
ATOM   1550  CA  GLN A 237     158.965 204.035 244.732  1.00115.94           C  
ATOM   1551  C   GLN A 237     158.206 205.207 244.123  1.00115.94           C  
ATOM   1552  O   GLN A 237     158.725 206.321 244.025  1.00115.94           O  
ATOM   1553  CB  GLN A 237     158.569 203.823 246.201  1.00115.94           C  
ATOM   1554  CG  GLN A 237     157.105 203.498 246.458  1.00115.94           C  
ATOM   1555  CD  GLN A 237     156.724 202.108 246.003  1.00115.94           C  
ATOM   1556  OE1 GLN A 237     157.477 201.154 246.192  1.00115.94           O  
ATOM   1557  NE2 GLN A 237     155.547 201.984 245.403  1.00115.94           N  
ATOM   1558  N   THR A 238     156.964 204.948 243.719  1.00119.14           N  
ATOM   1559  CA  THR A 238     156.108 205.955 243.110  1.00119.14           C  
ATOM   1560  C   THR A 238     154.908 206.226 244.010  1.00119.14           C  
ATOM   1561  O   THR A 238     154.454 205.346 244.747  1.00119.14           O  
ATOM   1562  CB  THR A 238     155.630 205.507 241.721  1.00119.14           C  
ATOM   1563  OG1 THR A 238     156.729 204.935 241.002  1.00119.14           O  
ATOM   1564  CG2 THR A 238     155.085 206.685 240.930  1.00119.14           C  
ATOM   1565  N   LEU A 239     154.400 207.456 243.948  1.00127.85           N  
ATOM   1566  CA  LEU A 239     153.280 207.896 244.771  1.00127.85           C  
ATOM   1567  C   LEU A 239     152.141 208.373 243.882  1.00127.85           C  
ATOM   1568  O   LEU A 239     152.363 209.129 242.930  1.00127.85           O  
ATOM   1569  CB  LEU A 239     153.708 209.015 245.723  1.00127.85           C  
ATOM   1570  CG  LEU A 239     154.852 208.672 246.676  1.00127.85           C  
ATOM   1571  CD1 LEU A 239     155.073 209.795 247.674  1.00127.85           C  
ATOM   1572  CD2 LEU A 239     154.570 207.365 247.392  1.00127.85           C  
ATOM   1573  N   LEU A 240     150.922 207.951 244.209  1.00136.41           N  
ATOM   1574  CA  LEU A 240     149.739 208.303 243.439  1.00136.41           C  
ATOM   1575  C   LEU A 240     148.649 208.816 244.368  1.00136.41           C  
ATOM   1576  O   LEU A 240     148.563 208.418 245.533  1.00136.41           O  
ATOM   1577  CB  LEU A 240     149.209 207.106 242.640  1.00136.41           C  
ATOM   1578  CG  LEU A 240     150.054 206.633 241.457  1.00136.41           C  
ATOM   1579  CD1 LEU A 240     151.092 205.618 241.903  1.00136.41           C  
ATOM   1580  CD2 LEU A 240     149.168 206.052 240.367  1.00136.41           C  
ATOM   1581  N   ALA A 241     147.817 209.710 243.840  1.00147.66           N  
ATOM   1582  CA  ALA A 241     146.672 210.239 244.579  1.00147.66           C  
ATOM   1583  C   ALA A 241     145.411 209.470 244.188  1.00147.66           C  
ATOM   1584  O   ALA A 241     144.511 209.974 243.515  1.00147.66           O  
ATOM   1585  CB  ALA A 241     146.523 211.736 244.326  1.00147.66           C  
ATOM   1586  N   LEU A 242     145.362 208.216 244.633  1.00155.77           N  
ATOM   1587  CA  LEU A 242     144.254 207.316 244.317  1.00155.77           C  
ATOM   1588  C   LEU A 242     143.193 207.454 245.402  1.00155.77           C  
ATOM   1589  O   LEU A 242     143.348 206.932 246.508  1.00155.77           O  
ATOM   1590  CB  LEU A 242     144.747 205.879 244.197  1.00155.77           C  
ATOM   1591  CG  LEU A 242     144.999 205.370 242.776  1.00155.77           C  
ATOM   1592  CD1 LEU A 242     145.412 203.907 242.793  1.00155.77           C  
ATOM   1593  CD2 LEU A 242     143.766 205.571 241.908  1.00155.77           C  
ATOM   1594  N   HIS A 243     142.107 208.153 245.080  1.00162.14           N  
ATOM   1595  CA  HIS A 243     141.036 208.370 246.039  1.00162.14           C  
ATOM   1596  C   HIS A 243     140.346 207.050 246.380  1.00162.14           C  
ATOM   1597  O   HIS A 243     140.545 206.020 245.728  1.00162.14           O  
ATOM   1598  CB  HIS A 243     140.019 209.371 245.490  1.00162.14           C  
ATOM   1599  CG  HIS A 243     138.913 208.739 244.705  1.00162.14           C  
ATOM   1600  ND1 HIS A 243     139.058 208.354 243.390  1.00162.14           N  
ATOM   1601  CD2 HIS A 243     137.641 208.425 245.050  1.00162.14           C  
ATOM   1602  CE1 HIS A 243     137.925 207.829 242.959  1.00162.14           C  
ATOM   1603  NE2 HIS A 243     137.049 207.860 243.947  1.00162.14           N  
ATOM   1604  N   ARG A 244     139.516 207.092 247.421  1.00164.36           N  
ATOM   1605  CA  ARG A 244     138.827 205.894 247.881  1.00164.36           C  
ATOM   1606  C   ARG A 244     137.723 205.494 246.910  1.00164.36           C  
ATOM   1607  O   ARG A 244     136.601 206.003 246.990  1.00164.36           O  
ATOM   1608  CB  ARG A 244     138.249 206.109 249.282  1.00164.36           C  
ATOM   1609  CG  ARG A 244     139.212 205.785 250.418  1.00164.36           C  
ATOM   1610  CD  ARG A 244     139.980 204.492 250.169  1.00164.36           C  
ATOM   1611  NE  ARG A 244     139.099 203.367 249.879  1.00164.36           N  
ATOM   1612  CZ  ARG A 244     139.212 202.585 248.814  1.00164.36           C  
ATOM   1613  NH1 ARG A 244     140.171 202.767 247.921  1.00164.36           N  
ATOM   1614  NH2 ARG A 244     138.338 201.599 248.637  1.00164.36           N  
ATOM   1615  N   SER A 245     138.035 204.584 245.993  1.00165.04           N  
ATOM   1616  CA  SER A 245     137.064 204.118 245.011  1.00165.04           C  
ATOM   1617  C   SER A 245     136.740 202.643 245.223  1.00165.04           C  
ATOM   1618  O   SER A 245     137.303 201.995 246.106  1.00165.04           O  
ATOM   1619  CB  SER A 245     137.586 204.343 243.591  1.00165.04           C  
ATOM   1620  OG  SER A 245     138.866 203.760 243.419  1.00165.04           O  
ATOM   1636  N   TYR A 263     152.776 203.773 233.115  1.00106.50           N  
ATOM   1637  CA  TYR A 263     154.019 204.514 232.952  1.00106.50           C  
ATOM   1638  C   TYR A 263     155.101 203.548 232.484  1.00106.50           C  
ATOM   1639  O   TYR A 263     154.863 202.347 232.325  1.00106.50           O  
ATOM   1640  CB  TYR A 263     154.411 205.242 234.242  1.00106.50           C  
ATOM   1641  CG  TYR A 263     154.418 204.381 235.483  1.00106.50           C  
ATOM   1642  CD1 TYR A 263     153.278 204.246 236.262  1.00106.50           C  
ATOM   1643  CD2 TYR A 263     155.567 203.717 235.884  1.00106.50           C  
ATOM   1644  CE1 TYR A 263     153.281 203.466 237.401  1.00106.50           C  
ATOM   1645  CE2 TYR A 263     155.579 202.934 237.022  1.00106.50           C  
ATOM   1646  CZ  TYR A 263     154.433 202.812 237.776  1.00106.50           C  
ATOM   1647  OH  TYR A 263     154.440 202.034 238.910  1.00106.50           O  
ATOM   1648  N   TYR A 264     156.299 204.083 232.248  1.00100.79           N  
ATOM   1649  CA  TYR A 264     157.380 203.315 231.650  1.00100.79           C  
ATOM   1650  C   TYR A 264     158.681 203.585 232.386  1.00100.79           C  
ATOM   1651  O   TYR A 264     158.964 204.725 232.771  1.00100.79           O  
ATOM   1652  CB  TYR A 264     157.542 203.650 230.163  1.00100.79           C  
ATOM   1653  CG  TYR A 264     156.240 203.676 229.397  1.00100.79           C  
ATOM   1654  CD1 TYR A 264     155.473 204.832 229.330  1.00100.79           C  
ATOM   1655  CD2 TYR A 264     155.774 202.544 228.747  1.00100.79           C  
ATOM   1656  CE1 TYR A 264     154.283 204.858 228.635  1.00100.79           C  
ATOM   1657  CE2 TYR A 264     154.585 202.562 228.049  1.00100.79           C  
ATOM   1658  CZ  TYR A 264     153.844 203.721 227.996  1.00100.79           C  
ATOM   1659  OH  TYR A 264     152.657 203.744 227.302  1.00100.79           O  
ATOM   1660  N   VAL A 265     159.478 202.531 232.551  1.00 94.16           N  
ATOM   1661  CA  VAL A 265     160.712 202.568 233.326  1.00 94.16           C  
ATOM   1662  C   VAL A 265     161.838 201.962 232.498  1.00 94.16           C  
ATOM   1663  O   VAL A 265     161.668 200.895 231.894  1.00 94.16           O  
ATOM   1664  CB  VAL A 265     160.564 201.816 234.663  1.00 94.16           C  
ATOM   1665  CG1 VAL A 265     161.898 201.732 235.383  1.00 94.16           C  
ATOM   1666  CG2 VAL A 265     159.529 202.494 235.540  1.00 94.16           C  
ATOM   1667  N   GLY A 266     162.987 202.639 232.480  1.00 90.99           N  
ATOM   1668  CA  GLY A 266     164.165 202.115 231.820  1.00 90.99           C  
ATOM   1669  C   GLY A 266     165.415 202.449 232.610  1.00 90.99           C  
ATOM   1670  O   GLY A 266     165.422 203.345 233.457  1.00 90.99           O  
ATOM   1671  N   TYR A 267     166.488 201.724 232.301  1.00 87.02           N  
ATOM   1672  CA  TYR A 267     167.743 201.841 233.027  1.00 87.02           C  
ATOM   1673  C   TYR A 267     168.846 202.345 232.106  1.00 87.02           C  
ATOM   1674  O   TYR A 267     168.853 202.064 230.905  1.00 87.02           O  
ATOM   1675  CB  TYR A 267     168.154 200.500 233.639  1.00 87.02           C  
ATOM   1676  CG  TYR A 267     167.234 200.032 234.740  1.00 87.02           C  
ATOM   1677  CD1 TYR A 267     166.015 199.440 234.445  1.00 87.02           C  
ATOM   1678  CD2 TYR A 267     167.581 200.185 236.073  1.00 87.02           C  
ATOM   1679  CE1 TYR A 267     165.169 199.013 235.445  1.00 87.02           C  
ATOM   1680  CE2 TYR A 267     166.741 199.760 237.081  1.00 87.02           C  
ATOM   1681  CZ  TYR A 267     165.536 199.174 236.761  1.00 87.02           C  
ATOM   1682  OH  TYR A 267     164.694 198.749 237.760  1.00 87.02           O  
ATOM   1683  N   LEU A 268     169.785 203.086 232.685  1.00 88.14           N  
ATOM   1684  CA  LEU A 268     170.880 203.691 231.944  1.00 88.14           C  
ATOM   1685  C   LEU A 268     172.135 202.830 232.026  1.00 88.14           C  
ATOM   1686  O   LEU A 268     172.329 202.054 232.965  1.00 88.14           O  
ATOM   1687  CB  LEU A 268     171.184 205.095 232.472  1.00 88.14           C  
ATOM   1688  CG  LEU A 268     169.992 205.992 232.803  1.00 88.14           C  
ATOM   1689  CD1 LEU A 268     170.475 207.338 233.309  1.00 88.14           C  
ATOM   1690  CD2 LEU A 268     169.101 206.166 231.588  1.00 88.14           C  
ATOM   1691  N   GLN A 269     172.991 202.983 231.022  1.00 89.82           N  
ATOM   1692  CA  GLN A 269     174.269 202.297 230.940  1.00 89.82           C  
ATOM   1693  C   GLN A 269     175.322 203.276 230.446  1.00 89.82           C  
ATOM   1694  O   GLN A 269     174.993 204.240 229.744  1.00 89.82           O  
ATOM   1695  CB  GLN A 269     174.203 201.088 229.994  1.00 89.82           C  
ATOM   1696  CG  GLN A 269     173.383 199.930 230.528  1.00 89.82           C  
ATOM   1697  CD  GLN A 269     172.752 199.107 229.425  1.00 89.82           C  
ATOM   1698  OE1 GLN A 269     173.433 198.653 228.507  1.00 89.82           O  
ATOM   1699  NE2 GLN A 269     171.442 198.908 229.511  1.00 89.82           N  
ATOM   1700  N   PRO A 270     176.590 203.065 230.801  1.00 88.97           N  
ATOM   1701  CA  PRO A 270     177.655 203.947 230.303  1.00 88.97           C  
ATOM   1702  C   PRO A 270     178.045 203.578 228.878  1.00 88.97           C  
ATOM   1703  O   PRO A 270     178.295 202.410 228.572  1.00 88.97           O  
ATOM   1704  CB  PRO A 270     178.808 203.699 231.280  1.00 88.97           C  
ATOM   1705  CG  PRO A 270     178.577 202.318 231.780  1.00 88.97           C  
ATOM   1706  CD  PRO A 270     177.086 202.111 231.808  1.00 88.97           C  
ATOM   1707  N   ARG A 271     178.104 204.584 228.011  1.00 88.88           N  
ATOM   1708  CA  ARG A 271     178.451 204.395 226.605  1.00 88.88           C  
ATOM   1709  C   ARG A 271     178.681 205.769 225.985  1.00 88.88           C  
ATOM   1710  O   ARG A 271     178.522 206.804 226.640  1.00 88.88           O  
ATOM   1711  CB  ARG A 271     177.369 203.611 225.861  1.00 88.88           C  
ATOM   1712  CG  ARG A 271     176.011 204.280 225.849  1.00 88.88           C  
ATOM   1713  CD  ARG A 271     175.001 203.439 225.090  1.00 88.88           C  
ATOM   1714  NE  ARG A 271     174.849 202.113 225.676  1.00 88.88           N  
ATOM   1715  CZ  ARG A 271     175.248 200.989 225.097  1.00 88.88           C  
ATOM   1716  NH1 ARG A 271     175.812 200.991 223.901  1.00 88.88           N  
ATOM   1717  NH2 ARG A 271     175.075 199.835 225.733  1.00 88.88           N  
ATOM   1718  N   THR A 272     179.054 205.769 224.708  1.00 87.06           N  
ATOM   1719  CA  THR A 272     179.401 206.986 223.990  1.00 87.06           C  
ATOM   1720  C   THR A 272     178.340 207.303 222.946  1.00 87.06           C  
ATOM   1721  O   THR A 272     177.831 206.406 222.269  1.00 87.06           O  
ATOM   1722  CB  THR A 272     180.765 206.857 223.308  1.00 87.06           C  
ATOM   1723  OG1 THR A 272     180.624 206.105 222.098  1.00 87.06           O  
ATOM   1724  CG2 THR A 272     181.747 206.144 224.217  1.00 87.06           C  
ATOM   1725  N   PHE A 273     178.021 208.588 222.819  1.00 86.53           N  
ATOM   1726  CA  PHE A 273     177.038 209.082 221.870  1.00 86.53           C  
ATOM   1727  C   PHE A 273     177.674 210.162 221.008  1.00 86.53           C  
ATOM   1728  O   PHE A 273     178.658 210.801 221.395  1.00 86.53           O  
ATOM   1729  CB  PHE A 273     175.804 209.658 222.577  1.00 86.53           C  
ATOM   1730  CG  PHE A 273     174.718 208.655 222.829  1.00 86.53           C  
ATOM   1731  CD1 PHE A 273     175.017 207.386 223.287  1.00 86.53           C  
ATOM   1732  CD2 PHE A 273     173.393 208.988 222.612  1.00 86.53           C  
ATOM   1733  CE1 PHE A 273     174.017 206.467 223.521  1.00 86.53           C  
ATOM   1734  CE2 PHE A 273     172.389 208.074 222.844  1.00 86.53           C  
ATOM   1735  CZ  PHE A 273     172.701 206.811 223.300  1.00 86.53           C  
ATOM   1736  N   LEU A 274     177.095 210.359 219.825  1.00 87.22           N  
ATOM   1737  CA  LEU A 274     177.489 211.429 218.914  1.00 87.22           C  
ATOM   1738  C   LEU A 274     176.287 212.345 218.727  1.00 87.22           C  
ATOM   1739  O   LEU A 274     175.291 211.946 218.117  1.00 87.22           O  
ATOM   1740  CB  LEU A 274     177.964 210.863 217.577  1.00 87.22           C  
ATOM   1741  CG  LEU A 274     178.487 211.876 216.560  1.00 87.22           C  
ATOM   1742  CD1 LEU A 274     179.739 212.555 217.081  1.00 87.22           C  
ATOM   1743  CD2 LEU A 274     178.756 211.201 215.229  1.00 87.22           C  
ATOM   1744  N   LEU A 275     176.378 213.564 219.251  1.00 88.64           N  
ATOM   1745  CA  LEU A 275     175.282 214.518 219.267  1.00 88.64           C  
ATOM   1746  C   LEU A 275     175.514 215.600 218.221  1.00 88.64           C  
ATOM   1747  O   LEU A 275     176.657 215.964 217.924  1.00 88.64           O  
ATOM   1748  CB  LEU A 275     175.149 215.167 220.647  1.00 88.64           C  
ATOM   1749  CG  LEU A 275     174.907 214.243 221.840  1.00 88.64           C  
ATOM   1750  CD1 LEU A 275     174.996 215.019 223.141  1.00 88.64           C  
ATOM   1751  CD2 LEU A 275     173.561 213.563 221.725  1.00 88.64           C  
ATOM   1752  N   LYS A 276     174.420 216.116 217.664  1.00 92.83           N  
ATOM   1753  CA  LYS A 276     174.477 217.203 216.697  1.00 92.83           C  
ATOM   1754  C   LYS A 276     173.814 218.441 217.283  1.00 92.83           C  
ATOM   1755  O   LYS A 276     172.659 218.385 217.716  1.00 92.83           O  
ATOM   1756  CB  LYS A 276     173.796 216.808 215.385  1.00 92.83           C  
ATOM   1757  CG  LYS A 276     173.276 217.983 214.579  1.00 92.83           C  
ATOM   1758  CD  LYS A 276     172.442 217.518 213.399  1.00 92.83           C  
ATOM   1759  CE  LYS A 276     173.321 217.072 212.245  1.00 92.83           C  
ATOM   1760  NZ  LYS A 276     172.514 216.622 211.079  1.00 92.83           N  
ATOM   1761  N   TYR A 277     174.547 219.553 217.299  1.00 93.38           N  
ATOM   1762  CA  TYR A 277     174.023 220.841 217.728  1.00 93.38           C  
ATOM   1763  C   TYR A 277     173.749 221.700 216.502  1.00 93.38           C  
ATOM   1764  O   TYR A 277     174.643 221.909 215.673  1.00 93.38           O  
ATOM   1765  CB  TYR A 277     175.005 221.559 218.654  1.00 93.38           C  
ATOM   1766  CG  TYR A 277     175.253 220.869 219.973  1.00 93.38           C  
ATOM   1767  CD1 TYR A 277     176.171 219.835 220.075  1.00 93.38           C  
ATOM   1768  CD2 TYR A 277     174.581 221.262 221.120  1.00 93.38           C  
ATOM   1769  CE1 TYR A 277     176.406 219.207 221.279  1.00 93.38           C  
ATOM   1770  CE2 TYR A 277     174.809 220.639 222.329  1.00 93.38           C  
ATOM   1771  CZ  TYR A 277     175.723 219.613 222.402  1.00 93.38           C  
ATOM   1772  OH  TYR A 277     175.955 218.988 223.605  1.00 93.38           O  
ATOM   1773  N   ASN A 278     172.523 222.204 216.399  1.00102.54           N  
ATOM   1774  CA  ASN A 278     172.109 222.999 215.251  1.00102.54           C  
ATOM   1775  C   ASN A 278     172.602 224.436 215.413  1.00102.54           C  
ATOM   1776  O   ASN A 278     173.405 224.752 216.294  1.00102.54           O  
ATOM   1777  CB  ASN A 278     170.595 222.929 215.079  1.00102.54           C  
ATOM   1778  CG  ASN A 278     169.853 223.782 216.088  1.00102.54           C  
ATOM   1779  OD1 ASN A 278     170.254 223.886 217.247  1.00102.54           O  
ATOM   1780  ND2 ASN A 278     168.763 224.400 215.650  1.00102.54           N  
ATOM   1781  N   GLU A 279     172.115 225.331 214.549  1.00108.16           N  
ATOM   1782  CA  GLU A 279     172.560 226.720 214.580  1.00108.16           C  
ATOM   1783  C   GLU A 279     172.150 227.423 215.867  1.00108.16           C  
ATOM   1784  O   GLU A 279     172.849 228.333 216.325  1.00108.16           O  
ATOM   1785  CB  GLU A 279     172.004 227.471 213.371  1.00108.16           C  
ATOM   1786  CG  GLU A 279     170.487 227.436 213.268  1.00108.16           C  
ATOM   1787  CD  GLU A 279     169.970 228.107 212.012  1.00108.16           C  
ATOM   1788  OE1 GLU A 279     170.798 228.513 211.170  1.00108.16           O  
ATOM   1789  OE2 GLU A 279     168.735 228.230 211.867  1.00108.16           O  
ATOM   1790  N   ASN A 280     171.029 227.022 216.459  1.00113.89           N  
ATOM   1791  CA  ASN A 280     170.467 227.706 217.615  1.00113.89           C  
ATOM   1792  C   ASN A 280     170.876 227.074 218.938  1.00113.89           C  
ATOM   1793  O   ASN A 280     170.393 227.501 219.991  1.00113.89           O  
ATOM   1794  CB  ASN A 280     168.944 227.752 217.498  1.00113.89           C  
ATOM   1795  CG  ASN A 280     168.483 228.641 216.366  1.00113.89           C  
ATOM   1796  OD1 ASN A 280     169.261 229.429 215.831  1.00113.89           O  
ATOM   1797  ND2 ASN A 280     167.218 228.520 215.989  1.00113.89           N  
ATOM   1798  N   GLY A 281     171.751 226.072 218.912  1.00102.84           N  
ATOM   1799  CA  GLY A 281     172.218 225.465 220.141  1.00102.84           C  
ATOM   1800  C   GLY A 281     171.329 224.385 220.707  1.00102.84           C  
ATOM   1801  O   GLY A 281     171.421 224.089 221.902  1.00102.84           O  
ATOM   1802  N   THR A 282     170.470 223.785 219.890  1.00 98.29           N  
ATOM   1803  CA  THR A 282     169.570 222.729 220.328  1.00 98.29           C  
ATOM   1804  C   THR A 282     169.989 221.404 219.708  1.00 98.29           C  
ATOM   1805  O   THR A 282     170.380 221.351 218.538  1.00 98.29           O  
ATOM   1806  CB  THR A 282     168.123 223.042 219.944  1.00 98.29           C  
ATOM   1807  OG1 THR A 282     168.014 223.120 218.518  1.00 98.29           O  
ATOM   1808  CG2 THR A 282     167.686 224.363 220.552  1.00 98.29           C  
ATOM   1809  N   ILE A 283     169.905 220.337 220.496  1.00 92.17           N  
ATOM   1810  CA  ILE A 283     170.261 219.005 220.020  1.00 92.17           C  
ATOM   1811  C   ILE A 283     169.111 218.469 219.180  1.00 92.17           C  
ATOM   1812  O   ILE A 283     167.975 218.370 219.656  1.00 92.17           O  
ATOM   1813  CB  ILE A 283     170.575 218.065 221.191  1.00 92.17           C  
ATOM   1814  CG1 ILE A 283     171.801 218.561 221.956  1.00 92.17           C  
ATOM   1815  CG2 ILE A 283     170.792 216.650 220.688  1.00 92.17           C  
ATOM   1816  CD1 ILE A 283     172.181 217.686 223.125  1.00 92.17           C  
ATOM   1817  N   THR A 284     169.402 218.119 217.928  1.00 95.46           N  
ATOM   1818  CA  THR A 284     168.381 217.645 217.010  1.00 95.46           C  
ATOM   1819  C   THR A 284     168.573 216.205 216.561  1.00 95.46           C  
ATOM   1820  O   THR A 284     167.629 215.621 216.016  1.00 95.46           O  
ATOM   1821  CB  THR A 284     168.317 218.542 215.764  1.00 95.46           C  
ATOM   1822  OG1 THR A 284     169.430 218.255 214.910  1.00 95.46           O  
ATOM   1823  CG2 THR A 284     168.356 220.008 216.161  1.00 95.46           C  
ATOM   1824  N   ASP A 285     169.748 215.615 216.767  1.00 99.09           N  
ATOM   1825  CA  ASP A 285     169.970 214.244 216.336  1.00 99.09           C  
ATOM   1826  C   ASP A 285     171.149 213.658 217.101  1.00 99.09           C  
ATOM   1827  O   ASP A 285     172.031 214.386 217.570  1.00 99.09           O  
ATOM   1828  CB  ASP A 285     170.216 214.169 214.825  1.00 99.09           C  
ATOM   1829  CG  ASP A 285     170.065 212.765 214.279  1.00 99.09           C  
ATOM   1830  OD1 ASP A 285     169.817 211.838 215.079  1.00 99.09           O  
ATOM   1831  OD2 ASP A 285     170.187 212.588 213.049  1.00 99.09           O  
ATOM   1832  N   ALA A 286     171.152 212.331 217.210  1.00 95.08           N  
ATOM   1833  CA  ALA A 286     172.177 211.620 217.957  1.00 95.08           C  
ATOM   1834  C   ALA A 286     172.397 210.248 217.339  1.00 95.08           C  
ATOM   1835  O   ALA A 286     171.537 209.713 216.636  1.00 95.08           O  
ATOM   1836  CB  ALA A 286     171.799 211.478 219.435  1.00 95.08           C  
ATOM   1837  N   VAL A 287     173.571 209.689 217.613  1.00 90.23           N  
ATOM   1838  CA  VAL A 287     173.961 208.371 217.128  1.00 90.23           C  
ATOM   1839  C   VAL A 287     174.561 207.590 218.288  1.00 90.23           C  
ATOM   1840  O   VAL A 287     175.443 208.097 218.992  1.00 90.23           O  
ATOM   1841  CB  VAL A 287     174.963 208.465 215.962  1.00 90.23           C  
ATOM   1842  CG1 VAL A 287     175.639 207.125 215.728  1.00 90.23           C  
ATOM   1843  CG2 VAL A 287     174.264 208.938 214.700  1.00 90.23           C  
ATOM   1844  N   ASP A 288     174.081 206.363 218.487  1.00 89.29           N  
ATOM   1845  CA  ASP A 288     174.595 205.469 219.519  1.00 89.29           C  
ATOM   1846  C   ASP A 288     175.740 204.662 218.919  1.00 89.29           C  
ATOM   1847  O   ASP A 288     175.525 203.833 218.031  1.00 89.29           O  
ATOM   1848  CB  ASP A 288     173.487 204.557 220.038  1.00 89.29           C  
ATOM   1849  CG  ASP A 288     173.933 203.696 221.204  1.00 89.29           C  
ATOM   1850  OD1 ASP A 288     175.057 203.899 221.707  1.00 89.29           O  
ATOM   1851  OD2 ASP A 288     173.157 202.810 221.619  1.00 89.29           O  
ATOM   1852  N   CYS A 289     176.955 204.888 219.419  1.00 88.87           N  
ATOM   1853  CA  CYS A 289     178.152 204.344 218.789  1.00 88.87           C  
ATOM   1854  C   CYS A 289     178.299 202.837 218.947  1.00 88.87           C  
ATOM   1855  O   CYS A 289     179.168 202.254 218.292  1.00 88.87           O  
ATOM   1856  CB  CYS A 289     179.396 205.031 219.350  1.00 88.87           C  
ATOM   1857  SG  CYS A 289     179.570 206.765 218.885  1.00 88.87           S  
ATOM   1858  N   ALA A 290     177.496 202.190 219.788  1.00 82.88           N  
ATOM   1859  CA  ALA A 290     177.655 200.765 220.054  1.00 82.88           C  
ATOM   1860  C   ALA A 290     176.390 199.978 219.729  1.00 82.88           C  
ATOM   1861  O   ALA A 290     176.093 198.974 220.379  1.00 82.88           O  
ATOM   1862  CB  ALA A 290     178.072 200.533 221.504  1.00 82.88           C  
ATOM   1863  N   LEU A 291     175.638 200.418 218.723  1.00 84.02           N  
ATOM   1864  CA  LEU A 291     174.414 199.729 218.330  1.00 84.02           C  
ATOM   1865  C   LEU A 291     174.662 198.677 217.254  1.00 84.02           C  
ATOM   1866  O   LEU A 291     174.227 197.530 217.392  1.00 84.02           O  
ATOM   1867  CB  LEU A 291     173.376 200.743 217.843  1.00 84.02           C  
ATOM   1868  CG  LEU A 291     171.973 200.191 217.598  1.00 84.02           C  
ATOM   1869  CD1 LEU A 291     171.502 199.389 218.797  1.00 84.02           C  
ATOM   1870  CD2 LEU A 291     171.003 201.316 217.291  1.00 84.02           C  
ATOM   1871  N   ASP A 292     175.357 199.050 216.186  1.00 85.45           N  
ATOM   1872  CA  ASP A 292     175.572 198.168 215.047  1.00 85.45           C  
ATOM   1873  C   ASP A 292     176.787 198.675 214.282  1.00 85.45           C  
ATOM   1874  O   ASP A 292     177.248 199.800 214.516  1.00 85.45           O  
ATOM   1875  CB  ASP A 292     174.326 198.108 214.146  1.00 85.45           C  
ATOM   1876  CG  ASP A 292     173.707 199.468 213.919  1.00 85.45           C  
ATOM   1877  OD1 ASP A 292     174.216 200.454 214.488  1.00 85.45           O  
ATOM   1878  OD2 ASP A 292     172.713 199.553 213.168  1.00 85.45           O  
ATOM   1879  N   PRO A 293     177.343 197.862 213.374  1.00 81.67           N  
ATOM   1880  CA  PRO A 293     178.550 198.302 212.651  1.00 81.67           C  
ATOM   1881  C   PRO A 293     178.390 199.623 211.917  1.00 81.67           C  
ATOM   1882  O   PRO A 293     179.355 200.393 211.829  1.00 81.67           O  
ATOM   1883  CB  PRO A 293     178.806 197.144 211.681  1.00 81.67           C  
ATOM   1884  CG  PRO A 293     178.270 195.959 212.383  1.00 81.67           C  
ATOM   1885  CD  PRO A 293     177.064 196.432 213.143  1.00 81.67           C  
ATOM   1886  N   LEU A 294     177.204 199.905 211.375  1.00 80.28           N  
ATOM   1887  CA  LEU A 294     176.997 201.180 210.697  1.00 80.28           C  
ATOM   1888  C   LEU A 294     177.172 202.350 211.658  1.00 80.28           C  
ATOM   1889  O   LEU A 294     177.765 203.376 211.301  1.00 80.28           O  
ATOM   1890  CB  LEU A 294     175.611 201.214 210.057  1.00 80.28           C  
ATOM   1891  CG  LEU A 294     175.341 202.409 209.144  1.00 80.28           C  
ATOM   1892  CD1 LEU A 294     176.469 202.577 208.144  1.00 80.28           C  
ATOM   1893  CD2 LEU A 294     174.012 202.249 208.432  1.00 80.28           C  
ATOM   1894  N   SER A 295     176.661 202.215 212.883  1.00 82.66           N  
ATOM   1895  CA  SER A 295     176.827 203.273 213.873  1.00 82.66           C  
ATOM   1896  C   SER A 295     178.291 203.454 214.252  1.00 82.66           C  
ATOM   1897  O   SER A 295     178.753 204.586 214.438  1.00 82.66           O  
ATOM   1898  CB  SER A 295     175.989 202.966 215.109  1.00 82.66           C  
ATOM   1899  OG  SER A 295     174.619 202.842 214.773  1.00 82.66           O  
ATOM   1900  N   GLU A 296     179.034 202.352 214.382  1.00 84.43           N  
ATOM   1901  CA  GLU A 296     180.464 202.457 214.655  1.00 84.43           C  
ATOM   1902  C   GLU A 296     181.182 203.175 213.522  1.00 84.43           C  
ATOM   1903  O   GLU A 296     182.070 204.002 213.763  1.00 84.43           O  
ATOM   1904  CB  GLU A 296     181.067 201.070 214.869  1.00 84.43           C  
ATOM   1905  CG  GLU A 296     180.857 200.509 216.260  1.00 84.43           C  
ATOM   1906  CD  GLU A 296     181.594 199.205 216.482  1.00 84.43           C  
ATOM   1907  OE1 GLU A 296     182.827 199.248 216.679  1.00 84.43           O  
ATOM   1908  OE2 GLU A 296     180.943 198.140 216.465  1.00 84.43           O  
ATOM   1909  N   THR A 297     180.812 202.866 212.279  1.00 79.81           N  
ATOM   1910  CA  THR A 297     181.405 203.551 211.137  1.00 79.81           C  
ATOM   1911  C   THR A 297     181.105 205.042 211.180  1.00 79.81           C  
ATOM   1912  O   THR A 297     181.993 205.870 210.947  1.00 79.81           O  
ATOM   1913  CB  THR A 297     180.879 202.947 209.839  1.00 79.81           C  
ATOM   1914  OG1 THR A 297     181.223 201.560 209.792  1.00 79.81           O  
ATOM   1915  CG2 THR A 297     181.490 203.649 208.641  1.00 79.81           C  
ATOM   1916  N   LYS A 298     179.856 205.399 211.479  1.00 80.86           N  
ATOM   1917  CA  LYS A 298     179.487 206.808 211.557  1.00 80.86           C  
ATOM   1918  C   LYS A 298     180.271 207.522 212.649  1.00 80.86           C  
ATOM   1919  O   LYS A 298     180.750 208.644 212.449  1.00 80.86           O  
ATOM   1920  CB  LYS A 298     177.986 206.944 211.803  1.00 80.86           C  
ATOM   1921  CG  LYS A 298     177.135 206.816 210.557  1.00 80.86           C  
ATOM   1922  CD  LYS A 298     175.660 206.811 210.911  1.00 80.86           C  
ATOM   1923  CE  LYS A 298     174.812 206.397 209.725  1.00 80.86           C  
ATOM   1924  NZ  LYS A 298     173.381 206.236 210.096  1.00 80.86           N  
ATOM   1925  N   CYS A 299     180.412 206.887 213.814  1.00 85.99           N  
ATOM   1926  CA  CYS A 299     181.134 207.516 214.914  1.00 85.99           C  
ATOM   1927  C   CYS A 299     182.612 207.687 214.587  1.00 85.99           C  
ATOM   1928  O   CYS A 299     183.192 208.744 214.860  1.00 85.99           O  
ATOM   1929  CB  CYS A 299     180.957 206.699 216.192  1.00 85.99           C  
ATOM   1930  SG  CYS A 299     179.288 206.765 216.875  1.00 85.99           S  
ATOM   1931  N   THR A 300     183.241 206.660 214.010  1.00 86.74           N  
ATOM   1932  CA  THR A 300     184.655 206.768 213.663  1.00 86.74           C  
ATOM   1933  C   THR A 300     184.883 207.815 212.581  1.00 86.74           C  
ATOM   1934  O   THR A 300     185.842 208.592 212.653  1.00 86.74           O  
ATOM   1935  CB  THR A 300     185.196 205.412 213.214  1.00 86.74           C  
ATOM   1936  OG1 THR A 300     184.360 204.882 212.178  1.00 86.74           O  
ATOM   1937  CG2 THR A 300     185.235 204.440 214.382  1.00 86.74           C  
ATOM   1938  N   LEU A 301     184.014 207.853 211.572  1.00 82.96           N  
ATOM   1939  CA  LEU A 301     184.131 208.832 210.502  1.00 82.96           C  
ATOM   1940  C   LEU A 301     183.642 210.214 210.915  1.00 82.96           C  
ATOM   1941  O   LEU A 301     183.952 211.194 210.228  1.00 82.96           O  
ATOM   1942  CB  LEU A 301     183.358 208.340 209.274  1.00 82.96           C  
ATOM   1943  CG  LEU A 301     183.502 209.105 207.959  1.00 82.96           C  
ATOM   1944  CD1 LEU A 301     184.945 209.069 207.488  1.00 82.96           C  
ATOM   1945  CD2 LEU A 301     182.576 208.531 206.900  1.00 82.96           C  
ATOM   1946  N   LYS A 302     182.902 210.313 212.022  1.00 84.24           N  
ATOM   1947  CA  LYS A 302     182.399 211.586 212.543  1.00 84.24           C  
ATOM   1948  C   LYS A 302     181.519 212.300 211.518  1.00 84.24           C  
ATOM   1949  O   LYS A 302     181.693 213.486 211.231  1.00 84.24           O  
ATOM   1950  CB  LYS A 302     183.547 212.485 213.005  1.00 84.24           C  
ATOM   1951  CG  LYS A 302     184.171 212.047 214.314  1.00 84.24           C  
ATOM   1952  CD  LYS A 302     184.925 213.183 214.978  1.00 84.24           C  
ATOM   1953  CE  LYS A 302     185.706 212.685 216.181  1.00 84.24           C  
ATOM   1954  NZ  LYS A 302     184.843 211.908 217.113  1.00 84.24           N  
ATOM   1955  N   SER A 303     180.561 211.561 210.966  1.00 88.52           N  
ATOM   1956  CA  SER A 303     179.602 212.127 210.031  1.00 88.52           C  
ATOM   1957  C   SER A 303     178.321 211.311 210.085  1.00 88.52           C  
ATOM   1958  O   SER A 303     178.316 210.153 210.509  1.00 88.52           O  
ATOM   1959  CB  SER A 303     180.156 212.159 208.603  1.00 88.52           C  
ATOM   1960  OG  SER A 303     179.171 212.607 207.688  1.00 88.52           O  
ATOM   1961  N   PHE A 304     177.230 211.931 209.650  1.00 90.44           N  
ATOM   1962  CA  PHE A 304     175.935 211.268 209.608  1.00 90.44           C  
ATOM   1963  C   PHE A 304     175.646 210.629 208.258  1.00 90.44           C  
ATOM   1964  O   PHE A 304     174.583 210.022 208.090  1.00 90.44           O  
ATOM   1965  CB  PHE A 304     174.823 212.257 209.963  1.00 90.44           C  
ATOM   1966  CG  PHE A 304     174.624 212.434 211.439  1.00 90.44           C  
ATOM   1967  CD1 PHE A 304     175.625 212.979 212.224  1.00 90.44           C  
ATOM   1968  CD2 PHE A 304     173.441 212.050 212.044  1.00 90.44           C  
ATOM   1969  CE1 PHE A 304     175.448 213.142 213.583  1.00 90.44           C  
ATOM   1970  CE2 PHE A 304     173.259 212.210 213.402  1.00 90.44           C  
ATOM   1971  CZ  PHE A 304     174.263 212.757 214.172  1.00 90.44           C  
ATOM   1972  N   THR A 305     176.556 210.753 207.297  1.00 91.77           N  
ATOM   1973  CA  THR A 305     176.426 210.107 206.001  1.00 91.77           C  
ATOM   1974  C   THR A 305     177.738 209.419 205.655  1.00 91.77           C  
ATOM   1975  O   THR A 305     178.821 209.902 205.995  1.00 91.77           O  
ATOM   1976  CB  THR A 305     176.040 211.109 204.901  1.00 91.77           C  
ATOM   1977  OG1 THR A 305     175.897 210.421 203.652  1.00 91.77           O  
ATOM   1978  CG2 THR A 305     177.093 212.200 204.764  1.00 91.77           C  
ATOM   1979  N   VAL A 306     177.631 208.275 204.986  1.00 89.00           N  
ATOM   1980  CA  VAL A 306     178.781 207.448 204.646  1.00 89.00           C  
ATOM   1981  C   VAL A 306     178.687 207.067 203.177  1.00 89.00           C  
ATOM   1982  O   VAL A 306     177.645 206.582 202.724  1.00 89.00           O  
ATOM   1983  CB  VAL A 306     178.856 206.190 205.532  1.00 89.00           C  
ATOM   1984  CG1 VAL A 306     179.782 205.157 204.918  1.00 89.00           C  
ATOM   1985  CG2 VAL A 306     179.318 206.555 206.930  1.00 89.00           C  
ATOM   1986  N   GLU A 307     179.769 207.288 202.437  1.00 85.41           N  
ATOM   1987  CA  GLU A 307     179.811 206.910 201.035  1.00 85.41           C  
ATOM   1988  C   GLU A 307     180.200 205.443 200.887  1.00 85.41           C  
ATOM   1989  O   GLU A 307     180.703 204.807 201.816  1.00 85.41           O  
ATOM   1990  CB  GLU A 307     180.792 207.793 200.264  1.00 85.41           C  
ATOM   1991  CG  GLU A 307     180.620 209.278 200.521  1.00 85.41           C  
ATOM   1992  CD  GLU A 307     181.511 209.781 201.637  1.00 85.41           C  
ATOM   1993  OE1 GLU A 307     181.749 209.020 202.598  1.00 85.41           O  
ATOM   1994  OE2 GLU A 307     181.970 210.939 201.555  1.00 85.41           O  
ATOM   1995  N   LYS A 308     179.960 204.911 199.691  1.00 76.78           N  
ATOM   1996  CA  LYS A 308     180.228 203.505 199.424  1.00 76.78           C  
ATOM   1997  C   LYS A 308     181.715 203.202 199.564  1.00 76.78           C  
ATOM   1998  O   LYS A 308     182.567 203.962 199.097  1.00 76.78           O  
ATOM   1999  CB  LYS A 308     179.736 203.140 198.022  1.00 76.78           C  
ATOM   2000  CG  LYS A 308     180.647 202.210 197.244  1.00 76.78           C  
ATOM   2001  CD  LYS A 308     180.167 202.059 195.812  1.00 76.78           C  
ATOM   2002  CE  LYS A 308     181.008 201.053 195.049  1.00 76.78           C  
ATOM   2003  NZ  LYS A 308     180.419 200.739 193.720  1.00 76.78           N  
ATOM   2004  N   GLY A 309     182.023 202.095 200.223  1.00 72.90           N  
ATOM   2005  CA  GLY A 309     183.402 201.682 200.379  1.00 72.90           C  
ATOM   2006  C   GLY A 309     183.574 200.779 201.585  1.00 72.90           C  
ATOM   2007  O   GLY A 309     182.606 200.309 202.185  1.00 72.90           O  
ATOM   2008  N   ILE A 310     184.841 200.560 201.929  1.00 67.51           N  
ATOM   2009  CA  ILE A 310     185.232 199.721 203.055  1.00 67.51           C  
ATOM   2010  C   ILE A 310     186.052 200.565 204.020  1.00 67.51           C  
ATOM   2011  O   ILE A 310     186.971 201.280 203.604  1.00 67.51           O  
ATOM   2012  CB  ILE A 310     186.018 198.479 202.592  1.00 67.51           C  
ATOM   2013  CG1 ILE A 310     186.566 197.712 203.796  1.00 67.51           C  
ATOM   2014  CG2 ILE A 310     187.128 198.864 201.628  1.00 67.51           C  
ATOM   2015  CD1 ILE A 310     187.099 196.346 203.451  1.00 67.51           C  
ATOM   2016  N   TYR A 311     185.711 200.491 205.303  1.00 71.01           N  
ATOM   2017  CA  TYR A 311     186.334 201.322 206.323  1.00 71.01           C  
ATOM   2018  C   TYR A 311     186.787 200.469 207.497  1.00 71.01           C  
ATOM   2019  O   TYR A 311     186.156 199.468 207.840  1.00 71.01           O  
ATOM   2020  CB  TYR A 311     185.377 202.412 206.820  1.00 71.01           C  
ATOM   2021  CG  TYR A 311     184.785 203.261 205.720  1.00 71.01           C  
ATOM   2022  CD1 TYR A 311     183.618 202.879 205.075  1.00 71.01           C  
ATOM   2023  CD2 TYR A 311     185.393 204.443 205.326  1.00 71.01           C  
ATOM   2024  CE1 TYR A 311     183.074 203.649 204.071  1.00 71.01           C  
ATOM   2025  CE2 TYR A 311     184.855 205.221 204.322  1.00 71.01           C  
ATOM   2026  CZ  TYR A 311     183.696 204.819 203.698  1.00 71.01           C  
ATOM   2027  OH  TYR A 311     183.156 205.590 202.696  1.00 71.01           O  
ATOM   2028  N   GLN A 312     187.885 200.886 208.121  1.00 74.10           N  
ATOM   2029  CA  GLN A 312     188.452 200.195 209.272  1.00 74.10           C  
ATOM   2030  C   GLN A 312     187.991 200.896 210.543  1.00 74.10           C  
ATOM   2031  O   GLN A 312     188.277 202.082 210.739  1.00 74.10           O  
ATOM   2032  CB  GLN A 312     189.977 200.171 209.193  1.00 74.10           C  
ATOM   2033  CG  GLN A 312     190.608 198.919 209.771  1.00 74.10           C  
ATOM   2034  CD  GLN A 312     191.050 199.102 211.208  1.00 74.10           C  
ATOM   2035  OE1 GLN A 312     191.125 200.224 211.707  1.00 74.10           O  
ATOM   2036  NE2 GLN A 312     191.347 197.997 211.881  1.00 74.10           N  
ATOM   2037  N   THR A 313     187.285 200.164 211.405  1.00 75.96           N  
ATOM   2038  CA  THR A 313     186.656 200.751 212.583  1.00 75.96           C  
ATOM   2039  C   THR A 313     187.456 200.513 213.860  1.00 75.96           C  
ATOM   2040  O   THR A 313     187.849 201.470 214.533  1.00 75.96           O  
ATOM   2041  CB  THR A 313     185.233 200.202 212.745  1.00 75.96           C  
ATOM   2042  OG1 THR A 313     185.290 198.864 213.253  1.00 75.96           O  
ATOM   2043  CG2 THR A 313     184.513 200.200 211.412  1.00 75.96           C  
ATOM   2044  N   SER A 314     187.706 199.255 214.211  1.00 76.28           N  
ATOM   2045  CA  SER A 314     188.332 198.938 215.488  1.00 76.28           C  
ATOM   2046  C   SER A 314     189.163 197.670 215.333  1.00 76.28           C  
ATOM   2047  O   SER A 314     189.447 197.224 214.218  1.00 76.28           O  
ATOM   2048  CB  SER A 314     187.271 198.795 216.586  1.00 76.28           C  
ATOM   2049  OG  SER A 314     186.404 197.710 216.310  1.00 76.28           O  
ATOM   2050  N   ASN A 315     189.553 197.092 216.463  1.00 80.50           N  
ATOM   2051  CA  ASN A 315     190.371 195.890 216.522  1.00 80.50           C  
ATOM   2052  C   ASN A 315     189.600 194.780 217.230  1.00 80.50           C  
ATOM   2053  O   ASN A 315     188.498 194.985 217.742  1.00 80.50           O  
ATOM   2054  CB  ASN A 315     191.698 196.170 217.232  1.00 80.50           C  
ATOM   2055  CG  ASN A 315     192.590 197.107 216.447  1.00 80.50           C  
ATOM   2056  OD1 ASN A 315     192.865 196.879 215.270  1.00 80.50           O  
ATOM   2057  ND2 ASN A 315     193.047 198.170 217.096  1.00 80.50           N  
ATOM   2058  N   PHE A 316     190.198 193.592 217.258  1.00 84.22           N  
ATOM   2059  CA  PHE A 316     189.574 192.426 217.860  1.00 84.22           C  
ATOM   2060  C   PHE A 316     190.667 191.499 218.364  1.00 84.22           C  
ATOM   2061  O   PHE A 316     191.673 191.289 217.681  1.00 84.22           O  
ATOM   2062  CB  PHE A 316     188.674 191.703 216.851  1.00 84.22           C  
ATOM   2063  CG  PHE A 316     188.568 190.224 217.079  1.00 84.22           C  
ATOM   2064  CD1 PHE A 316     187.744 189.720 218.071  1.00 84.22           C  
ATOM   2065  CD2 PHE A 316     189.284 189.336 216.295  1.00 84.22           C  
ATOM   2066  CE1 PHE A 316     187.641 188.360 218.279  1.00 84.22           C  
ATOM   2067  CE2 PHE A 316     189.187 187.976 216.500  1.00 84.22           C  
ATOM   2068  CZ  PHE A 316     188.364 187.487 217.493  1.00 84.22           C  
ATOM   2069  N   ARG A 317     190.469 190.955 219.562  1.00 89.48           N  
ATOM   2070  CA  ARG A 317     191.444 190.055 220.157  1.00 89.48           C  
ATOM   2071  C   ARG A 317     190.724 189.071 221.065  1.00 89.48           C  
ATOM   2072  O   ARG A 317     189.614 189.327 221.536  1.00 89.48           O  
ATOM   2073  CB  ARG A 317     192.514 190.824 220.940  1.00 89.48           C  
ATOM   2074  CG  ARG A 317     191.976 191.569 222.145  1.00 89.48           C  
ATOM   2075  CD  ARG A 317     193.078 192.332 222.859  1.00 89.48           C  
ATOM   2076  NE  ARG A 317     193.669 193.355 222.006  1.00 89.48           N  
ATOM   2077  CZ  ARG A 317     193.110 194.530 221.749  1.00 89.48           C  
ATOM   2078  NH1 ARG A 317     191.936 194.863 222.259  1.00 89.48           N  
ATOM   2079  NH2 ARG A 317     193.745 195.391 220.959  1.00 89.48           N  
ATOM   2080  N   VAL A 318     191.374 187.938 221.307  1.00 90.34           N  
ATOM   2081  CA  VAL A 318     190.811 186.876 222.132  1.00 90.34           C  
ATOM   2082  C   VAL A 318     191.283 187.071 223.566  1.00 90.34           C  
ATOM   2083  O   VAL A 318     192.488 187.147 223.828  1.00 90.34           O  
ATOM   2084  CB  VAL A 318     191.211 185.492 221.603  1.00 90.34           C  
ATOM   2085  CG1 VAL A 318     190.538 184.402 222.415  1.00 90.34           C  
ATOM   2086  CG2 VAL A 318     190.847 185.367 220.136  1.00 90.34           C  
ATOM   2087  N   GLN A 319     190.335 187.155 224.493  1.00 96.52           N  
ATOM   2088  CA  GLN A 319     190.673 187.353 225.892  1.00 96.52           C  
ATOM   2089  C   GLN A 319     191.131 186.043 226.530  1.00 96.52           C  
ATOM   2090  O   GLN A 319     190.659 184.965 226.160  1.00 96.52           O  
ATOM   2091  CB  GLN A 319     189.473 187.905 226.654  1.00 96.52           C  
ATOM   2092  CG  GLN A 319     189.089 189.324 226.264  1.00 96.52           C  
ATOM   2093  CD  GLN A 319     190.242 190.300 226.389  1.00 96.52           C  
ATOM   2094  OE1 GLN A 319     191.065 190.195 227.297  1.00 96.52           O  
ATOM   2095  NE2 GLN A 319     190.306 191.258 225.472  1.00 96.52           N  
ATOM   2096  N   PRO A 320     192.054 186.111 227.486  1.00 96.86           N  
ATOM   2097  CA  PRO A 320     192.479 184.895 228.186  1.00 96.86           C  
ATOM   2098  C   PRO A 320     191.360 184.327 229.043  1.00 96.86           C  
ATOM   2099  O   PRO A 320     190.468 185.044 229.502  1.00 96.86           O  
ATOM   2100  CB  PRO A 320     193.653 185.373 229.047  1.00 96.86           C  
ATOM   2101  CG  PRO A 320     193.403 186.826 229.242  1.00 96.86           C  
ATOM   2102  CD  PRO A 320     192.762 187.306 227.973  1.00 96.86           C  
ATOM   2103  N   THR A 321     191.415 183.012 229.254  1.00 99.62           N  
ATOM   2104  CA  THR A 321     190.379 182.319 230.013  1.00 99.62           C  
ATOM   2105  C   THR A 321     190.681 182.300 231.510  1.00 99.62           C  
ATOM   2106  O   THR A 321     189.895 182.813 232.313  1.00 99.62           O  
ATOM   2107  CB  THR A 321     190.208 180.892 229.482  1.00 99.62           C  
ATOM   2108  OG1 THR A 321     190.137 180.919 228.051  1.00 99.62           O  
ATOM   2109  CG2 THR A 321     188.937 180.271 230.035  1.00 99.62           C  
ATOM   2110  N   GLU A 322     191.812 181.716 231.900  1.00102.23           N  
ATOM   2111  CA  GLU A 322     192.185 181.628 233.305  1.00102.23           C  
ATOM   2112  C   GLU A 322     193.701 181.730 233.418  1.00102.23           C  
ATOM   2113  O   GLU A 322     194.406 181.929 232.425  1.00102.23           O  
ATOM   2114  CB  GLU A 322     191.649 180.338 233.938  1.00102.23           C  
ATOM   2115  CG  GLU A 322     192.505 179.101 233.704  1.00102.23           C  
ATOM   2116  CD  GLU A 322     192.034 178.274 232.527  1.00102.23           C  
ATOM   2117  OE1 GLU A 322     191.482 178.856 231.573  1.00102.23           O  
ATOM   2118  OE2 GLU A 322     192.215 177.039 232.559  1.00102.23           O  
ATOM   2119  N   SER A 323     194.203 181.597 234.644  1.00100.29           N  
ATOM   2120  CA  SER A 323     195.625 181.705 234.926  1.00100.29           C  
ATOM   2121  C   SER A 323     196.156 180.392 235.483  1.00100.29           C  
ATOM   2122  O   SER A 323     195.437 179.645 236.152  1.00100.29           O  
ATOM   2123  CB  SER A 323     195.910 182.835 235.921  1.00100.29           C  
ATOM   2124  OG  SER A 323     195.726 182.395 237.255  1.00100.29           O  
ATOM   2125  N   ILE A 324     197.427 180.116 235.194  1.00100.69           N  
ATOM   2126  CA  ILE A 324     198.121 178.952 235.729  1.00100.69           C  
ATOM   2127  C   ILE A 324     199.494 179.386 236.223  1.00100.69           C  
ATOM   2128  O   ILE A 324     200.072 180.361 235.735  1.00100.69           O  
ATOM   2129  CB  ILE A 324     198.256 177.819 234.686  1.00100.69           C  
ATOM   2130  CG1 ILE A 324     199.020 178.311 233.457  1.00100.69           C  
ATOM   2131  CG2 ILE A 324     196.891 177.278 234.293  1.00100.69           C  
ATOM   2132  CD1 ILE A 324     199.607 177.196 232.628  1.00100.69           C  
ATOM   2133  N   VAL A 325     200.013 178.651 237.203  1.00104.37           N  
ATOM   2134  CA  VAL A 325     201.340 178.894 237.758  1.00104.37           C  
ATOM   2135  C   VAL A 325     202.034 177.554 237.949  1.00104.37           C  
ATOM   2136  O   VAL A 325     201.410 176.574 238.369  1.00104.37           O  
ATOM   2137  CB  VAL A 325     201.277 179.673 239.088  1.00104.37           C  
ATOM   2138  CG1 VAL A 325     200.914 181.126 238.837  1.00104.37           C  
ATOM   2139  CG2 VAL A 325     200.278 179.032 240.036  1.00104.37           C  
ATOM   2140  N   ARG A 326     203.326 177.508 237.633  1.00105.19           N  
ATOM   2141  CA  ARG A 326     204.111 176.289 237.745  1.00105.19           C  
ATOM   2142  C   ARG A 326     205.396 176.572 238.509  1.00105.19           C  
ATOM   2143  O   ARG A 326     206.021 177.620 238.326  1.00105.19           O  
ATOM   2144  CB  ARG A 326     204.434 175.708 236.366  1.00105.19           C  
ATOM   2145  CG  ARG A 326     203.206 175.268 235.588  1.00105.19           C  
ATOM   2146  CD  ARG A 326     202.419 174.222 236.355  1.00105.19           C  
ATOM   2147  NE  ARG A 326     203.061 172.915 236.310  1.00105.19           N  
ATOM   2148  CZ  ARG A 326     202.413 171.760 236.375  1.00105.19           C  
ATOM   2149  NH1 ARG A 326     201.098 171.712 236.504  1.00105.19           N  
ATOM   2150  NH2 ARG A 326     203.102 170.625 236.311  1.00105.19           N  
ATOM   2151  N   PHE A 327     205.783 175.628 239.361  1.00109.47           N  
ATOM   2152  CA  PHE A 327     206.959 175.765 240.207  1.00109.47           C  
ATOM   2153  C   PHE A 327     207.464 174.371 240.546  1.00109.47           C  
ATOM   2154  O   PHE A 327     206.708 173.397 240.451  1.00109.47           O  
ATOM   2155  CB  PHE A 327     206.634 176.559 241.482  1.00109.47           C  
ATOM   2156  CG  PHE A 327     206.677 178.047 241.293  1.00109.47           C  
ATOM   2157  CD1 PHE A 327     207.823 178.663 240.821  1.00109.47           C  
ATOM   2158  CD2 PHE A 327     205.570 178.828 241.574  1.00109.47           C  
ATOM   2159  CE1 PHE A 327     207.867 180.030 240.641  1.00109.47           C  
ATOM   2160  CE2 PHE A 327     205.609 180.197 241.397  1.00109.47           C  
ATOM   2161  CZ  PHE A 327     206.759 180.798 240.929  1.00109.47           C  
ATOM   2162  N   PRO A 328     208.734 174.238 240.934  1.00109.35           N  
ATOM   2163  CA  PRO A 328     209.293 172.907 241.206  1.00109.35           C  
ATOM   2164  C   PRO A 328     208.566 172.195 242.339  1.00109.35           C  
ATOM   2165  O   PRO A 328     207.705 172.747 243.027  1.00109.35           O  
ATOM   2166  CB  PRO A 328     210.754 173.196 241.571  1.00109.35           C  
ATOM   2167  CG  PRO A 328     210.810 174.664 241.854  1.00109.35           C  
ATOM   2168  CD  PRO A 328     209.770 175.282 240.987  1.00109.35           C  
ATOM   2169  N   ASN A 329     208.947 170.930 242.533  1.00117.46           N  
ATOM   2170  CA  ASN A 329     208.234 170.025 243.427  1.00117.46           C  
ATOM   2171  C   ASN A 329     208.304 170.427 244.894  1.00117.46           C  
ATOM   2172  O   ASN A 329     207.549 169.863 245.694  1.00117.46           O  
ATOM   2173  CB  ASN A 329     208.769 168.602 243.269  1.00117.46           C  
ATOM   2174  CG  ASN A 329     207.901 167.754 242.368  1.00117.46           C  
ATOM   2175  OD1 ASN A 329     206.686 167.942 242.309  1.00117.46           O  
ATOM   2176  ND2 ASN A 329     208.513 166.810 241.666  1.00117.46           N  
ATOM   2177  N   ILE A 330     209.192 171.354 245.262  1.00131.29           N  
ATOM   2178  CA  ILE A 330     209.347 171.842 246.632  1.00131.29           C  
ATOM   2179  C   ILE A 330     209.937 170.747 247.513  1.00131.29           C  
ATOM   2180  O   ILE A 330     209.334 169.684 247.696  1.00131.29           O  
ATOM   2181  CB  ILE A 330     208.015 172.355 247.213  1.00131.29           C  
ATOM   2182  CG1 ILE A 330     207.509 173.557 246.413  1.00131.29           C  
ATOM   2183  CG2 ILE A 330     208.174 172.708 248.683  1.00131.29           C  
ATOM   2184  CD1 ILE A 330     206.090 173.957 246.751  1.00131.29           C  
ATOM   2185  N   THR A 331     211.116 171.005 248.074  1.00152.18           N  
ATOM   2186  CA  THR A 331     211.794 170.041 248.927  1.00152.18           C  
ATOM   2187  C   THR A 331     212.755 170.791 249.841  1.00152.18           C  
ATOM   2188  O   THR A 331     212.836 172.022 249.812  1.00152.18           O  
ATOM   2189  CB  THR A 331     212.530 168.985 248.096  1.00152.18           C  
ATOM   2190  OG1 THR A 331     213.062 167.976 248.964  1.00152.18           O  
ATOM   2191  CG2 THR A 331     213.666 169.623 247.310  1.00152.18           C  
ATOM   2192  N   ASN A 332     213.490 170.029 250.653  1.00169.49           N  
ATOM   2193  CA  ASN A 332     214.449 170.574 251.615  1.00169.49           C  
ATOM   2194  C   ASN A 332     213.755 171.518 252.600  1.00169.49           C  
ATOM   2195  O   ASN A 332     214.020 172.721 252.654  1.00169.49           O  
ATOM   2196  CB  ASN A 332     215.613 171.268 250.898  1.00169.49           C  
ATOM   2197  CG  ASN A 332     216.686 171.749 251.855  1.00169.49           C  
ATOM   2198  OD1 ASN A 332     216.990 171.087 252.848  1.00169.49           O  
ATOM   2199  ND2 ASN A 332     217.263 172.908 251.563  1.00169.49           N  
ATOM   2200  N   LEU A 333     212.840 170.946 253.376  1.00174.31           N  
ATOM   2201  CA  LEU A 333     212.131 171.713 254.389  1.00174.31           C  
ATOM   2202  C   LEU A 333     213.047 172.028 255.566  1.00174.31           C  
ATOM   2203  O   LEU A 333     213.928 171.243 255.926  1.00174.31           O  
ATOM   2204  CB  LEU A 333     210.903 170.947 254.875  1.00174.31           C  
ATOM   2205  CG  LEU A 333     209.777 170.768 253.857  1.00174.31           C  
ATOM   2206  CD1 LEU A 333     209.028 169.471 254.114  1.00174.31           C  
ATOM   2207  CD2 LEU A 333     208.828 171.954 253.898  1.00174.31           C  
ATOM   2208  N   CYS A 334     212.833 173.195 256.163  1.00192.23           N  
ATOM   2209  CA  CYS A 334     213.597 173.568 257.343  1.00192.23           C  
ATOM   2210  C   CYS A 334     213.207 172.674 258.519  1.00192.23           C  
ATOM   2211  O   CYS A 334     212.035 172.314 258.665  1.00192.23           O  
ATOM   2212  CB  CYS A 334     213.364 175.036 257.697  1.00192.23           C  
ATOM   2213  SG  CYS A 334     213.809 176.202 256.386  1.00192.23           S  
ATOM   2214  N   PRO A 335     214.161 172.300 259.372  1.00204.76           N  
ATOM   2215  CA  PRO A 335     213.874 171.349 260.467  1.00204.76           C  
ATOM   2216  C   PRO A 335     213.340 172.028 261.726  1.00204.76           C  
ATOM   2217  O   PRO A 335     214.027 172.175 262.745  1.00204.76           O  
ATOM   2218  CB  PRO A 335     215.239 170.693 260.688  1.00204.76           C  
ATOM   2219  CG  PRO A 335     216.221 171.780 260.368  1.00204.76           C  
ATOM   2220  CD  PRO A 335     215.584 172.680 259.330  1.00204.76           C  
ATOM   2221  N   PHE A 336     212.080 172.460 261.666  1.00213.97           N  
ATOM   2222  CA  PHE A 336     211.434 173.014 262.850  1.00213.97           C  
ATOM   2223  C   PHE A 336     211.047 171.932 263.848  1.00213.97           C  
ATOM   2224  O   PHE A 336     210.963 172.207 265.050  1.00213.97           O  
ATOM   2225  CB  PHE A 336     210.197 173.820 262.457  1.00213.97           C  
ATOM   2226  CG  PHE A 336     210.512 175.137 261.814  1.00213.97           C  
ATOM   2227  CD1 PHE A 336     210.994 176.191 262.571  1.00213.97           C  
ATOM   2228  CD2 PHE A 336     210.323 175.323 260.457  1.00213.97           C  
ATOM   2229  CE1 PHE A 336     211.285 177.406 261.985  1.00213.97           C  
ATOM   2230  CE2 PHE A 336     210.611 176.536 259.865  1.00213.97           C  
ATOM   2231  CZ  PHE A 336     211.093 177.579 260.630  1.00213.97           C  
ATOM   2232  N   GLY A 337     210.801 170.710 263.372  1.00226.03           N  
ATOM   2233  CA  GLY A 337     210.390 169.645 264.272  1.00226.03           C  
ATOM   2234  C   GLY A 337     211.437 169.318 265.319  1.00226.03           C  
ATOM   2235  O   GLY A 337     211.118 169.145 266.496  1.00226.03           O  
ATOM   2236  N   GLU A 338     212.704 169.238 264.908  1.00228.67           N  
ATOM   2237  CA  GLU A 338     213.771 168.926 265.850  1.00228.67           C  
ATOM   2238  C   GLU A 338     214.023 170.046 266.849  1.00228.67           C  
ATOM   2239  O   GLU A 338     214.729 169.822 267.838  1.00228.67           O  
ATOM   2240  CB  GLU A 338     215.062 168.603 265.095  1.00228.67           C  
ATOM   2241  CG  GLU A 338     215.572 169.730 264.212  1.00228.67           C  
ATOM   2242  CD  GLU A 338     216.609 170.593 264.906  1.00228.67           C  
ATOM   2243  OE1 GLU A 338     216.994 170.261 266.046  1.00228.67           O  
ATOM   2244  OE2 GLU A 338     217.040 171.603 264.310  1.00228.67           O  
ATOM   2245  N   VAL A 339     213.470 171.236 266.621  1.00234.13           N  
ATOM   2246  CA  VAL A 339     213.668 172.363 267.524  1.00234.13           C  
ATOM   2247  C   VAL A 339     212.533 172.414 268.537  1.00234.13           C  
ATOM   2248  O   VAL A 339     212.767 172.386 269.750  1.00234.13           O  
ATOM   2249  CB  VAL A 339     213.769 173.688 266.746  1.00234.13           C  
ATOM   2250  CG1 VAL A 339     213.699 174.868 267.700  1.00234.13           C  
ATOM   2251  CG2 VAL A 339     215.053 173.727 265.937  1.00234.13           C  
ATOM   2252  N   PHE A 340     211.293 172.488 268.047  1.00241.38           N  
ATOM   2253  CA  PHE A 340     210.155 172.626 268.949  1.00241.38           C  
ATOM   2254  C   PHE A 340     209.832 171.321 269.665  1.00241.38           C  
ATOM   2255  O   PHE A 340     209.459 171.341 270.843  1.00241.38           O  
ATOM   2256  CB  PHE A 340     208.935 173.133 268.182  1.00241.38           C  
ATOM   2257  CG  PHE A 340     209.034 174.576 267.781  1.00241.38           C  
ATOM   2258  CD1 PHE A 340     210.019 175.389 268.314  1.00241.38           C  
ATOM   2259  CD2 PHE A 340     208.143 175.121 266.874  1.00241.38           C  
ATOM   2260  CE1 PHE A 340     210.115 176.715 267.949  1.00241.38           C  
ATOM   2261  CE2 PHE A 340     208.236 176.449 266.508  1.00241.38           C  
ATOM   2262  CZ  PHE A 340     209.222 177.246 267.046  1.00241.38           C  
ATOM   2263  N   ASN A 341     209.967 170.185 268.982  1.00242.27           N  
ATOM   2264  CA  ASN A 341     209.728 168.885 269.590  1.00242.27           C  
ATOM   2265  C   ASN A 341     210.982 168.296 270.223  1.00242.27           C  
ATOM   2266  O   ASN A 341     211.075 167.072 270.372  1.00242.27           O  
ATOM   2267  CB  ASN A 341     209.154 167.912 268.557  1.00242.27           C  
ATOM   2268  CG  ASN A 341     207.650 168.023 268.425  1.00242.27           C  
ATOM   2269  OD1 ASN A 341     206.966 168.466 269.346  1.00242.27           O  
ATOM   2270  ND2 ASN A 341     207.126 167.616 267.276  1.00242.27           N  
ATOM   2271  N   ALA A 342     211.946 169.136 270.591  1.00259.53           N  
ATOM   2272  CA  ALA A 342     213.145 168.653 271.259  1.00259.53           C  
ATOM   2273  C   ALA A 342     212.795 168.099 272.634  1.00259.53           C  
ATOM   2274  O   ALA A 342     211.977 168.668 273.362  1.00259.53           O  
ATOM   2275  CB  ALA A 342     214.173 169.775 271.388  1.00259.53           C  
ATOM   2276  N   THR A 343     213.421 166.973 272.984  1.00270.10           N  
ATOM   2277  CA  THR A 343     213.108 166.314 274.248  1.00270.10           C  
ATOM   2278  C   THR A 343     213.488 167.183 275.441  1.00270.10           C  
ATOM   2279  O   THR A 343     212.720 167.301 276.403  1.00270.10           O  
ATOM   2280  CB  THR A 343     213.818 164.962 274.324  1.00270.10           C  
ATOM   2281  OG1 THR A 343     213.360 164.121 273.258  1.00270.10           O  
ATOM   2282  CG2 THR A 343     213.536 164.283 275.655  1.00270.10           C  
ATOM   2283  N   ARG A 344     214.663 167.807 275.394  1.00284.49           N  
ATOM   2284  CA  ARG A 344     215.167 168.589 276.516  1.00284.49           C  
ATOM   2285  C   ARG A 344     215.588 169.961 276.014  1.00284.49           C  
ATOM   2286  O   ARG A 344     216.339 170.062 275.039  1.00284.49           O  
ATOM   2287  CB  ARG A 344     216.344 167.879 277.193  1.00284.49           C  
ATOM   2288  CG  ARG A 344     216.986 168.656 278.333  1.00284.49           C  
ATOM   2289  CD  ARG A 344     215.943 169.203 279.296  1.00284.49           C  
ATOM   2290  NE  ARG A 344     216.543 170.047 280.322  1.00284.49           N  
ATOM   2291  CZ  ARG A 344     217.006 169.603 281.482  1.00284.49           C  
ATOM   2292  NH1 ARG A 344     216.949 168.321 281.803  1.00284.49           N  
ATOM   2293  NH2 ARG A 344     217.540 170.467 282.341  1.00284.49           N  
ATOM   2294  N   PHE A 345     215.108 171.006 276.678  1.00285.50           N  
ATOM   2295  CA  PHE A 345     215.517 172.374 276.400  1.00285.50           C  
ATOM   2296  C   PHE A 345     216.612 172.797 277.371  1.00285.50           C  
ATOM   2297  O   PHE A 345     216.802 172.187 278.425  1.00285.50           O  
ATOM   2298  CB  PHE A 345     214.334 173.337 276.508  1.00285.50           C  
ATOM   2299  CG  PHE A 345     213.571 173.515 275.227  1.00285.50           C  
ATOM   2300  CD1 PHE A 345     213.655 172.575 274.215  1.00285.50           C  
ATOM   2301  CD2 PHE A 345     212.771 174.629 275.036  1.00285.50           C  
ATOM   2302  CE1 PHE A 345     212.953 172.741 273.037  1.00285.50           C  
ATOM   2303  CE2 PHE A 345     212.067 174.801 273.861  1.00285.50           C  
ATOM   2304  CZ  PHE A 345     212.158 173.856 272.860  1.00285.50           C  
ATOM   2305  N   ALA A 346     217.334 173.850 277.002  1.00292.11           N  
ATOM   2306  CA  ALA A 346     218.372 174.379 277.868  1.00292.11           C  
ATOM   2307  C   ALA A 346     217.805 175.460 278.784  1.00292.11           C  
ATOM   2308  O   ALA A 346     216.662 175.903 278.642  1.00292.11           O  
ATOM   2309  CB  ALA A 346     219.532 174.933 277.044  1.00292.11           C  
ATOM   2310  N   SER A 347     218.628 175.887 279.738  1.00301.02           N  
ATOM   2311  CA  SER A 347     218.213 176.913 280.680  1.00301.02           C  
ATOM   2312  C   SER A 347     218.168 178.279 280.000  1.00301.02           C  
ATOM   2313  O   SER A 347     218.697 178.478 278.903  1.00301.02           O  
ATOM   2314  CB  SER A 347     219.157 176.951 281.880  1.00301.02           C  
ATOM   2315  OG  SER A 347     218.684 177.854 282.862  1.00301.02           O  
ATOM   2316  N   VAL A 348     217.516 179.230 280.673  1.00303.44           N  
ATOM   2317  CA  VAL A 348     217.331 180.555 280.090  1.00303.44           C  
ATOM   2318  C   VAL A 348     218.666 181.285 279.975  1.00303.44           C  
ATOM   2319  O   VAL A 348     218.907 182.012 279.004  1.00303.44           O  
ATOM   2320  CB  VAL A 348     216.300 181.358 280.905  1.00303.44           C  
ATOM   2321  CG1 VAL A 348     216.738 181.492 282.358  1.00303.44           C  
ATOM   2322  CG2 VAL A 348     216.055 182.720 280.272  1.00303.44           C  
ATOM   2323  N   TYR A 349     219.556 181.102 280.952  1.00305.92           N  
ATOM   2324  CA  TYR A 349     220.866 181.738 280.899  1.00305.92           C  
ATOM   2325  C   TYR A 349     221.828 181.020 279.964  1.00305.92           C  
ATOM   2326  O   TYR A 349     222.929 181.527 279.727  1.00305.92           O  
ATOM   2327  CB  TYR A 349     221.477 181.821 282.301  1.00305.92           C  
ATOM   2328  CG  TYR A 349     222.100 180.532 282.786  1.00305.92           C  
ATOM   2329  CD1 TYR A 349     221.314 179.498 283.273  1.00305.92           C  
ATOM   2330  CD2 TYR A 349     223.478 180.353 282.769  1.00305.92           C  
ATOM   2331  CE1 TYR A 349     221.879 178.319 283.719  1.00305.92           C  
ATOM   2332  CE2 TYR A 349     224.053 179.178 283.213  1.00305.92           C  
ATOM   2333  CZ  TYR A 349     223.248 178.164 283.688  1.00305.92           C  
ATOM   2334  OH  TYR A 349     223.813 176.991 284.133  1.00305.92           O  
ATOM   2335  N   ALA A 350     221.445 179.858 279.443  1.00295.48           N  
ATOM   2336  CA  ALA A 350     222.227 179.099 278.473  1.00295.48           C  
ATOM   2337  C   ALA A 350     221.353 178.717 277.287  1.00295.48           C  
ATOM   2338  O   ALA A 350     221.320 177.566 276.846  1.00295.48           O  
ATOM   2339  CB  ALA A 350     222.846 177.861 279.116  1.00295.48           C  
ATOM   2340  N   TRP A 351     220.622 179.700 276.762  1.00286.13           N  
ATOM   2341  CA  TRP A 351     219.637 179.449 275.718  1.00286.13           C  
ATOM   2342  C   TRP A 351     220.281 178.823 274.487  1.00286.13           C  
ATOM   2343  O   TRP A 351     221.364 179.228 274.055  1.00286.13           O  
ATOM   2344  CB  TRP A 351     218.938 180.753 275.333  1.00286.13           C  
ATOM   2345  CG  TRP A 351     219.863 181.932 275.248  1.00286.13           C  
ATOM   2346  CD1 TRP A 351     220.265 182.735 276.276  1.00286.13           C  
ATOM   2347  CD2 TRP A 351     220.504 182.437 274.071  1.00286.13           C  
ATOM   2348  NE1 TRP A 351     221.114 183.710 275.811  1.00286.13           N  
ATOM   2349  CE2 TRP A 351     221.277 183.549 274.461  1.00286.13           C  
ATOM   2350  CE3 TRP A 351     220.498 182.059 272.725  1.00286.13           C  
ATOM   2351  CZ2 TRP A 351     222.037 184.285 273.554  1.00286.13           C  
ATOM   2352  CZ3 TRP A 351     221.254 182.791 271.826  1.00286.13           C  
ATOM   2353  CH2 TRP A 351     222.012 183.891 272.245  1.00286.13           C  
ATOM   2354  N   ASN A 352     219.604 177.825 273.923  1.00275.20           N  
ATOM   2355  CA  ASN A 352     220.109 177.162 272.728  1.00275.20           C  
ATOM   2356  C   ASN A 352     219.931 178.060 271.512  1.00275.20           C  
ATOM   2357  O   ASN A 352     218.842 178.591 271.275  1.00275.20           O  
ATOM   2358  CB  ASN A 352     219.389 175.833 272.506  1.00275.20           C  
ATOM   2359  CG  ASN A 352     219.708 174.812 273.575  1.00275.20           C  
ATOM   2360  OD1 ASN A 352     220.852 174.691 274.012  1.00275.20           O  
ATOM   2361  ND2 ASN A 352     218.696 174.066 274.002  1.00275.20           N  
ATOM   2362  N   ARG A 353     221.001 178.218 270.738  1.00253.53           N  
ATOM   2363  CA  ARG A 353     220.997 179.020 269.522  1.00253.53           C  
ATOM   2364  C   ARG A 353     221.149 178.105 268.315  1.00253.53           C  
ATOM   2365  O   ARG A 353     222.038 177.248 268.287  1.00253.53           O  
ATOM   2366  CB  ARG A 353     222.119 180.059 269.545  1.00253.53           C  
ATOM   2367  CG  ARG A 353     222.376 180.725 268.204  1.00253.53           C  
ATOM   2368  CD  ARG A 353     222.571 182.224 268.355  1.00253.53           C  
ATOM   2369  NE  ARG A 353     221.304 182.945 268.352  1.00253.53           N  
ATOM   2370  CZ  ARG A 353     221.188 184.253 268.171  1.00253.53           C  
ATOM   2371  NH1 ARG A 353     222.247 185.020 267.971  1.00253.53           N  
ATOM   2372  NH2 ARG A 353     219.979 184.807 268.189  1.00253.53           N  
ATOM   2373  N   LYS A 354     220.280 178.289 267.324  1.00228.40           N  
ATOM   2374  CA  LYS A 354     220.270 177.478 266.117  1.00228.40           C  
ATOM   2375  C   LYS A 354     220.225 178.386 264.898  1.00228.40           C  
ATOM   2376  O   LYS A 354     219.479 179.370 264.873  1.00228.40           O  
ATOM   2377  CB  LYS A 354     219.072 176.519 266.107  1.00228.40           C  
ATOM   2378  CG  LYS A 354     218.932 175.702 264.836  1.00228.40           C  
ATOM   2379  CD  LYS A 354     220.176 174.870 264.579  1.00228.40           C  
ATOM   2380  CE  LYS A 354     219.991 173.964 263.374  1.00228.40           C  
ATOM   2381  NZ  LYS A 354     218.927 172.948 263.605  1.00228.40           N  
ATOM   2382  N   ARG A 355     221.022 178.047 263.890  1.00211.97           N  
ATOM   2383  CA  ARG A 355     221.103 178.801 262.647  1.00211.97           C  
ATOM   2384  C   ARG A 355     220.357 178.048 261.555  1.00211.97           C  
ATOM   2385  O   ARG A 355     220.548 176.838 261.390  1.00211.97           O  
ATOM   2386  CB  ARG A 355     222.562 179.024 262.241  1.00211.97           C  
ATOM   2387  CG  ARG A 355     222.749 179.555 260.832  1.00211.97           C  
ATOM   2388  CD  ARG A 355     222.093 180.913 260.659  1.00211.97           C  
ATOM   2389  NE  ARG A 355     222.429 181.516 259.375  1.00211.97           N  
ATOM   2390  CZ  ARG A 355     223.576 182.127 259.111  1.00211.97           C  
ATOM   2391  NH1 ARG A 355     224.524 182.243 260.026  1.00211.97           N  
ATOM   2392  NH2 ARG A 355     223.775 182.636 257.899  1.00211.97           N  
ATOM   2393  N   ILE A 356     219.512 178.760 260.813  1.00204.88           N  
ATOM   2394  CA  ILE A 356     218.692 178.176 259.760  1.00204.88           C  
ATOM   2395  C   ILE A 356     218.976 178.925 258.465  1.00204.88           C  
ATOM   2396  O   ILE A 356     218.838 180.156 258.406  1.00204.88           O  
ATOM   2397  CB  ILE A 356     217.196 178.228 260.108  1.00204.88           C  
ATOM   2398  CG1 ILE A 356     216.910 177.379 261.348  1.00204.88           C  
ATOM   2399  CG2 ILE A 356     216.359 177.754 258.934  1.00204.88           C  
ATOM   2400  CD1 ILE A 356     217.193 175.906 261.155  1.00204.88           C  
ATOM   2401  N   SER A 357     219.369 178.179 257.434  1.00194.12           N  
ATOM   2402  CA  SER A 357     219.642 178.733 256.117  1.00194.12           C  
ATOM   2403  C   SER A 357     219.519 177.620 255.085  1.00194.12           C  
ATOM   2404  O   SER A 357     219.694 176.441 255.404  1.00194.12           O  
ATOM   2405  CB  SER A 357     221.032 179.375 256.050  1.00194.12           C  
ATOM   2406  OG  SER A 357     221.110 180.513 256.891  1.00194.12           O  
ATOM   2407  N   ASN A 358     219.213 178.015 253.848  1.00182.00           N  
ATOM   2408  CA  ASN A 358     219.133 177.105 252.704  1.00182.00           C  
ATOM   2409  C   ASN A 358     218.106 175.992 252.936  1.00182.00           C  
ATOM   2410  O   ASN A 358     218.429 174.803 252.964  1.00182.00           O  
ATOM   2411  CB  ASN A 358     220.512 176.523 252.376  1.00182.00           C  
ATOM   2412  CG  ASN A 358     221.354 177.462 251.539  1.00182.00           C  
ATOM   2413  OD1 ASN A 358     220.902 177.972 250.515  1.00182.00           O  
ATOM   2414  ND2 ASN A 358     222.586 177.697 251.974  1.00182.00           N  
ATOM   2415  N   CYS A 359     216.851 176.406 253.095  1.00184.44           N  
ATOM   2416  CA  CYS A 359     215.732 175.476 253.195  1.00184.44           C  
ATOM   2417  C   CYS A 359     214.442 176.256 252.991  1.00184.44           C  
ATOM   2418  O   CYS A 359     214.433 177.488 252.986  1.00184.44           O  
ATOM   2419  CB  CYS A 359     215.721 174.740 254.540  1.00184.44           C  
ATOM   2420  SG  CYS A 359     215.763 175.813 255.992  1.00184.44           S  
ATOM   2421  N   VAL A 360     213.347 175.522 252.813  1.00180.16           N  
ATOM   2422  CA  VAL A 360     212.018 176.112 252.700  1.00180.16           C  
ATOM   2423  C   VAL A 360     211.315 175.972 254.044  1.00180.16           C  
ATOM   2424  O   VAL A 360     211.307 174.888 254.642  1.00180.16           O  
ATOM   2425  CB  VAL A 360     211.207 175.464 251.564  1.00180.16           C  
ATOM   2426  CG1 VAL A 360     211.157 173.955 251.717  1.00180.16           C  
ATOM   2427  CG2 VAL A 360     209.801 176.038 251.520  1.00180.16           C  
ATOM   2428  N   ALA A 361     210.748 177.072 254.532  1.00188.36           N  
ATOM   2429  CA  ALA A 361     210.100 177.115 255.836  1.00188.36           C  
ATOM   2430  C   ALA A 361     208.628 177.449 255.660  1.00188.36           C  
ATOM   2431  O   ALA A 361     208.288 178.461 255.039  1.00188.36           O  
ATOM   2432  CB  ALA A 361     210.771 178.145 256.747  1.00188.36           C  
ATOM   2433  N   ASP A 362     207.760 176.610 256.219  1.00189.74           N  
ATOM   2434  CA  ASP A 362     206.315 176.797 256.139  1.00189.74           C  
ATOM   2435  C   ASP A 362     205.808 177.255 257.500  1.00189.74           C  
ATOM   2436  O   ASP A 362     205.737 176.460 258.443  1.00189.74           O  
ATOM   2437  CB  ASP A 362     205.619 175.512 255.699  1.00189.74           C  
ATOM   2438  CG  ASP A 362     204.109 175.643 255.694  1.00189.74           C  
ATOM   2439  OD1 ASP A 362     203.573 176.325 254.795  1.00189.74           O  
ATOM   2440  OD2 ASP A 362     203.456 175.065 256.588  1.00189.74           O  
ATOM   2441  N   TYR A 363     205.455 178.534 257.598  1.00191.44           N  
ATOM   2442  CA  TYR A 363     204.898 179.089 258.822  1.00191.44           C  
ATOM   2443  C   TYR A 363     203.387 178.934 258.907  1.00191.44           C  
ATOM   2444  O   TYR A 363     202.802 179.275 259.941  1.00191.44           O  
ATOM   2445  CB  TYR A 363     205.263 180.571 258.942  1.00191.44           C  
ATOM   2446  CG  TYR A 363     206.683 180.883 258.533  1.00191.44           C  
ATOM   2447  CD1 TYR A 363     207.739 180.682 259.411  1.00191.44           C  
ATOM   2448  CD2 TYR A 363     206.969 181.372 257.266  1.00191.44           C  
ATOM   2449  CE1 TYR A 363     209.039 180.966 259.042  1.00191.44           C  
ATOM   2450  CE2 TYR A 363     208.265 181.658 256.887  1.00191.44           C  
ATOM   2451  CZ  TYR A 363     209.296 181.453 257.778  1.00191.44           C  
ATOM   2452  OH  TYR A 363     210.589 181.736 257.405  1.00191.44           O  
ATOM   2453  N   SER A 364     202.745 178.439 257.847  1.00195.72           N  
ATOM   2454  CA  SER A 364     201.298 178.256 257.875  1.00195.72           C  
ATOM   2455  C   SER A 364     200.890 177.241 258.934  1.00195.72           C  
ATOM   2456  O   SER A 364     199.935 177.468 259.686  1.00195.72           O  
ATOM   2457  CB  SER A 364     200.801 177.822 256.496  1.00195.72           C  
ATOM   2458  OG  SER A 364     201.051 176.444 256.276  1.00195.72           O  
ATOM   2459  N   VAL A 365     201.604 176.117 259.010  1.00196.99           N  
ATOM   2460  CA  VAL A 365     201.278 175.102 260.006  1.00196.99           C  
ATOM   2461  C   VAL A 365     201.564 175.618 261.412  1.00196.99           C  
ATOM   2462  O   VAL A 365     200.834 175.307 262.361  1.00196.99           O  
ATOM   2463  CB  VAL A 365     202.032 173.793 259.701  1.00196.99           C  
ATOM   2464  CG1 VAL A 365     203.537 174.008 259.734  1.00196.99           C  
ATOM   2465  CG2 VAL A 365     201.623 172.701 260.679  1.00196.99           C  
ATOM   2466  N   LEU A 366     202.623 176.415 261.570  1.00202.43           N  
ATOM   2467  CA  LEU A 366     202.925 176.986 262.879  1.00202.43           C  
ATOM   2468  C   LEU A 366     201.836 177.953 263.324  1.00202.43           C  
ATOM   2469  O   LEU A 366     201.422 177.942 264.490  1.00202.43           O  
ATOM   2470  CB  LEU A 366     204.281 177.691 262.851  1.00202.43           C  
ATOM   2471  CG  LEU A 366     205.537 176.845 263.081  1.00202.43           C  
ATOM   2472  CD1 LEU A 366     205.489 176.218 264.462  1.00202.43           C  
ATOM   2473  CD2 LEU A 366     205.735 175.784 262.009  1.00202.43           C  
ATOM   2474  N   TYR A 367     201.360 178.800 262.410  1.00203.63           N  
ATOM   2475  CA  TYR A 367     200.337 179.776 262.768  1.00203.63           C  
ATOM   2476  C   TYR A 367     198.990 179.107 263.016  1.00203.63           C  
ATOM   2477  O   TYR A 367     198.267 179.482 263.946  1.00203.63           O  
ATOM   2478  CB  TYR A 367     200.216 180.833 261.672  1.00203.63           C  
ATOM   2479  CG  TYR A 367     199.205 181.913 261.978  1.00203.63           C  
ATOM   2480  CD1 TYR A 367     199.489 182.919 262.891  1.00203.63           C  
ATOM   2481  CD2 TYR A 367     197.964 181.925 261.354  1.00203.63           C  
ATOM   2482  CE1 TYR A 367     198.567 183.908 263.175  1.00203.63           C  
ATOM   2483  CE2 TYR A 367     197.035 182.911 261.631  1.00203.63           C  
ATOM   2484  CZ  TYR A 367     197.342 183.899 262.542  1.00203.63           C  
ATOM   2485  OH  TYR A 367     196.422 184.883 262.822  1.00203.63           O  
ATOM   2486  N   ASN A 368     198.635 178.116 262.195  1.00202.32           N  
ATOM   2487  CA  ASN A 368     197.329 177.481 262.326  1.00202.32           C  
ATOM   2488  C   ASN A 368     197.233 176.626 263.583  1.00202.32           C  
ATOM   2489  O   ASN A 368     196.151 176.517 264.172  1.00202.32           O  
ATOM   2490  CB  ASN A 368     197.029 176.637 261.088  1.00202.32           C  
ATOM   2491  CG  ASN A 368     196.890 177.476 259.834  1.00202.32           C  
ATOM   2492  OD1 ASN A 368     196.742 178.696 259.903  1.00202.32           O  
ATOM   2493  ND2 ASN A 368     196.939 176.825 258.677  1.00202.32           N  
ATOM   2494  N   SER A 369     198.336 176.013 264.004  1.00211.57           N  
ATOM   2495  CA  SER A 369     198.311 175.166 265.189  1.00211.57           C  
ATOM   2496  C   SER A 369     198.046 176.005 266.432  1.00211.57           C  
ATOM   2497  O   SER A 369     198.702 177.027 266.659  1.00211.57           O  
ATOM   2498  CB  SER A 369     199.632 174.411 265.328  1.00211.57           C  
ATOM   2499  OG  SER A 369     199.597 173.522 266.431  1.00211.57           O  
ATOM   2500  N   ALA A 370     197.082 175.571 267.240  1.00216.00           N  
ATOM   2501  CA  ALA A 370     196.683 176.289 268.442  1.00216.00           C  
ATOM   2502  C   ALA A 370     197.399 175.800 269.694  1.00216.00           C  
ATOM   2503  O   ALA A 370     197.090 176.276 270.791  1.00216.00           O  
ATOM   2504  CB  ALA A 370     195.168 176.180 268.643  1.00216.00           C  
ATOM   2505  N   SER A 371     198.344 174.869 269.559  1.00223.30           N  
ATOM   2506  CA  SER A 371     199.053 174.333 270.714  1.00223.30           C  
ATOM   2507  C   SER A 371     199.967 175.354 271.378  1.00223.30           C  
ATOM   2508  O   SER A 371     200.453 175.094 272.484  1.00223.30           O  
ATOM   2509  CB  SER A 371     199.867 173.105 270.302  1.00223.30           C  
ATOM   2510  OG  SER A 371     199.065 172.179 269.591  1.00223.30           O  
ATOM   2511  N   PHE A 372     200.209 176.496 270.743  1.00232.21           N  
ATOM   2512  CA  PHE A 372     201.110 177.508 271.278  1.00232.21           C  
ATOM   2513  C   PHE A 372     200.306 178.532 272.070  1.00232.21           C  
ATOM   2514  O   PHE A 372     199.360 179.129 271.545  1.00232.21           O  
ATOM   2515  CB  PHE A 372     201.886 178.179 270.147  1.00232.21           C  
ATOM   2516  CG  PHE A 372     202.453 177.209 269.152  1.00232.21           C  
ATOM   2517  CD1 PHE A 372     203.525 176.400 269.489  1.00232.21           C  
ATOM   2518  CD2 PHE A 372     201.905 177.095 267.886  1.00232.21           C  
ATOM   2519  CE1 PHE A 372     204.046 175.503 268.579  1.00232.21           C  
ATOM   2520  CE2 PHE A 372     202.422 176.199 266.971  1.00232.21           C  
ATOM   2521  CZ  PHE A 372     203.494 175.401 267.319  1.00232.21           C  
ATOM   2522  N   SER A 373     200.684 178.729 273.335  1.00246.50           N  
ATOM   2523  CA  SER A 373     199.956 179.658 274.193  1.00246.50           C  
ATOM   2524  C   SER A 373     200.149 181.099 273.736  1.00246.50           C  
ATOM   2525  O   SER A 373     199.180 181.855 273.604  1.00246.50           O  
ATOM   2526  CB  SER A 373     200.405 179.489 275.644  1.00246.50           C  
ATOM   2527  OG  SER A 373     200.436 178.121 276.012  1.00246.50           O  
ATOM   2528  N   THR A 374     201.394 181.496 273.488  1.00243.52           N  
ATOM   2529  CA  THR A 374     201.727 182.856 273.088  1.00243.52           C  
ATOM   2530  C   THR A 374     202.362 182.831 271.707  1.00243.52           C  
ATOM   2531  O   THR A 374     203.315 182.082 271.472  1.00243.52           O  
ATOM   2532  CB  THR A 374     202.674 183.511 274.098  1.00243.52           C  
ATOM   2533  OG1 THR A 374     201.978 183.741 275.329  1.00243.52           O  
ATOM   2534  CG2 THR A 374     203.195 184.836 273.562  1.00243.52           C  
ATOM   2535  N   PHE A 375     201.835 183.658 270.803  1.00228.60           N  
ATOM   2536  CA  PHE A 375     202.304 183.750 269.417  1.00228.60           C  
ATOM   2537  C   PHE A 375     202.374 185.240 269.090  1.00228.60           C  
ATOM   2538  O   PHE A 375     201.394 185.828 268.626  1.00228.60           O  
ATOM   2539  CB  PHE A 375     201.365 183.001 268.477  1.00228.60           C  
ATOM   2540  CG  PHE A 375     201.898 182.826 267.082  1.00228.60           C  
ATOM   2541  CD1 PHE A 375     201.855 183.868 266.171  1.00228.60           C  
ATOM   2542  CD2 PHE A 375     202.412 181.607 266.673  1.00228.60           C  
ATOM   2543  CE1 PHE A 375     202.335 183.706 264.887  1.00228.60           C  
ATOM   2544  CE2 PHE A 375     202.893 181.439 265.389  1.00228.60           C  
ATOM   2545  CZ  PHE A 375     202.854 182.490 264.495  1.00228.60           C  
ATOM   2546  N   LYS A 376     203.534 185.850 269.334  1.00231.03           N  
ATOM   2547  CA  LYS A 376     203.680 187.301 269.233  1.00231.03           C  
ATOM   2548  C   LYS A 376     204.678 187.635 268.134  1.00231.03           C  
ATOM   2549  O   LYS A 376     205.878 187.400 268.289  1.00231.03           O  
ATOM   2550  CB  LYS A 376     204.125 187.895 270.567  1.00231.03           C  
ATOM   2551  CG  LYS A 376     203.018 188.001 271.600  1.00231.03           C  
ATOM   2552  CD  LYS A 376     203.490 188.750 272.834  1.00231.03           C  
ATOM   2553  CE  LYS A 376     202.364 188.919 273.839  1.00231.03           C  
ATOM   2554  NZ  LYS A 376     202.805 189.672 275.046  1.00231.03           N  
ATOM   2555  N   CYS A 377     204.190 188.202 267.036  1.00229.17           N  
ATOM   2556  CA  CYS A 377     205.038 188.632 265.931  1.00229.17           C  
ATOM   2557  C   CYS A 377     205.089 190.153 265.923  1.00229.17           C  
ATOM   2558  O   CYS A 377     204.044 190.812 265.878  1.00229.17           O  
ATOM   2559  CB  CYS A 377     204.521 188.094 264.597  1.00229.17           C  
ATOM   2560  SG  CYS A 377     204.959 186.367 264.280  1.00229.17           S  
ATOM   2561  N   TYR A 378     206.300 190.705 265.966  1.00230.64           N  
ATOM   2562  CA  TYR A 378     206.501 192.144 266.076  1.00230.64           C  
ATOM   2563  C   TYR A 378     206.944 192.783 264.766  1.00230.64           C  
ATOM   2564  O   TYR A 378     206.437 193.845 264.394  1.00230.64           O  
ATOM   2565  CB  TYR A 378     207.532 192.445 267.171  1.00230.64           C  
ATOM   2566  CG  TYR A 378     207.299 191.689 268.458  1.00230.64           C  
ATOM   2567  CD1 TYR A 378     206.048 191.672 269.060  1.00230.64           C  
ATOM   2568  CD2 TYR A 378     208.330 190.988 269.070  1.00230.64           C  
ATOM   2569  CE1 TYR A 378     205.831 190.981 270.237  1.00230.64           C  
ATOM   2570  CE2 TYR A 378     208.122 190.293 270.246  1.00230.64           C  
ATOM   2571  CZ  TYR A 378     206.871 190.294 270.825  1.00230.64           C  
ATOM   2572  OH  TYR A 378     206.660 189.604 271.996  1.00230.64           O  
ATOM   2573  N   GLY A 379     207.887 192.158 264.060  1.00216.23           N  
ATOM   2574  CA  GLY A 379     208.413 192.768 262.849  1.00216.23           C  
ATOM   2575  C   GLY A 379     207.371 192.904 261.756  1.00216.23           C  
ATOM   2576  O   GLY A 379     207.187 193.982 261.186  1.00216.23           O  
ATOM   2577  N   VAL A 380     206.667 191.811 261.453  1.00203.81           N  
ATOM   2578  CA  VAL A 380     205.669 191.789 260.392  1.00203.81           C  
ATOM   2579  C   VAL A 380     204.504 190.906 260.817  1.00203.81           C  
ATOM   2580  O   VAL A 380     204.591 190.135 261.775  1.00203.81           O  
ATOM   2581  CB  VAL A 380     206.246 191.287 259.049  1.00203.81           C  
ATOM   2582  CG1 VAL A 380     207.137 192.345 258.416  1.00203.81           C  
ATOM   2583  CG2 VAL A 380     207.013 189.992 259.256  1.00203.81           C  
ATOM   2584  N   SER A 381     203.402 191.033 260.085  1.00196.13           N  
ATOM   2585  CA  SER A 381     202.236 190.206 260.349  1.00196.13           C  
ATOM   2586  C   SER A 381     202.529 188.757 259.967  1.00196.13           C  
ATOM   2587  O   SER A 381     203.242 188.505 258.991  1.00196.13           O  
ATOM   2588  CB  SER A 381     201.026 190.717 259.571  1.00196.13           C  
ATOM   2589  OG  SER A 381     201.083 190.303 258.218  1.00196.13           O  
ATOM   2590  N   PRO A 382     201.990 187.786 260.710  1.00195.77           N  
ATOM   2591  CA  PRO A 382     202.301 186.376 260.414  1.00195.77           C  
ATOM   2592  C   PRO A 382     201.894 185.935 259.019  1.00195.77           C  
ATOM   2593  O   PRO A 382     202.545 185.052 258.446  1.00195.77           O  
ATOM   2594  CB  PRO A 382     201.522 185.613 261.494  1.00195.77           C  
ATOM   2595  CG  PRO A 382     201.297 186.611 262.586  1.00195.77           C  
ATOM   2596  CD  PRO A 382     201.133 187.928 261.897  1.00195.77           C  
ATOM   2597  N   THR A 383     200.836 186.518 258.455  1.00190.93           N  
ATOM   2598  CA  THR A 383     200.345 186.077 257.155  1.00190.93           C  
ATOM   2599  C   THR A 383     201.299 186.412 256.015  1.00190.93           C  
ATOM   2600  O   THR A 383     201.219 185.782 254.955  1.00190.93           O  
ATOM   2601  CB  THR A 383     198.975 186.697 256.876  1.00190.93           C  
ATOM   2602  OG1 THR A 383     199.082 188.125 256.912  1.00190.93           O  
ATOM   2603  CG2 THR A 383     197.965 186.243 257.917  1.00190.93           C  
ATOM   2604  N   LYS A 384     202.195 187.378 256.201  1.00191.73           N  
ATOM   2605  CA  LYS A 384     203.069 187.831 255.128  1.00191.73           C  
ATOM   2606  C   LYS A 384     204.430 187.147 255.115  1.00191.73           C  
ATOM   2607  O   LYS A 384     205.235 187.432 254.224  1.00191.73           O  
ATOM   2608  CB  LYS A 384     203.261 189.349 255.214  1.00191.73           C  
ATOM   2609  CG  LYS A 384     201.967 190.139 255.129  1.00191.73           C  
ATOM   2610  CD  LYS A 384     201.270 189.903 253.799  1.00191.73           C  
ATOM   2611  CE  LYS A 384     199.935 189.200 253.986  1.00191.73           C  
ATOM   2612  NZ  LYS A 384     199.266 188.925 252.685  1.00191.73           N  
ATOM   2613  N   LEU A 385     204.707 186.252 256.065  1.00191.74           N  
ATOM   2614  CA  LEU A 385     206.004 185.579 256.080  1.00191.74           C  
ATOM   2615  C   LEU A 385     206.194 184.707 254.845  1.00191.74           C  
ATOM   2616  O   LEU A 385     207.309 184.595 254.324  1.00191.74           O  
ATOM   2617  CB  LEU A 385     206.160 184.743 257.352  1.00191.74           C  
ATOM   2618  CG  LEU A 385     206.624 185.429 258.642  1.00191.74           C  
ATOM   2619  CD1 LEU A 385     208.037 185.974 258.480  1.00191.74           C  
ATOM   2620  CD2 LEU A 385     205.675 186.523 259.088  1.00191.74           C  
ATOM   2621  N   ASN A 386     205.120 184.082 254.364  1.00188.74           N  
ATOM   2622  CA  ASN A 386     205.217 183.182 253.222  1.00188.74           C  
ATOM   2623  C   ASN A 386     205.493 183.903 251.909  1.00188.74           C  
ATOM   2624  O   ASN A 386     205.793 183.236 250.914  1.00188.74           O  
ATOM   2625  CB  ASN A 386     203.931 182.363 253.098  1.00188.74           C  
ATOM   2626  CG  ASN A 386     203.709 181.447 254.285  1.00188.74           C  
ATOM   2627  OD1 ASN A 386     204.393 180.435 254.438  1.00188.74           O  
ATOM   2628  ND2 ASN A 386     202.752 181.800 255.134  1.00188.74           N  
ATOM   2629  N   ASP A 387     205.401 185.234 251.874  1.00191.06           N  
ATOM   2630  CA  ASP A 387     205.573 185.990 250.637  1.00191.06           C  
ATOM   2631  C   ASP A 387     207.005 186.487 250.453  1.00191.06           C  
ATOM   2632  O   ASP A 387     207.672 186.118 249.483  1.00191.06           O  
ATOM   2633  CB  ASP A 387     204.589 187.166 250.607  1.00191.06           C  
ATOM   2634  CG  ASP A 387     203.175 186.746 250.948  1.00191.06           C  
ATOM   2635  OD1 ASP A 387     202.848 185.555 250.762  1.00191.06           O  
ATOM   2636  OD2 ASP A 387     202.391 187.605 251.402  1.00191.06           O  
ATOM   2637  N   LEU A 388     207.490 187.318 251.370  1.00191.81           N  
ATOM   2638  CA  LEU A 388     208.855 187.821 251.319  1.00191.81           C  
ATOM   2639  C   LEU A 388     209.713 187.087 252.340  1.00191.81           C  
ATOM   2640  O   LEU A 388     209.207 186.449 253.266  1.00191.81           O  
ATOM   2641  CB  LEU A 388     208.909 189.332 251.578  1.00191.81           C  
ATOM   2642  CG  LEU A 388     208.674 189.863 252.997  1.00191.81           C  
ATOM   2643  CD1 LEU A 388     209.139 191.306 253.100  1.00191.81           C  
ATOM   2644  CD2 LEU A 388     207.215 189.760 253.405  1.00191.81           C  
ATOM   2645  N   CYS A 389     211.028 187.187 252.165  1.00195.56           N  
ATOM   2646  CA  CYS A 389     211.928 186.427 253.020  1.00195.56           C  
ATOM   2647  C   CYS A 389     213.305 187.067 253.086  1.00195.56           C  
ATOM   2648  O   CYS A 389     213.671 187.909 252.262  1.00195.56           O  
ATOM   2649  CB  CYS A 389     212.020 184.971 252.566  1.00195.56           C  
ATOM   2650  SG  CYS A 389     212.357 184.617 250.816  1.00195.56           S  
ATOM   2651  N   PHE A 390     214.058 186.637 254.094  1.00197.90           N  
ATOM   2652  CA  PHE A 390     215.345 187.185 254.484  1.00197.90           C  
ATOM   2653  C   PHE A 390     216.435 186.168 254.161  1.00197.90           C  
ATOM   2654  O   PHE A 390     216.166 185.091 253.622  1.00197.90           O  
ATOM   2655  CB  PHE A 390     215.318 187.528 255.973  1.00197.90           C  
ATOM   2656  CG  PHE A 390     214.374 188.642 256.314  1.00197.90           C  
ATOM   2657  CD1 PHE A 390     214.729 189.963 256.132  1.00197.90           C  
ATOM   2658  CD2 PHE A 390     213.105 188.359 256.781  1.00197.90           C  
ATOM   2659  CE1 PHE A 390     213.844 190.985 256.441  1.00197.90           C  
ATOM   2660  CE2 PHE A 390     212.220 189.374 257.090  1.00197.90           C  
ATOM   2661  CZ  PHE A 390     212.590 190.687 256.918  1.00197.90           C  
ATOM   2662  N   THR A 391     217.679 186.500 254.510  1.00197.68           N  
ATOM   2663  CA  THR A 391     218.778 185.620 254.133  1.00197.68           C  
ATOM   2664  C   THR A 391     219.089 184.553 255.174  1.00197.68           C  
ATOM   2665  O   THR A 391     219.651 183.514 254.810  1.00197.68           O  
ATOM   2666  CB  THR A 391     220.056 186.416 253.840  1.00197.68           C  
ATOM   2667  OG1 THR A 391     221.041 185.535 253.289  1.00197.68           O  
ATOM   2668  CG2 THR A 391     220.623 187.009 255.105  1.00197.68           C  
ATOM   2669  N   ASN A 392     218.750 184.763 256.446  1.00204.88           N  
ATOM   2670  CA  ASN A 392     218.988 183.701 257.420  1.00204.88           C  
ATOM   2671  C   ASN A 392     218.066 183.871 258.619  1.00204.88           C  
ATOM   2672  O   ASN A 392     217.489 184.941 258.838  1.00204.88           O  
ATOM   2673  CB  ASN A 392     220.454 183.663 257.867  1.00204.88           C  
ATOM   2674  CG  ASN A 392     220.958 185.012 258.321  1.00204.88           C  
ATOM   2675  OD1 ASN A 392     220.263 186.015 258.191  1.00204.88           O  
ATOM   2676  ND2 ASN A 392     222.170 185.044 258.862  1.00204.88           N  
ATOM   2677  N   VAL A 393     217.937 182.792 259.395  1.00213.14           N  
ATOM   2678  CA  VAL A 393     217.069 182.758 260.567  1.00213.14           C  
ATOM   2679  C   VAL A 393     217.879 182.277 261.764  1.00213.14           C  
ATOM   2680  O   VAL A 393     218.750 181.411 261.628  1.00213.14           O  
ATOM   2681  CB  VAL A 393     215.842 181.848 260.337  1.00213.14           C  
ATOM   2682  CG1 VAL A 393     214.901 181.895 261.531  1.00213.14           C  
ATOM   2683  CG2 VAL A 393     215.108 182.251 259.069  1.00213.14           C  
ATOM   2684  N   TYR A 394     217.599 182.845 262.934  1.00224.26           N  
ATOM   2685  CA  TYR A 394     218.220 182.424 264.182  1.00224.26           C  
ATOM   2686  C   TYR A 394     217.132 182.109 265.196  1.00224.26           C  
ATOM   2687  O   TYR A 394     216.235 182.928 265.424  1.00224.26           O  
ATOM   2688  CB  TYR A 394     219.162 183.501 264.727  1.00224.26           C  
ATOM   2689  CG  TYR A 394     220.531 183.481 264.089  1.00224.26           C  
ATOM   2690  CD1 TYR A 394     221.454 182.497 264.416  1.00224.26           C  
ATOM   2691  CD2 TYR A 394     220.898 184.442 263.157  1.00224.26           C  
ATOM   2692  CE1 TYR A 394     222.706 182.472 263.836  1.00224.26           C  
ATOM   2693  CE2 TYR A 394     222.148 184.425 262.571  1.00224.26           C  
ATOM   2694  CZ  TYR A 394     223.048 183.438 262.914  1.00224.26           C  
ATOM   2695  OH  TYR A 394     224.295 183.418 262.333  1.00224.26           O  
ATOM   2696  N   ALA A 395     217.214 180.928 265.803  1.00245.47           N  
ATOM   2697  CA  ALA A 395     216.232 180.468 266.777  1.00245.47           C  
ATOM   2698  C   ALA A 395     216.907 180.330 268.133  1.00245.47           C  
ATOM   2699  O   ALA A 395     217.912 179.625 268.259  1.00245.47           O  
ATOM   2700  CB  ALA A 395     215.615 179.136 266.347  1.00245.47           C  
ATOM   2701  N   ASP A 396     216.355 180.997 269.143  1.00266.80           N  
ATOM   2702  CA  ASP A 396     216.863 180.909 270.508  1.00266.80           C  
ATOM   2703  C   ASP A 396     215.779 180.307 271.388  1.00266.80           C  
ATOM   2704  O   ASP A 396     214.690 180.874 271.511  1.00266.80           O  
ATOM   2705  CB  ASP A 396     217.291 182.282 271.027  1.00266.80           C  
ATOM   2706  CG  ASP A 396     218.337 182.936 270.146  1.00266.80           C  
ATOM   2707  OD1 ASP A 396     219.074 182.203 269.454  1.00266.80           O  
ATOM   2708  OD2 ASP A 396     218.422 184.181 270.145  1.00266.80           O  
ATOM   2709  N   SER A 397     216.084 179.169 272.005  1.00279.15           N  
ATOM   2710  CA  SER A 397     215.104 178.388 272.747  1.00279.15           C  
ATOM   2711  C   SER A 397     215.546 178.209 274.192  1.00279.15           C  
ATOM   2712  O   SER A 397     216.741 178.052 274.470  1.00279.15           O  
ATOM   2713  CB  SER A 397     214.892 177.017 272.097  1.00279.15           C  
ATOM   2714  OG  SER A 397     216.130 176.426 271.741  1.00279.15           O  
ATOM   2715  N   PHE A 398     214.578 178.225 275.104  1.00291.70           N  
ATOM   2716  CA  PHE A 398     214.837 178.007 276.527  1.00291.70           C  
ATOM   2717  C   PHE A 398     213.507 177.721 277.220  1.00291.70           C  
ATOM   2718  O   PHE A 398     212.461 177.594 276.570  1.00291.70           O  
ATOM   2719  CB  PHE A 398     215.559 179.203 277.152  1.00291.70           C  
ATOM   2720  CG  PHE A 398     214.949 180.530 276.806  1.00291.70           C  
ATOM   2721  CD1 PHE A 398     213.807 180.974 277.451  1.00291.70           C  
ATOM   2722  CD2 PHE A 398     215.518 181.335 275.834  1.00291.70           C  
ATOM   2723  CE1 PHE A 398     213.245 182.194 277.134  1.00291.70           C  
ATOM   2724  CE2 PHE A 398     214.961 182.557 275.512  1.00291.70           C  
ATOM   2725  CZ  PHE A 398     213.823 182.987 276.163  1.00291.70           C  
ATOM   2726  N   VAL A 399     213.550 177.620 278.549  1.00301.68           N  
ATOM   2727  CA  VAL A 399     212.376 177.388 279.381  1.00301.68           C  
ATOM   2728  C   VAL A 399     212.383 178.411 280.507  1.00301.68           C  
ATOM   2729  O   VAL A 399     213.420 178.630 281.144  1.00301.68           O  
ATOM   2730  CB  VAL A 399     212.351 175.958 279.955  1.00301.68           C  
ATOM   2731  CG1 VAL A 399     211.238 175.809 280.983  1.00301.68           C  
ATOM   2732  CG2 VAL A 399     212.187 174.942 278.844  1.00301.68           C  
ATOM   2733  N   ILE A 400     211.233 179.035 280.755  1.00305.49           N  
ATOM   2734  CA  ILE A 400     211.090 180.054 281.784  1.00305.49           C  
ATOM   2735  C   ILE A 400     209.815 179.784 282.577  1.00305.49           C  
ATOM   2736  O   ILE A 400     209.144 178.771 282.391  1.00305.49           O  
ATOM   2737  CB  ILE A 400     211.077 181.482 281.200  1.00305.49           C  
ATOM   2738  CG1 ILE A 400     209.993 181.609 280.128  1.00305.49           C  
ATOM   2739  CG2 ILE A 400     212.444 181.851 280.649  1.00305.49           C  
ATOM   2740  CD1 ILE A 400     209.683 183.037 279.743  1.00305.49           C  
ATOM   2741  N   ARG A 401     209.507 180.698 283.492  1.00307.72           N  
ATOM   2742  CA  ARG A 401     208.258 180.642 284.233  1.00307.72           C  
ATOM   2743  C   ARG A 401     207.106 181.150 283.371  1.00307.72           C  
ATOM   2744  O   ARG A 401     207.303 181.797 282.339  1.00307.72           O  
ATOM   2745  CB  ARG A 401     208.350 181.472 285.513  1.00307.72           C  
ATOM   2746  CG  ARG A 401     209.261 180.892 286.579  1.00307.72           C  
ATOM   2747  CD  ARG A 401     209.376 181.836 287.766  1.00307.72           C  
ATOM   2748  NE  ARG A 401     208.081 182.088 288.388  1.00307.72           N  
ATOM   2749  CZ  ARG A 401     207.401 183.220 288.275  1.00307.72           C  
ATOM   2750  NH1 ARG A 401     207.862 184.236 287.564  1.00307.72           N  
ATOM   2751  NH2 ARG A 401     206.226 183.335 288.888  1.00307.72           N  
ATOM   2752  N   GLY A 402     205.883 180.845 283.810  1.00305.83           N  
ATOM   2753  CA  GLY A 402     204.709 181.323 283.102  1.00305.83           C  
ATOM   2754  C   GLY A 402     204.448 182.803 283.272  1.00305.83           C  
ATOM   2755  O   GLY A 402     203.794 183.408 282.415  1.00305.83           O  
ATOM   2756  N   ASP A 403     204.943 183.403 284.356  1.00305.06           N  
ATOM   2757  CA  ASP A 403     204.770 184.835 284.562  1.00305.06           C  
ATOM   2758  C   ASP A 403     205.775 185.666 283.777  1.00305.06           C  
ATOM   2759  O   ASP A 403     205.463 186.801 283.405  1.00305.06           O  
ATOM   2760  CB  ASP A 403     204.880 185.180 286.049  1.00305.06           C  
ATOM   2761  CG  ASP A 403     203.759 184.580 286.874  1.00305.06           C  
ATOM   2762  OD1 ASP A 403     202.602 185.024 286.720  1.00305.06           O  
ATOM   2763  OD2 ASP A 403     204.038 183.678 287.690  1.00305.06           O  
ATOM   2764  N   GLU A 404     206.959 185.125 283.499  1.00301.76           N  
ATOM   2765  CA  GLU A 404     208.020 185.862 282.828  1.00301.76           C  
ATOM   2766  C   GLU A 404     207.849 185.887 281.313  1.00301.76           C  
ATOM   2767  O   GLU A 404     208.821 186.140 280.592  1.00301.76           O  
ATOM   2768  CB  GLU A 404     209.381 185.269 283.197  1.00301.76           C  
ATOM   2769  CG  GLU A 404     209.594 185.110 284.693  1.00301.76           C  
ATOM   2770  CD  GLU A 404     211.034 184.801 285.049  1.00301.76           C  
ATOM   2771  OE1 GLU A 404     211.538 183.738 284.629  1.00301.76           O  
ATOM   2772  OE2 GLU A 404     211.663 185.623 285.749  1.00301.76           O  
ATOM   2773  N   VAL A 405     206.637 185.629 280.819  1.00296.12           N  
ATOM   2774  CA  VAL A 405     206.418 185.556 279.378  1.00296.12           C  
ATOM   2775  C   VAL A 405     206.578 186.928 278.731  1.00296.12           C  
ATOM   2776  O   VAL A 405     207.122 187.043 277.627  1.00296.12           O  
ATOM   2777  CB  VAL A 405     205.038 184.942 279.078  1.00296.12           C  
ATOM   2778  CG1 VAL A 405     205.054 183.450 279.368  1.00296.12           C  
ATOM   2779  CG2 VAL A 405     203.955 185.631 279.894  1.00296.12           C  
ATOM   2780  N   ARG A 406     206.111 187.988 279.395  1.00293.08           N  
ATOM   2781  CA  ARG A 406     206.172 189.303 278.771  1.00293.08           C  
ATOM   2782  C   ARG A 406     207.541 189.957 278.898  1.00293.08           C  
ATOM   2783  O   ARG A 406     207.760 191.013 278.295  1.00293.08           O  
ATOM   2784  CB  ARG A 406     205.109 190.245 279.350  1.00293.08           C  
ATOM   2785  CG  ARG A 406     205.377 190.791 280.750  1.00293.08           C  
ATOM   2786  CD  ARG A 406     205.059 189.822 281.876  1.00293.08           C  
ATOM   2787  NE  ARG A 406     205.104 190.516 283.159  1.00293.08           N  
ATOM   2788  CZ  ARG A 406     205.070 189.926 284.347  1.00293.08           C  
ATOM   2789  NH1 ARG A 406     204.973 188.613 284.465  1.00293.08           N  
ATOM   2790  NH2 ARG A 406     205.128 190.675 285.444  1.00293.08           N  
ATOM   2791  N   GLN A 407     208.461 189.362 279.662  1.00293.75           N  
ATOM   2792  CA  GLN A 407     209.807 189.914 279.756  1.00293.75           C  
ATOM   2793  C   GLN A 407     210.556 189.794 278.435  1.00293.75           C  
ATOM   2794  O   GLN A 407     211.455 190.596 278.157  1.00293.75           O  
ATOM   2795  CB  GLN A 407     210.585 189.216 280.871  1.00293.75           C  
ATOM   2796  CG  GLN A 407     209.959 189.356 282.249  1.00293.75           C  
ATOM   2797  CD  GLN A 407     210.951 189.100 283.367  1.00293.75           C  
ATOM   2798  OE1 GLN A 407     212.162 189.206 283.174  1.00293.75           O  
ATOM   2799  NE2 GLN A 407     210.440 188.757 284.543  1.00293.75           N  
ATOM   2800  N   ILE A 408     210.205 188.808 277.615  1.00286.66           N  
ATOM   2801  CA  ILE A 408     210.880 188.598 276.323  1.00286.66           C  
ATOM   2802  C   ILE A 408     210.108 189.426 275.302  1.00286.66           C  
ATOM   2803  O   ILE A 408     209.222 188.947 274.590  1.00286.66           O  
ATOM   2804  CB  ILE A 408     210.963 187.115 275.950  1.00286.66           C  
ATOM   2805  CG1 ILE A 408     211.553 186.310 277.108  1.00286.66           C  
ATOM   2806  CG2 ILE A 408     211.797 186.924 274.694  1.00286.66           C  
ATOM   2807  CD1 ILE A 408     212.989 186.665 277.425  1.00286.66           C  
ATOM   2808  N   ALA A 409     210.457 190.707 275.229  1.00278.97           N  
ATOM   2809  CA  ALA A 409     209.836 191.637 274.297  1.00278.97           C  
ATOM   2810  C   ALA A 409     210.729 192.863 274.182  1.00278.97           C  
ATOM   2811  O   ALA A 409     211.505 193.155 275.100  1.00278.97           O  
ATOM   2812  CB  ALA A 409     208.425 192.035 274.761  1.00278.97           C  
ATOM   2813  N   PRO A 410     210.660 193.587 273.064  1.00274.48           N  
ATOM   2814  CA  PRO A 410     211.454 194.816 272.938  1.00274.48           C  
ATOM   2815  C   PRO A 410     211.074 195.834 274.003  1.00274.48           C  
ATOM   2816  O   PRO A 410     209.902 195.986 274.355  1.00274.48           O  
ATOM   2817  CB  PRO A 410     211.112 195.318 271.531  1.00274.48           C  
ATOM   2818  CG  PRO A 410     210.638 194.109 270.799  1.00274.48           C  
ATOM   2819  CD  PRO A 410     209.943 193.262 271.820  1.00274.48           C  
ATOM   2820  N   GLY A 411     212.082 196.536 274.512  1.00277.14           N  
ATOM   2821  CA  GLY A 411     211.852 197.538 275.541  1.00277.14           C  
ATOM   2822  C   GLY A 411     211.290 196.977 276.829  1.00277.14           C  
ATOM   2823  O   GLY A 411     210.411 197.596 277.442  1.00277.14           O  
ATOM   2824  N   GLN A 412     211.778 195.816 277.256  1.00284.38           N  
ATOM   2825  CA  GLN A 412     211.313 195.170 278.472  1.00284.38           C  
ATOM   2826  C   GLN A 412     212.471 194.986 279.442  1.00284.38           C  
ATOM   2827  O   GLN A 412     213.618 194.772 279.036  1.00284.38           O  
ATOM   2828  CB  GLN A 412     210.667 193.814 278.172  1.00284.38           C  
ATOM   2829  CG  GLN A 412     209.210 193.908 277.759  1.00284.38           C  
ATOM   2830  CD  GLN A 412     208.275 194.022 278.946  1.00284.38           C  
ATOM   2831  OE1 GLN A 412     208.526 193.448 280.006  1.00284.38           O  
ATOM   2832  NE2 GLN A 412     207.190 194.768 278.775  1.00284.38           N  
ATOM   2833  N   THR A 413     212.158 195.073 280.732  1.00292.55           N  
ATOM   2834  CA  THR A 413     213.144 194.925 281.789  1.00292.55           C  
ATOM   2835  C   THR A 413     212.706 193.823 282.742  1.00292.55           C  
ATOM   2836  O   THR A 413     211.548 193.398 282.748  1.00292.55           O  
ATOM   2837  CB  THR A 413     213.347 196.235 282.565  1.00292.55           C  
ATOM   2838  OG1 THR A 413     212.092 196.679 283.094  1.00292.55           O  
ATOM   2839  CG2 THR A 413     213.918 197.311 281.654  1.00292.55           C  
ATOM   2840  N   GLY A 414     213.648 193.364 283.543  1.00303.59           N  
ATOM   2841  CA  GLY A 414     213.388 192.306 284.498  1.00303.59           C  
ATOM   2842  C   GLY A 414     214.639 191.480 284.715  1.00303.59           C  
ATOM   2843  O   GLY A 414     215.692 191.740 284.140  1.00303.59           O  
ATOM   2844  N   LYS A 415     214.495 190.469 285.573  1.00311.12           N  
ATOM   2845  CA  LYS A 415     215.618 189.581 285.855  1.00311.12           C  
ATOM   2846  C   LYS A 415     216.059 188.842 284.598  1.00311.12           C  
ATOM   2847  O   LYS A 415     217.253 188.779 284.287  1.00311.12           O  
ATOM   2848  CB  LYS A 415     215.237 188.594 286.958  1.00311.12           C  
ATOM   2849  CG  LYS A 415     216.232 187.468 287.147  1.00311.12           C  
ATOM   2850  CD  LYS A 415     215.607 186.318 287.912  1.00311.12           C  
ATOM   2851  CE  LYS A 415     214.650 185.529 287.035  1.00311.12           C  
ATOM   2852  NZ  LYS A 415     213.871 184.530 287.820  1.00311.12           N  
ATOM   2853  N   ILE A 416     215.101 188.290 283.852  1.00307.39           N  
ATOM   2854  CA  ILE A 416     215.432 187.597 282.610  1.00307.39           C  
ATOM   2855  C   ILE A 416     215.919 188.588 281.561  1.00307.39           C  
ATOM   2856  O   ILE A 416     216.915 188.347 280.869  1.00307.39           O  
ATOM   2857  CB  ILE A 416     214.220 186.793 282.106  1.00307.39           C  
ATOM   2858  CG1 ILE A 416     213.790 185.762 283.151  1.00307.39           C  
ATOM   2859  CG2 ILE A 416     214.542 186.115 280.785  1.00307.39           C  
ATOM   2860  CD1 ILE A 416     214.810 184.670 283.388  1.00307.39           C  
ATOM   2861  N   ALA A 417     215.229 189.724 281.435  1.00305.05           N  
ATOM   2862  CA  ALA A 417     215.551 190.704 280.406  1.00305.05           C  
ATOM   2863  C   ALA A 417     216.876 191.414 280.647  1.00305.05           C  
ATOM   2864  O   ALA A 417     217.380 192.069 279.727  1.00305.05           O  
ATOM   2865  CB  ALA A 417     214.428 191.737 280.298  1.00305.05           C  
ATOM   2866  N   ASP A 418     217.452 191.307 281.844  1.00309.60           N  
ATOM   2867  CA  ASP A 418     218.700 191.984 282.160  1.00309.60           C  
ATOM   2868  C   ASP A 418     219.805 191.057 282.644  1.00309.60           C  
ATOM   2869  O   ASP A 418     220.921 191.532 282.879  1.00309.60           O  
ATOM   2870  CB  ASP A 418     218.467 193.070 283.224  1.00309.60           C  
ATOM   2871  CG  ASP A 418     217.345 194.019 282.853  1.00309.60           C  
ATOM   2872  OD1 ASP A 418     217.175 194.302 281.648  1.00309.60           O  
ATOM   2873  OD2 ASP A 418     216.631 194.483 283.767  1.00309.60           O  
ATOM   2874  N   TYR A 419     219.538 189.761 282.801  1.00313.65           N  
ATOM   2875  CA  TYR A 419     220.545 188.831 283.295  1.00313.65           C  
ATOM   2876  C   TYR A 419     220.662 187.547 282.491  1.00313.65           C  
ATOM   2877  O   TYR A 419     221.709 186.892 282.571  1.00313.65           O  
ATOM   2878  CB  TYR A 419     220.263 188.475 284.762  1.00313.65           C  
ATOM   2879  CG  TYR A 419     220.425 189.647 285.701  1.00313.65           C  
ATOM   2880  CD1 TYR A 419     221.623 190.345 285.769  1.00313.65           C  
ATOM   2881  CD2 TYR A 419     219.374 190.069 286.504  1.00313.65           C  
ATOM   2882  CE1 TYR A 419     221.776 191.421 286.622  1.00313.65           C  
ATOM   2883  CE2 TYR A 419     219.516 191.147 287.357  1.00313.65           C  
ATOM   2884  CZ  TYR A 419     220.720 191.817 287.413  1.00313.65           C  
ATOM   2885  OH  TYR A 419     220.867 192.890 288.263  1.00313.65           O  
ATOM   2886  N   ASN A 420     219.644 187.161 281.726  1.00306.80           N  
ATOM   2887  CA  ASN A 420     219.674 185.915 280.970  1.00306.80           C  
ATOM   2888  C   ASN A 420     219.586 186.135 279.468  1.00306.80           C  
ATOM   2889  O   ASN A 420     220.436 185.634 278.723  1.00306.80           O  
ATOM   2890  CB  ASN A 420     218.534 184.998 281.437  1.00306.80           C  
ATOM   2891  CG  ASN A 420     218.576 184.731 282.930  1.00306.80           C  
ATOM   2892  OD1 ASN A 420     219.109 183.716 283.375  1.00306.80           O  
ATOM   2893  ND2 ASN A 420     218.013 185.645 283.711  1.00306.80           N  
ATOM   2894  N   TYR A 421     218.581 186.871 279.000  1.00289.13           N  
ATOM   2895  CA  TYR A 421     218.398 187.109 277.575  1.00289.13           C  
ATOM   2896  C   TYR A 421     217.904 188.532 277.369  1.00289.13           C  
ATOM   2897  O   TYR A 421     217.066 189.020 278.131  1.00289.13           O  
ATOM   2898  CB  TYR A 421     217.411 186.110 276.964  1.00289.13           C  
ATOM   2899  CG  TYR A 421     217.453 186.053 275.456  1.00289.13           C  
ATOM   2900  CD1 TYR A 421     218.335 185.206 274.798  1.00289.13           C  
ATOM   2901  CD2 TYR A 421     216.610 186.845 274.689  1.00289.13           C  
ATOM   2902  CE1 TYR A 421     218.376 185.151 273.418  1.00289.13           C  
ATOM   2903  CE2 TYR A 421     216.645 186.797 273.310  1.00289.13           C  
ATOM   2904  CZ  TYR A 421     217.529 185.949 272.679  1.00289.13           C  
ATOM   2905  OH  TYR A 421     217.565 185.900 271.305  1.00289.13           O  
ATOM   2906  N   LYS A 422     218.420 189.190 276.333  1.00280.88           N  
ATOM   2907  CA  LYS A 422     218.081 190.575 276.045  1.00280.88           C  
ATOM   2908  C   LYS A 422     217.683 190.720 274.584  1.00280.88           C  
ATOM   2909  O   LYS A 422     218.335 190.163 273.695  1.00280.88           O  
ATOM   2910  CB  LYS A 422     219.257 191.507 276.361  1.00280.88           C  
ATOM   2911  CG  LYS A 422     219.035 192.957 275.962  1.00280.88           C  
ATOM   2912  CD  LYS A 422     217.859 193.561 276.708  1.00280.88           C  
ATOM   2913  CE  LYS A 422     217.559 194.966 276.214  1.00280.88           C  
ATOM   2914  NZ  LYS A 422     216.336 195.528 276.851  1.00280.88           N  
ATOM   2915  N   LEU A 423     216.611 191.472 274.343  1.00274.20           N  
ATOM   2916  CA  LEU A 423     216.152 191.780 272.999  1.00274.20           C  
ATOM   2917  C   LEU A 423     216.301 193.265 272.723  1.00274.20           C  
ATOM   2918  O   LEU A 423     215.881 194.088 273.548  1.00274.20           O  
ATOM   2919  CB  LEU A 423     214.690 191.366 272.810  1.00274.20           C  
ATOM   2920  CG  LEU A 423     214.396 189.877 272.653  1.00274.20           C  
ATOM   2921  CD1 LEU A 423     212.898 189.649 272.579  1.00274.20           C  
ATOM   2922  CD2 LEU A 423     215.082 189.335 271.411  1.00274.20           C  
ATOM   2923  N   PRO A 424     216.887 193.647 271.591  1.00268.76           N  
ATOM   2924  CA  PRO A 424     216.954 195.069 271.247  1.00268.76           C  
ATOM   2925  C   PRO A 424     215.572 195.625 270.948  1.00268.76           C  
ATOM   2926  O   PRO A 424     214.664 194.906 270.524  1.00268.76           O  
ATOM   2927  CB  PRO A 424     217.848 195.090 270.003  1.00268.76           C  
ATOM   2928  CG  PRO A 424     217.636 193.755 269.378  1.00268.76           C  
ATOM   2929  CD  PRO A 424     217.398 192.787 270.510  1.00268.76           C  
ATOM   2930  N   ASP A 425     215.417 196.928 271.185  1.00268.34           N  
ATOM   2931  CA  ASP A 425     214.135 197.576 270.938  1.00268.34           C  
ATOM   2932  C   ASP A 425     213.783 197.616 269.457  1.00268.34           C  
ATOM   2933  O   ASP A 425     212.615 197.833 269.116  1.00268.34           O  
ATOM   2934  CB  ASP A 425     214.144 198.990 271.517  1.00268.34           C  
ATOM   2935  CG  ASP A 425     214.514 199.013 272.986  1.00268.34           C  
ATOM   2936  OD1 ASP A 425     214.425 197.952 273.638  1.00268.34           O  
ATOM   2937  OD2 ASP A 425     214.892 200.091 273.490  1.00268.34           O  
ATOM   2938  N   ASP A 426     214.761 197.412 268.575  1.00260.07           N  
ATOM   2939  CA  ASP A 426     214.539 197.375 267.136  1.00260.07           C  
ATOM   2940  C   ASP A 426     214.504 195.951 266.592  1.00260.07           C  
ATOM   2941  O   ASP A 426     214.602 195.755 265.376  1.00260.07           O  
ATOM   2942  CB  ASP A 426     215.614 198.189 266.416  1.00260.07           C  
ATOM   2943  CG  ASP A 426     217.009 197.647 266.652  1.00260.07           C  
ATOM   2944  OD1 ASP A 426     217.649 198.061 267.642  1.00260.07           O  
ATOM   2945  OD2 ASP A 426     217.466 196.807 265.849  1.00260.07           O  
ATOM   2946  N   PHE A 427     214.374 194.958 267.469  1.00254.41           N  
ATOM   2947  CA  PHE A 427     214.378 193.565 267.043  1.00254.41           C  
ATOM   2948  C   PHE A 427     213.183 193.268 266.146  1.00254.41           C  
ATOM   2949  O   PHE A 427     212.066 193.731 266.393  1.00254.41           O  
ATOM   2950  CB  PHE A 427     214.362 192.643 268.263  1.00254.41           C  
ATOM   2951  CG  PHE A 427     213.693 191.319 268.019  1.00254.41           C  
ATOM   2952  CD1 PHE A 427     214.367 190.296 267.373  1.00254.41           C  
ATOM   2953  CD2 PHE A 427     212.394 191.093 268.446  1.00254.41           C  
ATOM   2954  CE1 PHE A 427     213.757 189.077 267.151  1.00254.41           C  
ATOM   2955  CE2 PHE A 427     211.779 189.877 268.225  1.00254.41           C  
ATOM   2956  CZ  PHE A 427     212.461 188.867 267.577  1.00254.41           C  
ATOM   2957  N   THR A 428     213.425 192.487 265.097  1.00245.12           N  
ATOM   2958  CA  THR A 428     212.379 192.025 264.199  1.00245.12           C  
ATOM   2959  C   THR A 428     212.346 190.502 264.203  1.00245.12           C  
ATOM   2960  O   THR A 428     213.392 189.845 264.183  1.00245.12           O  
ATOM   2961  CB  THR A 428     212.583 192.568 262.771  1.00245.12           C  
ATOM   2962  OG1 THR A 428     211.451 192.232 261.958  1.00245.12           O  
ATOM   2963  CG2 THR A 428     213.857 192.022 262.135  1.00245.12           C  
ATOM   2964  N   GLY A 429     211.149 189.951 264.266  1.00241.78           N  
ATOM   2965  CA  GLY A 429     210.974 188.514 264.318  1.00241.78           C  
ATOM   2966  C   GLY A 429     209.694 188.164 265.059  1.00241.78           C  
ATOM   2967  O   GLY A 429     208.754 188.956 265.099  1.00241.78           O  
ATOM   2968  N   CYS A 430     209.688 186.967 265.642  1.00243.87           N  
ATOM   2969  CA  CYS A 430     208.516 186.462 266.345  1.00243.87           C  
ATOM   2970  C   CYS A 430     208.945 185.699 267.591  1.00243.87           C  
ATOM   2971  O   CYS A 430     210.108 185.324 267.749  1.00243.87           O  
ATOM   2972  CB  CYS A 430     207.658 185.564 265.442  1.00243.87           C  
ATOM   2973  SG  CYS A 430     206.971 186.402 263.990  1.00243.87           S  
ATOM   2974  N   VAL A 431     207.983 185.489 268.488  1.00245.55           N  
ATOM   2975  CA  VAL A 431     208.189 184.769 269.739  1.00245.55           C  
ATOM   2976  C   VAL A 431     207.060 183.761 269.900  1.00245.55           C  
ATOM   2977  O   VAL A 431     205.884 184.102 269.715  1.00245.55           O  
ATOM   2978  CB  VAL A 431     208.237 185.722 270.950  1.00245.55           C  
ATOM   2979  CG1 VAL A 431     208.385 184.935 272.243  1.00245.55           C  
ATOM   2980  CG2 VAL A 431     209.370 186.725 270.801  1.00245.55           C  
ATOM   2981  N   ILE A 432     207.416 182.524 270.243  1.00253.06           N  
ATOM   2982  CA  ILE A 432     206.463 181.447 270.477  1.00253.06           C  
ATOM   2983  C   ILE A 432     206.686 180.926 271.888  1.00253.06           C  
ATOM   2984  O   ILE A 432     207.831 180.714 272.303  1.00253.06           O  
ATOM   2985  CB  ILE A 432     206.618 180.310 269.450  1.00253.06           C  
ATOM   2986  CG1 ILE A 432     206.928 180.871 268.060  1.00253.06           C  
ATOM   2987  CG2 ILE A 432     205.364 179.452 269.415  1.00253.06           C  
ATOM   2988  CD1 ILE A 432     205.801 181.670 267.455  1.00253.06           C  
ATOM   2989  N   ALA A 433     205.598 180.736 272.628  1.00261.24           N  
ATOM   2990  CA  ALA A 433     205.670 180.219 273.986  1.00261.24           C  
ATOM   2991  C   ALA A 433     204.537 179.231 274.207  1.00261.24           C  
ATOM   2992  O   ALA A 433     203.418 179.445 273.734  1.00261.24           O  
ATOM   2993  CB  ALA A 433     205.592 181.347 275.022  1.00261.24           C  
ATOM   2994  N   TRP A 434     204.830 178.148 274.925  1.00272.17           N  
ATOM   2995  CA  TRP A 434     203.796 177.166 275.226  1.00272.17           C  
ATOM   2996  C   TRP A 434     204.114 176.453 276.531  1.00272.17           C  
ATOM   2997  O   TRP A 434     205.279 176.190 276.838  1.00272.17           O  
ATOM   2998  CB  TRP A 434     203.636 176.149 274.091  1.00272.17           C  
ATOM   2999  CG  TRP A 434     204.840 175.297 273.861  1.00272.17           C  
ATOM   3000  CD1 TRP A 434     205.033 174.017 274.290  1.00272.17           C  
ATOM   3001  CD2 TRP A 434     206.016 175.656 273.127  1.00272.17           C  
ATOM   3002  NE1 TRP A 434     206.261 173.560 273.877  1.00272.17           N  
ATOM   3003  CE2 TRP A 434     206.883 174.548 273.160  1.00272.17           C  
ATOM   3004  CE3 TRP A 434     206.420 176.810 272.448  1.00272.17           C  
ATOM   3005  CZ2 TRP A 434     208.131 174.558 272.541  1.00272.17           C  
ATOM   3006  CZ3 TRP A 434     207.659 176.819 271.835  1.00272.17           C  
ATOM   3007  CH2 TRP A 434     208.499 175.700 271.886  1.00272.17           C  
ATOM   3008  N   ASN A 435     203.064 176.132 277.284  1.00294.46           N  
ATOM   3009  CA  ASN A 435     203.228 175.487 278.578  1.00294.46           C  
ATOM   3010  C   ASN A 435     203.788 174.080 278.417  1.00294.46           C  
ATOM   3011  O   ASN A 435     203.448 173.359 277.475  1.00294.46           O  
ATOM   3012  CB  ASN A 435     201.890 175.436 279.316  1.00294.46           C  
ATOM   3013  CG  ASN A 435     202.050 175.193 280.807  1.00294.46           C  
ATOM   3014  OD1 ASN A 435     202.995 174.537 281.246  1.00294.46           O  
ATOM   3015  ND2 ASN A 435     201.121 175.722 281.593  1.00294.46           N  
ATOM   3016  N   SER A 436     204.654 173.692 279.351  1.00306.01           N  
ATOM   3017  CA  SER A 436     205.226 172.352 279.396  1.00306.01           C  
ATOM   3018  C   SER A 436     205.215 171.828 280.824  1.00306.01           C  
ATOM   3019  O   SER A 436     206.189 171.232 281.296  1.00306.01           O  
ATOM   3020  CB  SER A 436     206.643 172.336 278.823  1.00306.01           C  
ATOM   3021  OG  SER A 436     207.522 173.114 279.617  1.00306.01           O  
ATOM   3022  N   ASN A 437     204.108 172.056 281.535  1.00311.23           N  
ATOM   3023  CA  ASN A 437     204.008 171.615 282.922  1.00311.23           C  
ATOM   3024  C   ASN A 437     204.071 170.097 283.028  1.00311.23           C  
ATOM   3025  O   ASN A 437     204.712 169.556 283.937  1.00311.23           O  
ATOM   3026  CB  ASN A 437     202.715 172.142 283.546  1.00311.23           C  
ATOM   3027  CG  ASN A 437     202.613 171.834 285.026  1.00311.23           C  
ATOM   3028  OD1 ASN A 437     203.569 172.021 285.778  1.00311.23           O  
ATOM   3029  ND2 ASN A 437     201.448 171.361 285.453  1.00311.23           N  
ATOM   3030  N   ASN A 438     203.411 169.391 282.109  1.00305.72           N  
ATOM   3031  CA  ASN A 438     203.385 167.935 282.164  1.00305.72           C  
ATOM   3032  C   ASN A 438     204.746 167.310 281.885  1.00305.72           C  
ATOM   3033  O   ASN A 438     204.959 166.145 282.238  1.00305.72           O  
ATOM   3034  CB  ASN A 438     202.355 167.394 281.172  1.00305.72           C  
ATOM   3035  CG  ASN A 438     202.502 168.001 279.791  1.00305.72           C  
ATOM   3036  OD1 ASN A 438     203.352 168.863 279.567  1.00305.72           O  
ATOM   3037  ND2 ASN A 438     201.672 167.554 278.857  1.00305.72           N  
ATOM   3038  N   LEU A 439     205.668 168.046 281.265  1.00307.17           N  
ATOM   3039  CA  LEU A 439     206.959 167.498 280.869  1.00307.17           C  
ATOM   3040  C   LEU A 439     208.119 168.122 281.635  1.00307.17           C  
ATOM   3041  O   LEU A 439     208.902 167.404 282.263  1.00307.17           O  
ATOM   3042  CB  LEU A 439     207.159 167.680 279.358  1.00307.17           C  
ATOM   3043  CG  LEU A 439     206.044 167.134 278.465  1.00307.17           C  
ATOM   3044  CD1 LEU A 439     206.251 167.566 277.022  1.00307.17           C  
ATOM   3045  CD2 LEU A 439     205.966 165.619 278.571  1.00307.17           C  
ATOM   3046  N   ASP A 440     208.254 169.450 281.598  1.00312.54           N  
ATOM   3047  CA  ASP A 440     209.403 170.087 282.233  1.00312.54           C  
ATOM   3048  C   ASP A 440     209.298 170.048 283.752  1.00312.54           C  
ATOM   3049  O   ASP A 440     210.289 169.774 284.440  1.00312.54           O  
ATOM   3050  CB  ASP A 440     209.548 171.526 281.739  1.00312.54           C  
ATOM   3051  CG  ASP A 440     210.338 171.622 280.449  1.00312.54           C  
ATOM   3052  OD1 ASP A 440     211.519 171.217 280.444  1.00312.54           O  
ATOM   3053  OD2 ASP A 440     209.782 172.104 279.441  1.00312.54           O  
ATOM   3054  N   SER A 441     208.114 170.320 284.295  1.00318.96           N  
ATOM   3055  CA  SER A 441     207.941 170.300 285.741  1.00318.96           C  
ATOM   3056  C   SER A 441     208.077 168.880 286.275  1.00318.96           C  
ATOM   3057  O   SER A 441     207.578 167.922 285.678  1.00318.96           O  
ATOM   3058  CB  SER A 441     206.580 170.878 286.126  1.00318.96           C  
ATOM   3059  OG  SER A 441     205.553 169.916 285.965  1.00318.96           O  
ATOM   3060  N   LYS A 442     208.759 168.751 287.408  1.00319.79           N  
ATOM   3061  CA  LYS A 442     209.016 167.465 288.034  1.00319.79           C  
ATOM   3062  C   LYS A 442     208.325 167.402 289.389  1.00319.79           C  
ATOM   3063  O   LYS A 442     208.220 168.409 290.097  1.00319.79           O  
ATOM   3064  CB  LYS A 442     210.522 167.224 288.203  1.00319.79           C  
ATOM   3065  CG  LYS A 442     210.887 165.817 288.644  1.00319.79           C  
ATOM   3066  CD  LYS A 442     212.389 165.662 288.799  1.00319.79           C  
ATOM   3067  CE  LYS A 442     212.746 164.285 289.331  1.00319.79           C  
ATOM   3068  NZ  LYS A 442     212.326 163.207 288.394  1.00319.79           N  
ATOM   3069  N   VAL A 443     207.849 166.205 289.743  1.00317.21           N  
ATOM   3070  CA  VAL A 443     207.234 166.014 291.053  1.00317.21           C  
ATOM   3071  C   VAL A 443     208.249 166.264 292.160  1.00317.21           C  
ATOM   3072  O   VAL A 443     207.906 166.805 293.219  1.00317.21           O  
ATOM   3073  CB  VAL A 443     206.601 164.609 291.149  1.00317.21           C  
ATOM   3074  CG1 VAL A 443     207.650 163.520 290.952  1.00317.21           C  
ATOM   3075  CG2 VAL A 443     205.878 164.436 292.478  1.00317.21           C  
ATOM   3076  N   GLY A 444     209.506 165.890 291.938  1.00319.67           N  
ATOM   3077  CA  GLY A 444     210.583 166.194 292.852  1.00319.67           C  
ATOM   3078  C   GLY A 444     211.239 167.536 292.638  1.00319.67           C  
ATOM   3079  O   GLY A 444     212.187 167.875 293.353  1.00319.67           O  
ATOM   3092  N   TYR A 447     215.012 171.019 289.325  1.00319.43           N  
ATOM   3093  CA  TYR A 447     216.097 171.867 289.800  1.00319.43           C  
ATOM   3094  C   TYR A 447     217.230 172.006 288.793  1.00319.43           C  
ATOM   3095  O   TYR A 447     218.142 172.808 289.021  1.00319.43           O  
ATOM   3096  CB  TYR A 447     216.648 171.319 291.119  1.00319.43           C  
ATOM   3097  CG  TYR A 447     215.760 171.597 292.311  1.00319.43           C  
ATOM   3098  CD1 TYR A 447     214.837 172.633 292.285  1.00319.43           C  
ATOM   3099  CD2 TYR A 447     215.842 170.822 293.460  1.00319.43           C  
ATOM   3100  CE1 TYR A 447     214.022 172.893 293.369  1.00319.43           C  
ATOM   3101  CE2 TYR A 447     215.030 171.074 294.551  1.00319.43           C  
ATOM   3102  CZ  TYR A 447     214.122 172.111 294.499  1.00319.43           C  
ATOM   3103  OH  TYR A 447     213.311 172.367 295.580  1.00319.43           O  
ATOM   3104  N   ASN A 448     217.199 171.245 287.696  1.00314.04           N  
ATOM   3105  CA  ASN A 448     218.257 171.342 286.695  1.00314.04           C  
ATOM   3106  C   ASN A 448     218.290 172.725 286.057  1.00314.04           C  
ATOM   3107  O   ASN A 448     219.367 173.297 285.852  1.00314.04           O  
ATOM   3108  CB  ASN A 448     218.067 170.264 285.628  1.00314.04           C  
ATOM   3109  CG  ASN A 448     217.763 168.904 286.223  1.00314.04           C  
ATOM   3110  OD1 ASN A 448     216.711 168.699 286.828  1.00314.04           O  
ATOM   3111  ND2 ASN A 448     218.686 167.964 286.052  1.00314.04           N  
ATOM   3112  N   TYR A 449     217.123 173.276 285.735  1.00312.11           N  
ATOM   3113  CA  TYR A 449     217.058 174.597 285.127  1.00312.11           C  
ATOM   3114  C   TYR A 449     217.488 175.668 286.122  1.00312.11           C  
ATOM   3115  O   TYR A 449     217.111 175.637 287.296  1.00312.11           O  
ATOM   3116  CB  TYR A 449     215.643 174.881 284.628  1.00312.11           C  
ATOM   3117  CG  TYR A 449     215.286 174.157 283.351  1.00312.11           C  
ATOM   3118  CD1 TYR A 449     216.272 173.753 282.461  1.00312.11           C  
ATOM   3119  CD2 TYR A 449     213.964 173.873 283.038  1.00312.11           C  
ATOM   3120  CE1 TYR A 449     215.950 173.091 281.294  1.00312.11           C  
ATOM   3121  CE2 TYR A 449     213.633 173.210 281.873  1.00312.11           C  
ATOM   3122  CZ  TYR A 449     214.630 172.821 281.004  1.00312.11           C  
ATOM   3123  OH  TYR A 449     214.305 172.160 279.841  1.00312.11           O  
ATOM   3124  N   ARG A 450     218.281 176.623 285.641  1.00319.50           N  
ATOM   3125  CA  ARG A 450     218.814 177.689 286.475  1.00319.50           C  
ATOM   3126  C   ARG A 450     218.574 179.035 285.805  1.00319.50           C  
ATOM   3127  O   ARG A 450     218.411 179.131 284.587  1.00319.50           O  
ATOM   3128  CB  ARG A 450     220.315 177.503 286.742  1.00319.50           C  
ATOM   3129  CG  ARG A 450     220.723 176.079 287.087  1.00319.50           C  
ATOM   3130  CD  ARG A 450     220.169 175.650 288.434  1.00319.50           C  
ATOM   3131  NE  ARG A 450     220.530 176.580 289.497  1.00319.50           N  
ATOM   3132  CZ  ARG A 450     221.677 176.549 290.161  1.00319.50           C  
ATOM   3133  NH1 ARG A 450     222.606 175.646 289.893  1.00319.50           N  
ATOM   3134  NH2 ARG A 450     221.897 177.445 291.118  1.00319.50           N  
ATOM   3135  N   TYR A 451     218.551 180.080 286.627  1.00322.15           N  
ATOM   3136  CA  TYR A 451     218.400 181.449 286.163  1.00322.15           C  
ATOM   3137  C   TYR A 451     219.450 182.320 286.835  1.00322.15           C  
ATOM   3138  O   TYR A 451     219.755 182.138 288.019  1.00322.15           O  
ATOM   3139  CB  TYR A 451     216.998 182.006 286.459  1.00322.15           C  
ATOM   3140  CG  TYR A 451     216.638 182.085 287.930  1.00322.15           C  
ATOM   3141  CD1 TYR A 451     216.056 181.010 288.585  1.00322.15           C  
ATOM   3142  CD2 TYR A 451     216.862 183.246 288.658  1.00322.15           C  
ATOM   3143  CE1 TYR A 451     215.717 181.082 289.920  1.00322.15           C  
ATOM   3144  CE2 TYR A 451     216.525 183.328 289.995  1.00322.15           C  
ATOM   3145  CZ  TYR A 451     215.952 182.243 290.620  1.00322.15           C  
ATOM   3146  OH  TYR A 451     215.617 182.316 291.953  1.00322.15           O  
ATOM   3147  N   ARG A 452     220.002 183.257 286.069  1.00321.85           N  
ATOM   3148  CA  ARG A 452     220.934 184.233 286.612  1.00321.85           C  
ATOM   3149  C   ARG A 452     220.169 185.413 287.195  1.00321.85           C  
ATOM   3150  O   ARG A 452     219.228 185.927 286.584  1.00321.85           O  
ATOM   3151  CB  ARG A 452     221.900 184.716 285.531  1.00321.85           C  
ATOM   3152  CG  ARG A 452     222.858 185.801 285.999  1.00321.85           C  
ATOM   3153  CD  ARG A 452     223.876 186.146 284.924  1.00321.85           C  
ATOM   3154  NE  ARG A 452     224.589 184.965 284.452  1.00321.85           N  
ATOM   3155  CZ  ARG A 452     225.601 184.395 285.092  1.00321.85           C  
ATOM   3156  NH1 ARG A 452     226.051 184.874 286.240  1.00321.85           N  
ATOM   3157  NH2 ARG A 452     226.175 183.316 284.567  1.00321.85           N  
ATOM   3158  N   LEU A 453     220.578 185.838 288.388  1.00322.96           N  
ATOM   3159  CA  LEU A 453     219.890 186.918 289.082  1.00322.96           C  
ATOM   3160  C   LEU A 453     220.849 188.051 289.422  1.00322.96           C  
ATOM   3161  O   LEU A 453     220.434 189.208 289.544  1.00322.96           O  
ATOM   3162  CB  LEU A 453     219.221 186.384 290.351  1.00322.96           C  
ATOM   3163  CG  LEU A 453     218.511 187.374 291.279  1.00322.96           C  
ATOM   3164  CD1 LEU A 453     217.475 188.190 290.520  1.00322.96           C  
ATOM   3165  CD2 LEU A 453     217.874 186.647 292.453  1.00322.96           C  
ATOM   3166  N   PHE A 454     222.133 187.737 289.571  1.00327.48           N  
ATOM   3167  CA  PHE A 454     223.110 188.684 290.092  1.00327.48           C  
ATOM   3168  C   PHE A 454     224.181 188.948 289.042  1.00327.48           C  
ATOM   3169  O   PHE A 454     224.868 188.018 288.604  1.00327.48           O  
ATOM   3170  CB  PHE A 454     223.734 188.148 291.382  1.00327.48           C  
ATOM   3171  CG  PHE A 454     223.080 188.670 292.629  1.00327.48           C  
ATOM   3172  CD1 PHE A 454     223.801 189.396 293.559  1.00327.48           C  
ATOM   3173  CD2 PHE A 454     221.737 188.431 292.868  1.00327.48           C  
ATOM   3174  CE1 PHE A 454     223.195 189.875 294.707  1.00327.48           C  
ATOM   3175  CE2 PHE A 454     221.126 188.907 294.013  1.00327.48           C  
ATOM   3176  CZ  PHE A 454     221.856 189.630 294.934  1.00327.48           C  
ATOM   3235  N   PHE A 462     221.074 189.825 272.324  1.00276.41           N  
ATOM   3236  CA  PHE A 462     221.609 188.577 271.776  1.00276.41           C  
ATOM   3237  C   PHE A 462     222.971 188.238 272.380  1.00276.41           C  
ATOM   3238  O   PHE A 462     223.874 187.757 271.694  1.00276.41           O  
ATOM   3239  CB  PHE A 462     221.688 188.629 270.248  1.00276.41           C  
ATOM   3240  CG  PHE A 462     220.431 189.128 269.595  1.00276.41           C  
ATOM   3241  CD1 PHE A 462     219.233 188.454 269.768  1.00276.41           C  
ATOM   3242  CD2 PHE A 462     220.446 190.268 268.810  1.00276.41           C  
ATOM   3243  CE1 PHE A 462     218.074 188.908 269.170  1.00276.41           C  
ATOM   3244  CE2 PHE A 462     219.290 190.726 268.208  1.00276.41           C  
ATOM   3245  CZ  PHE A 462     218.102 190.045 268.389  1.00276.41           C  
ATOM   3246  N   GLU A 463     223.119 188.491 273.678  1.00285.90           N  
ATOM   3247  CA  GLU A 463     224.341 188.188 274.411  1.00285.90           C  
ATOM   3248  C   GLU A 463     224.021 187.205 275.525  1.00285.90           C  
ATOM   3249  O   GLU A 463     223.031 187.376 276.245  1.00285.90           O  
ATOM   3250  CB  GLU A 463     224.972 189.458 274.988  1.00285.90           C  
ATOM   3251  CG  GLU A 463     226.399 189.279 275.474  1.00285.90           C  
ATOM   3252  CD  GLU A 463     226.788 190.302 276.523  1.00285.90           C  
ATOM   3253  OE1 GLU A 463     225.880 190.885 277.152  1.00285.90           O  
ATOM   3254  OE2 GLU A 463     228.001 190.524 276.719  1.00285.90           O  
ATOM   3255  N   ARG A 464     224.852 186.176 275.661  1.00291.12           N  
ATOM   3256  CA  ARG A 464     224.677 185.148 276.677  1.00291.12           C  
ATOM   3257  C   ARG A 464     225.866 185.154 277.626  1.00291.12           C  
ATOM   3258  O   ARG A 464     227.020 185.162 277.184  1.00291.12           O  
ATOM   3259  CB  ARG A 464     224.524 183.765 276.041  1.00291.12           C  
ATOM   3260  CG  ARG A 464     224.136 182.681 277.031  1.00291.12           C  
ATOM   3261  CD  ARG A 464     224.407 181.292 276.482  1.00291.12           C  
ATOM   3262  NE  ARG A 464     223.603 180.997 275.304  1.00291.12           N  
ATOM   3263  CZ  ARG A 464     224.102 180.765 274.097  1.00291.12           C  
ATOM   3264  NH1 ARG A 464     225.405 180.797 273.871  1.00291.12           N  
ATOM   3265  NH2 ARG A 464     223.273 180.494 273.093  1.00291.12           N  
ATOM   3266  N   ASP A 465     225.582 185.151 278.926  1.00310.45           N  
ATOM   3267  CA  ASP A 465     226.599 185.029 279.961  1.00310.45           C  
ATOM   3268  C   ASP A 465     226.313 183.780 280.781  1.00310.45           C  
ATOM   3269  O   ASP A 465     225.202 183.611 281.295  1.00310.45           O  
ATOM   3270  CB  ASP A 465     226.626 186.265 280.863  1.00310.45           C  
ATOM   3271  CG  ASP A 465     227.853 186.309 281.756  1.00310.45           C  
ATOM   3272  OD1 ASP A 465     228.769 185.485 281.552  1.00310.45           O  
ATOM   3273  OD2 ASP A 465     227.900 187.168 282.662  1.00310.45           O  
ATOM   3274  N   ILE A 466     227.313 182.910 280.900  1.00315.55           N  
ATOM   3275  CA  ILE A 466     227.177 181.653 281.621  1.00315.55           C  
ATOM   3276  C   ILE A 466     228.214 181.533 282.735  1.00315.55           C  
ATOM   3277  O   ILE A 466     228.501 180.435 283.200  1.00315.55           O  
ATOM   3278  CB  ILE A 466     227.254 180.452 280.659  1.00315.55           C  
ATOM   3279  CG1 ILE A 466     228.525 180.532 279.812  1.00315.55           C  
ATOM   3280  CG2 ILE A 466     226.019 180.396 279.775  1.00315.55           C  
ATOM   3281  CD1 ILE A 466     228.868 179.240 279.105  1.00315.55           C  
ATOM   3282  N   SER A 467     228.784 182.656 283.163  1.00328.66           N  
ATOM   3283  CA  SER A 467     229.798 182.634 284.208  1.00328.66           C  
ATOM   3284  C   SER A 467     229.196 182.166 285.527  1.00328.66           C  
ATOM   3285  O   SER A 467     228.116 182.613 285.925  1.00328.66           O  
ATOM   3286  CB  SER A 467     230.420 184.020 284.372  1.00328.66           C  
ATOM   3287  OG  SER A 467     231.214 184.087 285.543  1.00328.66           O
[truncated: 1,870,777 more chars]
