# Supplementary material for: Identifying and profiling structural similarities between Spike of SARS-CoV-2 and other viral or host proteins with Machaon
Source: Commun Biol. 2023 Jul 19;6:752. doi: 10.1038/s42003-023-05076-7 (PMC10356814; doi:10.1038/s42003-023-05076-7)
Supplement: Supplementary file 6 — Supplementary Data 3 [file 42003_2023_5076_MOESM6_ESM.zip]

Archive with 157 entries (137 files):
- 6VXX_A_whole/
- 6VXX_A_whole/candidates/
- 6VXX_A_whole/candidates/6VXX_A-merged-notenriched.csv
- 6VXX_A_whole/candidates/6VXX_A-merged-cluster.csv
- 6VXX_A_whole/candidates/6VXX_A-merged-enriched.csv
- 6VXX_A_whole/candidates/6VXX_A-merged-enriched_eval_report_trunc.html
- 6VXX_A_whole/candidates/6VXX_A-merged-enriched_eval_report.html
- 6VXX_A_whole/candidates/6VXX_A-merged-allclusters.csv
- 6VXX_A_whole/candidates/6VXX_A-merged-enriched_eval.csv
- 6VXX_A_whole/candidates/6VXX_A-merged-enriched_eval_full.csv
- 6VXX_A_whole/candidates/6VXX_A-merged-filtered.csv
- 6VXX_A_whole/metrics/
- 6VXX_A_whole/metrics/6VXX_A_w-rdist.png
- 6VXX_A_whole/metrics/6VXX_A_b-phipsi.csv
- 6VXX_A_whole/metrics/6VXX_A_w-rdist.csv
- 6VXX_A_whole/metrics/6VXX_A_t-alpha.csv
- 6VXX_A_whole/metrics/6VXX_A_w-rdist_eval.csv
- 6VXX_A_whole/metrics/6VXX_A_t-alpha_eval.csv
- 6VXX_A_whole/metrics/6VXX_A-metrics.png
- 6VXX_A_whole/metrics/6VXX_A_b-phipsi.png
- 6VXX_A_whole/metrics/6VXX_A_t-alpha.png
- 6VXX_A_whole/metrics/6VXX_A_b-phipsi_eval.csv
- 6VXX_A_whole/go/
- 6VXX_A_whole/go/6VXX_A_biologicalProcess-go-aggregate.csv
- 6VXX_A_whole/go/6VXX_A_ubiquit_7aa0d1281fc74ceaa3a6f33371f43263.png
- 6VXX_A_whole/go/6VXX_A_cellularComponent-go-aggregate.csv
- 6VXX_A_whole/go/6VXX_A_ubiquit_7aa0d1281fc74ceaa3a6f33371f43263.log
- 6VXX_A_whole/go/6VXX_A_molecularFunction-go-aggregate.csv
- 6VXX_A_whole/plots/
- 6VXX_A_whole/plots/6VXX_A_1D-identity.png
- 6VXX_A_whole/plots/6VXX_A_chemSim.png
- 6VXX_A_whole/plots/6VXX_A_5UTR-identity.png
- 6VXX_A_whole/plots/6VXX_A_3UTR-identity.png
- 6VXX_A_whole/plots/6VXX_A-clusters-initial.png
- 6VXX_A_whole/plots/6VXX_A-Bacteria-tree.png
- 6VXX_A_whole/plots/6VXX_A-Viruses-tree.png
- 6VXX_A_whole/plots/6VXX_A_3D-score.png
- 6VXX_A_whole/plots/6VXX_A-clusters.png
- 6VXX_A_whole/plots/6VXX_A_biologicalProcessSim.png
- 6VXX_A_whole/plots/6VXX_A_cellularComponentSim.png
- 6VXX_A_whole/plots/6VXX_A_molecularFunctionSim.png
- 6VXX_A_whole/plots/6VXX_A_2D-identity.png
- 6VXX_A_whole/plots/6VXX_A-Eukaryota-tree.png
- 6VXX_A_whole/plots/6VXX_A-UMAP-.png
- 6VXX_A_whole/plots/6VXX_A_CDS-identity.png
- 6VXX_A_whole/plots/6VXX_A-wordcloud.png
- 6VXXp_A_whole/
- 6VXXp_A_whole/candidates/
- 6VXXp_A_whole/candidates/6VXXp_A-merged-enriched_eval_report.html
- 6VXXp_A_whole/candidates/6VXXp_A-merged-filtered.csv
- 6VXXp_A_whole/candidates/6VXXp_A-merged-enriched.csv
- 6VXXp_A_whole/candidates/6VXXp_A-merged-notenriched.csv
- 6VXXp_A_whole/candidates/6VXXp_A-merged-enriched_eval_full.csv
- 6VXXp_A_whole/candidates/6VXXp_A-merged-cluster.csv
- 6VXXp_A_whole/candidates/6VXXp_A-merged-allclusters.csv
- 6VXXp_A_whole/candidates/6VXXp_A-merged-enriched_eval.csv
- 6VXXp_A_whole/metrics/
- 6VXXp_A_whole/metrics/6VXXp_A_b-phipsi.csv
- 6VXXp_A_whole/metrics/6VXXp_A_w-rdist.csv
- 6VXXp_A_whole/metrics/6VXXp_A_t-alpha.csv
- 6VXXp_A_whole/go/
- 6VXXp_A_whole/go/6VXXp_A_biologicalProcess-go-aggregate.csv
- 6VXXp_A_whole/go/6VXXp_A_molecularFunction-go-aggregate.csv
- 6VXXp_A_whole/go/6VXXp_A_cellularComponent-go-aggregate.csv
- 6VXXp_A_whole/plots/
- 6VXXp_A_whole/plots/6VXXp_A_3D-score.png
- 6VXXp_A_whole/plots/6VXXp_A-Viruses-tree.png
- 6VXXp_A_whole/plots/6VXXp_A_CDS-identity.png
- 6VXXp_A_whole/plots/6VXXp_A_chemSim.png
- 6VXXp_A_whole/plots/6VXXp_A-wordcloud.png
- 6VXXp_A_whole/plots/6VXXp_A_2D-identity.png
- 6VXXp_A_whole/plots/6VXXp_A_3UTR-identity.png
- 6VXXp_A_whole/plots/6VXXp_A-Eukaryota-tree.png
- 6VXXp_A_whole/plots/6VXXp_A_5UTR-identity.png
- 6VXXp_A_whole/plots/6VXXp_A_1D-identity.png
- 6VXXp_A_whole/plots/6VXXp_A-Bacteria-tree.png
- 6VXXp_A_whole/plots/6VXXp_A_cellularComponentSim.png
- 6VXXp_A_whole/plots/6VXXp_A_molecularFunctionSim.png
- 6VXXp_A_whole/plots/6VXXp_A_biologicalProcessSim.png
- 7T9K_A_whole/
- 7T9K_A_whole/candidates/
- 7T9K_A_whole/candidates/7T9K_A-merged-enriched_eval_report.html
- 7T9K_A_whole/candidates/7T9K_A-merged-notenriched.csv
- 7T9K_A_whole/candidates/7T9K_A-merged-filtered.csv
- 7T9K_A_whole/candidates/7T9K_A-merged-enriched.csv
- 7T9K_A_whole/candidates/7T9K_A-merged-cluster.csv
- 7T9K_A_whole/candidates/7T9K_A-merged-enriched_eval.csv
- 7T9K_A_whole/candidates/7T9K_A-merged-allclusters.csv
- 7T9K_A_whole/candidates/7T9K_A-merged-enriched_eval_full.csv
- 7T9K_A_whole/metrics/
- 7T9K_A_whole/metrics/7T9K_A_b-phipsi.csv
- 7T9K_A_whole/metrics/7T9K_A_w-rdist.csv
- 7T9K_A_whole/metrics/7T9K_A_t-alpha.csv
- 7T9K_A_whole/go/
- 7T9K_A_whole/go/7T9K_A_cellularComponent-go-aggregate.csv
- 7T9K_A_whole/go/7T9K_A_biologicalProcess-go-aggregate.csv
- 7T9K_A_whole/go/7T9K_A_ubiquit_b4eaf75427a44fb8a52943c1e64b31b5.png
- 7T9K_A_whole/go/7T9K_A_ubiquit_b4eaf75427a44fb8a52943c1e64b31b5.log
- 7T9K_A_whole/go/7T9K_A_molecularFunction-go-aggregate.csv
- 7T9K_A_whole/plots/
- 7T9K_A_whole/plots/7T9K_A-Eukaryota-tree.png
- 7T9K_A_whole/plots/7T9K_A-Viruses-tree.png
- 7T9K_A_whole/plots/7T9K_A-clusters.png
- 7T9K_A_whole/plots/7T9K_A_2D-identity.png
- 7T9K_A_whole/plots/7T9K_A_3UTR-identity.png
- 7T9K_A_whole/plots/7T9K_A_chemSim.png
- 7T9K_A_whole/plots/7T9K_A_biologicalProcessSim.png
- 7T9K_A_whole/plots/7T9K_A-clusters-initial.png
- 7T9K_A_whole/plots/7T9K_A-wordcloud.png
- 7T9K_A_whole/plots/7T9K_A_CDS-identity.png
- 7T9K_A_whole/plots/7T9K_A-Bacteria-tree.png
- 7T9K_A_whole/plots/7T9K_A_3D-score.png
- 7T9K_A_whole/plots/7T9K_A_1D-identity.png
- 7T9K_A_whole/plots/7T9K_A_cellularComponentSim.png
- 7T9K_A_whole/plots/7T9K_A-UMAP-.png
- 7T9K_A_whole/plots/7T9K_A_5UTR-identity.png
- 7T9K_A_whole/plots/7T9K_A_molecularFunctionSim.png
- 7V7Q_A_whole/
- 7V7Q_A_whole/candidates/
- 7V7Q_A_whole/candidates/7V7Q_A-merged-enriched_eval.csv
- 7V7Q_A_whole/candidates/7V7Q_A-merged-enriched_eval_full.csv
- 7V7Q_A_whole/candidates/7V7Q_A-merged-enriched.csv
- 7V7Q_A_whole/candidates/7V7Q_A-merged-allclusters.csv
- 7V7Q_A_whole/candidates/7V7Q_A-merged-enriched_eval_report.html
- 7V7Q_A_whole/candidates/7V7Q_A-merged-filtered.csv
- 7V7Q_A_whole/candidates/7V7Q_A-merged-notenriched.csv
- 7V7Q_A_whole/candidates/7V7Q_A-merged-cluster.csv
- 7V7Q_A_whole/metrics/
- 7V7Q_A_whole/metrics/7V7Q_A_t-alpha.csv
- 7V7Q_A_whole/metrics/7V7Q_A_w-rdist.csv
- 7V7Q_A_whole/metrics/7V7Q_A_b-phipsi.csv
- 7V7Q_A_whole/go/
- 7V7Q_A_whole/go/7V7Q_A_biologicalProcess-go-aggregate.csv
- 7V7Q_A_whole/go/7V7Q_A_ubiquit_28aec8173aa9414bb8d0cd7d0a2b4be3.png
- 7V7Q_A_whole/go/7V7Q_A_molecularFunction-go-aggregate.csv
- 7V7Q_A_whole/go/7V7Q_A_cellularComponent-go-aggregate.csv
- 7V7Q_A_whole/go/7V7Q_A_ubiquit_28aec8173aa9414bb8d0cd7d0a2b4be3.log
- 7V7Q_A_whole/plots/
- 7V7Q_A_whole/plots/7V7Q_A_2D-identity.png
- 7V7Q_A_whole/plots/7V7Q_A_biologicalProcessSim.png
- 7V7Q_A_whole/plots/7V7Q_A_cellularComponentSim.png
- 7V7Q_A_whole/plots/7V7Q_A_1D-identity.png
- 7V7Q_A_whole/plots/7V7Q_A-Viruses-tree.png
- 7V7Q_A_whole/plots/7V7Q_A_molecularFunctionSim.png
- 7V7Q_A_whole/plots/7V7Q_A-wordcloud.png
- 7V7Q_A_whole/plots/7V7Q_A-Eukaryota-tree.png
- 7V7Q_A_whole/plots/7V7Q_A_3D-score.png
- 7V7Q_A_whole/plots/7V7Q_A-clusters.png
- 7V7Q_A_whole/plots/7V7Q_A_5UTR-identity.png
- 7V7Q_A_whole/plots/7V7Q_A-clusters-initial.png
- 7V7Q_A_whole/plots/7V7Q_A-UMAP-.png
- 7V7Q_A_whole/plots/7V7Q_A-Bacteria-tree.png
- 7V7Q_A_whole/plots/7V7Q_A_CDS-identity.png
- 7V7Q_A_whole/plots/7V7Q_A_3UTR-identity.png
- 7V7Q_A_whole/plots/7V7Q_A_chemSim.png
- 6VXX_A_whole/plots/6VXX_A-2Dmatches.png
- 6VXX_A_whole/plots/6VXX_A-2Dfold_coverage.png
