# Supplementary material for: Identifying and profiling structural similarities between Spike of SARS-CoV-2 and other viral or host proteins with Machaon
Source: Commun Biol. 2023 Jul 19;6:752. doi: 10.1038/s42003-023-05076-7 (PMC10356814; doi:10.1038/s42003-023-05076-7)
Supplement: Supplementary file 6 — Supplementary Data 3 [file 42003_2023_5076_MOESM6_ESM.zip › 6VXX_A_whole/candidates/6VXX_A-merged-enriched.csv]

pdbId	chainId	chainLength	resolution	geneId	taxonomy	molecularFunction	cellularComponent	biologicalProcess	b-phipsi	w-rdist	t-alpha
6VXX	A	972.0	2.8	43740568	2697049	0046789#0042802	0030666#0005788#0005793#0044173#0020002#0016021#0019031#0055036	0075509#0039654#0019064#0009405#0046813#0039587#0039502#0046718#0019082#0019081	0.0	0.0	0.0
6NB6	A	1052.0	4.2	1489668	694009	0046789#0042802	0044173#0020002#0016021#0019031#0055036	0075509#0039654#0019064#0009405#0046813#0039587#0039502#0019082#0019081	0.0010584254745233	0.5120995532788646	0.0024813895781636
6M15	C	965.0	2.38	#	693998	#	0033644#0016021#0019031#0055036	0075509#0039654#0019064#0046813	0.0004418122337286	0.5411142318125413	0.0049875311720701
3JCL	A	1067.0	4.0	1489752	11142	0042802	0044173#0044177#0020002#0016021#0019031#0055036	0075509#0039654#0019064#0009405#0046813	0.0026285734168383	0.3026917291786308	0.0041528239202659
6U7K	A	1064.0	3.14	935184	229032	#	0044173#0016021#0019031#0055036	0075509#0039654#0019064#0009405#0046813	0.0004034507520676	0.4385501377367831	0.0090984284532666
6IXA	A	959.0	3.21	918758	#	#	#	#	0.0017899903425486	0.2891995470041256	0.008271298593879
5SZS	A	1177.0	3.4	2943499	277944	0046789	0044173#0016021#0019031#0055036	0075509#0039654#0019064#0009405#0046813	0.001077228483437	0.3891197513852226	0.0347394540942924
6JX7	B	1245.0	3.31	1258630	10665	#	0019012	#	0.0092829525524024	0.6374400529984089	0.0083402835696413
6R9G	C	1341.0	3.7	61756339; 948488	83333	0003677#0003899#0032549	0005737#0005829#0016020	0046677#0006351	0.0149186602349847	0.5450238469838982	0.0100250626566418
6RIE	B	1129.0	3.1	3707674	10254	0003677#0003899#0046872#0032549	0019012	0006351	0.0103652388397243	0.8943713336982456	0.0066611157368858
5XJ0	C	1114.0	4.0	3169736	300852	0003677#0003899#0032549	#	0006351	0.0052187346485808	0.9306383580475882	0.0165425971877581
6SUQ	A	2134.0	3.7	1502321	12227	0005524#0004197#0004386#0016818#0003723#0003968#0008236#0005198	0019029	0018144#0006351#0039694	0.0029370698485316	0.5210323379092825	0.0959470636889991
5FOB	B	902.0	2.6	718	9606	0031715#0004866#0005102	0035578#0072562#0009986#0005788#0070062#0005576#0005615#0005886#0032991#0034774	0097242#1905114#0044267#0006956#0006957#0006958#0097278#0150062#0006631#0007186#0006955#0006954#0016322#0043312#0035846#0001970#0045766#2000427#0045745#0010828#0010884#0060100#0001934#0048260#0001798#0010575#0043687#0035590#0030449#0050776#0010866#0009617#0007165#0150064	0.0120946578074047	0.8613622868543438	0.011579818031431
2DTU	A	896.0	2.37	1494172	12353	0008408#0003677#0003887#0046872#0000166	#	0039686#0006260	0.0148927233429939	1.1601725208703333	0.0008271298593875
6W2D	P	1283.0	4.0	3783688	10377	0005198	0042025#0039622	#	0.0183606684555006	0.6900357149065316	0.0306905370843992
6FBS	A	1181.0	3.07	29894	9606	0019899#0035925	0005847#0005654#0005634	0031124#0006406#0006378#0000398#0098789#0006369#0006388	0.0083879215157713	1.1029160731664869	0.0176767676767672
5XJ0	D	1462.0	4.0	3169754	300852	0003677#0003899#0000287#0008270	#	0006351	0.0179417337892895	1.1543703816132211	0.0058236272878533
5EFV	A	631.0	2.2	1258059	12360	#	#	#	0.0007035144071165	0.781336881553075	0.3042071197411005
5JK7	B	1133.0	3.49	1642	9606	0097602#0003684#0003677#0044877#0030674#0071987	0000781#0080008#0031464#0031465#0005737#0070062#0005615#0005654#0005634#0032991#0035861	0051702#0006974#0042769#0006281#0070911#0035518#0006289#0000715#0000717#0033683#0006295#0006296#0006294#0006293#0046726#0045722#0045732#0045070#1902188#0043687#0010498#0043161#0016567#1901990#0048511#0006283#0006511#0070914#0016032	0.0071937405447172	1.1077384389496772	0.0237087214225233
4QNL	A	826.0	2.41	11117680	1054461	#	#	#	0.0020553647917524	0.7582395623937035	0.1911330049261084
2INY	A	941.0	3.9	1476562	10553	0005198	0042025#0039623	0075521#0046718	0.0431604143959904	0.8736980562617735	0.0057899090157158
5Z58	3	1177.0	4.9	23450	9606	0044877#0030620	0071013#0005730#0005654#0005634#0005689#0005686#0071005	0000398#0042177#0008380#0000375	0.0042760018581452	1.0702401423272103	0.0458477508650514
3AVX	A	1203.0	2.41	61754844; 944866	83333	0005085#0003746#0008270	0005737#0005829#0016020	0006414	0.0110894666235494	0.9514423384886626	0.0413564929693963
5Z58	D	1722.0	4.9	6633	9606	0003723#1990446	0071013#0005829#0070062#0034709#0005654#0005634#0034715#0071011#0030532#0034719#0005681#0005685#0005689#0005686#0071007#0071005#0005687#0046540#0005682	0051170#0000398#0008380#0000245#0000387	0.0319047385583621	0.4511226333328005	0.0689655172413796
6K4Y	D	1335.0	3.79	61756340; 948487	83333	0003677#0003899#0000287#0008270	0005737#0005829#0016020	0046677#0006351	0.0256642827577163	0.6487580328587613	0.0463192721257241
6BM8	A	665.0	4.1	24271469	10299	#	0044175#0044178#0020002#0016021#0019031#0055036	0046718#0019062	0.0067058043993669	1.1078833512273685	0.0397022332506205
1P2Z	A	887.0	2.2	2652998	10515	0005198	0042025#0039623	0075521#0046718	0.0008852578836791	0.9846183439829076	0.288912579957356
6DJY	B	1121.0	3.9	22157897	1567404	#	#	#	0.015878642702661	0.5571139803843743	0.2212121212121209
6ODM	S	1328.0	4.3	2703366	#	#	#	#	0.0197313180575376	0.6354818026379043	0.1225626740947074
5FB5	A	564.0	3.5	6446507	10756	#	0098015#0098026	0044694#0099002	0.0002912777237633	1.0004230348477925	0.7004219409282704
6DJY	D	1056.0	3.9	22157883	1567404	#	#	#	0.017992426406557	0.6771175601320457	0.1112132352941177
4L72	A	728.0	3.0	1803	9606	0004177#0045499#0008239#0042802#0002020#0042803#0004252#0008236#0005102#0001618	0016324#0009986#0030139#0070062#0005576#0005925#0016021#0046581#0030027#0031258#0005765#0016020#0045121#0005886	0001662#0007155#0043542#0035641#0010716#0090024#0008284#0006508#0036343#0033632#0050796#0001666#0042110#0031295	0.0007434447414789	1.3301251884925134	0.0422413793103446
5MBV	B	1127.0	3.8	947286	83333	0043138#0005524#0008094#0003677#0003678#0015616#0004520#0008854#0000287	0005829#0009338	0044355#0006310#0000724#0000725#0009314	0.0364148427190029	0.3381164530518699	0.1381306865177833
1URJ	A	1029.0	3.0	2703458	10299	0003677#0046872#0003697	0042025#0039715	0039686#0006260	0.0204704152667683	1.1717583271868877	0.0091819699499164
3SUC	A	767.0	2.15	6446499	10756	0005524#0046872	0098024	0098671#0098994#0019062	0.020645001306648	0.9865175142018924	0.035102739726027
5MBV	C	1121.0	3.8	947294	83333	0005524#0003677#0003678#0008854	0009338	0044355#0006310#0000724#0009314	0.0414876691224045	0.4944059303917892	0.0785773366418531
5DTO	A	852.0	2.6	5075727	408692	0005524#0003725#0005216#0046872#0004482#0004483#0017111#0046983#0003724#0003968#0004252#0005198	0005576#0044167#0033650#0042025#0044220#0016021#0044385#0019028#0019031#0055036	0075512#0039654#0039520#0039707#0051259#0039545#0039564#0039574#0039502#0039694#0019062	0.0228925099599026	1.2342396082057066	0.0083402835696413
6PPH	4	1222.0	3.8	4961452	868565	0005198	0042025#0039622#0019012	#	0.0408271660364413	0.6608420136759812	0.0522193211488248
6H66	A	667.0	4.16	71586	10090	0005524#0003677#0003725#0016787#0042802#0043021#0003724#0003727#0008270	0005737#0005634	0071360#0051607#0045087#0039530#0032727#0032728#0032755#0060760#0032760#0016925#0009615	0.0313412112109058	1.2564259826395192	0.0058236272878533
5W0P	A	847.0	3.01	20215	10090	0001664#0002046#0051219#0030507	0016020#0001917#0001750	0002031#0007165	0.0309655140806594	0.7355116101019883	0.1071428571428567
5HX2	A	1030.0	3.8	1258549	10665	#	0019012#0098025	0098003	0.0440483007384991	1.218688797934261	0.0033085194375519
5W0K	A	655.0	3.1	3783742	10377	#	0044175#0020002#0016021#0019031#0055036	0019064	0.0186375184191456	1.2489605475006271	0.0140612076095951
3KK3	A	555.0	2.9	155348	11706	0004190#0003677#0003887#0004533#0042802#0008289#0003723#0003964#0004523#0005198#0008270	0042025#0020002#0072494#0019013#0055036	0015074#0006310#0044409#0075713#0019064#0039651#0006278#0039657#0019061#0044826#0019072#0019058#0075732#0019068	0.0057800517604403	1.187842740545011	0.0577427821522311
6U7G	A	898.0	2.35	290	9606	0004177#0070006#0008237#0042277#0038023#0001618#0008270	0005737#0005793#0070062#0005615#0016021#0005765#0005886#0030667	0001525#0030154#0043312#0043171#0006508#0008217#0007165	0.0345193915574833	1.2832082384866614	0.0049875311720701
6TMR	A	393.0	2.89	3159473	12538	#	0016021#0019031#0055036	#	0.0014891831655248	1.153312708390888	0.3928571428571421
5NET	B	448.0	8.6	3694	9606	0005178#0038023#0001618	0030054#0005813#0009897#0005925#0034685#0008305#0005654#0005886#0043235	0060348#0060435#0007155#0033627#0016477#0000902#0007160#0071479#0070166#0030198#0060022#0006955#0006954#0007229#0061520#0048286#0055091#1901388#0009615#0043588#0060395#0043129#0071604#0007179#0042060	0.0014095589463289	1.1094777939363711	0.5519897304236199
5C51	A	983.0	3.43	5428	9606	0008408#0003682#0003677#0003887#0002020	0005760#0042645#0005739#0032991#0043195	0007568#0006287#0071333#0006259#0006261#0006264#0010332#0055093#0009416	0.0258201839858983	1.074639626455723	0.0503909643788007
5JNX	A	1133.0	6.56	4864	9606	0015485#0038023#0015248#0004888#0001618	0005783#0070062#0005576#0005794#1905103#0016021#0005887#0031902#0005765#0005764#0016020#0045121#0005635#0048471	0007628#0006914#0008206#0071404#0071383#0033344#0042632#0008203#0030301#0006897#0090150#0010467#0032367#0034383#0007041#0031579#0060548#0016242#0006486#0046686#0042493#0046718	0.0644793819297579	0.5936123911843703	0.1225626740947074
6QAJ	A	439.0	2.9	1258585	10665	0003796	0030430	0016998#0019835#0042742#0009253#0044659	0.0770650714789751	0.9950533831081938	0.028122415219189
1XHX	C	571.0	2.35	6446511	10756	0003677#0003887#0004527#0046872#0001882#0000166	#	0006260#0039693	0.0010972043348371	1.3454462288633164	0.1982160555004959
4F5C	B	900.0	3.2	397520	9823	0070006#0042277#0001618#0008270	0005737#0016021#0005886	0001525#0030154#0043171#0006508#0008217#0007165	0.0315757540435369	1.2402964896510806	0.0211148648648649
4BTQ	B	761.0	7.5	956438	10879	0042802#0003723	0039616#0039625#0019013#0019012	#	0.0572949606195404	1.1747250946570371	0.0173697270471462
5GAI	Y	662.0	10.5	1262799	10754	0052775	0098024	0098671#0098995#0044409#0008152#0009405#0019062	0.0323498362650908	0.7972954685078653	0.3271130625686058
1H38	A	857.0	2.9	1261050	10760	0003677#0003899	#	0039695#0006351	0.0720499128243428	1.1646869984358583	0.0176767676767672
6U1X	A	2059.0	3.0	1489835	11285	0005524#0003924#0046872#0004482#0003968	0030430#0019012	0039689#0019083	0.0374682386212976	0.7702402273982876	0.3953680727874276
4LLG	F	521.0	3.79	947567	83333	0003677#0016987	0005829	0009408#0001123	0.1464786003366955	0.6628428722823094	0.2861702127659571
4FF1	B	1095.0	2.47	5075715	10752	0005524#0003899#0005525#0046872	0019012	#	0.0683591917711916	1.173113025483856	0.0359897172236503
5J0N	H	356.0	11.0	2703464	10710	0003677#0016787#0008907#0016740	#	0015074#0006310#0075713#0032359#0046718#0044826	0.0501611801416731	1.1645227013862969	0.0708591674047831
5JJ3	I	673.0	7.0	2944241	10754	#	0046798	0019073#0098006#0099002#0019068	0.0541918213421546	1.3444910914496504	0.0680212014134271
