# Supplementary material for: Identifying and profiling structural similarities between Spike of SARS-CoV-2 and other viral or host proteins with Machaon
Source: Commun Biol. 2023 Jul 19;6:752. doi: 10.1038/s42003-023-05076-7 (PMC10356814; doi:10.1038/s42003-023-05076-7)
Supplement: Supplementary file 6 — Supplementary Data 3 [file 42003_2023_5076_MOESM6_ESM.zip › 6VXX_A_whole/candidates/6VXX_A-merged-allclusters.csv]

structureId	b-phipsi	w-rdist	t-alpha	cluster	originalLabels	outlierScores	probabilities
6U7K_A	0.0004034507520676	0.4385501377367831	0.0090984284532666	0	0	0.00953388724401981	0.9904661127559802
6M15_C	0.0004418122337286	0.5411142318125413	0.0049875311720701	0	0	0.00953388724401981	0.9904661127559802
6M15_A	0.0004416244770778	0.5411158140378928	0.0142617449664426	0	0	0.00953388724401981	0.9904661127559802
6NB4_C	0.0010681246488177	0.4208094940046027	0.0016542597187756	0	0	0.00953388724401981	0.9904661127559802
6OHW_A	0.0003430163829713	0.7187570283611519	0.0024875621890552	0	0	0.09270215237998902	1.0
6U7K_C	0.0006544820702305	0.4376604794459793	0.0339123242349046	0	0	0.00953388724401981	0.9904661127559802
6OHW_B	0.0003433386319211	0.7187549160609911	0.0033195020746887	0	0	0.09270215237998902	1.0
6OHW_C	0.0003430531520479	0.7187558713260648	0.0033195020746887	0	0	0.09270215237998902	1.0
6NB6_A	0.0010584254745233	0.5120995532788646	0.0024813895781636	0	0	0.00953388724401981	0.9904661127559802
6Q07_C	0.0007279815882501	0.4839333865174355	0.0322580645161294	0	0	0.00953388724401981	0.9904661127559802
6VV5_A	0.0006960552173848	0.5978297713963875	0.0264681555004135	0	0	0.0	1.0
6Q07_A	0.0007284194996713	0.4839333347097246	0.0397022332506205	0	0	0.00953388724401981	0.9904661127559802
6Q05_A	0.0007716703994417	0.4839722760377356	0.0363937138130687	0	0	0.00953388724401981	0.9904661127559802
6Q05_C	0.0007708058094676	0.4839717463554521	0.0380479735318444	0	0	0.00953388724401981	0.9904661127559802
6Q04_A	0.0007288738941858	0.4839341996250348	0.0421836228287844	0	0	0.00953388724401981	0.9904661127559802
6IXB_C	0.0009354208548895	0.604625022360293	0.0181968569065347	0	0	0.0	1.0
6IXB_A	0.0009355450469598	0.6046249813054162	0.0181968569065347	0	0	0.0	1.0
6M15_B	0.0004414950261558	0.5411622873215347	0.0521091811414395	0	0	0.00953388724401981	0.9904661127559802
6VV5_B	0.0006961671702312	0.5978283055876296	0.0413564929693963	0	0	0.0	1.0
6NB6_C	0.0008173397217373	0.7352956446779483	0.0024813895781636	0	0	0.09270215237998902	1.0
5SZS_A	0.001077228483437	0.3891197513852226	0.0347394540942924	0	0	0.00953388724401981	0.9904661127559802
6Q06_C	0.0007287216350252	0.483931957554083	0.0545905707196028	0	0	0.00953388724401981	0.9904661127559802
6Q06_A	0.0007290615920303	0.4839327543752441	0.0545905707196028	0	0	0.00953388724401981	0.9904661127559802
3JCL_A	0.0026285734168383	0.3026917291786308	0.0041528239202659	0	0	0.23088358985465068	0.7691164101453493
6IXA_A	0.0017899903425486	0.2891995470041256	0.008271298593879	0	0	0.23088358985465068	0.7691164101453493
6NZK_A	0.0008022923786631	0.7110105366042065	0.0231596360628616	0	0	0.09270215237998902	1.0
6Q04_C	0.0007286299219559	0.4839341489520223	0.0603804797353184	0	0	0.00953388724401981	0.9904661127559802
5X5B_C	0.0064854338338227	0.2293051284585913	0.0024875621890552	0	0	0.3158009057635881	0.6841990942364119
6NZK_B	0.0008017556503038	0.7110115954346877	0.028122415219189	0	0	0.09270215237998902	1.0
6VSJ_C	0.0043902132142524	0.4627081050768153	0.0008278145695361	0	0	0.00953388724401981	0.9904661127559802
6CRW_C	0.0051850204453754	0.44636948636058	0.0008278145695361	0	0	0.00953388724401981	0.9904661127559802
5X58_C	0.0042194697712386	0.2339729323568877	0.0108695652173915	0	0	0.23088358985465068	0.7691164101453493
6VV5_C	0.0006965730095328	0.5978309228588533	0.0570719602977667	0	0	0.0	1.0
6NZK_C	0.000802227937474	0.711008975568695	0.0289495450785775	0	0	0.09341366027144464	1.0
5SZS_B	0.0010770572042963	0.3891202484159147	0.0504549214226637	0	0	0.00953388724401981	0.9904661127559802
6U7K_B	0.0007170236389781	0.4390497062862003	0.0744416873449134	0	0	0.00953388724401981	0.9904661127559802
6IXA_C	0.0017895303300348	0.2892004335556874	0.0237087214225233	0	0	0.23088358985465068	0.7691164101453493
6VSJ_A	0.0043910041398238	0.4627052720775063	0.008271298593879	0	0	0.00953388724401981	0.9904661127559802
6IXA_B	0.0017900428346403	0.2892003865617216	0.0264681555004135	0	0	0.23088358985465068	0.7691164101453493
6CRZ_C	0.0064274855817684	0.4477487068533345	0.008271298593879	0	0	0.00953388724401981	0.9904661127559802
6CS0_C	0.0064274855817684	0.4477487068533345	0.008271298593879	0	0	0.00953388724401981	0.9904661127559802
3JCL_C	0.0026292420373446	0.3026904662890672	0.0254452926208648	0	0	0.23088358985465068	0.7691164101453493
6CRX_C	0.0041089375564823	0.4997561583883741	0.012406947890819	0	0	0.00953388724401981	0.9904661127559802
5X58_A	0.0042966607763611	0.2346926684107489	0.0280612244897957	0	0	0.23088358985465068	0.7691164101453493
6CRZ_A	0.0036486939205713	0.4953836910616909	0.0176767676767672	0	0	0.00953388724401981	0.9904661127559802
6CS0_A	0.0036486939205713	0.4953836910616909	0.0176767676767672	0	0	0.00953388724401981	0.9904661127559802
3JCL_B	0.0026290382815744	0.3026903812998464	0.0306038047973533	0	0	0.23088358985465068	0.7691164101453493
5XLR_C	0.0086495114385005	0.2389775888647335	0.0159663865546222	0	0	0.23088358985465068	0.7691164101453493
6NB4_A	0.0006050385544202	0.6370523026647665	0.0810587262200164	0	0	0.10718350843055124	1.0
6IXB_B	0.0009359702746138	0.6046242564061814	0.0603804797353184	0	0	0.0	1.0
6Q07_B	0.0007284591379048	0.4839332488097293	0.1100082712985943	0	0	0.01863455775869952	0.9813654422413005
6ACD_A	0.0119772465775879	0.4117256192679975	0.0058236272878533	0	0	0.00953388724401981	0.9904661127559802
5X5F_A	0.0069038455416261	0.4425606490157313	0.0185341196293173	0	0	0.00953388724401981	0.9904661127559802
6M16_C	0.0073564434282475	0.5225387965060001	0.0099255583126551	0	0	0.00953388724401981	0.9904661127559802
6ACK_A	0.0130043610399332	0.3378569375689125	0.0074999999999998	0	0	0.23088358985465068	0.7691164101453493
6Q05_B	0.0007710648917263	0.4839759774273711	0.108354011579818	0	0	0.01863455775869952	0.9813654422413005
6VSJ_B	0.0043909638881022	0.4627089196142429	0.0289361702127657	0	0	0.00953388724401981	0.9904661127559802
6M16_A	0.0073569787598395	0.5225381375350968	0.012406947890819	0	0	0.00953388724401981	0.9904661127559802
6NB3_A	0.0006957109530442	0.6315556043096923	0.0885028949545081	0	0	0.20387090741749722	1.0
6CRW_B	0.0036515625567521	0.6538698264164611	0.0074999999999998	0	0	0.1374345875134223	1.0
6Q04_B	0.0007294040031507	0.4839335713204206	0.1356492969396194	0	0	0.01863455775869952	0.9813654422413005
5SZS_C	0.001077294389274	0.3891194906751896	0.0885028949545081	0	0	0.06402958128362496	0.935970418716375
6M16_B	0.0073558160522384	0.5225878272747302	0.0181968569065347	0	0	0.00953388724401981	0.9904661127559802
6Q06_B	0.0007288032110528	0.4839329679622271	0.1530190239867663	0	0	0.01863455775869952	0.9813654422413005
5X5C_B	0.0071072037231898	0.4383862704903964	0.0324508966695133	0	0	0.00953388724401981	0.9904661127559802
6NB4_B	0.001111713818223	0.440746412472577	0.0882088208820877	0	0	0.00953388724401981	0.9904661127559802
5X58_B	0.0044974950464668	0.2332015714477447	0.0476603119584051	0	0	0.23088358985465068	0.7691164101453493
6ACJ_A	0.0155564937025146	0.3603630029519704	0.0168208578637512	0	0	0.17507681203019404	0.8249231879698059
6JX7_B	0.0092829525524024	0.6374400529984089	0.0083402835696413	0	0	0.07492581076987848	1.0
6NB3_B	0.0011756926701094	0.4541247102609561	0.0775401069518717	0	0	0.00953388724401981	0.9904661127559802
6NB7_B	0.001106368053198	0.7925903417788942	0.0239867659222501	0	0	0.06123372291500655	0.9387662770849935
6ZGF_B	0.0043910349810175	0.5558745751369327	0.0380479735318444	0	0	0.00953388724401981	0.9904661127559802
6CRX_B	0.0021823589961712	0.7448880227956232	0.0049875311720701	0	0	0.09270215237998902	1.0
6R9G_C	0.0149186602349847	0.5450238469838982	0.0100250626566418	0	0	0.00953388724401981	0.9904661127559802
6ZTZ_O	0.0081297814064775	0.6209614413343896	0.0223325062034738	0	0	0.0	1.0
6B7N_A	0.0094074152974272	0.6834758623767524	0.0024875621890552	0	0	0.19898882739753476	1.0
6CRW_A	0.0024309849551645	0.4979069746149422	0.0479735318444993	0	0	0.00953388724401981	0.9904661127559802
6NB7_A	0.0010185967516869	0.8523367620310096	0.0289361702127657	0	0	0.4549273462772242	1.0
6ACG_B	0.015556970343394	0.4070116866811867	0.0237087214225233	0	0	0.00953388724401981	0.9904661127559802
6CS1_C	0.0079872160804102	0.5013725501099848	0.033085194375517	0	0	0.00953388724401981	0.9904661127559802
6NB6_B	0.0009390983593823	0.8558760408618676	0.0339123242349046	0	0	0.45196620389511294	1.0
2OBE_B	0.0009993797659252	0.9626190367113872	0.0237087214225233	0	0	0.3629165857509445	1.0
6ACC_A	0.0124834677103817	0.4102557959773831	0.0324508966695133	0	0	0.00953388724401981	0.9904661127559802
6ACG_A	0.0156018839953517	0.3933047896059525	0.0289361702127657	0	0	0.00953388724401981	0.9904661127559802
6JX7_C	0.0092830168935102	0.6374394735929414	0.0248138957816377	0	0	0.0	1.0
6CS1_A	0.0059556523734673	0.7437122388008823	0.0074999999999998	0	0	0.09270215237998902	1.0
6ZGF_C	0.004563151633452	0.5558750560288431	0.0471464019851113	0	0	0.00953388724401981	0.9904661127559802
6ACC_C	0.0125059250586551	0.4103048561866708	0.0404475043029262	0	0	0.00953388724401981	0.9904661127559802
5X5F_B	0.0065774299206663	0.4360964861418334	0.0549738219895292	0	0	0.00953388724401981	0.9904661127559802
6CV0_B	0.0106579924596203	0.2751091014427367	0.0504549214226637	0	0	0.23088358985465068	0.7691164101453493
5X5B_B	0.0068525474925666	0.2293035871847514	0.0614574187884109	0	0	0.23088358985465068	0.7691164101453493
5X59_A	0.0069418894791111	0.7250257178741836	0.0142617449664426	0	0	0.09270215237998902	1.0
6M39_C	0.0113610899622707	0.6870450921472255	0.011579818031431	0	0	0.026868632388437945	1.0
5XLR_A	0.0086459926983202	0.2389773719523855	0.0577427821522311	0	0	0.23088358985465068	0.7691164101453493
6NB3_C	0.0008300383071092	0.6384735243324219	0.1736972704714641	0	0	0.09224690399987928	1.0
6U7H_A	0.002877850157289	0.8244796978832563	0.0	0	0	0.04477272478798469	0.9552272752120153
6CS1_B	0.0040185220137183	0.7447944433154976	0.0228426395939089	0	0	0.09270215237998902	1.0
6R9B_C	0.0160114850866535	0.6160514717630756	0.0219780219780216	0	0	0.0	1.0
6M39_B	0.0113608611882181	0.6870430633147757	0.0176767676767672	0	0	0.026868632388437945	1.0
2OBE_C	0.0007135395193077	0.9566921946218336	0.0595968448729182	0	0	0.3629165857509445	1.0
5I08_A	0.0064712750049609	0.4341135448212789	0.0642605633802821	0	0	0.00953388724401981	0.9904661127559802
6ACD_C	0.0109271475680146	0.6478915775522034	0.0324508966695133	0	0	0.0	1.0
6ACK_B	0.0102271421582733	0.3541041619302249	0.0577427821522311	0	0	0.19134347101678834	0.8086565289832117
6CS2_C	0.0061780257016269	0.6087390918586263	0.0522193211488248	0	0	0.0	1.0
6CV0_A	0.010658758922344	0.2751112497816531	0.0605263157894739	0	0	0.23088358985465068	0.7691164101453493
5X5B_A	0.0048270027979588	0.3549853526959594	0.0746666666666664	0	0	0.27066811342990027	0.7293318865700997
6CS2_A	0.0054753966061622	0.6074567505102834	0.0549738219895292	0	0	0.0	1.0
6B7N_B	0.0094061115509611	0.6834745173408556	0.0298126064735948	0	0	0.026868632388437945	1.0
6BFU_B	0.002157880887603	0.6765976190844892	0.0504549214226637	0	0	0.026868632388437945	1.0
6BFU_C	0.0021578876354507	0.6765925058104719	0.0521091811414395	0	0	0.026868632388437945	1.0
5I08_C	0.0064708338355157	0.4341145768493221	0.0689655172413796	0	0	0.00953388724401981	0.9904661127559802
6XF8_A	0.0117818686796196	0.6101883588883128	0.0438378825475598	0	0	0.0	1.0
3IYL_W	0.0071396273219737	0.5246934305843689	0.0614574187884109	0	0	0.00953388724401981	0.9904661127559802
5ZVT_W	0.0071396273219737	0.5246934305843689	0.0614574187884109	0	0	0.00953388724401981	0.9904661127559802
6U7H_B	0.0028778216682979	0.8244786208785702	0.0168208578637512	0	0	0.45196620389511294	1.0
5X59_C	0.0069273082372837	0.7250215613799068	0.0324508966695133	0	0	0.09270215237998902	1.0
6B7N_C	0.0094083573659624	0.6834748263303291	0.0355665839536807	0	0	0.026868632388437945	1.0
3J6Q_A	0.0112753180464616	0.4875182866900869	0.0586690017513138	0	0	0.00953388724401981	0.9904661127559802
6GOV_X	0.0138397913963625	0.5424009890044343	0.0488006617038874	0	0	0.00953388724401981	0.9904661127559802
5XLR_B	0.0089448529595287	0.2389764819311588	0.0852782764811486	0	0	0.23088358985465068	0.7691164101453493
6CS2_B	0.0068383799082243	0.879362277708027	0.0074441687344917	0	0	0.4154084672741098	1.0
6ZGF_A	0.0045627834190624	0.5558764050352557	0.0711331679073612	0	0	0.00953388724401981	0.9904661127559802
6GOV_Y	0.0255666004006229	0.6304152926072961	0.0107526881720425	0	0	0.07342127914674863	1.0
2OBE_A	0.0006552386800544	0.9477795577833412	0.0980926430517712	0	0	0.027970907621356907	0.9720290923786431
6M39_A	0.0113637364087488	0.6870432931226885	0.035102739726027	0	0	0.026868632388437945	1.0
6SUQ_A	0.0029370698485316	0.5210323379092825	0.0959470636889991	0	0	0.01863455775869952	0.9813654422413005
6ACG_C	0.0210288453073363	0.6057078197241843	0.0272952853598016	0	0	0.0	1.0
6GML_B	0.0077227581656392	0.9982138912511428	0.0	0	0	0.11281985097740653	0.8871801490225935
5X5F_C	0.006522229664359	0.7631412856873947	0.0324508966695133	0	0	0.1684495552527446	1.0
6ACC_B	0.0125042057166335	0.4102628083756036	0.0680212014134271	0	0	0.00953388724401981	0.9904661127559802
5XJ0_C	0.0052187346485808	0.9306383580475882	0.0165425971877581	0	0	0.3629165857509445	1.0
5I08_B	0.0064734178005484	0.4341150114925778	0.1081576535288726	0	0	0.019985409075046152	0.9800145909249538
5LDN_A	0.0012708004172401	0.8987178652759142	0.0494791666666663	0	0	0.3629165857509445	1.0
6RIE_B	0.0103652388397243	0.8943713336982456	0.0066611157368858	0	0	0.36833377264314093	1.0
6EQC_B	0.000572372754421	0.8668718653692895	0.1538461538461537	0	0	0.32429086027733406	0.6757091397226659
6CS0_B	0.0061917026531007	0.6519914498440262	0.0669975186104219	0	0	0.09617956358996918	1.0
6CRZ_B	0.0061917026531007	0.6519914498440262	0.0669975186104219	0	0	0.09617956358996918	1.0
6CV0_C	0.0106608409929751	0.2751065764697336	0.1020966271649956	0	0	0.3739502396854762	0.6260497603145239
3NW8_C	0.0013472639197349	1.010484509976733	0.037220843672457	0	0	0.34305868813972934	1.0
6VN1_B	0.0028579653969012	1.0434249968042897	0.0148883374689825	0	0	0.007072087135826775	0.9929279128641733
6ACD_B	0.0120092818043232	0.4286089601585561	0.0862533692722369	0	0	0.00953388724401981	0.9904661127559802
6CRX_A	0.0047313674337013	0.7440463590357131	0.0521091811414395	0	0	0.11602908611009752	1.0
1EJ6_A	0.0029242234885227	0.498517415965487	0.1438032166508984	0	0	0.01863455775869952	0.9813654422413005
6RID_B	0.0100228574218724	0.9021216420812664	0.0132340777502064	0	0	0.3629165857509445	1.0
5X59_B	0.006960016295229	0.7250269006451869	0.0513043478260863	0	0	0.10400180066748207	1.0
7BR8_T	0.0364048585123552	0.5763523231496461	0.0157154673283705	0	0	0.10749907237938451	0.8925009276206155
5FOB_B	0.0120946578074047	0.8613622868543438	0.011579818031431	0	0	0.3874508021369421	1.0
6ODM_T	0.024487086365076	0.6636950571912069	0.0228426395939089	0	0	0.039387075465703004	1.0
6ESC_A	0.0062036739498622	1.0275690262050434	0.0125628140703513	0	0	0.3737171049551622	1.0
6BFU_A	0.0021571601679485	0.6765951765283511	0.0926385442514474	0	0	0.14304463440835966	1.0
6W2D_P	0.0183606684555006	0.6900357149065316	0.0306905370843992	0	0	0.026868632388437945	1.0
3ZIF_F	0.0127061833059924	0.9537373212403756	0.0074441687344917	0	0	0.3629165857509445	1.0
6NB7_C	0.0009807825452628	0.868922878957803	0.1020966271649956	0	0	0.3819180304753269	0.6180819695246731
7BR7_T	0.038017275903316	0.5749751292766752	0.0151133501259448	0	0	0.14574210821010777	0.8542578917898922
7BR8_W	0.0285137630672931	0.6544838436371152	0.0206782464846986	0	0	0.038626532740440735	1.0
4L72_A	0.0007434447414789	1.3301251884925134	0.0422413793103446	0	0	0.3469306276702051	0.6530693723297949
3J6Q_B	0.011292100724782	0.4875083378876206	0.1000909918107371	0	0	0.01863455775869952	0.9813654422413005
5H0S_C	0.0183862522989429	0.7456589489309905	0.0198511166253101	0	0	0.09270215237998902	1.0
5OGI_A	0.0005969500036339	0.916294867173098	0.2026468155500413	0	0	0.6298812687632028	0.3701187312367971
6ACJ_C	0.0232639187348729	0.6959236428448929	0.024576271186441	0	0	0.026868632388437945	1.0
5EFV_A	0.0007035144071165	0.781336881553075	0.3042071197411005	0	0	0.08983945744533285	0.9101605425546672
5EFV_C	0.0006220309373488	0.7803167719317498	0.399305555555556	0	0	0.1830694151895083	0.8169305848104916
7BQX_W	0.0312515922335353	0.6518158060737872	0.0264681555004135	0	0	0.0	1.0
5ZVS_H	0.0261178995665141	0.7377343854744259	0.013411567476949	0	0	0.09270215237998902	1.0
6ACJ_B	0.0153230916731828	0.3739255151040362	0.1142857142857138	0	0	0.36126635117778977	0.6387336488222102
3NWD_D	0.0009358681645388	0.9993725210868164	0.1194444444444449	0	0	0.3647385149932041	0.6352614850067959
6GML_A	0.026986641218284	0.694701597498837	0.0256410256410253	0	0	0.026868632388437945	1.0
7BQX_T	0.0360611761649157	0.5707451061171641	0.0347394540942924	0	0	0.00953388724401981	0.9904661127559802
5H0S_B	0.0115865451669287	0.7580626688524297	0.0485689505637467	0	0	0.0	1.0
3ZIF_C	0.0127127970892301	0.9537389731238346	0.0223325062034738	0	0	0.3629165857509445	1.0
6U7H_C	0.0028768943808	0.8244793414140461	0.0540540540540543	0	0	0.19481579306459632	0.8051842069354037
3J17_A	0.014527871787044	0.4986428293828313	0.1071428571428567	0	0	0.01863455775869952	0.9813654422413005
5N2H_A	0.014148332574851	1.1074202597073528	0.0008278145695361	0	0	0.1440945711806935	1.0
3ZIF_H	0.0133877144848407	0.9537063870211112	0.0228426395939089	0	0	0.3629165857509445	1.0
6FBS_A	0.0083879215157713	1.1029160731664869	0.0176767676767672	0	0	0.0	1.0
6FUW_A	0.0083872801474998	1.1029161942043242	0.0176767676767672	0	0	0.0	1.0
7BR7_S	0.0507808140581178	0.6520841281404057	0.0033085194375519	0	0	0.3014261820852478	1.0
6CRV_A	0.0038605215456026	0.7055031548432474	0.106129917657822	0	0	0.0	1.0
5X5C_C	0.0065332845053593	0.7153649086653032	0.0823634735899727	0	0	0.0	1.0
6QPF_I	0.0165362211729256	1.0681080042479003	0.0008271298593875	0	0	0.02477726115365798	0.975222738846342
6ACK_C	0.0157943574279541	0.6950474692608611	0.0577427821522311	0	0	0.026868632388437945	1.0
3J17_C	0.0095128658537349	0.5779208334089242	0.1492395437262352	0	0	0.3343907312590587	1.0
5N2E_A	0.0137423467917774	1.1094442356940308	0.0041356492969399	0	0	0.011566327228716491	1.0
5JK7_B	0.0071937405447172	1.1077384389496772	0.0237087214225233	0	0	0.011566327228716491	1.0
6K4Y_D	0.0256642827577163	0.6487580328587613	0.0463192721257241	0	0	0.0	1.0
6JNX_C	0.0090190034211008	0.5731604277854487	0.1588089330024811	0	0	0.25641776953578616	1.0
6JX7_A	0.0092820891919477	0.6374405815540378	0.1215880893300247	0	0	0.0	1.0
3J6Q_E	0.0116688589020252	0.4875327138217988	0.156937799043062	0	0	0.01863455775869952	0.9813654422413005
5YS6_A	0.0025646848219049	1.0171844056149073	0.0458477508650514	0	0	0.34305868813972934	1.0
5X5C_A	0.0073330983198033	0.7252381836593997	0.0737122557726461	0	0	0.06932690026327679	1.0
6EQC_A	0.0011102111229159	0.8615285943403589	0.1497105045492142	0	0	0.30786181018296677	0.6921381898170332
6CRV_C	0.0038606007135724	0.7055026402586586	0.1309635173058934	0	0	0.08174137511395971	1.0
6ODM_W	0.0252534693871567	0.6835651693238277	0.0430107526881717	0	0	0.026868632388437945	1.0
3J6Q_C	0.0116672952085354	0.487539258175792	0.1703775411423038	0	0	0.01863455775869952	0.9813654422413005
6CRV_B	0.0038617092283228	0.7055026023884324	0.1330834114339265	0	0	0.09928628932001854	1.0
2DTU_A	0.0148927233429939	1.1601725208703333	0.0008271298593875	0	0	0.0	1.0
4L1R_B	0.0051946799983941	1.008455258434478	0.0458477508650514	0	0	0.34305868813972934	1.0
6RFL_B	0.0126723778044338	0.9174846650202776	0.0355665839536807	0	0	0.3629165857509445	1.0
6GSH_B	0.0057241412515276	1.2755001026998145	0.0008271298593875	0	0	0.36770036785484483	1.0
3J6Q_D	0.0116702239735869	0.4875285756733774	0.1829745596868883	0	0	0.2114193480772329	0.7885806519227672
3IZ3_C	0.0132254240096846	0.6133849463931588	0.1142857142857138	0	0	0.0	1.0
3NWA_A	0.0057160058259432	1.00513714123577	0.0467532467532467	0	0	0.34305868813972934	1.0
3AVX_A	0.0110894666235494	0.9514423384886626	0.0413564929693963	0	0	0.3629165857509445	1.0
6J9E_C	0.0080567543060931	0.7285515746955163	0.0835401157981803	0	0	0.0	1.0
3NWD_A	0.0021683415241365	1.0009532101659564	0.0570719602977667	0	0	0.34305868813972934	1.0
6K4Y_C	0.0126363831491578	0.5845692954058446	0.1430934656741105	0	0	0.24600395286805307	1.0
6ALG_I	0.0099731435041895	0.7104431109723304	0.086021505376344	0	0	0.0	1.0
3TG7_A	0.001398281089438	0.9887910854704406	0.0699115044247791	0	0	0.34305868813972934	1.0
7BR8_l	0.0389202337503771	0.6697110292641095	0.0237087214225233	0	0	0.11227459443187847	1.0
3RMA_A	0.0154911741385293	1.16029818425858	0.0024875621890552	0	0	0.0	1.0
2YP9_A	0.0004217628875886	1.0118228294761955	0.3801369863013693	0	0	0.4709777414342749	0.5290222585657252
6RJ9_C	0.0283362233882025	0.8792647151569766	0.0016570008285001	0	0	0.3629165857509445	1.0
5Z58_3	0.0042760018581452	1.0702401423272103	0.0458477508650514	0	0	0.27748457538409094	1.0
6RIC_A	0.0245034173000661	0.8044628188175938	0.0165425971877581	0	0	0.4670411972856572	1.0
4BOM_C	0.0154131969319729	1.0344981620751337	0.0215053763440855	0	0	0.37048637738106943	1.0
6ALF_I	0.0100210714885944	0.7084141575087659	0.093465674110835	0	0	0.0	1.0
1P30_A	0.0008450610150432	0.9771199343450292	0.2515527950310563	-1	-1	0.05788969262254761	0.0
2YP8_A	0.0004221889000126	1.0104530947171786	0.4140350877192986	0	0	0.4709777414342749	0.5290222585657252
2B5L_B	0.0177761337519715	1.0578442230560916	0.0083402835696413	0	0	0.31179876391629885	1.0
3RMB_A	0.0156070607492028	1.162086711248001	0.0049627791563275	0	0	0.0	1.0
3AVV_A	0.0135253854444261	0.9604840137967146	0.0363937138130687	0	0	0.3629165857509445	1.0
3AVY_A	0.012528760104337	0.9517107558516478	0.0430107526881717	0	0	0.3629165857509445	1.0
4EP0_A	0.0005915918746794	1.0011040607876789	0.4173505275498237	0	0	0.4709777414342749	0.5290222585657252
3RMD_A	0.0163722079638486	1.1567988855181477	0.0033195020746887	0	0	0.0	1.0
1SV5_A	0.0060311414490863	1.1439202452267117	0.036878216123499	0	0	0.04749885203869727	1.0
6XF7_C	0.0312608511638795	0.7416944201882341	0.0271877655055226	0	0	0.16742199960578377	1.0
6BM8_A	0.0067058043993669	1.1078833512273685	0.0397022332506205	0	0	0.0	1.0
4HSI_A	0.0026609438751465	1.0074765016284817	0.0595533498759301	0	0	0.34305868813972934	1.0
3NWF_C	0.0016438910022075	1.007220125802753	0.0620347394540945	0	0	0.34305868813972934	1.0
2YP4_A	0.0005186023924094	1.007192984026998	0.4496402877697838	0	0	0.4709777414342749	0.5290222585657252
3NW8_A	0.0048965055706102	1.012463269001904	0.0529363110008276	0	0	0.34305868813972934	1.0
4BOM_B	0.0042043563683489	1.0377998264995008	0.0531358885017425	0	0	0.34305868813972934	1.0
2YP7_A	0.0004698271188011	1.0120839206911554	0.4513805522208889	0	0	0.4709777414342749	0.5290222585657252
6DNH_A	0.0056471275893442	1.1142594487328072	0.0440414507772024	0	0	0.027843561570129707	1.0
5Z58_D	0.0319047385583621	0.4511226333328005	0.0689655172413796	0	0	0.00953388724401981	0.9904661127559802
3J17_B	0.0178684324265034	0.5914514180244617	0.1112132352941177	0	0	0.17453101002731058	1.0
5N2G_A	0.0134132836777122	1.1083917930571374	0.024576271186441	0	0	0.0	1.0
1P2Z_A	0.0008852578836791	0.9846183439829076	0.288912579957356	0	0	0.5965266357422331	0.403473364257767
2YP2_A	0.0005514862039418	1.0082633889229395	0.4889162561576352	0	0	0.4709777414342749	0.5290222585657252
3IZ3_B	0.0195540011820595	0.6181942727855851	0.0990909090909093	0	0	0.1672015062600836	1.0
6ALH_I	0.0143368273058585	0.7021196194092074	0.0909842845326716	0	0	0.0	1.0
4LK0_I	0.0132498177248444	0.6396968325743477	0.1530190239867663	0	0	0.0	1.0
6J9F_C	0.0131645604054683	0.6885051576538928	0.1050454921422661	0	0	0.0	1.0
3JB3_A	0.0172570948856215	0.6245377944442726	0.1194444444444449	0	0	0.0	1.0
4L1R_A	0.0059177781942593	1.0087200299422197	0.0577427821522311	0	0	0.34305868813972934	1.0
6OE3_A	0.0062723283035386	1.1310074460348087	0.0449438202247187	0	0	0.0	1.0
5XJ0_D	0.0179417337892895	1.1543703816132211	0.0058236272878533	0	0	0.0	1.0
3JAY_A	0.0174977274114876	0.6252235523629585	0.1173752310536047	0	0	0.0	1.0
2BGN_A	0.0004180890952809	1.3267763714125227	0.1330834114339265	0	0	0.4709777414342749	0.5290222585657252
1RTD_A	0.0083691897499751	1.1782029634409388	0.024576271186441	0	0	0.0	1.0
4EP0_D	0.000684803452375	1.0014503181148413	0.4962871287128716	0	0	0.4709777414342749	0.5290222585657252
7BR7_l	0.0364336524672094	0.6711243179128497	0.0438378825475598	0	0	0.026868632388437945	1.0
4LK0_D	0.0238742964150472	0.6504103357869833	0.0686517783291977	0	0	0.0	1.0
7BR8_S	0.0430334976307609	0.6484789987602804	0.0404475043029262	0	0	0.038626532740440735	1.0
3NWD_B	0.0012821035646833	1.0065597994834286	0.1341463414634147	0	0	0.485214283657235	0.514785716342765
6P18_C	0.0149916868012841	0.632121254146529	0.1670802315963602	0	0	0.019939052490587163	1.0
6URO_A	0.0065870571986962	1.1201799552484573	0.0485689505637467	0	0	0.0	1.0
4EP0_F	0.0006602114572938	1.0014307904608886	0.5519897304236199	0	0	0.4709777414342749	0.5290222585657252
6R9G_D	0.0257409358815671	0.6340407137825435	0.0711331679073612	0	0	0.10718350843055124	1.0
2BGN_B	0.0004153314248113	1.3266988930995598	0.156937799043062	0	0	0.4709777414342749	0.5290222585657252
4QNL_A	0.0020553647917524	0.7582395623937035	0.1911330049261084	0	0	0.3003728967742495	1.0
2BGN_D	0.0002367190747468	1.3269358638168656	0.1681159420289855	0	0	0.4709777414342749	0.5290222585657252
3IZX_C	0.034394359874306	0.7544537146947177	0.0322580645161294	0	0	0.14127089739409604	1.0
6R9B_D	0.0272806409289228	0.6684774660443822	0.0628618693134819	0	0	0.03420830372108007	1.0
6OSR_F	0.0006228556730044	1.087182340490395	0.4496402877697838	0	0	0.4709777414342749	0.5290222585657252
5FB5_A	0.0002912777237633	1.0004230348477925	0.7004219409282704	0	0	0.4709777414342749	0.5290222585657252
2BGN_C	0.0005311283116111	1.326809495994148	0.1459715639810421	0	0	0.4709777414342749	0.5290222585657252
3IZ3_A	0.0234199632681294	0.6512224532099854	0.0833333333333332	0	0	0.0	1.0
3TAG_A	0.0163879047935854	1.156474506618841	0.0228426395939089	0	0	0.0	1.0
2DY4_A	0.0189801472581419	1.1563140852676357	0.0107526881720425	0	0	0.0	1.0
6W2E_J	0.0201563754467772	0.6479623533418816	0.1101928374655647	0	0	0.0	1.0
4LLG_C	0.0156220914194947	0.6607418761573775	0.1505376344086022	0	0	0.0	1.0
6DJY_B	0.015878642702661	0.5571139803843743	0.2212121212121209	0	0	0.20497895005437117	0.7950210499456288
6ZTZ_B	0.0208380840139216	0.543704628685229	0.1558317399617594	0	0	0.1187132129635151	0.8812867870364849
6ODM_S	0.0197313180575376	0.6354818026379043	0.1225626740947074	0	0	0.0	1.0
6EQC_C	0.0013168704676754	0.8644122320798007	0.205128205128205	0	0	0.4330317233120328	0.5669682766879672
3RMD_C	0.0167070307440084	1.172377364339187	0.0140612076095951	0	0	0.0	1.0
6QNW_I	0.0168483675363049	1.0763986997315602	0.0315699658703074	0	0	0.27748457538409094	1.0
3SUC_A	0.020645001306648	0.9865175142018924	0.035102739726027	0	0	0.3629165857509445	1.0
1TV6_A	0.0061295766096747	1.1560156245671973	0.0522193211488248	0	0	0.0	1.0
3JAY_B	0.0175201027257492	0.7666305335978795	0.0642605633802821	0	0	0.0	1.0
6W2D_J	0.0175986225476129	0.6505460115259919	0.1416430594900848	0	0	0.0	1.0
3AVT_A	0.0127820432183914	0.9524310959152424	0.0587262200165425	0	0	0.3629165857509445	1.0
6K32_C	0.0197139699115183	0.6666956913638287	0.1041095890410954	0	0	0.0	1.0
6DJY_D	0.017992426406557	0.6771175601320457	0.1112132352941177	0	0	0.0055994921334176495	1.0
3JB2_A	0.0186872543478774	0.6439383460050434	0.1330834114339265	0	0	0.0	1.0
2HYE_A	0.0236274325431103	1.0793074982542787	0.0140612076095951	0	0	0.27748457538409094	1.0
4LK0_C	0.014108200130992	0.6680132248588733	0.1720430107526884	0	0	0.19047473851004207	1.0
4LLG_I	0.0161591735688188	0.6566428336208084	0.1637717121588091	0	0	0.0	1.0
6L8Q_E	0.0003491273047202	1.3321813995569998	0.1864573110893028	0	0	0.4709777414342749	0.5290222585657252
5EFV_B	0.0016391115661694	0.6927472899078697	0.4341637010676156	-1	-1	0.12191616833432407	0.0
3JAY_C	0.0159716015708555	0.7503973058076862	0.0862533692722369	0	0	0.0	1.0
3RMA_C	0.0207879751458121	1.176710554048748	0.0016570008285001	0	0	0.0	1.0
3AVW_A	0.0119416182190187	0.9500587215180184	0.0628618693134819	0	0	0.3629165857509445	1.0
4LSN_A	0.0100600531317916	1.1410636426927816	0.0458477508650514	0	0	0.0	1.0
3KLE_A	0.0097761637264031	1.1682489629465278	0.0422413793103446	0	0	0.0	1.0
6RIC_B	0.0116175908952248	0.933274359309092	0.0651982378854629	0	0	0.3629165857509445	1.0
2YP5_A	0.0008046812054497	1.0093719789330766	0.5440613026819927	0	0	0.4709777414342749	0.5290222585657252
5XEB_C	0.0010773214998198	0.9674675438908642	0.3676470588235294	0	0	0.4709777414342749	0.5290222585657252
3RMC_C	0.0189479291865199	1.1720585167189146	0.0099255583126551	0	0	0.0	1.0
4QZV_A	0.0007559220836681	1.331707354480652	0.1277985074626864	0	0	0.4709777414342749	0.5290222585657252
4EP0_I	0.0006005499525544	1.0014085659618188	0.6861924686192471	0	0	0.4709777414342749	0.5290222585657252
1URJ_A	0.0204704152667683	1.1717583271868877	0.0091819699499164	0	0	0.0	1.0
3JB3_C	0.0157650896828718	0.7480273097724062	0.1000909918107371	0	0	0.0	1.0
6RFL_A	0.0241763373202362	0.7423491896617759	0.0612076095947065	0	0	0.07880019889771143	1.0
6OSR_E	0.0008000694377189	1.0824951755376473	0.4548736462093856	0	0	0.4709777414342749	0.5290222585657252
7BQX_S	0.0456779901914592	0.6198400021297152	0.0531358885017425	0	0	0.3678784785680285	1.0
6Z6G_A	0.0614915960349378	0.6999020253479911	0.0322580645161294	0	0	0.0063158888947503836	0.9936841111052496
3RMA_D	0.0217982082432481	1.1672254599180616	0.0100250626566418	0	0	0.0	1.0
6DJY_C	0.0156555809029128	0.640084207013486	0.2138554216867469	0	0	0.0018469761243690571	0.998153023875631
6JNX_D	0.022992606907275	0.6684933251291172	0.101736972704715	0	0	0.0	1.0
2DY4_C	0.0162589552355366	1.1745684901364832	0.0228426395939089	0	0	0.0	1.0
4ICL_A	0.0073391366812192	1.1115266027302504	0.0595968448729182	0	0	0.0	1.0
6PPH_4	0.0408271660364413	0.6608420136759812	0.0522193211488248	0	0	0.05944380322309314	1.0
2INY_A	0.0431604143959904	0.8736980562617735	0.0057899090157158	0	0	0.44371401401005406	1.0
6RJA_F	0.0276506623554607	0.9006963398942935	0.0333333333333336	0	0	0.3629165857509445	1.0
4LK0_J	0.0223029626577002	0.6427476186772378	0.1323407775020677	0	0	0.0	1.0
6RJA_C	0.0276508587693104	0.9006964571701214	0.0333333333333336	0	0	0.3629165857509445	1.0
4EP0_C	0.0008892636872219	1.001584441264241	0.540127388535032	0	0	0.4709777414342749	0.5290222585657252
6MCB_A	0.0413872932245729	0.9086311281591904	0.0066611157368858	0	0	0.40044375185646003	1.0
4LLG_D	0.0240799568253613	0.6499133879364856	0.1108354011579819	0	0	0.0	1.0
5W9M_E	0.0111591001926068	0.799747460795881	0.1000909918107371	0	0	0.0	1.0
6OSR_A	0.0009433391623951	1.0717500027821072	0.3569023569023573	0	0	0.4709777414342749	0.5290222585657252
4EP0_B	0.0008845280020935	1.0013467662409492	0.5640362225097031	0	0	0.4709777414342749	0.5290222585657252
3VNU_A	0.0148800394311911	0.9581102447684684	0.0612076095947065	0	0	0.3629165857509445	1.0
6RJD_C	0.0215417455115303	0.8883132986770801	0.0467532467532467	0	0	0.36970326637438516	1.0
5VZL_A	0.0452459604657409	0.8530441118402319	0.0058236272878533	0	0	0.19469203410854485	0.8053079658914551
3L8B_B	0.0153438539804849	1.1727440410540844	0.0298126064735948	0	0	0.0	1.0
6W2E_N	0.0383826203000855	0.7001306716288821	0.0494791666666663	0	0	0.09997318080338174	1.0
1WAF_A	0.027277362559953	1.165488992602252	0.0033195020746887	0	0	0.0	1.0
3JB1_C	0.0177171099164859	0.7567341483710914	0.0852782764811486	0	0	0.0	1.0
3VNV_A	0.011722860509496	0.9519353231242148	0.0694789081885856	0	0	0.3629165857509445	1.0
3RMB_C	0.0166564923744055	1.1754702265414867	0.0237087214225233	0	0	0.0	1.0
5W9N_H	0.0098377270215067	0.80300090673535	0.1101928374655647	0	0	0.0	1.0
6ZTZ_C	0.0200771838508895	0.5887109801867467	0.2017892644135186	0	0	0.3495887935452421	1.0
4EP0_K	0.0008907613381936	1.0011575961612549	0.5949868073878626	0	0	0.4709777414342749	0.5290222585657252
3JB2_C	0.0169828965898065	0.7614396774129099	0.0911552346570394	0	0	0.0	1.0
5MBV_B	0.0364148427190029	0.3381164530518699	0.1381306865177833	0	0	0.5536151074600337	0.44638489253996627
5MBV_C	0.0414876691224045	0.4944059303917892	0.0785773366418531	0	0	0.16226523087727912	0.8377347691227209
3RMD_B	0.0180316849514427	1.1756207442035462	0.0176767676767672	0	0	0.0	1.0
4H4M_A	0.0069711555367369	1.133195904279468	0.0614574187884109	0	0	0.0	1.0
5CXF_A	0.0166758380618847	1.074119686151056	0.0449438202247187	0	0	0.27748457538409094	1.0
3RMC_A	0.0198036034456275	1.169631417853545	0.0206782464846986	0	0	0.0	1.0
6N4C_C	0.0090898937971894	0.7115628991009117	0.2497932175351522	0	0	0.004139279551726368	0.9958607204482737
3JB1_B	0.0178218882391246	0.7646930589129204	0.0833333333333332	0	0	0.0	1.0
2P5O_A	0.0150908589747925	1.1881214043557309	0.0289361702127657	0	0	0.0	1.0
6W2D_O	0.0291032475983752	0.598932299323602	0.1194444444444449	0	0	0.14704139985928844	1.0
2BGR_B	0.00043532225816	1.327202477975188	0.2463917525773191	0	0	0.4709777414342749	0.5290222585657252
6P19_C	0.01337887974108	0.6784347538794657	0.2307692307692306	0	0	0.2774552887822341	1.0
2YP3_A	0.0010169132883396	1.0085064125132237	0.4690157958687726	0	0	0.4709777414342749	0.5290222585657252
6MYA_F	0.0010025507073723	1.0660668887505191	0.3912543153049479	0	0	0.4709777414342749	0.5290222585657252
6L8Q_C	0.0007215699826783	1.332010070874514	0.1737864077669897	0	0	0.4709777414342749	0.5290222585657252
4EP0_G	0.0008296748218733	1.001286869233632	0.6471389645776573	0	0	0.4709777414342749	0.5290222585657252
3AGP_A	0.0127660350550901	0.9526693017563224	0.0694789081885856	0	0	0.3629165857509445	1.0
7BR7_x	0.0385343009473487	0.583611914780113	0.0852782764811486	0	0	0.081059267235637	0.918940732764363
3JAZ_C	0.0174485251022955	0.7645952937998061	0.095108695652174	0	0	0.0	1.0
5MS0_C	0.0210483183857106	0.5887487009223475	0.209	0	0	0.2993375123764522	1.0
3JB0_C	0.0177981586493408	0.7652327477288763	0.0891891891891891	0	0	0.0	1.0
3JB3_B	0.0209452186011533	0.7641742025084557	0.0699115044247791	0	0	0.0	1.0
4EP0_H	0.0008483407255959	1.0013842065522691	0.6471389645776573	0	0	0.4709777414342749	0.5290222585657252
6W2D_K	0.0296686483463083	0.6590368387147156	0.0980926430517712	0	0	0.0	1.0
6QNW_A	0.0276037506825072	0.7060409146116322	0.0718085106382981	0	0	0.04755363855697188	1.0
1SUQ_A	0.0085940556113713	1.123739387933639	0.0642605633802821	0	0	0.0	1.0
5WDX_A	0.0024384132057737	1.339572423739175	0.0458477508650514	0	0	0.36028039271804685	0.6397196072819532
6W2E_O	0.0371085812569047	0.5787023124254687	0.1010928961748633	0	0	0.27582461881024434	1.0
3JAZ_B	0.018203306427441	0.7708983644240918	0.0862533692722369	0	0	0.0	1.0
6MYA_A	0.0010874456583628	1.052308489731642	0.3817142857142861	0	0	0.4709777414342749	0.5290222585657252
3KK3_A	0.0057800517604403	1.187842740545011	0.0577427821522311	0	0	0.0	1.0
6MYA_C	0.0011582962210602	1.0607964979374649	0.3098591549295779	0	0	0.5291055351187999	0.4708944648812002
2P5G_A	0.0166956035624289	1.1782120750462308	0.0298126064735948	0	0	0.0	1.0
5WRG_A	0.0232213307136695	0.6282271410700802	0.1841332027424096	0	0	0.17118966339628292	1.0
3KLE_E	0.0097456418331437	1.1686249615907862	0.0549738219895292	0	0	0.0	1.0
6P62_E	0.0006918597206558	1.25256902909677	0.295819935691318	0	0	0.5321533894045974	0.4678466105954026
4LLG_J	0.0231198791890285	0.641533318274788	0.1695616211745241	0	0	0.0	1.0
6ALG_J	0.0212052633077488	0.7219136874716989	0.11166253101737	0	0	0.0	1.0
6RJG_C	0.0269840348374208	0.901010922055371	0.0467532467532467	0	0	0.3629165857509445	1.0
3JB0_B	0.0192840109898772	0.7738630093856909	0.0862533692722369	0	0	0.0	1.0
6Z8K_A	0.0522879056991528	0.700052382905805	0.0479735318444993	0	0	0.2697644733427893	1.0
4EP0_L	0.0008701030458556	1.001258602721069	0.6885474860335192	0	0	0.4709777414342749	0.5290222585657252
2DTU_C	0.0173876432415438	1.17330110364764	0.0324508966695133	0	0	0.0	1.0
5W0K_A	0.0186375184191456	1.2489605475006271	0.0140612076095951	0	0	0.07172514674392039	1.0
7BQX_x	0.0392517215218605	0.5928190645273212	0.0921409214092137	0	0	0.2613324691515937	1.0
5FMZ_D	0.036963736475265	0.7879697834620326	0.0431406384814494	0	0	0.32128595270659205	1.0
6MYA_D	0.0010229682525958	1.0873181243136965	0.4444444444444442	0	0	0.4709777414342749	0.5290222585657252
3RMD_D	0.0218207460079831	1.1743492206499588	0.0219780219780216	0	0	0.0	1.0
6MYA_B	0.0010519319297965	1.0737377519999542	0.4513805522208889	0	0	0.4709777414342749	0.5290222585657252
3TAE_A	0.0170094775657596	1.1556366903430542	0.0449438202247187	0	0	0.0	1.0
5AMR_A	0.0625148098930266	0.8099671401122315	0.0168208578637512	0	0	0.2726630343724585	0.7273369656275415
3JB2_B	0.0232858073812045	0.7755484919644514	0.0689655172413796	0	0	0.0	1.0
1WAF_B	0.0260180392571758	1.1670943006389036	0.0206782464846986	0	0	0.0	1.0
2BAN_A	0.0074227776085037	1.1255303496197258	0.0699115044247791	0	0	0.0	1.0
6K32_G	0.0212332859970198	0.6998986109479217	0.1448863636363635	0	0	0.0	1.0
6ALF_J	0.0237382974628066	0.7194289052002921	0.1058726220016545	0	0	0.0	1.0
6P18_D	0.0217584002750263	0.7024076197405376	0.1373035566583951	0	0	0.0	1.0
4H4O_A	0.0074885483546547	1.1316695555910958	0.0699115044247791	0	0	0.0	1.0
6PPD_S	0.0326378085947516	0.6501884503740445	0.1122355105795764	0	0	0.0	1.0
6QPF_A	0.0259777596877213	0.7145892251453952	0.1020966271649956	0	0	0.0	1.0
1WAJ_A	0.0251566393056006	1.1625748210664226	0.024576271186441	0	0	0.0	1.0
5TEP_A	0.0125625523214651	1.1238637614492946	0.0614574187884109	0	0	0.0	1.0
7BR8_x	0.0356376895307284	0.5841038370926028	0.1341463414634147	0	0	0.21173207341263503	1.0
6IMN_A	0.0004769746035759	1.3749044526619296	0.3127035830618891	0	0	0.4709777414342749	0.5290222585657252
5O6A_C	0.000756993754672	1.1922748642487506	0.422352941176471	0	0	0.4709777414342749	0.5290222585657252
5AMQ_A	0.0663563278217529	0.8015976288671715	0.0198511166253101	0	0	0.33028647969536606	0.6697135203046339
5DTO_A	0.0228925099599026	1.2342396082057066	0.0083402835696413	0	0	0.1425535663767354	1.0
4I9Q_B	0.016407887047705	1.199220721965936	0.035102739726027	0	0	0.0	1.0
6PPH_S	0.0320905293323695	0.6494665518924752	0.1215213358070503	0	0	0.0	1.0
6P62_A	0.0006909886670871	1.2525690526962734	0.3880597014925371	0	0	0.4709777414342749	0.5290222585657252
6L8Q_G	0.000818472700077	1.331936191435814	0.2029850746268653	0	0	0.4709777414342749	0.5290222585657252
6V86_A	0.0508549664242158	0.7316784250209765	0.0463192721257241	0	0	0.2874387704450203	1.0
6BSJ_A	0.0129411437927435	1.1352866360824088	0.0605263157894739	0	0	0.0	1.0
3RMC_B	0.0178723448685473	1.1693212432068545	0.0413436692506463	0	0	0.0	1.0
1EJ6_B	0.0144755527692355	0.7488751150997496	0.1923076923076927	0	0	0.0719136614724831	1.0
4EP0_E	0.0012288649329904	1.001281165394544	0.494437577255872	0	0	0.4709777414342749	0.5290222585657252
4RW8_A	0.0089398730537775	1.1356231083199866	0.0699115044247791	0	0	0.0	1.0
6ODM_X	0.0260229988169466	0.5725199120106563	0.2425488180883863	0	0	0.13217634218507085	0.8678236578149292
4MFB_A	0.008284451257463	1.1406295467806336	0.0708591674047831	0	0	0.0	1.0
6PPD_T	0.0362533248617377	0.6638025785489892	0.095108695652174	0	0	0.0	1.0
6PPD_4	0.0395219795402917	0.6567070421472867	0.0813953488372092	0	0	0.0	1.0
6L8Q_A	0.0009195580964515	1.331937807429853	0.18762278978389	0	0	0.4709777414342749	0.5290222585657252
2DTU_D	0.0185625048050501	1.1690261479897868	0.0413436692506463	0	0	0.0	1.0
6V85_A	0.0489316955271901	0.7656854968853611	0.0421836228287844	0	0	0.34058736349383845	1.0
3KLG_A	0.0138523734845974	1.173355643808606	0.0503909643788007	0	0	0.0	1.0
2BGR_A	0.0007541737511201	1.3271931990869792	0.2739726027397255	0	0	0.4709777414342749	0.5290222585657252
1C8G_A	0.0066523283165865	1.286953525720848	0.0513043478260863	0	0	0.13539546312711098	1.0
5FB5_B	0.0011861384780067	0.9913481032160608	0.6034482758620685	0	0	0.4709777414342749	0.5290222585657252
6XF8_B	0.0293179928027765	0.5650551077962014	0.2114228456913824	0	0	0.2993375123764522	1.0
6OSR_C	0.0011129665807025	1.0886206881413556	0.4779951100244504	0	0	0.4709777414342749	0.5290222585657252
5XL2_B	0.0012672356124669	1.0230998409564256	0.4025522041763343	0	0	0.4709777414342749	0.5290222585657252
4KR0_A	0.0011421261888909	1.3315669796723757	0.1256983240223459	0	0	0.4709777414342749	0.5290222585657252
3TAF_A	0.0162196440026998	1.1632150902035412	0.0522193211488248	0	0	0.0	1.0
6QPG_I	0.0190571746568668	1.078621642445351	0.0531358885017425	0	0	0.27748457538409094	1.0
5WRG_C	0.0232242247423539	0.6282323691610178	0.2554517133956382	0	0	0.19188035101261317	0.8081196489873869
6QX3_A	0.0276629066702583	1.2303812533337917	0.0066170388751032	0	0	0.07172514674392039	1.0
6PPH_T	0.0373262933326244	0.6646236409348809	0.1000909918107371	0	0	0.0	1.0
6W2E_K	0.0336694916170727	0.659452093480506	0.1246511627906978	0	0	0.0	1.0
4WSR_D	0.001483393290104	0.9897993052207008	0.3184296619411124	0	0	0.4709777414342749	0.5290222585657252
5WRG_B	0.0232235263287123	0.6282302425775442	0.2672955974842772	0	0	0.2753892797818926	0.7246107202181074
3JAZ_A	0.0187801958142618	0.8055490628208097	0.0961015412511336	0	0	0.0	1.0
5CXF_B	0.0229981950680691	1.062383774839857	0.0494791666666663	0	0	0.27748457538409094	1.0
6K32_D	0.0211384680595297	0.7309825688208805	0.1558317399617594	0	0	0.0	1.0
4O44_A	0.0127228499745917	1.1269884389381597	0.0680212014134271	0	0	0.0	1.0
6QPG_A	0.0284518186745039	0.7449320639174455	0.0901713255184846	0	0	0.0	1.0
7BR7_W	0.03278493676246	0.6523127078035079	0.1427221172022683	0	0	0.0	1.0
3TAB_C	0.0155800136283904	1.1680136845505025	0.0558951965065506	0	0	0.0	1.0
6ZTS_A	0.0207758775062035	0.7268989153075631	0.1658630665380902	0	0	0.0	1.0
5O6V_A	0.0008461586734716	1.2114174210377349	0.4206815511163331	0	0	0.4709777414342749	0.5290222585657252
2IC3_A	0.0137125999711604	1.1245447137094344	0.0670785525154453	0	0	0.0	1.0
3TAF_C	0.0163414107908984	1.1650573030664124	0.0549738219895292	0	0	0.0	1.0
5GNQ_A	0.0166279982701845	1.2065154937341578	0.0422413793103446	0	0	0.0	1.0
6XF8_C	0.0335727206516624	0.6640292700568146	0.1299065420560747	0	0	0.0	1.0
4KHN_B	0.0169903224810358	1.1987273224343715	0.0431406384814494	0	0	0.0	1.0
6K32_E	0.0212858700860805	0.740078195045271	0.1514285714285714	0	0	0.0	1.0
6PPH_X	0.0377822658227714	0.5828742069839727	0.1558317399617594	0	0	0.21173207341263503	1.0
3IS9_A	0.0012377615932571	1.1126862528262986	0.3817142857142861	0	0	0.4709777414342749	0.5290222585657252
6T0V_B	0.0350464062511164	1.2009765769383054	0.0033085194375519	0	0	0.2546099921898887	1.0
6P62_B	0.0008709550535353	1.2525694071493718	0.3418423973362932	0	0	0.4791879053336182	0.5208120946663818
2P5G_C	0.0185473728532382	1.1937978896711037	0.0386597938144332	0	0	0.0	1.0
6RIE_A	0.023890078934103	0.7224860694032303	0.1497105045492142	0	0	0.0	1.0
4KRT_A	0.0003546898652699	1.4174822872144928	0.4981412639405198	1	1	0.26338886436297637	0.7366111356370236
6XZQ_D	0.0292063510579298	1.2378008077037377	0.0074441687344917	0	0	0.07172514674392039	1.0
6PPB_T	0.0366168031833744	0.6647757357723139	0.1132596685082873	0	0	0.0	1.0
3MRI_A	0.0002217165766422	1.420138079831028	0.5150375939849616	1	1	0.17953741296524803	0.820462587034752
6ALH_J	0.0279606239886591	0.7163703205983042	0.1306865177832916	0	0	0.0	1.0
6PPB_S	0.0327127130610319	0.6466193613267888	0.1818181818181821	0	0	0.10841101067997536	1.0
5T1D_A	0.0144414517486282	1.2590851005568526	0.0458477508650514	0	0	0.0878633854162968	1.0
5MS0_D	0.0258045737428863	0.680152069257884	0.1994047619047614	0	0	0.16802085117159357	1.0
5W0P_A	0.0309655140806594	0.7355116101019883	0.1071428571428567	0	0	0.0	1.0
6QNW_G	0.0285873696966915	0.7147630244807738	0.1394910461828464	0	0	0.0	1.0
6PPB_X	0.0405286052631851	0.5683276337368758	0.1658630665380902	0	0	0.3210977164878588	1.0
6RID_A	0.0229216478050831	0.7838525590967137	0.1141439205955332	0	0	0.0	1.0
6H66_A	0.0313412112109058	1.2564259826395192	0.0058236272878533	0	0	0.07172514674392039	1.0
2DY4_D	0.0335017223405516	1.1600968808571253	0.0289361702127657	0	0	0.0	1.0
5C51_A	0.0258201839858983	1.074639626455723	0.0503909643788007	0	0	0.27748457538409094	1.0
5W0P_C	0.0284832663391716	0.7253404856695609	0.1320224719101119	0	0	0.0	1.0
5W0K_C	0.0231982870076911	1.2513440532570033	0.0254452926208648	0	0	0.07172514674392039	1.0
6K32_F	0.019923513283313	0.7408410303796451	0.2005958291956311	0	0	0.04099538540863736	1.0
6PPD_X	0.0403566845716635	0.5841755271324195	0.1681159420289855	0	0	0.2993375123764522	1.0
6P6P_D	0.0013696244836843	1.0159760442088324	0.5112500000000002	0	0	0.4709777414342749	0.5290222585657252
3JB0_A	0.019601299008575	0.8115362026200459	0.1132596685082873	0	0	0.0	1.0
3RMC_D	0.0224715001595575	1.1718437307363792	0.0449438202247187	0	0	0.0	1.0
3JB1_A	0.021417980176356	0.8044502868103172	0.1112132352941177	0	0	0.0	1.0
4QZV_C	0.0011444035412241	1.3312796032679617	0.18762278978389	0	0	0.4709777414342749	0.5290222585657252
3TAB_D	0.0162081796695812	1.1518131843915764	0.0680212014134271	0	0	0.0	1.0
1XHX_C	0.0010972043348371	1.3454462288633164	0.1982160555004959	0	0	0.4709777414342749	0.5290222585657252
6QPG_J	0.0270399237505226	0.747388459793609	0.1320224719101119	0	0	0.17732698807456088	1.0
3L8B_A	0.0167817195837064	1.173654584202021	0.0558951965065506	0	0	0.0	1.0
6H61_A	0.0317181363508419	1.2635272139847271	0.008271298593879	0	0	0.07172514674392039	1.0
4WSR_C	0.001480363695204	1.02413126172007	0.3832951945080092	0	0	0.4709777414342749	0.5290222585657252
6P19_D	0.023841187239028	0.6983228340524859	0.2167080231596356	0	0	0.04099538540863736	1.0
1UF2_B	0.0330848640904389	0.5875783853684718	0.2780126849894293	0	0	0.4242551017318421	0.5757448982681579
3TAF_D	0.0173370246758956	1.1458015758283964	0.0651982378854629	0	0	0.0	1.0
6N08_C	0.0011944405683508	1.0009885452494134	0.7100424328147108	0	0	0.4709777414342749	0.5290222585657252
6SZU_B	0.028599949339196	1.198897839900939	0.0271877655055226	0	0	0.0	1.0
6O3V_C	0.0170924525504648	1.0917464850852023	0.0708591674047831	0	0	0.3831995995693631	1.0
6J9F_D	0.0243350243324297	0.8000874151644807	0.1025641025641022	0	0	0.0	1.0
5W9O_J	0.0079643894439188	0.7993766212128045	0.4025522041763343	0	0	0.16002182939976636	0.8399781706002336
1Q9X_D	0.018022292772785	1.1719397338526765	0.0558951965065506	0	0	0.0	1.0
6Y6K_A	0.0262560675948167	1.036785547703138	0.057899090157155	0	0	0.40940267562599536	1.0
2OYQ_C	0.0182051687277956	1.1860497389173783	0.0503909643788007	0	0	0.0	1.0
6U7G_A	0.0345193915574833	1.2832082384866614	0.0049875311720701	0	0	0.319877394756846	1.0
5JNX_A	0.0644793819297579	0.5936123911843703	0.1225626740947074	0	0	0.1268175802555573	0.8731824197444427
6ZTS_B	0.0214555937517397	0.7365605372127763	0.2162977867203215	0	0	0.04099538540863736	1.0
5W9H_p	0.0103092495900292	0.7981671884448099	0.3569023569023573	0	0	0.3074608674010354	1.0
6QAJ_A	0.0770650714789751	0.9950533831081938	0.028122415219189	0	0	0.47245085217449245	0.5275491478255075
3IZX_B	0.0374503814818972	0.75932186032703	0.0765805877114873	0	0	0.0	1.0
5W9L_B	0.0111328025477591	0.7972178285688987	0.352348993288591	0	0	0.27435139578309076	1.0
5T9Y_B	0.0005237615682013	1.328446546199094	0.6493860845839019	1	1	0.7484828937542818	0.25151710624571827
3TAB_A	0.0170378582157968	1.1683603277092467	0.0642605633802821	0	0	0.0	1.0
6TW1_B	0.0278886426804781	1.2014704225592447	0.0298126064735948	0	0	0.0	1.0
4KRT_B	0.0003872282017679	1.445978570166947	0.5074812967581042	1	1	0.12101981918844289	0.8789801808115572
6QPF_J	0.0266245306089692	0.7271840420530912	0.1806640625	0	0	0.05175857075882099	1.0
4EO2_B	0.0013536722494318	0.9999804422088008	0.6516393442622954	0	0	0.4709777414342749	0.5290222585657252
6W2D_N	0.0335123555453761	0.6989080874401823	0.161383285302594	0	0	0.0	1.0
6OSR_D	0.0014083903142192	1.071688149692201	0.4889162561576352	0	0	0.4709777414342749	0.5290222585657252
4V0Q_A	0.0230662193451622	1.232024274413189	0.035102739726027	0	0	0.1848161937545437	1.0
3TAE_C	0.0179018900164915	1.1666912024899592	0.0623901581722319	0	0	0.0	1.0
5W9K_J	0.0096775124176841	0.8053605576562011	0.3785632839224628	0	0	0.28078770082190413	1.0
6G1S_A	0.037092772766569	1.2678872408158732	0.0033085194375519	0	0	0.28270711703317963	1.0
1N80_A	0.0007116185770796	1.4068414998594865	0.555984555984556	1	1	0.0	1.0
2XGK_A	0.0085663297371258	1.2921222280831894	0.0651982378854629	0	0	0.11364748123342924	1.0
3CFO_A	0.0177934950042283	1.172064908662727	0.0605263157894739	0	0	0.0	1.0
4EO2_D	0.0013964177778485	0.999073844858114	0.6359945872801087	0	0	0.4709777414342749	0.5290222585657252
1N35_A	0.0359328162874869	1.1716811936572755	0.0289361702127657	0	0	0.0	1.0
1C8D_A	0.0090949315986769	1.2831271419390673	0.0651982378854629	0	0	0.07172514674392039	1.0
5XL2_A	0.0014862851613843	1.0289368851926288	0.4601449275362319	0	0	0.4709777414342749	0.5290222585657252
4MC5_A	0.0014089552972358	1.0092116226111192	0.6055776892430278	0	0	0.4709777414342749	0.5290222585657252
4F5C_B	0.0315757540435369	1.2402964896510806	0.0211148648648649	0	0	0.07172514674392039	1.0
1OHF_D	0.0010296128370225	1.3257811071622154	0.3329658213891955	0	0	0.4709777414342749	0.5290222585657252
1IH7_A	0.0166891542093688	1.1699861294729073	0.0670785525154453	0	0	0.0	1.0
2P5O_C	0.0180414878694709	1.2013518872589175	0.0522193211488248	0	0	0.0	1.0
6QCT_B	0.0361752515841355	1.200205149961498	0.0211148648648649	0	0	0.19816042804926134	1.0
4KHN_A	0.016610152051629	1.20060040889643	0.0595968448729182	0	0	0.0	1.0
5W1V_A	0.0004930929905427	1.4212796180047638	0.6120000000000001	1	1	0.0	1.0
6QPF_G	0.0261082159406272	0.7205391011003852	0.2053838484546355	0	0	0.04099538540863736	1.0
6N41_B	0.0012904842221342	1.060901541847922	0.627187079407806	0	0	0.4709777414342749	0.5290222585657252
3W39_A	0.0004091276290277	1.4214981031952705	0.6293800539083558	1	1	0.0	1.0
5D9A_J	0.0445279956885563	0.6768486869193593	0.1163434903047091	0	0	0.0	1.0
6IMK_A	0.0009799095898099	1.3815878197053764	0.3256578947368425	0	0	0.48811811985137915	0.5118818801486208
5ZVS_F	0.0227047379284062	0.7386797348288112	0.2438271604938271	0	0	0.12550845127289637	1.0
2DY4_B	0.0164740499139311	1.1823867407740862	0.0623901581722319	0	0	0.0	1.0
4PRP_A	0.000600040042513	1.4209981643016445	0.601324503311258	1	1	0.0	1.0
6QNW_J	0.0307632342290389	0.7203580557785842	0.1703775411423038	0	0	0.0	1.0
5D9A_D	0.045422891547991	0.6797242927719804	0.1122355105795764	0	0	0.08176194357328181	1.0
2DTU_B	0.01746415777933	1.1679637059238908	0.0680212014134271	0	0	0.0	1.0
3TAE_B	0.0171802481015247	1.172719131814833	0.0651982378854629	0	0	0.0	1.0
1Q9X_C	0.0173209174113763	1.1726197926265436	0.0651982378854629	0	0	0.0	1.0
6P6P_F	0.001499597063319	1.0151347490480165	0.5362134688691231	0	0	0.4709777414342749	0.5290222585657252
6FHH_A	0.0265358024772191	0.778414771298471	0.1503330161750709	0	0	0.0	1.0
5DGY_D	0.0292951314577635	0.7525111201872472	0.1514285714285714	0	0	0.0	1.0
3RMB_D	0.0192359809103332	1.1782168030801805	0.0558951965065506	0	0	0.0	1.0
5W9K_L	0.0117949627298233	0.8048193532644037	0.3785632839224628	0	0	0.2857902901742235	1.0
5HX2_A	0.0440483007384991	1.218688797934261	0.0033085194375519	0	0	0.23429933383403406	1.0
4EP0_J	0.0013904508308605	1.001093620358177	0.6815020862308756	0	0	0.4709777414342749	0.5290222585657252
6KLH_A	0.044500994776464	0.5910637857661076	0.2018196856906531	0	0	0.2993375123764522	1.0
6QPF_D	0.0249495045872002	0.7201039208024401	0.254149377593361	0	0	0.19409486604833234	1.0
6UEN_A	0.0584925840161373	1.0650087668317816	0.0298126064735948	0	0	0.05959408570977001	0.94040591429023
1OHF_C	0.00108630915941	1.325479987027809	0.3599550056242968	0	0	0.4709777414342749	0.5290222585657252
5T96_B	0.0009694734024786	1.2459882829413318	0.5845347313237221	-1	-1	0.10278084180045248	0.0
6KLH_C	0.0447932788558288	0.5910742412129513	0.2026468155500413	0	0	0.31596910886469654	1.0
6PPB_W	0.0389814185156939	0.6822673950233391	0.1591562799616488	0	0	0.22760475390488755	1.0
5HGB_A	0.0005590013908777	1.4228544286033058	0.6206434316353893	1	1	0.0	1.0
4WSB_A	0.0230690198630565	0.7941112884077596	0.1636188642925888	0	0	0.0	1.0
5XOV_A	0.0005468936296288	1.4254319920173124	0.6098535286284956	1	1	0.0	1.0
6XZQ_A	0.0340299529694349	0.6836347451836319	0.2067824648469807	0	0	0.04099538540863736	1.0
6RFL_I	0.0452475844042892	1.0574985108918602	0.036878216123499	0	0	0.39836345778331167	1.0
6N08_B	0.0012235949795397	0.9957697621004652	0.8429878048780493	-1	-1	0.23059810169139922	0.0
5NET_B	0.0014095589463289	1.1094777939363711	0.5519897304236199	0	0	0.5709593203162286	0.42904067968377135
3TAG_C	0.0196685198769054	1.168320556408385	0.0651982378854629	0	0	0.0	1.0
6XF7_B	0.0335283087400958	0.7081911765303089	0.1970297029702974	0	0	0.16802085117159357	1.0
4ZWJ_D	0.0292920479145013	0.75250968044853	0.166988416988417	0	0	0.01301939949186093	1.0
2WR0_B	0.0015021677785742	1.0289062425715954	0.5660621761658027	0	0	0.4709777414342749	0.5290222585657252
6KR3_B	0.0229397355275563	1.2261261010294289	0.0458477508650514	0	0	0.0	1.0
6KLC_A	0.0659386628858839	0.890251083373292	0.0463192721257241	0	0	0.13573948274614914	0.8642605172538509
5ZVT_Y	0.0232916593500375	0.73420048075093	0.280720338983051	0	0	0.04099538540863736	1.0
3IYL_Y	0.0232916593500375	0.73420048075093	0.280720338983051	0	0	0.04099538540863736	1.0
5DGY_A	0.0297348656463227	0.7524311577211316	0.1647398843930636	0	0	0.019681699039097167	1.0
1N1H_A	0.0388171878505273	1.1686384835857109	0.0315699658703074	0	0	0.0	1.0
5O6A_A	0.0013079246029834	1.1933274009943866	0.3912543153049479	0	0	0.4709777414342749	0.5290222585657252
5B7I_A	0.0214457836313565	1.210269779299777	0.0513043478260863	0	0	0.0	1.0
6TMR_A	0.0014891831655248	1.153312708390888	0.3928571428571421	0	0	0.4709777414342749	0.5290222585657252
5CCV_D	0.0277235072273543	1.2217565174202647	0.036878216123499	0	0	0.047092653956354494	1.0
6FHI_A	0.0244846081507565	0.7814993714470146	0.1829745596868883	0	0	0.0	1.0
3IYL_X	0.0219742771919059	0.8147547102734224	0.161383285302594	0	0	0.2768996051408175	1.0
5ZVT_X	0.0219742771919059	0.8147547102734224	0.161383285302594	0	0	0.2768996051408175	1.0
5ZVS_J	0.0282658306786624	0.7382362685010155	0.2102102102102105	0	0	0.04099538540863736	1.0
1N38_A	0.0375818679146548	1.1733913694113194	0.0306905370843992	0	0	0.0	1.0
6G19_A	0.0348315998994115	1.2697233954937337	0.0223325062034738	0	0	0.07172514674392039	1.0
6LGX_A	0.0008426169413566	1.2947690998356076	0.6382113821138211	1	1	0.776023263900475	0.22397673609952498
2WR3_B	0.0014434889978839	1.041201618998965	0.6206434316353893	0	0	0.4709777414342749	0.5290222585657252
5FMZ_A	0.0369576077748787	0.7814198225594828	0.1031021897810222	0	0	0.0	1.0
4ZWJ_A	0.0297318486722403	0.7524301362246402	0.174927113702624	0	0	0.0	1.0
6PPD_W	0.0414905401972398	0.6836103946776564	0.161383285302594	0	0	0.2600647237969227	1.0
6B0N_G	0.0014271716330469	1.229066428520283	0.2286585365853659	-1	-1	0.0035598360235665513	0.0
5ZVS_E	0.028094733593272	0.8113611663049332	0.1215213358070503	0	0	0.0	1.0
4WRT_A	0.0383721390548454	0.7896123067616561	0.0862533692722369	0	0	0.0	1.0
3TBV_E	0.0007706833996849	1.4128465139240325	0.6228187919463082	1	1	0.0	1.0
6PPH_W	0.0404661612399644	0.681425420264332	0.1737864077669897	0	0	0.1782803645025926	1.0
1H38_A	0.0720499128243428	1.1646869984358583	0.0176767676767672	0	0	0.008054238264244167	1.0
4I9L_A	0.0189877857382097	1.167300171247248	0.0699115044247791	0	0	0.0	1.0
6OGY_K	0.0479031792135484	0.6399710758971433	0.1946640316205528	0	0	0.35305841380129815	1.0
3W39_D	0.0006617724995407	1.42160791484403	0.6426630434782614	1	1	0.0	1.0
5ZVS_2	0.0370487715888247	1.1525194463976869	0.0454921422663363	0	0	0.0	1.0
5ZVS_I	0.0303370525636946	0.7867345415785272	0.1448863636363635	0	0	0.0	1.0
6GSI_B	0.0224300898442708	1.2708394412889934	0.0458477508650514	0	0	0.07172514674392039	1.0
2PF4_D	0.2331890389170933	1.0532306834884737	0.0298126064735948	-1	-1	0.3731835369099965	0.0
6QCW_A	0.0395132420239766	0.7872501387030818	0.0872302158273379	0	0	0.0	1.0
6OAS_1	0.0145384354136365	1.277764600217545	0.0651982378854629	0	0	0.07172514674392039	1.0
3D23_A	0.000648910240954	1.4570301672314625	0.5056039850560399	1	1	0.22979488299403594	0.7702051170059641
4BTQ_B	0.0572949606195404	1.1747250946570371	0.0173697270471462	0	0	0.00152112214431767	1.0
5NEM_B	0.0014090094412329	1.1094778455092125	0.6163101604278081	0	0	0.5955090306437669	0.4044909693562331
6N08_A	0.0013161288230074	1.0005851520887938	0.8262839879154076	-1	-1	0.1280336138307591	0.0
2WR4_B	0.0013891988421905	1.0426157191151164	0.6956521739130432	0	0	0.4709777414342749	0.5290222585657252
3IZX_A	0.037585378122291	0.7890702584703277	0.1010928961748633	0	0	0.0	1.0
6QCX_A	0.0389142759267941	0.7854363168435626	0.0990909090909093	0	0	0.0	1.0
6EVK_A	0.0254866158356964	0.7953887259686121	0.1737864077669897	0	0	0.0	1.0
4MC5_B	0.0014645978712036	1.01381472934728	0.6629986244841817	0	0	0.4709777414342749	0.5290222585657252
5O6V_B	0.0013102498352006	1.2105785414450525	0.4257075471698111	0	0	0.4709777414342749	0.5290222585657252
3TAG_B	0.0183581191541718	1.173101943959468	0.0699115044247791	0	0	0.0	1.0
1S76_D	0.0590754959998951	1.2125096466851557	0.0099255583126551	0	0	0.27672611491081395	1.0
6F5P_D	0.0429763518453672	0.6603156140740454	0.2041832669322711	0	0	0.13795374510066524	1.0
3MRH_A	0.000849196677436	1.4236627835861488	0.5460358056265981	1	1	0.0	1.0
4MJI_F	0.0008797071956107	1.4245202212686352	0.5169385194479292	1	1	0.12101981918844289	0.8789801808115572
6GSI_A	0.0161803480701596	1.2703183891122416	0.0651982378854629	0	0	0.07172514674392039	1.0
6PNS_A	0.048156919171416	1.111548981334852	0.0413564929693963	0	0	0.4384836632357051	1.0
6QNW_D	0.031411601471371	0.7154880395656953	0.2753164556962029	0	0	0.28875365886844595	1.0
5D98_A	0.044186608255153	0.6773865796135132	0.1934846989141165	0	0	0.2595776620934279	1.0
5T96_D	0.0007498400212369	1.315753846125552	0.7345767575322806	1	1	0.7607039904031878	0.2392960095968122
6TY8_A	0.0456341913199578	1.157709910179549	0.0359897172236503	0	0	0.0	1.0
6KR3_A	0.0207793413743397	1.226985674416302	0.0595968448729182	0	0	0.1848161937545437	1.0
6F5O_A	0.0385852706567882	0.791228274056223	0.1020966271649956	0	0	0.0	1.0
6QCV_A	0.0410334714811339	0.7856438055109816	0.1010928961748633	0	0	0.0	1.0
6F5P_A	0.0416067929530901	0.660443114932828	0.2336734693877553	0	0	0.2774552887822341	1.0
6A3C_C	0.3153074516873725	0.9184140896504788	0.0503909643788007	-1	-1	0.5627217425484914	0.0
1MSW_D	0.0582006486423273	1.179499392809141	0.0215053763440855	0	0	0.0	1.0
3RWH_D	0.0007733222259789	1.4251502793710058	0.6163101604278081	1	1	0.0	1.0
2X4T_D	0.0006491337784543	1.4259368433018602	0.6698895027624314	1	1	0.0	1.0
1UF2_A	0.0397666196309697	0.6513380711301805	0.2916666666666672	0	0	0.1656252150733839	0.8343747849266161
6KLD_A	0.0536346923412424	0.8797229485515002	0.0620347394540945	0	0	0.12770713010983117	0.8722928698901689
1OHF_B	0.001236732522178	1.3387592268210056	0.3738636363636365	0	0	0.4709777414342749	0.5290222585657252
6SZU_A	0.0335276260627087	0.7834999930769728	0.161383285302594	0	0	0.0	1.0
5XOT_A	0.0004806280855584	1.4262806542059847	0.7124645892351276	1	1	0.0	1.0
1XHX_B	0.0014106902602328	1.340737661437311	0.2138554216867469	0	0	0.4709777414342749	0.5290222585657252
6K32_A	0.0475651107410368	1.1744164751275528	0.0289361702127657	0	0	0.0	1.0
5ZVS_B	0.0269884062069541	0.7384290927274605	0.355381165919282	0	0	0.34723349778972246	0.6527665022102775
1H38_D	0.0729209710358255	1.1657950004896245	0.0271877655055226	0	0	0.0	1.0
5MSG_A	0.0398762372893799	0.7905595131448577	0.1041095890410954	0	0	0.0	1.0
5T96_F	0.0005222644229957	1.3497771052947438	0.8715170278637769	1	1	0.6932097957852865	0.30679020421471354
6T0N_A	0.0360964212968246	0.79624329521443	0.1277985074626864	0	0	0.0	1.0
3J31_J	0.0005676828354243	1.4628555581584974	0.5928853754940717	1	1	0.0	1.0
3QUK_D	0.0006450477264246	1.4232850741041423	0.7124645892351276	1	1	0.0	1.0
2WR0_C	0.0014273436102255	1.0401428318558272	0.7173295454545456	0	0	0.4709777414342749	0.5290222585657252
7BST_C	0.0526535516284687	1.0824216499236714	0.0458477508650514	0	0	0.4081524306244955	1.0
6C22_A	0.0004261086244549	1.4174696191993437	0.8715170278637769	1	1	0.35888797966232355	0.6411120203376764
6GKH_A	0.0336587652316376	1.267429791083406	0.0359897172236503	0	0	0.07172514674392039	1.0
4NQX_K	0.0004908381086243	1.4206992433248868	0.8125937031484263	1	1	0.09074011450243123	0.9092598854975688
6QPG_D	0.02954456258822	0.748013866555032	0.2606882168925959	0	0	0.04099538540863736	1.0
2WR2_C	0.0014460870598671	1.0398229077230243	0.7173295454545456	0	0	0.4709777414342749	0.5290222585657252
3JB7_A	0.0349715933091481	1.150144120542562	0.0595968448729182	0	0	0.0	1.0
6TZ0_A	0.0324466307379145	1.1309133248371488	0.0645161290322584	0	0	0.0	1.0
5M3J_A	0.0376533029554786	0.7904375510978499	0.1225626740947074	0	0	0.0	1.0
5A9P_A	0.0007797160083624	1.467092510738324	0.3944636678200697	0	0	0.650036953922332	0.349963046077668
3J31_G	0.0006130815037047	1.4632740533698363	0.5762711864406782	1	1	0.0	1.0
6T0R_A	0.0369977055868078	0.7841735408741677	0.1470588235294114	0	0	0.0	1.0
6L42_A	0.0320620079538158	0.7526733645505684	0.2315963606286191	0	0	0.04099538540863736	1.0
4WSA_A	0.0385836639653216	0.7912285893523536	0.1194444444444449	0	0	0.0	1.0
6IMJ_A	0.0013676490052731	1.2941009219838553	0.3599550056242968	0	0	0.4709777414342749	0.5290222585657252
1Q94_A	0.0009276412844983	1.423889082223218	0.5949868073878626	1	1	0.0	1.0
5Y91_A	0.0011081302637137	1.4096210466302588	0.5480153649167729	1	1	0.07758315330222645	0.9224168466977736
3VXU_A	0.0009076175140881	1.427675911481077	0.5599999999999994	1	1	0.0	1.0
5NER_B	0.0014099360246182	1.1094778810518515	0.7100424328147108	0	0	0.6000960290653189	0.3999039709346811
5D2L_C	0.0005629453707997	1.4249138498112084	0.7547169811320751	1	1	0.0	1.0
5M3H_A	0.0282920680839339	0.7890598230123934	0.215075376884422	0	0	0.0	1.0
5D98_D	0.0442675429862162	0.677255380518049	0.2399999999999997	0	0	0.09223543485703463	1.0
6PNS_H	0.0359010626767615	0.7631200872721712	0.1970297029702974	0	0	0.04099538540863736	1.0
6KV5_A	0.0420878750941857	0.6868901522075594	0.2274111675126902	0	0	0.09223543485703463	1.0
6T0V_A	0.0298014574542558	0.789497704550141	0.2017892644135186	0	0	0.0	1.0
4OTV_A	0.0008277223573329	1.4661483125702597	0.4009269988412516	1	1	0.7897716070095591	0.2102283929904408
1UON_A	0.0359407310538082	1.1716802942924485	0.0531358885017425	0	0	0.0	1.0
5ZVS_D	0.0389435405323025	0.7391341071337982	0.1958456973293765	0	0	0.04099538540863736	1.0
3JB5_B	0.0008374312752606	1.377517842565612	0.7222222222222225	1	1	0.4068644041534314	0.5931355958465686
3VXU_F	0.0008069888063596	1.4276091028971707	0.6448979591836737	1	1	0.0	1.0
6L70_B	0.0008124077622661	1.4583504667463576	0.5226700251889174	1	1	0.12101981918844289	0.8789801808115572
4TPL_B	0.0010202100895234	1.4319855844568052	0.4636803874092015	1	1	0.5476814898724125	0.45231851012758745
4YLU_C	0.000757484653443	1.4578984059118996	0.580392156862745	1	1	0.0	1.0
1OHF_A	0.0011801582968108	1.3503681798820384	0.5207547169811317	1	1	0.6881177976506907	0.31188220234930936
5D9A_A	0.0444686216341783	0.6779221231044493	0.2463917525773191	0	0	0.09223543485703463	1.0
5ZVS_A	0.0275294947898992	0.81609722905108	0.2005958291956311	0	0	0.2041383466276665	1.0
1N7Z_D	0.0008275935928257	1.4079303909759946	0.7296137339055795	1	1	0.0	1.0
5Z58_1	0.1919486683520857	0.8228462295113701	0.0645161290322584	-1	-1	0.29478308950723714	0.0
6QPG_G	0.0303002067886212	0.7550098907511744	0.2916666666666672	0	0	0.04099538540863736	1.0
5ZVS_G	0.0288080053325515	0.7795170112672887	0.258064516129032	0	0	0.04099538540863736	1.0
6QX3_B	0.0305248656555558	1.2607405422338591	0.0471464019851113	0	0	0.07172514674392039	1.0
5D9A_G	0.0447110927830996	0.6765226847120964	0.263322884012539	0	0	0.35208855290689484	1.0
6T0U_A	0.034976469144466	0.7877412082879529	0.18762278978389	0	0	0.0	1.0
3J31_H	0.000645312611928	1.4628930952839938	0.6228187919463082	1	1	0.0	1.0
6KUT_A	0.0416843296789146	0.6872828693876017	0.254149377593361	0	0	0.28085285312110037	1.0
1S0V_A	0.0709255472901067	1.170477698655548	0.0333333333333336	0	0	0.0	1.0
3TBW_E	0.0011088710767661	1.4135934805005506	0.6077127659574464	1	1	0.0	1.0
6JIJ_C	0.0001907459513048	1.4580555000819913	0.7547169811320751	1	1	0.0	1.0
6GJZ_A	0.0345648402055946	1.2698569026441238	0.0438378825475598	0	0	0.07172514674392039	1.0
3NGB_D	0.0008832560021878	1.458074159031538	0.5342639593908625	1	1	0.14743721985452238	0.8525627801454776
5GS6_A	0.0010390244759102	1.4359658813264045	0.5207547169811317	1	1	0.12101981918844289	0.8789801808115572
5T96_E	0.0013000390372424	1.2990382756702052	0.5420918367346941	1	1	0.7967784233311912	0.2032215766688088
6PNS_B	0.0350159617562338	0.7635293918319952	0.245108135942327	0	0	0.04099538540863736	1.0
1S7W_G	0.0008680446000788	1.4134280674429185	0.7320916905444126	1	1	0.0	1.0
6UEB_A	0.0415479583639371	0.7476681400968862	0.1877584780810588	0	0	0.06833582553367576	1.0
6SZV_A	0.035329243047022	0.7819213853426416	0.2065868263473054	0	0	0.0	1.0
3J31_I	0.0006308959828428	1.463345192024998	0.6516393442622954	1	1	0.0	1.0
5JJS_A	0.0253865433185802	1.2362331428368574	0.0623901581722319	0	0	0.07172514674392039	1.0
3JCX_A	0.0186736510840264	1.2720985757296852	0.0699115044247791	0	0	0.07172514674392039	1.0
3QUL_D	0.0009574962557655	1.418764052411598	0.6885474860335192	1	1	0.0	1.0
3J31_F	0.0007061436034084	1.4628397720719597	0.6382113821138211	1	1	0.0	1.0
6TZ1_A	0.0436706900622046	1.1358772996642132	0.055417700578991	0	0	0.0003489751367347422	1.0
3QUL_J	0.0009503594861308	1.4177229521905246	0.70281690140845	1	1	0.0	1.0
6OGZ_M	0.0424373475530027	0.6863942339290081	0.3070270270270272	0	0	0.23228397375484344	0.7677160262451566
4OTS_A	0.0008865317935839	1.4700531832445956	0.4324644549763026	1	1	0.7026604893026593	0.2973395106973407
6T0S_A	0.0358542205728921	0.7869706903747262	0.2041832669322711	0	0	0.0	1.0
6PO2_D	0.040469498290644	0.7421501962904477	0.2212121212121209	0	0	0.16188708348654196	1.0
6NYS_B	0.0422815389190309	1.1239746466777498	0.0595968448729182	0	0	0.2466174659406548	1.0
6QX8_A	0.030695086876821	1.255435644594214	0.0529363110008276	0	0	0.07172514674392039	1.0
4FF1_B	0.0683591917711916	1.173113025483856	0.0359897172236503	0	0	0.0	1.0
6PNS_F	0.0356681753300625	0.7648167616921189	0.2528497409326422	0	0	0.04099538540863736	1.0
6TW1_A	0.0417064111604133	0.7854361095446991	0.1547277936962747	0	0	0.0	1.0
3C3L_B	0.0594243282373125	1.1786534271875055	0.036878216123499	0	0	0.0	1.0
6IMJ_B	0.0014951773850311	1.2938311433454468	0.3738636363636365	0	0	0.4709777414342749	0.5290222585657252
6PNS_J	0.0363686066791514	0.7665805025197093	0.2463917525773191	0	0	0.04099538540863736	1.0
6PNS_D	0.0377663068762358	0.736125860328801	0.3042071197411005	0	0	0.32691827239450894	1.0
6TY9_A	0.0415538657618411	1.162192592520572	0.0570719602977667	0	0	0.0	1.0
3C2P_B	0.0666772073386774	1.173042640752438	0.0395528804815132	0	0	0.0	1.0
6OGY_I	0.0446242041044736	0.6859814438450075	0.3169934640522871	0	0	0.2952213248634292	0.7047786751365708
3TGQ_C	0.0008227889038391	1.470039114695193	0.5742187499999996	1	1	0.0	1.0
2R7Q_A	0.0713289506203889	1.2154739748136447	0.0289361702127657	0	0	0.005891104745253887	1.0
2AMD_B	0.0008163776712595	1.453716099821427	0.6861924686192471	1	1	0.00011554312353083145	0.9998844568764692
6QX8_E	0.0306925558392131	1.2554358355919826	0.0562448304383789	0	0	0.07172514674392039	1.0
1KBG_H	0.0009217262664266	1.4258354489814338	0.69327731092437	1	1	0.0	1.0
6PO2_F	0.0378237164449921	0.7481963424001261	0.2699579831932777	0	0	0.04099538540863736	1.0
5T96_C	0.0012960095663156	1.286457953348524	0.6228187919463082	-1	-1	0.05006292142170177	0.0
5YVD_B	0.0010201520841677	1.4225202527793002	0.6815020862308756	1	1	0.0	1.0
2R7W_A	0.0546277050619865	1.21319759624941	0.0377682403433479	0	0	0.005891104745253887	1.0
5ZVS_C	0.0295740159314167	0.790742699375667	0.3285714285714285	0	0	0.27435139578309076	1.0
6KFT_C	0.3178075453806649	0.9202647411495376	0.0689655172413796	-1	-1	0.5690281307086138	0.0
6A3B_C	0.3178075453806649	0.9202647411495376	0.0689655172413796	-1	-1	0.5690281307086138	0.0
4LLG_F	0.1464786003366955	0.6628428722823094	0.2861702127659571	0	0	0.6473100509316133	0.35268994906838674
3TBT_D	0.0010894004680362	1.4162985694109844	0.6909090909090911	1	1	0.0	1.0
5YLX_A	0.0008451207739502	1.423361881993352	0.7753303964757714	1	1	0.0	1.0
6P59_C	0.0004174762675208	1.5014855198903627	0.7222222222222225	1	1	0.331924567264633	0.6680754327353671
6G1X_A	0.0370703326167289	1.2648817008854056	0.0471464019851113	0	0	0.07172514674392039	1.0
3HVT_A	0.0396764529250031	1.134917259802572	0.0680212014134271	0	0	0.1815054403593253	1.0
3TBW_G	0.0012063259219626	1.4199078840962254	0.6141522029372499	1	1	0.0	1.0
6EVJ_A	0.035354251847769	0.8066904876335055	0.215075376884422	0	0	0.0	1.0
1AKJ_A	0.001061569177862	1.430078553000857	0.627187079407806	1	1	0.0	1.0
3C46_B	0.0638617244346975	1.1746235525209032	0.0449438202247187	0	0	0.0	1.0
2R7U_A	0.0592906667647362	1.2132297982117726	0.0413436692506463	0	0	0.005891104745253887	1.0
4LLG_L	0.148703517606571	0.6524613921695515	0.3569023569023573	-1	-1	0.13568880626550725	0.0
1S0V_B	0.0707167186853886	1.177033962896724	0.0431406384814494	0	0	0.0	1.0
2NX5_A	0.0011249784325476	1.42030642549576	0.6838440111420614	1	1	0.0	1.0
1P9S_B	0.0009551834052115	1.454692956396055	0.6404341926729988	1	1	0.0	1.0
6PO2_B	0.0379813101200632	0.770946263081251	0.2646443514644354	0	0	0.04099538540863736	1.0
1S77_D	0.0646708431841578	1.2132382047503916	0.0388751033912324	0	0	0.005891104745253887	1.0
6QCS_A	0.0408786745398927	0.7862350856082501	0.2065868263473054	0	0	0.0	1.0
6PO2_J	0.0416248723483875	0.7608037049193896	0.2489669421487605	0	0	0.04099538540863736	1.0
5GAI_Y	0.0323498362650908	0.7972954685078653	0.3271130625686058	0	0	0.27435139578309076	1.0
6OGY_C	0.0377513532610865	0.7693225434261137	0.3042071197411005	0	0	0.27435139578309076	1.0
6QCT_A	0.0403944151914114	0.8024676021650653	0.1946640316205528	0	0	0.0	1.0
6OGZ_A	0.0851303006503354	1.1748966592702033	0.0438378825475598	0	0	0.03890868648236768	1.0
2DUC_B	0.0010023950950883	1.4533930984342072	0.6561643835616435	1	1	0.0	1.0
3J31_M	0.0009731746690559	1.4628604396153388	0.6098535286284956	1	1	0.0	1.0
6PO2_H	0.037825372429621	0.7782572480848445	0.2930481283422455	0	0	0.3564400480822129	1.0
6P59_A	0.0004715832845102	1.4986230226823347	0.7805596465390274	1	1	0.24222561533732853	0.7577743846626714
4DVX_B	0.0009869246181289	1.4670045255291633	0.5824607329842928	1	1	0.0	1.0
2R7O_A	0.0638811654309367	1.214195297210238	0.0422413793103446	0	0	0.005891104745253887	1.0
2R7T_A	0.0601411543726826	1.2144651427917583	0.0431406384814494	0	0	0.005891104745253887	1.0
1MWH_A	0.0414591288544069	1.1723973643400305	0.0623901581722319	0	0	0.12322533186627598	1.0
4P16_A	0.0011322080526221	1.4117412282804112	0.7271428571428575	1	1	0.0	1.0
6T0S_B	0.0355778490911307	1.1992120853958248	0.0680212014134271	0	0	0.015883875360061035	1.0
2VE6_G	0.0011197473065551	1.4195907199628606	0.7197724039829299	1	1	0.0	1.0
5MUP_A	0.0007462598572507	1.4724389185751998	0.7076271186440679	1	1	0.0	1.0
2R7X_B	0.0629909840111879	1.2159513422381598	0.0431406384814494	0	0	0.005891104745253887	1.0
6U7G_B	0.0366883865094526	1.2597560730548387	0.0570719602977667	0	0	0.07172514674392039	1.0
2FRP_F	0.0011333588408636	1.4209877678006542	0.7100424328147108	1	1	0.0	1.0
5GQK_A	0.000564592082689	1.470469536735105	0.7991071428571426	1	1	0.09074011450243123	0.9092598854975688
4ZUH_A	0.0008065029021281	1.4577408605267173	0.7496382054992756	1	1	0.0	1.0
6EVJ_D	0.0385847944611002	0.8062809206850284	0.2212121212121209	0	0	0.062308862450436577	1.0
2R7X_A	0.0627747102441285	1.2159626431944697	0.0440414507772024	0	0	0.005891104745253887	1.0
6QXE_A	0.030689336268509	1.255435404831253	0.0686517783291977	0	0	0.07172514674392039	1.0
7KDT_A	0.351689898228553	1.2892234662494977	0.0289361702127657	-1	-1	0.6237389340181025	0.0
2FSY_F	0.0011371436829338	1.420988663883231	0.7124645892351276	1	1	0.0	1.0
3QQ3_A	0.0010170806071611	1.423263438851692	0.7753303964757714	1	1	0.0	1.0
6SZV_B	0.033846693120927	1.200321455349425	0.0708591674047831	0	0	0.005891104745253887	1.0
2FTE_F	0.000850475456633	1.4149342675635876	1.084482758620689	1	1	0.6827243910627361	0.31727560893726386
2NX5_Q	0.0012603819066304	1.4206289124977456	0.6584362139917692	1	1	0.0	1.0
4ZFZ_J	0.0013689821428663	1.4272427942067385	0.5093632958801504	1	1	0.12101981918844289	0.8789801808115572
3TBT_A	0.0012566729174256	1.4198136832204789	0.6698895027624314	1	1	0.0	1.0
4QYZ_K	0.0001958470105199	1.5530312332061704	0.8180451127819546	1	1	0.48794230886481477	0.5120576911351852
6U1X_A	0.0374682386212976	0.7702402273982876	0.3953680727874276	0	0	0.2636421440823154	0.7363578559176847
2R7R_A	0.0546401390980117	1.2133226419565462	0.0485689505637467	0	0	0.005891104745253887	1.0
6T0R_B	0.0363823710597899	1.2018824388950329	0.0689655172413796	0	0	0.0660075010569126	1.0
6KUV_A	0.0446552922542706	0.7829753685283792	0.2489669421487605	0	0	0.04099538540863736	1.0
6GKM_A	0.0342976262232379	1.259897331549085	0.0653432588916456	0	0	0.07172514674392039	1.0
5WJL_A	0.0011796146634368	1.4223314437718473	0.7100424328147108	1	1	0.0	1.0
2VE6_J	0.0011441152944343	1.4188988536013825	0.7547169811320751	1	1	0.0	1.0
5A9C_A	0.0005256558357233	1.5178362112053856	0.8429878048780493	1	1	0.4194057858509484	0.5805942141490517
5GS6_B	0.0013430428489356	1.4242184159880469	0.6120000000000001	1	1	0.0	1.0
4AU6_B	0.0638686551301459	1.214214779771722	0.0485689505637467	0	0	0.005891104745253887	1.0
4AU6_D	0.0638754780285177	1.2142148163320432	0.0485689505637467	0	0	0.005891104745253887	1.0
2R7V_A	0.0594502301505577	1.2144254698587331	0.0503909643788007	0	0	0.005891104745253887	1.0
5WFI_B	0.0008229449523975	1.439137417055995	0.9406099518459068	1	1	0.2772661750646243	0.7227338249353756
6OGY_D	0.0559331686368779	0.7786273354321015	0.2463917525773191	0	0	0.060064189953214206	1.0
6Q5U_C	0.0014269342819589	1.437368457777702	0.4743902439024394	1	1	0.4013429716010556	0.5986570283989444
2PI5_A	0.0492377940508712	1.256720645865094	0.0503909643788007	0	0	0.07172514674392039	1.0
2FWO_A	0.0011118294858633	1.4252782603033904	0.7420749279538901	1	1	0.0	1.0
1HXY_D	0.0006354233397946	1.530499656576871	0.8071748878923775	1	1	0.4184855438343584	0.5815144561656416
3Q24_B	0.0713760626136422	1.1703573748846243	0.0605263157894739	0	0	0.054943568032526514	1.0
5D2L_G	0.0010909545971327	1.422905524710509	0.8017883755588668	1	1	0.09074011450243123	0.9092598854975688
3W0W_A	0.0013398650920899	1.4211225815348043	0.6652892561983472	1	1	0.0	1.0
5GWZ_A	0.0008835510829901	1.4573346422792963	0.7991071428571426	1	1	0.09074011450243123	0.9092598854975688
4PRH_A	0.0011536124315701	1.467194877154351	0.568093385214008	1	1	0.0	1.0
2ZOL_C	0.0010688670653461	1.4376654204813837	0.7420749279538901	1	1	0.0	1.0
2H85_A	0.0014878035208518	1.4215559040498305	0.5499999999999996	1	1	0.0	1.0
4WMD_B	0.0010813485869054	1.459082036606425	0.6607142857142856	1	1	0.0	1.0
2X4U_D	0.0012062237966605	1.4261745334539846	0.7076271186440679	1	1	0.0	1.0
5J0N_H	0.0501611801416731	1.1645227013862969	0.0708591674047831	0	0	0.14075585764266516	1.0
6Q5U_L	0.0013940072439853	1.4253998855286998	0.6077127659574464	1	1	0.0	1.0
3TBT_J	0.0013951175566916	1.4173035073931155	0.6652892561983472	1	1	0.0	1.0
2IZ9_B	0.0005185291789041	1.5343881998416244	0.8802488335925354	1	1	0.417156117168631	0.582843882831369
6OGZ_G	0.047856620284598	0.7704614879122268	0.3359116022099451	0	0	0.27435139578309076	1.0
6OGY_G	0.0409349193420971	0.7915586035204019	0.3418423973362932	0	0	0.27435139578309076	1.0
5A8S_A	0.0012375789444002	1.4663098735281397	0.540127388535032	1	1	0.21053109454490057	0.7894689054550994
2ZOL_A	0.0010416417518243	1.4353511950485751	0.8153153153153148	1	1	0.09074011450243123	0.9092598854975688
6T0U_B	0.041590600209769	1.2027890035865914	0.0670785525154453	0	0	0.005891104745253887	1.0
5T96_A	0.0013158359835632	1.2825287772802094	0.8458015267175576	-1	-1	0.20105883574417457	0.0
4U1L_D	0.0014934418245895	1.4226671219658638	0.568093385214008	1	1	0.0	1.0
4YLU_D	0.0013391118511995	1.4582755912219432	0.5323193916349815	1	1	0.12101981918844289	0.8789801808115572
1HHH_A	0.0011871572649435	1.4256773206057352	0.7320916905444126	1	1	0.0	1.0
4ZRO_B	0.0010672218477201	1.4577897049407071	0.7173295454545456	1	1	0.0	1.0
2AMQ_B	0.0013129166408141	1.4553250393975952	0.601324503311258	1	1	0.0	1.0
6OGY_A	0.0736668367429639	1.204916441992704	0.0549738219895292	0	0	0.005891104745253887	1.0
2R7S_A	0.0568902955276836	1.2076649473577874	0.0605263157894739	0	0	0.005891104745253887	1.0
3JTS_G	0.001272701943688	1.4231719939512932	0.7197724039829299	1	1	0.0	1.0
4NCE_A	0.0003168994153744	1.5589804889758725	1.0049751243781089	1	1	0.4644277747293691	0.5355722252706309
3J31_E	0.0011557164681236	1.4624014225848627	0.6471389645776573	1	1	0.0	1.0
2X4Q_A	0.0012498146745204	1.4266785581008787	0.7124645892351276	1	1	0.0	1.0
1WOF_B	0.0012885442300077	1.4542585809113442	0.6293800539083558	1	1	0.0	1.0
5T9Y_A	0.0013578663001816	1.3139274661397475	0.8290468986384272	1	1	0.7954541993422279	0.2045458006577721
5EU8_A	0.0012376642961893	1.4536995900978698	0.6721991701244809	1	1	0.0	1.0
6RRT_B	0.0003961028200582	1.5356596316848532	1.1173380035026264	1	1	0.6698405287350695	0.3301594712649305
4JB9_G	0.0011607823080173	1.4611110569822907	0.6675862068965517	1	1	0.0	1.0
4WMD_A	0.0012891645484222	1.457799610001083	0.618473895582329	1	1	0.0	1.0
3E3J_C	0.0442687274960038	1.2157793273221862	0.0670785525154453	0	0	0.005891104745253887	1.0
5MQW_A	0.0009972991116008	1.4700732165253525	0.7246790299572039	1	1	0.0	1.0
6JIJ_A	0.0009478624506336	1.4583221210098096	0.8486238532110086	1	1	0.12812652836415528	0.8718734716358447
5A8T_A	0.000832860642517	1.5177768487188563	0.8071748878923775	1	1	0.38254269333125507	0.6174573066687449
3IDY_G	0.0011333285734093	1.4400188424108264	0.8071748878923775	1	1	0.09074011450243123	0.9092598854975688
3TGS_A	0.0012192608024949	1.469523578481089	0.6163101604278081	1	1	0.0	1.0
2XS1_A	0.1990182586479489	0.7426919729962498	0.3960739030023095	-1	-1	0.06991181306921726	0.0
6Q5U_F	0.001462161416405	1.437462908197753	0.5949868073878626	1	1	0.0	1.0
1H38_C	0.0740928135644495	1.1779591685584112	0.0642605633802821	0	0	0.12578235139568347	1.0
6OGY_E	0.0494926808479266	0.796037414050162	0.3242059145673608	0	0	0.3137421853874708	1.0
2ALV_A	0.0010236697603405	1.4549521822461369	0.8429878048780493	1	1	0.12812652836415528	0.8718734716358447
2H1L_R	0.0007015795088079	1.543277109471442	0.8773291925465831	1	1	0.417156117168631	0.582843882831369
6K4Y_F	0.154204214440072	0.7755811679078819	0.2902881536819637	0	0	0.643280705050247	0.35671929494975285
2Z94_A	0.0009409978286956	1.4511500706583276	1.0285234899328852	1	1	0.3143754842566344	0.6856245157433656
5XOV_D	0.001526359272606	1.42537258804663	0.5886990801576868	1	1	0.0	1.0
3L3H_A	0.0012555985665697	1.416885770537062	0.8744186046511626	1	1	0.37145628343749754	0.6285437165625024
3SPE_B	0.0009144509175738	1.508123125970651	0.772727272727272	1	1	0.38254269333125507	0.6174573066687449
6OGY_J	0.065419103767464	0.8080317425587632	0.2336734693877553	0	0	0.31376643490913897	1.0
4S1T_E	0.0012195940669037	1.4337240889787166	0.7649635036496343	1	1	0.04893199186008617	0.9510680081399139
4YOI_A	0.0009972964435087	1.4524925580985957	0.9374999999999992	1	1	0.2772661750646243	0.7227338249353756
4X29_A	0.001505256636866	1.379480080191826	0.7052186177715092	1	1	0.4337145892929577	0.5662854107070423
6OGY_F	0.063200125860597	0.8068833125175021	0.258064516129032	0	0	0.23161550139850443	1.0
4XFQ_B	0.00086690902898	1.4619366532844116	0.9531502423263324	1	1	0.2772661750646243	0.7227338249353756
4NCM_A	0.0003326928696801	1.5582990006098845	1.6112311015118783	-1	-1	0.3013943774181054	0.0
6ONV_A	0.0012724329872636	1.465739573716997	0.6206434316353893	1	1	0.0	1.0
2Z0L_A	0.0012509185626033	1.485252624085653	0.6120000000000001	1	1	0.11097320111107307	0.8890267988889269
2R05_A	0.2065407225567328	0.7450228564283999	0.4307692307692303	-1	-1	0.1672380783325575	0.0
6OGY_H	0.0716743483820594	0.8085335471443281	0.2438271604938271	0	0	0.04319074961679889	0.9568092503832011
2R02_A	0.2014283842343183	0.7454525441229194	0.4427207637231505	-1	-1	0.19938810162115675	0.0
3Q23_B	0.0727616696662258	1.1720420447372129	0.0708591674047831	0	0	0.2750932824126392	1.0
2NYZ_A	0.0015270464560845	1.4499293123212431	0.5660621761658027	1	1	0.0	1.0
4R3D_B	0.00132346199209	1.4144064403796686	0.8686244204018554	1	1	0.3623362816311025	0.6376637183688976
6SS8_D	0.0013151417846743	1.420903127310811	0.834597875569044	1	1	0.32516689055033504	0.674833109449665
1P9S_A	0.0013468503916225	1.4554858162240425	0.6607142857142856	1	1	0.0	1.0
4ZRO_D	0.0013711735699265	1.458789407391625	0.6141522029372499	1	1	0.0	1.0
6OGY_L	0.0634417309729651	0.807769628270782	0.2834394904458597	0	0	0.1728146147506052	0.8271853852493948
2R03_A	0.20621258020547	0.7531898284735394	0.4140350877192986	-1	-1	0.14163616879653454	0.0
4XNZ_A	0.0011580294740867	1.4640632296325389	0.7100424328147108	1	1	0.0	1.0
2ZU2_A	0.0010649588399273	1.4542053347829325	0.9039370078740154	1	1	0.17057324855210088	0.8294267514478991
5NQ3_D	0.0011623152274743	1.4270827133821873	0.8802488335925354	1	1	0.14401843520431137	0.8559815647956887
2GZ8_A	0.0011366190515111	1.4519313363023765	0.8628659476117111	1	1	0.12812652836415528	0.8718734716358447
5JEA_G	0.0010132587068741	1.4793286213689745	0.7779411764705888	1	1	0.09074011450243123	0.9092598854975688
2XS8_A	0.2126607563617289	0.746735237478167	0.4672330097087371	-1	-1	0.307958422685746	0.0
2VE6_D	0.0014857578472031	1.4217244041566466	0.70281690140845	1	1	0.0	1.0
5NQ0_A	0.0014527339144448	1.424950733027901	0.6956521739130432	1	1	0.0	1.0
2GZ7_A	0.0011152464906975	1.451362534693844	0.9069400630914828	1	1	0.2604796656594257	0.7395203343405743
2GP1_F	0.0009282724800552	1.4607401649701863	0.9950495049504952	1	1	0.3143754842566344	0.6856245157433656
5F4U_B	0.001286349120604	1.47286403391608	0.6228187919463082	1	1	0.0	1.0
1N7Z_B	0.0015173175438666	1.4058732955639772	0.7271428571428575	1	1	0.0	1.0
3J31_A	0.0014493101713937	1.462968652098482	0.555984555984556	1	1	0.0	1.0
5ZQG_B	0.0009199820490998	1.4620388124298245	1.018363939899833	1	1	0.3143754842566344	0.6856245157433656
5AYS_D	0.0004764037651835	1.586199934185503	1.5452631578947362	-1	-1	0.2739575926531743	0.0
3EE8_B	0.0005890252171943	1.5869985467042174	1.1398230088495582	1	1	0.6698405287350695	0.3301594712649305
1LVO_B	0.0010373411267987	1.4570733411645005	0.9406099518459068	1	1	0.2772661750646243	0.7227338249353756
2Z9K_B	0.0012154133730519	1.4523156462368958	0.8318181818181818	1	1	0.12812652836415528	0.8718734716358447
6VJV_B	0.0004498799598144	1.6124946758850738	1.5187499999999998	-1	-1	0.2739575926531743	0.0
4OLZ_G	0.0012387725193609	1.4649358689218015	0.7052186177715092	1	1	0.0	1.0
4CB5_A	0.0006305225238704	1.5591034481025647	1.2021857923497268	1	1	0.6698405287350695	0.3301594712649305
2X4Q_D	0.0013729917503585	1.4288499219184705	0.7345767575322806	1	1	0.0	1.0
4YOG_B	0.0012017931492242	1.4535171546067676	0.8373860182370818	1	1	0.12812652836415528	0.8718734716358447
1CKN_B	0.0012010951384184	1.4867474302985526	0.6980337078651682	1	1	0.14935933761097084	0.8506406623890291
1PYW_D	0.000855809564961	1.525540011334961	0.9344000000000006	1	1	0.417156117168631	0.582843882831369
3M3S_B	0.0015194661709931	1.4543854449348357	0.6141522029372499	1	1	0.0	1.0
6BKC_E	0.000684530304933	1.564907060273493	1.1783783783783783	1	1	0.6698405287350695	0.3301594712649305
5GWZ_B	0.0011956488719453	1.4587657611858402	0.7831858407079648	1	1	0.09074011450243123	0.9092598854975688
3EA8_A	0.0011853751454361	1.452212985070762	0.8861154446177848	1	1	0.12812652836415528	0.8718734716358447
4LK0_L	0.1626579306086287	0.8178685561059392	0.3127035830618891	-1	-1	0.05243397001660549	0.0
2X70_D	0.001227571965895	1.4288062381992943	0.9626623376623382	1	1	0.36079642626958536	0.6392035737304146
2RHB_D	0.001371480890051	1.4216492834533572	0.8831775700934577	1	1	0.2805948150715907	0.7194051849284093
1VB4_A	0.0007498156765666	1.5345933209028848	1.2347504621072094	1	1	0.6698405287350695	0.3301594712649305
4D61_L	0.0008500761476074	1.5156179741577362	1.0989583333333326	1	1	0.6698405287350695	0.3301594712649305
2ZU5_A	0.0011616238588392	1.4513502967904397	1.0049751243781089	1	1	0.3143754842566344	0.6856245157433656
2IZM_B	0.0009422382537517	1.5341488704906543	0.9099526066350716	1	1	0.417156117168631	0.582843882831369
5DS6_F	0.0008765647560904	1.5903161739274432	0.9069400630914828	1	1	0.6110950986408684	0.3889049013591316
5JER_A	0.0011247598382856	1.5081565176873644	0.7937685459940653	1	1	0.23480534456913074	0.7651946554308693
2ZOK_C	0.0014741859798321	1.423319074781564	0.7884615384615379	1	1	0.09074011450243123	0.9092598854975688
1P8L_A	0.0013820157028831	1.4650708299263868	0.6861924686192471	1	1	0.0	1.0
2A5I_A	0.0011641255987015	1.4522064823502665	1.0387858347386163	1	1	0.3143754842566344	0.6856245157433656
4X35_A	0.0012584921014705	1.4699397873262263	0.7320916905444126	1	1	0.0	1.0
5JJ3_I	0.0541918213421546	1.3444910914496504	0.0680212014134271	0	0	0.4959810585094541	0.5040189414905458
1FRS_B	0.0008972283695337	1.537060809285486	0.9754901960784312	1	1	0.4644277747293691	0.5355722252706309
2ZHX_L	0.0007886666166541	1.607868032043927	1.063139931740615	1	1	0.722049113891844	0.277950886108156
2C4Z_B	0.0009714975091765	1.5343294489018202	0.9129746835443032	1	1	0.417156117168631	0.582843882831369
4FTE_B	0.0010249728421029	1.4737935415741403	0.9468599033816424	1	1	0.2772661750646243	0.7227338249353756
3D62_A	0.0013921774861181	1.4567820571116412	0.7345767575322806	1	1	0.0	1.0
6VJV_A	0.0007117762920214	1.6121749157902423	1.6112311015118783	-1	-1	0.39159324753425606	0.0
4OM0_G	0.0013718853894952	1.4639654350574345	0.7124645892351276	1	1	0.0	1.0
2MKR_A	0.0008586351633485	1.5587206437084795	1.088082901554405	1	1	0.6698405287350695	0.3301594712649305
1UK3_A	0.001521823846158	1.457407264798411	0.6698895027624314	1	1	0.0	1.0
4YOJ_A	0.0013037655787005	1.4535554240770787	0.8920187793427232	1	1	0.12812652836415528	0.8718734716358447
4WMF_B	0.0012563868697659	1.4591071148263817	0.8599999999999999	1	1	0.12812652836415528	0.8718734716358447
4OLU_G	0.0014258655072039	1.462617511793865	0.7076271186440679	1	1	0.0	1.0
5GQN_A	0.0012749875340933	1.468793797636689	0.7884615384615379	1	1	0.09074011450243123	0.9092598854975688
6IIH_A	0.0832133049729532	1.3562233641532482	0.0651982378854629	0	0	0.6212169888766716	0.3787830111233283
4QRQ_A	0.0015027229375643	1.4260580150415316	0.8098802395209586	1	1	0.09074011450243123	0.9092598854975688
5A2Q_U	0.0009918385401175	1.5193294169070262	1.1210526315789466	1	1	0.6698405287350695	0.3301594712649305
2YNB_B	0.0012320110543959	1.4568333999121013	1.018363939899833	1	1	0.3143754842566344	0.6856245157433656
5GQI_A	0.0013009403434739	1.4699631268300866	0.7858197932053175	1	1	0.09074011450243123	0.9092598854975688
5C5N_A	0.001464949817942	1.4520632512804743	0.7884615384615379	1	1	0.09074011450243123	0.9092598854975688
2C4Y_B	0.0010704302377566	1.534270388255559	0.9190476190476188	1	1	0.417156117168631	0.582843882831369
1H15_E	0.0015261715622908	1.4023954323091432	0.9983471074380172	1	1	0.6147695266747554	0.3852304733252446
5DS4_F	0.0010137421052301	1.5905494916990282	0.916006339144216	1	1	0.6090006924277521	0.3909993075722479
5HC1_B	0.0010471297002833	1.5158697826431404	1.0989583333333326	1	1	0.6698405287350695	0.3301594712649305
3J31_C	0.0014428819319028	1.4636011455743838	0.7197724039829299	1	1	0.0	1.0
5HX2_H	0.0475804633283014	0.7935938312792856	0.69327731092437	-1	-1	0.4851688632065871	0.0
2C50_B	0.0011484999147349	1.5342007712155634	0.8773291925465831	1	1	0.417156117168631	0.582843882831369
2BNY_A	0.001081516183064	1.5221105058451572	1.0016556291390724	1	1	0.5713925988347888	0.42860740116521123
2ZU4_A	0.0013486564326583	1.4513174824236434	1.025125628140703	1	1	0.3143754842566344	0.6856245157433656
2Z9G_A	0.0012878469111065	1.4512435621195403	1.251396648044692	-1	-1	0.07427917626273256	0.0
3UWA_A	0.0009020740628999	1.572580282872741	1.370588235294118	-1	-1	0.030500326269703743	0.0
6VKF_B	0.0011225433736524	1.4863686544039492	1.0387858347386163	1	1	0.3978413268034837	0.6021586731965163
2H1L_N	0.0011735918458497	1.5428381889749796	0.8571428571428577	1	1	0.44292859958268616	0.5570714004173138
6LO0_A	0.0014583061998952	1.4519090327722244	0.8715170278637769	1	1	0.12812652836415528	0.8718734716358447
4YOJ_B	0.0014527116750584	1.453020688816931	0.8571428571428577	1	1	0.12812652836415528	0.8718734716358447
5LM7_J	0.0009400328049086	1.5458058021680483	1.68070953436807	-1	-1	0.5047221415728059	0.0
2VQZ_F	0.0009694318176045	1.5606873543249455	1.1436170212765946	1	1	0.6698405287350695	0.3301594712649305
1P9U_B	0.0012548186167218	1.4584684459020538	1.0456852791878166	1	1	0.3143754842566344	0.6856245157433656
1Q2W_A	0.0015172602260124	1.4580118240333433	0.7345767575322806	1	1	0.0	1.0
5AXV_A	0.0014207173489455	1.4681140133995605	0.7420749279538901	1	1	0.0	1.0
6VGZ_B	0.001502809946794	1.4581181995496313	0.7496382054992756	1	1	0.0	1.0
2HOB_A	0.0014101088286811	1.4523278526231094	0.9531502423263324	1	1	0.2772661750646243	0.7227338249353756
2QIQ_A	0.0014503082676574	1.4544723467443177	0.8744186046511626	1	1	0.12812652836415528	0.8718734716358447
2GX4_A	0.0014393423128494	1.451103925484956	0.9722675367047302	1	1	0.3143754842566344	0.6856245157433656
1LVO_E	0.0013386767538342	1.4568861503599018	1.084482758620689	1	1	0.6073260827470154	0.3926739172529846
4YXA_B	0.0009518601503096	1.5778657436578836	2.060759493670885	-1	-1	0.7871239646837644	0.0
5B6O_B	0.0014614828434204	1.45527283882076	0.8773291925465831	1	1	0.12812652836415528	0.8718734716358447
2C51_B	0.0012151513223972	1.534246375204772	0.916006339144216	1	1	0.417156117168631	0.582843882831369
2H2Z_A	0.0014766147091827	1.452533689568701	0.9069400630914828	1	1	0.25718074589547324	0.7428192541045268
4BG7_B	0.0010055008071624	1.5636116488848772	1.4375000000000009	-1	-1	0.2739575926531743	0.0
1CKM_B	0.0014115769546536	1.4840161315709637	0.7779411764705888	1	1	0.10458137998832708	0.8954186200116729
3PSE_B	0.001125389934155	1.5082398727266515	1.4623217922606928	-1	-1	0.3013943774181054	0.0
1U1Y_A	0.001154885761076	1.5214797876630806	1.1436170212765946	1	1	0.6698405287350695	0.3301594712649305
2A5K_B	0.0015265871611406	1.4559750249184953	0.8571428571428577	1	1	0.12812652836415528	0.8718734716358447
4FTE_C	0.0015250945662989	1.474428789358322	0.7395683453237412	1	1	0.0	1.0
5F17_E	0.0014514630236138	1.521804810039571	0.8235294117647058	1	1	0.32536531960636955	0.6746346803936305
1SPS_B	0.0012679310483062	1.5949606329764645	1.008305647840532	1	1	0.668095510644264	0.331904489355736
1U1Y_B	0.0013426929193504	1.5337756857922784	1.1026086956521732	1	1	0.6698405287350695	0.3301594712649305
2B2E_A	0.0013414436157813	1.5219434204112317	1.210237659963437	1	1	0.6698405287350695	0.3301594712649305
2H1L_P	0.0013964088290753	1.5431986440159593	0.9531502423263324	1	1	0.4218624335711095	0.5781375664288906
2IZN_B	0.0014273846832993	1.5343856363337345	0.9220985691573932	1	1	0.417156117168631	0.582843882831369
6BI8_A	0.0015150594032415	1.486471257614494	0.9099526066350716	1	1	0.4107113158001728	0.5892886841998272
5ODJ_A	0.0013912765046388	1.5461735773920828	0.9950495049504952	1	1	0.47412042348629774	0.5258795765137022
6LHK_D	0.0013519530820996	1.5069316653690836	2.258760107816712	-1	-1	0.8471191659710424	0.0
5L7Q_B	0.0015213732050851	1.4949696556018996	0.9406099518459068	1	1	0.417156117168631	0.582843882831369
4ORO_B	0.0013816818581664	1.554228810166135	1.1360424028268548	1	1	0.6698405287350695	0.3301594712649305
1FR5_B	0.0014348057228276	1.5488844930127097	1.0149999999999997	1	1	0.5255726276892716	0.4744273723107284
1NOB_F	0.0013816084334373	1.5503358767868636	1.210237659963437	1	1	0.6698405287350695	0.3301594712649305
6MSF_B	0.0014254839891103	1.5351500288986522	1.1247803163444638	1	1	0.6698405287350695	0.3301594712649305
3FZ2_B	0.0013566875738524	1.5679684813365942	1.2682926829268295	1	1	0.6698405287350695	0.3301594712649305
1NZV_A	0.0013721227739122	1.595657874207804	1.289772727272727	1	1	0.7586957613782305	0.24130423862176953
4OR6_A	0.0015241815395095	1.5571576344375373	1.1862567811934897	1	1	0.6698405287350695	0.3301594712649305
6KNA_A	0.0014652484979074	1.6108339980683424	1.264044943820224	1	1	0.7271713994067448	0.27282860059325525
2X4I_C	0.001500138504677	1.5905987666750858	1.198181818181819	1	1	0.6698405287350695	0.3301594712649305
6IAC_F	0.2865569039842107	0.8072406544786965	1.9132530120481936	-1	-1	0.8754282201566086	0.0
