# Supplementary material for: Identifying and profiling structural similarities between Spike of SARS-CoV-2 and other viral or host proteins with Machaon
Source: Commun Biol. 2023 Jul 19;6:752. doi: 10.1038/s42003-023-05076-7 (PMC10356814; doi:10.1038/s42003-023-05076-7)
Supplement: Supplementary file 6 — Supplementary Data 3 [file 42003_2023_5076_MOESM6_ESM.zip › 6VXX_A_whole/candidates/6VXX_A-merged-enriched_eval_full.csv]

pdbId	chainId	chainLength	resolution	geneId	taxonomy	molecularFunction	cellularComponent	biologicalProcess	b-phipsi	w-rdist	t-alpha	1D-score	1D-identity	1D-identity-ng	1D-identity-gaps	1DPDB-score	1DPDB-identity	1DPDB-identity-ng	1DPDB-identity-gaps	2D-score	2D-identity	2D-identity-ng	2D-identity-gaps	5UTR-score	5UTR-identity	5UTR-identity-ng	5UTR-identity-gaps	CDS-score	CDS-identity	CDS-identity-ng	CDS-identity-gaps	3UTR-score	3UTR-identity	3UTR-identity-ng	3UTR-identity-gaps	3D-score	3D-score-cand	length	chemSim	molecularFunctionSim	cellularComponentSim	biologicalProcessSim	geneLength	refSeqId	uniprotId	proteinName	geneName	organismName
6VXX	A	972.0	2.8	43740568	2697049	0046789#0042802	0030666#0005788#0005793#0044173#0020002#0016021#0019031#0055036	0075509#0039654#0019064#0009405#0046813#0039587#0039502#0046718#0019082#0019081	0.0	0.0	0.0																																		#	#	#	#
6NB6	A	1052.0	4.2	1489668	694009	0046789#0042802	0044173#0020002#0016021#0019031#0055036	0075509#0039654#0019064#0009405#0046813#0039587#0039502#0019082#0019081	0.0010584254745233	0.5120995532788646	0.0024813895781636	5230.0	0.7635082223962412	0.7793764988009593	26.0	2744.5	0.6930875576036867	0.7857889237199582	128.0	3161.0	0.7267808836789901	0.8638799571275455	176.0	1063.0	0.8851851851851852	0.9227799227799228	11.0	10394.0	0.7314532520325203	0.7879036672140121	282.0	1064.0	0.2238341968911917	0.9818181818181818	745.0	0.9646	0.8929	1052.0	0.945619335347432	1.0	0.625	0.9	29751	NC_004718	P59594	Spike glycoprotein	S	Severe acute respiratory syndrome coronavirus
6M15	C	965.0	2.38	#	693998	#	0033644#0016021#0019031#0055036	0075509#0039654#0019064#0046813	0.0004418122337286	0.5411142318125413	0.0049875311720701	993.0	0.2485632183908045	0.3429137760158572	383.0	0.0	0.0	0.0	1950.0	2136.0	0.5484140233722872	0.8736702127659575	446.0	0.0	-1.0	-1.0	-1.0	3841.0	0.474496644295302	0.7743702081051479	1731.0	0.0	-1.0	-1.0	-1.0	0.7227	0.7274	965.0	-1.0	0.0	0.375	0.4	27165	NC_009988	A8JNZ2	Spike glycoprotein	S	Rhinolophus bat coronavirus HKU2
3JCL	A	1067.0	4.0	1489752	11142	0042802	0044173#0044177#0020002#0016021#0019031#0055036	0075509#0039654#0019064#0009405#0046813	0.0026285734168383	0.3026917291786308	0.0041528239202659	1574.0	0.3077994428969359	0.3807062876830319	275.0	0.0	0.0	0.0	2051.0	2167.5	0.5026902382782475	0.872	551.0	237.5	0.4299674267100977	0.7904191616766467	140.0	4423.5	0.4817289622050532	0.7669547872340425	1781.0	307.0	0.3817204301075269	0.7759562841530054	189.0	0.7734	0.7095	1067.0	0.860702875399361	0.5	0.625	0.5	31357	NC_001846	P11224	Spike glycoprotein	S	Murine coronavirus (strain A59)
6U7K	A	1064.0	3.14	935184	229032	#	0044173#0016021#0019031#0055036	0075509#0039654#0019064#0009405#0046813	0.0004034507520676	0.4385501377367831	0.0090984284532666	1025.5	0.2273869346733668	0.3402255639097744	528.0	1.0	0.000487567040468	0.5	2049.0	2144.0	0.5221789883268483	0.8736979166666666	517.0	0.0	-1.0	-1.0	-1.0	4103.0	0.4512363996043521	0.7814319972593354	2136.0	0.0	-1.0	-1.0	-1.0	0.6622	0.6122	1064.0	-1.0	0.0	0.5	0.5	28033	NC_003436	Q91AV1	Spike glycoprotein	S	Porcine epidemic diarrhea virus (strain CV777)
6IXA	A	959.0	3.21	918758	#	#	#	#	0.0017899903425486	0.2891995470041256	0.008271298593879	1098.0	0.2653061224489796	0.3678048780487805	396.0	1.0	0.0005146680391147	0.5	1941.0	2149.5	0.5510887772194305	0.8761651131824234	443.0	293.5	0.4655172413793103	0.7751196172248804	139.0	3958.5	0.4624488917581235	0.7968112717834631	1950.0	360.5	0.3246492985971944	0.84375	307.0	0.6687	0.6765	959.0	-1.0	0.0	0.0	0.0	27317	NC_002645	P15423	Spike glycoprotein	S	Human coronavirus 229E
5SZS	A	1177.0	3.4	2943499	277944	0046789	0044173#0016021#0019031#0055036	0075509#0039654#0019064#0009405#0046813	0.001077228483437	0.3891197513852226	0.0347394540942924	1065.5	0.2333333333333333	0.3570741097208855	551.0	0.0	0.0	0.0	2163.0	2105.5	0.4974656046343229	0.8785166240409207	599.0	276.0	0.4628571428571428	0.8059701492537313	149.0	4153.0	0.468192868719611	0.7815353398714914	1979.0	207.5	0.3718309859154929	0.8198757763975155	194.0	0.6927	0.5833	1177.0	-1.0	0.5	0.5	0.5	27553	NC_005831	Q6Q1S2	Spike glycoprotein	S	Human coronavirus NL63
6JX7	B	1245.0	3.31	1258630	10665	#	0019012	#	0.0092829525524024	0.6374400529984089	0.0083402835696413	64.5	0.0763582966226138	0.2613065326633166	964.0	0.0	0.0	0.0	2230.0	2097.0	0.4850590687977762	0.8824273072060683	648.0	0.0	-1.0	-1.0	-1.0	1590.5	0.2709595959595959	0.8092006033182504	2634.0	0.0	-1.0	-1.0	-1.0	0.6285	0.5083	1245.0	0.9426674713337356	0.0	0.0	0.0	168903	NC_000866	P10104	Fibritin	wac	Enterobacteria phage T4
6R9G	C	1341.0	3.7	61756339; 948488	83333	0003677#0003899#0032549	0005737#0005829#0016020	0046677#0006351	0.0149186602349847	0.5450238469838982	0.0100250626566418	72.5	0.1368540601930721	0.2822014051522248	907.0	0.0	0.0	0.0	2324.0	1028.0	0.2943898207056102	0.8554621848739495	1134.0	0.0	-1.0	-1.0	-1.0	0.0	-1.0	-1.0	-1.0	0.0	-1.0	-1.0	-1.0	0.2195	0.1711	1341.0	0.8389776357827476	0.0	0.0	0.0	-	-	P0A8V2	DNA-directed RNA polymerase subunit beta	rpoB	Escherichia coli (strain K12)
6RIE	B	1129.0	3.1	3707674	10254	0003677#0003899#0046872#0032549	0019012	0006351	0.0103652388397243	0.8943713336982456	0.0066611157368858	47.5	0.1117287381878821	0.3150470219435736	1161.0	2.0	0.0009474182851729	0.5	2107.0	1014.5	0.2574018126888217	0.9260869565217392	1195.0	0.0	-1.0	-1.0	-1.0	3243.0	0.4289646411179335	0.7810331534309946	2129.0	0.0	-1.0	-1.0	-1.0	0.2107	0.1883	1129.0	0.8352130325814536	0.0	0.0	0.0	194711	NC_006998	Q76ZP7	DNA-directed RNA polymerase 133 kDa polypeptide	RPO132	Vaccinia virus (strain Western Reserve)
5XJ0	C	1114.0	4.0	3169736	300852	0003677#0003899#0032549	#	0006351	0.0052187346485808	0.9306383580475882	0.0165425971877581	50.5	0.1358180669614655	0.2657601977750309	774.0	0.0	0.0	0.0	2097.0	989.0	0.3006369426751592	0.8956356736242884	1043.0	0.0	-1.0	-1.0	-1.0	0.0	-1.0	-1.0	-1.0	0.0	-1.0	-1.0	-1.0	0.2189	0.1975	1114.0	0.8383386581469648	0.0	0.0	0.0	-	-	Q8RQE9	DNA-directed RNA polymerase subunit beta	rpoB	Thermus thermophilus (strain HB8 / ATCC 27634 / DSM 579)
6SUQ	A	2134.0	3.7	1502321	12227	0005524#0004197#0004386#0016818#0003723#0003968#0008236#0005198	0019029	0018144#0006351#0039694	0.0029370698485316	0.5210323379092825	0.0959470636889991	94.0	0.0862851952770208	0.2783203125	2279.0	5.0	0.0003207184092366	1.0	3117.0	0.0	-1.0	-1.0	-1.0	0.0	-1.0	-1.0	-1.0	4139.0	0.2854912572855953	0.8117786327315774	6229.0	0.0	-1.0	-1.0	-1.0	0.2552	0.1351	2134.0	0.8575079872204473	0.0	0.0	0.0	9494	NC_001555	P04517	Genome polyprotein	#	Tobacco etch virus
5FOB	B	902.0	2.6	718	9606	0031715#0004866#0005102	0035578#0072562#0009986#0005788#0070062#0005576#0005615#0005886#0032991#0034774	0097242#1905114#0044267#0006956#0006957#0006958#0097278#0150062#0006631#0007186#0006955#0006954#0016322#0043312#0035846#0001970#0045766#2000427#0045745#0010828#0010884#0060100#0001934#0048260#0001798#0010575#0043687#0035590#0030449#0050776#0010866#0009617#0007165#0150064	0.0120946578074047	0.8613622868543438	0.011579818031431	90.0	0.1470434327577184	0.2741463414634146	886.0	0.0	0.0	0.0	1886.0	1170.5	0.3246376811594202	0.8853754940711462	874.0	67.0	0.1648351648351648	0.8490566037735849	220.0	2985.0	0.3719676549865229	0.7671994440583739	3058.0	106.0	0.2935153583617747	0.7543859649122807	179.0	0.1835	0.1939	902.0	0.8902161547212741	0.0	0.125	0.0	5231	NM_000064	P01024	Complement C3	C3	Homo sapiens
2DTU	A	896.0	2.37	1494172	12353	0008408#0003677#0003887#0046872#0000166	#	0039686#0006260	0.0148927233429939	1.1601725208703333	0.0008271298593875	61.0	0.1276024177300201	0.2765647743813683	802.0	0.0	0.0	0.0	1880.0	1095.5	0.3086770981507823	0.9156118143459916	932.0	0.0	-1.0	-1.0	-1.0	2764.5	0.4003237742830712	0.7832579185520362	2114.0	0.0	-1.0	-1.0	-1.0	0.1924	0.2041	896.0	0.8383386581469648	0.0	0.0	0.0	167560	NC_004928	Q38087	DNA-directed DNA polymerase	43	Escherichia phage RB69
6W2D	P	1283.0	4.0	3783688	10377	0005198	0042025#0039622	#	0.0183606684555006	0.6900357149065316	0.0306905370843992	78.0	0.061214953271028	0.2548638132295719	1626.0	0.0	0.0	0.0	2270.0	1051.0	0.2794202898550724	0.8844036697247707	1180.0	0.0	-1.0	-1.0	-1.0	2742.0	0.3893621048646602	0.7661080074487896	2598.0	0.0	-1.0	-1.0	-1.0	0.1884	0.1452	299.0	-1.0	0.0	0.0	0.0	171823	NC_007605	P03226	Major capsid protein	MCP	Epstein-Barr virus (strain B95-8)
6FBS	A	1181.0	3.07	29894	9606	0019899#0035925	0005847#0005654#0005634	0031124#0006406#0006378#0000398#0098789#0006369#0006388	0.0083879215157713	1.1029160731664869	0.0176767676767672	32.5	0.015028901734104	0.3223140495867768	2474.0	0.0	0.0	0.0	2175.0	1205.0	0.3272383354350567	0.8811544991511036	997.0	67.5	0.1538461538461538	0.7924528301886793	220.0	2419.0	0.3642300018138944	0.7603180613404014	2872.0	75.5	0.2320675105485232	0.6962025316455697	158.0	0.2228	0.1915	1181.0	0.8367088607594937	0.0	0.0	0.0	4480	NM_013291	Q10570	Cleavage and polyadenylation specificity factor subunit 1	CPSF1	Homo sapiens
5XJ0	D	1462.0	4.0	3169754	300852	0003677#0003899#0000287#0008270	#	0006351	0.0179417337892895	1.1543703816132211	0.0058236272878533	31.0	0.1246739697443922	0.2715909090909091	1037.0	5.0	0.0004088307440719	1.0	2445.0	0.0	-1.0	-1.0	-1.0	0.0	-1.0	-1.0	-1.0	0.0	-1.0	-1.0	-1.0	0.0	-1.0	-1.0	-1.0	0.2259	0.1646	1462.0	0.8320802005012531	0.0	0.0	0.0	-	-	Q8RQE8	DNA-directed RNA polymerase subunit beta'	rpoC	Thermus thermophilus (strain HB8 / ATCC 27634 / DSM 579)
5EFV	A	631.0	2.2	1258059	12360	#	#	#	0.0007035144071165	0.781336881553075	0.3042071197411005	59.0	0.1053380782918149	0.2936507936507936	901.0	1.0	0.0006203473945409	0.5	1610.0	664.5	0.2258566978193146	0.8787878787878788	954.0	0.0	-1.0	-1.0	-1.0	2078.5	0.3415484192183221	0.7995337995337995	2301.0	0.0	-1.0	-1.0	-1.0	0.1636	0.2271	631.0	0.8329207920792079	0.0	0.0	0.0	43604	NC_004615	Q8SDT4	Phi ETA orf 56-like protein	#	Staphylococcus phage phi 11
5JK7	B	1133.0	3.49	1642	9606	0097602#0003684#0003677#0044877#0030674#0071987	0000781#0080008#0031464#0031465#0005737#0070062#0005615#0005654#0005634#0032991#0035861	0051702#0006974#0042769#0006281#0070911#0035518#0006289#0000715#0000717#0033683#0006295#0006296#0006294#0006293#0046726#0045722#0045732#0045070#1902188#0043687#0010498#0043161#0016567#1901990#0048511#0006283#0006511#0070914#0016032	0.0071937405447172	1.1077384389496772	0.0237087214225233	72.0	0.1550940947436729	0.2740825688073394	669.0	1.0	0.0004725897920604	0.5	2114.0	1129.0	0.3071519795657726	0.8713768115942029	1014.0	104.5	0.2705479452054795	0.7181818181818181	182.0	2789.0	0.4024748322147651	0.774727492935002	2291.0	223.5	0.2027777777777777	0.7525773195876289	526.0	0.2002	0.1788	74.0	-1.0	0.0	0.0	0.0	4245	NM_001923	Q16531	DNA damage-binding protein 1	DDB1	Homo sapiens
4QNL	A	826.0	2.41	11117680	1054461	#	#	#	0.0020553647917524	0.7582395623937035	0.1911330049261084	93.5	0.1208642808912896	0.2783825816485225	838.0	0.0	0.0	0.0	1830.0	703.5	0.2526539278131635	0.8561151079136691	996.0	0.0	-1.0	-1.0	-1.0	2527.0	0.4017477562588569	0.7933768656716418	2090.0	0.0	-1.0	-1.0	-1.0	0.1865	0.2111	826.0	0.8382978723404255	0.0	0.0	0.0	72917	NC_015933	G0XNW5	Tail fiber protein	gp63.1	Escherichia phage vB_EcoP_G7C
2INY	A	941.0	3.9	1476562	10553	0005198	0042025#0039623	0075521#0046718	0.0431604143959904	0.8736980562617735	0.0057899090157158	59.0	0.1384311140408701	0.3008595988538682	819.0	1.0	0.0005202913631633	0.5	1920.0	473.5	0.2169381107491856	0.8560411311053985	1146.0	0.0	-1.0	-1.0	-1.0	540.0	0.1076923076923077	0.7734806629834254	3357.0	0.0	-1.0	-1.0	-1.0	0.2063	0.2115	941.0	0.8377862595419847	0.0	0.0	0.1	43804	NC_001720	P42671	Hexon protein	L3	Fowl adenovirus A serotype 1 (strain CELO / Phelps)
5Z58	3	1177.0	4.9	23450	9606	0044877#0030620	0071013#0005730#0005654#0005634#0005689#0005686#0071005	0000398#0042177#0008380#0000375	0.0042760018581452	1.0702401423272103	0.0458477508650514	55.5	0.0988310308182784	0.3059210526315789	1274.0	1.0	0.000463392029657	0.5	2156.0	0.0	-1.0	-1.0	-1.0	172.5	0.3495145631067961	0.7769784172661871	170.0	3006.0	0.4219975237309121	0.7775665399239544	2216.0	265.5	0.0275042444821731	0.8350515463917526	5696.0	0.2342	0.1506	1722.0	0.8389776357827476	0.0	0.0	0.0	9692	NM_012426	Q15393	Splicing factor 3B subunit 3	SF3B3	Homo sapiens
3AVX	A	1203.0	2.41	61754844; 944866	83333	0005085#0003746#0008270	0005737#0005829#0016020	0006414	0.0110894666235494	0.9514423384886626	0.0413564929693963	35.5	0.0418535127055306	0.2568807339449541	1120.0	0.0	0.0	0.0	2190.0	1320.5	0.3423197492163009	0.9176470588235294	1000.0	0.0	-1.0	-1.0	-1.0	0.0	-1.0	-1.0	-1.0	0.0	-1.0	-1.0	-1.0	0.2262	0.1919	1203.0	0.7869274318064848	0.0	0.0	0.0	-	-	P0A6P1	Elongation factor Ts	tsf	Escherichia coli (strain K12)
5Z58	D	1722.0	4.9	6633	9606	0003723#1990446	0071013#0005829#0070062#0034709#0005654#0005634#0034715#0071011#0030532#0034719#0005681#0005685#0005689#0005686#0071007#0071005#0005687#0046540#0005682	0051170#0000398#0008380#0000245#0000387	0.0319047385583621	0.4511226333328005	0.0689655172413796	37.0	0.0217560217560217	0.2692307692307692	1183.0	0.0	0.0	0.0	2705.0	0.0	-1.0	-1.0	-1.0	148.0	0.3688760806916426	0.7664670658682635	180.0	327.0	0.0622395833333333	0.7734627831715211	3531.0	175.5	0.35	0.8235294117647058	138.0	0.0498	0.3614	79.0	0.3203125	0.0	0.0	0.0	689	NM_177542	P62316	Small nuclear ribonucleoprotein Sm D2	SNRPD2	Homo sapiens
6K4Y	D	1335.0	3.79	61756340; 948487	83333	0003677#0003899#0000287#0008270	0005737#0005829#0016020	0046677#0006351	0.0256642827577163	0.6487580328587613	0.0463192721257241	47.5	0.1395868230039084	0.281214848143982	902.0	2.0	0.0008635578583765	0.5	2312.0	959.0	0.2879133409350057	0.892226148409894	1188.0	0.0	-1.0	-1.0	-1.0	0.0	-1.0	-1.0	-1.0	0.0	-1.0	-1.0	-1.0	0.1941	0.1508	1335.0	0.8332292317301686	0.0	0.0	0.0	-	-	P0A8T7	DNA-directed RNA polymerase subunit beta'	rpoC	Escherichia coli (strain K12)
6BM8	A	665.0	4.1	24271469	10299	#	0044175#0044178#0020002#0016021#0019031#0055036	0046718#0019062	0.0067058043993669	1.1078833512273685	0.0397022332506205	47.0	0.0999375390381011	0.2777777777777778	1025.0	1.0	0.0006067961165048	0.5	1646.0	965.5	0.2990353697749196	0.916256157635468	838.0	0.0	-1.0	-1.0	-1.0	1453.5	0.3233033164946189	0.7419354838709677	2569.0	0.0	-1.0	-1.0	-1.0	0.1517	0.2004	665.0	0.9473046638400968	0.0	0.5	0.1	152222	NC_001806	P10211	Envelope glycoprotein B	gB	Human herpesvirus 1 (strain 17)
1P2Z	A	887.0	2.2	2652998	10515	0005198	0042025#0039623	0075521#0046718	0.0008852578836791	0.9846183439829076	0.288912579957356	77.0	0.09048178613396	0.2857142857142857	1163.0	5.0	0.0005336179295624	1.0	1873.0	768.0	0.3069090909090909	0.844	875.0	0.0	-1.0	-1.0	-1.0	553.0	0.0943015632879475	0.7940552016985138	3495.0	0.0	-1.0	-1.0	-1.0	0.2092	0.2242	887.0	0.8392181588902901	0.0	0.0	0.1	35937	NC_001405	P03277	Hexon protein	L3	Human adenovirus C serotype 2
6DJY	B	1121.0	3.9	22157897	1567404	#	#	#	0.015878642702661	0.5571139803843743	0.2212121212121209	0.0	-1.0	-1.0	-1.0	0.0	0.0	0.0	2104.0	953.0	0.2853535353535353	0.8692307692307693	1064.0	0.0	-1.0	-1.0	-1.0	0.0	-1.0	-1.0	-1.0	0.0	-1.0	-1.0	-1.0	0.2102	0.1884	1121.0	0.8357827476038339	0.0	0.0	0.0	-	-	A0A0A0U7Z7	#	#	#
6ODM	S	1328.0	4.3	2703366	#	#	#	#	0.0197313180575376	0.6354818026379043	0.1225626740947074	30.5	0.0553892215568862	0.2901960784313726	1081.0	1.0	0.0004329004329004	0.5	2308.0	925.0	0.27313769751693	0.8962962962962963	1232.0	0.0	-1.0	-1.0	-1.0	611.5	0.1367351994054991	0.7439353099730458	3295.0	0.0	-1.0	-1.0	-1.0	0.0458	0.6876	48.0	0.8389776357827476	0.0	0.0	0.0	152222	NC_001806	G8H8D9	Triplex capsid protein 2	UL18	Human herpesvirus 1
5FB5	A	564.0	3.5	6446507	10756	#	0098015#0098026	0044694#0099002	0.0002912777237633	1.0004230348477925	0.7004219409282704	56.0	0.0923836389280677	0.2885462555066079	964.0	5.0	0.0006464124111182	1.0	1546.0	797.0	0.3132108486439195	0.8839506172839506	738.0	0.0	-1.0	-1.0	-1.0	1855.0	0.3087693441414886	0.8104448742746615	2520.0	0.0	-1.0	-1.0	-1.0	0.1381	0.2086	576.0	-1.0	0.0	0.0	0.0	19282	NC_011048	P04331	Tail knob protein gp9	9	Bacillus phage phi29
6DJY	D	1056.0	3.9	22157883	1567404	#	#	#	0.017992426406557	0.6771175601320457	0.1112132352941177	85.0	0.1126927639383155	0.2954898911353033	1043.0	0.0	0.0	0.0	2039.0	738.5	0.2208588957055214	0.8801955990220048	1221.0	0.0	-1.0	-1.0	-1.0	3251.5	0.4376528117359413	0.7894947874899759	2005.0	0.0	-1.0	-1.0	-1.0	0.2106	0.1981	1056.0	0.8294478527607362	0.0	0.0	0.0	3227	NC_025485	A0A0A0U955	Turret protein	#	Fako virus
4L72	A	728.0	3.0	1803	9606	0004177#0045499#0008239#0042802#0002020#0042803#0004252#0008236#0005102#0001618	0016324#0009986#0030139#0070062#0005576#0005925#0016021#0046581#0030027#0031258#0005765#0016020#0045121#0005886	0001662#0007155#0043542#0035641#0010716#0090024#0008284#0006508#0036343#0033632#0050796#0001666#0042110#0031295	0.0007434447414789	1.3301251884925134	0.0422413793103446	48.5	0.0762554246745195	0.2887323943661972	1187.0	5.0	0.0005847953216374	1.0	1709.0	1006.5	0.3464373464373464	0.863265306122449	731.0	158.0	0.2974504249291784	0.7191780821917808	207.0	2428.5	0.3854217454900048	0.7822859970311727	2081.0	260.5	0.1566037735849056	0.8019323671497585	853.0	0.1734	0.2163	728.0	0.9466989703210176	0.5	0.125	0.0	3573	NM_001935	P27487	Dipeptidyl peptidase 4	DPP4	Homo sapiens
5MBV	B	1127.0	3.8	947286	83333	0043138#0005524#0008094#0003677#0003678#0015616#0004520#0008854#0000287	0005829#0009338	0044355#0006310#0000724#0000725#0009314	0.0364148427190029	0.3381164530518699	0.1381306865177833	39.5	0.0926024481106971	0.3031358885017421	1305.0	1.0	0.000473933649289	0.5	2108.0	870.0	0.2699197035206918	0.8864097363083164	1126.0	0.0	-1.0	-1.0	-1.0	0.0	-1.0	-1.0	-1.0	0.0	-1.0	-1.0	-1.0	0.225	0.2029	1121.0	0.8389776357827476	0.0	0.0	0.0	-	-	P08394	RecBCD enzyme subunit RecB	recB	Escherichia coli (strain K12)
1URJ	A	1029.0	3.0	2703458	10299	0003677#0046872#0003697	0042025#0039715	0039686#0006260	0.0204704152667683	1.1717583271868877	0.0091819699499164	20.5	0.0314606741573033	0.2868852459016393	1981.0	0.0	0.0	0.0	2022.0	1040.0	0.3114973262032086	0.8859315589353612	970.0	0.0	-1.0	-1.0	-1.0	1729.5	0.3499005964214712	0.7385648342425514	2647.0	0.0	-1.0	-1.0	-1.0	0.1972	0.1891	1028.0	0.8221963974433469	0.0	0.0	0.0	152222	NC_001806	P04296	Major DNA-binding protein	DBP	Human herpesvirus 1 (strain 17)
3SUC	A	767.0	2.15	6446499	10756	0005524#0046872	0098024	0098671#0098994#0019062	0.020645001306648	0.9865175142018924	0.035102739726027	106.5	0.1337086558761435	0.2691218130311614	715.0	0.0	0.0	0.0	1750.0	955.0	0.3481421647819063	0.841796875	726.0	0.0	-1.0	-1.0	-1.0	2541.0	0.3936395759717314	0.7801120448179272	2103.0	0.0	-1.0	-1.0	-1.0	0.2156	0.2582	767.0	0.7991675338189386	0.0	0.0	0.0	19282	NC_011048	P20345	Pre-neck appendage protein	12	Bacillus phage phi29
5MBV	C	1121.0	3.8	947294	83333	0005524#0003677#0003678#0008854	0009338	0044355#0006310#0000724#0009314	0.0414876691224045	0.4944059303917892	0.0785773366418531	39.5	0.1331306990881459	0.292	895.0	0.0	0.0	0.0	2104.0	905.5	0.2615101289134438	0.8968421052631579	1154.0	0.0	-1.0	-1.0	-1.0	0.0	-1.0	-1.0	-1.0	0.0	-1.0	-1.0	-1.0	0.1739	0.2527	593.0	0.8389776357827476	0.0	0.0	0.0	-	-	P07648	RecBCD enzyme subunit RecC	recC	Escherichia coli (strain K12)
5DTO	A	852.0	2.6	5075727	408692	0005524#0003725#0005216#0046872#0004482#0004483#0017111#0046983#0003724#0003968#0004252#0005198	0005576#0044167#0033650#0042025#0044220#0016021#0044385#0019028#0019031#0055036	0075512#0039654#0039520#0039707#0051259#0039545#0039564#0039574#0039502#0039694#0019062	0.0228925099599026	1.2342396082057066	0.0083402835696413	89.5	0.0789259560618388	0.298155737704918	2711.0	0.0	0.0	0.0	1837.0	862.0	0.2633802816901408	0.8968824940047961	1003.0	109.0	0.2135231316725978	0.7692307692307693	203.0	3766.0	0.2525680897182169	0.7919621749408984	7227.0	181.5	0.3080082135523614	0.8241758241758241	305.0	0.2206	0.2433	852.0	0.807855626326964	0.0	0.375	0.2	10707	NC_001475	Q6YMS4	Genome polyprotein	pol	Dengue virus type 3 (strain Sri Lanka/1266/2000)
6PPH	4	1222.0	3.8	4961452	868565	0005198	0042025#0039622#0019012	#	0.0408271660364413	0.6608420136759812	0.0522193211488248	83.5	0.1612135633551457	0.2799586776859504	713.0	5.0	0.0004522840343735	1.0	2210.0	855.0	0.2639952857984678	0.8699029126213592	1182.0	0.0	-1.0	-1.0	-1.0	2750.0	0.3986641221374046	0.7699963140434943	2527.0	0.0	-1.0	-1.0	-1.0	0.0394	0.7036	40.0	0.8367088607594937	0.0	0.0	0.0	137969	NC_009333	Q2HRA7	Major capsid protein	MCP	Human herpesvirus 8 type P (isolate GK18)
6H66	A	667.0	4.16	71586	10090	0005524#0003677#0003725#0016787#0042802#0043021#0003724#0003727#0008270	0005737#0005634	0071360#0051607#0045087#0039530#0032727#0032728#0032755#0060760#0032760#0016925#0009615	0.0313412112109058	1.2564259826395192	0.0058236272878533	41.0	0.068814855270344	0.2698072805139186	1364.0	2.5	0.003030303030303	0.7142857142857143	1643.0	755.0	0.2366412213740458	0.8933717579250721	963.0	0.0	-1.0	-1.0	-1.0	0.0	-1.0	-1.0	-1.0	0.0	-1.0	-1.0	-1.0	0.1773	0.2371	667.0	0.830842797369994	0.5	0.0	0.0	-	-	Q8R5F7	Interferon-induced helicase C domain-containing protein 1	Ifih1	Mus musculus
5W0P	A	847.0	3.01	20215	10090	0001664#0002046#0051219#0030507	0016020#0001917#0001750	0002031#0007165	0.0309655140806594	0.7355116101019883	0.1071428571428567	33.5	0.0701754385964912	0.3116883116883117	1060.0	0.0	0.0	0.0	1674.0	0.0	-1.0	-1.0	-1.0	0.0	-1.0	-1.0	-1.0	0.0	-1.0	-1.0	-1.0	0.0	-1.0	-1.0	-1.0	0.2022	0.2235	847.0	0.933731343283582	0.0	0.0	0.0	-	-	P20443	S-arrestin	Sag	Mus musculus
5HX2	A	1030.0	3.8	1258549	10665	#	0019012#0098025	0098003	0.0440483007384991	1.218688797934261	0.0033085194375519	73.5	0.1010161386730424	0.2674050632911392	1041.0	0.0	0.0	0.0	2013.0	652.5	0.2723097112860892	0.8486707566462167	1035.0	0.0	-1.0	-1.0	-1.0	3137.0	0.4205524861878453	0.7942404006677797	2129.0	0.0	-1.0	-1.0	-1.0	0.2012	0.1924	340.0	-1.0	0.0	0.0	0.0	168903	NC_000866	P19061	Baseplate wedge protein gp7	7	Enterobacteria phage T4
5W0K	A	655.0	3.1	3783742	10377	#	0044175#0020002#0016021#0019031#0055036	0019064	0.0186375184191456	1.2489605475006271	0.0140612076095951	25.0	0.0573671497584541	0.2941176470588235	1333.0	1.0	0.0006112469437652	0.5	1634.0	1077.0	0.348976109215017	0.8776824034334764	706.0	0.0	-1.0	-1.0	-1.0	1817.0	0.2921478060046189	0.7842529448233106	2717.0	0.0	-1.0	-1.0	-1.0	0.1669	0.2256	31.0	-1.0	0.0	0.5	0.1	171823	NC_007605	P03231	Envelope glycoprotein H	gH	Epstein-Barr virus (strain B95-8)
3KK3	A	555.0	2.9	155348	11706	0004190#0003677#0003887#0004533#0042802#0008289#0003723#0003964#0004523#0005198#0008270	0042025#0020002#0072494#0019013#0055036	0015074#0006310#0044409#0075713#0019064#0039651#0006278#0039657#0019061#0044826#0019072#0019058#0075732#0019068	0.0057800517604403	1.187842740545011	0.0577427821522311	28.5	0.1298283261802575	0.2867298578199052	1020.0	1.0	0.0006510416666666	0.5	1534.0	605.0	0.2537688442211055	0.8808139534883721	850.0	95.5	0.2359550561797752	0.7590361445783133	184.0	3307.5	0.4046372475691847	0.7778576563623293	2566.0	187.5	0.2362948960302457	0.8064516129032258	374.0	0.1758	0.2675	555.0	0.8196524865188736	0.5	0.25	0.1	9181	NC_001802	P04585	Gag-Pol polyprotein	gag-pol	Human immunodeficiency virus type 1 group M subtype B (isolate HXB2)
6U7G	A	898.0	2.35	290	9606	0004177#0070006#0008237#0042277#0038023#0001618#0008270	0005737#0005793#0070062#0005615#0016021#0005765#0005886#0030667	0001525#0030154#0043312#0043171#0006508#0008217#0007165	0.0345193915574833	1.2832082384866614	0.0049875311720701	68.0	0.1188630490956072	0.2658959537572254	856.0	1.0	0.000531914893617	0.5	1878.0	1187.5	0.3505917159763314	0.8943396226415095	822.0	0.0	-1.0	-1.0	-1.0	0.0	-1.0	-1.0	-1.0	0.0	-1.0	-1.0	-1.0	0.2047	0.2171	898.0	0.8861189801699717	0.0	0.25	0.0	-	-	P15144	Aminopeptidase N	ANPEP	Homo sapiens
6TMR	A	393.0	2.89	3159473	12538	#	0016021#0019031#0055036	#	0.0014891831655248	1.153312708390888	0.3928571428571421	44.5	0.0617864338482202	0.3006535947712418	1183.0	0.0	0.0	0.0	1377.0	604.0	0.2497661365762394	0.8668831168831169	761.0	0.0	-1.0	-1.0	-1.0	1564.5	0.2776388194097048	0.7968413496051687	2605.0	0.0	-1.0	-1.0	-1.0	0.1364	0.2679	393.0	0.9152046783625732	0.0	0.375	0.0	11940	NC_006429	P0C572	Glycoprotein	G	Mokola virus
5NET	B	448.0	8.6	3694	9606	0005178#0038023#0001618	0030054#0005813#0009897#0005925#0034685#0008305#0005654#0005886#0043235	0060348#0060435#0007155#0033627#0016477#0000902#0007160#0071479#0070166#0030198#0060022#0006955#0006954#0007229#0061520#0048286#0055091#1901388#0009615#0043588#0060395#0043129#0071604#0007179#0042060	0.0014095589463289	1.1094777939363711	0.5519897304236199	35.5	0.0820575627679118	0.3130841121495327	1205.0	0.0	0.0	0.0	1435.0	569.5	0.236234458259325	0.86084142394822	817.0	218.0	0.382183908045977	0.7732558139534884	176.0	2162.0	0.3545845272206304	0.792	2313.0	247.5	0.0752739399714149	0.8102564102564103	1904.0	0.0874	0.2841	448.0	-1.0	0.0	0.0	0.0	4561	NM_001282388	P18564	Integrin beta-6	ITGB6	Homo sapiens
5C51	A	983.0	3.43	5428	9606	0008408#0003682#0003677#0003887#0002020	0005760#0042645#0005739#0032991#0043195	0007568#0006287#0071333#0006259#0006261#0006264#0010332#0055093#0009416	0.0258201839858983	1.074639626455723	0.0503909643788007	47.5	0.1277584204413472	0.2784810126582278	932.0	0.0	0.0	0.0	1972.0	747.0	0.2526178010471204	0.8693693693693694	1084.0	139.0	0.2795180722891566	0.7204968944099379	254.0	2408.5	0.3446555363653809	0.7704847704847705	2880.0	272.0	0.3418803418803419	0.8333333333333334	276.0	0.233	0.231	358.0	-1.0	0.0	0.0	0.0	4462	NM_002693	P54098	DNA polymerase subunit gamma-1	POLG	Homo sapiens
5JNX	A	1133.0	6.56	4864	9606	0015485#0038023#0015248#0004888#0001618	0005783#0070062#0005576#0005794#1905103#0016021#0005887#0031902#0005765#0005764#0016020#0045121#0005635#0048471	0007628#0006914#0008206#0071404#0071383#0033344#0042632#0008203#0030301#0006897#0090150#0010467#0032367#0034383#0007041#0031579#0060548#0016242#0006486#0046686#0042493#0046718	0.0644793819297579	0.5936123911843703	0.1225626740947074	66.0	0.1068012752391073	0.3004484304932735	1213.0	1.0	0.0004723665564478	0.5	2115.0	984.0	0.2591463414634146	0.8872651356993737	1161.0	101.5	0.2136498516320474	0.7912087912087912	246.0	3064.0	0.4164832966593318	0.7827067669172932	2339.0	251.0	0.2111959287531806	0.8177339901477833	583.0	0.2065	0.1835	87.0	-1.0	0.0	0.125	0.1	4760	NM_000271	O15118	NPC intracellular cholesterol transporter 1	NPC1	Homo sapiens
6QAJ	A	439.0	2.9	1258585	10665	0003796	0030430	0016998#0019835#0042742#0009253#0044659	0.0770650714789751	0.9950533831081938	0.028122415219189	26.0	0.0326594090202177	0.2781456953642384	1135.0	1.0	0.003062787136294	0.6666666666666666	1300.0	642.5	0.1778584392014519	0.9333333333333332	892.0	0.0	-1.0	-1.0	-1.0	603.0	0.0919184095016782	0.8018018018018018	3429.0	0.0	-1.0	-1.0	-1.0	0.1317	0.2414	439.0	0.7861241523213354	0.0	0.0	0.0	168903	NC_000866	P00720	Endolysin	E	Enterobacteria phage T4
1XHX	C	571.0	2.35	6446511	10756	0003677#0003887#0004527#0046872#0001882#0000166	#	0006260#0039693	0.0010972043348371	1.3454462288633164	0.1982160555004959	47.0	0.0796335447498238	0.2634032634032634	990.0	0.0	0.0	0.0	1554.0	781.5	0.2421052631578947	0.9373040752351096	916.0	0.0	-1.0	-1.0	-1.0	1745.5	0.2835051546391752	0.787321063394683	2607.0	0.0	-1.0	-1.0	-1.0	0.186	0.2765	571.0	0.8330194601381042	0.0	0.0	0.0	19282	NC_011048	P03680	DNA polymerase	2	Bacillus phage phi29
4F5C	B	900.0	3.2	397520	9823	0070006#0042277#0001618#0008270	0005737#0016021#0005886	0001525#0030154#0043171#0006508#0008217#0007165	0.0315757540435369	1.2402964896510806	0.0211148648648649	64.5	0.126657824933687	0.2623626373626374	780.0	2.0	0.0010632642211589	0.5	1877.0	1240.0	0.3702031602708803	0.8848920863309353	773.0	0.0	-1.0	-1.0	-1.0	0.0	-1.0	-1.0	-1.0	0.0	-1.0	-1.0	-1.0	0.2304	0.2447	900.0	0.8861834654586637	0.0	0.125	0.0	-	-	P15145	Aminopeptidase N	ANPEP	Sus scrofa
4BTQ	B	761.0	7.5	956438	10879	0042802#0003723	0039616#0039625#0019013#0019012	#	0.0572949606195404	1.1747250946570371	0.0173697270471462	67.5	0.0842237586423633	0.2971175166297117	1140.0	0.0	0.0	0.0	1744.0	811.5	0.2702903946388682	0.9052369077306732	942.0	0.0	-1.0	-1.0	-1.0	1773.5	0.3484560570071259	0.763267429760666	2288.0	0.0	-1.0	-1.0	-1.0	0.1796	0.217	761.0	0.30078125	0.5	0.0	0.0	6374	NC_003715	P11126	Major inner protein P1	P1	Pseudomonas phage phi6
5GAI	Y	662.0	10.5	1262799	10754	0052775	0098024	0098671#0098995#0044409#0008152#0009405#0019062	0.0323498362650908	0.7972954685078653	0.3271130625686058	53.0	0.0951048951048951	0.2666666666666666	920.0	0.0	0.0	0.0	1645.0	616.5	0.2640901771336554	0.8138957816377171	839.0	0.0	-1.0	-1.0	-1.0	2008.5	0.3216715257531584	0.7742690058479532	2406.0	0.0	-1.0	-1.0	-1.0	0.1882	0.2506	662.0	0.8376830044557607	0.0	0.0	0.1	41724	NC_002371	P12528	Tail spike protein	9	Salmonella phage P22
1H38	A	857.0	2.9	1261050	10760	0003677#0003899	#	0039695#0006351	0.0720499128243428	1.1646869984358583	0.0176767676767672	64.5	0.1432664756446991	0.2631578947368421	636.0	5.0	0.0005431830526887	1.0	1840.0	653.5	0.2381606039807824	0.9012987012987012	1072.0	0.0	-1.0	-1.0	-1.0	2269.5	0.3821025994939038	0.7809120827456512	2220.0	0.0	-1.0	-1.0	-1.0	0.1857	0.204	857.0	0.8386479591836735	0.0	0.0	0.0	39937	NC_001604	P00573	T7 RNA polymerase	1	Escherichia phage T7
6U1X	A	2059.0	3.0	1489835	11285	0005524#0003924#0046872#0004482#0003968	0030430#0019012	0039689#0019083	0.0374682386212976	0.7702402273982876	0.3953680727874276	61.0	0.1092094539527302	0.2887931034482758	1526.0	0.0	0.0	0.0	3045.0	0.0	-1.0	-1.0	-1.0	0.0	-1.0	-1.0	-1.0	3929.5	0.3570002851439977	0.7979604843849586	3876.0	0.0	-1.0	-1.0	-1.0	0.2658	0.1494	2059.0	0.7997775305895439	0.0	0.0	0.0	11161	NC_001560	P03523	RNA-directed RNA polymerase L	L	Vesicular stomatitis Indiana virus (strain San Juan)
4LLG	F	521.0	3.79	947567	83333	0003677#0016987	0005829	0009408#0001123	0.1464786003366955	0.6628428722823094	0.2861702127659571	34.5	0.0971922246220302	0.2716297786720322	892.0	1.0	0.0006644518272425	0.5	1503.0	654.0	0.179936305732484	0.900398406374502	1005.0	0.0	-1.0	-1.0	-1.0	0.0	-1.0	-1.0	-1.0	0.0	-1.0	-1.0	-1.0	0.1489	0.2414	521.0	0.8351437699680511	0.0	0.0	0.0	-	-	P00579	RNA polymerase sigma factor RpoD	rpoD	Escherichia coli (strain K12)
4FF1	B	1095.0	2.47	5075715	10752	0005524#0003899#0005525#0046872	0019012	#	0.0683591917711916	1.173113025483856	0.0359897172236503	69.5	0.0765899864682002	0.2625231910946197	2617.0	0.0	0.0	0.0	2078.0	816.5	0.2346130408287629	0.8810068649885584	1204.0	0.0	-1.0	-1.0	-1.0	4137.0	0.2470792259948886	0.8035025230038587	7587.0	0.0	-1.0	-1.0	-1.0	0.2161	0.1968	1095.0	0.8219527760051053	0.0	0.0	0.0	70153	NC_008720	Q859P9	Virion DNA-directed RNA polymerase	50	Enterobacteria phage N4
5J0N	H	356.0	11.0	2703464	10710	0003677#0016787#0008907#0016740	#	0015074#0006310#0075713#0032359#0046718#0044826	0.0501611801416731	1.1645227013862969	0.0708591674047831	20.0	0.0508351488743645	0.2777777777777778	1125.0	0.0	0.0	0.0	1339.0	451.5	0.1550522648083623	0.9319371727748692	957.0	0.0	-1.0	-1.0	-1.0	0.0	-1.0	-1.0	-1.0	0.0	-1.0	-1.0	-1.0	0.1146	0.298	55.0	-1.0	0.0	0.0	0.1	48502	NC_001416	P03700	Integrase	int	Escherichia phage lambda
5JJ3	I	673.0	7.0	2944241	10754	#	0046798	0019073#0098006#0099002#0019068	0.0541918213421546	1.3444910914496504	0.0680212014134271	45.0	0.1144067796610169	0.2783505154639175	834.0	1.0	0.0006042296072507	0.5	1653.0	970.5	0.3241042345276873	0.9277389277389276	799.0	0.0	-1.0	-1.0	-1.0	1927.5	0.3467529355379822	0.7920087575259989	2346.0	0.0	-1.0	-1.0	-1.0	0.1854	0.2457	673.0	0.8351437699680511	0.0	0.0	0.0	41724	NC_002371	P26744	Portal protein	1	Salmonella phage P22
