# Supplementary material for: Identifying and profiling structural similarities between Spike of SARS-CoV-2 and other viral or host proteins with Machaon
Source: Commun Biol. 2023 Jul 19;6:752. doi: 10.1038/s42003-023-05076-7 (PMC10356814; doi:10.1038/s42003-023-05076-7)
Supplement: Supplementary file 6 — Supplementary Data 3 [file 42003_2023_5076_MOESM6_ESM.zip › 6VXX_A_whole/candidates/6VXX_A-merged-filtered.csv]

structureId	b-phipsi	w-rdist	t-alpha
6U7K_A	0.0004034507520676	0.4385501377367831	0.0090984284532666
6M15_C	0.0004418122337286	0.5411142318125413	0.0049875311720701
6M15_A	0.0004416244770778	0.5411158140378928	0.0142617449664426
6NB4_C	0.0010681246488177	0.4208094940046027	0.0016542597187756
6OHW_A	0.0003430163829713	0.7187570283611519	0.0024875621890552
6U7K_C	0.0006544820702305	0.4376604794459793	0.0339123242349046
6OHW_B	0.0003433386319211	0.7187549160609911	0.0033195020746887
6OHW_C	0.0003430531520479	0.7187558713260648	0.0033195020746887
6NB6_A	0.0010584254745233	0.5120995532788646	0.0024813895781636
6Q07_C	0.0007279815882501	0.4839333865174355	0.0322580645161294
6VV5_A	0.0006960552173848	0.5978297713963875	0.0264681555004135
6Q07_A	0.0007284194996713	0.4839333347097246	0.0397022332506205
6Q05_A	0.0007716703994417	0.4839722760377356	0.0363937138130687
6Q05_C	0.0007708058094676	0.4839717463554521	0.0380479735318444
6Q04_A	0.0007288738941858	0.4839341996250348	0.0421836228287844
6IXB_A	0.0009355450469598	0.6046249813054162	0.0181968569065347
6IXB_C	0.0009354208548895	0.604625022360293	0.0181968569065347
6M15_B	0.0004414950261558	0.5411622873215347	0.0521091811414395
6VV5_B	0.0006961671702312	0.5978283055876296	0.0413564929693963
6NB6_C	0.0008173397217373	0.7352956446779483	0.0024813895781636
5SZS_A	0.001077228483437	0.3891197513852226	0.0347394540942924
6Q06_C	0.0007287216350252	0.483931957554083	0.0545905707196028
6Q06_A	0.0007290615920303	0.4839327543752441	0.0545905707196028
6NZK_A	0.0008022923786631	0.7110105366042065	0.0231596360628616
6Q04_C	0.0007286299219559	0.4839341489520223	0.0603804797353184
6NZK_B	0.0008017556503038	0.7110115954346877	0.028122415219189
6VV5_C	0.0006965730095328	0.5978309228588533	0.0570719602977667
6NZK_C	0.000802227937474	0.711008975568695	0.0289495450785775
5SZS_B	0.0010770572042963	0.3891202484159147	0.0504549214226637
6U7K_B	0.0007170236389781	0.4390497062862003	0.0744416873449134
6IXB_B	0.0009359702746138	0.6046242564061814	0.0603804797353184
6IXA_A	0.0017899903425486	0.2891995470041256	0.008271298593879
6NB4_A	0.0006050385544202	0.6370523026647665	0.0810587262200164
6IXA_C	0.0017895303300348	0.2892004335556874	0.0237087214225233
6IXA_B	0.0017900428346403	0.2892003865617216	0.0264681555004135
6NB7_B	0.001106368053198	0.7925903417788942	0.0239867659222501
6NB3_A	0.0006957109530442	0.6315556043096923	0.0885028949545081
6NB3_B	0.0011756926701094	0.4541247102609561	0.0775401069518717
5SZS_C	0.001077294389274	0.3891194906751896	0.0885028949545081
6Q07_B	0.0007284591379048	0.4839332488097293	0.1100082712985943
6NB4_B	0.001111713818223	0.440746412472577	0.0882088208820877
6NB7_A	0.0010185967516869	0.8523367620310096	0.0289361702127657
6Q05_B	0.0007710648917263	0.4839759774273711	0.108354011579818
6NB6_B	0.0009390983593823	0.8558760408618676	0.0339123242349046
6Q04_B	0.0007294040031507	0.4839335713204206	0.1356492969396194
2OBE_B	0.0009993797659252	0.9626190367113872	0.0237087214225233
2OBE_C	0.0007135395193077	0.9566921946218336	0.0595968448729182
6Q06_B	0.0007288032110528	0.4839329679622271	0.1530190239867663
5LDN_A	0.0012708004172401	0.8987178652759142	0.0494791666666663
6CRX_B	0.0021823589961712	0.7448880227956232	0.0049875311720701
2OBE_A	0.0006552386800544	0.9477795577833412	0.0980926430517712
6NB7_C	0.0009807825452628	0.868922878957803	0.1020966271649956
3JCL_A	0.0026285734168383	0.3026917291786308	0.0041528239202659
6BFU_B	0.002157880887603	0.6765976190844892	0.0504549214226637
6BFU_C	0.0021578876354507	0.6765925058104719	0.0521091811414395
6NB3_C	0.0008300383071092	0.6384735243324219	0.1736972704714641
3NW8_C	0.0013472639197349	1.010484509976733	0.037220843672457
3JCL_C	0.0026292420373446	0.3026904662890672	0.0254452926208648
6CRW_A	0.0024309849551645	0.4979069746149422	0.0479735318444993
3JCL_B	0.0026290382815744	0.3026903812998464	0.0306038047973533
6EQC_B	0.000572372754421	0.8668718653692895	0.1538461538461537
3TG7_A	0.001398281089438	0.9887910854704406	0.0699115044247791
6BFU_A	0.0021571601679485	0.6765951765283511	0.0926385442514474
6EQC_A	0.0011102111229159	0.8615285943403589	0.1497105045492142
3NWD_D	0.0009358681645388	0.9993725210868164	0.1194444444444449
3NWF_C	0.0016438910022075	1.007220125802753	0.0620347394540945
6U7H_A	0.002877850157289	0.8244796978832563	0.0
3NWD_B	0.0012821035646833	1.0065597994834286	0.1341463414634147
5OGI_A	0.0005969500036339	0.916294867173098	0.2026468155500413
3NWD_A	0.0021683415241365	1.0009532101659564	0.0570719602977667
6U7H_B	0.0028778216682979	0.8244786208785702	0.0168208578637512
3NW8_D	0.0018062364814802	1.0104697157077882	0.1132596685082873
3NW8_B	0.0015902654704722	1.013280514219936	0.135211267605634
6SH9_B	0.0023734858109271	0.9390512872226212	0.0921409214092137
6SUQ_A	0.0029370698485316	0.5210323379092825	0.0959470636889991
6EQC_C	0.0013168704676754	0.8644122320798007	0.205128205128205
6U7H_C	0.0028768943808	0.8244793414140461	0.0540540540540543
6CRZ_A	0.0036486939205713	0.4953836910616909	0.0176767676767672
6CS0_A	0.0036486939205713	0.4953836910616909	0.0176767676767672
6CRW_B	0.0036515625567521	0.6538698264164611	0.0074999999999998
5YS6_A	0.0025646848219049	1.0171844056149073	0.0458477508650514
4QNL_A	0.0020553647917524	0.7582395623937035	0.1911330049261084
3NWF_A	0.0025542234394903	1.0058332405810226	0.0737122557726461
4HSI_A	0.0026609438751465	1.0074765016284817	0.0595533498759301
1EJ6_A	0.0029242234885227	0.498517415965487	0.1438032166508984
6VN1_B	0.0028579653969012	1.0434249968042897	0.0148883374689825
4HSI_C	0.0026391304744759	1.0063114015473873	0.0876757650951203
3NWD_C	0.0027918554285816	0.9979127582758726	0.0785773366418531
6CRX_C	0.0041089375564823	0.4997561583883741	0.012406947890819
5X58_C	0.0042194697712386	0.2339729323568877	0.0108695652173915
1P30_A	0.0008450610150432	0.9771199343450292	0.2515527950310563
5FB4_C	0.001858238550779	0.9571679681531032	0.2126379137412237
4HSI_D	0.0028247874148705	1.0067805943490735	0.0872302158273379
6VSJ_C	0.0043902132142524	0.4627081050768153	0.0008278145695361
5X58_A	0.0042966607763611	0.2346926684107489	0.0280612244897957
6CS1_B	0.0040185220137183	0.7447944433154976	0.0228426395939089
4HSI_B	0.0028791792031693	1.002218211039648	0.0961015412511336
6VSJ_A	0.0043910041398238	0.4627052720775063	0.008271298593879
6VSJ_B	0.0043909638881022	0.4627089196142429	0.0289361702127657
6VN1_A	0.0028546000302809	1.043427272320956	0.0833333333333332
5EFV_A	0.0007035144071165	0.781336881553075	0.3042071197411005
6ZGF_B	0.0043910349810175	0.5558745751369327	0.0380479735318444
5X58_B	0.0044974950464668	0.2332015714477447	0.0476603119584051
6VN1_C	0.0028552358779733	1.0434272994317155	0.1071428571428567
6CRV_A	0.0038605215456026	0.7055031548432474	0.106129917657822
6IN5_A	0.002264130660943	0.9930540491653304	0.2212121212121209
1P2Z_A	0.0008852578836791	0.9846183439829076	0.288912579957356
6ZGF_C	0.004563151633452	0.5558750560288431	0.0471464019851113
6CRV_C	0.0038606007135724	0.7055026402586586	0.1309635173058934
6CRV_B	0.0038617092283228	0.7055026023884324	0.1330834114339265
6CGV_I	0.002991705848719	0.9141163914338528	0.1970297029702974
6CGV_A	0.0020525103491411	0.9189688986326296	0.2686253934942291
3FVC_A	0.0030617111711551	0.982730581000701	0.1726479146459743
6ZGF_A	0.0045627834190624	0.5558764050352557	0.0711331679073612
6CGV_L	0.0033602313855886	0.9171489678932324	0.1681159420289855
3NWF_B	0.0038548207114962	0.9914459982584524	0.0823634735899727
6CRW_C	0.0051850204453754	0.44636948636058	0.0008278145695361
6CGV_H	0.0030598708443836	0.9187538935089016	0.2065868263473054
6IJT_A	0.0028088017235909	0.99387081342599	0.2077922077922078
5FB4_B	0.00196622974622	0.9578929128515344	0.2820784729586423
5X5B_A	0.0048270027979588	0.3549853526959594	0.0746666666666664
3NWA_C	0.0039960664162668	1.0039332324524453	0.0756227758007117
6CRX_A	0.0047313674337013	0.7440463590357131	0.0521091811414395
3NWA_D	0.0040491207813643	1.0066906209372757	0.0765805877114873
2VG7_A	0.0020932898135425	1.127458155522552	0.2041832669322711
4WSS_A	0.0025436760032102	1.0099123686693992	0.2502585315408481
4WSR_F	0.0023648524410088	1.0245334129228958	0.2567567567567566
5YT8_A	0.0020380194525943	0.9934654692680436	0.288912579957356
4WSR_D	0.001483393290104	0.9897993052207008	0.3184296619411124
4BOM_B	0.0042043563683489	1.0377998264995008	0.0531358885017425
6CGV_B	0.0031194458053423	0.9230216336155016	0.2438271604938271
5K9O_I	0.0016637253638926	1.0110995873328257	0.3084415584415585
6MYA_C	0.0011582962210602	1.0607964979374649	0.3098591549295779
3NWF_D	0.0043053247111079	1.004313796349341	0.0891891891891891
6KCJ_A	0.0028806282962923	0.9934806851360798	0.2476780185758509
5Z58_3	0.0042760018581452	1.0702401423272103	0.0458477508650514
4WSR_A	0.0017961423739509	1.0186142296180851	0.3028017241379308
6CGV_J	0.0035789575446472	0.9192729382277866	0.2224469160768458
6VLK_B	0.004287165540291	1.0350831784060994	0.0852782764811486
5Z88_A	0.0023545269648611	0.9959908946970772	0.2916666666666672
5XJ0_C	0.0052187346485808	0.9306383580475882	0.0165425971877581
6CS2_A	0.0054753966061622	0.6074567505102834	0.0549738219895292
5ZL2_B	0.0017296026255655	0.9515788372144914	0.3448275862068968
3NWA_B	0.0040901148436713	1.0057570860047975	0.1703775411423038
3NW8_A	0.0048965055706102	1.012463269001904	0.0529363110008276
5EFV_C	0.0006220309373488	0.7803167719317498	0.399305555555556
5XEB_C	0.0010773214998198	0.9674675438908642	0.3676470588235294
5FB4_A	0.0028978883304879	0.9666145347136476	0.2834394904458597
3DUZ_A	0.0043095367331011	0.8214010562924517	0.2029850746268653
6CGV_D	0.0029969602552082	0.9217836647621264	0.2902881536819637
2YP9_A	0.0004217628875886	1.0118228294761955	0.3801369863013693
6CGV_F	0.0048205125317427	0.9137570641908732	0.1459715639810421
3WOD_C	0.0051516733530505	0.9219640802607132	0.0941176470588236
4WSS_D	0.0027192613403533	0.9974150876667084	0.3000000000000002
4L1R_B	0.0051946799983941	1.008455258434478	0.0458477508650514
6WXB_C	0.0044147758276674	1.0613695928333924	0.1288515406162464
4WEA_A	0.0016609573817686	1.0247374471418604	0.3463251670378613
6WXB_B	0.0044139742059934	1.0613692893022333	0.1320224719101119
6OSR_A	0.0009433391623951	1.0717500027821072	0.3569023569023573
6CS1_A	0.0059556523734673	0.7437122388008823	0.0074999999999998
6CGV_E	0.0040395352713263	0.92054462898121	0.2387295081967217
5MZ4_A	0.0037198229015096	1.0371399003842563	0.2261663286004056
6IIG_A	0.0038115150016731	0.9924152561629492	0.2476780185758509
6UJZ_A	0.0032698963137904	1.1899198656796273	0.106129917657822
2GUM_A	0.0040794518154507	1.0235050036885132	0.209
6WXB_A	0.0044131384063732	1.0613692788404232	0.1636188642925888
6B0N_G	0.0014271716330469	1.229066428520283	0.2286585365853659
4WSS_F	0.0027116118613023	1.0274186433972436	0.3112798264642078
4WSS_B	0.0017352076453214	1.0233666221711488	0.3661016949152544
5YT9_A	0.0037292063006808	0.9937799358186832	0.263322884012539
1JKH_A	0.0023294779340045	1.1271120584578556	0.295819935691318
5ZL2_A	0.0023045703288226	0.952029181582363	0.3614864864864864
6Z9M_A	0.004345906392298	1.1363621796049266	0.106129917657822
5X5B_C	0.0064854338338227	0.2293051284585913	0.0024875621890552
1IKX_A	0.0032225317872863	1.1202788874930851	0.2476780185758509
6CS0_C	0.0064274855817684	0.4477487068533345	0.008271298593879
6CRZ_C	0.0064274855817684	0.4477487068533345	0.008271298593879
6MYA_A	0.0010874456583628	1.052308489731642	0.3817142857142861
6CS2_C	0.0061780257016269	0.6087390918586263	0.0522193211488248
2GUM_B	0.0053006915055715	1.0185435481154157	0.0891891891891891
5KAQ_A	0.0037335395970196	1.046141353519004	0.2502585315408481
4WSR_C	0.001480363695204	1.02413126172007	0.3832951945080092
5CYQ_A	0.0044798557525193	1.1267054199157214	0.1288515406162464
3NWA_A	0.0057160058259432	1.00513714123577	0.0467532467532467
2YP8_A	0.0004221889000126	1.0104530947171786	0.4140350877192986
4EP0_A	0.0005915918746794	1.0011040607876789	0.4173505275498237
4WSR_B	0.0015272412596567	1.017365838806788	0.3896551724137926
6KDJ_A	0.0033935096986637	1.1832510941746677	0.1580459770114946
2BE2_A	0.004663380044812	1.134761853045155	0.0911552346570394
2YKN_A	0.0032814773254449	1.1224991878909143	0.2554517133956382
6CRZ_B	0.0061917026531007	0.6519914498440262	0.0669975186104219
6CS0_B	0.0061917026531007	0.6519914498440262	0.0669975186104219
6MYA_F	0.0010025507073723	1.0660668887505191	0.3912543153049479
6PD5_A	0.0029651393634571	0.9892849068473146	0.3314977973568287
3LP0_A	0.0037853584159797	1.1314187653581482	0.2126379137412237
5ND1_A	0.0049510810076532	1.0877256659330747	0.1267474370922645
2VG5_A	0.0028831327069242	1.1249863406805047	0.2848034006376199
2ZE2_A	0.0027439027128759	1.1166922303094862	0.3000000000000002
5XL2_B	0.0012672356124669	1.0230998409564256	0.4025522041763343
5XL9_C	0.0029391714843209	1.0285615933819048	0.3213114754098363
3I0S_A	0.003977736601603	1.1248259470807684	0.2102102102102105
6PD3_A	0.0027993845079236	0.9799174284971204	0.3478260869565217
5EFV_B	0.0016391115661694	0.6927472899078697	0.4341637010676156
5XEB_A	0.0038283795055294	0.96142331770682	0.2916666666666672
5I08_A	0.0064712750049609	0.4341135448212789	0.0642605633802821
3E01_A	0.0036382173780753	1.140893821726061	0.2311608961303461
5I08_C	0.0064708338355157	0.4341145768493221	0.0689655172413796
3IS9_A	0.0012377615932571	1.1126862528262986	0.3817142857142861
5X5F_B	0.0065774299206663	0.4360964861418334	0.0549738219895292
4L1R_A	0.0059177781942593	1.0087200299422197	0.0577427821522311
6Z9M_C	0.0044097043061125	1.130349211488343	0.1806640625
4FIU_A	0.0026363971664122	0.9787283540745572	0.3676470588235294
1HQU_A	0.0050334084994016	1.1326353064657226	0.0911552346570394
5X5F_C	0.006522229664359	0.7631412856873947	0.0324508966695133
6CGV_C	0.0056904714975909	0.910977402178516	0.1647398843930636
5ZKX_B	0.0028349933036455	0.953290711767632	0.3691959229898076
6VLK_A	0.0055406602073137	1.0339861044048768	0.1267474370922645
4WE8_A	0.0024598822527797	1.0231074576487076	0.3723041997729859
6DNH_A	0.0056471275893442	1.1142594487328072	0.0440414507772024
4WSS_C	0.0021864852795179	1.026036408191687	0.3864678899082567
5X5F_A	0.0069038455416261	0.4425606490157313	0.0185341196293173
5I08_B	0.0064734178005484	0.4341150114925778	0.1081576535288726
6MZK_A	0.0023426636810107	1.0373787362373588	0.3769931662870154
6ESC_A	0.0062036739498622	1.0275690262050434	0.0125628140703513
6UIT_A	0.0043301900633523	1.198273872328938	0.0833333333333332
2YP4_A	0.0005186023924094	1.007192984026998	0.4496402877697838
5ZL2_C	0.0019977282062371	0.9511163666807269	0.422352941176471
5X5C_C	0.0065332845053593	0.7153649086653032	0.0823634735899727
5X5B_B	0.0068525474925666	0.2293035871847514	0.0614574187884109
2YKM_A	0.0038187900528367	1.1294740152606668	0.2593749999999997
6UJX_A	0.0042726140054031	1.1884748572789572	0.1299065420560747
6D8W_C	0.0019443559990141	1.0990462393877831	0.3864678899082567
4UW8_G	0.0049644618987063	1.1042313696559802	0.1829745596868883
6P62_E	0.0006918597206558	1.25256902909677	0.295819935691318
2YP7_A	0.0004698271188011	1.0120839206911554	0.4513805522208889
5YW1_B	0.0016107289748694	1.289499227112723	0.2138554216867469
4UW8_H	0.0052481050306391	1.0983173281085636	0.1624999999999998
5X59_A	0.0069418894791111	0.7250257178741836	0.0142617449664426
6PCX_A	0.0027876354817691	0.9883275752418064	0.3848797250859108
2WON_A	0.0042083860574056	1.136727317104577	0.2387295081967217
6IDD_G	0.0031350816986533	1.0383488133592504	0.3508379888268154
6CS2_B	0.0068383799082243	0.879362277708027	0.0074441687344917
6NTF_A	0.002403767972914	1.0130575296469742	0.4009269988412516
4WSS_E	0.0021385544082881	1.0169414919920194	0.4123831775700934
5X59_C	0.0069273082372837	0.7250215613799068	0.0324508966695133
5X5C_B	0.0071072037231898	0.4383862704903964	0.0324508966695133
5K9O_F	0.0028529520027751	1.044402838508719	0.3661016949152544
4WE9_A	0.0026752578201731	1.0173185232206765	0.3864678899082567
5WX1_A	0.001813823658097	1.2960133627345327	0.1958456973293765
2GUM_C	0.00424366914444	1.0187808769080136	0.3013993541442414
5MZ4_B	0.003651208557623	1.246506027578269	0.1341463414634147
3V6D_C	0.0047895644236081	1.1700390195290011	0.1481481481481481
6TMR_A	0.0014891831655248	1.153312708390888	0.3928571428571421
5X59_B	0.006960016295229	0.7250269006451869	0.0513043478260863
4UW8_I	0.0052843415600948	1.1006176853738947	0.18762278978389
4WSR_E	0.0021997401112394	1.0116711395808455	0.422352941176471
6P6P_E	0.0016559478481123	1.0147051627997412	0.4427207637231505
6M16_C	0.0073564434282475	0.5225387965060001	0.0099255583126551
3JSM_A	0.0044584347463231	1.1758212961883592	0.18762278978389
6PD6_A	0.0048902001548471	0.9761921894328272	0.2834394904458597
4CKE_A	0.0044833554119091	1.2022929961148463	0.1225626740947074
6OSR_F	0.0006228556730044	1.087182340490395	0.4496402877697838
6M16_A	0.0073569787598395	0.5225381375350968	0.012406947890819
3KLI_A	0.0038400475662701	1.1751245505889556	0.2463917525773191
6UIS_A	0.0046747543786014	1.1944718476842262	0.1194444444444449
3WHE_G	0.0051624262740387	1.0076848718930154	0.254149377593361
4L72_A	0.0007434447414789	1.3301251884925134	0.0422413793103446
6M16_B	0.0073558160522384	0.5225878272747302	0.0181968569065347
4F23_B	0.0030523785027635	0.9714710515617326	0.3928571428571421
5ZVT_W	0.0071396273219737	0.5246934305843689	0.0614574187884109
3IYL_W	0.0071396273219737	0.5246934305843689	0.0614574187884109
3I0R_A	0.0051223900602224	1.142013081637787	0.1703775411423038
6UK0_A	0.0046725052347425	1.193412640948814	0.1267474370922645
4LSL_A	0.0057831691339205	1.1346294885263486	0.0852782764811486
5YVU_B	0.0021360343301754	1.291846555468411	0.2041832669322711
5YKC_C	0.0030596883883435	0.9824370201487704	0.3928571428571421
3IRX_A	0.0039424985311133	1.0919848613476038	0.3084415584415585
6MYA_D	0.0010229682525958	1.0873181243136965	0.4444444444444442
5W9J_J	0.0064814971916815	0.9608064690270506	0.1010928961748633
2YP3_A	0.0010169132883396	1.0085064125132237	0.4690157958687726
6MYA_B	0.0010519319297965	1.0737377519999542	0.4513805522208889
6OSR_E	0.0008000694377189	1.0824951755376473	0.4548736462093856
6IDD_K	0.0032803137425554	1.0426869926243545	0.3661016949152544
4PQU_C	0.0042743508247998	1.1982226856760356	0.1806640625
1HPZ_A	0.0058251032274594	1.1351103484876242	0.0882088208820877
6UJY_A	0.0047919138395019	1.1911598989378869	0.1288515406162464
1S9G_A	0.0050391534550599	1.157260899048468	0.1783625730994151
1SV5_A	0.0060311414490863	1.1439202452267117	0.036878216123499
4FIU_C	0.0036081632801069	0.9771573532279644	0.3738636363636365
6MZK_B	0.0019581808130765	1.0319921834571713	0.4375743162901302
6DTX_A	0.0059140917407525	1.138790107572463	0.0756227758007117
3DRS_A	0.0051319545495179	1.1440691493648452	0.1934846989141165
6KDK_A	0.0049509688736117	1.1844080950680853	0.1416430594900848
5C6T_A	0.0032172034012768	1.0587467233113208	0.3738636363636365
5XL2_A	0.0014862851613843	1.0289368851926288	0.4601449275362319
2BGN_A	0.0004180890952809	1.3267763714125227	0.1330834114339265
1VRU_A	0.004416275580022	1.1433639479465374	0.2620041753653446
6MYA_E	0.001946807864402	1.0390094212131795	0.4427207637231505
1HNI_A	0.0057501023859082	1.1326139647736246	0.1373471307619944
2YP2_A	0.0005514862039418	1.0082633889229395	0.4889162561576352
6OE3_A	0.0062723283035386	1.1310074460348087	0.0449438202247187
6PDX_B	0.0023906370880248	1.0058795068670123	0.4375743162901302
6P62_B	0.0008709550535353	1.2525694071493718	0.3418423973362932
4CKE_D	0.0048087758907885	1.1990636708359002	0.1405660377358488
2WOM_A	0.0049335143486427	1.137850095389884	0.2349336057201225
3DRP_A	0.0033076570184775	1.1271871034478496	0.3493303571428572
5CYM_A	0.0060918215221668	1.1174315018011791	0.1091743119266053
2BGN_C	0.0005311283116111	1.326809495994148	0.1459715639810421
2ZD1_A	0.0026825001005523	1.101418274867921	0.3976878612716767
4F23_A	0.0035278906218963	0.976061082071144	0.3928571428571421
1LWE_A	0.0049845636262363	1.1011230673465076	0.2606882168925959
5YVV_B	0.0019843001369189	1.2896792187748691	0.2606882168925959
2BGN_B	0.0004153314248113	1.3266988930995598	0.156937799043062
5O6A_A	0.0013079246029834	1.1933274009943866	0.3912543153049479
3WHE_E	0.0055016414542758	1.0075638386730834	0.2620041753653446
1JLB_A	0.0046778592946387	1.1239959095171017	0.2726315789473681
4EP0_D	0.000684803452375	1.0014503181148413	0.4962871287128716
5O6A_B	0.0016401016816569	1.191687112018614	0.3832951945080092
1TV6_A	0.0061295766096747	1.1560156245671973	0.0522193211488248
1IKW_A	0.0050914638350443	1.118045460364246	0.2502585315408481
5X5C_A	0.0073330983198033	0.7252381836593997	0.0737122557726461
1EET_A	0.0051969552893119	1.1383060603994524	0.2212121212121209
2BGN_D	0.0002367190747468	1.3269358638168656	0.1681159420289855
6MID_A	0.0024085676709456	1.1900859094306118	0.353863381858903
5J7O_F	0.0054553919723768	1.0837129435662822	0.2425488180883863
3KK3_A	0.0057800517604403	1.187842740545011	0.0577427821522311
3MED_A	0.0049484598229357	1.131787762951812	0.2593749999999997
6BM8_A	0.0067058043993669	1.1078833512273685	0.0397022332506205
4EP0_E	0.0012288649329904	1.001281165394544	0.494437577255872
5W9O_K	0.006523180056532	0.9645080427981196	0.1760700389105063
4I7F_A	0.0046111822751778	1.137756658093543	0.280720338983051
3QLH_A	0.0033994464759824	1.115091930003302	0.3691959229898076
4QZV_A	0.0007559220836681	1.331707354480652	0.1277985074626864
6URO_A	0.0065870571986962	1.1201799552484573	0.0485689505637467
6OSR_C	0.0011129665807025	1.0886206881413556	0.4779951100244504
5O6A_C	0.000756993754672	1.1922748642487506	0.422352941176471
4KR0_A	0.0011421261888909	1.3315669796723757	0.1256983240223459
3MEG_A	0.0057871675827755	1.1309298314379	0.1970297029702974
5YKC_B	0.0027263609653711	0.9852116781487535	0.4531249999999998
5YWP_E	0.0024910789761004	1.1889194094589146	0.3691959229898076
4UW8_D	0.0033578288905314	1.1029713350176318	0.3912543153049479
3WHE_I	0.0047372399082032	1.0077306897080645	0.343333333333333
6CS1_C	0.0079872160804102	0.5013725501099848	0.033085194375517
6P6P_C	0.0019158662417778	1.0158415396687297	0.4834355828220855
3LAM_A	0.0055584617924734	1.1304316737174755	0.2336734693877553
6P65_E	0.0020325713160512	1.2418722240783149	0.3508379888268154
6OSR_D	0.0014083903142192	1.071688149692201	0.4889162561576352
5XLA_A	0.0049015726518221	1.032037755980317	0.3285714285714285
6KDN_A	0.0055463203898125	1.1921939285464278	0.1384180790960449
6P62_A	0.0006909886670871	1.2525690526962734	0.3880597014925371
1RTI_A	0.0052464841151749	1.1338147912342231	0.2606882168925959
3C6U_A	0.0048969102322757	1.1311935745844568	0.2902881536819637
5XL8_A	0.0023327435528119	1.027748737606534	0.4690157958687726
3KLH_A	0.0050405742971363	1.1568639101366762	0.2593749999999997
6L8Q_C	0.0007215699826783	1.332010070874514	0.1737864077669897
5YVQ_A	0.0039247059542564	1.2163422485190964	0.2620041753653446
6ZTZ_O	0.0081297814064775	0.6209614413343896	0.0223325062034738
6L8Q_E	0.0003491273047202	1.3321813995569998	0.1864573110893028
6D8W_B	0.0019861713806053	1.0449121311831413	0.479804161566707
4WA2_A	0.0020452406254393	1.0192005427655335	0.4852579852579857
6ONA_B	0.0022307301198969	1.0600188843423948	0.4708029197080294
5XL9_B	0.0027650799062231	1.0284460278481695	0.4513805522208889
1LW2_A	0.0049320343826134	1.1575479822703236	0.2753164556962029
4WA2_B	0.0017751410929505	1.0190308361975169	0.4962871287128716
5XL9_A	0.0042201950382866	1.025860142284149	0.3817142857142861
2Z6B_A	0.0034395071953625	1.0158493272770304	0.4257075471698111
6OSR_B	0.0018844859819639	1.0905839349970683	0.4761904761904756
4FIU_B	0.0032951651727523	0.9721959705912092	0.4427207637231505
6GML_B	0.0077227581656392	0.9982138912511428	0.0
5O6V_A	0.0008461586734716	1.2114174210377349	0.4206815511163331
5JK7_B	0.0071937405447172	1.1077384389496772	0.0237087214225233
6P6P_D	0.0013696244836843	1.0159760442088324	0.5112500000000002
6L8Q_A	0.0009195580964515	1.331937807429853	0.18762278978389
1FKP_A	0.0051157717427539	1.1415604025966255	0.280720338983051
1RT2_A	0.0043664532509207	1.1464803448371303	0.3271130625686058
3WHE_D	0.0051428677456415	1.007739646279361	0.3373893805309738
1K28_A	0.0037168932659993	1.0203998799087266	0.4173505275498237
4F23_C	0.003794863549558	0.975819477302622	0.4257075471698111
6GML_Z	0.0041835767799132	0.8862928512741889	0.4190140845070427
4QZV_C	0.0011444035412241	1.3312796032679617	0.18762278978389
4G1Q_A	0.0067575565272093	1.1107922160001944	0.1267474370922645
4O4G_A	0.0042850758336343	1.1113765045318105	0.3630214205186022
6P65_A	0.0020339951339062	1.2418723884924103	0.3723041997729859
3LAK_A	0.005387261990029	1.135613184811174	0.2726315789473681
6D8W_F	0.0027048650496788	1.0954942371744192	0.4496402877697838
4RW4_A	0.0045919330186469	1.1185216995239995	0.3388704318936877
6L8Q_G	0.000818472700077	1.331936191435814	0.2029850746268653
5I2M_C	0.0041398307579302	1.1219603441393804	0.3661016949152544
5XL8_C	0.0043937926710929	1.0315384685051745	0.3832951945080092
5YKC_A	0.0030330553086092	0.9896110833226536	0.4654545454545455
2BGR_B	0.00043532225816	1.327202477975188	0.2463917525773191
1JLQ_A	0.005499133328572	1.1385250595222955	0.263322884012539
1IKY_A	0.0060852999395805	1.1173918234982416	0.2274111675126902
4H4M_A	0.0069711555367369	1.133195904279468	0.0614574187884109
2EX3_A	0.0018209539590735	1.3362835088464915	0.1246511627906978
5O6V_B	0.0013102498352006	1.2105785414450525	0.4257075471698111
1RTH_A	0.0042596502972989	1.1286108524742042	0.3599550056242968
4UW8_B	0.003733018566441	1.1031272806638206	0.4009269988412516
6P65_B	0.0020344547181112	1.2418725209167245	0.3801369863013693
2OPR_A	0.0048471719319844	1.134109864565349	0.3198689956331881
3C6T_A	0.0047155685596112	1.130282135658668	0.33003300330033
1C0T_A	0.0032347006022303	1.1938711082689288	0.3599550056242968
6J9E_C	0.0080567543060931	0.7285515746955163	0.0835401157981803
2OPQ_A	0.0053433308878463	1.164642976855871	0.2659685863874341
5WDX_A	0.0024384132057737	1.339572423739175	0.0458477508650514
5XLR_C	0.0086495114385005	0.2389775888647335	0.0159663865546222
3KK1_A	0.0061129578533017	1.1855699512869489	0.1416430594900848
1LW0_A	0.0056900018538816	1.1601162702843315	0.2502585315408481
4IG0_A	0.00443435237671	1.109712057716168	0.3707482993197275
6GSH_B	0.0057241412515276	1.2755001026998145	0.0008271298593875
4ICL_A	0.0073391366812192	1.1115266027302504	0.0595968448729182
1HNV_A	0.0070968590124826	1.1140113152866526	0.0980926430517712
4BOM_A	0.0074873289748753	1.038119509058641	0.0843049327354257
1RTJ_A	0.0039576688646349	1.1465433499681577	0.3801369863013693
4EP0_C	0.0008892636872219	1.001584441264241	0.540127388535032
1XI1_B	0.0020681386720486	1.345491337311769	0.0746666666666664
3DOL_A	0.0050581437537864	1.1290497960630064	0.3242059145673608
6IMJ_A	0.0013676490052731	1.2941009219838553	0.3599550056242968
5YWP_A	0.0041120477554865	1.1869911416689338	0.3314977973568287
2EX3_C	0.0020310508968291	1.3394889211510257	0.1309635173058934
5W9M_J	0.0076630316804513	0.9516295792029328	0.1320224719101119
5JK7_A	0.0072477144996596	1.109029423778269	0.1010928961748633
4OJ5_B	0.0069035599739709	0.9059281941938576	0.2502585315408481
6ONA_C	0.0016130761722686	1.0579340574982887	0.5188442211055275
5XLA_B	0.0027524038914106	1.0324535394751997	0.4834355828220855
5YWP_C	0.0031323292234857	1.188591723684555	0.3896551724137926
4R71_C	0.0052744245144407	1.2379095862766014	0.1899606299212595
5XLR_A	0.0086459926983202	0.2389773719523855	0.0577427821522311
5W9J_L	0.0064817110513907	0.9608061373496848	0.2834394904458597
2YP5_A	0.0008046812054497	1.0093719789330766	0.5440613026819927
1XHZ_D	0.0019127249978901	1.3470039671272216	0.1051188299817182
2BGR_A	0.0007541737511201	1.3271931990869792	0.2739726027397255
5YVY_B	0.0030676452827145	1.2985964698179404	0.2686253934942291
5W9J_K	0.0064808384230394	0.960805954919273	0.2848034006376199
1JLC_A	0.0059350246568382	1.1428542074566217	0.2567567567567566
2PZS_A	0.0019376353625992	1.343237474540737	0.135211267605634
5W9N_J	0.0078127233951528	0.9539752860381068	0.1225626740947074
6P6P_A	0.0015796493808492	1.019434161716528	0.5323193916349815
1DLO_A	0.0060164452620855	1.1819108150254938	0.1982160555004959
6P6P_F	0.001499597063319	1.0151347490480165	0.5362134688691231
1XHZ_B	0.0024198711234953	1.3418013145860348	0.0941176470588236
4EP0_F	0.0006602114572938	1.0014307904608886	0.5519897304236199
5KAQ_C	0.0062990149042322	1.0520612819639394	0.2820784729586423
2BAN_A	0.0074227776085037	1.1255303496197258	0.0699115044247791
5ZKX_C	0.0036388850511071	0.9464351737278268	0.4761904761904756
6IMJ_B	0.0014951773850311	1.2938311433454468	0.3738636363636365
1XHX_C	0.0010972043348371	1.3454462288633164	0.1982160555004959
4UXG_K	0.0069871908706097	1.155294622530341	0.1153136531365308
5W9L_C	0.0078847820871935	0.961291901900211	0.1236059479553901
6P6P_B	0.0016831389696864	1.0171285709290283	0.5362134688691231
4PQU_A	0.0043899331695125	1.1941267454739588	0.3285714285714285
1R0A_A	0.0056165270631398	1.162113861203933	0.2861702127659571
5YVW_B	0.0029181479349788	1.2887089447110782	0.3169934640522871
3DLK_A	0.0045569918198905	1.1509375719670856	0.3661016949152544
2OPP_A	0.0047982366615988	1.1540284008281407	0.3478260869565217
6D8W_E	0.0042605844046212	1.0832676028867532	0.4173505275498237
3ISN_C	0.0055479341348148	1.1729072602084307	0.2793650793650788
1XHX_B	0.0014106902602328	1.340737661437311	0.2138554216867469
4WA1_D	0.0020220928793851	1.0233311356820594	0.5265151515151512
4WA1_B	0.0020209180582855	1.0168461525473014	0.528445006321113
6IKA_A	0.0066013449520581	1.1821774799069866	0.1288515406162464
5XN1_A	0.0064756108807701	1.1818894047942194	0.1547277936962747
6IDD_E	0.0049335370506357	1.0418493238206592	0.3944636678200697
4H4O_A	0.0074885483546547	1.1316695555910958	0.0699115044247791
1XI1_A	0.0015329424498248	1.344298275150419	0.2005958291956311
4Q0B_A	0.0063639344318593	1.1413960770096274	0.2425488180883863
6JDR_A	0.0026039219289744	1.220823888147512	0.4058139534883722
4I2P_A	0.0049914253333306	1.111999460917812	0.3691959229898076
1XHZ_C	0.0020777576518933	1.3473673985173793	0.1373471307619944
3V6D_A	0.0055436998938278	1.1653713687779772	0.2986036519871105
3KLF_A	0.0069742028851192	1.179059737528266	0.0862533692722369
3KLF_E	0.0070317871559452	1.1788790337249262	0.0775401069518717
5OVN_A	0.0051867177386141	1.2043240226388336	0.276663146779303
1C8F_A	0.005666252450779	1.2890021629554589	0.0794642857142857
2HNZ_A	0.0061395684924654	1.16165499079685	0.258064516129032
3V81_A	0.006263483420883	1.1378624844100256	0.2646443514644354
4UW8_C	0.0054792644060585	1.0993193100630103	0.352348993288591
5C56_A	0.0065529629628346	0.8626446660770571	0.3242059145673608
2WHX_A	0.0023331485855676	1.2963793790691205	0.3508379888268154
5XLR_B	0.0089448529595287	0.2389764819311588	0.0852782764811486
4UW8_F	0.0052552583897356	1.1010509980869596	0.3676470588235294
5FYK_G	0.0022871859984987	1.3480833739827227	0.1341463414634147
4EP0_B	0.0008845280020935	1.0013467662409492	0.5640362225097031
4OJ5_A	0.0069359555747089	0.9091178651116698	0.288912579957356
2B5J_A	0.0075556117734613	1.1340143798058333	0.0911552346570394
1DTQ_A	0.0062655399479235	1.15611879480739	0.2606882168925959
5D3G_C	0.007065589274493	1.1720242560500091	0.1225626740947074
6JX7_B	0.0092829525524024	0.6374400529984089	0.0083402835696413
5XL2_C	0.0024201723215677	1.0311219519971917	0.5245901639344266
1JLA_A	0.0062154080336099	1.1215454677813934	0.2930481283422455
5WSN_E	0.0057218254055189	1.1650849775353866	0.3013993541442414
3LP2_A	0.0067947106228819	1.133825758705434	0.2249240121580542
3DOK_A	0.005957059388021	1.1508282280715334	0.2930481283422455
4R5P_C	0.0069335890992588	1.1743211231848067	0.1459715639810421
1XHX_A	0.0016895198039109	1.3435258114620576	0.2236842105263161
6KDO_A	0.0072387428484208	1.176321149383021	0.0852782764811486
1K3V_A	0.0052303162404719	1.2989039016018733	0.1277985074626864
4PUO_A	0.0063574221863071	1.1383545122280567	0.2699579831932777
6AN2_A	0.0053417385318293	1.1688852296915853	0.3271130625686058
3LAL_A	0.0066660862249263	1.1373059871602575	0.2425488180883863
6JX7_C	0.0092830168935102	0.6374394735929414	0.0248138957816377
4ID5_A	0.0044868966330874	1.1117206782265705	0.4190140845070427
3I7K_A	0.0080137079123687	1.0835547430819887	0.0941176470588236
4UW8_E	0.0041121805083213	1.1016292440103272	0.4444444444444442
6FUW_A	0.0083872801474998	1.1029161942043242	0.0176767676767672
6FBS_A	0.0083879215157713	1.1029160731664869	0.0176767676767672
4WA1_A	0.0017033723835202	1.0165919042982323	0.553984575835476
5D3G_A	0.0057865679169576	1.1703178092750934	0.2972103004291846
6B7N_A	0.0094074152974272	0.6834758623767524	0.0024875621890552
3ITH_C	0.006200550187586	1.1668449679592197	0.2726315789473681
3LAN_A	0.0066738061069288	1.1344459019288984	0.254149377593361
6VXK_B	0.0061325551010506	1.1982432683152786	0.2349336057201225
6ONA_A	0.0021722557714974	1.076304079899714	0.5342639593908625
6VXK_D	0.0061338293999843	1.1982433363307872	0.2349336057201225
6Z3Q_A	0.0025011966176292	1.342000300919905	0.18762278978389
1XHZ_A	0.0028225219048156	1.344281515184191	0.1373471307619944
4WA2_D	0.0028224246079276	1.026917145132793	0.5207547169811317
2JLE_A	0.0054334755747074	1.1555307983431795	0.3448275862068968
7CBP_N	0.0033323011437329	1.1906588181701503	0.4290780141843975
1JLF_A	0.0055587036034888	1.1548679524844812	0.3373893805309738
3KK2_A	0.0069790590874045	1.1863958383737236	0.1427221172022683
4WA2_E	0.0030539125398661	1.01671028217664	0.5169385194479292
6N41_C	0.0018923817106696	1.0842515503245644	0.5420918367346941
4D6W_B	0.0031025997774925	1.171237789163391	0.4601449275362319
1OHF_D	0.0010296128370225	1.3257811071622154	0.3329658213891955
6AMO_C	0.0070335368879136	1.1754068608903143	0.161383285302594
6B7N_B	0.0094061115509611	0.6834745173408556	0.0298126064735948
5TER_A	0.0055637562787717	1.1197407016580636	0.3661016949152544
6CGV_K	0.0077009994303927	0.923406017012296	0.2463917525773191
6B7N_C	0.0094083573659624	0.6834748263303291	0.0355665839536807
6UIR_A	0.0070643010383829	1.1898549447132452	0.1320224719101119
6GSH_C	0.0064294635580324	1.2614745501672409	0.0921409214092137
5NET_B	0.0014095589463289	1.1094777939363711	0.5519897304236199
2WR0_B	0.0015021677785742	1.0289062425715954	0.5660621761658027
6IDD_A	0.0052872098485538	1.0477859342002245	0.4123831775700934
1BQM_A	0.0081388813384781	1.1228198674948895	0.0804289544235925
6O9E_A	0.0061199868135538	1.1741338092433544	0.2834394904458597
2C6S_J	0.0029424908329663	1.2788886781271198	0.3801369863013693
5W9O_L	0.006969458476154	0.9523101998622432	0.3155603917301415
2VBC_A	0.004003339628849	1.295482518897609	0.2930481283422455
4UW8_A	0.003646053287226	1.0994416434083485	0.4852579852579857
6ZJM_G	0.0016454875862714	1.267439062592852	0.4531249999999998
3T19_A	0.0066192674656637	1.135590780308121	0.2793650793650788
4KKO_A	0.0064189453459535	1.1123000806427297	0.3127035830618891
3KZ4_G	0.0036832793368922	1.308278615233709	0.2834394904458597
4F5X_G	0.0036832793368922	1.308278615233709	0.2834394904458597
4PWD_A	0.0065466952645308	1.1377985900267693	0.2848034006376199
5FDL_A	0.0067719611753032	1.1363152753220824	0.2646443514644354
6PWU_C	0.005733564677298	1.2211816018095678	0.2672955974842772
6AMO_A	0.0054248061639357	1.1704473739173735	0.3508379888268154
4R71_A	0.0058869972962585	1.2410067981736286	0.2374616171954968
6JNX_C	0.0090190034211008	0.5731604277854487	0.1588089330024811
4KFB_A	0.005428343751469	1.114715591228015	0.3928571428571421
5TXM_C	0.0071223656581642	1.172673118750574	0.1911330049261084
2EX3_K	0.0034979822156934	1.338696641996569	0.1448863636363635
6MID_E	0.0036400204478169	1.187505222143612	0.4392857142857143
5TPN_A	0.0045091448757883	1.1161546290025035	0.447904191616767
4UXG_B	0.0071183072252248	1.1769728220083926	0.18762278978389
6BHJ_C	0.0076490417199223	1.1693829217349871	0.1246511627906978
6JX7_A	0.0092820891919477	0.6374405815540378	0.1215880893300247
1OHF_C	0.00108630915941	1.325479987027809	0.3599550056242968
4UXG_D	0.0073293163449656	1.176460274535277	0.1647398843930636
6D8W_A	0.001716767237927	1.1280576830512796	0.5499999999999996
4MFB_A	0.008284451257463	1.1406295467806336	0.0708591674047831
5W5P_A	0.0044906678950834	0.9016025309773203	0.4981412639405198
2PZS_D	0.003257184232291	1.3420503357998583	0.1715116279069766
1KLM_A	0.0065226317142121	1.1538135042151243	0.2930481283422455
6X47_A	0.0059777753665716	1.1156534594425815	0.3645598194130923
4EP0_K	0.0008907613381936	1.0011575961612549	0.5949868073878626
4UXG_H	0.0076201729431411	1.172690627626625	0.1341463414634147
5TXP_C	0.0072303078273151	1.173981994055018	0.1958456973293765
1FKO_A	0.0065965190368059	1.1346522889794024	0.3028017241379308
6N41_A	0.0021584803543983	1.0687426842893206	0.5579896907216488
7CBP_Q	0.0029067444567024	1.1893752289943764	0.479804161566707
5TXL_C	0.007257766476562	1.1731447984113716	0.1994047619047614
2EX3_E	0.0037809874939197	1.3387433277859366	0.1427221172022683
1C8G_A	0.0066523283165865	1.286953525720848	0.0513043478260863
3WHE_H	0.0054031081806063	1.0076823178817813	0.4427207637231505
6CO8_A	0.0047832368151928	1.2002736148922726	0.3769931662870154
5YVJ_B	0.0038207091701611	1.305763374351022	0.3098591549295779
2HND_A	0.0071935701656429	1.1586211027677165	0.2361963190184053
1JLG_A	0.0066961462149971	1.1482365974850377	0.2902881536819637
1SUQ_A	0.0085940556113713	1.123739387933639	0.0642605633802821
5W9M_F	0.0078194909251893	0.9614085956060358	0.2686253934942291
6ZJM_C	0.0016875254973406	1.271244859360836	0.4725943970767361
1RT7_A	0.006819945262078	1.1495558878976535	0.2820784729586423
2PYL_A	0.0031066498045204	1.336358230920963	0.2236842105263161
5J2N_A	0.0077723314098621	1.175634454206549	0.1194444444444449
6AN8_A	0.0059771257974758	1.171333311306478	0.3314977973568287
5HRO_C	0.0075125648352341	1.179767564608286	0.1481481481481481
6AN2_C	0.0074540823735112	1.1739663000514975	0.1818181818181821
6PDX_A	0.003478963059672	0.9988758829835952	0.5362134688691231
5XEA_B	0.0067256794386248	0.9347339511622308	0.3754266211604098
5FYJ_G	0.0045043916160588	1.3201466803873565	0.209
1FPV_A	0.0065106754200333	1.2867992724639092	0.1041095890410954
4UXG_F	0.0079246702221954	1.1792127297801207	0.0872302158273379
1FK9_A	0.0065471029643941	1.1580546877212925	0.3056155507559392
2PZS_C	0.003732495435103	1.344696956139052	0.1384180790960449
5HLF_C	0.0080913381436761	1.1724858724223302	0.0931283905967446
1RTD_A	0.0083691897499751	1.1782029634409388	0.024576271186441
3J17_C	0.0095128658537349	0.5779208334089242	0.1492395437262352
5VZ6_A	0.0073429449717349	1.1328774433373276	0.2593749999999997
4OJ6_B	0.0084130086541586	0.905860727522346	0.2476780185758509
5FB5_B	0.0011861384780067	0.9913481032160608	0.6034482758620685
1TL1_A	0.0071138112527781	1.1622837752101751	0.258064516129032
5XN0_A	0.0079676538241207	1.178227709112288	0.0990909090909093
2C9G_D	0.0045007258399699	1.2627370577274977	0.353863381858903
3J0C_H	0.0066470995182841	1.0229059409527388	0.3676470588235294
2C6S_K	0.0038014756555532	1.2789671020018667	0.3785632839224628
5M3H_C	0.0086723762080633	0.9777839925015928	0.1994047619047614
6ACK_B	0.0102271421582733	0.3541041619302249	0.0577427821522311
5XN2_A	0.0078291664609842	1.1782549606266914	0.1320224719101119
3WHE_J	0.0037881962757266	1.0077264297181543	0.5303797468354425
2OPS_A	0.006627799428297	1.133260863496105	0.3271130625686058
1VRT_A	0.0062825446232004	1.1478702924762758	0.3493303571428572
2C6S_C	0.0038167236884896	1.278986727261045	0.3817142857142861
4UXG_I	0.0076458271018314	1.1711256204871716	0.1899606299212595
1S1X_A	0.0073246676741355	1.1280388144615214	0.2753164556962029
2PYJ_A	0.0026780078313729	1.3416988981575408	0.263322884012539
6RID_B	0.0100228574218724	0.9021216420812664	0.0132340777502064
4UXG_G	0.0071897262469823	1.1777636989282956	0.2349336057201225
1XHX_D	0.0026021894095222	1.3462452774275224	0.254149377593361
5HLF_A	0.0070339599916538	1.1709852924975737	0.2620041753653446
5KEP_F	0.0046861276891346	1.291394539907464	0.3098591549295779
2PY5_B	0.0028439033397252	1.34541885412271	0.2412731006160162
4IFY_A	0.0065185804102656	1.1128076198142232	0.355381165919282
4OJ6_A	0.0079294368560254	0.9101671673170276	0.295819935691318
5ZKX_A	0.00658488407373	0.9520504339517032	0.399305555555556
6IAT_A	0.0055283292539663	1.2669232224685156	0.2916666666666672
6Z3P_A	0.0036262300958622	1.3415460805243091	0.1982160555004959
5XEB_B	0.0060589329384119	0.9620680086600848	0.4341637010676156
1HMV_E	0.0063846216808585	1.1814208008340672	0.3084415584415585
6CO8_E	0.003808211715183	1.2004302461651415	0.4531249999999998
6ZJM_E	0.0022817334066636	1.2704812424148004	0.4725943970767361
5XL8_B	0.0032117987004635	1.029814459329273	0.5480153649167729
4WA2_F	0.0025117089452764	1.026776850440586	0.5721716514954494
6ALG_I	0.0099731435041895	0.7104431109723304	0.086021505376344
4WA1_F	0.0020226746657209	1.0239041118433407	0.5866141732283459
2PZS_B	0.0032462374758371	1.3482361352329233	0.2041832669322711
6ANQ_A	0.0060758290510129	1.169755938897742	0.353863381858903
5MDM_E	0.0028124274103313	1.2183488756324683	0.4834355828220855
6ZJM_A	0.002331276341702	1.2709397369307622	0.4708029197080294
5ND1_B	0.0081609228090429	1.161781364473375	0.1536259541984732
1HMV_C	0.0063863887913097	1.1814264792607885	0.3127035830618891
3DRR_A	0.0040356869893382	1.130034108108615	0.4981412639405198
5MDM_A	0.0027570899123909	1.2154364407744092	0.4889162561576352
4UXG_C	0.0072288809156286	1.1901993232270451	0.2261663286004056
4MC5_A	0.0014089552972358	1.0092116226111192	0.6055776892430278
4KO0_A	0.0066239533214809	1.1088475752504432	0.3569023569023573
6ASW_A	0.006494215414907	1.1649634483330884	0.33003300330033
6X4A_A	0.0062846956164538	1.1247185794710783	0.3769931662870154
3QO9_A	0.0063730327370243	1.1060381976756872	0.3801369863013693
6X4E_A	0.0067296530248982	1.11687951443706	0.3463251670378613
6ALF_I	0.0100210714885944	0.7084141575087659	0.093465674110835
2PYJ_B	0.004334091713146	1.336534569077221	0.1624999999999998
5W9N_H	0.0098377270215067	0.80300090673535	0.1101928374655647
5K9K_F	0.0068888146497352	0.9685297461486574	0.3832951945080092
6OUU_C	0.0057130182258841	1.2507588694729743	0.3084415584415585
4RW8_A	0.0089398730537775	1.1356231083199866	0.0699115044247791
5YWO_E	0.0031376329278648	1.1871840687660566	0.5037313432835817
5YWO_A	0.0030443938992561	1.1873357323840037	0.5074812967581042
5HP1_C	0.0082930714754793	1.1790531469325125	0.1091743119266053
3J0C_K	0.0067501477784423	1.013274743125201	0.3880597014925371
6RIE_B	0.0103652388397243	0.8943713336982456	0.0066611157368858
3O8R_A	0.0030357599941479	1.3464899371339871	0.2489669421487605
6RR7_C	0.0092603509014384	1.0679383763732646	0.101736972704715
5VQU_A	0.006625425120258	1.1125831707076224	0.3661016949152544
5WSN_A	0.0058559233216639	1.1650565577920178	0.3912543153049479
1TKT_A	0.0074749913025507	1.162350948282787	0.2567567567567566
5D9Q_J	0.0022201269723143	1.3618775487262778	0.2399999999999997
3NBP_A	0.0080845939187545	1.1289284398176558	0.2286585365853659
4UXG_E	0.0077942064030477	1.1935955966049905	0.161383285302594
4UXG_L	0.007964801593263	1.1765232214421173	0.1760700389105063
5U7O_G	0.0024421831705959	1.3576173905040043	0.2476780185758509
1S6Q_A	0.0091966556343317	1.1215845666318125	0.0708591674047831
5WSN_C	0.0052675929320919	1.1650842395480916	0.4324644549763026
3O8C_A	0.0027661263521671	1.3406281016894614	0.2916666666666672
4UXG_J	0.0080709182368245	1.1701699514072708	0.1864573110893028
5I3U_A	0.0069843242236565	1.179832862389231	0.2834394904458597
2EX3_I	0.0042416012892412	1.3375683928441342	0.1958456973293765
5TXM_A	0.0071756808016725	1.1680715347395794	0.2875399361022361
6CV0_B	0.0106579924596203	0.2751091014427367	0.0504549214226637
6MID_C	0.0018333106828987	1.1874952016794915	0.5519897304236199
2RKI_A	0.0072979689330542	1.1327183224515698	0.3056155507559392
6GSH_A	0.0072086768549959	1.276666023726529	0.1041095890410954
1OHF_B	0.001236732522178	1.3387592268210056	0.3738636363636365
6N4C_C	0.0090898937971894	0.7115628991009117	0.2497932175351522
6X4B_A	0.0089812970954735	1.1446955901194271	0.0862533692722369
6ASW_C	0.0080470769054264	1.1696959034055423	0.1958456973293765
5TXO_C	0.007796622911271	1.1752920875581274	0.2114228456913824
6AVM_C	0.007881942519677	1.1715740138444335	0.2102102102102105
6CV0_A	0.010658758922344	0.2751112497816531	0.0605263157894739
3JYT_A	0.0080821307807048	1.1813591038270863	0.1636188642925888
5VQS_A	0.0089567052956599	1.134779308436086	0.1122355105795764
6HAK_C	0.0083705513326494	1.16423914944094	0.1726479146459743
4R5P_A	0.0072543416977521	1.1699932232544654	0.2848034006376199
4UXF_B	0.0063546740361811	1.1806006372232831	0.343333333333333
3KLF_I	0.0062677848834325	1.1736414742467285	0.3630214205186022
6O9E_C	0.0086511215331246	1.175767096626762	0.0872302158273379
6PDX_C	0.0025963435988969	1.0062727455800462	0.5907894736842101
1TKX_A	0.0077277160513933	1.1492383431898767	0.2620041753653446
1HMV_A	0.0068371908192487	1.181420769021054	0.3056155507559392
6OUU_A	0.0061133590362786	1.217157610929777	0.3271130625686058
5J7V_B	0.0088641870254187	1.0862904406852405	0.1923076923076927
4MC5_C	0.0020563089969229	1.0148820246290005	0.6055776892430278
2B6A_A	0.0092070941097493	1.1115634827732526	0.1184088806660499
5HP1_A	0.0071791988718606	1.177151805802766	0.2848034006376199
2YNF_A	0.0075884646694612	1.1255915522262914	0.295819935691318
4DG1_A	0.0058632372761295	1.1480584768158253	0.4190140845070427
5KEQ_A	0.0038256893350337	1.2940299480477129	0.399305555555556
2WV9_A	0.0045104178666727	1.2194051829233734	0.4341637010676156
5TXL_A	0.0073056042060274	1.1682455968201482	0.295819935691318
1S9E_A	0.009183763855302	1.1294797353125907	0.1132596685082873
1HMV_G	0.0068370042755139	1.1814211839428534	0.3169934640522871
4TVP_G	0.0027327502860464	1.3512616473667702	0.2848034006376199
6CV0_C	0.0106608409929751	0.2751065764697336	0.1020966271649956
6IDD_C	0.0074512375667251	1.0383949063541538	0.352348993288591
2YGC_A	0.0047054431690417	1.2952149241259117	0.353863381858903
5FYL_G	0.0035833907712406	1.352059493044712	0.2274111675126902
3O8R_B	0.0031418552944993	1.3388892639739305	0.3000000000000002
6AN8_C	0.0079932366540002	1.176618394660749	0.219979818365287
6ACD_C	0.0109271475680146	0.6478915775522034	0.0324508966695133
5W9H_q	0.0100983312246198	0.9634585348393624	0.1081576535288726
4CKB_A	0.0083534589237656	1.2068161233149142	0.1010928961748633
6ANQ_C	0.0081532074528677	1.1752687219394242	0.2065868263473054
1HQE_A	0.0075745607897816	1.178201298802124	0.2606882168925959
2WR3_B	0.0014434889978839	1.041201618998965	0.6206434316353893
5I8H_C	0.0026103286212187	1.3542913482192975	0.2848034006376199
2IAJ_A	0.0074653875669562	1.177182389318198	0.2739726027397255
3GZU_D	0.0035231901107042	1.308318834001229	0.3960739030023095
6HAK_A	0.0087395871442534	1.1654467554932042	0.1525262154432791
6AVT_A	0.0068815724613883	1.169491157906542	0.3373893805309738
4ZPY_A	0.0072989382055222	1.293203636285789	0.0891891891891891
5HRO_A	0.0074741962599188	1.176997095385587	0.2739726027397255
3GZU_N	0.0033274821045179	1.307144169832717	0.4123831775700934
6BT3_J	0.0050756667707966	1.2782991526478154	0.3661016949152544
4UXG_A	0.0077266805015933	1.175726791544288	0.258064516129032
3J9D_A	0.0069539160571833	1.270166471378875	0.2187500000000004
1RT1_A	0.0041614740636072	1.1489164999635828	0.5188442211055275
1IJS_P	0.0073310766597419	1.2878700832563132	0.1246511627906978
6WV8_A	0.0059846127126235	1.3109329394534632	0.2236842105263161
3WHE_B	0.0052200131137859	1.0077120439565252	0.5169385194479292
4WSB_C	0.0098214538034839	0.972176480279852	0.1783625730994151
3WHE_A	0.0047155801983342	1.0075954857529918	0.5381679389312974
4OJ6_C	0.0088536796236206	0.9146752004474308	0.2861702127659571
2IJD_2	0.0069884575830537	1.251154747713764	0.2528497409326422
5NEM_B	0.0014090094412329	1.1094778455092125	0.6163101604278081
5TXN_A	0.0076503871788655	1.1711546553247731	0.2820784729586423
3DM2_A	0.0078209711082877	1.1609080704778882	0.280720338983051
3WHE_F	0.0051466675464096	1.0077589076779128	0.5226700251889174
5Z7D_A	0.0053580859299756	1.2728886942883606	0.3645598194130923
5UM8_G	0.0041181571805839	1.3336171530527805	0.2726315789473681
6N41_B	0.0012904842221342	1.060901541847922	0.627187079407806
1TKZ_A	0.0084088035813065	1.1624455346976583	0.2286585365853659
4EO2_D	0.0013964177778485	0.999073844858114	0.6359945872801087
3KZ4_D	0.0033812074490051	1.3075874769971223	0.4173505275498237
4F5X_D	0.0033812074490051	1.3075874769971223	0.4173505275498237
4B75_A	0.0027244535490188	1.3421071580531627	0.3344370860927157
6AVT_C	0.0084374823142829	1.1729242694341249	0.2041832669322711
6PWU_A	0.0072290591733078	1.2237350457407583	0.2593749999999997
2WR1_B	0.0023170691215974	1.0250198948223446	0.6120000000000001
6CH8_G	0.0028276132208053	1.348244290984172	0.3127035830618891
6OUU_B	0.0074149107357052	1.147537035066191	0.3285714285714285
6KDK_C	0.0077957394474151	1.177532003485346	0.2620041753653446
4KVN_A	0.0024536528449739	1.0228493339690865	0.6098535286284956
6CDE_C	0.0044053914024636	1.3437058579636676	0.2261663286004056
4A92_B	0.0032183171705099	1.3400115227601024	0.3184296619411124
4EO2_F	0.0019994428047158	0.9987968902207648	0.627187079407806
5I3U_C	0.0089536353419479	1.1773942151440084	0.1204819277108433
4B6F_B	0.0037930283813617	1.3452783994575686	0.2659685863874341
4A92_A	0.002945440058766	1.3400206834149315	0.3329658213891955
6IDD_I	0.0042554415125783	1.0344257060908908	0.553984575835476
5W9N_I	0.0088407170690086	0.9625903064323724	0.2902881536819637
5TXN_C	0.0086438430130543	1.1757182906688977	0.1806640625
1IKV_A	0.0087750684499448	1.1188350424443558	0.2387295081967217
3V4I_A	0.0080228717481549	1.1748460377397958	0.2554517133956382
6C0L_A	0.0077278337841694	1.111551752372458	0.3329658213891955
6BSP_F	0.0047808685462537	1.2744981527242922	0.4058139534883722
3MEE_A	0.0084113620326291	1.1291012978281398	0.2699579831932777
4EP0_G	0.0008296748218733	1.001286869233632	0.6471389645776573
5K14_A	0.0084207379773863	1.1522944608257024	0.2528497409326422
4EP0_H	0.0008483407255959	1.0013842065522691	0.6471389645776573
6KDN_C	0.0075348157168171	1.1855513088100735	0.2861702127659571
6NK7_D	0.0058632039118066	0.9488048247545176	0.5093632958801504
6D8W_D	0.0057844297461116	1.1815688040986547	0.4290780141843975
3J6Q_A	0.0112753180464616	0.4875182866900869	0.0586690017513138
6M39_C	0.0113610899622707	0.6870450921472255	0.011579818031431
5TXO_A	0.0076203585831686	1.1712026339035804	0.3013993541442414
6M39_B	0.0113608611882181	0.6870430633147757	0.0176767676767672
5W9H_r	0.009033640409825	0.9510658527384864	0.2875399361022361
3KLE_A	0.0097761637264031	1.1682489629465278	0.0422413793103446
5J2P_A	0.0087337853227778	1.1798261336575413	0.1726479146459743
6IK9_A	0.0087829761317668	1.186483128426208	0.1525262154432791
5KEP_E	0.0053362472880025	1.2615627529583993	0.3944636678200697
5W9K_K	0.0084904447069945	0.963671015313922	0.33003300330033
5W1X_L	0.0025688004835183	1.3526380116982508	0.3285714285714285
5D9Q_G	0.0022355774730361	1.3617251801029333	0.3127035830618891
6CGF_A	0.0076789239433432	1.1142627868994557	0.3448275862068968
1C8E_A	0.0078177090502224	1.2861132896170002	0.095108695652174
3V4I_C	0.0088958783405775	1.1761845720598645	0.1636188642925888
1S6P_A	0.0097407048763755	1.1361006541101484	0.1081576535288726
7CBP_K	0.0033749686744378	1.1896390015395464	0.5381679389312974
6XZQ_C	0.0098075421799307	1.0870135564367194	0.1579818031430933
3O8D_A	0.0031289683354807	1.3462463391836548	0.3198689956331881
2ZZQ_A	0.0023010790931833	1.2814852932986451	0.5207547169811317
5TXP_A	0.0076829962019479	1.1710450106377277	0.3028017241379308
5U68_A	0.0069963936222092	1.26812870028715	0.2567567567567566
4LSN_A	0.0100600531317916	1.1410636426927816	0.0458477508650514
6M39_A	0.0113637364087488	0.6870432931226885	0.035102739726027
3KLE_E	0.0097456418331437	1.1686249615907862	0.0549738219895292
6IMN_A	0.0004769746035759	1.3749044526619296	0.3127035830618891
6CDE_2	0.0042288791039157	1.3437073630922076	0.263322884012539
6MZK_C	0.0021990571659987	1.040098469736653	0.6228187919463082
4IDK_A	0.0080527490377808	1.1123799516067692	0.3227571115973746
5VQW_A	0.007367521954219	1.1193025130641936	0.3754266211604098
2WRB_C	0.0034721138402452	1.1821042890053333	0.5420918367346941
6LGW_E	0.0020793924972333	1.1831580903525123	0.5845347313237221
6BHJ_A	0.007954446451618	1.1665361992480117	0.2944325481798711
4WA2_C	0.0033905691618389	1.0168381685517538	0.5970937912813741
3AVX_A	0.0110894666235494	0.9514423384886626	0.0413564929693963
6KU9_A	0.005474519371896	1.312303753947418	0.3056155507559392
5I8H_A	0.0029297033122522	1.3448902387053605	0.3418423973362932
2WRC_C	0.0059367261769381	1.1017423269234827	0.4834355828220855
7K25_B	0.0047408311425091	1.287076636736994	0.4123831775700934
2IJD_1	0.0073299873134697	1.2464738480578583	0.2659685863874341
2I5J_A	0.0096980143302502	1.1389009245334356	0.1384180790960449
4OJ5_C	0.0098372083554156	0.8968127384660489	0.2515527950310563
3J6Q_B	0.011292100724782	0.4875083378876206	0.1000909918107371
4F5X_M	0.0036673977895726	1.3074075509034713	0.4324644549763026
3KZ4_M	0.0036673977895726	1.3074075509034713	0.4324644549763026
2EX3_G	0.0051900691233569	1.3370731719618547	0.2162977867203215
5W9O_J	0.0079643894439188	0.7993766212128045	0.4025522041763343
4CKB_D	0.0090127721348465	1.204784201241766	0.1000909918107371
4EO2_B	0.0013536722494318	0.9999804422088008	0.6516393442622954
5T3Z_G	0.0036102527002599	1.353412843267617	0.2834394904458597
6X4F_A	0.0075266814193856	1.1198126025227817	0.3676470588235294
4B73_B	0.0032749672043738	1.3447023069903674	0.33003300330033
6AVM_A	0.0075800940354093	1.1672352084190163	0.3314977973568287
4B3Q_A	0.0083842839584668	1.1102187784264537	0.3127035830618891
4B74_A	0.0031923794584245	1.3440302863425693	0.3373893805309738
4UNY_C	0.0049079917026798	1.248791839484168	0.447904191616767
6CDE_c	0.0044053707175297	1.3437025025353702	0.2672955974842772
2GV9_A	0.0104886802523578	1.054348024948179	0.1000909918107371
6ZTY_I	0.0105360242005262	0.8797411571234797	0.1772151898734182
7K25_E	0.0034867640526897	1.2896053193994688	0.4779951100244504
3O8D_B	0.0029054553646664	1.3469851877670218	0.3493303571428572
3M8P_A	0.0088103142686766	1.1336549599542995	0.2606882168925959
6EVJ_C	0.0089593301654129	1.0790258665751935	0.2820784729586423
6BT3_L	0.005258126104038	1.2743186331646912	0.4074505238649597
5J7U_J	0.0092667028208668	1.09771459031506	0.2463917525773191
4B73_A	0.0042398782885085	1.3428296115639795	0.2861702127659571
5T96_B	0.0009694734024786	1.2459882829413318	0.5845347313237221
5TOK_A	0.0064481261835363	1.0988953699762782	0.4636803874092015
5W9M_E	0.0111591001926068	0.799747460795881	0.1000909918107371
2RF2_A	0.0035596201090165	1.125921788812017	0.5783289817232378
6X4D_A	0.007626058714211	1.118549065303366	0.3707482993197275
1S1W_A	0.0080425783458586	1.1588766547244151	0.3112798264642078
4RW7_A	0.0080762083357273	1.116585221752352	0.3373893805309738
6ACD_A	0.0119772465775879	0.4117256192679975	0.0058236272878533
2WRF_E	0.0090754176873214	1.0420614118494234	0.2848034006376199
5KEQ_D	0.0049321671022582	1.277772833548344	0.4257075471698111
4B6E_B	0.0029517683823359	1.34406248835471	0.3599550056242968
5HBM_A	0.0097456189214805	1.1277081737824552	0.174927113702624
5C25_A	0.0081562724233332	1.1093414672201884	0.3388704318936877
6Z9M_B	0.0098570262760818	1.1360401222373684	0.1503330161750709
5T96_E	0.0013000390372424	1.2990382756702052	0.5420918367346941
5KAQ_B	0.0072852360296941	1.0468283573941406	0.4257075471698111
6EVK_C	0.0104137175806873	0.9661093846141504	0.1923076923076927
6IKA_C	0.0081687813072638	1.1745173528353574	0.2875399361022361
4IFV_A	0.007940503488867	1.1134508804313965	0.353863381858903
6XF8_A	0.0117818686796196	0.6101883588883128	0.0438378825475598
6MYY_B	0.0073617018845861	1.246929389617116	0.2834394904458597
5H0S_B	0.0115865451669287	0.7580626688524297	0.0485689505637467
2PY5_A	0.00380676388599	1.3484026895324712	0.3028017241379308
6CH7_G	0.0029730737175646	1.3496377665754622	0.3463251670378613
5VQV_A	0.007693879902401	1.111343488030354	0.3754266211604098
5YWO_C	0.0036344492442553	1.1869080008550912	0.5480153649167729
5NGJ_B	0.0025306541678889	1.3773222536387966	0.2261663286004056
5J7O_E	0.0076221901180296	1.0859576084126878	0.3928571428571421
6PWU_E	0.008217088465946	1.2257350056673648	0.2236842105263161
4B3P_A	0.0090336700134134	1.1270621120569235	0.2606882168925959
3KZ4_K	0.0045965480057734	1.3074505349917824	0.4009269988412516
4F5X_K	0.0045965480057734	1.3074505349917824	0.4009269988412516
6C0J_A	0.0084015952598212	1.111128409571254	0.3285714285714285
1QE1_A	0.0091430855056731	1.1661962725224515	0.215075376884422
5J2M_A	0.0093144197147601	1.178217604271889	0.1591562799616488
4CKC_A	0.0092663006635112	1.1984384646811272	0.1256983240223459
5GZN_A	0.0053845861166596	1.1670785755364466	0.5018633540372666
6X49_A	0.0079193572303449	1.1187397342060708	0.3614864864864864
6NK5_H	0.0074428943628917	1.0069339636666106	0.4341637010676156
6CO8_C	0.0019998162118065	1.199890508374578	0.5949868073878626
5M3J_C	0.0102323390742672	1.036658669505857	0.1982160555004959
5OA3_0	0.0081826097406944	1.087884325100046	0.3584269662921346
1DZL_A	0.0026913074362694	1.3038823839784228	0.5037313432835817
5J7U_H	0.0089109037056972	1.0882789508019586	0.3000000000000002
4B71_A	0.0033298627907407	1.3401802014845825	0.3661016949152544
3KZ4_C	0.0031568222157915	1.3076038376105357	0.4761904761904756
4F5X_C	0.0031568222157915	1.3076038376105357	0.4761904761904756
6FHH_C	0.0101712534978982	0.9748148432520004	0.2387295081967217
1CD3_F	0.0015683233613041	1.354276062183824	0.4107351225204196
4B6E_A	0.0039546701567224	1.341544853291054	0.3271130625686058
3BGR_A	0.007476221433001	1.1182435191372266	0.3976878612716767
3DI6_A	0.0090811616678308	1.1387337771370267	0.2567567567567566
3DMJ_A	0.0085524486819803	1.1602039436308589	0.2875399361022361
6LQD_A	0.0063666563797759	1.322930243529644	0.2065868263473054
6EVJ_F	0.0095085505033929	1.0773240390710734	0.2593749999999997
1M1C_A	0.0046538285205602	1.3234341620160155	0.3493303571428572
6BSP_H	0.0064799013433107	1.294325083885718	0.3084415584415585
3MMP_C	0.00680489828809	1.2440257819575766	0.3478260869565217
2WRF_H	0.0090418211424372	1.0393429063270376	0.3127035830618891
1REV_A	0.0086401947349734	1.149857711979148	0.2930481283422455
5C42_A	0.0104690649885899	1.140045531498696	0.0804289544235925
4MC5_B	0.0014645978712036	1.01381472934728	0.6629986244841817
4B76_A	0.0043015136303301	1.3419689860122892	0.3141304347826092
3O8B_B	0.0041730894642839	1.3430275249540329	0.3198689956331881
4WA1_E	0.0017329672433626	1.0172559759522304	0.6584362139917692
1C0U_A	0.008226919053593	1.1569228241840182	0.3271130625686058
4IG3_A	0.0068397076744707	1.111102942695482	0.4566265060240968
3MMP_A	0.0067729722561823	1.2428936055895292	0.3569023569023573
5U68_C	0.0068117718758203	1.2661597298371043	0.3285714285714285
3O8C_B	0.0036797064254316	1.342216405716574	0.353863381858903
4WE1_A	0.0103648827194644	1.1577979864162362	0.0872302158273379
1G5G_F	0.0063412410975771	1.1691522564883865	0.4566265060240968
6MYY_E	0.0073615386189858	1.246929737958202	0.3084415584415585
6KDM_A	0.0094371633857291	1.188922476074617	0.1647398843930636
4PUO_C	0.0098873948410574	1.1414640028514644	0.1911330049261084
6RIC_B	0.0116175908952248	0.933274359309092	0.0651982378854629
6BT3_M	0.0056969406009743	1.2834624362142113	0.399305555555556
6IMN_B	0.0019068858195554	1.3744797831673128	0.3271130625686058
6ACD_B	0.0120092818043232	0.4286089601585561	0.0862533692722369
2XGK_A	0.0085663297371258	1.2921222280831894	0.0651982378854629
3J0C_J	0.0063511706391283	0.927983471565486	0.5265151515151512
1EP4_A	0.0088624023996074	1.1426350386990671	0.2902881536819637
5XN0_C	0.0090615224583257	1.1702859254714846	0.2489669421487605
6ECL_A	0.0085030569370669	1.1126307345034394	0.3418423973362932
5L35_E	0.0016332207899327	1.3439703658932836	0.4531249999999998
6NM6_G	0.0023932624804523	1.3651505718334382	0.352348993288591
3WHE_K	0.005283150896237	1.0077117513849334	0.5640362225097031
3TAM_A	0.0066181063136224	1.1361940999929894	0.4636803874092015
6LGW_F	0.0039724417354321	1.1695435634021336	0.5660621761658027
5UTY_G	0.0038317650034395	1.3526031487767758	0.3213114754098363
2W0C_L	0.0086354139985734	1.132243895753045	0.3213114754098363
5FOB_B	0.0120946578074047	0.8613622868543438	0.011579818031431
2B5L_A	0.0112028481750254	1.054167583184798	0.0765805877114873
6KU9_C	0.0056828961041193	1.312298917552014	0.3463251670378613
2WZQ_A	0.0052070381568758	1.3063716409325483	0.3960739030023095
1LWC_A	0.0085959421187733	1.168719754384811	0.295819935691318
5FPT_A	0.0031734159736276	1.340343006254275	0.3944636678200697
5J7O_B	0.0088593043654903	1.0862896856199291	0.3285714285714285
5UTF_G	0.0030413581071103	1.3649457507109068	0.3198689956331881
6ACC_A	0.0124834677103817	0.4102557959773831	0.0324508966695133
3J6Q_E	0.0116688589020252	0.4875327138217988	0.156937799043062
1N5Y_A	0.0083306858714474	1.1543187674991282	0.3359116022099451
6JDU_A	0.0064726082939988	1.2278909656209034	0.4041811846689898
3GZU_K	0.0033282893164511	1.307140592794981	0.4907521578298393
1V0E_B	0.0096691057273056	1.1550107641011844	0.2212121212121209
1S1V_A	0.0089505583175824	1.1510372691182515	0.288912579957356
5J7U_A	0.010334921984011	1.0986985835355565	0.2005958291956311
6BSP_G	0.0057374308409478	1.283848624712851	0.4074505238649597
6X4C_A	0.0083665144687575	1.121318795788369	0.3599550056242968
3VNV_A	0.011722860509496	0.9519353231242148	0.0694789081885856
5GZN_B	0.0059218114716304	1.16743446210561	0.4962871287128716
6ACC_C	0.0125059250586551	0.4103048561866708	0.0404475043029262
1CU1_A	0.002409231303298	1.3416697513349478	0.4341637010676156
4RW6_A	0.0083815434285812	1.1220622910210412	0.3584269662921346
6CH9_G	0.0033444793893623	1.3547842184929135	0.3478260869565217
6ULC_E	0.0042801332475101	1.3448723478367828	0.3271130625686058
6BT3_N	0.0067878609403531	1.2938915265228392	0.3084415584415585
3J6Q_C	0.0116672952085354	0.487539258175792	0.1703775411423038
6MCO_G	0.0027057015572617	1.349975733390787	0.4009269988412516
5I42_C	0.0098130838008017	1.174591933786358	0.1806640625
1V0F_A	0.0099018773767863	1.1532167811110332	0.2053838484546355
5NFY_D	0.0051295633983807	1.2412993473034146	0.4852579852579857
1X9P_A	0.004410707599898	1.232020102146177	0.5207547169811317
5J7U_G	0.0104428990236939	1.0961172547863582	0.1994047619047614
4EP0_I	0.0006005499525544	1.0014085659618188	0.6861924686192471
3SAQ_B	0.0052125479807505	1.3456365608206482	0.2659685863874341
5K6C_F	0.0019714409849973	1.2621261432136273	0.5845347313237221
3J6Q_D	0.0116702239735869	0.4875285756733774	0.1829745596868883
5J2Q_A	0.0100382786895232	1.1891577642793016	0.1204819277108433
1V0F_C	0.0102726978442015	1.1544750536220638	0.166988416988417
1T05_A	0.0098106128891366	1.1738419290512168	0.1934846989141165
5TW3_A	0.0109722499011919	1.128464265833074	0.0746666666666664
2YNG_A	0.0092581794236413	1.1266351130311525	0.2930481283422455
1V0E_D	0.0096998802293355	1.151539060316204	0.2412731006160162
6ACC_B	0.0125042057166335	0.4102628083756036	0.0680212014134271
4PWD_C	0.0102890968019226	1.1416236391817598	0.1841332027424096
6C0P_A	0.0083933343606058	1.1098884943064646	0.3769931662870154
1TL3_A	0.009947640439869	1.1615814898011898	0.2029850746268653
3AVW_A	0.0119416182190187	0.9500587215180184	0.0628618693134819
1C8D_A	0.0090949315986769	1.2831271419390673	0.0651982378854629
4EP0_J	0.0013904508308605	1.001093620358177	0.6815020862308756
4OJO_B	0.0075544831439408	0.9080130762744316	0.479804161566707
6KU9_B	0.0056792551175246	1.3123119848285412	0.3676470588235294
4B6F_A	0.0055843062037008	1.342750081017457	0.2593749999999997
3V81_C	0.01040817538941	1.1399720002551013	0.1760700389105063
4B76_B	0.0039668410427781	1.344268729100807	0.3645598194130923
3DLE_A	0.0092332623541382	1.150271780128523	0.2848034006376199
3KLF_M	0.0082429512559254	1.1743086253129402	0.3418423973362932
6ACK_A	0.0130043610399332	0.3378569375689125	0.0074999999999998
5TDG_B	0.0048015322538805	1.088934657554338	0.580392156862745
4EP0_L	0.0008701030458556	1.001258602721069	0.6885474860335192
3ITH_A	0.009667857065819	1.1722120142124135	0.2249240121580542
5O6V_C	0.0062774014181264	1.2063619783288704	0.4513805522208889
1SVA_2	0.0061503959313885	1.3066519201729367	0.352348993288591
3DLG_A	0.0093212431172799	1.1545529507881152	0.276663146779303
1N6Q_A	0.0091099507905835	1.1585273384985724	0.2916666666666672
6ELI_A	0.0088895382413261	1.1111763388657503	0.3418423973362932
6MYY_A	0.0073598094792219	1.246929498045839	0.3448275862068968
4UXE_B	0.0079382829318446	1.1813467091357248	0.3569023569023573
3RKI_B	0.0099977337753819	0.9969118600106774	0.3013993541442414
6MZJ_E	0.0073623114251278	1.2469297344257593	0.3448275862068968
5WL0_A	0.0045600165537097	1.272957265176884	0.5000000000000004
6BSP_C	0.0054878564581409	1.3014959545881586	0.4140350877192986
5VQX_A	0.0079299464867229	1.1116669266124797	0.4140350877192986
5KEQ_E	0.0064244425229954	1.2606893421323555	0.4025522041763343
6IMK_A	0.0009799095898099	1.3815878197053764	0.3256578947368425
6NK7_E	0.0091185828844178	1.0129316357317195	0.3630214205186022
6KDJ_C	0.0091301507428572	1.1766931347195326	0.2712933753943216
5UDD_F	0.0063694007244345	1.2587858713046118	0.4107351225204196
6MZJ_A	0.0073614217297061	1.2469297845035008	0.3493303571428572
4B74_B	0.0033040767066564	1.345753633428073	0.4009269988412516
1TVR_A	0.0111970366007998	1.1178688616842545	0.0961015412511336
4OJL_B	0.0076429718267888	0.908811465314776	0.4834355828220855
6MN7_D	0.003731220518704	1.353393415572253	0.3584269662921346
2YNH_A	0.0099677394815729	1.1252306860393753	0.2567567567567566
6P1X_A	0.0101892932362414	1.1711166767425147	0.1818181818181821
4Q0B_C	0.0105335957699941	1.142157094441704	0.1737864077669897
5I42_A	0.0093915011397879	1.172822922765061	0.2593749999999997
1HYS_A	0.0079854496954095	1.1679007857477437	0.3817142857142861
1V0E_E	0.01024270489044	1.1551980315111678	0.2029850746268653
5ACO_C	0.0037279319355949	1.3533952026667215	0.3614864864864864
3KLE_M	0.0095697999077654	1.1665986222506048	0.2593749999999997
5EA8_F	0.0051141539878639	1.2738910398856995	0.479804161566707
3J7G_B	0.0044974879527194	1.355262649238447	0.3042071197411005
2WRC_A	0.0073056873364439	1.0844531510754003	0.4743902439024394
6NK7_B	0.0070800086358784	0.9484964087833224	0.5131414267834793
5J7U_D	0.0098289414780613	1.0996001481396638	0.288912579957356
2WRF_C	0.0096193338975205	1.0429584993960788	0.3227571115973746
3GZU_F	0.0037328339373814	1.3083072988262223	0.494437577255872
2Y26_T	0.0046209570675064	1.3536419350772613	0.3070270270270272
2Y26_A	0.0042285445762567	1.3541276489647711	0.33003300330033
4CKC_D	0.0100970360093956	1.1984523150179731	0.1416430594900848
5VQZ_A	0.0078894118178651	1.113572744800642	0.4257075471698111
6BEC_B	0.0048970056145743	1.2768756871403506	0.4907521578298393
3KZ4_N	0.0044429674553795	1.308352826101567	0.4654545454545455
4F5X_N	0.0044429674553795	1.308352826101567	0.4654545454545455
3O8B_A	0.0029408222772983	1.3417668586247	0.4358669833729218
4RW9_A	0.0091311007804573	1.1180357504527898	0.3344370860927157
5FB5_A	0.0002912777237633	1.0004230348477925	0.7004219409282704
6IML_A	0.0018306570393994	1.3793072372721695	0.3256578947368425
2R5H_C	0.0044474271945627	1.3581313540388205	0.3028017241379308
5V2S_A	0.0069922391787076	1.3231945499372688	0.2233250620347395
1UWB_A	0.0114574998796185	1.1187061477848723	0.0727595385980475
4EO2_C	0.0020527466043032	0.9989156940139556	0.679166666666666
6IB1_D	0.0080183013064072	1.2640436387996603	0.2875399361022361
2WRF_B	0.010130020100204	1.0443605646980687	0.2916666666666672
5GZO_B	0.0072247147756421	1.1643803452595545	0.447904191616767
6W52_B	0.0047549467263616	1.2885537043470665	0.4889162561576352
1P5Y_A	0.0071688129656567	1.2961373132225362	0.3127035830618891
2WR0_A	0.0027888703474117	1.0318965212900555	0.6561643835616435
1JLE_A	0.0087526800444105	1.147600547077688	0.3493303571428572
5J7V_C	0.0103290017143078	1.082320406026197	0.2659685863874341
6LKX_B	0.0027746261202819	1.338861535111597	0.4566265060240968
3ZIF_F	0.0127061833059924	0.9537373212403756	0.0074441687344917
1EJ6_C	0.0113283334203822	0.8486728557899195	0.2299084435401832
3AVY_A	0.012528760104337	0.9517107558516478	0.0430107526881717
4UXF_A	0.0086489902459379	1.182953982613287	0.3213114754098363
3WHE_C	0.0059327106241211	1.0077373936065603	0.5660621761658027
3SHM_O	0.0090275807559021	1.2959220582022262	0.0921409214092137
2VG6_A	0.0100723535407199	1.1287293401567078	0.2620041753653446
6RFL_B	0.0126723778044338	0.9174846650202776	0.0355665839536807
3KZ4_J	0.0041927048784382	1.3084939573476186	0.4834355828220855
4F5X_J	0.0041927048784382	1.3084939573476186	0.4834355828220855
6KDO_C	0.0095101051571994	1.1778599745653413	0.2593749999999997
4EO2_E	0.0018797435182848	0.9990496668497698	0.6861924686192471
6E5P_C	0.0035815539429868	1.3520607794044055	0.3896551724137926
3KLE_I	0.0095317986887124	1.165889712142635	0.2820784729586423
5FPY_B	0.0039929729586313	1.3439738168139284	0.3912543153049479
3ZIF_C	0.0127127970892301	0.9537389731238346	0.0223325062034738
5I2M_A	0.0050173346667294	1.1279117117111177	0.5783289817232378
5J7U_E	0.0098725195656469	1.0835824027518868	0.3070270270270272
5W9K_J	0.0096775124176841	0.8053605576562011	0.3785632839224628
5KEQ_F	0.00757691643394	1.291220797607658	0.2944325481798711
6W09_F	0.0062648991714779	1.3024775175663517	0.3832951945080092
5J7V_A	0.0097291074779732	1.0952942170951403	0.3184296619411124
1WTH_A	0.0112181468080971	1.027687266116154	0.2029850746268653
5FPY_A	0.0041444996279958	1.3416694121703103	0.3912543153049479
1C1C_A	0.0082823726237264	1.1520980200796165	0.3928571428571421
4ZYP_C	0.0058363171394559	1.2536607530863857	0.4725943970767361
1V0F_F	0.0097676836281835	1.1531946406366982	0.280720338983051
3KZ4_H	0.0031692821684266	1.3069527067169875	0.5303797468354425
4F5X_H	0.0031692821684266	1.3069527067169875	0.5303797468354425
6BEH_A	0.0068140706989905	1.2906521981693293	0.3645598194130923
4B75_B	0.003478837547998	1.344288942863205	0.4206815511163331
5W9L_J	0.0105465224390941	0.9508531297972492	0.2986036519871105
4B71_B	0.0038925754607477	1.342101910017902	0.4058139534883722
6NNF_G	0.0024242072473294	1.3633840472748793	0.4140350877192986
4UXE_A	0.0089655131327427	1.1819881780970802	0.3098591549295779
1V0F_E	0.0108133720420802	1.1536978988426196	0.1715116279069766
5FPT_B	0.0041082316439996	1.3428959588716305	0.3944636678200697
6CDI_d	0.0060200970447348	1.345622592313439	0.254149377593361
5VQT_A	0.0091611375997802	1.1152499067197958	0.355381165919282
6K4Y_C	0.0126363831491578	0.5845692954058446	0.1430934656741105
3J0C_G	0.0078322016482834	0.9156558549066532	0.4925925925925929
1DDT_A	0.0067212031970197	1.2800889712150842	0.3928571428571421
4D6W_A	0.002835946838445	1.1522903323447564	0.6382113821138211
3SAQ_A	0.0046928991997906	1.358435995030504	0.3070270270270272
6CDI_C	0.0060198122177624	1.34562225490405	0.2567567567567566
6OUU_D	0.0040215505224808	1.076700202839147	0.627187079407806
4B3O_A	0.0111061523538252	1.119675784544258	0.1783625730994151
1V0E_A	0.0103102913360076	1.1534577296950534	0.2412731006160162
5Z58_C	0.0102822208684945	1.16130770713103	0.2374616171954968
2WR4_C	0.0046598546244738	1.0341422835770622	0.6141522029372499
2WRF_F	0.0103898224074129	1.0423710837476972	0.2930481283422455
6DE7_G	0.0055871842675959	1.3537550895673869	0.2686253934942291
6FHI_C	0.0117146516972979	0.9781931085788964	0.1899606299212595
6UDA_I	0.0041605500656523	1.3397742856260209	0.4041811846689898
5VQY_A	0.0081814029366999	1.1106794139329144	0.4324644549763026
1BQN_A	0.0115623867868741	1.119562094668982	0.1101928374655647
3J2M_X	0.0084427478376297	1.2313181050306328	0.3127035830618891
3J2M_W	0.0084421437818958	1.2313230908302364	0.3127035830618891
5XN2_C	0.0097459506479233	1.1772266300246628	0.263322884012539
3J2M_U	0.0084528900033044	1.2313187891304411	0.3127035830618891
2WR4_B	0.0013891988421905	1.0426157191151164	0.6956521739130432
5XN1_C	0.0099059129442147	1.1799475095891738	0.2476780185758509
5TOJ_C	0.008539562469497	1.0926758027414765	0.4173505275498237
1V0E_F	0.0098216120961885	1.154102554332617	0.288912579957356
6BT3_I	0.0063802536997309	1.294814758261264	0.4009269988412516
3AVT_A	0.0127820432183914	0.9524310959152424	0.0587262200165425
3J2M_Z	0.0084521979991598	1.2313205429759115	0.3141304347826092
3WHE_L	0.0058323339057089	1.0077687308925465	0.5824607329842928
5UG0_A	0.0035138660319804	1.31156379429139	0.5188442211055275
6CE0_G	0.0023810191175223	1.3520323320571892	0.4672330097087371
3VSM_A	0.004760435280627	1.3256152154900525	0.4190140845070427
4WA1_C	0.0017218670877597	1.0172825583694056	0.6956521739130432
1HVU_J	0.0062234973342201	1.1513981003566958	0.5323193916349815
3J2N_V	0.008431925237263	1.2313222209302508	0.3198689956331881
2Y26_P	0.0038713367834999	1.3539922899525576	0.3864678899082567
3J2N_Y	0.0084247114134117	1.231319216600891	0.3213114754098363
5UDD_I	0.0052117952358971	1.2598813971149143	0.5112500000000002
3AGP_A	0.0127660350550901	0.9526693017563224	0.0694789081885856
6MTN_G	0.0029097065006589	1.3661517725559609	0.3944636678200697
6BEH_B	0.0055845035007891	1.2829474448404283	0.4761904761904756
6IK9_C	0.0097131404729923	1.1797554408315998	0.2712933753943216
3I7H_A	0.0119303609766876	1.0832717656960713	0.1020966271649956
2YEW_F	0.0087941321183592	1.0075971903591856	0.4290780141843975
5W1X_G	0.0024720757828464	1.3533682104545153	0.4601449275362319
3GVK_B	0.0104183159469938	1.1544857532596546	0.2463917525773191
1C8H_A	0.0093564335706453	1.2940837201673885	0.1041095890410954
6BED_A	0.00565351388924	1.2865276997167192	0.4725943970767361
5W9H_p	0.0103092495900292	0.7981671884448099	0.3569023569023573
2Y26_K	0.0050140715983813	1.353522090738155	0.3227571115973746
3GZU_H	0.0033288439296159	1.307140504372469	0.5381679389312974
4OJL_C	0.0077017205537648	0.9078825334406684	0.5112500000000002
1RT6_A	0.0098362539360035	1.1521329085960694	0.2986036519871105
2HNY_A	0.0105353585235961	1.1554730257823342	0.2336734693877553
5T3X_G	0.0060827921942303	1.3613389469631838	0.1946640316205528
4N53_A	0.0041854299757377	1.336145025667057	0.422352941176471
2WR3_C	0.0034022118434695	1.0311575112016098	0.6561643835616435
5J7U_K	0.0108760900879812	1.0872263201016492	0.2515527950310563
3KIE_P	0.0092037177692137	1.2899623867854095	0.1580459770114946
5K9K_I	0.0080954621335578	0.984873640206098	0.4834355828220855
7K25_A	0.006772875881964	1.2753478124533646	0.4090909090909087
2WR4_A	0.003376263484912	1.0402077599279305	0.6561643835616435
3SHM_L	0.0090238222413067	1.295930029571032	0.1647398843930636
2R5J_N	0.0032441096196662	1.3573910855167202	0.4140350877192986
6N08_C	0.0011944405683508	1.0009885452494134	0.7100424328147108
3ZIF_A	0.0128015233954025	0.9537689927313744	0.0852782764811486
5UV5_C	0.0089529627927434	1.168072538957347	0.355381165919282
2YGC_C	0.005575174356501	1.29697865394864	0.4636803874092015
3J26_M	0.0059500411037403	1.3588044414941385	0.2286585365853659
2WRF_I	0.0103943795599481	1.0426016825707245	0.3127035830618891
2YNI_A	0.0101503529678722	1.127738224835069	0.295819935691318
1P5W_A	0.0078582348147827	1.2982735390072768	0.288912579957356
7JYI_E	0.0080188397808635	1.180713873571468	0.4058139534883722
2Y26_L	0.0043214806671733	1.353639636721144	0.3738636363636365
6BEC_C	0.007235332588043	1.2887726051103854	0.3645598194130923
4AVZ_A	0.0075304855923786	1.2035951652657135	0.4173505275498237
6OTZ_A	0.0108945773566075	1.1805690716769024	0.1459715639810421
5J7U_F	0.0115167444570686	1.096045677812952	0.1829745596868883
6J9F_C	0.0131645604054683	0.6885051576538928	0.1050454921422661
3IZ3_C	0.0132254240096846	0.6133849463931588	0.1142857142857138
3J2N_X	0.0084314411448837	1.2313239375999818	0.3329658213891955
5ACO_D	0.0037280718276497	1.353394710911597	0.4090909090909087
1HVU_G	0.0062266980216128	1.1513981736605094	0.540127388535032
5VMJ_E	0.0046335482085328	1.333571112666227	0.4107351225204196
3GVL_A	0.0095395823519129	1.146578899826231	0.3314977973568287
2R5K_C	0.0053730946581623	1.3550363352934165	0.3013993541442414
3SHM_E	0.0090137902741077	1.295926863397752	0.1818181818181821
6E5P_E	0.0035802193745616	1.3520604522920086	0.422352941176471
2R5H_F	0.0044264539484834	1.3580774180324853	0.352348993288591
2Y26_F	0.0050399343857478	1.3540420660524166	0.3285714285714285
6IAB_A	0.0071962783657594	1.152607396633662	0.4907521578298393
5JSA_C	0.0038267648158917	1.3632034154782384	0.3691959229898076
5C7K_C	0.0038466084158585	1.3547693651263522	0.399305555555556
5VQQ_A	0.0094148428912873	1.1146707218774194	0.3661016949152544
3ZIF_H	0.0133877144848407	0.9537063870211112	0.0228426395939089
5T96_C	0.0012960095663156	1.286457953348524	0.6228187919463082
2CAS_A	0.0097918318066672	1.2890766780056029	0.1031021897810222
5C8U_D	0.0066364163169754	1.2417830534642458	0.4601449275362319
2Y26_E	0.0046473309450836	1.3543269332787824	0.3584269662921346
2Y26_J	0.0046201519651928	1.3542286272489064	0.3614864864864864
1HVU_A	0.0062259557294916	1.151397664179008	0.5440613026819927
1SGK_A	0.007214864202758	1.2824743168837436	0.3832951945080092
3LP1_A	0.0105504676731666	1.1295806063110334	0.2712933753943216
3ZIF_B	0.0130761646416419	0.9537053707591092	0.0727595385980475
3FFI_A	0.0106079377287945	1.1483162943121137	0.2528497409326422
6NK6_H	0.0097880037155527	1.004799974590485	0.3848797250859108
1OHF_A	0.0011801582968108	1.3503681798820384	0.5207547169811317
6GOV_X	0.0138397913963625	0.5424009890044343	0.0488006617038874
5J7O_C	0.0103286643183315	1.0823195385355469	0.3198689956331881
6UM7_I	0.0046230701316025	1.3394046793177157	0.4058139534883722
6NK6_E	0.0096826236663507	1.00324387180327	0.3928571428571421
6BEB_A	0.0065542793982049	1.3132684578270768	0.3691959229898076
3KIE_E	0.0092007844213218	1.2899624365126048	0.1911330049261084
2Y26_I	0.0045881077009193	1.3543680514618706	0.3661016949152544
5VMJ_C	0.0052352354936972	1.3306383515377194	0.3944636678200697
6MPH_B	0.0057281085281682	1.3475738328057123	0.3141304347826092
3J3I_A	0.0111760989966437	1.0409179996197198	0.2606882168925959
6CDI_2	0.0060225834083427	1.3456223778672285	0.2944325481798711
1HVU_D	0.0062247103670765	1.15139843315096	0.5460358056265981
3KZ4_L	0.0045012540361193	1.3066488909028664	0.5093632958801504
4F5X_L	0.0045012540361193	1.3066488909028664	0.5093632958801504
3RKI_C	0.0088965462040444	0.9760614864950786	0.4496402877697838
6KDM_C	0.0100569757233359	1.1824250301457049	0.2646443514644354
6S6L_A	0.0059111353976038	1.3050395184753003	0.4410011918951135
3SHM_T	0.0090266898280652	1.2959236922778825	0.2005958291956311
6IGD_C	0.0069968986362577	1.3587824960192805	0.0990909090909093
1V0F_B	0.0112039720713126	1.1534576360259037	0.1923076923076927
6MYM_A	0.003048185189312	1.0185091065803726	0.6768377253814142
7CN2_B	0.0068031668529958	1.2661760937466089	0.4341637010676156
5J7U_L	0.0113560191864171	1.0962434790737487	0.2261663286004056
3ZIF_E	0.0130739567875256	0.9537047321327328	0.0921409214092137
5VMJ_A	0.0047570007400357	1.3335734806501267	0.4173505275498237
5KEQ_C	0.0051433238929051	1.2836106691770282	0.5150375939849616
6V6W_C	0.0023755205260333	1.3582998364229588	0.4725943970767361
5WDU_Q	0.004894264469581	1.358177507391502	0.3388704318936877
6BSI_A	0.0117751533470077	1.1317695578803006	0.1448863636363635
5ACO_A	0.0037285994969625	1.353394945159064	0.4257075471698111
5D9Q_A	0.0025118399793033	1.3617456340539538	0.4548736462093856
1GFF_1	0.0022181518277146	1.3676034461559627	0.4531249999999998
5FPS_B	0.0046638000041836	1.344419509453466	0.4009269988412516
4LK0_I	0.0132498177248444	0.6396968325743477	0.1530190239867663
3J7G_A	0.0043485417105768	1.3552275355896362	0.3864678899082567
6MPH_C	0.0057895285470706	1.347516280397112	0.3198689956331881
2C9G_C	0.0045018452043892	1.262737296039052	0.555984555984556
5C8S_B	0.0067613479679463	1.2386994944922909	0.4672330097087371
5TOJ_A	0.0056047133351696	1.0744229658906574	0.601324503311258
3AVV_A	0.0135253854444261	0.9604840137967146	0.0363937138130687
5L35_B	0.0019205625423619	1.3469592750105317	0.5188442211055275
6W16_F	0.0024953135694452	1.3213509463677464	0.5519897304236199
6CRI_X	0.0050637768564013	1.3596799512998994	0.3271130625686058
3SHM_F	0.0090235210360777	1.2959207042939798	0.2175226586102714
6MN7_A	0.0037330837309787	1.3533941440366446	0.4290780141843975
3KIE_H	0.009199082297785	1.289960619530551	0.2175226586102714
5NGJ_A	0.0060922140579959	1.3469494729153488	0.3013993541442414
3J26_L	0.0046810230390088	1.3594075884825485	0.355381165919282
6UDA_A	0.0041610911855511	1.339774388909832	0.4444444444444442
2Y26_D	0.0050103259784185	1.3541972808168166	0.355381165919282
5KEQ_B	0.0072284180530598	1.2828569031605046	0.3976878612716767
6VKD_F	0.0041997021415123	1.289339479481175	0.5519897304236199
6ODF_C	0.0087552583058383	1.0761359813248048	0.4444444444444442
3IYW_B	0.0066220266597974	1.1560644523249246	0.5342639593908625
2WR7_A	0.0060264380957787	1.083352066298783	0.5845347313237221
6UM5_E	0.0042456539337673	1.3326996958427102	0.4583835946924002
2R5I_E	0.0047249638741541	1.354827411298464	0.3738636363636365
5TEP_A	0.0125625523214651	1.1238637614492946	0.0614574187884109
6VYV_B	0.0061835534572337	1.146202580603198	0.5599999999999994
3SHM_G	0.0090145143227025	1.295925603017316	0.2286585365853659
5UDD_G	0.0042377674717069	1.2552916320367435	0.5762711864406782
3M8Q_A	0.0110942819985517	1.1290095748786022	0.2515527950310563
3KJV_A	0.0114235489753108	1.1746161351156268	0.1448863636363635
3KIE_Q	0.0092000395611354	1.2899609411085518	0.2261663286004056
2GV9_B	0.0130044742028825	1.0447453156622188	0.0718085106382981
4I2Q_A	0.0102152033665314	1.1182143551286063	0.3344370860927157
6IW2_J	0.0080331669505479	1.1626704948951627	0.4548736462093856
3RKI_A	0.0089134657389805	1.009603512806424	0.4566265060240968
5J7O_A	0.0097244516219435	1.0952947755443856	0.3817142857142861
6BEI_A	0.0073534681456652	1.2896244847802265	0.3848797250859108
6BSP_E	0.0051736999606919	1.2800609007556003	0.5265151515151512
3ZIF_I	0.0127087240882983	0.9537386716006652	0.1760700389105063
3SHM_C	0.0090402940454438	1.2959239858334015	0.2261663286004056
3ZIF_K	0.0133841007418996	0.953705494721746	0.0882088208820877
6CUF_d	0.0067671186298371	1.340979534725012	0.2672955974842772
1LWF_A	0.011084787900031	1.1160942753109186	0.263322884012539
7JYI_C	0.0080179880161775	1.1807138027290829	0.4358669833729218
2WR0_C	0.0014273436102255	1.0401428318558272	0.7173295454545456
2WR2_C	0.0014460870598671	1.0398229077230243	0.7173295454545456
4UNZ_C	0.0065164418522814	1.2473393930803576	0.487084870848709
5W1O_E	0.0033105560461171	1.353649509588069	0.4566265060240968
5J7U_I	0.0103226368188998	1.0839474897001402	0.343333333333333
6O6B_A	0.0120769014040475	1.082837538791405	0.1829745596868883
1CU1_B	0.0044099899122084	1.341791303310254	0.4341637010676156
6MZJ_B	0.0073621958282754	1.246929340803948	0.4324644549763026
3KIE_J	0.0091987240709936	1.2899609132399883	0.2324159021406733
1DTT_A	0.0106047380394342	1.1308389540664765	0.2944325481798711
5FPS_A	0.005084374089959	1.3430463695104051	0.3944636678200697
1RTD_C	0.0106743017263363	1.1815421891439384	0.2361963190184053
6O6B_B	0.012061587931078	1.0827949733554172	0.1887905604719764
2R5J_E	0.0047071906585297	1.3575520673317245	0.3723041997729859
4OJO_C	0.0084729554156035	0.9070801993803272	0.5037313432835817
3J8V_A	0.004349012998185	1.355227182706895	0.4009269988412516
6MPH_A	0.0058156988726431	1.3476342475121643	0.3329658213891955
3J8W_A	0.0043511872440643	1.355227353650153	0.4009269988412516
3GZU_I	0.0037314808599002	1.3083071687301613	0.5480153649167729
2R5K_B	0.005099458461866	1.3550418718263972	0.3584269662921346
3VUN_A	0.0050154887171644	1.3059788562952956	0.5074812967581042
1RT5_A	0.0105409370845093	1.13746619288169	0.3000000000000002
5NER_B	0.0014099360246182	1.1094778810518515	0.7100424328147108
6MU8_G	0.0032110520588836	1.366264126256077	0.4257075471698111
5JS9_C	0.0036153461943962	1.363266741438374	0.4156908665105381
3J8Z_A	0.0043542599548799	1.3552274147962624	0.4025522041763343
5J7U_C	0.0104835083670112	1.084529327879756	0.3344370860927157
5KEP_C	0.0053924520523535	1.284317855844771	0.5188442211055275
6ZTY_H	0.0132873306697497	0.887505083967638	0.1438032166508984
3J1P_C	0.0066459112224363	1.307658935375776	0.4058139534883722
5U7M_G	0.0055795066957667	1.3579783564125465	0.3184296619411124
6O6B_C	0.012133922750449	1.082816398193643	0.1887905604719764
6MPG_V	0.0066540384161659	1.3451846805642085	0.2739726027397255
2R5I_H	0.0042939371862157	1.3546790857566546	0.4107351225204196
4XON_A	0.0085459064234684	1.1991134892185322	0.3928571428571421
3J1P_B	0.0085782838120168	1.2873129524348073	0.3013993541442414
3GZU_M	0.0035211803782901	1.3083217921170518	0.5579896907216488
2WRD_A	0.0090269678975681	1.0822304151920676	0.4375743162901302
3FOH_B	0.006584605909634	1.3412415907353916	0.2944325481798711
3FOH_E	0.0065849838824028	1.341241964161948	0.2944325481798711
3SHM_H	0.0090272947757477	1.295926056001505	0.245108135942327
2YGC_B	0.0083938662425166	1.294868390620859	0.3042071197411005
6LGX_A	0.0008426169413566	1.2947690998356076	0.6382113821138211
4D6W_C	0.0022288658471877	1.1538805970760695	0.6838440111420614
4O44_A	0.0127228499745917	1.1269884389381597	0.0680212014134271
3SHM_N	0.0090229764386923	1.2959254978209076	0.2476780185758509
5K6I_F	0.0047554585744835	1.2633846630491443	0.5620155038759684
5L7Q_C	0.009649088505787	1.1365991324205351	0.3785632839224628
2R5I_M	0.0041062756577461	1.3545705647530042	0.4257075471698111
3QIP_A	0.0107530157004004	1.1313858887578294	0.295819935691318
2Y26_H	0.0045530016968725	1.3539745424570166	0.4041811846689898
2YGB_A	0.0071162650938379	1.3108902029657812	0.3676470588235294
3J2N_U	0.0089467603553846	1.2313208452336568	0.3388704318936877
1V0E_C	0.0113876312999798	1.1566235772448374	0.2162977867203215
3KIE_T	0.0092019189813803	1.2899604460852854	0.2502585315408481
6VY2_C	0.0031462754771585	1.3432431195825836	0.5000000000000004
1HGD_A	0.0073203363883348	1.2478318107442374	0.447904191616767
3J2M_Y	0.0084510512160162	1.2313218911467014	0.3801369863013693
6CGV_G	0.012555726700988	0.9223449079683618	0.2299084435401832
3J2M_V	0.008422520958332	1.2313263913350112	0.3832951945080092
5W9L_B	0.0111328025477591	0.7972178285688987	0.352348993288591
5J7O_D	0.0105752152254155	1.095886963336664	0.3329658213891955
6BEF_A	0.007179372502531	1.2903148625725187	0.4123831775700934
6ZLZ_A	0.004791666720777	1.3408876986818057	0.4307692307692303
2C9G_E	0.0047418324357161	1.2627374388778694	0.5660621761658027
3ZIF_D	0.0134196464161757	0.9537688304442008	0.1309635173058934
3ZIF_L	0.0127105787320947	0.9537384757423252	0.2102102102102105
6D84_P	0.0049562417100319	1.357297791892127	0.3754266211604098
2WR2_A	0.0050959330193459	1.0245220766866845	0.6382113821138211
6BT3_K	0.0054357504917488	1.279788201332776	0.5303797468354425
2R5J_L	0.0059496889021243	1.3574200766933615	0.3042071197411005
6MU7_G	0.0036656562927769	1.3653513267384247	0.4206815511163331
6UM5_I	0.0042474501100012	1.3326991715981609	0.479804161566707
1RT4_A	0.0106535979269842	1.1371122980171824	0.3084415584415585
5K6B_F	0.006112849021299	1.2701375246154027	0.5074812967581042
5N2G_A	0.0134132836777122	1.1083917930571374	0.024576271186441
6MXU_A	0.0032359000583883	1.0296465135616857	0.6885474860335192
3ZIF_G	0.0134207600281344	0.9537676664402176	0.1416430594900848
6BSH_A	0.0125438147762505	1.1422482209447549	0.0990909090909093
6CRI_W	0.0050676087389045	1.3596803129271735	0.3614864864864864
3J2N_Z	0.008436151098901	1.2313207044523322	0.3896551724137926
6MPG_2	0.0066551605818259	1.345183818226639	0.2916666666666672
5U68_B	0.0106345287217713	1.2706724908832114	0.1320224719101119
2Y26_C	0.0050140225654453	1.3539961412321804	0.3880597014925371
5NFY_C	0.0066239194617228	1.237435971606703	0.5037313432835817
6RIE_O	0.0128177438641108	1.1217510611084929	0.1010928961748633
5FUU_C	0.0035897384993366	1.3508568869897146	0.4743902439024394
6BSJ_A	0.0129411437927435	1.1352866360824088	0.0605263157894739
6R9G_C	0.0149186602349847	0.5450238469838982	0.0100250626566418
3KIE_B	0.0092000114433108	1.2899623978115786	0.263322884012539
3IG1_A	0.010446005974347	1.1581804104973477	0.3198689956331881
1S1U_A	0.0116528084546119	1.1528311549813293	0.2138554216867469
3SHM_R	0.0090101325515647	1.2959168546468969	0.2712933753943216
3J2N_W	0.0084406774272199	1.231324116175638	0.3928571428571421
1OAN_B	0.0087918617450804	1.1691886946434165	0.4257075471698111
3SHM_S	0.0090360549024115	1.295914782312045	0.2672955974842772
6NC3_F	0.0044840358491091	1.3615813212980443	0.3960739030023095
6NC3_C	0.0044840427422283	1.361581320965673	0.3960739030023095
5KEP_B	0.0075468358360483	1.2826980926754752	0.4058139534883722
4OJL_A	0.0084382992107522	0.9095910421689494	0.5226700251889174
5VMG_C	0.0050761457269012	1.329941725470829	0.4531249999999998
3SAM_B	0.005881279483917	1.2857228362154145	0.5112500000000002
6D84_M	0.0049517134711132	1.3572975916288306	0.3880597014925371
3ZIF_J	0.0132767398588315	0.953766986762144	0.1772151898734182
3KIE_K	0.0092018726613438	1.2899618911940152	0.2699579831932777
6NF2_A	0.0068812191572212	1.3444513393810154	0.2848034006376199
3KIE_D	0.0092054154521108	1.2899614115108846	0.2699579831932777
1HGI_A	0.0073404190943425	1.2480538598153288	0.4601449275362319
6BEE_A	0.0072399337590732	1.287413048529192	0.4290780141843975
5J7U_B	0.0114602839822924	1.0877822479556247	0.2848034006376199
3KIE_A	0.0091939806078977	1.2899619185426894	0.2739726027397255
6ALH_I	0.0143368273058585	0.7021196194092074	0.0909842845326716
6MTJ_G	0.004811675767651	1.3649966822570336	0.3691959229898076
5W1X_O	0.0047089666619048	1.3537695106916303	0.4156908665105381
4DPV_Z	0.0107001353114643	1.27772555344009	0.1256983240223459
6BEE_B	0.0065064623872994	1.2844377333086123	0.4816176470588236
6DCQ_C	0.0036829310747076	1.3430173138712105	0.494437577255872
6D83_M	0.0053177652937605	1.3567418471408683	0.3691959229898076
5C24_A	0.0098708309855914	1.1270045261427075	0.3912543153049479
1HGF_A	0.0072929766566007	1.2471990810659923	0.4690157958687726
3SHM_M	0.0090336008305315	1.2959289172992745	0.2753164556962029
6UM6_E	0.0048409017634827	1.3329179000597675	0.4619105199516324
6WPJ_A	0.0121448647135761	1.1763460295159398	0.1194444444444449
5N2E_A	0.0137423467917774	1.1094442356940308	0.0041356492969399
6QCW_C	0.013001055900746	1.0609304570174771	0.1602687140115162
2ZTN_A	0.0074779903923197	1.2931371599652226	0.4009269988412516
3J7G_C	0.0057682383875008	1.3553171491969676	0.3448275862068968
4UO3_C	0.006603948534489	1.3034318515633432	0.447904191616767
4KV8_A	0.0116364884898285	1.1331541774787066	0.2515527950310563
6BSG_A	0.0127882516838064	1.1409577204145482	0.1081576535288726
6NK7_A	0.0080070804144061	0.949357551169384	0.5440613026819927
6W09_D	0.0091516870511682	1.121609108047263	0.4427207637231505
3KIE_N	0.0092018030475871	1.2899623372587212	0.280720338983051
6OUT_B	0.007773693718776	1.3278778462103498	0.2712933753943216
6P19_C	0.01337887974108	0.6784347538794657	0.2307692307692306
3KIE_F	0.0092022414965757	1.2899628602662228	0.280720338983051
5W1X_I	0.0048834099195631	1.3535915750680023	0.4140350877192986
3J17_A	0.014527871787044	0.4986428293828313	0.1071428571428567
6CM9_M	0.0045829857296789	1.360475192632094	0.4058139534883722
2HMI_A	0.0105326042303826	1.1492582753488396	0.3329658213891955
6ULC_C	0.0051872489986284	1.3469176770752278	0.4156908665105381
6DCQ_E	0.0050757920364171	1.345926902724889	0.4240282685512373
5DMQ_A	0.010509535951585	1.0593411832348776	0.3801369863013693
5LBV_A	0.0088971459585738	1.153859349322946	0.4427207637231505
2C6S_L	0.0037732155083233	1.2790150154033737	0.601324503311258
2R5J_K	0.0061168924073762	1.3576190158076964	0.3155603917301415
5WDU_F	0.0049199577081912	1.3583310036995024	0.3960739030023095
3SHM_P	0.0090293773281423	1.2959237062855915	0.2848034006376199
4XLF_A	0.0079334761695049	1.2002460211826156	0.4636803874092015
3KIE_S	0.0092004980965112	1.289961831128688	0.2848034006376199
6S6L_B	0.008751030775298	1.300798582057939	0.2972103004291846
4OJP_C	0.0081189948422243	0.8995774520147309	0.5460358056265981
6S6L_C	0.0079610053408607	1.2960575981611349	0.3691959229898076
3J26_C	0.0060505167705983	1.3587252217055898	0.3184296619411124
6ZML_F	0.0087646516629562	1.2506486286153164	0.3691959229898076
5IZ7_C	0.0093585308869147	1.1979278294344686	0.3723041997729859
2X53_F	0.0067071236117823	1.2680993053752798	0.4925925925925929
6F5P_F	0.0127042913823329	1.1132603996075494	0.1760700389105063
4OJO_A	0.0071088477252938	0.9089320743638716	0.5907894736842101
1HGE_A	0.007643182787875	1.2482289634941792	0.4513805522208889
6IGF_C	0.0053352657867116	1.348815859741446	0.4074505238649597
6P4J_B	0.0080362286693949	1.3004779021151325	0.3599550056242968
6MPG_C	0.006654046094333	1.3451850173840203	0.3184296619411124
5VQR_A	0.0108241798991734	1.1155559146612952	0.3388704318936877
1G5G_D	0.0075313962633244	1.1679719524376213	0.5169385194479292
5JHL_A	0.008463569787469	1.1423931481650482	0.4816176470588236
6OUT_C	0.0070100306929347	1.3228499128693094	0.3661016949152544
3SHM_K	0.0090160145417914	1.2959238898975	0.2930481283422455
3IYW_A	0.0073275285386526	1.1553774352567687	0.5362134688691231
6BEC_A	0.0081599689911485	1.291482679565164	0.3707482993197275
4LK0_C	0.014108200130992	0.6680132248588733	0.1720430107526884
4XLA_A	0.0078193866511997	1.1988267930169287	0.4779951100244504
6LKX_A	0.0041153524676611	1.326653433550805	0.5226700251889174
1S1T_A	0.0103619815120863	1.146298239808459	0.3599550056242968
5W6D_G	0.0054188967284484	1.3547957168207978	0.3864678899082567
1TOX_A	0.0085650204602775	1.2847435525526938	0.352348993288591
3SHM_J	0.0090108874165541	1.295924358415893	0.295819935691318
5W6P_D	0.0109565373221948	1.0786688501565076	0.3478260869565217
6IIJ_A	0.0042923750139548	1.3339594276980014	0.4981412639405198
3KIE_I	0.0092034271498263	1.2899620962691265	0.2930481283422455
6IGE_I	0.0054934091255728	1.3514408991644835	0.3960739030023095
6O6B_D	0.0128999334482711	1.0826953980386649	0.1923076923076927
5JEA_J	0.0119015680987072	1.167063527202739	0.209
6IGD_A	0.0079006796119867	1.35998144741637	0.0980926430517712
3HAG_A	0.0064537641260102	1.2963672971032525	0.4834355828220855
2WR2_B	0.0049594918104858	1.023318584210735	0.6607142857142856
3FOH_A	0.0065834010583223	1.341241461496547	0.3448275862068968
6V6W_G	0.0023706243951184	1.358077438154913	0.5226700251889174
6MXU_B	0.0018955623897152	1.0194609231414724	0.7370689655172407
3FOH_D	0.0065842188330812	1.341241686605444	0.3448275862068968
5EA4_F	0.0058713442646782	1.2875416535540327	0.5265151515151512
6IGD_I	0.0074298078961193	1.3591538866332515	0.1887905604719764
5T9Y_C	0.0016854387897231	1.3336944650411424	0.5845347313237221
3VUN_C	0.0061391512241894	1.3060423607962652	0.4889162561576352
3KIE_O	0.0091988814728161	1.2899612819452797	0.2986036519871105
3J26_G	0.0069039742013373	1.3574213228055123	0.2620041753653446
1Z1C_A	0.0084412592414481	1.286129273656513	0.3676470588235294
6NK5_B	0.0085069594798295	0.9377682414282535	0.5342639593908625
2R5H_H	0.0052802974984919	1.3582401414793988	0.3896551724137926
3J26_H	0.0063417416665141	1.3610936240844282	0.2986036519871105
6OR7_A	0.0119326314594163	1.1960842669744085	0.1492395437262352
5N2H_A	0.014148332574851	1.1074202597073528	0.0008278145695361
2R5J_F	0.0053173581054139	1.35750223920514	0.3912543153049479
5DEZ_B	0.0041243692690492	1.3425300695498692	0.494437577255872
3KIE_G	0.0091985975636172	1.2899621532869727	0.3013993541442414
6ACJ_A	0.0155564937025146	0.3603630029519704	0.0168208578637512
6ZTY_J	0.0141635397835504	0.8862456093562314	0.1427221172022683
5EA5_F	0.0053674151376606	1.3150792606112014	0.5093632958801504
4XLH_A	0.0085082097874897	1.2027878982311733	0.4375743162901302
2WR1_A	0.0031456658682937	1.0283509140523284	0.7076271186440679
1RT3_A	0.0115724987891903	1.170679612798942	0.2476780185758509
2Y26_O	0.0050737306426577	1.3537191005306066	0.4190140845070427
6N1W_C	0.0065098917988292	1.3451246435674775	0.3448275862068968
3KIE_L	0.0092027445315781	1.2899626086730152	0.3013993541442414
3GZU_E	0.0033261273994028	1.3071413838420534	0.5970937912813741
5NFY_B	0.0059660870550637	1.2385008021743755	0.555984555984556
6NF2_G	0.0068782191495301	1.34445018476999	0.3184296619411124
6ACG_B	0.015556970343394	0.4070116866811867	0.0237087214225233
6VY2_E	0.0031473504924446	1.3432433957902703	0.5303797468354425
3GVK_C	0.010864765006319	1.151618790019558	0.3285714285714285
2C6S_O	0.003838563477303	1.2789508842012092	0.6098535286284956
3SHM_A	0.0090134703684379	1.295922068368568	0.3098591549295779
4EO2_A	0.0022818386031575	1.0000381968160728	0.7370689655172407
6OTF_B	0.0085698969857843	1.298603106727651	0.3388704318936877
6ACG_A	0.0156018839953517	0.3933047896059525	0.0289361702127657
3GVK_A	0.0118331972440404	1.1695034412986267	0.2311608961303461
5W1X_D	0.0041822442711484	1.3534274001375886	0.4743902439024394
3FOH_F	0.006587569788063	1.34124088592021	0.3569023569023573
2IC3_A	0.0137125999711604	1.1245447137094344	0.0670785525154453
2Y26_S	0.0050890748890844	1.3535438507265125	0.4257075471698111
6ODF_D	0.011801685124654	0.9918649964011126	0.33003300330033
3GW6_B	0.0022610997605193	1.3190231217474435	0.6098535286284956
6NK5_D	0.0088617295069947	0.9452062366646464	0.5226700251889174
5W9P_A	0.0087622203862104	1.258175566694588	0.3832951945080092
3KIE_M	0.0091963610041957	1.2899620370653826	0.3127035830618891
1T03_A	0.011462494249817	1.1533499961050433	0.2848034006376199
6N1W_c	0.0066117481868997	1.3448783180400872	0.3448275862068968
5KWB_A	0.0075477992306007	1.308996287008659	0.3928571428571421
5TUQ_A	0.0110517499048248	1.1235995849880966	0.3373893805309738
3FOH_C	0.0065876099950464	1.341241803769344	0.3584269662921346
6DC5_G	0.0055358661909591	1.2652822631994132	0.5660621761658027
6BEF_C	0.0073829679105801	1.3172394846886186	0.3832951945080092
6OE4_D	0.0026715011221326	1.272205895781377	0.6471389645776573
5W1X_C	0.0041389530255053	1.3527774561762511	0.479804161566707
5MSG_C	0.0135022804122527	1.0563613944175647	0.1726479146459743
3SHM_B	0.0090041853959509	1.295920199285457	0.3184296619411124
3S6P_C	0.004064400485305	1.3466501378862858	0.4981412639405198
5C8T_B	0.007710345441288	1.2380099694579587	0.4743902439024394
6DFF_M	0.0051145288077094	1.3589960026504626	0.4074505238649597
5VMG_E	0.0045078130551462	1.3342271813774451	0.5018633540372666
2WR5_B	0.003635904194956	1.0399779742214577	0.7004219409282704
4XNF_A	0.0081593582377644	1.2020112695696106	0.4743902439024394
3KIE_C	0.009198640729779	1.2899618738824723	0.3169934640522871
6UL5_A	0.0116469949860396	1.1105250331872905	0.3070270270270272
5W9P_I	0.0087608231174869	1.2581751025498449	0.3896551724137926
1V0F_D	0.0123555212805968	1.1526918256807763	0.2162977867203215
3J26_K	0.0057695211128199	1.3600931333804698	0.3676470588235294
3J8V_B	0.0044979135421838	1.3552631877943877	0.4566265060240968
1TOX_B	0.0082582336588614	1.284708603953289	0.4009269988412516
2X6X_A	0.0079428181801167	1.203509574177153	0.4852579852579857
6F5O_C	0.0137472872986565	1.036666268110369	0.1602687140115162
4XL9_A	0.006799299711198	1.2117146399721177	0.5381679389312974
3J8W_B	0.0045022953696172	1.355263395576488	0.4566265060240968
1JMU_F	0.0137007196846688	1.003329495837994	0.1923076923076927
3AVU_A	0.0147611340008743	0.9558072949351964	0.0727874276261375
2C9G_A	0.0047436672085476	1.262717727775468	0.59920634920635
1RB8_F	0.0025321186415324	1.3700119560692088	0.5037313432835817
6CRI_M	0.0050636592528366	1.3596802220546118	0.4140350877192986
6TIT_A	0.0059973234220246	1.3805183296598995	0.2017892644135186
4WSA_C	0.0137469366178533	1.036666580835591	0.1636188642925888
6DC5_A	0.0062455298557856	1.271326161861884	0.5362134688691231
3SHM_D	0.0090210974267453	1.2959237842352362	0.3242059145673608
3VNU_A	0.0148800394311911	0.9581102447684684	0.0612076095947065
1OAN_A	0.0095437383136368	1.1650551023945286	0.4273907910271552
5JSE_C	0.0139191882601003	0.8389825057320132	0.2102102102102105
2R5J_A	0.0070580539272488	1.3575307122907727	0.2726315789473681
3JU4_A	0.0119242793412278	1.1454836369370622	0.263322884012539
3J8Z_B	0.0044983434626401	1.3552616571682674	0.4601449275362319
5V7J_G	0.0077262102439865	1.3484467565962053	0.2502585315408481
2R5H_M	0.0058820511220258	1.3580321636262505	0.3691959229898076
6MU6_G	0.0038553637261459	1.3664661020466218	0.4601449275362319
6BEI_C	0.0080182203825655	1.317113066943285	0.3463251670378613
6BEH_C	0.0082679574621865	1.3182757170404134	0.3256578947368425
6N1W_2	0.0067668145754587	1.34474575475632	0.3463251670378613
6P4K_B	0.0084056952377067	1.302422743773352	0.3661016949152544
2WRE_B	0.0099574197275031	1.0303310764378426	0.4583835946924002
6UM7_E	0.0046208193360966	1.3394017749789162	0.4962871287128716
2R5I_A	0.0046209305019348	1.3548824909972692	0.4583835946924002
6CUF_C	0.0067659371757611	1.3409790835538695	0.3599550056242968
2R5I_J	0.0055187671634223	1.3548108918370618	0.4107351225204196
6ACJ_B	0.0153230916731828	0.3739255151040362	0.1142857142857138
3FOI_C	0.0065855637199564	1.34124164848492	0.3738636363636365
6CUF_2	0.0067662909304015	1.3409785835225607	0.3614864864864864
5W6P_E	0.0116873938625271	1.0817285657243256	0.3271130625686058
1HGJ_A	0.0082857996309909	1.248309233915045	0.4444444444444442
5KEP_A	0.0084129734963123	1.289748456199724	0.3928571428571421
6CRQ_A	0.0061268987418115	1.3450857615485234	0.399305555555556
6F5P_E	0.0125822770372068	1.1132755145850588	0.2502585315408481
6NF2_Q	0.0068795877937474	1.3444523326778182	0.343333333333333
3AGQ_A	0.0148127682808771	0.9585369107025756	0.0926385442514474
5W6P_A	0.0114758092641954	1.082642079695937	0.3448275862068968
7K25_C	0.0053567152813698	1.348501112429084	0.4427207637231505
6WPH_A	0.0124408792349477	1.19801222592002	0.1448863636363635
4ZYP_B	0.0091097681803809	1.253658887328895	0.3832951945080092
5FMZ_C	0.0132192171610346	1.073753104602606	0.2236842105263161
3KZ4_E	0.0043394672124059	1.306362306747387	0.5824607329842928
4F5X_E	0.0043394672124059	1.306362306747387	0.5824607329842928
1IHM_B	0.0080468714822965	1.3405604524590866	0.2593749999999997
3FOI_F	0.0065854566828152	1.3412413876853482	0.3801369863013693
6UM7_A	0.0046230032880373	1.339411821122502	0.5018633540372666
6LAT_A	0.0059645661232901	1.2956151469117627	0.5342639593908625
5W9K_L	0.0117949627298233	0.8048193532644037	0.3785632839224628
6DFH_D	0.0044815647591343	1.3626638930685655	0.447904191616767
2R5J_H	0.0059609922882785	1.3572323010810083	0.3801369863013693
1EJ6_B	0.0144755527692355	0.7488751150997496	0.1923076923076927
2FS3_E	0.0031482016078253	1.3508378114054624	0.5362134688691231
4YPT_A	0.0042180054206685	1.2728678343330952	0.618473895582329
5JSE_B	0.0142313760923068	0.8390195788375125	0.2053838484546355
1HGH_A	0.0080108124795882	1.2481339692711504	0.4690157958687726
4OJP_B	0.0077678842701391	0.90614474609202	0.5886990801576868
6NC3_E	0.0044838406361463	1.3615814682964038	0.4548736462093856
6NC3_A	0.004483870713357	1.361581467081208	0.4548736462093856
6R9B_C	0.0160114850866535	0.6160514717630756	0.0219780219780216
1MU2_A	0.010279425106937	1.1698782743093457	0.3912543153049479
5UDC_A	0.0067953395826931	1.259083079989714	0.5265151515151512
3J26_D	0.0073900466639372	1.358453187903781	0.2567567567567566
6UM6_A	0.0048408814269562	1.332925220930098	0.5074812967581042
5WB0_F	0.0050486757698286	1.2913955856813384	0.5783289817232378
6NIJ_E	0.0037264458350711	1.3506805641891575	0.5188442211055275
6T0V_C	0.0136817973552222	1.076318567607821	0.1864573110893028
3FOA_D	0.0052738439387001	1.3430816722143837	0.4690157958687726
2WR5_C	0.0057908286899862	1.0339144092906662	0.6516393442622954
6P18_C	0.0149916868012841	0.632121254146529	0.1670802315963602
5W1X_N	0.0030398801552536	1.353571078298562	0.5362134688691231
6MN7_C	0.0037294194434187	1.353394861491674	0.5131414267834793
6MX4_H	0.0117257282266326	0.9919271347024348	0.3676470588235294
6NC3_D	0.0044844064309362	1.3615815864316398	0.4566265060240968
6NC3_G	0.0044844134675516	1.3615816212474805	0.4566265060240968
2R5H_B	0.0056328916535087	1.3581396563014092	0.4041811846689898
6IGD_D	0.0078557888188261	1.3595166359268718	0.2005958291956311
5VIY_D	0.0056103901664175	1.351310165843578	0.4307692307692303
5C6B_F	0.0048749687062301	1.273333273931248	0.601324503311258
5OY9_A	0.0019547137219561	1.3857917235994726	0.4531249999999998
3J8V_E	0.0058620701256804	1.3553307775359702	0.3976878612716767
2C6S_D	0.0031635600653301	1.2789632944247482	0.6448979591836737
2C6S_F	0.0037045293000933	1.2789475041370468	0.6315789473684215
1N7U_A	0.0077550272020535	0.9318963255811298	0.5907894736842101
1G5G_A	0.0084408861512613	1.1671908531814963	0.5093632958801504
6UTK_G	0.0028468370206253	1.3587773243721135	0.5323193916349815
2WR3_A	0.0045990137212266	1.0380935799213686	0.6885474860335192
2QQP_E	0.005395463333818	1.3772209657801788	0.3256578947368425
6UM6_I	0.0048414924329512	1.3329180093459534	0.5112500000000002
3J8W_D	0.0051386608292024	1.3553859310369103	0.4444444444444442
3J8W_E	0.0058557889890408	1.355330239839063	0.4009269988412516
3KIE_R	0.0091979210326691	1.2899607553620662	0.3493303571428572
5L35_F	0.0016000257340937	1.3468706498769325	0.5949868073878626
1C1B_A	0.0123264308778707	1.1284974782078816	0.2793650793650788
3KLG_E	0.0118743821988732	1.168694849878839	0.2780126849894293
6ACK_C	0.0157943574279541	0.6950474692608611	0.0577427821522311
3J8Z_E	0.0058642938843781	1.3553304461035574	0.4025522041763343
3T1A_A	0.0124538723882884	1.1320174943082757	0.2686253934942291
2Y26_B	0.0049876924428549	1.354226132978201	0.4619105199516324
2X53_K	0.0070735099847875	1.272388795310577	0.5112500000000002
3KLG_A	0.0138523734845974	1.173355643808606	0.0503909643788007
2Y26_R	0.0043449693043991	1.3540686559877226	0.494437577255872
6GVR_A	0.0091048560369172	1.1982707466815394	0.4461722488038275
2R5K_D	0.0065386819516785	1.3550156269105555	0.3584269662921346
2WR5_A	0.0059833133886116	1.0367876018016906	0.6493860845839019
2GH8_A	0.0085438696534671	1.266401686316731	0.4290780141843975
5WDU_G	0.0046365759150071	1.358423052521268	0.4690157958687726
6OHY_C	0.0063059106668003	1.3524637826483632	0.3896551724137926
3SHM_Q	0.0090335832992551	1.2959285651213706	0.353863381858903
2R5J_J	0.0067616509849127	1.3573352033056436	0.3314977973568287
1M06_F	0.0033270350726985	1.369436816762977	0.4981412639405198
5W6P_F	0.0116855462232051	1.070110393776616	0.3584269662921346
3FOA_A	0.0065851489624563	1.341241454195672	0.399305555555556
1SVA_5	0.004398943350966	1.3014614807808118	0.59920634920635
6EAK_F	0.0068765901764538	1.3012936167066147	0.494437577255872
2GH8_B	0.0109696704107306	1.2657534711561285	0.2476780185758509
3EGD_A	0.0086579546342715	1.3158997207928187	0.33003300330033
5MV6_C	0.0100699735596329	1.136268531008393	0.4410011918951135
2R5I_F	0.0049226810133458	1.354805775397676	0.4708029197080294
6C0N_A	0.0112470909639827	1.110320865178226	0.3769931662870154
3J1P_A	0.0087850989898738	1.2725143783108306	0.4107351225204196
3ZFE_A	0.0033674043844502	1.338271380908152	0.5620155038759684
6CRQ_B	0.0057406735581542	1.3450542095519575	0.4513805522208889
6OHY_A	0.0063035881396985	1.352464691346389	0.3944636678200697
4OW5_A	0.0037695132662651	1.380760825551301	0.4025522041763343
6UM5_A	0.0042472336792507	1.3327064369687884	0.5420918367346941
5VIY_E	0.0056340420328622	1.3513960214230791	0.4427207637231505
6IHB_A	0.0095338787788621	1.3018182765616724	0.3127035830618891
6ZTZ_M	0.015151158869182	0.8755344469164407	0.1394910461828464
3J8V_D	0.0052955439487239	1.355384691612511	0.447904191616767
4BOM_C	0.0154131969319729	1.0344981620751337	0.0215053763440855
4HJ1_B	0.0100784478152734	1.1139968786783272	0.4566265060240968
3SAM_A	0.008452205261378	1.2917829647947794	0.4123831775700934
1HGD_C	0.0080108230685584	1.2471869546740295	0.487084870848709
3MUU_B	0.0111650783618788	1.0575679481704343	0.4041811846689898
6NIJ_C	0.0042852305809298	1.3521450391276746	0.5093632958801504
5EA7_F	0.005461329605095	1.2847207589303975	0.5824607329842928
3J8Z_D	0.0053012300818114	1.355384368192891	0.4496402877697838
4UXE_C	0.0079071335050845	1.1794972130114871	0.5323193916349815
6ZML_C	0.0052442587429342	1.3379016576328944	0.4962871287128716
4UTC_B	0.0092311644380831	1.1685943079228216	0.4761904761904756
6BEG_A	0.009120337070127	1.2882860453410192	0.3754266211604098
6CUE_C	0.0077298724346596	1.3373768413845406	0.3271130625686058
5WWP_B	0.009181206435068	1.3170903240071583	0.295819935691318
6NNJ_G	0.0037909815253643	1.3657467397698615	0.4962871287128716
6NK5_A	0.0079708123489357	0.9529982891497186	0.5928853754940717
5FMZ_F	0.014277436450244	1.0625831624581037	0.1795121951219516
3IYJ_C	0.0088451907585656	1.270721344495755	0.4173505275498237
2R5J_I	0.0074601338431002	1.3576525169654046	0.2861702127659571
6IEQ_G	0.0059666403907754	1.3646875443753546	0.3832951945080092
7CN2_C	0.0095315021986658	1.2514120596037763	0.3928571428571421
6MUG_G	0.003956518995748	1.3725082286021046	0.4708029197080294
3SHM_I	0.0090367909577919	1.2959262856437268	0.3691959229898076
1HGG_C	0.0081707094104579	1.2474740526995327	0.4852579852579857
1SID_B	0.0069276021460177	1.2913583607524777	0.5131414267834793
3JB3_C	0.0157650896828718	0.7480273097724062	0.1000909918107371
6VKC_F	0.0050863045748586	1.2980402466659342	0.5866141732283459
3FOA_C	0.0061804433481505	1.3415418620177113	0.4410011918951135
1JMU_D	0.0136616116100535	1.0033456911103105	0.2659685863874341
6ZTZ_L	0.0138406868309129	0.883843669595648	0.2793650793650788
3VSN_A	0.0047865092698699	1.3199593122517852	0.5620155038759684
6VKE_F	0.0035165388591908	1.3051177591481138	0.627187079407806
1G5G_E	0.0069910249149964	1.1681540760343458	0.5886990801576868
6OSY_B	0.0086928958841073	1.3434673716112338	0.2349336057201225
4LLG_C	0.0156220914194947	0.6607418761573775	0.1505376344086022
2Y26_N	0.0046153059514512	1.3537310699808442	0.4981412639405198
1FLC_C	0.0055893957594069	1.2708494708720208	0.5928853754940717
6DUF_A	0.0116686945644857	1.1135486153209546	0.3599550056242968
4ZHR_A	0.0121336930231867	1.1740659261999542	0.276663146779303
5KEP_D	0.0088447917752428	1.278235556600533	0.4140350877192986
5KHC_A	0.01202018621368	1.2070321468311644	0.2374616171954968
2C6S_I	0.0032688775362288	1.2789779113978923	0.6561643835616435
3J26_A	0.0077568436417726	1.358370457845688	0.2606882168925959
6VO1_D	0.0037929330413027	1.3647567977177524	0.5037313432835817
3GZU_G	0.0035197559143867	1.3083177699202824	0.6228187919463082
6OE4_A	0.0030521606891047	1.275119239048095	0.6629986244841817
1N7V_A	0.0084188552589521	1.0075632312587235	0.5721716514954494
2R5I_B	0.0040145270147389	1.3546695106374516	0.5207547169811317
6MX4_D	0.0087279976542581	1.0761355139891091	0.5440613026819927
5TDL_A	0.0076972996939248	1.2534338535039826	0.5074812967581042
6MUF_G	0.0037325629944583	1.3712397278295143	0.4889162561576352
5C8U_B	0.0086909949025893	1.2380414468572558	0.4619105199516324
3JAY_C	0.0159716015708555	0.7503973058076862	0.0862533692722369
4XOR_A	0.0084546573286675	1.2053790675453508	0.4962871287128716
3GVJ_A	0.0130251190533324	1.147858747768029	0.2476780185758509
3SDY_A	0.0070272083486334	1.3102220836859808	0.4816176470588236
6E5P_A	0.003581428720229	1.3520605920330098	0.5440613026819927
4XR6_A	0.0080097692094318	1.2063134126238095	0.5188442211055275
1G5G_C	0.0095188394977744	1.1704095773654832	0.4708029197080294
6JCQ_A	0.009776338717045	1.3019154905085804	0.3155603917301415
6P4K_A	0.0086639247302186	1.299449096494398	0.399305555555556
2Y26_M	0.0046059841908199	1.3537053728637751	0.5037313432835817
3LZF_A	0.0043553092400275	1.3321565639323516	0.5499999999999996
4C10_A	0.0033686557830204	1.3382722901587654	0.5742187499999996
5MDM_F	0.0034110962045917	1.3752866384856917	0.4834355828220855
3J7G_D	0.0051442152407684	1.3553850943536725	0.4725943970767361
2DTU_A	0.0148927233429939	1.1601725208703333	0.0008271298593875
5T9Y_B	0.0005237615682013	1.328446546199094	0.6493860845839019
4UOA_A	0.0060908609943443	1.2789091037647855	0.5721716514954494
2Y26_G	0.0055616943701619	1.3540072449520464	0.4566265060240968
5VIY_F	0.0064534980138428	1.351337503575993	0.4058139534883722
5TDG_C	0.0079336875895876	1.102208268752476	0.5783289817232378
6MDT_G	0.0083176833237396	1.3471141512070473	0.2753164556962029
3RMB_B	0.0142631422277516	1.1712477816558575	0.0775401069518717
6CK9_G	0.0069342145536266	1.366114739231682	0.3184296619411124
2JHP_A	0.0106122703230269	1.2771067419998228	0.2986036519871105
6OSY_2	0.0088309307390268	1.343423216018767	0.2387295081967217
2R5J_D	0.005702811615369	1.357468867410954	0.4410011918951135
6BED_C	0.0088084035342284	1.315872136304886	0.3493303571428572
5JB1_D	0.0096830469528882	1.2988563074320931	0.3359116022099451
6C0R_A	0.0111526063341401	1.1122372743593536	0.4107351225204196
6ODF_H	0.0118029213014095	0.9918660635358638	0.4041811846689898
6N1V_B	0.0090884721874334	1.3283867665795452	0.2739726027397255
6VY2_A	0.0031471889024675	1.3432429584116603	0.5783289817232378
6CUE_2	0.0074504216184411	1.3371869987470948	0.3754266211604098
5DF0_B	0.0047424746477826	1.342800153160118	0.5265151515151512
5TOK_B	0.0073710502884191	1.0997532401565635	0.6055776892430278
6IGD_B	0.0087723395980692	1.3616240746359778	0.1470588235294114
5W1X_M	0.0040977882659496	1.353705482403945	0.5303797468354425
2R5K_A	0.0061344321927587	1.3550146202331728	0.4257075471698111
2R5J_M	0.0065824129025639	1.3574712013020815	0.3848797250859108
6C0O_A	0.0119264215378848	1.111158223412025	0.3614864864864864
5JSD_B	0.0154469798372509	0.8377100407867698	0.1795121951219516
5L8Q_C	0.0109653714269828	1.1378013023808773	0.4107351225204196
6BED_B	0.0062008347824289	1.282932125403967	0.5701298701298705
5W23_B	0.0084156380363387	1.2572284454186673	0.479804161566707
6OSY_K	0.0088375470885759	1.3434816042538913	0.2476780185758509
5JS4_B	0.014666523799576	0.8368376108210986	0.2489669421487605
3J26_J	0.0068307447743851	1.3605941791129832	0.355381165919282
3G7T_A	0.0094912243462578	1.2544356609387537	0.4140350877192986
6W2U_C	0.0085369999393288	1.12778857777024	0.5499999999999996
5D98_C	0.0143028605234227	1.1216936774516704	0.1795121951219516
6HJN_A	0.0078274088712305	1.3115552896542646	0.4392857142857143
2C9G_B	0.004750772191259	1.262740618322559	0.6337837837837841
3FOI_D	0.0065858197389157	1.3412416662069362	0.4341637010676156
2GH8_C	0.0101158757335589	1.2446241056621037	0.3864678899082567
3FOI_A	0.006584593048594	1.3412414482217152	0.4358669833729218
1CLQ_A	0.0146305145420531	1.1400405711618786	0.1132596685082873
6IGD_H	0.0090691917139986	1.3605891019139218	0.1215213358070503
6VN0_D	0.0031392512405165	1.3642249098123531	0.5420918367346941
3J0C_D	0.0065082706611048	0.927242121874893	0.6652892561983472
6V8X_I	0.0059242256169259	1.3428756592495392	0.4779951100244504
6O3V_B	0.0143906193160306	1.0931817184514026	0.1982160555004959
5W6P_B	0.0120223740693147	1.0838833274722084	0.3723041997729859
6BEE_C	0.0092947445435113	1.317642628276286	0.3213114754098363
5EA6_F	0.0057452800046295	1.309620218331221	0.5620155038759684
4MMS_F	0.0048413497295096	1.2962533562454743	0.6120000000000001
6VO0_A	0.0042187089896483	1.3637580030377157	0.5093632958801504
3IYJ_F	0.0096620809289389	1.3076345794371564	0.33003300330033
3MUU_F	0.0122513051965441	1.0580244057159047	0.3691959229898076
6JCR_A	0.0099624646384343	1.3021028267596255	0.3242059145673608
5VMF_C	0.0057601258652221	1.3323885651230225	0.5093632958801504
2Y26_Q	0.005164849821962	1.3537569915390637	0.494437577255872
2C6S_B	0.003280513637817	1.2788310090546904	0.6698895027624314
5W1O_B	0.0056633699598311	1.3523035698464436	0.4761904761904756
5JSE_A	0.0140243406231587	0.8391546585936229	0.3042071197411005
7BU8_C	0.0096180508558985	1.1930771442648205	0.4636803874092015
2R5J_C	0.0064230289539668	1.3575019181540156	0.4074505238649597
6HJN_E	0.0078267027183187	1.3115542582833566	0.4496402877697838
2R5K_E	0.0066579181162748	1.3549922545484303	0.399305555555556
6IGD_F	0.0090546237776979	1.359473123720005	0.1503330161750709
6NK7_C	0.0070491076756488	0.9467404472388145	0.6471389645776573
4XOT_A	0.009126241597728	1.205743293559744	0.479804161566707
2C6S_G	0.0031056923450272	1.279017977707242	0.674515235457064
3J26_B	0.006958776513329	1.3588800238165657	0.3645598194130923
5UU5_A	0.0043635379712722	1.3448563119535857	0.5460358056265981
1HGI_C	0.0085655666320413	1.2472654320656538	0.4889162561576352
5J6R_F	0.0070615573820261	1.355483478153772	0.3661016949152544
6UH7_A	0.0044896680407577	1.3348426109400775	0.555984555984556
2YGB_C	0.0076756211114678	1.3107534553344475	0.4636803874092015
6DJY_C	0.0156555809029128	0.640084207013486	0.2138554216867469
6GSI_D	0.013253692298538	1.2576926587166344	0.0804289544235925
3FOI_E	0.0065843870934991	1.3412415285235573	0.447904191616767
3J26_N	0.005047840395784	1.36508476348139	0.4743902439024394
5JSD_C	0.0153993920066256	0.8375923205611407	0.2114228456913824
6NC2_F	0.00687448238701	1.3450305466380497	0.4190140845070427
4LLG_I	0.0161591735688188	0.6566428336208084	0.1637717121588091
5I2M_B	0.0052119730479785	1.1230171643399265	0.6861924686192471
6NC2_C	0.0068750069439998	1.345030883049167	0.4190140845070427
1JMU_B	0.0136078551680843	1.0033748388734902	0.3155603917301415
2VJJ_A	0.0086608846910281	1.203443722232537	0.5112500000000002
2WRB_A	0.0063314178336148	1.0837164035644342	0.6584362139917692
3FOI_B	0.0065850088179625	1.3412414701600477	0.4496402877697838
6ZTZ_K	0.0154200829299105	0.8621148007086858	0.2102102102102105
5XEA_A	0.0135497383177541	0.9977240700823428	0.3242059145673608
1HGE_C	0.0087491893348276	1.247539983871785	0.4834355828220855
4ZMJ_G	0.0027729563683661	1.365730368100177	0.5599999999999994
5VMF_A	0.0056986972500956	1.3345794297319482	0.5150375939849616
5JS4_C	0.0149656284913242	0.836849142435758	0.2554517133956382
3RMA_A	0.0154911741385293	1.16029818425858	0.0024875621890552
1REV_B	0.0059667946394349	1.3769715636213369	0.3569023569023573
5VMF_E	0.0046413595313664	1.3340416012472134	0.5579896907216488
1SVA_3	0.0054876661286545	1.3584349773782671	0.4761904761904756
4XLC_A	0.009586896577134	1.2000658294466748	0.4708029197080294
5TOK_C	0.0071432689342798	1.1022900107921465	0.627187079407806
5UDD_H	0.0063330569562295	1.2525813367422622	0.5970937912813741
6GSI_C	0.0134496062563843	1.2141876818568262	0.156937799043062
4XKW_A	0.0090781509903919	1.2010658551404507	0.4962871287128716
2C6S_M	0.0033450990886673	1.2788985711118923	0.674515235457064
1UZG_A	0.0087718351892583	1.1556107640588265	0.5420918367346941
5VMG_A	0.0056419586030743	1.3343844041158006	0.5207547169811317
6IGE_J	0.0070414397063128	1.3604931454959588	0.3645598194130923
4FWT_A	0.0163273387714	0.9652847086453702	0.0868486352357318
3KZ4_O	0.0038287437888635	1.307146790662281	0.6382113821138211
4F5X_O	0.0038287437888635	1.307146790662281	0.6382113821138211
6DUG_A	0.0127722093435959	1.10608049273777	0.3418423973362932
5VMC_E	0.0057501222994578	1.3349446585653657	0.5169385194479292
6DJY_B	0.015878642702661	0.5571139803843743	0.2212121212121209
3RAA_A	0.0108790726889785	1.2987065169814302	0.2820784729586423
5TIP_B	0.0027830404195962	1.38645212124141	0.479804161566707
6V0R_A	0.0032853341767615	1.356098419220099	0.5701298701298705
5UU5_F	0.0043873481300827	1.3470166984786611	0.5519897304236199
3RMB_A	0.0156070607492028	1.162086711248001	0.0049627791563275
2R5I_N	0.0057467918622782	1.3547621178095035	0.479804161566707
1IHM_C	0.0079400780097605	1.3350342611845762	0.3769931662870154
3MUU_A	0.0119730896458319	1.0587375552357223	0.4074505238649597
3MUU_C	0.0127194741343171	1.0631946508454218	0.3645598194130923
3J6R_E	0.0119572571697903	1.2868987407799566	0.2065868263473054
6OUN_A	0.0137972218402418	1.190107691361606	0.1841332027424096
6VO0_C	0.0042197345035495	1.3637580592308107	0.5245901639344266
6QPF_I	0.0165362211729256	1.0681080042479003	0.0008271298593875
6P1I_A	0.0141703348621536	1.1925200479413969	0.1309635173058934
6NK5_E	0.0130934286304791	1.004700292186847	0.3645598194130923
6OKP_E	0.00847180261513	1.3363716391065703	0.3359116022099451
3SJJ_A	0.0140980081924204	1.1985487223510325	0.1330834114339265
3GZU_L	0.0037363430582003	1.308309184473777	0.6426630434782614
5VMC_A	0.0050810892005776	1.3357792055334583	0.5460358056265981
2C6S_A	0.003138890027037	1.2790723540851805	0.6838440111420614
1HGG_A	0.0091140399072687	1.248460881839876	0.4743902439024394
5VJ6_F	0.0060822235674159	1.3613392514345626	0.4410011918951135
6OHY_D	0.0063041017630853	1.3524635189429497	0.4566265060240968
2GSY_D	0.0041033653580789	1.3759614124844457	0.487084870848709
5UF6_A	0.0100501946243928	1.303471729772471	0.343333333333333
5UDD_C	0.0067490280610858	1.2537891236749088	0.5845347313237221
6UDK_G	0.007257246788612	1.3441280790783443	0.4140350877192986
4UXF_C	0.0072766024331201	1.178251000662459	0.601324503311258
2WRE_A	0.0115285128899067	1.0758586979515343	0.4358669833729218
6BSP_D	0.0102824648245834	1.2773569649106151	0.3754266211604098
3L8B_B	0.0153438539804849	1.1727440410540844	0.0298126064735948
6QCX_C	0.0152039716946693	1.0618578536051468	0.1970297029702974
3GZU_C	0.0037289352420549	1.3083056087467535	0.6448979591836737
6V0R_C	0.003284329976637	1.3560980367191755	0.5762711864406782
2P5O_A	0.0150908589747925	1.1881214043557309	0.0289361702127657
6C72_C	0.0111644911446337	0.958845168424812	0.4889162561576352
3J8V_C	0.0057631529951327	1.3553181181964145	0.4834355828220855
3JB2_C	0.0169828965898065	0.7614396774129099	0.0911552346570394
4GMS_A	0.0051082028668671	1.3273987148590405	0.568093385214008
6OU9_B	0.0099683999809089	1.317064118899122	0.3112798264642078
4JHW_F	0.0085843489231403	1.2552557797193906	0.5018633540372666
3UPU_B	0.0059606553133058	1.4015218182466456	0.2274111675126902
6V8X_A	0.0059241798841435	1.3428760025322048	0.5056039850560399
6V8X_E	0.0059247410244285	1.342875909800353	0.5056039850560399
6W2U_D	0.0083244072966838	1.1280096808623543	0.5845347313237221
6NIJ_A	0.0051116943738343	1.3464093077090034	0.5342639593908625
3J7G_E	0.0058577339087968	1.3553306880974825	0.4779951100244504
3S6P_D	0.0049237195250889	1.3537906981872558	0.528445006321113
6DTW_A	0.0126580398599183	1.1234865008169332	0.355381165919282
6EAJ_F	0.0072162313745123	1.2922699946328566	0.540127388535032
1K4R_A	0.0105298672108606	1.1733927879860584	0.4548736462093856
6OMC_K	0.0099386989499158	1.3170418139249933	0.3184296619411124
3J8W_C	0.0057650358612057	1.3553179437700555	0.487084870848709
5J6R_H	0.0067827238626393	1.3592924850938166	0.4074505238649597
3JBA_E	0.0119606732257898	1.286898392548721	0.2324159021406733
3J8Z_C	0.0057630774036962	1.3553174772585033	0.4889162561576352
6BEI_B	0.0068027706603442	1.2842707126719786	0.5701298701298705
6IGE_A	0.0073054284112351	1.3591557140810298	0.3723041997729859
6IUK_B	0.0105696344445437	1.3092056243460335	0.2944325481798711
6OMA_K	0.0099350020641814	1.3170421505527656	0.3227571115973746
6DFH_A	0.0044814849486428	1.3626636893061657	0.5265151515151512
4JUG_A	0.0041876710422076	1.3283890525890127	0.601324503311258
2C6S_E	0.0035455775222057	1.2790313719126334	0.6815020862308756
6BEG_B	0.0087400697173155	1.2830266745676682	0.4761904761904756
2R5J_B	0.0082031165809587	1.3573164430354945	0.3127035830618891
6WPF_A	0.0146257121327787	1.1802157710607777	0.1373471307619944
2WRE_C	0.0113428227731995	1.0452433068112152	0.4672330097087371
3TAB_C	0.0155800136283904	1.1680136845505025	0.0558951965065506
2X53_Q	0.0071455729915133	1.2717152216947971	0.5660621761658027
6E1R_D	0.0143379191233986	1.0716407741786331	0.280720338983051
6HJN_C	0.0078261439793265	1.3115556504509611	0.4834355828220855
1IHM_A	0.0069583943527324	1.3513642277812938	0.4290780141843975
6VZI_G	0.0028820980169747	1.3748781656308346	0.5480153649167729
3JB3_A	0.0172570948856215	0.6245377944442726	0.1194444444444449
5JS4_A	0.0146339822026685	0.8368355931489194	0.3127035830618891
4XKV_A	0.0097871364860624	1.2114883364132658	0.4743902439024394
5UK0_C	0.0105284427333746	1.3255801650907812	0.2374616171954968
6CRQ_F	0.006303565718714	1.3454598353420049	0.4889162561576352
6UDA_E	0.0041612300609793	1.3397741635776883	0.5866141732283459
2R5J_O	0.0071591719600294	1.357400378307035	0.3976878612716767
5CXF_A	0.0166758380618847	1.074119686151056	0.0449438202247187
1LP3_A	0.0125361540303985	1.297349081748005	0.1536259541984732
5ZVS_4	0.0097184345511475	1.322839234788372	0.3213114754098363
6ODF_F	0.0118051338595649	0.9918650985815568	0.4619105199516324
6DUH_A	0.0126719324890118	1.1102924504207663	0.3785632839224628
3JAY_B	0.0175201027257492	0.7666305335978795	0.0642605633802821
6IGE_F	0.0069088269039267	1.3595564750961533	0.4107351225204196
6NC2_A	0.0068751753015169	1.3450307909466457	0.4566265060240968
5W6S_A	0.0113857343215731	1.0839219381207734	0.4619105199516324
6NC2_E	0.0068751806063234	1.34503079058117	0.4566265060240968
5W6P_C	0.012340974704963	1.0836307329851331	0.4058139534883722
4UT9_C	0.0100084027141378	1.1388242977233336	0.5169385194479292
5VMC_C	0.0057677453497083	1.3320679017933712	0.5420918367346941
6P9O_3	0.0022039882531316	1.4177424349920054	0.4156908665105381
6E1R_E	0.014949617767933	1.0656135351281553	0.2528497409326422
3ZNL_E	0.0048698711173824	1.3316948627250755	0.5783289817232378
5GNB_A	0.0104339136003533	1.3092831803455958	0.3227571115973746
5OYL_A	0.0024951078509952	1.3871186058414455	0.5131414267834793
3GZU_O	0.003515816185726	1.307939882901731	0.6629986244841817
5W1X_F	0.0073132692930259	1.353233436206595	0.4090909090909087
4YEL_A	0.0095478792977438	1.2083585875939262	0.494437577255872
2GSY_S	0.0044890373951508	1.3751881812217228	0.4962871287128716
5KAN_C	0.0076834129165636	1.3041142339954797	0.5150375939849616
6DFH_C	0.0044809842742054	1.3626640162152062	0.5362134688691231
5JSD_A	0.0154388056751764	0.8376883479160657	0.2753164556962029
6IGD_J	0.0098922684479586	1.353404562366237	0.18762278978389
6IW0_A	0.0080731049058917	1.2510325304398764	0.5440613026819927
4XN3_A	0.0090411845503419	1.208246906520807	0.5188442211055275
6QPF_F	0.0162682103523294	1.071306938840216	0.1184088806660499
5W1X_B	0.0063263058848123	1.353455708404481	0.4761904761904756
6IAW_A	0.0112217199371017	1.2651593341579148	0.343333333333333
3EGD_B	0.010713719582202	1.3300042549073952	0.1994047619047614
6QNW_I	0.0168483675363049	1.0763986997315602	0.0315699658703074
6N1V_A	0.0090913749312567	1.328387232103093	0.3493303571428572
6NK6_A	0.0087601342834779	0.9501858623339962	0.6098535286284956
3JAY_A	0.0174977274114876	0.6252235523629585	0.1173752310536047
4UT9_A	0.0068166033178772	1.1479131589847056	0.6471389645776573
6N1V_C	0.0090865611546078	1.3283869091467104	0.352348993288591
4XLE_A	0.0096112120099161	1.2051109513093587	0.4981412639405198
3JAZ_C	0.0174485251022955	0.7645952937998061	0.095108695652174
5UDE_F	0.007832843442295	1.2701229964587455	0.5440613026819927
6P9W_3	0.002603097548887	1.4192732554098264	0.3912543153049479
4XM3_A	0.0094154465793679	1.1983901825989445	0.5131414267834793
4QC8_A	0.0099973830643447	1.3311702577397326	0.2739726027397255
5DF0_A	0.0061193385431307	1.3430887311763184	0.5131414267834793
6RJF_1	0.0095584841964507	1.3489068883588669	0.2528497409326422
5KWW_F	0.006879680597603	1.3007723719667592	0.5620155038759684
3RMD_A	0.0163722079638486	1.1567988855181477	0.0033195020746887
6QCV_C	0.0156342765184989	1.063928291717965	0.2102102102102105
6I9E_D	0.004942863159277	1.2023446415937864	0.6861924686192471
6AOC_A	0.0118719516000233	1.1660396651528546	0.4009269988412516
6IGD_G	0.009905628483899	1.359499691643718	0.1547277936962747
5UDD_D	0.0037049880656998	1.2567203290908329	0.6980337078651682
2R5H_L	0.0067939813503072	1.3580932952192208	0.4341637010676156
6E1R_F	0.0147870010744477	1.0668200486266337	0.2793650793650788
5L35_D	0.0020961646162037	1.344283847569684	0.6448979591836737
5Y2L_A	0.0070689408112163	1.317963409689734	0.5245901639344266
5TIP_C	0.0028746265353481	1.386281494969944	0.5093632958801504
6WB2_A	0.0161784713217118	1.1029794829943331	0.1277985074626864
3ZNK_E	0.004778096551517	1.332334844948098	0.5866141732283459
5D9A_L	0.0158830100084501	1.120931590295883	0.1448863636363635
[truncated: 38,133 more rows]
