# Supplementary material for: Identifying and profiling structural similarities between Spike of SARS-CoV-2 and other viral or host proteins with Machaon
Source: Commun Biol. 2023 Jul 19;6:752. doi: 10.1038/s42003-023-05076-7 (PMC10356814; doi:10.1038/s42003-023-05076-7)
Supplement: Supplementary file 6 — Supplementary Data 3 [file 42003_2023_5076_MOESM6_ESM.zip › 6VXX_A_whole/metrics/6VXX_A_b-phipsi.csv]

structureId	b-phipsi
6VXX_A	0.0
6VXX_B	7.609799851809729e-10
6VXX_C	1.2189244397461187e-09
7JV6_A	1.9791326958366893e-05
7JV6_B	1.9850659550667805e-05
7JV6_E	1.98607181959898e-05
6WPT_C	0.0001032954991192
6VYB_A	0.0001134169325936
7JWB_A	0.000124973300933
7KJ3_C	0.0001351922005838
6VYB_C	0.0001442016360034
6Z97_C	0.0001552680281856
7K4N_E	0.000164457674637
7K4N_B	0.0001645419958735
7K4N_A	0.0001648324753428
7JW0_A	0.0001667241130403
7JW0_E	0.0001667943039535
7JW0_B	0.0001672194870178
7JZL_A	0.0001689385567873
7K8X_C	0.0001730803218957
6ZP2_B	0.0001791140503266
6ZP2_A	0.0001792143948869
6ZP2_C	0.000179291495836
7K8X_B	0.0001879647933748
6WPT_A	0.0001907295401933
6JIJ_C	0.0001907459513048
6XF6_C	0.0001927649255684
7KE4_B	0.0001931347130108
4QYZ_K	0.0001958470105199
7KE6_A	0.0002009701936295
7KJ2_A	0.0002023999629377
7KJ5_B	0.000203007484975
7KKK_E	0.0002049637624297
7KKK_A	0.0002165263482657
3MRI_A	0.0002217165766422
7JWB_B	0.0002224447515325
7KJ4_C	0.000223436989082
7JZL_B	0.0002306677718334
2BGN_D	0.0002367190747468
6ZP0_A	0.0002406561589527
6ZP0_B	0.0002407974703955
6ZP0_C	0.000240982316699
7K43_E	0.0002448548843891
7K43_A	0.0002449175011896
6ZOZ_C	0.0002449914143504
6ZOZ_A	0.0002450438278024
7K43_B	0.0002451385430842
6ZOZ_B	0.0002451957446893
6X2A_B	0.0002489017570538
7JZL_C	0.0002515853876357
7KE4_C	0.0002579458150517
7JV4_C	0.0002894701190262
5FB5_A	0.0002912777237633
7KE8_C	0.0002981616215798
7K8S_B	0.0003096681834782
4NCE_A	0.0003168994153744
7KKK_C	0.0003258824465949
7KJ3_A	0.0003284242815055
6X2B_C	0.000329618871165
4NCM_A	0.0003326928696801
7KE8_A	0.000341008558746
6OHW_A	0.0003430163829713
6OHW_C	0.0003430531520479
6OHW_B	0.0003433386319211
7JV4_A	0.000346596971716
6L8Q_E	0.0003491273047202
4KRT_A	0.0003546898652699
6X2A_C	0.0003601955382675
6ZP7_A	0.0003655606368294
6ZP5_A	0.0003664168120925
6XF6_A	0.0003712862043046
6ZDH_C	0.0003715520605207
7KDI_A	0.0003722154662517
7KDJ_A	0.0003847475814449
4KRT_B	0.0003872282017679
6ZDH_A	0.000390560291072
6RRT_B	0.0003961028200582
6ZOX_B	0.0004001448291729
6ZOX_C	0.0004001863508392
6ZOX_A	0.0004004202886932
7KJ5_A	0.0004031256895647
6U7K_A	0.0004034507520676
3W39_A	0.0004091276290277
6WPS_E	0.000410196068819
6WPS_A	0.000410521838041
6WPS_B	0.0004107418758134
6ZP1_B	0.0004122221348478
6ZP1_C	0.0004126593940656
6ZP1_A	0.0004130999057105
7KDG_C	0.0004145665925861
2BGN_B	0.0004153314248113
6P59_C	0.0004174762675208
2BGN_A	0.0004180890952809
2YP9_A	0.0004217628875886
2YP8_A	0.0004221889000126
6C22_A	0.0004261086244549
2BGR_B	0.00043532225816
6M15_B	0.0004414950261558
6M15_A	0.0004416244770778
6M15_C	0.0004418122337286
6VJV_B	0.0004498799598144
7K8T_A	0.0004511183891773
7KDG_A	0.0004524672141656
7JZN_C	0.0004550493254522
7KDH_C	0.0004557506626469
6X79_C	0.0004560564996035
6X79_A	0.0004568873033809
6X79_B	0.0004595269078596
7KDG_B	0.0004625258197518
7KEB_C	0.0004680331931344
2YP7_A	0.0004698271188011
6P59_A	0.0004715832845102
7KE4_A	0.0004721959956914
5AYS_D	0.0004764037651835
6IMN_A	0.0004769746035759
7KDI_B	0.0004791992333966
7JZN_A	0.000479908275054
5XOT_A	0.0004806280855584
4NQX_K	0.0004908381086243
5W1V_A	0.0004930929905427
7CWC_A	0.0004937272789777
7KJ3_B	0.0005029385800684
6XKL_B	0.0005050036898347
7K8S_C	0.0005088244350625
7KDK_B	0.0005096926331461
7KJ4_B	0.000511148873224
6XKL_A	0.0005118700446738
7DDN_A	0.0005120691737909
2IZ9_B	0.0005185291789041
2YP4_A	0.0005186023924094
7K8X_A	0.0005208944862274
5T96_F	0.0005222644229957
6ZDH_B	0.0005224575229363
5T9Y_B	0.0005237615682013
5A9C_A	0.0005256558357233
2BGN_C	0.0005311283116111
7KEA_C	0.0005329256496324
6WPT_B	0.0005364188693334
5XOV_A	0.0005468936296288
2YP2_A	0.0005514862039418
7KJ4_A	0.0005521382310779
7KEA_A	0.000553488172303
6Z97_A	0.0005569227755465
5HGB_A	0.0005590013908777
5D2L_C	0.0005629453707997
7KE9_C	0.0005635062914044
5GQK_A	0.000564592082689
3J31_J	0.0005676828354243
7CHH_C	0.0005682405711089
6EQC_B	0.000572372754421
7KJ5_C	0.000576461783418
7K8S_A	0.000576542063287
6VYB_B	0.0005809728072316
3EE8_B	0.0005890252171943
7K8Z_A	0.0005902147735243
4EP0_A	0.0005915918746794
7DDN_B	0.0005927806363225
7KDH_A	0.0005968588312482
5OGI_A	0.0005969500036339
4PRP_A	0.000600040042513
4EP0_I	0.0006005499525544
6NB4_A	0.0006050385544202
3J31_G	0.0006130815037047
7K8Y_E	0.0006165642031897
5EFV_C	0.0006220309373488
7KE7_B	0.0006226898952776
6OSR_F	0.0006228556730044
7KEB_A	0.0006290556629093
4CB5_A	0.0006305225238704
3J31_I	0.0006308959828428
7DK4_C	0.0006313194172786
7JVC_A	0.0006352560298473
1HXY_D	0.0006354233397946
7JVC_B	0.0006355311349863
7JVC_E	0.0006355762703478
7KDJ_B	0.0006375863998339
7KKL_A	0.0006408520360571
7JZN_B	0.0006414355940047
6X2A_A	0.0006444226698847
3QUK_D	0.0006450477264246
3J31_H	0.000645312611928
3D23_A	0.000648910240954
2X4T_D	0.0006491337784543
6U7K_C	0.0006544820702305
2OBE_A	0.0006552386800544
7KE7_C	0.0006552587074946
4EP0_F	0.0006602114572938
3W39_D	0.0006617724995407
6ZOY_B	0.0006647758589938
6ZOY_A	0.0006649059465208
6ZOY_C	0.0006649493726515
7KDJ_C	0.0006695840475644
6LU7_A	0.0006704610845517
7K8T_B	0.0006756895844899
7DDN_C	0.0006759923586752
7JV4_B	0.000682770273173
7K1L_B	0.0006838456608626
6X2B_A	0.0006844130457752
6BKC_E	0.000684530304933
4EP0_D	0.000684803452375
7KE6_B	0.0006891014642844
7K9P_B	0.0006893610032843
6P62_A	0.0006909886670871
6P62_E	0.0006918597206558
7K1L_A	0.0006956786248217
6NB3_A	0.0006957109530442
6VV5_A	0.0006960552173848
6VV5_B	0.0006961671702312
6VV5_C	0.0006965730095328
2H1L_R	0.0007015795088079
5EFV_A	0.0007035144071165
7KE8_B	0.0007043253750372
6XKL_C	0.0007052153383404
3J31_F	0.0007061436034084
7KKL_C	0.000707313158133
7KEC_B	0.0007075127980923
1N80_A	0.0007116185770796
6VJV_A	0.0007117762920214
2OBE_C	0.0007135395193077
6U7K_B	0.0007170236389781
6L8Q_C	0.0007215699826783
6Q07_C	0.0007279815882501
6Q07_A	0.0007284194996713
6Q07_B	0.0007284591379048
7BRP_A	0.0007285880694578
6Q04_C	0.0007286299219559
6Q06_C	0.0007287216350252
6Q06_B	0.0007288032110528
6Q04_A	0.0007288738941858
6Q06_A	0.0007290615920303
6Q04_B	0.0007294040031507
6VSB_B	0.0007294596976329
7KDK_C	0.0007307903119599
4L72_A	0.0007434447414789
7JWB_C	0.000745517350468
6ZP5_C	0.0007458586597716
5MUP_A	0.0007462598572507
1VB4_A	0.0007498156765666
5T96_D	0.0007498400212369
6ZP7_C	0.0007512127588612
6ZOW_B	0.0007528727076281
7KDL_B	0.0007531694572377
2BGR_A	0.0007541737511201
4QZV_A	0.0007559220836681
5O6A_C	0.000756993754672
4YLU_C	0.000757484653443
7BRP_B	0.0007677392169752
3TBV_E	0.0007706833996849
6Q05_C	0.0007708058094676
6Q05_B	0.0007710648917263
6X1B_A	0.0007714410926905
6Q05_A	0.0007716703994417
3RWH_D	0.0007733222259789
7A94_B	0.0007768895802135
5A9P_A	0.0007797160083624
7KE6_C	0.0007799005487415
7KDI_C	0.0007816658850152
7DK4_A	0.0007864326106176
7A94_C	0.0007878093527168
2ZHX_L	0.0007886666166541
6ZHD_C	0.0007889044672542
7K1O_C	0.0007942758830317
6OSR_E	0.0008000694377189
6NZK_B	0.0008017556503038
7KJ2_C	0.0008017676378297
6NZK_C	0.000802227937474
6NZK_A	0.0008022923786631
2YP5_A	0.0008046812054497
4ZUH_A	0.0008065029021281
3VXU_F	0.0008069888063596
6L70_B	0.0008124077622661
2AMD_B	0.0008163776712595
6NB6_C	0.0008173397217373
6L8Q_G	0.000818472700077
3TGQ_C	0.0008227889038391
5WFI_B	0.0008229449523975
1N7Z_D	0.0008275935928257
4OTV_A	0.0008277223573329
6M2N_C	0.0008283204005142
4EP0_G	0.0008296748218733
7K8Z_C	0.000829893880767
6NB3_C	0.0008300383071092
7K9P_A	0.0008321400092517
5A8T_A	0.000832860642517
7KE9_B	0.0008330070282951
3JB5_B	0.0008374312752606
6ZP5_B	0.0008377570389258
7KKL_D	0.0008396329298769
6LGX_A	0.0008426169413566
1P30_A	0.0008450610150432
5YLX_A	0.0008451207739502
5O6V_A	0.0008461586734716
4EP0_H	0.0008483407255959
3MRH_A	0.000849196677436
4D61_L	0.0008500761476074
2FTE_F	0.000850475456633
7KF4_F	0.0008554591199663
1PYW_D	0.000855809564961
6ZGE_C	0.0008559996278604
6ZGE_A	0.0008560500515112
6ZGE_B	0.0008562463606182
6VXXp_A	0.0008567973695078
2MKR_A	0.0008586351633485
6ZGI_C	0.0008616581543102
6ZGI_B	0.0008618556357326
6ZGI_A	0.0008618627352618
4XFQ_B	0.00086690902898
1S7W_G	0.0008680446000788
4EP0_L	0.0008701030458556
6P62_B	0.0008709550535353
5DS6_F	0.0008765647560904
6M2N_B	0.0008796825303966
4MJI_F	0.0008797071956107
3NGB_D	0.0008832560021878
5GWZ_A	0.0008835510829901
4EP0_B	0.0008845280020935
1P2Z_A	0.0008852578836791
4OTS_A	0.0008865317935839
4EP0_C	0.0008892636872219
4EP0_K	0.0008907613381936
1FRS_B	0.0008972283695337
6XF5_A	0.0008973392823225
3UWA_A	0.0009020740628999
7T9K_B	0.0009074898712116
3VXU_A	0.0009076175140881
3SPE_B	0.0009144509175738
7KDK_A	0.0009194762827885
6L8Q_A	0.0009195580964515
5ZQG_B	0.0009199820490998
7T9K_C	0.0009207218817581
1KBG_H	0.0009217262664266
7D1O_A	0.0009252483987928
1Q94_A	0.0009276412844983
2GP1_F	0.0009282724800552
6IXB_C	0.0009354208548895
6IXB_A	0.0009355450469598
3NWD_D	0.0009358681645388
6IXB_B	0.0009359702746138
6NB6_B	0.0009390983593823
5LM7_J	0.0009400328049086
2Z94_A	0.0009409978286956
2IZM_B	0.0009422382537517
6OSR_A	0.0009433391623951
6JIJ_A	0.0009478624506336
7KE9_A	0.0009500095297536
3QUL_J	0.0009503594861308
6XF5_C	0.0009510537213822
4YXA_B	0.0009518601503096
1P9S_B	0.0009551834052115
3QUL_D	0.0009574962557655
2VQZ_F	0.0009694318176045
5T96_B	0.0009694734024786
7BRO_A	0.0009705502389022
2C4Z_B	0.0009714975091765
6ZOW_A	0.0009731219344161
3J31_M	0.0009731746690559
6M2N_D	0.0009736188095787
6IMK_A	0.0009799095898099
6NB7_C	0.0009807825452628
6XF5_B	0.0009848282460346
4DVX_B	0.0009869246181289
5A2Q_U	0.0009918385401175
7K8W_B	0.0009922198472546
4YOI_A	0.0009972964435087
5MQW_A	0.0009972991116008
2OBE_B	0.0009993797659252
2DUC_B	0.0010023950950883
6MYA_F	0.0010025507073723
4BG7_B	0.0010055008071624
6X2B_B	0.0010106916296138
5JEA_G	0.0010132587068741
5DS4_F	0.0010137421052301
7DK5_C	0.0010144121137374
2YP3_A	0.0010169132883396
3QQ3_A	0.0010170806071611
6NB7_A	0.0010185967516869
5YVD_B	0.0010201520841677
4TPL_B	0.0010202100895234
6MYA_D	0.0010229682525958
2ALV_A	0.0010236697603405
4FTE_B	0.0010249728421029
1OHF_D	0.0010296128370225
7K8Z_B	0.0010307979980357
6M2N_A	0.0010355329316721
1LVO_B	0.0010373411267987
5GS6_A	0.0010390244759102
2ZOL_A	0.0010416417518243
6VSB_C	0.0010457612174587
5HC1_B	0.0010471297002833
7JR3_A	0.0010472326311572
7KF4_E	0.0010476756423101
6MYA_B	0.0010519319297965
6VWW_A	0.00105604284464
7KDL_A	0.0010582108450903
6NB6_A	0.0010584254745233
1AKJ_A	0.001061569177862
2ZU2_A	0.0010649588399273
4ZRO_B	0.0010672218477201
6NB4_C	0.0010681246488177
2ZOL_C	0.0010688670653461
2C4Y_B	0.0010704302377566
7KEB_B	0.0010723434560458
6ZP7_B	0.0010732661790368
5SZS_B	0.0010770572042963
5SZS_A	0.001077228483437
5SZS_C	0.001077294389274
5XEB_C	0.0010773214998198
6ZOW_C	0.0010779384760094
4WMD_B	0.0010813485869054
2BNY_A	0.001081516183064
1OHF_C	0.00108630915941
6MYA_A	0.0010874456583628
3TBT_D	0.0010894004680362
5D2L_G	0.0010909545971327
7KDL_C	0.0010940040547953
1XHX_C	0.0010972043348371
7C6U_A	0.0010986975483342
7KF4_C	0.001099600899881
6NB7_B	0.001106368053198
5Y91_A	0.0011081302637137
3TBW_E	0.0011088710767661
6EQC_A	0.0011102111229159
6NB4_B	0.001111713818223
2FWO_A	0.0011118294858633
6Z97_B	0.0011126263621351
6OSR_C	0.0011129665807025
2GZ7_A	0.0011152464906975
7KEC_A	0.0011187895126087
2VE6_G	0.0011197473065551
7KF4_D	0.0011219982425957
6VKF_B	0.0011225433736524
5JER_A	0.0011247598382856
2NX5_A	0.0011249784325476
3PSE_B	0.001125389934155
4P16_A	0.0011322080526221
3IDY_G	0.0011333285734093
2FRP_F	0.0011333588408636
2GZ8_A	0.0011366190515111
7KE7_A	0.001137014988978
7AVD_B	0.0011371267355022
2FSY_F	0.0011371436829338
6VWW_B	0.0011385916839769
4KR0_A	0.0011421261888909
6WTT_C	0.0011437066845346
2VE6_J	0.0011441152944343
4QZV_C	0.0011444035412241
2C50_B	0.0011484999147349
6XEY_C	0.001153601664128
4PRH_A	0.0011536124315701
1U1Y_A	0.001154885761076
3J31_E	0.0011557164681236
4XNZ_A	0.0011580294740867
6MYA_C	0.0011582962210602
6LZE_A	0.0011588070503923
4JB9_G	0.0011607823080173
2ZU5_A	0.0011616238588392
5NQ3_D	0.0011623152274743
2A5I_A	0.0011641255987015
7DK5_A	0.0011732877944185
2H1L_N	0.0011735918458497
6NB3_B	0.0011756926701094
5WJL_A	0.0011796146634368
1OHF_A	0.0011801582968108
3EA8_A	0.0011853751454361
5FB5_B	0.0011861384780067
1HHH_A	0.0011871572649435
6N08_C	0.0011944405683508
5GWZ_B	0.0011956488719453
1CKN_B	0.0012010951384184
4YOG_B	0.0012017931492242
2X4U_D	0.0012062237966605
3TBW_G	0.0012063259219626
7KF4_B	0.0012074514438425
7T9K_A	0.0012107559514314
2C51_B	0.0012151513223972
2Z9K_B	0.0012154133730519
3TGS_A	0.0012192608024949
4S1T_E	0.0012195940669037
6XF6_B	0.0012217655187019
6N08_B	0.0012235949795397
2X70_D	0.001227571965895
4EP0_E	0.0012288649329904
2YNB_B	0.0012320110543959
1OHF_B	0.001236732522178
5A8S_A	0.0012375789444002
5EU8_A	0.0012376642961893
3IS9_A	0.0012377615932571
4OLZ_G	0.0012387725193609
7KF4_A	0.0012404604998073
7KDH_B	0.0012445307155421
2X4Q_A	0.0012498146745204
2Z0L_A	0.0012509185626033
1P9U_B	0.0012548186167218
3L3H_A	0.0012555985665697
6X6P_A	0.001255656394189
6X6P_B	0.0012558220534459
4WMF_B	0.0012563868697659
3TBT_A	0.0012566729174256
6X6P_C	0.0012573269283436
4X35_A	0.0012584921014705
2NX5_Q	0.0012603819066304
6YZ6_A	0.0012635885888037
6WTM_B	0.0012636582022566
5XL2_B	0.0012672356124669
1SPS_B	0.0012679310483062
5LDN_A	0.0012708004172401
6XOA_D	0.0012708676619196
7K1O_A	0.00127208118599
6ONV_A	0.0012724329872636
3JTS_G	0.001272701943688
5GQN_A	0.0012749875340933
3NWD_B	0.0012821035646833
5F4U_B	0.001286349120604
2Z9G_A	0.0012878469111065
1WOF_B	0.0012885442300077
6YT8_A	0.0012889836359622
4WMD_A	0.0012891645484222
6N41_B	0.0012904842221342
5T96_C	0.0012960095663156
5T96_E	0.0013000390372424
5GQI_A	0.0013009403434739
4YOJ_A	0.0013037655787005
5O6A_A	0.0013079246029834
5O6V_B	0.0013102498352006
2AMQ_B	0.0013129166408141
6XHM_A	0.0013137462227875
6SS8_D	0.0013151417846743
5T96_A	0.0013158359835632
6N08_A	0.0013161288230074
6EQC_C	0.0013168704676754
4R3D_B	0.00132346199209
7DK4_B	0.0013249177459085
7DK6_C	0.0013266647720043
7KEC_C	0.0013352010786715
1LVO_E	0.0013386767538342
4YLU_D	0.0013391118511995
6XEY_A	0.0013397933468311
3W0W_A	0.0013398650920899
2B2E_A	0.0013414436157813
1U1Y_B	0.0013426929193504
5GS6_B	0.0013430428489356
1P9S_A	0.0013468503916225
3NW8_C	0.0013472639197349
2ZU4_A	0.0013486564326583
6ZXN_B	0.0013496016501103
6ZHD_B	0.0013514078034471
6LHK_D	0.0013519530820996
4EO2_B	0.0013536722494318
3FZ2_B	0.0013566875738524
5T9Y_A	0.0013578663001816
7AQJ_A	0.0013653758719025
6IMJ_A	0.0013676490052731
4ZFZ_J	0.0013689821428663
6P6P_D	0.0013696244836843
6XKF_B	0.0013710029048543
4ZRO_D	0.0013711735699265
2RHB_D	0.001371480890051
4OM0_G	0.0013718853894952
1NZV_A	0.0013721227739122
2X4Q_D	0.0013729917503585
1NOB_F	0.0013816084334373
4ORO_B	0.0013816818581664
1P8L_A	0.0013820157028831
2WR4_B	0.0013891988421905
4EP0_J	0.0013904508308605
5ODJ_A	0.0013912765046388
3D62_A	0.0013921774861181
6Q5U_L	0.0013940072439853
7KFI_B	0.0013942008368787
3TBT_J	0.0013951175566916
2H1L_P	0.0013964088290753
4EO2_D	0.0013964177778485
3TG7_A	0.001398281089438
7AD1_A	0.0013992579433997
7C7P_B	0.001403025246135
6OSR_D	0.0014083903142192
4MC5_A	0.0014089552972358
5NEM_B	0.0014090094412329
5NET_B	0.0014095589463289
5NER_B	0.0014099360246182
2HOB_A	0.0014101088286811
1XHX_B	0.0014106902602328
1CKM_B	0.0014115769546536
5AXV_A	0.0014207173489455
6MSF_B	0.0014254839891103
4OLU_G	0.0014258655072039
6Q5U_C	0.0014269342819589
6B0N_G	0.0014271716330469
2WR0_C	0.0014273436102255
2IZN_B	0.0014273846832993
7CHH_B	0.0014323947558569
6XQU_A	0.0014324088466828
1FR5_B	0.0014348057228276
2GX4_A	0.0014393423128494
7KEA_B	0.0014425270106472
3J31_C	0.0014428819319028
2WR3_B	0.0014434889978839
2WR2_C	0.0014460870598671
6X1B_B	0.001448076957406
3J31_A	0.0014493101713937
2QIQ_A	0.0014503082676574
5F17_E	0.0014514630236138
4YOJ_B	0.0014527116750584
5NQ0_A	0.0014527339144448
7K8W_A	0.0014583036677685
6LO0_A	0.0014583061998952
5B6O_B	0.0014614828434204
6Q5U_F	0.001462161416405
4MC5_B	0.0014645978712036
5C5N_A	0.001464949817942
6KNA_A	0.0014652484979074
2ZOK_C	0.0014741859798321
7AP6_A	0.0014764365336936
2H2Z_A	0.0014766147091827
6ZHD_A	0.0014799669886822
4WSR_C	0.001480363695204
5S72_B	0.0014806694843095
4WSR_D	0.001483393290104
7JR4_A	0.0014835352620965
2VE6_D	0.0014857578472031
5XL2_A	0.0014862851613843
2H85_A	0.0014878035208518
6TMR_A	0.0014891831655248
4U1L_D	0.0014934418245895
6IMJ_B	0.0014951773850311
6P6P_F	0.001499597063319
2X4I_C	0.001500138504677
2WR0_B	0.0015021677785742
4QRQ_A	0.0015027229375643
6VGZ_B	0.001502809946794
4X29_A	0.001505256636866
6BI8_A	0.0015150594032415
7AF0_A	0.0015170382521643
1Q2W_A	0.0015172602260124
1N7Z_B	0.0015173175438666
3M3S_B	0.0015194661709931
5L7Q_B	0.0015213732050851
1UK3_A	0.001521823846158
7K40_A	0.00152359996969
4OR6_A	0.0015241815395095
5S72_A	0.0015245972517778
4FTE_C	0.0015250945662989
1H15_E	0.0015261715622908
5XOV_D	0.001526359272606
2A5K_B	0.0015265871611406
2NYZ_A	0.0015270464560845
4WSR_B	0.0015272412596567
5ODK_C	0.0015274149775466
1XI1_A	0.0015329424498248
5WKK_A	0.0015358698480301
3HI1_J	0.0015492054156053
6X4I_A	0.0015496732914106
5GYQ_A	0.0015501597461941
4REZ_A	0.0015524264404569
5AXU_A	0.0015533673886858
4NQV_C	0.0015539496253871
6Q5U_I	0.0015544897989134
5SWS_A	0.0015559424398525
6XB2_A	0.0015575609796373
1HB5_E	0.001558513423141
1HB9_E	0.0015590074727193
1HB5_B	0.0015594207113728
1HX6_B	0.0015594245523354
1HB9_H	0.0015595429342343
5SWZ_F	0.0015596325048257
1HB9_B	0.0015601065439394
1HB5_H	0.0015605132650535
1HB9_K	0.00156099527473
1CZY_B	0.0015630566424159
3P4O_D	0.0015631226233515
4FTS_A	0.0015634769123986
6P6O_A	0.0015645848734591
1CD3_F	0.0015683233613041
7JJI_A	0.0015702235005511
7JJI_C	0.0015703046414577
7JJI_B	0.0015706504709343
2FS3_B	0.0015707654681644
4HWZ_A	0.0015710069892911
4RS4_A	0.0015713827087157
7KJ2_B	0.0015770481923025
2Q2U_B	0.0015778616708397
2X70_A	0.0015790899311007
6P6P_A	0.0015796493808492
6W9C_A	0.0015805468136245
5H5Z_A	0.001583731864941
6WTM_A	0.0015842670241617
1S7R_A	0.0015864300730573
3TLO_B	0.0015881009008248
6VH0_B	0.0015891444605356
3NW8_B	0.0015902654704722
4S1T_A	0.001593256362972
4WME_C	0.0015948053963863
3J31_K	0.0015949279619253
5S70_B	0.0015951267898762
7C7P_A	0.0015973002025412
7C8R_A	0.00159763302076
5L35_F	0.0016000257340937
6VGY_B	0.0016008549031647
5LAK_A	0.0016034015364976
6YVF_A	0.0016037767391704
5YRC_A	0.0016061618819965
4C56_I	0.0016078903130475
7AR5_A	0.0016104735704696
5YW1_B	0.0016107289748694
4FTE_A	0.0016108269455315
4JPV_G	0.0016125742131695
6ONA_C	0.0016130761722686
3J31_D	0.0016157707497953
4FTS_B	0.0016162724101031
6XA9_E	0.0016186247058057
6THG_H	0.0016209627402942
2Q6G_A	0.0016211248660897
6WNP_A	0.0016222779197646
6VH2_A	0.001623464392371
4TPL_A	0.0016254400769491
6Q5U_G	0.001625444401636
6WUU_A	0.0016307036463891
2Z3C_A	0.0016311357010635
5L35_E	0.0016332207899327
6U28_A	0.0016336061535904
5X5W_C	0.001636031568197
3D23_B	0.0016360626285082
3J31_O	0.00163641936323
4DVT_B	0.0016369754713314
7K90_A	0.0016380421886282
6WTT_A	0.0016387953865214
5EFV_B	0.0016391115661694
1S7U_D	0.0016398999504926
5O6A_B	0.0016401016816569
1S7W_A	0.0016401616269256
3WI0_A	0.001640279680784
2Q2U_A	0.0016406818220159
3NWF_C	0.0016438910022075
3P4O_A	0.0016445397293882
6ZJM_G	0.0016454875862714
2Q2U_D	0.0016455275875673
2OH5_A	0.0016468408980627
6BKD_E	0.0016479080803123
7A94_A	0.001649984926717
6ILG_A	0.0016502399259434
5DS4_E	0.0016506310644586
2Z0L_D	0.0016506875481644
5YXU_C	0.0016514503834476
6YVA_C	0.0016530502976888
1W8X_K	0.0016533155240294
1W8X_B	0.0016544950113034
7C2Q_B	0.0016546717873265
1A9B_A	0.0016556805123952
6P6P_E	0.0016559478481123
1A9B_D	0.0016566555317653
1CZY_C	0.0016579321081498
7DK6_A	0.0016586240823461
2A5A_A	0.0016588395799884
1W9Z_B	0.0016596499914132
4WEA_A	0.0016609573817686
5K9O_I	0.0016637253638926
5LAK_C	0.0016650083212322
1ZDH_B	0.0016709808286102
6RRS_B	0.0016713773766104
6C21_A	0.0016725322771743
3J31_L	0.0016725345056422
1N5A_D	0.0016792019768179
4JPJ_B	0.0016801285431117
6WLC_B	0.001682393456681
2H1L_O	0.0016827801186932
6P6P_B	0.0016831389696864
5T9Y_C	0.0016854387897231
5WKJ_A	0.0016856675529809
6ZJM_C	0.0016875254973406
6SS8_A	0.0016880787725387
6XOA_B	0.0016881542858965
1XHX_A	0.0016895198039109
4YO9_B	0.0016922104601863
7AD1_C	0.001694211058116
4HUW_A	0.0016944978706048
6Z43_A	0.0016947214882748
1QLF_A	0.001696838371521
6MFP_G	0.0016969577824779
3JBF_2	0.0016970897282523
4FTS_C	0.0016973121669633
7AWU_A	0.0016985060396862
2GJ2_A	0.0016989690737683
4GBF_B	0.001699913888116
4WA1_A	0.0017033723835202
5ODK_A	0.0017064300020226
6EGV_A	0.0017108168243991
5RGZ_A	0.0017152422579838
6D8W_A	0.001716767237927
2GTH_A	0.0017175385963312
1HQN_C	0.0017203412706518
1FNW_H	0.0017209726046935
4WA1_C	0.0017218670877597
5ZL2_B	0.0017296026255655
6XKH_A	0.0017310272181246
4WA1_E	0.0017329672433626
6A4K_C	0.0017343887914717
3TBV_C	0.0017348131870068
4WSS_B	0.0017352076453214
6VXXp_B	0.0017436821685604
5HGB_D	0.0017440610223568
7K8T_C	0.0017466328765413
2GTI_A	0.0017506890311341
4OM1_G	0.0017518326161801
5XBC_A	0.0017529897769416
2IZ9_C	0.0017531399117735
6LNY_A	0.0017547343426659
1CKN_A	0.0017576425209534
5L35_A	0.0017591913928045
4XFQ_A	0.001760896724674
7C6S_A	0.0017628564259329
2VSK_B	0.0017665221322296
1LQM_H	0.001766871674477
6FV1_A	0.0017672016904382
5F4P_A	0.0017679926900611
4DVR_G	0.0017685702440311
4YLU_B	0.0017688646523003
4F49_A	0.0017695149572677
6ZMT_X	0.0017699157166401
6X4I_B	0.0017702493269034
7K6D_A	0.0017703779451849
1P35_C	0.0017712131640972
3D23_C	0.0017732695567333
2RHB_A	0.0017745793662742
4DKU_B	0.0017746781596161
1WOF_A	0.0017748587581936
4WA2_B	0.0017751410929505
2X4N_A	0.0017759169908189
6K7T_A	0.0017764260065046
7KEG_B	0.0017768891620845
7AMJ_A	0.0017781510982248
6XKF_A	0.0017802630414799
7K8V_A	0.0017837090342718
2GTB_A	0.0017839389738832
2BS0_B	0.001784385604298
6IXA_C	0.0017895303300348
6IXA_A	0.0017899903425486
6IXA_B	0.0017900428346403
1E27_A	0.001790237361556
6VSB_A	0.0017909889242048
5XBC_B	0.0017923273219222
4WMF_A	0.001793662358677
1NOB_B	0.0017955122011019
4WSR_A	0.0017961423739509
6VH1_B	0.0018011037214568
7CX9_A	0.0018019117655119
4QRP_F	0.0018022228367889
6LNQ_A	0.0018023191295286
1N7Z_C	0.0018025367792495
2A5K_A	0.0018034311767069
3NW8_D	0.0018062364814802
3SU5_A	0.0018097787781991
4MMS_E	0.0018132586482859
5WX1_A	0.001813823658097
5W3O_C	0.0018155598619244
1UUG_D	0.0018157136661596
4ANG_C	0.0018167018294506
3QZW_D	0.0018172577841175
4ZUS_A	0.0018175286188433
7JPE_A	0.00182050804483
4CB7_B	0.0018208759533395
2EX3_A	0.0018209539590735
2Q6D_A	0.0018224928537404
5ODK_B	0.0018231537839648
7DK5_B	0.0018238688059341
2WR1_C	0.0018240614473043
1P9U_E	0.0018245145993884
4R3D_A	0.0018277207637726
7D6H_A	0.0018292687686899
4F49_B	0.0018298501585464
5DS6_E	0.0018304308478226
4ZXS_A	0.0018305487863758
6IML_A	0.0018306570393994
6MID_C	0.0018333106828987
6X00_A	0.001835437522141
3ZQP_B	0.00183645077461
5HBZ_D	0.0018376288245198
7K8W_G	0.0018376728332812
5DRV_A	0.001838022779543
3TGQ_D	0.0018391869591895
3J31_B	0.0018405411986257
7K1O_B	0.0018413192222946
5ODL_A	0.0018420763721028
3KXF_I	0.0018429093795336
4R4N_A	0.0018437533268659
6XHN_B	0.0018481615378991
6XCH_A	0.0018490220230725
2AMD_A	0.0018490951410975
1QVO_D	0.0018494074608308
6VH2_B	0.001852802998857
5RL4_A	0.0018549547825114
5B6O_A	0.0018578823915064
5FB4_C	0.001858238550779
3JTS_D	0.0018601490333256
3DDX_F	0.001860715176541
6VGZ_A	0.0018609962709485
3NGB_I	0.0018638464055567
6CRS_C	0.0018655750437654
6WLC_A	0.0018664829578424
6W9C_B	0.0018673781380006
4OWR_C	0.0018695436332453
7ALI_A	0.0018710703621815
1HB9_L	0.0018718970526382
1HB9_C	0.0018724094795289
7AGA_A	0.0018726065449712
1HB9_I	0.0018727186122335
1HX6_C	0.0018728358569488
1HB5_C	0.0018728380901447
1HB9_F	0.0018728877441999
1HB5_F	0.0018729450456494
1HB5_I	0.0018732001246053
2V6N_A	0.001874292158499
6WQF_A	0.0018749441495888
1M05_A	0.0018784737543659
5TC1_D	0.0018794421955316
4EO2_E	0.0018797435182848
5WKF_A	0.001880085331674
5TE7_G	0.0018832986984257
7K8Y_D	0.0018839102797218
6OSR_B	0.0018844859819639
2C4Y_C	0.0018866142408576
3SND_A	0.0018874510540734
2BNY_C	0.0018886954858998
6EIW_A	0.0018915564606691
6N41_C	0.0018923817106696
4LDI_B	0.0018930957084822
4LDI_A	0.0018949966848438
6MXU_B	0.0018955623897152
4HUW_C	0.0018957726826233
5C5O_B	0.001897999527773
6Q5U_B	0.0018992952097266
6LYV_L	0.0019009025504781
5R82_A	0.0019012227986261
6YNQ_A	0.0019032585839386
3E91_B	0.0019037859772476
5BPE_A	0.0019039848736543
2Q2U_C	0.0019055795006602
6IMN_B	0.0019068858195554
7AY7_A	0.0019112496129709
1W8X_D	0.0019121141974038
1N5A_G	0.0019124503904807
1XHZ_D	0.0019127249978901
5YXU_E	0.0019129396240633
1W8X_A	0.001914961100157
7JUN_A	0.0019154272570026
4ZUH_B	0.0019157914430062
6P6P_C	0.0019158662417778
5S70_A	0.00191891673342
1CKO_A	0.0019192286165545
5L35_B	0.0019205625423619
7JWY_C	0.0019208097521985
2VSK_D	0.0019219149492721
4WME_A	0.0019221629415387
5RH9_A	0.0019224338170736
6WXC_A	0.0019224494551501
4U01_B	0.0019242822033908
4OR4_A	0.0019259837141584
1DML_G	0.0019270348237919
2O5N_B	0.0019273806184276
6W01_B	0.0019281783567757
1S7R_D	0.001928208675393
2X4S_D	0.0019293383301825
5NQ3_A	0.0019297766187281
5W1V_F	0.0019299843008845
6CS4_C	0.0019299909869333
6XDH_A	0.0019307462360779
4YOG_A	0.0019342191486779
3F9G_A	0.0019351064307261
2ZU2_B	0.001936972050621
2PZS_A	0.0019376353625992
7AWS_A	0.0019409113053988
6M2Q_A	0.0019411373971453
6D8W_C	0.0019443559990141
6MYA_E	0.001946807864402
3TGQ_B	0.0019469408003884
3E6F_A	0.0019475392640962
1W8X_I	0.0019505281583003
1UJ1_A	0.0019521742959016
2Q2T_A	0.0019528203515395
4HUH_B	0.0019530253929656
5OY9_A	0.0019547137219561
7ANS_A	0.0019553478710425
3EAJ_B	0.0019564077604731
6MZK_B	0.0019581808130765
5W1V_P	0.0019611842406375
7ALI_B	0.0019613495898204
6WCO_A	0.0019636822248235
7D7T_A	0.001964249588261
5RL0_A	0.0019660157209406
5FB4_B	0.00196622974622
7CBT_A	0.0019663882320777
3SU3_A	0.0019668802370318
4OLV_G	0.0019673994023531
2ZOK_E	0.0019680147564543
2OZK_B	0.0019691675905098
5C4W_D	0.001971105851772
5K6C_F	0.0019714409849973
6W9C_C	0.0019748043632546
1ZDJ_B	0.0019768561946342
7JKV_A	0.0019769494160782
2ZOK_A	0.0019771959640373
4NQV_E	0.0019774783216421
3TGQ_A	0.0019785460873129
3NJQ_B	0.0019785778828344
6P8N_A	0.001983417057022
5YVV_B	0.0019843001369189
6Q5U_E	0.0019845608577961
1P9U_F	0.0019860523455112
6D8W_B	0.0019861713806053
7JZT_A	0.001986662684068
6Z43_C	0.0019868731382655
2IZM_C	0.0019881000040683
6ZOK_E	0.0019882878170943
5V69_A	0.0019890293601157
1E28_A	0.0019906838303655
2Z0L_B	0.0019925971853421
3F9E_A	0.0019932777837079
7K3T_A	0.0019935737706702
6WUU_B	0.001993637286085
3TIU_A	0.001994562761493
4GBF_A	0.0019957398226171
1LVO_A	0.0019960830554951
7K8V_C	0.0019961027516819
5ZL2_C	0.0019977282062371
4HUU_A	0.0019985074261957
1UJ1_B	0.0019993996308273
4EO2_F	0.0019994428047158
6CO8_C	0.0019998162118065
6XQS_A	0.0020025185673704
4WMD_C	0.0020036621135969
3TBW_A	0.002007657828759
5F17_F	0.0020096247457868
4WY3_A	0.0020098967410918
1K5M_B	0.0020109981214823
1MVB_B	0.0020114405719119
1CJD_A	0.002012659052117
6VH3_B	0.0020132681636985
4OLY_G	0.0020165267380001
5YVD_A	0.0020166991573305
3KWG_A	0.002018100044973
6Z43_B	0.002019650368083
5VGD_A	0.0020204266799962
4WA1_B	0.0020209180582855
6A4K_D	0.0020216371424394
4WA1_D	0.0020220928793851
2VE6_A	0.0020222309150884
4WA1_F	0.0020226746657209
4HI3_A	0.0020231104934608
7ALH_A	0.0020245645146479
4LSV_G	0.0020249168148171
3QUL_G	0.0020259601615436
1QBE_B	0.0020266044102054
3TBV_A	0.0020277991345338
2GZ9_A	0.0020284444484576
2EX3_C	0.0020310508968291
6C22_D	0.0020319929373798
3NGB_G	0.0020324909642781
6P65_E	0.0020325713160512
4WME_B	0.0020329391617252
6P65_A	0.0020339951339062
6P65_B	0.0020344547181112
6XLU_C	0.0020356355499714
2BS1_B	0.0020359669170199
4YVS_I	0.0020367445099526
5YT8_A	0.0020380194525943
5RH0_A	0.0020418436773793
6WXC_B	0.002043295092471
4WA2_A	0.0020452406254393
4YLU_A	0.0020465262704278
3DDX_E	0.0020467142243835
4DVX_A	0.0020478036173419
1QO3_A	0.0020479469142889
1HAV_B	0.0020498547299749
5F4P_D	0.0020505702213222
5L35_C	0.0020523059445268
6CGV_A	0.0020525103491411
4EO2_C	0.0020527466043032
5FW5_B	0.0020527697799927
2VF9_A	0.0020529195636225
4QNL_A	0.0020553647917524
7AXM_A	0.002055446131846
2VJ1_B	0.002055917904536
4MC5_C	0.0020563089969229
6VH1_A	0.0020572690348047
3ROL_A	0.0020594923390273
7K6E_A	0.0020596430708747
4RSP_A	0.0020599870872548
2VQZ_E	0.0020600140712033
2Z9L_A	0.0020603865106098
3WI1_A	0.0020641236888149
6Q5U_A	0.0020646052029058
5KD7_I	0.0020655441388728
2H1L_M	0.0020656483044944
4NQV_K	0.0020671569356434
1XI1_B	0.0020681386720486
7ABU_A	0.0020717608465871
4HV8_C	0.0020721056030456
6ZN5_Z	0.0020725052915859
4MDS_A	0.0020734034782822
5RGV_A	0.0020749921280568
4YO9_A	0.0020751975600017
1X35_C	0.0020751987073953
4YOI_B	0.0020769464572047
1PIV_2	0.0020775048138867
1S7W_J	0.0020776327849479
1XHZ_C	0.0020777576518933
6LGW_E	0.0020793924972333
4U01_D	0.0020794967402719
3U5Z_R	0.0020798144671587
3RJQ_A	0.0020824605421029
3I6K_E	0.0020828765128458
5OYP_A	0.0020843908147327
5N5O_A	0.0020850360272582
6KWN_A	0.0020893170499691
2Z9K_A	0.0020896911543906
6P6R_A	0.0020903014761038
6Q5U_D	0.0020909025525994
2VG7_A	0.0020932898135425
6IEK_A	0.0020937417210006
5Y0W_A	0.0020938715009569
2C4Z_C	0.0020959505294365
5L35_D	0.0020961646162037
6OX7_A	0.0020966161001333
7K90_B	0.0020975171667328
1P9U_D	0.0020999093599174
5NH0_A	0.0021004642506291
4TWY_A	0.0021021859690482
3TBT_G	0.0021029125591425
4DVS_B	0.0021044808733123
6GB5_A	0.0021097905873105
7C2Y_B	0.0021097919402846
5S6Z_B	0.0021100298699547
6VH0_A	0.0021131247092004
4I54_B	0.0021142325512516
5BUH_A	0.0021153023046635
7K90_C	0.0021160009938436
6H6H_A	0.0021193330303714
6ZLW_Z	0.0021195427681169
2X4P_A	0.0021200714828377
6MG7_G	0.0021212765976368
6VH3_A	0.0021213516922668
5S6X_B	0.0021253703915119
6WTK_A	0.0021269532378989
3SNB_A	0.0021290874789225
5TE6_G	0.0021298022368316
7AWW_A	0.0021317622282756
5YVU_B	0.0021360343301754
4MJI_A	0.0021367448902351
5YHB_A	0.0021380736930906
4WSS_E	0.0021385544082881
2C51_C	0.0021386888248514
6O3H_H	0.0021391768022169
5GQM_A	0.0021395633628241
1NAM_H	0.0021409990115923
6XA9_A	0.0021410252989365
6PIY_A	0.0021434810079048
4O6D_A	0.0021436880744114
6W79_A	0.0021459533251536
5S6Y_B	0.0021476044160615
1N80_D	0.0021553744146465
4S1Q_G	0.0021555417144165
6ZXN_C	0.0021559688172944
6BFU_A	0.0021571601679485
6BFU_B	0.002157880887603
6BFU_C	0.0021578876354507
6N41_A	0.0021584803543983
2RHB_B	0.0021584905910225
5N11_B	0.0021593796287749
5WFI_A	0.0021597173030369
5S6X_A	0.0021678265012646
3NWD_A	0.0021683415241365
6XA9_C	0.0021684106595792
6XB0_A	0.0021709304722518
4U1K_A	0.0021718391361293
6ONA_A	0.0021722557714974
1ZDI_B	0.0021726771217944
5LAC_A	0.002172938109353
4RF1_A	0.0021755311551994
2FT1_A	0.0021763628615691
5WKM_A	0.0021769763584741
7KOJ_A	0.0021783893729008
3TO2_A	0.0021797603090204
1P9U_C	0.0021798046412411
7AKU_A	0.0021805314108196
7A29_A	0.0021810612456724
2MS2_B	0.0021814925402682
2WBH_B	0.0021818589895152
6CRX_B	0.0021823589961712
3MV7_A	0.0021833633966382
4YVS_O	0.0021856400479791
4WSS_C	0.0021864852795179
5GQJ_A	0.0021869614242448
2ZHX_F	0.0021896797742286
7A4N_A	0.0021909728934068
3DDX_C	0.0021950273420337
3P8N_A	0.0021967317845714
3MLH_A	0.0021985111146652
6MZK_C	0.0021990571659987
7COM_A	0.0021996137864208
4WSR_E	0.0021997401112394
6THG_J	0.0022007157029764
6XQT_B	0.0022008476067561
3OXS_A	0.0022015885389422
6CVY_A	0.0022019661665588
7AD1_B	0.0022026531450088
7AR6_A	0.002203295400919
6P9O_3	0.0022039882531316
1UK2_B	0.0022049635723535
2FTE_B	0.0022050286524877
6BJ2_A	0.0022061345724598
4U6O_A	0.0022073254433491
6XHU_A	0.0022077863137426
6GB7_E	0.0022079820774969
7AXO_A	0.0022138293511548
6XB1_A	0.0022154434260105
6HBJ_C	0.0022174520051035
1GFF_1	0.0022181518277146
5D9Q_J	0.0022201269723143
3TBS_D	0.0022202542801926
5D2L_A	0.0022212924634727
5S71_B	0.0022223229548836
4ES5_A	0.0022254698447781
6UT1_A	0.002226079212444
6YB7_A	0.0022261283238587
4D6W_C	0.0022288658471877
7JYY_C	0.0022305920625442
6ONA_B	0.0022307301198969
2VLJ_A	0.002231599881725
5WES_A	0.0022325426401235
5D9Q_G	0.0022355774730361
5S71_A	0.0022366546080116
1LVO_D	0.0022382433774014
5ZQG_A	0.0022409231364693
7CDJ_E	0.0022417493666836
6DRT_B	0.0022433177618674
5S6Y_A	0.0022449869251036
5JUR_A	0.0022461397256128
3RWJ_A	0.0022479844405249
1RJZ_A	0.0022493671792496
3QQ4_A	0.0022494544982016
7A25_B	0.0022495019300897
5S6Z_A	0.0022541871501444
5JER_C	0.002254943049323
7KEH_B	0.0022550651364614
6WUU_C	0.0022561676282507
4HUW_G	0.0022574885212725
2IZ8_B	0.0022609686180346
3GW6_B	0.0022610997605193
1UNA_A	0.0022637357678084
6IN5_A	0.002264130660943
1KC2_A	0.0022652986132555
4NQV_I	0.0022720168832428
1N5A_A	0.0022724912633074
3RWC_A	0.0022727416907973
1LQM_D	0.0022753038131329
6WZU_A	0.0022765210054774
2FRP_B	0.0022797141462422
3HI1_G	0.0022805474640873
6ALH_G	0.0022806197208236
2FT1_C	0.0022812910549584
6ZJM_E	0.0022817334066636
4EO2_A	0.0022818386031575
2FSY_B	0.0022847470910353
5FYK_G	0.0022871859984987
6Q5U_K	0.0022884428545453
5F17_C	0.0022890370757577
6XFN_A	0.0022915977385532
7JQB_Z	0.0022951326798934
1W8X_E	0.0022952572697289
5RGY_A	0.0022971234636609
5IDL_A	0.0022972514949881
7KPH_A	0.0022992014799088
3TGS_B	0.0022997558297922
5JK7_C	0.0023001971095422
5GWY_A	0.0023002973892281
2ZZQ_A	0.0023010790931833
6MXU_C	0.0023020950181905
3ATW_B	0.0023039494628154
5ZL2_A	0.0023045703288226
1ZSE_A	0.0023049574561899
6FV2_A	0.0023054647450823
6P6L_A	0.0023057009547022
4XNZ_G	0.0023066015806448
5L35_G	0.002307062695273
6ZOJ_E	0.0023071575580324
5WKH_A	0.0023077244233869
4HI6_A	0.0023083495081896
3E9S_A	0.0023088031765436
2VQ0_C	0.0023092166602441
7KEH_A	0.0023113047817981
1QVO_A	0.0023117334876685
3F9H_B	0.0023117472188021
5JIL_A	0.0023122671851415
4DVW_B	0.0023128936817743
6KWL_A	0.0023130923261883
5E6J_D	0.0023134607291727
3U7Y_G	0.0023146265937846
6WTJ_A	0.0023149562339453
6WKQ_C	0.0023164929332121
1S7W_D	0.0023169219824659
2WR1_B	0.0023170691215974
6Y84_A	0.0023178398522747
6WUU_D	0.0023183553787913
3ROL_C	0.0023195192999796
6P3S_U	0.00232200023915
3TBW_C	0.0023243346333939
4DVV_B	0.0023248122939597
2Z9L_B	0.0023278201924688
3J31_N	0.0023285039311789
3P4N_A	0.0023289930107656
1JKH_A	0.0023294779340045
2BU1_C	0.0023296385859956
4RFN_A	0.0023298506413153
5EXY_A	0.00233101820839
6ZJM_A	0.002331276341702
6FV1_C	0.0023313393732329
5R7Y_A	0.0023318151546021
3I27_D	0.002332665254889
5XL8_A	0.0023327435528119
2WHX_A	0.0023331485855676
6PJ1_A	0.0023332531719041
6JH1_D	0.0023337367972369
5HC1_A	0.0023340424526279
4O6D_B	0.0023355965142782
2B2E_B	0.0023394047976441
3FZD_A	0.002340428655706
6MZK_A	0.0023426636810107
5EG8_B	0.0023432636925743
2FUN_C	0.0023519295501157
5Y3Q_A	0.0023532743409523
5Z88_A	0.0023545269648611
2YNA_B	0.0023559574660022
5RGX_A	0.0023576696293047
3SNE_A	0.0023580000860497
7BQX_5	0.0023588669971125
2WLP_B	0.0023621525347728
4WSR_F	0.0023648524410088
6Y9M_B	0.0023683239849152
2YNB_A	0.0023687224019136
6V6W_G	0.0023706243951184
2C3S_A	0.0023714897043555
6SH9_B	0.0023734858109271
2FT1_F	0.002373940963726
5F4L_B	0.0023752955851572
3PWV_D	0.0023753168797148
6V6W_C	0.0023755205260333
2NXZ_A	0.0023755503109482
6VXXp_C	0.0023761383235805
4PRI_A	0.0023774540769455
2VQZ_A	0.0023792753481953
6J62_A	0.0023800843157384
1W9Z_C	0.0023804783755133
6CE0_G	0.0023810191175223
5TE4_G	0.002382088171458
3M5M_A	0.0023836787814407
4JMQ_A	0.002384389697782
6XHN_A	0.0023866383385673
1S7X_J	0.0023875241316789
1MST_B	0.0023885449791465
3EA9_A	0.0023892490225127
4G1G_B	0.0023900495358295
1IS0_A	0.0023900962846593
6PDX_B	0.0023906370880248
6NM6_G	0.0023932624804523
6IEK_D	0.0023951702744853
6A4K_B	0.002396211112812
3LZG_K	0.0023976345826086
2GT7_A	0.0023976642661642
5RGW_A	0.0023978240926977
4U1K_D	0.0023982258734901
5NQ2_A	0.0023987659745441
7C8D_B	0.0023993745628563
6XA4_A	0.0024034854010381
3J0H_E	0.0024035574154727
3J0I_B	0.0024037648198544
6NTF_A	0.002403767972914
3J0H_F	0.0024042828376329
3SPE_A	0.0024043415470295
3J0H_C	0.0024050234160175
3J0H_B	0.0024053356481959
3J0H_A	0.0024054397647573
3J0H_D	0.0024055255210843
4RS4_F	0.0024059496837613
3J0I_F	0.0024063434452579
3J0I_D	0.002406710363436
3J0I_A	0.002406710363436
3J0I_C	0.0024068949316775
3J0I_E	0.0024069281953682
6MID_A	0.0024085676709456
7KFJ_B	0.0024086172508486
1HB7_B	0.0024086639658244
1HB7_K	0.0024091398547392
1CU1_A	0.002409231303298
1GW7_E	0.0024098691563369
1FNU_C	0.0024098995137035
1GW7_H	0.0024099825014558
1HB7_E	0.0024100385608692
1GW7_B	0.0024104611509487
6LYV_F	0.0024110987488198
1HB7_H	0.0024112205533971
1GW7_K	0.0024119116835559
1GW8_E	0.0024124508863638
1GW8_H	0.0024125192082946
1GW8_K	0.0024135232375053
1NOB_A	0.0024143990666393
6FV1_B	0.0024144926053217
7JP1_A	0.0024159890344081
4YX7_E	0.002416266953161
2Z0L_E	0.002416541104888
1DML_E	0.0024177569838819
2BU1_B	0.0024182073330689
6RWL_F	0.0024198442788795
1XHZ_B	0.0024198711234953
3DDX_D	0.002420171623029
5XL2_C	0.0024201723215677
7ADW_A	0.002420328291127
6RWL_N	0.0024204446559373
2FS3_A	0.0024215624844365
7AHA_A	0.0024223084201537
3WOD_B	0.0024241543353373
6NNF_G	0.0024242072473294
6XQT_A	0.0024244844190568
6XBH_A	0.0024271904137901
5REN_A	0.0024280364448922
6A4K_A	0.0024280582883463
7KFI_A	0.0024291157947728
1W8X_H	0.0024291187230859
3VB7_A	0.0024293411777751
4WUR_A	0.0024293639162069
6CRW_A	0.0024309849551645
6W01_A	0.0024310021931819
6LYV_N	0.0024315109248915
2YNA_A	0.0024322374620692
7JYC_A	0.0024323018677956
6XG3_A	0.0024324331573265
5F4U_A	0.0024348517985195
2VQZ_D	0.0024351407792437
5JEA_C	0.0024367928170298
3I26_D	0.002437678979395
5WDX_A	0.0024384132057737
3MRN_A	0.0024384235709616
6Q5U_H	0.002439881887635
5U7O_G	0.0024421831705959
6C21_G	0.0024491238414202
4ZQX_A	0.0024511825538005
2X4R_D	0.0024525877697553
4ES5_B	0.0024531487735994
4KVN_A	0.0024536528449739
3SU1_A	0.0024544446956846
4P9H_G	0.0024571568468368
4WE8_A	0.0024598822527797
5LAC_B	0.0024602811651561
4O6C_F	0.0024609194284601
3TLO_A	0.0024643216226005
3SU6_A	0.0024648821296125
7C8B_A	0.0024649962834985
7AOL_A	0.0024650050172332
7V7Q_B	0.002465780100882
1FNU_D	0.0024660157954559
7CMD_C	0.0024660985592817
1AO7_A	0.0024674584314751
6XDH_B	0.0024680289238673
3VB6_A	0.0024692126788603
1S7U_J	0.0024712140278047
5W1X_G	0.0024720757828464
5REY_A	0.002473463104397
3D23_D	0.0024749355352795
7BUY_A	0.0024761289035504
7CWC_B	0.0024762566093712
6IEB_A	0.0024780028889553
3IT8_E	0.0024785067695702
5WET_A	0.002479235687677
2Z3E_A	0.0024807186173524
4S1L_A	0.0024812632565433
7KFJ_A	0.002481672493041
1CZY_A	0.0024825099997566
3VB5_B	0.0024826355320184
2C4Y_A	0.0024843803353394
1N5A_J	0.0024866457397049
3QQ3_D	0.0024867240737601
5F17_A	0.0024873334339992
1P7Q_A	0.0024880621226491
6WJT_C	0.0024880631293336
5YWP_E	0.0024910789761004
3UYW_C	0.0024934069967639
7AQI_A	0.0024950143946638
5OYL_A	0.0024951078509952
6BI8_B	0.0024952527111543
6W16_F	0.0024953135694452
1S7V_A	0.0024962777998077
4N53_B	0.002496418900562
6ZLW_I	0.0024979328308796
3IT8_J	0.0024980005426509
1OHG_E	0.002498634992673
3SNC_A	0.0024991565768979
6Z3Q_A	0.0025011966176292
7JRN_A	0.0025028450580186
3F9F_B	0.0025043167871723
6WTT_B	0.0025050018216693
3IT8_K	0.0025053799035238
3IT8_F	0.0025058821891881
1ZSE_C	0.0025060570765358
7JZT_B	0.0025062652823744
5YXN_C	0.0025113165647853
4WA2_F	0.0025117089452764
5D9Q_A	0.0025118399793033
5CDC_B	0.0025130241591493
6VKM_A	0.00251376676443
1GW8_B	0.0025141627373338
3SU2_A	0.0025143584941588
3VB3_B	0.0025156393059848
5D2L_M	0.0025165640368879
3VB5_A	0.0025167174772572
3M5O_A	0.0025187784651459
3QUL_A	0.0025194048030333
2X4S_A	0.0025209433207404
2GP1_D	0.0025230450244127
5WJL_D	0.0025239322176591
2B2D_B	0.0025257810771767
6ZFO_A	0.002529075036129
3IT8_L	0.0025306191479564
5NGJ_B	0.0025306541678889
1MST_C	0.0025320619221503
1RB8_F	0.0025321186415324
6ZFO_E	0.0025321316555443
1WRU_A	0.0025338793761773
3VB3_A	0.0025355281761555
3M5M_B	0.0025397917237893
4HI3_B	0.0025399988814328
6CVB_C	0.0025405628883501
5JIF_A	0.002542555698896
6BL5_A	0.0025434682531928
4WSS_A	0.0025436760032102
3RL2_A	0.0025453137493118
7COM_B	0.0025456130035445
5EXZ_A	0.002545812955465
6ZXN_A	0.0025466284799528
4I53_A	0.0025487825264753
7MSF_A	0.0025488967341955
6KWK_A	0.0025504359943142
3SN8_A	0.0025518962377517
3NWF_A	0.0025542234394903
7AWR_A	0.0025542359582733
4NQX_A	0.0025557768278935
4NQX_I	0.0025563126321319
3V3M_A	0.0025565429815985
2N0Y_A	0.0025565433463706
4HUW_E	0.0025578770949898
6XE1_E	0.0025616487013785
5RH4_A	0.0025620264978603
1WBX_A	0.0025630869012998
6ZRU_A	0.0025639609413634
1GAV_i	0.0025643009556759
1GAV_O	0.0025643009556759
1GAV_X	0.002564300955676
5YS6_A	0.0025646848219049
1GAV_I	0.0025651652137974
1GAV_C	0.0025651652137974
1GAV_0	0.0025651652137977
7A4N_C	0.0025653640494295
1GAV_1	0.0025653769770084
1GAV_R	0.0025653769770084
1GAV_U	0.0025653769770085
1GAV_7	0.0025654379248226
1GAV_c	0.0025654379248229
1GAV_L	0.002565437924823
1AQ3_B	0.0025659112541933
4DVT_A	0.0025672517028174
1GAV_F	0.0025677722394319
1GAV_f	0.002567772239432
1GAV_4	0.0025677722394321
5W1X_L	0.0025688004835183
5X5W_A	0.0025726696149961
7JIV_A	0.0025759935912661
6XOA_C	0.0025760446540178
4O6C_D	0.0025761183256754
5EPY_A	0.0025765065194775
6AX7_B	0.0025778136155806
2GT7_B	0.0025779415577356
3I26_C	0.002579655373934
7A4N_B	0.0025800807107492
6KFT_B	0.0025827581351675
6A3B_B	0.0025827581351675
3IT8_D	0.0025831067662733
6MYM_B	0.0025832210514926
5HYO_B	0.0025851215795898
2GT8_A	0.0025879105403582
5M01_A	0.0025897833143892
7DK6_B	0.0025897879560088
4NQV_A	0.0025904120784542
3JWD_B	0.0025906222850685
4CB6_B	0.0025909031938649
4WH8_A	0.0025918295553054
2BS0_A	0.0025923734310089
5MV6_A	0.0025927286763812
6CVW_A	0.0025933332623381
5TL6_B	0.0025937046661045
4O6C_E	0.0025946113245286
6PDX_C	0.0025963435988969
6LYJ_D	0.0025968150511251
5TJE_C	0.002597402626242
5RL5_A	0.0025986045607075
2DUC_A	0.0026001641088384
1XHX_D	0.0026021894095222
6P9W_3	0.002603097548887
6JDR_A	0.0026039219289744
5WKL_A	0.0026058442855548
5JIF_B	0.0026087058443233
6LYD_I	0.0026089897267764
2FSY_A	0.0026091406331172
2FRP_A	0.0026091438416962
4CB6_A	0.0026097842726872
5I8H_C	0.0026103286212187
4O6C_B	0.0026109307727411
6XEY_B	0.0026122526368348
2FTE_A	0.0026125474249057
4O6C_C	0.0026127953604851
4O6B_B	0.0026132676444026
5V6A_A	0.0026153195694908
3GW6_D	0.00261675740875
7JRN_J	0.002616916999116
3RWD_D	0.0026170099288522
4MWF_D	0.0026177764154662
4QBB_A	0.0026177976248361
6P6M_A	0.0026201130107633
3NAP_A	0.0026213903723297
7CJM_B	0.0026216202100282
2NX5_K	0.0026233928721675
4Q46_B	0.0026243113090035
2X4R_A	0.0026250036659206
2NY4_A	0.0026267076174073
3JCL_A	0.0026285734168383
3JCL_B	0.0026290382815744
3JCL_C	0.0026292420373446
4PT5_A	0.0026299722384691
4O6C_A	0.0026304239546329
5MSF_A	0.0026310150323002
5JWD_A	0.0026319083033429
5U1F_D	0.002632594766688
5VOC_C	0.0026362036844811
4FIU_A	0.0026363971664122
4JF7_C	0.0026372084946791
5RHE_A	0.0026376111467642
4HSI_C	0.0026391304744759
2C50_C	0.0026394322027667
5RF9_A	0.0026423695395876
4F49_C	0.0026424848240383
3EPC_2	0.0026438569875102
2PLV_2	0.0026438569875103
4WH8_B	0.0026468126082236
2Z9J_A	0.0026480062660981
2B2G_A	0.0026490067914442
3SKU_B	0.002650439272973
2UUG_D	0.0026505176730213
4OR4_B	0.0026506488896571
2BX4_A	0.0026507455634966
5RFH_A	0.0026520920060003
6XOA_A	0.0026533753796598
5FLX_L	0.0026552993334823
3FZ2_I	0.0026555854653305
7A29_C	0.0026579736001632
4HSI_A	0.0026609438751465
5C5U_A	0.0026616021365101
7C8T_A	0.0026639421568091
2FTE_C	0.0026673135456177
7CHE_R	0.0026674075116616
5RHA_A	0.0026703691816832
6OE4_D	0.0026715011221326
6LYV_J	0.0026733961825475
6W63_A	0.0026734526994509
1LVO_F	0.0026742309707923
7V7Q_C	0.0026746737821262
4WE9_A	0.0026752578201731
2PYJ_A	0.0026780078313729
4ZRO_A	0.002679998521936
1GW8_D	0.0026804579321692
2B2G_C	0.0026811035471436
6UYG_E	0.0026811122671636
1GW7_D	0.002682370012925
2ZD1_A	0.0026825001005523
5VK2_C	0.0026831144250456
5NQ1_D	0.0026834555168261
5W8U_C	0.0026876597624678
5RFW_A	0.0026877433848399
1AQ4_B	0.0026877611109357
7D7T_B	0.00268828311564
5YN5_A	0.0026894049972324
2D2D_B	0.002690385509457
1DZL_A	0.0026913074362694
2X4N_D	0.0026940817764004
6LYV_D	0.0026961748409701
4LST_G	0.00269824522456
2IZ8_A	0.002699776582899
1FNV_B	0.0027004745012645
6LYV_P	0.0027007228072958
7K8Y_B	0.0027021201821174
6EH1_A	0.0027042538836274
3KXF_C	0.002704454568535
6D8W_F	0.0027048650496788
6MCO_G	0.0027057015572617
6YVA_A	0.0027057961255176
3M5N_D	0.0027059795188212
1Q94_D	0.0027066085825092
5RHD_A	0.0027075431006839
2VLK_A	0.0027087325244806
4WSS_F	0.0027116118613023
1RZJ_G	0.0027119676153066
1ZSE_B	0.0027124776580793
1HB7_D	0.0027141339053157
4G1O_B	0.0027151349621302
1HB7_J	0.0027155525813045
1HB7_A	0.0027160871675474
1GW8_J	0.0027163754855413
6ZN5_D	0.0027164588327997
6XHU_C	0.0027165600581009
1HB7_G	0.0027165808444711
1GW8_G	0.0027171895047162
1GW7_J	0.0027173110667067
1GW8_A	0.0027180591412287
1GW7_A	0.0027182598410476
5TC1_F	0.0027187426701975
4WSS_D	0.0027192613403533
1GW7_G	0.0027201147598886
7JWY_A	0.0027201798247931
3F9F_A	0.002720764394998
4I54_A	0.0027213709768947
1COV_2	0.0027242072423197
4B75_A	0.0027244535490188
5YKC_B	0.0027263609653711
5DUR_A	0.0027282721284093
4MYW_C	0.0027304076199419
7CAN_B	0.0027316176845124
4TVP_G	0.0027327502860464
6WVN_A	0.0027355447876456
2B2G_B	0.0027355788802028
4RS4_C	0.0027371885550313
4JF7_B	0.0027388926783572
6RFL_R	0.0027402951342093
2ZE2_A	0.0027439027128759
3EA7_A	0.0027472825549154
4U1L_A	0.0027490814087097
6A6H_A	0.0027496259742276
2RHB_F	0.0027499687487743
2NY0_A	0.0027504740270176
5JWE_E	0.0027514873987653
5XLA_B	0.0027524038914106
2H1L_T	0.0027533322606559
6FV2_C	0.0027533647664458
5RFS_A	0.0027537152326988
1AQ3_A	0.0027554520166315
3VB4_A	0.0027566505142046
5MDM_A	0.0027570899123909
5JBL_E	0.0027577338017329
5F79_A	0.002759684064661
6LYV_B	0.0027611586800211
3M3S_A	0.0027622029301882
3SUD_B	0.0027628361380345
1FNV_A	0.0027630574862255
5R84_A	0.0027636806724349
5RGU_A	0.0027639165524387
2Q6F_B	0.0027640122498894
6BF4_G	0.0027641323955977
5XL9_B	0.0027650799062231
1UUG_B	0.002766004649662
3O8C_A	0.0027661263521671
5RFM_A	0.0027668451892051
7V7Q_A	0.0027679576899419
6XLU_B	0.002769053412876
3TBY_A	0.0027708386144589
4ZMJ_G	0.0027729563683661
2Q6D_B	0.0027729662431114
2FRP_C	0.0027742603554184
6LKX_B	0.0027746261202819
6PJ0_A	0.0027761726593618
2FSY_C	0.0027763325803867
5RFC_A	0.0027778254697252
4ES5_C	0.002777927404134
1VB2_A	0.0027791913395823
5W8U_A	0.0027793516138272
6VGY_A	0.0027800078176538
6YPT_D	0.0027829311851003
5TIP_B	0.0027830404195962
4RF0_A	0.0027848274562423
1AQ4_A	0.0027851163958372
4ZJF_C	0.0027865910987437
7JN2_A	0.0027870948391173
6PCX_A	0.0027876354817691
1M4X_C	0.0027876553426113
1M4X_B	0.0027882141079414
2WR0_A	0.0027888703474117
1M4X_A	0.0027892800461419
6WRH_A	0.0027908528334294
6XHO_A	0.0027913217023417
3NWD_C	0.0027918554285816
5X5V_A	0.0027931202587016
5TIP_D	0.0027941252000643
3TBV_G	0.0027954528582543
2B2D_A	0.0027957868985276
2FS3_C	0.0027964626123163
7K5I_V	0.0027983615022889
6PD3_A	0.0027993845079236
7A1U_A	0.002801567936953
3O9U_H	0.0028021022655585
4JRY_A	0.0028024420074228
5RGR_A	0.0028028388309167
7CMD_B	0.0028056328102052
6YPT_B	0.002806529465145
6FV2_B	0.0028070134512994
5YRD_A	0.0028075701075456
6IJT_A	0.0028088017235909
5MDM_E	0.0028124274103313
5N11_A	0.0028130542049039
5N19_A	0.00281323155642
7MSF_B	0.0028133918484933
4ANG_A	0.0028146519786145
2ZHX_D	0.0028158225727907
3J91_3	0.0028166228724909
4GMP_3	0.002817042358283
2O5N_A	0.0028196218255935
1S7T_A	0.0028203354300872
5NH0_B	0.0028216134365845
5RF8_A	0.0028216183539424
3I27_B	0.0028220935364625
1VBB_2	0.0028221506993332
4WA2_D	0.0028224246079276
1XHZ_A	0.0028225219048156
6M2J_A	0.002824338897517
4HSI_D	0.0028247874148705
6WX4_D	0.0028257314336193
6ZMT_I	0.0028274580097469
6CH8_G	0.0028276132208053
6ILC_A	0.0028278605812955
5RL3_A	0.0028284846494369
5NXF_A	0.0028285727340162
3GUT_D	0.002829212404061
7BQY_A	0.0028294324356057
5ZKX_B	0.0028349933036455
5T33_G	0.0028358371889472
4D6W_A	0.002835946838445
2H1L_V	0.0028364688547417
2PY5_B	0.0028439033397252
3CL4_A	0.0028447148614614
3JBD_4	0.002846727077733
6UTK_G	0.0028468370206253
4HUH_E	0.0028476865207976
2RHB_E	0.0028491501708617
7D3I_A	0.0028497953924532
3JBC_4	0.0028498940934603
5K9O_F	0.0028529520027751
2C4Q_B	0.0028536078138007
6VN1_A	0.0028546000302809
6VN1_C	0.0028552358779733
3CL5_A	0.0028567486769699
5W8T_A	0.0028573046530099
1MVA_A	0.0028577008348201
4R4N_V	0.002857919100559
6VN1_B	0.0028579653969012
5R8T_A	0.0028596197130678
3RWH_A	0.0028604122962158
7C4W_B	0.0028639908771628
5RH6_A	0.0028650151757891
6P9O_2	0.0028682687754904
6CSG_C	0.0028700482760154
5FEI_B	0.002870166601826
1Q2W_B	0.0028717280547791
1W8X_G	0.0028722051636165
4PGB_A	0.0028723017930789
5NXH_C	0.0028742508850375
5TIP_C	0.0028746265353481
3U5Z_G	0.0028764458251596
6U7H_C	0.0028768943808
4R4N_M	0.0028773757085259
6U7H_B	0.0028778216682979
5AYS_C	0.0028778495733276
6U7H_A	0.002877850157289
5RHC_A	0.0028787702753613
4HSI_B	0.0028791792031693
6KCJ_A	0.0028806282962923
5W8T_C	0.0028816726938708
6VZI_G	0.0028820980169747
2VG5_A	0.0028831327069242
2Z0L_G	0.0028861539174339
5RGK_A	0.0028869022560467
4HI6_C	0.0028884863361514
6CS6_C	0.0028900166083502
5WOP_B	0.0028905605483348
5RFG_A	0.0028923991887409
1U1Y_C	0.0028925352036862
1S7V_D	0.0028950757432988
5REF_A	0.0028959772659895
2B2D_C	0.0028960439175829
5RHB_A	0.0028967349909902
5FB4_A	0.0028978883304879
3DDX_B	0.0028997380284345
2BQ5_A	0.0028998329239059
3RWC_D	0.0029035218222548
3TBY_D	0.0029037247957819
1UK2_A	0.0029048084979182
3O8D_B	0.0029054553646664
7JFQ_A	0.002905898130954
7CBP_Q	0.0029067444567024
1ES6_A	0.0029081191267794
6OPN_F	0.00290872062243
6MTN_G	0.0029097065006589
6OPN_C	0.0029111403853281
6OPN_I	0.0029115778038467
2VAA_A	0.0029116273141242
5RGH_A	0.0029122712888611
1CE6_A	0.0029125462644631
5RFF_A	0.0029161314227416
4I53_B	0.0029164858394914
6P3S_O	0.0029166893431544
5RH3_A	0.002917027503951
6X2C_C	0.0029170843231851
6ZLW_X	0.0029172644624689
5YVW_B	0.0029181479349788
3ZQP_F	0.0029192174881733
1QOL_C	0.0029192690827837
5EFA_A	0.0029196472192472
1CKM_A	0.002919787542754
1F2N_B	0.0029198745966298
3VDD_B	0.0029208451396666
7AX6_A	0.0029210043110089
6W2A_B	0.0029213008926287
6X2C_B	0.0029233554185709
1EJ6_A	0.0029242234885227
5RGM_A	0.0029253806975147
3ZQP_A	0.0029268100219626
3KXF_K	0.0029284088230391
1OHG_B	0.0029292116572776
6THG_F	0.0029296511038783
5I8H_A	0.0029297033122522
7C4Z_B	0.0029302959548966
3JBC_2	0.0029311980538754
4ZJF_A	0.0029321691807628
1UDI_I	0.002932270399842
1BMS_C	0.0029345864813121
4S1R_G	0.0029361300560497
5RFV_A	0.0029366784536108
6SUQ_A	0.0029370698485316
5RH5_A	0.0029373426307741
2BS1_A	0.0029386788223242
5HGB_J	0.0029391223688121
5XL9_C	0.0029391714843209
7JZ0_C	0.0029400703844874
3O8B_A	0.0029408222772983
5RGJ_A	0.0029415552854421
2C6S_J	0.0029424908329663
5RFP_A	0.0029444276687514
4A92_A	0.002945440058766
1ZDK_B	0.0029467814016689
3SV6_A	0.0029469012088417
3NVN_B	0.0029496743650894
5TIP_A	0.0029502382450966
3GW6_E	0.0029512075809681
4YDK_G	0.0029517434533416
4B6E_B	0.0029517683823359
7CMD_D	0.0029522465578295
5C5T_A	0.0029547512134295
1S7U_G	0.0029574534308553
3JB5_E	0.0029590116096604
6JIJ_B	0.0029596784004636
5RF5_A	0.0029599352768329
5RFR_A	0.0029608237249348
6XC3_C	0.0029609352044011
5RFK_A	0.0029633002481528
6BQK_A	0.0029638392201804
6PD5_A	0.0029651393634571
1WBZ_A	0.0029667387644109
5RED_A	0.0029672634612366
2NY7_G	0.002968653929397
1ZDK_C	0.0029695914023509
5UWE_G	0.0029698717701125
6XR3_A	0.0029704164297946
6CSA_C	0.0029711918746773
6CH7_G	0.0029730737175646
6BKB_E	0.0029736609896093
5YS2_F	0.0029742066576154
5UR3_B	0.002974740779947
2VCL_A	0.0029752402943855
5NXF_C	0.0029774920520298
2AMQ_A	0.0029782343606867
5KD4_A	0.0029796737834623
5NH0_C	0.0029806527420389
2YPL_A	0.0029851834921808
4YVW_N	0.002986891522402
5XOR_A	0.002987394579916
3ZQP_I	0.0029897419485296
6CGV_I	0.002991705848719
5RGP_A	0.0029919901603137
4MJ6_A	0.0029923451177765
6CSH_C	0.0029939303668852
2I60_G	0.002994073369114
7K8U_B	0.0029946590505396
3EAJ_A	0.0029949232379871
1W8X_L	0.0029957970079523
5MSF_B	0.0029960216818973
6CGV_D	0.0029969602552082
3QUK_A	0.0029995262398505
5RFE_A	0.0030001619615375
[truncated: 39,634 more rows]
