# Supplementary material for: Identifying and profiling structural similarities between Spike of SARS-CoV-2 and other viral or host proteins with Machaon
Source: Commun Biol. 2023 Jul 19;6:752. doi: 10.1038/s42003-023-05076-7 (PMC10356814; doi:10.1038/s42003-023-05076-7)
Supplement: Supplementary file 6 — Supplementary Data 3 [file 42003_2023_5076_MOESM6_ESM.zip › 6VXX_A_whole/metrics/6VXX_A_w-rdist.csv]

structureId	w-rdist
6VXX_A	0.0
6VXX_B	7.617386263618201e-05
6VXX_C	7.653592189866652e-05
6VYB_A	0.0264079631871584
7KJ5_C	0.0279413021475615
7KE6_A	0.0432978603254838
7KJ5_A	0.0446911127297675
7KDG_A	0.049269671204729
7KDG_C	0.0492734933014431
6X29_B	0.0511271230707921
6X29_A	0.0511330231788242
6X29_C	0.0511420910056619
6VYB_C	0.0511711666910698
7KDG_B	0.0538197997045228
7KDJ_A	0.0548380412241138
7KDI_B	0.0584601323539062
6VSB_C	0.0591515276821881
7KJ2_C	0.0701014838811584
6VSB_B	0.0727513238923204
7KDI_A	0.0777504755579295
7KJ2_A	0.078040551930263
6X79_B	0.0783114123671391
6X79_A	0.0783495037695189
6X79_C	0.078377744780632
7KE8_A	0.0791137463777708
7KDJ_C	0.0847133189891678
7KE6_C	0.0872659124542654
7K8Z_C	0.0880111459451454
7KJ3_C	0.0948536174734534
7KDH_C	0.0997642203703026
6X2C_C	0.1058200915684131
6X2C_A	0.1058670827700401
6X2C_B	0.105914832856187
7KE8_B	0.1072302783911348
7KE6_B	0.1122970918944101
7JV4_C	0.1135149754813402
7KDH_A	0.1153377144328334
7KDI_C	0.1200508709507987
7AD1_A	0.1290864420467285
6X2A_A	0.1414095111827044
7K8Z_A	0.1436010258764374
7BYR_C	0.1457062152770529
6XCM_A	0.1467446916337225
6X2B_A	0.1496575748097449
7AD1_C	0.1529016757595065
6ZOZ_B	0.161219317621876
6ZOZ_C	0.1612215454081517
6ZOZ_A	0.1612232747035289
7JV6_B	0.1619863176794701
7JV6_A	0.161989966168585
7JV6_E	0.1619903112556173
7KDK_B	0.1686816751767081
7KDK_C	0.1699926173317035
7JV4_A	0.1726675123160092
7KDK_A	0.1745406702357279
7KE9_A	0.1748927684445564
7KE9_C	0.1831859473839437
7K8V_A	0.1858537331951237
7K8V_C	0.1872050171687379
7KE4_A	0.1885010141000395
6X2A_C	0.1914610706338421
7KE8_C	0.2014314868330058
7KEC_A	0.2032666507506978
7KEB_B	0.2044479704314706
6X6P_C	0.2178331001206135
6X6P_A	0.217834619336748
6X6P_B	0.2178386468893985
7KE4_B	0.2278317024806369
7K8W_G	0.2291002690624512
5X5B_B	0.2293035871847514
5X5B_C	0.2293051284585913
5X58_B	0.2332015714477447
7KDL_A	0.2332406175131096
5X58_C	0.2339729323568877
5X58_A	0.2346926684107489
6WPT_C	0.2351546496421769
5XLR_B	0.2389764819311588
5XLR_A	0.2389773719523855
5XLR_C	0.2389775888647335
7KDL_C	0.2394788072974793
7KEA_A	0.2500839807340048
7KE4_C	0.2588694381190962
7K8W_A	0.2592120652671683
7CN9_B	0.2606513460123675
7JZN_A	0.2669299105679051
6ZOX_C	0.2687522897618298
6ZOX_A	0.2687551822464144
6ZOX_B	0.2687575626699447
7KL9_B	0.2702614294113635
6CV0_C	0.2751065764697336
6CV0_B	0.2751091014427367
6CV0_A	0.2751112497816531
6ZP5_B	0.2768616153306267
6ZP7_B	0.2797262292008076
6ZHD_C	0.2833971820613541
6ZOW_C	0.2836358947718926
6WPS_A	0.2874745355703215
6WPS_E	0.2874749563492629
6WPS_B	0.2874778239915183
6IXA_A	0.2891995470041256
6IXA_B	0.2892003865617216
6IXA_C	0.2892004335556874
7A4N_A	0.2945791571137797
7A4N_B	0.29480141880685
6Z43_C	0.2948799366240245
7A4N_C	0.297807282695449
7KE7_A	0.3021654559289163
3JCL_B	0.3026903812998464
3JCL_C	0.3026904662890672
3JCL_A	0.3026917291786308
7DDD_C	0.3087528225314438
7DDD_A	0.3089370970077951
7DDD_B	0.3090090938492987
7KE7_C	0.3105111093487339
7KEA_C	0.3128509843109421
6XKL_C	0.3270276328102021
6XKL_B	0.3287483360972065
7K90_C	0.3314095994625535
7K90_B	0.3314801917699287
7K90_A	0.3316624490989872
6Z97_A	0.3320871202852118
6ZP7_C	0.334009816323469
6WPT_A	0.3365624349288467
6ACK_A	0.3378569375689125
5MBV_B	0.3381164530518699
6ZHD_B	0.3386143682677373
6ZP5_C	0.3413364856542127
6Z43_B	0.3414559497618958
6ZP2_A	0.3471971044608113
6ZP2_C	0.3471975630603058
6ZP2_B	0.3472000901616717
7KE7_B	0.3489133295529351
6XF6_A	0.3500694514814964
6ACK_B	0.3541041619302249
5X5B_A	0.3549853526959594
6ZOY_B	0.3566122172829708
6ZOY_A	0.3566168503595091
6ZOY_C	0.3566168817698563
7K43_B	0.3597373316601878
7K43_E	0.3597379628907657
7K43_A	0.3597386342446795
6ACJ_A	0.3603630029519704
7CHH_B	0.3606001934071889
6ZOW_B	0.363243522022926
7JZL_A	0.3647028400881517
6XF6_C	0.3691719537770245
7DK6_C	0.3704011182382836
6Z97_C	0.3720256929628561
6ACJ_B	0.3739255151040362
7KEC_C	0.3771525541394628
7CN9_C	0.3831543041171318
7DK4_C	0.3834078058638968
7K8T_A	0.3845682369247561
5SZS_C	0.3891194906751896
5SZS_A	0.3891197513852226
5SZS_B	0.3891202484159147
6ACG_A	0.3933047896059525
6ACG_B	0.4070116866811867
6ACC_A	0.4102557959773831
6ACC_B	0.4102628083756036
6ACC_C	0.4103048561866708
6ZP1_C	0.410765162044084
6ZP1_A	0.4107652641104422
6ZP1_B	0.4107676030069918
6ACD_A	0.4117256192679975
7KEC_B	0.4123622719077334
7K8T_C	0.4165538394028335
7K8U_A	0.4174214429414954
7CAI_C	0.4179055354973293
6NB4_C	0.4208094940046027
7KEB_C	0.4243894910460003
7K8S_A	0.424802954294296
6ACD_B	0.4286089601585561
5I08_A	0.4341135448212789
5I08_C	0.4341145768493221
5I08_B	0.4341150114925778
5X5F_B	0.4360964861418334
6U7K_C	0.4376604794459793
5X5C_B	0.4383862704903964
6U7K_A	0.4385501377367831
6U7K_B	0.4390497062862003
6NB4_B	0.440746412472577
6XF5_C	0.44153795847665
7KEB_A	0.4424264404322842
6XF5_B	0.4424978143628624
5X5F_A	0.4425606490157313
7CHH_C	0.4427193074651996
7K8X_A	0.4459059432893972
6CRW_C	0.44636948636058
6XF5_A	0.4469595588214957
6CRZ_C	0.4477487068533345
6CS0_C	0.4477487068533345
5Z58_D	0.4511226333328005
7BYR_B	0.4529203640139637
7K8S_C	0.4530615281970078
7KKK_A	0.4534978816128189
7KKK_C	0.453579601768506
7KKK_E	0.4536759236184028
6NB3_B	0.4541247102609561
7K8X_B	0.4569281194779326
7DD8_E	0.4580830646287607
6VXXp_B	0.4588403343501411
7KEA_B	0.4593198177888866
6VXXp_C	0.4598077141625122
7KDL_B	0.4607085563033773
7DD8_D	0.461221448479294
7K8Y_B	0.4627007014723959
6VSJ_A	0.4627052720775063
6VSJ_C	0.4627081050768153
6VSJ_B	0.4627089196142429
6ZP0_B	0.4653686233348185
6ZP0_C	0.4653689617633835
6ZP0_A	0.465371045776082
6VXXp_A	0.4667591525214003
6XM5_A	0.4674293432816325
6XEY_B	0.4796991183685825
6XM4_A	0.4800616962912474
7K8S_B	0.4807385000211982
6XM3_A	0.4838753156507991
6Q06_C	0.483931957554083
6Q06_A	0.4839327543752441
6Q06_B	0.4839329679622271
6Q07_B	0.4839332488097293
6Q07_A	0.4839333347097246
6Q07_C	0.4839333865174355
6Q04_B	0.4839335713204206
6Q04_C	0.4839341489520223
6Q04_A	0.4839341996250348
6Q05_C	0.4839717463554521
6Q05_A	0.4839722760377356
6Q05_B	0.4839759774273711
6XEY_A	0.485591367819386
6XM0_A	0.4865328641036344
7KE9_B	0.4868102358507363
3J6Q_B	0.4875083378876206
3J6Q_A	0.4875182866900869
3J6Q_D	0.4875285756733774
3J6Q_E	0.4875327138217988
3J6Q_C	0.487539258175792
6XEY_C	0.4889612725589763
5MBV_C	0.4944059303917892
6CRZ_A	0.4953836910616909
6CS0_A	0.4953836910616909
6CRW_A	0.4979069746149422
2CSE_U	0.4983419604808479
1EJ6_A	0.498517415965487
3J17_A	0.4986428293828313
6CRX_C	0.4997561583883741
6CS1_C	0.5013725501099848
6VSB_A	0.5063673233153487
6XLU_B	0.5080539569923311
7K8Z_B	0.5094246561883289
6NB6_A	0.5120995532788646
6XLU_C	0.5146563465444256
7K8W_B	0.516428607963215
6XLU_A	0.5164825127301155
6SUQ_A	0.5210323379092825
6M16_A	0.5225381375350968
6M16_C	0.5225387965060001
6M16_B	0.5225878272747302
7JWY_B	0.5233950306085428
5ZVT_W	0.5246934305843689
3IYL_W	0.5246934305843689
7JWB_A	0.5277843400227087
7JWY_C	0.5285511450896058
7JWY_A	0.5288465957756541
6XM3_C	0.5306155685002023
6WPT_B	0.531929722575563
7KDJ_B	0.5352463995800992
6XM4_C	0.5382218736715508
6X2B_B	0.539923346919734
6X2A_B	0.540787895723103
6M15_C	0.5411142318125413
6M15_A	0.5411158140378928
6M15_B	0.5411622873215347
7KKL_A	0.5414287498933927
7KKL_C	0.5415808331411744
7KKL_D	0.5416153636190018
6GOV_X	0.5424009890044343
6ZTZ_B	0.543704628685229
6R9G_C	0.5450238469838982
6ZB4_B	0.5461677787583915
6XM5_B	0.5488030400035456
7DK5_B	0.549191522588832
6X2B_C	0.5529435668093031
7KDH_B	0.5538709380825078
6ZXN_B	0.5540239589043162
6ZB4_A	0.5554406307036477
6ZGF_B	0.5558745751369327
6ZGF_C	0.5558750560288431
6ZGF_A	0.5558764050352557
6ZB4_C	0.5564283375132533
6DJY_B	0.5571139803843743
7A25_B	0.5584739652837808
7DDN_B	0.5605812938011775
7BYR_A	0.5635985749796124
7AD1_B	0.5650394281037889
6XF8_B	0.5650551077962014
6XF6_B	0.5679544992716028
6PPB_X	0.5683276337368758
7JJI_B	0.5689395540709979
7JJI_A	0.5689409967128379
7JJI_C	0.5689413813035538
6ZB5_B	0.56934529137457
6ZB5_C	0.5693495762931806
6ZB5_A	0.5693509488329903
7BQX_T	0.5707451061171641
6ODM_X	0.5725199120106563
6XM0_C	0.5728271780140561
6JNX_C	0.5731604277854487
7DD2_D	0.573611284560938
7BR7_T	0.5749751292766752
6XM5_C	0.5760910667533365
7BR8_T	0.5763523231496461
3J17_C	0.5779208334089242
6W2E_O	0.5787023124254687
7A29_C	0.5789519476404106
7DK7_C	0.5796461630155558
7A25_C	0.5799957781138183
6VYB_B	0.5805958122762958
6PPH_X	0.5828742069839727
7BR7_x	0.583611914780113
7DDN_A	0.5837676477396436
6ZXN_C	0.5838432728470764
7BR8_x	0.5841038370926028
6PPD_X	0.5841755271324195
6K4Y_C	0.5845692954058446
7C2L_B	0.5873051920762471
1UF2_B	0.5875783853684718
6ZTZ_C	0.5887109801867467
5MS0_C	0.5887487009223475
6KLH_A	0.5910637857661076
6KLH_C	0.5910742412129513
3J17_B	0.5914514180244617
7BQX_x	0.5928190645273212
5JNX_A	0.5936123911843703
7CN9_A	0.5958662405487846
7C2L_C	0.5975081585430668
6VV5_B	0.5978283055876296
6VV5_A	0.5978297713963875
6VV5_C	0.5978309228588533
6W2D_O	0.598932299323602
6IXB_B	0.6046242564061814
6IXB_A	0.6046249813054162
6IXB_C	0.604625022360293
6ACG_C	0.6057078197241843
6CS2_A	0.6074567505102834
6CS2_C	0.6087390918586263
6XF8_A	0.6101883588883128
7K8V_B	0.6109840957551297
3IZ3_C	0.6133849463931588
6R9B_C	0.6160514717630756
3IZ3_B	0.6181942727855851
7BQX_S	0.6198400021297152
6ZTZ_O	0.6209614413343896
3JB3_A	0.6245377944442726
3JAY_A	0.6252235523629585
7V7Q_B	0.6256105313894257
5WRG_A	0.6282271410700802
5WRG_B	0.6282302425775442
5WRG_C	0.6282323691610178
7DCX_D	0.6285263842980442
6GOV_Y	0.6304152926072961
6NB3_A	0.6315556043096923
6P18_C	0.632121254146529
6R9G_D	0.6340407137825435
6ODM_S	0.6354818026379043
6NB4_A	0.6370523026647665
6JX7_C	0.6374394735929414
6JX7_B	0.6374400529984089
6JX7_A	0.6374405815540378
6NB3_C	0.6384735243324219
4LK0_I	0.6396968325743477
6OGY_K	0.6399710758971433
6DJY_C	0.640084207013486
4LLG_J	0.641533318274788
4LK0_J	0.6427476186772378
3JB2_A	0.6439383460050434
7JWB_C	0.6453518861219625
6PPB_S	0.6466193613267888
6ACD_C	0.6478915775522034
6W2E_J	0.6479623533418816
7BR8_S	0.6484789987602804
6K4Y_D	0.6487580328587613
7V7Q_C	0.6490033566823974
3CNF_A	0.6491061996600395
6PPH_S	0.6494665518924752
4LLG_D	0.6499133879364856
6PPD_S	0.6501884503740445
4LK0_D	0.6504103357869833
6W2D_J	0.6505460115259919
3IZ3_A	0.6512224532099854
1UF2_A	0.6513380711301805
7BQX_W	0.6518158060737872
6CS0_B	0.6519914498440262
6CRZ_B	0.6519914498440262
7BR7_S	0.6520841281404057
7BR7_W	0.6523127078035079
4LLG_L	0.6524613921695515
6CRW_B	0.6538698264164611
7BR8_W	0.6544838436371152
6XKL_A	0.6566145883784285
4LLG_I	0.6566428336208084
6PPD_4	0.6567070421472867
6W2D_K	0.6590368387147156
6W2E_K	0.659452093480506
6F5P_D	0.6603156140740454
6F5P_A	0.660443114932828
4LLG_C	0.6607418761573775
6PPH_4	0.6608420136759812
4LLG_F	0.6628428722823094
6ODM_T	0.6636950571912069
6PPD_T	0.6638025785489892
6XF8_C	0.6640292700568146
6PPH_T	0.6646236409348809
6PPB_T	0.6647757357723139
6K32_C	0.6666956913638287
7DK5_C	0.6679629279100078
4LK0_C	0.6680132248588733
6R9B_D	0.6684774660443822
6JNX_D	0.6684933251291172
6ZGE_A	0.6689511256064017
6ZGE_B	0.6689512969461049
6ZGE_C	0.6689513671774356
7BR8_l	0.6697110292641095
7BR7_l	0.6711243179128497
5D9A_G	0.6765226847120964
6BFU_C	0.6765925058104719
6BFU_A	0.6765951765283511
6BFU_B	0.6765976190844892
5D9A_J	0.6768486869193593
6DJY_D	0.6771175601320457
5D98_D	0.677255380518049
5D98_A	0.6773865796135132
5D9A_A	0.6779221231044493
6P19_C	0.6784347538794657
5D9A_D	0.6797242927719804
5MS0_D	0.680152069257884
6PPH_W	0.681425420264332
6PPB_W	0.6822673950233391
6B7N_B	0.6834745173408556
6B7N_C	0.6834748263303291
6B7N_A	0.6834758623767524
6ODM_W	0.6835651693238277
6PPD_W	0.6836103946776564
6XZQ_A	0.6836347451836319
7JV4_B	0.6838260763770272
6OGY_I	0.6859814438450075
6OGZ_M	0.6863942339290081
6KV5_A	0.6868901522075594
6M39_B	0.6870430633147757
6M39_A	0.6870432931226885
6M39_C	0.6870450921472255
6KUT_A	0.6872828693876017
6J9F_C	0.6885051576538928
6W2D_P	0.6900357149065316
5EFV_B	0.6927472899078697
6ZGI_B	0.694120539727834
6ZGI_A	0.6941243220057873
6ZGI_C	0.6941271573488115
6GML_A	0.694701597498837
6ACK_C	0.6950474692608611
6ACJ_C	0.6959236428448929
6P19_D	0.6983228340524859
6W2D_N	0.6989080874401823
6K32_G	0.6998986109479217
6Z6G_A	0.6999020253479911
6Z8K_A	0.700052382905805
6W2E_N	0.7001306716288821
6ALH_I	0.7021196194092074
6P18_D	0.7024076197405376
6CRV_B	0.7055026023884324
6CRV_C	0.7055026402586586
6CRV_A	0.7055031548432474
6QNW_A	0.7060409146116322
6XF7_B	0.7081911765303089
6ALF_I	0.7084141575087659
3CNF_B	0.7095016124239302
6ALG_I	0.7104431109723304
6NZK_C	0.711008975568695
6NZK_A	0.7110105366042065
6NZK_B	0.7110115954346877
6N4C_C	0.7115628991009117
7JZN_C	0.7132654105731859
6QPF_A	0.7145892251453952
6QNW_G	0.7147630244807738
5X5C_C	0.7153649086653032
6QNW_D	0.7154880395656953
7T9K_C	0.7156236975186292
6ALH_J	0.7163703205983042
6OHW_B	0.7187549160609911
6OHW_C	0.7187558713260648
6OHW_A	0.7187570283611519
6ALF_J	0.7194289052002921
6QPF_D	0.7201039208024401
6QNW_J	0.7203580557785842
6QPF_G	0.7205391011003852
6ALG_J	0.7219136874716989
6RIE_A	0.7224860694032303
6ZGG_A	0.7236061125033207
5X59_C	0.7250215613799068
5X59_A	0.7250257178741836
5X59_B	0.7250269006451869
5X5C_A	0.7252381836593997
5W0P_C	0.7253404856695609
6ZTS_A	0.7268989153075631
6QPF_J	0.7271840420530912
7A94_B	0.7278373448923997
6J9E_C	0.7285515746955163
6K32_D	0.7309825688208805
7A94_C	0.7315529172535815
6V86_A	0.7316784250209765
3IYL_Y	0.73420048075093
5ZVT_Y	0.73420048075093
6NB6_C	0.7352956446779483
5W0P_A	0.7355116101019883
6PNS_D	0.736125860328801
6ZTS_B	0.7365605372127763
5ZVS_H	0.7377343854744259
7A93_C	0.7377437133905631
5ZVS_J	0.7382362685010155
5ZVS_B	0.7384290927274605
5ZVS_F	0.7386797348288112
5ZVS_D	0.7391341071337982
6ZHD_A	0.7394971538942862
6K32_E	0.740078195045271
6K32_F	0.7408410303796451
7A97_C	0.7409741897598279
6Z43_A	0.7411082374861659
6XF7_C	0.7416944201882341
6ZP5_A	0.7418358762429139
6PO2_D	0.7421501962904477
6RFL_A	0.7423491896617759
2XS1_A	0.7426919729962498
6CS1_A	0.7437122388008823
6CRX_A	0.7440463590357131
6CS1_B	0.7447944433154976
6CRX_B	0.7448880227956232
6QPG_A	0.7449320639174455
6ZGG_C	0.7449633112416435
2R05_A	0.7450228564283999
7A95_B	0.7450378199353986
7A96_C	0.7451937775146261
2R02_A	0.7454525441229194
5H0S_C	0.7456589489309905
2XS8_A	0.746735237478167
7CAI_A	0.7473679321510425
6QPG_J	0.747388459793609
6UEB_A	0.7476681400968862
6QPG_D	0.748013866555032
3JB3_C	0.7480273097724062
6PO2_F	0.7481963424001261
1EJ6_B	0.7488751150997496
2CSE_V	0.7490037874813875
3JAY_C	0.7503973058076862
4ZWJ_A	0.7524301362246402
5DGY_A	0.7524311577211316
4ZWJ_D	0.75250968044853
5DGY_D	0.7525111201872472
6L42_A	0.7526733645505684
2R03_A	0.7531898284735394
3IZX_C	0.7544537146947177
6QPG_G	0.7550098907511744
3JB1_C	0.7567341483710914
5H0S_B	0.7580626688524297
4QNL_A	0.7582395623937035
3IZX_B	0.75932186032703
7C2L_A	0.7603219982172679
6PO2_J	0.7608037049193896
6Z97_B	0.7609248554983024
3JB2_C	0.7614396774129099
6PNS_H	0.7631200872721712
5X5F_C	0.7631412856873947
6PNS_B	0.7635293918319952
7DK6_A	0.7637591157554526
3JB3_B	0.7641742025084557
3JAZ_C	0.7645952937998061
3JB1_B	0.7646930589129204
6PNS_F	0.7648167616921189
3JB0_C	0.7652327477288763
6V85_A	0.7656854968853611
6PNS_J	0.7665805025197093
3JAY_B	0.7666305335978795
6OGY_C	0.7693225434261137
7DK6_B	0.7699430210428254
6U1X_A	0.7702402273982876
6OGZ_G	0.7704614879122268
3JAZ_B	0.7708983644240918
6PO2_B	0.770946263081251
3JB0_B	0.7738630093856909
3JB2_B	0.7755484919644514
6K4Y_F	0.7755811679078819
7KJ4_A	0.7769271040664747
6PO2_H	0.7782572480848445
6FHH_A	0.778414771298471
6OGY_D	0.7786273354321015
5ZVS_G	0.7795170112672887
7JZL_C	0.7796054583642091
5EFV_C	0.7803167719317498
5EFV_A	0.781336881553075
5FMZ_A	0.7814198225594828
6FHI_A	0.7814993714470146
6SZV_A	0.7819213853426416
6KUV_A	0.7829753685283792
7KL9_A	0.7833997789930598
6SZU_A	0.7834999930769728
6RID_A	0.7838525590967137
6T0R_A	0.7841735408741677
6TW1_A	0.7854361095446991
6QCX_A	0.7854363168435626
6QCV_A	0.7856438055109816
6XS6_B	0.7857024810405757
6XS6_A	0.7859315603990256
7K4N_A	0.7860325967141983
7K4N_E	0.7860326818988504
7K4N_B	0.7860340133266828
6QCS_A	0.7862350856082501
5ZVS_I	0.7867345415785272
6T0S_A	0.7869706903747262
6QCW_A	0.7872501387030818
7KJ2_B	0.7874074447988947
6ZP7_A	0.7875120679988399
6T0U_A	0.7877412082879529
7KJ5_B	0.7879496190870879
7KJ3_A	0.7879653907103781
5FMZ_D	0.7879697834620326
6XS6_C	0.7883387266335155
5M3H_A	0.7890598230123934
3IZX_A	0.7890702584703277
7DK4_A	0.7894612472455789
6T0V_A	0.789497704550141
4WRT_A	0.7896123067616561
5M3J_A	0.7904375510978499
5MSG_A	0.7905595131448577
5ZVS_C	0.790742699375667
6F5O_A	0.791228274056223
4WSA_A	0.7912285893523536
6OGY_G	0.7915586035204019
7CAI_B	0.7919535799156074
6NB7_B	0.7925903417788942
5HX2_H	0.7935938312792856
4WSB_A	0.7941112884077596
6EVK_A	0.7953887259686121
6OGY_E	0.796037414050162
6T0N_A	0.79624329521443
5W9L_B	0.7972178285688987
5GAI_Y	0.7972954685078653
5W9H_p	0.7981671884448099
7T9K_B	0.7987061037665798
5W9O_J	0.7993766212128045
5W9M_E	0.799747460795881
6J9F_D	0.8000874151644807
5AMQ_A	0.8015976288671715
6QCT_A	0.8024676021650653
5W9N_H	0.80300090673535
7KJ3_B	0.8032546315580287
7DK7_B	0.8037077105282572
3JB1_A	0.8044502868103172
6RIC_A	0.8044628188175938
5W9K_L	0.8048193532644037
5W9K_J	0.8053605576562011
3JAZ_A	0.8055490628208097
7CHH_A	0.8058810984767688
6EVJ_D	0.8062809206850284
6XM3_B	0.8063234296496739
6XM0_B	0.8063618849061172
6EVJ_A	0.8066904876335055
6OGY_F	0.8068833125175021
6IAC_F	0.8072406544786965
6OGY_L	0.807769628270782
6OGY_J	0.8080317425587632
6XCM_B	0.8080520363244265
7KJ4_B	0.8083284089843802
6OGY_H	0.8085335471443281
6ZOW_A	0.8095391580620304
5AMR_A	0.8099671401122315
5ZVS_E	0.8113611663049332
3JB0_A	0.8115362026200459
7JZL_B	0.8132769081878245
7T9K_A	0.814577206217162
5ZVT_X	0.8147547102734224
3IYL_X	0.8147547102734224
7JZN_B	0.8158259643715096
5ZVS_A	0.81609722905108
4LK0_L	0.8178685561059392
5GAI_Z	0.818333781725238
7K8U_C	0.8183432090628691
5GAI_0	0.8192058934689335
6VR4_B	0.8199422939980663
7DK7_A	0.8201134894773502
7DCC_K	0.8211270769377825
3DUZ_A	0.8214010562924517
7KJ4_C	0.8227062818019872
5Z58_1	0.8228462295113701
5W0P_B	0.8228655676800465
6VR4_A	0.8240828646596008
6U7H_B	0.8244786208785702
6U7H_C	0.8244793414140461
6U7H_A	0.8244796978832563
6XCM_C	0.8263325202826078
7CT5_C	0.8266522314532865
6XCN_C	0.827640460835757
6XCN_E	0.8276405292440125
6XCN_A	0.8276423130181414
6J9E_D	0.827839497306184
6OGZ_E	0.8295044424364326
7K8Y_E	0.8317011179754852
4FCY_B	0.8326403593476581
6RR7_A	0.8338316320056793
5A22_A	0.8338352080571185
4LK0_F	0.8347258333014423
2XC1_C	0.8353672706522278
2XC1_B	0.836342017416454
3KZ4_A	0.8366452567415574
4F5X_A	0.8366452567415574
5JS4_A	0.8368355931489194
5JS4_B	0.8368376108210986
5JS4_C	0.836849142435758
5JSD_C	0.8375923205611407
5JSD_A	0.8376883479160657
5JSD_B	0.8377100407867698
4ZWJ_C	0.8377571999750051
5DGY_C	0.8377572254412399
3KZ4_B	0.8385658851912995
4F5X_B	0.8385658851912995
3GZU_A	0.838828009596979
5JSE_C	0.8389825057320132
5JSE_B	0.8390195788375125
5JSE_A	0.8391546585936229
7K8U_B	0.8396048629038503
7JVC_A	0.8402020718112826
7JVC_B	0.8402034116280961
7JVC_E	0.8402043231794112
2XC1_A	0.8402276069633112
6OGZ_I	0.8411580309950845
6OGZ_K	0.841719371472047
7DK4_B	0.8424967364123038
7A29_B	0.8433115764794953
6N4C_F	0.8466847525451513
7CAK_A	0.8476192080178816
7CAK_C	0.8476912140315447
7CAK_B	0.847826005432212
6XM4_B	0.8479190027772944
6OGZ_F	0.8483922923206886
7DDN_C	0.8484284352069683
2CSE_W	0.8486682708528113
1EJ6_C	0.8486728557899195
6OGZ_H	0.8516507134939381
6OGZ_N	0.8520857385986521
6MCC_A	0.8523059203591423
6NB7_A	0.8523367620310096
6OGZ_L	0.8526277358502861
6OGZ_J	0.8529133109945393
7A29_A	0.8529643081882867
5VZL_A	0.8530441118402319
7A25_A	0.855024837473376
6N4C_D	0.8552362172020738
6NB6_B	0.8558760408618676
7DCX_K	0.8563504263796631
7CT5_B	0.8589049005400446
7KL9_C	0.8598340783889913
7DCC_I	0.8602877029201703
7K8T_B	0.8603450604305969
3GZU_B	0.8607586951475648
6PO2_I	0.8610166951044931
5FOB_B	0.8613622868543438
6PNS_K	0.8614265194509253
6EQC_A	0.8615285943403589
6PO2_C	0.8618606878446449
6PO2_E	0.8620057554828648
6PO2_G	0.8620315553295653
6ZTZ_K	0.8621148007086858
6ZXN_A	0.8623124737362307
6PNS_G	0.8625169362505077
5C56_A	0.8626446660770571
6PO2_K	0.86292946262207
6PNS_I	0.8631421433188528
6PNS_E	0.8634555562862931
6PNS_C	0.863587480721286
2BTV_A	0.8639501021684195
7CT5_A	0.8643175215760517
6EQC_C	0.8644122320798007
7JWB_B	0.8654996140237977
6KLE_A	0.8667154232584984
6EQC_B	0.8668718653692895
7DCX_C	0.867796929122219
6NB7_C	0.868922878957803
5W0P_D	0.8703576538624651
7DD2_K	0.8718912577100997
7K8X_C	0.873422178919135
7DD8_C	0.8735681433183823
2INY_A	0.8736980562617735
7DCC_E	0.8740875216216331
6ZTZ_M	0.8755344469164407
5HX2_E	0.8781115745222183
6RJ9_C	0.8792647151569766
6CS2_B	0.879362277708027
6KLD_A	0.8797229485515002
6ZTY_I	0.8797411571234797
6ZTZ_L	0.883843669595648
5F9R_B	0.8853381025922036
6XF8_K	0.8859265590067984
6XF8_F	0.8860110351741818
6ZTY_J	0.8862456093562314
6GML_Z	0.8862928512741889
6ZTY_H	0.887505083967638
6RJD_C	0.8883132986770801
7K8Y_D	0.8893685884612379
5JJ1_J	0.8895889981242426
5JJ1_H	0.8896082886539907
5JJ1_K	0.8899957549429447
6KLC_A	0.890251083373292
1PDI_R	0.8906543018005222
1PDI_L	0.8906544305444881
1PDI_C	0.8906544305444881
1PDI_F	0.8906545714257791
1PDI_O	0.8906545714257791
1PDI_I	0.8906547807972609
1PDI_N	0.8909731890551604
1PDI_E	0.8909731890551604
1PDI_B	0.8909733105340802
1PDI_K	0.8909733105340802
1PDI_H	0.8909733836153253
1PDI_Q	0.8909734636608092
1PDI_A	0.8912844979180828
1PDI_J	0.8912844979180828
1PDI_M	0.8912848415128032
1PDI_D	0.8912848415128032
1PDI_G	0.891285230076745
1PDI_P	0.8912854777275483
5JJ1_D	0.8933438946045995
5JJ1_F	0.8936541344408966
6RIE_B	0.8943713336982456
6ZDH_A	0.89438131418389
5JJ1_E	0.8948062617008752
2YQ2_A	0.8966850049834796
4OJ5_C	0.8968127384660489
2YQ2_B	0.8972636861443778
5JJ1_A	0.8982892441810333
5LDN_A	0.8987178652759142
4OJP_C	0.8995774520147309
4FCY_A	0.8996796182610649
7DD2_C	0.9002831935389277
6ZDH_C	0.9005636786173536
6RJA_F	0.9006963398942935
6RJA_C	0.9006964571701214
6RJG_C	0.901010922055371
7JW0_A	0.9011939776766658
7JW0_B	0.9012366872455412
7JW0_E	0.9012369349284156
5W5P_A	0.9016025309773203
6ZDH_B	0.901610122791676
5JJ1_I	0.9017196888508112
6RID_B	0.9021216420812664
5JJ1_C	0.902911355163876
2BTV_B	0.9049064884180344
4OJ6_B	0.905860727522346
7V7Q_A	0.905865513689702
4OJ5_B	0.9059281941938576
5JJ1_L	0.9060465478401896
4OJP_B	0.90614474609202
5JJ1_B	0.9069040294096808
4OJO_C	0.9070801993803272
4OJL_C	0.9078825334406684
4OJO_B	0.9080130762744316
6MCB_A	0.9086311281591904
4OJL_B	0.908811465314776
4OJO_A	0.9089320743638716
4OJ5_A	0.9091178651116698
4OJP_A	0.9091670522590412
7DK5_A	0.9094138670892582
4OJL_A	0.9095910421689494
4OJ6_A	0.9101671673170276
6CGV_C	0.910977402178516
1ZTM_A	0.9132042289382692
6CGV_F	0.9137570641908732
4JNT_B	0.9138797787882116
6CGV_I	0.9141163914338528
4OJ6_C	0.9146752004474308
7A96_B	0.915462315037556
3J0C_G	0.9156558549066532
5JJ1_G	0.9157739737478552
5OGI_A	0.916294867173098
6CGV_L	0.9171489678932324
6RFL_B	0.9174846650202776
6A3C_C	0.9184140896504788
6CGV_H	0.9187538935089016
6CGV_A	0.9189688986326296
6CGV_J	0.9192729382277866
6CIT_C	0.9199417736693952
6A3B_C	0.9202647411495376
6KFT_C	0.9202647411495376
6CGV_E	0.92054462898121
6A3A_C	0.920576650780362
6CGV_D	0.9217836647621264
3WOD_C	0.9219640802607132
6CGV_G	0.9223449079683618
6A38_C	0.9227005528386928
5Z58_V	0.9229668334767612
6CGV_B	0.9230216336155016
6CGV_K	0.923406017012296
6A3E_C	0.9237814027436791
5FOB_C	0.9252474086773446
2YEW_K	0.9258128799758588
1ZTM_B	0.9262259314896244
7A5S_A	0.9271737681246404
7A5S_B	0.9271749916230198
3J0C_D	0.927242121874893
5W6H_B	0.927892034069876
3J0C_J	0.927983471565486
6ZGG_B	0.9286902449179288
5XJ0_C	0.9306383580475882
3J0C_A	0.9311533219712528
5W82_E	0.9314796849744637
4HJC_A	0.9316455656836108
6CGV_Q	0.931662929988796
5W82_C	0.9318138225162164
1N7U_A	0.9318963255811298
5W82_D	0.9325740194661192
6RIC_B	0.933274359309092
5W82_A	0.9333669216633582
5W82_B	0.93365605645191
5XEA_B	0.9347339511622308
2C8I_E	0.9353532440015612
5W6H_C	0.9357460903623102
6TH1_R	0.9365369116355512
2YEW_H	0.9368026816503056
6NK5_B	0.9377682414282535
6ODM_G	0.9378065590443332
6SH9_B	0.9390512872226212
6NK6_B	0.939178107128546
6C72_B	0.940418130534602
2YEW_B	0.9410418906241574
1ZTM_C	0.9411604517780224
7A93_B	0.9420379423635
7A93_A	0.9423814633105312
6NK6_C	0.9427789494408176
6NK5_C	0.9432069473418604
6GOV_N	0.9432499443623008
5W6H_A	0.9442586866305224
6NK5_D	0.9452062366646464
5U1D_A	0.9461428024032396
3J0F_E	0.9462027360634252
6NK6_D	0.9462037577662252
5ZKX_C	0.9464351737278268
6NK7_C	0.9467404472388145
7A95_C	0.9476303418403768
2OBE_A	0.9477795577833412
3J0F_H	0.9481843470829848
6NK7_B	0.9484964087833224
3J0F_F	0.948539066611468
6NK7_D	0.9488048247545176
6NK7_A	0.949357551169384
3AVW_A	0.9500587215180184
6NK6_A	0.9501858623339962
6NW9_B	0.9506131540518856
5W9L_J	0.9508531297972492
5W9H_r	0.9510658527384864
5ZL2_C	0.9511163666807269
3AVX_A	0.9514423384886626
5ZL2_B	0.9515788372144914
2HYE_C	0.951591098819676
5W9M_J	0.9516295792029328
6AJI_A	0.9516811563194312
3AVY_A	0.9517107558516478
3VNV_A	0.9519353231242148
5ZL2_A	0.952029181582363
5ZKX_A	0.9520504339517032
5W9O_L	0.9523101998622432
3AVT_A	0.9524310959152424
3AGP_A	0.9526693017563224
6NK5_A	0.9529982891497186
5ZKX_B	0.953290711767632
3ZIF_E	0.9537047321327328
3ZIF_B	0.9537053707591092
3ZIF_K	0.953705494721746
3ZIF_H	0.9537063870211112
3ZIF_F	0.9537373212403756
3ZIF_L	0.9537384757423252
3ZIF_I	0.9537386716006652
3ZIF_C	0.9537389731238346
3ZIF_J	0.953766986762144
3ZIF_G	0.9537676664402176
3ZIF_D	0.9537688304442008
3ZIF_A	0.9537689927313744
5W6F_B	0.953849080166692
5W9N_J	0.9539752860381068
7A94_A	0.954056773227538
6IAC_D	0.9544945712539352
5XEA_C	0.95490401826913
7C2M_A	0.9555300293145378
3AVU_A	0.9558072949351964
6PPH_m	0.9562691358555248
7A95_A	0.9562697985436692
2OBE_C	0.9566921946218336
3MAW_B	0.9571542374246628
3MAW_A	0.9571549938312134
5FB4_C	0.9571679681531032
6PPB_m	0.9573268440714632
6NW9_A	0.957586134854153
4TN3_A	0.9576223400032488
7C2N_A	0.9576442318431816
6AJJ_A	0.9578029222199532
5FB4_B	0.9578929128515344
7A96_A	0.9579644687808334
3VNU_A	0.9581102447684684
3AGQ_A	0.9585369107025756
6AJG_A	0.9586961488554374
3IYP_F	0.9587746104130506
6C72_C	0.958845168424812
6AJH_A	0.9588853620253754
3QC7_A	0.9591189052258668
5W6F_A	0.9595101409817408
7CW0_J	0.9599122564445496
7CW0_A	0.9599124102957334
7CW0_D	0.9599124531891444
7CW0_G	0.959914102218136
3AVV_A	0.9604840137967146
5W9J_K	0.960805954919273
5W9J_L	0.9608061373496848
5W9J_J	0.9608064690270506
6C72_A	0.9611024941496326
5W9L_C	0.961291901900211
6APB_A	0.961354450057122
5W9M_F	0.9614085956060358
5XEB_A	0.96142331770682
3J0F_G	0.9617198935576552
5XEB_B	0.9620680086600848
5W9N_I	0.9625903064323724
2OBE_B	0.9626190367113872
6APB_C	0.9633242629664924
5W9H_q	0.9634585348393624
5W9K_K	0.963671015313922
5W9O_K	0.9645080427981196
2YEW_E	0.964785287220516
4FWT_A	0.9652847086453702
6EVK_C	0.9661093846141504
4JNT_A	0.9661440994282214
5FB4_A	0.9666145347136476
5W6F_C	0.966652579286204
5FEI_B	0.9673402844235062
5XEB_C	0.9674675438908642
6NW9_C	0.968261672681224
5K9K_F	0.9685297461486574
5FEI_A	0.9704919351200524
4F23_B	0.9714710515617326
4WSB_C	0.972176480279852
4FIU_B	0.9721959705912092
7CW2_j	0.9730911892502584
7CW2_a	0.9730912165330295
7CW2_M	0.973091627285908
7CW2_p	0.9730921738726078
7CW2_A	0.9730926979268872
7CW2_G	0.9730929115076342
7CW2_J	0.9730931504394348
7CW2_v	0.9730933010238468
7CW2_s	0.9730934550700828
7CW2_y	0.9730935809928442
7CW2_D	0.9730935909152872
7CW2_d	0.9730935975917008
7CW2_P	0.9730937608226408
7CW2_g	0.9730941771325522
7CW2_m	0.9730946816386296
7CVZ_J	0.9734125508229394
7CVZ_G	0.973412870696009
7CVZ_A	0.9734131307497385
7CVZ_D	0.9734136029883452
6FHH_C	0.9748148432520004
7A98_C	0.9748754365060884
7A98_A	0.9748755495631496
7A98_B	0.9748756895740124
7CVY_F	0.9753489379539394
7CVY_K	0.9753495877318412
7CVY_A	0.9753496314010458
7CVY_P	0.9753505550581488
7A97_B	0.97545536685507
4F23_C	0.975819477302622
4F23_A	0.976061082071144
3RKI_C	0.9760614864950786
6PD6_A	0.9761921894328272
1P30_A	0.9771199343450292
4FIU_C	0.9771573532279644
6APB_B	0.9772400790727634
5M3H_C	0.9777839925015928
6FHI_C	0.9781931085788964
6TGZ_F	0.9782727640730814
4FIU_A	0.9787283540745572
6PD3_A	0.9799174284971204
6E5U_C	0.9811152495979208
7CW3_W	0.9816101146388024
7CW3_E	0.9816102028893728
7CW3_M	0.9816103048955124
7CW3_c	0.981610743769256
7CW3_U	0.981611160792602
7CW3_a	0.981611386901314
7CW3_Q	0.981611552071846
7CW3_i	0.9816117430239846
7CW3_A	0.9816117771468856
7CW3_O	0.9816117876658408
7CW3_Y	0.9816117902954676
7CW3_G	0.9816119091202108
7CW3_S	0.9816119648408816
7CW3_K	0.9816120254430476
7CW3_C	0.981612122354227
7CW3_I	0.9816122476239522
7CW3_g	0.9816124825885904
7CW3_e	0.9816126025791936
6E5U_A	0.9823372806707272
5YKC_C	0.9824370201487704
3FVC_A	0.982730581000701
6E5U_G	0.9831941953352266
4XA6_D	0.9832355651159732
6E5U_E	0.9833609828938265
7A97_A	0.9837980808379996
5LJY_A	0.984121609561708
1P2Z_A	0.9846183439829076
6AJF_A	0.9846666388911394
5K9K_I	0.984873640206098
5YKC_B	0.9852116781487535
3SUC_A	0.9865175142018924
5HDA_A	0.9867150022742792
3O8E_D	0.9875978798432948
6PCX_A	0.9883275752418064
4WID_A	0.9883968072527316
3TG7_A	0.9887910854704406
6PD5_A	0.9892849068473146
5YKC_A	0.9896110833226536
4WSR_D	0.9897993052207008
6N9V_E	0.9906069859860552
5FB5_B	0.9913481032160608
3NWF_B	0.9914459982584524
5WJB_A	0.991674260076895
7CW2_w	0.991833684340828
7CW2_K	0.9918341195436088
7CW2_n	0.9918341569401375
7CW2_e	0.9918341802511934
7CW2_N	0.9918343316537808
7CW2_b	0.9918344417727184
7CW2_E	0.9918345235162686
7CW2_z	0.99183456966868
7CW2_Q	0.9918345916143574
7CW2_q	0.9918346796835612
7CW2_k	0.9918346901528337
7CW2_h	0.9918347207398616
7CW2_t	0.9918347723191624
7CW2_B	0.9918350972526768
7CW2_H	0.9918351290866816
6ODF_D	0.9918649964011126
6ODF_F	0.9918650985815568
6ODF_B	0.9918660121553416
6ODF_H	0.9918660635358638
6MX4_B	0.9919261751366264
6MX4_H	0.9919271347024348
6MX4_K	0.9919271591329508
6MX4_E	0.9919272063878606
5WJB_C	0.9921671240567866
6IIG_A	0.9924152561629492
5HDA_C	0.9925539810590668
5Z58_w	0.9930535154494964
6IN5_A	0.9930540491653304
5YT8_A	0.9934654692680436
6KCJ_A	0.9934806851360798
5YT9_A	0.9937799358186832
6IJT_A	0.99387081342599
5YQZ_R	0.993972317935028
6QAJ_B	0.9942862937578534
6QAJ_A	0.9950533831081938
6N08_B	0.9957697621004652
5Z88_A	0.9959908946970772
4WID_B	0.996033918384706
3RKI_B	0.9969118600106774
3O8E_B	0.9969730745713496
5U1D_B	0.9970106642055108
7CVY_B	0.9970246767627012
7CVY_G	0.9970246860774712
7CVY_Q	0.997025004000545
7CVY_L	0.9970256013225754
7A92_A	0.997289366782974
4WSS_D	0.9974150876667084
5XEA_A	0.9977240700823428
3NWD_C	0.9979127582758726
6GML_B	0.9982138912511428
4EO2_F	0.9987968902207648
6PDX_A	0.9988758829835952
4EO2_C	0.9989156940139556
4EO2_E	0.9990496668497698
4EO2_D	0.999073844858114
3NWD_D	0.9993725210868164
6YYT_B	0.9995143790011614
7CW0_E	0.9995318514470914
7CW0_B	0.9995319573129552
7CW0_H	0.9995324656362264
7CW0_K	0.9995331347875686
4EO2_B	0.9999804422088008
4EO2_A	1.0000381968160728
5FB5_A	1.0004230348477925
6N08_A	1.0005851520887938
6UX2_A	1.0006755672429897
3NWD_A	1.0009532101659564
6N08_C	1.0009885452494134
4EP0_J	1.001093620358177
4EP0_A	1.0011040607876789
4EP0_K	1.0011575961612549
4EP0_L	1.001258602721069
4EP0_E	1.001281165394544
4EP0_G	1.001286869233632
4EP0_B	1.0013467662409492
4EP0_H	1.0013842065522691
4EP0_I	1.0014085659618188
4EP0_F	1.0014307904608886
4EP0_D	1.0014503181148413
7CVZ_H	1.00149288466758
7CVZ_E	1.0014934263667317
7CVZ_B	1.0014934560218367
7CVZ_K	1.0014934567948242
4EP0_C	1.001584441264241
4HSI_B	1.002218211039648
2CSE_K	1.002613943515881
2YEW_I	1.003228289277169
6NK6_E	1.00324387180327
1JMU_F	1.003329495837994
1JMU_D	1.0033456911103105
1JMU_B	1.0033748388734902
2CSE_C	1.0033882209663572
2CSE_B	1.0036479967755592
2CSE_P	1.0036871111915109
7CW3_F	1.0037488218724868
7CW3_d	1.0037490419376829
7CW3_L	1.0037492351138295
7CW3_D	1.0037492351140418
7CW3_R	1.0037492704727655
7CW3_Z	1.0037493795865806
7CW3_H	1.0037494477896964
7CW3_P	1.003749560115636
7CW3_T	1.0037496395999757
7CW3_f	1.0037496701236814
7CW3_h	1.003749733550734
7CW3_J	1.0037498630169566
7CW3_j	1.0037499238380214
7CW3_X	1.0037501986077098
7CW3_V	1.003750205846027
7CW3_N	1.0037502079858407
7CW3_B	1.0037504247330389
7CW3_b	1.0037504537767934
2CSE_J	1.0038079325810874
2CSE_T	1.0038157056168917
3NWA_C	1.0039332324524453
2CSE_R	1.004215409532658
2CSE_Q	1.0042433569087663
3NWF_D	1.004313796349341
6NK5_E	1.004700292186847
6NK6_H	1.004799974590485
5WJB_D	1.0048462874299309
2CSE_A	1.0048594977541885
2CSE_L	1.0049185559556586
3NWA_A	1.00513714123577
5WJB_B	1.0057051413146805
3NWA_B	1.0057570860047975
3NWF_A	1.0058332405810226
6PDX_B	1.0058795068670123
5NT2_N	1.0060739765711286
6PDX_C	1.0062727455800462
4HSI_C	1.0063114015473873
6XEZ_B	1.0064458807687005
3NWD_B	1.0065597994834286
3NWA_D	1.0066906209372757
7CXN_B	1.0067181336288675
4HSI_D	1.0067805943490735
6NK5_H	1.0069339636666106
2YP4_A	1.007192984026998
3NWF_C	1.007220125802753
4HSI_A	1.0074765016284817
1N7V_A	1.0075632312587235
3WHE_E	1.0075638386730834
3WHE_A	1.0075954857529918
2YEW_F	1.0075971903591856
5NT2_V	1.0076537926489153
3WHE_H	1.0076823178817813
3WHE_G	1.0076848718930154
3WHE_K	1.0077117513849334
3WHE_B	1.0077120439565252
3WHE_J	1.0077264297181543
3WHE_I	1.0077306897080645
3WHE_C	1.0077373936065603
3WHE_D	1.007739646279361
3WHE_F	1.0077589076779128
3WHE_L	1.0077687308925465
7CXM_B	1.0078459089410488
2YEW_L	1.0080433921949603
2YP2_A	1.0082633889229395
4L1R_B	1.008455258434478
2YP3_A	1.0085064125132237
4L1R_A	1.0087200299422197
6MYM_C	1.008860722954868
4MC5_A	1.0092116226111192
2YP5_A	1.0093719789330766
3RKI_A	1.009603512806424
4WSS_A	1.0099123686693992
2YP8_A	1.0104530947171786
3NW8_D	1.0104697157077882
3NW8_C	1.010484509976733
5NT2_I	1.0105148873775602
6NK5_F	1.0105875074811226
5K9O_I	1.0110995873328257
5NT2_A	1.0112155565442684
4WSR_E	1.0116711395808455
2YP9_A	1.0118228294761955
2YP7_A	1.0120839206911554
6NK6_F	1.0121646419778791
6MXU_C	1.0122644161963827
5NT1_E	1.0124332283273865
3NW8_A	1.012463269001904
5NT1_I	1.0127488363444033
5NT1_A	1.0127794820715443
6NK7_E	1.0129316357317195
6NTF_A	1.0130575296469742
6NK6_G	1.0130668297435623
6IAC_E	1.0130727600908995
6NK5_G	1.013190392884244
3J0C_K	1.013274743125201
3NW8_B	1.013280514219936
4MC5_B	1.01381472934728
7JWB_D	1.0142015274741782
2YEW_C	1.0144779063505134
6P6P_E	1.0147051627997412
4MC5_C	1.0148820246290005
6P6P_F	1.0151347490480165
4WIC_B	1.01518024482996
6P6P_C	1.0158415396687297
2Z6B_A	1.0158493272770304
6P6P_D	1.0159760442088324
4WA1_A	1.0165919042982323
4WA2_E	1.01671028217664
4WA2_C	1.0168381685517538
4WA1_B	1.0168461525473014
4WSS_E	1.0169414919920194
6P6P_B	1.0171285709290283
5YS6_A	1.0171844056149073
4WA1_E	1.0172559759522304
4WA1_C	1.0172825583694056
4WE9_A	1.0173185232206765
4WSR_B	1.017365838806788
6MYM_B	1.0182236034479593
4WIC_C	1.0183346200715964
6MYM_A	1.0185091065803726
2GUM_B	1.0185435481154157
4WSR_A	1.0186142296180851
2GUM_C	1.0187808769080136
6NK7_F	1.0188891430076608
4WA2_B	1.0190308361975169
4WA2_A	1.0192005427655335
6P6P_A	1.019434161716528
6MXU_B	1.0194609231414724
6NK7_H	1.0195138651537656
3U82_B	1.0195681187110492
1K28_A	1.0203998799087266
3J0C_B	1.0204986534058331
3RRR_F	1.0205032051212095
3J0C_E	1.0212417457383096
4WIC_A	1.0217700786215067
4WIC_D	1.021924625983635
6NK7_G	1.0227702586204734
4KVN_A	1.0228493339690865
5ZVT_J	1.0228554386373576
3IYL_J	1.0228554386373576
3J0C_H	1.0229059409527388
5XL2_B	1.0230998409564256
4WE8_A	1.0231074576487076
2WR2_B	1.023318584210735
4WA1_D	1.0233311356820594
4WSS_B	1.0233666221711488
2GUM_A	1.0235050036885132
3IYL_D	1.0235818629564517
5ZVT_D	1.0235821613056844
3IYL_H	1.0236073734427853
5ZVT_H	1.0236073734427853
3IYL_N	1.0236074369112744
5ZVT_N	1.0236074369112744
3IYL_F	1.023607915229231
5ZVT_F	1.023607915229231
5ZVT_L	1.0236081796476972
3IYL_R	1.0236088655644855
5ZVT_R	1.0236088655644855
3IYL_L	1.023609152388622
3IYL_B	1.023609384024322
5ZVT_B	1.023609384024322
3IYL_T	1.023609989280844
5ZVT_T	1.023609989280844
2R6P_C	1.0236793212690958
3IYL_P	1.0237038983612177
5ZVT_P	1.0237038983612177
1Q57_C	1.0237332418749414
4WA1_F	1.0239041118433407
6YYT_D	1.0239849859174417
4WSR_C	1.02413126172007
2WR2_A	1.0245220766866845
4WSR_F	1.0245334129228958
4WEA_A	1.0247374471418604
6EU4_B	1.0249986998392389
2WR1_B	1.0250198948223446
5XL9_A	1.025860142284149
4WSS_C	1.026036408191687
6EU4_C	1.0262213012035584
2B9B_A	1.0266921251446994
6J9R_A	1.0266966148145826
4WA2_F	1.026776850440586
4WA2_D	1.026917145132793
6N9X_B	1.0269841719342174
4WSS_F	1.0274186433972436
6ESC_A	1.0275690262050434
1HA0_A	1.0276028002620516
4MYW_B	1.0276087034554586
4XA6_C	1.027644762700244
1WTH_A	1.027687266116154
5XL8_A	1.027748737606534
4MYW_D	1.0282564660333324
2WR1_A	1.0283509140523284
5XL9_B	1.0284460278481695
5XL9_C	1.0285615933819048
2WR0_B	1.0289062425715954
5XL2_A	1.0289368851926288
1AA0_A	1.0290121289992311
1M11_R	1.0294618882097812
2YQ3_B	1.0294954862936518
6MXU_A	1.0296465135616857
5XL8_B	1.029814459329273
4TN3_B	1.029953148515638
2WRE_B	1.0303310764378426
5XL2_C	1.0311219519971917
2WR3_C	1.0311575112016098
6EU4_A	1.0315363597372378
5XL8_C	1.0315384685051745
2WR0_A	1.0318965212900555
6MZK_B	1.0319921834571713
5XLA_A	1.032037755980317
3J0F_K	1.0324162321992094
5XLA_B	1.0324535394751997
6J9R_B	1.03279369868058
3J8F_7	1.033802514782851
2WR5_C	1.0339144092906662
6VLK_A	1.0339861044048768
2WR4_C	1.0341422835770622
3RRR_L	1.0342046957154292
6IDD_I	1.0344257060908908
4BOM_C	1.0344981620751337
2XZR_A	1.0347403970796167
7CXM_D	1.034759380995886
6VLK_B	1.0350831784060994
6XEZ_D	1.0352616777189456
2WRF_G	1.036623102333838
5M3J_C	1.036658669505857
6F5O_C	1.036666268110369
4WSA_C	1.036666580835591
6Y6K_A	1.036785547703138
2WR5_A	1.0367876018016906
7CXN_D	1.037001299018304
5MZ4_A	1.0371399003842563
6MZK_A	1.0373787362373588
4BOM_B	1.0377998264995008
1Q57_E	1.0378426392891182
1PDL_A	1.038050551620774
1PDL_C	1.0380505670764797
1PDL_B	1.0380506210544072
2WR3_A	1.0380935799213686
4BOM_A	1.038119509058641
6IDD_G	1.0383488133592504
6IDD_C	1.0383949063541538
2B9B_B	1.0383954298161315
6MYA_E	1.0390094212131795
2WRF_A	1.03930843265879
2WRF_H	1.0393429063270376
6CXC_F	1.0395201320587202
2WR2_C	1.0398229077230243
2WRC_B	1.0399670475165492
2WR5_B	1.0399779742214577
6MZK_C	1.040098469736653
2WR0_C	1.0401428318558272
2WR4_A	1.0402077599279305
2WRB_B	1.040236118251834
2WR7_B	1.0405236899180077
3J0F_J	1.0406308603797612
2B9B_C	1.040780845594954
3J3I_A	1.0409179996197198
2WR3_B	1.041201618998965
6IDD_E	1.0418493238206592
2WR1_C	1.041996960914756
6QCT_C	1.0420141602300277
2WRF_E	1.0420614118494234
2WRF_F	1.0423710837476972
2WRF_I	1.0426016825707245
2WR4_B	1.0426157191151164
6IDD_K	1.0426869926243545
2WRF_D	1.042695290863722
2WRF_C	1.0429584993960788
6VN1_B	1.0434249968042897
6VN1_A	1.043427272320956
6VN1_C	1.0434272994317155
2PKG_A	1.0437799484310226
6IMM_T	1.044242180564372
2WRF_B	1.0443605646980687
5K9O_F	1.044402838508719
3J0F_L	1.0446526664618754
2GV9_B	1.0447453156622188
6D8W_B	1.0449121311831413
3J0F_I	1.0449775672977537
6CXC_D	1.045007029774875
3OA7_A	1.0450306089139474
2WRD_B	1.0451449850705048
2WRE_C	1.0452433068112152
6IMM_N	1.0452595737920565
6N9W_A	1.04556103446667
3RRR_N	1.0457588398603928
5KAQ_A	1.046141353519004
5KAQ_B	1.0468283573941406
6IDD_A	1.0477859342002245
6QCS_C	1.051649416807747
5KAQ_C	1.0520612819639394
3RRR_D	1.052182954529692
6MYA_A	1.052308489731642
4WSG_C	1.0524965057932831
6L2T_C	1.05254069713233
2PF4_D	1.0532306834884737
2B5L_A	1.054167583184798
2GV9_A	1.054348024948179
6YES_B	1.0548780475940154
3MUU_D	1.055802350568292
2PF4_A	1.0560211827460764
5MSG_C	1.0563613944175647
3MUU_E	1.056488058091566
4WSG_A	1.0567919132345165
4WSG_B	1.056979135526565
3J2O_D	1.0570892941355166
6RFL_I	1.0574985108918602
3MUU_B	1.0575679481704343
5CXF_C	1.0577086575391108
2B5L_B	1.0578442230560916
6ONA_C	1.0579340574982887
3MUU_F	1.0580244057159047
5NDD_A	1.0582945198284028
3MUU_A	1.0587375552357223
5C6T_A	1.0587467233113208
5DMQ_A	1.0593411832348776
6ONA_B	1.0600188843423948
6QPG_C	1.060146416623938
6IMM_P	1.0605127248740445
6YES_A	1.0607221427032474
6MYA_C	1.0607964979374649
6N41_B	1.060901541847922
6QCW_C	1.0609304570174771
3RRT_B	1.0610077184800266
2WRD_C	1.0611834593092708
6WXB_A	1.0613692788404232
6WXB_B	1.0613692893022333
6WXB_C	1.0613695928333924
6QCX_C	1.0618578536051468
5MS0_M	1.061949876799653
6IMM_V	1.0622678241565624
5CXF_B	1.062383774839857
5FMZ_F	1.0625831624581037
2PF4_B	1.062667596943427
3MUU_C	1.0631946508454218
6QCV_C	1.063928291717965
5TOJ_B	1.0647834916106131
6Y5L_D	1.064852355572262
6Y5L_B	1.0648545884425236
6Y5L_F	1.064855574205432
6UEN_A	1.0650087668317816
6E1R_E	1.0656135351281553
4B03_B	1.0659072772829057
6MYA_F	1.0660668887505191
6IMM_a	1.066228564751553
6Y5K_F	1.0664189266556952
6Y5K_B	1.0664190095570372
6Y5K_D	1.0664197123964263
6L2T_A	1.0664453774472578
5XEZ_A	1.0665667691059313
6E1R_F	1.0668200486266337
6URI_A	1.067238320061609
6RR7_C	1.0679383763732646
6QPF_I	1.0681080042479003
6E1R_C	1.0681138510282304
6GOV_A	1.068132672800108
6TW1_C	1.0682276814849094
6QPF_C	1.0684460354387817
6IMM_Z	1.0685185775842927
6N41_A	1.0687426842893206
5XF1_A	1.0690340838455703
5NDZ_A	1.0690850884141494
5W6P_F	1.070110393776616
1Q57_G	1.0702192750504298
5Z58_3	1.0702401423272103
6L2T_B	1.070404779744064
3GQ7_A	1.070875268091374
6IMM_e	1.0709628736512258
6QPF_F	1.071306938840216
3GQA_A	1.071492888150549
6E1R_D	1.0716407741786331
6OSR_D	1.071688149692201
3J2W_B	1.0716902690731442
6OSR_A	1.0717500027821072
6E1R_B	1.071924433706437
3RRT_D	1.0723971746334655
3GQ9_A	1.0730196402989238
6QNW_C	1.0734787111440676
6MYA_B	1.0737377519999542
5FMZ_C	1.073753104602606
3GQ8_A	1.073872674482478
6E1R_A	1.073889004505467
5CXF_A	1.074119686151056
5TOJ_A	1.0744229658906574
3RRR_H	1.074442386328465
5J3D_I	1.074501182457805
5C51_A	1.074639626455723
2WRE_A	1.0758586979515343
6ODF_A	1.0761341930211823
6ODF_E	1.0761343154097902
6MX4_A	1.076135484435505
6MX4_D	1.0761355139891091
6MX4_G	1.0761358252713304
6ODF_C	1.0761359813248048
6ODF_G	1.0761363323474344
6MX4_J	1.0761373266144465
6ONA_A	1.076304079899714
6T0V_C	1.076318567607821
5J3D_K	1.076322710080569
6QNW_I	1.0763986997315602
6OUU_D	1.076700202839147
5UZ9_A	1.0767351893274724
6EVJ_F	1.0773240390710734
5YL9_A	1.07737687265072
3RRT_F	1.0774776481645758
7JQC_H	1.0774778456924643
3RRR_B	1.0781663232340142
5J3D_F	1.0781710712658794
1Q57_A	1.0782714767845982
6QPG_I	1.078621642445351
5W6P_D	1.0786688501565076
6IMM_d	1.078755685775211
6EVJ_C	1.0790258665751935
2HYE_A	1.0793074982542787
4XA1_D	1.0796855873350837
4B03_C	1.0797381940180484
2PF4_C	1.080291269065823
7BTP_A	1.0808473471869129
7JQB_H	1.0809540728008231
6QPF_L	1.0815013934822524
4W8F_A	1.0816998786108798
5W6P_E	1.0817285657243256
6IDI_A	1.08199752871365
6IDI_C	1.081999968696354
6IDI_B	1.082000420956822
4JPP_E	1.0820654954102773
2WRD_A	1.0822304151920676
5J7O_C	1.0823195385355469
5J7V_C	1.082320406026197
7BST_C	1.0824216499236714
6OSR_E	1.0824951755376473
5W6P_A	1.082642079695937
6O6B_D	1.0826953980386649
6O6B_B	1.0827949733554172
6O6B_C	1.082816398193643
6O6B_A	1.082837538791405
6H2B_C	1.0829793069122884
6QNW_L	1.0831822978569203
6QNW_F	1.0831829617224655
4W8F_B	1.0832429733765858
6D8W_E	1.0832676028867532
3I7H_A	1.0832717656960713
2WR7_A	1.083352066298783
3I7K_A	1.0835547430819887
5J7U_E	1.0835824027518868
5W6P_C	1.0836307329851331
5J7O_F	1.0837129435662822
2WRB_A	1.0837164035644342
6THH_C	1.0837442124288053
5W6P_B	1.0838833274722084
5W6S_A	1.0839219381207734
5J7U_I	1.0839474897001402
6N41_C	1.0842515503245644
2WRC_A	1.0844531510754003
6QPG_F	1.0844787520306631
5J7U_C	1.084529327879756
4B03_A	1.084546485907506
2PKG_B	1.0846140104415445
3J2W_C	1.0846953756940043
5J7O_E	1.0859576084126878
5J7O_B	1.0862896856199291
5J7V_B	1.0862904406852405
6M5S_A	1.086330616307032
6M5R_A	1.086331015964441
6QPG_L	1.0863386149707517
6XZQ_C	1.0870135564367194
6OSR_F	1.087182340490395
5J7U_K	1.0872263201016492
6MYA_D	1.0873181243136965
5ND1_A	1.0877256659330747
5J7U_B	1.0877822479556247
5OA3_0	1.087884325100046
5J7U_H	1.0882789508019586
6OSR_C	1.0886206881413556
5TDG_B	1.088934657554338
2ALA_A	1.0893711746126329
3J2W_A	1.0894059267953569
6P4H_H	1.0899448454592806
6CXC_B	1.0903513460400256
6OSR_B	1.0905839349970683
6O3V_A	1.0913158974814356
6O3V_C	1.0917464850852023
6P4G_H	1.0918570059096884
3IRX_A	1.0919848613476038
4JPP_C	1.0922404144678155
5TOJ_C	1.0926758027414765
6O3V_B	1.0931817184514026
1LD4_O	1.0935753895637317
1LD4_N	1.09357607682788
1LD4_M	1.093576796253752
1LD4_P	1.0935774080682796
2XFC_A	1.0936771560143868
5J7V_A	1.0952942170951403
5J7O_A	1.0952947755443856
3J2W_D	1.0954324029153577
6D8W_F	1.0954942371744192
5WLQ_A	1.095694213644724
3IXX_B	1.0958648483426066
5J7O_D	1.095886963336664
5J7U_F	1.096045677812952
5J7U_G	1.0961172547863582
5J7U_L	1.0962434790737487
6Q5U_M	1.0964923499816792
3JA7_E	1.0965343757526231
3JA7_H	1.0965344288204697
3JA7_B	1.0965344288204697
3JA7_K	1.0965344892561757
3JA7_I	1.096534969368205
3JA7_F	1.0965349808089937
3JA7_C	1.096535000188963
3JA7_L	1.0965352551621086
3JA7_G	1.096535502656747
3JA7_D	1.096535502656747
3JA7_J	1.096535502656747
3JA7_A	1.096535502656747
6JO8_B	1.0976283132368712
5J7U_J	1.09771459031506
6JO8_D	1.0981288492912151
4UW8_H	1.0983173281085636
7BST_B	1.0984675994028787
5J7U_A	1.0986985835355565
5TOK_A	1.0988953699762782
6D8W_C	1.0990462393877831
3N41_F	1.099155450406727
4UW8_C	1.0993193100630103
4UW8_A	1.0994416434083485
6OWT_A	1.0995134146859544
5LM7_C	1.0995596106207284
5J7U_D	1.0996001481396638
6M5U_A	1.0997033934145162
6M5V_A	1.0997039086815028
5TOK_B	1.0997532401565635
4UW8_I	1.1006176853738947
5L1X_J	1.1009370798694242
4UW8_F	1.1010509980869596
1LWE_A	1.1011230673465076
2ZD1_A	1.101418274867921
2WR7_C	1.101506227382914
5TDG_A	1.1015944852468242
4UW8_E	1.1016292440103272
2WRC_C	1.1017423269234827
6JO8_F	1.102132959665652
5TDG_C	1.102208268752476
5TOK_C	1.1022900107921465
4P6Z_B	1.102303048034731
5L1X_F	1.1026294921500075
2XFC_D	1.1026708290048757
3N43_F	1.1028435301977175
6FBS_A	1.1029160731664869
6FUW_A	1.1029161942043242
4UW8_D	1.1029713350176318
6WB2_A	1.1029794829943331
4UW8_B	1.1031272806638206
5L1X_D	1.1033552714555293
5IKN_J	1.103661140769928
4UW8_G	1.1042313696559802
3MUW_A	1.1042342297377616
5ANY_E	1.1047265017056975
5ANY_G	1.1047266557443394
5ANY_C	1.104726856375158
5ANY_A	1.104727518297688
5IKN_E	1.104750731075573
5L1X_L	1.1050022991705182
2XFC_H	1.105686308348964
3QO9_A	1.1060381976756872
6DUG_A	1.10608049273777
3N42_F	1.1061197967717502
5L1X_H	1.1067593214776372
1I9W_A	1.1068431385044817
5L1X_B	1.1071108567592949
5APM_C	1.1072369132654425
5LM7_A	1.1073405583341207
5N2H_A	1.1074202597073528
5JK7_B	1.1077384389496772
6BM8_A	1.1078833512273685
6CRJ_B	1.1079988855190106
3MUW_E	1.1080458939653748
2AHM_G	1.1082690813028964
5N2G_A	1.1083917930571374
6F5J_C	1.1084647360634483
4KO0_A	1.1088475752504432
4MMV_B	1.1089704422248967
5JK7_A	1.109029423778269
5C25_A	1.1093414672201884
5N2E_A	1.1094442356940308
5NET_B	1.1094777939363711
5NEM_B	1.1094778455092125
5NER_B	1.1094778810518515
4IG0_A	1.109712057716168
6PO2_A	1.1097848104169703
6C0P_A	1.1098884943064646
2XFB_A	1.110059537137285
6C0K_A	1.1100930833361855
4B3Q_A	1.1102187784264537
5VU2_P	1.1102758220486022
6DUH_A	1.1102924504207663
6C0N_A	1.110320865178226
5VU2_N	1.1103407772270415
2AHM_H	1.1105174790068957
6UL5_A	1.1105250331872905
5VQY_A	1.1106794139329144
3MUW_D	1.110722709416503
4G1Q_A	1.1107922160001944
4IG3_A	1.111102942695482
6C0J_A	1.111128409571254
6C0O_A	1.111158223412025
6ELI_A	1.1111763388657503
5VQV_A	1.111343488030354
4O4G_A	1.1113765045318105
4ICL_A	1.1115266027302504
6PNS_A	1.111548981334852
6C0L_A	1.111551752372458
2B6A_A	1.1115634827732526
6LNT_A	1.1116528365960303
5VQX_A	1.1116669266124797
4ID5_A	1.1117206782265705
4I2P_A	1.111999460917812
6LNU_A	1.1120382655185832
3MUW_F	1.112047080101703
6C0R_A	1.1122372743593536
4KKO_A	1.1123000806427297
4IDK_A	1.1123799516067692
5VQU_A	1.1125831707076224
6ECL_A	1.1126307345034394
5VU2_M	1.1126820251721172
3IS9_A	1.1126862528262986
4IFY_A	1.1128076198142232
3N44_F	1.1132017282677
6F5P_F	1.1132603996075494
6F5P_E	1.1132755145850588
4IFV_A	1.1134508804313965
6DUF_A	1.1135486153209546
5VQZ_A	1.113572744800642
3N40_F	1.1138056140591062
4HJ1_B	1.1139968786783272
1HNV_A	1.1140113152866526
6DNH_A	1.1142594487328072
6CGF_A	1.1142627868994557
6M17_B	1.114458498675452
6M17_D	1.1144585026833715
5VQQ_A	1.1146707218774194
4KFB_A	1.114715591228015
3QLH_A	1.115091930003302
5VQT_A	1.1152499067197958
5VQR_A	1.1155559146612952
6B47_A	1.115581460550327
6X47_A	1.1156534594425815
6LNT_C	1.1159069399998076
6DFF_B	1.116014095315716
1LWF_A	1.1160942753109186
5TPN_A	1.1161546290025035
2XFB_D	1.1165341813401883
5VU2_O	1.11653513602189
4RW7_A	1.116585221752352
6LNU_B	1.1166507897738809
2ZE2_A	1.1166922303094862
6X4E_A	1.11687951443706
2XFB_H	1.1169214451175993
1IKY_A	1.1173918234982416
4HJ1_A	1.1174210450355055
5CYM_A	1.1174315018011791
1TVR_A	1.1178688616842545
4RW9_A	1.1180357504527898
1IKW_A	1.118045460364246
4I2Q_A	1.1182143551286063
3BGR_A	1.1182435191372266
4HJ1_C	1.1183357404460823
4RW4_A	1.1185216995239995
6X4D_A	1.118549065303366
6LNT_B	1.1186269495888364
1UWB_A	1.1187061477848723
6X49_A	1.1187397342060708
6TZ2_A	1.1187799139125612
1IKV_A	1.1188350424443558
2I69_A	1.1188380742115829
6PZK_A	1.1191213199234886
5NEU_B	1.1191758599422903
5D9A_F	1.1191986433747547
5VQW_A	1.1193025130641936
4P6Z_G	1.1193715765909242
4HJ1_D	1.119423886398329
6CM9_B	1.1194467447411618
1BQN_A	1.119562094668982
7JW1_e	1.1196585579472178
4B3O_A	1.119675784544258
7JW1_E	1.1197357707587468
5TER_A	1.1197407016580636
6X4F_A	1.1198126025227817
6URO_A	1.1201799552484573
1IKX_A	1.1202788874930851
6D83_B	1.1203119061187925
6DFF_G	1.120515105065884
5D9A_L	1.120931590295883
6NYR_A	1.1210457942587977
6X4C_A	1.121318795788369
5Z58_A	1.1214420583880276
1JLA_A	1.1215454677813934
1S6Q_A	1.1215845666318125
6W09_D	1.121609108047263
6D83_G	1.1216204505828538
5D98_C	1.1216936774516704
5D98_F	1.1217476740982313
6RIE_O	1.1217510611084929
2XFB_F	1.1218032225047911
2XFC_F	1.1218116937948484
6LNU_C	1.1218596279507722
5I2M_C	1.1219603441393804
4RW6_A	1.1220622910210412
6CRJ_C	1.1220866064763195
6D84_F	1.1221951688258156
6D84_B	1.122195703341932
2YKN_A	1.1224991878909143
6CRI_I	1.122616484242007
6CRI_B	1.1226165753563777
6CRI_J	1.1226166301282774
1BQM_A	1.1228198674948895
4ZXQ_F	1.1229084587348497
5I2M_B	1.1230171643399265
6DTW_A	1.1234865008169332
6ODM_K	1.1235101986214782
5HX2_I	1.123569171888045
6CM9_G	1.1235704335235517
5TUQ_A	1.1235995849880966
1SUQ_A	1.123739387933639
5TEP_A	1.1238637614492946
4ZXQ_C	1.1238815038809822
6NYS_B	1.1239746466777498
1JLB_A	1.1239959095171017
6NYS_A	1.1240673650127344
5D9A_I	1.124317182185926
2IC3_A	1.1245447137094344
6W09_C	1.1246145590083616
6U5O_L	1.124624417207679
6X4A_A	1.1247185794710783
6RFL_S	1.1247317450944598
6MET_A	1.12474557039294
3I0S_A	1.1248259470807684
2VG5_A	1.1249863406805047
2YNH_A	1.1252306860393753
4ZXQ_E	1.125478140053329
2BAN_A	1.1255303496197258
2YNF_A	1.1255915522262914
2OF6_C	1.1258281473402096
2HG0_A	1.1258282996682163
2OF6_B	1.1258285285713527
2OF6_A	1.1258292231199685
2RF2_A	1.125921788812017
6W2U_B	1.1259882942020003
6W1C_C	1.1261195496261671
4ZXQ_B	1.1261983122925945
4ZXQ_D	1.126200899186777
6NYR_B	1.126244827565147
2YNG_A	1.1266351130311525
1DGI_R	1.1266442535408094
6D84_G	1.1266738112566586
6D84_K	1.1266749845949535
5CYQ_A	1.1267054199157214
6CRI_R	1.1268125918650034
6CRI_Q	1.126812951350853
6CRI_G	1.1268142536232533
5XF1_B	1.1269717022161003
4O44_A	1.1269884389381597
5C24_A	1.1270045261427075
4B3P_A	1.1270621120569235
4ZXQ_A	1.1270828768631418
1JKH_A	1.1271120584578556
6W1C_B	1.1271586364863146
3DRP_A	1.1271871034478496
2VG7_A	1.127458155522552
6OUS_D	1.1275123462328838
5HBM_A	1.1277081737824552
1KVP_A	1.127736976066423
2YNI_A	1.127738224835069
[truncated: 40,776 more rows]
