# Supplementary material for: Identifying and profiling structural similarities between Spike of SARS-CoV-2 and other viral or host proteins with Machaon
Source: Commun Biol. 2023 Jul 19;6:752. doi: 10.1038/s42003-023-05076-7 (PMC10356814; doi:10.1038/s42003-023-05076-7)
Supplement: Supplementary file 6 — Supplementary Data 3 [file 42003_2023_5076_MOESM6_ESM.zip › 6VXX_A_whole/metrics/6VXX_A_t-alpha.csv]

structureId	t-alpha
7CHH_A	0.0
6GML_B	0.0
6XLU_A	0.0
6VYB_A	0.0
6VXX_A	0.0
6U7H_A	0.0
7A29_A	0.0
6GSH_B	0.0008271298593875
2DTU_A	0.0008271298593875
7KE8_B	0.0008271298593875
7KDH_B	0.0008271298593875
7JJI_C	0.0008271298593875
6QPF_I	0.0008271298593875
6CRW_C	0.0008278145695361
5N2H_A	0.0008278145695361
6VSJ_C	0.0008278145695361
7KE4_C	0.0008278145695361
7DDD_C	0.0008278145695361
7K4N_E	0.0016542597187756
6X6P_A	0.0016542597187756
7A29_C	0.0016542597187756
6NB4_C	0.0016542597187756
7KDJ_A	0.0016570008285001
6RJ9_C	0.0016570008285001
3RMA_C	0.0016570008285001
7K8W_A	0.0016570008285001
6NB6_C	0.0024813895781636
7CAI_B	0.0024813895781636
6XCM_B	0.0024813895781636
7KDJ_C	0.0024813895781636
6NB6_A	0.0024813895781636
3RMA_A	0.0024875621890552
6ZB5_C	0.0024875621890552
6OHW_A	0.0024875621890552
6XM5_B	0.0024875621890552
6B7N_A	0.0024875621890552
5X5B_C	0.0024875621890552
6XKL_A	0.0024875621890552
6X2C_A	0.0024875621890552
7K8Z_A	0.0024875621890552
7T9K_B	0.0024875621890552
7K8V_C	0.0024875621890552
6G1S_A	0.0033085194375519
6T0V_B	0.0033085194375519
5HX2_A	0.0033085194375519
6ZGE_A	0.0033085194375519
7K8V_B	0.0033085194375519
7BR7_S	0.0033085194375519
7KL9_B	0.0033085194375519
7K8U_C	0.0033195020746887
6OHW_B	0.0033195020746887
1WAF_A	0.0033195020746887
3RMD_A	0.0033195020746887
6OHW_C	0.0033195020746887
7KE8_A	0.0033195020746887
6ZGE_C	0.0041356492969399
5N2E_A	0.0041356492969399
7A25_C	0.0041356492969399
6ZHD_C	0.0041356492969399
6WPS_B	0.0041356492969399
7KJ4_A	0.0041528239202659
3JCL_A	0.0041528239202659
7KDG_B	0.0049627791563275
3RMB_A	0.0049627791563275
6U7G_A	0.0049875311720701
7K8X_A	0.0049875311720701
6M15_C	0.0049875311720701
6CRX_B	0.0049875311720701
2INY_A	0.0057899090157158
7BYR_C	0.0058236272878533
5XJ0_D	0.0058236272878533
6H66_A	0.0058236272878533
5VZL_A	0.0058236272878533
6ACD_A	0.0058236272878533
6QX3_A	0.0066170388751032
6ZOY_B	0.0066611157368858
7A93_B	0.0066611157368858
6XEY_A	0.0066611157368858
6MCB_A	0.0066611157368858
6RIE_B	0.0066611157368858
7K4N_B	0.0066611157368858
3ZIF_F	0.0074441687344917
6CS2_B	0.0074441687344917
6XZQ_D	0.0074441687344917
7K43_A	0.0074441687344917
7K8S_A	0.0074999999999998
6CRW_B	0.0074999999999998
6CS1_A	0.0074999999999998
7JJI_B	0.0074999999999998
6ACK_A	0.0074999999999998
6ZHD_A	0.0074999999999998
6Z43_A	0.0074999999999998
6VSJ_A	0.008271298593879
6CRZ_C	0.008271298593879
6H61_A	0.008271298593879
6IXA_A	0.008271298593879
6CS0_C	0.008271298593879
7JWY_C	0.0083402835696413
7KEB_C	0.0083402835696413
2B5L_B	0.0083402835696413
5DTO_A	0.0083402835696413
6XF6_A	0.0083402835696413
6JX7_B	0.0083402835696413
6U7K_A	0.0090984284532666
7K8T_A	0.0091819699499164
1URJ_A	0.0091819699499164
1S76_D	0.0099255583126551
7KEC_B	0.0099255583126551
7KEB_A	0.0099255583126551
3RMC_C	0.0099255583126551
7BYR_B	0.0099255583126551
6M16_C	0.0099255583126551
6R9G_C	0.0100250626566418
7KDK_B	0.0100250626566418
3RMA_D	0.0100250626566418
7KDL_C	0.0107526881720425
2DY4_A	0.0107526881720425
6GOV_Y	0.0107526881720425
6XKL_C	0.0108695652173915
5X58_C	0.0108695652173915
7DDN_B	0.0108695652173915
7KEA_C	0.011579818031431
5FOB_B	0.011579818031431
6M39_C	0.011579818031431
7K43_E	0.011579818031431
7KEC_A	0.0117154811715485
6XF6_C	0.0117154811715485
7A95_C	0.0117154811715485
7KE9_B	0.0117154811715485
6M16_A	0.012406947890819
6CRX_C	0.012406947890819
7KDL_A	0.012406947890819
6XLU_C	0.0125628140703513
6ESC_A	0.0125628140703513
6RID_B	0.0132340777502064
7C2L_B	0.013411567476949
5ZVS_H	0.013411567476949
7JV6_B	0.013411567476949
6ZHD_B	0.013411567476949
6ZGI_C	0.013411567476949
3RMD_C	0.0140612076095951
7KE6_C	0.0140612076095951
7K8S_C	0.0140612076095951
7CN9_A	0.0140612076095951
7KL9_A	0.0140612076095951
5W0K_A	0.0140612076095951
2HYE_A	0.0140612076095951
6X29_C	0.0140612076095951
6ZOX_B	0.0140612076095951
6M15_A	0.0142617449664426
5X59_A	0.0142617449664426
6VN1_B	0.0148883374689825
7KDG_C	0.0151133501259448
7BR7_T	0.0151133501259448
7KE7_B	0.0151133501259448
6XCN_A	0.0151133501259448
6XF6_B	0.0151133501259448
6X2B_B	0.0151133501259448
7JWY_B	0.0157154673283705
7BR8_T	0.0157154673283705
7A98_B	0.0159663865546222
5XLR_C	0.0159663865546222
6XM5_A	0.0165425971877581
5XJ0_C	0.0165425971877581
6RIC_A	0.0165425971877581
7A93_A	0.0165425971877581
5AMR_A	0.0168208578637512
7C2L_C	0.0168208578637512
6ACJ_A	0.0168208578637512
6U7H_B	0.0168208578637512
6WPS_E	0.0173697270471462
6ZGG_C	0.0173697270471462
4BTQ_B	0.0173697270471462
6FUW_A	0.0176767676767672
1H38_A	0.0176767676767672
6M39_B	0.0176767676767672
7T9K_C	0.0176767676767672
3RMD_B	0.0176767676767672
6XM0_A	0.0176767676767672
6CS0_A	0.0176767676767672
6FBS_A	0.0176767676767672
6CRZ_A	0.0176767676767672
6WPT_A	0.0176767676767672
6XM3_A	0.0176767676767672
7A95_B	0.0181968569065347
6ZP1_C	0.0181968569065347
7K8Z_C	0.0181968569065347
6IXB_A	0.0181968569065347
6M16_B	0.0181968569065347
6IXB_C	0.0181968569065347
6VSB_A	0.0185341196293173
5X5F_A	0.0185341196293173
7KEA_A	0.0185341196293173
6XM4_A	0.0185341196293173
7KE9_C	0.019023986765922
6ZOY_A	0.019023986765922
7AD1_C	0.019392917369309
6ZGG_B	0.019392917369309
7A4N_A	0.019392917369309
7DK6_B	0.019392917369309
7K8Z_B	0.019392917369309
6ZP7_C	0.019392917369309
7V7Q_C	0.0198511166253101
5H0S_C	0.0198511166253101
5AMQ_A	0.0198511166253101
7K8U_B	0.0202531645569623
7BR8_W	0.0206782464846986
6XM3_B	0.0206782464846986
1WAF_B	0.0206782464846986
3RMC_A	0.0206782464846986
6QCT_B	0.0211148648648649
7KEB_B	0.0211148648648649
6XCN_C	0.0211148648648649
4F5C_B	0.0211148648648649
7T9K_A	0.0215053763440855
1MSW_D	0.0215053763440855
4BOM_C	0.0215053763440855
7CHH_B	0.0215053763440855
6R9B_C	0.0219780219780216
3RMD_D	0.0219780219780216
7A98_A	0.0219780219780216
6ZB4_A	0.0219780219780216
7KDL_B	0.0219780219780216
7A94_C	0.0223325062034738
6G19_A	0.0223325062034738
3ZIF_C	0.0223325062034738
6ZTZ_O	0.0223325062034738
7JV4_C	0.0228426395939089
6CS1_B	0.0228426395939089
3TAG_A	0.0228426395939089
2DY4_C	0.0228426395939089
6ODM_T	0.0228426395939089
6Z43_C	0.0228426395939089
3ZIF_H	0.0228426395939089
6NZK_A	0.0231596360628616
6X2A_C	0.0231596360628616
6IXA_C	0.0237087214225233
7KEA_B	0.0237087214225233
6ACG_B	0.0237087214225233
3RMB_C	0.0237087214225233
2OBE_B	0.0237087214225233
7BR8_l	0.0237087214225233
5JK7_B	0.0237087214225233
7JZN_C	0.0239867659222501
6NB7_B	0.0239867659222501
7DK5_C	0.0239867659222501
7K90_B	0.0239867659222501
7BYR_A	0.0239867659222501
5N2G_A	0.024576271186441
1WAJ_A	0.024576271186441
1RTD_A	0.024576271186441
6ACJ_C	0.024576271186441
6XF5_C	0.024576271186441
7A25_A	0.024576271186441
7KE4_B	0.0248138957816377
6ZP0_C	0.0248138957816377
6JX7_C	0.0248138957816377
5W0K_C	0.0254452926208648
6ZP5_C	0.0254452926208648
6VXX_B	0.0254452926208648
3JCL_C	0.0254452926208648
7JWB_C	0.0254452926208648
7CN9_B	0.0256410256410253
7KDI_A	0.0256410256410253
6GML_A	0.0256410256410253
6ZP2_A	0.0256410256410253
7JVC_E	0.0263157894736842
7JZL_C	0.0263157894736842
6ZOW_B	0.0263157894736842
6Z43_B	0.0263157894736842
6VV5_A	0.0264681555004135
7BQX_W	0.0264681555004135
7CT5_C	0.0264681555004135
6IXA_B	0.0264681555004135
7KE7_C	0.0271877655055226
6XF7_C	0.0271877655055226
1H38_D	0.0271877655055226
6SZU_B	0.0271877655055226
6XF5_A	0.0271877655055226
6ZGE_B	0.0272952853598016
7KE7_A	0.0272952853598016
7KDJ_B	0.0272952853598016
6ACG_C	0.0272952853598016
6X2A_B	0.0280612244897957
5X58_A	0.0280612244897957
6QAJ_A	0.028122415219189
6NZK_B	0.028122415219189
2DY4_D	0.0289361702127657
6NB7_A	0.0289361702127657
2P5O_A	0.0289361702127657
7KDT_A	0.0289361702127657
6VSJ_B	0.0289361702127657
6K32_A	0.0289361702127657
1N35_A	0.0289361702127657
6ACG_A	0.0289361702127657
2R7Q_A	0.0289361702127657
6NZK_C	0.0289495450785775
7A95_A	0.0289495450785775
6ZGI_B	0.0289495450785775
7DD8_D	0.0289495450785775
3L8B_B	0.0298126064735948
6UEN_A	0.0298126064735948
7K8W_B	0.0298126064735948
6TW1_B	0.0298126064735948
2P5G_A	0.0298126064735948
6B7N_B	0.0298126064735948
2PF4_D	0.0298126064735948
7A97_A	0.0306038047973533
3JCL_B	0.0306038047973533
6W2D_P	0.0306905370843992
1N38_A	0.0306905370843992
7DDD_A	0.0315699658703074
1N1H_A	0.0315699658703074
6QNW_I	0.0315699658703074
6XM0_B	0.0315699658703074
6Z6G_A	0.0322580645161294
7A96_C	0.0322580645161294
6Q07_C	0.0322580645161294
3IZX_C	0.0322580645161294
5X59_C	0.0324508966695133
6ACD_C	0.0324508966695133
2DTU_C	0.0324508966695133
6ACC_A	0.0324508966695133
5X5C_B	0.0324508966695133
5X5F_C	0.0324508966695133
6CS1_C	0.033085194375517
6RJA_C	0.0333333333333336
1S0V_A	0.0333333333333336
7CHH_C	0.0333333333333336
6RJA_F	0.0333333333333336
7KE9_A	0.0339123242349046
6NB6_B	0.0339123242349046
6U7K_C	0.0339123242349046
6ZP5_A	0.034217279726262
5SZS_A	0.0347394540942924
7JJI_A	0.0347394540942924
7BQX_T	0.0347394540942924
6M39_A	0.035102739726027
4I9Q_B	0.035102739726027
7DK7_A	0.035102739726027
7KJ3_A	0.035102739726027
4V0Q_A	0.035102739726027
3SUC_A	0.035102739726027
6X6P_C	0.0355665839536807
6B7N_C	0.0355665839536807
6RFL_B	0.0355665839536807
6GKH_A	0.0359897172236503
7K8V_A	0.0359897172236503
6TY8_A	0.0359897172236503
4FF1_B	0.0359897172236503
6Q05_A	0.0363937138130687
3AVV_A	0.0363937138130687
6VSB_C	0.036878216123499
5CCV_D	0.036878216123499
7K8T_B	0.036878216123499
3C3L_B	0.036878216123499
6RFL_I	0.036878216123499
1SV5_A	0.036878216123499
7KDI_B	0.036878216123499
3NW8_C	0.037220843672457
2R7W_A	0.0377682403433479
6Q05_C	0.0380479735318444
6XCM_C	0.0380479735318444
6ZGF_B	0.0380479735318444
7A97_C	0.0380479735318444
2P5G_C	0.0386597938144332
7KDK_A	0.0388751033912324
1S77_D	0.0388751033912324
6XKL_B	0.0388751033912324
7A29_B	0.0388751033912324
7CAK_A	0.0395528804815132
3C2P_B	0.0395528804815132
7CAK_B	0.0395528804815132
7KJ2_C	0.0397022332506205
6Q07_A	0.0397022332506205
6BM8_A	0.0397022332506205
7BR8_S	0.0404475043029262
6ZP7_A	0.0404475043029262
6ACC_C	0.0404475043029262
6VYB_B	0.0404475043029262
3RMC_B	0.0413436692506463
7K90_C	0.0413436692506463
2DTU_D	0.0413436692506463
2R7U_A	0.0413436692506463
6VV5_B	0.0413564929693963
3AVX_A	0.0413564929693963
6PNS_A	0.0413564929693963
6ZP0_A	0.0421836228287844
7KDH_A	0.0421836228287844
6V85_A	0.0421836228287844
6Q04_A	0.0421836228287844
2R7O_A	0.0422413793103446
4L72_A	0.0422413793103446
3KLE_A	0.0422413793103446
5GNQ_A	0.0422413793103446
6ODM_W	0.0430107526881717
3AVY_A	0.0430107526881717
7DK5_B	0.0431406384814494
2R7X_B	0.0431406384814494
4KHN_B	0.0431406384814494
1S0V_B	0.0431406384814494
5FMZ_D	0.0431406384814494
2R7T_A	0.0431406384814494
6XF8_A	0.0438378825475598
7BR7_l	0.0438378825475598
6GJZ_A	0.0438378825475598
6OGZ_A	0.0438378825475598
6DNH_A	0.0440414507772024
7A96_B	0.0440414507772024
2R7X_A	0.0440414507772024
7K8T_C	0.044665012406948
7K43_B	0.044665012406948
6X79_C	0.044665012406948
6ZP2_C	0.044665012406948
5CXF_A	0.0449438202247187
3RMC_D	0.0449438202247187
3C46_B	0.0449438202247187
6OE3_A	0.0449438202247187
6VSB_B	0.0449438202247187
6ZB4_B	0.0449438202247187
3TAE_A	0.0449438202247187
6XEY_B	0.0449438202247187
6XM5_C	0.0454921422663363
5ZVS_2	0.0454921422663363
5YS6_A	0.0458477508650514
5T1D_A	0.0458477508650514
4LSN_A	0.0458477508650514
7BST_C	0.0458477508650514
6KR3_B	0.0458477508650514
4L1R_B	0.0458477508650514
6GSI_B	0.0458477508650514
5WDX_A	0.0458477508650514
5Z58_3	0.0458477508650514
6V86_A	0.0463192721257241
6KLC_A	0.0463192721257241
6K4Y_D	0.0463192721257241
3NWA_A	0.0467532467532467
7KE8_C	0.0467532467532467
7K8U_A	0.0467532467532467
7KE4_A	0.0467532467532467
7JWB_A	0.0467532467532467
6RJG_C	0.0467532467532467
6RJD_C	0.0467532467532467
6ZGF_C	0.0471464019851113
6G1X_A	0.0471464019851113
6QX3_B	0.0471464019851113
7DK7_B	0.0476603119584051
6X79_B	0.0476603119584051
7CAI_C	0.0476603119584051
5X58_B	0.0476603119584051
6ZGI_A	0.0479735318444993
6ZP1_A	0.0479735318444993
6CRW_A	0.0479735318444993
6Z8K_A	0.0479735318444993
5H0S_B	0.0485689505637467
6URO_A	0.0485689505637467
2R7R_A	0.0485689505637467
4AU6_B	0.0485689505637467
4AU6_D	0.0485689505637467
7DK4_C	0.0485689505637467
6GOV_X	0.0488006617038874
7DD8_C	0.0494791666666663
5LDN_A	0.0494791666666663
7KDI_C	0.0494791666666663
6W2E_N	0.0494791666666663
5CXF_B	0.0494791666666663
7CN9_C	0.0496277915632754
2PI5_A	0.0503909643788007
2R7V_A	0.0503909643788007
5C51_A	0.0503909643788007
2OYQ_C	0.0503909643788007
3KLG_A	0.0503909643788007
6A3C_C	0.0503909643788007
7A98_C	0.0503909643788007
6CV0_B	0.0504549214226637
6BFU_B	0.0504549214226637
5SZS_B	0.0504549214226637
7KDH_C	0.0512820512820515
7V7Q_A	0.0512820512820515
5B7I_A	0.0513043478260863
5X59_B	0.0513043478260863
7JZN_A	0.0513043478260863
1C8G_A	0.0513043478260863
6WPS_A	0.0513043478260863
6M15_B	0.0521091811414395
6BFU_C	0.0521091811414395
6CRX_A	0.0521091811414395
6PPH_4	0.0522193211488248
7KJ4_C	0.0522193211488248
3TAF_A	0.0522193211488248
6CS2_C	0.0522193211488248
6VYB_C	0.0522193211488248
1TV6_A	0.0522193211488248
7KE6_A	0.0522193211488248
2P5O_C	0.0522193211488248
3NW8_A	0.0529363110008276
6QX8_A	0.0529363110008276
7A94_A	0.0529363110008276
4BOM_B	0.0531358885017425
1UON_A	0.0531358885017425
7BQX_S	0.0531358885017425
6QPG_I	0.0531358885017425
7A93_C	0.053763440860215
6U7H_C	0.0540540540540543
6ZB5_B	0.0545905707196028
7KJ3_C	0.0545905707196028
6Q06_A	0.0545905707196028
6Q06_C	0.0545905707196028
5X5F_B	0.0549738219895292
3KLE_E	0.0549738219895292
3TAF_C	0.0549738219895292
6OGY_A	0.0549738219895292
6CS2_A	0.0549738219895292
6TZ1_A	0.055417700578991
3RMB_D	0.0558951965065506
1Q9X_D	0.0558951965065506
3TAB_C	0.0558951965065506
3L8B_A	0.0558951965065506
6X2B_A	0.0562448304383789
6ZOZ_C	0.0562448304383789
6ZOX_A	0.0562448304383789
6QX8_E	0.0562448304383789
6X2B_C	0.0568181818181816
3NWD_A	0.0570719602977667
6VV5_C	0.0570719602977667
6U7G_B	0.0570719602977667
6TY9_A	0.0570719602977667
7DK6_C	0.0577427821522311
5XLR_A	0.0577427821522311
6ACK_C	0.0577427821522311
4L1R_A	0.0577427821522311
6ACK_B	0.0577427821522311
6XM4_B	0.0577427821522311
3KK3_A	0.0577427821522311
6ZOY_C	0.057899090157155
6Y6K_A	0.057899090157155
6WPT_B	0.0586690017513138
6XCM_A	0.0586690017513138
3J6Q_A	0.0586690017513138
3AVT_A	0.0587262200165425
4HSI_A	0.0595533498759301
6X79_A	0.0595968448729182
3JB7_A	0.0595968448729182
4KHN_A	0.0595968448729182
6NYS_B	0.0595968448729182
2OBE_C	0.0595968448729182
6KR3_A	0.0595968448729182
4ICL_A	0.0595968448729182
6Q04_C	0.0603804797353184
6IXB_B	0.0603804797353184
3CFO_A	0.0605263157894739
6CV0_A	0.0605263157894739
7CT5_B	0.0605263157894739
2R7S_A	0.0605263157894739
7C2L_A	0.0605263157894739
6BSJ_A	0.0605263157894739
3Q24_B	0.0605263157894739
3VNU_A	0.0612076095947065
6RFL_A	0.0612076095947065
6X2A_A	0.0614574187884109
5X5B_B	0.0614574187884109
7K8X_B	0.0614574187884109
5ZVT_W	0.0614574187884109
7KDK_C	0.0614574187884109
4H4M_A	0.0614574187884109
3IYL_W	0.0614574187884109
5TEP_A	0.0614574187884109
6XM0_C	0.0620347394540945
7A94_B	0.0620347394540945
6KLD_A	0.0620347394540945
3NWF_C	0.0620347394540945
3TAE_C	0.0623901581722319
1MWH_A	0.0623901581722319
2DY4_B	0.0623901581722319
5JJS_A	0.0623901581722319
3AVW_A	0.0628618693134819
6X6P_B	0.0628618693134819
7K8W_G	0.0628618693134819
6R9B_D	0.0628618693134819
7KJ5_C	0.0628618693134819
6XEY_C	0.0633245382585747
7KE6_B	0.0636889991728699
6ZOZ_A	0.0636889991728699
3TAB_A	0.0642605633802821
7DDN_C	0.0642605633802821
7A97_B	0.0642605633802821
5I08_A	0.0642605633802821
1SUQ_A	0.0642605633802821
1H38_C	0.0642605633802821
3JAY_B	0.0642605633802821
6TZ0_A	0.0645161290322584
5Z58_1	0.0645161290322584
6IIH_A	0.0651982378854629
6RIC_B	0.0651982378854629
3TAE_B	0.0651982378854629
3TAG_C	0.0651982378854629
3TAF_D	0.0651982378854629
6OAS_1	0.0651982378854629
1Q9X_C	0.0651982378854629
6GSI_A	0.0651982378854629
1C8D_A	0.0651982378854629
2XGK_A	0.0651982378854629
6GKM_A	0.0653432588916456
6ZB5_A	0.0653432588916456
7A4N_C	0.0661375661375662
7K8S_B	0.0661703887510336
7A96_A	0.0661703887510336
6CS0_B	0.0669975186104219
6CRZ_B	0.0669975186104219
2IC3_A	0.0670785525154453
7KJ5_A	0.0670785525154453
3E3J_C	0.0670785525154453
7K90_A	0.0670785525154453
1IH7_A	0.0670785525154453
6T0U_B	0.0670785525154453
5JJ3_I	0.0680212014134271
6T0S_B	0.0680212014134271
4O44_A	0.0680212014134271
7JV6_A	0.0680212014134271
6X29_A	0.0680212014134271
3HVT_A	0.0680212014134271
3TAB_D	0.0680212014134271
6ACC_B	0.0680212014134271
2DTU_B	0.0680212014134271
7JVC_A	0.0680212014134271
6QXE_A	0.0686517783291977
4LK0_D	0.0686517783291977
3JB2_B	0.0689655172413796
6XF5_B	0.0689655172413796
6KFT_C	0.0689655172413796
5I08_C	0.0689655172413796
7K8Y_B	0.0689655172413796
6T0R_B	0.0689655172413796
6VXX_C	0.0689655172413796
7KDG_A	0.0689655172413796
5Z58_D	0.0689655172413796
7DD2_C	0.0689655172413796
6A3B_C	0.0689655172413796
3VNV_A	0.0694789081885856
3AGP_A	0.0694789081885856
4H4O_A	0.0699115044247791
7JZN_B	0.0699115044247791
2BAN_A	0.0699115044247791
3JB3_B	0.0699115044247791
3TG7_A	0.0699115044247791
3TAG_B	0.0699115044247791
3JCX_A	0.0699115044247791
4RW8_A	0.0699115044247791
4I9L_A	0.0699115044247791
7KEC_C	0.0703060380479732
6X29_B	0.0708591674047831
5J0N_H	0.0708591674047831
7DD8_E	0.0708591674047831
6O3V_C	0.0708591674047831
6SZV_B	0.0708591674047831
6WPT_C	0.0708591674047831
3Q23_B	0.0708591674047831
1S6Q_A	0.0708591674047831
4MFB_A	0.0708591674047831
6ZGF_A	0.0711331679073612
6R9G_D	0.0711331679073612
6QNW_A	0.0718085106382981
6EVJ_B	0.0718085106382981
6A3E_C	0.0718085106382981
2GV9_B	0.0718085106382981
6QXE_E	0.0719602977667492
7K8Y_E	0.0727595385980475
3ZIF_B	0.0727595385980475
1UWB_A	0.0727595385980475
6U7F_B	0.0727595385980475
6WB0_A	0.0727595385980475
3AVU_A	0.0727874276261375
5GNQ_B	0.0736145574855249
5X5C_A	0.0737122557726461
3NWF_A	0.0737122557726461
6U7K_B	0.0744416873449134
1MUK_A	0.0746666666666664
2OYQ_A	0.0746666666666664
6PZK_A	0.0746666666666664
7DDN_A	0.0746666666666664
7CAI_A	0.0746666666666664
1XI1_B	0.0746666666666664
5X5B_A	0.0746666666666664
5TW3_A	0.0746666666666664
6ZB4_C	0.0752688172043012
7CXN_A	0.0756227758007117
3TAE_D	0.0756227758007117
6DTX_A	0.0756227758007117
3RMA_B	0.0756227758007117
3NWA_C	0.0756227758007117
6XLU_B	0.0760959470636886
6J9E_D	0.0760959470636886
3IZX_B	0.0765805877114873
3NWA_D	0.0765805877114873
2B5L_A	0.0765805877114873
7DDD_B	0.0765805877114873
6ZP7_B	0.0769230769230766
3RMB_B	0.0775401069518717
6NB3_B	0.0775401069518717
7DK4_B	0.0775401069518717
1Q9X_A	0.0775401069518717
4I9Q_A	0.0775401069518717
3KLF_E	0.0775401069518717
7KJ2_A	0.0775401069518717
3Q0A_B	0.0775401069518717
7A25_B	0.0777502067824649
6ZOW_C	0.0777502067824649
4BTQ_A	0.07850133809099
6N4C_F	0.07850133809099
4K6M_B	0.07850133809099
3NWD_C	0.0785773366418531
5MBV_C	0.0785773366418531
2P5G_D	0.0794642857142857
7JV4_A	0.0794642857142857
6QSN_A	0.0794642857142857
1C8F_A	0.0794642857142857
6ZDH_C	0.0802315963606288
6ZP1_B	0.0802315963606288
1BQM_A	0.0804289544235925
6GSI_D	0.0804289544235925
5C42_A	0.0804289544235925
6NB4_A	0.0810587262200164
6QX8_F	0.0810587262200164
6PPD_4	0.0813953488372092
6ZP5_B	0.0818858560794049
3NWF_B	0.0823634735899727
6A3A_C	0.0823634735899727
5X5C_C	0.0823634735899727
2PF4_C	0.0823634735899727
7DK7_C	0.0823634735899727
6VN1_A	0.0833333333333332
3JB1_B	0.0833333333333332
6AJH_A	0.0833333333333332
6UIT_A	0.0833333333333332
3IZ3_A	0.0833333333333332
6QX8_B	0.0835401157981803
6J9E_C	0.0835401157981803
7DCX_C	0.0843049327354257
5H0R_F	0.0843049327354257
4BOM_A	0.0843049327354257
7A4N_B	0.0843049327354257
7BV2_A	0.0843049327354257
6XM3_C	0.0843672456575683
4LSL_A	0.0852782764811486
3JB1_C	0.0852782764811486
3JB6_A	0.0852782764811486
3ZIF_A	0.0852782764811486
6EVJ_E	0.0852782764811486
6VLK_B	0.0852782764811486
7BR7_x	0.0852782764811486
5XLR_B	0.0852782764811486
6KDO_A	0.0852782764811486
6ALG_I	0.086021505376344
6QXE_B	0.086021505376344
3JB0_B	0.0862533692722369
3KLF_A	0.0862533692722369
6X4B_A	0.0862533692722369
3JAZ_B	0.0862533692722369
4WRT_A	0.0862533692722369
3JAY_C	0.0862533692722369
6N9U_H	0.0862533692722369
6ACD_B	0.0862533692722369
4FWT_A	0.0868486352357318
3TAG_D	0.0872302158273379
7JZL_B	0.0872302158273379
3C3L_A	0.0872302158273379
6QCW_A	0.0872302158273379
4WE1_A	0.0872302158273379
6O9E_C	0.0872302158273379
4AU6_C	0.0872302158273379
4HSI_D	0.0872302158273379
1H38_B	0.0872302158273379
7BTP_A	0.0872302158273379
4KI6_A	0.0872302158273379
4UXG_F	0.0872302158273379
4HSI_C	0.0876757650951203
3ZIF_K	0.0882088208820877
6XZQ_E	0.0882088208820877
6NB4_B	0.0882088208820877
1HPZ_A	0.0882088208820877
6NB3_A	0.0885028949545081
6QXE_F	0.0885028949545081
5SZS_C	0.0885028949545081
2GUM_B	0.0891891891891891
3JB0_C	0.0891891891891891
4ZPY_A	0.0891891891891891
4FF4_B	0.0891891891891891
3NWF_D	0.0891891891891891
6N9X_H	0.0891891891891891
7JWY_A	0.0901571546732837
6QPG_A	0.0901713255184846
6ZOW_A	0.0901713255184846
4FF3_B	0.0901713255184846
6ALH_I	0.0909842845326716
1HQU_A	0.0911552346570394
2BE2_A	0.0911552346570394
4FF2_B	0.0911552346570394
3JB2_C	0.0911552346570394
2B5J_A	0.0911552346570394
6NYR_B	0.0911552346570394
6NYR_A	0.0911552346570394
6KR2_B	0.0911552346570394
5CCV_G	0.0911552346570394
7V7Q_B	0.0918114143920596
6X2C_C	0.0921409214092137
7BQX_x	0.0921409214092137
3SHM_O	0.0921409214092137
3ZIF_E	0.0921409214092137
6GSH_C	0.0921409214092137
6SH9_B	0.0921409214092137
6U7E_B	0.0921409214092137
6BFU_A	0.0926385442514474
6ZOX_C	0.0926385442514474
3AGQ_A	0.0926385442514474
6AJG_A	0.0931283905967446
5HLF_C	0.0931283905967446
4AU6_A	0.0931283905967446
6ALF_I	0.093465674110835
3WOD_C	0.0941176470588236
6A38_C	0.0941176470588236
6AJI_A	0.0941176470588236
3I7K_A	0.0941176470588236
1XHZ_B	0.0941176470588236
6TZ2_A	0.0942928039702237
7CXM_A	0.095108695652174
1C8E_A	0.095108695652174
3JAZ_C	0.095108695652174
6PPD_T	0.095108695652174
6XM4_C	0.0959470636889991
6SUQ_A	0.0959470636889991
4HSI_B	0.0961015412511336
3Q22_B	0.0961015412511336
7DCC_E	0.0961015412511336
1TVR_A	0.0961015412511336
3JAZ_A	0.0961015412511336
1Q9X_B	0.0961015412511336
1S0V_C	0.0961015412511336
6X2C_B	0.0970961887477317
4AU6_E	0.0970961887477317
6P20_A	0.0976013234077748
1HNV_A	0.0980926430517712
6IGD_A	0.0980926430517712
6W2D_K	0.0980926430517712
2OBE_A	0.0980926430517712
1URJ_B	0.0980926430517712
6BSH_A	0.0990909090909093
5XN0_A	0.0990909090909093
6QCX_A	0.0990909090909093
6IGD_C	0.0990909090909093
3IZ3_B	0.0990909090909093
5JJR_A	0.0990909090909093
6XS6_C	0.0990909090909093
6ZP2_B	0.0992555831265513
6XZQ_B	0.1000827129859391
6PPH_T	0.1000909918107371
7JV6_E	0.1000909918107371
3JB3_C	0.1000909918107371
4F5X_W	0.1000909918107371
3J6Q_B	0.1000909918107371
2GV9_A	0.1000909918107371
4CKB_D	0.1000909918107371
5W9M_E	0.1000909918107371
5W9J_J	0.1010928961748633
6QCV_A	0.1010928961748633
6W2E_O	0.1010928961748633
6RIE_O	0.1010928961748633
4CKB_A	0.1010928961748633
5JK7_A	0.1010928961748633
3IZX_A	0.1010928961748633
6JNX_D	0.101736972704715
6RR7_C	0.101736972704715
6KLE_A	0.101736972704715
1MVM_A	0.1020966271649956
3I7H_A	0.1020966271649956
6QSN_B	0.1020966271649956
6YGD_B	0.1020966271649956
6NB7_C	0.1020966271649956
6AJJ_A	0.1020966271649956
6QPF_A	0.1020966271649956
6F5O_A	0.1020966271649956
6CV0_C	0.1020966271649956
6J9F_D	0.1025641025641022
5TFR_A	0.1031021897810222
2CAS_A	0.1031021897810222
6I7P_B	0.1031021897810222
5FMZ_A	0.1031021897810222
6ZGG_A	0.1033912324234902
6GSH_A	0.1041095890410954
5MSG_A	0.1041095890410954
1FPV_A	0.1041095890410954
7AD1_A	0.1041095890410954
6L2T_B	0.1041095890410954
1C8H_A	0.1041095890410954
6K32_C	0.1041095890410954
6XQB_A	0.1042183622828787
6J9F_C	0.1050454921422661
5J0N_F	0.1051188299817182
1XHZ_D	0.1051188299817182
5FUA_6	0.1051188299817182
7JWB_B	0.1051188299817182
6ALF_J	0.1058726220016545
5FUA_2	0.106129917657822
6CRV_A	0.106129917657822
6UJZ_A	0.106129917657822
6Z9M_A	0.106129917657822
5W0P_A	0.1071428571428567
3E3J_B	0.1071428571428567
6VN1_C	0.1071428571428567
7KJ3_B	0.1071428571428567
3J17_A	0.1071428571428567
6P20_B	0.1075268817204297
1S6P_A	0.1081576535288726
5I08_B	0.1081576535288726
2ATQ_A	0.1081576535288726
6BSG_A	0.1081576535288726
5W9H_q	0.1081576535288726
6Q05_B	0.108354011579818
5CYM_A	0.1091743119266053
5HP1_C	0.1091743119266053
6Q07_B	0.1100082712985943
1BQN_A	0.1101928374655647
5FOB_A	0.1101928374655647
5W9N_H	0.1101928374655647
7CT5_F	0.1101928374655647
6W2E_J	0.1101928374655647
4LLG_D	0.1108354011579819
6DJY_D	0.1112132352941177
5M2X_A	0.1112132352941177
3J17_B	0.1112132352941177
3JB1_A	0.1112132352941177
5YQZ_R	0.1112132352941177
6ALG_J	0.11166253101737
6ZOZ_B	0.11166253101737
7KJ5_B	0.1122355105795764
5VQS_A	0.1122355105795764
7KL9_C	0.1122355105795764
6QAJ_B	0.1122355105795764
5D9A_D	0.1122355105795764
6PPD_S	0.1122355105795764
6P20_C	0.1124896608767578
6I7P_A	0.1132596685082873
3RWU_A	0.1132596685082873
1S9E_A	0.1132596685082873
1CLQ_A	0.1132596685082873
6WB1_A	0.1132596685082873
3NW8_D	0.1132596685082873
3JB0_A	0.1132596685082873
6PPB_T	0.1132596685082873
6RR7_B	0.1133167907361458
6RID_A	0.1141439205955332
3RRT_D	0.1142857142857138
6ACJ_B	0.1142857142857138
3IZ3_C	0.1142857142857138
4UXG_K	0.1153136531365308
7DCC_K	0.1153136531365308
3PHF_A	0.1163434903047091
5D9A_J	0.1163434903047091
2OZS_A	0.1163434903047091
6VR4_B	0.1166253101736969
3JAY_A	0.1173752310536047
6QPF_H	0.1173752310536047
4V0R_A	0.1173752310536047
7DD2_D	0.1173752310536047
3SUO_A	0.1173752310536047
6VR4_A	0.1174524400330856
4K6M_A	0.1184088806660499
3E2E_A	0.1184088806660499
2B6A_A	0.1184088806660499
6QPF_F	0.1184088806660499
6WPJ_A	0.1194444444444449
6UIS_A	0.1194444444444449
3NWD_D	0.1194444444444449
6XS6_B	0.1194444444444449
5J2N_A	0.1194444444444449
6W2D_O	0.1194444444444449
3JB3_A	0.1194444444444449
4WSA_A	0.1194444444444449
5J2Q_A	0.1204819277108433
7K4N_A	0.1204819277108433
3SUQ_A	0.1204819277108433
7JZL_A	0.1204819277108433
4Q7J_G	0.1204819277108433
3PHF_G	0.1204819277108433
7BW4_A	0.1204819277108433
5I3U_C	0.1204819277108433
1WAC_B	0.1204819277108433
5ZVS_E	0.1215213358070503
6F5P_C	0.1215213358070503
6QPG_H	0.1215213358070503
1S0V_D	0.1215213358070503
6PPH_S	0.1215213358070503
7JV4_B	0.1215213358070503
2OYQ_D	0.1215213358070503
6AJF_A	0.1215213358070503
6IGD_H	0.1215213358070503
6JX7_A	0.1215880893300247
6PO2_A	0.1224152191894132
5M3J_A	0.1225626740947074
5D3G_C	0.1225626740947074
4CKE_A	0.1225626740947074
5CCV_H	0.1225626740947074
5W9N_J	0.1225626740947074
3LJ5_C	0.1225626740947074
5CCV_F	0.1225626740947074
6XCN_E	0.1225626740947074
6ODM_S	0.1225626740947074
5JNX_A	0.1225626740947074
6ZP0_B	0.123242349048801
5W9L_C	0.1236059479553901
7DD2_K	0.1236059479553901
3PHF_O	0.1236059479553901
5CCV_C	0.1236059479553901
6I7P_F	0.1236059479553901
6BHJ_C	0.1246511627906978
3JBA_D	0.1246511627906978
1IJS_P	0.1246511627906978
6W2E_K	0.1246511627906978
3SQ2_A	0.1246511627906978
2EX3_A	0.1246511627906978
6F5P_B	0.1246511627906978
5Z58_A	0.1248966087675762
6MCC_A	0.1248966087675762
4DPV_Z	0.1256983240223459
4KR0_A	0.1256983240223459
4CKC_A	0.1256983240223459
6NYS_A	0.1267474370922645
5ND1_A	0.1267474370922645
6UK0_A	0.1267474370922645
7C2N_A	0.1267474370922645
4G1Q_A	0.1267474370922645
6VLK_A	0.1267474370922645
3WOD_D	0.1273779983457399
7BV1_A	0.1277985074626864
3TAF_B	0.1277985074626864
1K3V_A	0.1277985074626864
4WTA_A	0.1277985074626864
6WB2_A	0.1277985074626864
6I7P_E	0.1277985074626864
6T0N_A	0.1277985074626864
4QZV_A	0.1277985074626864
5CYQ_A	0.1288515406162464
6IKA_A	0.1288515406162464
4KHY_A	0.1288515406162464
5TFR_B	0.1288515406162464
6UJY_A	0.1288515406162464
6WXB_C	0.1288515406162464
7K8Y_D	0.1288515406162464
6QPF_C	0.1299065420560747
6XF8_C	0.1299065420560747
6UJX_A	0.1299065420560747
3A1M_B	0.1299065420560747
6ALH_J	0.1306865177832916
6QPG_L	0.1309635173058934
6CRV_C	0.1309635173058934
3SQ4_A	0.1309635173058934
3ZIF_D	0.1309635173058934
3Q0A_A	0.1309635173058934
2EX3_C	0.1309635173058934
6P1I_A	0.1309635173058934
3TAB_B	0.1320224719101119
6UIR_A	0.1320224719101119
5U68_B	0.1320224719101119
7CTT_A	0.1320224719101119
5W9M_J	0.1320224719101119
5W0P_C	0.1320224719101119
7KJ2_B	0.1320224719101119
6WXB_B	0.1320224719101119
5XN2_A	0.1320224719101119
6QPG_J	0.1320224719101119
4LK0_J	0.1323407775020677
5FJ7_C	0.1330834114339265
3JB2_A	0.1330834114339265
3SJJ_A	0.1330834114339265
2BGN_A	0.1330834114339265
6CRV_B	0.1330834114339265
4FF1_A	0.1330834114339265
3SCK_B	0.1330834114339265
2YIA_A	0.1341463414634147
4UXG_H	0.1341463414634147
3NWD_B	0.1341463414634147
3C2P_A	0.1341463414634147
4WTE_A	0.1341463414634147
7C2M_A	0.1341463414634147
5MZ4_B	0.1341463414634147
3ZED_C	0.1341463414634147
7CT5_E	0.1341463414634147
7BR8_x	0.1341463414634147
5FYK_G	0.1341463414634147
6WCZ_B	0.1341463414634147
5M2X_B	0.1341463414634147
5FJ6_A	0.135211267605634
7CAK_C	0.135211267605634
3NW8_B	0.135211267605634
2PZS_A	0.135211267605634
1S48_A	0.135211267605634
6QNW_F	0.135211267605634
4BIP_B	0.135211267605634
4M3R_A	0.135211267605634
6Q04_B	0.1356492969396194
3SCJ_B	0.1362781954887215
6B3O_C	0.1362781954887215
5ZQK_B	0.1362781954887215
6P18_D	0.1373035566583951
5FSG_A	0.1373471307619944
6QCS_B	0.1373471307619944
1HNI_A	0.1373471307619944
1XHZ_C	0.1373471307619944
6WPF_A	0.1373471307619944
1XHZ_A	0.1373471307619944
5MBV_B	0.1381306865177833
5D98_B	0.1384180790960449
2PZS_C	0.1384180790960449
6I7P_C	0.1384180790960449
2YIA_G	0.1384180790960449
7BST_B	0.1384180790960449
6QNW_K	0.1384180790960449
2I5J_A	0.1384180790960449
4KHU_A	0.1384180790960449
6KDN_A	0.1384180790960449
6QNW_G	0.1394910461828464
6ZTZ_M	0.1394910461828464
6CIT_C	0.1397849462365594
4CKE_D	0.1405660377358488
7KJ4_B	0.1405660377358488
3KK1_A	0.1416430594900848
6KDK_A	0.1416430594900848
3ZIF_G	0.1416430594900848
6QPF_K	0.1416430594900848
7JW0_E	0.1416430594900848
6KR2_A	0.1416430594900848
4CKC_D	0.1416430594900848
6W2D_J	0.1416430594900848
6T0N_B	0.1416430594900848
4KHQ_A	0.1427221172022683
4FJI_A	0.1427221172022683
2EX3_E	0.1427221172022683
3KK2_A	0.1427221172022683
6ZTY_J	0.1427221172022683
7BR7_W	0.1427221172022683
6K4Y_C	0.1430934656741105
4FF4_A	0.1438032166508984
6RFL_O	0.1438032166508984
1EJ6_A	0.1438032166508984
6ZTY_H	0.1438032166508984
5M2X_C	0.1438032166508984
4FJN_A	0.1438032166508984
5D9A_L	0.1448863636363635
4F5C_A	0.1448863636363635
5ZVS_I	0.1448863636363635
3KJV_A	0.1448863636363635
2EX3_K	0.1448863636363635
6WPH_A	0.1448863636363635
6K32_G	0.1448863636363635
7DK5_A	0.1448863636363635
6BSI_A	0.1448863636363635
6N7W_H	0.1448863636363635
7AAP_A	0.1448863636363635
7CT5_A	0.1448863636363635
5GAI_D	0.1448863636363635
3A1M_C	0.1459715639810421
6QPF_L	0.1459715639810421
5CCV_E	0.1459715639810421
2BGN_C	0.1459715639810421
6T2C_A	0.1459715639810421
3NE6_A	0.1459715639810421
6CGV_F	0.1459715639810421
1Q9Y_A	0.1459715639810421
6OTZ_A	0.1459715639810421
4R5P_C	0.1459715639810421
3ZED_B	0.1470588235294114
4DU1_A	0.1470588235294114
5GAI_0	0.1470588235294114
6IGD_B	0.1470588235294114
6T0R_A	0.1470588235294114
5IKN_A	0.1470588235294114
2PO4_A	0.1470588235294114
6URO_E	0.1470588235294114
4FJ8_A	0.1470588235294114
3V6D_C	0.1481481481481481
3KIC_P	0.1481481481481481
5M2X_F	0.1481481481481481
5HRO_C	0.1481481481481481
6M5U_A	0.1481481481481481
5U0B_B	0.1481481481481481
6QPG_C	0.1481481481481481
4WTD_A	0.1481481481481481
4FJ7_A	0.1481481481481481
5M2X_E	0.1481481481481481
6QPG_K	0.1481481481481481
3SCK_A	0.1481481481481481
5F9R_B	0.1488833746898268
7JW0_A	0.1492395437262352
6QPG_E	0.1492395437262352
5CCV_B	0.1492395437262352
6M5V_A	0.1492395437262352
3J17_C	0.1492395437262352
6OR7_A	0.1492395437262352
6QNW_L	0.1492395437262352
3J6R_B	0.1492395437262352
6RIE_A	0.1497105045492142
6EQC_A	0.1497105045492142
1IG9_A	0.1503330161750709
6Z9M_B	0.1503330161750709
3LZI_A	0.1503330161750709
6M17_A	0.1503330161750709
6FHH_A	0.1503330161750709
6IGD_F	0.1503330161750709
4BIQ_B	0.1503330161750709
6M17_C	0.1503330161750709
4LLG_C	0.1505376344086022
6P2G_A	0.1514285714285714
4E3S_A	0.1514285714285714
3KD1_E	0.1514285714285714
6K32_E	0.1514285714285714
5DGY_D	0.1514285714285714
6IK9_A	0.1525262154432791
4KI4_A	0.1525262154432791
4FJG_A	0.1525262154432791
6L2T_A	0.1525262154432791
2P5O_D	0.1525262154432791
6U7F_A	0.1525262154432791
3MMP_F	0.1525262154432791
4WTG_A	0.1525262154432791
6HAK_A	0.1525262154432791
6Q06_B	0.1530190239867663
4LK0_I	0.1530190239867663
3SNN_A	0.1536259541984732
3SCL_B	0.1536259541984732
1LP3_A	0.1536259541984732
5ND1_B	0.1536259541984732
7CT5_D	0.1536259541984732
6EQC_B	0.1538461538461537
6TW1_A	0.1547277936962747
3A1M_A	0.1547277936962747
7DCX_K	0.1547277936962747
5XN1_A	0.1547277936962747
6IGD_G	0.1547277936962747
4E7A_A	0.1547277936962747
6P7E_D	0.1558317399617594
3QET_A	0.1558317399617594
6PPH_X	0.1558317399617594
6K32_D	0.1558317399617594
6ZTZ_B	0.1558317399617594
6O3V_A	0.1558317399617594
4FF3_A	0.1558317399617594
4FK0_A	0.156937799043062
6M5S_A	0.156937799043062
2BGN_B	0.156937799043062
5ZQK_A	0.156937799043062
3J6Q_E	0.156937799043062
1WAC_C	0.156937799043062
6GSI_C	0.156937799043062
6XZQ_C	0.1579818031430933
5CCV_A	0.1580459770114946
3QES_A	0.1580459770114946
2P5O_B	0.1580459770114946
7K8X_C	0.1580459770114946
3KIE_P	0.1580459770114946
4FJM_A	0.1580459770114946
6KDJ_A	0.1580459770114946
4M3W_A	0.1580459770114946
4FK4_A	0.1580459770114946
5D98_E	0.1580459770114946
6JNX_C	0.1588089330024811
6P7E_A	0.1591562799616488
6N9V_H	0.1591562799616488
5M2X_D	0.1591562799616488
6PPB_W	0.1591562799616488
4M41_A	0.1591562799616488
5J2M_A	0.1591562799616488
1HI8_A	0.1591562799616488
3SCX_A	0.1591562799616488
7KKK_E	0.1596360628618696
6EU4_B	0.1602687140115162
3LDS_A	0.1602687140115162
6M0J_A	0.1602687140115162
6QCW_C	0.1602687140115162
6XS6_A	0.1602687140115162
6F5O_C	0.1602687140115162
3SUP_A	0.1602687140115162
5J0N_G	0.1602687140115162
6AMO_C	0.161383285302594
2QJ1_A	0.161383285302594
5ZVT_X	0.161383285302594
6SZU_A	0.161383285302594
6PPD_W	0.161383285302594
6NUR_A	0.161383285302594
4DTM_A	0.161383285302594
3IYL_X	0.161383285302594
6W2D_N	0.161383285302594
3SCI_B	0.161383285302594
4UXG_E	0.161383285302594
2PYJ_B	0.1624999999999998
4UW8_H	0.1624999999999998
5IKN_H	0.1624999999999998
6YYT_A	0.1624999999999998
6P7E_C	0.1636188642925888
3Q22_A	0.1636188642925888
3JYT_A	0.1636188642925888
4WSA_C	0.1636188642925888
6WXB_A	0.1636188642925888
3SPZ_A	0.1636188642925888
6QNW_H	0.1636188642925888
3V4I_C	0.1636188642925888
4WSB_A	0.1636188642925888
4LLG_I	0.1637717121588091
6KDM_A	0.1647398843930636
5DGY_A	0.1647398843930636
6IIH_B	0.1647398843930636
4UXG_D	0.1647398843930636
6CGV_C	0.1647398843930636
3SHM_L	0.1647398843930636
3SUN_A	0.1658630665380902
6M3W_C	0.1658630665380902
6ZTS_A	0.1658630665380902
6QCW_B	0.1658630665380902
5U0B_A	0.1658630665380902
7A95_D	0.1658630665380902
6PPB_X	0.1658630665380902
1V0F_C	0.166988416988417
6XEZ_A	0.166988416988417
5NXH_C	0.166988416988417
4ZWJ_D	0.166988416988417
5ZVT_L	0.166988416988417
1S49_A	0.166988416988417
3SQ0_A	0.166988416988417
3SPY_A	0.166988416988417
3IYL_L	0.166988416988417
6P18_C	0.1670802315963602
6PPD_X	0.1681159420289855
6Z0O_A	0.1681159420289855
6M5R_A	0.1681159420289855
4M3X_A	0.1681159420289855
2BGN_D	0.1681159420289855
5M3H_B	0.1681159420289855
3Q24_A	0.1681159420289855
6CGV_L	0.1681159420289855
6QNW_C	0.1681159420289855
7KJ4_D	0.1681159420289855
6Z0O_B	0.169245647969052
4WTF_A	0.169245647969052
6M71_A	0.169245647969052
4LLG_J	0.1695616211745241
4FJX_A	0.1703775411423038
3J6Q_C	0.1703775411423038
6QNW_J	0.1703775411423038
7DCX_D	0.1703775411423038
4HIZ_C	0.1703775411423038
4M3U_A	0.1703775411423038
3I0R_A	0.1703775411423038
3NWA_B	0.1703775411423038
5D9A_K	0.1703775411423038
1YGU_A	0.1703775411423038
5D9A_E	0.1715116279069766
3IYL_H	0.1715116279069766
5ZVT_H	0.1715116279069766
1S4F_D	0.1715116279069766
1V0F_E	0.1715116279069766
2PZS_D	0.1715116279069766
5CYR_A	0.1715116279069766
4LK0_C	0.1720430107526884
5MSG_C	0.1726479146459743
7BTF_A	0.1726479146459743
5JJ1_B	0.1726479146459743
4DU4_A	0.1726479146459743
6I7P_D	0.1726479146459743
6L2T_C	0.1726479146459743
3FVC_A	0.1726479146459743
1HI8_B	0.1726479146459743
6FHH_B	0.1726479146459743
6HAK_C	0.1726479146459743
5J2P_A	0.1726479146459743
6Z97_B	0.1736972704714641
6NB3_C	0.1736972704714641
6PPH_W	0.1737864077669897
6L8Q_C	0.1737864077669897
4Q0B_C	0.1737864077669897
2YIA_E	0.1737864077669897
4E78_A	0.1737864077669897
3C46_A	0.1737864077669897
5D9A_H	0.1737864077669897
5Y6R_A	0.1737864077669897
5X6Y_D	0.1737864077669897
6EVK_A	0.1737864077669897
5UJ2_A	0.174927113702624
4DTR_A	0.174927113702624
5X71_A	0.174927113702624
3QEI_A	0.174927113702624
6FHI_B	0.174927113702624
2YIB_B	0.174927113702624
4ZWJ_A	0.174927113702624
5HBM_A	0.174927113702624
5IKN_B	0.174927113702624
5W9O_K	0.1760700389105063
2BTV_B	0.1760700389105063
2YIA_D	0.1760700389105063
3V81_C	0.1760700389105063
4UXG_L	0.1760700389105063
6QNW_E	0.1760700389105063
6F5P_F	0.1760700389105063
3ZIF_I	0.1760700389105063
7JVC_B	0.1772151898734182
6ZTY_I	0.1772151898734182
3QEV_A	0.1772151898734182
5D9A_F	0.1772151898734182
7C2K_A	0.1772151898734182
3ZIF_J	0.1772151898734182
1S4F_C	0.1772151898734182
6ZDH_A	0.1778329197684038
1S9G_A	0.1783625730994151
5Z58_J	0.1783625730994151
3S9H_A	0.1783625730994151
4DU3_A	0.1783625730994151
6QPG_F	0.1783625730994151
4B3O_A	0.1783625730994151
4WSB_C	0.1783625730994151
5M2Z_E	0.1795121951219516
2YIA_H	0.1795121951219516
7D4F_A	0.1795121951219516
5D98_C	0.1795121951219516
5GAI_J	0.1795121951219516
5FMZ_F	0.1795121951219516
7KJ3_E	0.1795121951219516
6XRA_A	0.1795121951219516
5JSD_B	0.1795121951219516
3MMP_G	0.1795121951219516
6P7E_B	0.1795121951219516
3PHF_Q	0.1795121951219516
6RR7_A	0.1803143093465675
4PQU_C	0.1806640625
5M3J_B	0.1806640625
3Q23_A	0.1806640625
5TXN_C	0.1806640625
6Z9M_C	0.1806640625
6QPF_J	0.1806640625
5I42_C	0.1806640625
6PWA_A	0.1806640625
6SK5_A	0.1806640625
5M2Z_B	0.1818181818181821
6AN2_C	0.1818181818181821
6QCX_B	0.1818181818181821
6PPB_S	0.1818181818181821
6B3O_B	0.1818181818181821
6P1X_A	0.1818181818181821
5VBA_B	0.1818181818181821
2YIA_C	0.1818181818181821
6EU4_C	0.1818181818181821
3SHM_E	0.1818181818181821
5D9A_B	0.1818181818181821
4KHS_A	0.1829745596868883
5GAI_A	0.1829745596868883
6FHI_A	0.1829745596868883
4UW8_G	0.1829745596868883
3CFP_A	0.1829745596868883
3J6Q_D	0.1829745596868883
6O6B_A	0.1829745596868883
3PHF_I	0.1829745596868883
5J7U_F	0.1829745596868883
4J2E_A	0.1829745596868883
4PWD_C	0.1841332027424096
5WRG_A	0.1841332027424096
7A97_D	0.1841332027424096
3PHF_K	0.1841332027424096
6OUN_A	0.1841332027424096
5MSG_B	0.1841332027424096
2YIB_C	0.1852941176470588
3D0H_B	0.1852941176470588
4R71_D	0.1852941176470588
3JBA_C	0.1852941176470588
4B02_C	0.1852941176470588
6KV5_B	0.1852941176470588
6QCV_B	0.1852941176470588
6ZDH_B	0.1861042183622827
6T0V_C	0.1864573110893028
6KUK_B	0.1864573110893028
2AJF_B	0.1864573110893028
7KJ4_E	0.1864573110893028
4UXG_J	0.1864573110893028
5IKN_C	0.1864573110893028
3NHG_A	0.1864573110893028
4GBT_A	0.1864573110893028
6L8Q_E	0.1864573110893028
3JBA_F	0.1864573110893028
4QZV_C	0.18762278978389
6T0U_A	0.18762278978389
4FK2_A	0.18762278978389
3PHE_B	0.18762278978389
7AD1_B	0.18762278978389
6KUJ_B	0.18762278978389
3PHF_5	0.18762278978389
3JSM_A	0.18762278978389
3PHE_D	0.18762278978389
4UW8_I	0.18762278978389
6Z3Q_A	0.18762278978389
6IGD_J	0.18762278978389
4UXG_B	0.18762278978389
6QNW_B	0.18762278978389
6L8Q_A	0.18762278978389
6UEB_A	0.1877584780810588
5M2Z_F	0.1887905604719764
4KHW_A	0.1887905604719764
2JLG_C	0.1887905604719764
1WAC_A	0.1887905604719764
4WSA_B	0.1887905604719764
6IGD_I	0.1887905604719764
1ZYQ_A	0.1887905604719764
6O6B_B	0.1887905604719764
2QE5_B	0.1887905604719764
6O6B_C	0.1887905604719764
4R71_C	0.1899606299212595
2JL9_B	0.1899606299212595
6CRJ_B	0.1899606299212595
4Q7J_C	0.1899606299212595
6U7E_A	0.1899606299212595
6QWL_K	0.1899606299212595
6FHI_C	0.1899606299212595
4UXG_I	0.1899606299212595
3SCL_A	0.1899606299212595
5TMH_A	0.1899606299212595
2QE5_C	0.1899606299212595
6VXXp_B	0.1902398676592225
7KKL_C	0.191066997518611
3KIE_E	0.1911330049261084
4PUO_C	0.1911330049261084
3KIC_E	0.1911330049261084
3NGI_A	0.1911330049261084
5TXM_C	0.1911330049261084
7DK4_A	0.1911330049261084
4DTO_A	0.1911330049261084
4QNL_A	0.1911330049261084
1S58_A	0.1911330049261084
1V0F_B	0.1923076923076927
1EJ6_B	0.1923076923076927
5J7V_B	0.1923076923076927
6O6B_D	0.1923076923076927
1JMU_F	0.1923076923076927
6EVK_C	0.1923076923076927
1SKW_A	0.1934846989141165
4A8Q_C	0.1934846989141165
1T05_A	0.1934846989141165
3DRS_A	0.1934846989141165
5D98_A	0.1934846989141165
5GAI_Z	0.1934846989141165
5CYR_B	0.1934846989141165
6QCT_A	0.1946640316205528
6PNS_C	0.1946640316205528
3QNN_A	0.1946640316205528
6GZV_A	0.1946640316205528
5T3X_G	0.1946640316205528
3CFR_A	0.1946640316205528
6OGY_K	0.1946640316205528
7DK6_A	0.1946640316205528
4J2D_A	0.1946640316205528
6SK6_A	0.1946640316205528
3PHF_W	0.1946640316205528
3D0G_B	0.1946640316205528
4RSO_A	0.1946640316205528
5DGY_C	0.1946640316205528
3PHE_A	0.1946640316205528
5FMZ_B	0.1958456973293765
5TXP_C	0.1958456973293765
1NB7_B	0.1958456973293765
3NTT_A	0.1958456973293765
2EX3_I	0.1958456973293765
5M2Z_D	0.1958456973293765
6TMV_J	0.1958456973293765
6TMV_C	0.1958456973293765
5ZVS_D	0.1958456973293765
4FF2_A	0.1958456973293765
3SCJ_A	0.1958456973293765
4WTI_A	0.1958456973293765
6ASW_C	0.1958456973293765
4MTP_D	0.1958456973293765
5WX1_A	0.1958456973293765
6CGV_I	0.1970297029702974
6XF7_B	0.1970297029702974
6P1Z_C	0.1970297029702974
6TMV_I	0.1970297029702974
4M3T_A	0.1970297029702974
2OYQ_B	0.1970297029702974
6PNS_H	0.1970297029702974
6TMV_B	0.1970297029702974
2P5G_B	0.1970297029702974
6QCX_C	0.1970297029702974
6KUT_B	0.1970297029702974
3MEG_A	0.1970297029702974
5NXH_A	0.1982160555004959
6Z3P_A	0.1982160555004959
6O3V_B	0.1982160555004959
1XHX_C	0.1982160555004959
4FJJ_A	0.1982160555004959
6EU4_A	0.1982160555004959
4DTP_A	0.1982160555004959
5FUA_3	0.1982160555004959
6PNS_K	0.1982160555004959
6M3W_A	0.1982160555004959
6M40_A	0.1982160555004959
5M3J_C	0.1982160555004959
1DLO_A	0.1982160555004959
7BZF_A	0.1982160555004959
6TMW_E	0.1994047619047614
4WTK_A	0.1994047619047614
4M3Z_A	0.1994047619047614
5TXL_C	0.1994047619047614
5J7U_G	0.1994047619047614
3EGD_B	0.1994047619047614
5M3H_C	0.1994047619047614
5MS0_D	0.1994047619047614
4J2A_A	0.1994047619047614
4FJH_A	0.1994047619047614
4FJL_A	0.1994047619047614
5FMZ_E	0.2005958291956311
3IYL_D	0.2005958291956311
5ZVS_A	0.2005958291956311
7KJ4_F	0.2005958291956311
6IGD_D	0.2005958291956311
3D0I_B	0.2005958291956311
6K32_F	0.2005958291956311
3SHM_T	0.2005958291956311
4MTP_A	0.2005958291956311
5J7U_A	0.2005958291956311
6TMW_B	0.2005958291956311
1XI1_A	0.2005958291956311
6TMW_L	0.2017892644135186
5ZVT_N	0.2017892644135186
6ZTZ_C	0.2017892644135186
5ZVT_D	0.2017892644135186
6TW1_C	0.2017892644135186
4DTN_A	0.2017892644135186
6P22_A	0.2017892644135186
6CRI_Q	0.2017892644135186
6TMW_H	0.2017892644135186
6T0V_A	0.2017892644135186
6QPG_B	0.2017892644135186
4WT9_A	0.2017892644135186
6TIT_A	0.2017892644135186
6XF8_F	0.2017892644135186
6KLH_A	0.2018196856906531
6KLH_C	0.2026468155500413
5OGI_A	0.2026468155500413
2YIA_B	0.2029850746268653
1V0E_E	0.2029850746268653
2YIB_A	0.2029850746268653
6L8Q_G	0.2029850746268653
4DTX_A	0.2029850746268653
6CRI_B	0.2029850746268653
1TL3_A	0.2029850746268653
3DUZ_A	0.2029850746268653
4ZWJ_C	0.2029850746268653
1WTH_A	0.2029850746268653
7KKK_A	0.2034739454094287
2JLG_B	0.2041832669322711
2PZS_B	0.2041832669322711
3CQ8_A	0.2041832669322711
6XRA_B	0.2041832669322711
4M3Y_A	0.2041832669322711
6T0S_A	0.2041832669322711
6F5P_D	0.2041832669322711
6EVK_B	0.2041832669322711
4WSB_B	0.2041832669322711
5YVU_B	0.2041832669322711
2VG7_A	0.2041832669322711
5M2Z_A	0.2041832669322711
6F5O_B	0.2041832669322711
3PHE_C	0.2041832669322711
6AVT_C	0.2041832669322711
3IYL_N	0.2041832669322711
6EQC_C	0.205128205128205
3KQK_B	0.2053838484546355
2OZM_A	0.2053838484546355
2PUS_A	0.2053838484546355
4K4V_E	0.2053838484546355
4B02_B	0.2053838484546355
5GAI_F	0.2053838484546355
1V0F_A	0.2053838484546355
3KD5_E	0.2053838484546355
5JSE_B	0.2053838484546355
6KUP_B	0.2053838484546355
6QPF_B	0.2053838484546355
6KUU_B	0.2053838484546355
6QPF_G	0.2053838484546355
6QCS_A	0.2065868263473054
6LQD_A	0.2065868263473054
3J6R_E	0.2065868263473054
4WTC_A	0.2065868263473054
6SZV_A	0.2065868263473054
5W0P_B	0.2065868263473054
6KUV_B	0.2065868263473054
6ANQ_C	0.2065868263473054
4FJ9_A	0.2065868263473054
6H9R_A	0.2065868263473054
6TMW_J	0.2065868263473054
6CGV_H	0.2065868263473054
6XZQ_A	0.2067824648469807
6IJT_A	0.2077922077922078
6TMW_G	0.2077922077922078
5M2Z_C	0.2077922077922078
2HFZ_A	0.2077922077922078
3NDK_A	0.2077922077922078
6E0V_C	0.2077922077922078
7DCC_I	0.2077922077922078
6PO2_I	0.2077922077922078
5FYJ_G	0.209
5X71_B	0.209
6QWL_E	0.209
2GUM_A	0.209
5MS0_C	0.209
3QNO_A	0.209
6TMV_K	0.209
5JEA_J	0.209
6T0W_B	0.209
7KJ2_D	0.209
5CXF_C	0.2102102102102105
6PO2_K	0.2102102102102105
6N9W_H	0.2102102102102105
4A8F_B	0.2102102102102105
6AVM_C	0.2102102102102105
3I0S_A	0.2102102102102105
6ZTZ_K	0.2102102102102105
4TY8_D	0.2102102102102105
2QE5_D	0.2102102102102105
5ZVS_J	0.2102102102102105
2R72_A	0.2102102102102105
6QCV_C	0.2102102102102105
6P1Z_A	0.2102102102102105
5JSE_C	0.2102102102102105
3ZIF_L	0.2102102102102105
6TMV_D	0.2102102102102105
5TXO_C	0.2114228456913824
6XF8_B	0.2114228456913824
5FUA_1	0.2114228456913824
6PO2_G	0.2114228456913824
5L1X_B	0.2114228456913824
3SI6_A	0.2114228456913824
2PI4_A	0.2114228456913824
6IGD_E	0.2114228456913824
5JSD_C	0.2114228456913824
1UVL_E	0.2114228456913824
6M3W_B	0.2126379137412237
5W0P_D	0.2126379137412237
4DTU_A	0.2126379137412237
4TY9_D	0.2126379137412237
7A96_D	0.2126379137412237
4FJK_A	0.2126379137412237
5FB4_C	0.2126379137412237
3LP0_A	0.2126379137412237
7KKL_D	0.2133995037220841
6DJY_C	0.2138554216867469
5YW1_B	0.2138554216867469
4M42_A	0.2138554216867469
1XHX_B	0.2138554216867469
1S1U_A	0.2138554216867469
2AJQ_A	0.2138554216867469
5ZIT_A	0.2138554216867469
4IOV_A	0.2138554216867469
7KKK_C	0.2142266335814719
1HHT_R	0.215075376884422
5M3H_A	0.215075376884422
6EVJ_A	0.215075376884422
2YIA_F	0.215075376884422
1QE1_A	0.215075376884422
3NAE_A	0.215075376884422
4XHJ_A	0.215075376884422
3KIC_H	0.2162977867203215
6T2C_B	0.2162977867203215
6ZTS_B	0.2162977867203215
6M17_B	0.2162977867203215
6M17_D	0.2162977867203215
1V0E_C	0.2162977867203215
4NZ0_D	0.2162977867203215
6CM9_B	0.2162977867203215
6B47_A	0.2162977867203215
2EX3_G	0.2162977867203215
6YES_A	0.2162977867203215
1V0F_D	0.2162977867203215
6Z97_A	0.2167080231596356
6P19_D	0.2167080231596356
5GAI_G	0.2175226586102714
3SHM_F	0.2175226586102714
2AJF_A	0.2175226586102714
6UX2_B	0.2175226586102714
4J2B_A	0.2175226586102714
7A98_F	0.2175226586102714
6BBM_B	0.2175226586102714
3KIE_H	0.2175226586102714
4HIZ_B	0.2175226586102714
5TMH_B	0.2175226586102714
3UX1_A	0.2175226586102714
1T8E_A	0.2175226586102714
4Y3C_D	0.2187500000000004
3J9D_A	0.2187500000000004
4PLA_A	0.219979818365287
2AJQ_F	0.219979818365287
2JLG_A	0.219979818365287
4M45_A	0.219979818365287
6AN8_C	0.219979818365287
1UVL_C	0.219979818365287
4TYA_A	0.219979818365287
6TMW_D	0.219979818365287
6VXXp_C	0.2208436724565758
6DJY_B	0.2212121212121209
6VW1_B	0.2212121212121209
1V0E_B	0.2212121212121209
4MTP_C	0.2212121212121209
6OGZ_E	0.2212121212121209
6PO2_D	0.2212121212121209
2R70_A	0.2212121212121209
1EET_A	0.2212121212121209
4A8Y_C	0.2212121212121209
3IYL_P	0.2212121212121209
6IN5_A	0.2212121212121209
6EVJ_D	0.2212121212121209
6VW1_A	0.2212121212121209
3RRT_F	0.2224469160768458
6KUR_B	0.2224469160768458
1TP7_D	0.2224469160768458
6TMW_N	0.2224469160768458
4G0R_A	0.2224469160768458
1SL1_A	0.2224469160768458
4XHA_A	0.2224469160768458
6CGV_J	0.2224469160768458
3GZU_B	0.2224469160768458
4GUA_B	0.2224469160768458
4A8W_C	0.2224469160768458
6TMV_A	0.2224469160768458
5XEZ_A	0.2224469160768458
6PNS_I	0.2224469160768458
5V2S_A	0.2233250620347395
5JJ1_H	0.2236842105263161
2PYL_A	0.2236842105263161
3SCI_A	0.2236842105263161
6TMV_H	0.2236842105263161
4F5X_A	0.2236842105263161
4K4V_A	0.2236842105263161
6LB8_A	0.2236842105263161
6WV8_A	0.2236842105263161
3KZ4_A	0.2236842105263161
1XHX_A	0.2236842105263161
6PWU_E	0.2236842105263161
4OGR_A	0.2236842105263161
5FMZ_C	0.2236842105263161
4DTS_A	0.2236842105263161
4TY8_C	0.2236842105263161
4TYB_B	0.2249240121580542
6IZY_A	0.2249240121580542
4TY9_C	0.2249240121580542
3ZED_A	0.2249240121580542
3LP2_A	0.2249240121580542
4TN2_A	0.2249240121580542
6TMW_M	0.2249240121580542
3ITH_A	0.2249240121580542
6TMW_C	0.2249240121580542
4A8F_C	0.2261663286004056
7T9K_E	0.2261663286004056
1HHT_Q	0.2261663286004056
5NGJ_B	0.2261663286004056
3J6R_D	0.2261663286004056
3KIE_Q	0.2261663286004056
6CDE_C	0.2261663286004056
5J7U_L	0.2261663286004056
4TYA_D	0.2261663286004056
5MZ4_A	0.2261663286004056
4UXG_C	0.2261663286004056
3SHM_C	0.2261663286004056
1HI0_Q	0.2274111675126902
5U0C_A	0.2274111675126902
4B02_A	0.2274111675126902
5FYL_G	0.2274111675126902
4A8Q_B	0.2274111675126902
1X9M_A	0.2274111675126902
1IKY_A	0.2274111675126902
4FJ5_A	0.2274111675126902
3UPU_B	0.2274111675126902
6KV5_A	0.2274111675126902
5HMW_A	0.2286585365853659
2YIB_D	0.2286585365853659
5ZVT_P	0.2286585365853659
5U0C_F	0.2286585365853659
5EGC_A	0.2286585365853659
1TKZ_A	0.2286585365853659
6B0N_G	0.2286585365853659
4A8M_R	0.2286585365853659
4TYB_C	0.2286585365853659
4JY1_A	0.2286585365853659
3SHM_G	0.2286585365853659
1X9S_A	0.2286585365853659
3NBP_A	0.2286585365853659
3J26_M	0.2286585365853659
6P1Z_G	0.2299084435401832
6TMW_F	0.2299084435401832
6P1Z_E	0.2299084435401832
2JLF_B	0.2299084435401832
2JH9_A	0.2299084435401832
6CGV_G	0.2299084435401832
1EJ6_C	0.2299084435401832
5U0C_E	0.2299084435401832
4P6Z_B	0.2299084435401832
4MTP_B	0.2299084435401832
6P19_C	0.2307692307692306
6P1Z_B	0.2311608961303461
6XRA_C	0.2311608961303461
4E76_A	0.2311608961303461
3E01_A	0.2311608961303461
5JB1_F	0.2311608961303461
5GAI_X	0.2311608961303461
3D0G_A	0.2311608961303461
3GVK_A	0.2311608961303461
1UVN_C	0.2311608961303461
6ACK_D	0.2311608961303461
6TMW_I	0.2311608961303461
3M8L_B	0.2311608961303461
3KQH_B	0.2311608961303461
4A8K_B	0.2311608961303461
6L42_A	0.2315963606286191
3QER_A	0.2324159021406733
3KIE_J	0.2324159021406733
3JBA_E	0.2324159021406733
4TY9_B	0.2324159021406733
6B3O_A	0.2324159021406733
5U0C_G	0.2324159021406733
7KJ3_D	0.2324159021406733
3UIQ_A	0.2324159021406733
6OGY_J	0.2336734693877553
5X6Y_C	0.2336734693877553
2JLF_C	0.2336734693877553
3LAM_A	0.2336734693877553
4A8S_C	0.2336734693877553
6F5P_A	0.2336734693877553
2HNY_A	0.2336734693877553
6ATK_A	0.2336734693877553
5F8L_A	0.2336734693877553
5FVA_E	0.2336734693877553
3VE6_A	0.2349336057201225
3NAH_A	0.2349336057201225
6VXK_D	0.2349336057201225
6VXK_B	0.2349336057201225
4UXG_G	0.2349336057201225
4HDH_A	0.2349336057201225
1SL0_C	0.2349336057201225
4TXS_B	0.2349336057201225
6D84_B	0.2349336057201225
6ATK_C	0.2349336057201225
2G8G_A	0.2349336057201225
6OSY_B	0.2349336057201225
1NB7_A	0.2349336057201225
6CS2_D	0.2349336057201225
7A94_D	0.2349336057201225
2WOM_A	0.2349336057201225
6TMW_K	0.2361963190184053
1UVN_E	0.2361963190184053
1HI1_A	0.2361963190184053
6TMW_A	0.2361963190184053
6QPF_E	0.2361963190184053
2WFS_G	0.2361963190184053
1RTD_C	0.2361963190184053
1ARO_P	0.2361963190184053
3IYL_T	0.2361963190184053
5K5M_A	0.2361963190184053
2HND_A	0.2361963190184053
6U5O_L	0.2365591397849471
4Y3C_E	0.2374616171954968
3D0H_A	0.2374616171954968
6OMA_L	0.2374616171954968
3D0I_A	0.2374616171954968
4R71_A	0.2374616171954968
5Z58_C	0.2374616171954968
5GAI_I	0.2374616171954968
5UK0_C	0.2374616171954968
5KHC_A	0.2374616171954968
5ZVT_T	0.2374616171954968
6ZTZ_Y	0.2374616171954968
3NG9_G	0.2374616171954968
2WON_A	0.2387295081967217
6NUS_A	0.2387295081967217
1IKV_A	0.2387295081967217
1YGU_B	0.2387295081967217
3NCI_A	0.2387295081967217
6OSY_2	0.2387295081967217
6FHH_C	0.2387295081967217
1H79_A	0.2387295081967217
6CGV_E	0.2387295081967217
6URO_F	0.2387295081967217
5U0C_B	0.2387295081967217
6YES_B	0.2387295081967217
6GP9_A	0.2387295081967217
4A8S_B	0.2387295081967217
7JW0_B	0.2387295081967217
4RY6_B	0.2387295081967217
6CRI_R	0.2399999999999997
4TY8_B	0.2399999999999997
5D98_D	0.2399999999999997
5D9Q_J	0.2399999999999997
4GDF_B	0.2399999999999997
3RRR_D	0.2399999999999997
2CGT_H	0.2399999999999997
6U2V_A	0.2399999999999997
6H80_A	0.2399999999999997
3KIC_J	0.2399999999999997
6IZX_A	0.2399999999999997
[truncated: 40,809 more rows]
