# Supplementary material for: Identifying and profiling structural similarities between Spike of SARS-CoV-2 and other viral or host proteins with Machaon
Source: Commun Biol. 2023 Jul 19;6:752. doi: 10.1038/s42003-023-05076-7 (PMC10356814; doi:10.1038/s42003-023-05076-7)
Supplement: Supplementary file 6 — Supplementary Data 3 [file 42003_2023_5076_MOESM6_ESM.zip › 6VXX_A_whole/metrics/6VXX_A_w-rdist_eval.csv]

pdbId	chainId	1D-score	1D-identity	1D-identity-ng	1D-identity-gaps	2D-score	2D-identity	2D-identity-ng	2D-identity-gaps	5UTR-score	5UTR-identity	5UTR-identity-ng	5UTR-identity-gaps	CDS-score	CDS-identity	CDS-identity-ng	CDS-identity-gaps	3UTR-score	3UTR-identity	3UTR-identity-ng	3UTR-identity-gaps	3D-score	3D-score-cand	length	chemSim
6VXX	A	6722.0	1.0	1.0	0	4816.0	0.9888097660223805	0.9888097660223805	0	1325.0	1.0	1.0	0	19110.0	1.0	1.0	0	1145.0	1.0	1.0	0	1.0	1.0	972.0	1.0
7KE6	A	6722.0	1.0	1.0	0	3871.0	0.8819938962360122	0.8819938962360122	0	1325.0	1.0	1.0	0	19110.0	1.0	1.0	0	1145.0	1.0	1.0	0	0.9927	0.9927	972.0	1.0
6X29	A	6722.0	1.0	1.0	0	3781.0	0.8718209562563581	0.8718209562563581	0	1325.0	1.0	1.0	0	19110.0	1.0	1.0	0	1145.0	1.0	1.0	0	0.9979	0.9979	972.0	0.860702875399361
7KDI	B	6722.0	1.0	1.0	0	4078.0	0.9053916581892166	0.9053916581892166	0	1325.0	1.0	1.0	0	19110.0	1.0	1.0	0	1145.0	1.0	1.0	0	0.9939	0.9939	972.0	1.0
7KJ2	A	6722.0	1.0	1.0	0	3596.0	0.8458458458458459	0.8783783783783784	37	1325.0	1.0	1.0	0	19110.0	1.0	1.0	0	1145.0	1.0	1.0	0	0.9805	0.9855	593.0	-1
7KDJ	C	6722.0	1.0	1.0	0	3560.0	0.8373493975903614	0.8705636743215032	38	1325.0	1.0	1.0	0	19110.0	1.0	1.0	0	1145.0	1.0	1.0	0	0.9792	0.9852	960.0	-1
6X2C	C	6722.0	1.0	1.0	0	3776.0	0.8621730382293763	0.8816872427983539	22	1325.0	1.0	1.0	0	19110.0	1.0	1.0	0	1145.0	1.0	1.0	0	0.9899	0.9899	972.0	0.860702875399361
7JV4	C	6722.0	1.0	1.0	0	3976.0	0.8835341365461847	0.9157127991675338	35	1325.0	1.0	1.0	0	19110.0	1.0	1.0	0	1145.0	1.0	1.0	0	0.9504	0.9591	963.0	1.0
7K8Z	A	6722.0	1.0	1.0	0	3714.5	0.8555776892430279	0.8966597077244259	46	1325.0	1.0	1.0	0	19110.0	1.0	1.0	0	1145.0	1.0	1.0	0	0.9719	0.9769	967.0	1.0
6ZOZ	B	6722.0	1.0	1.0	0	3516.5	0.7578757875787578	0.8835257082896117	158	1325.0	1.0	1.0	0	19110.0	1.0	1.0	0	1145.0	1.0	1.0	0	0.9378	0.8496	1077.0	1.0
7JV6	E	6722.0	1.0	1.0	0	4299.5	0.9152542372881356	0.9483471074380165	35	1325.0	1.0	1.0	0	19110.0	1.0	1.0	0	1145.0	1.0	1.0	0	0.0775	0.4233	118.0	1.0
7KE9	A	6722.0	1.0	1.0	0	3710.5	0.8551448551448552	0.8916666666666667	41	1325.0	1.0	1.0	0	19110.0	1.0	1.0	0	1145.0	1.0	1.0	0	0.9703	0.9763	966.0	1.0
6X2A	C	6722.0	1.0	1.0	0	3692.0	0.8559919436052367	0.8835758835758836	31	1325.0	1.0	1.0	0	19110.0	1.0	1.0	0	1145.0	1.0	1.0	0	0.9641	0.975	961.0	0.860702875399361
6X6P	A	6722.0	1.0	1.0	0	3468.5	0.7986641221374046	0.871875	88	1325.0	1.0	1.0	0	19110.0	1.0	1.0	0	1145.0	1.0	1.0	0	0.9892	0.9456	1017.0	1.0
5X5B	C	5230.0	0.7635082223962412	0.7793764988009593	26	2087.5	0.5505709624796085	0.8302583025830258	413	1063.0	0.8851851851851852	0.9227799227799228	11	10394.0	0.7314532520325203	0.7879036672140121	282	1064.0	0.22383419689119172	0.9818181818181818	745	0.9477	0.8761	1053.0	0.860702875399361
6WPT	C	6722.0	1.0	1.0	0	3977.0	0.891260162601626	0.9106957424714434	21	1325.0	1.0	1.0	0	19110.0	1.0	1.0	0	1145.0	1.0	1.0	0	0.9618	0.9817	952.0	1.0
7KEA	A	6722.0	1.0	1.0	0	3524.5	0.814453125	0.8900747065101388	87	1325.0	1.0	1.0	0	19110.0	1.0	1.0	0	1145.0	1.0	1.0	0	0.9533	0.9591	960.0	-1
6ZOX	C	6722.0	1.0	1.0	0	4142.5	0.8693563880883766	0.9368530020703933	75	1325.0	1.0	1.0	0	19110.0	1.0	1.0	0	1145.0	1.0	1.0	0	0.9729	0.9303	1017.0	1.0
6CV0	B	1064.5	0.25104895104895103	0.3604417670682731	434	1603.0	0.44973138910207217	0.8694362017804155	629	0	-1	-1	-1	0	-1	-1	-1	0	-1	-1	-1	0.7392	0.7253	993.0	0.9530773918342474
6ZOW	C	6722.0	1.0	1.0	0	3098.0	0.7541302235179786	0.8536853685368537	120	1325.0	1.0	1.0	0	19110.0	1.0	1.0	0	1145.0	1.0	1.0	0	0.9369	0.9786	930.0	1.0
6IXA	B	1098.0	0.2653061224489796	0.3678048780487805	396	2149.5	0.5510887772194305	0.8761651131824234	443	293.5	0.46551724137931033	0.7751196172248804	139	3958.5	0.46244889175812354	0.7968112717834631	1950	360.5	0.3246492985971944	0.84375	307	0.6687	0.6765	959.0	-1
7A4N	C	6722.0	1.0	1.0	0	3205.5	0.7438563327032136	0.876391982182628	160	1325.0	1.0	1.0	0	19110.0	1.0	1.0	0	1145.0	1.0	1.0	0	0.9542	0.9631	963.0	1.0
7DDD	C	6722.0	1.0	1.0	0	3058.5	0.6984126984126984	0.8416578108395324	193	1325.0	1.0	1.0	0	19110.0	1.0	1.0	0	1145.0	1.0	1.0	0	0.9359	0.8399	1088.0	0.860702875399361
6XKL	C	6722.0	1.0	1.0	0	3623.0	0.8303921568627451	0.8906414300736067	69	1325.0	1.0	1.0	0	19110.0	1.0	1.0	0	1145.0	1.0	1.0	0	0.9681	0.9642	976.0	1.0
6ZHD	B	6722.0	1.0	1.0	0	3708.5	0.8446411012782694	0.8892339544513458	51	1325.0	1.0	1.0	0	19110.0	1.0	1.0	0	1145.0	1.0	1.0	0	0.9804	0.9608	992.0	1.0
6ZP2	B	6722.0	1.0	1.0	0	3986.5	0.8258064516129032	0.9304257528556594	122	1325.0	1.0	1.0	0	19110.0	1.0	1.0	0	1145.0	1.0	1.0	0	0.9345	0.8598	1060.0	0.9968152866242038
6ZOY	B	6722.0	1.0	1.0	0	3960.5	0.8539651837524178	0.9047131147540983	58	1325.0	1.0	1.0	0	19110.0	1.0	1.0	0	1145.0	1.0	1.0	0	0.9871	0.9399	1021.0	1.0
7K43	A	6722.0	1.0	1.0	0	3663.0	0.8037558685446009	0.8925964546402503	106	1325.0	1.0	1.0	0	19110.0	1.0	1.0	0	1145.0	1.0	1.0	0	0.9791	0.9208	1034.0	1.0
6XF6	C	6722.0	1.0	1.0	0	3665.5	0.8359528487229863	0.8836967808930426	55	1325.0	1.0	1.0	0	19110.0	1.0	1.0	0	1145.0	1.0	1.0	0	0.9756	0.9571	991.0	1.0
7CN9	C	6722.0	1.0	1.0	0	2175.0	0.5749574105621805	0.7922535211267606	322	1325.0	1.0	1.0	0	19110.0	1.0	1.0	0	1145.0	1.0	1.0	0	0.8424	0.8111	1037.0	-1
5SZS	B	1065.5	0.23333333333333334	0.3570741097208855	551	2105.5	0.49746560463432293	0.8785166240409207	599	276.0	0.46285714285714286	0.8059701492537313	149	4153.0	0.468192868719611	0.7815353398714914	1979	207.5	0.37183098591549296	0.8198757763975155	194	0.6927	0.5833	1177.0	-1
6ACC	C	5230.0	0.7635082223962412	0.7793764988009593	26	2287.5	0.5868113522537562	0.8241500586166471	345	1063.0	0.8851851851851852	0.9227799227799228	11	10394.0	0.7314532520325203	0.7879036672140121	282	1064.0	0.22383419689119172	0.9818181818181818	745	0.9498	0.8689	1065.0	0.860702875399361
7KEC	B	6722.0	1.0	1.0	0	3074.0	0.7432950191570882	0.8612652608213096	143	1325.0	1.0	1.0	0	19110.0	1.0	1.0	0	1145.0	1.0	1.0	0	0.808	0.8265	949.0	1.0
7KEB	C	6722.0	1.0	1.0	0	3419.0	0.8187250996015937	0.8652631578947368	54	1325.0	1.0	1.0	0	19110.0	1.0	1.0	0	1145.0	1.0	1.0	0	0.9382	0.9438	960.0	-1
5I08	B	1516.0	0.2849426063470628	0.36920384951881013	338	2011.0	0.5311447811447811	0.8302631578947368	428	0	-1	-1	-1	0	-1	-1	-1	0	-1	-1	-1	0.7465	0.7565	958.0	0.8600638977635783
6U7K	B	1025.5	0.22738693467336685	0.34022556390977443	528	2145.5	0.5273010920436817	0.8767833981841764	511	0	-1	-1	-1	4103.0	0.45123639960435213	0.7814319972593354	2136	0	-1	-1	-1	0.6622	0.6122	1064.0	-1
5X5F	A	1564.0	0.29917469050894085	0.371160409556314	282	1574.5	0.39263803680981596	0.8687782805429864	804	0	-1	-1	-1	0	-1	-1	-1	0	-1	-1	-1	0.8419	0.7266	1141.0	-1
6CRZ	C	5230.0	0.7635082223962412	0.7793764988009593	26	2540.5	0.620016963528414	0.8316268486916951	300	1063.0	0.8851851851851852	0.9227799227799228	11	10394.0	0.7314532520325203	0.7879036672140121	282	1064.0	0.22383419689119172	0.9818181818181818	745	0.9163	0.8368	1069.0	0.9479103573591763
7DD8	E	6722.0	1.0	1.0	0	2556.0	0.6301724137931034	0.8231981981981982	272	1325.0	1.0	1.0	0	19110.0	1.0	1.0	0	1145.0	1.0	1.0	0	0.9608	0.8839	1059.0	0.860702875399361
7DD8	D	6722.0	1.0	1.0	0	2417.5	0.6088812980358668	0.8129988597491448	294	1325.0	1.0	1.0	0	19110.0	1.0	1.0	0	1145.0	1.0	1.0	0	0.961	0.8841	1059.0	0.860702875399361
6ZP0	B	6722.0	1.0	1.0	0	4193.5	0.8798076923076923	0.9346271705822268	61	1325.0	1.0	1.0	0	19110.0	1.0	1.0	0	1145.0	1.0	1.0	0	0.9933	0.9377	1030.0	1.0
6XEY	B	6722.0	1.0	1.0	0	2996.5	0.7324074074074074	0.83881230116649	137	1325.0	1.0	1.0	0	19110.0	1.0	1.0	0	1145.0	1.0	1.0	0	0.9561	0.9004	1034.0	1.0
6Q06	A	1564.0	0.29917469050894085	0.371160409556314	282	2542.5	0.5570776255707762	0.8798076923076923	482	0	-1	-1	-1	0	-1	-1	-1	0	-1	-1	-1	0.8893	0.7534	1159.0	0.8942857142857142
6Q04	B	1564.0	0.29917469050894085	0.371160409556314	282	2542.5	0.5570776255707762	0.8798076923076923	482	0	-1	-1	-1	0	-1	-1	-1	0	-1	-1	-1	0.8893	0.7534	1159.0	0.8953089244851259
6Q05	B	1564.0	0.29917469050894085	0.371160409556314	282	2542.5	0.5570776255707762	0.8798076923076923	482	0	-1	-1	-1	0	-1	-1	-1	0	-1	-1	-1	0.8894	0.7534	1159.0	0.8927552766685681
3J6Q	A	68.0	0.10575793184488837	0.2861685214626391	1073	703.5	0.27418321588725175	0.8916666666666667	1081	0	-1	-1	-1	0	-1	-1	-1	0	-1	-1	-1	0.2042	0.1918	1057.0	-1
5MBV	C	39.5	0.1331306990881459	0.292	895	905.5	0.26151012891344383	0.8968421052631579	1154	0	-1	-1	-1	0	-1	-1	-1	0	-1	-1	-1	0.1739	0.2527	593.0	0.8389776357827476
1EJ6	A	60.0	0.09816272965879265	0.2846270928462709	1248	991.0	0.3004750593824228	0.8664383561643836	1100	0	-1	-1	-1	0	-1	-1	-1	0	-1	-1	-1	0.237	0.1913	1284.0	0.8408656906429026
6XLU	B	6722.0	1.0	1.0	0	3259.5	0.7329136690647482	0.8688699360341151	174	1325.0	1.0	1.0	0	19110.0	1.0	1.0	0	1145.0	1.0	1.0	0	0.9462	0.8696	1061.0	1.0
6XLU	A	6722.0	1.0	1.0	0	3221.0	0.7377049180327869	0.8535300316122234	149	1325.0	1.0	1.0	0	19110.0	1.0	1.0	0	1145.0	1.0	1.0	0	0.9485	0.8748	1057.0	1.0
7JWY	B	6722.0	1.0	1.0	0	3308.5	0.7566820276497696	0.8507772020725388	120	1325.0	1.0	1.0	0	19110.0	1.0	1.0	0	1145.0	1.0	1.0	0	0.9444	0.868	1061.0	1.0
7JWY	A	6722.0	1.0	1.0	0	3324.5	0.7601851851851852	0.8490175801447777	113	1325.0	1.0	1.0	0	19110.0	1.0	1.0	0	1145.0	1.0	1.0	0	0.947	0.8735	1057.0	1.0
6X2B	B	6722.0	1.0	1.0	0	3446.0	0.8313131313131313	0.8617801047120419	35	1325.0	1.0	1.0	0	19110.0	1.0	1.0	0	1145.0	1.0	1.0	0	0.8399	0.8595	949.0	0.860702875399361
6R9G	C	72.5	0.1368540601930721	0.2822014051522248	907	1028.0	0.2943898207056102	0.8554621848739495	1134	0	-1	-1	-1	0	-1	-1	-1	0	-1	-1	-1	0.2195	0.1711	1341.0	0.8389776357827476
7KDH	B	6722.0	1.0	1.0	0	3419.5	0.7994157740993184	0.8875675675675676	102	1325.0	1.0	1.0	0	19110.0	1.0	1.0	0	1145.0	1.0	1.0	0	0.9771	0.9791	963.0	-1
6ZGF	A	6543.5	0.974076983503535	0.9771473601260835	4	3010.0	0.6840731070496083	0.8713968957871396	247	0	-1	-1	-1	0	-1	-1	-1	0	-1	-1	-1	0.8888	0.8203	1060.0	1.0
7BYR	A	6722.0	1.0	1.0	0	3084.5	0.7567567567567568	0.85310119695321	117	1325.0	1.0	1.0	0	19110.0	1.0	1.0	0	1145.0	1.0	1.0	0	0.8434	0.8544	105.0	-1
7JJI	B	6722.0	1.0	1.0	0	3352.5	0.6994906621392191	0.8995633187772926	262	1325.0	1.0	1.0	0	19110.0	1.0	1.0	0	1145.0	1.0	1.0	0	0.9299	0.8201	1109.0	0.9666460778258185
6ZB5	A	6722.0	1.0	1.0	0	2952.0	0.6818580192813322	0.8790960451977401	256	1325.0	1.0	1.0	0	19110.0	1.0	1.0	0	1145.0	1.0	1.0	0	0.8936	0.8447	1032.0	1.0
7DD2	D	6722.0	1.0	1.0	0	2741.0	0.6666666666666666	0.8271334792122538	220	1325.0	1.0	1.0	0	19110.0	1.0	1.0	0	1145.0	1.0	1.0	0	0.1015	0.3359	213.0	0.860702875399361
6W2E	O	78.0	0.061214953271028036	0.25486381322957197	1626	1154.0	0.2902850494473531	0.8847517730496454	1155	0	-1	-1	-1	2742.0	0.3893621048646602	0.7661080074487896	2598	0	-1	-1	-1	0.205	0.1643	299.0	-1
6PPH	X	83.5	0.16121356335514575	0.2799586776859504	713	1216.0	0.3035509736540664	0.9137931034482759	1166	0	-1	-1	-1	0	-1	-1	-1	0	-1	-1	-1	0.041	0.6216	44.0	0.8367088607594937
6PPD	X	83.5	0.16121356335514575	0.2799586776859504	713	1219.0	0.3039496279336005	0.917098445595855	1168	0	-1	-1	-1	2750.0	0.3986641221374046	0.7699963140434943	2527	0	-1	-1	-1	0.115	0.2825	294.0	0.8367088607594937
5MS0	C	72.5	0.1368540601930721	0.2822014051522248	907	887.5	0.2950236966824645	0.8455008488964346	1099	0	-1	-1	-1	0	-1	-1	-1	0	-1	-1	-1	0.0856	0.2581	235.0	0.3203125
5JNX	A	66.0	0.10680127523910733	0.3004484304932735	1213	984.0	0.25914634146341464	0.8872651356993737	1161	101.5	0.21364985163204747	0.7912087912087912	246	3064.0	0.41648329665933187	0.7827067669172932	2339	251.0	0.21119592875318066	0.8177339901477833	583	0.2065	0.1835	87.0	-1
6VV5	C	1013.0	0.23057324840764332	0.33241505968778695	481	2197.5	0.5363777089783281	0.8587360594795539	485	0	-1	-1	-1	0	-1	-1	-1	0	-1	-1	-1	0.6708	0.6032	1098.0	0.94333936106088
6ACG	C	5230.0	0.7635082223962412	0.7793764988009593	26	2018.0	0.5416329830234439	0.8292079207920792	429	1063.0	0.8851851851851852	0.9227799227799228	11	10394.0	0.7314532520325203	0.7879036672140121	282	1064.0	0.22383419689119172	0.9818181818181818	745	0.8525	0.7868	1057.0	0.860702875399361
3IZ3	C	60.5	0.12621916236374067	0.2549246813441483	880	771.0	0.25934579439252337	0.8588007736943907	1195	0	-1	-1	-1	0	-1	-1	-1	0	-1	-1	-1	0.204	0.193	291.0	-1
3JB3	A	68.0	0.10575793184488837	0.2861685214626391	1073	810.0	0.2241273729332517	0.8992628992628993	1226	0	-1	-1	-1	0	-1	-1	-1	0	-1	-1	-1	0.2206	0.2075	292.0	-1
5WRG	C	5230.0	0.7635082223962412	0.7793764988009593	26	1287.5	0.4043103448275862	0.8330373001776199	597	1063.0	0.8851851851851852	0.9227799227799228	11	10394.0	0.7314532520325203	0.7879036672140121	282	1064.0	0.22383419689119172	0.9818181818181818	745	0.6755	0.8837	736.0	0.860702875399361
6R9G	D	47.5	0.13958682300390843	0.281214848143982	902	720.5	0.21128259712613093	0.8981900452488688	1437	0	-1	-1	-1	0	-1	-1	-1	0	-1	-1	-1	0.2226	0.1751	1334.0	0.8357827476038339
6JX7	A	64.5	0.0763582966226138	0.2613065326633166	964	2097.0	0.4850590687977762	0.8824273072060683	648	0	-1	-1	-1	1590.5	0.27095959595959596	0.8092006033182504	2634	0	-1	-1	-1	0.6285	0.5083	1245.0	0.9426674713337356
4LLG	J	0	-1	-1	-1	960.0	0.2659217877094972	0.9136276391554703	1269	0	-1	-1	-1	0	-1	-1	-1	0	-1	-1	-1	0.2135	0.1687	1325.0	0.8320802005012531
6ACD	C	5230.0	0.7635082223962412	0.7793764988009593	26	2313.0	0.5838198498748958	0.8274231678486997	353	1063.0	0.8851851851851852	0.9227799227799228	11	10394.0	0.7314532520325203	0.7879036672140121	282	1064.0	0.22383419689119172	0.9818181818181818	745	0.9548	0.8732	1057.0	-1
3CNF	A	70.5	0.12736660929432014	0.2572421784472769	880	0	-1	-1	-1	0	-1	-1	-1	0	-1	-1	-1	0	-1	-1	-1	0.1803	0.1879	920.0	0.0
6W2D	J	78.0	0.061214953271028036	0.25486381322957197	1626	1065.5	0.2741031390134529	0.8858695652173914	1232	0	-1	-1	-1	2742.0	0.3893621048646602	0.7661080074487896	2598	0	-1	-1	-1	0.1884	0.1452	299.0	-1
6CRZ	B	5230.0	0.7635082223962412	0.7793764988009593	26	2483.0	0.6057287278854254	0.8264367816091954	317	1063.0	0.8851851851851852	0.9227799227799228	11	10394.0	0.7314532520325203	0.7879036672140121	282	1064.0	0.22383419689119172	0.9818181818181818	745	0.8157	0.7448	1068.0	0.9479103573591763
7BR8	W	78.0	0.061214953271028036	0.25486381322957197	1626	1167.5	0.2990167727009832	0.8777589134125636	1140	0	-1	-1	-1	2742.0	0.3893621048646602	0.7661080074487896	2598	0	-1	-1	-1	0.0535	0.5374	279.0	-1
6W2E	K	78.0	0.061214953271028036	0.25486381322957197	1626	1102.5	0.28771733034212005	0.882960413080895	1202	0	-1	-1	-1	2742.0	0.3893621048646602	0.7661080074487896	2598	0	-1	-1	-1	0.205	0.1643	299.0	-1
4LLG	F	34.5	0.09719222462203024	0.2716297786720322	892	654.0	0.17993630573248406	0.900398406374502	1005	0	-1	-1	-1	0	-1	-1	-1	0	-1	-1	-1	0.1489	0.2414	521.0	0.8351437699680511
6PPB	T	83.5	0.16121356335514575	0.2799586776859504	713	1139.0	0.305365296803653	0.9021922428330523	1159	0	-1	-1	-1	2750.0	0.3986641221374046	0.7699963140434943	2527	0	-1	-1	-1	0.2157	0.1744	1288.0	0.8367088607594937
6JNX	D	47.5	0.13958682300390843	0.281214848143982	902	949.0	0.27069351230425054	0.9097744360902256	1256	0	-1	-1	-1	0	-1	-1	-1	0	-1	-1	-1	0.1925	0.1495	1335.0	0.8241626794258373
7BR7	l	78.0	0.061214953271028036	0.25486381322957197	1626	1077.0	0.2905126694166176	0.9095940959409594	1155	0	-1	-1	-1	2742.0	0.3893621048646602	0.7661080074487896	2598	0	-1	-1	-1	0.199	0.1645	1250.0	0.8389776357827476
5D9A	J	42.5	0.10981818181818181	0.2487644151565074	768	802.0	0.20477568740955138	0.9528619528619529	1085	0	-1	-1	-1	0	-1	-1	-1	0	-1	-1	-1	0.1557	0.2	762.0	-1
6P19	C	72.5	0.1368540601930721	0.2822014051522248	907	1263.0	0.34213685474189676	0.8878504672897196	1024	0	-1	-1	-1	0	-1	-1	-1	0	-1	-1	-1	0.0484	0.406	75.0	0.8396946564885496
6B7N	B	1042.0	0.26795977011494254	0.35830931796349663	351	1880.5	0.5028248587570622	0.8774647887323944	529	0	-1	-1	-1	0	-1	-1	-1	0	-1	-1	-1	0.6601	0.6637	966.0	0.9536867763558805
6M39	B	971.5	0.2516316171138506	0.3388671875	355	1819.5	0.5040783034257749	0.8853868194842407	528	0	-1	-1	-1	0	-1	-1	-1	0	-1	-1	-1	0.707	0.7305	937.0	0.9993610223642172
6W2D	P	78.0	0.061214953271028036	0.25486381322957197	1626	1051.0	0.27942028985507245	0.8844036697247707	1180	0	-1	-1	-1	2742.0	0.3893621048646602	0.7661080074487896	2598	0	-1	-1	-1	0.1884	0.1452	299.0	-1
6GML	A	20.5	0.08709942481511915	0.2714468629961588	1653	1084.5	0.30541596873255167	0.9056291390728477	1187	0	-1	-1	-1	0	-1	-1	-1	0	-1	-1	-1	0.2368	0.1787	171.0	-1
6K32	G	70.5	0.12736660929432014	0.2572421784472769	880	940.5	0.27230046948356806	0.9317269076305221	1206	0	-1	-1	-1	0	-1	-1	-1	0	-1	-1	-1	0.2479	0.211	1218.0	-1
6P18	D	47.5	0.13958682300390843	0.281214848143982	902	948.5	0.2734946539110861	0.908411214953271	1242	0	-1	-1	-1	0	-1	-1	-1	0	-1	-1	-1	0.1254	0.2993	325.0	0.8279901356350184
6XF7	B	73.0	0.10569105691056911	0.2773826458036984	1142	933.5	0.2695035460992908	0.9008620689655172	1087	0	-1	-1	-1	0	-1	-1	-1	0	-1	-1	-1	0.2081	0.1989	1031.0	0.8397965670692944
6NZK	A	1559.5	0.29215017064846416	0.3686477174849268	304	2510.5	0.56732223903177	0.8896797153024911	479	0	-1	-1	-1	0	-1	-1	-1	0	-1	-1	-1	0.8958	0.7485	1175.0	0.9304399524375743
6QNW	G	32.5	0.09449354180829368	0.26833976833976836	953	756.5	0.27321981424148606	0.8936708860759494	897	0	-1	-1	-1	0	-1	-1	-1	0	-1	-1	-1	0.1798	0.2302	701.0	0.8357827476038339
6OHW	B	1559.5	0.29215017064846416	0.3686477174849268	304	2501.5	0.5615094339622642	0.8857142857142857	485	0	-1	-1	-1	0	-1	-1	-1	0	-1	-1	-1	0.8966	0.7491	1175.0	0.945619335347432
6QNW	J	32.5	0.09449354180829368	0.26833976833976836	953	765.5	0.1935483870967742	0.9215017064846417	1102	0	-1	-1	-1	0	-1	-1	-1	0	-1	-1	-1	0.1769	0.2258	702.0	0.8357827476038339
5X59	C	1564.0	0.29917469050894085	0.371160409556314	282	1624.5	0.4051246537396122	0.8527696793002916	758	0	-1	-1	-1	0	-1	-1	-1	0	-1	-1	-1	0.7234	0.6235	1141.0	-1
6ZTS	A	73.0	0.10569105691056911	0.2773826458036984	1142	883.0	0.24334847501622323	0.9014423076923077	1125	0	-1	-1	-1	0	-1	-1	-1	0	-1	-1	-1	0.205	0.2047	974.0	0.8397965670692944
7A94	C	6722.0	1.0	1.0	0	3158.5	0.6996497373029772	0.8647186147186147	218	1325.0	1.0	1.0	0	19110.0	1.0	1.0	0	1145.0	1.0	1.0	0	0.9658	0.8727	1078.0	1.0
5W0P	A	33.5	0.07017543859649122	0.3116883116883117	1060	0	-1	-1	-1	0	-1	-1	-1	0	-1	-1	-1	0	-1	-1	-1	0.2022	0.2235	847.0	0.9337313432835821
5ZVS	J	61.0	0.09425785482123511	0.2714508580343214	1205	804.0	0.28385899814471244	0.8776290630975143	1094	0	-1	-1	-1	0	-1	-1	-1	0	-1	-1	-1	0.1888	0.1771	583.0	-1
6K32	E	70.5	0.12736660929432014	0.2572421784472769	880	874.0	0.2288671650373778	0.9128440366972477	1303	0	-1	-1	-1	0	-1	-1	-1	0	-1	-1	-1	0.2479	0.211	1218.0	-1
6ZP5	A	6722.0	1.0	1.0	0	2986.5	0.7490384615384615	0.8296059637912673	101	1325.0	1.0	1.0	0	19110.0	1.0	1.0	0	1145.0	1.0	1.0	0	0.841	0.8278	930.0	-1
6CRX	A	5230.0	0.7635082223962412	0.7793764988009593	26	2769.5	0.6628919860627178	0.8390297684674752	241	1063.0	0.8851851851851852	0.9227799227799228	11	10394.0	0.7314532520325203	0.7879036672140121	282	1064.0	0.22383419689119172	0.9818181818181818	745	0.8066	0.7365	1068.0	0.945619335347432
2R05	A	50.0	0.08810844115834873	0.27606177606177607	1105	679.0	0.15373961218836565	0.940677966101695	1208	102.0	0.21631205673758866	0.7439024390243902	200	2516.5	0.40150093808630394	0.7907621247113163	2099	298.0	0.05508607198748044	0.8301886792452831	2983	0.1827	0.2368	697.0	0.8374760994263862
2XS8	A	50.0	0.08810844115834873	0.27606177606177607	1105	698.5	0.21911764705882353	0.93125	1040	102.0	0.21631205673758866	0.7439024390243902	200	2516.5	0.40150093808630394	0.7907621247113163	2099	298.0	0.05508607198748044	0.8301886792452831	2983	0.1843	0.2396	697.0	0.8374760994263862
3JB3	C	70.5	0.12736660929432014	0.2572421784472769	880	1006.0	0.2895204262877442	0.8956043956043956	1143	0	-1	-1	-1	0	-1	-1	-1	0	-1	-1	-1	0.2206	0.2075	292.0	-1
4ZWJ	A	33.5	0.07017543859649122	0.3116883116883117	1060	0	-1	-1	-1	0	-1	-1	-1	0	-1	-1	-1	0	-1	-1	-1	0.1741	0.196	833.0	0.8575079872204473
2R03	A	50.0	0.08810844115834873	0.27606177606177607	1105	682.5	0.222140221402214	0.9261538461538461	1030	102.0	0.21631205673758866	0.7439024390243902	200	2516.5	0.40150093808630394	0.7907621247113163	2099	298.0	0.05508607198748044	0.8301886792452831	2983	0.1809	0.2328	697.0	0.8374760994263862
4QNL	A	93.5	0.12086428089128967	0.27838258164852253	838	703.5	0.2526539278131635	0.8561151079136691	996	0	-1	-1	-1	2527.0	0.4017477562588569	0.7933768656716418	2090	0	-1	-1	-1	0.1865	0.2111	826.0	0.8382978723404255
3JB2	C	70.5	0.12736660929432014	0.2572421784472769	880	958.0	0.25100516944284895	0.8846153846153846	1247	0	-1	-1	-1	0	-1	-1	-1	0	-1	-1	-1	0.2354	0.1939	1251.0	0.8360969387755102
3JB3	B	70.5	0.12736660929432014	0.2572421784472769	880	935.0	0.2788749251944943	0.9246031746031746	1167	0	-1	-1	-1	0	-1	-1	-1	0	-1	-1	-1	0.2206	0.2075	292.0	-1
6V85	A	77.0	0.11627906976744186	0.2804642166344294	1460	0	-1	-1	-1	0	-1	-1	-1	0	-1	-1	-1	0	-1	-1	-1	0.2642	0.1582	1901.0	0.8085598611914402
6U1X	A	61.0	0.10920945395273024	0.28879310344827586	1526	0	-1	-1	-1	0	-1	-1	-1	3929.5	0.35700028514399773	0.7979604843849586	3876	0	-1	-1	-1	0.2658	0.1494	2059.0	0.7997775305895439
3JB2	B	70.5	0.12736660929432014	0.2572421784472769	880	924.0	0.2812687013764213	0.9325396825396826	1167	0	-1	-1	-1	0	-1	-1	-1	0	-1	-1	-1	0.2179	0.1869	1191.0	0.8360969387755102
6OGY	D	43.5	0.04509283819628647	0.3090909090909091	1610	808.5	0.2820324005891016	0.8704545454545455	918	0	-1	-1	-1	0	-1	-1	-1	0	-1	-1	-1	0.2084	0.2387	815.0	0.8364099299809039
5FMZ	A	90.5	0.11212976022566996	0.2736660929432014	837	830.5	0.20201294033069733	0.9243421052631579	1087	0	-1	-1	-1	0	-1	-1	-1	0	-1	-1	-1	0.2049	0.261	712.0	0.8345047923322684
6SZU	A	31.5	0.09470198675496688	0.3004201680672269	1034	768.5	0.20202020202020202	0.9210526315789473	1082	0	-1	-1	-1	0	-1	-1	-1	0	-1	-1	-1	0.1827	0.2307	705.0	0.7942122186495176
6QCV	A	90.5	0.11212976022566996	0.2736660929432014	837	793.0	0.19700214132762311	0.9230769230769231	1102	0	-1	-1	-1	0	-1	-1	-1	0	-1	-1	-1	0.2056	0.2597	717.0	0.8334396936821953
7K4N	B	6722.0	1.0	1.0	0	3660.0	0.8222862632084534	0.9039070749736009	94	1325.0	1.0	1.0	0	19110.0	1.0	1.0	0	1145.0	1.0	1.0	0	0.0779	0.4197	120.0	1.0
7KJ2	B	6722.0	1.0	1.0	0	3345.0	0.7815206929740135	0.8684491978609625	104	1325.0	1.0	1.0	0	19110.0	1.0	1.0	0	1145.0	1.0	1.0	0	0.9805	0.9855	593.0	-1
5FMZ	D	90.5	0.11212976022566996	0.2736660929432014	837	811.5	0.20014347202295552	0.9177631578947368	1090	0	-1	-1	-1	0	-1	-1	-1	0	-1	-1	-1	0.2052	0.261	715.0	0.8345047923322684
6T0V	A	31.5	0.09470198675496688	0.3004201680672269	1034	829.0	0.2861610633307271	0.8905109489051095	868	0	-1	-1	-1	0	-1	-1	-1	0	-1	-1	-1	0.1827	0.2311	705.0	0.8068118369625907
6F5O	A	90.5	0.11212976022566996	0.2736660929432014	837	812.0	0.19714285714285715	0.9230769230769231	1101	0	-1	-1	-1	0	-1	-1	-1	0	-1	-1	-1	0.2062	0.2618	716.0	0.8345047923322684
5HX2	H	57.5	0.08853809196980096	0.30861244019138756	1039	170.0	0.14795008912655971	0.8217821782178217	920	0	-1	-1	-1	2088.0	0.309879872517774	0.8144329896907216	2527	0	-1	-1	-1	0.2012	0.1924	340.0	-1
5W9L	B	1564.0	0.29917469050894085	0.371160409556314	282	1061.5	0.300398406374502	0.8303964757709251	801	0	-1	-1	-1	0	-1	-1	-1	0	-1	-1	-1	0.4026	0.821	726.0	-1
5W9M	E	1564.0	0.29917469050894085	0.371160409556314	282	1033.0	0.317741935483871	0.8400852878464818	771	0	-1	-1	-1	0	-1	-1	-1	0	-1	-1	-1	0.4044	0.8116	726.0	-1
7KJ3	B	6722.0	1.0	1.0	0	3529.0	0.8079534432589719	0.8833510074231177	88	1325.0	1.0	1.0	0	19110.0	1.0	1.0	0	1145.0	1.0	1.0	0	0.8166	0.8093	981.0	1.0
5W9K	J	1564.0	0.29917469050894085	0.371160409556314	282	1032.0	0.31244979919678717	0.841991341991342	783	0	-1	-1	-1	0	-1	-1	-1	0	-1	-1	-1	0.4024	0.8122	723.0	-1
6XM0	B	6722.0	1.0	1.0	0	2945.5	0.6484641638225256	0.870561282932417	299	1325.0	1.0	1.0	0	19110.0	1.0	1.0	0	1145.0	1.0	1.0	0	0.8415	0.7773	1056.0	1.0
6OGY	J	43.5	0.04509283819628647	0.3090909090909091	1610	784.5	0.2779009608277901	0.864367816091954	918	0	-1	-1	-1	0	-1	-1	-1	0	-1	-1	-1	0.1801	0.2073	805.0	0.8364099299809039
5AMR	A	98.5	0.11088709677419355	0.2604166666666667	1424	0	-1	-1	-1	0	-1	-1	-1	0	-1	-1	-1	0	-1	-1	-1	0.2428	0.1607	1657.0	0.8389776357827476
5ZVT	X	61.0	0.09425785482123511	0.2714508580343214	1205	0	-1	-1	-1	0	-1	-1	-1	0	-1	-1	-1	0	-1	-1	-1	0.041	0.3506	1154.0	-1
5GAI	Z	53.0	0.0951048951048951	0.26666666666666666	920	724.0	0.2877164056059357	0.8078703703703703	781	0	-1	-1	-1	2008.5	0.3216715257531584	0.7742690058479532	2406	0	-1	-1	-1	0.1852	0.2472	662.0	0.8376830044557607
7DCC	K	6722.0	1.0	1.0	0	3061.5	0.7337006427915519	0.8314255983350677	128	1325.0	1.0	1.0	0	19110.0	1.0	1.0	0	1145.0	1.0	1.0	0	0.8026	0.7383	1061.0	0.860702875399361
6VR4	A	105.5	0.12479270315091211	0.28914505283381364	1371	0	-1	-1	-1	0	-1	-1	-1	4164.5	0.37455629703251453	0.794099939795304	3721	0	-1	-1	-1	0.2625	0.1446	2129.0	0.8377381684081131
7CT5	C	6722.0	1.0	1.0	0	2956.0	0.7182320441988951	0.8562019758507134	175	1325.0	1.0	1.0	0	19110.0	1.0	1.0	0	1145.0	1.0	1.0	0	0.8097	0.7838	1006.0	0.9542682926829268
6OGZ	E	43.5	0.04509283819628647	0.3090909090909091	1610	780.5	0.2899628252788104	0.9027777777777778	913	0	-1	-1	-1	0	-1	-1	-1	0	-1	-1	-1	0.2132	0.2483	794.0	0.8364099299809039
4LK0	F	34.5	0.09719222462203024	0.2716297786720322	892	673.5	0.20540997464074387	0.8933823529411765	911	0	-1	-1	-1	0	-1	-1	-1	0	-1	-1	-1	0.1464	0.2558	470.0	0.8351437699680511
5JS4	A	99.0	0.10242587601078167	0.3114754098360656	996	782.0	0.274374460742019	0.8571428571428571	788	0	-1	-1	-1	2268.0	0.36028508232981077	0.7911494873178629	2216	0	-1	-1	-1	0.1584	0.2436	547.0	0.8341804320203303
5JSD	B	99.0	0.10242587601078167	0.3114754098360656	996	782.0	0.27413793103448275	0.8571428571428571	789	0	-1	-1	-1	2268.0	0.36028508232981077	0.7911494873178629	2216	0	-1	-1	-1	0.1753	0.2685	548.0	-1
3GZU	A	45.0	0.07872596153846154	0.26789366053169733	1175	834.5	0.25672727272727275	0.9074550128534704	986	0	-1	-1	-1	0	-1	-1	-1	0	-1	-1	-1	0.1624	0.1924	397.0	-1
7JVC	A	6722.0	1.0	1.0	0	3846.0	0.8588351431391905	0.8969072164948454	43	1325.0	1.0	1.0	0	19110.0	1.0	1.0	0	1145.0	1.0	1.0	0	0.7853	0.7718	990.0	1.0
6OGZ	K	43.5	0.04509283819628647	0.3090909090909091	1610	749.0	0.27144970414201186	0.8907766990291263	940	0	-1	-1	-1	0	-1	-1	-1	0	-1	-1	-1	0.1967	0.2323	781.0	0.8364099299809039
7CAK	C	6722.0	1.0	1.0	0	2751.5	0.692942254812099	0.8155339805825242	164	1325.0	1.0	1.0	0	19110.0	1.0	1.0	0	1145.0	1.0	1.0	0	0.8047	0.7626	122.0	-1
2CSE	W	73.0	0.10569105691056911	0.2773826458036984	1142	0	-1	-1	-1	0	-1	-1	-1	0	-1	-1	-1	0	-1	-1	-1	0.1199	0.2273	417.0	0.0
6NB7	A	5230.0	0.7635082223962412	0.7793764988009593	26	3161.0	0.7383348581884721	0.8530655391120507	147	1063.0	0.8851851851851852	0.9227799227799228	11	10394.0	0.7314532520325203	0.7879036672140121	282	1064.0	0.22383419689119172	0.9818181818181818	745	0.8199	0.7614	1049.0	0.9450151057401812
7A25	A	6722.0	1.0	1.0	0	3244.5	0.7420526793823796	0.8618143459915611	153	1325.0	1.0	1.0	0	19110.0	1.0	1.0	0	1145.0	1.0	1.0	0	0.847	0.7802	1058.0	1.0
7KL9	C	6722.0	1.0	1.0	0	2544.0	0.6603432700993677	0.8316268486916951	228	1325.0	1.0	1.0	0	19110.0	1.0	1.0	0	1145.0	1.0	1.0	0	0.781	0.7635	995.0	0.9848961611076148
5FOB	B	90.0	0.14704343275771847	0.27414634146341466	886	1170.5	0.32463768115942027	0.8853754940711462	874	67.0	0.16483516483516483	0.8490566037735849	220	2985.0	0.3719676549865229	0.7671994440583739	3058	106.0	0.2935153583617747	0.7543859649122807	179	0.1835	0.1939	902.0	0.8902161547212741
6PO2	G	50.5	0.10443864229765012	0.24922118380062305	890	913.5	0.2902767920511001	0.8891304347826087	949	0	-1	-1	-1	0	-1	-1	-1	0	-1	-1	-1	0.1753	0.1878	885.0	0.8377862595419847
6PO2	K	50.5	0.10443864229765012	0.24922118380062305	890	840.0	0.2812939521800281	0.8948545861297539	975	0	-1	-1	-1	0	-1	-1	-1	0	-1	-1	-1	0.1772	0.1899	885.0	0.8377862595419847
7CT5	A	6722.0	1.0	1.0	0	2828.0	0.724624060150376	0.8263665594855305	131	1325.0	1.0	1.0	0	19110.0	1.0	1.0	0	1145.0	1.0	1.0	0	0.8059	0.78	1006.0	1.0
7DCX	C	6722.0	1.0	1.0	0	3046.0	0.7185792349726776	0.8287815126050421	146	1325.0	1.0	1.0	0	19110.0	1.0	1.0	0	1145.0	1.0	1.0	0	0.8793	0.8116	1059.0	0.860702875399361
7DD8	C	6722.0	1.0	1.0	0	2906.5	0.7046070460704607	0.8271474019088016	164	1325.0	1.0	1.0	0	19110.0	1.0	1.0	0	1145.0	1.0	1.0	0	0.8163	0.7502	1061.0	0.860702875399361
6RJ9	C	72.0	0.04713804713804714	0.3111111111111111	1764	872.0	0.23076923076923078	0.9081081081081082	1086	0	-1	-1	-1	0	-1	-1	-1	0	-1	-1	-1	0.2087	0.234	836.0	0.8329113924050633
5F9R	B	65.5	0.03965141612200436	0.2630057803468208	1949	887.5	0.26108647450110867	0.8706099815157117	1263	0	-1	-1	-1	0	-1	-1	-1	0	-1	-1	-1	-1	-1	0.8339719029374202
6ZTY	H	55.5	0.09581646423751687	0.2845691382765531	983	907.0	0.327150084317032	0.8838268792710706	747	0	-1	-1	-1	0	-1	-1	-1	0	-1	-1	-1	0.1711	0.2367	641.0	0.8429752066115702
5JJ1	K	45.0	0.11440677966101695	0.27835051546391754	834	282.0	0.18504240555127216	0.8856088560885609	1026	0	-1	-1	-1	1927.5	0.34675293553798225	0.7920087575259989	2346	0	-1	-1	-1	0.1604	0.2378	585.0	0.8351437699680511
1PDI	F	43.5	0.1	0.2673469387755102	820	0	-1	-1	-1	0	-1	-1	-1	1780.5	0.2840251572327044	0.7889587700908456	2544	0	-1	-1	-1	0.1073	0.2773	278.0	0.0
1PDI	B	43.5	0.1	0.2673469387755102	820	0	-1	-1	-1	0	-1	-1	-1	1780.5	0.2840251572327044	0.7889587700908456	2544	0	-1	-1	-1	0.1074	0.2781	278.0	0.0
1PDI	J	43.5	0.1	0.2673469387755102	820	0	-1	-1	-1	0	-1	-1	-1	1780.5	0.2840251572327044	0.7889587700908456	2544	0	-1	-1	-1	0.1075	0.2778	278.0	0.0
5JJ1	D	45.0	0.11440677966101695	0.27835051546391754	834	305.0	0.2001569858712716	0.8673469387755102	980	0	-1	-1	-1	1927.5	0.34675293553798225	0.7920087575259989	2346	0	-1	-1	-1	0.1564	0.2301	585.0	0.8351437699680511
2YQ2	A	88.0	0.0693751484913281	0.30353430353430355	3247	543.5	0.22670509125840538	0.8613138686131386	767	0	-1	-1	-1	0	-1	-1	-1	0	-1	-1	-1	0.137	0.3053	332.0	0.9993610223642172
4OJP	C	59.0	0.1166902404526167	0.26232114467408585	785	843.5	0.3375897845171588	0.8668032786885246	765	0	-1	-1	-1	0	-1	-1	-1	0	-1	-1	-1	0.19	0.2296	758.0	0.8591723285978999
6RJA	C	72.0	0.04713804713804714	0.3111111111111111	1764	861.5	0.29646017699115046	0.8953229398663697	907	0	-1	-1	-1	0	-1	-1	-1	0	-1	-1	-1	0.2055	0.2348	815.0	0.8329113924050633
5W5P	A	90.0	0.13496932515337423	0.30275229357798167	813	711.5	0.2756036636136553	0.8465473145780051	810	0	-1	-1	-1	0	-1	-1	-1	0	-1	-1	-1	0.1633	0.2348	600.0	0.8467289719626169
2BTV	B	64.5	0.10540013012361743	0.2543171114599686	900	859.5	0.2822865208186309	0.8849557522123894	965	0	-1	-1	-1	0	-1	-1	-1	0	-1	-1	-1	0.1933	0.2078	885.0	0.8377862595419847
4OJP	B	59.0	0.1166902404526167	0.26232114467408585	785	851.5	0.3541329011345219	0.8653465346534653	729	0	-1	-1	-1	0	-1	-1	-1	0	-1	-1	-1	0.1866	0.2256	756.0	0.8591723285978999
6MCB	A	65.5	0.03965141612200436	0.2630057803468208	1949	788.5	0.2281266774020397	0.878099173553719	1379	0	-1	-1	-1	0	-1	-1	-1	0	-1	-1	-1	0.2355	0.1824	1364.0	0.8345047923322684
7DK5	A	6722.0	1.0	1.0	0	3054.0	0.7065120428189117	0.853448275862069	193	1325.0	1.0	1.0	0	19110.0	1.0	1.0	0	1145.0	1.0	1.0	0	0.8003	0.7381	1060.0	0.860702875399361
6CGV	F	82.0	0.090311004784689	0.2730560578661845	1119	540.5	0.201171875	0.8535911602209945	1174	0	-1	-1	-1	0	-1	-1	-1	0	-1	-1	-1	0.214	0.2236	24.0	-1
3J0C	G	61.0	0.16264687693259122	0.289010989010989	707	732.5	0.28305400372439476	0.8660968660968661	723	0	-1	-1	-1	0	-1	-1	-1	0	-1	-1	-1	0.1538	0.2816	442.0	0.8573248407643312
6A3C	C	79.5	0.1601615074024226	0.27324913892078073	615	601.0	0.10985277463193659	0.9107981220657277	1553	0	-1	-1	-1	0	-1	-1	-1	0	-1	-1	-1	0.2195	0.2155	996.0	0.8223844282238443
6A3B	C	79.5	0.1601615074024226	0.27324913892078073	615	621.0	0.11256395679363275	0.9	1539	0	-1	-1	-1	0	-1	-1	-1	0	-1	-1	-1	0.2183	0.2144	996.0	0.8223844282238443
3WOD	C	50.5	0.13581806696146556	0.2657601977750309	774	1021.5	0.3159252095422308	0.8909090909090909	1001	0	-1	-1	-1	0	-1	-1	-1	0	-1	-1	-1	0.2124	0.1914	1118.0	0.8383386581469648
6CGV	K	82.0	0.090311004784689	0.2730560578661845	1119	457.0	0.23387096774193547	0.87	1088	0	-1	-1	-1	0	-1	-1	-1	0	-1	-1	-1	0.214	0.2236	24.0	-1
7A5S	A	6722.0	1.0	1.0	0	1343.0	0.3563218390804598	0.8430962343096234	653	1325.0	1.0	1.0	0	19110.0	1.0	1.0	0	1145.0	1.0	1.0	0	0.1114	0.3424	220.0	-1
6ZGG	B	6722.0	1.0	1.0	0	2576.0	0.6414273281114012	0.8098901098901099	239	1325.0	1.0	1.0	0	19110.0	1.0	1.0	0	1145.0	1.0	1.0	0	0.838	0.7632	1071.0	0.860702875399361
6CGV	Q	45.0	0.026438569206842923	0.2677165354330709	1159	310.0	0.09940357852882704	0.9090909090909091	896	0	-1	-1	-1	0	-1	-1	-1	0	-1	-1	-1	0.214	0.2236	24.0	-1
5W82	A	43.0	0.04940119760479042	0.2332155477031802	1053	240.0	0.075	0.9036144578313253	917	0	-1	-1	-1	0	-1	-1	-1	0	-1	-1	-1	0.0549	0.3688	101.0	0.7738019169329073
6TH1	R	18.0	0.0815450643776824	0.2590909090909091	958	639.5	0.16433566433566432	0.9447236180904522	945	0	-1	-1	-1	0	-1	-1	-1	0	-1	-1	-1	0.1585	0.345	360.0	0.8325878594249201
6NK6	B	85.5	0.14527845036319612	0.2761795166858458	783	715.5	0.2857142857142857	0.8953488372093024	734	0	-1	-1	-1	0	-1	-1	-1	0	-1	-1	-1	0.1166	0.3285	261.0	0.9980830670926517
7A93	A	6722.0	1.0	1.0	0	2542.5	0.6175972927241963	0.8295454545454546	302	1325.0	1.0	1.0	0	19110.0	1.0	1.0	0	1145.0	1.0	1.0	0	0.827	0.7515	1074.0	0.860702875399361
6NK5	D	85.5	0.14527845036319612	0.2761795166858458	783	702.0	0.2796296296296296	0.8830409356725146	738	0	-1	-1	-1	0	-1	-1	-1	0	-1	-1	-1	0.157	0.2916	439.0	0.9980830670926517
6NK7	C	95.5	0.1445929526123937	0.272	771	702.0	0.2867853795688847	0.8619718309859155	712	0	-1	-1	-1	0	-1	-1	-1	0	-1	-1	-1	0.1536	0.2852	261.0	-1
3J0F	F	46.0	0.12704686617730096	0.30120481927710846	1024	0	-1	-1	-1	0	-1	-1	-1	2728.5	0.4047571054222939	0.7726048480184686	2362	0	-1	-1	-1	0.1535	0.2776	439.0	0.0
6NW9	B	49.5	0.1107850330154072	0.2811918063314711	826	674.5	0.25587044534412956	0.8681318681318682	871	0	-1	-1	-1	0	-1	-1	-1	0	-1	-1	-1	0.1872	0.2657	619.0	-1
5ZL2	B	55.0	0.09873793615441723	0.3036529680365297	909	721.5	0.2739463601532567	0.8693009118541033	715	0	-1	-1	-1	0	-1	-1	-1	0	-1	-1	-1	0.1318	0.2636	388.0	0.8568690095846645
3ZIF	K	60.0	0.09291244788564622	0.3089108910891089	1174	766.5	0.30503597122302156	0.8548387096774194	894	0	-1	-1	-1	0	-1	-1	-1	0	-1	-1	-1	0.2165	0.2289	103.0	-1
3ZIF	C	60.0	0.09291244788564622	0.3089108910891089	1174	778.5	0.30416068866571017	0.8617886178861789	902	0	-1	-1	-1	0	-1	-1	-1	0	-1	-1	-1	0.2165	0.2289	103.0	-1
5W6F	B	49.5	0.1107850330154072	0.2811918063314711	826	686.5	0.23224261771747806	0.8410404624277457	907	0	-1	-1	-1	0	-1	-1	-1	0	-1	-1	-1	0.1842	0.2603	616.0	0.8345047923322684
7C2M	A	45.5	0.024079320113314446	0.30357142857142855	1950	708.5	0.1588089330024814	0.9588014981273408	1345	0	-1	-1	-1	0	-1	-1	-1	0	-1	-1	-1	0.2178	0.2307	900.0	0.8562091503267973
3MAW	B	72.0	0.09894259818731117	0.26095617529880477	822	747.0	0.1975736568457539	0.9193548387096774	906	0	-1	-1	-1	0	-1	-1	-1	0	-1	-1	-1	0.175	0.3697	418.0	0.8932926829268293
4TN3	A	26.0	0.03265940902021773	0.2781456953642384	1135	643.0	0.1742957746478873	0.9519230769230769	928	0	-1	-1	-1	603.0	0.09191840950167829	0.8018018018018018	3429	0	-1	-1	-1	0.1015	0.2341	359.0	0.7885343428880476
3VNU	A	35.5	0.04185351270553064	0.25688073394495414	1120	1286.0	0.3372891942535915	0.9168081494057725	1012	0	-1	-1	-1	0	-1	-1	-1	0	-1	-1	-1	0.2254	0.1912	1203.0	-1
6AJH	A	45.5	0.024079320113314446	0.30357142857142855	1950	735.5	0.15980024968789014	0.924187725631769	1325	0	-1	-1	-1	0	-1	-1	-1	0	-1	-1	-1	0.2047	0.2162	900.0	0.8442477876106195
7CW0	D	0	-1	-1	-1	0	-1	-1	-1	0	-1	-1	-1	0	-1	-1	-1	0	-1	-1	-1	0.0991	0.3053	216.0	0.0
5W9J	J	1569.0	0.2998624484181568	0.3720136518771331	282	1117.5	0.32336297493936944	0.847457627118644	765	0	-1	-1	-1	0	-1	-1	-1	0	-1	-1	-1	0.4839	0.6319	726.0	0.8600638977635783
5XEB	A	52.5	0.09267563527653214	0.2719298245614035	882	737.5	0.2806171648987464	0.8609467455621301	699	0	-1	-1	-1	0	-1	-1	-1	0	-1	-1	-1	0.1189	0.2497	390.0	0.9987220447284345
6APB	C	59.5	0.08934953538241601	0.27901785714285715	951	755.5	0.21742957746478872	0.9014598540145985	862	0	-1	-1	-1	0	-1	-1	-1	0	-1	-1	-1	0.1766	0.3596	212.0	-1
5FEI	B	56.0	0.0923836389280677	0.28854625550660795	964	714.5	0.2691637630662021	0.8879310344827587	800	0	-1	-1	-1	1855.0	0.3087693441414886	0.8104448742746615	2520	0	-1	-1	-1	0.1438	0.23	512.0	0.8338658146964856
4F23	B	58.0	0.08628005657708628	0.28841607565011823	991	956.0	0.3268156424581006	0.8397129186602871	656	0	-1	-1	-1	0	-1	-1	-1	0	-1	-1	-1	0.1798	0.2925	509.0	0.9525258673158856
7CW2	M	83.5	0.14553140096618358	0.2786127167630058	791	0	-1	-1	-1	0	-1	-1	-1	2756.0	0.3974051896207585	0.7780382962094569	2451	0	-1	-1	-1	0.1339	0.2576	419.0	0.0
7CW2	v	0	-1	-1	-1	0	-1	-1	-1	0	-1	-1	-1	0	-1	-1	-1	0	-1	-1	-1	0.1334	0.257	419.0	0.0
7CW2	P	83.5	0.14553140096618358	0.2786127167630058	791	0	-1	-1	-1	0	-1	-1	-1	2756.0	0.3974051896207585	0.7780382962094569	2451	0	-1	-1	-1	0.158	0.2935	439.0	0.0
7CVZ	A	83.5	0.14553140096618358	0.2786127167630058	791	0	-1	-1	-1	0	-1	-1	-1	2756.0	0.3974051896207585	0.7780382962094569	2451	0	-1	-1	-1	0.1551	0.2889	439.0	0.0
7A98	B	55.5	0.13333333333333333	0.30094043887147337	802	2314.0	0.5883817427385892	0.8351001177856302	356	211.0	0.38786279683377306	0.765625	187	2506.0	0.3772326744462967	0.7760901518863302	2158	208.5	0.1759465478841871	0.7783251231527094	695	0.1601	0.236	588.0	0.860702875399361
7A97	B	6722.0	1.0	1.0	0	2551.5	0.6424242424242425	0.8253615127919911	256	1325.0	1.0	1.0	0	19110.0	1.0	1.0	0	1145.0	1.0	1.0	0	0.8024	0.7351	1066.0	0.860702875399361
1P30	A	82.0	0.090311004784689	0.2730560578661845	1119	786.0	0.3045356371490281	0.863265306122449	899	0	-1	-1	-1	0	-1	-1	-1	0	-1	-1	-1	0.2	0.2139	891.0	0.8345047923322684
6TGZ	F	28.5	0.051921780175320294	0.27402135231316727	1202	631.5	0.1687279151943463	0.9362745098039216	928	0	-1	-1	-1	0	-1	-1	-1	0	-1	-1	-1	0.1636	0.3647	352.0	0.8351437699680511
7CW3	E	83.5	0.14553140096618358	0.2786127167630058	791	0	-1	-1	-1	0	-1	-1	-1	2756.0	0.3974051896207585	0.7780382962094569	2451	0	-1	-1	-1	0.1599	0.2955	439.0	0.0
7CW3	Q	0	-1	-1	-1	0	-1	-1	-1	0	-1	-1	-1	0	-1	-1	-1	0	-1	-1	-1	0.1599	0.2955	439.0	0.0
7CW3	G	83.5	0.14553140096618358	0.2786127167630058	791	0	-1	-1	-1	0	-1	-1	-1	2756.0	0.3974051896207585	0.7780382962094569	2451	0	-1	-1	-1	0.1599	0.2955	439.0	0.0
7CW3	g	0	-1	-1	-1	0	-1	-1	-1	0	-1	-1	-1	0	-1	-1	-1	0	-1	-1	-1	0.0899	0.2759	213.0	0.0
6E5U	G	32.0	0.04209260372820205	0.3056768558951965	1434	442.5	0.16891284815813118	0.8952380952380953	903	74.5	0.18861209964412812	0.7794117647058824	213	1685.5	0.31294697903822444	0.7799631223110018	2428	195.0	0.3316831683168317	0.783625730994152	233	0.1228	0.266	38.0	-1
1P2Z	A	77.0	0.09048178613396005	0.2857142857142857	1163	768.0	0.3069090909090909	0.844	875	0	-1	-1	-1	553.0	0.09430156328794756	0.7940552016985138	3495	0	-1	-1	-1	0.2092	0.2242	887.0	0.8392181588902901
5HDA	A	25.0	0.06612685560053981	0.24936386768447838	1089	360.0	0.08884501480750247	0.989010989010989	922	0	-1	-1	-1	0	-1	-1	-1	0	-1	-1	-1	0.0614	0.3881	121.0	0.7903903903903904
6PD5	A	50.0	0.08946608946608947	0.2743362831858407	934	815.0	0.3011937557392103	0.8497409326424871	703	0	-1	-1	-1	0	-1	-1	-1	0	-1	-1	-1	0.161	0.2725	491.0	0.9993614303959132
3NWF	B	45.5	0.09868831980012492	0.2743055555555556	1025	883.0	0.33129904097646035	0.8755760368663594	713	0	-1	-1	-1	0	-1	-1	-1	0	-1	-1	-1	0.1577	0.2291	596.0	0.9993610223642172
7CW2	e	0	-1	-1	-1	0	-1	-1	-1	0	-1	-1	-1	0	-1	-1	-1	0	-1	-1	-1	0.0655	0.2886	151.0	0.0
7CW2	Q	83.5	0.14553140096618358	0.2786127167630058	791	0	-1	-1	-1	0	-1	-1	-1	2756.0	0.3974051896207585	0.7780382962094569	2451	0	-1	-1	-1	0.1334	0.257	419.0	0.0
7CW2	B	83.5	0.14553140096618358	0.2786127167630058	791	0	-1	-1	-1	0	-1	-1	-1	2756.0	0.3974051896207585	0.7780382962094569	2451	0	-1	-1	-1	0.1339	0.2576	419.0	0.0
6ODF	H	74.5	0.04446460980036298	0.31511254019292606	1893	555.0	0.24524886877828053	0.9124579124579124	808	0	-1	-1	-1	0	-1	-1	-1	0	-1	-1	-1	0.1317	0.2443	419.0	0.8600638977635783
5WJB	C	62.5	0.04254571026722925	0.3324175824175824	2480	0	-1	-1	-1	0	-1	-1	-1	0	-1	-1	-1	0	-1	-1	-1	0.0643	0.4557	112.0	0.726517571884984
5YT8	A	57.0	0.09309090909090909	0.27705627705627706	913	828.0	0.3191489361702128	0.8668341708542714	683	0	-1	-1	-1	0	-1	-1	-1	0	-1	-1	-1	0.1754	0.2851	495.0	0.9993610223642172
6QAJ	B	26.0	0.03265940902021773	0.2781456953642384	1135	650.0	0.1793478260869565	0.9428571428571428	894	0	-1	-1	-1	603.0	0.09191840950167829	0.8018018018018018	3429	0	-1	-1	-1	0.1327	0.2413	441.0	0.7864281956864808
3RKI	B	63.0	0.08512160228898426	0.2650334075723831	949	800.0	0.22691292875989447	0.8989547038327527	850	0	-1	-1	-1	0	-1	-1	-1	0	-1	-1	-1	0.1343	0.2592	439.0	0.9524390243902439
7CVY	Q	0	-1	-1	-1	0	-1	-1	-1	0	-1	-1	-1	0	-1	-1	-1	0	-1	-1	-1	0.1075	0.3252	220.0	0.0
3NWD	C	45.5	0.09868831980012492	0.2743055555555556	1025	835.5	0.32604895104895104	0.8438914027149321	702	0	-1	-1	-1	0	-1	-1	-1	0	-1	-1	-1	0.1623	0.2397	601.0	0.9993610223642172
4EO2	E	68.5	0.1080088170462895	0.30246913580246915	875	553.0	0.2513181019332162	0.8537313432835821	803	0	-1	-1	-1	1894.0	0.3060869565217391	0.80946123521682	2503	0	-1	-1	-1	0.1487	0.2546	488.0	0.8345047923322684
7CW0	B	83.5	0.14553140096618358	0.2786127167630058	791	0	-1	-1	-1	0	-1	-1	-1	2756.0	0.3974051896207585	0.7780382962094569	2451	0	-1	-1	-1	0.1337	0.2574	419.0	0.0
5FB5	A	56.0	0.0923836389280677	0.28854625550660795	964	797.0	0.3132108486439195	0.8839506172839506	738	0	-1	-1	-1	1855.0	0.3087693441414886	0.8104448742746615	2520	0	-1	-1	-1	0.1381	0.2086	576.0	-1
4EP0	J	68.5	0.1080088170462895	0.30246913580246915	875	602.0	0.2599118942731278	0.8727810650887574	797	0	-1	-1	-1	1894.0	0.3060869565217391	0.80946123521682	2503	0	-1	-1	-1	0.1478	0.2527	488.0	0.8345047923322684
4EP0	G	68.5	0.1080088170462895	0.30246913580246915	875	609.5	0.2634836427939876	0.8713450292397661	789	0	-1	-1	-1	1894.0	0.3060869565217391	0.80946123521682	2503	0	-1	-1	-1	0.1479	0.2531	488.0	0.8345047923322684
4EP0	D	68.5	0.1080088170462895	0.30246913580246915	875	616.5	0.2628318584070796	0.8658892128279884	787	0	-1	-1	-1	1894.0	0.3060869565217391	0.80946123521682	2503	0	-1	-1	-1	0.1504	0.2573	488.0	0.8345047923322684
4EP0	C	68.5	0.1080088170462895	0.30246913580246915	875	598.0	0.26194690265486725	0.8629737609329446	787	0	-1	-1	-1	1894.0	0.3060869565217391	0.80946123521682	2503	0	-1	-1	-1	0.1506	0.2576	488.0	0.8345047923322684
1JMU	F	55.5	0.09581646423751687	0.2845691382765531	983	879.0	0.3137755102040816	0.8870192307692307	760	0	-1	-1	-1	0	-1	-1	-1	0	-1	-1	-1	0.1475	0.2104	608.0	0.8605947955390335
2CSE	P	55.5	0.09581646423751687	0.2845691382765531	983	0	-1	-1	-1	0	-1	-1	-1	0	-1	-1	-1	0	-1	-1	-1	0.1688	0.2312	641.0	0.0
7CW3	R	83.5	0.14553140096618358	0.2786127167630058	791	0	-1	-1	-1	0	-1	-1	-1	2756.0	0.3974051896207585	0.7780382962094569	2451	0	-1	-1	-1	0.1343	0.2578	419.0	0.0
7CW3	f	0	-1	-1	-1	0	-1	-1	-1	0	-1	-1	-1	0	-1	-1	-1	0	-1	-1	-1	0.1117	0.3452	216.0	0.0
7CW3	V	0	-1	-1	-1	0	-1	-1	-1	0	-1	-1	-1	0	-1	-1	-1	0	-1	-1	-1	0.1117	0.3452	216.0	0.0
2CSE	T	55.5	0.09581646423751687	0.2845691382765531	983	0	-1	-1	-1	0	-1	-1	-1	0	-1	-1	-1	0	-1	-1	-1	0.2282	0.1842	1284.0	0.0
6NK5	E	85.5	0.14527845036319612	0.2761795166858458	783	658.0	0.26991565135895035	0.8597014925373134	732	0	-1	-1	-1	0	-1	-1	-1	0	-1	-1	-1	0.1315	0.2533	419.0	0.9974489795918368
3NWA	A	45.5	0.09868831980012492	0.2743055555555556	1025	939.0	0.32176121930567314	0.9245742092457421	770	0	-1	-1	-1	0	-1	-1	-1	0	-1	-1	-1	0.1678	0.2441	608.0	0.9993610223642172
5NT2	N	39.0	0.08269631688672689	0.25646551724137934	975	555.5	0.14570858283433133	0.948051948051948	848	57.0	0.1371841155234657	0.7755102040816326	228	1502.5	0.2892403546609154	0.7827496757457847	2631	276.5	0.037730939370283635	0.8192090395480226	3666	0.0917	0.3928	173.0	0.7297124600638978
3NWA	D	45.5	0.09868831980012492	0.2743055555555556	1025	854.0	0.3150214592274678	0.8615023474178404	739	0	-1	-1	-1	0	-1	-1	-1	0	-1	-1	-1	0.1636	0.2381	607.0	0.9993610223642172
3NWF	C	45.5	0.09868831980012492	0.2743055555555556	1025	914.0	0.33653846153846156	0.8671171171171171	700	0	-1	-1	-1	0	-1	-1	-1	0	-1	-1	-1	0.158	0.2343	603.0	0.9993610223642172
2YEW	F	66.0	0.15545685279187818	0.26175213675213677	640	765.5	0.3037249283667622	0.8907563025210085	690	0	-1	-1	-1	2868.5	0.4054435483870968	0.778853601859024	2378	0	-1	-1	-1	0.1331	0.2549	421.0	0.8491620111731844
3WHE	B	63.5	0.09229651162790697	0.27429805615550756	913	810.5	0.29528985507246375	0.8763440860215054	732	0	-1	-1	-1	0	-1	-1	-1	0	-1	-1	-1	0.1828	0.3075	493.0	0.9444779722389861
3WHE	F	63.5	0.09229651162790697	0.27429805615550756	913	810.5	0.29528985507246375	0.8763440860215054	732	0	-1	-1	-1	0	-1	-1	-1	0	-1	-1	-1	0.1044	0.3224	226.0	0.9444779722389861
4L1R	B	45.5	0.09868831980012492	0.2743055555555556	1025	866.5	0.3192771084337349	0.8627906976744186	732	0	-1	-1	-1	0	-1	-1	-1	0	-1	-1	-1	0.1662	0.2412	608.0	0.9993610223642172
2YP5	A	74.5	0.10133136094674557	0.3231132075471698	928	856.5	0.30656934306569344	0.8865435356200527	717	0	-1	-1	-1	0	-1	-1	-1	0	-1	-1	-1	0.1843	0.3118	491.0	0.9233038348082596
3NW8	C	45.5	0.09868831980012492	0.2743055555555556	1025	859.5	0.3201035375323555	0.8627906976744186	729	0	-1	-1	-1	0	-1	-1	-1	0	-1	-1	-1	0.1592	0.235	605.0	0.9536585365853658
4WSR	E	40.5	0.07916666666666666	0.2857142857142857	1041	869.5	0.3067765567765568	0.8792650918635171	711	0	-1	-1	-1	0	-1	-1	-1	0	-1	-1	-1	0.1655	0.2817	481.0	-1
5NT1	E	39.0	0.08269631688672689	0.25646551724137934	975	566.5	0.15	0.9615384615384616	844	57.0	0.1371841155234657	0.7755102040816326	228	1502.5	0.2892403546609154	0.7827496757457847	2631	276.5	0.037730939370283635	0.8192090395480226	3666	0.0908	0.3988	173.0	0.7297124600638978
6NTF	A	0	-1	-1	-1	777.5	0.2944896115627823	0.8858695652173914	739	0	-1	-1	-1	0	-1	-1	-1	0	-1	-1	-1	0.1622	0.273	491.0	0.8588687534321802
3NW8	B	45.5	0.09868831980012492	0.2743055555555556	1025	874.0	0.32350390286209885	0.8535469107551488	716	0	-1	-1	-1	0	-1	-1	-1	0	-1	-1	-1	0.157	0.2229	606.0	0.9993610223642172
4MC5	C	0	-1	-1	-1	845.0	0.3096774193548387	0.8484848484848485	689	0	-1	-1	-1	0	-1	-1	-1	0	-1	-1	-1	0.1612	0.2759	497.0	0.9364508393285371
6P6P	D	84.0	0.10021629416005767	0.3075221238938053	935	838.5	0.30980751604032997	0.8848167539267016	709	0	-1	-1	-1	0	-1	-1	-1	0	-1	-1	-1	0.183	0.3115	489.0	1.0
4WSS	E	40.5	0.07916666666666666	0.2857142857142857	1041	848.5	0.30522456461961506	0.8717277486910995	709	0	-1	-1	-1	0	-1	-1	-1	0	-1	-1	-1	0.1868	0.313	493.0	0.937125748502994
4WE9	A	85.0	0.09782608695652174	0.29411764705882354	921	843.5	0.3074107959743824	0.8795811518324608	711	0	-1	-1	-1	0	-1	-1	-1	0	-1	-1	-1	0.185	0.3027	491.0	0.9542682926829268
2GUM	B	45.5	0.09868831980012492	0.2743055555555556	1025	842.0	0.3168831168831169	0.8905109489051095	744	0	-1	-1	-1	0	-1	-1	-1	0	-1	-1	-1	0.147	0.224	581.0	0.8529040404040404
4WA2	A	71.0	0.1188118811881188	0.2965779467680608	787	881.5	0.3298872180451128	0.8540145985401459	653	0	-1	-1	-1	0	-1	-1	-1	0	-1	-1	-1	0.167	0.2822	491.0	0.9293349168646081
1K28	A	30.0	0.07068607068607069	0.2518518518518518	1038	656.5	0.2303839732888147	0.8023255813953488	854	0	-1	-1	-1	1878.5	0.2952804546577712	0.7950765136393879	2544	0	-1	-1	-1	0.1576	0.2422	557.0	0.8192695214105793
4WIC	D	24.5	0.08170643528561099	0.2579908675799087	945	663.0	0.1802536231884058	0.8963963963963963	882	0	-1	-1	-1	0	-1	-1	-1	0	-1	-1	-1	0.1615	0.3686	340.0	0.7322683706070288
3J0C	H	61.0	0.16264687693259122	0.289010989010989	707	784.0	0.3053435114503817	0.8938547486033519	690	0	-1	-1	-1	0	-1	-1	-1	0	-1	-1	-1	0.133	0.2532	423.0	0.8596938775510204
4WSS	B	40.5	0.07916666666666666	0.2857142857142857	1041	862.5	0.3146591970121382	0.8553299492385786	677	0	-1	-1	-1	0	-1	-1	-1	0	-1	-1	-1	0.1647	0.2804	481.0	1.0
5ZVT	H	75.0	0.10701373825018076	0.275092936802974	845	618.0	0.2780569514237856	0.8447837150127226	801	0	-1	-1	-1	0	-1	-1	-1	0	-1	-1	-1	0.041	0.3506	1154.0	-1
5ZVT	L	75.0	0.10701373825018076	0.275092936802974	845	618.0	0.2780569514237856	0.8447837150127226	801	0	-1	-1	-1	0	-1	-1	-1	0	-1	-1	-1	0.041	0.3506	1154.0	-1
5ZVT	B	75.0	0.10701373825018076	0.275092936802974	845	629.5	0.27643630308076605	0.8601036269430051	815	0	-1	-1	-1	0	-1	-1	-1	0	-1	-1	-1	0.041	0.3506	1154.0	-1
5ZVT	P	75.0	0.10701373825018076	0.275092936802974	845	638.5	0.2785234899328859	0.8405063291139241	797	0	-1	-1	-1	0	-1	-1	-1	0	-1	-1	-1	0.041	0.3506	1154.0	-1
2WR2	A	42.5	0.07866761162296244	0.2991913746630728	1040	790.0	0.30649588289112534	0.8792650918635171	712	0	-1	-1	-1	0	-1	-1	-1	0	-1	-1	-1	0.1631	0.2724	490.0	0.9424920127795527
5XL9	A	46.5	0.0743801652892562	0.2805194805194805	1067	813.0	0.2972727272727273	0.8837837837837837	730	0	-1	-1	-1	0	-1	-1	-1	0	-1	-1	-1	0.1615	0.2714	486.0	0.9589209074187615
4WA2	F	71.0	0.1188118811881188	0.2965779467680608	787	877.0	0.32397003745318353	0.8501228501228502	661	0	-1	-1	-1	0	-1	-1	-1	0	-1	-1	-1	0.1661	0.274	491.0	0.9479103573591763
1HA0	A	63.5	0.09222948438634714	0.2748917748917749	915	843.0	0.32865168539325845	0.8581907090464548	659	0	-1	-1	-1	0	-1	-1	-1	0	-1	-1	-1	0.1743	0.2898	494.0	0.9444779722389861
4MYW	D	21.5	0.06487232574189096	0.2756598240469208	1108	609.5	0.21844660194174756	0.87890625	774	125.5	0.17066666666666666	0.7901234567901234	588	911.5	0.17341329335332334	0.7895335608646189	3123	163.0	0.3028391167192429	0.8347826086956521	202	0.1236	0.3077	303.0	0.8536741214057508
5XL2	A	51.5	0.03730886850152905	0.30198019801980197	1433	847.5	0.302836230558097	0.8779840848806366	716	0	-1	-1	-1	0	-1	-1	-1	0	-1	-1	-1	0.168	0.2727	486.0	0.9993610223642172
5XL8	B	46.5	0.0743801652892562	0.2805194805194805	1067	843.0	0.32239925023430177	0.8535980148883374	664	0	-1	-1	-1	0	-1	-1	-1	0	-1	-1	-1	0.1596	0.274	486.0	0.9993610223642172
6EU4	A	93.5	0.11005692599620494	0.2934232715008432	988	684.0	0.24731182795698925	0.8282548476454293	848	0	-1	-1	-1	0	-1	-1	-1	0	-1	-1	-1	0.1634	0.2437	577.0	0.8367096378146102
3J0F	K	46.0	0.12704686617730096	0.30120481927710846	1024	0	-1	-1	-1	0	-1	-1	-1	2728.5	0.4047571054222939	0.7726048480184686	2362	0	-1	-1	-1	0.1341	0.2558	418.0	0.0
6VLK	A	95.0	0.14182058047493404	0.3125	828	848.5	0.3201035375323555	0.9070904645476773	750	0	-1	-1	-1	0	-1	-1	-1	0	-1	-1	-1	0.1564	0.2282	584.0	0.9993610223642172
2XZR	A	54.0	0.08952959028831563	0.2532188841201717	852	467.5	0.10885045778229908	0.9907407407407407	875	0	-1	-1	-1	0	-1	-1	-1	0	-1	-1	-1	0.055	0.4506	108.0	0.6651757188498403
5M3J	C	62.5	0.11189303307529909	0.25562700964630225	799	716.5	0.28296067848882034	0.8800959232613909	880	0	-1	-1	-1	0	-1	-1	-1	0	-1	-1	-1	0.1827	0.2269	730.0	0.8357827476038339
7CXN	D	103.0	0.037677245104659016	0.2894190871369295	6441	453.0	0.12755598831548198	0.9225352112676056	885	1325.0	1.0	1.0	0	4362.0	0.20218940562780105	0.8025663458734325	10182	1145.0	1.0	1.0	0	0.1955	0.2031	596.0	-1
1PDL	A	30.0	0.07068607068607069	0.2518518518518518	1038	0	-1	-1	-1	0	-1	-1	-1	1878.5	0.2952804546577712	0.7950765136393879	2544	0	-1	-1	-1	0.1559	0.2393	554.0	0.0
6IDD	G	0	-1	-1	-1	745.0	0.29622815087396503	0.8451443569553806	706	0	-1	-1	-1	0	-1	-1	-1	0	-1	-1	-1	0.1798	0.3077	484.0	0.9993610223642172
2WRF	H	66.5	0.09090909090909091	0.2806236080178174	937	739.5	0.30606617647058826	0.8717277486910995	706	0	-1	-1	-1	0	-1	-1	-1	0	-1	-1	-1	0.1596	0.2671	486.0	0.8600638977635783
6MZK	C	81.0	0.08480325644504749	0.3424657534246575	1109	827.5	0.3111111111111111	0.8704663212435233	694	0	-1	-1	-1	0	-1	-1	-1	0	-1	-1	-1	0.1618	0.2728	482.0	-1
3J0F	J	46.0	0.12704686617730096	0.30120481927710846	1024	0	-1	-1	-1	0	-1	-1	-1	2728.5	0.4047571054222939	0.7726048480184686	2362	0	-1	-1	-1	0.1381	0.2625	418.0	0.0
2WR1	C	42.5	0.07866761162296244	0.2991913746630728	1040	791.0	0.2912885662431942	0.8722826086956522	734	0	-1	-1	-1	0	-1	-1	-1	0	-1	-1	-1	0.1778	0.3002	485.0	0.8910065515187612
2WR4	B	40.5	0.07322175732217573	0.30346820809248554	1088	794.5	0.29465095194922936	0.885558583106267	736	0	-1	-1	-1	0	-1	-1	-1	0	-1	-1	-1	0.1812	0.3062	486.0	0.8600638977635783
6VN1	A	95.0	0.14182058047493404	0.3125	828	844.5	0.3269398430688753	0.8907363420427553	726	0	-1	-1	-1	0	-1	-1	-1	0	-1	-1	-1	0.074	0.4357	106.0	0.8600638977635783
5K9O	F	55.5	0.08648255813953488	0.2570194384449244	913	680.0	0.2922077922077922	0.860655737704918	712	0	-1	-1	-1	0	-1	-1	-1	0	-1	-1	-1	0.1078	0.3292	217.0	-1
6CXC	D	63.0	0.08512160228898426	0.2650334075723831	949	565.5	0.1674087266251113	0.8826291079812206	910	0	-1	-1	-1	0	-1	-1	-1	0	-1	-1	-1	0.0743	0.4365	108.0	0.9386581469648563
6N9W	A	50.5	0.11028867505551443	0.305327868852459	863	633.0	0.2446351931330472	0.8934169278996865	846	0	-1	-1	-1	1622.5	0.29082774049217003	0.78	2523	0	-1	-1	-1	0.1616	0.2663	645.0	-1
6QCS	C	62.5	0.11189303307529909	0.25562700964630225	799	722.0	0.2857142857142857	0.8815165876777251	880	0	-1	-1	-1	0	-1	-1	-1	0	-1	-1	-1	0.1686	0.2072	742.0	0.8357827476038339
6L2T	C	62.5	0.07528314457028648	0.2703349282296651	1083	367.5	0.1942554799697657	0.8682432432432432	1027	0	-1	-1	-1	0	-1	-1	-1	0	-1	-1	-1	0.1556	0.2172	633.0	0.8351437699680511
3MUU	D	46.0	0.12704686617730096	0.30120481927710846	1024	862.5	0.3466204506065858	0.8830022075055187	701	0	-1	-1	-1	2728.5	0.4047571054222939	0.7726048480184686	2362	0	-1	-1	-1	0.1861	0.262	612.0	0.9232142857142858
4WSG	B	56.0	0.07472067039106145	0.2891891891891892	1062	696.0	0.211864406779661	0.8865248226950354	898	0	-1	-1	-1	0	-1	-1	-1	0	-1	-1	-1	0.2004	0.3584	477.0	0.9265175718849841
2B5L	B	72.0	0.15509409474367294	0.27408256880733944	669	1159.5	0.3431952662721893	0.8743718592964824	924	104.5	0.2705479452054795	0.7181818181818181	182	2789.0	0.4024748322147651	0.774727492935002	2291	223.5	0.20277777777777778	0.7525773195876289	526	0.2078	0.1849	175.0	-1
5C6T	A	98.5	0.09552599758162031	0.30038022813688214	1128	848.5	0.32599118942731276	0.8851674641148325	717	0	-1	-1	-1	0	-1	-1	-1	0	-1	-1	-1	0.1619	0.2451	566.0	0.9358897543439185
6YES	A	76.0	0.09217171717171717	0.27238805970149255	1048	756.5	0.25522710886806055	0.9076923076923077	997	0	-1	-1	-1	0	-1	-1	-1	0	-1	-1	-1	0.1871	0.2173	776.0	-1
2WRD	C	58.5	0.08022130013831259	0.2982005141388175	1057	733.5	0.2791327913279133	0.8631284916201117	749	0	-1	-1	-1	0	-1	-1	-1	0	-1	-1	-1	0.1637	0.2791	481.0	0.8600638977635783
5MS0	M	41.5	0.09166040570999248	0.2791762013729977	894	562.0	0.1675084175084175	0.8883928571428571	964	0	-1	-1	-1	0	-1	-1	-1	0	-1	-1	-1	0.0575	0.3466	89.0	0.3203125
3MUU	C	46.0	0.12704686617730096	0.30120481927710846	1024	857.0	0.34283246977547494	0.8841870824053452	709	0	-1	-1	-1	2728.5	0.4047571054222939	0.7726048480184686	2362	0	-1	-1	-1	0.1841	0.259	612.0	0.9232142857142858
6Y5L	F	63.5	0.09222948438634714	0.2748917748917749	915	388.5	0.08952187182095625	0.9887640449438202	894	0	-1	-1	-1	0	-1	-1	-1	0	-1	-1	-1	0.0626	0.5106	89.0	0.7763578274760383
6IMM	a	0	-1	-1	-1	647.0	0.2675397567820393	0.8461538461538461	731	0	-1	-1	-1	0	-1	-1	-1	0	-1	-1	-1	0.1493	0.2785	423.0	0.8568690095846645
5XEZ	A	26.0	0.03265940902021773	0.2781456953642384	1135	755.5	0.19729514717581542	0.9051094890510949	983	0	-1	-1	-1	603.0	0.09191840950167829	0.8018018018018018	3429	0	-1	-1	-1	0.1504	0.2346	545.0	0.9024812463935372
6E1R	C	88.0	0.11028416779431664	0.29963235294117646	934	753.5	0.28222996515679444	0.8548812664907651	769	0	-1	-1	-1	0	-1	-1	-1	0	-1	-1	-1	0.1774	0.2785	533.0	0.8396051819864281
6N41	A	40.5	0.08429394812680115	0.25942350332594233	937	850.5	0.29643183897529735	0.864	718	0	-1	-1	-1	0	-1	-1	-1	0	-1	-1	-1	0.1548	0.266	483.0	0.9438066465256798
5Z58	3	55.5	0.09883103081827843	0.3059210526315789	1274	0	-1	-1	-1	172.5	0.34951456310679613	0.7769784172661871	170	3006.0	0.4219975237309121	0.7775665399239544	2216	265.5	0.027504244482173174	0.8350515463917526	5696	0.2342	0.1506	1722.0	0.8389776357827476
3GQA	A	106.5	0.13370865587614356	0.26912181303116145	715	856.5	0.29931972789115646	0.8564476885644768	765	0	-1	-1	-1	2541.0	0.39363957597173144	0.7801120448179272	2103	0	-1	-1	-1	0.2042	0.2943	604.0	0.7721123829344433
6E1R	B	88.0	0.11028416779431664	0.29963235294117646	934	784.5	0.27538726333907054	0.8815426997245179	799	0	-1	-1	-1	0	-1	-1	-1	0	-1	-1	-1	0.1748	0.2738	532.0	0.8343520782396088
5FMZ	C	62.5	0.11189303307529909	0.25562700964630225	799	716.5	0.1646977067407922	0.9080459770114943	1178	0	-1	-1	-1	0	-1	-1	-1	0	-1	-1	-1	0.1823	0.2281	714.0	0.8357827476038339
3RRR	H	63.0	0.08512160228898426	0.2650334075723831	949	631.0	0.17905102954341987	0.8849557522123894	891	0	-1	-1	-1	0	-1	-1	-1	0	-1	-1	-1	0.1002	0.229	359.0	0.997444089456869
6ODF	E	74.5	0.04446460980036298	0.31511254019292606	1893	484.0	0.23873873873873874	0.8717105263157895	806	0	-1	-1	-1	0	-1	-1	-1	0	-1	-1	-1	0.157	0.2929	430.0	0.8600638977635783
6ODF	G	74.5	0.04446460980036298	0.31511254019292606	1893	484.0	0.23873873873873874	0.8717105263157895	806	0	-1	-1	-1	0	-1	-1	-1	0	-1	-1	-1	0.157	0.2929	430.0	0.8600638977635783
6QNW	I	44.0	0.0930546190155091	0.25136612021857924	934	723.0	0.2643939393939394	0.8903061224489796	928	0	-1	-1	-1	0	-1	-1	-1	0	-1	-1	-1	0.1648	0.2053	726.0	0.8357827476038339
3RRT	F	63.0	0.08512160228898426	0.2650334075723831	949	595.0	0.17256637168141592	0.8944954128440367	912	0	-1	-1	-1	0	-1	-1	-1	0	-1	-1	-1	0.127	0.2876	364.0	0.855591054313099
6QPG	I	44.0	0.0930546190155091	0.25136612021857924	934	689.0	0.24647364513734224	0.9046321525885559	980	0	-1	-1	-1	0	-1	-1	-1	0	-1	-1	-1	0.172	0.2132	728.0	0.8357827476038339
4XA1	D	36.0	0.017107309486780714	0.25882352941176473	1201	456.5	0.1170534813319879	0.9914529914529915	874	0	-1	-1	-1	364.5	0.05421530479896239	0.7916666666666666	3591	0	-1	-1	-1	0.0676	0.341	122.0	-1
6QPF	L	47.0	0.09568733153638814	0.2591240875912409	936	705.5	0.2503725782414307	0.8983957219251337	968	0	-1	-1	-1	0	-1	-1	-1	0	-1	-1	-1	0.1782	0.2207	730.0	0.8357827476038339
6IDI	B	87.5	0.0793564221434415	0.2921686746987952	2671	0	-1	-1	-1	0	-1	-1	-1	0	-1	-1	-1	0	-1	-1	-1	0.1625	0.2766	492.0	0.0
7BST	C	79.5	0.14624238320920785	0.2605548854041013	648	1063.5	0.328719723183391	0.8895131086142322	911	0	-1	-1	-1	0	-1	-1	-1	0	-1	-1	-1	0.1674	0.2869	472.0	0.8338658146964856
6O6B	C	71.5	0.12083605486610059	0.32062391681109187	954	808.5	0.29814126394052043	0.8586723768736617	878	0	-1	-1	-1	0	-1	-1	-1	0	-1	-1	-1	0.199	0.2242	828.0	0.8517241379310345
5J7U	E	24.0	0.024334600760456272	0.34782608695652173	1223	746.0	0.22585669781931464	0.9206349206349206	969	0	-1	-1	-1	0	-1	-1	-1	0	-1	-1	-1	0.1564	0.2224	616.0	0.8345047923322684
5W6P	B	63.0	0.09888059701492537	0.2713310580204778	1022	892.5	0.2864	0.8753056234718827	841	0	-1	-1	-1	0	-1	-1	-1	0	-1	-1	-1	0.152	0.1992	676.0	0.8197709463532248
6QPG	F	44.0	0.0930546190155091	0.25136612021857924	934	698.0	0.27223926380368096	0.8700980392156863	896	0	-1	-1	-1	0	-1	-1	-1	0	-1	-1	-1	0.1753	0.2165	726.0	0.8357827476038339
5J7O	E	24.0	0.024334600760456272	0.34782608695652173	1223	778.5	0.23131392604248624	0.901840490797546	945	0	-1	-1	-1	0	-1	-1	-1	0	-1	-1	-1	0.1544	0.2202	614.0	0.804932735426009
6QPG	L	44.0	0.0930546190155091	0.25136612021857924	934	704.0	0.2518628912071535	0.9184782608695652	974	0	-1	-1	-1	0	-1	-1	-1	0	-1	-1	-1	0.1854	0.2313	723.0	0.8357827476038339
5ND1	A	46.0	0.04622030237580994	0.3396825396825397	2000	740.0	0.27205882352941174	0.8867102396514162	1037	0	-1	-1	-1	0	-1	-1	-1	0	-1	-1	-1	0.2063	0.2063	1005.0	-1
5TDG	B	60.5	0.08181154127100074	0.2864450127877238	978	646.5	0.22657580919931858	0.9172413793103448	884	0	-1	-1	-1	0	-1	-1	-1	0	-1	-1	-1	0.2189	0.3994	480.0	0.9987220447284345
6OSR	B	62.0	0.085383502170767	0.25820568927789933	925	803.0	0.2871376811594203	0.8854748603351955	746	0	-1	-1	-1	0	-1	-1	-1	0	-1	-1	-1	0.1762	0.2999	477.0	0.9450151057401812
4JPP	C	40.0	0.06015037593984962	0.2952029520295203	1059	524.5	0.12207527975584945	0.9836065573770492	861	0	-1	-1	-1	0	-1	-1	-1	0	-1	-1	-1	0.0666	0.39	122.0	0.6664536741214058
1LD4	M	46.0	0.12704686617730096	0.30120481927710846	1024	429.5	0.1968721251149954	0.8326848249027238	830	0	-1	-1	-1	2728.5	0.4047571054222939	0.7726048480184686	2362	0	-1	-1	-1	0.0767	0.3218	369.0	-1
3J2W	D	77.0	0.14140203714799282	0.27699530516431925	817	623.5	0.25967894239848915	0.8675078864353313	742	0	-1	-1	-1	0	-1	-1	-1	0	-1	-1	-1	0.1528	0.3106	149.0	-1
3JA7	H	40.5	0.08577712609970674	0.2702078521939954	931	587.5	0.232620320855615	0.9	832	0	-1	-1	-1	1798.0	0.2686898593634345	0.8102678571428571	2709	0	-1	-1	-1	0.1433	0.2724	428.0	-1
3JA7	C	40.5	0.08577712609970674	0.2702078521939954	931	587.5	0.232620320855615	0.9	832	0	-1	-1	-1	1798.0	0.2686898593634345	0.8102678571428571	2709	0	-1	-1	-1	0.1433	0.2724	428.0	-1
3JA7	A	40.5	0.08577712609970674	0.2702078521939954	931	587.5	0.232620320855615	0.9	832	0	-1	-1	-1	1798.0	0.2686898593634345	0.8102678571428571	2709	0	-1	-1	-1	0.1433	0.2724	428.0	-1
7BST	B	79.5	0.14624238320920785	0.2605548854041013	648	960.0	0.30170648464163824	0.8875502008032129	967	0	-1	-1	-1	0	-1	-1	-1	0	-1	-1	-1	0.2418	0.2382	992.0	0.8338658146964856
4UW8	C	63.0	0.133623030961434	0.2971014492753623	1013	609.5	0.2374429223744292	0.896551724137931	805	0	-1	-1	-1	3274.5	0.40473036896877956	0.7840909090909091	2557	0	-1	-1	-1	0.1767	0.3466	401.0	0.8375156838143036
6M5U	A	48.0	0.053185271770894216	0.3063973063973064	1414	643.0	0.2003093580819799	0.9184397163120568	1011	0	-1	-1	-1	1468.5	0.30512820512820515	0.7522988505747127	2550	0	-1	-1	-1	0.1649	0.2421	104.0	-1
4UW8	F	63.0	0.133623030961434	0.2971014492753623	1013	593.5	0.23351648351648352	0.8703071672354948	799	0	-1	-1	-1	3274.5	0.40473036896877956	0.7840909090909091	2557	0	-1	-1	-1	0.1776	0.3492	401.0	0.8375156838143036
4UW8	E	63.0	0.133623030961434	0.2971014492753623	1013	607.5	0.2373968835930339	0.8809523809523809	797	0	-1	-1	-1	3274.5	0.40473036896877956	0.7840909090909091	2557	0	-1	-1	-1	0.1777	0.3494	401.0	0.8375156838143036
4P6Z	B	50.0	0.05013623978201635	0.23772609819121446	1448	657.0	0.16679245283018868	0.9692982456140351	1097	124.5	0.3074433656957929	0.7307692307692307	179	2173.0	0.3809095002251238	0.769090909090909	2242	233.0	0.11298482293423272	0.7282608695652174	1002	0.1734	0.2543	587.0	0.8345047923322684
6FUW	A	32.5	0.015028901734104046	0.32231404958677684	2474	1205.0	0.32723833543505676	0.8811544991511036	997	67.5	0.15384615384615385	0.7924528301886793	220	2419.0	0.3642300018138944	0.7603180613404014	2872	75.5	0.2320675105485232	0.6962025316455697	158	0.2228	0.1915	1181.0	0.8367088607594937
5IKN	J	50.5	0.11028867505551443	0.305327868852459	863	657.5	0.22572402044293016	0.9075342465753424	882	0	-1	-1	-1	1622.5	0.29082774049217003	0.78	2523	0	-1	-1	-1	0.1779	0.3023	483.0	0.8313099041533546
5ANY	C	77.0	0.14140203714799282	0.27699530516431925	817	643.5	0.24763705103969755	0.8264984227129337	741	0	-1	-1	-1	0	-1	-1	-1	0	-1	-1	-1	0.1578	0.3172	211.0	-1
3QO9	A	40.5	0.13138297872340426	0.29404761904761906	1040	594.0	0.21158487530168946	0.9006849315068494	951	0	-1	-1	-1	0	-1	-1	-1	0	-1	-1	-1	0.1594	0.2459	553.0	0.8091684434968017
5L1X	B	75.5	0.07289455060155697	0.2581453634085213	1014	649.0	0.17137809187279152	0.8818181818181818	912	0	-1	-1	-1	0	-1	-1	-1	0	-1	-1	-1	0.0484	0.3863	370.0	-1
6BM8	A	47.0	0.09993753903810118	0.2777777777777778	1025	965.5	0.2990353697749196	0.916256157635468	838	0	-1	-1	-1	1453.5	0.3233033164946189	0.7419354838709677	2569	0	-1	-1	-1	0.1517	0.2004	665.0	0.9473046638400969
6F5J	C	105.5	0.08545957577620658	0.3044906900328587	2340	459.0	0.2312614259597806	0.8939929328621908	811	0	-1	-1	-1	0	-1	-1	-1	0	-1	-1	-1	0.1236	0.2464	380.0	0.8345047923322684
5N2E	A	85.5	0.15593895155938953	0.30440414507772023	735	1332.5	0.36222692036645526	0.9162210338680927	858	0	-1	-1	-1	0	-1	-1	-1	0	-1	-1	-1	0.2225	0.218	999.0	0.8425692695214105
6PO2	A	79.0	0.16698412698412698	0.263	575	852.5	0.2471395881006865	0.8981288981288982	1267	0	-1	-1	-1	0	-1	-1	-1	0	-1	-1	-1	0.2198	0.1826	1244.0	0.8357827476038339
5VU2	P	85.5	0.14527845036319612	0.2761795166858458	783	616.0	0.25570342205323193	0.8594249201277955	739	0	-1	-1	-1	0	-1	-1	-1	0	-1	-1	-1	0.1591	0.3251	81.0	-1
6UL5	A	40.5	0.13138297872340426	0.29404761904761906	1040	590.5	0.2397034596375618	0.9009287925696594	891	0	-1	-1	-1	0	-1	-1	-1	0	-1	-1	-1	0.1706	0.2604	556.0	0.8287671232876712
6C0J	A	40.5	0.13138297872340426	0.29404761904761906	1040	586.0	0.22926829268292684	0.9185667752442996	923	0	-1	-1	-1	0	-1	-1	-1	0	-1	-1	-1	0.175	0.2641	556.0	0.8306908267270668
4ICL	A	40.5	0.13138297872340426	0.29404761904761906	1040	578.0	0.22420796100731114	0.9019607843137255	925	0	-1	-1	-1	0	-1	-1	-1	0	-1	-1	-1	0.169	0.256	556.0	0.8218527315914489
5VQX	A	40.5	0.13138297872340426	0.29404761904761906	1040	541.5	0.2020850040096231	0.8936170212765957	965	0	-1	-1	-1	0	-1	-1	-1	0	-1	-1	-1	0.1668	0.2576	547.0	0.8496462264150944
6C0R	A	40.5	0.13138297872340426	0.29404761904761906	1040	575.5	0.2310204081632653	0.907051282051282	913	0	-1	-1	-1	0	-1	-1	-1	0	-1	-1	-1	0.1712	0.2612	556.0	0.8296547821165817
5VU2	M	85.5	0.14527845036319612	0.2761795166858458	783	624.5	0.24390243902439024	0.8695652173913043	767	0	-1	-1	-1	0	-1	-1	-1	0	-1	-1	-1	0.1591	0.3251	81.0	-1
6F5P	E	32.5	0.044860874503123226	0.2762237762237762	1475	693.0	0.16077384923282187	0.9450980392156862	1244	0	-1	-1	-1	0	-1	-1	-1	0	-1	-1	-1	0.1629	0.2066	10.0	-1
4HJ1	B	44.5	0.12159814707585408	0.28263795423956933	984	794.0	0.2802249297094658	0.8717201166180758	724	0	-1	-1	-1	3158.5	0.42619196335623566	0.7833907386146192	2190	0	-1	-1	-1	0.1633	0.3096	431.0	-1
6M17	D	55.5	0.13333333333333333	0.30094043887147337	802	694.0	0.20070671378091873	0.8987341772151899	1099	211.0	0.38786279683377306	0.765625	187	2506.0	0.3772326744462967	0.7760901518863302	2158	208.5	0.1759465478841871	0.7783251231527094	695	0.1635	0.2367	605.0	0.9654320987654321
5VQR	A	40.5	0.13138297872340426	0.29404761904761906	1040	544.5	0.1667953667953668	0.9230769230769231	1061	0	-1	-1	-1	0	-1	-1	-1	0	-1	-1	-1	0.1678	0.2596	547.0	0.8589360430364614
1LWF	A	28.5	0.1298283261802575	0.28672985781990523	1020	577.5	0.23960066555740434	0.8834355828220859	876	95.5	0.23595505617977527	0.7590361445783133	184	3307.5	0.40463724756918473	0.7778576563623293	2566	187.5	0.23629489603024575	0.8064516129032258	374	0.1728	0.2686	542.0	0.8327402135231317
6LNU	B	70.0	0.04407370517928287	0.26029411764705884	3336	0	-1	-1	-1	0	-1	-1	-1	0	-1	-1	-1	0	-1	-1	-1	0.1593	0.2668	503.0	0.0
4HJ1	A	44.5	0.12159814707585408	0.28263795423956933	984	760.0	0.2743280815569972	0.8835820895522388	744	0	-1	-1	-1	3158.5	0.42619196335623566	0.7833907386146192	2190	0	-1	-1	-1	0.1633	0.3096	431.0	-1
4I2Q	A	40.5	0.13138297872340426	0.29404761904761906	1040	602.0	0.23553382233088835	0.932258064516129	917	0	-1	-1	-1	0	-1	-1	-1	0	-1	-1	-1	0.1741	0.2624	556.0	0.8202985074626866
6LNT	B	70.0	0.04407370517928287	0.26029411764705884	3336	0	-1	-1	-1	0	-1	-1	-1	0	-1	-1	-1	0	-1	-1	-1	0.1639	0.2725	503.0	0.0
2I69	A	48.0	0.05971223021582734	0.2686084142394822	1081	639.5	0.2632075471698113	0.8558282208588958	734	0	-1	-1	-1	0	-1	-1	-1	0	-1	-1	-1	0.1586	0.3086	403.0	0.9438405797101449
4P6Z	G	59.5	0.12553495007132667	0.25396825396825395	709	629.5	0.17420814479638008	0.9467213114754098	1082	0	-1	-1	-1	0	-1	-1	-1	0	-1	-1	-1	0.0807	0.3464	147.0	0.8351437699680511
4B3O	A	28.5	0.1298283261802575	0.28672985781990523	1020	549.5	0.19013524264120923	0.8951310861423221	990	95.5	0.23595505617977527	0.7590361445783133	184	3307.5	0.40463724756918473	0.7778576563623293	2566	187.5	0.23629489603024575	0.8064516129032258	374	0.1765	0.2732	540.0	0.8227405247813411
1IKX	A	40.5	0.13138297872340426	0.29404761904761906	1040	588.5	0.19654088050314467	0.9328358208955224	1004	0	-1	-1	-1	0	-1	-1	-1	0	-1	-1	-1	0.1725	0.2595	557.0	0.829585798816568
6X4C	A	40.5	0.13138297872340426	0.29404761904761906	1040	549.5	0.17404817404817405	0.9256198347107438	1045	0	-1	-1	-1	0	-1	-1	-1	0	-1	-1	-1	0.1706	0.2629	547.0	0.8512297540491902
6D83	G	59.5	0.12553495007132667	0.25396825396825395	709	640.5	0.1765151515151515	0.9395161290322581	1072	0	-1	-1	-1	0	-1	-1	-1	0	-1	-1	-1	0.1653	0.2498	570.0	0.8351437699680511
2XFC	F	77.0	0.14140203714799282	0.27699530516431925	817	584.5	0.24372093023255814	0.8762541806020067	776	0	-1	-1	-1	0	-1	-1	-1	0	-1	-1	-1	0.1589	0.3211	334.0	-1
6D84	F	50.0	0.05013623978201635	0.23772609819121446	1448	676.0	0.18049155145929338	0.9362549800796812	1051	124.5	0.3074433656957929	0.7307692307692307	179	2173.0	0.3809095002251238	0.769090909090909	2242	233.0	0.11298482293423272	0.7282608695652174	1002	0.1719	0.2565	570.0	0.8345047923322684
6CRI	J	50.0	0.05013623978201635	0.23772609819121446	1448	681.5	0.18006182380216385	0.8996138996138996	1035	124.5	0.3074433656957929	0.7307692307692307	179	2173.0	0.3809095002251238	0.769090909090909	2242	233.0	0.11298482293423272	0.7282608695652174	1002	0.1575	0.3039	415.0	0.8345047923322684
6ODM	K	30.5	0.05538922155688623	0.2901960784313726	1081	216.0	0.07426246185147507	0.9240506329113924	904	0	-1	-1	-1	611.5	0.13673519940549914	0.7439353099730458	3295	0	-1	-1	-1	0.1655	0.2487	565.0	0.8031948881789137
5TEP	A	40.5	0.13138297872340426	0.29404761904761906	1040	597.0	0.19337016574585636	0.9315589353612167	1004	0	-1	-1	-1	0	-1	-1	-1	0	-1	-1	-1	0.1677	0.2586	545.0	0.8596705308114704
5D9A	I	32.5	0.044860874503123226	0.2762237762237762	1475	674.5	0.15683646112600536	0.9176470588235294	1237	0	-1	-1	-1	0	-1	-1	-1	0	-1	-1	-1	0.1557	0.2	762.0	-1
6RFL	S	0	-1	-1	-1	211.0	0.07156308851224105	0.9047619047619048	978	0	-1	-1	-1	0	-1	-1	-1	0	-1	-1	-1	0.2056	0.1836	158.0	-1
4ZXQ	E	38.0	0.040863531225905934	0.2535885167464115	1088	493.0	0.12942366026289182	0.9552238805970149	855	0	-1	-1	-1	701.5	0.1261837727156386	0.7990275526742301	3290	0	-1	-1	-1	0.073	0.3667	140.0	0.7054313099041534
2OF6	B	65.0	0.043208343680158925	0.25625920471281294	3348	0	-1	-1	-1	0	-1	-1	-1	0	-1	-1	-1	0	-1	-1	-1	0.1568	0.3081	400.0	0.0
4ZXQ	B	38.0	0.040863531225905934	0.2535885167464115	1088	516.5	0.1311806256306761	0.9848484848484849	859	0	-1	-1	-1	701.5	0.1261837727156386	0.7990275526742301	3290	0	-1	-1	-1	0.0732	0.3674	140.0	0.7054313099041534
6D84	G	59.5	0.12553495007132667	0.25396825396825395	709	654.0	0.15832710978342046	0.925764192139738	1110	0	-1	-1	-1	0	-1	-1	-1	0	-1	-1	-1	0.0828	0.3433	165.0	0.8351437699680511
6CRI	G	59.5	0.12553495007132667	0.25396825396825395	709	644.0	0.1590739357729649	0.9301310043668122	1110	0	-1	-1	-1	0	-1	-1	-1	0	-1	-1	-1	0.082	0.3395	165.0	0.8351437699680511
4ZXQ	A	38.0	0.040863531225905934	0.2535885167464115	1088	483.5	0.12224448897795591	0.976	873	0	-1	-1	-1	701.5	0.1261837727156386	0.7990275526742301	3290	0	-1	-1	-1	0.0814	0.4065	140.0	0.707409753008233
6OUS	D	63.0	0.08512160228898426	0.2650334075723831	949	557.5	0.20959147424511546	0.9007633587786259	864	0	-1	-1	-1	0	-1	-1	-1	0	-1	-1	-1	0.1657	0.3474	404.0	0.8568690095846645
5I2M	A	32.0	0.0640176600441501	0.258160237388724	1022	703.0	0.2949571836346337	0.9090909090909091	710	0	-1	-1	-1	0	-1	-1	-1	0	-1	-1	-1	0.1404	0.2755	409.0	0.8608806636885769
4CAU	A	94.5	0.07965821389195149	0.2786885245901639	2591	0	-1	-1	-1	0	-1	-1	-1	0	-1	-1	-1	0	-1	-1	-1	0.1579	0.3273	376.0	0.03125
1C1B	A	28.5	0.1298283261802575	0.28672985781990523	1020	605.5	0.23000824402308326	0.9029126213592233	904	95.5	0.23595505617977527	0.7590361445783133	184	3307.5	0.40463724756918473	0.7778576563623293	2566	187.5	0.23629489603024575	0.8064516129032258	374	0.1723	0.2688	536.0	0.8368076235854676
6F9C	J	45.0	0.12204951065054692	0.2892223738062756	1004	690.0	0.2719626168224299	0.8459302325581395	726	0	-1	-1	-1	0	-1	-1	-1	0	-1	-1	-1	0.1474	0.2811	431.0	0.821882951653944
6W09	A	95.5	0.1445929526123937	0.272	771	607.0	0.24397031539888683	0.8825503355704698	780	0	-1	-1	-1	0	-1	-1	-1	0	-1	-1	-1	0.1535	0.3125	393.0	0.30078125
6W1C	D	50.0	0.14649286157666047	0.2610619469026549	707	611.5	0.22878228782287824	0.8888888888888888	805	79.5	0.20522388059701493	0.7534246575342466	195	2772.0	0.39956070287539935	0.7868659064097523	2465	0	-1	-1	-1	0.1531	0.3154	380.0	0.30078125
6Z9M	C	45.5	0.09868831980012492	0.2743055555555556	1025	912.0	0.33217088055797733	0.8600451467268623	704	0	-1	-1	-1	0	-1	-1	-1	0	-1	-1	-1	0.1922	0.2764	606.0	0.8600638977635783
6TZ0	A	74.0	0.15756434400502198	0.2773480662983425	688	881.0	0.29372333942717854	0.8763636363636363	1091	0	-1	-1	-1	0	-1	-1	-1	0	-1	-1	-1	0.2426	0.206	1208.0	0.8357827476038339
3LP0	A	28.5	0.1298283261802575	0.28672985781990523	1020	612.5	0.23399014778325122	0.890625	898	95.5	0.23595505617977527	0.7590361445783133	184	3307.5	0.40463724756918473	0.7778576563623293	2566	187.5	0.23629489603024575	0.8064516129032258	374	0.1701	0.2595	555.0	0.7877529839128179
1QA4	A	27.0	0.03474320241691843	0.2967741935483871	1169	78.5	0.04032258064516129	0.851063829787234	945	0	-1	-1	-1	0	-1	-1	-1	0	-1	-1	-1	0.0385	0.3645	56.0	0.8159744408945687
3J05	B	94.5	0.07965821389195149	0.2786885245901639	2591	0	-1	-1	-1	0	-1	-1	-1	0	-1	-1	-1	0	-1	-1	-1	0.1604	0.3332	376.0	0.03125
5VZ6	A	28.5	0.1298283261802575	0.28672985781990523	1020	566.0	0.2296416938110749	0.912621359223301	919	95.5	0.23595505617977527	0.7590361445783133	184	3307.5	0.40463724756918473	0.7778576563623293	2566	187.5	0.23629489603024575	0.8064516129032258	374	0.1705	0.2601	554.0	0.8355828220858895
2OPS	A	28.5	0.1298283261802575	0.28672985781990523	1020	576.0	0.24873949579831933	0.896969696969697	860	95.5	0.23595505617977527	0.7590361445783133	184	3307.5	0.40463724756918473	0.7778576563623293	2566	187.5	0.23629489603024575	0.8064516129032258	374	0.1731	0.2703	535.0	0.8505402160864346
6VYV	D	36.0	0.0346512661039538	0.2826086956521739	1975	515.0	0.21973929236499068	0.7814569536423841	772	0	-1	-1	-1	0	-1	-1	-1	0	-1	-1	-1	0.1523	0.3074	393.0	0.30078125
6IDK	A	87.5	0.0793564221434415	0.2921686746987952	2671	0	-1	-1	-1	0	-1	-1	-1	0	-1	-1	-1	0	-1	-1	-1	0.1602	0.3203	394.0	0.0
2BE2	A	40.5	0.13138297872340426	0.29404761904761906	1040	571.5	0.23920265780730898	0.8700906344410876	873	0	-1	-1	-1	0	-1	-1	-1	0	-1	-1	-1	0.1692	0.2588	552.0	0.824736550194121
6BSJ	A	28.5	0.1298283261802575	0.28672985781990523	1020	540.5	0.17145073700543056	0.9285714285714286	1051	95.5	0.23595505617977527	0.7590361445783133	184	3307.5	0.40463724756918473	0.7778576563623293	2566	187.5	0.23629489603024575	0.8064516129032258	374	0.1736	0.2674	543.0	0.8116846284741918
5U4W	A	62.0	0.07237733803198698	0.27384615384615385	2714	617.0	0.24394785847299813	0.8762541806020067	775	0	-1	-1	-1	0	-1	-1	-1	0	-1	-1	-1	0.1596	0.321	53.0	-1
4JPP	B	40.0	0.06015037593984962	0.2952029520295203	1059	525.5	0.1271617497456765	0.984251968503937	856	0	-1	-1	-1	0	-1	-1	-1	0	-1	-1	-1	0.0638	0.37	127.0	0.6664536741214058
5MV6	C	105.5	0.08545957577620658	0.3044906900328587	2340	422.5	0.22905027932960895	0.8512110726643599	785	0	-1	-1	-1	0	-1	-1	-1	0	-1	-1	-1	0.0972	0.3195	371.0	-1
2WON	A	28.5	0.1298283261802575	0.28672985781990523	1020	582.5	0.2102728731942215	0.888135593220339	951	95.5	0.23595505617977527	0.7590361445783133	184	3307.5	0.40463724756918473	0.7778576563623293	2566	187.5	0.23629489603024575	0.8064516129032258	374	0.1666	0.252	557.0	0.8394689197344599
4XA1	C	36.0	0.017107309486780714	0.25882352941176473	1201	487.0	0.12550607287449392	0.9763779527559056	861	0	-1	-1	-1	364.5	0.05421530479896239	0.7916666666666666	3591	0	-1	-1	-1	0.0676	0.341	122.0	-1
4I7F	A	28.5	0.1298283261802575	0.28672985781990523	1020	604.5	0.2427506213753107	0.8932926829268293	879	95.5	0.23595505617977527	0.7590361445783133	184	3307.5	0.40463724756918473	0.7778576563623293	2566	187.5	0.23629489603024575	0.8064516129032258	374	0.1582	0.2424	552.0	0.8228438228438228
6F9B	D	44.5	0.12159814707585408	0.28263795423956933	984	680.0	0.266173752310536	0.8674698795180723	750	0	-1	-1	-1	3158.5	0.42619196335623566	0.7833907386146192	2190	0	-1	-1	-1	0.145	0.2684	431.0	0.8555979643765903
5DGY	B	33.5	0.07017543859649122	0.3116883116883117	1060	841.5	0.20620842572062084	0.9147540983606557	1048	0	-1	-1	-1	0	-1	-1	-1	0	-1	-1	-1	0.1622	0.2131	673.0	0.8575079872204473
3DI6	A	28.5	0.1298283261802575	0.28672985781990523	1020	591.5	0.21394230769230768	0.9303135888501742	961	95.5	0.23595505617977527	0.7590361445783133	184	3307.5	0.40463724756918473	0.7778576563623293	2566	187.5	0.23629489603024575	0.8064516129032258	374	0.1691	0.2588	551.0	0.8186650915534555
2I5J	A	40.5	0.13138297872340426	0.29404761904761906	1040	620.0	0.22113821138211381	0.8918032786885246	925	0	-1	-1	-1	0	-1	-1	-1	0	-1	-1	-1	0.1562	0.2403	552.0	0.8403946604759142
1THD	B	55.5	0.04265402843601896	0.26226993865030673	3357	0	-1	-1	-1	0	-1	-1	-1	0	-1	-1	-1	0	-1	-1	-1	0.1617	0.3294	390.0	0.0
4D61	G	38.0	0.04351204351204351	0.29473684210526313	1097	464.0	0.18762475049900199	0.8826291079812206	789	0	-1	-1	-1	0	-1	-1	-1	0	-1	-1	-1	0.0787	0.2378	426.0	-1
5C42	A	40.5	0.13138297872340426	0.29404761904761906	1040	590.5	0.21615008156606852	0.8774834437086093	924	0	-1	-1	-1	0	-1	-1	-1	0	-1	-1	-1	0.1679	0.2593	544.0	0.8755312689738919
5U1F	M	40.0	0.06232294617563739	0.27586206896551724	1093	622.0	0.25	0.8642384105960265	742	150.5	0.3670886075949367	0.7682119205298014	165	1213.0	0.23317488116087065	0.7753743760399334	2795	182.0	0.0835509138381201	0.7664670658682635	1365	0.1673	0.3518	363.0	0.3203125
6BSG	A	28.5	0.1298283261802575	0.28672985781990523	1020	529.5	0.21986970684039087	0.8970099667774086	927	95.5	0.23595505617977527	0.7590361445783133	184	3307.5	0.40463724756918473	0.7778576563623293	2566	187.5	0.23629489603024575	0.8064516129032258	374	0.1711	0.2634	545.0	0.8069584736251403
4PUO	C	40.5	0.13138297872340426	0.29404761904761906	1040	567.0	0.2504159733777038	0.8985074626865671	867	0	-1	-1	-1	0	-1	-1	-1	0	-1	-1	-1	0.1655	0.2535	555.0	0.830842797369994
2X3H	C	96.5	0.10627674750356633	0.2962226640159046	899	782.5	0.2968036529680365	0.8419689119170984	709	0	-1	-1	-1	1958.0	0.3177570093457944	0.7806646525679758	2411	0	-1	-1	-1	0.165	0.2737	498.0	-1
6OUS	F	63.0	0.08512160228898426	0.2650334075723831	949	523.0	0.19193689745836984	0.8975409836065574	897	0	-1	-1	-1	0	-1	-1	-1	0	-1	-1	-1	0.163	0.3442	401.0	0.9399361022364218
6TKU	A	83.0	0.0975609756097561	0.2989010989010989	939	720.5	0.2766143106457243	0.8298429319371727	764	0	-1	-1	-1	1587.0	0.2605042016806723	0.781700288184438	2777	0	-1	-1	-1	0.1451	0.2262	534.0	0.8402255639097744
6F9C	H	45.0	0.12204951065054692	0.2892223738062756	1004	629.5	0.28732394366197184	0.8767908309455588	716	0	-1	-1	-1	0	-1	-1	-1	0	-1	-1	-1	0.1442	0.2676	431.0	0.821882951653944
6ZJM	F	46.5	0.10091220068415051	0.2694063926940639	1097	718.0	0.2704460966542751	0.8953846153846153	751	0	-1	-1	-1	0	-1	-1	-1	0	-1	-1	-1	0.1518	0.2752	417.0	-1
6N9W	B	50.5	0.11028867505551443	0.305327868852459	863	599.5	0.23275862068965517	0.9	860	0	-1	-1	-1	1622.5	0.29082774049217003	0.78	2523	0	-1	-1	-1	0.1616	0.2663	645.0	-1
6F9E	H	45.0	0.12204951065054692	0.2892223738062756	1004	668.0	0.2516010978956999	0.8566978193146417	772	0	-1	-1	-1	0	-1	-1	-1	0	-1	-1	-1	0.1443	0.2658	431.0	0.821882951653944
6F9E	L	45.0	0.12204951065054692	0.2892223738062756	1004	659.0	0.2571166207529844	0.8615384615384616	764	0	-1	-1	-1	0	-1	-1	-1	0	-1	-1	-1	0.1386	0.2537	431.0	0.821882951653944
1RT2	A	28.5	0.1298283261802575	0.28672985781990523	1020	598.5	0.25	0.878698224852071	850	95.5	0.23595505617977527	0.7590361445783133	184	3307.5	0.40463724756918473	0.7778576563623293	2566	187.5	0.23629489603024575	0.8064516129032258	374	0.1707	0.2644	542.0	0.8487544483985765
5Y0A	B	70.0	0.04407370517928287	0.26029411764705884	3336	0	-1	-1	-1	0	-1	-1	-1	0	-1	-1	-1	0	-1	-1	-1	0.1604	0.3272	388.0	0.0
3GVJ	A	65.5	0.08964365256124722	0.2975970425138632	1255	796.5	0.2918350848827809	0.8677884615384616	821	0	-1	-1	-1	2846.5	0.41661216481360364	0.7864197530864198	2157	0	-1	-1	-1	0.1775	0.233	670.0	0.887946698970321
3IXX	C	70.5	0.040945649524738	0.27860696517412936	3500	0	-1	-1	-1	0	-1	-1	-1	0	-1	-1	-1	0	-1	-1	-1	0.1567	0.3105	400.0	0.0
3SHS	A	57.5	0.06484149855907781	0.31141868512110726	1099	543.0	0.2135265700483092	0.8804780876494024	784	0	-1	-1	-1	1199.5	0.22552758708365114	0.8034420289855072	2829	0	-1	-1	-1	0.1191	0.2842	303.0	0.8300319488817891
1TKX	A	28.5	0.1298283261802575	0.28672985781990523	1020	560.0	0.1772549019607843	0.9262295081967213	1031	95.5	0.23595505617977527	0.7590361445783133	184	3307.5	0.40463724756918473	0.7778576563623293	2566	187.5	0.23629489603024575	0.8064516129032258	374	0.1725	0.269	534.0	0.8516090584028605
6E0V	C	93.5	0.13071428571428573	0.27031019202363366	723	808.0	0.33013937282229966	0.8672768878718535	711	0	-1	-1	-1	2572.0	0.3823178016726404	0.7797270955165692	2133	0	-1	-1	-1	0.1756	0.2516	602.0	0.8200359928014397
3ZKO	C	55.5	0.04265402843601896	0.26226993865030673	3357	0	-1	-1	-1	0	-1	-1	-1	0	-1	-1	-1	0	-1	-1	-1	0.1574	0.3197	394.0	0.0
5LBS	B	70.0	0.04407370517928287	0.26029411764705884	3336	643.0	0.2514018691588785	0.8877887788778878	767	0	-1	-1	-1	0	-1	-1	-1	0	-1	-1	-1	0.1631	0.3324	386.0	0.8601532567049809
6NIP	E	70.0	0.04407370517928287	0.26029411764705884	3336	659.0	0.26103286384976526	0.8742138364779874	747	0	-1	-1	-1	0	-1	-1	-1	0	-1	-1	-1	0.1623	0.3212	399.0	0.8575079872204473
3WOD	D	31.0	0.12467396974439228	0.2715909090909091	1037	0	-1	-1	-1	0	-1	-1	-1	0	-1	-1	-1	0	-1	-1	-1	0.2163	0.1562	1488.0	0.8474264705882353
5K14	A	28.5	0.1298283261802575	0.28672985781990523	1020	536.5	0.1982484076433121	0.939622641509434	991	95.5	0.23595505617977527	0.7590361445783133	184	3307.5	0.40463724756918473	0.7778576563623293	2566	187.5	0.23629489603024575	0.8064516129032258	374	0.1744	0.27	536.0	0.8307134220072552
6F9C	F	45.0	0.12204951065054692	0.2892223738062756	1004	621.0	0.25115420129270544	0.8217522658610272	752	0	-1	-1	-1	0	-1	-1	-1	0	-1	-1	-1	0.1448	0.2679	431.0	0.821882951653944
1V0F	A	65.5	0.08964365256124722	0.2975970425138632	1255	827.0	0.35202761000862814	0.8326530612244898	669	0	-1	-1	-1	2846.5	0.41661216481360364	0.7864197530864198	2157	0	-1	-1	-1	0.1811	0.244	666.0	0.8958971218616044
6NIP	Z	70.0	0.04407370517928287	0.26029411764705884	3336	669.0	0.25818521983161835	0.8789808917197452	755	0	-1	-1	-1	0	-1	-1	-1	0	-1	-1	-1	0.0946	0.3	214.0	0.8575079872204473
4D6W	C	42.5	0.09663250366032211	0.30205949656750575	929	593.0	0.266728624535316	0.9140127388535032	762	0	-1	-1	-1	0	-1	-1	-1	0	-1	-1	-1	0.1389	0.2679	406.0	-1
6ZOJ	G	34.5	0.052591463414634144	0.24820143884892087	1034	450.0	0.1714005876591577	0.9114583333333334	829	108.0	0.2323943661971831	0.7586206896551724	197	913.5	0.15534953645702831	0.7898089171974523	3206	112.5	0.1952191235059761	0.8448275862068966	193	0.1043	0.3142	230.0	0.834289356277884
3IXY	B	52.0	0.07303974221267455	0.28936170212765955	2784	0	-1	-1	-1	0	-1	-1	-1	0	-1	-1	-1	0	-1	-1	-1	0.1538	0.3115	390.0	0.0
1V0E	B	65.5	0.08964365256124722	0.2975970425138632	1255	858.0	0.3592400690846287	0.8472505091649695	667	0	-1	-1	-1	2846.5	0.41661216481360364	0.7864197530864198	2157	0	-1	-1	-1	0.1777	0.2341	666.0	0.8334396936821953
2HNY	A	28.5	0.1298283261802575	0.28672985781990523	1020	561.5	0.2358887952822241	0.875	867	95.5	0.23595505617977527	0.7590361445783133	184	3307.5	0.40463724756918473	0.7778576563623293	2566	187.5	0.23629489603024575	0.8064516129032258	374	0.1714	0.27	522.0	0.8319575471698113
1TV6	A	40.5	0.13138297872340426	0.29404761904761906	1040	580.5	0.22847682119205298	0.887459807073955	897	0	-1	-1	-1	0	-1	-1	-1	0	-1	-1	-1	0.1687	0.2626	535.0	0.8249258160237388
6QHD	B	29.0	0.04594441293250142	0.2892857142857143	1483	746.5	0.17748240813135263	0.9380165289256198	1037	0	-1	-1	-1	0	-1	-1	-1	0	-1	-1	-1	0.1625	0.2512	530.0	0.8583905177791641
3KLH	A	40.5	0.13138297872340426	0.29404761904761906	1040	614.0	0.19873817034700317	0.9230769230769231	995	0	-1	-1	-1	0	-1	-1	-1	0	-1	-1	-1	0.1777	0.2692	558.0	0.820204449789537
3UAJ	B	46.0	0.07088538837588267	0.2668711656441718	2704	603.0	0.23622782446311857	0.8846153846153846	785	105.0	0.2147887323943662	0.7439024390243902	202	3743.5	0.24773131256431846	0.8031543827722172	7392	175.0	0.2657952069716776	0.7922077922077922	305	0.1152	0.3439	219.0	0.997444089456869
7BQX	G	30.0	0.08144475920679886	0.2668213457076566	981	213.0	0.07833163784333673	0.9166666666666666	899	0	-1	-1	-1	1171.0	0.26222330333252253	0.7570224719101124	2687	0	-1	-1	-1	0.0344	0.6881	35.0	0.8153354632587859
5LBV	B	70.0	0.04407370517928287	0.26029411764705884	3336	684.0	0.25069637883008355	0.8940397350993378	775	0	-1	-1	-1	0	-1	-1	-1	0	-1	-1	-1	0.1584	0.3166	394.0	0.9135008766803039
1QU1	C	63.5	0.09222948438634714	0.2748917748917749	915	374.0	0.10146341463414635	0.9629629629629629	917	0	-1	-1	-1	0	-1	-1	-1	0	-1	-1	-1	0.0791	0.3557	150.0	0.8102143757881463
3J4A	J	21.5	0.049640757674722404	0.2733812949640288	1253	0	-1	-1	-1	0	-1	-1	-1	1513.0	0.2619164619164619	0.7820983125458547	2707	0	-1	-1	-1	0.1545	0.2641	497.0	0.0
3J4A	E	21.5	0.049640757674722404	0.2733812949640288	1253	0	-1	-1	-1	0	-1	-1	-1	1513.0	0.2619164619164619	0.7820983125458547	2707	0	-1	-1	-1	0.1545	0.2641	497.0	0.0
6IW2	P	36.5	0.07049399198931909	0.28115015974440893	2806	632.5	0.2479030754892824	0.8926174496644296	775	0	-1	-1	-1	3689.0	0.23341319572429045	0.7900810979413599	7646	0	-1	-1	-1	0.1562	0.3177	387.0	0.8536741214057508
3DMJ	A	28.5	0.1298283261802575	0.28672985781990523	1020	608.5	0.237698081734779	0.8962264150943396	881	95.5	0.23595505617977527	0.7590361445783133	184	3307.5	0.40463724756918473	0.7778576563623293	2566	187.5	0.23629489603024575	0.8064516129032258	374	0.1722	0.271	531.0	0.8409356725146199
6IW2	A	36.5	0.07049399198931909	0.28115015974440893	2806	658.5	0.25046904315197	0.8754098360655738	761	0	-1	-1	-1	3689.0	0.23341319572429045	0.7900810979413599	7646	0	-1	-1	-1	0.1593	0.3222	386.0	0.8386114494518879
3TAG	D	61.0	0.12760241773002015	0.2765647743813683	802	1175.5	0.32803468208092484	0.9134808853118712	887	0	-1	-1	-1	2764.5	0.40032377428307125	0.7832579185520362	2114	0	-1	-1	-1	0.2111	0.2243	898.0	0.8383386581469648
1TL3	A	28.5	0.1298283261802575	0.28672985781990523	1020	554.5	0.21692686935086278	0.9263157894736842	932	95.5	0.23595505617977527	0.7590361445783133	184	3307.5	0.40463724756918473	0.7778576563623293	2566	187.5	0.23629489603024575	0.8064516129032258	374	0.1653	0.2648	516.0	0.850835322195704
3JB6	A	88.0	0.15806246016571066	0.26695371367061355	640	899.0	0.2834453268173488	0.85451197053407	1094	0	-1	-1	-1	0	-1	-1	-1	0	-1	-1	-1	0.2581	0.2203	1196.0	0.848
6F9F	F	45.0	0.12204951065054692	0.2892223738062756	1004	734.5	0.25636363636363635	0.8980891719745223	786	0	-1	-1	-1	0	-1	-1	-1	0	-1	-1	-1	0.1475	0.2756	431.0	0.821882951653944
6YGD	B	50.0	0.13439306358381503	0.2990353697749196	762	705.0	0.2408921933085502	0.9025069637883009	986	0	-1	-1	-1	0	-1	-1	-1	0	-1	-1	-1	0.187	0.2355	720.0	0.8364217252396167
6IW2	J	36.5	0.07049399198931909	0.28115015974440893	2806	632.5	0.2544769085768143	0.8709677419354839	751	0	-1	-1	-1	3689.0	0.23341319572429045	0.7900810979413599	7646	0	-1	-1	-1	0.1564	0.3188	387.0	0.8387293830177154
1P58	B	53.5	0.07166123778501629	0.2693877551020408	2704	0	-1	-1	-1	0	-1	-1	-1	0	-1	-1	-1	0	-1	-1	-1	0.1579	0.2671	490.0	0.0
3TAF	A	61.0	0.12760241773002015	0.2765647743813683	802	1081.5	0.3294713975380159	0.8992094861660079	875	0	-1	-1	-1	2764.5	0.40032377428307125	0.7832579185520362	2114	0	-1	-1	-1	0.1966	0.2077	904.0	0.8383386581469648
1NN8	R	21.5	0.012727272727272728	0.525	1610	0	-1	-1	-1	118.0	0.2962962962962963	0.75	196	1041.5	0.20345345345345345	0.7527777777777778	2916	300.0	0.03793418647166362	0.8137254901960784	4172	0.095	0.2615	268.0	0.0
5GZO	B	72.0	0.043824701195219126	0.25882352941176473	3336	649.5	0.2507015902712816	0.8786885245901639	764	0	-1	-1	-1	0	-1	-1	-1	0	-1	-1	-1	0.1082	0.3351	214.0	0.8575079872204473
1H38	A	64.5	0.14326647564469913	0.2631578947368421	636	653.5	0.23816060398078243	0.9012987012987013	1072	0	-1	-1	-1	2269.5	0.38210259949390385	0.7809120827456512	2220	0	-1	-1	-1	0.1857	0.204	857.0	0.8386479591836735
1OAN	A	55.5	0.04265402843601896	0.26226993865030673	3357	628.5	0.25585754451733833	0.8806451612903226	757	0	-1	-1	-1	0	-1	-1	-1	0	-1	-1	-1	0.1629	0.3294	394.0	0.9347695990424896
3V6D	A	40.5	0.13138297872340426	0.29404761904761906	1040	596.0	0.22457282343368593	0.8961038961038961	921	0	-1	-1	-1	0	-1	-1	-1	0	-1	-1	-1	0.1741	0.2641	555.0	0.8357827476038339
3KLE	I	40.5	0.13138297872340426	0.29404761904761906	1040	611.0	0.2525	0.8833819241982507	857	0	-1	-1	-1	0	-1	-1	-1	0	-1	-1	-1	-1	-1	0.8002108592514496
1QE1	A	40.5	0.13138297872340426	0.29404761904761906	1040	540.0	0.22313371616078753	0.85	899	0	-1	-1	-1	0	-1	-1	-1	0	-1	-1	-1	0.1678	0.2564	556.0	0.8357827476038339
6IW4	A	36.5	0.07049399198931909	0.28115015974440893	2806	677.0	0.2539831302717901	0.8885245901639345	762	0	-1	-1	-1	3689.0	0.23341319572429045	0.7900810979413599	7646	0	-1	-1	-1	0.1578	0.3226	388.0	0.8536741214057508
5JEA	J	35.0	0.14046822742474915	0.26957637997432604	716	1281.5	0.3766617429837518	0.8947368421052632	784	0	-1	-1	-1	0	-1	-1	-1	0	-1	-1	-1	0.18	0.1852	936.0	0.826634673065387
6AVM	A	40.5	0.13138297872340426	0.29404761904761906	1040	595.0	0.24400330851943755	0.9021406727828746	882	0	-1	-1	-1	0	-1	-1	-1	0	-1	-1	-1	0.1646	0.2543	555.0	0.8092643051771117
6WCZ	B	50.5	0.04151130996768581	0.24962630792227206	3354	812.5	0.2670375521557719	0.9014084507042254	1012	118.0	0.21754385964912282	0.7209302325581395	199	3578.5	0.23213627992633518	0.7824332712600869	7638	196.0	0.3202614379084967	0.7424242424242424	261	0.1888	0.2033	881.0	0.800332778702163
1G5G	D	83.0	0.0858765081618169	0.290167865707434	992	650.0	0.19782214156079855	0.9121338912133892	863	0	-1	-1	-1	0	-1	-1	-1	0	-1	-1	-1	0.1783	0.4312	357.0	0.8463414634146341
6GML	W	37.5	0.017318435754189943	0.4246575342465753	1717	635.5	0.17966903073286053	0.9011857707509882	1016	0	-1	-1	-1	0	-1	-1	-1	0	-1	-1	-1	0.2368	0.1787	171.0	-1
3TAG	C	61.0	0.12760241773002015	0.2765647743813683	802	1121.5	0.32060518731988474	0.893574297188755	890	0	-1	-1	-1	2764.5	0.40032377428307125	0.7832579185520362	2114	0	-1	-1	-1	0.1992	0.2106	903.0	0.8383386581469648
6MWC	E	74.5	0.04446460980036298	0.31511254019292606	1893	423.0	0.2179023508137432	0.8700361010830325	829	0	-1	-1	-1	0	-1	-1	-1	0	-1	-1	-1	0.1551	0.3063	211.0	-1
6MUI	I	74.5	0.04446460980036298	0.31511254019292606	1893	423.0	0.2179023508137432	0.8700361010830325	829	0	-1	-1	-1	0	-1	-1	-1	0	-1	-1	-1	0.1551	0.3063	211.0	-1
6MWC	M	74.5	0.04446460980036298	0.31511254019292606	1893	423.0	0.2179023508137432	0.8700361010830325	829	0	-1	-1	-1	0	-1	-1	-1	0	-1	-1	-1	0.1551	0.3063	211.0	-1
6MWC	A	74.5	0.04446460980036298	0.31511254019292606	1893	423.0	0.2179023508137432	0.8700361010830325	829	0	-1	-1	-1	0	-1	-1	-1	0	-1	-1	-1	0.1551	0.3063	211.0	-1
1N1H	A	37.0	0.13254437869822486	0.2635294117647059	840	993.5	0.30220107079119574	0.8975265017667845	1115	0	-1	-1	-1	0	-1	-1	-1	0	-1	-1	-1	0.259	0.2123	1264.0	0.8032700421940928
5CJ1	A	62.5	0.04254571026722925	0.3324175824175824	2480	0	-1	-1	-1	0	-1	-1	-1	0	-1	-1	-1	0	-1	-1	-1	0.0695	0.5105	98.0	0.7099041533546326
1OAN	B	55.5	0.04265402843601896	0.26226993865030673	3357	628.5	0.25585754451733833	0.8806451612903226	757	0	-1	-1	-1	0	-1	-1	-1	0	-1	-1	-1	0.1569	0.314	394.0	0.9432367149758454
6BHJ	C	40.5	0.13138297872340426	0.29404761904761906	1040	575.0	0.23947151114781173	0.8923076923076924	886	0	-1	-1	-1	0	-1	-1	-1	0	-1	-1	-1	0.173	0.2633	410.0	-1
3RMC	A	61.0	0.12760241773002015	0.2765647743813683	802	1063.0	0.2984441301272984	0.8959660297239915	943	0	-1	-1	-1	2764.5	0.40032377428307125	0.7832579185520362	2114	0	-1	-1	-1	0.1992	0.2107	902.0	0.8383386581469648
3Q24	A	69.5	0.07658998646820027	0.2625231910946197	2617	790.0	0.23217550274223034	0.8718535469107551	1204	0	-1	-1	-1	4137.0	0.24707922599488866	0.8035025230038587	7587	0	-1	-1	-1	0.2164	0.197	1095.0	0.8361581920903954
3V6D	C	40.5	0.13138297872340426	0.29404761904761906	1040	622.0	0.20222045995241872	0.9239130434782609	985	0	-1	-1	-1	0	-1	-1	-1	0	-1	-1	-1	0.176	0.2663	554.0	0.8357827476038339
5D3G	A	40.5	0.13138297872340426	0.29404761904761906	1040	583.5	0.19261006289308177	0.928030303030303	1008	0	-1	-1	-1	0	-1	-1	-1	0	-1	-1	-1	0.174	0.2653	553.0	0.8371647509578544
1S0V	A	64.5	0.14326647564469913	0.2631578947368421	636	732.0	0.24603721571330117	0.9130434782608695	1060	0	-1	-1	-1	2269.5	0.38210259949390385	0.7809120827456512	2220	0	-1	-1	-1	0.1922	0.2119	857.0	0.8283166109253066
3TAB	B	61.0	0.12760241773002015	0.2765647743813683	802	1102.0	0.3174037089871612	0.9175257731958762	917	0	-1	-1	-1	2764.5	0.40032377428307125	0.7832579185520362	2114	0	-1	-1	-1	0.194	0.2051	904.0	0.8383386581469648
4FF4	A	69.5	0.07658998646820027	0.2625231910946197	2617	802.0	0.23104912067919953	0.8881118881118881	1220	0	-1	-1	-1	4137.0	0.24707922599488866	0.8035025230038587	7587	0	-1	-1	-1	0.2158	0.1965	1095.0	0.8235294117647058
5TXO	A	40.5	0.13138297872340426	0.29404761904761906	1040	605.0	0.2195318805488297	0.912751677852349	941	0	-1	-1	-1	0	-1	-1	-1	0	-1	-1	-1	0.17	0.2612	556.0	0.8045112781954887
3J0B	A	69.5	0.040945649524738	0.27860696517412936	3500	0	-1	-1	-1	0	-1	-1	-1	0	-1	-1	-1	0	-1	-1	-1	0.1577	0.3161	395.0	0.0
3J42	C	62.0	0.07237733803198698	0.27384615384615385	2714	0	-1	-1	-1	0	-1	-1	-1	0	-1	-1	-1	0	-1	-1	-1	0.1585	0.3246	212.0	-1
1N35	A	37.0	0.13254437869822486	0.2635294117647059	840	990.0	0.28950471698113206	0.8911070780399274	1145	0	-1	-1	-1	0	-1	-1	-1	0	-1	-1	-1	0.2474	0.203	1264.0	0.806695464362851
5CJ1	C	62.5	0.04254571026722925	0.3324175824175824	2480	0	-1	-1	-1	0	-1	-1	-1	0	-1	-1	-1	0	-1	-1	-1	0.0648	0.503	98.0	0.7099041533546326
3CFO	A	61.0	0.12760241773002015	0.2765647743813683	802	1134.0	0.3328498912255257	0.9	869	0	-1	-1	-1	2764.5	0.40032377428307125	0.7832579185520362	2114	0	-1	-1	-1	0.2158	0.2278	906.0	0.8591385331781141
6IDL	C	87.5	0.0793564221434415	0.2921686746987952	2671	0	-1	-1	-1	0	-1	-1	-1	0	-1	-1	-1	0	-1	-1	-1	0.1573	0.3229	393.0	0.0
6HY0	B	67.5	0.0842237586423633	0.29711751662971175	1140	868.0	0.29785604900459417	0.8781038374717833	863	0	-1	-1	-1	1773.5	0.3484560570071259	0.763267429760666	2288	0	-1	-1	-1	0.1846	0.2217	766.0	0.8351437699680511
1Q9X	C	61.0	0.12760241773002015	0.2765647743813683	802	1087.5	0.32461873638344224	0.8781925343811395	868	0	-1	-1	-1	2764.5	0.40032377428307125	0.7832579185520362	2114	0	-1	-1	-1	0.1968	0.2079	903.0	0.830423940149626
3L8B	B	61.0	0.12760241773002015	0.2765647743813683	802	1098.0	0.3323593864134405	0.8904109589041096	858	0	-1	-1	-1	2764.5	0.40032377428307125	0.7832579185520362	2114	0	-1	-1	-1	0.192	0.2041	896.0	0.8378033205619413
4FF3	A	69.5	0.07658998646820027	0.2625231910946197	2617	795.5	0.23651960784313725	0.8654708520179372	1186	0	-1	-1	-1	4137.0	0.24707922599488866	0.8035025230038587	7587	0	-1	-1	-1	0.2222	0.2024	1095.0	0.7939330543933054
4FF3	B	69.5	0.07658998646820027	0.2625231910946197	2617	804.0	0.2331511839708561	0.8909512761020881	1216	0	-1	-1	-1	4137.0	0.24707922599488866	0.8035025230038587	7587	0	-1	-1	-1	0.2241	0.2043	1095.0	0.8219527760051053
7BUE	B	0	-1	-1	-1	0	-1	-1	-1	0	-1	-1	-1	0	-1	-1	-1	0	-1	-1	-1	0.0731	0.4443	107.0	0.0
1NA4	A	36.0	0.07127487896718666	0.27347781217750256	2749	0	-1	-1	-1	0	-1	-1	-1	3385.5	0.22914186280794946	0.7947903430749682	7771	0	-1	-1	-1	0.1629	0.3259	395.0	0.0
1N6G	A	36.0	0.07127487896718666	0.27347781217750256	2749	0	-1	-1	-1	0	-1	-1	-1	3385.5	0.22914186280794946	0.7947903430749682	7771	0	-1	-1	-1	0.1627	0.325	395.0	0.0
1Q57	D	50.5	0.11028867505551443	0.305327868852459	863	651.5	0.22127659574468084	0.8904109589041096	883	0	-1	-1	-1	1622.5	0.29082774049217003	0.78	2523	0	-1	-1	-1	0.1688	0.291	483.0	0.8313099041533546
6AN2	C	40.5	0.13138297872340426	0.29404761904761906	1040	600.0	0.21827000808407437	0.903010033444816	938	0	-1	-1	-1	0	-1	-1	-1	0	-1	-1	-1	0.1675	0.26	555.0	0.8092643051771117
3KLF	M	40.5	0.13138297872340426	0.29404761904761906	1040	596.0	0.21925566343042072	0.9033333333333333	936	0	-1	-1	-1	0	-1	-1	-1	0	-1	-1	-1	-1	-1	0.7994750656167979
6K32	A	88.0	0.15806246016571066	0.26695371367061355	640	884.5	0.28348348348348346	0.8973384030418251	1139	0	-1	-1	-1	0	-1	-1	-1	0	-1	-1	-1	0.2479	0.211	1218.0	-1
3KJV	A	28.5	0.1298283261802575	0.28672985781990523	1020	560.5	0.1993645750595711	0.916058394160584	985	95.5	0.23595505617977527	0.7590361445783133	184	3307.5	0.40463724756918473	0.7778576563623293	2566	187.5	0.23629489603024575	0.8064516129032258	374	0.17	0.2643	549.0	0.8199760765550239
3KLI	A	40.5	0.13138297872340426	0.29404761904761906	1040	618.0	0.21676067687348913	0.9180887372013652	948	0	-1	-1	-1	0	-1	-1	-1	0	-1	-1	-1	0.1622	0.2523	551.0	0.8357827476038339
6AMO	C	40.5	0.13138297872340426	0.29404761904761906	1040	609.0	0.22077922077922077	0.8947368421052632	928	0	-1	-1	-1	0	-1	-1	-1	0	-1	-1	-1	0.1688	0.2606	555.0	0.8092643051771117
5J2N	A	28.5	0.1298283261802575	0.28672985781990523	1020	622.5	0.24279835390946503	0.9049079754601227	889	95.5	0.23595505617977527	0.7590361445783133	184	3307.5	0.40463724756918473	0.7778576563623293	2566	187.5	0.23629489603024575	0.8064516129032258	374	0.1733	0.2618	558.0	0.8236714975845411
3JSM	A	40.5	0.13138297872340426	0.29404761904761906	1040	612.0	0.22782750203417412	0.9090909090909091	921	0	-1	-1	-1	0	-1	-1	-1	0	-1	-1	-1	0.1733	0.2619	554.0	0.7860589812332439
5GNQ	B	61.0	0.12760241773002015	0.2765647743813683	802	1091.0	0.3184438040345821	0.8911290322580645	892	0	-1	-1	-1	2764.5	0.40032377428307125	0.7832579185520362	2114	0	-1	-1	-1	0.1969	0.2083	901.0	0.8500286204922725
5J96	C	88.0	0.0855647891658972	0.2813765182186235	2261	492.5	0.25254394079555964	0.8666666666666667	766	183.5	0.3099273607748184	0.7619047619047619	245	4097.0	0.27520897259549254	0.7963870177587262	6185	264.0	0.39714285714285713	0.8034682080924855	177	0.1314	0.2506	411.0	0.8351437699680511
1TGE	A	67.0	0.12914230019493178	0.29314159292035397	1148	0	-1	-1	-1	0	-1	-1	-1	0	-1	-1	-1	0	-1	-1	-1	0.1565	0.3175	390.0	0.0
6AN8	C	40.5	0.13138297872340426	0.29404761904761906	1040	602.5	0.24254966887417218	0.8932926829268293	880	0	-1	-1	-1	0	-1	-1	-1	0	-1	-1	-1	0.1744	0.264	555.0	0.8092643051771117
6PPI	L	50.5	0.0784177654406662	0.2585812356979405	1004	608.5	0.17150170648464164	0.8933333333333333	947	0	-1	-1	-1	1679.0	0.2880290205562273	0.7913621262458472	2630	0	-1	-1	-1	0.1431	0.274	413.0	0.8357827476038339
6PPI	H	50.5	0.0784177654406662	0.2585812356979405	1004	608.5	0.17150170648464164	0.8933333333333333	947	0	-1	-1	-1	1679.0	0.2880290205562273	0.7913621262458472	2630	0	-1	-1	-1	0.1431	0.274	413.0	0.8357827476038339
6IAC	B	36.0	0.04754601226993865	0.2818181818181818	1084	279.0	0.10997204100652376	0.9007633587786259	942	0	-1	-1	-1	914.0	0.1517348524080787	0.8184357541899442	3146	0	-1	-1	-1	0.0813	0.2659	220.0	0.7884984025559105
5HRO	A	40.5	0.13138297872340426	0.29404761904761906	1040	587.0	0.18823529411764706	0.9266409266409267	1016	0	-1	-1	-1	0	-1	-1	-1	0	-1	-1	-1	0.1715	0.2614	551.0	0.7840083073727934
6B3O	B	1574.0	0.30779944289693595	0.3807062876830319	275	855.0	0.2299717247879359	0.9138576779026217	794	237.5	0.42996742671009774	0.7904191616766467	140	4423.5	0.48172896220505323	0.7669547872340425	1781	307.0	0.3817204301075269	0.7759562841530054	189	0.1681	0.3924	344.0	0.8568690095846645
5XN2	C	42.5	0.12776280323450134	0.27784290738569756	1002	608.0	0.2462686567164179	0.9054878048780488	878	0	-1	-1	-1	0	-1	-1	-1	0	-1	-1	-1	0.1737	0.2657	551.0	0.8129418162044589
6KDK	C	32.0	0.08571428571428572	0.24748490945674045	938	594.0	0.21153846153846154	0.9166666666666666	960	0	-1	-1	-1	0	-1	-1	-1	0	-1	-1	-1	0.1744	0.2659	553.0	0.819590481460985
1H38	C	64.5	0.14326647564469913	0.2631578947368421	636	646.5	0.2422360248447205	0.8931297709923665	1056	0	-1	-1	-1	2269.5	0.38210259949390385	0.7809120827456512	2220	0	-1	-1	-1	0.1922	0.2121	857.0	0.8386479591836735
2P5G	A	61.0	0.12760241773002015	0.2765647743813683	802	1004.5	0.3193033381712627	0.8906882591093117	884	0	-1	-1	-1	2764.5	0.40032377428307125	0.7832579185520362	2114	0	-1	-1	-1	0.1896	0.2064	865.0	0.8458204334365325
4UXF	C	65.0	0.08818978855079938	0.27447833065810595	1316	628.5	0.2542533081285444	0.838006230529595	737	0	-1	-1	-1	3535.5	0.4369543147208122	0.7777376219732562	2158	0	-1	-1	-1	0.1412	0.2782	396.0	0.8249201277955271
6QWP	A	21.5	0.049640757674722404	0.2733812949640288	1253	722.5	0.25261324041811845	0.9006211180124224	826	0	-1	-1	-1	1513.0	0.2619164619164619	0.7820983125458547	2707	0	-1	-1	-1	0.1522	0.2561	486.0	0.8376996805111822
3KLF	E	40.5	0.13138297872340426	0.29404761904761906	1040	590.0	0.21827000808407437	0.903010033444816	938	0	-1	-1	-1	0	-1	-1	-1	0	-1	-1	-1	0.1727	0.2627	553.0	0.8026455026455026
4Y9V	A	81.0	0.10947368421052632	0.271304347826087	850	848.0	0.2832080200501253	0.87146529562982	808	0	-1	-1	-1	2354.0	0.3566940550990817	0.7901498929336188	2270	0	-1	-1	-1	0.1553	0.2247	603.0	0.8360864040660737
6QWP	G	21.5	0.049640757674722404	0.2733812949640288	1253	734.0	0.2510822510822511	0.9206349206349206	840	0	-1	-1	-1	1513.0	0.2619164619164619	0.7820983125458547	2707	0	-1	-1	-1	0.1565	0.2617	486.0	0.8376996805111822
1MSW	D	64.5	0.14326647564469913	0.2631578947368421	636	709.5	0.23003412969283277	0.8798955613577023	1082	0	-1	-1	-1	2269.5	0.38210259949390385	0.7809120827456512	2220	0	-1	-1	-1	0.1929	0.211	863.0	0.8386479591836735
5J2P	A	28.5	0.1298283261802575	0.28672985781990523	1020	602.5	0.24587458745874588	0.9057750759878419	883	95.5	0.23595505617977527	0.7590361445783133	184	3307.5	0.40463724756918473	0.7778576563623293	2566	187.5	0.23629489603024575	0.8064516129032258	374	0.1757	0.2648	558.0	0.8319374651032942
4UIH	B	50.5	0.04210264075734928	0.26	3364	0	-1	-1	-1	0	-1	-1	-1	0	-1	-1	-1	0	-1	-1	-1	0.1545	0.3116	395.0	0.0
4BX4	A	55.5	0.1231933929800413	0.29248366013071897	841	827.0	0.22038765254845658	0.9274924471299094	1062	0	-1	-1	-1	1946.0	0.3328729281767956	0.778675282714055	2487	0	-1	-1	-1	0.2025	0.2519	738.0	-1
5HX2	G	57.5	0.08853809196980096	0.30861244019138756	1039	267.5	0.17132551848512173	0.8837209302325582	894	0	-1	-1	-1	2088.0	0.309879872517774	0.8144329896907216	2527	0	-1	-1	-1	0.2012	0.1924	340.0	-1
1HMV	A	40.5	0.13138297872340426	0.29404761904761906	1040	583.0	0.1901743264659271	0.9266409266409267	1003	0	-1	-1	-1	0	-1	-1	-1	0	-1	-1	-1	0.1582	0.2466	536.0	0.8357827476038339
6D8W	D	45.0	0.09796806966618288	0.2928416485900217	917	758.0	0.30385700846660396	0.8825136612021858	697	0	-1	-1	-1	0	-1	-1	-1	0	-1	-1	-1	0.1754	0.3166	443.0	0.8610579987253028
4UXE	A	65.0	0.08818978855079938	0.27447833065810595	1316	594.5	0.25609756097560976	0.8722044728434505	753	0	-1	-1	-1	3535.5	0.4369543147208122	0.7777376219732562	2158	0	-1	-1	-1	0.1411	0.2795	391.0	0.8262764632627646
1QA2	A	53.0	0.0951048951048951	0.26666666666666666	920	745.0	0.268630849220104	0.8310991957104558	781	0	-1	-1	-1	2008.5	0.3216715257531584	0.7742690058479532	2406	0	-1	-1	-1	0.1817	0.2834	542.0	0.8357827476038339
1CLW	A	53.0	0.0951048951048951	0.26666666666666666	920	760.0	0.26949740034662045	0.8315508021390374	780	0	-1	-1	-1	2008.5	0.3216715257531584	0.7742690058479532	2406	0	-1	-1	-1	0.1507	0.2324	543.0	0.8357827476038339
4HIZ	B	92.5	0.1350438892640108	0.28169014084507044	771	831.0	0.3467465753424658	0.867237687366167	701	0	-1	-1	-1	2832.0	0.393108138744049	0.7998154981549815	2243	0	-1	-1	-1	0.1743	0.2378	652.0	0.8333333333333334
4CCT	B	96.5	0.08051662544655125	0.2855750487329435	2613	0	-1	-1	-1	0	-1	-1	-1	0	-1	-1	-1	0	-1	-1	-1	0.1549	0.263	495.0	0.0
4CBF	E	50.5	0.04210264075734928	0.26	3364	0	-1	-1	-1	0	-1	-1	-1	0	-1	-1	-1	0	-1	-1	-1	0.1606	0.2702	495.0	0.0
6I7P	B	70.0	0.04407370517928287	0.26029411764705884	3336	798.0	0.2575966850828729	0.894484412470024	1031	0	-1	-1	-1	0	-1	-1	-1	0	-1	-1	-1	0.1963	0.211	883.0	-1
4CCT	C	96.5	0.08051662544655125	0.2855750487329435	2613	0	-1	-1	-1	0	-1	-1	-1	0	-1	-1	-1	0	-1	-1	-1	0.1619	0.2721	495.0	0.0
6KDN	C	32.0	0.08571428571428572	0.24748490945674045	938	596.0	0.21480289621882542	0.9112627986348123	950	0	-1	-1	-1	0	-1	-1	-1	0	-1	-1	-1	0.1731	0.2627	553.0	0.8129418162044589
6I7P	F	70.0	0.04407370517928287	0.26029411764705884	3336	829.5	0.24441435341909276	0.9280205655526992	1088	0	-1	-1	-1	0	-1	-1	-1	0	-1	-1	-1	0.1963	0.211	883.0	-1
5IRE	C	70.0	0.04407370517928287	0.26029411764705884	3336	861.5	0.31352833638025596	0.8794871794871795	704	0	-1	-1	-1	0	-1	-1	-1	0	-1	-1	-1	0.1599	0.2687	75.0	-1
3C6R	A	56.0	0.10256410256410256	0.26277372262773724	856	0	-1	-1	-1	0	-1	-1	-1	0	-1	-1	-1	0	-1	-1	-1	0.1553	0.3131	393.0	0.0
6JFI	E	70.0	0.04407370517928287	0.26029411764705884	3336	0	-1	-1	-1	0	-1	-1	-1	0	-1	-1	-1	0	-1	-1	-1	0.1624	0.2726	501.0	0.0
6JFI	A	70.0	0.04407370517928287	0.26029411764705884	3336	0	-1	-1	-1	0	-1	-1	-1	0	-1	-1	-1	0	-1	-1	-1	0.1608	0.2677	501.0	0.0
5YWO	C	47.0	0.05831423478482302	0.2943444730077121	3149	826.5	0.3114754098360656	0.8883116883116883	713	0	-1	-1	-1	3567.0	0.24776951672862454	0.7932163046712288	7399	0	-1	-1	-1	0.1635	0.272	500.0	0.8568690095846645
5YWO	E	47.0	0.05831423478482302	0.2943444730077121	3149	826.5	0.3114754098360656	0.8883116883116883	713	0	-1	-1	-1	3567.0	0.24776951672862454	0.7932163046712288	7399	0	-1	-1	-1	0.1632	0.2718	500.0	0.8568690095846645
7BUD	B	0	-1	-1	-1	744.5	0.295863309352518	0.8989071038251366	746	0	-1	-1	-1	0	-1	-1	-1	0	-1	-1	-1	0.0782	0.3892	107.0	-1
6MID	E	70.0	0.04407370517928287	0.26029411764705884	3336	746.5	0.3009090909090909	0.8619791666666666	716	0	-1	-1	-1	0	-1	-1	-1	0	-1	-1	-1	0.1616	0.2697	501.0	0.9063647490820074
2VFO	A	53.0	0.0951048951048951	0.26666666666666666	920	726.0	0.26735218508997427	0.8409703504043127	796	0	-1	-1	-1	2008.5	0.3216715257531584	0.7742690058479532	2406	0	-1	-1	-1	0.1809	0.2763	555.0	0.835
5U0B	A	50.5	0.04151130996768581	0.24962630792227206	3354	848.0	0.2641114982578397	0.8793503480278422	1004	118.0	0.21754385964912282	0.7209302325581395	199	3578.5	0.23213627992633518	0.7824332712600869	7638	196.0	0.3202614379084967	0.7424242424242424	261	0.1964	0.2105	883.0	0.8108543793659323
5MUU	B	67.5	0.0842237586423633	0.29711751662971175	1140	865.5	0.2813203300825206	0.9014423076923077	917	0	-1	-1	-1	1773.5	0.3484560570071259	0.763267429760666	2288	0	-1	-1	-1	0.1852	0.222	148.0	-1
6QSN	B	36.5	0.07049399198931909	0.28115015974440893	2806	870.0	0.2670850767085077	0.8824884792626728	1000	0	-1	-1	-1	3689.0	0.23341319572429045	0.7900810979413599	7646	0	-1	-1	-1	0.2045	0.2197	884.0	0.8058355437665783
2VFM	A	53.0	0.0951048951048951	0.26666666666666666	920	716.0	0.26820908311910885	0.8436657681940701	796	0	-1	-1	-1	2008.5	0.3216715257531584	0.7742690058479532	2406	0	-1	-1	-1	0.1828	0.2789	555.0	0.8368617683686177
4CBF	A	50.5	0.04210264075734928	0.26	3364	0	-1	-1	-1	0	-1	-1	-1	0	-1	-1	-1	0	-1	-1	-1	0.16	0.2709	495.0	0.0
6P2G	A	28.5	0.1298283261802575	0.28672985781990523	1020	576.5	0.1871069182389937	0.9260700389105059	1015	95.5	0.23595505617977527	0.7590361445783133	184	3307.5	0.40463724756918473	0.7778576563623293	2566	187.5	0.23629489603024575	0.8064516129032258	374	0.1672	0.2565	545.0	0.8037735849056604
6OUN	A	40.5	0.13138297872340426	0.29404761904761906	1040	573.0	0.1918238993710692	0.9457364341085271	1014	0	-1	-1	-1	0	-1	-1	-1	0	-1	-1	-1	0.1649	0.2542	546.0	0.7900053163211058
6QX5	G	21.5	0.049640757674722404	0.2733812949640288	1253	672.0	0.24585876198779424	0.8924050632911392	831	0	-1	-1	-1	1513.0	0.2619164619164619	0.7820983125458547	2707	0	-1	-1	-1	0.1447	0.2499	479.0	-1
6QX5	D	21.5	0.049640757674722404	0.2733812949640288	1253	696.5	0.2463011314186249	0.9012738853503185	835	0	-1	-1	-1	1513.0	0.2619164619164619	0.7820983125458547	2707	0	-1	-1	-1	0.1447	0.2499	479.0	-1
7BUF	C	60.0	0.07202364955657081	0.2841993637327678	2778	0	-1	-1	-1	0	-1	-1	-1	0	-1	-1	-1	0	-1	-1	-1	0.1584	0.2699	495.0	0.0
6QX5	H	21.5	0.049640757674722404	0.2733812949640288	1253	667.5	0.2421602787456446	0.8825396825396825	833	0	-1	-1	-1	1513.0	0.2619164619164619	0.7820983125458547	2707	0	-1	-1	-1	0.1447	0.2499	479.0	-1
6RVR	C	47.0	0.0995702005730659	0.2836734693877551	906	616.5	0.16982758620689656	0.9078341013824884	943	0	-1	-1	-1	0	-1	-1	-1	0	-1	-1	-1	0.1384	0.2779	390.0	0.8351437699680511
6RVR	K	47.0	0.0995702005730659	0.2836734693877551	906	616.5	0.16982758620689656	0.9078341013824884	943	0	-1	-1	-1	0	-1	-1	-1	0	-1	-1	-1	0.1384	0.2779	390.0	0.8351437699680511
6RVR	E	47.0	0.0995702005730659	0.2836734693877551	906	616.5	0.16982758620689656	0.9078341013824884	943	0	-1	-1	-1	0	-1	-1	-1	0	-1	-1	-1	0.1384	0.2779	390.0	0.8351437699680511
3J6T	C	87.5	0.0793564221434415	0.2921686746987952	2671	0	-1	-1	-1	0	-1	-1	-1	0	-1	-1	-1	0	-1	-1	-1	0.1589	0.2732	493.0	0.0
3J6S	A	87.5	0.0793564221434415	0.2921686746987952	2671	0	-1	-1	-1	0	-1	-1	-1	0	-1	-1	-1	0	-1	-1	-1	0.1585	0.2719	493.0	0.0
4BTP	E	55.5	0.1231933929800413	0.29248366013071897	841	905.0	0.22341954022988506	0.9120234604105572	1051	0	-1	-1	-1	1946.0	0.3328729281767956	0.778675282714055	2487	0	-1	-1	-1	0.1921	0.2342	749.0	0.8351437699680511
4BTP	D	55.5	0.1231933929800413	0.29248366013071897	841	901.5	0.22793053545586106	0.8974358974358975	1031	0	-1	-1	-1	1946.0	0.3328729281767956	0.778675282714055	2487	0	-1	-1	-1	0.191	0.2343	749.0	0.8351437699680511
5O6A	C	41.0	0.07231182795698925	0.2781799379524302	2753	772.5	0.3017319963536919	0.8756613756613757	719	0	-1	-1	-1	0	-1	-1	-1	0	-1	-1	-1	0.163	0.2756	492.0	0.997444089456869
5A1Z	E	60.0	0.07202364955657081	0.2841993637327678	2778	0	-1	-1	-1	0	-1	-1	-1	0	-1	-1	-1	0	-1	-1	-1	0.1592	0.2705	495.0	0.0
7BU8	C	70.0	0.04407370517928287	0.26029411764705884	3336	697.5	0.2949061662198391	0.8967391304347826	751	0	-1	-1	-1	0	-1	-1	-1	0	-1	-1	-1	0.162	0.269	107.0	-1
5H30	B	70.0	0.04407370517928287	0.26029411764705884	3336	0	-1	-1	-1	0	-1	-1	-1	0	-1	-1	-1	0	-1	-1	-1	0.1625	0.2709	504.0	0.0
6QPG	E	35.0	0.06805640711220111	0.2781954887218045	1232	671.0	0.26619828259172523	0.9166666666666666	909	0	-1	-1	-1	0	-1	-1	-1	0	-1	-1	-1	0.1761	0.2348	666.0	0.8357827476038339
3J27	C	50.5	0.04210264075734928	0.26	3364	757.0	0.30054151624548736	0.9	738	0	-1	-1	-1	0	-1	-1	-1	0	-1	-1	-1	0.1567	0.2667	495.0	0.938527084601339
5A1Z	C	60.0	0.07202364955657081	0.2841993637327678	2778	0	-1	-1	-1	0	-1	-1	-1	0	-1	-1	-1	0	-1	-1	-1	0.1592	0.2722	495.0	0.0
6UIS	A	28.5	0.1298283261802575	0.28672985781990523	1020	586.0	0.1976284584980237	0.9398496240601504	999	95.5	0.23595505617977527	0.7590361445783133	184	3307.5	0.40463724756918473	0.7778576563623293	2566	187.5	0.23629489603024575	0.8064516129032258	374	0.1705	0.2608	547.0	0.8188325991189427
3J6U	A	87.5	0.0793564221434415	0.2921686746987952	2671	0	-1	-1	-1	0	-1	-1	-1	0	-1	-1	-1	0	-1	-1	-1	0.1582	0.2709	493.0	0.0
5TFR	B	50.5	0.04151130996768581	0.24962630792227206	3354	844.5	0.26791927627000695	0.8995327102803738	1009	118.0	0.21754385964912282	0.7209302325581395	199	3578.5	0.23213627992633518	0.7824332712600869	7638	196.0	0.3202614379084967	0.7424242424242424	261	0.2114	0.2274	882.0	0.8183783783783783
6O3H	E	37.5	0.05289139633286319	0.2840909090909091	1154	646.0	0.23879231473010065	0.8729096989966555	794	0	-1	-1	-1	863.5	0.19037037037037038	0.7694610778443114	3048	0	-1	-1	-1	0.1214	0.2321	409.0	0.8249522597071929
4KHQ	A	61.0	0.12760241773002015	0.2765647743813683	802	1098.0	0.31605471562275017	0.888663967611336	895	0	-1	-1	-1	2764.5	0.40032377428307125	0.7832579185520362	2114	0	-1	-1	-1	0.2102	0.223	899.0	0.7816616008105369
4KI6	A	61.0	0.12760241773002015	0.2765647743813683	802	1140.5	0.3292240754169688	0.8972332015810277	873	0	-1	-1	-1	2764.5	0.40032377428307125	0.7832579185520362	2114	0	-1	-1	-1	0.2127	0.2249	902.0	0.7892583120204604
5IZ7	A	70.0	0.04407370517928287	0.26029411764705884	3336	625.5	0.263986013986014	0.880466472303207	801	0	-1	-1	-1	0	-1	-1	-1	0	-1	-1	-1	0.1607	0.2681	504.0	0.9961734693877551
4DTX	A	61.0	0.12760241773002015	0.2765647743813683	802	1113.0	0.3139367816091954	0.8882113821138211	900	0	-1	-1	-1	2764.5	0.40032377428307125	0.7832579185520362	2114	0	-1	-1	-1	0.2056	0.2175	901.0	0.788768675940237
5IZ7	C	70.0	0.04407370517928287	0.26029411764705884	3336	575.0	0.26865671641791045	0.8793103448275862	791	0	-1	-1	-1	0	-1	-1	-1	0	-1	-1	-1	0.056	0.4188	75.0	0.9980830670926517
4PQU	C	40.5	0.13138297872340426	0.29404761904761906	1040	555.5	0.24748322147651006	0.8779761904761905	856	0	-1	-1	-1	0	-1	-1	-1	0	-1	-1	-1	0.174	0.2664	545.0	0.7984168865435356
6VXK	D	101.0	0.15086206896551724	0.28426395939086296	871	948.0	0.30793157076205285	0.868421052631579	830	113.0	0.34675615212527966	0.7276995305164319	234	3315.5	0.3691379310344828	0.7845364602418469	3071	235.5	0.06994171523730225	0.7741935483870968	2185	0.1906	0.231	747.0	1.0
4XM3	A	96.0	0.10596491228070175	0.27060931899641577	867	728.0	0.26855713094245204	0.8407310704960835	816	0	-1	-1	-1	2161.0	0.35099177552007743	0.7968149368478857	2313	0	-1	-1	-1	0.1676	0.2406	599.0	0.8388545760808535
3QET	A	61.0	0.12760241773002015	0.2765647743813683	802	1104.5	0.32181425485961124	0.8993963782696177	892	0	-1	-1	-1	2764.5	0.40032377428307125	0.7832579185520362	2114	0	-1	-1	-1	0.2058	0.2175	903.0	-1
2FL8	I	57.5	0.08853809196980096	0.30861244019138756	1039	0	-1	-1	-1	0	-1	-1	-1	2088.0	0.309879872517774	0.8144329896907216	2527	0	-1	-1	-1	0.1163	0.2505	344.0	0.0
4DTP	A	61.0	0.12760241773002015	0.2765647743813683	802	1146.0	0.3321220930232558	0.8960784313725491	866	0	-1	-1	-1	2764.5	0.40032377428307125	0.7832579185520362	2114	0	-1	-1	-1	0.2066	0.2183	903.0	0.7924430641821946
4XLA	A	96.0	0.10596491228070175	0.27060931899641577	867	741.0	0.27181208053691275	0.8286445012787724	801	0	-1	-1	-1	2161.0	0.35099177552007743	0.7968149368478857	2313	0	-1	-1	-1	0.1662	0.2387	600.0	0.8388545760808535
6O3H	D	37.5	0.05289139633286319	0.2840909090909091	1154	642.0	0.22931654676258992	0.9107142857142857	832	0	-1	-1	-1	863.5	0.19037037037037038	0.7694610778443114	3048	0	-1	-1	-1	0.1365	0.2679	409.0	0.8249522597071929
4C2I	A	53.0	0.06533700137551582	0.30254777070063693	1140	0	-1	-1	-1	0	-1	-1	-1	0	-1	-1	-1	0	-1	-1	-1	0.1597	0.2671	495.0	0.3614678899082569
3NGI	A	61.0	0.12760241773002015	0.2765647743813683	802	1132.5	0.3182471264367816	0.8967611336032388	898	0	-1	-1	-1	2764.5	0.40032377428307125	0.7832579185520362	2114	0	-1	-1	-1	0.2068	0.2184	903.0	0.788768675940237
4C2I	C	53.0	0.06533700137551582	0.30254777070063693	1140	0	-1	-1	-1	0	-1	-1	-1	0	-1	-1	-1	0	-1	-1	-1	0.1558	0.2623	495.0	0.36107711138310894
3NAE	A	61.0	0.12760241773002015	0.2765647743813683	802	1148.0	0.32416787264833574	0.8888888888888888	878	0	-1	-1	-1	2764.5	0.40032377428307125	0.7832579185520362	2114	0	-1	-1	-1	0.2088	0.2209	902.0	0.7867760123013839
6LNU	D	70.0	0.04407370517928287	0.26029411764705884	3336	0	-1	-1	-1	0	-1	-1	-1	0	-1	-1	-1	0	-1	-1	-1	0.084	0.3185	163.0	0.0
3SUP	A	61.0	0.12760241773002015	0.2765647743813683	802	1136.0	0.331399564902103	0.9013806706114399	872	0	-1	-1	-1	2764.5	0.40032377428307125	0.7832579185520362	2114	0	-1	-1	-1	0.1984	0.2097	903.0	0.7896907216494845
6CO8	E	70.0	0.04407370517928287	0.26029411764705884	3336	736.5	0.3	0.8903743315508021	736	0	-1	-1	-1	0	-1	-1	-1	0	-1	-1	-1	0.1601	0.2679	75.0	-1
4DTN	A	61.0	0.12760241773002015	0.2765647743813683	802	1126.0	0.32372025955299205	0.8997995991983968	888	0	-1	-1	-1	2764.5	0.40032377428307125	0.7832579185520362	2114	0	-1	-1	-1	0.2087	0.2206	903.0	0.7876467585502808
6T0V	B	43.0	0.09722222222222222	0.28433268858800775	995	772.5	0.23384168482207698	0.9147727272727273	1025	0	-1	-1	-1	0	-1	-1	-1	0	-1	-1	-1	0.1749	0.2131	745.0	0.8048
7AAP	A	103.0	0.037677245104659016	0.2894190871369295	6441	973.0	0.3012729844413013	0.8856548856548857	933	1325.0	1.0	1.0	0	4362.0	0.20218940562780105	0.8025663458734325	10182	1145.0	1.0	1.0	0	0.1835	0.1925	911.0	0.8050561797752809
2P5O	C	61.0	0.12760241773002015	0.2765647743813683	802	1022.0	0.3313343328335832	0.884	834	0	-1	-1	-1	2764.5	0.40032377428307125	0.7832579185520362	2114	0	-1	-1	-1	0.2049	0.2313	829.0	0.8458204334365325
4B3V	B	6.0	0.0030303030303030303	0.2692307692307692	2284	634.0	0.24616771866546439	0.8892508143322475	802	0	-1	-1	-1	0	-1	-1	-1	0	-1	-1	-1	0.1253	0.2347	430.0	0.9265402843601895
4J2E	A	61.0	0.12760241773002015	0.2765647743813683	802	1141.0	0.32155731795241527	0.89738430583501	890	0	-1	-1	-1	2764.5	0.40032377428307125	0.7832579185520362	2114	0	-1	-1	-1	0.2061	0.2183	901.0	0.7876467585502808
4DTM	A	61.0	0.12760241773002015	0.2765647743813683	802	1147.0	0.319683908045977	0.9044715447154471	900	0	-1	-1	-1	2764.5	0.40032377428307125	0.7832579185520362	2114	0	-1	-1	-1	0.2089	0.2213	901.0	0.796161825726141
6I9E	D	37.5	0.05289139633286319	0.2840909090909091	1154	621.0	0.23662737987307345	0.903114186851211	814	0	-1	-1	-1	873.0	0.1919266963843487	0.7642998027613412	3024	0	-1	-1	-1	0.1378	0.2699	409.0	0.8249522597071929
3QEW	A	61.0	0.12760241773002015	0.2765647743813683	802	1138.0	0.3289760348583878	0.893491124260355	870	0	-1	-1	-1	2764.5	0.40032377428307125	0.7832579185520362	2114	0	-1	-1	-1	0.2057	0.2176	901.0	0.7810920121334681
4FJ8	A	61.0	0.12760241773002015	0.2765647743813683	802	1132.0	0.32801161103047893	0.8932806324110671	872	0	-1	-1	-1	2764.5	0.40032377428307125	0.7832579185520362	2114	0	-1	-1	-1	0.2044	0.2164	901.0	0.79979035639413
4M45	A	61.0	0.12760241773002015	0.2765647743813683	802	1129.0	0.32253419726421884	0.9050505050505051	894	0	-1	-1	-1	2764.5	0.40032377428307125	0.7832579185520362	2114	0	-1	-1	-1	0.2059	0.2179	901.0	0.7946058091286307
6QPG	H	35.0	0.06805640711220111	0.2781954887218045	1232	618.5	0.1935483870967742	0.9072164948453608	1073	0	-1	-1	-1	0	-1	-1	-1	0	-1	-1	-1	0.1546	0.2041	667.0	0.8357827476038339
2VBK	A	69.5	0.10077519379844961	0.29979035639413	942	726.0	0.27466666666666667	0.8373983739837398	756	0	-1	-1	-1	0	-1	-1	-1	0	-1	-1	-1	0.1468	0.2397	511.0	0.8321810182275299
4J2D	A	61.0	0.12760241773002015	0.2765647743813683	802	1137.0	0.31352899069434503	0.8993839835728953	910	0	-1	-1	-1	2764.5	0.40032377428307125	0.7832579185520362	2114	0	-1	-1	-1	0.2109	0.2235	901.0	0.7901487942534633
3QEX	A	61.0	0.12760241773002015	0.2765647743813683	802	1133.0	0.3194544149318019	0.9063136456211812	902	0	-1	-1	-1	2764.5	0.40032377428307125	0.7832579185520362	2114	0	-1	-1	-1	0.2055	0.2176	901.0	0.7890946502057613
4FJ9	A	61.0	0.12760241773002015	0.2765647743813683	802	1131.5	0.32014388489208634	0.9008097165991903	896	0	-1	-1	-1	2764.5	0.40032377428307125	0.7832579185520362	2114	0	-1	-1	-1	0.2038	0.2154	901.0	0.7988445378151261
4B3V	A	6.0	0.0030303030303030303	0.2692307692307692	2284	645.0	0.240608228980322	0.9057239057239057	821	0	-1	-1	-1	0	-1	-1	-1	0	-1	-1	-1	0.1245	0.2313	430.0	0.9478787878787879
6EGT	B	43.0	0.12369942196531791	0.2857142857142857	981	815.5	0.295668549905838	0.8579234972677595	696	0	-1	-1	-1	0	-1	-1	-1	0	-1	-1	-1	0.1418	0.2613	445.0	0.9860935524652339
5BU5	A	45.5	0.041053446940356314	0.24651162790697675	1076	432.0	0.10632183908045977	0.9823008849557522	931	0	-1	-1	-1	656.0	0.11867852604828462	0.7928692699490663	3346	0	-1	-1	-1	0.0882	0.3863	174.0	0.7969830295411691
4FJX	A	61.0	0.12760241773002015	0.2765647743813683	802	1137.5	0.31420373027259685	0.8938775510204081	904	0	-1	-1	-1	2764.5	0.40032377428307125	0.7832579185520362	2114	0	-1	-1	-1	0.197	0.2082	901.0	0.7943779281624154
4DU3	A	61.0	0.12760241773002015	0.2765647743813683	802	1110.5	0.32323232323232326	0.8995983935742972	888	0	-1	-1	-1	2764.5	0.40032377428307125	0.7832579185520362	2114	0	-1	-1	-1	0.2061	0.2183	901.0	0.783248730964467
4URR	C	69.5	0.10077519379844961	0.29979035639413	942	701.5	0.2777284826974268	0.8575342465753425	762	0	-1	-1	-1	0	-1	-1	-1	0	-1	-1	-1	0.166	0.2697	509.0	0.8555045871559633
4N23	A	63.0	0.06387665198237885	0.28618421052631576	1058	407.0	0.09741550695825049	0.98	906	0	-1	-1	-1	1304.0	0.19665585225854754	0.7903711133400201	3010	0	-1	-1	-1	0.0556	0.3912	123.0	0.7229299363057324
6EGT	C	43.0	0.12369942196531791	0.2857142857142857	981	794.0	0.29362101313320826	0.8670360110803325	705	0	-1	-1	-1	0	-1	-1	-1	0	-1	-1	-1	0.1408	0.2595	444.0	0.9860935524652339
4YEJ	A	96.0	0.10596491228070175	0.27060931899641577	867	746.5	0.2698412698412698	0.8433420365535248	814	0	-1	-1	-1	2161.0	0.35099177552007743	0.7968149368478857	2313	0	-1	-1	-1	0.1584	0.2276	597.0	0.8383838383838383
4XR6	A	96.0	0.10596491228070175	0.27060931899641577	867	740.0	0.2711297071129707	0.8415584415584415	810	0	-1	-1	-1	2161.0	0.35099177552007743	0.7968149368478857	2313	0	-1	-1	-1	0.1688	0.2431	597.0	0.8383838383838383
5GNQ	A	61.0	0.12760241773002015	0.2765647743813683	802	1117.0	0.32414793328498914	0.8922155688622755	878	0	-1	-1	-1	2764.5	0.40032377428307125	0.7832579185520362	2114	0	-1	-1	-1	0.1927	0.204	899.0	0.800209753539591
4URR	D	69.5	0.10077519379844961	0.29979035639413	942	692.5	0.27708703374777977	0.8547945205479452	761	0	-1	-1	-1	0	-1	-1	-1	0	-1	-1	-1	0.1657	0.2696	508.0	0.8518937252685133
5D9A	K	57.5	0.1002031144211239	0.2690909090909091	927	787.0	0.22878228782287824	0.9064327485380117	1013	0	-1	-1	-1	0	-1	-1	-1	0	-1	-1	-1	0.1557	0.2	762.0	-1
5D9A	E	57.5	0.1002031144211239	0.2690909090909091	927	787.0	0.22878228782287824	0.9064327485380117	1013	0	-1	-1	-1	0	-1	-1	-1	0	-1	-1	-1	0.1557	0.2	762.0	-1
2X85	A	96.0	0.10596491228070175	0.27060931899641577	867	722.5	0.2716568544995795	0.8260869565217391	798	0	-1	-1	-1	2161.0	0.35099177552007743	0.7968149368478857	2313	0	-1	-1	-1	0.1693	0.2434	597.0	0.8029504741833509
4URR	E	69.5	0.10077519379844961	0.29979035639413	942	701.5	0.27797513321492007	0.8575342465753425	761	0	-1	-1	-1	0	-1	-1	-1	0	-1	-1	-1	0.1627	0.2646	508.0	0.8558352402745996
2FL9	C	57.5	0.08853809196980096	0.30861244019138756	1039	0	-1	-1	-1	0	-1	-1	-1	2088.0	0.309879872517774	0.8144329896907216	2527	0	-1	-1	-1	0.1082	0.2483	344.0	0.0
5W9I	I	1564.0	0.29917469050894085	0.371160409556314	282	1139.5	0.3030583873957368	0.8885869565217391	711	0	-1	-1	-1	0	-1	-1	-1	0	-1	-1	-1	0.4042	0.8127	111.0	-1
5W9P	B	1564.0	0.29917469050894085	0.371160409556314	282	1259.5	0.3076923076923077	0.9021739130434783	711	0	-1	-1	-1	0	-1	-1	-1	0	-1	-1	-1	0.4045	0.8125	111.0	-1
5W9H	A	1564.0	0.29917469050894085	0.371160409556314	282	1136.0	0.2894736842105263	0.9246376811594202	757	0	-1	-1	-1	0	-1	-1	-1	0	-1	-1	-1	0.404	0.8122	726.0	-1
5W9H	D	1564.0	0.29917469050894085	0.371160409556314	282	1166.5	0.29861751152073734	0.8950276243093923	723	0	-1	-1	-1	0	-1	-1	-1	0	-1	-1	-1	0.404	0.8122	726.0	-1
4URR	F	69.5	0.10077519379844961	0.29979035639413	942	701.5	0.27797513321492007	0.8575342465753425	761	0	-1	-1	-1	0	-1	-1	-1	0	-1	-1	-1	0.1569	0.2567	508.0	0.854524627720504
5W9L	D	1564.0	0.29917469050894085	0.371160409556314	282	1199.5	0.3133208255159475	0.8766404199475065	685	0	-1	-1	-1	0	-1	-1	-1	0	-1	-1	-1	0.4026	0.821	726.0	-1
6RVS	G	47.0	0.0995702005730659	0.2836734693877551	906	589.5	0.16652433817250215	0.9198113207547169	959	0	-1	-1	-1	0	-1	-1	-1	0	-1	-1	-1	0.1273	0.257	397.0	0.8351437699680511
6RVS	E	47.0	0.0995702005730659	0.2836734693877551	906	589.5	0.16652433817250215	0.9198113207547169	959	0	-1	-1	-1	0	-1	-1	-1	0	-1	-1	-1	0.1273	0.257	397.0	0.8351437699680511
5W9K	A	1564.0	0.29917469050894085	0.371160409556314	282	1166.0	0.29697525206232817	0.9152542372881356	737	0	-1	-1	-1	0	-1	-1	-1	0	-1	-1	-1	0.4024	0.8122	723.0	-1
6ORJ	A	45.0	0.051762940735183796	0.296137339055794	1100	403.5	0.17318982387475537	0.8592233009708737	816	0	-1	-1	-1	1014.5	0.17022370789406016	0.8122699386503067	3074	0	-1	-1	-1	0.1055	0.3093	235.0	0.8005747126436782
6TYS	A	97.5	0.08286118980169972	0.28746928746928746	1005	649.0	0.2011986301369863	0.8935361216730038	905	0	-1	-1	-1	1819.0	0.2987468671679198	0.8092328581126952	2517	0	-1	-1	-1	0.1929	0.3656	447.0	0.9461910519951633
4NJL	A	1565.0	0.29917469050894085	0.371160409556314	282	383.0	0.0943952802359882	1.0	921	0	-1	-1	-1	0	-1	-1	-1	0	-1	-1	-1	0.0893	0.4533	129.0	0.6311423101467772
5W9K	G	1564.0	0.29917469050894085	0.371160409556314	282	1152.0	0.29064486830154407	0.9329446064139941	758	0	-1	-1	-1	0	-1	-1	-1	0	-1	-1	-1	0.4024	0.8122	723.0	-1
6O3H	G	37.5	0.05289139633286319	0.2840909090909091	1154	617.0	0.2222222222222222	0.8985507246376812	840	0	-1	-1	-1	863.5	0.19037037037037038	0.7694610778443114	3048	0	-1	-1	-1	0.1322	0.2568	409.0	0.8249522597071929
5M3J	B	72.5	0.10281597904387688	0.3152610441767068	1029	758.5	0.2387950036737693	0.9129213483146067	1005	0	-1	-1	-1	0	-1	-1	-1	0	-1	-1	-1	0.1647	0.2049	733.0	0.8389776357827476
6R5W	B	63.5	0.06831831831831832	0.2898089171974522	1018	334.0	0.1111111111111111	0.912	901	0	-1	-1	-1	0	-1	-1	-1	0	-1	-1	-1	0.082	0.3218	168.0	0.8125
4AU6	B	63.0	0.09741784037558686	0.2526636225266362	1047	774.0	0.26242920075519194	0.892933618843683	1122	0	-1	-1	-1	0	-1	-1	-1	0	-1	-1	-1	0.2305	0.214	1071.0	-1
2R7V	A	63.0	0.07276736493936053	0.2413162705667276	1267	929.0	0.2415902140672783	0.933806146572104	1212	0	-1	-1	-1	0	-1	-1	-1	0	-1	-1	-1	0.2353	0.2182	1073.0	0.8351437699680511
6RR7	B	35.0	0.06805640711220111	0.2781954887218045	1232	731.5	0.25975975975975973	0.8737373737373737	936	0	-1	-1	-1	0	-1	-1	-1	0	-1	-1	-1	0.2018	0.2558	737.0	-1
6CGV	M	38.0	0.106539309331374	0.2917505030181087	864	541.5	0.14824797843665768	0.953757225433526	940	0	-1	-1	-1	0	-1	-1	-1	0	-1	-1	-1	0.214	0.2236	24.0	-1
4N21	E	63.0	0.06387665198237885	0.28618421052631576	1058	409.5	0.10531594784353059	0.9813084112149533	890	0	-1	-1	-1	1304.0	0.19665585225854754	0.7903711133400201	3010	0	-1	-1	-1	0.0705	0.3915	121.0	0.7484076433121019
6QCS	B	72.5	0.10281597904387688	0.3152610441767068	1029	763.5	0.27320359281437123	0.9217171717171717	940	0	-1	-1	-1	0	-1	-1	-1	0	-1	-1	-1	0.179	0.2177	750.0	0.8342679127725857
6PZ8	I	1569.0	0.2998624484181568	0.3720136518771331	282	1285.5	0.31962616822429907	0.9071618037135278	693	0	-1	-1	-1	0	-1	-1	-1	0	-1	-1	-1	0.4026	0.8051	463.0	0.9536585365853658
4GDF	A	36.5	0.05463474524248005	0.2528409090909091	1277	696.5	0.22138047138047137	0.9006849315068494	896	0	-1	-1	-1	0	-1	-1	-1	0	-1	-1	-1	0.1666	0.2733	497.0	0.806378132118451
5VF3	G	55.5	0.043059125964010285	0.2815126050420168	1318	567.0	0.23192239858906524	0.8622950819672132	829	0	-1	-1	-1	1650.0	0.2676616915422886	0.7865497076023392	2652	0	-1	-1	-1	0.1231	0.2225	456.0	0.8338658146964856
5FJ7	B	67.5	0.0842237586423633	0.29711751662971175	1140	764.0	0.27232142857142855	0.915	944	0	-1	-1	-1	1773.5	0.3484560570071259	0.763267429760666	2288	0	-1	-1	-1	0.1823	0.219	664.0	-1
6QJT	A	23.0	0.05574912891986063	0.27972027972027974	1149	604.0	0.24476797088262056	0.911864406779661	804	0	-1	-1	-1	1041.0	0.204031465093412	0.7538601271571299	2967	0	-1	-1	-1	0.1411	0.2744	411.0	0.8198083067092652
6HJR	D	52.0	0.09347826086956522	0.28104575163398693	921	476.0	0.13896987366375121	0.910828025477707	872	0	-1	-1	-1	0	-1	-1	-1	0	-1	-1	-1	0.1175	0.4264	203.0	0.948780487804878
5EVM	F	97.5	0.08286118980169972	0.28746928746928746	1005	667.5	0.2018819503849444	0.8905660377358491	904	0	-1	-1	-1	1819.0	0.2987468671679198	0.8092328581126952	2517	0	-1	-1	-1	0.1947	0.369	450.0	0.945619335347432
7BQT	L	49.5	0.100647016534867	0.2828282828282828	896	573.0	0.1627318718381113	0.946078431372549	982	0	-1	-1	-1	1498.0	0.2980181061903597	0.7723525681674065	2510	0	-1	-1	-1	0.1395	0.2722	405.0	0.8351437699680511
3E3J	B	64.5	0.14326647564469913	0.2631578947368421	636	743.5	0.2552891396332863	0.900497512437811	1016	0	-1	-1	-1	2269.5	0.38210259949390385	0.7809120827456512	2220	0	-1	-1	-1	0.2061	0.2315	833.0	-1
5CCV	G	88.0	0.08113311331133113	0.2872444011684518	2609	787.0	0.25331472435450103	0.9075	1033	0	-1	-1	-1	0	-1	-1	-1	0	-1	-1	-1	0.2266	0.252	847.0	0.8044752264251465
5CCV	H	88.0	0.08113311331133113	0.2872444011684518	2609	765.5	0.2680565897244974	0.8653846153846154	927	0	-1	-1	-1	0	-1	-1	-1	0	-1	-1	-1	0.2042	0.2434	767.0	0.8282716731087797
3SN6	R	51.0	0.05792044661549198	0.32806324110671936	1180	645.5	0.1746031746031746	0.9008620689655172	965	127.5	0.2569060773480663	0.75	238	1159.5	0.21732598898347522	0.811214953271028	2924	189.0	0.23344370860927152	0.8057142857142857	429	0.0769	0.4025	128.0	0.8814905314599878
5LI2	C	72.5	0.09971098265895954	0.28991596638655465	908	653.0	0.23903312444046554	0.8841059602649006	815	0	-1	-1	-1	0	-1	-1	-1	0	-1	-1	-1	0.1197	0.2204	100.0	-1
1FAV	A	75.0	0.12863070539419086	0.2703488372093023	758	337.0	0.07833163784333673	0.9871794871794872	905	0	-1	-1	-1	0	-1	-1	-1	0	-1	-1	-1	0.0532	0.5966	78.0	0.7571701720841301
4BTG	A	67.5	0.0842237586423633	0.29711751662971175	1140	736.0	0.2675535846267554	0.9258312020460358	962	0	-1	-1	-1	1773.5	0.3484560570071259	0.763267429760666	2288	0	-1	-1	-1	0.1842	0.2218	761.0	-1
6PWU	A	54.5	0.12483221476510067	0.29107981220657275	851	742.5	0.2780968006562756	0.8921052631578947	839	0	-1	-1	-1	0	-1	-1	-1	0	-1	-1	-1	0.1722	0.2473	216.0	-1
6GV4	A	107.0	0.12147239263803682	0.2955223880597015	1440	352.5	0.15819750719079578	0.8418367346938775	847	0	-1	-1	-1	0	-1	-1	-1	0	-1	-1	-1	0.0985	0.2716	256.0	0.835031847133758
5VF3	A	55.5	0.043059125964010285	0.2815126050420168	1318	566.0	0.24539877300613497	0.9395973154362416	843	0	-1	-1	-1	1650.0	0.2676616915422886	0.7865497076023392	2652	0	-1	-1	-1	0.1319	0.2459	415.0	0.8338658146964856
6URI	B	45.5	0.09720534629404617	0.28368794326241137	1082	640.5	0.1672	0.9631336405529954	1033	0	-1	-1	-1	0	-1	-1	-1	0	-1	-1	-1	0.0788	0.339	142.0	0.8345047923322684
6EVJ	B	43.0	0.09722222222222222	0.28433268858800775	995	745.0	0.26054774241302736	0.9142857142857143	966	0	-1	-1	-1	0	-1	-1	-1	0	-1	-1	-1	0.1714	0.2075	752.0	0.8357827476038339
5VF3	H	55.5	0.043059125964010285	0.2815126050420168	1318	553.0	0.22086956521739132	0.8788927335640139	861	0	-1	-1	-1	1650.0	0.2676616915422886	0.7865497076023392	2652	0	-1	-1	-1	0.1297	0.2248	456.0	0.8338658146964856
4DJH	B	26.0	0.03265940902021773	0.2781456953642384	1135	670.5	0.17593360995850624	0.925764192139738	976	0	-1	-1	-1	603.0	0.09191840950167829	0.8018018018018018	3429	0	-1	-1	-1	0.1193	0.2163	448.0	0.8768472906403941
1WYY	B	5230.0	0.7635082223962412	0.7793764988009593	26	388.0	0.09270216962524655	1.0	920	1063.0	0.8851851851851852	0.9227799227799228	11	10394.0	0.7314532520325203	0.7879036672140121	282	1064.0	0.22383419689119172	0.9818181818181818	745	0.075	0.4195	124.0	0.5553435114503816
3IZO	A	56.5	0.09479015918958032	0.28354978354978355	920	426.5	0.19302721088435373	0.8631178707224335	913	0	-1	-1	-1	0	-1	-1	-1	0	-1	-1	-1	0.1337	0.2327	455.0	0.8389776357827476
6KUU	A	42.5	0.039586919104991396	0.2875	1503	632.0	0.23902027027027026	0.907051282051282	872	0	-1	-1	-1	0	-1	-1	-1	0	-1	-1	-1	0.1368	0.222	249.0	-1
4K7H	C	67.5	0.0842237586423633	0.29711751662971175	1140	803.0	0.25513196480938416	0.9182058047493403	985	0	-1	-1	-1	1773.5	0.3484560570071259	0.763267429760666	2288	0	-1	-1	-1	0.1921	0.2327	760.0	0.8351437699680511
5FMZ	B	72.5	0.10281597904387688	0.3152610441767068	1029	725.5	0.2517058377558757	0.8853333333333333	944	0	-1	-1	-1	0	-1	-1	-1	0	-1	-1	-1	0.1506	0.1913	708.0	0.8389776357827476
3J2M	X	75.0	0.10084033613445378	0.2857142857142857	924	828.0	0.3236301369863014	0.8852459016393442	741	0	-1	-1	-1	2142.5	0.3234155781325593	0.8015587529976019	2466	0	-1	-1	-1	0.0771	0.2538	609.0	-1
3J2N	U	75.0	0.10084033613445378	0.2857142857142857	924	826.5	0.3278969957081545	0.8883720930232558	735	0	-1	-1	-1	2142.5	0.3234155781325593	0.8015587529976019	2466	0	-1	-1	-1	0.0771	0.2538	609.0	-1
3J2N	W	75.0	0.10084033613445378	0.2857142857142857	924	837.0	0.324486301369863	0.8875878220140515	741	0	-1	-1	-1	2142.5	0.3234155781325593	0.8015587529976019	2466	0	-1	-1	-1	0.0771	0.2538	609.0	-1
6IBG	A	19.5	0.07833089311859444	0.30140845070422534	1011	598.0	0.24316939890710382	0.898989898989899	801	0	-1	-1	-1	0	-1	-1	-1	0	-1	-1	-1	0.1372	0.2598	412.0	0.8197452229299363
1X9M	A	18.0	0.13175425610658772	0.28434504792332266	725	738.0	0.20412675018422993	0.9111842105263158	1053	0	-1	-1	-1	1937.5	0.34476885644768857	0.7755883962780514	2283	0	-1	-1	-1	0.1892	0.2489	675.0	0.8351437699680511
2FL9	E	57.5	0.08853809196980096	0.30861244019138756	1039	0	-1	-1	-1	0	-1	-1	-1	2088.0	0.309879872517774	0.8144329896907216	2527	0	-1	-1	-1	0.1159	0.2568	344.0	0.0
6GAJ	C	54.5	0.062237762237762236	0.28434504792332266	1117	546.0	0.12817904374364192	0.9618320610687023	852	0	-1	-1	-1	0	-1	-1	-1	0	-1	-1	-1	0.0551	0.3781	131.0	0.5073482428115016
4RU4	A	77.5	0.14505494505494507	0.29246676514032494	688	802.0	0.2669456066945607	0.8461538461538461	818	0	-1	-1	-1	1938.0	0.36697685516583156	0.7923750643997939	2250	0	-1	-1	-1	0.1633	0.2387	589.0	0.8212357528494301
2BEZ	C	5230.0	0.7635082223962412	0.7793764988009593	26	308.0	0.07324516785350967	0.935064935064935	906	1063.0	0.8851851851851852	0.9227799227799228	11	10394.0	0.7314532520325203	0.7879036672140121	282	1064.0	0.22383419689119172	0.9818181818181818	745	0.0607	0.5533	77.0	0.5335463258785943
6ZIG	3	0	-1	-1	-1	0	-1	-1	-1	0	-1	-1	-1	0	-1	-1	-1	0	-1	-1	-1	0.1089	0.314	263.0	0.0
6ZJJ	5	0	-1	-1	-1	0	-1	-1	-1	0	-1	-1	-1	0	-1	-1	-1	0	-1	-1	-1	0.1122	0.2772	298.0	0.0
6ZIH	2	0	-1	-1	-1	0	-1	-1	-1	0	-1	-1	-1	0	-1	-1	-1	0	-1	-1	-1	0.1082	0.2662	298.0	0.0
6ZIG	6	0	-1	-1	-1	0	-1	-1	-1	0	-1	-1	-1	0	-1	-1	-1	0	-1	-1	-1	0.1076	0.3118	263.0	0.0
4RU4	B	77.5	0.14505494505494507	0.29246676514032494	688	809.0	0.29562982005141386	0.8497536945812808	761	0	-1	-1	-1	1938.0	0.36697685516583156	0.7923750643997939	2250	0	-1	-1	-1	0.1698	0.2459	590.0	0.8208508088675854
5WME	C	62.5	0.04254571026722925	0.3324175824175824	2480	0	-1	-1	-1	0	-1	-1	-1	0	-1	-1	-1	0	-1	-1	-1	0.0652	0.5146	93.0	0.7252396166134185
2AJQ	F	18.0	0.13175425610658772	0.28434504792332266	725	783.5	0.2735775526110678	0.9	893	0	-1	-1	-1	1937.5	0.34476885644768857	0.7755883962780514	2283	0	-1	-1	-1	0.1956	0.2515	689.0	0.8329129886506935
6EB8	E	56.0	0.1293422025129342	0.27821939586645467	724	379.5	0.0907258064516129	0.9574468085106383	898	0	-1	-1	-1	573.0	0.09857328145265888	0.811965811965812	3387	0	-1	-1	-1	0.065	0.4794	101.0	0.7303514376996805
6LNT	D	70.0	0.04407370517928287	0.26029411764705884	3336	0	-1	-1	-1	0	-1	-1	-1	0	-1	-1	-1	0	-1	-1	-1	0.0839	0.3224	163.0	0.0
5NFY	C	95.0	0.03063254210316934	0.28695652173913044	6736	515.5	0.2353448275862069	0.8076923076923077	822	0	-1	-1	-1	0	-1	-1	-1	0	-1	-1	-1	0.16	0.259	133.0	-1
2JES	Y	42.5	0.07147912243453644	0.27823691460055094	1050	629.5	0.22631094756209752	0.9213483146067416	820	0	-1	-1	-1	1432.5	0.24981522542498152	0.7952941176470588	2784	0	-1	-1	-1	0.1315	0.286	370.0	0.8075801749271136
2JES	A	42.5	0.07147912243453644	0.27823691460055094	1050	615.5	0.22242647058823528	0.9097744360902256	822	0	-1	-1	-1	1432.5	0.24981522542498152	0.7952941176470588	2784	0	-1	-1	-1	0.1309	0.2853	370.0	0.8075801749271136
5C8T	B	101.0	0.04011540046709713	0.2736644798500469	6212	556.5	0.20788824979457682	0.900355871886121	936	1063.0	0.8851851851851852	0.9227799227799228	11	4322.5	0.19989707395971182	0.807064410804393	10233	1064.0	0.22383419689119172	0.9818181818181818	745	0.0652	0.2906	514.0	-1
5JEA	K	26.0	0.03265940902021773	0.2781456953642384	1135	366.5	0.11753371868978806	0.8970588235294118	902	0	-1	-1	-1	603.0	0.09191840950167829	0.8018018018018018	3429	0	-1	-1	-1	0.0924	0.3256	185.0	0.8313099041533546
2JES	K	42.5	0.07147912243453644	0.27823691460055094	1050	618.5	0.18639575971731448	0.9504504504504504	910	0	-1	-1	-1	1432.5	0.24981522542498152	0.7952941176470588	2784	0	-1	-1	-1	0.1315	0.2855	370.0	0.8075801749271136
6XYE	D	87.5	0.10146955913226033	0.2865612648221344	923	431.0	0.14088159031979255	0.8907103825136612	974	0	-1	-1	-1	0	-1	-1	-1	0	-1	-1	-1	0.1339	0.2892	357.0	0.8600638977635783
2JES	U	42.5	0.07147912243453644	0.27823691460055094	1050	619.5	0.22723091076356947	0.9250936329588015	820	0	-1	-1	-1	1432.5	0.24981522542498152	0.7952941176470588	2784	0	-1	-1	-1	0.1316	0.2865	370.0	0.8075801749271136
4E7K	A	50.5	0.03651685393258427	0.2785714285714286	1856	520.5	0.18604651162790697	0.9004329004329005	887	0	-1	-1	-1	0	-1	-1	-1	0	-1	-1	-1	0.1117	0.2334	366.0	0.7938257993384785
7CZF	B	47.5	0.1232876712328767	0.2775974025974026	771	1008.0	0.2987012987012987	0.9292929292929293	836	0	-1	-1	-1	1948.0	0.33920495120209476	0.7855567805953694	2387	0	-1	-1	-1	0.0951	0.399	115.0	-1
6YYT	A	103.0	0.037677245104659016	0.2894190871369295	6441	884.0	0.2822174226061915	0.8730512249443207	940	1325.0	1.0	1.0	0	4362.0	0.20218940562780105	0.8025663458734325	10182	1145.0	1.0	1.0	0	0.184	0.2035	186.0	-1
5C8U	D	101.0	0.04011540046709713	0.2736644798500469	6212	573.5	0.22784810126582278	0.8626198083067093	872	1063.0	0.8851851851851852	0.9227799227799228	11	4322.5	0.19989707395971182	0.807064410804393	10233	1064.0	0.22383419689119172	0.9818181818181818	745	0.0654	0.3173	514.0	-1
1Z1G	C	20.0	0.050835148874364564	0.2777777777777778	1125	562.0	0.18501805054151624	0.9151785714285714	884	0	-1	-1	-1	0	-1	-1	-1	0	-1	-1	-1	0.1258	0.2828	330.0	-1
5GQH	A	12.0	0.025333947489636112	0.3089887640449438	1993	705.5	0.18861892583120204	0.9021406727828746	1237	0	-1	-1	-1	0	-1	-1	-1	0	-1	-1	-1	0.2022	0.2141	135.0	-1
5ZBQ	A	58.0	0.031994554118447927	0.25	1281	712.5	0.18827415359207267	0.957983193277311	973	0	-1	-1	-1	0	-1	-1	-1	0	-1	-1	-1	0.1575	0.2827	463.0	-1
5WME	B	62.5	0.04254571026722925	0.3324175824175824	2480	0	-1	-1	-1	0	-1	-1	-1	0	-1	-1	-1	0	-1	-1	-1	0.0603	0.5144	92.0	0.7252396166134185
1Z1G	D	20.0	0.050835148874364564	0.2777777777777778	1125	564.0	0.18664226898444647	0.8986784140969163	866	0	-1	-1	-1	0	-1	-1	-1	0	-1	-1	-1	0.1258	0.2828	330.0	-1
7CZE	G	25.0	0.057367149758454104	0.29411764705882354	1333	1058.0	0.3250414593698176	0.9074074074074074	774	0	-1	-1	-1	1817.0	0.2921478060046189	0.7842529448233106	2717	0	-1	-1	-1	0.1736	0.2352	655.0	0.9980830670926517
7CZE	C	25.0	0.057367149758454104	0.29411764705882354	1333	1052.5	0.3372982158028887	0.8611713665943601	716	0	-1	-1	-1	1817.0	0.2921478060046189	0.7842529448233106	2717	0	-1	-1	-1	0.1708	0.2308	655.0	0.9980830670926517
5MZ4	B	44.5	0.06480819633071241	0.2792607802874743	3223	882.5	0.308191403081914	0.8816705336426914	802	0	-1	-1	-1	0	-1	-1	-1	0	-1	-1	-1	0.1782	0.2335	679.0	0.8408656906429026
6MYY	B	29.0	0.037285607755406416	0.2994011976047904	1174	802.5	0.29800173761946136	0.8794871794871795	761	0	-1	-1	-1	0	-1	-1	-1	0	-1	-1	-1	0.0726	0.4479	100.0	0.9444779722389861
1HGF	C	70.5	0.09097421203438395	0.2866817155756208	953	492.0	0.2192046556741028	0.8071428571428572	751	0	-1	-1	-1	0	-1	-1	-1	0	-1	-1	-1	0.1411	0.3219	328.0	0.9439083232810616
4UNZ	C	45.5	0.045454545454545456	0.2450592885375494	1111	431.0	0.20699432892249528	0.8622047244094488	804	0	-1	-1	-1	0	-1	-1	-1	0	-1	-1	-1	0.138	0.3211	172.0	-1
6I2M	B	40.0	0.04555808656036447	0.2807017543859649	1471	633.5	0.1703835860838537	0.9271844660194175	915	97.0	0.16865079365079366	0.7391304347826086	389	2365.5	0.35961174242424243	0.7973753280839895	2319	252.0	0.04129220306048093	0.821256038647343	3910	0.1264	0.2844	343.0	0.8274760383386581
6P2A	E	30.0	0.07068607068607069	0.2518518518518518	1038	287.0	0.10878243512974052	0.8650793650793651	876	0	-1	-1	-1	1878.5	0.2952804546577712	0.7950765136393879	2544	0	-1	-1	-1	0.0733	0.3078	145.0	0.8176020408163265
6P2A	F	30.0	0.07068607068607069	0.2518518518518518	1038	273.5	0.109	0.8515625	872	0	-1	-1	-1	1878.5	0.2952804546577712	0.7950765136393879	2544	0	-1	-1	-1	0.0739	0.3108	145.0	0.8181818181818182
4HMG	C	63.5	0.09222948438634714	0.2748917748917749	915	470.0	0.19793621013133209	0.8612244897959184	821	0	-1	-1	-1	0	-1	-1	-1	0	-1	-1	-1	0.1408	0.3212	328.0	0.9287833827893175
1HGG	A	63.5	0.09222948438634714	0.2748917748917749	915	479.5	0.20930232558139536	0.7741935483870968	753	0	-1	-1	-1	0	-1	-1	-1	0	-1	-1	-1	0.1406	0.3198	328.0	0.9265837773830669
5W0K	A	25.0	0.057367149758454104	0.29411764705882354	1333	1077.0	0.34897610921501704	0.8776824034334764	706	0	-1	-1	-1	1817.0	0.2921478060046189	0.7842529448233106	2717	0	-1	-1	-1	0.1669	0.2256	31.0	-1
3HMG	E	63.5	0.09222948438634714	0.2748917748917749	915	468.0	0.21290944123314065	0.8095238095238095	765	0	-1	-1	-1	0	-1	-1	-1	0	-1	-1	-1	0.1416	0.3231	328.0	0.9439083232810616
5ANY	H	77.0	0.14140203714799282	0.27699530516431925	817	637.0	0.2446601941747573	0.8719723183391004	741	0	-1	-1	-1	0	-1	-1	-1	0	-1	-1	-1	0.1578	0.3172	211.0	-1
1HGD	E	70.5	0.09097421203438395	0.2866817155756208	953	472.5	0.19718309859154928	0.8536585365853658	819	0	-1	-1	-1	0	-1	-1	-1	0	-1	-1	-1	0.1389	0.3129	328.0	0.9439083232810616
1HGH	E	70.5	0.09097421203438395	0.2866817155756208	953	481.5	0.20265151515151514	0.8392156862745098	801	0	-1	-1	-1	0	-1	-1	-1	0	-1	-1	-1	0.1403	0.3188	328.0	0.9276822762299941
1HGE	E	70.5	0.09097421203438395	0.2866817155756208	953	482.5	0.21517771373679154	0.8296296296296296	771	0	-1	-1	-1	0	-1	-1	-1	0	-1	-1	-1	0.1412	0.3221	328.0	0.9276822762299941
5LJZ	A	69.0	0.08791801510248112	0.29422382671480146	1300	714.5	0.26062846580406657	0.9067524115755627	771	0	-1	-1	-1	0	-1	-1	-1	0	-1	-1	-1	0.136	0.2591	410.0	0.9309934562760261
6IW0	A	36.5	0.07049399198931909	0.28115015974440893	2806	634.5	0.23684210526315788	0.8456375838926175	766	0	-1	-1	-1	3689.0	0.23341319572429045	0.7900810979413599	7646	0	-1	-1	-1	0.1322	0.2763	377.0	0.8536741214057508
4JPN	E	40.0	0.06015037593984962	0.2952029520295203	1059	317.5	0.0752797558494405	0.9736842105263158	907	0	-1	-1	-1	0	-1	-1	-1	0	-1	-1	-1	0.0533	0.5575	76.0	0.5763578274760384
5LI4	C	72.5	0.09971098265895954	0.28991596638655465	908	604.0	0.23835125448028674	0.8778877887788779	813	0	-1	-1	-1	0	-1	-1	-1	0	-1	-1	-1	0.1432	0.2646	427.0	-1
7CN2	C	45.0	0.08953068592057761	0.3155216284987277	992	646.0	0.2774252039891206	0.8523676880222841	744	0	-1	-1	-1	0	-1	-1	-1	0	-1	-1	-1	0.0753	0.4334	478.0	-1
5UDD	B	65.0	0.09214285714285714	0.28859060402684567	953	699.5	0.21232876712328766	0.9253731343283582	900	0	-1	-1	-1	0	-1	-1	-1	0	-1	-1	-1	0.2185	0.4161	452.0	0.855044699872286
3OY9	A	50.5	0.03651685393258427	0.2785714285714286	1856	517.0	0.17850799289520428	0.8933333333333333	901	0	-1	-1	-1	0	-1	-1	-1	0	-1	-1	-1	0.1236	0.2596	368.0	0.7920087575259989
6P62	E	0	-1	-1	-1	815.0	0.282793867120954	0.907103825136612	808	0	-1	-1	-1	0	-1	-1	-1	0	-1	-1	-1	0.0782	0.4309	119.0	0.9432709716354858
3OYC	A	50.5	0.03651685393258427	0.2785714285714286	1856	525.5	0.17162872154115585	0.937799043062201	933	0	-1	-1	-1	0	-1	-1	-1	0	-1	-1	-1	0.1118	0.233	368.0	0.7833074131674442
3OS0	A	50.5	0.03651685393258427	0.2785714285714286	1856	529.0	0.17907801418439717	0.9181818181818182	908	0	-1	-1	-1	0	-1	-1	-1	0	-1	-1	-1	0.1075	0.2244	365.0	0.8024760832864378
4ZTF	A	50.5	0.03651685393258427	0.2785714285714286	1856	497.0	0.17873100983020554	0.8620689655172413	887	0	-1	-1	-1	0	-1	-1	-1	0	-1	-1	-1	0.1209	0.2515	368.0	0.7769893563101875
5FRO	A	50.5	0.03651685393258427	0.2785714285714286	1856	506.5	0.17939609236234458	0.9017857142857143	902	0	-1	-1	-1	0	-1	-1	-1	0	-1	-1	-1	0.1121	0.2321	367.0	0.7649975210708974
3L2U	A	50.5	0.03651685393258427	0.2785714285714286	1856	508.5	0.18488888888888888	0.9327354260089686	902	0	-1	-1	-1	0	-1	-1	-1	0	-1	-1	-1	0.1115	0.2325	365.0	0.7878315132605305
4ZYP	C	63.0	0.08512160228898426	0.2650334075723831	949	679.5	0.20808254514187446	0.8962962962962963	893	0	-1	-1	-1	0	-1	-1	-1	0	-1	-1	-1	0.2167	0.418	449.0	0.8402439024390244
4JPN	D	40.0	0.06015037593984962	0.2952029520295203	1059	315.0	0.0752797558494405	0.9736842105263158	907	0	-1	-1	-1	0	-1	-1	-1	0	-1	-1	-1	0.0538	0.5547	76.0	0.5763578274760384
3S3O	A	50.5	0.03651685393258427	0.2785714285714286	1856	522.5	0.17177914110429449	0.9333333333333333	931	0	-1	-1	-1	0	-1	-1	-1	0	-1	-1	-1	0.1239	0.26	368.0	0.7902564102564102
6QWL	E	84.5	0.11142454160789844	0.2719449225473322	837	671.0	0.2682291666666667	0.9035087719298246	810	0	-1	-1	-1	0	-1	-1	-1	0	-1	-1	-1	0.1373	0.2217	511.0	0.8345047923322684
4ZKP	A	38.0	0.040863531225905934	0.2535885167464115	1088	442.5	0.10909090909090909	0.9743589743589743	928	0	-1	-1	-1	701.5	0.1261837727156386	0.7990275526742301	3290	0	-1	-1	-1	0.0865	0.3696	179.0	0.8158390949088623
3J8D	G	55.5	0.04265402843601896	0.26226993865030673	3357	0	-1	-1	-1	0	-1	-1	-1	0	-1	-1	-1	0	-1	-1	-1	0.1309	0.2737	380.0	0.0
3OYG	A	50.5	0.03651685393258427	0.2785714285714286	1856	531.5	0.17533039647577092	0.9212962962962963	919	0	-1	-1	-1	0	-1	-1	-1	0	-1	-1	-1	0.1233	0.2601	368.0	0.7706146926536732
6QX8	A	32.5	0.09449354180829368	0.26833976833976836	953	634.5	0.1833466773418735	0.9233870967741935	1001	0	-1	-1	-1	0	-1	-1	-1	0	-1	-1	-1	0.14	0.2253	67.0	-1
5W23	C	63.0	0.08512160228898426	0.2650334075723831	949	663.0	0.20804794520547945	0.9169811320754717	903	0	-1	-1	-1	0	-1	-1	-1	0	-1	-1	-1	0.2211	0.4296	215.0	-1
6IW1	B	36.5	0.07049399198931909	0.28115015974440893	2806	652.5	0.2631578947368421	0.8620689655172413	726	0	-1	-1	-1	3689.0	0.23341319572429045	0.7900810979413599	7646	0	-1	-1	-1	0.1342	0.2781	375.0	-1
1EBO	F	31.0	0.12274368231046931	0.30141843971631205	821	379.5	0.09839357429718876	0.9702970297029703	895	0	-1	-1	-1	0	-1	-1	-1	0	-1	-1	-1	0.0767	0.4528	113.0	0.8319488817891374
5UDD	D	65.0	0.09214285714285714	0.28859060402684567	953	717.5	0.2134251290877797	0.8953068592057761	885	0	-1	-1	-1	0	-1	-1	-1	0	-1	-1	-1	0.2169	0.4096	455.0	0.855044699872286
6DC3	F	63.0	0.08512160228898426	0.2650334075723831	949	665.5	0.2018739352640545	0.9045801526717557	912	0	-1	-1	-1	0	-1	-1	-1	0	-1	-1	-1	0.1024	0.293	452.0	-1
6DC5	D	63.0	0.08512160228898426	0.2650334075723831	949	682.5	0.20512820512820512	0.9125475285171103	907	0	-1	-1	-1	0	-1	-1	-1	0	-1	-1	-1	0.2155	0.4188	215.0	-1
3PHF	I	25.0	0.057367149758454104	0.29411764705882354	1333	980.0	0.3322119428090833	0.883668903803132	742	0	-1	-1	-1	1817.0	0.2921478060046189	0.7842529448233106	2717	0	-1	-1	-1	0.169	0.2283	653.0	0.8563218390804598
1Z8Y	C	46.0	0.12704686617730096	0.30120481927710846	1024	381.0	0.17938931297709923	0.8355555555555556	823	0	-1	-1	-1	2728.5	0.4047571054222939	0.7726048480184686	2362	0	-1	-1	-1	0.1207	0.3127	151.0	-1
5W9I	B	1564.0	0.29917469050894085	0.371160409556314	282	776.0	0.2990990990990991	0.8578811369509044	723	0	-1	-1	-1	0	-1	-1	-1	0	-1	-1	-1	0.4042	0.8127	111.0	-1
3OS1	A	50.5	0.03651685393258427	0.2785714285714286	1856	497.5	0.1797153024911032	0.9017857142857143	900	0	-1	-1	-1	0	-1	-1	-1	0	-1	-1	-1	0.1118	0.2333	365.0	0.7983286908077994
3ZUE	C	66.0	0.09497616428309498	0.2910112359550562	1837	0	-1	-1	-1	0	-1	-1	-1	0	-1	-1	-1	0	-1	-1	-1	0.1457	0.2275	547.0	0.0
5TC1	M	48.5	0.065	0.34210526315789475	1134	547.5	0.20712277413308341	0.884	817	0	-1	-1	-1	0	-1	-1	-1	0	-1	-1	-1	0.0628	0.3354	330.0	-1
4JPN	G	40.0	0.06015037593984962	0.2952029520295203	1059	304.0	0.0752797558494405	0.9866666666666667	908	0	-1	-1	-1	0	-1	-1	-1	0	-1	-1	-1	0.0531	0.5578	75.0	0.5763578274760384
6GKM	A	41.0	0.06881485527034407	0.2698072805139186	1364	911.0	0.3035143769968051	0.8983451536643026	829	0	-1	-1	-1	0	-1	-1	-1	0	-1	-1	-1	0.185	0.2387	689.0	0.8451025056947609
6IDI	D	87.5	0.0793564221434415	0.2921686746987952	2671	0	-1	-1	-1	0	-1	-1	-1	0	-1	-1	-1	0	-1	-1	-1	0.0749	0.2809	166.0	0.0
3IYJ	D	46.5	0.08783297336213103	0.32189973614775724	1010	705.5	0.2756756756756757	0.864406779661017	756	0	-1	-1	-1	1573.5	0.2374786220376252	0.7986852917009039	2876	0	-1	-1	-1	0.1288	0.2243	481.0	0.8389776357827476
2XFB	I	77.0	0.14140203714799282	0.27699530516431925	817	613.0	0.22675521821631878	0.908745247148289	791	0	-1	-1	-1	0	-1	-1	-1	0	-1	-1	-1	0.16	0.3256	334.0	-1
4N5B	F	51.5	0.10696692470091484	0.2709447415329768	860	375.5	0.09292929292929293	0.9787234042553191	896	0	-1	-1	-1	0	-1	-1	-1	0	-1	-1	-1	0.0762	0.4979	101.0	0.7322683706070288
4JPN	A	40.0	0.06015037593984962	0.2952029520295203	1059	304.0	0.0752797558494405	0.9866666666666667	908	0	-1	-1	-1	0	-1	-1	-1	0	-1	-1	-1	0.0532	0.5574	75.0	0.5763578274760384
4N5B	D	51.5	0.10696692470091484	0.2709447415329768	860	375.5	0.09292929292929293	0.9787234042553191	896	0	-1	-1	-1	0	-1	-1	-1	0	-1	-1	-1	0.0659	0.5051	100.0	0.7322683706070288
4JPN	I	40.0	0.06015037593984962	0.2952029520295203	1059	325.0	0.07426246185147507	0.9733333333333334	908	0	-1	-1	-1	0	-1	-1	-1	0	-1	-1	-1	0.0532	0.5582	75.0	0.5763578274760384
2C9G	D	56.0	0.09675090252707581	0.29193899782135074	926	504.5	0.2349290780141844	0.8717105263157895	824	0	-1	-1	-1	154.5	0.035889491350374385	0.7239583333333334	3681	0	-1	-1	-1	0.1482	0.2637	447.0	0.8389776357827476
4A0T	C	31.5	0.09010989010989011	0.2668112798264642	904	361.5	0.1536113936927772	0.8296703296703297	801	0	-1	-1	-1	1593.0	0.2613663992219791	0.7840991976659373	2742	0	-1	-1	-1	0.0942	0.334	182.0	0.8282636248415716
6LRY	A	21.0	0.028827674567584883	0.2922077922077922	1407	689.0	0.1879139072847682	0.9227642276422764	962	0	-1	-1	-1	0	-1	-1	-1	0	-1	-1	-1	0.1316	0.2384	468.0	0.8575079872204473
5X6Z	B	63.5	0.08895899053627761	0.2883435582822086	1096	875.0	0.277037037037037	0.9077669902912622	938	0	-1	-1	-1	0	-1	-1	-1	0	-1	-1	-1	0.1913	0.2256	784.0	0.848
6EB8	G	56.0	0.1293422025129342	0.27821939586645467	724	339.5	0.08450704225352113	0.9333333333333333	904	0	-1	-1	-1	573.0	0.09857328145265888	0.811965811965812	3387	0	-1	-1	-1	0.067	0.4976	100.0	0.7303514376996805
6ZIG	I	49.5	0.04451038575667656	0.31746031746031744	1159	0	-1	-1	-1	0	-1	-1	-1	0	-1	-1	-1	0	-1	-1	-1	0.1077	0.3126	263.0	0.0
3F6N	B	32.0	0.023059185242121444	0.297029702970297	1200	253.5	0.06464646464646465	0.9552238805970149	923	0	-1	-1	-1	434.0	0.07578510251751881	0.8133704735376045	3494	0	-1	-1	-1	0.0503	0.4608	74.0	0.518849840255591
6IGK	A	21.0	0.028827674567584883	0.2922077922077922	1407	688.5	0.18308702791461412	0.9369747899159664	980	0	-1	-1	-1	0	-1	-1	-1	0	-1	-1	-1	0.1405	0.2471	471.0	0.8655409631019387
6IAW	A	69.0	0.06592592592592593	0.2688821752265861	1019	447.5	0.21960072595281308	0.8832116788321168	828	0	-1	-1	-1	1444.5	0.23316326530612244	0.8095659875996457	2791	0	-1	-1	-1	0.1451	0.2847	55.0	-1
5NGD	B	19.5	0.07833089311859444	0.30140845070422534	1011	584.5	0.21735241502683364	0.9101123595505618	851	0	-1	-1	-1	1045.5	0.2067354965585054	0.7638510445049954	2967	0	-1	-1	-1	0.1264	0.2457	401.0	0.8198083067092652
4GT0	B	109.0	0.08177826564215149	0.29187071498530853	2623	639.5	0.2446311858076564	0.8618421052631579	767	97.0	0.22878228782287824	0.7045454545454546	183	3701.0	0.2511737089201878	0.7982691733810803	7299	182.5	0.2247191011235955	0.7643312101910829	377	0.129	0.2618	390.0	0.9426328502415459
5X70	A	63.5	0.08895899053627761	0.2883435582822086	1096	864.0	0.2844378257632167	0.9073634204275535	922	0	-1	-1	-1	0	-1	-1	-1	0	-1	-1	-1	0.1963	0.2322	779.0	0.8357827476038339
6RIC	I	0	-1	-1	-1	455.0	0.1895017793594306	0.8658536585365854	878	0	-1	-1	-1	0	-1	-1	-1	0	-1	-1	-1	0.0999	0.2081	383.0	0.8351437699680511
6ZJJ	O	49.5	0.04451038575667656	0.31746031746031744	1159	0	-1	-1	-1	0	-1	-1	-1	0	-1	-1	-1	0	-1	-1	-1	0.1083	0.308	263.0	0.0
3IYJ	E	46.5	0.08783297336213103	0.32189973614775724	1010	675.0	0.28244972577696525	0.8351351351351352	724	0	-1	-1	-1	1573.5	0.2374786220376252	0.7986852917009039	2876	0	-1	-1	-1	0.1469	0.2559	481.0	0.8389776357827476
5X71	B	63.5	0.08895899053627761	0.2883435582822086	1096	864.0	0.2856088560885609	0.9127358490566038	931	0	-1	-1	-1	0	-1	-1	-1	0	-1	-1	-1	0.1751	0.2032	795.0	0.8524495677233429
5X6Y	C	63.5	0.08895899053627761	0.2883435582822086	1096	861.5	0.28071481757259864	0.90625	927	0	-1	-1	-1	0	-1	-1	-1	0	-1	-1	-1	0.1674	0.1982	774.0	0.8432835820895522
5X6Z	C	63.5	0.08895899053627761	0.2883435582822086	1096	860.0	0.28432835820895525	0.9028436018957346	918	0	-1	-1	-1	0	-1	-1	-1	0	-1	-1	-1	0.1894	0.2218	791.0	0.848
4UO0	A	87.5	0.12230769230769231	0.29444444444444445	760	437.5	0.19602272727272727	0.8214285714285714	804	0	-1	-1	-1	0	-1	-1	-1	0	-1	-1	-1	0.1367	0.3111	325.0	0.945619335347432
4B03	F	96.5	0.08051662544655125	0.2855750487329435	2613	0	-1	-1	-1	0	-1	-1	-1	0	-1	-1	-1	0	-1	-1	-1	0.0795	0.3253	166.0	0.0
3RZE	A	26.0	0.03265940902021773	0.2781456953642384	1135	644.5	0.17255892255892255	0.9070796460176991	962	0	-1	-1	-1	603.0	0.09191840950167829	0.8018018018018018	3429	0	-1	-1	-1	0.1325	0.251	428.0	0.861128332300062
5ZTY	A	23.0	0.05921539600296077	0.28368794326241137	1069	660.5	0.17857142857142858	0.9347826086956522	974	0	-1	-1	-1	0	-1	-1	-1	0	-1	-1	-1	0.1233	0.2241	449.0	0.8447058823529412
6ZIG	C	49.5	0.04451038575667656	0.31746031746031744	1159	0	-1	-1	-1	0	-1	-1	-1	0	-1	-1	-1	0	-1	-1	-1	0.1079	0.3085	263.0	0.0
6ZIH	H	49.5	0.04451038575667656	0.31746031746031744	1159	0	-1	-1	-1	0	-1	-1	-1	0	-1	-1	-1	0	-1	-1	-1	0.1097	0.3078	263.0	0.0
6GJZ	A	41.0	0.06881485527034407	0.2698072805139186	1364	873.0	0.28515007898894157	0.8980099502487562	864	0	-1	-1	-1	0	-1	-1	-1	0	-1	-1	-1	0.1615	0.2094	682.0	0.8396386222473179
5K6B	F	63.0	0.08512160228898426	0.2650334075723831	949	689.0	0.2136089577950043	0.9358490566037736	896	0	-1	-1	-1	0	-1	-1	-1	0	-1	-1	-1	0.2215	0.4309	442.0	0.9968071519795658
6ZJM	E	46.5	0.10091220068415051	0.2694063926940639	1097	758.5	0.26835902085222124	0.8862275449101796	769	0	-1	-1	-1	0	-1	-1	-1	0	-1	-1	-1	0.1518	0.2752	417.0	-1
3J6R	B	45.0	0.08953068592057761	0.3155216284987277	992	667.5	0.2798913043478261	0.865546218487395	747	0	-1	-1	-1	0	-1	-1	-1	0	-1	-1	-1	0.1475	0.2564	478.0	0.30078125
6ZJM	A	46.5	0.10091220068415051	0.2694063926940639	1097	756.5	0.26835902085222124	0.8862275449101796	769	0	-1	-1	-1	0	-1	-1	-1	0	-1	-1	-1	0.1518	0.2752	417.0	-1
6ZIG	O	49.5	0.04451038575667656	0.31746031746031744	1159	0	-1	-1	-1	0	-1	-1	-1	0	-1	-1	-1	0	-1	-1	-1	0.1197	0.2965	298.0	0.0
6ZIG	Q	49.5	0.04451038575667656	0.31746031746031744	1159	0	-1	-1	-1	0	-1	-1	-1	0	-1	-1	-1	0	-1	-1	-1	0.1288	0.3158	298.0	0.0
6ZIH	E	49.5	0.04451038575667656	0.31746031746031744	1159	0	-1	-1	-1	0	-1	-1	-1	0	-1	-1	-1	0	-1	-1	-1	0.1076	0.3118	263.0	0.0
6GBP	A	48.5	0.06610942249240122	0.29292929292929293	1019	272.5	0.0681586978636826	0.9305555555555556	911	60.5	0.15789473684210525	0.7777777777777778	212	1063.0	0.18423720223010645	0.8086763070077865	3047	264.0	0.1986013986013986	0.743455497382199	524	0.0519	0.5851	72.0	0.7299498746867168
1EBO	C	31.0	0.12274368231046931	0.30141843971631205	821	367.0	0.09547738693467336	0.95	895	0	-1	-1	-1	0	-1	-1	-1	0	-1	-1	-1	0.0747	0.4509	111.0	0.8319488817891374
4N5B	B	51.5	0.10696692470091484	0.2709447415329768	860	362.5	0.09257375381485249	0.91	883	0	-1	-1	-1	0	-1	-1	-1	0	-1	-1	-1	0.0664	0.4918	103.0	0.7322683706070288
6ZJJ	H	49.5	0.04451038575667656	0.31746031746031744	1159	0	-1	-1	-1	0	-1	-1	-1	0	-1	-1	-1	0	-1	-1	-1	0.1063	0.3098	263.0	0.0
6ZIH	D	49.5	0.04451038575667656	0.31746031746031744	1159	0	-1	-1	-1	0	-1	-1	-1	0	-1	-1	-1	0	-1	-1	-1	0.1072	0.3116	263.0	0.0
5C6B	F	63.0	0.08512160228898426	0.2650334075723831	949	662.0	0.21043627031650983	0.9077490774907749	898	0	-1	-1	-1	0	-1	-1	-1	0	-1	-1	-1	0.2202	0.4189	456.0	0.8556048131728943
6LRB	E	56.0	0.09165526675786594	0.2533081285444234	933	628.0	0.20848056537102475	0.9042145593869731	871	0	-1	-1	-1	0	-1	-1	-1	0	-1	-1	-1	0.1394	0.2634	409.0	0.8166566806470941
2X53	P	49.5	0.04451038575667656	0.31746031746031744	1159	457.5	0.1772030651340996	0.9158415841584159	842	0	-1	-1	-1	0	-1	-1	-1	0	-1	-1	-1	0.1077	0.3126	263.0	0.8338658146964856
6IAW	C	69.0	0.06592592592592593	0.2688821752265861	1019	408.0	0.18959435626102292	0.9148936170212766	899	0	-1	-1	-1	1444.5	0.23316326530612244	0.8095659875996457	2791	0	-1	-1	-1	0.1451	0.2847	55.0	-1
6IB1	C	69.0	0.06592592592592593	0.2688821752265861	1019	371.0	0.18738898756660746	0.871900826446281	884	0	-1	-1	-1	1444.5	0.23316326530612244	0.8095659875996457	2791	0	-1	-1	-1	0.1277	0.2721	385.0	0.8223642172523962
6OD7	F	24.0	0.09523809523809523	0.29227557411273486	991	617.5	0.18557607739665788	0.9173913043478261	907	0	-1	-1	-1	0	-1	-1	-1	0	-1	-1	-1	0.1413	0.2938	383.0	0.8357827476038339
6OD7	A	24.0	0.09523809523809523	0.29227557411273486	991	617.5	0.18557607739665788	0.9173913043478261	907	0	-1	-1	-1	0	-1	-1	-1	0	-1	-1	-1	0.1413	0.2938	383.0	0.8357827476038339
6OD7	B	24.0	0.09523809523809523	0.29227557411273486	991	617.5	0.18557607739665788	0.9173913043478261	907	0	-1	-1	-1	0	-1	-1	-1	0	-1	-1	-1	0.1413	0.2938	383.0	0.8357827476038339
6GG0	1	24.5	0.05982274741506647	0.28825622775800713	1073	361.0	0.1671134941912422	0.8862559241706162	908	0	-1	-1	-1	1124.0	0.19862490450725745	0.7926829268292683	2943	0	-1	-1	-1	0.0987	0.2173	347.0	0.8357827476038339
3PQI	A	38.5	0.045871559633027525	0.2857142857142857	1098	357.5	0.17404426559356137	0.8963730569948186	801	0	-1	-1	-1	870.0	0.1363286264441592	0.7984962406015037	3230	0	-1	-1	-1	0.0933	0.2968	202.0	0.7639751552795031
6ZIH	A	49.5	0.04451038575667656	0.31746031746031744	1159	0	-1	-1	-1	0	-1	-1	-1	0	-1	-1	-1	0	-1	-1	-1	0.1067	0.311	263.0	0.0
6GSH	B	49.5	0.07874015748031496	0.28776978417266186	1107	609.0	0.2457482993197279	0.857566765578635	839	0	-1	-1	-1	0	-1	-1	-1	0	-1	-1	-1	0.1452	0.2276	530.0	0.8275648949320148
3J8D	I	55.5	0.04265402843601896	0.26226993865030673	3357	0	-1	-1	-1	0	-1	-1	-1	0	-1	-1	-1	0	-1	-1	-1	0.127	0.323	283.0	0.0
6UBM	A	64.0	0.12041522491349481	0.30742049469964666	879	613.0	0.2760141093474427	0.8505434782608695	766	0	-1	-1	-1	1833.5	0.3079944547134935	0.7790765634132086	2617	0	-1	-1	-1	0.1329	0.213	519.0	0.8370464672183323
6EB9	A	56.0	0.1293422025129342	0.27821939586645467	724	398.5	0.09625126646403243	0.979381443298969	890	0	-1	-1	-1	573.0	0.09857328145265888	0.811965811965812	3387	0	-1	-1	-1	0.062	0.4817	101.0	0.7331639135959339
1SIE	A	28.0	0.06534508076358296	0.3016949152542373	1067	446.0	0.20423183072677092	0.8473282442748091	825	0	-1	-1	-1	0	-1	-1	-1	0	-1	-1	-1	0.1192	0.2503	366.0	0.880071599045346
6N9X	H	18.0	0.13175425610658772	0.28434504792332266	725	747.0	0.2162985529322163	0.8958990536277602	996	0	-1	-1	-1	1937.5	0.34476885644768857	0.7755883962780514	2283	0	-1	-1	-1	0.1897	0.2604	645.0	0.8136511375947996
5Z58	P	16.5	0.03972498090145149	0.2694300518134715	1116	0	-1	-1	-1	0	-1	-1	-1	0	-1	-1	-1	0	-1	-1	-1	0.0481	0.3554	85.0	0.8249201277955271
6OAS	1	40.5	0.06121212121212121	0.2885714285714286	1300	615.5	0.2849604221635884	0.8223350253807107	743	0	-1	-1	-1	0	-1	-1	-1	0	-1	-1	-1	0.1185	0.1825	548.0	0.8563291139240506
5KEP	D	45.0	0.08953068592057761	0.3155216284987277	992	612.5	0.26860254083484575	0.8409090909090909	750	0	-1	-1	-1	0	-1	-1	-1	0	-1	-1	-1	0.1502	0.2646	471.0	0.8389776357827476
6V85	D	54.5	0.06706408345752608	0.2786377708978328	1019	303.5	0.0700507614213198	0.9857142857142858	915	0	-1	-1	-1	0	-1	-1	-1	0	-1	-1	-1	0.0614	0.5835	74.0	0.45303514376996806
2C6S	B	56.0	0.09675090252707581	0.29193899782135074	926	479.0	0.22666666666666666	0.8415841584158416	822	0	-1	-1	-1	154.5	0.035889491350374385	0.7239583333333334	3681	0	-1	-1	-1	0.146	0.2606	443.0	0.8389776357827476
2C6S	F	56.0	0.09675090252707581	0.29193899782135074	926	479.0	0.22666666666666666	0.8415841584158416	822	0	-1	-1	-1	154.5	0.035889491350374385	0.7239583333333334	3681	0	-1	-1	-1	0.1472	0.2624	443.0	0.8389776357827476
2C6S	I	56.0	0.09675090252707581	0.29193899782135074	926	479.0	0.22666666666666666	0.8415841584158416	822	0	-1	-1	-1	154.5	0.035889491350374385	0.7239583333333334	3681	0	-1	-1	-1	0.1457	0.2594	443.0	0.8389776357827476
2C6S	G	56.0	0.09675090252707581	0.29193899782135074	926	479.0	0.22666666666666666	0.8415841584158416	822	0	-1	-1	-1	154.5	0.035889491350374385	0.7239583333333334	3681	0	-1	-1	-1	0.1455	0.2598	443.0	0.8389776357827476
6LRB	C	56.0	0.09165526675786594	0.2533081285444234	933	608.0	0.20899470899470898	0.9115384615384615	874	0	-1	-1	-1	0	-1	-1	-1	0	-1	-1	-1	0.1337	0.2608	410.0	0.8314176245210728
6V86	D	54.5	0.06706408345752608	0.2786377708978328	1019	283.5	0.07222787385554426	0.9861111111111112	911	0	-1	-1	-1	0	-1	-1	-1	0	-1	-1	-1	0.2673	0.1595	47.0	-1
6XGR	I	70.0	0.07311500380807312	0.28152492668621704	972	478.0	0.21140609636184857	0.8921161825726142	776	0	-1	-1	-1	0	-1	-1	-1	0	-1	-1	-1	0.0946	0.2512	275.0	0.8332268370607029
6XGR	O	70.0	0.07311500380807312	0.28152492668621704	972	478.0	0.21140609636184857	0.8921161825726142	776	0	-1	-1	-1	0	-1	-1	-1	0	-1	-1	-1	0.0946	0.2512	275.0	0.8332268370607029
6XGR	J	70.0	0.07311500380807312	0.28152492668621704	972	478.0	0.21140609636184857	0.8921161825726142	776	0	-1	-1	-1	0	-1	-1	-1	0	-1	-1	-1	0.0946	0.2512	275.0	0.8332268370607029
6XGR	D	70.0	0.07311500380807312	0.28152492668621704	972	478.0	0.21140609636184857	0.8921161825726142	776	0	-1	-1	-1	0	-1	-1	-1	0	-1	-1	-1	0.0946	0.2512	275.0	0.8332268370607029
2WZP	A	49.5	0.04451038575667656	0.31746031746031744	1159	442.0	0.1883495145631068	0.8858447488584474	811	0	-1	-1	-1	0	-1	-1	-1	0	-1	-1	-1	0.1085	0.3052	266.0	0.8338658146964856
6ZJJ	J	49.5	0.04451038575667656	0.31746031746031744	1159	0	-1	-1	-1	0	-1	-1	-1	0	-1	-1	-1	0	-1	-1	-1	0.1122	0.2772	298.0	0.0
2ZZQ	A	53.0	0.0984060984060984	0.2897959183673469	953	601.0	0.23017241379310344	0.8697068403908795	853	0	-1	-1	-1	0	-1	-1	-1	0	-1	-1	-1	0.1469	0.251	483.0	0.8345047923322684
2C9F	D	56.0	0.09675090252707581	0.29193899782135074	926	542.5	0.23366159355416294	0.8501628664495114	810	0	-1	-1	-1	154.5	0.035889491350374385	0.7239583333333334	3681	0	-1	-1	-1	0.1266	0.2296	440.0	0.8389776357827476
3J70	P	72.5	0.12690707350901526	0.2663755458515284	755	642.0	0.2826086956521739	0.8939828080229226	755	95.5	0.23595505617977527	0.7590361445783133	184	2513.5	0.391578947368421	0.7903682719546742	2157	187.5	0.23629489603024575	0.8064516129032258	374	0.1469	0.2571	470.0	0.8358662613981763
6ATK	A	68.0	0.11886304909560723	0.2658959537572254	856	1192.5	0.3582647718773373	0.8886827458256029	798	0	-1	-1	-1	0	-1	-1	-1	0	-1	-1	-1	0.215	0.2292	892.0	0.8968481375358166
6XQB	A	103.0	0.037677245104659016	0.2894190871369295	6441	835.5	0.27891654465592974	0.900709219858156	943	1325.0	1.0	1.0	0	4362.0	0.20218940562780105	0.8025663458734325	10182	1145.0	1.0	1.0	0	0.1821	0.2106	801.0	0.8170237405906196
4UO3	E	87.5	0.12230769230769231	0.29444444444444445	760	441.5	0.21996124031007752	0.8284671532846716	758	0	-1	-1	-1	0	-1	-1	-1	0	-1	-1	-1	0.1366	0.3141	323.0	0.9479103573591763
6K9E	A	56.0	0.09165526675786594	0.2533081285444234	933	633.0	0.21370604147880973	0.8525179856115108	831	0	-1	-1	-1	0	-1	-1	-1	0	-1	-1	-1	0.1405	0.2667	402.0	0.8303571428571429
6U7F	A	68.0	0.11886304909560723	0.2658959537572254	856	1197.0	0.36397889977392617	0.871841155234657	773	0	-1	-1	-1	0	-1	-1	-1	0	-1	-1	-1	0.2037	0.2163	897.0	0.886685552407932
6BT3	M	45.0	0.08953068592057761	0.3155216284987277	992	595.0	0.26169064748201437	0.8609467455621301	774	0	-1	-1	-1	0	-1	-1	-1	0	-1	-1	-1	0.1492	0.2661	467.0	0.8389776357827476
3EZK	B	44.0	0.09686411149825784	0.31026785714285715	987	0	-1	-1	-1	0	-1	-1	-1	1691.0	0.26541822721598	0.7962546816479401	2670	0	-1	-1	-1	0.1864	0.2818	553.0	0.0
6TZ0	B	65.5	0.0844062947067239	0.2706422018348624	962	622.0	0.24762726488352027	0.8776758409785933	832	0	-1	-1	-1	0	-1	-1	-1	0	-1	-1	-1	0.1698	0.2776	501.0	0.8338658146964856
3J2W	N	77.0	0.14140203714799282	0.27699530516431925	817	660.5	0.2529296875	0.8779661016949153	729	0	-1	-1	-1	0	-1	-1	-1	0	-1	-1	-1	0.1528	0.3106	149.0	-1
5EA7	F	63.0	0.08512160228898426	0.2650334075723831	949	614.0	0.23008849557522124	0.8934707903780069	839	0	-1	-1	-1	0	-1	-1	-1	0	-1	-1	-1	0.2088	0.4136	435.0	-1
6U7E	A	68.0	0.11886304909560723	0.2658959537572254	856	1166.5	0.3542132736763609	0.8763837638376384	799	0	-1	-1	-1	0	-1	-1	-1	0	-1	-1	-1	0.2111	0.2236	900.0	0.8608360836083608
5X70	D	63.5	0.08895899053627761	0.2883435582822086	1096	789.0	0.2826585179526356	0.9002433090024331	898	0	-1	-1	-1	0	-1	-1	-1	0	-1	-1	-1	0.1781	0.2101	780.0	0.8357827476038339
1FOU	C	40.5	0.055130168453292494	0.2608695652173913	1030	410.5	0.1310724106324473	0.9533333333333334	941	0	-1	-1	-1	991.0	0.17698433085024404	0.8020954598370198	3034	0	-1	-1	-1	0.115	0.3562	257.0	0.8338658146964856
1C8E	A	42.5	0.06238643246517262	0.29512893982808025	1302	587.5	0.2523524379811805	0.8452722063037249	820	0	-1	-1	-1	0	-1	-1	-1	0	-1	-1	-1	0.1356	0.2117	534.0	0.8563291139240506
6BED	A	56.0	0.08888888888888889	0.289044289044289	966	711.5	0.25483599663582845	0.9017857142857143	853	0	-1	-1	-1	1795.0	0.29090004972650424	0.8035714285714286	2566	0	-1	-1	-1	0.1514	0.2372	542.0	0.8364217252396167
3JBA	E	45.0	0.08953068592057761	0.3155216284987277	992	668.0	0.2797074954296161	0.8337874659400545	727	0	-1	-1	-1	0	-1	-1	-1	0	-1	-1	-1	0.1518	0.2643	478.0	0.30078125
7K25	B	28.0	0.06534508076358296	0.3016949152542373	1067	413.0	0.18026905829596412	0.8553191489361702	880	0	-1	-1	-1	0	-1	-1	-1	0	-1	-1	-1	0.1316	0.2741	367.0	0.8389776357827476
6EAL	F	63.0	0.08512160228898426	0.2650334075723831	949	659.0	0.20137693631669534	0.9105058365758755	905	0	-1	-1	-1	0	-1	-1	-1	0	-1	-1	-1	0.2063	0.412	433.0	0.8558842039018251
3IWM	C	101.0	0.06364428945074106	0.2736644798500469	3521	462.5	0.1760299625468165	0.8744186046511628	853	0	-1	-1	-1	0	-1	-1	-1	0	-1	-1	-1	0.1453	0.366	300.0	0.8364217252396167
6TMV	M	38.5	0.075	0.24361948955916474	969	646.0	0.1926751592356688	0.8996282527881041	987	0	-1	-1	-1	1541.0	0.2734202114580772	0.776536312849162	2635	0	-1	-1	-1	0.1673	0.2595	541.0	0.8338658146964856
1FOU	I	40.5	0.055130168453292494	0.2608695652173913	1030	414.5	0.1298342541436464	0.9096774193548387	931	0	-1	-1	-1	991.0	0.17698433085024404	0.8020954598370198	3034	0	-1	-1	-1	0.1154	0.3574	257.0	0.8338658146964856
1IJG	H	40.5	0.055130168453292494	0.2608695652173913	1030	454.5	0.18489835430784124	0.9182692307692307	825	0	-1	-1	-1	991.0	0.17698433085024404	0.8020954598370198	3034	0	-1	-1	-1	0.1153	0.3594	257.0	0.8343949044585988
6BEG	A	56.0	0.08888888888888889	0.289044289044289	966	735.0	0.25439330543933053	0.918429003021148	864	0	-1	-1	-1	1795.0	0.29090004972650424	0.8035714285714286	2566	0	-1	-1	-1	0.1508	0.2361	542.0	0.8364217252396167
2YIB	C	80.0	0.083729216152019	0.3248847926267281	1250	787.5	0.2535919540229885	0.926509186351706	1011	0	-1	-1	-1	1988.5	0.329830053667263	0.78125	2584	0	-1	-1	-1	0.1766	0.2066	761.0	-1
1FOU	J	40.5	0.055130168453292494	0.2608695652173913	1030	395.5	0.13623725671918444	0.9074074074074074	917	0	-1	-1	-1	991.0	0.17698433085024404	0.8020954598370198	3034	0	-1	-1	-1	0.1185	0.3472	257.0	0.8338658146964856
6BEC	C	56.0	0.08888888888888889	0.289044289044289	966	755.0	0.2627986348122867	0.9032258064516129	831	0	-1	-1	-1	1795.0	0.29090004972650424	0.8035714285714286	2566	0	-1	-1	-1	0.1528	0.2391	541.0	0.8507288629737609
1JNB	A	40.5	0.055130168453292494	0.2608695652173913	1030	412.5	0.16301239275500476	0.890625	857	0	-1	-1	-1	991.0	0.17698433085024404	0.8020954598370198	3034	0	-1	-1	-1	0.1143	0.3552	257.0	0.8338658146964856
7KDT	A	35.5	0.05920624593363696	0.26453488372093026	1193	655.0	0.17269736842105263	0.8936170212765957	981	158.5	0.34532374100719426	0.7559055118110236	151	1759.0	0.2670792668412283	0.7748618784530387	2753	274.5	0.07678075855689177	0.83	1962	0.1404	0.2456	467.0	0.8370607028753994
6TMV	D	38.5	0.075	0.24361948955916474	969	658.0	0.19331742243436753	0.9067164179104478	989	0	-1	-1	-1	1541.0	0.2734202114580772	0.776536312849162	2635	0	-1	-1	-1	0.1592	0.2507	541.0	0.8338658146964856
6TMV	I	38.5	0.075	0.24361948955916474	969	644.5	0.1917263325377884	0.8992537313432836	989	0	-1	-1	-1	1541.0	0.2734202114580772	0.776536312849162	2635	0	-1	-1	-1	0.1594	0.2507	541.0	0.8338658146964856
4G2K	C	24.5	0.048265460030165915	0.2807017543859649	1098	367.0	0.09009009009009009	0.989010989010989	908	0	-1	-1	-1	0	-1	-1	-1	0	-1	-1	-1	0.069	0.3994	107.0	0.8306709265175719
6PS5	A	51.0	0.05792044661549198	0.32806324110671936	1180	673.0	0.18702611625947768	0.925	947	127.5	0.2569060773480663	0.75	238	1159.5	0.21732598898347522	0.811214953271028	2924	189.0	0.23344370860927152	0.8057142857142857	429	0.1408	0.2612	442.0	0.862260654725139
3KIE	H	51.0	0.09687906371911574	0.31634819532908703	1067	621.5	0.2712765957446808	0.816	753	0	-1	-1	-1	0	-1	-1	-1	0	-1	-1	-1	0.1322	0.2118	520.0	0.8504398826979472
3KIE	D	51.0	0.09687906371911574	0.31634819532908703	1067	614.5	0.2703180212014134	0.8247978436657682	761	0	-1	-1	-1	0	-1	-1	-1	0	-1	-1	-1	0.1321	0.2119	520.0	0.8504398826979472
3KIE	M	51.0	0.09687906371911574	0.31634819532908703	1067	615.0	0.271036315323295	0.8181818181818182	755	0	-1	-1	-1	0	-1	-1	-1	0	-1	-1	-1	0.1322	0.2118	520.0	0.8504398826979472
3KIE	B	51.0	0.09687906371911574	0.31634819532908703	1067	608.0	0.27007943512797883	0.827027027027027	763	0	-1	-1	-1	0	-1	-1	-1	0	-1	-1	-1	0.1322	0.2118	520.0	0.8504398826979472
1FOU	A	40.5	0.055130168453292494	0.2608695652173913	1030	405.0	0.14366197183098592	0.8693181818181818	889	0	-1	-1	-1	991.0	0.17698433085024404	0.8020954598370198	3034	0	-1	-1	-1	0.1148	0.3555	257.0	0.8338658146964856
6P4K	C	47.0	0.09469153515064563	0.3142857142857143	974	590.5	0.2471812662619254	0.858433734939759	821	16.0	0.01509433962264151	0.8	260	1338.5	0.25605282465150403	0.7704194260485652	2730	96.0	0.19747899159663865	0.7121212121212122	172	0.1481	0.24	502.0	0.8257756563245824
6BEH	A	56.0	0.08888888888888889	0.289044289044289	966	737.0	0.25356842989084805	0.9041916167664671	857	0	-1	-1	-1	1795.0	0.29090004972650424	0.8035714285714286	2566	0	-1	-1	-1	0.1525	0.2386	541.0	0.8434225844004657
3KIC	O	51.0	0.09687906371911574	0.31634819532908703	1067	570.5	0.25	0.8084507042253521	793	0	-1	-1	-1	0	-1	-1	-1	0	-1	-1	-1	0.1257	0.201	520.0	0.8504398826979472
3KIC	I	51.0	0.09687906371911574	0.31634819532908703	1067	572.5	0.25	0.8205128205128205	801	0	-1	-1	-1	0	-1	-1	-1	0	-1	-1	-1	0.1235	0.1964	520.0	0.8504398826979472
3KIC	K	51.0	0.09687906371911574	0.31634819532908703	1067	583.5	0.2777777777777778	0.8010335917312662	729	0	-1	-1	-1	0	-1	-1	-1	0	-1	-1	-1	0.1257	0.201	520.0	0.8504398826979472
3KIC	D	51.0	0.09687906371911574	0.31634819532908703	1067	572.5	0.25	0.8205128205128205	801	0	-1	-1	-1	0	-1	-1	-1	0	-1	-1	-1	0.1235	0.1964	520.0	0.8504398826979472
5X33	A	27.0	0.028615622583139984	0.2569444444444444	1149	664.0	0.17380352644836272	0.8808510638297873	956	0	-1	-1	-1	0	-1	-1	-1	0	-1	-1	-1	0.1417	0.2598	439.0	0.8568761667703796
5KEQ	F	45.0	0.08953068592057761	0.3155216284987277	992	627.0	0.27849264705882354	0.8233695652173914	720	0	-1	-1	-1	0	-1	-1	-1	0	-1	-1	-1	0.114	0.1971	473.0	0.8389776357827476
5KEP	F	45.0	0.08953068592057761	0.3155216284987277	992	584.0	0.26589077887197854	0.8761061946902655	778	0	-1	-1	-1	0	-1	-1	-1	0	-1	-1	-1	0.1148	0.1981	473.0	0.8389776357827476
6JO8	C	72.0	0.136310223266745	0.28327228327228327	883	584.0	0.23699421965317918	0.8692579505300353	755	0	-1	-1	-1	0	-1	-1	-1	0	-1	-1	-1	0.1304	0.2982	338.0	0.860702875399361
4RNP	A	64.5	0.14326647564469913	0.2631578947368421	636	0	-1	-1	-1	0	-1	-1	-1	2269.5	0.38210259949390385	0.7809120827456512	2220	0	-1	-1	-1	0.2035	0.2403	780.0	0.0
5WF6	A	16.0	0.012391573729863693	0.28169014084507044	1543	663.5	0.1746031746031746	0.908695652173913	967	0	-1	-1	-1	0	-1	-1	-1	0	-1	-1	-1	0.1419	0.2727	441.0	0.8620492272467086
6TMW	A	38.5	0.075	0.24361948955916474	969	639.0	0.18661417322834645	0.915057915057915	1011	0	-1	-1	-1	1541.0	0.2734202114580772	0.776536312849162	2635	0	-1	-1	-1	0.1609	0.2521	545.0	0.8473502304147466
6TMW	D	38.5	0.075	0.24361948955916474	969	639.0	0.18661417322834645	0.915057915057915	1011	0	-1	-1	-1	1541.0	0.2734202114580772	0.776536312849162	2635	0	-1	-1	-1	0.1617	0.2531	545.0	0.8473502304147466
6TMW	B	38.5	0.075	0.24361948955916474	969	639.0	0.18661417322834645	0.915057915057915	1011	0	-1	-1	-1	1541.0	0.2734202114580772	0.776536312849162	2635	0	-1	-1	-1	0.1598	0.2514	545.0	0.8473502304147466
1SID	E	28.0	0.06534508076358296	0.3016949152542373	1067	438.5	0.2222222222222222	0.8530465949820788	792	0	-1	-1	-1	0	-1	-1	-1	0	-1	-1	-1	0.1212	0.2591	354.0	-1
6GBO	J	48.5	0.06610942249240122	0.29292929292929293	1019	272.5	0.06612410986775177	0.9285714285714286	913	60.5	0.15789473684210525	0.7777777777777778	212	1063.0	0.18423720223010645	0.8086763070077865	3047	264.0	0.1986013986013986	0.743455497382199	524	0.0525	0.594	70.0	0.7252396166134185
3N41	B	77.0	0.14140203714799282	0.27699530516431925	817	619.0	0.24613899613899615	0.8947368421052632	751	0	-1	-1	-1	0	-1	-1	-1	0	-1	-1	-1	0.1279	0.2914	337.0	0.9542682926829268
2CGT	C	33.0	0.056112224448897796	0.25925925925925924	1173	671.5	0.1925566343042071	0.8782287822878229	965	0	-1	-1	-1	0	-1	-1	-1	0	-1	-1	-1	0.1395	0.2211	83.0	-1
2CGT	G	33.0	0.056112224448897796	0.25925925925925924	1173	671.5	0.1925566343042071	0.8782287822878229	965	0	-1	-1	-1	0	-1	-1	-1	0	-1	-1	-1	0.1395	0.2211	83.0	-1
3J6R	F	45.0	0.08953068592057761	0.3155216284987277	992	662.0	0.2695417789757412	0.8620689655172413	765	0	-1	-1	-1	0	-1	-1	-1	0	-1	-1	-1	0.1553	0.2675	478.0	0.30078125
3J6R	A	45.0	0.08953068592057761	0.3155216284987277	992	674.5	0.26750448833034113	0.8587896253602305	767	0	-1	-1	-1	0	-1	-1	-1	0	-1	-1	-1	0.1234	0.2101	478.0	0.30078125
5E5W	A	73.0	0.099370188943317	0.2795275590551181	921	518.5	0.20944741532976827	0.8216783216783217	836	0	-1	-1	-1	0	-1	-1	-1	0	-1	-1	-1	0.1377	0.273	424.0	0.9450151057401812
2FL8	D	57.5	0.08853809196980096	0.30861244019138756	1039	0	-1	-1	-1	0	-1	-1	-1	2088.0	0.309879872517774	0.8144329896907216	2527	0	-1	-1	-1	0.111	0.2406	344.0	0.0
4MMS	D	63.0	0.08512160228898426	0.2650334075723831	949	486.0	0.1470335339638865	0.9	973	0	-1	-1	-1	0	-1	-1	-1	0	-1	-1	-1	0.1649	0.3711	370.0	0.855044699872286
6BT3	N	45.0	0.08953068592057761	0.3155216284987277	992	588.0	0.27	0.8461538461538461	749	0	-1	-1	-1	0	-1	-1	-1	0	-1	-1	-1	0.1352	0.2335	468.0	0.8389776357827476
1C8H	A	40.5	0.06121212121212121	0.2885714285714286	1300	644.0	0.2848432055749129	0.8605263157894737	768	0	-1	-1	-1	0	-1	-1	-1	0	-1	-1	-1	0.1347	0.2078	544.0	0.8519675202998126
6RYF	A	49.5	0.10509754562617998	0.2672	964	1295.0	0.375968992248062	0.8786231884057971	738	0	-1	-1	-1	0	-1	-1	-1	0	-1	-1	-1	0.2179	0.2395	856.0	0.8655973451327433
2YGC	B	56.0	0.08888888888888889	0.289044289044289	966	712.5	0.25612848689771767	0.8859649122807017	841	0	-1	-1	-1	1795.0	0.29090004972650424	0.8035714285714286	2566	0	-1	-1	-1	0.1499	0.2381	534.0	0.8410924891371818
1YXN	C	0	-1	-1	-1	0	-1	-1	-1	0	-1	-1	-1	0	-1	-1	-1	0	-1	-1	-1	0.1171	0.2592	360.0	0.0
2VBC	A	47.5	0.08286358511837655	0.2643884892086331	2436	715.0	0.27280197206244866	0.907103825136612	851	0	-1	-1	-1	0	-1	-1	-1	0	-1	-1	-1	0.1755	0.2532	600.0	0.8382165605095542
5VU2	A	86.5	0.13724304715840388	0.27649208282582216	833	625.5	0.24711538461538463	0.9049295774647887	756	0	-1	-1	-1	0	-1	-1	-1	0	-1	-1	-1	0.1591	0.3251	81.0	-1
3BGW	E	32.0	0.06831395348837209	0.27728613569321536	1037	671.5	0.1996527777777778	0.9163346613545816	901	0	-1	-1	-1	1259.5	0.21864154685176004	0.7896150402864817	2917	0	-1	-1	-1	0.1662	0.3201	419.0	-1
3SHM	S	50.0	0.09383202099737532	0.2948453608247423	1039	595.0	0.26666666666666666	0.8467966573816156	781	0	-1	-1	-1	0	-1	-1	-1	0	-1	-1	-1	0.1331	0.2141	516.0	0.8370464672183323
3SHM	A	50.0	0.09383202099737532	0.2948453608247423	1039	604.0	0.2691292875989446	0.8453038674033149	775	0	-1	-1	-1	0	-1	-1	-1	0	-1	-1	-1	0.1327	0.2138	516.0	0.8370464672183323
3SHM	C	50.0	0.09383202099737532	0.2948453608247423	1039	595.0	0.26824978012313105	0.8425414364640884	775	0	-1	-1	-1	0	-1	-1	-1	0	-1	-1	-1	0.1327	0.2138	516.0	0.8370464672183323
3SHM	I	50.0	0.09383202099737532	0.2948453608247423	1039	624.5	0.2712765957446808	0.8247978436657682	757	0	-1	-1	-1	0	-1	-1	-1	0	-1	-1	-1	0.1328	0.2136	516.0	0.8370464672183323
6GBP	L	48.5	0.06610942249240122	0.29292929292929293	1019	311.0	0.07324516785350967	0.9863013698630136	910	60.5	0.15789473684210525	0.7777777777777778	212	1063.0	0.18423720223010645	0.8086763070077865	3047	264.0	0.1986013986013986	0.743455497382199	524	0.0534	0.5888	73.0	0.72591671845867
4GJW	G	56.0	0.1293422025129342	0.27821939586645467	724	324.5	0.0883248730964467	0.90625	889	0	-1	-1	-1	573.0	0.09857328145265888	0.811965811965812	3387	0	-1	-1	-1	0.0643	0.507	95.0	0.7459425717852685
3RA8	A	64.0	0.12041522491349481	0.30742049469964666	879	622.5	0.2807486631016043	0.8289473684210527	742	0	-1	-1	-1	1833.5	0.3079944547134935	0.7790765634132086	2617	0	-1	-1	-1	0.1215	0.1959	519.0	0.8535031847133758
3RA9	A	64.0	0.12041522491349481	0.30742049469964666	879	655.0	0.2820053715308863	0.8181818181818182	732	0	-1	-1	-1	1833.5	0.3079944547134935	0.7790765634132086	2617	0	-1	-1	-1	0.1219	0.1966	519.0	0.8370464672183323
6TMX	I	38.5	0.075	0.24361948955916474	969	604.5	0.1826771653543307	0.8992248062015504	1012	0	-1	-1	-1	1541.0	0.2734202114580772	0.776536312849162	2635	0	-1	-1	-1	0.1589	0.25	544.0	0.8398637137989778
6TMX	M	38.5	0.075	0.24361948955916474	969	604.5	0.1826771653543307	0.8992248062015504	1012	0	-1	-1	-1	1541.0	0.2734202114580772	0.776536312849162	2635	0	-1	-1	-1	0.1577	0.2486	544.0	0.8398637137989778
6TMX	E	38.5	0.075	0.24361948955916474	969	604.5	0.1826771653543307	0.8992248062015504	1012	0	-1	-1	-1	1541.0	0.2734202114580772	0.776536312849162	2635	0	-1	-1	-1	0.1589	0.25	544.0	0.8398637137989778
4M44	C	79.5	0.10771470160116449	0.3064182194616977	891	486.5	0.21577946768060838	0.8345588235294118	780	0	-1	-1	-1	0	-1	-1	-1	0	-1	-1	-1	0.1429	0.3237	343.0	0.9287410926365796
6XEZ	E	103.0	0.037677245104659016	0.2894190871369295	6441	479.0	0.22327790973871733	0.8924050632911392	947	1325.0	1.0	1.0	0	4362.0	0.20218940562780105	0.8025663458734325	10182	1145.0	1.0	1.0	0	0.1955	0.2028	596.0	-1
6VKC	F	63.0	0.08512160228898426	0.2650334075723831	949	642.5	0.19420783645655879	0.9156626506024096	925	0	-1	-1	-1	0	-1	-1	-1	0	-1	-1	-1	-1	-1	0.829325513196481
4M40	C	79.5	0.10771470160116449	0.3064182194616977	891	472.5	0.2117758784425451	0.8228782287822878	782	0	-1	-1	-1	0	-1	-1	-1	0	-1	-1	-1	0.1432	0.3231	343.0	0.9536585365853658
6QXM	H	21.5	0.049640757674722404	0.2733812949640288	1253	517.5	0.21524663677130046	0.916030534351145	853	0	-1	-1	-1	1513.0	0.2619164619164619	0.7820983125458547	2707	0	-1	-1	-1	0.1322	0.2698	392.0	0.8370607028753994
6QXM	C	21.5	0.049640757674722404	0.2733812949640288	1253	517.5	0.21524663677130046	0.916030534351145	853	0	-1	-1	-1	1513.0	0.2619164619164619	0.7820983125458547	2707	0	-1	-1	-1	0.1292	0.2535	392.0	0.8370607028753994
3BGW	F	32.0	0.06831395348837209	0.27728613569321536	1037	661.0	0.1895368782161235	0.9324894514767933	929	0	-1	-1	-1	1259.5	0.21864154685176004	0.7896150402864817	2917	0	-1	-1	-1	0.1662	0.3201	419.0	-1
3RAA	A	64.0	0.12041522491349481	0.30742049469964666	879	669.5	0.2892857142857143	0.8481675392670157	738	0	-1	-1	-1	1833.5	0.3079944547134935	0.7790765634132086	2617	0	-1	-1	-1	0.1369	0.221	519.0	0.8562091503267973
6L31	D	31.5	0.08562918838421445	0.26744186046511625	913	559.0	0.25678119349005424	0.8819875776397516	784	0	-1	-1	-1	0	-1	-1	-1	0	-1	-1	-1	0.1159	0.2093	444.0	-1
2YI9	B	80.0	0.083729216152019	0.3248847926267281	1250	738.5	0.2543731778425656	0.9112271540469974	989	0	-1	-1	-1	1988.5	0.329830053667263	0.78125	2584	0	-1	-1	-1	0.1773	0.211	771.0	0.8092417061611374
6P4J	A	47.0	0.09469153515064563	0.3142857142857143	974	596.0	0.23089983022071306	0.8526645768025078	859	16.0	0.01509433962264151	0.8	260	1338.5	0.25605282465150403	0.7704194260485652	2730	96.0	0.19747899159663865	0.7121212121212122	172	0.1451	0.2362	502.0	-1
3IYO	B	51.0	0.0984060984060984	0.2897959183673469	953	0	-1	-1	-1	0	-1	-1	-1	0	-1	-1	-1	0	-1	-1	-1	0.1392	0.2436	468.0	0.0
3OAH	A	50.0	0.09383202099737532	0.2948453608247423	1039	654.0	0.28481581311769993	0.8149100257069408	724	0	-1	-1	-1	0	-1	-1	-1	0	-1	-1	-1	0.1371	0.2222	519.0	0.8486265341905318
3NG9	H	54.5	0.09654272667971298	0.31092436974789917	1057	616.0	0.2759226713532513	0.8602739726027397	773	0	-1	-1	-1	1952.0	0.3287124060150376	0.7872819358469331	2479	0	-1	-1	-1	0.1243	0.2025	520.0	0.8252788104089219
5JB1	C	34.5	0.08137044967880086	0.3	1021	703.0	0.2798165137614679	0.8714285714285714	740	0	-1	-1	-1	0	-1	-1	-1	0	-1	-1	-1	0.1163	0.2028	457.0	0.8389776357827476
4XKE	A	53.5	0.06425992779783393	0.40271493212669685	1164	419.5	0.19980970504281637	0.8333333333333334	799	0	-1	-1	-1	0	-1	-1	-1	0	-1	-1	-1	0.14	0.316	330.0	0.9315068493150684
2RFU	A	77.5	0.10141843971631205	0.3264840182648402	972	549.0	0.23809523809523808	0.8277027027027027	733	0	-1	-1	-1	0	-1	-1	-1	0	-1	-1	-1	0.1439	0.3259	342.0	0.930952380952381
6EAG	F	63.0	0.08512160228898426	0.2650334075723831	949	613.0	0.19465977605512488	0.900398406374502	910	0	-1	-1	-1	0	-1	-1	-1	0	-1	-1	-1	0.2032	0.4111	426.0	0.8532277710109623
6Z7Q	C	45.5	0.09843400447427293	0.3	901	370.0	0.2087421944692239	0.8297872340425532	839	0	-1	-1	-1	0	-1	-1	-1	0	-1	-1	-1	0.1398	0.2613	416.0	0.8364217252396167
2YI9	A	80.0	0.083729216152019	0.3248847926267281	1250	750.5	0.2562043795620438	0.9116883116883117	985	0	-1	-1	-1	1988.5	0.329830053667263	0.78125	2584	0	-1	-1	-1	0.183	0.2193	771.0	0.8092417061611374
2YI8	B	80.0	0.083729216152019	0.3248847926267281	1250	738.5	0.2530909090909091	0.9157894736842105	995	0	-1	-1	-1	1988.5	0.329830053667263	0.78125	2584	0	-1	-1	-1	0.1754	0.2078	771.0	0.8156458459672529
7CXN	E	103.0	0.037677245104659016	0.2894190871369295	6441	527.0	0.2301523656776263	0.8644578313253012	915	1325.0	1.0	1.0	0	4362.0	0.20218940562780105	0.8025663458734325	10182	1145.0	1.0	1.0	0	0.1955	0.2031	596.0	-1
6IH9	A	66.0	0.12021857923497267	0.3235294117647059	920	683.0	0.2936936936936937	0.8358974358974359	720	0	-1	-1	-1	582.0	0.11488923235445647	0.8036036036036036	3327	0	-1	-1	-1	0.1323	0.2124	517.0	0.8364099299809039
2YI8	E	80.0	0.083729216152019	0.3248847926267281	1250	741.0	0.2536549707602339	0.896640826873385	981	0	-1	-1	-1	1988.5	0.329830053667263	0.78125	2584	0	-1	-1	-1	0.1781	0.2124	771.0	0.8156458459672529
1OX3	A	64.5	0.0763582966226138	0.2613065326633166	964	194.0	0.068762278978389	0.958904109589041	945	0	-1	-1	-1	1590.5	0.27095959595959596	0.8092006033182504	2634	0	-1	-1	-1	0.0654	0.4808	108.0	0.7623003194888179
6IHB	A	66.0	0.12021857923497267	0.3235294117647059	920	591.5	0.2661361626878868	0.8157181571815718	762	0	-1	-1	-1	582.0	0.11488923235445647	0.8036036036036036	3327	0	-1	-1	-1	0.0636	0.3819	94.0	0.8364099299809039
6JCQ	A	54.5	0.09654272667971298	0.31092436974789917	1057	531.0	0.25704225352112675	0.8	771	0	-1	-1	-1	1952.0	0.3287124060150376	0.7872819358469331	2479	0	-1	-1	-1	0.1324	0.2127	518.0	0.7967250141163185
5X7D	A	51.0	0.05792044661549198	0.32806324110671936	1180	670.0	0.18691588785046728	0.8870967741935484	929	127.5	0.2569060773480663	0.75	238	1159.5	0.21732598898347522	0.811214953271028	2924	189.0	0.23344370860927152	0.8057142857142857	429	0.1405	0.2635	440.0	0.8747002398081535
6GG0	5	24.5	0.05982274741506647	0.28825622775800713	1073	372.0	0.1745886654478976	0.8414096916299559	867	0	-1	-1	-1	1124.0	0.19862490450725745	0.7926829268292683	2943	0	-1	-1	-1	0.1227	0.2731	338.0	0.8357827476038339
3J7W	E	38.0	0.05530973451327434	0.2862595419847328	1094	530.0	0.20705663881151345	0.8955823293172691	828	0	-1	-1	-1	992.0	0.18965077746622483	0.7940234791889007	2986	0	-1	-1	-1	0.1261	0.2756	343.0	-1
4D00	C	65.0	0.10961968680089486	0.29817444219066935	848	423.0	0.2137330754352031	0.8277153558052435	767	0	-1	-1	-1	0	-1	-1	-1	0	-1	-1	-1	0.1386	0.3235	321.0	0.9326177698270721
4XKF	C	53.5	0.06425992779783393	0.40271493212669685	1164	434.0	0.20095238095238097	0.8373015873015873	798	0	-1	-1	-1	0	-1	-1	-1	0	-1	-1	-1	0.1406	0.3208	326.0	0.8594249201277955
5VTV	A	63.5	0.09229651162790697	0.27429805615550756	913	460.5	0.20361560418648905	0.8458498023715415	798	0	-1	-1	-1	0	-1	-1	-1	0	-1	-1	-1	0.1424	0.3292	321.0	0.9304399524375743
4FQM	K	68.5	0.09862218999274837	0.30022075055187636	926	485.5	0.2238372093023256	0.7993079584775087	743	0	-1	-1	-1	0	-1	-1	-1	0	-1	-1	-1	0.1423	0.3194	341.0	0.9473046638400969
4FQM	A	68.5	0.09862218999274837	0.30022075055187636	926	469.0	0.22868217054263565	0.8166089965397924	743	0	-1	-1	-1	0	-1	-1	-1	0	-1	-1	-1	0.1436	0.3257	341.0	0.9473046638400969
6RWL	I	26.0	0.08569774174869717	0.2601054481546573	1158	522.5	0.17681159420289855	0.8433179723502304	818	0	-1	-1	-1	0	-1	-1	-1	0	-1	-1	-1	0.109	0.3004	270.0	0.807057484348321
6L31	C	31.5	0.08562918838421445	0.26744186046511625	913	562.0	0.25412844036697246	0.8147058823529412	750	0	-1	-1	-1	0	-1	-1	-1	0	-1	-1	-1	0.1159	0.2093	444.0	-1
5UF6	A	0	-1	-1	-1	725.5	0.28982898289828984	0.8277634961439588	722	0	-1	-1	-1	0	-1	-1	-1	0	-1	-1	-1	0.1328	0.2129	517.0	0.8390804597701149
3J7X	A	38.0	0.05530973451327434	0.2862595419847328	1094	494.5	0.21608980355472404	0.8988326848249028	812	0	-1	-1	-1	992.0	0.18965077746622483	0.7940234791889007	2986	0	-1	-1	-1	0.1202	0.26	343.0	0.731629392971246
6RWO	I	26.0	0.08569774174869717	0.2601054481546573	1158	552.0	0.17754318618042225	0.8809523809523809	832	0	-1	-1	-1	0	-1	-1	-1	0	-1	-1	-1	0.1093	0.3008	270.0	0.7917093142272262
6TZB	A	63.5	0.09229651162790697	0.27429805615550756	913	439.5	0.19886363636363635	0.8467741935483871	808	0	-1	-1	-1	0	-1	-1	-1	0	-1	-1	-1	0.1401	0.3236	321.0	0.9304399524375743
5K9Q	A	63.5	0.09229651162790697	0.27429805615550756	913	462.0	0.20402298850574713	0.8223938223938224	785	0	-1	-1	-1	0	-1	-1	-1	0	-1	-1	-1	0.1384	0.3176	214.0	-1
2XFC	E	77.0	0.14140203714799282	0.27699530516431925	817	604.0	0.24111431316042267	0.9028776978417267	763	0	-1	-1	-1	0	-1	-1	-1	0	-1	-1	-1	0.1589	0.3211	334.0	-1
3GBN	A	69.5	0.09182209469153516	0.2876404494382023	949	458.0	0.21124031007751937	0.8044280442804428	761	0	-1	-1	-1	0	-1	-1	-1	0	-1	-1	-1	0.1395	0.315	151.0	-1
4UBD	U	63.5	0.09229651162790697	0.27429805615550756	913	450.0	0.207492795389049	0.8244274809160306	779	0	-1	-1	-1	0	-1	-1	-1	0	-1	-1	-1	0.1089	0.3264	219.0	0.945619335347432
5VU4	E	63.5	0.09229651162790697	0.27429805615550756	913	454.5	0.20266412940057088	0.841897233201581	798	0	-1	-1	-1	0	-1	-1	-1	0	-1	-1	-1	0.141	0.3254	321.0	0.9315476190476191
4N5Y	W	50.0	0.08946608946608947	0.2743362831858407	934	392.5	0.18674136321195145	0.8733624454148472	842	0	-1	-1	-1	0	-1	-1	-1	0	-1	-1	-1	0.1135	0.4564	177.0	0.9479103573591763
6NHP	A	63.5	0.09229651162790697	0.27429805615550756	913	431.5	0.19154929577464788	0.8535564853556485	826	0	-1	-1	-1	0	-1	-1	-1	0	-1	-1	-1	0.141	0.3269	321.0	1.0
4UO5	E	88.0	0.11550151975683891	0.29118773946360155	794	456.0	0.19324577861163228	0.8728813559322034	830	0	-1	-1	-1	0	-1	-1	-1	0	-1	-1	-1	0.1382	0.3225	318.0	0.9304399524375743
3J7X	D	38.0	0.05530973451327434	0.2862595419847328	1094	545.5	0.20999074930619796	0.926530612244898	836	0	-1	-1	-1	992.0	0.18965077746622483	0.7940234791889007	2986	0	-1	-1	-1	0.1273	0.2821	343.0	0.731629392971246
6RWM	I	26.0	0.08569774174869717	0.2601054481546573	1158	528.5	0.17098943323727187	0.8436018957345972	830	0	-1	-1	-1	0	-1	-1	-1	0	-1	-1	-1	0.1139	0.3119	270.0	0.7917093142272262
5FUA	5	24.5	0.05982274741506647	0.28825622775800713	1073	401.0	0.21106941838649157	0.8522727272727273	802	0	-1	-1	-1	1124.0	0.19862490450725745	0.7926829268292683	2943	0	-1	-1	-1	0.1234	0.2705	347.0	0.8376830044557607
5YVJ	B	33.5	0.07026587086272382	0.26591375770020537	2712	741.5	0.26126126126126126	0.9036827195467422	868	0	-1	-1	-1	0	-1	-1	-1	0	-1	-1	-1	0.1787	0.2589	589.0	0.8401273885350319
6TVA	E	45.0	0.09715120525931337	0.29490022172949004	918	457.0	0.20266412940057088	0.852	801	0	-1	-1	-1	0	-1	-1	-1	0	-1	-1	-1	0.1364	0.3183	320.0	1.0
6TWH	L	45.0	0.09715120525931337	0.29490022172949004	918	438.5	0.19600380589914368	0.8340080971659919	804	0	-1	-1	-1	0	-1	-1	-1	0	-1	-1	-1	0.1378	0.3207	320.0	0.8600638977635783
6GBO	L	48.5	0.06610942249240122	0.29292929292929293	1019	310.0	0.07121057985757884	0.9722222222222222	911	60.5	0.15789473684210525	0.7777777777777778	212	1063.0	0.18423720223010645	0.8086763070077865	3047	264.0	0.1986013986013986	0.743455497382199	524	0.0525	0.6073	72.0	0.7269861286254728
6JYT	A	101.0	0.04011540046709713	0.2736644798500469	6212	438.5	0.22647527910685805	0.8738461538461538	929	1063.0	0.8851851851851852	0.9227799227799228	11	4322.5	0.19989707395971182	0.807064410804393	10233	1064.0	0.22383419689119172	0.9818181818181818	745	0.1808	0.2627	589.0	-1
6ZLZ	E	20.0	0.07555555555555556	0.2947976878612717	1004	468.5	0.223155929038282	0.8722627737226277	797	0	-1	-1	-1	0	-1	-1	-1	0	-1	-1	-1	0.1227	0.2623	358.0	-1
6JYT	B	101.0	0.04011540046709713	0.2736644798500469	6212	429.5	0.2031496062992126	0.8349514563106796	961	1063.0	0.8851851851851852	0.9227799227799228	11	4322.5	0.19989707395971182	0.807064410804393	10233	1064.0	0.22383419689119172	0.9818181818181818	745	0.1808	0.2627	589.0	-1
5XRT	A	89.5	0.11277072442120986	0.302	839	468.5	0.1824134705332086	0.8369098712446352	836	0	-1	-1	-1	0	-1	-1	-1	0	-1	-1	-1	0.1396	0.3212	174.0	-1
1SVA	2	35.0	0.057057057057057055	0.2508250825082508	1029	500.5	0.19871205151793928	0.8852459016393442	843	0	-1	-1	-1	0	-1	-1	-1	0	-1	-1	-1	0.1198	0.2617	348.0	0.8357827476038339
4N5Y	E	50.0	0.08946608946608947	0.2743362831858407	934	411.0	0.19061032863849764	0.8638297872340426	830	0	-1	-1	-1	0	-1	-1	-1	0	-1	-1	-1	0.1353	0.3112	324.0	0.9479103573591763
6TMU	B	38.5	0.075	0.24361948955916474	969	626.5	0.2475	0.9027355623100304	871	0	-1	-1	-1	1541.0	0.2734202114580772	0.776536312849162	2635	0	-1	-1	-1	0.1595	0.2489	545.0	0.8473502304147466
4N5Z	S	50.0	0.08946608946608947	0.2743362831858407	934	399.5	0.18908748824082786	0.8481012658227848	826	0	-1	-1	-1	0	-1	-1	-1	0	-1	-1	-1	0.1143	0.46	177.0	0.9479103573591763
6TVR	K	45.0	0.09715120525931337	0.29490022172949004	918	459.5	0.2057142857142857	0.8537549407114624	797	0	-1	-1	-1	0	-1	-1	-1	0	-1	-1	-1	0.1394	0.3225	320.0	0.860702875399361
3GZU	E	41.5	0.06826706676669167	0.27002967359050445	996	560.5	0.20859444941808417	0.8859315589353612	854	0	-1	-1	-1	0	-1	-1	-1	0	-1	-1	-1	0.1624	0.1924	397.0	-1
4F5X	O	48.0	0.066815144766147	0.2786377708978328	1024	585.0	0.2165318957771788	0.9026217228464419	846	0	-1	-1	-1	0	-1	-1	-1	0	-1	-1	-1	0.1313	0.2561	397.0	0.8375796178343949
6HJP	C	52.0	0.09347826086956522	0.28104575163398693	921	385.5	0.18029739776951673	0.8434782608695652	846	0	-1	-1	-1	0	-1	-1	-1	0	-1	-1	-1	0.1385	0.3156	324.0	0.9450151057401812
4UNZ	E	45.5	0.045454545454545456	0.2450592885375494	1111	435.5	0.20421860019175456	0.8255813953488372	785	0	-1	-1	-1	0	-1	-1	-1	0	-1	-1	-1	0.138	0.3211	172.0	-1
7CXN	F	103.0	0.037677245104659016	0.2894190871369295	6441	503.5	0.23553054662379422	0.8746268656716418	909	1325.0	1.0	1.0	0	4362.0	0.20218940562780105	0.8025663458734325	10182	1145.0	1.0	1.0	0	0.1955	0.2031	596.0	-1
4F5X	F	48.0	0.066815144766147	0.2786377708978328	1024	584.0	0.2210144927536232	0.8840579710144928	828	0	-1	-1	-1	0	-1	-1	-1	0	-1	-1	-1	0.1375	0.2776	397.0	0.8375796178343949
4N5Z	W	50.0	0.08946608946608947	0.2743362831858407	934	421.0	0.19190968955785512	0.8607594936708861	826	0	-1	-1	-1	0	-1	-1	-1	0	-1	-1	-1	0.113	0.4497	177.0	0.9479103573591763
5HUF	E	41.5	0.09620991253644315	0.28205128205128205	904	479.0	0.21483622350674375	0.8383458646616542	772	0	-1	-1	-1	0	-1	-1	-1	0	-1	-1	-1	0.1289	0.295	176.0	-1
4F5X	D	48.0	0.066815144766147	0.2786377708978328	1024	568.5	0.21499548328816623	0.8717948717948718	834	0	-1	-1	-1	0	-1	-1	-1	0	-1	-1	-1	0.1301	0.2528	397.0	0.8375796178343949
3J1P	C	64.0	0.09649122807017543	0.2996594778660613	1855	664.5	0.2879858657243816	0.8670212765957447	756	0	-1	-1	-1	0	-1	-1	-1	0	-1	-1	-1	0.1507	0.2375	525.0	0.8357827476038339
5XRT	C	89.5	0.11277072442120986	0.302	839	461.5	0.1875589066918002	0.8257261410788381	820	0	-1	-1	-1	0	-1	-1	-1	0	-1	-1	-1	0.1396	0.3212	174.0	-1
1RD8	A	69.5	0.09182209469153516	0.2876404494382023	949	421.5	0.19299905392620625	0.8326530612244898	812	0	-1	-1	-1	0	-1	-1	-1	0	-1	-1	-1	0.1319	0.2972	328.0	0.9473046638400969
2XFC	B	77.0	0.14140203714799282	0.27699530516431925	817	592.5	0.24108003857280616	0.8865248226950354	755	0	-1	-1	-1	0	-1	-1	-1	0	-1	-1	-1	0.1589	0.3211	334.0	-1
3KZ4	I	44.0	0.06607275426874536	0.2755417956656347	1024	594.0	0.21293800539083557	0.8876404494382022	846	0	-1	-1	-1	0	-1	-1	-1	0	-1	-1	-1	0.1313	0.2566	397.0	0.8354350567465322
4F5X	G	48.0	0.066815144766147	0.2786377708978328	1024	579.0	0.21095152603231598	0.8834586466165414	848	0	-1	-1	-1	0	-1	-1	-1	0	-1	-1	-1	0.1285	0.2517	397.0	0.8375796178343949
3GZU	L	41.5	0.06826706676669167	0.27002967359050445	996	596.5	0.21809954751131222	0.8763636363636363	830	0	-1	-1	-1	0	-1	-1	-1	0	-1	-1	-1	0.1624	0.1924	397.0	-1
4N5Z	I	56.0	0.09018759018759019	0.27472527472527475	931	401.5	0.19263456090651557	0.8464730290456431	818	0	-1	-1	-1	0	-1	-1	-1	0	-1	-1	-1	0.1353	0.3142	324.0	0.9479103573591763
5XRS	C	89.5	0.11277072442120986	0.302	839	452.5	0.1895734597156398	0.8097165991902834	808	0	-1	-1	-1	0	-1	-1	-1	0	-1	-1	-1	0.1378	0.3209	172.0	-1
5T0D	C	53.5	0.06425992779783393	0.40271493212669685	1164	450.0	0.20226843100189035	0.852589641434263	807	0	-1	-1	-1	0	-1	-1	-1	0	-1	-1	-1	0.1403	0.3158	172.0	-1
1BVP	3	36.0	0.056254626202812734	0.28044280442804426	1080	504.5	0.145979020979021	0.8882978723404256	956	0	-1	-1	-1	1037.0	0.17492492492492492	0.797945205479452	3120	0	-1	-1	-1	0.1129	0.2484	349.0	0.8371501272264631
3KZ4	J	44.0	0.06607275426874536	0.2755417956656347	1024	574.5	0.2138364779874214	0.8913857677902621	846	0	-1	-1	-1	0	-1	-1	-1	0	-1	-1	-1	0.1266	0.2489	397.0	0.8375796178343949
4N5Z	Q	50.0	0.08946608946608947	0.2743362831858407	934	407.5	0.19339622641509435	0.8541666666666666	820	0	-1	-1	-1	0	-1	-1	-1	0	-1	-1	-1	0.1136	0.4516	177.0	0.9479103573591763
5T0E	C	53.5	0.06425992779783393	0.40271493212669685	1164	454.0	0.20170454545454544	0.841897233201581	803	0	-1	-1	-1	0	-1	-1	-1	0	-1	-1	-1	0.1394	0.3213	325.0	0.8594249201277955
1ZRU	B	49.5	0.04451038575667656	0.31746031746031744	1159	449.5	0.1828793774319066	0.9082125603864735	821	0	-1	-1	-1	0	-1	-1	-1	0	-1	-1	-1	0.1072	0.2979	251.0	0.8325878594249201
5KWB	A	1495.0	0.27889784946236557	0.3637160385626643	347	525.5	0.19251824817518248	0.8406374501992032	845	266.5	0.45666666666666667	0.8058823529411765	130	4513.5	0.48763396537510306	0.7780335415981585	1811	226.0	0.12258687258687259	0.79375	876	0.1931	0.4664	364.0	0.8766891891891891
6TVD	A	45.0	0.09715120525931337	0.29490022172949004	918	430.0	0.1947069943289225	0.8477366255144033	815	0	-1	-1	-1	0	-1	-1	-1	0	-1	-1	-1	0.1377	0.3204	320.0	0.9961807765754297
2BTV	R	34.0	0.057291666666666664	0.27697841726618705	1066	477.5	0.20334261838440112	0.8588235294117647	822	0	-1	-1	-1	0	-1	-1	-1	0	-1	-1	-1	0.1134	0.2477	349.0	0.8371501272264631
6TMT	D	38.5	0.075	0.24361948955916474	969	624.0	0.1921259842519685	0.9420849420849421	1011	0	-1	-1	-1	1541.0	0.2734202114580772	0.776536312849162	2635	0	-1	-1	-1	0.1563	0.2457	545.0	0.8464183381088826
6L31	E	31.5	0.08562918838421445	0.26744186046511625	913	492.5	0.2566452795600367	0.835820895522388	756	0	-1	-1	-1	0	-1	-1	-1	0	-1	-1	-1	0.1159	0.2093	444.0	-1
5JB1	E	34.5	0.08137044967880086	0.3	1021	639.0	0.27115559599636035	0.8816568047337278	761	0	-1	-1	-1	0	-1	-1	-1	0	-1	-1	-1	0.1462	0.2647	454.0	0.8389776357827476
5EA6	F	63.0	0.08512160228898426	0.2650334075723831	949	617.0	0.2024432809773124	0.8854961832061069	884	0	-1	-1	-1	0	-1	-1	-1	0	-1	-1	-1	0.2043	0.4174	422.0	-1
5B56	B	60.0	0.07649513212795549	0.3021978021978022	1074	648.0	0.1776094276094276	0.9295154185022027	961	0	-1	-1	-1	0	-1	-1	-1	0	-1	-1	-1	0.1445	0.2698	432.0	0.8357827476038339
6VDK	A	42.5	0.12776280323450134	0.27784290738569756	1002	522.0	0.17579250720461095	0.8632075471698113	829	0	-1	-1	-1	0	-1	-1	-1	0	-1	-1	-1	0.1013	0.2707	270.0	0.8242059145673604
4NRJ	A	77.5	0.10711665443873808	0.29554655870445345	869	516.0	0.2193486590038314	0.8178571428571428	764	0	-1	-1	-1	1883.5	0.33198278045074703	0.8052825552825553	2321	0	-1	-1	-1	0.1399	0.3165	341.0	0.9536585365853658
6UYN	A	53.5	0.08676789587852494	0.2631578947368421	927	440.0	0.1994328922495274	0.8406374501992032	807	0	-1	-1	-1	0	-1	-1	-1	0	-1	-1	-1	0.1381	0.3167	326.0	0.9993610223642172
6GBQ	A	40.5	0.05618830675778284	0.2596491228070175	1032	301.0	0.07019328585961343	0.9857142857142858	913	58.0	0.13553113553113552	0.7872340425531915	226	1052.0	0.16826196473551638	0.7933491686460807	3128	0	-1	-1	-1	0.0539	0.5698	70.0	0.7276166456494325
2YGB	A	56.0	0.08888888888888889	0.289044289044289	966	747.5	0.2647814910025707	0.8853868194842407	818	0	-1	-1	-1	1795.0	0.29090004972650424	0.8035714285714286	2566	0	-1	-1	-1	0.1482	0.2322	533.0	0.8357827476038339
3J7W	B	38.0	0.05530973451327434	0.2862595419847328	1094	444.0	0.2084507042253521	0.8505747126436781	804	0	-1	-1	-1	992.0	0.18965077746622483	0.7940234791889007	2986	0	-1	-1	-1	0.1261	0.2756	343.0	-1
3J7X	B	38.0	0.05530973451327434	0.2862595419847328	1094	442.0	0.19649446494464945	0.8801652892561983	842	0	-1	-1	-1	992.0	0.18965077746622483	0.7940234791889007	2986	0	-1	-1	-1	0.1206	0.2624	343.0	0.731629392971246
5JB1	F	34.5	0.08137044967880086	0.3	1021	722.5	0.2960222016651249	0.8743169398907104	715	0	-1	-1	-1	0	-1	-1	-1	0	-1	-1	-1	0.1518	0.2698	464.0	0.8389776357827476
6D27	A	26.0	0.03265940902021773	0.2781456953642384	1135	0	-1	-1	-1	0	-1	-1	-1	603.0	0.09191840950167829	0.8018018018018018	3429	0	-1	-1	-1	0.1353	0.2516	442.0	0.8347725964306275
2W0C	T	28.5	0.024539877300613498	0.3333333333333333	1208	325.5	0.08652900688298919	0.946236559139785	924	0	-1	-1	-1	435.5	0.07662438519285529	0.8629737609329446	3520	0	-1	-1	-1	0.0892	0.2369	127.0	-1
5UG0	A	59.0	0.09190371991247265	0.2698072805139186	904	410.5	0.19905660377358492	0.8473895582329317	811	0	-1	-1	-1	0	-1	-1	-1	0	-1	-1	-1	0.1387	0.3122	326.0	0.9473046638400969
4HF5	A	56.5	0.08206896551724138	0.3090909090909091	1065	418.5	0.20018975332068312	0.854251012145749	807	0	-1	-1	-1	0	-1	-1	-1	0	-1	-1	-1	0.1392	0.319	324.0	0.9473046638400969
6V44	E	50.0	0.07251381215469613	0.2699228791773779	1059	444.5	0.19342723004694837	0.865546218487395	827	0	-1	-1	-1	0	-1	-1	-1	0	-1	-1	-1	0.1359	0.316	320.0	0.9993610223642172
6TWS	A	45.0	0.09715120525931337	0.29490022172949004	918	454.5	0.20653218059558118	0.8269230769230769	781	0	-1	-1	-1	0	-1	-1	-1	0	-1	-1	-1	0.1369	0.3177	320.0	0.860702875399361
3J7X	G	38.0	0.05530973451327434	0.2862595419847328	1094	476.5	0.21515434985968196	0.8949416342412452	812	0	-1	-1	-1	992.0	0.18965077746622483	0.7940234791889007	2986	0	-1	-1	-1	0.1275	0.279	343.0	0.731629392971246
3ZTJ	A	63.5	0.09222948438634714	0.2748917748917749	915	431.0	0.18487394957983194	0.8608695652173913	841	0	-1	-1	-1	0	-1	-1	-1	0	-1	-1	-1	0.1397	0.325	216.0	-1
5TGV	C	49.0	0.10202550637659415	0.2714570858283433	832	434.5	0.2048076923076923	0.8223938223938224	781	0	-1	-1	-1	0	-1	-1	-1	0	-1	-1	-1	0.1385	0.3184	319.0	0.9314660309892729
6HDD	D	72.0	0.09579955784819455	0.2981651376146789	921	490.5	0.1526479750778816	0.9158878504672897	1070	0	-1	-1	-1	1522.0	0.2843410068302555	0.7849162011173184	2521	0	-1	-1	-1	0.1405	0.2244	515.0	0.8351437699680511
3ZTJ	E	63.5	0.09222948438634714	0.2748917748917749	915	419.0	0.20853540252182348	0.7962962962962963	761	0	-1	-1	-1	0	-1	-1	-1	0	-1	-1	-1	0.1397	0.325	216.0	-1
4HG4	G	61.0	0.0789293067947838	0.30423280423280424	1079	393.5	0.17702448210922786	0.7866108786610879	823	0	-1	-1	-1	0	-1	-1	-1	0	-1	-1	-1	0.1373	0.3213	324.0	0.9473046638400969
5T0B	E	53.5	0.06425992779783393	0.40271493212669685	1164	444.5	0.19811320754716982	0.8433734939759037	811	0	-1	-1	-1	0	-1	-1	-1	0	-1	-1	-1	0.1392	0.3186	325.0	0.9993610223642172
6BEB	A	56.0	0.08888888888888889	0.289044289044289	966	747.0	0.2719449225473322	0.8926553672316384	808	0	-1	-1	-1	1795.0	0.29090004972650424	0.8035714285714286	2566	0	-1	-1	-1	0.1542	0.2485	531.0	0.8571428571428571
6VYV	G	36.0	0.0346512661039538	0.2826086956521739	1975	481.0	0.2226450999048525	0.8571428571428571	778	0	-1	-1	-1	0	-1	-1	-1	0	-1	-1	-1	0.1342	0.3025	341.0	0.30078125
6FYU	G	70.5	0.09572901325478646	0.2736842105263158	883	420.5	0.19172932330827067	0.864406779661017	828	0	-1	-1	-1	0	-1	-1	-1	0	-1	-1	-1	0.1401	0.3279	318.0	0.9855072463768116
6L31	F	31.5	0.08562918838421445	0.26744186046511625	913	586.5	0.26845018450184505	0.8483965014577259	741	0	-1	-1	-1	0	-1	-1	-1	0	-1	-1	-1	0.1159	0.2093	444.0	-1
5T9Y	A	44.0	0.06146059291395517	0.302491103202847	1102	513.5	0.19812206572769953	0.8828451882845189	826	0	-1	-1	-1	0	-1	-1	-1	0	-1	-1	-1	0.1143	0.2628	321.0	0.8577749683944375
4WSW	A	32.5	0.051319648093841645	0.2966101694915254	1128	460.0	0.19567262464722485	0.8739495798319328	825	0	-1	-1	-1	0	-1	-1	-1	0	-1	-1	-1	0.1389	0.3252	319.0	0.9993610223642172
6CFG	A	56.0	0.09018759018759019	0.27472527472527475	931	421.0	0.19923371647509577	0.8125	788	0	-1	-1	-1	0	-1	-1	-1	0	-1	-1	-1	0.1353	0.3102	324.0	0.9542682926829268
5ZVK	A	1569.0	0.2998624484181568	0.3720136518771331	282	300.0	0.06917599186164802	0.9714285714285714	913	0	-1	-1	-1	0	-1	-1	-1	0	-1	-1	-1	0.0527	0.6164	70.0	0.5616613418530352
4CYV	C	53.5	0.10545998504113688	0.2837022132796781	840	445.5	0.19486692015209126	0.8299595141700404	805	0	-1	-1	-1	0	-1	-1	-1	0	-1	-1	-1	0.1398	0.3249	319.0	0.9466989703210176
5FZ2	A	45.5	0.09868831980012492	0.2743055555555556	1025	520.5	0.22338403041825095	0.8801498127340824	785	0	-1	-1	-1	0	-1	-1	-1	0	-1	-1	-1	0.1274	0.2883	335.0	0.8562300319488818
1ZKU	P	49.0	0.05873261205564142	0.2846441947565543	1027	458.0	0.1898854961832061	0.8923766816143498	825	0	-1	-1	-1	990.5	0.1472966144517433	0.7975376196990424	3227	0	-1	-1	-1	0.1222	0.3078	288.0	0.8302839116719243
1ZKU	D	49.0	0.05873261205564142	0.2846441947565543	1027	458.0	0.1898854961832061	0.8923766816143498	825	0	-1	-1	-1	990.5	0.1472966144517433	0.7975376196990424	3227	0	-1	-1	-1	0.1222	0.3078	288.0	0.8302839116719243
1ZKU	O	49.0	0.05873261205564142	0.2846441947565543	1027	458.0	0.1898854961832061	0.8923766816143498	825	0	-1	-1	-1	990.5	0.1472966144517433	0.7975376196990424	3227	0	-1	-1	-1	0.1222	0.3078	288.0	0.8302839116719243
1S2E	B	49.0	0.05873261205564142	0.2846441947565543	1027	470.0	0.19065776930409914	0.9009009009009009	827	0	-1	-1	-1	990.5	0.1472966144517433	0.7975376196990424	3227	0	-1	-1	-1	0.1222	0.3078	288.0	0.8302839116719243
6N4F	C	70.0	0.09572153734590283	0.28695652173913044	919	436.5	0.19791666666666666	0.8565573770491803	812	0	-1	-1	-1	0	-1	-1	-1	0	-1	-1	-1	0.1358	0.3189	172.0	-1
4PB6	S	47.5	0.023131672597864767	0.29545454545454547	1554	424.5	0.21079258010118043	0.8361204013377926	887	0	-1	-1	-1	0	-1	-1	-1	0	-1	-1	-1	0.1394	0.2265	502.0	-1
4PB6	M	47.5	0.023131672597864767	0.29545454545454547	1554	424.5	0.21079258010118043	0.8361204013377926	887	0	-1	-1	-1	0	-1	-1	-1	0	-1	-1	-1	0.1394	0.2265	502.0	-1
4PB6	T	47.5	0.023131672597864767	0.29545454545454547	1554	424.5	0.21079258010118043	0.8361204013377926	887	0	-1	-1	-1	0	-1	-1	-1	0	-1	-1	-1	0.1394	0.2265	502.0	-1
4PB6	C	47.5	0.023131672597864767	0.29545454545454547	1554	424.5	0.21079258010118043	0.8361204013377926	887	0	-1	-1	-1	0	-1	-1	-1	0	-1	-1	-1	0.1394	0.2265	502.0	-1
4BH4	A	56.0	0.09018759018759019	0.27472527472527475	931	441.0	0.2	0.8235294117647058	795	0	-1	-1	-1	0	-1	-1	-1	0	-1	-1	-1	0.1306	0.298	324.0	0.9304399524375743
1PDP	C	49.0	0.05873261205564142	0.2846441947565543	1027	0	-1	-1	-1	0	-1	-1	-1	990.5	0.1472966144517433	0.7975376196990424	3227	0	-1	-1	-1	0.1062	0.2788	288.0	0.0
1PDP	H	49.0	0.05873261205564142	0.2846441947565543	1027	0	-1	-1	-1	0	-1	-1	-1	990.5	0.1472966144517433	0.7975376196990424	3227	0	-1	-1	-1	0.1062	0.2788	288.0	0.0
1PDP	G	49.0	0.05873261205564142	0.2846441947565543	1027	0	-1	-1	-1	0	-1	-1	-1	990.5	0.1472966144517433	0.7975376196990424	3227	0	-1	-1	-1	0.1055	0.278	288.0	0.0
1PDP	A	49.0	0.05873261205564142	0.2846441947565543	1027	0	-1	-1	-1	0	-1	-1	-1	990.5	0.1472966144517433	0.7975376196990424	3227	0	-1	-1	-1	0.1062	0.2788	288.0	0.0
4KPS	C	69.0	0.08689355539464157	0.26200873362445415	923	498.0	0.20669856459330144	0.8244274809160306	783	0	-1	-1	-1	0	-1	-1	-1	0	-1	-1	-1	0.137	0.3158	324.0	0.860702875399361
6TVD	I	45.0	0.09715120525931337	0.29490022172949004	918	370.0	0.1954674220963173	0.8553719008264463	817	0	-1	-1	-1	0	-1	-1	-1	0	-1	-1	-1	0.1398	0.3274	318.0	0.9993610223642172
1S2E	A	49.0	0.05873261205564142	0.2846441947565543	1027	488.0	0.1880907372400756	0.9342723004694836	845	0	-1	-1	-1	990.5	0.1472966144517433	0.7975376196990424	3227	0	-1	-1	-1	0.1117	0.2803	288.0	0.8302839116719243
4HG4	D	61.0	0.0789293067947838	0.30423280423280424	1079	431.0	0.19771863117870722	0.8353413654618473	803	0	-1	-1	-1	0	-1	-1	-1	0	-1	-1	-1	0.1091	0.484	167.0	0.9536585365853658
1MQM	G	82.0	0.10267534345625452	0.31140350877192985	927	462.5	0.19136960600375236	0.8680851063829788	831	0	-1	-1	-1	0	-1	-1	-1	0	-1	-1	-1	0.1399	0.3254	172.0	-1
5C0S	A	72.5	0.12690707350901526	0.2663755458515284	755	597.5	0.19801980198019803	0.9216589861751152	793	95.5	0.23595505617977527	0.7590361445783133	184	2513.5	0.391578947368421	0.7903682719546742	2157	187.5	0.23629489603024575	0.8064516129032258	374	0.1455	0.443	242.0	0.853035143769968
7K3A	C	63.5	0.09229651162790697	0.27429805615550756	913	473.5	0.19904306220095694	0.8125	789	0	-1	-1	-1	0	-1	-1	-1	0	-1	-1	-1	0.1371	0.3161	318.0	1.0
5T6N	A	63.5	0.09229651162790697	0.27429805615550756	913	438.0	0.20941402497598463	0.8384615384615385	781	0	-1	-1	-1	0	-1	-1	-1	0	-1	-1	-1	0.139	0.3241	318.0	0.9479103573591763
3EYM	C	63.5	0.09222948438634714	0.2748917748917749	915	482.0	0.21374045801526717	0.8853754940711462	795	0	-1	-1	-1	0	-1	-1	-1	0	-1	-1	-1	0.14	0.3258	318.0	0.8600638977635783
3GW6	A	65.5	0.08964365256124722	0.2975970425138632	1255	376.0	0.19117647058823528	0.8823529411764706	799	0	-1	-1	-1	2846.5	0.41661216481360364	0.7864197530864198	2157	0	-1	-1	-1	0.1224	0.3579	256.0	0.8286802030456852
2YIA	G	80.0	0.083729216152019	0.3248847926267281	1250	730.5	0.2545989698307579	0.8963730569948186	973	0	-1	-1	-1	1988.5	0.329830053667263	0.78125	2584	0	-1	-1	-1	0.1677	0.2012	762.0	0.8156458459672529
4UAD	A	30.0	0.08657373440939105	0.2645739910313901	917	643.0	0.18204911092294665	0.947136563876652	954	78.0	0.1709090909090909	0.7230769230769231	210	1585.0	0.27475800446760984	0.7884615384615384	2625	293.5	0.026615303799684818	0.8128342245989305	5524	0.146	0.2747	425.0	0.8351437699680511
1MQN	A	82.0	0.10267534345625452	0.31140350877192985	927	451.0	0.18275538894095594	0.8333333333333334	833	0	-1	-1	-1	0	-1	-1	-1	0	-1	-1	-1	0.1399	0.3254	172.0	-1
4DJ8	E	60.5	0.10052122114668652	0.27439024390243905	851	443.0	0.18602455146364494	0.8208333333333333	819	0	-1	-1	-1	0	-1	-1	-1	0	-1	-1	-1	0.1388	0.3255	317.0	0.978125
5JQH	B	51.0	0.05792044661549198	0.32806324110671936	1180	637.0	0.174508126603935	0.9315068493150684	950	127.5	0.2569060773480663	0.75	238	1159.5	0.21732598898347522	0.811214953271028	2924	189.0	0.23344370860927152	0.8057142857142857	429	0.1511	0.2988	402.0	0.8638583638583639
4NRK	E	77.5	0.10711665443873808	0.29554655870445345	869	499.0	0.20585457979225685	0.8257575757575758	795	0	-1	-1	-1	1883.5	0.33198278045074703	0.8052825552825553	2321	0	-1	-1	-1	0.1428	0.3253	340.0	0.930952380952381
3M5I	E	53.5	0.09660766961651918	0.2817204301075269	891	446.5	0.20211742059672763	0.8300395256916996	786	0	-1	-1	-1	0	-1	-1	-1	0	-1	-1	-1	0.1402	0.3342	171.0	-1
4XHA	A	51.0	0.13591095489162272	0.2818955042527339	884	674.5	0.1816860465116279	0.9259259259259259	1106	0	-1	-1	-1	0	-1	-1	-1	0	-1	-1	-1	0.1651	0.2193	663.0	0.8310473815461347
6OU9	B	31.5	0.07196198234894773	0.31268436578171094	1134	599.5	0.2340966921119593	0.8846153846153846	867	0	-1	-1	-1	0	-1	-1	-1	0	-1	-1	-1	0.1511	0.2567	483.0	0.8389776357827476
4FQY	A	63.5	0.09229651162790697	0.27429805615550756	913	465.0	0.21229586935638808	0.85	781	0	-1	-1	-1	0	-1	-1	-1	0	-1	-1	-1	0.1388	0.3233	209.0	-1
4D00	E	65.0	0.10961968680089486	0.29817444219066935	848	423.0	0.2137330754352031	0.8277153558052435	767	0	-1	-1	-1	0	-1	-1	-1	0	-1	-1	-1	0.14	0.3259	319.0	0.9320214669051878
3GW6	C	65.5	0.08964365256124722	0.2975970425138632	1255	414.5	0.1490566037735849	0.8777777777777778	880	0	-1	-1	-1	2846.5	0.41661216481360364	0.7864197530864198	2157	0	-1	-1	-1	0.1223	0.349	257.0	0.8286802030456852
5TH1	E	49.0	0.10202550637659415	0.2714570858283433	832	455.5	0.2	0.8683127572016461	812	0	-1	-1	-1	0	-1	-1	-1	0	-1	-1	-1	0.138	0.3179	318.0	0.9303571428571429
4UNY	A	45.5	0.045454545454545456	0.2450592885375494	1111	432.0	0.1875589066918002	0.8326359832635983	822	0	-1	-1	-1	0	-1	-1	-1	0	-1	-1	-1	0.1359	0.3174	317.0	0.9184272300469484
4I78	B	48.5	0.12033511043412033	0.3015267175572519	789	416.0	0.19142857142857142	0.8170731707317073	804	0	-1	-1	-1	0	-1	-1	-1	0	-1	-1	-1	0.1325	0.3094	319.0	0.9993610223642172
5TGO	E	49.0	0.10202550637659415	0.2714570858283433	832	435.0	0.198292220113852	0.8565573770491803	810	0	-1	-1	-1	0	-1	-1	-1	0	-1	-1	-1	0.1381	0.3178	318.0	0.9530487804878048
5Y2L	A	63.5	0.09222948438634714	0.2748917748917749	915	457.5	0.19866920152091255	0.842741935483871	804	0	-1	-1	-1	0	-1	-1	-1	0	-1	-1	-1	0.1329	0.3151	317.0	0.9542682926829268
4FQR	I	63.5	0.09229651162790697	0.27429805615550756	913	473.5	0.19449715370018975	0.8299595141700404	807	0	-1	-1	-1	0	-1	-1	-1	0	-1	-1	-1	0.1385	0.323	318.0	0.9479103573591763
4FQR	U	63.5	0.09229651162790697	0.27429805615550756	913	472.0	0.2162948593598448	0.825925925925926	761	0	-1	-1	-1	0	-1	-1	-1	0	-1	-1	-1	0.1375	0.3187	318.0	0.9479103573591763
5JQH	A	51.0	0.05792044661549198	0.32806324110671936	1180	635.0	0.16452442159383032	0.9186602870813397	958	127.5	0.2569060773480663	0.75	238	1159.5	0.21732598898347522	0.811214953271028	2924	189.0	0.23344370860927152	0.8057142857142857	429	0.1324	0.2646	391.0	0.8638583638583639
6BEH	C	56.0	0.08888888888888889	0.289044289044289	966	752.0	0.25063291139240507	0.9054878048780488	857	0	-1	-1	-1	1795.0	0.29090004972650424	0.8035714285714286	2566	0	-1	-1	-1	0.1561	0.2505	529.0	0.8364217252396167
6VYV	E	36.0	0.0346512661039538	0.2826086956521739	1975	442.0	0.20763500931098697	0.892	824	0	-1	-1	-1	0	-1	-1	-1	0	-1	-1	-1	0.133	0.3004	341.0	0.30078125
4GJW	H	56.0	0.1293422025129342	0.27821939586645467	724	329.5	0.08629441624365482	0.9042553191489362	891	0	-1	-1	-1	573.0	0.09857328145265888	0.811965811965812	3387	0	-1	-1	-1	0.0637	0.5165	93.0	0.7459425717852685
6V48	A	69.5	0.09919766593727207	0.28936170212765955	901	496.0	0.20113851992409867	0.8548387096774194	806	0	-1	-1	-1	0	-1	-1	-1	0	-1	-1	-1	0.1386	0.3209	319.0	0.9993610223642172
4FQK	A	68.5	0.09862218999274837	0.30022075055187636	926	452.0	0.2189922480620155	0.7874564459930313	745	0	-1	-1	-1	0	-1	-1	-1	0	-1	-1	-1	0.1432	0.3287	337.0	0.9473046638400969
5JB1	A	34.5	0.08137044967880086	0.3	1021	646.5	0.2642533936651584	0.874251497005988	771	0	-1	-1	-1	0	-1	-1	-1	0	-1	-1	-1	0.1245	0.2223	456.0	0.8389776357827476
3IYS	B	26.0	0.06943396226415094	0.3161512027491409	1034	0	-1	-1	-1	0	-1	-1	-1	0	-1	-1	-1	0	-1	-1	-1	0.106	0.2476	337.0	0.0
4WSX	G	39.0	0.0622154779969651	0.2907801418439716	1036	433.0	0.19433962264150945	0.8547717842323651	819	0	-1	-1	-1	0	-1	-1	-1	0	-1	-1	-1	0.1388	0.3241	319.0	0.9987220447284345
6AOR	A	44.0	0.05642167780252413	0.29343629343629346	1088	455.0	0.18732261116367077	0.8148148148148148	814	0	-1	-1	-1	0	-1	-1	-1	0	-1	-1	-1	0.1372	0.3233	317.0	0.945619335347432
4WSX	O	39.0	0.0622154779969651	0.2907801418439716	1036	441.5	0.20076117982873454	0.844	801	0	-1	-1	-1	0	-1	-1	-1	0	-1	-1	-1	0.1387	0.3238	319.0	0.9987220447284345
4WSX	Q	39.0	0.0622154779969651	0.2907801418439716	1036	441.5	0.19924098671726756	0.8502024291497976	807	0	-1	-1	-1	0	-1	-1	-1	0	-1	-1	-1	0.1394	0.3254	319.0	0.9987220447284345
4WSU	E	35.0	0.029213483146067417	0.3277310924369748	1216	442.5	0.2043519394512772	0.864	807	0	-1	-1	-1	0	-1	-1	-1	0	-1	-1	-1	0.1385	0.3182	170.0	-1
2M1S	A	20.5	0.021739130434782608	0.3333333333333333	1204	87.0	0.061630218687872766	0.8157894736842105	930	0	-1	-1	-1	294.5	0.05404706490819757	0.8196078431372549	3612	0	-1	-1	-1	0.0589	0.3157	99.0	0.8391608391608392
4WSX	U	39.0	0.0622154779969651	0.2907801418439716	1036	441.5	0.19924098671726756	0.8502024291497976	807	0	-1	-1	-1	0	-1	-1	-1	0	-1	-1	-1	0.139	0.3235	319.0	0.9987220447284345
6TWV	G	45.0	0.09715120525931337	0.29490022172949004	918	442.5	0.20421860019175456	0.8255813953488372	785	0	-1	-1	-1	0	-1	-1	-1	0	-1	-1	-1	0.139	0.3277	315.0	0.9993610223642172
6BKN	A	46.0	0.07164179104477612	0.32	1040	446.0	0.18637653736991486	0.8106995884773662	814	0	-1	-1	-1	0	-1	-1	-1	0	-1	-1	-1	0.1372	0.3207	317.0	0.945619335347432
6BW0	E	60.0	0.07649513212795549	0.3021978021978022	1074	641.5	0.17478991596638654	0.9497716894977168	971	0	-1	-1	-1	0	-1	-1	-1	0	-1	-1	-1	0.1418	0.2662	426.0	0.8357827476038339
6AOU	A	44.0	0.05642167780252413	0.29343629343629346	1088	455.0	0.18732261116367077	0.8148148148148148	814	0	-1	-1	-1	0	-1	-1	-1	0	-1	-1	-1	0.1371	0.3222	317.0	0.9315476190476191
3GW6	F	65.5	0.08964365256124722	0.2975970425138632	1255	398.0	0.14272388059701493	0.9	902	0	-1	-1	-1	2846.5	0.41661216481360364	0.7864197530864198	2157	0	-1	-1	-1	0.1208	0.3464	257.0	0.8320561941251596
5CYR	A	51.0	0.13591095489162272	0.2818955042527339	884	629.0	0.1746376811594203	0.909433962264151	1115	0	-1	-1	-1	0	-1	-1	-1	0	-1	-1	-1	0.1507	0.2005	662.0	-1
4N5K	C	70.5	0.0967503692762186	0.27348643006263046	875	392.0	0.18826868495742669	0.8189300411522634	814	0	-1	-1	-1	1762.5	0.2947919262397209	0.7928954423592494	2521	0	-1	-1	-1	0.1409	0.3282	318.0	0.925
4QY1	O	49.0	0.10202550637659415	0.2714570858283433	832	389.5	0.2017291066282421	0.8076923076923077	781	0	-1	-1	-1	0	-1	-1	-1	0	-1	-1	-1	0.1397	0.3272	174.0	-1
5TH1	A	49.0	0.10202550637659415	0.2714570858283433	832	434.0	0.1981042654028436	0.8600823045267489	812	0	-1	-1	-1	0	-1	-1	-1	0	-1	-1	-1	0.1382	0.3236	318.0	0.941566265060241
5XLD	B	46.5	0.0743801652892562	0.2805194805194805	1067	476.5	0.19491525423728814	0.8625	822	0	-1	-1	-1	0	-1	-1	-1	0	-1	-1	-1	0.1133	0.4527	172.0	0.9326177698270721
5I0N	A	27.0	0.028615622583139984	0.2569444444444444	1149	728.5	0.2192468619246862	0.9290780141843972	913	0	-1	-1	-1	0	-1	-1	-1	0	-1	-1	-1	0.1292	0.2187	489.0	0.7924625709860609
5THB	A	49.0	0.10202550637659415	0.2714570858283433	832	419.5	0.19259962049335863	0.8319672131147541	810	0	-1	-1	-1	0	-1	-1	-1	0	-1	-1	-1	0.1379	0.3224	318.0	0.9987220447284345
4H32	I	48.5	0.12033511043412033	0.3015267175572519	789	451.5	0.1998114985862394	0.8760330578512396	819	0	-1	-1	-1	0	-1	-1	-1	0	-1	-1	-1	0.1336	0.3104	171.0	-1
6MUI	N	74.5	0.04446460980036298	0.31511254019292606	1893	453.5	0.2009433962264151	0.8588709677419355	812	0	-1	-1	-1	0	-1	-1	-1	0	-1	-1	-1	0.1551	0.3063	211.0	-1
6MWV	B	74.5	0.04446460980036298	0.31511254019292606	1893	453.5	0.2009433962264151	0.8588709677419355	812	0	-1	-1	-1	0	-1	-1	-1	0	-1	-1	-1	0.1551	0.3063	211.0	-1
6MWX	N	74.5	0.04446460980036298	0.31511254019292606	1893	453.5	0.2009433962264151	0.8588709677419355	812	0	-1	-1	-1	0	-1	-1	-1	0	-1	-1	-1	0.1551	0.3063	211.0	-1
6MWV	F	74.5	0.04446460980036298	0.31511254019292606	1893	453.5	0.2009433962264151	0.8588709677419355	812	0	-1	-1	-1	0	-1	-1	-1	0	-1	-1	-1	0.1551	0.3063	211.0	-1
4ZCJ	C	63.5	0.09229651162790697	0.27429805615550756	913	455.0	0.1892147587511826	0.8264462809917356	815	0	-1	-1	-1	0	-1	-1	-1	0	-1	-1	-1	0.1376	0.3244	316.0	1.0
4CQW	E	37.0	0.10007251631617115	0.2987012987012987	917	454.5	0.19061032863849764	0.8529411764705882	827	0	-1	-1	-1	0	-1	-1	-1	0	-1	-1	-1	0.1354	0.3118	322.0	0.93210244192972
4CQX	E	37.0	0.10007251631617115	0.2987012987012987	917	434.5	0.19029850746268656	0.8831168831168831	841	0	-1	-1	-1	0	-1	-1	-1	0	-1	-1	-1	0.1369	0.3146	322.0	0.9315068493150684
4GXU	E	69.5	0.09182209469153516	0.2876404494382023	949	418.0	0.2003780718336484	0.8760330578512396	816	0	-1	-1	-1	0	-1	-1	-1	0	-1	-1	-1	0.1333	0.304	325.0	0.9473046638400969
4QY1	K	49.0	0.10202550637659415	0.2714570858283433	832	447.5	0.20419847328244276	0.8458498023715415	795	0	-1	-1	-1	0	-1	-1	-1	0	-1	-1	-1	0.1397	0.3272	174.0	-1
6JCS	A	72.0	0.08517350157728706	0.3276699029126214	1173	608.5	0.26297273526824977	0.8259668508287292	775	0	-1	-1	-1	1651.0	0.32753277711561385	0.7624861265260822	2393	0	-1	-1	-1	0.1322	0.2129	516.0	0.8351437699680511
1M1C	B	37.0	0.1075036075036075	0.26278659611992944	819	686.0	0.2270977675134719	0.8805970149253731	964	0	-1	-1	-1	2044.0	0.35381199111769057	0.7913907284768212	2241	0	-1	-1	-1	0.1697	0.23	651.0	0.8351437699680511
4YY7	A	53.5	0.06425992779783393	0.40271493212669685	1164	458.0	0.20588235294117646	0.8543307086614174	800	0	-1	-1	-1	0	-1	-1	-1	0	-1	-1	-1	0.1385	0.3166	325.0	0.929845422116528
5Y2M	B	51.5	0.0739972337482711	0.27365728900255754	1055	461.0	0.19379115710253997	0.8619246861924686	824	0	-1	-1	-1	0	-1	-1	-1	0	-1	-1	-1	0.1104	0.4589	172.0	0.9993610223642172
5VTV	C	63.5	0.09229651162790697	0.27429805615550756	913	471.0	0.20901246404602108	0.8482490272373541	786	0	-1	-1	-1	0	-1	-1	-1	0	-1	-1	-1	0.1382	0.3232	317.0	0.9304399524375743
2EZS	C	55.0	0.09667093469910372	0.2559322033898305	972	428.0	0.104	0.9811320754716981	894	0	-1	-1	-1	0	-1	-1	-1	0	-1	-1	-1	0.0923	0.5148	123.0	0.8235668789808918
5BR0	C	48.0	0.05212211466865227	0.2734375	1087	445.5	0.2011439466158246	0.8115384615384615	789	0	-1	-1	-1	0	-1	-1	-1	0	-1	-1	-1	0.1403	0.3189	326.0	0.9993610223642172
5VTZ	C	63.5	0.09229651162790697	0.27429805615550756	913	436.0	0.1956521739130435	0.8553719008264463	816	0	-1	-1	-1	0	-1	-1	-1	0	-1	-1	-1	0.1381	0.321	317.0	0.9479103573591763
6TZB	C	63.5	0.09229651162790697	0.27429805615550756	913	450.0	0.21144519883608148	0.8104089219330854	762	0	-1	-1	-1	0	-1	-1	-1	0	-1	-1	-1	0.1389	0.3236	317.0	0.9315476190476191
5XL3	A	46.5	0.0743801652892562	0.2805194805194805	1067	493.5	0.2078544061302682	0.8410852713178295	786	0	-1	-1	-1	0	-1	-1	-1	0	-1	-1	-1	0.1374	0.3157	319.0	0.9589209074187615
4RU3	A	37.0	0.01802451333813987	0.2336448598130841	1280	288.5	0.13229571984435798	0.85	868	0	-1	-1	-1	587.0	0.1170594262295082	0.7825342465753424	3320	0	-1	-1	-1	0.109	0.3584	205.0	0.8173076923076923
5VU4	A	63.5	0.09229651162790697	0.27429805615550756	913	456.0	0.21262135922330097	0.8111111111111111	760	0	-1	-1	-1	0	-1	-1	-1	0	-1	-1	-1	0.1382	0.3215	317.0	0.9315476190476191
4XQ5	A	49.0	0.10202550637659415	0.2714570858283433	832	442.5	0.19412878787878787	0.8471074380165289	814	0	-1	-1	-1	0	-1	-1	-1	0	-1	-1	-1	0.1375	0.3202	170.0	-1
4QY1	I	49.0	0.10202550637659415	0.2714570858283433	832	444.0	0.20809248554913296	0.8212927756653993	775	0	-1	-1	-1	0	-1	-1	-1	0	-1	-1	-1	0.1397	0.3272	174.0	-1
4HTV	A	60.0	0.07649513212795549	0.3021978021978022	1074	631.0	0.1698744769874477	0.9441860465116279	980	0	-1	-1	-1	0	-1	-1	-1	0	-1	-1	-1	0.1408	0.2645	427.0	0.8357827476038339
4O5I	A	85.0	0.09782608695652174	0.29411764705882354	921	438.0	0.21226874391431352	0.7985347985347986	754	0	-1	-1	-1	0	-1	-1	-1	0	-1	-1	-1	0.1386	0.324	317.0	0.945619335347432
4WSV	C	50.0	0.0628158844765343	0.3918918918918919	1163	415.5	0.19904761904761906	0.8132295719844358	793	0	-1	-1	-1	0	-1	-1	-1	0	-1	-1	-1	0.1383	0.3158	325.0	0.9993610223642172
4N64	C	70.5	0.0967503692762186	0.27348643006263046	875	390.5	0.1811391223155929	0.8471615720524017	842	0	-1	-1	-1	1762.5	0.2947919262397209	0.7928954423592494	2521	0	-1	-1	-1	0.1411	0.3283	318.0	0.903694730466384
5XL1	B	46.5	0.0743801652892562	0.2805194805194805	1067	507.0	0.19962157048249762	0.8612244897959184	812	0	-1	-1	-1	0	-1	-1	-1	0	-1	-1	-1	0.1096	0.4612	172.0	0.9993610223642172
4KTH	A	53.0	0.07516778523489932	0.32	1140	443.5	0.2123809523809524	0.8779527559055118	796	0	-1	-1	-1	0	-1	-1	-1	0	-1	-1	-1	0.1311	0.2995	170.0	-1
5TOH	B	63.0	0.056716417910447764	0.2900763358778626	1078	296.5	0.07019328585961343	0.9857142857142858	913	0	-1	-1	-1	1021.5	0.17506967316949582	0.7988439306358381	3082	0	-1	-1	-1	0.0535	0.6268	70.0	0.8044728434504792
4WST	I	50.0	0.0628158844765343	0.3918918918918919	1163	448.5	0.19848771266540643	0.8433734939759037	809	0	-1	-1	-1	0	-1	-1	-1	0	-1	-1	-1	0.1395	0.32	168.0	-1
2Y7C	C	34.5	0.07898550724637682	0.25829383886255924	958	651.0	0.18354430379746836	0.9354838709677419	1016	0	-1	-1	-1	0	-1	-1	-1	0	-1	-1	-1	0.1672	0.2645	529.0	0.8365139949109415
4F3Z	A	53.0	0.09084302325581395	0.26997840172786175	913	467.5	0.19961977186311788	0.860655737704918	808	0	-1	-1	-1	0	-1	-1	-1	0	-1	-1	-1	0.1368	0.3156	320.0	0.8594249201277955
4H32	K	48.5	0.12033511043412033	0.3015267175572519	789	433.5	0.19792648444863337	0.8677685950413223	819	0	-1	-1	-1	0	-1	-1	-1	0	-1	-1	-1	0.1336	0.3104	171.0	-1
5GAI	G	45.0	0.11440677966101695	0.27835051546391754	834	952.5	0.3020504731861199	0.8784403669724771	832	0	-1	-1	-1	1927.5	0.34675293553798225	0.7920087575259989	2346	0	-1	-1	-1	0.1958	0.2478	721.0	0.8374760994263862
4DJ8	C	60.5	0.10052122114668652	0.27439024390243905	851	443.0	0.18602455146364494	0.8208333333333333	819	0	-1	-1	-1	0	-1	-1	-1	0	-1	-1	-1	0.1392	0.3267	316.0	0.978125
5VTX	C	63.5	0.09229651162790697	0.27429805615550756	913	461.0	0.21256038647342995	0.8301886792452831	770	0	-1	-1	-1	0	-1	-1	-1	0	-1	-1	-1	0.1384	0.3214	317.0	0.9479103573591763
4DJ8	A	60.5	0.10052122114668652	0.27439024390243905	851	443.0	0.18602455146364494	0.8208333333333333	819	0	-1	-1	-1	0	-1	-1	-1	0	-1	-1	-1	0.1389	0.3258	316.0	0.978125
6VMZ	E	50.0	0.08946608946608947	0.2743362831858407	934	442.5	0.1949390815370197	0.8739495798319328	829	0	-1	-1	-1	0	-1	-1	-1	0	-1	-1	-1	0.1333	0.3138	142.0	-1
6NSF	A	93.0	0.10072463768115943	0.3028322440087146	921	434.0	0.18975332068311196	0.8130081300813008	808	0	-1	-1	-1	0	-1	-1	-1	0	-1	-1	-1	0.1377	0.3212	317.0	0.9315476190476191
5ZVS	4	32.0	0.14147431124348472	0.2887537993920973	685	588.5	0.2670549084858569	0.8722826086956522	834	0	-1	-1	-1	0	-1	-1	-1	0	-1	-1	-1	0.1888	0.1771	583.0	-1
6II8	E	70.5	0.0967503692762186	0.27348643006263046	875	433.5	0.18309859154929578	0.8333333333333334	831	0	-1	-1	-1	0	-1	-1	-1	0	-1	-1	-1	0.1392	0.3267	213.0	-1
4MHJ	M	40.0	0.08629441624365482	0.25757575757575757	917	407.5	0.19165085388994307	0.8244897959183674	809	0	-1	-1	-1	1758.0	0.3091775325977934	0.8001297858533419	2447	0	-1	-1	-1	0.0947	0.3121	211.0	0.9536585365853658
4YY1	C	53.5	0.06425992779783393	0.40271493212669685	1164	452.0	0.19886363636363635	0.8333333333333334	804	0	-1	-1	-1	0	-1	-1	-1	0	-1	-1	-1	0.1387	0.3165	325.0	0.930952380952381
5V2S	A	47.0	0.09993753903810118	0.2777777777777778	1025	1021.5	0.3464696223316913	0.890295358649789	744	0	-1	-1	-1	1453.5	0.3233033164946189	0.7419354838709677	2569	0	-1	-1	-1	0.1529	0.194	705.0	0.9536585365853658
6RFL	Y	0	-1	-1	-1	782.5	0.23421262989608313	0.8746268656716418	916	0	-1	-1	-1	0	-1	-1	-1	0	-1	-1	-1	0.2056	0.1836	158.0	-1
5RLZ	B	103.0	0.037677245104659016	0.2894190871369295	6441	535.0	0.22302158273381295	0.8746081504702194	932	1325.0	1.0	1.0	0	4362.0	0.20218940562780105	0.8025663458734325	10182	1145.0	1.0	1.0	0	0.168	0.2522	572.0	0.8092324805339266
6WJ1	A	55.5	0.08648255813953488	0.2570194384449244	913	416.0	0.17790262172284643	0.8225108225108225	837	0	-1	-1	-1	0	-1	-1	-1	0	-1	-1	-1	0.1309	0.3002	324.0	0.9993610223642172
6DIZ	A	68.0	0.11252511721366376	0.2616822429906542	851	320.5	0.1668219944082013	0.8647342995169082	866	0	-1	-1	-1	0	-1	-1	-1	0	-1	-1	-1	0.0925	0.2313	297.0	0.8482539682539683
4MHI	A	40.0	0.08629441624365482	0.25757575757575757	917	413.0	0.19223484848484848	0.8353909465020576	813	0	-1	-1	-1	1758.0	0.3091775325977934	0.8001297858533419	2447	0	-1	-1	-1	0.1358	0.3124	323.0	0.9536585365853658
4MHI	M	40.0	0.08629441624365482	0.25757575757575757	917	418.0	0.1900749063670412	0.8787878787878788	837	0	-1	-1	-1	1758.0	0.3091775325977934	0.8001297858533419	2447	0	-1	-1	-1	0.1359	0.3172	323.0	0.9536585365853658
6CF5	E	50.0	0.08946608946608947	0.2743362831858407	934	456.0	0.20248328557784145	0.8412698412698413	795	0	-1	-1	-1	0	-1	-1	-1	0	-1	-1	-1	0.1361	0.3124	323.0	0.9478787878787879
5RLP	B	103.0	0.037677245104659016	0.2894190871369295	6441	583.0	0.23925385239253852	0.8753709198813057	896	1325.0	1.0	1.0	0	4362.0	0.20218940562780105	0.8025663458734325	10182	1145.0	1.0	1.0	0	0.1719	0.2504	585.0	0.8072357263990956
6B3M	K	56.0	0.09018759018759019	0.27472527472527475	931	434.5	0.20527306967984935	0.9008264462809917	820	0	-1	-1	-1	0	-1	-1	-1	0	-1	-1	-1	0.1289	0.2958	214.0	-1
5RMD	B	103.0	0.037677245104659016	0.2894190871369295	6441	579.5	0.24087591240875914	0.8813056379821959	896	1325.0	1.0	1.0	0	4362.0	0.20218940562780105	0.8025663458734325	10182	1145.0	1.0	1.0	0	0.1792	0.2626	585.0	0.8055555555555556
4MHI	Q	40.0	0.08629441624365482	0.25757575757575757	917	433.5	0.1964117091595845	0.8666666666666667	819	0	-1	-1	-1	1758.0	0.3091775325977934	0.8001297858533419	2447	0	-1	-1	-1	0.136	0.3127	323.0	0.9473046638400969
2EZR	A	47.0	0.09922680412371133	0.25666666666666665	952	428.0	0.104	0.9811320754716981	894	0	-1	-1	-1	0	-1	-1	-1	0	-1	-1	-1	0.0923	0.5162	123.0	0.8235668789808918
6WCZ	A	41.0	0.12398373983739837	0.2824074074074074	828	620.5	0.17978533094812166	0.9220183486238532	900	45.0	0.149812734082397	0.7272727272727273	212	2242.5	0.37060185185185185	0.7825024437927663	2274	221.0	0.07235421166306695	0.7928994082840237	1683	0.1181	0.2671	350.0	0.8313099041533546
4KDM	C	50.0	0.08946608946608947	0.2743362831858407	934	428.0	0.21223709369024857	0.8571428571428571	787	0	-1	-1	-1	0	-1	-1	-1	0	-1	-1	-1	0.1302	0.2985	322.0	0.9536585365853658
6LA4	A	63.5	0.04559270516717325	0.24096385542168675	1067	353.5	0.17251184834123223	0.8544600938967136	842	0	-1	-1	-1	0	-1	-1	-1	0	-1	-1	-1	0.0948	0.2469	285.0	0.8413001912045889
2FK0	M	50.0	0.08946608946608947	0.2743362831858407	934	451.5	0.19980970504281637	0.8536585365853658	805	0	-1	-1	-1	0	-1	-1	-1	0	-1	-1	-1	0.13	0.2984	175.0	-1
5V5P	C	60.0	0.07649513212795549	0.3021978021978022	1074	635.0	0.1724137931034483	0.9447004608294931	972	0	-1	-1	-1	0	-1	-1	-1	0	-1	-1	-1	0.1388	0.2606	5.0	-1
2EZO	A	58.0	0.11574074074074074	0.2734375	872	406.5	0.1029263370332997	0.8869565217391304	876	0	-1	-1	-1	0	-1	-1	-1	0	-1	-1	-1	0.0926	0.516	123.0	0.8235668789808918
5RM5	B	103.0	0.037677245104659016	0.2894190871369295	6441	577.5	0.23944805194805194	0.8727810650887574	894	1325.0	1.0	1.0	0	4362.0	0.20218940562780105	0.8025663458734325	10182	1145.0	1.0	1.0	0	0.1708	0.2474	585.0	0.8067928730512249
5RLM	B	103.0	0.037677245104659016	0.2894190871369295	6441	575.0	0.23311897106109325	0.8895705521472392	918	1325.0	1.0	1.0	0	4362.0	0.20218940562780105	0.8025663458734325	10182	1145.0	1.0	1.0	0	0.1708	0.2482	585.0	0.8086662915025323
6HDD	C	72.0	0.09579955784819455	0.2981651376146789	921	549.0	0.16353677621283255	0.95	1058	0	-1	-1	-1	1522.0	0.2843410068302555	0.7849162011173184	2521	0	-1	-1	-1	0.1444	0.2315	515.0	0.8351437699680511
4MHI	E	40.0	0.08629441624365482	0.25757575757575757	917	431.5	0.19172932330827067	0.8680851063829788	829	0	-1	-1	-1	1758.0	0.3091775325977934	0.8001297858533419	2447	0	-1	-1	-1	0.1349	0.3136	323.0	0.9536585365853658
5RMC	B	103.0	0.037677245104659016	0.2894190871369295	6441	601.5	0.24348534201954397	0.8742690058479532	886	1325.0	1.0	1.0	0	4362.0	0.20218940562780105	0.8025663458734325	10182	1145.0	1.0	1.0	0	0.1743	0.255	585.0	0.8034330011074197
4YY0	C	53.5	0.06425992779783393	0.40271493212669685	1164	440.0	0.1981042654028436	0.8260869565217391	802	0	-1	-1	-1	0	-1	-1	-1	0	-1	-1	-1	0.1389	0.317	325.0	0.9993610223642172
3M5I	A	53.5	0.09660766961651918	0.2817204301075269	891	375.0	0.19484240687679083	0.8326530612244898	802	0	-1	-1	-1	0	-1	-1	-1	0	-1	-1	-1	0.1402	0.3342	171.0	-1
5BNY	C	38.5	0.07933194154488518	0.2835820895522388	1035	438.5	0.18732525629077354	0.8589743589743589	839	0	-1	-1	-1	0	-1	-1	-1	0	-1	-1	-1	0.1394	0.3197	324.0	0.9536585365853658
4MHI	O	40.0	0.08629441624365482	0.25757575757575757	917	422.5	0.20361560418648905	0.8629032258064516	803	0	-1	-1	-1	1758.0	0.3091775325977934	0.8001297858533419	2447	0	-1	-1	-1	0.1362	0.317	323.0	0.9993610223642172
4EDB	A	58.5	0.08938953488372094	0.2662337662337662	914	328.5	0.1554357592093441	0.8963730569948186	920	0	-1	-1	-1	0	-1	-1	-1	0	-1	-1	-1	0.13	0.2975	323.0	0.8600638977635783
4KDN	A	50.0	0.08946608946608947	0.2743362831858407	934	442.5	0.20972354623450906	0.859375	793	0	-1	-1	-1	0	-1	-1	-1	0	-1	-1	-1	0.1286	0.2977	322.0	0.9337313432835821
6V46	C	63.5	0.09161931818181818	0.29930394431554525	977	443.0	0.1990521327014218	0.8366533864541833	804	0	-1	-1	-1	0	-1	-1	-1	0	-1	-1	-1	0.1346	0.3065	166.0	-1
4KDO	A	50.0	0.08946608946608947	0.2743362831858407	934	425.0	0.20686367969494757	0.84765625	793	0	-1	-1	-1	0	-1	-1	-1	0	-1	-1	-1	0.1298	0.297	322.0	0.9337313432835821
7K5I	R	22.0	0.022222222222222223	0.2815533980582524	1202	207.0	0.06963249516441006	0.8888888888888888	953	49.0	0.0749063670411985	0.7407407407407407	240	408.5	0.07225806451612904	0.7887323943661971	3520	73.0	0.14583333333333334	0.875	200	0.0711	0.3672	30.0	-1
4KWM	E	49.5	0.09759650400582666	0.28693790149892934	906	408.0	0.2017291066282421	0.7984790874524715	778	0	-1	-1	-1	0	-1	-1	-1	0	-1	-1	-1	0.1328	0.304	322.0	0.9387755102040817
5RLE	B	103.0	0.037677245104659016	0.2894190871369295	6441	578.0	0.2353413654618474	0.9015384615384615	920	1325.0	1.0	1.0	0	4362.0	0.20218940562780105	0.8025663458734325	10182	1145.0	1.0	1.0	0	0.1756	0.2575	585.0	0.8095238095238095
5RM9	B	103.0	0.037677245104659016	0.2894190871369295	6441	578.0	0.23705501618122976	0.8772455089820359	902	1325.0	1.0	1.0	0	4362.0	0.20218940562780105	0.8025663458734325	10182	1145.0	1.0	1.0	0	0.172	0.2504	585.0	0.8043599776411403
5UK0	A	59.0	0.09190371991247265	0.2698072805139186	904	443.5	0.197196261682243	0.8940677966101694	834	0	-1	-1	-1	0	-1	-1	-1	0	-1	-1	-1	0.1324	0.3052	323.0	0.9473046638400969
6CEX	C	63.5	0.09229651162790697	0.27429805615550756	913	445.0	0.20478468899521532	0.84251968503937	791	0	-1	-1	-1	0	-1	-1	-1	0	-1	-1	-1	0.1368	0.3208	316.0	0.9427710843373494
4KTH	E	53.0	0.07516778523489932	0.32	1140	435.0	0.2003798670465337	0.844	803	0	-1	-1	-1	0	-1	-1	-1	0	-1	-1	-1	0.1311	0.2995	170.0	-1
4KDO	C	50.0	0.08946608946608947	0.2743362831858407	934	443.0	0.2066350710900474	0.872	805	0	-1	-1	-1	0	-1	-1	-1	0	-1	-1	-1	0.1297	0.2973	322.0	0.930952380952381
5RMH	B	103.0	0.037677245104659016	0.2894190871369295	6441	585.5	0.250206440957886	0.8440111420612814	852	1325.0	1.0	1.0	0	4362.0	0.20218940562780105	0.8025663458734325	10182	1145.0	1.0	1.0	0	0.1741	0.2527	585.0	0.8070374574347332
5BQZ	C	38.5	0.07933194154488518	0.2835820895522388	1035	438.0	0.19961977186311788	0.8267716535433071	798	0	-1	-1	-1	0	-1	-1	-1	0	-1	-1	-1	0.1383	0.3175	169.0	-1
5T6S	I	70.5	0.0967503692762186	0.27348643006263046	875	430.0	0.195260663507109	0.8477366255144033	812	0	-1	-1	-1	1762.5	0.2947919262397209	0.7928954423592494	2521	0	-1	-1	-1	0.1385	0.3243	316.0	0.9473046638400969
4YY9	A	53.5	0.06425992779783393	0.40271493212669685	1164	421.0	0.19259962049335863	0.7992125984251969	800	0	-1	-1	-1	0	-1	-1	-1	0	-1	-1	-1	0.1393	0.319	325.0	0.9993610223642172
3UBJ	C	55.5	0.08648255813953488	0.2570194384449244	913	444.0	0.19296577946768062	0.8319672131147541	808	0	-1	-1	-1	0	-1	-1	-1	0	-1	-1	-1	0.1323	0.305	320.0	0.9030890369473047
3ZQQ	A	40.5	0.02627511591962906	0.27419354838709675	1170	207.5	0.08171206225680934	0.9545454545454546	940	0	-1	-1	-1	0	-1	-1	-1	0	-1	-1	-1	0.0668	0.3359	132.0	0.7118210862619808
2FL8	Q	57.5	0.08853809196980096	0.30861244019138756	1039	0	-1	-1	-1	0	-1	-1	-1	2088.0	0.309879872517774	0.8144329896907216	2527	0	-1	-1	-1	0.1083	0.2405	344.0	0.0
5RLB	B	103.0	0.037677245104659016	0.2894190871369295	6441	596.0	0.2388663967611336	0.8805970149253731	900	1325.0	1.0	1.0	0	4362.0	0.20218940562780105	0.8025663458734325	10182	1145.0	1.0	1.0	0	0.1765	0.2586	585.0	0.8029279279279279
4KWM	C	49.5	0.09759650400582666	0.28693790149892934	906	422.5	0.20172084130019122	0.8178294573643411	788	0	-1	-1	-1	0	-1	-1	-1	0	-1	-1	-1	0.1341	0.3067	322.0	0.8594249201277955
5G52	C	97.0	0.08545957577620658	0.3044906900328587	2340	435.5	0.2171945701357466	0.8727272727272727	830	271.0	0.1650902837489252	0.7804878048780488	917	4052.5	0.29157549234135666	0.7922116527942925	5776	0	-1	-1	-1	0.1217	0.2351	397.0	0.8705250596658711
6LKX	A	76.5	0.07360861759425494	0.32475247524752476	1723	408.0	0.20833333333333334	0.8823529411764706	880	0	-1	-1	-1	0	-1	-1	-1	0	-1	-1	-1	0.1519	0.274	441.0	0.7988228999464955
5BQZ	E	38.5	0.07933194154488518	0.2835820895522388	1035	421.0	0.18837863167760074	0.8410041841004184	828	0	-1	-1	-1	0	-1	-1	-1	0	-1	-1	-1	0.1383	0.3175	169.0	-1
2BGN	C	48.5	0.07625542467451953	0.2887323943661972	1187	1029.0	0.35590421139554085	0.862	711	158.0	0.29745042492917845	0.7191780821917808	207	2428.5	0.38542174549000485	0.7822859970311727	2081	260.5	0.15660377358490565	0.8019323671497585	853	0.1811	0.2239	6.0	-1
4DJ6	A	60.5	0.10052122114668652	0.27439024390243905	851	414.0	0.18181818181818182	0.7868852459016393	812	0	-1	-1	-1	0	-1	-1	-1	0	-1	-1	-1	0.141	0.3312	316.0	0.9484848484848485
6SMG	A	114.0	0.09122137404580152	0.28250591016548465	1774	363.0	0.16341689879294335	0.8712871287128713	875	0	-1	-1	-1	0	-1	-1	-1	0	-1	-1	-1	0.1004	0.2465	296.0	0.847036328871893
4JUJ	E	69.5	0.09182209469153516	0.2876404494382023	949	457.0	0.20018885741265344	0.8582995951417004	812	0	-1	-1	-1	0	-1	-1	-1	0	-1	-1	-1	0.1379	0.3177	165.0	-1
1RU7	E	53.0	0.08796992481203007	0.23031496062992127	822	468.0	0.19140989729225025	0.8723404255319149	836	0	-1	-1	-1	1774.0	0.29702233250620347	0.8017414601473544	2537	0	-1	-1	-1	0.1357	0.3137	323.0	0.860702875399361
1RU7	G	53.0	0.08796992481203007	0.23031496062992127	822	459.5	0.19101123595505617	0.8571428571428571	830	0	-1	-1	-1	1774.0	0.29702233250620347	0.8017414601473544	2537	0	-1	-1	-1	0.1364	0.3139	323.0	0.860702875399361
2BGR	B	48.5	0.07625542467451953	0.2887323943661972	1187	1005.0	0.355	0.83203125	688	158.0	0.29745042492917845	0.7191780821917808	207	2428.5	0.38542174549000485	0.7822859970311727	2081	260.5	0.15660377358490565	0.8019323671497585	853	0.1873	0.232	729.0	0.9433051869722557
3S12	A	45.5	0.099927060539752	0.30176211453744495	917	402.5	0.19807692307692307	0.8110236220472441	786	0	-1	-1	-1	0	-1	-1	-1	0	-1	-1	-1	0.1284	0.2968	318.0	0.9530773918342474
4GMS	C	83.0	0.09970674486803519	0.2857142857142857	888	469.5	0.19924098671726756	0.8571428571428571	809	0	-1	-1	-1	0	-1	-1	-1	0	-1	-1	-1	0.1374	0.3221	316.0	0.9450483091787439
4JUH	E	69.5	0.09182209469153516	0.2876404494382023	949	411.5	0.192090395480226	0.8360655737704918	818	0	-1	-1	-1	0	-1	-1	-1	0	-1	-1	-1	0.1379	0.3168	165.0	-1
1RUY	J	50.0	0.0864903502501787	0.275	959	429.0	0.19227144203581528	0.8326530612244898	816	0	-1	-1	-1	0	-1	-1	-1	0	-1	-1	-1	0.1389	0.3196	324.0	0.9250468457214241
4LN6	G	70.5	0.0967503692762186	0.27348643006263046	875	423.0	0.1854990583804143	0.8312236286919831	825	0	-1	-1	-1	1762.5	0.2947919262397209	0.7928954423592494	2521	0	-1	-1	-1	0.1396	0.3275	169.0	-1
6D8B	C	65.0	0.09478324761204997	0.2733050847457627	889	472.0	0.19110690633869443	0.8347107438016529	815	0	-1	-1	-1	0	-1	-1	-1	0	-1	-1	-1	0.1391	0.3247	316.0	0.9993610223642172
2FKK	A	57.5	0.08853809196980096	0.30861244019138756	1039	242.0	0.1232876712328767	0.863013698630137	876	0	-1	-1	-1	2088.0	0.309879872517774	0.8144329896907216	2527	0	-1	-1	-1	0.0818	0.2949	184.0	0.8231552162849872
5YF7	A	53.0	0.06622041596939995	0.28036437246963564	3195	693.0	0.19881305637982197	0.9337979094076655	1061	0	-1	-1	-1	0	-1	-1	-1	0	-1	-1	-1	0.1667	0.2256	650.0	0.8389776357827476
5WKO	M	55.5	0.08648255813953488	0.2570194384449244	913	449.0	0.2017126546146527	0.8548387096774194	803	0	-1	-1	-1	0	-1	-1	-1	0	-1	-1	-1	0.1164	0.3426	171.0	-1
1RU7	I	53.0	0.08796992481203007	0.23031496062992127	822	451.0	0.18528864059590316	0.8577586206896551	842	0	-1	-1	-1	1774.0	0.29702233250620347	0.8017414601473544	2537	0	-1	-1	-1	0.1375	0.3163	323.0	0.860702875399361
6H2B	A	38.5	0.06525037936267071	0.26380368098159507	992	460.0	0.21608527131782945	0.8352059925093633	765	0	-1	-1	-1	0	-1	-1	-1	0	-1	-1	-1	0.1098	0.2583	316.0	0.8045375218150087
1RVX	A	53.0	0.08796992481203007	0.23031496062992127	822	420.5	0.19146919431279621	0.8047808764940239	804	0	-1	-1	-1	1774.0	0.29702233250620347	0.8017414601473544	2537	0	-1	-1	-1	0.1375	0.3165	323.0	0.8921334922526818
6ID2	I	70.5	0.0967503692762186	0.27348643006263046	875	445.0	0.2003780718336484	0.8796680497925311	817	0	-1	-1	-1	1762.5	0.2947919262397209	0.7928954423592494	2521	0	-1	-1	-1	0.1385	0.3266	163.0	-1
4MHJ	C	40.0	0.08629441624365482	0.25757575757575757	917	393.0	0.1877358490566038	0.8326359832635983	821	0	-1	-1	-1	1758.0	0.3091775325977934	0.8001297858533419	2447	0	-1	-1	-1	0.136	0.3131	321.0	0.943874471937236
4JUG	G	69.5	0.09182209469153516	0.2876404494382023	949	429.0	0.1967680608365019	0.8149606299212598	798	0	-1	-1	-1	0	-1	-1	-1	0	-1	-1	-1	0.1378	0.3172	324.0	0.9536585365853658
6N1V	A	46.0	0.12352168199737187	0.3076923076923077	911	605.0	0.22659667541557305	0.875	847	0	-1	-1	-1	0	-1	-1	-1	0	-1	-1	-1	0.0792	0.383	132.0	0.9444108761329305
4JUL	H	51.0	0.10269482884195193	0.30128205128205127	905	423.0	0.19092627599243855	0.8487394957983193	820	0	-1	-1	-1	0	-1	-1	-1	0	-1	-1	-1	0.1344	0.3145	321.0	0.9536585365853658
1RVZ	K	47.0	0.08645533141210375	0.26666666666666666	938	437.0	0.17717996289424862	0.8377192982456141	850	0	-1	-1	-1	0	-1	-1	-1	0	-1	-1	-1	0.1372	0.3155	160.0	-1
4BSG	A	73.0	0.09875640087783467	0.28969957081545067	901	431.5	0.1992373689227836	0.8326693227091634	798	0	-1	-1	-1	0	-1	-1	-1	0	-1	-1	-1	0.1385	0.325	316.0	0.9993614303959132
4LN6	K	70.5	0.0967503692762186	0.27348643006263046	875	423.5	0.19245283018867926	0.8535564853556485	821	0	-1	-1	-1	1762.5	0.2947919262397209	0.7928954423592494	2521	0	-1	-1	-1	0.1396	0.3275	169.0	-1
6ID2	K	70.5	0.0967503692762186	0.27348643006263046	875	432.0	0.20342205323193915	0.8663967611336032	805	0	-1	-1	-1	1762.5	0.2947919262397209	0.7928954423592494	2521	0	-1	-1	-1	0.1385	0.3266	163.0	-1
5T6S	K	70.5	0.0967503692762186	0.27348643006263046	875	432.5	0.18944392082940623	0.8481012658227848	824	0	-1	-1	-1	1762.5	0.2947919262397209	0.7928954423592494	2521	0	-1	-1	-1	0.14	0.3276	316.0	0.9473046638400969
4K3X	C	0	-1	-1	-1	424.0	0.1895238095238095	0.8024193548387096	802	0	-1	-1	-1	0	-1	-1	-1	0	-1	-1	-1	0.1348	0.308	322.0	0.9347695990424896
5VLI	A	53.0	0.08796992481203007	0.23031496062992127	822	489.0	0.21148325358851675	0.8532818532818532	786	0	-1	-1	-1	1774.0	0.29702233250620347	0.8017414601473544	2537	0	-1	-1	-1	0.1361	0.3162	322.0	0.9542682926829268
7BTP	E	48.0	0.07402031930333818	0.3411371237458194	1079	475.5	0.1883289124668435	0.902542372881356	895	0	-1	-1	-1	0	-1	-1	-1	0	-1	-1	-1	0.0566	0.3722	106.0	0.8345047923322684
4K62	A	45.0	0.09905316824471959	0.2899786780383795	904	441.5	0.19981060606060605	0.8508064516129032	808	0	-1	-1	-1	0	-1	-1	-1	0	-1	-1	-1	0.1353	0.313	321.0	0.9993610223642172
6D8D	C	65.0	0.09478324761204997	0.2733050847457627	889	424.0	0.18803418803418803	0.8048780487804879	807	0	-1	-1	-1	0	-1	-1	-1	0	-1	-1	-1	0.1397	0.3274	171.0	-1
6LHQ	A	89.5	0.11653225806451613	0.29310344827586204	1494	321.0	0.18147086914995225	0.8597285067873304	826	0	-1	-1	-1	0	-1	-1	-1	0	-1	-1	-1	0.1045	0.2959	283.0	0.8482539682539683
4JUN	A	38.0	0.09905316824471959	0.2918454935622318	907	435.5	0.19980787704130643	0.8156862745098039	786	0	-1	-1	-1	0	-1	-1	-1	0	-1	-1	-1	0.1355	0.3138	321.0	0.9536585365853658
6D8D	A	65.0	0.09478324761204997	0.2733050847457627	889	424.0	0.18803418803418803	0.8048780487804879	807	0	-1	-1	-1	0	-1	-1	-1	0	-1	-1	-1	0.1397	0.3274	171.0	-1
4KDQ	E	48.0	0.09731299927378359	0.28879310344827586	913	415.5	0.1935788479697828	0.8367346938775511	814	0	-1	-1	-1	0	-1	-1	-1	0	-1	-1	-1	0.113	0.481	164.0	0.9993610223642172
4LN8	K	70.5	0.0967503692762186	0.27348643006263046	875	428.5	0.18609022556390978	0.8425531914893617	829	0	-1	-1	-1	1762.5	0.2947919262397209	0.7928954423592494	2521	0	-1	-1	-1	0.1358	0.3141	167.0	-1
6J3Q	X	29.5	0.01795472287275566	0.25274725274725274	1190	340.0	0.17399103139013453	0.9065420560747663	901	0	-1	-1	-1	0	-1	-1	-1	0	-1	-1	-1	0.1085	0.246	97.0	-1
6D7C	E	66.5	0.10145985401459855	0.3002159827213823	907	418.5	0.19342723004694837	0.8803418803418803	831	0	-1	-1	-1	0	-1	-1	-1	0	-1	-1	-1	0.1386	0.3249	316.0	0.9993610223642172
4K63	E	45.0	0.09905316824471959	0.2899786780383795	904	430.0	0.19165085388994307	0.808	804	0	-1	-1	-1	0	-1	-1	-1	0	-1	-1	-1	0.135	0.3117	321.0	0.9450151057401812
5VMG	C	51.5	0.07777777777777778	0.3191489361702128	1021	412.5	0.1981042654028436	0.8393574297188755	806	0	-1	-1	-1	0	-1	-1	-1	0	-1	-1	-1	0.1301	0.2988	321.0	0.9450151057401812
3EGD	B	89.0	0.112	0.3181818181818182	1134	894.0	0.31520882584712373	0.8928571428571429	821	191.5	0.3699731903485255	0.75	189	3023.5	0.41718716347189316	0.7870784234051199	2182	266.5	0.0573943661971831	0.7990196078431373	2636	0.1834	0.2289	731.0	0.831453634085213
6ORQ	B	46.0	0.12352168199737187	0.3076923076923077	911	507.5	0.24171888988361684	0.8385093167701864	795	0	-1	-1	-1	0	-1	-1	-1	0	-1	-1	-1	0.0638	0.3605	111.0	-1
4K66	C	45.0	0.09905316824471959	0.2899786780383795	904	445.5	0.20152091254752852	0.8412698412698413	800	0	-1	-1	-1	0	-1	-1	-1	0	-1	-1	-1	0.1359	0.3142	321.0	0.9450151057401812
4LN8	E	70.5	0.0967503692762186	0.27348643006263046	875	437.5	0.18703007518796994	0.8468085106382979	829	0	-1	-1	-1	1762.5	0.2947919262397209	0.7928954423592494	2521	0	-1	-1	-1	0.1358	0.3141	167.0	-1
2GIC	A	33.0	0.06779661016949153	0.34408602150537637	1137	588.0	0.1884681583476764	0.9049586776859504	920	0	-1	-1	-1	1340.5	0.21013412816691504	0.7943661971830986	2961	0	-1	-1	-1	0.1413	0.2647	421.0	0.8375796178343949
6ORP	G	46.0	0.12352168199737187	0.3076923076923077	911	608.5	0.2260334212840809	0.8771331058020477	844	0	-1	-1	-1	0	-1	-1	-1	0	-1	-1	-1	0.1143	0.2104	442.0	0.9438066465256798
5GAI	W	45.0	0.11440677966101695	0.27835051546391754	834	1048.5	0.3019455252918288	0.9260143198090692	866	0	-1	-1	-1	1927.5	0.34675293553798225	0.7920087575259989	2346	0	-1	-1	-1	0.189	0.2361	721.0	0.8374760994263862
4K65	A	45.0	0.09905316824471959	0.2899786780383795	904	443.0	0.19468186134852802	0.8167330677290837	802	0	-1	-1	-1	0	-1	-1	-1	0	-1	-1	-1	0.1356	0.3136	321.0	0.9993610223642172
6OUS	K	63.0	0.08512160228898426	0.2650334075723831	949	206.0	0.059475806451612906	0.9516129032258065	930	0	-1	-1	-1	0	-1	-1	-1	0	-1	-1	-1	0.0483	0.4075	69.0	0.8698795180722891
6ORP	I	46.0	0.12352168199737187	0.3076923076923077	911	589.5	0.22319859402460457	0.8698630136986302	846	0	-1	-1	-1	0	-1	-1	-1	0	-1	-1	-1	0.1471	0.2667	442.0	0.9438066465256798
5RLS	A	103.0	0.037677245104659016	0.2894190871369295	6441	540.5	0.21867517956903432	0.898360655737705	948	1325.0	1.0	1.0	0	4362.0	0.20218940562780105	0.8025663458734325	10182	1145.0	1.0	1.0	0	0.1731	0.2599	572.0	0.803899721448468
5YF6	A	53.0	0.06622041596939995	0.28036437246963564	3195	686.5	0.2631578947368421	0.9331476323119777	914	0	-1	-1	-1	0	-1	-1	-1	0	-1	-1	-1	0.1622	0.2199	646.0	0.8389776357827476
5RL7	A	103.0	0.037677245104659016	0.2894190871369295	6441	573.0	0.24098360655737705	0.8698224852071006	882	1325.0	1.0	1.0	0	4362.0	0.20218940562780105	0.8025663458734325	10182	1145.0	1.0	1.0	0	0.1753	0.2561	585.0	0.8183908045977012
5AJM	A	49.0	0.08946608946608947	0.2743362831858407	934	437.0	0.18679245283018867	0.8114754098360656	816	0	-1	-1	-1	0	-1	-1	-1	0	-1	-1	-1	0.1346	0.3149	321.0	0.929845422116528
3UBJ	A	55.5	0.08648255813953488	0.2570194384449244	913	401.0	0.19468186134852802	0.8367346938775511	808	0	-1	-1	-1	0	-1	-1	-1	0	-1	-1	-1	0.1315	0.3009	323.0	0.9536585365853658
5RLW	A	103.0	0.037677245104659016	0.2894190871369295	6441	559.5	0.23572593800978792	0.8704819277108434	894	1325.0	1.0	1.0	0	4362.0	0.20218940562780105	0.8025663458734325	10182	1145.0	1.0	1.0	0	0.1786	0.2631	572.0	0.7976653696498055
5RLJ	A	103.0	0.037677245104659016	0.2894190871369295	6441	573.0	0.23252032520325203	0.8719512195121951	902	1325.0	1.0	1.0	0	4362.0	0.20218940562780105	0.8025663458734325	10182	1145.0	1.0	1.0	0	0.1718	0.2583	572.0	0.8021360314783587
3UBE	A	55.5	0.08648255813953488	0.2570194384449244	913	417.5	0.19056603773584907	0.8487394957983193	822	0	-1	-1	-1	0	-1	-1	-1	0	-1	-1	-1	0.1327	0.3047	323.0	0.9315068493150684
3HHZ	M	33.0	0.06779661016949153	0.34408602150537637	1137	588.0	0.18835616438356165	0.9322033898305084	932	0	-1	-1	-1	1340.5	0.21013412816691504	0.7943661971830986	2961	0	-1	-1	-1	0.1251	0.2254	421.0	0.8375796178343949
4QZV	C	48.5	0.07625542467451953	0.2887323943661972	1187	989.0	0.34725634725634724	0.8670756646216768	732	158.0	0.29745042492917845	0.7191780821917808	207	2428.5	0.38542174549000485	0.7822859970311727	2081	260.5	0.15660377358490565	0.8019323671497585	853	0.1912	0.2384	727.0	0.9466989703210176
6MAR	A	46.0	0.12352168199737187	0.3076923076923077	911	548.0	0.21528998242530756	0.8477508650519031	849	0	-1	-1	-1	0	-1	-1	-1	0	-1	-1	-1	0.0794	0.3808	135.0	0.9416014449127031
4CQR	A	49.0	0.08946608946608947	0.2743362831858407	934	442.0	0.2	0.8267716535433071	796	0	-1	-1	-1	0	-1	-1	-1	0	-1	-1	-1	0.1351	0.3157	321.0	0.929845422116528
5W6R	G	53.0	0.08796992481203007	0.23031496062992127	822	504.5	0.21037463976945245	0.8521400778210116	784	0	-1	-1	-1	1774.0	0.29702233250620347	0.8017414601473544	2537	0	-1	-1	-1	0.1359	0.3138	322.0	0.9542682926829268
5JW4	E	49.0	0.08946608946608947	0.2743362831858407	934	452.5	0.20515267175572519	0.83984375	792	0	-1	-1	-1	0	-1	-1	-1	0	-1	-1	-1	0.1357	0.3178	206.0	-1
4K67	G	45.0	0.09905316824471959	0.2899786780383795	904	442.0	0.18515037593984962	0.8208333333333333	824	0	-1	-1	-1	0	-1	-1	-1	0	-1	-1	-1	0.1355	0.3135	321.0	0.9326177698270721
4K67	C	45.0	0.09905316824471959	0.2899786780383795	904	442.0	0.18515037593984962	0.8208333333333333	824	0	-1	-1	-1	0	-1	-1	-1	0	-1	-1	-1	0.1355	0.3135	321.0	0.9421686746987952
5RMF	A	103.0	0.037677245104659016	0.2894190871369295	6441	543.5	0.22204344328238135	0.8761904761904762	928	1325.0	1.0	1.0	0	4362.0	0.20218940562780105	0.8025663458734325	10182	1145.0	1.0	1.0	0	0.1706	0.253	572.0	0.7991169977924945
5RLB	A	103.0	0.037677245104659016	0.2894190871369295	6441	530.0	0.2158273381294964	0.8794788273615635	944	1325.0	1.0	1.0	0	4362.0	0.20218940562780105	0.8025663458734325	10182	1145.0	1.0	1.0	0	0.1714	0.2566	572.0	0.7995558023320377
3ZNL	C	49.0	0.08946608946608947	0.2743362831858407	934	435.0	0.2013358778625954	0.82421875	792	0	-1	-1	-1	0	-1	-1	-1	0	-1	-1	-1	0.1359	0.3165	321.0	0.9167643610785463
5RLN	A	103.0	0.037677245104659016	0.2894190871369295	6441	589.5	0.2324455205811138	0.9028213166144201	920	1325.0	1.0	1.0	0	4362.0	0.20218940562780105	0.8025663458734325	10182	1145.0	1.0	1.0	0	0.1728	0.2558	572.0	0.804432132963989
5W6T	A	53.0	0.08796992481203007	0.23031496062992127	822	492.0	0.2074569789674952	0.8611111111111112	794	0	-1	-1	-1	1774.0	0.29702233250620347	0.8017414601473544	2537	0	-1	-1	-1	0.135	0.3129	322.0	0.945619335347432
5LK3	A	69.0	0.08791801510248112	0.29422382671480146	1300	698.0	0.2633079847908745	0.8935483870967742	742	0	-1	-1	-1	0	-1	-1	-1	0	-1	-1	-1	0.1249	0.26	376.0	0.8947970268724986
6J3Q	D	64.5	0.05731080088170463	0.3	1101	340.5	0.18034265103697025	0.9090909090909091	889	0	-1	-1	-1	0	-1	-1	-1	0	-1	-1	-1	0.1085	0.246	97.0	-1
5VMC	C	69.5	0.09182209469153516	0.2876404494382023	949	438.0	0.20226843100189035	0.8699186991869918	812	0	-1	-1	-1	0	-1	-1	-1	0	-1	-1	-1	0.1309	0.3019	321.0	0.930952380952381
4CQP	A	49.0	0.08946608946608947	0.2743362831858407	934	459.5	0.19714285714285715	0.8149606299212598	796	0	-1	-1	-1	0	-1	-1	-1	0	-1	-1	-1	0.1351	0.3158	321.0	0.9427365883062085
2QVJ	E	33.0	0.06779661016949153	0.34408602150537637	1137	621.0	0.19023136246786632	0.9367088607594937	930	0	-1	-1	-1	1340.5	0.21013412816691504	0.7943661971830986	2961	0	-1	-1	-1	0.1391	0.261	421.0	0.8375796178343949
6GG0	6	25.5	0.05982274741506647	0.28825622775800713	1073	380.5	0.1897810218978102	0.896551724137931	864	0	-1	-1	-1	0	-1	-1	-1	0	-1	-1	-1	0.1037	0.2395	345.0	0.8357827476038339
6J3Q	W	29.5	0.01795472287275566	0.25274725274725274	1190	404.0	0.19670631290027446	0.9110169491525424	857	0	-1	-1	-1	0	-1	-1	-1	0	-1	-1	-1	0.1085	0.246	97.0	-1
3ZNM	E	49.0	0.08946608946608947	0.2743362831858407	934	427.5	0.18679245283018867	0.8114754098360656	816	0	-1	-1	-1	0	-1	-1	-1	0	-1	-1	-1	0.1347	0.3148	321.0	0.9292929292929293
5JW4	G	49.0	0.08946608946608947	0.2743362831858407	934	452.5	0.20515267175572519	0.83984375	792	0	-1	-1	-1	0	-1	-1	-1	0	-1	-1	-1	0.1357	0.3178	206.0	-1
6UM5	A	69.0	0.11776581426648722	0.27602523659305994	852	645.0	0.26196928635953026	0.847953216374269	765	0	-1	-1	-1	0	-1	-1	-1	0	-1	-1	-1	0.1418	0.2497	462.0	0.9444779722389861
5JW4	C	49.0	0.08946608946608947	0.2743362831858407	934	450.0	0.20285714285714285	0.8385826771653543	796	0	-1	-1	-1	0	-1	-1	-1	0	-1	-1	-1	0.1357	0.3178	206.0	-1
6ORO	I	46.0	0.12352168199737187	0.3076923076923077	911	497.5	0.21378708551483422	0.8448275862068966	856	0	-1	-1	-1	0	-1	-1	-1	0	-1	-1	-1	0.1151	0.2076	449.0	0.9276393831553974
3HHW	M	33.0	0.06779661016949153	0.34408602150537637	1137	560.5	0.18005071851225699	0.9638009049773756	962	0	-1	-1	-1	1340.5	0.21013412816691504	0.7943661971830986	2961	0	-1	-1	-1	0.1338	0.25	421.0	0.839873417721519
6UH6	A	65.5	0.11289245156980628	0.26489028213166144	859	336.0	0.18791946308724833	0.8270042194092827	806	0	-1	-1	-1	0	-1	-1	-1	0	-1	-1	-1	0.1054	0.2837	297.0	0.8482539682539683
4JU0	A	55.5	0.08648255813953488	0.2570194384449244	913	437.0	0.2020972354623451	0.828125	793	0	-1	-1	-1	0	-1	-1	-1	0	-1	-1	-1	0.1316	0.3008	322.0	0.8903456495828367
6J3Q	E	64.5	0.05731080088170463	0.3	1101	331.0	0.17727272727272728	0.851528384279476	871	0	-1	-1	-1	0	-1	-1	-1	0	-1	-1	-1	0.1085	0.246	97.0	-1
6D7C	A	66.5	0.10145985401459855	0.3002159827213823	907	432.0	0.1864406779661017	0.8354430379746836	825	0	-1	-1	-1	0	-1	-1	-1	0	-1	-1	-1	0.1388	0.3248	316.0	0.9993610223642172
6BJY	A	33.0	0.06779661016949153	0.34408602150537637	1137	613.0	0.19444444444444445	0.8888888888888888	900	0	-1	-1	-1	1340.5	0.21013412816691504	0.7943661971830986	2961	0	-1	-1	-1	0.127	0.238	421.0	0.8178550029958058
3LZG	E	55.5	0.08648255813953488	0.2570194384449244	913	488.0	0.20653218059558118	0.8365758754863813	784	0	-1	-1	-1	0	-1	-1	-1	0	-1	-1	-1	0.1313	0.3033	323.0	0.9993610223642172
6MAR	C	46.0	0.12352168199737187	0.3076923076923077	911	543.0	0.21061792863359444	0.8581560283687943	867	0	-1	-1	-1	0	-1	-1	-1	0	-1	-1	-1	0.0774	0.3889	135.0	0.9427365883062085
4CDU	A	79.5	0.07892831281679942	0.3096590909090909	2058	342.5	0.16775396085740912	0.8695652173913043	866	0	-1	-1	-1	0	-1	-1	-1	0	-1	-1	-1	0.0927	0.2234	297.0	0.8459177409453652
5UK4	L	33.0	0.06779661016949153	0.34408602150537637	1137	567.5	0.21384205856255545	0.8700361010830325	850	0	-1	-1	-1	1340.5	0.21013412816691504	0.7943661971830986	2961	0	-1	-1	-1	0.1277	0.2422	125.0	-1
6IIJ	A	87.0	0.1440329218106996	0.3106508875739645	782	325.0	0.16619718309859155	0.8592233009708737	859	0	-1	-1	-1	0	-1	-1	-1	0	-1	-1	-1	0.1079	0.2995	287.0	0.847036328871893
3ZP1	E	49.0	0.08946608946608947	0.2743362831858407	934	438.5	0.1912464319695528	0.7944664031620553	798	0	-1	-1	-1	0	-1	-1	-1	0	-1	-1	-1	0.1354	0.3178	158.0	-1
4CQZ	A	49.0	0.08946608946608947	0.2743362831858407	934	448.0	0.2048076923076923	0.8068181818181818	776	0	-1	-1	-1	0	-1	-1	-1	0	-1	-1	-1	0.1352	0.3121	321.0	0.929845422116528
3R2X	A	69.5	0.09182209469153516	0.2876404494382023	949	405.0	0.18258426966292135	0.851528384279476	839	0	-1	-1	-1	0	-1	-1	-1	0	-1	-1	-1	0.1369	0.3148	322.0	0.9450151057401812
3LZG	C	55.5	0.08648255813953488	0.2570194384449244	913	416.5	0.19281663516068054	0.85	818	0	-1	-1	-1	0	-1	-1	-1	0	-1	-1	-1	0.1327	0.3053	323.0	0.9536585365853658
6Y83	B	53.0	0.11579699785561115	0.262987012987013	783	789.5	0.2313195548489666	0.9267515923566879	944	0	-1	-1	-1	0	-1	-1	-1	0	-1	-1	-1	0.1516	0.2228	586.0	0.8351437699680511
5VMF	A	69.5	0.09182209469153516	0.2876404494382023	949	436.5	0.20266412940057088	0.841897233201581	798	0	-1	-1	-1	0	-1	-1	-1	0	-1	-1	-1	0.1302	0.2991	321.0	0.930952380952381
5GAI	X	45.0	0.11440677966101695	0.27835051546391754	834	980.0	0.2946708463949843	0.8785046728971962	848	0	-1	-1	-1	1927.5	0.34675293553798225	0.7920087575259989	2346	0	-1	-1	-1	0.1785	0.2393	662.0	0.8374760994263862
6W2D	x	30.0	0.08144475920679886	0.2668213457076566	981	269.0	0.06510681586978637	0.9411764705882353	915	0	-1	-1	-1	1171.0	0.26222330333252253	0.7570224719101124	2687	0	-1	-1	-1	0.1884	0.1452	299.0	-1
5UKB	A	33.0	0.06779661016949153	0.34408602150537637	1137	603.5	0.19273984442523767	0.9065040650406504	911	0	-1	-1	-1	1340.5	0.21013412816691504	0.7943661971830986	2961	0	-1	-1	-1	0.077	0.4228	419.0	-1
5VJK	A	70.5	0.0967503692762186	0.27348643006263046	875	407.0	0.1892147587511826	0.8333333333333334	817	0	-1	-1	-1	1762.5	0.2947919262397209	0.7928954423592494	2521	0	-1	-1	-1	0.1393	0.3273	315.0	0.9993610223642172
4U15	B	33.5	0.1172465960665658	0.28703703703703703	782	628.5	0.17301038062283736	0.9049773755656109	935	0	-1	-1	-1	0	-1	-1	-1	0	-1	-1	-1	0.133	0.2699	392.0	0.820661636680209
6MLM	H	60.5	0.09808259587020648	0.2835820895522388	887	429.0	0.18508026440037773	0.8412017167381974	826	0	-1	-1	-1	0	-1	-1	-1	0	-1	-1	-1	0.0742	0.4409	106.0	1.0
6CRD	F	52.5	0.04606141522029372	0.2816326530612245	1253	533.0	0.2233948988566403	0.8975265017667845	854	0	-1	-1	-1	0	-1	-1	-1	0	-1	-1	-1	0.1239	0.2286	438.0	0.9422034918723661
6RTL	D	66.0	0.0457957957957958	0.23018867924528302	1067	335.5	0.17988929889298894	0.8783783783783784	862	0	-1	-1	-1	1010.0	0.16826923076923078	0.7869822485207101	3107	0	-1	-1	-1	0.1209	0.2825	323.0	0.8227040816326531
1H8A	A	7.5	0.003740648379052369	0.42857142857142855	1590	269.0	0.0671414038657172	0.9705882352941176	915	106.5	0.3220858895705521	0.7342657342657343	183	497.5	0.14631137429064892	0.734820322180917	3246	206.0	0.191904047976012	0.8050314465408805	508	0.0523	0.6522	68.0	0.6664536741214058
2EX3	A	47.0	0.07963354474982381	0.2634032634032634	990	796.0	0.24084621643612694	0.9135802469135802	905	0	-1	-1	-1	1745.5	0.28350515463917525	0.787321063394683	2607	0	-1	-1	-1	0.1839	0.2738	570.0	0.804176072234763
6XGQ	F	21.5	0.024634334103156273	0.2831858407079646	1186	500.0	0.20239190432382706	0.8835341365461847	838	0	-1	-1	-1	0	-1	-1	-1	0	-1	-1	-1	0.1285	0.2803	353.0	0.8313099041533546
5UK4	N	33.0	0.06779661016949153	0.34408602150537637	1137	592.0	0.20350877192982456	0.8854961832061069	878	0	-1	-1	-1	1340.5	0.21013412816691504	0.7943661971830986	2961	0	-1	-1	-1	0.1277	0.2422	125.0	-1
4BH1	C	37.0	0.10007251631617115	0.2987012987012987	917	435.0	0.19270346117867165	0.8841201716738197	836	0	-1	-1	-1	0	-1	-1	-1	0	-1	-1	-1	0.134	0.3104	319.0	0.9303985722784057
6IBC	F	37.5	0.05289139633286319	0.2840909090909091	1154	536.5	0.18101153504880213	0.8908296943231441	898	0	-1	-1	-1	873.0	0.1919266963843487	0.7642998027613412	3024	0	-1	-1	-1	0.1312	0.2657	373.0	0.823003194888179
5FMQ	A	48.0	0.09741144414168937	0.25354609929078015	904	584.0	0.23022222222222222	0.9184397163120568	843	0	-1	-1	-1	0	-1	-1	-1	0	-1	-1	-1	0.1443	0.2661	424.0	0.8429140580535003
6CUE	2	46.0	0.12352168199737187	0.3076923076923077	911	588.5	0.21961805555555555	0.8815331010452961	865	0	-1	-1	-1	0	-1	-1	-1	0	-1	-1	-1	0.1151	0.2068	453.0	0.9432709716354858
6CUE	C	46.0	0.12352168199737187	0.3076923076923077	911	580.5	0.23049956178790534	0.8825503355704698	843	0	-1	-1	-1	0	-1	-1	-1	0	-1	-1	-1	0.0855	0.4233	129.0	0.9432709716354858
2EX3	I	47.0	0.07963354474982381	0.2634032634032634	990	852.0	0.254320987654321	0.9142011834319527	877	0	-1	-1	-1	1745.5	0.28350515463917525	0.787321063394683	2607	0	-1	-1	-1	0.1725	0.2576	570.0	0.8195033313143549
6GBR	B	40.5	0.05618830675778284	0.2596491228070175	1032	265.0	0.06408952187182096	0.9545454545454546	917	58.0	0.13553113553113552	0.7872340425531915	226	1052.0	0.16826196473551638	0.7933491686460807	3128	0	-1	-1	-1	0.0508	0.5748	66.0	0.723961661341853
5UK4	A	33.0	0.06779661016949153	0.34408602150537637	1137	0	-1	-1	-1	0	-1	-1	-1	1340.5	0.21013412816691504	0.7943661971830986	2961	0	-1	-1	-1	0.1277	0.2422	125.0	-1
6Y5K	C	63.5	0.09222948438634714	0.2748917748917749	915	443.5	0.2	0.8571428571428571	805	0	-1	-1	-1	0	-1	-1	-1	0	-1	-1	-1	0.1381	0.3264	312.0	0.9955470737913485
4BGZ	A	37.0	0.10007251631617115	0.2987012987012987	917	440.5	0.19140989729225025	0.8874458874458875	840	0	-1	-1	-1	0	-1	-1	-1	0	-1	-1	-1	0.1346	0.3167	319.0	0.998085513720485
6RTL	B	66.0	0.0457957957957958	0.23018867924528302	1067	286.0	0.18038852913968548	0.8666666666666667	856	0	-1	-1	-1	1010.0	0.16826923076923078	0.7869822485207101	3107	0	-1	-1	-1	0.1175	0.2741	323.0	0.8227040816326531
6LA5	A	63.5	0.04559270516717325	0.24096385542168675	1067	364.0	0.16338028169014085	0.8571428571428571	862	0	-1	-1	-1	0	-1	-1	-1	0	-1	-1	-1	0.111	0.3129	285.0	0.8413001912045889
4LKK	A	37.0	0.05440613026819923	0.25177304964539005	1023	441.0	0.19351763584366063	0.8185483870967742	801	0	-1	-1	-1	0	-1	-1	-1	0	-1	-1	-1	0.1395	0.3281	314.0	0.884180790960452
5M0Q	E	34.5	0.05745614035087719	0.2625250501002004	1781	504.5	0.17307692307692307	0.8955223880597015	839	0	-1	-1	-1	0	-1	-1	-1	0	-1	-1	-1	0.0986	0.2636	217.0	-1
4KOL	A	37.0	0.05534204458109147	0.2517482517482518	1015	438.5	0.21017274472168906	0.8588235294117647	787	0	-1	-1	-1	0	-1	-1	-1	0	-1	-1	-1	0.1399	0.3297	314.0	0.9993610223642172
2PLV	1	65.5	0.10756166599272139	0.26362735381565905	1464	361.0	0.15877437325905291	0.9144385026737968	890	264.0	0.2222222222222222	0.7767857142857143	559	3751.5	0.3651567944250871	0.7995117485505036	3898	0	-1	-1	-1	0.0978	0.2465	288.0	0.8415404040404041
6UM7	E	45.5	0.1228646517739816	0.3060556464811784	911	558.0	0.24113475177304963	0.8473520249221184	807	0	-1	-1	-1	0	-1	-1	-1	0	-1	-1	-1	0.1503	0.2638	462.0	0.9444779722389861
2EX3	C	47.0	0.07963354474982381	0.2634032634032634	990	847.0	0.2445166531275386	0.9347826086956522	909	0	-1	-1	-1	1745.5	0.28350515463917525	0.787321063394683	2607	0	-1	-1	-1	0.1844	0.2769	570.0	0.8195033313143549
6OUT	A	50.0	0.08861671469740634	0.2963855421686747	973	605.0	0.25	0.8507462686567164	805	20.0	0.01509433962264151	1.0	261	1585.5	0.2773921665840357	0.8102824040550326	2653	77.0	0.1728395061728395	0.8076923076923077	191	0.1478	0.2425	492.0	0.8389776357827476
6LKS	A	58.5	0.08938953488372094	0.2662337662337662	914	380.5	0.19187145557655955	0.8252032520325203	812	0	-1	-1	-1	0	-1	-1	-1	0	-1	-1	-1	0.1373	0.3146	321.0	0.9993610223642172
4W8N	E	73.0	0.0944081336238199	0.2838427947598253	919	439.0	0.1895734597156398	0.8097165991902834	808	0	-1	-1	-1	0	-1	-1	-1	0	-1	-1	-1	0.1345	0.3122	319.0	0.9993610223642172
3J31	P	63.5	0.060790273556231005	0.26490066225165565	1014	695.5	0.2443820224719101	0.903114186851211	779	0	-1	-1	-1	1081.0	0.17558022199798184	0.7767857142857143	3068	0	-1	-1	-1	0.123	0.2687	344.0	0.8363057324840765
6YNG	A	35.0	0.02142857142857143	0.24793388429752067	1279	375.5	0.15613026819923373	0.8956043956043956	862	0	-1	-1	-1	723.0	0.13025641025641024	0.7593423019431988	3231	0	-1	-1	-1	0.1085	0.3264	243.0	0.830379746835443
4BH0	A	37.0	0.10007251631617115	0.2987012987012987	917	457.5	0.2073288331726133	0.8113207547169812	772	0	-1	-1	-1	0	-1	-1	-1	0	-1	-1	-1	0.1337	0.3156	319.0	0.941034897713598
4MMU	A	63.0	0.08512160228898426	0.2650334075723831	949	226.5	0.06740442655935613	0.9436619718309859	923	0	-1	-1	-1	0	-1	-1	-1	0	-1	-1	-1	0.0585	0.4015	82.0	0.7776357827476038
6ICW	A	70.5	0.0967503692762186	0.27348643006263046	875	444.0	0.20363288718929254	0.848605577689243	795	0	-1	-1	-1	1762.5	0.2947919262397209	0.7928954423592494	2521	0	-1	-1	-1	0.1374	0.3237	314.0	0.9993610223642172
4BH0	C	37.0	0.10007251631617115	0.2987012987012987	917	435.5	0.21165048543689322	0.8014705882352942	758	0	-1	-1	-1	0	-1	-1	-1	0	-1	-1	-1	0.1332	0.3144	319.0	0.9315068493150684
6ZLZ	A	20.0	0.07555555555555556	0.2947976878612717	1004	450.0	0.18784029038112524	0.8625	862	0	-1	-1	-1	0	-1	-1	-1	0	-1	-1	-1	0.1227	0.2623	358.0	-1
6ICY	A	70.5	0.0967503692762186	0.27348643006263046	875	420.0	0.17953488372093024	0.8693693693693694	853	0	-1	-1	-1	1762.5	0.2947919262397209	0.7928954423592494	2521	0	-1	-1	-1	0.1397	0.3291	314.0	0.9993610223642172
3OQ3	B	51.0	0.06561085972850679	0.28524590163934427	1021	549.0	0.20037453183520598	0.8806584362139918	825	0	-1	-1	-1	1160.5	0.20188631149630384	0.8114754098360656	2947	0	-1	-1	-1	0.1264	0.283	329.0	0.8502202643171806
3FOA	A	75.0	0.10084033613445378	0.2857142857142857	924	637.0	0.25663716814159293	0.8708708708708709	797	0	-1	-1	-1	2142.5	0.3234155781325593	0.8015587529976019	2466	0	-1	-1	-1	0.1528	0.2628	476.0	-1
3FOI	C	75.0	0.10084033613445378	0.2857142857142857	924	637.0	0.25663716814159293	0.8708708708708709	797	0	-1	-1	-1	2142.5	0.3234155781325593	0.8015587529976019	2466	0	-1	-1	-1	0.151	0.2596	479.0	-1
6I2K	A	87.5	0.07906137184115523	0.3146551724137931	2074	339.0	0.18947368421052632	0.8646288209606987	816	0	-1	-1	-1	0	-1	-1	-1	0	-1	-1	-1	0.1058	0.2927	290.0	0.8449328449328449
4B6E	A	65.0	0.0794213167995276	0.3002232142857143	2491	813.5	0.3273960983884648	0.8558758314855875	728	0	-1	-1	-1	0	-1	-1	-1	0	-1	-1	-1	0.169	0.2312	645.0	0.8384418901660281
5L1X	E	86.5	0.06699928724162509	0.25268817204301075	1031	137.5	0.05622489959839357	0.9333333333333333	936	0	-1	-1	-1	0	-1	-1	-1	0	-1	-1	-1	0.0484	0.3863	370.0	-1
3PU0	D	33.0	0.06779661016949153	0.34408602150537637	1137	620.0	0.2045060658578856	0.959349593495935	908	0	-1	-1	-1	1340.5	0.21013412816691504	0.7943661971830986	2961	0	-1	-1	-1	0.1399	0.2649	416.0	0.8330263965623081
4B76	A	65.0	0.0794213167995276	0.3002232142857143	2491	864.5	0.3468507333908542	0.8553191489361702	689	0	-1	-1	-1	0	-1	-1	-1	0	-1	-1	-1	0.1771	0.241	645.0	0.8394383394383395
2PZS	D	47.0	0.07963354474982381	0.2634032634032634	990	791.0	0.2732606873428332	0.9157303370786517	837	0	-1	-1	-1	1745.5	0.28350515463917525	0.787321063394683	2607	0	-1	-1	-1	0.1828	0.2749	564.0	0.8351437699680511
3O8C	B	72.5	0.08249556475458308	0.30965593784683687	2481	777.5	0.3070469798657718	0.8714285714285714	772	0	-1	-1	-1	0	-1	-1	-1	0	-1	-1	-1	0.1656	0.228	645.0	0.8302354399008675
4IND	L	81.5	0.06240713224368499	0.2727272727272727	1038	713.5	0.2626552053486151	0.8757961783439491	733	0	-1	-1	-1	1295.0	0.21242331288343558	0.7869318181818182	2856	0	-1	-1	-1	0.1408	0.2896	377.0	0.8334396936821953
4IND	J	81.5	0.06240713224368499	0.2727272727272727	1038	706.5	0.26507177033492824	0.8765822784810127	729	0	-1	-1	-1	1295.0	0.21242331288343558	0.7869318181818182	2856	0	-1	-1	-1	0.1433	0.297	377.0	0.8334396936821953
4IND	H	81.5	0.06240713224368499	0.2727272727272727	1038	706.0	0.2660287081339713	0.879746835443038	729	0	-1	-1	-1	1295.0	0.21242331288343558	0.7869318181818182	2856	0	-1	-1	-1	0.1448	0.2915	377.0	0.8334396936821953
6E7G	C	50.0	0.08946608946608947	0.2743362831858407	934	429.5	0.20659553831231814	0.8192307692307692	771	0	-1	-1	-1	0	-1	-1	-1	0	-1	-1	-1	0.1276	0.3024	313.0	0.9473046638400969
4B73	A	65.0	0.0794213167995276	0.3002232142857143	2491	829.5	0.32966101694915256	0.8663697104677061	731	0	-1	-1	-1	0	-1	-1	-1	0	-1	-1	-1	0.1613	0.2206	645.0	0.8298755186721992
6S2O	A	35.0	0.02142857142857143	0.24793388429752067	1279	365.5	0.14516129032258066	0.8895348837209303	882	0	-1	-1	-1	723.0	0.13025641025641024	0.7593423019431988	3231	0	-1	-1	-1	0.1038	0.3215	243.0	0.830379746835443
1QCE	B	55.0	0.09667093469910372	0.2559322033898305	972	406.5	0.1029263370332997	0.8869565217391304	876	0	-1	-1	-1	0	-1	-1	-1	0	-1	-1	-1	0.0938	0.5322	123.0	0.8235668789808918
6WVI	A	14.0	0.04228486646884273	0.3496932515337423	1185	757.0	0.25318761384335153	0.9328859060402684	800	0	-1	-1	-1	0	-1	-1	-1	0	-1	-1	-1	0.1312	0.2533	411.0	0.8653500897666068
6VY2	C	44.5	0.11272247857613711	0.2840531561461794	915	535.5	0.26793823796548594	0.8526011560693642	755	0	-1	-1	-1	0	-1	-1	-1	0	-1	-1	-1	0.0713	0.4316	110.0	1.0
2C8I	A	106.5	0.1165718927701056	0.2852882703777336	1456	0	-1	-1	-1	0	-1	-1	-1	0	-1	-1	-1	0	-1	-1	-1	0.1162	0.3196	289.0	0.0
6OSY	B	46.0	0.12352168199737187	0.3076923076923077	911	539.0	0.21807124239791487	0.8715277777777778	863	0	-1	-1	-1	0	-1	-1	-1	0	-1	-1	-1	0.1232	0.2242	453.0	0.9432709716354858
6CDE	C	46.0	0.12352168199737187	0.3076923076923077	911	558.0	0.22934973637961337	0.87	838	0	-1	-1	-1	0	-1	-1	-1	0	-1	-1	-1	0.0779	0.4344	113.0	-1
5FUU	E	52.0	0.10823071937783539	0.28942807625649913	966	586.5	0.2631103074141049	0.879154078549849	775	0	-1	-1	-1	0	-1	-1	-1	0	-1	-1	-1	0.1226	0.2198	448.0	0.9432709716354858
5FPY	B	65.0	0.0794213167995276	0.3002232142857143	2491	839.5	0.33702127659574466	0.8761061946902655	723	0	-1	-1	-1	0	-1	-1	-1	0	-1	-1	-1	0.1648	0.2279	642.0	0.837137569401604
6E7H	A	50.0	0.08946608946608947	0.2743362831858407	934	386.0	0.20329138431752178	0.8171206225680934	776	0	-1	-1	-1	0	-1	-1	-1	0	-1	-1	-1	0.1278	0.3018	312.0	0.9536585365853658
5L35	D	63.0	0.06603081438004402	0.2702702702702703	1030	553.0	0.2119613016710642	0.8992537313432836	869	0	-1	-1	-1	1313.5	0.21225599209290832	0.8204393505253104	3000	0	-1	-1	-1	0.1224	0.2303	422.0	0.8313099041533546
6UDK	R	46.0	0.12352168199737187	0.3076923076923077	911	563.0	0.2511332728921124	0.8470948012232415	776	0	-1	-1	-1	0	-1	-1	-1	0	-1	-1	-1	0.0703	0.4094	123.0	0.9426674713337356
5FPS	B	65.0	0.0794213167995276	0.3002232142857143	2491	834.0	0.3361774744027304	0.865934065934066	717	0	-1	-1	-1	0	-1	-1	-1	0	-1	-1	-1	0.1702	0.2334	642.0	0.863013698630137
5JJ3	I	45.0	0.11440677966101695	0.27835051546391754	834	970.5	0.3241042345276873	0.9277389277389277	799	0	-1	-1	-1	1927.5	0.34675293553798225	0.7920087575259989	2346	0	-1	-1	-1	0.1854	0.2457	673.0	0.8351437699680511
5JJ3	F	45.0	0.11440677966101695	0.27835051546391754	834	961.0	0.3241042345276873	0.9277389277389277	799	0	-1	-1	-1	1927.5	0.34675293553798225	0.7920087575259989	2346	0	-1	-1	-1	0.1597	0.2112	673.0	0.8351437699680511
5JJ3	G	45.0	0.11440677966101695	0.27835051546391754	834	970.5	0.3241042345276873	0.9277389277389277	799	0	-1	-1	-1	1927.5	0.34675293553798225	0.7920087575259989	2346	0	-1	-1	-1	0.1497	0.2	673.0	0.8351437699680511
4B73	B	65.0	0.0794213167995276	0.3002232142857143	2491	837.0	0.3277027027027027	0.8758465011286681	741	0	-1	-1	-1	0	-1	-1	-1	0	-1	-1	-1	0.1656	0.2285	642.0	0.8298755186721992
5UU5	A	67.5	0.0747800586510264	0.3008849557522124	1025	480.0	0.2013888888888889	0.8888888888888888	891	0	-1	-1	-1	1149.0	0.2157789945246391	0.7903372835004557	2921	0	-1	-1	-1	0.117	0.2184	430.0	-1
7AGF	D	66.5	0.14460154241645246	0.2694610778443114	721	364.0	0.17378351539225423	0.8454106280193237	800	60.5	0.15087719298245614	0.7818181818181819	230	2981.5	0.4253618492114928	0.7721568627450981	2079	295.0	0.07245744216499345	0.8177339901477833	2088	0.0922	0.2961	231.0	0.8223642172523962
6J7V	A	64.5	0.0626249167221852	0.2756598240469208	1160	685.5	0.19439868204283361	0.9111969111969112	955	0	-1	-1	-1	1112.0	0.2328767123287671	0.7596302003081664	2936	0	-1	-1	-1	0.1571	0.2669	490.0	0.8191693290734824
6NC2	D	0	-1	-1	-1	551.5	0.2529572338489536	0.8606811145510835	776	0	-1	-1	-1	0	-1	-1	-1	0	-1	-1	-1	0.0743	0.4406	108.0	0.9432709716354858
7A5R	A	6722.0	1.0	1.0	0	459.0	0.1724470134874759	0.8403755868544601	825	1325.0	1.0	1.0	0	19110.0	1.0	1.0	0	1145.0	1.0	1.0	0	0.1029	0.3186	213.0	0.8421725239616613
6MPG	2	46.0	0.12352168199737187	0.3076923076923077	911	602.0	0.22882096069868996	0.891156462585034	851	0	-1	-1	-1	0	-1	-1	-1	0	-1	-1	-1	0.0726	0.4155	113.0	0.9432709716354858
5UU5	C	67.5	0.0747800586510264	0.3008849557522124	1025	535.0	0.20399305555555555	0.9003831417624522	891	0	-1	-1	-1	1149.0	0.2157789945246391	0.7903372835004557	2921	0	-1	-1	-1	0.117	0.2184	430.0	-1
2PY5	B	47.0	0.07963354474982381	0.2634032634032634	990	759.0	0.261373035566584	0.9376854599406528	872	0	-1	-1	-1	1745.5	0.28350515463917525	0.787321063394683	2607	0	-1	-1	-1	0.1753	0.2641	562.0	0.8382165605095542
1VBD	1	65.5	0.10756166599272139	0.26362735381565905	1464	321.5	0.15549348230912477	0.8697916666666666	882	264.0	0.2222222222222222	0.7767857142857143	559	3751.5	0.3651567944250871	0.7995117485505036	3898	0	-1	-1	-1	0.0875	0.2319	283.0	0.8324225865209471
3SAQ	B	56.0	0.08888888888888889	0.289044289044289	966	736.0	0.2591623036649215	0.8945783132530121	814	0	-1	-1	-1	1795.0	0.29090004972650424	0.8035714285714286	2566	0	-1	-1	-1	0.1547	0.263	492.0	0.8357827476038339
6OT1	E	46.0	0.12352168199737187	0.3076923076923077	911	510.0	0.20948275862068966	0.8709677419354839	881	0	-1	-1	-1	0	-1	-1	-1	0	-1	-1	-1	0.0799	0.3948	132.0	0.9432709716354858
4Q4W	1	74.0	0.11049284578696343	0.286302780638517	1545	300.5	0.17221693625118933	0.8497652582159625	838	0	-1	-1	-1	0	-1	-1	-1	0	-1	-1	-1	0.1051	0.2932	281.0	0.8157276995305164
6ZIG	V	0	-1	-1	-1	0	-1	-1	-1	0	-1	-1	-1	0	-1	-1	-1	0	-1	-1	-1	0.1082	0.2662	298.0	0.0
3O8D	A	72.5	0.08249556475458308	0.30965593784683687	2481	811.0	0.3089840470193115	0.8741092636579573	770	0	-1	-1	-1	0	-1	-1	-1	0	-1	-1	-1	0.1573	0.2134	645.0	-1
3U6X	O	32.0	0.03501945525291829	0.2980132450331126	1134	264.0	0.12055335968379446	0.9104477611940298	878	0	-1	-1	-1	583.0	0.08985581874356334	0.8116279069767441	3454	0	-1	-1	-1	0.0846	0.3483	163.0	0.8376996805111822
4Q4Y	1	74.0	0.11049284578696343	0.286302780638517	1545	297.0	0.16056338028169015	0.8592964824120602	866	0	-1	-1	-1	0	-1	-1	-1	0	-1	-1	-1	0.1051	0.2931	281.0	0.8523375142531356
4MMS	C	63.0	0.08512160228898426	0.2650334075723831	949	232.0	0.06445115810674723	0.9552238805970149	926	0	-1	-1	-1	0	-1	-1	-1	0	-1	-1	-1	0.0556	0.5124	77.0	0.7776357827476038
2GTT	F	40.0	0.07034795763993948	0.23192019950124687	921	615.0	0.21735241502683364	0.8901098901098901	845	0	-1	-1	-1	0	-1	-1	-1	0	-1	-1	-1	0.1328	0.2598	405.0	0.8383386581469648
2X53	T	0	-1	-1	-1	468.5	0.2034548944337812	0.8870292887029289	803	0	-1	-1	-1	0	-1	-1	-1	0	-1	-1	-1	0.1194	0.296	298.0	0.8103448275862069
4R71	B	61.0	0.09161931818181818	0.2841409691629956	954	655.5	0.1921259842519685	0.9037037037037037	1000	0	-1	-1	-1	0	-1	-1	-1	0	-1	-1	-1	0.1538	0.2373	556.0	0.8357827476038339
1XHZ	D	47.0	0.07963354474982381	0.2634032634032634	990	801.5	0.24348534201954397	0.9171779141104295	902	0	-1	-1	-1	1745.5	0.28350515463917525	0.787321063394683	2607	0	-1	-1	-1	0.1757	0.2618	571.0	0.8375796178343949
1VBB	1	75.5	0.11595394736842106	0.2693409742120344	1385	326.0	0.15185185185185185	0.9010989010989011	898	0	-1	-1	-1	0	-1	-1	-1	0	-1	-1	-1	0.0984	0.2543	279.0	0.8336369156041287
3J9B	I	38.0	0.11968276856524873	0.2581648522550544	744	579.0	0.17422867513611615	0.9230769230769231	894	0	-1	-1	-1	2219.0	0.36809075549118997	0.7808499743983615	2190	0	-1	-1	-1	0.1324	0.2441	440.0	0.6921135646687697
4Q4X	1	74.0	0.11049284578696343	0.286302780638517	1545	295.0	0.1560747663551402	0.8608247422680413	876	0	-1	-1	-1	0	-1	-1	-1	0	-1	-1	-1	0.1042	0.2927	281.0	0.8230475150191152
2GTT	N	40.0	0.07034795763993948	0.23192019950124687	921	603.0	0.21155555555555555	0.8947368421052632	859	0	-1	-1	-1	0	-1	-1	-1	0	-1	-1	-1	0.1341	0.2608	405.0	0.8383386581469648
3PU1	C	33.0	0.06779661016949153	0.34408602150537637	1137	588.5	0.20243266724587317	0.9471544715447154	905	0	-1	-1	-1	1340.5	0.21013412816691504	0.7943661971830986	2961	0	-1	-1	-1	0.1352	0.2503	421.0	-1
3U6X	R	32.0	0.03501945525291829	0.2980132450331126	1134	264.0	0.11921182266009853	0.9236641221374046	884	0	-1	-1	-1	583.0	0.08985581874356334	0.8116279069767441	3454	0	-1	-1	-1	0.0849	0.3471	163.0	0.8376996805111822
6E7G	E	50.0	0.08946608946608947	0.2743362831858407	934	432.5	0.19636015325670497	0.8367346938775511	799	0	-1	-1	-1	0	-1	-1	-1	0	-1	-1	-1	0.1265	0.3031	311.0	0.9536585365853658
6ZIH	W	0	-1	-1	-1	0	-1	-1	-1	0	-1	-1	-1	0	-1	-1	-1	0	-1	-1	-1	0.119	0.2958	298.0	0.0
6CH8	G	46.0	0.12352168199737187	0.3076923076923077	911	530.5	0.2171280276816609	0.8932384341637011	875	0	-1	-1	-1	0	-1	-1	-1	0	-1	-1	-1	0.0816	0.4004	211.0	-1
1H8A	B	7.5	0.003740648379052369	0.42857142857142855	1590	265.5	0.06180344478216818	0.9682539682539683	924	106.5	0.3220858895705521	0.7342657342657343	183	497.5	0.14631137429064892	0.734820322180917	3246	206.0	0.191904047976012	0.8050314465408805	508	0.0521	0.6418	67.0	0.6664536741214058
2WYY	A	33.0	0.06779661016949153	0.34408602150537637	1137	601.5	0.18723037100949094	0.9079497907949791	920	0	-1	-1	-1	1340.5	0.21013412816691504	0.7943661971830986	2961	0	-1	-1	-1	0.1334	0.2615	414.0	0.8375796178343949
2WYY	C	33.0	0.06779661016949153	0.34408602150537637	1137	603.0	0.20087336244541484	0.9090909090909091	892	0	-1	-1	-1	1340.5	0.21013412816691504	0.7943661971830986	2961	0	-1	-1	-1	0.1236	0.2264	414.0	0.8375796178343949
1OHG	C	56.0	0.061148396718866516	0.2586750788643533	1024	463.5	0.19460500963391136	0.8938053097345132	812	0	-1	-1	-1	1075.0	0.20543122957002766	0.8145563310069791	2974	0	-1	-1	-1	0.0986	0.255	280.0	0.8274760383386581
1OHG	E	56.0	0.061148396718866516	0.2586750788643533	1024	463.5	0.19006685768863418	0.9170506912442397	830	0	-1	-1	-1	1075.0	0.20543122957002766	0.8145563310069791	2974	0	-1	-1	-1	0.1037	0.2735	280.0	0.8274760383386581
5VN8	D	59.5	0.12907702984038863	0.26878612716763006	749	466.0	0.2715477293790547	0.861764705882353	739	0	-1	-1	-1	0	-1	-1	-1	0	-1	-1	-1	0.0735	0.4258	108.0	0.8902161547212741
6OLP	C	0	-1	-1	-1	456.5	0.23179396092362345	0.8729096989966555	827	0	-1	-1	-1	0	-1	-1	-1	0	-1	-1	-1	0.1167	0.216	438.0	0.9444108761329305
1AR9	1	65.5	0.10756166599272139	0.26362735381565905	1464	307.0	0.14219759926131118	0.8415300546448088	900	264.0	0.2222222222222222	0.7767857142857143	559	3751.5	0.3651567944250871	0.7995117485505036	3898	0	-1	-1	-1	0.0916	0.237	283.0	0.8415404040404041
3U6X	B	32.0	0.03501945525291829	0.2980132450331126	1134	267.0	0.12043435340572557	0.9172932330827067	880	0	-1	-1	-1	583.0	0.08985581874356334	0.8116279069767441	3454	0	-1	-1	-1	0.0856	0.3536	163.0	0.8376996805111822
4BIL	B	42.5	0.09408410548823949	0.2894736842105263	947	478.0	0.1612641815235008	0.8844444444444445	1009	0	-1	-1	-1	1643.0	0.2832764505119454	0.7846049966239028	2621	0	-1	-1	-1	0.1697	0.2873	476.0	0.8371501272264631
1AR6	1	65.5	0.10756166599272139	0.26362735381565905	1464	303.5	0.15774647887323945	0.835820895522388	864	264.0	0.2222222222222222	0.7767857142857143	559	3751.5	0.3651567944250871	0.7995117485505036	3898	0	-1	-1	-1	0.0887	0.2414	283.0	0.8415404040404041
4BIJ	D	42.5	0.09408410548823949	0.2894736842105263	947	471.5	0.20642978003384094	0.8808664259927798	905	0	-1	-1	-1	1643.0	0.2832764505119454	0.7846049966239028	2621	0	-1	-1	-1	0.1698	0.2876	474.0	-1
1AR7	1	65.5	0.10756166599272139	0.26362735381565905	1464	300.0	0.1429889298892989	0.8516483516483516	902	264.0	0.2222222222222222	0.7767857142857143	559	3751.5	0.3651567944250871	0.7995117485505036	3898	0	-1	-1	-1	0.0873	0.2332	283.0	0.8415404040404041
3JBC	1	65.5	0.10756166599272139	0.26362735381565905	1464	313.5	0.15541165587419056	0.9081081081081082	896	264.0	0.2222222222222222	0.7767857142857143	559	3751.5	0.3651567944250871	0.7995117485505036	3898	0	-1	-1	-1	0.0956	0.2411	129.0	-1
6ZIH	S	0	-1	-1	-1	0	-1	-1	-1	0	-1	-1	-1	0	-1	-1	-1	0	-1	-1	-1	0.1188	0.2971	298.0	0.0
3JD7	1	105.5	0.10396440129449838	0.2606490872210953	1486	307.0	0.15823970037453183	0.9135135135135135	883	0	-1	-1	-1	0	-1	-1	-1	0	-1	-1	-1	0.0985	0.2655	270.0	0.835234474017744
6AB5	A	43.5	0.06508422664624809	0.2537313432835821	971	502.0	0.2011439466158246	0.890295358649789	812	0	-1	-1	-1	1158.0	0.20458015267175572	0.8048048048048048	2931	0	-1	-1	-1	0.122	0.2939	303.0	-1
6ZIG	U	0	-1	-1	-1	0	-1	-1	-1	0	-1	-1	-1	0	-1	-1	-1	0	-1	-1	-1	0.1082	0.2662	298.0	0.0
6WDS	A	0	-1	-1	-1	323.0	0.16171003717472118	0.8743718592964824	877	0	-1	-1	-1	0	-1	-1	-1	0	-1	-1	-1	0.072	0.4126	106.0	0.8319488817891374
4EDA	A	60.0	0.08654545454545455	0.25646551724137934	911	426.0	0.21517771373679154	0.8517110266159695	778	0	-1	-1	-1	0	-1	-1	-1	0	-1	-1	-1	0.1327	0.3103	115.0	-1
2GTT	Q	40.0	0.07034795763993948	0.23192019950124687	921	574.0	0.21006178287731686	0.9333333333333333	878	0	-1	-1	-1	0	-1	-1	-1	0	-1	-1	-1	0.1327	0.2623	402.0	0.8383386581469648
6NIJ	E	0	-1	-1	-1	539.5	0.24212421242124213	0.8432601880877743	792	0	-1	-1	-1	0	-1	-1	-1	0	-1	-1	-1	0.1315	0.242	445.0	0.9449818621523579
4Q4V	1	74.0	0.11049284578696343	0.286302780638517	1545	291.0	0.15534883720930232	0.8835978835978836	886	0	-1	-1	-1	0	-1	-1	-1	0	-1	-1	-1	0.1051	0.2932	281.0	0.8322784810126582
2FS3	E	56.0	0.061148396718866516	0.2586750788643533	1024	459.0	0.1924170616113744	0.9759615384615384	847	0	-1	-1	-1	1075.0	0.20543122957002766	0.8145563310069791	2974	0	-1	-1	-1	0.099	0.2653	280.0	0.8306709265175719
1Z7S	1	94.0	0.046817110138093636	0.2725490196078431	2459	335.5	0.17015209125475286	0.8364485981308412	838	0	-1	-1	-1	0	-1	-1	-1	0	-1	-1	-1	0.0985	0.2554	283.0	0.8339575530586767
5V8M	G	46.0	0.12352168199737187	0.3076923076923077	911	498.5	0.2	0.8592592592592593	890	0	-1	-1	-1	0	-1	-1	-1	0	-1	-1	-1	0.0595	0.3655	98.0	0.9432709716354858
4GIP	A	56.0	0.07472067039106145	0.2891891891891892	1062	223.5	0.06081754735792622	1.0	942	0	-1	-1	-1	0	-1	-1	-1	0	-1	-1	-1	0.0544	0.4339	81.0	0.8466453674121406
6ZJJ	U	0	-1	-1	-1	0	-1	-1	-1	0	-1	-1	-1	0	-1	-1	-1	0	-1	-1	-1	0.1082	0.2662	298.0	0.0
6E7H	C	50.0	0.08946608946608947	0.2743362831858407	934	396.0	0.19370229007633588	0.8458333333333333	808	0	-1	-1	-1	0	-1	-1	-1	0	-1	-1	-1	0.1268	0.3038	310.0	0.9281899109792285
5VIY	F	46.0	0.12352168199737187	0.3076923076923077	911	548.5	0.22949389179755672	0.9100346020761245	857	0	-1	-1	-1	0	-1	-1	-1	0	-1	-1	-1	0.0784	0.4063	214.0	-1
4KHT	A	23.0	0.01641907740422205	0.3088235294117647	1211	210.0	0.05226130653266332	0.9629629629629629	941	0	-1	-1	-1	0	-1	-1	-1	0	-1	-1	-1	0.0527	0.6952	66.0	0.744408945686901
2GTT	S	40.0	0.07034795763993948	0.23192019950124687	921	566.0	0.2163375224416517	0.8827838827838828	841	0	-1	-1	-1	0	-1	-1	-1	0	-1	-1	-1	0.1313	0.2575	401.0	0.8383386581469648
1SIE	C	28.0	0.06534508076358296	0.3016949152542373	1067	393.5	0.2169459962756052	0.8759398496240601	808	0	-1	-1	-1	0	-1	-1	-1	0	-1	-1	-1	0.1237	0.2629	357.0	0.880071599045346
6IGF	B	14.0	0.036616161616161616	0.26605504587155965	1366	576.5	0.23090745732255166	0.8741496598639455	819	0	-1	-1	-1	0	-1	-1	-1	0	-1	-1	-1	0.149	0.2857	421.0	0.8389776357827476
3U6X	C	32.0	0.03501945525291829	0.2980132450331126	1134	258.0	0.11811023622047244	0.9230769230769231	886	0	-1	-1	-1	583.0	0.08985581874356334	0.8116279069767441	3454	0	-1	-1	-1	0.0807	0.3263	163.0	0.8376996805111822
6CE0	G	66.0	0.12326768781911014	0.2556732223903177	710	553.0	0.22495606326889278	0.8707482993197279	844	0	-1	-1	-1	0	-1	-1	-1	0	-1	-1	-1	0.0779	0.388	211.0	-1
2FRP	E	56.0	0.061148396718866516	0.2586750788643533	1024	447.5	0.1872015281757402	0.9074074074074074	831	0	-1	-1	-1	1075.0	0.20543122957002766	0.8145563310069791	2974	0	-1	-1	-1	0.1018	0.2596	280.0	0.8274760383386581
6NIJ	C	0	-1	-1	-1	603.0	0.24910071942446044	0.8710691823899371	794	0	-1	-1	-1	0	-1	-1	-1	0	-1	-1	-1	0.1296	0.2389	449.0	0.9955385595920969
5W1O	B	29.0	0.08717948717948718	0.2960199004975124	963	608.0	0.25045537340619306	0.8785942492012779	785	0	-1	-1	-1	0	-1	-1	-1	0	-1	-1	-1	0.1469	0.2793	425.0	-1
4NEE	J	65.0	0.1299472295514512	0.28345323741007195	821	634.5	0.17098445595854922	0.9295774647887324	945	0	-1	-1	-1	0	-1	-1	-1	0	-1	-1	-1	0.0683	0.3135	142.0	0.8357827476038339
5K5M	A	51.5	0.043088418430884186	0.2665639445300462	3366	643.0	0.18293620292083013	0.9482071713147411	1050	0	-1	-1	-1	0	-1	-1	-1	0	-1	-1	-1	0.1639	0.2512	563.0	0.7895855472901169
5W1X	L	45.5	0.07852675469075747	0.3062330623306233	1070	581.5	0.2532228360957643	0.859375	766	0	-1	-1	-1	0	-1	-1	-1	0	-1	-1	-1	0.1458	0.2814	422.0	-1
6IGF	J	14.0	0.036616161616161616	0.26605504587155965	1366	583.0	0.23684210526315788	0.867109634551495	801	0	-1	-1	-1	0	-1	-1	-1	0	-1	-1	-1	0.1446	0.281	417.0	0.8389776357827476
6VKN	C	46.0	0.12352168199737187	0.3076923076923077	911	599.5	0.22691292875989447	0.8865979381443299	846	0	-1	-1	-1	0	-1	-1	-1	0	-1	-1	-1	0.0735	0.4414	105.0	0.9980830670926517
4GIP	B	56.0	0.07472067039106145	0.2891891891891892	1062	214.5	0.05982053838484546	0.9836065573770492	942	0	-1	-1	-1	0	-1	-1	-1	0	-1	-1	-1	0.1287	0.2705	375.0	0.8466453674121406
5AQ5	K	63.0	0.133623030961434	0.2971014492753623	1013	435.0	0.18557692307692308	0.8853211009174312	822	0	-1	-1	-1	3274.5	0.40473036896877956	0.7840909090909091	2557	0	-1	-1	-1	0.1159	0.3122	275.0	0.8347107438016529
5AQ5	H	63.0	0.133623030961434	0.2971014492753623	1013	420.0	0.18647342995169083	0.8654708520179372	812	0	-1	-1	-1	3274.5	0.40473036896877956	0.7840909090909091	2557	0	-1	-1	-1	0.1163	0.3129	275.0	0.8347107438016529
5W1X	F	45.5	0.07852675469075747	0.3062330623306233	1070	589.0	0.25504587155963304	0.879746835443038	774	0	-1	-1	-1	0	-1	-1	-1	0	-1	-1	-1	0.1458	0.2814	422.0	-1
5U1F	C	46.0	0.12352168199737187	0.3076923076923077	911	582.0	0.24528301886792453	0.8504672897196262	792	0	-1	-1	-1	0	-1	-1	-1	0	-1	-1	-1	0.1178	0.2136	447.0	0.3203125
5ACO	D	46.0	0.12352168199737187	0.3076923076923077	911	588.0	0.24593128390596744	0.85	786	0	-1	-1	-1	0	-1	-1	-1	0	-1	-1	-1	0.1381	0.2478	438.0	0.9432709716354858
2Y26	K	30.0	0.06202723146747353	0.3082706766917293	1584	739.5	0.27168141592920353	0.8599439775910365	773	0	-1	-1	-1	1621.0	0.2734355365669766	0.801178203240059	2621	0	-1	-1	-1	0.1523	0.2498	504.0	0.8409669211195929
5W1X	N	45.5	0.07852675469075747	0.3062330623306233	1070	581.0	0.24591651542649728	0.8914473684210527	798	0	-1	-1	-1	0	-1	-1	-1	0	-1	-1	-1	0.1458	0.2814	422.0	-1
2Y26	L	30.0	0.06202723146747353	0.3082706766917293	1584	745.0	0.26730937773882557	0.8815028901734104	795	0	-1	-1	-1	1621.0	0.2734355365669766	0.801178203240059	2621	0	-1	-1	-1	0.1541	0.2523	504.0	0.8409669211195929
5U1F	D	46.0	0.12352168199737187	0.3076923076923077	911	558.5	0.23377777777777778	0.8511326860841424	816	0	-1	-1	-1	0	-1	-1	-1	0	-1	-1	-1	0.0747	0.3879	132.0	0.3203125
2HFZ	A	65.0	0.043208343680158925	0.25625920471281294	3348	646.0	0.18552036199095023	0.9213483146067416	1059	0	-1	-1	-1	0	-1	-1	-1	0	-1	-1	-1	0.1402	0.2004	608.0	0.8187001140250855
5W1X	O	45.5	0.07852675469075747	0.3062330623306233	1070	588.5	0.2608695652173913	0.8676923076923077	756	0	-1	-1	-1	0	-1	-1	-1	0	-1	-1	-1	0.1458	0.2814	422.0	-1
2GTT	T	40.0	0.07034795763993948	0.23192019950124687	921	595.0	0.21505376344086022	0.8888888888888888	846	0	-1	-1	-1	0	-1	-1	-1	0	-1	-1	-1	0.1304	0.256	400.0	0.8383386581469648
5Y9F	C	34.5	0.08137044967880086	0.3	1021	567.5	0.25666973321067155	0.8773584905660378	769	0	-1	-1	-1	0	-1	-1	-1	0	-1	-1	-1	0.1445	0.2788	421.0	0.8383386581469648
2Y26	H	30.0	0.06202723146747353	0.3082706766917293	1584	742.0	0.2691292875989446	0.8742857142857143	787	0	-1	-1	-1	1621.0	0.2734355365669766	0.801178203240059	2621	0	-1	-1	-1	0.1286	0.2094	504.0	0.8409669211195929
5W1X	J	45.5	0.07852675469075747	0.3062330623306233	1070	622.0	0.26022304832713755	0.8484848484848485	746	0	-1	-1	-1	0	-1	-1	-1	0	-1	-1	-1	0.1458	0.2814	422.0	-1
2J7U	A	88.0	0.08113311331133113	0.2872444011684518	2609	646.5	0.1807044410413476	0.932806324110672	1053	0	-1	-1	-1	0	-1	-1	-1	0	-1	-1	-1	0.1581	0.2386	573.0	0.7904656319290465
2Y26	B	30.0	0.06202723146747353	0.3082706766917293	1584	748.5	0.27699115044247785	0.876750700280112	773	0	-1	-1	-1	1621.0	0.2734355365669766	0.801178203240059	2621	0	-1	-1	-1	0.1532	0.2511	504.0	0.8409669211195929
4Q7J	H	27.5	0.046954314720812185	0.29133858267716534	1322	213.5	0.1072463768115942	0.888	910	0	-1	-1	-1	0	-1	-1	-1	0	-1	-1	-1	0.0883	0.3505	177.0	0.792332268370607
2Y26	I	30.0	0.06202723146747353	0.3082706766917293	1584	751.0	0.2700087950747581	0.8771428571428571	787	0	-1	-1	-1	1621.0	0.2734355365669766	0.801178203240059	2621	0	-1	-1	-1	0.1523	0.2498	504.0	0.8409669211195929
4L97	A	48.5	0.06823184152604549	0.3069306930693069	1060	611.0	0.24372093023255814	0.8762541806020067	776	0	-1	-1	-1	1052.0	0.20803842264914055	0.7853053435114504	2908	0	-1	-1	-1	0.1123	0.2227	390.0	0.8476420798065296
4L97	B	48.5	0.06823184152604549	0.3069306930693069	1060	593.0	0.24186046511627907	0.8695652173913043	776	0	-1	-1	-1	1052.0	0.20803842264914055	0.7853053435114504	2908	0	-1	-1	-1	0.1222	0.245	390.0	0.8476420798065296
2R5I	B	37.0	0.09883720930232558	0.2924731182795699	911	578.0	0.2484076433121019	0.8863636363636364	791	0	-1	-1	-1	1827.0	0.301441351888668	0.8059800664451827	2519	0	-1	-1	-1	0.1456	0.2798	423.0	0.8408656906429026
5C7K	C	46.0	0.12352168199737187	0.3076923076923077	911	576.0	0.20930232558139536	0.8804347826086957	885	0	-1	-1	-1	0	-1	-1	-1	0	-1	-1	-1	0.1147	0.3356	212.0	-1
2R5I	E	37.0	0.09883720930232558	0.2924731182795699	911	589.0	0.25250683682771197	0.8935483870967742	787	0	-1	-1	-1	1827.0	0.301441351888668	0.8059800664451827	2519	0	-1	-1	-1	0.1448	0.2799	423.0	0.8408656906429026
7KDE	G	46.0	0.12352168199737187	0.3076923076923077	911	520.0	0.23688969258589512	0.842443729903537	795	0	-1	-1	-1	0	-1	-1	-1	0	-1	-1	-1	0.0789	0.3995	129.0	0.997444089456869
2R5K	E	24.5	0.08291636883488206	0.30933333333333335	1024	621.5	0.2599444958371878	0.8726708074534162	759	0	-1	-1	-1	0	-1	-1	-1	0	-1	-1	-1	0.1394	0.2732	419.0	0.8367088607594937
2R5K	C	24.5	0.08291636883488206	0.30933333333333335	1024	624.5	0.26135310472659873	0.8703703703703703	755	0	-1	-1	-1	0	-1	-1	-1	0	-1	-1	-1	0.1444	0.2792	419.0	0.8367088607594937
1EAH	1	67.5	0.05509924709103354	0.2885304659498208	2364	287.5	0.15823970037453183	0.898936170212766	880	0	-1	-1	-1	0	-1	-1	-1	0	-1	-1	-1	0.0969	0.2527	272.0	0.8366093366093366
2R5I	D	37.0	0.09883720930232558	0.2924731182795699	911	576.0	0.24363636363636362	0.8729641693811075	793	0	-1	-1	-1	1827.0	0.301441351888668	0.8059800664451827	2519	0	-1	-1	-1	0.1458	0.2805	423.0	0.8408656906429026
3J8V	A	46.0	0.09451659451659451	0.3133971291866029	968	600.5	0.24747010119595217	0.8459119496855346	769	0	-1	-1	-1	0	-1	-1	-1	0	-1	-1	-1	0.1423	0.2735	119.0	-1
4KW1	H	34.0	0.09905316824471959	0.2937365010799136	910	449.0	0.13827655310621242	0.92	848	0	-1	-1	-1	0	-1	-1	-1	0	-1	-1	-1	0.1309	0.3006	165.0	-1
3J8Z	B	46.0	0.09451659451659451	0.3133971291866029	968	595.0	0.25023169601482853	0.8282208588957055	753	0	-1	-1	-1	0	-1	-1	-1	0	-1	-1	-1	0.1423	0.2735	114.0	-1
3MX5	A	43.5	0.07219973009446694	0.2972222222222222	1122	675.5	0.18438003220611915	0.8807692307692307	982	0	-1	-1	-1	1822.0	0.3042828685258964	0.8060686015831134	2500	0	-1	-1	-1	0.1442	0.2291	516.0	0.8304898183819482
3J8Z	C	46.0	0.09451659451659451	0.3133971291866029	968	574.5	0.24311926605504589	0.8412698412698413	775	0	-1	-1	-1	0	-1	-1	-1	0	-1	-1	-1	0.1423	0.2735	114.0	-1
3J7G	E	45.0	0.08953068592057761	0.3155216284987277	992	571.0	0.2440147329650092	0.8307210031347962	767	0	-1	-1	-1	0	-1	-1	-1	0	-1	-1	-1	0.1427	0.2733	421.0	0.8408656906429026
3J7G	D	45.0	0.08953068592057761	0.3155216284987277	992	571.0	0.2440147329650092	0.8307210031347962	767	0	-1	-1	-1	0	-1	-1	-1	0	-1	-1	-1	0.1426	0.2726	421.0	0.8408656906429026
5J6R	G	34.5	0.08137044967880086	0.3	1021	597.5	0.26014760147601473	0.88125	764	0	-1	-1	-1	0	-1	-1	-1	0	-1	-1	-1	0.1444	0.2803	420.0	0.8383386581469648
5J6R	F	34.5	0.08137044967880086	0.3	1021	597.5	0.26014760147601473	0.88125	764	0	-1	-1	-1	0	-1	-1	-1	0	-1	-1	-1	0.1449	0.2804	420.0	0.8383386581469648
6EHL	A	47.5	0.057212416311625075	0.25474254742547425	1274	0	-1	-1	-1	60.5	0.15789473684210525	0.7777777777777778	212	2194.5	0.3689106487148103	0.770056208482371	2128	264.0	0.1986013986013986	0.743455497382199	524	0.1408	0.2829	390.0	0.0
1QIU	B	58.0	0.0882768361581921	0.2847380410022779	977	345.0	0.15654648956356737	0.8549222797927462	861	0	-1	-1	-1	1819.5	0.285261102977062	0.7936184657162254	2625	0	-1	-1	-1	0.106	0.2854	264.0	0.833969465648855
4L92	A	48.5	0.06823184152604549	0.3069306930693069	1060	620.0	0.24465116279069768	0.8795986622073578	776	0	-1	-1	-1	1052.0	0.20803842264914055	0.7853053435114504	2908	0	-1	-1	-1	0.1131	0.2248	390.0	0.8312985571587126
4UW7	B	63.0	0.133623030961434	0.2971014492753623	1013	388.0	0.1776061776061776	0.8288288288288288	814	0	-1	-1	-1	3274.5	0.40473036896877956	0.7840909090909091	2557	0	-1	-1	-1	0.1156	0.3155	270.0	0.8337453646477132
5HMY	A	89.5	0.07892595606183889	0.29815573770491804	2711	646.5	0.16754320060105185	0.9102040816326531	1086	109.0	0.21352313167259787	0.7692307692307693	203	3766.0	0.2525680897182169	0.7919621749408984	7227	181.5	0.3080082135523614	0.8241758241758241	305	0.1384	0.2002	591.0	0.787292817679558
6IGF	D	14.0	0.036616161616161616	0.26605504587155965	1366	526.5	0.23306233062330622	0.8805460750853242	814	0	-1	-1	-1	0	-1	-1	-1	0	-1	-1	-1	0.1455	0.2836	414.0	0.8389776357827476
4C11	B	89.5	0.07892595606183889	0.29815573770491804	2711	671.5	0.17889221556886228	0.9484126984126984	1084	109.0	0.21352313167259787	0.7692307692307693	203	3766.0	0.2525680897182169	0.7919621749408984	7227	181.5	0.3080082135523614	0.8241758241758241	305	0.1511	0.2163	603.0	0.8028169014084507
6EIW	C	146.5	0.0852959898154042	0.27070707070707073	2152	388.5	0.17982873453853473	0.9219512195121952	846	0	-1	-1	-1	0	-1	-1	-1	0	-1	-1	-1	0.1069	0.3088	273.0	0.8351437699680511
3DDX	A	56.0	0.061148396718866516	0.2586750788643533	1024	429.5	0.17485822306238186	0.9024390243902439	853	0	-1	-1	-1	1075.0	0.20543122957002766	0.8145563310069791	2974	0	-1	-1	-1	0.1065	0.2756	280.0	-1
6KUK	C	63.5	0.1272595806218366	0.26586102719033233	721	328.0	0.12754158964879853	0.9139072847682119	931	0	-1	-1	-1	0	-1	-1	-1	0	-1	-1	-1	0.1403	0.2274	249.0	-1
3FKU	D	42.0	0.08411214953271028	0.2702078521939954	958	405.5	0.12159533073929961	0.9259259259259259	893	0	-1	-1	-1	0	-1	-1	-1	0	-1	-1	-1	0.1148	0.4526	180.0	0.850479233226837
5IQ6	A	89.5	0.07892595606183889	0.29815573770491804	2711	642.0	0.19284603421461896	0.8953068592057761	1009	109.0	0.21352313167259787	0.7692307692307693	203	3766.0	0.2525680897182169	0.7919621749408984	7227	181.5	0.3080082135523614	0.8241758241758241	305	0.1457	0.2144	576.0	0.7911561001598295
6D84	M	21.0	0.04598490048043926	0.2803347280334728	1218	638.5	0.23865698729582577	0.8855218855218855	805	0	-1	-1	-1	0	-1	-1	-1	0	-1	-1	-1	0.0117	0.297	13.0	0.8345047923322684
2R5J	J	25.0	0.07587687902648532	0.2804232804232804	1019	573.0	0.25957049486461253	0.8424242424242424	741	0	-1	-1	-1	0	-1	-1	-1	0	-1	-1	-1	0.1432	0.2786	417.0	0.8408656906429026
3J26	G	77.0	0.0697522816166884	0.3203592814371258	1200	604.0	0.25261324041811845	0.8454810495626822	805	0	-1	-1	-1	2093.0	0.32624468351263447	0.8084314941103534	2384	0	-1	-1	-1	0.1374	0.2281	362.0	-1
4NEE	A	65.0	0.1299472295514512	0.28345323741007195	821	650.5	0.17493472584856398	0.9136363636363637	929	0	-1	-1	-1	0	-1	-1	-1	0	-1	-1	-1	0.0764	0.3299	142.0	0.8357827476038339
2R5J	A	25.0	0.07587687902648532	0.2804232804232804	1019	628.0	0.24816849816849818	0.8770226537216829	783	0	-1	-1	-1	0	-1	-1	-1	0	-1	-1	-1	0.143	0.2781	417.0	0.8408656906429026
5U7O	G	46.0	0.12352168199737187	0.3076923076923077	911	550.0	0.2322695035460993	0.8646864686468647	825	0	-1	-1	-1	0	-1	-1	-1	0	-1	-1	-1	0.0697	0.3707	208.0	-1
2R5J	I	25.0	0.07587687902648532	0.2804232804232804	1019	582.5	0.2518518518518518	0.8473520249221184	759	0	-1	-1	-1	0	-1	-1	-1	0	-1	-1	-1	0.1417	0.2732	417.0	0.8408656906429026
3R3L	B	50.5	0.08209483368719038	0.2703962703962704	984	654.5	0.1848264729620662	0.8773946360153256	978	0	-1	-1	-1	0	-1	-1	-1	0	-1	-1	-1	0.1431	0.2282	514.0	0.8056179775280898
5Y9C	D	46.0	0.09513435003631082	0.3119047619047619	957	580.0	0.23722627737226276	0.858085808580858	793	0	-1	-1	-1	0	-1	-1	-1	0	-1	-1	-1	0.1441	0.2811	414.0	0.8389776357827476
2R5H	K	29.0	0.08717948717948718	0.2960199004975124	963	589.0	0.24954296160877515	0.883495145631068	785	0	-1	-1	-1	0	-1	-1	-1	0	-1	-1	-1	0.1398	0.2644	419.0	-1
5U7M	G	46.0	0.12352168199737187	0.3076923076923077	911	525.5	0.23582358235823583	0.8238993710691824	793	0	-1	-1	-1	0	-1	-1	-1	0	-1	-1	-1	0.0683	0.3884	208.0	-1
2R5H	M	29.0	0.08717948717948718	0.2960199004975124	963	511.0	0.23835616438356164	0.8474025974025974	787	0	-1	-1	-1	0	-1	-1	-1	0	-1	-1	-1	0.1398	0.2644	419.0	-1
2R5H	J	29.0	0.08717948717948718	0.2960199004975124	963	573.5	0.2516069788797062	0.8726114649681529	775	0	-1	-1	-1	0	-1	-1	-1	0	-1	-1	-1	0.1398	0.2644	419.0	-1
2R5H	C	29.0	0.08717948717948718	0.2960199004975124	963	517.5	0.25253456221198156	0.8616352201257862	767	0	-1	-1	-1	0	-1	-1	-1	0	-1	-1	-1	0.1398	0.2644	419.0	-1
1S4F	B	73.5	0.06662007919869554	0.29545454545454547	3325	672.0	0.257985257985258	0.9130434782608695	876	0	-1	-1	-1	3821.5	0.21774193548387097	0.7966951903216288	9011	0	-1	-1	-1	0.1655	0.244	583.0	0.8568690095846645
6V6W	C	46.0	0.12352168199737187	0.3076923076923077	911	530.0	0.28755760368663597	0.8813559322033898	731	0	-1	-1	-1	0	-1	-1	-1	0	-1	-1	-1	0.1151	0.3323	134.0	-1
5WDU	G	46.0	0.12352168199737187	0.3076923076923077	911	566.5	0.22456140350877193	0.8677966101694915	845	0	-1	-1	-1	0	-1	-1	-1	0	-1	-1	-1	0.1017	0.3253	222.0	0.9432709716354858
5J6R	B	34.5	0.08137044967880086	0.3	1021	581.0	0.2590194264569843	0.875	761	0	-1	-1	-1	0	-1	-1	-1	0	-1	-1	-1	0.1451	0.2837	416.0	0.8383386581469648
4H32	F	48.5	0.12033511043412033	0.3015267175572519	789	429.5	0.12721893491124261	0.9214285714285714	874	0	-1	-1	-1	0	-1	-1	-1	0	-1	-1	-1	0.1336	0.3104	171.0	-1
7CT5	D	55.5	0.13333333333333333	0.30094043887147337	802	654.5	0.17522658610271905	0.9133858267716536	1070	211.0	0.38786279683377306	0.765625	187	2506.0	0.3772326744462967	0.7760901518863302	2158	208.5	0.1759465478841871	0.7783251231527094	695	0.1624	0.236	595.0	0.9987220447284345
6UTK	G	46.0	0.12352168199737187	0.3076923076923077	911	564.5	0.26244343891402716	0.8682634730538922	771	0	-1	-1	-1	0	-1	-1	-1	0	-1	-1	-1	-1	-1	0.9980830670926517
6EGV	C	146.5	0.0852959898154042	0.27070707070707073	2152	388.5	0.17982873453853473	0.9219512195121952	846	0	-1	-1	-1	0	-1	-1	-1	0	-1	-1	-1	0.1079	0.31	273.0	0.8351437699680511
3J26	B	77.0	0.0697522816166884	0.3203592814371258	1200	636.5	0.2517301038062284	0.8686567164179104	821	0	-1	-1	-1	2093.0	0.32624468351263447	0.8084314941103534	2384	0	-1	-1	-1	0.1374	0.2281	362.0	-1
1SID	F	28.0	0.06534508076358296	0.3016949152542373	1067	469.0	0.22825070159027128	0.9104477611940298	801	0	-1	-1	-1	0	-1	-1	-1	0	-1	-1	-1	0.1212	0.2591	354.0	-1
2FSY	A	56.0	0.061148396718866516	0.2586750788643533	1024	464.5	0.1969111969111969	0.8986784140969163	809	0	-1	-1	-1	1075.0	0.20543122957002766	0.8145563310069791	2974	0	-1	-1	-1	0.1031	0.2636	280.0	0.8274760383386581
4WSE	A	56.0	0.0958904109589041	0.28297872340425534	917	597.5	0.18491484184914841	0.9230769230769231	986	40.0	0.08148148148148149	0.8461538461538461	244	1996.5	0.32861833796413237	0.804079110012361	2341	0	-1	-1	-1	0.1532	0.2568	495.0	0.8575079872204473
1S48	A	73.5	0.06662007919869554	0.29545454545454547	3325	607.0	0.19132455460883036	0.8853046594982079	1012	0	-1	-1	-1	3821.5	0.21774193548387097	0.7966951903216288	9011	0	-1	-1	-1	0.1629	0.2414	576.0	0.8489388264669163
6CRI	W	21.0	0.04598490048043926	0.2803347280334728	1218	624.5	0.2447488584474886	0.881578947368421	791	0	-1	-1	-1	0	-1	-1	-1	0	-1	-1	-1	0.0112	0.3	13.0	0.8345047923322684
5HN0	A	89.5	0.07892595606183889	0.29815573770491804	2711	667.5	0.17754172989377845	0.9285714285714286	1066	109.0	0.21352313167259787	0.7692307692307693	203	3766.0	0.2525680897182169	0.7919621749408984	7227	181.5	0.3080082135523614	0.8241758241758241	305	0.1448	0.2127	585.0	0.7906976744186046
6HJP	D	52.0	0.09347826086956522	0.28104575163398693	921	400.0	0.12	0.9318181818181818	893	0	-1	-1	-1	0	-1	-1	-1	0	-1	-1	-1	0.1117	0.4443	174.0	0.9418886198547215
4KSE	B	28.5	0.1298283261802575	0.28672985781990523	1020	0	-1	-1	-1	95.5	0.23595505617977527	0.7590361445783133	184	3307.5	0.40463724756918473	0.7778576563623293	2566	187.5	0.23629489603024575	0.8064516129032258	374	0.1333	0.2608	401.0	0.8371501272264631
4KTH	B	53.0	0.07516778523489932	0.32	1140	444.5	0.13082259663032705	0.9496402877697842	870	0	-1	-1	-1	0	-1	-1	-1	0	-1	-1	-1	0.1311	0.2995	170.0	-1
5FUA	3	24.5	0.05982274741506647	0.28825622775800713	1073	397.0	0.20880149812734083	0.867704280155642	811	0	-1	-1	-1	1124.0	0.19862490450725745	0.7926829268292683	2943	0	-1	-1	-1	0.1057	0.2361	342.0	0.8357827476038339
3MWP	C	43.5	0.07219973009446694	0.2972222222222222	1122	690.5	0.18072289156626506	0.9	995	0	-1	-1	-1	1822.0	0.3042828685258964	0.8060686015831134	2500	0	-1	-1	-1	0.1388	0.2265	506.0	0.8093049971280873
3IYS	F	26.0	0.06943396226415094	0.3161512027491409	1034	0	-1	-1	-1	0	-1	-1	-1	0	-1	-1	-1	0	-1	-1	-1	0.093	0.218	335.0	0.0
6IGE	B	64.5	0.07932011331444759	0.3111111111111111	1052	605.5	0.25462962962962965	0.8620689655172413	761	0	-1	-1	-1	0	-1	-1	-1	0	-1	-1	-1	0.1451	0.2835	413.0	0.8389776357827476
3DDX	D	56.0	0.061148396718866516	0.2586750788643533	1024	414.0	0.1680830972615675	0.8725490196078431	855	0	-1	-1	-1	1075.0	0.20543122957002766	0.8145563310069791	2974	0	-1	-1	-1	0.1065	0.2756	280.0	-1
5WK1	D	35.5	0.05675877520537715	0.26573426573426573	1053	420.5	0.18934348239771645	0.8805309734513275	825	0	-1	-1	-1	0	-1	-1	-1	0	-1	-1	-1	0.0631	0.2889	148.0	0.8319488817891374
7A92	D	55.5	0.13333333333333333	0.30094043887147337	802	668.5	0.1758490566037736	0.9433198380566802	1078	211.0	0.38786279683377306	0.765625	187	2506.0	0.3772326744462967	0.7760901518863302	2158	208.5	0.1759465478841871	0.7783251231527094	695	0.3688	0.5141	643.0	0.9304399524375743
5WK1	C	35.5	0.05675877520537715	0.26573426573426573	1053	427.0	0.19259962049335863	0.9103139013452914	831	0	-1	-1	-1	0	-1	-1	-1	0	-1	-1	-1	0.0631	0.2889	148.0	0.8319488817891374
1QJX	1	72.5	0.10959454034524288	0.29197860962566846	1556	336.5	0.1589648798521257	0.9247311827956989	896	0	-1	-1	-1	0	-1	-1	-1	0	-1	-1	-1	0.1088	0.2996	285.0	0.8487040385774564
2HVR	A	59.0	0.05588235294117647	0.3076923076923077	1113	479.0	0.17137648131267091	0.9170731707317074	892	0	-1	-1	-1	1161.0	0.18748410073772576	0.8225446428571429	3035	0	-1	-1	-1	0.1167	0.2781	319.0	0.8303684879288437
4QFF	B	34.5	0.04610733182161754	0.2675438596491228	1095	742.5	0.22934973637961337	0.9125874125874126	852	0	-1	-1	-1	0	-1	-1	-1	0	-1	-1	-1	0.1267	0.232	441.0	0.8351437699680511
3PTX	C	33.0	0.06779661016949153	0.34408602150537637	1137	574.0	0.1998262380538662	0.9349593495934959	905	0	-1	-1	-1	1340.5	0.21013412816691504	0.7943661971830986	2961	0	-1	-1	-1	0.1344	0.2569	413.0	0.8330263965623081
5VJ6	D	46.0	0.12352168199737187	0.3076923076923077	911	581.0	0.24442462087421946	0.8726114649681529	807	0	-1	-1	-1	0	-1	-1	-1	0	-1	-1	-1	0.0707	0.3753	211.0	-1
6LGX	B	26.0	0.07208480565371024	0.2670157068062827	1033	509.0	0.2250233426704015	0.9163498098859315	808	0	-1	-1	-1	0	-1	-1	-1	0	-1	-1	-1	0.1295	0.2663	348.0	-1
6NC3	C	0	-1	-1	-1	613.5	0.22743362831858407	0.9017543859649123	845	0	-1	-1	-1	0	-1	-1	-1	0	-1	-1	-1	0.0772	0.4156	119.0	0.9444108761329305
6NC3	G	0	-1	-1	-1	613.5	0.22743362831858407	0.9017543859649123	845	0	-1	-1	-1	0	-1	-1	-1	0	-1	-1	-1	0.0772	0.4156	119.0	0.9444108761329305
6CRD	C	52.5	0.04606141522029372	0.2816326530612245	1253	584.0	0.20434782608695654	0.8801498127340824	883	0	-1	-1	-1	0	-1	-1	-1	0	-1	-1	-1	0.1219	0.2313	435.0	0.9422034918723661
5U0C	H	50.5	0.04151130996768581	0.24962630792227206	3354	640.0	0.18801498127340824	0.9261992619926199	1064	118.0	0.21754385964912282	0.7209302325581395	199	3578.5	0.23213627992633518	0.7824332712600869	7638	196.0	0.3202614379084967	0.7424242424242424	261	0.1657	0.2319	623.0	0.8098793796668581
2RM2	1	102.0	0.11455360782715043	0.28128128128128127	1454	350.0	0.18575553416746873	0.8894009216589862	822	0	-1	-1	-1	3976.5	0.3441054091539528	0.7871192893401016	4058	0	-1	-1	-1	0.1058	0.306	273.0	0.8539393939393939
1R08	1	102.0	0.11455360782715043	0.28128128128128127	1454	361.5	0.18900675024108005	0.8949771689497716	818	0	-1	-1	-1	3976.5	0.3441054091539528	0.7871192893401016	4058	0	-1	-1	-1	0.107	0.3089	273.0	0.8502994011976048
2RS1	1	102.0	0.11455360782715043	0.28128128128128127	1454	355.0	0.19033816425120773	0.8914027149321267	814	0	-1	-1	-1	3976.5	0.3441054091539528	0.7871192893401016	4058	0	-1	-1	-1	0.1069	0.3101	273.0	0.8602216748768473
4YPI	D	47.5	0.057212416311625075	0.25474254742547425	1274	689.5	0.18891916439600362	0.9082969432314411	872	60.5	0.15789473684210525	0.7777777777777778	212	2194.5	0.3689106487148103	0.770056208482371	2128	264.0	0.1986013986013986	0.743455497382199	524	0.0231	0.3666	28.0	0.8313099041533546
2RS3	1	102.0	0.11455360782715043	0.28128128128128127	1454	353.0	0.17782026768642448	0.8857142857142857	836	0	-1	-1	-1	3976.5	0.3441054091539528	0.7871192893401016	4058	0	-1	-1	-1	0.1072	0.3089	273.0	0.8652307692307692
2HWD	1	79.5	0.09361189232623543	0.24760892667375134	1548	334.5	0.1519925857275255	0.8770053475935828	892	0	-1	-1	-1	0	-1	-1	-1	0	-1	-1	-1	0.1083	0.3016	19.0	-1
1ND2	A	72.5	0.10959454034524288	0.29197860962566846	1556	325.0	0.166044776119403	0.9081632653061225	876	0	-1	-1	-1	0	-1	-1	-1	0	-1	-1	-1	0.1092	0.2992	285.0	0.8363057324840765
1PP1	X	0	-1	-1	-1	598.0	0.18761384335154827	0.9363636363636364	878	0	-1	-1	-1	0	-1	-1	-1	0	-1	-1	-1	0.1252	0.2864	326.0	0.8486554096310194
4QF0	F	34.5	0.04610733182161754	0.2675438596491228	1095	741.5	0.2343612334801762	0.9204152249134948	846	0	-1	-1	-1	0	-1	-1	-1	0	-1	-1	-1	0.1323	0.2412	441.0	0.8351437699680511
6G43	B	55.0	0.1172465960665658	0.27827648114901254	765	596.5	0.28257042253521125	0.8867403314917127	774	0	-1	-1	-1	0	-1	-1	-1	0	-1	-1	-1	0.1403	0.2365	500.0	0.8421709295071741
1RMU	1	102.0	0.11455360782715043	0.28128128128128127	1454	344.5	0.17300380228136883	0.8921568627450981	848	0	-1	-1	-1	3976.5	0.3441054091539528	0.7871192893401016	4058	0	-1	-1	-1	0.107	0.3088	273.0	0.8300694883133292
6LD2	A	70.0	0.04407370517928287	0.26029411764705884	3336	611.5	0.17611026033690658	0.9311740890688259	1059	0	-1	-1	-1	0	-1	-1	-1	0	-1	-1	-1	0.1414	0.215	565.0	0.7936946902654868
6EDU	E	59.5	0.12907702984038863	0.26878612716763006	749	526.0	0.2075134168157424	0.8498168498168498	845	0	-1	-1	-1	0	-1	-1	-1	0	-1	-1	-1	0.07	0.436	107.0	-1
4R71	F	27.5	0.046954314720812185	0.29133858267716534	1322	262.0	0.11209439528023599	0.8976377952755905	890	0	-1	-1	-1	0	-1	-1	-1	0	-1	-1	-1	0.0856	0.3603	159.0	0.792332268370607
6DT1	A	38.0	0.06512890094979647	0.3356643356643357	1188	626.5	0.20660457239627433	0.9172932330827067	915	0	-1	-1	-1	1621.0	0.25513784461152883	0.7854938271604939	2694	0	-1	-1	-1	0.1513	0.2631	464.0	0.8323881537492124
4HDH	A	42.0	0.05873456012099824	0.3157181571815718	3229	686.0	0.2058596761757903	0.89	997	0	-1	-1	-1	0	-1	-1	-1	0	-1	-1	-1	0.1525	0.2153	613.0	0.8213318895506226
5JS9	C	46.0	0.12352168199737187	0.3076923076923077	911	597.5	0.2276707530647986	0.8934707903780069	851	0	-1	-1	-1	0	-1	-1	-1	0	-1	-1	-1	0.1373	0.248	447.0	0.9432709716354858
3DDX	F	56.0	0.061148396718866516	0.2586750788643533	1024	434.0	0.18461538461538463	0.8609865470852018	817	0	-1	-1	-1	1075.0	0.20543122957002766	0.8145563310069791	2974	0	-1	-1	-1	0.1065	0.2756	280.0	-1
4N5Y	B	50.0	0.08946608946608947	0.2743362831858407	934	455.5	0.1279527559055118	0.9027777777777778	872	0	-1	-1	-1	0	-1	-1	-1	0	-1	-1	-1	0.1351	0.3141	324.0	0.850479233226837
6VO0	A	46.0	0.12352168199737187	0.3076923076923077	911	550.5	0.26358695652173914	0.917981072555205	787	0	-1	-1	-1	0	-1	-1	-1	0	-1	-1	-1	0.0747	0.4221	113.0	0.9980830670926517
2HVS	A	59.0	0.05588235294117647	0.3076923076923077	1113	481.5	0.19924812030075187	0.8907563025210085	826	0	-1	-1	-1	1161.0	0.18748410073772576	0.8225446428571429	3035	0	-1	-1	-1	0.1166	0.2793	319.0	0.8303684879288437
5KAN	F	63.5	0.09229651162790697	0.27429805615550756	913	443.0	0.12833168805528133	0.9285714285714286	873	0	-1	-1	-1	0	-1	-1	-1	0	-1	-1	-1	0.1397	0.3218	214.0	-1
3PMK	B	33.0	0.06779661016949153	0.34408602150537637	1137	615.0	0.17722602739726026	0.9452054794520548	949	0	-1	-1	-1	0	-1	-1	-1	0	-1	-1	-1	0.1267	0.2465	404.0	0.8351437699680511
7CHK	C	73.0	0.06088362068965517	0.29894179894179895	1478	369.0	0.12606635071090047	0.9300699300699301	912	0	-1	-1	-1	2806.0	0.4115909090909091	0.7846620450606586	2092	0	-1	-1	-1	0.0916	0.2973	215.0	0.8370607028753994
3PMK	D	33.0	0.06779661016949153	0.34408602150537637	1137	608.5	0.1770744225834046	0.9495412844036697	951	0	-1	-1	-1	0	-1	-1	-1	0	-1	-1	-1	0.1267	0.2471	404.0	0.8375796178343949
4PDW	A	102.0	0.11455360782715043	0.28128128128128127	1454	325.0	0.1650943396226415	0.8883248730964467	863	0	-1	-1	-1	3976.5	0.3441054091539528	0.7871192893401016	4058	0	-1	-1	-1	0.1065	0.3071	274.0	0.8410757946210269
3S6Y	A	77.0	0.05970149253731343	0.2616822429906542	1086	477.0	0.19024856596558318	0.8805309734513275	820	0	-1	-1	-1	0	-1	-1	-1	0	-1	-1	-1	0.082	0.2155	289.0	0.8788242351529694
2CGT	M	33.0	0.056112224448897796	0.25925925925925924	1173	649.5	0.18936341659951653	0.9108527131782945	983	0	-1	-1	-1	0	-1	-1	-1	0	-1	-1	-1	0.1395	0.2211	83.0	-1
2CGT	K	33.0	0.056112224448897796	0.25925925925925924	1173	649.5	0.18936341659951653	0.9108527131782945	983	0	-1	-1	-1	0	-1	-1	-1	0	-1	-1	-1	0.1395	0.2211	83.0	-1
4N5Z	J	56.0	0.09018759018759019	0.27472527472527475	931	459.5	0.12858555885262116	0.87248322147651	862	0	-1	-1	-1	0	-1	-1	-1	0	-1	-1	-1	0.1355	0.3094	324.0	0.850479233226837
4IVJ	C	34.5	0.04610733182161754	0.2675438596491228	1095	758.5	0.23218997361477572	0.9230769230769231	851	0	-1	-1	-1	0	-1	-1	-1	0	-1	-1	-1	0.1298	0.243	440.0	0.8351437699680511
6VO1	D	46.0	0.12352168199737187	0.3076923076923077	911	516.0	0.22202643171806166	0.863013698630137	843	0	-1	-1	-1	0	-1	-1	-1	0	-1	-1	-1	0.0749	0.4371	107.0	0.9980830670926517
3VDD	A	93.5	0.10336633663366336	0.2906458797327394	1627	335.5	0.15356151711378355	0.9120879120879121	899	0	-1	-1	-1	0	-1	-1	-1	0	-1	-1	-1	0.0952	0.2495	280.0	0.8437686344663089
5UTF	G	46.0	0.12352168199737187	0.3076923076923077	911	575.5	0.24054054054054055	0.8449367088607594	794	0	-1	-1	-1	0	-1	-1	-1	0	-1	-1	-1	0.107	0.3152	228.0	0.9432709716354858
3J26	N	64.0	0.0677710843373494	0.2786377708978328	1005	352.0	0.1998166819431714	0.8582677165354331	837	0	-1	-1	-1	0	-1	-1	-1	0	-1	-1	-1	0.1374	0.2281	362.0	-1
6NM6	G	46.0	0.12352168199737187	0.3076923076923077	911	601.0	0.23835125448028674	0.8837209302325582	815	0	-1	-1	-1	0	-1	-1	-1	0	-1	-1	-1	0.0713	0.3649	99.0	-1
4N5Z	X	50.0	0.08946608946608947	0.2743362831858407	934	0	-1	-1	-1	0	-1	-1	-1	0	-1	-1	-1	0	-1	-1	-1	0.1137	0.4581	177.0	0.850479233226837
6Y5H	D	63.5	0.09222948438634714	0.2748917748917749	915	401.0	0.11879259980525804	0.953125	899	0	-1	-1	-1	0	-1	-1	-1	0	-1	-1	-1	0.1374	0.3194	172.0	-1
1B35	B	68.0	0.13793103448275862	0.2785515320334262	732	407.0	0.1588065447545717	0.8291457286432161	840	0	-1	-1	-1	2701.0	0.3797814207650273	0.7875354107648725	2274	0	-1	-1	-1	0.0948	0.265	255.0	0.8373724489795918
4KWM	F	49.5	0.09759650400582666	0.28693790149892934	906	396.5	0.11874386653581943	0.9453125	891	0	-1	-1	-1	0	-1	-1	-1	0	-1	-1	-1	0.1078	0.4634	164.0	0.850479233226837
4KWM	B	49.5	0.09759650400582666	0.28693790149892934	906	405.5	0.1197252208047105	0.953125	891	0	-1	-1	-1	0	-1	-1	-1	0	-1	-1	-1	0.1076	0.4709	164.0	0.9936102236421726
4ZTI	B	47.5	0.057212416311625075	0.25474254742547425	1274	593.0	0.17625899280575538	0.9607843137254902	908	60.5	0.15789473684210525	0.7777777777777778	212	2194.5	0.3689106487148103	0.770056208482371	2128	264.0	0.1986013986013986	0.743455497382199	524	0.1164	0.2597	337.0	0.8313099041533546
4N5Z	H	56.0	0.09018759018759019	0.27472527472527475	931	450.5	0.1330049261083744	0.9310344827586207	870	0	-1	-1	-1	0	-1	-1	-1	0	-1	-1	-1	0.1357	0.3155	324.0	0.850479233226837
6IBC	G	37.5	0.05289139633286319	0.2840909090909091	1154	438.5	0.17363636363636364	0.8304347826086956	870	0	-1	-1	-1	873.0	0.1919266963843487	0.7642998027613412	3024	0	-1	-1	-1	0.1304	0.2914	345.0	0.823003194888179
6CK9	G	0	-1	-1	-1	593.5	0.24341507720254316	0.8427672955974843	783	0	-1	-1	-1	0	-1	-1	-1	0	-1	-1	-1	0.0718	0.3937	211.0	-1
4XQU	D	49.0	0.10202550637659415	0.2714570858283433	832	392.0	0.11467444120505345	0.9516129032258065	905	0	-1	-1	-1	0	-1	-1	-1	0	-1	-1	-1	0.1385	0.3256	166.0	-1
4N5Z	R	50.0	0.08946608946608947	0.2743362831858407	934	464.0	0.13155291790306628	0.8926174496644296	862	0	-1	-1	-1	0	-1	-1	-1	0	-1	-1	-1	0.1142	0.4563	177.0	0.850479233226837
6E7G	F	62.0	0.10239651416122005	0.3098901098901099	922	349.0	0.10721247563352826	0.9482758620689655	910	0	-1	-1	-1	0	-1	-1	-1	0	-1	-1	-1	0.1069	0.4796	156.0	0.850479233226837
3S6Z	A	77.0	0.05970149253731343	0.2616822429906542	1086	478.5	0.1984511132623427	0.8541666666666666	793	0	-1	-1	-1	0	-1	-1	-1	0	-1	-1	-1	0.0827	0.2176	290.0	0.881468110709988
4QFF	G	34.5	0.04610733182161754	0.2675438596491228	1095	757.0	0.22699386503067484	0.9151943462897526	858	0	-1	-1	-1	0	-1	-1	-1	0	-1	-1	-1	0.1285	0.2336	441.0	0.8351437699680511
4K3X	F	0	-1	-1	-1	435.5	0.12278978388998035	0.9259259259259259	883	0	-1	-1	-1	0	-1	-1	-1	0	-1	-1	-1	0.1081	0.4455	170.0	0.927439024390244
4QFF	I	34.5	0.04610733182161754	0.2675438596491228	1095	742.5	0.22934973637961337	0.9125874125874126	852	0	-1	-1	-1	0	-1	-1	-1	0	-1	-1	-1	0.1398	0.2502	441.0	0.8351437699680511
2WJ8	S	47.5	0.06417910447761194	0.2654320987654321	1016	656.0	0.20162016201620162	0.896	861	0	-1	-1	-1	0	-1	-1	-1	0	-1	-1	-1	0.1365	0.2851	374.0	-1
2FK0	R	36.5	0.07465900933237617	0.26666666666666666	1003	341.0	0.12732615083251714	0.948905109489051	884	0	-1	-1	-1	0	-1	-1	-1	0	-1	-1	-1	0.13	0.2984	175.0	-1
4N5Z	N	56.0	0.09018759018759019	0.27472527472527475	931	468.0	0.13056379821958458	0.8859060402684564	862	0	-1	-1	-1	0	-1	-1	-1	0	-1	-1	-1	0.1347	0.314	324.0	0.850479233226837
1M11	1	103.5	0.08094186902133922	0.2937249666221629	1969	0	-1	-1	-1	0	-1	-1	-1	0	-1	-1	-1	0	-1	-1	-1	0.1232	0.3564	243.0	0.0
4N5Y	N	50.0	0.08946608946608947	0.2743362831858407	934	468.0	0.13056379821958458	0.8859060402684564	862	0	-1	-1	-1	0	-1	-1	-1	0	-1	-1	-1	0.1364	0.3173	324.0	0.850479233226837
6FYU	H	70.5	0.09572901325478646	0.2736842105263158	883	435.0	0.12291052114060963	0.9328358208955224	883	0	-1	-1	-1	0	-1	-1	-1	0	-1	-1	-1	0.1087	0.4372	168.0	0.9667731629392972
4XJN	G	30.5	0.0837037037037037	0.26157407407407407	918	623.0	0.18110918544194107	0.9288888888888889	929	0	-1	-1	-1	0	-1	-1	-1	0	-1	-1	-1	0.1483	0.2961	395.0	0.8568690095846645
4XJN	D	30.5	0.0837037037037037	0.26157407407407407	918	649.5	0.1814236111111111	0.920704845814978	925	0	-1	-1	-1	0	-1	-1	-1	0	-1	-1	-1	0.1448	0.2888	395.0	0.8516414141414141
6TVR	D	45.0	0.09715120525931337	0.29490022172949004	918	413.0	0.12133072407045009	0.9323308270676691	889	0	-1	-1	-1	0	-1	-1	-1	0	-1	-1	-1	0.1129	0.4475	172.0	0.8146279949558638
4XJN	F	30.5	0.0837037037037037	0.26157407407407407	918	631.5	0.185378590078329	0.9260869565217391	919	0	-1	-1	-1	0	-1	-1	-1	0	-1	-1	-1	0.148	0.2962	395.0	0.8568690095846645
6B3M	L	0	-1	-1	-1	406.0	0.12745098039215685	0.9420289855072463	882	0	-1	-1	-1	0	-1	-1	-1	0	-1	-1	-1	0.1289	0.2958	214.0	-1
6B3M	H	0	-1	-1	-1	406.0	0.12745098039215685	0.9420289855072463	882	0	-1	-1	-1	0	-1	-1	-1	0	-1	-1	-1	0.1289	0.2958	214.0	-1
4N60	D	70.5	0.0967503692762186	0.27348643006263046	875	425.0	0.12983151635282458	0.916083916083916	866	0	-1	-1	-1	1762.5	0.2947919262397209	0.7928954423592494	2521	0	-1	-1	-1	0.1116	0.4619	169.0	0.8159744408945687
6V48	L	69.5	0.09919766593727207	0.28936170212765955	901	435.0	0.12610837438423644	0.9411764705882353	879	0	-1	-1	-1	0	-1	-1	-1	0	-1	-1	-1	0.1092	0.4409	168.0	0.8159744408945687
4N5Y	P	50.0	0.08946608946608947	0.2743362831858407	934	460.5	0.12757605495583907	0.9219858156028369	878	0	-1	-1	-1	0	-1	-1	-1	0	-1	-1	-1	0.1136	0.4568	177.0	0.850479233226837
6V48	J	69.5	0.09919766593727207	0.28936170212765955	901	435.0	0.12610837438423644	0.9411764705882353	879	0	-1	-1	-1	0	-1	-1	-1	0	-1	-1	-1	0.1066	0.4561	168.0	0.8159744408945687
2XQY	A	32.0	0.10802919708029197	0.25127334465195245	781	832.5	0.25704225352112675	0.9240506329113924	820	0	-1	-1	-1	650.0	0.2421504404788796	0.7362637362637363	2971	0	-1	-1	-1	0.1474	0.255	464.0	0.9542682926829268
6E5P	R	0	-1	-1	-1	340.0	0.15893385982230998	0.8341968911917098	820	0	-1	-1	-1	0	-1	-1	-1	0	-1	-1	-1	0.1137	0.3581	225.0	0.4084848484848485
6V49	F	48.5	0.09745454545454546	0.2863247863247863	907	384.5	0.11403508771929824	0.9435483870967742	902	0	-1	-1	-1	0	-1	-1	-1	0	-1	-1	-1	0.111	0.4754	167.0	0.9667731629392972
6RWO	L	26.0	0.08569774174869717	0.2601054481546573	1158	459.5	0.16550348953140578	0.8829787234042553	815	0	-1	-1	-1	0	-1	-1	-1	0	-1	-1	-1	0.0946	0.3135	207.0	0.8345047923322684
4ITV	K	34.5	0.04610733182161754	0.2675438596491228	1095	741.0	0.23975044563279857	0.893687707641196	821	0	-1	-1	-1	0	-1	-1	-1	0	-1	-1	-1	0.1318	0.2409	440.0	0.8351437699680511
7K3B	A	63.5	0.09229651162790697	0.27429805615550756	913	463.5	0.19884169884169883	0.8110236220472441	782	0	-1	-1	-1	0	-1	-1	-1	0	-1	-1	-1	0.1307	0.32	307.0	1.0
5E2Z	B	41.5	0.09708029197080292	0.28297872340425534	900	424.5	0.12	0.924812030075188	892	0	-1	-1	-1	0	-1	-1	-1	0	-1	-1	-1	0.111	0.4504	175.0	0.850479233226837
6RWN	B	26.0	0.08569774174869717	0.2601054481546573	1158	495.0	0.1417910447761194	0.9212121212121213	907	0	-1	-1	-1	0	-1	-1	-1	0	-1	-1	-1	0.0342	0.3864	47.0	0.807057484348321
4ITV	E	34.5	0.04610733182161754	0.2675438596491228	1095	762.0	0.24709042076991944	0.9019607843137255	811	0	-1	-1	-1	0	-1	-1	-1	0	-1	-1	-1	0.1388	0.25	440.0	0.8351437699680511
7KJ3	D	55.5	0.13333333333333333	0.30094043887147337	802	652.5	0.17104276069017255	0.9382716049382716	1090	211.0	0.38786279683377306	0.765625	187	2506.0	0.3772326744462967	0.7760901518863302	2158	208.5	0.1759465478841871	0.7783251231527094	695	0.1635	0.2379	593.0	0.9987220447284345
4KOL	B	35.5	0.026013771996939557	0.2518518518518518	1172	378.0	0.11024390243902439	0.9338842975206612	904	0	-1	-1	-1	0	-1	-1	-1	0	-1	-1	-1	0.1102	0.4484	163.0	0.9667731629392972
6IDA	B	70.5	0.0967503692762186	0.27348643006263046	875	363.5	0.10808179162609542	0.9327731092436975	908	0	-1	-1	-1	1762.5	0.2947919262397209	0.7928954423592494	2521	0	-1	-1	-1	0.1109	0.4806	163.0	0.9667731629392972
4QY1	T	49.0	0.10202550637659415	0.2714570858283433	832	387.5	0.11949069539666993	0.8970588235294118	885	0	-1	-1	-1	0	-1	-1	-1	0	-1	-1	-1	0.1397	0.3272	174.0	-1
1HGF	F	70.5	0.09097421203438395	0.2866817155756208	953	435.5	0.12893700787401574	0.9225352112676056	874	0	-1	-1	-1	0	-1	-1	-1	0	-1	-1	-1	0.1119	0.4392	175.0	0.9661558109833972
4W8N	F	73.0	0.0944081336238199	0.2838427947598253	919	400.5	0.11241446725317693	0.9274193548387096	899	0	-1	-1	-1	0	-1	-1	-1	0	-1	-1	-1	0.1084	0.4704	164.0	0.8159744408945687
5OSN	A	111.0	0.14097881665449233	0.2618724559023066	632	320.5	0.14061054579093432	0.8837209302325582	909	0	-1	-1	-1	0	-1	-1	-1	0	-1	-1	-1	0.0974	0.2632	270.0	0.8158971361776739
6PW6	C	46.0	0.12352168199737187	0.3076923076923077	911	607.0	0.27297794117647056	0.878698224852071	750	0	-1	-1	-1	0	-1	-1	-1	0	-1	-1	-1	0.0395	0.3848	49.0	0.9980830670926517
6T0R	C	63.0	0.108145106091718	0.2762237762237762	889	373.0	0.11867525298988041	0.8958333333333334	943	0	-1	-1	-1	0	-1	-1	-1	0	-1	-1	-1	0.1015	0.2776	250.0	0.8345047923322684
4LN6	J	70.5	0.0967503692762186	0.27348643006263046	875	416.0	0.1274703557312253	0.9214285714285714	872	0	-1	-1	-1	1762.5	0.2947919262397209	0.7928954423592494	2521	0	-1	-1	-1	0.1396	0.3275	169.0	-1
6X9U	A	46.0	0.12352168199737187	0.3076923076923077	911	581.5	0.2693014705882353	0.8825301204819277	756	0	-1	-1	-1	0	-1	-1	-1	0	-1	-1	-1	0.146	0.2713	432.0	0.9980830670926517
4N5J	D	70.5	0.0967503692762186	0.27348643006263046	875	427.5	0.12861415752741776	0.9148936170212766	862	0	-1	-1	-1	1762.5	0.2947919262397209	0.7928954423592494	2521	0	-1	-1	-1	0.109	0.4836	161.0	0.8159744408945687
4ITV	I	34.5	0.04610733182161754	0.2675438596491228	1095	744.0	0.23519009725906279	0.910958904109589	839	0	-1	-1	-1	0	-1	-1	-1	0	-1	-1	-1	0.131	0.2397	440.0	0.8351437699680511
1HGG	F	63.5	0.09222948438634714	0.2748917748917749	915	419.0	0.13155291790306628	0.9047619047619048	864	0	-1	-1	-1	0	-1	-1	-1	0	-1	-1	-1	0.1122	0.4391	175.0	0.9661558109833972
4QY1	F	49.0	0.10202550637659415	0.2714570858283433	832	426.0	0.13004926108374384	0.9295774647887324	873	0	-1	-1	-1	0	-1	-1	-1	0	-1	-1	-1	0.1397	0.3272	174.0	-1
6UDJ	P	46.0	0.12352168199737187	0.3076923076923077	911	647.0	0.27941176470588236	0.9240121580547113	759	0	-1	-1	-1	0	-1	-1	-1	0	-1	-1	-1	0.1193	0.223	429.0	0.9438066465256798
6UDJ	G	39.5	0.05525291828793774	0.31981981981981983	1063	605.0	0.22646536412078153	0.8762886597938144	835	0	-1	-1	-1	0	-1	-1	-1	0	-1	-1	-1	0.0713	0.4245	107.0	0.9438066465256798
4QY2	H	49.0	0.10202550637659415	0.2714570858283433	832	412.0	0.11519845111326234	0.9596774193548387	909	0	-1	-1	-1	0	-1	-1	-1	0	-1	-1	-1	0.1124	0.4352	174.0	0.9674121405750798
6RWL	J	26.0	0.08569774174869717	0.2601054481546573	1158	508.5	0.1485981308411215	0.9520958083832335	903	0	-1	-1	-1	0	-1	-1	-1	0	-1	-1	-1	0.1126	0.3259	252.0	0.807057484348321
1HGE	F	70.5	0.09097421203438395	0.2866817155756208	953	410.0	0.1291913214990138	0.9097222222222222	870	0	-1	-1	-1	0	-1	-1	-1	0	-1	-1	-1	0.113	0.4374	175.0	0.9661558109833972
1HGE	B	70.5	0.09097421203438395	0.2866817155756208	953	415.0	0.12659470068694798	0.9280575539568345	880	0	-1	-1	-1	0	-1	-1	-1	0	-1	-1	-1	0.113	0.4379	175.0	0.9661558109833972
4WE5	B	90.5	0.09847936278059377	0.29694323144104806	923	431.0	0.12573673870333987	0.9343065693430657	881	0	-1	-1	-1	0	-1	-1	-1	0	-1	-1	-1	0.1097	0.4359	172.0	0.8159744408945687
3M5I	B	53.5	0.09513274336283185	0.27505330490405117	887	397.0	0.12070657507360157	0.8848920863309353	880	0	-1	-1	-1	0	-1	-1	-1	0	-1	-1	-1	0.1402	0.3342	171.0	-1
5TG8	B	48.5	0.09745454545454546	0.2863247863247863	907	371.5	0.11949069539666993	0.9312977099236641	890	0	-1	-1	-1	0	-1	-1	-1	0	-1	-1	-1	0.1099	0.4437	169.0	0.9667731629392972
6E7H	B	62.0	0.10239651416122005	0.3098901098901099	922	353.0	0.0970873786407767	0.9615384615384616	926	0	-1	-1	-1	0	-1	-1	-1	0	-1	-1	-1	0.1031	0.4794	149.0	0.850479233226837
5TG8	D	48.5	0.09745454545454546	0.2863247863247863	907	371.5	0.11949069539666993	0.9312977099236641	890	0	-1	-1	-1	0	-1	-1	-1	0	-1	-1	-1	0.112	0.4747	169.0	0.9667731629392972
6ID8	B	70.5	0.0967503692762186	0.27348643006263046	875	352.5	0.1123046875	0.9426229508196722	902	0	-1	-1	-1	1762.5	0.2947919262397209	0.7928954423592494	2521	0	-1	-1	-1	0.1137	0.4893	163.0	0.9667731629392972
4LN6	B	70.5	0.0967503692762186	0.27348643006263046	875	425.5	0.11949069539666993	0.9457364341085271	892	0	-1	-1	-1	1762.5	0.2947919262397209	0.7928954423592494	2521	0	-1	-1	-1	0.1396	0.3275	169.0	-1
4QY0	H	49.0	0.10202550637659415	0.2714570858283433	832	415.5	0.11781888997078871	0.9307692307692308	897	0	-1	-1	-1	0	-1	-1	-1	0	-1	-1	-1	0.1149	0.457	174.0	0.9674121405750798
4LN3	B	70.5	0.0967503692762186	0.27348643006263046	875	386.0	0.11534701857282502	0.9291338582677166	896	0	-1	-1	-1	1762.5	0.2947919262397209	0.7928954423592494	2521	0	-1	-1	-1	0.1106	0.4776	167.0	0.9667731629392972
4CZ0	D	53.5	0.10545998504113688	0.2837022132796781	840	382.5	0.11014492753623188	0.95	915	0	-1	-1	-1	0	-1	-1	-1	0	-1	-1	-1	0.1122	0.4346	172.0	0.9190332326283988
6ID5	B	70.5	0.0967503692762186	0.27348643006263046	875	378.0	0.1111111111111111	0.95	906	0	-1	-1	-1	1762.5	0.2947919262397209	0.7928954423592494	2521	0	-1	-1	-1	0.1115	0.4819	163.0	0.9667731629392972
4QY2	J	49.0	0.10202550637659415	0.2714570858283433	832	407.5	0.12807881773399016	0.9154929577464789	873	0	-1	-1	-1	0	-1	-1	-1	0	-1	-1	-1	0.114	0.4614	174.0	0.9674121405750798
2AJF	A	55.5	0.13333333333333333	0.30094043887147337	802	658.0	0.15345080763582966	0.9587155963302753	1144	211.0	0.38786279683377306	0.765625	187	2506.0	0.3772326744462967	0.7760901518863302	2158	208.5	0.1759465478841871	0.7783251231527094	695	0.1579	0.228	597.0	0.8377944325481799
1EO8	B	63.5	0.09222948438634714	0.2748917748917749	915	420.0	0.1223091976516634	0.9191176470588235	886	0	-1	-1	-1	0	-1	-1	-1	0	-1	-1	-1	0.112	0.4442	175.0	0.9661558109833972
2YHM	D	47.5	0.06417910447761194	0.2654320987654321	1016	637.0	0.19094138543516873	0.9267241379310345	894	0	-1	-1	-1	0	-1	-1	-1	0	-1	-1	-1	0.1346	0.2831	375.0	0.8325878594249201
2YHM	C	47.5	0.06417910447761194	0.2654320987654321	1016	637.0	0.19094138543516873	0.9267241379310345	894	0	-1	-1	-1	0	-1	-1	-1	0	-1	-1	-1	0.1368	0.2858	375.0	0.8325878594249201
2YHM	B	47.5	0.06417910447761194	0.2654320987654321	1016	637.0	0.19094138543516873	0.9267241379310345	894	0	-1	-1	-1	0	-1	-1	-1	0	-1	-1	-1	0.1339	0.28	375.0	0.8325878594249201
2YHM	H	47.5	0.06417910447761194	0.2654320987654321	1016	632.5	0.18633540372670807	0.9090909090909091	896	0	-1	-1	-1	0	-1	-1	-1	0	-1	-1	-1	0.1328	0.2775	375.0	0.8325878594249201
4D9J	C	34.5	0.04610733182161754	0.2675438596491228	1095	714.0	0.23822222222222222	0.9054054054054054	829	0	-1	-1	-1	0	-1	-1	-1	0	-1	-1	-1	0.1357	0.2513	438.0	0.8351437699680511
2GSY	G	44.5	0.10548271752085817	0.2915980230642504	1071	743.0	0.2835820895522388	0.8837209302325582	728	0	-1	-1	-1	0	-1	-1	-1	0	-1	-1	-1	0.1215	0.224	433.0	0.8284993694829761
6RWM	J	26.0	0.08569774174869717	0.2601054481546573	1158	531.5	0.1760154738878143	0.896551724137931	831	0	-1	-1	-1	0	-1	-1	-1	0	-1	-1	-1	0.1122	0.3245	252.0	0.807057484348321
1BEV	1	97.0	0.07526488856412131	0.28973277074542897	2026	277.0	0.15413891531874405	0.81	851	261.0	0.18181818181818182	0.84375	699	3571.0	0.3539610938821539	0.7711916461916462	3838	74.0	0.17479674796747968	0.8431372549019608	195	0.1082	0.3138	268.0	0.830390920554855
5E2Y	B	41.5	0.09708029197080292	0.28297872340425534	900	420.5	0.12291052114060963	0.8865248226950354	876	0	-1	-1	-1	0	-1	-1	-1	0	-1	-1	-1	0.1124	0.4546	175.0	0.850479233226837
2FK0	P	36.5	0.07465900933237617	0.26666666666666666	1003	384.5	0.10875842155919153	0.9495798319327731	920	0	-1	-1	-1	0	-1	-1	-1	0	-1	-1	-1	0.13	0.2984	175.0	-1
1YUE	A	67.0	0.07101024890190337	0.2904191616766467	1032	553.0	0.24860853432282004	0.9023569023569024	781	0	-1	-1	-1	1464.5	0.21194843827466534	0.7975746268656716	2962	0	-1	-1	-1	0.1136	0.224	385.0	0.8370044052863436
4IFF	D	28.5	0.022970903522205207	0.42857142857142855	1236	280.0	0.07489878542510121	0.961038961038961	911	0	-1	-1	-1	0	-1	-1	-1	0	-1	-1	-1	0.0708	0.5591	81.0	0.6837060702875399
2FK0	L	36.5	0.07465900933237617	0.26666666666666666	1003	419.0	0.11781888997078871	0.9236641221374046	896	0	-1	-1	-1	0	-1	-1	-1	0	-1	-1	-1	0.13	0.2984	175.0	-1
6ID2	L	70.5	0.0967503692762186	0.27348643006263046	875	372.5	0.10905550146056475	0.9411764705882353	908	0	-1	-1	-1	1762.5	0.2947919262397209	0.7928954423592494	2521	0	-1	-1	-1	0.1385	0.3266	163.0	-1
4CZ0	F	53.5	0.10545998504113688	0.2837022132796781	840	402.5	0.11587147030185005	0.9296875	899	0	-1	-1	-1	0	-1	-1	-1	0	-1	-1	-1	0.1117	0.437	172.0	0.9190332326283988
4LN8	H	70.5	0.0967503692762186	0.27348643006263046	875	405.0	0.1274703557312253	0.9347826086956522	874	0	-1	-1	-1	1762.5	0.2947919262397209	0.7928954423592494	2521	0	-1	-1	-1	0.1358	0.3141	167.0	-1
4WPH	A	36.5	0.12391573729863693	0.2628120893561104	853	419.0	0.19205909510618652	0.8702928870292888	844	74.5	0.08074534161490683	0.8024691358024691	724	3052.5	0.42684244650961745	0.7887380191693291	2123	265.5	0.07815734989648034	0.7626262626262627	1734	0.1137	0.2601	337.0	0.8351437699680511
5VQS	B	40.5	0.13138297872340426	0.29404761904761906	1040	433.5	0.16123499142367068	0.8430493273542601	943	0	-1	-1	-1	0	-1	-1	-1	0	-1	-1	-1	0.1208	0.2427	403.0	0.8381134480560867
2OPS	B	28.5	0.1298283261802575	0.28672985781990523	1020	447.5	0.1918047079337402	0.8906882591093117	900	95.5	0.23595505617977527	0.7590361445783133	184	3307.5	0.40463724756918473	0.7778576563623293	2566	187.5	0.23629489603024575	0.8064516129032258	374	0.1326	0.2568	409.0	0.8318527918781726
2B6A	B	40.5	0.13138297872340426	0.29404761904761906	1040	442.5	0.16430358632193495	0.933649289099526	988	0	-1	-1	-1	0	-1	-1	-1	0	-1	-1	-1	0.1391	0.259	427.0	0.8357827476038339
4LN4	F	70.5	0.0967503692762186	0.27348643006263046	875	394.5	0.11306042884990253	0.9354838709677419	902	0	-1	-1	-1	1762.5	0.2947919262397209	0.7928954423592494	2521	0	-1	-1	-1	0.1103	0.4682	167.0	0.9667731629392972
4JF7	D	59.5	0.07474747474747474	0.31444759206798867	1132	769.5	0.27007943512797883	0.892128279883382	790	0	-1	-1	-1	0	-1	-1	-1	0	-1	-1	-1	0.1328	0.2198	493.0	0.8911680911680911
6II4	B	67.5	0.09572901325478646	0.2736842105263158	883	402.0	0.11678115799803729	0.9153846153846154	889	0	-1	-1	-1	0	-1	-1	-1	0	-1	-1	-1	0.1093	0.4577	166.0	0.8159744408945687
3SCI	A	55.5	0.13333333333333333	0.30094043887147337	802	661.0	0.155096011816839	0.9292035398230089	1128	211.0	0.38786279683377306	0.765625	187	2506.0	0.3772326744462967	0.7760901518863302	2158	208.5	0.1759465478841871	0.7783251231527094	695	0.158	0.2279	597.0	0.8204245553643144
6WJ1	B	55.5	0.08648255813953488	0.2570194384449244	913	428.0	0.12242899118511263	0.9124087591240876	884	0	-1	-1	-1	0	-1	-1	-1	0	-1	-1	-1	0.1279	0.2944	324.0	0.9942492012779552
4KDM	F	50.0	0.08946608946608947	0.2743362831858407	934	450.0	0.12855740922473013	0.9424460431654677	880	0	-1	-1	-1	0	-1	-1	-1	0	-1	-1	-1	0.1118	0.4464	175.0	0.850479233226837
4KDN	F	50.0	0.08946608946608947	0.2743362831858407	934	427.5	0.13064833005893908	0.95	878	0	-1	-1	-1	0	-1	-1	-1	0	-1	-1	-1	0.1101	0.4428	175.0	0.850479233226837
5E2Y	D	41.5	0.09708029197080292	0.28297872340425534	900	420.5	0.12291052114060963	0.8865248226950354	876	0	-1	-1	-1	0	-1	-1	-1	0	-1	-1	-1	0.114	0.4617	175.0	0.850479233226837
4WTE	A	38.5	0.041946759881688625	0.2657580919931857	3132	607.0	0.1641907740422205	0.8786610878661087	1040	0	-1	-1	-1	0	-1	-1	-1	0	-1	-1	-1	0.151	0.2357	535.0	0.78884873515746
4KDO	F	50.0	0.08946608946608947	0.2743362831858407	934	438.5	0.1328740157480315	0.9507042253521126	874	0	-1	-1	-1	0	-1	-1	-1	0	-1	-1	-1	0.1118	0.4443	175.0	0.850479233226837
2Q06	B	31.5	0.08279337652987762	0.3010471204188482	1007	615.5	0.18438538205980065	0.9061224489795918	959	0	-1	-1	-1	0	-1	-1	-1	0	-1	-1	-1	0.1327	0.2293	465.0	0.8287539936102236
1YU4	C	53.5	0.07104660045836517	0.26956521739130435	964	390.5	0.22990654205607478	0.8512110726643599	781	0	-1	-1	-1	728.5	0.17144268774703558	0.7543478260869565	3128	0	-1	-1	-1	0.1381	0.2845	376.0	0.830081812460667
4CYW	B	53.5	0.10545998504113688	0.2837022132796781	840	406.5	0.12023460410557185	0.9318181818181818	891	0	-1	-1	-1	0	-1	-1	-1	0	-1	-1	-1	0.1111	0.4384	172.0	0.9190332326283988
6VAM	F	14.0	0.04228486646884273	0.3496932515337423	1185	604.0	0.1608187134502924	0.953757225433526	853	0	-1	-1	-1	0	-1	-1	-1	0	-1	-1	-1	0.085	0.2855	214.0	0.8536741214057508
6VMZ	B	48.0	0.08770668583752696	0.27293064876957496	944	430.5	0.12659470068694798	0.9347826086956522	881	0	-1	-1	-1	0	-1	-1	-1	0	-1	-1	-1	0.1333	0.3138	142.0	-1
1YU1	A	53.5	0.07104660045836517	0.26956521739130435	964	388.5	0.23845428840716307	0.8489932885906041	763	0	-1	-1	-1	728.5	0.17144268774703558	0.7543478260869565	3128	0	-1	-1	-1	0.1373	0.2855	376.0	0.7889068389876144
5E2Y	F	41.5	0.09708029197080292	0.28297872340425534	900	420.5	0.12291052114060963	0.8865248226950354	876	0	-1	-1	-1	0	-1	-1	-1	0	-1	-1	-1	0.1119	0.4555	175.0	0.850479233226837
1YU4	B	53.5	0.07104660045836517	0.26956521739130435	964	390.0	0.1956717763751127	0.868	859	0	-1	-1	-1	728.5	0.17144268774703558	0.7543478260869565	3128	0	-1	-1	-1	0.1369	0.2852	376.0	0.8308176100628931
3KLG	F	40.5	0.13138297872340426	0.29404761904761906	1040	452.0	0.1670907548770144	0.9036697247706422	961	0	-1	-1	-1	0	-1	-1	-1	0	-1	-1	-1	-1	-1	0.8357827476038339
6TJY	D	45.0	0.09715120525931337	0.29490022172949004	918	429.0	0.1301775147928994	0.9361702127659575	873	0	-1	-1	-1	0	-1	-1	-1	0	-1	-1	-1	0.1129	0.4478	172.0	0.8150728309056364
3LJ5	I	45.0	0.11440677966101695	0.27835051546391754	834	975.5	0.2974683544303797	0.912621359223301	852	0	-1	-1	-1	1927.5	0.34675293553798225	0.7920087575259989	2346	0	-1	-1	-1	0.1888	0.2447	692.0	0.8351437699680511
3LJ5	E	45.0	0.11440677966101695	0.27835051546391754	834	975.5	0.2974683544303797	0.912621359223301	852	0	-1	-1	-1	1927.5	0.34675293553798225	0.7920087575259989	2346	0	-1	-1	-1	0.1888	0.2447	692.0	0.8351437699680511
6TVF	J	45.0	0.09715120525931337	0.29490022172949004	918	422.0	0.12266928361138371	0.9191176470588235	883	0	-1	-1	-1	0	-1	-1	-1	0	-1	-1	-1	0.1383	0.3213	172.0	-1
3ZTJ	D	63.5	0.09222948438634714	0.2748917748917749	915	415.0	0.11804878048780487	0.9307692307692308	895	0	-1	-1	-1	0	-1	-1	-1	0	-1	-1	-1	0.1397	0.325	216.0	-1
3M5I	D	53.5	0.09513274336283185	0.27505330490405117	887	414.5	0.12218963831867058	0.946969696969697	891	0	-1	-1	-1	0	-1	-1	-1	0	-1	-1	-1	0.1402	0.3342	171.0	-1
2JL9	C	37.5	0.09978917779339423	0.2757281553398058	908	764.5	0.22340425531914893	0.9102167182662538	993	0	-1	-1	-1	1672.5	0.31757575757575757	0.7728613569321534	2430	0	-1	-1	-1	0.162	0.2183	655.0	0.8383386581469648
4LN4	H	70.5	0.0967503692762186	0.27348643006263046	875	388.5	0.1111111111111111	0.9421487603305785	905	0	-1	-1	-1	1762.5	0.2947919262397209	0.7928954423592494	2521	0	-1	-1	-1	0.1101	0.4786	164.0	0.9667731629392972
4A8K	B	37.5	0.09978917779339423	0.2757281553398058	908	816.0	0.2634450506625097	0.9285714285714286	919	0	-1	-1	-1	1672.5	0.31757575757575757	0.7728613569321534	2430	0	-1	-1	-1	0.1801	0.242	664.0	-1
4B3P	B	28.5	0.1298283261802575	0.28672985781990523	1020	446.0	0.16609880749574105	0.9027777777777778	958	95.5	0.23595505617977527	0.7590361445783133	184	3307.5	0.40463724756918473	0.7778576563623293	2566	187.5	0.23629489603024575	0.8064516129032258	374	0.1361	0.262	404.0	0.8357827476038339
1RTI	B	28.5	0.1298283261802575	0.28672985781990523	1020	484.0	0.17702127659574468	0.9327354260089686	952	95.5	0.23595505617977527	0.7590361445783133	184	3307.5	0.40463724756918473	0.7778576563623293	2566	187.5	0.23629489603024575	0.8064516129032258	374	0.1316	0.2539	413.0	0.8357827476038339
6N4F	H	73.5	0.09644670050761421	0.2891304347826087	919	346.5	0.10434782608695652	0.9	915	0	-1	-1	-1	0	-1	-1	-1	0	-1	-1	-1	0.1358	0.3189	172.0	-1
4UO1	D	87.5	0.12230769230769231	0.29444444444444445	760	354.5	0.1256133464180569	0.9481481481481482	884	0	-1	-1	-1	0	-1	-1	-1	0	-1	-1	-1	0.1393	0.3196	172.0	-1
1WCE	F	36.0	0.10482430017867779	0.29042904290429045	1073	0	-1	-1	-1	0	-1	-1	-1	0	-1	-1	-1	0	-1	-1	-1	0.1268	0.2299	436.0	0.0
6N4F	B	73.5	0.09644670050761421	0.2891304347826087	919	346.5	0.10434782608695652	0.9	915	0	-1	-1	-1	0	-1	-1	-1	0	-1	-1	-1	0.1358	0.3189	172.0	-1
6TVF	B	45.0	0.09715120525931337	0.29490022172949004	918	422.0	0.12266928361138371	0.9191176470588235	883	0	-1	-1	-1	0	-1	-1	-1	0	-1	-1	-1	0.1383	0.3213	172.0	-1
2EX3	L	44.0	0.04819277108433735	0.3033175355450237	1117	477.0	0.16666666666666666	0.96	833	0	-1	-1	-1	875.0	0.14340588988476313	0.7799442896935933	3187	0	-1	-1	-1	0.096	0.3198	196.0	0.7420178799489144
4A8K	C	37.5	0.09978917779339423	0.2757281553398058	908	816.0	0.2634450506625097	0.9285714285714286	919	0	-1	-1	-1	1672.5	0.31757575757575757	0.7728613569321534	2430	0	-1	-1	-1	0.1801	0.242	664.0	-1
6GBQ	H	40.5	0.05618830675778284	0.2596491228070175	1032	259.0	0.06002034587995931	0.9365079365079365	920	58.0	0.13553113553113552	0.7872340425531915	226	1052.0	0.16826196473551638	0.7933491686460807	3128	0	-1	-1	-1	0.0536	0.6661	63.0	0.6466453674121406
3M6S	D	58.0	0.07708333333333334	0.2810126582278481	1045	438.0	0.13406156901688182	0.9183673469387755	860	0	-1	-1	-1	0	-1	-1	-1	0	-1	-1	-1	0.1291	0.2972	171.0	-1
6TWV	F	45.0	0.09715120525931337	0.29490022172949004	918	417.0	0.11736178467507274	0.9758064516129032	907	0	-1	-1	-1	0	-1	-1	-1	0	-1	-1	-1	0.1119	0.4429	172.0	0.9674121405750798
4DJ6	D	60.5	0.10052122114668652	0.27439024390243905	851	374.5	0.10896817743490839	0.9658119658119658	920	0	-1	-1	-1	0	-1	-1	-1	0	-1	-1	-1	0.1121	0.439	171.0	0.9667731629392972
6TWV	H	45.0	0.09715120525931337	0.29490022172949004	918	417.0	0.11736178467507274	0.9758064516129032	907	0	-1	-1	-1	0	-1	-1	-1	0	-1	-1	-1	0.1122	0.4437	172.0	0.9674121405750798
1HI8	B	37.5	0.09978917779339423	0.2757281553398058	908	711.0	0.2529274004683841	0.8852459016393442	915	0	-1	-1	-1	1672.5	0.31757575757575757	0.7728613569321534	2430	0	-1	-1	-1	0.1421	0.1944	639.0	0.8207056101792944
1RD8	B	69.5	0.09182209469153516	0.2876404494382023	949	456.5	0.13758723828514458	0.8903225806451613	848	0	-1	-1	-1	0	-1	-1	-1	0	-1	-1	-1	0.1143	0.4465	175.0	0.99234205488194
6TVT	F	45.0	0.09715120525931337	0.29490022172949004	918	423.5	0.11627906976744186	0.975609756097561	909	0	-1	-1	-1	0	-1	-1	-1	0	-1	-1	-1	0.1127	0.4444	172.0	0.9674121405750798
4XQO	F	49.0	0.10202550637659415	0.2714570858283433	832	407.5	0.13306852035749753	0.9305555555555556	863	0	-1	-1	-1	0	-1	-1	-1	0	-1	-1	-1	0.1064	0.4665	166.0	0.8105134474327629
6TVT	D	45.0	0.09715120525931337	0.29490022172949004	918	414.5	0.11531007751937984	0.967479674796748	909	0	-1	-1	-1	0	-1	-1	-1	0	-1	-1	-1	0.1122	0.4439	172.0	0.7916932907348243
6X47	B	40.5	0.13138297872340426	0.29404761904761906	1040	444.5	0.1625531914893617	0.9052132701421801	964	0	-1	-1	-1	0	-1	-1	-1	0	-1	-1	-1	0.1357	0.2623	401.0	0.8381134480560867
1YU3	A	53.5	0.07104660045836517	0.26956521739130435	964	377.0	0.18238434163701067	0.8723404255319149	889	0	-1	-1	-1	728.5	0.17144268774703558	0.7543478260869565	3128	0	-1	-1	-1	0.1384	0.2863	376.0	0.8354430379746836
5TG9	B	48.5	0.09745454545454546	0.2863247863247863	907	396.0	0.11730205278592376	0.9302325581395349	894	0	-1	-1	-1	0	-1	-1	-1	0	-1	-1	-1	0.1074	0.4491	168.0	0.9501597444089457
6CFG	B	62.0	0.10239651416122005	0.3098901098901099	922	454.5	0.1330049261083744	0.9375	871	0	-1	-1	-1	0	-1	-1	-1	0	-1	-1	-1	0.1139	0.4635	176.0	0.8909817351598174
5MDM	C	42.5	0.09663250366032211	0.30205949656750575	929	573.0	0.270931326434619	0.9	743	0	-1	-1	-1	0	-1	-1	-1	0	-1	-1	-1	0.1251	0.2485	398.0	1.0
4XQ5	D	49.0	0.10202550637659415	0.2714570858283433	832	411.5	0.1279527559055118	0.948905109489051	879	0	-1	-1	-1	0	-1	-1	-1	0	-1	-1	-1	0.1375	0.3202	170.0	-1
2GSY	Q	44.5	0.10548271752085817	0.2915980230642504	1071	739.0	0.2822429906542056	0.880466472303207	727	0	-1	-1	-1	0	-1	-1	-1	0	-1	-1	-1	0.1147	0.2167	429.0	0.8319488817891374
5TG9	D	48.5	0.09745454545454546	0.2863247863247863	907	356.0	0.11186770428015565	0.9274193548387096	904	0	-1	-1	-1	0	-1	-1	-1	0	-1	-1	-1	0.11	0.4478	168.0	0.9667731629392972
6OE3	B	40.5	0.13138297872340426	0.29404761904761906	1040	451.5	0.15217391304347827	0.9191919191919192	998	0	-1	-1	-1	0	-1	-1	-1	0	-1	-1	-1	0.1352	0.2588	409.0	0.8357827476038339
5CJX	Y	46.0	0.12352168199737187	0.3076923076923077	911	518.5	0.20972097209720972	0.8442028985507246	835	0	-1	-1	-1	0	-1	-1	-1	0	-1	-1	-1	0.1074	0.344	397.0	-1
4CYZ	F	53.5	0.10545998504113688	0.2837022132796781	840	377.0	0.1124031007751938	0.943089430894309	909	0	-1	-1	-1	0	-1	-1	-1	0	-1	-1	-1	0.139	0.3246	172.0	-1
6X4C	B	40.5	0.13138297872340426	0.29404761904761906	1040	432.0	0.16269165247018738	0.9009433962264151	962	0	-1	-1	-1	0	-1	-1	-1	0	-1	-1	-1	0.1358	0.2627	401.0	0.8381134480560867
4CYZ	B	53.5	0.10545998504113688	0.2837022132796781	840	425.5	0.13129318854886476	0.9366197183098591	871	0	-1	-1	-1	0	-1	-1	-1	0	-1	-1	-1	0.139	0.3246	172.0	-1
6V44	D	50.0	0.07251381215469613	0.2699228791773779	1059	425.5	0.12463199214916584	0.927007299270073	882	0	-1	-1	-1	0	-1	-1	-1	0	-1	-1	-1	0.1121	0.4382	173.0	0.8159744408945687
5FVC	F	45.0	0.06904400606980274	0.2607449856733524	969	653.5	0.18861209964412812	0.9380530973451328	898	0	-1	-1	-1	0	-1	-1	-1	0	-1	-1	-1	0.1203	0.2673	364.0	-1
6TJW	D	45.0	0.09715120525931337	0.29490022172949004	918	427.0	0.1189083820662768	0.9457364341085271	897	0	-1	-1	-1	0	-1	-1	-1	0	-1	-1	-1	0.1125	0.4476	172.0	0.9674121405750798
2JLG	A	37.5	0.09978917779339423	0.2757281553398058	908	805.0	0.25579598145285937	0.9376770538243626	941	0	-1	-1	-1	1672.5	0.31757575757575757	0.7728613569321534	2430	0	-1	-1	-1	0.1598	0.2131	664.0	0.8494010268111808
4UNZ	F	0	-1	-1	-1	406.0	0.11553398058252427	0.952	905	0	-1	-1	-1	0	-1	-1	-1	0	-1	-1	-1	0.138	0.3211	172.0	-1
6D7U	D	67.0	0.09845701689933872	0.2815126050420168	885	385.5	0.11632453567937438	0.9083969465648855	892	0	-1	-1	-1	0	-1	-1	-1	0	-1	-1	-1	0.1392	0.3264	171.0	-1
1WAC	B	37.5	0.09978917779339423	0.2757281553398058	908	810.5	0.2632398753894081	0.9362880886426593	923	0	-1	-1	-1	1672.5	0.31757575757575757	0.7728613569321534	2430	0	-1	-1	-1	0.161	0.2145	662.0	-1
4UNZ	D	0	-1	-1	-1	403.5	0.12047012732615084	0.917910447761194	887	0	-1	-1	-1	0	-1	-1	-1	0	-1	-1	-1	0.138	0.3211	172.0	-1
6X4D	B	40.5	0.13138297872340426	0.29404761904761906	1040	440.5	0.15351993214588636	0.8743961352657005	972	0	-1	-1	-1	0	-1	-1	-1	0	-1	-1	-1	0.1347	0.2621	401.0	0.8381134480560867
6VO3	C	0	-1	-1	-1	570.5	0.26310947562097514	0.8746177370030581	760	0	-1	-1	-1	0	-1	-1	-1	0	-1	-1	-1	0.1165	0.2181	429.0	0.9980830670926517
7T9K	D	55.5	0.13333333333333333	0.30094043887147337	802	0	-1	-1	-1	211.0	0.38786279683377306	0.765625	187	2506.0	0.3772326744462967	0.7760901518863302	2158	208.5	0.1759465478841871	0.7783251231527094	695	0.1561	0.2251	595.0	0.9987220447284345
5THB	F	49.0	0.10202550637659415	0.2714570858283433	832	398.5	0.11587147030185005	0.937007874015748	900	0	-1	-1	-1	0	-1	-1	-1	0	-1	-1	-1	0.1075	0.4611	169.0	0.9674121405750798
2WJ8	D	47.5	0.06417910447761194	0.2654320987654321	1016	654.0	0.18594306049822065	0.8969957081545065	891	0	-1	-1	-1	0	-1	-1	-1	0	-1	-1	-1	0.1365	0.2851	374.0	-1
1TKX	B	28.5	0.1298283261802575	0.28672985781990523	1020	471.0	0.16	0.8744186046511628	960	95.5	0.23595505617977527	0.7590361445783133	184	3307.5	0.40463724756918473	0.7778576563623293	2566	187.5	0.23629489603024575	0.8064516129032258	374	0.1305	0.2567	404.0	0.8357827476038339
3IS9	B	40.5	0.13138297872340426	0.29404761904761906	1040	452.5	0.14063777596075225	0.9717514124293786	1046	0	-1	-1	-1	0	-1	-1	-1	0	-1	-1	-1	0.1371	0.2601	416.0	0.8381134480560867
4UNX	D	0	-1	-1	-1	410.5	0.12254901960784313	0.9259259259259259	885	0	-1	-1	-1	0	-1	-1	-1	0	-1	-1	-1	0.1393	0.3243	172.0	-1
3QO9	B	40.5	0.13138297872340426	0.29404761904761906	1040	470.0	0.17361702127659576	0.9230769230769231	954	0	-1	-1	-1	0	-1	-1	-1	0	-1	-1	-1	0.136	0.2583	412.0	0.8381134480560867
2GSY	N	44.5	0.10548271752085817	0.2915980230642504	1071	733.5	0.28130841121495326	0.8801169590643275	728	0	-1	-1	-1	0	-1	-1	-1	0	-1	-1	-1	0.1163	0.2217	428.0	0.8319488817891374
2X53	Y	76.0	0.0707442888725129	0.32989690721649484	1066	622.0	0.23671947809878843	0.900709219858156	791	0	-1	-1	-1	0	-1	-1	-1	0	-1	-1	-1	0.1195	0.2465	372.0	0.8351437699680511
2ZE2	B	40.5	0.13138297872340426	0.29404761904761906	1040	491.0	0.1770744225834046	0.8961038961038961	938	0	-1	-1	-1	0	-1	-1	-1	0	-1	-1	-1	0.1418	0.2661	416.0	0.8381134480560867
6TWH	M	0	-1	-1	-1	443.5	0.13077679449360866	0.9637681159420289	879	0	-1	-1	-1	0	-1	-1	-1	0	-1	-1	-1	0.1132	0.4443	172.0	0.9674121405750798
6TVC	B	45.0	0.09715120525931337	0.29490022172949004	918	413.0	0.12133072407045009	0.9323308270676691	889	0	-1	-1	-1	0	-1	-1	-1	0	-1	-1	-1	0.1127	0.4449	172.0	0.8166134185303514
4LXV	L	55.0	0.09084302325581395	0.26997840172786175	913	451.0	0.13432835820895522	0.9060402684563759	856	0	-1	-1	-1	0	-1	-1	-1	0	-1	-1	-1	0.1101	0.4484	171.0	0.8511182108626199
1HI1	B	37.5	0.09978917779339423	0.2757281553398058	908	821.5	0.25540123456790126	0.9430199430199431	945	0	-1	-1	-1	1672.5	0.31757575757575757	0.7728613569321534	2430	0	-1	-1	-1	0.1598	0.2127	664.0	0.8444570135746606
6XGQ	G	19.0	0.05726872246696035	0.2943396226415094	1097	464.5	0.19906976744186047	0.8879668049792531	834	0	-1	-1	-1	0	-1	-1	-1	0	-1	-1	-1	0.117	0.2652	332.0	0.8313099041533546
5THB	D	49.0	0.10202550637659415	0.2714570858283433	832	423.0	0.1291913214990138	0.9424460431654677	875	0	-1	-1	-1	0	-1	-1	-1	0	-1	-1	-1	0.1117	0.4582	169.0	0.9674121405750798
4EEF	D	69.5	0.09182209469153516	0.2876404494382023	949	411.0	0.1394422310756972	0.9210526315789473	852	0	-1	-1	-1	0	-1	-1	-1	0	-1	-1	-1	0.1361	0.3102	47.0	-1
6X4E	B	40.5	0.13138297872340426	0.29404761904761906	1040	431.5	0.15267175572519084	0.8695652173913043	972	0	-1	-1	-1	0	-1	-1	-1	0	-1	-1	-1	0.1352	0.2647	401.0	0.8381134480560867
6BKT	B	81.5	0.08698777857656362	0.2700892857142857	943	415.5	0.11793372319688109	0.9307692307692308	896	0	-1	-1	-1	0	-1	-1	-1	0	-1	-1	-1	0.113	0.4403	173.0	0.9649234693877551
5TGU	F	49.0	0.10202550637659415	0.2714570858283433	832	420.0	0.1291913214990138	0.9357142857142857	874	0	-1	-1	-1	0	-1	-1	-1	0	-1	-1	-1	0.1099	0.463	171.0	0.8166134185303514
6D8B	D	62.0	0.09660766961651918	0.2746331236897275	879	380.5	0.11403508771929824	0.9140625	898	0	-1	-1	-1	0	-1	-1	-1	0	-1	-1	-1	0.1122	0.4433	171.0	0.9667731629392972
6II8	F	67.5	0.09572901325478646	0.2736842105263158	883	399.0	0.11186113789778207	0.9914529914529915	920	0	-1	-1	-1	0	-1	-1	-1	0	-1	-1	-1	0.1392	0.3267	213.0	-1
2BAN	B	40.5	0.13138297872340426	0.29404761904761906	1040	462.0	0.18717948717948718	0.9125	930	0	-1	-1	-1	0	-1	-1	-1	0	-1	-1	-1	0.1339	0.2502	427.0	0.8357827476038339
6ECL	B	40.5	0.13138297872340426	0.29404761904761906	1040	442.5	0.16300675675675674	0.9507389162561576	981	0	-1	-1	-1	0	-1	-1	-1	0	-1	-1	-1	0.121	0.2324	401.0	0.8381134480560867
5GVU	A	73.5	0.06662007919869554	0.29545454545454547	3325	528.0	0.238556338028169	0.8856209150326797	830	0	-1	-1	-1	3821.5	0.21774193548387097	0.7966951903216288	9011	0	-1	-1	-1	0.1478	0.2698	454.0	0.8364099299809039
6HBG	A	100.5	0.1031426269137792	0.2612244897959184	1502	303.5	0.1467038068709378	0.9349112426035503	908	0	-1	-1	-1	0	-1	-1	-1	0	-1	-1	-1	0.1059	0.3194	261.0	0.8356687898089172
5THF	B	63.5	0.09229651162790697	0.27429805615550756	913	407.0	0.127826941986234	0.935251798561151	878	0	-1	-1	-1	0	-1	-1	-1	0	-1	-1	-1	0.107	0.4599	172.0	0.8159744408945687
4IFF	A	28.5	0.022970903522205207	0.42857142857142855	1236	304.5	0.0729483282674772	0.9230769230769231	909	0	-1	-1	-1	0	-1	-1	-1	0	-1	-1	-1	0.0648	0.5911	81.0	0.6862619808306709
4WSX	L	39.0	0.03048780487804878	0.2962962962962963	1177	417.5	0.12893700787401574	0.9424460431654677	877	0	-1	-1	-1	0	-1	-1	-1	0	-1	-1	-1	0.1119	0.459	172.0	0.9674121405750798
1HVU	K	40.5	0.13138297872340426	0.29404761904761906	1040	437.5	0.15469146238377007	0.9104477611940298	982	0	-1	-1	-1	0	-1	-1	-1	0	-1	-1	-1	0.1663	0.2557	400.0	-1
6VMZ	D	48.0	0.08770668583752696	0.27293064876957496	944	443.0	0.12586037364798427	0.9142857142857143	877	0	-1	-1	-1	0	-1	-1	-1	0	-1	-1	-1	0.1333	0.3138	142.0	-1
1UVJ	A	37.5	0.09978917779339423	0.2757281553398058	908	809.5	0.26046511627906976	0.9411764705882353	933	0	-1	-1	-1	1672.5	0.31757575757575757	0.7728613569321534	2430	0	-1	-1	-1	0.1587	0.2121	664.0	0.8277744087325651
2OPR	B	28.5	0.1298283261802575	0.28672985781990523	1020	473.5	0.17250213492741248	0.9439252336448598	957	95.5	0.23595505617977527	0.7590361445783133	184	3307.5	0.40463724756918473	0.7778576563623293	2566	187.5	0.23629489603024575	0.8064516129032258	374	0.1321	0.262	400.0	0.8382165605095542
5TGO	D	49.0	0.10202550637659415	0.2714570858283433	832	433.5	0.13201970443349753	0.9710144927536232	877	0	-1	-1	-1	0	-1	-1	-1	0	-1	-1	-1	0.1115	0.4631	169.0	0.8166134185303514
5J2M	B	28.5	0.1298283261802575	0.28672985781990523	1020	436.5	0.16229923922231615	0.96	983	95.5	0.23595505617977527	0.7590361445783133	184	3307.5	0.40463724756918473	0.7778576563623293	2566	187.5	0.23629489603024575	0.8064516129032258	374	0.1407	0.2758	398.0	0.8357827476038339
6C0P	B	40.5	0.13138297872340426	0.29404761904761906	1040	466.0	0.16838487972508592	0.8448275862068966	932	0	-1	-1	-1	0	-1	-1	-1	0	-1	-1	-1	0.1378	0.262	412.0	0.838319541693189
1S1V	B	28.5	0.1298283261802575	0.28672985781990523	1020	471.0	0.17391304347826086	0.9400921658986175	956	95.5	0.23595505617977527	0.7590361445783133	184	3307.5	0.40463724756918473	0.7778576563623293	2566	187.5	0.23629489603024575	0.8064516129032258	374	0.1447	0.2831	404.0	0.8357827476038339
2Q06	A	31.5	0.08279337652987762	0.3010471204188482	1007	629.0	0.18625827814569537	0.9259259259259259	965	0	-1	-1	-1	0	-1	-1	-1	0	-1	-1	-1	0.1535	0.267	467.0	0.8287539936102236
3P0S	A	68.5	0.11450924608819346	0.2987012987012987	867	599.5	0.22452660054102797	0.8706293706293706	823	0	-1	-1	-1	0	-1	-1	-1	0	-1	-1	-1	0.1132	0.2241	412.0	0.8345047923322684
1HMV	D	40.5	0.13138297872340426	0.29404761904761906	1040	436.5	0.15287162162162163	0.923469387755102	988	0	-1	-1	-1	0	-1	-1	-1	0	-1	-1	-1	0.1366	0.2707	395.0	0.8357827476038339
4WTV	B	26.0	0.03265940902021773	0.2781456953642384	1135	724.5	0.2322695035460993	0.9097222222222222	840	0	-1	-1	-1	603.0	0.09191840950167829	0.8018018018018018	3429	0	-1	-1	-1	0.1373	0.2539	426.0	0.8476135710178263
6ASW	D	40.5	0.13138297872340426	0.29404761904761906	1040	460.5	0.16709292412617222	0.9158878504672897	959	0	-1	-1	-1	0	-1	-1	-1	0	-1	-1	-1	0.1335	0.2592	402.0	0.840025493945188
6T63	J	41.5	0.04500330906684315	0.27419354838709675	1263	515.0	0.14629451395572665	0.9440993788819876	878	0	-1	-1	-1	1548.5	0.26179718875502006	0.8029253271747498	2685	0	-1	-1	-1	0.1015	0.3122	217.0	-1
1MQL	H	82.0	0.10267534345625452	0.31140350877192985	927	424.0	0.1270935960591133	0.9214285714285714	875	0	-1	-1	-1	0	-1	-1	-1	0	-1	-1	-1	0.1115	0.4468	172.0	0.8900687070580887
4WSX	B	39.0	0.03048780487804878	0.2962962962962963	1177	417.5	0.12893700787401574	0.9424460431654677	877	0	-1	-1	-1	0	-1	-1	-1	0	-1	-1	-1	0.1138	0.4611	172.0	0.9674121405750798
6D8D	B	62.0	0.09660766961651918	0.2746331236897275	879	399.0	0.1151219512195122	0.9147286821705426	896	0	-1	-1	-1	0	-1	-1	-1	0	-1	-1	-1	0.1397	0.3274	171.0	-1
6TVC	D	45.0	0.09715120525931337	0.29490022172949004	918	425.5	0.11964980544747082	0.968503937007874	901	0	-1	-1	-1	0	-1	-1	-1	0	-1	-1	-1	0.113	0.4461	172.0	0.8159744408945687
5BQZ	D	38.5	0.07933194154488518	0.2835820895522388	1035	448.0	0.1362290227048371	0.965034965034965	870	0	-1	-1	-1	0	-1	-1	-1	0	-1	-1	-1	0.1383	0.3175	169.0	-1
4MFB	B	40.5	0.13138297872340426	0.29404761904761906	1040	490.5	0.1987740805604203	0.8901960784313725	887	0	-1	-1	-1	0	-1	-1	-1	0	-1	-1	-1	0.136	0.2574	413.0	0.8357827476038339
3LZF	B	69.5	0.09182209469153516	0.2876404494382023	949	378.5	0.11632453567937438	0.8947368421052632	890	0	-1	-1	-1	0	-1	-1	-1	0	-1	-1	-1	0.1099	0.449	173.0	0.850479233226837
4R8W	B	70.5	0.09572901325478646	0.2736842105263158	883	397.5	0.11609756097560976	0.937007874015748	898	0	-1	-1	-1	0	-1	-1	-1	0	-1	-1	-1	0.1117	0.4482	169.0	0.9667731629392972
5C25	B	40.5	0.13138297872340426	0.29404761904761906	1040	465.0	0.18158347676419967	0.9213973799126638	933	0	-1	-1	-1	0	-1	-1	-1	0	-1	-1	-1	0.1356	0.2601	406.0	0.8381134480560867
4XKE	F	36.5	0.029985007496251874	0.33613445378151263	1215	468.5	0.13902681231380337	0.9459459459459459	859	0	-1	-1	-1	0	-1	-1	-1	0	-1	-1	-1	0.1124	0.4629	172.0	0.9936102236421726
6TVC	F	45.0	0.09715120525931337	0.29490022172949004	918	399.0	0.11370262390670553	0.9285714285714286	903	0	-1	-1	-1	0	-1	-1	-1	0	-1	-1	-1	0.1123	0.4459	172.0	0.9674121405750798
6TWS	H	0	-1	-1	-1	404.0	0.12035225048923678	0.924812030075188	889	0	-1	-1	-1	0	-1	-1	-1	0	-1	-1	-1	-1	-1	0.8172523961661342
6AVT	D	40.5	0.13138297872340426	0.29404761904761906	1040	456.5	0.1676595744680851	0.9292452830188679	963	0	-1	-1	-1	0	-1	-1	-1	0	-1	-1	-1	0.1352	0.2621	402.0	0.840025493945188
4FQM	L	68.5	0.09862218999274837	0.30022075055187636	926	352.5	0.10202117420596728	0.9380530973451328	926	0	-1	-1	-1	0	-1	-1	-1	0	-1	-1	-1	0.108	0.465	169.0	0.8485623003194889
1UVM	C	37.5	0.09978917779339423	0.2757281553398058	908	790.5	0.26328125	0.9182561307901907	913	0	-1	-1	-1	1672.5	0.31757575757575757	0.7728613569321534	2430	0	-1	-1	-1	0.1573	0.21	664.0	0.826271186440678
2IAJ	B	40.5	0.13138297872340426	0.29404761904761906	1040	411.5	0.1588235294117647	0.9043062200956937	981	0	-1	-1	-1	0	-1	-1	-1	0	-1	-1	-1	0.1274	0.2443	415.0	0.8376996805111822
3KLF	B	40.5	0.13138297872340426	0.29404761904761906	1040	456.5	0.18283261802575107	0.9181034482758621	933	0	-1	-1	-1	0	-1	-1	-1	0	-1	-1	-1	0.138	0.2615	413.0	0.8376996805111822
4ZCJ	D	63.5	0.09229651162790697	0.27429805615550756	913	416.5	0.1171875	0.9230769230769231	894	0	-1	-1	-1	0	-1	-1	-1	0	-1	-1	-1	0.1113	0.438	171.0	0.8159744408945687
4XKG	B	36.5	0.029985007496251874	0.33613445378151263	1215	450.0	0.13690476190476192	0.9324324324324325	860	0	-1	-1	-1	0	-1	-1	-1	0	-1	-1	-1	0.1407	0.3164	172.0	-1
6TJY	H	45.0	0.09715120525931337	0.29490022172949004	918	439.0	0.13201970443349753	0.9571428571428572	875	0	-1	-1	-1	0	-1	-1	-1	0	-1	-1	-1	0.1125	0.4465	172.0	0.8166134185303514
1JLE	B	28.5	0.1298283261802575	0.28672985781990523	1020	464.0	0.18126626192541198	0.8708333333333333	913	95.5	0.23595505617977527	0.7590361445783133	184	3307.5	0.40463724756918473	0.7778576563623293	2566	187.5	0.23629489603024575	0.8064516129032258	374	0.1292	0.2479	408.0	0.8357827476038339
6AVM	D	40.5	0.13138297872340426	0.29404761904761906	1040	444.5	0.16567544604927784	0.9285714285714286	967	0	-1	-1	-1	0	-1	-1	-1	0	-1	-1	-1	0.1351	0.2617	402.0	0.840025493945188
6C0K	B	40.5	0.13138297872340426	0.29404761904761906	1040	448.0	0.1588628762541806	0.95	996	0	-1	-1	-1	0	-1	-1	-1	0	-1	-1	-1	0.1386	0.2633	412.0	0.838319541693189
6OZC	A	46.0	0.12352168199737187	0.3076923076923077	911	551.5	0.2358744394618834	0.8566775244299675	808	0	-1	-1	-1	0	-1	-1	-1	0	-1	-1	-1	0.1134	0.2109	435.0	0.9980830670926517
3KLF	F	40.5	0.13138297872340426	0.29404761904761906	1040	446.5	0.17893835616438356	0.9126637554585153	939	0	-1	-1	-1	0	-1	-1	-1	0	-1	-1	-1	0.1376	0.2614	413.0	0.8376996805111822
6NK6	O	22.0	0.037786774628879895	0.24034334763948498	1249	419.5	0.1701720841300191	0.8640776699029126	840	0	-1	-1	-1	0	-1	-1	-1	0	-1	-1	-1	0.1323	0.2547	419.0	0.9955271565495207
5UK0	B	59.0	0.09190371991247265	0.2698072805139186	904	398.0	0.12156862745098039	0.9117647058823529	884	0	-1	-1	-1	0	-1	-1	-1	0	-1	-1	-1	0.111	0.4472	173.0	0.9936102236421726
6TJY	B	45.0	0.09715120525931337	0.29490022172949004	918	401.5	0.11196911196911197	0.9747899159663865	917	0	-1	-1	-1	0	-1	-1	-1	0	-1	-1	-1	0.1125	0.4471	172.0	0.9674121405750798
5VJM	B	70.5	0.0967503692762186	0.27348643006263046	875	396.5	0.111003861003861	0.9745762711864406	918	0	-1	-1	-1	1762.5	0.2947919262397209	0.7928954423592494	2521	0	-1	-1	-1	0.1116	0.4633	171.0	0.9667731629392972
5XLD	C	46.5	0.0743801652892562	0.2805194805194805	1067	433.0	0.12807881773399016	0.9285714285714286	875	0	-1	-1	-1	0	-1	-1	-1	0	-1	-1	-1	0.1373	0.3143	319.0	0.8159744408945687
4ICL	B	40.5	0.13138297872340426	0.29404761904761906	1040	477.5	0.170194750211685	0.9348837209302325	966	0	-1	-1	-1	0	-1	-1	-1	0	-1	-1	-1	0.1357	0.2583	412.0	0.8382165605095542
5KUY	D	63.5	0.09229651162790697	0.27429805615550756	913	454.0	0.1316831683168317	0.9172413793103448	865	0	-1	-1	-1	0	-1	-1	-1	0	-1	-1	-1	0.1115	0.4435	172.0	0.9667731629392972
6DUF	B	40.5	0.13138297872340426	0.29404761904761906	1040	462.0	0.18690783807062877	0.9234042553191489	926	0	-1	-1	-1	0	-1	-1	-1	0	-1	-1	-1	0.1354	0.2576	412.0	0.8359923420548819
7K39	F	63.5	0.09229651162790697	0.27429805615550756	913	356.5	0.10810810810810811	0.9411764705882353	917	0	-1	-1	-1	0	-1	-1	-1	0	-1	-1	-1	0.1126	0.4427	172.0	0.9667731629392972
5T0D	B	36.5	0.029985007496251874	0.33613445378151263	1215	436.0	0.14257228315054835	0.934640522875817	850	0	-1	-1	-1	0	-1	-1	-1	0	-1	-1	-1	0.1403	0.3158	172.0	-1
1RTD	B	28.5	0.1298283261802575	0.28672985781990523	1020	455.0	0.16245791245791247	0.919047619047619	978	95.5	0.23595505617977527	0.7590361445783133	184	3307.5	0.40463724756918473	0.7778576563623293	2566	187.5	0.23629489603024575	0.8064516129032258	374	0.1382	0.2609	414.0	0.8357827476038339
6TVA	D	45.0	0.09715120525931337	0.29490022172949004	918	416.0	0.11781888997078871	0.9453125	899	0	-1	-1	-1	0	-1	-1	-1	0	-1	-1	-1	0.1125	0.4475	172.0	0.9674121405750798
3KLI	B	40.5	0.13138297872340426	0.29404761904761906	1040	426.0	0.19721980886185925	0.8764478764478765	892	0	-1	-1	-1	0	-1	-1	-1	0	-1	-1	-1	0.1383	0.2597	427.0	0.8357827476038339
5XLD	D	46.5	0.0743801652892562	0.2805194805194805	1067	443.5	0.1288102261553589	0.9492753623188406	879	0	-1	-1	-1	0	-1	-1	-1	0	-1	-1	-1	0.1124	0.442	172.0	0.8159744408945687
6P2G	B	28.5	0.1298283261802575	0.28672985781990523	1020	458.5	0.1620926243567753	0.9086538461538461	958	95.5	0.23595505617977527	0.7590361445783133	184	3307.5	0.40463724756918473	0.7778576563623293	2566	187.5	0.23629489603024575	0.8064516129032258	374	0.143	0.2837	388.0	0.8357827476038339
5XLB	D	46.5	0.0743801652892562	0.2805194805194805	1067	419.5	0.1201171875	0.9389312977099237	893	0	-1	-1	-1	0	-1	-1	-1	0	-1	-1	-1	0.1132	0.4438	172.0	0.8159744408945687
5XL7	C	46.5	0.0743801652892562	0.2805194805194805	1067	438.0	0.12770137524557956	0.948905109489051	881	0	-1	-1	-1	0	-1	-1	-1	0	-1	-1	-1	0.1365	0.3149	319.0	0.8159744408945687
4I2Q	B	40.5	0.13138297872340426	0.29404761904761906	1040	480.0	0.23007246376811594	0.8581081081081081	808	0	-1	-1	-1	0	-1	-1	-1	0	-1	-1	-1	0.1443	0.272	416.0	0.8387507966857871
4IDK	B	40.5	0.13138297872340426	0.29404761904761906	1040	451.0	0.16269165247018738	0.8603603603603603	952	0	-1	-1	-1	0	-1	-1	-1	0	-1	-1	-1	0.1364	0.2593	412.0	0.8382165605095542
5Y2M	E	51.5	0.0739972337482711	0.27365728900255754	1055	436.5	0.126232741617357	0.9078014184397163	873	0	-1	-1	-1	0	-1	-1	-1	0	-1	-1	-1	0.1376	0.3161	319.0	0.8159744408945687
3DMJ	B	28.5	0.1298283261802575	0.28672985781990523	1020	442.5	0.1621160409556314	0.8837209302325582	957	95.5	0.23595505617977527	0.7590361445783133	184	3307.5	0.40463724756918473	0.7778576563623293	2566	187.5	0.23629489603024575	0.8064516129032258	374	0.1412	0.2753	401.0	0.8347160178685387
4XKD	D	36.5	0.029985007496251874	0.33613445378151263	1215	446.0	0.13438735177865613	0.9444444444444444	868	0	-1	-1	-1	0	-1	-1	-1	0	-1	-1	-1	0.1407	0.3169	172.0	-1
1SVF	A	56.0	0.07472067039106145	0.2891891891891892	1062	241.0	0.05443548387096774	0.9818181818181818	937	0	-1	-1	-1	0	-1	-1	-1	0	-1	-1	-1	0.0523	0.6911	64.0	0.669620253164557
4BSH	B	73.0	0.09875640087783467	0.28969957081545067	901	402.0	0.13618290258449303	0.9319727891156463	859	0	-1	-1	-1	0	-1	-1	-1	0	-1	-1	-1	0.1136	0.4707	170.0	0.9262644728823888
6BSH	B	28.5	0.1298283261802575	0.28672985781990523	1020	441.5	0.16568047337278108	0.9514563106796117	977	95.5	0.23595505617977527	0.7590361445783133	184	3307.5	0.40463724756918473	0.7778576563623293	2566	187.5	0.23629489603024575	0.8064516129032258	374	0.1276	0.2456	404.0	0.8376996805111822
3EYM	B	63.5	0.09222948438634714	0.2748917748917749	915	430.5	0.12858555885262116	0.9027777777777778	867	0	-1	-1	-1	0	-1	-1	-1	0	-1	-1	-1	0.1099	0.4639	172.0	0.8159744408945687
1BQN	B	40.5	0.13138297872340426	0.29404761904761906	1040	393.5	0.16512992455993294	0.8954545454545455	973	0	-1	-1	-1	0	-1	-1	-1	0	-1	-1	-1	0.1209	0.2257	430.0	0.8365139949109415
4PWD	D	40.5	0.13138297872340426	0.29404761904761906	1040	486.0	0.1581160639192599	0.9082125603864735	982	0	-1	-1	-1	0	-1	-1	-1	0	-1	-1	-1	0.1372	0.2621	412.0	0.8381134480560867
5XL1	C	46.5	0.0743801652892562	0.2805194805194805	1067	433.0	0.12807881773399016	0.9285714285714286	875	0	-1	-1	-1	0	-1	-1	-1	0	-1	-1	-1	0.1385	0.3175	319.0	0.8159744408945687
5W6I	B	53.0	0.08796992481203007	0.23031496062992127	822	444.5	0.141	0.9155844155844156	846	0	-1	-1	-1	1774.0	0.29702233250620347	0.8017414601473544	2537	0	-1	-1	-1	0.1116	0.4619	171.0	0.948780487804878
4PUO	D	40.5	0.13138297872340426	0.29404761904761906	1040	518.5	0.16879795396419436	0.8878923766816144	950	0	-1	-1	-1	0	-1	-1	-1	0	-1	-1	-1	0.1368	0.2615	412.0	0.8381134480560867
4PQU	D	40.5	0.13138297872340426	0.29404761904761906	1040	492.0	0.20158450704225353	0.8773946360153256	875	0	-1	-1	-1	0	-1	-1	-1	0	-1	-1	-1	0.1373	0.2607	413.0	0.8375796178343949
4Z25	A	86.0	0.10587431693989072	0.30332681017612523	953	744.0	0.24727838258164853	0.9190751445086706	940	13.5	0.022641509433962263	1.0	259	2359.0	0.35886801658941203	0.8029475982532751	2267	0	-1	-1	-1	0.1587	0.2163	649.0	0.8297040759352318
5Y2M	F	51.5	0.0739972337482711	0.27365728900255754	1055	426.5	0.1220703125	0.9541984732824428	893	0	-1	-1	-1	0	-1	-1	-1	0	-1	-1	-1	0.112	0.4636	172.0	0.8159744408945687
4IG3	B	40.5	0.13138297872340426	0.29404761904761906	1040	475.5	0.19982471516213848	0.8803088803088803	882	0	-1	-1	-1	0	-1	-1	-1	0	-1	-1	-1	0.1436	0.2718	416.0	0.8382165605095542
4LKG	F	27.5	0.0252486610558531	0.2426470588235294	1171	403.0	0.11534701857282502	0.9076923076923077	893	0	-1	-1	-1	0	-1	-1	-1	0	-1	-1	-1	0.1114	0.4439	170.0	0.9667731629392972
5T6S	F	70.5	0.0967503692762186	0.27348643006263046	875	418.5	0.11531007751937984	0.9754098360655737	910	0	-1	-1	-1	1762.5	0.2947919262397209	0.7928954423592494	2521	0	-1	-1	-1	0.1138	0.4638	171.0	0.87906446092413
4IQ4	D	34.5	0.04610733182161754	0.2675438596491228	1095	745.0	0.24174843889384479	0.8973509933774835	819	0	-1	-1	-1	0	-1	-1	-1	0	-1	-1	-1	0.1338	0.2455	440.0	0.8351437699680511
6P1I	B	28.5	0.1298283261802575	0.28672985781990523	1020	476.5	0.18980667838312829	0.9037656903765691	899	95.5	0.23595505617977527	0.7590361445783133	184	3307.5	0.40463724756918473	0.7778576563623293	2566	187.5	0.23629489603024575	0.8064516129032258	374	0.1325	0.261	392.0	0.8357827476038339
6C0J	B	40.5	0.13138297872340426	0.29404761904761906	1040	461.0	0.1853448275862069	0.9033613445378151	922	0	-1	-1	-1	0	-1	-1	-1	0	-1	-1	-1	0.1393	0.2639	414.0	0.8382165605095542
7A9D	D	53.0	0.07858687815428983	0.24222222222222223	937	388.0	0.11678115799803729	0.9083969465648855	888	0	-1	-1	-1	0	-1	-1	-1	0	-1	-1	-1	0.1119	0.4678	167.0	0.9936102236421726
5T6S	B	70.5	0.0967503692762186	0.27348643006263046	875	406.5	0.11531007751937984	0.9754098360655737	910	0	-1	-1	-1	1762.5	0.2947919262397209	0.7928954423592494	2521	0	-1	-1	-1	0.1122	0.4426	171.0	0.897196261682243
5W6R	H	53.0	0.08796992481203007	0.23031496062992127	822	430.5	0.13108242303872888	0.8979591836734694	860	0	-1	-1	-1	1774.0	0.29702233250620347	0.8017414601473544	2537	0	-1	-1	-1	0.1104	0.4628	171.0	0.948780487804878
5T08	B	36.5	0.029985007496251874	0.33613445378151263	1215	464.0	0.1316831683168317	0.910958904109589	864	0	-1	-1	-1	0	-1	-1	-1	0	-1	-1	-1	0.1407	0.3179	172.0	-1
6GOV	G	31.0	0.04695524578136464	0.26778242677824265	1124	221.0	0.09865900383141762	0.9196428571428571	932	0	-1	-1	-1	0	-1	-1	-1	0	-1	-1	-1	0.0845	0.2952	172.0	0.8220663265306123
3KLF	J	40.5	0.13138297872340426	0.29404761904761906	1040	442.5	0.15295095594347466	0.9484536082474226	1009	0	-1	-1	-1	0	-1	-1	-1	0	-1	-1	-1	-1	-1	0.8357827476038339
5HP1	B	40.5	0.13138297872340426	0.29404761904761906	1040	502.5	0.2040457343887423	0.8821292775665399	874	0	-1	-1	-1	0	-1	-1	-1	0	-1	-1	-1	0.1424	0.2684	416.0	0.8514251061249242
4I2P	B	40.5	0.13138297872340426	0.29404761904761906	1040	444.5	0.1874462596732588	0.9356223175965666	930	0	-1	-1	-1	0	-1	-1	-1	0	-1	-1	-1	0.136	0.2589	412.0	0.8381134480560867
5W5U	B	53.0	0.08796992481203007	0.23031496062992127	822	415.5	0.12759643916913946	0.9020979020979021	868	0	-1	-1	-1	1774.0	0.29702233250620347	0.8017414601473544	2537	0	-1	-1	-1	0.1356	0.3133	7.0	-1
4X29	A	23.5	0.04121621621621622	0.3388888888888889	1300	366.5	0.17439703153988867	0.8826291079812206	865	0	-1	-1	-1	0	-1	-1	-1	0	-1	-1	-1	0.1119	0.2721	306.0	0.8132118451025057
6TY1	J	45.0	0.09715120525931337	0.29490022172949004	918	403.0	0.1122942884801549	0.9508196721311475	911	0	-1	-1	-1	0	-1	-1	-1	0	-1	-1	-1	0.1114	0.4624	172.0	0.9674121405750798
5I3U	B	40.5	0.13138297872340426	0.29404761904761906	1040	503.0	0.16737468139337297	0.8834080717488789	954	0	-1	-1	-1	0	-1	-1	-1	0	-1	-1	-1	0.1418	0.2667	416.0	0.8514251061249242
6O9E	D	40.5	0.13138297872340426	0.29404761904761906	1040	468.0	0.16737830913748933	0.8789237668161435	948	0	-1	-1	-1	0	-1	-1	-1	0	-1	-1	-1	0.1345	0.2571	410.0	0.8493317132442284
1C0U	B	28.5	0.1298283261802575	0.28672985781990523	1020	429.0	0.15551839464882944	0.916256157635468	993	95.5	0.23595505617977527	0.7590361445783133	184	3307.5	0.40463724756918473	0.7778576563623293	2566	187.5	0.23629489603024575	0.8064516129032258	374	0.1313	0.2532	414.0	0.8335443037974684
1N5Y	B	40.5	0.13138297872340426	0.29404761904761906	1040	484.5	0.22783687943262412	0.9049295774647887	844	0	-1	-1	-1	0	-1	-1	-1	0	-1	-1	-1	0.1414	0.2622	429.0	0.8357827476038339
2GA9	D	32.0	0.05325034578146611	0.25163398692810457	1140	657.5	0.20395869191049915	0.8843283582089553	894	0	-1	-1	-1	1632.0	0.27411944869831545	0.7991071428571429	2574	0	-1	-1	-1	0.1287	0.2317	445.0	0.7705671946857435
3S11	F	40.0	0.08629441624365482	0.25757575757575757	917	449.0	0.1256133464180569	0.9343065693430657	882	0	-1	-1	-1	0	-1	-1	-1	0	-1	-1	-1	0.1338	0.3122	173.0	-1
7K37	B	63.5	0.09229651162790697	0.27429805615550756	913	363.5	0.12598425196850394	0.920863309352518	877	0	-1	-1	-1	0	-1	-1	-1	0	-1	-1	-1	0.1121	0.4385	172.0	0.9667731629392972
6TY1	B	45.0	0.09715120525931337	0.29490022172949004	918	409.0	0.12242899118511263	0.9328358208955224	887	0	-1	-1	-1	0	-1	-1	-1	0	-1	-1	-1	0.1146	0.4648	172.0	0.8166134185303514
6OR7	B	28.5	0.1298283261802575	0.28672985781990523	1020	449.0	0.16267123287671234	0.9178743961352657	961	95.5	0.23595505617977527	0.7590361445783133	184	3307.5	0.40463724756918473	0.7778576563623293	2566	187.5	0.23629489603024575	0.8064516129032258	374	0.1428	0.2848	388.0	0.8357827476038339
6VW1	A	55.5	0.13333333333333333	0.30094043887147337	802	631.0	0.15243004418262152	0.9366515837104072	1137	211.0	0.38786279683377306	0.765625	187	2506.0	0.3772326744462967	0.7760901518863302	2158	208.5	0.1759465478841871	0.7783251231527094	695	0.156	0.2255	596.0	0.9980842911877394
6WKK	E	26.5	0.04790874524714829	0.2625	1075	532.0	0.21083172147001933	0.9519650655021834	805	0	-1	-1	-1	954.0	0.15076142131979695	0.8125854993160054	3209	0	-1	-1	-1	0.0957	0.2542	280.0	0.8210191082802548
4PY8	B	69.5	0.09182209469153516	0.2876404494382023	949	414.5	0.12807881773399016	0.9285714285714286	875	0	-1	-1	-1	0	-1	-1	-1	0	-1	-1	-1	0.1107	0.4578	171.0	0.850479233226837
4R5P	D	40.5	0.13138297872340426	0.29404761904761906	1040	471.0	0.17621899059024806	0.9074889867841409	942	0	-1	-1	-1	0	-1	-1	-1	0	-1	-1	-1	0.135	0.2562	412.0	0.8381571175428234
3UBE	D	55.5	0.08648255813953488	0.2570194384449244	913	410.5	0.1270935960591133	0.9280575539568345	876	0	-1	-1	-1	0	-1	-1	-1	0	-1	-1	-1	0.1111	0.4645	171.0	0.8511182108626199
6CGF	B	40.5	0.13138297872340426	0.29404761904761906	1040	451.5	0.18668971477960242	0.8962655601659751	916	0	-1	-1	-1	0	-1	-1	-1	0	-1	-1	-1	0.1384	0.261	414.0	0.8382165605095542
4KON	B	35.5	0.026013771996939557	0.2518518518518518	1172	384.0	0.11701081612586037	0.8814814814814815	882	0	-1	-1	-1	0	-1	-1	-1	0	-1	-1	-1	0.1116	0.4443	169.0	0.9667731629392972
6NHQ	D	63.5	0.09229651162790697	0.27429805615550756	913	425.5	0.12759643916913946	0.9020979020979021	868	0	-1	-1	-1	0	-1	-1	-1	0	-1	-1	-1	0.1129	0.4471	171.0	0.9667731629392972
5TXP	D	40.5	0.13138297872340426	0.29404761904761906	1040	468.5	0.16172734970364097	0.8883720930232558	966	0	-1	-1	-1	0	-1	-1	-1	0	-1	-1	-1	0.1375	0.2612	412.0	0.8514251061249242
4PUO	B	40.5	0.13138297872340426	0.29404761904761906	1040	524.5	0.17986230636833048	0.8931623931623932	928	0	-1	-1	-1	0	-1	-1	-1	0	-1	-1	-1	0.1356	0.2586	412.0	0.8381134480560867
5TXN	D	40.5	0.13138297872340426	0.29404761904761906	1040	480.0	0.18598615916955016	0.8958333333333334	916	0	-1	-1	-1	0	-1	-1	-1	0	-1	-1	-1	0.1374	0.2605	412.0	0.8514251061249242
5T6S	L	70.5	0.0967503692762186	0.27348643006263046	875	402.5	0.11960784313725491	0.9104477611940298	886	0	-1	-1	-1	1762.5	0.2947919262397209	0.7928954423592494	2521	0	-1	-1	-1	0.1139	0.4674	171.0	0.8755681818181819
4WSU	F	35.0	0.029213483146067417	0.3277310924369748	1216	438.0	0.1337958374628345	0.9375	865	0	-1	-1	-1	0	-1	-1	-1	0	-1	-1	-1	0.1385	0.3182	170.0	-1
5TUQ	B	40.5	0.13138297872340426	0.29404761904761906	1040	482.0	0.20088495575221238	0.8730769230769231	870	0	-1	-1	-1	0	-1	-1	-1	0	-1	-1	-1	0.1264	0.244	405.0	0.8381134480560867
1LWC	B	28.5	0.1298283261802575	0.28672985781990523	1020	478.5	0.17083692838654013	0.8646288209606987	930	95.5	0.23595505617977527	0.7590361445783133	184	3307.5	0.40463724756918473	0.7778576563623293	2566	187.5	0.23629489603024575	0.8064516129032258	374	0.1248	0.2449	402.0	0.8357827476038339
6QD7	B	43.0	0.11786237188872621	0.27615780445969124	783	295.5	0.09575518262586377	0.97	913	60.5	0.15789473684210525	0.7777777777777778	212	929.5	0.1417854463615904	0.7907949790794979	3282	264.0	0.1986013986013986	0.743455497382199	524	0.0761	0.4172	120.0	0.9436705027256208
5VTR	D	63.5	0.09229651162790697	0.27429805615550756	913	428.0	0.12845849802371542	0.9154929577464789	870	0	-1	-1	-1	0	-1	-1	-1	0	-1	-1	-1	0.1128	0.4452	171.0	0.8159744408945687
6AJ2	C	94.5	0.07997010463378176	0.27261146496815286	1891	263.0	0.14408396946564886	0.8296703296703297	866	0	-1	-1	-1	0	-1	-1	-1	0	-1	-1	-1	0.1074	0.3416	247.0	0.8351437699680511
6BKQ	F	63.5	0.09229651162790697	0.27429805615550756	913	434.5	0.12858555885262116	0.9090909090909091	868	0	-1	-1	-1	0	-1	-1	-1	0	-1	-1	-1	0.1128	0.4467	171.0	0.8159744408945687
1E7L	A	25.5	0.03139356814701378	0.33064516129032256	1182	308.0	0.10321324245374879	0.9380530973451328	914	0	-1	-1	-1	601.5	0.08973697782362042	0.8325358851674641	3460	0	-1	-1	-1	0.0893	0.3466	157.0	0.8264669163545568
1WCE	C	36.0	0.10482430017867779	0.29042904290429045	1073	0	-1	-1	-1	0	-1	-1	-1	0	-1	-1	-1	0	-1	-1	-1	0.1261	0.2399	430.0	0.0
6BKQ	D	63.5	0.09229651162790697	0.27429805615550756	913	434.5	0.12858555885262116	0.9090909090909091	868	0	-1	-1	-1	0	-1	-1	-1	0	-1	-1	-1	0.1124	0.4464	171.0	0.8159744408945687
3CAE	B	18.0	0.030864197530864196	0.31746031746031744	1170	171.5	0.0840751730959446	0.8173076923076923	907	0	-1	-1	-1	491.0	0.07753530166880616	0.8010610079575596	3518	0	-1	-1	-1	0.0663	0.3003	132.0	0.8331210191082803
4FNK	D	63.5	0.09229651162790697	0.27429805615550756	913	440.0	0.1297029702970297	0.9097222222222222	866	0	-1	-1	-1	0	-1	-1	-1	0	-1	-1	-1	0.1122	0.4464	171.0	0.9262644728823888
3KLH	B	40.5	0.13138297872340426	0.29404761904761906	1040	397.5	0.19861231569817867	0.8875968992248062	895	0	-1	-1	-1	0	-1	-1	-1	0	-1	-1	-1	0.1415	0.2628	428.0	0.8357827476038339
6WEX	F	0	-1	-1	-1	388.5	0.12133072407045009	0.9323308270676691	889	0	-1	-1	-1	0	-1	-1	-1	0	-1	-1	-1	0.1135	0.4618	172.0	0.850479233226837
2RF2	B	28.5	0.1298283261802575	0.28672985781990523	1020	475.0	0.17758620689655172	0.8956521739130435	930	95.5	0.23595505617977527	0.7590361445783133	184	3307.5	0.40463724756918473	0.7778576563623293	2566	187.5	0.23629489603024575	0.8064516129032258	374	0.1368	0.265	405.0	0.8357827476038339
6ASW	B	40.5	0.13138297872340426	0.29404761904761906	1040	423.0	0.13930348258706468	0.8842105263157894	1016	0	-1	-1	-1	0	-1	-1	-1	0	-1	-1	-1	0.138	0.263	412.0	0.840025493945188
6Z8D	B	72.0	0.09226190476190477	0.2577962577962578	863	528.0	0.1738095238095238	0.9399141630901288	1027	0	-1	-1	-1	1703.5	0.2943235808952238	0.7941970310391363	2517	0	-1	-1	-1	0.1383	0.2266	510.0	0.8351437699680511
4GXU	B	69.5	0.09182209469153516	0.2876404494382023	949	406.5	0.12070657507360157	0.9111111111111111	884	0	-1	-1	-1	0	-1	-1	-1	0	-1	-1	-1	0.1109	0.4527	171.0	0.9936102236421726
5BR0	D	33.5	0.02700675168792198	0.32432432432432434	1222	442.0	0.13254203758654798	0.9370629370629371	868	0	-1	-1	-1	0	-1	-1	-1	0	-1	-1	-1	0.113	0.4647	171.0	0.931178934769599
6B0N	H	0	-1	-1	-1	397.0	0.15475024485798236	0.9132947976878613	848	0	-1	-1	-1	0	-1	-1	-1	0	-1	-1	-1	0.0952	0.3605	210.0	-1
1HYS	B	40.5	0.13138297872340426	0.29404761904761906	1040	442.5	0.17291311754684838	0.8675213675213675	940	0	-1	-1	-1	0	-1	-1	-1	0	-1	-1	-1	0.1365	0.2564	425.0	0.8376830044557607
5XN0	B	42.5	0.12776280323450134	0.27784290738569756	1002	506.0	0.1944202266782912	0.9139344262295082	903	0	-1	-1	-1	0	-1	-1	-1	0	-1	-1	-1	0.1342	0.2601	407.0	0.8493317132442284
4JUL	K	51.0	0.10269482884195193	0.30128205128205127	905	420.0	0.12035225048923678	0.924812030075188	889	0	-1	-1	-1	0	-1	-1	-1	0	-1	-1	-1	0.1116	0.469	172.0	0.850479233226837
4JUJ	B	69.5	0.09182209469153516	0.2876404494382023	949	390.0	0.11874386653581943	0.9029850746268657	885	0	-1	-1	-1	0	-1	-1	-1	0	-1	-1	-1	0.1379	0.3177	165.0	-1
4NM8	B	63.5	0.09229651162790697	0.27429805615550756	913	415.0	0.11684518013631938	0.9375	899	0	-1	-1	-1	0	-1	-1	-1	0	-1	-1	-1	0.1135	0.4475	172.0	0.9667731629392972
4Z24	A	86.0	0.10587431693989072	0.30332681017612523	953	775.5	0.2610759493670886	0.8967391304347826	896	13.5	0.022641509433962263	1.0	259	2359.0	0.35886801658941203	0.8029475982532751	2267	0	-1	-1	-1	0.1604	0.2185	649.0	0.8297040759352318
3KU6	B	56.5	0.08206896551724138	0.3090909090909091	1065	430.5	0.12303149606299213	0.8992805755395683	877	0	-1	-1	-1	0	-1	-1	-1	0	-1	-1	-1	0.113	0.4668	172.0	0.8518518518518519
2JLG	C	37.5	0.09978917779339423	0.2757281553398058	908	760.0	0.2684085510688836	0.9112903225806451	891	0	-1	-1	-1	1672.5	0.31757575757575757	0.7728613569321534	2430	0	-1	-1	-1	0.1555	0.211	651.0	0.8458049886621315
5TXO	B	40.5	0.13138297872340426	0.29404761904761906	1040	477.5	0.1831470335339639	0.9141630901287554	930	0	-1	-1	-1	0	-1	-1	-1	0	-1	-1	-1	0.1382	0.263	412.0	0.8514251061249242
3KK2	B	28.5	0.1298283261802575	0.28672985781990523	1020	499.5	0.19035314384151594	0.9324894514767933	924	95.5	0.23595505617977527	0.7590361445783133	184	3307.5	0.40463724756918473	0.7778576563623293	2566	187.5	0.23629489603024575	0.8064516129032258	374	0.1383	0.2637	414.0	0.8357827476038339
3UBJ	J	55.5	0.08648255813953488	0.2570194384449244	913	391.0	0.11857707509881422	0.851063829787234	871	0	-1	-1	-1	0	-1	-1	-1	0	-1	-1	-1	0.1111	0.4693	170.0	0.8511182108626199
6MLM	J	60.5	0.09808259587020648	0.2835820895522388	887	407.5	0.11673151750972763	0.975609756097561	905	0	-1	-1	-1	0	-1	-1	-1	0	-1	-1	-1	0.1093	0.4582	168.0	0.9667731629392972
5BQY	B	39.0	0.0778318276580959	0.28	1039	430.0	0.12979351032448377	0.9635036496350365	880	0	-1	-1	-1	0	-1	-1	-1	0	-1	-1	-1	0.1126	0.4586	171.0	0.948780487804878
6IK9	B	42.5	0.12776280323450134	0.27784290738569756	1002	442.0	0.18728222996515678	0.8884297520661157	906	0	-1	-1	-1	0	-1	-1	-1	0	-1	-1	-1	0.1359	0.2633	406.0	0.8376996805111822
1IKY	B	40.5	0.13138297872340426	0.29404761904761906	1040	427.5	0.14870509607351712	0.9222797927461139	1004	0	-1	-1	-1	0	-1	-1	-1	0	-1	-1	-1	0.1414	0.2729	405.0	0.8335443037974684
4GXU	F	69.5	0.09182209469153516	0.2876404494382023	949	418.0	0.12944664031620554	0.9225352112676056	870	0	-1	-1	-1	0	-1	-1	-1	0	-1	-1	-1	0.1124	0.4564	171.0	0.9936102236421726
5K0U	A	63.0	0.14364406779661018	0.31801125703564725	1294	301.5	0.15478424015009382	0.9166666666666666	886	0	-1	-1	-1	0	-1	-1	-1	0	-1	-1	-1	0.0989	0.2699	263.0	0.8345047923322684
1AVY	A	64.5	0.0763582966226138	0.2613065326633166	964	186.0	0.05	0.9803921568627451	949	0	-1	-1	-1	1590.5	0.27095959595959596	0.8092006033182504	2634	0	-1	-1	-1	0.0582	0.5841	68.0	0.7436224489795918
3UBN	J	55.5	0.08648255813953488	0.2570194384449244	913	440.5	0.13082259663032705	0.9166666666666666	865	0	-1	-1	-1	0	-1	-1	-1	0	-1	-1	-1	0.1103	0.4658	170.0	0.9942492012779552
2OPQ	B	28.5	0.1298283261802575	0.28672985781990523	1020	502.0	0.20176211453744494	0.9123505976095617	884	95.5	0.23595505617977527	0.7590361445783133	184	3307.5	0.40463724756918473	0.7778576563623293	2566	187.5	0.23629489603024575	0.8064516129032258	374	0.1284	0.2535	400.0	0.8381134480560867
6AMO	B	40.5	0.13138297872340426	0.29404761904761906	1040	451.5	0.1594571670907549	0.8663594470046083	962	0	-1	-1	-1	0	-1	-1	-1	0	-1	-1	-1	0.137	0.2602	412.0	0.840025493945188
4BKK	B	47.5	0.06417910447761194	0.2654320987654321	1016	677.5	0.2009009009009009	0.9176954732510288	867	0	-1	-1	-1	0	-1	-1	-1	0	-1	-1	-1	0.1333	0.2801	370.0	0.8325878594249201
4BKK	D	47.5	0.06417910447761194	0.2654320987654321	1016	671.5	0.1998199819981998	0.9173553719008265	869	0	-1	-1	-1	0	-1	-1	-1	0	-1	-1	-1	0.1333	0.2798	370.0	0.8325878594249201
4BKK	X	47.5	0.06417910447761194	0.2654320987654321	1016	679.5	0.1989247311827957	0.9367088607594937	879	0	-1	-1	-1	0	-1	-1	-1	0	-1	-1	-1	0.1333	0.2794	370.0	0.8325878594249201
4BKK	U	47.5	0.06417910447761194	0.2654320987654321	1016	677.0	0.19145146927871773	0.9347826086956522	893	0	-1	-1	-1	0	-1	-1	-1	0	-1	-1	-1	0.1337	0.2848	370.0	0.8325878594249201
4BKK	S	47.5	0.06417910447761194	0.2654320987654321	1016	683.0	0.19516562220232767	0.923728813559322	881	0	-1	-1	-1	0	-1	-1	-1	0	-1	-1	-1	0.1351	0.2873	370.0	0.8325878594249201
3JB5	F	33.5	0.06169078446306169	0.29454545454545455	1038	435.0	0.1964117091595845	0.9285714285714286	835	0	-1	-1	-1	865.0	0.17381258023106547	0.7737142857142857	3020	0	-1	-1	-1	0.117	0.2901	300.0	0.8223642172523962
3QR7	A	60.5	0.038403614457831324	0.3269230769230769	1172	151.0	0.08817635270541083	0.88	898	0	-1	-1	-1	537.5	0.11119651550089675	0.781981981981982	3348	0	-1	-1	-1	0.0725	0.3656	115.0	0.7474687313877308
4MHJ	D	40.0	0.08629441624365482	0.25757575757575757	917	415.0	0.1225296442687747	0.8611111111111112	868	0	-1	-1	-1	1758.0	0.3091775325977934	0.8001297858533419	2447	0	-1	-1	-1	0.1121	0.4651	172.0	0.850479233226837
1MDT	A	57.5	0.07519325368938862	0.2565947242206235	1006	809.5	0.28458844133099825	0.8904109589041096	777	0	-1	-1	-1	0	-1	-1	-1	0	-1	-1	-1	0.1628	0.2626	523.0	0.8542372881355932
3LZG	D	55.5	0.08648255813953488	0.2570194384449244	913	410.5	0.12450980392156863	0.9477611940298507	886	0	-1	-1	-1	0	-1	-1	-1	0	-1	-1	-1	0.113	0.454	171.0	0.8511182108626199
4WTJ	A	38.5	0.041946759881688625	0.2657580919931857	3132	625.5	0.19252187748607796	0.8642857142857143	977	0	-1	-1	-1	0	-1	-1	-1	0	-1	-1	-1	0.1495	0.2274	555.0	0.796760710553814
1C0T	B	28.5	0.1298283261802575	0.28672985781990523	1020	418.5	0.18689105403011513	0.9213973799126638	900	95.5	0.23595505617977527	0.7590361445783133	184	3307.5	0.40463724756918473	0.7778576563623293	2566	187.5	0.23629489603024575	0.8064516129032258	374	0.1375	0.2792	373.0	0.8357827476038339
3LZG	F	55.5	0.08648255813953488	0.2570194384449244	913	408.0	0.11984282907662082	0.8970588235294118	882	0	-1	-1	-1	0	-1	-1	-1	0	-1	-1	-1	0.1119	0.4747	171.0	0.8511182108626199
6KDM	B	42.5	0.12776280323450134	0.27784290738569756	1002	427.0	0.15727502102607233	0.9303482587064676	988	0	-1	-1	-1	0	-1	-1	-1	0	-1	-1	-1	0.1345	0.261	406.0	0.8376996805111822
4GXX	D	69.5	0.09182209469153516	0.2876404494382023	949	422.0	0.12807881773399016	0.9420289855072463	877	0	-1	-1	-1	0	-1	-1	-1	0	-1	-1	-1	0.1121	0.4624	170.0	0.850479233226837
6LKS	B	58.5	0.08938953488372094	0.2662337662337662	914	325.0	0.1225296442687747	0.9117647058823529	876	0	-1	-1	-1	0	-1	-1	-1	0	-1	-1	-1	0.1074	0.4629	165.0	0.850479233226837
6Z0V	V	79.5	0.1019522776572668	0.2874617737003058	1785	670.5	0.23300970873786409	0.868421052631579	829	0	-1	-1	-1	3480.5	0.3361269841269841	0.784994068801898	4503	0	-1	-1	-1	0.1351	0.2355	452.0	0.8110281447443998
3LZG	H	55.5	0.08648255813953488	0.2570194384449244	913	430.0	0.1402805611222445	0.8974358974358975	842	0	-1	-1	-1	0	-1	-1	-1	0	-1	-1	-1	0.1119	0.4522	171.0	0.8511182108626199
3QQE	B	56.5	0.08206896551724138	0.3090909090909091	1065	439.5	0.12401574803149606	0.9064748201438849	877	0	-1	-1	-1	0	-1	-1	-1	0	-1	-1	-1	0.1147	0.4707	172.0	0.9929757343550447
3J4U	D	45.0	0.054969879518072286	0.2644927536231884	1052	387.0	0.15675675675675677	0.87	910	0	-1	-1	-1	673.5	0.16192394862754975	0.7591499409681228	3124	0	-1	-1	-1	0.1055	0.2452	327.0	0.8345047923322684
3KBH	B	55.5	0.13333333333333333	0.30094043887147337	802	655.0	0.17319277108433734	0.9163346613545816	1077	211.0	0.38786279683377306	0.765625	187	2506.0	0.3772326744462967	0.7760901518863302	2158	208.5	0.1759465478841871	0.7783251231527094	695	0.0702	0.3742	110.0	0.9987220447284345
4M40	D	79.5	0.10771470160116449	0.3064182194616977	891	367.5	0.10521235521235521	0.9316239316239316	919	0	-1	-1	-1	0	-1	-1	-1	0	-1	-1	-1	0.1074	0.4575	170.0	0.9929712460063898
[truncated: 6,451 more rows]
