# Supplementary material for: Identifying and profiling structural similarities between Spike of SARS-CoV-2 and other viral or host proteins with Machaon
Source: Commun Biol. 2023 Jul 19;6:752. doi: 10.1038/s42003-023-05076-7 (PMC10356814; doi:10.1038/s42003-023-05076-7)
Supplement: Supplementary file 6 — Supplementary Data 3 [file 42003_2023_5076_MOESM6_ESM.zip › 6VXX_A_whole/metrics/6VXX_A_t-alpha_eval.csv]

pdbId	chainId	1D-score	1D-identity	1D-identity-ng	1D-identity-gaps	2D-score	2D-identity	2D-identity-ng	2D-identity-gaps	5UTR-score	5UTR-identity	5UTR-identity-ng	5UTR-identity-gaps	CDS-score	CDS-identity	CDS-identity-ng	CDS-identity-gaps	3UTR-score	3UTR-identity	3UTR-identity-ng	3UTR-identity-gaps	3D-score	3D-score-cand	length	chemSim
7CHH	A	6722.0	1.0	1.0	0	2994.5	0.7478591817316841	0.8317460317460318	106	1325.0	1.0	1.0	0	19110.0	1.0	1.0	0	1145.0	1.0	1.0	0	0.8473	0.822	1003.0	1.0
6U7H	A	1098.0	0.2653061224489796	0.3678048780487805	396	2135.5	0.5377668308702791	0.8935879945429741	485	293.5	0.46551724137931033	0.7751196172248804	139	3958.5	0.46244889175812354	0.7968112717834631	1950	360.5	0.3246492985971944	0.84375	307	0.622	0.6259	965.0	0.9444779722389861
7KDH	B	6722.0	1.0	1.0	0	3419.5	0.7994157740993184	0.8875675675675676	102	1325.0	1.0	1.0	0	19110.0	1.0	1.0	0	1145.0	1.0	1.0	0	0.9771	0.9791	963.0	-1
6VSJ	C	1574.0	0.30779944289693595	0.3807062876830319	275	1847.5	0.48425787106446777	0.8357050452781372	561	237.5	0.42996742671009774	0.7904191616766467	140	4423.5	0.48172896220505323	0.7669547872340425	1781	307.0	0.3817204301075269	0.7759562841530054	189	0.8638	0.7544	1122.0	1.0
7A29	C	6722.0	1.0	1.0	0	3171.5	0.733754512635379	0.8685897435897436	172	1325.0	1.0	1.0	0	19110.0	1.0	1.0	0	1145.0	1.0	1.0	0	0.9694	0.8966	1052.0	1.0
7K8W	A	6722.0	1.0	1.0	0	3611.5	0.8263821532492726	0.8949579831932774	79	1325.0	1.0	1.0	0	19110.0	1.0	1.0	0	1145.0	1.0	1.0	0	0.9608	0.9437	111.0	-1
6NB6	A	5230.0	0.7635082223962412	0.7793764988009593	26	3161.0	0.7267808836789901	0.8638799571275455	176	1063.0	0.8851851851851852	0.9227799227799228	11	10394.0	0.7314532520325203	0.7879036672140121	282	1064.0	0.22383419689119172	0.9818181818181818	745	0.9646	0.8929	1052.0	0.945619335347432
6B7N	A	1042.0	0.26795977011494254	0.35830931796349663	351	1871.5	0.5020177562550444	0.8760563380281691	529	0	-1	-1	-1	0	-1	-1	-1	0	-1	-1	-1	0.6601	0.6637	966.0	0.9536867763558805
7T9K	B	6722.0	1.0	1.0	0	0	-1	-1	-1	1325.0	1.0	1.0	0	19110.0	1.0	1.0	0	1145.0	1.0	1.0	0	0.8473	0.7994	1032.0	1.0
6ZGE	A	6722.0	1.0	1.0	0	3112.0	0.68	0.878021978021978	265	1325.0	1.0	1.0	0	19110.0	1.0	1.0	0	1145.0	1.0	1.0	0	0.9127	0.8137	1098.0	1.0
6OHW	B	1559.5	0.29215017064846416	0.3686477174849268	304	2501.5	0.5615094339622642	0.8857142857142857	485	0	-1	-1	-1	0	-1	-1	-1	0	-1	-1	-1	0.8966	0.7491	1175.0	0.945619335347432
6ZGE	C	6722.0	1.0	1.0	0	3121.0	0.6808510638297872	0.8791208791208791	265	1325.0	1.0	1.0	0	19110.0	1.0	1.0	0	1145.0	1.0	1.0	0	0.9127	0.8137	1098.0	1.0
7KJ4	A	6722.0	1.0	1.0	0	3664.5	0.8282926829268292	0.8946259220231823	76	1325.0	1.0	1.0	0	19110.0	1.0	1.0	0	1145.0	1.0	1.0	0	0.8226	0.8153	593.0	-1
7K8X	A	6722.0	1.0	1.0	0	3967.5	0.8747534516765286	0.9069529652351738	36	1325.0	1.0	1.0	0	19110.0	1.0	1.0	0	1145.0	1.0	1.0	0	0.9632	0.935	1002.0	1.0
5XJ0	D	31.0	0.12467396974439228	0.2715909090909091	1037	0	-1	-1	-1	0	-1	-1	-1	0	-1	-1	-1	0	-1	-1	-1	0.2259	0.1646	1462.0	0.8320802005012531
6ZOY	B	6722.0	1.0	1.0	0	3960.5	0.8539651837524178	0.9047131147540983	58	1325.0	1.0	1.0	0	19110.0	1.0	1.0	0	1145.0	1.0	1.0	0	0.9871	0.9399	1021.0	1.0
7K4N	B	6722.0	1.0	1.0	0	3660.0	0.8222862632084534	0.9039070749736009	94	1325.0	1.0	1.0	0	19110.0	1.0	1.0	0	1145.0	1.0	1.0	0	0.0779	0.4197	120.0	1.0
7K8S	A	6722.0	1.0	1.0	0	3373.0	0.7761904761904762	0.8633474576271186	106	1325.0	1.0	1.0	0	19110.0	1.0	1.0	0	1145.0	1.0	1.0	0	0.979	0.9482	1004.0	1.0
6ZHD	A	6722.0	1.0	1.0	0	3573.0	0.8295566502463054	0.8734439834024896	51	1325.0	1.0	1.0	0	19110.0	1.0	1.0	0	1145.0	1.0	1.0	0	0.8477	0.8353	987.0	1.0
6IXA	A	1098.0	0.2653061224489796	0.3678048780487805	396	2149.5	0.5510887772194305	0.8761651131824234	443	293.5	0.46551724137931033	0.7751196172248804	139	3958.5	0.46244889175812354	0.7968112717834631	1950	360.5	0.3246492985971944	0.84375	307	0.6687	0.6765	959.0	-1
5DTO	A	89.5	0.07892595606183889	0.29815573770491804	2711	862.0	0.2633802816901408	0.8968824940047961	1003	109.0	0.21352313167259787	0.7692307692307693	203	3766.0	0.2525680897182169	0.7919621749408984	7227	181.5	0.3080082135523614	0.8241758241758241	305	0.2206	0.2433	852.0	0.807855626326964
1URJ	A	20.5	0.03146067415730337	0.28688524590163933	1981	1040.0	0.3114973262032086	0.8859315589353612	970	0	-1	-1	-1	1729.5	0.3499005964214712	0.7385648342425514	2647	0	-1	-1	-1	0.1972	0.1891	1028.0	0.8221963974433469
7BYR	B	6722.0	1.0	1.0	0	2861.5	0.7079482439926063	0.8436123348017621	174	1325.0	1.0	1.0	0	19110.0	1.0	1.0	0	1145.0	1.0	1.0	0	0.8434	0.8544	105.0	-1
7KDL	C	6722.0	1.0	1.0	0	3769.5	0.8678102926337034	0.893042575285566	28	1325.0	1.0	1.0	0	19110.0	1.0	1.0	0	1145.0	1.0	1.0	0	0.9707	0.9766	960.0	-1
7DDN	B	6722.0	1.0	1.0	0	3183.0	0.7136524822695035	0.8674568965517241	200	1325.0	1.0	1.0	0	19110.0	1.0	1.0	0	1145.0	1.0	1.0	0	0.8361	0.7633	1068.0	0.860702875399361
7KEC	A	6722.0	1.0	1.0	0	3292.0	0.7832369942196532	0.8808234019501625	115	1325.0	1.0	1.0	0	19110.0	1.0	1.0	0	1145.0	1.0	1.0	0	0.9216	0.9271	966.0	1.0
6CRX	C	5230.0	0.7635082223962412	0.7793764988009593	26	2770.0	0.6512027491408935	0.8478747203579419	270	1063.0	0.8851851851851852	0.9227799227799228	11	10394.0	0.7314532520325203	0.7879036672140121	282	1064.0	0.22383419689119172	0.9818181818181818	745	0.8036	0.7352	1066.0	0.945619335347432
7C2L	B	6722.0	1.0	1.0	0	2767.5	0.6669603524229075	0.8318681318681319	225	1325.0	1.0	1.0	0	19110.0	1.0	1.0	0	1145.0	1.0	1.0	0	0.9718	0.8966	1055.0	1.0
3RMD	C	61.0	0.12760241773002015	0.2765647743813683	802	1050.0	0.29950669485553205	0.9139784946236559	954	0	-1	-1	-1	2764.5	0.40032377428307125	0.7832579185520362	2114	0	-1	-1	-1	0.2009	0.2127	901.0	0.8383386581469648
5X59	A	1564.0	0.29917469050894085	0.371160409556314	282	1624.5	0.4051246537396122	0.8527696793002916	758	0	-1	-1	-1	0	-1	-1	-1	0	-1	-1	-1	0.7234	0.6235	1141.0	-1
6XCN	A	6722.0	1.0	1.0	0	2970.0	0.7209302325581395	0.8573008849557522	171	1325.0	1.0	1.0	0	19110.0	1.0	1.0	0	1145.0	1.0	1.0	0	0.8085	0.7983	985.0	1.0
7A98	B	55.5	0.13333333333333333	0.30094043887147337	802	2314.0	0.5883817427385892	0.8351001177856302	356	211.0	0.38786279683377306	0.765625	187	2506.0	0.3772326744462967	0.7760901518863302	2158	208.5	0.1759465478841871	0.7783251231527094	695	0.1601	0.236	588.0	0.860702875399361
7A93	A	6722.0	1.0	1.0	0	2542.5	0.6175972927241963	0.8295454545454546	302	1325.0	1.0	1.0	0	19110.0	1.0	1.0	0	1145.0	1.0	1.0	0	0.827	0.7515	1074.0	0.860702875399361
6WPS	E	6722.0	1.0	1.0	0	4222.5	0.9186164801627671	0.9328512396694215	15	1325.0	1.0	1.0	0	19110.0	1.0	1.0	0	1145.0	1.0	1.0	0	0.0763	0.403	123.0	1.0
6M39	B	971.5	0.2516316171138506	0.3388671875	355	1819.5	0.5040783034257749	0.8853868194842407	528	0	-1	-1	-1	0	-1	-1	-1	0	-1	-1	-1	0.707	0.7305	937.0	0.9993610223642172
6FBS	A	32.5	0.015028901734104046	0.32231404958677684	2474	1205.0	0.32723833543505676	0.8811544991511036	997	67.5	0.15384615384615385	0.7924528301886793	220	2419.0	0.3642300018138944	0.7603180613404014	2872	75.5	0.2320675105485232	0.6962025316455697	158	0.2228	0.1915	1181.0	0.8367088607594937
6ZP1	C	6722.0	1.0	1.0	0	4068.5	0.8571428571428571	0.9273858921161826	79	1325.0	1.0	1.0	0	19110.0	1.0	1.0	0	1145.0	1.0	1.0	0	0.9772	0.9345	1017.0	1.0
6VSB	A	6722.0	1.0	1.0	0	2881.5	0.7422480620155039	0.8299024918743229	109	1325.0	1.0	1.0	0	19110.0	1.0	1.0	0	1145.0	1.0	1.0	0	0.851	0.8622	959.0	1.0
6ZOY	A	6722.0	1.0	1.0	0	3960.5	0.8539651837524178	0.9047131147540983	58	1325.0	1.0	1.0	0	19110.0	1.0	1.0	0	1145.0	1.0	1.0	0	0.9871	0.9399	1021.0	1.0
7K8Z	B	6722.0	1.0	1.0	0	3437.5	0.8136769078295342	0.8771367521367521	73	1325.0	1.0	1.0	0	19110.0	1.0	1.0	0	1145.0	1.0	1.0	0	0.8551	0.8752	949.0	1.0
7K8U	B	6722.0	1.0	1.0	0	3310.0	0.7916260954235638	0.8539915966386554	75	1325.0	1.0	1.0	0	19110.0	1.0	1.0	0	1145.0	1.0	1.0	0	0.8211	0.8098	986.0	0.8613924050632912
6QCT	B	72.5	0.10281597904387688	0.3152610441767068	1029	817.5	0.26521412471825695	0.9121447028423773	944	0	-1	-1	-1	0	-1	-1	-1	0	-1	-1	-1	0.1729	0.2131	735.0	0.8248792270531401
1MSW	D	64.5	0.14326647564469913	0.2631578947368421	636	709.5	0.23003412969283277	0.8798955613577023	1082	0	-1	-1	-1	2269.5	0.38210259949390385	0.7809120827456512	2220	0	-1	-1	-1	0.1929	0.211	863.0	0.8386479591836735
7A98	A	6722.0	1.0	1.0	0	2296.0	0.5867219917012448	0.8327444051825678	356	1325.0	1.0	1.0	0	19110.0	1.0	1.0	0	1145.0	1.0	1.0	0	0.8027	0.7354	1066.0	0.860702875399361
3ZIF	C	60.0	0.09291244788564622	0.3089108910891089	1174	778.5	0.30416068866571017	0.8617886178861789	902	0	-1	-1	-1	0	-1	-1	-1	0	-1	-1	-1	0.2165	0.2289	103.0	-1
2DY4	C	61.0	0.12760241773002015	0.2765647743813683	802	1007.0	0.3134005763688761	0.8841463414634146	896	0	-1	-1	-1	2764.5	0.40032377428307125	0.7832579185520362	2114	0	-1	-1	-1	0.1914	0.2076	875.0	0.8458204334365325
6X2A	C	6722.0	1.0	1.0	0	3692.0	0.8559919436052367	0.8835758835758836	31	1325.0	1.0	1.0	0	19110.0	1.0	1.0	0	1145.0	1.0	1.0	0	0.9641	0.975	961.0	0.860702875399361
2OBE	B	89.5	0.08260616637579989	0.2915811088295688	1232	785.5	0.2575136612021858	0.8787878787878788	1035	0	-1	-1	-1	0	-1	-1	-1	0	-1	-1	-1	0.216	0.2277	906.0	0.833969465648855
7DK5	C	6722.0	1.0	1.0	0	3181.0	0.7340619307832422	0.8493150684931506	149	1325.0	1.0	1.0	0	19110.0	1.0	1.0	0	1145.0	1.0	1.0	0	0.0978	0.3215	214.0	0.860702875399361
1RTD	A	40.5	0.13138297872340426	0.29404761904761906	1040	568.5	0.24580536912751677	0.8492753623188406	847	0	-1	-1	-1	0	-1	-1	-1	0	-1	-1	-1	0.1717	0.2608	554.0	0.791970802919708
6ZP0	C	6722.0	1.0	1.0	0	4193.5	0.8798076923076923	0.9346271705822268	61	1325.0	1.0	1.0	0	19110.0	1.0	1.0	0	1145.0	1.0	1.0	0	0.9933	0.9377	1030.0	1.0
3JCL	C	1574.0	0.30779944289693595	0.3807062876830319	275	2167.5	0.5026902382782475	0.872	551	237.5	0.42996742671009774	0.7904191616766467	140	4423.5	0.48172896220505323	0.7669547872340425	1781	307.0	0.3817204301075269	0.7759562841530054	189	0.7734	0.7095	1067.0	0.860702875399361
6ZP2	A	6722.0	1.0	1.0	0	3995.5	0.8267281105990784	0.9314641744548287	122	1325.0	1.0	1.0	0	19110.0	1.0	1.0	0	1145.0	1.0	1.0	0	0.9345	0.8598	1060.0	0.9968152866242038
6VV5	A	1013.0	0.23057324840764332	0.33241505968778695	481	2197.5	0.5363777089783281	0.8587360594795539	485	0	-1	-1	-1	0	-1	-1	-1	0	-1	-1	-1	0.6708	0.6032	1098.0	0.94333936106088
6XF7	C	73.0	0.10569105691056911	0.2773826458036984	1142	959.5	0.2926670992861778	0.9129554655870445	1047	0	-1	-1	-1	0	-1	-1	-1	0	-1	-1	-1	0.1948	0.1837	1051.0	0.8357827476038339
7KE7	A	6722.0	1.0	1.0	0	3901.0	0.8718718718718719	0.9007238883143743	32	1325.0	1.0	1.0	0	19110.0	1.0	1.0	0	1145.0	1.0	1.0	0	0.976	0.976	972.0	1.0
6QAJ	A	26.0	0.03265940902021773	0.2781456953642384	1135	642.5	0.17785843920145192	0.9333333333333333	892	0	-1	-1	-1	603.0	0.09191840950167829	0.8018018018018018	3429	0	-1	-1	-1	0.1317	0.2414	439.0	0.7861241523213354
7KDT	A	35.5	0.05920624593363696	0.26453488372093026	1193	655.0	0.17269736842105263	0.8936170212765957	981	158.5	0.34532374100719426	0.7559055118110236	151	1759.0	0.2670792668412283	0.7748618784530387	2753	274.5	0.07678075855689177	0.83	1962	0.1404	0.2456	467.0	0.8370607028753994
2R7Q	A	63.0	0.07276736493936053	0.2413162705667276	1267	888.0	0.2517091361093847	0.9040178571428571	1161	0	-1	-1	-1	0	-1	-1	-1	0	-1	-1	-1	0.2025	0.1884	1072.0	0.8351437699680511
3L8B	B	61.0	0.12760241773002015	0.2765647743813683	802	1098.0	0.3323593864134405	0.8904109589041096	858	0	-1	-1	-1	2764.5	0.40032377428307125	0.7832579185520362	2114	0	-1	-1	-1	0.192	0.2041	896.0	0.8378033205619413
6B7N	B	1042.0	0.26795977011494254	0.35830931796349663	351	1880.5	0.5028248587570622	0.8774647887323944	529	0	-1	-1	-1	0	-1	-1	-1	0	-1	-1	-1	0.6601	0.6637	966.0	0.9536867763558805
1N38	A	37.0	0.13254437869822486	0.2635294117647059	840	936.5	0.2876470588235294	0.8939670932358318	1153	0	-1	-1	-1	0	-1	-1	-1	0	-1	-1	-1	0.2496	0.2046	1264.0	0.8088552915766739
6Z6G	A	98.5	0.11088709677419355	0.2604166666666667	1424	0	-1	-1	-1	0	-1	-1	-1	0	-1	-1	-1	0	-1	-1	-1	0.2817	0.1489	2142.0	-1
6ACD	C	5230.0	0.7635082223962412	0.7793764988009593	26	2313.0	0.5838198498748958	0.8274231678486997	353	1063.0	0.8851851851851852	0.9227799227799228	11	10394.0	0.7314532520325203	0.7879036672140121	282	1064.0	0.22383419689119172	0.9818181818181818	745	0.9548	0.8732	1057.0	-1
6CS1	C	5230.0	0.7635082223962412	0.7793764988009593	26	2622.0	0.6299745977984759	0.8493150684931506	305	1063.0	0.8851851851851852	0.9227799227799228	11	10394.0	0.7314532520325203	0.7879036672140121	282	1064.0	0.22383419689119172	0.9818181818181818	745	0.8019	0.7336	1066.0	0.945619335347432
7KE9	A	6722.0	1.0	1.0	0	3710.5	0.8551448551448552	0.8916666666666667	41	1325.0	1.0	1.0	0	19110.0	1.0	1.0	0	1145.0	1.0	1.0	0	0.9703	0.9763	966.0	1.0
7JJI	A	6722.0	1.0	1.0	0	3352.5	0.6994906621392191	0.8995633187772926	262	1325.0	1.0	1.0	0	19110.0	1.0	1.0	0	1145.0	1.0	1.0	0	0.9299	0.8201	1109.0	0.9666460778258185
7KJ3	A	6722.0	1.0	1.0	0	3561.0	0.8230088495575221	0.8746081504702194	60	1325.0	1.0	1.0	0	19110.0	1.0	1.0	0	1145.0	1.0	1.0	0	0.8342	0.8267	981.0	1.0
6RFL	B	0	-1	-1	-1	1027.0	0.2473053892215569	0.9301801801801802	1226	0	-1	-1	-1	0	-1	-1	-1	0	-1	-1	-1	0.2056	0.1836	158.0	-1
6Q05	A	1564.0	0.29917469050894085	0.371160409556314	282	2542.5	0.5570776255707762	0.8798076923076923	482	0	-1	-1	-1	0	-1	-1	-1	0	-1	-1	-1	0.8894	0.7534	1159.0	0.8927552766685681
3C3L	B	69.5	0.07658998646820027	0.2625231910946197	2617	820.5	0.24367674275138804	0.883668903803132	1174	0	-1	-1	-1	4137.0	0.24707922599488866	0.8035025230038587	7587	0	-1	-1	-1	0.2195	0.2018	1085.0	0.823003194888179
2R7W	A	63.0	0.07276736493936053	0.2413162705667276	1267	918.0	0.2877237851662404	0.9109311740890689	1070	0	-1	-1	-1	0	-1	-1	-1	0	-1	-1	-1	0.2275	0.2114	1073.0	0.8474285714285714
2P5G	C	61.0	0.12760241773002015	0.2765647743813683	802	1016.0	0.3223201174743025	0.8675889328063241	856	0	-1	-1	-1	2764.5	0.40032377428307125	0.7832579185520362	2114	0	-1	-1	-1	0.1871	0.2046	861.0	0.8458204334365325
7CAK	A	6722.0	1.0	1.0	0	2727.0	0.6876712328767123	0.8158179848320694	172	1325.0	1.0	1.0	0	19110.0	1.0	1.0	0	1145.0	1.0	1.0	0	0.8047	0.7626	122.0	-1
6BM8	A	47.0	0.09993753903810118	0.2777777777777778	1025	965.5	0.2990353697749196	0.916256157635468	838	0	-1	-1	-1	1453.5	0.3233033164946189	0.7419354838709677	2569	0	-1	-1	-1	0.1517	0.2004	665.0	0.9473046638400969
3RMC	B	61.0	0.12760241773002015	0.2765647743813683	802	1028.5	0.2902319044272663	0.8939393939393939	961	0	-1	-1	-1	2764.5	0.40032377428307125	0.7832579185520362	2114	0	-1	-1	-1	0.1898	0.2004	902.0	0.8383386581469648
3AVX	A	35.5	0.04185351270553064	0.25688073394495414	1120	1320.5	0.34231974921630093	0.9176470588235294	1000	0	-1	-1	-1	0	-1	-1	-1	0	-1	-1	-1	0.2262	0.1919	1203.0	0.7869274318064848
6Q04	A	1564.0	0.29917469050894085	0.371160409556314	282	2542.5	0.5570776255707762	0.8798076923076923	482	0	-1	-1	-1	0	-1	-1	-1	0	-1	-1	-1	0.8893	0.7534	1159.0	0.8953089244851259
6ODM	W	36.5	0.03826311263972485	0.2772585669781931	2005	920.0	0.26464088397790053	0.8870370370370371	1270	0	-1	-1	-1	0	-1	-1	-1	0	-1	-1	-1	0.1087	0.2918	291.0	0.8389776357827476
1S0V	B	64.5	0.14326647564469913	0.2631578947368421	636	694.0	0.2422360248447205	0.8931297709923665	1056	0	-1	-1	-1	2269.5	0.38210259949390385	0.7809120827456512	2220	0	-1	-1	-1	0.1775	0.195	857.0	0.8169934640522876
6GJZ	A	41.0	0.06881485527034407	0.2698072805139186	1364	873.0	0.28515007898894157	0.8980099502487562	864	0	-1	-1	-1	0	-1	-1	-1	0	-1	-1	-1	0.1615	0.2094	682.0	0.8396386222473179
7K8T	C	6722.0	1.0	1.0	0	3528.5	0.8122568093385214	0.8652849740932642	63	1325.0	1.0	1.0	0	19110.0	1.0	1.0	0	1145.0	1.0	1.0	0	0.9843	0.9562	1001.0	0.9987220447284345
3RMC	D	61.0	0.12760241773002015	0.2765647743813683	802	1008.0	0.2893436838390967	0.8971553610503282	960	0	-1	-1	-1	2764.5	0.40032377428307125	0.7832579185520362	2114	0	-1	-1	-1	0.198	0.2112	890.0	0.8383386581469648
3TAE	A	61.0	0.12760241773002015	0.2765647743813683	802	1121.0	0.31985559566787003	0.8842315369261478	884	0	-1	-1	-1	2764.5	0.40032377428307125	0.7832579185520362	2114	0	-1	-1	-1	0.1939	0.2048	903.0	0.8383386581469648
5T1D	A	25.0	0.057367149758454104	0.29411764705882354	1333	1042.5	0.33614153327716934	0.8926174496644296	740	0	-1	-1	-1	1817.0	0.2921478060046189	0.7842529448233106	2717	0	-1	-1	-1	0.1691	0.2317	650.0	0.9530487804878048
6K4Y	D	47.5	0.13958682300390843	0.281214848143982	902	959.0	0.2879133409350057	0.892226148409894	1188	0	-1	-1	-1	0	-1	-1	-1	0	-1	-1	-1	0.1941	0.1508	1335.0	0.8332292317301686
7JWB	A	6722.0	1.0	1.0	0	3458.5	0.8148873653281097	0.8648648648648649	59	1325.0	1.0	1.0	0	19110.0	1.0	1.0	0	1145.0	1.0	1.0	0	0.1528	0.3276	366.0	0.860702875399361
6QX3	B	35.0	0.06805640711220111	0.2781954887218045	1232	615.5	0.19499241274658574	0.9113475177304965	1036	0	-1	-1	-1	0	-1	-1	-1	0	-1	-1	-1	0.1539	0.2197	615.0	0.8357827476038339
6ZGI	A	6722.0	1.0	1.0	0	3121.0	0.6808510638297872	0.8791208791208791	265	1325.0	1.0	1.0	0	19110.0	1.0	1.0	0	1145.0	1.0	1.0	0	0.908	0.8099	1098.0	1.0
6URO	A	32.5	0.015028901734104046	0.32231404958677684	2474	1190.5	0.31798382078406967	0.8735042735042735	1022	67.5	0.15384615384615385	0.7924528301886793	220	2419.0	0.3642300018138944	0.7603180613404014	2872	75.5	0.2320675105485232	0.6962025316455697	158	0.2053	0.1739	1199.0	0.8389776357827476
6GOV	X	72.5	0.1368540601930721	0.2822014051522248	907	1254.5	0.332541567695962	0.875	1044	0	-1	-1	-1	0	-1	-1	-1	0	-1	-1	-1	-1	-1	0.8389776357827476
5CXF	B	105.5	0.09408926417370325	0.29942418426103645	1137	927.0	0.34946236559139787	0.8883826879271071	677	0	-1	-1	-1	0	-1	-1	-1	0	-1	-1	-1	0.1357	0.2058	570.0	0.9156908665105387
2OYQ	C	61.0	0.12760241773002015	0.2765647743813683	802	1052.5	0.3262773722627737	0.883399209486166	864	0	-1	-1	-1	2764.5	0.40032377428307125	0.7832579185520362	2114	0	-1	-1	-1	0.2048	0.2185	891.0	0.8573985680190931
6BFU	B	1044.0	0.2686781609195402	0.35926993275696445	351	2137.5	0.5523255813953488	0.8938172043010753	460	0	-1	-1	-1	0	-1	-1	-1	0	-1	-1	-1	0.6522	0.657	964.0	0.9444779722389861
5X59	B	1564.0	0.29917469050894085	0.371160409556314	282	1624.5	0.4051246537396122	0.8527696793002916	758	0	-1	-1	-1	0	-1	-1	-1	0	-1	-1	-1	0.7234	0.6235	1141.0	-1
6BFU	C	1044.0	0.2686781609195402	0.35926993275696445	351	2137.5	0.5523255813953488	0.8938172043010753	460	0	-1	-1	-1	0	-1	-1	-1	0	-1	-1	-1	0.6522	0.657	964.0	0.9444779722389861
6CS2	C	5230.0	0.7635082223962412	0.7793764988009593	26	2208.5	0.5688888888888889	0.8465608465608465	369	1063.0	0.8851851851851852	0.9227799227799228	11	10394.0	0.7314532520325203	0.7879036672140121	282	1064.0	0.22383419689119172	0.9818181818181818	745	0.7941	0.8621	893.0	0.9450151057401812
3NW8	A	45.5	0.09868831980012492	0.2743055555555556	1025	878.5	0.33362218370883884	0.8810068649885584	717	0	-1	-1	-1	0	-1	-1	-1	0	-1	-1	-1	0.1562	0.2218	607.0	0.9993610223642172
7BQX	S	44.0	0.03917220990391722	0.2398190045248869	1132	1036.0	0.28771112405358185	0.8821428571428571	1157	0	-1	-1	-1	831.0	0.15042907622412924	0.7780678851174935	3196	0	-1	-1	-1	0.0538	0.5374	74.0	0.8382630585273757
7KJ3	C	6722.0	1.0	1.0	0	3809.5	0.8762677484787018	0.8925619834710744	18	1325.0	1.0	1.0	0	19110.0	1.0	1.0	0	1145.0	1.0	1.0	0	0.9669	0.9778	961.0	0.9993614303959132
3TAF	C	61.0	0.12760241773002015	0.2765647743813683	802	1156.0	0.3391941391941392	0.8886756238003839	844	0	-1	-1	-1	2764.5	0.40032377428307125	0.7832579185520362	2114	0	-1	-1	-1	0.202	0.2136	903.0	0.8383386581469648
1Q9X	D	61.0	0.12760241773002015	0.2765647743813683	802	1136.0	0.331399564902103	0.9013806706114399	872	0	-1	-1	-1	2764.5	0.40032377428307125	0.7832579185520362	2114	0	-1	-1	-1	0.1991	0.2106	903.0	0.8090277777777778
6ZOX	A	6722.0	1.0	1.0	0	4124.5	0.8674351585014409	0.9347826086956522	75	1325.0	1.0	1.0	0	19110.0	1.0	1.0	0	1145.0	1.0	1.0	0	0.9729	0.9303	1017.0	1.0
4L1R	A	45.5	0.09868831980012492	0.2743055555555556	1025	877.5	0.31822070145423437	0.8794326241134752	746	0	-1	-1	-1	0	-1	-1	-1	0	-1	-1	-1	0.1671	0.2425	608.0	0.9536585365853658
6Y6K	A	52.5	0.03704939919893191	0.3074792243767313	2635	0	-1	-1	-1	0	-1	-1	-1	0	-1	-1	-1	0	-1	-1	-1	0.2156	0.1732	1299.0	0.828996282527881
4HSI	A	45.5	0.09868831980012492	0.2743055555555556	1025	941.0	0.33595113438045376	0.876993166287016	707	0	-1	-1	-1	0	-1	-1	-1	0	-1	-1	-1	0.1608	0.2382	601.0	0.9536585365853658
2OBE	C	89.5	0.08260616637579989	0.2915811088295688	1232	791.5	0.2557510148849797	0.9064748201438849	1061	0	-1	-1	-1	0	-1	-1	-1	0	-1	-1	-1	0.2142	0.2253	909.0	0.833969465648855
3CFO	A	61.0	0.12760241773002015	0.2765647743813683	802	1134.0	0.3328498912255257	0.9	869	0	-1	-1	-1	2764.5	0.40032377428307125	0.7832579185520362	2114	0	-1	-1	-1	0.2158	0.2278	906.0	0.8591385331781141
6BSJ	A	28.5	0.1298283261802575	0.28672985781990523	1020	540.5	0.17145073700543056	0.9285714285714286	1051	95.5	0.23595505617977527	0.7590361445783133	184	3307.5	0.40463724756918473	0.7778576563623293	2566	187.5	0.23629489603024575	0.8064516129032258	374	0.1736	0.2674	543.0	0.8116846284741918
5X5B	B	5230.0	0.7635082223962412	0.7793764988009593	26	2087.5	0.5505709624796085	0.8302583025830258	413	1063.0	0.8851851851851852	0.9227799227799228	11	10394.0	0.7314532520325203	0.7879036672140121	282	1064.0	0.22383419689119172	0.9818181818181818	745	0.9477	0.8761	1053.0	0.860702875399361
3IYL	W	119.0	0.16045673076923078	0.29405286343612336	756	851.0	0.27163323782234955	0.9028571428571428	1220	0	-1	-1	-1	0	-1	-1	-1	0	-1	-1	-1	0.2225	0.1802	1284.0	0.8357827476038339
3NWF	C	45.5	0.09868831980012492	0.2743055555555556	1025	914.0	0.33653846153846156	0.8671171171171171	700	0	-1	-1	-1	0	-1	-1	-1	0	-1	-1	-1	0.158	0.2343	603.0	0.9993610223642172
6XEY	C	6722.0	1.0	1.0	0	3263.5	0.7586206896551724	0.8604651162790697	127	1325.0	1.0	1.0	0	19110.0	1.0	1.0	0	1145.0	1.0	1.0	0	0.9552	0.903	1030.0	1.0
7A97	B	6722.0	1.0	1.0	0	2551.5	0.6424242424242425	0.8253615127919911	256	1325.0	1.0	1.0	0	19110.0	1.0	1.0	0	1145.0	1.0	1.0	0	0.8024	0.7351	1066.0	0.860702875399361
6TZ0	A	74.0	0.15756434400502198	0.2773480662983425	688	881.0	0.29372333942717854	0.8763636363636363	1091	0	-1	-1	-1	0	-1	-1	-1	0	-1	-1	-1	0.2426	0.206	1208.0	0.8357827476038339
3TAG	C	61.0	0.12760241773002015	0.2765647743813683	802	1121.5	0.32060518731988474	0.893574297188755	890	0	-1	-1	-1	2764.5	0.40032377428307125	0.7832579185520362	2114	0	-1	-1	-1	0.1992	0.2106	903.0	0.8383386581469648
1C8D	A	40.5	0.06121212121212121	0.2885714285714286	1300	595.0	0.2701298701298701	0.8297872340425532	779	0	-1	-1	-1	0	-1	-1	-1	0	-1	-1	-1	0.1425	0.2197	548.0	0.8067039106145252
7K8S	B	6722.0	1.0	1.0	0	3404.5	0.774102079395085	0.875	122	1325.0	1.0	1.0	0	19110.0	1.0	1.0	0	1145.0	1.0	1.0	0	0.9661	0.9361	1004.0	1.0
7KJ5	A	6722.0	1.0	1.0	0	3809.0	0.8707414829659319	0.9023883696780893	35	1325.0	1.0	1.0	0	19110.0	1.0	1.0	0	1145.0	1.0	1.0	0	0.98	0.985	961.0	-1
5JJ3	I	45.0	0.11440677966101695	0.27835051546391754	834	970.5	0.3241042345276873	0.9277389277389277	799	0	-1	-1	-1	1927.5	0.34675293553798225	0.7920087575259989	2346	0	-1	-1	-1	0.1854	0.2457	673.0	0.8351437699680511
3HVT	A	40.5	0.13138297872340426	0.29404761904761906	1040	556.0	0.19137254901960785	0.9277566539923955	1012	0	-1	-1	-1	0	-1	-1	-1	0	-1	-1	-1	0.1686	0.2574	555.0	0.8307508939213349
5I08	C	1516.0	0.2849426063470628	0.36920384951881013	338	2011.0	0.5311447811447811	0.8302631578947368	428	0	-1	-1	-1	0	-1	-1	-1	0	-1	-1	-1	0.7465	0.7565	958.0	0.8600638977635783
5Z58	D	37.0	0.021756021756021756	0.2692307692307692	1183	0	-1	-1	-1	148.0	0.3688760806916426	0.7664670658682635	180	327.0	0.062239583333333334	0.7734627831715211	3531	175.5	0.35	0.8235294117647058	138	0.0498	0.3614	79.0	0.3203125
4H4O	A	40.5	0.13138297872340426	0.29404761904761906	1040	549.5	0.20207667731629392	0.9068100358422939	973	0	-1	-1	-1	0	-1	-1	-1	0	-1	-1	-1	0.1686	0.2586	549.0	0.8533494266747134
3TAG	B	61.0	0.12760241773002015	0.2765647743813683	802	1098.5	0.32703488372093026	0.8858267716535433	868	0	-1	-1	-1	2764.5	0.40032377428307125	0.7832579185520362	2114	0	-1	-1	-1	0.2014	0.2133	901.0	0.8383386581469648
6X29	B	6722.0	1.0	1.0	0	3781.0	0.8718209562563581	0.8718209562563581	0	1325.0	1.0	1.0	0	19110.0	1.0	1.0	0	1145.0	1.0	1.0	0	0.9979	0.9979	972.0	0.860702875399361
6WPT	C	6722.0	1.0	1.0	0	3977.0	0.891260162601626	0.9106957424714434	21	1325.0	1.0	1.0	0	19110.0	1.0	1.0	0	1145.0	1.0	1.0	0	0.9618	0.9817	952.0	1.0
6R9G	D	47.5	0.13958682300390843	0.281214848143982	902	720.5	0.21128259712613093	0.8981900452488688	1437	0	-1	-1	-1	0	-1	-1	-1	0	-1	-1	-1	0.2226	0.1751	1334.0	0.8357827476038339
6WB0	A	40.5	0.13138297872340426	0.29404761904761906	1040	527.5	0.1992094861660079	0.9473684210526315	999	0	-1	-1	-1	0	-1	-1	-1	0	-1	-1	-1	0.1657	0.2539	545.0	0.8357827476038339
6U7K	B	1025.5	0.22738693467336685	0.34022556390977443	528	2145.5	0.5273010920436817	0.8767833981841764	511	0	-1	-1	-1	4103.0	0.45123639960435213	0.7814319972593354	2136	0	-1	-1	-1	0.6622	0.6122	1064.0	-1
7CAI	A	6722.0	1.0	1.0	0	2766.5	0.681981981981982	0.8383167220376523	207	1325.0	1.0	1.0	0	19110.0	1.0	1.0	0	1145.0	1.0	1.0	0	0.8153	0.7764	214.0	-1
7CXN	A	103.0	0.037677245104659016	0.2894190871369295	6441	960.0	0.31357142857142856	0.862475442043222	891	1325.0	1.0	1.0	0	4362.0	0.20218940562780105	0.8025663458734325	10182	1145.0	1.0	1.0	0	0.1955	0.2031	596.0	-1
6XLU	B	6722.0	1.0	1.0	0	3259.5	0.7329136690647482	0.8688699360341151	174	1325.0	1.0	1.0	0	19110.0	1.0	1.0	0	1145.0	1.0	1.0	0	0.9462	0.8696	1061.0	1.0
7DDD	B	6722.0	1.0	1.0	0	3065.0	0.7100802854594113	0.8343815513626834	167	1325.0	1.0	1.0	0	19110.0	1.0	1.0	0	1145.0	1.0	1.0	0	0.9359	0.8399	1088.0	0.860702875399361
1Q9X	A	61.0	0.12760241773002015	0.2765647743813683	802	1004.5	0.3176895306859206	0.8782435129740519	884	0	-1	-1	-1	2764.5	0.40032377428307125	0.7832579185520362	2114	0	-1	-1	-1	0.2074	0.2191	903.0	0.8353162179085786
7A25	B	6722.0	1.0	1.0	0	3201.0	0.7436131386861314	0.859704641350211	148	1325.0	1.0	1.0	0	19110.0	1.0	1.0	0	1145.0	1.0	1.0	0	0.9681	0.8955	1052.0	1.0
3NWD	C	45.5	0.09868831980012492	0.2743055555555556	1025	835.5	0.32604895104895104	0.8438914027149321	702	0	-1	-1	-1	0	-1	-1	-1	0	-1	-1	-1	0.1623	0.2397	601.0	0.9993610223642172
1C8F	A	42.5	0.06238643246517262	0.29512893982808025	1302	627.0	0.2593537414965986	0.8591549295774648	821	0	-1	-1	-1	0	-1	-1	-1	0	-1	-1	-1	0.1256	0.1921	548.0	0.8476249228871067
5C42	A	40.5	0.13138297872340426	0.29404761904761906	1040	590.5	0.21615008156606852	0.8774834437086093	924	0	-1	-1	-1	0	-1	-1	-1	0	-1	-1	-1	0.1679	0.2593	544.0	0.8755312689738919
3NWF	B	45.5	0.09868831980012492	0.2743055555555556	1025	883.0	0.33129904097646035	0.8755760368663594	713	0	-1	-1	-1	0	-1	-1	-1	0	-1	-1	-1	0.1577	0.2291	596.0	0.9993610223642172
6VN1	A	95.0	0.14182058047493404	0.3125	828	844.5	0.3269398430688753	0.8907363420427553	726	0	-1	-1	-1	0	-1	-1	-1	0	-1	-1	-1	0.074	0.4357	106.0	0.8600638977635783
7A4N	B	6722.0	1.0	1.0	0	3228.0	0.7576628352490421	0.8673245614035088	132	1325.0	1.0	1.0	0	19110.0	1.0	1.0	0	1145.0	1.0	1.0	0	0.9539	0.9628	963.0	1.0
3JB6	A	88.0	0.15806246016571066	0.26695371367061355	640	899.0	0.2834453268173488	0.85451197053407	1094	0	-1	-1	-1	0	-1	-1	-1	0	-1	-1	-1	0.2581	0.2203	1196.0	0.848
5XLR	B	5230.0	0.7635082223962412	0.7793764988009593	26	2209.5	0.5962199312714777	0.8193624557260921	317	1063.0	0.8851851851851852	0.9227799227799228	11	10394.0	0.7314532520325203	0.7879036672140121	282	1064.0	0.22383419689119172	0.9818181818181818	745	0.9379	0.8933	1022.0	0.860702875399361
3KLF	A	40.5	0.13138297872340426	0.29404761904761906	1040	588.5	0.25501672240802675	0.8970588235294118	856	0	-1	-1	-1	0	-1	-1	-1	0	-1	-1	-1	0.174	0.2641	553.0	0.7973821989528795
6N9U	H	18.0	0.13175425610658772	0.28434504792332266	725	743.0	0.21483180428134557	0.8726708074534162	986	0	-1	-1	-1	1937.5	0.34476885644768857	0.7755883962780514	2283	0	-1	-1	-1	0.1993	0.2705	645.0	0.8136511375947996
3C3L	A	69.5	0.07658998646820027	0.2625231910946197	2617	823.5	0.24184615384615385	0.8791946308724832	1178	0	-1	-1	-1	4137.0	0.24707922599488866	0.8035025230038587	7587	0	-1	-1	-1	0.2248	0.2061	1089.0	0.823003194888179
4HSI	D	45.5	0.09868831980012492	0.2743055555555556	1025	841.5	0.31628303495311166	0.8896882494004796	756	0	-1	-1	-1	0	-1	-1	-1	0	-1	-1	-1	0.1595	0.2352	605.0	0.9993610223642172
4HSI	C	45.5	0.09868831980012492	0.2743055555555556	1025	846.0	0.31556319862424764	0.8676122931442081	740	0	-1	-1	-1	0	-1	-1	-1	0	-1	-1	-1	0.1596	0.2357	602.0	0.9536585365853658
6NB3	A	1548.0	0.2984869325997249	0.3703071672354949	282	2586.5	0.5772482705611068	0.8783625730994152	446	0	-1	-1	-1	0	-1	-1	-1	0	-1	-1	-1	0.8825	0.7424	1169.0	0.9444779722389861
4ZPY	A	40.0	0.1338971106412967	0.3259005145797599	836	567.5	0.2247744052502051	0.8753993610223643	906	0	-1	-1	-1	95.0	0.009419152276295133	0.8	3777	0	-1	-1	-1	0.14	0.216	549.0	0.8329113924050633
6QPG	A	32.5	0.09449354180829368	0.26833976833976836	953	784.5	0.20130813953488372	0.9264214046822743	1077	0	-1	-1	-1	0	-1	-1	-1	0	-1	-1	-1	0.1682	0.2164	691.0	0.8357827476038339
2BE2	A	40.5	0.13138297872340426	0.29404761904761906	1040	571.5	0.23920265780730898	0.8700906344410876	873	0	-1	-1	-1	0	-1	-1	-1	0	-1	-1	-1	0.1692	0.2588	552.0	0.824736550194121
6NYR	A	88.0	0.11596277738010022	0.29084380610412924	840	434.0	0.24864446165762974	0.8605898123324397	918	0	-1	-1	-1	0	-1	-1	-1	0	-1	-1	-1	0.1594	0.2082	681.0	0.8306709265175719
7BQX	x	78.0	0.061214953271028036	0.25486381322957197	1626	1056.0	0.279123414071511	0.8962962962962963	1194	0	-1	-1	-1	2742.0	0.3893621048646602	0.7661080074487896	2598	0	-1	-1	-1	0.1126	0.2804	290.0	0.8389776357827476
6U7E	B	68.0	0.11886304909560723	0.2658959537572254	856	1161.0	0.34487840825350036	0.8897338403041825	831	0	-1	-1	-1	0	-1	-1	-1	0	-1	-1	-1	0.2069	0.2192	900.0	0.8694444444444445
5HLF	C	40.5	0.13138297872340426	0.29404761904761906	1040	567.0	0.19209486166007905	0.8966789667896679	994	0	-1	-1	-1	0	-1	-1	-1	0	-1	-1	-1	0.1722	0.2623	553.0	0.8267477203647416
6AJI	A	45.5	0.024079320113314446	0.30357142857142855	1950	710.5	0.2256968048946295	0.8645833333333334	1087	0	-1	-1	-1	0	-1	-1	-1	0	-1	-1	-1	0.2155	0.2337	873.0	0.8304891922639362
1C8E	A	42.5	0.06238643246517262	0.29512893982808025	1302	587.5	0.2523524379811805	0.8452722063037249	820	0	-1	-1	-1	0	-1	-1	-1	0	-1	-1	-1	0.1356	0.2117	534.0	0.8563291139240506
4HSI	B	45.5	0.09868831980012492	0.2743055555555556	1025	870.0	0.3333333333333333	0.9	731	0	-1	-1	-1	0	-1	-1	-1	0	-1	-1	-1	0.1669	0.2432	606.0	0.9993610223642172
1Q9X	B	61.0	0.12760241773002015	0.2765647743813683	802	1052.0	0.30834512022630833	0.923728813559322	942	0	-1	-1	-1	2764.5	0.40032377428307125	0.7832579185520362	2114	0	-1	-1	-1	0.1942	0.2052	903.0	0.8353162179085786
1HNV	A	40.5	0.13138297872340426	0.29404761904761906	1040	589.0	0.1993645750595711	0.8900709219858156	977	0	-1	-1	-1	0	-1	-1	-1	0	-1	-1	-1	0.1657	0.2513	558.0	0.8164481525625745
6BSH	A	28.0	0.027452563584981833	0.27983539094650206	2234	548.5	0.17398119122257052	0.8809523809523809	1024	0	-1	-1	-1	0	-1	-1	-1	0	-1	-1	-1	0.1751	0.2698	544.0	0.8025027203482046
5JJR	A	89.5	0.07892595606183889	0.29815573770491804	2711	866.0	0.2600140548137737	0.9068627450980392	1015	109.0	0.21352313167259787	0.7692307692307693	203	3766.0	0.2525680897182169	0.7919621749408984	7227	181.5	0.3080082135523614	0.8241758241758241	305	0.2235	0.2488	845.0	0.7990678404971517
7JV6	E	6722.0	1.0	1.0	0	4299.5	0.9152542372881356	0.9483471074380165	35	1325.0	1.0	1.0	0	19110.0	1.0	1.0	0	1145.0	1.0	1.0	0	0.0775	0.4233	118.0	1.0
4CKB	D	63.0	0.10179257362355953	0.2864864864864865	1007	1149.0	0.36399064692127825	0.9015444015444015	765	0	-1	-1	-1	2695.5	0.4069739670408407	0.7852534562211981	2017	0	-1	-1	-1	0.202	0.2306	814.0	0.8366890380313199
6RIE	O	0	-1	-1	-1	1187.0	0.3805379746835443	0.8841911764705882	720	0	-1	-1	-1	0	-1	-1	-1	0	-1	-1	-1	0.0581	0.3026	113.0	0.8369318181818182
6YGD	B	50.0	0.13439306358381503	0.2990353697749196	762	705.0	0.2408921933085502	0.9025069637883009	986	0	-1	-1	-1	0	-1	-1	-1	0	-1	-1	-1	0.187	0.2355	720.0	0.8364217252396167
6CV0	C	1064.5	0.25104895104895103	0.3604417670682731	434	1603.0	0.44973138910207217	0.8694362017804155	629	0	-1	-1	-1	0	-1	-1	-1	0	-1	-1	-1	0.7392	0.7253	993.0	0.9530773918342474
5FMZ	A	90.5	0.11212976022566996	0.2736660929432014	837	830.5	0.20201294033069733	0.9243421052631579	1087	0	-1	-1	-1	0	-1	-1	-1	0	-1	-1	-1	0.2049	0.261	712.0	0.8345047923322684
7AD1	A	6722.0	1.0	1.0	0	3522.5	0.8163064833005894	0.8954741379310345	90	1325.0	1.0	1.0	0	19110.0	1.0	1.0	0	1145.0	1.0	1.0	0	0.965	0.9873	950.0	0.9987220447284345
6J9F	C	53.0	0.123773173391494	0.2761557177615572	1012	1130.5	0.3112033195020747	0.8779264214046822	1089	0	-1	-1	-1	0	-1	-1	-1	0	-1	-1	-1	0.2198	0.1756	1296.0	0.8357827476038339
6ALF	J	47.5	0.13958682300390843	0.281214848143982	902	943.5	0.2593210907067334	0.8876190476190476	1272	0	-1	-1	-1	0	-1	-1	-1	0	-1	-1	-1	-1	-1	0.7977591036414566
5W0P	A	33.5	0.07017543859649122	0.3116883116883117	1060	0	-1	-1	-1	0	-1	-1	-1	0	-1	-1	-1	0	-1	-1	-1	0.2022	0.2235	847.0	0.9337313432835821
6P20	B	30.0	0.07068607068607069	0.2518518518518518	1038	231.0	0.09201213346814964	0.883495145631068	886	0	-1	-1	-1	1878.5	0.2952804546577712	0.7950765136393879	2544	0	-1	-1	-1	0.0518	0.2775	109.0	0.8174904942965779
5W9H	q	1564.0	0.29917469050894085	0.371160409556314	282	1107.0	0.33771569433032045	0.8353658536585366	725	0	-1	-1	-1	0	-1	-1	-1	0	-1	-1	-1	0.404	0.8122	726.0	-1
1BQN	A	40.5	0.13138297872340426	0.29404761904761906	1040	586.5	0.23630417007358953	0.9088050314465409	905	0	-1	-1	-1	0	-1	-1	-1	0	-1	-1	-1	0.1663	0.2534	558.0	0.8409090909090909
4LLG	D	0	-1	-1	-1	963.0	0.27914798206278024	0.9120879120879121	1238	0	-1	-1	-1	0	-1	-1	-1	0	-1	-1	-1	0.2218	0.1733	1345.0	0.8320802005012531
5YQZ	R	26.0	0.03265940902021773	0.2781456953642384	1135	725.0	0.187207488299532	0.9195402298850575	1021	0	-1	-1	-1	603.0	0.09191840950167829	0.8018018018018018	3429	0	-1	-1	-1	0.0287	0.8193	28.0	0.9513381995133819
7KL9	C	6722.0	1.0	1.0	0	2544.0	0.6603432700993677	0.8316268486916951	228	1325.0	1.0	1.0	0	19110.0	1.0	1.0	0	1145.0	1.0	1.0	0	0.781	0.7635	995.0	0.9848961611076148
6I7P	A	70.0	0.04407370517928287	0.26029411764705884	3336	810.0	0.24133242692046228	0.8987341772151899	1076	0	-1	-1	-1	0	-1	-1	-1	0	-1	-1	-1	0.1963	0.211	883.0	-1
3NW8	D	45.5	0.09868831980012492	0.2743055555555556	1025	853.0	0.3076923076923077	0.8878048780487805	773	0	-1	-1	-1	0	-1	-1	-1	0	-1	-1	-1	0.1668	0.2419	609.0	0.9536585365853658
3RRT	D	63.0	0.08512160228898426	0.2650334075723831	949	591.0	0.17109929078014185	0.8935185185185185	912	0	-1	-1	-1	0	-1	-1	-1	0	-1	-1	-1	0.104	0.2302	360.0	0.855591054313099
3PHF	A	25.0	0.057367149758454104	0.29411764705882354	1333	961.5	0.3297071129707113	0.8934240362811792	754	0	-1	-1	-1	1817.0	0.2921478060046189	0.7842529448233106	2717	0	-1	-1	-1	0.1732	0.2339	653.0	0.8563218390804598
6QPF	H	31.0	0.06822372464658881	0.27543424317617865	1224	654.0	0.20414201183431951	0.8903225806451613	1042	0	-1	-1	-1	0	-1	-1	-1	0	-1	-1	-1	0.1575	0.2088	673.0	0.8357827476038339
4K6M	A	42.0	0.05873456012099824	0.3157181571815718	3229	910.0	0.2794943820224719	0.8883928571428571	976	0	-1	-1	-1	0	-1	-1	-1	0	-1	-1	-1	0.1735	0.1856	888.0	0.8053050397877984
6UIS	A	28.5	0.1298283261802575	0.28672985781990523	1020	586.0	0.1976284584980237	0.9398496240601504	999	95.5	0.23595505617977527	0.7590361445783133	184	3307.5	0.40463724756918473	0.7778576563623293	2566	187.5	0.23629489603024575	0.8064516129032258	374	0.1705	0.2608	547.0	0.8188325991189427
3JB3	A	68.0	0.10575793184488837	0.2861685214626391	1073	810.0	0.2241273729332517	0.8992628992628993	1226	0	-1	-1	-1	0	-1	-1	-1	0	-1	-1	-1	0.2206	0.2075	292.0	-1
7JZL	A	6722.0	1.0	1.0	0	3641.0	0.8249027237354085	0.8973544973544973	83	1325.0	1.0	1.0	0	19110.0	1.0	1.0	0	1145.0	1.0	1.0	0	0.9534	0.9458	980.0	1.0
1WAC	B	37.5	0.09978917779339423	0.2757281553398058	908	810.5	0.2632398753894081	0.9362880886426593	923	0	-1	-1	-1	1672.5	0.31757575757575757	0.7728613569321534	2430	0	-1	-1	-1	0.161	0.2145	662.0	-1
6PPH	S	83.5	0.16121356335514575	0.2799586776859504	713	1113.5	0.2941860465116279	0.9250457038391224	1173	0	-1	-1	-1	2750.0	0.3986641221374046	0.7699963140434943	2527	0	-1	-1	-1	0.1137	0.2798	294.0	0.8367088607594937
6JX7	A	64.5	0.0763582966226138	0.2613065326633166	964	2097.0	0.4850590687977762	0.8824273072060683	648	0	-1	-1	-1	1590.5	0.27095959595959596	0.8092006033182504	2634	0	-1	-1	-1	0.6285	0.5083	1245.0	0.9426674713337356
5CCV	H	88.0	0.08113311331133113	0.2872444011684518	2609	765.5	0.2680565897244974	0.8653846153846154	927	0	-1	-1	-1	0	-1	-1	-1	0	-1	-1	-1	0.2042	0.2434	767.0	0.8282716731087797
6ODM	S	30.5	0.05538922155688623	0.2901960784313726	1081	925.0	0.27313769751693	0.8962962962962963	1232	0	-1	-1	-1	611.5	0.13673519940549914	0.7439353099730458	3295	0	-1	-1	-1	0.0458	0.6876	48.0	0.8389776357827476
3PHF	O	25.0	0.057367149758454104	0.29411764705882354	1333	963.0	0.32145816072908034	0.9044289044289044	778	0	-1	-1	-1	1817.0	0.2921478060046189	0.7842529448233106	2717	0	-1	-1	-1	0.1733	0.2344	653.0	0.8563218390804598
1IJS	P	40.5	0.06121212121212121	0.2885714285714286	1300	579.5	0.26216908625106744	0.8527777777777777	811	0	-1	-1	-1	0	-1	-1	-1	0	-1	-1	-1	0.1415	0.2177	548.0	-1
5Z58	A	69.5	0.07608312786192321	0.2808842652795839	2070	0	-1	-1	-1	86.5	0.20921985815602837	0.7195121951219512	200	3582.0	0.3486421725239617	0.7893309222423146	4194	135.0	0.3345070422535211	0.8050847457627118	166	0.0529	0.3371	97.0	0.8492808005003127
6NYS	A	88.0	0.11596277738010022	0.29084380610412924	840	465.0	0.24864446165762974	0.8652291105121294	920	0	-1	-1	-1	0	-1	-1	-1	0	-1	-1	-1	0.1592	0.2074	679.0	-1
6VLK	A	95.0	0.14182058047493404	0.3125	828	848.5	0.3201035375323555	0.9070904645476773	750	0	-1	-1	-1	0	-1	-1	-1	0	-1	-1	-1	0.1564	0.2282	584.0	0.9993610223642172
4WTA	A	38.5	0.041946759881688625	0.2657580919931857	3132	608.0	0.1695447409733124	0.8852459016393442	1030	0	-1	-1	-1	0	-1	-1	-1	0	-1	-1	-1	0.1446	0.2272	535.0	0.8088627869727709
5CYQ	A	40.5	0.13138297872340426	0.29404761904761906	1040	585.0	0.23986765922249792	0.90625	889	0	-1	-1	-1	0	-1	-1	-1	0	-1	-1	-1	0.171	0.2638	548.0	0.8280961182994455
6WXB	C	63.5	0.09229651162790697	0.27429805615550756	913	795.0	0.31898971000935455	0.8525	669	0	-1	-1	-1	0	-1	-1	-1	0	-1	-1	-1	0.1586	0.2744	485.0	0.9961807765754297
3A1M	B	30.0	0.07068607068607069	0.2518518518518518	1038	195.5	0.081	0.8526315789473684	905	0	-1	-1	-1	1878.5	0.2952804546577712	0.7950765136393879	2544	0	-1	-1	-1	0.0509	0.2449	85.0	-1
3ZIF	D	60.0	0.09291244788564622	0.3089108910891089	1174	756.5	0.3011444921316166	0.8627049180327869	910	0	-1	-1	-1	0	-1	-1	-1	0	-1	-1	-1	0.2165	0.2289	103.0	-1
6UIR	A	28.5	0.1298283261802575	0.28672985781990523	1020	605.0	0.23876871880199668	0.8776758409785933	875	95.5	0.23595505617977527	0.7590361445783133	184	3307.5	0.40463724756918473	0.7778576563623293	2566	187.5	0.23629489603024575	0.8064516129032258	374	0.1657	0.2556	544.0	0.7938972162740899
7KJ2	B	6722.0	1.0	1.0	0	3345.0	0.7815206929740135	0.8684491978609625	104	1325.0	1.0	1.0	0	19110.0	1.0	1.0	0	1145.0	1.0	1.0	0	0.9805	0.9855	593.0	-1
5FJ7	C	37.5	0.09978917779339423	0.2757281553398058	908	689.5	0.21860816944024206	0.8892307692307693	997	0	-1	-1	-1	1672.5	0.31757575757575757	0.7728613569321534	2430	0	-1	-1	-1	0.1823	0.219	664.0	-1
4FF1	A	69.5	0.07658998646820027	0.2625231910946197	2617	823.0	0.24274243360098827	0.8562091503267973	1160	0	-1	-1	-1	4137.0	0.24707922599488866	0.8035025230038587	7587	0	-1	-1	-1	0.2151	0.1958	1095.0	0.8219527760051053
3C2P	A	69.5	0.07658998646820027	0.2625231910946197	2617	788.0	0.23443223443223443	0.8767123287671232	1200	0	-1	-1	-1	4137.0	0.24707922599488866	0.8035025230038587	7587	0	-1	-1	-1	0.2245	0.2048	1093.0	0.823003194888179
7CT5	E	55.5	0.13333333333333333	0.30094043887147337	802	654.5	0.17522658610271905	0.9133858267716536	1070	211.0	0.38786279683377306	0.765625	187	2506.0	0.3772326744462967	0.7760901518863302	2158	208.5	0.1759465478841871	0.7783251231527094	695	0.1624	0.236	595.0	0.9987220447284345
5FJ6	A	37.5	0.09978917779339423	0.2757281553398058	908	689.5	0.21860816944024206	0.8892307692307693	997	0	-1	-1	-1	1672.5	0.31757575757575757	0.7728613569321534	2430	0	-1	-1	-1	0.1601	0.2136	664.0	0.8329177057356608
6QNW	F	44.0	0.0930546190155091	0.25136612021857924	934	722.5	0.26575550493545935	0.8997429305912596	928	0	-1	-1	-1	0	-1	-1	-1	0	-1	-1	-1	0.1666	0.2078	720.0	0.8357827476038339
6B3O	C	1574.0	0.30779944289693595	0.3807062876830319	275	855.0	0.2299717247879359	0.9138576779026217	794	237.5	0.42996742671009774	0.7904191616766467	140	4423.5	0.48172896220505323	0.7669547872340425	1781	307.0	0.3817204301075269	0.7759562841530054	189	0.1681	0.3924	344.0	0.8568690095846645
1HNI	A	40.5	0.13138297872340426	0.29404761904761906	1040	573.0	0.19968178202068418	0.8838028169014085	973	0	-1	-1	-1	0	-1	-1	-1	0	-1	-1	-1	0.166	0.2511	558.0	0.8327228327228328
5D98	B	57.5	0.1002031144211239	0.2690909090909091	927	743.0	0.22238586156111928	0.8908554572271387	1019	0	-1	-1	-1	0	-1	-1	-1	0	-1	-1	-1	0.1656	0.2111	711.0	0.8351437699680511
6QNW	K	35.0	0.06805640711220111	0.2781954887218045	1232	657.0	0.18991964937910885	0.8904109589041096	1077	0	-1	-1	-1	0	-1	-1	-1	0	-1	-1	-1	0.1593	0.2117	673.0	0.8357827476038339
6ZTZ	M	55.5	0.09581646423751687	0.2845691382765531	983	825.5	0.3019639934533552	0.9156327543424317	819	0	-1	-1	-1	0	-1	-1	-1	0	-1	-1	-1	0.172	0.2384	641.0	0.8429752066115702
6KDK	A	42.5	0.12776280323450134	0.27784290738569756	1002	619.0	0.22646103896103897	0.9177631578947368	928	0	-1	-1	-1	0	-1	-1	-1	0	-1	-1	-1	0.1749	0.2664	553.0	0.8142076502732241
4CKC	D	63.0	0.10179257362355953	0.2864864864864865	1007	1210.0	0.37470542026708564	0.8932584269662921	739	0	-1	-1	-1	2695.5	0.4069739670408407	0.7852534562211981	2017	0	-1	-1	-1	0.1963	0.2227	821.0	0.8472622478386167
2EX3	E	47.0	0.07963354474982381	0.2634032634032634	990	815.5	0.24143556280587275	0.9051987767584098	899	0	-1	-1	-1	1745.5	0.28350515463917525	0.787321063394683	2607	0	-1	-1	-1	0.1864	0.2776	570.0	0.8072218986604542
4FF4	A	69.5	0.07658998646820027	0.2625231910946197	2617	802.0	0.23104912067919953	0.8881118881118881	1220	0	-1	-1	-1	4137.0	0.24707922599488866	0.8035025230038587	7587	0	-1	-1	-1	0.2158	0.1965	1095.0	0.8235294117647058
4FJN	A	61.0	0.12760241773002015	0.2765647743813683	802	1121.5	0.3212996389891697	0.893574297188755	887	0	-1	-1	-1	2764.5	0.40032377428307125	0.7832579185520362	2114	0	-1	-1	-1	0.209	0.2215	900.0	0.7989528795811518
2EX3	K	47.0	0.07963354474982381	0.2634032634032634	990	797.0	0.23921887713588283	0.9074074074074074	905	0	-1	-1	-1	1745.5	0.28350515463917525	0.787321063394683	2607	0	-1	-1	-1	0.1731	0.2579	570.0	0.8072218986604542
6N7W	H	18.0	0.13175425610658772	0.28434504792332266	725	765.0	0.26348228043143296	0.8814432989690721	910	0	-1	-1	-1	1937.5	0.34476885644768857	0.7755883962780514	2283	0	-1	-1	-1	0.1948	0.2503	702.0	0.817586018569088
6QPF	L	47.0	0.09568733153638814	0.2591240875912409	936	705.5	0.2503725782414307	0.8983957219251337	968	0	-1	-1	-1	0	-1	-1	-1	0	-1	-1	-1	0.1782	0.2207	730.0	0.8357827476038339
6CGV	F	82.0	0.090311004784689	0.2730560578661845	1119	540.5	0.201171875	0.8535911602209945	1174	0	-1	-1	-1	0	-1	-1	-1	0	-1	-1	-1	0.214	0.2236	24.0	-1
4DU1	A	61.0	0.12760241773002015	0.2765647743813683	802	1128.5	0.3191027496382055	0.8784860557768924	880	0	-1	-1	-1	2764.5	0.40032377428307125	0.7832579185520362	2114	0	-1	-1	-1	0.2059	0.2179	901.0	0.7884517118037813
2PO4	A	69.5	0.07658998646820027	0.2625231910946197	2617	808.0	0.24785276073619633	0.9038031319910514	1183	0	-1	-1	-1	4137.0	0.24707922599488866	0.8035025230038587	7587	0	-1	-1	-1	0.2224	0.2026	1094.0	0.8254777070063695
5M2X	F	70.0	0.04407370517928287	0.26029411764705884	3336	817.0	0.26385041551246535	0.9028436018957346	1022	0	-1	-1	-1	0	-1	-1	-1	0	-1	-1	-1	0.1778	0.191	883.0	0.8183783783783783
4WTD	A	38.5	0.041946759881688625	0.2657580919931857	3132	627.5	0.1879460745440127	0.92578125	1005	0	-1	-1	-1	0	-1	-1	-1	0	-1	-1	-1	0.1496	0.2357	534.0	0.8019630484988453
5F9R	B	65.5	0.03965141612200436	0.2630057803468208	1949	887.5	0.26108647450110867	0.8706099815157117	1263	0	-1	-1	-1	0	-1	-1	-1	0	-1	-1	-1	-1	-1	0.8339719029374202
3J17	C	60.5	0.12621916236374067	0.2549246813441483	880	798.5	0.2795252225519288	0.8658088235294118	1141	0	-1	-1	-1	0	-1	-1	-1	0	-1	-1	-1	0.2059	0.1949	291.0	-1
6FHH	A	31.5	0.09470198675496688	0.3004201680672269	1034	768.0	0.19613457408732998	0.9256756756756757	1101	0	-1	-1	-1	0	-1	-1	-1	0	-1	-1	-1	0.1789	0.225	709.0	0.8370464672183323
6P2G	A	28.5	0.1298283261802575	0.28672985781990523	1020	576.5	0.1871069182389937	0.9260700389105059	1015	95.5	0.23595505617977527	0.7590361445783133	184	3307.5	0.40463724756918473	0.7778576563623293	2566	187.5	0.23629489603024575	0.8064516129032258	374	0.1672	0.2565	545.0	0.8037735849056604
6IK9	A	32.0	0.08571428571428572	0.24748490945674045	938	630.5	0.22483766233766234	0.9111842105263158	928	0	-1	-1	-1	0	-1	-1	-1	0	-1	-1	-1	0.1764	0.2679	553.0	0.8244739756367664
6U7F	A	68.0	0.11886304909560723	0.2658959537572254	856	1197.0	0.36397889977392617	0.871841155234657	773	0	-1	-1	-1	0	-1	-1	-1	0	-1	-1	-1	0.2037	0.2163	897.0	0.886685552407932
4LK0	I	0	-1	-1	-1	1193.0	0.3243401759530792	0.8948220064724919	1087	0	-1	-1	-1	0	-1	-1	-1	0	-1	-1	-1	0.2153	0.169	1340.0	0.8396946564885496
7CT5	D	55.5	0.13333333333333333	0.30094043887147337	802	654.5	0.17522658610271905	0.9133858267716536	1070	211.0	0.38786279683377306	0.765625	187	2506.0	0.3772326744462967	0.7760901518863302	2158	208.5	0.1759465478841871	0.7783251231527094	695	0.1624	0.236	595.0	0.9987220447284345
5XN1	A	42.5	0.12776280323450134	0.27784290738569756	1002	625.5	0.20656525220176142	0.9052631578947369	964	0	-1	-1	-1	0	-1	-1	-1	0	-1	-1	-1	0.178	0.2717	551.0	0.8043956043956044
6PPH	X	83.5	0.16121356335514575	0.2799586776859504	713	1216.0	0.3035509736540664	0.9137931034482759	1166	0	-1	-1	-1	0	-1	-1	-1	0	-1	-1	-1	0.041	0.6216	44.0	0.8367088607594937
4FK0	A	61.0	0.12760241773002015	0.2765647743813683	802	1136.0	0.31798561151079136	0.896551724137931	897	0	-1	-1	-1	2764.5	0.40032377428307125	0.7832579185520362	2114	0	-1	-1	-1	0.2083	0.2207	900.0	0.7896907216494845
1WAC	C	37.5	0.09978917779339423	0.2757281553398058	908	810.5	0.2632398753894081	0.9362880886426593	923	0	-1	-1	-1	1672.5	0.31757575757575757	0.7728613569321534	2430	0	-1	-1	-1	0.161	0.2145	662.0	-1
2P5O	B	61.0	0.12760241773002015	0.2765647743813683	802	907.0	0.30092592592592593	0.8552631578947368	840	0	-1	-1	-1	2764.5	0.40032377428307125	0.7832579185520362	2114	0	-1	-1	-1	0.1883	0.231	746.0	0.8458204334365325
4M3W	A	61.0	0.12760241773002015	0.2765647743813683	802	1125.5	0.32444124008651765	0.9018036072144289	888	0	-1	-1	-1	2764.5	0.40032377428307125	0.7832579185520362	2114	0	-1	-1	-1	0.2047	0.2163	903.0	0.7946058091286307
6N9V	H	18.0	0.13175425610658772	0.28434504792332266	725	747.0	0.2162985529322163	0.8958990536277602	996	0	-1	-1	-1	1937.5	0.34476885644768857	0.7755883962780514	2283	0	-1	-1	-1	0.1897	0.2604	645.0	0.8136511375947996
1HI8	A	37.5	0.09978917779339423	0.2757281553398058	908	711.0	0.2529274004683841	0.8852459016393442	915	0	-1	-1	-1	1672.5	0.31757575757575757	0.7728613569321534	2430	0	-1	-1	-1	0.1761	0.2439	639.0	0.8207056101792944
6M0J	A	55.5	0.13333333333333333	0.30094043887147337	802	635.5	0.17153558052434456	0.9346938775510204	1090	211.0	0.38786279683377306	0.765625	187	2506.0	0.3772326744462967	0.7760901518863302	2158	208.5	0.1759465478841871	0.7783251231527094	695	0.1571	0.2263	597.0	0.9304399524375743
5J0N	G	20.0	0.050835148874364564	0.2777777777777778	1125	501.0	0.16459074733096085	0.9024390243902439	919	0	-1	-1	-1	0	-1	-1	-1	0	-1	-1	-1	0.1146	0.298	55.0	-1
6PPD	W	83.5	0.16121356335514575	0.2799586776859504	713	1076.5	0.2859560067681895	0.8973451327433628	1208	0	-1	-1	-1	2750.0	0.3986641221374046	0.7699963140434943	2527	0	-1	-1	-1	0.1214	0.2773	321.0	0.8367088607594937
3SCI	B	55.5	0.13333333333333333	0.30094043887147337	802	644.0	0.15738678544914625	0.9098712446351931	1114	211.0	0.38786279683377306	0.765625	187	2506.0	0.3772326744462967	0.7760901518863302	2158	208.5	0.1759465478841871	0.7783251231527094	695	0.1575	0.2283	597.0	0.8317479191438764
6YYT	A	103.0	0.037677245104659016	0.2894190871369295	6441	884.0	0.2822174226061915	0.8730512249443207	940	1325.0	1.0	1.0	0	4362.0	0.20218940562780105	0.8025663458734325	10182	1145.0	1.0	1.0	0	0.184	0.2035	186.0	-1
6WXB	A	63.5	0.09229651162790697	0.27429805615550756	913	795.0	0.31898971000935455	0.8525	669	0	-1	-1	-1	0	-1	-1	-1	0	-1	-1	-1	0.1656	0.2802	485.0	0.9961807765754297
4LLG	I	0	-1	-1	-1	1260.5	0.33274126702190643	0.886435331230284	1055	0	-1	-1	-1	0	-1	-1	-1	0	-1	-1	-1	0.2018	0.1568	1340.0	0.8396946564885496
6CGV	C	82.0	0.090311004784689	0.2730560578661845	1119	369.0	0.19753086419753085	0.8306010928961749	1173	0	-1	-1	-1	0	-1	-1	-1	0	-1	-1	-1	0.214	0.2236	24.0	-1
6QCW	B	72.5	0.10281597904387688	0.3152610441767068	1029	787.5	0.2420897718910964	0.8915989159891599	990	0	-1	-1	-1	0	-1	-1	-1	0	-1	-1	-1	0.1546	0.1898	745.0	0.8379068283343969
6XEZ	A	103.0	0.037677245104659016	0.2894190871369295	6441	886.0	0.3058491895701198	0.8857142857142857	929	1325.0	1.0	1.0	0	4362.0	0.20218940562780105	0.8025663458734325	10182	1145.0	1.0	1.0	0	0.1955	0.2028	596.0	-1
3SQ0	A	61.0	0.12760241773002015	0.2765647743813683	802	1114.0	0.31899641577060933	0.9063136456211812	904	0	-1	-1	-1	2764.5	0.40032377428307125	0.7832579185520362	2114	0	-1	-1	-1	0.2028	0.214	903.0	0.7883817427385892
6Z0O	A	42.0	0.07680945347119646	0.2593516209476309	953	613.0	0.17398373983739837	0.9427312775330396	1003	0	-1	-1	-1	0	-1	-1	-1	0	-1	-1	-1	0.1272	0.2308	90.0	-1
3Q24	A	69.5	0.07658998646820027	0.2625231910946197	2617	790.0	0.23217550274223034	0.8718535469107551	1204	0	-1	-1	-1	4137.0	0.24707922599488866	0.8035025230038587	7587	0	-1	-1	-1	0.2164	0.197	1095.0	0.8361581920903954
4WTF	A	38.5	0.041946759881688625	0.2657580919931857	3132	615.0	0.18789808917197454	0.8973384030418251	993	0	-1	-1	-1	0	-1	-1	-1	0	-1	-1	-1	0.1559	0.2492	536.0	0.7904811174340404
6QNW	J	32.5	0.09449354180829368	0.26833976833976836	953	765.5	0.1935483870967742	0.9215017064846417	1102	0	-1	-1	-1	0	-1	-1	-1	0	-1	-1	-1	0.1769	0.2258	702.0	0.8357827476038339
3NWA	B	45.5	0.09868831980012492	0.2743055555555556	1025	954.0	0.33706896551724136	0.9071925754060325	729	0	-1	-1	-1	0	-1	-1	-1	0	-1	-1	-1	0.1659	0.2416	607.0	0.9993610223642172
5ZVT	H	75.0	0.10701373825018076	0.275092936802974	845	618.0	0.2780569514237856	0.8447837150127226	801	0	-1	-1	-1	0	-1	-1	-1	0	-1	-1	-1	0.041	0.3506	1154.0	-1
4LK0	C	0	-1	-1	-1	1187.0	0.3235638921453693	0.8946515397082658	1089	0	-1	-1	-1	0	-1	-1	-1	0	-1	-1	-1	0.2169	0.1685	1340.0	0.8396946564885496
6I7P	D	70.0	0.04407370517928287	0.26029411764705884	3336	814.5	0.25773195876288657	0.9124087591240876	1044	0	-1	-1	-1	0	-1	-1	-1	0	-1	-1	-1	0.1963	0.211	883.0	-1
6HAK	C	40.5	0.13138297872340426	0.29404761904761906	1040	549.0	0.18908227848101267	0.8786764705882353	992	0	-1	-1	-1	0	-1	-1	-1	0	-1	-1	-1	0.1761	0.269	553.0	0.8357827476038339
6L8Q	C	66.5	0.09466666666666666	0.272552783109405	979	1004.0	0.34618539786710417	0.8647540983606558	731	0	-1	-1	-1	0	-1	-1	-1	0	-1	-1	-1	0.1854	0.2307	208.0	-1
5D9A	H	57.5	0.1002031144211239	0.2690909090909091	927	787.0	0.22878228782287824	0.9064327485380117	1013	0	-1	-1	-1	0	-1	-1	-1	0	-1	-1	-1	0.1557	0.2	762.0	-1
4DTR	A	61.0	0.12760241773002015	0.2765647743813683	802	1140.0	0.3287472845763939	0.9025844930417495	878	0	-1	-1	-1	2764.5	0.40032377428307125	0.7832579185520362	2114	0	-1	-1	-1	0.2013	0.2128	901.0	0.7868852459016393
4ZWJ	A	33.5	0.07017543859649122	0.3116883116883117	1060	0	-1	-1	-1	0	-1	-1	-1	0	-1	-1	-1	0	-1	-1	-1	0.1741	0.196	833.0	0.8575079872204473
2YIA	D	80.0	0.083729216152019	0.3248847926267281	1250	765.0	0.2595529920692141	0.9326424870466321	1001	0	-1	-1	-1	1988.5	0.329830053667263	0.78125	2584	0	-1	-1	-1	0.1794	0.21	790.0	0.8156458459672529
3ZIF	I	60.0	0.09291244788564622	0.3089108910891089	1174	778.5	0.30416068866571017	0.8617886178861789	902	0	-1	-1	-1	0	-1	-1	-1	0	-1	-1	-1	0.2165	0.2289	103.0	-1
7C2K	A	103.0	0.037677245104659016	0.2894190871369295	6441	977.0	0.3205401563610519	0.8948412698412699	903	1325.0	1.0	1.0	0	4362.0	0.20218940562780105	0.8025663458734325	10182	1145.0	1.0	1.0	0	0.1986	0.206	927.0	0.8235988200589971
5Z58	J	20.0	0.047006155567991044	0.25149700598802394	1453	0	-1	-1	-1	51.0	0.08487084870848709	0.8846153846153846	245	2386.5	0.3893577121425223	0.7898240608654303	2163	273.5	0.09363091997822537	0.7853881278538812	1618	0.0505	0.3799	80.0	0.8178913738019169
4WSB	C	63.0	0.108145106091718	0.2762237762237762	889	752.0	0.2633559066967645	0.9020618556701031	941	0	-1	-1	-1	0	-1	-1	-1	0	-1	-1	-1	0.1765	0.2171	734.0	0.8347160178685387
5GAI	J	45.0	0.11440677966101695	0.27835051546391754	834	1039.0	0.3140364789849326	0.8939051918735892	818	0	-1	-1	-1	1927.5	0.34675293553798225	0.7920087575259989	2346	0	-1	-1	-1	0.0782	0.3464	146.0	0.8374760994263862
3MMP	G	61.0	0.09161931818181818	0.2841409691629956	954	701.5	0.19347133757961785	0.9310344827586207	995	0	-1	-1	-1	0	-1	-1	-1	0	-1	-1	-1	0.1486	0.2284	549.0	0.8357827476038339
5M3J	B	72.5	0.10281597904387688	0.3152610441767068	1029	758.5	0.2387950036737693	0.9129213483146067	1005	0	-1	-1	-1	0	-1	-1	-1	0	-1	-1	-1	0.1647	0.2049	733.0	0.8389776357827476
5I42	C	40.5	0.13138297872340426	0.29404761904761906	1040	614.0	0.2280130293159609	0.9061488673139159	919	0	-1	-1	-1	0	-1	-1	-1	0	-1	-1	-1	0.1748	0.2646	554.0	0.8128400435255713
6QCX	B	72.5	0.10281597904387688	0.3152610441767068	1029	751.0	0.22822174226061914	0.9296187683284457	1048	0	-1	-1	-1	0	-1	-1	-1	0	-1	-1	-1	0.16	0.1954	747.0	0.8165298944900352
2YIA	C	80.0	0.083729216152019	0.3248847926267281	1250	760.5	0.2521551724137931	0.9212598425196851	1011	0	-1	-1	-1	1988.5	0.329830053667263	0.78125	2584	0	-1	-1	-1	0.1953	0.2289	790.0	0.8156458459672529
5GAI	A	45.0	0.11440677966101695	0.27835051546391754	834	983.0	0.3048973143759874	0.8812785388127854	828	0	-1	-1	-1	1927.5	0.34675293553798225	0.7920087575259989	2346	0	-1	-1	-1	0.1959	0.248	721.0	0.8374760994263862
6O6B	A	71.5	0.12083605486610059	0.32062391681109187	954	812.0	0.2916053019145803	0.8722466960352423	904	0	-1	-1	-1	0	-1	-1	-1	0	-1	-1	-1	0.2002	0.2256	828.0	0.8517241379310345
5WRG	A	5230.0	0.7635082223962412	0.7793764988009593	26	1287.5	0.4043103448275862	0.8330373001776199	597	1063.0	0.8851851851851852	0.9227799227799228	11	10394.0	0.7314532520325203	0.7879036672140121	282	1064.0	0.22383419689119172	0.9818181818181818	745	0.6755	0.8837	736.0	0.860702875399361
2YIB	C	80.0	0.083729216152019	0.3248847926267281	1250	787.5	0.2535919540229885	0.926509186351706	1011	0	-1	-1	-1	1988.5	0.329830053667263	0.78125	2584	0	-1	-1	-1	0.1766	0.2066	761.0	-1
6KV5	B	66.0	0.1043656207366985	0.2732142857142857	906	725.5	0.2660479505027069	0.8797953964194374	902	0	-1	-1	-1	0	-1	-1	-1	0	-1	-1	-1	0.1562	0.2002	696.0	0.8357827476038339
2AJF	B	55.5	0.13333333333333333	0.30094043887147337	802	677.5	0.1800302571860817	0.9224806201550387	1064	211.0	0.38786279683377306	0.765625	187	2506.0	0.3772326744462967	0.7760901518863302	2158	208.5	0.1759465478841871	0.7783251231527094	695	0.159	0.2295	597.0	0.8861834654586637
4GBT	A	37.0	0.08386683738796415	0.2943820224719101	1117	629.0	0.2662671232876712	0.845108695652174	800	0	-1	-1	-1	0	-1	-1	-1	0	-1	-1	-1	0.1397	0.2137	552.0	0.8329113924050633
4FK2	A	61.0	0.12760241773002015	0.2765647743813683	802	1134.0	0.3137535816618911	0.8975409836065574	908	0	-1	-1	-1	2764.5	0.40032377428307125	0.7832579185520362	2114	0	-1	-1	-1	0.2109	0.2235	901.0	0.7989528795811518
3JSM	A	40.5	0.13138297872340426	0.29404761904761906	1040	612.0	0.22782750203417412	0.9090909090909091	921	0	-1	-1	-1	0	-1	-1	-1	0	-1	-1	-1	0.1733	0.2619	554.0	0.7860589812332439
4UXG	B	65.0	0.08818978855079938	0.27447833065810595	1316	646.5	0.2672985781990521	0.8730650154798761	732	0	-1	-1	-1	3535.5	0.4369543147208122	0.7777376219732562	2158	0	-1	-1	-1	0.1288	0.2631	395.0	0.823003194888179
4KHW	A	61.0	0.12760241773002015	0.2765647743813683	802	1108.0	0.320374370050396	0.9026369168356998	896	0	-1	-1	-1	2764.5	0.40032377428307125	0.7832579185520362	2114	0	-1	-1	-1	0.1986	0.2108	898.0	0.7834685598377282
1ZYQ	A	18.0	0.13175425610658772	0.28434504792332266	725	744.5	0.21232368225686712	0.89937106918239	1029	0	-1	-1	-1	1937.5	0.34476885644768857	0.7755883962780514	2283	0	-1	-1	-1	0.19	0.2497	680.0	0.7880208333333333
2JL9	B	37.5	0.09978917779339423	0.2757281553398058	908	771.0	0.22255866767600302	0.9216300940438872	1002	0	-1	-1	-1	1672.5	0.31757575757575757	0.7728613569321534	2430	0	-1	-1	-1	0.1589	0.2138	656.0	0.8383386581469648
6FHI	C	63.0	0.108145106091718	0.2762237762237762	889	741.5	0.2698170731707317	0.8827930174563591	911	0	-1	-1	-1	0	-1	-1	-1	0	-1	-1	-1	0.1985	0.2473	730.0	0.8347160178685387
3NGI	A	61.0	0.12760241773002015	0.2765647743813683	802	1132.5	0.3182471264367816	0.8967611336032388	898	0	-1	-1	-1	2764.5	0.40032377428307125	0.7832579185520362	2114	0	-1	-1	-1	0.2068	0.2184	903.0	0.788768675940237
1S58	A	61.5	0.11517241379310345	0.2764900662251656	846	410.5	0.22643097643097643	0.8432601880877743	869	0	-1	-1	-1	1778.0	0.29517923362175524	0.8280166435506241	2603	0	-1	-1	-1	0.1392	0.2221	523.0	0.8376830044557607
1JMU	F	55.5	0.09581646423751687	0.2845691382765531	983	879.0	0.3137755102040816	0.8870192307692307	760	0	-1	-1	-1	0	-1	-1	-1	0	-1	-1	-1	0.1475	0.2104	608.0	0.8605947955390335
3DRS	A	28.5	0.1298283261802575	0.28672985781990523	1020	567.0	0.20418006430868169	0.8850174216027874	957	95.5	0.23595505617977527	0.7590361445783133	184	3307.5	0.40463724756918473	0.7778576563623293	2566	187.5	0.23629489603024575	0.8064516129032258	374	0.1719	0.2629	405.0	-1
6PNS	C	50.5	0.10443864229765012	0.24922118380062305	890	870.5	0.26846100759144237	0.9261904761904762	1029	0	-1	-1	-1	0	-1	-1	-1	0	-1	-1	-1	0.1766	0.1893	885.0	0.8377862595419847
6OGY	K	43.5	0.04509283819628647	0.3090909090909091	1610	778.5	0.2691481746599857	0.910411622276029	984	0	-1	-1	-1	0	-1	-1	-1	0	-1	-1	-1	0.1715	0.1935	827.0	0.8364099299809039
3D0G	B	55.5	0.13333333333333333	0.30094043887147337	802	654.5	0.17267267267267267	0.9274193548387096	1084	211.0	0.38786279683377306	0.765625	187	2506.0	0.3772326744462967	0.7760901518863302	2158	208.5	0.1759465478841871	0.7783251231527094	695	0.155	0.2235	597.0	0.8970499698976521
5TXP	C	40.5	0.13138297872340426	0.29404761904761906	1040	601.0	0.2004754358161648	0.92	987	0	-1	-1	-1	0	-1	-1	-1	0	-1	-1	-1	0.1745	0.2629	556.0	0.8186905428091774
6TMV	J	38.5	0.075	0.24361948955916474	969	636.5	0.1848341232227488	0.8897338403041825	1003	0	-1	-1	-1	1541.0	0.2734202114580772	0.776536312849162	2635	0	-1	-1	-1	0.1371	0.2126	546.0	0.8338658146964856
4WTI	A	38.5	0.041946759881688625	0.2657580919931857	3132	616.5	0.2056	0.9017543859649123	965	0	-1	-1	-1	0	-1	-1	-1	0	-1	-1	-1	0.1596	0.2451	553.0	0.7894736842105263
6XF7	B	73.0	0.10569105691056911	0.2773826458036984	1142	933.5	0.2695035460992908	0.9008620689655172	1087	0	-1	-1	-1	0	-1	-1	-1	0	-1	-1	-1	0.2081	0.1989	1031.0	0.8397965670692944
6PNS	H	50.5	0.10443864229765012	0.24922118380062305	890	816.5	0.2806520198440822	0.8878923766816144	965	0	-1	-1	-1	0	-1	-1	-1	0	-1	-1	-1	0.1989	0.2158	874.0	0.8377862595419847
3MEG	A	28.5	0.1298283261802575	0.28672985781990523	1020	582.5	0.23934426229508196	0.926984126984127	905	95.5	0.23595505617977527	0.7590361445783133	184	3307.5	0.40463724756918473	0.7778576563623293	2566	187.5	0.23629489603024575	0.8064516129032258	374	0.1818	0.2771	552.0	0.8293135435992579
4FJJ	A	61.0	0.12760241773002015	0.2765647743813683	802	1147.5	0.32803468208092484	0.908	884	0	-1	-1	-1	2764.5	0.40032377428307125	0.7832579185520362	2114	0	-1	-1	-1	0.206	0.218	901.0	0.7989528795811518
6M3W	A	5230.0	0.7635082223962412	0.7793764988009593	26	845.5	0.22675521821631878	0.8722627737226277	780	1063.0	0.8851851851851852	0.9227799227799228	11	10394.0	0.7314532520325203	0.7879036672140121	282	1064.0	0.22383419689119172	0.9818181818181818	745	0.1698	0.4088	344.0	0.9987220447284345
6TMW	E	38.5	0.075	0.24361948955916474	969	639.0	0.18661417322834645	0.915057915057915	1011	0	-1	-1	-1	1541.0	0.2734202114580772	0.776536312849162	2635	0	-1	-1	-1	0.1609	0.252	545.0	0.8473502304147466
3EGD	B	89.0	0.112	0.3181818181818182	1134	894.0	0.31520882584712373	0.8928571428571429	821	191.5	0.3699731903485255	0.75	189	3023.5	0.41718716347189316	0.7870784234051199	2182	266.5	0.0573943661971831	0.7990196078431373	2636	0.1834	0.2289	731.0	0.831453634085213
4FJL	A	61.0	0.12760241773002015	0.2765647743813683	802	1127.0	0.32971014492753625	0.9027777777777778	876	0	-1	-1	-1	2764.5	0.40032377428307125	0.7832579185520362	2114	0	-1	-1	-1	0.2107	0.2231	901.0	0.7931747673216132
5J7U	A	24.0	0.024334600760456272	0.34782608695652173	1223	756.5	0.2624693376941946	0.8699186991869918	854	0	-1	-1	-1	0	-1	-1	-1	0	-1	-1	-1	0.1545	0.2217	609.0	0.8345047923322684
6ZTZ	C	39.5	0.06461307287753569	0.2388888888888889	971	774.0	0.24033505154639176	0.8477272727272728	1112	0	-1	-1	-1	0	-1	-1	-1	0	-1	-1	-1	0.1922	0.187	1008.0	0.8397965670692944
6CRI	Q	59.5	0.12553495007132667	0.25396825396825395	709	644.0	0.1590739357729649	0.9301310043668122	1110	0	-1	-1	-1	0	-1	-1	-1	0	-1	-1	-1	0.082	0.3397	165.0	0.8351437699680511
6TIT	A	24.0	0.06523297491039426	0.23393316195372751	1006	648.0	0.2685609532538955	0.904320987654321	767	0	-1	-1	-1	0	-1	-1	-1	0	-1	-1	-1	0.1371	0.2539	432.0	0.9421686746987952
2YIA	B	80.0	0.083729216152019	0.3248847926267281	1250	759.0	0.259927797833935	0.9278350515463918	997	0	-1	-1	-1	1988.5	0.329830053667263	0.78125	2584	0	-1	-1	-1	0.196	0.2302	790.0	0.8156458459672529
6CRI	B	50.0	0.05013623978201635	0.23772609819121446	1448	681.5	0.18006182380216385	0.8996138996138996	1035	124.5	0.3074433656957929	0.7307692307692307	179	2173.0	0.3809095002251238	0.769090909090909	2242	233.0	0.11298482293423272	0.7282608695652174	1002	0.0112	0.3001	13.0	0.8345047923322684
4M3Y	A	61.0	0.12760241773002015	0.2765647743813683	802	1137.5	0.31560028756290437	0.8904665314401623	898	0	-1	-1	-1	2764.5	0.40032377428307125	0.7832579185520362	2114	0	-1	-1	-1	0.2109	0.2235	901.0	0.7946058091286307
5YVU	B	54.0	0.07111952406706328	0.2733887733887734	2736	714.0	0.29282700421940927	0.8631840796019901	783	0	-1	-1	-1	0	-1	-1	-1	0	-1	-1	-1	0.0319	0.4287	38.0	0.8401273885350319
6AVT	C	40.5	0.13138297872340426	0.29404761904761906	1040	594.5	0.21251002405773858	0.916955017301038	958	0	-1	-1	-1	0	-1	-1	-1	0	-1	-1	-1	0.1751	0.2649	555.0	0.8092643051771117
2PUS	A	66.5	0.11749515816655907	0.30082644628099175	944	784.0	0.25236363636363635	0.9228723404255319	999	0	-1	-1	-1	0	-1	-1	-1	0	-1	-1	-1	0.1605	0.1925	765.0	0.8389776357827476
3KD5	E	61.0	0.12760241773002015	0.2765647743813683	802	1127.0	0.3280231716147719	0.893491124260355	874	0	-1	-1	-1	2764.5	0.40032377428307125	0.7832579185520362	2114	0	-1	-1	-1	0.2064	0.2179	905.0	0.7869727709556861
6QPF	G	33.5	0.10559006211180125	0.2833333333333333	909	769.0	0.19871336669049322	0.9266666666666666	1099	0	-1	-1	-1	0	-1	-1	-1	0	-1	-1	-1	0.1736	0.2183	716.0	0.8357827476038339
6SZV	A	31.5	0.09470198675496688	0.3004201680672269	1034	782.0	0.20203488372093023	0.896774193548387	1066	0	-1	-1	-1	0	-1	-1	-1	0	-1	-1	-1	0.177	0.2262	701.0	0.7942122186495176
6H9R	A	89.5	0.07892595606183889	0.29815573770491804	2711	663.5	0.1959087332808812	0.9054545454545454	996	109.0	0.21352313167259787	0.7692307692307693	203	3766.0	0.2525680897182169	0.7919621749408984	7227	181.5	0.3080082135523614	0.8241758241758241	305	0.1507	0.2281	558.0	0.7910038398244652
6TMW	G	38.5	0.075	0.24361948955916474	969	639.0	0.18661417322834645	0.915057915057915	1011	0	-1	-1	-1	1541.0	0.2734202114580772	0.776536312849162	2635	0	-1	-1	-1	0.1609	0.2521	545.0	0.8473502304147466
7DCC	I	6722.0	1.0	1.0	0	2979.5	0.6980461811722913	0.8506493506493507	202	1325.0	1.0	1.0	0	19110.0	1.0	1.0	0	1145.0	1.0	1.0	0	0.7966	0.7335	1061.0	0.860702875399361
2GUM	A	45.5	0.09868831980012492	0.2743055555555556	1025	836.5	0.32167832167832167	0.882494004796163	727	0	-1	-1	-1	0	-1	-1	-1	0	-1	-1	-1	0.1604	0.2458	576.0	0.8529040404040404
6T0W	B	72.5	0.10281597904387688	0.3152610441767068	1029	655.5	0.20432513049962714	0.9013157894736842	1037	0	-1	-1	-1	0	-1	-1	-1	0	-1	-1	-1	0.1597	0.2139	661.0	0.8389776357827476
4A8F	B	37.5	0.09978917779339423	0.2757281553398058	908	789.0	0.25972006220839816	0.925207756232687	925	0	-1	-1	-1	1672.5	0.31757575757575757	0.7728613569321534	2430	0	-1	-1	-1	0.1577	0.2103	664.0	0.8495981630309989
2QE5	D	72.5	0.08249556475458308	0.30965593784683687	2481	594.5	0.1758326878388846	0.9007936507936508	1039	0	-1	-1	-1	0	-1	-1	-1	0	-1	-1	-1	0.1517	0.2318	559.0	0.8357827476038339
5JSE	C	99.0	0.10242587601078167	0.3114754098360656	996	800.0	0.27586206896551724	0.862533692722372	789	0	-1	-1	-1	2268.0	0.36028508232981077	0.7911494873178629	2216	0	-1	-1	-1	0.1531	0.2327	548.0	0.8726303317535545
5FUA	1	24.5	0.05982274741506647	0.28825622775800713	1073	449.5	0.18617511520737326	0.8211382113821138	839	0	-1	-1	-1	1124.0	0.19862490450725745	0.7926829268292683	2943	0	-1	-1	-1	0.1138	0.2538	348.0	0.8376830044557607
4DTU	A	61.0	0.12760241773002015	0.2765647743813683	802	1156.0	0.33091962346125997	0.9085487077534792	878	0	-1	-1	-1	2764.5	0.40032377428307125	0.7832579185520362	2114	0	-1	-1	-1	0.2014	0.2129	901.0	0.7854954034729316
3LP0	A	28.5	0.1298283261802575	0.28672985781990523	1020	612.5	0.23399014778325122	0.890625	898	95.5	0.23595505617977527	0.7590361445783133	184	3307.5	0.40463724756918473	0.7778576563623293	2566	187.5	0.23629489603024575	0.8064516129032258	374	0.1701	0.2595	555.0	0.7877529839128179
1XHX	B	47.0	0.07963354474982381	0.2634032634032634	990	775.5	0.23851732473811443	0.9456869009584664	928	0	-1	-1	-1	1745.5	0.28350515463917525	0.787321063394683	2607	0	-1	-1	-1	0.1838	0.275	571.0	0.8375796178343949
1QE1	A	40.5	0.13138297872340426	0.29404761904761906	1040	540.0	0.22313371616078753	0.85	899	0	-1	-1	-1	0	-1	-1	-1	0	-1	-1	-1	0.1678	0.2564	556.0	0.8357827476038339
6ZTS	B	73.0	0.10569105691056911	0.2773826458036984	1142	804.0	0.23166774821544453	0.8707317073170732	1131	0	-1	-1	-1	0	-1	-1	-1	0	-1	-1	-1	0.1872	0.188	967.0	0.8397965670692944
6CM9	B	50.0	0.05013623978201635	0.23772609819121446	1448	643.0	0.17846153846153845	0.9169960474308301	1047	124.5	0.3074433656957929	0.7307692307692307	179	2173.0	0.3809095002251238	0.769090909090909	2242	233.0	0.11298482293423272	0.7282608695652174	1002	0.0091	0.3421	10.0	0.8345047923322684
6UX2	B	50.5	0.04151130996768581	0.24962630792227206	3354	619.5	0.19374523264683446	0.9236363636363636	1036	118.0	0.21754385964912282	0.7209302325581395	199	3578.5	0.23213627992633518	0.7824332712600869	7638	196.0	0.3202614379084967	0.7424242424242424	261	0.1482	0.2165	600.0	0.8094144661308841
4HIZ	B	92.5	0.1350438892640108	0.28169014084507044	771	831.0	0.3467465753424658	0.867237687366167	701	0	-1	-1	-1	2832.0	0.393108138744049	0.7998154981549815	2243	0	-1	-1	-1	0.1743	0.2378	652.0	0.8333333333333334
3J9D	A	34.0	0.02424830261881668	0.29069767441860467	1890	874.5	0.27136431784107945	0.9141414141414141	938	0	-1	-1	-1	0	-1	-1	-1	0	-1	-1	-1	0.1808	0.2205	746.0	0.8221957040572793
6AN8	C	40.5	0.13138297872340426	0.29404761904761906	1040	602.5	0.24254966887417218	0.8932926829268293	880	0	-1	-1	-1	0	-1	-1	-1	0	-1	-1	-1	0.1744	0.264	555.0	0.8092643051771117
6DJY	B	0	-1	-1	-1	953.0	0.28535353535353536	0.8692307692307693	1064	0	-1	-1	-1	0	-1	-1	-1	0	-1	-1	-1	0.2102	0.1884	1121.0	0.8357827476038339
6PO2	D	50.5	0.10443864229765012	0.24922118380062305	890	873.5	0.27598314606741575	0.9290780141843972	1001	0	-1	-1	-1	0	-1	-1	-1	0	-1	-1	-1	0.2026	0.222	863.0	0.8377862595419847
6IN5	A	57.0	0.09309090909090909	0.27705627705627706	913	817.0	0.3100634632819583	0.9095744680851063	727	0	-1	-1	-1	0	-1	-1	-1	0	-1	-1	-1	0.1721	0.2804	495.0	0.9030890369473047
1TP7	D	72.5	0.10959454034524288	0.29197860962566846	1556	495.5	0.1824212271973466	0.9282700421940928	969	0	-1	-1	-1	0	-1	-1	-1	0	-1	-1	-1	0.139	0.2528	450.0	0.8375697458152511
6CGV	J	82.0	0.090311004784689	0.2730560578661845	1119	530.0	0.26657458563535913	0.8558758314855875	997	0	-1	-1	-1	0	-1	-1	-1	0	-1	-1	-1	0.214	0.2236	24.0	-1
5XEZ	A	26.0	0.03265940902021773	0.2781456953642384	1135	755.5	0.19729514717581542	0.9051094890510949	983	0	-1	-1	-1	603.0	0.09191840950167829	0.8018018018018018	3429	0	-1	-1	-1	0.1504	0.2346	545.0	0.9024812463935372
3SCI	A	55.5	0.13333333333333333	0.30094043887147337	802	661.0	0.155096011816839	0.9292035398230089	1128	211.0	0.38786279683377306	0.765625	187	2506.0	0.3772326744462967	0.7760901518863302	2158	208.5	0.1759465478841871	0.7783251231527094	695	0.158	0.2279	597.0	0.8204245553643144
6WV8	A	21.0	0.04065040650406504	0.3216374269005848	1182	751.0	0.2449725776965265	0.9403508771929825	809	0	-1	-1	-1	0	-1	-1	-1	0	-1	-1	-1	0.1431	0.292	394.0	0.858682634730539
5FMZ	C	62.5	0.11189303307529909	0.25562700964630225	799	716.5	0.1646977067407922	0.9080459770114943	1178	0	-1	-1	-1	0	-1	-1	-1	0	-1	-1	-1	0.1823	0.2281	714.0	0.8357827476038339
4TY9	C	58.0	0.08379888268156424	0.2777777777777778	1000	0	-1	-1	-1	0	-1	-1	-1	0	-1	-1	-1	0	-1	-1	-1	0.1557	0.2431	544.0	0.8357827476038339
3ITH	A	40.5	0.13138297872340426	0.29404761904761906	1040	607.5	0.25673400673400676	0.8689458689458689	837	0	-1	-1	-1	0	-1	-1	-1	0	-1	-1	-1	0.1663	0.2554	556.0	0.8216019417475728
5NGJ	B	62.5	0.087509349289454	0.2925	937	656.5	0.24932249322493225	0.8846153846153846	795	0	-1	-1	-1	1533.0	0.2616130678917815	0.7890685142417244	2619	0	-1	-1	-1	0.1505	0.2858	432.0	0.8319488817891374
4TYA	D	58.0	0.08379888268156424	0.2777777777777778	1000	586.5	0.181391712275215	0.9243027888446215	1028	0	-1	-1	-1	0	-1	-1	-1	0	-1	-1	-1	0.1567	0.244	544.0	0.8352201257861636
5U0C	A	50.5	0.04151130996768581	0.24962630792227206	3354	652.5	0.1944235116804823	0.9214285714285714	1047	118.0	0.21754385964912282	0.7209302325581395	199	3578.5	0.23213627992633518	0.7824332712600869	7638	196.0	0.3202614379084967	0.7424242424242424	261	0.1465	0.2021	624.0	0.8098793796668581
1IKY	A	40.5	0.13138297872340426	0.29404761904761906	1040	585.0	0.2108626198083067	0.9166666666666666	964	0	-1	-1	-1	0	-1	-1	-1	0	-1	-1	-1	0.1709	0.2584	557.0	0.8261131167268352
2YIB	D	80.0	0.083729216152019	0.3248847926267281	1250	642.5	0.1697216564833673	0.9191176470588235	1201	0	-1	-1	-1	1988.5	0.329830053667263	0.78125	2584	0	-1	-1	-1	0.1766	0.2066	761.0	-1
6B0N	G	46.0	0.12352168199737187	0.3076923076923077	911	813.0	0.3043110735418428	0.8674698795180723	768	0	-1	-1	-1	0	-1	-1	-1	0	-1	-1	-1	0.0952	0.3605	210.0	-1
1X9S	A	18.0	0.13175425610658772	0.28434504792332266	725	739.0	0.20562130177514792	0.9055374592833876	1045	0	-1	-1	-1	1937.5	0.34476885644768857	0.7755883962780514	2283	0	-1	-1	-1	0.1944	0.2565	673.0	0.8360864040660737
6P1Z	E	30.0	0.07068607068607069	0.2518518518518518	1038	195.5	0.07707910750507099	0.8539325842696629	897	0	-1	-1	-1	1878.5	0.2952804546577712	0.7950765136393879	2544	0	-1	-1	-1	0.0459	0.2749	92.0	0.7194656488549618
5U0C	E	50.5	0.04151130996768581	0.24962630792227206	3354	629.0	0.23106947697111632	0.9135802469135802	957	118.0	0.21754385964912282	0.7209302325581395	199	3578.5	0.23213627992633518	0.7824332712600869	7638	196.0	0.3202614379084967	0.7424242424242424	261	0.1664	0.2338	622.0	0.8098793796668581
6XRA	C	6722.0	1.0	1.0	0	1094.5	0.26204238921001927	0.9220338983050848	743	1325.0	1.0	1.0	0	19110.0	1.0	1.0	0	1145.0	1.0	1.0	0	0.1681	0.3918	348.0	0.9949077021005729
3D0G	A	55.5	0.13333333333333333	0.30094043887147337	802	658.0	0.15777777777777777	0.9260869565217391	1120	211.0	0.38786279683377306	0.765625	187	2506.0	0.3772326744462967	0.7760901518863302	2158	208.5	0.1759465478841871	0.7783251231527094	695	0.1623	0.2356	597.0	0.8772647574517826
3M8L	B	46.0	0.09264305177111716	0.28752642706131076	995	355.5	0.18123496391339214	0.849624060150376	981	0	-1	-1	-1	0	-1	-1	-1	0	-1	-1	-1	0.1471	0.2254	530.0	0.8290704928259514
3KIE	J	51.0	0.09687906371911574	0.31634819532908703	1067	621.5	0.2712765957446808	0.816	753	0	-1	-1	-1	0	-1	-1	-1	0	-1	-1	-1	0.1322	0.2118	520.0	0.8504398826979472
7KJ3	D	55.5	0.13333333333333333	0.30094043887147337	802	652.5	0.17104276069017255	0.9382716049382716	1090	211.0	0.38786279683377306	0.765625	187	2506.0	0.3772326744462967	0.7760901518863302	2158	208.5	0.1759465478841871	0.7783251231527094	695	0.1635	0.2379	593.0	0.9987220447284345
3LAM	A	28.5	0.1298283261802575	0.28672985781990523	1020	597.0	0.18857589984350548	0.9341085271317829	1020	95.5	0.23595505617977527	0.7590361445783133	184	3307.5	0.40463724756918473	0.7778576563623293	2566	187.5	0.23629489603024575	0.8064516129032258	374	0.1715	0.2618	553.0	0.8418854415274463
5F8L	A	87.5	0.07692307692307693	0.30559540889526543	2072	602.0	0.19648829431438128	0.9437751004016064	947	0	-1	-1	-1	0	-1	-1	-1	0	-1	-1	-1	0.1445	0.2559	462.0	0.8173076923076923
6VXK	B	101.0	0.15086206896551724	0.28426395939086296	871	948.0	0.30793157076205285	0.868421052631579	830	113.0	0.34675615212527966	0.7276995305164319	234	3315.5	0.3691379310344828	0.7845364602418469	3071	235.5	0.06994171523730225	0.7741935483870968	2185	0.1906	0.231	747.0	1.0
6D84	B	50.0	0.05013623978201635	0.23772609819121446	1448	676.0	0.18049155145929338	0.9362549800796812	1051	124.5	0.3074433656957929	0.7307692307692307	179	2173.0	0.3809095002251238	0.769090909090909	2242	233.0	0.11298482293423272	0.7282608695652174	1002	0.0117	0.2969	13.0	0.8345047923322684
6CS2	D	55.5	0.13333333333333333	0.30094043887147337	802	676.5	0.1691119691119691	0.9439655172413793	1063	211.0	0.38786279683377306	0.765625	187	2506.0	0.3772326744462967	0.7760901518863302	2158	208.5	0.1759465478841871	0.7783251231527094	695	0.1551	0.2383	544.0	0.8568690095846645
1HI1	A	37.5	0.09978917779339423	0.2757281553398058	908	821.5	0.25540123456790126	0.9430199430199431	945	0	-1	-1	-1	1672.5	0.31757575757575757	0.7728613569321534	2430	0	-1	-1	-1	0.1598	0.2127	664.0	0.8444570135746606
1ARO	P	64.5	0.14326647564469913	0.2631578947368421	636	634.5	0.14238845144356954	0.9117647058823529	1286	0	-1	-1	-1	2269.5	0.38210259949390385	0.7809120827456512	2220	0	-1	-1	-1	0.2129	0.2534	149.0	-1
4Y3C	E	78.0	0.10966755827283149	0.30242360379346683	1668	591.0	0.19731318219983207	0.9325396825396826	939	0	-1	-1	-1	0	-1	-1	-1	0	-1	-1	-1	0.1394	0.2433	460.0	0.8524590163934426
5Z58	C	15.0	0.021875	0.25	1168	929.5	0.30486008836524303	0.8501026694045175	871	115.5	0.27956989247311825	0.7647058823529411	177	381.0	0.058352698166795766	0.7313915857605178	3564	252.0	0.030828082808280827	0.8203592814371258	4277	0.0475	0.3593	74.0	0.8443080357142857
6ZTZ	Y	29.0	0.05518763796909492	0.26881720430107525	1080	485.0	0.16902654867256636	0.8761467889908257	912	0	-1	-1	-1	0	-1	-1	-1	0	-1	-1	-1	0.1365	0.2962	365.0	0.834610472541507
1YGU	B	84.0	0.08560118753092529	0.3100358422939068	1463	642.5	0.24431818181818182	0.9011976047904192	898	0	-1	-1	-1	0	-1	-1	-1	0	-1	-1	-1	0.1575	0.239	569.0	0.8461055276381909
6CGV	E	82.0	0.090311004784689	0.2730560578661845	1119	485.5	0.20496083550913838	0.8674033149171271	1170	0	-1	-1	-1	0	-1	-1	-1	0	-1	-1	-1	0.214	0.2236	24.0	-1
4A8S	B	37.5	0.09978917779339423	0.2757281553398058	908	800.5	0.26107226107226106	0.9333333333333333	927	0	-1	-1	-1	1672.5	0.31757575757575757	0.7728613569321534	2430	0	-1	-1	-1	0.1588	0.2126	664.0	0.8257437765634487
5D98	D	42.5	0.10981818181818181	0.2487644151565074	768	791.0	0.2017353579175705	0.9425675675675675	1087	0	-1	-1	-1	0	-1	-1	-1	0	-1	-1	-1	0.171	0.221	693.0	0.818127962085308
6U2V	A	64.0	0.12041522491349481	0.30742049469964666	879	617.5	0.27871772039180764	0.8258575197889182	744	0	-1	-1	-1	1833.5	0.3079944547134935	0.7790765634132086	2617	0	-1	-1	-1	0.128	0.207	519.0	0.8370464672183323
2PY5	B	47.0	0.07963354474982381	0.2634032634032634	990	759.0	0.261373035566584	0.9376854599406528	872	0	-1	-1	-1	1745.5	0.28350515463917525	0.787321063394683	2607	0	-1	-1	-1	0.1753	0.2641	562.0	0.8382165605095542
1H7A	A	49.0	0.08809020436927413	0.27233115468409586	960	670.0	0.19309262166405022	0.9044117647058824	1002	0	-1	-1	-1	1936.5	0.304029304029304	0.8058252427184466	2550	0	-1	-1	-1	0.1532	0.2302	563.0	0.826837416481069
1HHT	P	37.5	0.09978917779339423	0.2757281553398058	908	813.5	0.26974198592650506	0.9375	911	0	-1	-1	-1	1672.5	0.31757575757575757	0.7728613569321534	2430	0	-1	-1	-1	-1	-1	0.8327228327228328
5J7O	F	24.0	0.024334600760456272	0.34782608695652173	1223	778.5	0.267318663406683	0.8677248677248677	849	0	-1	-1	-1	0	-1	-1	-1	0	-1	-1	-1	0.1549	0.2193	622.0	0.8345047923322684
4A8O	C	37.5	0.09978917779339423	0.2757281553398058	908	825.0	0.2642244738893219	0.9313186813186813	919	0	-1	-1	-1	1672.5	0.31757575757575757	0.7728613569321534	2430	0	-1	-1	-1	0.1595	0.2133	664.0	0.8388324873096447
6H2B	A	38.5	0.06525037936267071	0.26380368098159507	992	460.0	0.21608527131782945	0.8352059925093633	765	0	-1	-1	-1	0	-1	-1	-1	0	-1	-1	-1	0.1098	0.2583	316.0	0.8045375218150087
5ZVS	F	61.0	0.09425785482123511	0.2714508580343214	1205	910.5	0.28078817733990147	0.8837209302325582	1108	0	-1	-1	-1	0	-1	-1	-1	0	-1	-1	-1	0.1888	0.1771	583.0	-1
3J6R	A	45.0	0.08953068592057761	0.3155216284987277	992	674.5	0.26750448833034113	0.8587896253602305	767	0	-1	-1	-1	0	-1	-1	-1	0	-1	-1	-1	0.1234	0.2101	478.0	0.30078125
6PNS	B	50.5	0.10443864229765012	0.24922118380062305	890	855.5	0.24383561643835616	0.898989898989899	1064	0	-1	-1	-1	0	-1	-1	-1	0	-1	-1	-1	0.1997	0.2168	873.0	0.8377862595419847
6QCS	C	62.5	0.11189303307529909	0.25562700964630225	799	722.0	0.2857142857142857	0.8815165876777251	880	0	-1	-1	-1	0	-1	-1	-1	0	-1	-1	-1	0.1686	0.2072	742.0	0.8357827476038339
4HDG	A	42.0	0.05873456012099824	0.3157181571815718	3229	695.0	0.19892884468247896	0.8996539792387543	1018	0	-1	-1	-1	0	-1	-1	-1	0	-1	-1	-1	0.1519	0.2146	612.0	0.8203753351206434
6PNS	J	50.5	0.10443864229765012	0.24922118380062305	890	877.0	0.2875444839857651	0.9038031319910514	958	0	-1	-1	-1	0	-1	-1	-1	0	-1	-1	-1	0.1788	0.1942	869.0	0.8377862595419847
6CGV	K	82.0	0.090311004784689	0.2730560578661845	1119	457.0	0.23387096774193547	0.87	1088	0	-1	-1	-1	0	-1	-1	-1	0	-1	-1	-1	0.214	0.2236	24.0	-1
2WFS	E	44.5	0.07885304659498207	0.2925531914893617	1019	633.0	0.19063829787234043	0.9411764705882353	937	0	-1	-1	-1	1472.5	0.26029116465863456	0.7767790262172285	2649	0	-1	-1	-1	0.1357	0.2544	426.0	0.30078125
7A98	D	55.5	0.13333333333333333	0.30094043887147337	802	619.5	0.1656671664167916	0.9285714285714286	1096	211.0	0.38786279683377306	0.765625	187	2506.0	0.3772326744462967	0.7760901518863302	2158	208.5	0.1759465478841871	0.7783251231527094	695	0.1601	0.236	588.0	0.8568690095846645
3RRT	B	63.0	0.08512160228898426	0.2650334075723831	949	592.0	0.1732142857142857	0.8818181818181818	900	0	-1	-1	-1	0	-1	-1	-1	0	-1	-1	-1	0.109	0.2335	356.0	0.855591054313099
1L6N	A	35.0	0.06685236768802229	0.28486646884273	1099	579.0	0.1696344892221181	0.8872549019607843	863	0	-1	-1	-1	0	-1	-1	-1	0	-1	-1	-1	0.1081	0.2812	288.0	0.8345047923322684
5XN1	C	42.5	0.12776280323450134	0.27784290738569756	1002	582.5	0.21827000808407437	0.9090909090909091	940	0	-1	-1	-1	0	-1	-1	-1	0	-1	-1	-1	0.175	0.2665	551.0	0.8031711317659923
4Y2A	A	115.0	0.10064412238325282	0.25667351129363447	1510	592.0	0.18864774624373956	0.900398406374502	947	0	-1	-1	-1	0	-1	-1	-1	0	-1	-1	-1	0.1386	0.2412	466.0	0.85
6XF8	K	55.5	0.09581646423751687	0.2845691382765531	983	784.5	0.29406850459482037	0.8911392405063291	802	0	-1	-1	-1	0	-1	-1	-1	0	-1	-1	-1	0.137	0.1924	1284.0	-1
3KIE	T	51.0	0.09687906371911574	0.31634819532908703	1067	615.0	0.271036315323295	0.8181818181818182	755	0	-1	-1	-1	0	-1	-1	-1	0	-1	-1	-1	0.1322	0.2118	520.0	0.8504398826979472
5ZVT	J	75.0	0.10701373825018076	0.275092936802974	845	630.5	0.2769874476987448	0.8443877551020408	803	0	-1	-1	-1	0	-1	-1	-1	0	-1	-1	-1	0.041	0.3506	1154.0	-1
5V7J	G	46.0	0.12352168199737187	0.3076923076923077	911	425.0	0.20782608695652174	0.8298611111111112	862	0	-1	-1	-1	0	-1	-1	-1	0	-1	-1	-1	0.1054	0.3021	231.0	0.9432709716354858
1SL2	A	18.0	0.13175425610658772	0.28434504792332266	725	792.0	0.2819698173153296	0.8987341772151899	864	0	-1	-1	-1	1937.5	0.34476885644768857	0.7755883962780514	2283	0	-1	-1	-1	0.1841	0.2443	667.0	0.7829417773237998
4TN3	B	26.0	0.03265940902021773	0.2781456953642384	1135	612.5	0.1797153024911032	0.9099099099099099	902	0	-1	-1	-1	603.0	0.09191840950167829	0.8018018018018018	3429	0	-1	-1	-1	0.1064	0.2225	362.0	0.7885343428880476
3M8Q	A	28.5	0.1298283261802575	0.28672985781990523	1020	592.5	0.2360655737704918	0.9056603773584906	902	95.5	0.23595505617977527	0.7590361445783133	184	3307.5	0.40463724756918473	0.7778576563623293	2566	187.5	0.23629489603024575	0.8064516129032258	374	0.1718	0.2605	554.0	0.8568829593693147
6E1R	E	88.0	0.11028416779431664	0.29963235294117646	934	807.5	0.2645051194539249	0.8732394366197183	817	0	-1	-1	-1	0	-1	-1	-1	0	-1	-1	-1	0.1744	0.2737	533.0	0.8396051819864281
3FFI	A	28.5	0.1298283261802575	0.28672985781990523	1020	587.0	0.24623115577889448	0.8672566371681416	855	95.5	0.23595505617977527	0.7590361445783133	184	3307.5	0.40463724756918473	0.7778576563623293	2566	187.5	0.23629489603024575	0.8064516129032258	374	0.1696	0.26	549.0	0.8679927667269439
3LJ5	A	45.0	0.11440677966101695	0.27835051546391754	834	975.5	0.2974683544303797	0.912621359223301	852	0	-1	-1	-1	1927.5	0.34675293553798225	0.7920087575259989	2346	0	-1	-1	-1	0.1888	0.2447	692.0	0.8351437699680511
1XHX	D	47.0	0.07963354474982381	0.2634032634032634	990	832.0	0.25205930807248766	0.9	874	0	-1	-1	-1	1745.5	0.28350515463917525	0.787321063394683	2607	0	-1	-1	-1	0.1764	0.2628	571.0	0.8370464672183323
1QLN	A	64.5	0.14326647564469913	0.2631578947368421	636	745.5	0.268033946251768	0.8773148148148148	982	0	-1	-1	-1	2269.5	0.38210259949390385	0.7809120827456512	2220	0	-1	-1	-1	0.206	0.2257	862.0	0.8386479591836735
3JBA	A	45.0	0.08953068592057761	0.3155216284987277	992	674.5	0.26750448833034113	0.8587896253602305	767	0	-1	-1	-1	0	-1	-1	-1	0	-1	-1	-1	0.0743	0.3989	115.0	0.30078125
6TMU	A	38.5	0.075	0.24361948955916474	969	639.5	0.1894238358326756	0.9022556390977443	1001	0	-1	-1	-1	1541.0	0.2734202114580772	0.776536312849162	2635	0	-1	-1	-1	0.1504	0.2304	550.0	0.8157752566180443
3QEP	A	61.0	0.12760241773002015	0.2765647743813683	802	1137.0	0.33091962346125997	0.9085487077534792	878	0	-1	-1	-1	2764.5	0.40032377428307125	0.7832579185520362	2114	0	-1	-1	-1	0.2053	0.2174	901.0	0.788768675940237
3QGG	A	54.0	0.08477611940298507	0.30439442658092175	2417	608.5	0.19791666666666666	0.9216417910447762	980	0	-1	-1	-1	0	-1	-1	-1	0	-1	-1	-1	0.1376	0.216	531.0	0.8146098505810736
6J00	A	88.5	0.08157099697885196	0.29060665362035226	2619	622.0	0.1901462663587375	0.946360153256705	1038	0	-1	-1	-1	0	-1	-1	-1	0	-1	-1	-1	0.1496	0.2198	575.0	0.8028169014084507
1JLC	A	28.5	0.1298283261802575	0.28672985781990523	1020	551.5	0.16653635652853793	0.8838174273858921	1038	95.5	0.23595505617977527	0.7590361445783133	184	3307.5	0.40463724756918473	0.7778576563623293	2566	187.5	0.23629489603024575	0.8064516129032258	374	0.1704	0.2684	534.0	0.8409495548961424
3J26	D	77.0	0.0697522816166884	0.3203592814371258	1200	604.0	0.24587315377932234	0.8323529411764706	811	0	-1	-1	-1	2093.0	0.32624468351263447	0.8084314941103534	2384	0	-1	-1	-1	0.1374	0.2281	362.0	-1
5U68	A	63.0	0.08512160228898426	0.2650334075723831	949	660.0	0.20392491467576793	0.9192307692307692	912	0	-1	-1	-1	0	-1	-1	-1	0	-1	-1	-1	0.2222	0.4301	448.0	0.855591054313099
2CGT	K	33.0	0.056112224448897796	0.25925925925925924	1173	649.5	0.18936341659951653	0.9108527131782945	983	0	-1	-1	-1	0	-1	-1	-1	0	-1	-1	-1	0.1395	0.2211	83.0	-1
6WAZ	A	40.5	0.13138297872340426	0.29404761904761906	1040	544.5	0.2017474185861795	0.9236363636363636	984	0	-1	-1	-1	0	-1	-1	-1	0	-1	-1	-1	0.1594	0.2449	550.0	0.8357827476038339
3PHF	U	25.0	0.057367149758454104	0.29411764705882354	1333	951.5	0.33305369127516776	0.8941441441441441	748	0	-1	-1	-1	1817.0	0.2921478060046189	0.7842529448233106	2717	0	-1	-1	-1	0.1756	0.2366	653.0	0.8563218390804598
5VZ6	A	28.5	0.1298283261802575	0.28672985781990523	1020	566.0	0.2296416938110749	0.912621359223301	919	95.5	0.23595505617977527	0.7590361445783133	184	3307.5	0.40463724756918473	0.7778576563623293	2566	187.5	0.23629489603024575	0.8064516129032258	374	0.1705	0.2601	554.0	0.8355828220858895
6T0W	A	90.5	0.11212976022566996	0.2736660929432014	837	667.0	0.2497883149872989	0.913312693498452	858	0	-1	-1	-1	0	-1	-1	-1	0	-1	-1	-1	0.1409	0.2278	521.0	0.8345047923322684
6EVJ	F	63.0	0.108145106091718	0.2762237762237762	889	783.0	0.2859338970023059	0.8732394366197183	875	0	-1	-1	-1	0	-1	-1	-1	0	-1	-1	-1	0.1864	0.2265	746.0	0.8357827476038339
2YKM	A	40.5	0.13138297872340426	0.29404761904761906	1040	550.0	0.21331194867682438	0.9047619047619048	953	0	-1	-1	-1	0	-1	-1	-1	0	-1	-1	-1	0.1666	0.2566	410.0	-1
5I61	B	43.0	0.07496463932107496	0.2697201017811705	1021	532.5	0.17012779552715654	0.8801652892561983	1010	0	-1	-1	-1	1577.5	0.269723865877712	0.7979576951130561	2685	0	-1	-1	-1	0.1435	0.2357	505.0	0.8432229856339788
4B3P	A	28.5	0.1298283261802575	0.28672985781990523	1020	523.5	0.21217105263157895	0.8865979381443299	925	95.5	0.23595505617977527	0.7590361445783133	184	3307.5	0.40463724756918473	0.7778576563623293	2566	187.5	0.23629489603024575	0.8064516129032258	374	0.1586	0.2555	519.0	0.8357827476038339
1DTQ	A	28.5	0.1298283261802575	0.28672985781990523	1020	544.0	0.18944844124700239	0.9186046511627907	993	95.5	0.23595505617977527	0.7590361445783133	184	3307.5	0.40463724756918473	0.7778576563623293	2566	187.5	0.23629489603024575	0.8064516129032258	374	0.1722	0.2742	524.0	0.8306306306306306
1RTI	A	28.5	0.1298283261802575	0.28672985781990523	1020	580.0	0.25	0.8922155688622755	858	95.5	0.23595505617977527	0.7590361445783133	184	3307.5	0.40463724756918473	0.7778576563623293	2566	187.5	0.23629489603024575	0.8064516129032258	374	0.1708	0.2658	542.0	0.828786999419617
4Z25	C	86.0	0.10587431693989072	0.30332681017612523	953	750.0	0.2541047693510555	0.9206798866855525	926	13.5	0.022641509433962263	1.0	259	2359.0	0.35886801658941203	0.8029475982532751	2267	0	-1	-1	-1	0.1595	0.2171	649.0	0.8297040759352318
5YVQ	A	46.5	0.08092485549132948	0.28498727735368956	991	496.0	0.20960295475530932	0.8764478764478765	824	0	-1	-1	-1	1457.5	0.2558428642466435	0.782509505703422	2707	0	-1	-1	-1	0.117	0.2453	358.0	0.8287539936102236
2WFS	F	44.5	0.07885304659498207	0.2925531914893617	1019	633.0	0.19063829787234043	0.9411764705882353	937	0	-1	-1	-1	1472.5	0.26029116465863456	0.7767790262172285	2649	0	-1	-1	-1	0.1357	0.2544	426.0	0.30078125
5PZP	A	54.0	0.08477611940298507	0.30439442658092175	2417	592.5	0.20432692307692307	0.9042553191489362	966	0	-1	-1	-1	0	-1	-1	-1	0	-1	-1	-1	0.137	0.2153	545.0	0.8293515358361775
6CDE	2	46.0	0.12352168199737187	0.3076923076923077	911	558.0	0.22934973637961337	0.87	838	0	-1	-1	-1	0	-1	-1	-1	0	-1	-1	-1	0.0779	0.4344	113.0	-1
5D9A	G	42.5	0.10981818181818181	0.2487644151565074	768	793.0	0.20772594752186588	0.9283387622149837	1065	0	-1	-1	-1	0	-1	-1	-1	0	-1	-1	-1	0.1557	0.2	762.0	-1
3QGE	B	54.0	0.08477611940298507	0.30439442658092175	2417	604.0	0.18829113924050633	0.9444444444444444	1012	0	-1	-1	-1	0	-1	-1	-1	0	-1	-1	-1	0.1353	0.2137	531.0	0.8206401766004415
6TMU	B	38.5	0.075	0.24361948955916474	969	626.5	0.2475	0.9027355623100304	871	0	-1	-1	-1	1541.0	0.2734202114580772	0.776536312849162	2635	0	-1	-1	-1	0.1595	0.2489	545.0	0.8473502304147466
4TY8	A	58.0	0.08379888268156424	0.2777777777777778	1000	565.0	0.17408274785323966	0.8955823293172691	1032	0	-1	-1	-1	0	-1	-1	-1	0	-1	-1	-1	0.1547	0.2412	544.0	0.8482198625858838
5FDL	A	40.5	0.13138297872340426	0.29404761904761906	1040	569.0	0.23597359735973597	0.8881987577639752	890	0	-1	-1	-1	0	-1	-1	-1	0	-1	-1	-1	0.169	0.2598	550.0	0.7998869417750142
1JMU	D	55.5	0.09581646423751687	0.2845691382765531	983	870.0	0.3129251700680272	0.8846153846153846	760	0	-1	-1	-1	0	-1	-1	-1	0	-1	-1	-1	0.1575	0.2256	608.0	0.8605947955390335
4B6F	B	65.0	0.0794213167995276	0.3002232142857143	2491	803.5	0.3148301574150787	0.9026128266033254	786	0	-1	-1	-1	0	-1	-1	-1	0	-1	-1	-1	0.1606	0.219	642.0	0.8453282828282829
6P22	C	30.0	0.07068607068607069	0.2518518518518518	1038	204.0	0.07467204843592332	0.8604651162790697	905	0	-1	-1	-1	1878.5	0.2952804546577712	0.7950765136393879	2544	0	-1	-1	-1	0.0504	0.3283	94.0	0.7109275730622617
7CXM	E	103.0	0.037677245104659016	0.2894190871369295	6441	464.5	0.24493106244931062	0.8728323699421965	887	1325.0	1.0	1.0	0	4362.0	0.20218940562780105	0.8025663458734325	10182	1145.0	1.0	1.0	0	0.2024	0.2099	596.0	-1
3SHM	S	50.0	0.09383202099737532	0.2948453608247423	1039	595.0	0.26666666666666666	0.8467966573816156	781	0	-1	-1	-1	0	-1	-1	-1	0	-1	-1	-1	0.1331	0.2141	516.0	0.8370464672183323
6MCC	B	65.5	0.03965141612200436	0.2630057803468208	1949	0	-1	-1	-1	0	-1	-1	-1	0	-1	-1	-1	0	-1	-1	-1	0.068	0.3401	130.0	0.6991828396322778
3T1A	A	28.5	0.1298283261802575	0.28672985781990523	1020	612.5	0.24299835255354202	0.913312693498452	891	95.5	0.23595505617977527	0.7590361445783133	184	3307.5	0.40463724756918473	0.7778576563623293	2566	187.5	0.23629489603024575	0.8064516129032258	374	0.1707	0.2609	554.0	0.8175182481751825
6DE7	G	46.0	0.12352168199737187	0.3076923076923077	911	553.0	0.2175805047867711	0.8680555555555556	861	0	-1	-1	-1	0	-1	-1	-1	0	-1	-1	-1	0.0706	0.3932	208.0	-1
4Z25	D	86.0	0.10587431693989072	0.30332681017612523	953	776.0	0.25195007800312014	0.9228571428571428	932	13.5	0.022641509433962263	1.0	259	2359.0	0.35886801658941203	0.8029475982532751	2267	0	-1	-1	-1	0.1515	0.2044	649.0	0.8297040759352318
6QCT	C	62.5	0.11189303307529909	0.25562700964630225	799	725.5	0.2623199393479909	0.8781725888324873	925	0	-1	-1	-1	0	-1	-1	-1	0	-1	-1	-1	0.1803	0.2229	729.0	0.8357827476038339
3KIE	D	51.0	0.09687906371911574	0.31634819532908703	1067	614.5	0.2703180212014134	0.8247978436657682	761	0	-1	-1	-1	0	-1	-1	-1	0	-1	-1	-1	0.1321	0.2119	520.0	0.8504398826979472
5FUA	4	24.5	0.05982274741506647	0.28825622775800713	1073	448.5	0.22168905950095968	0.8492647058823529	770	0	-1	-1	-1	1124.0	0.19862490450725745	0.7926829268292683	2943	0	-1	-1	-1	0.1012	0.2277	331.0	0.8357827476038339
3LP1	A	28.5	0.1298283261802575	0.28672985781990523	1020	581.5	0.2348111658456486	0.896551724137931	899	95.5	0.23595505617977527	0.7590361445783133	184	3307.5	0.40463724756918473	0.7778576563623293	2566	187.5	0.23629489603024575	0.8064516129032258	374	0.1615	0.2421	554.0	0.7784491440080564
1HI1	C	37.5	0.09978917779339423	0.2757281553398058	908	821.5	0.25540123456790126	0.9430199430199431	945	0	-1	-1	-1	1672.5	0.31757575757575757	0.7728613569321534	2430	0	-1	-1	-1	0.1598	0.2127	664.0	0.8444570135746606
3CJ2	B	65.0	0.0794213167995276	0.3002232142857143	2491	588.5	0.1821735731039875	0.8893129770992366	1017	0	-1	-1	-1	0	-1	-1	-1	0	-1	-1	-1	0.1594	0.2435	557.0	0.8407407407407408
5DGY	B	33.5	0.07017543859649122	0.3116883116883117	1060	841.5	0.20620842572062084	0.9147540983606557	1048	0	-1	-1	-1	0	-1	-1	-1	0	-1	-1	-1	0.1622	0.2131	673.0	0.8575079872204473
2WFS	I	44.5	0.07885304659498207	0.2925531914893617	1019	633.0	0.19063829787234043	0.9411764705882353	937	0	-1	-1	-1	1472.5	0.26029116465863456	0.7767790262172285	2649	0	-1	-1	-1	0.1357	0.2544	426.0	0.30078125
3RA8	A	64.0	0.12041522491349481	0.30742049469964666	879	622.5	0.2807486631016043	0.8289473684210527	742	0	-1	-1	-1	1833.5	0.3079944547134935	0.7790765634132086	2617	0	-1	-1	-1	0.1215	0.1959	519.0	0.8535031847133758
1HI1	B	37.5	0.09978917779339423	0.2757281553398058	908	821.5	0.25540123456790126	0.9430199430199431	945	0	-1	-1	-1	1672.5	0.31757575757575757	0.7728613569321534	2430	0	-1	-1	-1	0.1598	0.2127	664.0	0.8444570135746606
5HRO	A	40.5	0.13138297872340426	0.29404761904761906	1040	587.0	0.18823529411764706	0.9266409266409267	1016	0	-1	-1	-1	0	-1	-1	-1	0	-1	-1	-1	0.1715	0.2614	551.0	0.7840083073727934
4Y3C	A	78.0	0.10966755827283149	0.30242360379346683	1668	611.0	0.18635607321131448	0.9294605809128631	961	0	-1	-1	-1	0	-1	-1	-1	0	-1	-1	-1	0.1377	0.2412	460.0	0.8505674653215637
4A8Q	A	37.5	0.09978917779339423	0.2757281553398058	908	825.0	0.2642244738893219	0.9313186813186813	919	0	-1	-1	-1	1672.5	0.31757575757575757	0.7728613569321534	2430	0	-1	-1	-1	0.1589	0.2119	664.0	0.8257437765634487
5Y3D	A	34.5	0.0740276035131744	0.3110720562390158	1822	694.5	0.20133667502088554	0.9026217228464419	930	0	-1	-1	-1	0	-1	-1	-1	0	-1	-1	-1	0.151	0.2591	479.0	0.8357827476038339
5JSD	A	99.0	0.10242587601078167	0.3114754098360656	996	800.0	0.27586206896551724	0.862533692722372	789	0	-1	-1	-1	2268.0	0.36028508232981077	0.7911494873178629	2216	0	-1	-1	-1	0.1753	0.2685	548.0	-1
5VOC	A	44.0	0.03587443946188341	0.27705627705627706	1553	1033.0	0.34870075440067055	0.9142857142857143	738	0	-1	-1	-1	1822.0	0.3202247191011236	0.7689713322091062	2493	0	-1	-1	-1	0.1665	0.2239	662.0	0.9987220447284345
6TMX	A	38.5	0.075	0.24361948955916474	969	604.5	0.1826771653543307	0.8992248062015504	1012	0	-1	-1	-1	1541.0	0.2734202114580772	0.776536312849162	2635	0	-1	-1	-1	0.1589	0.25	544.0	0.8398637137989778
5OVN	A	18.5	0.04859086491739553	0.2949852507374631	1719	572.5	0.23269391159299416	0.8857142857142857	884	0	-1	-1	-1	0	-1	-1	-1	0	-1	-1	-1	0.164	0.262	405.0	-1
3KLG	E	40.5	0.13138297872340426	0.29404761904761906	1040	537.5	0.23887973640856672	0.8978328173374613	891	0	-1	-1	-1	0	-1	-1	-1	0	-1	-1	-1	-1	-1	0.8357827476038339
1C1B	A	28.5	0.1298283261802575	0.28672985781990523	1020	605.5	0.23000824402308326	0.9029126213592233	904	95.5	0.23595505617977527	0.7590361445783133	184	3307.5	0.40463724756918473	0.7778576563623293	2566	187.5	0.23629489603024575	0.8064516129032258	374	0.1723	0.2688	536.0	0.8368076235854676
5TJT	F	37.5	0.07047477744807122	0.24804177545691905	965	419.0	0.1998069498069498	0.8661087866108786	797	0	-1	-1	-1	1384.0	0.23015873015873015	0.7952013710368466	2865	0	-1	-1	-1	0.1069	0.2825	292.0	-1
6ZTZ	L	55.5	0.09581646423751687	0.2845691382765531	983	819.0	0.31592039800995025	0.9093078758949881	787	0	-1	-1	-1	0	-1	-1	-1	0	-1	-1	-1	0.1725	0.2393	641.0	0.8429752066115702
3UPU	C	47.5	0.04962095106822881	0.27586206896551724	1190	570.0	0.21708805579773321	0.9087591240875912	873	0	-1	-1	-1	1464.5	0.23882113821138212	0.7794361525704809	2730	0	-1	-1	-1	0.1341	0.2497	432.0	0.8439450686641697
6E1R	D	88.0	0.11028416779431664	0.29963235294117646	934	782.5	0.275	0.8692098092643051	793	0	-1	-1	-1	0	-1	-1	-1	0	-1	-1	-1	0.174	0.2735	533.0	0.8389674247080516
4I7F	A	28.5	0.1298283261802575	0.28672985781990523	1020	604.5	0.2427506213753107	0.8932926829268293	879	95.5	0.23595505617977527	0.7590361445783133	184	3307.5	0.40463724756918473	0.7778576563623293	2566	187.5	0.23629489603024575	0.8064516129032258	374	0.1582	0.2424	552.0	0.8228438228438228
4G1Q	B	40.5	0.13138297872340426	0.29404761904761906	1040	476.5	0.1776259607173356	0.9082969432314411	942	0	-1	-1	-1	0	-1	-1	-1	0	-1	-1	-1	0.1428	0.2699	416.0	0.8382165605095542
5UK0	A	59.0	0.09190371991247265	0.2698072805139186	904	443.5	0.197196261682243	0.8940677966101694	834	0	-1	-1	-1	0	-1	-1	-1	0	-1	-1	-1	0.1324	0.3052	323.0	0.9473046638400969
4K4T	E	65.5	0.10756166599272139	0.26362735381565905	1464	604.0	0.18392709196354598	0.9327731092436975	969	264.0	0.2222222222222222	0.7767857142857143	559	3751.5	0.3651567944250871	0.7995117485505036	3898	0	-1	-1	-1	0.1345	0.2285	462.0	0.8191105769230769
5JJ1	E	45.0	0.11440677966101695	0.27835051546391754	834	276.5	0.20251177394034536	0.8775510204081632	980	0	-1	-1	-1	1927.5	0.34675293553798225	0.7920087575259989	2346	0	-1	-1	-1	0.1513	0.2229	585.0	0.8351437699680511
5FB4	B	56.0	0.0923836389280677	0.28854625550660795	964	762.0	0.2854625550660793	0.8901098901098901	771	0	-1	-1	-1	1855.0	0.3087693441414886	0.8104448742746615	2520	0	-1	-1	-1	0.1476	0.2378	515.0	0.8352490421455939
2JHC	A	40.0	0.07868190988567586	0.27209302325581397	1057	747.0	0.275890637945319	0.8494897959183674	815	0	-1	-1	-1	1846.5	0.331373989713446	0.8082437275985663	2409	0	-1	-1	-1	0.171	0.2405	613.0	0.8321123321123322
6OGY	L	43.5	0.04509283819628647	0.3090909090909091	1610	746.5	0.27159590043923865	0.8791469194312796	944	0	-1	-1	-1	0	-1	-1	-1	0	-1	-1	-1	0.2073	0.2401	805.0	0.8364099299809039
4GDI	C	55.0	0.07086614173228346	0.3113207547169811	1079	632.0	0.2574162679425837	0.867741935483871	735	0	-1	-1	-1	0	-1	-1	-1	0	-1	-1	-1	0.1326	0.2829	367.0	0.877665544332211
2WRF	G	66.5	0.09090909090909091	0.2806236080178174	937	709.0	0.29853479853479853	0.8624338624338624	714	0	-1	-1	-1	0	-1	-1	-1	0	-1	-1	-1	0.1583	0.2656	486.0	0.8600638977635783
5FB4	A	56.0	0.0923836389280677	0.28854625550660795	964	718.0	0.27074235807860264	0.8857142857142857	795	0	-1	-1	-1	1855.0	0.3087693441414886	0.8104448742746615	2520	0	-1	-1	-1	0.1352	0.2218	511.0	0.8352490421455939
5JB1	A	34.5	0.08137044967880086	0.3	1021	646.5	0.2642533936651584	0.874251497005988	771	0	-1	-1	-1	0	-1	-1	-1	0	-1	-1	-1	0.1245	0.2223	456.0	0.8389776357827476
4UW7	A	63.0	0.133623030961434	0.2971014492753623	1013	395.5	0.17533718689788053	0.8310502283105022	819	0	-1	-1	-1	3274.5	0.40473036896877956	0.7840909090909091	2557	0	-1	-1	-1	0.1085	0.2872	269.0	0.8337453646477132
2CGT	N	33.0	0.056112224448897796	0.25925925925925924	1173	649.5	0.18936341659951653	0.9108527131782945	983	0	-1	-1	-1	0	-1	-1	-1	0	-1	-1	-1	0.1395	0.2211	83.0	-1
6NF2	A	46.0	0.12352168199737187	0.3076923076923077	911	592.0	0.21403812824956672	0.8666666666666667	869	0	-1	-1	-1	0	-1	-1	-1	0	-1	-1	-1	0.1181	0.2139	453.0	0.9432709716354858
4GDI	E	55.0	0.07086614173228346	0.3113207547169811	1079	611.5	0.2330188679245283	0.8372881355932204	765	0	-1	-1	-1	0	-1	-1	-1	0	-1	-1	-1	0.1357	0.2832	367.0	0.8831168831168831
5Y6Z	E	94.0	0.11454102355808286	0.28087649402390436	1458	628.0	0.19581589958158996	0.9397590361445783	946	0	-1	-1	-1	0	-1	-1	-1	0	-1	-1	-1	0.1295	0.2291	460.0	0.8376830044557607
5Y3D	C	34.5	0.0740276035131744	0.3110720562390158	1822	701.5	0.2018348623853211	0.9097744360902256	933	0	-1	-1	-1	0	-1	-1	-1	0	-1	-1	-1	0.1543	0.2667	480.0	0.8389776357827476
4B73	A	65.0	0.0794213167995276	0.3002232142857143	2491	829.5	0.32966101694915256	0.8663697104677061	731	0	-1	-1	-1	0	-1	-1	-1	0	-1	-1	-1	0.1613	0.2206	645.0	0.8298755186721992
2YI8	E	80.0	0.083729216152019	0.3248847926267281	1250	741.0	0.2536549707602339	0.896640826873385	981	0	-1	-1	-1	1988.5	0.329830053667263	0.78125	2584	0	-1	-1	-1	0.1781	0.2124	771.0	0.8156458459672529
2R5J	I	25.0	0.07587687902648532	0.2804232804232804	1019	582.5	0.2518518518518518	0.8473520249221184	759	0	-1	-1	-1	0	-1	-1	-1	0	-1	-1	-1	0.1417	0.2732	417.0	0.8408656906429026
7CZE	C	25.0	0.057367149758454104	0.29411764705882354	1333	1052.5	0.3372982158028887	0.8611713665943601	716	0	-1	-1	-1	1817.0	0.2921478060046189	0.7842529448233106	2717	0	-1	-1	-1	0.1708	0.2308	655.0	0.9980830670926517
3DYA	A	28.5	0.1298283261802575	0.28672985781990523	1020	588.0	0.23664749383730485	0.9056603773584906	899	95.5	0.23595505617977527	0.7590361445783133	184	3307.5	0.40463724756918473	0.7778576563623293	2566	187.5	0.23629489603024575	0.8064516129032258	374	0.1715	0.2623	551.0	0.8103448275862069
4K4Y	E	113.0	0.1026983487716472	0.26153846153846155	1508	650.5	0.2047177759056445	0.9382239382239382	928	0	-1	-1	-1	0	-1	-1	-1	0	-1	-1	-1	0.1463	0.2587	463.0	0.8419182948490231
1P2Z	A	77.0	0.09048178613396005	0.2857142857142857	1163	768.0	0.3069090909090909	0.844	875	0	-1	-1	-1	553.0	0.09430156328794756	0.7940552016985138	3495	0	-1	-1	-1	0.2092	0.2242	887.0	0.8392181588902901
5J7U	D	24.0	0.024334600760456272	0.34782608695652173	1223	727.0	0.25364667747163694	0.8743016759776536	876	0	-1	-1	-1	0	-1	-1	-1	0	-1	-1	-1	0.1553	0.2226	609.0	0.8345047923322684
6ZTZ	D	39.5	0.06461307287753569	0.2388888888888889	971	594.0	0.17557251908396945	0.9366515837104072	958	0	-1	-1	-1	0	-1	-1	-1	0	-1	-1	-1	0.1358	0.2642	417.0	0.8373570520965693
5PZP	B	54.0	0.08477611940298507	0.30439442658092175	2417	599.5	0.17938630999213218	0.9156626506024096	1022	0	-1	-1	-1	0	-1	-1	-1	0	-1	-1	-1	0.1386	0.2183	535.0	0.8301994301994302
5W9N	I	1564.0	0.29917469050894085	0.371160409556314	282	1129.0	0.31270096463022506	0.8365591397849462	779	0	-1	-1	-1	0	-1	-1	-1	0	-1	-1	-1	0.404	0.8121	726.0	-1
4JU4	A	70.5	0.08094534711964549	0.3051224944320713	2487	606.0	0.19173811379579112	0.9461538461538461	1023	0	-1	-1	-1	0	-1	-1	-1	0	-1	-1	-1	0.1464	0.2222	559.0	0.8109480812641083
1JLG	A	28.5	0.1298283261802575	0.28672985781990523	1020	572.5	0.23642439431913115	0.889937106918239	879	95.5	0.23595505617977527	0.7590361445783133	184	3307.5	0.40463724756918473	0.7778576563623293	2566	187.5	0.23629489603024575	0.8064516129032258	374	0.1613	0.252	529.0	0.8517406962785115
4BTP	C	55.5	0.1231933929800413	0.29248366013071897	841	895.0	0.227765726681128	0.9	1033	0	-1	-1	-1	1946.0	0.3328729281767956	0.778675282714055	2487	0	-1	-1	-1	0.1939	0.2379	749.0	0.8351437699680511
3JBA	B	45.0	0.08953068592057761	0.3155216284987277	992	667.5	0.2798913043478261	0.865546218487395	747	0	-1	-1	-1	0	-1	-1	-1	0	-1	-1	-1	0.0641	0.36	115.0	0.30078125
4OOW	A	70.5	0.08094534711964549	0.3051224944320713	2487	599.0	0.20347003154574134	0.9485294117647058	996	0	-1	-1	-1	0	-1	-1	-1	0	-1	-1	-1	0.1475	0.225	555.0	0.8454661558109834
5Z88	A	0	-1	-1	-1	824.5	0.31797235023041476	0.8823529411764706	694	0	-1	-1	-1	0	-1	-1	-1	0	-1	-1	-1	0.1655	0.2758	492.0	0.9030890369473047
5B56	B	60.0	0.07649513212795549	0.3021978021978022	1074	648.0	0.1776094276094276	0.9295154185022027	961	0	-1	-1	-1	0	-1	-1	-1	0	-1	-1	-1	0.1445	0.2698	432.0	0.8357827476038339
5EVM	C	97.5	0.08286118980169972	0.28746928746928746	1005	689.0	0.20119352088661552	0.9042145593869731	912	0	-1	-1	-1	1819.0	0.2987468671679198	0.8092328581126952	2517	0	-1	-1	-1	0.1949	0.3682	450.0	0.9461910519951633
1REV	A	28.5	0.1298283261802575	0.28672985781990523	1020	586.5	0.23494983277591974	0.8977635782747604	883	95.5	0.23595505617977527	0.7590361445783133	184	3307.5	0.40463724756918473	0.7778576563623293	2566	187.5	0.23629489603024575	0.8064516129032258	374	0.1729	0.2729	524.0	0.8340224453632605
4A8M	P	37.5	0.09978917779339423	0.2757281553398058	908	813.5	0.2614785992217899	0.9281767955801105	923	0	-1	-1	-1	1672.5	0.31757575757575757	0.7728613569321534	2430	0	-1	-1	-1	0.1577	0.2105	664.0	0.8352810239287701
5F8J	A	87.5	0.07692307692307693	0.30559540889526543	2072	610.5	0.19182652210175147	0.9349593495934959	953	0	-1	-1	-1	0	-1	-1	-1	0	-1	-1	-1	0.1247	0.2214	462.0	0.8022408963585435
3OLB	I	80.0	0.11214199273900767	0.27716849451645065	1476	587.0	0.19019933554817275	0.9541666666666667	964	0	-1	-1	-1	0	-1	-1	-1	0	-1	-1	-1	0.1426	0.2532	461.0	0.8338141950375072
5KEQ	F	45.0	0.08953068592057761	0.3155216284987277	992	627.0	0.27849264705882354	0.8233695652173914	720	0	-1	-1	-1	0	-1	-1	-1	0	-1	-1	-1	0.114	0.1971	473.0	0.8389776357827476
2QE2	B	72.5	0.08249556475458308	0.30965593784683687	2481	619.0	0.2028985507246377	0.9438202247191011	975	0	-1	-1	-1	0	-1	-1	-1	0	-1	-1	-1	0.1425	0.2299	523.0	0.8582725060827251
6IAW	B	69.0	0.06592592592592593	0.2688821752265861	1019	461.0	0.2014260249554367	0.9149797570850202	875	0	-1	-1	-1	1444.5	0.23316326530612244	0.8095659875996457	2791	0	-1	-1	-1	0.1451	0.2847	55.0	-1
5TXL	A	40.5	0.13138297872340426	0.29404761904761906	1040	605.0	0.2195318805488297	0.912751677852349	941	0	-1	-1	-1	0	-1	-1	-1	0	-1	-1	-1	0.1734	0.2625	556.0	0.8186301369863014
6CRI	I	50.0	0.05013623978201635	0.23772609819121446	1448	681.5	0.18006182380216385	0.8996138996138996	1035	124.5	0.3074433656957929	0.7307692307692307	179	2173.0	0.3809095002251238	0.769090909090909	2242	233.0	0.11298482293423272	0.7282608695652174	1002	0.0819	0.3482	163.0	0.8345047923322684
6HDD	E	72.0	0.09579955784819455	0.2981651376146789	921	454.5	0.1534847298355521	0.8868778280542986	1056	0	-1	-1	-1	1522.0	0.2843410068302555	0.7849162011173184	2521	0	-1	-1	-1	0.144	0.2284	515.0	0.8351437699680511
2YNI	A	28.5	0.1298283261802575	0.28672985781990523	1020	612.5	0.24522028262676643	0.8727810650887574	865	95.5	0.23595505617977527	0.7590361445783133	184	3307.5	0.40463724756918473	0.7778576563623293	2566	187.5	0.23629489603024575	0.8064516129032258	374	0.162	0.2455	560.0	0.8264129181084199
3KBH	A	55.5	0.13333333333333333	0.30094043887147337	802	642.0	0.17598187311178248	0.9137254901960784	1069	211.0	0.38786279683377306	0.765625	187	2506.0	0.3772326744462967	0.7760901518863302	2158	208.5	0.1759465478841871	0.7783251231527094	695	0.1593	0.2308	593.0	0.9987220447284345
5D3G	A	40.5	0.13138297872340426	0.29404761904761906	1040	583.5	0.19261006289308177	0.928030303030303	1008	0	-1	-1	-1	0	-1	-1	-1	0	-1	-1	-1	0.174	0.2653	553.0	0.8371647509578544
3KIC	M	51.0	0.09687906371911574	0.31634819532908703	1067	581.5	0.2778776978417266	0.7902813299232737	721	0	-1	-1	-1	0	-1	-1	-1	0	-1	-1	-1	0.1252	0.1986	520.0	0.8504398826979472
3D28	B	65.0	0.0794213167995276	0.3002232142857143	2491	586.0	0.18104118104118105	0.9173228346456693	1033	0	-1	-1	-1	0	-1	-1	-1	0	-1	-1	-1	0.1596	0.2443	557.0	0.814139110604333
6GVY	A	120.5	0.09298052186696068	0.28782707622298065	1842	627.5	0.19141914191419143	0.943089430894309	966	0	-1	-1	-1	0	-1	-1	-1	0	-1	-1	-1	0.1555	0.2703	475.0	0.8370607028753994
5UK0	E	59.0	0.09190371991247265	0.2698072805139186	904	443.5	0.197196261682243	0.8940677966101694	834	0	-1	-1	-1	0	-1	-1	-1	0	-1	-1	-1	0.1324	0.3052	323.0	0.9473046638400969
3O8R	B	72.5	0.08249556475458308	0.30965593784683687	2481	821.5	0.32151898734177214	0.892271662763466	758	0	-1	-1	-1	0	-1	-1	-1	0	-1	-1	-1	0.1651	0.2254	645.0	-1
4IH6	B	65.0	0.0794213167995276	0.3002232142857143	2491	612.0	0.18352941176470589	0.8796992481203008	1009	0	-1	-1	-1	0	-1	-1	-1	0	-1	-1	-1	0.1496	0.2306	557.0	0.8457772337821298
3OL9	I	80.0	0.11214199273900767	0.27716849451645065	1476	603.0	0.19298245614035087	0.9352226720647774	950	0	-1	-1	-1	0	-1	-1	-1	0	-1	-1	-1	0.1311	0.2377	461.0	0.8173076923076923
5NGJ	A	62.5	0.087509349289454	0.2925	937	689.5	0.2531531531531532	0.8949044585987261	796	0	-1	-1	-1	1533.0	0.2616130678917815	0.7890685142417244	2619	0	-1	-1	-1	0.131	0.2418	440.0	0.8319488817891374
6TMV	G	38.5	0.075	0.24361948955916474	969	644.5	0.1917263325377884	0.8992537313432836	989	0	-1	-1	-1	1541.0	0.2734202114580772	0.776536312849162	2635	0	-1	-1	-1	0.1597	0.2511	541.0	0.8338658146964856
6KUJ	A	42.5	0.039586919104991396	0.2875	1503	665.5	0.24661016949152542	0.9208860759493671	864	0	-1	-1	-1	0	-1	-1	-1	0	-1	-1	-1	0.1369	0.2198	249.0	-1
3KIC	L	51.0	0.09687906371911574	0.31634819532908703	1067	581.5	0.2778776978417266	0.7902813299232737	721	0	-1	-1	-1	0	-1	-1	-1	0	-1	-1	-1	0.1235	0.1964	520.0	0.8504398826979472
5X70	A	63.5	0.08895899053627761	0.2883435582822086	1096	864.0	0.2844378257632167	0.9073634204275535	922	0	-1	-1	-1	0	-1	-1	-1	0	-1	-1	-1	0.1963	0.2322	779.0	0.8357827476038339
4WSR	A	40.5	0.07916666666666666	0.2857142857142857	1041	875.0	0.31088560885608857	0.8798955613577023	701	0	-1	-1	-1	0	-1	-1	-1	0	-1	-1	-1	0.1655	0.2817	481.0	-1
2PY5	A	47.0	0.07963354474982381	0.2634032634032634	990	767.5	0.24324324324324326	0.908256880733945	894	0	-1	-1	-1	1745.5	0.28350515463917525	0.787321063394683	2607	0	-1	-1	-1	0.1833	0.2763	564.0	0.8382165605095542
2R5J	L	25.0	0.07587687902648532	0.2804232804232804	1019	643.5	0.27204502814258913	0.8656716417910447	731	0	-1	-1	-1	0	-1	-1	-1	0	-1	-1	-1	0.1431	0.2786	417.0	0.8408656906429026
5D6L	A	51.0	0.05792044661549198	0.32806324110671936	1180	663.5	0.18296795952782463	0.9004149377593361	945	127.5	0.2569060773480663	0.75	238	1159.5	0.21732598898347522	0.811214953271028	2924	189.0	0.23344370860927152	0.8057142857142857	429	0.1384	0.2562	442.0	0.8577307466196356
5JSE	A	99.0	0.10242587601078167	0.3114754098360656	996	782.0	0.27413793103448275	0.8571428571428571	789	0	-1	-1	-1	2268.0	0.36028508232981077	0.7911494873178629	2216	0	-1	-1	-1	0.1558	0.2383	548.0	0.8726303317535545
5X6X	D	63.5	0.08895899053627761	0.2883435582822086	1096	855.5	0.2771618625277162	0.9124087591240876	942	0	-1	-1	-1	0	-1	-1	-1	0	-1	-1	-1	0.1746	0.2065	778.0	0.8364217252396167
3GOL	B	70.5	0.08094534711964549	0.3051224944320713	2487	637.0	0.19699367088607594	0.8924731182795699	985	0	-1	-1	-1	0	-1	-1	-1	0	-1	-1	-1	0.1523	0.233	559.0	0.8352872215709262
1HMV	A	40.5	0.13138297872340426	0.29404761904761906	1040	583.0	0.1901743264659271	0.9266409266409267	1003	0	-1	-1	-1	0	-1	-1	-1	0	-1	-1	-1	0.1582	0.2466	536.0	0.8357827476038339
5J7U	E	24.0	0.024334600760456272	0.34782608695652173	1223	746.0	0.22585669781931464	0.9206349206349206	969	0	-1	-1	-1	0	-1	-1	-1	0	-1	-1	-1	0.1564	0.2224	616.0	0.8345047923322684
3ZDP	B	51.0	0.08369098712446352	0.3136729222520107	1025	638.5	0.19599666388657214	0.9325396825396826	947	0	-1	-1	-1	0	-1	-1	-1	0	-1	-1	-1	0.1325	0.2255	467.0	0.8231334149326806
1CEZ	A	64.5	0.14326647564469913	0.2631578947368421	636	784.0	0.27002126151665484	0.8758620689655172	976	0	-1	-1	-1	2269.5	0.38210259949390385	0.7809120827456512	2220	0	-1	-1	-1	0.1964	0.2152	862.0	0.8383386581469648
6OGZ	J	43.5	0.04509283819628647	0.3090909090909091	1610	837.0	0.2755102040816326	0.9086538461538461	956	0	-1	-1	-1	0	-1	-1	-1	0	-1	-1	-1	0.2066	0.2392	805.0	0.8364099299809039
2X3H	C	96.5	0.10627674750356633	0.2962226640159046	899	782.5	0.2968036529680365	0.8419689119170984	709	0	-1	-1	-1	1958.0	0.3177570093457944	0.7806646525679758	2411	0	-1	-1	-1	0.165	0.2737	498.0	-1
3CJ3	A	65.0	0.0794213167995276	0.3002232142857143	2491	598.0	0.1821011673151751	0.9069767441860465	1027	0	-1	-1	-1	0	-1	-1	-1	0	-1	-1	-1	0.1473	0.2234	560.0	0.8294294294294294
5CYQ	B	40.5	0.13138297872340426	0.29404761904761906	1040	442.0	0.16638225255972697	0.8590308370044053	945	0	-1	-1	-1	0	-1	-1	-1	0	-1	-1	-1	0.1422	0.2702	415.0	0.8357641090678504
4J06	B	70.5	0.08094534711964549	0.3051224944320713	2487	599.0	0.2017336485421592	0.9377289377289377	996	0	-1	-1	-1	0	-1	-1	-1	0	-1	-1	-1	0.1455	0.2215	558.0	0.8155737704918032
5YVJ	B	33.5	0.07026587086272382	0.26591375770020537	2712	741.5	0.26126126126126126	0.9036827195467422	868	0	-1	-1	-1	0	-1	-1	-1	0	-1	-1	-1	0.1787	0.2589	589.0	0.8401273885350319
3SHM	A	50.0	0.09383202099737532	0.2948453608247423	1039	604.0	0.2691292875989446	0.8453038674033149	775	0	-1	-1	-1	0	-1	-1	-1	0	-1	-1	-1	0.1327	0.2138	516.0	0.8370464672183323
1SVA	1	35.0	0.057057057057057055	0.2508250825082508	1029	405.5	0.19121683440073192	0.8781512605042017	855	0	-1	-1	-1	0	-1	-1	-1	0	-1	-1	-1	0.1116	0.2442	348.0	0.8357827476038339
5EVM	F	97.5	0.08286118980169972	0.28746928746928746	1005	667.5	0.2018819503849444	0.8905660377358491	904	0	-1	-1	-1	1819.0	0.2987468671679198	0.8092328581126952	2517	0	-1	-1	-1	0.1947	0.369	450.0	0.945619335347432
2E9T	A	86.5	0.07772406098921532	0.2707253886010363	1917	666.5	0.1825657894736842	0.921161825726141	975	0	-1	-1	-1	0	-1	-1	-1	0	-1	-1	-1	0.1423	0.2411	474.0	0.8277153558052435
3RA4	A	64.0	0.12041522491349481	0.30742049469964666	879	643.5	0.2864816472694718	0.8311688311688312	732	0	-1	-1	-1	1833.5	0.3079944547134935	0.7790765634132086	2617	0	-1	-1	-1	0.1308	0.211	519.0	0.8370464672183323
2WRF	I	66.5	0.09090909090909091	0.2806236080178174	937	736.5	0.29427792915531337	0.8780487804878049	732	0	-1	-1	-1	0	-1	-1	-1	0	-1	-1	-1	0.1596	0.2691	486.0	0.8600638977635783
6CH8	G	46.0	0.12352168199737187	0.3076923076923077	911	530.5	0.2171280276816609	0.8932384341637011	875	0	-1	-1	-1	0	-1	-1	-1	0	-1	-1	-1	0.0816	0.4004	211.0	-1
2WRF	H	66.5	0.09090909090909091	0.2806236080178174	937	739.5	0.30606617647058826	0.8717277486910995	706	0	-1	-1	-1	0	-1	-1	-1	0	-1	-1	-1	0.1596	0.2671	486.0	0.8600638977635783
6MPH	B	46.0	0.12352168199737187	0.3076923076923077	911	590.0	0.22077922077922077	0.897887323943662	871	0	-1	-1	-1	0	-1	-1	-1	0	-1	-1	-1	0.1176	0.2107	453.0	0.9432709716354858
3OL7	E	65.5	0.10756166599272139	0.26362735381565905	1464	562.0	0.18734388009991673	0.9259259259259259	958	264.0	0.2222222222222222	0.7767857142857143	559	3751.5	0.3651567944250871	0.7995117485505036	3898	0	-1	-1	-1	0.1342	0.2421	461.0	0.803409090909091
5A20	A	42.5	0.07147912243453644	0.27823691460055094	1050	626.0	0.1895093062605753	0.9294605809128631	941	0	-1	-1	-1	1432.5	0.24981522542498152	0.7952941176470588	2784	0	-1	-1	-1	0.1339	0.2494	161.0	-1
2YI8	A	80.0	0.083729216152019	0.3248847926267281	1250	749.0	0.23870967741935484	0.925	1035	0	-1	-1	-1	1988.5	0.329830053667263	0.78125	2584	0	-1	-1	-1	0.1799	0.2136	771.0	0.8156458459672529
6QX5	K	21.5	0.049640757674722404	0.2733812949640288	1253	658.5	0.2353448275862069	0.900990099009901	857	0	-1	-1	-1	1513.0	0.2619164619164619	0.7820983125458547	2707	0	-1	-1	-1	0.1447	0.2499	479.0	-1
6JCQ	A	54.5	0.09654272667971298	0.31092436974789917	1057	531.0	0.25704225352112675	0.8	771	0	-1	-1	-1	1952.0	0.3287124060150376	0.7872819358469331	2479	0	-1	-1	-1	0.1324	0.2127	518.0	0.7967250141163185
1JMU	B	55.5	0.09581646423751687	0.2845691382765531	983	878.5	0.31297709923664124	0.8934624697336562	766	0	-1	-1	-1	0	-1	-1	-1	0	-1	-1	-1	0.1474	0.2103	608.0	0.8605947955390335
3KIE	C	51.0	0.09687906371911574	0.31634819532908703	1067	614.5	0.2703180212014134	0.8247978436657682	761	0	-1	-1	-1	0	-1	-1	-1	0	-1	-1	-1	0.1322	0.2118	520.0	0.8504398826979472
1UVI	C	37.5	0.09978917779339423	0.2757281553398058	908	786.5	0.25639039504260264	0.9297752808988764	935	0	-1	-1	-1	1672.5	0.31757575757575757	0.7728613569321534	2430	0	-1	-1	-1	0.1577	0.2105	664.0	0.8277744087325651
5W9H	D	1564.0	0.29917469050894085	0.371160409556314	282	1166.5	0.29861751152073734	0.8950276243093923	723	0	-1	-1	-1	0	-1	-1	-1	0	-1	-1	-1	0.404	0.8122	726.0	-1
2HWH	B	65.0	0.0794213167995276	0.3002232142857143	2491	611.0	0.2015748031496063	0.9309090909090909	995	0	-1	-1	-1	0	-1	-1	-1	0	-1	-1	-1	0.1529	0.234	561.0	0.8277066356228172
6NF2	G	46.0	0.12352168199737187	0.3076923076923077	911	592.0	0.21403812824956672	0.8666666666666667	869	0	-1	-1	-1	0	-1	-1	-1	0	-1	-1	-1	0.1181	0.2139	453.0	0.9432709716354858
3J9E	D	36.0	0.08575581395348837	0.2789598108747045	953	820.0	0.225	0.8910891089108911	897	0	-1	-1	-1	0	-1	-1	-1	0	-1	-1	-1	0.1562	0.2622	520.0	-1
4NYZ	A	78.0	0.10966755827283149	0.30242360379346683	1668	599.5	0.19095477386934673	0.9156626506024096	945	0	-1	-1	-1	0	-1	-1	-1	0	-1	-1	-1	0.1378	0.2428	460.0	0.8294902912621359
3SHM	B	50.0	0.09383202099737532	0.2948453608247423	1039	609.0	0.2669603524229075	0.8324175824175825	771	0	-1	-1	-1	0	-1	-1	-1	0	-1	-1	-1	0.1331	0.2141	516.0	0.8370464672183323
5W6F	A	49.5	0.1107850330154072	0.2811918063314711	826	693.0	0.2508064516129032	0.8662952646239555	881	0	-1	-1	-1	0	-1	-1	-1	0	-1	-1	-1	0.1871	0.2658	616.0	0.8345047923322684
6MPH	C	46.0	0.12352168199737187	0.3076923076923077	911	593.0	0.22058823529411764	0.901060070671378	873	0	-1	-1	-1	0	-1	-1	-1	0	-1	-1	-1	0.1275	0.2299	453.0	0.9432709716354858
3O8B	B	72.5	0.08249556475458308	0.30965593784683687	2481	810.0	0.3230769230769231	0.8552036199095022	728	0	-1	-1	-1	0	-1	-1	-1	0	-1	-1	-1	0.1618	0.2206	645.0	0.8302354399008675
2CGT	B	33.0	0.056112224448897796	0.25925925925925924	1173	671.5	0.1925566343042071	0.8782287822878229	965	0	-1	-1	-1	0	-1	-1	-1	0	-1	-1	-1	0.1395	0.2211	83.0	-1
6TMU	C	38.5	0.075	0.24361948955916474	969	639.0	0.19021310181531176	0.9060150375939849	1001	0	-1	-1	-1	1541.0	0.2734202114580772	0.776536312849162	2635	0	-1	-1	-1	0.1583	0.2456	550.0	0.8182314410480349
2W0C	L	37.5	0.05759162303664921	0.28413284132841327	1066	602.5	0.23084291187739464	0.8795620437956204	770	0	-1	-1	-1	991.0	0.1805909322465614	0.7842920353982301	3022	0	-1	-1	-1	0.0892	0.2369	127.0	-1
3UDL	B	65.0	0.0794213167995276	0.3002232142857143	2491	593.0	0.20607028753993611	0.8958333333333334	964	0	-1	-1	-1	0	-1	-1	-1	0	-1	-1	-1	0.157	0.2413	555.0	0.8081328751431844
5V88	A	38.5	0.04779686333084392	0.3316062176165803	1146	652.5	0.2071167883211679	0.9458333333333333	856	29.0	0.12734082397003746	0.723404255319149	220	892.5	0.13717491075981642	0.7911764705882353	3242	289.0	0.022572402044293016	0.775609756097561	6839	0.1177	0.2425	363.0	0.8286924939467313
5ZVT	R	75.0	0.10701373825018076	0.275092936802974	845	0	-1	-1	-1	0	-1	-1	-1	0	-1	-1	-1	0	-1	-1	-1	0.041	0.3506	1154.0	-1
2YGB	B	56.0	0.08888888888888889	0.289044289044289	966	759.5	0.27147766323024053	0.8951841359773371	811	0	-1	-1	-1	1795.0	0.29090004972650424	0.8035714285714286	2566	0	-1	-1	-1	0.1536	0.2414	534.0	0.8357827476038339
3LJ5	B	45.0	0.11440677966101695	0.27835051546391754	834	975.5	0.2974683544303797	0.912621359223301	852	0	-1	-1	-1	1927.5	0.34675293553798225	0.7920087575259989	2346	0	-1	-1	-1	0.1888	0.2447	692.0	0.8351437699680511
5H37	B	70.0	0.04407370517928287	0.26029411764705884	3336	698.5	0.2912885662431942	0.8537234042553191	726	0	-1	-1	-1	0	-1	-1	-1	0	-1	-1	-1	0.1636	0.2715	109.0	-1
5X6Z	A	63.5	0.08895899053627761	0.2883435582822086	1096	889.0	0.2852897473997028	0.9078014184397163	923	0	-1	-1	-1	0	-1	-1	-1	0	-1	-1	-1	0.1727	0.2044	777.0	0.848
6JCR	A	54.5	0.09654272667971298	0.31092436974789917	1057	577.5	0.2515230635335074	0.8210227272727273	797	0	-1	-1	-1	1952.0	0.3287124060150376	0.7872819358469331	2479	0	-1	-1	-1	0.1291	0.2089	518.0	0.8370464672183323
5C56	A	36.5	0.12391573729863693	0.2628120893561104	853	655.5	0.25919589392643283	0.8859649122807017	827	74.5	0.08074534161490683	0.8024691358024691	724	3052.5	0.42684244650961745	0.7887380191693291	2123	265.5	0.07815734989648034	0.7626262626262627	1734	0.0128	0.3496	13.0	0.8351437699680511
4R0E	A	65.5	0.10756166599272139	0.26362735381565905	1464	607.5	0.1971595655806182	0.9554655870445344	950	264.0	0.2222222222222222	0.7767857142857143	559	3751.5	0.3651567944250871	0.7995117485505036	3898	0	-1	-1	-1	0.1393	0.245	461.0	0.8329113924050633
1UVJ	A	37.5	0.09978917779339423	0.2757281553398058	908	809.5	0.26046511627906976	0.9411764705882353	933	0	-1	-1	-1	1672.5	0.31757575757575757	0.7728613569321534	2430	0	-1	-1	-1	0.1587	0.2121	664.0	0.8277744087325651
2QQP	E	47.5	0.12687099073414113	0.28525641025641024	779	670.0	0.2773851590106007	0.8532608695652174	764	0	-1	-1	-1	2047.5	0.35380602323926963	0.7978609625668449	2347	0	-1	-1	-1	0.1384	0.2227	517.0	0.8383386581469648
2IJN	B	72.5	0.08249556475458308	0.30965593784683687	2481	625.5	0.2158273381294964	0.9183673469387755	957	0	-1	-1	-1	0	-1	-1	-1	0	-1	-1	-1	0.1487	0.2277	561.0	0.8392749244712991
6IMK	A	41.0	0.0630891950688905	0.2779552715654952	1066	508.5	0.21217547000895254	0.8618181818181818	842	0	-1	-1	-1	1261.0	0.21127819548872181	0.771978021978022	2898	0	-1	-1	-1	0.132	0.2548	409.0	0.8351437699680511
7BVQ	B	27.0	0.028615622583139984	0.2569444444444444	1149	720.0	0.19195305951383068	0.9462809917355371	951	0	-1	-1	-1	0	-1	-1	-1	0	-1	-1	-1	0.1395	0.2546	451.0	0.8640243902439024
6OUU	A	50.5	0.08274398868458274	0.2932330827067669	1015	527.0	0.23130434782608697	0.8364779874213837	832	0	-1	-1	-1	0	-1	-1	-1	0	-1	-1	-1	0.1502	0.2517	485.0	0.8357827476038339
5PZM	B	54.0	0.08477611940298507	0.30439442658092175	2417	624.5	0.21393841166936792	0.8949152542372881	939	0	-1	-1	-1	0	-1	-1	-1	0	-1	-1	-1	0.1446	0.2234	545.0	0.8522660388463802
2OPS	A	28.5	0.1298283261802575	0.28672985781990523	1020	576.0	0.24873949579831933	0.896969696969697	860	95.5	0.23595505617977527	0.7590361445783133	184	3307.5	0.40463724756918473	0.7778576563623293	2566	187.5	0.23629489603024575	0.8064516129032258	374	0.1731	0.2703	535.0	0.8505402160864346
4WRT	B	72.5	0.10281597904387688	0.3152610441767068	1029	772.0	0.23743627093954844	0.9235127478753541	1020	0	-1	-1	-1	0	-1	-1	-1	0	-1	-1	-1	0.1689	0.206	742.0	0.8389776357827476
2V6E	A	24.5	0.06015523932729625	0.25340599455040874	1179	663.0	0.17874015748031497	0.926530612244898	1025	0	-1	-1	-1	1731.0	0.33077684314695693	0.7850851438637698	2339	0	-1	-1	-1	0.1629	0.256	531.0	0.83153894870171
2WFS	H	44.5	0.07885304659498207	0.2925531914893617	1019	633.0	0.19063829787234043	0.9411764705882353	937	0	-1	-1	-1	1472.5	0.26029116465863456	0.7767790262172285	2649	0	-1	-1	-1	0.1219	0.2242	426.0	0.30078125
2Y26	F	30.0	0.06202723146747353	0.3082706766917293	1584	745.0	0.26730937773882557	0.8815028901734104	795	0	-1	-1	-1	1621.0	0.2734355365669766	0.801178203240059	2621	0	-1	-1	-1	0.1533	0.2508	504.0	0.8409669211195929
6OUU	B	50.5	0.08274398868458274	0.2932330827067669	1015	558.0	0.23636363636363636	0.883495145631068	846	0	-1	-1	-1	0	-1	-1	-1	0	-1	-1	-1	0.1458	0.2511	480.0	0.8357827476038339
6C0J	A	40.5	0.13138297872340426	0.29404761904761906	1040	586.0	0.22926829268292684	0.9185667752442996	923	0	-1	-1	-1	0	-1	-1	-1	0	-1	-1	-1	0.175	0.2641	556.0	0.8306908267270668
6ODF	D	74.5	0.04446460980036298	0.31511254019292606	1893	555.0	0.24524886877828053	0.9124579124579124	808	0	-1	-1	-1	0	-1	-1	-1	0	-1	-1	-1	0.1308	0.2445	419.0	0.8600638977635783
6OGZ	I	43.5	0.04509283819628647	0.3090909090909091	1610	801.5	0.2570806100217865	0.9147286821705426	990	0	-1	-1	-1	0	-1	-1	-1	0	-1	-1	-1	0.2082	0.2408	805.0	0.8364099299809039
6ASW	A	40.5	0.13138297872340426	0.29404761904761906	1040	586.5	0.24378109452736318	0.8909090909090909	876	0	-1	-1	-1	0	-1	-1	-1	0	-1	-1	-1	0.1715	0.2602	555.0	0.8092643051771117
4CBL	A	44.5	0.06480819633071241	0.2792607802874743	3223	642.5	0.2374784110535406	0.889967637540453	849	0	-1	-1	-1	0	-1	-1	-1	0	-1	-1	-1	0.1349	0.2303	482.0	0.8351437699680511
4CBM	C	44.5	0.06480819633071241	0.2792607802874743	3223	573.5	0.23488168273444346	0.8786885245901639	836	0	-1	-1	-1	0	-1	-1	-1	0	-1	-1	-1	0.1375	0.242	461.0	0.8351437699680511
5YWP	A	47.0	0.05831423478482302	0.2943444730077121	3149	782.0	0.2990990990990991	0.8900804289544236	737	0	-1	-1	-1	3567.0	0.24776951672862454	0.7932163046712288	7399	0	-1	-1	-1	0.1639	0.2734	500.0	0.8568690095846645
3OL6	I	80.0	0.11214199273900767	0.27716849451645065	1476	609.0	0.198326359832636	0.9518072289156626	946	0	-1	-1	-1	0	-1	-1	-1	0	-1	-1	-1	0.1412	0.2511	461.0	0.8306045340050378
7CMD	C	103.0	0.037677245104659016	0.2894190871369295	6441	491.5	0.17734447539461468	0.8925233644859814	863	1325.0	1.0	1.0	0	4362.0	0.20218940562780105	0.8025663458734325	10182	1145.0	1.0	1.0	0	0.1251	0.3015	308.0	0.8379715522572665
6C0L	A	40.5	0.13138297872340426	0.29404761904761906	1040	576.5	0.2306438467807661	0.9129032258064517	917	0	-1	-1	-1	0	-1	-1	-1	0	-1	-1	-1	0.1743	0.2627	556.0	0.8306908267270668
6TMU	D	38.5	0.075	0.24361948955916474	969	638.0	0.1861198738170347	0.9042145593869731	1007	0	-1	-1	-1	1541.0	0.2734202114580772	0.776536312849162	2635	0	-1	-1	-1	0.1572	0.2462	545.0	0.8473502304147466
4EAW	B	70.5	0.08094534711964549	0.3051224944320713	2487	609.0	0.18515625	0.9011406844106464	1017	0	-1	-1	-1	0	-1	-1	-1	0	-1	-1	-1	0.1472	0.223	559.0	0.7987012987012987
4RY6	A	70.5	0.08094534711964549	0.3051224944320713	2487	608.0	0.19047619047619047	0.9138576779026217	1014	0	-1	-1	-1	0	-1	-1	-1	0	-1	-1	-1	0.1456	0.2217	565.0	0.8389776357827476
4S1Q	G	0	-1	-1	-1	476.0	0.1935185185185185	0.8326693227091634	829	0	-1	-1	-1	0	-1	-1	-1	0	-1	-1	-1	0.1116	0.2541	344.0	0.9980830670926517
6OWT	B	45.5	0.09720534629404617	0.28368794326241137	1082	681.0	0.17966360856269112	0.9288537549407114	1055	0	-1	-1	-1	0	-1	-1	-1	0	-1	-1	-1	0.1766	0.2605	578.0	0.8345047923322684
6GZV	C	115.0	0.10064412238325282	0.25667351129363447	1510	306.0	0.13088512241054615	0.8742138364779874	903	0	-1	-1	-1	0	-1	-1	-1	0	-1	-1	-1	0.1016	0.332	238.0	0.8293838862559242
3KBH	C	55.5	0.13333333333333333	0.30094043887147337	802	655.0	0.1762481089258699	0.9066147859922179	1065	211.0	0.38786279683377306	0.765625	187	2506.0	0.3772326744462967	0.7760901518863302	2158	208.5	0.1759465478841871	0.7783251231527094	695	0.163	0.2358	593.0	0.9987220447284345
6OGZ	G	43.5	0.04509283819628647	0.3090909090909091	1610	798.0	0.28214548126377664	0.920863309352518	944	0	-1	-1	-1	0	-1	-1	-1	0	-1	-1	-1	0.1808	0.2112	794.0	0.8364099299809039
3CJ3	B	65.0	0.0794213167995276	0.3002232142857143	2491	595.5	0.20047355958958168	0.9136690647482014	989	0	-1	-1	-1	0	-1	-1	-1	0	-1	-1	-1	0.1502	0.2269	562.0	0.8294294294294294
3OLB	E	80.0	0.11214199273900767	0.27716849451645065	1476	588.5	0.19166666666666668	0.9426229508196722	956	0	-1	-1	-1	0	-1	-1	-1	0	-1	-1	-1	0.142	0.2527	461.0	0.8338141950375072
4MIA	B	65.0	0.0794213167995276	0.3002232142857143	2491	587.5	0.19952114924181963	0.9025270758122743	976	0	-1	-1	-1	0	-1	-1	-1	0	-1	-1	-1	0.1585	0.2463	545.0	0.85
4MK7	A	65.0	0.0794213167995276	0.3002232142857143	2491	603.5	0.2037914691943128	0.9381818181818182	991	0	-1	-1	-1	0	-1	-1	-1	0	-1	-1	-1	0.1514	0.2314	557.0	0.8440366972477065
5OEB	A	24.5	0.03594771241830065	0.3235294117647059	1360	473.5	0.19964664310954064	0.8828125	876	0	-1	-1	-1	1285.0	0.2177278401997503	0.7920072661217076	2904	0	-1	-1	-1	0.1418	0.2776	405.0	0.8319488817891374
3S6Z	C	77.0	0.05970149253731343	0.2616822429906542	1086	471.5	0.18413597733711048	0.9027777777777778	843	0	-1	-1	-1	0	-1	-1	-1	0	-1	-1	-1	0.0824	0.2258	292.0	0.881468110709988
1JLF	A	28.5	0.1298283261802575	0.28672985781990523	1020	570.5	0.19984012789768185	0.922509225092251	980	95.5	0.23595505617977527	0.7590361445783133	184	3307.5	0.40463724756918473	0.7778576563623293	2566	187.5	0.23629489603024575	0.8064516129032258	374	0.1744	0.2723	538.0	0.8327402135231317
4BIP	A	48.5	0.05003849114703618	0.24074074074074073	1029	255.0	0.1385658914728682	0.9225806451612903	877	0	-1	-1	-1	0	-1	-1	-1	0	-1	-1	-1	0.0938	0.3447	204.0	0.3984375
1SKS	B	29.5	0.019546520719311962	0.24271844660194175	1176	141.5	0.060903732809430254	0.8857142857142857	948	0	-1	-1	-1	0	-1	-1	-1	0	-1	-1	-1	0.054	0.2932	105.0	0.8261980830670926
4RW4	A	40.5	0.13138297872340426	0.29404761904761906	1040	544.5	0.20273531777956558	0.9032258064516129	964	0	-1	-1	-1	0	-1	-1	-1	0	-1	-1	-1	0.1696	0.2647	538.0	0.8575757575757575
4J06	A	70.5	0.08094534711964549	0.3051224944320713	2487	617.0	0.21056845476381106	0.8945578231292517	955	0	-1	-1	-1	0	-1	-1	-1	0	-1	-1	-1	0.1466	0.2228	559.0	0.8155737704918032
4YDK	G	60.0	0.12856196156394964	0.31239935587761675	888	451.5	0.2085661080074488	0.8784313725490196	819	0	-1	-1	-1	0	-1	-1	-1	0	-1	-1	-1	0.1043	0.2361	341.0	0.9886075949367089
2HWI	B	65.0	0.0794213167995276	0.3002232142857143	2491	618.0	0.1806949806949807	0.936	1045	0	-1	-1	-1	0	-1	-1	-1	0	-1	-1	-1	0.1592	0.2423	561.0	0.8461081402257873
5Y6Z	A	94.0	0.11454102355808286	0.28087649402390436	1458	617.5	0.19430485762144054	0.9392712550607287	947	0	-1	-1	-1	0	-1	-1	-1	0	-1	-1	-1	0.1333	0.2382	457.0	0.8359923420548819
5JJ1	D	45.0	0.11440677966101695	0.27835051546391754	834	305.0	0.2001569858712716	0.8673469387755102	980	0	-1	-1	-1	1927.5	0.34675293553798225	0.7920087575259989	2346	0	-1	-1	-1	0.1564	0.2301	585.0	0.8351437699680511
6ELI	A	40.5	0.13138297872340426	0.29404761904761906	1040	610.0	0.23621399176954733	0.8913043478260869	893	0	-1	-1	-1	0	-1	-1	-1	0	-1	-1	-1	0.1698	0.2565	556.0	0.782789009849663
6S2C	B	82.0	0.128064032016008	0.2669447340980188	1040	707.0	0.2737835875090777	0.860730593607306	939	0	-1	-1	-1	0	-1	-1	-1	0	-1	-1	-1	0.1843	0.2076	831.0	-1
6OGY	G	43.5	0.04509283819628647	0.3090909090909091	1610	764.5	0.2554585152838428	0.9	984	0	-1	-1	-1	0	-1	-1	-1	0	-1	-1	-1	0.162	0.1906	781.0	0.8364099299809039
4JTZ	A	70.5	0.08094534711964549	0.3051224944320713	2487	607.0	0.18167701863354038	0.9140625	1032	0	-1	-1	-1	0	-1	-1	-1	0	-1	-1	-1	0.1477	0.224	560.0	0.8368391131324616
4CBM	A	44.5	0.06480819633071241	0.2792607802874743	3223	662.5	0.2440944881889764	0.8971061093247589	832	0	-1	-1	-1	0	-1	-1	-1	0	-1	-1	-1	0.1541	0.2672	467.0	0.8351437699680511
5U91	E	0	-1	-1	-1	608.5	0.17561419472247497	0.9146919431279621	888	0	-1	-1	-1	0	-1	-1	-1	0	-1	-1	-1	0.1268	0.2892	320.0	-1
2IM1	A	65.5	0.10756166599272139	0.26362735381565905	1464	591.5	0.1946532999164578	0.9433198380566802	950	264.0	0.2222222222222222	0.7767857142857143	559	3751.5	0.3651567944250871	0.7995117485505036	3898	0	-1	-1	-1	0.1278	0.226	457.0	0.8113308391234634
4WRT	C	90.5	0.11212976022566996	0.2736660929432014	837	444.0	0.1440677966101695	0.9	892	0	-1	-1	-1	0	-1	-1	-1	0	-1	-1	-1	0.102	0.2859	250.0	0.8351437699680511
3KIC	R	51.0	0.09687906371911574	0.31634819532908703	1067	570.5	0.25	0.8084507042253521	793	0	-1	-1	-1	0	-1	-1	-1	0	-1	-1	-1	0.1265	0.2023	520.0	0.8504398826979472
5ZL2	B	55.0	0.09873793615441723	0.3036529680365297	909	721.5	0.2739463601532567	0.8693009118541033	715	0	-1	-1	-1	0	-1	-1	-1	0	-1	-1	-1	0.1318	0.2636	388.0	0.8568690095846645
5W6P	A	63.0	0.09888059701492537	0.2713310580204778	1022	889.5	0.26802507836990597	0.8929503916449086	893	0	-1	-1	-1	0	-1	-1	-1	0	-1	-1	-1	0.1699	0.223	676.0	0.8130460104834013
6KU9	C	62.5	0.07528314457028648	0.2703349282296651	1083	653.5	0.25663716814159293	0.8454810495626822	787	0	-1	-1	-1	0	-1	-1	-1	0	-1	-1	-1	0.127	0.2158	487.0	0.8357827476038339
1PVQ	A	26.5	0.05891354246365723	0.24919093851132687	998	612.5	0.17104072398190046	0.9402985074626866	904	0	-1	-1	-1	1005.0	0.17474265628922922	0.799081515499426	3112	0	-1	-1	-1	0.1202	0.2786	323.0	0.8313099041533546
4AEX	A	38.5	0.041946759881688625	0.2657580919931857	3132	578.5	0.21422861710631494	0.9084745762711864	956	0	-1	-1	-1	0	-1	-1	-1	0	-1	-1	-1	0.1532	0.2329	563.0	0.8347160178685387
6N9V	E	50.5	0.11028867505551443	0.305327868852459	863	632.5	0.24631396357328708	0.890282131661442	834	0	-1	-1	-1	1622.5	0.29082774049217003	0.78	2523	0	-1	-1	-1	0.1682	0.2874	483.0	0.8310886644219978
1OUQ	B	26.5	0.05891354246365723	0.24919093851132687	998	581.0	0.16425992779783394	0.9238578680203046	911	0	-1	-1	-1	1005.0	0.17474265628922922	0.799081515499426	3112	0	-1	-1	-1	0.115	0.2666	322.0	0.8313099041533546
1NZB	E	26.5	0.05891354246365723	0.24919093851132687	998	559.5	0.1592128801431127	0.956989247311828	932	0	-1	-1	-1	1005.0	0.17474265628922922	0.799081515499426	3112	0	-1	-1	-1	-1	-1	0.8313099041533546
3MMP	C	35.5	0.04185351270553064	0.25688073394495414	1120	527.5	0.1461187214611872	0.9467455621301775	926	0	-1	-1	-1	0	-1	-1	-1	0	-1	-1	-1	0.1475	0.2275	549.0	0.8471781864299303
6MZJ	A	49.0	0.11933860531991373	0.3018181818181818	841	802.5	0.29800173761946136	0.8794871794871795	761	0	-1	-1	-1	0	-1	-1	-1	0	-1	-1	-1	0.1478	0.2279	550.0	0.7018708509354254
6MVQ	A	72.5	0.08249556475458308	0.30965593784683687	2481	624.5	0.20254169976171565	0.9172661870503597	981	0	-1	-1	-1	0	-1	-1	-1	0	-1	-1	-1	0.1531	0.2369	552.0	0.8178228990411731
1OUQ	F	26.5	0.05891354246365723	0.24919093851132687	998	600.5	0.1721311475409836	0.9130434782608695	891	0	-1	-1	-1	1005.0	0.17474265628922922	0.799081515499426	3112	0	-1	-1	-1	-1	-1	0.8310126582278481
3J27	A	50.5	0.04210264075734928	0.26	3364	731.5	0.2993688007213706	0.8997289972899729	740	0	-1	-1	-1	0	-1	-1	-1	0	-1	-1	-1	0.1575	0.269	495.0	0.938527084601339
6MVO	B	93.0	0.08375408375408376	0.3075245365321701	2450	604.5	0.17515432098765432	0.9116465863453815	1047	0	-1	-1	-1	0	-1	-1	-1	0	-1	-1	-1	0.1602	0.2455	562.0	0.8134369794558579
3OAH	A	50.0	0.09383202099737532	0.2948453608247423	1039	654.0	0.28481581311769993	0.8149100257069408	724	0	-1	-1	-1	0	-1	-1	-1	0	-1	-1	-1	0.1371	0.2222	519.0	0.8486265341905318
3PHF	1	25.0	0.057367149758454104	0.29411764705882354	1333	0	-1	-1	-1	0	-1	-1	-1	1817.0	0.2921478060046189	0.7842529448233106	2717	0	-1	-1	-1	0.1681	0.2284	653.0	0.8563218390804598
2WHX	A	37.5	0.08288845181230682	0.26793823796548594	2458	697.5	0.2506122448979592	0.8950437317784257	882	0	-1	-1	-1	0	-1	-1	-1	0	-1	-1	-1	0.1651	0.2423	582.0	0.8286189683860233
6MVK	B	72.5	0.08249556475458308	0.30965593784683687	2481	607.5	0.20863309352517986	0.9190140845070423	967	0	-1	-1	-1	0	-1	-1	-1	0	-1	-1	-1	0.1527	0.237	550.0	0.8327566320645905
6P5V	A	38.5	0.04779686333084392	0.3316062176165803	1146	632.0	0.19086021505376344	0.9301310043668122	887	29.0	0.12734082397003746	0.723404255319149	220	892.5	0.13717491075981642	0.7911764705882353	3242	289.0	0.022572402044293016	0.775609756097561	6839	0.1182	0.254	373.0	0.8104426787741204
3NAI	C	34.5	0.0740276035131744	0.3110720562390158	1822	734.0	0.21709974853310982	0.9384057971014492	917	0	-1	-1	-1	0	-1	-1	-1	0	-1	-1	-1	0.1401	0.2379	486.0	0.8260361938120256
7CMD	B	103.0	0.037677245104659016	0.2894190871369295	6441	482.0	0.175	0.8957345971563981	869	1325.0	1.0	1.0	0	4362.0	0.20218940562780105	0.8025663458734325	10182	1145.0	1.0	1.0	0	0.1083	0.2629	308.0	0.8172169811320755
5W2E	B	65.0	0.0794213167995276	0.3002232142857143	2491	618.0	0.21485623003194887	0.9243986254295533	961	0	-1	-1	-1	0	-1	-1	-1	0	-1	-1	-1	0.1604	0.2438	559.0	0.8204697986577181
5MNT	C	33.5	0.05669737774627923	0.28368794326241137	1129	832.0	0.2513611615245009	0.9233333333333333	802	0	-1	-1	-1	0	-1	-1	-1	0	-1	-1	-1	0.1365	0.2642	420.0	0.8247291268323773
6G43	C	55.0	0.1172465960665658	0.27827648114901254	765	627.5	0.28812056737588654	0.8783783783783784	758	0	-1	-1	-1	0	-1	-1	-1	0	-1	-1	-1	0.1406	0.2357	500.0	0.8421709295071741
5MND	A	35.0	0.02142857142857143	0.24793388429752067	1279	366.5	0.15472779369627507	0.9050279329608939	868	0	-1	-1	-1	723.0	0.13025641025641024	0.7593423019431988	3231	0	-1	-1	-1	0.1064	0.3255	243.0	0.830379746835443
3O8C	B	72.5	0.08249556475458308	0.30965593784683687	2481	777.5	0.3070469798657718	0.8714285714285714	772	0	-1	-1	-1	0	-1	-1	-1	0	-1	-1	-1	0.1656	0.228	645.0	0.8302354399008675
2C9G	D	56.0	0.09675090252707581	0.29193899782135074	926	504.5	0.2349290780141844	0.8717105263157895	824	0	-1	-1	-1	154.5	0.035889491350374385	0.7239583333333334	3681	0	-1	-1	-1	0.1482	0.2637	447.0	0.8389776357827476
5VQT	A	40.5	0.13138297872340426	0.29404761904761906	1040	557.0	0.20823244552058112	0.8896551724137931	949	0	-1	-1	-1	0	-1	-1	-1	0	-1	-1	-1	0.1676	0.2591	547.0	0.8518079430942501
4Z25	G	86.0	0.10587431693989072	0.30332681017612523	953	745.5	0.2549019607843137	0.9103641456582633	918	13.5	0.022641509433962263	1.0	259	2359.0	0.35886801658941203	0.8029475982532751	2267	0	-1	-1	-1	0.1584	0.2155	649.0	0.8297040759352318
5W2E	A	65.0	0.0794213167995276	0.3002232142857143	2491	612.0	0.21388667198723066	0.9241379310344827	963	0	-1	-1	-1	0	-1	-1	-1	0	-1	-1	-1	0.158	0.2395	559.0	0.8204697986577181
6P4J	C	47.0	0.09469153515064563	0.3142857142857143	974	652.0	0.2673179396092362	0.8384401114206128	767	16.0	0.01509433962264151	0.8	260	1338.5	0.25605282465150403	0.7704194260485652	2730	96.0	0.19747899159663865	0.7121212121212122	172	0.1451	0.2362	502.0	-1
4LLG	L	34.5	0.09719222462203024	0.2716297786720322	892	655.5	0.17857142857142858	0.9183673469387755	1015	0	-1	-1	-1	0	-1	-1	-1	0	-1	-1	-1	0.1463	0.2372	519.0	0.8351437699680511
4Z9G	C	38.0	0.04697072838665759	0.2782258064516129	1221	720.5	0.18598615916955016	0.9148936170212766	921	102.5	0.33532934131736525	0.717948717948718	178	1069.5	0.19474727452923687	0.7601547388781431	3002	161.5	0.08777969018932874	0.7786259541984732	1031	0.1389	0.2728	403.0	0.8807621389059619
7CXM	F	103.0	0.037677245104659016	0.2894190871369295	6441	465.5	0.22019077901430842	0.8629283489096573	937	1325.0	1.0	1.0	0	4362.0	0.20218940562780105	0.8025663458734325	10182	1145.0	1.0	1.0	0	0.2024	0.2099	596.0	-1
1Z1B	B	20.0	0.050835148874364564	0.2777777777777778	1125	582.5	0.17605004468275245	0.9205607476635514	905	0	-1	-1	-1	0	-1	-1	-1	0	-1	-1	-1	0.1326	0.2932	349.0	0.8615288220551378
5UV5	A	40.5	0.13138297872340426	0.29404761904761906	1040	561.0	0.20550161812297735	0.8975265017667845	953	0	-1	-1	-1	0	-1	-1	-1	0	-1	-1	-1	0.1609	0.251	534.0	0.8048113723346091
5W6P	F	63.0	0.09888059701492537	0.2713310580204778	1022	890.0	0.26802507836990597	0.8860103626943006	890	0	-1	-1	-1	0	-1	-1	-1	0	-1	-1	-1	0.1815	0.2372	679.0	0.8146853146853147
4NLT	A	65.5	0.10756166599272139	0.26362735381565905	1464	606.0	0.1934673366834171	0.924	944	264.0	0.2222222222222222	0.7767857142857143	559	3751.5	0.3651567944250871	0.7995117485505036	3898	0	-1	-1	-1	0.1266	0.2259	457.0	0.8147720715522215
6ZTY	V	29.0	0.05518763796909492	0.26881720430107525	1080	593.0	0.20126926563916592	0.9061224489795918	858	0	-1	-1	-1	0	-1	-1	-1	0	-1	-1	-1	0.1398	0.3021	365.0	0.834610472541507
6IMJ	A	41.0	0.0630891950688905	0.2779552715654952	1066	472.0	0.19755244755244755	0.8968253968253969	892	0	-1	-1	-1	1261.0	0.21127819548872181	0.771978021978022	2898	0	-1	-1	-1	0.1239	0.2408	406.0	0.8391764051196439
6P4J	B	47.0	0.09469153515064563	0.3142857142857143	974	576.5	0.2534722222222222	0.8488372093023255	808	16.0	0.01509433962264151	0.8	260	1338.5	0.25605282465150403	0.7704194260485652	2730	96.0	0.19747899159663865	0.7121212121212122	172	0.1451	0.2362	502.0	-1
1TL3	B	28.5	0.1298283261802575	0.28672985781990523	1020	492.5	0.20123022847100175	0.9196787148594378	889	95.5	0.23595505617977527	0.7590361445783133	184	3307.5	0.40463724756918473	0.7778576563623293	2566	187.5	0.23629489603024575	0.8064516129032258	374	0.1278	0.252	401.0	0.8357827476038339
7A5S	B	6722.0	1.0	1.0	0	1343.0	0.3563218390804598	0.8430962343096234	653	1325.0	1.0	1.0	0	19110.0	1.0	1.0	0	1145.0	1.0	1.0	0	0.1114	0.3424	220.0	-1
6TMT	G	38.5	0.075	0.24361948955916474	969	634.5	0.19525691699604744	0.9356060606060606	1001	0	-1	-1	-1	1541.0	0.2734202114580772	0.776536312849162	2635	0	-1	-1	-1	0.1554	0.2439	545.0	0.8381112984822934
5ACO	C	46.0	0.12352168199737187	0.3076923076923077	911	588.0	0.24593128390596744	0.85	786	0	-1	-1	-1	0	-1	-1	-1	0	-1	-1	-1	0.1381	0.2478	438.0	0.9432709716354858
6C0O	A	40.5	0.13138297872340426	0.29404761904761906	1040	547.0	0.2275693311582382	0.8971061093247589	915	0	-1	-1	-1	0	-1	-1	-1	0	-1	-1	-1	0.1631	0.2446	556.0	0.8296547821165817
3OL7	M	65.5	0.10756166599272139	0.26362735381565905	1464	598.0	0.1741988496302383	0.933920704845815	990	264.0	0.2222222222222222	0.7767857142857143	559	3751.5	0.3651567944250871	0.7995117485505036	3898	0	-1	-1	-1	0.1436	0.2549	461.0	0.7948717948717948
3N6M	A	82.5	0.07976794778825236	0.3107344632768362	2050	630.5	0.1978206202849958	0.9365079365079365	941	0	-1	-1	-1	0	-1	-1	-1	0	-1	-1	-1	0.1426	0.2536	462.0	0.8101876675603217
4QKX	A	51.0	0.05792044661549198	0.32806324110671936	1180	682.5	0.1940928270042194	0.9090909090909091	932	127.5	0.2569060773480663	0.75	238	1159.5	0.21732598898347522	0.811214953271028	2924	189.0	0.23344370860927152	0.8057142857142857	429	0.1538	0.2796	454.0	0.8340248962655602
4O4G	A	40.5	0.13138297872340426	0.29404761904761906	1040	616.0	0.2645324347093513	0.9022988505747126	839	0	-1	-1	-1	0	-1	-1	-1	0	-1	-1	-1	0.1683	0.2587	554.0	0.8395217117684078
5B7B	B	54.0	0.08423326133909287	0.306282722513089	1007	566.0	0.15074135090609556	0.9289340101522843	1017	0	-1	-1	-1	0	-1	-1	-1	0	-1	-1	-1	0.1181	0.2218	424.0	-1
6IGE	J	64.5	0.07932011331444759	0.3111111111111111	1052	591.5	0.24434389140271492	0.9246575342465754	813	0	-1	-1	-1	0	-1	-1	-1	0	-1	-1	-1	0.1408	0.2753	412.0	0.8389776357827476
5JB1	E	34.5	0.08137044967880086	0.3	1021	639.0	0.27115559599636035	0.8816568047337278	761	0	-1	-1	-1	0	-1	-1	-1	0	-1	-1	-1	0.1462	0.2647	454.0	0.8389776357827476
6Z0V	O	79.5	0.1019522776572668	0.2874617737003058	1785	670.5	0.23300970873786409	0.868421052631579	829	0	-1	-1	-1	3480.5	0.3361269841269841	0.784994068801898	4503	0	-1	-1	-1	0.1358	0.2379	452.0	0.8110281447443998
7CBT	B	103.0	0.037677245104659016	0.2894190871369295	6441	511.0	0.2127659574468085	0.8906882591093117	787	1325.0	1.0	1.0	0	4362.0	0.20218940562780105	0.8025663458734325	10182	1145.0	1.0	1.0	0	0.1222	0.3044	298.0	0.8516516516516517
4WPH	B	36.5	0.12391573729863693	0.2628120893561104	853	383.0	0.18215271389144433	0.88	862	74.5	0.08074534161490683	0.8024691358024691	724	3052.5	0.42684244650961745	0.7887380191693291	2123	265.5	0.07815734989648034	0.7626262626262627	1734	0.1129	0.2626	326.0	0.8338658146964856
5J6R	F	34.5	0.08137044967880086	0.3	1021	597.5	0.26014760147601473	0.88125	764	0	-1	-1	-1	0	-1	-1	-1	0	-1	-1	-1	0.1449	0.2804	420.0	0.8383386581469648
6QX5	L	21.5	0.049640757674722404	0.2733812949640288	1253	673.0	0.24411508282476024	0.8860759493670886	831	0	-1	-1	-1	1513.0	0.2619164619164619	0.7820983125458547	2707	0	-1	-1	-1	0.1447	0.2499	479.0	-1
5B7B	C	54.0	0.08423326133909287	0.306282722513089	1007	577.5	0.1669449081803005	0.9389671361502347	985	0	-1	-1	-1	0	-1	-1	-1	0	-1	-1	-1	0.1181	0.2218	424.0	-1
6TMT	D	38.5	0.075	0.24361948955916474	969	624.0	0.1921259842519685	0.9420849420849421	1011	0	-1	-1	-1	1541.0	0.2734202114580772	0.776536312849162	2635	0	-1	-1	-1	0.1563	0.2457	545.0	0.8464183381088826
3NG9	J	54.5	0.09654272667971298	0.31092436974789917	1057	618.0	0.27925531914893614	0.84	753	0	-1	-1	-1	1952.0	0.3287124060150376	0.7872819358469331	2479	0	-1	-1	-1	0.1237	0.1962	520.0	0.8252788104089219
6KK7	A	26.0	0.03265940902021773	0.2781456953642384	1135	697.5	0.18135593220338983	0.9304347826086956	950	0	-1	-1	-1	603.0	0.09191840950167829	0.8018018018018018	3429	0	-1	-1	-1	0.1389	0.2636	423.0	0.8444846292947559
5VQQ	A	40.5	0.13138297872340426	0.29404761904761906	1040	551.0	0.19952114924181963	0.9057971014492754	977	0	-1	-1	-1	0	-1	-1	-1	0	-1	-1	-1	0.1674	0.2586	547.0	0.8591885441527446
3J0C	H	61.0	0.16264687693259122	0.289010989010989	707	784.0	0.3053435114503817	0.8938547486033519	690	0	-1	-1	-1	0	-1	-1	-1	0	-1	-1	-1	0.133	0.2532	423.0	0.8596938775510204
4UW8	F	63.0	0.133623030961434	0.2971014492753623	1013	593.5	0.23351648351648352	0.8703071672354948	799	0	-1	-1	-1	3274.5	0.40473036896877956	0.7840909090909091	2557	0	-1	-1	-1	0.1776	0.3492	401.0	0.8375156838143036
5X7D	A	51.0	0.05792044661549198	0.32806324110671936	1180	670.0	0.18691588785046728	0.8870967741935484	929	127.5	0.2569060773480663	0.75	238	1159.5	0.21732598898347522	0.811214953271028	2924	189.0	0.23344370860927152	0.8057142857142857	429	0.1405	0.2635	440.0	0.8747002398081535
6MX4	H	74.5	0.04446460980036298	0.31511254019292606	1893	560.0	0.24615384615384617	0.912751677852349	807	0	-1	-1	-1	0	-1	-1	-1	0	-1	-1	-1	0.1331	0.2471	420.0	0.9993610223642172
5VF3	A	55.5	0.043059125964010285	0.2815126050420168	1318	566.0	0.24539877300613497	0.9395973154362416	843	0	-1	-1	-1	1650.0	0.2676616915422886	0.7865497076023392	2652	0	-1	-1	-1	0.1319	0.2459	415.0	0.8338658146964856
4BBL	N	51.0	0.08369098712446352	0.3136729222520107	1025	626.0	0.18986254295532645	0.9324894514767933	927	0	-1	-1	-1	0	-1	-1	-1	0	-1	-1	-1	0.115	0.217	414.0	0.8319488817891374
3D4S	A	51.0	0.05792044661549198	0.32806324110671936	1180	695.0	0.189873417721519	0.9414225941422594	946	127.5	0.2569060773480663	0.75	238	1159.5	0.21732598898347522	0.811214953271028	2924	189.0	0.23344370860927152	0.8057142857142857	429	0.1363	0.2532	439.0	0.8614277144571085
5UK2	E	59.0	0.09190371991247265	0.2698072805139186	904	492.5	0.20433145009416195	0.889344262295082	818	0	-1	-1	-1	0	-1	-1	-1	0	-1	-1	-1	0.1319	0.3051	323.0	0.9473046638400969
4Z26	G	86.0	0.10587431693989072	0.30332681017612523	953	751.0	0.24804992199687986	0.9085714285714286	932	13.5	0.022641509433962263	1.0	259	2359.0	0.35886801658941203	0.8029475982532751	2267	0	-1	-1	-1	0.1583	0.2153	649.0	0.8297040759352318
5PZK	B	54.0	0.08477611940298507	0.30439442658092175	2417	635.5	0.18829113924050633	0.9083969465648855	1002	0	-1	-1	-1	0	-1	-1	-1	0	-1	-1	-1	0.1405	0.2196	542.0	0.8446100917431193
4I2P	A	40.5	0.13138297872340426	0.29404761904761906	1040	551.0	0.22105263157894736	0.91	935	0	-1	-1	-1	0	-1	-1	-1	0	-1	-1	-1	0.1703	0.2584	554.0	0.8312082574377656
5ZKX	B	55.0	0.09873793615441723	0.3036529680365297	909	768.0	0.28310940499040305	0.8912386706948641	711	0	-1	-1	-1	0	-1	-1	-1	0	-1	-1	-1	0.1255	0.2521	388.0	0.8568690095846645
6X4D	A	40.5	0.13138297872340426	0.29404761904761906	1040	554.5	0.18769716088328076	0.9118773946360154	1007	0	-1	-1	-1	0	-1	-1	-1	0	-1	-1	-1	0.1737	0.2654	547.0	0.8592233009708737
7CZF	E	47.5	0.1232876712328767	0.2775974025974026	771	1014.0	0.32059800664451826	0.9146919431279621	782	0	-1	-1	-1	1948.0	0.33920495120209476	0.7855567805953694	2387	0	-1	-1	-1	0.0951	0.399	115.0	-1
6G43	A	55.0	0.1172465960665658	0.27827648114901254	765	611.0	0.2871024734982332	0.8879781420765027	766	0	-1	-1	-1	0	-1	-1	-1	0	-1	-1	-1	0.1416	0.2373	500.0	0.8421709295071741
2C9F	E	56.0	0.09675090252707581	0.29193899782135074	926	542.5	0.23366159355416294	0.8501628664495114	810	0	-1	-1	-1	154.5	0.035889491350374385	0.7239583333333334	3681	0	-1	-1	-1	0.1299	0.2363	440.0	0.8389776357827476
5FJ7	B	67.5	0.0842237586423633	0.29711751662971175	1140	764.0	0.27232142857142855	0.915	944	0	-1	-1	-1	1773.5	0.3484560570071259	0.763267429760666	2288	0	-1	-1	-1	0.1823	0.219	664.0	-1
6L31	E	31.5	0.08562918838421445	0.26744186046511625	913	492.5	0.2566452795600367	0.835820895522388	756	0	-1	-1	-1	0	-1	-1	-1	0	-1	-1	-1	0.1159	0.2093	444.0	-1
4UW7	C	63.0	0.133623030961434	0.2971014492753623	1013	388.5	0.17613089509143406	0.8318181818181818	819	0	-1	-1	-1	3274.5	0.40473036896877956	0.7840909090909091	2557	0	-1	-1	-1	0.1169	0.3162	271.0	0.8325092707045736
4BIL	D	42.5	0.09408410548823949	0.2894736842105263	947	478.0	0.1612641815235008	0.8844444444444445	1009	0	-1	-1	-1	1643.0	0.2832764505119454	0.7846049966239028	2621	0	-1	-1	-1	0.1697	0.2873	476.0	0.8371501272264631
6PS0	A	51.0	0.05792044661549198	0.32806324110671936	1180	669.0	0.18734177215189873	0.925	945	127.5	0.2569060773480663	0.75	238	1159.5	0.21732598898347522	0.811214953271028	2924	189.0	0.23344370860927152	0.8057142857142857	429	0.1392	0.2588	440.0	0.8627808136004858
2Y26	L	30.0	0.06202723146747353	0.3082706766917293	1584	745.0	0.26730937773882557	0.8815028901734104	795	0	-1	-1	-1	1621.0	0.2734355365669766	0.801178203240059	2621	0	-1	-1	-1	0.1541	0.2523	504.0	0.8409669211195929
4DJH	B	26.0	0.03265940902021773	0.2781456953642384	1135	670.5	0.17593360995850624	0.925764192139738	976	0	-1	-1	-1	603.0	0.09191840950167829	0.8018018018018018	3429	0	-1	-1	-1	0.1193	0.2163	448.0	0.8768472906403941
2YI8	B	80.0	0.083729216152019	0.3248847926267281	1250	738.5	0.2530909090909091	0.9157894736842105	995	0	-1	-1	-1	1988.5	0.329830053667263	0.78125	2584	0	-1	-1	-1	0.1754	0.2078	771.0	0.8156458459672529
3QID	C	34.5	0.0740276035131744	0.3110720562390158	1822	735.0	0.21194280908326324	0.8811188811188811	903	0	-1	-1	-1	0	-1	-1	-1	0	-1	-1	-1	0.1457	0.2491	492.0	0.8356510745891277
5RLR	B	103.0	0.037677245104659016	0.2894190871369295	6441	578.5	0.2406199021207178	0.8575581395348837	882	1325.0	1.0	1.0	0	4362.0	0.20218940562780105	0.8025663458734325	10182	1145.0	1.0	1.0	0	0.1712	0.2494	585.0	0.8047138047138047
6Z3Q	C	63.0	0.13847203274215553	0.3034379671150972	797	299.5	0.13333333333333333	0.8875	905	0	-1	-1	-1	0	-1	-1	-1	0	-1	-1	-1	0.1009	0.3264	242.0	0.8374760994263862
1IHM	C	50.0	0.08861671469740634	0.2963855421686747	973	596.0	0.2706299911268855	0.8764367816091954	779	20.0	0.01509433962264151	1.0	261	1585.5	0.2773921665840357	0.8102824040550326	2653	77.0	0.1728395061728395	0.8076923076923077	191	0.1466	0.2425	492.0	0.8389776357827476
2EC0	D	86.5	0.07772406098921532	0.2707253886010363	1917	673.0	0.18889809444904723	0.926829268292683	961	0	-1	-1	-1	0	-1	-1	-1	0	-1	-1	-1	0.1445	0.2507	470.0	0.82
7CAH	A	6722.0	1.0	1.0	0	333.0	0.133	0.8159509202453987	837	1325.0	1.0	1.0	0	19110.0	1.0	1.0	0	1145.0	1.0	1.0	0	0.0725	0.433	105.0	0.8415335463258786
2B6A	B	40.5	0.13138297872340426	0.29404761904761906	1040	442.5	0.16430358632193495	0.933649289099526	988	0	-1	-1	-1	0	-1	-1	-1	0	-1	-1	-1	0.1391	0.259	427.0	0.8357827476038339
5RLH	B	103.0	0.037677245104659016	0.2894190871369295	6441	580.0	0.23434991974317818	0.9012345679012346	922	1325.0	1.0	1.0	0	4362.0	0.20218940562780105	0.8025663458734325	10182	1145.0	1.0	1.0	0	0.1739	0.2547	585.0	0.8082727780883175
6Z0V	K	79.5	0.1019522776572668	0.2874617737003058	1785	670.5	0.2345132743362832	0.8631921824104235	823	0	-1	-1	-1	3480.5	0.3361269841269841	0.784994068801898	4503	0	-1	-1	-1	0.1303	0.2398	452.0	0.8110281447443998
6Z0V	X	79.5	0.1019522776572668	0.2874617737003058	1785	670.5	0.2345132743362832	0.8631921824104235	823	0	-1	-1	-1	3480.5	0.3361269841269841	0.784994068801898	4503	0	-1	-1	-1	0.124	0.2191	452.0	0.8110281447443998
5WSO	A	73.5	0.06662007919869554	0.29545454545454547	3325	528.0	0.238556338028169	0.8856209150326797	830	0	-1	-1	-1	3821.5	0.21774193548387097	0.7966951903216288	9011	0	-1	-1	-1	0.1478	0.2698	454.0	0.8364099299809039
5W9K	L	1564.0	0.29917469050894085	0.371160409556314	282	1018.0	0.3014354066985646	0.8362831858407079	802	0	-1	-1	-1	0	-1	-1	-1	0	-1	-1	-1	0.4024	0.8122	723.0	-1
2GIR	A	65.0	0.0794213167995276	0.3002232142857143	2491	611.5	0.1998413957176844	0.9	981	0	-1	-1	-1	0	-1	-1	-1	0	-1	-1	-1	0.1602	0.2442	557.0	0.8268321513002365
2XC1	A	53.0	0.0951048951048951	0.26666666666666666	920	741.0	0.2860655737704918	0.8250591016548463	797	0	-1	-1	-1	2008.5	0.3216715257531584	0.7742690058479532	2406	0	-1	-1	-1	0.1833	0.2461	660.0	0.8375855631611698
3QO9	A	40.5	0.13138297872340426	0.29404761904761906	1040	594.0	0.21158487530168946	0.9006849315068494	951	0	-1	-1	-1	0	-1	-1	-1	0	-1	-1	-1	0.1594	0.2459	553.0	0.8091684434968017
5DMQ	A	31.0	0.037965072133637055	0.26525198938992045	2257	573.0	0.22178683385579936	0.881619937694704	955	0	-1	-1	-1	3030.5	0.38398937053645577	0.766832504145937	3006	0	-1	-1	-1	0.1709	0.2451	609.0	0.8383386581469648
2YP9	A	88.0	0.10072463768115943	0.3028322440087146	921	855.0	0.2997275204359673	0.8847184986595175	728	0	-1	-1	-1	0	-1	-1	-1	0	-1	-1	-1	0.1612	0.2819	490.0	0.9233038348082596
2C6S	J	56.0	0.09675090252707581	0.29193899782135074	926	479.0	0.22666666666666666	0.8415841584158416	822	0	-1	-1	-1	154.5	0.035889491350374385	0.7239583333333334	3681	0	-1	-1	-1	0.1459	0.2602	443.0	0.8389776357827476
5J1E	C	40.5	0.13138297872340426	0.29404761904761906	1040	548.0	0.23758278145695363	0.8830769230769231	883	0	-1	-1	-1	0	-1	-1	-1	0	-1	-1	-1	0.1654	0.2544	548.0	0.8119034250421112
5VEX	A	26.0	0.03265940902021773	0.2781456953642384	1135	658.0	0.1815856777493606	0.8987341772151899	936	0	-1	-1	-1	603.0	0.09191840950167829	0.8018018018018018	3429	0	-1	-1	-1	0.1276	0.2426	422.0	0.8377581120943953
4NLV	A	65.5	0.10756166599272139	0.26362735381565905	1464	596.0	0.19384359400998336	0.9628099173553719	960	264.0	0.2222222222222222	0.7767857142857143	559	3751.5	0.3651567944250871	0.7995117485505036	3898	0	-1	-1	-1	0.1285	0.2323	458.0	0.8144927536231884
1Q3V	A	26.5	0.05891354246365723	0.24919093851132687	998	605.5	0.17572463768115942	0.919431279620853	893	0	-1	-1	-1	1005.0	0.17474265628922922	0.799081515499426	3112	0	-1	-1	-1	0.1202	0.2743	332.0	0.8212083847102343
5XL9	A	46.5	0.0743801652892562	0.2805194805194805	1067	813.0	0.2972727272727273	0.8837837837837837	730	0	-1	-1	-1	0	-1	-1	-1	0	-1	-1	-1	0.1615	0.2714	486.0	0.9589209074187615
5J7O	A	24.0	0.024334600760456272	0.34782608695652173	1223	762.5	0.25853658536585367	0.8736263736263736	866	0	-1	-1	-1	0	-1	-1	-1	0	-1	-1	-1	0.1418	0.2022	611.0	0.8345047923322684
5YEU	B	45.0	0.04330963154492566	0.24363636363636362	1272	501.0	0.15515771526001704	0.9479166666666666	981	0	-1	-1	-1	0	-1	-1	-1	0	-1	-1	-1	0.1113	0.227	381.0	0.8284848484848485
4WSR	C	40.5	0.07916666666666666	0.2857142857142857	1041	892.0	0.31593662628145386	0.8625954198473282	680	0	-1	-1	-1	0	-1	-1	-1	0	-1	-1	-1	0.1655	0.2817	481.0	-1
5O6A	B	41.0	0.07231182795698925	0.2781799379524302	2753	772.5	0.3017319963536919	0.8756613756613757	719	0	-1	-1	-1	0	-1	-1	-1	0	-1	-1	-1	0.1633	0.2772	492.0	0.997444089456869
5W9P	A	1564.0	0.29917469050894085	0.371160409556314	282	774.0	0.27886323268206037	0.8463611859838275	755	0	-1	-1	-1	0	-1	-1	-1	0	-1	-1	-1	0.4045	0.8125	111.0	-1
2YMN	F	54.0	0.08423326133909287	0.306282722513089	1007	631.0	0.1926765475152572	0.9285714285714286	909	0	-1	-1	-1	0	-1	-1	-1	0	-1	-1	-1	0.113	0.2178	399.0	-1
4QFF	L	87.5	0.04725609756097561	0.29107981220657275	1099	751.0	0.23110720562390158	0.9195804195804196	852	0	-1	-1	-1	793.5	0.1349145626115787	0.8015151515151515	3261	0	-1	-1	-1	0.1365	0.2463	441.0	0.8351437699680511
4BTP	I	55.5	0.1231933929800413	0.29248366013071897	841	914.0	0.22534197264218864	0.9098837209302325	1045	0	-1	-1	-1	1946.0	0.3328729281767956	0.778675282714055	2487	0	-1	-1	-1	0.1939	0.2379	749.0	0.8351437699680511
5W9O	D	1564.0	0.29917469050894085	0.371160409556314	282	1189.0	0.3011049723756906	0.9058171745152355	725	0	-1	-1	-1	0	-1	-1	-1	0	-1	-1	-1	0.4042	0.8111	726.0	-1
2R5J	M	25.0	0.07587687902648532	0.2804232804232804	1019	575.0	0.25788497217068646	0.8606811145510835	755	0	-1	-1	-1	0	-1	-1	-1	0	-1	-1	-1	0.1432	0.2787	417.0	0.8408656906429026
4BTP	H	55.5	0.1231933929800413	0.29248366013071897	841	911.0	0.22429906542056074	0.9122807017543859	1049	0	-1	-1	-1	1946.0	0.3328729281767956	0.778675282714055	2487	0	-1	-1	-1	0.1898	0.2313	749.0	0.8351437699680511
1TKZ	B	28.5	0.1298283261802575	0.28672985781990523	1020	485.5	0.175513698630137	0.9360730593607306	949	95.5	0.23595505617977527	0.7590361445783133	184	3307.5	0.40463724756918473	0.7778576563623293	2566	187.5	0.23629489603024575	0.8064516129032258	374	0.129	0.2538	401.0	0.8357827476038339
2Y26	P	30.0	0.06202723146747353	0.3082706766917293	1584	763.0	0.26906222611744085	0.8872832369942196	795	0	-1	-1	-1	1621.0	0.2734355365669766	0.801178203240059	2621	0	-1	-1	-1	0.1523	0.2492	504.0	0.8409669211195929
5A9E	P	9.0	0.003084832904884319	0.20689655172413793	1916	482.0	0.14739884393063585	0.9503105590062112	877	0	-1	-1	-1	1694.0	0.2977027660571964	0.7641395908543923	2604	0	-1	-1	-1	0.0975	0.3058	216.0	0.30078125
2GH8	C	56.0	0.10320781032078104	0.2730627306273063	892	618.5	0.25212224108658743	0.8510028653295129	829	0	-1	-1	-1	0	-1	-1	-1	0	-1	-1	-1	0.1492	0.2322	544.0	0.8351437699680511
4OGR	F	11.0	0.11366906474820145	0.2594417077175698	781	567.0	0.16524216524216523	0.9405405405405406	868	41.0	0.07749077490774908	0.8076923076923077	245	621.5	0.09948717948717949	0.8134171907756813	3423	276.0	0.028075970272502065	0.8056872037914692	5844	0.021	0.3519	36.0	0.8357827476038339
5RMI	A	103.0	0.037677245104659016	0.2894190871369295	6441	549.0	0.22834008097165992	0.8730650154798761	912	1325.0	1.0	1.0	0	4362.0	0.20218940562780105	0.8025663458734325	10182	1145.0	1.0	1.0	0	0.1723	0.2568	572.0	0.8011049723756906
5RLU	B	103.0	0.037677245104659016	0.2894190871369295	6441	606.5	0.24269480519480519	0.8846153846153846	894	1325.0	1.0	1.0	0	4362.0	0.20218940562780105	0.8025663458734325	10182	1145.0	1.0	1.0	0	0.1795	0.2625	585.0	0.800333704115684
5IRE	A	70.0	0.04407370517928287	0.26029411764705884	3336	892.5	0.32932469935245146	0.8833746898263027	678	0	-1	-1	-1	0	-1	-1	-1	0	-1	-1	-1	0.1599	0.2687	75.0	-1
6APB	A	59.5	0.08934953538241601	0.27901785714285715	951	748.0	0.2149122807017544	0.8974358974358975	867	0	-1	-1	-1	0	-1	-1	-1	0	-1	-1	-1	0.1766	0.3596	212.0	-1
7CN2	E	45.0	0.08953068592057761	0.3155216284987277	992	594.5	0.2620751341681574	0.8542274052478134	775	0	-1	-1	-1	0	-1	-1	-1	0	-1	-1	-1	0.0753	0.4334	478.0	-1
4KE5	B	65.0	0.0794213167995276	0.3002232142857143	2491	594.5	0.17537022603273578	0.9036144578313253	1034	0	-1	-1	-1	0	-1	-1	-1	0	-1	-1	-1	0.1566	0.2469	547.0	0.8224885844748858
4WSR	B	40.5	0.07916666666666666	0.2857142857142857	1041	856.5	0.30947955390334575	0.8538461538461538	686	0	-1	-1	-1	0	-1	-1	-1	0	-1	-1	-1	0.1655	0.2817	481.0	-1
7JQB	h	25.5	0.05520614954577219	0.29699248120300753	1165	500.0	0.20417853751187084	0.8847736625514403	810	0	-1	-1	-1	0	-1	-1	-1	0	-1	-1	-1	0.0471	0.3592	84.0	0.8351437699680511
3J2N	Z	75.0	0.10084033613445378	0.2857142857142857	924	829.5	0.3310344827586207	0.8827586206896552	725	0	-1	-1	-1	2142.5	0.3234155781325593	0.8015587529976019	2466	0	-1	-1	-1	0.0771	0.2538	609.0	-1
4BTP	J	55.5	0.1231933929800413	0.29248366013071897	841	904.5	0.22413793103448276	0.9149560117302052	1051	0	-1	-1	-1	1946.0	0.3328729281767956	0.778675282714055	2487	0	-1	-1	-1	0.1944	0.2376	749.0	0.8351437699680511
2JLW	B	37.5	0.08288845181230682	0.26793823796548594	2458	489.5	0.22975352112676056	0.8758389261744967	838	0	-1	-1	-1	0	-1	-1	-1	0	-1	-1	-1	0.1426	0.2503	449.0	0.839058524173028
2W45	A	41.0	0.07404744787922359	0.29261363636363635	1039	533.0	0.17330016583747926	0.9166666666666666	978	0	-1	-1	-1	1271.0	0.22274066797642436	0.7798796216680998	2909	0	-1	-1	-1	0.1315	0.2346	437.0	-1
4JY0	B	70.5	0.08094534711964549	0.3051224944320713	2487	582.0	0.18195956454121306	0.9140625	1030	0	-1	-1	-1	0	-1	-1	-1	0	-1	-1	-1	0.1472	0.225	558.0	0.8389339513325609
5RM1	A	103.0	0.037677245104659016	0.2894190871369295	6441	554.0	0.197172034564022	0.8807017543859649	988	1325.0	1.0	1.0	0	4362.0	0.20218940562780105	0.8025663458734325	10182	1145.0	1.0	1.0	0	0.1743	0.2601	572.0	0.8021360314783587
2GIR	B	65.0	0.0794213167995276	0.3002232142857143	2491	609.0	0.17893106119287375	0.924	1041	0	-1	-1	-1	0	-1	-1	-1	0	-1	-1	-1	0.1534	0.2353	557.0	0.8268321513002365
4UW8	D	63.0	0.133623030961434	0.2971014492753623	1013	597.5	0.236745886654479	0.8900343642611683	803	0	-1	-1	-1	3274.5	0.40473036896877956	0.7840909090909091	2557	0	-1	-1	-1	0.1745	0.3472	401.0	0.8375156838143036
6MYA	F	57.0	0.0899854862119013	0.26898047722342733	917	761.5	0.2923076923076923	0.8898071625344353	742	0	-1	-1	-1	0	-1	-1	-1	0	-1	-1	-1	0.1746	0.29	484.0	0.9980830670926517
4USN	R	33.5	0.037509377344336084	0.30303030303030304	1168	484.0	0.14051973051010588	0.948051948051948	885	0	-1	-1	-1	0	-1	-1	-1	0	-1	-1	-1	0.0979	0.3362	210.0	0.30078125
3BGW	A	32.0	0.06831395348837209	0.27728613569321536	1037	673.0	0.19653679653679654	0.9153225806451613	907	0	-1	-1	-1	1259.5	0.21864154685176004	0.7896150402864817	2917	0	-1	-1	-1	0.1662	0.3201	419.0	-1
4F23	B	58.0	0.08628005657708628	0.28841607565011823	991	956.0	0.3268156424581006	0.8397129186602871	656	0	-1	-1	-1	0	-1	-1	-1	0	-1	-1	-1	0.1798	0.2925	509.0	0.9525258673158856
3KLF	B	40.5	0.13138297872340426	0.29404761904761906	1040	456.5	0.18283261802575107	0.9181034482758621	933	0	-1	-1	-1	0	-1	-1	-1	0	-1	-1	-1	0.138	0.2615	413.0	0.8376996805111822
1DDT	A	57.5	0.07519325368938862	0.2565947242206235	1006	822.0	0.28397212543554007	0.9080779944289693	789	0	-1	-1	-1	0	-1	-1	-1	0	-1	-1	-1	0.1582	0.2531	523.0	0.8542372881355932
2GIQ	A	65.0	0.0794213167995276	0.3002232142857143	2491	603.5	0.1780185758513932	0.9236947791164659	1043	0	-1	-1	-1	0	-1	-1	-1	0	-1	-1	-1	0.1558	0.2422	557.0	0.8025583982202447
5JZI	E	27.5	0.019711902956785442	0.3561643835616438	1246	405.0	0.1733594515181195	0.8762376237623762	819	55.5	0.06985294117647059	0.8260869565217391	249	397.5	0.06384078573274748	0.7891373801916933	3556	195.0	0.26360544217687076	0.7989690721649485	394	0.0588	0.3636	98.0	0.8562300319488818
5RLM	B	103.0	0.037677245104659016	0.2894190871369295	6441	575.0	0.23311897106109325	0.8895705521472392	918	1325.0	1.0	1.0	0	4362.0	0.20218940562780105	0.8025663458734325	10182	1145.0	1.0	1.0	0	0.1708	0.2482	585.0	0.8086662915025323
6OHY	A	74.0	0.11430437622468975	0.2931323283082077	934	533.0	0.26003649635036497	0.8507462686567164	761	0	-1	-1	-1	0	-1	-1	-1	0	-1	-1	-1	0.1125	0.2044	447.0	0.9444108761329305
5MCY	h	38.5	0.058315334773218146	0.28222996515679444	1102	510.5	0.16015625	0.9111111111111111	844	0	-1	-1	-1	0	-1	-1	-1	0	-1	-1	-1	0.1005	0.3359	221.0	0.30078125
5VMJ	C	51.5	0.07777777777777778	0.3191489361702128	1021	463.0	0.20248328557784145	0.8249027237354085	790	0	-1	-1	-1	0	-1	-1	-1	0	-1	-1	-1	0.1292	0.298	321.0	0.9473046638400969
4OGR	K	11.0	0.11366906474820145	0.2594417077175698	781	573.5	0.16351606805293006	0.9611111111111111	878	41.0	0.07749077490774908	0.8076923076923077	245	621.5	0.09948717948717949	0.8134171907756813	3423	276.0	0.028075970272502065	0.8056872037914692	5844	0.0333	0.3312	49.0	0.8357827476038339
2GIQ	B	65.0	0.0794213167995276	0.3002232142857143	2491	611.5	0.1998413957176844	0.9	981	0	-1	-1	-1	0	-1	-1	-1	0	-1	-1	-1	0.1546	0.2374	557.0	0.8025583982202447
1RA6	A	65.5	0.10756166599272139	0.26362735381565905	1464	600.0	0.1931438127090301	0.9314516129032258	948	264.0	0.2222222222222222	0.7767857142857143	559	3751.5	0.3651567944250871	0.7995117485505036	3898	0	-1	-1	-1	0.1276	0.2262	457.0	0.8489164086687306
4MK8	A	65.0	0.0794213167995276	0.3002232142857143	2491	617.0	0.20459952418715305	0.9214285714285714	981	0	-1	-1	-1	0	-1	-1	-1	0	-1	-1	-1	0.1528	0.2346	557.0	0.8336369156041287
1ING	B	42.0	0.07566024268379729	0.31085043988269795	1060	616.5	0.2559017941454202	0.8685897435897436	747	0	-1	-1	-1	0	-1	-1	-1	0	-1	-1	-1	0.1361	0.2743	388.0	-1
5WDU	F	46.0	0.12352168199737187	0.3076923076923077	911	561.0	0.23083700440528634	0.8733333333333333	835	0	-1	-1	-1	0	-1	-1	-1	0	-1	-1	-1	0.1207	0.2223	449.0	0.9432709716354858
3GNW	B	70.5	0.08094534711964549	0.3051224944320713	2487	612.0	0.20873015873015874	0.9006849315068494	968	0	-1	-1	-1	0	-1	-1	-1	0	-1	-1	-1	0.1467	0.2202	568.0	0.8184357541899442
2Y7C	C	34.5	0.07898550724637682	0.25829383886255924	958	651.0	0.18354430379746836	0.9354838709677419	1016	0	-1	-1	-1	0	-1	-1	-1	0	-1	-1	-1	0.1672	0.2645	529.0	0.8365139949109415
4J04	B	70.5	0.08094534711964549	0.3051224944320713	2487	0	-1	-1	-1	0	-1	-1	-1	0	-1	-1	-1	0	-1	-1	-1	0.1458	0.2217	558.0	0.7908704883227177
3PU0	D	33.0	0.06779661016949153	0.34408602150537637	1137	620.0	0.2045060658578856	0.959349593495935	908	0	-1	-1	-1	1340.5	0.21013412816691504	0.7943661971830986	2961	0	-1	-1	-1	0.1399	0.2649	416.0	0.8330263965623081
2QVJ	D	33.0	0.06779661016949153	0.34408602150537637	1137	600.5	0.1829787234042553	0.9388646288209607	946	0	-1	-1	-1	1340.5	0.21013412816691504	0.7943661971830986	2961	0	-1	-1	-1	0.1354	0.2555	421.0	0.8375796178343949
3IWM	D	101.0	0.06364428945074106	0.2736644798500469	3521	435.5	0.19373219373219372	0.8869565217391304	823	0	-1	-1	-1	0	-1	-1	-1	0	-1	-1	-1	0.1384	0.3443	300.0	0.8364217252396167
6PPI	E	50.5	0.0784177654406662	0.2585812356979405	1004	608.5	0.17150170648464164	0.8933333333333333	947	0	-1	-1	-1	1679.0	0.2880290205562273	0.7913621262458472	2630	0	-1	-1	-1	0.1431	0.274	413.0	0.8357827476038339
1GX6	A	65.0	0.0794213167995276	0.3002232142857143	2491	564.5	0.17944664031620552	0.9116465863453815	1016	0	-1	-1	-1	0	-1	-1	-1	0	-1	-1	-1	0.1517	0.2447	519.0	0.7958333333333333
5C7K	C	46.0	0.12352168199737187	0.3076923076923077	911	576.0	0.20930232558139536	0.8804347826086957	885	0	-1	-1	-1	0	-1	-1	-1	0	-1	-1	-1	0.1147	0.3356	212.0	-1
5EFV	C	59.0	0.10533807829181495	0.29365079365079366	901	675.0	0.23996852871754523	0.8892128279883382	928	0	-1	-1	-1	2078.5	0.34154841921832213	0.7995337995337995	2301	0	-1	-1	-1	0.1703	0.2322	630.0	0.8384223918575063
6CRQ	A	46.0	0.12352168199737187	0.3076923076923077	911	554.0	0.2699724517906336	0.8472622478386167	742	0	-1	-1	-1	0	-1	-1	-1	0	-1	-1	-1	0.1461	0.2636	450.0	0.9444108761329305
5KEQ	A	45.0	0.08953068592057761	0.3155216284987277	992	617.5	0.2571174377224199	0.8678678678678678	791	0	-1	-1	-1	0	-1	-1	-1	0	-1	-1	-1	0.1536	0.2654	474.0	0.8389776357827476
5PZL	B	54.0	0.08477611940298507	0.30439442658092175	2417	661.0	0.20111287758346583	0.933579335793358	987	0	-1	-1	-1	0	-1	-1	-1	0	-1	-1	-1	0.1408	0.2205	545.0	0.8062940857297883
6AOC	A	40.5	0.13138297872340426	0.29404761904761906	1040	593.0	0.22321428571428573	0.8986928104575164	926	0	-1	-1	-1	0	-1	-1	-1	0	-1	-1	-1	0.1622	0.2486	555.0	0.7686973749380882
6HAK	D	40.5	0.13138297872340426	0.29404761904761906	1040	449.5	0.15664690939881457	0.8486238532110092	963	0	-1	-1	-1	0	-1	-1	-1	0	-1	-1	-1	0.1321	0.2486	415.0	0.8381134480560867
4F5X	K	48.0	0.066815144766147	0.2786377708978328	1024	590.0	0.21345291479820627	0.8981132075471698	850	0	-1	-1	-1	0	-1	-1	-1	0	-1	-1	-1	0.1244	0.2494	397.0	0.8375796178343949
3J8W	E	46.0	0.09451659451659451	0.3133971291866029	968	571.0	0.2440147329650092	0.8307210031347962	767	0	-1	-1	-1	0	-1	-1	-1	0	-1	-1	-1	0.075	0.4356	421.0	-1
2ZTN	A	49.5	0.09412550066755675	0.32413793103448274	1063	651.5	0.25	0.8734567901234568	808	0	-1	-1	-1	0	-1	-1	-1	0	-1	-1	-1	0.1457	0.2533	472.0	0.8341836734693877
3KZ4	K	44.0	0.06607275426874536	0.2755417956656347	1024	590.0	0.21345291479820627	0.8981132075471698	850	0	-1	-1	-1	0	-1	-1	-1	0	-1	-1	-1	0.1244	0.2494	397.0	0.8375796178343949
6E0W	B	93.5	0.13071428571428573	0.27031019202363366	723	811.0	0.33158813263525305	0.8656036446469249	707	0	-1	-1	-1	2572.0	0.3823178016726404	0.7797270955165692	2133	0	-1	-1	-1	0.1769	0.2539	602.0	0.8505186089078707
3DM2	B	28.5	0.1298283261802575	0.28672985781990523	1020	468.5	0.171875	0.8461538461538461	918	95.5	0.23595505617977527	0.7590361445783133	184	3307.5	0.40463724756918473	0.7778576563623293	2566	187.5	0.23629489603024575	0.8064516129032258	374	0.1374	0.2686	400.0	0.8347160178685387
5XL2	B	51.5	0.03730886850152905	0.30198019801980197	1433	856.5	0.3139427516158818	0.8785529715762274	696	0	-1	-1	-1	0	-1	-1	-1	0	-1	-1	-1	0.1823	0.3111	486.0	0.9993610223642172
5KEQ	E	45.0	0.08953068592057761	0.3155216284987277	992	636.0	0.2625994694960212	0.8892215568862275	797	0	-1	-1	-1	0	-1	-1	-1	0	-1	-1	-1	0.1193	0.2057	482.0	0.8389776357827476
4OW5	A	23.5	0.04121621621621622	0.3388888888888889	1300	393.0	0.17936802973977695	0.8935185185185185	860	0	-1	-1	-1	0	-1	-1	-1	0	-1	-1	-1	0.1043	0.2631	307.0	0.860702875399361
5RL6	B	103.0	0.037677245104659016	0.2894190871369295	6441	595.5	0.23967611336032388	0.8835820895522388	900	1325.0	1.0	1.0	0	4362.0	0.20218940562780105	0.8025663458734325	10182	1145.0	1.0	1.0	0	0.1721	0.2509	585.0	0.8079730488489613
6ZTZ	X	29.0	0.05518763796909492	0.26881720430107525	1080	485.0	0.19531953195319532	0.9156118143459916	874	0	-1	-1	-1	0	-1	-1	-1	0	-1	-1	-1	0.1341	0.2926	365.0	0.834610472541507
6CFP	A	31.0	0.02155504234026174	0.37333333333333335	1224	679.0	0.25161887141535616	0.8831168831168831	773	0	-1	-1	-1	0	-1	-1	-1	0	-1	-1	-1	0.1261	0.2472	402.0	0.8347880299251871
5TZR	A	26.0	0.03265940902021773	0.2781456953642384	1135	0	-1	-1	-1	0	-1	-1	-1	603.0	0.09191840950167829	0.8018018018018018	3429	0	-1	-1	-1	0.1204	0.2265	437.0	0.8660660660660661
5RMI	B	103.0	0.037677245104659016	0.2894190871369295	6441	574.0	0.23609991941982272	0.8905775075987842	912	1325.0	1.0	1.0	0	4362.0	0.20218940562780105	0.8025663458734325	10182	1145.0	1.0	1.0	0	0.1709	0.2486	585.0	0.8029279279279279
2R5H	B	29.0	0.08717948717948718	0.2960199004975124	963	572.0	0.2560747663551402	0.8228228228228228	737	0	-1	-1	-1	0	-1	-1	-1	0	-1	-1	-1	0.1398	0.2644	419.0	-1
7BU8	B	70.0	0.04407370517928287	0.26029411764705884	3336	733.0	0.29464285714285715	0.8991825613079019	753	0	-1	-1	-1	0	-1	-1	-1	0	-1	-1	-1	0.162	0.269	107.0	-1
5RLO	B	103.0	0.037677245104659016	0.2894190871369295	6441	540.0	0.22354813046937153	0.8977635782747604	944	1325.0	1.0	1.0	0	4362.0	0.20218940562780105	0.8025663458734325	10182	1145.0	1.0	1.0	0	0.1746	0.2555	585.0	0.7978841870824054
6CM9	M	21.0	0.04598490048043926	0.2803347280334728	1218	514.5	0.22653429602888087	0.8625429553264605	817	0	-1	-1	-1	0	-1	-1	-1	0	-1	-1	-1	0.0815	0.3459	163.0	0.8345047923322684
1PVP	A	26.5	0.05891354246365723	0.24919093851132687	998	643.0	0.17593436645396535	0.9234449760765551	888	0	-1	-1	-1	1005.0	0.17474265628922922	0.799081515499426	3112	0	-1	-1	-1	0.1213	0.2821	323.0	0.8313099041533546
6KK1	A	22.5	0.07552650689905592	0.28969359331476324	1018	704.0	0.18499573742540495	0.9156118143459916	936	68.0	0.14492753623188406	0.8163265306122449	227	1153.5	0.22480237154150198	0.7804459691252144	2882	272.0	0.028136882129277566	0.7437185929648241	5061	0.1391	0.2628	424.0	-1
4B71	B	65.0	0.0794213167995276	0.3002232142857143	2491	853.5	0.32380151387720774	0.8789954337899544	751	0	-1	-1	-1	0	-1	-1	-1	0	-1	-1	-1	0.1631	0.225	642.0	0.8289630512514898
3J40	F	33.5	0.060674157303370786	0.2967032967032967	1062	298.0	0.1504028648164727	0.835820895522388	916	0	-1	-1	-1	950.0	0.17544303797468355	0.7875	3070	0	-1	-1	-1	0.1122	0.2543	335.0	0.8309948979591837
4WTV	B	26.0	0.03265940902021773	0.2781456953642384	1135	724.5	0.2322695035460993	0.9097222222222222	840	0	-1	-1	-1	603.0	0.09191840950167829	0.8018018018018018	3429	0	-1	-1	-1	0.1373	0.2539	426.0	0.8476135710178263
1NB6	B	70.5	0.08094534711964549	0.3051224944320713	2487	618.0	0.21662669864108713	0.9124579124579124	954	0	-1	-1	-1	0	-1	-1	-1	0	-1	-1	-1	0.1619	0.248	565.0	0.7965571205007824
5ESV	H	28.0	0.05007704160246533	0.23636363636363636	1023	380.5	0.15566502463054188	0.8876404494382022	837	0	-1	-1	-1	0	-1	-1	-1	0	-1	-1	-1	0.0994	0.287	229.0	0.853035143769968
5V0U	A	33.5	0.0630119722747322	0.24875621890547264	1185	704.0	0.24862888482632542	0.9096989966555183	795	0	-1	-1	-1	0	-1	-1	-1	0	-1	-1	-1	0.1309	0.2562	407.0	0.8159509202453987
5RLM	A	103.0	0.037677245104659016	0.2894190871369295	6441	566.5	0.23491027732463296	0.8674698795180723	894	1325.0	1.0	1.0	0	4362.0	0.20218940562780105	0.8025663458734325	10182	1145.0	1.0	1.0	0	0.1696	0.2507	572.0	0.8021360314783587
6SK5	B	88.5	0.11558811558811559	0.28600201409869086	1464	325.5	0.147834274952919	0.9075144508670521	889	0	-1	-1	-1	0	-1	-1	-1	0	-1	-1	-1	0.1005	0.3161	252.0	0.8360864040660737
7K25	A	28.0	0.06534508076358296	0.3016949152542373	1067	437.5	0.21415441176470587	0.89272030651341	827	0	-1	-1	-1	0	-1	-1	-1	0	-1	-1	-1	0.1157	0.2413	366.0	0.8389776357827476
1JLE	B	28.5	0.1298283261802575	0.28672985781990523	1020	464.0	0.18126626192541198	0.8708333333333333	913	95.5	0.23595505617977527	0.7590361445783133	184	3307.5	0.40463724756918473	0.7778576563623293	2566	187.5	0.23629489603024575	0.8064516129032258	374	0.1292	0.2479	408.0	0.8357827476038339
3Q0Z	B	54.0	0.08477611940298507	0.30439442658092175	2417	629.5	0.1892319873317498	0.8984962406015038	997	0	-1	-1	-1	0	-1	-1	-1	0	-1	-1	-1	0.1457	0.2254	545.0	0.8478787878787879
4KAI	A	65.0	0.0794213167995276	0.3002232142857143	2491	609.0	0.19779353821907014	0.9365671641791045	1001	0	-1	-1	-1	0	-1	-1	-1	0	-1	-1	-1	0.1512	0.2329	552.0	0.8224885844748858
5IFD	A	33.5	0.0630119722747322	0.24875621890547264	1185	669.0	0.24885635864592864	0.9036544850498339	792	0	-1	-1	-1	0	-1	-1	-1	0	-1	-1	-1	0.1255	0.2402	408.0	0.8255959849435383
5G0Z	A	35.0	0.02142857142857143	0.24793388429752067	1279	374.5	0.14747859181731685	0.8857142857142857	876	0	-1	-1	-1	723.0	0.13025641025641024	0.7593423019431988	3231	0	-1	-1	-1	0.1034	0.3181	243.0	0.830379746835443
6IGE	C	64.5	0.07932011331444759	0.3111111111111111	1052	578.5	0.23748862602365786	0.8729096989966555	800	0	-1	-1	-1	0	-1	-1	-1	0	-1	-1	-1	0.1403	0.2783	412.0	0.8389776357827476
5UDD	F	65.0	0.09214285714285714	0.28859060402684567	953	706.5	0.2141623488773748	0.8920863309352518	880	0	-1	-1	-1	0	-1	-1	-1	0	-1	-1	-1	0.2209	0.4218	452.0	0.855591054313099
1INH	B	42.0	0.07566024268379729	0.31085043988269795	1060	639.0	0.2559017941454202	0.8685897435897436	747	0	-1	-1	-1	0	-1	-1	-1	0	-1	-1	-1	0.1257	0.2606	388.0	-1
5W9I	J	1564.0	0.29917469050894085	0.371160409556314	282	779.0	0.2867319679430098	0.8609625668449198	749	0	-1	-1	-1	0	-1	-1	-1	0	-1	-1	-1	0.4042	0.8127	111.0	-1
3EML	A	16.0	0.012391573729863693	0.28169014084507044	1543	688.5	0.18515429524603835	0.9446808510638298	964	0	-1	-1	-1	0	-1	-1	-1	0	-1	-1	-1	0.146	0.2724	448.0	0.8368920521945433
6T0R	C	63.0	0.108145106091718	0.2762237762237762	889	373.0	0.11867525298988041	0.8958333333333334	943	0	-1	-1	-1	0	-1	-1	-1	0	-1	-1	-1	0.1015	0.2776	250.0	0.8345047923322684
3GZU	N	41.5	0.06826706676669167	0.27002967359050445	996	560.5	0.20859444941808417	0.8859315589353612	854	0	-1	-1	-1	0	-1	-1	-1	0	-1	-1	-1	0.1624	0.1924	397.0	-1
5MV5	C	105.5	0.08545957577620658	0.3044906900328587	2340	412.5	0.20143240823634737	0.8893280632411067	864	0	-1	-1	-1	0	-1	-1	-1	0	-1	-1	-1	0.124	0.2527	383.0	0.8705250596658711
1AL0	2	23.5	0.028374233128834355	0.30578512396694213	1183	271.0	0.09046214355948869	0.9292929292929293	918	0	-1	-1	-1	0	-1	-1	-1	0	-1	-1	-1	0.0782	0.3449	49.0	-1
1NNB	A	52.5	0.04606141522029372	0.2816326530612245	1253	613.5	0.23373052245646195	0.9139784946236559	812	0	-1	-1	-1	0	-1	-1	-1	0	-1	-1	-1	0.1218	0.2478	387.0	0.8747086247086248
2R5J	N	25.0	0.07587687902648532	0.2804232804232804	1019	613.5	0.2490740740740741	0.838006230529595	759	0	-1	-1	-1	0	-1	-1	-1	0	-1	-1	-1	0.1404	0.2743	417.0	0.8408656906429026
4NWW	C	38.5	0.07639939485627836	0.2953216374269006	980	544.0	0.2222222222222222	0.9260700389105059	814	129.0	0.22992700729927007	0.7974683544303798	195	1061.0	0.19181840858069343	0.7775530839231547	3020	154.5	0.3804347826086957	0.7394366197183099	134	0.1178	0.258	345.0	0.8404645476772616
5KEP	D	45.0	0.08953068592057761	0.3155216284987277	992	612.5	0.26860254083484575	0.8409090909090909	750	0	-1	-1	-1	0	-1	-1	-1	0	-1	-1	-1	0.1502	0.2646	471.0	0.8389776357827476
5RLT	B	103.0	0.037677245104659016	0.2894190871369295	6441	566.0	0.22929936305732485	0.9171974522292994	942	1325.0	1.0	1.0	0	4362.0	0.20218940562780105	0.8025663458734325	10182	1145.0	1.0	1.0	0	0.1707	0.2493	585.0	0.8034521158129176
5JB1	C	34.5	0.08137044967880086	0.3	1021	703.0	0.2798165137614679	0.8714285714285714	740	0	-1	-1	-1	0	-1	-1	-1	0	-1	-1	-1	0.1163	0.2028	457.0	0.8389776357827476
3G86	B	65.0	0.0794213167995276	0.3002232142857143	2491	589.0	0.17628705148205928	0.8725868725868726	1023	0	-1	-1	-1	0	-1	-1	-1	0	-1	-1	-1	0.1486	0.2245	558.0	0.8118701007838746
6N9Y	A	28.0	0.07078417765440666	0.265625	1057	623.5	0.17039321511179645	0.9285714285714286	1059	0	-1	-1	-1	0	-1	-1	-1	0	-1	-1	-1	0.1448	0.2243	552.0	0.8360759493670886
1TV6	B	40.5	0.13138297872340426	0.29404761904761906	1040	450.0	0.16218487394957984	0.9414634146341463	985	0	-1	-1	-1	0	-1	-1	-1	0	-1	-1	-1	0.1352	0.2586	411.0	0.8357827476038339
6ULC	C	54.5	0.12483221476510067	0.29107981220657275	851	466.0	0.22367275892080069	0.8426229508196721	844	0	-1	-1	-1	0	-1	-1	-1	0	-1	-1	-1	0.123	0.2155	216.0	-1
3FQK	B	65.0	0.0794213167995276	0.3002232142857143	2491	604.0	0.19623233908948196	0.9363295880149812	1007	0	-1	-1	-1	0	-1	-1	-1	0	-1	-1	-1	0.1527	0.2344	557.0	0.8444573418456182
2JLW	A	37.5	0.08288845181230682	0.26793823796548594	2458	478.5	0.22077922077922077	0.9139784946236559	876	0	-1	-1	-1	0	-1	-1	-1	0	-1	-1	-1	0.1404	0.248	450.0	0.8371501272264631
2X9M	C	72.5	0.07862068965517241	0.26697892271662765	1023	705.0	0.2657407407407407	0.896875	760	0	-1	-1	-1	1909.5	0.30880905511811024	0.7978385251112524	2491	0	-1	-1	-1	0.1207	0.2344	417.0	1.0
4AVZ	A	96.0	0.10596491228070175	0.27060931899641577	867	741.0	0.2722689075630252	0.8286445012787724	799	0	-1	-1	-1	2161.0	0.35099177552007743	0.7968149368478857	2313	0	-1	-1	-1	0.1678	0.2411	598.0	0.8370464672183323
3IYJ	C	46.5	0.08783297336213103	0.32189973614775724	1010	677.5	0.2831050228310502	0.8401084010840109	726	0	-1	-1	-1	1573.5	0.2374786220376252	0.7986852917009039	2876	0	-1	-1	-1	0.1477	0.2583	469.0	0.8389776357827476
4NRT	A	31.0	0.045331266950794265	0.29923273657289	2190	696.0	0.2097440132122213	0.9338235294117647	939	0	-1	-1	-1	0	-1	-1	-1	0	-1	-1	-1	0.1554	0.2602	500.0	0.837265577737447
5VMJ	A	51.5	0.07777777777777778	0.3191489361702128	1021	427.0	0.19333333333333333	0.7992125984251969	796	0	-1	-1	-1	0	-1	-1	-1	0	-1	-1	-1	0.1298	0.2983	321.0	0.9303985722784057
5MUS	B	96.0	0.12780656303972365	0.2951146560319043	1313	0	-1	-1	-1	0	-1	-1	-1	4214.5	0.39013118664281454	0.8039938556067588	3453	0	-1	-1	-1	0.109	0.2588	322.0	0.843358395989975
3DRS	B	28.5	0.1298283261802575	0.28672985781990523	1020	515.0	0.18284228769497402	0.8940677966101694	918	95.5	0.23595505617977527	0.7590361445783133	184	3307.5	0.40463724756918473	0.7778576563623293	2566	187.5	0.23629489603024575	0.8064516129032258	374	0.1719	0.2629	405.0	-1
5JZI	F	8.5	0.06030534351145038	0.24085365853658536	982	341.5	0.157644824311491	0.8341708542713567	854	26.5	0.04395604395604396	0.8571428571428571	259	764.5	0.17527582748244735	0.75	3056	249.0	0.3536036036036036	0.785	244	0.0062	0.3747	10.0	0.8517571884984025
5IKN	E	50.5	0.11028867505551443	0.305327868852459	863	610.0	0.20704107292539817	0.8981818181818182	918	0	-1	-1	-1	1622.5	0.29082774049217003	0.78	2523	0	-1	-1	-1	0.164	0.2746	485.0	0.8313099041533546
1HHS	C	37.5	0.09978917779339423	0.2757281553398058	908	803.5	0.2622568093385214	0.930939226519337	923	0	-1	-1	-1	1672.5	0.31757575757575757	0.7728613569321534	2430	0	-1	-1	-1	0.1824	0.2444	664.0	0.826271186440678
4YPI	D	47.5	0.057212416311625075	0.25474254742547425	1274	689.5	0.18891916439600362	0.9082969432314411	872	60.5	0.15789473684210525	0.7777777777777778	212	2194.5	0.3689106487148103	0.770056208482371	2128	264.0	0.1986013986013986	0.743455497382199	524	0.0231	0.3666	28.0	0.8313099041533546
1PVQ	B	26.5	0.05891354246365723	0.24919093851132687	998	617.5	0.1792279411764706	0.9069767441860465	873	0	-1	-1	-1	1005.0	0.17474265628922922	0.799081515499426	3112	0	-1	-1	-1	0.1156	0.2787	319.0	0.8313099041533546
6RJF	3	114.0	0.11612903225806452	0.2947799385875128	1503	306.0	0.158203125	0.8181818181818182	826	0	-1	-1	-1	0	-1	-1	-1	0	-1	-1	-1	0.1016	0.3304	239.0	0.8349267049075845
3MUU	D	46.0	0.12704686617730096	0.30120481927710846	1024	862.5	0.3466204506065858	0.8830022075055187	701	0	-1	-1	-1	2728.5	0.4047571054222939	0.7726048480184686	2362	0	-1	-1	-1	0.1861	0.262	612.0	0.9232142857142858
5UK4	D	33.0	0.06779661016949153	0.34408602150537637	1137	571.5	0.1843910806174957	0.9110169491525424	930	0	-1	-1	-1	1340.5	0.21013412816691504	0.7943661971830986	2961	0	-1	-1	-1	0.1277	0.2422	125.0	-1
6MU7	G	46.0	0.12352168199737187	0.3076923076923077	911	614.0	0.267515923566879	0.8882175226586103	768	0	-1	-1	-1	0	-1	-1	-1	0	-1	-1	-1	0.1366	0.2488	442.0	0.8791455874086566
3H59	A	65.0	0.0794213167995276	0.3002232142857143	2491	581.0	0.16924265842349304	0.8866396761133604	1047	0	-1	-1	-1	0	-1	-1	-1	0	-1	-1	-1	0.1604	0.2442	557.0	0.8191011235955056
5O6V	A	41.0	0.07231182795698925	0.2781799379524302	2753	776.0	0.30264357338195075	0.8783068783068783	719	0	-1	-1	-1	0	-1	-1	-1	0	-1	-1	-1	0.1646	0.2783	492.0	0.997444089456869
4MK8	B	65.0	0.0794213167995276	0.3002232142857143	2491	614.0	0.20221169036334913	0.9309090909090909	991	0	-1	-1	-1	0	-1	-1	-1	0	-1	-1	-1	0.1493	0.2291	557.0	0.8348512446873103
4OW0	A	101.0	0.06364428945074106	0.2736644798500469	3521	518.5	0.18511627906976744	0.9045454545454545	855	0	-1	-1	-1	0	-1	-1	-1	0	-1	-1	-1	0.1039	0.2509	311.0	0.8370281605751947
5W1V	F	24.0	0.046410442349528645	0.25396825396825395	1127	421.5	0.16856060606060605	0.89	856	33.5	0.07547169811320754	0.8695652173913043	242	806.0	0.17459119496855346	0.7510822510822511	3051	253.5	0.09860093271152565	0.8409090909090909	1325	0.0982	0.267	243.0	-1
6APB	C	59.5	0.08934953538241601	0.27901785714285715	951	755.5	0.21742957746478872	0.9014598540145985	862	0	-1	-1	-1	0	-1	-1	-1	0	-1	-1	-1	0.1766	0.3596	212.0	-1
2WJ8	L	47.5	0.06417910447761194	0.2654320987654321	1016	661.5	0.18446601941747573	0.920704845814978	906	0	-1	-1	-1	0	-1	-1	-1	0	-1	-1	-1	0.1365	0.2851	374.0	-1
5RM3	A	103.0	0.037677245104659016	0.2894190871369295	6441	536.0	0.23164763458401305	0.8554216867469879	894	1325.0	1.0	1.0	0	4362.0	0.20218940562780105	0.8025663458734325	10182	1145.0	1.0	1.0	0	0.1751	0.2561	585.0	0.8021360314783587
5RLR	A	103.0	0.037677245104659016	0.2894190871369295	6441	551.0	0.23114355231143552	0.8769230769230769	908	1325.0	1.0	1.0	0	4362.0	0.20218940562780105	0.8025663458734325	10182	1145.0	1.0	1.0	0	0.1715	0.2549	572.0	0.8021360314783587
5J36	B	24.5	0.042768273716951785	0.23504273504273504	1052	326.0	0.11916110581506197	0.8928571428571429	909	0	-1	-1	-1	0	-1	-1	-1	0	-1	-1	-1	0.0964	0.3154	206.0	0.8215873015873015
5RLN	A	103.0	0.037677245104659016	0.2894190871369295	6441	589.5	0.2324455205811138	0.9028213166144201	920	1325.0	1.0	1.0	0	4362.0	0.20218940562780105	0.8025663458734325	10182	1145.0	1.0	1.0	0	0.1728	0.2558	572.0	0.804432132963989
3HHK	B	72.5	0.08249556475458308	0.30965593784683687	2481	628.0	0.20651310563939634	0.9059233449477352	972	0	-1	-1	-1	0	-1	-1	-1	0	-1	-1	-1	0.1481	0.2254	563.0	0.8102876106194691
4DKL	A	26.0	0.03265940902021773	0.2781456953642384	1135	692.5	0.18702611625947768	0.925	947	0	-1	-1	-1	603.0	0.09191840950167829	0.8018018018018018	3429	0	-1	-1	-1	0.1378	0.2539	442.0	0.8772647574517826
6IGF	H	14.0	0.036616161616161616	0.26605504587155965	1366	572.5	0.23550724637681159	0.87248322147651	806	0	-1	-1	-1	0	-1	-1	-1	0	-1	-1	-1	0.1466	0.2845	416.0	0.8389776357827476
6QWP	I	21.5	0.049640757674722404	0.2733812949640288	1253	717.0	0.256816182937555	0.8768768768768769	804	0	-1	-1	-1	1513.0	0.2619164619164619	0.7820983125458547	2707	0	-1	-1	-1	0.1517	0.2551	486.0	0.8376996805111822
4E2I	E	36.5	0.05463474524248005	0.2528409090909091	1277	562.5	0.1675531914893617	0.8709677419354839	911	0	-1	-1	-1	0	-1	-1	-1	0	-1	-1	-1	0.0562	0.4505	78.0	0.8319800124921923
5EVM	E	97.5	0.08286118980169972	0.28746928746928746	1005	681.0	0.1984732824427481	0.9	919	0	-1	-1	-1	1819.0	0.2987468671679198	0.8092328581126952	2517	0	-1	-1	-1	0.1958	0.364	456.0	0.945619335347432
5ACO	A	46.0	0.12352168199737187	0.3076923076923077	911	588.0	0.24593128390596744	0.85	786	0	-1	-1	-1	0	-1	-1	-1	0	-1	-1	-1	0.1381	0.2478	438.0	0.9432709716354858
4CBI	A	44.5	0.06480819633071241	0.2792607802874743	3223	490.0	0.16467576791808874	0.919047619047619	962	0	-1	-1	-1	0	-1	-1	-1	0	-1	-1	-1	0.1333	0.2653	393.0	0.8351437699680511
5O6V	B	41.0	0.07231182795698925	0.2781799379524302	2753	742.0	0.3001841620626151	0.8380462724935732	697	0	-1	-1	-1	0	-1	-1	-1	0	-1	-1	-1	0.1634	0.2766	492.0	0.997444089456869
4AQG	A	43.0	0.07034082668600435	0.2579787234042553	1003	628.0	0.16951915240423798	0.9454545454545454	1007	0	-1	-1	-1	0	-1	-1	-1	0	-1	-1	-1	0.1473	0.263	463.0	0.8339719029374202
4BQQ	B	30.5	0.09173669467787114	0.2911111111111111	978	478.0	0.15384615384615385	0.9206349206349206	942	0	-1	-1	-1	1156.0	0.282355792535143	0.7694848084544254	2612	0	-1	-1	-1	0.1213	0.2715	332.0	0.8313099041533546
7BVQ	A	27.0	0.028615622583139984	0.2569444444444444	1149	682.5	0.1929530201342282	0.9311740890688259	945	0	-1	-1	-1	0	-1	-1	-1	0	-1	-1	-1	0.1413	0.2549	455.0	0.8382608695652174
6IGF	G	14.0	0.036616161616161616	0.26605504587155965	1366	582.0	0.21263345195729538	0.8566308243727598	845	0	-1	-1	-1	0	-1	-1	-1	0	-1	-1	-1	0.1447	0.279	418.0	0.8389776357827476
5RM7	A	103.0	0.037677245104659016	0.2894190871369295	6441	581.0	0.23176661264181522	0.8827160493827161	910	1325.0	1.0	1.0	0	4362.0	0.20218940562780105	0.8025663458734325	10182	1145.0	1.0	1.0	0	0.1693	0.2512	572.0	0.8021360314783587
5LBS	B	70.0	0.04407370517928287	0.26029411764705884	3336	643.0	0.2514018691588785	0.8877887788778878	767	0	-1	-1	-1	0	-1	-1	-1	0	-1	-1	-1	0.1631	0.3324	386.0	0.8601532567049809
6IM4	B	43.0	0.0651685393258427	0.26851851851851855	1011	648.0	0.1823734729493892	0.920704845814978	919	0	-1	-1	-1	1341.0	0.20246478873239437	0.7994041708043694	2969	0	-1	-1	-1	0.1248	0.2517	390.0	0.8332268370607029
5TE7	G	0	-1	-1	-1	450.0	0.19280442804428044	0.8708333333333333	844	0	-1	-1	-1	0	-1	-1	-1	0	-1	-1	-1	0.1113	0.3518	225.0	0.9879822896900696
6D27	A	26.0	0.03265940902021773	0.2781456953642384	1135	0	-1	-1	-1	0	-1	-1	-1	603.0	0.09191840950167829	0.8018018018018018	3429	0	-1	-1	-1	0.1353	0.2516	442.0	0.8347725964306275
6BEE	A	56.0	0.08888888888888889	0.289044289044289	966	741.0	0.30653710247349825	0.8829516539440203	739	0	-1	-1	-1	1795.0	0.29090004972650424	0.8035714285714286	2566	0	-1	-1	-1	0.1519	0.2375	542.0	0.8364217252396167
3NG9	C	54.5	0.09654272667971298	0.31092436974789917	1057	623.0	0.27480245829675154	0.8598901098901099	775	0	-1	-1	-1	1952.0	0.3287124060150376	0.7872819358469331	2479	0	-1	-1	-1	0.1233	0.2016	520.0	0.8252788104089219
1BQN	B	40.5	0.13138297872340426	0.29404761904761906	1040	393.5	0.16512992455993294	0.8954545454545455	973	0	-1	-1	-1	0	-1	-1	-1	0	-1	-1	-1	0.1209	0.2257	430.0	0.8365139949109415
2GH8	A	56.0	0.10320781032078104	0.2730627306273063	892	588.5	0.2445378151260504	0.8635014836795252	853	0	-1	-1	-1	0	-1	-1	-1	0	-1	-1	-1	0.1489	0.2326	544.0	0.8351437699680511
5W1X	E	45.5	0.07852675469075747	0.3062330623306233	1070	583.5	0.2529789184234647	0.8761904761904762	776	0	-1	-1	-1	0	-1	-1	-1	0	-1	-1	-1	0.1458	0.2814	422.0	-1
6XF8	G	29.0	0.05518763796909492	0.26881720430107525	1080	544.0	0.1940700808625337	0.9191489361702128	878	0	-1	-1	-1	0	-1	-1	-1	0	-1	-1	-1	0.137	0.1924	1284.0	-1
3HVT	B	40.5	0.13138297872340426	0.29404761904761906	1040	415.0	0.1536502546689304	0.8829268292682927	973	0	-1	-1	-1	0	-1	-1	-1	0	-1	-1	-1	0.1121	0.2243	398.0	0.8374760994263862
6K1Q	A	26.0	0.03265940902021773	0.2781456953642384	1135	651.0	0.17417162276975362	0.9360730593607306	958	0	-1	-1	-1	603.0	0.09191840950167829	0.8018018018018018	3429	0	-1	-1	-1	0.1311	0.2639	410.0	0.8763769889840881
5VN8	E	59.5	0.12907702984038863	0.26878612716763006	749	466.0	0.2715477293790547	0.861764705882353	739	0	-1	-1	-1	0	-1	-1	-1	0	-1	-1	-1	0.1238	0.2249	435.0	0.8902161547212741
5VQY	A	40.5	0.13138297872340426	0.29404761904761906	1040	554.5	0.1756440281030445	0.907258064516129	1033	0	-1	-1	-1	0	-1	-1	-1	0	-1	-1	-1	0.1668	0.2581	547.0	0.8546856465005931
6KDN	B	42.5	0.12776280323450134	0.27784290738569756	1002	449.0	0.1903930131004367	0.889795918367347	900	0	-1	-1	-1	0	-1	-1	-1	0	-1	-1	-1	0.133	0.2579	406.0	0.8376996805111822
4F5X	M	48.0	0.066815144766147	0.2786377708978328	1024	581.5	0.2116591928251121	0.8905660377358491	850	0	-1	-1	-1	0	-1	-1	-1	0	-1	-1	-1	0.1309	0.2557	397.0	0.8375796178343949
3HKW	C	93.0	0.08375408375408376	0.3075245365321701	2450	624.5	0.20714285714285716	0.9190140845070423	976	0	-1	-1	-1	0	-1	-1	-1	0	-1	-1	-1	0.1474	0.2227	560.0	0.8284122562674094
6I54	A	51.0	0.08369098712446352	0.3136729222520107	1025	620.0	0.18980667838312829	0.9391304347826087	908	0	-1	-1	-1	0	-1	-1	-1	0	-1	-1	-1	0.1117	0.2223	382.0	0.8319488817891374
6QWP	A	21.5	0.049640757674722404	0.2733812949640288	1253	722.5	0.25261324041811845	0.9006211180124224	826	0	-1	-1	-1	1513.0	0.2619164619164619	0.7820983125458547	2707	0	-1	-1	-1	0.1522	0.2561	486.0	0.8376996805111822
3ALX	A	37.5	0.09071729957805907	0.27564102564102566	954	823.5	0.2880143112701252	0.8429319371727748	736	0	-1	-1	-1	0	-1	-1	-1	0	-1	-1	-1	0.1618	0.2626	515.0	1.0
4IQX	A	121.5	0.09375	0.2897727272727273	1840	670.0	0.18677685950413223	0.9076305220883534	961	0	-1	-1	-1	0	-1	-1	-1	0	-1	-1	-1	0.1523	0.2632	476.0	0.8345047923322684
4O6H	A	69.0	0.08726752503576538	0.2817551963048499	965	269.0	0.10338345864661654	0.9016393442622951	942	0	-1	-1	-1	1744.0	0.2673484295105917	0.7887931034482759	2715	0	-1	-1	-1	0.0831	0.3008	203.0	0.8104238258877434
2WV9	A	72.0	0.07384365701920476	0.2702970297029703	2687	744.0	0.3024054982817869	0.8756218905472637	762	0	-1	-1	-1	3712.5	0.24272113873740642	0.7938331318016929	7511	0	-1	-1	-1	0.1579	0.226	601.0	0.8351437699680511
4NWW	B	38.5	0.07639939485627836	0.2953216374269006	980	548.0	0.22757955641272903	0.8109965635738832	746	129.0	0.22992700729927007	0.7974683544303798	195	1061.0	0.19181840858069343	0.7775530839231547	3020	154.5	0.3804347826086957	0.7394366197183099	134	0.1193	0.2616	345.0	0.8417837507635919
7CN2	B	45.0	0.08953068592057761	0.3155216284987277	992	614.0	0.2768670309653916	0.8660968660968661	747	0	-1	-1	-1	0	-1	-1	-1	0	-1	-1	-1	0.0753	0.4334	478.0	-1
5XEB	B	52.5	0.09267563527653214	0.2719298245614035	882	735.5	0.28254580520732886	0.8668639053254438	699	0	-1	-1	-1	0	-1	-1	-1	0	-1	-1	-1	0.132	0.2618	390.0	0.9987220447284345
4KHM	B	77.0	0.08416715715126545	0.3227990970654628	2512	605.0	0.17556071152358854	0.9007936507936508	1041	0	-1	-1	-1	0	-1	-1	-1	0	-1	-1	-1	0.1468	0.2218	562.0	0.8220193953223046
6ODM	C	36.5	0.03826311263972485	0.2772585669781931	2005	857.0	0.29152542372881357	0.9247311827956989	808	0	-1	-1	-1	0	-1	-1	-1	0	-1	-1	-1	0.058	0.3554	101.0	0.8357827476038339
1GX5	A	65.0	0.0794213167995276	0.3002232142857143	2491	559.0	0.19093851132686085	0.8489208633093526	958	0	-1	-1	-1	0	-1	-1	-1	0	-1	-1	-1	0.154	0.2506	518.0	0.7980010520778538
7JYI	C	50.5	0.04151130996768581	0.24962630792227206	3354	792.0	0.3151183970856102	0.8963730569948186	712	118.0	0.21754385964912282	0.7209302325581395	199	3578.5	0.23213627992633518	0.7824332712600869	7638	196.0	0.3202614379084967	0.7424242424242424	261	0.1628	0.2728	501.0	0.8575079872204473
3CIZ	B	65.0	0.0794213167995276	0.3002232142857143	2491	593.0	0.1806949806949807	0.9322709163346613	1044	0	-1	-1	-1	0	-1	-1	-1	0	-1	-1	-1	0.1475	0.2254	563.0	0.836105976586568
4AKL	B	42.0	0.07680945347119646	0.2593516209476309	953	622.5	0.18323746918652423	0.9291666666666667	977	0	-1	-1	-1	0	-1	-1	-1	0	-1	-1	-1	0.1478	0.2594	473.0	0.8353541799617102
6BBM	E	53.5	0.08472012102874432	0.26540284360189575	900	527.5	0.1662531017369727	0.881578947368421	981	0	-1	-1	-1	0	-1	-1	-1	0	-1	-1	-1	0.1745	0.308	454.0	0.8405714285714285
6HWI	B	46.5	0.09315424610051994	0.2921195652173913	1572	498.0	0.13870029097963144	0.9407894736842105	879	90.5	0.24175824175824176	0.7333333333333333	183	1821.0	0.3102506825515016	0.8043758043758044	2475	0	-1	-1	-1	0.0928	0.2968	200.0	0.3203125
4ITV	A	34.5	0.04610733182161754	0.2675438596491228	1095	754.5	0.2402135231316726	0.903010033444816	825	0	-1	-1	-1	0	-1	-1	-1	0	-1	-1	-1	0.1369	0.2525	440.0	0.8351437699680511
5RMG	A	103.0	0.037677245104659016	0.2894190871369295	6441	551.0	0.22570281124497993	0.8977635782747604	932	1325.0	1.0	1.0	0	4362.0	0.20218940562780105	0.8025663458734325	10182	1145.0	1.0	1.0	0	0.1697	0.2521	572.0	0.8029279279279279
4XLH	A	96.0	0.10596491228070175	0.27060931899641577	867	731.0	0.263681592039801	0.8457446808510638	830	0	-1	-1	-1	2161.0	0.35099177552007743	0.7968149368478857	2313	0	-1	-1	-1	0.1684	0.2413	599.0	0.8212765957446808
4CBL	B	44.5	0.06480819633071241	0.2792607802874743	3223	649.0	0.2345360824742268	0.9069767441860465	863	0	-1	-1	-1	0	-1	-1	-1	0	-1	-1	-1	0.1406	0.2386	479.0	0.8351437699680511
5RML	A	103.0	0.037677245104659016	0.2894190871369295	6441	558.5	0.23534201954397393	0.8757575757575757	898	1325.0	1.0	1.0	0	4362.0	0.20218940562780105	0.8025663458734325	10182	1145.0	1.0	1.0	0	0.1711	0.249	585.0	0.8016666666666666
1S9E	B	40.5	0.13138297872340426	0.29404761904761906	1040	447.5	0.1840753424657534	0.8884297520661157	926	0	-1	-1	-1	0	-1	-1	-1	0	-1	-1	-1	0.1399	0.261	427.0	0.8357827476038339
5INE	A	31.0	0.07714915503306392	0.25609756097560976	951	565.0	0.1802536231884058	0.8652173913043478	874	0	-1	-1	-1	0	-1	-1	-1	0	-1	-1	-1	0.1232	0.2745	339.0	-1
1E8T	B	52.5	0.05319148936170213	0.23121387283236994	1158	784.0	0.2942271880819367	0.8802228412256268	715	0	-1	-1	-1	0	-1	-1	-1	0	-1	-1	-1	0.1126	0.1985	449.0	0.9542682926829268
6HJN	A	52.0	0.0927536231884058	0.2788671023965142	921	389.0	0.19866920152091255	0.8260869565217391	799	0	-1	-1	-1	0	-1	-1	-1	0	-1	-1	-1	0.1376	0.315	323.0	-1
3IYJ	E	46.5	0.08783297336213103	0.32189973614775724	1010	675.0	0.28244972577696525	0.8351351351351352	724	0	-1	-1	-1	1573.5	0.2374786220376252	0.7986852917009039	2876	0	-1	-1	-1	0.1469	0.2559	481.0	0.8389776357827476
5MV6	C	105.5	0.08545957577620658	0.3044906900328587	2340	422.5	0.22905027932960895	0.8512110726643599	785	0	-1	-1	-1	0	-1	-1	-1	0	-1	-1	-1	0.0972	0.3195	371.0	-1
1C1B	B	28.5	0.1298283261802575	0.28672985781990523	1020	472.0	0.17174280879864637	0.9311926605504587	964	95.5	0.23595505617977527	0.7590361445783133	184	3307.5	0.40463724756918473	0.7778576563623293	2566	187.5	0.23629489603024575	0.8064516129032258	374	0.136	0.257	415.0	0.8357827476038339
6OTF	A	34.5	0.0687757909215956	0.2770083102493075	1093	654.5	0.2467755803955288	0.8885448916408669	840	0	-1	-1	-1	0	-1	-1	-1	0	-1	-1	-1	0.1552	0.2447	507.0	-1
6B47	B	43.0	0.06842105263157895	0.337037037037037	1060	401.0	0.18504672897196262	0.9041095890410958	851	0	-1	-1	-1	0	-1	-1	-1	0	-1	-1	-1	0.0996	0.2463	305.0	0.8345047923322684
7BUA	B	70.0	0.04407370517928287	0.26029411764705884	3336	841.5	0.32116788321167883	0.9002557544757033	705	0	-1	-1	-1	0	-1	-1	-1	0	-1	-1	-1	0.1654	0.2746	107.0	-1
4ZP8	A	113.0	0.1026983487716472	0.26153846153846155	1508	630.5	0.1984861227922624	0.9477911646586346	940	0	-1	-1	-1	0	-1	-1	-1	0	-1	-1	-1	0.1487	0.2666	454.0	0.8329113924050633
5VIY	E	46.0	0.12352168199737187	0.3076923076923077	911	542.5	0.21904761904761905	0.9035714285714286	875	0	-1	-1	-1	0	-1	-1	-1	0	-1	-1	-1	0.0784	0.4063	214.0	-1
5J96	C	88.0	0.0855647891658972	0.2813765182186235	2261	492.5	0.25254394079555964	0.8666666666666667	766	183.5	0.3099273607748184	0.7619047619047619	245	4097.0	0.27520897259549254	0.7963870177587262	6185	264.0	0.39714285714285713	0.8034682080924855	177	0.1314	0.2506	411.0	0.8351437699680511
6MYA	E	57.0	0.0899854862119013	0.26898047722342733	917	778.5	0.29791099000908267	0.8817204301075269	729	0	-1	-1	-1	0	-1	-1	-1	0	-1	-1	-1	0.1797	0.299	489.0	0.9536585365853658
5LBV	A	70.0	0.04407370517928287	0.26029411764705884	3336	684.5	0.24742268041237114	0.8516129032258064	757	0	-1	-1	-1	0	-1	-1	-1	0	-1	-1	-1	0.1584	0.3198	390.0	0.8575079872204473
5CZB	A	70.5	0.08094534711964549	0.3051224944320713	2487	624.0	0.20316205533596837	0.9379562043795621	991	0	-1	-1	-1	0	-1	-1	-1	0	-1	-1	-1	0.1456	0.2222	555.0	0.8055401662049861
5NEM	A	59.5	0.141644908616188	0.2750316856780735	743	816.5	0.3065630397236615	0.8513189448441247	741	121.5	0.19908466819221968	0.7837837837837838	326	2923.5	0.4196251378169791	0.7818405916187346	2101	302.5	0.04689655172413793	0.7981220657276995	3412	0.0877	0.2847	448.0	-1
4NWV	B	38.5	0.07639939485627836	0.2953216374269006	980	532.5	0.22327341532639547	0.8708487084870848	786	129.0	0.22992700729927007	0.7974683544303798	195	1061.0	0.19181840858069343	0.7775530839231547	3020	154.5	0.3804347826086957	0.7394366197183099	134	0.1174	0.264	346.0	0.8587859424920128
6UDA	A	45.0	0.11404087013843112	0.287375415282392	915	544.0	0.29263746505125815	0.8602739726027397	708	0	-1	-1	-1	0	-1	-1	-1	0	-1	-1	-1	0.1287	0.2353	452.0	0.94333936106088
4USN	F	33.5	0.037509377344336084	0.30303030303030304	1168	530.0	0.15640273704789834	0.9411764705882353	853	0	-1	-1	-1	0	-1	-1	-1	0	-1	-1	-1	0.0908	0.2916	210.0	0.30078125
2AX0	A	65.0	0.0794213167995276	0.3002232142857143	2491	595.0	0.18153364632237873	0.8923076923076924	1018	0	-1	-1	-1	0	-1	-1	-1	0	-1	-1	-1	0.1593	0.2475	554.0	0.8010005558643691
2WJ8	Q	47.5	0.06417910447761194	0.2654320987654321	1016	659.0	0.18788958147818344	0.9017094017094017	889	0	-1	-1	-1	0	-1	-1	-1	0	-1	-1	-1	0.1365	0.2851	374.0	-1
3JB6	B	65.5	0.0844062947067239	0.2706422018348624	962	621.0	0.2364406779661017	0.9207920792079208	877	0	-1	-1	-1	0	-1	-1	-1	0	-1	-1	-1	0.1416	0.2336	498.0	0.8468571428571429
5EVM	B	97.5	0.08286118980169972	0.28746928746928746	1005	685.5	0.20340425531914894	0.9053030303030303	911	0	-1	-1	-1	1819.0	0.2987468671679198	0.8092328581126952	2517	0	-1	-1	-1	0.1955	0.3625	456.0	0.945619335347432
4CRX	A	26.5	0.05891354246365723	0.24919093851132687	998	632.5	0.1721311475409836	0.9130434782608695	891	0	-1	-1	-1	1005.0	0.17474265628922922	0.799081515499426	3112	0	-1	-1	-1	0.1221	0.2847	322.0	-1
6IGF	F	14.0	0.036616161616161616	0.26605504587155965	1366	561.5	0.23342415985467757	0.8509933774834437	799	0	-1	-1	-1	0	-1	-1	-1	0	-1	-1	-1	0.1445	0.282	417.0	0.8389776357827476
6Q5U	D	64.0	0.06386066763425254	0.30344827586206896	1088	588.0	0.22870370370370371	0.872791519434629	797	0	-1	-1	-1	0	-1	-1	-1	0	-1	-1	-1	0.1205	0.251	380.0	0.8345047923322684
5TPN	A	63.0	0.08512160228898426	0.2650334075723831	949	684.5	0.20871751886001677	0.8861209964412812	912	0	-1	-1	-1	0	-1	-1	-1	0	-1	-1	-1	0.2195	0.3933	214.0	-1
4ZP7	A	113.0	0.1026983487716472	0.26153846153846155	1508	638.5	0.19899244332493704	0.9518072289156626	942	0	-1	-1	-1	0	-1	-1	-1	0	-1	-1	-1	0.1488	0.2661	456.0	0.8329113924050633
2B9B	A	56.0	0.07472067039106145	0.2891891891891892	1062	648.0	0.19272125723738626	0.9173228346456693	955	0	-1	-1	-1	0	-1	-1	-1	0	-1	-1	-1	0.1998	0.3579	478.0	0.9265175718849841
4PB6	O	47.5	0.023131672597864767	0.29545454545454547	1554	424.5	0.21079258010118043	0.8361204013377926	887	0	-1	-1	-1	0	-1	-1	-1	0	-1	-1	-1	0.1394	0.2265	502.0	-1
6J1U	B	51.0	0.08369098712446352	0.3136729222520107	1025	582.5	0.181438127090301	0.9559471365638766	969	0	-1	-1	-1	0	-1	-1	-1	0	-1	-1	-1	0.1417	0.264	437.0	0.8319488817891374
6PZD	A	49.5	0.06889050036258158	0.2646239554317549	1020	596.5	0.23676880222841226	0.8673469387755102	783	0	-1	-1	-1	1414.5	0.21234207968901847	0.7916666666666666	3012	0	-1	-1	-1	0.1206	0.2487	389.0	0.8831828442437923
1N6Q	B	40.5	0.13138297872340426	0.29404761904761906	1040	470.5	0.1867007672634271	0.9163179916317992	934	0	-1	-1	-1	0	-1	-1	-1	0	-1	-1	-1	0.1408	0.2611	429.0	0.8357827476038339
6E5P	K	0	-1	-1	-1	284.5	0.11669829222011385	0.8723404255319149	913	0	-1	-1	-1	0	-1	-1	-1	0	-1	-1	-1	0.0963	0.3122	212.0	0.30078125
7AQJ	A	103.0	0.037677245104659016	0.2894190871369295	6441	550.0	0.20076481835564053	0.8677685950413223	804	1325.0	1.0	1.0	0	4362.0	0.20218940562780105	0.8025663458734325	10182	1145.0	1.0	1.0	0	0.1254	0.3002	305.0	0.8372524752475248
3PBL	A	42.5	0.06783536585365854	0.24653739612188366	951	670.5	0.1808242220353238	0.9429824561403509	961	234.0	0.28820116054158607	0.8324022346368715	338	1012.5	0.19826927971494018	0.7813440320962889	2932	242.0	0.11620016963528414	0.7365591397849462	993	0.1305	0.2397	432.0	0.8684834123222749
1IVF	B	42.0	0.07566024268379729	0.31085043988269795	1060	656.0	0.2669856459330144	0.8558282208588958	719	0	-1	-1	-1	0	-1	-1	-1	0	-1	-1	-1	0.1132	0.2245	388.0	-1
5XL9	B	46.5	0.0743801652892562	0.2805194805194805	1067	843.0	0.3233644859813084	0.865	670	0	-1	-1	-1	0	-1	-1	-1	0	-1	-1	-1	0.1616	0.2768	486.0	0.9993610223642172
1HGE	A	70.5	0.09097421203438395	0.2866817155756208	953	482.0	0.2136669874879692	0.8161764705882353	767	0	-1	-1	-1	0	-1	-1	-1	0	-1	-1	-1	0.1411	0.3206	328.0	0.9276822762299941
4CBL	D	44.5	0.06480819633071241	0.2792607802874743	3223	585.5	0.2357080035180299	0.8562300319488818	824	0	-1	-1	-1	0	-1	-1	-1	0	-1	-1	-1	0.1405	0.2435	462.0	0.8351437699680511
6RVR	C	47.0	0.0995702005730659	0.2836734693877551	906	616.5	0.16982758620689656	0.9078341013824884	943	0	-1	-1	-1	0	-1	-1	-1	0	-1	-1	-1	0.1384	0.2779	390.0	0.8351437699680511
2BPA	1	33.5	0.03711066931742876	0.2931937172774869	1318	538.5	0.20695652173913043	0.918918918918919	891	0	-1	-1	-1	0	-1	-1	-1	0	-1	-1	-1	0.1255	0.2333	36.0	-1
6SZV	C	63.0	0.108145106091718	0.2762237762237762	889	417.5	0.13990610328638498	0.8975903614457831	899	0	-1	-1	-1	0	-1	-1	-1	0	-1	-1	-1	0.1027	0.2745	250.0	0.8345047923322684
5UK2	F	59.0	0.09190371991247265	0.2698072805139186	904	382.5	0.119140625	0.9242424242424242	892	0	-1	-1	-1	0	-1	-1	-1	0	-1	-1	-1	0.1117	0.4519	173.0	0.9936102236421726
2GTT	P	40.0	0.07034795763993948	0.23192019950124687	921	592.5	0.2229299363057325	0.8566433566433567	813	0	-1	-1	-1	0	-1	-1	-1	0	-1	-1	-1	0.1228	0.2447	399.0	0.8383386581469648
2WRC	B	44.5	0.08	0.3012987012987013	1065	754.0	0.29038112522686027	0.8695652173913043	734	0	-1	-1	-1	0	-1	-1	-1	0	-1	-1	-1	0.1647	0.2801	486.0	0.8600638977635783
4BBL	K	51.0	0.08369098712446352	0.3136729222520107	1025	626.0	0.18986254295532645	0.9324894514767933	927	0	-1	-1	-1	0	-1	-1	-1	0	-1	-1	-1	0.115	0.217	414.0	0.8319488817891374
2XYM	A	38.5	0.041946759881688625	0.2657580919931857	3132	597.5	0.19148936170212766	0.8772563176895307	992	0	-1	-1	-1	0	-1	-1	-1	0	-1	-1	-1	0.1525	0.232	563.0	0.8347160178685387
5MNT	B	33.5	0.05669737774627923	0.28368794326241137	1129	810.5	0.2488646684831971	0.9102990033222591	800	0	-1	-1	-1	0	-1	-1	-1	0	-1	-1	-1	0.1405	0.2688	421.0	0.8247291268323773
1N25	B	36.5	0.05463474524248005	0.2528409090909091	1277	595.5	0.16681299385425813	0.9223300970873787	933	0	-1	-1	-1	0	-1	-1	-1	0	-1	-1	-1	0.1277	0.2795	362.0	0.7994520547945205
5W1V	K	24.0	0.046410442349528645	0.25396825396825395	1127	408.0	0.15873015873015872	0.918918918918919	886	33.5	0.07547169811320754	0.8695652173913043	242	806.0	0.17459119496855346	0.7510822510822511	3051	253.5	0.09860093271152565	0.8409090909090909	1325	0.0982	0.267	243.0	-1
1SKW	B	29.5	0.019546520719311962	0.24271844660194175	1176	134.5	0.056695992179863146	0.8923076923076924	958	0	-1	-1	-1	0	-1	-1	-1	0	-1	-1	-1	0.0604	0.3506	105.0	0.8159744408945687
6NC3	E	0	-1	-1	-1	613.5	0.22743362831858407	0.9017543859649123	845	0	-1	-1	-1	0	-1	-1	-1	0	-1	-1	-1	0.1227	0.2275	428.0	0.9444108761329305
6NC3	D	0	-1	-1	-1	613.5	0.22743362831858407	0.9017543859649123	845	0	-1	-1	-1	0	-1	-1	-1	0	-1	-1	-1	0.0717	0.427	106.0	0.9444108761329305
2Y26	G	30.0	0.06202723146747353	0.3082706766917293	1584	761.0	0.27352682497801234	0.8885714285714286	787	0	-1	-1	-1	1621.0	0.2734355365669766	0.801178203240059	2621	0	-1	-1	-1	0.1521	0.2496	504.0	0.8409669211195929
4WXP	A	65.0	0.0794213167995276	0.3002232142857143	2491	633.0	0.24664879356568364	0.8932038834951457	810	0	-1	-1	-1	0	-1	-1	-1	0	-1	-1	-1	0.1352	0.2455	445.0	0.8270537368746139
1AL0	F	33.5	0.03711066931742876	0.2931937172774869	1318	426.5	0.19420035149384884	0.8403041825095057	875	0	-1	-1	-1	0	-1	-1	-1	0	-1	-1	-1	0.0782	0.3449	49.0	-1
1G5G	F	83.0	0.0858765081618169	0.290167865707434	992	627.0	0.18935978358881875	0.9051724137931034	877	0	-1	-1	-1	0	-1	-1	-1	0	-1	-1	-1	0.178	0.4305	357.0	0.8463414634146341
6NC2	E	0	-1	-1	-1	551.5	0.2529572338489536	0.8606811145510835	776	0	-1	-1	-1	0	-1	-1	-1	0	-1	-1	-1	0.1424	0.2641	436.0	0.9432709716354858
6NC2	A	0	-1	-1	-1	551.5	0.2529572338489536	0.8606811145510835	776	0	-1	-1	-1	0	-1	-1	-1	0	-1	-1	-1	0.1433	0.2651	436.0	0.9432709716354858
3J8W	B	46.0	0.09451659451659451	0.3133971291866029	968	595.0	0.25023169601482853	0.8282208588957055	753	0	-1	-1	-1	0	-1	-1	-1	0	-1	-1	-1	0.075	0.4356	421.0	-1
4KHM	A	77.0	0.08416715715126545	0.3227990970654628	2512	590.5	0.17090069284064666	0.9024390243902439	1053	0	-1	-1	-1	0	-1	-1	-1	0	-1	-1	-1	0.1479	0.2259	562.0	0.8220193953223046
2OPS	B	28.5	0.1298283261802575	0.28672985781990523	1020	447.5	0.1918047079337402	0.8906882591093117	900	95.5	0.23595505617977527	0.7590361445783133	184	3307.5	0.40463724756918473	0.7778576563623293	2566	187.5	0.23629489603024575	0.8064516129032258	374	0.1326	0.2568	409.0	0.8318527918781726
4OK5	A	88.0	0.09366306027820712	0.3101330603889457	2258	667.5	0.27007299270072993	0.896969696969697	766	0	-1	-1	-1	0	-1	-1	-1	0	-1	-1	-1	0.1306	0.2353	441.0	0.804696449026346
4IEG	B	59.0	0.09310344827586207	0.2800829875518672	968	708.5	0.27207062600321025	0.9088471849865952	873	0	-1	-1	-1	1680.0	0.32941464609355864	0.7824316463059918	2364	0	-1	-1	-1	0.1609	0.2215	634.0	0.8237431859479104
4ZJN	C	19.5	0.07833089311859444	0.30140845070422534	1011	630.5	0.2415679124886053	0.8983050847457628	802	0	-1	-1	-1	1045.5	0.2067354965585054	0.7638510445049954	2967	0	-1	-1	-1	0.1345	0.2636	409.0	0.8197452229299363
6Y5F	B	46.5	0.10091220068415051	0.2694063926940639	1097	718.0	0.2704460966542751	0.8953846153846153	751	0	-1	-1	-1	0	-1	-1	-1	0	-1	-1	-1	0.1147	0.245	417.0	-1
5UDC	F	63.0	0.08512160228898426	0.2650334075723831	949	712.0	0.21366782006920415	0.8916967509025271	879	0	-1	-1	-1	0	-1	-1	-1	0	-1	-1	-1	0.2198	0.4239	448.0	0.9426674713337356
4PLK	E	53.5	0.029748283752860413	0.3046875	1183	284.5	0.10640394088669951	0.9391304347826087	900	0	-1	-1	-1	0	-1	-1	-1	0	-1	-1	-1	0.0931	0.3065	198.0	0.803560076287349
1HGI	A	70.5	0.09097421203438395	0.2866817155756208	953	458.5	0.2059961315280464	0.7689530685920578	757	0	-1	-1	-1	0	-1	-1	-1	0	-1	-1	-1	0.1405	0.3207	328.0	0.9260355029585798
5W1X	G	45.5	0.07852675469075747	0.3062330623306233	1070	541.0	0.2523020257826888	0.85625	766	0	-1	-1	-1	0	-1	-1	-1	0	-1	-1	-1	0.1458	0.2814	422.0	-1
7BUA	C	70.0	0.04407370517928287	0.26029411764705884	3336	841.5	0.32116788321167883	0.9002557544757033	705	0	-1	-1	-1	0	-1	-1	-1	0	-1	-1	-1	0.1654	0.2746	107.0	-1
6UM6	E	69.0	0.11776581426648722	0.27602523659305994	852	580.0	0.23022847100175747	0.842443729903537	827	0	-1	-1	-1	0	-1	-1	-1	0	-1	-1	-1	0.1511	0.2646	462.0	0.945619335347432
2JDQ	A	39.0	0.05970149253731343	0.26112759643916916	1137	641.5	0.167779632721202	0.9617224880382775	989	0	-1	-1	-1	0	-1	-1	-1	0	-1	-1	-1	0.1362	0.2532	424.0	0.8351437699680511
1S6P	B	40.5	0.13138297872340426	0.29404761904761906	1040	431.5	0.17768240343347638	0.8448979591836735	920	0	-1	-1	-1	0	-1	-1	-1	0	-1	-1	-1	0.1357	0.2525	427.0	0.8357827476038339
2UUT	A	61.0	0.059532246633593196	0.2549317147192716	2163	714.5	0.20930232558139536	0.9298892988929889	933	0	-1	-1	-1	0	-1	-1	-1	0	-1	-1	-1	0.1506	0.2533	492.0	0.8389776357827476
5G52	C	97.0	0.08545957577620658	0.3044906900328587	2340	435.5	0.2171945701357466	0.8727272727272727	830	271.0	0.1650902837489252	0.7804878048780488	917	4052.5	0.29157549234135666	0.7922116527942925	5776	0	-1	-1	-1	0.1217	0.2351	397.0	0.8705250596658711
5C8U	B	101.0	0.04011540046709713	0.2736644798500469	6212	532.5	0.2281144781144781	0.8741935483870967	878	1063.0	0.8851851851851852	0.9227799227799228	11	4322.5	0.19989707395971182	0.807064410804393	10233	1064.0	0.22383419689119172	0.9818181818181818	745	0.0654	0.3173	514.0	-1
4AEP	A	38.5	0.041946759881688625	0.2657580919931857	3132	606.5	0.1918238993710692	0.8905109489051095	998	0	-1	-1	-1	0	-1	-1	-1	0	-1	-1	-1	0.15	0.2286	563.0	0.8347160178685387
7BU8	C	70.0	0.04407370517928287	0.26029411764705884	3336	697.5	0.2949061662198391	0.8967391304347826	751	0	-1	-1	-1	0	-1	-1	-1	0	-1	-1	-1	0.162	0.269	107.0	-1
2VDW	E	63.0	0.10179257362355953	0.2864864864864865	1007	400.0	0.135013501350135	0.9433962264150944	952	0	-1	-1	-1	2695.5	0.4069739670408407	0.7852534562211981	2017	0	-1	-1	-1	0.1001	0.261	283.0	0.8461981566820277
3TAM	A	28.5	0.1298283261802575	0.28672985781990523	1020	592.0	0.2325962325962326	0.8987341772151899	905	95.5	0.23595505617977527	0.7590361445783133	184	3307.5	0.40463724756918473	0.7778576563623293	2566	187.5	0.23629489603024575	0.8064516129032258	374	0.1696	0.2595	553.0	0.8388791593695272
4MKB	A	65.0	0.0794213167995276	0.3002232142857143	2491	611.0	0.2006344171292625	0.9035714285714286	981	0	-1	-1	-1	0	-1	-1	-1	0	-1	-1	-1	0.1528	0.2347	557.0	0.8275240384615384
4XLF	A	96.0	0.10596491228070175	0.27060931899641577	867	757.5	0.27449324324324326	0.8165829145728644	786	0	-1	-1	-1	2161.0	0.35099177552007743	0.7968149368478857	2313	0	-1	-1	-1	0.1675	0.2404	599.0	0.8383838383838383
3KZ4	N	44.0	0.06607275426874536	0.2755417956656347	1024	561.5	0.20825852782764812	0.8721804511278195	848	0	-1	-1	-1	0	-1	-1	-1	0	-1	-1	-1	0.1247	0.2504	397.0	0.8375796178343949
6HJP	C	52.0	0.09347826086956522	0.28104575163398693	921	385.5	0.18029739776951673	0.8434782608695652	846	0	-1	-1	-1	0	-1	-1	-1	0	-1	-1	-1	0.1385	0.3156	324.0	0.9450151057401812
6BSJ	B	28.5	0.1298283261802575	0.28672985781990523	1020	446.0	0.16680851063829788	0.9289099526066351	964	95.5	0.23595505617977527	0.7590361445783133	184	3307.5	0.40463724756918473	0.7778576563623293	2566	187.5	0.23629489603024575	0.8064516129032258	374	0.1375	0.2692	400.0	0.8357827476038339
5UZ9	A	34.5	0.06924198250728864	0.2835820895522388	1037	562.5	0.16387959866220736	0.9289099526066351	985	0	-1	-1	-1	0	-1	-1	-1	0	-1	-1	-1	0.112	0.2143	424.0	0.8358778625954199
1Q57	B	50.5	0.11028867505551443	0.305327868852459	863	675.0	0.22630230572160548	0.8952702702702703	875	0	-1	-1	-1	1622.5	0.29082774049217003	0.78	2523	0	-1	-1	-1	0.173	0.29	483.0	0.8313099041533546
5UK4	J	33.0	0.06779661016949153	0.34408602150537637	1137	0	-1	-1	-1	0	-1	-1	-1	1340.5	0.21013412816691504	0.7943661971830986	2961	0	-1	-1	-1	0.1277	0.2422	125.0	-1
4U16	B	33.5	0.1172465960665658	0.28703703703703703	782	640.0	0.16752577319587628	0.9154929577464789	951	0	-1	-1	-1	0	-1	-1	-1	0	-1	-1	-1	0.1316	0.2667	392.0	0.8368708308065494
1Q57	G	50.5	0.11028867505551443	0.305327868852459	863	657.5	0.23090128755364808	0.890728476821192	863	0	-1	-1	-1	1622.5	0.29082774049217003	0.78	2523	0	-1	-1	-1	0.1586	0.2646	483.0	0.8313099041533546
5C8S	B	101.0	0.04011540046709713	0.2736644798500469	6212	517.5	0.20408163265306123	0.9157509157509157	952	1063.0	0.8851851851851852	0.9227799227799228	11	4322.5	0.19989707395971182	0.807064410804393	10233	1064.0	0.22383419689119172	0.9818181818181818	745	0.1572	0.2518	514.0	0.7798994974874371
5IZ7	A	70.0	0.04407370517928287	0.26029411764705884	3336	625.5	0.263986013986014	0.880466472303207	801	0	-1	-1	-1	0	-1	-1	-1	0	-1	-1	-1	0.1607	0.2681	504.0	0.9961734693877551
1C0T	B	28.5	0.1298283261802575	0.28672985781990523	1020	418.5	0.18689105403011513	0.9213973799126638	900	95.5	0.23595505617977527	0.7590361445783133	184	3307.5	0.40463724756918473	0.7778576563623293	2566	187.5	0.23629489603024575	0.8064516129032258	374	0.1375	0.2792	373.0	0.8357827476038339
1B42	A	28.5	0.04775687409551375	0.29464285714285715	1158	417.5	0.13796212804328223	0.9216867469879518	943	0	-1	-1	-1	1122.5	0.17980671414038657	0.7926008968609866	3040	0	-1	-1	-1	0.0962	0.2429	291.0	0.8448673587081892
3FOA	D	75.0	0.10084033613445378	0.2857142857142857	924	648.0	0.26618705035971224	0.8505747126436781	764	0	-1	-1	-1	2142.5	0.3234155781325593	0.8015587529976019	2466	0	-1	-1	-1	0.1528	0.2628	476.0	-1
6DFG	A	46.0	0.12352168199737187	0.3076923076923077	911	561.0	0.24524886877828053	0.8495297805642633	786	0	-1	-1	-1	0	-1	-1	-1	0	-1	-1	-1	0.1352	0.2452	435.0	0.9432709716354858
1IVD	A	42.0	0.07566024268379729	0.31085043988269795	1060	589.5	0.24930232558139534	0.9054054054054054	779	0	-1	-1	-1	0	-1	-1	-1	0	-1	-1	-1	0.1189	0.2377	388.0	0.8670360110803325
5WDU	G	46.0	0.12352168199737187	0.3076923076923077	911	566.5	0.22456140350877193	0.8677966101694915	845	0	-1	-1	-1	0	-1	-1	-1	0	-1	-1	-1	0.1017	0.3253	222.0	0.9432709716354858
6NK7	K	95.5	0.1445929526123937	0.272	771	243.0	0.10266535044422508	0.859504132231405	892	0	-1	-1	-1	0	-1	-1	-1	0	-1	-1	-1	0.1536	0.2852	261.0	-1
4XLC	A	96.0	0.10596491228070175	0.27060931899641577	867	755.5	0.2702251876563803	0.8459530026109661	816	0	-1	-1	-1	2161.0	0.35099177552007743	0.7968149368478857	2313	0	-1	-1	-1	0.1692	0.2432	599.0	0.8202179176755447
6MUG	G	59.5	0.12907702984038863	0.26878612716763006	749	628.0	0.2315227070347284	0.8934707903780069	832	0	-1	-1	-1	0	-1	-1	-1	0	-1	-1	-1	0.1177	0.2208	424.0	0.8922462941847207
1XO2	A	36.0	0.044649730561970746	0.2543859649122807	1071	548.5	0.15428571428571428	0.9152542372881356	873	0	-1	-1	-1	907.5	0.1375540300025426	0.827217125382263	3279	0	-1	-1	-1	0.1031	0.2994	243.0	0.8370464672183323
2R5I	F	37.0	0.09883720930232558	0.2924731182795699	911	559.5	0.23942394239423942	0.8986486486486487	815	0	-1	-1	-1	1827.0	0.301441351888668	0.8059800664451827	2519	0	-1	-1	-1	0.1461	0.2802	423.0	0.8408656906429026
3JA7	I	40.5	0.08577712609970674	0.2702078521939954	931	587.5	0.232620320855615	0.9	832	0	-1	-1	-1	1798.0	0.2686898593634345	0.8102678571428571	2709	0	-1	-1	-1	0.1433	0.2724	428.0	-1
4IUJ	A	33.5	0.0630119722747322	0.24875621890547264	1185	689.0	0.2441016333938294	0.9212328767123288	810	0	-1	-1	-1	0	-1	-1	-1	0	-1	-1	-1	0.1325	0.257	408.0	0.8325878594249201
2GTT	T	40.0	0.07034795763993948	0.23192019950124687	921	595.0	0.21505376344086022	0.8888888888888888	846	0	-1	-1	-1	0	-1	-1	-1	0	-1	-1	-1	0.1304	0.256	400.0	0.8383386581469648
6BJ5	C	45.5	0.026814911706998037	0.36283185840707965	1416	436.5	0.16326530612244897	0.9119170984455959	885	0	-1	-1	-1	875.0	0.1864620030196276	0.7734864300626305	3016	0	-1	-1	-1	0.1035	0.255	40.0	-1
6WB0	B	40.5	0.13138297872340426	0.29404761904761906	1040	444.0	0.13278688524590163	0.9642857142857143	1052	0	-1	-1	-1	0	-1	-1	-1	0	-1	-1	-1	0.1337	0.261	403.0	0.8191693290734824
3KQL	A	54.0	0.08477611940298507	0.30439442658092175	2417	660.0	0.26672777268560954	0.8844984802431611	762	0	-1	-1	-1	0	-1	-1	-1	0	-1	-1	-1	0.1188	0.2175	437.0	0.8387824126268321
6OD7	I	24.0	0.09523809523809523	0.29227557411273486	991	617.5	0.18557607739665788	0.9173913043478261	907	0	-1	-1	-1	0	-1	-1	-1	0	-1	-1	-1	0.1413	0.2938	383.0	0.8357827476038339
2R5H	K	29.0	0.08717948717948718	0.2960199004975124	963	589.0	0.24954296160877515	0.883495145631068	785	0	-1	-1	-1	0	-1	-1	-1	0	-1	-1	-1	0.1398	0.2644	419.0	-1
2WRC	A	44.5	0.08	0.3012987012987013	1065	777.5	0.3091247672253259	0.8645833333333334	690	0	-1	-1	-1	0	-1	-1	-1	0	-1	-1	-1	0.1642	0.2859	474.0	0.8600638977635783
5Y9F	I	34.5	0.08137044967880086	0.3	1021	601.5	0.26654240447343897	0.8640483383685801	742	0	-1	-1	-1	0	-1	-1	-1	0	-1	-1	-1	0.1438	0.278	420.0	0.8383386581469648
4XNF	A	96.0	0.10596491228070175	0.27060931899641577	867	737.0	0.2693911592994162	0.8433420365535248	816	0	-1	-1	-1	2161.0	0.35099177552007743	0.7968149368478857	2313	0	-1	-1	-1	0.1743	0.2522	599.0	0.8202179176755447
6O06	B	114.0	0.11612903225806452	0.2947799385875128	1503	362.0	0.16346153846153846	0.8900523560209425	849	0	-1	-1	-1	0	-1	-1	-1	0	-1	-1	-1	0.1035	0.2931	247.0	0.8368387507966858
4XKV	A	96.0	0.10596491228070175	0.27060931899641577	867	733.5	0.2663316582914573	0.825974025974026	809	0	-1	-1	-1	2161.0	0.35099177552007743	0.7968149368478857	2313	0	-1	-1	-1	0.1582	0.2293	596.0	0.8212765957446808
1RT2	B	28.5	0.1298283261802575	0.28672985781990523	1020	465.0	0.1738013698630137	0.9269406392694064	949	95.5	0.23595505617977527	0.7590361445783133	184	3307.5	0.40463724756918473	0.7778576563623293	2566	187.5	0.23629489603024575	0.8064516129032258	374	0.1463	0.2835	402.0	0.8357827476038339
6IUK	A	55.5	0.08315565031982942	0.28746928746928746	1000	526.5	0.23899913718723037	0.8219584569732937	822	0	-1	-1	-1	0	-1	-1	-1	0	-1	-1	-1	0.1486	0.2388	513.0	0.8389776357827476
6VDK	D	42.5	0.12776280323450134	0.27784290738569756	1002	540.5	0.17066155321188878	0.8768472906403941	840	0	-1	-1	-1	0	-1	-1	-1	0	-1	-1	-1	0.1154	0.3274	262.0	0.8357827476038339
3J7W	D	38.0	0.05530973451327434	0.2862595419847328	1094	482.0	0.2014719411223551	0.9163179916317992	848	0	-1	-1	-1	992.0	0.18965077746622483	0.7940234791889007	2986	0	-1	-1	-1	0.1261	0.2756	343.0	-1
4XNY	H	75.5	0.07511380880121396	0.3473684210526316	1033	371.5	0.15112855740922473	0.8603351955307262	840	0	-1	-1	-1	0	-1	-1	-1	0	-1	-1	-1	0.1025	0.2853	234.0	0.8562300319488818
3WRY	A	76.5	0.12019914651493599	0.2721417069243156	785	639.5	0.17772108843537415	0.9372197309417041	953	0	-1	-1	-1	0	-1	-1	-1	0	-1	-1	-1	0.1303	0.2463	415.0	0.8355780022446689
6QX5	F	21.5	0.049640757674722404	0.2733812949640288	1253	705.0	0.2465277777777778	0.9131832797427653	841	0	-1	-1	-1	1513.0	0.2619164619164619	0.7820983125458547	2707	0	-1	-1	-1	0.1447	0.2499	479.0	-1
4ITV	J	34.5	0.04610733182161754	0.2675438596491228	1095	748.5	0.2375886524822695	0.9084745762711864	833	0	-1	-1	-1	0	-1	-1	-1	0	-1	-1	-1	0.1333	0.2424	440.0	0.8351437699680511
3UON	A	21.5	0.060014461315979754	0.23314606741573032	1027	706.5	0.18105616093880972	0.9391304347826087	963	0	-1	-1	-1	0	-1	-1	-1	0	-1	-1	-1	0.1434	0.2699	438.0	0.8745476477683957
5MCY	G	38.5	0.058315334773218146	0.28222996515679444	1102	510.5	0.16015625	0.9111111111111111	844	0	-1	-1	-1	0	-1	-1	-1	0	-1	-1	-1	0.1005	0.336	221.0	0.30078125
3MAW	B	72.0	0.09894259818731117	0.26095617529880477	822	747.0	0.1975736568457539	0.9193548387096774	906	0	-1	-1	-1	0	-1	-1	-1	0	-1	-1	-1	0.175	0.3697	418.0	0.8932926829268293
1SVA	3	35.0	0.057057057057057055	0.2508250825082508	1029	424.5	0.211864406779661	0.8555133079847909	799	0	-1	-1	-1	0	-1	-1	-1	0	-1	-1	-1	0.1013	0.2189	342.0	0.8357827476038339
6RVR	K	47.0	0.0995702005730659	0.2836734693877551	906	616.5	0.16982758620689656	0.9078341013824884	943	0	-1	-1	-1	0	-1	-1	-1	0	-1	-1	-1	0.1384	0.2779	390.0	0.8351437699680511
5ZW6	A	43.0	0.0651685393258427	0.26851851851851855	1011	643.5	0.17495711835334476	0.9807692307692307	958	0	-1	-1	-1	1341.0	0.20246478873239437	0.7994041708043694	2969	0	-1	-1	-1	0.1276	0.2552	391.0	0.8332268370607029
4BBL	C	51.0	0.08369098712446352	0.3136729222520107	1025	626.0	0.18986254295532645	0.9324894514767933	927	0	-1	-1	-1	0	-1	-1	-1	0	-1	-1	-1	0.115	0.217	414.0	0.8319488817891374
2H1L	K	36.5	0.05463474524248005	0.2528409090909091	1277	603.5	0.17077464788732394	0.9282296650717703	927	0	-1	-1	-1	0	-1	-1	-1	0	-1	-1	-1	0.1334	0.2781	362.0	0.7994520547945205
4ITV	D	34.5	0.04610733182161754	0.2675438596491228	1095	741.5	0.23847517730496454	0.911864406779661	833	0	-1	-1	-1	0	-1	-1	-1	0	-1	-1	-1	0.1332	0.2427	440.0	0.8351437699680511
6Q5U	G	64.0	0.06386066763425254	0.30344827586206896	1088	603.0	0.2273972602739726	0.9021739130434783	819	0	-1	-1	-1	0	-1	-1	-1	0	-1	-1	-1	0.1249	0.2439	388.0	0.8345047923322684
4QFF	K	34.5	0.04610733182161754	0.2675438596491228	1095	742.5	0.22934973637961337	0.9125874125874126	852	0	-1	-1	-1	0	-1	-1	-1	0	-1	-1	-1	0.1302	0.2349	441.0	0.8351437699680511
6D8W	B	45.0	0.09796806966618288	0.2928416485900217	917	767.0	0.29465095194922936	0.8736559139784946	731	0	-1	-1	-1	0	-1	-1	-1	0	-1	-1	-1	0.1741	0.2952	491.0	0.9968132568514978
1UWB	B	40.5	0.13138297872340426	0.29404761904761906	1040	490.0	0.17957446808510638	0.8978723404255319	940	0	-1	-1	-1	0	-1	-1	-1	0	-1	-1	-1	0.1359	0.2523	427.0	0.8335443037974684
4OJO	B	59.0	0.1166902404526167	0.26232114467408585	785	834.0	0.3389423076923077	0.8615071283095723	757	0	-1	-1	-1	0	-1	-1	-1	0	-1	-1	-1	0.1787	0.2163	756.0	0.8591723285978999
6RVR	E	47.0	0.0995702005730659	0.2836734693877551	906	616.5	0.16982758620689656	0.9078341013824884	943	0	-1	-1	-1	0	-1	-1	-1	0	-1	-1	-1	0.1384	0.2779	390.0	0.8351437699680511
2Q2U	D	31.0	0.05505279034690799	0.2979591836734694	1081	394.0	0.16218721037998146	0.8883248730964467	882	0	-1	-1	-1	988.5	0.16060991105463787	0.8061224489795918	3151	0	-1	-1	-1	0.1091	0.2719	293.0	0.8376996805111822
5HX2	C	45.5	0.06407322654462243	0.28378378378378377	1015	267.5	0.15841584158415842	0.8627450980392157	907	0	-1	-1	-1	1083.5	0.18131030980192991	0.8031496062992126	3049	0	-1	-1	-1	0.2012	0.1924	340.0	-1
3MWP	C	43.5	0.07219973009446694	0.2972222222222222	1122	690.5	0.18072289156626506	0.9	995	0	-1	-1	-1	1822.0	0.3042828685258964	0.8060686015831134	2500	0	-1	-1	-1	0.1388	0.2265	506.0	0.8093049971280873
7BU8	A	70.0	0.04407370517928287	0.26029411764705884	3336	796.0	0.30490018148820325	0.8727272727272727	717	0	-1	-1	-1	0	-1	-1	-1	0	-1	-1	-1	0.162	0.269	107.0	-1
5JHL	A	70.0	0.04407370517928287	0.26029411764705884	3336	625.0	0.2521246458923513	0.8612903225806452	749	0	-1	-1	-1	0	-1	-1	-1	0	-1	-1	-1	0.1616	0.3318	385.0	0.8575079872204473
6H3S	B	74.5	0.13589449541284404	0.2542918454935622	812	606.5	0.2	0.9083665338645418	889	0	-1	-1	-1	0	-1	-1	-1	0	-1	-1	-1	0.1232	0.2356	408.0	-1
1RT6	B	28.5	0.1298283261802575	0.28672985781990523	1020	460.0	0.1579391891891892	0.8697674418604651	969	95.5	0.23595505617977527	0.7590361445783133	184	3307.5	0.40463724756918473	0.7778576563623293	2566	187.5	0.23629489603024575	0.8064516129032258	374	0.1359	0.2571	414.0	0.8357827476038339
7ABU	A	103.0	0.037677245104659016	0.2894190871369295	6441	523.0	0.19980787704130643	0.8387096774193549	793	1325.0	1.0	1.0	0	4362.0	0.20218940562780105	0.8025663458734325	10182	1145.0	1.0	1.0	0	0.125	0.3014	305.0	0.84093637454982
3BGW	E	32.0	0.06831395348837209	0.27728613569321536	1037	671.5	0.1996527777777778	0.9163346613545816	901	0	-1	-1	-1	1259.5	0.21864154685176004	0.7896150402864817	2917	0	-1	-1	-1	0.1662	0.3201	419.0	-1
6FY2	L	0	-1	-1	-1	379.5	0.13843175217812198	0.9050632911392406	875	0	-1	-1	-1	0	-1	-1	-1	0	-1	-1	-1	0.1007	0.3355	209.0	0.8587859424920128
5UK4	I	33.0	0.06779661016949153	0.34408602150537637	1137	0	-1	-1	-1	0	-1	-1	-1	1340.5	0.21013412816691504	0.7943661971830986	2961	0	-1	-1	-1	0.1277	0.2422	125.0	-1
5W9J	G	1569.0	0.2998624484181568	0.3720136518771331	282	1176.0	0.31115276476101217	0.8736842105263158	687	0	-1	-1	-1	0	-1	-1	-1	0	-1	-1	-1	0.4034	0.8098	463.0	0.8575079872204473
3J8V	C	46.0	0.09451659451659451	0.3133971291866029	968	574.5	0.24311926605504589	0.8412698412698413	775	0	-1	-1	-1	0	-1	-1	-1	0	-1	-1	-1	0.1423	0.2735	119.0	-1
5MDM	E	42.5	0.09663250366032211	0.30205949656750575	929	652.0	0.2919847328244275	0.8869565217391304	703	0	-1	-1	-1	0	-1	-1	-1	0	-1	-1	-1	0.1422	0.277	410.0	0.8601532567049809
5XLA	B	46.5	0.0743801652892562	0.2805194805194805	1067	809.0	0.30300272975432213	0.888	724	0	-1	-1	-1	0	-1	-1	-1	0	-1	-1	-1	0.1611	0.2682	490.0	0.9589209074187615
2GTT	V	40.0	0.07034795763993948	0.23192019950124687	921	575.5	0.18895599654874892	0.9439655172413793	927	0	-1	-1	-1	0	-1	-1	-1	0	-1	-1	-1	0.1357	0.2606	405.0	0.8383386581469648
7BQT	G	49.5	0.100647016534867	0.2828282828282828	896	568.0	0.16314454775993237	0.9323671497584541	976	0	-1	-1	-1	1498.0	0.2980181061903597	0.7723525681674065	2510	0	-1	-1	-1	0.1324	0.2646	405.0	0.8351437699680511
1HHS	A	37.5	0.09978917779339423	0.2757281553398058	908	803.5	0.2622568093385214	0.930939226519337	923	0	-1	-1	-1	1672.5	0.31757575757575757	0.7728613569321534	2430	0	-1	-1	-1	0.1598	0.2124	664.0	0.826271186440678
3KZ4	J	44.0	0.06607275426874536	0.2755417956656347	1024	574.5	0.2138364779874214	0.8913857677902621	846	0	-1	-1	-1	0	-1	-1	-1	0	-1	-1	-1	0.1266	0.2489	397.0	0.8375796178343949
4IQ4	E	34.5	0.04610733182161754	0.2675438596491228	1095	747.5	0.24242424242424243	0.9036544850498339	821	0	-1	-1	-1	0	-1	-1	-1	0	-1	-1	-1	0.14	0.2538	440.0	0.8351437699680511
1IVG	B	42.0	0.07566024268379729	0.31085043988269795	1060	675.5	0.2772946859903382	0.8541666666666666	699	0	-1	-1	-1	0	-1	-1	-1	0	-1	-1	-1	0.1107	0.229	388.0	-1
3QR7	B	60.5	0.038403614457831324	0.3269230769230769	1172	140.5	0.0634765625	0.8783783783783784	950	0	-1	-1	-1	537.5	0.11119651550089675	0.781981981981982	3348	0	-1	-1	-1	0.0632	0.3224	114.0	0.744228432563791
4ARJ	B	26.0	0.03265940902021773	0.2781456953642384	1135	669.5	0.2266152362584378	0.8901515151515151	773	0	-1	-1	-1	603.0	0.09191840950167829	0.8018018018018018	3429	0	-1	-1	-1	0.1143	0.2719	317.0	0.8212005108556832
1HGG	C	63.5	0.09222948438634714	0.2748917748917749	915	471.0	0.20596727622714148	0.7867647058823529	767	0	-1	-1	-1	0	-1	-1	-1	0	-1	-1	-1	0.1413	0.3224	328.0	0.9265837773830669
3J8W	C	46.0	0.09451659451659451	0.3133971291866029	968	574.5	0.24311926605504589	0.8412698412698413	775	0	-1	-1	-1	0	-1	-1	-1	0	-1	-1	-1	0.075	0.4356	421.0	-1
1GW8	J	66.0	0.06386066763425254	0.30344827586206896	1088	547.5	0.2050587172538392	0.9190283400809717	860	0	-1	-1	-1	0	-1	-1	-1	0	-1	-1	-1	0.1193	0.2553	371.0	-1
5U3K	L	0	-1	-1	-1	374.0	0.1455078125	0.8713450292397661	853	0	-1	-1	-1	0	-1	-1	-1	0	-1	-1	-1	0.0163	0.5613	20.0	0.8568690095846645
3J7X	D	38.0	0.05530973451327434	0.2862595419847328	1094	545.5	0.20999074930619796	0.926530612244898	836	0	-1	-1	-1	992.0	0.18965077746622483	0.7940234791889007	2986	0	-1	-1	-1	0.1273	0.2821	343.0	0.731629392971246
2V6J	A	32.5	0.04273715415019763	0.27244094488188975	3413	444.0	0.19391304347826088	0.8745098039215686	895	0	-1	-1	-1	3695.5	0.24113805970149255	0.775112443778111	7385	0	-1	-1	-1	0.1284	0.2449	421.0	0.8357827476038339
6CM3	E	46.0	0.12352168199737187	0.3076923076923077	911	419.5	0.17186108637577915	0.8177966101694916	887	0	-1	-1	-1	0	-1	-1	-1	0	-1	-1	-1	0.0698	0.4212	107.0	-1
6XCN	B	6722.0	1.0	1.0	0	178.5	0.078	0.8297872340425532	906	1325.0	1.0	1.0	0	19110.0	1.0	1.0	0	1145.0	1.0	1.0	0	0.8085	0.7983	985.0	0.7744408945686901
2R5I	C	37.0	0.09883720930232558	0.2924731182795699	911	564.0	0.2398190045248869	0.8774834437086093	803	0	-1	-1	-1	1827.0	0.301441351888668	0.8059800664451827	2519	0	-1	-1	-1	0.1454	0.2801	423.0	0.8408656906429026
7JZJ	B	56.5	0.06307692307692307	0.27424749163879597	1001	377.5	0.1590909090909091	0.8571428571428571	860	60.5	0.15789473684210525	0.7777777777777778	212	984.5	0.17428861788617886	0.7912341407151096	3069	264.0	0.1986013986013986	0.743455497382199	524	0.1021	0.2735	267.0	0.8583280153158902
3VUN	C	63.5	0.09222948438634714	0.2748917748917749	915	452.5	0.19637750238322213	0.8142292490118577	796	0	-1	-1	-1	0	-1	-1	-1	0	-1	-1	-1	0.1388	0.3197	319.0	0.9444779722389861
6ANV	A	29.5	0.015625	0.28169014084507044	1209	669.5	0.19172297297297297	0.9116465863453815	935	0	-1	-1	-1	253.0	0.04266389177939646	0.7627906976744186	3629	0	-1	-1	-1	0.1344	0.2424	451.0	0.8473329245861435
6CRQ	F	45.5	0.1228646517739816	0.3060556464811784	911	544.5	0.2296099290780142	0.8409090909090909	820	0	-1	-1	-1	0	-1	-1	-1	0	-1	-1	-1	0.07	0.3747	122.0	0.9444108761329305
2YP2	A	74.5	0.10133136094674557	0.3231132075471698	928	854.5	0.32037037037037036	0.8759493670886076	685	0	-1	-1	-1	0	-1	-1	-1	0	-1	-1	-1	0.1678	0.2728	491.0	0.9382494004796164
6KPC	A	23.0	0.05921539600296077	0.28368794326241137	1069	694.0	0.19107744107744107	0.9380165289256198	946	0	-1	-1	-1	0	-1	-1	-1	0	-1	-1	-1	0.1362	0.2482	445.0	0.8571428571428571
5T3S	G	46.0	0.12352168199737187	0.3076923076923077	911	561.5	0.23529411764705882	0.8599348534201955	815	0	-1	-1	-1	0	-1	-1	-1	0	-1	-1	-1	0.1057	0.307	225.0	0.9432709716354858
6U8Q	B	42.5	0.12776280323450134	0.27784290738569756	1002	517.5	0.16587677725118483	0.9067357512953368	862	0	-1	-1	-1	0	-1	-1	-1	0	-1	-1	-1	0.1184	0.3207	264.0	0.8357827476038339
5Z3Q	B	65.5	0.10756166599272139	0.26362735381565905	1464	249.5	0.13198458574181118	0.9133333333333333	888	264.0	0.2222222222222222	0.7767857142857143	559	3751.5	0.3651567944250871	0.7995117485505036	3898	0	-1	-1	-1	0.0911	0.3216	89.0	-1
5MNT	A	33.5	0.05669737774627923	0.28368794326241137	1129	821.0	0.2448244824482448	0.9347079037800687	820	0	-1	-1	-1	0	-1	-1	-1	0	-1	-1	-1	0.1477	0.285	420.0	0.8247291268323773
5VM7	B	50.0	0.06475349521707138	0.26426426426426425	1026	383.0	0.20158450704225353	0.8609022556390977	870	0	-1	-1	-1	0	-1	-1	-1	0	-1	-1	-1	0.1256	0.2428	419.0	0.8326972010178118
5UJZ	G	0	-1	-1	-1	431.5	0.17895771878072764	0.896551724137931	814	0	-1	-1	-1	0	-1	-1	-1	0	-1	-1	-1	0.0804	0.2436	236.0	0.8536741214057508
3U4R	A	70.5	0.08094534711964549	0.3051224944320713	2487	600.0	0.19794952681388012	0.916058394160584	994	0	-1	-1	-1	0	-1	-1	-1	0	-1	-1	-1	0.1482	0.2237	558.0	0.8150256118383609
7CN2	F	45.0	0.08953068592057761	0.3155216284987277	992	583.0	0.24496937882764655	0.8805031446540881	825	0	-1	-1	-1	0	-1	-1	-1	0	-1	-1	-1	0.0753	0.4334	478.0	-1
4IH5	B	65.0	0.0794213167995276	0.3002232142857143	2491	610.5	0.19763779527559056	0.9261992619926199	999	0	-1	-1	-1	0	-1	-1	-1	0	-1	-1	-1	0.1555	0.2381	557.0	0.8167892156862745
2VBM	A	69.5	0.10077519379844961	0.29979035639413	942	674.5	0.2534965034965035	0.8333333333333334	796	0	-1	-1	-1	0	-1	-1	-1	0	-1	-1	-1	0.157	0.2565	509.0	0.8473325766174802
4BBL	L	51.0	0.08369098712446352	0.3136729222520107	1025	626.0	0.18986254295532645	0.9324894514767933	927	0	-1	-1	-1	0	-1	-1	-1	0	-1	-1	-1	0.115	0.217	414.0	0.8319488817891374
4USN	I	33.5	0.037509377344336084	0.30303030303030304	1168	511.5	0.1544477028347996	0.9294117647058824	853	0	-1	-1	-1	0	-1	-1	-1	0	-1	-1	-1	0.0956	0.3162	210.0	0.30078125
3JA7	A	40.5	0.08577712609970674	0.2702078521939954	931	587.5	0.232620320855615	0.9	832	0	-1	-1	-1	1798.0	0.2686898593634345	0.8102678571428571	2709	0	-1	-1	-1	0.1433	0.2724	428.0	-1
2X53	F	49.5	0.04451038575667656	0.31746031746031744	1159	476.0	0.18913676042677013	0.9069767441860465	816	0	-1	-1	-1	0	-1	-1	-1	0	-1	-1	-1	0.1076	0.3118	263.0	0.8338658146964856
5Y9F	C	34.5	0.08137044967880086	0.3	1021	567.5	0.25666973321067155	0.8773584905660378	769	0	-1	-1	-1	0	-1	-1	-1	0	-1	-1	-1	0.1445	0.2788	421.0	0.8383386581469648
3JA7	D	40.5	0.08577712609970674	0.2702078521939954	931	587.5	0.232620320855615	0.9	832	0	-1	-1	-1	1798.0	0.2686898593634345	0.8102678571428571	2709	0	-1	-1	-1	0.1433	0.2724	428.0	-1
3PU0	A	33.0	0.06779661016949153	0.34408602150537637	1137	597.5	0.19332763045337895	0.9617021276595744	934	0	-1	-1	-1	1340.5	0.21013412816691504	0.7943661971830986	2961	0	-1	-1	-1	0.1335	0.2461	421.0	0.8330263965623081
5HX2	G	57.5	0.08853809196980096	0.30861244019138756	1039	267.5	0.17132551848512173	0.8837209302325582	894	0	-1	-1	-1	2088.0	0.309879872517774	0.8144329896907216	2527	0	-1	-1	-1	0.2012	0.1924	340.0	-1
2Y26	R	30.0	0.06202723146747353	0.3082706766917293	1584	736.5	0.27353463587921845	0.853185595567867	765	0	-1	-1	-1	1621.0	0.2734355365669766	0.801178203240059	2621	0	-1	-1	-1	0.1315	0.2146	504.0	0.8409669211195929
5MCX	Y	38.5	0.058315334773218146	0.28222996515679444	1102	510.5	0.16015625	0.9111111111111111	844	0	-1	-1	-1	0	-1	-1	-1	0	-1	-1	-1	0.1005	0.336	221.0	0.30078125
3GZU	F	41.5	0.06826706676669167	0.27002967359050445	996	596.5	0.21809954751131222	0.8763636363636363	830	0	-1	-1	-1	0	-1	-1	-1	0	-1	-1	-1	0.1624	0.1924	397.0	-1
5MCX	R	38.5	0.058315334773218146	0.28222996515679444	1102	510.5	0.16015625	0.9111111111111111	844	0	-1	-1	-1	0	-1	-1	-1	0	-1	-1	-1	0.1005	0.3359	221.0	0.30078125
4HJ1	D	44.5	0.12159814707585408	0.28263795423956933	984	779.0	0.2753488372093023	0.8731563421828908	736	0	-1	-1	-1	3158.5	0.42619196335623566	0.7833907386146192	2190	0	-1	-1	-1	0.1633	0.3096	431.0	-1
4IAP	B	26.0	0.03265940902021773	0.2781456953642384	1135	507.5	0.17881438289601556	0.8679245283018868	817	0	-1	-1	-1	603.0	0.09191840950167829	0.8018018018018018	3429	0	-1	-1	-1	0.1107	0.3083	256.0	0.8321678321678322
6HJQ	C	52.0	0.0927536231884058	0.2788671023965142	921	446.5	0.20134228187919462	0.7984790874524715	780	0	-1	-1	-1	0	-1	-1	-1	0	-1	-1	-1	0.1378	0.3157	203.0	-1
3KQU	F	54.0	0.08477611940298507	0.30439442658092175	2417	593.5	0.24239713774597496	0.8973509933774835	816	0	-1	-1	-1	0	-1	-1	-1	0	-1	-1	-1	0.1291	0.2396	437.0	-1
5ZW6	B	43.0	0.0651685393258427	0.26851851851851855	1011	652.5	0.1849912739965096	0.9298245614035088	918	0	-1	-1	-1	1341.0	0.20246478873239437	0.7994041708043694	2969	0	-1	-1	-1	0.0062	0.728	6.0	0.8332268370607029
6NNJ	G	46.0	0.12352168199737187	0.3076923076923077	911	618.0	0.235663082437276	0.8708609271523179	814	0	-1	-1	-1	0	-1	-1	-1	0	-1	-1	-1	0.1437	0.2675	430.0	0.9432709716354858
4IDH	A	45.5	0.0627177700348432	0.2922077922077922	1127	525.5	0.19286321155480035	0.8798449612403101	919	0	-1	-1	-1	1274.0	0.22918731417244798	0.7714762301918265	2837	0	-1	-1	-1	0.1605	0.2919	451.0	0.8383386581469648
4XKW	A	96.0	0.10596491228070175	0.27060931899641577	867	741.0	0.27204030226700254	0.8286445012787724	800	0	-1	-1	-1	2161.0	0.35099177552007743	0.7968149368478857	2313	0	-1	-1	-1	0.1677	0.2408	599.0	0.8388545760808535
2NVA	G	57.0	0.06342182890855458	0.2975778546712803	1067	490.0	0.16593503072870938	0.875	923	0	-1	-1	-1	1202.0	0.18610484073238023	0.7777777777777778	3033	0	-1	-1	-1	0.1351	0.2788	368.0	0.832
6E5P	T	0	-1	-1	-1	354.0	0.1450980392156863	0.8457142857142858	845	0	-1	-1	-1	0	-1	-1	-1	0	-1	-1	-1	0.0951	0.3107	212.0	0.30078125
2GTT	B	40.0	0.07034795763993948	0.23192019950124687	921	581.5	0.18771626297577854	0.9393939393939394	925	0	-1	-1	-1	0	-1	-1	-1	0	-1	-1	-1	0.131	0.257	401.0	0.8383386581469648
4GDJ	A	57.5	0.07054545454545455	0.2852941176470588	1035	565.5	0.2371732817037754	0.8844765342960289	756	0	-1	-1	-1	0	-1	-1	-1	0	-1	-1	-1	0.1051	0.2603	317.0	0.8856172140430351
1XO0	B	26.5	0.05891354246365723	0.24919093851132687	998	613.5	0.1745886654478976	0.9052132701421801	883	0	-1	-1	-1	1005.0	0.17474265628922922	0.799081515499426	3112	0	-1	-1	-1	0.1226	0.2834	322.0	-1
3IT8	D	47.0	0.06503442999234889	0.27960526315789475	1003	448.0	0.16974169741697417	0.9292929292929293	886	0	-1	-1	-1	1101.5	0.18239633680997203	0.789647577092511	3023	0	-1	-1	-1	0.1101	0.2664	299.0	0.9980830670926517
3MGV	A	26.5	0.05891354246365723	0.24919093851132687	998	635.5	0.17288444040036396	0.9223300970873787	893	0	-1	-1	-1	1005.0	0.17474265628922922	0.799081515499426	3112	0	-1	-1	-1	0.1244	0.289	322.0	0.8313099041533546
3C5X	A	43.5	0.07168718320057929	0.275	1021	626.0	0.23486238532110093	0.9078014184397163	808	0	-1	-1	-1	0	-1	-1	-1	0	-1	-1	-1	0.1604	0.3204	390.0	0.9057527539779682
6ESB	4	24.5	0.05982274741506647	0.28825622775800713	1073	422.0	0.16972477064220184	0.8767772511848341	879	0	-1	-1	-1	1124.0	0.19862490450725745	0.7926829268292683	2943	0	-1	-1	-1	0.1032	0.247	318.0	0.8809096349491322
4MZA	A	47.5	0.09858103061986558	0.2608695652173913	833	755.5	0.28078358208955223	0.8775510204081632	729	0	-1	-1	-1	0	-1	-1	-1	0	-1	-1	-1	0.1209	0.2265	432.0	0.8806306306306306
4QVA	A	14.0	0.002735229759299781	0.21739130434782608	1805	378.0	0.19528301886792454	0.8846153846153846	826	0	-1	-1	-1	0	-1	-1	-1	0	-1	-1	-1	0.1061	0.2551	310.0	0.8351437699680511
4D9J	F	34.5	0.04610733182161754	0.2675438596491228	1095	710.5	0.23707664884135474	0.8896321070234113	823	0	-1	-1	-1	0	-1	-1	-1	0	-1	-1	-1	0.1406	0.2566	438.0	0.8351437699680511
2VDW	G	63.0	0.10179257362355953	0.2864864864864865	1007	393.5	0.14324817518248176	0.9401197604790419	929	0	-1	-1	-1	2695.5	0.4069739670408407	0.7852534562211981	2017	0	-1	-1	-1	0.1032	0.2724	276.0	0.8450460829493087
2WYY	M	33.0	0.06779661016949153	0.34408602150537637	1137	601.5	0.18723037100949094	0.9079497907949791	920	0	-1	-1	-1	1340.5	0.21013412816691504	0.7943661971830986	2961	0	-1	-1	-1	0.134	0.2624	414.0	0.8375796178343949
3V81	B	40.5	0.13138297872340426	0.29404761904761906	1040	507.5	0.1752136752136752	0.9070796460176991	944	0	-1	-1	-1	0	-1	-1	-1	0	-1	-1	-1	0.1378	0.2619	412.0	0.8381134480560867
4QF0	E	34.5	0.04610733182161754	0.2675438596491228	1095	748.5	0.2353463587921847	0.889261744966443	828	0	-1	-1	-1	0	-1	-1	-1	0	-1	-1	-1	0.1286	0.2383	441.0	0.8351437699680511
6NFC	F	0	-1	-1	-1	569.0	0.24368231046931407	0.8653846153846154	796	0	-1	-1	-1	0	-1	-1	-1	0	-1	-1	-1	0.0726	0.4275	106.0	0.9444108761329305
6SYI	A	31.5	0.057478368355995055	0.25067385444743934	1247	689.0	0.2529572338489536	0.9025974025974026	791	0	-1	-1	-1	0	-1	-1	-1	0	-1	-1	-1	0.1385	0.2657	422.0	0.8359923420548819
5GZN	A	70.0	0.04407370517928287	0.26029411764705884	3336	646.5	0.24516129032258063	0.8837209302325582	784	0	-1	-1	-1	0	-1	-1	-1	0	-1	-1	-1	0.1581	0.3127	402.0	0.8575079872204473
5I3U	B	40.5	0.13138297872340426	0.29404761904761906	1040	503.0	0.16737468139337297	0.8834080717488789	954	0	-1	-1	-1	0	-1	-1	-1	0	-1	-1	-1	0.1418	0.2667	416.0	0.8514251061249242
4XT1	A	41.5	0.04807692307692308	0.23636363636363636	1077	674.5	0.18352059925093633	0.9468599033816425	861	0	-1	-1	-1	0	-1	-1	-1	0	-1	-1	-1	0.1232	0.3251	291.0	0.8558282208588958
4DYP	B	54.0	0.08423326133909287	0.306282722513089	1007	593.0	0.17896522476675147	0.9295154185022027	952	0	-1	-1	-1	0	-1	-1	-1	0	-1	-1	-1	0.1411	0.262	418.0	0.8297501452643812
3POV	A	37.0	0.05060728744939271	0.27075812274368233	1205	511.5	0.17929292929292928	0.8729508196721312	944	0	-1	-1	-1	0	-1	-1	-1	0	-1	-1	-1	0.1323	0.2368	445.0	0.8245614035087719
4PUO	D	40.5	0.13138297872340426	0.29404761904761906	1040	518.5	0.16879795396419436	0.8878923766816144	950	0	-1	-1	-1	0	-1	-1	-1	0	-1	-1	-1	0.1368	0.2615	412.0	0.8381134480560867
2JLV	B	37.5	0.08288845181230682	0.26793823796548594	2458	443.5	0.2252173913043478	0.9119718309859155	866	0	-1	-1	-1	0	-1	-1	-1	0	-1	-1	-1	0.1406	0.2469	451.0	0.8232074438970991
4BIQ	C	27.0	0.03154805575935436	0.28289473684210525	1211	287.0	0.13951219512195123	0.89375	865	0	-1	-1	-1	0	-1	-1	-1	0	-1	-1	-1	0.0962	0.3625	202.0	0.3984375
2Y26	M	30.0	0.06202723146747353	0.3082706766917293	1584	745.5	0.2744227353463588	0.8559556786703602	765	0	-1	-1	-1	1621.0	0.2734355365669766	0.801178203240059	2621	0	-1	-1	-1	0.1356	0.2193	504.0	0.8409669211195929
4GEZ	C	55.0	0.07086614173228346	0.3113207547169811	1079	621.5	0.2153987167736022	0.914396887159533	834	0	-1	-1	-1	0	-1	-1	-1	0	-1	-1	-1	0.1131	0.2468	365.0	0.9292508917954816
1DZL	A	45.0	0.08953068592057761	0.3155216284987277	992	685.5	0.2842497670083877	0.8356164383561644	708	0	-1	-1	-1	0	-1	-1	-1	0	-1	-1	-1	0.1531	0.2776	455.0	0.8389776357827476
3PU0	E	33.0	0.06779661016949153	0.34408602150537637	1137	600.5	0.19982773471145565	0.9547325102880658	918	0	-1	-1	-1	1340.5	0.21013412816691504	0.7943661971830986	2961	0	-1	-1	-1	0.1401	0.2616	421.0	0.8330263965623081
7JZT	D	56.5	0.06307692307692307	0.27424749163879597	1001	295.5	0.13957934990439771	0.8488372093023255	874	60.5	0.15789473684210525	0.7777777777777778	212	984.5	0.17428861788617886	0.7912341407151096	3069	264.0	0.1986013986013986	0.743455497382199	524	0.097	0.308	230.0	0.823003194888179
2XWY	A	65.0	0.0794213167995276	0.3002232142857143	2491	625.5	0.1824	0.9421487603305785	1008	0	-1	-1	-1	0	-1	-1	-1	0	-1	-1	-1	0.1429	0.2378	507.0	0.8227920227920228
5N2U	C	39.5	0.08098591549295775	0.2839506172839506	1015	585.0	0.1757972199509403	0.9307359307359307	992	0	-1	-1	-1	0	-1	-1	-1	0	-1	-1	-1	0.1508	0.2622	467.0	0.8351437699680511
5UK4	Q	33.0	0.06779661016949153	0.34408602150537637	1137	589.5	0.18776916451335057	0.9008264462809917	919	0	-1	-1	-1	1340.5	0.21013412816691504	0.7943661971830986	2961	0	-1	-1	-1	0.1277	0.2422	125.0	-1
6V8X	A	46.0	0.12352168199737187	0.3076923076923077	911	572.5	0.23670212765957446	0.8929765886287625	829	0	-1	-1	-1	0	-1	-1	-1	0	-1	-1	-1	0.1126	0.2082	439.0	0.9444108761329305
3V4I	D	40.5	0.13138297872340426	0.29404761904761906	1040	457.5	0.14762301918265222	0.8984771573604061	1002	0	-1	-1	-1	0	-1	-1	-1	0	-1	-1	-1	0.1379	0.2615	412.0	0.8381134480560867
5UK4	G	33.0	0.06779661016949153	0.34408602150537637	1137	0	-1	-1	-1	0	-1	-1	-1	1340.5	0.21013412816691504	0.7943661971830986	2961	0	-1	-1	-1	0.1277	0.2422	125.0	-1
5MHR	L	0	-1	-1	-1	209.0	0.08391608391608392	0.9438202247191011	912	0	-1	-1	-1	0	-1	-1	-1	0	-1	-1	-1	0.0744	0.4325	107.0	0.853035143769968
6V4O	N	0	-1	-1	-1	589.5	0.24173748819641172	0.8797250859106529	768	0	-1	-1	-1	0	-1	-1	-1	0	-1	-1	-1	0.1243	0.269	214.0	-1
5TSV	B	32.5	0.06610995128740431	0.28273809523809523	1101	495.0	0.1552734375	0.8932584269662921	846	0	-1	-1	-1	0	-1	-1	-1	0	-1	-1	-1	0.1044	0.3269	219.0	0.8614906832298137
6ORO	I	46.0	0.12352168199737187	0.3076923076923077	911	497.5	0.21378708551483422	0.8448275862068966	856	0	-1	-1	-1	0	-1	-1	-1	0	-1	-1	-1	0.1151	0.2076	449.0	0.9276393831553974
2VAK	D	50.5	0.07333842627960276	0.25263157894736843	929	571.0	0.15771812080536912	0.9353233830845771	991	0	-1	-1	-1	0	-1	-1	-1	0	-1	-1	-1	0.1261	0.2427	409.0	0.8355640535372849
6V4O	W	0	-1	-1	-1	589.5	0.24173748819641172	0.8797250859106529	768	0	-1	-1	-1	0	-1	-1	-1	0	-1	-1	-1	0.1243	0.269	214.0	-1
4PUO	B	40.5	0.13138297872340426	0.29404761904761906	1040	524.5	0.17986230636833048	0.8931623931623932	928	0	-1	-1	-1	0	-1	-1	-1	0	-1	-1	-1	0.1356	0.2586	412.0	0.8381134480560867
6BR8	B	49.5	0.062406015037593986	0.2618296529968454	1013	644.5	0.17901828681424448	0.96875	847	0	-1	-1	-1	1291.0	0.20763358778625954	0.8023598820058997	2913	0	-1	-1	-1	0.0943	0.2601	245.0	0.7543859649122807
5U4W	C	62.0	0.07237733803198698	0.27384615384615385	2714	617.0	0.24394785847299813	0.8762541806020067	775	0	-1	-1	-1	0	-1	-1	-1	0	-1	-1	-1	0.1596	0.321	53.0	-1
1SVL	C	36.5	0.05463474524248005	0.2528409090909091	1277	600.0	0.1695957820738137	0.9323671497584541	931	0	-1	-1	-1	0	-1	-1	-1	0	-1	-1	-1	0.1321	0.2798	362.0	0.827113062568606
6VRW	D	0	-1	-1	-1	547.5	0.2180385288966725	0.8829787234042553	860	0	-1	-1	-1	0	-1	-1	-1	0	-1	-1	-1	0.0666	0.3613	124.0	0.9444108761329305
2VSK	A	72.5	0.07862068965517241	0.26697892271662765	1023	694.5	0.2669208770257388	0.8308605341246291	712	0	-1	-1	-1	1909.5	0.30880905511811024	0.7978385251112524	2491	0	-1	-1	-1	0.1236	0.2458	400.0	0.860702875399361
5EA5	F	63.0	0.08512160228898426	0.2650334075723831	949	614.5	0.19434931506849315	0.930327868852459	924	0	-1	-1	-1	0	-1	-1	-1	0	-1	-1	-1	0.2074	0.4195	426.0	0.8511796733212341
4Y9V	A	81.0	0.10947368421052632	0.271304347826087	850	848.0	0.2832080200501253	0.87146529562982	808	0	-1	-1	-1	2354.0	0.3566940550990817	0.7901498929336188	2270	0	-1	-1	-1	0.1553	0.2247	603.0	0.8360864040660737
2NV9	D	57.0	0.06342182890855458	0.2975778546712803	1067	489.5	0.17256637168141592	0.8823529411764706	909	0	-1	-1	-1	1202.0	0.18610484073238023	0.7777777777777778	3033	0	-1	-1	-1	0.1189	0.2566	363.0	0.8347718865598027
2GTT	A	40.0	0.07034795763993948	0.23192019950124687	921	575.0	0.18652849740932642	0.9432314410480349	929	0	-1	-1	-1	0	-1	-1	-1	0	-1	-1	-1	0.1344	0.2604	401.0	0.8383386581469648
5VMF	C	69.5	0.09182209469153516	0.2876404494382023	949	467.5	0.2049571020019066	0.8431372549019608	794	0	-1	-1	-1	0	-1	-1	-1	0	-1	-1	-1	0.1311	0.3008	321.0	0.9326177698270721
4QYZ	D	81.0	0.07350689127105667	0.2909090909090909	976	506.5	0.15506607929515417	0.9263157894736842	945	0	-1	-1	-1	0	-1	-1	-1	0	-1	-1	-1	0.13	0.2902	340.0	0.8319488817891374
4FQV	A	60.5	0.10052122114668652	0.27439024390243905	851	420.0	0.18574108818011256	0.853448275862069	834	0	-1	-1	-1	0	-1	-1	-1	0	-1	-1	-1	0.1407	0.3303	316.0	0.860702875399361
5Z7D	C	33.5	0.06470980653769179	0.24681933842239187	1106	644.0	0.2904162633107454	0.8670520231213873	687	0	-1	-1	-1	0	-1	-1	-1	0	-1	-1	-1	0.1346	0.2658	396.0	0.8319488817891374
5EJB	F	106.5	0.08739255014326648	0.28841607565011823	973	674.0	0.19965870307167236	0.9397590361445783	923	0	-1	-1	-1	1777.5	0.28575	0.7812713602187287	2537	0	-1	-1	-1	0.1957	0.3753	440.0	0.9993614303959132
6RVS	K	47.0	0.0995702005730659	0.2836734693877551	906	589.5	0.16397621070518267	0.9368932038834952	971	0	-1	-1	-1	0	-1	-1	-1	0	-1	-1	-1	0.1273	0.257	397.0	0.8351437699680511
5OEB	E	24.5	0.03594771241830065	0.3235294117647059	1360	473.5	0.19964664310954064	0.8828125	876	0	-1	-1	-1	1285.0	0.2177278401997503	0.7920072661217076	2904	0	-1	-1	-1	0.1401	0.2743	405.0	0.8319488817891374
3HHZ	M	33.0	0.06779661016949153	0.34408602150537637	1137	588.0	0.18835616438356165	0.9322033898305084	932	0	-1	-1	-1	1340.5	0.21013412816691504	0.7943661971830986	2961	0	-1	-1	-1	0.1251	0.2254	421.0	0.8375796178343949
6PPI	D	50.5	0.0784177654406662	0.2585812356979405	1004	608.5	0.17150170648464164	0.8933333333333333	947	0	-1	-1	-1	1679.0	0.2880290205562273	0.7913621262458472	2630	0	-1	-1	-1	0.1431	0.274	413.0	0.8357827476038339
6AN2	B	40.5	0.13138297872340426	0.29404761904761906	1040	417.0	0.16131756756756757	0.9009433962264151	972	0	-1	-1	-1	0	-1	-1	-1	0	-1	-1	-1	0.1372	0.2622	412.0	0.840025493945188
2H1L	L	36.5	0.05463474524248005	0.2528409090909091	1277	590.5	0.1687170474516696	0.9230769230769231	930	0	-1	-1	-1	0	-1	-1	-1	0	-1	-1	-1	0.1345	0.2885	363.0	0.7994520547945205
4NEE	G	65.0	0.1299472295514512	0.28345323741007195	821	647.5	0.1717259323503903	0.908256880733945	935	0	-1	-1	-1	0	-1	-1	-1	0	-1	-1	-1	0.1182	0.2375	388.0	0.8357827476038339
6TYS	B	97.5	0.08286118980169972	0.28746928746928746	1005	649.0	0.2011986301369863	0.8935361216730038	905	0	-1	-1	-1	1819.0	0.2987468671679198	0.8092328581126952	2517	0	-1	-1	-1	0.0774	0.4185	120.0	0.9461910519951633
3JTT	D	30.0	0.049926578560939794	0.2537313432835821	1094	456.0	0.18225650916104147	0.8513513513513513	815	0	-1	-1	-1	0	-1	-1	-1	0	-1	-1	-1	0.0985	0.2596	9.0	-1
5DF0	A	68.5	0.08173418621179815	0.27577937649880097	990	603.0	0.23051131601005867	0.8647798742138365	875	0	-1	-1	-1	0	-1	-1	-1	0	-1	-1	-1	0.1624	0.2575	528.0	0.8707246376811594
2XFB	H	77.0	0.14140203714799282	0.27699530516431925	817	579.5	0.2388888888888889	0.8775510204081632	786	0	-1	-1	-1	0	-1	-1	-1	0	-1	-1	-1	0.16	0.3256	334.0	-1
7ANS	A	103.0	0.037677245104659016	0.2894190871369295	6441	527.0	0.20172084130019122	0.8683127572016461	803	1325.0	1.0	1.0	0	4362.0	0.20218940562780105	0.8025663458734325	10182	1145.0	1.0	1.0	0	0.1253	0.3025	306.0	0.8360049321824907
4OVZ	B	101.0	0.06364428945074106	0.2736644798500469	3521	459.0	0.16602316602316602	0.864321608040201	837	0	-1	-1	-1	0	-1	-1	-1	0	-1	-1	-1	0.0896	0.2525	251.0	0.8074776785714286
4XJQ	A	50.0	0.0967032967032967	0.275	885	750.5	0.2794392523364486	0.8666666666666667	725	0	-1	-1	-1	0	-1	-1	-1	0	-1	-1	-1	0.1214	0.2274	432.0	0.8836158192090395
4XM3	A	96.0	0.10596491228070175	0.27060931899641577	867	728.0	0.26855713094245204	0.8407310704960835	816	0	-1	-1	-1	2161.0	0.35099177552007743	0.7968149368478857	2313	0	-1	-1	-1	0.1676	0.2406	599.0	0.8388545760808535
6NC2	D	0	-1	-1	-1	551.5	0.2529572338489536	0.8606811145510835	776	0	-1	-1	-1	0	-1	-1	-1	0	-1	-1	-1	0.0743	0.4406	108.0	0.9432709716354858
4GBR	A	51.0	0.05792044661549198	0.32806324110671936	1180	656.5	0.17161410018552875	0.9685863874345549	887	127.5	0.2569060773480663	0.75	238	1159.5	0.21732598898347522	0.811214953271028	2924	189.0	0.23344370860927152	0.8057142857142857	429	0.1084	0.2842	286.0	0.8660933660933661
2HU0	E	74.5	0.0907749077490775	0.335149863760218	988	611.0	0.25862068965517243	0.8333333333333334	720	0	-1	-1	-1	0	-1	-1	-1	0	-1	-1	-1	0.1249	0.2541	385.0	0.8397085610200364
2Z0L	G	36.5	0.07443609022556391	0.28530259365994237	983	438.0	0.17411545623836128	0.9033816425120773	867	0	-1	-1	-1	957.0	0.19696969696969696	0.7843719090009891	3015	0	-1	-1	-1	0.1094	0.2737	293.0	0.832398753894081
5KEQ	C	45.0	0.08953068592057761	0.3155216284987277	992	600.0	0.2632524707996406	0.8567251461988304	771	0	-1	-1	-1	0	-1	-1	-1	0	-1	-1	-1	0.1497	0.2605	472.0	0.8389776357827476
1L9V	A	67.5	0.06312548113933796	0.281786941580756	1008	451.5	0.14069456812110417	0.9132947976878613	950	0	-1	-1	-1	0	-1	-1	-1	0	-1	-1	-1	0.134	0.3194	313.0	0.8313099041533546
5EXY	A	32.5	0.02875629043853343	0.3076923076923077	1261	298.0	0.1337099811676083	0.8452380952380952	894	0	-1	-1	-1	0	-1	-1	-1	0	-1	-1	-1	0.0889	0.2495	247.0	0.8329646017699115
6H5S	C	25.5	0.03865979381443299	0.24390243902439024	1306	604.0	0.1784452296819788	0.9351851851851852	916	0	-1	-1	-1	0	-1	-1	-1	0	-1	-1	-1	0.1144	0.2416	363.0	0.8351437699680511
6PPD	d	36.0	0.05087319665907365	0.2567049808429119	1056	507.0	0.18080149114631874	0.919431279620853	862	0	-1	-1	-1	0	-1	-1	-1	0	-1	-1	-1	0.2325	0.1818	1341.0	0.8381134480560867
1INY	A	52.5	0.04606141522029372	0.2816326530612245	1253	606.0	0.23676880222841226	0.8673469387755102	783	0	-1	-1	-1	0	-1	-1	-1	0	-1	-1	-1	0.1281	0.2653	388.0	0.8598901098901099
1HMV	B	40.5	0.13138297872340426	0.29404761904761906	1040	436.5	0.15287162162162163	0.923469387755102	988	0	-1	-1	-1	0	-1	-1	-1	0	-1	-1	-1	0.1366	0.2707	395.0	0.8357827476038339
4WA2	E	71.0	0.1188118811881188	0.2965779467680608	787	870.5	0.325515947467167	0.8484107579462102	657	0	-1	-1	-1	0	-1	-1	-1	0	-1	-1	-1	0.1686	0.2841	491.0	0.9293349168646081
4M40	A	79.5	0.10771470160116449	0.3064182194616977	891	484.5	0.21408182683158897	0.8241758241758241	778	0	-1	-1	-1	0	-1	-1	-1	0	-1	-1	-1	0.1431	0.3237	343.0	0.9210836277974087
1G5G	D	83.0	0.0858765081618169	0.290167865707434	992	650.0	0.19782214156079855	0.9121338912133892	863	0	-1	-1	-1	0	-1	-1	-1	0	-1	-1	-1	0.1783	0.4312	357.0	0.8463414634146341
4PGB	D	5.0	0.06167400881057269	0.3	1082	414.5	0.17188983855650522	0.8701923076923077	845	0	-1	-1	-1	0	-1	-1	-1	0	-1	-1	-1	0.0983	0.2571	278.0	0.8582326764144946
6SMG	A	114.0	0.09122137404580152	0.28250591016548465	1774	363.0	0.16341689879294335	0.8712871287128713	875	0	-1	-1	-1	0	-1	-1	-1	0	-1	-1	-1	0.1004	0.2465	296.0	0.847036328871893
3WHE	B	63.5	0.09229651162790697	0.27429805615550756	913	810.5	0.29528985507246375	0.8763440860215054	732	0	-1	-1	-1	0	-1	-1	-1	0	-1	-1	-1	0.1828	0.3075	493.0	0.9444779722389861
7AWW	A	103.0	0.037677245104659016	0.2894190871369295	6441	528.0	0.22211445198836083	0.8875968992248062	773	1325.0	1.0	1.0	0	4362.0	0.20218940562780105	0.8025663458734325	10182	1145.0	1.0	1.0	0	0.1263	0.3011	306.0	0.8373680943513345
3DNN	E	72.5	0.12690707350901526	0.2663755458515284	755	238.0	0.10914454277286136	0.8102189781021898	880	95.5	0.23595505617977527	0.7590361445783133	184	2513.5	0.391578947368421	0.7903682719546742	2157	187.5	0.23629489603024575	0.8064516129032258	374	0.0717	0.2769	170.0	0.8253275109170306
1KLM	B	28.5	0.1298283261802575	0.28672985781990523	1020	478.0	0.17672413793103448	0.8913043478260869	930	95.5	0.23595505617977527	0.7590361445783133	184	3307.5	0.40463724756918473	0.7778576563623293	2566	187.5	0.23629489603024575	0.8064516129032258	374	0.1446	0.2815	405.0	0.8357827476038339
5L35	B	63.0	0.06603081438004402	0.2702702702702703	1030	550.5	0.22331838565022422	0.8586206896551725	825	0	-1	-1	-1	1313.5	0.21225599209290832	0.8204393505253104	3000	0	-1	-1	-1	0.1282	0.2413	422.0	0.8313099041533546
5HSW	A	37.0	0.05060728744939271	0.27075812274368233	1205	475.0	0.17284991568296795	0.8874458874458875	955	0	-1	-1	-1	0	-1	-1	-1	0	-1	-1	-1	0.1347	0.2563	428.0	0.8563218390804598
3LP1	B	28.5	0.1298283261802575	0.28672985781990523	1020	468.0	0.16453537936913895	0.9061032863849765	960	95.5	0.23595505617977527	0.7590361445783133	184	3307.5	0.40463724756918473	0.7778576563623293	2566	187.5	0.23629489603024575	0.8064516129032258	374	0.1359	0.2651	400.0	0.8357827476038339
5MCX	U	38.5	0.058315334773218146	0.28222996515679444	1102	510.5	0.16015625	0.9111111111111111	844	0	-1	-1	-1	0	-1	-1	-1	0	-1	-1	-1	0.1005	0.336	221.0	0.30078125
5MCX	I	38.5	0.058315334773218146	0.28222996515679444	1102	510.5	0.16015625	0.9111111111111111	844	0	-1	-1	-1	0	-1	-1	-1	0	-1	-1	-1	0.1005	0.336	221.0	0.30078125
4BBL	P	51.0	0.08369098712446352	0.3136729222520107	1025	626.0	0.18986254295532645	0.9324894514767933	927	0	-1	-1	-1	0	-1	-1	-1	0	-1	-1	-1	0.115	0.217	414.0	0.8319488817891374
3KK2	B	28.5	0.1298283261802575	0.28672985781990523	1020	499.5	0.19035314384151594	0.9324894514767933	924	95.5	0.23595505617977527	0.7590361445783133	184	3307.5	0.40463724756918473	0.7778576563623293	2566	187.5	0.23629489603024575	0.8064516129032258	374	0.1383	0.2637	414.0	0.8357827476038339
4WA2	D	71.0	0.1188118811881188	0.2965779467680608	787	881.5	0.3298872180451128	0.8540145985401459	653	0	-1	-1	-1	0	-1	-1	-1	0	-1	-1	-1	0.1652	0.2717	491.0	0.9479103573591763
4ZTB	B	90.0	0.1044776119402985	0.287	1747	347.0	0.1351590106007067	0.8895348837209303	960	0	-1	-1	-1	0	-1	-1	-1	0	-1	-1	-1	0.1062	0.2532	321.0	0.8370607028753994
6F9E	A	45.0	0.12204951065054692	0.2892223738062756	1004	292.0	0.17305893358278765	0.8525345622119815	852	0	-1	-1	-1	0	-1	-1	-1	0	-1	-1	-1	0.1064	0.2626	301.0	0.8198083067092652
4WSU	E	35.0	0.029213483146067417	0.3277310924369748	1216	442.5	0.2043519394512772	0.864	807	0	-1	-1	-1	0	-1	-1	-1	0	-1	-1	-1	0.1385	0.3182	170.0	-1
2XFC	D	77.0	0.14140203714799282	0.27699530516431925	817	576.0	0.24347014925373134	0.8642384105960265	770	0	-1	-1	-1	0	-1	-1	-1	0	-1	-1	-1	0.1589	0.3211	334.0	-1
1RD8	A	69.5	0.09182209469153516	0.2876404494382023	949	421.5	0.19299905392620625	0.8326530612244898	812	0	-1	-1	-1	0	-1	-1	-1	0	-1	-1	-1	0.1319	0.2972	328.0	0.9473046638400969
5HRO	D	40.5	0.13138297872340426	0.29404761904761906	1040	464.5	0.18416523235800344	0.9145299145299145	928	0	-1	-1	-1	0	-1	-1	-1	0	-1	-1	-1	0.1384	0.2617	412.0	0.8514251061249242
3J8F	1	65.5	0.10756166599272139	0.26362735381565905	1464	318.0	0.18233618233618235	0.9014084507042254	840	264.0	0.2222222222222222	0.7767857142857143	559	3751.5	0.3651567944250871	0.7995117485505036	3898	0	-1	-1	-1	0.1012	0.2477	306.0	-1
1HB5	F	66.0	0.06386066763425254	0.30344827586206896	1088	562.0	0.20593525179856115	0.9462809917355371	870	0	-1	-1	-1	0	-1	-1	-1	0	-1	-1	-1	0.1194	0.2594	371.0	-1
1SVM	A	36.5	0.05463474524248005	0.2528409090909091	1277	586.0	0.16681299385425813	0.9223300970873787	933	0	-1	-1	-1	0	-1	-1	-1	0	-1	-1	-1	0.1336	0.2857	363.0	-1
4OJL	A	59.0	0.1166902404526167	0.26232114467408585	785	861.5	0.3335974643423138	0.8789144050104384	783	0	-1	-1	-1	0	-1	-1	-1	0	-1	-1	-1	0.1886	0.2281	758.0	0.8659147869674185
6V6W	G	46.0	0.12352168199737187	0.3076923076923077	911	530.0	0.24777183600713013	0.8769716088328076	805	0	-1	-1	-1	0	-1	-1	-1	0	-1	-1	-1	0.1151	0.3323	134.0	-1
1ZTM	C	66.5	0.08092892329345532	0.29411764705882354	1030	755.0	0.20052083333333334	0.90234375	896	0	-1	-1	-1	0	-1	-1	-1	0	-1	-1	-1	0.1783	0.3653	424.0	0.8575079872204473
4OO9	A	26.0	0.03265940902021773	0.2781456953642384	1135	665.0	0.1752136752136752	0.9070796460176991	944	0	-1	-1	-1	603.0	0.09191840950167829	0.8018018018018018	3429	0	-1	-1	-1	0.1292	0.2652	407.0	0.8574836016696482
5A97	B	51.5	0.08484848484848485	0.2557077625570776	882	617.5	0.16253002401921537	0.9620853080568721	1038	0	-1	-1	-1	0	-1	-1	-1	0	-1	-1	-1	0.1213	0.2041	477.0	0.8367217280813215
6ZDG	C	0	-1	-1	-1	385.5	0.1494140625	0.8793103448275862	850	0	-1	-1	-1	0	-1	-1	-1	0	-1	-1	-1	0.1075	0.3304	215.0	0.8568690095846645
3H3Y	B	77.0	0.09948792977322604	0.24028268551236748	801	407.5	0.18063314711359404	0.8326180257510729	841	0	-1	-1	-1	2170.5	0.35034860557768926	0.786472889882616	2227	0	-1	-1	-1	0.1353	0.325	324.0	-1
3C28	B	26.5	0.05891354246365723	0.24919093851132687	998	642.0	0.1778185151237397	0.9282296650717703	882	0	-1	-1	-1	1005.0	0.17474265628922922	0.799081515499426	3112	0	-1	-1	-1	0.1096	0.2742	315.0	0.8313099041533546
5W9J	A	1569.0	0.2998624484181568	0.3720136518771331	282	1176.0	0.31115276476101217	0.8736842105263158	687	0	-1	-1	-1	0	-1	-1	-1	0	-1	-1	-1	0.4034	0.8098	463.0	0.8575079872204473
3H3Y	H	77.0	0.09948792977322604	0.24028268551236748	801	407.5	0.18063314711359404	0.8326180257510729	841	0	-1	-1	-1	2170.5	0.35034860557768926	0.786472889882616	2227	0	-1	-1	-1	0.1353	0.325	324.0	-1
4UO2	C	87.5	0.12230769230769231	0.29444444444444445	760	451.0	0.19659735349716445	0.8489795918367347	813	0	-1	-1	-1	0	-1	-1	-1	0	-1	-1	-1	0.139	0.3232	320.0	0.928232502965599
6VO0	C	46.0	0.12352168199737187	0.3076923076923077	911	550.5	0.26358695652173914	0.917981072555205	787	0	-1	-1	-1	0	-1	-1	-1	0	-1	-1	-1	0.1352	0.2507	433.0	0.9980830670926517
6CM3	S	0	-1	-1	-1	182.0	0.08224674022066199	0.8817204301075269	904	0	-1	-1	-1	0	-1	-1	-1	0	-1	-1	-1	0.0698	0.4212	107.0	-1
1NAM	H	5.0	0.06167400881057269	0.3	1082	465.5	0.17234848484848486	0.900990099009901	854	0	-1	-1	-1	0	-1	-1	-1	0	-1	-1	-1	0.1045	0.2836	275.0	0.8549520766773163
5HP1	B	40.5	0.13138297872340426	0.29404761904761906	1040	502.5	0.2040457343887423	0.8821292775665399	874	0	-1	-1	-1	0	-1	-1	-1	0	-1	-1	-1	0.1424	0.2684	416.0	0.8514251061249242
6GL1	C	24.0	0.046410442349528645	0.25396825396825395	1127	451.5	0.17191977077363896	0.8571428571428571	837	33.5	0.07547169811320754	0.8695652173913043	242	806.0	0.17459119496855346	0.7510822510822511	3051	253.5	0.09860093271152565	0.8409090909090909	1325	0.102	0.2624	273.0	0.8500315059861374
5K8U	A	70.0	0.04407370517928287	0.26029411764705884	3336	443.5	0.2071366405570061	0.8592057761732852	872	0	-1	-1	-1	0	-1	-1	-1	0	-1	-1	-1	0.1357	0.2487	442.0	0.8231404958677686
3ONY	B	54.5	0.08068965517241379	0.31536388140161725	1079	417.0	0.19600380589914368	0.8512396694214877	809	0	-1	-1	-1	0	-1	-1	-1	0	-1	-1	-1	0.1052	0.2582	309.0	0.8608150470219436
3J0C	J	61.0	0.16264687693259122	0.289010989010989	707	733.0	0.29389671361502345	0.8694444444444445	705	0	-1	-1	-1	0	-1	-1	-1	0	-1	-1	-1	0.1538	0.2808	442.0	0.8573248407643312
4PLK	A	53.5	0.029748283752860413	0.3046875	1183	284.5	0.10640394088669951	0.9391304347826087	900	0	-1	-1	-1	0	-1	-1	-1	0	-1	-1	-1	0.0657	0.2846	147.0	0.803560076287349
6Q0H	L	0	-1	-1	-1	386.5	0.16848364717542122	0.9139784946236559	823	0	-1	-1	-1	0	-1	-1	-1	0	-1	-1	-1	0.0973	0.3189	212.0	0.8436502871729419
4LSP	H	0	-1	-1	-1	353.5	0.1335914811229429	0.8789808917197452	876	0	-1	-1	-1	0	-1	-1	-1	0	-1	-1	-1	0.0999	0.3164	216.0	0.8423676012461059
4UCY	A	73.5	0.05080409356725146	0.2564575645756458	2194	588.5	0.18997361477572558	0.907563025210084	899	0	-1	-1	-1	0	-1	-1	-1	0	-1	-1	-1	0.1193	0.2364	392.0	0.8174273858921162
7BQT	A	49.5	0.100647016534867	0.2828282828282828	896	586.0	0.1652542372881356	0.9285714285714286	970	0	-1	-1	-1	1498.0	0.2980181061903597	0.7723525681674065	2510	0	-1	-1	-1	0.1442	0.2831	405.0	0.8351437699680511
1CMV	B	13.5	0.0030596634370219276	0.3	1941	429.5	0.141747572815534	0.9012345679012346	868	0	-1	-1	-1	0	-1	-1	-1	0	-1	-1	-1	0.0805	0.2707	206.0	0.8341836734693877
3ITH	D	40.5	0.13138297872340426	0.29404761904761906	1040	426.0	0.17162276975361088	0.9099099099099099	955	0	-1	-1	-1	0	-1	-1	-1	0	-1	-1	-1	0.1397	0.2652	415.0	0.8335443037974684
6QHD	A	29.0	0.04594441293250142	0.2892857142857143	1483	736.0	0.1765625	0.9456066945606695	1041	0	-1	-1	-1	0	-1	-1	-1	0	-1	-1	-1	0.1631	0.2523	528.0	0.8583905177791641
5AJK	C	31.0	0.03751914241960184	0.24019607843137256	1102	462.0	0.125	0.9538461538461539	862	0	-1	-1	-1	0	-1	-1	-1	0	-1	-1	-1	0.0811	0.4	139.0	0.7260536398467433
1F8V	A	48.5	0.0695780903034789	0.29102167182662536	1028	510.5	0.2222222222222222	0.8913857677902621	804	0	-1	-1	-1	1151.5	0.2016553799849511	0.7723342939481268	2946	0	-1	-1	-1	0.1149	0.2612	355.0	0.8258983890954151
1SVL	A	36.5	0.05463474524248005	0.2528409090909091	1277	589.5	0.17032484635645304	0.9371980676328503	932	0	-1	-1	-1	0	-1	-1	-1	0	-1	-1	-1	0.1354	0.2816	363.0	0.8084880636604774
4QYZ	H	81.0	0.07350689127105667	0.2909090909090909	976	533.5	0.17553191489361702	0.9209302325581395	913	0	-1	-1	-1	0	-1	-1	-1	0	-1	-1	-1	0.1325	0.2862	359.0	0.8313099041533546
4UCZ	A	73.5	0.05080409356725146	0.2564575645756458	2194	582.0	0.18826619964973731	0.9641255605381166	919	0	-1	-1	-1	0	-1	-1	-1	0	-1	-1	-1	0.1174	0.2401	381.0	0.8266812465828322
6VLR	H	46.0	0.12352168199737187	0.3076923076923077	911	632.0	0.2511332728921124	0.8821656050955414	789	0	-1	-1	-1	0	-1	-1	-1	0	-1	-1	-1	0.0698	0.4258	106.0	0.9756402248594629
4NEE	B	65.0	0.1299472295514512	0.28345323741007195	821	639.5	0.16352739726027396	0.9408866995073891	965	0	-1	-1	-1	0	-1	-1	-1	0	-1	-1	-1	0.0763	0.3287	142.0	0.8357827476038339
2D2D	B	101.0	0.04011540046709713	0.2736644798500469	6212	515.5	0.2237487733071639	0.8571428571428571	753	1063.0	0.8851851851851852	0.9227799227799228	11	4322.5	0.19989707395971182	0.807064410804393	10233	1064.0	0.22383419689119172	0.9818181818181818	745	0.1216	0.2962	302.0	0.8486997635933806
3KZ4	H	44.0	0.06607275426874536	0.2755417956656347	1024	591.5	0.21076233183856502	0.8867924528301887	850	0	-1	-1	-1	0	-1	-1	-1	0	-1	-1	-1	0.1289	0.2528	397.0	0.8375796178343949
3PU1	C	33.0	0.06779661016949153	0.34408602150537637	1137	588.5	0.20243266724587317	0.9471544715447154	905	0	-1	-1	-1	1340.5	0.21013412816691504	0.7943661971830986	2961	0	-1	-1	-1	0.1352	0.2503	421.0	-1
4O6C	D	69.5	0.040945649524738	0.27860696517412936	3500	388.5	0.17863720073664824	0.825531914893617	851	0	-1	-1	-1	0	-1	-1	-1	0	-1	-1	-1	0.1227	0.2833	338.0	0.9993610223642172
6N9W	B	50.5	0.11028867505551443	0.305327868852459	863	599.5	0.23275862068965517	0.9	860	0	-1	-1	-1	1622.5	0.29082774049217003	0.78	2523	0	-1	-1	-1	0.1616	0.2663	645.0	-1
3MGV	C	26.5	0.05891354246365723	0.24919093851132687	998	620.0	0.1731996353691887	0.9134615384615384	889	0	-1	-1	-1	1005.0	0.17474265628922922	0.799081515499426	3112	0	-1	-1	-1	0.1275	0.2981	322.0	0.8313099041533546
6Y3Y	A	85.5	0.07248520710059171	0.31921824104234525	1045	354.0	0.17108874656907594	0.8423423423423423	871	266.5	0.45666666666666667	0.8058823529411765	130	1442.0	0.20975114271203657	0.7904306220095694	2893	226.0	0.12258687258687259	0.79375	876	0.1156	0.2534	332.0	0.997444089456869
5Y9C	E	46.0	0.09513435003631082	0.3119047619047619	957	587.0	0.24908088235294118	0.8713826366559485	777	0	-1	-1	-1	0	-1	-1	-1	0	-1	-1	-1	0.1434	0.2799	414.0	0.8389776357827476
2GSY	F	44.5	0.10548271752085817	0.2915980230642504	1071	752.0	0.28451492537313433	0.8866279069767442	728	0	-1	-1	-1	0	-1	-1	-1	0	-1	-1	-1	0.1211	0.2244	433.0	0.8284993694829761
4UXE	C	65.0	0.08818978855079938	0.27447833065810595	1316	594.0	0.255378858746492	0.8806451612903226	759	0	-1	-1	-1	3535.5	0.4369543147208122	0.7777376219732562	2158	0	-1	-1	-1	0.1375	0.2758	391.0	0.8262764632627646
5U1C	C	30.0	0.011636927851047323	0.3125	1241	433.5	0.1619047619047619	0.918918918918919	865	0	-1	-1	-1	0	-1	-1	-1	0	-1	-1	-1	0.1064	0.3032	251.0	0.8008898776418243
4IVJ	C	34.5	0.04610733182161754	0.2675438596491228	1095	758.5	0.23218997361477572	0.9230769230769231	851	0	-1	-1	-1	0	-1	-1	-1	0	-1	-1	-1	0.1298	0.243	440.0	0.8351437699680511
6LXJ	B	49.5	0.06889050036258158	0.2646239554317549	1020	606.0	0.24766355140186916	0.8862876254180602	771	0	-1	-1	-1	0	-1	-1	-1	0	-1	-1	-1	0.1287	0.2618	208.0	-1
4PB6	T	47.5	0.023131672597864767	0.29545454545454547	1554	424.5	0.21079258010118043	0.8361204013377926	887	0	-1	-1	-1	0	-1	-1	-1	0	-1	-1	-1	0.1394	0.2265	502.0	-1
4LVH	J	60.0	0.08654545454545455	0.25646551724137934	911	257.0	0.1402321083172147	0.847953216374269	863	0	-1	-1	-1	0	-1	-1	-1	0	-1	-1	-1	0.0852	0.2725	222.0	0.8568690095846645
2NX5	F	18.0	0.05066079295154185	0.25274725274725274	1089	444.5	0.17870722433460076	0.9082125603864735	845	27.0	0.06792452830188679	0.8571428571428571	244	790.0	0.16865969108121576	0.7547380156075808	3117	192.0	0.33705357142857145	0.7294685990338164	241	0.0992	0.2603	276.0	0.8601398601398601
4QRP	F	18.0	0.05066079295154185	0.25274725274725274	1089	448.5	0.17110266159695817	0.8695652173913043	845	27.0	0.06792452830188679	0.8571428571428571	244	790.0	0.16865969108121576	0.7547380156075808	3117	192.0	0.33705357142857145	0.7294685990338164	241	0.1076	0.2826	243.0	-1
5TUQ	B	40.5	0.13138297872340426	0.29404761904761906	1040	482.0	0.20088495575221238	0.8730769230769231	870	0	-1	-1	-1	0	-1	-1	-1	0	-1	-1	-1	0.1264	0.244	405.0	0.8381134480560867
3KQU	B	54.0	0.08477611940298507	0.30439442658092175	2417	608.0	0.24842484248424843	0.8932038834951457	802	0	-1	-1	-1	0	-1	-1	-1	0	-1	-1	-1	0.1291	0.2396	437.0	-1
6BJY	E	33.0	0.06779661016949153	0.34408602150537637	1137	615.5	0.1956521739130435	0.8858267716535433	896	0	-1	-1	-1	1340.5	0.21013412816691504	0.7943661971830986	2961	0	-1	-1	-1	0.1402	0.2627	421.0	0.8323952470293934
6U8Q	D	42.5	0.12776280323450134	0.27784290738569756	1002	505.0	0.16476190476190475	0.8826530612244898	854	0	-1	-1	-1	0	-1	-1	-1	0	-1	-1	-1	0.1251	0.3372	262.0	0.8357827476038339
6YGH	D	14.0	0.052995391705069124	0.296137339055794	1069	504.0	0.13840155945419103	0.9466666666666667	876	0	-1	-1	-1	0	-1	-1	-1	0	-1	-1	-1	0.0894	0.3313	192.0	0.8345047923322684
6OTZ	B	28.5	0.1298283261802575	0.28672985781990523	1020	504.0	0.20747996438112198	0.879245283018868	858	95.5	0.23595505617977527	0.7590361445783133	184	3307.5	0.40463724756918473	0.7778576563623293	2566	187.5	0.23629489603024575	0.8064516129032258	374	0.1313	0.2546	403.0	0.8376996805111822
5UK4	R	33.0	0.06779661016949153	0.34408602150537637	1137	585.0	0.21246707638279191	0.9166666666666666	875	0	-1	-1	-1	1340.5	0.21013412816691504	0.7943661971830986	2961	0	-1	-1	-1	0.1277	0.2422	125.0	-1
6DC5	A	63.0	0.08512160228898426	0.2650334075723831	949	656.5	0.20444824636441403	0.9192307692307692	909	0	-1	-1	-1	0	-1	-1	-1	0	-1	-1	-1	0.2155	0.4188	215.0	-1
4YFL	L	0	-1	-1	-1	206.0	0.10879848628192999	0.8646616541353384	924	0	-1	-1	-1	0	-1	-1	-1	0	-1	-1	-1	0.0975	0.332	200.0	0.8408945686900958
4XQU	A	49.0	0.10202550637659415	0.2714570858283433	832	408.0	0.18388625592417063	0.7983539094650206	812	0	-1	-1	-1	0	-1	-1	-1	0	-1	-1	-1	0.1385	0.3256	166.0	-1
2ZKU	C	65.0	0.0794213167995276	0.3002232142857143	2491	614.0	0.2145716573258607	0.8993288590604027	951	0	-1	-1	-1	0	-1	-1	-1	0	-1	-1	-1	0.1594	0.2449	563.0	0.8358876117496807
6AVT	B	40.5	0.13138297872340426	0.29404761904761906	1040	441.0	0.1531986531986532	0.875	980	0	-1	-1	-1	0	-1	-1	-1	0	-1	-1	-1	0.1359	0.2592	412.0	0.840025493945188
6U0E	A	27.0	0.028615622583139984	0.2569444444444444	1149	408.0	0.11956521739130435	0.8962962962962963	877	0	-1	-1	-1	0	-1	-1	-1	0	-1	-1	-1	0.075	0.2921	164.0	0.8172523961661342
7JZJ	D	56.5	0.06307692307692307	0.27424749163879597	1001	374.0	0.16360116166505323	0.845	833	60.5	0.15789473684210525	0.7777777777777778	212	984.5	0.17428861788617886	0.7912341407151096	3069	264.0	0.1986013986013986	0.743455497382199	524	0.0947	0.2848	246.0	0.8576898532227186
6G42	E	34.5	0.05	0.2578125	1064	466.5	0.1903409090909091	0.881578947368421	828	0	-1	-1	-1	0	-1	-1	-1	0	-1	-1	-1	0.1103	0.2636	301.0	0.8345047923322684
2XQY	A	32.0	0.10802919708029197	0.25127334465195245	781	832.5	0.25704225352112675	0.9240506329113924	820	0	-1	-1	-1	650.0	0.2421504404788796	0.7362637362637363	2971	0	-1	-1	-1	0.1474	0.255	464.0	0.9542682926829268
5W1X	N	45.5	0.07852675469075747	0.3062330623306233	1070	581.0	0.24591651542649728	0.8914473684210527	798	0	-1	-1	-1	0	-1	-1	-1	0	-1	-1	-1	0.1458	0.2814	422.0	-1
5AQ5	A	63.0	0.133623030961434	0.2971014492753623	1013	435.5	0.18461538461538463	0.8807339449541285	822	0	-1	-1	-1	3274.5	0.40473036896877956	0.7840909090909091	2557	0	-1	-1	-1	0.1163	0.3131	275.0	0.8347107438016529
5AQ5	I	63.0	0.133623030961434	0.2971014492753623	1013	422.5	0.18725868725868725	0.8738738738738738	814	0	-1	-1	-1	3274.5	0.40473036896877956	0.7840909090909091	2557	0	-1	-1	-1	0.1161	0.3128	275.0	0.8347107438016529
2R5I	L	37.0	0.09883720930232558	0.2924731182795699	911	582.5	0.24363636363636362	0.8729641693811075	793	0	-1	-1	-1	1827.0	0.301441351888668	0.8059800664451827	2519	0	-1	-1	-1	0.1455	0.2803	423.0	0.8408656906429026
5AQ5	E	63.0	0.133623030961434	0.2971014492753623	1013	421.0	0.18059558117195004	0.8663594470046083	824	0	-1	-1	-1	3274.5	0.40473036896877956	0.7840909090909091	2557	0	-1	-1	-1	0.1163	0.3132	275.0	0.8347107438016529
5JK7	C	38.0	0.0856610800744879	0.2911392405063291	1516	532.0	0.22614503816793893	0.8876404494382022	781	0	-1	-1	-1	0	-1	-1	-1	0	-1	-1	-1	0.2002	0.1788	74.0	-1
4OPS	A	46.5	0.10962962962962963	0.31965442764578833	887	422.0	0.19150943396226416	0.8864628820960698	831	0	-1	-1	-1	0	-1	-1	-1	0	-1	-1	-1	0.107	0.2593	306.0	0.8357827476038339
4GEZ	G	55.0	0.07086614173228346	0.3113207547169811	1079	618.5	0.24691358024691357	0.8813559322033898	758	0	-1	-1	-1	0	-1	-1	-1	0	-1	-1	-1	0.1139	0.2443	365.0	0.9292508917954816
6A9E	B	95.5	0.14701216287678476	0.2704280155642023	863	668.0	0.20147874306839186	0.9008264462809917	840	0	-1	-1	-1	0	-1	-1	-1	0	-1	-1	-1	0.1123	0.2623	328.0	0.8384663733500943
4HG4	W	0	-1	-1	-1	0	-1	-1	-1	0	-1	-1	-1	0	-1	-1	-1	0	-1	-1	-1	0.1085	0.3229	223.0	0.7833865814696486
6AVM	D	40.5	0.13138297872340426	0.29404761904761906	1040	444.5	0.16567544604927784	0.9285714285714286	967	0	-1	-1	-1	0	-1	-1	-1	0	-1	-1	-1	0.1351	0.2617	402.0	0.840025493945188
6PPI	C	50.5	0.0784177654406662	0.2585812356979405	1004	596.0	0.16779661016949152	0.9124423963133641	963	0	-1	-1	-1	1679.0	0.2880290205562273	0.7913621262458472	2630	0	-1	-1	-1	0.1431	0.274	413.0	0.8357827476038339
5SWZ	K	15.5	0.06676899462778205	0.2620481927710843	971	409.0	0.15936626281453867	0.9144385026737968	886	0	-1	-1	-1	0	-1	-1	-1	0	-1	-1	-1	0.1082	0.2812	277.0	0.8446540880503145
6X47	B	40.5	0.13138297872340426	0.29404761904761906	1040	444.5	0.1625531914893617	0.9052132701421801	964	0	-1	-1	-1	0	-1	-1	-1	0	-1	-1	-1	0.1357	0.2623	401.0	0.8381134480560867
5ANY	F	77.0	0.14140203714799282	0.27699530516431925	817	644.5	0.2468538238141336	0.8916083916083916	747	0	-1	-1	-1	0	-1	-1	-1	0	-1	-1	-1	0.1578	0.3172	211.0	-1
7AMJ	A	103.0	0.037677245104659016	0.2894190871369295	6441	527.5	0.20191387559808613	0.8683127572016461	802	1325.0	1.0	1.0	0	4362.0	0.20218940562780105	0.8025663458734325	10182	1145.0	1.0	1.0	0	0.1242	0.2998	305.0	0.850187265917603
6QX5	G	21.5	0.049640757674722404	0.2733812949640288	1253	672.0	0.24585876198779424	0.8924050632911392	831	0	-1	-1	-1	1513.0	0.2619164619164619	0.7820983125458547	2707	0	-1	-1	-1	0.1447	0.2499	479.0	-1
6WDT	A	90.5	0.08027006751687922	0.2691823899371069	1871	353.5	0.15412844036697249	0.8888888888888888	901	0	-1	-1	-1	0	-1	-1	-1	0	-1	-1	-1	0.1131	0.3095	296.0	0.8319488817891374
6K9C	A	56.0	0.09165526675786594	0.2533081285444234	933	691.0	0.22212389380530972	0.9330855018587361	861	0	-1	-1	-1	0	-1	-1	-1	0	-1	-1	-1	0.1205	0.2261	416.0	0.8034339846062759
1Q57	A	50.5	0.11028867505551443	0.305327868852459	863	676.5	0.2574430823117338	0.9046153846153846	817	0	-1	-1	-1	1622.5	0.29082774049217003	0.78	2523	0	-1	-1	-1	0.1738	0.2963	483.0	0.8313099041533546
5Y9E	E	46.0	0.09513435003631082	0.3119047619047619	957	572.5	0.24519670631290028	0.8617363344051447	782	0	-1	-1	-1	0	-1	-1	-1	0	-1	-1	-1	0.1444	0.2783	420.0	0.8199879590608068
3AQJ	Q	60.5	0.038403614457831324	0.3269230769230769	1172	224.0	0.094662638469285	0.8867924528301887	887	0	-1	-1	-1	537.5	0.11119651550089675	0.781981981981982	3348	0	-1	-1	-1	0.0732	0.3617	116.0	0.7383831954169319
1SVL	B	36.5	0.05463474524248005	0.2528409090909091	1277	589.0	0.16535433070866143	0.9356435643564357	941	0	-1	-1	-1	0	-1	-1	-1	0	-1	-1	-1	0.1262	0.2771	362.0	0.8084880636604774
5UHY	A	70.0	0.04407370517928287	0.26029411764705884	3336	616.5	0.25093283582089554	0.8762214983713354	765	0	-1	-1	-1	0	-1	-1	-1	0	-1	-1	-1	0.0905	0.2902	396.0	-1
4GT0	B	109.0	0.08177826564215149	0.29187071498530853	2623	639.5	0.2446311858076564	0.8618421052631579	767	97.0	0.22878228782287824	0.7045454545454546	183	3701.0	0.2511737089201878	0.7982691733810803	7299	182.5	0.2247191011235955	0.7643312101910829	377	0.129	0.2618	390.0	0.9426328502415459
6WPF	B	28.5	0.1298283261802575	0.28672985781990523	1020	463.5	0.16156462585034015	0.9359605911330049	973	95.5	0.23595505617977527	0.7590361445783133	184	3307.5	0.40463724756918473	0.7778576563623293	2566	187.5	0.23629489603024575	0.8064516129032258	374	0.1427	0.28	394.0	0.8376996805111822
6T3Z	A	31.5	0.04131054131054131	0.28292682926829266	1199	327.5	0.11391223155929038	0.9242424242424242	939	0	-1	-1	-1	824.5	0.15367483296213807	0.7840909090909091	3249	0	-1	-1	-1	0.0939	0.3186	217.0	0.7316762268961122
4FZH	D	61.5	0.06411103767349637	0.2579787234042553	1137	804.5	0.2987249544626594	0.8817204301075269	726	0	-1	-1	-1	0	-1	-1	-1	0	-1	-1	-1	0.1369	0.2349	486.0	-1
3IT8	E	47.0	0.06503442999234889	0.27960526315789475	1003	464.5	0.1712962962962963	0.9158415841584159	878	0	-1	-1	-1	1101.5	0.18239633680997203	0.789647577092511	3023	0	-1	-1	-1	0.1106	0.2674	299.0	0.9980830670926517
3V6D	B	40.5	0.13138297872340426	0.29404761904761906	1040	460.0	0.16483516483516483	0.9154929577464789	970	0	-1	-1	-1	0	-1	-1	-1	0	-1	-1	-1	0.135	0.2567	412.0	0.8381134480560867
6PPI	I	50.5	0.0784177654406662	0.2585812356979405	1004	608.5	0.17150170648464164	0.8933333333333333	947	0	-1	-1	-1	1679.0	0.2880290205562273	0.7913621262458472	2630	0	-1	-1	-1	0.1431	0.274	413.0	0.8357827476038339
5UK4	F	33.0	0.06779661016949153	0.34408602150537637	1137	0	-1	-1	-1	0	-1	-1	-1	1340.5	0.21013412816691504	0.7943661971830986	2961	0	-1	-1	-1	0.1277	0.2422	125.0	-1
5Y9F	E	34.5	0.08137044967880086	0.3	1021	603.0	0.267840593141798	0.8704819277108434	747	0	-1	-1	-1	0	-1	-1	-1	0	-1	-1	-1	0.1474	0.2801	427.0	0.8383386581469648
5F4P	A	60.5	0.12596762843068263	0.2553495007132668	720	470.0	0.19244935543278086	0.8818565400843882	849	0	-1	-1	-1	0	-1	-1	-1	0	-1	-1	-1	0.1002	0.2279	335.0	0.9150885766646304
4KU0	A	30.0	0.07068607068607069	0.2518518518518518	1038	193.5	0.07910750507099391	0.8764044943820225	897	0	-1	-1	-1	1878.5	0.2952804546577712	0.7950765136393879	2544	0	-1	-1	-1	0.0503	0.2643	92.0	0.7201017811704835
6EPK	A	40.5	0.06951871657754011	0.2754237288135593	2796	689.5	0.24726277372262773	0.9217687074829932	802	0	-1	-1	-1	0	-1	-1	-1	0	-1	-1	-1	0.1624	0.3148	407.0	0.8588761174968071
2NX5	K	18.0	0.05066079295154185	0.25274725274725274	1089	430.5	0.1696512723845429	0.9090909090909091	863	27.0	0.06792452830188679	0.8571428571428571	244	790.0	0.16865969108121576	0.7547380156075808	3117	192.0	0.33705357142857145	0.7294685990338164	241	0.1028	0.2715	276.0	0.8601398601398601
4WFX	A	115.0	0.10064412238325282	0.25667351129363447	1510	639.5	0.19799498746867167	0.9556451612903226	949	0	-1	-1	-1	0	-1	-1	-1	0	-1	-1	-1	0.1456	0.2553	462.0	0.8024475524475524
6N1W	n	0	-1	-1	-1	202.0	0.07366296670030273	0.7934782608695652	899	0	-1	-1	-1	0	-1	-1	-1	0	-1	-1	-1	0.0696	0.4173	105.0	0.8306709265175719
1N59	A	5.0	0.06167400881057269	0.3	1082	474.0	0.18269230769230768	0.867579908675799	821	0	-1	-1	-1	0	-1	-1	-1	0	-1	-1	-1	0.1002	0.2617	276.0	0.8549520766773163
1MU2	B	37.5	0.13504647348277748	0.2720264317180617	921	448.5	0.16652506372132542	0.9289099526066351	966	0	-1	-1	-1	0	-1	-1	-1	0	-1	-1	-1	0.1239	0.2373	402.0	0.8358876117496807
3VXO	D	8.5	0.06030534351145038	0.24085365853658536	982	428.5	0.17737296260786195	0.8644859813084113	829	26.5	0.04395604395604396	0.8571428571428571	259	764.5	0.17527582748244735	0.75	3056	249.0	0.3536036036036036	0.785	244	0.0496	0.3522	99.0	0.8493064312736444
5WWI	A	8.5	0.06030534351145038	0.24085365853658536	982	413.5	0.17408123791102514	0.8071748878923767	811	26.5	0.04395604395604396	0.8571428571428571	259	764.5	0.17527582748244735	0.75	3056	249.0	0.3536036036036036	0.785	244	0.1043	0.2725	274.0	0.8549520766773163
3H3W	L	77.0	0.09948792977322604	0.24028268551236748	801	407.5	0.18063314711359404	0.8326180257510729	841	0	-1	-1	-1	2170.5	0.35034860557768926	0.786472889882616	2227	0	-1	-1	-1	0.1353	0.325	324.0	-1
4WZL	A	48.0	0.10988200589970501	0.32603938730853393	899	390.0	0.17783985102420857	0.880184331797235	857	0	-1	-1	-1	0	-1	-1	-1	0	-1	-1	-1	0.1081	0.2624	308.0	0.8821407095610343
1HVU	E	40.5	0.13138297872340426	0.29404761904761906	1040	437.5	0.15469146238377007	0.9104477611940298	982	0	-1	-1	-1	0	-1	-1	-1	0	-1	-1	-1	0.1663	0.2557	400.0	-1
6OSY	S	0	-1	-1	-1	198.0	0.08056394763343404	0.851063829787234	899	0	-1	-1	-1	0	-1	-1	-1	0	-1	-1	-1	0.0748	0.4477	104.0	0.8562300319488818
6VRW	A	60.0	0.10413971539456662	0.27902946273830154	969	547.5	0.2180385288966725	0.8829787234042553	860	0	-1	-1	-1	0	-1	-1	-1	0	-1	-1	-1	0.1451	0.2689	433.0	0.9444108761329305
1D1D	A	9.0	0.003084832904884319	0.20689655172413793	1916	477.0	0.14559386973180077	0.9559748427672956	885	0	-1	-1	-1	0	-1	-1	-1	0	-1	-1	-1	0.0975	0.3064	220.0	0.8338658146964856
3ERC	B	28.5	0.04775687409551375	0.29464285714285715	1158	376.5	0.15512465373961218	0.8842105263157894	893	0	-1	-1	-1	1122.5	0.17980671414038657	0.7926008968609866	3040	0	-1	-1	-1	0.0995	0.2557	288.0	0.8404322949777495
6EUY	C	43.0	0.09594594594594595	0.2572463768115942	928	373.0	0.10263157894736842	0.9590163934426229	1018	0	-1	-1	-1	0	-1	-1	-1	0	-1	-1	-1	0.0899	0.2387	277.0	0.805045871559633
4HKJ	E	5.0	0.06167400881057269	0.3	1082	455.5	0.1793168880455408	0.9174757281553398	848	0	-1	-1	-1	0	-1	-1	-1	0	-1	-1	-1	0.1019	0.2789	277.0	0.855591054313099
4X0C	B	49.5	0.0903954802259887	0.3224181360201511	1019	396.0	0.17145505097312327	0.8767772511848341	868	0	-1	-1	-1	0	-1	-1	-1	0	-1	-1	-1	0.1068	0.259	307.0	0.8821407095610343
1IKW	B	40.5	0.13138297872340426	0.29404761904761906	1040	425.5	0.15714285714285714	0.935	990	0	-1	-1	-1	0	-1	-1	-1	0	-1	-1	-1	0.1361	0.2661	405.0	0.8335443037974684
5OEE	E	24.5	0.03594771241830065	0.3235294117647059	1360	0	-1	-1	-1	0	-1	-1	-1	1285.0	0.2177278401997503	0.7920072661217076	2904	0	-1	-1	-1	0.1396	0.2738	404.0	0.8057511737089202
6C6Q	A	48.5	0.08732999284180387	0.29256594724220625	980	454.5	0.20515267175572519	0.9033613445378151	810	0	-1	-1	-1	0	-1	-1	-1	0	-1	-1	-1	0.1064	0.2635	303.0	0.8247108947048083
6P7E	E	29.5	0.019546520719311962	0.24271844660194175	1176	126.5	0.053554040895813046	0.9016393442622951	966	0	-1	-1	-1	0	-1	-1	-1	0	-1	-1	-1	0.0557	0.3197	105.0	0.8261980830670926
6VZI	G	0	-1	-1	-1	563.5	0.22301516503122212	0.8561643835616438	829	0	-1	-1	-1	0	-1	-1	-1	0	-1	-1	-1	-1	-1	0.9980830670926517
4IND	K	81.5	0.06240713224368499	0.2727272727272727	1038	697.5	0.2641148325358852	0.8734177215189873	729	0	-1	-1	-1	1295.0	0.21242331288343558	0.7869318181818182	2856	0	-1	-1	-1	0.1441	0.2983	377.0	0.8334396936821953
3LP2	B	28.5	0.1298283261802575	0.28672985781990523	1020	457.5	0.17250213492741248	0.9395348837209302	956	95.5	0.23595505617977527	0.7590361445783133	184	3307.5	0.40463724756918473	0.7778576563623293	2566	187.5	0.23629489603024575	0.8064516129032258	374	0.1351	0.264	400.0	0.8357827476038339
1Z4W	A	59.5	0.07474747474747474	0.31444759206798867	1132	752.5	0.2847926267281106	0.8930635838150289	739	0	-1	-1	-1	0	-1	-1	-1	0	-1	-1	-1	0.1305	0.235	448.0	0.8886363636363637
4ZXN	A	52.5	0.07178750897343862	0.31645569620253167	1077	431.0	0.2169898430286242	0.8736059479553904	814	0	-1	-1	-1	0	-1	-1	-1	0	-1	-1	-1	0.1338	0.2962	369.0	0.8228180862250263
3J27	C	50.5	0.04210264075734928	0.26	3364	757.0	0.30054151624548736	0.9	738	0	-1	-1	-1	0	-1	-1	-1	0	-1	-1	-1	0.1567	0.2667	495.0	0.938527084601339
2BGN	F	32.0	0.06343283582089553	0.28716216216216217	1044	535.0	0.16607773851590105	0.9261083743842364	929	0	-1	-1	-1	0	-1	-1	-1	0	-1	-1	-1	0.1811	0.2239	6.0	-1
1NMA	N	53.5	0.04672897196261682	0.2857142857142857	1253	633.5	0.23947614593077643	0.8797250859106529	778	0	-1	-1	-1	0	-1	-1	-1	0	-1	-1	-1	0.0806	0.4207	122.0	0.9473365617433414
6W2U	C	50.0	0.14649286157666047	0.2610619469026549	707	584.0	0.22509225092250923	0.8745519713261649	805	79.5	0.20522388059701493	0.7534246575342466	195	2772.0	0.39956070287539935	0.7868659064097523	2465	0	-1	-1	-1	0.1529	0.3128	380.0	0.30078125
1UF2	T	38.5	0.07755406413124534	0.29545454545454547	989	523.5	0.15767284991568298	0.8577981651376146	968	0	-1	-1	-1	0	-1	-1	-1	0	-1	-1	-1	0.012	0.3175	12.0	0.8331210191082803
4R5P	D	40.5	0.13138297872340426	0.29404761904761906	1040	471.0	0.17621899059024806	0.9074889867841409	942	0	-1	-1	-1	0	-1	-1	-1	0	-1	-1	-1	0.135	0.2562	412.0	0.8381571175428234
3VDX	B	34.5	0.04610733182161754	0.2675438596491228	1095	672.0	0.23324396782841822	0.8642384105960265	817	0	-1	-1	-1	0	-1	-1	-1	0	-1	-1	-1	0.1434	0.2593	438.0	0.8351437699680511
3PTX	C	33.0	0.06779661016949153	0.34408602150537637	1137	574.0	0.1998262380538662	0.9349593495934959	905	0	-1	-1	-1	1340.5	0.21013412816691504	0.7943661971830986	2961	0	-1	-1	-1	0.1344	0.2569	413.0	0.8330263965623081
3V2Y	A	26.0	0.03265940902021773	0.2781456953642384	1135	665.5	0.18302828618968386	0.9205020920502092	963	0	-1	-1	-1	603.0	0.09191840950167829	0.8018018018018018	3429	0	-1	-1	-1	0.1515	0.269	455.0	0.97375
6EAN	F	63.0	0.08512160228898426	0.2650334075723831	949	630.5	0.19087837837837837	0.9186991869918699	938	0	-1	-1	-1	0	-1	-1	-1	0	-1	-1	-1	0.219	0.4269	444.0	0.9886003799873337
6OZ2	G	0	-1	-1	-1	457.5	0.1933395004625347	0.8565573770491803	837	0	-1	-1	-1	0	-1	-1	-1	0	-1	-1	-1	0.1068	0.2414	338.0	0.9980830670926517
2JLX	A	37.5	0.08288845181230682	0.26793823796548594	2458	458.5	0.20962199312714777	0.9037037037037037	894	0	-1	-1	-1	0	-1	-1	-1	0	-1	-1	-1	0.1387	0.244	451.0	0.8188248095756256
6EAF	B	63.0	0.08512160228898426	0.2650334075723831	949	661.5	0.20883882149046792	0.9163498098859315	891	0	-1	-1	-1	0	-1	-1	-1	0	-1	-1	-1	0.2109	0.4226	431.0	0.8543381887270425
5NME	F	8.5	0.06030534351145038	0.24085365853658536	982	430.5	0.17280453257790368	0.915	859	26.5	0.04395604395604396	0.8571428571428571	259	764.5	0.17527582748244735	0.75	3056	249.0	0.3536036036036036	0.785	244	0.1063	0.2722	276.0	0.8582326764144946
5WUN	A	60.0	0.07649513212795549	0.3021978021978022	1074	641.0	0.17563025210084032	0.954337899543379	971	0	-1	-1	-1	0	-1	-1	-1	0	-1	-1	-1	0.1395	0.2623	426.0	0.8357827476038339
7AGA	A	103.0	0.037677245104659016	0.2894190871369295	6441	515.0	0.2019047619047619	0.8907563025210085	812	1325.0	1.0	1.0	0	4362.0	0.20218940562780105	0.8025663458734325	10182	1145.0	1.0	1.0	0	0.1238	0.2979	305.0	0.8348294434470377
5TXM	B	40.5	0.13138297872340426	0.29404761904761906	1040	447.5	0.18528138528138527	0.8916666666666667	915	0	-1	-1	-1	0	-1	-1	-1	0	-1	-1	-1	0.1737	0.2625	412.0	-1
1HVU	K	40.5	0.13138297872340426	0.29404761904761906	1040	437.5	0.15469146238377007	0.9104477611940298	982	0	-1	-1	-1	0	-1	-1	-1	0	-1	-1	-1	0.1663	0.2557	400.0	-1
6LXJ	A	49.5	0.06889050036258158	0.2646239554317549	1020	595.0	0.2289156626506024	0.8517241379310345	789	0	-1	-1	-1	0	-1	-1	-1	0	-1	-1	-1	0.1287	0.2618	208.0	-1
6LRB	B	56.0	0.09165526675786594	0.2533081285444234	933	642.5	0.20741394527802295	0.9073359073359073	874	0	-1	-1	-1	0	-1	-1	-1	0	-1	-1	-1	0.1339	0.2534	408.0	0.8314176245210728
6W09	C	95.5	0.1445929526123937	0.272	771	651.5	0.26062322946175637	0.8706624605678234	742	0	-1	-1	-1	0	-1	-1	-1	0	-1	-1	-1	0.1583	0.3197	393.0	0.30078125
1JMU	I	29.0	0.05518763796909492	0.26881720430107525	1080	0	-1	-1	-1	0	-1	-1	-1	0	-1	-1	-1	0	-1	-1	-1	0.1367	0.2945	365.0	0.8339328537170264
3P0G	A	51.0	0.05792044661549198	0.32806324110671936	1180	620.5	0.1713221601489758	0.9484536082474226	880	127.5	0.2569060773480663	0.75	238	1159.5	0.21732598898347522	0.811214953271028	2924	189.0	0.23344370860927152	0.8057142857142857	429	0.1146	0.3163	284.0	0.8814905314599878
6CMG	A	72.5	0.07862068965517241	0.26697892271662765	1023	741.0	0.26858736059479554	0.8626865671641791	741	0	-1	-1	-1	1909.5	0.30880905511811024	0.7978385251112524	2491	0	-1	-1	-1	0.1287	0.2434	428.0	0.9365649311789348
2YQ3	A	88.0	0.0693751484913281	0.30353430353430355	3247	422.0	0.19477911646586346	0.8362068965517241	764	0	-1	-1	-1	0	-1	-1	-1	0	-1	-1	-1	0.126	0.3772	243.0	0.997444089456869
5UKB	A	33.0	0.06779661016949153	0.34408602150537637	1137	603.5	0.19273984442523767	0.9065040650406504	911	0	-1	-1	-1	1340.5	0.21013412816691504	0.7943661971830986	2961	0	-1	-1	-1	0.077	0.4228	419.0	-1
6P8N	L	0	-1	-1	-1	351.0	0.13346228239845262	0.8903225806451613	879	0	-1	-1	-1	0	-1	-1	-1	0	-1	-1	-1	0.084	0.2694	203.0	0.855591054313099
4DYN	A	54.0	0.08423326133909287	0.306282722513089	1007	579.5	0.17998317914213624	0.9106382978723404	954	0	-1	-1	-1	0	-1	-1	-1	0	-1	-1	-1	0.1274	0.2328	437.0	0.8390075014425851
7AHA	A	103.0	0.037677245104659016	0.2894190871369295	6441	527.5	0.20191387559808613	0.8683127572016461	802	1325.0	1.0	1.0	0	4362.0	0.20218940562780105	0.8025663458734325	10182	1145.0	1.0	1.0	0	0.1236	0.2986	305.0	0.8308457711442786
7ALI	A	103.0	0.037677245104659016	0.2894190871369295	6441	531.0	0.20706106870229007	0.9004149377593361	807	1325.0	1.0	1.0	0	4362.0	0.20218940562780105	0.8025663458734325	10182	1145.0	1.0	1.0	0	0.1262	0.3035	306.0	0.8364217252396167
4HKJ	A	5.0	0.06167400881057269	0.3	1082	443.0	0.17658168083097261	0.9303482587064676	858	0	-1	-1	-1	0	-1	-1	-1	0	-1	-1	-1	0.1018	0.2739	277.0	0.855591054313099
2IAJ	B	40.5	0.13138297872340426	0.29404761904761906	1040	411.5	0.1588235294117647	0.9043062200956937	981	0	-1	-1	-1	0	-1	-1	-1	0	-1	-1	-1	0.1274	0.2443	415.0	0.8376996805111822
6V4N	I	0	-1	-1	-1	638.0	0.2535211267605634	0.8766233766233766	757	0	-1	-1	-1	0	-1	-1	-1	0	-1	-1	-1	0.1078	0.3613	213.0	0.8315602836879432
7JYA	A	50.0	0.0952712100139082	0.3030973451327434	986	615.5	0.18449197860962566	0.8961038961038961	891	0	-1	-1	-1	0	-1	-1	-1	0	-1	-1	-1	0.1278	0.2696	6.0	-1
5W3E	A	102.0	0.11455360782715043	0.28128128128128127	1454	329.5	0.14035087719298245	0.8735632183908046	909	0	-1	-1	-1	3976.5	0.3441054091539528	0.7871192893401016	4058	0	-1	-1	-1	0.0771	0.4191	116.0	0.8291139240506329
1URZ	F	36.0	0.07127487896718666	0.27347781217750256	2749	675.5	0.2719382835101254	0.8417910447761194	702	0	-1	-1	-1	3385.5	0.22914186280794946	0.7947903430749682	7771	0	-1	-1	-1	0.1323	0.2711	388.0	0.858508604206501
6ORO	G	46.0	0.12352168199737187	0.3076923076923077	911	480.0	0.2111692844677138	0.8344827586206897	856	0	-1	-1	-1	0	-1	-1	-1	0	-1	-1	-1	0.1469	0.2642	449.0	0.9276393831553974
4WID	B	24.5	0.08170643528561099	0.2579908675799087	945	643.5	0.1793041926851026	0.9436619718309859	908	0	-1	-1	-1	0	-1	-1	-1	0	-1	-1	-1	0.1593	0.3575	345.0	0.7653701380175659
3NBP	B	28.5	0.1298283261802575	0.28672985781990523	1020	455.5	0.13941908713692946	0.9230769230769231	1023	95.5	0.23595505617977527	0.7590361445783133	184	3307.5	0.40463724756918473	0.7778576563623293	2566	187.5	0.23629489603024575	0.8064516129032258	374	0.1203	0.2369	400.0	0.8357827476038339
1JOW	B	23.0	0.05446293494704992	0.259927797833935	1045	342.5	0.13296903460837886	0.8902439024390244	934	0	-1	-1	-1	0	-1	-1	-1	0	-1	-1	-1	0.1088	0.2884	277.0	0.8338658146964856
1NJU	C	13.5	0.0030596634370219276	0.3	1941	359.5	0.13371537726838587	0.8433734939759037	881	0	-1	-1	-1	0	-1	-1	-1	0	-1	-1	-1	0.0849	0.2695	227.0	0.8689407540394973
5NFY	B	95.0	0.03063254210316934	0.28695652173913044	6736	539.5	0.21851542952460384	0.8762541806020067	900	0	-1	-1	-1	0	-1	-1	-1	0	-1	-1	-1	0.16	0.259	133.0	-1
4UCZ	B	73.5	0.05080409356725146	0.2564575645756458	2194	581.0	0.17923691215616683	0.8706896551724138	895	0	-1	-1	-1	0	-1	-1	-1	0	-1	-1	-1	0.1138	0.2356	375.0	0.8353658536585366
5IKN	J	50.5	0.11028867505551443	0.305327868852459	863	657.5	0.22572402044293016	0.9075342465753424	882	0	-1	-1	-1	1622.5	0.29082774049217003	0.78	2523	0	-1	-1	-1	0.1779	0.3023	483.0	0.8313099041533546
2WV4	B	88.5	0.09704008992131885	0.2767094017094017	1733	365.0	0.155	0.856353591160221	819	0	-1	-1	-1	0	-1	-1	-1	0	-1	-1	-1	0.0775	0.28	196.0	0.7226837060702875
6K41	B	32.5	0.02277294038847957	0.2833333333333333	1373	591.0	0.23957322987390883	0.8666666666666667	746	0	-1	-1	-1	0	-1	-1	-1	0	-1	-1	-1	0.1059	0.2412	333.0	0.8331210191082803
6PDL	G	72.5	0.07862068965517241	0.26697892271662765	1023	753.0	0.25998142989786444	0.8615384615384616	752	0	-1	-1	-1	1909.5	0.30880905511811024	0.7978385251112524	2491	0	-1	-1	-1	0.1298	0.2487	418.0	0.9365649311789348
1NJT	B	13.5	0.0030596634370219276	0.3	1941	387.0	0.14108674928503337	0.9024390243902439	885	0	-1	-1	-1	0	-1	-1	-1	0	-1	-1	-1	0.0968	0.2988	223.0	-1
6FAD	A	54.5	0.03004043905257077	0.2639593908629442	1534	476.5	0.15485564304461943	0.8984771573604061	946	55.5	0.11320754716981132	0.7142857142857143	223	2023.5	0.3219927095990279	0.7910447761194029	2440	254.5	0.06551868962620748	0.8387096774193549	2195	0.1101	0.2321	356.0	0.8334396936821953
6JJC	B	40.0	0.07153846153846154	0.2703488372093023	956	306.0	0.12755598831548198	0.8791946308724832	878	0	-1	-1	-1	0	-1	-1	-1	0	-1	-1	-1	0.0831	0.3054	193.0	0.8033838973162194
2RFU	A	77.5	0.10141843971631205	0.3264840182648402	972	549.0	0.23809523809523808	0.8277027027027027	733	0	-1	-1	-1	0	-1	-1	-1	0	-1	-1	-1	0.1439	0.3259	342.0	0.930952380952381
6VYV	B	36.0	0.0346512661039538	0.2826086956521739	1975	496.0	0.2184331797235023	0.8144329896907216	794	0	-1	-1	-1	0	-1	-1	-1	0	-1	-1	-1	0.1564	0.3156	393.0	0.30078125
4LVH	K	0	-1	-1	-1	292.0	0.14990138067061143	0.8085106382978723	826	0	-1	-1	-1	0	-1	-1	-1	0	-1	-1	-1	0.0968	0.3209	218.0	0.8562300319488818
3HI1	J	53.5	0.10273081924577374	0.27335640138408307	960	394.5	0.17680608365019013	0.8340807174887892	829	0	-1	-1	-1	0	-1	-1	-1	0	-1	-1	-1	0.0958	0.3102	215.0	0.9961661341853035
5WJN	G	8.5	0.06030534351145038	0.24085365853658536	982	416.0	0.17557251908396945	0.8803827751196173	839	26.5	0.04395604395604396	0.8571428571428571	259	764.5	0.17527582748244735	0.75	3056	249.0	0.3536036036036036	0.785	244	0.1014	0.2706	274.0	0.8493064312736444
6AUK	A	67.5	0.06312548113933796	0.281786941580756	1008	461.0	0.1476147614761476	0.8864864864864865	926	0	-1	-1	-1	1147.0	0.1764256619144603	0.8172169811320755	3080	0	-1	-1	-1	0.1343	0.3225	313.0	0.830779054916986
6EUV	F	43.0	0.09594594594594595	0.2572463768115942	928	369.0	0.1	0.957983193277311	1021	0	-1	-1	-1	0	-1	-1	-1	0	-1	-1	-1	0.0898	0.2376	278.0	-1
5K6H	F	63.0	0.08512160228898426	0.2650334075723831	949	674.5	0.20722269991401548	0.9060150375939849	897	0	-1	-1	-1	0	-1	-1	-1	0	-1	-1	-1	0.2212	0.4282	445.0	0.855591054313099
3BDN	B	43.5	0.044798785117691725	0.30569948186528495	1124	280.5	0.1099815157116451	0.875	946	0	-1	-1	-1	0	-1	-1	-1	0	-1	-1	-1	0.1063	0.3221	234.0	0.8352490421455939
6DID	E	38.5	0.016483516483516484	0.20588235294117646	1172	390.5	0.1450676982591876	0.9036144578313253	868	0	-1	-1	-1	0	-1	-1	-1	0	-1	-1	-1	0.12	0.2185	213.0	-1
5MCY	b	38.5	0.058315334773218146	0.28222996515679444	1102	510.5	0.16015625	0.9111111111111111	844	0	-1	-1	-1	0	-1	-1	-1	0	-1	-1	-1	0.1005	0.336	221.0	0.30078125
5EA6	F	63.0	0.08512160228898426	0.2650334075723831	949	617.0	0.2024432809773124	0.8854961832061069	884	0	-1	-1	-1	0	-1	-1	-1	0	-1	-1	-1	0.2043	0.4174	422.0	-1
2C9F	C	56.0	0.09675090252707581	0.29193899782135074	926	542.5	0.23366159355416294	0.8501628664495114	810	0	-1	-1	-1	154.5	0.035889491350374385	0.7239583333333334	3681	0	-1	-1	-1	0.1397	0.2518	440.0	0.8389776357827476
5W6H	C	115.5	0.14057507987220447	0.2956989247311828	821	716.0	0.27237048665620095	0.854679802955665	868	0	-1	-1	-1	0	-1	-1	-1	0	-1	-1	-1	0.1642	0.2112	697.0	0.8369289340101523
4NRJ	A	77.5	0.10711665443873808	0.29554655870445345	869	516.0	0.2193486590038314	0.8178571428571428	764	0	-1	-1	-1	1883.5	0.33198278045074703	0.8052825552825553	2321	0	-1	-1	-1	0.1399	0.3165	341.0	0.9536585365853658
6GL1	A	24.0	0.046410442349528645	0.25396825396825395	1127	444.5	0.17607655502392344	0.8679245283018868	833	33.5	0.07547169811320754	0.8695652173913043	242	806.0	0.17459119496855346	0.7510822510822511	3051	253.5	0.09860093271152565	0.8409090909090909	1325	0.0987	0.2664	274.0	0.8500315059861374
6JO8	O	10.5	0.010922330097087379	0.26865671641791045	1581	446.5	0.18493150684931506	0.8590909090909091	802	38.0	0.10948905109489052	0.7142857142857143	232	782.5	0.19638936325933154	0.7652091254752852	3047	161.5	0.11200807265388496	0.7350993377483444	840	0.1053	0.2824	258.0	0.8536741214057508
6W2U	E	50.0	0.14649286157666047	0.2610619469026549	707	487.5	0.22001888574126535	0.8825757575757576	795	79.5	0.20522388059701493	0.7534246575342466	195	2772.0	0.39956070287539935	0.7868659064097523	2465	0	-1	-1	-1	0.1327	0.3016	340.0	0.30078125
5Y9F	F	34.5	0.08137044967880086	0.3	1021	603.5	0.2669767441860465	0.8696969696969697	745	0	-1	-1	-1	0	-1	-1	-1	0	-1	-1	-1	0.1446	0.278	421.0	0.8383386581469648
6KL5	C	26.0	0.06318082788671024	0.28338762214983715	1070	110.0	0.06416584402764067	0.8783783783783784	939	0	-1	-1	-1	0	-1	-1	-1	0	-1	-1	-1	0.0555	0.319	103.0	0.8012779552715655
6BVV	A	34.5	0.06799450549450549	0.29289940828402367	1118	634.5	0.17354675652906487	0.9716981132075472	975	142.5	0.29873417721518986	0.7421383647798742	236	1746.0	0.27021647175914404	0.7932797662527392	2650	263.0	0.02105854274884178	0.7389162561576355	6920	0.1449	0.2768	416.0	0.8351437699680511
3H3Y	D	77.0	0.09948792977322604	0.24028268551236748	801	407.5	0.18063314711359404	0.8326180257510729	841	0	-1	-1	-1	2170.5	0.35034860557768926	0.786472889882616	2227	0	-1	-1	-1	0.1353	0.325	324.0	-1
4IND	B	81.5	0.06240713224368499	0.2727272727272727	1038	697.5	0.2641148325358852	0.8734177215189873	729	0	-1	-1	-1	1295.0	0.21242331288343558	0.7869318181818182	2856	0	-1	-1	-1	0.1418	0.2947	377.0	0.8334396936821953
3IDE	D	62.0	0.11538461538461539	0.27769347496206376	927	617.0	0.2635009310986965	0.8680981595092024	748	0	-1	-1	-1	0	-1	-1	-1	0	-1	-1	-1	0.117	0.2212	416.0	0.8357827476038339
6G41	A	34.5	0.05	0.2578125	1064	422.0	0.18846153846153846	0.8132780082987552	799	0	-1	-1	-1	0	-1	-1	-1	0	-1	-1	-1	0.1146	0.2709	293.0	0.8406524466750314
5GP1	B	70.0	0.04407370517928287	0.26029411764705884	3336	367.5	0.17416267942583732	0.9191919191919192	847	0	-1	-1	-1	0	-1	-1	-1	0	-1	-1	-1	0.0916	0.2513	260.0	0.8316610925306578
6E47	A	48.5	0.08732999284180387	0.29256594724220625	980	446.5	0.201329534662868	0.9137931034482759	821	0	-1	-1	-1	0	-1	-1	-1	0	-1	-1	-1	0.1054	0.2599	302.0	0.8247108947048083
2HOF	B	26.5	0.05891354246365723	0.24919093851132687	998	641.5	0.17873510540788268	0.9330143540669856	882	0	-1	-1	-1	1005.0	0.17474265628922922	0.799081515499426	3112	0	-1	-1	-1	0.1108	0.2743	316.0	0.8313099041533546
6RM2	B	33.0	0.05239852398523985	0.2720306513409962	1094	369.0	0.14210526315789473	0.8709677419354839	954	0	-1	-1	-1	1007.0	0.19092772936955407	0.782563025210084	2950	0	-1	-1	-1	0.1148	0.2439	343.0	-1
2NYZ	A	41.5	0.05998536942209217	0.26282051282051283	1055	580.5	0.23600746268656717	0.8971631205673759	790	0	-1	-1	-1	1286.0	0.22208185952501264	0.8101382488479263	2873	0	-1	-1	-1	0.1441	0.3156	371.0	0.8562421185372006
1MQL	H	82.0	0.10267534345625452	0.31140350877192985	927	424.0	0.1270935960591133	0.9214285714285714	875	0	-1	-1	-1	0	-1	-1	-1	0	-1	-1	-1	0.1115	0.4468	172.0	0.8900687070580887
3WHE	C	63.5	0.09229651162790697	0.27429805615550756	913	808.0	0.3015582034830431	0.8545454545454545	706	0	-1	-1	-1	0	-1	-1	-1	0	-1	-1	-1	0.1005	0.3165	226.0	0.9444779722389861
2IHN	A	23.0	0.009144350097975179	0.2978723404255319	1484	525.0	0.1677360219981668	0.953125	899	0	-1	-1	-1	1059.5	0.172510877911441	0.8091236494597839	3074	0	-1	-1	-1	0.1134	0.2833	299.0	0.8322784810126582
6LGW	F	24.5	0.07815924032140248	0.25	941	657.0	0.26743075453677173	0.8860759493670886	731	0	-1	-1	-1	0	-1	-1	-1	0	-1	-1	-1	0.1231	0.2513	378.0	0.860702875399361
5UZ9	E	25.0	0.05995558845299778	0.3068181818181818	1087	381.5	0.152135231316726	0.8860103626943006	931	0	-1	-1	-1	0	-1	-1	-1	0	-1	-1	-1	0.1081	0.2514	334.0	0.8332268370607029
2C9G	E	56.0	0.09675090252707581	0.29193899782135074	926	504.5	0.2349290780141844	0.8717105263157895	824	0	-1	-1	-1	154.5	0.035889491350374385	0.7239583333333334	3681	0	-1	-1	-1	0.1481	0.2636	447.0	0.8389776357827476
2X53	Q	49.5	0.04451038575667656	0.31746031746031744	1159	448.0	0.17574021012416427	0.9246231155778895	848	0	-1	-1	-1	0	-1	-1	-1	0	-1	-1	-1	0.1076	0.3114	263.0	0.8338658146964856
1VBC	2	75.5	0.11595394736842106	0.2693409742120344	1385	362.5	0.16857142857142857	0.8894472361809045	851	0	-1	-1	-1	0	-1	-1	-1	0	-1	-1	-1	0.1047	0.2824	266.0	0.840025493945188
3J40	D	33.5	0.060674157303370786	0.2967032967032967	1062	321.5	0.14577777777777778	0.8497409326424871	932	0	-1	-1	-1	950.0	0.17544303797468355	0.7875	3070	0	-1	-1	-1	0.0831	0.5059	111.0	0.8309948979591837
2AX1	B	65.0	0.0794213167995276	0.3002232142857143	2491	606.0	0.20189274447949526	0.924187725631769	991	0	-1	-1	-1	0	-1	-1	-1	0	-1	-1	-1	0.1509	0.2305	561.0	0.7948436642896325
5CDC	B	96.5	0.12916111850865514	0.2857142857142857	823	407.5	0.17164179104477612	0.8720379146919431	861	0	-1	-1	-1	0	-1	-1	-1	0	-1	-1	-1	0.1063	0.2633	300.0	0.8316455696202532
6H5Q	B	25.5	0.03865979381443299	0.24390243902439024	1306	556.0	0.17657342657342656	0.9099099099099099	922	0	-1	-1	-1	0	-1	-1	-1	0	-1	-1	-1	0.1241	0.2548	381.0	0.8351437699680511
6TWI	E	45.0	0.09715120525931337	0.29490022172949004	918	425.5	0.2019047619047619	0.8346456692913385	796	0	-1	-1	-1	0	-1	-1	-1	0	-1	-1	-1	0.1404	0.3251	323.0	0.9961807765754297
4U1L	D	18.0	0.05066079295154185	0.25274725274725274	1089	459.5	0.1867179980750722	0.8818181818181818	819	27.0	0.06792452830188679	0.8571428571428571	244	790.0	0.16865969108121576	0.7547380156075808	3117	192.0	0.33705357142857145	0.7294685990338164	241	0.107	0.2771	277.0	0.8620470438652257
4PRH	A	16.0	0.05018450184501845	0.24285714285714285	1075	361.0	0.1618217054263566	0.8608247422680413	838	0	-1	-1	-1	0	-1	-1	-1	0	-1	-1	-1	0.0946	0.2737	240.0	0.855591054313099
1CQQ	A	93.5	0.10336633663366336	0.2906458797327394	1627	357.5	0.14556331006979062	0.9125	843	0	-1	-1	-1	0	-1	-1	-1	0	-1	-1	-1	0.0715	0.263	180.0	0.7770663562281723
5W9K	D	1564.0	0.29917469050894085	0.371160409556314	282	1172.5	0.296875	0.9022346368715084	730	0	-1	-1	-1	0	-1	-1	-1	0	-1	-1	-1	0.4024	0.8122	723.0	-1
4CPZ	G	36.5	0.06936416184971098	0.2704225352112676	1029	669.0	0.24953617810760667	0.911864406779661	783	0	-1	-1	-1	0	-1	-1	-1	0	-1	-1	-1	0.1296	0.2645	390.0	0.8613098514034122
1Z4Y	A	59.5	0.07474747474747474	0.31444759206798867	1132	717.5	0.26612170753860126	0.8987730061349694	775	0	-1	-1	-1	0	-1	-1	-1	0	-1	-1	-1	0.1293	0.235	443.0	0.8973034997131383
1SXP	A	49.5	0.059046177138531414	0.25742574257425743	1018	466.5	0.20534069981583794	0.8991935483870968	838	0	-1	-1	-1	1217.5	0.19458631256384065	0.7920997920997921	2954	0	-1	-1	-1	0.1212	0.2596	351.0	0.8236791852323361
1SVM	B	36.5	0.05463474524248005	0.2528409090909091	1277	614.0	0.17326297273526825	0.9471153846153846	929	0	-1	-1	-1	0	-1	-1	-1	0	-1	-1	-1	0.1336	0.2857	363.0	-1
5UKB	D	33.0	0.06779661016949153	0.34408602150537637	1137	603.5	0.19273984442523767	0.9065040650406504	911	0	-1	-1	-1	1340.5	0.21013412816691504	0.7943661971830986	2961	0	-1	-1	-1	0.077	0.4228	419.0	-1
3J70	D	72.5	0.12690707350901526	0.2663755458515284	755	642.0	0.2826086956521739	0.8939828080229226	755	95.5	0.23595505617977527	0.7590361445783133	184	2513.5	0.391578947368421	0.7903682719546742	2157	187.5	0.23629489603024575	0.8064516129032258	374	0.1469	0.2571	470.0	0.8358662613981763
2VAK	B	50.5	0.07333842627960276	0.25263157894736843	929	523.5	0.16129032258064516	0.8837209302325582	963	0	-1	-1	-1	0	-1	-1	-1	0	-1	-1	-1	0.1299	0.2483	409.0	0.8355640535372849
4G1L	A	39.5	0.059001512859304085	0.24761904761904763	1007	449.5	0.17132551848512173	0.9134615384615384	901	0	-1	-1	-1	0	-1	-1	-1	0	-1	-1	-1	0.1369	0.3079	330.0	0.8351437699680511
2Q6G	B	101.0	0.04011540046709713	0.2736644798500469	6212	540.5	0.23061825318940138	0.8834586466165414	753	1063.0	0.8851851851851852	0.9227799227799228	11	4322.5	0.19989707395971182	0.807064410804393	10233	1064.0	0.22383419689119172	0.9818181818181818	745	0.1229	0.3002	302.0	0.8364217252396167
6BED	B	56.0	0.08888888888888889	0.289044289044289	966	716.0	0.25675675675675674	0.8888888888888888	842	0	-1	-1	-1	1795.0	0.29090004972650424	0.8035714285714286	2566	0	-1	-1	-1	0.1473	0.2277	543.0	0.8364217252396167
5THR	F	46.0	0.12352168199737187	0.3076923076923077	911	385.5	0.18075539568345322	0.8445378151260504	874	0	-1	-1	-1	0	-1	-1	-1	0	-1	-1	-1	0.123	0.2669	364.0	0.9444108761329305
5TXN	B	40.5	0.13138297872340426	0.29404761904761906	1040	465.0	0.18598615916955016	0.8958333333333334	916	0	-1	-1	-1	0	-1	-1	-1	0	-1	-1	-1	0.1382	0.263	412.0	0.8514251061249242
4I54	B	60.0	0.12856196156394964	0.31239935587761675	888	438.0	0.1900369003690037	0.8512396694214877	842	0	-1	-1	-1	0	-1	-1	-1	0	-1	-1	-1	0.1082	0.2493	339.0	0.9455205811138014
5YEU	A	45.0	0.04330963154492566	0.24363636363636362	1272	493.5	0.14902624894157493	0.9565217391304348	997	0	-1	-1	-1	0	-1	-1	-1	0	-1	-1	-1	0.1216	0.2569	381.0	0.8286059143029572
6VKN	D	46.0	0.12352168199737187	0.3076923076923077	911	599.5	0.22691292875989447	0.8865979381443299	846	0	-1	-1	-1	0	-1	-1	-1	0	-1	-1	-1	0.0791	0.4137	120.0	0.9980830670926517
5MCX	K	38.5	0.058315334773218146	0.28222996515679444	1102	510.5	0.16015625	0.9111111111111111	844	0	-1	-1	-1	0	-1	-1	-1	0	-1	-1	-1	0.1005	0.336	221.0	0.30078125
4U6G	H	0	-1	-1	-1	420.0	0.15557729941291584	0.9085714285714286	847	0	-1	-1	-1	0	-1	-1	-1	0	-1	-1	-1	0.096	0.3124	211.0	0.8536741214057508
6BW0	E	60.0	0.07649513212795549	0.3021978021978022	1074	641.5	0.17478991596638654	0.9497716894977168	971	0	-1	-1	-1	0	-1	-1	-1	0	-1	-1	-1	0.1418	0.2662	426.0	0.8357827476038339
5MCX	S	38.5	0.058315334773218146	0.28222996515679444	1102	510.5	0.16015625	0.9111111111111111	844	0	-1	-1	-1	0	-1	-1	-1	0	-1	-1	-1	0.1005	0.336	221.0	0.30078125
5TZY	A	26.0	0.03265940902021773	0.2781456953642384	1135	0	-1	-1	-1	0	-1	-1	-1	603.0	0.09191840950167829	0.8018018018018018	3429	0	-1	-1	-1	0.1434	0.2808	418.0	0.8595769682726204
3QUK	A	15.5	0.06676899462778205	0.2620481927710843	971	398.0	0.1676190476190476	0.8844221105527639	851	0	-1	-1	-1	0	-1	-1	-1	0	-1	-1	-1	0.0967	0.2613	262.0	0.8549520766773163
5MCX	B	38.5	0.058315334773218146	0.28222996515679444	1102	510.5	0.16015625	0.9111111111111111	844	0	-1	-1	-1	0	-1	-1	-1	0	-1	-1	-1	0.1005	0.336	221.0	0.30078125
1HX6	C	66.0	0.06386066763425254	0.30344827586206896	1088	562.0	0.20593525179856115	0.9462809917355371	870	0	-1	-1	-1	0	-1	-1	-1	0	-1	-1	-1	0.1192	0.254	371.0	0.822360248447205
6B1S	A	31.0	0.037965072133637055	0.26525198938992045	2257	259.5	0.1130514705882353	0.8661971830985915	946	0	-1	-1	-1	3030.5	0.38398937053645577	0.766832504145937	3006	0	-1	-1	-1	0.0936	0.2789	245.0	0.8374760994263862
6KI3	A	33.0	0.023383768913342505	0.2956521739130435	1339	498.0	0.15693430656934307	0.9398907103825137	913	0	-1	-1	-1	0	-1	-1	-1	0	-1	-1	-1	0.1067	0.2511	298.0	0.8062568605927553
1OHR	A	20.0	0.020233463035019456	0.2988505747126437	1198	233.5	0.08064516129032258	0.8888888888888888	902	0	-1	-1	-1	0	-1	-1	-1	0	-1	-1	-1	0.0469	0.2833	99.0	0.8448586891160553
1MKF	B	41.5	0.05998536942209217	0.26282051282051283	1055	604.5	0.23724007561436672	0.847972972972973	762	0	-1	-1	-1	1286.0	0.22208185952501264	0.8101382488479263	2873	0	-1	-1	-1	0.1469	0.318	371.0	0.8562421185372006
6DUG	B	40.5	0.13138297872340426	0.29404761904761906	1040	428.0	0.15802675585284282	0.945	996	0	-1	-1	-1	0	-1	-1	-1	0	-1	-1	-1	0.1381	0.263	412.0	0.838319541693189
6I9E	F	37.5	0.05289139633286319	0.2840909090909091	1154	619.5	0.23174030658250677	0.9081272084805654	826	0	-1	-1	-1	873.0	0.1919266963843487	0.7642998027613412	3024	0	-1	-1	-1	0.1307	0.2521	409.0	0.8249522597071929
6H6Y	B	50.0	0.08861671469740634	0.2963855421686747	973	356.5	0.15578358208955223	0.8608247422680413	878	20.0	0.01509433962264151	1.0	261	1585.5	0.2773921665840357	0.8102824040550326	2653	77.0	0.1728395061728395	0.8076923076923077	191	0.1217	0.3214	118.0	-1
1T7P	B	29.5	0.019546520719311962	0.24271844660194175	1176	143.0	0.056640625	0.90625	960	0	-1	-1	-1	0	-1	-1	-1	0	-1	-1	-1	0.0505	0.3026	105.0	0.8261980830670926
5TXL	D	40.5	0.13138297872340426	0.29404761904761906	1040	483.5	0.19113814074717636	0.8979591836734694	906	0	-1	-1	-1	0	-1	-1	-1	0	-1	-1	-1	0.1372	0.2616	412.0	0.8514251061249242
3ER8	D	32.0	0.05325034578146611	0.25163398692810457	1140	646.5	0.20790378006872853	0.9097744360902256	898	0	-1	-1	-1	1632.0	0.27411944869831545	0.7991071428571429	2574	0	-1	-1	-1	0.1401	0.2555	445.0	0.7291139240506329
4RX4	D	39.5	0.11828687967369136	0.26605504587155965	817	405.0	0.15670910871694418	0.9090909090909091	845	0	-1	-1	-1	0	-1	-1	-1	0	-1	-1	-1	0.1043	0.3441	217.0	0.8392630241423126
1Z4V	A	59.5	0.07474747474747474	0.31444759206798867	1132	727.5	0.27849264705882354	0.8911764705882353	748	0	-1	-1	-1	0	-1	-1	-1	0	-1	-1	-1	0.1292	0.2384	444.0	0.8886363636363637
2HT8	A	43.0	0.08875739644970414	0.3069053708439898	961	591.5	0.25402843601895736	0.8427672955974843	737	0	-1	-1	-1	0	-1	-1	-1	0	-1	-1	-1	0.1243	0.2444	387.0	0.8801475107559926
5W82	C	43.0	0.04940119760479042	0.2332155477031802	1053	236.0	0.075	0.8928571428571429	916	0	-1	-1	-1	0	-1	-1	-1	0	-1	-1	-1	0.0542	0.3525	101.0	0.7738019169329073
2HU0	D	74.5	0.0907749077490775	0.335149863760218	988	620.0	0.22984244670991658	0.8581314878892734	790	0	-1	-1	-1	0	-1	-1	-1	0	-1	-1	-1	0.1207	0.2413	385.0	0.8587859424920128
6F9C	G	45.0	0.12204951065054692	0.2892223738062756	1004	295.0	0.17575187969924813	0.8423423423423423	842	0	-1	-1	-1	0	-1	-1	-1	0	-1	-1	-1	0.1071	0.2651	301.0	0.8198083067092652
3UPH	A	70.5	0.08094534711964549	0.3051224944320713	2487	611.5	0.20506730007917656	0.9119718309859155	979	0	-1	-1	-1	0	-1	-1	-1	0	-1	-1	-1	0.1465	0.2229	563.0	0.8359329867128827
5W1V	P	24.0	0.046410442349528645	0.25396825396825395	1127	456.0	0.18365384615384617	0.8842592592592593	824	33.5	0.07547169811320754	0.8695652173913043	242	806.0	0.17459119496855346	0.7510822510822511	3051	253.5	0.09860093271152565	0.8409090909090909	1325	0.0982	0.267	243.0	-1
5LI2	A	72.5	0.09971098265895954	0.28991596638655465	908	653.0	0.23903312444046554	0.8841059602649006	815	0	-1	-1	-1	0	-1	-1	-1	0	-1	-1	-1	0.1197	0.2204	100.0	-1
2HOF	A	26.5	0.05891354246365723	0.24919093851132687	998	652.5	0.17880184331797236	0.9326923076923077	877	0	-1	-1	-1	1005.0	0.17474265628922922	0.799081515499426	3112	0	-1	-1	-1	0.1244	0.2932	309.0	0.8313099041533546
2GXA	F	33.5	0.0532051282051282	0.2610062893081761	1242	488.5	0.14869888475836432	0.903954802259887	899	0	-1	-1	-1	1829.0	0.3082225504677499	0.7934093789607097	2484	0	-1	-1	-1	0.1009	0.2749	270.0	0.8467741935483871
5MFX	A	70.0	0.04407370517928287	0.26029411764705884	3336	498.0	0.2310437109723461	0.875	825	0	-1	-1	-1	0	-1	-1	-1	0	-1	-1	-1	0.1265	0.2357	434.0	0.8398486759142497
6ILM	A	0	-1	-1	-1	331.5	0.15974145891043398	0.9153439153439153	894	0	-1	-1	-1	0	-1	-1	-1	0	-1	-1	-1	0.1162	0.316	289.0	0.8223017292784734
5U4W	E	62.0	0.07237733803198698	0.27384615384615385	2714	617.0	0.24394785847299813	0.8762541806020067	775	0	-1	-1	-1	0	-1	-1	-1	0	-1	-1	-1	0.1596	0.321	53.0	-1
5M0Q	C	34.5	0.05745614035087719	0.2625250501002004	1781	540.0	0.17033492822966506	0.89	845	0	-1	-1	-1	0	-1	-1	-1	0	-1	-1	-1	0.0986	0.2636	217.0	-1
3KLE	J	40.5	0.13138297872340426	0.29404761904761906	1040	523.5	0.20173913043478262	0.9169960474308301	897	0	-1	-1	-1	0	-1	-1	-1	0	-1	-1	-1	-1	-1	0.8493317132442284
6GG0	3	24.5	0.05982274741506647	0.28825622775800713	1073	366.5	0.19611470860314523	0.8653061224489796	836	0	-1	-1	-1	1124.0	0.19862490450725745	0.7926829268292683	2943	0	-1	-1	-1	0.1061	0.242	343.0	0.8357827476038339
2RF2	A	28.5	0.1298283261802575	0.28672985781990523	1020	618.5	0.22838499184339314	0.8974358974358975	914	95.5	0.23595505617977527	0.7590361445783133	184	3307.5	0.40463724756918473	0.7778576563623293	2566	187.5	0.23629489603024575	0.8064516129032258	374	0.173	0.2619	554.0	0.804643261608154
3ZNL	E	49.0	0.08946608946608947	0.2743362831858407	934	435.0	0.2013358778625954	0.82421875	792	0	-1	-1	-1	0	-1	-1	-1	0	-1	-1	-1	0.1346	0.3145	321.0	0.9167643610785463
4YLU	C	121.0	0.0618468756664534	0.29743589743589743	3714	532.0	0.20419847328244276	0.9029535864978903	811	0	-1	-1	-1	0	-1	-1	-1	0	-1	-1	-1	0.1318	0.3234	302.0	0.8342407743496673
5FVC	J	45.0	0.06904400606980274	0.2607449856733524	969	650.0	0.18005295675198588	0.9444444444444444	917	0	-1	-1	-1	0	-1	-1	-1	0	-1	-1	-1	0.1203	0.2673	364.0	-1
2HU0	G	74.5	0.0907749077490775	0.335149863760218	988	614.5	0.2617000955109838	0.8535825545171339	726	0	-1	-1	-1	0	-1	-1	-1	0	-1	-1	-1	0.1241	0.255	385.0	0.8587859424920128
5GOZ	C	70.0	0.04407370517928287	0.26029411764705884	3336	354.0	0.16666666666666666	0.9020618556701031	856	0	-1	-1	-1	0	-1	-1	-1	0	-1	-1	-1	0.0948	0.2661	261.0	0.8358543417366947
2QVJ	B	33.0	0.06779661016949153	0.34408602150537637	1137	613.5	0.18414322250639387	0.935064935064935	942	0	-1	-1	-1	1340.5	0.21013412816691504	0.7943661971830986	2961	0	-1	-1	-1	0.1298	0.2399	421.0	0.8375796178343949
3WOA	A	64.0	0.056107954545454544	0.30268199233716475	1147	545.0	0.16666666666666666	0.9205607476635514	968	0	-1	-1	-1	0	-1	-1	-1	0	-1	-1	-1	0.1286	0.2448	413.0	0.8455836936380482
4UTC	A	33.0	0.08746355685131195	0.26200873362445415	914	677.5	0.25493885230479774	0.865814696485623	750	0	-1	-1	-1	0	-1	-1	-1	0	-1	-1	-1	0.153	0.3076	391.0	0.9460932768019382
4PB6	F	47.5	0.023131672597864767	0.29545454545454547	1554	424.5	0.21079258010118043	0.8361204013377926	887	0	-1	-1	-1	0	-1	-1	-1	0	-1	-1	-1	0.1394	0.2265	502.0	-1
6UH6	A	65.5	0.11289245156980628	0.26489028213166144	859	336.0	0.18791946308724833	0.8270042194092827	806	0	-1	-1	-1	0	-1	-1	-1	0	-1	-1	-1	0.1054	0.2837	297.0	0.8482539682539683
6OT1	K	0	-1	-1	-1	227.0	0.09008097165991903	0.9175257731958762	891	0	-1	-1	-1	0	-1	-1	-1	0	-1	-1	-1	0.0803	0.4217	125.0	0.8447284345047923
5F5M	B	39.5	0.07722513089005235	0.2681818181818182	1088	653.5	0.1851179673321234	0.9230769230769231	881	0	-1	-1	-1	0	-1	-1	-1	0	-1	-1	-1	0.1094	0.2575	334.0	0.8345047923322684
5F4U	A	60.5	0.12596762843068263	0.2553495007132668	720	452.0	0.20375586854460093	0.8410852713178295	807	0	-1	-1	-1	0	-1	-1	-1	0	-1	-1	-1	0.1011	0.2271	335.0	0.9117468046256847
1MQN	H	82.0	0.10267534345625452	0.31140350877192985	927	418.0	0.12598425196850394	0.920863309352518	877	0	-1	-1	-1	0	-1	-1	-1	0	-1	-1	-1	0.1399	0.3254	172.0	-1
3HI1	G	53.5	0.10273081924577374	0.27335640138408307	960	385.5	0.15892193308550187	0.8592964824120602	877	0	-1	-1	-1	0	-1	-1	-1	0	-1	-1	-1	0.0993	0.3081	225.0	0.9961661341853035
6X9S	A	46.0	0.12352168199737187	0.3076923076923077	911	591.0	0.25949367088607594	0.9140127388535032	792	0	-1	-1	-1	0	-1	-1	-1	0	-1	-1	-1	0.1283	0.2315	432.0	0.9980830670926517
4MWF	H	0	-1	-1	-1	401.0	0.150390625	0.8901734104046243	851	0	-1	-1	-1	0	-1	-1	-1	0	-1	-1	-1	0.1082	0.3124	228.0	0.8562300319488818
4IKF	A	50.5	0.03651685393258427	0.2785714285714286	1856	465.0	0.21599264705882354	0.8935361216730038	825	0	-1	-1	-1	0	-1	-1	-1	0	-1	-1	-1	0.1189	0.247	368.0	0.7984538928768636
3HHW	O	33.0	0.06779661016949153	0.34408602150537637	1137	541.5	0.18034188034188034	0.9017094017094017	936	0	-1	-1	-1	1340.5	0.21013412816691504	0.7943661971830986	2961	0	-1	-1	-1	0.1394	0.27	421.0	0.839873417721519
6BBM	A	53.5	0.08472012102874432	0.26540284360189575	900	526.0	0.18087855297157623	0.9210526315789473	933	0	-1	-1	-1	0	-1	-1	-1	0	-1	-1	-1	0.1212	0.2352	405.0	0.8404377880184332
4F5X	E	48.0	0.066815144766147	0.2786377708978328	1024	577.5	0.21364452423698385	0.8947368421052632	848	0	-1	-1	-1	0	-1	-1	-1	0	-1	-1	-1	0.1315	0.2565	397.0	0.8375796178343949
4PB6	K	47.5	0.023131672597864767	0.29545454545454547	1554	424.5	0.21079258010118043	0.8361204013377926	887	0	-1	-1	-1	0	-1	-1	-1	0	-1	-1	-1	0.1394	0.2265	502.0	-1
5U3L	B	0	-1	-1	-1	387.5	0.1455078125	0.8764705882352941	854	0	-1	-1	-1	0	-1	-1	-1	0	-1	-1	-1	0.0952	0.3145	214.0	0.8568690095846645
5U3J	H	0	-1	-1	-1	401.0	0.15145631067961166	0.9285714285714286	862	0	-1	-1	-1	0	-1	-1	-1	0	-1	-1	-1	0.0973	0.3117	215.0	0.853035143769968
3KZ4	E	44.0	0.06607275426874536	0.2755417956656347	1024	577.5	0.21364452423698385	0.8947368421052632	848	0	-1	-1	-1	0	-1	-1	-1	0	-1	-1	-1	0.1315	0.2565	397.0	0.8375796178343949
5W9I	D	0	-1	-1	-1	196.5	0.08157099697885196	0.8350515463917526	896	0	-1	-1	-1	0	-1	-1	-1	0	-1	-1	-1	0.4042	0.8127	111.0	-1
2HU4	E	74.5	0.0907749077490775	0.335149863760218	988	651.0	0.24089635854341737	0.8686868686868687	774	0	-1	-1	-1	0	-1	-1	-1	0	-1	-1	-1	0.1253	0.2613	385.0	-1
5OE8	B	24.5	0.03594771241830065	0.3235294117647059	1360	470.0	0.21631205673758866	0.9348659003831418	867	0	-1	-1	-1	1285.0	0.2177278401997503	0.7920072661217076	2904	0	-1	-1	-1	0.1393	0.2731	406.0	0.8319488817891374
6LGW	E	26.0	0.07208480565371024	0.2670157068062827	1033	605.0	0.25621414913957935	0.8701298701298701	738	0	-1	-1	-1	0	-1	-1	-1	0	-1	-1	-1	0.0743	0.4449	104.0	0.860702875399361
3K3A	A	33.5	0.07233407904548844	0.24371859296482412	943	690.5	0.25	0.9246575342465754	788	0	-1	-1	-1	0	-1	-1	-1	0	-1	-1	-1	0.1153	0.2418	389.0	-1
3DNN	H	72.5	0.12690707350901526	0.2663755458515284	755	238.0	0.10914454277286136	0.8102189781021898	880	95.5	0.23595505617977527	0.7590361445783133	184	2513.5	0.391578947368421	0.7903682719546742	2157	187.5	0.23629489603024575	0.8064516129032258	374	0.0717	0.2769	170.0	0.8253275109170306
6CV5	A	95.5	0.08013417815877749	0.2763496143958869	1905	300.0	0.14507299270072993	0.8932584269662921	918	0	-1	-1	-1	0	-1	-1	-1	0	-1	-1	-1	0.0993	0.254	290.0	0.8319488817891374
6W2U	D	50.0	0.14649286157666047	0.2610619469026549	707	592.0	0.22920517560073936	0.8825622775800712	801	79.5	0.20522388059701493	0.7534246575342466	195	2772.0	0.39956070287539935	0.7868659064097523	2465	0	-1	-1	-1	0.1524	0.3159	380.0	0.30078125
4GEZ	I	55.0	0.07086614173228346	0.3113207547169811	1079	624.5	0.2448015122873346	0.8931034482758621	768	0	-1	-1	-1	0	-1	-1	-1	0	-1	-1	-1	0.1126	0.243	365.0	0.9055619930475087
6KI3	B	33.0	0.023383768913342505	0.2956521739130435	1339	507.0	0.16055045871559634	0.9259259259259259	901	0	-1	-1	-1	0	-1	-1	-1	0	-1	-1	-1	0.111	0.2672	300.0	0.8073545554335895
6VTT	E	38.5	0.05145929339477726	0.32524271844660196	1096	501.5	0.2302158273381295	0.8338762214983714	805	0	-1	-1	-1	0	-1	-1	-1	0	-1	-1	-1	0.0724	0.4201	108.0	0.9980830670926517
2H1L	Q	23.0	0.062409288824383166	0.2986111111111111	1090	300.0	0.11545801526717557	0.9029850746268657	914	0	-1	-1	-1	0	-1	-1	-1	0	-1	-1	-1	0.0987	0.33	199.0	0.8207547169811321
5GQ1	D	83.5	0.07976794778825236	0.3107344632768362	2050	302.5	0.14076246334310852	0.9056603773584906	864	0	-1	-1	-1	0	-1	-1	-1	0	-1	-1	-1	0.0927	0.3349	197.0	0.7377666248431619
6APB	B	59.5	0.08934953538241601	0.27901785714285715	951	745.0	0.218117854001759	0.8953068592057761	860	0	-1	-1	-1	0	-1	-1	-1	0	-1	-1	-1	0.1766	0.3596	212.0	-1
2HTR	A	43.0	0.08875739644970414	0.3069053708439898	961	615.0	0.24651162790697675	0.889261744966443	777	0	-1	-1	-1	0	-1	-1	-1	0	-1	-1	-1	0.1244	0.2461	387.0	0.9225
6CRR	A	90.5	0.08027006751687922	0.2691823899371069	1871	288.5	0.1533457249070632	0.8418367346938775	880	0	-1	-1	-1	0	-1	-1	-1	0	-1	-1	-1	0.1028	0.257	288.0	0.8319488817891374
6VBP	D	0	-1	-1	-1	370.5	0.14453125	0.8604651162790697	852	0	-1	-1	-1	0	-1	-1	-1	0	-1	-1	-1	0.1004	0.3048	12.0	-1
6SHL	A	95.0	0.11118293471234647	0.28907563025210087	952	348.5	0.15695488721804512	0.8978494623655914	878	0	-1	-1	-1	2741.5	0.40032679738562094	0.7984171322160148	2136	0	-1	-1	-1	0.0879	0.2395	267.0	0.8338658146964856
6YGH	B	14.0	0.052995391705069124	0.296137339055794	1069	519.0	0.1411764705882353	0.9290322580645162	865	0	-1	-1	-1	0	-1	-1	-1	0	-1	-1	-1	0.0082	0.2701	13.0	0.8345047923322684
6VKC	F	63.0	0.08512160228898426	0.2650334075723831	949	642.5	0.19420783645655879	0.9156626506024096	925	0	-1	-1	-1	0	-1	-1	-1	0	-1	-1	-1	-1	-1	0.829325513196481
6U8Q	C	42.5	0.12776280323450134	0.27784290738569756	1002	520.0	0.17805582290664101	0.8644859813084113	825	0	-1	-1	-1	0	-1	-1	-1	0	-1	-1	-1	0.0974	0.2696	270.0	0.8062632696390658
2HU0	A	74.5	0.0907749077490775	0.335149863760218	988	645.5	0.23540315106580167	0.8788927335640139	790	0	-1	-1	-1	0	-1	-1	-1	0	-1	-1	-1	0.1249	0.2611	385.0	0.8587859424920128
5CD5	A	56.0	0.053896576839038604	0.2924901185770751	1120	477.0	0.19595216191352346	0.8765432098765432	844	0	-1	-1	-1	0	-1	-1	-1	0	-1	-1	-1	0.1074	0.246	207.0	-1
6K9E	D	56.0	0.09165526675786594	0.2533081285444234	933	682.5	0.22202327663384064	0.915129151291513	846	0	-1	-1	-1	0	-1	-1	-1	0	-1	-1	-1	0.1337	0.2656	404.0	0.8303571428571429
5HY3	A	49.5	0.05145413870246085	0.24820143884892087	1063	578.5	0.17391304347826086	0.8955223880597015	834	0	-1	-1	-1	0	-1	-1	-1	0	-1	-1	-1	0.1154	0.3262	57.0	-1
6ODM	D	36.5	0.03826311263972485	0.2772585669781931	2005	388.5	0.1782178217821782	0.8425531914893617	876	0	-1	-1	-1	0	-1	-1	-1	0	-1	-1	-1	0.058	0.3554	101.0	0.855591054313099
5TXM	D	40.5	0.13138297872340426	0.29404761904761906	1040	469.0	0.1984196663740123	0.8793774319066148	882	0	-1	-1	-1	0	-1	-1	-1	0	-1	-1	-1	0.1737	0.2625	412.0	-1
3EPF	1	67.5	0.05509924709103354	0.2885304659498208	2364	284.5	0.15700934579439252	0.9032258064516129	884	0	-1	-1	-1	0	-1	-1	-1	0	-1	-1	-1	0.1083	0.3406	235.0	-1
4QYZ	G	81.0	0.07350689127105667	0.2909090909090909	976	531.0	0.15491731940818101	0.9128205128205128	954	0	-1	-1	-1	0	-1	-1	-1	0	-1	-1	-1	0.1311	0.2836	360.0	0.8319488817891374
3N41	F	77.0	0.14140203714799282	0.27699530516431925	817	622.5	0.2564102564102564	0.8681672025723473	742	0	-1	-1	-1	0	-1	-1	-1	0	-1	-1	-1	0.1616	0.3311	382.0	0.9980830670926517
6VO1	A	46.0	0.12352168199737187	0.3076923076923077	911	516.0	0.22202643171806166	0.863013698630137	843	0	-1	-1	-1	0	-1	-1	-1	0	-1	-1	-1	0.1455	0.264	440.0	0.9980830670926517
4IND	D	81.5	0.06240713224368499	0.2727272727272727	1038	706.5	0.26507177033492824	0.8765822784810127	729	0	-1	-1	-1	1295.0	0.21242331288343558	0.7869318181818182	2856	0	-1	-1	-1	0.1442	0.2993	377.0	0.8334396936821953
1UF2	S	38.5	0.07755406413124534	0.29545454545454547	989	521.5	0.15736040609137056	0.8378378378378378	960	0	-1	-1	-1	0	-1	-1	-1	0	-1	-1	-1	0.15	0.2862	421.0	0.8331210191082803
6MWC	F	74.5	0.04446460980036298	0.31511254019292606	1893	452.0	0.2056338028169014	0.9012345679012346	822	0	-1	-1	-1	0	-1	-1	-1	0	-1	-1	-1	0.1551	0.3063	211.0	-1
5FT1	B	43.0	0.04398826979472141	0.32967032967032966	1182	317.5	0.10815765352887259	0.8613138686131386	954	0	-1	-1	-1	938.0	0.15057618437900128	0.7956698240866035	3166	0	-1	-1	-1	0.1025	0.3084	6.0	-1
5Z58	o	33.5	0.037509377344336084	0.2564102564102564	1138	202.5	0.12015888778550149	0.8768115942028986	869	68.0	0.14590747330960854	0.7592592592592593	227	798.0	0.1468693635660912	0.8039492242595204	3172	195.0	0.4154929577464789	0.7421383647798742	125	0.1197	0.2923	313.0	0.3203125
5KV8	A	50.0	0.0967032967032967	0.275	885	742.5	0.28033866415804326	0.8514285714285714	713	0	-1	-1	-1	0	-1	-1	-1	0	-1	-1	-1	0.1206	0.2279	430.0	0.8578623391158366
2XWH	A	37.5	0.042059854408196276	0.2613065326633166	3112	626.5	0.20094562647754138	0.9239130434782609	993	0	-1	-1	-1	0	-1	-1	-1	0	-1	-1	-1	0.1523	0.2333	561.0	0.8366305041480536
4DKU	B	56.0	0.053896576839038604	0.2924901185770751	1120	481.5	0.20825515947467166	0.8538461538461538	806	0	-1	-1	-1	0	-1	-1	-1	0	-1	-1	-1	0.1069	0.2464	339.0	0.8669623059866962
5XLO	B	25.0	0.05995558845299778	0.3068181818181818	1087	329.5	0.15517241379310345	0.8260869565217391	895	0	-1	-1	-1	0	-1	-1	-1	0	-1	-1	-1	0.1061	0.2506	326.0	0.8332268370607029
4XZ8	A	42.0	0.08126259234385494	0.2922705314009662	1075	606.5	0.1734527687296417	0.9301310043668122	999	0	-1	-1	-1	0	-1	-1	-1	0	-1	-1	-1	0.1386	0.2413	473.0	0.8351437699680511
6MEI	C	0	-1	-1	-1	265.5	0.11634349030470914	0.9130434782608695	945	0	-1	-1	-1	0	-1	-1	-1	0	-1	-1	-1	0.0957	0.2677	238.0	0.9473046638400969
4NM8	C	63.5	0.09229651162790697	0.27429805615550756	913	448.5	0.20342205323193915	0.8594377510040161	803	0	-1	-1	-1	0	-1	-1	-1	0	-1	-1	-1	0.139	0.3246	318.0	0.9542682926829268
5VIC	L	32.5	0.043010752688172046	0.3027027027027027	1117	349.0	0.13378248315688163	0.896774193548387	884	0	-1	-1	-1	0	-1	-1	-1	0	-1	-1	-1	0.0551	0.3549	83.0	0.8568690095846645
6C0N	B	40.5	0.13138297872340426	0.29404761904761906	1040	463.0	0.16852966466036112	0.8412017167381974	930	0	-1	-1	-1	0	-1	-1	-1	0	-1	-1	-1	0.1379	0.2623	412.0	0.838319541693189
2BMF	B	61.0	0.04267531819316197	0.2602739726027397	3350	453.0	0.1442385173247381	0.9623655913978495	1055	0	-1	-1	-1	0	-1	-1	-1	0	-1	-1	-1	0.1386	0.2496	443.0	0.8375796178343949
6RIC	I	0	-1	-1	-1	455.0	0.1895017793594306	0.8658536585365854	878	0	-1	-1	-1	0	-1	-1	-1	0	-1	-1	-1	0.0999	0.2081	383.0	0.8351437699680511
4URR	F	69.5	0.10077519379844961	0.29979035639413	942	701.5	0.27797513321492007	0.8575342465753425	761	0	-1	-1	-1	0	-1	-1	-1	0	-1	-1	-1	0.1569	0.2567	508.0	0.854524627720504
3NVN	B	101.0	0.15086206896551724	0.28426395939086296	871	666.0	0.2701722574796011	0.8418079096045198	749	113.0	0.34675615212527966	0.7276995305164319	234	3315.5	0.3691379310344828	0.7845364602418469	3071	235.5	0.06994171523730225	0.7741935483870968	2185	0.1325	0.2757	474.0	-1
1HX6	B	66.0	0.06386066763425254	0.30344827586206896	1088	562.0	0.21383075523202913	0.9108527131782945	841	0	-1	-1	-1	0	-1	-1	-1	0	-1	-1	-1	0.1204	0.2568	374.0	0.8004694835680751
6FY3	L	0	-1	-1	-1	398.5	0.1407766990291262	0.9006211180124224	869	0	-1	-1	-1	0	-1	-1	-1	0	-1	-1	-1	0.1005	0.3426	202.0	0.8568690095846645
5JZG	C	63.0	0.14364406779661018	0.31801125703564725	1294	413.5	0.18609022556390978	0.8761061946902655	838	0	-1	-1	-1	0	-1	-1	-1	0	-1	-1	-1	0.1133	0.2838	303.0	0.8345047923322684
5LFE	B	39.5	0.08267997148966501	0.29896907216494845	1015	390.5	0.17757009345794392	0.867579908675799	851	0	-1	-1	-1	0	-1	-1	-1	0	-1	-1	-1	0.1076	0.2589	306.0	0.8357827476038339
6WKK	E	26.5	0.04790874524714829	0.2625	1075	532.0	0.21083172147001933	0.9519650655021834	805	0	-1	-1	-1	954.0	0.15076142131979695	0.8125854993160054	3209	0	-1	-1	-1	0.0957	0.2542	280.0	0.8210191082802548
6W2D	m	44.0	0.03917220990391722	0.2398190045248869	1132	543.5	0.21768707482993196	0.8853754940711462	776	0	-1	-1	-1	831.0	0.15042907622412924	0.7780678851174935	3196	0	-1	-1	-1	0.1884	0.1452	299.0	-1
1Q1T	C	60.0	0.07649513212795549	0.3021978021978022	1074	634.0	0.17183570829840739	0.9447004608294931	976	0	-1	-1	-1	0	-1	-1	-1	0	-1	-1	-1	0.1416	0.2673	427.0	0.8357827476038339
6F9E	G	45.0	0.12204951065054692	0.2892223738062756	1004	210.5	0.14583333333333334	0.8846153846153846	922	0	-1	-1	-1	0	-1	-1	-1	0	-1	-1	-1	0.1057	0.2562	301.0	0.8198083067092652
1Q94	A	8.5	0.06030534351145038	0.24085365853658536	982	491.5	0.18155619596541786	0.8709677419354839	824	26.5	0.04395604395604396	0.8571428571428571	259	764.5	0.17527582748244735	0.75	3056	249.0	0.3536036036036036	0.785	244	0.1028	0.2716	275.0	0.8549618320610687
6JJM	B	79.0	0.05370843989769821	0.28865979381443296	1273	790.5	0.2690909090909091	0.8835820895522388	765	0	-1	-1	-1	0	-1	-1	-1	0	-1	-1	-1	0.1303	0.2401	452.0	0.9304399524375743
5IRO	A	8.5	0.06030534351145038	0.24085365853658536	982	325.5	0.1529080675422139	0.8858695652173914	882	26.5	0.04395604395604396	0.8571428571428571	259	764.5	0.17527582748244735	0.75	3056	249.0	0.3536036036036036	0.785	244	0.1019	0.2714	264.0	0.853035143769968
6K9E	F	56.0	0.09165526675786594	0.2533081285444234	933	674.5	0.2223222322232223	0.8916967509025271	834	0	-1	-1	-1	0	-1	-1	-1	0	-1	-1	-1	0.1335	0.2658	404.0	0.8314176245210728
5M0R	I	34.5	0.05745614035087719	0.2625250501002004	1781	450.0	0.16026241799437677	0.890625	875	0	-1	-1	-1	0	-1	-1	-1	0	-1	-1	-1	0.1188	0.3157	217.0	-1
6LKS	G	58.5	0.08938953488372094	0.2662337662337662	914	392.0	0.181058495821727	0.8628318584070797	851	0	-1	-1	-1	0	-1	-1	-1	0	-1	-1	-1	0.1385	0.3171	321.0	0.93210244192972
6D96	F	96.0	0.0984102952308857	0.3087885985748218	900	654.5	0.23774283071230343	0.8923611111111112	793	0	-1	-1	-1	0	-1	-1	-1	0	-1	-1	-1	0.1258	0.2601	386.0	0.8921848260125499
4K67	G	45.0	0.09905316824471959	0.2899786780383795	904	442.0	0.18515037593984962	0.8208333333333333	824	0	-1	-1	-1	0	-1	-1	-1	0	-1	-1	-1	0.1355	0.3135	321.0	0.9326177698270721
6C0L	B	40.5	0.13138297872340426	0.29404761904761906	1040	463.0	0.19493006993006992	0.8779527559055118	890	0	-1	-1	-1	0	-1	-1	-1	0	-1	-1	-1	0.1383	0.262	414.0	0.8382165605095542
4RU4	F	77.5	0.14505494505494507	0.29246676514032494	688	795.0	0.2919520547945205	0.8419753086419753	763	0	-1	-1	-1	1938.0	0.36697685516583156	0.7923750643997939	2250	0	-1	-1	-1	0.1697	0.2447	590.0	0.829981718464351
3VB7	A	101.0	0.06364428945074106	0.2736644798500469	3521	527.0	0.22439024390243903	0.888030888030888	766	0	-1	-1	-1	0	-1	-1	-1	0	-1	-1	-1	0.1283	0.3203	301.0	0.8370607028753994
4GEZ	J	55.0	0.07086614173228346	0.3113207547169811	1079	628.0	0.24597918637653737	0.8996539792387543	768	0	-1	-1	-1	0	-1	-1	-1	0	-1	-1	-1	0.1185	0.2677	363.0	0.8281807372175981
5J3O	B	49.5	0.0903954802259887	0.3224181360201511	1019	379.0	0.16620752984389348	0.8916256157635468	886	0	-1	-1	-1	0	-1	-1	-1	0	-1	-1	-1	0.1079	0.2604	309.0	0.8614420062695924
2M8L	A	42.5	0.12776280323450134	0.27784290738569756	1002	455.5	0.13035204567078973	0.8954248366013072	898	0	-1	-1	-1	0	-1	-1	-1	0	-1	-1	-1	0.1064	0.3358	221.0	0.8345047923322684
3J40	H	26.0	0.0167427701674277	0.3142857142857143	1244	72.5	0.09017223910840932	0.8317757009345794	880	0	-1	-1	-1	374.5	0.06353734439834025	0.8112582781456954	3554	0	-1	-1	-1	0.1098	0.2507	335.0	0.8300319488817891
6X4D	B	40.5	0.13138297872340426	0.29404761904761906	1040	440.5	0.15351993214588636	0.8743961352657005	972	0	-1	-1	-1	0	-1	-1	-1	0	-1	-1	-1	0.1347	0.2621	401.0	0.8381134480560867
6E48	A	48.5	0.08732999284180387	0.29256594724220625	980	433.5	0.18667917448405252	0.9004524886877828	845	0	-1	-1	-1	0	-1	-1	-1	0	-1	-1	-1	0.1051	0.2584	304.0	0.8163992869875223
2YHM	H	47.5	0.06417910447761194	0.2654320987654321	1016	632.5	0.18633540372670807	0.9090909090909091	896	0	-1	-1	-1	0	-1	-1	-1	0	-1	-1	-1	0.1328	0.2775	375.0	0.8325878594249201
5W9P	E	1569.0	0.2998624484181568	0.3720136518771331	282	209.0	0.08216432865731463	0.8541666666666666	902	0	-1	-1	-1	0	-1	-1	-1	0	-1	-1	-1	0.4045	0.8125	111.0	-1
3GUT	E	14.0	0.0027609055770292656	0.38461538461538464	1798	374.5	0.16986564299424184	0.8271028037383178	828	67.0	0.19424460431654678	0.7605633802816901	207	1181.0	0.2590171871217623	0.7943578322197475	2784	183.0	0.15739644970414202	0.8260869565217391	684	0.1264	0.336	312.0	-1
4CPZ	B	36.5	0.06936416184971098	0.2704225352112676	1029	637.5	0.24581005586592178	0.882943143812709	775	0	-1	-1	-1	0	-1	-1	-1	0	-1	-1	-1	0.1277	0.2624	390.0	0.8772421524663677
5HGA	D	8.5	0.06030534351145038	0.24085365853658536	982	400.5	0.1665089877010407	0.88	857	26.5	0.04395604395604396	0.8571428571428571	259	764.5	0.17527582748244735	0.75	3056	249.0	0.3536036036036036	0.785	244	0.1057	0.2773	274.0	0.8549520766773163
5LKC	A	30.0	0.013848817080207732	0.3	1653	399.0	0.17520969245107176	0.8703703703703703	857	0	-1	-1	-1	0	-1	-1	-1	0	-1	-1	-1	0.1066	0.2563	305.0	0.8880778588807786
1CG9	A	18.0	0.05066079295154185	0.25274725274725274	1089	448.0	0.1799043062200957	0.8744186046511628	830	27.0	0.06792452830188679	0.8571428571428571	244	790.0	0.16865969108121576	0.7547380156075808	3117	192.0	0.33705357142857145	0.7294685990338164	241	0.1	0.2608	277.0	0.8585987261146497
4G0J	I	67.5	0.06312548113933796	0.281786941580756	1008	389.0	0.13591359135913592	0.9320987654320988	949	0	-1	-1	-1	0	-1	-1	-1	0	-1	-1	-1	0.1264	0.3193	290.0	0.8313099041533546
3K39	H	33.5	0.07233407904548844	0.24371859296482412	943	667.0	0.24606845513413506	0.9140893470790378	790	0	-1	-1	-1	0	-1	-1	-1	0	-1	-1	-1	0.1139	0.2388	389.0	-1
3UQS	A	34.5	0.0740276035131744	0.3110720562390158	1822	702.5	0.2051926298157454	0.9107806691449815	925	0	-1	-1	-1	0	-1	-1	-1	0	-1	-1	-1	0.1376	0.2379	478.0	0.8384418901660281
2WV5	C	88.5	0.09704008992131885	0.2767094017094017	1733	408.5	0.16067864271457086	0.8895027624309392	821	0	-1	-1	-1	0	-1	-1	-1	0	-1	-1	-1	0.0792	0.2666	200.0	0.7297124600638978
1TSP	A	53.0	0.0951048951048951	0.26666666666666666	920	720.0	0.25919589392643283	0.8416666666666667	809	0	-1	-1	-1	2008.5	0.3216715257531584	0.7742690058479532	2406	0	-1	-1	-1	0.1513	0.2334	544.0	0.8357827476038339
2V9P	K	33.5	0.0532051282051282	0.2610062893081761	1242	449.5	0.15111940298507462	0.8901098901098901	890	0	-1	-1	-1	1829.0	0.3082225504677499	0.7934093789607097	2484	0	-1	-1	-1	0.1004	0.2715	269.0	0.8308870453095086
5OSN	A	111.0	0.14097881665449233	0.2618724559023066	632	320.5	0.14061054579093432	0.8837209302325582	909	0	-1	-1	-1	0	-1	-1	-1	0	-1	-1	-1	0.0974	0.2632	270.0	0.8158971361776739
5MV2	A	42.0	0.05873456012099824	0.3157181571815718	3229	662.5	0.2523191094619666	0.8918032786885246	773	0	-1	-1	-1	0	-1	-1	-1	0	-1	-1	-1	0.1597	0.3078	410.0	0.8568690095846645
5W8U	C	125.0	0.036752827140549275	0.29577464788732394	6505	502.5	0.17516218721038	0.8475336322869955	856	0	-1	-1	-1	0	-1	-1	-1	0	-1	-1	-1	0.1274	0.2923	319.0	0.8008998875140607
4M40	E	79.5	0.10771470160116449	0.3064182194616977	891	484.5	0.21408182683158897	0.8241758241758241	778	0	-1	-1	-1	0	-1	-1	-1	0	-1	-1	-1	0.1434	0.3244	343.0	0.9210836277974087
6OPO	D	40.0	0.06232294617563739	0.27586206896551724	1093	514.0	0.19910714285714284	0.8849206349206349	868	150.5	0.3670886075949367	0.7682119205298014	165	1213.0	0.23317488116087065	0.7753743760399334	2795	182.0	0.0835509138381201	0.7664670658682635	1365	0.0706	0.4552	97.0	1.0
5W9H	C	0	-1	-1	-1	206.0	0.0839231547017189	0.8217821782178217	888	0	-1	-1	-1	0	-1	-1	-1	0	-1	-1	-1	0.404	0.8122	726.0	-1
1OSN	B	38.0	0.055347793567688854	0.26714801444043323	1060	560.0	0.17371323529411764	0.8915094339622641	876	0	-1	-1	-1	0	-1	-1	-1	0	-1	-1	-1	0.0978	0.2299	315.0	0.8362408553742262
6VPX	A	68.0	0.1382228490832158	0.2804005722460658	719	501.0	0.19410745233968804	0.8452830188679246	889	0	-1	-1	-1	0	-1	-1	-1	0	-1	-1	-1	0.1225	0.2266	109.0	-1
4DYP	A	54.0	0.08423326133909287	0.306282722513089	1007	571.0	0.17563025210084032	0.920704845814978	963	0	-1	-1	-1	0	-1	-1	-1	0	-1	-1	-1	0.1367	0.2545	430.0	0.8297501452643812
2GU0	A	42.5	0.02134986225895317	0.23308270676691728	1319	416.5	0.14118705035971224	0.9075144508670521	939	0	-1	-1	-1	1088.5	0.16683673469387755	0.7776456599286563	3079	0	-1	-1	-1	0.1352	0.3325	301.0	0.8351437699680511
2I9L	K	48.5	0.035346097201767304	0.2909090909090909	1193	342.5	0.10328185328185328	0.8916666666666667	916	0	-1	-1	-1	823.0	0.13765701102281466	0.7967359050445104	3227	0	-1	-1	-1	0.0904	0.3412	173.0	0.7584664536741214
3SDY	L	0	-1	-1	-1	396.5	0.1543756145526057	0.8722222222222222	837	0	-1	-1	-1	0	-1	-1	-1	0	-1	-1	-1	0.1061	0.3413	215.0	0.8563218390804598
5OYP	A	141.0	0.08558701877187401	0.2722672064777328	2155	336.0	0.13666352497643733	0.8787878787878788	896	0	-1	-1	-1	3915.5	0.28483853311439516	0.7971813725490197	5871	0	-1	-1	-1	0.1028	0.3263	243.0	0.8351437699680511
5SWZ	P	15.5	0.06676899462778205	0.2620481927710843	971	321.0	0.14056603773584905	0.9085365853658537	896	0	-1	-1	-1	0	-1	-1	-1	0	-1	-1	-1	0.0889	0.2849	238.0	0.8313099041533546
5FB5	B	56.0	0.0923836389280677	0.28854625550660795	964	823.5	0.3295154185022026	0.88	710	0	-1	-1	-1	1855.0	0.3087693441414886	0.8104448742746615	2520	0	-1	-1	-1	0.1381	0.2086	576.0	-1
6P8N	H	0	-1	-1	-1	409.5	0.16897233201581027	0.9243243243243243	827	0	-1	-1	-1	0	-1	-1	-1	0	-1	-1	-1	0.1076	0.3255	220.0	0.8536741214057508
2VJI	A	96.0	0.10596491228070175	0.27060931899641577	867	749.5	0.2693911592994162	0.8455497382198953	817	0	-1	-1	-1	2161.0	0.35099177552007743	0.7968149368478857	2313	0	-1	-1	-1	0.1674	0.2406	598.0	0.8412698412698413
2VFO	A	53.0	0.0951048951048951	0.26666666666666666	920	726.0	0.26735218508997427	0.8409703504043127	796	0	-1	-1	-1	2008.5	0.3216715257531584	0.7742690058479532	2406	0	-1	-1	-1	0.1809	0.2763	555.0	0.835
7CN2	m	0	-1	-1	-1	167.5	0.07669322709163347	0.8651685393258427	915	0	-1	-1	-1	0	-1	-1	-1	0	-1	-1	-1	0.0753	0.4334	478.0	-1
5NGD	C	19.5	0.07833089311859444	0.30140845070422534	1011	585.5	0.21231043710972347	0.9015151515151515	857	0	-1	-1	-1	1045.5	0.2067354965585054	0.7638510445049954	2967	0	-1	-1	-1	0.1389	0.2858	401.0	0.8198083067092652
1R5I	H	37.0	0.03889304412864622	0.2988505747126437	1163	567.0	0.17378351539225423	0.9259259259259259	818	0	-1	-1	-1	0	-1	-1	-1	0	-1	-1	-1	0.0902	0.3112	214.0	0.8157560355781448
4I78	B	48.5	0.12033511043412033	0.3015267175572519	789	416.0	0.19142857142857142	0.8170731707317073	804	0	-1	-1	-1	0	-1	-1	-1	0	-1	-1	-1	0.1325	0.3094	319.0	0.9993610223642172
3DXA	O	29.5	0.03139356814701378	0.2867132867132867	1163	406.0	0.17073170731707318	0.8536585365853658	820	0	-1	-1	-1	0	-1	-1	-1	0	-1	-1	-1	0.1029	0.2948	244.0	0.853035143769968
2ZSW	C	5.0	0.06167400881057269	0.3	1082	500.0	0.18797709923664122	0.9292452830188679	836	0	-1	-1	-1	0	-1	-1	-1	0	-1	-1	-1	0.1	0.2681	277.0	0.855591054313099
6II8	E	70.5	0.0967503692762186	0.27348643006263046	875	433.5	0.18309859154929578	0.8333333333333334	831	0	-1	-1	-1	0	-1	-1	-1	0	-1	-1	-1	0.1392	0.3267	213.0	-1
4QYZ	F	81.0	0.07350689127105667	0.2909090909090909	976	558.5	0.17662801070472792	0.8839285714285714	897	0	-1	-1	-1	0	-1	-1	-1	0	-1	-1	-1	0.1342	0.2873	362.0	0.8319488817891374
2VFN	A	53.0	0.0951048951048951	0.26666666666666666	920	748.0	0.2751504729148753	0.8533333333333334	788	0	-1	-1	-1	2008.5	0.3216715257531584	0.7742690058479532	2406	0	-1	-1	-1	0.1807	0.2758	555.0	0.835
3P4N	A	5.0	0.06167400881057269	0.3	1082	482.5	0.18635926993275698	0.8858447488584474	822	0	-1	-1	-1	0	-1	-1	-1	0	-1	-1	-1	0.1033	0.2697	278.0	0.855591054313099
2HU0	B	74.5	0.0907749077490775	0.335149863760218	988	625.5	0.25	0.875	760	0	-1	-1	-1	0	-1	-1	-1	0	-1	-1	-1	0.1239	0.2594	385.0	0.8813767670559312
6TVD	A	45.0	0.09715120525931337	0.29490022172949004	918	430.0	0.1947069943289225	0.8477366255144033	815	0	-1	-1	-1	0	-1	-1	-1	0	-1	-1	-1	0.1377	0.3204	320.0	0.9961807765754297
6MW9	O	0	-1	-1	-1	417.0	0.16290480863591755	0.9120879120879121	837	0	-1	-1	-1	0	-1	-1	-1	0	-1	-1	-1	0.1551	0.3063	211.0	-1
4BKK	G	47.5	0.06417910447761194	0.2654320987654321	1016	677.5	0.2009009009009009	0.9176954732510288	867	0	-1	-1	-1	0	-1	-1	-1	0	-1	-1	-1	0.1333	0.2799	370.0	0.8325878594249201
5Z58	R	9.0	0.04908376963350786	0.2669039145907473	1247	0	-1	-1	-1	42.5	0.07518796992481203	0.7142857142857143	238	1480.0	0.28291948833709557	0.7800829875518672	2541	229.0	0.27392120075046905	0.7891891891891892	348	0.0475	0.3593	74.0	0.8351437699680511
7D8U	A	42.0	0.05623608017817372	0.2927536231884058	1451	390.0	0.13702359346642468	0.9263803680981595	939	0	-1	-1	-1	2547.5	0.3838851586015281	0.785781990521327	2209	0	-1	-1	-1	0.1064	0.2935	282.0	-1
4MC5	C	0	-1	-1	-1	845.0	0.3096774193548387	0.8484848484848485	689	0	-1	-1	-1	0	-1	-1	-1	0	-1	-1	-1	0.1612	0.2759	497.0	0.9364508393285371
1RVF	1	102.0	0.11455360782715043	0.28128128128128127	1454	333.5	0.1568075117370892	0.8743455497382199	874	0	-1	-1	-1	3976.5	0.3441054091539528	0.7871192893401016	4058	0	-1	-1	-1	0.1074	0.3089	119.0	-1
4UCY	B	73.5	0.05080409356725146	0.2564575645756458	2194	562.5	0.18766519823788547	0.9260869565217391	905	0	-1	-1	-1	0	-1	-1	-1	0	-1	-1	-1	0.1167	0.2416	381.0	0.8174273858921162
6Q5U	L	64.0	0.06386066763425254	0.30344827586206896	1088	562.0	0.21454219030520646	0.9157088122605364	853	0	-1	-1	-1	0	-1	-1	-1	0	-1	-1	-1	0.112	0.2243	392.0	0.8345047923322684
4UCK	B	73.5	0.05080409356725146	0.2564575645756458	2194	560.0	0.18617021276595744	0.9051724137931034	896	0	-1	-1	-1	0	-1	-1	-1	0	-1	-1	-1	0.1154	0.2432	376.0	0.8261826182618262
6NK6	F	85.5	0.14527845036319612	0.2761795166858458	783	716.0	0.30096153846153845	0.8646408839779005	678	0	-1	-1	-1	0	-1	-1	-1	0	-1	-1	-1	0.1291	0.2489	419.0	0.9974489795918368
4N5Y	G	50.0	0.08946608946608947	0.2743362831858407	934	398.5	0.192090395480226	0.8571428571428571	824	0	-1	-1	-1	0	-1	-1	-1	0	-1	-1	-1	0.135	0.3134	324.0	0.9479103573591763
1PO1	1	65.5	0.10756166599272139	0.26362735381565905	1464	310.0	0.15769944341372913	0.9042553191489362	890	264.0	0.2222222222222222	0.7767857142857143	559	3751.5	0.3651567944250871	0.7995117485505036	3898	0	-1	-1	-1	0.0849	0.2281	283.0	0.833029751062538
5UV5	D	40.5	0.13138297872340426	0.29404761904761906	1040	450.0	0.16595012897678418	0.8894009216589862	946	0	-1	-1	-1	0	-1	-1	-1	0	-1	-1	-1	0.1328	0.2579	393.0	0.8357827476038339
1B5D	A	34.0	0.037397157816005985	0.27472527472527475	1155	324.5	0.1266294227188082	0.8774193548387097	919	0	-1	-1	-1	829.0	0.13203684749232344	0.7877862595419848	3253	0	-1	-1	-1	0.0942	0.2806	246.0	0.85833831440526
4RZ8	D	56.0	0.053896576839038604	0.2924901185770751	1120	485.5	0.19444444444444445	0.8536585365853658	834	0	-1	-1	-1	0	-1	-1	-1	0	-1	-1	-1	0.1084	0.2528	339.0	0.9129672897196262
6O3H	D	37.5	0.05289139633286319	0.2840909090909091	1154	642.0	0.22931654676258992	0.9107142857142857	832	0	-1	-1	-1	863.5	0.19037037037037038	0.7694610778443114	3048	0	-1	-1	-1	0.1365	0.2679	409.0	0.8249522597071929
3J9F	2	65.5	0.10756166599272139	0.26362735381565905	1464	386.5	0.1744518589132507	0.9104477611940298	848	264.0	0.2222222222222222	0.7767857142857143	559	3751.5	0.3651567944250871	0.7995117485505036	3898	0	-1	-1	-1	0.0868	0.2309	90.0	-1
5VF3	H	55.5	0.043059125964010285	0.2815126050420168	1318	553.0	0.22086956521739132	0.8788927335640139	861	0	-1	-1	-1	1650.0	0.2676616915422886	0.7865497076023392	2652	0	-1	-1	-1	0.1297	0.2248	456.0	0.8338658146964856
6DT7	B	32.5	0.05131860299358518	0.26277372262773724	1129	627.5	0.19230769230769232	0.9053497942386831	901	0	-1	-1	-1	1295.5	0.21460843373493976	0.811965811965812	2931	0	-1	-1	-1	0.1317	0.2565	404.0	0.8318471337579618
5W6H	B	115.5	0.14057507987220447	0.2956989247311828	821	720.0	0.31062449310624496	0.8568232662192393	786	0	-1	-1	-1	0	-1	-1	-1	0	-1	-1	-1	0.1642	0.2098	697.0	0.8374603174603175
4U0D	F	32.5	0.06610995128740431	0.28273809523809523	1101	520.5	0.16208251473477406	0.9269662921348315	840	0	-1	-1	-1	0	-1	-1	-1	0	-1	-1	-1	0.1031	0.3222	211.0	0.8568690095846645
3J7V	F	38.0	0.05530973451327434	0.2862595419847328	1094	404.0	0.14583333333333334	0.8944444444444445	924	0	-1	-1	-1	992.0	0.18965077746622483	0.7940234791889007	2986	0	-1	-1	-1	0.0965	0.2383	317.0	-1
5A7X	I	53.5	0.10273081924577374	0.27335640138408307	960	431.5	0.19205298013245034	0.8638297872340426	822	0	-1	-1	-1	0	-1	-1	-1	0	-1	-1	-1	0.1092	0.2681	224.0	-1
3QIP	B	28.5	0.1298283261802575	0.28672985781990523	1020	455.0	0.17335610589239966	0.9354838709677419	954	95.5	0.23595505617977527	0.7590361445783133	184	3307.5	0.40463724756918473	0.7778576563623293	2566	187.5	0.23629489603024575	0.8064516129032258	374	0.1254	0.2532	402.0	0.8357827476038339
6WZO	B	19.5	0.06855439642324888	0.26285714285714284	992	163.5	0.06341463414634146	0.9420289855072463	956	1325.0	1.0	1.0	0	1328.5	0.21077575455225742	0.7875116495806151	2936	1145.0	1.0	1.0	0	0.0596	0.3013	111.0	0.82453909726637
4K66	A	45.0	0.09905316824471959	0.2899786780383795	904	445.5	0.20152091254752852	0.8412698412698413	800	0	-1	-1	-1	0	-1	-1	-1	0	-1	-1	-1	0.1347	0.3158	321.0	0.9450151057401812
5F9O	G	0	-1	-1	-1	498.0	0.20446096654275092	0.873015873015873	824	0	-1	-1	-1	0	-1	-1	-1	0	-1	-1	-1	0.1056	0.2411	210.0	-1
6NK6	A	85.5	0.14527845036319612	0.2761795166858458	783	721.0	0.30228136882129275	0.8594594594594595	682	0	-1	-1	-1	0	-1	-1	-1	0	-1	-1	-1	0.1134	0.3155	269.0	0.9980830670926517
2X7L	C	0	-1	-1	-1	309.0	0.15339233038348082	0.8342245989304813	830	0	-1	-1	-1	0	-1	-1	-1	0	-1	-1	-1	0.1008	0.3039	220.0	0.8402555910543131
5VNQ	A	26.0	0.03265940902021773	0.2781456953642384	1135	385.5	0.11968348170128586	0.8897058823529411	875	0	-1	-1	-1	603.0	0.09191840950167829	0.8018018018018018	3429	0	-1	-1	-1	0.0785	0.3229	164.0	0.8192234245703374
6AOC	B	40.5	0.13138297872340426	0.29404761904761906	1040	480.0	0.19495213228894692	0.8648648648648649	890	0	-1	-1	-1	0	-1	-1	-1	0	-1	-1	-1	0.1353	0.2535	425.0	0.8389560789306174
1YA6	A	39.5	0.029605263157894735	0.29411764705882354	1367	487.0	0.2014388489208633	0.8888888888888888	860	0	-1	-1	-1	1375.0	0.2139616935483871	0.8032166508987701	2911	0	-1	-1	-1	0.1168	0.2359	380.0	0.8647371529828707
5U68	F	0	-1	-1	-1	426.5	0.17769002961500494	0.8823529411764706	809	0	-1	-1	-1	0	-1	-1	-1	0	-1	-1	-1	0.0976	0.2984	233.0	0.853035143769968
6JJD	A	40.0	0.07153846153846154	0.2703488372093023	956	334.5	0.13708086785009863	0.8580246913580247	852	0	-1	-1	-1	0	-1	-1	-1	0	-1	-1	-1	0.0839	0.3053	193.0	0.8001155401502021
3R2X	A	69.5	0.09182209469153516	0.2876404494382023	949	405.0	0.18258426966292135	0.851528384279476	839	0	-1	-1	-1	0	-1	-1	-1	0	-1	-1	-1	0.1369	0.3148	322.0	0.9450151057401812
6N1V	R	46.0	0.12352168199737187	0.3076923076923077	911	215.5	0.0823293172690763	0.9010989010989011	905	0	-1	-1	-1	0	-1	-1	-1	0	-1	-1	-1	0.0734	0.4562	102.0	0.823003194888179
6CCB	C	41.5	0.11168495803744351	0.29572649572649573	964	537.0	0.2334525939177102	0.8474025974025974	810	0	-1	-1	-1	0	-1	-1	-1	0	-1	-1	-1	0.1106	0.2029	440.0	0.9444779722389861
4KO0	B	40.5	0.13138297872340426	0.29404761904761906	1040	467.0	0.15345699831365936	0.8708133971291866	977	0	-1	-1	-1	0	-1	-1	-1	0	-1	-1	-1	0.1247	0.2429	410.0	0.8387507966857871
4BE0	A	50.5	0.03651685393258427	0.2785714285714286	1856	513.5	0.1981981981981982	0.9128630705394191	869	0	-1	-1	-1	0	-1	-1	-1	0	-1	-1	-1	0.1327	0.2781	368.0	0.7867836861125451
3JBD	1	65.5	0.10756166599272139	0.26362735381565905	1464	311.0	0.1610800744878957	0.9010416666666666	882	264.0	0.2222222222222222	0.7767857142857143	559	3751.5	0.3651567944250871	0.7995117485505036	3898	0	-1	-1	-1	0.0947	0.2401	283.0	0.835031847133758
5W3L	A	102.0	0.11455360782715043	0.28128128128128127	1454	330.0	0.15943396226415094	0.8578680203045685	863	0	-1	-1	-1	3976.5	0.3441054091539528	0.7871192893401016	4058	0	-1	-1	-1	0.1053	0.3065	274.0	0.8291139240506329
4JUL	L	51.0	0.10269482884195193	0.30128205128205127	905	444.5	0.21017274472168906	0.8690476190476191	790	0	-1	-1	-1	0	-1	-1	-1	0	-1	-1	-1	0.1338	0.3135	319.0	0.9536585365853658
5XRT	E	89.5	0.11277072442120986	0.302	839	472.0	0.19412878787878787	0.8333333333333334	810	0	-1	-1	-1	0	-1	-1	-1	0	-1	-1	-1	0.1396	0.3212	174.0	-1
5VQZ	B	40.5	0.13138297872340426	0.29404761904761906	1040	461.0	0.15332771693344566	0.914572864321608	988	0	-1	-1	-1	0	-1	-1	-1	0	-1	-1	-1	0.1225	0.2419	401.0	0.8381134480560867
3U60	E	49.0	0.04551920341394026	0.34408602150537637	1220	583.5	0.1824953445065177	0.9116279069767442	859	0	-1	-1	-1	1105.5	0.16839706254748038	0.7983193277310925	3116	0	-1	-1	-1	0.136	0.3228	222.0	-1
6D96	A	96.0	0.0984102952308857	0.3087885985748218	900	651.0	0.2388888888888889	0.8927335640138409	791	0	-1	-1	-1	0	-1	-1	-1	0	-1	-1	-1	0.1258	0.2602	386.0	0.9140853302162478
5C0R	L	0	-1	-1	-1	393.5	0.16205533596837945	0.8864864864864865	827	0	-1	-1	-1	0	-1	-1	-1	0	-1	-1	-1	0.1043	0.3237	222.0	0.8550540368722187
5CFC	C	102.5	0.11801730920535011	0.29239766081871343	1516	388.5	0.17387127761767532	0.905	841	0	-1	-1	-1	0	-1	-1	-1	0	-1	-1	-1	0.1104	0.2893	258.0	0.8376996805111822
6NK7	L	95.5	0.1445929526123937	0.272	771	241.5	0.09073170731707317	0.8532110091743119	916	0	-1	-1	-1	0	-1	-1	-1	0	-1	-1	-1	0.1536	0.2852	261.0	-1
2WR4	C	40.5	0.07322175732217573	0.30346820809248554	1088	809.0	0.3029197080291971	0.8877005347593583	722	0	-1	-1	-1	0	-1	-1	-1	0	-1	-1	-1	0.162	0.2738	486.0	0.8600638977635783
5HBZ	D	68.5	0.07131057268722467	0.3174019607843137	2816	268.0	0.14593535749265427	0.8662790697674418	849	0	-1	-1	-1	3299.0	0.39227812134380746	0.7763810783989414	2960	0	-1	-1	-1	0.1021	0.3212	209.0	0.839058524173028
6TVD	K	45.0	0.09715120525931337	0.29490022172949004	918	446.5	0.2005703422053232	0.8473895582329317	803	0	-1	-1	-1	0	-1	-1	-1	0	-1	-1	-1	0.1396	0.3267	318.0	0.9836477987421384
6GB5	A	15.5	0.06676899462778205	0.2620481927710843	971	474.0	0.18007662835249041	0.8785046728971962	830	0	-1	-1	-1	0	-1	-1	-1	0	-1	-1	-1	0.1068	0.2783	274.0	0.8399511301160659
2BSR	A	18.0	0.05066079295154185	0.25274725274725274	1089	424.5	0.17411988582302568	0.8798076923076923	843	27.0	0.06792452830188679	0.8571428571428571	244	790.0	0.16865969108121576	0.7547380156075808	3117	192.0	0.33705357142857145	0.7294685990338164	241	0.1069	0.2758	276.0	0.8601398601398601
5RHW	A	50.5	0.04151130996768581	0.24962630792227206	3354	464.0	0.2077125328659071	0.855595667870036	864	118.0	0.21754385964912282	0.7209302325581395	199	3578.5	0.23213627992633518	0.7824332712600869	7638	196.0	0.3202614379084967	0.7424242424242424	261	0.1196	0.218	435.0	0.8167848699763594
4ZKP	B	38.0	0.040863531225905934	0.2535885167464115	1088	440.0	0.11357074109720885	0.959349593495935	916	0	-1	-1	-1	701.5	0.1261837727156386	0.7990275526742301	3290	0	-1	-1	-1	0.0873	0.3695	179.0	0.8158390949088623
5F4O	A	30.0	0.013848817080207732	0.3	1653	385.0	0.16991643454038996	0.8632075471698113	865	0	-1	-1	-1	0	-1	-1	-1	0	-1	-1	-1	0.1052	0.2562	305.0	0.8364217252396167
2NX5	U	29.5	0.03139356814701378	0.2867132867132867	1163	466.0	0.18395303326810175	0.912621359223301	816	0	-1	-1	-1	0	-1	-1	-1	0	-1	-1	-1	0.1069	0.3181	243.0	0.8581424936386769
3VXR	A	8.5	0.06030534351145038	0.24085365853658536	982	401.0	0.16966824644549763	0.8861386138613861	853	26.5	0.04395604395604396	0.8571428571428571	259	764.5	0.17527582748244735	0.75	3056	249.0	0.3536036036036036	0.785	244	0.104	0.2714	274.0	0.8493064312736444
5W9M	D	1564.0	0.29917469050894085	0.371160409556314	282	1172.0	0.29797047970479706	0.9022346368715084	726	0	-1	-1	-1	0	-1	-1	-1	0	-1	-1	-1	0.4044	0.8116	726.0	-1
6RWO	B	26.0	0.08569774174869717	0.2601054481546573	1158	480.0	0.1391465677179963	0.9433962264150944	919	0	-1	-1	-1	0	-1	-1	-1	0	-1	-1	-1	0.0342	0.3835	47.0	0.807057484348321
5VU2	B	86.5	0.13724304715840388	0.27649208282582216	833	625.5	0.24711538461538463	0.9049295774647887	756	0	-1	-1	-1	0	-1	-1	-1	0	-1	-1	-1	0.1591	0.3251	81.0	-1
6UTD	A	56.0	0.053896576839038604	0.2924901185770751	1120	472.5	0.1906934306569343	0.9047619047619048	865	0	-1	-1	-1	0	-1	-1	-1	0	-1	-1	-1	0.1092	0.2511	340.0	0.9836272040302267
6E5P	H	49.0	0.12335958005249344	0.3076923076923077	913	350.0	0.12618595825426945	0.875	902	0	-1	-1	-1	0	-1	-1	-1	0	-1	-1	-1	0.0991	0.3168	225.0	0.41222760290556903
5VIM	B	50.5	0.04151130996768581	0.24962630792227206	3354	333.5	0.11732851985559567	0.948905109489051	971	118.0	0.21754385964912282	0.7209302325581395	199	3578.5	0.23213627992633518	0.7824332712600869	7638	196.0	0.3202614379084967	0.7424242424242424	261	0.0927	0.2551	262.0	0.8410786001147447
1DML	C	23.5	0.07681263460157932	0.2907608695652174	1025	407.0	0.16666666666666666	0.88	856	0	-1	-1	-1	870.5	0.21698804002928973	0.7458053691275168	2905	0	-1	-1	-1	0.1001	0.2559	272.0	0.8369426751592357
3BKH	A	35.0	0.053405572755417956	0.2863070539419087	1051	505.5	0.16221374045801526	0.8762886597938144	854	0	-1	-1	-1	916.0	0.15503875968992248	0.8163265306122449	3135	0	-1	-1	-1	0.095	0.264	260.0	0.8363298202107874
2HU4	B	74.5	0.0907749077490775	0.335149863760218	988	639.5	0.23584029712163418	0.872852233676976	786	0	-1	-1	-1	0	-1	-1	-1	0	-1	-1	-1	0.1253	0.2613	385.0	-1
4JGZ	B	96.0	0.11602434077079107	0.2857142857142857	1464	402.0	0.1762977473065622	0.8910891089108911	819	0	-1	-1	-1	0	-1	-1	-1	0	-1	-1	-1	0.1001	0.3228	239.0	0.8568690095846645
5E4F	A	54.0	0.08477611940298507	0.30439442658092175	2417	616.0	0.24283154121863798	0.8914473684210527	812	0	-1	-1	-1	0	-1	-1	-1	0	-1	-1	-1	0.1316	0.2429	437.0	0.8387824126268321
4YYB	A	53.5	0.06425992779783393	0.40271493212669685	1164	422.5	0.1982840800762631	0.803088803088803	790	0	-1	-1	-1	0	-1	-1	-1	0	-1	-1	-1	0.1393	0.319	325.0	0.9421686746987952
6HBG	A	100.5	0.1031426269137792	0.2612244897959184	1502	303.5	0.1467038068709378	0.9349112426035503	908	0	-1	-1	-1	0	-1	-1	-1	0	-1	-1	-1	0.1059	0.3194	261.0	0.8356687898089172
6CSG	A	90.5	0.08027006751687922	0.2691823899371069	1871	303.0	0.15633672525439407	0.8756476683937824	888	0	-1	-1	-1	0	-1	-1	-1	0	-1	-1	-1	0.0992	0.255	289.0	0.8319488817891374
3RWI	A	14.0	0.05413313825896123	0.27715355805243447	1100	455.5	0.18461538461538463	0.8767123287671232	821	0	-1	-1	-1	0	-1	-1	-1	0	-1	-1	-1	0.1057	0.2706	276.0	0.8601398601398601
6RVR	G	47.0	0.0995702005730659	0.2836734693877551	906	616.5	0.16982758620689656	0.9078341013824884	943	0	-1	-1	-1	0	-1	-1	-1	0	-1	-1	-1	0.1384	0.2779	390.0	0.8351437699680511
3EPD	1	80.0	0.11574642126789365	0.2736943907156673	1411	343.5	0.1478743068391867	0.8888888888888888	902	0	-1	-1	-1	0	-1	-1	-1	0	-1	-1	-1	0.1089	0.3462	235.0	-1
6ALF	H	31.0	0.04695524578136464	0.26778242677824265	1124	365.0	0.17764471057884232	0.8811881188118812	800	0	-1	-1	-1	0	-1	-1	-1	0	-1	-1	-1	0.1961	0.1522	1337.0	0.731629392971246
6P3S	L	50.5	0.08953068592057761	0.2743362831858407	933	258.0	0.12487611496531219	0.7730061349693251	846	0	-1	-1	-1	0	-1	-1	-1	0	-1	-1	-1	0.1088	0.3173	196.0	-1
4YPT	A	107.0	0.03923138510808647	0.3078534031413613	6539	604.0	0.21351351351351353	0.9442231075697212	859	237.5	0.42996742671009774	0.7904191616766467	140	4143.5	0.19367389581381944	0.8009535160905841	10523	307.0	0.3817204301075269	0.7759562841530054	189	0.1275	0.2645	377.0	0.8500307314074985
6D96	C	96.0	0.0984102952308857	0.3087885985748218	900	650.0	0.23756906077348067	0.911660777385159	803	0	-1	-1	-1	0	-1	-1	-1	0	-1	-1	-1	0.1227	0.2425	386.0	0.8801350590883511
2XFB	E	77.0	0.14140203714799282	0.27699530516431925	817	613.0	0.2251655629139073	0.9153846153846154	797	0	-1	-1	-1	0	-1	-1	-1	0	-1	-1	-1	0.16	0.3256	334.0	-1
2OZK	A	101.0	0.04011540046709713	0.2736644798500469	6212	365.5	0.16296296296296298	0.8421052631578947	871	1063.0	0.8851851851851852	0.9227799227799228	11	4322.5	0.19989707395971182	0.807064410804393	10233	1064.0	0.22383419689119172	0.9818181818181818	745	0.1431	0.3418	306.0	0.853035143769968
6VYV	N	0	-1	-1	-1	333.5	0.12909441233140656	0.8589743589743589	882	0	-1	-1	-1	0	-1	-1	-1	0	-1	-1	-1	0.0999	0.3356	211.0	0.30078125
3JSM	B	40.5	0.13138297872340426	0.29404761904761906	1040	403.5	0.1651143099068586	0.9027777777777778	965	0	-1	-1	-1	0	-1	-1	-1	0	-1	-1	-1	0.1356	0.2576	413.0	0.8357827476038339
2WJ8	I	47.5	0.06417910447761194	0.2654320987654321	1016	659.0	0.18788958147818344	0.9017094017094017	889	0	-1	-1	-1	0	-1	-1	-1	0	-1	-1	-1	0.1365	0.2851	374.0	-1
6B46	D	25.0	0.05995558845299778	0.3068181818181818	1087	422.0	0.13763066202090593	0.9404761904761905	980	0	-1	-1	-1	0	-1	-1	-1	0	-1	-1	-1	0.1065	0.2431	333.0	0.8332268370607029
5MHK	B	2.0	0.0	0.0	2569	383.5	0.1233140655105973	0.8951048951048951	895	0	-1	-1	-1	0	-1	-1	-1	0	-1	-1	-1	0.0827	0.2718	195.0	0.8339719029374202
4LDB	B	56.5	0.06307692307692307	0.27424749163879597	1001	391.0	0.16796875	0.8151658767772512	813	60.5	0.15789473684210525	0.7777777777777778	212	984.5	0.17428861788617886	0.7912341407151096	3069	264.0	0.1986013986013986	0.743455497382199	524	0.1018	0.3032	249.0	0.8357827476038339
3I6K	A	8.5	0.06030534351145038	0.24085365853658536	982	426.0	0.17607655502392344	0.8679245283018868	833	26.5	0.04395604395604396	0.8571428571428571	259	764.5	0.17527582748244735	0.75	3056	249.0	0.3536036036036036	0.785	244	0.1031	0.272	273.0	0.8530534351145038
3EA7	A	101.0	0.06364428945074106	0.2736644798500469	3521	530.5	0.2206025267249757	0.8764478764478765	770	0	-1	-1	-1	0	-1	-1	-1	0	-1	-1	-1	0.126	0.3045	305.0	0.8364217252396167
7CC8	B	26.5	0.05052005943536404	0.3148148148148148	1130	341.5	0.12850678733031673	0.8987341772151899	947	0	-1	-1	-1	0	-1	-1	-1	0	-1	-1	-1	0.0981	0.2505	280.0	0.8322704081632653
6ONV	A	56.0	0.053896576839038604	0.2924901185770751	1120	493.5	0.2079021636876764	0.8467432950191571	802	0	-1	-1	-1	0	-1	-1	-1	0	-1	-1	-1	0.1079	0.2487	337.0	0.9314251639833036
7JZJ	C	56.5	0.06307692307692307	0.27424749163879597	1001	389.0	0.16393442622950818	0.8808290155440415	844	60.5	0.15789473684210525	0.7777777777777778	212	984.5	0.17428861788617886	0.7912341407151096	3069	264.0	0.1986013986013986	0.743455497382199	524	0.0828	0.2569	240.0	0.8568690095846645
3IG1	B	40.5	0.13138297872340426	0.29404761904761906	1040	424.5	0.1569620253164557	0.8899521531100478	976	0	-1	-1	-1	0	-1	-1	-1	0	-1	-1	-1	0.1369	0.2635	409.0	0.8381134480560867
4U5Z	A	20.5	0.010678391959798994	0.30357142857142855	1536	421.0	0.16952380952380952	0.8725490196078431	846	0	-1	-1	-1	1222.5	0.19863705199394247	0.7965587044534413	2974	0	-1	-1	-1	0.1053	0.2845	271.0	0.8401273885350319
4LLF	G	41.5	0.05855855855855856	0.24299065420560748	1011	571.0	0.21958174904942965	0.9166666666666666	800	0	-1	-1	-1	1064.0	0.18886380737396538	0.7699386503067485	3009	0	-1	-1	-1	0.1076	0.2434	321.0	0.8223642172523962
1AT3	B	5.5	0.0015781167806417674	0.3	1891	433.0	0.14922480620155038	0.9058823529411765	862	0	-1	-1	-1	0	-1	-1	-1	0	-1	-1	-1	0.0875	0.273	217.0	0.8173316708229427
6XRT	E	46.0	0.12352168199737187	0.3076923076923077	911	626.0	0.24258760107816713	0.84375	793	0	-1	-1	-1	0	-1	-1	-1	0	-1	-1	-1	0.0708	0.385	126.0	0.9980830670926517
5ESV	B	32.0	0.0202808112324493	0.2653061224489796	1184	403.5	0.16534653465346535	0.9027027027027027	825	0	-1	-1	-1	0	-1	-1	-1	0	-1	-1	-1	0.1092	0.3351	213.0	0.8396166134185303
4HUX	A	15.5	0.06676899462778205	0.2620481927710843	971	478.5	0.1833013435700576	0.8883720930232558	827	0	-1	-1	-1	0	-1	-1	-1	0	-1	-1	-1	0.0969	0.2553	273.0	0.8568690095846645
4CDU	A	79.5	0.07892831281679942	0.3096590909090909	2058	342.5	0.16775396085740912	0.8695652173913043	866	0	-1	-1	-1	0	-1	-1	-1	0	-1	-1	-1	0.0927	0.2234	297.0	0.8459177409453652
4MMS	B	63.0	0.08512160228898426	0.2650334075723831	949	516.0	0.1752212389380531	0.8878923766816144	907	0	-1	-1	-1	0	-1	-1	-1	0	-1	-1	-1	0.1644	0.3707	370.0	0.855044699872286
3U7Y	G	60.0	0.12856196156394964	0.31239935587761675	888	472.0	0.19757688723205966	0.8346456692913385	819	0	-1	-1	-1	0	-1	-1	-1	0	-1	-1	-1	0.1135	0.3687	221.0	0.8835500282645562
3VTO	C	23.5	0.027611940298507463	0.2846153846153846	1210	212.0	0.0702970297029703	0.8658536585365854	928	0	-1	-1	-1	540.5	0.10225525371604305	0.7762645914396887	3388	0	-1	-1	-1	0.0645	0.3292	109.0	0.729073482428115
4CPZ	A	36.5	0.06936416184971098	0.2704225352112676	1029	665.0	0.25162488393686167	0.9155405405405406	781	0	-1	-1	-1	0	-1	-1	-1	0	-1	-1	-1	0.1271	0.2613	390.0	0.8772421524663677
5WTE	A	86.5	0.09988474836726853	0.2898550724637681	1706	339.5	0.16490891658676893	0.8557213930348259	842	0	-1	-1	-1	4245.5	0.37396665265517726	0.7922232116355001	3768	0	-1	-1	-1	0.0944	0.2844	260.0	0.8357827476038339
4K66	E	45.0	0.09905316824471959	0.2899786780383795	904	444.0	0.18790697674418605	0.8820960698689956	846	0	-1	-1	-1	0	-1	-1	-1	0	-1	-1	-1	0.1345	0.315	321.0	0.8594249201277955
4DVS	B	56.0	0.053896576839038604	0.2924901185770751	1120	499.0	0.1934005499541705	0.8978723404255319	856	0	-1	-1	-1	0	-1	-1	-1	0	-1	-1	-1	0.1079	0.2486	339.0	0.9665841584158416
3FBC	A	23.0	0.01873536299765808	0.18604651162790697	1152	218.5	0.07864077669902912	0.9759036144578314	947	36.0	0.03018867924528302	0.8888888888888888	256	518.0	0.07293814432989691	0.7949438202247191	3524	0	-1	-1	-1	0.0713	0.3421	131.0	0.8570577724836212
2HTY	F	74.5	0.0907749077490775	0.335149863760218	988	601.0	0.25332068311195444	0.8503184713375797	740	0	-1	-1	-1	0	-1	-1	-1	0	-1	-1	-1	0.1183	0.2437	385.0	-1
1HQN	B	66.0	0.06386066763425254	0.30344827586206896	1088	536.5	0.20306859205776173	0.9183673469387755	863	0	-1	-1	-1	0	-1	-1	-1	0	-1	-1	-1	0.119	0.2568	365.0	0.8391739674593242
2V9P	C	33.5	0.0532051282051282	0.2610062893081761	1242	473.0	0.15211267605633802	0.8663101604278075	878	0	-1	-1	-1	1829.0	0.3082225504677499	0.7934093789607097	2484	0	-1	-1	-1	0.0933	0.2465	267.0	0.8191747572815534
3TBV	E	15.5	0.06676899462778205	0.2620481927710843	971	463.5	0.17938931297709923	0.8909952606635071	837	0	-1	-1	-1	0	-1	-1	-1	0	-1	-1	-1	0.1069	0.2748	9.0	-1
5RHU	A	50.5	0.04151130996768581	0.24962630792227206	3354	461.0	0.20789473684210527	0.8525179856115108	862	118.0	0.21754385964912282	0.7209302325581395	199	3578.5	0.23213627992633518	0.7824332712600869	7638	196.0	0.3202614379084967	0.7424242424242424	261	0.1142	0.2057	435.0	0.8285009253547193
5WKH	J	0	-1	-1	-1	386.5	0.1705653021442495	0.8536585365853658	821	0	-1	-1	-1	0	-1	-1	-1	0	-1	-1	-1	0.1053	0.3136	244.0	0.8435114503816794
6CRI	b	50.0	0.05013623978201635	0.23772609819121446	1448	309.0	0.10365251727541955	0.9375	901	124.5	0.3074433656957929	0.7307692307692307	179	2173.0	0.3809095002251238	0.769090909090909	2242	233.0	0.11298482293423272	0.7282608695652174	1002	0.1575	0.3039	415.0	0.8261980830670926
7AKW	B	24.0	0.03338278931750742	0.30405405405405406	1200	651.5	0.17421259842519685	0.9414893617021277	828	0	-1	-1	-1	0	-1	-1	-1	0	-1	-1	-1	0.1001	0.3378	221.0	0.782416192283365
6BW9	A	34.5	0.06799450549450549	0.29289940828402367	1118	645.0	0.17572156196943972	0.9366515837104072	957	142.5	0.29873417721518986	0.7421383647798742	236	1746.0	0.27021647175914404	0.7932797662527392	2650	263.0	0.02105854274884178	0.7389162561576355	6920	0.1384	0.2687	416.0	0.8351437699680511
5M0R	B	34.5	0.05745614035087719	0.2625250501002004	1781	506.0	0.16555661274976213	0.9206349206349206	862	0	-1	-1	-1	0	-1	-1	-1	0	-1	-1	-1	0.1188	0.3157	217.0	-1
4H5Q	B	20.5	0.042081101759755164	0.26066350710900477	1096	568.5	0.15749525616698293	0.9651162790697675	882	0	-1	-1	-1	0	-1	-1	-1	0	-1	-1	-1	0.1001	0.2921	243.0	0.8341836734693877
2MHA	A	5.0	0.06167400881057269	0.3	1082	415.5	0.17382999044890163	0.883495145631068	841	0	-1	-1	-1	0	-1	-1	-1	0	-1	-1	-1	0.0898	0.254	270.0	0.8549520766773163
6TWV	K	45.0	0.09715120525931337	0.29490022172949004	918	451.5	0.20517737296260785	0.8294573643410853	785	0	-1	-1	-1	0	-1	-1	-1	0	-1	-1	-1	0.1392	0.3247	319.0	0.9993610223642172
3JB5	E	33.5	0.06169078446306169	0.29454545454545455	1038	426.5	0.18944392082940623	0.9054054054054054	839	0	-1	-1	-1	865.0	0.17381258023106547	0.7737142857142857	3020	0	-1	-1	-1	0.117	0.2884	300.0	0.8223642172523962
5T0D	C	53.5	0.06425992779783393	0.40271493212669685	1164	450.0	0.20226843100189035	0.852589641434263	807	0	-1	-1	-1	0	-1	-1	-1	0	-1	-1	-1	0.1403	0.3158	172.0	-1
5H94	D	14.0	0.03940217391304348	0.35802469135802467	1310	431.0	0.17511961722488037	0.8591549295774648	832	0	-1	-1	-1	0	-1	-1	-1	0	-1	-1	-1	0.1033	0.2775	275.0	0.8562340966921119
4FQR	A	63.5	0.09229651162790697	0.27429805615550756	913	445.5	0.21241513094083414	0.8111111111111111	761	0	-1	-1	-1	0	-1	-1	-1	0	-1	-1	-1	0.1381	0.3233	318.0	0.9479103573591763
4FVK	B	55.0	0.07086614173228346	0.3113207547169811	1079	651.5	0.2662779397473275	0.848297213622291	706	0	-1	-1	-1	0	-1	-1	-1	0	-1	-1	-1	0.1137	0.2444	367.0	0.873672442705422
4M9T	A	55.5	0.04265402843601896	0.26226993865030673	3357	402.5	0.15196078431372548	0.9337349397590361	854	0	-1	-1	-1	0	-1	-1	-1	0	-1	-1	-1	0.0819	0.2646	202.0	0.8287539936102236
3D2U	E	27.5	0.019711902956785442	0.3561643835616438	1246	518.0	0.17880794701986755	0.9219512195121952	852	55.5	0.06985294117647059	0.8260869565217391	249	397.5	0.06384078573274748	0.7891373801916933	3556	195.0	0.26360544217687076	0.7989690721649485	394	0.0613	0.3702	99.0	0.8935406698564593
2HWD	1	79.5	0.09361189232623543	0.24760892667375134	1548	334.5	0.1519925857275255	0.8770053475935828	892	0	-1	-1	-1	0	-1	-1	-1	0	-1	-1	-1	0.1083	0.3016	19.0	-1
1N5A	G	15.5	0.06676899462778205	0.2620481927710843	971	509.0	0.1912621359223301	0.8716814159292036	804	0	-1	-1	-1	0	-1	-1	-1	0	-1	-1	-1	0.1068	0.2783	9.0	-1
2HU4	D	74.5	0.0907749077490775	0.335149863760218	988	631.0	0.24222431668237512	0.8371335504885994	754	0	-1	-1	-1	0	-1	-1	-1	0	-1	-1	-1	0.1253	0.2613	385.0	-1
4IG3	B	40.5	0.13138297872340426	0.29404761904761906	1040	475.5	0.19982471516213848	0.8803088803088803	882	0	-1	-1	-1	0	-1	-1	-1	0	-1	-1	-1	0.1436	0.2718	416.0	0.8382165605095542
6NEL	A	33.0	0.06492537313432836	0.2543859649122807	998	347.5	0.11279620853080569	0.952	930	0	-1	-1	-1	0	-1	-1	-1	0	-1	-1	-1	0.0864	0.2814	202.0	0.774077868852459
2V9P	I	33.5	0.0532051282051282	0.2610062893081761	1242	475.5	0.15196998123827393	0.8571428571428571	877	0	-1	-1	-1	1829.0	0.3082225504677499	0.7934093789607097	2484	0	-1	-1	-1	0.0986	0.2648	270.0	0.8197815533980582
5FT1	G	43.0	0.04398826979472141	0.32967032967032966	1182	317.5	0.12858464384828863	0.896774193548387	926	0	-1	-1	-1	938.0	0.15057618437900128	0.7956698240866035	3166	0	-1	-1	-1	0.1025	0.3084	6.0	-1
2WJ8	O	47.5	0.06417910447761194	0.2654320987654321	1016	659.5	0.18805704099821746	0.9017094017094017	888	0	-1	-1	-1	0	-1	-1	-1	0	-1	-1	-1	0.1365	0.2851	374.0	-1
3EA9	A	101.0	0.06364428945074106	0.2736644798500469	3521	492.5	0.2174757281553398	0.8818897637795275	776	0	-1	-1	-1	0	-1	-1	-1	0	-1	-1	-1	0.1214	0.2974	301.0	0.8364217252396167
6OUU	D	50.5	0.08274398868458274	0.2932330827067669	1015	472.5	0.21965811965811965	0.8624161073825504	872	0	-1	-1	-1	0	-1	-1	-1	0	-1	-1	-1	0.1369	0.232	485.0	0.8357827476038339
5BU8	B	45.5	0.041053446940356314	0.24651162790697675	1076	443.5	0.11486486486486487	0.952	911	0	-1	-1	-1	656.0	0.11867852604828462	0.7928692699490663	3346	0	-1	-1	-1	0.0862	0.3733	178.0	0.7969830295411691
5TOK	C	63.0	0.08512160228898426	0.2650334075723831	949	644.5	0.19008264462809918	0.9126984126984127	958	0	-1	-1	-1	0	-1	-1	-1	0	-1	-1	-1	0.215	0.3912	123.0	-1
2BGT	A	49.5	0.059046177138531414	0.25742574257425743	1018	454.0	0.19906542056074766	0.8729508196721312	826	0	-1	-1	-1	1217.5	0.19458631256384065	0.7920997920997921	2954	0	-1	-1	-1	0.1308	0.289	329.0	0.8236791852323361
4JZZ	A	53.5	0.10273081924577374	0.27335640138408307	960	453.5	0.19447004608294932	0.8865546218487395	847	0	-1	-1	-1	0	-1	-1	-1	0	-1	-1	-1	0.1111	0.2568	336.0	0.901790872328134
6NI3	A	41.0	0.050955414012738856	0.28346456692913385	1159	423.0	0.13734713076199437	0.9358974358974359	907	90.0	0.11812627291242363	0.725	411	1033.0	0.1986404833836858	0.7945619335347432	2979	243.5	0.3598014888337469	0.7795698924731183	217	0.0927	0.267	234.0	0.8357733927434755
6RVS	G	47.0	0.0995702005730659	0.2836734693877551	906	589.5	0.16652433817250215	0.9198113207547169	959	0	-1	-1	-1	0	-1	-1	-1	0	-1	-1	-1	0.1273	0.257	397.0	0.8351437699680511
5FRN	A	50.5	0.03651685393258427	0.2785714285714286	1856	512.5	0.17907801418439717	0.9099099099099099	906	0	-1	-1	-1	0	-1	-1	-1	0	-1	-1	-1	0.1114	0.2311	367.0	0.7993366500829188
4K66	G	45.0	0.09905316824471959	0.2899786780383795	904	443.5	0.1958568738229755	0.859504132231405	820	0	-1	-1	-1	0	-1	-1	-1	0	-1	-1	-1	0.1347	0.3156	321.0	0.8594249201277955
5H3A	B	14.0	0.04054054054054054	0.27941176470588236	1202	372.0	0.13405797101449277	0.9192546583850931	943	0	-1	-1	-1	924.0	0.16775325977933803	0.7889150943396226	3140	0	-1	-1	-1	0.0961	0.2428	281.0	0.8407932011331445
6T40	A	135.0	0.0821969696969697	0.2715894868585732	1841	300.5	0.1465919701213819	0.8579234972677595	888	0	-1	-1	-1	0	-1	-1	-1	0	-1	-1	-1	0.1052	0.3055	271.0	0.8079625292740047
6LXK	D	88.0	0.09124629080118694	0.31218274111675126	954	626.5	0.22181818181818183	0.9037037037037037	830	0	-1	-1	-1	0	-1	-1	-1	0	-1	-1	-1	0.1217	0.2474	387.0	0.8274440518256773
2NZ1	A	41.5	0.05998536942209217	0.26282051282051283	1055	555.5	0.21933085501858737	0.8489208633093526	798	0	-1	-1	-1	1286.0	0.22208185952501264	0.8101382488479263	2873	0	-1	-1	-1	0.1457	0.3189	371.0	0.8562421185372006
5LKK	A	30.0	0.013848817080207732	0.3	1653	402.5	0.17270194986072424	0.8773584905660378	865	0	-1	-1	-1	0	-1	-1	-1	0	-1	-1	-1	0.1053	0.2657	305.0	0.8558225508317929
3H3W	B	77.0	0.09948792977322604	0.24028268551236748	801	407.5	0.18063314711359404	0.8326180257510729	841	0	-1	-1	-1	2170.5	0.35034860557768926	0.786472889882616	2227	0	-1	-1	-1	0.1353	0.325	324.0	-1
3ZLA	G	45.5	0.05003849114703618	0.3140096618357488	1092	474.5	0.15213178294573643	0.8770949720670391	853	0	-1	-1	-1	777.0	0.1321972631035373	0.7864823348694316	3222	0	-1	-1	-1	0.0823	0.2519	229.0	0.8191693290734824
4BKK	N	47.5	0.06417910447761194	0.2654320987654321	1016	677.0	0.19427036705461057	0.9194915254237288	881	0	-1	-1	-1	0	-1	-1	-1	0	-1	-1	-1	0.1327	0.278	370.0	0.8325878594249201
2VAK	K	50.5	0.07333842627960276	0.25263157894736843	929	584.5	0.16245791245791247	0.9368932038834952	982	0	-1	-1	-1	0	-1	-1	-1	0	-1	-1	-1	0.1316	0.2513	410.0	0.8355640535372849
5DD0	H	0	-1	-1	-1	404.5	0.16552399608227228	0.9184782608695652	837	0	-1	-1	-1	0	-1	-1	-1	0	-1	-1	-1	0.0994	0.2937	221.0	0.8402555910543131
6PZW	B	49.5	0.06889050036258158	0.2646239554317549	1020	656.5	0.23966165413533835	0.8333333333333334	758	0	-1	-1	-1	0	-1	-1	-1	0	-1	-1	-1	0.0752	0.3481	108.0	0.9444779722389861
4K63	A	45.0	0.09905316824471959	0.2899786780383795	904	441.5	0.19038642789820923	0.831275720164609	818	0	-1	-1	-1	0	-1	-1	-1	0	-1	-1	-1	0.1349	0.3162	321.0	0.9315068493150684
1OSN	D	38.0	0.055347793567688854	0.26714801444043323	1060	565.0	0.17679558011049723	0.897196261682243	872	0	-1	-1	-1	0	-1	-1	-1	0	-1	-1	-1	0.0978	0.2324	315.0	0.8362408553742262
2X53	M	49.5	0.04451038575667656	0.31746031746031744	1159	463.5	0.17833173537871524	0.916256157635468	840	0	-1	-1	-1	0	-1	-1	-1	0	-1	-1	-1	0.1075	0.3127	263.0	0.8338658146964856
3U5Z	Q	36.0	0.042701863354037264	0.25821596244131456	1075	314.5	0.14272030651340997	0.8975903614457831	878	0	-1	-1	-1	807.5	0.12698819907644945	0.8101472995090017	3287	0	-1	-1	-1	0.1423	0.3311	222.0	-1
6IW1	B	36.5	0.07049399198931909	0.28115015974440893	2806	652.5	0.2631578947368421	0.8620689655172413	726	0	-1	-1	-1	3689.0	0.23341319572429045	0.7900810979413599	7646	0	-1	-1	-1	0.1342	0.2781	375.0	-1
6LXK	A	88.0	0.09124629080118694	0.31218274111675126	954	635.5	0.22577696526508226	0.894927536231884	818	0	-1	-1	-1	0	-1	-1	-1	0	-1	-1	-1	0.1254	0.2439	387.0	0.8260105448154658
1K4R	C	80.5	0.07131192161132281	0.26437941473259335	2683	664.0	0.2580340264650284	0.853125	738	0	-1	-1	-1	0	-1	-1	-1	0	-1	-1	-1	0.1627	0.325	395.0	-1
1JTF	A	28.5	0.04775687409551375	0.29464285714285715	1158	427.0	0.1322609472743521	0.9487179487179487	963	0	-1	-1	-1	1122.5	0.17980671414038657	0.7926008968609866	3040	0	-1	-1	-1	0.1015	0.2718	291.0	0.8346412556053812
7A9D	C	53.0	0.07858687815428983	0.24222222222222223	937	458.0	0.18504672897196262	0.8461538461538461	836	0	-1	-1	-1	0	-1	-1	-1	0	-1	-1	-1	0.1081	0.4821	155.0	1.0
4O6D	A	69.5	0.040945649524738	0.27860696517412936	3500	383.5	0.1687956204379562	0.8447488584474886	877	0	-1	-1	-1	0	-1	-1	-1	0	-1	-1	-1	0.1249	0.2854	338.0	0.9461584996975196
4B7R	C	81.5	0.0959409594095941	0.3359173126614987	968	631.5	0.2350230414746544	0.8947368421052632	800	0	-1	-1	-1	0	-1	-1	-1	0	-1	-1	-1	0.1236	0.2445	387.0	0.88718820861678
5U3N	H	0	-1	-1	-1	409.5	0.16011787819253437	0.9055555555555556	838	0	-1	-1	-1	0	-1	-1	-1	0	-1	-1	-1	0.0957	0.3129	215.0	0.8562300319488818
5T3S	D	0	-1	-1	-1	394.5	0.16258570029382957	0.9021739130434783	837	0	-1	-1	-1	0	-1	-1	-1	0	-1	-1	-1	0.0716	0.3869	122.0	0.8562300319488818
5OE8	A	24.5	0.03594771241830065	0.3235294117647059	1360	494.0	0.21955555555555556	0.9320754716981132	860	0	-1	-1	-1	1285.0	0.2177278401997503	0.7920072661217076	2904	0	-1	-1	-1	0.1316	0.2537	407.0	0.8319488817891374
6Q5U	I	64.0	0.06386066763425254	0.30344827586206896	1088	577.5	0.2264840182648402	0.8794326241134752	813	0	-1	-1	-1	0	-1	-1	-1	0	-1	-1	-1	0.1187	0.2369	394.0	0.8345047923322684
6IK9	D	42.5	0.12776280323450134	0.27784290738569756	1002	470.5	0.16131756756756757	0.9271844660194175	978	0	-1	-1	-1	0	-1	-1	-1	0	-1	-1	-1	0.1337	0.2597	406.0	0.8376996805111822
1HB9	H	66.0	0.06386066763425254	0.30344827586206896	1088	558.0	0.20468890892696123	0.9153225806451613	861	0	-1	-1	-1	0	-1	-1	-1	0	-1	-1	-1	0.1194	0.2594	371.0	-1
2C9G	B	56.0	0.09675090252707581	0.29193899782135074	926	504.5	0.2349290780141844	0.8717105263157895	824	0	-1	-1	-1	154.5	0.035889491350374385	0.7239583333333334	3681	0	-1	-1	-1	0.1482	0.2637	447.0	0.8389776357827476
2HTY	H	74.5	0.0907749077490775	0.335149863760218	988	630.0	0.23268698060941828	0.8842105263157894	798	0	-1	-1	-1	0	-1	-1	-1	0	-1	-1	-1	0.1183	0.2437	385.0	-1
5WZ2	B	70.0	0.04407370517928287	0.26029411764705884	3336	305.5	0.12007332722273144	0.8675496688741722	940	0	-1	-1	-1	0	-1	-1	-1	0	-1	-1	-1	0.0911	0.2525	259.0	0.8299055030572541
5U3K	B	0	-1	-1	-1	350.5	0.14299802761341224	0.8579881656804734	845	0	-1	-1	-1	0	-1	-1	-1	0	-1	-1	-1	0.0841	0.2713	214.0	0.8568690095846645
6NNJ	E	0	-1	-1	-1	191.0	0.07447864945382324	0.9146341463414634	925	0	-1	-1	-1	0	-1	-1	-1	0	-1	-1	-1	0.0721	0.4117	110.0	0.8396166134185303
4OPO	A	48.0	0.10988200589970501	0.32603938730853393	899	387.0	0.1703499079189687	0.8980582524271845	880	0	-1	-1	-1	0	-1	-1	-1	0	-1	-1	-1	0.1081	0.2603	309.0	0.8365261813537676
3H3W	D	77.0	0.09948792977322604	0.24028268551236748	801	407.5	0.18063314711359404	0.8326180257510729	841	0	-1	-1	-1	2170.5	0.35034860557768926	0.786472889882616	2227	0	-1	-1	-1	0.1353	0.325	324.0	-1
4S1S	G	0	-1	-1	-1	475.5	0.20261437908496732	0.8410852713178295	813	0	-1	-1	-1	0	-1	-1	-1	0	-1	-1	-1	0.1093	0.2506	342.0	0.9879822896900696
5HUF	A	41.5	0.09620991253644315	0.28205128205128205	904	476.0	0.21504339440694312	0.8352059925093633	770	0	-1	-1	-1	0	-1	-1	-1	0	-1	-1	-1	0.1289	0.295	176.0	-1
3OY7	A	40.5	0.06730065837600585	0.2958199356913183	1056	548.5	0.16782006920415224	0.8858447488584474	937	0	-1	-1	-1	1189.0	0.2074334505273732	0.780718336483932	2924	0	-1	-1	-1	0.1395	0.2777	392.0	0.835287548855388
6IBC	C	37.5	0.05289139633286319	0.2840909090909091	1154	532.0	0.17917034421888792	0.90625	909	0	-1	-1	-1	873.0	0.1919266963843487	0.7642998027613412	3024	0	-1	-1	-1	0.1327	0.27	374.0	0.823003194888179
5HJ3	N	29.5	0.11704462326261887	0.27491408934707906	785	377.0	0.14870259481037923	0.8186813186813187	820	0	-1	-1	-1	0	-1	-1	-1	0	-1	-1	-1	0.0566	0.3076	110.0	0.8578712555768006
5W1K	O	25.0	0.05365126676602087	0.34951456310679613	1136	375.5	0.13257575757575757	0.9210526315789473	904	0	-1	-1	-1	0	-1	-1	-1	0	-1	-1	-1	0.0969	0.2959	225.0	0.8536741214057508
7BR8	6	44.0	0.03917220990391722	0.2398190045248869	1132	536.0	0.20853540252182348	0.8884297520661157	789	0	-1	-1	-1	831.0	0.15042907622412924	0.7780678851174935	3196	0	-1	-1	-1	0.0535	0.5374	279.0	-1
6D7C	C	66.5	0.10145985401459855	0.3002159827213823	907	423.0	0.1854990583804143	0.8312236286919831	825	0	-1	-1	-1	0	-1	-1	-1	0	-1	-1	-1	0.1357	0.3151	316.0	0.9993610223642172
3H3Y	L	77.0	0.09948792977322604	0.24028268551236748	801	407.5	0.18063314711359404	0.8326180257510729	841	0	-1	-1	-1	2170.5	0.35034860557768926	0.786472889882616	2227	0	-1	-1	-1	0.1353	0.325	324.0	-1
4YOZ	A	53.5	0.12421185372005045	0.2609271523178808	831	665.0	0.1796028880866426	0.9045454545454545	888	50.5	0.1947565543071161	0.7761194029850746	200	2939.0	0.40739925126624094	0.7953568357695615	2215	88.5	0.26217228464419473	0.8641975308641975	186	0.1129	0.2552	342.0	0.8371647509578544
5JWE	C	15.5	0.06676899462778205	0.2620481927710843	971	459.0	0.17186024551463644	0.91	859	0	-1	-1	-1	0	-1	-1	-1	0	-1	-1	-1	0.1029	0.2722	276.0	0.859504132231405
3ZNM	C	49.0	0.08946608946608947	0.2743362831858407	934	427.5	0.18679245283018867	0.8114754098360656	816	0	-1	-1	-1	0	-1	-1	-1	0	-1	-1	-1	0.135	0.3114	321.0	0.9292929292929293
6EGU	C	43.0	0.12369942196531791	0.2857142857142857	981	762.5	0.27230910763569455	0.8680351906158358	746	0	-1	-1	-1	0	-1	-1	-1	0	-1	-1	-1	0.1365	0.2545	444.0	0.9665634674922601
4D61	h	52.5	0.05853658536585366	0.3054545454545455	1160	0	-1	-1	-1	0	-1	-1	-1	0	-1	-1	-1	0	-1	-1	-1	0.0787	0.2378	426.0	-1
4D6W	A	42.5	0.09663250366032211	0.30205949656750575	929	598.0	0.2635514018691589	0.8785046728971962	749	0	-1	-1	-1	0	-1	-1	-1	0	-1	-1	-1	0.1389	0.2679	406.0	-1
6QXM	C	21.5	0.049640757674722404	0.2733812949640288	1253	517.5	0.21524663677130046	0.916030534351145	853	0	-1	-1	-1	1513.0	0.2619164619164619	0.7820983125458547	2707	0	-1	-1	-1	0.1292	0.2535	392.0	0.8370607028753994
4ADJ	C	6.0	0.0030303030303030303	0.2692307692307692	2284	646.0	0.25340599455040874	0.8857142857142857	786	0	-1	-1	-1	0	-1	-1	-1	0	-1	-1	-1	0.1238	0.2323	432.0	-1
6VKM	A	43.0	0.11786237188872621	0.27615780445969124	783	587.5	0.24687800192122958	0.8624161073825504	743	60.5	0.15789473684210525	0.7777777777777778	212	929.5	0.1417854463615904	0.7907949790794979	3282	264.0	0.1986013986013986	0.743455497382199	524	0.1163	0.2496	353.0	0.9980830670926517
1R5I	F	33.5	0.0375	0.2849162011173184	1181	390.0	0.14723320158102768	0.9254658385093167	851	0	-1	-1	-1	0	-1	-1	-1	0	-1	-1	-1	0.0794	0.2999	190.0	0.8558673469387755
3J31	F	63.5	0.060790273556231005	0.26490066225165565	1014	559.5	0.21796071094480823	0.9031007751937985	811	0	-1	-1	-1	1081.0	0.17558022199798184	0.7767857142857143	3068	0	-1	-1	-1	0.1223	0.2698	344.0	0.8215423836838751
6QCC	A	64.0	0.13255360623781676	0.281767955801105	815	557.5	0.23746452223273415	0.847972972972973	761	0	-1	-1	-1	0	-1	-1	-1	0	-1	-1	-1	0.115	0.2376	370.0	0.8383386581469648
5HNK	B	28.0	0.04351087771942986	0.2510822510822511	1102	542.5	0.15843429636533085	0.9340659340659341	891	0	-1	-1	-1	929.0	0.14964610717896865	0.7978436657681941	3214	0	-1	-1	-1	0.0921	0.2434	272.0	0.8313099041533546
6V48	I	69.5	0.09919766593727207	0.28936170212765955	901	487.0	0.20018975332068312	0.8508064516129032	806	0	-1	-1	-1	0	-1	-1	-1	0	-1	-1	-1	0.1388	0.321	319.0	0.9993610223642172
6ILP	C	0	-1	-1	-1	293.0	0.130558183538316	0.8414634146341463	893	0	-1	-1	-1	0	-1	-1	-1	0	-1	-1	-1	0.1008	0.3232	238.0	0.8319488817891374
3GV2	B	15.0	0.019440124416796267	0.25252525252525254	1187	476.5	0.15092502434274585	0.8857142857142857	852	0	-1	-1	-1	0	-1	-1	-1	0	-1	-1	-1	0.1006	0.34	219.0	0.30078125
1GW8	I	66.0	0.06386066763425254	0.30344827586206896	1088	573.0	0.2079207920792079	0.9467213114754098	867	0	-1	-1	-1	0	-1	-1	-1	0	-1	-1	-1	0.1193	0.2553	371.0	-1
4BKK	D	47.5	0.06417910447761194	0.2654320987654321	1016	671.5	0.1998199819981998	0.9173553719008265	869	0	-1	-1	-1	0	-1	-1	-1	0	-1	-1	-1	0.1333	0.2798	370.0	0.8325878594249201
5WZ2	A	70.0	0.04407370517928287	0.26029411764705884	3336	321.5	0.16301239275500476	0.8860103626943006	856	0	-1	-1	-1	0	-1	-1	-1	0	-1	-1	-1	0.0908	0.2514	259.0	0.8299055030572541
6F9E	I	45.0	0.12204951065054692	0.2892223738062756	1004	292.0	0.17164179104477612	0.8598130841121495	858	0	-1	-1	-1	0	-1	-1	-1	0	-1	-1	-1	0.1077	0.2692	301.0	0.8198083067092652
3F9K	e	37.5	0.13504647348277748	0.2720264317180617	921	261.5	0.07515030060120241	0.9493670886075949	919	0	-1	-1	-1	0	-1	-1	-1	0	-1	-1	-1	0.0519	0.3247	94.0	0.6843450479233227
5GP1	C	70.0	0.04407370517928287	0.26029411764705884	3336	326.0	0.16714422158548234	0.8883248730964467	850	0	-1	-1	-1	0	-1	-1	-1	0	-1	-1	-1	0.0984	0.2796	261.0	0.8316610925306578
4U5Z	F	20.5	0.010678391959798994	0.30357142857142855	1536	421.0	0.16524216524216523	0.8877551020408163	857	0	-1	-1	-1	1222.5	0.19863705199394247	0.7965587044534413	2974	0	-1	-1	-1	0.0966	0.2678	265.0	0.8401273885350319
5JZR	B	45.0	0.0282574568288854	0.27692307692307694	1144	291.5	0.1027944111776447	0.9196428571428571	890	0	-1	-1	-1	434.5	0.07046979865771812	0.7936046511627907	3530	0	-1	-1	-1	0.0725	0.3369	131.0	0.8268370607028754
1P9S	B	0	-1	-1	-1	458.5	0.19259962049335863	0.8903508771929824	826	0	-1	-1	-1	0	-1	-1	-1	0	-1	-1	-1	0.1241	0.3066	289.0	-1
5VLI	A	53.0	0.08796992481203007	0.23031496062992127	822	489.0	0.21148325358851675	0.8532818532818532	786	0	-1	-1	-1	1774.0	0.29702233250620347	0.8017414601473544	2537	0	-1	-1	-1	0.1361	0.3162	322.0	0.9542682926829268
6WF0	A	85.0	0.09782608695652174	0.29411764705882354	921	434.5	0.1884469696969697	0.8155737704918032	812	0	-1	-1	-1	0	-1	-1	-1	0	-1	-1	-1	0.1369	0.3199	317.0	0.8600638977635783
5KUY	C	63.5	0.09229651162790697	0.27429805615550756	913	467.5	0.20152817574021012	0.8373015873015873	795	0	-1	-1	-1	0	-1	-1	-1	0	-1	-1	-1	0.1372	0.3196	316.0	0.9542682926829268
4N5Z	E	56.0	0.09018759018759019	0.27472527472527475	931	417.0	0.19078947368421054	0.8601694915254238	828	0	-1	-1	-1	0	-1	-1	-1	0	-1	-1	-1	0.1356	0.3109	324.0	0.9479103573591763
4N5Y	W	50.0	0.08946608946608947	0.2743362831858407	934	392.5	0.18674136321195145	0.8733624454148472	842	0	-1	-1	-1	0	-1	-1	-1	0	-1	-1	-1	0.1135	0.4564	177.0	0.9479103573591763
5MCX	Q	38.5	0.058315334773218146	0.28222996515679444	1102	510.5	0.16015625	0.9111111111111111	844	0	-1	-1	-1	0	-1	-1	-1	0	-1	-1	-1	0.1005	0.336	221.0	0.30078125
4G9F	A	18.0	0.05066079295154185	0.25274725274725274	1089	450.5	0.17563739376770537	0.93	859	27.0	0.06792452830188679	0.8571428571428571	244	790.0	0.16865969108121576	0.7547380156075808	3117	192.0	0.33705357142857145	0.7294685990338164	241	0.1064	0.2718	276.0	0.8595933926302414
2BST	A	18.0	0.05066079295154185	0.25274725274725274	1089	425.5	0.17313150425733206	0.905940594059406	855	27.0	0.06792452830188679	0.8571428571428571	244	790.0	0.16865969108121576	0.7547380156075808	3117	192.0	0.33705357142857145	0.7294685990338164	241	0.102	0.2718	276.0	0.8601398601398601
4DVV	B	56.0	0.053896576839038604	0.2924901185770751	1120	486.0	0.2029934518241347	0.8443579766536965	812	0	-1	-1	-1	0	-1	-1	-1	0	-1	-1	-1	0.1057	0.2434	339.0	0.9409638554216867
4WU7	D	8.5	0.06030534351145038	0.24085365853658536	982	421.0	0.16541353383458646	0.9119170984455959	871	26.5	0.04395604395604396	0.8571428571428571	259	764.5	0.17527582748244735	0.75	3056	249.0	0.3536036036036036	0.785	244	0.1056	0.2722	274.0	0.8493064312736444
5VOC	B	43.0	0.045420136260408785	0.2608695652173913	1091	0	-1	-1	-1	0	-1	-1	-1	621.0	0.1265632816408204	0.7655068078668684	3337	0	-1	-1	-1	0.102	0.2882	237.0	0.8575079872204473
6RWN	A	26.0	0.08569774174869717	0.2601054481546573	1158	519.5	0.17002881844380405	0.8388625592417062	830	0	-1	-1	-1	0	-1	-1	-1	0	-1	-1	-1	0.1066	0.2963	270.0	0.7907692307692308
5RHP	A	50.5	0.04151130996768581	0.24962630792227206	3354	462.5	0.20789473684210527	0.8525179856115108	862	118.0	0.21754385964912282	0.7209302325581395	199	3578.5	0.23213627992633518	0.7824332712600869	7638	196.0	0.3202614379084967	0.7424242424242424	261	0.1197	0.2176	435.0	0.8397040690505548
6PZW	D	49.5	0.06889050036258158	0.2646239554317549	1020	656.5	0.23966165413533835	0.8333333333333334	758	0	-1	-1	-1	0	-1	-1	-1	0	-1	-1	-1	0.12	0.2438	388.0	0.9444779722389861
6V48	C	69.5	0.09919766593727207	0.28936170212765955	901	496.0	0.20113851992409867	0.8548387096774194	806	0	-1	-1	-1	0	-1	-1	-1	0	-1	-1	-1	0.1388	0.3215	319.0	0.9993610223642172
4K63	G	45.0	0.09905316824471959	0.2899786780383795	904	423.5	0.1964117091595845	0.8489795918367347	814	0	-1	-1	-1	0	-1	-1	-1	0	-1	-1	-1	0.1348	0.3111	321.0	0.8904109589041096
6NSB	A	78.0	0.09782608695652174	0.29411764705882354	921	432.0	0.20950533462657614	0.8029739776951673	762	0	-1	-1	-1	0	-1	-1	-1	0	-1	-1	-1	0.1373	0.3245	317.0	0.9315476190476191
6DZL	C	0	-1	-1	-1	290.5	0.12547892720306514	0.8562091503267973	891	0	-1	-1	-1	0	-1	-1	-1	0	-1	-1	-1	0.0745	0.4393	106.0	0.9432926829268292
1ADU	B	22.0	0.010221465076660987	0.43902439024390244	1720	375.0	0.11130587204206836	0.9621212121212122	1009	0	-1	-1	-1	0	-1	-1	-1	0	-1	-1	-1	0.1077	0.2645	286.0	0.8148364485981309
5WKO	A	69.0	0.09004392386530015	0.3245382585751979	987	392.0	0.15799803729146222	0.8994413407821229	840	0	-1	-1	-1	0	-1	-1	-1	0	-1	-1	-1	0.1164	0.3426	171.0	-1
7BYR	H	0	-1	-1	-1	151.0	0.0814070351758794	0.8709677419354839	902	0	-1	-1	-1	0	-1	-1	-1	0	-1	-1	-1	0.8434	0.8544	105.0	-1
1GW7	C	66.0	0.06386066763425254	0.30344827586206896	1088	573.0	0.2079207920792079	0.9467213114754098	867	0	-1	-1	-1	0	-1	-1	-1	0	-1	-1	-1	0.1193	0.2553	371.0	-1
5W1K	I	25.0	0.05365126676602087	0.34951456310679613	1136	387.0	0.16683022571148184	0.8994708994708994	830	0	-1	-1	-1	0	-1	-1	-1	0	-1	-1	-1	0.1082	0.3185	225.0	0.8536741214057508
6NK5	C	85.5	0.14527845036319612	0.2761795166858458	783	635.0	0.28638059701492535	0.8771428571428571	722	0	-1	-1	-1	0	-1	-1	-1	0	-1	-1	-1	0.073	0.3089	150.0	0.9980830670926517
5FT1	E	43.0	0.04398826979472141	0.32967032967032966	1182	351.0	0.11911357340720222	0.86	933	0	-1	-1	-1	938.0	0.15057618437900128	0.7956698240866035	3166	0	-1	-1	-1	0.1025	0.3084	6.0	-1
6MRM	A	38.0	0.04927975739196361	0.22184300341296928	1026	449.5	0.1825922421948912	0.8894009216589862	840	0	-1	-1	-1	1033.0	0.16591704147926037	0.7904761904761904	3162	0	-1	-1	-1	0.1002	0.2549	291.0	0.8204031765424558
2J5B	B	33.5	0.05668934240362812	0.2533783783783784	1027	571.5	0.15605381165919283	0.925531914893617	927	0	-1	-1	-1	1244.0	0.19073083778966132	0.8002136752136753	2991	53.5	0.11739130434782609	0.84375	198	0.1021	0.2376	320.0	0.8365019011406845
4ZOR	E	47.0	0.015753938484621154	0.3	1263	309.0	0.10931174089068826	0.8709677419354839	864	0	-1	-1	-1	0	-1	-1	-1	0	-1	-1	-1	0.0724	0.3619	129.0	0.7759493670886076
3REW	A	8.5	0.06030534351145038	0.24085365853658536	982	419.5	0.1701720841300191	0.8516746411483254	837	26.5	0.04395604395604396	0.8571428571428571	259	764.5	0.17527582748244735	0.75	3056	249.0	0.3536036036036036	0.785	244	0.1041	0.2716	271.0	0.8536895674300254
6QXM	F	21.5	0.049640757674722404	0.2733812949640288	1253	517.5	0.21524663677130046	0.916030534351145	853	0	-1	-1	-1	1513.0	0.2619164619164619	0.7820983125458547	2707	0	-1	-1	-1	0.1322	0.2698	392.0	0.8370607028753994
3VXU	F	8.5	0.06030534351145038	0.24085365853658536	982	433.0	0.16856060606060605	0.8855721393034826	855	26.5	0.04395604395604396	0.8571428571428571	259	764.5	0.17527582748244735	0.75	3056	249.0	0.3536036036036036	0.785	244	0.1059	0.2788	274.0	0.8493064312736444
3JCB	E	64.0	0.08932626797880394	0.295	921	549.0	0.20559930008748906	0.8901515151515151	879	0	-1	-1	-1	0	-1	-1	-1	0	-1	-1	-1	0.1191	0.2278	420.0	-1
5RHH	A	50.5	0.04151130996768581	0.24962630792227206	3354	461.5	0.20559930008748906	0.8545454545454545	868	118.0	0.21754385964912282	0.7209302325581395	199	3578.5	0.23213627992633518	0.7824332712600869	7638	196.0	0.3202614379084967	0.7424242424242424	261	0.1158	0.2074	435.0	0.8125
6APD	B	57.0	0.08708065667380442	0.273542600896861	955	663.0	0.2049530315969257	0.9022556390977443	905	0	-1	-1	-1	0	-1	-1	-1	0	-1	-1	-1	0.2166	0.4156	213.0	-1
6N1V	1	0	-1	-1	-1	443.0	0.1616062683643487	0.8870967741935484	835	0	-1	-1	-1	0	-1	-1	-1	0	-1	-1	-1	0.1088	0.3281	224.0	0.8402555910543131
3K38	J	33.5	0.07233407904548844	0.24371859296482412	943	649.5	0.24489795918367346	0.8979591836734694	784	0	-1	-1	-1	0	-1	-1	-1	0	-1	-1	-1	0.1131	0.2378	389.0	0.9072463768115943
5Z58	p	16.5	0.03972498090145149	0.2694300518134715	1116	208.0	0.08460076045627377	0.9081632653061225	954	0	-1	-1	-1	0	-1	-1	-1	0	-1	-1	-1	0.1215	0.2147	451.0	0.3203125
6RWL	J	26.0	0.08569774174869717	0.2601054481546573	1158	508.5	0.1485981308411215	0.9520958083832335	903	0	-1	-1	-1	0	-1	-1	-1	0	-1	-1	-1	0.1126	0.3259	252.0	0.807057484348321
3S7V	A	49.5	0.05954974582425563	0.29927007299270075	1103	364.0	0.17374517374517376	0.8737864077669902	830	0	-1	-1	-1	0	-1	-1	-1	0	-1	-1	-1	0.1029	0.2986	257.0	0.8337579617834395
5JJ3	D	45.0	0.11440677966101695	0.27835051546391754	834	971.0	0.32328990228013027	0.9254079254079254	799	0	-1	-1	-1	1927.5	0.34675293553798225	0.7920087575259989	2346	0	-1	-1	-1	0.1849	0.2456	673.0	0.8351437699680511
4EP0	H	68.5	0.1080088170462895	0.30246913580246915	875	609.5	0.2634836427939876	0.8713450292397661	789	0	-1	-1	-1	1894.0	0.3060869565217391	0.80946123521682	2503	0	-1	-1	-1	0.1486	0.2543	488.0	0.8345047923322684
2WV5	B	88.5	0.09704008992131885	0.2767094017094017	1733	411.5	0.1364082433758587	0.8475609756097561	855	0	-1	-1	-1	0	-1	-1	-1	0	-1	-1	-1	0.0706	0.2479	200.0	0.7297124600638978
3J31	E	63.5	0.060790273556231005	0.26490066225165565	1014	554.5	0.22253521126760564	0.9045801526717557	803	0	-1	-1	-1	1081.0	0.17558022199798184	0.7767857142857143	3068	0	-1	-1	-1	0.1233	0.2686	344.0	0.8215423836838751
3J40	A	33.5	0.060674157303370786	0.2967032967032967	1062	308.5	0.19887955182072828	0.8623481781376519	824	0	-1	-1	-1	950.0	0.17544303797468355	0.7875	3070	0	-1	-1	-1	0.0831	0.5087	111.0	0.8309948979591837
4U0B	A	32.5	0.06610995128740431	0.28273809523809523	1101	497.0	0.158203125	0.9642857142857143	856	0	-1	-1	-1	0	-1	-1	-1	0	-1	-1	-1	0.0971	0.327	208.0	0.8568690095846645
6W1C	I	0	-1	-1	-1	359.5	0.1450676982591876	0.8982035928143712	867	0	-1	-1	-1	0	-1	-1	-1	0	-1	-1	-1	0.1077	0.3338	218.0	0.30078125
5KEN	Q	0	-1	-1	-1	189.5	0.08333333333333333	0.8383838383838383	897	0	-1	-1	-1	0	-1	-1	-1	0	-1	-1	-1	0.0865	0.2778	121.0	-1
6LHQ	A	89.5	0.11653225806451613	0.29310344827586204	1494	321.0	0.18147086914995225	0.8597285067873304	826	0	-1	-1	-1	0	-1	-1	-1	0	-1	-1	-1	0.1045	0.2959	283.0	0.8482539682539683
2EUF	B	23.0	0.05446293494704992	0.259927797833935	1045	411.5	0.1425959780621572	0.9069767441860465	922	0	-1	-1	-1	0	-1	-1	-1	0	-1	-1	-1	0.0984	0.2588	282.0	0.8316597755463674
6C0O	B	40.5	0.13138297872340426	0.29404761904761906	1040	465.0	0.16924398625429554	0.8491379310344828	932	0	-1	-1	-1	0	-1	-1	-1	0	-1	-1	-1	0.138	0.2632	412.0	0.838319541693189
6U0L	C	46.0	0.12352168199737187	0.3076923076923077	911	352.5	0.18755718206770358	0.7915057915057915	834	0	-1	-1	-1	0	-1	-1	-1	0	-1	-1	-1	0.1083	0.233	365.0	0.9432709716354858
5SWZ	N	0	-1	-1	-1	392.5	0.13702623906705538	0.8867924528301887	870	0	-1	-1	-1	0	-1	-1	-1	0	-1	-1	-1	0.0976	0.3411	201.0	0.8351437699680511
3OYI	A	50.5	0.03651685393258427	0.2785714285714286	1856	515.0	0.18906810035842295	0.8978723404255319	881	0	-1	-1	-1	0	-1	-1	-1	0	-1	-1	-1	0.1121	0.233	368.0	0.7945886250690226
3MV8	E	0	-1	-1	-1	431.0	0.18361303060217177	0.8651162790697674	798	0	-1	-1	-1	0	-1	-1	-1	0	-1	-1	-1	0.1059	0.3177	242.0	0.8544183089637635
4RQP	B	81.5	0.07976794778825236	0.3107344632768362	2050	272.5	0.1347449470644851	0.8235294117647058	869	0	-1	-1	-1	0	-1	-1	-1	0	-1	-1	-1	0.0926	0.2811	225.0	0.8351437699680511
4CBH	D	44.5	0.06480819633071241	0.2792607802874743	3223	520.0	0.20919747520288548	0.8854961832061069	847	0	-1	-1	-1	0	-1	-1	-1	0	-1	-1	-1	0.1195	0.2713	384.0	-1
1J5O	H	0	-1	-1	-1	403.5	0.1611328125	0.9217877094972067	845	0	-1	-1	-1	0	-1	-1	-1	0	-1	-1	-1	0.0951	0.3064	214.0	0.8570520965692503
2NY7	G	72.5	0.12690707350901526	0.2663755458515284	755	406.5	0.19579751671442217	0.8951965065502183	818	95.5	0.23595505617977527	0.7590361445783133	184	2513.5	0.391578947368421	0.7903682719546742	2157	187.5	0.23629489603024575	0.8064516129032258	374	0.1029	0.266	290.0	0.9917302798982188
6U0N	B	46.0	0.12352168199737187	0.3076923076923077	911	463.0	0.19439421338155516	0.8775510204081632	861	0	-1	-1	-1	0	-1	-1	-1	0	-1	-1	-1	0.1099	0.2363	364.0	0.9426674713337356
1RV7	B	24.5	0.01717408274785324	0.24175824175824176	1190	186.0	0.07854984894259819	0.8764044943820225	904	0	-1	-1	-1	0	-1	-1	-1	0	-1	-1	-1	0.057	0.298	99.0	0.8575739287869644
4B3V	C	6.0	0.0030303030303030303	0.2692307692307692	2284	634.0	0.24616771866546439	0.8892508143322475	802	0	-1	-1	-1	0	-1	-1	-1	0	-1	-1	-1	0.1199	0.2259	430.0	0.8942857142857142
4PRH	E	29.5	0.03139356814701378	0.2867132867132867	1163	424.5	0.18181818181818182	0.9117647058823529	819	0	-1	-1	-1	0	-1	-1	-1	0	-1	-1	-1	0.1052	0.2988	240.0	0.8435114503816794
3H4E	C	42.5	0.12776280323450134	0.27784290738569756	1002	476.0	0.15121951219512195	0.9064327485380117	854	0	-1	-1	-1	0	-1	-1	-1	0	-1	-1	-1	0.1007	0.3226	212.0	0.8351437699680511
4DKO	C	0	-1	-1	-1	461.0	0.19337016574585636	0.875	846	0	-1	-1	-1	0	-1	-1	-1	0	-1	-1	-1	0.109	0.2517	339.0	0.9449485783424078
4BDY	A	50.5	0.03651685393258427	0.2785714285714286	1856	500.0	0.18928571428571428	0.9177489177489178	889	0	-1	-1	-1	0	-1	-1	-1	0	-1	-1	-1	0.1245	0.261	368.0	0.8162803843979649
3S7V	F	49.5	0.05954974582425563	0.29927007299270075	1103	403.5	0.1902439024390244	0.8628318584070797	799	0	-1	-1	-1	0	-1	-1	-1	0	-1	-1	-1	0.0968	0.2684	266.0	0.8337579617834395
4XMP	H	75.5	0.07511380880121396	0.3473684210526316	1033	380.0	0.15145631067961166	0.9397590361445783	864	0	-1	-1	-1	0	-1	-1	-1	0	-1	-1	-1	0.1045	0.3223	231.0	0.8836617927527018
6ALH	H	31.0	0.04695524578136464	0.26778242677824265	1124	369.5	0.18373493975903615	0.8883495145631068	790	0	-1	-1	-1	0	-1	-1	-1	0	-1	-1	-1	0.1981	0.1541	1335.0	0.731629392971246
1W8X	J	66.0	0.06386066763425254	0.30344827586206896	1088	556.5	0.21711711711711712	0.9163498098859315	847	0	-1	-1	-1	0	-1	-1	-1	0	-1	-1	-1	0.1217	0.2563	79.0	-1
4JUL	E	51.0	0.10269482884195193	0.30128205128205127	905	447.5	0.21574344023323616	0.8283582089552238	761	0	-1	-1	-1	0	-1	-1	-1	0	-1	-1	-1	0.1338	0.3128	322.0	0.9536585365853658
1AR7	1	65.5	0.10756166599272139	0.26362735381565905	1464	300.0	0.1429889298892989	0.8516483516483516	902	264.0	0.2222222222222222	0.7767857142857143	559	3751.5	0.3651567944250871	0.7995117485505036	3898	0	-1	-1	-1	0.0873	0.2332	283.0	0.8415404040404041
6GB7	G	15.5	0.06676899462778205	0.2620481927710843	971	424.0	0.17511961722488037	0.8755980861244019	836	0	-1	-1	-1	0	-1	-1	-1	0	-1	-1	-1	0.0944	0.2517	270.0	0.8563218390804598
6B47	D	25.0	0.05995558845299778	0.3068181818181818	1087	421.5	0.14210526315789473	0.9204545454545454	964	0	-1	-1	-1	0	-1	-1	-1	0	-1	-1	-1	0.1137	0.2642	333.0	0.8332268370607029
1Z7Z	2	0	-1	-1	-1	388.0	0.16602687140115163	0.8480392156862745	838	0	-1	-1	-1	0	-1	-1	-1	0	-1	-1	-1	0.0918	0.2962	434.0	-1
6XOA	B	103.0	0.037677245104659016	0.2894190871369295	6441	531.5	0.20019157088122605	0.8530612244897959	799	1325.0	1.0	1.0	0	4362.0	0.20218940562780105	0.8025663458734325	10182	1145.0	1.0	1.0	0	0.1267	0.3071	306.0	0.8387507966857871
3J31	L	63.5	0.060790273556231005	0.26490066225165565	1014	519.5	0.20631970260223048	0.8844621513944223	825	0	-1	-1	-1	1081.0	0.17558022199798184	0.7767857142857143	3068	0	-1	-1	-1	0.1225	0.2705	344.0	0.8215423836838751
4MJ5	A	8.5	0.06030534351145038	0.24085365853658536	982	447.5	0.17590822179732313	0.8720379146919431	835	26.5	0.04395604395604396	0.8571428571428571	259	764.5	0.17527582748244735	0.75	3056	249.0	0.3536036036036036	0.785	244	0.0984	0.2658	274.0	0.8549520766773163
6GML	E	35.0	0.03695150115473441	0.2608695652173913	1115	361.5	0.1393998063891578	0.9056603773584906	874	0	-1	-1	-1	0	-1	-1	-1	0	-1	-1	-1	0.2368	0.1787	171.0	-1
6F9E	K	45.0	0.12204951065054692	0.2892223738062756	1004	213.5	0.14963503649635038	0.8631578947368421	906	0	-1	-1	-1	0	-1	-1	-1	0	-1	-1	-1	0.1239	0.2996	301.0	0.8198083067092652
6UL5	B	40.5	0.13138297872340426	0.29404761904761906	1040	431.0	0.15100671140939598	0.8653846153846154	984	0	-1	-1	-1	0	-1	-1	-1	0	-1	-1	-1	0.1266	0.238	416.0	0.8382165605095542
6DZM	A	25.5	0.052095808383233536	0.3118279569892473	1391	362.5	0.1572265625	0.8655913978494624	838	67.0	0.13454545454545455	0.8222222222222222	230	997.0	0.16206634591035704	0.8184143222506394	3167	208.0	0.24813432835820895	0.7916666666666666	368	0.0898	0.2766	224.0	0.9530487804878048
6GB7	C	15.5	0.06676899462778205	0.2620481927710843	971	433.5	0.1665098777046096	0.9123711340206185	869	0	-1	-1	-1	0	-1	-1	-1	0	-1	-1	-1	0.0996	0.2633	273.0	0.8563218390804598
7JQB	M	32.0	0.054826254826254826	0.2946058091286307	1054	0	-1	-1	-1	0	-1	-1	-1	0	-1	-1	-1	0	-1	-1	-1	0.1054	0.2546	313.0	0.834610472541507
[truncated: 6,452 more rows]
