# Supplementary material for: Identifying and profiling structural similarities between Spike of SARS-CoV-2 and other viral or host proteins with Machaon
Source: Commun Biol. 2023 Jul 19;6:752. doi: 10.1038/s42003-023-05076-7 (PMC10356814; doi:10.1038/s42003-023-05076-7)
Supplement: Supplementary file 6 — Supplementary Data 3 [file 42003_2023_5076_MOESM6_ESM.zip › 6VXX_A_whole/metrics/6VXX_A_b-phipsi_eval.csv]

pdbId	chainId	1D-score	1D-identity	1D-identity-ng	1D-identity-gaps	2D-score	2D-identity	2D-identity-ng	2D-identity-gaps	5UTR-score	5UTR-identity	5UTR-identity-ng	5UTR-identity-gaps	CDS-score	CDS-identity	CDS-identity-ng	CDS-identity-gaps	3UTR-score	3UTR-identity	3UTR-identity-ng	3UTR-identity-gaps	3D-score	3D-score-cand	length	chemSim
6VXX	A	6722.0	1.0	1.0	0	4816.0	0.9888097660223805	0.9888097660223805	0	1325.0	1.0	1.0	0	19110.0	1.0	1.0	0	1145.0	1.0	1.0	0	1.0	1.0	972.0	1.0
7JV6	E	6722.0	1.0	1.0	0	4299.5	0.9152542372881356	0.9483471074380165	35	1325.0	1.0	1.0	0	19110.0	1.0	1.0	0	1145.0	1.0	1.0	0	0.0775	0.4233	118.0	1.0
6VYB	C	6722.0	1.0	1.0	0	4102.0	0.9085365853658537	0.9216494845360824	14	1325.0	1.0	1.0	0	19110.0	1.0	1.0	0	1145.0	1.0	1.0	0	0.9744	0.9865	960.0	1.0
7JW0	A	6722.0	1.0	1.0	0	3668.0	0.8191387559808613	0.8972746331236897	91	1325.0	1.0	1.0	0	19110.0	1.0	1.0	0	1145.0	1.0	1.0	0	0.7604	0.7354	1007.0	0.997444089456869
6ZP2	B	6722.0	1.0	1.0	0	3986.5	0.8258064516129032	0.9304257528556594	122	1325.0	1.0	1.0	0	19110.0	1.0	1.0	0	1145.0	1.0	1.0	0	0.9345	0.8598	1060.0	0.9968152866242038
6JIJ	C	107.0	0.03923138510808647	0.3078534031413613	6539	496.0	0.20656370656370657	0.8734693877551021	791	237.5	0.42996742671009774	0.7904191616766467	140	4143.5	0.19367389581381944	0.8009535160905841	10523	307.0	0.3817204301075269	0.7759562841530054	189	0.1201	0.3015	297.0	0.8370607028753994
7KJ2	A	6722.0	1.0	1.0	0	3596.0	0.8458458458458459	0.8783783783783784	37	1325.0	1.0	1.0	0	19110.0	1.0	1.0	0	1145.0	1.0	1.0	0	0.9805	0.9855	593.0	-1
7JWB	B	6722.0	1.0	1.0	0	3529.5	0.81640625	0.875392670157068	69	1325.0	1.0	1.0	0	19110.0	1.0	1.0	0	1145.0	1.0	1.0	0	0.9556	0.9377	991.0	0.860702875399361
6ZP0	B	6722.0	1.0	1.0	0	4193.5	0.8798076923076923	0.9346271705822268	61	1325.0	1.0	1.0	0	19110.0	1.0	1.0	0	1145.0	1.0	1.0	0	0.9933	0.9377	1030.0	1.0
6ZOZ	A	6722.0	1.0	1.0	0	3516.5	0.7578757875787578	0.8835257082896117	158	1325.0	1.0	1.0	0	19110.0	1.0	1.0	0	1145.0	1.0	1.0	0	0.9378	0.8496	1077.0	1.0
7KE4	C	6722.0	1.0	1.0	0	3891.0	0.8851626016260162	0.8869653767820774	2	1325.0	1.0	1.0	0	19110.0	1.0	1.0	0	1145.0	1.0	1.0	0	0.9798	0.9798	972.0	1.0
4NCE	A	43.0	0.09594594594594595	0.2572463768115942	928	301.5	0.11869436201780416	0.8888888888888888	876	0	-1	-1	-1	0	-1	-1	-1	0	-1	-1	-1	0.072	0.308	163.0	0.8363128491620112
7KE8	A	6722.0	1.0	1.0	0	3911.5	0.8698698698698699	0.8986556359875905	32	1325.0	1.0	1.0	0	19110.0	1.0	1.0	0	1145.0	1.0	1.0	0	0.9839	0.9839	972.0	1.0
6L8Q	E	66.5	0.09466666666666666	0.272552783109405	979	1022.5	0.3478964401294498	0.9129511677282378	765	0	-1	-1	-1	0	-1	-1	-1	0	-1	-1	-1	0.1854	0.2307	208.0	-1
6XF6	A	6722.0	1.0	1.0	0	3723.5	0.8474409448818898	0.890382626680455	49	1325.0	1.0	1.0	0	19110.0	1.0	1.0	0	1145.0	1.0	1.0	0	0.9856	0.9658	992.0	1.0
7KJ5	A	6722.0	1.0	1.0	0	3809.0	0.8707414829659319	0.9023883696780893	35	1325.0	1.0	1.0	0	19110.0	1.0	1.0	0	1145.0	1.0	1.0	0	0.98	0.985	961.0	-1
6WPS	B	6722.0	1.0	1.0	0	4222.5	0.9186164801627671	0.9328512396694215	15	1325.0	1.0	1.0	0	19110.0	1.0	1.0	0	1145.0	1.0	1.0	0	0.0763	0.403	123.0	1.0
2BGN	B	48.5	0.07625542467451953	0.2887323943661972	1187	1036.5	0.3655913978494624	0.8804780876494024	707	158.0	0.29745042492917845	0.7191780821917808	207	2428.5	0.38542174549000485	0.7822859970311727	2081	260.5	0.15660377358490565	0.8019323671497585	853	0.1811	0.2239	6.0	-1
6C22	A	42.5	0.055639097744360905	0.27715355805243447	1063	258.0	0.11949685534591195	0.9172413793103448	968	0	-1	-1	-1	1123.0	0.18052014278429374	0.8091428571428572	3047	0	-1	-1	-1	0.0982	0.26	275.0	0.43347193347193347
6VJV	B	18.5	0.015491866769945779	0.25316455696202533	1212	178.5	0.06879361914257229	0.9078947368421053	927	0	-1	-1	-1	378.5	0.06046390409173834	0.8315412186379928	3558	0	-1	-1	-1	0.0602	0.3746	96.0	-1
6X79	C	6722.0	1.0	1.0	0	4310.0	0.9288617886178862	0.9491173416407062	21	1325.0	1.0	1.0	0	19110.0	1.0	1.0	0	1145.0	1.0	1.0	0	0.9605	0.9825	950.0	1.0
2YP7	A	88.0	0.10072463768115943	0.3028322440087146	921	850.0	0.3005464480874317	0.8776595744680851	722	0	-1	-1	-1	0	-1	-1	-1	0	-1	-1	-1	0.1611	0.2817	490.0	0.9382494004796164
7KDI	B	6722.0	1.0	1.0	0	4078.0	0.9053916581892166	0.9053916581892166	0	1325.0	1.0	1.0	0	19110.0	1.0	1.0	0	1145.0	1.0	1.0	0	0.9939	0.9939	972.0	1.0
7CWC	A	103.0	0.037677245104659016	0.2894190871369295	6441	523.5	0.21941747572815534	0.8932806324110671	777	1325.0	1.0	1.0	0	4362.0	0.20218940562780105	0.8025663458734325	10182	1145.0	1.0	1.0	0	0.1209	0.2991	300.0	0.8364217252396167
7KJ4	B	6722.0	1.0	1.0	0	3466.5	0.7921455938697318	0.889247311827957	114	1325.0	1.0	1.0	0	19110.0	1.0	1.0	0	1145.0	1.0	1.0	0	0.8226	0.8153	593.0	-1
7K8X	A	6722.0	1.0	1.0	0	3967.5	0.8747534516765286	0.9069529652351738	36	1325.0	1.0	1.0	0	19110.0	1.0	1.0	0	1145.0	1.0	1.0	0	0.9632	0.935	1002.0	1.0
2BGN	C	48.5	0.07625542467451953	0.2887323943661972	1187	1029.0	0.35590421139554085	0.862	711	158.0	0.29745042492917845	0.7191780821917808	207	2428.5	0.38542174549000485	0.7822859970311727	2081	260.5	0.15660377358490565	0.8019323671497585	853	0.1811	0.2239	6.0	-1
7KJ4	A	6722.0	1.0	1.0	0	3664.5	0.8282926829268292	0.8946259220231823	76	1325.0	1.0	1.0	0	19110.0	1.0	1.0	0	1145.0	1.0	1.0	0	0.8226	0.8153	593.0	-1
7KE9	C	6722.0	1.0	1.0	0	3721.0	0.857429718875502	0.8914405010438413	38	1325.0	1.0	1.0	0	19110.0	1.0	1.0	0	1145.0	1.0	1.0	0	0.9677	0.9796	960.0	1.0
7KJ5	C	6722.0	1.0	1.0	0	3716.5	0.8597376387487387	0.8847352024922118	28	1325.0	1.0	1.0	0	19110.0	1.0	1.0	0	1145.0	1.0	1.0	0	0.98	0.985	961.0	-1
4EP0	A	68.5	0.1080088170462895	0.30246913580246915	875	608.0	0.26102292768959434	0.8731563421828908	795	0	-1	-1	-1	1894.0	0.3060869565217391	0.80946123521682	2503	0	-1	-1	-1	0.1511	0.2578	488.0	0.8345047923322684
4EP0	I	68.5	0.1080088170462895	0.30246913580246915	875	608.0	0.2594547053649956	0.8779761904761905	801	0	-1	-1	-1	1894.0	0.3060869565217391	0.80946123521682	2503	0	-1	-1	-1	0.1498	0.2565	488.0	0.8345047923322684
7KE7	B	6722.0	1.0	1.0	0	3754.5	0.8521478521478522	0.883937823834197	36	1325.0	1.0	1.0	0	19110.0	1.0	1.0	0	1145.0	1.0	1.0	0	0.9712	0.9712	972.0	1.0
7DK4	C	6722.0	1.0	1.0	0	3313.0	0.7543538038496792	0.8608786610878661	135	1325.0	1.0	1.0	0	19110.0	1.0	1.0	0	1145.0	1.0	1.0	0	0.8065	0.7452	1058.0	0.860702875399361
7KDJ	B	6722.0	1.0	1.0	0	3501.5	0.8220675944333996	0.8807241746538871	67	1325.0	1.0	1.0	0	19110.0	1.0	1.0	0	1145.0	1.0	1.0	0	0.9792	0.9852	960.0	-1
3J31	H	63.5	0.060790273556231005	0.26490066225165565	1014	556.5	0.22421948912015138	0.8777777777777778	787	0	-1	-1	-1	1081.0	0.17558022199798184	0.7767857142857143	3068	0	-1	-1	-1	0.1224	0.2698	344.0	0.8215423836838751
7KE7	C	6722.0	1.0	1.0	0	3794.0	0.8605817452357071	0.8854489164086687	28	1325.0	1.0	1.0	0	19110.0	1.0	1.0	0	1145.0	1.0	1.0	0	0.9766	0.9766	972.0	1.0
6ZOY	C	6722.0	1.0	1.0	0	3960.5	0.8539651837524178	0.9047131147540983	58	1325.0	1.0	1.0	0	19110.0	1.0	1.0	0	1145.0	1.0	1.0	0	0.9871	0.9399	1021.0	1.0
7JV4	B	6722.0	1.0	1.0	0	3871.5	0.867	0.9164904862579282	54	1325.0	1.0	1.0	0	19110.0	1.0	1.0	0	1145.0	1.0	1.0	0	0.8024	0.8213	949.0	1.0
7KE6	B	6722.0	1.0	1.0	0	3867.0	0.8775303643724697	0.8865030674846626	10	1325.0	1.0	1.0	0	19110.0	1.0	1.0	0	1145.0	1.0	1.0	0	0.9891	0.9891	972.0	1.0
6NB3	A	1548.0	0.2984869325997249	0.3703071672354949	282	2586.5	0.5772482705611068	0.8783625730994152	446	0	-1	-1	-1	0	-1	-1	-1	0	-1	-1	-1	0.8825	0.7424	1169.0	0.9444779722389861
5EFV	A	59.0	0.10533807829181495	0.29365079365079366	901	664.5	0.22585669781931464	0.8787878787878788	954	0	-1	-1	-1	2078.5	0.34154841921832213	0.7995337995337995	2301	0	-1	-1	-1	0.1636	0.2271	631.0	0.8329207920792079
7KEC	B	6722.0	1.0	1.0	0	3074.0	0.7432950191570882	0.8612652608213096	143	1325.0	1.0	1.0	0	19110.0	1.0	1.0	0	1145.0	1.0	1.0	0	0.808	0.8265	949.0	1.0
6L8Q	C	66.5	0.09466666666666666	0.272552783109405	979	1004.0	0.34618539786710417	0.8647540983606558	731	0	-1	-1	-1	0	-1	-1	-1	0	-1	-1	-1	0.1854	0.2307	208.0	-1
6Q04	C	1564.0	0.29917469050894085	0.371160409556314	282	2542.5	0.5570776255707762	0.8798076923076923	482	0	-1	-1	-1	0	-1	-1	-1	0	-1	-1	-1	0.8893	0.7534	1159.0	0.8953089244851259
6Q04	B	1564.0	0.29917469050894085	0.371160409556314	282	2542.5	0.5570776255707762	0.8798076923076923	482	0	-1	-1	-1	0	-1	-1	-1	0	-1	-1	-1	0.8893	0.7534	1159.0	0.8953089244851259
6ZP5	C	6722.0	1.0	1.0	0	2996.5	0.7405247813411079	0.8523489932885906	135	1325.0	1.0	1.0	0	19110.0	1.0	1.0	0	1145.0	1.0	1.0	0	0.841	0.8278	930.0	-1
6ZOW	B	6722.0	1.0	1.0	0	3014.5	0.7424684159378037	0.854586129753915	135	1325.0	1.0	1.0	0	19110.0	1.0	1.0	0	1145.0	1.0	1.0	0	0.953	0.9821	943.0	0.9961807765754297
4YLU	C	121.0	0.0618468756664534	0.29743589743589743	3714	532.0	0.20419847328244276	0.9029535864978903	811	0	-1	-1	-1	0	-1	-1	-1	0	-1	-1	-1	0.1318	0.3234	302.0	0.8342407743496673
6X1B	A	103.0	0.037677245104659016	0.2894190871369295	6441	423.0	0.1936978683966636	0.8326693227091634	828	1325.0	1.0	1.0	0	4362.0	0.20218940562780105	0.8025663458734325	10182	1145.0	1.0	1.0	0	0.1604	0.3516	348.0	0.8334396936821953
7KE6	C	6722.0	1.0	1.0	0	3921.0	0.8836032388663968	0.8926380368098159	10	1325.0	1.0	1.0	0	19110.0	1.0	1.0	0	1145.0	1.0	1.0	0	0.9837	0.9837	972.0	1.0
6ZHD	C	6722.0	1.0	1.0	0	3689.5	0.8415354330708661	0.8869294605809128	52	1325.0	1.0	1.0	0	19110.0	1.0	1.0	0	1145.0	1.0	1.0	0	0.9696	0.9523	990.0	1.0
6NZK	C	1559.5	0.29215017064846416	0.3686477174849268	304	2510.5	0.56732223903177	0.8896797153024911	479	0	-1	-1	-1	0	-1	-1	-1	0	-1	-1	-1	0.8958	0.7485	1175.0	0.9304399524375743
6L70	B	127.5	0.038899031034967	0.29689174705251875	6188	480.5	0.2026897214217099	0.8755186721991701	800	0	-1	-1	-1	0	-1	-1	-1	0	-1	-1	-1	0.1184	0.2935	299.0	0.8492492492492493
5WFI	B	107.0	0.03923138510808647	0.3078534031413613	6539	502.5	0.1792717086834734	0.8930232558139535	856	237.5	0.42996742671009774	0.7904191616766467	140	4143.5	0.19367389581381944	0.8009535160905841	10523	307.0	0.3817204301075269	0.7759562841530054	189	0.1057	0.2583	303.0	0.8508771929824561
7K8Z	C	6722.0	1.0	1.0	0	3653.5	0.8426294820717132	0.8803329864724245	43	1325.0	1.0	1.0	0	19110.0	1.0	1.0	0	1145.0	1.0	1.0	0	0.9719	0.9719	972.0	1.0
3JB5	B	33.5	0.06169078446306169	0.29454545454545455	1038	459.5	0.1956521739130435	0.92	833	0	-1	-1	-1	865.0	0.17381258023106547	0.7737142857142857	3020	0	-1	-1	-1	0.1146	0.2842	300.0	0.8223642172523962
5YLX	A	23.0	0.041075429424943986	0.2631578947368421	1130	470.0	0.1773117254528122	0.8899521531100478	840	0	-1	-1	-1	0	-1	-1	-1	0	-1	-1	-1	0.0999	0.2644	275.0	0.8562340966921119
2FTE	F	56.0	0.061148396718866516	0.2586750788643533	1024	469.0	0.1976630963972736	0.9227272727272727	807	0	-1	-1	-1	1075.0	0.20543122957002766	0.8145563310069791	2974	0	-1	-1	-1	0.0986	0.2733	264.0	0.37890625
6ZGE	B	6722.0	1.0	1.0	0	3112.0	0.68	0.878021978021978	265	1325.0	1.0	1.0	0	19110.0	1.0	1.0	0	1145.0	1.0	1.0	0	0.9127	0.8137	1098.0	1.0
6ZGI	A	6722.0	1.0	1.0	0	3121.0	0.6808510638297872	0.8791208791208791	265	1325.0	1.0	1.0	0	19110.0	1.0	1.0	0	1145.0	1.0	1.0	0	0.908	0.8099	1098.0	1.0
5DS6	F	20.0	0.014007782101167316	0.21951219512195122	1203	168.0	0.07021063189568706	0.875	917	0	-1	-1	-1	0	-1	-1	-1	0	-1	-1	-1	0.0622	0.3639	94.0	0.7648562300319489
4EP0	B	68.5	0.1080088170462895	0.30246913580246915	875	572.5	0.25857519788918204	0.875	801	0	-1	-1	-1	1894.0	0.3060869565217391	0.80946123521682	2503	0	-1	-1	-1	0.1482	0.2529	488.0	0.8345047923322684
1FRS	B	47.0	0.02702702702702703	0.32407407407407407	1187	263.0	0.10079840319361277	0.9181818181818182	892	0	-1	-1	-1	0	-1	-1	-1	0	-1	-1	-1	0.0725	0.3463	129.0	0.7759493670886076
3SPE	B	66.0	0.11714285714285715	0.2887323943661972	832	357.0	0.14488636363636365	0.8360655737704918	873	0	-1	-1	-1	2170.5	0.365441906653426	0.7821466524973433	2146	0	-1	-1	-1	0.0974	0.2718	249.0	0.8265497808390733
1KBG	H	5.0	0.06167400881057269	0.3	1082	464.5	0.1782650142993327	0.8990384615384616	841	0	-1	-1	-1	0	-1	-1	-1	0	-1	-1	-1	0.1008	0.265	274.0	0.9370880766926303
6IXB	A	1098.0	0.2653061224489796	0.3678048780487805	396	1769.5	0.4870967741935484	0.849507735583685	529	293.5	0.46551724137931033	0.7751196172248804	139	3958.5	0.46244889175812354	0.7968112717834631	1950	360.5	0.3246492985971944	0.84375	307	0.6358	0.6402	964.0	-1
2Z94	A	101.0	0.04011540046709713	0.2736644798500469	6212	508.0	0.20152817574021012	0.871900826446281	805	1063.0	0.8851851851851852	0.9227799227799228	11	4322.5	0.19989707395971182	0.807064410804393	10233	1064.0	0.22383419689119172	0.9818181818181818	745	0.1261	0.3053	306.0	0.8219097832454598
3QUL	J	15.5	0.06676899462778205	0.2620481927710843	971	465.0	0.17478510028653296	0.8883495145631068	841	0	-1	-1	-1	0	-1	-1	-1	0	-1	-1	-1	0.1153	0.3069	267.0	0.8549520766773163
2VQZ	F	43.0	0.09594594594594595	0.2572463768115942	928	267.5	0.11078140454995054	0.8484848484848485	879	0	-1	-1	-1	0	-1	-1	-1	0	-1	-1	-1	0.0663	0.2612	150.0	0.8357623318385651
3J31	M	63.5	0.060790273556231005	0.26490066225165565	1014	554.0	0.22264150943396227	0.8838951310861424	793	0	-1	-1	-1	1081.0	0.17558022199798184	0.7767857142857143	3068	0	-1	-1	-1	0.1251	0.279	344.0	0.8215423836838751
4DVX	B	56.0	0.053896576839038604	0.2924901185770751	1120	514.5	0.20728291316526612	0.8705882352941177	816	0	-1	-1	-1	0	-1	-1	-1	0	-1	-1	-1	0.106	0.2427	339.0	0.8708240534521158
2OBE	B	89.5	0.08260616637579989	0.2915811088295688	1232	785.5	0.2575136612021858	0.8787878787878788	1035	0	-1	-1	-1	0	-1	-1	-1	0	-1	-1	-1	0.216	0.2277	906.0	0.833969465648855
5JEA	G	48.5	0.04397270659590599	0.29896907216494845	1125	406.0	0.16066212268743915	0.868421052631579	837	0	-1	-1	-1	0	-1	-1	-1	0	-1	-1	-1	0.0952	0.2756	235.0	0.835031847133758
6NB7	A	5230.0	0.7635082223962412	0.7793764988009593	26	3161.0	0.7383348581884721	0.8530655391120507	147	1063.0	0.8851851851851852	0.9227799227799228	11	10394.0	0.7314532520325203	0.7879036672140121	282	1064.0	0.22383419689119172	0.9818181818181818	745	0.8199	0.7614	1049.0	0.9450151057401812
4FTE	B	43.5	0.04962095106822881	0.314410480349345	1222	547.5	0.2334293948126801	0.8933823529411765	769	0	-1	-1	-1	1181.5	0.2066800602712205	0.7734962406015038	2918	0	-1	-1	-1	0.1015	0.2403	330.0	0.8523364485981308
5GS6	A	70.0	0.04407370517928287	0.26029411764705884	3336	387.0	0.17454545454545456	0.8170212765957446	865	0	-1	-1	-1	0	-1	-1	-1	0	-1	-1	-1	0.1214	0.2666	352.0	1.0
7KF4	E	103.0	0.037677245104659016	0.2894190871369295	6441	444.5	0.1919191919191919	0.8708333333333333	849	1325.0	1.0	1.0	0	4362.0	0.20218940562780105	0.8025663458734325	10182	1145.0	1.0	1.0	0	0.1587	0.3465	348.0	0.8385876418663304
1AKJ	A	8.5	0.06030534351145038	0.24085365853658536	982	490.0	0.18268315889628925	0.9230769230769231	843	26.5	0.04395604395604396	0.8571428571428571	259	764.5	0.17527582748244735	0.75	3056	249.0	0.3536036036036036	0.785	244	0.1064	0.279	276.0	0.856325492689129
2C4Y	B	47.0	0.015753938484621154	0.3	1263	284.5	0.1122345803842265	0.9024390243902439	866	0	-1	-1	-1	0	-1	-1	-1	0	-1	-1	-1	0.0616	0.3382	129.0	0.7759493670886076
5SZS	C	1065.5	0.23333333333333334	0.3570741097208855	551	2105.5	0.49746560463432293	0.8785166240409207	599	276.0	0.46285714285714286	0.8059701492537313	149	4153.0	0.468192868719611	0.7815353398714914	1979	207.5	0.37183098591549296	0.8198757763975155	194	0.6927	0.5833	1177.0	-1
1OHF	C	75.5	0.1256544502617801	0.2896551724137931	757	817.0	0.29208754208754206	0.8943298969072165	800	0	-1	-1	-1	0	-1	-1	-1	0	-1	-1	-1	0.1519	0.2224	590.0	0.8294621026894865
1XHX	C	47.0	0.07963354474982381	0.2634032634032634	990	781.5	0.24210526315789474	0.9373040752351097	916	0	-1	-1	-1	1745.5	0.28350515463917525	0.787321063394683	2607	0	-1	-1	-1	0.186	0.2765	571.0	0.8330194601381042
3TBW	E	15.5	0.06676899462778205	0.2620481927710843	971	473.0	0.17904761904761904	0.9038461538461539	842	0	-1	-1	-1	0	-1	-1	-1	0	-1	-1	-1	0.1044	0.275	274.0	0.8549520766773163
6OSR	C	62.0	0.085383502170767	0.25820568927789933	925	800.5	0.2943327239488117	0.8726287262872628	725	0	-1	-1	-1	0	-1	-1	-1	0	-1	-1	-1	0.1738	0.2976	476.0	0.9490291262135923
3IDY	G	72.5	0.12690707350901526	0.2663755458515284	755	459.5	0.19038642789820923	0.8744588744588745	830	95.5	0.23595505617977527	0.7590361445783133	184	2513.5	0.391578947368421	0.7903682719546742	2157	187.5	0.23629489603024575	0.8064516129032258	374	0.1113	0.2809	303.0	0.9167155425219942
2FSY	F	56.0	0.061148396718866516	0.2586750788643533	1024	473.0	0.19103313840155944	0.92018779342723	813	0	-1	-1	-1	1075.0	0.20543122957002766	0.8145563310069791	2974	0	-1	-1	-1	0.0976	0.2757	256.0	0.8274760383386581
4QZV	C	48.5	0.07625542467451953	0.2887323943661972	1187	989.0	0.34725634725634724	0.8670756646216768	732	158.0	0.29745042492917845	0.7191780821917808	207	2428.5	0.38542174549000485	0.7822859970311727	2081	260.5	0.15660377358490565	0.8019323671497585	853	0.1912	0.2384	727.0	0.9466989703210176
3J31	E	63.5	0.060790273556231005	0.26490066225165565	1014	554.5	0.22253521126760564	0.9045801526717557	803	0	-1	-1	-1	1081.0	0.17558022199798184	0.7767857142857143	3068	0	-1	-1	-1	0.1233	0.2686	344.0	0.8215423836838751
2ZU5	A	101.0	0.06364428945074106	0.2736644798500469	3521	527.0	0.20306513409961685	0.8653061224489796	799	0	-1	-1	-1	0	-1	-1	-1	0	-1	-1	-1	0.1294	0.3034	306.0	0.8567234292425132
6NB3	B	1548.0	0.2984869325997249	0.3703071672354949	282	2216.0	0.519059205190592	0.8976157082748948	520	0	-1	-1	-1	0	-1	-1	-1	0	-1	-1	-1	0.0736	0.4339	107.0	0.9444779722389861
1HHH	A	8.5	0.06030534351145038	0.24085365853658536	982	425.5	0.16635338345864661	0.9123711340206185	870	26.5	0.04395604395604396	0.8571428571428571	259	764.5	0.17527582748244735	0.75	3056	249.0	0.3536036036036036	0.785	244	0.1059	0.2763	275.0	0.8530534351145038
2X4U	D	8.5	0.06030534351145038	0.24085365853658536	982	410.0	0.16619718309859155	0.917098445595855	872	26.5	0.04395604395604396	0.8571428571428571	259	764.5	0.17527582748244735	0.75	3056	249.0	0.3536036036036036	0.785	244	0.104	0.2733	275.0	0.8557934508816121
2Z9K	B	101.0	0.04011540046709713	0.2736644798500469	6212	525.5	0.2316715542521994	0.8909774436090225	757	1063.0	0.8851851851851852	0.9227799227799228	11	4322.5	0.19989707395971182	0.807064410804393	10233	1064.0	0.22383419689119172	0.9818181818181818	745	0.1271	0.3033	306.0	0.8013659647125783
2X70	D	8.5	0.06030534351145038	0.24085365853658536	982	427.5	0.1777137367915466	0.8564814814814815	825	26.5	0.04395604395604396	0.8571428571428571	259	764.5	0.17527582748244735	0.75	3056	249.0	0.3536036036036036	0.785	244	0.1034	0.2666	275.0	0.8557934508816121
5EU8	A	109.0	0.038154897494305236	0.2797494780793319	6066	496.5	0.17984934086629	0.8681818181818182	842	0	-1	-1	-1	0	-1	-1	-1	0	-1	-1	-1	0.1228	0.2875	300.0	0.7985368598761958
2X4Q	A	8.5	0.06030534351145038	0.24085365853658536	982	438.0	0.1728395061728395	0.8878048780487805	848	26.5	0.04395604395604396	0.8571428571428571	259	764.5	0.17527582748244735	0.75	3056	249.0	0.3536036036036036	0.785	244	0.1044	0.275	275.0	0.8530534351145038
6X6P	B	6722.0	1.0	1.0	0	3468.5	0.7986641221374046	0.871875	88	1325.0	1.0	1.0	0	19110.0	1.0	1.0	0	1145.0	1.0	1.0	0	0.9892	0.9456	1017.0	1.0
2NX5	Q	18.0	0.05066079295154185	0.25274725274725274	1089	451.0	0.18208092485549132	0.8552036199095022	817	27.0	0.06792452830188679	0.8571428571428571	244	790.0	0.16865969108121576	0.7547380156075808	3117	192.0	0.33705357142857145	0.7294685990338164	241	0.0993	0.2612	276.0	0.8601398601398601
5LDN	A	82.0	0.090311004784689	0.2730560578661845	1119	754.5	0.2511816340310601	0.8651162790697674	1051	0	-1	-1	-1	0	-1	-1	-1	0	-1	-1	-1	0.2108	0.2183	218.0	-1
5GQN	A	32.5	0.02875629043853343	0.3076923076923077	1261	299.0	0.1339622641509434	0.8452380952380952	892	0	-1	-1	-1	0	-1	-1	-1	0	-1	-1	-1	0.1068	0.3181	244.0	0.8486005089058524
6YT8	A	103.0	0.037677245104659016	0.2894190871369295	6441	517.0	0.22093023255813954	0.8871595330739299	775	1325.0	1.0	1.0	0	4362.0	0.20218940562780105	0.8025663458734325	10182	1145.0	1.0	1.0	0	0.1265	0.3034	306.0	0.7768286171916711
5GQI	A	32.5	0.02875629043853343	0.3076923076923077	1261	295.0	0.1325187969924812	0.8493975903614458	898	0	-1	-1	-1	0	-1	-1	-1	0	-1	-1	-1	0.1023	0.3007	246.0	0.8355629877369007
6XHM	A	103.0	0.037677245104659016	0.2894190871369295	6441	520.5	0.22200584225900682	0.8837209302325582	769	1325.0	1.0	1.0	0	4362.0	0.20218940562780105	0.8025663458734325	10182	1145.0	1.0	1.0	0	0.1219	0.296	302.0	0.8453006421482778
4R3D	B	121.0	0.0618468756664534	0.29743589743589743	3714	481.5	0.17511520737327188	0.867579908675799	866	0	-1	-1	-1	0	-1	-1	-1	0	-1	-1	-1	0.1265	0.2989	319.0	0.831453634085213
4YLU	D	121.0	0.0618468756664534	0.29743589743589743	3714	518.0	0.2318271119842829	0.8773234200743495	749	0	-1	-1	-1	0	-1	-1	-1	0	-1	-1	-1	0.1179	0.2895	304.0	0.8342407743496673
5GS6	B	70.0	0.04407370517928287	0.26029411764705884	3336	362.0	0.16366906474820145	0.8425925925925926	896	0	-1	-1	-1	0	-1	-1	-1	0	-1	-1	-1	0.1254	0.2712	349.0	1.0
6ZHD	B	6722.0	1.0	1.0	0	3708.5	0.8446411012782694	0.8892339544513458	51	1325.0	1.0	1.0	0	19110.0	1.0	1.0	0	1145.0	1.0	1.0	0	0.9804	0.9608	992.0	1.0
7AQJ	A	103.0	0.037677245104659016	0.2894190871369295	6441	550.0	0.20076481835564053	0.8677685950413223	804	1325.0	1.0	1.0	0	4362.0	0.20218940562780105	0.8025663458734325	10182	1145.0	1.0	1.0	0	0.1254	0.3002	305.0	0.8372524752475248
4ZRO	D	109.0	0.038154897494305236	0.2797494780793319	6066	520.0	0.19521531100478468	0.8607594936708861	808	0	-1	-1	-1	0	-1	-1	-1	0	-1	-1	-1	0.1229	0.2919	299.0	0.8332268370607029
1NOB	F	62.5	0.09956395348837209	0.2830578512396694	892	298.0	0.12147716229348883	0.8992805755395683	890	0	-1	-1	-1	1812.5	0.29533169533169534	0.7928759894459103	2554	0	-1	-1	-1	0.081	0.3038	185.0	0.8365139949109415
5ODJ	A	30.0	0.03252647503782148	0.2847682119205298	1171	320.5	0.1279527559055118	0.8783783783783784	868	0	-1	-1	-1	578.5	0.10167768174885612	0.814663951120163	3443	0	-1	-1	-1	0.067	0.2622	175.0	0.8323133414932681
2H1L	P	23.0	0.062409288824383166	0.2986111111111111	1090	308.0	0.1314508276533593	0.8709677419354839	872	0	-1	-1	-1	0	-1	-1	-1	0	-1	-1	-1	0.0954	0.3217	199.0	0.8207547169811321
6OSR	D	62.0	0.085383502170767	0.25820568927789933	925	791.0	0.2914027149321267	0.8895027624309392	743	0	-1	-1	-1	0	-1	-1	-1	0	-1	-1	-1	0.1606	0.2741	483.0	0.943874471937236
2HOB	A	101.0	0.04011540046709713	0.2736644798500469	6212	520.5	0.20287081339712917	0.8688524590163934	801	1063.0	0.8851851851851852	0.9227799227799228	11	4322.5	0.19989707395971182	0.807064410804393	10233	1064.0	0.22383419689119172	0.9818181818181818	745	0.1265	0.3054	306.0	0.8387507966857871
4OLU	G	60.0	0.12856196156394964	0.31239935587761675	888	509.0	0.19832402234636873	0.8352941176470589	819	0	-1	-1	-1	0	-1	-1	-1	0	-1	-1	-1	0.1082	0.249	342.0	0.9980830670926517
7CHH	B	6722.0	1.0	1.0	0	2992.5	0.7169117647058824	0.8676307007786429	189	1325.0	1.0	1.0	0	19110.0	1.0	1.0	0	1145.0	1.0	1.0	0	0.9591	0.9381	994.0	1.0
3J31	C	63.5	0.060790273556231005	0.26490066225165565	1014	536.0	0.2176360225140713	0.8888888888888888	805	0	-1	-1	-1	1081.0	0.17558022199798184	0.7767857142857143	3068	0	-1	-1	-1	0.1223	0.2698	344.0	0.8215423836838751
2QIQ	A	101.0	0.04011540046709713	0.2736644798500469	6212	541.0	0.22590068159688412	0.9027237354085603	770	1063.0	0.8851851851851852	0.9227799227799228	11	4322.5	0.19989707395971182	0.807064410804393	10233	1064.0	0.22383419689119172	0.9818181818181818	745	0.1245	0.306	301.0	0.8716216216216216
6LO0	A	101.0	0.06364428945074106	0.2736644798500469	3521	511.0	0.2013358778625954	0.8755186721991701	807	0	-1	-1	-1	0	-1	-1	-1	0	-1	-1	-1	0.127	0.3071	306.0	0.8515151515151516
6KNA	A	22.0	0.01474010861132661	0.3114754098360656	1228	114.0	0.06097560975609756	0.8	909	0	-1	-1	-1	262.0	0.03965785381026438	0.7727272727272727	3660	0	-1	-1	-1	0.0457	0.3397	76.0	0.7111821086261981
4WSR	C	40.5	0.07916666666666666	0.2857142857142857	1041	892.0	0.31593662628145386	0.8625954198473282	680	0	-1	-1	-1	0	-1	-1	-1	0	-1	-1	-1	0.1655	0.2817	481.0	-1
5XL2	A	51.5	0.03730886850152905	0.30198019801980197	1433	847.5	0.302836230558097	0.8779840848806366	716	0	-1	-1	-1	0	-1	-1	-1	0	-1	-1	-1	0.168	0.2727	486.0	0.9993610223642172
6P6P	F	84.0	0.10021629416005767	0.3075221238938053	935	849.5	0.3199626865671642	0.8553615960099751	671	0	-1	-1	-1	0	-1	-1	-1	0	-1	-1	-1	0.1869	0.3141	489.0	1.0
4X29	A	23.5	0.04121621621621622	0.3388888888888889	1300	366.5	0.17439703153988867	0.8826291079812206	865	0	-1	-1	-1	0	-1	-1	-1	0	-1	-1	-1	0.1119	0.2721	306.0	0.8132118451025057
3M3S	B	101.0	0.06364428945074106	0.2736644798500469	3521	516.5	0.22286821705426357	0.9090909090909091	779	0	-1	-1	-1	0	-1	-1	-1	0	-1	-1	-1	0.1248	0.3053	302.0	0.8364217252396167
5S72	A	103.0	0.037677245104659016	0.2894190871369295	6441	458.0	0.19595216191352346	0.8801652892561983	845	1325.0	1.0	1.0	0	4362.0	0.20218940562780105	0.8025663458734325	10182	1145.0	1.0	1.0	0	0.1611	0.3435	348.0	0.8419737663960025
2NYZ	A	41.5	0.05998536942209217	0.26282051282051283	1055	580.5	0.23600746268656717	0.8971631205673759	790	0	-1	-1	-1	1286.0	0.22208185952501264	0.8101382488479263	2873	0	-1	-1	-1	0.1441	0.3156	371.0	0.8562421185372006
3HI1	J	53.5	0.10273081924577374	0.27335640138408307	960	394.5	0.17680608365019013	0.8340807174887892	829	0	-1	-1	-1	0	-1	-1	-1	0	-1	-1	-1	0.0958	0.3102	215.0	0.9961661341853035
4NQV	C	8.5	0.06030534351145038	0.24085365853658536	982	442.5	0.1671388101983003	0.8939393939393939	861	26.5	0.04395604395604396	0.8571428571428571	259	764.5	0.17527582748244735	0.75	3056	249.0	0.3536036036036036	0.785	244	0.0993	0.2601	274.0	0.8332268370607029
1HB9	E	66.0	0.06386066763425254	0.30344827586206896	1088	562.0	0.21383075523202913	0.9108527131782945	841	0	-1	-1	-1	0	-1	-1	-1	0	-1	-1	-1	0.1194	0.2594	371.0	-1
1HB9	B	66.0	0.06386066763425254	0.30344827586206896	1088	562.0	0.21383075523202913	0.9108527131782945	841	0	-1	-1	-1	0	-1	-1	-1	0	-1	-1	-1	0.1194	0.2594	371.0	-1
4FTS	A	43.5	0.04962095106822881	0.314410480349345	1222	549.0	0.223069590085796	0.8931297709923665	787	0	-1	-1	-1	1181.5	0.2066800602712205	0.7734962406015038	2918	0	-1	-1	-1	0.1015	0.2439	328.0	0.8215116279069767
7JJI	B	6722.0	1.0	1.0	0	3352.5	0.6994906621392191	0.8995633187772926	262	1325.0	1.0	1.0	0	19110.0	1.0	1.0	0	1145.0	1.0	1.0	0	0.9299	0.8201	1109.0	0.9666460778258185
2Q2U	B	31.0	0.05505279034690799	0.2979591836734694	1081	394.0	0.16218721037998146	0.8883248730964467	882	0	-1	-1	-1	988.5	0.16060991105463787	0.8061224489795918	3151	0	-1	-1	-1	0.1113	0.2735	293.0	0.8376996805111822
6WTM	A	103.0	0.037677245104659016	0.2894190871369295	6441	527.5	0.2082139446036294	0.9008264462809917	805	1325.0	1.0	1.0	0	4362.0	0.20218940562780105	0.8025663458734325	10182	1145.0	1.0	1.0	0	0.1267	0.3033	306.0	0.8364217252396167
4S1T	A	151.0	0.039777587681779296	0.2743362831858407	5997	437.5	0.2188679245283019	0.8754716981132076	795	293.5	0.46551724137931033	0.7751196172248804	139	4366.0	0.20593055013655873	0.8082695252679939	9550	360.5	0.3246492985971944	0.84375	307	0.1549	0.3419	342.0	0.8284648850217526
7C8R	A	103.0	0.037677245104659016	0.2894190871369295	6441	533.5	0.2222222222222222	0.905511811023622	781	1325.0	1.0	1.0	0	4362.0	0.20218940562780105	0.8025663458734325	10182	1145.0	1.0	1.0	0	0.128	0.3163	306.0	0.8589894242068156
5YRC	A	32.5	0.02875629043853343	0.3076923076923077	1261	302.5	0.13528855250709557	0.8411764705882353	887	0	-1	-1	-1	0	-1	-1	-1	0	-1	-1	-1	0.1063	0.3093	244.0	0.8374760994263862
4JPV	G	0	-1	-1	-1	464.5	0.20055710306406685	0.8537549407114624	824	0	-1	-1	-1	0	-1	-1	-1	0	-1	-1	-1	0.1039	0.2322	342.0	0.9879822896900696
6THG	H	22.5	0.013012361743656473	0.24390243902439024	1455	159.5	0.07504873294346978	0.8461538461538461	935	214.0	0.2080706179066835	0.7236842105263158	565	860.5	0.17702020202020202	0.7763012181616833	3057	264.5	0.10936476751800916	0.8028846153846154	1319	0.0725	0.326	137.0	0.9987220447284345
6Q5U	G	64.0	0.06386066763425254	0.30344827586206896	1088	603.0	0.2273972602739726	0.9021739130434783	819	0	-1	-1	-1	0	-1	-1	-1	0	-1	-1	-1	0.1249	0.2439	388.0	0.8345047923322684
5X5W	C	37.0	0.053558844256518676	0.296875	1163	342.5	0.13770180436847104	0.8895705521472392	890	0	-1	-1	-1	0	-1	-1	-1	0	-1	-1	-1	0.0828	0.2492	233.0	0.8600638977635783
6WTT	A	103.0	0.037677245104659016	0.2894190871369295	6441	527.5	0.2247081712062257	0.8988326848249028	771	1325.0	1.0	1.0	0	4362.0	0.20218940562780105	0.8025663458734325	10182	1145.0	1.0	1.0	0	0.1284	0.3196	302.0	0.8523409363745498
3WI0	A	44.0	0.1247296322999279	0.2682170542635659	742	288.5	0.11897738446411013	0.8962962962962963	882	0	-1	-1	-1	2195.0	0.34458509142053445	0.8006535947712419	2430	0	-1	-1	-1	0.0739	0.2547	169.0	0.8293929712460064
2Q2U	D	31.0	0.05505279034690799	0.2979591836734694	1081	394.0	0.16218721037998146	0.8883248730964467	882	0	-1	-1	-1	988.5	0.16060991105463787	0.8061224489795918	3151	0	-1	-1	-1	0.1091	0.2719	293.0	0.8376996805111822
5DS4	E	20.0	0.014007782101167316	0.21951219512195122	1203	162.0	0.0797979797979798	0.9186046511627907	904	0	-1	-1	-1	0	-1	-1	-1	0	-1	-1	-1	0.0613	0.337	93.0	0.7648562300319489
1W8X	B	66.0	0.06386066763425254	0.30344827586206896	1088	575.0	0.21524663677130046	0.9230769230769231	855	0	-1	-1	-1	0	-1	-1	-1	0	-1	-1	-1	0.1217	0.2563	79.0	-1
1CZY	C	54.0	0.07795889440113395	0.30303030303030304	1048	224.5	0.10797665369649806	0.9024390243902439	905	0	-1	-1	-1	0	-1	-1	-1	0	-1	-1	-1	0.0761	0.2968	168.0	0.8389560789306174
5K9O	I	55.5	0.08648255813953488	0.2570194384449244	913	737.0	0.2859761686526123	0.8863636363636364	739	0	-1	-1	-1	0	-1	-1	-1	0	-1	-1	-1	0.1078	0.3292	217.0	-1
3J31	L	63.5	0.060790273556231005	0.26490066225165565	1014	519.5	0.20631970260223048	0.8844621513944223	825	0	-1	-1	-1	1081.0	0.17558022199798184	0.7767857142857143	3068	0	-1	-1	-1	0.1225	0.2705	344.0	0.8215423836838751
6P6P	B	84.0	0.10021629416005767	0.3075221238938053	935	854.5	0.3152073732718894	0.8837209302325582	698	0	-1	-1	-1	0	-1	-1	-1	0	-1	-1	-1	0.1832	0.3105	488.0	1.0
6XOA	B	103.0	0.037677245104659016	0.2894190871369295	6441	531.5	0.20019157088122605	0.8530612244897959	799	1325.0	1.0	1.0	0	4362.0	0.20218940562780105	0.8025663458734325	10182	1145.0	1.0	1.0	0	0.1267	0.3071	306.0	0.8387507966857871
6Z43	A	6722.0	1.0	1.0	0	3583.0	0.8268101761252447	0.8829676071055381	65	1325.0	1.0	1.0	0	19110.0	1.0	1.0	0	1145.0	1.0	1.0	0	0.8489	0.8365	987.0	1.0
7AWU	A	103.0	0.037677245104659016	0.2894190871369295	6441	533.5	0.1988582302568982	0.8781512605042017	813	1325.0	1.0	1.0	0	4362.0	0.20218940562780105	0.8025663458734325	10182	1145.0	1.0	1.0	0	0.1256	0.3027	305.0	0.8568738229755178
6EGV	A	141.0	0.08558701877187401	0.2722672064777328	2155	360.0	0.14176974310180782	0.8514285714285714	876	0	-1	-1	-1	3915.5	0.28483853311439516	0.7971813725490197	5871	0	-1	-1	-1	0.0957	0.2697	243.0	0.8351437699680511
1FNW	H	50.5	0.05118411000763942	0.3130841121495327	1095	279.0	0.13846153846153847	0.8780487804878049	876	0	-1	-1	-1	0	-1	-1	-1	0	-1	-1	-1	0.0902	0.2814	221.0	0.8512241054613936
6A4K	C	0	-1	-1	-1	313.0	0.1401151631477927	0.8902439024390244	878	0	-1	-1	-1	0	-1	-1	-1	0	-1	-1	-1	0.0974	0.3208	216.0	0.9993610223642172
7K8T	C	6722.0	1.0	1.0	0	3528.5	0.8122568093385214	0.8652849740932642	63	1325.0	1.0	1.0	0	19110.0	1.0	1.0	0	1145.0	1.0	1.0	0	0.9843	0.9562	1001.0	0.9987220447284345
6LNY	A	101.0	0.06364428945074106	0.2736644798500469	3521	514.0	0.20267686424474188	0.8724279835390947	803	0	-1	-1	-1	0	-1	-1	-1	0	-1	-1	-1	0.1258	0.3001	306.0	0.8493647912885662
2VSK	B	36.5	0.0633587786259542	0.28040540540540543	1014	196.0	0.09829488465396188	0.8305084745762712	879	125.5	0.14625	0.7177914110429447	637	979.0	0.19177377892030847	0.7987152034261242	2956	264.5	0.048677884615384616	0.826530612244898	3132	0.0715	0.3537	131.0	0.807667731629393
4YLU	B	121.0	0.0618468756664534	0.29743589743589743	3714	525.5	0.22910521140609635	0.8694029850746269	749	0	-1	-1	-1	0	-1	-1	-1	0	-1	-1	-1	0.1185	0.2954	302.0	0.8342407743496673
1P35	C	50.0	0.04487658937920718	0.2553191489361702	1102	523.0	0.19848053181386516	0.9247787610619469	827	0	-1	-1	-1	1045.5	0.17038175762234178	0.811965811965812	3084	0	-1	-1	-1	0.1151	0.2807	295.0	0.8313099041533546
4WA2	B	71.0	0.1188118811881188	0.2965779467680608	787	880.5	0.3317669172932331	0.8588807785888077	653	0	-1	-1	-1	0	-1	-1	-1	0	-1	-1	-1	0.1693	0.2856	491.0	0.9293349168646081
6XKF	A	103.0	0.037677245104659016	0.2894190871369295	6441	511.5	0.2171814671814672	0.8893280632411067	783	1325.0	1.0	1.0	0	4362.0	0.20218940562780105	0.8025663458734325	10182	1145.0	1.0	1.0	0	0.1262	0.3017	305.0	0.8524382520582647
6IXA	A	1098.0	0.2653061224489796	0.3678048780487805	396	2149.5	0.5510887772194305	0.8761651131824234	443	293.5	0.46551724137931033	0.7751196172248804	139	3958.5	0.46244889175812354	0.7968112717834631	1950	360.5	0.3246492985971944	0.84375	307	0.6687	0.6765	959.0	-1
4WMF	A	121.0	0.0618468756664534	0.29743589743589743	3714	536.0	0.1822429906542056	0.8944954128440367	852	0	-1	-1	-1	0	-1	-1	-1	0	-1	-1	-1	0.1276	0.31	304.0	0.8384418901660281
4QRP	F	18.0	0.05066079295154185	0.25274725274725274	1089	448.5	0.17110266159695817	0.8695652173913043	845	27.0	0.06792452830188679	0.8571428571428571	244	790.0	0.16865969108121576	0.7547380156075808	3117	192.0	0.33705357142857145	0.7294685990338164	241	0.1076	0.2826	243.0	-1
3SU5	A	98.0	0.08646727864968907	0.3219404630650496	2470	298.0	0.1485148514851485	0.8620689655172413	836	0	-1	-1	-1	0	-1	-1	-1	0	-1	-1	-1	0.0809	0.2674	201.0	0.8145336225596529
4ANG	C	21.0	0.009509875640087784	0.35135135135135137	1330	354.5	0.1170534813319879	0.943089430894309	868	0	-1	-1	-1	0	-1	-1	-1	0	-1	-1	-1	0.0729	0.3643	131.0	0.7139240506329114
2EX3	A	47.0	0.07963354474982381	0.2634032634032634	990	796.0	0.24084621643612694	0.9135802469135802	905	0	-1	-1	-1	1745.5	0.28350515463917525	0.787321063394683	2607	0	-1	-1	-1	0.1839	0.2738	570.0	0.804176072234763
1P9U	E	116.5	0.038124010933678606	0.2634194831013916	5945	499.0	0.1988472622478386	0.8589211618257261	800	0	-1	-1	-1	0	-1	-1	-1	0	-1	-1	-1	0.1169	0.2721	299.0	0.8325907065563335
4ZXS	A	15.0	0.04286770140428677	0.29743589743589743	1158	253.0	0.10536585365853658	0.907563025210084	906	0	-1	-1	-1	494.0	0.12877825755651512	0.7110799438990182	3224	0	-1	-1	-1	0.0744	0.2904	241.0	-1
5HBZ	D	68.5	0.07131057268722467	0.3174019607843137	2816	268.0	0.14593535749265427	0.8662790697674418	849	0	-1	-1	-1	3299.0	0.39227812134380746	0.7763810783989414	2960	0	-1	-1	-1	0.1021	0.3212	209.0	0.839058524173028
7K1O	B	103.0	0.037677245104659016	0.2894190871369295	6441	423.5	0.1889908256880734	0.8619246861924686	851	1325.0	1.0	1.0	0	4362.0	0.20218940562780105	0.8025663458734325	10182	1145.0	1.0	1.0	0	0.1591	0.3449	347.0	0.8686390532544379
6XCH	A	103.0	0.037677245104659016	0.2894190871369295	6441	528.5	0.22427184466019418	0.8918918918918919	771	1325.0	1.0	1.0	0	4362.0	0.20218940562780105	0.8025663458734325	10182	1145.0	1.0	1.0	0	0.1257	0.302	306.0	0.8364217252396167
5B6O	A	101.0	0.04011540046709713	0.2736644798500469	6212	501.5	0.21626794258373205	0.9112903225806451	797	1063.0	0.8851851851851852	0.9227799227799228	11	4322.5	0.19989707395971182	0.807064410804393	10233	1064.0	0.22383419689119172	0.9818181818181818	745	0.1218	0.2894	301.0	-1
3NGB	I	60.0	0.12856196156394964	0.31239935587761675	888	475.0	0.1935483870967742	0.8366533864541833	834	0	-1	-1	-1	0	-1	-1	-1	0	-1	-1	-1	0.0974	0.315	208.0	0.8811267605633802
7ALI	A	103.0	0.037677245104659016	0.2894190871369295	6441	531.0	0.20706106870229007	0.9004149377593361	807	1325.0	1.0	1.0	0	4362.0	0.20218940562780105	0.8025663458734325	10182	1145.0	1.0	1.0	0	0.1262	0.3035	306.0	0.8364217252396167
1HX6	C	66.0	0.06386066763425254	0.30344827586206896	1088	562.0	0.20593525179856115	0.9462809917355371	870	0	-1	-1	-1	0	-1	-1	-1	0	-1	-1	-1	0.1192	0.254	371.0	0.822360248447205
2V6N	A	101.0	0.04011540046709713	0.2736644798500469	6212	514.5	0.23061825318940138	0.8703703703703703	749	1063.0	0.8851851851851852	0.9227799227799228	11	4322.5	0.19989707395971182	0.807064410804393	10233	1064.0	0.22383419689119172	0.9818181818181818	745	0.1302	0.3223	306.0	0.8370098039215687
5WKF	A	8.5	0.06030534351145038	0.24085365853658536	982	483.0	0.18312559923298177	0.8925233644859814	829	26.5	0.04395604395604396	0.8571428571428571	259	764.5	0.17527582748244735	0.75	3056	249.0	0.3536036036036036	0.785	244	0.1026	0.2714	274.0	0.8549520766773163
3SND	A	101.0	0.06364428945074106	0.2736644798500469	3521	496.5	0.2237354085603113	0.8812260536398467	767	0	-1	-1	-1	0	-1	-1	-1	0	-1	-1	-1	0.1289	0.307	306.0	0.8386277001270648
4LDI	A	56.5	0.06307692307692307	0.27424749163879597	1001	372.0	0.15885167464114833	0.8972972972972973	860	60.5	0.15789473684210525	0.7777777777777778	212	984.5	0.17428861788617886	0.7912341407151096	3069	264.0	0.1986013986013986	0.743455497382199	524	0.1061	0.3106	244.0	0.823003194888179
6LYV	L	29.0	0.019485580670303974	0.24509803921568626	1181	188.0	0.06541129831516353	0.9041095890410958	936	0	-1	-1	-1	0	-1	-1	-1	0	-1	-1	-1	0.0593	0.3719	99.0	0.8281150159744409
2Q2U	C	31.0	0.05505279034690799	0.2979591836734694	1081	394.0	0.16218721037998146	0.8883248730964467	882	0	-1	-1	-1	988.5	0.16060991105463787	0.8061224489795918	3151	0	-1	-1	-1	0.1107	0.2727	293.0	0.8376996805111822
1XHZ	D	47.0	0.07963354474982381	0.2634032634032634	990	801.5	0.24348534201954397	0.9171779141104295	902	0	-1	-1	-1	1745.5	0.28350515463917525	0.787321063394683	2607	0	-1	-1	-1	0.1757	0.2618	571.0	0.8375796178343949
6P6P	C	84.0	0.10021629416005767	0.3075221238938053	935	864.5	0.31847725162488394	0.8661616161616161	681	0	-1	-1	-1	0	-1	-1	-1	0	-1	-1	-1	0.1826	0.3096	489.0	1.0
2VSK	D	36.5	0.0633587786259542	0.28040540540540543	1014	183.5	0.09580838323353294	0.8495575221238938	889	125.5	0.14625	0.7177914110429447	637	979.0	0.19177377892030847	0.7987152034261242	2956	264.5	0.048677884615384616	0.826530612244898	3132	0.0734	0.3394	131.0	0.807667731629393
4OR4	A	23.0	0.028037383177570093	0.22784810126582278	1126	347.5	0.12574257425742574	0.9338235294117647	874	0	-1	-1	-1	0	-1	-1	-1	0	-1	-1	-1	0.0651	0.2597	163.0	0.8417757541263517
2X4S	D	8.5	0.06030534351145038	0.24085365853658536	982	475.5	0.18277511961722487	0.8967136150234741	832	26.5	0.04395604395604396	0.8571428571428571	259	764.5	0.17527582748244735	0.75	3056	249.0	0.3536036036036036	0.785	244	0.1049	0.2741	275.0	0.8530534351145038
4YOG	A	97.0	0.03698722259583053	0.28735632183908044	6478	499.5	0.1712707182320442	0.916256157635468	883	321.0	0.47112462006079026	0.7673267326732673	127	4306.5	0.19516269610691458	0.7999404584697827	10409	337.0	0.3230769230769231	0.802547770700637	233	0.117	0.2878	306.0	0.8395500296033156
6M2Q	A	103.0	0.037677245104659016	0.2894190871369295	6441	527.5	0.20191387559808613	0.8683127572016461	802	1325.0	1.0	1.0	0	4362.0	0.20218940562780105	0.8025663458734325	10182	1145.0	1.0	1.0	0	0.1255	0.3027	305.0	0.8364217252396167
1W8X	I	66.0	0.06386066763425254	0.30344827586206896	1088	575.0	0.21524663677130046	0.9230769230769231	855	0	-1	-1	-1	0	-1	-1	-1	0	-1	-1	-1	0.1217	0.2563	79.0	-1
7ANS	A	103.0	0.037677245104659016	0.2894190871369295	6441	527.0	0.20172084130019122	0.8683127572016461	803	1325.0	1.0	1.0	0	4362.0	0.20218940562780105	0.8025663458734325	10182	1145.0	1.0	1.0	0	0.1253	0.3025	306.0	0.8360049321824907
6WCO	A	101.0	0.04011540046709713	0.2736644798500469	6212	526.0	0.23738872403560832	0.8633093525179856	733	1063.0	0.8851851851851852	0.9227799227799228	11	4322.5	0.19989707395971182	0.807064410804393	10233	1064.0	0.22383419689119172	0.9818181818181818	745	0.1296	0.3089	306.0	0.8484666265784726
3SU3	A	98.0	0.08646727864968907	0.3219404630650496	2470	330.0	0.14216163583252192	0.9299363057324841	870	0	-1	-1	-1	0	-1	-1	-1	0	-1	-1	-1	0.0783	0.2708	201.0	0.8145336225596529
5K6C	F	63.0	0.08512160228898426	0.2650334075723831	949	686.5	0.21645021645021645	0.9124087591240876	881	0	-1	-1	-1	0	-1	-1	-1	0	-1	-1	-1	0.221	0.4292	445.0	0.855044699872286
4NQV	E	8.5	0.06030534351145038	0.24085365853658536	982	413.0	0.1665098777046096	0.9123711340206185	869	26.5	0.04395604395604396	0.8571428571428571	259	764.5	0.17527582748244735	0.75	3056	249.0	0.3536036036036036	0.785	244	0.103	0.2635	274.0	0.8549520766773163
6Q5U	E	64.0	0.06386066763425254	0.30344827586206896	1088	568.5	0.2110009017132552	0.924901185770751	856	0	-1	-1	-1	0	-1	-1	-1	0	-1	-1	-1	0.1179	0.2458	379.0	0.8345047923322684
2IZM	C	47.0	0.015753938484621154	0.3	1263	319.5	0.11324570273003033	0.9105691056910569	866	0	-1	-1	-1	0	-1	-1	-1	0	-1	-1	-1	0.0628	0.335	129.0	0.7759493670886076
3F9E	A	101.0	0.06364428945074106	0.2736644798500469	3521	517.0	0.19330143540669856	0.8595744680851064	810	0	-1	-1	-1	0	-1	-1	-1	0	-1	-1	-1	0.1119	0.2685	297.0	0.8364217252396167
1LVO	A	116.5	0.038124010933678606	0.2634194831013916	5945	502.5	0.20461095100864554	0.8838174273858921	800	0	-1	-1	-1	0	-1	-1	-1	0	-1	-1	-1	0.1183	0.2777	299.0	0.8340750158931977
4EO2	F	68.5	0.1080088170462895	0.30246913580246915	875	598.0	0.26548672566371684	0.8746355685131195	787	0	-1	-1	-1	1894.0	0.3060869565217391	0.80946123521682	2503	0	-1	-1	-1	0.1473	0.2535	488.0	0.8345047923322684
5F17	F	68.5	0.07131057268722467	0.3174019607843137	2816	253.0	0.13282001924927817	0.8961038961038961	885	0	-1	-1	-1	3299.0	0.39227812134380746	0.7763810783989414	2960	0	-1	-1	-1	0.1013	0.3279	209.0	0.839058524173028
6VH3	B	115.0	0.03918112798264642	0.2964102564102564	6401	487.0	0.19658119658119658	0.9	823	0	-1	-1	-1	0	-1	-1	-1	0	-1	-1	-1	0.1252	0.307	299.0	0.8474374255065554
5VGD	A	43.0	0.05926481620405101	0.2581699346405229	1027	423.5	0.16854990583804144	0.9226804123711341	868	26.0	0.04779411764705882	0.9285714285714286	258	779.0	0.17791104447776113	0.7730727470141151	3081	226.0	0.3311546840958606	0.8	269	0.1063	0.2803	273.0	0.8549520766773163
4WA1	F	71.0	0.1188118811881188	0.2965779467680608	787	868.0	0.32582159624413143	0.8463414634146341	655	0	-1	-1	-1	0	-1	-1	-1	0	-1	-1	-1	0.1641	0.2777	491.0	0.9479103573591763
1QBE	B	27.0	0.023255813953488372	0.25862068965517243	1174	305.0	0.11448834853090173	0.8828125	859	0	-1	-1	-1	0	-1	-1	-1	0	-1	-1	-1	0.0737	0.3898	132.0	0.6354430379746835
3NGB	G	60.0	0.12856196156394964	0.31239935587761675	888	452.5	0.2033271719038817	0.873015873015873	830	0	-1	-1	-1	0	-1	-1	-1	0	-1	-1	-1	0.109	0.2378	350.0	0.9786967418546366
6XLU	C	6722.0	1.0	1.0	0	3323.0	0.7488584474885844	0.8586387434554974	140	1325.0	1.0	1.0	0	19110.0	1.0	1.0	0	1145.0	1.0	1.0	0	0.9473	0.8713	1060.0	1.0
6WXC	B	103.0	0.037677245104659016	0.2894190871369295	6441	411.0	0.18772893772893773	0.8649789029535865	855	1325.0	1.0	1.0	0	4362.0	0.20218940562780105	0.8025663458734325	10182	1145.0	1.0	1.0	0	0.1605	0.3461	347.0	0.8272946859903382
1QO3	A	8.5	0.05799256505576208	0.26621160409556316	1052	447.5	0.17894736842105263	0.8820754716981132	833	0	-1	-1	-1	0	-1	-1	-1	0	-1	-1	-1	0.0991	0.2591	274.0	0.8536741214057508
4EO2	C	68.5	0.1080088170462895	0.30246913580246915	875	572.0	0.2513181019332162	0.8537313432835821	803	0	-1	-1	-1	1894.0	0.3060869565217391	0.80946123521682	2503	0	-1	-1	-1	0.148	0.2537	488.0	0.8345047923322684
2VJ1	B	101.0	0.04011540046709713	0.2736644798500469	6212	495.0	0.2119460500963391	0.8979591836734694	793	1063.0	0.8851851851851852	0.9227799227799228	11	4322.5	0.19989707395971182	0.807064410804393	10233	1064.0	0.22383419689119172	0.9818181818181818	745	0.1234	0.3037	300.0	0.8324022346368715
4RSP	A	121.0	0.0618468756664534	0.29743589743589743	3714	529.0	0.20404234841193455	0.8548387096774194	791	0	-1	-1	-1	0	-1	-1	-1	0	-1	-1	-1	0.1317	0.3232	303.0	0.8524382520582647
5KD7	I	8.5	0.05799256505576208	0.26621160409556316	1052	449.5	0.1722488038277512	0.8695652173913043	838	0	-1	-1	-1	0	-1	-1	-1	0	-1	-1	-1	0.0092	0.4212	9.0	0.8536741214057508
4HV8	C	15.5	0.06676899462778205	0.2620481927710843	971	499.0	0.183206106870229	0.9014084507042254	835	0	-1	-1	-1	0	-1	-1	-1	0	-1	-1	-1	0.1069	0.2746	278.0	0.855044699872286
1X35	C	42.5	0.03427719821162444	0.23115577889447236	1143	354.0	0.1446360153256705	0.9207317073170732	880	0	-1	-1	-1	790.5	0.14140386571719227	0.7977044476327116	3235	0	-1	-1	-1	0.0887	0.3163	225.0	-1
6LGW	E	26.0	0.07208480565371024	0.2670157068062827	1033	605.0	0.25621414913957935	0.8701298701298701	738	0	-1	-1	-1	0	-1	-1	-1	0	-1	-1	-1	0.0743	0.4449	104.0	0.860702875399361
5OYP	A	141.0	0.08558701877187401	0.2722672064777328	2155	336.0	0.13666352497643733	0.8787878787878788	896	0	-1	-1	-1	3915.5	0.28483853311439516	0.7971813725490197	5871	0	-1	-1	-1	0.1028	0.3263	243.0	0.8351437699680511
6Q5U	D	64.0	0.06386066763425254	0.30344827586206896	1088	588.0	0.22870370370370371	0.872791519434629	797	0	-1	-1	-1	0	-1	-1	-1	0	-1	-1	-1	0.1205	0.251	380.0	0.8345047923322684
5L35	D	63.0	0.06603081438004402	0.2702702702702703	1030	553.0	0.2119613016710642	0.8992537313432836	869	0	-1	-1	-1	1313.5	0.21225599209290832	0.8204393505253104	3000	0	-1	-1	-1	0.1224	0.2303	422.0	0.8313099041533546
4TWY	A	101.0	0.04011540046709713	0.2736644798500469	6212	505.0	0.22568093385214008	0.8888888888888888	767	1063.0	0.8851851851851852	0.9227799227799228	11	4322.5	0.19989707395971182	0.807064410804393	10233	1064.0	0.22383419689119172	0.9818181818181818	745	0.1287	0.3069	306.0	0.8408953418027828
5S6Z	B	103.0	0.037677245104659016	0.2894190871369295	6441	397.0	0.18372943327239488	0.8553191489361702	859	1325.0	1.0	1.0	0	4362.0	0.20218940562780105	0.8025663458734325	10182	1145.0	1.0	1.0	0	0.1592	0.3446	348.0	0.8375697458152511
6H6H	A	23.5	0.04431736954967834	0.2938388625592417	1188	451.0	0.16997167138810199	0.9137055837563451	862	0	-1	-1	-1	0	-1	-1	-1	0	-1	-1	-1	0.0983	0.2651	272.0	0.8563218390804598
5S6X	B	103.0	0.037677245104659016	0.2894190871369295	6441	436.5	0.19160583941605838	0.9012875536480687	863	1325.0	1.0	1.0	0	4362.0	0.20218940562780105	0.8025663458734325	10182	1145.0	1.0	1.0	0	0.1591	0.3459	348.0	0.8408239700374532
5YVU	B	54.0	0.07111952406706328	0.2733887733887734	2736	714.0	0.29282700421940927	0.8631840796019901	783	0	-1	-1	-1	0	-1	-1	-1	0	-1	-1	-1	0.0319	0.4287	38.0	0.8401273885350319
6O3H	H	18.0	0.03173374613003096	0.3228346456692913	1165	186.0	0.08640776699029126	0.9081632653061225	932	0	-1	-1	-1	361.0	0.07150179395181958	0.7728531855955678	3541	0	-1	-1	-1	0.0676	0.3	145.0	0.822817080943276
4O6D	A	69.5	0.040945649524738	0.27860696517412936	3500	383.5	0.1687956204379562	0.8447488584474886	877	0	-1	-1	-1	0	-1	-1	-1	0	-1	-1	-1	0.1249	0.2854	338.0	0.9461584996975196
2RHB	B	101.0	0.04011540046709713	0.2736644798500469	6212	413.5	0.2278719397363465	0.9132075471698113	797	1063.0	0.8851851851851852	0.9227799227799228	11	4322.5	0.19989707395971182	0.807064410804393	10233	1064.0	0.22383419689119172	0.9818181818181818	745	0.1226	0.2664	346.0	0.8345047923322684
6XA9	C	103.0	0.037677245104659016	0.2894190871369295	6441	501.5	0.17962962962962964	0.8981481481481481	864	1325.0	1.0	1.0	0	4362.0	0.20218940562780105	0.8025663458734325	10182	1145.0	1.0	1.0	0	0.1263	0.2936	78.0	-1
3TO2	A	8.5	0.06030534351145038	0.24085365853658536	982	437.0	0.1737891737891738	0.8926829268292683	848	26.5	0.04395604395604396	0.8571428571428571	259	764.5	0.17527582748244735	0.75	3056	249.0	0.3536036036036036	0.785	244	0.107	0.2805	275.0	0.8530534351145038
2WBH	B	47.0	0.015753938484621154	0.3	1263	280.5	0.11167002012072434	0.940677966101695	876	0	-1	-1	-1	0	-1	-1	-1	0	-1	-1	-1	0.0632	0.3306	129.0	0.7757188498402556
5GQJ	A	32.5	0.02875629043853343	0.3076923076923077	1261	0	-1	-1	-1	0	-1	-1	-1	0	-1	-1	-1	0	-1	-1	-1	0.1063	0.3171	244.0	0.835005574136009
3MLH	A	60.0	0.08654545454545455	0.25646551724137934	911	289.5	0.1280310378273521	0.8354430379746836	873	0	-1	-1	-1	0	-1	-1	-1	0	-1	-1	-1	0.0944	0.2968	212.0	0.8587859424920128
6XQT	B	103.0	0.037677245104659016	0.2894190871369295	6441	530.0	0.21174205967276227	0.88	789	1325.0	1.0	1.0	0	4362.0	0.20218940562780105	0.8025663458734325	10182	1145.0	1.0	1.0	0	0.1276	0.3057	306.0	0.8196902654867256
6P9O	3	72.5	0.10897435897435898	0.27586206896551724	1510	294.0	0.12075471698113208	0.8707482993197279	913	0	-1	-1	-1	0	-1	-1	-1	0	-1	-1	-1	0.0862	0.2711	223.0	0.8325878594249201
6XHU	A	103.0	0.037677245104659016	0.2894190871369295	6441	532.0	0.20056764427625354	0.9137931034482759	825	1325.0	1.0	1.0	0	4362.0	0.20218940562780105	0.8025663458734325	10182	1145.0	1.0	1.0	0	0.125	0.3001	306.0	0.8364217252396167
1GFF	1	46.5	0.056577086280056574	0.27972027972027974	1128	504.5	0.18841832324978391	0.897119341563786	914	0	-1	-1	-1	0	-1	-1	-1	0	-1	-1	-1	0.1289	0.2413	12.0	-1
4ES5	A	56.5	0.10716771050800278	0.25882352941176473	842	295.5	0.12376237623762376	0.9057971014492754	872	0	-1	-1	-1	0	-1	-1	-1	0	-1	-1	-1	0.0652	0.2463	165.0	0.8425241614553723
6ONA	B	64.0	0.08507570295602018	0.2610619469026549	935	843.0	0.2914757103574702	0.8712328767123287	726	0	-1	-1	-1	0	-1	-1	-1	0	-1	-1	-1	0.1525	0.2617	480.0	0.9473046638400969
1LVO	D	116.5	0.038124010933678606	0.2634194831013916	5945	500.5	0.19827586206896552	0.8625	804	0	-1	-1	-1	0	-1	-1	-1	0	-1	-1	-1	0.1169	0.2768	301.0	0.8325907065563335
5JUR	A	43.0	0.09594594594594595	0.2572463768115942	928	296.5	0.10433070866141732	0.8983050847457628	898	0	-1	-1	-1	0	-1	-1	-1	0	-1	-1	-1	0.0726	0.3312	150.0	0.8134373125374925
5S6Z	A	103.0	0.037677245104659016	0.2894190871369295	6441	426.0	0.18956043956043955	0.8734177215189873	855	1325.0	1.0	1.0	0	4362.0	0.20218940562780105	0.8025663458734325	10182	1145.0	1.0	1.0	0	0.1614	0.3518	348.0	0.8375697458152511
2IZ8	B	47.0	0.015753938484621154	0.3	1263	264.5	0.10764587525150905	0.9067796610169492	876	0	-1	-1	-1	0	-1	-1	-1	0	-1	-1	-1	0.0752	0.3571	129.0	0.7759493670886076
4NQV	I	8.5	0.06030534351145038	0.24085365853658536	982	430.0	0.16730038022813687	0.8585365853658536	847	26.5	0.04395604395604396	0.8571428571428571	259	764.5	0.17527582748244735	0.75	3056	249.0	0.3536036036036036	0.785	244	0.1039	0.273	274.0	0.8332268370607029
2FRP	B	56.0	0.061148396718866516	0.2586750788643533	1024	490.5	0.20329138431752178	0.9130434782608695	803	0	-1	-1	-1	1075.0	0.20543122957002766	0.8145563310069791	2974	0	-1	-1	-1	0.1049	0.2712	280.0	0.8274760383386581
4EO2	A	68.5	0.1080088170462895	0.30246913580246915	875	567.5	0.2655417406749556	0.861671469740634	779	0	-1	-1	-1	1894.0	0.3060869565217391	0.80946123521682	2503	0	-1	-1	-1	0.1486	0.2549	488.0	0.8345047923322684
6XFN	A	103.0	0.037677245104659016	0.2894190871369295	6441	522.0	0.2249269717624148	0.8884615384615384	767	1325.0	1.0	1.0	0	4362.0	0.20218940562780105	0.8025663458734325	10182	1145.0	1.0	1.0	0	0.1235	0.2993	304.0	0.8383386581469648
7KPH	A	103.0	0.037677245104659016	0.2894190871369295	6441	528.0	0.22211445198836083	0.8875968992248062	773	1325.0	1.0	1.0	0	4362.0	0.20218940562780105	0.8025663458734325	10182	1145.0	1.0	1.0	0	0.126	0.3008	306.0	0.8367346938775511
6MXU	C	93.0	0.10115606936416185	0.3076923076923077	929	867.5	0.3267605633802817	0.855036855036855	658	0	-1	-1	-1	0	-1	-1	-1	0	-1	-1	-1	0.1817	0.3092	488.0	0.9479103573591763
6P6L	A	93.0	0.08375408375408376	0.3075245365321701	2450	315.5	0.1444007858546169	0.8909090909090909	853	0	-1	-1	-1	0	-1	-1	-1	0	-1	-1	-1	0.0814	0.2753	200.0	0.8075909330521877
4HI6	A	24.0	0.024078254326561323	0.37209302325581395	1243	209.0	0.0821917808219178	0.8484848484848485	923	0	-1	-1	-1	452.5	0.07905650596163816	0.7760814249363868	3465	0	-1	-1	-1	0.0751	0.3526	138.0	0.8448275862068966
3F9H	B	101.0	0.06364428945074106	0.2736644798500469	3521	531.0	0.22602739726027396	0.8850574712643678	761	0	-1	-1	-1	0	-1	-1	-1	0	-1	-1	-1	0.1271	0.3155	300.0	0.8364217252396167
3U7Y	G	60.0	0.12856196156394964	0.31239935587761675	888	472.0	0.19757688723205966	0.8346456692913385	819	0	-1	-1	-1	0	-1	-1	-1	0	-1	-1	-1	0.1135	0.3687	221.0	0.8835500282645562
6Y84	A	103.0	0.037677245104659016	0.2894190871369295	6441	540.5	0.2034548944337812	0.8653061224489796	797	1325.0	1.0	1.0	0	4362.0	0.20218940562780105	0.8025663458734325	10182	1145.0	1.0	1.0	0	0.1227	0.2974	304.0	0.8365261813537676
4DVV	B	56.0	0.053896576839038604	0.2924901185770751	1120	486.0	0.2029934518241347	0.8443579766536965	812	0	-1	-1	-1	0	-1	-1	-1	0	-1	-1	-1	0.1057	0.2434	339.0	0.9409638554216867
2BU1	C	47.0	0.015753938484621154	0.3	1263	322.0	0.11698880976602238	0.8914728682170543	854	0	-1	-1	-1	0	-1	-1	-1	0	-1	-1	-1	0.0629	0.3342	129.0	0.7759493670886076
5R7Y	A	103.0	0.037677245104659016	0.2894190871369295	6441	528.0	0.2021072796934866	0.8683127572016461	801	1325.0	1.0	1.0	0	4362.0	0.20218940562780105	0.8025663458734325	10182	1145.0	1.0	1.0	0	0.1219	0.2964	304.0	0.8296806512210394
6JH1	D	15.5	0.020958083832335328	0.3076923076923077	1245	222.5	0.10562685093780849	0.9145299145299145	896	0	-1	-1	-1	0	-1	-1	-1	0	-1	-1	-1	0.0757	0.327	147.0	0.8345047923322684
6MZK	A	81.0	0.08480325644504749	0.3424657534246575	1109	828.5	0.3067765567765568	0.8909574468085106	716	0	-1	-1	-1	0	-1	-1	-1	0	-1	-1	-1	0.1618	0.2728	482.0	-1
2YNA	B	97.0	0.05789473684210526	0.28735632183908044	3793	511.0	0.18832391713747645	0.8968609865470852	839	0	-1	-1	-1	0	-1	-1	-1	0	-1	-1	-1	0.1166	0.2883	302.0	0.8081947743467933
4WSR	F	40.5	0.07916666666666666	0.2857142857142857	1041	868.0	0.31117266851338876	0.8821989528795812	701	0	-1	-1	-1	0	-1	-1	-1	0	-1	-1	-1	0.1655	0.2817	481.0	-1
6SH9	B	50.0	0.13822894168466524	0.2594594594594595	649	1378.0	0.3383054892601432	0.8777089783281734	1030	0	-1	-1	-1	0	-1	-1	-1	0	-1	-1	-1	0.2544	0.1988	1339.0	0.7925966249319543
2NXZ	A	61.5	0.1320085166784954	0.2594142259414226	692	443.0	0.1896551724137931	0.7983870967741935	796	0	-1	-1	-1	0	-1	-1	-1	0	-1	-1	-1	0.1087	0.2684	306.0	0.9980830670926517
1W9Z	C	45.5	0.05742725880551302	0.3	1056	324.5	0.15428571428571428	0.8663101604278075	863	0	-1	-1	-1	0	-1	-1	-1	0	-1	-1	-1	0.0981	0.2846	254.0	0.8313099041533546
6XHN	A	101.0	0.06364428945074106	0.2736644798500469	3521	513.5	0.19639468690702086	0.9	824	0	-1	-1	-1	0	-1	-1	-1	0	-1	-1	-1	0.1239	0.3026	301.0	0.859214501510574
1IS0	A	30.5	0.07932011331444759	0.28940568475452194	1025	147.0	0.06442021803766106	0.8552631578947368	933	0	-1	-1	-1	0	-1	-1	-1	0	-1	-1	-1	0.0602	0.3788	102.0	0.8121405750798723
3LZG	K	55.5	0.08648255813953488	0.2570194384449244	913	427.0	0.20916905444126074	0.8656126482213439	794	0	-1	-1	-1	0	-1	-1	-1	0	-1	-1	-1	0.1341	0.3036	325.0	0.9993610223642172
7C8D	B	6722.0	1.0	1.0	0	415.0	0.1279527559055118	0.8024691358024691	854	1325.0	1.0	1.0	0	19110.0	1.0	1.0	0	1145.0	1.0	1.0	0	0.168	0.8156	195.0	0.8415335463258786
3J0H	F	66.0	0.11714285714285715	0.2887323943661972	832	342.5	0.15033301617507136	0.8494623655913979	865	0	-1	-1	-1	2170.5	0.365441906653426	0.7821466524973433	2146	0	-1	-1	-1	0.112	0.3139	252.0	0.8223642172523962
3J0H	D	66.0	0.11714285714285715	0.2887323943661972	832	342.5	0.15033301617507136	0.8494623655913979	865	0	-1	-1	-1	2170.5	0.365441906653426	0.7821466524973433	2146	0	-1	-1	-1	0.112	0.3139	252.0	0.8223642172523962
3J0I	C	66.0	0.11714285714285715	0.2887323943661972	832	342.5	0.15033301617507136	0.8494623655913979	865	0	-1	-1	-1	2170.5	0.365441906653426	0.7821466524973433	2146	0	-1	-1	-1	0.112	0.3139	252.0	0.8223642172523962
1HB7	K	66.0	0.06386066763425254	0.30344827586206896	1088	572.0	0.20542986425339366	0.9043824701195219	854	0	-1	-1	-1	0	-1	-1	-1	0	-1	-1	-1	0.1193	0.2553	371.0	-1
1HB7	E	66.0	0.06386066763425254	0.30344827586206896	1088	572.0	0.20542986425339366	0.9043824701195219	854	0	-1	-1	-1	0	-1	-1	-1	0	-1	-1	-1	0.1193	0.2553	371.0	-1
1GW8	E	66.0	0.06386066763425254	0.30344827586206896	1088	566.0	0.20433996383363473	0.904	856	0	-1	-1	-1	0	-1	-1	-1	0	-1	-1	-1	0.1193	0.2553	371.0	-1
7JP1	A	103.0	0.037677245104659016	0.2894190871369295	6441	528.0	0.22211445198836083	0.8875968992248062	773	1325.0	1.0	1.0	0	4362.0	0.20218940562780105	0.8025663458734325	10182	1145.0	1.0	1.0	0	0.1267	0.3033	306.0	0.8364217252396167
6RWL	F	26.0	0.08569774174869717	0.2601054481546573	1158	203.5	0.06097560975609756	0.8823529411764706	916	0	-1	-1	-1	0	-1	-1	-1	0	-1	-1	-1	0.0295	0.3744	47.0	0.7559105431309904
6RWL	N	26.0	0.08569774174869717	0.2601054481546573	1158	203.5	0.06097560975609756	0.8823529411764706	916	0	-1	-1	-1	0	-1	-1	-1	0	-1	-1	-1	0.0295	0.3744	47.0	0.7559105431309904
6XQT	A	103.0	0.037677245104659016	0.2894190871369295	6441	529.5	0.2158760890609874	0.87109375	777	1325.0	1.0	1.0	0	4362.0	0.20218940562780105	0.8025663458734325	10182	1145.0	1.0	1.0	0	0.1259	0.3026	306.0	0.8196902654867256
1W8X	H	66.0	0.06386066763425254	0.30344827586206896	1088	575.0	0.21524663677130046	0.9230769230769231	855	0	-1	-1	-1	0	-1	-1	-1	0	-1	-1	-1	0.1217	0.2563	79.0	-1
6LYV	N	29.0	0.019485580670303974	0.24509803921568626	1181	182.0	0.062438057482656094	0.8873239436619719	938	0	-1	-1	-1	0	-1	-1	-1	0	-1	-1	-1	0.0537	0.3411	97.0	0.8281150159744409
2VQZ	D	43.0	0.09594594594594595	0.2572463768115942	928	263.0	0.11242603550295859	0.8571428571428571	881	0	-1	-1	-1	0	-1	-1	-1	0	-1	-1	-1	0.0718	0.2829	155.0	0.8357623318385651
6Q5U	H	64.0	0.06386066763425254	0.30344827586206896	1088	551.0	0.2073940486925158	0.9274193548387096	861	0	-1	-1	-1	0	-1	-1	-1	0	-1	-1	-1	0.1206	0.2485	374.0	0.8345047923322684
4ES5	B	56.5	0.10716771050800278	0.25882352941176473	842	305.0	0.1194471865745311	0.8962962962962963	878	0	-1	-1	-1	0	-1	-1	-1	0	-1	-1	-1	0.0746	0.2744	165.0	0.8425241614553723
7AOL	A	103.0	0.037677245104659016	0.2894190871369295	6441	531.0	0.20706106870229007	0.9004149377593361	807	1325.0	1.0	1.0	0	4362.0	0.20218940562780105	0.8025663458734325	10182	1145.0	1.0	1.0	0	0.1266	0.299	306.0	0.8685015290519877
6XDH	B	103.0	0.037677245104659016	0.2894190871369295	6441	434.0	0.18904109589041096	0.8808510638297873	860	1325.0	1.0	1.0	0	4362.0	0.20218940562780105	0.8025663458734325	10182	1145.0	1.0	1.0	0	0.1606	0.3441	349.0	0.8408805031446541
3D23	D	115.0	0.062486670931968434	0.2777251184834123	3634	501.0	0.1755868544600939	0.8617511520737328	848	0	-1	-1	-1	0	-1	-1	-1	0	-1	-1	-1	0.1238	0.3019	299.0	0.8332268370607029
5WET	A	8.5	0.05799256505576208	0.26621160409556316	1052	455.0	0.1799043062200957	0.8909952606635071	834	0	-1	-1	-1	0	-1	-1	-1	0	-1	-1	-1	0.1	0.2646	273.0	0.8641269841269841
3VB5	B	101.0	0.06364428945074106	0.2736644798500469	3521	524.0	0.22590068159688412	0.8854961832061069	765	0	-1	-1	-1	0	-1	-1	-1	0	-1	-1	-1	0.1268	0.308	306.0	0.8393881453154876
1P7Q	A	8.5	0.06030534351145038	0.24085365853658536	982	383.5	0.1616822429906542	0.9153439153439153	881	26.5	0.04395604395604396	0.8571428571428571	259	764.5	0.17527582748244735	0.75	3056	249.0	0.3536036036036036	0.785	244	0.0972	0.2547	183.0	-1
5OYL	A	24.0	0.06523297491039426	0.23393316195372751	1006	593.0	0.24653739612188366	0.8612903225806452	773	0	-1	-1	-1	0	-1	-1	-1	0	-1	-1	-1	0.1306	0.2522	46.0	-1
6ZLW	I	103.0	0.037677245104659016	0.2894190871369295	6441	364.0	0.13482056256062075	0.8853503184713376	874	1325.0	1.0	1.0	0	4362.0	0.20218940562780105	0.8025663458734325	10182	1145.0	1.0	1.0	0	0.0911	0.3048	205.0	0.8127795527156549
7JRN	A	103.0	0.05918540517607128	0.2894190871369295	3750	512.5	0.18989710009354538	0.8864628820960698	840	1325.0	1.0	1.0	0	4362.0	0.20218940562780105	0.8025663458734325	10182	1145.0	1.0	1.0	0	0.1246	0.2916	315.0	0.8364972443355787
1ZSE	C	47.0	0.015753938484621154	0.3	1263	314.0	0.11336032388663968	0.9032258064516129	864	0	-1	-1	-1	0	-1	-1	-1	0	-1	-1	-1	0.0624	0.3353	129.0	0.7757188498402556
5CDC	B	96.5	0.12916111850865514	0.2857142857142857	823	407.5	0.17164179104477612	0.8720379146919431	861	0	-1	-1	-1	0	-1	-1	-1	0	-1	-1	-1	0.1063	0.2633	300.0	0.8316455696202532
5D2L	M	8.5	0.06030534351145038	0.24085365853658536	982	416.0	0.170313986679353	0.8731707317073171	846	26.5	0.04395604395604396	0.8571428571428571	259	764.5	0.17527582748244735	0.75	3056	249.0	0.3536036036036036	0.785	244	0.0981	0.2578	9.0	-1
2GP1	D	56.0	0.061148396718866516	0.2586750788643533	1024	398.0	0.17784256559766765	0.8755980861244019	820	0	-1	-1	-1	1075.0	0.20543122957002766	0.8145563310069791	2974	0	-1	-1	-1	0.099	0.2829	254.0	-1
5NGJ	B	62.5	0.087509349289454	0.2925	937	656.5	0.24932249322493225	0.8846153846153846	795	0	-1	-1	-1	1533.0	0.2616130678917815	0.7890685142417244	2619	0	-1	-1	-1	0.1505	0.2858	432.0	0.8319488817891374
3VB3	A	101.0	0.06364428945074106	0.2736644798500469	3521	524.5	0.22200584225900682	0.8871595330739299	770	0	-1	-1	-1	0	-1	-1	-1	0	-1	-1	-1	0.124	0.2989	301.0	0.8378033205619413
6BL5	A	18.0	0.03173374613003096	0.3228346456692913	1165	156.0	0.08366141732283465	0.8854166666666666	920	0	-1	-1	-1	361.0	0.07150179395181958	0.7728531855955678	3541	0	-1	-1	-1	0.0671	0.3329	129.0	0.822817080943276
3NWF	A	45.5	0.09868831980012492	0.2743055555555556	1025	935.0	0.3368237347294939	0.8693693693693694	702	0	-1	-1	-1	0	-1	-1	-1	0	-1	-1	-1	0.1615	0.2377	605.0	0.9993610223642172
2N0Y	A	49.5	0.08373369938229239	0.2663755458515284	999	220.0	0.0899100899100899	0.9278350515463918	904	0	-1	-1	-1	0	-1	-1	-1	0	-1	-1	-1	0.0633	0.3776	115.0	0.8212468193384224
6ZRU	A	103.0	0.037677245104659016	0.2894190871369295	6441	491.5	0.19507575757575757	0.8917748917748918	825	1325.0	1.0	1.0	0	4362.0	0.20218940562780105	0.8025663458734325	10182	1145.0	1.0	1.0	0	0.1237	0.299	304.0	0.838562464346834
1GAV	I	31.5	0.01348314606741573	0.2647058823529412	1267	324.5	0.11854103343465046	0.936	862	0	-1	-1	-1	0	-1	-1	-1	0	-1	-1	-1	0.0723	0.3598	129.0	0.7404336734693877
1GAV	R	31.5	0.01348314606741573	0.2647058823529412	1267	324.5	0.11854103343465046	0.936	862	0	-1	-1	-1	0	-1	-1	-1	0	-1	-1	-1	0.0723	0.3598	129.0	0.7404336734693877
1AQ3	B	47.0	0.015753938484621154	0.3	1263	271.0	0.1056338028169014	0.8898305084745762	876	0	-1	-1	-1	0	-1	-1	-1	0	-1	-1	-1	0.0613	0.3292	129.0	0.7759493670886076
5W1X	L	45.5	0.07852675469075747	0.3062330623306233	1070	581.5	0.2532228360957643	0.859375	766	0	-1	-1	-1	0	-1	-1	-1	0	-1	-1	-1	0.1458	0.2814	422.0	-1
5EPY	A	38.5	0.035357417371252885	0.3006535947712418	1148	304.5	0.1294685990338164	0.9178082191780822	889	0	-1	-1	-1	0	-1	-1	-1	0	-1	-1	-1	0.0845	0.2948	198.0	0.8241996744438416
6KFT	B	30.0	0.033102386451116246	0.24571428571428572	1124	288.5	0.10069790628115653	0.9181818181818182	893	0	-1	-1	-1	0	-1	-1	-1	0	-1	-1	-1	0.0675	0.3399	129.0	0.82555910543131
2GT8	A	101.0	0.04011540046709713	0.2736644798500469	6212	487.0	0.1893939393939394	0.8888888888888888	831	1063.0	0.8851851851851852	0.9227799227799228	11	4322.5	0.19989707395971182	0.807064410804393	10233	1064.0	0.22383419689119172	0.9818181818181818	745	0.1214	0.3027	298.0	0.8364217252396167
4CB6	B	46.0	0.10786360473208072	0.2605042016806723	842	284.0	0.11383709519136408	0.9133858267716536	892	0	-1	-1	-1	0	-1	-1	-1	0	-1	-1	-1	0.0738	0.3211	162.0	0.8238466147393649
5TL6	B	101.0	0.04011540046709713	0.2736644798500469	6212	516.5	0.18785046728971963	0.881578947368421	842	1063.0	0.8851851851851852	0.9227799227799228	11	4322.5	0.19989707395971182	0.807064410804393	10233	1064.0	0.22383419689119172	0.9818181818181818	745	0.1258	0.298	312.0	0.8271759549154665
5RL5	A	103.0	0.037677245104659016	0.2894190871369295	6441	539.0	0.2017291066282421	0.8536585365853658	795	1325.0	1.0	1.0	0	4362.0	0.20218940562780105	0.8025663458734325	10182	1145.0	1.0	1.0	0	0.1238	0.2992	304.0	0.848816029143898
5WKL	A	121.0	0.0618468756664534	0.29743589743589743	3714	541.0	0.2019047619047619	0.902127659574468	815	0	-1	-1	-1	0	-1	-1	-1	0	-1	-1	-1	0.1239	0.3012	303.0	0.8494301139772046
4CB6	A	46.0	0.10786360473208072	0.2605042016806723	842	294.0	0.11579980372914622	0.9147286821705426	890	0	-1	-1	-1	0	-1	-1	-1	0	-1	-1	-1	0.0718	0.2694	164.0	0.8238466147393649
4O6C	C	69.5	0.040945649524738	0.27860696517412936	3500	399.0	0.18181818181818182	0.853448275862069	857	0	-1	-1	-1	0	-1	-1	-1	0	-1	-1	-1	0.1238	0.2773	338.0	0.9987228607918263
3RWD	D	14.0	0.05413313825896123	0.27715355805243447	1100	465.5	0.1806883365200765	0.8873239436619719	833	0	-1	-1	-1	0	-1	-1	-1	0	-1	-1	-1	0.102	0.2724	276.0	0.8601398601398601
7CJM	B	103.0	0.037677245104659016	0.2894190871369295	6441	509.5	0.18570102135561745	0.9049773755656109	856	1325.0	1.0	1.0	0	4362.0	0.20218940562780105	0.8025663458734325	10182	1145.0	1.0	1.0	0	0.1236	0.2841	316.0	0.8196078431372549
3JCL	A	1574.0	0.30779944289693595	0.3807062876830319	275	2167.5	0.5026902382782475	0.872	551	237.5	0.42996742671009774	0.7904191616766467	140	4423.5	0.48172896220505323	0.7669547872340425	1781	307.0	0.3817204301075269	0.7759562841530054	189	0.7734	0.7095	1067.0	0.860702875399361
5MSF	A	47.0	0.015753938484621154	0.3	1263	325.0	0.11573604060913706	0.8976377952755905	858	0	-1	-1	-1	0	-1	-1	-1	0	-1	-1	-1	0.0729	0.3566	129.0	0.7759493670886076
4JF7	C	59.5	0.07474747474747474	0.31444759206798867	1132	740.5	0.2571676802780191	0.9079754601226994	825	0	-1	-1	-1	0	-1	-1	-1	0	-1	-1	-1	0.1406	0.2329	501.0	0.8967889908256881
4F49	C	116.5	0.06185807656395892	0.2634194831013916	3278	493.5	0.20941402497598463	0.9045643153526971	800	0	-1	-1	-1	0	-1	-1	-1	0	-1	-1	-1	0.12	0.2845	300.0	0.8498498498498499
2B2G	A	47.0	0.015753938484621154	0.3	1263	325.5	0.11472081218274112	0.889763779527559	858	0	-1	-1	-1	0	-1	-1	-1	0	-1	-1	-1	0.0711	0.3512	129.0	0.7757188498402556
5RFH	A	103.0	0.037677245104659016	0.2894190871369295	6441	547.5	0.22678396871945258	0.8787878787878788	759	1325.0	1.0	1.0	0	4362.0	0.20218940562780105	0.8025663458734325	10182	1145.0	1.0	1.0	0	0.1244	0.297	304.0	0.8304773561811506
4HSI	A	45.5	0.09868831980012492	0.2743055555555556	1025	941.0	0.33595113438045376	0.876993166287016	707	0	-1	-1	-1	0	-1	-1	-1	0	-1	-1	-1	0.1608	0.2382	601.0	0.9536585365853658
5RHA	A	103.0	0.037677245104659016	0.2894190871369295	6441	549.0	0.20441458733205375	0.8693877551020408	797	1325.0	1.0	1.0	0	4362.0	0.20218940562780105	0.8025663458734325	10182	1145.0	1.0	1.0	0	0.1231	0.2973	304.0	0.8353960396039604
7V7Q	C	6722.0	1.0	1.0	0	0	-1	-1	-1	1325.0	1.0	1.0	0	19110.0	1.0	1.0	0	1145.0	1.0	1.0	0	0.964	0.9073	1034.0	1.0
2B2G	C	47.0	0.015753938484621154	0.3	1263	314.0	0.11336032388663968	0.9032258064516129	864	0	-1	-1	-1	0	-1	-1	-1	0	-1	-1	-1	0.072	0.3567	129.0	0.7757188498402556
5NQ1	D	15.5	0.025135869565217392	0.22839506172839505	1310	438.5	0.1717557251908397	0.8530805687203792	837	0	-1	-1	-1	0	-1	-1	-1	0	-1	-1	-1	0.1101	0.2812	276.0	0.8562340966921119
5YN5	A	125.0	0.036752827140549275	0.29577464788732394	6505	333.5	0.16791044776119404	0.8955223880597015	871	0	-1	-1	-1	0	-1	-1	-1	0	-1	-1	-1	0.0973	0.2467	289.0	0.8319488817891374
4LST	G	49.5	0.05505952380952381	0.2605633802816901	1060	473.5	0.20880149812734083	0.8643410852713178	810	0	-1	-1	-1	0	-1	-1	-1	0	-1	-1	-1	0.1024	0.2338	339.0	0.9980830670926517
6EH1	A	141.0	0.08558701877187401	0.2722672064777328	2155	330.0	0.1403678606001936	0.9006211180124224	872	0	-1	-1	-1	3915.5	0.28483853311439516	0.7971813725490197	5871	0	-1	-1	-1	0.1014	0.3596	211.0	0.8351437699680511
3M5N	D	98.0	0.08646727864968907	0.3219404630650496	2470	336.5	0.16132264529058116	0.8797814207650273	815	0	-1	-1	-1	0	-1	-1	-1	0	-1	-1	-1	0.0835	0.2932	198.0	0.8265179677819083
1RZJ	G	72.5	0.12690707350901526	0.2663755458515284	755	432.0	0.19449715370018975	0.8649789029535865	817	95.5	0.23595505617977527	0.7590361445783133	184	2513.5	0.391578947368421	0.7903682719546742	2157	187.5	0.23629489603024575	0.8064516129032258	374	0.088	0.33	181.0	0.9648148148148148
1HB7	A	66.0	0.06386066763425254	0.30344827586206896	1088	547.5	0.2050587172538392	0.9190283400809717	860	0	-1	-1	-1	0	-1	-1	-1	0	-1	-1	-1	0.1193	0.2553	371.0	-1
1GW8	G	66.0	0.06386066763425254	0.30344827586206896	1088	547.5	0.2050587172538392	0.9190283400809717	860	0	-1	-1	-1	0	-1	-1	-1	0	-1	-1	-1	0.1193	0.2553	371.0	-1
4WSS	D	40.5	0.07916666666666666	0.2857142857142857	1041	850.0	0.30818767249310025	0.8589743589743589	697	0	-1	-1	-1	0	-1	-1	-1	0	-1	-1	-1	0.1651	0.2776	489.0	1.0
1COV	2	105.5	0.10396440129449838	0.2606490872210953	1486	430.5	0.17988394584139264	0.9073170731707317	829	0	-1	-1	-1	0	-1	-1	-1	0	-1	-1	-1	0.095	0.2599	55.0	-1
7CAN	B	6722.0	1.0	1.0	0	444.0	0.12992125984251968	0.8148148148148148	854	1325.0	1.0	1.0	0	19110.0	1.0	1.0	0	1145.0	1.0	1.0	0	0.1681	0.817	195.0	0.8434504792332268
4JF7	B	59.5	0.07474747474747474	0.31444759206798867	1132	786.0	0.2689956331877729	0.9085545722713865	806	0	-1	-1	-1	0	-1	-1	-1	0	-1	-1	-1	0.1247	0.2052	501.0	0.9004029936672424
6A6H	A	20.5	0.041172365666434056	0.28921568627450983	1229	436.0	0.16587677725118483	0.8620689655172413	852	0	-1	-1	-1	0	-1	-1	-1	0	-1	-1	-1	0.1066	0.2767	275.0	0.8562340966921119
2H1L	T	23.0	0.062409288824383166	0.2986111111111111	1090	339.5	0.1411764705882353	0.8888888888888888	858	0	-1	-1	-1	0	-1	-1	-1	0	-1	-1	-1	0.0989	0.3298	199.0	0.8207547169811321
5MDM	A	42.5	0.09663250366032211	0.30205949656750575	929	652.0	0.2919847328244275	0.8869565217391304	703	0	-1	-1	-1	0	-1	-1	-1	0	-1	-1	-1	0.1443	0.2778	410.0	1.0
3SUD	B	98.0	0.08646727864968907	0.3219404630650496	2470	328.5	0.12524271844660195	0.8958333333333334	886	0	-1	-1	-1	0	-1	-1	-1	0	-1	-1	-1	0.08	0.2824	191.0	0.844170403587444
6BF4	G	0	-1	-1	-1	460.5	0.19797421731123388	0.9148936170212766	851	0	-1	-1	-1	0	-1	-1	-1	0	-1	-1	-1	0.1053	0.2407	333.0	0.9432709716354858
7V7Q	A	6722.0	1.0	1.0	0	3357.0	0.7731958762886598	0.8665966386554622	115	1325.0	1.0	1.0	0	19110.0	1.0	1.0	0	1145.0	1.0	1.0	0	0.8279	0.7838	1029.0	1.0
2FRP	C	56.0	0.061148396718866516	0.2586750788643533	1024	489.5	0.20193236714975846	0.9166666666666666	807	0	-1	-1	-1	1075.0	0.20543122957002766	0.8145563310069791	2974	0	-1	-1	-1	0.1005	0.2636	280.0	0.8274760383386581
4ES5	C	56.5	0.10716771050800278	0.25882352941176473	842	283.5	0.12106299212598425	0.9461538461538461	886	0	-1	-1	-1	0	-1	-1	-1	0	-1	-1	-1	0.0724	0.3112	163.0	0.8425241614553723
5TIP	B	69.5	0.08396369137670197	0.2860824742268041	934	525.5	0.20641803989592367	0.8947368421052632	887	0	-1	-1	-1	1156.5	0.23484848484848486	0.7908163265306123	2784	0	-1	-1	-1	0.1256	0.2396	436.0	0.8856799037304453
6PCX	A	50.0	0.08946608946608947	0.2743362831858407	934	847.0	0.3007312614259598	0.863517060367454	713	0	-1	-1	-1	0	-1	-1	-1	0	-1	-1	-1	0.164	0.2682	491.0	0.9993614303959132
6WRH	A	103.0	0.037677245104659016	0.2894190871369295	6441	501.5	0.1814814814814815	0.8990825688073395	862	1325.0	1.0	1.0	0	4362.0	0.20218940562780105	0.8025663458734325	10182	1145.0	1.0	1.0	0	0.1193	0.2793	316.0	0.8346849656893325
3TBV	G	15.5	0.06676899462778205	0.2620481927710843	971	485.5	0.18216682646212848	0.8796296296296297	827	0	-1	-1	-1	0	-1	-1	-1	0	-1	-1	-1	0.1069	0.2748	9.0	-1
7A1U	A	103.0	0.037677245104659016	0.2894190871369295	6441	523.5	0.2	0.8387096774193549	792	1325.0	1.0	1.0	0	4362.0	0.20218940562780105	0.8025663458734325	10182	1145.0	1.0	1.0	0	0.1253	0.3014	305.0	0.8450184501845018
6YPT	B	12.0	0.008421052631578947	0.27586206896551724	1842	150.0	0.046906187624750496	0.8392857142857143	946	71.5	0.1881918819188192	0.8360655737704918	210	1798.0	0.326579835986493	0.7808535178777394	2412	66.0	0.17355371900826447	0.7636363636363637	187	0.0447	0.3611	75.0	0.7060702875399361
5N11	A	53.0	0.06542056074766354	0.2983606557377049	1086	448.5	0.19298245614035087	0.8565573770491803	839	0	-1	-1	-1	0	-1	-1	-1	0	-1	-1	-1	0.1306	0.3148	342.0	0.9450151057401812
3J91	3	85.0	0.07911849710982659	0.3137535816618911	2070	316.0	0.13851992409867173	0.863905325443787	885	0	-1	-1	-1	0	-1	-1	-1	0	-1	-1	-1	0.0877	0.2577	240.0	0.8351437699680511
5RF8	A	103.0	0.037677245104659016	0.2894190871369295	6441	529.0	0.22254616132167152	0.8875968992248062	771	1325.0	1.0	1.0	0	4362.0	0.20218940562780105	0.8025663458734325	10182	1145.0	1.0	1.0	0	0.124	0.299	304.0	0.8193353474320242
6M2J	A	10.5	0.06909643128321943	0.2870662460567823	1000	436.5	0.16745506149479658	0.885	857	0	-1	-1	-1	0	-1	-1	-1	0	-1	-1	-1	0.1057	0.2733	274.0	0.8575079872204473
6ILC	A	20.5	0.06593406593406594	0.32608695652173914	1089	486.0	0.17183098591549295	0.9289340101522843	868	0	-1	-1	-1	0	-1	-1	-1	0	-1	-1	-1	0.1066	0.2722	279.0	0.8588684043229498
5ZKX	B	55.0	0.09873793615441723	0.3036529680365297	909	768.0	0.28310940499040305	0.8912386706948641	711	0	-1	-1	-1	0	-1	-1	-1	0	-1	-1	-1	0.1255	0.2521	388.0	0.8568690095846645
3CL4	A	67.5	0.06557377049180328	0.3129251700680272	1109	477.5	0.2257761053621825	0.8633093525179856	785	0	-1	-1	-1	0	-1	-1	-1	0	-1	-1	-1	0.1273	0.277	358.0	0.8926940639269406
7D3I	A	103.0	0.05918540517607128	0.2894190871369295	3750	538.0	0.20153550863723607	0.8536585365853658	796	1325.0	1.0	1.0	0	4362.0	0.20218940562780105	0.8025663458734325	10182	1145.0	1.0	1.0	0	0.1242	0.3002	305.0	0.8394332939787486
6VN1	C	99.0	0.14172185430463577	0.30835734870317005	816	844.5	0.3269398430688753	0.8907363420427553	726	0	-1	-1	-1	0	-1	-1	-1	0	-1	-1	-1	0.1548	0.2263	584.0	0.8600638977635783
6VN1	B	95.0	0.14182058047493404	0.3125	828	844.5	0.3269398430688753	0.8907363420427553	726	0	-1	-1	-1	0	-1	-1	-1	0	-1	-1	-1	0.0789	0.4059	128.0	0.8600638977635783
6P9O	2	65.5	0.10756166599272139	0.26362735381565905	1464	400.5	0.15723873441994246	0.9111111111111111	863	264.0	0.2222222222222222	0.7767857142857143	559	3751.5	0.3651567944250871	0.7995117485505036	3898	0	-1	-1	-1	0.1066	0.306	238.0	0.8587859424920128
4PGB	A	5.0	0.06167400881057269	0.3	1082	414.5	0.17188983855650522	0.8701923076923077	845	0	-1	-1	-1	0	-1	-1	-1	0	-1	-1	-1	0.0997	0.2592	278.0	0.8582326764144946
4HSI	B	45.5	0.09868831980012492	0.2743055555555556	1025	870.0	0.3333333333333333	0.9	731	0	-1	-1	-1	0	-1	-1	-1	0	-1	-1	-1	0.1669	0.2432	606.0	0.9993610223642172
2Z0L	G	36.5	0.07443609022556391	0.28530259365994237	983	438.0	0.17411545623836128	0.9033816425120773	867	0	-1	-1	-1	957.0	0.19696969696969696	0.7843719090009891	3015	0	-1	-1	-1	0.1094	0.2737	293.0	0.832398753894081
5RFG	A	103.0	0.037677245104659016	0.2894190871369295	6441	513.5	0.2049571020019066	0.9033613445378151	811	1325.0	1.0	1.0	0	4362.0	0.20218940562780105	0.8025663458734325	10182	1145.0	1.0	1.0	0	0.1247	0.2992	304.0	0.8313106796116505
5RHB	A	103.0	0.037677245104659016	0.2894190871369295	6441	540.5	0.22986247544204322	0.8698884758364313	749	1325.0	1.0	1.0	0	4362.0	0.20218940562780105	0.8025663458734325	10182	1145.0	1.0	1.0	0	0.122	0.3042	304.0	0.8351990049751243
3TBY	D	15.5	0.06676899462778205	0.2620481927710843	971	426.0	0.17562380038387715	0.8714285714285714	832	0	-1	-1	-1	0	-1	-1	-1	0	-1	-1	-1	0.0958	0.2664	266.0	0.8549520766773163
1ES6	A	56.5	0.06307692307692307	0.27424749163879597	1001	416.0	0.1598864711447493	0.8941798941798942	868	60.5	0.15789473684210525	0.7777777777777778	212	984.5	0.17428861788617886	0.7912341407151096	3069	264.0	0.1986013986013986	0.743455497382199	524	0.108	0.2978	260.0	0.8357827476038339
2VAA	A	5.0	0.06167400881057269	0.3	1082	485.0	0.17686424474187382	0.8767772511848341	835	0	-1	-1	-1	0	-1	-1	-1	0	-1	-1	-1	0.103	0.2664	274.0	0.8486759142496847
6P3S	O	50.5	0.08953068592057761	0.2743362831858407	933	284.0	0.13339824732229796	0.8303030303030303	862	0	-1	-1	-1	0	-1	-1	-1	0	-1	-1	-1	0.1088	0.3173	196.0	-1
3ZQP	F	40.5	0.02627511591962906	0.27419354838709675	1170	156.0	0.04563492063492063	0.92	958	0	-1	-1	-1	0	-1	-1	-1	0	-1	-1	-1	0.046	0.3646	75.0	0.6543130990415336
3VDD	B	93.5	0.10336633663366336	0.2906458797327394	1627	351.5	0.13619402985074627	0.9012345679012346	910	0	-1	-1	-1	0	-1	-1	-1	0	-1	-1	-1	0.1012	0.3163	251.0	0.8393881453154876
5RGM	A	103.0	0.037677245104659016	0.2894190871369295	6441	535.5	0.22602739726027396	0.8716981132075472	757	1325.0	1.0	1.0	0	4362.0	0.20218940562780105	0.8025663458734325	10182	1145.0	1.0	1.0	0	0.1203	0.3007	304.0	0.8238466147393649
5I8H	A	46.0	0.12352168199737187	0.3076923076923077	911	584.0	0.25089285714285714	0.8753894080996885	799	0	-1	-1	-1	0	-1	-1	-1	0	-1	-1	-1	0.1262	0.2203	455.0	0.9432709716354858
1BMS	C	47.0	0.015753938484621154	0.3	1263	299.0	0.1101010101010101	0.8934426229508197	868	0	-1	-1	-1	0	-1	-1	-1	0	-1	-1	-1	0.0711	0.358	129.0	0.7759493670886076
2BS1	A	47.0	0.015753938484621154	0.3	1263	334.5	0.11573604060913706	0.8976377952755905	858	0	-1	-1	-1	0	-1	-1	-1	0	-1	-1	-1	0.0726	0.3527	129.0	0.7759493670886076
5RGJ	A	103.0	0.037677245104659016	0.2894190871369295	6441	536.5	0.20306513409961685	0.8724279835390947	801	1325.0	1.0	1.0	0	4362.0	0.20218940562780105	0.8025663458734325	10182	1145.0	1.0	1.0	0	0.1219	0.3042	304.0	0.8369098712446352
3SV6	A	98.0	0.08646727864968907	0.3219404630650496	2470	303.5	0.12272291466922339	0.9014084507042254	901	0	-1	-1	-1	0	-1	-1	-1	0	-1	-1	-1	0.0789	0.2717	202.0	0.8554216867469879
4B6E	B	65.0	0.0794213167995276	0.3002232142857143	2491	821.0	0.3240506329113924	0.8668171557562077	742	0	-1	-1	-1	0	-1	-1	-1	0	-1	-1	-1	0.1513	0.2069	642.0	0.8306451612903226
6JIJ	B	107.0	0.03923138510808647	0.3078534031413613	6539	505.0	0.20809248554913296	0.8925619834710744	796	237.5	0.42996742671009774	0.7904191616766467	140	4143.5	0.19367389581381944	0.8009535160905841	10523	307.0	0.3817204301075269	0.7759562841530054	189	0.1214	0.2945	298.0	0.8370607028753994
6BQK	A	85.0	0.08370173887415266	0.31874298540965207	2502	246.5	0.13564356435643565	0.8838709677419355	855	0	-1	-1	-1	0	-1	-1	-1	0	-1	-1	-1	0.0819	0.2885	193.0	0.8241758241758241
1ZDK	C	47.0	0.015753938484621154	0.3	1263	300.0	0.11269035532994924	0.8740157480314961	858	0	-1	-1	-1	0	-1	-1	-1	0	-1	-1	-1	0.0623	0.3386	129.0	0.7759493670886076
6BKB	E	21.5	0.07822222222222222	0.2829581993569132	2442	185.0	0.09152215799614644	0.8636363636363636	928	0	-1	-1	-1	0	-1	-1	-1	0	-1	-1	-1	0.114	0.3581	220.0	0.9530487804878048
2AMQ	A	101.0	0.04011540046709713	0.2736644798500469	6212	518.0	0.2236328125	0.8740458015267175	762	1063.0	0.8851851851851852	0.9227799227799228	11	4322.5	0.19989707395971182	0.807064410804393	10233	1064.0	0.22383419689119172	0.9818181818181818	745	0.1288	0.3109	303.0	0.8364217252396167
5XOR	A	23.5	0.05407463823305408	0.2591240875912409	1039	202.5	0.06759443339960239	0.8947368421052632	930	0	-1	-1	-1	0	-1	-1	-1	0	-1	-1	-1	0.0584	0.3243	98.0	0.8115015974440895
6CSH	C	90.5	0.08027006751687922	0.2691823899371069	1871	318.0	0.14285714285714285	0.8596491228070176	858	0	-1	-1	-1	0	-1	-1	-1	0	-1	-1	-1	0.0967	0.3463	215.0	0.8338658146964856
5MSF	B	47.0	0.015753938484621154	0.3	1263	270.5	0.105	0.9375	888	0	-1	-1	-1	0	-1	-1	-1	0	-1	-1	-1	0.0717	0.3466	129.0	0.7759493670886076
6XHO	B	101.0	0.06364428945074106	0.2736644798500469	3521	526.0	0.22418879056047197	0.8735632183908046	756	0	-1	-1	-1	0	-1	-1	-1	0	-1	-1	-1	0.1246	0.3116	294.0	0.8486997635933806
6NOZ	A	134.5	0.039375615243988187	0.29692470837751855	6168	349.0	0.11981566820276497	0.9027777777777778	941	0	-1	-1	-1	0	-1	-1	-1	0	-1	-1	-1	0.0826	0.2328	247.0	0.8361516034985422
5RL1	A	103.0	0.037677245104659016	0.2894190871369295	6441	539.0	0.2053742802303263	0.8734693877551021	797	1325.0	1.0	1.0	0	4362.0	0.20218940562780105	0.8025663458734325	10182	1145.0	1.0	1.0	0	0.1235	0.2978	304.0	0.8495145631067961
1UK4	B	0	-1	-1	-1	512.5	0.19183285849952517	0.8706896551724138	821	0	-1	-1	-1	0	-1	-1	-1	0	-1	-1	-1	0.1253	0.3069	5.0	-1
6PJ2	A	49.0	0.03801396431342126	0.29518072289156627	1123	322.5	0.14201762977473065	0.9119496855345912	862	0	-1	-1	-1	0	-1	-1	-1	0	-1	-1	-1	0.0743	0.2533	197.0	0.8244565217391304
3BUY	A	15.5	0.06676899462778205	0.2620481927710843	971	483.5	0.1793168880455408	0.9264705882352942	850	0	-1	-1	-1	0	-1	-1	-1	0	-1	-1	-1	0.1014	0.2621	275.0	0.8575969485060394
3O8R	A	72.5	0.08249556475458308	0.30965593784683687	2481	819.5	0.30743525480367584	0.8867469879518072	782	0	-1	-1	-1	0	-1	-1	-1	0	-1	-1	-1	0.1651	0.2254	645.0	-1
5REO	A	103.0	0.037677245104659016	0.2894190871369295	6441	530.5	0.20441458733205375	0.8693877551020408	797	1325.0	1.0	1.0	0	4362.0	0.20218940562780105	0.8025663458734325	10182	1145.0	1.0	1.0	0	0.1231	0.2976	304.0	0.8523573200992556
5YWO	A	47.0	0.05831423478482302	0.2943444730077121	3149	826.5	0.3114754098360656	0.8883116883116883	713	0	-1	-1	-1	3567.0	0.24776951672862454	0.7932163046712288	7399	0	-1	-1	-1	0.1632	0.2718	500.0	0.8568690095846645
6MYM	A	105.5	0.10204081632653061	0.29978586723768735	905	844.0	0.32427366447985007	0.858560794044665	664	0	-1	-1	-1	0	-1	-1	-1	0	-1	-1	-1	0.1838	0.3148	487.0	-1
4F23	B	58.0	0.08628005657708628	0.28841607565011823	991	956.0	0.3268156424581006	0.8397129186602871	656	0	-1	-1	-1	0	-1	-1	-1	0	-1	-1	-1	0.1798	0.2925	509.0	0.9525258673158856
5RF6	A	103.0	0.037677245104659016	0.2894190871369295	6441	528.0	0.2021072796934866	0.8683127572016461	801	1325.0	1.0	1.0	0	4362.0	0.20218940562780105	0.8025663458734325	10182	1145.0	1.0	1.0	0	0.1233	0.2957	304.0	0.8428753180661578
6CGV	H	82.0	0.090311004784689	0.2730560578661845	1119	629.0	0.27139874739039666	0.8478260869565217	977	0	-1	-1	-1	0	-1	-1	-1	0	-1	-1	-1	0.214	0.2236	24.0	-1
4C56	C	42.5	0.04548844146159582	0.30808080808080807	1143	352.0	0.14271938283510124	0.8505747126436781	863	0	-1	-1	-1	0	-1	-1	-1	0	-1	-1	-1	0.0875	0.2617	227.0	0.8523961661341853
4HV8	A	15.5	0.06676899462778205	0.2620481927710843	971	489.5	0.1782650142993327	0.8904761904761904	839	0	-1	-1	-1	0	-1	-1	-1	0	-1	-1	-1	0.0992	0.2619	276.0	0.855044699872286
5W1V	K	24.0	0.046410442349528645	0.25396825396825395	1127	408.0	0.15873015873015872	0.918918918918919	886	33.5	0.07547169811320754	0.8695652173913043	242	806.0	0.17459119496855346	0.7510822510822511	3051	253.5	0.09860093271152565	0.8409090909090909	1325	0.0982	0.267	243.0	-1
6GOV	G	31.0	0.04695524578136464	0.26778242677824265	1124	221.0	0.09865900383141762	0.9196428571428571	932	0	-1	-1	-1	0	-1	-1	-1	0	-1	-1	-1	0.0845	0.2952	172.0	0.8220663265306123
7ARF	A	103.0	0.037677245104659016	0.2894190871369295	6441	534.0	0.2287390029325513	0.8931297709923665	761	1325.0	1.0	1.0	0	4362.0	0.20218940562780105	0.8025663458734325	10182	1145.0	1.0	1.0	0	0.123	0.2978	301.0	0.8710066305003014
3J9F	2	65.5	0.10756166599272139	0.26362735381565905	1464	386.5	0.1744518589132507	0.9104477611940298	848	264.0	0.2222222222222222	0.7767857142857143	559	3751.5	0.3651567944250871	0.7995117485505036	3898	0	-1	-1	-1	0.0868	0.2309	90.0	-1
5RL2	A	103.0	0.037677245104659016	0.2894190871369295	6441	536.5	0.20306513409961685	0.8724279835390947	801	1325.0	1.0	1.0	0	4362.0	0.20218940562780105	0.8025663458734325	10182	1145.0	1.0	1.0	0	0.1237	0.2988	304.0	0.8524590163934426
2C4Z	A	47.0	0.015753938484621154	0.3	1263	316.5	0.11370558375634518	0.8818897637795275	858	0	-1	-1	-1	0	-1	-1	-1	0	-1	-1	-1	0.0684	0.3562	129.0	0.7759493670886076
5YHQ	A	30.5	0.04670126019273536	0.27510917030567683	1120	314.5	0.14053537284894838	0.901840490797546	883	0	-1	-1	-1	0	-1	-1	-1	0	-1	-1	-1	0.1083	0.3579	226.0	0.8383386581469648
5TL6	D	24.0	0.02686108979278588	0.25925925925925924	1168	494.0	0.18494423791821563	0.908675799086758	857	106.0	0.21323529411764705	0.8285714285714286	202	405.5	0.08609611924955024	0.7808857808857809	3462	78.0	0.20434782608695654	0.7704918032786885	169	0.0501	0.3768	77.0	0.8276942355889725
5KO3	A	121.0	0.03931670281995662	0.29743589743589743	6401	417.0	0.12730627306273062	0.8846153846153846	928	0	-1	-1	-1	0	-1	-1	-1	0	-1	-1	-1	0.0959	0.2688	255.0	0.8597033374536465
5RFZ	A	103.0	0.037677245104659016	0.2894190871369295	6441	519.5	0.20610687022900764	0.9037656903765691	809	1325.0	1.0	1.0	0	4362.0	0.20218940562780105	0.8025663458734325	10182	1145.0	1.0	1.0	0	0.1219	0.3039	304.0	0.8410636982065554
5RH2	A	103.0	0.037677245104659016	0.2894190871369295	6441	546.5	0.22612085769980506	0.8888888888888888	765	1325.0	1.0	1.0	0	4362.0	0.20218940562780105	0.8025663458734325	10182	1145.0	1.0	1.0	0	0.1245	0.3007	304.0	0.8499686126804771
6VN0	D	46.0	0.12352168199737187	0.3076923076923077	911	595.0	0.2488605287146764	0.8584905660377359	779	0	-1	-1	-1	0	-1	-1	-1	0	-1	-1	-1	0.0723	0.4199	107.0	0.9980830670926517
1H15	B	34.0	0.04145077720207254	0.2978723404255319	1163	344.5	0.14384920634920634	0.8841463414634146	844	66.0	0.14652014652014653	0.7272727272727273	218	789.0	0.13583375570197667	0.7917282127031019	3269	257.5	0.375	0.8324607329842932	233	0.0802	0.3086	189.0	0.8558673469387755
6VY2	A	44.5	0.11272247857613711	0.2840531561461794	915	535.5	0.26793823796548594	0.8526011560693642	755	0	-1	-1	-1	0	-1	-1	-1	0	-1	-1	-1	0.0767	0.4059	125.0	1.0
5RES	A	103.0	0.037677245104659016	0.2894190871369295	6441	536.5	0.20306513409961685	0.8724279835390947	801	1325.0	1.0	1.0	0	4362.0	0.20218940562780105	0.8025663458734325	10182	1145.0	1.0	1.0	0	0.1225	0.305	304.0	0.8286052009456265
5F4L	A	60.5	0.12596762843068263	0.2553495007132668	720	472.0	0.19666048237476808	0.8617886178861789	832	0	-1	-1	-1	0	-1	-1	-1	0	-1	-1	-1	0.102	0.2292	336.0	0.8547008547008547
1S7X	D	15.5	0.06676899462778205	0.2620481927710843	971	496.0	0.17518939393939395	0.9113300492610837	853	0	-1	-1	-1	0	-1	-1	-1	0	-1	-1	-1	0.1063	0.2786	276.0	0.8549520766773163
6L1Y	A	55.0	0.09397417503586801	0.279317697228145	925	485.0	0.20037105751391465	0.8674698795180723	829	0	-1	-1	-1	0	-1	-1	-1	0	-1	-1	-1	0.107	0.2458	341.0	0.9335863377609108
4AED	A	85.0	0.07831107903284013	0.3122302158273381	2076	337.5	0.1606313834726091	0.8564356435643564	875	0	-1	-1	-1	0	-1	-1	-1	0	-1	-1	-1	0.096	0.2413	296.0	0.8413705583756346
4LK0	G	0	-1	-1	-1	345.5	0.16132167152575316	0.9120879120879121	847	0	-1	-1	-1	0	-1	-1	-1	0	-1	-1	-1	0.0998	0.2906	228.0	0.731629392971246
4J2R	B	44.0	0.1247296322999279	0.2682170542635659	742	302.5	0.1194471865745311	0.9097744360902256	880	0	-1	-1	-1	2195.0	0.34458509142053445	0.8006535947712419	2430	0	-1	-1	-1	0.0739	0.2678	163.0	0.8293929712460064
1WBY	A	15.5	0.06676899462778205	0.2620481927710843	971	438.5	0.1754051477597712	0.8803827751196173	840	0	-1	-1	-1	0	-1	-1	-1	0	-1	-1	-1	0.0942	0.2543	275.0	0.8549520766773163
6J11	B	1569.0	0.2998624484181568	0.3720136518771331	282	508.0	0.19681349578256796	0.8333333333333334	815	0	-1	-1	-1	0	-1	-1	-1	0	-1	-1	-1	0.2018	0.5481	336.0	0.9450151057401812
5E6J	A	101.0	0.04011540046709713	0.2736644798500469	6212	480.0	0.18628359592215013	0.9095022624434389	858	1063.0	0.8851851851851852	0.9227799227799228	11	4322.5	0.19989707395971182	0.807064410804393	10233	1064.0	0.22383419689119172	0.9818181818181818	745	0.1129	0.2643	317.0	0.8119237861094039
5RFJ	A	103.0	0.037677245104659016	0.2894190871369295	6441	539.0	0.2053742802303263	0.8734693877551021	797	1325.0	1.0	1.0	0	4362.0	0.20218940562780105	0.8025663458734325	10182	1145.0	1.0	1.0	0	0.123	0.2967	304.0	0.8380782918149466
2X4O	D	8.5	0.06030534351145038	0.24085365853658536	982	413.5	0.17077798861480076	0.8823529411764706	850	26.5	0.04395604395604396	0.8571428571428571	259	764.5	0.17527582748244735	0.75	3056	249.0	0.3536036036036036	0.785	244	0.1038	0.2637	275.0	0.8557934508816121
6CVX	A	49.0	0.03801396431342126	0.29518072289156627	1123	300.5	0.11630123927550047	0.9104477611940298	915	0	-1	-1	-1	0	-1	-1	-1	0	-1	-1	-1	0.0761	0.2534	197.0	0.8240389821331889
2X5R	A	36.0	0.022970903522205207	0.32608695652173914	1214	212.5	0.08070866141732283	0.9010989010989011	925	0	-1	-1	-1	372.0	0.06506584043377227	0.7706422018348624	3546	0	-1	-1	-1	0.0615	0.3298	124.0	0.8038768529076397
1C0T	A	28.5	0.1298283261802575	0.28672985781990523	1020	491.0	0.2332761578044597	0.8717948717948718	854	95.5	0.23595505617977527	0.7590361445783133	184	3307.5	0.40463724756918473	0.7778576563623293	2566	187.5	0.23629489603024575	0.8064516129032258	374	0.1675	0.2815	490.0	0.8172853828306265
5RGT	A	103.0	0.037677245104659016	0.2894190871369295	6441	549.5	0.2318271119842829	0.8773234200743495	749	1325.0	1.0	1.0	0	4362.0	0.20218940562780105	0.8025663458734325	10182	1145.0	1.0	1.0	0	0.1247	0.2986	304.0	0.8384253819036428
6UTB	A	56.0	0.053896576839038604	0.2924901185770751	1120	467.5	0.20130475302889095	0.8470588235294118	818	0	-1	-1	-1	0	-1	-1	-1	0	-1	-1	-1	0.1143	0.2602	341.0	0.9836272040302267
5REH	A	103.0	0.037677245104659016	0.2894190871369295	6441	546.5	0.23039215686274508	0.8801498127340824	753	1325.0	1.0	1.0	0	4362.0	0.20218940562780105	0.8025663458734325	10182	1145.0	1.0	1.0	0	0.1218	0.3027	304.0	0.8385053831538949
3RC5	A	93.0	0.08375408375408376	0.3075245365321701	2450	307.5	0.12903225806451613	0.8354430379746836	865	0	-1	-1	-1	0	-1	-1	-1	0	-1	-1	-1	0.0837	0.2933	198.0	0.8196817913965821
3TBY	J	15.5	0.06676899462778205	0.2620481927710843	971	452.5	0.17579250720461095	0.8798076923076923	833	0	-1	-1	-1	0	-1	-1	-1	0	-1	-1	-1	0.1053	0.2841	262.0	0.8549520766773163
6CS3	C	90.5	0.08027006751687922	0.2691823899371069	1871	332.5	0.1497584541062802	0.856353591160221	854	0	-1	-1	-1	0	-1	-1	-1	0	-1	-1	-1	0.1019	0.3375	233.0	0.8338658146964856
5RFQ	A	103.0	0.037677245104659016	0.2894190871369295	6441	524.0	0.20019249278152068	0.8387096774193549	791	1325.0	1.0	1.0	0	4362.0	0.20218940562780105	0.8025663458734325	10182	1145.0	1.0	1.0	0	0.1225	0.3051	304.0	0.8413192283758556
4LSR	G	0	-1	-1	-1	502.0	0.20111214087117701	0.857707509881423	826	0	-1	-1	-1	0	-1	-1	-1	0	-1	-1	-1	0.1023	0.2297	345.0	0.9489671931956257
6IDD	K	0	-1	-1	-1	777.5	0.2822362488728584	0.871866295264624	750	0	-1	-1	-1	0	-1	-1	-1	0	-1	-1	-1	0.1855	0.3142	484.0	0.9993610223642172
3RWE	A	14.0	0.05413313825896123	0.27715355805243447	1100	439.0	0.17635843660629172	0.8809523809523809	839	0	-1	-1	-1	0	-1	-1	-1	0	-1	-1	-1	0.1067	0.2761	276.0	0.8614993646759848
2C6S	H	56.0	0.09675090252707581	0.29193899782135074	926	479.0	0.22666666666666666	0.8415841584158416	822	0	-1	-1	-1	154.5	0.035889491350374385	0.7239583333333334	3681	0	-1	-1	-1	0.1458	0.2601	443.0	0.8389776357827476
1FRS	A	47.0	0.02702702702702703	0.32407407407407407	1187	313.5	0.10320641282565131	0.9035087719298246	884	0	-1	-1	-1	0	-1	-1	-1	0	-1	-1	-1	0.0619	0.3372	129.0	0.7759493670886076
7CBT	B	103.0	0.037677245104659016	0.2894190871369295	6441	511.0	0.2127659574468085	0.8906882591093117	787	1325.0	1.0	1.0	0	4362.0	0.20218940562780105	0.8025663458734325	10182	1145.0	1.0	1.0	0	0.1222	0.3044	298.0	0.8516516516516517
3DRP	A	28.5	0.1298283261802575	0.28672985781990523	1020	595.5	0.24896265560165975	0.8955223880597015	870	95.5	0.23595505617977527	0.7590361445783133	184	3307.5	0.40463724756918473	0.7778576563623293	2566	187.5	0.23629489603024575	0.8064516129032258	374	0.162	0.2486	558.0	0.8268779342723005
7D47	B	103.0	0.05918540517607128	0.2894190871369295	3750	439.0	0.1902071563088512	0.8898678414096917	835	1325.0	1.0	1.0	0	4362.0	0.20218940562780105	0.8025663458734325	10182	1145.0	1.0	1.0	0	0.1251	0.3095	303.0	0.8225806451612904
5RG0	A	103.0	0.037677245104659016	0.2894190871369295	6441	530.5	0.20441458733205375	0.8693877551020408	797	1325.0	1.0	1.0	0	4362.0	0.20218940562780105	0.8025663458734325	10182	1145.0	1.0	1.0	0	0.1235	0.2963	304.0	0.8392745465916197
5RFL	A	103.0	0.037677245104659016	0.2894190871369295	6441	528.0	0.2021072796934866	0.8683127572016461	801	1325.0	1.0	1.0	0	4362.0	0.20218940562780105	0.8025663458734325	10182	1145.0	1.0	1.0	0	0.1233	0.296	304.0	0.8493490390576566
3GZU	N	41.5	0.06826706676669167	0.27002967359050445	996	560.5	0.20859444941808417	0.8859315589353612	854	0	-1	-1	-1	0	-1	-1	-1	0	-1	-1	-1	0.1624	0.1924	397.0	-1
4I48	A	8.5	0.06030534351145038	0.24085365853658536	982	442.0	0.1840843720038351	0.897196261682243	829	26.5	0.04395604395604396	0.8571428571428571	259	764.5	0.17527582748244735	0.75	3056	249.0	0.3536036036036036	0.785	244	0.0933	0.2522	274.0	0.8474148802017655
2XCN	B	37.5	0.035357417371252885	0.3006535947712418	1148	261.0	0.1099009900990099	0.8809523809523809	884	0	-1	-1	-1	0	-1	-1	-1	0	-1	-1	-1	0.0837	0.3148	16.0	-1
5HBZ	F	68.5	0.07131057268722467	0.3174019607843137	2816	276.0	0.13579049466537343	0.8641975308641975	869	0	-1	-1	-1	3299.0	0.39227812134380746	0.7763810783989414	2960	0	-1	-1	-1	0.0978	0.3105	211.0	0.839058524173028
4G1L	A	39.5	0.059001512859304085	0.24761904761904763	1007	449.5	0.17132551848512173	0.9134615384615384	901	0	-1	-1	-1	0	-1	-1	-1	0	-1	-1	-1	0.1369	0.3079	330.0	0.8351437699680511
2C6S	M	56.0	0.09675090252707581	0.29193899782135074	926	479.0	0.22666666666666666	0.8415841584158416	822	0	-1	-1	-1	154.5	0.035889491350374385	0.7239583333333334	3681	0	-1	-1	-1	0.1469	0.2609	443.0	0.8389776357827476
3FZB	B	24.5	0.02576112412177986	0.2682926829268293	1158	222.0	0.08974358974358974	0.900990099009901	913	0	-1	-1	-1	393.0	0.06412876852324988	0.8256578947368421	3610	0	-1	-1	-1	0.0738	0.3888	130.0	0.8086458995549904
5RF7	A	103.0	0.037677245104659016	0.2894190871369295	6441	522.0	0.2084130019120459	0.9045643153526971	805	1325.0	1.0	1.0	0	4362.0	0.20218940562780105	0.8025663458734325	10182	1145.0	1.0	1.0	0	0.1242	0.2992	304.0	0.8387893761581223
5RGL	A	103.0	0.037677245104659016	0.2894190871369295	6441	530.5	0.20441458733205375	0.8693877551020408	797	1325.0	1.0	1.0	0	4362.0	0.20218940562780105	0.8025663458734325	10182	1145.0	1.0	1.0	0	0.1244	0.2985	304.0	0.8437693738375698
3RVC	A	28.5	0.038901601830663615	0.265625	1119	273.0	0.09172482552342971	0.9387755102040817	905	0	-1	-1	-1	717.0	0.12436159346271705	0.8130217028380634	3317	0	-1	-1	-1	0.0695	0.3765	118.0	0.8293929712460064
2Q6G	B	101.0	0.04011540046709713	0.2736644798500469	6212	540.5	0.23061825318940138	0.8834586466165414	753	1063.0	0.8851851851851852	0.9227799227799228	11	4322.5	0.19989707395971182	0.807064410804393	10233	1064.0	0.22383419689119172	0.9818181818181818	745	0.1229	0.3002	302.0	0.8364217252396167
5IRO	H	21.0	0.031055900621118012	0.25157232704402516	1129	170.5	0.0748502994011976	0.8928571428571429	918	0	-1	-1	-1	0	-1	-1	-1	0	-1	-1	-1	0.054	0.3252	103.0	0.8419768151311775
4F5X	D	48.0	0.066815144766147	0.2786377708978328	1024	568.5	0.21499548328816623	0.8717948717948718	834	0	-1	-1	-1	0	-1	-1	-1	0	-1	-1	-1	0.1301	0.2528	397.0	0.8375796178343949
2ZHX	H	23.0	0.014797507788161994	0.2602739726027397	1211	168.0	0.058174523570712136	0.8529411764705882	929	0	-1	-1	-1	0	-1	-1	-1	0	-1	-1	-1	0.0627	0.4427	82.0	0.8064926798217695
6SS9	D	8.5	0.06030534351145038	0.24085365853658536	982	405.5	0.17140151515151514	0.8916256157635468	853	26.5	0.04395604395604396	0.8571428571428571	259	764.5	0.17527582748244735	0.75	3056	249.0	0.3536036036036036	0.785	244	0.1066	0.2751	276.0	0.8576874205844981
2O8M	A	85.0	0.08370173887415266	0.31874298540965207	2502	296.5	0.13649851632047477	0.8961038961038961	857	0	-1	-1	-1	0	-1	-1	-1	0	-1	-1	-1	0.0823	0.2971	185.0	0.8146370725854829
3RC4	A	93.0	0.08375408375408376	0.3075245365321701	2450	277.0	0.11590038314176246	0.8768115942028986	906	0	-1	-1	-1	0	-1	-1	-1	0	-1	-1	-1	0.0843	0.2942	199.0	0.8196817913965821
5Y11	C	69.0	0.1702557200538358	0.2941860465116279	626	406.5	0.18064516129032257	0.9032258064516129	868	0	-1	-1	-1	0	-1	-1	-1	0	-1	-1	-1	0.1232	0.2838	319.0	0.9466989703210176
6P3S	E	50.5	0.08953068592057761	0.2743362831858407	933	239.0	0.12030798845043311	0.8802816901408451	897	0	-1	-1	-1	0	-1	-1	-1	0	-1	-1	-1	0.1088	0.3173	196.0	-1
4F7M	D	8.5	0.06030534351145038	0.24085365853658536	982	436.5	0.16920152091254753	0.8682926829268293	847	26.5	0.04395604395604396	0.8571428571428571	259	764.5	0.17527582748244735	0.75	3056	249.0	0.3536036036036036	0.785	244	0.1063	0.276	274.0	0.8493064312736444
1XOV	A	42.5	0.05307050796057619	0.26119402985074625	1051	442.5	0.17190388170055454	0.8651162790697674	867	0	-1	-1	-1	0	-1	-1	-1	0	-1	-1	-1	0.1139	0.2666	315.0	0.7784679089026915
3ZQP	H	40.5	0.02627511591962906	0.27419354838709675	1170	163.0	0.0496031746031746	0.9615384615384616	956	0	-1	-1	-1	0	-1	-1	-1	0	-1	-1	-1	0.045	0.3299	77.0	0.6543130990415336
6Y5F	A	46.5	0.10091220068415051	0.2694063926940639	1097	557.5	0.2209737827715356	0.8805970149253731	800	0	-1	-1	-1	0	-1	-1	-1	0	-1	-1	-1	0.1147	0.245	417.0	-1
5MDM	C	42.5	0.09663250366032211	0.30205949656750575	929	573.0	0.270931326434619	0.9	743	0	-1	-1	-1	0	-1	-1	-1	0	-1	-1	-1	0.1251	0.2485	398.0	1.0
4YVS	J	81.5	0.07976794778825236	0.3107344632768362	2050	271.5	0.12535612535612536	0.8461538461538461	897	0	-1	-1	-1	0	-1	-1	-1	0	-1	-1	-1	0.0955	0.3018	224.0	0.8408656906429026
4D61	I	51.0	0.07376478775226165	0.3164179104477612	1102	340.0	0.1279847182425979	0.9370629370629371	904	223.0	0.21331521739130435	0.7696078431372549	532	1523.0	0.2764022233451238	0.8020527859237536	2594	277.5	0.03390506581571599	0.8252427184466019	4808	0.0787	0.2378	426.0	-1
5EQR	A	49.0	0.03801396431342126	0.29518072289156627	1123	300.5	0.13320274240940255	0.85	861	0	-1	-1	-1	0	-1	-1	-1	0	-1	-1	-1	0.0843	0.2916	198.0	0.8092672413793104
6IWH	A	5.5	0.007594936708860759	0.23076923076923078	1528	466.0	0.17877629063097514	0.8779342723004695	833	0	-1	-1	-1	0	-1	-1	-1	0	-1	-1	-1	0.1082	0.2797	276.0	0.8181818181818182
2WRB	C	44.5	0.08	0.3012987012987013	1065	706.0	0.2891791044776119	0.8757062146892656	718	0	-1	-1	-1	0	-1	-1	-1	0	-1	-1	-1	0.1637	0.2851	441.0	-1
4B75	B	65.0	0.0794213167995276	0.3002232142857143	2491	818.0	0.3172356369691923	0.8943661971830986	775	0	-1	-1	-1	0	-1	-1	-1	0	-1	-1	-1	0.1651	0.2273	642.0	0.8298755186721992
1UGH	I	23.0	0.014797507788161994	0.2602739726027397	1211	213.0	0.0762970498474059	0.9146341463414634	901	0	-1	-1	-1	0	-1	-1	-1	0	-1	-1	-1	0.043	0.3523	82.0	0.8064926798217695
4Q46	A	22.5	0.03333333333333333	0.2792207792207792	1136	341.0	0.12450592885375494	0.9333333333333333	877	0	-1	-1	-1	0	-1	-1	-1	0	-1	-1	-1	0.0727	0.2861	164.0	0.8450543167524299
4JAN	I	0	-1	-1	-1	295.5	0.1282565130260521	0.8827586206896552	853	0	-1	-1	-1	0	-1	-1	-1	0	-1	-1	-1	0.1086	0.3361	218.0	0.9840255591054313
5REK	A	103.0	0.037677245104659016	0.2894190871369295	6441	540.0	0.22590068159688412	0.8923076923076924	767	1325.0	1.0	1.0	0	4362.0	0.20218940562780105	0.8025663458734325	10182	1145.0	1.0	1.0	0	0.1235	0.2975	304.0	0.828078524687686
5UG0	A	59.0	0.09190371991247265	0.2698072805139186	904	410.5	0.19905660377358492	0.8473895582329317	811	0	-1	-1	-1	0	-1	-1	-1	0	-1	-1	-1	0.1387	0.3122	326.0	0.9473046638400969
5RE5	A	103.0	0.037677245104659016	0.2894190871369295	6441	539.0	0.2053742802303263	0.8734693877551021	797	1325.0	1.0	1.0	0	4362.0	0.20218940562780105	0.8025663458734325	10182	1145.0	1.0	1.0	0	0.1249	0.2982	304.0	0.8400250941028858
3GZU	J	41.5	0.06826706676669167	0.27002967359050445	996	576.0	0.20967741935483872	0.8863636363636364	852	0	-1	-1	-1	0	-1	-1	-1	0	-1	-1	-1	0.1624	0.1924	397.0	-1
5ZUD	C	59.5	0.11014686248331108	0.25902668759811615	861	345.5	0.15860735009671179	0.8723404255319149	846	0	-1	-1	-1	0	-1	-1	-1	0	-1	-1	-1	0.09	0.2596	239.0	0.8351437699680511
4F23	A	58.0	0.08628005657708628	0.28841607565011823	991	916.5	0.30294906166219837	0.9088471849865952	746	0	-1	-1	-1	0	-1	-1	-1	0	-1	-1	-1	0.1806	0.2964	509.0	0.9525258673158856
4ORO	D	21.5	0.03333333333333333	0.28289473684210525	1138	359.5	0.12462908011869436	0.8936170212765957	870	0	-1	-1	-1	0	-1	-1	-1	0	-1	-1	-1	0.0723	0.2621	169.0	0.8450543167524299
2C6S	E	56.0	0.09675090252707581	0.29193899782135074	926	479.0	0.22666666666666666	0.8415841584158416	822	0	-1	-1	-1	154.5	0.035889491350374385	0.7239583333333334	3681	0	-1	-1	-1	0.146	0.2605	443.0	0.8389776357827476
1S7X	A	15.5	0.06676899462778205	0.2620481927710843	971	518.0	0.1750236518448439	0.9158415841584159	855	0	-1	-1	-1	0	-1	-1	-1	0	-1	-1	-1	0.1018	0.2684	276.0	0.8549520766773163
6PIW	A	49.0	0.03801396431342126	0.29518072289156627	1123	319.5	0.14243614931237722	0.8895705521472392	855	0	-1	-1	-1	0	-1	-1	-1	0	-1	-1	-1	0.0828	0.293	198.0	0.8225108225108225
5LSF	A	141.0	0.08558701877187401	0.2722672064777328	2155	317.5	0.15561959654178675	0.8756756756756757	856	0	-1	-1	-1	3915.5	0.28483853311439516	0.7971813725490197	5871	0	-1	-1	-1	0.0941	0.2651	243.0	0.8357827476038339
5W3O	A	102.0	0.11455360782715043	0.28128128128128127	1454	304.0	0.13295346628679963	0.8805031446540881	894	0	-1	-1	-1	3976.5	0.3441054091539528	0.7871192893401016	4058	0	-1	-1	-1	0.0774	0.4286	116.0	0.8291139240506329
4QRS	A	18.0	0.05066079295154185	0.25274725274725274	1089	431.0	0.17110266159695817	0.8695652173913043	845	27.0	0.06792452830188679	0.8571428571428571	244	790.0	0.16865969108121576	0.7547380156075808	3117	192.0	0.33705357142857145	0.7294685990338164	241	0.1078	0.2813	276.0	0.8583227445997459
6CGV	J	82.0	0.090311004784689	0.2730560578661845	1119	530.0	0.26657458563535913	0.8558758314855875	997	0	-1	-1	-1	0	-1	-1	-1	0	-1	-1	-1	0.214	0.2236	24.0	-1
2Z3D	A	101.0	0.04011540046709713	0.2736644798500469	6212	524.0	0.2048076923076923	0.8554216867469879	791	1063.0	0.8851851851851852	0.9227799227799228	11	4322.5	0.19989707395971182	0.807064410804393	10233	1064.0	0.22383419689119172	0.9818181818181818	745	0.1252	0.303	306.0	0.8406628425748884
6Z3Q	B	64.5	0.11222444889779559	0.26332288401253917	859	386.5	0.14786729857819905	0.9017341040462428	882	0	-1	-1	-1	0	-1	-1	-1	0	-1	-1	-1	0.0975	0.2838	245.0	0.8406628425748884
3LZG	E	55.5	0.08648255813953488	0.2570194384449244	913	488.0	0.20653218059558118	0.8365758754863813	784	0	-1	-1	-1	0	-1	-1	-1	0	-1	-1	-1	0.1313	0.3033	323.0	0.9993610223642172
2X4U	A	8.5	0.06030534351145038	0.24085365853658536	982	413.5	0.1684011352885525	0.8855721393034826	856	26.5	0.04395604395604396	0.8571428571428571	259	764.5	0.17527582748244735	0.75	3056	249.0	0.3536036036036036	0.785	244	0.099	0.2548	275.0	0.8557934508816121
4EQK	A	46.0	0.09543010752688172	0.2610294117647059	944	303.0	0.11758893280632411	0.8880597014925373	878	0	-1	-1	-1	0	-1	-1	-1	0	-1	-1	-1	0.0725	0.314	163.0	0.8426136363636364
3U61	F	36.0	0.042701863354037264	0.25821596244131456	1075	339.5	0.14313346228239845	0.8705882352941177	864	0	-1	-1	-1	807.5	0.12698819907644945	0.8101472995090017	3287	0	-1	-1	-1	0.1343	0.3298	216.0	-1
2IPK	D	42.5	0.0450381679389313	0.2576419213973799	1081	305.5	0.13377609108159394	0.8703703703703703	892	0	-1	-1	-1	0	-1	-1	-1	0	-1	-1	-1	0.0911	0.2715	232.0	0.8524904214559387
6XAA	A	103.0	0.037677245104659016	0.2894190871369295	6441	488.0	0.19342723004694837	0.9074889867841409	838	1325.0	1.0	1.0	0	4362.0	0.20218940562780105	0.8025663458734325	10182	1145.0	1.0	1.0	0	0.1085	0.2618	309.0	0.8320802005012531
2X4I	D	34.0	0.015503875968992248	0.20618556701030927	1193	167.5	0.06692913385826772	0.9714285714285714	946	0	-1	-1	-1	452.0	0.06850025947067981	0.8434504792332268	3541	0	-1	-1	-1	0.0578	0.344	102.0	0.7527156549520767
4C0Y	A	85.0	0.07831107903284013	0.3122302158273381	2076	315.5	0.1362763915547025	0.8554216867469879	876	0	-1	-1	-1	0	-1	-1	-1	0	-1	-1	-1	0.1043	0.3521	220.0	-1
1FNW	B	50.5	0.05118411000763942	0.3130841121495327	1095	308.5	0.1460564751703992	0.847457627118644	850	0	-1	-1	-1	0	-1	-1	-1	0	-1	-1	-1	0.091	0.2726	221.0	0.8442928039702233
6PPH	k	15.5	0.06823027718550106	0.3	1087	501.0	0.21135940409683426	0.8832684824902723	817	0	-1	-1	-1	1060.5	0.22399203583872573	0.7698887938408896	2849	0	-1	-1	-1	0.2239	0.1741	1360.0	0.8601532567049809
4UW8	A	63.0	0.133623030961434	0.2971014492753623	1013	601.0	0.23717948717948717	0.8839590443686007	799	0	-1	-1	-1	3274.5	0.40473036896877956	0.7840909090909091	2557	0	-1	-1	-1	0.1752	0.3467	401.0	0.8375156838143036
6CRW	B	5230.0	0.7635082223962412	0.7793764988009593	26	2793.5	0.658008658008658	0.8425720620842572	253	1063.0	0.8851851851851852	0.9227799227799228	11	10394.0	0.7314532520325203	0.7879036672140121	282	1064.0	0.22383419689119172	0.9818181818181818	745	0.9083	0.8306	1068.0	-1
4CDX	C	79.5	0.07892831281679942	0.3096590909090909	2058	309.0	0.13108614232209737	0.89171974522293	911	0	-1	-1	-1	0	-1	-1	-1	0	-1	-1	-1	0.1002	0.324	242.0	0.8329113924050633
3KZ4	M	44.0	0.06607275426874536	0.2755417956656347	1024	581.5	0.2116591928251121	0.8905660377358491	850	0	-1	-1	-1	0	-1	-1	-1	0	-1	-1	-1	0.1309	0.2557	397.0	0.8375796178343949
3SZN	A	101.0	0.06364428945074106	0.2736644798500469	3521	523.0	0.23932472691161866	0.8546099290780141	725	0	-1	-1	-1	0	-1	-1	-1	0	-1	-1	-1	0.1265	0.3061	306.0	0.8478389579632919
6Q5U	J	64.0	0.06386066763425254	0.30344827586206896	1088	545.0	0.2178669097538742	0.8659420289855072	821	0	-1	-1	-1	0	-1	-1	-1	0	-1	-1	-1	0.109	0.2181	390.0	0.8345047923322684
4ZUW	A	22.5	0.05891238670694864	0.2549019607843137	1018	471.0	0.18086124401913875	0.8915094339622641	833	0	-1	-1	-1	0	-1	-1	-1	0	-1	-1	-1	0.1039	0.2674	12.0	-1
4YDJ	I	60.0	0.12856196156394964	0.31239935587761675	888	376.0	0.13435527502254282	0.8662790697674418	937	0	-1	-1	-1	0	-1	-1	-1	0	-1	-1	-1	0.1172	0.3465	238.0	0.9968051118210862
7KOL	A	103.0	0.05918540517607128	0.2894190871369295	3750	503.0	0.1977077363896848	0.8483606557377049	803	1325.0	1.0	1.0	0	4362.0	0.20218940562780105	0.8025663458734325	10182	1145.0	1.0	1.0	0	0.1078	0.2636	308.0	0.8204545454545454
2VLL	A	8.5	0.06030534351145038	0.24085365853658536	982	419.0	0.17221693625118933	0.8701923076923077	843	26.5	0.04395604395604396	0.8571428571428571	259	764.5	0.17527582748244735	0.75	3056	249.0	0.3536036036036036	0.785	244	0.1005	0.2601	275.0	0.853035143769968
3VXM	A	8.5	0.06030534351145038	0.24085365853658536	982	414.5	0.17221693625118933	0.8786407766990292	845	26.5	0.04395604395604396	0.8571428571428571	259	764.5	0.17527582748244735	0.75	3056	249.0	0.3536036036036036	0.785	244	0.1027	0.2737	274.0	0.8493064312736444
5IRO	L	21.0	0.031055900621118012	0.25157232704402516	1129	164.0	0.073558648111332	0.925	926	0	-1	-1	-1	0	-1	-1	-1	0	-1	-1	-1	0.0535	0.3181	103.0	0.8419768151311775
5UDD	D	65.0	0.09214285714285714	0.28859060402684567	953	717.5	0.2134251290877797	0.8953068592057761	885	0	-1	-1	-1	0	-1	-1	-1	0	-1	-1	-1	0.2169	0.4096	455.0	0.855044699872286
4RX4	G	0	-1	-1	-1	432.5	0.1949390815370197	0.8489795918367347	822	0	-1	-1	-1	0	-1	-1	-1	0	-1	-1	-1	0.1086	0.2601	320.0	0.9910998092816274
2GP1	G	56.0	0.061148396718866516	0.2586750788643533	1024	404.5	0.17101449275362318	0.8719211822660099	832	0	-1	-1	-1	1075.0	0.20543122957002766	0.8145563310069791	2974	0	-1	-1	-1	0.099	0.2829	254.0	-1
3TID	A	5.0	0.06167400881057269	0.3	1082	469.0	0.17552182163187854	0.8980582524271845	848	0	-1	-1	-1	0	-1	-1	-1	0	-1	-1	-1	0.0994	0.259	277.0	0.8544061302681992
5ACO	C	46.0	0.12352168199737187	0.3076923076923077	911	588.0	0.24593128390596744	0.85	786	0	-1	-1	-1	0	-1	-1	-1	0	-1	-1	-1	0.1381	0.2478	438.0	0.9432709716354858
5YT9	A	57.0	0.09309090909090909	0.27705627705627706	913	818.0	0.31278748850046	0.8673469387755102	695	0	-1	-1	-1	0	-1	-1	-1	0	-1	-1	-1	0.1649	0.2798	495.0	0.9993610223642172
5KU0	3	65.5	0.10756166599272139	0.26362735381565905	1464	289.5	0.12011173184357542	0.9214285714285714	934	264.0	0.2222222222222222	0.7767857142857143	559	3751.5	0.3651567944250871	0.7995117485505036	3898	0	-1	-1	-1	0.0946	0.3486	124.0	-1
3GZU	F	41.5	0.06826706676669167	0.27002967359050445	996	596.5	0.21809954751131222	0.8763636363636363	830	0	-1	-1	-1	0	-1	-1	-1	0	-1	-1	-1	0.1624	0.1924	397.0	-1
6O3H	N	18.0	0.03173374613003096	0.3228346456692913	1165	210.5	0.10578842315369262	0.8412698412698413	876	0	-1	-1	-1	361.0	0.07150179395181958	0.7728531855955678	3541	0	-1	-1	-1	0.0651	0.2873	145.0	0.822817080943276
2HWC	1	102.0	0.11455360782715043	0.28128128128128127	1454	362.5	0.1901066925315228	0.8711111111111111	806	0	-1	-1	-1	3976.5	0.3441054091539528	0.7871192893401016	4058	0	-1	-1	-1	0.1058	0.3058	40.0	-1
3SDL	C	24.0	0.02686108979278588	0.25925925925925924	1168	233.5	0.0969637610186092	0.8761061946902655	908	106.0	0.21323529411764705	0.8285714285714286	202	405.5	0.08609611924955024	0.7808857808857809	3462	78.0	0.20434782608695654	0.7704918032786885	169	0.0724	0.2767	151.0	0.8313099041533546
5I2S	A	32.0	0.0640176600441501	0.258160237388724	1022	637.0	0.26876737720111216	0.9148264984227129	762	0	-1	-1	-1	0	-1	-1	-1	0	-1	-1	-1	0.1079	0.2063	413.0	0.9421686746987952
4NQV	G	8.5	0.06030534351145038	0.24085365853658536	982	460.0	0.1784351145038168	0.8947368421052632	839	26.5	0.04395604395604396	0.8571428571428571	259	764.5	0.17527582748244735	0.75	3056	249.0	0.3536036036036036	0.785	244	0.1016	0.2696	274.0	0.8332268370607029
2C6S	L	56.0	0.09675090252707581	0.29193899782135074	926	479.0	0.22666666666666666	0.8415841584158416	822	0	-1	-1	-1	154.5	0.035889491350374385	0.7239583333333334	3681	0	-1	-1	-1	0.1467	0.2616	443.0	0.8389776357827476
2EX3	E	47.0	0.07963354474982381	0.2634032634032634	990	815.5	0.24143556280587275	0.9051987767584098	899	0	-1	-1	-1	1745.5	0.28350515463917525	0.787321063394683	2607	0	-1	-1	-1	0.1864	0.2776	570.0	0.8072218986604542
2NYZ	D	30.5	0.02522935779816514	0.4177215189873418	1229	104.0	0.048730964467005075	0.8135593220338984	926	0	-1	-1	-1	0	-1	-1	-1	0	-1	-1	-1	0.0396	0.3519	61.0	0.787220447284345
5HRL	A	22.0	0.029411764705882353	0.32231404958677684	1205	266.5	0.13717693836978131	0.9139072847682119	855	0	-1	-1	-1	598.5	0.09708236509166021	0.7932489451476793	3399	0	-1	-1	-1	0.081	0.2987	175.0	0.7980922098569158
6VO1	C	46.0	0.12352168199737187	0.3076923076923077	911	516.0	0.22202643171806166	0.863013698630137	843	0	-1	-1	-1	0	-1	-1	-1	0	-1	-1	-1	0.0781	0.4146	118.0	0.9980830670926517
1UK4	A	0	-1	-1	-1	542.5	0.23016650342801176	0.8935361216730038	758	0	-1	-1	-1	0	-1	-1	-1	0	-1	-1	-1	0.1253	0.3069	5.0	-1
6JO8	M	10.5	0.010922330097087379	0.26865671641791045	1581	404.0	0.16347992351816443	0.8724489795918368	850	38.0	0.10948905109489052	0.7142857142857143	232	782.5	0.19638936325933154	0.7652091254752852	3047	161.5	0.11200807265388496	0.7350993377483444	840	0.0989	0.2788	258.0	0.8536741214057508
5JBL	B	26.5	0.04834996162701458	0.34615384615384615	1121	270.5	0.1083984375	0.8951612903225806	900	0	-1	-1	-1	677.5	0.11625514403292181	0.7888307155322862	3315	0	-1	-1	-1	0.0777	0.318	164.0	0.8185303514376997
4K0A	A	53.5	0.10273081924577374	0.27335640138408307	960	465.5	0.205607476635514	0.8661417322834646	816	0	-1	-1	-1	0	-1	-1	-1	0	-1	-1	-1	0.1116	0.2588	24.0	-1
1FZM	A	5.0	0.06167400881057269	0.3	1082	444.5	0.17172675521821631	0.8916256157635468	851	0	-1	-1	-1	0	-1	-1	-1	0	-1	-1	-1	0.1053	0.2722	273.0	0.9270895080023711
5JSA	C	46.0	0.12352168199737187	0.3076923076923077	911	580.5	0.2262008733624454	0.8993055555555556	857	0	-1	-1	-1	0	-1	-1	-1	0	-1	-1	-1	0.1089	0.3113	212.0	-1
4F5X	O	48.0	0.066815144766147	0.2786377708978328	1024	585.0	0.2165318957771788	0.9026217228464419	846	0	-1	-1	-1	0	-1	-1	-1	0	-1	-1	-1	0.1313	0.2561	397.0	0.8375796178343949
2J8F	A	40.0	0.040502793296089384	0.32222222222222224	1252	450.5	0.18807339449541285	0.8874458874458875	859	0	-1	-1	-1	1070.0	0.15902366863905326	0.8206106870229007	3270	0	-1	-1	-1	0.1391	0.3046	338.0	0.8890221955608878
5W1M	T	53.5	0.06836363636363636	0.23857868020304568	981	179.5	0.08131655372700872	0.8484848484848485	934	0	-1	-1	-1	1601.0	0.2600997506234414	0.8004604758250192	2707	0	-1	-1	-1	0.0805	0.3648	149.0	0.9929712460063898
4JMQ	D	37.5	0.033987915407854986	0.29411764705882354	1171	273.5	0.13306852035749753	0.8072289156626506	841	0	-1	-1	-1	716.0	0.10339545570589737	0.7788461538461539	3397	0	-1	-1	-1	0.0904	0.3255	189.0	0.8198083067092652
6MU6	G	46.0	0.12352168199737187	0.3076923076923077	911	610.5	0.2448614834673816	0.8810289389067524	808	0	-1	-1	-1	0	-1	-1	-1	0	-1	-1	-1	0.1367	0.2492	442.0	0.8826185101580135
6CRV	A	5230.0	0.7635082223962412	0.7793764988009593	26	2599.0	0.6069153776160146	0.8662337662337662	329	1063.0	0.8851851851851852	0.9227799227799228	11	10394.0	0.7314532520325203	0.7879036672140121	282	1064.0	0.22383419689119172	0.9818181818181818	745	0.7859	0.8646	881.0	0.9473046638400969
6UYD	E	85.0	0.08370173887415266	0.31874298540965207	2502	169.5	0.0854368932038835	0.8627450980392157	928	0	-1	-1	-1	0	-1	-1	-1	0	-1	-1	-1	0.0877	0.2808	212.0	0.9980830670926517
3K7B	B	47.0	0.02531645569620253	0.2956521739130435	1228	105.5	0.049358341559723594	0.8928571428571429	957	0	-1	-1	-1	626.0	0.10739299610894941	0.7885714285714286	3330	0	-1	-1	-1	0.0513	0.3506	83.0	0.8534752661239825
5RM4	B	103.0	0.037677245104659016	0.2894190871369295	6441	615.0	0.24025974025974026	0.8757396449704142	894	1325.0	1.0	1.0	0	4362.0	0.20218940562780105	0.8025663458734325	10182	1145.0	1.0	1.0	0	0.1689	0.2508	572.0	0.8295936931473621
4DKV	B	56.0	0.053896576839038604	0.2924901185770751	1120	478.5	0.1908256880733945	0.8813559322033898	854	0	-1	-1	-1	0	-1	-1	-1	0	-1	-1	-1	0.1114	0.2477	339.0	0.9188712522045855
3QPR	A	56.0	0.061148396718866516	0.2586750788643533	1024	376.5	0.1636536631779258	0.91005291005291	862	0	-1	-1	-1	1075.0	0.20543122957002766	0.8145563310069791	2974	0	-1	-1	-1	0.0905	0.2741	256.0	0.3203125
3R66	C	24.0	0.02686108979278588	0.25925925925925924	1168	230.5	0.10029498525073746	0.8717948717948718	900	106.0	0.21323529411764705	0.8285714285714286	202	405.5	0.08609611924955024	0.7808857808857809	3462	78.0	0.20434782608695654	0.7704918032786885	169	0.073	0.318	150.0	0.8482367758186398
1N59	C	5.0	0.06167400881057269	0.3	1082	455.5	0.18173076923076922	0.863013698630137	821	0	-1	-1	-1	0	-1	-1	-1	0	-1	-1	-1	0.0082	0.3876	8.0	0.8549520766773163
5F17	D	68.5	0.07131057268722467	0.3174019607843137	2816	286.0	0.14454277286135694	0.8352272727272727	841	0	-1	-1	-1	3299.0	0.39227812134380746	0.7763810783989414	2960	0	-1	-1	-1	0.0984	0.3111	209.0	0.839058524173028
5YVQ	A	46.5	0.08092485549132948	0.28498727735368956	991	496.0	0.20960295475530932	0.8764478764478765	824	0	-1	-1	-1	1457.5	0.2558428642466435	0.782509505703422	2707	0	-1	-1	-1	0.117	0.2453	358.0	0.8287539936102236
4MYW	A	31.5	0.068810770381451	0.2796352583586626	1008	337.0	0.1380952380952381	0.8787878787878788	885	0	-1	-1	-1	0	-1	-1	-1	0	-1	-1	-1	0.0819	0.2569	232.0	0.9512195121951219
3FZB	G	24.5	0.02576112412177986	0.2682926829268293	1158	221.0	0.09037328094302555	0.9387755102040817	920	0	-1	-1	-1	393.0	0.06412876852324988	0.8256578947368421	3610	0	-1	-1	-1	0.065	0.3123	132.0	0.8086458995549904
3IRX	A	40.5	0.13138297872340426	0.29404761904761906	1040	600.0	0.25125208681135225	0.887905604719764	859	0	-1	-1	-1	0	-1	-1	-1	0	-1	-1	-1	0.1824	0.2766	555.0	0.8409893992932862
5FEI	A	56.0	0.0923836389280677	0.28854625550660795	964	749.5	0.27855887521968364	0.8929577464788733	783	0	-1	-1	-1	1855.0	0.3087693441414886	0.8104448742746615	2520	0	-1	-1	-1	0.1436	0.2311	509.0	0.8352490421455939
3J4U	G	45.0	0.054969879518072286	0.2644927536231884	1052	348.0	0.13244444444444445	0.8713450292397661	954	0	-1	-1	-1	673.5	0.16192394862754975	0.7591499409681228	3124	0	-1	-1	-1	0.0943	0.2413	312.0	0.8345047923322684
2GSY	K	44.5	0.10548271752085817	0.2915980230642504	1071	733.5	0.28130841121495326	0.8801169590643275	728	0	-1	-1	-1	0	-1	-1	-1	0	-1	-1	-1	0.1174	0.2235	428.0	0.8319488817891374
5REM	A	103.0	0.037677245104659016	0.2894190871369295	6441	528.0	0.2021072796934866	0.8683127572016461	801	1325.0	1.0	1.0	0	4362.0	0.20218940562780105	0.8025663458734325	10182	1145.0	1.0	1.0	0	0.123	0.2978	304.0	0.8329238329238329
6LGW	F	24.5	0.07815924032140248	0.25	941	657.0	0.26743075453677173	0.8860759493670886	731	0	-1	-1	-1	0	-1	-1	-1	0	-1	-1	-1	0.1231	0.2513	378.0	0.860702875399361
4ORO	C	21.5	0.03333333333333333	0.28289473684210525	1138	341.0	0.12648221343873517	0.9142857142857143	872	0	-1	-1	-1	0	-1	-1	-1	0	-1	-1	-1	0.0718	0.257	169.0	0.8450543167524299
6H6D	D	15.5	0.06676899462778205	0.2620481927710843	971	468.0	0.1799043062200957	0.8867924528301887	833	0	-1	-1	-1	0	-1	-1	-1	0	-1	-1	-1	0.1008	0.2648	273.0	0.8568690095846645
3NWA	C	45.5	0.09868831980012492	0.2743055555555556	1025	859.0	0.3275563258232236	0.863013698630137	716	0	-1	-1	-1	0	-1	-1	-1	0	-1	-1	-1	0.1607	0.2277	608.0	0.9993610223642172
3AVZ	A	101.0	0.06364428945074106	0.2736644798500469	3521	513.5	0.22233009708737864	0.9051383399209486	777	0	-1	-1	-1	0	-1	-1	-1	0	-1	-1	-1	0.1214	0.2988	300.0	0.8364217252396167
5W3L	C	102.0	0.11455360782715043	0.28128128128128127	1454	322.0	0.15004748338081672	0.8540540540540541	868	0	-1	-1	-1	3976.5	0.3441054091539528	0.7871192893401016	4058	0	-1	-1	-1	0.1013	0.3133	255.0	0.8368387507966858
2R5I	B	37.0	0.09883720930232558	0.2924731182795699	911	578.0	0.2484076433121019	0.8863636363636364	791	0	-1	-1	-1	1827.0	0.301441351888668	0.8059800664451827	2519	0	-1	-1	-1	0.1456	0.2798	423.0	0.8408656906429026
6OUU	D	50.5	0.08274398868458274	0.2932330827067669	1015	472.5	0.21965811965811965	0.8624161073825504	872	0	-1	-1	-1	0	-1	-1	-1	0	-1	-1	-1	0.1369	0.232	485.0	0.8357827476038339
1GAV	E	31.5	0.01348314606741573	0.2647058823529412	1267	271.5	0.10775427995971802	0.8991596638655462	874	0	-1	-1	-1	0	-1	-1	-1	0	-1	-1	-1	0.0734	0.3584	129.0	0.7404336734693877
1EV1	4	114.0	0.11612903225806452	0.2947799385875128	1503	64.0	0.04	0.8888888888888888	955	0	-1	-1	-1	0	-1	-1	-1	0	-1	-1	-1	0.0445	0.3552	61.0	0.733630006357279
6NPR	A	8.5	0.05799256505576208	0.26621160409556316	1052	464.5	0.17971014492753623	0.8378378378378378	813	0	-1	-1	-1	0	-1	-1	-1	0	-1	-1	-1	0.099	0.2501	274.0	0.853035143769968
1GAV	h	31.5	0.01348314606741573	0.2647058823529412	1267	0	-1	-1	-1	0	-1	-1	-1	0	-1	-1	-1	0	-1	-1	-1	0.0627	0.3252	129.0	0.7404336734693877
2BX3	A	101.0	0.04011540046709713	0.2736644798500469	6212	486.5	0.21658536585365853	0.8604651162790697	767	1063.0	0.8851851851851852	0.9227799227799228	11	4322.5	0.19989707395971182	0.807064410804393	10233	1064.0	0.22383419689119172	0.9818181818181818	745	0.1226	0.3003	300.0	0.8271759549154665
6PSF	A	63.0	0.14364406779661018	0.31801125703564725	1294	298.5	0.1465919701213819	0.9075144508670521	898	0	-1	-1	-1	0	-1	-1	-1	0	-1	-1	-1	0.1008	0.2802	108.0	-1
4M5Z	A	35.0	0.05090909090909091	0.2641509433962264	1110	302.0	0.13191076624636275	0.8607594936708861	873	0	-1	-1	-1	0	-1	-1	-1	0	-1	-1	-1	0.0868	0.275	210.0	0.8568690095846645
4RR3	S	81.5	0.07976794778825236	0.3107344632768362	2050	360.5	0.16150870406189555	0.8743455497382199	843	0	-1	-1	-1	0	-1	-1	-1	0	-1	-1	-1	0.0999	0.3205	242.0	0.8383386581469648
5JEA	H	56.0	0.06985573272589218	0.2920634920634921	1002	520.0	0.19457889641819942	0.8626609442060086	800	0	-1	-1	-1	0	-1	-1	-1	0	-1	-1	-1	0.106	0.2743	282.0	0.8313099041533546
6CS5	C	90.5	0.08027006751687922	0.2691823899371069	1871	300.0	0.14961389961389962	0.8707865168539326	858	0	-1	-1	-1	0	-1	-1	-1	0	-1	-1	-1	0.1011	0.3012	230.0	0.8338658146964856
3IDY	A	72.5	0.12690707350901526	0.2663755458515284	755	467.0	0.21037463976945245	0.8830645161290323	793	95.5	0.23595505617977527	0.7590361445783133	184	2513.5	0.391578947368421	0.7903682719546742	2157	187.5	0.23629489603024575	0.8064516129032258	374	0.1113	0.279	306.0	0.9172535211267606
5F6J	E	49.5	0.05505952380952381	0.2605633802816901	1060	424.0	0.19500924214417745	0.871900826446281	840	0	-1	-1	-1	0	-1	-1	-1	0	-1	-1	-1	0.1019	0.233	210.0	-1
6LBQ	C	65.5	0.0768314472900536	0.2698744769874477	1201	288.0	0.12287334593572778	0.8783783783783784	910	0	-1	-1	-1	0	-1	-1	-1	0	-1	-1	-1	0.096	0.3058	222.0	0.8319488817891374
3NWA	B	45.5	0.09868831980012492	0.2743055555555556	1025	954.0	0.33706896551724136	0.9071925754060325	729	0	-1	-1	-1	0	-1	-1	-1	0	-1	-1	-1	0.1659	0.2416	607.0	0.9993610223642172
5W5F	P	23.0	0.020879940343027592	0.29473684210526313	1246	268.5	0.09221902017291066	0.9142857142857143	936	0	-1	-1	-1	557.5	0.08915228034011853	0.7990762124711316	3448	0	-1	-1	-1	0.066	0.2976	163.0	0.8301526717557252
5W5F	D	23.0	0.020879940343027592	0.29473684210526313	1246	268.5	0.09221902017291066	0.9142857142857143	936	0	-1	-1	-1	557.5	0.08915228034011853	0.7990762124711316	3448	0	-1	-1	-1	0.066	0.2976	163.0	0.8301526717557252
5W5F	N	23.0	0.020879940343027592	0.29473684210526313	1246	271.5	0.09942084942084942	0.9363636363636364	926	0	-1	-1	-1	557.5	0.08915228034011853	0.7990762124711316	3448	0	-1	-1	-1	0.066	0.2976	163.0	0.8301526717557252
5W1X	M	45.5	0.07852675469075747	0.3062330623306233	1070	612.5	0.26223453370267774	0.8792569659442725	760	0	-1	-1	-1	0	-1	-1	-1	0	-1	-1	-1	0.1458	0.2814	422.0	-1
2GSY	D	44.5	0.10548271752085817	0.2915980230642504	1071	717.5	0.2665441176470588	0.8950617283950617	764	0	-1	-1	-1	0	-1	-1	-1	0	-1	-1	-1	0.1154	0.2209	428.0	0.8284993694829761
6CRX	C	5230.0	0.7635082223962412	0.7793764988009593	26	2770.0	0.6512027491408935	0.8478747203579419	270	1063.0	0.8851851851851852	0.9227799227799228	11	10394.0	0.7314532520325203	0.7879036672140121	282	1064.0	0.22383419689119172	0.9818181818181818	745	0.8036	0.7352	1066.0	0.945619335347432
2GSY	A	44.5	0.10548271752085817	0.2915980230642504	1071	724.5	0.2786579683131407	0.8820058997050148	734	0	-1	-1	-1	0	-1	-1	-1	0	-1	-1	-1	0.114	0.2155	428.0	0.8284993694829761
6P4G	h	25.5	0.05520614954577219	0.29699248120300753	1165	0	-1	-1	-1	0	-1	-1	-1	0	-1	-1	-1	0	-1	-1	-1	0.1196	0.2896	313.0	0.8351437699680511
3RWI	A	14.0	0.05413313825896123	0.27715355805243447	1100	455.5	0.18461538461538463	0.8767123287671232	821	0	-1	-1	-1	0	-1	-1	-1	0	-1	-1	-1	0.1057	0.2706	276.0	0.8601398601398601
4RS4	B	151.0	0.039777587681779296	0.2743362831858407	5997	425.5	0.2333965844402277	0.8978102189781022	780	293.5	0.46551724137931033	0.7751196172248804	139	4366.0	0.20593055013655873	0.8082695252679939	9550	360.5	0.3246492985971944	0.84375	307	0.1565	0.344	345.0	0.8345047923322684
5FPY	A	65.0	0.0794213167995276	0.3002232142857143	2491	862.0	0.3291245791245791	0.8866213151927438	747	0	-1	-1	-1	0	-1	-1	-1	0	-1	-1	-1	0.1662	0.2288	645.0	0.8368226600985221
2NY6	A	56.5	0.044787644787644784	0.31351351351351353	1110	415.5	0.1895238095238095	0.8291666666666667	810	0	-1	-1	-1	0	-1	-1	-1	0	-1	-1	-1	0.1059	0.2648	304.0	0.9961661341853035
2GSY	O	44.5	0.10548271752085817	0.2915980230642504	1071	733.5	0.28130841121495326	0.8801169590643275	728	0	-1	-1	-1	0	-1	-1	-1	0	-1	-1	-1	0.1154	0.2207	428.0	0.8284993694829761
6UDA	E	45.0	0.11404087013843112	0.287375415282392	915	544.0	0.29263746505125815	0.8602739726027397	708	0	-1	-1	-1	0	-1	-1	-1	0	-1	-1	-1	0.0919	0.3067	210.0	0.94333936106088
4RFU	C	43.0	0.054945054945054944	0.3048780487804878	1119	196.0	0.07884231536926148	0.8061224489795918	904	0	-1	-1	-1	0	-1	-1	-1	0	-1	-1	-1	0.0586	0.3097	117.0	0.8319488817891374
3O8B	B	72.5	0.08249556475458308	0.30965593784683687	2481	810.0	0.3230769230769231	0.8552036199095022	728	0	-1	-1	-1	0	-1	-1	-1	0	-1	-1	-1	0.1618	0.2206	645.0	0.8302354399008675
4LAJ	A	53.5	0.10273081924577374	0.27335640138408307	960	475.0	0.212406015037594	0.849624060150376	798	0	-1	-1	-1	0	-1	-1	-1	0	-1	-1	-1	0.1034	0.2366	337.0	0.9917302798982188
1RUH	1	102.0	0.11455360782715043	0.28128128128128127	1454	347.5	0.17904761904761904	0.912621359223301	844	0	-1	-1	-1	3976.5	0.3441054091539528	0.7871192893401016	4058	0	-1	-1	-1	0.1073	0.3105	40.0	-1
2VLR	F	8.5	0.06030534351145038	0.24085365853658536	982	383.0	0.16180620884289745	0.8775510204081632	867	26.5	0.04395604395604396	0.8571428571428571	259	764.5	0.17527582748244735	0.75	3056	249.0	0.3536036036036036	0.785	244	0.1033	0.2699	240.0	-1
6UYE	A	30.5	0.12371888726207907	0.28987993138936535	783	366.5	0.1564625850340136	0.8609625668449198	842	0	-1	-1	-1	0	-1	-1	-1	0	-1	-1	-1	0.0938	0.2876	231.0	0.9347432024169184
6OPN	D	59.5	0.12907702984038863	0.26878612716763006	749	470.5	0.19357798165137616	0.8373015873015873	838	0	-1	-1	-1	0	-1	-1	-1	0	-1	-1	-1	0.1195	0.261	352.0	1.0
6VO0	A	46.0	0.12352168199737187	0.3076923076923077	911	550.5	0.26358695652173914	0.917981072555205	787	0	-1	-1	-1	0	-1	-1	-1	0	-1	-1	-1	0.0747	0.4221	113.0	0.9980830670926517
5XL9	A	46.5	0.0743801652892562	0.2805194805194805	1067	813.0	0.2972727272727273	0.8837837837837837	730	0	-1	-1	-1	0	-1	-1	-1	0	-1	-1	-1	0.1615	0.2714	486.0	0.9589209074187615
4CEW	C	79.5	0.07892831281679942	0.3096590909090909	2058	308.0	0.13295880149812733	0.9044585987261147	911	0	-1	-1	-1	0	-1	-1	-1	0	-1	-1	-1	0.0988	0.3158	242.0	0.8374760994263862
2GSY	L	44.5	0.10548271752085817	0.2915980230642504	1071	718.5	0.2791783380018674	0.8768328445747801	730	0	-1	-1	-1	0	-1	-1	-1	0	-1	-1	-1	0.1163	0.2217	428.0	0.8284993694829761
3CSQ	C	48.0	0.07557251908396946	0.3018292682926829	982	446.5	0.1453900709219858	0.9060773480662984	947	0	-1	-1	-1	1072.0	0.1875945537065053	0.7823343848580442	3015	0	-1	-1	-1	0.1318	0.3107	324.0	0.7979741136747327
2EX3	I	47.0	0.07963354474982381	0.2634032634032634	990	852.0	0.254320987654321	0.9142011834319527	877	0	-1	-1	-1	1745.5	0.28350515463917525	0.787321063394683	2607	0	-1	-1	-1	0.1725	0.2576	570.0	0.8195033313143549
6UM5	I	69.0	0.11776581426648722	0.27602523659305994	852	645.0	0.26196928635953026	0.847953216374269	765	0	-1	-1	-1	0	-1	-1	-1	0	-1	-1	-1	0.1418	0.2497	462.0	0.9444779722389861
4R2G	E	70.0	0.12862190812720847	0.2577903682719547	709	375.5	0.17614165890027958	0.8709677419354839	856	0	-1	-1	-1	0	-1	-1	-1	0	-1	-1	-1	0.1127	0.2808	303.0	-1
1R09	1	102.0	0.11455360782715043	0.28128128128128127	1454	363.0	0.17686424474187382	0.8809523809523809	836	0	-1	-1	-1	3976.5	0.3441054091539528	0.7871192893401016	4058	0	-1	-1	-1	0.1072	0.3096	273.0	0.8271227855833843
5Z58	j	20.0	0.047006155567991044	0.25149700598802394	1453	161.0	0.05472636815920398	0.9166666666666666	945	51.0	0.08487084870848709	0.8846153846153846	245	2386.5	0.3893577121425223	0.7898240608654303	2163	273.5	0.09363091997822537	0.7853881278538812	1618	0.1434	0.2288	522.0	0.3203125
6HBK	K	100.5	0.1031426269137792	0.2612244897959184	1502	244.0	0.13918017159199236	0.8390804597701149	875	0	-1	-1	-1	0	-1	-1	-1	0	-1	-1	-1	0.1038	0.3536	224.0	0.8345047923322684
4N9F	p	6.0	0.0056022408963585435	0.21621621621621623	1391	0	-1	-1	-1	0	-1	-1	-1	0	-1	-1	-1	0	-1	-1	-1	0.1124	0.28	170.0	-1
1NZL	A	30.5	0.07932011331444759	0.28940568475452194	1025	181.5	0.05905511811023622	0.8695652173913043	947	0	-1	-1	-1	0	-1	-1	-1	0	-1	-1	-1	0.0587	0.3802	101.0	0.8177777777777778
4O4G	A	40.5	0.13138297872340426	0.29404761904761906	1040	616.0	0.2645324347093513	0.9022988505747126	839	0	-1	-1	-1	0	-1	-1	-1	0	-1	-1	-1	0.1683	0.2587	554.0	0.8395217117684078
4XNZ	D	60.0	0.12856196156394964	0.31239935587761675	888	446.0	0.21523809523809523	0.846441947565543	783	0	-1	-1	-1	0	-1	-1	-1	0	-1	-1	-1	0.1063	0.2311	341.0	0.9980830670926517
1VPN	D	28.0	0.06534508076358296	0.3016949152542373	1067	428.5	0.1785375118708452	0.8744186046511628	838	0	-1	-1	-1	0	-1	-1	-1	0	-1	-1	-1	0.0901	0.2369	285.0	0.8345047923322684
2VCK	D	39.5	0.04204892966360856	0.2777777777777778	1110	360.5	0.1579466929911155	0.8888888888888888	833	0	-1	-1	-1	836.5	0.13121938643980408	0.7891472868217054	3234	0	-1	-1	-1	0.0892	0.3051	203.0	0.8403928790669122
4B76	A	65.0	0.0794213167995276	0.3002232142857143	2491	864.5	0.3468507333908542	0.8553191489361702	689	0	-1	-1	-1	0	-1	-1	-1	0	-1	-1	-1	0.1771	0.241	645.0	0.8394383394383395
5E6J	B	12.0	0.008421052631578947	0.27586206896551724	1842	153.5	0.061037639877924724	0.8	908	71.5	0.1881918819188192	0.8360655737704918	210	1798.0	0.326579835986493	0.7808535178777394	2412	66.0	0.17355371900826447	0.7636363636363637	187	0.0509	0.3781	74.0	0.746875
3DUZ	A	48.5	0.08548268238761975	0.27102803738317754	929	670.0	0.25528007346189163	0.8853503184713376	775	0	-1	-1	-1	1426.0	0.23476571983491137	0.7785829307568438	2877	0	-1	-1	-1	0.1269	0.2502	418.0	0.8482198625858838
4ENF	A	44.0	0.1247296322999279	0.2682170542635659	742	304.0	0.12450592885375494	0.9333333333333333	877	0	-1	-1	-1	2195.0	0.34458509142053445	0.8006535947712419	2430	0	-1	-1	-1	0.0728	0.2921	164.0	0.8289725590299937
2HW0	A	24.0	0.053353658536585365	0.2545454545454545	1037	178.5	0.0791295746785361	0.9195402298850575	924	0	-1	-1	-1	0	-1	-1	-1	0	-1	-1	-1	0.0584	0.3481	115.0	0.8287539936102236
5MS0	E	13.5	0.014592933947772658	0.25675675675675674	1228	164.0	0.07192807192807193	0.8780487804878049	919	0	-1	-1	-1	0	-1	-1	-1	0	-1	-1	-1	0.2004	0.1555	1364.0	0.3203125
2PYJ	B	47.0	0.07963354474982381	0.2634032634032634	990	797.5	0.23448831587429492	0.9238095238095239	926	0	-1	-1	-1	1745.5	0.28350515463917525	0.787321063394683	2607	0	-1	-1	-1	0.1825	0.2726	571.0	0.7969569779643232
7KHP	A	103.0	0.037677245104659016	0.2894190871369295	6441	525.0	0.20591039084842708	0.9	809	1325.0	1.0	1.0	0	4362.0	0.20218940562780105	0.8025663458734325	10182	1145.0	1.0	1.0	0	0.1276	0.3081	306.0	0.8388535031847134
4FSJ	B	43.5	0.04962095106822881	0.314410480349345	1222	478.5	0.20709491850431447	0.8674698795180723	794	0	-1	-1	-1	1181.5	0.2066800602712205	0.7734962406015038	2918	0	-1	-1	-1	0.0175	0.6411	18.0	0.8523364485981308
7JIR	A	103.0	0.05918540517607128	0.2894190871369295	3750	507.0	0.18452935694315004	0.8878923766816144	850	1325.0	1.0	1.0	0	4362.0	0.20218940562780105	0.8025663458734325	10182	1145.0	1.0	1.0	0	0.1262	0.2964	313.0	0.830046403712297
3J7G	A	45.0	0.08953068592057761	0.3155216284987277	992	600.5	0.24747010119595217	0.8459119496855346	769	0	-1	-1	-1	0	-1	-1	-1	0	-1	-1	-1	0.1438	0.2776	421.0	0.8408656906429026
3J8W	A	46.0	0.09451659451659451	0.3133971291866029	968	600.5	0.24747010119595217	0.8459119496855346	769	0	-1	-1	-1	0	-1	-1	-1	0	-1	-1	-1	0.075	0.4356	421.0	-1
5C9A	C	96.0	0.11602434077079107	0.2857142857142857	1464	287.5	0.13516068052930058	0.8562874251497006	891	0	-1	-1	-1	0	-1	-1	-1	0	-1	-1	-1	0.1007	0.3248	242.0	0.8374760994263862
5UU5	A	67.5	0.0747800586510264	0.3008849557522124	1025	480.0	0.2013888888888889	0.8888888888888888	891	0	-1	-1	-1	1149.0	0.2157789945246391	0.7903372835004557	2921	0	-1	-1	-1	0.117	0.2184	430.0	-1
4J6R	G	0	-1	-1	-1	508.5	0.21342031686859272	0.8910505836575876	816	0	-1	-1	-1	0	-1	-1	-1	0	-1	-1	-1	0.1109	0.2409	343.0	0.9980830670926517
3J8F	2	65.5	0.10756166599272139	0.26362735381565905	1464	323.0	0.1685823754789272	0.8543689320388349	838	264.0	0.2222222222222222	0.7767857142857143	559	3751.5	0.3651567944250871	0.7995117485505036	3898	0	-1	-1	-1	0.1012	0.2477	306.0	-1
6VSJ	C	1574.0	0.30779944289693595	0.3807062876830319	275	1847.5	0.48425787106446777	0.8357050452781372	561	237.5	0.42996742671009774	0.7904191616766467	140	4423.5	0.48172896220505323	0.7669547872340425	1781	307.0	0.3817204301075269	0.7759562841530054	189	0.8638	0.7544	1122.0	1.0
6M0K	A	103.0	0.037677245104659016	0.2894190871369295	6441	512.0	0.20633397312859886	0.8775510204081632	797	1325.0	1.0	1.0	0	4362.0	0.20218940562780105	0.8025663458734325	10182	1145.0	1.0	1.0	0	0.1294	0.32	304.0	0.8488302339532093
4E5X	D	8.5	0.06030534351145038	0.24085365853658536	982	439.0	0.1643192488262911	0.9067357512953368	872	26.5	0.04395604395604396	0.8571428571428571	259	764.5	0.17527582748244735	0.75	3056	249.0	0.3536036036036036	0.785	244	0.1082	0.2911	275.0	0.8530534351145038
6CDE	c	46.0	0.12352168199737187	0.3076923076923077	911	558.0	0.22934973637961337	0.87	838	0	-1	-1	-1	0	-1	-1	-1	0	-1	-1	-1	0.0779	0.4344	113.0	-1
3ZFG	C	85.0	0.07831107903284013	0.3122302158273381	2076	309.0	0.13636363636363635	0.8520710059171598	887	0	-1	-1	-1	0	-1	-1	-1	0	-1	-1	-1	0.1001	0.324	242.0	0.8374760994263862
1X9P	A	56.0	0.09675090252707581	0.29193899782135074	926	522.0	0.23746701846965698	0.8766233766233766	829	0	-1	-1	-1	154.5	0.035889491350374385	0.7239583333333334	3681	0	-1	-1	-1	0.1513	0.2648	460.0	0.8409669211195929
6WXB	C	63.5	0.09229651162790697	0.27429805615550756	913	795.0	0.31898971000935455	0.8525	669	0	-1	-1	-1	0	-1	-1	-1	0	-1	-1	-1	0.1586	0.2744	485.0	0.9961807765754297
5HGD	A	8.5	0.06030534351145038	0.24085365853658536	982	412.0	0.16682464454976303	0.8712871287128713	853	26.5	0.04395604395604396	0.8571428571428571	259	764.5	0.17527582748244735	0.75	3056	249.0	0.3536036036036036	0.785	244	0.1037	0.2711	274.0	0.8493064312736444
4RQP	K	81.5	0.07976794778825236	0.3107344632768362	2050	363.5	0.15163147792706333	0.88268156424581	863	0	-1	-1	-1	0	-1	-1	-1	0	-1	-1	-1	0.0909	0.2827	225.0	0.8383386581469648
2R5H	F	29.0	0.08717948717948718	0.2960199004975124	963	625.5	0.2571428571428571	0.8773584905660378	767	0	-1	-1	-1	0	-1	-1	-1	0	-1	-1	-1	0.1398	0.2644	419.0	-1
3U61	H	36.0	0.042701863354037264	0.25821596244131456	1075	330.0	0.12653446647780925	0.8874172185430463	908	0	-1	-1	-1	807.5	0.12698819907644945	0.8101472995090017	3287	0	-1	-1	-1	0.1343	0.3298	216.0	-1
4C0U	C	85.0	0.07831107903284013	0.3122302158273381	2076	312.5	0.13528855250709557	0.8511904761904762	889	0	-1	-1	-1	0	-1	-1	-1	0	-1	-1	-1	0.1043	0.3521	220.0	-1
4C10	C	85.0	0.07831107903284013	0.3122302158273381	2076	312.0	0.13757115749525617	0.847953216374269	883	0	-1	-1	-1	0	-1	-1	-1	0	-1	-1	-1	0.0959	0.2967	57.0	-1
2AV1	A	8.5	0.06030534351145038	0.24085365853658536	982	444.0	0.1744518589132507	0.8755980861244019	840	26.5	0.04395604395604396	0.8571428571428571	259	764.5	0.17527582748244735	0.75	3056	249.0	0.3536036036036036	0.785	244	0.1044	0.2655	275.0	0.8549618320610687
7JX3	R	6722.0	1.0	1.0	0	377.5	0.13636363636363635	0.8165680473372781	843	1325.0	1.0	1.0	0	19110.0	1.0	1.0	0	1145.0	1.0	1.0	0	0.171	0.8181	198.0	0.9865814696485623
4CB7	A	46.0	0.10786360473208072	0.2605042016806723	842	305.5	0.11956521739130435	0.9307692307692308	882	0	-1	-1	-1	0	-1	-1	-1	0	-1	-1	-1	0.0699	0.2643	159.0	0.8313099041533546
3TIH	B	0	-1	-1	-1	458.0	0.19794584500466852	0.8724279835390947	828	0	-1	-1	-1	0	-1	-1	-1	0	-1	-1	-1	0.1014	0.2371	326.0	0.8543130990415335
6YOR	E	6722.0	1.0	1.0	0	436.0	0.12833168805528133	0.7878787878787878	848	1325.0	1.0	1.0	0	19110.0	1.0	1.0	0	1145.0	1.0	1.0	0	0.1684	0.8215	195.0	0.8415335463258786
1HB9	G	66.0	0.06386066763425254	0.30344827586206896	1088	563.0	0.20871143375680581	0.9163346613545816	851	0	-1	-1	-1	0	-1	-1	-1	0	-1	-1	-1	0.1194	0.2594	371.0	-1
6YOR	A	6722.0	1.0	1.0	0	436.0	0.12833168805528133	0.7878787878787878	848	1325.0	1.0	1.0	0	19110.0	1.0	1.0	0	1145.0	1.0	1.0	0	0.1684	0.8215	195.0	0.8415335463258786
7JQB	W	28.5	0.02313030069390902	0.3448275862068966	1210	154.5	0.06626506024096386	0.9428571428571428	926	0	-1	-1	-1	0	-1	-1	-1	0	-1	-1	-1	0.0712	0.3335	141.0	0.7252396166134185
1ZDI	C	47.0	0.015753938484621154	0.3	1263	308.0	0.1122345803842265	0.9024390243902439	866	0	-1	-1	-1	0	-1	-1	-1	0	-1	-1	-1	0.0623	0.3342	129.0	0.7759493670886076
6NC3	D	0	-1	-1	-1	613.5	0.22743362831858407	0.9017543859649123	845	0	-1	-1	-1	0	-1	-1	-1	0	-1	-1	-1	0.0717	0.427	106.0	0.9444108761329305
7BYR	C	6722.0	1.0	1.0	0	2936.0	0.7468599033816425	0.8276231263383298	101	1325.0	1.0	1.0	0	19110.0	1.0	1.0	0	1145.0	1.0	1.0	0	0.8434	0.8544	105.0	-1
2FT1	G	56.0	0.061148396718866516	0.2586750788643533	1024	510.0	0.21052631578947367	0.8945147679324894	770	0	-1	-1	-1	1075.0	0.20543122957002766	0.8145563310069791	2974	0	-1	-1	-1	0.1089	0.289	261.0	0.8274760383386581
6WDS	B	90.5	0.08027006751687922	0.2691823899371069	1871	411.5	0.16764132553606237	0.882051282051282	831	0	-1	-1	-1	0	-1	-1	-1	0	-1	-1	-1	0.0997	0.2468	291.0	0.8338658146964856
3J8W	B	46.0	0.09451659451659451	0.3133971291866029	968	595.0	0.25023169601482853	0.8282208588957055	753	0	-1	-1	-1	0	-1	-1	-1	0	-1	-1	-1	0.075	0.4356	421.0	-1
4U01	J	54.0	0.08477611940298507	0.30439442658092175	2417	280.5	0.12941176470588237	0.9103448275862069	875	0	-1	-1	-1	0	-1	-1	-1	0	-1	-1	-1	0.0835	0.3135	182.0	0.8050619278406032
5T7G	C	8.5	0.05799256505576208	0.26621160409556316	1052	442.0	0.16952380952380952	0.8640776699029126	844	0	-1	-1	-1	0	-1	-1	-1	0	-1	-1	-1	0.0092	0.4478	9.0	0.8536741214057508
3I1L	A	72.0	0.06558533145275035	0.32978723404255317	1136	430.0	0.1873873873873874	0.8851063829787233	875	0	-1	-1	-1	0	-1	-1	-1	0	-1	-1	-1	0.1298	0.2775	362.0	0.9467634603750756
3GZT	M	59.0	0.03870513722730472	0.3089887640449438	1243	398.5	0.17818889970788704	0.8672985781990521	816	0	-1	-1	-1	0	-1	-1	-1	0	-1	-1	-1	0.1081	0.3055	255.0	-1
6PW6	A	46.0	0.12352168199737187	0.3076923076923077	911	607.0	0.27297794117647056	0.878698224852071	750	0	-1	-1	-1	0	-1	-1	-1	0	-1	-1	-1	0.1426	0.2628	439.0	0.9980830670926517
2ZHX	N	23.0	0.014797507788161994	0.2602739726027397	1211	157.5	0.04945598417408507	0.9259259259259259	957	0	-1	-1	-1	0	-1	-1	-1	0	-1	-1	-1	0.0621	0.4448	82.0	0.8064926798217695
5G51	A	97.0	0.08545957577620658	0.3044906900328587	2340	156.0	0.07156308851224105	0.9743589743589743	984	271.0	0.1650902837489252	0.7804878048780488	917	4052.5	0.29157549234135666	0.7922116527942925	5776	0	-1	-1	-1	0.0706	0.3119	157.0	0.8172523961661342
5BNN	B	101.0	0.07982096232748974	0.2743589743589744	1901	384.0	0.1521531100478469	0.9085714285714286	870	0	-1	-1	-1	0	-1	-1	-1	0	-1	-1	-1	0.0988	0.325	237.0	0.8338658146964856
5WL0	A	46.0	0.08616187989556136	0.264	1032	652.5	0.24354561101549052	0.930921052631579	858	0	-1	-1	-1	0	-1	-1	-1	0	-1	-1	-1	0.1332	0.2219	482.0	0.8199643493761141
2VCK	A	39.5	0.04204892966360856	0.2777777777777778	1110	350.0	0.15758176412289396	0.8641304347826086	825	0	-1	-1	-1	836.5	0.13121938643980408	0.7891472868217054	3234	0	-1	-1	-1	0.0794	0.2688	202.0	0.8403928790669122
3GZT	I	59.0	0.03870513722730472	0.3089887640449438	1243	398.5	0.17818889970788704	0.8672985781990521	816	0	-1	-1	-1	0	-1	-1	-1	0	-1	-1	-1	0.1081	0.3055	255.0	-1
5NET	1	68.5	0.10449438202247191	0.2983957219251337	1735	222.5	0.08998144712430427	0.8584070796460177	965	0	-1	-1	-1	0	-1	-1	-1	0	-1	-1	-1	0.0874	0.2841	448.0	-1
4RQP	G	81.5	0.07976794778825236	0.3107344632768362	2050	357.5	0.14655172413793102	0.864406779661017	867	0	-1	-1	-1	0	-1	-1	-1	0	-1	-1	-1	0.1055	0.3646	223.0	0.8383386581469648
6ZLZ	E	20.0	0.07555555555555556	0.2947976878612717	1004	468.5	0.223155929038282	0.8722627737226277	797	0	-1	-1	-1	0	-1	-1	-1	0	-1	-1	-1	0.1227	0.2623	358.0	-1
7K5I	U	40.5	0.02320185614849188	0.30303030303030304	1194	162.5	0.06182531894013739	0.9692307692307692	954	103.5	0.2867383512544803	0.7339449541284404	170	475.0	0.07917205692108667	0.7927461139896373	3479	228.5	0.11662904439428141	0.7311320754716981	1117	0.0711	0.3672	30.0	-1
5RLL	B	103.0	0.037677245104659016	0.2894190871369295	6441	572.5	0.2354368932038835	0.8712574850299402	902	1325.0	1.0	1.0	0	4362.0	0.20218940562780105	0.8025663458734325	10182	1145.0	1.0	1.0	0	0.1709	0.248	585.0	0.8118701007838746
4LSS	G	0	-1	-1	-1	457.0	0.2011173184357542	0.864	824	0	-1	-1	-1	0	-1	-1	-1	0	-1	-1	-1	0.1027	0.2351	335.0	0.9454875832828589
6W2E	h	31.0	0.05947136563876652	0.29454545454545455	1087	384.5	0.19170506912442398	0.8813559322033898	849	0	-1	-1	-1	763.5	0.16021690904609318	0.7558139534883721	3197	0	-1	-1	-1	0.205	0.1643	299.0	-1
4G1O	A	39.5	0.059001512859304085	0.24761904761904763	1007	473.0	0.20075400565504242	0.841897233201581	808	0	-1	-1	-1	0	-1	-1	-1	0	-1	-1	-1	0.1379	0.3105	329.0	0.8351437699680511
2Y26	J	30.0	0.06202723146747353	0.3082706766917293	1584	738.5	0.27024647887323944	0.8746438746438746	785	0	-1	-1	-1	1621.0	0.2734355365669766	0.801178203240059	2621	0	-1	-1	-1	0.1368	0.2205	504.0	0.8409669211195929
2Y26	T	30.0	0.06202723146747353	0.3082706766917293	1584	730.5	0.27079646017699116	0.8571428571428571	773	0	-1	-1	-1	1621.0	0.2734355365669766	0.801178203240059	2621	0	-1	-1	-1	0.1528	0.2498	504.0	0.8409669211195929
5BNP	B	101.0	0.07982096232748974	0.2743589743589744	1901	359.0	0.15105162523900573	0.9080459770114943	872	0	-1	-1	-1	0	-1	-1	-1	0	-1	-1	-1	0.0988	0.3248	237.0	0.8338658146964856
6U28	B	17.0	0.07956715467854869	0.29069767441860467	1141	263.0	0.09628886659979939	0.9142857142857143	892	172.5	0.23529411764705882	0.774869109947644	438	1374.5	0.298233379823338	0.7516110134739309	2595	215.5	0.13636363636363635	0.8028169014084507	1041	0.0902	0.5614	129.0	0.8281150159744409
1QOL	A	99.0	0.09282088469905729	0.3022432113341204	1911	242.0	0.10776699029126213	0.925	910	0	-1	-1	-1	0	-1	-1	-1	0	-1	-1	-1	0.0758	0.3048	166.0	0.8382165605095542
5VMF	E	69.5	0.09182209469153516	0.2876404494382023	949	401.0	0.2018957345971564	0.8554216867469879	806	0	-1	-1	-1	0	-1	-1	-1	0	-1	-1	-1	0.1282	0.2979	321.0	0.930952380952381
2FRP	G	56.0	0.061148396718866516	0.2586750788643533	1024	405.0	0.16091954022988506	0.9180327868852459	861	0	-1	-1	-1	1075.0	0.20543122957002766	0.8145563310069791	2974	0	-1	-1	-1	0.0991	0.2765	243.0	0.8274760383386581
1M1C	A	37.0	0.1075036075036075	0.26278659611992944	819	763.0	0.24496124031007752	0.9186046511627907	946	0	-1	-1	-1	2044.0	0.35381199111769057	0.7913907284768212	2241	0	-1	-1	-1	0.1574	0.2144	651.0	0.8351437699680511
3GZT	N	59.0	0.03870513722730472	0.3089887640449438	1243	398.5	0.17818889970788704	0.8672985781990521	816	0	-1	-1	-1	0	-1	-1	-1	0	-1	-1	-1	0.1081	0.3055	255.0	-1
4JPW	G	0	-1	-1	-1	486.0	0.2452290076335878	0.9049295774647887	764	0	-1	-1	-1	0	-1	-1	-1	0	-1	-1	-1	0.1076	0.2382	345.0	0.9879822896900696
1HB7	C	66.0	0.06386066763425254	0.30344827586206896	1088	573.0	0.2079207920792079	0.9467213114754098	867	0	-1	-1	-1	0	-1	-1	-1	0	-1	-1	-1	0.1193	0.2553	371.0	-1
1GW7	I	66.0	0.06386066763425254	0.30344827586206896	1088	573.0	0.2079207920792079	0.9467213114754098	867	0	-1	-1	-1	0	-1	-1	-1	0	-1	-1	-1	0.1193	0.2553	371.0	-1
1JLB	A	28.5	0.1298283261802575	0.28672985781990523	1020	622.5	0.23777961888980945	0.8776758409785933	880	95.5	0.23595505617977527	0.7590361445783133	184	3307.5	0.40463724756918473	0.7778576563623293	2566	187.5	0.23629489603024575	0.8064516129032258	374	0.173	0.2641	549.0	0.8327402135231317
1GW8	I	66.0	0.06386066763425254	0.30344827586206896	1088	573.0	0.2079207920792079	0.9467213114754098	867	0	-1	-1	-1	0	-1	-1	-1	0	-1	-1	-1	0.1193	0.2553	371.0	-1
5RLZ	B	103.0	0.037677245104659016	0.2894190871369295	6441	535.0	0.22302158273381295	0.8746081504702194	932	1325.0	1.0	1.0	0	4362.0	0.20218940562780105	0.8025663458734325	10182	1145.0	1.0	1.0	0	0.168	0.2522	572.0	0.8092324805339266
6MFP	A	56.0	0.053896576839038604	0.2924901185770751	1120	439.5	0.18790100824931255	0.8649789029535865	854	0	-1	-1	-1	0	-1	-1	-1	0	-1	-1	-1	0.1053	0.2349	341.0	0.9980830670926517
4FSJ	A	43.5	0.04962095106822881	0.314410480349345	1222	478.0	0.19659735349716445	0.8630705394190872	817	0	-1	-1	-1	1181.5	0.2066800602712205	0.7734962406015038	2918	0	-1	-1	-1	0.0994	0.2369	315.0	0.8390596745027125
6VXK	A	46.0	0.06415929203539823	0.27531645569620256	1040	588.0	0.2255083179297597	0.8683274021352313	801	0	-1	-1	-1	1281.0	0.22267206477732793	0.822429906542056	2882	0	-1	-1	-1	0.1342	0.2805	380.0	0.9968051118210862
5W3E	A	102.0	0.11455360782715043	0.28128128128128127	1454	329.5	0.14035087719298245	0.8735632183908046	909	0	-1	-1	-1	3976.5	0.3441054091539528	0.7871192893401016	4058	0	-1	-1	-1	0.0771	0.4191	116.0	0.8291139240506329
6EUV	I	43.0	0.09594594594594595	0.2572463768115942	928	377.5	0.10034904013961606	0.9913793103448276	1030	0	-1	-1	-1	0	-1	-1	-1	0	-1	-1	-1	0.0898	0.2376	278.0	-1
2R5I	E	37.0	0.09883720930232558	0.2924731182795699	911	589.0	0.25250683682771197	0.8935483870967742	787	0	-1	-1	-1	1827.0	0.301441351888668	0.8059800664451827	2519	0	-1	-1	-1	0.1448	0.2799	423.0	0.8408656906429026
5N6B	D	8.5	0.06030534351145038	0.24085365853658536	982	426.0	0.17973231357552583	0.8826291079812206	833	26.5	0.04395604395604396	0.8571428571428571	259	764.5	0.17527582748244735	0.75	3056	249.0	0.3536036036036036	0.785	244	0.1055	0.2761	9.0	-1
2ZSW	G	5.0	0.06167400881057269	0.3	1082	494.0	0.18684461391801716	0.9289099526066351	838	0	-1	-1	-1	0	-1	-1	-1	0	-1	-1	-1	0.0606	0.3693	98.0	0.855591054313099
5DF0	B	68.5	0.08173418621179815	0.27577937649880097	990	639.5	0.251067463706234	0.8647058823529412	831	0	-1	-1	-1	0	-1	-1	-1	0	-1	-1	-1	0.1619	0.2552	528.0	0.9066666666666666
4RFT	j	43.0	0.054945054945054944	0.3048780487804878	1119	0	-1	-1	-1	0	-1	-1	-1	0	-1	-1	-1	0	-1	-1	-1	0.0854	0.3978	163.0	0.8345047923322684
6AKT	A	46.5	0.05243161094224924	0.27058823529411763	1061	327.0	0.15414634146341463	0.8681318681318682	843	0	-1	-1	-1	0	-1	-1	-1	0	-1	-1	-1	0.1066	0.3583	223.0	0.8351437699680511
6W52	B	60.5	0.08181154127100074	0.2864450127877238	978	467.0	0.1811722912966252	0.8869565217391304	896	0	-1	-1	-1	0	-1	-1	-1	0	-1	-1	-1	0.1681	0.3763	373.0	0.855591054313099
3VSM	A	98.5	0.09283819628647215	0.29850746268656714	1039	694.0	0.18330849478390462	0.8978102189781022	1068	0	-1	-1	-1	1981.5	0.3359636537541846	0.8005698005698005	2427	0	-1	-1	-1	0.2007	0.2804	633.0	0.8396946564885496
3VBU	C	79.5	0.07892831281679942	0.3096590909090909	2058	336.5	0.1271186440677966	0.84375	902	0	-1	-1	-1	0	-1	-1	-1	0	-1	-1	-1	0.0923	0.2675	239.0	0.8352490421455939
6SSA	A	8.5	0.06030534351145038	0.24085365853658536	982	423.5	0.17602283539486205	0.8894230769230769	843	26.5	0.04395604395604396	0.8571428571428571	259	764.5	0.17527582748244735	0.75	3056	249.0	0.3536036036036036	0.785	244	0.107	0.2753	276.0	0.856325492689129
3AW0	A	101.0	0.06364428945074106	0.2736644798500469	3521	527.0	0.2078922040423484	0.864	789	0	-1	-1	-1	0	-1	-1	-1	0	-1	-1	-1	0.1273	0.3061	306.0	0.8364217252396167
4RQP	M	81.5	0.07976794778825236	0.3107344632768362	2050	313.0	0.15369458128078817	0.8167539267015707	824	0	-1	-1	-1	0	-1	-1	-1	0	-1	-1	-1	0.0924	0.2799	225.0	0.8389776357827476
6CV2	B	65.5	0.08400292184075968	0.25669642857142855	921	301.0	0.14502369668246445	0.8742857142857143	880	0	-1	-1	-1	0	-1	-1	-1	0	-1	-1	-1	0.1071	0.3389	247.0	0.8374760994263862
3V6D	C	40.5	0.13138297872340426	0.29404761904761906	1040	622.0	0.20222045995241872	0.9239130434782609	985	0	-1	-1	-1	0	-1	-1	-1	0	-1	-1	-1	0.176	0.2663	554.0	0.8357827476038339
6EUY	A	43.0	0.09594594594594595	0.2572463768115942	928	373.0	0.10272168568920105	0.9590163934426229	1017	0	-1	-1	-1	0	-1	-1	-1	0	-1	-1	-1	0.0878	0.2331	277.0	0.805045871559633
4LYL	P	23.0	0.014797507788161994	0.2602739726027397	1211	186.5	0.07222787385554426	0.8658536585365854	901	0	-1	-1	-1	0	-1	-1	-1	0	-1	-1	-1	0.0484	0.3291	82.0	0.8064926798217695
4CKE	D	63.0	0.10179257362355953	0.2864864864864865	1007	1203.5	0.3761904761904762	0.8777777777777778	720	0	-1	-1	-1	2695.5	0.4069739670408407	0.7852534562211981	2017	0	-1	-1	-1	0.203	0.232	813.0	0.8472622478386167
6IVC	E	116.5	0.038124010933678606	0.2634194831013916	5945	183.0	0.06502463054187192	0.9166666666666666	943	0	-1	-1	-1	0	-1	-1	-1	0	-1	-1	-1	0.0529	0.2888	114.0	-1
6S9J	A	53.5	0.06836363636363636	0.23857868020304568	981	245.5	0.10802775024777007	0.8582677165354331	882	0	-1	-1	-1	1601.0	0.2600997506234414	0.8004604758250192	2707	0	-1	-1	-1	0.0763	0.3075	149.0	-1
2GP1	E	56.0	0.061148396718866516	0.2586750788643533	1024	411.5	0.19084712755598832	0.9289099526066351	816	0	-1	-1	-1	1075.0	0.20543122957002766	0.8145563310069791	2974	0	-1	-1	-1	0.099	0.2829	254.0	-1
5HC1	C	68.5	0.07131057268722467	0.3174019607843137	2816	271.5	0.14565004887585534	0.8370786516853933	845	0	-1	-1	-1	3299.0	0.39227812134380746	0.7763810783989414	2960	0	-1	-1	-1	0.099	0.3065	218.0	0.8386479591836735
7JN5	F	5225.0	0.7627251370399374	0.7785771382893685	26	290.5	0.1205179282868526	0.75625	844	0	-1	-1	-1	0	-1	-1	-1	0	-1	-1	-1	0.1015	0.319	220.0	0.9993610223642172
5NQ1	A	15.5	0.025135869565217392	0.22839506172839505	1310	447.5	0.17270992366412213	0.8578199052132701	837	0	-1	-1	-1	0	-1	-1	-1	0	-1	-1	-1	0.1111	0.2822	276.0	0.8568702290076335
4LSP	G	0	-1	-1	-1	504.0	0.2456813819577735	0.8767123287671232	750	0	-1	-1	-1	0	-1	-1	-1	0	-1	-1	-1	0.1065	0.2369	347.0	0.9793103448275862
5UU5	G	67.5	0.0747800586510264	0.3008849557522124	1025	533.0	0.23187108325872874	0.875	821	0	-1	-1	-1	1149.0	0.2157789945246391	0.7903372835004557	2921	0	-1	-1	-1	0.117	0.2184	430.0	-1
2QC2	B	101.0	0.04011540046709713	0.2736644798500469	6212	521.5	0.22549019607843138	0.8582089552238806	752	1063.0	0.8851851851851852	0.9227799227799228	11	4322.5	0.19989707395971182	0.807064410804393	10233	1064.0	0.22383419689119172	0.9818181818181818	745	0.1192	0.297	305.0	0.8364217252396167
6OJ0	O	43.0	0.03279938977879481	0.3006993006993007	1168	280.5	0.10662824207492795	0.925	921	0	-1	-1	-1	0	-1	-1	-1	0	-1	-1	-1	0.0887	0.3444	178.0	0.8232676414494596
7D1M	B	103.0	0.037677245104659016	0.2894190871369295	6441	495.0	0.22135922330097088	0.8871595330739299	773	1325.0	1.0	1.0	0	4362.0	0.20218940562780105	0.8025663458734325	10182	1145.0	1.0	1.0	0	0.128	0.3099	304.0	0.8496105452366687
3IG9	D	0	-1	-1	-1	144.5	0.06395939086294417	0.863013698630137	912	0	-1	-1	-1	0	-1	-1	-1	0	-1	-1	-1	0.0505	0.3551	75.0	0.8178913738019169
3NW8	A	45.5	0.09868831980012492	0.2743055555555556	1025	878.5	0.33362218370883884	0.8810068649885584	717	0	-1	-1	-1	0	-1	-1	-1	0	-1	-1	-1	0.1562	0.2218	607.0	0.9993610223642172
7DK7	B	6722.0	1.0	1.0	0	3183.0	0.7355901189387009	0.8410041841004184	137	1325.0	1.0	1.0	0	19110.0	1.0	1.0	0	1145.0	1.0	1.0	0	0.074	0.4009	119.0	0.860702875399361
4Z92	C	113.5	0.1197895588830433	0.3014256619144603	1489	346.5	0.15919923736892277	0.8743455497382199	858	0	-1	-1	-1	0	-1	-1	-1	0	-1	-1	-1	0.0909	0.2622	257.0	0.8338658146964856
6CV3	C	95.5	0.08013417815877749	0.2763496143958869	1905	324.5	0.14717348927875243	0.8830409356725146	855	0	-1	-1	-1	0	-1	-1	-1	0	-1	-1	-1	0.1001	0.3623	211.0	0.8338658146964856
6DIZ	B	68.0	0.11252511721366376	0.2616822429906542	851	427.5	0.1669902912621359	0.8686868686868687	832	0	-1	-1	-1	0	-1	-1	-1	0	-1	-1	-1	0.0962	0.2816	245.0	0.8374760994263862
5WDU	F	46.0	0.12352168199737187	0.3076923076923077	911	561.0	0.23083700440528634	0.8733333333333333	835	0	-1	-1	-1	0	-1	-1	-1	0	-1	-1	-1	0.1207	0.2223	449.0	0.9432709716354858
4RQP	O	81.5	0.07976794778825236	0.3107344632768362	2050	370.0	0.14779270633397312	0.8603351955307262	863	0	-1	-1	-1	0	-1	-1	-1	0	-1	-1	-1	0.1012	0.3276	238.0	0.8383386581469648
1LW2	A	28.5	0.1298283261802575	0.28672985781990523	1020	531.0	0.22167080231596362	0.9084745762711864	914	95.5	0.23595505617977527	0.7590361445783133	184	3307.5	0.40463724756918473	0.7778576563623293	2566	187.5	0.23629489603024575	0.8064516129032258	374	0.1643	0.2617	518.0	0.8338278931750742
5WJN	D	8.5	0.06030534351145038	0.24085365853658536	982	415.5	0.1693472090823084	0.895	857	26.5	0.04395604395604396	0.8571428571428571	259	764.5	0.17527582748244735	0.75	3056	249.0	0.3536036036036036	0.785	244	0.1	0.2557	274.0	0.8493064312736444
3K2P	B	40.5	0.13138297872340426	0.29404761904761906	1040	294.0	0.09297725024727992	0.912621359223301	908	0	-1	-1	-1	0	-1	-1	-1	0	-1	-1	-1	0.0681	0.3419	131.0	0.7797652319731694
3MED	A	28.5	0.1298283261802575	0.28672985781990523	1020	612.5	0.25673400673400676	0.8789625360230547	841	95.5	0.23595505617977527	0.7590361445783133	184	3307.5	0.40463724756918473	0.7778576563623293	2566	187.5	0.23629489603024575	0.8064516129032258	374	0.172	0.2622	552.0	0.8434886499402628
4HIY	A	24.0	0.024078254326561323	0.37209302325581395	1243	242.5	0.08203125	0.9032258064516129	931	0	-1	-1	-1	452.5	0.07905650596163816	0.7760814249363868	3465	0	-1	-1	-1	0.0645	0.2982	133.0	0.8180076628352491
5E65	C	73.0	0.099370188943317	0.2795275590551181	921	523.5	0.2079646017699115	0.8453237410071942	852	0	-1	-1	-1	0	-1	-1	-1	0	-1	-1	-1	0.1317	0.2528	424.0	0.929845422116528
5RLB	B	103.0	0.037677245104659016	0.2894190871369295	6441	596.0	0.2388663967611336	0.8805970149253731	900	1325.0	1.0	1.0	0	4362.0	0.20218940562780105	0.8025663458734325	10182	1145.0	1.0	1.0	0	0.1765	0.2586	585.0	0.8029279279279279
6PSK	T	31.5	0.04387990762124711	0.296875	1107	202.5	0.06929740134744947	0.8181818181818182	951	0	-1	-1	-1	755.5	0.1297492892220212	0.8229508196721311	3259	0	-1	-1	-1	0.0656	0.279	141.0	0.8598130841121495
3VBR	B	79.5	0.07892831281679942	0.3096590909090909	2058	377.0	0.17039922103213243	0.9067357512953368	834	0	-1	-1	-1	0	-1	-1	-1	0	-1	-1	-1	0.0964	0.2867	237.0	0.8406628425748884
5ZUD	B	82.5	0.07736804049168475	0.3057142857142857	2066	377.0	0.17039922103213243	0.9067357512953368	834	0	-1	-1	-1	0	-1	-1	-1	0	-1	-1	-1	0.0964	0.2867	237.0	0.8383386581469648
2R07	2	102.0	0.11455360782715043	0.28128128128128127	1454	372.5	0.1784675072744908	0.8888888888888888	824	0	-1	-1	-1	3976.5	0.3441054091539528	0.7871192893401016	4058	0	-1	-1	-1	0.1013	0.308	255.0	0.8368387507966858
1R08	2	102.0	0.11455360782715043	0.28128128128128127	1454	372.5	0.1784675072744908	0.8888888888888888	824	0	-1	-1	-1	3976.5	0.3441054091539528	0.7871192893401016	4058	0	-1	-1	-1	0.1013	0.308	255.0	0.8368387507966858
2R04	2	102.0	0.11455360782715043	0.28128128128128127	1454	372.5	0.1784675072744908	0.8888888888888888	824	0	-1	-1	-1	3976.5	0.3441054091539528	0.7871192893401016	4058	0	-1	-1	-1	0.1013	0.308	255.0	0.8368387507966858
1RUJ	2	102.0	0.11455360782715043	0.28128128128128127	1454	372.5	0.1784675072744908	0.8888888888888888	824	0	-1	-1	-1	3976.5	0.3441054091539528	0.7871192893401016	4058	0	-1	-1	-1	0.1013	0.308	255.0	0.8368387507966858
1RUE	2	102.0	0.11455360782715043	0.28128128128128127	1454	372.5	0.1784675072744908	0.8888888888888888	824	0	-1	-1	-1	3976.5	0.3441054091539528	0.7871192893401016	4058	0	-1	-1	-1	0.1013	0.308	255.0	0.8368387507966858
4FSJ	C	43.5	0.04962095106822881	0.314410480349345	1222	498.0	0.20267686424474188	0.8617886178861789	800	0	-1	-1	-1	1181.5	0.2066800602712205	0.7734962406015038	2918	0	-1	-1	-1	0.0952	0.236	309.0	0.8570524984187223
1MEC	3	78.0	0.10966755827283149	0.30242360379346683	1668	331.5	0.14961389961389962	0.8707865168539326	858	0	-1	-1	-1	0	-1	-1	-1	0	-1	-1	-1	0.0959	0.2551	62.0	-1
3LOB	B	43.5	0.04962095106822881	0.314410480349345	1222	431.0	0.18626528692380057	0.8761061946902655	837	0	-1	-1	-1	1181.5	0.2066800602712205	0.7734962406015038	2918	0	-1	-1	-1	0.0975	0.2318	18.0	-1
2H1L	W	23.0	0.062409288824383166	0.2986111111111111	1090	317.5	0.11645813282001925	0.8461538461538461	896	0	-1	-1	-1	0	-1	-1	-1	0	-1	-1	-1	0.0939	0.323	199.0	0.8207547169811321
4YX7	B	22.5	0.04011670313639679	0.2682926829268293	1166	163.0	0.06307222787385554	0.9253731343283582	916	0	-1	-1	-1	0	-1	-1	-1	0	-1	-1	-1	0.0415	0.3419	67.0	0.8127795527156549
4GXU	E	69.5	0.09182209469153516	0.2876404494382023	949	418.0	0.2003780718336484	0.8760330578512396	816	0	-1	-1	-1	0	-1	-1	-1	0	-1	-1	-1	0.1333	0.304	325.0	0.9473046638400969
1RJY	D	5.0	0.06167400881057269	0.3	1082	479.0	0.18043684710351376	0.9134615384615384	845	0	-1	-1	-1	0	-1	-1	-1	0	-1	-1	-1	0.0082	0.5114	8.0	0.855591054313099
1VPS	C	28.0	0.06534508076358296	0.3016949152542373	1067	418.0	0.18960538979788258	0.8602620087336245	810	0	-1	-1	-1	0	-1	-1	-1	0	-1	-1	-1	0.0899	0.2375	285.0	0.8776849642004774
6I2K	A	87.5	0.07906137184115523	0.3146551724137931	2074	339.0	0.18947368421052632	0.8646288209606987	816	0	-1	-1	-1	0	-1	-1	-1	0	-1	-1	-1	0.1058	0.2927	290.0	0.8449328449328449
5N6B	A	8.5	0.06030534351145038	0.24085365853658536	982	414.5	0.1791907514450867	0.8416289592760181	817	26.5	0.04395604395604396	0.8571428571428571	259	764.5	0.17527582748244735	0.75	3056	249.0	0.3536036036036036	0.785	244	0.1055	0.2761	9.0	-1
4GXU	I	69.5	0.09182209469153516	0.2876404494382023	949	418.0	0.2003780718336484	0.8760330578512396	816	0	-1	-1	-1	0	-1	-1	-1	0	-1	-1	-1	0.1344	0.309	325.0	0.9473046638400969
3KLH	A	40.5	0.13138297872340426	0.29404761904761906	1040	614.0	0.19873817034700317	0.9230769230769231	995	0	-1	-1	-1	0	-1	-1	-1	0	-1	-1	-1	0.1777	0.2692	558.0	0.820204449789537
5XS4	B	100.5	0.06926097822206355	0.28826151560178304	2128	315.5	0.13685239491691104	0.8484848484848485	858	0	-1	-1	-1	0	-1	-1	-1	0	-1	-1	-1	0.0914	0.3446	203.0	0.8345047923322684
6LHK	B	89.5	0.11653225806451613	0.29310344827586204	1494	394.5	0.16054158607350097	0.8556701030927835	840	0	-1	-1	-1	0	-1	-1	-1	0	-1	-1	-1	0.0978	0.2825	245.0	0.8374760994263862
6YA2	C	106.0	0.16741790083708952	0.30409356725146197	698	298.5	0.11067961165048544	0.8976377952755905	903	0	-1	-1	-1	0	-1	-1	-1	0	-1	-1	-1	0.0772	0.2895	173.0	0.9233226837060703
4QBB	C	99.0	0.09282088469905729	0.3022432113341204	1911	229.0	0.09815354713313897	0.9099099099099099	918	0	-1	-1	-1	0	-1	-1	-1	0	-1	-1	-1	0.0741	0.3138	157.0	0.8538922155688623
6P4G	M	33.5	0.036776212832550864	0.30718954248366015	1125	235.5	0.11588411588411589	0.9206349206349206	875	0	-1	-1	-1	0	-1	-1	-1	0	-1	-1	-1	0.0663	0.3054	143.0	0.7303514376996805
6BT3	J	45.0	0.08953068592057761	0.3155216284987277	992	592.0	0.2547085201793722	0.8658536585365854	787	0	-1	-1	-1	0	-1	-1	-1	0	-1	-1	-1	0.1472	0.2658	460.0	0.8389776357827476
4U1H	A	18.0	0.05066079295154185	0.25274725274725274	1089	452.0	0.1742857142857143	0.8755980861244019	841	27.0	0.06792452830188679	0.8571428571428571	244	790.0	0.16865969108121576	0.7547380156075808	3117	192.0	0.33705357142857145	0.7294685990338164	241	0.1081	0.2782	277.0	0.8594249201277955
2BBV	A	46.5	0.03750837240455459	0.2994652406417112	1306	474.0	0.18796992481203006	0.8810572687224669	837	0	-1	-1	-1	1138.0	0.20854145854145853	0.8013435700575816	2962	0	-1	-1	-1	0.0971	0.2435	308.0	0.8292383292383292
6X29	B	6722.0	1.0	1.0	0	3781.0	0.8718209562563581	0.8718209562563581	0	1325.0	1.0	1.0	0	19110.0	1.0	1.0	0	1145.0	1.0	1.0	0	0.9979	0.9979	972.0	0.860702875399361
2WR2	A	42.5	0.07866761162296244	0.2991913746630728	1040	790.0	0.30649588289112534	0.8792650918635171	712	0	-1	-1	-1	0	-1	-1	-1	0	-1	-1	-1	0.1631	0.2724	490.0	0.9424920127795527
4RF0	B	24.0	0.025482625482625483	0.3113207547169811	1189	129.0	0.059003051881993895	0.7733333333333333	908	61.0	0.10566037735849057	0.717948717948718	226	402.0	0.07072538860103626	0.7822349570200573	3511	227.0	0.07009539610120281	0.7752293577981652	2193	0.0431	0.3277	75.0	0.7068965517241379
5FA2	A	49.0	0.11933860531991373	0.3018181818181818	841	473.0	0.20868744098205855	0.8403041825095057	796	0	-1	-1	-1	0	-1	-1	-1	0	-1	-1	-1	0.1106	0.2523	336.0	0.9370125974805039
6NIJ	A	0	-1	-1	-1	579.0	0.23383525243578387	0.8655737704918033	824	0	-1	-1	-1	0	-1	-1	-1	0	-1	-1	-1	0.0801	0.3853	140.0	0.9513085818624467
1NCQ	B	102.0	0.11455360782715043	0.28128128128128127	1454	372.5	0.17777777777777778	0.9064039408866995	832	0	-1	-1	-1	3976.5	0.3441054091539528	0.7871192893401016	4058	0	-1	-1	-1	0.1017	0.3091	255.0	0.8368387507966858
2NY1	A	68.0	0.1025830258302583	0.274703557312253	849	442.5	0.19256434699714015	0.8347107438016529	807	0	-1	-1	-1	0	-1	-1	-1	0	-1	-1	-1	0.1038	0.2553	305.0	0.9936386768447837
5YS2	E	60.0	0.11560693641618497	0.2857142857142857	927	295.5	0.10067114093959731	0.9210526315789473	929	0	-1	-1	-1	0	-1	-1	-1	0	-1	-1	-1	0.0997	0.4008	173.0	-1
1VPS	A	28.0	0.06534508076358296	0.3016949152542373	1067	421.0	0.17765042979942694	0.8416289592760181	826	0	-1	-1	-1	0	-1	-1	-1	0	-1	-1	-1	0.0883	0.2336	285.0	0.8776849642004774
3WHE	D	63.5	0.09229651162790697	0.27429805615550756	913	820.0	0.3021978021978022	0.859375	708	0	-1	-1	-1	0	-1	-1	-1	0	-1	-1	-1	0.1124	0.3314	226.0	0.9444779722389861
7C01	A	6722.0	1.0	1.0	0	439.5	0.1284313725490196	0.8291139240506329	862	1325.0	1.0	1.0	0	19110.0	1.0	1.0	0	1145.0	1.0	1.0	0	0.1686	0.8246	215.0	-1
4RS5	D	81.5	0.07976794778825236	0.3107344632768362	2050	280.5	0.12298959318826869	0.8783783783783784	909	0	-1	-1	-1	0	-1	-1	-1	0	-1	-1	-1	0.1002	0.3092	221.0	0.8408656906429026
7C2I	A	103.0	0.037677245104659016	0.2894190871369295	6441	317.5	0.1537053979871912	0.8936170212765957	905	1325.0	1.0	1.0	0	4362.0	0.20218940562780105	0.8025663458734325	10182	1145.0	1.0	1.0	0	0.0994	0.2495	298.0	0.8406876790830946
5THR	G	40.0	0.06232294617563739	0.27586206896551724	1093	169.5	0.0712136409227683	0.8452380952380952	913	150.5	0.3670886075949367	0.7682119205298014	165	1213.0	0.23317488116087065	0.7753743760399334	2795	182.0	0.0835509138381201	0.7664670658682635	1365	0.0715	0.434	98.0	0.8338658146964856
5THR	H	40.0	0.06232294617563739	0.27586206896551724	1093	169.5	0.0712136409227683	0.8452380952380952	913	150.5	0.3670886075949367	0.7682119205298014	165	1213.0	0.23317488116087065	0.7753743760399334	2795	182.0	0.0835509138381201	0.7664670658682635	1365	0.0715	0.434	98.0	0.8338658146964856
6UYE	C	0	-1	-1	-1	366.5	0.1564625850340136	0.8609625668449198	842	0	-1	-1	-1	0	-1	-1	-1	0	-1	-1	-1	0.0791	0.4036	132.0	0.9347432024169184
4GMS	C	83.0	0.09970674486803519	0.2857142857142857	888	469.5	0.19924098671726756	0.8571428571428571	809	0	-1	-1	-1	0	-1	-1	-1	0	-1	-1	-1	0.1374	0.3221	316.0	0.9450483091787439
6CRW	C	5230.0	0.7635082223962412	0.7793764988009593	26	2631.0	0.6295666949872557	0.8420454545454545	297	1063.0	0.8851851851851852	0.9227799227799228	11	10394.0	0.7314532520325203	0.7879036672140121	282	1064.0	0.22383419689119172	0.9818181818181818	745	0.9083	0.8306	1068.0	-1
5DS5	E	20.0	0.014007782101167316	0.21951219512195122	1203	185.0	0.08282828282828283	0.9425287356321839	903	0	-1	-1	-1	0	-1	-1	-1	0	-1	-1	-1	0.0605	0.3549	94.0	0.7648562300319489
4F5X	F	48.0	0.066815144766147	0.2786377708978328	1024	584.0	0.2210144927536232	0.8840579710144928	828	0	-1	-1	-1	0	-1	-1	-1	0	-1	-1	-1	0.1375	0.2776	397.0	0.8375796178343949
3JTT	G	30.0	0.049926578560939794	0.2537313432835821	1094	473.0	0.17697431018078022	0.8942307692307693	843	0	-1	-1	-1	0	-1	-1	-1	0	-1	-1	-1	0.0985	0.2596	9.0	-1
4LSQ	G	0	-1	-1	-1	488.0	0.19685767097966728	0.852	832	0	-1	-1	-1	0	-1	-1	-1	0	-1	-1	-1	0.1043	0.2319	344.0	0.909778812572759
5UDD	I	65.0	0.09214285714285714	0.28859060402684567	953	677.5	0.20772532188841203	0.9063670411985019	898	0	-1	-1	-1	0	-1	-1	-1	0	-1	-1	-1	0.218	0.4191	448.0	0.855044699872286
4FTB	B	43.5	0.04962095106822881	0.314410480349345	1222	527.5	0.20613614573346117	0.8565737051792829	792	0	-1	-1	-1	1181.5	0.2066800602712205	0.7734962406015038	2918	0	-1	-1	-1	0.0215	0.5947	21.0	0.8422018348623853
6VKN	A	46.0	0.12352168199737187	0.3076923076923077	911	599.5	0.22691292875989447	0.8865979381443299	846	0	-1	-1	-1	0	-1	-1	-1	0	-1	-1	-1	0.1363	0.2486	441.0	0.9980830670926517
3P06	A	68.5	0.11330621731551424	0.2927927927927928	1055	261.5	0.10973282442748092	0.8914728682170543	919	0	-1	-1	-1	0	-1	-1	-1	0	-1	-1	-1	0.091	0.3172	189.0	0.8426896977174584
1HHG	D	8.5	0.06030534351145038	0.24085365853658536	982	457.0	0.1772030651340996	0.8644859813084113	830	26.5	0.04395604395604396	0.8571428571428571	259	764.5	0.17527582748244735	0.75	3056	249.0	0.3536036036036036	0.785	244	0.1036	0.2723	275.0	0.8530534351145038
5JER	E	0	-1	-1	-1	341.5	0.13364928909952606	0.8703703703703703	893	0	-1	-1	-1	0	-1	-1	-1	0	-1	-1	-1	0.0997	0.2898	234.0	0.8383386581469648
1RTI	A	28.5	0.1298283261802575	0.28672985781990523	1020	580.0	0.25	0.8922155688622755	858	95.5	0.23595505617977527	0.7590361445783133	184	3307.5	0.40463724756918473	0.7778576563623293	2566	187.5	0.23629489603024575	0.8064516129032258	374	0.1708	0.2658	542.0	0.828786999419617
1F15	C	27.0	0.03648548026805659	0.3310810810810811	1195	271.0	0.11132437619961612	0.8787878787878788	910	0	-1	-1	-1	617.0	0.1092436974789916	0.7771739130434783	3375	0	-1	-1	-1	0.0989	0.3938	191.0	0.8365139949109415
4N9F	q	6.0	0.0056022408963585435	0.21621621621621623	1391	0	-1	-1	-1	0	-1	-1	-1	0	-1	-1	-1	0	-1	-1	-1	0.1124	0.28	170.0	-1
5WSN	C	44.0	0.058823529411764705	0.30486202365308807	3183	818.0	0.3148316651501365	0.9010416666666666	715	0	-1	-1	-1	0	-1	-1	-1	0	-1	-1	-1	0.1629	0.2714	74.0	-1
3FOA	D	75.0	0.10084033613445378	0.2857142857142857	924	648.0	0.26618705035971224	0.8505747126436781	764	0	-1	-1	-1	2142.5	0.3234155781325593	0.8015587529976019	2466	0	-1	-1	-1	0.1528	0.2628	476.0	-1
6OUS	D	63.0	0.08512160228898426	0.2650334075723831	949	557.5	0.20959147424511546	0.9007633587786259	864	0	-1	-1	-1	0	-1	-1	-1	0	-1	-1	-1	0.1657	0.3474	404.0	0.8568690095846645
7CHK	C	73.0	0.06088362068965517	0.29894179894179895	1478	369.0	0.12606635071090047	0.9300699300699301	912	0	-1	-1	-1	2806.0	0.4115909090909091	0.7846620450606586	2092	0	-1	-1	-1	0.0916	0.2973	215.0	0.8370607028753994
2C36	B	32.5	0.06916850625459897	0.3051948051948052	1051	376.5	0.13983440662373506	0.8888888888888888	916	0	-1	-1	-1	0	-1	-1	-1	0	-1	-1	-1	0.09	0.2368	274.0	0.9421338155515371
6MTL	A	18.0	0.05066079295154185	0.25274725274725274	1089	480.0	0.18225190839694658	0.9052132701421801	837	27.0	0.06792452830188679	0.8571428571428571	244	790.0	0.16865969108121576	0.7547380156075808	3117	192.0	0.33705357142857145	0.7294685990338164	241	0.1055	0.2756	276.0	0.8595933926302414
4GMS	E	83.0	0.09970674486803519	0.2857142857142857	888	469.0	0.1839402427637722	0.8640350877192983	843	0	-1	-1	-1	0	-1	-1	-1	0	-1	-1	-1	0.1386	0.3241	316.0	0.9450483091787439
4RQP	I	81.5	0.07976794778825236	0.3107344632768362	2050	313.0	0.15369458128078817	0.8167539267015707	824	0	-1	-1	-1	0	-1	-1	-1	0	-1	-1	-1	0.1056	0.3653	223.0	0.8389776357827476
2WZP	R	72.0	0.07000736919675755	0.32646048109965636	1066	642.0	0.24788732394366197	0.9010238907849829	772	0	-1	-1	-1	0	-1	-1	-1	0	-1	-1	-1	0.1246	0.2639	375.0	0.8367217280813215
2H1L	X	23.0	0.062409288824383166	0.2986111111111111	1090	299.0	0.11601150527325024	0.8705035971223022	904	0	-1	-1	-1	0	-1	-1	-1	0	-1	-1	-1	0.0995	0.3314	199.0	0.8207547169811321
6NPI	A	0.0	0.0	0	1914	198.5	0.06261859582542695	0.9565217391304348	985	0	-1	-1	-1	0	-1	-1	-1	0	-1	-1	-1	0.0655	0.269	140.0	0.8353464717101081
5EQS	A	49.0	0.03801396431342126	0.29518072289156627	1123	308.5	0.12915851272015655	0.8627450980392157	869	0	-1	-1	-1	0	-1	-1	-1	0	-1	-1	-1	0.0772	0.2758	192.0	0.830094392004442
5W1M	Q	53.5	0.06836363636363636	0.23857868020304568	981	204.5	0.08599033816425121	0.898989898989899	936	0	-1	-1	-1	1601.0	0.2600997506234414	0.8004604758250192	2707	0	-1	-1	-1	0.0729	0.3057	151.0	0.9424591156874621
1AGC	A	18.0	0.05066079295154185	0.25274725274725274	1089	427.5	0.1765834932821497	0.847926267281106	825	27.0	0.06792452830188679	0.8571428571428571	244	790.0	0.16865969108121576	0.7547380156075808	3117	192.0	0.33705357142857145	0.7294685990338164	241	0.1082	0.2773	276.0	0.8588684043229498
6XGQ	D	21.5	0.024634334103156273	0.2831858407079646	1186	511.5	0.19401631912964643	0.9184549356223176	870	0	-1	-1	-1	0	-1	-1	-1	0	-1	-1	-1	0.1262	0.2732	353.0	0.8313099041533546
6AN2	A	40.5	0.13138297872340426	0.29404761904761906	1040	581.0	0.23907666941467437	0.8978328173374613	890	0	-1	-1	-1	0	-1	-1	-1	0	-1	-1	-1	0.1735	0.2626	555.0	0.8092643051771117
6NU0	A	30.0	0.040832049306625574	0.25853658536585367	1093	252.0	0.08721506442021804	0.946236559139785	916	0	-1	-1	-1	0	-1	-1	-1	0	-1	-1	-1	0.0655	0.348	119.0	0.8281150159744409
3JBE	2	65.5	0.10756166599272139	0.26362735381565905	1464	385.5	0.16936251189343482	0.8944723618090452	852	264.0	0.2222222222222222	0.7767857142857143	559	3751.5	0.3651567944250871	0.7995117485505036	3898	0	-1	-1	-1	0.104	0.2758	267.0	0.8370607028753994
6DIS	A	49.0	0.03801396431342126	0.29518072289156627	1123	298.5	0.13809990205680706	0.8757763975155279	860	0	-1	-1	-1	0	-1	-1	-1	0	-1	-1	-1	0.083	0.2867	199.0	0.8189655172413793
4WF8	A	61.0	0.0594059405940594	0.31451612903225806	1065	296.5	0.12950340798442064	0.8986486486486487	879	0	-1	-1	-1	0	-1	-1	-1	0	-1	-1	-1	0.0809	0.2913	192.0	0.830094392004442
5Z7D	A	33.5	0.06470980653769179	0.24681933842239187	1106	669.0	0.23870967741935484	0.8839590443686007	792	0	-1	-1	-1	0	-1	-1	-1	0	-1	-1	-1	0.134	0.2625	395.0	0.8319488817891374
4PR5	A	18.0	0.05066079295154185	0.25274725274725274	1089	443.5	0.17075471698113207	0.9095477386934674	861	27.0	0.06792452830188679	0.8571428571428571	244	790.0	0.16865969108121576	0.7547380156075808	3117	192.0	0.33705357142857145	0.7294685990338164	241	0.104	0.2744	276.0	0.8601398601398601
2X53	V	0	-1	-1	-1	488.0	0.20878048780487804	0.8359375	769	0	-1	-1	-1	0	-1	-1	-1	0	-1	-1	-1	0.1197	0.2965	298.0	0.8225190839694656
2R5K	C	24.5	0.08291636883488206	0.30933333333333335	1024	624.5	0.26135310472659873	0.8703703703703703	755	0	-1	-1	-1	0	-1	-1	-1	0	-1	-1	-1	0.1444	0.2792	419.0	0.8367088607594937
5FLX	g	34.5	0.052591463414634144	0.24820143884892087	1034	0	-1	-1	-1	108.0	0.2323943661971831	0.7586206896551724	197	913.5	0.15534953645702831	0.7898089171974523	3206	112.5	0.1952191235059761	0.8448275862068966	193	0.0886	0.2858	314.0	-1
2OC7	C	85.0	0.08370173887415266	0.31874298540965207	2502	281.0	0.09853658536585366	0.926605504587156	916	0	-1	-1	-1	0	-1	-1	-1	0	-1	-1	-1	0.0703	0.2853	151.0	0.8376996805111822
5JZI	F	8.5	0.06030534351145038	0.24085365853658536	982	341.5	0.157644824311491	0.8341708542713567	854	26.5	0.04395604395604396	0.8571428571428571	259	764.5	0.17527582748244735	0.75	3056	249.0	0.3536036036036036	0.785	244	0.0062	0.3747	10.0	0.8517571884984025
5CPZ	B	28.0	0.06534508076358296	0.3016949152542373	1067	415.0	0.17411988582302568	0.8591549295774648	838	0	-1	-1	-1	0	-1	-1	-1	0	-1	-1	-1	0.0948	0.2551	280.0	0.8755952380952381
1S7Q	A	5.0	0.06167400881057269	0.3	1082	430.5	0.17061611374407584	0.8823529411764706	851	0	-1	-1	-1	0	-1	-1	-1	0	-1	-1	-1	0.1025	0.2651	276.0	0.8549520766773163
2QQP	E	47.5	0.12687099073414113	0.28525641025641024	779	670.0	0.2773851590106007	0.8532608695652174	764	0	-1	-1	-1	2047.5	0.35380602323926963	0.7978609625668449	2347	0	-1	-1	-1	0.1384	0.2227	517.0	0.8383386581469648
2FZ3	A	14.5	0.04431314623338257	0.24896265560165975	1113	442.0	0.1766953199617956	0.8726415094339622	835	0	-1	-1	-1	0	-1	-1	-1	0	-1	-1	-1	0.1069	0.2793	276.0	0.8601398601398601
5JQ3	A	43.0	0.11786237188872621	0.27615780445969124	783	390.0	0.1843137254901961	0.8506787330316742	799	60.5	0.15789473684210525	0.7777777777777778	212	929.5	0.1417854463615904	0.7907949790794979	3282	264.0	0.1986013986013986	0.743455497382199	524	0.0963	0.2677	263.0	0.9859514687100894
6EUY	B	43.0	0.09594594594594595	0.2572463768115942	928	373.0	0.10344827586206896	0.9590163934426229	1009	0	-1	-1	-1	0	-1	-1	-1	0	-1	-1	-1	0.0978	0.2591	267.0	0.8055077452667814
1XR8	A	18.0	0.05066079295154185	0.25274725274725274	1089	475.0	0.17775665399239543	0.9033816425120773	845	27.0	0.06792452830188679	0.8571428571428571	244	790.0	0.16865969108121576	0.7547380156075808	3117	192.0	0.33705357142857145	0.7294685990338164	241	0.1073	0.2793	276.0	0.8628571428571429
6AMO	A	40.5	0.13138297872340426	0.29404761904761906	1040	591.0	0.22078968573730862	0.9288135593220339	946	0	-1	-1	-1	0	-1	-1	-1	0	-1	-1	-1	0.1731	0.2623	555.0	0.8092643051771117
1JMA	A	32.5	0.06916850625459897	0.3051948051948052	1051	332.5	0.1558073654390935	0.9016393442622951	876	0	-1	-1	-1	0	-1	-1	-1	0	-1	-1	-1	0.0617	0.3519	100.0	0.9524680073126143
6BT3	K	45.0	0.08953068592057761	0.3155216284987277	992	589.0	0.25514771709937334	0.8507462686567164	782	0	-1	-1	-1	0	-1	-1	-1	0	-1	-1	-1	0.1485	0.2653	469.0	0.8389776357827476
5KD7	F	8.5	0.05799256505576208	0.26621160409556316	1052	433.0	0.17045454545454544	0.8910891089108911	854	0	-1	-1	-1	0	-1	-1	-1	0	-1	-1	-1	0.0092	0.4012	9.0	0.845
3JTT	A	30.0	0.049926578560939794	0.2537313432835821	1094	428.5	0.1720226843100189	0.9054726368159204	857	0	-1	-1	-1	0	-1	-1	-1	0	-1	-1	-1	0.0985	0.2596	9.0	-1
5J7O	F	24.0	0.024334600760456272	0.34782608695652173	1223	778.5	0.267318663406683	0.8677248677248677	849	0	-1	-1	-1	0	-1	-1	-1	0	-1	-1	-1	0.1549	0.2193	622.0	0.8345047923322684
4PRD	A	16.0	0.05018450184501845	0.24285714285714285	1075	451.5	0.1766953199617956	0.8726415094339622	835	0	-1	-1	-1	0	-1	-1	-1	0	-1	-1	-1	0.108	0.2825	275.0	0.8491271820448878
7JZ0	A	103.0	0.037677245104659016	0.2894190871369295	6441	295.0	0.15151515151515152	0.8549222797927462	896	1325.0	1.0	1.0	0	4362.0	0.20218940562780105	0.8025663458734325	10182	1145.0	1.0	1.0	0	0.1007	0.2458	299.0	0.8295008412787437
3ZZ4	A	113.0	0.1026983487716472	0.26153846153846155	1508	367.5	0.147	0.901840490797546	837	0	-1	-1	-1	0	-1	-1	-1	0	-1	-1	-1	0.0719	0.2567	181.0	0.8332268370607029
6KU9	A	62.5	0.07528314457028648	0.2703349282296651	1083	653.5	0.25663716814159293	0.8454810495626822	787	0	-1	-1	-1	0	-1	-1	-1	0	-1	-1	-1	0.1261	0.2152	487.0	0.8357827476038339
4UW8	C	63.0	0.133623030961434	0.2971014492753623	1013	609.5	0.2374429223744292	0.896551724137931	805	0	-1	-1	-1	3274.5	0.40473036896877956	0.7840909090909091	2557	0	-1	-1	-1	0.1767	0.3466	401.0	0.8375156838143036
1SVA	3	35.0	0.057057057057057055	0.2508250825082508	1029	424.5	0.211864406779661	0.8555133079847909	799	0	-1	-1	-1	0	-1	-1	-1	0	-1	-1	-1	0.1013	0.2189	342.0	0.8357827476038339
5VF3	V	29.5	0.017254901960784313	0.28205128205128205	1197	131.0	0.059475806451612906	0.8428571428571429	922	0	-1	-1	-1	314.0	0.0472972972972973	0.8387096774193549	3631	0	-1	-1	-1	0.0447	0.2981	79.0	0.7955271565495208
2B0F	A	102.0	0.11455360782715043	0.28128128128128127	1454	376.5	0.14844533600802406	0.8809523809523809	829	0	-1	-1	-1	3976.5	0.3441054091539528	0.7871192893401016	4058	0	-1	-1	-1	0.0732	0.2637	182.0	0.734185303514377
5D74	B	45.0	0.04823889739663093	0.2971698113207547	1094	359.0	0.16132167152575316	0.8783068783068783	840	0	-1	-1	-1	0	-1	-1	-1	0	-1	-1	-1	0.103	0.3155	234.0	0.8332268370607029
5HGA	A	8.5	0.06030534351145038	0.24085365853658536	982	403.5	0.166351606805293	0.8844221105527639	859	26.5	0.04395604395604396	0.8571428571428571	259	764.5	0.17527582748244735	0.75	3056	249.0	0.3536036036036036	0.785	244	0.1071	0.2757	274.0	0.8549520766773163
2ECS	A	24.5	0.009411764705882352	0.1875	1211	131.5	0.04334677419354839	0.8431372549019608	941	0	-1	-1	-1	0	-1	-1	-1	0	-1	-1	-1	0.0478	0.4242	60.0	0.7141033822590938
3J22	A	79.5	0.07892831281679942	0.3096590909090909	2058	326.0	0.16157635467980297	0.8770053475935828	828	0	-1	-1	-1	0	-1	-1	-1	0	-1	-1	-1	0.1053	0.3637	218.0	0.8376830044557607
6IAT	A	69.0	0.06592592592592593	0.2688821752265861	1019	493.0	0.22756119673617406	0.9227941176470589	831	0	-1	-1	-1	1444.5	0.23316326530612244	0.8095659875996457	2791	0	-1	-1	-1	0.1356	0.2888	55.0	-1
3RJ2	X	14.5	0.019201228878648235	0.22935779816513763	1193	291.0	0.10120240480961924	0.8559322033898306	880	0	-1	-1	-1	396.0	0.07642487046632124	0.7783641160949868	3481	0	-1	-1	-1	0.0792	0.4384	133.0	0.8306709265175719
7JQC	D	21.0	0.010362694300518135	0.3783783783783784	1314	287.5	0.11962616822429907	0.9552238805970149	936	0	-1	-1	-1	0	-1	-1	-1	0	-1	-1	-1	0.0566	0.2974	101.0	0.8313099041533546
4WSX	E	39.0	0.0622154779969651	0.2907801418439716	1036	430.5	0.1935788479697828	0.8471074380165289	817	0	-1	-1	-1	0	-1	-1	-1	0	-1	-1	-1	0.1396	0.3246	319.0	0.9987220447284345
6KDN	A	42.5	0.12776280323450134	0.27784290738569756	1002	610.5	0.22420796100731114	0.9049180327868852	926	0	-1	-1	-1	0	-1	-1	-1	0	-1	-1	-1	0.1749	0.2658	553.0	0.8089343379978472
3SU4	A	93.0	0.08375408375408376	0.3075245365321701	2450	291.0	0.147117296222664	0.8757396449704142	837	0	-1	-1	-1	0	-1	-1	-1	0	-1	-1	-1	0.0849	0.301	192.0	0.8145336225596529
1BAI	A	9.0	0.003084832904884319	0.20689655172413793	1916	224.5	0.08964143426294821	0.8737864077669902	901	0	-1	-1	-1	1694.0	0.2977027660571964	0.7641395908543923	2604	0	-1	-1	-1	0.0588	0.2901	124.0	0.8663739021329987
7K45	B	6722.0	1.0	1.0	0	458.0	0.13988095238095238	0.834319526627219	839	1325.0	1.0	1.0	0	19110.0	1.0	1.0	0	1145.0	1.0	1.0	0	0.0725	0.4377	103.0	0.7884984025559105
3LAM	A	28.5	0.1298283261802575	0.28672985781990523	1020	597.0	0.18857589984350548	0.9341085271317829	1020	95.5	0.23595505617977527	0.7590361445783133	184	3307.5	0.40463724756918473	0.7778576563623293	2566	187.5	0.23629489603024575	0.8064516129032258	374	0.1715	0.2618	553.0	0.8418854415274463
5WKO	U	55.5	0.08648255813953488	0.2570194384449244	913	418.0	0.1977294228949858	0.8565573770491803	813	0	-1	-1	-1	0	-1	-1	-1	0	-1	-1	-1	0.1164	0.3426	171.0	-1
4PRA	A	16.0	0.05018450184501845	0.24285714285714285	1075	485.5	0.17877629063097514	0.8779342723004695	833	0	-1	-1	-1	0	-1	-1	-1	0	-1	-1	-1	0.1077	0.2815	276.0	0.8601398601398601
2YGC	C	56.0	0.08888888888888889	0.289044289044289	966	717.5	0.2554806070826307	0.8938053097345132	847	0	-1	-1	-1	1795.0	0.29090004972650424	0.8035714285714286	2566	0	-1	-1	-1	0.151	0.2398	534.0	0.8410924891371818
6W5J	A	33.0	0.06053365193150139	0.27586206896551724	1960	316.5	0.12537018756169793	0.9071428571428571	873	20.0	0.01509433962264151	1.0	261	3470.0	0.383916990920882	0.783068783068783	3144	77.0	0.1728395061728395	0.8076923076923077	191	0.0763	0.3043	170.0	0.8473372781065088
6BEH	B	56.0	0.08888888888888889	0.289044289044289	966	724.5	0.26123833757421544	0.8850574712643678	831	0	-1	-1	-1	1795.0	0.29090004972650424	0.8035714285714286	2566	0	-1	-1	-1	0.1526	0.2361	544.0	0.8364217252396167
6LZG	B	6722.0	1.0	1.0	0	469.0	0.13385826771653545	0.8395061728395061	854	1325.0	1.0	1.0	0	19110.0	1.0	1.0	0	1145.0	1.0	1.0	0	0.1683	0.821	195.0	0.9865814696485623
1MVB	C	47.0	0.015753938484621154	0.3	1263	289.0	0.11370558375634518	0.8818897637795275	858	0	-1	-1	-1	0	-1	-1	-1	0	-1	-1	-1	0.0625	0.3357	129.0	0.7759493670886076
5YNN	A	125.0	0.036752827140549275	0.29577464788732394	6505	336.5	0.16697588126159554	0.9	878	0	-1	-1	-1	0	-1	-1	-1	0	-1	-1	-1	0.0986	0.2475	295.0	0.8413948256467941
5XCO	A	36.5	0.03552123552123552	0.2754491017964072	1128	318.0	0.10787172011661808	0.9024390243902439	906	0	-1	-1	-1	0	-1	-1	-1	0	-1	-1	-1	0.0829	0.3299	170.0	0.7952082144894467
2RMU	1	102.0	0.11455360782715043	0.28128128128128127	1454	344.5	0.17300380228136883	0.8921568627450981	848	0	-1	-1	-1	3976.5	0.3441054091539528	0.7871192893401016	4058	0	-1	-1	-1	0.1066	0.309	273.0	0.8291139240506329
4N43	C	86.5	0.07868020304568528	0.3064971751412429	2050	311.5	0.14009661835748793	0.8430232558139535	863	0	-1	-1	-1	0	-1	-1	-1	0	-1	-1	-1	0.0933	0.2958	223.0	0.8351437699680511
1FNW	E	50.5	0.05118411000763942	0.3130841121495327	1095	277.5	0.13089509143407121	0.8242424242424242	874	0	-1	-1	-1	0	-1	-1	-1	0	-1	-1	-1	0.0908	0.2719	221.0	0.8428835489833642
6NHR	E	64.5	0.09229651162790697	0.27429805615550756	913	446.0	0.20517737296260785	0.8326848249027238	786	0	-1	-1	-1	0	-1	-1	-1	0	-1	-1	-1	0.1386	0.3216	317.0	1.0
5VIY	E	46.0	0.12352168199737187	0.3076923076923077	911	542.5	0.21904761904761905	0.9035714285714286	875	0	-1	-1	-1	0	-1	-1	-1	0	-1	-1	-1	0.0784	0.4063	214.0	-1
5C94	A	115.5	0.04117561472428343	0.27449078564500484	5842	249.5	0.09018036072144289	0.9375	902	0	-1	-1	-1	0	-1	-1	-1	0	-1	-1	-1	0.0618	0.3227	116.0	0.7324393358876118
6LKA	A	84.5	0.08013052936910806	0.3121468926553672	2050	310.0	0.13988095238095238	0.9096774193548387	853	0	-1	-1	-1	0	-1	-1	-1	0	-1	-1	-1	0.0717	0.2622	181.0	0.8576409064497386
5EWN	A	62.0	0.11164383561643836	0.27166666666666667	860	470.5	0.18518518518518517	0.8849557522123894	854	0	-1	-1	-1	0	-1	-1	-1	0	-1	-1	-1	0.1146	0.2659	321.0	0.8568690095846645
2NY3	A	68.0	0.1025830258302583	0.274703557312253	849	432.0	0.19038642789820923	0.8782608695652174	831	0	-1	-1	-1	0	-1	-1	-1	0	-1	-1	-1	0.1086	0.2658	305.0	0.9980830670926517
5WKH	F	8.5	0.06030534351145038	0.24085365853658536	982	463.5	0.18312559923298177	0.8925233644859814	829	26.5	0.04395604395604396	0.8571428571428571	259	764.5	0.17527582748244735	0.75	3056	249.0	0.3536036036036036	0.785	244	0.1038	0.2726	274.0	0.8332268370607029
5CFC	C	102.5	0.11801730920535011	0.29239766081871343	1516	388.5	0.17387127761767532	0.905	841	0	-1	-1	-1	0	-1	-1	-1	0	-1	-1	-1	0.1104	0.2893	258.0	0.8376996805111822
7BQ9	B	78.0	0.08542713567839195	0.29024390243902437	983	174.0	0.07163323782234957	0.8620689655172413	960	0	-1	-1	-1	1537.5	0.2522544479649037	0.7888719512195121	2791	0	-1	-1	-1	0.0845	0.3387	153.0	0.8338658146964856
6IIC	B	102.0	0.14256480218281037	0.2760898282694848	709	429.0	0.17004830917874397	0.8888888888888888	837	0	-1	-1	-1	2928.0	0.41948081782678615	0.7863910422049957	2031	0	-1	-1	-1	0.0948	0.2717	250.0	0.8345047923322684
4DKR	C	0	-1	-1	-1	490.0	0.1924839596700275	0.8936170212765957	856	0	-1	-1	-1	0	-1	-1	-1	0	-1	-1	-1	0.1092	0.2514	339.0	0.9409638554216867
6Y9L	C	106.0	0.16741790083708952	0.30409356725146197	698	331.0	0.124634858812074	0.8533333333333334	877	0	-1	-1	-1	0	-1	-1	-1	0	-1	-1	-1	0.0891	0.2978	197.0	0.9252396166134186
6OPQ	E	59.5	0.12907702984038863	0.26878612716763006	749	543.0	0.20810810810810812	0.8783269961977186	847	0	-1	-1	-1	0	-1	-1	-1	0	-1	-1	-1	0.0802	0.4079	127.0	1.0
4K7F	D	8.5	0.06030534351145038	0.24085365853658536	982	422.0	0.17267552182163187	0.8921568627450981	850	26.5	0.04395604395604396	0.8571428571428571	259	764.5	0.17527582748244735	0.75	3056	249.0	0.3536036036036036	0.785	244	0.1064	0.2742	275.0	0.8530534351145038
1LW0	A	28.5	0.1298283261802575	0.28672985781990523	1020	583.5	0.22693266832917705	0.9254237288135593	908	95.5	0.23595505617977527	0.7590361445783133	184	3307.5	0.40463724756918473	0.7778576563623293	2566	187.5	0.23629489603024575	0.8064516129032258	374	0.1619	0.2646	512.0	0.8317535545023697
5F6J	G	49.5	0.05505952380952381	0.2605633802816901	1060	399.0	0.19273743016759776	0.828	824	0	-1	-1	-1	0	-1	-1	-1	0	-1	-1	-1	0.1019	0.233	210.0	-1
4Q4W	2	74.0	0.11049284578696343	0.286302780638517	1545	367.5	0.16666666666666666	0.9214659685863874	865	0	-1	-1	-1	0	-1	-1	-1	0	-1	-1	-1	0.102	0.2861	264.0	0.8310473815461347
6XGQ	B	21.5	0.024634334103156273	0.2831858407079646	1186	447.0	0.1907356948228883	0.8936170212765957	866	0	-1	-1	-1	0	-1	-1	-1	0	-1	-1	-1	0.1233	0.2716	353.0	0.8313099041533546
1A9E	A	18.0	0.05066079295154185	0.25274725274725274	1089	465.0	0.17663817663817663	0.8985507246376812	846	27.0	0.06792452830188679	0.8571428571428571	244	790.0	0.16865969108121576	0.7547380156075808	3117	192.0	0.33705357142857145	0.7294685990338164	241	0.1001	0.2619	277.0	0.8575079872204473
4UO5	C	88.0	0.11550151975683891	0.29118773946360155	794	451.5	0.198292220113852	0.842741935483871	806	0	-1	-1	-1	0	-1	-1	-1	0	-1	-1	-1	0.1389	0.3233	317.0	0.9293349168646081
6OUU	C	50.5	0.08274398868458274	0.2932330827067669	1015	601.5	0.2410480349344978	0.8544891640866873	822	0	-1	-1	-1	0	-1	-1	-1	0	-1	-1	-1	0.1517	0.2547	485.0	0.8357827476038339
4JQX	A	18.0	0.05066079295154185	0.25274725274725274	1089	464.0	0.17946257197696738	0.8617511520737328	825	27.0	0.06792452830188679	0.8571428571428571	244	790.0	0.16865969108121576	0.7547380156075808	3117	192.0	0.33705357142857145	0.7294685990338164	241	0.1079	0.2806	276.0	0.8588761174968071
6GSH	B	49.5	0.07874015748031496	0.28776978417266186	1107	609.0	0.2457482993197279	0.857566765578635	839	0	-1	-1	-1	0	-1	-1	-1	0	-1	-1	-1	0.1452	0.2276	530.0	0.8275648949320148
6PWU	C	54.5	0.12483221476510067	0.29107981220657275	851	739.5	0.27823240589198034	0.9018567639257294	845	0	-1	-1	-1	0	-1	-1	-1	0	-1	-1	-1	0.1722	0.2473	216.0	-1
6MZI	B	90.5	0.08027006751687922	0.2691823899371069	1871	259.5	0.11869158878504672	0.8193548387096774	915	0	-1	-1	-1	0	-1	-1	-1	0	-1	-1	-1	0.1061	0.3438	240.0	0.8374760994263862
2Q6D	C	115.5	0.04117561472428343	0.27449078564500484	5842	527.0	0.19980970504281637	0.8974358974358975	817	0	-1	-1	-1	0	-1	-1	-1	0	-1	-1	-1	0.1169	0.2858	302.0	0.8413001912045889
2R5I	N	37.0	0.09883720930232558	0.2924731182795699	911	579.5	0.24885215794306703	0.8522012578616353	771	0	-1	-1	-1	1827.0	0.301441351888668	0.8059800664451827	2519	0	-1	-1	-1	0.1418	0.2762	423.0	0.8408656906429026
5VMC	E	69.5	0.09182209469153516	0.2876404494382023	949	407.0	0.2030360531309298	0.856	804	0	-1	-1	-1	0	-1	-1	-1	0	-1	-1	-1	0.1289	0.2985	321.0	0.930952380952381
6NHP	E	63.5	0.09229651162790697	0.27429805615550756	913	442.0	0.1967833491012299	0.8559670781893004	814	0	-1	-1	-1	0	-1	-1	-1	0	-1	-1	-1	0.1387	0.3226	317.0	1.0
1HRV	1	102.0	0.11455360782715043	0.28128128128128127	1454	367.0	0.19264278799612777	0.8923766816143498	810	0	-1	-1	-1	3976.5	0.3441054091539528	0.7871192893401016	4058	0	-1	-1	-1	0.1072	0.3094	40.0	-1
3J91	1	85.0	0.07911849710982659	0.3137535816618911	2070	308.0	0.15204678362573099	0.8863636363636364	850	0	-1	-1	-1	0	-1	-1	-1	0	-1	-1	-1	0.1057	0.3686	218.0	0.8408656906429026
3J26	K	77.0	0.0697522816166884	0.3203592814371258	1200	600.5	0.27900797165633306	0.8701657458563536	767	0	-1	-1	-1	2093.0	0.32624468351263447	0.8084314941103534	2384	0	-1	-1	-1	0.1374	0.2281	362.0	-1
3UBJ	I	55.5	0.08648255813953488	0.2570194384449244	913	458.0	0.1984732824427481	0.8387096774193549	800	0	-1	-1	-1	0	-1	-1	-1	0	-1	-1	-1	0.1284	0.3019	320.0	0.9473046638400969
4N5Y	M	50.0	0.08946608946608947	0.2743362831858407	934	426.0	0.1941564561734213	0.8619246861924686	822	0	-1	-1	-1	0	-1	-1	-1	0	-1	-1	-1	0.135	0.3142	324.0	0.9479103573591763
1DLH	A	50.5	0.028118240807498196	0.2785714285714286	1247	309.5	0.1330049261083744	0.9121621621621622	867	78.5	0.15925925925925927	0.7288135593220338	211	777.0	0.12980402137948588	0.7750759878419453	3271	215.0	0.3008658008658009	0.8034682080924855	289	0.0751	0.2779	180.0	0.9955271565495207
4U5W	D	13.0	0.004519774011299435	0.27586206896551724	1741	229.5	0.09064609450337512	0.8703703703703703	929	0	-1	-1	-1	0	-1	-1	-1	0	-1	-1	-1	0.0847	0.3415	160.0	0.8313099041533546
6D8W	D	45.0	0.09796806966618288	0.2928416485900217	917	758.0	0.30385700846660396	0.8825136612021858	697	0	-1	-1	-1	0	-1	-1	-1	0	-1	-1	-1	0.1754	0.3166	443.0	0.8610579987253028
2QUX	K	30.5	0.023956723338485315	0.29245283018867924	1188	345.0	0.11280487804878049	0.9173553719008265	863	0	-1	-1	-1	0	-1	-1	-1	0	-1	-1	-1	0.0677	0.3481	122.0	0.8196303377947738
1H8T	A	120.0	0.10547504025764895	0.266260162601626	1500	331.5	0.16619718309859155	0.8509615384615384	857	0	-1	-1	-1	0	-1	-1	-1	0	-1	-1	-1	0.1162	0.3196	289.0	0.8324840764331211
6C2M	A	38.5	0.035357417371252885	0.3006535947712418	1148	325.0	0.12903225806451613	0.8741721854304636	872	0	-1	-1	-1	0	-1	-1	-1	0	-1	-1	-1	0.0838	0.3001	191.0	0.8398220244716351
5JW4	E	49.0	0.08946608946608947	0.2743362831858407	934	452.5	0.20515267175572519	0.83984375	792	0	-1	-1	-1	0	-1	-1	-1	0	-1	-1	-1	0.1357	0.3178	206.0	-1
4WSX	U	39.0	0.0622154779969651	0.2907801418439716	1036	441.5	0.19924098671726756	0.8502024291497976	807	0	-1	-1	-1	0	-1	-1	-1	0	-1	-1	-1	0.139	0.3235	319.0	0.9987220447284345
5XOR	B	23.5	0.05407463823305408	0.2591240875912409	1039	186.0	0.06640237859266601	0.8933333333333333	934	0	-1	-1	-1	0	-1	-1	-1	0	-1	-1	-1	0.0643	0.4039	101.0	0.8115015974440895
2AXG	A	18.0	0.05066079295154185	0.25274725274725274	1089	411.5	0.1720532319391635	0.8743961352657005	845	27.0	0.06792452830188679	0.8571428571428571	244	790.0	0.16865969108121576	0.7547380156075808	3117	192.0	0.33705357142857145	0.7294685990338164	241	0.107	0.278	276.0	0.8595933926302414
5W6G	A	59.0	0.09190371991247265	0.2698072805139186	904	452.0	0.195260663507109	0.8110236220472441	801	0	-1	-1	-1	0	-1	-1	-1	0	-1	-1	-1	0.1296	0.2947	326.0	0.9530773918342474
1HPZ	A	40.5	0.13138297872340426	0.29404761904761906	1040	544.0	0.2306438467807661	0.907051282051282	915	0	-1	-1	-1	0	-1	-1	-1	0	-1	-1	-1	0.177	0.2685	556.0	0.8338423946243128
1GAV	5	31.5	0.01348314606741573	0.2647058823529412	1267	0	-1	-1	-1	0	-1	-1	-1	0	-1	-1	-1	0	-1	-1	-1	0.0734	0.3583	129.0	0.7404336734693877
1GAV	d	31.5	0.01348314606741573	0.2647058823529412	1267	0	-1	-1	-1	0	-1	-1	-1	0	-1	-1	-1	0	-1	-1	-1	0.0723	0.3598	129.0	0.7404336734693877
1GAV	g	31.5	0.01348314606741573	0.2647058823529412	1267	0	-1	-1	-1	0	-1	-1	-1	0	-1	-1	-1	0	-1	-1	-1	0.0723	0.3598	129.0	0.7404336734693877
4XRC	D	39.5	0.06163886874546773	0.32945736434108525	1121	327.5	0.12295869356388088	0.8648648648648649	893	0	-1	-1	-1	0	-1	-1	-1	0	-1	-1	-1	0.0911	0.3095	208.0	0.8568690095846645
1GAV	P	31.5	0.01348314606741573	0.2647058823529412	1267	292.0	0.11144883485309018	0.88	862	0	-1	-1	-1	0	-1	-1	-1	0	-1	-1	-1	0.0627	0.3252	129.0	0.7404336734693877
5HJ3	K	43.0	0.11786237188872621	0.27615780445969124	783	281.5	0.10728346456692914	0.8790322580645161	892	60.5	0.15789473684210525	0.7777777777777778	212	929.5	0.1417854463615904	0.7907949790794979	3282	264.0	0.1986013986013986	0.743455497382199	524	0.0958	0.3221	203.0	0.8370607028753994
4FMJ	D	24.0	0.07629629629629629	0.2985507246376812	1005	438.0	0.1803435114503817	0.9043062200956937	839	0	-1	-1	-1	0	-1	-1	-1	0	-1	-1	-1	0.0886	0.2441	271.0	0.8383386581469648
6C2M	C	38.5	0.035357417371252885	0.3006535947712418	1148	300.0	0.1405940594059406	0.8658536585365854	846	0	-1	-1	-1	0	-1	-1	-1	0	-1	-1	-1	0.07	0.2619	191.0	0.8436974789915966
5THR	N	0	-1	-1	-1	249.5	0.08678500986193294	0.9166666666666666	918	0	-1	-1	-1	0	-1	-1	-1	0	-1	-1	-1	0.0783	0.4026	127.0	0.8485623003194889
3J7G	E	45.0	0.08953068592057761	0.3155216284987277	992	571.0	0.2440147329650092	0.8307210031347962	767	0	-1	-1	-1	0	-1	-1	-1	0	-1	-1	-1	0.1427	0.2733	421.0	0.8408656906429026
4DG1	A	40.5	0.13138297872340426	0.29404761904761906	1040	578.5	0.2083000798084597	0.9354838709677419	974	0	-1	-1	-1	0	-1	-1	-1	0	-1	-1	-1	0.1649	0.2542	549.0	0.8358302122347067
5KEM	F	43.0	0.11786237188872621	0.27615780445969124	783	290.5	0.12018779342723004	0.8533333333333334	915	60.5	0.15789473684210525	0.7777777777777778	212	929.5	0.1417854463615904	0.7907949790794979	3282	264.0	0.1986013986013986	0.743455497382199	524	0.0743	0.4295	107.0	0.8408945686900958
6P4H	M	33.5	0.036776212832550864	0.30718954248366015	1125	212.0	0.09188660801564028	0.9038461538461539	919	0	-1	-1	-1	0	-1	-1	-1	0	-1	-1	-1	0.0675	0.3027	143.0	0.7303514376996805
3REW	D	8.5	0.06030534351145038	0.24085365853658536	982	417.0	0.17374517374517376	0.821917808219178	817	26.5	0.04395604395604396	0.8571428571428571	259	764.5	0.17527582748244735	0.75	3056	249.0	0.3536036036036036	0.785	244	0.1006	0.2624	271.0	0.8530534351145038
2R5H	M	29.0	0.08717948717948718	0.2960199004975124	963	511.0	0.23835616438356164	0.8474025974025974	787	0	-1	-1	-1	0	-1	-1	-1	0	-1	-1	-1	0.1398	0.2644	419.0	-1
6ZLZ	C	20.0	0.07555555555555556	0.2947976878612717	1004	460.5	0.21799628942486085	0.8867924528301887	813	0	-1	-1	-1	0	-1	-1	-1	0	-1	-1	-1	0.1227	0.2623	358.0	-1
1ZDJ	A	47.0	0.015753938484621154	0.3	1263	309.0	0.11370558375634518	0.8818897637795275	858	0	-1	-1	-1	0	-1	-1	-1	0	-1	-1	-1	0.063	0.3372	129.0	0.7759493670886076
6IIC	A	102.0	0.14256480218281037	0.2760898282694848	709	266.5	0.09742120343839542	0.8225806451612904	923	0	-1	-1	-1	2928.0	0.41948081782678615	0.7863910422049957	2031	0	-1	-1	-1	0.0934	0.3668	188.0	0.736741214057508
4HS3	A	5.0	0.06167400881057269	0.3	1082	446.5	0.17029328287606432	0.8910891089108911	855	0	-1	-1	-1	0	-1	-1	-1	0	-1	-1	-1	0.1029	0.2662	276.0	0.8565079365079366
4UO5	E	88.0	0.11550151975683891	0.29118773946360155	794	456.0	0.19324577861163228	0.8728813559322034	830	0	-1	-1	-1	0	-1	-1	-1	0	-1	-1	-1	0.1382	0.3225	318.0	0.9304399524375743
6DTX	A	40.5	0.13138297872340426	0.29404761904761906	1040	515.5	0.19365079365079366	0.9070631970260223	991	0	-1	-1	-1	0	-1	-1	-1	0	-1	-1	-1	0.1691	0.2603	546.0	0.8617210682492582
4L1R	A	45.5	0.09868831980012492	0.2743055555555556	1025	877.5	0.31822070145423437	0.8794326241134752	746	0	-1	-1	-1	0	-1	-1	-1	0	-1	-1	-1	0.1671	0.2425	608.0	0.9536585365853658
6V8X	A	46.0	0.12352168199737187	0.3076923076923077	911	572.5	0.23670212765957446	0.8929765886287625	829	0	-1	-1	-1	0	-1	-1	-1	0	-1	-1	-1	0.1126	0.2082	439.0	0.9444108761329305
5VU4	C	63.5	0.09229651162790697	0.27429805615550756	913	471.0	0.20901246404602108	0.8482490272373541	786	0	-1	-1	-1	0	-1	-1	-1	0	-1	-1	-1	0.1384	0.3232	317.0	0.9315476190476191
4R4H	A	36.5	0.13405017921146953	0.2558139534883721	664	451.5	0.18640955004591367	0.8675213675213675	855	0	-1	-1	-1	0	-1	-1	-1	0	-1	-1	-1	0.106	0.2342	220.0	-1
3UBE	A	55.5	0.08648255813953488	0.2570194384449244	913	417.5	0.19056603773584907	0.8487394957983193	822	0	-1	-1	-1	0	-1	-1	-1	0	-1	-1	-1	0.1327	0.3047	323.0	0.9315068493150684
4N5Y	a	50.0	0.08946608946608947	0.2743362831858407	934	382.5	0.18591549295774648	0.8425531914893617	830	0	-1	-1	-1	0	-1	-1	-1	0	-1	-1	-1	0.1127	0.4532	177.0	0.9542682926829268
6Y9M	A	114.5	0.16362492133417245	0.31746031746031744	770	364.0	0.13157894736842105	0.8881578947368421	874	0	-1	-1	-1	0	-1	-1	-1	0	-1	-1	-1	0.0838	0.2841	195.0	0.7594128908742821
2R5J	L	25.0	0.07587687902648532	0.2804232804232804	1019	643.5	0.27204502814258913	0.8656716417910447	731	0	-1	-1	-1	0	-1	-1	-1	0	-1	-1	-1	0.1431	0.2786	417.0	0.8408656906429026
4LVH	D	60.0	0.08654545454545455	0.25646551724137934	911	279.5	0.12607449856733524	0.8354430379746836	889	0	-1	-1	-1	0	-1	-1	-1	0	-1	-1	-1	0.0863	0.2753	222.0	0.8568690095846645
6VMS	B	32.5	0.02277294038847957	0.2833333333333333	1373	616.5	0.23314065510597304	0.852112676056338	754	0	-1	-1	-1	0	-1	-1	-1	0	-1	-1	-1	0.1054	0.2374	339.0	0.8331210191082803
1UGI	B	23.0	0.014797507788161994	0.2602739726027397	1211	191.5	0.07426246185147507	0.8795180722891566	900	0	-1	-1	-1	0	-1	-1	-1	0	-1	-1	-1	0.0556	0.4383	83.0	0.81031190324634
2R5J	H	25.0	0.07587687902648532	0.2804232804232804	1019	571.5	0.2530009233610342	0.8616352201257862	765	0	-1	-1	-1	0	-1	-1	-1	0	-1	-1	-1	0.1431	0.2784	417.0	0.8408656906429026
5WTE	B	86.5	0.09988474836726853	0.2898550724637681	1706	393.5	0.15835777126099707	0.9152542372881356	846	0	-1	-1	-1	4245.5	0.37396665265517726	0.7922232116355001	3768	0	-1	-1	-1	0.0971	0.303	217.0	0.8345047923322684
1REV	B	28.5	0.1298283261802575	0.28672985781990523	1020	465.5	0.17586206896551723	0.864406779661017	924	95.5	0.23595505617977527	0.7590361445783133	184	3307.5	0.40463724756918473	0.7778576563623293	2566	187.5	0.23629489603024575	0.8064516129032258	374	0.1272	0.2446	412.0	0.8357827476038339
6C22	C	42.5	0.055639097744360905	0.27715355805243447	1063	365.0	0.1523988711194732	0.8307692307692308	868	0	-1	-1	-1	1123.0	0.18052014278429374	0.8091428571428572	3047	0	-1	-1	-1	0.1036	0.2756	275.0	0.43347193347193347
6X47	A	40.5	0.13138297872340426	0.29404761904761906	1040	559.0	0.1865203761755486	0.9407114624505929	1023	0	-1	-1	-1	0	-1	-1	-1	0	-1	-1	-1	0.1669	0.2562	547.0	0.8596705308114704
4P1U	A	43.0	0.09594594594594595	0.2572463768115942	928	294.5	0.10784313725490197	0.9016393442622951	898	0	-1	-1	-1	0	-1	-1	-1	0	-1	-1	-1	0.0704	0.2827	158.0	0.816884661117717
1BBT	2	57.0	0.05381431105854524	0.30132450331125826	1389	387.5	0.15475024485798236	0.9186046511627907	849	0	-1	-1	-1	0	-1	-1	-1	0	-1	-1	-1	0.0825	0.2759	210.0	0.8320610687022901
4U01	G	54.0	0.08477611940298507	0.30439442658092175	2417	262.0	0.12745098039215685	0.896551724137931	875	0	-1	-1	-1	0	-1	-1	-1	0	-1	-1	-1	0.0793	0.2928	182.0	0.8072550081212777
6TIT	A	24.0	0.06523297491039426	0.23393316195372751	1006	648.0	0.2685609532538955	0.904320987654321	767	0	-1	-1	-1	0	-1	-1	-1	0	-1	-1	-1	0.1371	0.2539	432.0	0.9421686746987952
4JAN	G	0	-1	-1	-1	280.5	0.13326653306613226	0.8926174496644296	849	0	-1	-1	-1	0	-1	-1	-1	0	-1	-1	-1	0.1002	0.3272	206.0	0.9840255591054313
6UH6	A	65.5	0.11289245156980628	0.26489028213166144	859	336.0	0.18791946308724833	0.8270042194092827	806	0	-1	-1	-1	0	-1	-1	-1	0	-1	-1	-1	0.1054	0.2837	297.0	0.8482539682539683
6ACY	A	100.5	0.0838543582199338	0.30522088353413657	1972	266.0	0.14617618586640851	0.867816091954023	859	0	-1	-1	-1	0	-1	-1	-1	0	-1	-1	-1	0.1077	0.3605	223.0	0.8383386581469648
3S13	A	45.5	0.099927060539752	0.30176211453744495	917	387.0	0.17635843660629172	0.9068627450980392	845	0	-1	-1	-1	0	-1	-1	-1	0	-1	-1	-1	0.1205	0.3408	277.0	0.9530773918342474
6CDI	2	46.0	0.12352168199737187	0.3076923076923077	911	568.5	0.21795989537925023	0.8561643835616438	855	0	-1	-1	-1	0	-1	-1	-1	0	-1	-1	-1	0.0742	0.4002	113.0	-1
2WR7	A	44.5	0.08	0.3012987012987013	1065	753.5	0.30249768732654947	0.8673740053050398	704	0	-1	-1	-1	0	-1	-1	-1	0	-1	-1	-1	0.1559	0.27	473.0	0.8910065515187612
6MT6	A	18.0	0.05066079295154185	0.25274725274725274	1089	421.0	0.17641418983700863	0.8518518518518519	827	27.0	0.06792452830188679	0.8571428571428571	244	790.0	0.16865969108121576	0.7547380156075808	3117	192.0	0.33705357142857145	0.7294685990338164	241	0.1076	0.2806	276.0	0.8569604086845466
2FTE	D	56.0	0.061148396718866516	0.2586750788643533	1024	488.0	0.1961352657004831	0.8903508771929824	807	0	-1	-1	-1	1075.0	0.20543122957002766	0.8145563310069791	2974	0	-1	-1	-1	0.1029	0.268	280.0	0.37890625
1YKS	A	36.5	0.07049399198931909	0.28115015974440893	2806	493.5	0.22163120567375885	0.8710801393728222	841	0	-1	-1	-1	3689.0	0.23341319572429045	0.7900810979413599	7646	0	-1	-1	-1	0.1323	0.2456	431.0	0.8374760994263862
6X5C	D	59.5	0.12907702984038863	0.26878612716763006	749	487.5	0.20444033302497688	0.8599221789883269	824	0	-1	-1	-1	0	-1	-1	-1	0	-1	-1	-1	0.1181	0.264	350.0	1.0
5E6I	C	8.5	0.06030534351145038	0.24085365853658536	982	303.5	0.13333333333333333	0.8834355828220859	917	26.5	0.04395604395604396	0.8571428571428571	259	764.5	0.17527582748244735	0.75	3056	249.0	0.3536036036036036	0.785	244	0.0975	0.3228	9.0	-1
4CC8	E	0	-1	-1	-1	351.0	0.1726133076181292	0.9086294416243654	840	0	-1	-1	-1	0	-1	-1	-1	0	-1	-1	-1	0.0318	0.8771	208.0	-1
4CC8	D	0	-1	-1	-1	351.0	0.1726133076181292	0.9086294416243654	840	0	-1	-1	-1	0	-1	-1	-1	0	-1	-1	-1	0.0318	0.8771	208.0	-1
6URM	C	0	-1	-1	-1	254.5	0.13587487781036167	0.8176470588235294	853	0	-1	-1	-1	0	-1	-1	-1	0	-1	-1	-1	0.1075	0.344	210.0	0.8594249201277955
6LHA	A	89.5	0.11653225806451613	0.29310344827586204	1494	331.0	0.1811175337186898	0.8173913043478261	808	0	-1	-1	-1	0	-1	-1	-1	0	-1	-1	-1	0.1055	0.2951	283.0	0.8482539682539683
3M6S	K	58.0	0.07708333333333334	0.2810126582278481	1045	419.5	0.198292220113852	0.836	804	0	-1	-1	-1	0	-1	-1	-1	0	-1	-1	-1	0.1291	0.2972	171.0	-1
4NWV	A	38.5	0.07639939485627836	0.2953216374269006	980	557.5	0.2340823970037453	0.9259259259259259	798	129.0	0.22992700729927007	0.7974683544303798	195	1061.0	0.19181840858069343	0.7775530839231547	3020	154.5	0.3804347826086957	0.7394366197183099	134	0.1245	0.2682	355.0	0.8453927025355596
5VJ6	E	46.0	0.12352168199737187	0.3076923076923077	911	586.5	0.24487978628673196	0.8814102564102564	811	0	-1	-1	-1	0	-1	-1	-1	0	-1	-1	-1	0.0707	0.3753	211.0	-1
6Q3K	A	8.5	0.06030534351145038	0.24085365853658536	982	440.0	0.1671415004748338	0.8627450980392157	849	26.5	0.04395604395604396	0.8571428571428571	259	764.5	0.17527582748244735	0.75	3056	249.0	0.3536036036036036	0.785	244	0.1077	0.2769	275.0	0.8247607655502392
2ZSV	C	5.0	0.06167400881057269	0.3	1082	439.0	0.1833810888252149	0.897196261682243	833	0	-1	-1	-1	0	-1	-1	-1	0	-1	-1	-1	0.0973	0.25	277.0	0.8575989782886334
1BEV	2	97.0	0.07526488856412131	0.28973277074542897	2026	385.0	0.16634429400386846	0.8911917098445595	841	261.0	0.18181818181818182	0.84375	699	3571.0	0.3539610938821539	0.7711916461916462	3838	74.0	0.17479674796747968	0.8431372549019608	195	0.1013	0.3218	244.0	0.8356687898089172
4JTV	K	55.5	0.08648255813953488	0.2570194384449244	913	414.0	0.19394512771996217	0.8299595141700404	810	0	-1	-1	-1	0	-1	-1	-1	0	-1	-1	-1	0.1311	0.3002	161.0	-1
1S1W	B	28.5	0.1298283261802575	0.28672985781990523	1020	464.5	0.16269165247018738	0.8842592592592593	958	95.5	0.23595505617977527	0.7590361445783133	184	3307.5	0.40463724756918473	0.7778576563623293	2566	187.5	0.23629489603024575	0.8064516129032258	374	0.1308	0.2535	404.0	0.8357827476038339
3KK1	A	28.5	0.1298283261802575	0.28672985781990523	1020	618.0	0.2034837688044339	0.9345454545454546	988	95.5	0.23595505617977527	0.7590361445783133	184	3307.5	0.40463724756918473	0.7778576563623293	2566	187.5	0.23629489603024575	0.8064516129032258	374	0.1765	0.2672	555.0	0.7925729442970822
3KQU	B	54.0	0.08477611940298507	0.30439442658092175	2417	608.0	0.24842484248424843	0.8932038834951457	802	0	-1	-1	-1	0	-1	-1	-1	0	-1	-1	-1	0.1291	0.2396	437.0	-1
5DF0	A	68.5	0.08173418621179815	0.27577937649880097	990	603.0	0.23051131601005867	0.8647798742138365	875	0	-1	-1	-1	0	-1	-1	-1	0	-1	-1	-1	0.1624	0.2575	528.0	0.8707246376811594
2XYQ	A	101.0	0.04011540046709713	0.2736644798500469	6212	317.0	0.1602982292637465	0.8686868686868687	875	1063.0	0.8851851851851852	0.9227799227799228	11	4322.5	0.19989707395971182	0.807064410804393	10233	1064.0	0.22383419689119172	0.9818181818181818	745	0.0985	0.2505	287.0	0.8252372975991067
6QD7	A	43.0	0.11786237188872621	0.27615780445969124	783	376.0	0.1793372319688109	0.8888888888888888	819	60.5	0.15789473684210525	0.7777777777777778	212	929.5	0.1417854463615904	0.7907949790794979	3282	264.0	0.1986013986013986	0.743455497382199	524	0.074	0.4341	108.0	0.8924936386768448
6XC7	A	6722.0	1.0	1.0	0	430.5	0.12734452122408688	0.7865853658536586	849	1325.0	1.0	1.0	0	19110.0	1.0	1.0	0	1145.0	1.0	1.0	0	0.1681	0.825	193.0	0.8415335463258786
2R5K	A	24.5	0.08291636883488206	0.30933333333333335	1024	621.5	0.2599444958371878	0.8726708074534162	759	0	-1	-1	-1	0	-1	-1	-1	0	-1	-1	-1	0.1424	0.2738	419.0	0.8367088607594937
6UTD	A	56.0	0.053896576839038604	0.2924901185770751	1120	472.5	0.1906934306569343	0.9047619047619048	865	0	-1	-1	-1	0	-1	-1	-1	0	-1	-1	-1	0.1092	0.2511	340.0	0.9836272040302267
2VRS	A	66.0	0.054239877769289534	0.24482758620689654	1019	350.5	0.14536585365853658	0.9141104294478528	862	0	-1	-1	-1	0	-1	-1	-1	0	-1	-1	-1	0.0841	0.2933	205.0	0.8189300411522634
3SDL	D	24.0	0.02686108979278588	0.25925925925925924	1168	239.5	0.10127826941986234	0.8803418803418803	900	106.0	0.21323529411764705	0.8285714285714286	202	405.5	0.08609611924955024	0.7808857808857809	3462	78.0	0.20434782608695654	0.7704918032786885	169	0.0649	0.2717	151.0	0.8313099041533546
4Y5Z	L	48.0	0.056628914057295136	0.2951388888888889	1213	320.0	0.13346418056918546	0.8717948717948718	863	0	-1	-1	-1	0	-1	-1	-1	0	-1	-1	-1	0.088	0.3205	192.0	0.8594249201277955
6T40	C	135.0	0.0821969696969697	0.2715894868585732	1841	317.5	0.14694656488549618	0.8651685393258427	870	0	-1	-1	-1	0	-1	-1	-1	0	-1	-1	-1	0.1009	0.3199	243.0	0.8258461538461539
4N5Z	C	56.0	0.09018759018759019	0.27472527472527475	931	430.5	0.19600380589914368	0.8273092369477911	802	0	-1	-1	-1	0	-1	-1	-1	0	-1	-1	-1	0.136	0.3157	324.0	0.9479103573591763
3GUT	B	43.0	0.1359416445623342	0.27967257844474763	775	472.5	0.18901303538175046	0.918552036199095	853	108.0	0.23738317757009345	0.7604790419161677	368	2658.5	0.40035786177588906	0.7916850950906679	2210	265.0	0.23268698060941828	0.7813953488372093	507	0.1264	0.336	312.0	-1
6HBL	K	100.5	0.1031426269137792	0.2612244897959184	1502	0	-1	-1	-1	0	-1	-1	-1	0	-1	-1	-1	0	-1	-1	-1	0.1041	0.3478	224.0	0.8345047923322684
6GML	I	22.5	0.020123839009287926	0.24528301886792453	1186	165.0	0.07341269841269842	0.8043478260869565	916	0	-1	-1	-1	0	-1	-1	-1	0	-1	-1	-1	0.2368	0.1787	171.0	-1
6HBH	B	100.5	0.1031426269137792	0.2612244897959184	1502	241.0	0.14285714285714285	0.7914438502673797	849	0	-1	-1	-1	0	-1	-1	-1	0	-1	-1	-1	0.1053	0.3011	238.0	0.8345047923322684
6HBL	r	100.5	0.1031426269137792	0.2612244897959184	1502	241.0	0.14285714285714285	0.7914438502673797	849	0	-1	-1	-1	0	-1	-1	-1	0	-1	-1	-1	0.0918	0.3365	218.0	0.8345047923322684
4YD0	A	43.0	0.09594594594594595	0.2572463768115942	928	315.0	0.11956521739130435	0.9097744360902256	879	0	-1	-1	-1	0	-1	-1	-1	0	-1	-1	-1	0.0719	0.2901	161.0	0.8024547048509644
4BH0	E	37.0	0.10007251631617115	0.2987012987012987	917	434.5	0.19270346117867165	0.8841201716738197	836	0	-1	-1	-1	0	-1	-1	-1	0	-1	-1	-1	0.1348	0.3124	320.0	0.9315068493150684
4JTX	A	55.5	0.08648255813953488	0.2570194384449244	913	424.0	0.1990521327014218	0.8366533864541833	804	0	-1	-1	-1	0	-1	-1	-1	0	-1	-1	-1	0.131	0.2989	161.0	-1
5GQL	A	32.5	0.02875629043853343	0.3076923076923077	1261	332.0	0.15854823304680038	0.907103825136612	864	0	-1	-1	-1	0	-1	-1	-1	0	-1	-1	-1	0.1064	0.3073	247.0	0.835005574136009
4P9D	B	27.0	0.02854938271604938	0.33035714285714285	1184	179.5	0.0725338491295938	0.8928571428571429	950	0	-1	-1	-1	492.0	0.07997922617501947	0.8126649076517151	3472	0	-1	-1	-1	0.0668	0.3197	135.0	0.8185745140388769
1UGI	A	23.0	0.014797507788161994	0.2602739726027397	1211	185.0	0.05362462760675273	0.9152542372881356	948	0	-1	-1	-1	0	-1	-1	-1	0	-1	-1	-1	0.0547	0.4279	83.0	0.8059796437659033
6Z0V	C	79.5	0.1019522776572668	0.2874617737003058	1785	670.5	0.23300970873786409	0.868421052631579	829	0	-1	-1	-1	3480.5	0.3361269841269841	0.784994068801898	4503	0	-1	-1	-1	0.1266	0.2247	452.0	0.8110281447443998
2W4Y	C	0	-1	-1	-1	316.5	0.11291963377416073	0.9098360655737705	861	0	-1	-1	-1	0	-1	-1	-1	0	-1	-1	-1	0.0612	0.3478	122.0	0.7870652837095791
5CR2	B	28.0	0.017665130568356373	0.2804878048780488	1220	196.5	0.08517034068136273	0.9139784946236559	905	0	-1	-1	-1	0	-1	-1	-1	0	-1	-1	-1	0.062	0.3722	108.0	0.8351437699680511
4N5Y	S	50.0	0.08946608946608947	0.2743362831858407	934	420.5	0.1876750700280112	0.8777292576419214	842	0	-1	-1	-1	0	-1	-1	-1	0	-1	-1	-1	0.1137	0.4569	177.0	0.9542682926829268
6LB1	C	65.5	0.0768314472900536	0.2698744769874477	1201	344.0	0.1334604385128694	0.89171974522293	892	0	-1	-1	-1	0	-1	-1	-1	0	-1	-1	-1	0.096	0.3056	222.0	0.8319488817891374
5FT1	A	43.0	0.04398826979472141	0.32967032967032966	1182	349.0	0.1403180542563143	0.8875739644970414	900	0	-1	-1	-1	938.0	0.15057618437900128	0.7956698240866035	3166	0	-1	-1	-1	0.1025	0.3084	6.0	-1
5ETX	D	38.5	0.035357417371252885	0.3006535947712418	1148	297.5	0.1232876712328767	0.8456375838926175	873	0	-1	-1	-1	0	-1	-1	-1	0	-1	-1	-1	0.0832	0.2985	187.0	0.8277747402952433
3DX6	A	18.0	0.05066079295154185	0.25274725274725274	1089	472.0	0.1779257849666984	0.8990384615384616	843	27.0	0.06792452830188679	0.8571428571428571	244	790.0	0.16865969108121576	0.7547380156075808	3117	192.0	0.33705357142857145	0.7294685990338164	241	0.1079	0.2769	276.0	0.8595933926302414
3VBH	B	79.5	0.07892831281679942	0.3096590909090909	2058	416.0	0.1556829035339064	0.9005524861878453	866	0	-1	-1	-1	0	-1	-1	-1	0	-1	-1	-1	0.0982	0.2838	245.0	0.8406628425748884
5VF3	O	29.5	0.017254901960784313	0.28205128205128205	1197	116.5	0.05639476334340383	0.8115942028985508	924	0	-1	-1	-1	314.0	0.0472972972972973	0.8387096774193549	3631	0	-1	-1	-1	0.1297	0.2244	456.0	0.7955271565495208
4O4G	B	40.5	0.13138297872340426	0.29404761904761906	1040	459.5	0.19930675909878684	0.8949416342412452	897	0	-1	-1	-1	0	-1	-1	-1	0	-1	-1	-1	0.1187	0.2179	428.0	0.8381134480560867
6O3H	K	18.0	0.03173374613003096	0.3228346456692913	1165	204.5	0.10159362549800798	0.8225806451612904	880	0	-1	-1	-1	361.0	0.07150179395181958	0.7728531855955678	3541	0	-1	-1	-1	0.0686	0.3124	145.0	0.822817080943276
3KLF	I	40.5	0.13138297872340426	0.29404761904761906	1040	595.5	0.22141119221411193	0.900990099009901	930	0	-1	-1	-1	0	-1	-1	-1	0	-1	-1	-1	-1	-1	0.8009503695881732
4N5Z	Q	50.0	0.08946608946608947	0.2743362831858407	934	407.5	0.19339622641509435	0.8541666666666666	820	0	-1	-1	-1	0	-1	-1	-1	0	-1	-1	-1	0.1136	0.4516	177.0	0.9479103573591763
3MGT	G	8.5	0.06030534351145038	0.24085365853658536	982	444.0	0.17300380228136883	0.883495145631068	846	26.5	0.04395604395604396	0.8571428571428571	259	764.5	0.17527582748244735	0.75	3056	249.0	0.3536036036036036	0.785	244	0.1061	0.2751	275.0	0.8530534351145038
6X4A	A	40.5	0.13138297872340426	0.29404761904761906	1040	548.0	0.16538461538461538	0.9388646288209607	1071	0	-1	-1	-1	0	-1	-1	-1	0	-1	-1	-1	0.1694	0.2612	547.0	0.8521843207660084
2IUM	A	78.5	0.1151685393258427	0.29338103756708406	865	372.5	0.16583416583416583	0.8601036269430051	808	0	-1	-1	-1	965.5	0.2036944583125312	0.7778836987607245	2957	0	-1	-1	-1	0.087	0.29	211.0	0.8374760994263862
4Y5Z	x	48.0	0.056628914057295136	0.2951388888888889	1213	0	-1	-1	-1	0	-1	-1	-1	0	-1	-1	-1	0	-1	-1	-1	0.0901	0.3583	192.0	0.8562300319488818
1BMV	2	47.5	0.15161957270847692	0.2619047619047619	611	557.0	0.22571692876965774	0.8808664259927798	804	0	-1	-1	-1	3273.0	0.4255985679122846	0.7892116182572614	2059	0	-1	-1	-1	0.1127	0.2295	374.0	0.8376996805111822
5KAQ	C	66.5	0.09229651162790697	0.27429805615550756	913	850.0	0.3267233238904627	0.8501228501228502	652	0	-1	-1	-1	0	-1	-1	-1	0	-1	-1	-1	0.1835	0.3181	213.0	-1
6X5C	C	40.0	0.06232294617563739	0.27586206896551724	1093	191.5	0.07243460764587525	0.8470588235294118	909	150.5	0.3670886075949367	0.7682119205298014	165	1213.0	0.23317488116087065	0.7753743760399334	2795	182.0	0.0835509138381201	0.7664670658682635	1365	0.0702	0.454	96.0	0.8338658146964856
6OHY	D	74.0	0.11430437622468975	0.2931323283082077	934	525.5	0.20222793487574978	0.8939393939393939	903	0	-1	-1	-1	0	-1	-1	-1	0	-1	-1	-1	0.0652	0.3584	120.0	0.9444108761329305
6OHY	C	74.0	0.11430437622468975	0.2931323283082077	934	519.0	0.2034334763948498	0.8909774436090225	899	0	-1	-1	-1	0	-1	-1	-1	0	-1	-1	-1	0.1129	0.2052	447.0	0.9444108761329305
6CF5	C	50.0	0.08946608946608947	0.2743362831858407	934	455.5	0.2019047619047619	0.8514056224899599	801	0	-1	-1	-1	0	-1	-1	-1	0	-1	-1	-1	0.1359	0.3125	323.0	0.9478787878787879
1VPS	B	28.0	0.06534508076358296	0.3016949152542373	1067	429.0	0.18929254302103252	0.8761061946902655	820	0	-1	-1	-1	0	-1	-1	-1	0	-1	-1	-1	0.1006	0.2581	289.0	0.8776849642004774
6F6N	A	43.0	0.11786237188872621	0.27615780445969124	783	388.0	0.17652764306498545	0.900990099009901	829	60.5	0.15789473684210525	0.7777777777777778	212	929.5	0.1417854463615904	0.7907949790794979	3282	264.0	0.1986013986013986	0.743455497382199	524	0.0948	0.265	253.0	0.9644194756554307
5VTY	C	63.5	0.09229651162790697	0.27429805615550756	913	464.0	0.18661639962299717	0.8284518828451883	822	0	-1	-1	-1	0	-1	-1	-1	0	-1	-1	-1	0.1392	0.3236	317.0	0.9304399524375743
4RFT	p	43.0	0.054945054945054944	0.3048780487804878	1119	0	-1	-1	-1	0	-1	-1	-1	0	-1	-1	-1	0	-1	-1	-1	0.086	0.3984	163.0	0.8345047923322684
4HXD	A	12.0	0.008421052631578947	0.27586206896551724	1842	142.5	0.06307222787385554	0.8266666666666667	908	71.5	0.1881918819188192	0.8360655737704918	210	1798.0	0.326579835986493	0.7808535178777394	2412	66.0	0.17355371900826447	0.7636363636363637	187	0.0513	0.3895	75.0	0.7068965517241379
4Y5Z	N	48.0	0.056628914057295136	0.2951388888888889	1213	333.0	0.13372664700098327	0.8607594936708861	859	0	-1	-1	-1	0	-1	-1	-1	0	-1	-1	-1	0.0882	0.3571	192.0	0.8594249201277955
5UDD	H	65.0	0.09214285714285714	0.28859060402684567	953	693.0	0.21422450728363324	0.9328358208955224	899	0	-1	-1	-1	0	-1	-1	-1	0	-1	-1	-1	0.2205	0.4232	451.0	0.855044699872286
4JU0	E	55.5	0.08648255813953488	0.2570194384449244	913	441.0	0.20267686424474188	0.8217054263565892	788	0	-1	-1	-1	0	-1	-1	-1	0	-1	-1	-1	0.1281	0.2966	321.0	0.9303985722784057
6RRT	A	47.0	0.015753938484621154	0.3	1263	311.0	0.11370558375634518	0.8888888888888888	859	0	-1	-1	-1	0	-1	-1	-1	0	-1	-1	-1	0.0672	0.3464	128.0	0.3984375
4Z5V	A	27.0	0.038604305864884926	0.27807486631016043	1160	223.5	0.10490196078431373	0.8629032258064516	896	0	-1	-1	-1	0	-1	-1	-1	0	-1	-1	-1	0.074	0.2937	157.0	0.8374291115311909
6LS9	C	18.0	0.03402268178785857	0.2670157068062827	1308	339.0	0.1534795042897998	0.92	874	0	-1	-1	-1	670.5	0.16820388349514562	0.7248953974895398	3164	0	-1	-1	-1	0.0871	0.2699	240.0	0.9654107473749228
1LUZ	A	22.5	0.01867704280155642	0.3157894736842105	1209	171.0	0.05776892430278884	0.90625	940	0	-1	-1	-1	348.0	0.04703742203742204	0.7510373443983402	3607	0	-1	-1	-1	0.0454	0.3363	82.0	0.7403245942571786
1SJ4	P	22.5	0.04593373493975904	0.2687224669603524	1101	143.0	0.07021063189568706	0.8641975308641975	916	148.0	0.33641975308641975	0.7414965986394558	177	702.0	0.14115257679614115	0.7595628415300546	3207	131.0	0.26253687315634217	0.7946428571428571	227	0.058	0.3025	95.0	0.7130990415335463
6PPD	b	40.0	0.055891238670694864	0.2642857142857143	1044	348.0	0.15579710144927536	0.8514851485148515	902	0	-1	-1	-1	923.5	0.18001525553012968	0.8	3048	0	-1	-1	-1	0.1146	0.277	300.0	0.8402291534054742
2FSY	D	56.0	0.061148396718866516	0.2586750788643533	1024	495.0	0.19806763285024154	0.8991228070175439	807	0	-1	-1	-1	1075.0	0.20543122957002766	0.8145563310069791	2974	0	-1	-1	-1	0.1032	0.2676	280.0	0.8274760383386581
3M6S	I	58.0	0.07708333333333334	0.2810126582278481	1045	407.0	0.19904761904761906	0.8228346456692913	796	0	-1	-1	-1	0	-1	-1	-1	0	-1	-1	-1	0.1291	0.2972	171.0	-1
6HBK	c	100.5	0.1031426269137792	0.2612244897959184	1502	253.0	0.14013346043851288	0.8448275862068966	875	0	-1	-1	-1	0	-1	-1	-1	0	-1	-1	-1	0.1041	0.3478	224.0	0.8345047923322684
5ETX	C	38.5	0.035357417371252885	0.3006535947712418	1148	337.5	0.13875123885034688	0.8383233532934131	842	0	-1	-1	-1	0	-1	-1	-1	0	-1	-1	-1	0.0765	0.2778	193.0	0.8465877044557247
4Y5Z	P	48.0	0.056628914057295136	0.2951388888888889	1213	329.0	0.13444553483807656	0.8782051282051282	863	0	-1	-1	-1	0	-1	-1	-1	0	-1	-1	-1	0.0892	0.3188	194.0	0.8588761174968071
4PDW	A	102.0	0.11455360782715043	0.28128128128128127	1454	325.0	0.1650943396226415	0.8883248730964467	863	0	-1	-1	-1	3976.5	0.3441054091539528	0.7871192893401016	4058	0	-1	-1	-1	0.1065	0.3071	274.0	0.8410757946210269
5MUZ	A	96.0	0.12780656303972365	0.2951146560319043	1313	209.0	0.07746478873239436	0.9390243902439024	912	0	-1	-1	-1	4214.5	0.39013118664281454	0.8039938556067588	3453	0	-1	-1	-1	0.0568	0.3856	93.0	0.7961661341853035
4Y5Z	u	48.0	0.056628914057295136	0.2951388888888889	1213	0	-1	-1	-1	0	-1	-1	-1	0	-1	-1	-1	0	-1	-1	-1	0.0888	0.3562	193.0	0.8594249201277955
2GDT	A	101.0	0.04011540046709713	0.2736644798500469	6212	184.5	0.09018036072144289	0.8910891089108911	897	1063.0	0.8851851851851852	0.9227799227799228	11	4322.5	0.19989707395971182	0.807064410804393	10233	1064.0	0.22383419689119172	0.9818181818181818	745	0.0632	0.317	116.0	0.7297124600638978
6HBK	T	100.5	0.1031426269137792	0.2612244897959184	1502	244.0	0.13918017159199236	0.8390804597701149	875	0	-1	-1	-1	0	-1	-1	-1	0	-1	-1	-1	0.1041	0.3477	224.0	0.8345047923322684
6CF5	A	50.0	0.08946608946608947	0.2743362831858407	934	456.0	0.2034383954154728	0.841897233201581	794	0	-1	-1	-1	0	-1	-1	-1	0	-1	-1	-1	0.1364	0.3125	324.0	0.9484848484848485
5YS2	B	60.0	0.11560693641618497	0.2857142857142857	927	257.0	0.09099616858237548	0.8636363636363636	934	0	-1	-1	-1	0	-1	-1	-1	0	-1	-1	-1	0.0997	0.4008	173.0	-1
1A1N	A	18.0	0.05066079295154185	0.25274725274725274	1089	460.0	0.17860553963705827	0.8820754716981132	835	27.0	0.06792452830188679	0.8571428571428571	244	790.0	0.16865969108121576	0.7547380156075808	3117	192.0	0.33705357142857145	0.7294685990338164	241	0.1024	0.2702	276.0	0.8601398601398601
2RS3	1	102.0	0.11455360782715043	0.28128128128128127	1454	353.0	0.17782026768642448	0.8857142857142857	836	0	-1	-1	-1	3976.5	0.3441054091539528	0.7871192893401016	4058	0	-1	-1	-1	0.1072	0.3089	273.0	0.8652307692307692
6AKS	C	100.0	0.08447067502766507	0.3033112582781457	1956	303.5	0.1347785108388313	0.8827160493827161	899	0	-1	-1	-1	0	-1	-1	-1	0	-1	-1	-1	0.0878	0.2579	240.0	0.834289356277884
5KEQ	E	45.0	0.08953068592057761	0.3155216284987277	992	636.0	0.2625994694960212	0.8892215568862275	797	0	-1	-1	-1	0	-1	-1	-1	0	-1	-1	-1	0.1193	0.2057	482.0	0.8389776357827476
6GSH	C	49.5	0.07874015748031496	0.28776978417266186	1107	537.0	0.24721030042918454	0.8181818181818182	813	0	-1	-1	-1	0	-1	-1	-1	0	-1	-1	-1	0.144	0.2252	534.0	0.8243243243243243
1QZ8	B	101.0	0.04011540046709713	0.2736644798500469	6212	252.5	0.09422492401215805	0.8773584905660378	881	1063.0	0.8851851851851852	0.9227799227799228	11	4322.5	0.19989707395971182	0.807064410804393	10233	1064.0	0.22383419689119172	0.9818181818181818	745	0.0626	0.3449	110.0	0.8333333333333334
4Y5Z	F	48.0	0.056628914057295136	0.2951388888888889	1213	323.5	0.1323529411764706	0.8709677419354839	865	0	-1	-1	-1	0	-1	-1	-1	0	-1	-1	-1	0.0892	0.3227	192.0	0.8594249201277955
4RFT	N	43.0	0.054945054945054944	0.3048780487804878	1119	332.5	0.12265084075173097	0.9185185185185185	876	0	-1	-1	-1	0	-1	-1	-1	0	-1	-1	-1	0.0861	0.3951	163.0	0.8345047923322684
5TOK	A	63.0	0.08512160228898426	0.2650334075723831	949	644.5	0.19269102990033224	0.8992248062015504	946	0	-1	-1	-1	0	-1	-1	-1	0	-1	-1	-1	0.215	0.3912	123.0	-1
5RMJ	B	103.0	0.037677245104659016	0.2894190871369295	6441	571.5	0.2281124497991968	0.8738461538461538	920	1325.0	1.0	1.0	0	4362.0	0.20218940562780105	0.8025663458734325	10182	1145.0	1.0	1.0	0	0.1744	0.2604	572.0	0.8088317495807714
6NHP	C	63.5	0.09229651162790697	0.27429805615550756	913	436.0	0.1956521739130435	0.8553719008264463	816	0	-1	-1	-1	0	-1	-1	-1	0	-1	-1	-1	0.1331	0.3163	317.0	1.0
3UBN	K	55.5	0.08648255813953488	0.2570194384449244	913	433.0	0.20736434108527133	0.8136882129277566	769	0	-1	-1	-1	0	-1	-1	-1	0	-1	-1	-1	0.1278	0.2953	319.0	0.9326177698270721
6TY1	E	45.0	0.09715120525931337	0.29490022172949004	918	438.0	0.2053742802303263	0.8262548262548263	783	0	-1	-1	-1	0	-1	-1	-1	0	-1	-1	-1	0.1387	0.3227	320.0	0.8600638977635783
1W44	C	73.0	0.05930930930930931	0.29044117647058826	1060	418.0	0.17833800186741364	0.8761467889908257	853	0	-1	-1	-1	874.5	0.16452830188679246	0.7758007117437722	3132	0	-1	-1	-1	0.1132	0.2741	304.0	0.8473502304147466
5XN1	A	42.5	0.12776280323450134	0.27784290738569756	1002	625.5	0.20656525220176142	0.9052631578947369	964	0	-1	-1	-1	0	-1	-1	-1	0	-1	-1	-1	0.178	0.2717	551.0	0.8043956043956044
5WJL	G	8.5	0.06030534351145038	0.24085365853658536	982	450.0	0.17231638418079095	0.9384615384615385	867	26.5	0.04395604395604396	0.8571428571428571	259	764.5	0.17527582748244735	0.75	3056	249.0	0.3536036036036036	0.785	244	0.0966	0.2545	274.0	0.8493064312736444
5W9J	J	1569.0	0.2998624484181568	0.3720136518771331	282	1117.5	0.32336297493936944	0.847457627118644	765	0	-1	-1	-1	0	-1	-1	-1	0	-1	-1	-1	0.4839	0.6319	726.0	0.8600638977635783
1RTL	B	93.0	0.08375408375408376	0.3075245365321701	2450	269.5	0.10284035259549461	0.9130434782608695	906	0	-1	-1	-1	0	-1	-1	-1	0	-1	-1	-1	0.068	0.2769	153.0	0.8295102293862369
6ASW	A	40.5	0.13138297872340426	0.29404761904761906	1040	586.5	0.24378109452736318	0.8909090909090909	876	0	-1	-1	-1	0	-1	-1	-1	0	-1	-1	-1	0.1715	0.2602	555.0	0.8092643051771117
4U4I	B	36.5	0.02416918429003021	0.29906542056074764	1217	224.5	0.08955223880597014	0.8823529411764706	903	0	-1	-1	-1	596.0	0.09251101321585903	0.8113636363636364	3419	0	-1	-1	-1	0.0778	0.3584	121.0	0.7613636363636364
1EV1	2	114.0	0.11612903225806452	0.2947799385875128	1503	346.5	0.16234390009606148	0.8622448979591837	845	0	-1	-1	-1	0	-1	-1	-1	0	-1	-1	-1	0.1011	0.313	254.0	0.8368387507966858
6N1W	C	46.0	0.12352168199737187	0.3076923076923077	911	590.0	0.22077922077922077	0.897887323943662	871	0	-1	-1	-1	0	-1	-1	-1	0	-1	-1	-1	0.1169	0.2101	453.0	0.9432709716354858
3UYX	B	55.5	0.08648255813953488	0.2570194384449244	913	295.0	0.1338506304558681	0.8414634146341463	867	0	-1	-1	-1	0	-1	-1	-1	0	-1	-1	-1	0.0944	0.2998	212.0	0.8594249201277955
2VVD	A	37.5	0.05759162303664921	0.28413284132841327	1066	282.0	0.11341222879684418	0.8778625954198473	883	0	-1	-1	-1	991.0	0.1805909322465614	0.7842920353982301	3022	0	-1	-1	-1	0.0891	0.3807	161.0	0.8019687319050376
4JUJ	E	69.5	0.09182209469153516	0.2876404494382023	949	457.0	0.20018885741265344	0.8582995951417004	812	0	-1	-1	-1	0	-1	-1	-1	0	-1	-1	-1	0.1379	0.3177	165.0	-1
1H7Z	C	45.0	0.05575935436537051	0.3318777292576419	1134	271.0	0.14129353233830846	0.8402366863905325	836	0	-1	-1	-1	0	-1	-1	-1	0	-1	-1	-1	0.0777	0.2817	191.0	-1
5XGR	H	1664.0	0.32400279916025193	0.387123745819398	233	378.0	0.13242453748782862	0.8831168831168831	873	311.5	0.4789156626506024	0.8238341968911918	139	4555.0	0.4945878434637802	0.7721806954826129	1727	327.5	0.3282442748091603	0.821656050955414	236	0.1531	0.6694	198.0	0.8932926829268293
4N9F	P	36.0	0.024806201550387597	0.31683168316831684	1189	116.5	0.06580259222333001	0.88	928	44.0	0.10294117647058823	0.8235294117647058	238	420.5	0.07584627131585646	0.7862796833773087	3550	75.5	0.189873417721519	0.9	187	0.1124	0.28	170.0	-1
5E32	A	64.0	0.09024745269286755	0.26552462526766596	907	441.5	0.19136960600375236	0.8717948717948718	832	0	-1	-1	-1	0	-1	-1	-1	0	-1	-1	-1	0.1356	0.3113	323.0	1.0
5MF2	C	37.5	0.033987915407854986	0.29411764705882354	1171	290.0	0.13676907829534193	0.8518518518518519	847	0	-1	-1	-1	716.0	0.10339545570589737	0.7788461538461539	3397	0	-1	-1	-1	0.0896	0.3284	187.0	0.7649363369245837
4JUL	L	51.0	0.10269482884195193	0.30128205128205127	905	444.5	0.21017274472168906	0.8690476190476191	790	0	-1	-1	-1	0	-1	-1	-1	0	-1	-1	-1	0.1338	0.3135	319.0	0.9536585365853658
4G9F	A	18.0	0.05066079295154185	0.25274725274725274	1089	450.5	0.17563739376770537	0.93	859	27.0	0.06792452830188679	0.8571428571428571	244	790.0	0.16865969108121576	0.7547380156075808	3117	192.0	0.33705357142857145	0.7294685990338164	241	0.1064	0.2718	276.0	0.8595933926302414
6Z0V	S	79.5	0.1019522776572668	0.2874617737003058	1785	670.5	0.2345132743362832	0.8631921824104235	823	0	-1	-1	-1	3480.5	0.3361269841269841	0.784994068801898	4503	0	-1	-1	-1	0.1297	0.2349	452.0	0.8110281447443998
4RFT	U	43.0	0.054945054945054944	0.3048780487804878	1119	313.5	0.10331384015594541	0.8833333333333333	906	0	-1	-1	-1	0	-1	-1	-1	0	-1	-1	-1	0.0865	0.3994	163.0	0.8345047923322684
4CEW	A	79.5	0.07892831281679942	0.3096590909090909	2058	341.5	0.16821561338289961	0.8872549019607843	872	0	-1	-1	-1	0	-1	-1	-1	0	-1	-1	-1	0.105	0.2864	297.0	0.8530312308634416
5CPX	D	28.0	0.06534508076358296	0.3016949152542373	1067	388.0	0.17047619047619048	0.8287037037037037	834	0	-1	-1	-1	0	-1	-1	-1	0	-1	-1	-1	0.091	0.241	283.0	0.8791866028708134
4RFT	9	43.0	0.054945054945054944	0.3048780487804878	1119	0	-1	-1	-1	0	-1	-1	-1	0	-1	-1	-1	0	-1	-1	-1	0.0861	0.398	163.0	0.8345047923322684
4K67	G	45.0	0.09905316824471959	0.2899786780383795	904	442.0	0.18515037593984962	0.8208333333333333	824	0	-1	-1	-1	0	-1	-1	-1	0	-1	-1	-1	0.1355	0.3135	321.0	0.9326177698270721
6YZ5	E	6722.0	1.0	1.0	0	430.0	0.12721893491124261	0.7865853658536586	850	1325.0	1.0	1.0	0	19110.0	1.0	1.0	0	1145.0	1.0	1.0	0	0.1676	0.8117	195.0	0.9859514687100894
4N5Z	I	56.0	0.09018759018759019	0.27472527472527475	931	401.5	0.19263456090651557	0.8464730290456431	818	0	-1	-1	-1	0	-1	-1	-1	0	-1	-1	-1	0.1353	0.3142	324.0	0.9479103573591763
6Z3Q	D	23.0	0.01015625	0.20967741935483872	1218	58.0	0.03907815631262525	0.9069767441860465	955	0	-1	-1	-1	0	-1	-1	-1	0	-1	-1	-1	0.0434	0.3734	58.0	0.7057324840764331
3FOH	D	75.0	0.10084033613445378	0.2857142857142857	924	637.0	0.25663716814159293	0.8708708708708709	797	0	-1	-1	-1	2142.5	0.3234155781325593	0.8015587529976019	2466	0	-1	-1	-1	0.151	0.2596	479.0	-1
3FOH	B	75.0	0.10084033613445378	0.2857142857142857	924	637.0	0.25663716814159293	0.8708708708708709	797	0	-1	-1	-1	2142.5	0.3234155781325593	0.8015587529976019	2466	0	-1	-1	-1	0.151	0.2596	479.0	-1
4K66	G	45.0	0.09905316824471959	0.2899786780383795	904	443.5	0.1958568738229755	0.859504132231405	820	0	-1	-1	-1	0	-1	-1	-1	0	-1	-1	-1	0.1347	0.3156	321.0	0.8594249201277955
3KF2	B	49.0	0.08469539375928678	0.3091106290672451	2443	305.5	0.12	0.8848920863309353	886	0	-1	-1	-1	0	-1	-1	-1	0	-1	-1	-1	0.013	0.3592	16.0	0.8295102293862369
4HUD	E	44.5	0.0465288035450517	0.3298429319371728	1163	330.5	0.1335914811229429	0.8466257668711656	870	0	-1	-1	-1	945.0	0.14504596527068436	0.783448275862069	3191	0	-1	-1	-1	0.0843	0.296	211.0	0.8223642172523962
4Y5Z	g	48.0	0.056628914057295136	0.2951388888888889	1213	0	-1	-1	-1	0	-1	-1	-1	0	-1	-1	-1	0	-1	-1	-1	0.0886	0.3199	192.0	0.8562300319488818
1FKO	A	28.5	0.1298283261802575	0.28672985781990523	1020	587.0	0.23876871880199668	0.8858024691358025	878	95.5	0.23595505617977527	0.7590361445783133	184	3307.5	0.40463724756918473	0.7778576563623293	2566	187.5	0.23629489603024575	0.8064516129032258	374	0.1594	0.2484	542.0	0.8324667822068169
1NOV	A	45.0	0.07732732732732733	0.3029411764705882	992	499.5	0.2153846153846154	0.8784313725490196	785	0	-1	-1	-1	1143.5	0.20859671302149177	0.7731958762886598	2888	0	-1	-1	-1	0.0987	0.2372	309.0	0.8351437699680511
2FS3	F	56.0	0.061148396718866516	0.2586750788643533	1024	449.5	0.18543689320388348	0.9052132701421801	819	0	-1	-1	-1	1075.0	0.20543122957002766	0.8145563310069791	2974	0	-1	-1	-1	0.0935	0.2708	258.0	0.8306709265175719
6P4G	D	28.5	0.04397270659590599	0.27884615384615385	1111	346.5	0.15354713313896987	0.9028571428571428	854	0	-1	-1	-1	0	-1	-1	-1	0	-1	-1	-1	0.0775	0.2393	221.0	0.8313099041533546
4JZW	A	53.5	0.10273081924577374	0.27335640138408307	960	495.0	0.2073170731707317	0.8599221789883269	809	0	-1	-1	-1	0	-1	-1	-1	0	-1	-1	-1	0.1043	0.2345	24.0	-1
3TAM	A	28.5	0.1298283261802575	0.28672985781990523	1020	592.0	0.2325962325962326	0.8987341772151899	905	95.5	0.23595505617977527	0.7590361445783133	184	3307.5	0.40463724756918473	0.7778576563623293	2566	187.5	0.23629489603024575	0.8064516129032258	374	0.1696	0.2595	553.0	0.8388791593695272
3IYW	B	69.5	0.040945649524738	0.27860696517412936	3500	601.5	0.23540315106580167	0.8355263157894737	775	0	-1	-1	-1	0	-1	-1	-1	0	-1	-1	-1	0.1571	0.3059	220.0	-1
6I9E	K	29.5	0.02663622526636225	0.3333333333333333	1209	192.5	0.09861932938856016	0.8695652173913043	899	0	-1	-1	-1	426.0	0.07785511729827276	0.7864583333333334	3495	0	-1	-1	-1	0.0674	0.3054	146.0	0.8221797323135756
1VBB	3	75.5	0.11595394736842106	0.2693409742120344	1385	281.0	0.1246485473289597	0.8807947019867549	916	0	-1	-1	-1	0	-1	-1	-1	0	-1	-1	-1	0.0972	0.3169	235.0	0.8325878594249201
4Y5Z	s	48.0	0.056628914057295136	0.2951388888888889	1213	0	-1	-1	-1	0	-1	-1	-1	0	-1	-1	-1	0	-1	-1	-1	0.0942	0.3612	192.0	0.8588761174968071
1W47	A	73.0	0.05930930930930931	0.29044117647058826	1060	415.0	0.20288461538461539	0.9094827586206896	808	0	-1	-1	-1	874.5	0.16452830188679246	0.7758007117437722	3132	0	-1	-1	-1	0.1081	0.2746	288.0	0.8358800226372383
4HUD	B	44.5	0.0465288035450517	0.3298429319371728	1163	335.0	0.11614730878186968	0.8978102189781022	922	0	-1	-1	-1	945.0	0.14504596527068436	0.783448275862069	3191	0	-1	-1	-1	0.0868	0.2854	211.0	0.8223642172523962
7DD2	K	6722.0	1.0	1.0	0	3052.5	0.7039355992844365	0.8444206008583691	186	1325.0	1.0	1.0	0	19110.0	1.0	1.0	0	1145.0	1.0	1.0	0	0.1058	0.329	213.0	0.860702875399361
6MPG	V	46.0	0.12352168199737187	0.3076923076923077	911	602.0	0.22882096069868996	0.891156462585034	851	0	-1	-1	-1	0	-1	-1	-1	0	-1	-1	-1	0.1193	0.2139	453.0	0.9432709716354858
1D4M	2	99.0	0.11797979797979798	0.2922922922922923	1476	366.5	0.15744274809160305	0.8823529411764706	861	0	-1	-1	-1	0	-1	-1	-1	0	-1	-1	-1	0.1011	0.3142	252.0	0.8336520076481836
4Y5Z	i	48.0	0.056628914057295136	0.2951388888888889	1213	0	-1	-1	-1	0	-1	-1	-1	0	-1	-1	-1	0	-1	-1	-1	0.0896	0.3574	193.0	0.8594249201277955
6V44	C	50.0	0.07251381215469613	0.2699228791773779	1059	450.0	0.20152091254752852	0.8446215139442231	801	0	-1	-1	-1	0	-1	-1	-1	0	-1	-1	-1	0.1317	0.3103	320.0	0.9993610223642172
4YY1	C	53.5	0.06425992779783393	0.40271493212669685	1164	452.0	0.19886363636363635	0.8333333333333334	804	0	-1	-1	-1	0	-1	-1	-1	0	-1	-1	-1	0.1387	0.3165	325.0	0.930952380952381
6ADW	A	50.5	0.04151130996768581	0.24962630792227206	3354	453.0	0.2074652777777778	0.8984962406015038	886	118.0	0.21754385964912282	0.7209302325581395	199	3578.5	0.23213627992633518	0.7824332712600869	7638	196.0	0.3202614379084967	0.7424242424242424	261	0.1375	0.2514	434.0	0.8340694006309148
4DW7	B	75.0	0.06912767458264754	0.31715210355987056	3326	213.0	0.10619469026548672	0.8709677419354839	893	0	-1	-1	-1	0	-1	-1	-1	0	-1	-1	-1	0.0837	0.3352	158.0	0.8786516853932584
3FKU	I	42.0	0.08411214953271028	0.2702078521939954	958	400.5	0.1992373689227836	0.8132295719844358	792	0	-1	-1	-1	0	-1	-1	-1	0	-1	-1	-1	0.1366	0.3175	323.0	0.9473046638400969
2QEQ	B	65.0	0.043208343680158925	0.25625920471281294	3348	450.5	0.19520851818988466	0.8695652173913043	874	0	-1	-1	-1	0	-1	-1	-1	0	-1	-1	-1	0.1231	0.244	391.0	0.8374760994263862
4DKO	C	0	-1	-1	-1	461.0	0.19337016574585636	0.875	846	0	-1	-1	-1	0	-1	-1	-1	0	-1	-1	-1	0.109	0.2517	339.0	0.9449485783424078
4UNZ	A	45.5	0.045454545454545456	0.2450592885375494	1111	446.5	0.19056603773584907	0.8416666666666667	820	0	-1	-1	-1	0	-1	-1	-1	0	-1	-1	-1	0.138	0.3211	172.0	-1
2X53	C	49.5	0.04451038575667656	0.31746031746031744	1159	476.0	0.18913676042677013	0.9069767441860465	816	0	-1	-1	-1	0	-1	-1	-1	0	-1	-1	-1	0.1089	0.314	263.0	0.8338658146964856
6BM8	A	47.0	0.09993753903810118	0.2777777777777778	1025	965.5	0.2990353697749196	0.916256157635468	838	0	-1	-1	-1	1453.5	0.3233033164946189	0.7419354838709677	2569	0	-1	-1	-1	0.1517	0.2004	665.0	0.9473046638400969
4HUD	D	44.5	0.0465288035450517	0.3298429319371728	1163	326.0	0.11520302171860246	0.8905109489051095	922	0	-1	-1	-1	945.0	0.14504596527068436	0.783448275862069	3191	0	-1	-1	-1	0.0799	0.2609	211.0	0.8223642172523962
3J2N	D	44.5	0.0465288035450517	0.3298429319371728	1163	326.0	0.11520302171860246	0.8905109489051095	922	0	-1	-1	-1	945.0	0.14504596527068436	0.783448275862069	3191	0	-1	-1	-1	0.0771	0.2538	609.0	-1
2X5I	A	102.5	0.06272022551092318	0.28298887122416533	2209	359.5	0.16901408450704225	0.9230769230769231	870	0	-1	-1	-1	0	-1	-1	-1	0	-1	-1	-1	0.1114	0.321	277.0	0.8318471337579618
5XEA	B	51.0	0.07758620689655173	0.2748091603053435	999	769.0	0.2843601895734597	0.9146341463414634	727	0	-1	-1	-1	1527.5	0.24748342744905474	0.782608695652174	2785	0	-1	-1	-1	0.1184	0.249	397.0	0.9524390243902439
3S12	A	45.5	0.099927060539752	0.30176211453744495	917	402.5	0.19807692307692307	0.8110236220472441	786	0	-1	-1	-1	0	-1	-1	-1	0	-1	-1	-1	0.1284	0.2968	318.0	0.9530773918342474
5DMR	B	52.5	0.05853658536585366	0.3054545454545455	1160	189.0	0.06692531522793405	0.9324324324324325	957	0	-1	-1	-1	0	-1	-1	-1	0	-1	-1	-1	0.0682	0.3562	121.0	0.8249201277955271
6D0U	B	63.5	0.09229651162790697	0.27429805615550756	913	373.5	0.16634799235181644	0.8529411764705882	842	0	-1	-1	-1	0	-1	-1	-1	0	-1	-1	-1	0.11	0.3182	238.0	0.8600638977635783
5E30	A	41.5	0.09708029197080292	0.28297872340425534	900	427.0	0.18814675446848542	0.8438818565400844	826	0	-1	-1	-1	0	-1	-1	-1	0	-1	-1	-1	0.136	0.3122	323.0	0.9260355029585798
6ZLW	G	17.5	0.018575851393188854	0.17518248175182483	1155	430.0	0.15676728334956183	0.8655913978494624	841	50.0	0.08424908424908426	0.7666666666666667	243	509.0	0.0879149377593361	0.7757437070938215	3419	191.0	0.38622754491017963	0.7543859649122807	163	0.111	0.3344	230.0	0.8345047923322684
4Y5Z	k	48.0	0.056628914057295136	0.2951388888888889	1213	0	-1	-1	-1	0	-1	-1	-1	0	-1	-1	-1	0	-1	-1	-1	0.0906	0.3626	192.0	0.8562300319488818
2IUM	B	78.5	0.1151685393258427	0.29338103756708406	865	359.0	0.1603960396039604	0.8804347826086957	826	0	-1	-1	-1	965.5	0.2036944583125312	0.7778836987607245	2957	0	-1	-1	-1	0.0874	0.2895	211.0	0.8374760994263862
4MHH	C	40.0	0.08629441624365482	0.25757575757575757	917	427.5	0.20363288718929254	0.8385826771653543	792	0	-1	-1	-1	1758.0	0.3091775325977934	0.8001297858533419	2447	0	-1	-1	-1	0.1339	0.3123	324.0	0.945619335347432
6WO4	E	0	-1	-1	-1	199.5	0.10459433040078202	0.8359375	895	0	-1	-1	-1	0	-1	-1	-1	0	-1	-1	-1	0.0955	0.3128	214.0	0.9980830670926517
6FEZ	B	23.5	0.054575523704520394	0.2438423645320197	1408	284.0	0.1138996138996139	0.8489208633093526	897	104.5	0.2392857142857143	0.7976190476190477	196	0	-1	-1	-1	148.5	0.28164556962025317	0.7807017543859649	202	0.0834	0.2875	191.0	0.853035143769968
4UNZ	E	45.5	0.045454545454545456	0.2450592885375494	1111	435.5	0.20421860019175456	0.8255813953488372	785	0	-1	-1	-1	0	-1	-1	-1	0	-1	-1	-1	0.138	0.3211	172.0	-1
6CUF	2	46.0	0.12352168199737187	0.3076923076923077	911	556.0	0.2357080035180299	0.8874172185430463	835	0	-1	-1	-1	0	-1	-1	-1	0	-1	-1	-1	0.0786	0.4253	453.0	-1
2DF7	M	32.5	0.12740076824583868	0.2752420470262794	839	762.0	0.280188679245283	0.8839285714285714	724	0	-1	-1	-1	0	-1	-1	-1	0	-1	-1	-1	0.1151	0.2266	412.0	0.8319488817891374
5EG9	B	44.0	0.10855949895615867	0.26218487394957984	842	298.0	0.11904761904761904	0.916030534351145	877	0	-1	-1	-1	0	-1	-1	-1	0	-1	-1	-1	0.0725	0.3214	156.0	0.8293929712460064
5J6R	H	34.5	0.08137044967880086	0.3	1021	573.0	0.25857275254865614	0.871875	759	0	-1	-1	-1	0	-1	-1	-1	0	-1	-1	-1	0.1451	0.2847	414.0	0.8383386581469648
6BT3	N	45.0	0.08953068592057761	0.3155216284987277	992	588.0	0.27	0.8461538461538461	749	0	-1	-1	-1	0	-1	-1	-1	0	-1	-1	-1	0.1352	0.2335	468.0	0.8389776357827476
4WM7	C	101.0	0.07982096232748974	0.2743589743589744	1901	299.0	0.13644859813084112	0.9125	910	0	-1	-1	-1	0	-1	-1	-1	0	-1	-1	-1	0.104	0.3248	247.0	0.8374760994263862
5EUO	A	8.5	0.06030534351145038	0.24085365853658536	982	424.5	0.1652502360717658	0.8838383838383839	861	26.5	0.04395604395604396	0.8571428571428571	259	764.5	0.17527582748244735	0.75	3056	249.0	0.3536036036036036	0.785	244	0.1014	0.2697	9.0	-1
5UDC	A	63.0	0.08512160228898426	0.2650334075723831	949	687.0	0.2142237640936687	0.8853046594982079	874	0	-1	-1	-1	0	-1	-1	-1	0	-1	-1	-1	0.0995	0.3267	217.0	0.855591054313099
4JNX	D	24.0	0.03288958496476116	0.25	1109	204.0	0.06358381502890173	0.9428571428571428	968	0	-1	-1	-1	0	-1	-1	-1	0	-1	-1	-1	0.0678	0.3699	124.0	-1
2BBD	D	63.5	0.060790273556231005	0.26490066225165565	1014	545.5	0.2037735849056604	0.8780487804878049	814	0	-1	-1	-1	1081.0	0.17558022199798184	0.7767857142857143	3068	0	-1	-1	-1	0.1183	0.2763	319.0	0.8191950464396285
4HIT	D	24.0	0.024078254326561323	0.37209302325581395	1243	212.5	0.07789678675754626	0.8791208791208791	936	0	-1	-1	-1	452.5	0.07905650596163816	0.7760814249363868	3465	0	-1	-1	-1	0.0761	0.3847	128.0	0.8186462324393359
4RFT	d	43.0	0.054945054945054944	0.3048780487804878	1119	0	-1	-1	-1	0	-1	-1	-1	0	-1	-1	-1	0	-1	-1	-1	0.0858	0.3984	163.0	0.8345047923322684
4UT9	A	55.0	0.07240547063555913	0.2887700534759358	2794	575.5	0.23716153127917833	0.8668941979522184	778	0	-1	-1	-1	0	-1	-1	-1	0	-1	-1	-1	0.1584	0.3312	377.0	0.997444089456869
6ITX	B	52.5	0.09668508287292818	0.29850746268656714	979	369.5	0.1608738828202582	0.84375	815	0	-1	-1	-1	1956.5	0.31658536585365854	0.7833433916716959	2443	0	-1	-1	-1	0.0876	0.2878	216.0	0.8428753180661578
3J26	J	77.0	0.0697522816166884	0.3203592814371258	1200	673.5	0.2737777777777778	0.8415300546448088	759	0	-1	-1	-1	2093.0	0.32624468351263447	0.8084314941103534	2384	0	-1	-1	-1	0.1374	0.2281	362.0	-1
3FZ2	A	24.5	0.02576112412177986	0.2682926829268293	1158	223.5	0.08974358974358974	0.9285714285714286	916	0	-1	-1	-1	393.0	0.06412876852324988	0.8256578947368421	3610	0	-1	-1	-1	0.061	0.3523	124.0	0.8172715894868585
3JBC	3	65.5	0.10756166599272139	0.26362735381565905	1464	292.0	0.12358490566037736	0.8291139240506329	902	264.0	0.2222222222222222	0.7767857142857143	559	3751.5	0.3651567944250871	0.7995117485505036	3898	0	-1	-1	-1	0.0956	0.2411	129.0	-1
4A1V	A	58.0	0.08031542056074767	0.320139697322468	2565	288.5	0.11609756097560976	0.875	889	0	-1	-1	-1	0	-1	-1	-1	0	-1	-1	-1	0.0837	0.3049	190.0	0.8334384858044164
6X9T	A	46.0	0.12352168199737187	0.3076923076923077	911	632.0	0.2446043165467626	0.8831168831168831	804	0	-1	-1	-1	0	-1	-1	-1	0	-1	-1	-1	0.1363	0.2468	432.0	0.9980830670926517
1RVT	H	0	-1	-1	-1	417.0	0.18709073900841908	0.8438818565400844	832	0	-1	-1	-1	0	-1	-1	-1	0	-1	-1	-1	0.1388	0.3192	160.0	-1
3UBE	K	55.5	0.08648255813953488	0.2570194384449244	913	454.0	0.20076481835564053	0.84	796	0	-1	-1	-1	0	-1	-1	-1	0	-1	-1	-1	0.1309	0.3031	320.0	0.9315068493150684
6VMZ	C	50.0	0.08946608946608947	0.2743362831858407	934	427.5	0.20172084130019122	0.8146718146718147	787	0	-1	-1	-1	0	-1	-1	-1	0	-1	-1	-1	0.1333	0.3138	142.0	-1
6EA9	D	34.0	0.037993920972644375	0.2840909090909091	1140	346.0	0.14568880079286423	0.875	841	0	-1	-1	-1	716.5	0.11841767274595427	0.7826825127334465	3304	0	-1	-1	-1	0.0788	0.2649	195.0	0.841897233201581
6NC2	C	0	-1	-1	-1	551.5	0.2529572338489536	0.8606811145510835	776	0	-1	-1	-1	0	-1	-1	-1	0	-1	-1	-1	0.079	0.3876	132.0	0.9432709716354858
6EAK	F	63.0	0.08512160228898426	0.2650334075723831	949	635.5	0.20155038759689922	0.8897338403041825	898	0	-1	-1	-1	0	-1	-1	-1	0	-1	-1	-1	0.2152	0.4239	438.0	0.8507645259938837
6NF2	G	46.0	0.12352168199737187	0.3076923076923077	911	592.0	0.21403812824956672	0.8666666666666667	869	0	-1	-1	-1	0	-1	-1	-1	0	-1	-1	-1	0.1181	0.2139	453.0	0.9432709716354858
4FW1	A	14.5	0.15054347826086956	0.2673745173745174	804	417.5	0.1506849315068493	0.8953488372093024	850	0	-1	-1	-1	0	-1	-1	-1	0	-1	-1	-1	0.0925	0.3162	210.0	0.8313099041533546
1ORC	A	24.5	0.009411764705882352	0.1875	1211	0	-1	-1	-1	0	-1	-1	-1	0	-1	-1	-1	0	-1	-1	-1	0.0457	0.4181	64.0	0.7118210862619808
3JD7	1	105.5	0.10396440129449838	0.2606490872210953	1486	307.0	0.15823970037453183	0.9135135135135135	883	0	-1	-1	-1	0	-1	-1	-1	0	-1	-1	-1	0.0985	0.2655	270.0	0.835234474017744
6EA9	C	34.0	0.037993920972644375	0.2840909090909091	1140	366.0	0.14836795252225518	0.8982035928143712	844	0	-1	-1	-1	716.5	0.11841767274595427	0.7826825127334465	3304	0	-1	-1	-1	0.0764	0.2572	195.0	0.841897233201581
1K5M	C	102.0	0.11455360782715043	0.28128128128128127	1454	287.0	0.12382739212007504	0.8627450980392157	913	0	-1	-1	-1	3976.5	0.3441054091539528	0.7871192893401016	4058	0	-1	-1	-1	0.1009	0.335	236.0	0.8365139949109415
4OJ5	B	59.0	0.1166902404526167	0.26232114467408585	785	859.0	0.34292565947242204	0.8790983606557377	763	0	-1	-1	-1	0	-1	-1	-1	0	-1	-1	-1	0.1788	0.2165	756.0	0.8389776357827476
2NVA	B	57.0	0.06342182890855458	0.2975778546712803	1067	512.0	0.1605902777777778	0.9113300492610837	949	0	-1	-1	-1	1202.0	0.18610484073238023	0.7777777777777778	3033	0	-1	-1	-1	0.1228	0.2568	369.0	0.832
6P4H	J	26.0	0.03278688524590164	0.31654676258992803	1203	333.5	0.13539651837524178	0.9032258064516129	879	0	-1	-1	-1	0	-1	-1	-1	0	-1	-1	-1	0.0921	0.3053	206.0	0.8127795527156549
2NTC	B	36.5	0.05463474524248005	0.2528409090909091	1277	217.0	0.08292201382033564	0.875	917	0	-1	-1	-1	0	-1	-1	-1	0	-1	-1	-1	0.0794	0.4106	126.0	0.7335463258785943
4DW3	A	75.0	0.06912767458264754	0.31715210355987056	3326	214.0	0.08325358851674641	0.8787878787878788	946	0	-1	-1	-1	0	-1	-1	-1	0	-1	-1	-1	0.0858	0.338	161.0	0.8891415577032404
4FZH	B	61.5	0.06411103767349637	0.2579787234042553	1137	770.0	0.2920035938903863	0.9103641456582633	756	0	-1	-1	-1	0	-1	-1	-1	0	-1	-1	-1	0.1369	0.2349	486.0	-1
4DW3	B	75.0	0.06912767458264754	0.31715210355987056	3326	227.5	0.11296660117878192	0.9126984126984127	892	0	-1	-1	-1	0	-1	-1	-1	0	-1	-1	-1	0.0858	0.3384	161.0	0.8891415577032404
6JJN	A	79.0	0.05370843989769821	0.28865979381443296	1273	817.0	0.2861111111111111	0.8704225352112676	725	0	-1	-1	-1	0	-1	-1	-1	0	-1	-1	-1	0.1174	0.2159	452.0	0.928232502965599
5LK8	B	88.0	0.0855647891658972	0.2813765182186235	2261	254.5	0.11132075471698114	0.8489208633093526	921	183.5	0.3099273607748184	0.7619047619047619	245	4097.0	0.27520897259549254	0.7963870177587262	6185	264.0	0.39714285714285713	0.8034682080924855	177	0.085	0.2613	215.0	0.8306709265175719
5X59	A	1564.0	0.29917469050894085	0.371160409556314	282	1624.5	0.4051246537396122	0.8527696793002916	758	0	-1	-1	-1	0	-1	-1	-1	0	-1	-1	-1	0.7234	0.6235	1141.0	-1
4UO9	A	88.0	0.11550151975683891	0.29118773946360155	794	431.0	0.19373219373219372	0.816	803	0	-1	-1	-1	0	-1	-1	-1	0	-1	-1	-1	0.1408	0.325	320.0	0.9473365617433414
5JMT	A	70.0	0.04407370517928287	0.26029411764705884	3336	436.0	0.22506619593998234	0.8703071672354948	840	0	-1	-1	-1	0	-1	-1	-1	0	-1	-1	-1	0.1293	0.232	443.0	0.8381134480560867
1R9F	A	23.5	0.03286384976525822	0.25149700598802394	1111	153.0	0.07058823529411765	0.8470588235294118	935	0	-1	-1	-1	533.5	0.09259259259259259	0.7947019867549668	3435	0	-1	-1	-1	0.059	0.3001	117.0	0.8406801007556675
1HAV	A	86.5	0.09988474836726853	0.2898550724637681	1706	360.5	0.1356255969436485	0.9342105263157895	895	0	-1	-1	-1	4245.5	0.37396665265517726	0.7922232116355001	3768	0	-1	-1	-1	0.0747	0.2273	216.0	0.8300319488817891
4Y5Z	j	48.0	0.056628914057295136	0.2951388888888889	1213	0	-1	-1	-1	0	-1	-1	-1	0	-1	-1	-1	0	-1	-1	-1	0.0886	0.3222	192.0	0.8594249201277955
1JS9	B	24.0	0.017366136034732273	0.3	1302	219.5	0.0871647509578544	0.875	940	0	-1	-1	-1	539.5	0.10362561069683723	0.8011928429423459	3386	0	-1	-1	-1	0.0948	0.396	165.0	0.8338637810311903
5XOR	E	23.5	0.05407463823305408	0.2591240875912409	1039	197.5	0.06766169154228856	0.9066666666666666	930	0	-1	-1	-1	0	-1	-1	-1	0	-1	-1	-1	0.0581	0.3251	96.0	0.8115015974440895
3H3W	D	77.0	0.09948792977322604	0.24028268551236748	801	407.5	0.18063314711359404	0.8326180257510729	841	0	-1	-1	-1	2170.5	0.35034860557768926	0.786472889882616	2227	0	-1	-1	-1	0.1353	0.325	324.0	-1
3H3Y	L	77.0	0.09948792977322604	0.24028268551236748	801	407.5	0.18063314711359404	0.8326180257510729	841	0	-1	-1	-1	2170.5	0.35034860557768926	0.786472889882616	2227	0	-1	-1	-1	0.1353	0.325	324.0	-1
3H3W	J	77.0	0.09948792977322604	0.24028268551236748	801	407.5	0.18063314711359404	0.8326180257510729	841	0	-1	-1	-1	2170.5	0.35034860557768926	0.786472889882616	2227	0	-1	-1	-1	0.1353	0.325	324.0	-1
3H3W	L	77.0	0.09948792977322604	0.24028268551236748	801	407.5	0.18063314711359404	0.8326180257510729	841	0	-1	-1	-1	2170.5	0.35034860557768926	0.786472889882616	2227	0	-1	-1	-1	0.1353	0.325	324.0	-1
3H3Y	F	77.0	0.09948792977322604	0.24028268551236748	801	407.5	0.18063314711359404	0.8326180257510729	841	0	-1	-1	-1	2170.5	0.35034860557768926	0.786472889882616	2227	0	-1	-1	-1	0.1353	0.325	324.0	-1
2IJD	2	65.5	0.10756166599272139	0.26362735381565905	1464	875.0	0.302707136997539	0.9044117647058824	811	264.0	0.2222222222222222	0.7767857142857143	559	3751.5	0.3651567944250871	0.7995117485505036	3898	0	-1	-1	-1	0.1696	0.2325	644.0	0.8064516129032258
5VN3	I	40.0	0.06232294617563739	0.27586206896551724	1093	403.5	0.18788958147818344	0.8307086614173228	869	150.5	0.3670886075949367	0.7682119205298014	165	1213.0	0.23317488116087065	0.7753743760399334	2795	182.0	0.0835509138381201	0.7664670658682635	1365	0.0877	0.3279	176.0	0.9271327014218009
6NHQ	E	63.5	0.09229651162790697	0.27429805615550756	913	446.0	0.192090395480226	0.8571428571428571	824	0	-1	-1	-1	0	-1	-1	-1	0	-1	-1	-1	0.1391	0.3211	317.0	1.0
4BGX	A	49.0	0.08946608946608947	0.2743362831858407	934	440.0	0.18661639962299717	0.8148148148148148	818	0	-1	-1	-1	0	-1	-1	-1	0	-1	-1	-1	0.135	0.3153	321.0	0.9421686746987952
1KAF	E	36.5	0.04559505409582689	0.3105263157894737	1104	186.5	0.0639763779527559	0.9285714285714286	946	0	-1	-1	-1	748.0	0.1147247119078105	0.810126582278481	3352	0	-1	-1	-1	0.0662	0.3114	103.0	0.6900063653723743
6OUT	C	50.0	0.08861671469740634	0.2963855421686747	973	629.0	0.24825174825174826	0.8606060606060606	814	20.0	0.01509433962264151	1.0	261	1585.5	0.2773921665840357	0.8102824040550326	2653	77.0	0.1728395061728395	0.8076923076923077	191	0.1453	0.2426	491.0	0.8389776357827476
6X5C	E	58.5	0.12907702984038863	0.26878612716763006	749	500.0	0.20763500931098697	0.8544061302681992	813	0	-1	-1	-1	0	-1	-1	-1	0	-1	-1	-1	0.0819	0.3907	144.0	0.9980830670926517
7AGG	B	66.5	0.14460154241645246	0.2694610778443114	721	284.5	0.14556331006979062	0.8202247191011236	825	60.5	0.15087719298245614	0.7818181818181819	230	2981.5	0.4253618492114928	0.7721568627450981	2079	295.0	0.07245744216499345	0.8177339901477833	2088	0.0906	0.2933	231.0	0.8358778625954199
6ILK	B	0	-1	-1	-1	382.5	0.1583011583011583	0.8241206030150754	837	0	-1	-1	-1	0	-1	-1	-1	0	-1	-1	-1	0.0999	0.3122	252.0	0.8313099041533546
3SDY	A	63.5	0.09229651162790697	0.27429805615550756	913	463.0	0.1786046511627907	0.8458149779735683	848	0	-1	-1	-1	0	-1	-1	-1	0	-1	-1	-1	0.1375	0.32	319.0	0.9450483091787439
5RLF	A	103.0	0.037677245104659016	0.2894190871369295	6441	555.0	0.2325769854132901	0.8858024691358025	910	1325.0	1.0	1.0	0	4362.0	0.20218940562780105	0.8025663458734325	10182	1145.0	1.0	1.0	0	0.172	0.256	572.0	0.8109313998884551
5RLP	B	103.0	0.037677245104659016	0.2894190871369295	6441	583.0	0.23925385239253852	0.8753709198813057	896	1325.0	1.0	1.0	0	4362.0	0.20218940562780105	0.8025663458734325	10182	1145.0	1.0	1.0	0	0.1719	0.2504	585.0	0.8072357263990956
6IGE	J	64.5	0.07932011331444759	0.3111111111111111	1052	591.5	0.24434389140271492	0.9246575342465754	813	0	-1	-1	-1	0	-1	-1	-1	0	-1	-1	-1	0.1408	0.2753	412.0	0.8389776357827476
6YQ5	I	32.5	0.05701078582434515	0.30962343096234307	1059	297.0	0.12835820895522387	0.86	855	0	-1	-1	-1	801.5	0.13717491075981642	0.7741007194244605	3227	0	-1	-1	-1	0.0904	0.3458	172.0	0.7648562300319489
5J6R	J	34.5	0.08137044967880086	0.3	1021	597.5	0.26014760147601473	0.88125	764	0	-1	-1	-1	0	-1	-1	-1	0	-1	-1	-1	0.1444	0.2803	420.0	0.8383386581469648
6YQ5	J	32.5	0.05701078582434515	0.30962343096234307	1059	297.0	0.12835820895522387	0.86	855	0	-1	-1	-1	801.5	0.13717491075981642	0.7741007194244605	3227	0	-1	-1	-1	0.0896	0.3463	172.0	0.7648562300319489
6YQ5	G	32.5	0.05701078582434515	0.30962343096234307	1059	297.0	0.12835820895522387	0.86	855	0	-1	-1	-1	801.5	0.13717491075981642	0.7741007194244605	3227	0	-1	-1	-1	0.0904	0.3458	172.0	0.7648562300319489
6D7C	G	66.5	0.10145985401459855	0.3002159827213823	907	423.0	0.1854990583804143	0.8312236286919831	825	0	-1	-1	-1	0	-1	-1	-1	0	-1	-1	-1	0.139	0.3257	316.0	0.9993610223642172
2R5J	A	25.0	0.07587687902648532	0.2804232804232804	1019	628.0	0.24816849816849818	0.8770226537216829	783	0	-1	-1	-1	0	-1	-1	-1	0	-1	-1	-1	0.143	0.2781	417.0	0.8408656906429026
5J6R	A	34.5	0.08137044967880086	0.3	1021	597.5	0.26014760147601473	0.88125	764	0	-1	-1	-1	0	-1	-1	-1	0	-1	-1	-1	0.1444	0.2803	420.0	0.8383386581469648
7DCC	I	6722.0	1.0	1.0	0	2979.5	0.6980461811722913	0.8506493506493507	202	1325.0	1.0	1.0	0	19110.0	1.0	1.0	0	1145.0	1.0	1.0	0	0.7966	0.7335	1061.0	0.860702875399361
5JLT	D	36.5	0.04559505409582689	0.3105263157894737	1104	207.0	0.07256461232604373	0.8795180722891566	923	0	-1	-1	-1	748.0	0.1147247119078105	0.810126582278481	3352	0	-1	-1	-1	0.061	0.3633	106.0	0.6912794398472311
5Y2L	A	63.5	0.09222948438634714	0.2748917748917749	915	457.5	0.19866920152091255	0.842741935483871	804	0	-1	-1	-1	0	-1	-1	-1	0	-1	-1	-1	0.1329	0.3151	317.0	0.9542682926829268
6YLA	A	6722.0	1.0	1.0	0	361.5	0.12240868706811452	0.7294117647058823	843	1325.0	1.0	1.0	0	19110.0	1.0	1.0	0	1145.0	1.0	1.0	0	0.1708	0.7969	203.0	0.9846938775510204
5THF	A	63.5	0.09229651162790697	0.27429805615550756	913	468.5	0.19848771266540643	0.8677685950413223	816	0	-1	-1	-1	0	-1	-1	-1	0	-1	-1	-1	0.1379	0.3174	319.0	0.9479103573591763
5J6R	E	34.5	0.08137044967880086	0.3	1021	597.5	0.26014760147601473	0.88125	764	0	-1	-1	-1	0	-1	-1	-1	0	-1	-1	-1	0.1441	0.2796	420.0	0.8383386581469648
6N5E	A	63.5	0.09222948438634714	0.2748917748917749	915	419.0	0.1809432146294514	0.831858407079646	813	0	-1	-1	-1	0	-1	-1	-1	0	-1	-1	-1	0.1235	0.3166	211.0	-1
3ZP2	E	49.0	0.08946608946608947	0.2743362831858407	934	446.5	0.19716981132075473	0.8565573770491803	816	0	-1	-1	-1	0	-1	-1	-1	0	-1	-1	-1	0.1361	0.3134	321.0	0.9035779260157671
1FR5	A	47.0	0.02702702702702703	0.32407407407407407	1187	241.0	0.10851926977687627	0.8699186991869918	863	0	-1	-1	-1	0	-1	-1	-1	0	-1	-1	-1	0.0699	0.3676	125.0	0.7759493670886076
2R07	1	102.0	0.11455360782715043	0.28128128128128127	1454	366.0	0.1737891737891738	0.9014778325123153	850	0	-1	-1	-1	3976.5	0.3441054091539528	0.7871192893401016	4058	0	-1	-1	-1	0.1074	0.3061	273.0	0.8519417475728155
5BQY	A	38.5	0.07933194154488518	0.2835820895522388	1035	458.5	0.19136960600375236	0.8464730290456431	825	0	-1	-1	-1	0	-1	-1	-1	0	-1	-1	-1	0.1396	0.3184	324.0	0.932061978545888
7JW1	a	20.5	0.04869186046511628	0.2637795275590551	1122	440.0	0.18893129770992367	0.9166666666666666	832	0	-1	-1	-1	930.5	0.17247430433692654	0.7585446527012127	3082	0	-1	-1	-1	0.0974	0.2585	279.0	0.8313099041533546
4X1W	B	51.5	0.05922038980509745	0.2831541218637993	1055	404.0	0.20735155513666353	0.8661417322834646	807	0	-1	-1	-1	0	-1	-1	-1	0	-1	-1	-1	0.1156	0.2703	332.0	0.8345047923322684
2NVA	C	57.0	0.06342182890855458	0.2975778546712803	1067	524.5	0.16901408450704225	0.8847926267281107	919	0	-1	-1	-1	1202.0	0.18610484073238023	0.7777777777777778	3033	0	-1	-1	-1	0.1294	0.2703	367.0	0.832
6LS9	A	18.0	0.03402268178785857	0.2670157068062827	1308	344.5	0.1761252446183953	0.8866995073891626	819	0	-1	-1	-1	670.5	0.16820388349514562	0.7248953974895398	3164	0	-1	-1	-1	0.0844	0.2609	241.0	0.9980830670926517
3LON	A	79.5	0.08380053113012688	0.31731843575418994	2494	306.0	0.1337958374628345	0.8709677419354839	854	0	-1	-1	-1	0	-1	-1	-1	0	-1	-1	-1	0.0754	0.2647	181.0	0.8324175824175825
5FUU	A	52.0	0.10823071937783539	0.28942807625649913	966	618.0	0.24888093106535364	0.8660436137071651	796	0	-1	-1	-1	0	-1	-1	-1	0	-1	-1	-1	0.1184	0.2129	449.0	0.9432709716354858
2B7F	D	36.0	0.0856610800744879	0.313458262350937	1561	164.0	0.08258706467661692	0.8829787234042553	911	0	-1	-1	-1	0	-1	-1	-1	0	-1	-1	-1	0.059	0.3223	116.0	0.8391608391608392
5OA3	g	34.5	0.052591463414634144	0.24820143884892087	1034	0	-1	-1	-1	108.0	0.2323943661971831	0.7586206896551724	197	913.5	0.15534953645702831	0.7898089171974523	3206	112.5	0.1952191235059761	0.8448275862068966	193	0.1185	0.2912	314.0	0.8351437699680511
4BSD	A	70.5	0.0967503692762186	0.27348643006263046	875	440.0	0.20267686424474188	0.8346456692913385	792	0	-1	-1	-1	0	-1	-1	-1	0	-1	-1	-1	0.1398	0.3269	316.0	0.9315068493150684
3SLZ	A	26.5	0.12720343020485947	0.29437706725468576	1192	219.0	0.08625877632898696	0.86	897	0	-1	-1	-1	0	-1	-1	-1	0	-1	-1	-1	0.0588	0.3112	114.0	0.8766274023558587
5YNB	A	125.0	0.036752827140549275	0.29577464788732394	6505	328.0	0.17992424242424243	0.867579908675799	837	0	-1	-1	-1	0	-1	-1	-1	0	-1	-1	-1	0.1008	0.2516	291.0	0.8582263710618436
7KFX	A	6722.0	1.0	1.0	0	454.0	0.13030602171767028	0.8	848	1325.0	1.0	1.0	0	19110.0	1.0	1.0	0	1145.0	1.0	1.0	0	0.1685	0.824	195.0	0.9865814696485623
4DKV	A	56.0	0.053896576839038604	0.2924901185770751	1120	493.5	0.19139194139194138	0.8931623931623932	858	0	-1	-1	-1	0	-1	-1	-1	0	-1	-1	-1	0.1078	0.2496	339.0	0.9188712522045855
6BEF	A	56.0	0.08888888888888889	0.289044289044289	966	740.0	0.25483599663582845	0.9017857142857143	853	0	-1	-1	-1	1795.0	0.29090004972650424	0.8035714285714286	2566	0	-1	-1	-1	0.1547	0.2417	540.0	0.8552709946396665
5A33	B	66.0	0.15276851234156105	0.27926829268292686	679	538.5	0.21606648199445982	0.8764044943820225	816	0	-1	-1	-1	3071.0	0.4208553791887125	0.7865677791512155	2109	0	-1	-1	-1	0.1104	0.2294	367.0	0.8364217252396167
3SV8	A	98.0	0.08646727864968907	0.3219404630650496	2470	306.0	0.12318137730358875	0.8758620689655172	886	0	-1	-1	-1	0	-1	-1	-1	0	-1	-1	-1	0.0825	0.2956	193.0	0.8559077809798271
7MSF	C	47.0	0.015753938484621154	0.3	1263	315.5	0.11651469098277609	0.92	862	0	-1	-1	-1	0	-1	-1	-1	0	-1	-1	-1	0.0733	0.3549	129.0	-1
4KQZ	A	1564.0	0.29917469050894085	0.371160409556314	282	349.0	0.12560386473429952	0.8333333333333334	879	0	-1	-1	-1	0	-1	-1	-1	0	-1	-1	-1	0.1521	0.6258	208.0	0.9993610223642172
4XQU	C	49.0	0.10202550637659415	0.2714570858283433	832	472.5	0.20400381315538607	0.856	799	0	-1	-1	-1	0	-1	-1	-1	0	-1	-1	-1	0.1385	0.3256	166.0	-1
4GB3	3	118.5	0.10273972602739725	0.2612704918032787	1506	329.0	0.1486097794822627	0.8707865168539326	865	0	-1	-1	-1	0	-1	-1	-1	0	-1	-1	-1	0.1012	0.3301	238.0	0.8374760994263862
1SGK	A	57.5	0.07519325368938862	0.2565947242206235	1006	798.5	0.2697594501718213	0.9154518950437318	821	0	-1	-1	-1	0	-1	-1	-1	0	-1	-1	-1	0.1577	0.2548	523.0	0.8573248407643312
5CPW	E	28.0	0.06534508076358296	0.3016949152542373	1067	399.0	0.17063870352716873	0.8403755868544601	836	0	-1	-1	-1	0	-1	-1	-1	0	-1	-1	-1	0.103	0.2701	278.0	0.8761167361524718
5KEQ	B	45.0	0.08953068592057761	0.3155216284987277	992	592.5	0.26660600545950863	0.8443804034582133	752	0	-1	-1	-1	0	-1	-1	-1	0	-1	-1	-1	0.1493	0.2674	463.0	0.8389776357827476
5TXP	C	40.5	0.13138297872340426	0.29404761904761906	1040	601.0	0.2004754358161648	0.92	987	0	-1	-1	-1	0	-1	-1	-1	0	-1	-1	-1	0.1745	0.2629	556.0	0.8186905428091774
6BEC	C	56.0	0.08888888888888889	0.289044289044289	966	755.0	0.2627986348122867	0.9032258064516129	831	0	-1	-1	-1	1795.0	0.29090004972650424	0.8035714285714286	2566	0	-1	-1	-1	0.1528	0.2391	541.0	0.8507288629737609
6BEE	A	56.0	0.08888888888888889	0.289044289044289	966	741.0	0.30653710247349825	0.8829516539440203	739	0	-1	-1	-1	1795.0	0.29090004972650424	0.8035714285714286	2566	0	-1	-1	-1	0.1519	0.2375	542.0	0.8364217252396167
4QAG	A	40.5	0.13138297872340426	0.29404761904761906	1040	283.5	0.10832497492477432	0.907563025210084	878	0	-1	-1	-1	0	-1	-1	-1	0	-1	-1	-1	0.0676	0.3408	133.0	0.7799575821845175
6ACW	A	100.5	0.0838543582199338	0.30522088353413657	1972	244.0	0.12295869356388088	0.8707482993197279	894	0	-1	-1	-1	0	-1	-1	-1	0	-1	-1	-1	0.1048	0.3762	201.0	0.8383386581469648
2R2S	A	31.0	0.037965072133637055	0.26525198938992045	2257	293.5	0.12420091324200913	0.951048951048951	952	0	-1	-1	-1	3030.5	0.38398937053645577	0.766832504145937	3006	0	-1	-1	-1	0.1032	0.2928	255.0	0.8374760994263862
4CQW	A	37.0	0.10007251631617115	0.2987012987012987	917	450.0	0.19886363636363635	0.8433734939759037	807	0	-1	-1	-1	0	-1	-1	-1	0	-1	-1	-1	0.1378	0.32	324.0	0.9309934562760261
2WZP	P	0	-1	-1	-1	509.5	0.2078922040423484	0.8925619834710744	797	0	-1	-1	-1	0	-1	-1	-1	0	-1	-1	-1	0.111	0.2705	298.0	0.8225190839694656
1RTH	B	28.5	0.1298283261802575	0.28672985781990523	1020	455.5	0.16807432432432431	0.9004524886877828	963	95.5	0.23595505617977527	0.7590361445783133	184	3307.5	0.40463724756918473	0.7778576563623293	2566	187.5	0.23629489603024575	0.8064516129032258	374	0.1288	0.2468	420.0	0.8357827476038339
3ZP6	E	49.0	0.08946608946608947	0.2743362831858407	934	447.0	0.2	0.8473895582329317	806	0	-1	-1	-1	0	-1	-1	-1	0	-1	-1	-1	0.1357	0.3128	158.0	-1
4UNX	A	45.5	0.045454545454545456	0.2450592885375494	1111	458.5	0.2026897214217099	0.8084291187739464	780	0	-1	-1	-1	0	-1	-1	-1	0	-1	-1	-1	0.1393	0.3243	172.0	-1
5KAQ	B	66.5	0.09229651162790697	0.27429805615550756	913	802.5	0.31121495327102805	0.8451776649746193	676	0	-1	-1	-1	0	-1	-1	-1	0	-1	-1	-1	0.1835	0.3181	213.0	-1
5OR7	B	56.5	0.08315565031982942	0.28746928746928746	1000	404.5	0.17089201877934274	0.8465116279069768	850	0	-1	-1	-1	0	-1	-1	-1	0	-1	-1	-1	0.1244	0.3132	293.0	0.796776050662061
1HGF	A	70.5	0.09097421203438395	0.2866817155756208	953	476.5	0.2162948593598448	0.7964285714285714	751	0	-1	-1	-1	0	-1	-1	-1	0	-1	-1	-1	0.1406	0.3197	328.0	0.9439083232810616
3KNX	A	79.5	0.08380053113012688	0.31731843575418994	2494	316.0	0.14914914914914915	0.9030303030303031	834	0	-1	-1	-1	0	-1	-1	-1	0	-1	-1	-1	0.0814	0.2975	181.0	0.8555111364934324
6Y5Y	E	26.0	0.07348703170028818	0.2727272727272727	1014	360.5	0.16619981325863678	0.9175257731958762	877	0	-1	-1	-1	1514.5	0.2467047998010445	0.7804878048780488	2750	0	-1	-1	-1	0.1026	0.2741	281.0	0.8376996805111822
3LON	C	79.5	0.08380053113012688	0.31731843575418994	2494	286.5	0.1071779744346116	0.9316239316239316	900	0	-1	-1	-1	0	-1	-1	-1	0	-1	-1	-1	0.0703	0.2856	151.0	0.8295102293862369
5UU5	C	67.5	0.0747800586510264	0.3008849557522124	1025	535.0	0.20399305555555555	0.9003831417624522	891	0	-1	-1	-1	1149.0	0.2157789945246391	0.7903372835004557	2921	0	-1	-1	-1	0.117	0.2184	430.0	-1
1IKV	B	40.5	0.13138297872340426	0.29404761904761906	1040	438.0	0.1683760683760684	0.8954545454545455	950	0	-1	-1	-1	0	-1	-1	-1	0	-1	-1	-1	0.135	0.2608	404.0	0.8335443037974684
2XNI	A	37.5	0.035357417371252885	0.3006535947712418	1148	293.5	0.12242899118511263	0.8802816901408451	879	0	-1	-1	-1	0	-1	-1	-1	0	-1	-1	-1	0.0822	0.3016	16.0	-1
6MSF	C	47.0	0.015753938484621154	0.3	1263	315.0	0.10898082744702321	0.8925619834710744	870	0	-1	-1	-1	0	-1	-1	-1	0	-1	-1	-1	0.0629	0.3347	129.0	0.7759493670886076
2DF7	S	32.5	0.12740076824583868	0.2752420470262794	839	759.5	0.2664199814986124	0.9085173501577287	764	0	-1	-1	-1	0	-1	-1	-1	0	-1	-1	-1	0.1207	0.2374	414.0	0.8319488817891374
3IYW	A	69.5	0.040945649524738	0.27860696517412936	3500	601.5	0.24399260628465805	0.8770764119601329	781	0	-1	-1	-1	0	-1	-1	-1	0	-1	-1	-1	0.1571	0.3059	220.0	-1
4N8V	A	8.5	0.06030534351145038	0.24085365853658536	982	452.0	0.17142857142857143	0.8695652173913043	843	26.5	0.04395604395604396	0.8571428571428571	259	764.5	0.17527582748244735	0.75	3056	249.0	0.3536036036036036	0.785	244	0.0882	0.3002	190.0	0.8493064312736444
1L2M	A	33.5	0.04332386363636364	0.27232142857142855	1184	224.5	0.09346733668341708	0.8773584905660378	889	0	-1	-1	-1	1063.0	0.19345011424219344	0.7912772585669782	2976	0	-1	-1	-1	0.0731	0.3691	118.0	0.8166134185303514
4QBN	B	35.5	0.021176470588235293	0.2903225806451613	1182	157.5	0.05654761904761905	0.8382352941176471	940	0	-1	-1	-1	265.5	0.049108296717498064	0.7883817427385892	3628	0	-1	-1	-1	0.0523	0.3236	93.0	0.7911877394636015
1HRH	B	40.5	0.13138297872340426	0.29404761904761906	1040	214.0	0.08756218905472637	0.8712871287128713	904	0	-1	-1	-1	0	-1	-1	-1	0	-1	-1	-1	0.0653	0.3487	122.0	0.7386581469648562
1SPS	A	30.5	0.07932011331444759	0.28940568475452194	1025	160.5	0.06930693069306931	0.9210526315789473	934	0	-1	-1	-1	0	-1	-1	-1	0	-1	-1	-1	0.0608	0.3862	103.0	0.8169103623649078
6HBJ	B	100.5	0.1031426269137792	0.2612244897959184	1502	326.5	0.16085271317829458	0.8736842105263158	842	0	-1	-1	-1	0	-1	-1	-1	0	-1	-1	-1	0.1049	0.333	237.0	0.8345047923322684
5CPX	E	28.0	0.06534508076358296	0.3016949152542373	1067	399.0	0.17063870352716873	0.8403755868544601	836	0	-1	-1	-1	0	-1	-1	-1	0	-1	-1	-1	0.0979	0.2709	278.0	0.8797127468581688
3R2X	A	69.5	0.09182209469153516	0.2876404494382023	949	405.0	0.18258426966292135	0.851528384279476	839	0	-1	-1	-1	0	-1	-1	-1	0	-1	-1	-1	0.1369	0.3148	322.0	0.9450151057401812
6M16	C	971.5	0.25090645395213923	0.337890625	355	1885.0	0.49521531100478466	0.890961262553802	557	0	-1	-1	-1	0	-1	-1	-1	0	-1	-1	-1	0.7198	0.7245	965.0	-1
6MYY	A	49.0	0.11933860531991373	0.3018181818181818	841	802.5	0.29800173761946136	0.8794871794871795	761	0	-1	-1	-1	0	-1	-1	-1	0	-1	-1	-1	0.1478	0.2279	550.0	0.9444779722389861
6MYY	E	29.0	0.037285607755406416	0.2994011976047904	1174	802.5	0.29800173761946136	0.8794871794871795	761	0	-1	-1	-1	0	-1	-1	-1	0	-1	-1	-1	0.0726	0.4479	100.0	0.9444779722389861
6ACU	B	100.5	0.0838543582199338	0.30522088353413657	1972	371.5	0.1562198649951784	0.8526315789473684	847	0	-1	-1	-1	0	-1	-1	-1	0	-1	-1	-1	0.0968	0.2844	243.0	0.8376996805111822
4BWY	I	54.0	0.06090225563909774	0.3068181818181818	1066	450.0	0.1846590909090909	0.8944954128440367	838	0	-1	-1	-1	839.0	0.15382685069008784	0.763387297633873	3182	0	-1	-1	-1	0.1128	0.2921	288.0	0.7415662650602409
2DF7	F	32.5	0.12740076824583868	0.2752420470262794	839	772.5	0.27725563909774437	0.8858858858858859	731	0	-1	-1	-1	0	-1	-1	-1	0	-1	-1	-1	0.1181	0.2285	413.0	0.8319488817891374
5TOK	B	63.0	0.08512160228898426	0.2650334075723831	949	638.5	0.19039735099337748	0.905511811023622	954	0	-1	-1	-1	0	-1	-1	-1	0	-1	-1	-1	0.215	0.3912	123.0	-1
1LG7	A	22.5	0.016370106761565837	0.23711340206185566	1308	246.0	0.097678916827853	0.8859649122807017	920	0	-1	-1	-1	0	-1	-1	-1	0	-1	-1	-1	0.0743	0.311	163.0	0.8494623655913979
5VTQ	A	63.5	0.09229651162790697	0.27429805615550756	913	475.0	0.18984962406015038	0.8416666666666667	824	0	-1	-1	-1	0	-1	-1	-1	0	-1	-1	-1	0.1413	0.3261	321.0	0.9304399524375743
6ZMT	F	12.0	0.009287925696594427	0.32432432432432434	1255	386.5	0.11742777260018639	0.9333333333333333	938	53.5	0.10486891385767791	0.875	235	207.0	0.03795165063685989	0.8156424581005587	3668	290.5	0.025273922571219867	0.8317307692307693	6637	0.0785	0.2367	225.0	0.8332268370607029
6N4F	G	70.0	0.09572153734590283	0.28695652173913044	919	432.5	0.2071290944123314	0.8206106870229007	776	0	-1	-1	-1	0	-1	-1	-1	0	-1	-1	-1	0.1358	0.3189	172.0	-1
4YE2	A	80.0	0.05875706214689266	0.3076923076923077	1432	274.5	0.09188660801564028	0.9215686274509803	921	0	-1	-1	-1	0	-1	-1	-1	0	-1	-1	-1	0.0786	0.3398	142.0	0.7895642201834863
1NG0	B	24.0	0.026629292221443588	0.3838383838383838	1328	320.0	0.1324828263002944	0.8653846153846154	863	0	-1	-1	-1	0	-1	-1	-1	0	-1	-1	-1	0.0888	0.3216	192.0	0.8215590742996346
4N9F	g	36.0	0.024806201550387597	0.31683168316831684	1189	0	-1	-1	-1	44.0	0.10294117647058823	0.8235294117647058	238	420.5	0.07584627131585646	0.7862796833773087	3550	75.5	0.189873417721519	0.9	187	0.1124	0.28	170.0	-1
3FKU	C	42.0	0.08411214953271028	0.2702078521939954	958	447.0	0.1990521327014218	0.8366533864541833	804	0	-1	-1	-1	0	-1	-1	-1	0	-1	-1	-1	0.1361	0.3158	323.0	0.9473046638400969
4FQR	C	63.5	0.09229651162790697	0.27429805615550756	913	477.5	0.21684414327202323	0.835820895522388	765	0	-1	-1	-1	0	-1	-1	-1	0	-1	-1	-1	0.1402	0.3264	318.0	0.9479103573591763
6OUU	B	50.5	0.08274398868458274	0.2932330827067669	1015	558.0	0.23636363636363636	0.883495145631068	846	0	-1	-1	-1	0	-1	-1	-1	0	-1	-1	-1	0.1458	0.2511	480.0	0.8357827476038339
6FJO	A	61.0	0.07099697885196375	0.29102167182662536	1001	258.5	0.11627906976744186	0.8955223880597015	898	0	-1	-1	-1	0	-1	-1	-1	0	-1	-1	-1	0.0787	0.2898	183.0	0.8367217280813215
3UBJ	G	55.5	0.08648255813953488	0.2570194384449244	913	413.0	0.1880907372400756	0.8291666666666667	818	0	-1	-1	-1	0	-1	-1	-1	0	-1	-1	-1	0.1331	0.3053	323.0	0.9473046638400969
6HJC	A	63.5	0.07228070175438596	0.3029411764705882	1085	238.0	0.0927536231884058	0.897196261682243	928	0	-1	-1	-1	0	-1	-1	-1	0	-1	-1	-1	0.0752	0.3112	159.0	0.9942492012779552
4I33	A	58.0	0.08031542056074767	0.320139697322468	2565	283.5	0.12512218963831867	0.9014084507042254	881	0	-1	-1	-1	0	-1	-1	-1	0	-1	-1	-1	0.08	0.2922	182.0	0.8320526893523601
4FMJ	E	24.0	0.07629629629629629	0.2985507246376812	1005	416.0	0.18051575931232092	0.9	837	0	-1	-1	-1	0	-1	-1	-1	0	-1	-1	-1	0.0889	0.2427	272.0	0.8383386581469648
6W1C	J	0	-1	-1	-1	374.0	0.1396917148362235	0.8895705521472392	875	0	-1	-1	-1	0	-1	-1	-1	0	-1	-1	-1	0.0978	0.3315	211.0	0.30078125
6OC3	E	58.0	0.09097525473071325	0.26939655172413796	910	302.0	0.14019607843137255	0.8171428571428572	845	0	-1	-1	-1	0	-1	-1	-1	0	-1	-1	-1	0.1121	0.3382	212.0	-1
6PDL	H	36.5	0.0633587786259542	0.28040540540540543	1014	190.0	0.09642147117296222	0.8290598290598291	889	125.5	0.14625	0.7177914110429447	637	979.0	0.19177377892030847	0.7987152034261242	2956	264.5	0.048677884615384616	0.826530612244898	3132	0.0749	0.3306	139.0	0.9603833865814696
5KU2	3	65.5	0.10756166599272139	0.26362735381565905	1464	280.0	0.1338432122370937	0.8805031446540881	887	264.0	0.2222222222222222	0.7767857142857143	559	3751.5	0.3651567944250871	0.7995117485505036	3898	0	-1	-1	-1	0.0891	0.2863	221.0	0.8325878594249201
4C0Y	B	85.0	0.07831107903284013	0.3122302158273381	2076	407.5	0.1645813282001925	0.9095744680851063	851	0	-1	-1	-1	0	-1	-1	-1	0	-1	-1	-1	0.1043	0.3521	220.0	-1
4FMJ	G	24.0	0.07629629629629629	0.2985507246376812	1005	427.0	0.17973231357552583	0.8952380952380953	836	0	-1	-1	-1	0	-1	-1	-1	0	-1	-1	-1	0.0873	0.2429	271.0	0.8383386581469648
5HU8	C	51.0	0.06804281345565749	0.2976588628762542	1009	444.5	0.19400187441424555	0.8808510638297873	832	0	-1	-1	-1	0	-1	-1	-1	0	-1	-1	-1	0.1291	0.2977	320.0	0.9473046638400969
1ZKU	O	49.0	0.05873261205564142	0.2846441947565543	1027	458.0	0.1898854961832061	0.8923766816143498	825	0	-1	-1	-1	990.5	0.1472966144517433	0.7975376196990424	3227	0	-1	-1	-1	0.1222	0.3078	288.0	0.8302839116719243
2IAJ	A	40.5	0.13138297872340426	0.29404761904761906	1040	566.0	0.22982885085574573	0.9185667752442996	920	0	-1	-1	-1	0	-1	-1	-1	0	-1	-1	-1	0.1531	0.2365	551.0	0.7737444057682745
1ZKU	L	49.0	0.05873261205564142	0.2846441947565543	1027	458.0	0.1898854961832061	0.8923766816143498	825	0	-1	-1	-1	990.5	0.1472966144517433	0.7975376196990424	3227	0	-1	-1	-1	0.1222	0.3078	288.0	0.8302839116719243
5WKH	I	36.5	0.018611309949892626	0.3132530120481928	1314	330.5	0.15262636273538158	0.875	833	0	-1	-1	-1	0	-1	-1	-1	0	-1	-1	-1	0.1015	0.3247	198.0	0.8579617834394905
6JO8	A	72.0	0.136310223266745	0.28327228327228327	883	629.5	0.2281021897810219	0.8896797153024911	815	0	-1	-1	-1	0	-1	-1	-1	0	-1	-1	-1	0.1526	0.3019	393.0	1.0
4NWW	A	38.5	0.07639939485627836	0.2953216374269006	980	532.0	0.21146616541353383	0.8653846153846154	804	129.0	0.22992700729927007	0.7974683544303798	195	1061.0	0.19181840858069343	0.7775530839231547	3020	154.5	0.3804347826086957	0.7394366197183099	134	0.1079	0.2422	341.0	0.8417837507635919
1ZKU	M	49.0	0.05873261205564142	0.2846441947565543	1027	458.0	0.1898854961832061	0.8923766816143498	825	0	-1	-1	-1	990.5	0.1472966144517433	0.7975376196990424	3227	0	-1	-1	-1	0.1222	0.3078	288.0	0.8302839116719243
5HRO	A	40.5	0.13138297872340426	0.29404761904761906	1040	587.0	0.18823529411764706	0.9266409266409267	1016	0	-1	-1	-1	0	-1	-1	-1	0	-1	-1	-1	0.1715	0.2614	551.0	0.7840083073727934
2ZTN	A	49.5	0.09412550066755675	0.32413793103448274	1063	651.5	0.25	0.8734567901234568	808	0	-1	-1	-1	0	-1	-1	-1	0	-1	-1	-1	0.1457	0.2533	472.0	0.8341836734693877
2YPG	E	63.5	0.09222948438634714	0.2748917748917749	915	435.0	0.20404234841193455	0.8091603053435115	777	0	-1	-1	-1	0	-1	-1	-1	0	-1	-1	-1	0.1379	0.3197	173.0	-1
7CAI	G	0	-1	-1	-1	412.5	0.13544668587896252	0.8980891719745223	884	0	-1	-1	-1	0	-1	-1	-1	0	-1	-1	-1	0.8153	0.7764	214.0	-1
6V6W	D	0	-1	-1	-1	410.5	0.16964285714285715	0.868020304568528	811	0	-1	-1	-1	0	-1	-1	-1	0	-1	-1	-1	0.1151	0.3323	134.0	-1
3KQL	A	54.0	0.08477611940298507	0.30439442658092175	2417	660.0	0.26672777268560954	0.8844984802431611	762	0	-1	-1	-1	0	-1	-1	-1	0	-1	-1	-1	0.1188	0.2175	437.0	0.8387824126268321
3J2M	C	44.5	0.0465288035450517	0.3298429319371728	1163	339.5	0.13429951690821257	0.8633540372670807	874	0	-1	-1	-1	945.0	0.14504596527068436	0.783448275862069	3191	0	-1	-1	-1	0.0771	0.2538	609.0	-1
6P4H	E	14.5	0.029640084685956247	0.30656934306569344	1280	375.5	0.1233644859813084	0.9361702127659575	929	0	-1	-1	-1	0	-1	-1	-1	0	-1	-1	-1	0.0839	0.2538	228.0	0.8332268370607029
4HUD	C	44.5	0.0465288035450517	0.3298429319371728	1163	339.5	0.13429951690821257	0.8633540372670807	874	0	-1	-1	-1	945.0	0.14504596527068436	0.783448275862069	3191	0	-1	-1	-1	0.0868	0.2847	211.0	0.8223642172523962
6ZN5	W	35.0	0.026053639846743294	0.3469387755102041	1207	191.0	0.09189723320158102	0.93	912	38.0	0.07462686567164178	0.7407407407407407	241	456.5	0.07205578512396695	0.8134110787172012	3529	221.5	0.08404802744425385	0.7577319587628866	1555	0.0744	0.3624	129.0	0.8278481012658228
6N4F	C	70.0	0.09572153734590283	0.28695652173913044	919	436.5	0.19791666666666666	0.8565573770491803	812	0	-1	-1	-1	0	-1	-1	-1	0	-1	-1	-1	0.1358	0.3189	172.0	-1
4K65	A	45.0	0.09905316824471959	0.2899786780383795	904	443.0	0.19468186134852802	0.8167330677290837	802	0	-1	-1	-1	0	-1	-1	-1	0	-1	-1	-1	0.1356	0.3136	321.0	0.9993610223642172
1D1L	A	24.5	0.009411764705882352	0.1875	1211	130.0	0.04008016032064128	0.8695652173913043	952	0	-1	-1	-1	0	-1	-1	-1	0	-1	-1	-1	0.0506	0.424	61.0	0.818586887332909
3AL4	C	55.5	0.08648255813953488	0.2570194384449244	913	422.5	0.18761726078799248	0.8403361344537815	828	0	-1	-1	-1	0	-1	-1	-1	0	-1	-1	-1	0.1294	0.2979	161.0	-1
4SBV	B	35.5	0.040328603435399554	0.2535211267605634	1126	313.0	0.1318359375	0.8544303797468354	866	0	-1	-1	-1	764.5	0.13842662632375188	0.7887931034482759	3270	0	-1	-1	-1	0.096	0.3555	199.0	0.8391224862888482
2B5J	A	40.5	0.13138297872340426	0.29404761904761906	1040	579.0	0.19382911392405064	0.9040590405904059	993	0	-1	-1	-1	0	-1	-1	-1	0	-1	-1	-1	0.1655	0.252	552.0	0.8232265446224256
7K37	C	63.5	0.09229651162790697	0.27429805615550756	913	464.5	0.19808612440191387	0.80859375	789	0	-1	-1	-1	0	-1	-1	-1	0	-1	-1	-1	0.1389	0.3215	318.0	1.0
5FRM	A	50.5	0.03651685393258427	0.2785714285714286	1856	515.0	0.1811722912966252	0.9107142857142857	902	0	-1	-1	-1	0	-1	-1	-1	0	-1	-1	-1	0.112	0.2322	367.0	0.8006607929515418
5RM0	A	103.0	0.037677245104659016	0.2894190871369295	6441	563.5	0.2297734627831715	0.8819875776397516	914	1325.0	1.0	1.0	0	4362.0	0.20218940562780105	0.8025663458734325	10182	1145.0	1.0	1.0	0	0.1711	0.2539	572.0	0.8021360314783587
4ZJF	D	28.0	0.014243323442136498	0.3037974683544304	1606	263.0	0.11330049261083744	0.92	890	0	-1	-1	-1	1563.5	0.2544011901810067	0.8110671936758893	2768	0	-1	-1	-1	0.0705	0.2968	157.0	0.947112462006079
5KU0	2	65.5	0.10756166599272139	0.26362735381565905	1464	360.0	0.16328502415458937	0.8622448979591837	839	264.0	0.2222222222222222	0.7767857142857143	559	3751.5	0.3651567944250871	0.7995117485505036	3898	0	-1	-1	-1	0.0946	0.3486	124.0	-1
4R2G	L	40.0	0.06232294617563739	0.27586206896551724	1093	317.0	0.115234375	0.8939393939393939	892	150.5	0.3670886075949367	0.7682119205298014	165	1213.0	0.23317488116087065	0.7753743760399334	2795	182.0	0.0835509138381201	0.7664670658682635	1365	0.1127	0.2808	303.0	-1
4RS5	N	81.5	0.07976794778825236	0.3107344632768362	2050	314.0	0.14717348927875243	0.8342541436464088	845	0	-1	-1	-1	0	-1	-1	-1	0	-1	-1	-1	0.098	0.2858	236.0	0.8351437699680511
6VSJ	F	57.0	0.062452972159518436	0.2912280701754386	1044	223.0	0.08067729083665338	0.9418604651162791	918	0	-1	-1	-1	0	-1	-1	-1	0	-1	-1	-1	0.0751	0.4297	107.0	0.9693290734824281
1HXY	A	50.5	0.028118240807498196	0.2785714285714286	1247	323.5	0.1270935960591133	0.8716216216216216	867	78.5	0.15925925925925927	0.7288135593220338	211	777.0	0.12980402137948588	0.7750759878419453	3271	215.0	0.3008658008658009	0.8034682080924855	289	0.0741	0.2796	180.0	0.8526785714285714
6D7C	K	66.5	0.10145985401459855	0.3002159827213823	907	432.0	0.1864406779661017	0.8354430379746836	825	0	-1	-1	-1	0	-1	-1	-1	0	-1	-1	-1	0.1406	0.3291	316.0	0.8600638977635783
7C9Y	B	102.5	0.11851246424192889	0.2868447082096934	1436	418.5	0.16489874638379942	0.868020304568528	840	0	-1	-1	-1	0	-1	-1	-1	0	-1	-1	-1	0.1005	0.3149	251.0	0.8345047923322684
5IT9	B	31.5	0.03749043611323642	0.22171945701357465	1086	332.5	0.141747572815534	0.874251497005988	863	0	-1	-1	-1	0	-1	-1	-1	0	-1	-1	-1	0.0881	0.2939	318.0	-1
6IGF	I	14.0	0.036616161616161616	0.26605504587155965	1366	536.0	0.22780269058295965	0.8850174216027874	828	0	-1	-1	-1	0	-1	-1	-1	0	-1	-1	-1	0.1454	0.2824	416.0	0.8389776357827476
4UXG	H	65.0	0.08818978855079938	0.27447833065810595	1316	615.5	0.2599243856332703	0.8620689655172413	739	0	-1	-1	-1	3535.5	0.4369543147208122	0.7777376219732562	2158	0	-1	-1	-1	0.1366	0.2717	394.0	0.823003194888179
1RHI	1	84.5	0.12681309573145463	0.2947976878612717	1375	351.0	0.18575553416746873	0.8894009216589862	822	0	-1	-1	-1	0	-1	-1	-1	0	-1	-1	-1	0.1056	0.3032	43.0	-1
2ZSW	A	5.0	0.06167400881057269	0.3	1082	487.5	0.18666666666666668	0.9333333333333333	840	0	-1	-1	-1	0	-1	-1	-1	0	-1	-1	-1	0.0999	0.2682	277.0	0.855591054313099
4BLO	K	34.5	0.058245083207261725	0.27208480565371024	1039	374.5	0.13669724770642203	0.9141104294478528	927	0	-1	-1	-1	846.5	0.16932826362484157	0.7625570776255708	3069	0	-1	-1	-1	0.0945	0.2531	269.0	0.8324958123953099
3HMG	E	63.5	0.09222948438634714	0.2748917748917749	915	468.0	0.21290944123314065	0.8095238095238095	765	0	-1	-1	-1	0	-1	-1	-1	0	-1	-1	-1	0.1416	0.3231	328.0	0.9439083232810616
1D0E	B	31.0	0.037965072133637055	0.26525198938992045	2257	255.0	0.109009009009009	0.9307692307692308	980	0	-1	-1	-1	3030.5	0.38398937053645577	0.766832504145937	3006	0	-1	-1	-1	0.101	0.2809	257.0	0.8374760994263862
4UXG	I	65.0	0.08818978855079938	0.27447833065810595	1316	640.5	0.2558795860771402	0.8662420382165605	749	0	-1	-1	-1	3535.5	0.4369543147208122	0.7777376219732562	2158	0	-1	-1	-1	0.1268	0.2523	394.0	0.823003194888179
5TXN	A	40.5	0.13138297872340426	0.29404761904761906	1040	597.5	0.19606299212598424	0.9325842696629213	1003	0	-1	-1	-1	0	-1	-1	-1	0	-1	-1	-1	0.173	0.2621	555.0	0.8045112781954887
6B23	C	37.0	0.019561815336463225	0.373134328358209	1211	335.0	0.1602982292637465	0.8865979381443299	879	0	-1	-1	-1	0	-1	-1	-1	0	-1	-1	-1	0.0133	0.5199	15.0	0.8191693290734824
3KF2	A	93.5	0.08599290780141844	0.3233333333333333	2484	266.5	0.11154985192497532	0.9112903225806451	889	0	-1	-1	-1	0	-1	-1	-1	0	-1	-1	-1	0.0729	0.3014	154.0	0.8295102293862369
5L7Q	A	103.0	0.08660686668728734	0.30010718113612006	2300	233.0	0.12990654205607477	0.8424242424242424	905	0	-1	-1	-1	0	-1	-1	-1	0	-1	-1	-1	0.0911	0.2679	252.0	0.8345047923322684
4FQY	A	63.5	0.09229651162790697	0.27429805615550756	913	465.0	0.21229586935638808	0.85	781	0	-1	-1	-1	0	-1	-1	-1	0	-1	-1	-1	0.1388	0.3233	209.0	-1
4JUJ	A	69.5	0.09182209469153516	0.2876404494382023	949	407.5	0.1900749063670412	0.8529411764705882	830	0	-1	-1	-1	0	-1	-1	-1	0	-1	-1	-1	0.1379	0.3177	165.0	-1
2YGB	C	56.0	0.08888888888888889	0.289044289044289	966	735.5	0.25506756756756754	0.9096385542168675	852	0	-1	-1	-1	1795.0	0.29090004972650424	0.8035714285714286	2566	0	-1	-1	-1	0.1494	0.2337	533.0	0.8357827476038339
6NCA	T	8.5	0.06030534351145038	0.24085365853658536	982	0	-1	-1	-1	26.5	0.04395604395604396	0.8571428571428571	259	764.5	0.17527582748244735	0.75	3056	249.0	0.3536036036036036	0.785	244	0.0072	0.4805	100.0	-1
3E8K	D	56.0	0.061148396718866516	0.2586750788643533	1024	327.5	0.16175071360608945	0.9090909090909091	864	0	-1	-1	-1	1075.0	0.20543122957002766	0.8145563310069791	2974	0	-1	-1	-1	0.0904	0.2733	247.0	-1
5TXP	A	40.5	0.13138297872340426	0.29404761904761906	1040	605.0	0.2195318805488297	0.912751677852349	941	0	-1	-1	-1	0	-1	-1	-1	0	-1	-1	-1	0.1732	0.2614	556.0	0.8149584487534626
4KA2	A	53.5	0.10273081924577374	0.27335640138408307	960	459.5	0.19345794392523363	0.8149606299212598	816	0	-1	-1	-1	0	-1	-1	-1	0	-1	-1	-1	0.1047	0.2302	337.0	0.9917302798982188
4BLQ	C	54.0	0.06090225563909774	0.3068181818181818	1066	499.5	0.18900675024108005	0.9158878504672897	823	0	-1	-1	-1	839.0	0.15382685069008784	0.763387297633873	3182	0	-1	-1	-1	0.0929	0.2534	267.0	0.7258785942492013
5NEM	3	60.5	0.1253541076487252	0.2959866220735786	814	313.0	0.13719806763285025	0.8452380952380952	867	0	-1	-1	-1	0	-1	-1	-1	0	-1	-1	-1	0.0877	0.2847	448.0	-1
1C5E	B	28.0	0.020642201834862386	0.36	1233	154.5	0.06480558325024925	0.8666666666666667	928	0	-1	-1	-1	290.5	0.049464558898521166	0.8326180257510729	3689	0	-1	-1	-1	0.0553	0.3561	95.0	0.811704834605598
4UNY	E	45.5	0.045454545454545456	0.2450592885375494	1111	430.5	0.20095238095238097	0.8307086614173228	796	0	-1	-1	-1	0	-1	-1	-1	0	-1	-1	-1	0.1409	0.3259	321.0	0.9184272300469484
6B46	E	25.0	0.05995558845299778	0.3068181818181818	1087	404.5	0.15625	0.8883248730964467	923	0	-1	-1	-1	0	-1	-1	-1	0	-1	-1	-1	0.1095	0.242	334.0	0.8332268370607029
4BLO	G	34.5	0.058245083207261725	0.27208480565371024	1039	363.5	0.13486238532110092	0.9074074074074074	928	0	-1	-1	-1	846.5	0.16932826362484157	0.7625570776255708	3069	0	-1	-1	-1	0.0963	0.2629	268.0	0.8388920293951385
2VHJ	C	73.0	0.05930930930930931	0.29044117647058826	1060	413.5	0.1704119850187266	0.8878048780487805	863	0	-1	-1	-1	874.5	0.16452830188679246	0.7758007117437722	3132	0	-1	-1	-1	0.1092	0.2699	288.0	0.8473502304147466
5HRH	B	22.0	0.029411764705882353	0.32231404958677684	1205	251.5	0.11089494163424124	0.8837209302325582	899	0	-1	-1	-1	598.5	0.09708236509166021	0.7932489451476793	3399	0	-1	-1	-1	0.0742	0.281	176.0	0.7949260042283298
5RLH	B	103.0	0.037677245104659016	0.2894190871369295	6441	580.0	0.23434991974317818	0.9012345679012346	922	1325.0	1.0	1.0	0	4362.0	0.20218940562780105	0.8025663458734325	10182	1145.0	1.0	1.0	0	0.1739	0.2547	585.0	0.8082727780883175
4JUN	C	38.0	0.09905316824471959	0.2918454935622318	907	473.0	0.20676328502415459	0.8199233716475096	774	0	-1	-1	-1	0	-1	-1	-1	0	-1	-1	-1	0.1352	0.312	321.0	0.9536585365853658
3GUT	C	14.0	0.0027609055770292656	0.38461538461538464	1798	420.5	0.1939275220372184	0.8425531914893617	786	67.0	0.19424460431654678	0.7605633802816901	207	1181.0	0.2590171871217623	0.7943578322197475	2784	183.0	0.15739644970414202	0.8260869565217391	684	0.1264	0.336	312.0	-1
6OAR	G	99.0	0.06691536488692003	0.2775628626692456	3255	262.0	0.12238805970149254	0.9044117647058824	869	0	-1	-1	-1	0	-1	-1	-1	0	-1	-1	-1	0.0863	0.3339	158.0	0.8305941845764855
6DIZ	A	68.0	0.11252511721366376	0.2616822429906542	851	320.5	0.1668219944082013	0.8647342995169082	866	0	-1	-1	-1	0	-1	-1	-1	0	-1	-1	-1	0.0925	0.2313	297.0	0.8482539682539683
1ND2	B	72.5	0.10959454034524288	0.29197860962566846	1556	372.5	0.15639810426540285	0.9166666666666666	875	0	-1	-1	-1	0	-1	-1	-1	0	-1	-1	-1	0.1013	0.3158	252.0	0.8338658146964856
5W1K	J	43.0	0.07483962936564505	0.29577464788732394	1048	197.5	0.08521057786483839	0.8446601941747572	918	0	-1	-1	-1	0	-1	-1	-1	0	-1	-1	-1	0.0794	0.3822	141.0	0.9512195121951219
5XLB	B	46.5	0.0743801652892562	0.2805194805194805	1067	488.5	0.2032442748091603	0.8385826771653543	794	0	-1	-1	-1	0	-1	-1	-1	0	-1	-1	-1	0.1111	0.4463	172.0	0.9993610223642172
4JUL	J	51.0	0.10269482884195193	0.30128205128205127	905	424.5	0.1955896452540748	0.8063241106719368	790	0	-1	-1	-1	0	-1	-1	-1	0	-1	-1	-1	0.1359	0.3126	321.0	0.9993610223642172
6SCO	C	16.0	0.030688622754491017	0.2827586206896552	1191	236.5	0.11550151975683891	0.8321167883211679	850	0	-1	-1	-1	567.5	0.11348430262480699	0.783303730017762	3323	0	-1	-1	-1	0.0745	0.3327	141.0	0.8300319488817891
4OJP	B	59.0	0.1166902404526167	0.26232114467408585	785	851.5	0.3541329011345219	0.8653465346534653	729	0	-1	-1	-1	0	-1	-1	-1	0	-1	-1	-1	0.1866	0.2256	756.0	0.8591723285978999
4RFT	s	43.0	0.054945054945054944	0.3048780487804878	1119	0	-1	-1	-1	0	-1	-1	-1	0	-1	-1	-1	0	-1	-1	-1	0.0862	0.3973	163.0	0.8345047923322684
1RVZ	A	47.0	0.08645533141210375	0.26666666666666666	938	439.0	0.18257645968489342	0.8678414096916299	852	0	-1	-1	-1	0	-1	-1	-1	0	-1	-1	-1	0.1372	0.3155	160.0	-1
4KPQ	A	69.0	0.08689355539464157	0.26200873362445415	923	455.0	0.2049808429118774	0.8136882129277566	781	0	-1	-1	-1	0	-1	-1	-1	0	-1	-1	-1	0.1374	0.3131	324.0	0.860702875399361
5BQZ	C	38.5	0.07933194154488518	0.2835820895522388	1035	438.0	0.19961977186311788	0.8267716535433071	798	0	-1	-1	-1	0	-1	-1	-1	0	-1	-1	-1	0.1383	0.3175	169.0	-1
5T08	E	53.5	0.06425992779783393	0.40271493212669685	1164	438.0	0.19245283018867926	0.8192771084337349	811	0	-1	-1	-1	0	-1	-1	-1	0	-1	-1	-1	0.1407	0.3179	172.0	-1
6NCA	I	8.5	0.06030534351145038	0.24085365853658536	982	0	-1	-1	-1	26.5	0.04395604395604396	0.8571428571428571	259	764.5	0.17527582748244735	0.75	3056	249.0	0.3536036036036036	0.785	244	0.0072	0.4805	100.0	-1
4JUK	A	47.5	0.07723304231027535	0.3392330383480826	1150	424.0	0.18732261116367077	0.8319327731092437	819	0	-1	-1	-1	0	-1	-1	-1	0	-1	-1	-1	0.1349	0.3169	320.0	0.9987228607918263
4ZTB	D	90.0	0.1044776119402985	0.287	1747	353.0	0.1361626878868258	0.8901734104046243	958	0	-1	-1	-1	0	-1	-1	-1	0	-1	-1	-1	0.1061	0.2525	321.0	0.8370607028753994
4CDU	A	79.5	0.07892831281679942	0.3096590909090909	2058	342.5	0.16775396085740912	0.8695652173913043	866	0	-1	-1	-1	0	-1	-1	-1	0	-1	-1	-1	0.0927	0.2234	297.0	0.8459177409453652
5W9N	J	1564.0	0.29917469050894085	0.371160409556314	282	1075.5	0.33497536945812806	0.8309572301425662	727	0	-1	-1	-1	0	-1	-1	-1	0	-1	-1	-1	0.404	0.8121	726.0	-1
5CPY	D	28.0	0.06534508076358296	0.3016949152542373	1067	397.0	0.17142857142857143	0.8333333333333334	834	0	-1	-1	-1	0	-1	-1	-1	0	-1	-1	-1	0.0908	0.2391	283.0	0.8755952380952381
4XLA	A	96.0	0.10596491228070175	0.27060931899641577	867	741.0	0.27181208053691275	0.8286445012787724	801	0	-1	-1	-1	2161.0	0.35099177552007743	0.7968149368478857	2313	0	-1	-1	-1	0.1662	0.2387	600.0	0.8388545760808535
2DF7	P	32.5	0.12740076824583868	0.2752420470262794	839	756.5	0.2984790874524715	0.8997134670487106	703	0	-1	-1	-1	0	-1	-1	-1	0	-1	-1	-1	0.1218	0.2296	417.0	0.8284993694829761
6W61	A	103.0	0.037677245104659016	0.2894190871369295	6441	292.5	0.15794306703397612	0.8911917098445595	896	1325.0	1.0	1.0	0	4362.0	0.20218940562780105	0.8025663458734325	10182	1145.0	1.0	1.0	0	0.0988	0.2456	298.0	0.8465941614195764
5XN2	A	42.5	0.12776280323450134	0.27784290738569756	1002	609.0	0.2231204527081649	0.9292929292929293	940	0	-1	-1	-1	0	-1	-1	-1	0	-1	-1	-1	0.178	0.273	551.0	0.8149563318777293
5DGJ	A	33.0	0.06053365193150139	0.27586206896551724	1960	296.0	0.1025390625	0.8267716535433071	897	20.0	0.01509433962264151	1.0	261	3470.0	0.383916990920882	0.783068783068783	3144	77.0	0.1728395061728395	0.8076923076923077	191	0.0753	0.2952	168.0	0.8563636363636363
4DVL	A	75.0	0.06912767458264754	0.31715210355987056	3326	263.0	0.12091179385530228	0.9037037037037037	874	0	-1	-1	-1	0	-1	-1	-1	0	-1	-1	-1	0.0853	0.336	161.0	0.8796400449943758
5HRD	D	22.0	0.029411764705882353	0.32231404958677684	1205	296.5	0.1378968253968254	0.9328859060402684	859	0	-1	-1	-1	598.5	0.09708236509166021	0.7932489451476793	3399	0	-1	-1	-1	0.0824	0.3065	177.0	0.8295165394402035
3Q7B	A	43.5	0.07219973009446694	0.2972222222222222	1122	244.5	0.09656453110492108	0.9122807017543859	963	0	-1	-1	-1	1822.0	0.3042828685258964	0.8060686015831134	2500	0	-1	-1	-1	0.0869	0.2897	207.0	0.8087306145893165
3IXA	D	8.5	0.06030534351145038	0.24085365853658536	982	412.5	0.16839134524929444	0.9179487179487179	868	26.5	0.04395604395604396	0.8571428571428571	259	764.5	0.17527582748244735	0.75	3056	249.0	0.3536036036036036	0.785	244	0.1035	0.2662	275.0	0.8549618320610687
5BR0	C	48.0	0.05212211466865227	0.2734375	1087	445.5	0.2011439466158246	0.8115384615384615	789	0	-1	-1	-1	0	-1	-1	-1	0	-1	-1	-1	0.1403	0.3189	326.0	0.9993610223642172
6V47	C	65.5	0.0864903502501787	0.275626423690205	960	440.5	0.19904761904761906	0.8228346456692913	796	0	-1	-1	-1	0	-1	-1	-1	0	-1	-1	-1	0.1381	0.3179	321.0	0.8594249201277955
7K25	D	28.0	0.06534508076358296	0.3016949152542373	1067	463.0	0.21220657276995306	0.875968992248062	807	0	-1	-1	-1	0	-1	-1	-1	0	-1	-1	-1	0.1236	0.2718	340.0	0.8389776357827476
4ZDG	B	37.5	0.05312954876273653	0.32882882882882886	1152	302.0	0.1390532544378698	0.8545454545454545	849	0	-1	-1	-1	0	-1	-1	-1	0	-1	-1	-1	0.0849	0.2992	196.0	-1
6P4L	C	47.0	0.09469153515064563	0.3142857142857143	974	314.5	0.12258687258687259	0.9071428571428571	896	16.0	0.01509433962264151	0.8	260	1338.5	0.25605282465150403	0.7704194260485652	2730	96.0	0.19747899159663865	0.7121212121212122	172	0.091	0.3655	193.0	0.8389776357827476
6ALF	H	31.0	0.04695524578136464	0.26778242677824265	1124	365.0	0.17764471057884232	0.8811881188118812	800	0	-1	-1	-1	0	-1	-1	-1	0	-1	-1	-1	0.1961	0.1522	1337.0	0.731629392971246
6AVM	C	40.5	0.13138297872340426	0.29404761904761906	1040	604.0	0.26204564666103125	0.8781869688385269	830	0	-1	-1	-1	0	-1	-1	-1	0	-1	-1	-1	0.1747	0.2651	555.0	0.8092643051771117
4CQY	A	37.0	0.10007251631617115	0.2987012987012987	917	451.0	0.20574162679425836	0.8269230769230769	785	0	-1	-1	-1	0	-1	-1	-1	0	-1	-1	-1	0.1378	0.3155	324.0	0.9382494004796164
5VQZ	A	40.5	0.13138297872340426	0.29404761904761906	1040	537.5	0.19649960222752585	0.9080882352941176	985	0	-1	-1	-1	0	-1	-1	-1	0	-1	-1	-1	0.1672	0.2583	547.0	0.8496462264150944
7K3A	A	63.5	0.09229651162790697	0.27429805615550756	913	473.5	0.19904306220095694	0.8125	789	0	-1	-1	-1	0	-1	-1	-1	0	-1	-1	-1	0.1371	0.3161	318.0	1.0
6OJ0	f	0	-1	-1	-1	0	-1	-1	-1	0	-1	-1	-1	0	-1	-1	-1	0	-1	-1	-1	0.08	0.2983	178.0	0.8232676414494596
4MM3	A	12.0	0.008421052631578947	0.27586206896551724	1842	124.0	0.06192893401015229	0.8356164383561644	912	71.5	0.1881918819188192	0.8360655737704918	210	1798.0	0.326579835986493	0.7808535178777394	2412	66.0	0.17355371900826447	0.7636363636363637	187	0.0506	0.3757	75.0	0.7060702875399361
2HWK	A	46.5	0.1099554234769688	0.2756052141527002	1618	333.5	0.16848816029143898	0.9024390243902439	893	0	-1	-1	-1	0	-1	-1	-1	0	-1	-1	-1	0.1072	0.2468	320.0	0.8369426751592357
3J2J	A	99.0	0.11797979797979798	0.2922922922922923	1476	320.0	0.15317073170731707	0.8722222222222222	845	0	-1	-1	-1	0	-1	-1	-1	0	-1	-1	-1	0.107	0.37	252.0	-1
1NCR	A	72.5	0.10959454034524288	0.29197860962566846	1556	333.5	0.1466544454628781	0.903954802259887	914	0	-1	-1	-1	0	-1	-1	-1	0	-1	-1	-1	0.1101	0.3027	285.0	0.8373063170441001
5XRS	C	89.5	0.11277072442120986	0.302	839	452.5	0.1895734597156398	0.8097165991902834	808	0	-1	-1	-1	0	-1	-1	-1	0	-1	-1	-1	0.1378	0.3209	172.0	-1
6EA8	F	34.0	0.037993920972644375	0.2840909090909091	1140	336.0	0.12830558276199805	0.8397435897435898	865	0	-1	-1	-1	716.5	0.11841767274595427	0.7826825127334465	3304	0	-1	-1	-1	0.0799	0.2717	180.0	-1
1BEV	3	97.0	0.07526488856412131	0.28973277074542897	2026	310.5	0.14326647564469913	0.8426966292134831	869	261.0	0.18181818181818182	0.84375	699	3571.0	0.3539610938821539	0.7711916461916462	3838	74.0	0.17479674796747968	0.8431372549019608	195	0.0986	0.2926	242.0	0.8374760994263862
1OHG	F	56.0	0.061148396718866516	0.2586750788643533	1024	464.0	0.1984511132623427	0.8874458874458875	802	0	-1	-1	-1	1075.0	0.20543122957002766	0.8145563310069791	2974	0	-1	-1	-1	0.1068	0.2797	280.0	0.8274760383386581
4DVL	B	75.0	0.06912767458264754	0.31715210355987056	3326	257.0	0.12079207920792079	0.9104477611940298	876	0	-1	-1	-1	0	-1	-1	-1	0	-1	-1	-1	0.0839	0.3346	161.0	0.8791455874086566
1QAI	B	31.0	0.037965072133637055	0.26525198938992045	2257	239.5	0.11332728921124206	0.9541984732824428	972	0	-1	-1	-1	3030.5	0.38398937053645577	0.766832504145937	3006	0	-1	-1	-1	0.1058	0.305	251.0	0.7818652849740932
6NCA	M	8.5	0.06030534351145038	0.24085365853658536	982	0	-1	-1	-1	26.5	0.04395604395604396	0.8571428571428571	259	764.5	0.17527582748244735	0.75	3056	249.0	0.3536036036036036	0.785	244	0.0072	0.4805	100.0	-1
5W9O	J	1564.0	0.29917469050894085	0.371160409556314	282	1056.0	0.3333333333333333	0.8268839103869654	727	0	-1	-1	-1	0	-1	-1	-1	0	-1	-1	-1	0.4042	0.8111	726.0	-1
6NCA	O	8.5	0.06030534351145038	0.24085365853658536	982	0	-1	-1	-1	26.5	0.04395604395604396	0.8571428571428571	259	764.5	0.17527582748244735	0.75	3056	249.0	0.3536036036036036	0.785	244	0.0072	0.4805	100.0	-1
6NK5	A	85.5	0.14527845036319612	0.2761795166858458	783	665.0	0.26	0.8881987577639752	778	0	-1	-1	-1	0	-1	-1	-1	0	-1	-1	-1	0.1541	0.2862	439.0	0.9980830670926517
6JYS	A	39.5	0.06498470948012232	0.31135531135531136	1035	387.0	0.17674418604651163	0.8796296296296297	859	0	-1	-1	-1	0	-1	-1	-1	0	-1	-1	-1	0.1089	0.2597	308.0	0.8943188759926696
6W2U	B	50.0	0.14649286157666047	0.2610619469026549	707	545.5	0.22211981566820277	0.8669064748201439	807	79.5	0.20522388059701493	0.7534246575342466	195	2772.0	0.39956070287539935	0.7868659064097523	2465	0	-1	-1	-1	0.1544	0.3163	380.0	0.30078125
6CS1	C	5230.0	0.7635082223962412	0.7793764988009593	26	2622.0	0.6299745977984759	0.8493150684931506	305	1063.0	0.8851851851851852	0.9227799227799228	11	10394.0	0.7314532520325203	0.7879036672140121	282	1064.0	0.22383419689119172	0.9818181818181818	745	0.8019	0.7336	1066.0	0.945619335347432
1SKW	B	29.5	0.019546520719311962	0.24271844660194175	1176	134.5	0.056695992179863146	0.8923076923076924	958	0	-1	-1	-1	0	-1	-1	-1	0	-1	-1	-1	0.0604	0.3506	105.0	0.8159744408945687
4RFT	m	43.0	0.054945054945054944	0.3048780487804878	1119	0	-1	-1	-1	0	-1	-1	-1	0	-1	-1	-1	0	-1	-1	-1	0.0857	0.3972	163.0	0.8345047923322684
6X9U	A	46.0	0.12352168199737187	0.3076923076923077	911	581.5	0.2693014705882353	0.8825301204819277	756	0	-1	-1	-1	0	-1	-1	-1	0	-1	-1	-1	0.146	0.2713	432.0	0.9980830670926517
1HGD	C	70.5	0.09097421203438395	0.2866817155756208	953	474.5	0.1871508379888268	0.8481012658227848	837	0	-1	-1	-1	0	-1	-1	-1	0	-1	-1	-1	0.141	0.322	328.0	0.9439083232810616
4XQ5	A	49.0	0.10202550637659415	0.2714570858283433	832	442.5	0.19412878787878787	0.8471074380165289	814	0	-1	-1	-1	0	-1	-1	-1	0	-1	-1	-1	0.1375	0.3202	170.0	-1
6IB1	D	69.0	0.06592592592592593	0.2688821752265861	1019	506.0	0.2310502283105023	0.9035714285714286	815	0	-1	-1	-1	1444.5	0.23316326530612244	0.8095659875996457	2791	0	-1	-1	-1	0.1402	0.2745	393.0	0.8223642172523962
4LXV	E	55.0	0.09084302325581395	0.26997840172786175	913	407.5	0.19245283018867926	0.8326530612244898	815	0	-1	-1	-1	0	-1	-1	-1	0	-1	-1	-1	0.1281	0.2972	323.0	0.9536585365853658
5CPW	D	28.0	0.06534508076358296	0.3016949152542373	1067	397.0	0.17142857142857143	0.8333333333333334	834	0	-1	-1	-1	0	-1	-1	-1	0	-1	-1	-1	0.091	0.2409	283.0	0.8755952380952381
6XS6	C	6722.0	1.0	1.0	0	2460.0	0.6302851524090463	0.8423127463863338	256	1325.0	1.0	1.0	0	19110.0	1.0	1.0	0	1145.0	1.0	1.0	0	0.7867	0.9669	787.0	0.8575079872204473
5RLR	B	103.0	0.037677245104659016	0.2894190871369295	6441	578.5	0.2406199021207178	0.8575581395348837	882	1325.0	1.0	1.0	0	4362.0	0.20218940562780105	0.8025663458734325	10182	1145.0	1.0	1.0	0	0.1712	0.2494	585.0	0.8047138047138047
6XCM	S	0	-1	-1	-1	189.5	0.0763888888888889	0.927710843373494	925	0	-1	-1	-1	0	-1	-1	-1	0	-1	-1	-1	-1	-1	0.8568690095846645
1QFU	A	70.5	0.09097421203438395	0.2866817155756208	953	421.0	0.20557156580211336	0.823076923076923	781	0	-1	-1	-1	0	-1	-1	-1	0	-1	-1	-1	0.1387	0.3216	317.0	0.9479103573591763
6ASW	C	40.5	0.13138297872340426	0.29404761904761906	1040	600.5	0.2601010101010101	0.8879310344827587	840	0	-1	-1	-1	0	-1	-1	-1	0	-1	-1	-1	0.1761	0.2666	555.0	0.8092643051771117
6J9E	C	53.0	0.123773173391494	0.2761557177615572	1012	1112.0	0.30319148936170215	0.8724489795918368	1104	0	-1	-1	-1	0	-1	-1	-1	0	-1	-1	-1	0.2117	0.1722	1288.0	0.8357827476038339
6B47	E	25.0	0.05995558845299778	0.3068181818181818	1087	403.0	0.19553072625698323	0.8641975308641975	831	0	-1	-1	-1	0	-1	-1	-1	0	-1	-1	-1	0.1094	0.2532	334.0	0.8332268370607029
4N5J	A	70.5	0.0967503692762186	0.27348643006263046	875	442.0	0.19296577946768062	0.8185483870967742	804	0	-1	-1	-1	1762.5	0.2947919262397209	0.7928954423592494	2521	0	-1	-1	-1	0.141	0.3292	318.0	0.9473046638400969
5HRI	B	22.0	0.029411764705882353	0.32231404958677684	1205	308.5	0.14228855721393036	0.9407894736842105	853	0	-1	-1	-1	598.5	0.09708236509166021	0.7932489451476793	3399	0	-1	-1	-1	0.0823	0.3034	176.0	0.7980922098569158
2J2J	A	49.0	0.08356545961002786	0.316622691292876	1057	274.5	0.13176007866273354	0.9054054054054054	869	0	-1	-1	-1	0	-1	-1	-1	0	-1	-1	-1	0.0821	0.2879	182.0	0.8317399617590823
6D84	H	36.0	0.03007518796992481	0.3225806451612903	1206	234.0	0.08968177434908389	0.8532110091743119	928	80.0	0.23272727272727273	0.7529411764705882	190	497.0	0.09575289575289575	0.7701863354037267	3402	222.5	0.10995184590690209	0.7527472527472527	1064	0.1819	0.2659	585.0	0.8244651673066374
3NBP	A	28.5	0.1298283261802575	0.28672985781990523	1020	565.0	0.18935837245696402	0.9307692307692308	1018	95.5	0.23595505617977527	0.7590361445783133	184	3307.5	0.40463724756918473	0.7778576563623293	2566	187.5	0.23629489603024575	0.8064516129032258	374	0.1668	0.2559	554.0	0.8469267139479906
4P9E	A	27.0	0.02854938271604938	0.33035714285714285	1184	183.0	0.08366141732283465	0.8947368421052632	921	0	-1	-1	-1	492.0	0.07997922617501947	0.8126649076517151	3472	0	-1	-1	-1	0.0613	0.2914	126.0	0.8231566820276498
5K9K	I	63.5	0.09229651162790697	0.27429805615550756	913	870.0	0.32377428307123035	0.8905852417302799	688	0	-1	-1	-1	0	-1	-1	-1	0	-1	-1	-1	0.1097	0.3213	497.0	-1
3J4U	E	45.0	0.054969879518072286	0.2644927536231884	1052	327.0	0.15246636771300448	0.8717948717948718	920	0	-1	-1	-1	673.5	0.16192394862754975	0.7591499409681228	3124	0	-1	-1	-1	0.107	0.246	327.0	0.8345047923322684
5WTE	A	86.5	0.09988474836726853	0.2898550724637681	1706	339.5	0.16490891658676893	0.8557213930348259	842	0	-1	-1	-1	4245.5	0.37396665265517726	0.7922232116355001	3768	0	-1	-1	-1	0.0944	0.2844	260.0	0.8357827476038339
7DD2	D	6722.0	1.0	1.0	0	2741.0	0.6666666666666666	0.8271334792122538	220	1325.0	1.0	1.0	0	19110.0	1.0	1.0	0	1145.0	1.0	1.0	0	0.1015	0.3359	213.0	0.860702875399361
4OLK	A	64.5	0.08193123628383321	0.2793017456359102	966	196.0	0.1103448275862069	0.8484848484848485	883	0	-1	-1	-1	1704.0	0.2618272841051314	0.7954372623574144	2680	0	-1	-1	-1	0.0761	0.3298	164.0	0.81275599765945
4CHF	A	48.5	0.1375089992800576	0.29249617151607965	736	313.5	0.11591355599214145	0.9365079365079365	892	0	-1	-1	-1	2087.5	0.3297009042429863	0.7817482133040132	2494	0	-1	-1	-1	0.0743	0.2888	160.0	-1
6ZTZ	O	60.0	0.09816272965879265	0.2846270928462709	1248	942.0	0.29239766081871343	0.8960573476702509	1152	0	-1	-1	-1	0	-1	-1	-1	0	-1	-1	-1	0.21	0.1692	1284.0	0.8408656906429026
6NCA	B	8.5	0.06030534351145038	0.24085365853658536	982	434.0	0.17349857006673022	0.8708133971291866	840	26.5	0.04395604395604396	0.8571428571428571	259	764.5	0.17527582748244735	0.75	3056	249.0	0.3536036036036036	0.785	244	0.0072	0.4805	100.0	-1
6CSG	B	90.5	0.08027006751687922	0.2691823899371069	1871	304.5	0.15472779369627507	0.8852459016393442	864	0	-1	-1	-1	0	-1	-1	-1	0	-1	-1	-1	0.1042	0.3224	247.0	0.8374760994263862
6Y5Y	I	26.0	0.07348703170028818	0.2727272727272727	1014	377.0	0.1758555133079848	0.8980582524271845	846	0	-1	-1	-1	1514.5	0.2467047998010445	0.7804878048780488	2750	0	-1	-1	-1	0.097	0.2498	275.0	0.8343908629441624
4D61	X	35.0	0.026053639846743294	0.3469387755102041	1207	225.5	0.08644400785854617	0.8888888888888888	919	0	-1	-1	-1	0	-1	-1	-1	0	-1	-1	-1	0.0787	0.2378	426.0	-1
5C25	A	40.5	0.13138297872340426	0.29404761904761906	1040	558.5	0.22857142857142856	0.9032258064516129	915	0	-1	-1	-1	0	-1	-1	-1	0	-1	-1	-1	0.1654	0.2558	554.0	0.8242498469075321
5RM9	B	103.0	0.037677245104659016	0.2894190871369295	6441	578.0	0.23705501618122976	0.8772455089820359	902	1325.0	1.0	1.0	0	4362.0	0.20218940562780105	0.8025663458734325	10182	1145.0	1.0	1.0	0	0.172	0.2504	585.0	0.8043599776411403
6ILF	A	20.5	0.06593406593406594	0.32608695652173914	1089	475.0	0.18043684710351376	0.9090909090909091	844	0	-1	-1	-1	0	-1	-1	-1	0	-1	-1	-1	0.1021	0.2671	279.0	0.8562300319488818
6GL1	C	24.0	0.046410442349528645	0.25396825396825395	1127	451.5	0.17191977077363896	0.8571428571428571	837	33.5	0.07547169811320754	0.8695652173913043	242	806.0	0.17459119496855346	0.7510822510822511	3051	253.5	0.09860093271152565	0.8409090909090909	1325	0.102	0.2624	273.0	0.8500315059861374
4YFL	E	60.0	0.12856196156394964	0.31239935587761675	888	456.5	0.2053654024051804	0.8774703557312253	828	0	-1	-1	-1	0	-1	-1	-1	0	-1	-1	-1	0.1099	0.2437	347.0	0.9980830670926517
4WE5	A	90.5	0.09847936278059377	0.29694323144104806	923	438.5	0.20616570327552985	0.8045112781954887	772	0	-1	-1	-1	0	-1	-1	-1	0	-1	-1	-1	0.1372	0.316	321.0	0.9479103573591763
6IGF	A	14.0	0.036616161616161616	0.26605504587155965	1366	561.5	0.24197983501374887	0.8571428571428571	783	0	-1	-1	-1	0	-1	-1	-1	0	-1	-1	-1	0.1424	0.281	413.0	0.8389776357827476
5JWE	A	15.5	0.06676899462778205	0.2620481927710843	971	449.5	0.1649387370405278	0.8838383838383839	863	0	-1	-1	-1	0	-1	-1	-1	0	-1	-1	-1	0.1047	0.2771	276.0	0.8589580686149937
5BZ0	A	103.5	0.04055232558139535	0.27299412915851273	5858	394.0	0.13815789473684212	0.8802395209580839	897	0	-1	-1	-1	0	-1	-1	-1	0	-1	-1	-1	0.0991	0.2753	76.0	-1
6Q0I	A	53.0	0.08810888252148998	0.27828054298642535	954	293.0	0.13560975609756099	0.8373493975903614	859	0	-1	-1	-1	0	-1	-1	-1	0	-1	-1	-1	0.0872	0.2993	212.0	-1
2HWD	3	79.5	0.09361189232623543	0.24760892667375134	1548	301.5	0.15105162523900573	0.9028571428571428	871	0	-1	-1	-1	0	-1	-1	-1	0	-1	-1	-1	0.1083	0.3016	19.0	-1
6NK6	N	22.0	0.037786774628879895	0.24034334763948498	1249	410.5	0.15829383886255924	0.8835978835978836	866	0	-1	-1	-1	0	-1	-1	-1	0	-1	-1	-1	0.1547	0.2877	439.0	0.9955271565495207
3ZQM	I	40.5	0.02627511591962906	0.27419354838709675	1170	113.0	0.03277060575968222	0.9705882352941176	973	0	-1	-1	-1	0	-1	-1	-1	0	-1	-1	-1	0.045	0.4063	57.0	0.6168872085696282
3SJI	A	43.5	0.09193776520509193	0.25793650793650796	910	355.0	0.14428857715430862	0.8780487804878049	834	0	-1	-1	-1	0	-1	-1	-1	0	-1	-1	-1	0.0714	0.2581	179.0	0.8169971671388102
6C2M	D	38.5	0.035357417371252885	0.3006535947712418	1148	343.0	0.14285714285714285	0.8674698795180723	842	0	-1	-1	-1	0	-1	-1	-1	0	-1	-1	-1	0.0719	0.2684	191.0	0.8237527114967462
5TGU	E	49.0	0.10202550637659415	0.2714570858283433	832	434.5	0.18181818181818182	0.8398268398268398	836	0	-1	-1	-1	0	-1	-1	-1	0	-1	-1	-1	0.138	0.3179	318.0	0.9303571428571429
5Z58	4	10.0	0.0047875523638539795	0.3076923076923077	1645	0	-1	-1	-1	44.5	0.09854014598540146	0.7714285714285715	239	995.5	0.19626168224299065	0.7740058195926285	3035	164.0	0.3790849673202614	0.7837837837837838	158	0.115	0.2865	299.0	0.5827476038338658
6ZSL	B	103.0	0.037677245104659016	0.2894190871369295	6441	595.0	0.24469820554649266	0.872093023255814	882	1325.0	1.0	1.0	0	4362.0	0.20218940562780105	0.8025663458734325	10182	1145.0	1.0	1.0	0	0.1731	0.2569	572.0	0.8021360314783587
2PWX	A	101.0	0.04011540046709713	0.2736644798500469	6212	507.0	0.1928982725527831	0.8626609442060086	809	1063.0	0.8851851851851852	0.9227799227799228	11	4322.5	0.19989707395971182	0.807064410804393	10233	1064.0	0.22383419689119172	0.9818181818181818	745	0.115	0.291	289.0	0.8364217252396167
3KLF	M	40.5	0.13138297872340426	0.29404761904761906	1040	596.0	0.21925566343042072	0.9033333333333333	936	0	-1	-1	-1	0	-1	-1	-1	0	-1	-1	-1	-1	-1	0.7994750656167979
5RHJ	A	50.5	0.04151130996768581	0.24962630792227206	3354	464.0	0.2077125328659071	0.855595667870036	864	118.0	0.21754385964912282	0.7209302325581395	199	3578.5	0.23213627992633518	0.7824332712600869	7638	196.0	0.3202614379084967	0.7424242424242424	261	0.1297	0.2387	435.0	0.8308641975308642
1TOX	B	57.5	0.07519325368938862	0.2565947242206235	1006	874.0	0.26442721791559	0.9109792284866469	824	0	-1	-1	-1	0	-1	-1	-1	0	-1	-1	-1	0.156	0.2499	513.0	0.8592677345537757
4MHI	K	40.0	0.08629441624365482	0.25757575757575757	917	434.0	0.2084130019120459	0.8616600790513834	793	0	-1	-1	-1	1758.0	0.3091775325977934	0.8001297858533419	2447	0	-1	-1	-1	0.1356	0.3116	323.0	0.9536585365853658
6BEH	C	56.0	0.08888888888888889	0.289044289044289	966	752.0	0.25063291139240507	0.9054878048780488	857	0	-1	-1	-1	1795.0	0.29090004972650424	0.8035714285714286	2566	0	-1	-1	-1	0.1561	0.2505	529.0	0.8364217252396167
4YY9	A	53.5	0.06425992779783393	0.40271493212669685	1164	421.0	0.19259962049335863	0.7992125984251969	800	0	-1	-1	-1	0	-1	-1	-1	0	-1	-1	-1	0.1393	0.319	325.0	0.9993610223642172
2WSH	C	36.0	0.02617397998460354	0.3090909090909091	1189	196.0	0.06692531522793405	0.8846153846153846	953	0	-1	-1	-1	530.0	0.07751540041067762	0.8365650969529086	3535	0	-1	-1	-1	0.0787	0.3722	126.0	0.8424700693131695
6ZOJ	L	33.5	0.036776212832550864	0.30718954248366015	1125	247.0	0.12187812187812187	0.9172932330827067	868	121.5	0.3074792243767313	0.7551020408163265	214	212.5	0.03612903225806452	0.7734806629834254	3694	294.5	0.0024471015766953873	0.8477157360406091	68047	0.0688	0.2957	151.0	0.7303514376996805
2WZP	A	49.5	0.04451038575667656	0.31746031746031744	1159	442.0	0.1883495145631068	0.8858447488584474	811	0	-1	-1	-1	0	-1	-1	-1	0	-1	-1	-1	0.1085	0.3052	266.0	0.8338658146964856
1HGJ	A	70.5	0.09097421203438395	0.2866817155756208	953	473.5	0.20038167938931298	0.7984790874524715	785	0	-1	-1	-1	0	-1	-1	-1	0	-1	-1	-1	0.1404	0.3205	328.0	0.9276822762299941
5RLE	B	103.0	0.037677245104659016	0.2894190871369295	6441	578.0	0.2353413654618474	0.9015384615384615	920	1325.0	1.0	1.0	0	4362.0	0.20218940562780105	0.8025663458734325	10182	1145.0	1.0	1.0	0	0.1756	0.2575	585.0	0.8095238095238095
5RHI	A	50.5	0.04151130996768581	0.24962630792227206	3354	464.0	0.2077125328659071	0.855595667870036	864	118.0	0.21754385964912282	0.7209302325581395	199	3578.5	0.23213627992633518	0.7824332712600869	7638	196.0	0.3202614379084967	0.7424242424242424	261	0.1138	0.2081	435.0	0.8509316770186336
6CUE	c	46.0	0.12352168199737187	0.3076923076923077	911	577.5	0.2224168126094571	0.8552188552188552	845	0	-1	-1	-1	0	-1	-1	-1	0	-1	-1	-1	0.0734	0.4547	102.0	0.9432709716354858
5YWP	Q	0	-1	-1	-1	380.0	0.16583912611717974	0.8743455497382199	816	0	-1	-1	-1	0	-1	-1	-1	0	-1	-1	-1	0.0936	0.2851	215.0	0.8568690095846645
7DK7	a	6722.0	1.0	1.0	0	327.0	0.14481409001956946	0.8457142857142858	847	1325.0	1.0	1.0	0	19110.0	1.0	1.0	0	1145.0	1.0	1.0	0	0.8424	0.7752	1060.0	0.8570520965692503
6TWH	C	45.0	0.09715120525931337	0.29490022172949004	918	407.5	0.1909689557855127	0.8675213675213675	829	0	-1	-1	-1	0	-1	-1	-1	0	-1	-1	-1	0.1358	0.3196	315.0	1.0
3FKU	Z	0	-1	-1	-1	345.0	0.1560077519379845	0.8563829787234043	844	0	-1	-1	-1	0	-1	-1	-1	0	-1	-1	-1	0.0918	0.2858	234.0	0.855591054313099
6P59	B	36.0	0.024806201550387597	0.31683168316831684	1189	270.0	0.1110056925996205	0.9285714285714286	928	44.0	0.10294117647058823	0.8235294117647058	238	420.5	0.07584627131585646	0.7862796833773087	3550	75.5	0.189873417721519	0.9	187	0.0596	0.3472	98.0	0.8179122182680901
6BEB	B	56.0	0.08888888888888889	0.289044289044289	966	730.5	0.2753246753246753	0.8857938718662952	796	0	-1	-1	-1	1795.0	0.29090004972650424	0.8035714285714286	2566	0	-1	-1	-1	0.1501	0.2401	530.0	0.8364217252396167
1HGH	E	70.5	0.09097421203438395	0.2866817155756208	953	481.5	0.20265151515151514	0.8392156862745098	801	0	-1	-1	-1	0	-1	-1	-1	0	-1	-1	-1	0.1403	0.3188	328.0	0.9276822762299941
1N5Y	A	40.5	0.13138297872340426	0.29404761904761906	1040	593.0	0.19936958234830576	0.9301470588235294	997	0	-1	-1	-1	0	-1	-1	-1	0	-1	-1	-1	0.1776	0.2702	558.0	0.8199279711884754
6IGE	B	64.5	0.07932011331444759	0.3111111111111111	1052	605.5	0.25462962962962965	0.8620689655172413	761	0	-1	-1	-1	0	-1	-1	-1	0	-1	-1	-1	0.1451	0.2835	413.0	0.8389776357827476
6TWH	P	0	-1	-1	-1	442.0	0.19154929577464788	0.8571428571428571	827	0	-1	-1	-1	0	-1	-1	-1	0	-1	-1	-1	-1	-1	0.9842767295597484
5XM9	C	22.0	0.029411764705882353	0.32231404958677684	1205	263.0	0.11403508771929824	0.8931297709923665	895	0	-1	-1	-1	598.5	0.09708236509166021	0.7932489451476793	3399	0	-1	-1	-1	0.0733	0.2791	174.0	0.83004455760662
1C0M	D	14.5	0.15054347826086956	0.2673745173745174	804	441.5	0.15309126594700687	0.8666666666666667	839	0	-1	-1	-1	0	-1	-1	-1	0	-1	-1	-1	0.0997	0.3045	216.0	0.8319488817891374
6U59	G	59.5	0.12907702984038863	0.26878612716763006	749	634.0	0.29471733086190915	0.8857938718662952	720	0	-1	-1	-1	0	-1	-1	-1	0	-1	-1	-1	0.074	0.4225	112.0	0.945619335347432
4EDB	A	58.5	0.08938953488372094	0.2662337662337662	914	328.5	0.1554357592093441	0.8963730569948186	920	0	-1	-1	-1	0	-1	-1	-1	0	-1	-1	-1	0.13	0.2975	323.0	0.8600638977635783
1KSX	A	33.5	0.0532051282051282	0.2610062893081761	1242	217.5	0.09046692607003891	0.93	928	0	-1	-1	-1	1829.0	0.3082225504677499	0.7934093789607097	2484	0	-1	-1	-1	0.0894	0.4043	145.0	0.8318471337579618
5RHL	A	50.5	0.04151130996768581	0.24962630792227206	3354	447.0	0.1929371231696813	0.8715953307392996	904	118.0	0.21754385964912282	0.7209302325581395	199	3578.5	0.23213627992633518	0.7824332712600869	7638	196.0	0.3202614379084967	0.7424242424242424	261	0.1299	0.2391	435.0	0.85633626097867
6CUF	3	0	-1	-1	-1	212.0	0.0751730959446093	0.9156626506024096	928	0	-1	-1	-1	0	-1	-1	-1	0	-1	-1	-1	0.0786	0.4253	453.0	-1
5RHO	A	50.5	0.04151130996768581	0.24962630792227206	3354	470.0	0.20877192982456141	0.8561151079136691	862	118.0	0.21754385964912282	0.7209302325581395	199	3578.5	0.23213627992633518	0.7824332712600869	7638	196.0	0.3202614379084967	0.7424242424242424	261	0.1304	0.2386	435.0	0.8458646616541353
4RW6	A	40.5	0.13138297872340426	0.29404761904761906	1040	525.5	0.18110236220472442	0.9126984126984127	1018	0	-1	-1	-1	0	-1	-1	-1	0	-1	-1	-1	0.1679	0.2628	538.0	0.8575757575757575
6FUW	A	32.5	0.015028901734104046	0.32231404958677684	2474	1205.0	0.32723833543505676	0.8811544991511036	997	67.5	0.15384615384615385	0.7924528301886793	220	2419.0	0.3642300018138944	0.7603180613404014	2872	75.5	0.2320675105485232	0.6962025316455697	158	0.2228	0.1915	1181.0	0.8367088607594937
3L2V	B	50.5	0.03651685393258427	0.2785714285714286	1856	275.0	0.10273972602739725	0.8467741935483871	898	0	-1	-1	-1	0	-1	-1	-1	0	-1	-1	-1	0.0793	0.3093	163.0	0.8250950570342205
2YGC	B	56.0	0.08888888888888889	0.289044289044289	966	712.5	0.25612848689771767	0.8859649122807017	841	0	-1	-1	-1	1795.0	0.29090004972650424	0.8035714285714286	2566	0	-1	-1	-1	0.1499	0.2381	534.0	0.8410924891371818
6QOZ	G	66.0	0.15276851234156105	0.27926829268292686	679	566.5	0.22047970479704798	0.8951310861423221	817	0	-1	-1	-1	3071.0	0.4208553791887125	0.7865677791512155	2109	0	-1	-1	-1	0.0928	0.3924	79.0	-1
5A32	B	66.0	0.15276851234156105	0.27926829268292686	679	566.5	0.22047970479704798	0.8951310861423221	817	0	-1	-1	-1	3071.0	0.4208553791887125	0.7865677791512155	2109	0	-1	-1	-1	0.1078	0.2278	368.0	0.8364217252396167
6P4K	B	47.0	0.09469153515064563	0.3142857142857143	974	583.0	0.2421142369991475	0.8792569659442725	850	16.0	0.01509433962264151	0.8	260	1338.5	0.25605282465150403	0.7704194260485652	2730	96.0	0.19747899159663865	0.7121212121212122	172	0.1426	0.2298	513.0	0.8321385902031063
5BR6	C	48.0	0.05212211466865227	0.2734375	1087	444.0	0.20247148288973385	0.8287937743190662	795	0	-1	-1	-1	0	-1	-1	-1	0	-1	-1	-1	0.1398	0.3179	326.0	0.9370880766926303
4OJ6	B	59.0	0.1166902404526167	0.26232114467408585	785	815.5	0.3349282296650718	0.865979381443299	769	0	-1	-1	-1	0	-1	-1	-1	0	-1	-1	-1	0.1861	0.2269	746.0	0.8302114803625378
6V8Z	E	73.0	0.10045317220543806	0.3341708542713568	926	362.0	0.15674603174603174	0.8729281767955801	827	0	-1	-1	-1	0	-1	-1	-1	0	-1	-1	-1	0.1118	0.3506	227.0	0.8568690095846645
6ADY	A	50.5	0.04151130996768581	0.24962630792227206	3354	436.5	0.2	0.8576779026217228	878	118.0	0.21754385964912282	0.7209302325581395	199	3578.5	0.23213627992633518	0.7824332712600869	7638	196.0	0.3202614379084967	0.7424242424242424	261	0.1194	0.2206	428.0	0.8280643372157516
4BLQ	F	54.0	0.06090225563909774	0.3068181818181818	1066	493.0	0.1873198847262248	0.9285714285714286	831	0	-1	-1	-1	839.0	0.15382685069008784	0.763387297633873	3182	0	-1	-1	-1	0.0934	0.2538	267.0	0.7258785942492013
2HWE	3	79.5	0.09361189232623543	0.24760892667375134	1548	301.5	0.15105162523900573	0.9028571428571428	871	0	-1	-1	-1	0	-1	-1	-1	0	-1	-1	-1	0.1084	0.301	19.0	-1
4M1X	A	39.5	0.015945330296127564	0.42	1267	151.5	0.053266331658291456	0.8688524590163934	934	0	-1	-1	-1	372.5	0.053095053095053094	0.8333333333333334	3615	0	-1	-1	-1	0.0447	0.4135	73.0	0.8108626198083068
5W3M	C	102.0	0.11455360782715043	0.28128128128128127	1454	353.0	0.15930902111324377	0.8469387755102041	846	0	-1	-1	-1	3976.5	0.3441054091539528	0.7871192893401016	4058	0	-1	-1	-1	0.1059	0.3075	273.0	0.8368387507966858
6D84	C	36.0	0.03007518796992481	0.3225806451612903	1206	251.5	0.09204218600191755	0.9142857142857143	938	80.0	0.23272727272727273	0.7529411764705882	190	497.0	0.09575289575289575	0.7701863354037267	3402	222.5	0.10995184590690209	0.7527472527472527	1064	0.0091	0.3584	10.0	0.8308374930671104
4Y4Y	b	48.0	0.056628914057295136	0.2951388888888889	1213	0	-1	-1	-1	0	-1	-1	-1	0	-1	-1	-1	0	-1	-1	-1	0.0906	0.3606	191.0	-1
3J2N	W	75.0	0.10084033613445378	0.2857142857142857	924	837.0	0.324486301369863	0.8875878220140515	741	0	-1	-1	-1	2142.5	0.3234155781325593	0.8015587529976019	2466	0	-1	-1	-1	0.0771	0.2538	609.0	-1
4Y4Y	R	48.0	0.056628914057295136	0.2951388888888889	1213	342.0	0.12852969814995133	0.8979591836734694	880	0	-1	-1	-1	0	-1	-1	-1	0	-1	-1	-1	0.0906	0.3606	191.0	-1
2HD0	J	85.0	0.08370173887415266	0.31874298540965207	2502	182.5	0.0769980506822612	0.9294117647058824	941	0	-1	-1	-1	0	-1	-1	-1	0	-1	-1	-1	0.0786	0.3694	127.0	0.8552875695732839
6WKK	D	26.5	0.04790874524714829	0.2625	1075	463.5	0.20096618357487922	0.9122807017543859	807	0	-1	-1	-1	954.0	0.15076142131979695	0.8125854993160054	3209	0	-1	-1	-1	0.1048	0.2579	280.0	0.8210191082802548
5NUZ	D	38.5	0.0783744557329463	0.28421052631578947	998	241.5	0.09782608695652174	0.8761061946902655	899	0	-1	-1	-1	0	-1	-1	-1	0	-1	-1	-1	0.079	0.3744	142.0	0.9414604707302353
3SAM	A	56.0	0.08888888888888889	0.289044289044289	966	733.5	0.2546218487394958	0.9044776119402985	855	0	-1	-1	-1	1795.0	0.29090004972650424	0.8035714285714286	2566	0	-1	-1	-1	0.1534	0.2401	541.0	0.8357827476038339
6VRW	D	0	-1	-1	-1	547.5	0.2180385288966725	0.8829787234042553	860	0	-1	-1	-1	0	-1	-1	-1	0	-1	-1	-1	0.0666	0.3613	124.0	0.9444108761329305
6VPX	E	29.5	0.026822558459422285	0.23780487804878048	1290	555.0	0.21359223300970873	0.88	858	0	-1	-1	-1	0	-1	-1	-1	0	-1	-1	-1	0.1225	0.2266	109.0	-1
4Y4Y	c	48.0	0.056628914057295136	0.2951388888888889	1213	0	-1	-1	-1	0	-1	-1	-1	0	-1	-1	-1	0	-1	-1	-1	0.0906	0.3606	191.0	-1
6DUH	B	40.5	0.13138297872340426	0.29404761904761906	1040	420.5	0.14920368818105617	0.8768472906403941	990	0	-1	-1	-1	0	-1	-1	-1	0	-1	-1	-1	0.1388	0.2618	412.0	0.838319541693189
4Y4Y	V	48.0	0.056628914057295136	0.2951388888888889	1213	342.0	0.12852969814995133	0.8979591836734694	880	0	-1	-1	-1	0	-1	-1	-1	0	-1	-1	-1	0.0906	0.3606	191.0	-1
4XKF	E	53.5	0.06425992779783393	0.40271493212669685	1164	418.0	0.19303201506591336	0.8613445378151261	824	0	-1	-1	-1	0	-1	-1	-1	0	-1	-1	-1	0.139	0.3168	325.0	0.9993610223642172
2BST	A	18.0	0.05066079295154185	0.25274725274725274	1089	425.5	0.17313150425733206	0.905940594059406	855	27.0	0.06792452830188679	0.8571428571428571	244	790.0	0.16865969108121576	0.7547380156075808	3117	192.0	0.33705357142857145	0.7294685990338164	241	0.102	0.2718	276.0	0.8601398601398601
6S9J	E	53.5	0.06836363636363636	0.23857868020304568	981	261.5	0.113	0.8432835820895522	866	0	-1	-1	-1	1601.0	0.2600997506234414	0.8004604758250192	2707	0	-1	-1	-1	0.0763	0.3075	149.0	-1
7KDE	E	46.0	0.12352168199737187	0.3076923076923077	911	500.5	0.21766280107047278	0.8243243243243243	825	0	-1	-1	-1	0	-1	-1	-1	0	-1	-1	-1	0.1185	0.2221	429.0	0.997444089456869
4CSH	B	67.0	0.08119970738844184	0.27680798004987534	966	188.5	0.10623781676413255	0.9008264462809917	905	0	-1	-1	-1	1704.5	0.2558830814961605	0.8114689709347996	2764	0	-1	-1	-1	0.0752	0.3345	164.0	0.7950138504155124
6C0K	B	40.5	0.13138297872340426	0.29404761904761906	1040	448.0	0.1588628762541806	0.95	996	0	-1	-1	-1	0	-1	-1	-1	0	-1	-1	-1	0.1386	0.2633	412.0	0.838319541693189
4MHI	I	40.0	0.08629441624365482	0.25757575757575757	917	416.5	0.1956315289648623	0.8373983739837398	807	0	-1	-1	-1	1758.0	0.3091775325977934	0.8001297858533419	2447	0	-1	-1	-1	0.1353	0.3145	323.0	0.9536585365853658
6NK5	B	85.5	0.14527845036319612	0.2761795166858458	783	726.5	0.2849213691026827	0.9032258064516129	740	0	-1	-1	-1	0	-1	-1	-1	0	-1	-1	-1	0.1311	0.254	419.0	0.9980830670926517
5HMG	C	63.5	0.09222948438634714	0.2748917748917749	915	470.0	0.20916905444126074	0.8295454545454546	783	0	-1	-1	-1	0	-1	-1	-1	0	-1	-1	-1	0.1399	0.3169	328.0	0.9287833827893175
6ZSL	A	103.0	0.037677245104659016	0.2894190871369295	6441	564.0	0.23875715453802127	0.8716417910447761	888	1325.0	1.0	1.0	0	4362.0	0.20218940562780105	0.8025663458734325	10182	1145.0	1.0	1.0	0	0.1719	0.2509	585.0	0.8021360314783587
5UDD	A	65.0	0.09214285714285714	0.28859060402684567	953	677.5	0.20754716981132076	0.9063670411985019	899	0	-1	-1	-1	0	-1	-1	-1	0	-1	-1	-1	0.2181	0.4192	449.0	0.855044699872286
4FMH	J	24.0	0.07629629629629629	0.2985507246376812	1005	394.0	0.17703349282296652	0.8726415094339622	833	0	-1	-1	-1	0	-1	-1	-1	0	-1	-1	-1	0.0898	0.246	272.0	0.8402555910543131
1VBE	1	75.5	0.11595394736842106	0.2693409742120344	1385	303.0	0.14023831347387716	0.8947368421052632	920	0	-1	-1	-1	0	-1	-1	-1	0	-1	-1	-1	0.094	0.2426	279.0	0.833029751062538
4Y4Y	W	48.0	0.056628914057295136	0.2951388888888889	1213	342.0	0.12852969814995133	0.8979591836734694	880	0	-1	-1	-1	0	-1	-1	-1	0	-1	-1	-1	0.0906	0.3606	191.0	-1
4HXD	C	12.0	0.008421052631578947	0.27586206896551724	1842	144.0	0.06288032454361055	0.8611111111111112	914	71.5	0.1881918819188192	0.8360655737704918	210	1798.0	0.326579835986493	0.7808535178777394	2412	66.0	0.17355371900826447	0.7636363636363637	187	0.0512	0.39	75.0	0.7068965517241379
1HGG	E	63.5	0.09222948438634714	0.2748917748917749	915	495.0	0.21220930232558138	0.7849462365591398	753	0	-1	-1	-1	0	-1	-1	-1	0	-1	-1	-1	0.1402	0.3187	328.0	0.9265837773830669
5MUY	B	96.0	0.12780656303972365	0.2951146560319043	1313	0	-1	-1	-1	0	-1	-1	-1	4214.5	0.39013118664281454	0.8039938556067588	3453	0	-1	-1	-1	0.1123	0.2547	327.0	0.8435722411831627
6EA9	E	34.0	0.037993920972644375	0.2840909090909091	1140	358.0	0.13654223968565815	0.8742138364779874	859	0	-1	-1	-1	716.5	0.11841767274595427	0.7826825127334465	3304	0	-1	-1	-1	0.0766	0.2564	195.0	0.841897233201581
5L7O	B	55.0	0.1388101983002833	0.26886145404663925	683	328.0	0.12610837438423644	0.8707482993197279	868	0	-1	-1	-1	2730.0	0.3960811756473058	0.7927170868347339	2145	0	-1	-1	-1	0.0947	0.3964	179.0	0.8355640535372849
1Z50	A	59.5	0.07474747474747474	0.31444759206798867	1132	740.5	0.2873030583873957	0.8806818181818182	727	0	-1	-1	-1	0	-1	-1	-1	0	-1	-1	-1	0.1292	0.2312	448.0	0.8886363636363637
5LWI	C	94.5	0.12435233160621761	0.30141287284144425	907	380.0	0.18862559241706162	0.8728070175438597	827	0	-1	-1	-1	0	-1	-1	-1	0	-1	-1	-1	0.096	0.3249	236.0	0.8351437699680511
5E6I	M	8.5	0.06030534351145038	0.24085365853658536	982	335.5	0.17000955109837632	0.8599033816425121	840	26.5	0.04395604395604396	0.8571428571428571	259	764.5	0.17527582748244735	0.75	3056	249.0	0.3536036036036036	0.785	244	0.0975	0.3228	9.0	-1
7AGF	D	66.5	0.14460154241645246	0.2694610778443114	721	364.0	0.17378351539225423	0.8454106280193237	800	60.5	0.15087719298245614	0.7818181818181819	230	2981.5	0.4253618492114928	0.7721568627450981	2079	295.0	0.07245744216499345	0.8177339901477833	2088	0.0922	0.2961	231.0	0.8223642172523962
5E2Y	E	41.5	0.09708029197080292	0.28297872340425534	900	420.0	0.19230769230769232	0.8760683760683761	832	0	-1	-1	-1	0	-1	-1	-1	0	-1	-1	-1	0.1362	0.3183	323.0	0.9382494004796164
3J8W	I	45.0	0.08953068592057761	0.3155216284987277	992	242.0	0.0875251509054326	0.8877551020408163	896	0	-1	-1	-1	0	-1	-1	-1	0	-1	-1	-1	0.075	0.4356	421.0	-1
3J8W	F	0	-1	-1	-1	242.0	0.0875251509054326	0.8877551020408163	896	0	-1	-1	-1	0	-1	-1	-1	0	-1	-1	-1	0.075	0.4356	421.0	-1
3J8W	G	0	-1	-1	-1	242.0	0.0875251509054326	0.8877551020408163	896	0	-1	-1	-1	0	-1	-1	-1	0	-1	-1	-1	0.075	0.4356	421.0	-1
3J1P	B	64.0	0.09649122807017543	0.2996594778660613	1855	660.0	0.2532188841201717	0.8600583090379009	822	0	-1	-1	-1	0	-1	-1	-1	0	-1	-1	-1	0.1544	0.2449	525.0	0.8357827476038339
3ZP1	E	49.0	0.08946608946608947	0.2743362831858407	934	438.5	0.1912464319695528	0.7944664031620553	798	0	-1	-1	-1	0	-1	-1	-1	0	-1	-1	-1	0.1354	0.3178	158.0	-1
5NMG	A	8.5	0.06030534351145038	0.24085365853658536	982	454.5	0.17362428842504743	0.8926829268292683	849	26.5	0.04395604395604396	0.8571428571428571	259	764.5	0.17527582748244735	0.75	3056	249.0	0.3536036036036036	0.785	244	0.1077	0.2766	276.0	0.8576874205844981
3U6X	Z	35.5	0.05155420773313116	0.26877470355731226	1066	234.5	0.07333994053518335	0.9367088607594937	930	0	-1	-1	-1	1063.5	0.17076923076923076	0.8102189781021898	3078	0	-1	-1	-1	0.061	0.316	105.0	0.7271565495207668
4M40	A	79.5	0.10771470160116449	0.3064182194616977	891	484.5	0.21408182683158897	0.8241758241758241	778	0	-1	-1	-1	0	-1	-1	-1	0	-1	-1	-1	0.1431	0.3237	343.0	0.9210836277974087
2OC1	A	85.0	0.08370173887415266	0.31874298540965207	2502	318.0	0.12074001947419669	0.9051094890510949	890	0	-1	-1	-1	0	-1	-1	-1	0	-1	-1	-1	0.0838	0.3107	183.0	0.8697701826753094
4YYB	A	53.5	0.06425992779783393	0.40271493212669685	1164	422.5	0.1982840800762631	0.803088803088803	790	0	-1	-1	-1	0	-1	-1	-1	0	-1	-1	-1	0.1393	0.319	325.0	0.9421686746987952
6SK6	B	88.5	0.11558811558811559	0.28600201409869086	1464	326.5	0.15532118887823587	0.84375	851	0	-1	-1	-1	0	-1	-1	-1	0	-1	-1	-1	0.1019	0.3174	252.0	0.8360864040660737
3M6S	A	58.0	0.07708333333333334	0.2810126582278481	1045	439.5	0.201329534662868	0.8412698412698413	801	0	-1	-1	-1	0	-1	-1	-1	0	-1	-1	-1	0.1291	0.2972	171.0	-1
1VCC	A	49.0	0.040680473372781065	0.23404255319148937	1117	122.0	0.04554455445544554	0.92	960	0	-1	-1	-1	1060.5	0.15923406399596876	0.7919799498746867	3171	0	-1	-1	-1	0.0446	0.3539	77.0	0.8140575079872204
4K66	A	45.0	0.09905316824471959	0.2899786780383795	904	445.5	0.20152091254752852	0.8412698412698413	800	0	-1	-1	-1	0	-1	-1	-1	0	-1	-1	-1	0.1347	0.3158	321.0	0.9450151057401812
4E5X	A	8.5	0.06030534351145038	0.24085365853658536	982	431.0	0.174373795761079	0.8227272727272728	818	26.5	0.04395604395604396	0.8571428571428571	259	764.5	0.17527582748244735	0.75	3056	249.0	0.3536036036036036	0.785	244	0.1022	0.2612	275.0	0.8530534351145038
6TXO	A	45.0	0.09715120525931337	0.29490022172949004	918	406.0	0.19617224880382775	0.8232931726907631	796	0	-1	-1	-1	0	-1	-1	-1	0	-1	-1	-1	0.1133	0.4461	172.0	0.8594249201277955
3SJV	S	37.0	0.026985350809560524	0.3017241379310345	1181	320.0	0.15178571428571427	0.884393063583815	835	0	-1	-1	-1	0	-1	-1	-1	0	-1	-1	-1	0.1009	0.3323	197.0	0.805111821086262
3JBF	1	65.5	0.10756166599272139	0.26362735381565905	1464	353.0	0.14773776546629733	0.8743169398907104	900	264.0	0.2222222222222222	0.7767857142857143	559	3751.5	0.3651567944250871	0.7995117485505036	3898	0	-1	-1	-1	0.0857	0.2218	123.0	-1
5A8V	A	45.5	0.04284621270084162	0.2557077625570776	1088	0	-1	-1	-1	0	-1	-1	-1	0	-1	-1	-1	0	-1	-1	-1	0.1057	0.3124	245.0	0.8275862068965517
5XLR	A	5230.0	0.7635082223962412	0.7793764988009593	26	2209.5	0.5962199312714777	0.8193624557260921	317	1063.0	0.8851851851851852	0.9227799227799228	11	10394.0	0.7314532520325203	0.7879036672140121	282	1064.0	0.22383419689119172	0.9818181818181818	745	0.9379	0.8933	1022.0	0.860702875399361
5XL4	B	46.5	0.0743801652892562	0.2805194805194805	1067	501.0	0.20613614573346117	0.8301158301158301	784	0	-1	-1	-1	0	-1	-1	-1	0	-1	-1	-1	0.1098	0.4594	172.0	0.9589209074187615
3U5Z	P	36.0	0.042701863354037264	0.25821596244131456	1075	318.5	0.14051973051010588	0.8538011695906432	868	0	-1	-1	-1	807.5	0.12698819907644945	0.8101472995090017	3287	0	-1	-1	-1	0.1423	0.3311	222.0	-1
2VJJ	A	96.0	0.10596491228070175	0.27060931899641577	867	746.5	0.2681099084096586	0.8473684210526315	821	0	-1	-1	-1	2161.0	0.35099177552007743	0.7968149368478857	2313	0	-1	-1	-1	0.1692	0.2428	598.0	0.8182308522114348
6XCN	C	6722.0	1.0	1.0	0	2970.0	0.7209302325581395	0.8573008849557522	171	1325.0	1.0	1.0	0	19110.0	1.0	1.0	0	1145.0	1.0	1.0	0	0.8085	0.7983	985.0	1.0
6QPO	A	57.5	0.028514588859416445	0.2866666666666667	1358	241.5	0.11069063386944182	0.9285714285714286	931	0	-1	-1	-1	0	-1	-1	-1	0	-1	-1	-1	0.0806	0.2779	200.0	-1
4RS5	L	81.5	0.07976794778825236	0.3107344632768362	2050	320.5	0.15324927255092144	0.8359788359788359	842	0	-1	-1	-1	0	-1	-1	-1	0	-1	-1	-1	0.094	0.2723	236.0	0.8383386581469648
7AGG	D	53.0	0.027479892761394103	0.33064516129032256	1368	305.5	0.14038461538461539	0.8390804597701149	866	0	-1	-1	-1	0	-1	-1	-1	0	-1	-1	-1	0.083	0.2991	198.0	0.8223642172523962
2ECS	B	24.5	0.009411764705882352	0.1875	1211	140.5	0.04334677419354839	0.8431372549019608	941	0	-1	-1	-1	0	-1	-1	-1	0	-1	-1	-1	0.0483	0.4346	60.0	0.7166454891994918
1S8D	A	8.5	0.06030534351145038	0.24085365853658536	982	426.5	0.16261682242990655	0.925531914893617	882	26.5	0.04395604395604396	0.8571428571428571	259	764.5	0.17527582748244735	0.75	3056	249.0	0.3536036036036036	0.785	244	0.1023	0.2694	275.0	0.8530534351145038
5WK1	F	35.5	0.05675877520537715	0.26573426573426573	1053	422.0	0.19193857965451055	0.851063829787234	807	0	-1	-1	-1	0	-1	-1	-1	0	-1	-1	-1	0.0631	0.2889	148.0	0.8319488817891374
5NED	B	60.5	0.1033446072904923	0.2913135593220339	1717	396.5	0.14833005893909626	0.8830409356725146	847	0	-1	-1	-1	0	-1	-1	-1	0	-1	-1	-1	0.0836	0.2832	206.0	0.8320610687022901
6OJ0	i	0	-1	-1	-1	270.5	0.10278578290105668	0.8916666666666667	921	0	-1	-1	-1	0	-1	-1	-1	0	-1	-1	-1	0.0874	0.3428	178.0	0.8232676414494596
6W2E	f	31.0	0.05947136563876652	0.29454545454545455	1087	371.0	0.15689981096408318	0.9222222222222223	878	0	-1	-1	-1	763.5	0.16021690904609318	0.7558139534883721	3197	0	-1	-1	-1	0.205	0.1643	299.0	-1
4LKI	A	37.0	0.05440613026819923	0.25177304964539005	1023	416.0	0.19659735349716445	0.8702928870292888	819	0	-1	-1	-1	0	-1	-1	-1	0	-1	-1	-1	0.1382	0.3254	314.0	0.9184272300469484
6U0N	A	46.0	0.12352168199737187	0.3076923076923077	911	413.5	0.19926873857404023	0.8384615384615385	834	0	-1	-1	-1	0	-1	-1	-1	0	-1	-1	-1	0.1199	0.2515	367.0	0.9432709716354858
4Y4Y	L	48.0	0.056628914057295136	0.2951388888888889	1213	342.0	0.12852969814995133	0.8979591836734694	880	0	-1	-1	-1	0	-1	-1	-1	0	-1	-1	-1	0.0906	0.3606	191.0	-1
4TYD	C	37.0	0.0374331550802139	0.33793103448275863	1164	314.5	0.13106796116504854	0.9	880	0	-1	-1	-1	0	-1	-1	-1	0	-1	-1	-1	0.093	0.3331	196.0	0.8145913329676358
6ADS	B	0	-1	-1	-1	385.0	0.18031189083820662	0.8726415094339622	814	0	-1	-1	-1	0	-1	-1	-1	0	-1	-1	-1	0.0953	0.2959	228.0	0.8351437699680511
4H32	A	48.5	0.12033511043412033	0.3015267175572519	789	438.5	0.19943555973659455	0.8833333333333333	823	0	-1	-1	-1	0	-1	-1	-1	0	-1	-1	-1	0.1336	0.3104	171.0	-1
6MX4	J	74.5	0.04446460980036298	0.31511254019292606	1893	493.0	0.23963963963963963	0.875	806	0	-1	-1	-1	0	-1	-1	-1	0	-1	-1	-1	0.157	0.2929	430.0	0.9530773918342474
4Q7J	D	27.5	0.046954314720812185	0.29133858267716534	1322	242.5	0.07771535580524344	0.9021739130434783	976	0	-1	-1	-1	0	-1	-1	-1	0	-1	-1	-1	0.0882	0.3473	177.0	0.792332268370607
6HAK	A	40.5	0.13138297872340426	0.29404761904761906	1040	590.5	0.23664749383730485	0.9028213166144201	898	0	-1	-1	-1	0	-1	-1	-1	0	-1	-1	-1	0.172	0.2625	553.0	0.8275441803778184
4BGZ	A	37.0	0.10007251631617115	0.2987012987012987	917	440.5	0.19140989729225025	0.8874458874458875	840	0	-1	-1	-1	0	-1	-1	-1	0	-1	-1	-1	0.1346	0.3167	319.0	0.998085513720485
1HGE	C	70.5	0.09097421203438395	0.2866817155756208	953	488.5	0.21559191530317612	0.8235294117647058	767	0	-1	-1	-1	0	-1	-1	-1	0	-1	-1	-1	0.1374	0.3119	328.0	0.9276822762299941
5VF3	Y	38.0	0.06785980611483967	0.29545454545454547	1033	90.0	0.055611729019211326	0.7534246575342466	916	0	-1	-1	-1	1220.5	0.20519348268839105	0.7863414634146342	2903	0	-1	-1	-1	0.0433	0.2767	79.0	0.7955271565495208
4P25	B	31.5	0.07196198234894773	0.31268436578171094	1134	332.5	0.1523545706371191	0.868421052631579	893	0	-1	-1	-1	0	-1	-1	-1	0	-1	-1	-1	0.1121	0.278	288.0	0.8810810810810811
5W9P	A	1564.0	0.29917469050894085	0.371160409556314	282	774.0	0.27886323268206037	0.8463611859838275	755	0	-1	-1	-1	0	-1	-1	-1	0	-1	-1	-1	0.4045	0.8125	111.0	-1
5MUW	J	34.5	0.058245083207261725	0.27208480565371024	1039	368.5	0.13577981651376148	0.9079754601226994	927	0	-1	-1	-1	846.5	0.16932826362484157	0.7625570776255708	3069	0	-1	-1	-1	0.0978	0.2677	269.0	0.8428246013667426
1ZYO	A	28.0	0.09375	0.25149700598802394	843	367.0	0.156	0.9285714285714286	832	0	-1	-1	-1	1594.5	0.2821332022609978	0.779891304347826	2597	0	-1	-1	-1	0.0847	0.2989	184.0	0.85814696485623
1UZG	A	88.0	0.08113311331133113	0.2872444011684518	2609	600.0	0.2518796992481203	0.8617363344051447	753	0	-1	-1	-1	0	-1	-1	-1	0	-1	-1	-1	0.1538	0.3128	392.0	0.9415310427968656
1HEI	A	85.0	0.08370173887415266	0.31874298540965207	2502	684.5	0.27472527472527475	0.8982035928143712	758	0	-1	-1	-1	0	-1	-1	-1	0	-1	-1	-1	0.1335	0.244	412.0	-1
3VBH	C	79.5	0.07892831281679942	0.3096590909090909	2058	307.5	0.13786591123701605	0.8795180722891566	893	0	-1	-1	-1	0	-1	-1	-1	0	-1	-1	-1	0.0989	0.3161	242.0	0.833641404805915
6MYY	H	29.0	0.037285607755406416	0.2994011976047904	1174	221.0	0.0796812749003984	0.898876404494382	915	0	-1	-1	-1	0	-1	-1	-1	0	-1	-1	-1	0.0726	0.4479	100.0	0.87730451366815
4DWA	A	75.0	0.06912767458264754	0.31715210355987056	3326	211.5	0.11888111888111888	0.8686131386861314	864	0	-1	-1	-1	0	-1	-1	-1	0	-1	-1	-1	0.0829	0.3335	154.0	0.9438405797101449
6IGE	D	64.5	0.07932011331444759	0.3111111111111111	1052	584.0	0.24316939890710382	0.8811881188118812	795	0	-1	-1	-1	0	-1	-1	-1	0	-1	-1	-1	0.1444	0.2804	416.0	0.8389776357827476
6MZJ	D	49.0	0.11933860531991373	0.3018181818181818	841	221.0	0.0796812749003984	0.898876404494382	915	0	-1	-1	-1	0	-1	-1	-1	0	-1	-1	-1	0.1478	0.2279	550.0	0.41120305537873963
5GSO	E	35.5	0.03968871595330739	0.2982456140350877	1114	365.5	0.13930348258706468	0.8805031446540881	846	0	-1	-1	-1	0	-1	-1	-1	0	-1	-1	-1	0.0699	0.2535	181.0	0.8386524822695035
6EGV	B	39.5	0.06736842105263158	0.32	1125	425.5	0.17549019607843136	0.8861386138613861	818	0	-1	-1	-1	0	-1	-1	-1	0	-1	-1	-1	0.1001	0.3285	239.0	0.8306709265175719
6JHQ	A	86.5	0.09988474836726853	0.2898550724637681	1706	325.0	0.16698656429942418	0.8613861386138614	840	0	-1	-1	-1	4245.5	0.37396665265517726	0.7922232116355001	3768	0	-1	-1	-1	0.0939	0.2787	260.0	0.8357827476038339
3KQK	B	54.0	0.08477611940298507	0.30439442658092175	2417	604.0	0.24954792043399637	0.8817891373801917	793	0	-1	-1	-1	0	-1	-1	-1	0	-1	-1	-1	0.1323	0.2529	436.0	0.8375796178343949
6EAI	C	63.0	0.08512160228898426	0.2650334075723831	949	646.0	0.2050173010380623	0.8943396226415095	891	0	-1	-1	-1	0	-1	-1	-1	0	-1	-1	-1	0.2126	0.423	435.0	0.9823788546255506
5GJT	H	0	-1	-1	-1	401.5	0.1597222222222222	0.8518518518518519	819	0	-1	-1	-1	0	-1	-1	-1	0	-1	-1	-1	0.1083	0.3395	211.0	0.8562300319488818
2BTV	P	34.0	0.057291666666666664	0.27697841726618705	1066	472.5	0.1547933157431838	0.9025641025641026	942	0	-1	-1	-1	0	-1	-1	-1	0	-1	-1	-1	0.1139	0.2488	349.0	0.8371501272264631
2R06	1	102.0	0.11455360782715043	0.28128128128128127	1454	364.5	0.18882466281310212	0.8990825688073395	820	0	-1	-1	-1	3976.5	0.3441054091539528	0.7871192893401016	4058	0	-1	-1	-1	0.1068	0.3087	273.0	0.8581997533908755
6KU8	A	63.0	0.14364406779661018	0.31801125703564725	1294	347.0	0.14057826520438685	0.8980891719745223	846	0	-1	-1	-1	0	-1	-1	-1	0	-1	-1	-1	0.0724	0.247	177.0	0.8549382716049383
1RTD	D	28.5	0.1298283261802575	0.28672985781990523	1020	464.0	0.1632996632996633	0.9238095238095239	978	95.5	0.23595505617977527	0.7590361445783133	184	3307.5	0.40463724756918473	0.7778576563623293	2566	187.5	0.23629489603024575	0.8064516129032258	374	0.1361	0.2589	414.0	0.8357827476038339
5ZVC	B	32.5	0.08475783475783476	0.29238329238329236	997	390.0	0.16363636363636364	0.9278350515463918	906	0	-1	-1	-1	0	-1	-1	-1	0	-1	-1	-1	0.1091	0.26	311.0	0.8821407095610343
4XKE	C	53.5	0.06425992779783393	0.40271493212669685	1164	410.5	0.1937618147448015	0.8401639344262295	814	0	-1	-1	-1	0	-1	-1	-1	0	-1	-1	-1	0.1403	0.319	326.0	0.8594249201277955
4OJ6	C	59.0	0.1166902404526167	0.26232114467408585	785	852.5	0.3504482477587612	0.8431372549019608	717	0	-1	-1	-1	0	-1	-1	-1	0	-1	-1	-1	0.1869	0.2286	744.0	0.8387096774193549
4YVS	E	81.5	0.07976794778825236	0.3107344632768362	2050	301.0	0.13200379867046533	0.896774193548387	898	0	-1	-1	-1	0	-1	-1	-1	0	-1	-1	-1	0.1051	0.3577	226.0	0.8351437699680511
1EP4	A	28.5	0.1298283261802575	0.28672985781990523	1020	552.5	0.19537480063795853	0.9607843137254902	999	95.5	0.23595505617977527	0.7590361445783133	184	3307.5	0.40463724756918473	0.7778576563623293	2566	187.5	0.23629489603024575	0.8064516129032258	374	0.169	0.2693	522.0	0.8340080971659919
6APD	A	57.0	0.08708065667380442	0.273542600896861	955	666.5	0.2028985507246377	0.9083969465648855	911	0	-1	-1	-1	0	-1	-1	-1	0	-1	-1	-1	0.2166	0.4156	213.0	-1
4QY1	U	49.0	0.10202550637659415	0.2714570858283433	832	423.5	0.1977294228949858	0.8565573770491803	813	0	-1	-1	-1	0	-1	-1	-1	0	-1	-1	-1	0.1397	0.3272	174.0	-1
4BLO	H	34.5	0.058245083207261725	0.27208480565371024	1039	359.5	0.13473877176901924	0.9074074074074074	929	0	-1	-1	-1	846.5	0.16932826362484157	0.7625570776255708	3069	0	-1	-1	-1	0.0945	0.2545	269.0	0.8428246013667426
2OC1	C	85.0	0.08370173887415266	0.31874298540965207	2502	283.0	0.10294117647058823	0.9210526315789473	906	0	-1	-1	-1	0	-1	-1	-1	0	-1	-1	-1	0.0683	0.2836	151.0	0.8295102293862369
5WK1	A	35.5	0.05675877520537715	0.26573426573426573	1053	402.0	0.1859582542694497	0.8789237668161435	831	0	-1	-1	-1	0	-1	-1	-1	0	-1	-1	-1	0.0631	0.2889	148.0	0.8319488817891374
5LBV	A	70.0	0.04407370517928287	0.26029411764705884	3336	684.5	0.24742268041237114	0.8516129032258064	757	0	-1	-1	-1	0	-1	-1	-1	0	-1	-1	-1	0.1584	0.3198	390.0	0.8575079872204473
5W3M	B	102.0	0.11455360782715043	0.28128128128128127	1454	304.0	0.13770180436847104	0.8734939759036144	887	0	-1	-1	-1	3976.5	0.3441054091539528	0.7871192893401016	4058	0	-1	-1	-1	0.0745	0.4411	107.0	0.8365139949109415
3KEE	D	49.0	0.08469539375928678	0.3091106290672451	2443	275.0	0.1171875	0.8759124087591241	887	0	-1	-1	-1	0	-1	-1	-1	0	-1	-1	-1	0.0122	0.3853	12.0	0.8121212121212121
3RKI	A	63.0	0.08512160228898426	0.2650334075723831	949	797.0	0.21913043478260869	0.9130434782608695	874	0	-1	-1	-1	0	-1	-1	-1	0	-1	-1	-1	0.1789	0.3546	441.0	0.9524390243902439
5E4F	B	54.0	0.08477611940298507	0.30439442658092175	2417	631.0	0.25203989120580234	0.8996763754045307	794	0	-1	-1	-1	0	-1	-1	-1	0	-1	-1	-1	0.13	0.2413	429.0	0.8387824126268321
5IKM	A	100.0	0.07688083470620538	0.27370478983382207	2619	309.5	0.1055956678700361	0.8731343283582089	974	0	-1	-1	-1	0	-1	-1	-1	0	-1	-1	-1	0.0916	0.2534	258.0	0.847936687394008
3ZPA	E	49.0	0.08946608946608947	0.2743362831858407	934	434.5	0.20452403393025448	0.8930041152263375	818	0	-1	-1	-1	0	-1	-1	-1	0	-1	-1	-1	0.1354	0.3176	158.0	-1
3A42	A	50.0	0.020237264480111653	0.2283464566929134	1306	358.0	0.17580340264650285	0.8942307692307693	850	0	-1	-1	-1	982.5	0.16127375449409348	0.7929292929292929	3102	56.5	0.09913793103448276	0.71875	200	0.0982	0.261	282.0	0.8199233716475096
6OJ0	P	43.0	0.03279938977879481	0.3006993006993007	1168	272.0	0.10566762728146013	0.9166666666666666	921	0	-1	-1	-1	0	-1	-1	-1	0	-1	-1	-1	0.0762	0.2927	178.0	0.8232676414494596
5XL3	B	46.5	0.0743801652892562	0.2805194805194805	1067	475.0	0.20534861509073543	0.8431372549019608	792	0	-1	-1	-1	0	-1	-1	-1	0	-1	-1	-1	0.1116	0.4418	172.0	0.9315068493150684
6X5B	N	40.0	0.06232294617563739	0.27586206896551724	1093	191.5	0.07243460764587525	0.8470588235294118	909	150.5	0.3670886075949367	0.7682119205298014	165	1213.0	0.23317488116087065	0.7753743760399334	2795	182.0	0.0835509138381201	0.7664670658682635	1365	0.07	0.4523	96.0	0.8338658146964856
2R5H	K	29.0	0.08717948717948718	0.2960199004975124	963	589.0	0.24954296160877515	0.883495145631068	785	0	-1	-1	-1	0	-1	-1	-1	0	-1	-1	-1	0.1398	0.2644	419.0	-1
1Z4X	A	59.5	0.07474747474747474	0.31444759206798867	1132	740.5	0.2773722627737226	0.9074626865671642	761	0	-1	-1	-1	0	-1	-1	-1	0	-1	-1	-1	0.1291	0.233	448.0	0.8791455874086566
4FQV	A	60.5	0.10052122114668652	0.27439024390243905	851	420.0	0.18574108818011256	0.853448275862069	834	0	-1	-1	-1	0	-1	-1	-1	0	-1	-1	-1	0.1407	0.3303	316.0	0.860702875399361
6JYS	C	39.5	0.06498470948012232	0.31135531135531136	1035	358.0	0.1760299625468165	0.8430493273542601	845	0	-1	-1	-1	0	-1	-1	-1	0	-1	-1	-1	0.1097	0.2632	308.0	0.8943188759926696
6CWD	A	0	-1	-1	-1	434.5	0.19254032258064516	0.8565022421524664	769	0	-1	-1	-1	0	-1	-1	-1	0	-1	-1	-1	0.0863	0.2637	231.0	0.8031948881789137
4FMJ	Q	24.0	0.07629629629629629	0.2985507246376812	1005	438.0	0.18295019157088122	0.9009433962264151	832	0	-1	-1	-1	0	-1	-1	-1	0	-1	-1	-1	0.0883	0.2446	271.0	0.888821752265861
4M40	C	79.5	0.10771470160116449	0.3064182194616977	891	472.5	0.2117758784425451	0.8228782287822878	782	0	-1	-1	-1	0	-1	-1	-1	0	-1	-1	-1	0.1432	0.3231	343.0	0.9536585365853658
5EYI	B	83.5	0.06995305164319249	0.3059548254620123	3286	262.0	0.12852969814995133	0.7951807228915663	861	0	-1	-1	-1	0	-1	-1	-1	0	-1	-1	-1	0.0903	0.3006	210.0	0.8332268370607029
6UH6	C	83.5	0.07758931793576326	0.30935251798561153	2076	303.5	0.13949104618284638	0.9024390243902439	897	0	-1	-1	-1	0	-1	-1	-1	0	-1	-1	-1	0.1004	0.3237	242.0	0.8351437699680511
5VAG	A	70.5	0.0967503692762186	0.27348643006263046	875	328.0	0.1050656660412758	0.8888888888888888	940	0	-1	-1	-1	1762.5	0.2947919262397209	0.7928954423592494	2521	0	-1	-1	-1	0.0944	0.3202	209.0	0.8568690095846645
6CHB	F	46.0	0.12352168199737187	0.3076923076923077	911	514.5	0.22975352112676056	0.87	836	0	-1	-1	-1	0	-1	-1	-1	0	-1	-1	-1	0.0742	0.434	107.0	0.8575079872204473
6B3M	A	56.0	0.09018759018759019	0.27472527472527475	931	443.5	0.2062146892655367	0.9049586776859504	820	0	-1	-1	-1	0	-1	-1	-1	0	-1	-1	-1	0.1289	0.2958	214.0	-1
3SHM	R	50.0	0.09383202099737532	0.2948453608247423	1039	619.5	0.2734513274336283	0.8373983739837398	761	0	-1	-1	-1	0	-1	-1	-1	0	-1	-1	-1	0.1328	0.2139	516.0	0.8370464672183323
4CDW	A	79.5	0.07892831281679942	0.3096590909090909	2058	341.5	0.16821561338289961	0.8872549019607843	872	0	-1	-1	-1	0	-1	-1	-1	0	-1	-1	-1	0.1057	0.2868	297.0	0.8462962962962963
7BWJ	E	6722.0	1.0	1.0	0	440.0	0.12833168805528133	0.7926829268292683	849	1325.0	1.0	1.0	0	19110.0	1.0	1.0	0	1145.0	1.0	1.0	0	0.1673	0.8206	194.0	0.9865814696485623
5RLL	A	103.0	0.037677245104659016	0.2894190871369295	6441	562.5	0.23120452708164915	0.8909657320872274	916	1325.0	1.0	1.0	0	4362.0	0.20218940562780105	0.8025663458734325	10182	1145.0	1.0	1.0	0	0.1708	0.2528	572.0	0.8021360314783587
6CSA	B	90.5	0.08027006751687922	0.2691823899371069	1871	257.5	0.12535344015080113	0.8807947019867549	910	0	-1	-1	-1	0	-1	-1	-1	0	-1	-1	-1	0.0922	0.2667	227.0	0.8351437699680511
5GRB	C	83.5	0.07976794778825236	0.3107344632768362	2050	274.5	0.13813229571984437	0.9044585987261147	871	0	-1	-1	-1	0	-1	-1	-1	0	-1	-1	-1	0.0883	0.3195	199.0	0.7943181818181818
4ZYP	A	63.0	0.08512160228898426	0.2650334075723831	949	675.5	0.21138912855910266	0.8941605839416058	885	0	-1	-1	-1	0	-1	-1	-1	0	-1	-1	-1	0.2188	0.4208	449.0	0.855591054313099
3SHM	T	50.0	0.09383202099737532	0.2948453608247423	1039	609.0	0.2669603524229075	0.8324175824175825	771	0	-1	-1	-1	0	-1	-1	-1	0	-1	-1	-1	0.1331	0.2141	516.0	0.8370464672183323
3SHM	O	50.0	0.09383202099737532	0.2948453608247423	1039	619.5	0.2734513274336283	0.8373983739837398	761	0	-1	-1	-1	0	-1	-1	-1	0	-1	-1	-1	0.1331	0.2141	516.0	0.8370464672183323
5UOQ	A	50.5	0.03651685393258427	0.2785714285714286	1856	503.0	0.18783542039355994	0.9012875536480687	885	0	-1	-1	-1	0	-1	-1	-1	0	-1	-1	-1	0.1121	0.2317	368.0	0.7789634146341463
5T0D	E	53.5	0.06425992779783393	0.40271493212669685	1164	452.0	0.20340586565752128	0.8531746031746031	805	0	-1	-1	-1	0	-1	-1	-1	0	-1	-1	-1	0.1403	0.3158	172.0	-1
4B3P	A	28.5	0.1298283261802575	0.28672985781990523	1020	523.5	0.21217105263157895	0.8865979381443299	925	95.5	0.23595505617977527	0.7590361445783133	184	3307.5	0.40463724756918473	0.7778576563623293	2566	187.5	0.23629489603024575	0.8064516129032258	374	0.1586	0.2555	519.0	0.8357827476038339
3SHM	C	50.0	0.09383202099737532	0.2948453608247423	1039	595.0	0.26824978012313105	0.8425414364640884	775	0	-1	-1	-1	0	-1	-1	-1	0	-1	-1	-1	0.1327	0.2138	516.0	0.8370464672183323
4FMI	E	24.0	0.07629629629629629	0.2985507246376812	1005	401.0	0.18146718146718147	0.8545454545454545	816	0	-1	-1	-1	0	-1	-1	-1	0	-1	-1	-1	0.1052	0.2847	270.0	0.8994481912936848
6LHB	B	89.5	0.11653225806451613	0.29310344827586204	1494	335.0	0.1623246492985972	0.8223350253807107	801	0	-1	-1	-1	0	-1	-1	-1	0	-1	-1	-1	0.0979	0.3614	210.0	0.8345047923322684
5XN0	C	42.5	0.12776280323450134	0.27784290738569756	1002	622.5	0.19699367088607594	0.9222222222222223	994	0	-1	-1	-1	0	-1	-1	-1	0	-1	-1	-1	0.1755	0.2682	551.0	0.8376996805111822
2WZP	H	49.5	0.04451038575667656	0.31746031746031744	1159	431.5	0.17686424474187382	0.9113300492610837	843	0	-1	-1	-1	0	-1	-1	-1	0	-1	-1	-1	0.1142	0.3123	266.0	0.8338658146964856
6OJ0	Q	43.0	0.03279938977879481	0.3006993006993007	1168	292.0	0.09683604985618409	0.8559322033898306	925	0	-1	-1	-1	0	-1	-1	-1	0	-1	-1	-1	0.0809	0.3033	178.0	0.8232676414494596
4XKW	A	96.0	0.10596491228070175	0.27060931899641577	867	741.0	0.27204030226700254	0.8286445012787724	800	0	-1	-1	-1	2161.0	0.35099177552007743	0.7968149368478857	2313	0	-1	-1	-1	0.1677	0.2408	599.0	0.8388545760808535
6NK6	P	22.0	0.037786774628879895	0.24034334763948498	1249	405.0	0.14538676607642126	0.8715083798882681	894	0	-1	-1	-1	0	-1	-1	-1	0	-1	-1	-1	0.0677	0.303	151.0	0.9955271565495207
6LKS	C	58.5	0.08938953488372094	0.2662337662337662	914	396.0	0.19418386491557224	0.8697478991596639	828	0	-1	-1	-1	0	-1	-1	-1	0	-1	-1	-1	0.1381	0.316	321.0	0.9993610223642172
6N1V	B	46.0	0.12352168199737187	0.3076923076923077	911	605.0	0.22659667541557305	0.875	847	0	-1	-1	-1	0	-1	-1	-1	0	-1	-1	-1	0.0697	0.4254	103.0	0.9444108761329305
5K8T	A	70.0	0.04407370517928287	0.26029411764705884	3336	454.5	0.20862676056338028	0.8345070422535211	852	0	-1	-1	-1	0	-1	-1	-1	0	-1	-1	-1	0.129	0.2397	436.0	0.8221494817239499
5GQ1	A	83.5	0.07976794778825236	0.3107344632768362	2050	279.0	0.14119922630560927	0.9299363057324841	877	0	-1	-1	-1	0	-1	-1	-1	0	-1	-1	-1	0.0879	0.2955	207.0	0.7400744416873449
4FP8	C	63.5	0.09229651162790697	0.27429805615550756	913	370.5	0.17365853658536584	0.7982062780269058	802	0	-1	-1	-1	0	-1	-1	-1	0	-1	-1	-1	0.1143	0.3104	265.0	0.9542682926829268
4KFR	A	34.0	0.030966767371601207	0.2679738562091503	1171	240.5	0.12367149758454106	0.8311688311688312	881	0	-1	-1	-1	688.5	0.12051948051948053	0.7904599659284497	3263	0	-1	-1	-1	0.0835	0.281	204.0	0.8180076628352491
4RFT	n	43.0	0.054945054945054944	0.3048780487804878	1119	0	-1	-1	-1	0	-1	-1	-1	0	-1	-1	-1	0	-1	-1	-1	0.0858	0.3979	163.0	0.8345047923322684
4POT	I	44.5	0.06794682422451995	0.31724137931034485	1064	397.5	0.15973534971644612	0.8666666666666667	863	0	-1	-1	-1	1175.5	0.2027614420864229	0.7721518987341772	2884	0	-1	-1	-1	0.0919	0.2625	269.0	0.8689006466784245
1FKP	B	28.5	0.1298283261802575	0.28672985781990523	1020	504.5	0.1711092003439381	0.8652173913043478	933	95.5	0.23595505617977527	0.7590361445783133	184	3307.5	0.40463724756918473	0.7778576563623293	2566	187.5	0.23629489603024575	0.8064516129032258	374	0.1313	0.2557	408.0	0.8357827476038339
4GVB	A	44.0	0.038580246913580245	0.25510204081632654	1100	117.5	0.05105105105105105	0.8360655737704918	938	0	-1	-1	-1	0	-1	-1	-1	0	-1	-1	-1	0.0395	0.2999	77.0	0.8
4FMI	R	24.0	0.07629629629629629	0.2985507246376812	1005	419.0	0.17921830314585319	0.8826291079812206	836	0	-1	-1	-1	0	-1	-1	-1	0	-1	-1	-1	0.1014	0.2648	278.0	0.8414012738853504
6EA6	C	34.0	0.037993920972644375	0.2840909090909091	1140	296.5	0.13875123885034688	0.8383233532934131	842	0	-1	-1	-1	716.5	0.11841767274595427	0.7826825127334465	3304	0	-1	-1	-1	0.0787	0.286	187.0	0.8395989974937343
1QE1	A	40.5	0.13138297872340426	0.29404761904761906	1040	540.0	0.22313371616078753	0.85	899	0	-1	-1	-1	0	-1	-1	-1	0	-1	-1	-1	0.1678	0.2564	556.0	0.8357827476038339
6RFL	G	0	-1	-1	-1	296.0	0.12337011033099297	0.8785714285714286	857	0	-1	-1	-1	0	-1	-1	-1	0	-1	-1	-1	0.2056	0.1836	158.0	-1
2VIR	C	63.5	0.09222948438634714	0.2748917748917749	915	420.0	0.17277992277992277	0.8364485981308412	822	0	-1	-1	-1	0	-1	-1	-1	0	-1	-1	-1	0.1188	0.3122	267.0	0.851259987707437
5T08	C	53.5	0.06425992779783393	0.40271493212669685	1164	477.5	0.20263901979264845	0.8669354838709677	813	0	-1	-1	-1	0	-1	-1	-1	0	-1	-1	-1	0.1407	0.3179	172.0	-1
3ZQM	G	40.5	0.02627511591962906	0.27419354838709675	1170	112.5	0.03273809523809524	0.9705882352941176	974	0	-1	-1	-1	0	-1	-1	-1	0	-1	-1	-1	0.043	0.442	58.0	0.6168872085696282
5VOD	H	65.5	0.09226190476190477	0.3139240506329114	949	262.0	0.1286266924564797	0.8866666666666667	884	0	-1	-1	-1	0	-1	-1	-1	0	-1	-1	-1	0.1041	0.344	199.0	0.8549520766773163
6GG0	2	24.5	0.05982274741506647	0.28825622775800713	1073	414.5	0.17055655296229802	0.8837209302325582	899	0	-1	-1	-1	1124.0	0.19862490450725745	0.7926829268292683	2943	0	-1	-1	-1	0.1165	0.2563	346.0	0.8357827476038339
1QAI	A	31.0	0.037965072133637055	0.26525198938992045	2257	274.0	0.11970534069981584	0.8783783783783784	938	0	-1	-1	-1	3030.5	0.38398937053645577	0.766832504145937	3006	0	-1	-1	-1	0.1018	0.3011	251.0	0.7818652849740932
4PGC	A	5.0	0.06167400881057269	0.3	1082	436.0	0.17123935666982024	0.8872549019607843	853	0	-1	-1	-1	0	-1	-1	-1	0	-1	-1	-1	0.0986	0.2538	278.0	0.8601398601398601
3K38	A	33.5	0.07233407904548844	0.24371859296482412	943	657.0	0.24699352451433856	0.9175257731958762	790	0	-1	-1	-1	0	-1	-1	-1	0	-1	-1	-1	0.1155	0.2409	389.0	0.9025374855824683
4FMH	K	24.0	0.07629629629629629	0.2985507246376812	1005	402.5	0.17748091603053434	0.8815165876777251	837	0	-1	-1	-1	0	-1	-1	-1	0	-1	-1	-1	0.0898	0.2444	274.0	0.888821752265861
3M5H	A	53.5	0.09660766961651918	0.2817204301075269	891	414.5	0.18525519848771266	0.8340425531914893	823	0	-1	-1	-1	0	-1	-1	-1	0	-1	-1	-1	0.1418	0.3347	171.0	-1
3KIE	R	51.0	0.09687906371911574	0.31634819532908703	1067	608.0	0.27007943512797883	0.827027027027027	763	0	-1	-1	-1	0	-1	-1	-1	0	-1	-1	-1	0.1322	0.2118	520.0	0.8504398826979472
3KIE	O	51.0	0.09687906371911574	0.31634819532908703	1067	608.0	0.27007943512797883	0.827027027027027	763	0	-1	-1	-1	0	-1	-1	-1	0	-1	-1	-1	0.1322	0.2118	520.0	0.8504398826979472
2JLY	A	37.5	0.08288845181230682	0.26793823796548594	2458	468.5	0.22922134733158356	0.9003436426116839	852	0	-1	-1	-1	0	-1	-1	-1	0	-1	-1	-1	0.1403	0.2442	451.0	0.8322147651006712
3IG9	B	0	-1	-1	-1	141.5	0.06389452332657201	0.8513513513513513	912	0	-1	-1	-1	0	-1	-1	-1	0	-1	-1	-1	0.0515	0.3516	77.0	0.8178913738019169
3KIE	L	51.0	0.09687906371911574	0.31634819532908703	1067	615.0	0.271036315323295	0.8181818181818182	755	0	-1	-1	-1	0	-1	-1	-1	0	-1	-1	-1	0.1322	0.2118	520.0	0.8504398826979472
3VK7	A	50.0	0.020237264480111653	0.2283464566929134	1306	394.5	0.17166979362101314	0.8926829268292683	861	0	-1	-1	-1	982.5	0.16127375449409348	0.7929292929292929	3102	56.5	0.09913793103448276	0.71875	200	0.1028	0.2716	288.0	0.8185303514376997
2B6A	A	40.5	0.13138297872340426	0.29404761904761906	1040	566.0	0.22377049180327868	0.8504672897196262	899	0	-1	-1	-1	0	-1	-1	-1	0	-1	-1	-1	0.1666	0.2519	558.0	0.8191230207064556
4FMJ	T	24.0	0.07629629629629629	0.2985507246376812	1005	392.5	0.17805582290664101	0.8525345622119815	822	0	-1	-1	-1	0	-1	-1	-1	0	-1	-1	-1	0.0881	0.244	271.0	0.888821752265861
2R5H	J	29.0	0.08717948717948718	0.2960199004975124	963	573.5	0.2516069788797062	0.8726114649681529	775	0	-1	-1	-1	0	-1	-1	-1	0	-1	-1	-1	0.1398	0.2644	419.0	-1
1AL2	3	65.5	0.10756166599272139	0.26362735381565905	1464	257.0	0.12172284644194757	0.8666666666666667	918	264.0	0.2222222222222222	0.7767857142857143	559	3751.5	0.3651567944250871	0.7995117485505036	3898	0	-1	-1	-1	0.0971	0.3165	235.0	0.8325878594249201
5XL1	A	46.5	0.0743801652892562	0.2805194805194805	1067	467.0	0.1964117091595845	0.8559670781893004	816	0	-1	-1	-1	0	-1	-1	-1	0	-1	-1	-1	0.1374	0.3164	319.0	0.9993610223642172
6P4J	A	47.0	0.09469153515064563	0.3142857142857143	974	596.0	0.23089983022071306	0.8526645768025078	859	16.0	0.01509433962264151	0.8	260	1338.5	0.25605282465150403	0.7704194260485652	2730	96.0	0.19747899159663865	0.7121212121212122	172	0.1451	0.2362	502.0	-1
6GML	Y	19.0	0.01037037037037037	0.35	1310	123.5	0.05571565802113353	1.0	983	93.0	0.1801470588235294	0.8305084745762712	213	371.0	0.06359875904860393	0.7987012987012987	3560	221.0	0.14746543778801843	0.7547169811320755	873	0.2368	0.1787	171.0	-1
6P4H	W	28.5	0.02313030069390902	0.3448275862068966	1210	144.0	0.056943056943056944	0.8769230769230769	936	0	-1	-1	-1	0	-1	-1	-1	0	-1	-1	-1	0.0469	0.3086	83.0	0.7258785942492013
6QNT	C	45.0	0.05575935436537051	0.3318777292576419	1134	249.5	0.1036468330134357	0.8852459016393442	920	0	-1	-1	-1	0	-1	-1	-1	0	-1	-1	-1	0.0824	0.3119	179.0	0.8325878594249201
5B2D	B	79.0	0.05370843989769821	0.28865979381443296	1273	813.5	0.27874885004599814	0.8757225433526011	741	0	-1	-1	-1	0	-1	-1	-1	0	-1	-1	-1	0.1314	0.2403	450.0	0.9416365824308063
4I78	B	48.5	0.12033511043412033	0.3015267175572519	789	416.0	0.19142857142857142	0.8170731707317073	804	0	-1	-1	-1	0	-1	-1	-1	0	-1	-1	-1	0.1325	0.3094	319.0	0.9993610223642172
4CKC	A	63.0	0.10179257362355953	0.2864864864864865	1007	1195.5	0.3742138364779874	0.8930581613508443	739	0	-1	-1	-1	2695.5	0.4069739670408407	0.7852534562211981	2017	0	-1	-1	-1	0.2083	0.2371	819.0	0.8472622478386167
3UHL	A	28.0	0.027452563584981833	0.27983539094650206	2234	220.5	0.08519269776876268	0.875	890	0	-1	-1	-1	0	-1	-1	-1	0	-1	-1	-1	0.0551	0.2555	99.0	0.8167305236270753
5Y9F	D	34.5	0.08137044967880086	0.3	1021	604.0	0.266046511627907	0.8666666666666667	745	0	-1	-1	-1	0	-1	-1	-1	0	-1	-1	-1	0.1444	0.2775	421.0	0.8383386581469648
3J4U	B	45.0	0.054969879518072286	0.2644927536231884	1052	331.0	0.14887892376681613	0.8512820512820513	920	0	-1	-1	-1	673.5	0.16192394862754975	0.7591499409681228	3124	0	-1	-1	-1	0.0988	0.2281	327.0	0.8345047923322684
6JX7	B	64.5	0.0763582966226138	0.2613065326633166	964	2097.0	0.4850590687977762	0.8824273072060683	648	0	-1	-1	-1	1590.5	0.27095959595959596	0.8092006033182504	2634	0	-1	-1	-1	0.6285	0.5083	1245.0	0.9426674713337356
3ITH	B	40.5	0.13138297872340426	0.29404761904761906	1040	453.5	0.16808149405772496	0.8959276018099548	957	0	-1	-1	-1	0	-1	-1	-1	0	-1	-1	-1	0.1396	0.2651	415.0	0.8335443037974684
1JLA	B	28.5	0.1298283261802575	0.28672985781990523	1020	483.0	0.1800865800865801	0.8739495798319328	917	95.5	0.23595505617977527	0.7590361445783133	184	3307.5	0.40463724756918473	0.7778576563623293	2566	187.5	0.23629489603024575	0.8064516129032258	374	0.1401	0.2715	408.0	0.8335443037974684
4WE7	B	40.0	0.058431952662721894	0.30859375	1096	412.0	0.1805019305019305	0.8617511520737328	819	0	-1	-1	-1	0	-1	-1	-1	0	-1	-1	-1	0.1171	0.3083	272.0	-1
3ZZ6	A	113.0	0.1026983487716472	0.26153846153846155	1508	358.0	0.1383084577114428	0.879746835443038	847	0	-1	-1	-1	0	-1	-1	-1	0	-1	-1	-1	0.0727	0.2621	181.0	0.8475682087781732
1USX	C	56.0	0.053982883475971036	0.24773413897280966	1188	736.5	0.2696526508226691	0.8779761904761905	758	0	-1	-1	-1	0	-1	-1	-1	0	-1	-1	-1	0.1292	0.2333	446.0	0.864756446991404
2IPK	B	33.5	0.0375	0.2849162011173184	1181	351.5	0.14384920634920634	0.8787878787878788	843	0	-1	-1	-1	0	-1	-1	-1	0	-1	-1	-1	0.0799	0.3049	190.0	0.8558673469387755
6K4Y	B	31.0	0.04695524578136464	0.26778242677824265	1124	325.0	0.15459882583170254	0.88268156424581	843	0	-1	-1	-1	0	-1	-1	-1	0	-1	-1	-1	0.0967	0.3112	217.0	0.731629392971246
4POR	J	44.5	0.06794682422451995	0.31724137931034485	1064	389.0	0.1739961759082218	0.8666666666666667	836	0	-1	-1	-1	1175.5	0.2027614420864229	0.7721518987341772	2884	0	-1	-1	-1	0.1055	0.283	273.0	0.8713864306784661
5NMF	A	8.5	0.06030534351145038	0.24085365853658536	982	480.0	0.17836812144212524	0.9170731707317074	849	26.5	0.04395604395604396	0.8571428571428571	259	764.5	0.17527582748244735	0.75	3056	249.0	0.3536036036036036	0.785	244	0.1066	0.2751	276.0	0.8576874205844981
2NZ1	B	41.5	0.05998536942209217	0.26282051282051283	1055	556.0	0.228544776119403	0.8687943262411347	790	0	-1	-1	-1	1286.0	0.22208185952501264	0.8101382488479263	2873	0	-1	-1	-1	0.1471	0.3208	371.0	0.8562421185372006
6F2S	E	27.5	0.052233156699470096	0.33014354066985646	1112	354.5	0.1264591439688716	0.8666666666666667	878	0	-1	-1	-1	0	-1	-1	-1	0	-1	-1	-1	0.0888	0.3532	195.0	0.8281150159744409
6OKP	D	59.5	0.12907702984038863	0.26878612716763006	749	466.5	0.22192749778956675	0.8044871794871795	819	0	-1	-1	-1	0	-1	-1	-1	0	-1	-1	-1	0.1247	0.2244	456.0	0.9444779722389861
6APD	C	57.0	0.08708065667380442	0.273542600896861	955	657.0	0.20633561643835616	0.8992537313432836	900	0	-1	-1	-1	0	-1	-1	-1	0	-1	-1	-1	0.2166	0.4156	213.0	-1
4PG9	A	5.0	0.06167400881057269	0.3	1082	454.0	0.17894736842105263	0.8738317757009346	831	0	-1	-1	-1	0	-1	-1	-1	0	-1	-1	-1	0.1082	0.277	276.0	0.8568690095846645
6ACU	C	100.5	0.0838543582199338	0.30522088353413657	1972	299.5	0.12372093023255815	0.8986486486486487	927	0	-1	-1	-1	0	-1	-1	-1	0	-1	-1	-1	0.0881	0.2586	240.0	0.834289356277884
4LLF	K	41.5	0.05855855855855856	0.24299065420560748	1011	521.5	0.20696324951644102	0.8991596638655462	796	0	-1	-1	-1	1064.0	0.18886380737396538	0.7699386503067485	3009	0	-1	-1	-1	0.1012	0.244	289.0	0.8202880400751409
6P7E	G	29.5	0.019546520719311962	0.24271844660194175	1176	116.5	0.05155642023346303	0.8833333333333333	968	0	-1	-1	-1	0	-1	-1	-1	0	-1	-1	-1	0.0539	0.2831	105.0	0.8261980830670926
5IZ7	C	70.0	0.04407370517928287	0.26029411764705884	3336	575.0	0.26865671641791045	0.8793103448275862	791	0	-1	-1	-1	0	-1	-1	-1	0	-1	-1	-1	0.056	0.4188	75.0	0.9980830670926517
5XRT	G	89.5	0.11277072442120986	0.302	839	454.0	0.19318181818181818	0.8292682926829268	810	0	-1	-1	-1	0	-1	-1	-1	0	-1	-1	-1	0.1396	0.3212	174.0	-1
6A38	A	20.0	0.03576864535768645	0.26857142857142857	1139	318.0	0.12026515151515152	0.927007299270073	919	67.5	0.14695340501792115	0.7192982456140351	222	712.0	0.12107969151670951	0.8078902229845626	3307	247.5	0.09745042492917846	0.7962962962962963	1549	0.0936	0.3221	210.0	0.8318534961154272
7BQ7	A	103.0	0.037677245104659016	0.2894190871369295	6441	317.0	0.17273576097105509	0.8851674641148325	862	1325.0	1.0	1.0	0	4362.0	0.20218940562780105	0.8025663458734325	10182	1145.0	1.0	1.0	0	0.0989	0.2469	297.0	0.8409873708381171
6OT1	G	46.0	0.12352168199737187	0.3076923076923077	911	510.0	0.20948275862068966	0.8709677419354839	881	0	-1	-1	-1	0	-1	-1	-1	0	-1	-1	-1	0.0856	0.428	128.0	0.9432709716354858
5W9I	B	1564.0	0.29917469050894085	0.371160409556314	282	776.0	0.2990990990990991	0.8578811369509044	723	0	-1	-1	-1	0	-1	-1	-1	0	-1	-1	-1	0.4042	0.8127	111.0	-1
5RLJ	A	103.0	0.037677245104659016	0.2894190871369295	6441	573.0	0.23252032520325203	0.8719512195121951	902	1325.0	1.0	1.0	0	4362.0	0.20218940562780105	0.8025663458734325	10182	1145.0	1.0	1.0	0	0.1718	0.2583	572.0	0.8021360314783587
3MLH	B	60.0	0.08654545454545455	0.25646551724137934	911	339.5	0.14076246334310852	0.8571428571428571	855	0	-1	-1	-1	0	-1	-1	-1	0	-1	-1	-1	0.085	0.2676	213.0	0.8587859424920128
3K7B	A	47.0	0.02531645569620253	0.2956521739130435	1228	115.0	0.03588748787584869	0.9736842105263158	993	0	-1	-1	-1	626.0	0.10739299610894941	0.7885714285714286	3330	0	-1	-1	-1	0.0511	0.358	82.0	0.8541147132169576
6SNW	B	114.0	0.09122137404580152	0.28250591016548465	1774	334.5	0.14747859181731685	0.8707865168539326	873	0	-1	-1	-1	0	-1	-1	-1	0	-1	-1	-1	0.0978	0.2814	246.0	0.840025493945188
3IDE	C	62.0	0.11538461538461539	0.27769347496206376	927	620.0	0.2644320297951583	0.8738461538461538	749	0	-1	-1	-1	0	-1	-1	-1	0	-1	-1	-1	0.1214	0.2314	415.0	0.8350253807106599
2R5H	D	29.0	0.08717948717948718	0.2960199004975124	963	543.0	0.24247948951686418	0.869281045751634	791	0	-1	-1	-1	0	-1	-1	-1	0	-1	-1	-1	0.1398	0.2644	419.0	-1
7C4Y	C	98.0	0.0838543582199338	0.30522088353413657	1972	291.0	0.12571428571428572	0.8627450980392157	897	0	-1	-1	-1	0	-1	-1	-1	0	-1	-1	-1	0.0877	0.2723	219.0	0.8319488817891374
1L5I	A	33.5	0.04332386363636364	0.27232142857142855	1184	214.0	0.08982035928143713	0.9090909090909091	903	0	-1	-1	-1	1063.0	0.19345011424219344	0.7912772585669782	2976	0	-1	-1	-1	0.0723	0.3658	118.0	0.8166134185303514
5GRB	A	83.5	0.07976794778825236	0.3107344632768362	2050	287.5	0.10694183864915573	0.890625	938	0	-1	-1	-1	0	-1	-1	-1	0	-1	-1	-1	0.0924	0.3142	211.0	0.793918918918919
4WE6	B	43.0	0.05642167780252413	0.2878787878787879	1083	373.0	0.16698656429942418	0.8246445497630331	831	0	-1	-1	-1	0	-1	-1	-1	0	-1	-1	-1	0.1216	0.3109	273.0	1.0
4UO3	E	87.5	0.12230769230769231	0.29444444444444445	760	441.5	0.21996124031007752	0.8284671532846716	758	0	-1	-1	-1	0	-1	-1	-1	0	-1	-1	-1	0.1366	0.3141	323.0	0.9479103573591763
5YM6	B	108.0	0.04371248268431584	0.2722914669223394	5454	242.0	0.08814589665653495	0.8969072164948454	890	0	-1	-1	-1	0	-1	-1	-1	0	-1	-1	-1	0.0538	0.322	99.0	0.7277955271565495
5XS7	A	0	-1	-1	-1	257.5	0.12357414448669202	0.8904109589041096	906	0	-1	-1	-1	0	-1	-1	-1	0	-1	-1	-1	0.0745	0.4336	108.0	0.8383386581469648
3HTT	A	52.5	0.08874458874458875	0.2733333333333333	936	382.0	0.20076117982873454	0.8274509803921568	796	0	-1	-1	-1	0	-1	-1	-1	0	-1	-1	-1	0.1306	0.3014	324.0	0.9265402843601895
4YK4	A	59.0	0.09190371991247265	0.2698072805139186	904	245.5	0.12042389210019268	0.8278145695364238	887	0	-1	-1	-1	0	-1	-1	-1	0	-1	-1	-1	0.107	0.3434	211.0	0.9859424920127795
4Z5V	B	27.0	0.038604305864884926	0.27807486631016043	1160	200.0	0.0967741935483871	0.8918918918918919	912	0	-1	-1	-1	0	-1	-1	-1	0	-1	-1	-1	0.0775	0.3411	144.0	0.8361688720856962
6II9	E	70.5	0.0967503692762186	0.27348643006263046	875	417.0	0.19092627599243855	0.8381742738589212	817	0	-1	-1	-1	0	-1	-1	-1	0	-1	-1	-1	0.1385	0.3235	212.0	-1
4M44	E	79.5	0.10771470160116449	0.3064182194616977	891	486.5	0.21577946768060838	0.8345588235294118	780	0	-1	-1	-1	0	-1	-1	-1	0	-1	-1	-1	0.1434	0.3242	343.0	0.9287410926365796
3KU6	A	56.5	0.08206896551724138	0.3090909090909091	1065	443.5	0.20230105465004794	0.82421875	787	0	-1	-1	-1	0	-1	-1	-1	0	-1	-1	-1	0.1382	0.3186	322.0	0.9536585365853658
4JUL	E	51.0	0.10269482884195193	0.30128205128205127	905	447.5	0.21574344023323616	0.8283582089552238	761	0	-1	-1	-1	0	-1	-1	-1	0	-1	-1	-1	0.1338	0.3128	322.0	0.9536585365853658
6F7K	D	62.5	0.12085635359116022	0.2808988764044944	825	751.0	0.2781629116117851	0.8537234042553191	778	0	-1	-1	-1	2420.0	0.35700934579439253	0.7880350696235173	2341	0	-1	-1	-1	0.158	0.2452	547.0	0.8561770129071912
5AC9	1	68.5	0.10449438202247191	0.2983957219251337	1735	253.0	0.11411992263056092	0.8676470588235294	898	0	-1	-1	-1	0	-1	-1	-1	0	-1	-1	-1	0.0794	0.3058	186.0	0.8423394787031151
4FMH	A	24.0	0.07629629629629629	0.2985507246376812	1005	416.5	0.17973231357552583	0.8826291079812206	833	0	-1	-1	-1	0	-1	-1	-1	0	-1	-1	-1	0.089	0.2428	274.0	0.8402555910543131
6EVJ	F	63.0	0.108145106091718	0.2762237762237762	889	783.0	0.2859338970023059	0.8732394366197183	875	0	-1	-1	-1	0	-1	-1	-1	0	-1	-1	-1	0.1864	0.2265	746.0	0.8357827476038339
1G5G	C	83.0	0.0858765081618169	0.290167865707434	992	642.0	0.19366515837104073	0.9067796610169492	869	0	-1	-1	-1	0	-1	-1	-1	0	-1	-1	-1	0.1783	0.4315	357.0	0.8463414634146341
1YUE	A	67.0	0.07101024890190337	0.2904191616766467	1032	553.0	0.24860853432282004	0.9023569023569024	781	0	-1	-1	-1	1464.5	0.21194843827466534	0.7975746268656716	2962	0	-1	-1	-1	0.1136	0.224	385.0	0.8370044052863436
7CN2	C	45.0	0.08953068592057761	0.3155216284987277	992	646.0	0.2774252039891206	0.8523676880222841	744	0	-1	-1	-1	0	-1	-1	-1	0	-1	-1	-1	0.0753	0.4334	478.0	-1
1BVP	1	36.0	0.056254626202812734	0.28044280442804426	1080	504.5	0.145979020979021	0.8882978723404256	956	0	-1	-1	-1	1037.0	0.17492492492492492	0.797945205479452	3120	0	-1	-1	-1	0.1129	0.2484	349.0	0.8371501272264631
4POQ	A	44.5	0.06794682422451995	0.31724137931034485	1064	385.0	0.16936251189343482	0.8768472906403941	848	0	-1	-1	-1	1175.5	0.2027614420864229	0.7721518987341772	2884	0	-1	-1	-1	0.0992	0.2774	271.0	0.8250311332503113
6TYS	C	0	-1	-1	-1	234.0	0.0940940940940941	0.9038461538461539	895	0	-1	-1	-1	0	-1	-1	-1	0	-1	-1	-1	0.0746	0.4383	107.0	0.8038338658146965
6NCA	E	8.5	0.06030534351145038	0.24085365853658536	982	0	-1	-1	-1	26.5	0.04395604395604396	0.8571428571428571	259	764.5	0.17527582748244735	0.75	3056	249.0	0.3536036036036036	0.785	244	0.0072	0.4805	100.0	-1
6TYS	F	0	-1	-1	-1	234.0	0.0940940940940941	0.9038461538461539	895	0	-1	-1	-1	0	-1	-1	-1	0	-1	-1	-1	0.0746	0.4383	107.0	0.8038338658146965
6OLP	C	0	-1	-1	-1	456.5	0.23179396092362345	0.8729096989966555	827	0	-1	-1	-1	0	-1	-1	-1	0	-1	-1	-1	0.1167	0.216	438.0	0.9444108761329305
6RJF	1	114.0	0.11612903225806452	0.2947799385875128	1503	344.5	0.17107750472589792	0.8786407766990292	852	0	-1	-1	-1	0	-1	-1	-1	0	-1	-1	-1	0.1127	0.3143	281.0	0.835234474017744
6TVD	K	45.0	0.09715120525931337	0.29490022172949004	918	446.5	0.2005703422053232	0.8473895582329317	803	0	-1	-1	-1	0	-1	-1	-1	0	-1	-1	-1	0.1396	0.3267	318.0	0.9836477987421384
6P7E	H	29.5	0.019546520719311962	0.24271844660194175	1176	174.5	0.059803921568627454	0.8970588235294118	952	0	-1	-1	-1	0	-1	-1	-1	0	-1	-1	-1	0.0533	0.2956	105.0	0.8261980830670926
6O54	X	28.0	0.01795472287275566	0.25274725274725274	1190	244.5	0.08943089430894309	0.8979591836734694	886	0	-1	-1	-1	0	-1	-1	-1	0	-1	-1	-1	0.0464	0.2771	99.0	0.8151898734177215
4U5W	A	25.0	0.035982008995502246	0.3221476510067114	1185	125.0	0.0684931506849315	0.8974358974358975	944	0	-1	-1	-1	0	-1	-1	-1	0	-1	-1	-1	0.0614	0.332	116.0	0.8324840764331211
6EAI	B	63.0	0.08512160228898426	0.2650334075723831	949	651.5	0.2031114952463267	0.9108527131782945	899	0	-1	-1	-1	0	-1	-1	-1	0	-1	-1	-1	0.1408	0.2581	429.0	0.9823788546255506
5W08	A	74.0	0.09855072463768116	0.2962962962962963	921	388.5	0.18454106280193236	0.8681818181818182	815	0	-1	-1	-1	0	-1	-1	-1	0	-1	-1	-1	0.1167	0.3118	272.0	0.9479103573591763
4BE0	A	50.5	0.03651685393258427	0.2785714285714286	1856	513.5	0.1981981981981982	0.9128630705394191	869	0	-1	-1	-1	0	-1	-1	-1	0	-1	-1	-1	0.1327	0.2781	368.0	0.7867836861125451
4FMG	H	24.0	0.07629629629629629	0.2985507246376812	1005	421.5	0.1834774255523535	0.8681818181818182	821	0	-1	-1	-1	0	-1	-1	-1	0	-1	-1	-1	0.0958	0.2593	277.0	0.8402555910543131
5WK1	C	35.5	0.05675877520537715	0.26573426573426573	1053	427.0	0.19259962049335863	0.9103139013452914	831	0	-1	-1	-1	0	-1	-1	-1	0	-1	-1	-1	0.0631	0.2889	148.0	0.8319488817891374
7K8V	M	0	-1	-1	-1	183.0	0.06719367588932806	0.8292682926829268	930	0	-1	-1	-1	0	-1	-1	-1	0	-1	-1	-1	0.9507	0.9451	105.0	-1
2X53	A	49.5	0.04451038575667656	0.31746031746031744	1159	457.5	0.1772030651340996	0.9158415841584159	842	0	-1	-1	-1	0	-1	-1	-1	0	-1	-1	-1	0.1067	0.311	263.0	0.8338658146964856
4P2T	B	49.5	0.08014440433212996	0.26303317535545023	963	287.0	0.11724806201550388	0.852112676056338	890	0	-1	-1	-1	1297.0	0.2519512195121951	0.7784476262245666	2773	0	-1	-1	-1	0.0776	0.2722	190.0	0.8269113149847095
7BZN	C	98.0	0.0838543582199338	0.30522088353413657	1972	294.5	0.12174721189591078	0.891156462585034	929	0	-1	-1	-1	0	-1	-1	-1	0	-1	-1	-1	0.1008	0.323	240.0	0.834289356277884
3OYA	A	50.5	0.03651685393258427	0.2785714285714286	1856	498.0	0.16216216216216217	0.9117647058823529	943	0	-1	-1	-1	0	-1	-1	-1	0	-1	-1	-1	0.1217	0.2507	368.0	0.7825865580448065
6OJ0	D	43.0	0.03279938977879481	0.3006993006993007	1168	0	-1	-1	-1	0	-1	-1	-1	0	-1	-1	-1	0	-1	-1	-1	0.0887	0.3225	178.0	0.8232676414494596
3PES	B	20.0	0.014809041309431021	0.2638888888888889	1211	162.5	0.04950495049504951	0.9259259259259259	956	0	-1	-1	-1	163.5	0.041472265422498704	0.7511737089201878	3645	0	-1	-1	-1	0.0463	0.3087	80.0	0.7800882167611847
5GRB	F	83.5	0.07976794778825236	0.3107344632768362	2050	271.5	0.15483234714003946	0.8820224719101124	836	0	-1	-1	-1	0	-1	-1	-1	0	-1	-1	-1	0.0936	0.33	208.0	0.7947845804988662
5T0D	A	53.5	0.06425992779783393	0.40271493212669685	1164	422.0	0.19190968955785512	0.816	813	0	-1	-1	-1	0	-1	-1	-1	0	-1	-1	-1	0.1403	0.3158	172.0	-1
6BJ2	D	39.0	0.04360679970436068	0.29797979797979796	1155	354.0	0.1442687747035573	0.8439306358381503	839	0	-1	-1	-1	0	-1	-1	-1	0	-1	-1	-1	0.1009	0.3298	9.0	-1
3L89	E	37.0	0.058069381598793365	0.2851851851851852	1056	298.0	0.1373134328358209	0.8466257668711656	842	0	-1	-1	-1	0	-1	-1	-1	0	-1	-1	-1	0.0855	0.3105	184.0	0.8345047923322684
6BEB	C	56.0	0.08888888888888889	0.289044289044289	966	745.5	0.2568027210884354	0.8988095238095238	840	0	-1	-1	-1	1795.0	0.29090004972650424	0.8035714285714286	2566	0	-1	-1	-1	0.1529	0.2402	539.0	0.8364217252396167
6NK6	E	85.5	0.14527845036319612	0.2761795166858458	783	719.5	0.2830365510777882	0.9014925373134328	732	0	-1	-1	-1	0	-1	-1	-1	0	-1	-1	-1	0.1538	0.2855	439.0	0.9974489795918368
4MHJ	W	0	-1	-1	-1	337.5	0.14134615384615384	0.8855421686746988	874	0	-1	-1	-1	0	-1	-1	-1	0	-1	-1	-1	0.1108	0.337	221.0	0.8568690095846645
4V07	B	14.5	0.05981182795698925	0.28802588996763756	1179	370.5	0.13105413105413105	0.8961038961038961	899	0	-1	-1	-1	508.5	0.1988609397247271	0.7083685545224007	3031	0	-1	-1	-1	0.0874	0.2909	224.0	-1
2X53	D	49.5	0.04451038575667656	0.31746031746031744	1159	454.5	0.17737296260786195	0.9113300492610837	840	0	-1	-1	-1	0	-1	-1	-1	0	-1	-1	-1	0.107	0.3101	263.0	0.8338658146964856
1V0E	D	65.5	0.08964365256124722	0.2975970425138632	1255	852.5	0.3572044866264021	0.8448979591836735	669	0	-1	-1	-1	2846.5	0.41661216481360364	0.7864197530864198	2157	0	-1	-1	-1	0.1765	0.2369	666.0	0.8334396936821953
1C1A	B	14.5	0.15054347826086956	0.2673745173745174	804	448.0	0.15339233038348082	0.8863636363636364	841	0	-1	-1	-1	0	-1	-1	-1	0	-1	-1	-1	0.0817	0.2893	209.0	0.8319488817891374
1FG6	D	28.0	0.027452563584981833	0.27983539094650206	2234	230.0	0.08072653884964683	0.8791208791208791	900	0	-1	-1	-1	0	-1	-1	-1	0	-1	-1	-1	0.054	0.2819	99.0	0.8592964824120602
6IK9	C	32.0	0.08571428571428572	0.24748490945674045	938	607.0	0.19370078740157481	0.924812030075188	1004	0	-1	-1	-1	0	-1	-1	-1	0	-1	-1	-1	0.1738	0.2636	553.0	0.8287122612446087
5ZVS	4	32.0	0.14147431124348472	0.2887537993920973	685	588.5	0.2670549084858569	0.8722826086956522	834	0	-1	-1	-1	0	-1	-1	-1	0	-1	-1	-1	0.1888	0.1771	583.0	-1
3KU5	A	56.5	0.08206896551724138	0.3090909090909091	1065	437.5	0.2026897214217099	0.8178294573643411	783	0	-1	-1	-1	0	-1	-1	-1	0	-1	-1	-1	0.138	0.3228	322.0	0.9536585365853658
5F9O	G	0	-1	-1	-1	498.0	0.20446096654275092	0.873015873015873	824	0	-1	-1	-1	0	-1	-1	-1	0	-1	-1	-1	0.1056	0.2411	210.0	-1
4FMH	E	24.0	0.07629629629629629	0.2985507246376812	1005	444.5	0.18497109826589594	0.8609865470852018	815	0	-1	-1	-1	0	-1	-1	-1	0	-1	-1	-1	0.0892	0.2417	276.0	0.8414012738853504
6ESB	1	24.5	0.05982274741506647	0.28825622775800713	1073	413.5	0.1736420302760463	0.9420289855072463	916	0	-1	-1	-1	1124.0	0.19862490450725745	0.7926829268292683	2943	0	-1	-1	-1	0.0971	0.2181	347.0	0.8686217008797654
3ITH	D	40.5	0.13138297872340426	0.29404761904761906	1040	426.0	0.17162276975361088	0.9099099099099099	955	0	-1	-1	-1	0	-1	-1	-1	0	-1	-1	-1	0.1397	0.2652	415.0	0.8335443037974684
4IN2	A	33.0	0.06053365193150139	0.27586206896551724	1960	288.5	0.1066925315227934	0.88	906	20.0	0.01509433962264151	1.0	261	3470.0	0.383916990920882	0.783068783068783	3144	77.0	0.1728395061728395	0.8076923076923077	191	0.0663	0.2653	168.0	0.8609188168659534
5Y9E	E	46.0	0.09513435003631082	0.3119047619047619	957	572.5	0.24519670631290028	0.8617363344051447	782	0	-1	-1	-1	0	-1	-1	-1	0	-1	-1	-1	0.1444	0.2783	420.0	0.8199879590608068
4XJQ	A	50.0	0.0967032967032967	0.275	885	750.5	0.2794392523364486	0.8666666666666667	725	0	-1	-1	-1	0	-1	-1	-1	0	-1	-1	-1	0.1214	0.2274	432.0	0.8836158192090395
6ZLW	E	18.5	0.008513931888544891	0.275	1252	343.0	0.17884615384615385	0.9073170731707317	835	0	-1	-1	-1	0	-1	-1	-1	0	-1	-1	-1	0.0926	0.2589	262.0	0.834610472541507
4POQ	J	44.5	0.06794682422451995	0.31724137931034485	1064	361.5	0.16920152091254753	0.8725490196078431	848	0	-1	-1	-1	1175.5	0.2027614420864229	0.7721518987341772	2884	0	-1	-1	-1	0.1039	0.2811	273.0	0.8335419274092616
2X53	P	49.5	0.04451038575667656	0.31746031746031744	1159	457.5	0.1772030651340996	0.9158415841584159	842	0	-1	-1	-1	0	-1	-1	-1	0	-1	-1	-1	0.1077	0.3126	263.0	0.8338658146964856
6WKQ	D	103.0	0.037677245104659016	0.2894190871369295	6441	117.0	0.06140350877192982	0.863013698630137	953	1325.0	1.0	1.0	0	4362.0	0.20218940562780105	0.8025663458734325	10182	1145.0	1.0	1.0	0	0.0603	0.3215	116.0	0.8228228228228228
4POS	C	44.5	0.06794682422451995	0.31724137931034485	1064	391.0	0.17131857555341676	0.8317757009345794	825	0	-1	-1	-1	1175.5	0.2027614420864229	0.7721518987341772	2884	0	-1	-1	-1	0.0994	0.2769	274.0	-1
2FK0	C	50.0	0.08946608946608947	0.2743362831858407	934	432.0	0.18885741265344666	0.8403361344537815	821	0	-1	-1	-1	0	-1	-1	-1	0	-1	-1	-1	0.13	0.2984	175.0	-1
2RS1	3	102.0	0.11455360782715043	0.28128128128128127	1454	305.5	0.13100848256361922	0.879746835443038	903	0	-1	-1	-1	3976.5	0.3441054091539528	0.7871192893401016	4058	0	-1	-1	-1	0.1014	0.3295	236.0	0.8365139949109415
6HJR	C	52.0	0.09347826086956522	0.28104575163398693	921	386.0	0.15898825654923215	0.8888888888888888	909	0	-1	-1	-1	0	-1	-1	-1	0	-1	-1	-1	0.1375	0.3152	323.0	0.9467312348668281
6AJ3	C	94.5	0.07997010463378176	0.27261146496815286	1891	231.0	0.1252371916508539	0.88	904	0	-1	-1	-1	0	-1	-1	-1	0	-1	-1	-1	0.0965	0.3405	220.0	0.8351437699680511
4QPI	B	86.5	0.09988474836726853	0.2898550724637681	1706	391.0	0.1518987341772152	0.9017341040462428	854	0	-1	-1	-1	4245.5	0.37396665265517726	0.7922232116355001	3768	0	-1	-1	-1	0.0967	0.3034	217.0	0.8339719029374202
7JQB	O	33.5	0.036776212832550864	0.30718954248366015	1125	0	-1	-1	-1	0	-1	-1	-1	0	-1	-1	-1	0	-1	-1	-1	0.0925	0.3078	206.0	0.730379746835443
6Y5Y	G	26.0	0.07348703170028818	0.2727272727272727	1014	400.0	0.17273576097105509	0.9343434343434344	873	0	-1	-1	-1	1514.5	0.2467047998010445	0.7804878048780488	2750	0	-1	-1	-1	0.0909	0.238	285.0	0.8344914718888187
4Z26	H	86.0	0.10587431693989072	0.30332681017612523	953	763.5	0.2604908946951702	0.8915989159891599	894	13.5	0.022641509433962263	1.0	259	2359.0	0.35886801658941203	0.8029475982532751	2267	0	-1	-1	-1	0.1603	0.218	649.0	0.8297040759352318
3L89	I	37.0	0.058069381598793365	0.2851851851851852	1056	312.5	0.141012909632572	0.8711656441717791	844	0	-1	-1	-1	0	-1	-1	-1	0	-1	-1	-1	0.0858	0.3085	186.0	0.8356687898089172
7JQB	D	22.0	0.014139827179890024	0.2608695652173913	1204	297.0	0.12583412774070543	0.8516129032258064	894	0	-1	-1	-1	0	-1	-1	-1	0	-1	-1	-1	0.0575	0.3195	101.0	0.8313099041533546
1RT6	A	28.5	0.1298283261802575	0.28672985781990523	1020	562.0	0.20967741935483872	0.9219858156028369	958	95.5	0.23595505617977527	0.7590361445783133	184	3307.5	0.40463724756918473	0.7778576563623293	2566	187.5	0.23629489603024575	0.8064516129032258	374	0.1731	0.2702	538.0	0.8613801452784504
6OT1	P	46.0	0.12352168199737187	0.3076923076923077	911	510.0	0.20948275862068966	0.8709677419354839	881	0	-1	-1	-1	0	-1	-1	-1	0	-1	-1	-1	0.0718	0.4466	102.0	0.9432709716354858
2FTE	G	56.0	0.061148396718866516	0.2586750788643533	1024	396.5	0.16023166023166024	0.8736842105263158	846	0	-1	-1	-1	1075.0	0.20543122957002766	0.8145563310069791	2974	0	-1	-1	-1	0.0892	0.2755	242.0	0.37890625
6KDM	B	42.5	0.12776280323450134	0.27784290738569756	1002	427.0	0.15727502102607233	0.9303482587064676	988	0	-1	-1	-1	0	-1	-1	-1	0	-1	-1	-1	0.1345	0.261	406.0	0.8376996805111822
2RS5	3	102.0	0.11455360782715043	0.28128128128128127	1454	305.5	0.13100848256361922	0.879746835443038	903	0	-1	-1	-1	3976.5	0.3441054091539528	0.7871192893401016	4058	0	-1	-1	-1	0.1014	0.3295	236.0	0.8365139949109415
6CDE	5	0	-1	-1	-1	255.0	0.0823293172690763	0.8367346938775511	898	0	-1	-1	-1	0	-1	-1	-1	0	-1	-1	-1	0.0779	0.4344	113.0	-1
4JZ5	A	21.0	0.04601006470165349	0.2831858407079646	1165	307.0	0.12319538017324351	0.8767123287671232	893	0	-1	-1	-1	1091.5	0.19154929577464788	0.7857142857142857	2953	0	-1	-1	-1	0.0868	0.2939	206.0	0.8313099041533546
2FK0	K	50.0	0.08946608946608947	0.2743362831858407	934	391.5	0.19029495718363462	0.8130081300813008	805	0	-1	-1	-1	0	-1	-1	-1	0	-1	-1	-1	0.13	0.2984	175.0	-1
4LN3	G	70.5	0.0967503692762186	0.27348643006263046	875	439.0	0.18626528692380057	0.8425531914893617	828	0	-1	-1	-1	1762.5	0.2947919262397209	0.7928954423592494	2521	0	-1	-1	-1	0.1384	0.3247	316.0	0.9993610223642172
1RUE	3	102.0	0.11455360782715043	0.28128128128128127	1454	305.5	0.13100848256361922	0.879746835443038	903	0	-1	-1	-1	3976.5	0.3441054091539528	0.7871192893401016	4058	0	-1	-1	-1	0.1014	0.3295	236.0	0.8365139949109415
1R09	3	102.0	0.11455360782715043	0.28128128128128127	1454	305.5	0.13100848256361922	0.879746835443038	903	0	-1	-1	-1	3976.5	0.3441054091539528	0.7871192893401016	4058	0	-1	-1	-1	0.1014	0.3295	236.0	0.8365139949109415
1NOB	D	62.5	0.09956395348837209	0.2830578512396694	892	283.0	0.12340842311459353	0.8571428571428571	874	0	-1	-1	-1	1812.5	0.29533169533169534	0.7928759894459103	2554	0	-1	-1	-1	0.0796	0.2986	185.0	0.8365139949109415
5J7U	E	24.0	0.024334600760456272	0.34782608695652173	1223	746.0	0.22585669781931464	0.9206349206349206	969	0	-1	-1	-1	0	-1	-1	-1	0	-1	-1	-1	0.1564	0.2224	616.0	0.8345047923322684
5KV8	A	50.0	0.0967032967032967	0.275	885	742.5	0.28033866415804326	0.8514285714285714	713	0	-1	-1	-1	0	-1	-1	-1	0	-1	-1	-1	0.1206	0.2279	430.0	0.8578623391158366
6B38	B	28.0	0.027452563584981833	0.27983539094650206	2234	242.5	0.08165322580645161	0.9	902	0	-1	-1	-1	0	-1	-1	-1	0	-1	-1	-1	0.0473	0.2927	99.0	0.8155002891844997
3PRM	A	85.5	0.06549178375803763	0.2698724239450442	3180	258.0	0.11561264822134387	0.8863636363636364	880	0	-1	-1	-1	0	-1	-1	-1	0	-1	-1	-1	0.0865	0.341	157.0	0.8290704928259514
3E8K	E	56.0	0.061148396718866516	0.2586750788643533	1024	285.5	0.14730878186968838	0.8666666666666667	879	0	-1	-1	-1	1075.0	0.20543122957002766	0.8145563310069791	2974	0	-1	-1	-1	0.0904	0.2733	247.0	-1
3TN9	3	93.5	0.10336633663366336	0.2906458797327394	1627	276.0	0.12839737582005623	0.8954248366013072	914	0	-1	-1	-1	0	-1	-1	-1	0	-1	-1	-1	0.1019	0.3351	237.0	0.8374760994263862
5V5E	A	60.0	0.08423326133909287	0.26773455377574373	952	302.5	0.11764705882352941	0.9037037037037037	902	0	-1	-1	-1	0	-1	-1	-1	0	-1	-1	-1	0.0772	0.2717	181.0	-1
4I78	A	48.5	0.12033511043412033	0.3015267175572519	789	415.5	0.19065776930409914	0.8097165991902834	802	0	-1	-1	-1	0	-1	-1	-1	0	-1	-1	-1	0.1311	0.3061	319.0	0.9654320987654321
4WSU	A	50.0	0.0628158844765343	0.3918918918918919	1163	440.0	0.20207743153918792	0.8629032258064516	811	0	-1	-1	-1	0	-1	-1	-1	0	-1	-1	-1	0.1385	0.3182	170.0	-1
6LXK	B	87.0	0.09124629080118694	0.31218274111675126	954	644.5	0.226691042047532	0.8985507246376812	818	0	-1	-1	-1	0	-1	-1	-1	0	-1	-1	-1	0.1061	0.3124	232.0	0.8260105448154658
1LVB	B	94.0	0.08628519527702089	0.2783203125	2279	322.0	0.15270935960591134	0.8516483516483516	833	0	-1	-1	-1	4139.0	0.2854912572855953	0.8117786327315774	6229	0	-1	-1	-1	0.008	0.4508	10.0	0.8404984423676013
5FZ2	A	45.5	0.09868831980012492	0.2743055555555556	1025	520.5	0.22338403041825095	0.8801498127340824	785	0	-1	-1	-1	0	-1	-1	-1	0	-1	-1	-1	0.1274	0.2883	335.0	0.8562300319488818
5XL3	A	46.5	0.0743801652892562	0.2805194805194805	1067	493.5	0.2078544061302682	0.8410852713178295	786	0	-1	-1	-1	0	-1	-1	-1	0	-1	-1	-1	0.1374	0.3157	319.0	0.9589209074187615
3SUF	B	98.0	0.08646727864968907	0.3219404630650496	2470	298.0	0.12682926829268293	0.8783783783783784	877	0	-1	-1	-1	0	-1	-1	-1	0	-1	-1	-1	0.0833	0.293	190.0	0.8439955106621774
7A98	A	6722.0	1.0	1.0	0	2296.0	0.5867219917012448	0.8327444051825678	356	1325.0	1.0	1.0	0	19110.0	1.0	1.0	0	1145.0	1.0	1.0	0	0.8027	0.7354	1066.0	0.860702875399361
6KFT	A	20.0	0.03576864535768645	0.26857142857142857	1139	302.0	0.11920529801324503	0.9264705882352942	921	67.5	0.14695340501792115	0.7192982456140351	222	712.0	0.12107969151670951	0.8078902229845626	3307	247.5	0.09745042492917846	0.7962962962962963	1549	0.0933	0.322	210.0	0.8318534961154272
5NFY	A	95.0	0.03063254210316934	0.28695652173913044	6736	501.5	0.22727272727272727	0.8766233766233766	880	0	-1	-1	-1	0	-1	-1	-1	0	-1	-1	-1	0.16	0.259	133.0	-1
3SAL	B	64.0	0.08797653958944282	0.31413612565445026	982	640.5	0.25922421948912017	0.8698412698412699	742	0	-1	-1	-1	0	-1	-1	-1	0	-1	-1	-1	0.1269	0.2588	394.0	0.8896473265073948
6OJ0	A	43.0	0.03279938977879481	0.3006993006993007	1168	0	-1	-1	-1	0	-1	-1	-1	0	-1	-1	-1	0	-1	-1	-1	0.0763	0.2963	178.0	0.8232676414494596
4FMH	S	24.0	0.07629629629629629	0.2985507246376812	1005	414.0	0.18234165067178504	0.8878504672897196	828	0	-1	-1	-1	0	-1	-1	-1	0	-1	-1	-1	0.0882	0.244	271.0	0.8402555910543131
7D4F	G	103.0	0.037677245104659016	0.2894190871369295	6441	201.0	0.057504873294346975	0.921875	962	1325.0	1.0	1.0	0	4362.0	0.20218940562780105	0.8025663458734325	10182	1145.0	1.0	1.0	0	0.185	0.1965	898.0	0.7821086261980831
4PCG	C	32.0	0.060249816311535635	0.27424749163879597	1062	422.5	0.17063870352716873	0.8905472636815921	848	0	-1	-1	-1	0	-1	-1	-1	0	-1	-1	-1	0.085	0.2271	266.0	0.7921187892632782
5H5S	A	0	-1	-1	-1	171.0	0.07466918714555766	0.8876404494382022	969	0	-1	-1	-1	0	-1	-1	-1	0	-1	-1	-1	0.0683	0.2707	163.0	0.84
5W1V	O	0	-1	-1	-1	443.0	0.1873767258382643	0.8796296296296297	798	0	-1	-1	-1	0	-1	-1	-1	0	-1	-1	-1	0.0982	0.267	243.0	-1
6ALG	I	72.5	0.1368540601930721	0.2822014051522248	907	1155.5	0.3224852071005917	0.8890701468189234	1077	0	-1	-1	-1	0	-1	-1	-1	0	-1	-1	-1	0.046	0.3931	73.0	0.8389776357827476
4UBD	A	63.5	0.09229651162790697	0.27429805615550756	913	451.0	0.2080536912751678	0.8346153846153846	783	0	-1	-1	-1	0	-1	-1	-1	0	-1	-1	-1	0.14	0.3255	320.0	0.945619335347432
1QAJ	A	31.0	0.037965072133637055	0.26525198938992045	2257	279.0	0.12226277372262774	0.9178082191780822	950	0	-1	-1	-1	3030.5	0.38398937053645577	0.766832504145937	3006	0	-1	-1	-1	0.1002	0.2779	259.0	0.8374760994263862
5RMK	A	103.0	0.037677245104659016	0.2894190871369295	6441	535.5	0.22427652733118972	0.8885350318471338	930	1325.0	1.0	1.0	0	4362.0	0.20218940562780105	0.8025663458734325	10182	1145.0	1.0	1.0	0	0.172	0.255	572.0	0.8021360314783587
6ILN	B	0	-1	-1	-1	408.0	0.17471042471042472	0.9095477386934674	837	0	-1	-1	-1	0	-1	-1	-1	0	-1	-1	-1	0.1016	0.3165	252.0	0.8313099041533546
4PCG	A	32.0	0.060249816311535635	0.27424749163879597	1062	418.5	0.17063870352716873	0.8861386138613861	847	0	-1	-1	-1	0	-1	-1	-1	0	-1	-1	-1	0.0915	0.2508	267.0	0.790052053209948
7CN2	D	45.0	0.08953068592057761	0.3155216284987277	992	639.5	0.2653061224489796	0.8952095808383234	793	0	-1	-1	-1	0	-1	-1	-1	0	-1	-1	-1	0.0753	0.4334	478.0	-1
4UT9	C	55.0	0.07240547063555913	0.2887700534759358	2794	637.5	0.24339622641509434	0.8486842105263158	756	0	-1	-1	-1	0	-1	-1	-1	0	-1	-1	-1	0.1578	0.3215	378.0	0.997444089456869
3JAU	H	0	-1	-1	-1	266.0	0.08673978065802593	0.8969072164948454	906	0	-1	-1	-1	0	-1	-1	-1	0	-1	-1	-1	0.0775	0.4193	117.0	0.8343949044585988
5E66	A	73.0	0.099370188943317	0.2795275590551181	921	467.5	0.2804532577903683	0.8510028653295129	710	0	-1	-1	-1	0	-1	-1	-1	0	-1	-1	-1	0.1386	0.2718	424.0	0.9178403755868545
6OUS	F	63.0	0.08512160228898426	0.2650334075723831	949	523.0	0.19193689745836984	0.8975409836065574	897	0	-1	-1	-1	0	-1	-1	-1	0	-1	-1	-1	0.163	0.3442	401.0	0.9399361022364218
1ODX	A	28.0	0.027452563584981833	0.27983539094650206	2234	251.5	0.08646998982706001	0.8585858585858586	884	0	-1	-1	-1	0	-1	-1	-1	0	-1	-1	-1	0.0456	0.2863	99.0	0.8413878562577447
2QUX	B	30.5	0.023956723338485315	0.29245283018867924	1188	344.5	0.11156186612576065	0.9243697478991597	867	0	-1	-1	-1	0	-1	-1	-1	0	-1	-1	-1	0.0707	0.3906	121.0	0.7992351816443595
3GUD	B	48.0	0.07580543272267846	0.27906976744186046	1153	161.5	0.06947162426614481	0.8765432098765432	941	0	-1	-1	-1	2370.5	0.3770691333982473	0.7996902426432628	2171	0	-1	-1	-1	0.077	0.4071	120.0	0.8097893432465924
5T3Z	L	0	-1	-1	-1	419.5	0.1582591493570722	0.903954802259887	834	0	-1	-1	-1	0	-1	-1	-1	0	-1	-1	-1	0.0949	0.3234	210.0	0.8568690095846645
5A2Q	D	12.0	0.009287925696594427	0.32432432432432434	1255	401.5	0.11951447245564893	0.9343065693430657	934	53.5	0.10486891385767791	0.875	235	207.0	0.03795165063685989	0.8156424581005587	3668	290.5	0.025273922571219867	0.8317307692307693	6637	0.0769	0.2383	225.0	0.8332268370607029
5MTC	A	35.5	0.02846153846153846	0.33636363636363636	1190	231.5	0.108	0.9	880	0	-1	-1	-1	0	-1	-1	-1	0	-1	-1	-1	0.064	0.2868	137.0	0.7953667953667953
4WSV	E	35.0	0.029213483146067417	0.3277310924369748	1216	409.0	0.1988582302568982	0.81640625	795	0	-1	-1	-1	0	-1	-1	-1	0	-1	-1	-1	0.1125	0.4683	168.0	0.9775
3S3N	A	50.5	0.03651685393258427	0.2785714285714286	1856	521.5	0.1752212389380531	0.8959276018099548	909	0	-1	-1	-1	0	-1	-1	-1	0	-1	-1	-1	0.122	0.2502	368.0	0.7902564102564102
1N80	B	45.5	0.06407322654462243	0.28378378378378377	1015	388.5	0.17279411764705882	0.8430493273542601	865	0	-1	-1	-1	1083.5	0.18131030980192991	0.8031496062992126	3049	0	-1	-1	-1	0.1056	0.2504	328.0	0.8537974683544304
2VG6	A	40.5	0.13138297872340426	0.29404761904761906	1040	593.0	0.21654501216545013	0.89	933	0	-1	-1	-1	0	-1	-1	-1	0	-1	-1	-1	0.1604	0.2467	401.0	-1
6XS6	A	6722.0	1.0	1.0	0	2438.0	0.6302851524090463	0.8445322793148881	258	1325.0	1.0	1.0	0	19110.0	1.0	1.0	0	1145.0	1.0	1.0	0	0.7861	0.9687	785.0	0.8575079872204473
1R1A	1	79.5	0.09361189232623543	0.24760892667375134	1548	336.0	0.15598885793871867	0.8888888888888888	888	0	-1	-1	-1	0	-1	-1	-1	0	-1	-1	-1	0.1078	0.3014	283.0	0.8418926716676284
1JLF	B	28.5	0.1298283261802575	0.28672985781990523	1020	516.0	0.1676595744680851	0.9205607476635514	961	95.5	0.23595505617977527	0.7590361445783133	184	3307.5	0.40463724756918473	0.7778576563623293	2566	187.5	0.23629489603024575	0.8064516129032258	374	0.1369	0.2649	404.0	0.8357827476038339
5W9H	q	1564.0	0.29917469050894085	0.371160409556314	282	1107.0	0.33771569433032045	0.8353658536585366	725	0	-1	-1	-1	0	-1	-1	-1	0	-1	-1	-1	0.404	0.8122	726.0	-1
4N60	A	70.5	0.0967503692762186	0.27348643006263046	875	370.0	0.17994376757263356	0.8240343347639485	834	0	-1	-1	-1	1762.5	0.2947919262397209	0.7928954423592494	2521	0	-1	-1	-1	0.1413	0.3296	318.0	0.930952380952381
6TJW	E	45.0	0.09715120525931337	0.29490022172949004	918	435.0	0.1967833491012299	0.8524590163934426	813	0	-1	-1	-1	0	-1	-1	-1	0	-1	-1	-1	0.1406	0.3295	319.0	1.0
1RVX	K	53.0	0.08796992481203007	0.23031496062992127	822	454.5	0.19792648444863337	0.8571428571428571	816	0	-1	-1	-1	1774.0	0.29702233250620347	0.8017414601473544	2537	0	-1	-1	-1	0.1375	0.3158	323.0	0.8921334922526818
6U0L	P	0	-1	-1	-1	241.5	0.081	0.8617021276595744	906	0	-1	-1	-1	0	-1	-1	-1	0	-1	-1	-1	0.0806	0.406	130.0	0.8758620689655172
2WST	A	48.5	0.1256317689530686	0.29441624365482233	794	313.0	0.14386317907444668	0.8666666666666667	829	0	-1	-1	-1	0	-1	-1	-1	0	-1	-1	-1	0.0824	0.3132	176.0	0.8358778625954199
4RFT	R	43.0	0.054945054945054944	0.3048780487804878	1119	315.5	0.1211519364448858	0.8776978417266187	868	0	-1	-1	-1	0	-1	-1	-1	0	-1	-1	-1	0.0857	0.3984	163.0	0.8345047923322684
5RLP	A	103.0	0.037677245104659016	0.2894190871369295	6441	544.5	0.22778675282714056	0.88125	918	1325.0	1.0	1.0	0	4362.0	0.20218940562780105	0.8025663458734325	10182	1145.0	1.0	1.0	0	0.1731	0.2576	572.0	0.8021360314783587
3ZQM	B	40.5	0.02627511591962906	0.27419354838709675	1170	115.5	0.030784508440913606	0.96875	975	0	-1	-1	-1	0	-1	-1	-1	0	-1	-1	-1	0.0446	0.4422	55.0	0.6168872085696282
4TYD	H	37.0	0.0374331550802139	0.33793103448275863	1164	292.0	0.13170731707317074	0.8881578947368421	873	0	-1	-1	-1	0	-1	-1	-1	0	-1	-1	-1	0.092	0.3306	193.0	0.814387699066447
6ADL	C	110.5	0.11115553778488604	0.291710388247639	1548	178.5	0.1360153256704981	0.8352941176470589	874	0	-1	-1	-1	3465.5	0.36713535009231646	0.7769762548842801	3714	0	-1	-1	-1	0.1046	0.2982	246.0	0.8389776357827476
4FMH	C	24.0	0.07629629629629629	0.2985507246376812	1005	403.0	0.1773117254528122	0.8691588785046729	835	0	-1	-1	-1	0	-1	-1	-1	0	-1	-1	-1	0.0899	0.2412	280.0	0.8402555910543131
4FMH	D	24.0	0.07629629629629629	0.2985507246376812	1005	412.0	0.17894736842105263	0.8779342723004695	832	0	-1	-1	-1	0	-1	-1	-1	0	-1	-1	-1	0.1041	0.2818	272.0	0.8414012738853504
6D96	B	96.0	0.0984102952308857	0.3087885985748218	900	641.0	0.23664825046040516	0.9081272084805654	803	0	-1	-1	-1	0	-1	-1	-1	0	-1	-1	-1	0.128	0.2495	386.0	0.8801350590883511
4LLG	B	0	-1	-1	-1	283.5	0.1628599801390268	0.8324873096446701	810	0	-1	-1	-1	0	-1	-1	-1	0	-1	-1	-1	0.0977	0.3067	220.0	0.731629392971246
6FHH	C	63.0	0.108145106091718	0.2762237762237762	889	732.5	0.2734912146676853	0.8972431077694235	910	0	-1	-1	-1	0	-1	-1	-1	0	-1	-1	-1	0.1791	0.2235	725.0	0.8347160178685387
5DP6	D	84.5	0.08013052936910806	0.3121468926553672	2050	348.5	0.149	0.9141104294478528	837	0	-1	-1	-1	0	-1	-1	-1	0	-1	-1	-1	0.0715	0.2621	180.0	-1
4FAF	B	0	-1	-1	-1	230.0	0.08915906788247213	0.9263157894736842	892	0	-1	-1	-1	0	-1	-1	-1	0	-1	-1	-1	0.047	0.2858	7.0	-1
5WMQ	A	18.0	0.05066079295154185	0.25274725274725274	1089	417.5	0.16462841015992474	0.8928571428571429	867	27.0	0.06792452830188679	0.8571428571428571	244	790.0	0.16865969108121576	0.7547380156075808	3117	192.0	0.33705357142857145	0.7294685990338164	241	0.1089	0.2846	276.0	0.8562300319488818
6Y5X	E	26.0	0.07348703170028818	0.2727272727272727	1014	389.5	0.1782650142993327	0.8990384615384616	841	0	-1	-1	-1	1514.5	0.2467047998010445	0.7804878048780488	2750	0	-1	-1	-1	0.0917	0.2514	274.0	0.8376996805111822
4GUA	C	55.5	0.09119607155384075	0.27807486631016043	1916	704.5	0.2851340373679935	0.8478260869565217	817	0	-1	-1	-1	3421.5	0.3210656753407683	0.7865816636308439	4776	0	-1	-1	-1	0.1628	0.2183	662.0	0.8373680943513345
3D0I	F	5230.0	0.7635082223962412	0.7793764988009593	26	360.0	0.12351778656126482	0.8620689655172413	867	1063.0	0.8851851851851852	0.9227799227799228	11	10394.0	0.7314532520325203	0.7879036672140121	282	1064.0	0.22383419689119172	0.9818181818181818	745	0.1466	0.7999	173.0	0.8568702290076335
5YS2	C	60.0	0.11560693641618497	0.2857142857142857	927	285.5	0.09551098376313276	0.8771929824561403	933	0	-1	-1	-1	0	-1	-1	-1	0	-1	-1	-1	0.0997	0.4008	173.0	-1
4M44	C	79.5	0.10771470160116449	0.3064182194616977	891	486.5	0.21577946768060838	0.8345588235294118	780	0	-1	-1	-1	0	-1	-1	-1	0	-1	-1	-1	0.1429	0.3237	343.0	0.9287410926365796
6ADR	D	0	-1	-1	-1	43.0	0.02014098690835851	0.7692307692307693	967	0	-1	-1	-1	0	-1	-1	-1	0	-1	-1	-1	0.0207	0.296	35.0	0.6210191082802548
4P6Z	M	21.0	0.04598490048043926	0.2803347280334728	1218	661.0	0.25555555555555554	0.8652037617554859	761	0	-1	-1	-1	0	-1	-1	-1	0	-1	-1	-1	0.1586	0.3053	415.0	0.8345047923322684
3FKU	U	0	-1	-1	-1	387.5	0.16116504854368932	0.8829787234042553	842	0	-1	-1	-1	0	-1	-1	-1	0	-1	-1	-1	0.0995	0.2899	236.0	0.855591054313099
5EHI	A	88.0	0.08113311331133113	0.2872444011684518	2609	322.5	0.1167420814479638	0.9626865671641791	971	0	-1	-1	-1	0	-1	-1	-1	0	-1	-1	-1	0.0898	0.2521	256.0	0.8240791643760308
7C4Y	A	100.0	0.08447067502766507	0.3033112582781457	1956	283.5	0.11247637051039698	0.8947368421052632	925	0	-1	-1	-1	0	-1	-1	-1	0	-1	-1	-1	0.0918	0.2911	207.0	0.8383386581469648
1V3C	A	49.0	0.08815232722143865	0.2927400468384075	991	745.0	0.2802249297094658	0.861671469740634	720	0	-1	-1	-1	0	-1	-1	-1	0	-1	-1	-1	0.1373	0.2571	431.0	0.8732551647124511
5RM1	A	103.0	0.037677245104659016	0.2894190871369295	6441	554.0	0.197172034564022	0.8807017543859649	988	1325.0	1.0	1.0	0	4362.0	0.20218940562780105	0.8025663458734325	10182	1145.0	1.0	1.0	0	0.1743	0.2601	572.0	0.8021360314783587
6EDU	K	0	-1	-1	-1	225.0	0.08491508491508491	0.9139784946236559	908	0	-1	-1	-1	0	-1	-1	-1	0	-1	-1	-1	0.07	0.436	107.0	-1
4LN3	A	70.5	0.0967503692762186	0.27348643006263046	875	425.5	0.1954674220963173	0.8661087866108786	820	0	-1	-1	-1	1762.5	0.2947919262397209	0.7928954423592494	2521	0	-1	-1	-1	0.1384	0.3243	316.0	0.9473046638400969
4JPJ	D	72.5	0.12690707350901526	0.2663755458515284	755	264.0	0.09583736689254599	0.8608695652173913	918	95.5	0.23595505617977527	0.7590361445783133	184	2513.5	0.391578947368421	0.7903682719546742	2157	187.5	0.23629489603024575	0.8064516129032258	374	0.086	0.3323	162.0	0.9904153354632588
5RM9	A	103.0	0.037677245104659016	0.2894190871369295	6441	559.5	0.21797931583134447	0.9102990033222591	956	1325.0	1.0	1.0	0	4362.0	0.20218940562780105	0.8025663458734325	10182	1145.0	1.0	1.0	0	0.1689	0.252	572.0	0.8021360314783587
4POR	C	44.5	0.06794682422451995	0.31724137931034485	1064	391.5	0.1744518589132507	0.8970588235294118	845	0	-1	-1	-1	1175.5	0.2027614420864229	0.7721518987341772	2884	0	-1	-1	-1	0.0907	0.249	269.0	0.829559748427673
4RFT	3	43.0	0.054945054945054944	0.3048780487804878	1119	0	-1	-1	-1	0	-1	-1	-1	0	-1	-1	-1	0	-1	-1	-1	0.0858	0.3994	163.0	0.8345047923322684
4XJQ	B	50.0	0.0967032967032967	0.275	885	738.0	0.28262910798122065	0.8526912181303116	712	0	-1	-1	-1	0	-1	-1	-1	0	-1	-1	-1	0.1218	0.2279	434.0	0.8906605922551253
6IGF	B	14.0	0.036616161616161616	0.26605504587155965	1366	576.5	0.23090745732255166	0.8741496598639455	819	0	-1	-1	-1	0	-1	-1	-1	0	-1	-1	-1	0.149	0.2857	421.0	0.8389776357827476
5Z58	C	15.0	0.021875	0.25	1168	929.5	0.30486008836524303	0.8501026694045175	871	115.5	0.27956989247311825	0.7647058823529411	177	381.0	0.058352698166795766	0.7313915857605178	3564	252.0	0.030828082808280827	0.8203592814371258	4277	0.0475	0.3593	74.0	0.8443080357142857
6SK6	A	44.0	0.012470771628994544	0.2711864406779661	1224	316.0	0.17982873453853473	0.9219512195121952	846	0	-1	-1	-1	0	-1	-1	-1	0	-1	-1	-1	0.0273	0.2563	40.0	0.8291139240506329
5C1U	A	84.5	0.08013052936910806	0.3121468926553672	2050	349.0	0.1465603190428714	0.91875	843	0	-1	-1	-1	0	-1	-1	-1	0	-1	-1	-1	0.0733	0.2619	181.0	0.8484848484848485
2OPP	B	28.5	0.1298283261802575	0.28672985781990523	1020	462.0	0.17309340188517566	0.905829596412556	944	95.5	0.23595505617977527	0.7590361445783133	184	3307.5	0.40463724756918473	0.7778576563623293	2566	187.5	0.23629489603024575	0.8064516129032258	374	0.124	0.2447	403.0	0.8382165605095542
6D96	A	96.0	0.0984102952308857	0.3087885985748218	900	651.0	0.2388888888888889	0.8927335640138409	791	0	-1	-1	-1	0	-1	-1	-1	0	-1	-1	-1	0.1258	0.2602	386.0	0.9140853302162478
4N60	C	70.5	0.0967503692762186	0.27348643006263046	875	406.5	0.19187145557655955	0.8388429752066116	816	0	-1	-1	-1	1762.5	0.2947919262397209	0.7928954423592494	2521	0	-1	-1	-1	0.1412	0.3289	318.0	0.9015105740181268
4URR	D	69.5	0.10077519379844961	0.29979035639413	942	692.5	0.27708703374777977	0.8547945205479452	761	0	-1	-1	-1	0	-1	-1	-1	0	-1	-1	-1	0.1657	0.2696	508.0	0.8518937252685133
1MQM	D	82.0	0.10267534345625452	0.31140350877192985	927	431.5	0.1899810964083176	0.8271604938271605	815	0	-1	-1	-1	0	-1	-1	-1	0	-1	-1	-1	0.1399	0.3254	172.0	-1
1D4M	3	99.0	0.11797979797979798	0.2922922922922923	1476	299.0	0.13364928909952606	0.8493975903614458	889	0	-1	-1	-1	0	-1	-1	-1	0	-1	-1	-1	0.1012	0.3266	238.0	0.834289356277884
3J26	F	77.0	0.0697522816166884	0.3203592814371258	1200	711.0	0.27224669603524226	0.8679775280898876	779	0	-1	-1	-1	2093.0	0.32624468351263447	0.8084314941103534	2384	0	-1	-1	-1	0.1374	0.2281	362.0	-1
3FZ2	J	24.5	0.02576112412177986	0.2682926829268293	1158	219.5	0.08602150537634409	0.9565217391304348	931	0	-1	-1	-1	393.0	0.06412876852324988	0.8256578947368421	3610	0	-1	-1	-1	0.0647	0.323	128.0	0.8128911138923655
3ZQO	G	40.5	0.02627511591962906	0.27419354838709675	1170	113.5	0.032803180914512925	0.9705882352941176	972	0	-1	-1	-1	0	-1	-1	-1	0	-1	-1	-1	0.0429	0.3815	56.0	0.6168872085696282
1S9G	B	40.5	0.13138297872340426	0.29404761904761906	1040	486.0	0.17642069550466496	0.9082969432314411	950	0	-1	-1	-1	0	-1	-1	-1	0	-1	-1	-1	0.1307	0.242	425.0	0.8357827476038339
5J7U	A	24.0	0.024334600760456272	0.34782608695652173	1223	756.5	0.2624693376941946	0.8699186991869918	854	0	-1	-1	-1	0	-1	-1	-1	0	-1	-1	-1	0.1545	0.2217	609.0	0.8345047923322684
6NIR	A	0	-1	-1	-1	290.0	0.1217564870259481	0.8133333333333334	852	0	-1	-1	-1	0	-1	-1	-1	0	-1	-1	-1	0.0819	0.3083	169.0	0.8370607028753994
7JNO	A	41.0	0.07231182795698925	0.2781799379524302	2753	482.0	0.2096069868995633	0.9022556390977443	879	0	-1	-1	-1	0	-1	-1	-1	0	-1	-1	-1	0.1294	0.2402	427.0	0.8374760994263862
6LA7	C	105.5	0.10454362685967028	0.2650356778797146	1506	283.5	0.12242990654205607	0.8675496688741722	919	0	-1	-1	-1	0	-1	-1	-1	0	-1	-1	-1	0.0996	0.3242	238.0	0.834289356277884
6P4H	D	28.5	0.04397270659590599	0.27884615384615385	1111	308.0	0.1332694151486098	0.8633540372670807	882	0	-1	-1	-1	0	-1	-1	-1	0	-1	-1	-1	0.0913	0.2813	221.0	0.8313099041533546
3S7X	E	56.0	0.06332842415316642	0.3028169014084507	1074	336.5	0.15051740357478832	0.9142857142857143	888	0	-1	-1	-1	1218.5	0.20689655172413793	0.7964601769911505	2898	0	-1	-1	-1	0.0951	0.2767	254.0	0.8318527918781726
1S1T	A	28.5	0.1298283261802575	0.28672985781990523	1020	574.0	0.23347280334728032	0.8611111111111112	871	95.5	0.23595505617977527	0.7590361445783133	184	3307.5	0.40463724756918473	0.7778576563623293	2566	187.5	0.23629489603024575	0.8064516129032258	374	0.1723	0.2698	533.0	0.850629874025195
1VBA	1	75.5	0.11595394736842106	0.2693409742120344	1385	319.5	0.14613970588235295	0.9137931034482759	914	0	-1	-1	-1	0	-1	-1	-1	0	-1	-1	-1	0.0949	0.2479	279.0	0.833029751062538
6JHS	E	0	-1	-1	-1	409.5	0.16534653465346535	0.8743455497382199	819	0	-1	-1	-1	0	-1	-1	-1	0	-1	-1	-1	0.1097	0.3295	217.0	0.8568690095846645
6ESB	5	24.5	0.05982274741506647	0.28825622775800713	1073	380.0	0.21212121212121213	0.8452830188679246	791	0	-1	-1	-1	1124.0	0.19862490450725745	0.7926829268292683	2943	0	-1	-1	-1	0.1243	0.2733	338.0	0.8891580860084797
6D96	E	96.0	0.0984102952308857	0.3087885985748218	900	652.5	0.24166666666666667	0.903114186851211	791	0	-1	-1	-1	0	-1	-1	-1	0	-1	-1	-1	0.1247	0.2423	386.0	0.8801350590883511
1RVZ	I	47.0	0.08645533141210375	0.26666666666666666	938	456.5	0.1947069943289225	0.8306451612903226	810	0	-1	-1	-1	0	-1	-1	-1	0	-1	-1	-1	0.1372	0.3155	160.0	-1
6PW2	K	0.0	0.0	0	1914	200.5	0.0872093023255814	0.9183673469387755	934	0	-1	-1	-1	0	-1	-1	-1	0	-1	-1	-1	-1	-1	0.8353464717101081
7C9S	C	151.0	0.08275101140125046	0.30080213903743314	1971	323.5	0.12909260991580918	0.9078947368421053	917	0	-1	-1	-1	0	-1	-1	-1	0	-1	-1	-1	0.1082	0.311	57.0	-1
3L2R	A	50.5	0.03651685393258427	0.2785714285714286	1856	523.0	0.182546749777382	0.9111111111111111	898	0	-1	-1	-1	0	-1	-1	-1	0	-1	-1	-1	0.111	0.2331	365.0	0.8049745618993782
3TI8	A	64.0	0.08797653958944282	0.31413612565445026	982	625.5	0.23225806451612904	0.8780487804878049	798	0	-1	-1	-1	0	-1	-1	-1	0	-1	-1	-1	0.1176	0.2341	394.0	0.8957617411225659
2NTC	A	36.5	0.05463474524248005	0.2528409090909091	1277	192.0	0.08472906403940887	0.9052631578947369	920	0	-1	-1	-1	0	-1	-1	-1	0	-1	-1	-1	0.0789	0.4095	127.0	0.7335463258785943
4QY0	E	49.0	0.10202550637659415	0.2714570858283433	832	444.0	0.1893158388003749	0.8632478632478633	833	0	-1	-1	-1	0	-1	-1	-1	0	-1	-1	-1	0.1359	0.3153	318.0	0.9987220447284345
3ZQO	C	40.5	0.02627511591962906	0.27419354838709675	1170	105.0	0.03286852589641434	0.9428571428571428	969	0	-1	-1	-1	0	-1	-1	-1	0	-1	-1	-1	0.0408	0.4186	55.0	0.6168872085696282
3OA9	B	33.5	0.038580246913580245	0.24154589371980675	1089	244.0	0.09547738693467336	0.9313725490196079	893	0	-1	-1	-1	0	-1	-1	-1	0	-1	-1	-1	0.0695	0.3881	114.0	0.8185303514376997
2NV9	F	57.0	0.06342182890855458	0.2975778546712803	1067	530.0	0.1698943661971831	0.8853211009174312	918	0	-1	-1	-1	1202.0	0.18610484073238023	0.7777777777777778	3033	0	-1	-1	-1	0.1237	0.2587	369.0	0.8347718865598027
1ZBA	1	88.5	0.09704008992131885	0.2767094017094017	1733	234.5	0.12318137730358875	0.8819444444444444	887	0	-1	-1	-1	0	-1	-1	-1	0	-1	-1	-1	0.0877	0.3069	191.0	0.8414634146341463
6HBK	P	100.5	0.1031426269137792	0.2612244897959184	1502	321.5	0.13928914505283382	0.8682634730538922	874	0	-1	-1	-1	0	-1	-1	-1	0	-1	-1	-1	0.095	0.3387	218.0	0.8351437699680511
4E7I	A	50.5	0.03651685393258427	0.2785714285714286	1856	500.5	0.17092511013215858	0.8981481481481481	919	0	-1	-1	-1	0	-1	-1	-1	0	-1	-1	-1	0.1236	0.2599	368.0	0.7962861824139814
4V08	B	14.5	0.05981182795698925	0.28802588996763756	1179	394.0	0.1363203050524309	0.9050632911392406	891	0	-1	-1	-1	508.5	0.1988609397247271	0.7083685545224007	3031	0	-1	-1	-1	0.0968	0.3124	224.0	-1
4XQU	A	49.0	0.10202550637659415	0.2714570858283433	832	408.0	0.18388625592417063	0.7983539094650206	812	0	-1	-1	-1	0	-1	-1	-1	0	-1	-1	-1	0.1385	0.3256	166.0	-1
5T6S	K	70.5	0.0967503692762186	0.27348643006263046	875	432.5	0.18944392082940623	0.8481012658227848	824	0	-1	-1	-1	1762.5	0.2947919262397209	0.7928954423592494	2521	0	-1	-1	-1	0.14	0.3276	316.0	0.9473046638400969
4PBA	A	61.5	0.039201710620099785	0.2879581151832461	1212	413.0	0.14069456812110417	0.9080459770114943	949	0	-1	-1	-1	0	-1	-1	-1	0	-1	-1	-1	0.1073	0.2545	313.0	0.8325878594249201
6WKK	F	26.5	0.04790874524714829	0.2625	1075	478.5	0.20430107526881722	0.8708333333333333	783	0	-1	-1	-1	954.0	0.15076142131979695	0.8125854993160054	3209	0	-1	-1	-1	0.108	0.2755	280.0	0.8210191082802548
3O8E	C	64.5	0.07370054305663305	0.3074433656957929	980	288.5	0.14456630109670987	0.8192090395480226	826	0	-1	-1	-1	0	-1	-1	-1	0	-1	-1	-1	0.0799	0.2711	197.0	0.8426042983565107
[truncated: 6,236 more rows]
