# Supplementary material for: Identifying and profiling structural similarities between Spike of SARS-CoV-2 and other viral or host proteins with Machaon
Source: Commun Biol. 2023 Jul 19;6:752. doi: 10.1038/s42003-023-05076-7 (PMC10356814; doi:10.1038/s42003-023-05076-7)
Supplement: Supplementary file 6 — Supplementary Data 3 [file 42003_2023_5076_MOESM6_ESM.zip › 6VXX_A_whole/go/6VXX_A_biologicalProcess-go-aggregate.csv]

propertyName	coverage
transcription, DNA-templated	7
fusion of virus membrane with host plasma membrane	7
fusion of virus membrane with host endosome membrane	6
endocytosis involved in viral entry into host cell	5
pathogenesis	5
receptor-mediated virion attachment to host cell	5
viral entry into host cell	5
virion attachment to host cell	4
DNA recombination	4
signal transduction	4
proteolysis	3
DNA replication	3
mRNA splicing, via spliceosome	3
viral genome integration into host DNA	2
bidirectional double-stranded viral DNA replication	2
microtubule-dependent intracellular transport of viral material towards nucleus	2
regulation of blood pressure	2
RNA splicing	2
peptide catabolic process	2
viral genome ejection through host cell envelope, short tail mechanism	2
cell adhesion	2
virion assembly	2
cell differentiation	2
angiogenesis	2
double-strand break repair via homologous recombination	2
response to radiation	2
post-translational protein modification	2
response to virus	2
DNA integration	2
entry into host	2
establishment of integrated proviral latency	2
adhesion receptor-mediated virion attachment to host cell	2
clearance of foreign intracellular DNA	2
suppression by virus of host type I interferon-mediated signaling pathway	2
inflammatory response	2
neutrophil degranulation	2
response to antibiotic	2
immune response	2
viral RNA genome replication	2
cell adhesion mediated by integrin	1
cell migration	1
cell morphogenesis	1
cell-matrix adhesion	1
cellular response to ionizing radiation	1
enamel mineralization	1
extracellular matrix organization	1
hard palate development	1
bone development	1
integrin-mediated signaling pathway	1
Langerhans cell differentiation	1
lung alveolus development	1
phospholipid homeostasis	1
regulation of transforming growth factor beta activation	1
skin development	1
SMAD protein signal transduction	1
surfactant homeostasis	1
bronchiole development	1
positive regulation of lipid storage	1
suppression by virus of host tetherin activity	1
transforming growth factor beta receptor signaling pathway	1
positive regulation of interleukin-6 production	1
positive regulation of response to cytokine stimulus	1
positive regulation of tumor necrosis factor production	1
protein sumoylation	1
cellular protein metabolic process	1
G protein-coupled receptor internalization	1
viral tail assembly	1
cell surface receptor signaling pathway involved in cell-cell signaling	1
amyloid-beta clearance	1
induction by virus of host cysteine-type endopeptidase activity involved in apoptotic process	1
RNA-dependent DNA biosynthetic process	1
suppression by virus of host gene expression	1
uncoating of virus	1
RNA-protein covalent cross-linking	1
viral genome packaging	1
viral life cycle	1
viral penetration into host nucleus	1
viral translation	1
viral protein processing	1
transforming growth factor beta production	1
wound healing	1
positive regulation of interferon-alpha production	1
viral release from host cell by cytolysis	1
negative regulation of cell death	1
negative regulation of macroautophagy	1
protein glycosylation	1
response to cadmium ion	1
response to drug	1
cell wall macromolecule catabolic process	1
cytolysis	1
defense response to bacterium	1
peptidoglycan catabolic process	1
viral DNA genome replication	1
lysosomal transport	1
disruption by virus of host envelope lipopolysaccharide during virus entry	1
metabolic process	1
DNA-templated viral transcription	1
negative stranded viral RNA replication	1
viral transcription	1
response to heat	1
transcription initiation from bacterial-type RNA polymerase promoter	1
provirus excision	1
viral DNA genome packaging	1
membrane raft organization	1
low-density lipoprotein particle clearance	1
aging	1
autophagy	1
base-excision repair, gap-filling	1
cellular response to glucose stimulus	1
DNA metabolic process	1
DNA-dependent DNA replication	1
mitochondrial DNA replication	1
response to gamma radiation	1
response to hyperoxia	1
response to light stimulus	1
adult walking behavior	1
bile acid metabolic process	1
intracellular cholesterol transport	1
cellular response to low-density lipoprotein particle stimulus	1
cellular response to steroid hormone stimulus	1
cholesterol efflux	1
cholesterol homeostasis	1
cholesterol metabolic process	1
cholesterol transport	1
endocytosis	1
establishment of protein localization to membrane	1
gene expression	1
positive regulation of interferon-beta production	1
innate immune response	1
MDA-5 signaling pathway	1
biological process involved in interaction with symbiont	1
DNA damage response, detection of DNA damage	1
DNA repair	1
global genome nucleotide-excision repair	1
histone H2A monoubiquitination	1
nucleotide-excision repair	1
nucleotide-excision repair, DNA damage recognition	1
nucleotide-excision repair, DNA duplex unwinding	1
nucleotide-excision repair, DNA incision	1
nucleotide-excision repair, DNA incision, 3'-to lesion	1
nucleotide-excision repair, DNA incision, 5'-to lesion	1
nucleotide-excision repair, preincision complex assembly	1
nucleotide-excision repair, preincision complex stabilization	1
positive regulation by virus of viral protein levels in host cell	1
positive regulation of gluconeogenesis	1
positive regulation of protein catabolic process	1
positive regulation of viral genome replication	1
positive regulation of viral release from host cell	1
proteasomal protein catabolic process	1
proteasome-mediated ubiquitin-dependent protein catabolic process	1
cellular response to DNA damage stimulus	1
tRNA splicing, via endonucleolytic cleavage and ligation	1
regulation of mitotic cell cycle phase transition	1
termination of RNA polymerase II transcription	1
positive regulation of protein phosphorylation	1
positive regulation of receptor-mediated endocytosis	1
positive regulation of type IIa hypersensitivity	1
positive regulation of vascular endothelial growth factor production	1
positive regulation of glucose transmembrane transport	1
purinergic nucleotide receptor signaling pathway	1
regulation of complement activation	1
regulation of immune response	1
regulation of triglyceride biosynthetic process	1
response to bacterium	1
positive regulation of G protein-coupled receptor signaling pathway	1
vertebrate eye-specific patterning	1
positive regulation of apoptotic cell clearance	1
positive regulation of angiogenesis	1
mRNA 3'-end processing	1
mRNA export from nucleus	1
mRNA polyadenylation	1
positive regulation of activation of membrane attack complex	1
pre-mRNA cleavage required for polyadenylation	1
protein ubiquitination	1
rhythmic process	1
positive regulation of phagocytosis, engulfment	1
regulation of cell-cell adhesion mediated by integrin	1
response to hypoxia	1
T cell activation	1
T cell costimulation	1
complement-mediated synapse pruning	1
complement-dependent cytotoxicity	1
complement activation, classical pathway	1
recombinational repair	1
complement activation, alternative pathway	1
complement activation	1
disruption of host cell envelope during viral entry	1
clathrin-dependent endocytosis of virus by host cell	1
induction by virus of host autophagy	1
pore formation by virus in membrane of host cell	1
protein complex oligomerization	1
suppression by virus of host MAVS activity	1
suppression by virus of host STAT2 activity	1
suppression by virus of host TYK2 activity	1
cellular response to exogenous dsRNA	1
defense response to virus	1
regulation of insulin secretion	1
psychomotor behavior	1
transcription-coupled nucleotide-excision repair	1
fatty acid metabolic process	1
ubiquitin-dependent protein catabolic process	1
UV-damage excision repair	1
viral process	1
oviduct epithelium development	1
negative regulation of protein catabolic process	1
neuron remodeling	1
RNA splicing, via transesterification reactions	1
translational elongation	1
import into nucleus	1
spliceosomal complex assembly	1
spliceosomal snRNP assembly	1
pore-mediated entry of viral genome into host cell	1
behavioral fear response	1
G protein-coupled receptor signaling pathway	1
endothelial cell migration	1
locomotory exploration behavior	1
negative regulation of extracellular matrix disassembly	1
negative regulation of neutrophil chemotaxis	1
positive regulation of cell population proliferation	1
viral DNA genome packaging, headful	1
