# Supplementary material for: Identifying and profiling structural similarities between Spike of SARS-CoV-2 and other viral or host proteins with Machaon
Source: Commun Biol. 2023 Jul 19;6:752. doi: 10.1038/s42003-023-05076-7 (PMC10356814; doi:10.1038/s42003-023-05076-7)
Supplement: Supplementary file 6 — Supplementary Data 3 [file 42003_2023_5076_MOESM6_ESM.zip › 6VXX_A_whole/go/6VXX_A_cellularComponent-go-aggregate.csv]

propertyName	coverage
integral component of membrane	13
virion membrane	10
viral envelope	9
host cell nucleus	7
cytoplasm	7
virion	6
cytosol	6
membrane	6
extracellular exosome	6
nucleus	5
host cell plasma membrane	5
nucleoplasm	5
plasma membrane	5
extracellular region	4
host cell endoplasmic reticulum-Golgi intermediate compartment membrane	4
extracellular space	3
protein-containing complex	3
lysosomal membrane	3
U2-type precatalytic spliceosome	2
T=25 icosahedral viral capsid	2
focal adhesion	2
virus tail, fiber	2
U2 snRNP	2
U12-type spliceosomal complex	2
catalytic step 2 spliceosome	2
membrane raft	2
host cell endosome membrane	2
exodeoxyribonuclease V complex	2
host cell cytoplasm	2
cell surface	2
T=16 icosahedral viral capsid	2
terminal bouton	1
integral to membrane of host cell	1
late endosome membrane	1
photoreceptor outer segment	1
photoreceptor inner segment	1
viral capsid	1
lysosome	1
host cell perinuclear region of cytoplasm	1
host multivesicular body	1
host cell mitochondrion	1
host cell endoplasmic reticulum membrane	1
nuclear envelope	1
perinuclear region of cytoplasm	1
virus tail, baseplate	1
viral nucleocapsid	1
mitochondrion	1
endoplasmic reticulum-Golgi intermediate compartment	1
secretory granule membrane	1
cell junction	1
centrosome	1
external side of plasma membrane	1
integrin alphav-beta6 complex	1
integrin complex	1
integral component of plasma membrane	1
integral component of lysosomal membrane	1
receptor complex	1
Golgi apparatus	1
endoplasmic reticulum	1
nuclear viral factory	1
mitochondrial nucleoid	1
gamma DNA polymerase complex	1
U5 snRNP	1
lamellipodium membrane	1
methylosome	1
host cell membrane	1
host cell Golgi apparatus	1
helical viral capsid	1
azurophil granule lumen	1
blood microparticle	1
endoplasmic reticulum lumen	1
secretory granule lumen	1
mRNA cleavage and polyadenylation specificity factor complex	1
chromosome, telomeric region	1
Cul4-RING E3 ubiquitin ligase complex	1
Cul4A-RING E3 ubiquitin ligase complex	1
Cul4B-RING E3 ubiquitin ligase complex	1
site of double-strand break	1
nucleolus	1
pICln-Sm protein complex	1
lamellipodium	1
precatalytic spliceosome	1
small nuclear ribonucleoprotein complex	1
SMN-Sm protein complex	1
spliceosomal complex	1
U1 snRNP	1
U2-type catalytic step 2 spliceosome	1
U4 snRNP	1
U4/U6 x U5 tri-snRNP complex	1
host cell Golgi membrane	1
virus tail	1
virus tail, tube	1
apical plasma membrane	1
endocytic vesicle	1
intercellular canaliculus	1
viral portal complex	1
