# Supplementary material for: Identifying and profiling structural similarities between Spike of SARS-CoV-2 and other viral or host proteins with Machaon
Source: Commun Biol. 2023 Jul 19;6:752. doi: 10.1038/s42003-023-05076-7 (PMC10356814; doi:10.1038/s42003-023-05076-7)
Supplement: Supplementary file 6 — Supplementary Data 3 [file 42003_2023_5076_MOESM6_ESM.zip › 6VXX_A_whole/go/6VXX_A_ubiquit_7aa0d1281fc74ceaa3a6f33371f43263.log]

###########biologicalProcess

********* histone H2A monoubiquitination

Aggregated alignment statistics: 
 Median secondary structure sequence identity: 0.2798
 Median primary sequence identity: 0.0004
 Median mixed sequence identity: 0.0004
 Median hydrophobicity sequence identity: 0.3166


Alignment information: 


****** primary


PDB ID: 5JK7.B | Alignment (sequence identity: 0.0443%):
AYTNSFTRGVYYPDKVFRSSVLHSTQDLFLPFFSNVTWFHAIH{{{{{{{{{{DNPVLPFNDGVYFASTEKSNIIRGWIFGTTLDSKTQSLLIVNNATNVVIKVAEFQFCNDPFLGV{{{{{{{{{{{{{{{{{{{{{NATFEYVS{{{{{{{{{{{{{FKNLREFVFKNIDGYFKIYSKHTPINLVRDLPQGFSALEPLVDLPIGINITRFQTLLALH{{{{{{{{{{{{{{{{{AAYYVGYLQPRTFLLKYNENGTITDAVDBALDPLSETKBTLKSFTVEKGIYQTSNFRVQPTESIVRFPNITNLCPFGEVFNATRFASVYAWNRKRISNCVADYSVLYNSASFSTFKDYGVSPTKLNDLEFTNVYADSFVIRGDEVRQIAPGQTGKIADYNYKLPDDFTGDVIAWNSNNLDSK{{GNYNYLYR{{{{{{{KPFERDI{{{{{{{{{{{{{{{{{{{{YFPLQSYGFQPTN{VGYQPYRVVVLSFELLHAPATVEGPKKSTNLVKNKFVNFNFNGLTGTGVLTESNKKFLPFQQFGRDIADTTDAVRDPQTLEILDITPFSFGGVSVITPGTNTSNQVAVLYQDVNGTEV{{{{{{{{{{{{{{{{{{{{NVFQTRAGGLIGAEHVNNSYEHDIPIGAGIHASYQT{{{{{{{{{{{{SQSIIAYTMSLGAENSVAYSNNSIAIPTNFTISVTTEILPVSMTKTSVDITMYIJGDSTEJSNLLLQYGSFITQLNRALTGIAVEQDKNTQEVFAQVKQIYKTPPIKDFGGFNFSQILPDPSKPSKRSFIEDLLFNKVT{{{{{{{{{{{{{{{{{{{{{{{{{{KFNGLTVLPPLLTDEMIAQYTSALLAGTITSGWTFGAGAALQIPFAMQMAYRFNGIGVTQNVLYENQKLIANQFNSAIGKIQDSLSSTASALGKLQDVVNQNAQALNTLVKQLSSNFGAISSVLNDILSRLDPPEAEVQIDRLITGRLQSLQTYVTQQLIRAAEIRASANLAATKMSEKVLGQSKRVDFKGKGYHLMSFPQSAPHGVVFLHVTYVPAQEKNFTTAPAILHDGKAHFPREGVFVSNGTHWFVTQRNFYEPQIITTDNTFVSGNLDVVIGIVNNTVYDPLQPELDS----------------------------------------------------------------------------------------------------------------------------------------------------------------------------------------------------------------------------------------------------------------------------------------------------------------------------------------------------------------------------------------------------------------------------------------------------------------------------------------------------------------------------------------------------------------------------------------------------------------------------------------------------------------------------------------------------------------------------------------------------------------------------------------------------------------------------------------------------------------------------------------------------------------------------------------------------------------------------------------------------------------------------------------------------------------------------------------------------------------------------------------------------------------------------------
                                                                                                                                                                                                                                                                                                                                                                                                                                                                                                                                                                                                                                                                                                                                                                                                                                                                                                                                                                                                                                                                                                                                                               .|                                                                                                                                                                                                                                                                                                                                                                                                                                                                                                                                                                                                                                                                                                                                                                                                                                                                                                                                                                                                                                                                                                                                                                                  
---------------------------------------------------------------------------------------------------------------------------------------------------------------------------------------------------------------------------------------------------------------------------------------------------------------------------------------------------------------------------------------------------------------------------------------------------------------------------------------------------------------------------------------------------------------------------------------------------------------------------------------------------------------------------------------------------------------------------------------------------------------------------------------------------------------------------------------------------------------------------------------------------------------------------------------------------------------------------------------------------------------------------------------------------------------------------------------------------------------------------------------------------------------MSYNYVVTAQKPTAVNGCVTGHFTSAEDLNLLIAKNTRLEIYVVTAEGLRPVKEVGMYGKIAVMELFRPKGESKDLLFILTAKYNACILEYKQSGESIDIITRAHGNVQDRIGRPSETGIIGIIDPECRMIGLRLYDGLFKVIPLDRDNKELKAFNIRLEELHVIDVKFLYGCQAPTICFVYQDPQGRHVKTYEVSLREKEFNKGPWKQENVEAEASMVIAVPEPFGGAIIIGQESITYHNGDKYLAIAPPIIKQSTIVCHNRVDPNGSRYLLGDMEGRLFMLLLEKEEQMDGTVTLKDLRVELLGETSIAECLTYLDNGVVFVGSRLGDSQLVKLNVDSNEQGSYVVAMETFTNLGPIVDMCVVDLERQGQGQLVTCSGAFKEGSLRIIRNGIGIHEHASIDLPGIKGLWPLRSDPNRETDDTLVLSFVGQTRVLMLNGEEVEETELMGFVDDQQTFFCGNVAHQQLIQITSASVRLVSQEPKALVSEWKEPQAKNISVASCNSSQVVVAVGRALYYLQIHPQELRQISHTEMEHEVACLDITPLGDSNGLSPLCAIGLWTDISARILKLPSFELLHKEMLGGEIIPRSILMTTFESSHYLLCALGDGALFYFGLNIETGLLSDRKKVTLGTQPTVLRTFRSLSTTNVFACSDRPTVIYSSNHKLVFSNVNLKEVNYMCPLNSDGYPDSLALANNSTLTIGTIDEIQKLHIRTVPLYESPRKICYQEVSQCFGVLSSRIEVQDTSGGTTALRPSASTQALSSSVSSSKLFSSSTAPHETSFGEEVEVHNLLIIDQHTFEVLHAHQFLQNEYALSLVSCKLGKDPNTYFIVGTAMVYPEEAEPKQGRIVVFQYSDGKLQTVAEKEVKGAVYSMVEFNGKLLASINSTVRLYEWTTEKELRTECNHYNNIMALYLKTKGDFILVGDLMRSVLLLAYKPMEGNFEEIARDFNPNWMSAVEILDDDNFLGAENAFNLFVCQKDSAATTDEERQHLQEVGLFHLGEFVNVFCHGSLVMQNL     PTQGSVLFGTVNGMIGLVTSLSESWYNLLLDMQNRLNKVIKSVGKIEHSFWRSFHTERKTEPATGFIDGDLIESFLDISRPKMQEVVANLQYDD  GMKREATADDLIKVVEELTRIH
  Score=1


****** secondary


PDB ID: 5JK7.B | Alignment (sequence identity: 27.9769%):
------------------------------------------------------------------------------------------------------------------------.EEE.TT...B.SSSEE..SEEEEEEEEEPPTT.EEEEE..-----..{{{{{{{{{{...EEE.TT.EEEEEEE----SS..EEEEEEESS.SSSS..EEEEEE------TTEEEEE.S.....SS..EE.{{{{{{{{{{{{{{{{{{{{{..--..----------------------------EEE.{{{{{{{{{{{{{.------.EEEE--------EEEEEETTEEEEEEEEEE...SSSPPPS..PBEEEEEEE......EEEEEEEE.{{{{{{{{{{{{{{{{{..EEEEE.----EEEE----EEEEE.TTS.EEEEEETTS.HHHHHHHHTTSS-----------...SEEEEEEE--------EEPPP.SEEEE.....PBP..HHHHT.S.PPBGGG.EEEEE----.SEE..HHHHHH.TT.SEEEESSS.TTSTTT..BSEEE-EEEEEEEGGGGGGSSTT..S--------TT--------TTTT..-----..TT.----.EEEEEEE.TTTT..{{.EEEEEE.{{{{{{{.TT....{{{{{{{{{{{{{{{{{{{{..S.EEEEE-----------.TTS---------------{STTSEEEE-----EEEEEE.----------------SSS...-----EE.S..---------....----..SS-----EEEEEETTEEEEEEEEE......TT..EEE.TTS.EEEEE-.SSS..EEEEE------PPPEEEEEE----EE..TTT....EEE-----EET..TTT.{{{{{{{{{{{{{{{{{{{{.EEEETTEEEESPEE.SS....SEEEE------TTEEEEEE.{{{{{{{{{{{{..EEEEEEPP.SEE......TTEEEEEE----------------EEEEEEEEEEEE.---------..----.EEEE.HHHHHSTT.HHHHHHHGGGGGGTHHHHHHHHHHHHHHHHHHHHHH...SEE....SS..STT...TTTSB.TTSSS..BHHHHHHHTT..{{{{{{{{{{{{{{{{{{{{{{{{{{..SS--------EEEEPPSS.HHHHHHHHHHHHHHHHHHTTHHHHSS.....HHHHHHHHHHTTT..THHHHHTHHHHHHHHHHHHHHHHHHHHH.GGGGHHHHHHHHHHHHHHHHHHHGGG------..TT----------------------------SS.S.HHHHHTTS.HHHHHHHHHHHHHHHHHHHHHHHHHHHHHHHHHHHHHHHHHHHIIIIISS...STTTTSSSEEEEEEEEEETTEEEEEEEEEE---EEEEEEE--EEE---------------S.EE-------SSSEEEEE---SSSEEEESSS.EEEE.TTS...EE.BTTTEEEEEETTTSTT.EE..-.B.----------------TT-------------HHHHH.------------------------------------------------------------------------------------------------------------------------------------------------------
                                                                                                                        .||||||||               |||||..||.|||||||     |           ||.|||||||.||||||    |||.|||||||       ..||||||      ||||||       |||..||                      ||  ||                            ||||             |      |||||        ||||||||.|||||||||.|||||                   |||||||||                     ||||||    ||||    ||||||..||||||||..||         .||           |||||||||||        ||     ||||||                   |||||||||    |.||             ||||              ||| |||||||     .|||||.|        ||        ||         |||||    ||||||||.||       ||||||                                    .|||||||           ||||               ..||.||||     |||||||                ||||||     ||.|.|         ||||    ||||     ||||||||||||||||               |||.||||| |||||||||||      .||||||||    ||         |||     ||                            ||||||||||  ||.|| .|||||||      |||||||              |.||||||    ||||||   .||||||                |||||||||||||         ||    |.||                                                   ||||||.||||..|||                                                   ||||        ||||                                              |||||                                                             ||||                            ||                                                            |||||         |||||||||||||||||||||   |||||||  |||               ||||       .|||||||   ...||||||.|||||       ||..||||||||        |||| |||                ||             .||||.                                                                                                                                                      
...EEEEEEE...S..EEEEE.SS.SSS.EEEEEETTEEEEEEE.SSSEEEEEEEE.SS.EEEEEEE..SS.SS.EEEEEETT.EEEEEEEEEETTEEEEEEEEEEE...SS..B.TT..EEEE.TT..---------------EEEEE.BTTEEEEEE..TT.TT.-----------..EEEE.TT.SEEEEEEPSS.SS.EEEEEEEE-------TTEEEEEEEEEETTTTEEEE-------.SSPPEE----------------------..TT..EEEEPPTTT.SEEEE.TT.EEEEETTEEEEE.-------------.TGGGGS.EEEEEESSTTSSEEEEEETT.EEEEEEEEEE..SSS-------------------..EEEEEEE---------------------EEEEE.S..SEEEE.SSSEEEEE.SSS.EEEEEE.SS.---------.SSS..EEEEEEE....SEEEEEEE.TT.TT..EE-----EEEE..-------------------GGG.EEEEEEESB.EEE-------------EEEE--------------EEESEEEEEEE-----.SSTT.SSB.EEEEEETTEEEEEEEETT----EEEEE..TT..SSS.EEEEEEETTT-------EEEEEE------------------------------------SS.EEEEETTTTEEEEEE..TTSPPP.EEEE.SSEEEEEETTEEEEEEEETTEEEEEE..B.SS.EEEEE....SSSS...SEEEEEESSS.EEEEEETTT....EEEE..SSPPEEEEEEEEETTEEEEEEEE---------------TTSEEEEEEE.SSS..EEEEEEEE..SSPPEEEEEESSS.EE---------EEEESSS.EE----------------------------EEEETTEEEE--EEBSS-S..SEEEEE.BSSSTTEEEEE--------------.SEEEEEE----EE....---SEEEEEEE.SSEEEEEEEETTTTEEEEEEEEEEEE.SSSSEEESS..TTTS.SEE---------------------------------------------------EE.....S..SSS...---------------------------------------------------..SS.EEEEEEEEEEE----------------------------------------------TTT..-------------------------------------------------------EEEEEE..TTEEEEEEEEEE.TT..SEEEEEEEEE..SSS------------------------------------------------------------SS...---------EEEEEEEEETTEEEEEEEEEESS.EEEEEEETTEEEEEETTEEEEEEE.TTS.EEEEEEE...SSEEEEEEETTEEEEEESSB.EEEE-------EEETTTTEEEEE--------EE..S.B.EEEEEE.SSSEEEEEETTTEEEEEEE.TT.SSHHHHTBEEEEEEEE..S.EEEEEE..SS....     .....EEEEETTS.EEEEEE..HHHHHHHHHHHHHHHHHSPPTTS..HHHHTSEE.SS.EE...SEEEHHHHTHHHHS.HHHHHHH.TT.EEE.  ..EEE..HHHHHHHHHHHHTT.
  Score=1036


****** mixed


PDB ID: 5JK7.B | Alignment (sequence identity: 0.0443%):
[223}MN^}Y+}UVV/1^}U/03223301EGMM}3/221][Y]{{{{{{{{{{]]}/02[OO}/211223VU]Y/422/12UUZVUVU]}00//33MN3///3YT][][[VV}[02Y{{{{{{{{{{{{{{{{{{{{{][}[32/}{{{{{{{{{{{{{[]30431/133/ON213/223322Y]ZRWVEGHU[}F)320/302Y}Y]Y}41320010]{{{{{{{{{{{{{{{{{[[22/22Z324210032]OOU}/231/3QMS]$"$%$%'$LOUT}Y]V2/2322314DHG}V2//4[}]Y}H)F}[$%!#O[U^FF+698}3434/}V1/[]$$!"$%}MN[U2133UUR}NNVLOOZ]*U3/21321//49::6;:RTNN]}UOKMONO}]Z}OO[}23//123}OOLO}]{{}323202^{{{{{{{]NM]^]Y{{{{{{{{{{{{{{{{{{{{}[UZ32221]NNV{RNNV224///0213ZSVT}[}/3}U]]}}]ZY]VV1/3131ON02222/023}]]][ZNM]]124]KMV}231/4]UVUZ]/03/2GFG122/2//2}}NON}]]Y1/023OY]NNOY{{{{{{{{{{{{{{{{{{{{]/132PM220/UF33YVV}}]]V/2/2MN/31223}{{{{{{{{{{{{}]2//122FGZU13]}Y[}}OO2/1/22312/2/223/02Y}[}322/]!$#$!XNO}$%'$%""7:9998K$%"%&#"$$!#!%%%%%$%%!#[]YV3/}]}}UR]]TNN[][NOKS+]NNVUU]^+#!%%""#OOY}{{{{{{{{{{{{{{{{{{{{{{{{{{][VU02/0GGSS}%%#!#%$$$#""#$$!$$NN$#$#UT[Z]Y}###%##$&#%NKNY}O%!"$%O%%"!#%%#%$#!$%!%%$"$$}8987$%"%%!!%%%#%#"%$"!%:79}]MNTR}UY"%%!"NPS]$$%#%!%!%&"!$$&"%$"%$$!$%%"!&##%!&#$#%"##$%?@AA=SU]}]WKOMOUVU2301212321NO2//103/22/2133331221U[/0VVU31312WVU/1/2VUU]21/2]POT}]}3/Y+NOO21/223LOKRKNY/3]}Y+]NL%$%"%}----------------------------------------------------------------------------------------------------------------------------------------------------------------------------------------------------------------------------------------------------------------------------------------------------------------------------------------------------------------------------------------------------------------------------------------------------------------------------------------------------------------------------------------------------------------------------------------------------------------------------------------------------------------------------------------------------------------------------------------------------------------------------------------------------------------------------------------------------------------------------------------------------------------------------------------------------------------------------------------------------------------------------------------------------------------------------------------------------------------------------------------------------------------------------------
                                                                                                                                                                                                                                                                                                                                                                                                                                                                                                                                                                                                                                                                                                                                                                                                                                                                                                                                                                                                                                                                                                                                                               .|                                                                                                                                                                                                                                                                                                                                                                                                                                                                                                                                                                                                                                                                                                                                                                                                                                                                                                                                                                                                                                                                                                                                                                                  
---------------------------------------------------------------------------------------------------------------------------------------------------------------------------------------------------------------------------------------------------------------------------------------------------------------------------------------------------------------------------------------------------------------------------------------------------------------------------------------------------------------------------------------------------------------------------------------------------------------------------------------------------------------------------------------------------------------------------------------------------------------------------------------------------------------------------------------------------------------------------------------------------------------------------------------------------------------------------------------------------------------------------------------------------------------------------------------------------------------------------------------------------------------[}}32//213]}}TY]21/22]TU}TVVZ300/13ON403/2//}TVU042/33/2[UU]/1/1301^}VU]UV]001/02MO}311/032332NO2/3//241323Y]]WR}^+}ON}Y/2//]NO[^1/204Z+ON013//2Z]PO]OOZ][13/4ZOOZV//3/31EUU[VT}2/11/233NO243/3223/2LPOO3133}UUHH33Y]MO[}1//1DGONM}U1///}OO}/2233NO3201/[}N66::U}//1334RVNOUU420023MO}4011000333]]TVU}Y203304/30023}UY[V1022ZVVU//1/2}WSU]230/30]RV}]VVU}}//11321}]Z}U//311//]LO^ON]}30/212}[8::}204//43U(}/33312/302U/320220^UVNO^VU,]20/021KN324/0103NO3/332]ZMN[YVVV]211123/MOO30/3/2UT}/40/2OONO10/232]]NOTHHD}/121]UU3///1/NP102203/3NO3043/2]},[VV]/1103Y}}ZUVUV}Z}U011/20UUVY214/03LNN[]ZZ3331Z}UVDD242/01221ON23200110NOU1012120]RVU}Z023433/2Z}UVGG/04214USU}23/111UVW}2//222OO30/123(VSV]YV21120]+VUUNO20101]V2202/22/]]Y]V03/42/2ZUV2243/123OKNO112/0224/3/3]UUUU221SW}}MNNV[S222/}}}]ZT}}UUT}]]}}TU]3/3/3300//3OON[]/03133[ZOO321020/213ZNO]}V221//2211Y}UVVTV}]]24///1322ON3032/1333/VU[/221/31ON30012/ON2/40232}NOV]0423133}]]RT1020323NO1/0/23ST~}/000123NMON3133/14][V},}121/3/ZVVV310213OMM301/133]NM[UU%%%&O,033/2013Z}V[/3/113}}SR[]]Z     }}]}}/0122KOU[/20/22Z}%$$$%"""%#%%&"%%!RHGKNVY]%$#$PU13}VW]23}[}U1/3$%"!O$#"%R}&$%#%%!YMOZ323]  }[343[}#%%"!%!!%%"$PK]
  Score=1


****** hydrophobicity


PDB ID: 5JK7.B | Alignment (sequence identity: 31.6646%):
2334323530333440253301433441213223403324204{{{{{{{{{{4430132443------032----------233443400533023331---43434311004423400040242422----4432130{{{{{{{{{{{{{{{{{{{{{42324303{{{{{{{{{{{{{24415420244043324------03-34433041054---------1343---------------2321431041303040---3524311214{{{{{{{{{{{{{{{{{22330--33143532114344-433-03420462143134346314-----32304430343-3425043343005234034--123234024235223032345450---------342-------------024330---------1343232---33244330------333414414234032432005344054023343340--24343413---442334002343441434{{34343135{{{{{{{4324540{{{{{{{{{{{{{{{{{{{{323143-332--433-----4{033433500013241142323043344334104442-0424243133----33013434442132442354024334205434-314014033232330300333343------3440-------201344043---340{{{{{{{{{{{{{{{{{{{{4024------35233-10324------4044334440303230423343{{{{{{{{{{{{343002332313----------------244302-----334430203342303033401303234330403230634334634111433320341--4521330204444434402240440343330442332423401343-----343345320441124403{{{{{{{{{{{{{{{{{{{{{{{{{{42431301331134-420243332112330-----333332323221403222422352430303440134444102-----44243203-----------------------------------------------------------4044313332321---------------341-------44-------------00444-24214-----------3104-413--3423------20330144013------514334------24040451033-------514314330------344105224052324122342--3440--1343450424343-----3412-----323432------------3430021403303244442332-----320144-----34242354----------3020-------------------3433------432034542343400334-43203341---------400--030044303431434143----------------------------------------------------------
||||    ||.|.||   ||..||    |.|  ||.||||             |...|.||||      |||          ||||        ||...|   |||||.||        .|..||.|||    |||..||                                                    ||.|.||      || |.||||..|.|         ||||               | |...|.||.| |||   |.||                        ||||  .|.||     ||.| ||| ||...|.|.||.||.|   |     ||.|  .|||| |.|.|.|.|||  .||.||  ||.||.|.|.|   ||.|  .|||         |||             .|||||         ||||..|   ||.|||.|      |.|||.|||          |.|||       |||.|  |||.||||   |.|   ||     |||.|  ||||                                         |.| |||  |||     |.||                             ||||| ||     |||    ||..||||                    |||| ||              |.|..|||      ||||       ||  ||.||   |                      ||||      |.||. |||.|      |.|||..|||||     ||.||            ||.|||.|..||                |||.||     |..||...||.|.||.||            ||||.|           ||.|||  ||  |.||||                |.||.|   ..|||||    .|||     |||...||                                       ||.|.|||||| |.|..||    .|||     |.|||       ||.||.|         .|..|.|.||||||     ||.|||.|                                                           ||||| |||.|||               |||       ||             ||||| ||.||           |||. |||  ||.|      ||||  ||..|      ..||||      ||.|||..|||       .|.|.||||      |||..|            |||  ||||  ||      .||||     ||||     .|||||            |||..|.||    .|||||.||     .||.||     ||.|  ||          |.||                   ||||      |||||        .|||. ||  ||||         |||  ||.||||.|.|.|||.||                                                          
2334----3003244---332043----203--3423324-------------414110244351403003243153044032334--------02024125343434411--------201324342201434433430----------------------------------------------------40035243404450353343300300434252031513431240031454444142-2405144140-0404213324------------------------23302203443-----4354043340315444244333444---4042423200--20343233200034430--3344344312023300443---3002--44504343353113424351221114444424330314415041134330242133144300203351343410414----------04344-------433300224323413300422---00-----41454--3434-----------------------------------------103233224433150054303-----------------------------04442304-----133043133153434--------------------5434431--------------013203435012143440443412320--444432223----------------------402444104033230510344342103434434244030-----23243------------340002035213314043441540343424440221403313434313312203133------------403250-----------141332--4114442133----------------400353---0123324----33431122134321232---------------------------------------3140433113454403133----43301532531333-------4022234---------5330033344410234041440432231434333431212443313033044044140530313433540234403422301335040443-333332153323342133303334123333234433234404044110044432401424421444321310324134434332003322033--44243443500024334341430244404320332042434112304330513433344415------------3424434402213------1434342010341253011123432434244025424343232040----14444213244224120244432233444--54414403124134204022433102441     3343301233043203--------10331343--3341114244514400430340443235324345434323320434104321403534244002414344  3245423244104004413504
  Score=361.5


###########molecularFunction

###########cellularComponent


Known sites report: 
Total residues in provided known sites of reference protein: 351 Correlated residues in areas specified as known sites: 129 | 36.75%. 
Residue numbers:53,107,108,109,113,114,115,130,132,167,168,230,231,232,233,234,235,236,274,276,298,301,302,303,304,354,355,368,369,370,371,372,373,374,375,376,377,378,379,380,386,390,391,411,412,413,414,415,416,417,437,439,440,464,465,466,467,468,489,490,491,492,505,516,517,518,519,520,521,522,523,540,541,543,544,589,590,591,592,595,596,611,612,613,614,646,647,661,662,697,698,699,700,733,735,736,765,766,767,768,769,770,771,772,773,777,780,781,784,785,786,789,854,855,861,862,864,865,873,950,951,1003,1004,1005,1006,1007,1008,1009,1010Total correlated residues with this property: 403
32.01% of the correlated residues are in areas specified as known sites 
Correlated residues for the selected property:28,29,30,31,32,33,34,35,51,52,53,54,55,58,59,1057,1058,1117,1118,1119,1120,1121,1122,61,62,63,64,65,66,67,68,90,91,93,94,95,96,97,98,99,101,102,103,104,105,106,107,108,109,111,112,113,114,115,116,117,127,128,129,130,131,132,133,134,135,136,137,138,167,168,169,172,186,209,210,211,212,213,214,215,216,230,231,232,233,234,235,236,237,238,239,240,241,242,243,245,263,264,265,266,267,268,269,270,272,273,274,275,276,296,297,298,299,300,301,302,303,304,326,327,328,329,330,331,332,333,334,335,336,337,338,339,340,341,344,345,346,347,348,349,350,351,354,355,366,367,368,369,370,371,372,373,374,375,376,377,378,379,380,386,387,388,389,390,391,411,412,413,414,415,416,417,418,419,420,422,423,437,438,439,440,464,465,466,467,468,489,490,491,492,493,500,501,503,504,505,507,508,509,510,511,516,517,518,519,520,521,522,523,524,525,526,527,528,530,531,539,540,541,542,543,544,582,583,584,585,586,587,588,589,590,591,592,595,596,598,599,600,601,602,603,604,605,606,607,608,609,610,611,612,613,614,615,616,618,620,641,642,643,644,645,646,647,648,649,650,651,652,653,654,655,656,657,658,659,660,661,662,663,664,692,693,694,696,697,698,699,700,701,702,703,704,705,706,707,708,709,710,711,713,714,715,716,717,718,719,720,721,722,732,733,734,735,736,765,766,767,768,769,770,771,772,773,774,777,778,780,781,784,785,786,787,788,789,790,791,792,793,794,795,796,797,812,814,815,816,817,818,819,824,825,826,827,854,855,860,861,862,863,864,865,866,867,868,869,870,871,872,873,874,875,876,877,878,879,880,881,883,884,936,937,938,939,940,941,943,944,945,946,949,950,951,1003,1004,1005,1006,1007,1008,1009,1010,1059,1060,1061


Chosen properties found among the candidates: histone H2A monoubiquitination,proteasome-mediated ubiquitin-dependent protein catabolic process,protein ubiquitination,ubiquitin-dependent protein catabolic process,Cul4-RING E3 ubiquitin ligase complex,Cul4A-RING E3 ubiquitin ligase complex,Cul4B-RING E3 ubiquitin ligase complex


The candidates: 5JK7_B
