# Supplementary material for: Identifying and profiling structural similarities between Spike of SARS-CoV-2 and other viral or host proteins with Machaon
Source: Commun Biol. 2023 Jul 19;6:752. doi: 10.1038/s42003-023-05076-7 (PMC10356814; doi:10.1038/s42003-023-05076-7)
Supplement: Supplementary file 6 — Supplementary Data 3 [file 42003_2023_5076_MOESM6_ESM.zip › 6VXX_A_whole/go/6VXX_A_molecularFunction-go-aggregate.csv]

propertyName	coverage
DNA binding	17
metal ion binding	8
ATP binding	8
structural molecule activity	7
zinc ion binding	7
DNA-directed 5'-3' RNA polymerase activity	7
identical protein binding	5
virus receptor activity	5
DNA-directed DNA polymerase activity	4
RNA binding	3
RNA-directed 5'-3' RNA polymerase activity	3
magnesium ion binding	3
signaling receptor activity	3
ribonucleoside binding	3
exodeoxyribonuclease V activity	2
serine-type endopeptidase activity	2
protease binding	2
host cell surface receptor binding	2
double-stranded RNA binding	2
mRNA (guanine-N7-)-methyltransferase activity	2
RNA helicase activity	2
protein-containing complex binding	2
hydrolase activity	2
metalloaminopeptidase activity	2
peptide binding	2
aminopeptidase activity	2
DNA helicase activity	2
nucleotide binding	2
serine-type peptidase activity	2
signaling receptor binding	2
3'-5' exonuclease activity	2
opsin binding	1
spectrin binding	1
aspartic-type endopeptidase activity	1
exoribonuclease H activity	1
lipid binding	1
RNA-directed DNA polymerase activity	1
RNA-DNA hybrid ribonuclease activity	1
hydrolase activity, acting on acid anhydrides, in phosphorus-containing anhydrides	1
metallopeptidase activity	1
helicase activity	1
cysteine-type endopeptidase activity	1
protein-macromolecule adaptor activity	1
integrin binding	1
chromatin binding	1
cholesterol binding	1
sterol transporter activity	1
transmembrane signaling receptor activity	1
lysozyme activity	1
exonuclease activity	1
nucleoside binding	1
endo-1,3-alpha-L-rhamnosidase activity	1
GTPase activity	1
sigma factor activity	1
GTP binding	1
integrase activity	1
phosphoprotein binding	1
ribonucleoprotein complex binding	1
G protein-coupled receptor binding	1
single-stranded RNA binding	1
U2 snRNA binding	1
guanyl-nucleotide exchange factor activity	1
translation elongation factor activity	1
U1 snRNP binding	1
damaged DNA binding	1
chemorepellent activity	1
dipeptidyl-peptidase activity	1
cullin family protein binding	1
protein homodimerization activity	1
mRNA 3'-UTR AU-rich region binding	1
enzyme binding	1
3'-5' DNA helicase activity	1
DNA-dependent ATPase activity	1
DNA translocase activity	1
endodeoxyribonuclease activity	1
single-stranded DNA binding	1
ion channel activity	1
endopeptidase inhibitor activity	1
mRNA (nucleoside-2'-O-)-methyltransferase activity	1
nucleoside-triphosphatase activity	1
protein dimerization activity	1
C5L2 anaphylatoxin chemotactic receptor binding	1
WD40-repeat domain binding	1
transferase activity	1
