# Supplementary material for: Identifying and profiling structural similarities between Spike of SARS-CoV-2 and other viral or host proteins with Machaon
Source: Commun Biol. 2023 Jul 19;6:752. doi: 10.1038/s42003-023-05076-7 (PMC10356814; doi:10.1038/s42003-023-05076-7)
Supplement: Supplementary file 6 — Supplementary Data 3 [file 42003_2023_5076_MOESM6_ESM.zip › 6VXXp_A_whole/candidates/6VXXp_A-merged-filtered.csv]

structureId	b-phipsi	w-rdist	t-alpha
6NZK_C	0.0004375522414056	0.5088671528642625	0.2483922829582003
6NZK_B	0.0004374721912988	0.5088712352124757	0.2493966210780385
6NZK_A	0.0004374704284583	0.508869627107402	0.2554567502021032
6OHW_A	0.0006667585115563	0.5209703825752182	0.2877280265339983
6OHW_B	0.0006666090512829	0.5209670719994314	0.2887966804979263
6OHW_C	0.0006667293043593	0.5209685919969056	0.2887966804979263
6NB7_B	0.0015325323584704	0.6361469193674103	0.2544426494345726
6CRW_A	0.0018878665319748	0.2095540211287667	0.2257300710339398
6NB6_B	0.001464346718753	0.7247216489231284	0.2424000000000012
6NB4_A	0.0020340194476174	0.3854903370647891	0.1882172915072697
6NB3_A	0.00211058372646	0.3756336246425965	0.1800911854103348
6NB3_C	0.0023317224832349	0.388320117862958	0.0944326990838626
6EQC_B	0.001071929282262	0.967614801212213	0.1132616487455207
6M15_B	0.0017392029681651	0.7312616999304569	0.2209119496855351
6Q06_B	0.0024509101790042	0.1324314685983287	0.1140602582496417
6NB6_C	0.0018428368022685	0.5452004393711819	0.2813531353135325
6Q04_B	0.0024526601581095	0.1324338082319183	0.1310997815003649
6Q07_B	0.0024498114598624	0.1324312777537535	0.1572280178837559
6NB4_C	0.0017962506435109	0.6593056118566273	0.2824112303881103
6NB7_A	0.0015386618875787	0.715965250619794	0.3217021276595753
6CRX_B	0.0019133806007628	0.5686734209826003	0.2909393183707411
6Q04_C	0.0024505952811786	0.1324326919931832	0.2113884555382224
6Q05_B	0.0025530484838612	0.1324925449354422	0.1589552238805978
6NB6_A	0.0022244900405656	0.1312194030453203	0.2813531353135325
6Q06_C	0.0024511112080254	0.1324313426222992	0.2180392156862756
6Q06_A	0.002451413405448	0.1324318207206594	0.2180392156862756
6Q07_A	0.002449489143945	0.1324304793147823	0.2354813046937161
6M15_C	0.001739641207347	0.7312280070640113	0.2909393183707411
6Q04_A	0.0024511185995169	0.1324330350776695	0.2325396825396832
6Q07_C	0.002448889222965	0.1324292945320508	0.2443910256410262
6M15_A	0.0017390234085656	0.7312291671668398	0.302852348993289
6U7K_A	0.0021368387218976	0.6540128175478956	0.2729508196721326
6Q05_C	0.0025525933453496	0.1324904313139758	0.2374501992031885
6Q05_A	0.0025541250258228	0.1324900673509143	0.2394253790901843
6EQC_C	0.0017420323420668	0.9656441409500855	0.06588881262869
6CRW_B	0.0023954858656309	0.435643011758654	0.2941666666666676
6U7K_C	0.0025796413528426	0.652935870843422	0.2424000000000012
3NW8_C	0.0016014391977513	0.9854365360669368	0.2384370015948969
6VV5_C	0.0026286838626328	0.7504071338201231	0.2151799687010964
5SZS_C	0.0029296939330889	0.5902245346751667	0.1800911854103348
5OGI_A	0.0020301670931585	1.0075838132519712	0.0680880330123805
6VV5_B	0.0026280676514223	0.750404953166204	0.2335186656076258
6U7K_B	0.0029173145707612	0.6541464905993277	0.1955350269438036
5LDN_A	0.0010517088199942	0.993381259912465	0.3480902777777783
6CRZ_A	0.0027269532917707	0.2111007600654362	0.3072390572390577
6CS0_A	0.0027269532917707	0.2111007600654362	0.3072390572390577
6VV5_A	0.0026276534104439	0.7504061683067392	0.2514101531023378
6EQC_A	0.0023348269243201	0.9634238272504628	0.1172661870503606
5SZS_B	0.0029292991957403	0.5902254849191415	0.222834645669292
6NB4_B	0.0019685075455024	0.6709241833387822	0.3978397839783982
5SZS_A	0.0029299111355447	0.5902248200021665	0.2414068745004012
5X58_C	0.0029106150223433	0.4974095406405184	0.2984949832775931
6NB3_B	0.0022611040269446	0.6788431324747518	0.3841354723707679
3JCL_B	0.0030649832181499	0.5850929336104456	0.2463884430176572
6NB7_C	0.0018942348505822	0.7385936681915748	0.4156791248860543
6IXB_B	0.0029581984062713	0.7673306068108662	0.2113884555382224
6CS1_B	0.0029554069404615	0.5667651512802319	0.3138747884940793
3JCL_A	0.003064480837397	0.5850939108444091	0.2898671096345526
6IXB_C	0.002956912853446	0.7673315627866764	0.2615759545085301
6IXB_A	0.0029573087297857	0.7673313692680425	0.2615759545085301
6CRX_A	0.0033192568526935	0.5652260151427542	0.2209119496855351
3JCL_C	0.0030656712940506	0.5850931232133905	0.3172179813401192
5X58_A	0.0032502828717199	0.4989814527900411	0.320578231292518
5X58_B	0.0031667596304441	0.4989203384678254	0.3457538994800697
6SUQ_A	0.0036509990530476	0.5196812082616655	0.1720754716981141
6CRX_C	0.0035880773766805	0.1669747391831377	0.2687908496732034
6VSJ_A	0.0036584256875617	0.1342854577285206	0.2739950779327331
6VSJ_C	0.0036573925141441	0.1342872778360674	0.2855960264900667
6SH9_B	0.0018684037375018	1.0230942206293483	0.4028906955736231
1EJ6_A	0.0026723457491191	0.5048711431395083	0.4692526017029337
2OBE_B	0.0023790083756112	1.0454981347309884	0.314987298899239
6VSJ_B	0.0036580317313435	0.13428528760225	0.3217021276595753
2OBE_A	0.0018801243953527	1.0332734423732	0.4105358764759321
4QNL_A	0.0014355599270684	0.8185296976832606	0.5300492610837451
2OBE_C	0.002265138201456	1.040606199658722	0.3610867659947423
3NWF_C	0.003290757842018	0.982440691062748	0.2095015576323995
3NW8_D	0.0021878142459114	0.9848715281015816	0.4300184162062628
6IXA_B	0.0040207993518437	0.5537283940081837	0.2514101531023378
3NWD_C	0.0035480166726203	0.9737456218145972	0.1909509202453994
6IXA_A	0.0040206949698958	0.5537284021255229	0.2739950779327331
6CRV_A	0.0030569778659678	0.8454104381669083	0.4208600182982622
5X5B_A	0.0037474446437447	0.3217020720294222	0.3804444444444452
3NWD_D	0.0026316040212599	0.9742085363024344	0.4379629629629646
6IXA_C	0.00401969921994	0.553728709483787	0.314987298899239
3TG7_A	0.0025811599717727	1.0672356573226334	0.3743362831858423
6CRV_C	0.0030571484397615	0.8454100692225088	0.4527595884003752
6CRV_B	0.0030579400379328	0.8454100422312454	0.4554826616682295
3NW8_B	0.0027028683388219	0.9880384949398328	0.4582159624413162
3NWD_B	0.0027635373719954	0.9835470350705452	0.4568480300187629
6CS1_A	0.0043158769588141	0.5628719792843717	0.2941666666666676
6CRW_C	0.0044638256460893	0.2083844913179569	0.2855960264900667
6CS0_B	0.0047036653970511	0.4299911125469596	0.2038759689922489
6CRZ_B	0.0047036653970511	0.4299911125469596	0.2038759689922489
6CGV_I	0.0021370988723782	1.0057658782557244	0.5376237623762394
4HSI_C	0.0041797027618321	0.981584928586371	0.1809885931558941
5YS6_A	0.0037471416322637	0.9980773065110896	0.3434256055363327
4HSI_B	0.0034812901788478	0.9776558592016096	0.4079782411604731
3NWD_A	0.00419431569463	0.9762837049798584	0.2151799687010964
6BFU_A	0.0047010990851095	0.8246586209220639	0.1756245268735816
6ZGF_B	0.0049292190197601	0.3002162310334965	0.2374501992031885
6BFU_C	0.00470236791705	0.8246567195956258	0.2209119496855351
6BFU_B	0.0047023491022428	0.8246603539022085	0.222834645669292
5X5F_B	0.0046951950747478	0.3395051859084778	0.3551483420593384
6IN5_A	0.0016793055799604	1.0707982346516425	0.5686868686868696
6ZGF_A	0.0051023092110893	0.3002171410636229	0.1992277992278004
6ZGF_C	0.0051019720716208	0.3002149166495204	0.2266982622432871
6CS0_C	0.0050800388578951	0.2155199671826572	0.2739950779327331
6CRZ_C	0.0050800388578951	0.2155199671826572	0.2739950779327331
5X5B_C	0.0050308470350604	0.5077686283329637	0.2877280265339983
5X5F_C	0.004932240085428	0.5889914511474854	0.3262169086251079
1P30_A	0.0013656768228201	1.057514826911435	0.6076604554865441
6CS2_A	0.0047346316339686	0.7766481134444456	0.3551483420593384
5X5F_A	0.0051354247758266	0.3274334528511586	0.3083403538331937
6CS2_C	0.0048303457632347	0.7775169121265578	0.3516100957354231
6CGV_A	0.001700220899863	1.009704720416229	0.6295907660021003
5X59_A	0.0052267932474409	0.5330907879861413	0.302852348993289
5X5C_C	0.0049594429244151	0.5172131326184473	0.390331244404656
5X59_C	0.0052211209654727	0.5330854133786901	0.3262169086251079
4HSI_D	0.004411329130582	0.9812446383534966	0.3965827338129506
5X5C_B	0.0052850296377879	0.3424546331826896	0.3262169086251079
6Z9M_A	0.0026747246404976	1.193624287258864	0.4208600182982622
6CGV_L	0.0037641169867559	1.0081777577402355	0.500483091787441
5X59_B	0.0052406667419177	0.533091528380633	0.3504347826086962
6KCJ_A	0.0022504510282846	1.0711551734532512	0.6026831785345725
6CGV_H	0.0033734781891623	1.0094942931145765	0.5499001996007997
6M16_B	0.005428186044251	0.7187185352120665	0.2615759545085301
6M16_A	0.0054287176964242	0.7186836941798296	0.2687908496732034
6M16_C	0.0054288568135114	0.71868441509944	0.2719082719082728
5X5B_B	0.0053239992433146	0.5077659433235453	0.3634767339771743
4HSI_A	0.0051939934443436	0.9828414420297812	0.2123341139734595
6U7H_A	0.0051892237838424	0.934726612129454	0.2845326716294469
3WOD_C	0.0046020371461454	1.008818988073656	0.4054298642533949
5X5C_A	0.005317460869923	0.5333725247327031	0.3792184724689171
6U7H_B	0.0051893666829464	0.9347257725957178	0.3061396131202702
5YT8_A	0.0014332024922907	1.0711421961905483	0.6556503198294257
6IJT_A	0.0033014834261347	1.0714817288776708	0.5514485514485528
6VN1_B	0.0051462012588191	1.020812714888404	0.2656886715566433
3NWF_A	0.0049278110994345	0.9808771376141828	0.3792184724689171
5EFV_A	0.0021436252799728	0.8948372302569754	0.6752966558791815
3FVC_A	0.0042974878521733	0.9620302592877996	0.506304558680893
6IIG_A	0.0028358123853964	1.070264586720785	0.6026831785345725
6CS2_B	0.0056222270118097	0.7517196779875197	0.2750410509031205
2VG7_A	0.0022424741016886	1.1858290263148532	0.5468127490039856
6CGV_J	0.0036268583534453	1.0099412651033952	0.5702730030333689
6U7H_C	0.0051877959477276	0.93472633590036	0.353966870095904
5XLR_C	0.0057984720295304	0.3529955097924607	0.3050420168067242
5Z88_A	0.0016498011647126	1.0732555368541898	0.6591880341880361
5XJ0_C	0.0052557970896752	1.0161975390211972	0.2636289666395457
6CGV_B	0.003313343890544	1.0129676303433943	0.5977366255144045
4WSS_A	0.0027563750799635	1.0849383157054675	0.6059979317476745
1P2Z_A	0.002024884557912	1.0637552518839264	0.6556503198294257
6CS1_C	0.0060682862272802	0.1703750909930462	0.243394715772619
4WSR_F	0.0026770396301993	1.0972722653091247	0.6143451143451155
5XLR_A	0.0057967967541847	0.3529960558085735	0.3587051618547696
6CGV_D	0.0025548150567526	1.0119835689315608	0.6574172892209191
6CGV_E	0.0036719153734867	1.010969480414202	0.5911885245901658
6VN1_A	0.0051412297537678	1.0208149915815623	0.3915770609319007
5I08_A	0.005820487981968	0.6642973213363728	0.367077464788734
5I08_C	0.0058200748734143	0.6642980709512899	0.373121131741823
6N4C_C	0.0061326269078286	0.829258544562288	0.0277961614824633
5FB4_C	0.0039952784475376	1.0410006376237773	0.5576730190571728
6Z9M_C	0.0032583826513293	1.188358613421161	0.5166015625000011
6VN1_C	0.0051429049756392	1.0208150969536758	0.4221611721611729
4WSR_D	0.0018462013282963	1.0680791143466466	0.6935659760087256
5YT9_A	0.0032501483297759	1.071405161046421	0.6227795193312444
1IKX_A	0.0026111229471053	1.1795598726301302	0.6026831785345725
4WSS_D	0.0025085036435568	1.0744479591876288	0.6698924731182814
5I08_B	0.0058220804047938	0.6642982717451303	0.4234647112740617
5XLR_B	0.0060580431009897	0.3529966409446694	0.3940754039497312
2GUM_A	0.0045606632353052	1.0012256231499308	0.5530000000000015
6MYA_C	0.0017900285894275	1.128136344131626	0.6825568797399801
5XL9_C	0.001887610423065	1.100680848515727	0.6972677595628434
2YKN_A	0.0028317163507799	1.1814979288439855	0.6126687435098657
6VLK_B	0.0056892353236855	1.0124382282490918	0.3940754039497312
5K9O_I	0.0027219442810184	1.0859361581307287	0.6807359307359322
4WEA_A	0.0013606870253302	1.0974437787351456	0.7293986636971053
2ZE2_A	0.0018902446178607	1.1764328641952488	0.6698924731182814
6PD5_A	0.0022934993825198	1.0676433964041734	0.7103524229074909
4UW8_G	0.0043492271114583	1.1655938751611092	0.5195694716242671
4WSR_A	0.00306304800487	1.0922711702584866	0.6734913793103459
2YKM_A	0.0030159196607847	1.1875929823337017	0.6177083333333344
3IYL_W	0.0066524521757818	0.5510547897201805	0.3634767339771743
5ZVT_W	0.0066524521757818	0.5510547897201805	0.3634767339771743
1IKW_A	0.0035061581544811	1.1776123780863754	0.6059979317476745
6GML_B	0.0061599134436929	1.0737704089959108	0.2845326716294469
4WSS_F	0.0030766166389125	1.0997137941571475	0.6843817787418665
3IRX_A	0.0026610604471027	1.1549803093414537	0.6807359307359322
6OSR_A	0.0013015891806756	1.1375334002476252	0.7429854096520783
6J9E_C	0.0069403252976951	0.8421378828582136	0.1854961832061079
1JKH_A	0.0026211013196962	1.185527513146417	0.6645230439442669
4FIU_A	0.0020779795996205	1.0588528589011044	0.7567873303167436
2VG5_A	0.003124741298995	1.1836690118190945	0.6503719447396406
5MZ4_A	0.0047835150521448	1.107957009538494	0.5750507099391495
5EFV_C	0.00210512033315	0.8902543228508635	0.7974537037037057
2YP9_A	0.001599484227604	1.0865457815661372	0.7728310502283111
5Z58_3	0.0059405576923831	1.135019393810448	0.3434256055363327
1S9G_A	0.004295735220718	1.2119952107897765	0.513645224171541
1HNV_A	0.0053678082188255	1.1740976089737554	0.4105358764759321
4BOM_B	0.0065006761525658	1.0095753708784792	0.3527874564459945
1BQM_A	0.0054084112495379	1.1817780556949669	0.3878462913315472
4UW8_H	0.0051167375758659	1.160463711271292	0.4932692307692317
4WE8_A	0.0019078365021054	1.0960652235534307	0.7627695800227037
5FB4_B	0.0044224163978543	1.041598511938618	0.6468716861081665
6UJZ_A	0.0043555824791064	1.240912724831599	0.4208600182982622
6CGV_C	0.0059995043153276	1.003200002788409	0.4961464354527951
4OJ5_B	0.00538908627807	0.9092878544477668	0.6059979317476745
4WSS_B	0.0024478991793543	1.0962855925534831	0.7548022598870072
5MZ4_B	0.0032395697300803	1.2915803008460438	0.4568480300187629
6IDD_G	0.0028175636314177	1.1089843330220694	0.7351955307262581
5KAQ_A	0.004747201341064	1.115615861053174	0.6059979317476745
3LP0_A	0.0045846809149803	1.1892932382494277	0.5576730190571728
4WE9_A	0.0020518327844576	1.0911762521872863	0.7809633027522949
1TV6_A	0.0054775296767659	1.2108975552390966	0.3516100957354231
6MYA_A	0.0018980420024544	1.1208774424360213	0.7748571428571447
3IS9_A	0.0008614415098125	1.1729433553783937	0.7748571428571447
2B5J_A	0.0055620045559951	1.1915671525286275	0.4016245487364627
4FIU_C	0.0028151513905318	1.0575470022946265	0.7647727272727289
3NWA_C	0.0068163726140312	0.9794170758855126	0.3816725978647699
6WXB_C	0.0059324041557713	1.1286270541427026	0.450046685340804
5YKC_C	0.0022853437960284	1.06193951701725	0.7891705069124431
6WXB_B	0.0059296128322788	1.1286267919213282	0.4541198501872665
4WSR_C	0.0022828468384996	1.0969321522289952	0.7768878718535484
3NWF_D	0.0067998177469386	0.979470865677781	0.3990990990991001
6D8W_C	0.0014565352896611	1.1610949116482128	0.7809633027522949
6MYA_F	0.0017294079705499	1.1326534753050417	0.7871116225546615
3J17_C	0.0068282319713497	0.7404414713547669	0.4762357414448674
6CGV_F	0.0064782471520475	1.0054444488172594	0.4720379146919438
4WSR_B	0.0023530714303546	1.091217754657167	0.7850574712643688
4UW8_I	0.0053799364756966	1.162458072589188	0.5255402750491172
4EP0_A	0.0015069307074104	1.0775392059388604	0.820633059788981
6NTF_A	0.002048511330983	1.087585644521797	0.799536500579376
6JNX_C	0.0077525512120923	0.7166038270730439	0.1084939329050689
3NWF_B	0.0069808839724357	0.9682834496862542	0.390331244404656
6KDJ_A	0.0046391500125058	1.2349871574747262	0.4875478927203081
5XLA_A	0.0038230482889539	1.1036270265474706	0.7065934065934079
2YP8_A	0.001667197954919	1.0853924397839056	0.8163742690058498
5YW1_B	0.0008682067046314	1.3305191944591277	0.5592369477911658
6WXB_A	0.0059289369073814	1.1286267838819968	0.494706448508182
3DRS_A	0.0050224381717238	1.200386598998167	0.5330700888450159
5XEB_C	0.0033899426970025	1.049509613526002	0.7567873303167436
3NWA_D	0.007049534347427	0.981565674227884	0.3829029385574367
4WSS_C	0.0026792584757437	1.098543802040342	0.7809633027522949
2OPR_A	0.0033083750617174	1.1916508300527386	0.695414847161574
1SV5_A	0.0060886118248202	1.2002558072749203	0.3319039451114933
1HNI_A	0.0057041300854905	1.1903409943320284	0.4609595484477906
6B0N_G	0.0031495089914649	1.2758916747290896	0.5782520325203266
1IKV_A	0.0049703131589626	1.1783008138010915	0.5911885245901658
3E01_A	0.004822889441438	1.197597768575895	0.5814663951120176
6B7N_C	0.0076945618422309	0.8295010154862812	0.2404153354632598
6MZK_A	0.0030004842735019	1.1081605116008708	0.7687927107061512
3JSM_A	0.0047863827569226	1.2283987891320791	0.5255402750491172
3WHE_G	0.005436329430334	1.0830634026790482	0.6109958506224078
4OJ5_A	0.0054703860897885	0.910037347954424	0.6556503198294257
5XL2_B	0.0024830158050848	1.096059121130211	0.8016241299303961
5YVU_B	0.0016808635954875	1.33265540203116	0.5468127490039856
6B7N_A	0.0076956868102109	0.8295017556246584	0.2877280265339983
3I0R_A	0.0054788636024664	1.1985811103177837	0.5033881897386263
5XL8_C	0.0030070986805913	1.1032036519253956	0.7768878718535484
1HQU_A	0.0060947232579359	1.1903597520596287	0.4016245487364627
6PD3_A	0.0041002019453803	1.0598342856803316	0.7313266443701241
6B7N_B	0.0076956148717527	0.8295007707100883	0.3228279386712112
5WX1_A	0.0018133851912266	1.336450582462346	0.536102868447083
5XL9_A	0.0032528173842952	1.0983941491081484	0.7748571428571447
4F23_A	0.0032665146119173	1.0566369464748475	0.7891705069124431
1HPZ_A	0.0062401361700177	1.1925272395967108	0.3978397839783982
6MID_A	0.0013165777444603	1.241060307567423	0.7390817469204944
5K9O_F	0.0036074470304646	1.1141350591070274	0.7548022598870072
3NW8_A	0.007755263019061	0.9869622581210749	0.2199528672427342
6P62_E	0.0014182148931181	1.297050313370624	0.6645230439442669
1IKY_A	0.0054468642886327	1.1770425210579525	0.5766497461928943
3I0S_A	0.005533044310263	1.1835298059121695	0.5545545545545565
4F23_B	0.0035310079927285	1.0528273632227425	0.7891705069124431
6UIT_A	0.0054669413429009	1.2483491147929473	0.3915770609319007
5FB4_A	0.0055310336420403	1.0488038123001688	0.6486199575371561
4OJ6_B	0.0064520775718154	0.9085470528149496	0.6026831785345725
6PD6_A	0.0055464997429149	1.0567373457486702	0.6486199575371561
4WSS_E	0.0029213584923004	1.090859784399831	0.8142523364485996
6ZTZ_O	0.0082494368556092	0.5303075557254805	0.2564724919093863
6P6P_E	0.0018006571966575	1.0889728392997262	0.8532219570405746
2YP7_A	0.0015095642588009	1.086765565249063	0.8643457382953204
5YVV_B	0.0012071018058429	1.3306830108115302	0.6193952033368098
2YP4_A	0.0016302462314211	1.082651029666628	0.8621103117506006
6GML_Z	0.0033210504269217	0.9834334725174978	0.8227699530516452
6IDD_K	0.0038356994120722	1.112674111919347	0.7548022598870072
6KDK_A	0.0054700237014373	1.2360142610468403	0.466477809254014
5C6T_A	0.0042424575057909	1.0361655438125998	0.7647727272727289
6Z9M_B	0.0061274229887207	1.193342026025201	0.4776403425309234
3NWA_B	0.0071272645368837	0.9811925592954194	0.5033881897386263
2JLE_A	0.0032693680158597	1.2104703348107162	0.7274749721913254
4WSR_E	0.0028545300867346	1.08641853940045	0.8270588235294138
2BE2_A	0.006552130788324	1.192221965864483	0.4016245487364627
4L1R_B	0.007769487119092	0.9833551438360176	0.3434256055363327
2Z6B_A	0.0027515696507462	1.0899383629510722	0.831367924528303
6ACD_C	0.008250711865361	0.4213601809455634	0.3262169086251079
1JLC_A	0.005157652857462	1.199319599723199	0.6143451143451155
6PCX_A	0.0040468329865075	1.0668426775956223	0.778923253150059
5ZL2_B	0.0049713718205238	1.0363975334846802	0.7274749721913254
6OSR_F	0.0013240509335132	1.150829428514794	0.8621103117506006
1LW2_A	0.0048449639852644	1.212248309827315	0.6381856540084405
3V6D_C	0.0059431057392489	1.2232795866123178	0.4748338081671426
5EFV_B	0.0039739123317459	0.7034841618734339	0.8422301304863595
5CYQ_A	0.0066551871604219	1.185171207889563	0.450046685340804
6MZK_B	0.0024980062582118	1.1035882052602424	0.8466111771700366
4L72_A	0.0010654997461961	1.3676359647837204	0.3387931034482767
3ITH_C	0.0048394181580898	1.2204553172089576	0.6347368421052642
5O6A_B	0.0014699257328883	1.24248272523227	0.7768878718535484
6OSR_E	0.0014777958176149	1.146784078632429	0.8688327316486169
6MYA_D	0.0018466722549141	1.150946735486647	0.8554360812425341
1R0A_A	0.0047459218485877	1.2162763466195072	0.6521276595744689
5XL2_A	0.0018361867642614	1.100998557171556	0.875603864734301
5XL9_B	0.0022694202824897	1.1005831115161944	0.8643457382953204
5O6A_A	0.0012339978416127	1.2439424195303044	0.7871116225546615
5ND1_A	0.0070598784632733	1.151294401956446	0.4473438956197586
4R71_C	0.0047497169074103	1.2838388535096166	0.528543307086615
6ALG_I	0.0085577604011956	0.8286759608402314	0.1827875095201838
6ACK_B	0.0085130700162841	0.2871048257848531	0.3587051618547696
6UJX_A	0.0059633767706251	1.2396280372703303	0.4514018691588797
4FIU_B	0.003085318163131	1.053427985516325	0.8532219570405746
4OJ6_A	0.0062979773384687	0.9109563862145672	0.6645230439442669
6URO_A	0.0072783245425364	1.17845312279756	0.3469210754553349
6D8W_F	0.0019129952198261	1.1580175241672408	0.8621103117506006
5YKC_B	0.0027962268205458	1.0642513402230636	0.8665865384615397
3DRP_A	0.004213274990433	1.185593141776044	0.7332589285714299
2BGN_A	0.0010226589773055	1.3645652052210282	0.4554826616682295
2YP3_A	0.0021471328269182	1.083755091391694	0.8869987849331726
6P62_B	0.0015535365800617	1.29705065455177	0.7236403995560505
5XL8_A	0.0019797926165831	1.099992541986161	0.8869987849331726
6DNH_A	0.0073922445390926	1.1732355317982028	0.3411053540587234
3WHE_I	0.0051710712817715	1.0831019116140392	0.7255555555555564
4UW8_D	0.0037428224680316	1.1645000796106353	0.7871116225546615
2BGN_C	0.0010866159667208	1.364595458982921	0.4720379146919438
4R71_A	0.0043701431248849	1.2866262446549728	0.5895598771750274
6MYA_B	0.002440279919875	1.13924220960578	0.8643457382953204
2YP2_A	0.0014280999281494	1.0835507637066883	0.912561576354681
5ND1_B	0.0064746602312007	1.215975554019967	0.4818702290076349
6D8W_B	0.0014876058364452	1.1145692351723744	0.9008567931456556
6P6P_C	0.0016822236798899	1.0899308417901898	0.905521472392639
1LWE_A	0.0060396911142314	1.162896173684716	0.6193952033368098
3QLH_A	0.004209773971993	1.1750383539878624	0.7587768969422442
6MYA_E	0.0030579356213337	1.109546307265892	0.8532219570405746
6OSR_C	0.0012603383268894	1.1520720912804143	0.8985330073349653
6CGV_K	0.007019112516206	1.0132888726145686	0.6010309278350523
3WHE_D	0.0054270738502481	1.0831094423714964	0.7179203539823027
6JX7_A	0.0089946953570648	0.3820945544603884	0.1452802359882015
6OSR_D	0.0005538725916655	1.137480330332521	0.912561576354681
3WHE_E	0.0066001225557911	1.082961672073261	0.6210855949895631
2BGN_B	0.0014782544506958	1.3644941580675582	0.4861244019138766
1EET_A	0.0062717620570776	1.1953282907008416	0.5686868686868696
6ALF_I	0.00882456483963	0.8270505530685401	0.1747352496217864
2BGN_D	0.0012135632808777	1.364711285523372	0.500483091787441
4EP0_D	0.0015916907937617	1.0778296026950285	0.9220297029702992
2WON_A	0.0061963545120423	1.19394348842568	0.5911885245901658
5O6A_C	0.0009114390774115	1.243005634097974	0.8270588235294138
6JX7_C	0.0089956474348984	0.3820925523190156	0.2534301856335765
4WA2_A	0.0021359525200869	1.0927658281892905	0.9078624078624098
5YKC_A	0.0031126613997912	1.0679216159619678	0.8824242424242441
4F23_C	0.00416262282324	1.0564360239620785	0.831367924528303
3KK1_A	0.0064495812675276	1.237046825199512	0.466477809254014
2VBC_A	0.0021543807972492	1.335966711280101	0.6609625668449204
4LSL_A	0.0073889929902135	1.1921050299841112	0.3940754039497312
4QZV_A	0.0015527461073075	1.3690871489921677	0.4486940298507473
6JX7_B	0.0089949403343907	0.3820936003003885	0.2952460383653055
5JK7_B	0.0078933195052818	1.1680667865916412	0.314987298899239
6UJY_A	0.0064583082237715	1.2420154671045196	0.450046685340804
4KR0_A	0.0016621268256806	1.3689580774844536	0.4459962756052147
5YVY_B	0.0027306461333858	1.3388042087126513	0.6295907660021003
3KK3_A	0.0068842184293425	1.2390662024021897	0.3587051618547696
5YVW_B	0.0020946466702099	1.3298001487147546	0.6917211328976043
3ZIF_C	0.0085887009394489	1.0381733191146094	0.2564724919093863
3ZIF_F	0.0085832227684545	1.038171969134102	0.2750410509031205
5WDX_A	0.0020401304390594	1.376309230081233	0.3434256055363327
6ONA_B	0.0027099222753586	1.127470320770043	0.889294403892946
4UW8_B	0.0041356857149226	1.164635421707226	0.799536500579376
6CV0_B	0.0091655510229952	0.3885159513237574	0.222834645669292
3DUZ_A	0.0079553141718156	0.8729850761879854	0.5452736318407969
6PDX_B	0.0039716042650767	1.08154659496349	0.8466111771700366
6IDD_A	0.0042885440449607	1.1170179478339846	0.8142523364485996
5O6V_A	0.0005507277238457	1.260079949132625	0.82491186839013
2C9G_D	0.0021497506934666	1.3062388396151083	0.7390817469204944
3I7K_A	0.0078752886848222	1.1471410733925578	0.4054298642533949
4EP0_E	0.00242255361569	1.0776877341676836	0.9196538936959232
6IDD_E	0.0048023564824125	1.1119611199722317	0.7912341407151116
2ZD1_A	0.004352003713158	1.163151610098244	0.7953757225433546
3KLH_A	0.0060030288506892	1.211645181906163	0.6177083333333344
5XLA_B	0.0025848888798725	1.103979386257422	0.905521472392639
6P62_A	0.0014173474968306	1.2970503346800222	0.783008036739381
1VRU_A	0.0061566128206308	1.1997672252065312	0.6210855949895631
6TMR_A	0.0039365044401986	1.2085164109303812	0.7891705069124431
5W9J_J	0.0083347206959436	1.0440032234424377	0.4143897996357024
5ZL2_A	0.0057785314060817	1.036768213181262	0.7488738738738749
3ITH_A	0.0062519630164689	1.2252024127247534	0.5734549138804463
6P6P_D	0.0015924184477549	1.090044231590688	0.9412500000000016
5JK7_A	0.0077952300874556	1.1692226308325755	0.4143897996357024
1WTH_A	0.0075177212875709	1.0999408149800436	0.5452736318407969
4CKE_A	0.0065951391938336	1.2519312520463182	0.4419684308263705
5W9O_K	0.0079591374003138	1.0470617453648428	0.5107003891050601
5YVJ_B	0.0015593823279274	1.3453422792521448	0.6825568797399801
6UIS_A	0.0067749115586276	1.244962762496145	0.4379629629629646
2WRF_E	0.0066713244815573	1.1121423779657509	0.6503719447396406
5YWP_E	0.0037995255093881	1.2400232170008618	0.7587768969422442
4UW8_F	0.0051056540873754	1.1628338943897074	0.7567873303167436
4UW8_C	0.0053696831171626	1.1613322414955212	0.7371364653243868
3J9D_A	0.0049217335715009	1.3129654510474955	0.5655241935483888
3C6U_A	0.0060483930193499	1.1890968285111645	0.6574172892209191
3J6Q_A	0.0091286379093233	0.5972927033739699	0.3598949211908948
4PQU_C	0.0063705408693253	1.2483035020194868	0.5166015625000011
6CO8_A	0.00342058289104	1.250131496342954	0.7687927107061512
7CBP_N	0.0022116751710136	1.2415695247048777	0.8356973995271886
4OJ6_C	0.007299058450167	0.9167904789350508	0.6521276595744689
6MID_E	0.0019092308322607	1.2387661853977985	0.8488095238095252
6OSR_B	0.0028245309865439	1.1537688040764589	0.8962148962148968
6CV0_A	0.0091666589765142	0.3885112215894749	0.3622807017543876
5ZL2_C	0.0049068483042931	1.0360172004155332	0.8270588235294138
2GUM_B	0.0086714674645548	0.996569354493702	0.3990990990991001
4OJ5_C	0.0077930937640606	0.9044759120002602	0.6076604554865441
4WA2_B	0.0027497857451606	1.092622562020553	0.9220297029702992
5YVQ_A	0.0065725097095987	1.18898248006637	0.6210855949895631
3KLI_A	0.0062351639735281	1.2277812248174924	0.6010309278350523
2C6S_J	0.0013986380949988	1.3208766092057045	0.7728310502283111
1RT2_A	0.0054779723301	1.2025052565766126	0.7047200878155886
2BAN_A	0.0080410644698378	1.1841451403979817	0.3743362831858423
3ZIF_A	0.0086574018155197	1.0381980766768593	0.3940754039497312
4L1R_A	0.0089011541343832	0.9834428307103166	0.3587051618547696
5O6V_B	0.0018483821341382	1.2593301287745704	0.831367924528303
1LW0_A	0.0065281634302677	1.2145134501532606	0.6059979317476745
2BGR_B	0.0012765225640102	1.3649553691723322	0.6010309278350523
6L8Q_E	0.0019207625937614	1.3695219228253122	0.524043179587832
1JLF_A	0.0053115064084049	1.2098863068883083	0.7179203539823027
4QZV_C	0.0021143872159576	1.3686947354049317	0.5255402750491172
3J6Q_B	0.0091324377996497	0.5972438544897161	0.413102820746134
5YWP_C	0.0037782545085302	1.2397319202851576	0.7850574712643688
6CV0_C	0.0091679329886522	0.3885172902838621	0.4156791248860543
6L8Q_C	0.002325850082555	1.3693646970130422	0.5077669902912627
2WHX_A	0.0016818412166391	1.336783437705363	0.7351955307262581
3JYT_A	0.0070230612092098	1.2333087150934356	0.494706448508182
6D8W_E	0.0047164155030108	1.1474501542601554	0.820633059788981
6VXK_B	0.006183596934734	1.248321861902967	0.586312563840655
6VXK_D	0.0061836224815884	1.248321922039646	0.586312563840655
2C6S_K	0.0019172910306925	1.3209477942859678	0.7708095781071849
4I7F_A	0.0065390302222962	1.1948465603354546	0.6451271186440695
2WOM_A	0.0070730796787299	1.1949272009354064	0.586312563840655
6IMJ_A	0.0017728037190645	1.3347087703956932	0.7469066366704173
4CKE_D	0.0070021018634539	1.249051843783758	0.4650943396226425
6IMJ_B	0.0012370139053348	1.334463008308107	0.7647727272727289
2EX3_A	0.002850872968781	1.373287676635078	0.444651162790699
2C6S_C	0.0019655790568044	1.3209656212612466	0.7748571428571447
6P6P_F	0.0014188384343841	1.089334957978992	0.973316391359595
1FKP_A	0.0065602731348006	1.1981837406543907	0.6451271186440695
6P6P_A	0.001651036978952	1.0929620215599074	0.9683143219264914
6L8Q_A	0.0024563429380185	1.369298409152877	0.5255402750491172
6DTX_A	0.0081494162142185	1.1957519355959565	0.3816725978647699
6P6P_B	0.0015100552315106	1.0910162803147463	0.973316391359595
6ONA_C	0.0021481384176174	1.1256860579820214	0.9510050251256296
6RR7_C	0.0089600564980939	1.1342590417262082	0.1659159159159164
1JLB_A	0.0068820882325441	1.182804800267507	0.6347368421052642
6GSH_C	0.0065479251706299	1.3050967038789658	0.4028906955736231
2GUM_C	0.0073783286281434	0.997066197133327	0.6716899892357391
6M39_C	0.0095161076103192	0.8320708352551552	0.2698282910874907
1C0T_A	0.0045937122034128	1.2444279262721127	0.7469066366704173
2WRF_H	0.0068462510261906	1.1098301331235136	0.6862106406080359
5W5P_A	0.0039155704125916	0.9957172388503116	0.9244114002478324
3ZIF_H	0.0091342624284495	1.038146636101936	0.3138747884940793
1DTQ_A	0.0067645542259449	1.2109885022270883	0.6193952033368098
4EP0_C	0.0015516952995791	1.0779420982266663	0.9783439490445878
3ZIF_B	0.0089711679816849	1.0381458008876023	0.3779946761313226
5XL2_C	0.0022710248242615	1.1028502937252198	0.9583858764186652
6M39_B	0.0095164571589037	0.8320693943783957	0.3072390572390577
6VLK_A	0.0089003154230812	1.0109989782533872	0.4473438956197586
1RTJ_A	0.0051095980281403	1.2025606397102937	0.7728310502283111
5YWP_A	0.0052646331748636	1.2383094318605423	0.7103524229074909
5H0S_B	0.0094037565031197	0.8818170132238492	0.3469210754553349
1XHZ_A	0.0025157120928815	1.3806384164107963	0.4609595484477906
3ZIF_I	0.0085856747028976	1.0381730743423947	0.5107003891050601
6P65_E	0.0040648069378203	1.2874065129980812	0.7351955307262581
6L8Q_G	0.0025344168192327	1.3692969152020746	0.5452736318407969
3ZIF_E	0.0089699359970825	1.0381452689994857	0.4028906955736231
6M39_A	0.0095178312196916	0.8320695475083109	0.3296232876712335
5W9M_J	0.0088523818675143	1.0364402179980827	0.4541198501872665
2WRC_C	0.0034060941445509	1.163432807561349	0.905521472392639
1JLQ_A	0.0069912479376359	1.1955205726601106	0.6227795193312444
6CO8_E	0.002341794692353	1.250271114159547	0.8665865384615397
5OVN_A	0.0058640825586998	1.2537442876246545	0.6399155227032747
4WA2_D	0.0027253272496892	1.0992890002896938	0.9534591194968564
5W9N_J	0.0089136155300655	1.0383707227099128	0.4419684308263705
4D6W_B	0.0031042000591088	1.2243405513463408	0.875603864734301
6UK0_A	0.0074712703074724	1.2440199362932278	0.4473438956197586
3NWA_A	0.0093880153245311	0.9801898206161248	0.3445887445887456
4H4M_A	0.0085360303162125	1.1908495356071074	0.3634767339771743
6ACD_B	0.0096794672414498	0.1440059903461748	0.3953279424977545
2WRF_B	0.0073139203183382	1.1140997409974316	0.6591880341880361
1TVR_A	0.0085325576960874	1.1774586918070176	0.4079782411604731
1K3V_A	0.0057934805981473	1.3390853499169737	0.4486940298507473
4WA2_E	0.0031929610294166	1.090664541384252	0.9485570890840662
2BGR_A	0.001926482740705	1.364946884049855	0.6364594309799796
3ZIF_K	0.0091321252842414	1.0381459002351987	0.3978397839783982
4EP0_F	0.0014697091728126	1.0778132243803444	0.9935815147625175
5ZKX_B	0.0066204637865922	1.0378064975925254	0.7587768969422442
1XHZ_B	0.0034320324937517	1.3783579362043863	0.4054298642533949
5WSN_E	0.0063920482667876	1.2189001483542858	0.6716899892357391
1FPV_A	0.0063585127635808	1.3280641024857505	0.418264840182649
3KZ4_G	0.0037311731648431	1.3476397126698274	0.6486199575371561
4F5X_G	0.0037311731648431	1.3476397126698274	0.6486199575371561
3KJV_A	0.0077679057186438	1.227331213038774	0.4706439393939403
3ISN_C	0.0066088860905266	1.225818210679416	0.6433862433862441
6ACC_A	0.0099952739455968	0.1649393082611327	0.3262169086251079
2VG6_A	0.0073183497571653	1.1869407933242115	0.6210855949895631
6OE3_A	0.0087013662815713	1.1889339364625855	0.3422644770959384
2OPQ_A	0.0069526581475459	1.2185096834521063	0.6261780104712051
4WA1_D	0.002920740143601	1.0962549564462467	0.960858585858587
6ACK_A	0.0100856219848142	0.3043178801272645	0.2941666666666676
4UW8_A	0.0037820209273197	1.1614382981432447	0.9078624078624098
4WA1_B	0.0029236708474411	1.0907786541650342	0.9633375474083464
6ACC_C	0.0100144711553149	0.1648811529635732	0.3364888123924281
1XI1_B	0.0035004996693307	1.3817512469398996	0.3804444444444452
3J0C_H	0.0067143786746418	1.0448485805525642	0.7567873303167436
2YP5_A	0.0021784838976627	1.0844827834601347	0.983397190293744
5XEB_A	0.0077382594741894	1.044511736497965	0.6591880341880361
3ZIF_L	0.0085869987568253	1.03817291252569	0.5545545545545565
1DTT_A	0.0069442816177215	1.188787150975072	0.6627408993576025
6GSH_B	0.0071165822455079	1.3178012980531193	0.2834710743801667
6P65_A	0.0040664731705635	1.2874066609595447	0.7627695800227037
1XHX_C	0.0021690344087701	1.3817095346606818	0.5391476709613496
1K28_A	0.0057180189927008	1.0937782561463358	0.820633059788981
6N41_C	0.0015843638330225	1.1482994410002394	0.9808673469387774
7CBP_Q	0.0022957703292207	1.240427959742472	0.9008567931456556
1XI1_A	0.0022709201614423	1.3806538960130228	0.542204568023835
1RTI_A	0.0073539302227411	1.19139155365237	0.6193952033368098
6ONA_A	0.0022648683551052	1.1414500927748914	0.9708121827411178
3J6Q_E	0.0094606261810025	0.5973988443336059	0.4861244019138766
2EX3_C	0.0035397024183861	1.3762320597312874	0.4527595884003752
6GSH_A	0.0067247446774432	1.318859191405621	0.418264840182649
5M3H_C	0.0086900181451361	1.0580667786966644	0.5406746031746039
3J0C_K	0.0065958074164683	1.03578401286647	0.783008036739381
6ACC_B	0.0100169815602406	0.1649312740117701	0.3719081272084812
1XHZ_D	0.0033386352047056	1.3831429763625809	0.4195612431444251
1XHX_B	0.0024948048204533	1.3773800789012822	0.5592369477911658
6P65_B	0.0040673049719788	1.287406780172728	0.7728310502283111
3J6Q_C	0.009460286142739	0.5974057915674802	0.5033881897386263
2HNZ_A	0.0072478180974544	1.2158713040628149	0.6160249739854329
6ACD_A	0.0102416635259227	0.1540316537028139	0.2920133111480874
3V6D_A	0.006700490354215	1.2191531719951136	0.6680988184747594
2WRC_A	0.0044194296657604	1.1484729616160798	0.8939024390243924
2WRF_C	0.0072160311499852	1.11290596097388	0.699124726477026
4UW8_E	0.0049219643701742	1.1633355117250062	0.8554360812425341
5CYM_A	0.0087214622715001	1.177076519250169	0.4247706422018358
3ZIF_J	0.0089333337694623	1.0381964231748018	0.5121713729308683
4IG0_A	0.0062153117118423	1.170355210166893	0.7607709750566904
3ZIF_D	0.0091954519582025	1.0381979305563602	0.4527595884003752
1N6Q_A	0.0069111964621401	1.2131118812751782	0.6591880341880361
4EP0_B	0.0015492340390808	1.0777427525941543	1.0090556274256168
6N41_A	0.0011750491727723	1.1349499726826902	1.001288659793815
3J6Q_D	0.0094621344387491	0.5973970523791534	0.5195694716242671
5NET_B	0.0008111009635862	1.1701512271678665	0.9935815147625175
2WR0_B	0.0011212439755917	1.1009729990762471	1.0116580310880838
3ZIF_G	0.0091964484175386	1.0381969787973966	0.466477809254014
5J7O_F	0.0081468008773822	1.1478339425052673	0.5960945529290866
3MED_A	0.0076416169386057	1.1896174106202728	0.6177083333333344
6FBS_A	0.009226687568276	1.1631524184484272	0.3072390572390577
6FUW_A	0.0092261797554854	1.1631525239224838	0.3072390572390577
2PZS_A	0.0036751164548063	1.3796781279289567	0.4582159624413162
6IDD_C	0.0070002433257252	1.1090235324331836	0.7371364653243868
5D3G_A	0.0067990243446989	1.2235254649703216	0.666309012875538
2WRF_F	0.0077922945658901	1.1124058704320887	0.6609625668449204
3MEG_A	0.0083002550835959	1.1888666244163844	0.5376237623762394
1N5Y_A	0.0065439859021514	1.209402504936922	0.7160220994475157
6OUU_C	0.0055065805592507	1.2954164343386017	0.6807359307359322
2OPP_A	0.0063775124753057	1.2091467284812714	0.7313266443701241
3C6T_A	0.0068626058685959	1.188299924995747	0.7084708470847096
1C8F_A	0.0069696004724516	1.3300677675250412	0.386607142857144
3WHE_H	0.0057524238884688	1.0830612525371022	0.8532219570405746
3KLF_E	0.008464183783014	1.2311089772803028	0.3841354723707679
2WRF_I	0.0076401590173172	1.1126022012765653	0.6862106406080359
2WV9_A	0.0035917496411605	1.267226704650949	0.8422301304863595
6PDX_A	0.0034889700547164	1.0756705574727072	0.973316391359595
1T05_A	0.0079630898329818	1.226645571341766	0.5330700888450159
4WA1_A	0.0026535823573283	1.0905642008265608	0.9961439588688968
3DOK_A	0.0072599309584519	1.2063292369110443	0.6609625668449204
6KDN_A	0.0080491537280902	1.2429350464227165	0.4623352165725056
5W9J_L	0.0083352910379516	1.0440029495884606	0.6486199575371561
5W9J_K	0.0083341728953339	1.0440027989622986	0.6503719447396406
4RW4_A	0.0069832297895149	1.1780265714167149	0.71982281284607
1S6Q_A	0.0091441365976513	1.180699581903736	0.3755535872453512
5W9L_C	0.0095132687626988	1.0444040668363492	0.4433085501858744
3KLF_A	0.0085387080685141	1.2312692318225138	0.3953279424977545
4OJL_B	0.0056199927511046	0.9109464391990164	0.905521472392639
1OHF_D	0.0018297144527701	1.3636531346604488	0.7122381477398034
4Q0B_A	0.0080304270330532	1.198039505272165	0.5960945529290866
6ESC_A	0.0101330621552352	1.0046966449379984	0.3006700167504192
6OUU_B	0.006935307586289	1.2034341413591252	0.7065934065934079
4WSB_C	0.0092439589099883	1.0534108469559136	0.513645224171541
6IAT_A	0.0057218917183215	1.3100277117229873	0.6591880341880361
3O8R_A	0.0024492278093157	1.382669807419246	0.6043388429752083
3V81_A	0.0078543396578716	1.1949394334371313	0.6244769874477005
1HMV_E	0.0067752217880791	1.233363619364782	0.6807359307359322
3O8R_B	0.0015877667646754	1.3756815363757973	0.6698924731182814
3DRR_A	0.0040643881439188	1.188082921553257	0.9244114002478324
1HMV_C	0.0067742032547273	1.233368657753671	0.6862106406080359
1XHZ_C	0.0039763068300788	1.3834773708211483	0.4609595484477906
1IJS_P	0.0070541885389058	1.329037962207847	0.444651162790699
3KK2_A	0.0083476864712261	1.237780441768634	0.4678638941398876
4R5P_C	0.008479730351561	1.2270699321538174	0.4720379146919438
1XHX_A	0.0032524721246862	1.3799432708692765	0.5718623481781395
6D8W_A	0.0021334645776869	1.1863539059030892	0.9910256410256422
6OUU_A	0.0060019695027973	1.265215753008368	0.7047200878155886
4PUO_A	0.0079430390926084	1.1953710046101211	0.6313025210084051
3LAM_A	0.0084001719976744	1.188430629776141	0.584693877551022
3LAK_A	0.0079630632445059	1.1929674496889315	0.6347368421052642
1RTH_A	0.0068778797070694	1.186837991413783	0.7469066366704173
2IJD_1	0.0066921553178024	1.291551971830731	0.6261780104712051
2XGK_A	0.0073145054999056	1.3329066471086564	0.3682819383259927
4O4G_A	0.0070314247536866	1.171803070387332	0.750845546786924
5MDM_E	0.0029300291053015	1.266281999676622	0.905521472392639
5XL8_B	0.0034074779872327	1.1017425768189688	0.9884763124199754
4PQU_A	0.0065107469411781	1.244655550718547	0.7065934065934079
3J2M_X	0.0062389214806792	1.2779143161494804	0.6862106406080359
4OJO_B	0.006048296569157	0.9102222554603584	0.9008567931456556
3J2M_W	0.0062451276998802	1.2779187947142685	0.6862106406080359
3J2M_U	0.0062524416369877	1.277914930651469	0.6862106406080359
4PWD_A	0.0078779046575274	1.1948835172995511	0.6503719447396406
4I2P_A	0.0069835670371369	1.1723447189645175	0.7587768969422442
5KAQ_C	0.0084247320990411	1.1206656373471104	0.6468716861081665
3J2M_Z	0.0062501510268954	1.277916506067546	0.6880434782608715
5MDM_A	0.0028999232476566	1.2636748166567016	0.912561576354681
2WZQ_A	0.002947484193307	1.3458977780589136	0.7933025404157057
3DOL_A	0.0074840250863543	1.187221210404959	0.700985761226727
6NK7_E	0.0077711018590592	1.0329616161860138	0.750845546786924
4WA2_F	0.0026043834572574	1.0991702436062976	1.0195058517555289
5I2M_C	0.007005788079771	1.1810276270890645	0.7548022598870072
3O8C_A	0.0024203827029984	1.3772792898950408	0.6591880341880361
5XN1_A	0.0085283613995243	1.233778956107879	0.4832855778414526
2WRD_A	0.0060993742213136	1.146556170911778	0.8466111771700366
3J2N_V	0.0062412087403913	1.2779180133139654	0.695414847161574
3J2N_Y	0.0062286075961439	1.2779153146326838	0.6972677595628434
4LK0_I	0.0110232563250622	0.7716378285955436	0.1140602582496417
4EP0_K	0.0015332441821717	1.0775841012707976	1.0488126649076532
1DLO_A	0.0082562118106926	1.2337983757607964	0.5391476709613496
1JLG_A	0.0078030838841303	1.204049257840953	0.6574172892209191
1JLE_A	0.0070455336548177	1.2034900629423446	0.7332589285714299
4B6F_B	0.0028328474652767	1.3815552332300265	0.6261780104712051
6IDD_I	0.0033774907172885	1.1056523208045788	0.9961439588688968
1QE1_A	0.0084405374963207	1.2198819588367833	0.5608040201005036
1HMV_A	0.0071824895481434	1.233363591137901	0.6771058315334784
1RT7_A	0.0079527921619036	1.205209682106139	0.6468716861081665
3IZ3_C	0.0104794703180577	0.7665762573535218	0.4313364055299544
1OHF_C	0.002264986921008	1.3633771729332562	0.7469066366704173
6NK5_H	0.0068558775042267	1.0275131085605795	0.8422301304863595
5W9O_L	0.0085019330185276	1.0370001751999391	0.6898803046790003
6JDR_A	0.0050685216919635	1.2684981665020307	0.8058139534883737
3J2N_X	0.0062363792745431	1.2779195553376508	0.7122381477398034
1HMV_G	0.0071810948265618	1.2333639594190922	0.6917211328976043
7CBP_K	0.0020323793761728	1.2406625524191643	0.9758269720101796
5FYJ_G	0.0055681903455762	1.3584917579121056	0.5530000000000015
6R9G_C	0.0110793874686673	0.7002174072689176	0.2974101921470355
1S9E_A	0.0094670015103567	1.1875979476108496	0.4300184162062628
3DLK_A	0.0069929588050511	1.2064247574721614	0.7548022598870072
2IJD_2	0.0071704992137629	1.295773579108158	0.6093264248704671
3WHE_J	0.0047226059521104	1.083098338590657	0.9658227848101276
4A92_B	0.0023705950747131	1.3767114129786335	0.6935659760087256
5W9M_F	0.0090811649198896	1.0445004376285003	0.6295907660021003
1S6P_A	0.0094745258337656	1.1933950760935583	0.4234647112740617
4MC5_A	0.0013688976392309	1.0843477809298625	1.0624169986719805
6Z3Q_A	0.0046226887519614	1.3785408788198077	0.5255402750491172
6BM8_A	0.010683114059834	1.073758827916109	0.2354813046937161
1TL1_A	0.0083502292248898	1.2164263415753744	0.6160249739854329
5WSN_A	0.0065816097768433	1.2188750408627482	0.7871116225546615
1X9P_A	0.0019360447063518	1.2785450937204663	0.9534591194968564
6ODF_C	0.0064080618702038	1.1413058426921008	0.8554360812425341
6EVJ_C	0.0086929647352701	1.1437904321323875	0.6468716861081665
6KDO_A	0.0092156830874622	1.2288409173926018	0.3940754039497312
5UM8_G	0.0039306933660196	1.3708397370609482	0.6347368421052642
1C8G_A	0.0080358609811437	1.3282043230116434	0.3504347826086962
5D3G_C	0.0091507888717185	1.225035594492368	0.4419684308263705
4B73_B	0.0017783889432821	1.381025118935666	0.7084708470847096
6MID_C	0.0017112601181735	1.2387573301106864	0.9935815147625175
4MC5_C	0.0016358771416579	1.089122296815337	1.0624169986719805
3O8B_B	0.0024173276413765	1.3794848594887943	0.695414847161574
3AVV_A	0.0108554829671012	1.040476644386256	0.2394253790901843
7JYI_E	0.0060515721440866	1.232736123566643	0.8058139534883737
3GZU_N	0.003254866895655	1.3466036829649388	0.8142523364485996
3AVY_A	0.0109198651488734	1.0328212774528476	0.2315622521808102
6RID_B	0.0109859701711145	0.993225372269665	0.2677551020408175
4ID5_A	0.0067594920689194	1.172102764323356	0.8227699530516452
6ZJM_G	0.0037684931507631	1.310494382414432	0.8665865384615397
5HLF_A	0.0082811547455151	1.2241165912311995	0.6210855949895631
4WA1_F	0.0029147495559716	1.096739373276545	1.038057742782153
5FYK_G	0.0050128886117399	1.3841360564217458	0.4568480300187629
5WSN_C	0.0060455202195122	1.21889949637519	0.8400473933649295
1KLM_A	0.0082054089642223	1.2089568822253771	0.6609625668449204
6K4Y_C	0.0115707182319546	0.726042967531009	0.1237337192474687
6AMO_C	0.0090419086904583	1.2280305698636915	0.4918347742555253
6FHH_C	0.0095881057691169	1.0555978485014648	0.5911885245901658
4OJL_C	0.0060681019823837	0.911077511215813	0.9412500000000016
4TVP_G	0.0029468095483627	1.3870614426541028	0.6503719447396406
3AVX_A	0.0110513188167352	1.0326838903696298	0.2335186656076258
5O6V_C	0.0049600220702844	1.255563400498471	0.8643457382953204
3WHE_B	0.0054675968799992	1.0830862449251732	0.9485570890840662
6D8W_D	0.0058332508724518	1.2334944977310676	0.8356973995271886
5TER_A	0.0076479295325794	1.179089616572944	0.7548022598870072
4B73_A	0.0035555317723885	1.3793030617160231	0.6521276595744689
3AGP_A	0.0111246482761097	1.033745396418255	0.2010827532869306
4B6E_B	0.0014299500066075	1.3804366511384978	0.7469066366704173
2WR1_B	0.0015749026910444	1.0976835020633862	1.0706666666666682
3J2N_U	0.0066381530543656	1.2779167775748332	0.71982281284607
3KZ4_K	0.0038134017844358	1.3468834418804914	0.799536500579376
4F5X_K	0.0038134017844358	1.3468834418804914	0.799536500579376
4UXG_K	0.0102207628209183	1.12951286930493	0.4326568265682662
4G1Q_A	0.0099116972753913	1.1712956491982085	0.4473438956197586
4A92_A	0.0027033733308587	1.3767197200256922	0.7122381477398034
5OA3_0	0.0079816294098687	1.151434825927825	0.7449438202247203
1M1C_A	0.0037531374197561	1.3615022138946908	0.7332589285714299
6AN2_A	0.0077368474336234	1.2222581776767178	0.7047200878155886
3KZ4_D	0.0035243445796998	1.3470085095778428	0.820633059788981
4F5X_D	0.0035243445796998	1.3470085095778428	0.820633059788981
5TPN_A	0.0064999211360824	1.1759449596293745	0.8598802395209602
6PDX_C	0.0032380263121171	1.0818770211940878	1.04342105263158
5HLF_C	0.009534022109832	1.225444557335124	0.4041591320072339
3WHE_F	0.0054683270292588	1.0831256406516303	0.9559193954659972
6J9F_C	0.0116266566214817	0.8102571002932348	0.1624251497005999
1BQN_A	0.0100299771413563	1.1789350903010711	0.426078971533518
5YWO_E	0.004366371398327	1.2384801334955986	0.931592039800996
2PZS_D	0.0052687934169727	1.3785864188349408	0.504844961240311
3GZU_D	0.0040368757105412	1.3476764537020298	0.7933025404157057
6ZJM_C	0.0036808798945326	1.313942413948924	0.8915956151035345
2B5L_A	0.0105425720831357	1.1218282884268154	0.3829029385574367
6N4C_D	0.0115588325378064	0.9450561519258645	0.0907920154539598
5KEQ_A	0.0046881424686813	1.3346443503526506	0.7974537037037057
3O8C_B	0.0022878308096981	1.378739378947847	0.7390817469204944
4UXG_D	0.0099990517015359	1.1498977812673652	0.4961464354527951
5I8H_C	0.0031027629003733	1.3898524067054696	0.6503719447396406
4LK0_C	0.011771160636286	0.7942669290996212	0.0959774170783349
3WHE_A	0.0051864390906954	1.0829882591161433	0.9758269720101796
5YWO_A	0.0043849204957293	1.238614921421211	0.9364089775561106
3I7H_A	0.0104081497672448	1.1468580797071368	0.4156791248860543
3J2M_Y	0.0062517745893359	1.277917717081141	0.7728310502283111
1OHF_B	0.0020687674967521	1.3755621449294246	0.7647727272727289
6EVJ_F	0.0093098031678196	1.1423247930108238	0.6177083333333344
5W9N_H	0.0110695076940003	0.918165782124816	0.426078971533518
5KEP_F	0.0062936927900652	1.332244853993173	0.6825568797399801
3LAL_A	0.009155439135238	1.1944514737120422	0.5960945529290866
3J2M_V	0.0062322965635244	1.2779217594420935	0.7768878718535484
6AMO_A	0.0076058160347265	1.2236399620685692	0.7351955307262581
1JLA_A	0.0087742948110397	1.1806653607354236	0.6609625668449204
4B6E_A	0.0032303941038512	1.3781218771728945	0.7047200878155886
2ZZQ_A	0.0016567420162479	1.3232346339336782	0.9534591194968564
7JYI_C	0.0060505243178837	1.2327360616526677	0.8444180522565337
5HP1_A	0.008346420427828	1.2295770139982358	0.6503719447396406
1FK9_A	0.0083778362112238	1.2126950528322595	0.6771058315334784
2EX3_K	0.0058191089592095	1.3755041524507203	0.4706439393939403
4KVN_A	0.0025664977087799	1.0958443166525882	1.0679094540612537
2WR3_B	0.0015743505432508	1.1114111230668495	1.0817694369973214
3O8D_A	0.0032003971017651	1.382445565410411	0.695414847161574
5NEM_B	0.0008106874592841	1.1701512727378844	1.0762032085561524
5C56_A	0.0093293517658824	0.8927057179358071	0.700985761226727
3J2N_Z	0.0062391983222321	1.2779166511160185	0.7850574712643688
2PYJ_A	0.0045126257375954	1.3782631817253728	0.6227795193312444
2I5J_A	0.0099189698911561	1.1958502324300782	0.4623352165725056
5D9Q_J	0.003568453111018	1.3968471047974271	0.5928205128205137
1C8H_A	0.008172302880721	1.3346932900123532	0.418264840182649
4MFB_A	0.0102527438777994	1.197365703258558	0.3755535872453512
6LGW_E	0.0013016271841841	1.234905061132933	1.0353866317169085
6ASW_A	0.0080691336695431	1.218791716518973	0.7084708470847096
2WR4_C	0.0022855029877611	1.105412479130189	1.0734312416555425
6XZQ_C	0.0110595376259494	1.150683114393935	0.1092857142857153
4OJO_C	0.0068049802925637	0.9104642243546892	0.931592039800996
2WRE_B	0.0070690593750901	1.102180613211793	0.873341375150785
6N41_B	0.0009477344145713	1.1282265004990737	1.090174966352626
3J2N_W	0.0062477160352003	1.27791971574588	0.7891705069124431
1T03_A	0.0087649172582475	1.208549233813195	0.6503719447396406
4B75_A	0.0032831974924919	1.3786389695419974	0.7141280353200905
6O9E_A	0.0085495839628188	1.2269031524766476	0.6486199575371561
2PYL_A	0.0053834973929746	1.373356181393784	0.5718623481781395
6AN8_A	0.0080287570902247	1.2244238378575956	0.7103524229074909
3AVW_A	0.0115969561088092	1.031483033045005	0.2085603112840481
2HND_A	0.0092315392439796	1.2131945019489838	0.5879345603272002
5FB5_B	0.0034335784426147	1.069371871237628	1.0596816976127332
2ZTN_A	0.0050506635728044	1.3338314692525368	0.799536500579376
5Z7D_A	0.0062373668271957	1.3154324310401837	0.752821670428895
6RIE_B	0.011593780066183	0.98662189902371	0.2930890924229816
1FKO_A	0.0087848379325335	1.19212598133561	0.6734913793103459
4B74_A	0.0032425260095282	1.380407397396169	0.7179203539823027
4OJL_A	0.0064808452909667	0.910523639559778	0.9559193954659972
5KEP_E	0.0059364041192554	1.3051765411998804	0.7912341407151116
4ICL_A	0.0107289944060085	1.171934590720421	0.3610867659947423
6P19_C	0.0121137520219079	0.8019922970998195	0.0436827956989256
6KU9_A	0.0059030471987948	1.3513171725002056	0.6771058315334784
1G5G_F	0.0062582427191533	1.222495575282739	0.8710843373493995
3LP2_A	0.0095896039807565	1.1914004070950264	0.5734549138804463
1V0F_A	0.0095708398880127	1.208431809192268	0.5483549351944172
3O8D_B	0.0029046636410729	1.3831253263948755	0.7332589285714299
3KZ4_M	0.0039842577416337	1.346844196561264	0.8400473933649295
4F5X_M	0.0039842577416337	1.346844196561264	0.8400473933649295
3MMP_C	0.0070283011242845	1.2893455595405738	0.7313266443701241
1RT1_A	0.0052311877670127	1.204647242105646	0.9510050251256296
5FDL_A	0.0092346509336096	1.1935807107307674	0.6244769874477005
5I8H_A	0.0032672805718245	1.3811978323761591	0.7236403995560505
6W09_F	0.0052571688721732	1.3423444905303674	0.7768878718535484
4WA2_C	0.0038198823879657	1.0907723959853537	1.0515191545574658
5M3J_C	0.0104204960701819	1.107547842493004	0.5391476709613496
4B71_A	0.0031108884160397	1.3768674044458022	0.7548022598870072
3J17_A	0.0118012140933214	0.599880374611369	0.4221611721611729
5Z58_C	0.0093540881767467	1.2155648090083353	0.5895598771750274
3SHM_O	0.0084913307593434	1.3363669354931256	0.4028906955736231
3MMP_A	0.0069830133045463	1.2883257630561733	0.7429854096520783
5U7O_G	0.0042750807909671	1.392917971472974	0.6026831785345725
4B6F_A	0.0049851865597748	1.3792301934469255	0.6177083333333344
1SUQ_A	0.0107912441283257	1.1825807746874448	0.367077464788734
1TKX_A	0.0092472912800268	1.2049302948882017	0.6210855949895631
6IKA_A	0.0098194651251277	1.2340343168138437	0.450046685340804
5W9H_q	0.0112493041539299	1.0461941022300256	0.4234647112740617
3J3I_A	0.0098655374011874	1.1107591513186896	0.6193952033368098
4ZPY_A	0.0085951597138121	1.3338909108795507	0.3990990990991001
2GV9_A	0.0110024800884242	1.1226143895335343	0.413102820746134
1XHX_D	0.0049631935472488	1.3824446614311183	0.6109958506224078
1VRT_A	0.0083494681668089	1.2037272210786507	0.7332589285714299
2PZS_B	0.005411674681378	1.384276588273469	0.5468127490039856
6R9B_C	0.0121202508869226	0.7529610615112412	0.3127641589180057
5XN2_A	0.0098809534940261	1.2305547520790892	0.4541198501872665
6PWU_C	0.0083902741197776	1.2688189946439417	0.6278825995807147
3AGQ_A	0.0118516850135266	1.038684565992971	0.1756245268735816
5I3U_A	0.0087352255179237	1.2319541795706317	0.6486199575371561
4OJP_C	0.0061398374755894	0.9060519975851828	0.9859335038363182
6AVT_A	0.0082909571341468	1.2227940400545405	0.7179203539823027
4H4O_A	0.0107842010577649	1.1895130377621923	0.3743362831858423
1HQE_A	0.0089958274683595	1.2305082831147391	0.6193952033368098
1HVU_J	0.005082906299173	1.206830905793768	0.9683143219264914
6NK7_D	0.0068264613183921	1.0341179135023582	0.9388264669163568
4B76_B	0.0031604713975388	1.3806264026952864	0.752821670428895
6ANQ_A	0.008109803199867	1.223028270715798	0.7390817469204944
2EX3_E	0.0064351362463708	1.3755470451120493	0.4678638941398876
6PWU_A	0.0085136773216434	1.2711078663988122	0.6177083333333344
4UXG_F	0.0110093491921208	1.1526676076027198	0.3965827338129506
6Z3P_A	0.0058974314314641	1.3781232132986687	0.5391476709613496
4B3P_A	0.0095605932193302	1.1854815824827054	0.6193952033368098
4F5X_N	0.0034851220487171	1.347707496911115	0.8824242424242441
3KZ4_N	0.0034851220487171	1.347707496911115	0.8824242424242441
5HP1_C	0.0101031637255396	1.2312625412936795	0.4247706422018358
6EVK_C	0.0109002354435456	1.0483824512021982	0.531558185404341
5TXM_C	0.0097251976901322	1.2256098426894444	0.5300492610837451
4KKO_A	0.0091474065590541	1.1726066600331295	0.6862106406080359
6NK6_E	0.008806530275701	1.0234794714310471	0.7891705069124431
4EP0_H	0.0014628583481709	1.0777741520031956	1.115803814713899
4EP0_G	0.0015020995525848	1.0776924828668792	1.115803814713899
2WRB_C	0.0043488628364403	1.2339698444391662	0.9808673469387774
6MZK_C	0.0028765029942011	1.110472220326463	1.0845637583892629
2PY5_B	0.0053646691342471	1.3816841426535351	0.5944558521560588
3T19_A	0.0093771986946672	1.1929456524649171	0.6433862433862441
6GOV_X	0.0125153015647852	0.6925191119540447	0.2247634069400641
5W9M_E	0.0118205381009928	0.915672340897172	0.413102820746134
5ZKX_C	0.0076352887914759	1.0321711645092195	0.8962148962148968
6CO8_C	0.0015883256407344	1.2497899219212485	1.0488126649076532
4KFB_A	0.0082727444354245	1.1747103358828392	0.7891705069124431
6CH7_G	0.0034541825189683	1.385566648893553	0.7293986636971053
3KLF_I	0.0080891114433718	1.2264679720342788	0.750845546786924
6IMN_A	0.0012934206697584	1.40888043261759	0.6862106406080359
3AVT_A	0.0120970313983093	1.0335306893518232	0.2132812500000009
4B74_B	0.0022897998206158	1.3819924091246685	0.799536500579376
1HVU_G	0.0050836397160226	1.2068309699839843	0.9783439490445878
2C9G_C	0.0021499027552411	1.3062390554252228	0.9987129987130005
4BOM_A	0.011794568612373	1.008202351317483	0.392825112107624
5W6P_A	0.0090505295128583	1.1469104549571432	0.7274749721913254
5K9K_F	0.0089336426686612	1.0503897595606793	0.7768878718535484
6ALH_I	0.012509190840941	0.8217952246791244	0.1774071266110699
5W9N_I	0.0100777573317374	1.04547660028379	0.6574172892209191
3VNV_A	0.0121280872755333	1.0329845306802077	0.2010827532869306
2PZS_C	0.0064497397143057	1.3810200843624876	0.4623352165725056
1V0E_E	0.0100194152225125	1.2101766371226812	0.5452736318407969
5W9H_r	0.010181244185718	1.035976549313165	0.6538871139510127
4F5X_J	0.0032344128758844	1.3478364022306282	0.905521472392639
3KZ4_J	0.0032344128758844	1.3478364022306282	0.905521472392639
4UXG_B	0.0107009419276998	1.1504373582967955	0.5255402750491172
1RTD_A	0.0106346309333296	1.2305091942773787	0.3161016949152555
1C8E_A	0.0090087438743519	1.327440342771178	0.4067028985507259
6CH9_G	0.0031521940180364	1.3903051845555947	0.7313266443701241
2WR7_A	0.0044567538706737	1.1475235900246927	1.0353866317169085
7K25_B	0.0057702603233429	1.3283163763572632	0.8142523364485996
4B76_A	0.0046904820796268	1.3785117905046922	0.6880434782608715
3KLE_A	0.0108218193451598	1.2216966181542113	0.3387931034482767
7K25_E	0.0043959424392535	1.3306166242710311	0.8985330073349653
3DM2_A	0.0092969841445857	1.215212082351231	0.6451271186440695
1HVU_A	0.0050838443574436	1.2068305218136677	0.983397190293744
3WHE_C	0.0054528254574331	1.0831075555093888	1.0116580310880838
5TXL_C	0.0098683692192977	1.226027366656289	0.5406746031746039
3SHM_L	0.008527917533321	1.3363741816875432	0.4961464354527951
3GZU_K	0.003255275932127	1.346600416571834	0.914919852034526
1EP4_A	0.0093365483054911	1.199127157589407	0.6574172892209191
5HRO_C	0.010132307718413	1.2318961407979063	0.4748338081671426
5W6P_D	0.0091235887856957	1.1434859107790891	0.7313266443701241
6CDE_C	0.0058686797610603	1.3801091793439653	0.5750507099391495
4EO2_F	0.0033319893329777	1.075605198555285	1.090174966352626
6ACJ_B	0.012308767176812	0.2382714143368922	0.4313364055299544
5W1X_L	0.0038538365197212	1.388329473910686	0.7065934065934079
4UXG_I	0.0108047664998607	1.1449051931269392	0.528543307086615
3J0C_J	0.0068284045932458	1.017082291366198	0.960858585858587
5T96_B	0.0014060671617703	1.2896873396284392	1.0353866317169085
1HVU_D	0.0050828628178078	1.2068311986433422	0.9859335038363182
2OPS_A	0.0090627612508241	1.1909070961830133	0.7047200878155886
4UXG_L	0.0108822642327127	1.1498864600559724	0.5107003891050601
1SVA_2	0.0062073248608369	1.3461542974498018	0.7371364653243868
4B3Q_A	0.0094083907506521	1.1707943000510057	0.6862106406080359
6ACK_C	0.012539607457988	0.5130755813459064	0.3587051618547696
5W9K_K	0.0096810329215329	1.046369733518013	0.7084708470847096
6ZJM_E	0.005094275009179	1.3132503895046557	0.8915956151035345
1DZL_A	0.0032077698740583	1.343626250845125	0.931592039800996
3SHM_E	0.0084830722460384	1.3363712942063866	0.518084066471165
4EO2_D	0.0029790390645405	1.075837270572141	1.1014884979702324
5IZ7_C	0.0078186862392757	1.2480407705482957	0.7627695800227037
3LAN_A	0.009916509934618	1.191945137139255	0.6109958506224078
2R5H_C	0.0040005640713895	1.393392361117257	0.6734913793103459
1V0E_B	0.0100809000695324	1.2100116666353329	0.5686868686868696
6ZJM_A	0.0051755922274898	1.313665897279057	0.889294403892946
5W9O_J	0.0091426058848978	0.9153884066643624	0.8016241299303961
5FPY_B	0.0032172617614057	1.3803532953858249	0.7871116225546615
3FOH_B	0.0051748520315361	1.377843515243253	0.6627408993576025
1V0F_C	0.0104884175394312	1.2095398407607034	0.4990347490347504
5FPY_A	0.0033380063582294	1.3782345279422246	0.7871116225546615
3FOH_E	0.0051750163393012	1.3778438577376877	0.6627408993576025
5TXP_C	0.0100254034990224	1.226768677128973	0.536102868447083
5T96_E	0.0016995869119052	1.339207951403059	0.9808673469387774
5D9Q_G	0.0036099070939606	1.3967064644254266	0.6862106406080359
1S1X_A	0.009787866632727	1.1863377704955502	0.6381856540084405
6RFL_B	0.0124147520018348	1.0059146110925037	0.2404153354632598
6ODF_D	0.0098905296563131	1.0280667344885588	0.7084708470847096
4UXF_B	0.0092371110596548	1.1541947923979017	0.7255555555555564
5JSE_C	0.0115341367716502	0.8643464682263704	0.5545545545545565
6KU9_C	0.0061474696494438	1.3513127521725827	0.7293986636971053
4R5P_A	0.0092899267182838	1.2232392140004125	0.6503719447396406
1V0E_D	0.0100080238997269	1.2069543343392697	0.5944558521560588
3EGD_A	0.0062032586485043	1.354605364878659	0.7084708470847096
4UXG_H	0.011302876102627	1.1462381498341037	0.4568480300187629
2C9G_E	0.0023504239508454	1.3062391844270569	1.0116580310880838
6P18_C	0.0129037701266648	0.7648023616586855	0.1006378454996468
4OJO_A	0.0055020691925037	0.9100159589766272	1.04342105263158
3NBP_A	0.0103535902669487	1.1871123806275932	0.5782520325203266
1DDT_A	0.0065799582454689	1.3219664739538497	0.7891705069124431
5YWO_C	0.0046789094103869	1.238234827376992	0.9884763124199754
4B71_B	0.0031446777984137	1.3786337338404335	0.8058139534883737
7K25_A	0.0063807488082477	1.317663276004306	0.8100233100233112
4MC5_B	0.0013837097487532	1.0882230241191646	1.136176066024761
3KLE_E	0.011008830711348	1.2220290814267365	0.3551483420593384
3SHM_T	0.0085331185363159	1.3363684071077966	0.542204568023835
4UXG_E	0.0110596004850834	1.1665641288156825	0.4918347742555253
5FPT_A	0.0035853566879232	1.3770155707802163	0.7912341407151116
2WRC_B	0.0081057113381461	1.1103606257323464	0.8665865384615397
6UIR_A	0.0103833509945056	1.2408549965567557	0.4541198501872665
6ACJ_A	0.0129378270074177	0.2532044874940958	0.3061396131202702
1CU1_B	0.0023870493332249	1.3783488742696746	0.8422301304863595
6BSP_F	0.0065248720919664	1.3168924698402062	0.8058139534883737
6BHJ_C	0.0107280667323747	1.2226985447743637	0.444651162790699
2W0C_L	0.0093500366474034	1.1900167604811125	0.6972677595628434
6ACG_B	0.0129506147277238	0.1744411231961249	0.314987298899239
5FPT_B	0.0035049643982327	1.3793626124230418	0.7912341407151116
1V0E_A	0.0101163951795192	1.2086434610965573	0.5944558521560588
2WR2_A	0.0031088495425401	1.097261895346738	1.1043360433604352
1EJ6_C	0.0113786649464445	0.951295911446134	0.5798575788402862
5V2S_A	0.0104541046694051	1.2926973278300369	0.0500338066260994
6NK6_H	0.0093661375402211	1.0252039612247867	0.778923253150059
3V4I_C	0.0104190314362252	1.2287205725771773	0.494706448508182
5NFY_D	0.0056144260745315	1.2868905927378835	0.9078624078624098
3SHM_F	0.0084863540188903	1.3363656949989025	0.563947633434039
5FPS_B	0.0033000415935827	1.3807636320529746	0.799536500579376
3QO9_A	0.0089183528796856	1.167162682442512	0.7728310502283111
6IAB_A	0.0068516559459904	1.2078949021750327	0.914919852034526
6HAK_C	0.0106143945149453	1.218152236749097	0.506304558680893
1V0F_E	0.0107251009555732	1.2088554633201944	0.504844961240311
5WDU_Q	0.0037007216643816	1.3934342707558542	0.71982281284607
6X4B_A	0.0112839110810935	1.200935801373422	0.3953279424977545
6PWU_E	0.009390106279784	1.2729015737076048	0.5718623481781395
4AVZ_A	0.0073654320708063	1.2530942108263865	0.820633059788981
6ASW_C	0.0104282467934688	1.2229751194662732	0.536102868447083
3SHM_G	0.0084774998989367	1.3363701592190609	0.5782520325203266
5FPS_A	0.0037299481653767	1.3795009033884384	0.7912341407151116
6CDE_c	0.005869533799701	1.3801060947972985	0.6278825995807147
1SGK_A	0.0069192432646218	1.3241330187750804	0.7768878718535484
4UXG_G	0.0108132998641269	1.1510021004336632	0.586312563840655
2WR4_A	0.0021705687642475	1.1105656925154066	1.127397260273974
6X47_A	0.0091425808648972	1.1755264963670946	0.752821670428895
6ACG_A	0.0131200134831538	0.1911805737933009	0.3217021276595753
2WRD_C	0.0086597019837526	1.1284679745480062	0.8292108362779762
4F5X_H	0.0026871916876133	1.3464288457587212	0.9658227848101276
3KZ4_H	0.0026871916876133	1.3464288457587212	0.9658227848101276
2WR0_A	0.0022993169757876	1.1035073634844783	1.127397260273974
5NGJ_B	0.0038734532350281	1.411116187792288	0.5750507099391495
2WR3_C	0.0023024987694826	1.102880966960557	1.127397260273974
3AVU_A	0.0126931717995978	1.0361999681995724	0.1973785659213576
6KU9_B	0.0061844417073227	1.35132469311376	0.7567873303167436
3SHM_C	0.0085452450469935	1.3363686890025772	0.5750507099391495
6CDE_2	0.0059582745339372	1.38011056302947	0.6227795193312444
2C9F_E	0.0071534833844735	1.3233753645741415	0.7627695800227037
4LLG_C	0.0132049709580994	0.7888332614705547	0.1164629762760611
6MX4_D	0.0063710522473278	1.1413054405530332	0.983397190293744
4EO2_B	0.0029512902881549	1.0765971145398956	1.121584699453554
4DG1_A	0.0082333099951565	1.2038922670573742	0.8227699530516452
5J2N_A	0.0108854742608827	1.22823218472674	0.4379629629629646
5WL0_A	0.0050189540906211	1.3154950520168105	0.9267990074441708
1CU1_A	0.0029327003252101	1.378237136097805	0.8422301304863595
4F5X_C	0.004437482871094	1.3470234479730234	0.8962148962148968
3KZ4_C	0.004437482871094	1.3470234479730234	0.8962148962148968
6RIC_B	0.0124708010189699	1.019627752122798	0.3682819383259927
6BT3_I	0.006401690959917	1.3353591782611938	0.799536500579376
1V0F_F	0.0099163476542866	1.208412325684502	0.6451271186440695
5XN0_A	0.0109374698702254	1.2305314873933944	0.4118181818181832
5KEQ_D	0.0064561179943626	1.3198636093675948	0.831367924528303
4XON_A	0.0079909713523381	1.249097552856852	0.7891705069124431
5W6P_F	0.0095249597987856	1.1361240624198137	0.7449438202247203
6MX4_H	0.0098217585332607	1.0283266216103653	0.7567873303167436
7BU8_C	0.0069776628487515	1.243721414200719	0.8801452784503652
3RKI_B	0.0107280188987568	1.0128868837846243	0.6716899892357391
6BT3_J	0.007385120628509	1.3203413387364085	0.7548022598870072
6AN2_C	0.0106044569920525	1.2267546659970263	0.518084066471165
5W6P_E	0.0098875440151259	1.1461226228431836	0.7047200878155886
6FHI_C	0.0117048155799744	1.0584040050676944	0.528543307086615
2PYJ_B	0.0073145208651143	1.3735179742029526	0.4932692307692317
6WV8_A	0.0081938353191661	1.350064128932841	0.5718623481781395
6LKX_B	0.0026131937886476	1.3756563976536738	0.8710843373493995
5JSE_B	0.0120290516698943	0.8643659997626598	0.5483549351944172
3SHM_H	0.0085380953404866	1.336370556858641	0.5993820803295578
3SHM_N	0.0085399570416612	1.3363700658505966	0.6026831785345725
4WA1_E	0.0027835291140798	1.0911243201970824	1.1303155006858725
2YEW_F	0.0091054812487127	1.0338077268723167	0.8356973995271886
6BT3_L	0.0069495559920062	1.3167296537313815	0.8079161816065212
5TXM_A	0.0098134516424204	1.2215388129689186	0.6538871139510127
4UXG_C	0.0110379707908643	1.1637451550915774	0.5750507099391495
3V4I_A	0.010062699088448	1.22753483893235	0.6126687435098657
6AVM_C	0.0105222476349909	1.2246368289414682	0.5545545545545565
2GV9_B	0.0122457285262808	1.1141903007961236	0.3767730496453916
2RKI_A	0.0099231505364306	1.1904318555419766	0.6771058315334784
4IFY_A	0.0094984493749404	1.173048912917067	0.74103139013453
1C8D_A	0.0099067510420984	1.3247258875109695	0.3682819383259927
4OJP_B	0.006238288477864	0.909569298028886	1.0407358738501982
3FOH_A	0.0051755153761266	1.3778433950211049	0.7274749721913254
3FOH_D	0.0051750664523303	1.377843603104627	0.7274749721913254
6X4A_A	0.0091715833216795	1.183434770761921	0.7687927107061512
2EX3_I	0.0072289292630887	1.3744677116896846	0.536102868447083
2RF2_A	0.0053586379833032	1.1844872066584569	1.0274151436031351
4F5X_L	0.0039910372588913	1.3461514472514902	0.9388264669163568
3KZ4_L	0.0039910372588913	1.3461514472514902	0.9388264669163568
3KLE_M	0.0102445648920432	1.2202371953808455	0.6177083333333344
4B75_B	0.0035727610328236	1.3806449202207052	0.82491186839013
3WHE_K	0.00646556873006	1.0830859942305773	1.0090556274256168
3GZU_F	0.0042922780549198	1.3476659190171534	0.9196538936959232
5VF3_A	0.0082072104756477	1.2719325962487849	0.7567873303167436
5DMQ_A	0.0094992824196367	1.1268882407379246	0.7728310502283111
5UTF_G	0.0042739712767034	1.3996786582389045	0.695414847161574
6AVM_A	0.0094162746158549	1.2207992443689628	0.7103524229074909
1V0E_F	0.0100967896518062	1.2092115060477544	0.6556503198294257
6BSP_C	0.0063241447254177	1.3414490293909562	0.8163742690058498
6ANQ_C	0.0106420822993247	1.2279082214531416	0.5499001996007997
6NK7_B	0.0079179816428373	1.0338645115903775	0.9436795994993756
2WR2_B	0.0029928252128181	1.096244249843813	1.13324175824176
6IMK_A	0.0010934939574973	1.41506407918268	0.7028508771929844
6OMC_K	0.0071293837931913	1.3556499579170858	0.6935659760087256
5KAQ_B	0.0090281472090695	1.116201295628495	0.831367924528303
2WRE_A	0.0087999172913246	1.141067159550494	0.8444180522565337
6BT3_M	0.0071254726788483	1.325030834803457	0.7974537037037057
2R5J_K	0.0049654692137724	1.392919980707786	0.6898803046790003
3SHM_R	0.008510973407532	1.3363621892138706	0.6330178759200853
3SHM_S	0.0085436537941597	1.3363603012337026	0.6278825995807147
1CD3_F	0.0032984613333021	1.3898389435749194	0.8121353558926496
6HAK_A	0.0112631006206155	1.219219135561464	0.480457578646331
2WRE_C	0.0084881131576311	1.1148518397092635	0.8847087378640783
3FOH_F	0.0051775309631663	1.3778428673819143	0.7429854096520783
5FYL_G	0.0065489290681416	1.3877966609408534	0.5766497461928943
5TXO_C	0.0106728390035447	1.227929479155578	0.5561122244488985
3RKI_A	0.0089486404525077	1.0227341920276756	0.8710843373493995
1HYS_A	0.0089213598232351	1.2213886770593343	0.7748571428571447
5VZ6_A	0.0107085477596994	1.1905685629935314	0.6177083333333344
1TKT_A	0.0104709326952945	1.2164856418335648	0.6143451143451155
6OMA_K	0.0071260392522994	1.3556502642403268	0.699124726477026
4LLG_I	0.0136902132549627	0.7851889330251138	0.1037668798862834
3FOH_C	0.0051780248418886	1.3778437103184018	0.7449438202247203
3O8B_A	0.0035840710448344	1.3783258881627511	0.8444180522565337
4RW8_A	0.0119690310102873	1.1929754189891282	0.3743362831858423
5TXL_A	0.0099393336880618	1.2216925916879184	0.6645230439442669
4EP0_I	0.0015353411144001	1.0777945843010786	1.1659693165969336
2B6A_A	0.0119796383805939	1.171966529900498	0.4366327474560605
4D6W_A	0.0029793348342736	1.2076163949638457	1.1043360433604352
4KO0_A	0.0097272566539666	1.169603775150552	0.7429854096520783
3GZU_H	0.0032553121841082	1.3466003358700167	0.9758269720101796
3SHM_M	0.0085368345533363	1.3363731739163247	0.6381856540084405
2C9G_A	0.0023509480069537	1.3062213521207775	1.0542328042328069
1V0F_B	0.0112452448827984	1.208643989200668	0.531558185404341
4EP0_L	0.0015446369767651	1.077668811508402	1.1689944134078227
3GVK_B	0.0107914422609904	1.2095482075968582	0.6010309278350523
6VYV_B	0.0059611385061111	1.202261121913861	1.0038709677419364
4UXG_A	0.0111450415024048	1.1490824169948262	0.6160249739854329
5H0S_C	0.0135559934385976	0.8686260852580414	0.2595296025952971
6BSP_G	0.0071451632716479	1.3253817748979702	0.8079161816065212
1Z1C_A	0.0076914864218971	1.3274549247081142	0.7567873303167436
6IB1_D	0.0089783736126893	1.307420955070452	0.6538871139510127
2R5J_E	0.0041552809638865	1.392858265856712	0.7627695800227037
5UG0_A	0.0037771025261806	1.3506401518084576	0.9510050251256296
2IAJ_A	0.0101707979079039	1.22960488886526	0.6364594309799796
5KEP_A	0.0072703116448629	1.3307467918738742	0.7891705069124431
3WHE_L	0.00627762139747	1.083133917001314	1.032722513089006
4UXG_J	0.0118791610940747	1.143774553343266	0.524043179587832
5JSD_B	0.0127103344877266	0.8645728903580422	0.515121951219514
2R5J_N	0.0032838594539497	1.3927098686969686	0.8163742690058498
6AVT_C	0.0109337129355712	1.2258319948045018	0.5468127490039856
5VF3_a	0.0055179715770653	1.3339334973249393	0.9078624078624098
3SHM_P	0.0085373436713752	1.3363684324268994	0.6503719447396406
5I3U_C	0.0114082258168482	1.2297917683911554	0.4392956441149223
2R5J_I	0.0056642435108963	1.3929508373982114	0.6521276595744689
2YNF_A	0.0105277848777577	1.184198471560642	0.6645230439442669
5HRO_A	0.0102275555089088	1.229439953232878	0.6364594309799796
4EP0_J	0.002346247450999	1.0775304503228351	1.1599443671766352
2C6S_L	0.0019166576760557	1.320991302207887	1.0569536423841073
6X4E_A	0.0099877260314898	1.1765951264660917	0.7293986636971053
5WDU_F	0.0037070168944966	1.3935758010878438	0.7933025404157057
6ZTY_I	0.0126050572227182	0.9782038924338988	0.5121713729308683
6OMC_A	0.0076558939798023	1.355575814904101	0.666309012875538
3FOI_C	0.0051770169833003	1.3778435682444892	0.7647727272727289
6W16_F	0.001226310310931	1.3595949221772574	0.9935815147625175
6CH8_G	0.0058619836799572	1.3842841174508005	0.6862106406080359
3SHM_K	0.0084811826839999	1.3363685895307276	0.6609625668449204
6LQD_A	0.0082298417504005	1.3610413114024476	0.5499001996007997
3J0C_G	0.0086847721081164	1.0069662879203842	0.9172839506172858
5TXN_A	0.0103041203249786	1.2242659481384457	0.6468716861081665
6IMN_B	0.0037532362466036	1.4084876600183265	0.7047200878155886
6ODF_H	0.0098921852520231	1.028067505116675	0.8037166085946592
6AN8_C	0.0108405500960191	1.229104045969363	0.5671039354187697
3GVL_A	0.0099272483764093	1.2025911320655984	0.7103524229074909
5JB1_D	0.0078831033598808	1.3390419618597598	0.7160220994475157
5T3Z_G	0.006054468927131	1.3890432788152554	0.6486199575371561
3SHM_J	0.0084735617109108	1.3363690184967896	0.6645230439442669
5VQU_A	0.009818004895722	1.1728531147916892	0.7548022598870072
3J26_M	0.0064303537094221	1.3940129385754716	0.5782520325203266
3FOI_F	0.0051764401813163	1.377843327242115	0.7728310502283111
6OMC_J	0.006741729554322	1.353385547320073	0.7768878718535484
2R5H_F	0.0047641716080633	1.3933426300985865	0.7371364653243868
4UNY_C	0.0072623996226845	1.2936415645743131	0.8598802395209602
5L35_E	0.0035385959659825	1.3803524489178471	0.8665865384615397
2R5J_A	0.006010518289423	1.3928385951316076	0.6347368421052642
5TXN_C	0.011248465691154	1.2283066190821943	0.5166015625000011
6OUT_B	0.0074533077131873	1.3655751457371357	0.6330178759200853
5JSE_A	0.0116096592718014	0.864403197404924	0.6752966558791815
2WRD_B	0.0095967529086544	1.114768121864813	0.8079161816065212
1TKZ_A	0.0110802166590964	1.2165691443595392	0.5782520325203266
6OMA_J	0.0067423379605445	1.3533861066030513	0.7809633027522949
2WR5_C	0.0039978545568754	1.1052191406958536	1.121584699453554
2R5J_L	0.0055896339761309	1.39273657158206	0.6752966558791815
1C0U_A	0.0100341257143872	1.2116970305932793	0.7047200878155886
5W9L_J	0.0113744885661419	1.0358016110776942	0.6680988184747594
5FB5_A	0.0012780820831372	1.076967561598313	1.1842475386779203
5JS4_B	0.0123573545924846	0.8648039230747988	0.6043388429752083
1V0E_C	0.0113025917192784	1.2114329070615837	0.5623742454728378
1X9T_A	0.0071538544831266	1.323376487541177	0.8356973995271886
5JSD_C	0.0126895649681604	0.864540884161874	0.5561122244488985
2WR4_B	0.00135805297535	1.1126142919950572	1.178120617110801
5C7K_C	0.004227694480882	1.3902929948562126	0.7974537037037057
6IUK_B	0.0082002579936601	1.3484865421650958	0.6627408993576025
2WR5_A	0.0041581585142707	1.1076585500480527	1.1186903137789923
2R5K_C	0.0058887951262325	1.390539573233607	0.6716899892357391
6IK9_A	0.0113651131613547	1.237857390941004	0.480457578646331
6TIT_A	0.0048533588866496	1.4140744797750062	0.5437375745526847
5JHL_A	0.0081599896989548	1.1989145956740954	0.9031862745098056
2C6S_O	0.001978412044244	1.320933075214945	1.0679094540612537
2X53_F	0.0062741980199536	1.311089624908802	0.9172839506172858
5ZVS_4	0.007231262979154	1.3609577779670967	0.6972677595628434
3SHM_A	0.008519008773072	1.3363669303160302	0.6825568797399801
6MCO_G	0.0046274862593576	1.3858778214364629	0.799536500579376
5JSA_C	0.0042853176883565	1.3980703167455275	0.7587768969422442
6MN7_D	0.0051757838056448	1.3890253766742382	0.7449438202247203
6KDN_C	0.0102466914083971	1.2370298314612391	0.6521276595744689
5KEQ_E	0.0079669883163126	1.3043865778372197	0.8016241299303961
5ACO_C	0.0051715928406514	1.389027023016961	0.7488738738738749
3SHM_B	0.0084729389776894	1.3363652267015549	0.6935659760087256
6O9E_C	0.0119243237145718	1.2283498523984722	0.3965827338129506
6BHJ_A	0.01049585607596	1.2201816535597243	0.6627408993576025
4DPV_Z	0.0104635208241597	1.3198206959157996	0.4459962756052147
6NM6_G	0.0045906661846193	1.3998677370684245	0.7371364653243868
4EO2_C	0.0032091560286062	1.075704746346251	1.1569444444444454
4XLA_A	0.0076013509875475	1.2488420337578523	0.8985330073349653
6QCW_C	0.0125130621989052	1.128246757986427	0.4904030710172753
6IML_A	0.0031836036409592	1.4129531261826902	0.7028508771929844
1GFF_1	0.0018105454887649	1.4021332254825651	0.8665865384615397
3FOA_A	0.0051761228529979	1.3778433890440578	0.7974537037037057
6BT3_N	0.0086741999066314	1.334518261795024	0.6807359307359322
3J7G_B	0.0059791372311333	1.3907480388915237	0.6752966558791815
5K6C_F	0.0039760803869914	1.3056854307754229	1.0353866317169085
6NK5_E	0.0108476210792479	1.0255489602879742	0.752821670428895
5TXO_A	0.0104306148147776	1.2243085966637994	0.6716899892357391
6DJY_C	0.012957745204454	0.796956572460038	0.5592369477911658
3SHM_D	0.0085196149801866	1.3363684908241078	0.700985761226727
5KEQ_F	0.0089282638126625	1.3320867072574774	0.6627408993576025
5K14_A	0.0112727473127586	1.2076198310132822	0.6093264248704671
6BSP_H	0.0087311892334088	1.3349131130420442	0.6807359307359322
2R5H_H	0.0045185106343635	1.3934926526636682	0.7850574712643688
5W6P_B	0.0102934185658384	1.1479811163595928	0.7627695800227037
5W1X_G	0.0032908177920151	1.3890020731049595	0.875603864734301
4EO2_E	0.0030673018066337	1.075817009839821	1.1659693165969336
5VMJ_C	0.0059326572122743	1.3681067664644202	0.7912341407151116
4PUO_C	0.0119609019224077	1.1980991257914078	0.5300492610837451
5VMJ_E	0.0054692226297488	1.3707978158934515	0.8121353558926496
5KEQ_C	0.0057946185273548	1.3251654854812234	0.946115288220552
3VNU_A	0.0139592436380774	1.0381815264561398	0.2104442712392837
5DEZ_B	0.0032428811026649	1.3790278187663203	0.9196538936959232
2R5H_M	0.0050530170794268	1.393300909570176	0.7587768969422442
5TXP_A	0.0105804153931475	1.2241689161883176	0.6734913793103459
2WR3_A	0.0028915510754165	1.1087684369156383	1.1689944134078227
5T96_C	0.0015975626558643	1.3277538517174725	1.0845637583892629
6N4C_A	0.009354492624504	1.330522498737712	0.6364594309799796
5VQS_A	0.012620377000936	1.192236234123602	0.4287028518859253
3V81_C	0.0122168319452122	1.1967895872361205	0.5107003891050601
6CGF_A	0.01068269317416	1.174315669354692	0.7274749721913254
3DMJ_A	0.0109990107279497	1.2145906757900442	0.6538871139510127
6GSI_C	0.011333920704928	1.2625578808060796	0.4861244019138766
4WA1_C	0.0027777254488045	1.0911468218499063	1.178120617110801
3SJJ_A	0.0117533535318203	1.248593302538986	0.4554826616682295
1HGD_A	0.0078589600510069	1.292776379986708	0.8598802395209602
5TJT_A	0.0065653068082403	1.3719153130259951	0.7390817469204944
6KDK_C	0.0110343834072652	1.2299140011933396	0.6210855949895631
1UWB_A	0.0130109444082451	1.1781886586701034	0.3779946761313226
5NFY_B	0.0056336763199645	1.2843718172023215	0.9987129987130005
6DJY_D	0.0139607208661705	0.82241805363372	0.4273897058823543
2PY5_A	0.0068166661127062	1.3844299021549629	0.6734913793103459
6OUU_D	0.0054936730346654	1.1417913765011762	1.090174966352626
5JB1_F	0.0092412403618206	1.3503511342763932	0.5814663951120176
1HGI_A	0.0077288601132265	1.292976603604871	0.875603864734301
6W2U_C	0.0073282960301413	1.186118974742533	0.9910256410256422
3RMB_A	0.0129120524855029	1.216251889322008	0.2781893004115237
6C0L_A	0.0109235419353679	1.1719558562620591	0.7122381477398034
5JS4_C	0.0128299403121684	0.8648298016966308	0.6126687435098657
3RKI_C	0.0100129923494975	0.9978319464397944	0.8621103117506006
4Q0B_C	0.0123516048595505	1.1987075379110324	0.5077669902912627
3MEE_A	0.0115811746593633	1.1872667910082244	0.6313025210084051
4PWD_C	0.0122861949929611	1.198239247805279	0.5210577864838408
3J26_L	0.0054378173205259	1.3945691477404758	0.74103139013453
5W9K_J	0.0112473106304751	0.9199769443348872	0.7708095781071849
2Y26_A	0.0061647655038514	1.3897021314442617	0.7084708470847096
4D6W_C	0.0020842582898565	1.2090166424801303	1.1629526462395563
5JS9_C	0.0040779649264196	1.398128914550655	0.8185011709601879
6DJY_B	0.0133746808761787	0.7369154026396275	0.5686868686868696
5C25_A	0.0109182083605372	1.17003244246695	0.71982281284607
6T0V_C	0.0127488031529877	1.141462100907758	0.524043179587832
3KZ4_E	0.003217776189848	1.345889782862917	1.032722513089006
4F5X_E	0.003217776189848	1.345889782862917	1.032722513089006
5FMZ_C	0.0124559753898863	1.1392519633728362	0.5718623481781395
3GZU_I	0.0042904871088495	1.3476657994050154	0.9884763124199754
4XLF_A	0.008257836471909	1.2501071081642634	0.8801452784503652
2YGC_A	0.0085314151307134	1.3357219351846177	0.7390817469204944
2C6S_F	0.0018729804560668	1.320930012632064	1.0958164642375192
3SHM_Q	0.0085009566420333	1.3363728514831008	0.7390817469204944
4UNZ_C	0.0073368101132705	1.292331857010497	0.910209102091023
5W6P_C	0.0101848850893977	1.14776326961327	0.8058139534883737
2R5I_H	0.0048672739634564	1.3902103105136312	0.8121353558926496
1HGE_A	0.0079654022264183	1.2931345032410342	0.8643457382953204
5W9P_A	0.0087708300308309	1.3021142262272891	0.7768878718535484
2C9G_B	0.0023548762407552	1.3062420609329275	1.0986486486486506
5V7J_G	0.0076154910529264	1.3844707497446795	0.6059979317476745
1OAN_B	0.0092387617785329	1.2225277702912964	0.831367924528303
1IHM_B	0.0077803138189707	1.377217552589333	0.6177083333333344
5JSD_A	0.0127145496461544	0.8645714072361301	0.6381856540084405
3GZU_M	0.0040354965681768	1.3476791558677348	1.001288659793815
5NER_B	0.0008112096720391	1.1701513056696158	1.196605374823199
2X6X_A	0.007893227128289	1.253017680038072	0.9078624078624098
5MSG_C	0.012990074509048	1.1243373436660171	0.506304558680893
3J26_G	0.007031333184125	1.392737683536862	0.6210855949895631
6ODF_A	0.0064054652391787	1.1413043036888897	1.0624169986719805
7K25_C	0.0046894245765505	1.384520882644744	0.8532219570405746
2WR1_A	0.00231484001273	1.1005029673600608	1.1935028248587591
2WR0_C	0.001458010506833	1.1105101481389583	1.205965909090911
6LGW_F	0.0066978499623931	1.2228412872694192	1.0116580310880838
1S1W_A	0.0109616106428758	1.2134199551281823	0.6843817787418665
6S2C_A	0.0096848943071484	1.3114835414309711	0.6645230439442669
3FOI_D	0.0051772337537237	1.3778435835013585	0.8422301304863595
6MTN_G	0.0045215475813452	1.4007921551910243	0.7912341407151116
1N7V_A	0.0076334076030944	1.0822120897495158	1.0195058517555289
5JS4_A	0.0123317012017144	0.8648341073666312	0.6862106406080359
6ODF_F	0.0098927571864664	1.028066541052802	0.8778718258766642
6W52_B	0.0067513765683882	1.3296591604049288	0.912561576354681
5W9P_I	0.0087682387727823	1.302113806669692	0.7850574712643688
2WR2_C	0.0015540861848426	1.1102378184077395	1.205965909090911
6NNF_G	0.0043258885822751	1.398237179035904	0.8163742690058498
3FOI_A	0.0051762582632083	1.3778433835668058	0.8444180522565337
2QQP_E	0.0045542671308802	1.4110230500394785	0.7028508771929844
6IIJ_A	0.0041198954961248	1.371154616894585	0.9244114002478324
4FWT_A	0.0143408066079469	1.0444733629634573	0.1818873668188749
2Y26_T	0.0067544140671442	1.3892546283627785	0.6789189189189206
5VMJ_A	0.0058605670793011	1.370799959593438	0.820633059788981
2WRB_B	0.0079732549265494	1.1105898745270473	0.9935815147625175
5U7M_G	0.0063167344463102	1.39325076214708	0.6935659760087256
5VQV_A	0.0105903398990425	1.1717742246984375	0.7667804323094443
3KLF_M	0.0103892210014761	1.2270585284313826	0.7236403995560505
2R5K_B	0.0058825622087171	1.3905446790007316	0.7449438202247203
4XNF_A	0.0082218465309604	1.251681236975434	0.8939024390243924
5J7V_B	0.0128070580951977	1.1500586622089046	0.531558185404341
5ACO_D	0.0051725065219117	1.3890265707714715	0.8100233100233112
6CGV_G	0.0130867338031212	1.0124460547967926	0.5798575788402862
3KIE_P	0.0107027785767922	1.330940909933209	0.4875478927203081
2R5J_B	0.0065305792953459	1.3926410665894606	0.6862106406080359
1M1C_B	0.0072704712492785	1.3590810532462203	0.778923253150059
2R5J_O	0.0051470762189496	1.392718417402179	0.7953757225433546
6ODF_E	0.0064071540006807	1.141304408966832	1.0679094540612537
2Y26_P	0.0055610001430546	1.3895774053462595	0.7809633027522949
4RW6_A	0.0108089378512825	1.181115397012566	0.7449438202247203
5FMZ_F	0.0130869117249683	1.129663193086011	0.515121951219514
6V6W_C	0.0034554181192358	1.3935472512803495	0.8915956151035345
3SHM_I	0.008498722721505	1.336370775637522	0.7587768969422442
4XOR_A	0.0078094424618447	1.2546863281196623	0.9220297029702992
1HGF_A	0.0079003054215703	1.2922058972326502	0.8869987849331726
4LSN_A	0.0132649657453818	1.1977467817601608	0.3434256055363327
6P4J_B	0.0085379080177891	1.340520356157867	0.7469066366704173
3VSM_A	0.0064997522570569	1.3635002298665089	0.8227699530516452
2R5J_J	0.0062787886950759	1.3926583186002035	0.7103524229074909
5TOK_A	0.0094829793391169	1.1609641857241804	0.8801452784503652
3JU4_A	0.0118081947668393	1.2016289054563696	0.6227795193312444
4ZYP_C	0.007784161512979	1.298035711671916	0.8915956151035345
2R5I_M	0.0049030794470391	1.3901103176534078	0.831367924528303
1LWC_A	0.0111825445077671	1.2221128758076674	0.6645230439442669
5VQW_A	0.0106738250663422	1.1787075801158209	0.7667804323094443
4XLH_A	0.0088416505858849	1.2523739960806166	0.8466111771700366
1HGJ_A	0.0083283692896338	1.2932068891350597	0.8554360812425341
4RW7_A	0.0111739623154202	1.1763384289245704	0.7179203539823027
5WDU_G	0.0036770850135122	1.3936606969378935	0.8869987849331726
4IDK_A	0.0113903214679559	1.1726765633643614	0.699124726477026
4CKB_A	0.0121819432313978	1.2559685916344625	0.4143897996357024
3FOI_E	0.0051759680361458	1.3778434583760797	0.8598802395209602
2R5I_A	0.0042070459232754	1.3903977395066869	0.873341375150785
6XF8_A	0.0151812630005291	0.5314539471522816	0.2305863708399378
6S6L_A	0.0072791533553617	1.3446822397016012	0.8510131108462473
3FOI_B	0.0051757775586875	1.3778434030098008	0.8621103117506006
5I42_C	0.0122749900550358	1.227308840119954	0.5166015625000011
5T3X_G	0.0077507380978076	1.3963502425405436	0.5345849802371547
2C6S_D	0.0016704969405204	1.3209443426894485	1.1129251700680292
6P4K_B	0.0084985470067848	1.3422943703713848	0.7548022598870072
5FUU_C	0.0041922328919605	1.386689519879251	0.8939024390243924
3GVK_C	0.0110378824556551	1.2070235351462415	0.7065934065934079
6GVR_A	0.0088632407333568	1.2483463300936828	0.8576555023923456
3J26_C	0.0065334613597906	1.393939888259775	0.6935659760087256
3IZO_C	0.008235200070737	1.2765955983118031	0.8847087378640783
5D9Q_A	0.0038740336207465	1.3967253919953049	0.8688327316486169
1CLQ_A	0.013138687675951	1.1968493028691514	0.4300184162062628
6GSI_D	0.0118078531971558	1.301677663271571	0.3878462913315472
5KEQ_B	0.0085772100787048	1.3244805536821382	0.7953757225433546
3KIE_E	0.010700744787166	1.3309409494127362	0.5300492610837451
2EX3_G	0.0086322019058661	1.3740128614090696	0.5623742454728378
4IFV_A	0.0111026781422514	1.173608588595346	0.7390817469204944
5W9H_p	0.0119561744913765	0.9144627965482524	0.7429854096520783
6N08_C	0.0030815319600003	1.0774412283807038	1.196605374823199
5C42_A	0.0133406490010671	1.1968534161847484	0.3878462913315472
5ACO_A	0.0051729729974905	1.3890267863959092	0.831367924528303
3GZU_E	0.0032533100339217	1.3466011396024176	1.0515191545574658
2R5J_F	0.0055469544349894	1.3928123453278158	0.7871116225546615
3KLE_I	0.0115969276086683	1.2196109029630282	0.6468716861081665
5W1O_E	0.0045685759573268	1.3892617458445946	0.8710843373493995
5EA8_F	0.0075639817893614	1.3163416160183006	0.9008567931456556
5L7Q_C	0.0106585801527643	1.193831976691001	0.7708095781071849
5KWB_A	0.0079948785132565	1.3482952347651902	0.7891705069124431
1G5G_D	0.0082455673349316	1.2214517333695851	0.9485570890840662
1S1V_A	0.0116746839673107	1.2065132020839031	0.6556503198294257
1REV_A	0.011622731315794	1.2054745995736802	0.6609625668449204
5W1X_O	0.0053822556893037	1.3893717238481045	0.8185011709601879
1OHF_A	0.0030027635674698	1.3862394199009185	0.9534591194968564
6JCQ_A	0.0091930586248842	1.3418316051953436	0.6898803046790003
6MN7_A	0.0051766306004027	1.3890260492349606	0.8356973995271886
6VKD_F	0.0055664513079584	1.3303742170976842	0.9935815147625175
3TAM_A	0.0094308915373289	1.193474848579158	0.8801452784503652
6QPF_I	0.0142511817484299	1.1344040851262314	0.2834710743801667
6MYM_A	0.0047206125297527	1.0921816993947984	1.1539528432732324
4OJP_A	0.0064161856553179	0.9101625988656338	1.1129251700680292
3J1P_C	0.0079203779325789	1.3470736834450423	0.8058139534883737
5NFY_C	0.0076775977916205	1.2834137322428034	0.931592039800996
6S6L_B	0.0094612018917377	1.3408129297886675	0.666309012875538
1HGH_A	0.0081815773616838	1.293048841481825	0.8869987849331726
2R5H_G	0.0064816018435315	1.393353423893093	0.7160220994475157
5W1X_I	0.0054977032417442	1.3892078987635097	0.8163742690058498
6X4F_A	0.0110009397852121	1.179152459362454	0.7567873303167436
5U68_A	0.0106338889413675	1.3111193279127071	0.6143451143451155
5C8U_D	0.0083938128473265	1.2873259713394667	0.875603864734301
6QNW_C	0.0135240090590691	1.1390183387799615	0.500483091787441
6UDA_I	0.0063625550967894	1.3764949982354986	0.8037166085946592
6CE0_G	0.0046567452503069	1.387771476402357	0.8847087378640783
5L35_B	0.0034565271208636	1.3831019490724503	0.9510050251256296
2R5J_C	0.0054095826154195	1.3928120642525676	0.8079161816065212
3KIE_H	0.0106981786949937	1.3309393031217274	0.563947633434039
6LGX_A	0.0020225076916452	1.3353173861166212	1.1043360433604352
5T9Y_C	0.0008471052714363	1.3709113284263037	1.0353866317169085
2JHP_A	0.0100791192019403	1.319258522234702	0.6680988184747594
5XEA_B	0.0117154544529367	1.0224360865143003	0.7667804323094443
3VUN_C	0.006751681037953	1.3455974416064802	0.912561576354681
2R5J_H	0.0059569635227134	1.3925634587097886	0.7728310502283111
6BSP_D	0.0091493082205127	1.3194861700955474	0.7667804323094443
2X53_K	0.0071483885820255	1.3149771064505082	0.9412500000000016
6OMA_A	0.0089669981829638	1.3555767566235275	0.6680988184747594
2WR5_B	0.0037104129764005	1.1103701331329456	1.1842475386779203
5W6S_A	0.0099245754060908	1.1480145517485592	0.8778718258766642
3RMB_B	0.0132292694467687	1.224348554633216	0.3841354723707679
2HMI_A	0.0113078444759591	1.204947904730698	0.7122381477398034
2C6S_I	0.0016712783844666	1.3209576193616157	1.127397260273974
3GVK_A	0.012299703977811	1.2228045914608634	0.5814663951120176
5J7O_E	0.0109918207499769	1.1497711888601576	0.7891705069124431
2WRB_A	0.005250853448885	1.1478376258973717	1.1303155006858725
5XEB_B	0.0107955491500984	1.0450440936066343	0.8422301304863595
2R5J_M	0.005937876852736	1.392783727285412	0.778923253150059
3J7G_A	0.0060042188997675	1.3907156922276238	0.7809633027522949
3J26_A	0.0076085739044439	1.3936127654060568	0.6193952033368098
4XR6_A	0.0077843444736304	1.2555204602720356	0.9510050251256296
6IUK_C	0.0085691245699303	1.344293795647743	0.7728310502283111
2WR7_B	0.0084818539219671	1.1108344573400588	0.9935815147625175
3KIE_Q	0.010699959944645	1.3309395907811137	0.5750507099391495
3GW6_B	0.0019055095110715	1.357463363817647	1.0679094540612537
3VUN_A	0.0064415360509331	1.345539344938083	0.9364089775561106
1LP3_A	0.0110240480441797	1.337668266703824	0.4818702290076349
1UZG_A	0.0080680112157111	1.2105407404167878	0.9808673469387774
6MTJ_G	0.0057814584398413	1.3997257480752667	0.7587768969422442
3J26_J	0.0062579897249974	1.3956635713646872	0.74103139013453
3KIE_J	0.0106957882096887	1.3309395667836008	0.5830784913353739
6NIJ_C	0.0037036767834583	1.3878757951806868	0.9388264669163568
3DI6_A	0.012418007843462	1.195702843838572	0.6143451143451155
6X49_A	0.0113034169478849	1.178216627629837	0.7488738738738749
6QPF_F	0.0140038052725456	1.13715148022432	0.4366327474560605
5TDG_B	0.007716137555388	1.152342438447206	1.030065359477126
2DTU_A	0.0137906500765765	1.2145624193116424	0.2834710743801667
1SID_B	0.0068068657188373	1.3322119403880273	0.9436795994993756
4B3O_A	0.0133359425075492	1.179031846452261	0.513645224171541
1P5Y_A	0.0096008244702005	1.3365639564277974	0.6862106406080359
6X4D_A	0.0111822977852435	1.1780505279179465	0.7607709750566904
1VRU_B	0.0041234924735971	1.40791261115077	0.8292108362779762
4XLC_A	0.0088539876747816	1.2499464621522145	0.889294403892946
2GH8_C	0.0095416874758097	1.289885258564662	0.7809633027522949
3RMD_C	0.0136556776591309	1.2253487576629558	0.2667210440456775
5HBM_A	0.0132893494337997	1.186047787561186	0.5092322643343064
4IG3_A	0.0099888020938651	1.171565773436105	0.8710843373493995
6F5P_F	0.0134252364689059	1.173442418508858	0.5107003891050601
6ULC_E	0.0075157440083695	1.3811815408842858	0.7047200878155886
3FOA_C	0.0058439799397207	1.378119458033333	0.8510131108462473
5DF0_B	0.0037641047830712	1.3792756945550686	0.960858585858587
4N53_A	0.0064256896445511	1.3731606239489318	0.8270588235294138
6DCQ_E	0.0059810691225994	1.382151869274487	0.8292108362779762
3RMC_B	0.0135942236131994	1.222644127234786	0.3376399655469437
2Y26_L	0.0064951182099102	1.3892525232929849	0.7647727272727289
6P4J_A	0.0078340798957256	1.339527654110534	0.8598802395209602
6LAT_A	0.0062428380706447	1.3360883323491677	0.9708121827411178
5J7U_J	0.0129429804662822	1.1599403342626051	0.6010309278350523
1G5G_A	0.0087376229998225	1.2207612579705929	0.9388264669163568
6CM9_M	0.0055473205023432	1.3955539290322037	0.8058139534883737
3GVJ_A	0.0125625398850021	1.2037170696927686	0.6026831785345725
6OTF_B	0.0092933293741226	1.338810852792609	0.71982281284607
6F5O_C	0.0139980445844196	1.107554320881095	0.4904030710172753
5UTY_G	0.007361429849402	1.388297588458427	0.6972677595628434
6OUT_C	0.0080712310079796	1.3609674058609982	0.7548022598870072
4EO2_A	0.0023259332206782	1.0766455289486891	1.231321839080461
4WSA_C	0.0139979180917554	1.1075545859783786	0.494706448508182
6KDM_A	0.0127162256082658	1.2400253791346805	0.4961464354527951
5W6F_A	0.0128406784784106	0.9641711496641722	0.695414847161574
6CDI_d	0.0084744226203025	1.381872143797967	0.6109958506224078
4RW9_A	0.0118006282075861	1.1776028393331182	0.7141280353200905
2WRF_A	0.0128592033399575	1.1098010618427827	0.6451271186440695
3J8V_A	0.0060022040099535	1.3907153657106412	0.799536500579376
4UXE_B	0.0116657971646896	1.1548594990632308	0.7429854096520783
6NK5_B	0.0093114412759205	1.0250703662774503	0.9708121827411178
1G5G_E	0.0069847139241926	1.2216127674013522	1.0407358738501982
3J8W_A	0.0060053688648121	1.390715523324567	0.799536500579376
2Y26_K	0.0073201172288487	1.389144194434934	0.699124726477026
2B5L_B	0.0146446234501695	1.1249663425385616	0.2952460383653055
4XKW_A	0.0085573890323959	1.2508380802423458	0.9220297029702992
5I42_A	0.0121735421469766	1.2257423903949227	0.6177083333333344
3FOA_D	0.0054292120606234	1.3795350937551103	0.8869987849331726
2P5O_A	0.0134573397730762	1.2393137697011325	0.3217021276595753
5J2P_A	0.0127947799628733	1.23194796966544	0.506304558680893
3KIE_T	0.0107011142187265	1.3309391454631128	0.6059979317476745
6CDI_C	0.0084749133852192	1.3818718340690106	0.6143451143451155
3RMA_A	0.0139755367210707	1.2146736477229825	0.2877280265339983
3J8Z_A	0.0060089301346166	1.390715582451021	0.8016241299303961
5UDD_I	0.0076142454282788	1.3036554954756914	0.9412500000000016
1P5W_A	0.0100273779052306	1.3385107227738733	0.6556503198294257
5J2M_A	0.012926450672197	1.230521549346528	0.4889741131351877
5W1X_M	0.0031643756998655	1.3893128989226162	0.9658227848101276
2WRF_G	0.0128777043635057	1.1075190935164727	0.6486199575371561
5VQX_A	0.0108102746809238	1.1720556845158736	0.8163742690058498
2Y26_I	0.0067340479494848	1.3899236404650137	0.7548022598870072
2R5I_E	0.0065879889074892	1.390346977347111	0.7647727272727289
2R5H_D	0.0070947920879768	1.393253508228682	0.7028508771929844
6OE4_D	0.0031727285868747	1.3148132104009094	1.115803814713899
1TL3_A	0.012916363021081	1.2158064297761304	0.5452736318407969
1HGG_A	0.0084916752086123	1.2933436450951838	0.8939024390243924
5J7U_H	0.0124705559255354	1.1517761794214425	0.6698924731182814
6MU8_G	0.005028977296006	1.4008958700462637	0.831367924528303
5DF0_A	0.0044212967936998	1.379541097801583	0.9436795994993756
6E5P_C	0.0065465270627663	1.3877978478323771	0.7850574712643688
2R5K_A	0.0057094428336536	1.3905195686316385	0.831367924528303
6OHY_C	0.0065482179685886	1.388169405347322	0.7850574712643688
6QNW_I	0.0145915420619376	1.1415305260865525	0.3250853242320832
5GZN_A	0.0090080197502216	1.2206613337615049	0.9291925465838518
2R5H_B	0.0059252576016882	1.3933999814497844	0.8037166085946592
5W9L_B	0.0126170806773107	0.9137366509765544	0.7371364653243868
5J2Q_A	0.0131316486934135	1.2402340949157833	0.4392956441149223
5UDD_F	0.0092480553471631	1.3026650939118654	0.8121353558926496
5C8S_B	0.0087452322565387	1.284550456099947	0.8847087378640783
2R5K_D	0.0068907546154583	1.3905204697191589	0.7449438202247203
2Y26_F	0.0073404201650687	1.3896232497777	0.7065934065934079
6OHY_A	0.0065450172211264	1.3881702429529357	0.7912341407151116
4WE1_A	0.0138179259815788	1.2124679441566903	0.3965827338129506
5MDM_F	0.00274797980742	1.4092337333209226	0.905521472392639
7CN2_B	0.008906711972048	1.3093511320241982	0.8422301304863595
2IC3_A	0.014272854502469	1.183284139822905	0.3706972639011481
2Y26_E	0.0069803959219102	1.3898857303122616	0.7449438202247203
6C0J_A	0.0121154094926042	1.1715873764179912	0.7065934065934079
2C6S_B	0.0017539334653817	1.3208242515392898	1.1450276243093946
3KIE_B	0.0107000598713632	1.3309409169063198	0.6227795193312444
6JDU_A	0.0097329510670376	1.2748353371435797	0.8037166085946592
5W1X_D	0.0050404974439414	1.3890567458387668	0.8939024390243924
6DCQ_C	0.0051056626839386	1.379475873075188	0.9196538936959232
6IKA_C	0.0120082095661984	1.2272429788407464	0.6538871139510127
2Y26_J	0.0069812470624439	1.3897951449923	0.7488738738738749
5ZKX_A	0.0118014189983595	1.0367857852664764	0.7974537037037057
5UDD_G	0.0062920382958702	1.2995079282997948	1.024771838331162
1V0F_D	0.0130898902475068	1.2079695856135966	0.5623742454728378
5U68_C	0.0103623542006341	1.309336310184418	0.7065934065934079
6D83_M	0.0067691372292482	1.3921112538291136	0.7587768969422442
3J6R_E	0.0113567084829342	1.328154555791464	0.5499001996007997
2C6S_G	0.0015153157193112	1.3209939893869216	1.1509695290858746
3KIE_K	0.0107031106134459	1.3309404594874366	0.6313025210084051
3KIE_D	0.0107048282431311	1.330940022349622	0.6313025210084051
6X4C_A	0.0117163977859531	1.1804664639169442	0.7469066366704173
6ECL_A	0.0120103422642832	1.1728948144665343	0.7236403995560505
3RMD_A	0.0142684613030461	1.211587722062488	0.2887966804979263
5VF3_E	0.0072472337386889	1.2744211758483943	0.9961439588688968
6UM7_I	0.0070164565384082	1.3761553700887212	0.8058139534883737
5VMG_C	0.0066375639559411	1.367467983856319	0.8665865384615397
3KIE_A	0.0106939545565935	1.3309404827562097	0.6364594309799796
6NC2_F	0.0065995559173984	1.3813274610372848	0.8227699530516452
6NC2_C	0.0065996609962341	1.3813277704751374	0.8227699530516452
1REV_B	0.0053960439989041	1.4107922408701243	0.7429854096520783
6V6W_G	0.0034583450990528	1.3933421725329416	0.9559193954659972
6W09_D	0.0105396791516079	1.180720958758918	0.8532219570405746
6UDA_A	0.0063639210501274	1.3764950931454052	0.8554360812425341
1C1C_A	0.0110277652540356	1.207446845249304	0.7891705069124431
6MU6_G	0.0046549341803792	1.4010823782671935	0.875603864734301
1RT6_A	0.0122835064562067	1.2074774535225077	0.6680988184747594
2YNG_A	0.0125884597035496	1.1851102488348977	0.6609625668449204
6NC3_C	0.0061314473649152	1.3965743374491273	0.7933025404157057
5JB1_A	0.0095669431009412	1.3570459994375166	0.6503719447396406
6NC3_F	0.0061314564664647	1.3965743377550763	0.7933025404157057
6P4K_A	0.0089148937942724	1.339582370167446	0.7974537037037057
6ZML_F	0.0101480645807547	1.2953170698901484	0.7587768969422442
1HGG_C	0.0085904764267874	1.2924538075547185	0.9078624078624098
4UO3_C	0.0081606785594659	1.343215216091091	0.8598802395209602
3UPU_B	0.0051217730682209	1.4335504967060555	0.5766497461928943
5TOJ_A	0.0077782961555918	1.138664424635207	1.0569536423841073
2C6S_M	0.001785865204566	1.3208855863409292	1.1509695290858746
1SVA_1	0.0104093935192279	1.325919681201322	0.6843817787418665
3KLG_E	0.0123961555992412	1.2220901795282142	0.6416490486257944
4CKB_D	0.0131958914327242	1.2541546312171343	0.413102820746134
1HGD_C	0.0085859920442879	1.2921949646142654	0.910209102091023
6BSP_E	0.007300576229736	1.321940833441131	0.960858585858587
2XC1_A	0.0125400797161956	0.9083182548923392	0.7708095781071849
3KIE_N	0.0107010472054288	1.3309408628664563	0.6451271186440695
6UM6_E	0.0064056280375081	1.370198555549197	0.8778718258766642
3KIE_F	0.0107013814952911	1.330941340253068	0.6451271186440695
5TW3_A	0.0143769591399179	1.1867085870177887	0.3804444444444452
6CRI_X	0.0073097750938517	1.3948204419281172	0.7047200878155886
6ELI_A	0.012133701026046	1.1716290773945903	0.7236403995560505
1RTD_C	0.0126627634266101	1.2334700759532264	0.5879345603272002
6NK7_H	0.0128024822487777	1.0385453916884686	0.7160220994475157
3BGR_A	0.0113356139316827	1.1777848408483542	0.7953757225433546
6MXU_A	0.005159393413879	1.1016005325375358	1.1689944134078227
5I2M_A	0.008070073692696	1.186226594791723	1.0274151436031351
3KIE_S	0.0106996134932736	1.3309404003220464	0.6503719447396406
6CRQ_A	0.0070493824918556	1.3813782334341036	0.7974537037037057
5VQZ_A	0.010997807973521	1.17371456153985	0.831367924528303
6LKX_A	0.0055321416139774	1.3644527782362776	0.9559193954659972
3HAG_A	0.0078515704390197	1.336773606402029	0.905521472392639
5JEA_J	0.0132131629809855	1.2206473432243738	0.5530000000000015
6UTK_G	0.0032748752172155	1.3939874802482957	0.9683143219264914
4XOT_A	0.0091132281528309	1.255011469743603	0.9008567931456556
5KEP_C	0.0074846822231391	1.3258081902133332	0.9510050251256296
5W1X_N	0.0036598555915897	1.3891889796667138	0.973316391359595
4CKC_A	0.013323658938798	1.248494396194115	0.4459962756052147
5VMG_E	0.0055864189893647	1.3714003493645504	0.9291925465838518
3JBA_E	0.0113589177149886	1.3281542391178396	0.5830784913353739
6BEC_B	0.0081924157724792	1.3190465792429469	0.914919852034526
6MU7_G	0.0056460949685181	1.4000531127103109	0.82491186839013
1Q9X_A	0.0138699310946885	1.2294011813104695	0.3841354723707679
2WR7_C	0.0070805050278087	1.1632285359249048	1.0873655913978515
2Y26_D	0.0073208281972732	1.389766289401044	0.74103139013453
3DLG_A	0.0126957389639923	1.2096083260843715	0.6399155227032747
4XL9_A	0.007981132368063	1.2603463216740596	0.9758269720101796
6W2U_D	0.0079783471427308	1.1863122967178374	1.0353866317169085
2GH8_B	0.0115753112038763	1.3089686823989526	0.6026831785345725
6CDI_2	0.0084787403175115	1.3818719468121223	0.6627408993576025
3DLE_A	0.0126448270536393	1.2058393097508746	0.6503719447396406
2Y26_H	0.0066518819735871	1.389561035719297	0.8037166085946592
6D84_P	0.0069033495571945	1.3926235516541945	0.7667804323094443
2R5I_J	0.0065032669999984	1.3903317450740402	0.8121353558926496
3RMB_C	0.0141750082774018	1.2280874145466565	0.314987298899239
6MYY_B	0.0114874634417445	1.2919627312497977	0.6486199575371561
5T1D_A	0.0129447841277237	1.3029352715449516	0.3434256055363327
1IHM_C	0.0078190845168921	1.3721412866163567	0.7687927107061512
5JB1_C	0.0088986694174315	1.3401095072962064	0.8163742690058498
6BT3_K	0.0073942427803635	1.3216932100029712	0.9658227848101276
3J26_I	0.0074170223247165	1.3951412009932551	0.7084708470847096
5XN2_C	0.0125639357923388	1.229643195086303	0.6227795193312444
3KIE_I	0.0107040827776249	1.3309406467270255	0.6609625668449204
6E5P_E	0.0065453663985221	1.3877975490727368	0.8270588235294138
2C6S_A	0.0015377755740705	1.3210433549885334	1.1629526462395563
5VIY_E	0.0061717474483627	1.3871858966911712	0.8532219570405746
5JB1_E	0.0092176417164821	1.3487949263191852	0.752821670428895
2R5I_N	0.0052582296583925	1.3902868119986778	0.9008567931456556
5KEP_B	0.0093695186022181	1.3243362596851058	0.8058139534883737
3J17_B	0.0158282382851462	0.7554728615234709	0.4273897058823543
6C0P_A	0.0118783648157008	1.1705088224153295	0.7687927107061512
3IYW_B	0.0089204084862706	1.2109406098336593	0.9708121827411178
6KDJ_C	0.0125262308637864	1.2291706881551163	0.6330178759200853
2R5H_O	0.0067785674673021	1.3932848898424874	0.783008036739381
2C9F_D	0.007149683638514	1.3233771702910504	0.9808673469387774
2C6S_E	0.0017926624398241	1.3210061584791917	1.1599443671766352
5WWP_B	0.0097358896239398	1.3556949621880616	0.6645230439442669
1RB8_F	0.0036919381245719	1.4043580713731114	0.931592039800996
1SVA_3	0.0051351493682072	1.3936723252143182	0.8962148962148968
4XN3_A	0.008551652543813	1.257247278158281	0.9510050251256296
3KIE_O	0.010698633108528	1.3309398980579898	0.6680988184747594
6QNW_L	0.0145332995682461	1.1473756586454815	0.4762357414448674
6F5P_E	0.0135430111040418	1.1734555627343477	0.6059979317476745
3M8P_A	0.0132206770837386	1.1912524008701626	0.6193952033368098
6IGD_C	0.0094390358462493	1.393992527807045	0.4118181818181832
5UV5_C	0.0116835883544949	1.221539691684988	0.74103139013453
6QPF_C	0.0147743490002068	1.134694176749447	0.4514018691588797
2R5H_L	0.0059795544493474	1.3933572539162415	0.8422301304863595
3KIE_G	0.0106962299974141	1.330940703822498	0.6716899892357391
1HGI_C	0.0087865426167283	1.2922657168898604	0.912561576354681
2VJJ_A	0.0088045677322673	1.2529587024878763	0.9412500000000016
5VIY_F	0.0069261153912906	1.3871320066200077	0.8058139534883737
6OTF_C	0.0101022861200046	1.3288400669129825	0.7390817469204944
3KIE_L	0.0107035762728359	1.330941113807991	0.6716899892357391
3L8B_B	0.0143350310289687	1.2256726758488568	0.3228279386712112
6D84_M	0.0068976690404778	1.3926233665451997	0.783008036739381
6O6B_B	0.0143319882372683	1.147042729313154	0.5270403146509353
6NK6_F	0.0083435384605119	1.0313566634883191	1.065159574468086
3J1S_A	0.0110236348571506	1.3376684109142307	0.6160249739854329
6O6B_A	0.0144097803596587	1.14707940216704	0.5195694716242671
3J26_K	0.0071072763983252	1.39520141543037	0.7567873303167436
2R5I_F	0.0056369297695966	1.3903270452439296	0.889294403892946
1TOX_A	0.0102324699831783	1.3261952794179814	0.7371364653243868
5W1X_C	0.0055841797798478	1.388457961819419	0.9008567931456556
6O6B_C	0.0143940753658178	1.1470612106068925	0.5270403146509353
6DFH_D	0.0055763594128335	1.3975731835856846	0.8598802395209602
2C9F_A	0.0071588673796741	1.323376379685708	0.9884763124199754
5J7U_G	0.0142789794831733	1.1585564311748002	0.5406746031746039
6IGE_I	0.0071812191048107	1.3872270906395026	0.7933025404157057
5J7O_B	0.0128006074484922	1.150058010229822	0.7065934065934079
2CAS_A	0.0124556228529552	1.3301355726758506	0.4169708029197096
5OY9_A	0.0027434329366125	1.418957817040651	0.8665865384615397
5FLX_G	0.0035790724314265	1.1974269598138636	1.205965909090911
3KZ4_O	0.0033451182639725	1.3466060821474797	1.1043360433604352
4F5X_O	0.0033451182639725	1.3466060821474797	1.1043360433604352
2R5H_N	0.0079883034403771	1.393274395149671	0.6862106406080359
6NK7_A	0.0097808293704573	1.0345721129170031	0.983397190293744
3KIE_M	0.010696521593451	1.3309405936715004	0.6862106406080359
1EJ6_B	0.0153149981156932	0.8770218672554898	0.531558185404341
4XM3_A	0.0089531964357609	1.2484529509250837	0.9436795994993756
4XLE_A	0.0091306437391014	1.254446748722473	0.9244114002478324
6ACG_C	0.0169408589152482	0.3473573047798213	0.2504025764895337
1HGE_C	0.0089936714923564	1.292513252411618	0.905521472392639
3TAB_D	0.0146444322201243	1.207193730265841	0.3719081272084812
3GZU_G	0.0040358486605473	1.3476754820342864	1.0845637583892629
1TOX_B	0.0096309180878315	1.3261634971340448	0.799536500579376
6NF2_A	0.0089157453116248	1.3807948652937556	0.6503719447396406
3KIE_C	0.0106980111772996	1.330940448007505	0.6917211328976043
5DEZ_A	0.004132410126979	1.380365915123725	0.9961439588688968
1N7U_A	0.0089289133212756	0.9994534534704876	1.04342105263158
3J1P_B	0.0109401329598362	1.3285310898127267	0.6716899892357391
2R5K_E	0.0070210036778019	1.3904989584783485	0.7974537037037057
5J7U_A	0.014306063049283	1.1607931565066372	0.542204568023835
6CRI_W	0.0073156085836953	1.3948207754444302	0.7488738738738749
6MYY_E	0.0114864294650925	1.2919630422852544	0.6807359307359322
4UXF_A	0.0129710938203267	1.156374622393208	0.6972677595628434
3J8V_B	0.0059804287954279	1.390748537756405	0.8710843373493995
2YNH_A	0.0136321532375876	1.1838826730355958	0.6143451143451155
3J1P_A	0.0097517558039786	1.3150931766370697	0.8121353558926496
3J8W_B	0.0059850955836475	1.390748728614933	0.8710843373493995
5XN0_C	0.0132069153870026	1.2234981526655029	0.6043388429752083
3J26_H	0.0080913725214729	1.3961242919512005	0.6680988184747594
2R5J_D	0.0061950520337864	1.39278159006107	0.8510131108462473
6IHB_A	0.010455897861113	1.3417428965013545	0.6862106406080359
5TOJ_C	0.0116724406822541	1.1555757656862982	0.820633059788981
6IW2_J	0.0105428004231151	1.2167673903072802	0.8688327316486169
6NC2_E	0.0066003232120953	1.3813276854211736	0.8710843373493995
6NC2_A	0.0066003179632084	1.381327685757345	0.8710843373493995
6NK7_C	0.0074062216732242	1.0324224231459684	1.115803814713899
5K9K_I	0.0110462254202094	1.0639692176205773	0.905521472392639
5MV6_C	0.0110113360833643	1.1935422079624365	0.8510131108462473
3J8Z_B	0.0059800608084433	1.3907471259511135	0.875603864734301
6QPG_F	0.0146542458034215	1.1484943080258725	0.513645224171541
6NIJ_E	0.0049931610572611	1.386527297360752	0.9510050251256296
6MUG_G	0.0047708059402914	1.4066646336852786	0.889294403892946
2DY4_C	0.014591458665321	1.2272885294234617	0.3138747884940793
1G5G_C	0.0102372985632643	1.223607758114155	0.889294403892946
4UXE_A	0.0132367328861987	1.1554027985981676	0.6825568797399801
6DFF_M	0.0067839622619131	1.3941894720303052	0.8079161816065212
6N9V_E	0.013166528842236	1.0687520148062175	0.7313266443701241
2Y26_C	0.007348875280383	1.3895809460105994	0.783008036739381
6MPG_V	0.0091147302973512	1.3814692053820916	0.6364594309799796
3KZ4_F	0.0039480730764313	1.346858101729462	1.0958164642375192
4F5X_F	0.0039480730764313	1.346858101729462	1.0958164642375192
5VIY_D	0.0068558812820162	1.3871068103255162	0.8378698224852081
1FLC_C	0.0064159423290527	1.3135844747714032	1.0461133069828747
2HNY_A	0.0136913360982056	1.2104193438387914	0.584693877551022
2X53_Q	0.0071499518307836	1.314366284062386	1.0116580310880838
6ULC_C	0.0073073246211226	1.3830632071649502	0.8185011709601879
6VKE_F	0.004313577215921	1.3447530779875887	1.090174966352626
6OKP_E	0.0087501934973896	1.3733691833289174	0.7160220994475157
6E1R_D	0.0138489421673634	1.1374387421757228	0.6451271186440695
6KDO_C	0.0131086458629092	1.2302047202055335	0.6177083333333344
4YPT_A	0.0056774318924761	1.315414002391999	1.0789825970548876
5J7U_D	0.0136201536724936	1.161574722470646	0.6556503198294257
6VY2_C	0.0059726121669045	1.3796836107633383	0.9267990074441708
6JYT_A	0.0100993061506732	1.3458927407978951	0.7255555555555564
3MUU_B	0.0122118187895421	1.125373274770784	0.8037166085946592
6NK5_A	0.0089796846051606	1.0375664169109815	1.0461133069828747
2C9F_C	0.0071561411314745	1.3233774824541036	1.0064599483204142
6MN7_C	0.0051753296410318	1.3890267109225531	0.9436795994993756
3SAQ_A	0.0083186940070868	1.3936716939705636	0.6789189189189206
5K6I_F	0.0074426670056663	1.3068238937819523	1.0064599483204142
6OE4_A	0.0039759287386245	1.3174552233687744	1.136176066024761
1UZG_B	0.0083968321409027	1.2114914367743246	1.030065359477126
6ZTY_H	0.0158638148811116	0.984403873638534	0.4692526017029337
1HGF_C	0.0089858992984657	1.2921562876906802	0.9267990074441708
5VF3_J	0.0110455776719114	1.2693886014983105	0.7708095781071849
3J6R_A	0.011716606640651	1.334106682989757	0.5977366255144045
4YEJ_A	0.0092507647210752	1.255226960024164	0.9339975093399766
6OHY_D	0.0065452383533598	1.3881691620083143	0.8710843373493995
6IK9_C	0.0130272204207641	1.2318853549856854	0.6330178759200853
6MXU_B	0.0041849572155946	1.092985657461674	1.231321839080461
3IZ3_B	0.0165644119673848	0.7750065337828672	0.4118181818181832
6VO1_D	0.0048235195867125	1.3995048132375971	0.931592039800996
5XN1_C	0.0133440341459211	1.2320560240029304	0.6026831785345725
3SAQ_B	0.0093188825455786	1.3818833415335767	0.6261780104712051
2JHC_A	0.0116463068515169	1.321298998346001	0.6468716861081665
1SVA_5	0.0056707497891725	1.3414175780966495	1.0542328042328069
1OAN_A	0.0112375834503165	1.2188739108932944	0.8335301062573812
6QNW_F	0.0152663801555592	1.1473762919396473	0.4582159624413162
3KLG_A	0.0147944799961399	1.226214962052386	0.3492615117289321
5VQY_A	0.011623572293907	1.1711964583037413	0.8400473933649295
6NIJ_A	0.0051130753776966	1.3825959084644213	0.9708121827411178
6MPG_2	0.0091157541415001	1.3814684131471269	0.6591880341880361
6L31_D	0.0098225505364515	1.3390513388214795	0.7850574712643688
6G0X_A	0.0091515281820999	1.249386949057	0.9534591194968564
6P1X_A	0.014174410572551	1.2242326370656555	0.518084066471165
6UM6_A	0.0064051243021248	1.3702052742044968	0.9364089775561106
5NGJ_A	0.0089667578931189	1.3830926772857637	0.6716899892357391
5J7U_E	0.0136395001909382	1.1477214645112153	0.6789189189189206
6CUF_d	0.0095509928910511	1.377602791300324	0.6278825995807147
3JBA_A	0.0117154930034975	1.3341070841898213	0.6109958506224078
6UDK_G	0.007691088564317	1.3804968433857825	0.8163742690058498
5VMF_C	0.0064107692503005	1.3697127695412084	0.9388264669163568
6ODF_G	0.0063742129567809	1.1413061448591948	1.1539528432732324
6NC3_A	0.0061311691428121	1.396574472139357	0.8688327316486169
6NC3_E	0.0061311295730538	1.3965744732645466	0.8688327316486169
6NF2_G	0.0089159479329698	1.3807938025979518	0.6935659760087256
5T9Y_B	0.0008936995464396	1.3660966207896443	1.1186903137789923
3KIE_R	0.0106973636946315	1.3309394231395135	0.7332589285714299
6OU9_B	0.0102300323797529	1.3556707512849957	0.6843817787418665
3WOD_D	0.0166201484546346	1.0885523671250616	0.1393983859134275
6BEH_B	0.0090078974130189	1.324559951859245	0.8962148962148968
1EP4_B	0.0030802557219157	1.4081243418397666	0.973316391359595
6NC3_D	0.0061324054925795	1.3965745822762152	0.8710843373493995
6NC3_G	0.0061324228610143	1.3965746143963138	0.8710843373493995
4JUG_G	0.0061082515586915	1.3660316165260007	0.9708121827411178
6UM5_E	0.0074266983796103	1.3699982720531163	0.873341375150785
6UM6_I	0.0064067825945205	1.370198655845429	0.9412500000000016
2JH9_A	0.0124008566786904	1.3189606857026217	0.5798575788402862
6ZML_C	0.0065725104402756	1.374774496281547	0.9220297029702992
1JMU_F	0.0153645746193287	1.0794058167037464	0.531558185404341
7BUA_B	0.0107021277914335	1.2441385323919991	0.8510131108462473
6MYY_A	0.0114845023588071	1.2919628272257688	0.7274749721913254
5GZN_B	0.0102272395689342	1.2209758452221633	0.9220297029702992
5VQT_A	0.0128511753118814	1.1751752285750032	0.74103139013453
6MZJ_E	0.0114877453616177	1.291963040432944	0.7274749721913254
2C9F_B	0.0071509594984094	1.3233749229074585	1.022135416666668
6E1R_E	0.0145010714739359	1.1322639269420638	0.6093264248704671
4YEL_A	0.009602619822936	1.2573470508570532	0.9196538936959232
6UH7_A	0.0051525695801176	1.371965362768608	0.9987129987130005
4QC8_A	0.0099282669619911	1.368594941214875	0.6364594309799796
5W9P_C	0.0087707658357646	1.3021143838343765	0.946115288220552
6MPH_B	0.0089367049829569	1.3836674621867633	0.6880434782608715
4CKC_D	0.0141847263510263	1.2485067400732894	0.466477809254014
2R5I_K	0.0064516922756975	1.390540659067556	0.8847087378640783
7K5I_G	0.0058207288608828	1.2173973642148188	1.1509695290858746
5L8Q_C	0.0119238152866438	1.1948858883220348	0.8121353558926496
6CUE_C	0.0091308351363047	1.3742925607089287	0.7047200878155886
6MZJ_A	0.0114865625211742	1.291963084908374	0.7332589285714299
3IYW_A	0.0095893915938153	1.2103351984587911	0.973316391359595
2JH8_A	0.0120818975735385	1.3234565847517925	0.6210855949895631
3JB3_C	0.016752507294492	0.8705498008985664	0.413102820746134
5LBV_A	0.0113118897131423	1.2089964159843396	0.8532219570405746
6S6L_C	0.0103875751265044	1.3364913273411214	0.7587768969422442
2XC1_B	0.0128800770755208	0.919996848329976	0.8270588235294138
2R5H_J	0.0069016231554472	1.393349026390421	0.8400473933649295
6E1R_F	0.0142918506296767	1.1332989908255928	0.6433862433862441
5FOB_B	0.0173558678195504	0.8101261006439774	0.2698282910874907
6QPF_L	0.0155108871609189	1.1459262664524912	0.4720379146919438
5J7V_C	0.0143603272770183	1.146632699965113	0.6261780104712051
5VMF_A	0.0063632657236414	1.3717236703266076	0.946115288220552
6BEH_A	0.0106562355709342	1.3315664706851669	0.752821670428895
6GZV_A	0.009630058974987	1.394239070262992	0.5345849802371547
5IRE_A	0.0117469833670642	1.237973981477993	0.783008036739381
2Y26_O	0.0074053765839334	1.3893257163906554	0.8227699530516452
2YNI_A	0.0137010297675156	1.186074309110524	0.6645230439442669
6ZTZ_M	0.0163870192340023	0.9748539939773956	0.4637134778510854
5UK0_C	0.0107919870506862	1.3634692796317582	0.5895598771750274
6KDM_C	0.0134229048045017	1.2342538739987912	0.6244769874477005
5W1X_F	0.0076418451864556	1.3888779658570845	0.8100233100233112
5UGY_A	0.0105426351155532	1.3643492580717724	0.6143451143451155
3SDY_A	0.0084278773126251	1.3494148644272352	0.9031862745098056
3LZF_A	0.0056410718037546	1.3694999692747525	0.9910256410256422
6MPH_C	0.009006627967467	1.383614513823215	0.695414847161574
2R5I_O	0.0066417768622341	1.3901249754036633	0.8847087378640783
6MPG_C	0.0091137988963844	1.3814695151877483	0.6935659760087256
7BU8_A	0.0102853112962053	1.2433032086644051	0.9008567931456556
5L35_F	0.0035297186227905	1.3830204251629987	1.0488126649076532
5VMG_A	0.0063464225659118	1.3715447486609245	0.9534591194968564
2Y26_S	0.0074055708607442	1.3891642620808975	0.831367924528303
6MX4_J	0.0063749315874702	1.1413070005751842	1.1659693165969336
5W6F_C	0.0130972403731093	0.9702778211671584	0.8163742690058498
5W9K_L	0.0137314401871437	0.9195613380197964	0.7708095781071849
3FOA_B	0.0071456061380353	1.3783472861432806	0.8939024390243924
3JAY_C	0.0170653904988176	0.8725146956354812	0.3953279424977545
6O6B_D	0.015318227303807	1.1469568483758976	0.531558185404341
1HGH_C	0.0092770491820599	1.2924296929511738	0.9339975093399766
5J7V_A	0.0137812915670797	1.157843630075859	0.6935659760087256
6TW1_C	0.0152936571841411	1.1345071004908236	0.5437375745526847
6BED_A	0.0092861495887041	1.3278145274326707	0.8915956151035345
6ZTY_J	0.0165067231381814	0.983396631918646	0.4678638941398876
3GZU_L	0.0042955794034953	1.3476676406254149	1.1100543478260896
6NF2_Q	0.0089146758527194	1.3807957770471773	0.7255555555555564
1IH7_A	0.0152810249766594	1.2232320731191628	0.3706972639011481
5N2G_A	0.0162401932111212	1.1691152651493657	0.3161016949152555
6CRI_M	0.007308811020941	1.3948206915802923	0.8163742690058498
6MWX_E	0.0091653369085893	1.2217974441149355	1.001288659793815
2R5H_K	0.0064573406536891	1.3932076525242838	0.8915956151035345
3JBA_C	0.0129479803132888	1.3242370351027166	0.5225490196078444
6QPG_L	0.0158157392488781	1.1500997449902863	0.4527595884003752
2C6S_N	0.0018238981179831	1.3208315792897365	1.202836879432625
3J0C_D	0.0076652723701924	1.0164783643337565	1.1391184573002775
7BUA_C	0.010699928385966	1.2441389627191262	0.8778718258766642
3KQH_B	0.0061195573751424	1.44106272228824	0.5814663951120176
3VSN_A	0.0063631864133418	1.3583195222236717	1.0064599483204142
6CRQ_B	0.00746318140143	1.3813492254550626	0.8643457382953204
5EA5_F	0.0078679783867994	1.3538551983108733	0.9388264669163568
3GZU_C	0.0042890960865469	1.3476643753018975	1.1129251700680292
6UM5_I	0.007429285643304	1.369997789806367	0.9008567931456556
2R5I_B	0.0055670350941206	1.3902014886383467	0.9534591194968564
2FS3_E	0.0054038980554808	1.3866716030604822	0.973316391359595
1Q9X_C	0.0153001033438873	1.2255627527461326	0.3682819383259927
6VN0_D	0.0043610669169975	1.399013849596314	0.9808673469387774
2R5J_G	0.0072250725205266	1.3929433590681766	0.8378698224852081
2X85_A	0.009365601729442	1.2571522772657255	0.9559193954659972
1IHM_A	0.0076083120475408	1.3871567706222518	0.8356973995271886
6W2U_B	0.007648421044847	1.1845453654983271	1.107191316146542
6MW9_E	0.0091633290625702	1.2217973194142897	1.0064599483204142
6MUI_E	0.0091633290625702	1.2217973194142897	1.0064599483204142
6MWC_E	0.0091633290625702	1.2217973194142897	1.0064599483204142
6MWV_E	0.0091633290625702	1.2217973194142897	1.0064599483204142
6OT1_G	0.0094760895342641	1.3819315453347754	0.6645230439442669
1HGJ_C	0.009189034782754	1.2926508364249865	0.946115288220552
5TIP_B	0.0035068276748762	1.4195694220307753	0.9008567931456556
4IKF_A	0.0077171220504125	1.2965426579534676	1.032722513089006
6NK5_F	0.0096261620571082	1.0304114975040544	1.0407358738501982
6IGF_C	0.0080610878325701	1.3848103423355105	0.8079161816065212
2P5G_A	0.0153858305967081	1.2305163825141805	0.3228279386712112
3LP1_A	0.0142806809833562	1.1876842614185583	0.6330178759200853
6MPH_A	0.0090261151458268	1.383723062863178	0.7122381477398034
6JCR_A	0.0111077276599033	1.3420024328299736	0.700985761226727
6VY2_E	0.0059728592694558	1.37968386518388	0.9658227848101276
5VMC_A	0.0058232995995429	1.3728253109068804	0.9859335038363182
3CSQ_C	0.0033096190921209	1.4116676243985156	0.9583858764186652
5EA4_F	0.0084994339398561	1.3287389520987416	0.960858585858587
5C8T_B	0.0100909624558673	1.2839299112756437	0.8939024390243924
6IEQ_G	0.0076721547766976	1.399439859063542	0.7768878718535484
6E1R_C	0.0142963222127664	1.134409451488586	0.6734913793103459
2Y26_R	0.0063564998199894	1.3896477848988815	0.9196538936959232
2R5H_I	0.0065999143313929	1.393428094616329	0.8915956151035345
3FFI_A	0.0143501512386256	1.2041183134645048	0.6093264248704671
4XKV_A	0.010337321305324	1.260143083148492	0.8939024390243924
5J7U_F	0.0155271183766419	1.158494657503335	0.5195694716242671
3TAB_C	0.0155941556918484	1.221486612511035	0.3563318777292592
6UM7_E	0.0070121747149232	1.3761527014089223	0.9220297029702992
5TEP_A	0.0161265364734968	1.182688136752461	0.3634767339771743
3J26_N	0.0061995622722546	1.399807450765866	0.8939024390243924
6OTZ_A	0.0148341161055388	1.2326070094047692	0.4720379146919438
2DY4_B	0.0152844211161981	1.2342201289195875	0.3646748681898075
2R5H_E	0.0068703054554567	1.3932479813210303	0.873341375150785
5Y2L_A	0.0075672127815138	1.3564937952255742	0.9583858764186652
2R5H_A	0.0065035218433932	1.3933317610570026	0.9008567931456556
5D98_C	0.0154057140545664	1.1807937428589377	0.515121951219514
6WB2_A	0.0159802588281016	1.1645055270341165	0.4486940298507473
6N1W_C	0.0090512492485965	1.3814139994305887	0.7274749721913254
5J7U_I	0.0137221038318455	1.1480362615271555	0.7255555555555564
6IGD_I	0.0100418686217156	1.3943349876858675	0.5270403146509353
3JB5_A	0.0039346481602717	1.4098886579446963	0.9583858764186652
2DTU_D	0.0156969093152926	1.2223827643061231	0.3376399655469437
6MX4_A	0.0063751036672938	1.1413054150786466	1.178120617110801
5J7U_K	0.0149579740778746	1.150866899459634	0.6076604554865441
6C72_C	0.0119196571966894	1.0423839516791156	0.912561576354681
5KHC_A	0.0137373061857859	1.2561597316784263	0.5895598771750274
1JSH_A	0.0083626376152482	1.3566768413638215	0.910209102091023
6DT1_E	0.009228377833081	1.3981666824534504	0.6227795193312444
3MUU_F	0.0135411379130861	1.1257637502573368	0.7587768969422442
5Z7D_B	0.0093331507485126	1.3324566651451426	0.8962148962148968
3RMC_A	0.0159491227864888	1.2229187862479614	0.2585089141004866
2ZJO_A	0.0052989275635028	1.424859781878657	0.7933025404157057
6UM7_A	0.0070169787734429	1.3761619324112873	0.9291925465838518
1M06_F	0.0055585691242622	1.4038267042054586	0.9244114002478324
5UGY_C	0.0105197182687017	1.3665145116605153	0.6451271186440695
8OHM_A	0.0052370341646022	1.424191577583373	0.8016241299303961
3IZ3_A	0.0175490430478664	0.8043238850243605	0.3915770609319007
4UXE_C	0.0106762122353522	1.1533407316575446	0.9683143219264914
5VQQ_A	0.0133326895391357	1.1746707124936178	0.7548022598870072
3J8F_1	0.0062025808262543	1.385170854334342	0.9534591194968564
6MX4_G	0.0063752986734231	1.1413057084682043	1.1811797752809
6IAW_A	0.0118227711746414	1.3084308487276135	0.7255555555555564
3MUU_A	0.0130086589475795	1.126374005886123	0.8079161816065212
5GZO_B	0.0116516024880733	1.218276993628125	0.8598802395209602
3CSQ_A	0.0044240292580427	1.41937485872808	0.873341375150785
6NC2_D	0.00660179573177	1.3813277178876042	0.9436795994993756
6NC2_G	0.0066018384605973	1.3813277119352607	0.9436795994993756
6ZTZ_L	0.0154770764349399	0.9814776459898904	0.6433862433862441
3RMD_B	0.0157911334636289	1.2282205693609909	0.3072390572390577
5N2E_A	0.0167330924876796	1.1700391603790894	0.2792421746293252
3LZI_A	0.01469494921015	1.2486193169546294	0.4776403425309234
2X6Y_A	0.0097275377655379	1.2548001250097152	0.9510050251256296
1IKX_B	0.0051523759354354	1.4172625856450132	0.8400473933649295
1S1T_A	0.0131704108025196	1.2023448392649414	0.7469066366704173
5UK0_A	0.0107989186068596	1.3634706971195385	0.6451271186440695
5UJZ_C	0.0107652437499496	1.3646562219879157	0.6416490486257944
1JMU_D	0.0153006265142635	1.079419376877858	0.6261780104712051
6ZTZ_K	0.0164259359990005	0.9642116945814592	0.5545545545545565
3TAF_A	0.0159699478025101	1.2172464108105523	0.3516100957354231
5W9I_B	0.0090557685421185	1.3020205859355936	0.9633375474083464
4XOP_A	0.0086497486577688	1.2591149384270317	1.0195058517555289
5C6B_F	0.0072393724254409	1.3158354801392182	1.0569536423841073
6GVP_A	0.0102214187209075	1.244544649784457	0.9364089775561106
4O44_A	0.0163303497821449	1.1854184004600778	0.3719081272084812
6V8Z_A	0.0085964804899551	1.3745142453787378	0.8185011709601879
6E1R_B	0.0143768799565372	1.1376826235632598	0.6898803046790003
3JAY_B	0.0177091227799544	0.8877893730702782	0.367077464788734
5EA7_F	0.0075433938889017	1.3261742916136958	1.032722513089006
5UJZ_A	0.0107615490411117	1.3646568550245846	0.6486199575371561
6HJN_A	0.0094499362700322	1.3506332010507622	0.8488095238095252
3J7G_C	0.0088535176345453	1.3907982761113908	0.7274749721913254
4JUG_A	0.0050639263199831	1.3660435543643266	1.0569536423841073
6DE7_G	0.0098216833371971	1.3893585263937804	0.6295907660021003
3JB1_B	0.0176460060178272	0.8863299134790021	0.3915770609319007
2Y26_B	0.0073038828880027	1.389792868171115	0.8778718258766642
5J7O_C	0.0143598569339939	1.146631951926567	0.695414847161574
2GSY_D	0.0053099413427657	1.4098580696936824	0.910209102091023
3M8Q_A	0.0149204309655897	1.187182691294714	0.6076604554865441
5C8U_B	0.0106216417648742	1.283958370997646	0.8778718258766642
5UU5_F	0.0056490125426201	1.3831546243972266	0.9935815147625175
2Y26_N	0.0067231508982871	1.389336745650172	0.9244114002478324
3TAG_A	0.0163309768239744	1.2112999346220532	0.3138747884940793
6BSI_A	0.0159425224537781	1.189601563465562	0.4706439393939403
3SUC_A	0.017773135174864	0.9754605017002388	0.3296232876712335
5VF3_D	0.011946969333364	1.2670994133331173	0.778923253150059
5VMF_E	0.0060277406499009	1.3712299966704125	1.001288659793815
6N1W_c	0.0093042062963452	1.3811874449385426	0.7274749721913254
6W09_C	0.0101931656555928	1.183345128250723	0.9935815147625175
2H6O_A	0.011883745108766	1.35273005089099	0.6126687435098657
6DC5_A	0.0088908174425127	1.3140155747239977	0.973316391359595
4I2Q_A	0.0139819594882164	1.177759665306796	0.7141280353200905
4O4G_B	0.0050990996822952	1.4060615333415192	0.9534591194968564
2XC1_C	0.0133600949638602	0.9160925389405362	0.8510131108462473
3CSQ_D	0.0036787679059617	1.4190421755030294	0.9291925465838518
2DY4_A	0.0165196784709169	1.2111599560307595	0.2708674304419001
6OMA_C	0.010704551518083	1.3534072490904614	0.7390817469204944
6NK5_D	0.0116309970569433	1.0311632717204005	0.9559193954659972
4XMY_A	0.0095259563026534	1.2517484510619088	0.9808673469387774
6HJN_E	0.0094477066492557	1.3506322564241442	0.8621103117506006
6OMC_C	0.010695874287458	1.3534069972289635	0.7429854096520783
5VMC_C	0.0066757727614371	1.36941862268597	0.9808673469387774
6CK9_G	0.0088532768995701	1.4007577454857183	0.6935659760087256
3TAF_C	0.0162113046064533	1.2188736135783051	0.3551483420593384
6QCX_C	0.0161610782389113	1.1290381690332665	0.5376237623762394
2DTU_B	0.0161050973297151	1.2214434529208804	0.3719081272084812
6OT1_P	0.0098149007598426	1.3819385229466938	0.6807359307359322
5UK0_E	0.0107984550904993	1.3634695747780508	0.6698924731182814
6V8X_I	0.007690212068413	1.3793458887470385	0.8985330073349653
6DFH_A	0.0055794589663911	1.397572995525747	0.960858585858587
4JUH_A	0.0069105707902661	1.365741530607288	0.983397190293744
6BEC_C	0.0114536324727152	1.329856164803234	0.752821670428895
4M3R_A	0.0151227710147953	1.2489475662437146	0.4582159624413162
4I9Q_A	0.0151478993379015	1.2627332859915217	0.3841354723707679
4AED_A	0.0030372007497454	1.3742194039678894	1.1100543478260896
5W9I_F	0.0118680840504253	1.301979715104844	0.7587768969422442
2P5O_C	0.0155436981962259	1.2510928405855684	0.3516100957354231
4XN0_A	0.0093894448600751	1.2551111930891323	0.9884763124199754
5J7U_L	0.0156911199992031	1.1586659934350958	0.5750507099391495
6N1V_B	0.0109911030934249	1.36604209621375	0.6364594309799796
2Y26_M	0.0067857855326897	1.389313088768445	0.931592039800996
5UDC_A	0.0092973922310948	1.302933939844115	0.960858585858587
2YEW_I	0.0101133423821431	1.0303616488830063	1.0461133069828747
1LWF_A	0.0150819214035719	1.175911850403902	0.6227795193312444
2JHA_A	0.013137920190453	1.3206447482801345	0.6059979317476745
3J8V_D	0.0076619353324986	1.390860482039435	0.8598802395209602
3JB2_C	0.0179014072167658	0.8813036439315924	0.4016245487364627
2YGC_C	0.0098028343122783	1.3373287800289893	0.8801452784503652
5VN8_G	0.0086783783074751	1.3848584480510202	0.799536500579376
5W6F_B	0.0128724259375016	0.960386869859996	0.8939024390243924
[truncated: 38,133 more rows]
