# Supplementary material for: Identifying and profiling structural similarities between Spike of SARS-CoV-2 and other viral or host proteins with Machaon
Source: Commun Biol. 2023 Jul 19;6:752. doi: 10.1038/s42003-023-05076-7 (PMC10356814; doi:10.1038/s42003-023-05076-7)
Supplement: Supplementary file 6 — Supplementary Data 3 [file 42003_2023_5076_MOESM6_ESM.zip › 6VXXp_A_whole/candidates/6VXXp_A-merged-enriched.csv]

pdbId	chainId	chainLength	resolution	geneId	taxonomy	molecularFunction	cellularComponent	biologicalProcess	b-phipsi	w-rdist	t-alpha
6VXXp	A	972.0	2.8	43740568	2697049	0046789#0042802	0030666#0005788#0005793#0044173#0020002#0016021#0019031#0055036	0075509#0039654#0019064#0009405#0046813#0039587#0039502#0046718#0019082#0019081	0.0	0.0	0.0
6Q06	B	1159.0	2.7	#	1235996	#	0044173#0020002#0016021#0019031#0055036	0075509#0039654#0019064#0009405#0046813	0.0024509101790042	0.1324314685983287	0.1140602582496417
6SUQ	A	2134.0	3.7	1502321	12227	0005524#0004197#0004386#0016818#0003723#0003968#0008236#0005198	0019029	0018144#0006351#0039694	0.0036509990530476	0.5196812082616655	0.1720754716981141
6CRW	A	1068.0	3.9	1489668	694009	0046789#0042802	0044173#0020002#0016021#0019031#0055036	0075509#0039654#0019064#0009405#0046813#0039587#0039502#0019082#0019081	0.0018878665319748	0.2095540211287667	0.2257300710339398
5SZS	C	1177.0	3.4	2943499	277944	0046789	0044173#0016021#0019031#0055036	0075509#0039654#0019064#0009405#0046813	0.0029296939330889	0.5902245346751667	0.1800911854103348
6JX7	A	1245.0	3.31	1258630	10665	#	0019012	#	0.0089946953570648	0.3820945544603884	0.1452802359882015
6JNX	C	1340.0	4.08	61756339; 948488	83333	0003677#0003899#0032549	0005737#0005829#0016020	0046677#0006351	0.0077525512120923	0.7166038270730439	0.1084939329050689
6U7K	B	1064.0	3.14	935184	229032	#	0044173#0016021#0019031#0055036	0075509#0039654#0019064#0009405#0046813	0.0029173145707612	0.6541464905993277	0.1955350269438036
6IXA	B	959.0	3.21	918758	#	#	#	#	0.0040207993518437	0.5537283940081837	0.2514101531023378
6VSJ	A	1122.0	3.94	1489752	11142	0042802	0044173#0044177#0020002#0016021#0019031#0055036	0075509#0039654#0019064#0009405#0046813	0.0036584256875617	0.1342854577285206	0.2739950779327331
6N4C	D	1358.0	17.0	61756340; 948487	83333	0003677#0003899#0000287#0008270	0005737#0005829#0016020	0046677#0006351	0.0115588325378064	0.9450561519258645	0.0907920154539598
5MBV	B	1127.0	3.8	947286	83333	0043138#0005524#0008094#0003677#0003678#0015616#0004520#0008854#0000287	0005829#0009338	0044355#0006310#0000724#0000725#0009314	0.0369625306568306	0.5951203096154851	0.1286337209302335
6U1X	A	2059.0	3.0	1489835	11285	0005524#0003924#0046872#0004482#0003968	0030430#0019012	0039689#0019083	0.0387702766855966	0.8604511217481667	0.0862846104314223
3AGQ	A	1199.0	3.22	61754844; 944866	83333	0005085#0003746#0008270	0005737#0005829#0016020	0006414	0.0118516850135266	1.038684565992971	0.1756245268735816
5XJ0	C	1114.0	4.0	3169736	300852	0003677#0003899#0032549	#	0006351	0.0052557970896752	1.0161975390211972	0.2636289666395457
4QNL	A	826.0	2.41	11117680	1054461	#	#	#	0.0014355599270684	0.8185296976832606	0.5300492610837451
3WOD	D	1488.0	3.6	3169754	300852	0003677#0003899#0000287#0008270	#	0006351	0.0166201484546346	1.0885523671250616	0.1393983859134275
7BQX	W	1330.0	4.2	3783688	10377	0005198	0042025#0039622	#	0.0328019974094764	0.6649139606929222	0.2514101531023378
5FOB	B	902.0	2.6	718	9606	0031715#0004866#0005102	0035578#0072562#0009986#0005788#0070062#0005576#0005615#0005886#0032991#0034774	0097242#1905114#0044267#0006956#0006957#0006958#0097278#0150062#0006631#0007186#0006955#0006954#0016322#0043312#0035846#0001970#0045766#2000427#0045745#0010828#0010884#0060100#0001934#0048260#0001798#0010575#0043687#0035590#0030449#0050776#0010866#0009617#0007165#0150064	0.0173558678195504	0.8101261006439774	0.2698282910874907
6BM8	A	665.0	4.1	24271469	10299	#	0044175#0044178#0020002#0016021#0019031#0055036	0046718#0019062	0.010683114059834	1.073758827916109	0.2354813046937161
5MBV	C	1121.0	3.8	947294	83333	0005524#0003677#0003678#0008854	0009338	0044355#0006310#0000724#0009314	0.0435629350335852	0.6939066807138918	0.1909509202453994
6VR4	B	2129.0	3.5	16797463	1327990	#	#	#	0.0404145295111039	0.8949111507902732	0.1503703703703718
5EFV	A	631.0	2.2	1258059	12360	#	#	#	0.0021436252799728	0.8948372302569754	0.6752966558791815
6RIE	B	1129.0	3.1	3707674	10254	0003677#0003899#0046872#0032549	0019012	0006351	0.011593780066183	0.98662189902371	0.2930890924229816
6DJY	D	1056.0	3.9	22157883	1567404	#	#	#	0.0139607208661705	0.82241805363372	0.4273897058823543
4W8F	B	2609.0	3.54	853928	559292	0005524#0008569#0045505#0051959	0000235#0005938#0005868#0005881#0030286#0005816	0031122#0040001#0000132#0051293#0000741#0007018#0072382#0000278#0000070#0007097#0030473	0.0684363180410021	1.0078988689220416	0.1068898905344493
3DUZ	A	418.0	2.95	1403961	46015	0042802	0020002#0016021#0019031#0055036	0039654#0039663#0019048#0046761#0046718	0.0079553141718156	0.8729850761879854	0.5452736318407969
5Z58	D	1722.0	4.9	6633	9606	0003723#1990446	0071013#0005829#0070062#0034709#0005654#0005634#0034715#0071011#0030532#0034719#0005681#0005685#0005689#0005686#0071007#0071005#0005687#0046540#0005682	0051170#0000398#0008380#0000245#0000387	0.0333150564532793	0.6286258163238703	0.373121131741823
5Z58	A	2211.0	4.9	10594	9606	0070122#0070530#0097157#0003723#0030619#0030620#0030623#0017070	0071013#0016020#0016607#0005654#0005634#0071006#0071007#0071005#0046540#0005682	0071222#0071356#0006397#0000398#0008380#0000375#0000244	0.038983275240728	1.05297197906099	0.1419117647058836
6ODM	S	1328.0	4.3	2703366	#	#	#	#	0.0209586023513209	0.6664629639900037	0.4419684308263705
5GNQ	B	901.0	2.1	1494172	12353	0008408#0003677#0003887#0046872#0000166	#	0039686#0006260	0.0178143955248275	1.2286974092945095	0.196456086286596
5Z58	3	1177.0	4.9	23450	9606	0044877#0030620	0071013#0005730#0005654#0005634#0005689#0005686#0071005	0000398#0042177#0008380#0000375	0.0059405576923831	1.135019393810448	0.3434256055363327
6DJY	B	1121.0	3.9	22157897	1567404	#	#	#	0.0133746808761787	0.7369154026396275	0.5686868686868696
6FBS	A	1181.0	3.07	29894	9606	0019899#0035925	0005847#0005654#0005634	0031124#0006406#0006378#0000398#0098789#0006369#0006388	0.009226687568276	1.1631524184484272	0.3072390572390577
5JK7	B	1133.0	3.49	1642	9606	0097602#0003684#0003677#0044877#0030674#0071987	0000781#0080008#0031464#0031465#0005737#0070062#0005615#0005654#0005634#0032991#0035861	0051702#0006974#0042769#0006281#0070911#0035518#0006289#0000715#0000717#0033683#0006295#0006296#0006294#0006293#0046726#0045722#0045732#0045070#1902188#0043687#0010498#0043161#0016567#1901990#0048511#0006283#0006511#0070914#0016032	0.0078933195052818	1.1680667865916412	0.314987298899239
5JSE	C	548.0	1.89	29059051	38018	#	#	#	0.0115341367716502	0.8643464682263704	0.5545545545545565
4L72	A	728.0	3.0	1803	9606	0004177#0045499#0008239#0042802#0002020#0042803#0004252#0008236#0005102#0001618	0016324#0009986#0030139#0070062#0005576#0005925#0016021#0046581#0030027#0031258#0005765#0016020#0045121#0005886	0001662#0007155#0043542#0035641#0010716#0090024#0008284#0006508#0036343#0033632#0050796#0001666#0042110#0031295	0.0010654997461961	1.3676359647837204	0.3387931034482767
3SUC	A	767.0	2.15	6446499	10756	0005524#0046872	0098024	0098671#0098994#0019062	0.017773135174864	0.9754605017002388	0.3296232876712335
6PPD	T	1360.0	3.7	4961452	868565	0005198	0042025#0039622#0019012	#	0.0387619317495099	0.6441784634722221	0.4067028985507259
5C56	A	528.0	2.69	7874	9606	0004197#0101005#1990380#0002039#0008022#0004843#0008134#0031625	0005694#0005829#0016604#0005654#0005634#0016605#0032991	0035616#0010216#0035520#0007275#0032088#0032435#1901537#0016579#0070536#0050821#0016567#0042752#0051090#0006111#0031647#1905279#1901796#1904353#0048511#0006283#0006511#0016032	0.0093293517658824	0.8927057179358071	0.700985761226727
2INY	A	941.0	3.9	1476562	10553	0005198	0042025#0039623	0075521#0046718	0.0350437736040393	0.9732508404820068	0.2771381578947374
6GKM	A	689.0	3.87	71586	10090	0005524#0003677#0003725#0016787#0042802#0043021#0003724#0003727#0008270	0005737#0005634	0071360#0051607#0045087#0039530#0032727#0032728#0032755#0060760#0032760#0016925#0009615	0.0321951474980933	1.3036701913044253	0.2057453416149082
5W0P	C	849.0	3.01	20215	10090	0001664#0002046#0051219#0030507	0016020#0001917#0001750	0002031#0007165	0.0329116368796852	0.8598709666419544	0.4541198501872665
5GAI	0	662.0	10.5	1262799	10754	0052775	0098024	0098671#0098995#0044409#0008152#0009405#0019062	0.029095905402016	0.8905897279029951	0.4734345351043652
1URJ	A	1029.0	3.0	2703458	10299	0003677#0046872#0003697	0042025#0039715	0039686#0006260	0.0200453915118201	1.2247771668773888	0.2963272120200342
5W0K	A	655.0	3.1	3783742	10377	#	0044175#0020002#0016021#0019031#0055036	0019064	0.0202168341000198	1.2937934026580653	0.2667210440456775
6QAJ	A	439.0	2.9	1258585	10665	0003796	0030430	0016998#0019835#0042742#0009253#0044659	0.0755632221965389	1.0185576143331692	0.2493966210780385
5JNX	A	1133.0	6.56	4864	9606	0015485#0038023#0015248#0004888#0001618	0005783#0070062#0005576#0005794#1905103#0016021#0005887#0031902#0005765#0005764#0016020#0045121#0005635#0048471	0007628#0006914#0008206#0071404#0071383#0033344#0042632#0008203#0030301#0006897#0090150#0010467#0032367#0034383#0007041#0031579#0060548#0016242#0006486#0046686#0042493#0046718	0.0572432159567155	0.749116432715529	0.4419684308263705
5DTO	A	852.0	2.6	5075727	408692	0005524#0003725#0005216#0046872#0004482#0004483#0017111#0046983#0003724#0003968#0004252#0005198	0005576#0044167#0033650#0042025#0044220#0016021#0044385#0019028#0019031#0055036	0075512#0039654#0039520#0039707#0051259#0039545#0039564#0039574#0039502#0039694#0019062	0.0213486994266316	1.2805385615084557	0.2952460383653055
5HX2	A	1030.0	3.8	1258549	10665	#	0019012#0098025	0098003	0.0378713077224215	1.1648619305006822	0.2802967848309983
5C51	A	983.0	3.43	5428	9606	0008408#0003682#0003677#0003887#0002020	0005760#0042645#0005739#0032991#0043195	0007568#0006287#0071333#0006259#0006261#0006264#0010332#0055093#0009416	0.0221635704012939	1.1397083270505175	0.3492615117289321
6U7G	B	899.0	2.35	290	9606	0004177#0070006#0008237#0042277#0038023#0001618#0008270	0005737#0005793#0070062#0005615#0016021#0005765#0005886#0030667	0001525#0030154#0043312#0043171#0006508#0008217#0007165	0.0405142315587992	1.303541568245205	0.2151799687010964
4BTQ	B	761.0	7.5	956438	10879	0042802#0003723	0039616#0039625#0019013#0019012	#	0.0485591672984234	1.2274277195054903	0.2626016260162613
1S77	D	828.0	2.69	1261050	10760	0003677#0003899	#	0039695#0006351	0.0603197117920988	1.261708267296977	0.2364649681528672
4F5C	B	900.0	3.2	397520	9823	0070006#0042277#0001618#0008270	0005737#0016021#0005886	0001525#0030154#0043171#0006508#0008217#0007165	0.0341226001527206	1.285986888714758	0.3116554054054063
3C3L	B	1085.0	2.4	5075715	10752	0005524#0003899#0005525#0046872	0019012	#	0.0578458381795965	1.2308216977421875	0.3319039451114933
