# Supplementary material for: Identifying and profiling structural similarities between Spike of SARS-CoV-2 and other viral or host proteins with Machaon
Source: Commun Biol. 2023 Jul 19;6:752. doi: 10.1038/s42003-023-05076-7 (PMC10356814; doi:10.1038/s42003-023-05076-7)
Supplement: Supplementary file 6 — Supplementary Data 3 [file 42003_2023_5076_MOESM6_ESM.zip › 6VXXp_A_whole/candidates/6VXXp_A-merged-enriched_eval_full.csv]

pdbId	chainId	chainLength	resolution	geneId	taxonomy	molecularFunction	cellularComponent	biologicalProcess	b-phipsi	w-rdist	t-alpha	1D-score	1D-identity	1D-identity-ng	1D-identity-gaps	1DPDB-score	1DPDB-identity	1DPDB-identity-ng	1DPDB-identity-gaps	2D-score	2D-identity	2D-identity-ng	2D-identity-gaps	5UTR-score	5UTR-identity	5UTR-identity-ng	5UTR-identity-gaps	CDS-score	CDS-identity	CDS-identity-ng	CDS-identity-gaps	3UTR-score	3UTR-identity	3UTR-identity-ng	3UTR-identity-gaps	3D-score	3D-score-cand	length	chemSim	molecularFunctionSim	cellularComponentSim	biologicalProcessSim	geneLength	refSeqId	uniprotId	proteinName	geneName	organismName
6VXXp	A	972.0	2.8	43740568	2697049	0046789#0042802	0030666#0005788#0005793#0044173#0020002#0016021#0019031#0055036	0075509#0039654#0019064#0009405#0046813#0039587#0039502#0046718#0019082#0019081	0.0	0.0	0.0																																		#	#	#	#
6Q06	B	1159.0	2.7	#	1235996	#	0044173#0020002#0016021#0019031#0055036	0075509#0039654#0019064#0009405#0046813	0.0024509101790042	0.1324314685983287	0.1140602582496417	1564.0	0.2991746905089408	0.371160409556314	282.0	0.0	0.0	0.0	2193.0	2017.5	0.5050872093023255	0.8506731946144431	559.0	0.0	-1.0	-1.0	-1.0	0.0	-1.0	-1.0	-1.0	0.0	-1.0	-1.0	-1.0	0.8371	0.7793	1159.0	0.7697142857142857	0.0	0.625	0.5	-	-	K0BRG7	Spike glycoprotein	S	Human betacoronavirus 2c EMC/2012
6SUQ	A	2134.0	3.7	1502321	12227	0005524#0004197#0004386#0016818#0003723#0003968#0008236#0005198	0019029	0018144#0006351#0039694	0.0036509990530476	0.5196812082616655	0.1720754716981141	94.0	0.0862851952770208	0.2783203125	2279.0	1.0	0.0003160556257901	0.5	3162.0	0.0	-1.0	-1.0	-1.0	0.0	-1.0	-1.0	-1.0	4139.0	0.2854912572855953	0.8117786327315774	6229.0	0.0	-1.0	-1.0	-1.0	0.2787	0.1629	2134.0	0.9962880475129918	0.0	0.0	0.0	9494	NC_001555	P04517	Genome polyprotein	#	Tobacco etch virus
6CRW	A	1068.0	3.9	1489668	694009	0046789#0042802	0044173#0020002#0016021#0019031#0055036	0075509#0039654#0019064#0009405#0046813#0039587#0039502#0019082#0019081	0.0018878665319748	0.2095540211287667	0.2257300710339398	5230.0	0.7635082223962412	0.7793764988009593	26.0	2610.0	0.6331615120274914	0.7840425531914894	224.0	1922.0	0.4969696969696969	0.8367346938775511	536.0	1063.0	0.8851851851851852	0.9227799227799228	11.0	10394.0	0.7314532520325203	0.7879036672140121	282.0	1064.0	0.2238341968911917	0.9818181818181818	745.0	0.8642	0.8688	1068.0	-1.0	1.0	0.625	0.9	29751	NC_004718	P59594	Spike glycoprotein	S	Severe acute respiratory syndrome coronavirus
5SZS	C	1177.0	3.4	2943499	277944	0046789	0044173#0016021#0019031#0055036	0075509#0039654#0019064#0009405#0046813	0.0029296939330889	0.5902245346751667	0.1800911854103348	1065.5	0.2333333333333333	0.3570741097208855	551.0	0.0	0.0	0.0	2210.0	1910.0	0.4599040438656614	0.8934753661784287	708.0	276.0	0.4628571428571428	0.8059701492537313	149.0	4153.0	0.468192868719611	0.7815353398714914	1979.0	207.5	0.3718309859154929	0.8198757763975155	194.0	0.643	0.5923	1177.0	-1.0	0.5	0.5	0.5	27553	NC_005831	Q6Q1S2	Spike glycoprotein	S	Human coronavirus NL63
6JX7	A	1245.0	3.31	1258630	10665	#	0019012	#	0.0089946953570648	0.3820945544603884	0.1452802359882015	64.5	0.0763582966226138	0.2613065326633166	964.0	0.0	0.0	0.0	2277.0	1557.5	0.399616368286445	0.876577840112202	851.0	0.0	-1.0	-1.0	-1.0	1590.5	0.2709595959595959	0.8092006033182504	2634.0	0.0	-1.0	-1.0	-1.0	0.5869	0.5168	1245.0	0.8111044055522028	0.0	0.0	0.0	168903	NC_000866	P10104	Fibritin	wac	Enterobacteria phage T4
6JNX	C	1340.0	4.08	61756339; 948488	83333	0003677#0003899#0032549	0005737#0005829#0016020	0046677#0006351	0.0077525512120923	0.7166038270730439	0.1084939329050689	72.5	0.1368540601930721	0.2822014051522248	907.0	0.0	0.0	0.0	2370.0	1116.5	0.32830626450116	0.8761609907120743	1078.0	0.0	-1.0	-1.0	-1.0	0.0	-1.0	-1.0	-1.0	0.0	-1.0	-1.0	-1.0	0.2331	0.1965	1340.0	0.9747587230883444	0.0	0.0	0.0	-	-	P0A8V2	DNA-directed RNA polymerase subunit beta	rpoB	Escherichia coli (strain K12)
6U7K	B	1064.0	3.14	935184	229032	#	0044173#0016021#0019031#0055036	0075509#0039654#0019064#0009405#0046813	0.0029173145707612	0.6541464905993277	0.1955350269438036	1025.5	0.2273869346733668	0.3402255639097744	528.0	1.0	0.0004766444232602	0.5	2096.0	1807.0	0.4639475600873998	0.8762035763411279	646.0	0.0	-1.0	-1.0	-1.0	4103.0	0.4512363996043521	0.7814319972593354	2136.0	0.0	-1.0	-1.0	-1.0	0.612	0.617	1064.0	-1.0	0.0	0.5	0.5	28033	NC_003436	Q91AV1	Spike glycoprotein	S	Porcine epidemic diarrhea virus (strain CV777)
6IXA	B	959.0	3.21	918758	#	#	#	#	0.0040207993518437	0.5537283940081837	0.2514101531023378	1098.0	0.2653061224489796	0.3678048780487805	396.0	1.0	0.000502512562814	0.5	1988.0	1608.5	0.450190114068441	0.8744460856720827	638.0	293.5	0.4655172413793103	0.7751196172248804	139.0	3958.5	0.4624488917581235	0.7968112717834631	1950.0	360.5	0.3246492985971944	0.84375	307.0	0.6197	0.6837	959.0	-1.0	0.0	0.0	0.0	27317	NC_002645	P15423	Spike glycoprotein	S	Human coronavirus 229E
6VSJ	A	1122.0	3.94	1489752	11142	0042802	0044173#0044177#0020002#0016021#0019031#0055036	0075509#0039654#0019064#0009405#0046813	0.0036584256875617	0.1342854577285206	0.2739950779327331	1574.0	0.3077994428969359	0.3807062876830319	275.0	1.0	0.0027945971122496	0.8571428571428571	2140.0	1436.5	0.4014895057549086	0.8759231905465288	800.0	237.5	0.4299674267100977	0.7904191616766467	140.0	4423.5	0.4817289622050532	0.7669547872340425	1781.0	307.0	0.3817204301075269	0.7759562841530054	189.0	0.8235	0.7905	1122.0	0.860702875399361	0.5	0.625	0.5	31357	NC_001846	P11224	Spike glycoprotein	S	Murine coronavirus (strain A59)
6N4C	D	1358.0	17.0	61756340; 948487	83333	0003677#0003899#0000287#0008270	0005737#0005829#0016020	0046677#0006351	0.0115588325378064	0.9450561519258645	0.0907920154539598	47.5	0.1395868230039084	0.281214848143982	902.0	1.0	0.0004189359028068	0.5	2385.0	1009.0	0.2704026115342763	0.9019963702359348	1287.0	0.0	-1.0	-1.0	-1.0	0.0	-1.0	-1.0	-1.0	0.0	-1.0	-1.0	-1.0	0.1111	0.2934	316.0	0.994810971089696	0.0	0.0	0.0	-	-	P0A8T7	DNA-directed RNA polymerase subunit beta'	rpoC	Escherichia coli (strain K12)
5MBV	B	1127.0	3.8	947286	83333	0043138#0005524#0008094#0003677#0003678#0015616#0004520#0008854#0000287	0005829#0009338	0044355#0006310#0000724#0000725#0009314	0.0369625306568306	0.5951203096154851	0.1286337209302335	39.5	0.0926024481106971	0.3031358885017421	1305.0	1.0	0.0004636068613815	0.5	2155.0	841.0	0.2571599045346062	0.8923395445134575	1193.0	0.0	-1.0	-1.0	-1.0	0.0	-1.0	-1.0	-1.0	0.0	-1.0	-1.0	-1.0	0.2239	0.2167	1121.0	0.9747587230883444	0.0	0.0	0.0	-	-	P08394	RecBCD enzyme subunit RecB	recB	Escherichia coli (strain K12)
6U1X	A	2059.0	3.0	1489835	11285	0005524#0003924#0046872#0004482#0003968	0030430#0019012	0039689#0019083	0.0387702766855966	0.8604511217481667	0.0862846104314223	61.0	0.1092094539527302	0.2887931034482758	1526.0	0.0	0.0	0.0	3092.0	0.0	-1.0	-1.0	-1.0	0.0	-1.0	-1.0	-1.0	3929.5	0.3570002851439977	0.7979604843849586	3876.0	0.0	-1.0	-1.0	-1.0	0.2546	0.1533	2059.0	0.7879146919431279	0.0	0.0	0.0	11161	NC_001560	P03523	RNA-directed RNA polymerase L	L	Vesicular stomatitis Indiana virus (strain San Juan)
3AGQ	A	1199.0	3.22	61754844; 944866	83333	0005085#0003746#0008270	0005737#0005829#0016020	0006414	0.0118516850135266	1.038684565992971	0.1756245268735816	35.5	0.0418535127055306	0.2568807339449541	1120.0	0.0	0.0	0.0	2233.0	1292.0	0.3325168401714635	0.905	1033.0	0.0	-1.0	-1.0	-1.0	0.0	-1.0	-1.0	-1.0	0.0	-1.0	-1.0	-1.0	0.2151	0.1986	1199.0	-1.0	0.0	0.0	0.0	-	-	P0A6P3	Elongation factor Ts	tsf	Escherichia coli O157:H7
5XJ0	C	1114.0	4.0	3169736	300852	0003677#0003899#0032549	#	0006351	0.0052557970896752	1.0161975390211972	0.2636289666395457	50.5	0.1358180669614655	0.2657601977750309	774.0	0.0	0.0	0.0	2144.0	936.0	0.3062381852551984	0.8725314183123878	1030.0	0.0	-1.0	-1.0	-1.0	0.0	-1.0	-1.0	-1.0	0.0	-1.0	-1.0	-1.0	0.208	0.2024	1114.0	0.9740163325909428	0.0	0.0	0.0	-	-	Q8RQE9	DNA-directed RNA polymerase subunit beta	rpoB	Thermus thermophilus (strain HB8 / ATCC 27634 / DSM 579)
4QNL	A	826.0	2.41	11117680	1054461	#	#	#	0.0014355599270684	0.8185296976832606	0.5300492610837451	93.5	0.1208642808912896	0.2783825816485225	838.0	0.0	0.0	0.0	1877.0	678.5	0.2440354464894342	0.8731707317073171	1057.0	0.0	-1.0	-1.0	-1.0	2527.0	0.4017477562588569	0.7933768656716418	2090.0	0.0	-1.0	-1.0	-1.0	0.1845	0.2252	826.0	0.8509234828496042	0.0	0.0	0.0	72917	NC_015933	G0XNW5	Tail fiber protein	gp63.1	Escherichia phage vB_EcoP_G7C
3WOD	D	1488.0	3.6	3169754	300852	0003677#0003899#0000287#0008270	#	0006351	0.0166201484546346	1.0885523671250616	0.1393983859134275	31.0	0.1246739697443922	0.2715909090909091	1037.0	5.0	0.000397140587768	1.0	2517.0	0.0	-1.0	-1.0	-1.0	0.0	-1.0	-1.0	-1.0	0.0	-1.0	-1.0	-1.0	0.0	-1.0	-1.0	-1.0	0.186	0.1448	1488.0	0.9223367697594502	0.0	0.0	0.0	-	-	Q8RQE8	DNA-directed RNA polymerase subunit beta'	rpoC	Thermus thermophilus (strain HB8 / ATCC 27634 / DSM 579)
7BQX	W	1330.0	4.2	3783688	10377	0005198	0042025#0039622	#	0.0328019974094764	0.6649139606929222	0.2514101531023378	78.0	0.061214953271028	0.2548638132295719	1626.0	0.0	0.0	0.0	2364.0	1011.5	0.2665198237885463	0.8832116788321168	1268.0	0.0	-1.0	-1.0	-1.0	2742.0	0.3893621048646602	0.7661080074487896	2598.0	0.0	-1.0	-1.0	-1.0	0.1974	0.1716	1292.0	0.9747587230883444	0.0	0.0	0.0	171823	NC_007605	P03226	Major capsid protein	MCP	Epstein-Barr virus (strain B95-8)
5FOB	B	902.0	2.6	718	9606	0031715#0004866#0005102	0035578#0072562#0009986#0005788#0070062#0005576#0005615#0005886#0032991#0034774	0097242#1905114#0044267#0006956#0006957#0006958#0097278#0150062#0006631#0007186#0006955#0006954#0016322#0043312#0035846#0001970#0045766#2000427#0045745#0010828#0010884#0060100#0001934#0048260#0001798#0010575#0043687#0035590#0030449#0050776#0010866#0009617#0007165#0150064	0.0173558678195504	0.8101261006439774	0.2698282910874907	90.0	0.1470434327577184	0.2741463414634146	886.0	0.0	0.0	0.0	1933.0	1094.0	0.2686868686868687	0.890625	1037.0	67.0	0.1648351648351648	0.8490566037735849	220.0	2985.0	0.3719676549865229	0.7671994440583739	3058.0	106.0	0.2935153583617747	0.7543859649122807	179.0	0.1919	0.2189	902.0	0.7662116040955631	0.0	0.125	0.0	5231	NM_000064	P01024	Complement C3	C3	Homo sapiens
6BM8	A	665.0	4.1	24271469	10299	#	0044175#0044178#0020002#0016021#0019031#0055036	0046718#0019062	0.010683114059834	1.073758827916109	0.2354813046937161	47.0	0.0999375390381011	0.2777777777777778	1025.0	1.0	0.0005899705014749	0.5	1693.0	893.5	0.2748447204968944	0.8655256723716381	879.0	0.0	-1.0	-1.0	-1.0	1453.5	0.3233033164946189	0.7419354838709677	2569.0	0.0	-1.0	-1.0	-1.0	0.1477	0.2113	665.0	0.8152634766807996	0.0	0.5	0.1	152222	NC_001806	P10211	Envelope glycoprotein B	gB	Human herpesvirus 1 (strain 17)
5MBV	C	1121.0	3.8	947294	83333	0005524#0003677#0003678#0008854	0009338	0044355#0006310#0000724#0009314	0.0435629350335852	0.6939066807138918	0.1909509202453994	39.5	0.1331306990881459	0.292	895.0	0.0	0.0	0.0	2151.0	926.5	0.2544910179640718	0.8835758835758836	1189.0	0.0	-1.0	-1.0	-1.0	0.0	-1.0	-1.0	-1.0	0.0	-1.0	-1.0	-1.0	0.1555	0.245	593.0	0.9747587230883444	0.0	0.0	0.0	-	-	P07648	RecBCD enzyme subunit RecC	recC	Escherichia coli (strain K12)
6VR4	B	2129.0	3.5	16797463	1327990	#	#	#	0.0404145295111039	0.8949111507902732	0.1503703703703718	105.5	0.1247927031509121	0.2891450528338136	1371.0	0.0	0.0	0.0	3194.0	0.0	-1.0	-1.0	-1.0	0.0	-1.0	-1.0	-1.0	4164.5	0.3745562970325145	0.794099939795304	3721.0	0.0	-1.0	-1.0	-1.0	0.2873	0.1676	2129.0	0.8767772511848341	0.0	0.0	0.0	100418	NC_021806	S0A2C3	Structural protein	Phi14:2_gp077	Cellulophaga phage phi14:2
5EFV	A	631.0	2.2	1258059	12360	#	#	#	0.0021436252799728	0.8948372302569754	0.6752966558791815	59.0	0.1053380782918149	0.2936507936507936	901.0	0.0	0.0	0.0	1661.0	661.0	0.2207207207207207	0.8936170212765957	1003.0	0.0	-1.0	-1.0	-1.0	2078.5	0.3415484192183221	0.7995337995337995	2301.0	0.0	-1.0	-1.0	-1.0	0.1565	0.2358	631.0	0.9188811188811188	0.0	0.0	0.0	43604	NC_004615	Q8SDT4	Phi ETA orf 56-like protein	#	Staphylococcus phage phi 11
6RIE	B	1129.0	3.1	3707674	10254	0003677#0003899#0046872#0032549	0019012	0006351	0.011593780066183	0.98662189902371	0.2930890924229816	47.5	0.1117287381878821	0.3150470219435736	1161.0	0.0	0.0	0.0	2162.0	977.5	0.2413793103448276	0.9157427937915744	1260.0	0.0	-1.0	-1.0	-1.0	3243.0	0.4289646411179335	0.7810331534309946	2129.0	0.0	-1.0	-1.0	-1.0	0.2093	0.2017	1129.0	0.94336917562724	0.0	0.0	0.0	194711	NC_006998	Q76ZP7	DNA-directed RNA polymerase 133 kDa polypeptide	RPO132	Vaccinia virus (strain Western Reserve)
6DJY	D	1056.0	3.9	22157883	1567404	#	#	#	0.0139607208661705	0.82241805363372	0.4273897058823543	85.0	0.1126927639383155	0.2954898911353033	1043.0	0.0	0.0	0.0	2086.0	638.5	0.1714934696195343	0.9292307692307692	1436.0	0.0	-1.0	-1.0	-1.0	3251.5	0.4376528117359413	0.7894947874899759	2005.0	0.0	-1.0	-1.0	-1.0	0.2025	0.205	1056.0	0.9062068965517242	0.0	0.0	0.0	3227	NC_025485	A0A0A0U955	Turret protein	#	Fako virus
4W8F	B	2609.0	3.54	853928	559292	0005524#0008569#0045505#0051959	0000235#0005938#0005868#0005881#0030286#0005816	0031122#0040001#0000132#0051293#0000741#0007018#0072382#0000278#0000070#0007097#0030473	0.0684363180410021	1.0078988689220416	0.1068898905344493																																		P36022	Dynein heavy chain, cytoplasmic	DYN1	Saccharomyces cerevisiae (strain ATCC 204508 / S288c)
3DUZ	A	418.0	2.95	1403961	46015	0042802	0020002#0016021#0019031#0055036	0039654#0039663#0019048#0046761#0046718	0.0079553141718156	0.8729850761879854	0.5452736318407969	48.5	0.0854826823876197	0.2710280373831775	929.0	0.0	0.0	0.0	1450.0	607.0	0.2327811682650392	0.8811881188118812	844.0	0.0	-1.0	-1.0	-1.0	1426.0	0.2347657198349113	0.7785829307568438	2877.0	0.0	-1.0	-1.0	-1.0	0.1283	0.263	418.0	0.9522792022792024	0.5	0.5	0.2	133894	NC_001623	P17501	Major envelope glycoprotein	GP64	Autographa californica nuclear polyhedrosis virus
5Z58	D	1722.0	4.9	6633	9606	0003723#1990446	0071013#0005829#0070062#0034709#0005654#0005634#0034715#0071011#0030532#0034719#0005681#0005685#0005689#0005686#0071007#0071005#0005687#0046540#0005682	0051170#0000398#0008380#0000245#0000387	0.0333150564532793	0.6286258163238703	0.373121131741823	37.0	0.0217560217560217	0.2692307692307692	1183.0	0.0	0.0	0.0	2752.0	0.0	-1.0	-1.0	-1.0	148.0	0.3688760806916426	0.7664670658682635	180.0	327.0	0.0622395833333333	0.7734627831715211	3531.0	175.5	0.35	0.8235294117647058	138.0	0.0518	0.4124	79.0	0.3228346456692913	0.0	0.0	0.0	689	NM_177542	P62316	Small nuclear ribonucleoprotein Sm D2	SNRPD2	Homo sapiens
5Z58	A	2211.0	4.9	10594	9606	0070122#0070530#0097157#0003723#0030619#0030620#0030623#0017070	0071013#0016020#0016607#0005654#0005634#0071006#0071007#0071005#0046540#0005682	0071222#0071356#0006397#0000398#0008380#0000375#0000244	0.038983275240728	1.05297197906099	0.1419117647058836	69.5	0.0760831278619232	0.2808842652795839	2070.0	5.0	0.0003081664098613	1.0	3244.0	0.0	-1.0	-1.0	-1.0	86.5	0.2092198581560283	0.7195121951219512	200.0	3582.0	0.3486421725239617	0.7893309222423146	4194.0	135.0	0.3345070422535211	0.8050847457627118	166.0	0.0534	0.3953	97.0	0.9261603375527426	0.0	0.0	0.0	7280	NM_006445	Q6P2Q9	Pre-mRNA-processing-splicing factor 8	PRPF8	Homo sapiens
6ODM	S	1328.0	4.3	2703366	#	#	#	#	0.0209586023513209	0.6664629639900037	0.4419684308263705	30.5	0.0553892215568862	0.2901960784313726	1081.0	1.0	0.0004242681374628	0.5	2355.0	956.0	0.2592592592592592	0.9101338432122372	1313.0	0.0	-1.0	-1.0	-1.0	611.5	0.1367351994054991	0.7439353099730458	3295.0	0.0	-1.0	-1.0	-1.0	0.0416	0.6885	48.0	0.9747587230883444	0.0	0.0	0.0	152222	NC_001806	G8H8D9	Triplex capsid protein 2	UL18	Human herpesvirus 1
5GNQ	B	901.0	2.1	1494172	12353	0008408#0003677#0003887#0046872#0000166	#	0039686#0006260	0.0178143955248275	1.2286974092945095	0.196456086286596	61.0	0.1276024177300201	0.2765647743813683	802.0	0.0	0.0	0.0	1931.0	1090.0	0.3101529902642559	0.9046653144016228	945.0	0.0	-1.0	-1.0	-1.0	2764.5	0.4003237742830712	0.7832579185520362	2114.0	0.0	-1.0	-1.0	-1.0	0.1976	0.2256	901.0	0.7876631079478055	0.0	0.0	0.0	167560	NC_004928	Q38087	DNA-directed DNA polymerase	43	Escherichia phage RB69
5Z58	3	1177.0	4.9	23450	9606	0044877#0030620	0071013#0005730#0005654#0005634#0005689#0005686#0071005	0000398#0042177#0008380#0000375	0.0059405576923831	1.135019393810448	0.3434256055363327	55.5	0.0988310308182784	0.3059210526315789	1274.0	1.0	0.000453514739229	0.5	2203.0	0.0	-1.0	-1.0	-1.0	172.5	0.3495145631067961	0.7769784172661871	170.0	3006.0	0.4219975237309121	0.7775665399239544	2216.0	265.5	0.0275042444821731	0.8350515463917526	5696.0	0.2451	0.1711	1722.0	0.9747587230883444	0.0	0.0	0.0	9692	NM_012426	Q15393	Splicing factor 3B subunit 3	SF3B3	Homo sapiens
6DJY	B	1121.0	3.9	22157897	1567404	#	#	#	0.0133746808761787	0.7369154026396275	0.5686868686868696	0.0	-1.0	-1.0	-1.0	0.0	0.0	0.0	2151.0	891.5	0.2733900364520049	0.8910891089108911	1141.0	0.0	-1.0	-1.0	-1.0	0.0	-1.0	-1.0	-1.0	0.0	-1.0	-1.0	-1.0	0.1985	0.1921	1121.0	0.9710467706013364	0.0	0.0	0.0	-	-	A0A0A0U7Z7	#	#	#
6FBS	A	1181.0	3.07	29894	9606	0019899#0035925	0005847#0005654#0005634	0031124#0006406#0006378#0000398#0098789#0006369#0006388	0.009226687568276	1.1631524184484272	0.3072390572390577	32.5	0.015028901734104	0.3223140495867768	2474.0	0.0	0.0	0.0	2222.0	1172.5	0.3070388349514563	0.8815331010452961	1074.0	67.5	0.1538461538461538	0.7924528301886793	220.0	2419.0	0.3642300018138944	0.7603180613404014	2872.0	75.5	0.2320675105485232	0.6962025316455697	158.0	0.2131	0.198	1181.0	0.960555149744339	0.0	0.0	0.0	4480	NM_013291	Q10570	Cleavage and polyadenylation specificity factor subunit 1	CPSF1	Homo sapiens
5JK7	B	1133.0	3.49	1642	9606	0097602#0003684#0003677#0044877#0030674#0071987	0000781#0080008#0031464#0031465#0005737#0070062#0005615#0005654#0005634#0032991#0035861	0051702#0006974#0042769#0006281#0070911#0035518#0006289#0000715#0000717#0033683#0006295#0006296#0006294#0006293#0046726#0045722#0045732#0045070#1902188#0043687#0010498#0043161#0016567#1901990#0048511#0006283#0006511#0070914#0016032	0.0078933195052818	1.1680667865916412	0.314987298899239	72.0	0.1550940947436729	0.2740825688073394	669.0	0.0	0.0	0.0	2165.0	1066.5	0.2787878787878788	0.8932038834951457	1135.0	104.5	0.2705479452054795	0.7181818181818181	182.0	2789.0	0.4024748322147651	0.774727492935002	2291.0	223.5	0.2027777777777777	0.7525773195876289	526.0	0.2013	0.1933	74.0	-1.0	0.0	0.0	0.0	4245	NM_001923	Q16531	DNA damage-binding protein 1	DDB1	Homo sapiens
5JSE	C	548.0	1.89	29059051	38018	#	#	#	0.0115341367716502	0.8643464682263704	0.5545545545545565	99.0	0.1024258760107816	0.3114754098360656	996.0	0.0	0.0	0.0	1578.0	688.5	0.260545905707196	0.8536585365853658	840.0	0.0	-1.0	-1.0	-1.0	2268.0	0.3602850823298107	0.7911494873178629	2216.0	0.0	-1.0	-1.0	-1.0	0.1602	0.2681	548.0	0.812192118226601	0.0	0.0	0.0	40570	NC_031086	A0A159BDB5	Tail fiber	phiAB6_gp40	Acinetobacter phage phiAB6
4L72	A	728.0	3.0	1803	9606	0004177#0045499#0008239#0042802#0002020#0042803#0004252#0008236#0005102#0001618	0016324#0009986#0030139#0070062#0005576#0005925#0016021#0046581#0030027#0031258#0005765#0016020#0045121#0005886	0001662#0007155#0043542#0035641#0010716#0090024#0008284#0006508#0036343#0033632#0050796#0001666#0042110#0031295	0.0010654997461961	1.3676359647837204	0.3387931034482767	48.5	0.0762554246745195	0.2887323943661972	1187.0	1.0	0.0005694760820045	0.5	1754.0	940.0	0.3200312989045383	0.8520833333333333	798.0	158.0	0.2974504249291784	0.7191780821917808	207.0	2428.5	0.3854217454900048	0.7822859970311727	2081.0	260.5	0.1566037735849056	0.8019323671497585	853.0	0.1779	0.2386	728.0	0.8146577831617202	0.5	0.125	0.0	3573	NM_001935	P27487	Dipeptidyl peptidase 4	DPP4	Homo sapiens
3SUC	A	767.0	2.15	6446499	10756	0005524#0046872	0098024	0098671#0098994#0019062	0.017773135174864	0.9754605017002388	0.3296232876712335	106.5	0.1337086558761435	0.2691218130311614	715.0	0.0	0.0	0.0	1797.0	771.5	0.268471104608632	0.8534883720930233	937.0	0.0	-1.0	-1.0	-1.0	2541.0	0.3936395759717314	0.7801120448179272	2103.0	0.0	-1.0	-1.0	-1.0	0.2014	0.2588	767.0	0.7043661230931089	0.0	0.0	0.0	19282	NC_011048	P20345	Pre-neck appendage protein	12	Bacillus phage phi29
6PPD	T	1360.0	3.7	4961452	868565	0005198	0042025#0039622#0019012	#	0.0387619317495099	0.6441784634722221	0.4067028985507259	83.5	0.1612135633551457	0.2799586776859504	713.0	1.0	0.000418410041841	0.5	2388.0	1020.0	0.2688756110809343	0.8983666061705989	1290.0	0.0	-1.0	-1.0	-1.0	2750.0	0.3986641221374046	0.7699963140434943	2527.0	0.0	-1.0	-1.0	-1.0	0.1036	0.2852	291.0	0.960555149744339	0.0	0.0	0.0	137969	NC_009333	Q2HRA7	Major capsid protein	MCP	Human herpesvirus 8 type P (isolate GK18)
5C56	A	528.0	2.69	7874	9606	0004197#0101005#1990380#0002039#0008022#0004843#0008134#0031625	0005694#0005829#0016604#0005654#0005634#0016605#0032991	0035616#0010216#0035520#0007275#0032088#0032435#1901537#0016579#0070536#0050821#0016567#0042752#0051090#0006111#0031647#1905279#1901796#1904353#0048511#0006283#0006511#0016032	0.0093293517658824	0.8927057179358071	0.700985761226727	36.5	0.1239157372986369	0.2628120893561104	853.0	0.0	0.0	0.0	1558.0	599.5	0.2286634460547504	0.8987341772151899	926.0	74.5	0.0807453416149068	0.8024691358024691	724.0	3052.5	0.4268424465096174	0.7887380191693291	2123.0	265.5	0.0781573498964803	0.7626262626262627	1734.0	0.0116	0.3646	13.0	0.9703043801039348	0.0	0.0	0.0	5831	NM_003470	Q93009	Ubiquitin carboxyl-terminal hydrolase 7	USP7	Homo sapiens
2INY	A	941.0	3.9	1476562	10553	0005198	0042025#0039623	0075521#0046718	0.0350437736040393	0.9732508404820068	0.2771381578947374	59.0	0.1384311140408701	0.3008595988538682	819.0	1.0	0.0005078720162519	0.5	1967.0	441.5	0.1877323420074349	0.8487394957983193	1257.0	0.0	-1.0	-1.0	-1.0	540.0	0.1076923076923077	0.7734806629834254	3357.0	0.0	-1.0	-1.0	-1.0	0.1841	0.2034	941.0	0.9625275532696548	0.0	0.0	0.1	43804	NC_001720	P42671	Hexon protein	L3	Fowl adenovirus A serotype 1 (strain CELO / Phelps)
6GKM	A	689.0	3.87	71586	10090	0005524#0003677#0003725#0016787#0042802#0043021#0003724#0003727#0008270	0005737#0005634	0071360#0051607#0045087#0039530#0032727#0032728#0032755#0060760#0032760#0016925#0009615	0.0321951474980933	1.3036701913044253	0.2057453416149082	41.0	0.068814855270344	0.2698072805139186	1364.0	0.0	0.0	0.0	1722.0	840.0	0.2732778198334595	0.9002493765586035	920.0	0.0	-1.0	-1.0	-1.0	0.0	-1.0	-1.0	-1.0	0.0	-1.0	-1.0	-1.0	0.1553	0.2186	689.0	0.7839433293978748	0.5	0.0	0.0	-	-	Q8R5F7	Interferon-induced helicase C domain-containing protein 1	Ifih1	Mus musculus
5W0P	C	849.0	3.01	20215	10090	0001664#0002046#0051219#0030507	0016020#0001917#0001750	0002031#0007165	0.0329116368796852	0.8598709666419544	0.4541198501872665	33.5	0.0701754385964912	0.3116883116883117	1060.0	0.0	0.0	0.0	1722.0	0.0	-1.0	-1.0	-1.0	0.0	-1.0	-1.0	-1.0	0.0	-1.0	-1.0	-1.0	0.0	-1.0	-1.0	-1.0	0.2002	0.2397	849.0	0.8103552077062011	0.0	0.0	0.0	-	-	P20443	S-arrestin	Sag	Mus musculus
5GAI	0	662.0	10.5	1262799	10754	0052775	0098024	0098671#0098995#0044409#0008152#0009405#0019062	0.029095905402016	0.8905897279029951	0.4734345351043652	53.0	0.0951048951048951	0.2666666666666666	920.0	0.0	0.0	0.0	1692.0	0.0	-1.0	-1.0	-1.0	0.0	-1.0	-1.0	-1.0	2008.5	0.3216715257531584	0.7742690058479532	2406.0	0.0	-1.0	-1.0	-1.0	0.1822	0.2495	721.0	0.9625	0.0	0.0	0.1	41724	NC_002371	P12528	Tail spike protein	9	Salmonella phage P22
1URJ	A	1029.0	3.0	2703458	10299	0003677#0046872#0003697	0042025#0039715	0039686#0006260	0.0200453915118201	1.2247771668773888	0.2963272120200342	20.5	0.0314606741573033	0.2868852459016393	1981.0	0.0	0.0	0.0	2069.0	1096.5	0.3173455978975033	0.8829981718464351	975.0	0.0	-1.0	-1.0	-1.0	1729.5	0.3499005964214712	0.7385648342425514	2647.0	0.0	-1.0	-1.0	-1.0	0.2244	0.232	1028.0	0.8329145728643216	0.0	0.0	0.0	152222	NC_001806	P04296	Major DNA-binding protein	DBP	Human herpesvirus 1 (strain 17)
5W0K	A	655.0	3.1	3783742	10377	#	0044175#0020002#0016021#0019031#0055036	0019064	0.0202168341000198	1.2937934026580653	0.2667210440456775	25.0	0.0573671497584541	0.2941176470588235	1333.0	1.0	0.0005941770647653	0.5	1681.0	979.5	0.3125	0.8924485125858124	811.0	0.0	-1.0	-1.0	-1.0	1817.0	0.2921478060046189	0.7842529448233106	2717.0	0.0	-1.0	-1.0	-1.0	0.1586	0.233	31.0	-1.0	0.0	0.5	0.1	171823	NC_007605	P03231	Envelope glycoprotein H	gH	Epstein-Barr virus (strain B95-8)
6QAJ	A	439.0	2.9	1258585	10665	0003796	0030430	0016998#0019835#0042742#0009253#0044659	0.0755632221965389	1.0185576143331692	0.2493966210780385	26.0	0.0326594090202177	0.2781456953642384	1135.0	1.0	0.0029563932002956	0.6666666666666666	1347.0	681.5	0.1685490877497828	0.9326923076923076	943.0	0.0	-1.0	-1.0	-1.0	603.0	0.0919184095016782	0.8018018018018018	3429.0	0.0	-1.0	-1.0	-1.0	0.1226	0.2422	439.0	0.7236559139784946	0.0	0.0	0.0	168903	NC_000866	P00720	Endolysin	E	Enterobacteria phage T4
5JNX	A	1133.0	6.56	4864	9606	0015485#0038023#0015248#0004888#0001618	0005783#0070062#0005576#0005794#1905103#0016021#0005887#0031902#0005765#0005764#0016020#0045121#0005635#0048471	0007628#0006914#0008206#0071404#0071383#0033344#0042632#0008203#0030301#0006897#0090150#0010467#0032367#0034383#0007041#0031579#0060548#0016242#0006486#0046686#0042493#0046718	0.0572432159567155	0.749116432715529	0.4419684308263705	66.0	0.1068012752391073	0.3004484304932735	1213.0	0.0	0.0	0.0	2166.0	1000.5	0.2424242424242424	0.9244444444444444	1266.0	101.5	0.2136498516320474	0.7912087912087912	246.0	3064.0	0.4164832966593318	0.7827067669172932	2339.0	251.0	0.2111959287531806	0.8177339901477833	583.0	0.2545	0.2441	87.0	-1.0	0.0	0.125	0.1	4760	NM_000271	O15118	NPC intracellular cholesterol transporter 1	NPC1	Homo sapiens
5DTO	A	852.0	2.6	5075727	408692	0005524#0003725#0005216#0046872#0004482#0004483#0017111#0046983#0003724#0003968#0004252#0005198	0005576#0044167#0033650#0042025#0044220#0016021#0044385#0019028#0019031#0055036	0075512#0039654#0039520#0039707#0051259#0039545#0039564#0039574#0039502#0039694#0019062	0.0213486994266316	1.2805385615084557	0.2952460383653055	89.5	0.0789259560618388	0.298155737704918	2711.0	0.0	0.0	0.0	1884.0	799.5	0.2398921832884097	0.89	1084.0	109.0	0.2135231316725978	0.7692307692307693	203.0	3766.0	0.2525680897182169	0.7919621749408984	7227.0	181.5	0.3080082135523614	0.8241758241758241	305.0	0.2118	0.2521	852.0	0.7213822894168467	0.0	0.375	0.2	10707	NC_001475	Q6YMS4	Genome polyprotein	pol	Dengue virus type 3 (strain Sri Lanka/1266/2000)
5HX2	A	1030.0	3.8	1258549	10665	#	0019012#0098025	0098003	0.0378713077224215	1.1648619305006822	0.2802967848309983	73.5	0.1010161386730424	0.2674050632911392	1041.0	0.0	0.0	0.0	2060.0	503.5	0.2409937888198757	0.8622222222222222	1160.0	0.0	-1.0	-1.0	-1.0	3137.0	0.4205524861878453	0.7942404006677797	2129.0	0.0	-1.0	-1.0	-1.0	0.2015	0.2081	340.0	-1.0	0.0	0.0	0.0	168903	NC_000866	P19061	Baseplate wedge protein gp7	7	Enterobacteria phage T4
5C51	A	983.0	3.43	5428	9606	0008408#0003682#0003677#0003887#0002020	0005760#0042645#0005739#0032991#0043195	0007568#0006287#0071333#0006259#0006261#0006264#0010332#0055093#0009416	0.0221635704012939	1.1397083270505175	0.3492615117289321	47.5	0.1277584204413472	0.2784810126582278	932.0	0.0	0.0	0.0	2019.0	691.5	0.2504780114722753	0.8733333333333333	1119.0	139.0	0.2795180722891566	0.7204968944099379	254.0	2408.5	0.3446555363653809	0.7704847704847705	2880.0	272.0	0.3418803418803419	0.8333333333333334	276.0	0.1996	0.2135	358.0	-1.0	0.0	0.0	0.0	4462	NM_002693	P54098	DNA polymerase subunit gamma-1	POLG	Homo sapiens
6U7G	B	899.0	2.35	290	9606	0004177#0070006#0008237#0042277#0038023#0001618#0008270	0005737#0005793#0070062#0005615#0016021#0005765#0005886#0030667	0001525#0030154#0043312#0043171#0006508#0008217#0007165	0.0405142315587992	1.303541568245205	0.2151799687010964	68.0	0.1188630490956072	0.2658959537572254	856.0	0.0	0.0	0.0	1930.0	1209.5	0.3342816500711237	0.8969465648854962	882.0	0.0	-1.0	-1.0	-1.0	0.0	-1.0	-1.0	-1.0	0.0	-1.0	-1.0	-1.0	0.2095	0.2397	899.0	0.7626062322946175	0.0	0.25	0.0	-	-	P15144	Aminopeptidase N	ANPEP	Homo sapiens
4BTQ	B	761.0	7.5	956438	10879	0042802#0003723	0039616#0039625#0019013#0019012	#	0.0485591672984234	1.2274277195054903	0.2626016260162613	67.5	0.0842237586423633	0.2971175166297117	1140.0	0.0	0.0	0.0	1791.0	830.5	0.2633477633477633	0.9012345679012346	981.0	0.0	-1.0	-1.0	-1.0	1773.5	0.3484560570071259	0.763267429760666	2288.0	0.0	-1.0	-1.0	-1.0	0.1751	0.2269	761.0	0.30078125	0.5	0.0	0.0	6374	NC_003715	P11126	Major inner protein P1	P1	Pseudomonas phage phi6
1S77	D	828.0	2.69	1261050	10760	0003677#0003899	#	0039695#0006351	0.0603197117920988	1.261708267296977	0.2364649681528672	64.5	0.1432664756446991	0.2631578947368421	636.0	5.0	0.0005373455131649	1.0	1860.0	688.0	0.2323848238482384	0.8886010362694301	1090.0	0.0	-1.0	-1.0	-1.0	2269.5	0.3821025994939038	0.7809120827456512	2220.0	0.0	-1.0	-1.0	-1.0	0.195	0.2387	828.0	-1.0	0.0	0.0	0.0	39937	NC_001604	P00573	T7 RNA polymerase	1	Escherichia phage T7
4F5C	B	900.0	3.2	397520	9823	0070006#0042277#0001618#0008270	0005737#0016021#0005886	0001525#0030154#0043171#0006508#0008217#0007165	0.0341226001527206	1.285986888714758	0.3116554054054063	64.5	0.126657824933687	0.2623626373626374	780.0	0.0	0.0	0.0	1932.0	1178.0	0.3359430604982206	0.8956356736242884	878.0	0.0	-1.0	-1.0	-1.0	0.0	-1.0	-1.0	-1.0	0.0	-1.0	-1.0	-1.0	0.2193	0.2508	900.0	0.7627406568516422	0.0	0.125	0.0	-	-	P15145	Aminopeptidase N	ANPEP	Sus scrofa
3C3L	B	1085.0	2.4	5075715	10752	0005524#0003899#0005525#0046872	0019012	#	0.0578458381795965	1.2308216977421875	0.3319039451114933	69.5	0.0765899864682002	0.2625231910946197	2617.0	0.0	0.0	0.0	2115.0	841.5	0.2277580071174377	0.8951048951048951	1257.0	0.0	-1.0	-1.0	-1.0	4137.0	0.2470792259948886	0.8035025230038587	7587.0	0.0	-1.0	-1.0	-1.0	0.2031	0.2015	1085.0	0.9561989606533036	0.0	0.0	0.0	70153	NC_008720	Q859P9	Virion DNA-directed RNA polymerase	50	Enterobacteria phage N4
