# Supplementary material for: Identifying and profiling structural similarities between Spike of SARS-CoV-2 and other viral or host proteins with Machaon
Source: Commun Biol. 2023 Jul 19;6:752. doi: 10.1038/s42003-023-05076-7 (PMC10356814; doi:10.1038/s42003-023-05076-7)
Supplement: Supplementary file 6 — Supplementary Data 3 [file 42003_2023_5076_MOESM6_ESM.zip › 6VXXp_A_whole/candidates/6VXXp_A-merged-cluster.csv]

structureId	b-phipsi	w-rdist	t-alpha	cluster	originalLabels	outlierScores	probabilities
6NZK_C	0.0004375522414056	0.5088671528642625	0.2483922829582003	0	0	0.24495875429173447	1.0
6NZK_B	0.0004374721912988	0.5088712352124757	0.2493966210780385	0	0	0.24495875429173447	1.0
6NZK_A	0.0004374704284583	0.508869627107402	0.2554567502021032	0	0	0.24495875429173447	1.0
6OHW_B	0.0006666090512829	0.5209670719994314	0.2887966804979263	0	0	0.24495875429173447	1.0
6OHW_A	0.0006667585115563	0.5209703825752182	0.2877280265339983	0	0	0.24495875429173447	1.0
6OHW_C	0.0006667293043593	0.5209685919969056	0.2887966804979263	0	0	0.24495875429173447	1.0
6Q06_B	0.0024509101790042	0.1324314685983287	0.1140602582496417	0	-1	0.011007079041648144	0.0
6Q04_B	0.0024526601581095	0.1324338082319183	0.1310997815003649	0	0	0.3905115038642663	0.6094884961357337
6Q07_B	0.0024498114598624	0.1324312777537535	0.1572280178837559	0	0	0.22790787282174427	0.7720921271782557
6NB3_C	0.0023317224832349	0.388320117862958	0.0944326990838626	0	-1	0.12206424309584722	0.0
6NB7_B	0.0015325323584704	0.6361469193674103	0.2544426494345726	0	0	0.2273295383621402	1.0
6Q05_B	0.0025530484838612	0.1324925449354422	0.1589552238805978	0	0	0.22790787282174427	0.7720921271782557
6CRW_A	0.0018878665319748	0.2095540211287667	0.2257300710339398	0	0	0.22790787282174427	0.7720921271782557
6EQC_B	0.001071929282262	0.967614801212213	0.1132616487455207	0	0	0.1216136384011246	0.8783863615988754
6NB6_B	0.001464346718753	0.7247216489231284	0.2424000000000012	0	0	0.06765164080767737	1.0
6NB4_A	0.0020340194476174	0.3854903370647891	0.1882172915072697	0	0	0.22790787282174427	0.7720921271782557
6NB3_A	0.00211058372646	0.3756336246425965	0.1800911854103348	0	0	0.22790787282174427	0.7720921271782557
6Q04_C	0.0024505952811786	0.1324326919931832	0.2113884555382224	0	0	0.22790787282174427	0.7720921271782557
6Q06_C	0.0024511112080254	0.1324313426222992	0.2180392156862756	0	0	0.22790787282174427	0.7720921271782557
6Q06_A	0.002451413405448	0.1324318207206594	0.2180392156862756	0	0	0.22790787282174427	0.7720921271782557
6Q07_A	0.002449489143945	0.1324304793147823	0.2354813046937161	0	0	0.22790787282174427	0.7720921271782557
6Q04_A	0.0024511185995169	0.1324330350776695	0.2325396825396832	0	0	0.22790787282174427	0.7720921271782557
6Q07_C	0.002448889222965	0.1324292945320508	0.2443910256410262	0	0	0.22790787282174427	0.7720921271782557
6Q05_C	0.0025525933453496	0.1324904313139758	0.2374501992031885	0	0	0.22790787282174427	0.7720921271782557
6Q05_A	0.0025541250258228	0.1324900673509143	0.2394253790901843	0	0	0.22790787282174427	0.7720921271782557
6SUQ_A	0.0036509990530476	0.5196812082616655	0.1720754716981141	0	0	0.3218698040231534	0.6781301959768467
6M15_B	0.0017392029681651	0.7312616999304569	0.2209119496855351	0	0	0.06765164080767737	1.0
5SZS_C	0.0029296939330889	0.5902245346751667	0.1800911854103348	0	0	0.19422660567188305	0.805773394328117
6ZGF_A	0.0051023092110893	0.3002171410636229	0.1992277992278004	0	0	0.38411024259925747	0.6158897574007426
6CRZ_B	0.0047036653970511	0.4299911125469596	0.2038759689922489	0	0	0.23263865406951229	0.7673613459304878
6CS0_B	0.0047036653970511	0.4299911125469596	0.2038759689922489	0	0	0.23263865406951229	0.7673613459304878
6NB6_C	0.0018428368022685	0.5452004393711819	0.2813531353135325	0	0	0.24495875429173447	1.0
6JX7_A	0.0089946953570648	0.3820945544603884	0.1452802359882015	0	0	0.3009611989469516	0.6990388010530484
6NB6_A	0.0022244900405656	0.1312194030453203	0.2813531353135325	0	0	0.22790787282174427	0.7720921271782557
6U7K_B	0.0029173145707612	0.6541464905993277	0.1955350269438036	0	0	0.13996002360366858	0.8600399763963315
6ZGF_C	0.0051019720716208	0.3002149166495204	0.2266982622432871	0	0	0.3842814596526278	0.6157185403473722
6NB4_C	0.0017962506435109	0.6593056118566273	0.2824112303881103	0	0	0.14887560918244586	1.0
5SZS_B	0.0029292991957403	0.5902254849191415	0.222834645669292	0	0	0.24495875429173447	1.0
6CRX_A	0.0033192568526935	0.5652260151427542	0.2209119496855351	0	0	0.24495875429173447	1.0
6ZGF_B	0.0049292190197601	0.3002162310334965	0.2374501992031885	0	0	0.3021915853034675	0.6978084146965324
6CRX_C	0.0035880773766805	0.1669747391831377	0.2687908496732034	0	0	0.22790787282174427	0.7720921271782557
6VSJ_A	0.0036584256875617	0.1342854577285206	0.2739950779327331	0	0	0.22790787282174427	0.7720921271782557
6NB7_A	0.0015386618875787	0.715965250619794	0.3217021276595753	0	0	0.06765164080767737	1.0
6CRX_B	0.0019133806007628	0.5686734209826003	0.2909393183707411	0	0	0.24495875429173447	1.0
6CS1_C	0.0060682862272802	0.1703750909930462	0.243394715772619	0	0	0.22790787282174427	0.7720921271782557
5SZS_A	0.0029299111355447	0.5902248200021665	0.2414068745004012	0	0	0.2657398832198361	1.0
3JCL_B	0.0030649832181499	0.5850929336104456	0.2463884430176572	0	0	0.24495875429173447	1.0
6VSJ_C	0.0036573925141441	0.1342872778360674	0.2855960264900667	0	0	0.22790787282174427	0.7720921271782557
6U7K_C	0.0025796413528426	0.652935870843422	0.2424000000000012	0	0	0.06765164080767737	1.0
6EQC_C	0.0017420323420668	0.9656441409500855	0.06588881262869	0	0	0.2239513835412513	0.7760486164587487
6IXA_B	0.0040207993518437	0.5537283940081837	0.2514101531023378	0	0	0.24495875429173447	1.0
6CV0_B	0.0091655510229952	0.3885159513237574	0.222834645669292	0	0	0.22790787282174427	0.7720921271782557
6CRZ_C	0.0050800388578951	0.2155199671826572	0.2739950779327331	0	0	0.22790787282174427	0.7720921271782557
6CS0_C	0.0050800388578951	0.2155199671826572	0.2739950779327331	0	0	0.22790787282174427	0.7720921271782557
6JNX_C	0.0077525512120923	0.7166038270730439	0.1084939329050689	0	0	0.04372405707928415	0.9562759429207158
6CRW_C	0.0044638256460893	0.2083844913179569	0.2855960264900667	0	0	0.22790787282174427	0.7720921271782557
6CRW_B	0.0023954858656309	0.435643011758654	0.2941666666666676	0	0	0.22790787282174427	0.7720921271782557
6M15_C	0.001739641207347	0.7312280070640113	0.2909393183707411	0	0	0.06765164080767737	1.0
6U7K_A	0.0021368387218976	0.6540128175478956	0.2729508196721326	0	0	0.10151754861111521	1.0
6CRZ_A	0.0027269532917707	0.2111007600654362	0.3072390572390577	0	0	0.22790787282174427	0.7720921271782557
6CS0_A	0.0027269532917707	0.2111007600654362	0.3072390572390577	0	0	0.22790787282174427	0.7720921271782557
6M15_A	0.0017390234085656	0.7312291671668398	0.302852348993289	0	0	0.06765164080767737	1.0
6VV5_C	0.0026286838626328	0.7504071338201231	0.2151799687010964	0	0	0.06765164080767737	1.0
5X58_C	0.0029106150223433	0.4974095406405184	0.2984949832775931	0	0	0.24495875429173447	1.0
6IXA_A	0.0040206949698958	0.5537284021255229	0.2739950779327331	0	0	0.24495875429173447	1.0
6JX7_C	0.0089956474348984	0.3820925523190156	0.2534301856335765	0	0	0.22790787282174427	0.7720921271782557
6IXB_B	0.0029581984062713	0.7673306068108662	0.2113884555382224	0	0	0.06765164080767737	1.0
6VSJ_B	0.0036580317313435	0.13428528760225	0.3217021276595753	0	0	0.22790787282174427	0.7720921271782557
6ZTZ_O	0.0082494368556092	0.5303075557254805	0.2564724919093863	0	0	0.24495875429173447	1.0
5X5B_C	0.0050308470350604	0.5077686283329637	0.2877280265339983	0	0	0.24495875429173447	1.0
6VV5_B	0.0026280676514223	0.750404953166204	0.2335186656076258	0	0	0.06765164080767737	1.0
3JCL_A	0.003064480837397	0.5850939108444091	0.2898671096345526	0	0	0.24495875429173447	1.0
5X5F_A	0.0051354247758266	0.3274334528511586	0.3083403538331937	0	0	0.22790787282174427	0.7720921271782557
6K4Y_C	0.0115707182319546	0.726042967531009	0.1237337192474687	0	0	0.275749085880437	1.0
3NW8_C	0.0016014391977513	0.9854365360669368	0.2384370015948969	0	0	0.275006931508021	1.0
6CS1_A	0.0043158769588141	0.5628719792843717	0.2941666666666676	0	0	0.24495875429173447	1.0
6VV5_A	0.0026276534104439	0.7504061683067392	0.2514101531023378	0	0	0.06765164080767737	1.0
5XLR_C	0.0057984720295304	0.3529955097924607	0.3050420168067242	0	0	0.22790787282174427	0.7720921271782557
6CS1_B	0.0029554069404615	0.5667651512802319	0.3138747884940793	0	0	0.24495875429173447	1.0
5X58_A	0.0032502828717199	0.4989814527900411	0.320578231292518	0	0	0.24495875429173447	1.0
6N4C_C	0.0061326269078286	0.829258544562288	0.0277961614824633	0	0	0.18746322105434068	0.8125367789456593
6ACD_A	0.0102416635259227	0.1540316537028139	0.2920133111480874	0	0	0.22790787282174427	0.7720921271782557
4LK0_I	0.0110232563250622	0.7716378285955436	0.1140602582496417	0	0	0.10685058403743339	1.0
5X59_A	0.0052267932474409	0.5330907879861413	0.302852348993289	0	0	0.24495875429173447	1.0
6BFU_A	0.0047010990851095	0.8246586209220639	0.1756245268735816	0	0	0.10685058403743339	1.0
5OGI_A	0.0020301670931585	1.0075838132519712	0.0680880330123805	0	0	0.31104945065538964	0.6889505493446103
6IXA_C	0.00401969921994	0.553728709483787	0.314987298899239	0	0	0.24495875429173447	1.0
3JCL_C	0.0030656712940506	0.5850931232133905	0.3172179813401192	0	0	0.24495875429173447	1.0
6XF8_A	0.0151812630005291	0.5314539471522816	0.2305863708399378	0	0	0.24495875429173447	1.0
6JX7_B	0.0089949403343907	0.3820936003003885	0.2952460383653055	0	0	0.22790787282174427	0.7720921271782557
6P18_C	0.0129037701266648	0.7648023616586855	0.1006378454996468	0	0	0.10685058403743339	1.0
6EQC_A	0.0023348269243201	0.9634238272504628	0.1172661870503606	0	0	0.06016322971115375	0.9398367702888463
6ACK_A	0.0100856219848142	0.3043178801272645	0.2941666666666676	0	0	0.22790787282174427	0.7720921271782557
6IXB_C	0.002956912853446	0.7673315627866764	0.2615759545085301	0	0	0.06765164080767737	1.0
6IXB_A	0.0029573087297857	0.7673313692680425	0.2615759545085301	0	0	0.06765164080767737	1.0
6ACG_C	0.0169408589152482	0.3473573047798213	0.2504025764895337	0	0	0.22790787282174427	0.7720921271782557
5X5C_B	0.0052850296377879	0.3424546331826896	0.3262169086251079	0	0	0.22790787282174427	0.7720921271782557
6M16_B	0.005428186044251	0.7187185352120665	0.2615759545085301	0	0	0.06765164080767737	1.0
6GOV_X	0.0125153015647852	0.6925191119540447	0.2247634069400641	0	0	0.1319728131441826	1.0
6M16_A	0.0054287176964242	0.7186836941798296	0.2687908496732034	0	0	0.06765164080767737	1.0
6P19_C	0.0121137520219079	0.8019922970998195	0.0436827956989256	0	0	0.3366661593974503	1.0
4LK0_C	0.011771160636286	0.7942669290996212	0.0959774170783349	0	0	0.10685058403743339	1.0
6M16_C	0.0054288568135114	0.71868441509944	0.2719082719082728	0	0	0.06765164080767737	1.0
5LDN_A	0.0010517088199942	0.993381259912465	0.3480902777777783	0	0	0.275006931508021	1.0
5X58_B	0.0031667596304441	0.4989203384678254	0.3457538994800697	0	0	0.24495875429173447	1.0
6BFU_C	0.00470236791705	0.8246567195956258	0.2209119496855351	0	0	0.11356627843730062	1.0
5X59_C	0.0052211209654727	0.5330854133786901	0.3262169086251079	0	0	0.24495875429173447	1.0
6BFU_B	0.0047023491022428	0.8246603539022085	0.222834645669292	0	0	0.132720825750471	1.0
4LLG_I	0.0136902132549627	0.7851889330251138	0.1037668798862834	0	0	0.10685058403743339	1.0
5X5F_C	0.004932240085428	0.5889914511474854	0.3262169086251079	0	0	0.24495875429173447	1.0
6ALF_I	0.00882456483963	0.8270505530685401	0.1747352496217864	0	0	0.10685058403743339	1.0
6ACC_A	0.0099952739455968	0.1649393082611327	0.3262169086251079	0	0	0.22790787282174427	0.7720921271782557
6ACJ_A	0.0129378270074177	0.2532044874940958	0.3061396131202702	0	0	0.22790787282174427	0.7720921271782557
4LLG_C	0.0132049709580994	0.7888332614705547	0.1164629762760611	0	0	0.10685058403743339	1.0
5X5F_B	0.0046951950747478	0.3395051859084778	0.3551483420593384	0	0	0.22790787282174427	0.7720921271782557
6ALG_I	0.0085577604011956	0.8286759608402314	0.1827875095201838	0	0	0.10685058403743339	1.0
6ACD_C	0.008250711865361	0.4213601809455634	0.3262169086251079	0	0	0.3003038549151542	0.6996961450848458
6J9E_C	0.0069403252976951	0.8421378828582136	0.1854961832061079	0	0	0.10685058403743339	1.0
5X5B_A	0.0037474446437447	0.3217020720294222	0.3804444444444452	0	0	0.22790787282174427	0.7720921271782557
6ACG_B	0.0129506147277238	0.1744411231961249	0.314987298899239	0	0	0.22790787282174427	0.7720921271782557
6ACC_C	0.0100144711553149	0.1648811529635732	0.3364888123924281	0	0	0.22790787282174427	0.7720921271782557
6CS2_B	0.0056222270118097	0.7517196779875197	0.2750410509031205	0	0	0.06765164080767737	1.0
6J9F_C	0.0116266566214817	0.8102571002932348	0.1624251497005999	0	0	0.10685058403743339	1.0
4LLG_J	0.0201803211651303	0.7663336092128801	0.0983026874115995	0	0	0.10685058403743339	1.0
6ACG_A	0.0131200134831538	0.1911805737933009	0.3217021276595753	0	0	0.22790787282174427	0.7720921271782557
3NWD_C	0.0035480166726203	0.9737456218145972	0.1909509202453994	0	0	0.275006931508021	1.0
6NB4_B	0.0019685075455024	0.6709241833387822	0.3978397839783982	0	0	0.06765164080767737	1.0
5XLR_A	0.0057967967541847	0.3529960558085735	0.3587051618547696	0	0	0.22790787282174427	0.7720921271782557
4HSI_C	0.0041797027618321	0.981584928586371	0.1809885931558941	0	0	0.275006931508021	1.0
6ALH_I	0.012509190840941	0.8217952246791244	0.1774071266110699	0	0	0.10685058403743339	1.0
4LK0_J	0.0202004573031571	0.7675376605189898	0.1344046749452165	0	0	0.10685058403743339	1.0
5X59_B	0.0052406667419177	0.533091528380633	0.3504347826086962	0	0	0.24495875429173447	1.0
5MBV_B	0.0369625306568306	0.5951203096154851	0.1286337209302335	0	0	0.4451062043921273	0.5548937956078727
5X5B_B	0.0053239992433146	0.5077659433235453	0.3634767339771743	0	0	0.24495875429173447	1.0
6ACK_B	0.0085130700162841	0.2871048257848531	0.3587051618547696	0	0	0.22790787282174427	0.7720921271782557
3NWF_C	0.003290757842018	0.982440691062748	0.2095015576323995	0	0	0.275006931508021	1.0
5X5C_C	0.0049594429244151	0.5172131326184473	0.390331244404656	0	0	0.24495875429173447	1.0
6KLH_C	0.0408499338581694	0.5771745670653377	0.0680880330123805	0	-1	0.17408398360285746	0.0
5XLR_B	0.0060580431009897	0.3529966409446694	0.3940754039497312	0	0	0.22790787282174427	0.7720921271782557
6NB3_B	0.0022611040269446	0.6788431324747518	0.3841354723707679	0	0	0.1667521674589852	1.0
6B7N_C	0.0076945618422309	0.8295010154862812	0.2404153354632598	0	0	0.11356627843730062	1.0
6KLH_A	0.0408583724391366	0.5772969436308457	0.0688231245698567	0	-1	0.1703933298957954	0.0
4LLG_D	0.020854386570823	0.7729571531374514	0.1563663440059575	0	0	0.19613199075799206	1.0
6XZQ_A	0.0356586348969326	0.6982195942971249	0.0644276901987674	0	0	0.42391904663799823	0.5760809533620018
1EJ6_A	0.0026723457491191	0.5048711431395083	0.4692526017029337	0	-1	0.025645814002694917	0.0
4QNL_A	0.0014355599270684	0.8185296976832606	0.5300492610837451	0	0	0.22714259718058846	1.0
3NWD_A	0.00419431569463	0.9762837049798584	0.2151799687010964	0	0	0.275006931508021	1.0
5X5C_A	0.005317460869923	0.5333725247327031	0.3792184724689171	0	0	0.24495875429173447	1.0
6ACC_B	0.0100169815602406	0.1649312740117701	0.3719081272084812	0	0	0.22790787282174427	0.7720921271782557
6R9G_C	0.0110793874686673	0.7002174072689176	0.2974101921470355	0	0	0.06765164080767737	1.0
6NB7_C	0.0018942348505822	0.7385936681915748	0.4156791248860543	0	0	0.11104666280901769	1.0
6N4C_D	0.0115588325378064	0.9450561519258645	0.0907920154539598	0	0	0.14261792129902864	0.8573820787009714
3IYL_W	0.0066524521757818	0.5510547897201805	0.3634767339771743	0	0	0.24495875429173447	1.0
5ZVT_W	0.0066524521757818	0.5510547897201805	0.3634767339771743	0	0	0.24495875429173447	1.0
6CV0_A	0.0091666589765142	0.3885112215894749	0.3622807017543876	0	0	0.22790787282174427	0.7720921271782557
6ACD_B	0.0096794672414498	0.1440059903461748	0.3953279424977545	0	0	0.38367100062319137	0.6163289993768086
6R9G_D	0.020634520067257	0.7625116834710903	0.1992277992278004	0	0	0.06765164080767737	1.0
6P19_D	0.0219820533660556	0.8124271297710344	0.0557443915703614	0	0	0.12392981730730256	1.0
4HSI_A	0.0051939934443436	0.9828414420297812	0.2123341139734595	0	0	0.275006931508021	1.0
6P18_D	0.01975907164947	0.8163773445100693	0.1294545454545466	0	0	0.10685058403743339	1.0
6JNX_D	0.0214884068564815	0.7853431013175017	0.1659159159159164	0	0	0.10685058403743339	1.0
4LK0_D	0.0212153939702237	0.7735597516895869	0.2020123839009295	0	0	0.06765164080767737	1.0
6ACJ_C	0.0188951118916407	0.5031975591280561	0.3161016949152555	0	0	0.24495875429173447	1.0
6ODM_W	0.0274281878213043	0.6695982494321797	0.2315622521808102	0	0	0.06765164080767737	1.0
5I08_A	0.005820487981968	0.6642973213363728	0.367077464788734	0	0	0.22402914317699488	1.0
6ALG_J	0.0192218766380625	0.8318941849538123	0.155505952380953	0	0	0.10685058403743339	1.0
5I08_C	0.0058200748734143	0.6642980709512899	0.373121131741823	0	0	0.22142496947990795	1.0
3J6Q_A	0.0091286379093233	0.5972927033739699	0.3598949211908948	0	0	0.24495875429173447	1.0
6RR7_A	0.0260450080440821	0.8152597657326087	0.088297126839524	0	0	0.10685058403743339	1.0
6CV0_C	0.0091679329886522	0.3885172902838621	0.4156791248860543	0	0	0.32078014196695104	0.679219858033049
6B7N_A	0.0076956868102109	0.8295017556246584	0.2877280265339983	0	0	0.16536171758663754	1.0
3NW8_A	0.007755263019061	0.9869622581210749	0.2199528672427342	0	0	0.275006931508021	1.0
6M39_C	0.0095161076103192	0.8320708352551552	0.2698282910874907	0	0	0.11356627843730062	1.0
6ACK_C	0.012539607457988	0.5130755813459064	0.3587051618547696	0	0	0.24495875429173447	1.0
6RIE_A	0.0241007339776711	0.8317607289947311	0.1172661870503606	0	0	0.10685058403743339	1.0
6ALF_J	0.0217453490814737	0.8296990597315487	0.1615557217651464	0	0	0.10685058403743339	1.0
6ALH_J	0.0256872493048309	0.8268440757105486	0.1360643745427956	0	0	0.10685058403743339	1.0
6R9B_D	0.0228061290858808	0.7887056175244984	0.2085603112840481	0	0	0.16716784451296995	1.0
6R9B_C	0.0121202508869226	0.7529610615112412	0.3127641589180057	0	0	0.1123377187179324	1.0
6K4Y_D	0.0232178027094366	0.7691800975256552	0.2276679841897237	0	0	0.06765164080767737	1.0
3J6Q_B	0.0091324377996497	0.5972438544897161	0.413102820746134	0	0	0.05161405304993388	0.9483859469500662
7BQX_W	0.0328019974094764	0.6649139606929222	0.2514101531023378	0	0	0.06765164080767737	1.0
5I08_B	0.0058220804047938	0.6642982717451303	0.4234647112740617	0	0	0.06765164080767737	1.0
6L42_A	0.0298747954930327	0.844920371307652	0.0429818670248491	0	0	0.2516179917140242	1.0
7BR8_W	0.030790394545851	0.6706004767726624	0.2585089141004866	0	0	0.06765164080767737	1.0
3AGQ_A	0.0118516850135266	1.038684565992971	0.1756245268735816	0	0	0.275006931508021	1.0
6CS2_C	0.0048303457632347	0.7775169121265578	0.3516100957354231	0	0	0.075004251256367	0.924995748743633
6CS2_A	0.0047346316339686	0.7766481134444456	0.3551483420593384	0	0	0.0343545702826096	0.9656454297173904
6U7H_A	0.0051892237838424	0.934726612129454	0.2845326716294469	0	0	0.2886634304327343	1.0
6RR7_C	0.0089600564980939	1.1342590417262082	0.1659159159159164	0	0	0.12746689361945585	0.8725331063805442
3AGP_A	0.0111246482761097	1.033745396418255	0.2010827532869306	0	0	0.275006931508021	1.0
6VN1_B	0.0051462012588191	1.020812714888404	0.2656886715566433	0	0	0.275006931508021	1.0
5XJ0_C	0.0052557970896752	1.0161975390211972	0.2636289666395457	0	0	0.275006931508021	1.0
3AVW_A	0.0115969561088092	1.031483033045005	0.2085603112840481	0	0	0.275006931508021	1.0
3VNV_A	0.0121280872755333	1.0329845306802077	0.2010827532869306	0	0	0.275006931508021	1.0
6XZQ_C	0.0110595376259494	1.150683114393935	0.1092857142857153	0	0	0.37886523179402476	0.6211347682059752
5MBV_C	0.0435629350335852	0.6939066807138918	0.1909509202453994	0	0	0.07108351475787625	0.9289164852421238
6RID_A	0.0235416918343105	0.8850927100872675	0.1529324424647375	0	0	0.046479506816377	0.953520493183623
3AVU_A	0.0126931717995978	1.0361999681995724	0.1973785659213576	0	0	0.275006931508021	1.0
7BR7_l	0.0376675507854502	0.7093797057063913	0.2305863708399378	0	0	0.1465981841139126	1.0
6B7N_B	0.0076956148717527	0.8295007707100883	0.3228279386712112	0	0	0.001969372986108125	0.9980306270138919
5FOB_B	0.0173558678195504	0.8101261006439774	0.2698282910874907	0	0	0.20438606613022817	1.0
6M39_B	0.0095164571589037	0.8320693943783957	0.3072390572390577	0	0	0.20438606613022817	1.0
5H0S_C	0.0135559934385976	0.8686260852580414	0.2595296025952971	0	0	0.2135216775009941	1.0
6GOV_Y	0.0238914129600828	0.7515987754619009	0.2708674304419001	0	0	0.06765164080767737	1.0
3AVT_A	0.0120970313983093	1.0335306893518232	0.2132812500000009	0	0	0.275006931508021	1.0
6ODM_T	0.0260100602869458	0.6482990427474051	0.3138747884940793	0	0	0.26519613970918493	1.0
7BQX_T	0.0382002652226445	0.6872173963579491	0.2414068745004012	0	0	0.06765164080767737	1.0
3J17_A	0.0118012140933214	0.599880374611369	0.4221611721611729	0	0	0.3269449732496834	1.0
4L72_A	0.0010654997461961	1.3676359647837204	0.3387931034482767	0	0	0.19647435306695044	0.8035256469330496
6U7H_B	0.0051893666829464	0.9347257725957178	0.3061396131202702	0	0	0.016796080340398405	0.9832039196596016
3AVY_A	0.0109198651488734	1.0328212774528476	0.2315622521808102	0	0	0.275006931508021	1.0
6W2D_P	0.0192121586669051	0.698225279272163	0.3239556692242129	0	0	0.06765164080767737	1.0
6RFL_A	0.0239279151367813	0.850220981906588	0.2104442712392837	0	0	0.10685058403743339	1.0
4FWT_A	0.0143408066079469	1.0444733629634573	0.1818873668188749	0	0	0.275006931508021	1.0
6J9F_D	0.0226320004705383	0.8984626592873084	0.1650412603150801	0	0	0.3138589322545606	1.0
3AVX_A	0.0110513188167352	1.0326838903696298	0.2335186656076258	0	0	0.275006931508021	1.0
3J6Q_E	0.0094606261810025	0.5973988443336059	0.4861244019138766	0	0	0.13293877929382686	0.8670612207061732
2OBE_B	0.0023790083756112	1.0454981347309884	0.314987298899239	0	0	0.275006931508021	1.0
3ZIF_C	0.0085887009394489	1.0381733191146094	0.2564724919093863	0	0	0.275006931508021	1.0
3WOD_D	0.0166201484546346	1.0885523671250616	0.1393983859134275	0	0	0.23501013905247484	0.7649898609475252
6J9E_D	0.0206106207404884	0.9227469396192371	0.1936971560338214	0	0	0.022565255091349934	0.9774347449086501
3J6Q_C	0.009460286142739	0.5974057915674802	0.5033881897386263	0	0	0.22793449129352897	0.7720655087064711
3VNU_A	0.0139592436380774	1.0381815264561398	0.2104442712392837	0	0	0.275006931508021	1.0
6UEB_A	0.03885009214335	0.838028997502938	0.0814763231197779	0	0	0.12604148584503583	1.0
3AVV_A	0.0108554829671012	1.040476644386256	0.2394253790901843	0	0	0.275006931508021	1.0
6RFL_B	0.0124147520018348	1.0059146110925037	0.2404153354632598	0	0	0.275006931508021	1.0
6BM8_A	0.010683114059834	1.073758827916109	0.2354813046937161	0	0	0.275006931508021	1.0
3J6Q_D	0.0094621344387491	0.5973970523791534	0.5195694716242671	0	0	0.2694051098659901	0.7305948901340099
7BR8_T	0.0380100056245644	0.703704899670578	0.2646579804560272	0	0	0.06765164080767737	1.0
6U1X_A	0.0387702766855966	0.8604511217481667	0.0862846104314223	0	0	0.10698580441881574	0.8930141955811842
6RID_B	0.0109859701711145	0.993225372269665	0.2677551020408175	0	0	0.275006931508021	1.0
6GML_A	0.0253712603325357	0.8067170830196727	0.2524193548387112	0	0	0.129964263355111	1.0
3ZIF_F	0.0085832227684545	1.038171969134102	0.2750410509031205	0	0	0.275006931508021	1.0
6M39_A	0.0095178312196916	0.8320695475083109	0.3296232876712335	0	0	0.3342209446535144	1.0
5ZVS_H	0.0261814080629521	0.7269737669049042	0.3017602682313507	0	0	0.06765164080767737	1.0
6GML_B	0.0061599134436929	1.0737704089959108	0.2845326716294469	0	0	0.275006931508021	1.0
6SH9_B	0.0018684037375018	1.0230942206293483	0.4028906955736231	0	0	0.23715554599154534	0.7628444540084547
3J17_C	0.0068282319713497	0.7404414713547669	0.4762357414448674	0	0	0.15987607141152763	1.0
6CRV_A	0.0030569778659678	0.8454104381669083	0.4208600182982622	0	0	0.10305817800125502	1.0
2OBE_A	0.0018801243953527	1.0332734423732	0.4105358764759321	0	0	0.30096661615245274	0.6990333838475472
6CRV_C	0.0030571484397615	0.8454100692225088	0.4527595884003752	0	0	0.02411730146266308	1.0
6CRV_B	0.0030579400379328	0.8454100422312454	0.4554826616682295	0	0	0.04222199051039314	1.0
6RIE_B	0.011593780066183	0.98662189902371	0.2930890924229816	0	0	0.275006931508021	1.0
6ESC_A	0.0101330621552352	1.0046966449379984	0.3006700167504192	0	0	0.275006931508021	1.0
5YS6_A	0.0037471416322637	0.9980773065110896	0.3434256055363327	0	0	0.275006931508021	1.0
3IZ3_C	0.0104794703180577	0.7665762573535218	0.4313364055299544	0	0	0.0	1.0
3IZX_C	0.0265244315296642	0.8749846149064693	0.2443910256410262	0	0	0.2899826677473855	1.0
3ZIF_H	0.0091342624284495	1.038146636101936	0.3138747884940793	0	0	0.275006931508021	1.0
6Z8K_A	0.0531229597591242	0.7629609866116133	0.2257300710339398	0	0	0.19055159472428032	1.0
7BR7_S	0.0537735077462169	0.668068958353506	0.2802967848309983	0	0	0.2387048113161166	1.0
5H0S_B	0.0094037565031197	0.8818170132238492	0.3469210754553349	0	0	0.14709001184822432	1.0
7BR7_T	0.0410135646561895	0.6908643061622223	0.3039462636439978	0	0	0.10312868308498067	1.0
6VR4_B	0.0404145295111039	0.8949111507902732	0.1503703703703718	0	0	0.03514489268466069	0.9648551073153393
6W2D_J	0.0197866216314788	0.6543388656695991	0.466477809254014	0	0	0.06765164080767737	1.0
6ODM_S	0.0209586023513209	0.6664629639900037	0.4419684308263705	0	0	0.06765164080767737	1.0
6VR4_A	0.0413073769666834	0.8991068721136484	0.1495188749074765	0	0	0.3138589322545606	1.0
6RIC_A	0.024130332021255	0.9036052747224682	0.2636289666395457	0	0	0.275006931508021	1.0
4L1R_B	0.007769487119092	0.9833551438360176	0.3434256055363327	0	0	0.275006931508021	1.0
3J17_B	0.0158282382851462	0.7554728615234709	0.4273897058823543	0	0	0.0	1.0
6W2E_J	0.0230250443665532	0.6686251524493791	0.426078971533518	0	0	0.06765164080767737	1.0
5Z58_D	0.0333150564532793	0.6286258163238703	0.373121131741823	0	0	0.19609825889510815	1.0
3IZ3_B	0.0165644119673848	0.7750065337828672	0.4118181818181832	0	0	0.0	1.0
4BOM_C	0.0221340333736465	1.0065175096480603	0.2574898785425117	0	0	0.275006931508021	1.0
5A22_A	0.0503230352876227	0.9188683200645266	0.0173857050869281	0	0	0.47251093364125085	0.5274890663587491
7BR8_l	0.0409490563247885	0.7120070817328366	0.314987298899239	0	0	0.12714281685560772	1.0
3NWA_A	0.0093880153245311	0.9801898206161248	0.3445887445887456	0	0	0.275006931508021	1.0
6Z6G_A	0.0631816781452228	0.7708418772921549	0.2443910256410262	0	0	0.03389989356375745	0.9661001064362426
6QNW_A	0.0276024031618904	0.7131885102258254	0.3767730496453916	0	0	0.10024090517957082	1.0
6V86_A	0.0470485022381411	0.8205244221584498	0.2276679841897237	0	0	0.18110845662140107	1.0
5GNQ_B	0.0178143955248275	1.2286974092945095	0.196456086286596	0	0	0.38110193144225546	1.0
6MCC_A	0.0451626308668152	0.9362733272921948	0.1419117647058836	0	0	0.3138589322545606	1.0
5F9R_B	0.0456868964835404	0.962803262277205	0.1180705543556519	0	0	0.3138589322545606	1.0
6Y6K_A	0.025208268724868	1.1012462892445638	0.2142298670836595	0	0	0.213039796192329	0.786960203807671
5Z58_A	0.038983275240728	1.05297197906099	0.1419117647058836	0	0	0.16726559641852765	0.8327344035814723
5JK7_B	0.0078933195052818	1.1680667865916412	0.314987298899239	0	0	0.0	1.0
6FBS_A	0.009226687568276	1.1631524184484272	0.3072390572390577	0	0	0.0	1.0
6FUW_A	0.0092261797554854	1.1631525239224838	0.3072390572390577	0	0	0.0	1.0
6W2D_K	0.0338418968946762	0.6343801688596563	0.4105358764759321	0	0	0.06765164080767737	1.0
6QPF_A	0.0259902524848628	0.7115803669848737	0.4156791248860543	0	0	0.0312876899856113	1.0
3IZ3_A	0.0175490430478664	0.8043238850243605	0.3915770609319007	0	0	0.06423671955481827	1.0
6QPF_I	0.0142511817484299	1.1344040851262314	0.2834710743801667	0	0	0.18348136414557764	1.0
6V85_A	0.0451888678991991	0.8525380228509545	0.2325396825396832	0	0	0.21561650378515657	1.0
6W2D_O	0.0328170237297735	0.6335932232195455	0.4379629629629646	0	0	0.06765164080767737	1.0
6DJY_B	0.0133746808761787	0.7369154026396275	0.5686868686868696	0	0	0.0	1.0
6KLE_A	0.0464060447394781	0.9472418397618708	0.1659159159159164	0	0	0.3138589322545606	1.0
6DJY_D	0.0139607208661705	0.82241805363372	0.4273897058823543	0	0	0.02411730146266308	1.0
3RMB_A	0.0129120524855029	1.216251889322008	0.2781893004115237	0	0	0.0	1.0
7BR8_S	0.0454454854571338	0.6694263754585195	0.3364888123924281	0	0	0.10592575279058553	1.0
5Z58_3	0.0059405576923831	1.135019393810448	0.3434256055363327	0	0	0.2958209427219397	1.0
3RMD_C	0.0136556776591309	1.2253487576629558	0.2667210440456775	0	0	0.0	1.0
3RMC_A	0.0159491227864888	1.2229187862479614	0.2585089141004866	0	0	0.0	1.0
2B5L_B	0.0146446234501695	1.1249663425385616	0.2952460383653055	0	0	0.23911520584478343	1.0
6PPD_T	0.0387619317495099	0.6441784634722221	0.4067028985507259	0	0	0.06765164080767737	1.0
5EFV_A	0.0021436252799728	0.8948372302569754	0.6752966558791815	0	0	0.11939708017113404	1.0
2DY4_A	0.0165196784709169	1.2111599560307595	0.2708674304419001	0	0	0.0	1.0
2HYE_A	0.0194551359510081	1.143275116570793	0.2667210440456775	0	0	0.10231226598219183	1.0
3SUC_A	0.017773135174864	0.9754605017002388	0.3296232876712335	0	0	0.275006931508021	1.0
1SV5_A	0.0060886118248202	1.2002558072749203	0.3319039451114933	0	0	0.0	1.0
5N2E_A	0.0167330924876796	1.1700391603790894	0.2792421746293252	0	0	0.0	1.0
3JB3_A	0.0186762232049868	0.7877822063106144	0.4379629629629646	0	0	0.0	1.0
6ZTZ_B	0.0234298719919553	0.7168910934564072	0.484703632887191	0	0	0.14879250987372505	1.0
6QPG_A	0.0289328138914407	0.7434467569187202	0.4003606853020744	0	0	0.019979259769432815	1.0
3JAY_A	0.0189256930211341	0.7882879207010809	0.4353049907578572	0	0	0.0	1.0
2DTU_A	0.0137906500765765	1.2145624193116424	0.2834710743801667	0	0	0.0	1.0
7BR7_x	0.0404026632879926	0.6534665178089004	0.3940754039497312	0	0	0.06765164080767737	1.0
6RR7_B	0.0231141041589168	1.263303935460359	0.1537890044576528	0	0	0.1309900031315341	0.8690099968684659
5XJ0_D	0.0182773272421446	1.0912828332093274	0.2920133111480874	0	0	0.06369443437240609	0.9363055656275939
6RJ9_C	0.028922385954686	0.9778225122380274	0.2866611433305723	0	0	0.275006931508021	1.0
3DUZ_A	0.0079553141718156	0.8729850761879854	0.5452736318407969	0	0	0.0	1.0
4W8F_B	0.0684363180410021	1.0078988689220416	0.1068898905344493	0	0	0.32711843431863513	0.6728815656813649
6GSH_B	0.0071165822455079	1.3178012980531193	0.2834710743801667	0	0	0.06349593281262719	1.0
6W2E_N	0.043315243209683	0.6718424661393883	0.3480902777777783	0	0	0.18681526559995426	1.0
6W2E_K	0.0376618263580883	0.6341146971363724	0.444651162790699	0	0	0.06765164080767737	1.0
3RMA_A	0.0139755367210707	1.2146736477229825	0.2877280265339983	0	0	0.0	1.0
6DNH_A	0.0073922445390926	1.1732355317982028	0.3411053540587234	0	0	0.0	1.0
6PPD_S	0.0352098391305681	0.6769274680748567	0.4287028518859253	0	0	0.06765164080767737	1.0
3RMD_A	0.0142684613030461	1.211587722062488	0.2887966804979263	0	0	0.0	1.0
3JAY_C	0.0170653904988176	0.8725146956354812	0.3953279424977545	0	0	0.0	1.0
6PPH_S	0.034762480289449	0.6767509027659522	0.4406307977736565	0	0	0.06765164080767737	1.0
6PPH_T	0.0404547004707948	0.6445372422479662	0.413102820746134	0	0	0.06765164080767737	1.0
6KLD_A	0.0490249482226484	0.9603913245337306	0.2095015576323995	0	0	0.29504044510166466	1.0
3RMC_C	0.0167711854703104	1.2250664491127312	0.2719082719082728	0	0	0.0	1.0
5MS0_C	0.0194192524461419	0.7319549869599864	0.5530000000000015	0	0	0.0	1.0
5N2H_A	0.0178497064190046	1.1682717473135755	0.2855960264900667	0	0	0.0	1.0
3JAY_B	0.0177091227799544	0.8877893730702782	0.367077464788734	0	0	0.0	1.0
3JB3_C	0.016752507294492	0.8705498008985664	0.413102820746134	0	0	0.0	1.0
7BR7_W	0.0347630165015721	0.6665564169921495	0.4678638941398876	0	0	0.06765164080767737	1.0
6K32_C	0.0204552922696566	0.810496429638704	0.418264840182649	0	0	0.0	1.0
6QNW_G	0.0286287978142562	0.7198865641482814	0.4637134778510854	0	0	0.11773737424425475	1.0
6PPB_T	0.0395834001283476	0.6432485444147055	0.4300184162062628	0	0	0.06765164080767737	1.0
2INY_A	0.0350437736040393	0.9732508404820068	0.2771381578947374	0	0	0.275006931508021	1.0
6PPH_4	0.04281551280827	0.6946513529823319	0.3516100957354231	0	0	0.06765164080767737	1.0
6DJY_C	0.012957745204454	0.796956572460038	0.5592369477911658	0	0	0.0	1.0
7BR8_x	0.037274081883471	0.658624939847993	0.4568480300187629	0	0	0.06765164080767737	1.0
6QPG_J	0.027048153205047	0.7442519688618776	0.4541198501872665	0	0	0.024430382217555523	1.0
3JB1_B	0.0176460060178272	0.8863299134790021	0.3915770609319007	0	0	0.0	1.0
3JB1_C	0.0186067203462798	0.8775359426880613	0.3940754039497312	0	0	0.0	1.0
6URO_A	0.0072783245425364	1.17845312279756	0.3469210754553349	0	0	0.08060830793339926	1.0
4W8F_A	0.0685823271656554	1.006062821214034	0.1596909207984538	0	0	0.21327035979250988	0.7867296402074901
5ZVT_Y	0.0176202414300577	0.7269254911909544	0.6451271186440695	0	0	0.06330377553779586	1.0
3IYL_Y	0.0176202414300577	0.7269254911909544	0.6451271186440695	0	0	0.06330377553779586	1.0
6PPD_4	0.0410709465425537	0.6920185580481462	0.3890876565295178	0	0	0.06765164080767737	1.0
6OE3_A	0.0087013662815713	1.1889339364625855	0.3422644770959384	0	0	0.0	1.0
6ZTZ_C	0.0203059124385566	0.7620194030532985	0.5437375745526847	0	0	0.0	1.0
3JB2_A	0.0201690618117448	0.8013181668602128	0.4554826616682295	0	0	0.0	1.0
6TZ0_A	0.0340096702946999	1.1871580849990098	0.2066822066822071	0	0	0.20904026343027887	1.0
6QPF_J	0.0262546085222755	0.7199004611971147	0.5166015625000011	0	0	0.0	1.0
3JB2_C	0.0179014072167658	0.8813036439315924	0.4016245487364627	0	0	0.0	1.0
5JSD_B	0.0127103344877266	0.8645728903580422	0.515121951219514	0	0	0.0	1.0
5JSE_C	0.0115341367716502	0.8643464682263704	0.5545545545545565	0	0	0.0	1.0
1RTD_A	0.0106346309333296	1.2305091942773787	0.3161016949152555	0	0	0.0	1.0
5FMZ_D	0.0395065124217064	0.7827490931775248	0.3399482312338233	0	0	0.06529634367403882	0.9347036563259612
6QPF_G	0.0261992220451433	0.7146933723748194	0.5483549351944172	0	0	0.0	1.0
5JSE_B	0.0120290516698943	0.8643659997626598	0.5483549351944172	0	0	0.0	1.0
7BQX_S	0.0485845101535761	0.679308405743502	0.3527874564459945	0	0	0.22587178577284409	1.0
3JAZ_B	0.0182553174875018	0.8910929528086763	0.3953279424977545	0	0	0.0	1.0
3JAZ_C	0.0188895984647282	0.8836067594974155	0.4067028985507259	0	0	0.0	1.0
6XF7_C	0.0364918294460212	0.870833566422125	0.3194562446898907	0	0	0.30545218684013453	1.0
5WRG_A	0.0191861300457549	0.7908250863925943	0.5210577864838408	0	0	0.0	1.0
6QNW_I	0.0145915420619376	1.1415305260865525	0.3250853242320832	0	0	0.0	1.0
1WAF_B	0.0230130041407632	1.22067591126329	0.2585089141004866	0	0	0.0	1.0
3JB0_C	0.0193404682780393	0.8841951421957873	0.3990990990991001	0	0	0.0	1.0
6PPH_X	0.0403969235528545	0.6132605570487941	0.484703632887191	0	0	0.23625137675723779	1.0
6W2E_O	0.0418960600943418	0.6732187507345242	0.4143897996357024	0	0	0.06765164080767737	1.0
5N2G_A	0.0162401932111212	1.1691152651493657	0.3161016949152555	0	0	0.0	1.0
6PPB_S	0.0343493055637408	0.6741324760523014	0.518084066471165	0	0	0.06765164080767737	1.0
3JB3_B	0.0215574798155544	0.8858118836592404	0.3743362831858423	0	0	0.0	1.0
6ODM_X	0.0284250630979429	0.6818197267014996	0.5960945529290866	0	0	0.10383961180874812	1.0
6TZ2_A	0.0404568569257924	1.1761302381780745	0.17384731670446	0	0	0.06695877627137707	0.933041223728623
5ZVS_F	0.023669110170191	0.7264346803522597	0.5977366255144045	0	0	0.0	1.0
6W2D_N	0.0377183690788212	0.6717451851070055	0.4918347742555253	0	0	0.06765164080767737	1.0
6KLC_A	0.0620653307246001	0.9696149236734418	0.2276679841897237	0	0	0.1105938968167129	0.8894061031832871
5JSD_C	0.0126895649681604	0.864540884161874	0.5561122244488985	0	0	0.0	1.0
6QNW_J	0.0305431199183249	0.7212866469998042	0.5033881897386263	0	0	0.11773737424425475	1.0
6QXE_F	0.0258204951032207	1.3167767751177926	0.1800911854103348	0	0	0.0	1.0
3TAG_A	0.0163309768239744	1.2112999346220532	0.3138747884940793	0	0	0.0	1.0
6QPF_D	0.0252339687181643	0.7135640134362051	0.6109958506224078	0	0	0.0	1.0
5WDX_A	0.0020401304390594	1.376309230081233	0.3434256055363327	0	0	0.2856740844575299	0.7143259155424702
6QX8_F	0.0258198841595918	1.316776432889812	0.1882172915072697	0	0	0.0	1.0
3JB0_B	0.0201501793088904	0.8934306829767857	0.3953279424977545	0	0	0.0	1.0
4OJ5_C	0.0077930937640606	0.9044759120002602	0.6076604554865441	0	0	0.06217544001458345	1.0
3KLE_A	0.0108218193451598	1.2216966181542113	0.3387931034482767	0	0	0.0	1.0
6PO2_A	0.0463510526955015	1.1673817900619456	0.1444362564480477	0	0	0.28880550724016746	0.7111944927598325
3RMA_C	0.0179181341703773	1.2291864023376022	0.2866611433305723	0	0	0.0	1.0
7BQX_x	0.0415319557838614	0.7175408003368458	0.4028906955736231	0	0	0.019979259769432815	1.0
6QXE_B	0.0263829915125183	1.3168431734253832	0.1827875095201838	0	0	0.0	1.0
6QX8_B	0.0263795927508929	1.316842975828036	0.1854961832061079	0	0	0.0	1.0
3RMA_D	0.0182951250773991	1.2207906468248186	0.2974101921470355	0	0	0.0	1.0
6XZQ_B	0.0376153696663451	1.2376322863066456	0.1676691729323314	0	0	0.17070210499763827	0.8292978950023617
5ZVS_2	0.0346191402423301	1.2065207749349596	0.2286392405063295	0	0	0.20904026343027887	1.0
6FHH_A	0.0289997419974549	0.7757770361315787	0.4776403425309234	0	0	0.0	1.0
5JS4_B	0.0123573545924846	0.8648039230747988	0.6043388429752083	0	0	0.01347714012918686	1.0
2DY4_C	0.014591458665321	1.2272885294234617	0.3138747884940793	0	0	0.0	1.0
3RMD_B	0.0157911334636289	1.2282205693609909	0.3072390572390577	0	0	0.0	1.0
3RMB_C	0.0141750082774018	1.2280874145466565	0.314987298899239	0	0	0.0	1.0
6K32_G	0.0216322811072561	0.8346480294652985	0.4706439393939403	0	0	0.0	1.0
6RJD_C	0.0228177952354549	0.9850490157937226	0.3445887445887456	0	0	0.275006931508021	1.0
6RJA_F	0.0278106606602648	0.994987605351691	0.3273504273504288	0	0	0.275006931508021	1.0
1EJ6_B	0.0153149981156932	0.8770218672554898	0.531558185404341	0	0	0.0	1.0
6RJA_C	0.0278113273288534	0.994987698865961	0.3273504273504288	0	0	0.275006931508021	1.0
5ZVS_J	0.0296406783934275	0.7258330604527156	0.5545545545545565	0	0	0.0	1.0
4WSB_A	0.0245364729215579	0.7910944835562026	0.494706448508182	0	0	0.0	1.0
6FHI_A	0.0264237522989977	0.7779594973444521	0.5195694716242671	0	0	0.0	1.0
6PPB_W	0.0419745661944567	0.6589473040695041	0.4889741131351877	0	0	0.06765164080767737	1.0
6PPD_X	0.0432717616566794	0.6140847464369553	0.500483091787441	0	0	0.24318170669107467	1.0
3JB2_B	0.0240317098080161	0.8947867962116178	0.373121131741823	0	0	0.0	1.0
5JS4_C	0.0128299403121684	0.8648298016966308	0.6126687435098657	0	0	0.004688344515946897	1.0
5JSE_A	0.0116096592718014	0.864403197404924	0.6752966558791815	0	0	0.11939708017113404	1.0
5AMQ_A	0.0697225849404533	0.894591385924494	0.2595296025952971	0	0	0.10539049766496471	0.8946095023350353
3L8B_B	0.0143350310289687	1.2256726758488568	0.3228279386712112	0	0	0.0	1.0
3RMD_D	0.0172436631385978	1.227094287080128	0.3127641589180057	0	0	0.0	1.0
1URJ_A	0.0200453915118201	1.2247771668773888	0.2963272120200342	0	0	0.0	1.0
5JSD_A	0.0127145496461544	0.8645714072361301	0.6381856540084405	0	0	0.16308393620029865	1.0
2P5O_A	0.0134573397730762	1.2393137697011325	0.3217021276595753	0	0	0.0	1.0
5CXF_A	0.0217146670726771	1.051288175697015	0.3422644770959384	0	0	0.06013504081987558	0.9398649591801245
5WRG_C	0.0191875298931862	0.7908286859082048	0.6126687435098657	0	0	0.0036156674654382512	0.9963843325345617
6K32_D	0.0216798882384836	0.8591061622067249	0.484703632887191	0	0	0.0	1.0
4LSN_A	0.0132649657453818	1.1977467817601608	0.3434256055363327	0	0	0.0	1.0
5WRG_B	0.0191871113191005	0.7908272190166444	0.6278825995807147	0	0	0.17085469713859208	0.8291453028614079
6MCB_A	0.0401566965484473	0.9868210455793062	0.2930890924229816	0	0	0.275006931508021	1.0
1WAF_A	0.0237710123787104	1.219257091449495	0.2887966804979263	0	0	0.0	1.0
5W0K_A	0.0202168341000198	1.2937934026580653	0.2667210440456775	0	0	0.0	1.0
6PPD_W	0.0446566958769245	0.6618193464467312	0.4918347742555253	0	0	0.06765164080767737	1.0
3RMC_B	0.0135942236131994	1.222644127234786	0.3376399655469437	0	0	0.0	1.0
6QXE_E	0.0329712207550746	1.2996381745538428	0.1983024691358035	0	0	0.0	1.0
5C56_A	0.0093293517658824	0.8927057179358071	0.700985761226727	0	0	0.18121311104079463	1.0
6QXE_A	0.0329654530769384	1.2996384032871822	0.2020123839009295	0	0	0.0	1.0
6K32_E	0.0216822080705648	0.866344586736961	0.4790476190476203	0	0	0.0	1.0
6ZTS_A	0.0215281095821339	0.8606711615702829	0.4975891996142727	0	0	0.0	1.0
6PPH_W	0.0439261219374671	0.6601126449434123	0.5077669902912627	0	0	0.06765164080767737	1.0
5JS4_A	0.0123317012017144	0.8648341073666312	0.6862106406080359	0	0	0.11939708017113404	1.0
5FMZ_A	0.0390693735387463	0.7792469262051972	0.4169708029197096	0	0	0.0	1.0
6GKM_A	0.0321951474980933	1.3036701913044253	0.2057453416149082	0	0	0.0	1.0
3IZX_B	0.0292923018947427	0.8815716793197288	0.3829029385574367	0	0	0.0	1.0
6QCX_A	0.0399341238613164	0.7796802604721285	0.4118181818181832	0	0	0.0	1.0
5MS0_D	0.0244034031538743	0.7979501491603481	0.5406746031746039	0	0	0.0	1.0
6PPB_X	0.0439835332072117	0.6686765052272708	0.4975891996142727	0	0	0.06765164080767737	1.0
5VZL_A	0.0443641072871369	0.9371362284211654	0.2920133111480874	0	0	0.275006931508021	1.0
2P5G_A	0.0153858305967081	1.2305163825141805	0.3228279386712112	0	0	0.0	1.0
6EVK_A	0.0279243683628184	0.792396391579711	0.5077669902912627	0	0	0.0	1.0
4WRT_A	0.0402246477879537	0.7883607903686143	0.3953279424977545	0	0	0.0	1.0
2DTU_D	0.0156969093152926	1.2223827643061231	0.3376399655469437	0	0	0.0	1.0
6QCW_A	0.041714554635429	0.7815481596998448	0.3965827338129506	0	0	0.0	1.0
6RJG_C	0.0273642815485794	0.9952411963181658	0.3445887445887456	0	0	0.275006931508021	1.0
5D9A_D	0.0498537197161482	0.7118850862137802	0.4287028518859253	0	0	0.12456168931262519	1.0
6XF8_B	0.0336998095509106	0.7379250770921495	0.5561122244488985	0	0	0.0	1.0
6QNW_D	0.03238447927186	0.717057443329865	0.6381856540084405	0	0	0.0	1.0
2DTU_C	0.0169589755010328	1.2261661295415085	0.3262169086251079	0	0	0.0	1.0
5D9A_J	0.0485663664842563	0.7147986318772044	0.4339796860572495	0	0	0.03367511921516212	1.0
6QX3_B	0.0290167006139939	1.3044322175591994	0.2266982622432871	0	0	0.0	1.0
6TZ1_A	0.0434927849172671	1.1915377622988308	0.2170846394984336	0	0	0.3319196510967541	1.0
3TAE_A	0.0168500888183205	1.2105617562863586	0.3422644770959384	0	0	0.0	1.0
6QX8_E	0.0329680316103391	1.299638794416463	0.2161315583398597	0	0	0.0	1.0
6TY9_A	0.0430858216594309	1.214988280169598	0.2151799687010964	0	0	0.3495300201051118	1.0
6QPG_D	0.030162516945441	0.7443811083056229	0.6193952033368098	0	0	0.0	1.0
6F5O_A	0.0398660408473481	0.7862883827742121	0.4156791248860543	0	0	0.0	1.0
6QAJ_A	0.0755632221965389	1.0185576143331692	0.2493966210780385	0	0	0.20692496572614483	0.7930750342738552
6QX8_A	0.0329714339836712	1.2996386195464107	0.2199528672427342	0	0	0.0	1.0
6K32_F	0.020538362702283	0.8669030414226543	0.542204568023835	0	0	0.0	1.0
1WAJ_A	0.0220897533040781	1.2166832274978523	0.3161016949152555	0	0	0.0	1.0
6SZU_A	0.0354677946099689	0.78268905339784	0.4918347742555253	0	0	0.0	1.0
6QCV_A	0.042244640635353	0.7812125833438142	0.4143897996357024	0	0	0.0	1.0
5M3J_A	0.0391943515985394	0.7852916312897297	0.4419684308263705	0	0	0.0	1.0
6T0V_A	0.0308478851031543	0.7868097736401717	0.5437375745526847	0	0	0.0	1.0
4I9Q_B	0.015923637695111	1.249191723754214	0.3296232876712335	0	0	0.0	1.0
4WSA_A	0.0398643764224259	0.786288667093783	0.4379629629629646	0	0	0.0	1.0
5HX2_A	0.0378713077224215	1.1648619305006822	0.2802967848309983	0	0	0.2192297592360493	1.0
5MSG_A	0.0419514072163686	0.7844974315886628	0.418264840182649	0	0	0.0	1.0
6T0N_A	0.0384712862299116	0.7921188387424525	0.4486940298507473	0	0	0.0	1.0
6QPG_G	0.0308336893621601	0.7495771693516693	0.6591880341880361	0	0	0.0016784884830661807	0.9983215115169338
6GJZ_A	0.0326308063451708	1.312685004740565	0.2305863708399378	0	0	0.0	1.0
5M3H_A	0.0302772150753741	0.7869204620645001	0.5608040201005036	0	0	0.0	1.0
6T0R_A	0.0392673602921276	0.7837660447515697	0.4734345351043652	0	0	0.0	1.0
5W0P_C	0.0329116368796852	0.8598709666419544	0.4541198501872665	0	0	0.0	1.0
5DTO_A	0.0213486994266316	1.2805385615084557	0.2952460383653055	0	0	0.0	1.0
6KV5_A	0.0418210291965625	0.6982276706968921	0.5766497461928943	0	0	0.0	1.0
5ZVS_D	0.041049960132812	0.7270479797166184	0.536102868447083	0	0	0.0	1.0
5AMR_A	0.0650315138441277	0.9015202856205988	0.3061396131202702	0	0	0.22573720155617932	0.7742627984438206
5CXF_B	0.0295982713953986	1.0379286032555657	0.3480902777777783	0	0	0.275006931508021	1.0
3KLG_A	0.0147944799961399	1.226214962052386	0.3492615117289321	0	0	0.0	1.0
6ZTS_B	0.021686105066217	0.8676670123674799	0.5623742454728378	0	0	0.0	1.0
6QX3_A	0.0266150198947529	1.2770723129653505	0.2760887428101903	0	0	0.0	1.0
6T0U_A	0.0361875823207034	0.785364753820854	0.5255402750491172	0	0	0.0	1.0
6G1X_A	0.0350545173467801	1.3081793894995744	0.2266982622432871	0	0	0.0	1.0
6PNS_A	0.050405318766591	1.1686065732039042	0.2335186656076258	0	0	0.3903516177411185	1.0
1C8G_A	0.0080358609811437	1.3282043230116434	0.3504347826086962	0	0	0.33612974330833006	1.0
5W0P_A	0.0361319507635629	0.8673559175641603	0.4221611721611729	0	0	0.0	1.0
6KUT_A	0.0413649357353308	0.6990392411058302	0.6109958506224078	0	0	0.0	1.0
3IZX_A	0.0302837318302265	0.90706763890095	0.4143897996357024	0	0	0.0	1.0
5JNX_A	0.0572432159567155	0.749116432715529	0.4419684308263705	0	0	0.14948524268838334	1.0
3RMC_D	0.0191980923762412	1.2248755784515888	0.3422644770959384	0	0	0.0	1.0
6F5P_D	0.046561862515579	0.7080636798198203	0.5468127490039856	0	0	0.0	1.0
2P5G_C	0.0182169900702589	1.244361555743818	0.3341924398625444	0	0	0.0	1.0
5D98_A	0.0481505320929635	0.7151217386083422	0.5330700888450159	0	0	0.0	1.0
4KHN_B	0.0172982934380214	1.24875241045009	0.3399482312338233	0	0	0.0	1.0
2DY4_D	0.0270693089165285	1.2144952967248943	0.3217021276595753	0	0	0.0	1.0
5C51_A	0.0221635704012939	1.1397083270505175	0.3492615117289321	0	0	0.2607415950936478	1.0
5GNQ_A	0.0170509163472436	1.2556998635226515	0.3387931034482767	0	0	0.0	1.0
6XF8_C	0.0394388570016726	0.8139919303015135	0.4514018691588797	0	0	0.0	1.0
6SZV_A	0.0372661097543629	0.7818647314858183	0.5499001996007997	0	0	0.0	1.0
6F5P_A	0.0446567889057629	0.7083294611047376	0.584693877551022	0	0	0.0	1.0
5T1D_A	0.0129447841277237	1.3029352715449516	0.3434256055363327	0	0	0.0	1.0
5GAI_0	0.029095905402016	0.8905897279029951	0.4734345351043652	0	0	0.0	1.0
6T0S_A	0.0385724372040111	0.7845628577967367	0.5468127490039856	0	0	0.0	1.0
6U7G_B	0.0405142315587992	1.303541568245205	0.2151799687010964	0	0	0.0	1.0
6XZQ_D	0.0321436955037057	1.2837413133349662	0.2750410509031205	0	0	0.0	1.0
6G19_A	0.0333460364374977	1.312563966087575	0.2564724919093863	0	0	0.0	1.0
2OYQ_C	0.0174279672320543	1.2374716363636271	0.3492615117289321	0	0	0.0	1.0
6T0V_B	0.0345408074506041	1.2507575166324802	0.2802967848309983	0	0	0.049842394132248044	1.0
1UF2_A	0.0438279252728338	0.6824008944760267	0.6591880341880361	0	0	0.010378548323334005	0.989621451676666
6H61_A	0.0297580252915456	1.3069535087568	0.2739950779327331	0	0	0.0	1.0
2P5O_C	0.0155436981962259	1.2510928405855684	0.3516100957354231	0	0	0.0	1.0
5DGY_D	0.0331782013057895	0.8799678847957393	0.4790476190476203	0	0	0.0	1.0
6TW1_A	0.0450836375318124	0.7844583318636525	0.4832855778414526	0	0	0.0	1.0
5D98_D	0.0482824108543555	0.7153765048396512	0.5928205128205137	0	0	0.0	1.0
6RFL_I	0.0455201622095145	0.981891393379524	0.3319039451114933	0	0	0.275006931508021	1.0
4ZWJ_D	0.0331744120309331	0.8799668084743069	0.4990347490347504	0	0	0.0	1.0
5DGY_A	0.0335386761784078	0.8799081228743786	0.4961464354527951	0	0	0.0	1.0
5D9A_A	0.0485181474672805	0.7172792140337746	0.6010309278350523	0	0	0.0	1.0
5ZVS_I	0.0326277950480338	0.905531495652618	0.4706439393939403	0	0	0.15596468542789468	1.0
6QCS_A	0.0418054441253449	0.7789338441325825	0.5499001996007997	0	0	0.0	1.0
6EVJ_A	0.0382732354476199	0.7987064608604351	0.5608040201005036	0	0	0.0	1.0
4ZWJ_A	0.0335343651593743	0.8799073635055092	0.5092322643343064	0	0	0.0	1.0
6H66_A	0.0291119594042245	1.3005330782835416	0.2920133111480874	0	0	0.0	1.0
6SZU_B	0.0281339895646011	1.2489044295173275	0.3194562446898907	0	0	0.0	1.0
5D9A_G	0.0487937552637942	0.7147301663526161	0.6227795193312444	0	0	0.0	1.0
5W0K_C	0.0249678678508513	1.2959437556578732	0.3172179813401192	0	0	0.0	1.0
6QCT_A	0.0418915158368745	0.7903269135262994	0.5345849802371547	0	0	0.0	1.0
4V0Q_A	0.0224158651747637	1.2785477091341717	0.3296232876712335	0	0	0.0	1.0
6OGZ_A	0.0877345096593255	1.227156712606983	0.2305863708399378	0	0	0.07064393008040516	0.9293560699195949
6TW1_B	0.0278495944452166	1.251198100881486	0.3228279386712112	0	0	0.0	1.0
6XF7_B	0.0383324976399939	0.846820160883804	0.5376237623762394	0	0	0.03640103122479563	1.0
6OGY_K	0.0497963731202236	0.7767267826855024	0.5345849802371547	0	0	0.0	1.0
5B7I_A	0.019661460434259	1.2590152151710503	0.3504347826086962	0	0	0.0	1.0
6G1S_A	0.0348542161782224	1.310900423928207	0.2802967848309983	0	0	0.0	1.0
1N35_A	0.0354297930318356	1.2237772607669783	0.3217021276595753	0	0	0.0	1.0
4BTQ_B	0.0485591672984234	1.2274277195054903	0.2626016260162613	0	0	0.07450858304293397	1.0
6QCT_B	0.0346188492664156	1.2500696159034	0.3116554054054063	0	0	0.0	1.0
6KUV_A	0.0440828106003594	0.774997027152071	0.6043388429752083	0	0	0.25711019303711413	1.0
5GAI_Y	0.0289503834048493	0.8470163267876514	0.7047200878155886	0	0	0.11939708017113404	1.0
1MSW_D	0.055899046144628	1.2316585173344012	0.2574898785425117	0	0	0.16805381051106227	1.0
6KR3_B	0.0218118252927142	1.2732527140209058	0.3434256055363327	0	0	0.0	1.0
6GSI_B	0.0194044731256507	1.3135754444140093	0.3434256055363327	0	0	0.041798787772370255	1.0
1S77_D	0.0603197117920988	1.261708267296977	0.2364649681528672	0	0	0.38028874987278233	1.0
6EVJ_D	0.0420464164654492	0.7984089950573567	0.5686868686868696	0	0	0.0	1.0
1N38_A	0.0371261091736678	1.2253351354180633	0.3239556692242129	0	0	0.0	1.0
5CCV_D	0.0265778170232977	1.269334278278733	0.3319039451114933	0	0	0.0	1.0
6PNS_H	0.0372402400075755	0.8879049410003248	0.5376237623762394	0	0	0.0	1.0
4F5C_B	0.0341226001527206	1.285986888714758	0.3116554054054063	0	0	0.0	1.0
1N1H_A	0.0390733447402455	1.2209749129225207	0.3250853242320832	0	0	0.0	1.0
5ZVS_G	0.0306036326766569	0.9000262003788029	0.6160249739854329	0	0	0.0	1.0
6PNS_B	0.0355889055033971	0.8882120578154447	0.5993820803295578	0	0	0.0	1.0
1S76_D	0.0530058040430704	1.261056204760844	0.2719082719082728	0	0	0.12629767346772075	1.0
6PNS_J	0.0366889483688674	0.8905037590338578	0.6010309278350523	0	0	0.0	1.0
6UEN_A	0.0599818506680446	1.1258788784228595	0.3228279386712112	0	0	0.09500840821495968	0.9049915917850403
6PNS_F	0.0361947490238444	0.8891785644696246	0.6093264248704671	0	0	0.0	1.0
6U7G_A	0.0382958391099006	1.3247986986631457	0.2909393183707411	0	0	0.16731351506216885	1.0
6PO2_D	0.0413517007514045	0.8722678240552317	0.5686868686868696	0	0	0.0	1.0
6GKH_A	0.0321114971911885	1.3104859632107904	0.3307626392459308	0	0	0.012909155010517249	1.0
6PNS_D	0.0386866859962424	0.8678110014636935	0.6752966558791815	0	0	0.11939708017113404	1.0
6PO2_F	0.0394373471731308	0.8767566088521805	0.6313025210084051	0	0	0.0	1.0
1H38_A	0.070236929460934	1.2185486348547263	0.3072390572390577	0	0	0.0	1.0
6K32_A	0.0462745684425342	1.2260165183455265	0.3217021276595753	0	0	0.0	1.0
6OGZ_M	0.0429847320838686	0.831293323338128	0.6789189189189206	0	0	0.23801276797042642	1.0
6TY8_A	0.0481243106052359	1.211240478137431	0.3307626392459308	0	0	0.0	1.0
6PO2_B	0.0394330470458113	0.8937899978445261	0.6244769874477005	0	0	0.0	1.0
7BST_C	0.0521208989528758	1.146150742915564	0.3434256055363327	0	0	0.3927656806430617	1.0
6PO2_J	0.0431857153329462	0.8861683871435673	0.6043388429752083	0	0	0.0	1.0
1H38_D	0.0704030531765282	1.2195273347656892	0.3194562446898907	0	0	0.0	1.0
6OGY_C	0.0392079637099508	0.8925665106189808	0.6752966558791815	0	0	0.11939708017113404	1.0
6PO2_H	0.0390243250017837	0.8993111307964019	0.6609625668449204	0	0	0.11939708017113404	1.0
6OGY_I	0.0469933115613713	0.831351346768433	0.6917211328976043	0	0	0.31416827410071285	1.0
1S0V_A	0.0659551808658757	1.2236677080241662	0.3273504273504288	0	0	0.0	1.0
3C3L_B	0.0578458381795965	1.2308216977421875	0.3319039451114933	0	0	0.0	1.0
4FF1_B	0.0685903051368582	1.2258668122370298	0.3307626392459308	0	0	0.0	1.0
3C2P_B	0.0674660857566952	1.2257993265779046	0.3353396388650052	0	0	0.0	1.0
6OGY_D	0.0583552918940059	0.8995906621091825	0.6010309278350523	0	0	0.0	1.0
3C46_B	0.0638860886333646	1.227226257213004	0.3422644770959384	0	0	0.0	1.0
2R7W_A	0.0566652478526133	1.2615099634537483	0.3330472103004305	0	0	0.0	1.0
2R7Q_A	0.0747337217882047	1.2635747142902956	0.3217021276595753	0	0	0.0	1.0
1S0V_B	0.0667912781020239	1.229473445184621	0.3399482312338233	0	0	0.0	1.0
2R7U_A	0.0610652743195808	1.2615427740014766	0.3376399655469437	0	0	0.0	1.0
6OGZ_G	0.0494232848293483	0.8934251740820083	0.7160220994475157	0	0	0.045515276145010775	0.9544847238549892
2R7T_A	0.0623599626895987	1.2626598474801376	0.3399482312338233	0	0	0.0	1.0
2R7O_A	0.0661668392008919	1.26240258151642	0.3387931034482767	0	0	0.0	1.0
2R7X_B	0.0659513454214623	1.264008342336444	0.3399482312338233	0	0	0.0	1.0
2R7R_A	0.0565772507596055	1.2616241674215525	0.3469210754553349	0	0	0.0	1.0
2R7X_A	0.065726564264941	1.2640184857443986	0.3411053540587234	0	0	0.0	1.0
2PI5_A	0.0453265946938985	1.3007995123337317	0.3492615117289321	0	0	0.1803145225464507	1.0
4AU6_B	0.0661537131109888	1.2624202517730438	0.3469210754553349	0	0	0.0	1.0
2R7V_A	0.0619497743789915	1.2626272033423165	0.3492615117289321	0	0	0.0	1.0
4AU6_D	0.0661607612483133	1.2624202855612916	0.3469210754553349	0	0	0.0	1.0
