# Supplementary material for: Identifying and profiling structural similarities between Spike of SARS-CoV-2 and other viral or host proteins with Machaon
Source: Commun Biol. 2023 Jul 19;6:752. doi: 10.1038/s42003-023-05076-7 (PMC10356814; doi:10.1038/s42003-023-05076-7)
Supplement: Supplementary file 6 — Supplementary Data 3 [file 42003_2023_5076_MOESM6_ESM.zip › 6VXXp_A_whole/candidates/6VXXp_A-merged-allclusters.csv]

structureId	b-phipsi	w-rdist	t-alpha	cluster	originalLabels	outlierScores	probabilities
6NZK_C	0.0004375522414056	0.5088671528642625	0.2483922829582003	0	0	0.24495875429173447	1.0
6NZK_B	0.0004374721912988	0.5088712352124757	0.2493966210780385	0	0	0.24495875429173447	1.0
6NZK_A	0.0004374704284583	0.508869627107402	0.2554567502021032	0	0	0.24495875429173447	1.0
6OHW_B	0.0006666090512829	0.5209670719994314	0.2887966804979263	0	0	0.24495875429173447	1.0
6OHW_A	0.0006667585115563	0.5209703825752182	0.2877280265339983	0	0	0.24495875429173447	1.0
6OHW_C	0.0006667293043593	0.5209685919969056	0.2887966804979263	0	0	0.24495875429173447	1.0
6Q06_B	0.0024509101790042	0.1324314685983287	0.1140602582496417	-1	-1	0.011007079041648144	0.0
6Q04_B	0.0024526601581095	0.1324338082319183	0.1310997815003649	0	0	0.3905115038642663	0.6094884961357337
6Q07_B	0.0024498114598624	0.1324312777537535	0.1572280178837559	0	0	0.22790787282174427	0.7720921271782557
6NB3_C	0.0023317224832349	0.388320117862958	0.0944326990838626	-1	-1	0.12206424309584722	0.0
6NB7_B	0.0015325323584704	0.6361469193674103	0.2544426494345726	0	0	0.2273295383621402	1.0
6Q05_B	0.0025530484838612	0.1324925449354422	0.1589552238805978	0	0	0.22790787282174427	0.7720921271782557
6CRW_A	0.0018878665319748	0.2095540211287667	0.2257300710339398	0	0	0.22790787282174427	0.7720921271782557
6EQC_B	0.001071929282262	0.967614801212213	0.1132616487455207	0	0	0.1216136384011246	0.8783863615988754
6NB6_B	0.001464346718753	0.7247216489231284	0.2424000000000012	0	0	0.06765164080767737	1.0
6NB4_A	0.0020340194476174	0.3854903370647891	0.1882172915072697	0	0	0.22790787282174427	0.7720921271782557
6NB3_A	0.00211058372646	0.3756336246425965	0.1800911854103348	0	0	0.22790787282174427	0.7720921271782557
6Q04_C	0.0024505952811786	0.1324326919931832	0.2113884555382224	0	0	0.22790787282174427	0.7720921271782557
6Q06_C	0.0024511112080254	0.1324313426222992	0.2180392156862756	0	0	0.22790787282174427	0.7720921271782557
6Q06_A	0.002451413405448	0.1324318207206594	0.2180392156862756	0	0	0.22790787282174427	0.7720921271782557
6Q07_A	0.002449489143945	0.1324304793147823	0.2354813046937161	0	0	0.22790787282174427	0.7720921271782557
6Q04_A	0.0024511185995169	0.1324330350776695	0.2325396825396832	0	0	0.22790787282174427	0.7720921271782557
6Q07_C	0.002448889222965	0.1324292945320508	0.2443910256410262	0	0	0.22790787282174427	0.7720921271782557
6Q05_C	0.0025525933453496	0.1324904313139758	0.2374501992031885	0	0	0.22790787282174427	0.7720921271782557
6Q05_A	0.0025541250258228	0.1324900673509143	0.2394253790901843	0	0	0.22790787282174427	0.7720921271782557
6SUQ_A	0.0036509990530476	0.5196812082616655	0.1720754716981141	0	0	0.3218698040231534	0.6781301959768467
6M15_B	0.0017392029681651	0.7312616999304569	0.2209119496855351	0	0	0.06765164080767737	1.0
5SZS_C	0.0029296939330889	0.5902245346751667	0.1800911854103348	0	0	0.19422660567188305	0.805773394328117
6ZGF_A	0.0051023092110893	0.3002171410636229	0.1992277992278004	0	0	0.38411024259925747	0.6158897574007426
6CRZ_B	0.0047036653970511	0.4299911125469596	0.2038759689922489	0	0	0.23263865406951229	0.7673613459304878
6CS0_B	0.0047036653970511	0.4299911125469596	0.2038759689922489	0	0	0.23263865406951229	0.7673613459304878
6NB6_C	0.0018428368022685	0.5452004393711819	0.2813531353135325	0	0	0.24495875429173447	1.0
6JX7_A	0.0089946953570648	0.3820945544603884	0.1452802359882015	0	0	0.3009611989469516	0.6990388010530484
6NB6_A	0.0022244900405656	0.1312194030453203	0.2813531353135325	0	0	0.22790787282174427	0.7720921271782557
6U7K_B	0.0029173145707612	0.6541464905993277	0.1955350269438036	0	0	0.13996002360366858	0.8600399763963315
6ZGF_C	0.0051019720716208	0.3002149166495204	0.2266982622432871	0	0	0.3842814596526278	0.6157185403473722
6NB4_C	0.0017962506435109	0.6593056118566273	0.2824112303881103	0	0	0.14887560918244586	1.0
5SZS_B	0.0029292991957403	0.5902254849191415	0.222834645669292	0	0	0.24495875429173447	1.0
6CRX_A	0.0033192568526935	0.5652260151427542	0.2209119496855351	0	0	0.24495875429173447	1.0
6ZGF_B	0.0049292190197601	0.3002162310334965	0.2374501992031885	0	0	0.3021915853034675	0.6978084146965324
6CRX_C	0.0035880773766805	0.1669747391831377	0.2687908496732034	0	0	0.22790787282174427	0.7720921271782557
6VSJ_A	0.0036584256875617	0.1342854577285206	0.2739950779327331	0	0	0.22790787282174427	0.7720921271782557
6NB7_A	0.0015386618875787	0.715965250619794	0.3217021276595753	0	0	0.06765164080767737	1.0
6CRX_B	0.0019133806007628	0.5686734209826003	0.2909393183707411	0	0	0.24495875429173447	1.0
6CS1_C	0.0060682862272802	0.1703750909930462	0.243394715772619	0	0	0.22790787282174427	0.7720921271782557
5SZS_A	0.0029299111355447	0.5902248200021665	0.2414068745004012	0	0	0.2657398832198361	1.0
3JCL_B	0.0030649832181499	0.5850929336104456	0.2463884430176572	0	0	0.24495875429173447	1.0
6VSJ_C	0.0036573925141441	0.1342872778360674	0.2855960264900667	0	0	0.22790787282174427	0.7720921271782557
6U7K_C	0.0025796413528426	0.652935870843422	0.2424000000000012	0	0	0.06765164080767737	1.0
6EQC_C	0.0017420323420668	0.9656441409500855	0.06588881262869	0	0	0.2239513835412513	0.7760486164587487
6IXA_B	0.0040207993518437	0.5537283940081837	0.2514101531023378	0	0	0.24495875429173447	1.0
6CV0_B	0.0091655510229952	0.3885159513237574	0.222834645669292	0	0	0.22790787282174427	0.7720921271782557
6CRZ_C	0.0050800388578951	0.2155199671826572	0.2739950779327331	0	0	0.22790787282174427	0.7720921271782557
6CS0_C	0.0050800388578951	0.2155199671826572	0.2739950779327331	0	0	0.22790787282174427	0.7720921271782557
6JNX_C	0.0077525512120923	0.7166038270730439	0.1084939329050689	0	0	0.04372405707928415	0.9562759429207158
6CRW_C	0.0044638256460893	0.2083844913179569	0.2855960264900667	0	0	0.22790787282174427	0.7720921271782557
6CRW_B	0.0023954858656309	0.435643011758654	0.2941666666666676	0	0	0.22790787282174427	0.7720921271782557
6M15_C	0.001739641207347	0.7312280070640113	0.2909393183707411	0	0	0.06765164080767737	1.0
6U7K_A	0.0021368387218976	0.6540128175478956	0.2729508196721326	0	0	0.10151754861111521	1.0
6CRZ_A	0.0027269532917707	0.2111007600654362	0.3072390572390577	0	0	0.22790787282174427	0.7720921271782557
6CS0_A	0.0027269532917707	0.2111007600654362	0.3072390572390577	0	0	0.22790787282174427	0.7720921271782557
6M15_A	0.0017390234085656	0.7312291671668398	0.302852348993289	0	0	0.06765164080767737	1.0
6VV5_C	0.0026286838626328	0.7504071338201231	0.2151799687010964	0	0	0.06765164080767737	1.0
5X58_C	0.0029106150223433	0.4974095406405184	0.2984949832775931	0	0	0.24495875429173447	1.0
6IXA_A	0.0040206949698958	0.5537284021255229	0.2739950779327331	0	0	0.24495875429173447	1.0
6JX7_C	0.0089956474348984	0.3820925523190156	0.2534301856335765	0	0	0.22790787282174427	0.7720921271782557
6IXB_B	0.0029581984062713	0.7673306068108662	0.2113884555382224	0	0	0.06765164080767737	1.0
6VSJ_B	0.0036580317313435	0.13428528760225	0.3217021276595753	0	0	0.22790787282174427	0.7720921271782557
6ZTZ_O	0.0082494368556092	0.5303075557254805	0.2564724919093863	0	0	0.24495875429173447	1.0
5X5B_C	0.0050308470350604	0.5077686283329637	0.2877280265339983	0	0	0.24495875429173447	1.0
6VV5_B	0.0026280676514223	0.750404953166204	0.2335186656076258	0	0	0.06765164080767737	1.0
3JCL_A	0.003064480837397	0.5850939108444091	0.2898671096345526	0	0	0.24495875429173447	1.0
5X5F_A	0.0051354247758266	0.3274334528511586	0.3083403538331937	0	0	0.22790787282174427	0.7720921271782557
6K4Y_C	0.0115707182319546	0.726042967531009	0.1237337192474687	0	0	0.275749085880437	1.0
3NW8_C	0.0016014391977513	0.9854365360669368	0.2384370015948969	0	0	0.275006931508021	1.0
6CS1_A	0.0043158769588141	0.5628719792843717	0.2941666666666676	0	0	0.24495875429173447	1.0
6VV5_A	0.0026276534104439	0.7504061683067392	0.2514101531023378	0	0	0.06765164080767737	1.0
5XLR_C	0.0057984720295304	0.3529955097924607	0.3050420168067242	0	0	0.22790787282174427	0.7720921271782557
6CS1_B	0.0029554069404615	0.5667651512802319	0.3138747884940793	0	0	0.24495875429173447	1.0
5X58_A	0.0032502828717199	0.4989814527900411	0.320578231292518	0	0	0.24495875429173447	1.0
6N4C_C	0.0061326269078286	0.829258544562288	0.0277961614824633	0	0	0.18746322105434068	0.8125367789456593
6ACD_A	0.0102416635259227	0.1540316537028139	0.2920133111480874	0	0	0.22790787282174427	0.7720921271782557
4LK0_I	0.0110232563250622	0.7716378285955436	0.1140602582496417	0	0	0.10685058403743339	1.0
5X59_A	0.0052267932474409	0.5330907879861413	0.302852348993289	0	0	0.24495875429173447	1.0
6BFU_A	0.0047010990851095	0.8246586209220639	0.1756245268735816	0	0	0.10685058403743339	1.0
5OGI_A	0.0020301670931585	1.0075838132519712	0.0680880330123805	0	0	0.31104945065538964	0.6889505493446103
6IXA_C	0.00401969921994	0.553728709483787	0.314987298899239	0	0	0.24495875429173447	1.0
3JCL_C	0.0030656712940506	0.5850931232133905	0.3172179813401192	0	0	0.24495875429173447	1.0
6XF8_A	0.0151812630005291	0.5314539471522816	0.2305863708399378	0	0	0.24495875429173447	1.0
6JX7_B	0.0089949403343907	0.3820936003003885	0.2952460383653055	0	0	0.22790787282174427	0.7720921271782557
6P18_C	0.0129037701266648	0.7648023616586855	0.1006378454996468	0	0	0.10685058403743339	1.0
6EQC_A	0.0023348269243201	0.9634238272504628	0.1172661870503606	0	0	0.06016322971115375	0.9398367702888463
6ACK_A	0.0100856219848142	0.3043178801272645	0.2941666666666676	0	0	0.22790787282174427	0.7720921271782557
6IXB_C	0.002956912853446	0.7673315627866764	0.2615759545085301	0	0	0.06765164080767737	1.0
6IXB_A	0.0029573087297857	0.7673313692680425	0.2615759545085301	0	0	0.06765164080767737	1.0
6ACG_C	0.0169408589152482	0.3473573047798213	0.2504025764895337	0	0	0.22790787282174427	0.7720921271782557
5X5C_B	0.0052850296377879	0.3424546331826896	0.3262169086251079	0	0	0.22790787282174427	0.7720921271782557
6M16_B	0.005428186044251	0.7187185352120665	0.2615759545085301	0	0	0.06765164080767737	1.0
6GOV_X	0.0125153015647852	0.6925191119540447	0.2247634069400641	0	0	0.1319728131441826	1.0
6M16_A	0.0054287176964242	0.7186836941798296	0.2687908496732034	0	0	0.06765164080767737	1.0
6P19_C	0.0121137520219079	0.8019922970998195	0.0436827956989256	0	0	0.3366661593974503	1.0
4LK0_C	0.011771160636286	0.7942669290996212	0.0959774170783349	0	0	0.10685058403743339	1.0
6M16_C	0.0054288568135114	0.71868441509944	0.2719082719082728	0	0	0.06765164080767737	1.0
5LDN_A	0.0010517088199942	0.993381259912465	0.3480902777777783	0	0	0.275006931508021	1.0
5X58_B	0.0031667596304441	0.4989203384678254	0.3457538994800697	0	0	0.24495875429173447	1.0
6BFU_C	0.00470236791705	0.8246567195956258	0.2209119496855351	0	0	0.11356627843730062	1.0
5X59_C	0.0052211209654727	0.5330854133786901	0.3262169086251079	0	0	0.24495875429173447	1.0
6BFU_B	0.0047023491022428	0.8246603539022085	0.222834645669292	0	0	0.132720825750471	1.0
4LLG_I	0.0136902132549627	0.7851889330251138	0.1037668798862834	0	0	0.10685058403743339	1.0
5X5F_C	0.004932240085428	0.5889914511474854	0.3262169086251079	0	0	0.24495875429173447	1.0
6ALF_I	0.00882456483963	0.8270505530685401	0.1747352496217864	0	0	0.10685058403743339	1.0
6ACC_A	0.0099952739455968	0.1649393082611327	0.3262169086251079	0	0	0.22790787282174427	0.7720921271782557
6ACJ_A	0.0129378270074177	0.2532044874940958	0.3061396131202702	0	0	0.22790787282174427	0.7720921271782557
4LLG_C	0.0132049709580994	0.7888332614705547	0.1164629762760611	0	0	0.10685058403743339	1.0
5X5F_B	0.0046951950747478	0.3395051859084778	0.3551483420593384	0	0	0.22790787282174427	0.7720921271782557
6ALG_I	0.0085577604011956	0.8286759608402314	0.1827875095201838	0	0	0.10685058403743339	1.0
6ACD_C	0.008250711865361	0.4213601809455634	0.3262169086251079	0	0	0.3003038549151542	0.6996961450848458
6J9E_C	0.0069403252976951	0.8421378828582136	0.1854961832061079	0	0	0.10685058403743339	1.0
5X5B_A	0.0037474446437447	0.3217020720294222	0.3804444444444452	0	0	0.22790787282174427	0.7720921271782557
6ACG_B	0.0129506147277238	0.1744411231961249	0.314987298899239	0	0	0.22790787282174427	0.7720921271782557
6ACC_C	0.0100144711553149	0.1648811529635732	0.3364888123924281	0	0	0.22790787282174427	0.7720921271782557
6CS2_B	0.0056222270118097	0.7517196779875197	0.2750410509031205	0	0	0.06765164080767737	1.0
6J9F_C	0.0116266566214817	0.8102571002932348	0.1624251497005999	0	0	0.10685058403743339	1.0
4LLG_J	0.0201803211651303	0.7663336092128801	0.0983026874115995	0	0	0.10685058403743339	1.0
6ACG_A	0.0131200134831538	0.1911805737933009	0.3217021276595753	0	0	0.22790787282174427	0.7720921271782557
3NWD_C	0.0035480166726203	0.9737456218145972	0.1909509202453994	0	0	0.275006931508021	1.0
6NB4_B	0.0019685075455024	0.6709241833387822	0.3978397839783982	0	0	0.06765164080767737	1.0
5XLR_A	0.0057967967541847	0.3529960558085735	0.3587051618547696	0	0	0.22790787282174427	0.7720921271782557
4HSI_C	0.0041797027618321	0.981584928586371	0.1809885931558941	0	0	0.275006931508021	1.0
6ALH_I	0.012509190840941	0.8217952246791244	0.1774071266110699	0	0	0.10685058403743339	1.0
4LK0_J	0.0202004573031571	0.7675376605189898	0.1344046749452165	0	0	0.10685058403743339	1.0
5X59_B	0.0052406667419177	0.533091528380633	0.3504347826086962	0	0	0.24495875429173447	1.0
5MBV_B	0.0369625306568306	0.5951203096154851	0.1286337209302335	0	0	0.4451062043921273	0.5548937956078727
5X5B_B	0.0053239992433146	0.5077659433235453	0.3634767339771743	0	0	0.24495875429173447	1.0
6ACK_B	0.0085130700162841	0.2871048257848531	0.3587051618547696	0	0	0.22790787282174427	0.7720921271782557
3NWF_C	0.003290757842018	0.982440691062748	0.2095015576323995	0	0	0.275006931508021	1.0
5X5C_C	0.0049594429244151	0.5172131326184473	0.390331244404656	0	0	0.24495875429173447	1.0
6KLH_C	0.0408499338581694	0.5771745670653377	0.0680880330123805	-1	-1	0.17408398360285746	0.0
5XLR_B	0.0060580431009897	0.3529966409446694	0.3940754039497312	0	0	0.22790787282174427	0.7720921271782557
6NB3_B	0.0022611040269446	0.6788431324747518	0.3841354723707679	0	0	0.1667521674589852	1.0
6B7N_C	0.0076945618422309	0.8295010154862812	0.2404153354632598	0	0	0.11356627843730062	1.0
6KLH_A	0.0408583724391366	0.5772969436308457	0.0688231245698567	-1	-1	0.1703933298957954	0.0
4LLG_D	0.020854386570823	0.7729571531374514	0.1563663440059575	0	0	0.19613199075799206	1.0
6XZQ_A	0.0356586348969326	0.6982195942971249	0.0644276901987674	0	0	0.42391904663799823	0.5760809533620018
1EJ6_A	0.0026723457491191	0.5048711431395083	0.4692526017029337	-1	-1	0.025645814002694917	0.0
4QNL_A	0.0014355599270684	0.8185296976832606	0.5300492610837451	0	0	0.22714259718058846	1.0
3NWD_A	0.00419431569463	0.9762837049798584	0.2151799687010964	0	0	0.275006931508021	1.0
5X5C_A	0.005317460869923	0.5333725247327031	0.3792184724689171	0	0	0.24495875429173447	1.0
6ACC_B	0.0100169815602406	0.1649312740117701	0.3719081272084812	0	0	0.22790787282174427	0.7720921271782557
6R9G_C	0.0110793874686673	0.7002174072689176	0.2974101921470355	0	0	0.06765164080767737	1.0
6NB7_C	0.0018942348505822	0.7385936681915748	0.4156791248860543	0	0	0.11104666280901769	1.0
6N4C_D	0.0115588325378064	0.9450561519258645	0.0907920154539598	0	0	0.14261792129902864	0.8573820787009714
3IYL_W	0.0066524521757818	0.5510547897201805	0.3634767339771743	0	0	0.24495875429173447	1.0
5ZVT_W	0.0066524521757818	0.5510547897201805	0.3634767339771743	0	0	0.24495875429173447	1.0
6CV0_A	0.0091666589765142	0.3885112215894749	0.3622807017543876	0	0	0.22790787282174427	0.7720921271782557
6ACD_B	0.0096794672414498	0.1440059903461748	0.3953279424977545	0	0	0.38367100062319137	0.6163289993768086
6R9G_D	0.020634520067257	0.7625116834710903	0.1992277992278004	0	0	0.06765164080767737	1.0
6P19_D	0.0219820533660556	0.8124271297710344	0.0557443915703614	0	0	0.12392981730730256	1.0
4HSI_A	0.0051939934443436	0.9828414420297812	0.2123341139734595	0	0	0.275006931508021	1.0
6P18_D	0.01975907164947	0.8163773445100693	0.1294545454545466	0	0	0.10685058403743339	1.0
6JNX_D	0.0214884068564815	0.7853431013175017	0.1659159159159164	0	0	0.10685058403743339	1.0
4LK0_D	0.0212153939702237	0.7735597516895869	0.2020123839009295	0	0	0.06765164080767737	1.0
6ACJ_C	0.0188951118916407	0.5031975591280561	0.3161016949152555	0	0	0.24495875429173447	1.0
6ODM_W	0.0274281878213043	0.6695982494321797	0.2315622521808102	0	0	0.06765164080767737	1.0
5I08_A	0.005820487981968	0.6642973213363728	0.367077464788734	0	0	0.22402914317699488	1.0
6ALG_J	0.0192218766380625	0.8318941849538123	0.155505952380953	0	0	0.10685058403743339	1.0
5I08_C	0.0058200748734143	0.6642980709512899	0.373121131741823	0	0	0.22142496947990795	1.0
3J6Q_A	0.0091286379093233	0.5972927033739699	0.3598949211908948	0	0	0.24495875429173447	1.0
6RR7_A	0.0260450080440821	0.8152597657326087	0.088297126839524	0	0	0.10685058403743339	1.0
6CV0_C	0.0091679329886522	0.3885172902838621	0.4156791248860543	0	0	0.32078014196695104	0.679219858033049
6B7N_A	0.0076956868102109	0.8295017556246584	0.2877280265339983	0	0	0.16536171758663754	1.0
3NW8_A	0.007755263019061	0.9869622581210749	0.2199528672427342	0	0	0.275006931508021	1.0
6M39_C	0.0095161076103192	0.8320708352551552	0.2698282910874907	0	0	0.11356627843730062	1.0
6ACK_C	0.012539607457988	0.5130755813459064	0.3587051618547696	0	0	0.24495875429173447	1.0
6RIE_A	0.0241007339776711	0.8317607289947311	0.1172661870503606	0	0	0.10685058403743339	1.0
6ALF_J	0.0217453490814737	0.8296990597315487	0.1615557217651464	0	0	0.10685058403743339	1.0
6ALH_J	0.0256872493048309	0.8268440757105486	0.1360643745427956	0	0	0.10685058403743339	1.0
6R9B_D	0.0228061290858808	0.7887056175244984	0.2085603112840481	0	0	0.16716784451296995	1.0
6R9B_C	0.0121202508869226	0.7529610615112412	0.3127641589180057	0	0	0.1123377187179324	1.0
6K4Y_D	0.0232178027094366	0.7691800975256552	0.2276679841897237	0	0	0.06765164080767737	1.0
3J6Q_B	0.0091324377996497	0.5972438544897161	0.413102820746134	0	0	0.05161405304993388	0.9483859469500662
6ACJ_B	0.012308767176812	0.2382714143368922	0.4313364055299544	-1	-1	0.13818118081838746	0.0
7BQX_W	0.0328019974094764	0.6649139606929222	0.2514101531023378	0	0	0.06765164080767737	1.0
5I08_B	0.0058220804047938	0.6642982717451303	0.4234647112740617	0	0	0.06765164080767737	1.0
6L42_A	0.0298747954930327	0.844920371307652	0.0429818670248491	0	0	0.2516179917140242	1.0
7BR8_W	0.030790394545851	0.6706004767726624	0.2585089141004866	0	0	0.06765164080767737	1.0
3AGQ_A	0.0118516850135266	1.038684565992971	0.1756245268735816	0	0	0.275006931508021	1.0
6CS2_C	0.0048303457632347	0.7775169121265578	0.3516100957354231	0	0	0.075004251256367	0.924995748743633
6CS2_A	0.0047346316339686	0.7766481134444456	0.3551483420593384	0	0	0.0343545702826096	0.9656454297173904
6U7H_A	0.0051892237838424	0.934726612129454	0.2845326716294469	0	0	0.2886634304327343	1.0
6RR7_C	0.0089600564980939	1.1342590417262082	0.1659159159159164	0	0	0.12746689361945585	0.8725331063805442
3AGP_A	0.0111246482761097	1.033745396418255	0.2010827532869306	0	0	0.275006931508021	1.0
6VN1_B	0.0051462012588191	1.020812714888404	0.2656886715566433	0	0	0.275006931508021	1.0
5XJ0_C	0.0052557970896752	1.0161975390211972	0.2636289666395457	0	0	0.275006931508021	1.0
3AVW_A	0.0115969561088092	1.031483033045005	0.2085603112840481	0	0	0.275006931508021	1.0
3VNV_A	0.0121280872755333	1.0329845306802077	0.2010827532869306	0	0	0.275006931508021	1.0
6XZQ_C	0.0110595376259494	1.150683114393935	0.1092857142857153	0	0	0.37886523179402476	0.6211347682059752
5MBV_C	0.0435629350335852	0.6939066807138918	0.1909509202453994	0	0	0.07108351475787625	0.9289164852421238
6RID_A	0.0235416918343105	0.8850927100872675	0.1529324424647375	0	0	0.046479506816377	0.953520493183623
3AVU_A	0.0126931717995978	1.0361999681995724	0.1973785659213576	0	0	0.275006931508021	1.0
7BR7_l	0.0376675507854502	0.7093797057063913	0.2305863708399378	0	0	0.1465981841139126	1.0
6B7N_B	0.0076956148717527	0.8295007707100883	0.3228279386712112	0	0	0.001969372986108125	0.9980306270138919
5FOB_B	0.0173558678195504	0.8101261006439774	0.2698282910874907	0	0	0.20438606613022817	1.0
6M39_B	0.0095164571589037	0.8320693943783957	0.3072390572390577	0	0	0.20438606613022817	1.0
5H0S_C	0.0135559934385976	0.8686260852580414	0.2595296025952971	0	0	0.2135216775009941	1.0
6GOV_Y	0.0238914129600828	0.7515987754619009	0.2708674304419001	0	0	0.06765164080767737	1.0
3AVT_A	0.0120970313983093	1.0335306893518232	0.2132812500000009	0	0	0.275006931508021	1.0
6ODM_T	0.0260100602869458	0.6482990427474051	0.3138747884940793	0	0	0.26519613970918493	1.0
7BQX_T	0.0382002652226445	0.6872173963579491	0.2414068745004012	0	0	0.06765164080767737	1.0
3J17_A	0.0118012140933214	0.599880374611369	0.4221611721611729	0	0	0.3269449732496834	1.0
4L72_A	0.0010654997461961	1.3676359647837204	0.3387931034482767	0	0	0.19647435306695044	0.8035256469330496
6U7H_B	0.0051893666829464	0.9347257725957178	0.3061396131202702	0	0	0.016796080340398405	0.9832039196596016
3AVY_A	0.0109198651488734	1.0328212774528476	0.2315622521808102	0	0	0.275006931508021	1.0
6W2D_P	0.0192121586669051	0.698225279272163	0.3239556692242129	0	0	0.06765164080767737	1.0
6RFL_A	0.0239279151367813	0.850220981906588	0.2104442712392837	0	0	0.10685058403743339	1.0
4FWT_A	0.0143408066079469	1.0444733629634573	0.1818873668188749	0	0	0.275006931508021	1.0
6J9F_D	0.0226320004705383	0.8984626592873084	0.1650412603150801	0	0	0.3138589322545606	1.0
3AVX_A	0.0110513188167352	1.0326838903696298	0.2335186656076258	0	0	0.275006931508021	1.0
3J6Q_E	0.0094606261810025	0.5973988443336059	0.4861244019138766	0	0	0.13293877929382686	0.8670612207061732
2OBE_B	0.0023790083756112	1.0454981347309884	0.314987298899239	0	0	0.275006931508021	1.0
3ZIF_C	0.0085887009394489	1.0381733191146094	0.2564724919093863	0	0	0.275006931508021	1.0
3WOD_D	0.0166201484546346	1.0885523671250616	0.1393983859134275	0	0	0.23501013905247484	0.7649898609475252
6J9E_D	0.0206106207404884	0.9227469396192371	0.1936971560338214	0	0	0.022565255091349934	0.9774347449086501
3J6Q_C	0.009460286142739	0.5974057915674802	0.5033881897386263	0	0	0.22793449129352897	0.7720655087064711
3VNU_A	0.0139592436380774	1.0381815264561398	0.2104442712392837	0	0	0.275006931508021	1.0
6UEB_A	0.03885009214335	0.838028997502938	0.0814763231197779	0	0	0.12604148584503583	1.0
3AVV_A	0.0108554829671012	1.040476644386256	0.2394253790901843	0	0	0.275006931508021	1.0
6RFL_B	0.0124147520018348	1.0059146110925037	0.2404153354632598	0	0	0.275006931508021	1.0
6BM8_A	0.010683114059834	1.073758827916109	0.2354813046937161	0	0	0.275006931508021	1.0
3J6Q_D	0.0094621344387491	0.5973970523791534	0.5195694716242671	0	0	0.2694051098659901	0.7305948901340099
1P30_A	0.0013656768228201	1.057514826911435	0.6076604554865441	1	1	0.5919459332548025	0.4080540667451974
7BR8_T	0.0380100056245644	0.703704899670578	0.2646579804560272	0	0	0.06765164080767737	1.0
6U1X_A	0.0387702766855966	0.8604511217481667	0.0862846104314223	0	0	0.10698580441881574	0.8930141955811842
6RID_B	0.0109859701711145	0.993225372269665	0.2677551020408175	0	0	0.275006931508021	1.0
6GML_A	0.0253712603325357	0.8067170830196727	0.2524193548387112	0	0	0.129964263355111	1.0
3ZIF_F	0.0085832227684545	1.038171969134102	0.2750410509031205	0	0	0.275006931508021	1.0
6M39_A	0.0095178312196916	0.8320695475083109	0.3296232876712335	0	0	0.3342209446535144	1.0
5ZVS_H	0.0261814080629521	0.7269737669049042	0.3017602682313507	0	0	0.06765164080767737	1.0
6GML_B	0.0061599134436929	1.0737704089959108	0.2845326716294469	0	0	0.275006931508021	1.0
6SH9_B	0.0018684037375018	1.0230942206293483	0.4028906955736231	0	0	0.23715554599154534	0.7628444540084547
3J17_C	0.0068282319713497	0.7404414713547669	0.4762357414448674	0	0	0.15987607141152763	1.0
6CRV_A	0.0030569778659678	0.8454104381669083	0.4208600182982622	0	0	0.10305817800125502	1.0
2OBE_A	0.0018801243953527	1.0332734423732	0.4105358764759321	0	0	0.30096661615245274	0.6990333838475472
5V2S_A	0.0104541046694051	1.2926973278300369	0.0500338066260994	-1	-1	0.24313346982313955	0.0
6OSR_D	0.0005538725916655	1.137480330332521	0.912561576354681	1	1	0.5919459332548025	0.4080540667451974
5YT8_A	0.0014332024922907	1.0711421961905483	0.6556503198294257	1	1	0.5919459332548025	0.4080540667451974
3IS9_A	0.0008614415098125	1.1729433553783937	0.7748571428571447	1	1	0.5919459332548025	0.4080540667451974
6CRV_C	0.0030571484397615	0.8454100692225088	0.4527595884003752	0	0	0.02411730146266308	1.0
6CRV_B	0.0030579400379328	0.8454100422312454	0.4554826616682295	0	0	0.04222199051039314	1.0
6RIE_B	0.011593780066183	0.98662189902371	0.2930890924229816	0	0	0.275006931508021	1.0
6ESC_A	0.0101330621552352	1.0046966449379984	0.3006700167504192	0	0	0.275006931508021	1.0
5YS6_A	0.0037471416322637	0.9980773065110896	0.3434256055363327	0	0	0.275006931508021	1.0
3IZ3_C	0.0104794703180577	0.7665762573535218	0.4313364055299544	0	0	0.0	1.0
3IZX_C	0.0265244315296642	0.8749846149064693	0.2443910256410262	0	0	0.2899826677473855	1.0
4WEA_A	0.0013606870253302	1.0974437787351456	0.7293986636971053	1	1	0.5919459332548025	0.4080540667451974
2BGN_A	0.0010226589773055	1.3645652052210282	0.4554826616682295	1	1	0.5919459332548025	0.4080540667451974
3ZIF_H	0.0091342624284495	1.038146636101936	0.3138747884940793	0	0	0.275006931508021	1.0
6OSR_A	0.0013015891806756	1.1375334002476252	0.7429854096520783	1	1	0.5919459332548025	0.4080540667451974
6Z8K_A	0.0531229597591242	0.7629609866116133	0.2257300710339398	0	0	0.19055159472428032	1.0
5EFV_B	0.0039739123317459	0.7034841618734339	0.8422301304863595	-1	-1	0.4646036533999747	0.0
7BR7_S	0.0537735077462169	0.668068958353506	0.2802967848309983	0	0	0.2387048113161166	1.0
5H0S_B	0.0094037565031197	0.8818170132238492	0.3469210754553349	0	0	0.14709001184822432	1.0
6IN5_A	0.0016793055799604	1.0707982346516425	0.5686868686868696	1	1	0.6722276635629523	0.32777233643704773
7BR7_T	0.0410135646561895	0.6908643061622223	0.3039462636439978	0	0	0.10312868308498067	1.0
6VR4_B	0.0404145295111039	0.8949111507902732	0.1503703703703718	0	0	0.03514489268466069	0.9648551073153393
2BGN_C	0.0010866159667208	1.364595458982921	0.4720379146919438	1	1	0.5919459332548025	0.4080540667451974
6W2D_J	0.0197866216314788	0.6543388656695991	0.466477809254014	0	0	0.06765164080767737	1.0
5NET_B	0.0008111009635862	1.1701512271678665	0.9935815147625175	1	1	0.5919459332548025	0.4080540667451974
6CGV_A	0.001700220899863	1.009704720416229	0.6295907660021003	1	1	0.6560063964882349	0.343993603511765
6ODM_S	0.0209586023513209	0.6664629639900037	0.4419684308263705	0	0	0.06765164080767737	1.0
6VR4_A	0.0413073769666834	0.8991068721136484	0.1495188749074765	0	0	0.3138589322545606	1.0
5O6V_A	0.0005507277238457	1.260079949132625	0.82491186839013	1	1	0.5919459332548025	0.4080540667451974
6RIC_A	0.024130332021255	0.9036052747224682	0.2636289666395457	0	0	0.275006931508021	1.0
5YW1_B	0.0008682067046314	1.3305191944591277	0.5592369477911658	1	1	0.5919459332548025	0.4080540667451974
4L1R_B	0.007769487119092	0.9833551438360176	0.3434256055363327	0	0	0.275006931508021	1.0
3J17_B	0.0158282382851462	0.7554728615234709	0.4273897058823543	0	0	0.0	1.0
2WR0_B	0.0011212439755917	1.1009729990762471	1.0116580310880838	1	1	0.5919459332548025	0.4080540667451974
6W2E_J	0.0230250443665532	0.6686251524493791	0.426078971533518	0	0	0.06765164080767737	1.0
4EP0_A	0.0015069307074104	1.0775392059388604	0.820633059788981	1	1	0.5919459332548025	0.4080540667451974
5Z58_D	0.0333150564532793	0.6286258163238703	0.373121131741823	0	0	0.19609825889510815	1.0
5Z88_A	0.0016498011647126	1.0732555368541898	0.6591880341880361	1	1	0.5919459332548025	0.4080540667451974
3IZ3_B	0.0165644119673848	0.7750065337828672	0.4118181818181832	0	0	0.0	1.0
2YP2_A	0.0014280999281494	1.0835507637066883	0.912561576354681	1	1	0.5919459332548025	0.4080540667451974
6OSR_C	0.0012603383268894	1.1520720912804143	0.8985330073349653	1	1	0.5919459332548025	0.4080540667451974
4BOM_C	0.0221340333736465	1.0065175096480603	0.2574898785425117	0	0	0.275006931508021	1.0
5A22_A	0.0503230352876227	0.9188683200645266	0.0173857050869281	0	0	0.47251093364125085	0.5274890663587491
6N41_B	0.0009477344145713	1.1282265004990737	1.090174966352626	1	1	0.5919459332548025	0.4080540667451974
7BR8_l	0.0409490563247885	0.7120070817328366	0.314987298899239	0	0	0.12714281685560772	1.0
5NEM_B	0.0008106874592841	1.1701512727378844	1.0762032085561524	1	1	0.6389829555076484	0.36101704449235167
6OSR_F	0.0013240509335132	1.150829428514794	0.8621103117506006	1	1	0.5919459332548025	0.4080540667451974
5O6A_C	0.0009114390774115	1.243005634097974	0.8270588235294138	1	1	0.5919459332548025	0.4080540667451974
6N41_A	0.0011750491727723	1.1349499726826902	1.001288659793815	1	1	0.5919459332548025	0.4080540667451974
3NWA_A	0.0093880153245311	0.9801898206161248	0.3445887445887456	0	0	0.275006931508021	1.0
2BGN_D	0.0012135632808777	1.364711285523372	0.500483091787441	1	1	0.5919459332548025	0.4080540667451974
6Z6G_A	0.0631816781452228	0.7708418772921549	0.2443910256410262	0	0	0.03389989356375745	0.9661001064362426
6QNW_A	0.0276024031618904	0.7131885102258254	0.3767730496453916	0	0	0.10024090517957082	1.0
6V86_A	0.0470485022381411	0.8205244221584498	0.2276679841897237	0	0	0.18110845662140107	1.0
5GNQ_B	0.0178143955248275	1.2286974092945095	0.196456086286596	0	0	0.38110193144225546	1.0
6MCC_A	0.0451626308668152	0.9362733272921948	0.1419117647058836	0	0	0.3138589322545606	1.0
5F9R_B	0.0456868964835404	0.962803262277205	0.1180705543556519	0	0	0.3138589322545606	1.0
6Y6K_A	0.025208268724868	1.1012462892445638	0.2142298670836595	0	0	0.213039796192329	0.786960203807671
6P6P_F	0.0014188384343841	1.089334957978992	0.973316391359595	1	1	0.5919459332548025	0.4080540667451974
2YP7_A	0.0015095642588009	1.086765565249063	0.8643457382953204	1	1	0.5919459332548025	0.4080540667451974
6D8W_C	0.0014565352896611	1.1610949116482128	0.7809633027522949	1	1	0.5919459332548025	0.4080540667451974
5Z58_A	0.038983275240728	1.05297197906099	0.1419117647058836	0	0	0.16726559641852765	0.8327344035814723
5JK7_B	0.0078933195052818	1.1680667865916412	0.314987298899239	0	0	0.0	1.0
6FBS_A	0.009226687568276	1.1631524184484272	0.3072390572390577	0	0	0.0	1.0
6FUW_A	0.0092261797554854	1.1631525239224838	0.3072390572390577	0	0	0.0	1.0
6W2D_K	0.0338418968946762	0.6343801688596563	0.4105358764759321	0	0	0.06765164080767737	1.0
6QPF_A	0.0259902524848628	0.7115803669848737	0.4156791248860543	0	0	0.0312876899856113	1.0
4MC5_A	0.0013688976392309	1.0843477809298625	1.0624169986719805	1	1	0.5919459332548025	0.4080540667451974
2YP9_A	0.001599484227604	1.0865457815661372	0.7728310502283111	1	1	0.5919459332548025	0.4080540667451974
3IZ3_A	0.0175490430478664	0.8043238850243605	0.3915770609319007	0	0	0.06423671955481827	1.0
6QPF_I	0.0142511817484299	1.1344040851262314	0.2834710743801667	0	0	0.18348136414557764	1.0
4EP0_F	0.0014697091728126	1.0778132243803444	0.9935815147625175	1	1	0.5919459332548025	0.4080540667451974
5O6A_A	0.0012339978416127	1.2439424195303044	0.7871116225546615	1	1	0.5919459332548025	0.4080540667451974
6V85_A	0.0451888678991991	0.8525380228509545	0.2325396825396832	0	0	0.21561650378515657	1.0
6MID_A	0.0013165777444603	1.241060307567423	0.7390817469204944	1	1	0.6143214588072665	0.38567854119273354
6W2D_O	0.0328170237297735	0.6335932232195455	0.4379629629629646	0	0	0.06765164080767737	1.0
6DJY_B	0.0133746808761787	0.7369154026396275	0.5686868686868696	0	0	0.0	1.0
6KLE_A	0.0464060447394781	0.9472418397618708	0.1659159159159164	0	0	0.3138589322545606	1.0
6D8W_B	0.0014876058364452	1.1145692351723744	0.9008567931456556	1	1	0.5919459332548025	0.4080540667451974
6DJY_D	0.0139607208661705	0.82241805363372	0.4273897058823543	0	0	0.02411730146266308	1.0
5FB5_A	0.0012780820831372	1.076967561598313	1.1842475386779203	1	1	0.5919459332548025	0.4080540667451974
6OSR_E	0.0014777958176149	1.146784078632429	0.8688327316486169	1	1	0.5919459332548025	0.4080540667451974
5NER_B	0.0008112096720391	1.1701513056696158	1.196605374823199	1	1	0.6925505163228423	0.30744948367715785
3RMB_A	0.0129120524855029	1.216251889322008	0.2781893004115237	0	0	0.0	1.0
6P6P_B	0.0015100552315106	1.0910162803147463	0.973316391359595	1	1	0.5919459332548025	0.4080540667451974
7BR8_S	0.0454454854571338	0.6694263754585195	0.3364888123924281	0	0	0.10592575279058553	1.0
5YVV_B	0.0012071018058429	1.3306830108115302	0.6193952033368098	1	1	0.5919459332548025	0.4080540667451974
4EP0_D	0.0015916907937617	1.0778296026950285	0.9220297029702992	1	1	0.5919459332548025	0.4080540667451974
4EP0_C	0.0015516952995791	1.0779420982266663	0.9783439490445878	1	1	0.5919459332548025	0.4080540667451974
5Z58_3	0.0059405576923831	1.135019393810448	0.3434256055363327	0	0	0.2958209427219397	1.0
3RMD_C	0.0136556776591309	1.2253487576629558	0.2667210440456775	0	0	0.0	1.0
2YP4_A	0.0016302462314211	1.082651029666628	0.8621103117506006	1	1	0.5919459332548025	0.4080540667451974
3RMC_A	0.0159491227864888	1.2229187862479614	0.2585089141004866	0	0	0.0	1.0
2B5L_B	0.0146446234501695	1.1249663425385616	0.2952460383653055	0	0	0.23911520584478343	1.0
6PPD_T	0.0387619317495099	0.6441784634722221	0.4067028985507259	0	0	0.06765164080767737	1.0
2YP8_A	0.001667197954919	1.0853924397839056	0.8163742690058498	1	1	0.5919459332548025	0.4080540667451974
5EFV_A	0.0021436252799728	0.8948372302569754	0.6752966558791815	0	0	0.11939708017113404	1.0
4EP0_K	0.0015332441821717	1.0775841012707976	1.0488126649076532	1	1	0.5919459332548025	0.4080540667451974
2DY4_A	0.0165196784709169	1.2111599560307595	0.2708674304419001	0	0	0.0	1.0
2HYE_A	0.0194551359510081	1.143275116570793	0.2667210440456775	0	0	0.10231226598219183	1.0
2BGN_B	0.0014782544506958	1.3644941580675582	0.4861244019138766	1	1	0.5919459332548025	0.4080540667451974
4MC5_B	0.0013837097487532	1.0882230241191646	1.136176066024761	1	1	0.5919459332548025	0.4080540667451974
4EP0_B	0.0015492340390808	1.0777427525941543	1.0090556274256168	1	1	0.5919459332548025	0.4080540667451974
3SUC_A	0.017773135174864	0.9754605017002388	0.3296232876712335	0	0	0.275006931508021	1.0
1SV5_A	0.0060886118248202	1.2002558072749203	0.3319039451114933	0	0	0.0	1.0
5N2E_A	0.0167330924876796	1.1700391603790894	0.2792421746293252	0	0	0.0	1.0
3JB3_A	0.0186762232049868	0.7877822063106144	0.4379629629629646	0	0	0.0	1.0
6ZTZ_B	0.0234298719919553	0.7168910934564072	0.484703632887191	0	0	0.14879250987372505	1.0
6QPG_A	0.0289328138914407	0.7434467569187202	0.4003606853020744	0	0	0.019979259769432815	1.0
3JAY_A	0.0189256930211341	0.7882879207010809	0.4353049907578572	0	0	0.0	1.0
2DTU_A	0.0137906500765765	1.2145624193116424	0.2834710743801667	0	0	0.0	1.0
7BR7_x	0.0404026632879926	0.6534665178089004	0.3940754039497312	0	0	0.06765164080767737	1.0
6RR7_B	0.0231141041589168	1.263303935460359	0.1537890044576528	0	0	0.1309900031315341	0.8690099968684659
2BGR_B	0.0012765225640102	1.3649553691723322	0.6010309278350523	1	1	0.5919459332548025	0.4080540667451974
4WSR_D	0.0018462013282963	1.0680791143466466	0.6935659760087256	1	1	0.5919459332548025	0.4080540667451974
5XJ0_D	0.0182773272421446	1.0912828332093274	0.2920133111480874	0	0	0.06369443437240609	0.9363055656275939
6RJ9_C	0.028922385954686	0.9778225122380274	0.2866611433305723	0	0	0.275006931508021	1.0
4EP0_H	0.0014628583481709	1.0777741520031956	1.115803814713899	1	1	0.5919459332548025	0.4080540667451974
4QZV_A	0.0015527461073075	1.3690871489921677	0.4486940298507473	1	1	0.5919459332548025	0.4080540667451974
6P6P_D	0.0015924184477549	1.090044231590688	0.9412500000000016	1	1	0.5919459332548025	0.4080540667451974
6P62_E	0.0014182148931181	1.297050313370624	0.6645230439442669	1	1	0.6234867351442895	0.3765132648557104
3DUZ_A	0.0079553141718156	0.8729850761879854	0.5452736318407969	0	0	0.0	1.0
4W8F_B	0.0684363180410021	1.0078988689220416	0.1068898905344493	0	0	0.32711843431863513	0.6728815656813649
6GSH_B	0.0071165822455079	1.3178012980531193	0.2834710743801667	0	0	0.06349593281262719	1.0
6W2E_N	0.043315243209683	0.6718424661393883	0.3480902777777783	0	0	0.18681526559995426	1.0
6W2E_K	0.0376618263580883	0.6341146971363724	0.444651162790699	0	0	0.06765164080767737	1.0
3RMA_A	0.0139755367210707	1.2146736477229825	0.2877280265339983	0	0	0.0	1.0
6DNH_A	0.0073922445390926	1.1732355317982028	0.3411053540587234	0	0	0.0	1.0
4EP0_G	0.0015020995525848	1.0776924828668792	1.115803814713899	1	1	0.5919459332548025	0.4080540667451974
6PPD_S	0.0352098391305681	0.6769274680748567	0.4287028518859253	0	0	0.06765164080767737	1.0
3RMD_A	0.0142684613030461	1.211587722062488	0.2887966804979263	0	0	0.0	1.0
3JAY_C	0.0170653904988176	0.8725146956354812	0.3953279424977545	0	0	0.0	1.0
6PPH_S	0.034762480289449	0.6767509027659522	0.4406307977736565	0	0	0.06765164080767737	1.0
5EFV_C	0.00210512033315	0.8902543228508635	0.7974537037037057	-1	-1	0.15877015142799406	0.0
6PPH_T	0.0404547004707948	0.6445372422479662	0.413102820746134	0	0	0.06765164080767737	1.0
6KLD_A	0.0490249482226484	0.9603913245337306	0.2095015576323995	0	0	0.29504044510166466	1.0
3RMC_C	0.0167711854703104	1.2250664491127312	0.2719082719082728	0	0	0.0	1.0
2WR4_B	0.00135805297535	1.1126142919950572	1.178120617110801	1	1	0.5919459332548025	0.4080540667451974
5MS0_C	0.0194192524461419	0.7319549869599864	0.5530000000000015	0	0	0.0	1.0
5N2H_A	0.0178497064190046	1.1682717473135755	0.2855960264900667	0	0	0.0	1.0
3JAY_B	0.0177091227799544	0.8877893730702782	0.367077464788734	0	0	0.0	1.0
3JB3_C	0.016752507294492	0.8705498008985664	0.413102820746134	0	0	0.0	1.0
6MYA_C	0.0017900285894275	1.128136344131626	0.6825568797399801	1	1	0.5919459332548025	0.4080540667451974
7BR7_W	0.0347630165015721	0.6665564169921495	0.4678638941398876	0	0	0.06765164080767737	1.0
6K32_C	0.0204552922696566	0.810496429638704	0.418264840182649	0	0	0.0	1.0
5O6A_B	0.0014699257328883	1.24248272523227	0.7768878718535484	1	1	0.5919459332548025	0.4080540667451974
6QNW_G	0.0286287978142562	0.7198865641482814	0.4637134778510854	0	0	0.11773737424425475	1.0
6PPB_T	0.0395834001283476	0.6432485444147055	0.4300184162062628	0	0	0.06765164080767737	1.0
2INY_A	0.0350437736040393	0.9732508404820068	0.2771381578947374	0	0	0.275006931508021	1.0
6PPH_4	0.04281551280827	0.6946513529823319	0.3516100957354231	0	0	0.06765164080767737	1.0
6P6P_C	0.0016822236798899	1.0899308417901898	0.905521472392639	1	1	0.5919459332548025	0.4080540667451974
6DJY_C	0.012957745204454	0.796956572460038	0.5592369477911658	0	0	0.0	1.0
7BR8_x	0.037274081883471	0.658624939847993	0.4568480300187629	0	0	0.06765164080767737	1.0
6QPG_J	0.027048153205047	0.7442519688618776	0.4541198501872665	0	0	0.024430382217555523	1.0
3JB1_B	0.0176460060178272	0.8863299134790021	0.3915770609319007	0	0	0.0	1.0
6IMK_A	0.0010934939574973	1.41506407918268	0.7028508771929844	1	1	0.5919459332548025	0.4080540667451974
3JB1_C	0.0186067203462798	0.8775359426880613	0.3940754039497312	0	0	0.0	1.0
6P6P_A	0.001651036978952	1.0929620215599074	0.9683143219264914	1	1	0.5919459332548025	0.4080540667451974
6URO_A	0.0072783245425364	1.17845312279756	0.3469210754553349	0	0	0.08060830793339926	1.0
4W8F_A	0.0685823271656554	1.006062821214034	0.1596909207984538	0	0	0.21327035979250988	0.7867296402074901
6IMJ_B	0.0012370139053348	1.334463008308107	0.7647727272727289	1	1	0.5919459332548025	0.4080540667451974
5ZVT_Y	0.0176202414300577	0.7269254911909544	0.6451271186440695	0	0	0.06330377553779586	1.0
3IYL_Y	0.0176202414300577	0.7269254911909544	0.6451271186440695	0	0	0.06330377553779586	1.0
6PPD_4	0.0410709465425537	0.6920185580481462	0.3890876565295178	0	0	0.06765164080767737	1.0
6OE3_A	0.0087013662815713	1.1889339364625855	0.3422644770959384	0	0	0.0	1.0
6MYA_F	0.0017294079705499	1.1326534753050417	0.7871116225546615	1	1	0.5919459332548025	0.4080540667451974
1P2Z_A	0.002024884557912	1.0637552518839264	0.6556503198294257	1	1	0.5919459332548025	0.4080540667451974
6CIT_C	0.304396826519123	1.0104358445498571	0.126995645863571	-1	-1	0.5681228756532322	0.0
6ZTZ_C	0.0203059124385566	0.7620194030532985	0.5437375745526847	0	0	0.0	1.0
3JB2_A	0.0201690618117448	0.8013181668602128	0.4554826616682295	0	0	0.0	1.0
6TZ0_A	0.0340096702946999	1.1871580849990098	0.2066822066822071	0	0	0.20904026343027887	1.0
6LGW_E	0.0013016271841841	1.234905061132933	1.0353866317169085	1	1	0.6123282682313536	0.3876717317686464
6QPF_J	0.0262546085222755	0.7199004611971147	0.5166015625000011	0	0	0.0	1.0
3JB2_C	0.0179014072167658	0.8813036439315924	0.4016245487364627	0	0	0.0	1.0
6N41_C	0.0015843638330225	1.1482994410002394	0.9808673469387774	1	1	0.5919459332548025	0.4080540667451974
5JSD_B	0.0127103344877266	0.8645728903580422	0.515121951219514	0	0	0.0	1.0
4KR0_A	0.0016621268256806	1.3689580774844536	0.4459962756052147	1	1	0.5919459332548025	0.4080540667451974
5JSE_C	0.0115341367716502	0.8643464682263704	0.5545545545545565	0	0	0.0	1.0
6P62_A	0.0014173474968306	1.2970503346800222	0.783008036739381	1	1	0.5919459332548025	0.4080540667451974
4EP0_I	0.0015353411144001	1.0777945843010786	1.1659693165969336	1	1	0.5919459332548025	0.4080540667451974
2WR1_B	0.0015749026910444	1.0976835020633862	1.0706666666666682	1	1	0.5919459332548025	0.4080540667451974
5XL9_C	0.001887610423065	1.100680848515727	0.6972677595628434	1	1	0.5919459332548025	0.4080540667451974
1RTD_A	0.0106346309333296	1.2305091942773787	0.3161016949152555	0	0	0.0	1.0
5FMZ_D	0.0395065124217064	0.7827490931775248	0.3399482312338233	0	0	0.06529634367403882	0.9347036563259612
4EP0_L	0.0015446369767651	1.077668811508402	1.1689944134078227	1	1	0.5919459332548025	0.4080540667451974
6QPF_G	0.0261992220451433	0.7146933723748194	0.5483549351944172	0	0	0.0	1.0
5JSE_B	0.0120290516698943	0.8643659997626598	0.5483549351944172	0	0	0.0	1.0
5Z58_1	0.189694938378373	0.929926709638	0.2066822066822071	-1	-1	0.31705979282561725	0.0
7BQX_S	0.0485845101535761	0.679308405743502	0.3527874564459945	0	0	0.22587178577284409	1.0
3JAZ_B	0.0182553174875018	0.8910929528086763	0.3953279424977545	0	0	0.0	1.0
6P6P_E	0.0018006571966575	1.0889728392997262	0.8532219570405746	1	1	0.5919459332548025	0.4080540667451974
3JAZ_C	0.0188895984647282	0.8836067594974155	0.4067028985507259	0	0	0.0	1.0
4MC5_C	0.0016358771416579	1.089122296815337	1.0624169986719805	1	1	0.5919459332548025	0.4080540667451974
6XF7_C	0.0364918294460212	0.870833566422125	0.3194562446898907	0	0	0.30545218684013453	1.0
5WRG_A	0.0191861300457549	0.7908250863925943	0.5210577864838408	0	0	0.0	1.0
6IMN_A	0.0012934206697584	1.40888043261759	0.6862106406080359	1	1	0.5919459332548025	0.4080540667451974
6QNW_I	0.0145915420619376	1.1415305260865525	0.3250853242320832	0	0	0.0	1.0
1WAF_B	0.0230130041407632	1.22067591126329	0.2585089141004866	0	0	0.0	1.0
2C6S_J	0.0013986380949988	1.3208766092057045	0.7728310502283111	1	1	0.5919459332548025	0.4080540667451974
2WR3_B	0.0015743505432508	1.1114111230668495	1.0817694369973214	1	1	0.5919459332548025	0.4080540667451974
3JB0_C	0.0193404682780393	0.8841951421957873	0.3990990990991001	0	0	0.0	1.0
6PPH_X	0.0403969235528545	0.6132605570487941	0.484703632887191	0	0	0.23625137675723779	1.0
6W2E_O	0.0418960600943418	0.6732187507345242	0.4143897996357024	0	0	0.06765164080767737	1.0
5N2G_A	0.0162401932111212	1.1691152651493657	0.3161016949152555	0	0	0.0	1.0
6PPB_S	0.0343493055637408	0.6741324760523014	0.518084066471165	0	0	0.06765164080767737	1.0
3JB3_B	0.0215574798155544	0.8858118836592404	0.3743362831858423	0	0	0.0	1.0
6ODM_X	0.0284250630979429	0.6818197267014996	0.5960945529290866	0	0	0.10383961180874812	1.0
2WR0_C	0.001458010506833	1.1105101481389583	1.205965909090911	1	1	0.5919459332548025	0.4080540667451974
6U5O_L	0.0490102938840932	1.180155449862073	0.0387959866220737	-1	-1	0.26473799070967335	0.0
4WE8_A	0.0019078365021054	1.0960652235534307	0.7627695800227037	1	1	0.5919459332548025	0.4080540667451974
6TZ2_A	0.0404568569257924	1.1761302381780745	0.17384731670446	0	0	0.06695877627137707	0.933041223728623
5ZVS_F	0.023669110170191	0.7264346803522597	0.5977366255144045	0	0	0.0	1.0
6W2D_N	0.0377183690788212	0.6717451851070055	0.4918347742555253	0	0	0.06765164080767737	1.0
6KLC_A	0.0620653307246001	0.9696149236734418	0.2276679841897237	0	0	0.1105938968167129	0.8894061031832871
5JSD_C	0.0126895649681604	0.864540884161874	0.5561122244488985	0	0	0.0	1.0
6QNW_J	0.0305431199183249	0.7212866469998042	0.5033881897386263	0	0	0.11773737424425475	1.0
6QXE_F	0.0258204951032207	1.3167767751177926	0.1800911854103348	0	0	0.0	1.0
3TAG_A	0.0163309768239744	1.2112999346220532	0.3138747884940793	0	0	0.0	1.0
6QPF_D	0.0252339687181643	0.7135640134362051	0.6109958506224078	0	0	0.0	1.0
5WDX_A	0.0020401304390594	1.376309230081233	0.3434256055363327	0	0	0.2856740844575299	0.7143259155424702
6QX8_F	0.0258198841595918	1.316776432889812	0.1882172915072697	0	0	0.0	1.0
3JB0_B	0.0201501793088904	0.8934306829767857	0.3953279424977545	0	0	0.0	1.0
4OJ5_C	0.0077930937640606	0.9044759120002602	0.6076604554865441	0	0	0.06217544001458345	1.0
3KLE_A	0.0108218193451598	1.2216966181542113	0.3387931034482767	0	0	0.0	1.0
6PO2_A	0.0463510526955015	1.1673817900619456	0.1444362564480477	0	0	0.28880550724016746	0.7111944927598325
6P62_B	0.0015535365800617	1.29705065455177	0.7236403995560505	1	1	0.5919459332548025	0.4080540667451974
3RMA_C	0.0179181341703773	1.2291864023376022	0.2866611433305723	0	0	0.0	1.0
7BQX_x	0.0415319557838614	0.7175408003368458	0.4028906955736231	0	0	0.019979259769432815	1.0
6MYA_A	0.0018980420024544	1.1208774424360213	0.7748571428571447	1	1	0.5919459332548025	0.4080540667451974
2ZE2_A	0.0018902446178607	1.1764328641952488	0.6698924731182814	1	1	0.6999421144968985	0.30005788550310153
5T9Y_C	0.0008471052714363	1.3709113284263037	1.0353866317169085	1	1	0.529516789009011	0.470483210990989
6QXE_B	0.0263829915125183	1.3168431734253832	0.1827875095201838	0	0	0.0	1.0
6QX8_B	0.0263795927508929	1.316842975828036	0.1854961832061079	0	0	0.0	1.0
3RMA_D	0.0182951250773991	1.2207906468248186	0.2974101921470355	0	0	0.0	1.0
6XZQ_B	0.0376153696663451	1.2376322863066456	0.1676691729323314	0	0	0.17070210499763827	0.8292978950023617
5ZVS_2	0.0346191402423301	1.2065207749349596	0.2286392405063295	0	0	0.20904026343027887	1.0
6FHH_A	0.0289997419974549	0.7757770361315787	0.4776403425309234	0	0	0.0	1.0
5JS4_B	0.0123573545924846	0.8648039230747988	0.6043388429752083	0	0	0.01347714012918686	1.0
5XL2_A	0.0018361867642614	1.100998557171556	0.875603864734301	1	1	0.5919459332548025	0.4080540667451974
2DY4_C	0.014591458665321	1.2272885294234617	0.3138747884940793	0	0	0.0	1.0
3RMD_B	0.0157911334636289	1.2282205693609909	0.3072390572390577	0	0	0.0	1.0
3RMB_C	0.0141750082774018	1.2280874145466565	0.314987298899239	0	0	0.0	1.0
5YVU_B	0.0016808635954875	1.33265540203116	0.5468127490039856	1	1	0.5919459332548025	0.4080540667451974
6K32_G	0.0216322811072561	0.8346480294652985	0.4706439393939403	0	0	0.0	1.0
6RJD_C	0.0228177952354549	0.9850490157937226	0.3445887445887456	0	0	0.275006931508021	1.0
6RJA_F	0.0278106606602648	0.994987605351691	0.3273504273504288	0	0	0.275006931508021	1.0
1EJ6_B	0.0153149981156932	0.8770218672554898	0.531558185404341	0	0	0.0	1.0
6RJA_C	0.0278113273288534	0.994987698865961	0.3273504273504288	0	0	0.275006931508021	1.0
5ZVS_J	0.0296406783934275	0.7258330604527156	0.5545545545545565	0	0	0.0	1.0
4WSB_A	0.0245364729215579	0.7910944835562026	0.494706448508182	0	0	0.0	1.0
6FHI_A	0.0264237522989977	0.7779594973444521	0.5195694716242671	0	0	0.0	1.0
6PPB_W	0.0419745661944567	0.6589473040695041	0.4889741131351877	0	0	0.06765164080767737	1.0
6PPD_X	0.0432717616566794	0.6140847464369553	0.500483091787441	0	0	0.24318170669107467	1.0
3JB2_B	0.0240317098080161	0.8947867962116178	0.373121131741823	0	0	0.0	1.0
5JS4_C	0.0128299403121684	0.8648298016966308	0.6126687435098657	0	0	0.004688344515946897	1.0
2WR2_C	0.0015540861848426	1.1102378184077395	1.205965909090911	1	1	0.5919459332548025	0.4080540667451974
5JSE_A	0.0116096592718014	0.864403197404924	0.6752966558791815	0	0	0.11939708017113404	1.0
5AMQ_A	0.0697225849404533	0.894591385924494	0.2595296025952971	0	0	0.10539049766496471	0.8946095023350353
3L8B_B	0.0143350310289687	1.2256726758488568	0.3228279386712112	0	0	0.0	1.0
4B6E_B	0.0014299500066075	1.3804366511384978	0.7469066366704173	1	1	0.5919459332548025	0.4080540667451974
3RMD_D	0.0172436631385978	1.227094287080128	0.3127641589180057	0	0	0.0	1.0
1UF2_B	0.0363903558627137	0.6006142269631631	0.6416490486257944	-1	-1	0.11778219507699707	0.0
1URJ_A	0.0200453915118201	1.2247771668773888	0.2963272120200342	0	0	0.0	1.0
5LAK_A	0.000843866371515	1.4848848758254445	0.831367924528303	1	1	0.6700593236303888	0.3299406763696112
5JSD_A	0.0127145496461544	0.8645714072361301	0.6381856540084405	0	0	0.16308393620029865	1.0
5T96_B	0.0014060671617703	1.2896873396284392	1.0353866317169085	1	1	0.5228310686657924	0.4771689313342076
6MYA_D	0.0018466722549141	1.150946735486647	0.8554360812425341	1	1	0.5919459332548025	0.4080540667451974
6W16_F	0.001226310310931	1.3595949221772574	0.9935815147625175	1	1	0.6009403634770774	0.3990596365229227
2P5O_A	0.0134573397730762	1.2393137697011325	0.3217021276595753	0	0	0.0	1.0
5CXF_A	0.0217146670726771	1.051288175697015	0.3422644770959384	0	0	0.06013504081987558	0.9398649591801245
2OZK_B	0.0006436131011795	1.479314901357949	1.024771838331162	1	1	0.0	1.0
5WRG_C	0.0191875298931862	0.7908286859082048	0.6126687435098657	0	0	0.0036156674654382512	0.9963843325345617
6K32_D	0.0216798882384836	0.8591061622067249	0.484703632887191	0	0	0.0	1.0
4LSN_A	0.0132649657453818	1.1977467817601608	0.3434256055363327	0	0	0.0	1.0
5WRG_B	0.0191871113191005	0.7908272190166444	0.6278825995807147	0	0	0.17085469713859208	0.8291453028614079
6MCB_A	0.0401566965484473	0.9868210455793062	0.2930890924229816	0	0	0.275006931508021	1.0
1WAF_A	0.0237710123787104	1.219257091449495	0.2887966804979263	0	0	0.0	1.0
5W0K_A	0.0202168341000198	1.2937934026580653	0.2667210440456775	0	0	0.0	1.0
6PPD_W	0.0446566958769245	0.6618193464467312	0.4918347742555253	0	0	0.06765164080767737	1.0
3RMC_B	0.0135942236131994	1.222644127234786	0.3376399655469437	0	0	0.0	1.0
5YVJ_B	0.0015593823279274	1.3453422792521448	0.6825568797399801	1	1	0.5919459332548025	0.4080540667451974
6NTF_A	0.002048511330983	1.087585644521797	0.799536500579376	1	1	0.5919459332548025	0.4080540667451974
6QXE_E	0.0329712207550746	1.2996381745538428	0.1983024691358035	0	0	0.0	1.0
4WE9_A	0.0020518327844576	1.0911762521872863	0.7809633027522949	1	1	0.5919459332548025	0.4080540667451974
5T9Y_B	0.0008936995464396	1.3660966207896443	1.1186903137789923	1	1	0.4354142336513793	0.5645857663486207
5C56_A	0.0093293517658824	0.8927057179358071	0.700985761226727	0	0	0.18121311104079463	1.0
6QXE_A	0.0329654530769384	1.2996384032871822	0.2020123839009295	0	0	0.0	1.0
6K32_E	0.0216822080705648	0.866344586736961	0.4790476190476203	0	0	0.0	1.0
6ZTS_A	0.0215281095821339	0.8606711615702829	0.4975891996142727	0	0	0.0	1.0
6PPH_W	0.0439261219374671	0.6601126449434123	0.5077669902912627	0	0	0.06765164080767737	1.0
5JS4_A	0.0123317012017144	0.8648341073666312	0.6862106406080359	0	0	0.11939708017113404	1.0
5FMZ_A	0.0390693735387463	0.7792469262051972	0.4169708029197096	0	0	0.0	1.0
6GKM_A	0.0321951474980933	1.3036701913044253	0.2057453416149082	0	0	0.0	1.0
3IZX_B	0.0292923018947427	0.8815716793197288	0.3829029385574367	0	0	0.0	1.0
6QCX_A	0.0399341238613164	0.7796802604721285	0.4118181818181832	0	0	0.0	1.0
5LAK_C	0.0008350033320899	1.4844098757921795	0.9267990074441708	1	1	0.0	1.0
5MS0_D	0.0244034031538743	0.7979501491603481	0.5406746031746039	0	0	0.0	1.0
6PPB_X	0.0439835332072117	0.6686765052272708	0.4975891996142727	0	0	0.06765164080767737	1.0
5VZL_A	0.0443641072871369	0.9371362284211654	0.2920133111480874	0	0	0.275006931508021	1.0
2P5G_A	0.0153858305967081	1.2305163825141805	0.3228279386712112	0	0	0.0	1.0
5XL8_A	0.0019797926165831	1.099992541986161	0.8869987849331726	1	1	0.5919459332548025	0.4080540667451974
6EVK_A	0.0279243683628184	0.792396391579711	0.5077669902912627	0	0	0.0	1.0
5WX1_A	0.0018133851912266	1.336450582462346	0.536102868447083	1	1	0.5919459332548025	0.4080540667451974
6D8W_F	0.0019129952198261	1.1580175241672408	0.8621103117506006	1	1	0.5919459332548025	0.4080540667451974
4WRT_A	0.0402246477879537	0.7883607903686143	0.3953279424977545	0	0	0.0	1.0
2DTU_D	0.0156969093152926	1.2223827643061231	0.3376399655469437	0	0	0.0	1.0
6QCW_A	0.041714554635429	0.7815481596998448	0.3965827338129506	0	0	0.0	1.0
6RJG_C	0.0273642815485794	0.9952411963181658	0.3445887445887456	0	0	0.275006931508021	1.0
5D9A_D	0.0498537197161482	0.7118850862137802	0.4287028518859253	0	0	0.12456168931262519	1.0
6XF8_B	0.0336998095509106	0.7379250770921495	0.5561122244488985	0	0	0.0	1.0
6QNW_D	0.03238447927186	0.717057443329865	0.6381856540084405	0	0	0.0	1.0
3JB5_E	0.0010526275144425	1.4083021405715082	1.0873655913978515	1	1	0.3648919780514602	0.6351080219485398
3O8R_B	0.0015877667646754	1.3756815363757973	0.6698924731182814	1	1	0.5919459332548025	0.4080540667451974
2DTU_C	0.0169589755010328	1.2261661295415085	0.3262169086251079	0	0	0.0	1.0
5D9A_J	0.0485663664842563	0.7147986318772044	0.4339796860572495	0	0	0.03367511921516212	1.0
6QX3_B	0.0290167006139939	1.3044322175591994	0.2266982622432871	0	0	0.0	1.0
6TZ1_A	0.0434927849172671	1.1915377622988308	0.2170846394984336	0	0	0.3319196510967541	1.0
3TAE_A	0.0168500888183205	1.2105617562863586	0.3422644770959384	0	0	0.0	1.0
6QX8_E	0.0329680316103391	1.299638794416463	0.2161315583398597	0	0	0.0	1.0
6TY9_A	0.0430858216594309	1.214988280169598	0.2151799687010964	0	0	0.3495300201051118	1.0
5YVD_B	0.0006003622727018	1.4530892166431482	1.1599443671766352	1	1	0.05764036648792583	0.9423596335120742
6QPG_D	0.030162516945441	0.7443811083056229	0.6193952033368098	0	0	0.0	1.0
6F5O_A	0.0398660408473481	0.7862883827742121	0.4156791248860543	0	0	0.0	1.0
6QAJ_A	0.0755632221965389	1.0185576143331692	0.2493966210780385	0	0	0.20692496572614483	0.7930750342738552
6QX8_A	0.0329714339836712	1.2996386195464107	0.2199528672427342	0	0	0.0	1.0
5ZVS_B	0.0268383696906765	0.7265490843295586	0.74103139013453	-1	-1	0.005773359828899336	0.0
6K32_F	0.020538362702283	0.8669030414226543	0.542204568023835	0	0	0.0	1.0
1WAJ_A	0.0220897533040781	1.2166832274978523	0.3161016949152555	0	0	0.0	1.0
6SZU_A	0.0354677946099689	0.78268905339784	0.4918347742555253	0	0	0.0	1.0
6CO8_C	0.0015883256407344	1.2497899219212485	1.0488126649076532	1	1	0.5965672633909916	0.4034327366090084
3JB5_B	0.0007519149564688	1.4112971905760074	1.2122507122507145	1	1	0.346916719895946	0.653083280104054
6QCV_A	0.042244640635353	0.7812125833438142	0.4143897996357024	0	0	0.0	1.0
5M3J_A	0.0391943515985394	0.7852916312897297	0.4419684308263705	0	0	0.0	1.0
2RHB_B	0.0005118548885212	1.4508960526541324	1.2345323741007213	1	1	0.0	1.0
6T0V_A	0.0308478851031543	0.7868097736401717	0.5437375745526847	0	0	0.0	1.0
4I9Q_B	0.015923637695111	1.249191723754214	0.3296232876712335	0	0	0.0	1.0
2RHB_F	0.0009619065236119	1.4515829577941963	1.1391184573002775	1	1	0.09638997335833115	0.9036100266416689
3MRH_A	0.0012734670914176	1.4541541875691673	0.9859335038363182	1	1	0.25268619374807394	0.747313806251926
5T9Y_A	0.0006956427444595	1.3528019405745484	1.3494704992435729	-1	-1	0.06560899698541778	0.0
4WSA_A	0.0398643764224259	0.786288667093783	0.4379629629629646	0	0	0.0	1.0
4P16_A	0.0008025115783729	1.4430505992965867	1.2185714285714306	1	1	0.0	1.0
5HX2_A	0.0378713077224215	1.1648619305006822	0.2802967848309983	0	0	0.2192297592360493	1.0
5MSG_A	0.0419514072163686	0.7844974315886628	0.418264840182649	0	0	0.0	1.0
6T0N_A	0.0384712862299116	0.7921188387424525	0.4486940298507473	0	0	0.0	1.0
6QPG_G	0.0308336893621601	0.7495771693516693	0.6591880341880361	0	0	0.0016784884830661807	0.9983215115169338
1P9S_B	0.0006883628965048	1.4831492292280746	1.107191316146542	1	1	0.0	1.0
6GJZ_A	0.0326308063451708	1.312685004740565	0.2305863708399378	0	0	0.0	1.0
6MID_C	0.0017112601181735	1.2387573301106864	0.9935815147625175	1	1	0.5496395158996248	0.45036048410037527
5M3H_A	0.0302772150753741	0.7869204620645001	0.5608040201005036	0	0	0.0	1.0
6T0R_A	0.0392673602921276	0.7837660447515697	0.4734345351043652	0	0	0.0	1.0
2WHX_A	0.0016818412166391	1.336783437705363	0.7351955307262581	1	1	0.5919459332548025	0.4080540667451974
5W0P_C	0.0329116368796852	0.8598709666419544	0.4541198501872665	0	0	0.0	1.0
5DTO_A	0.0213486994266316	1.2805385615084557	0.2952460383653055	0	0	0.0	1.0
6KV5_A	0.0418210291965625	0.6982276706968921	0.5766497461928943	0	0	0.0	1.0
5ZVS_D	0.041049960132812	0.7270479797166184	0.536102868447083	0	0	0.0	1.0
5AMR_A	0.0650315138441277	0.9015202856205988	0.3061396131202702	0	0	0.22573720155617932	0.7742627984438206
5CXF_B	0.0295982713953986	1.0379286032555657	0.3480902777777783	0	0	0.275006931508021	1.0
3KLG_A	0.0147944799961399	1.226214962052386	0.3492615117289321	0	0	0.0	1.0
4OJP_C	0.0061398374755894	0.9060519975851828	0.9859335038363182	-1	-1	0.4390916107077415	0.0
6ZTS_B	0.021686105066217	0.8676670123674799	0.5623742454728378	0	0	0.0	1.0
6QX3_A	0.0266150198947529	1.2770723129653505	0.2760887428101903	0	0	0.0	1.0
6T0U_A	0.0361875823207034	0.785364753820854	0.5255402750491172	0	0	0.0	1.0
6G1X_A	0.0350545173467801	1.3081793894995744	0.2266982622432871	0	0	0.0	1.0
5GWY_A	0.0009997190226631	1.4814740594072788	1.0845637583892629	1	1	0.0	1.0
6L8Q_E	0.0019207625937614	1.3695219228253122	0.524043179587832	1	1	0.5919459332548025	0.4080540667451974
1P9S_A	0.0006830556897444	1.4838918395066716	1.13324175824176	1	1	0.0	1.0
6PNS_A	0.050405318766591	1.1686065732039042	0.2335186656076258	0	0	0.3903516177411185	1.0
1C8G_A	0.0080358609811437	1.3282043230116434	0.3504347826086962	0	0	0.33612974330833006	1.0
6L70_B	0.0010538516229545	1.486575602164652	0.9559193954659972	1	1	0.0	1.0
5O6V_B	0.0018483821341382	1.2593301287745704	0.831367924528303	1	1	0.5919459332548025	0.4080540667451974
5T96_D	0.0011584842958429	1.3544724243197164	1.228120516499284	1	1	0.6092854593999388	0.3907145406000613
5W0P_A	0.0361319507635629	0.8673559175641603	0.4221611721611729	0	0	0.0	1.0
6KUT_A	0.0413649357353308	0.6990392411058302	0.6109958506224078	0	0	0.0	1.0
3IZX_A	0.0302837318302265	0.90706763890095	0.4143897996357024	0	0	0.0	1.0
5JNX_A	0.0572432159567155	0.749116432715529	0.4419684308263705	0	0	0.14948524268838334	1.0
3RMC_D	0.0191980923762412	1.2248755784515888	0.3422644770959384	0	0	0.0	1.0
2RHB_E	0.0010232905237332	1.4504993629961906	1.202836879432625	1	1	0.0	1.0
6F5P_D	0.046561862515579	0.7080636798198203	0.5468127490039856	0	0	0.0	1.0
2P5G_C	0.0182169900702589	1.244361555743818	0.3341924398625444	0	0	0.0	1.0
5D98_A	0.0481505320929635	0.7151217386083422	0.5330700888450159	0	0	0.0	1.0
4KHN_B	0.0172982934380214	1.24875241045009	0.3399482312338233	0	0	0.0	1.0
2DY4_D	0.0270693089165285	1.2144952967248943	0.3217021276595753	0	0	0.0	1.0
6MID_E	0.0019092308322607	1.2387661853977985	0.8488095238095252	1	1	0.5919459332548025	0.4080540667451974
5C51_A	0.0221635704012939	1.1397083270505175	0.3492615117289321	0	0	0.2607415950936478	1.0
5GNQ_A	0.0170509163472436	1.2556998635226515	0.3387931034482767	0	0	0.0	1.0
6XF8_C	0.0394388570016726	0.8139919303015135	0.4514018691588797	0	0	0.0	1.0
6SZV_A	0.0372661097543629	0.7818647314858183	0.5499001996007997	0	0	0.0	1.0
5A9P_A	0.0012424517120815	1.494772737391936	0.7912341407151116	-1	-1	0.13596981179112164	0.0
6F5P_A	0.0446567889057629	0.7083294611047376	0.584693877551022	0	0	0.0	1.0
5T1D_A	0.0129447841277237	1.3029352715449516	0.3434256055363327	0	0	0.0	1.0
5GAI_0	0.029095905402016	0.8905897279029951	0.4734345351043652	0	0	0.0	1.0
6IMJ_A	0.0017728037190645	1.3347087703956932	0.7469066366704173	1	1	0.5919459332548025	0.4080540667451974
4RS4_A	0.0010121762538938	1.460785239939793	1.202836879432625	1	1	0.0	1.0
6T0S_A	0.0385724372040111	0.7845628577967367	0.5468127490039856	0	0	0.0	1.0
2ZZQ_A	0.0016567420162479	1.3232346339336782	0.9534591194968564	1	1	0.6648069956371753	0.3351930043628247
6U7G_B	0.0405142315587992	1.303541568245205	0.2151799687010964	0	0	0.0	1.0
6XZQ_D	0.0321436955037057	1.2837413133349662	0.2750410509031205	0	0	0.0	1.0
2X4Q_D	0.0009707840166748	1.458991549453813	1.228120516499284	1	1	0.0	1.0
6G19_A	0.0333460364374977	1.312563966087575	0.2564724919093863	0	0	0.0	1.0
2H85_A	0.0014755773948194	1.4521906015838175	0.9910256410256422	1	1	0.25188979805751716	0.7481102019424829
4OTV_A	0.0013015378120487	1.4938868939368848	0.799536500579376	-1	-1	0.09510864100157514	0.0
2OYQ_C	0.0174279672320543	1.2374716363636271	0.3492615117289321	0	0	0.0	1.0
6T0V_B	0.0345408074506041	1.2507575166324802	0.2802967848309983	0	0	0.049842394132248044	1.0
1UF2_A	0.0438279252728338	0.6824008944760267	0.6591880341880361	0	0	0.010378548323334005	0.989621451676666
6H61_A	0.0297580252915456	1.3069535087568	0.2739950779327331	0	0	0.0	1.0
2P5O_C	0.0155436981962259	1.2510928405855684	0.3516100957354231	0	0	0.0	1.0
5SWS_A	0.001554508706433	1.4495060520073406	0.9291925465838518	1	1	0.15198616583133015	0.8480138341686698
5LAK_B	0.0013881272127436	1.4887364822869535	0.7809633027522949	-1	-1	0.04228142724782054	0.0
5T96_F	0.0009068388740299	1.3856954320594037	1.4040247678018591	1	1	0.5890062338927748	0.41099376610722516
5DGY_D	0.0331782013057895	0.8799678847957393	0.4790476190476203	0	0	0.0	1.0
4B73_B	0.0017783889432821	1.381025118935666	0.7084708470847096	1	1	0.5919459332548025	0.4080540667451974
6TW1_A	0.0450836375318124	0.7844583318636525	0.4832855778414526	0	0	0.0	1.0
4OTS_A	0.0012958899104835	1.4975512305469558	0.8400473933649295	1	1	0.661797814655367	0.3382021853446329
1OHF_D	0.0018297144527701	1.3636531346604488	0.7122381477398034	1	1	0.5919459332548025	0.4080540667451974
5D98_D	0.0482824108543555	0.7153765048396512	0.5928205128205137	0	0	0.0	1.0
2C6S_G	0.0015153157193112	1.3209939893869216	1.1509695290858746	1	1	0.4354142336513793	0.5645857663486207
6RFL_I	0.0455201622095145	0.981891393379524	0.3319039451114933	0	0	0.275006931508021	1.0
4ZWJ_D	0.0331744120309331	0.8799668084743069	0.4990347490347504	0	0	0.0	1.0
5DGY_A	0.0335386761784078	0.8799081228743786	0.4961464354527951	0	0	0.0	1.0
5EU8_A	0.0011229445618919	1.4822188246417307	1.1479944674965434	1	1	0.0	1.0
5D9A_A	0.0485181474672805	0.7172792140337746	0.6010309278350523	0	0	0.0	1.0
5ZVS_I	0.0326277950480338	0.905531495652618	0.4706439393939403	0	0	0.15596468542789468	1.0
2BGR_A	0.001926482740705	1.364946884049855	0.6364594309799796	1	1	0.5919459332548025	0.4080540667451974
6QCS_A	0.0418054441253449	0.7789338441325825	0.5499001996007997	0	0	0.0	1.0
4ZRO_D	0.0010863596651585	1.4869870072784237	1.0734312416555425	1	1	0.0	1.0
2C6S_A	0.0015377755740705	1.3210433549885334	1.1629526462395563	1	1	0.4354142336513793	0.5645857663486207
6EVJ_A	0.0382732354476199	0.7987064608604351	0.5608040201005036	0	0	0.0	1.0
4ZWJ_A	0.0335343651593743	0.8799073635055092	0.5092322643343064	0	0	0.0	1.0
5T96_C	0.0015975626558643	1.3277538517174725	1.0845637583892629	1	1	0.4354142336513793	0.5645857663486207
6H66_A	0.0291119594042245	1.3005330782835416	0.2920133111480874	0	0	0.0	1.0
6SZU_B	0.0281339895646011	1.2489044295173275	0.3194562446898907	0	0	0.0	1.0
2C6S_K	0.0019172910306925	1.3209477942859678	0.7708095781071849	1	1	0.5919459332548025	0.4080540667451974
5D9A_G	0.0487937552637942	0.7147301663526161	0.6227795193312444	0	0	0.0	1.0
5W0K_C	0.0249678678508513	1.2959437556578732	0.3172179813401192	0	0	0.0	1.0
6QCT_A	0.0418915158368745	0.7903269135262994	0.5345849802371547	0	0	0.0	1.0
2RHB_D	0.0008705424929545	1.452277003781284	1.419003115264799	1	1	0.18630010394854046	0.8136998960514595
5T96_E	0.0016995869119052	1.339207951403059	0.9808673469387774	1	1	0.597099805685622	0.40290019431437796
5YVD_A	0.0014634820210176	1.4526141855289485	1.090174966352626	1	1	0.0	1.0
3D23_A	0.0014692223656257	1.485338474521727	0.9339975093399766	1	1	0.0	1.0
4S1T_E	0.0011289406809194	1.4635407575831931	1.267153284671534	1	1	0.0	1.0
4V0Q_A	0.0224158651747637	1.2785477091341717	0.3296232876712335	0	0	0.0	1.0
5LAC_A	0.00108802442757	1.4776399075536184	1.2804698972099875	1	1	0.0	1.0
6OGZ_A	0.0877345096593255	1.227156712606983	0.2305863708399378	0	0	0.07064393008040516	0.9293560699195949
6TW1_B	0.0278495944452166	1.251198100881486	0.3228279386712112	0	0	0.0	1.0
6XF7_B	0.0383324976399939	0.846820160883804	0.5376237623762394	0	0	0.03640103122479563	1.0
6OGY_K	0.0497963731202236	0.7767267826855024	0.5345849802371547	0	0	0.0	1.0
5B7I_A	0.019661460434259	1.2590152151710503	0.3504347826086962	0	0	0.0	1.0
6G1S_A	0.0348542161782224	1.310900423928207	0.2802967848309983	0	0	0.0	1.0
2C6S_C	0.0019655790568044	1.3209656212612466	0.7748571428571447	1	1	0.5919459332548025	0.4080540667451974
1N35_A	0.0354297930318356	1.2237772607669783	0.3217021276595753	0	0	0.0	1.0
4BTQ_B	0.0485591672984234	1.2274277195054903	0.2626016260162613	0	0	0.07450858304293397	1.0
1X9P_A	0.0019360447063518	1.2785450937204663	0.9534591194968564	1	1	0.6411044312887915	0.3588955687112085
2C6S_D	0.0016704969405204	1.3209443426894485	1.1129251700680292	1	1	0.4354142336513793	0.5645857663486207
7CBP_K	0.0020323793761728	1.2406625524191643	0.9758269720101796	1	1	0.5965672633909916	0.4034327366090084
6QCT_B	0.0346188492664156	1.2500696159034	0.3116554054054063	0	0	0.0	1.0
6JIJ_C	0.0008598481290942	1.486299211249613	1.253991291727142	1	1	0.0	1.0
6KUV_A	0.0440828106003594	0.774997027152071	0.6043388429752083	0	0	0.25711019303711413	1.0
6JIJ_A	0.0005307732142356	1.486548809804901	1.3746177370030592	1	1	0.0	1.0
5GAI_Y	0.0289503834048493	0.8470163267876514	0.7047200878155886	0	0	0.11939708017113404	1.0
2C6S_I	0.0016712783844666	1.3209576193616157	1.127397260273974	1	1	0.4354142336513793	0.5645857663486207
6C22_D	0.0009836748375246	1.4380952872787476	1.5926544240400689	1	1	0.4286902068388954	0.5713097931611046
4YO9_B	0.0009726718356784	1.4843492409167949	1.3075780089153062	1	1	0.0	1.0
2ZU2_A	0.0007258874186278	1.4826923641581278	1.4456692913385845	1	1	0.06343618719803124	0.9365638128019688
1MSW_D	0.055899046144628	1.2316585173344012	0.2574898785425117	0	0	0.16805381051106227	1.0
1GFF_1	0.0018105454887649	1.4021332254825651	0.8665865384615397	1	1	0.6968893729138472	0.3031106270861528
6KR3_B	0.0218118252927142	1.2732527140209058	0.3434256055363327	0	0	0.0	1.0
6GSI_B	0.0194044731256507	1.3135754444140093	0.3434256055363327	0	0	0.041798787772370255	1.0
1S77_D	0.0603197117920988	1.261708267296977	0.2364649681528672	0	0	0.38028874987278233	1.0
5MUP_A	0.0008680147441253	1.4997909878647564	1.1935028248587591	1	1	0.0	1.0
6EVJ_D	0.0420464164654492	0.7984089950573567	0.5686868686868696	0	0	0.0	1.0
1H15_E	0.0010975257069162	1.434362296311568	1.566942148760334	1	1	0.45672636276449585	0.5432736372355041
1N38_A	0.0371261091736678	1.2253351354180633	0.3239556692242129	0	0	0.0	1.0
5CCV_D	0.0265778170232977	1.269334278278733	0.3319039451114933	0	0	0.0	1.0
6C22_A	0.0012936877972618	1.4483822165853275	1.4040247678018591	1	1	0.12841944879097322	0.8715805512090268
6PNS_H	0.0372402400075755	0.8879049410003248	0.5376237623762394	0	0	0.0	1.0
4F5C_B	0.0341226001527206	1.285986888714758	0.3116554054054063	0	0	0.0	1.0
2ZU2_B	0.0010978884951565	1.48359819549816	1.317910447761196	1	1	0.0	1.0
3W39_A	0.0015859918686635	1.4521366163059104	1.0929919137466322	1	1	0.0	1.0
6FV1_A	0.0010216874867705	1.483748829577926	1.378254211332314	1	1	0.0	1.0
6P59_C	0.0008435816880211	1.5271191490982374	1.2122507122507145	1	1	0.3098188388202922	0.6901811611797078
1UK4_B	0.0016238122507747	1.4838545166777155	0.9291925465838518	1	1	0.0	1.0
2C6S_B	0.0017539334653817	1.3208242515392898	1.1450276243093946	1	1	0.4354142336513793	0.5645857663486207
2RHB_C	0.0014365544962291	1.4512757091024469	1.2737920937042473	1	1	0.17685537521631392	0.8231446247836861
1N1H_A	0.0390733447402455	1.2209749129225207	0.3250853242320832	0	0	0.0	1.0
6LNQ_A	0.0011536872747955	1.4805005547854564	1.389230769230771	1	1	0.0	1.0
3D62_A	0.0012563988927534	1.4851057339353444	1.228120516499284	1	1	0.0	1.0
6FV1_B	0.0013626566502601	1.483496025797035	1.205965909090911	1	1	0.0	1.0
6VKM_A	0.0016519554209635	1.438179825209599	1.1043360433604352	1	1	0.17093426717483198	0.829065732825168
4YLU_B	0.0014935795816166	1.485868460282988	1.0407358738501982	1	1	0.0	1.0
1NAM_H	0.0018156279918681	1.4361539439122195	0.9583858764186652	1	1	0.1840472744191317	0.8159527255808683
4DVT_B	0.001453246336267	1.4952007132400895	0.9935815147625175	1	1	0.0	1.0
1KBG_H	0.0015168606719082	1.4561798447432357	1.1750700280112063	1	1	0.0	1.0
3MRI_A	0.0017951453300161	1.45086936844659	0.946115288220552	1	1	0.187852065078578	0.812147934921422
5ZVS_G	0.0306036326766569	0.9000262003788029	0.6160249739854329	0	0	0.0	1.0
6P59_A	0.0007186288029134	1.5244213023266115	1.2871870397643606	1	1	0.0	1.0
5VOC_C	0.001092492776497	1.44946094648366	1.654700854700856	1	1	0.48528594421924137	0.5147140557807586
6PNS_B	0.0355889055033971	0.8882120578154447	0.5993820803295578	0	0	0.0	1.0
2C6S_M	0.001785865204566	1.3208855863409292	1.1509695290858746	1	1	0.4354142336513793	0.5645857663486207
1S76_D	0.0530058040430704	1.261056204760844	0.2719082719082728	0	0	0.12629767346772075	1.0
4ZUH_A	0.0012394812168412	1.4860044213239585	1.2474674384949358	1	1	0.0	1.0
1OHF_B	0.0020687674967521	1.3755621449294246	0.7647727272727289	1	1	0.5919459332548025	0.4080540667451974
6PNS_J	0.0366889483688674	0.8905037590338578	0.6010309278350523	0	0	0.0	1.0
6UEN_A	0.0599818506680446	1.1258788784228595	0.3228279386712112	0	0	0.09500840821495968	0.9049915917850403
2GTI_A	0.0013017554314354	1.4577301790955206	1.4303599374021934	1	1	0.0	1.0
2C6S_F	0.0018729804560668	1.320930012632064	1.0958164642375192	1	1	0.4354142336513793	0.5645857663486207
6PNS_F	0.0361947490238444	0.8891785644696246	0.6093264248704671	0	0	0.0	1.0
1HXY_D	0.0006950775516645	1.554521717231809	1.3213751868460415	1	1	0.3485342211700495	0.6514657788299505
2C6S_L	0.0019166576760557	1.320991302207887	1.0569536423841073	1	1	0.4354142336513793	0.5645857663486207
2C6S_E	0.0017926624398241	1.3210061584791917	1.1599443671766352	1	1	0.4354142336513793	0.5645857663486207
4S1T_A	0.0014536513165044	1.4638512690225798	1.3075780089153062	1	1	0.0	1.0
6U7G_A	0.0382958391099006	1.3247986986631457	0.2909393183707411	0	0	0.16731351506216885	1.0
5JEA_G	0.001014456563227	1.5062630066752087	1.2838235294117673	1	1	0.0	1.0
5GQK_A	0.0010128972420833	1.4979420697160366	1.3110119047619064	1	1	0.0	1.0
2FUN_C	0.001560568093571	1.499257128103839	0.9364089775561106	1	1	0.0	1.0
4YOJ_B	0.0013122258793553	1.4815831521590224	1.385560675883259	1	1	0.0	1.0
5T96_A	0.0016229720456811	1.3241825096950046	1.370992366412216	-1	-1	0.2335511436654481	0.0
6P20_B	0.0646024081086622	1.4758295273181457	0.1598207617625104	-1	-1	0.3787195948761822	0.0
6PO2_D	0.0413517007514045	0.8722678240552317	0.5686868686868696	0	0	0.0	1.0
6GKH_A	0.0321114971911885	1.3104859632107904	0.3307626392459308	0	0	0.012909155010517249	1.0
3TLO_B	0.0009464816619839	1.4864810585141062	1.5048387096774205	1	1	0.0	1.0
2C6S_H	0.0017534248387027	1.320951409068037	1.231321839080461	1	1	0.6306926295662569	0.3693073704337431
4YOG_B	0.0013878842204493	1.4820480674721712	1.3601823708206702	1	1	0.0	1.0
4F49_B	0.0015360049055094	1.4850155390757176	1.1450276243093946	1	1	0.0	1.0
3GW6_B	0.0019055095110715	1.357463363817647	1.0679094540612537	1	1	0.4354142336513793	0.5645857663486207
2C6S_O	0.001978412044244	1.320933075214945	1.0679094540612537	1	1	0.4354142336513793	0.5645857663486207
6PNS_D	0.0386866859962424	0.8678110014636935	0.6752966558791815	0	0	0.11939708017113404	1.0
6PO2_F	0.0394373471731308	0.8767566088521805	0.6313025210084051	0	0	0.0	1.0
2C6S_N	0.0018238981179831	1.3208315792897365	1.202836879432625	1	1	0.4354142336513793	0.5645857663486207
6P20_C	0.1130339436140452	1.475653121627119	0.1546468401486995	-1	-1	0.4396697305232088	0.0
2Z0L_D	0.0015395490476261	1.5104983760860242	0.9935815147625175	1	1	0.0	1.0
2PF4_D	0.2317743182634634	1.1216639801589112	0.3228279386712112	-1	-1	0.45592504114798166	0.0
6A3C_C	0.3179203215413563	1.0091443164416942	0.3492615117289321	-1	-1	0.6251156120948994	0.0
3SPE_B	0.0011118821845528	1.533379024966016	1.277126099706746	1	1	0.0	1.0
1H38_A	0.070236929460934	1.2185486348547263	0.3072390572390577	0	0	0.0	1.0
6K32_A	0.0462745684425342	1.2260165183455265	0.3217021276595753	0	0	0.0	1.0
2IZN_B	0.000545282210039	1.558199407097094	1.4689984101748834	1	1	0.2837050892404584	0.7162949107595415
6P20_A	0.1026168008238542	1.4742433514004465	0.1703089675960827	-1	-1	0.4142140631577182	0.0
6OGZ_M	0.0429847320838686	0.831293323338128	0.6789189189189206	0	0	0.23801276797042642	1.0
4YOI_A	0.0013381091981391	1.4810886771111629	1.4887820512820524	1	1	0.0	1.0
6TY8_A	0.0481243106052359	1.211240478137431	0.3307626392459308	0	0	0.0	1.0
4F49_A	0.001393998149969	1.4850378515595972	1.3248502994012	1	1	0.0	1.0
1N7Z_B	0.001684332066108	1.4375939591987583	1.2185714285714306	1	1	0.0	1.0
4WMD_B	0.0015314645083874	1.4872611802091216	1.13324175824176	1	1	0.0	1.0
5LAC_B	0.0013916376051217	1.4866779840670885	1.26384839650146	1	1	0.0	1.0
6PO2_B	0.0394330470458113	0.8937899978445261	0.6244769874477005	0	0	0.0	1.0
1UK2_A	0.0016931341281691	1.485735938765608	1.001288659793815	1	1	0.0	1.0
1P9U_B	0.000942730687142	1.4866861404127003	1.627749576988157	1	1	0.2837050892404584	0.7162949107595415
7BST_C	0.0521208989528758	1.146150742915564	0.3434256055363327	0	0	0.3927656806430617	1.0
3TBT_A	0.0017853300890667	1.4505670662668988	1.1450276243093946	1	1	0.1385993900561916	0.8614006099438084
4YLU_A	0.001641322770799	1.485740859314383	1.0762032085561524	1	1	0.0	1.0
5NH0_A	0.0012628165238061	1.4840709056029138	1.5500821018062414	1	1	0.3097193226309001	0.6902806773690999
3DDX_E	0.0014565779237089	1.3941619960549598	1.6961805555555567	-1	-1	0.04716746124069382	0.0
4KRT_A	0.002058209192205	1.4483954007778033	0.9244114002478324	1	1	0.17831023072436142	0.8216897692756385
6PO2_J	0.0431857153329462	0.8861683871435673	0.6043388429752083	0	0	0.0	1.0
5MQW_A	0.0014047431396614	1.4975698950471854	1.21540656205421	1	1	0.0	1.0
6FV1_C	0.0014331837522574	1.484933658257114	1.3746177370030592	1	1	0.0	1.0
1H38_D	0.0704030531765282	1.2195273347656892	0.3194562446898907	0	0	0.0	1.0
3W39_D	0.0018192608966787	1.45223894881881	1.1100543478260896	1	1	0.04469825155211748	0.9553017484478825
1ZDH_B	0.0006450689844124	1.558740326130939	1.5211038961038987	1	1	0.2837050892404584	0.7162949107595415
6OGY_C	0.0392079637099508	0.8925665106189808	0.6752966558791815	0	0	0.11939708017113404	1.0
4F49_C	0.0013812297096015	1.4855844324925025	1.396604938271607	1	1	0.0	1.0
6PO2_H	0.0390243250017837	0.8993111307964019	0.6609625668449204	0	0	0.11939708017113404	1.0
6OGY_I	0.0469933115613713	0.831351346768433	0.6917211328976043	0	0	0.31416827410071285	1.0
2ZU4_A	0.0013675494139051	1.4799886165328373	1.601340033500839	1	1	0.2837050892404584	0.7162949107595415
2XS1_A	0.2032033292593189	0.759387485079572	0.7933025404157057	-1	-1	0.1620109331543852	0.0
6LGX_A	0.0020225076916452	1.3353173861166212	1.1043360433604352	1	1	0.4354142336513793	0.5645857663486207
5XOV_A	0.0019000961073459	1.4558034934602553	1.0679094540612537	1	1	0.0	1.0
4LLG_L	0.146897461122354	0.7818509532645797	0.7429854096520783	-1	-1	0.1620109331543852	0.0
4LLG_F	0.1446380118541649	0.8045210867910941	0.6521276595744689	-1	-1	0.10719683546177439	0.0
6ZMT_X	0.0005659897223428	1.5068513373076802	1.9246704331450115	1	1	0.681698526056023	0.31830147394397706
5NH0_B	0.0015289918533383	1.4837135144525684	1.3353383458646633	1	1	0.0	1.0
1N8B_D	0.0019691922171753	1.4451055694708443	1.065159574468086	1	1	0.0	1.0
6JIJ_B	0.0016869018960493	1.4867307676851846	1.0679094540612537	1	1	0.0	1.0
2R05_A	0.2103183676910216	0.760516599711216	0.8378698224852081	-1	-1	0.1620109331543852	0.0
5NH0_C	0.0014565796502978	1.4835828679983407	1.4456692913385845	1	1	0.05895110266930691	0.9410488973306931
5W1V_A	0.0019205047955846	1.4519314187194317	1.0706666666666682	1	1	0.0	1.0
2RHB_A	0.0016398504322376	1.4516337934563657	1.3746177370030592	1	1	0.08293674638404326	0.9170632536159568
2R03_A	0.2109003407723746	0.7665370100944845	0.8163742690058498	-1	-1	0.1620109331543852	0.0
2R02_A	0.2051523550650727	0.7615701599793963	0.8532219570405746	-1	-1	0.1859286328100974	0.0
1S0V_A	0.0659551808658757	1.2236677080241662	0.3273504273504288	0	0	0.0	1.0
1P9U_F	0.0015722982737934	1.4870778083490055	1.196605374823199	1	1	0.0	1.0
6RRS_B	0.0006449313958717	1.5587404928211694	1.6592465753424674	1	1	0.2837050892404584	0.7162949107595415
2H1L_N	0.0010811489613539	1.5662051279981677	1.385560675883259	1	1	0.2837050892404584	0.7162949107595415
1P8L_A	0.0015820453507958	1.4928761650129374	1.1659693165969336	1	1	0.0	1.0
2XS8_A	0.2175032536583441	0.7628550937984798	0.8847087378640783	-1	-1	0.3551592680066087	0.0
1UK3_A	0.0016920126113131	1.4856918931354115	1.1450276243093946	1	1	0.0	1.0
2Z9G_A	0.0013829127127858	1.4799192283120994	1.8919925512104288	1	1	0.6803115715286038	0.31968842847139634
4QYZ_K	0.0011119606729699	1.575870184561312	1.3353383458646633	1	1	0.4242032576706498	0.5757967423293502
4YOI_B	0.0014881770084304	1.481019647674415	1.545901639344263	1	1	0.2837050892404584	0.7162949107595415
2AMD_B	0.0017638639851393	1.4822341834929664	1.1659693165969336	1	1	0.0	1.0
3J31_M	0.0017158973829884	1.4908031419475765	1.0679094540612537	1	1	0.0	1.0
3C3L_B	0.0578458381795965	1.2308216977421875	0.3319039451114933	0	0	0.0	1.0
3PSE_B	0.0006787213712334	1.5334890869328572	2.162932790224036	-1	-1	0.1618280014615796	0.0
6ZLW_X	0.0008779667848495	1.5070344271549752	1.8919925512104288	1	1	0.5976645601737134	0.4023354398262866
4FF1_B	0.0685903051368582	1.2258668122370298	0.3307626392459308	0	0	0.0	1.0
3C2P_B	0.0674660857566952	1.2257993265779046	0.3353396388650052	0	0	0.0	1.0
3J31_F	0.0016914045767509	1.4907837623162197	1.1043360433604352	1	1	0.0	1.0
2GZ8_A	0.0016034715857138	1.4805631616464272	1.3929121725731926	1	1	0.0	1.0
4RS4_C	0.0019565103116036	1.4659609549603605	1.0817694369973214	1	1	0.0	1.0
3J31_G	0.0017888215366881	1.4911909931600729	1.024771838331162	1	1	0.0	1.0
3D23_B	0.0020223530776547	1.4843654180687222	0.9364089775561106	1	1	0.0	1.0
3J31_H	0.0017173304382629	1.4908337627731685	1.0845637583892629	1	1	0.0	1.0
7JQC_Z	0.0009803307955517	1.5100163521608	1.9136960600375263	1	1	0.6663036009157886	0.33369639908421145
6ZOK_E	0.0014782992012311	1.5110089723136233	1.2804698972099875	1	1	0.0	1.0
6OGY_D	0.0583552918940059	0.8995906621091825	0.6010309278350523	0	0	0.0	1.0
3M3S_B	0.0019160985964098	1.4828611517714343	1.0734312416555425	1	1	0.0	1.0
5JK7_C	0.0018279505500176	1.5020613580425268	0.9758269720101796	1	1	0.0	1.0
5WFI_B	0.0016270463428836	1.4685966333050666	1.492776886035315	1	1	0.0	1.0
2GZ7_A	0.0016099587066064	1.4800307042178096	1.4495268138801285	1	1	0.0	1.0
3C46_B	0.0638860886333646	1.227226257213004	0.3422644770959384	0	0	0.0	1.0
3J31_I	0.0016942481548972	1.491257703157733	1.121584699453554	1	1	0.0	1.0
2ZHX_L	0.0005553225629611	1.6280597448701009	1.650170648464167	1	1	0.6207493564332691	0.3792506435667309
1ZDK_B	0.0011973646996114	1.5585036341406018	1.5252032520325227	1	1	0.2837050892404584	0.7162949107595415
2R7W_A	0.0566652478526133	1.2615099634537483	0.3330472103004305	0	0	0.0	1.0
3IDY_G	0.0017593434595992	1.4694203846391922	1.3213751868460415	1	1	0.0	1.0
2A5A_A	0.0014823465957296	1.4810368802100622	1.7197898423817874	1	1	0.529762132340667	0.4702378676593329
2R7Q_A	0.0747337217882047	1.2635747142902956	0.3217021276595753	0	0	0.0	1.0
1S0V_B	0.0667912781020239	1.229473445184621	0.3399482312338233	0	0	0.0	1.0
5FW5_A	0.0011811777349404	1.5848413301186377	1.3929121725731926	1	1	0.2837050892404584	0.7162949107595415
2BS0_B	0.0013037570034278	1.5579178769738065	1.492776886035315	1	1	0.2837050892404584	0.7162949107595415
5XOT_A	0.0019103914857004	1.4565946188153216	1.199716713881022	1	1	0.0	1.0
5LAK_D	0.00185895049901	1.4923597130541748	1.0038709677419364	1	1	0.0	1.0
2IZM_B	0.0013606863223804	1.5579752709729626	1.4533965244865747	1	1	0.2837050892404584	0.7162949107595415
3NGB_D	0.0019962552893337	1.4863161776884497	0.9708121827411178	1	1	0.10666536468306434	0.8933346353169357
2R7U_A	0.0610652743195808	1.2615427740014766	0.3376399655469437	0	0	0.0	1.0
5DRV_A	0.0008440223213998	1.5869321800222078	1.650170648464167	1	1	0.3866834222928457	0.6133165777071543
2Q6G_A	0.00176001443866	1.4859057159430833	1.1904090267983092	1	1	0.0	1.0
5GWZ_A	0.0016542580433744	1.4856237501571938	1.3110119047619064	1	1	0.0	1.0
6OGZ_G	0.0494232848293483	0.8934251740820083	0.7160220994475157	0	0	0.045515276145010775	0.9544847238549892
1ZDI_B	0.0012721182962312	1.5586313958073306	1.5500821018062414	1	1	0.2837050892404584	0.7162949107595415
4ZRO_A	0.001722309395535	1.4878392542758436	1.1904090267983092	1	1	0.0	1.0
1U1Y_B	0.0011926021825694	1.5576220217435095	1.7008695652173924	1	1	0.2837050892404584	0.7162949107595415
2ZHX_F	0.0005691275289026	1.6285739780157558	1.8600368324125256	1	1	0.6388559263970005	0.36114407360299955
2FTE_F	0.001681412748073	1.4460227031285042	1.6775862068965537	1	1	0.46386620236455933	0.5361337976354407
3NGB_G	0.0019214905139517	1.4881396310860864	1.0064599483204142	1	1	0.0	1.0
5HX2_H	0.040445018971821	0.8073304829809919	1.1750700280112063	-1	-1	0.6320874432974087	0.0
2R7T_A	0.0623599626895987	1.2626598474801376	0.3399482312338233	0	0	0.0	1.0
1P9U_E	0.0014210915525349	1.4866123689549786	1.753546099290781	1	1	0.6094083166465262	0.3905916833534738
2R7O_A	0.0661668392008919	1.26240258151642	0.3387931034482767	0	0	0.0	1.0
2BS1_B	0.0013641648317585	1.558637408195448	1.5008051529790678	1	1	0.2837050892404584	0.7162949107595415
2Q6D_A	0.0015458446412452	1.4881248370565292	1.4768740031897938	1	1	0.0	1.0
2R7X_B	0.0659513454214623	1.264008342336444	0.3399482312338233	0	0	0.0	1.0
2R7R_A	0.0565772507596055	1.2616241674215525	0.3469210754553349	0	0	0.0	1.0
7K5I_V	0.0007546456898488	1.5700538317792694	2.8922305764411043	-1	-1	0.7587774715315029	0.0
1Q2W_A	0.0017658114746476	1.4862583657090207	1.228120516499284	1	1	0.0	1.0
5JER_A	0.0015854716420107	1.5334102377799583	1.304154302670625	1	1	0.0897409802378921	0.9102590197621079
6BKD_E	0.0011901108614625	1.5834833369105434	1.5500821018062414	1	1	0.2837050892404584	0.7162949107595415
3J31_J	0.0019198354010875	1.490798564676854	1.0461133069828747	1	1	0.0	1.0
3EA8_A	0.0017313691745609	1.4808269335563575	1.4227769110764452	1	1	0.0	1.0
1P9U_D	0.0015877210444668	1.4853194423449172	1.5584843492586509	1	1	0.2837050892404584	0.7162949107595415
2R7X_A	0.065726564264941	1.2640184857443986	0.3411053540587234	0	0	0.0	1.0
1N7Z_D	0.0020632887206714	1.4395065056737717	1.2217453505007172	1	1	0.0	1.0
6K4Y_F	0.1516114878968607	0.8972885549141918	0.6574172892209191	-1	-1	0.12082594412747208	0.0
3HI1_G	0.0020027112745434	1.4868241258935628	1.032722513089006	1	1	0.0	1.0
2PI5_A	0.0453265946938985	1.3007995123337317	0.3492615117289321	0	0	0.1803145225464507	1.0
1FR5_B	0.0012623331057151	1.5719368391730073	1.5883333333333352	1	1	0.2837050892404584	0.7162949107595415
4NQX_K	0.0019209715953738	1.4513906996797348	1.3283358320839604	1	1	0.1236779889843845	0.8763220110156155
3J31_E	0.0018868613907326	1.4903727424155844	1.115803814713899	1	1	0.0	1.0
4OLY_G	0.0018260746681915	1.490414307281045	1.1659693165969336	1	1	0.0	1.0
6RRT_B	0.0012389303936245	1.5594055205018866	1.7197898423817874	1	1	0.2837050892404584	0.7162949107595415
1LVO_B	0.0016526948918655	1.485379018262467	1.492776886035315	1	1	0.0	1.0
2FWO_A	0.0019962561794564	1.4556603229220575	1.2377521613832865	1	1	0.0	1.0
2OZK_C	0.001948524209437	1.4724273972913884	1.2605531295487649	1	1	0.0	1.0
6VJV_B	0.0007331077503911	1.6324772993558871	2.235416666666669	-1	-1	0.13435950687689666	0.0
4AU6_B	0.0661537131109888	1.2624202517730438	0.3469210754553349	0	0	0.0	1.0
2R7V_A	0.0619497743789915	1.2626272033423165	0.3492615117289321	0	0	0.0	1.0
4AU6_D	0.0661607612483133	1.2624202855612916	0.3469210754553349	0	0	0.0	1.0
5AYS_D	0.0008457998626681	1.6073998241467866	2.2694736842105283	-1	-1	0.13435950687689666	0.0
2VQZ_F	0.0011178976763354	1.5831372744734944	1.753546099290781	1	1	0.35354654948547354	0.6464534505145264
5LM7_J	0.0010625466834517	1.569017751448344	2.443458980044348	-1	-1	0.33047289204505886	0.0
1AQ3_B	0.0014220350209334	1.558503207852615	1.5926544240400689	1	1	0.2837050892404584	0.7162949107595415
6O3H_H	0.001254379510723	1.558110104855308	2.290254237288139	-1	-1	0.13435950687689666	0.0
4YO9_A	0.001951230164632	1.4803709333455366	1.2605531295487649	1	1	0.0	1.0
4NCE_A	0.0013101008999555	1.581516631387342	1.5754560530679944	1	1	0.2837050892404584	0.7162949107595415
4NCM_A	0.0010314859719847	1.5808696319819322	2.3542116630669567	-1	-1	0.13435950687689666	0.0
4ZRO_B	0.0018957678178826	1.486050122115003	1.205965909090911	1	1	0.0	1.0
5HYO_B	0.0018357194909224	1.485448305168179	1.2939438700147727	1	1	0.0	1.0
2B2D_B	0.0013440247462319	1.5584592125700876	1.8391224862888509	1	1	0.6426560797320259	0.3573439202679741
7KDT_A	0.3511903201480585	1.3302658585172051	0.3217021276595753	-1	-1	0.649855654474294	0.0
6CRS_C	0.0016074328129675	1.5408721865338224	1.3819018404907988	1	1	0.3453444212803046	0.6546555787196954
5F79_A	0.0014534768955654	1.5814045317245446	1.4341692789968672	1	1	0.2837050892404584	0.7162949107595415
4QBB_A	0.0011680760353391	1.5930792496476032	1.9637404580152693	1	1	0.6735962596952177	0.3264037403047823
6ZOJ_E	0.0017531814249446	1.5108504714320488	1.2939438700147727	1	1	0.0	1.0
6VJV_A	0.0010447304382538	1.6321719241731385	2.3542116630669567	-1	-1	0.13435950687689666	0.0
2Q6D_B	0.0019604507989359	1.4802441936880386	1.370992366412216	1	1	0.0	1.0
4JPJ_B	0.00150978999239	1.581080760821344	1.4303599374021934	1	1	0.2837050892404584	0.7162949107595415
1AQ4_B	0.0014845582612929	1.558546017157289	1.618887015177067	1	1	0.2837050892404584	0.7162949107595415
3TLO_A	0.0017707406460049	1.4828432821332438	1.5969899665551868	1	1	0.2837050892404584	0.7162949107595415
5ZQG_B	0.0016331443686939	1.4900327705580976	1.5926544240400689	1	1	0.2837050892404584	0.7162949107595415
2ALV_A	0.0019271462742679	1.4833920119159614	1.3673780487804903	1	1	0.0	1.0
2A5K_A	0.0018495949948205	1.485330430694307	1.400309119010822	1	1	0.0	1.0
4XFQ_B	0.0016950359681845	1.4899370434254664	1.5088852988691452	1	1	0.07448437509612417	0.9255156249038758
1ZDJ_B	0.0015819831701116	1.5588407775016304	1.5088852988691452	1	1	0.2837050892404584	0.7162949107595415
2H1L_R	0.0015964947989073	1.5666211171734925	1.4114906832298146	1	1	0.2837050892404584	0.7162949107595415
5ODJ_A	0.0015475864867244	1.5693664904668052	1.5627062706270651	1	1	0.2837050892404584	0.7162949107595415
6KNA_A	0.0013181083396072	1.6308911438782796	1.9082397003745333	1	1	0.6942744689941954	0.3057255310058047
1LVO_E	0.0017676082695196	1.485203645878675	1.6775862068965537	1	1	0.40490491702203796	0.595095082977962
6ZLW_Z	0.001365616976598	1.5722992924850905	2.834567901234572	-1	-1	0.7212237567519422	0.0
2VQZ_E	0.0014565636711516	1.584308290423636	1.7150349650349672	1	1	0.2837050892404584	0.7162949107595415
1MVB_B	0.0016014982218339	1.558880477069538	1.5375816993464069	1	1	0.2837050892404584	0.7162949107595415
2IZ9_B	0.0016941788892291	1.5582018341431454	1.4152410575427703	1	1	0.2837050892404584	0.7162949107595415
2GZ9_A	0.0020660672327545	1.4801739266725904	1.3929121725731926	1	1	0.0	1.0
1QMY_B	0.0013462943667117	1.5951908687381249	2.2694736842105283	-1	-1	0.13435950687689666	0.0
6C21_G	0.0019110319558669	1.452705467571611	1.8032490974729256	-1	-1	0.06733324042249422	0.0
5B6O_B	0.0019860999838229	1.483692365782865	1.4114906832298146	1	1	0.0	1.0
2H1L_M	0.0016309489977134	1.5667203954268685	1.5048387096774205	1	1	0.2837050892404584	0.7162949107595415
2B2E_B	0.0015921555545662	1.5581606344162922	1.7150349650349672	1	1	0.2837050892404584	0.7162949107595415
6MSF_B	0.0015537471461971	1.5589230481785512	1.7293497363796155	1	1	0.2837050892404584	0.7162949107595415
2GP1_F	0.0017974244079947	1.488815343966294	1.5627062706270651	1	1	0.2837050892404584	0.7162949107595415
1ZSE_A	0.001548211801163	1.547597280643641	2.4665178571428603	-1	-1	0.4176229116439811	0.0
5HC1_B	0.0016602796051298	1.5406914121151858	1.6961805555555567	1	1	0.2837050892404584	0.7162949107595415
5FW5_B	0.0018954209721583	1.5956168086712592	1.1539528432732324	-1	-1	0.008077015806018254	0.0
2Z94_A	0.0020023585440101	1.4798319112701468	1.6057046979865786	1	1	0.2837050892404584	0.7162949107595415
5W3O_C	0.0020456476758662	1.54202268052555	1.1873239436619727	1	1	0.4532239058537914	0.5467760941462085
2B9D_A	0.0014127854672005	1.6316811859228904	2.5456621004566227	-1	-1	0.6131031951383598	0.0
6VH2_A	0.0020450711400005	1.4855072279191457	1.4040247678018591	1	1	0.0	1.0
1HAV_B	0.0018385828571227	1.5680155052328046	1.331831831831833	1	1	0.392526416504668	0.607473583495332
5TC1_D	0.0016749839061808	1.543836557558305	1.8653136531365329	1	1	0.5715607347777869	0.42843926522221315
6ZN5_Z	0.0015098585800835	1.5729367550368918	2.8251231527093625	-1	-1	0.7139510080921058	0.0
5JER_C	0.0020462189104342	1.533784409680634	1.257267441860467	1	1	0.3051278903068982	0.6948721096931019
1MST_B	0.0017561797471561	1.5587199303727874	1.5627062706270651	1	1	0.2837050892404584	0.7162949107595415
1W9Z_B	0.0017964567531603	1.5011785074746324	1.682210708117447	1	1	0.47186933865707004	0.52813066134293
3NJQ_B	0.0019656569096389	1.5699348138097011	1.2345323741007213	1	1	0.4713806942665132	0.5286193057334868
4OR6_A	0.0016332801486473	1.579785852290103	1.808318264014468	1	1	0.5596287062491163	0.44037129375088363
2MS2_B	0.0018201800684465	1.5590441734105658	1.5252032520325227	1	1	0.2837050892404584	0.7162949107595415
4WME_B	0.0019457336566279	1.4873554454841298	1.627749576988157	1	1	0.2837050892404584	0.7162949107595415
1FRS_B	0.001826186544656	1.5607322565748902	1.5375816993464069	1	1	0.2837050892404584	0.7162949107595415
4BG7_B	0.0016132328586995	1.5859147843481365	2.131048387096778	1	1	0.6735962596952177	0.3264037403047823
5XOR_A	0.0016560241751645	1.6240171126042002	1.7881508078994628	1	1	0.6426560797320259	0.3573439202679741
6O3H_L	0.0017106661197998	1.561370551327399	2.05708661417323	1	1	0.6735962596952177	0.3264037403047823
1MVA_B	0.0018803978725924	1.5586444209682415	1.5926544240400689	1	1	0.2837050892404584	0.7162949107595415
2WBH_B	0.0018216988976112	1.5590444761979294	1.636672325976233	1	1	0.32587743832991106	0.6741225616700889
6VKF_B	0.0019531860103469	1.5128831416387063	1.618887015177067	1	1	0.2837050892404584	0.7162949107595415
2C4Z_B	0.0020165289561204	1.5581462176409633	1.457278481012659	1	1	0.2837050892404584	0.7162949107595415
4U01_D	0.0020599118875967	1.5770386202879976	1.2838235294117673	1	1	0.4041283550464463	0.5958716449535537
6P6O_A	0.0020319016007859	1.5641172667238052	1.378254211332314	1	1	0.2837050892404584	0.7162949107595415
3FZB_C	0.0017189848558636	1.5891234697795675	2.118473895582332	1	1	0.6735962596952177	0.3264037403047823
7JQC_W	0.0017614509943996	1.5711300944502449	3.1193633952254665	-1	-1	0.8425849648632902	0.0
5A2Q_U	0.0019856778561376	1.543959963225122	1.724561403508773	1	1	0.2837050892404584	0.7162949107595415
1QMY_A	0.0017734712730931	1.5958297833932034	1.952471482889735	1	1	0.6796677297936602	0.3203322702063398
6O3H_I	0.0018872240350808	1.563943717198813	2.015533980582526	1	1	0.6735962596952177	0.3264037403047823
2IZ8_A	0.0020682465064152	1.546707033813606	1.6233108108108132	1	1	0.2837050892404584	0.7162949107595415
4ORO_B	0.001914001893568	1.5770063976844888	1.7438162544169624	1	1	0.2837050892404584	0.7162949107595415
5XBC_A	0.0019009035764565	1.6067039644257353	2.075247524752479	1	1	0.6735962596952177	0.3264037403047823
6IAC_F	0.2917410152015196	0.8396805384454007	2.7421686746987994	-1	-1	0.8775827360168215	0.0
1NZV_A	0.0019934243743043	1.6164116546712315	1.941287878787881	1	1	0.6735962596952177	0.3264037403047823
5XBC_B	0.0019945821703747	1.6053285606116685	2.0510805500982348	1	1	0.6735962596952177	0.3264037403047823
3UWA_A	0.00200454500505	1.5944388312433857	2.045098039215689	1	1	0.6735962596952177	0.3264037403047823
