# Supplementary material for: Identifying and profiling structural similarities between Spike of SARS-CoV-2 and other viral or host proteins with Machaon
Source: Commun Biol. 2023 Jul 19;6:752. doi: 10.1038/s42003-023-05076-7 (PMC10356814; doi:10.1038/s42003-023-05076-7)
Supplement: Supplementary file 6 — Supplementary Data 3 [file 42003_2023_5076_MOESM6_ESM.zip › 6VXXp_A_whole/metrics/6VXXp_A_b-phipsi.csv]

structureId	b-phipsi
6VXXp_A	0.0
6X79_B	0.0003038267762457
6X79_A	0.000304332598494
6X79_C	0.0003046585217995
6ZOW_A	0.0003778294849319
7KDH_A	0.0004128950938859
6VXXp_B	0.000435453268622
6NZK_A	0.0004374704284583
6NZK_B	0.0004374721912988
6NZK_C	0.0004375522414056
7K90_A	0.0004610421756344
6XKL_C	0.0004651664991992
7KE4_B	0.000477620226539
6VXXp_C	0.0004919214295863
7K8X_B	0.0004935330149539
7JZN_B	0.0004964182547115
2RHB_B	0.0005118548885212
6XKL_A	0.000524083078356
6JIJ_A	0.0005307732142356
6M2N_D	0.0005357404317399
6X2B_C	0.0005433215253704
2IZN_B	0.000545282210039
5O6V_A	0.0005507277238457
6OSR_D	0.0005538725916655
2ZHX_L	0.0005553225629611
7K8S_A	0.0005613481503843
6ZMT_X	0.0005659897223428
2ZHX_F	0.0005691275289026
6Z97_A	0.0005731584758474
6X2A_B	0.0005861471412784
6WPS_E	0.0005924502674591
6WPS_B	0.0005925031921317
6WPS_A	0.0005925204526706
6ZDH_A	0.0005947417065478
5YVD_B	0.0006003622727018
7C6U_A	0.0006235009219662
6ZP7_A	0.0006344777615052
6ZP5_A	0.0006386495699453
2OZK_B	0.0006436131011795
6RRS_B	0.0006449313958717
1ZDH_B	0.0006450689844124
7JZN_A	0.0006480288733434
6XKL_B	0.0006526752571817
7KDK_B	0.0006651153555223
6OHW_B	0.0006666090512829
6OHW_C	0.0006667293043593
6OHW_A	0.0006667585115563
7K90_C	0.000673505966752
7KJ5_A	0.0006741933289876
7K8S_C	0.000675418087446
7K90_B	0.0006780380889465
3PSE_B	0.0006787213712334
1P9S_A	0.0006830556897444
1P9S_B	0.0006883628965048
1HXY_D	0.0006950775516645
5T9Y_A	0.0006956427444595
6P59_A	0.0007186288029134
2ZU2_A	0.0007258874186278
7JWB_A	0.0007280865200615
6VJV_B	0.0007331077503911
3JB5_B	0.0007519149564688
7K5I_V	0.0007546456898488
7K8W_A	0.000768340731841
6XEY_C	0.0007734822553781
7K8Z_C	0.0007886593185335
4P16_A	0.0008025115783729
5NEM_B	0.0008106874592841
5NET_B	0.0008111009635862
5NER_B	0.0008112096720391
7KDI_A	0.0008113965559351
7K8X_C	0.0008255768942138
7JV4_C	0.0008257509991214
7CHH_B	0.000825843692638
7KEA_B	0.0008309768888974
6VYB_C	0.0008312456511231
5LAK_C	0.0008350033320899
7KF4_D	0.000840170193063
7K8Z_A	0.0008413998063151
6XF6_A	0.0008414231421814
6P59_C	0.0008435816880211
5LAK_A	0.000843866371515
5DRV_A	0.0008440223213998
5AYS_D	0.0008457998626681
7KJ3_C	0.0008461888196371
7JV6_E	0.0008464407768343
7JV6_A	0.0008465922307968
5T9Y_C	0.0008471052714363
7JV6_B	0.0008477057040243
6VXX_C	0.0008561007802395
7KJ4_A	0.0008567151396825
6VXX_A	0.0008567973695078
6VXX_B	0.0008581171410333
6ZP1_C	0.0008588659993688
6ZP1_B	0.0008588789600572
6ZP1_A	0.0008588814713904
6JIJ_C	0.0008598481290942
6VYB_A	0.0008609055771474
3IS9_A	0.0008614415098125
5MUP_A	0.0008680147441253
5YW1_B	0.0008682067046314
2RHB_D	0.0008705424929545
7JZL_C	0.0008754410084899
6ZLW_X	0.0008779667848495
7KEC_A	0.000881655349049
7JZN_C	0.0008838097755345
6ZOZ_B	0.0008877861610371
6ZOZ_A	0.0008879600260282
6ZOZ_C	0.0008880922962802
7KDJ_A	0.0008906009379271
5T9Y_B	0.0008936995464396
7JV4_A	0.0009010310859852
6ZHD_B	0.0009040609554434
6XEY_A	0.0009055576102997
5T96_F	0.0009068388740299
6ZOY_A	0.0009069929447339
6ZOY_B	0.0009070849449128
6ZOY_C	0.0009076057921011
5O6A_C	0.0009114390774115
7K8V_A	0.0009187760887522
7KDL_A	0.0009203141839949
7CHH_C	0.0009240925966538
7KJ2_A	0.0009270696105652
7K4N_A	0.0009283574615157
7K4N_B	0.0009284449721064
7K4N_E	0.0009291302149783
1P9U_B	0.000942730687142
3TLO_B	0.0009464816619839
6N41_B	0.0009477344145713
7KDG_A	0.000950800583541
7KDG_B	0.0009521036052544
7KE8_A	0.0009609515811028
7KDH_C	0.0009609552796907
2RHB_F	0.0009619065236119
2X4Q_D	0.0009707840166748
6VSB_B	0.0009708129736387
4YO9_B	0.0009726718356784
6ZOX_A	0.0009766021847342
6ZOX_C	0.0009766525771739
6ZOX_B	0.0009772433524432
7JQC_Z	0.0009803307955517
6C22_D	0.0009836748375246
6LU7_A	0.0009853408746816
7KEB_A	0.0009961306742677
5GWY_A	0.0009997190226631
6XF6_C	0.0010022975747109
4RS4_A	0.0010121762538938
5GQK_A	0.0010128972420833
5JEA_G	0.001014456563227
6FV1_A	0.0010216874867705
2BGN_A	0.0010226589773055
2RHB_E	0.0010232905237332
4NCM_A	0.0010314859719847
7KJ5_B	0.0010365693475177
6VJV_A	0.0010447304382538
5LDN_A	0.0010517088199942
6ZHD_C	0.0010519908600052
3JB5_E	0.0010526275144425
6L70_B	0.0010538516229545
6Z97_C	0.0010550729290205
6XEY_B	0.0010575762902209
7KE4_C	0.0010598412305018
5LM7_J	0.0010625466834517
4L72_A	0.0010654997461961
6EQC_B	0.001071929282262
7DK6_C	0.0010731326454136
6ZDH_B	0.0010762530727653
6ZDH_C	0.0010785319715834
2H1L_N	0.0010811489613539
4ZRO_D	0.0010863596651585
2BGN_C	0.0010866159667208
5LAC_A	0.00108802442757
6ZXN_B	0.0010887076483712
5VOC_C	0.001092492776497
6IMK_A	0.0010934939574973
1H15_E	0.0010975257069162
2ZU2_B	0.0010978884951565
7AD1_A	0.0011041982055861
3SPE_B	0.0011118821845528
4QYZ_K	0.0011119606729699
7KDK_C	0.0011149179785095
2VQZ_F	0.0011178976763354
2WR0_B	0.0011212439755917
5EU8_A	0.0011229445618919
7JZL_A	0.0011283926680606
4S1T_E	0.0011289406809194
7DK4_A	0.001131255677815
6XOA_D	0.0011321420807952
5S70_A	0.0011404870300869
7KJ4_C	0.0011520631252022
7KE9_A	0.0011524624366206
6LNQ_A	0.0011536872747955
5T96_D	0.0011584842958429
7KE8_C	0.0011605070526567
7K9P_A	0.0011619154564974
7KEB_C	0.0011644690479637
4QBB_A	0.0011680760353391
6N41_A	0.0011750491727723
5FW5_A	0.0011811777349404
6X2B_A	0.0011814882981746
6BKD_E	0.0011901108614625
1U1Y_B	0.0011926021825694
1ZDK_B	0.0011973646996114
6ZP2_A	0.0011997908727673
6ZP2_B	0.0011998446784211
6ZP2_C	0.0012001421974699
5YVV_B	0.0012071018058429
2BGN_D	0.0012135632808777
7KE6_A	0.001222119123178
6W16_F	0.001226310310931
5O6A_A	0.0012339978416127
6IMJ_B	0.0012370139053348
6RRT_B	0.0012389303936245
4ZUH_A	0.0012394812168412
7K8W_B	0.0012395649583121
5A9P_A	0.0012424517120815
7KKK_A	0.001248240091493
6O3H_H	0.001254379510723
3D62_A	0.0012563988927534
7DK4_C	0.0012582379386436
6OSR_C	0.0012603383268894
1FR5_B	0.0012623331057151
5NH0_A	0.0012628165238061
7KDL_B	0.0012645450895125
6WPT_C	0.001265135376936
6M2N_A	0.0012667500722289
7K1O_C	0.0012689797999929
1ZDI_B	0.0012721182962312
3MRH_A	0.0012734670914176
6M2N_C	0.0012755157734349
2BGR_B	0.0012765225640102
5FB5_A	0.0012780820831372
7JWB_B	0.0012820081109542
7KE7_C	0.001286120645344
6IMN_A	0.0012934206697584
6C22_A	0.0012936877972618
4OTS_A	0.0012958899104835
6VSB_A	0.0012968485202138
4OTV_A	0.0013015378120487
6OSR_A	0.0013015891806756
6LGW_E	0.0013016271841841
2GTI_A	0.0013017554314354
2BS0_B	0.0013037570034278
4NCE_A	0.0013101008999555
4YOJ_B	0.0013122258793553
6MID_A	0.0013165777444603
7KEA_A	0.0013166217179501
6KNA_A	0.0013181083396072
6VWW_B	0.0013216271138539
6OSR_F	0.0013240509335132
5S72_A	0.0013371186517813
4YOI_A	0.0013381091981391
2B2D_B	0.0013440247462319
1QMY_B	0.0013462943667117
7KDJ_B	0.0013563744127901
2WR4_B	0.00135805297535
2IZM_B	0.0013606863223804
4WEA_A	0.0013606870253302
6FV1_B	0.0013626566502601
2BS1_B	0.0013641648317585
6ZLW_Z	0.001365616976598
1P30_A	0.0013656768228201
2ZU4_A	0.0013675494139051
7K8W_G	0.0013676056159646
4MC5_A	0.0013688976392309
4F49_C	0.0013812297096015
2Z9G_A	0.0013829127127858
4MC5_B	0.0013837097487532
4YOG_B	0.0013878842204493
5LAK_B	0.0013881272127436
5LAC_B	0.0013916376051217
4F49_A	0.001393998149969
2C6S_J	0.0013986380949988
5MQW_A	0.0014047431396614
5T96_B	0.0014060671617703
7C8R_A	0.0014082524707294
7BRP_B	0.0014084756536987
2B9D_A	0.0014127854672005
7KE9_B	0.0014141628284618
6P62_A	0.0014173474968306
6P62_E	0.0014182148931181
6P6P_F	0.0014188384343841
7K8S_B	0.0014207663034141
1P9U_E	0.0014210915525349
1AQ3_B	0.0014220350209334
2YP2_A	0.0014280999281494
7JZL_B	0.0014282626622708
4B6E_B	0.0014299500066075
6FV1_C	0.0014331837522574
5YT8_A	0.0014332024922907
4QNL_A	0.0014355599270684
2RHB_C	0.0014365544962291
7DDN_A	0.0014447183403519
6WPT_A	0.0014500967620913
7K8T_A	0.0014504050974432
7K9P_B	0.0014511994047313
4DVT_B	0.001453246336267
5F79_A	0.0014534768955654
4S1T_A	0.0014536513165044
7BRP_A	0.0014546133681258
6D8W_C	0.0014565352896611
2VQZ_E	0.0014565636711516
3DDX_E	0.0014565779237089
5NH0_C	0.0014565796502978
2WR0_C	0.001458010506833
7K1L_B	0.0014608193845181
7KDK_A	0.0014615064753946
4EP0_H	0.0014628583481709
5YVD_A	0.0014634820210176
6NB6_B	0.001464346718753
7KF4_F	0.0014654605529189
3D23_A	0.0014692223656257
4EP0_F	0.0014697091728126
5O6A_B	0.0014699257328883
7JW0_A	0.0014707353444907
7JW0_E	0.0014715512402684
7KE9_C	0.0014730439454342
7JW0_B	0.0014731944854939
2H85_A	0.0014755773948194
6OSR_E	0.0014777958176149
2BGN_B	0.0014782544506958
6ZOK_E	0.0014782992012311
2A5A_A	0.0014823465957296
1AQ4_B	0.0014845582612929
6D8W_B	0.0014876058364452
4YOI_B	0.0014881770084304
4YLU_B	0.0014935795816166
7CWC_A	0.0014990650891254
4EP0_G	0.0015020995525848
6XHM_A	0.0015059706569814
4EP0_A	0.0015069307074104
2YP7_A	0.0015095642588009
4JPJ_B	0.00150978999239
6ZN5_Z	0.0015098585800835
6P6P_B	0.0015100552315106
7KDG_C	0.0015111043081016
2C6S_G	0.0015153157193112
1KBG_H	0.0015168606719082
7KJ3_B	0.0015191102952344
5NH0_B	0.0015289918533383
4WMD_B	0.0015314645083874
6NB7_B	0.0015325323584704
4EP0_K	0.0015332441821717
4EP0_I	0.0015353411144001
4F49_B	0.0015360049055094
2C6S_A	0.0015377755740705
6NB7_A	0.0015386618875787
2Z0L_D	0.0015395490476261
4EP0_L	0.0015446369767651
2Q6D_A	0.0015458446412452
5ODJ_A	0.0015475864867244
1ZSE_A	0.001548211801163
4EP0_B	0.0015492340390808
4EP0_C	0.0015516952995791
4QZV_A	0.0015527461073075
6P62_B	0.0015535365800617
6MSF_B	0.0015537471461971
2WR2_C	0.0015540861848426
5SWS_A	0.001554508706433
7KJ3_A	0.0015553262803842
5YVJ_B	0.0015593823279274
2FUN_C	0.001560568093571
5S72_B	0.0015660130486773
1P9U_F	0.0015722982737934
6WPT_B	0.0015732057873208
2WR3_B	0.0015743505432508
2WR1_B	0.0015749026910444
6VSB_C	0.001576870415591
1ZDJ_B	0.0015819831701116
1P8L_A	0.0015820453507958
7C8D_B	0.0015820893850468
6N41_C	0.0015843638330225
5JER_A	0.0015854716420107
3W39_A	0.0015859918686635
1P9U_D	0.0015877210444668
3O8R_B	0.0015877667646754
6CO8_C	0.0015883256407344
7KE4_A	0.0015886421300944
7KEB_B	0.0015898568199471
4EP0_D	0.0015916907937617
2B2E_B	0.0015921555545662
6P6P_D	0.0015924184477549
2H1L_R	0.0015964947989073
7KKK_E	0.001596851961387
5T96_C	0.0015975626558643
2YP9_A	0.001599484227604
3NW8_C	0.0016014391977513
1MVB_B	0.0016014982218339
2GZ8_A	0.0016034715857138
7K8X_A	0.0016065379627012
6CRS_C	0.0016074328129675
2GZ7_A	0.0016099587066064
4BG7_B	0.0016132328586995
6XQT_B	0.0016225004984673
5T96_A	0.0016229720456811
1UK4_B	0.0016238122507747
6Z43_C	0.0016254529399252
6X2A_A	0.0016257489420526
5WFI_B	0.0016270463428836
7DK5_C	0.0016275006943269
6Z43_B	0.0016285434054747
7KKK_C	0.0016288600293279
2YP4_A	0.0016302462314211
2H1L_M	0.0016309489977134
5ZQG_B	0.0016331443686939
4OR6_A	0.0016332801486473
6Z97_B	0.0016353988620375
4MC5_C	0.0016358771416579
2RHB_A	0.0016398504322376
4YLU_A	0.001641322770799
5Z88_A	0.0016498011647126
6P6P_A	0.001651036978952
6VKM_A	0.0016519554209635
1LVO_B	0.0016526948918655
5GWZ_A	0.0016542580433744
5XOR_A	0.0016560241751645
2ZZQ_A	0.0016567420162479
5HC1_B	0.0016602796051298
6ZXN_A	0.0016605854983797
4KR0_A	0.0016621268256806
6XCH_A	0.0016659011929975
2YP8_A	0.001667197954919
2C6S_D	0.0016704969405204
2C6S_I	0.0016712783844666
5TC1_D	0.0016749839061808
6X1B_A	0.0016762676915735
6IN5_A	0.0016793055799604
5YVU_B	0.0016808635954875
2FTE_F	0.001681412748073
2WHX_A	0.0016818412166391
6P6P_C	0.0016822236798899
1N7Z_B	0.001684332066108
6JIJ_B	0.0016869018960493
7KEC_B	0.0016876216109015
3J31_F	0.0016914045767509
1UK3_A	0.0016920126113131
1UK2_A	0.0016931341281691
2IZ9_B	0.0016941788892291
3J31_I	0.0016942481548972
4XFQ_B	0.0016950359681845
5T96_E	0.0016995869119052
6CGV_A	0.001700220899863
6O3H_L	0.0017106661197998
6MID_C	0.0017112601181735
3J31_M	0.0017158973829884
7AKU_A	0.0017160984999489
3J31_H	0.0017173304382629
3FZB_C	0.0017189848558636
4ZRO_A	0.001722309395535
6X6P_A	0.0017276378438327
6X6P_B	0.0017279928024915
6X6P_C	0.0017287640775924
6MYA_F	0.0017294079705499
3EA8_A	0.0017313691745609
6M15_A	0.0017390234085656
6M15_B	0.0017392029681651
6M15_C	0.001739641207347
7KDI_B	0.0017403658064019
6EQC_C	0.0017420323420668
7D1O_A	0.0017423321072676
7JYY_C	0.0017460297870393
7DK4_B	0.0017530072342674
6ZOJ_E	0.0017531814249446
2C6S_H	0.0017534248387027
2C6S_B	0.0017539334653817
7KJ4_B	0.0017556188614986
1MST_B	0.0017561797471561
6VWW_A	0.0017588013390151
3IDY_G	0.0017593434595992
2Q6G_A	0.00176001443866
7JQC_W	0.0017614509943996
2AMD_B	0.0017638639851393
1Q2W_A	0.0017658114746476
1LVO_E	0.0017676082695196
3TLO_A	0.0017707406460049
7KEA_C	0.0017722204254888
6IMJ_A	0.0017728037190645
1QMY_A	0.0017734712730931
4B73_B	0.0017783889432821
6YT8_A	0.0017841912836804
3TBT_A	0.0017853300890667
2C6S_M	0.001785865204566
3J31_G	0.0017888215366881
6MYA_C	0.0017900285894275
7K1L_A	0.001790746895424
7DDN_B	0.0017918119417
6XDH_B	0.0017925441468929
2C6S_E	0.0017926624398241
5S6Z_B	0.0017933517563148
3MRI_A	0.0017951453300161
6NB4_C	0.0017962506435109
7DDN_C	0.0017963112144137
1W9Z_B	0.0017964567531603
2GP1_F	0.0017974244079947
6P6P_E	0.0018006571966575
1GFF_1	0.0018105454887649
7DK6_A	0.0018111084586052
7K43_E	0.0018125888374114
7K43_A	0.0018128514392981
5WX1_A	0.0018133851912266
7K43_B	0.0018138688111337
1NAM_H	0.0018156279918681
6M2N_B	0.0018176716005879
3W39_D	0.0018192608966787
2MS2_B	0.0018201800684465
7KE7_B	0.0018210255411719
6XKF_B	0.0018216142041734
2WBH_B	0.0018216988976112
2C6S_N	0.0018238981179831
4OLY_G	0.0018260746681915
1FRS_B	0.001826186544656
5JK7_C	0.0018279505500176
1OHF_D	0.0018297144527701
7AMJ_A	0.0018311234167727
5HYO_B	0.0018357194909224
5XL2_A	0.0018361867642614
1HAV_B	0.0018385828571227
6XB2_A	0.0018397243512684
7AD1_C	0.0018402350681532
6NB6_C	0.0018428368022685
4WSR_D	0.0018462013282963
6MYA_D	0.0018466722549141
5O6V_B	0.0018483821341382
7DK5_B	0.0018491140290785
2A5K_A	0.0018495949948205
7K8V_C	0.001853548864195
5S6Z_A	0.0018548057093625
5LAK_D	0.00185895049901
6ZP0_A	0.0018643021977047
6ZP0_B	0.0018649114185644
6ZP0_C	0.0018652091910414
6SH9_B	0.0018684037375018
6X2B_B	0.0018709442554803
2C6S_F	0.0018729804560668
7A94_B	0.0018761533691119
6ZGE_B	0.0018763951005453
6ZGE_C	0.0018771385395563
6ZGE_A	0.0018772211958322
2OBE_A	0.0018801243953527
1MVA_B	0.0018803978725924
3J31_E	0.0018868613907326
6O3H_I	0.0018872240350808
5XL9_C	0.001887610423065
6CRW_A	0.0018878665319748
6WTM_A	0.0018890750717615
2ZE2_A	0.0018902446178607
6NB7_C	0.0018942348505822
5FW5_B	0.0018954209721583
4ZRO_B	0.0018957678178826
6MYA_A	0.0018980420024544
5XOV_A	0.0019000961073459
5XBC_A	0.0019009035764565
6ZGI_B	0.0019030570772413
6ZGI_C	0.0019032849853089
6ZGI_A	0.0019033316209781
5S6X_A	0.0019046276289479
3GW6_B	0.0019055095110715
4WE8_A	0.0019078365021054
6MID_E	0.0019092308322607
5XOT_A	0.0019103914857004
6C21_G	0.0019110319558669
6D8W_F	0.0019129952198261
6CRX_B	0.0019133806007628
4ORO_B	0.001914001893568
7JPE_A	0.0019147055519689
7KFI_B	0.0019159365893291
3M3S_B	0.0019160985964098
2C6S_L	0.0019166576760557
2C6S_K	0.0019172910306925
3J31_J	0.0019198354010875
5W1V_A	0.0019205047955846
6L8Q_E	0.0019207625937614
4NQX_K	0.0019209715953738
3NGB_G	0.0019214905139517
2BGR_A	0.001926482740705
2ALV_A	0.0019271462742679
7K6E_A	0.0019306797822878
1X9P_A	0.0019360447063518
7AF0_A	0.0019429272673791
4WME_B	0.0019457336566279
2OZK_C	0.001948524209437
4YO9_A	0.001951230164632
6VKF_B	0.0019531860103469
5S6Y_B	0.0019563107915885
4RS4_C	0.0019565103116036
2Q6D_B	0.0019604507989359
6ZHD_A	0.0019654870330426
2C6S_C	0.0019655790568044
3NJQ_B	0.0019656569096389
6NB4_B	0.0019685075455024
1N8B_D	0.0019691922171753
7AP6_A	0.0019736397832803
2C6S_O	0.001978412044244
5XL8_A	0.0019797926165831
7K8U_A	0.0019815692310336
5A2Q_U	0.0019856778561376
5B6O_B	0.0019860999838229
7A25_B	0.0019892372966897
1NZV_A	0.0019934243743043
5XBC_B	0.0019945821703747
3NGB_D	0.0019962552893337
2FWO_A	0.0019962561794564
7A29_A	0.0019964831272629
2Z94_A	0.0020023585440101
3HI1_G	0.0020027112745434
7DK5_A	0.0020028635694234
3UWA_A	0.00200454500505
7KDL_C	0.0020082753233337
2C4Z_B	0.0020165289561204
3D23_B	0.0020223530776547
6LGX_A	0.0020225076916452
7KDI_C	0.0020248816501495
1P2Z_A	0.002024884557912
5OGI_A	0.0020301670931585
6P6O_A	0.0020319016007859
7CBP_K	0.0020323793761728
6NB4_A	0.0020340194476174
6YZ6_A	0.0020365874208165
5WDX_A	0.0020401304390594
6VH2_A	0.0020450711400005
5W3O_C	0.0020456476758662
5JER_C	0.0020462189104342
6YVF_A	0.0020465913542402
6NTF_A	0.002048511330983
4WE9_A	0.0020518327844576
6YNQ_A	0.0020535917617895
4KRT_A	0.002058209192205
4U01_D	0.0020599118875967
7JR3_A	0.0020608924451376
6X2A_C	0.0020619894696613
1N7Z_D	0.0020632887206714
7K8Y_D	0.0020635463006196
2GZ9_A	0.0020660672327545
2IZ8_A	0.0020682465064152
1OHF_B	0.0020687674967521
7A25_A	0.0020754642599607
3D23_C	0.0020760653862448
4FIU_A	0.0020779795996205
3F9G_A	0.0020830647729592
4D6W_C	0.0020842582898565
3WI1_A	0.002084329463455
7KF4_E	0.0020861662090066
5D2L_C	0.0020900295649617
2MKR_A	0.0020919081270744
4YVS_O	0.0020919640541573
5YVW_B	0.0020946466702099
4YVS_I	0.0020957496529756
6THG_F	0.0020968191797791
6W01_A	0.0020971901953933
4YLU_D	0.0020990897090037
2X4T_D	0.0021013174598278
6VH1_A	0.0021026725861987
2GTH_A	0.0021040673308783
5EFV_C	0.00210512033315
4OLW_G	0.0021052729656455
1N7Z_A	0.0021075373633682
6NB3_A	0.00211058372646
4QZV_C	0.0021143872159576
6XF5_A	0.0021173966115766
3F9E_A	0.0021180924088275
7KF4_C	0.002118196699587
3NGB_A	0.002119599553975
6O3H_M	0.0021229787657966
3TBT_D	0.0021234317560996
2YNB_B	0.0021248862800284
3P4N_A	0.0021262487826527
1SPS_B	0.0021278319875496
5A9C_A	0.0021289214646018
7K8T_B	0.0021312193686301
7JWB_C	0.0021329557646493
6D8W_A	0.0021334645776869
1P7Q_A	0.0021356097939749
3QZW_D	0.0021357416678974
4WA2_A	0.0021359525200869
2FS3_D	0.0021365461564306
6U7K_A	0.0021368387218976
6CGV_I	0.0021370988723782
5S70_B	0.0021371585660782
5GWY_B	0.002142774430642
5EFV_A	0.0021436252799728
5YHB_A	0.0021441393696625
6FV2_B	0.0021450224582569
2Z9K_B	0.0021458925039948
7KE8_B	0.0021466038864974
2YP3_A	0.0021471328269182
6ONA_C	0.0021481384176174
2C9G_D	0.0021497506934666
2C9G_C	0.0021499027552411
3ATW_B	0.0021517230216364
2B2G_A	0.0021534543801212
2VBC_A	0.0021543807972492
6WTM_B	0.002155739228789
2PLV_2	0.0021576144597806
3EPC_2	0.0021576144597806
6WTT_A	0.0021579936827029
4CB5_A	0.002158176823996
6WTT_C	0.0021617710751685
1DML_G	0.0021640087670792
1XHX_C	0.0021690344087701
6ONV_A	0.002169409806984
5E6J_F	0.0021698878803124
2WR4_A	0.0021705687642475
6FV2_C	0.0021710374905489
7KKL_A	0.0021727336193053
7C2Q_B	0.0021773692811657
1LVO_A	0.0021781229925726
2YP5_A	0.0021784838976627
7C7P_A	0.002182399240551
6VH0_B	0.0021875001049548
3NW8_D	0.0021878142459114
6XF5_C	0.0021945579887629
7KF4_B	0.0021986358153878
2C50_B	0.0022040966521643
6FV2_A	0.002207157341756
4WMD_A	0.0022099531404536
4REZ_A	0.0022100500683874
7KJ5_C	0.0022101103542966
5F17_E	0.002210587963587
6UYG_E	0.0022113299049848
7CBP_N	0.0022116751710136
3SND_A	0.0022141719220327
2VQZ_A	0.0022165136814748
3EAJ_A	0.0022169207786731
6WO3_E	0.0022199906623811
7BRO_A	0.0022201797918372
6NB6_A	0.0022244900405656
4AED_D	0.0022289644992086
5RE7_A	0.0022310103479137
6ZP5_C	0.0022322613048939
5C5N_A	0.0022325462889359
7K8Y_E	0.0022342668689768
7ANS_A	0.0022361107999739
5A8S_A	0.002237958129382
4ORO_A	0.0022380525592016
6CVY_A	0.0022414276250433
6ZP7_C	0.0022418288034296
4KRT_B	0.002242346125679
2VG7_A	0.0022424741016886
7A29_C	0.0022456120763606
6ZOW_B	0.0022457594481772
7ADW_A	0.0022463054995061
2C4Y_B	0.0022470561114097
2FT1_A	0.0022474720603243
6KCJ_A	0.0022504510282846
2UUG_C	0.0022513094340579
4FTE_B	0.0022565604737506
6XF5_B	0.0022578579239188
6NB3_B	0.0022611040269446
6ONA_A	0.0022648683551052
1OHF_C	0.002264986921008
2OBE_C	0.002265138201456
5DS6_F	0.0022672694435816
5MSF_A	0.0022691200078897
5XL9_B	0.0022694202824897
1XI1_A	0.0022709201614423
5XL2_C	0.0022710248242615
1S7W_J	0.0022714808235361
7KF4_A	0.0022732073695342
7KEG_B	0.0022739863621881
4U01_E	0.0022781218658672
7AGA_A	0.0022800381909893
4WSR_C	0.0022828468384996
5YKC_C	0.0022853437960284
2WR4_C	0.0022855029877611
3P8N_A	0.0022861348503902
3O8C_B	0.0022878308096981
4B74_B	0.0022897998206158
2C4Y_A	0.0022913321735848
7KDJ_C	0.0022920183226119
6PIY_A	0.0022933036030762
6PD5_A	0.0022934993825198
7CBP_Q	0.0022957703292207
7AX6_A	0.0022960948499913
2WR0_A	0.0022993169757876
1N80_D	0.0022994585993007
7AVD_B	0.0022995422603874
6VYB_B	0.0023001897592088
4PRH_A	0.002300797338571
5HGB_A	0.002301855949314
4OR4_B	0.0023019922626542
2WR3_C	0.0023024987694826
4U01_B	0.0023059049629569
6BKB_E	0.002307481913956
5ODK_C	0.0023101912955301
1FR5_C	0.0023108886082802
7K1O_A	0.0023109861577194
3E91_B	0.0023120625255941
3V3M_A	0.0023126427923274
2WR1_A	0.00231484001273
7T9K_C	0.002314916636117
7KE6_B	0.0023168598715386
2ZOL_A	0.0023169227506594
6Z43_A	0.0023193855324806
7ABU_A	0.0023224038553481
7MSF_A	0.0023230471481548
6L8Q_C	0.002325850082555
4EO2_A	0.0023259332206782
7KKL_C	0.0023301829238058
4ES5_C	0.0023312319190736
6NB3_C	0.0023317224832349
6BQK_A	0.0023318811625556
7AXM_A	0.0023320836286508
6EQC_A	0.0023348269243201
6XQU_A	0.0023362920122114
3VXU_F	0.0023364901629943
4X29_A	0.0023377624965167
1UJ1_A	0.0023393666294386
1N8B_C	0.0023401161924967
6CO8_E	0.002341794692353
6WJT_C	0.0023435080183656
7A4N_B	0.0023459676469078
4EP0_J	0.002346247450999
5YLX_A	0.0023462627488861
7A4N_C	0.0023485706531858
2C9G_E	0.0023504239508454
2C9G_A	0.0023509480069537
4WSR_B	0.0023530714303546
2C9G_B	0.0023548762407552
7AHA_A	0.0023558112672729
5UR3_B	0.0023579880723925
4S1T_F	0.0023639786941951
1N7Z_C	0.0023688555944567
4A92_B	0.0023705950747131
3RWH_D	0.0023732048699793
4ES5_B	0.0023735748567975
1N80_A	0.002376312195422
2OBE_B	0.0023790083756112
2FS3_C	0.002380883553695
7A4N_A	0.0023809750465814
6X4I_B	0.0023810987903855
3D23_D	0.0023831156175501
7C7P_B	0.0023863927249835
1VB4_A	0.0023865131106551
1CU1_B	0.0023870493332249
3FZ2_I	0.0023886244927977
5WJL_A	0.0023924659298714
5C4W_D	0.0023940081920307
1M4X_C	0.0023945847733494
1M4X_B	0.0023949945989475
1M4X_A	0.0023950852368492
6CRW_B	0.0023954858656309
2C51_B	0.00239866358637
7JVC_B	0.0023998754624146
7JVC_A	0.0024003688989041
7JVC_E	0.0024012404651971
6CS4_C	0.0024040006594256
6WLC_A	0.0024082578687158
3QUK_D	0.0024085094387844
3SU5_A	0.002417128974126
3O8B_B	0.0024173276413765
3O8C_A	0.0024203827029984
4EP0_E	0.00242255361569
3TBV_E	0.0024249260046443
4Q46_B	0.0024257129245072
3M5N_D	0.0024297369608931
4WMF_A	0.0024309666991263
6LHK_D	0.0024344384588135
3TGS_B	0.0024369303040366
6MYA_B	0.002440279919875
6ZXN_C	0.0024460982535268
4WSS_B	0.0024478991793543
6Q07_C	0.002448889222965
3O8R_A	0.0024492278093157
6Q07_A	0.002449489143945
2ZU5_A	0.0024497135952026
6Q07_B	0.0024498114598624
6Q04_C	0.0024505952811786
6Q06_B	0.0024509101790042
6Q06_C	0.0024511112080254
6Q04_A	0.0024511185995169
6Q06_A	0.002451413405448
5E6J_D	0.0024517590464015
6Q04_B	0.0024526601581095
7AQJ_A	0.0024535660479016
6L8Q_A	0.0024563429380185
4RF1_B	0.0024567811752345
3SU3_A	0.0024574980390323
6BKC_E	0.0024580865696471
7AY7_A	0.0024598612406152
7AQI_A	0.0024609120255381
6XLU_B	0.0024668766530665
6P3S_O	0.0024681729123701
1DML_E	0.0024693255379099
2FS3_B	0.0024705020752976
4PRP_A	0.0024706251700431
3IDY_A	0.0024719441727144
4WMF_C	0.0024747590510725
6O3H_N	0.0024756949897934
2D2D_B	0.0024764309910417
4WMF_B	0.0024769017093653
6OJ0_T	0.0024771538927188
5WKJ_A	0.0024797335953861
5MV6_A	0.0024823425332741
5XL2_B	0.0024830158050848
7JR4_A	0.0024832278902677
2B2D_A	0.0024842654968777
6XLU_C	0.0024848121945276
2WR1_C	0.0024942791163515
1XHX_B	0.0024948048204533
4YOJ_A	0.002495517534653
6C21_A	0.0024962678120353
6XDH_A	0.0024968234302358
6MZK_B	0.0024980062582118
7A25_C	0.0024981026916862
6OJ0_H	0.0025002057670397
5Z58_i	0.0025033165079068
5ZQG_A	0.0025038762174353
4D61_L	0.0025042809402998
4WSS_D	0.0025085036435568
6XH1_A	0.0025104322085761
3M5M_B	0.0025113469857809
2OZK_A	0.0025131750989466
7KE6_C	0.0025142111580047
1XHZ_A	0.0025157120928815
7KE7_A	0.0025173227094451
6J62_A	0.0025264000890967
1Q94_A	0.0025265737710903
2IPK_D	0.002526586854539
6CRU_C	0.0025268752445725
1P9U_C	0.0025285419090342
7JUN_A	0.0025291741359076
6L8Q_G	0.0025344168192327
6W01_B	0.0025462702960148
7JV4_B	0.002546452688104
1CKN_B	0.0025473063317502
6YVA_C	0.0025481905168798
4YXA_B	0.0025496569508034
6X4I_A	0.0025498557837093
6Q05_C	0.0025525933453496
4ORO_D	0.0025527532791705
6WXC_A	0.0025530289972934
6Q05_B	0.0025530484838612
6Q05_A	0.0025541250258228
1W9Z_A	0.0025546133585984
6CGV_D	0.0025548150567526
3DDX_B	0.0025572642388062
4KVN_A	0.0025664977087799
3M3T_A	0.0025717485243056
4YLU_C	0.0025722073809364
5R7Y_A	0.0025725331415655
5F17_F	0.0025733692837833
2FS3_A	0.0025755115420821
6U7K_C	0.0025796413528426
3TG7_A	0.0025811599717727
2DUC_B	0.002583069053117
6X1B_B	0.0025843626341268
5XLA_B	0.0025848888798725
3SV6_A	0.002585015918521
5RFS_A	0.0025886342275187
2VQZ_B	0.0025889066377503
6XF6_B	0.0025916972653211
6VGZ_A	0.0025929108620189
4RS4_F	0.0025997177812394
6WKQ_C	0.0026015672553077
4WA2_F	0.0026043834572574
5C5O_B	0.0026052278146103
7KKL_D	0.0026082116614673
1IKX_A	0.0026111229471053
6LKX_B	0.0026131937886476
4OLZ_G	0.0026147389536145
5IDL_A	0.0026173296432881
7K5I_U	0.0026201958256831
1SJE_D	0.0026202829824713
7AWU_A	0.0026209792518691
1JKH_A	0.0026211013196962
7CHH_A	0.0026236639376588
2FRP_F	0.0026267981504463
1PYW_D	0.0026275400593573
6VV5_A	0.0026276534104439
6VV5_B	0.0026280676514223
6VV5_C	0.0026286838626328
2FSY_F	0.002629717310344
3NWD_D	0.0026316040212599
5AYS_C	0.0026352791717658
6MSF_A	0.0026366117733018
5A8T_A	0.0026376813529821
3RC5_A	0.0026421652101738
5HYO_A	0.0026422400232684
3EE8_B	0.0026451440766585
7A1U_A	0.002645488619079
1LVO_D	0.002647063891073
2BNY_A	0.0026476609488686
5JER_E	0.002649502055432
4WA1_A	0.0026535823573283
1UJ1_B	0.0026578662224645
6P6M_A	0.0026601367422998
3IRX_A	0.0026610604471027
5DS4_F	0.0026617434758282
6VGY_B	0.0026630006976869
5X5W_A	0.0026636354413127
4LYL_H	0.0026647378712624
2IZM_A	0.0026657025481955
4LDI_B	0.0026672283896386
4LDI_A	0.0026672683979022
2VE6_G	0.0026674520781158
4S1T_C	0.0026692546923324
1W8X_K	0.0026709230051784
1EJ6_A	0.0026723457491191
3GUT_D	0.0026723480510552
6Z9M_A	0.0026747246404976
6ZP5_B	0.0026752111790499
4WSR_F	0.0026770396301993
4WSS_C	0.0026792584757437
2A5I_A	0.0026836254941459
4WMD_C	0.0026870761710186
4F5X_H	0.0026871916876133
3KZ4_H	0.0026871916876133
3J0H_E	0.0026910658757802
3SUD_B	0.0026914116295272
3J0H_B	0.0026926763447779
3J0H_F	0.0026926968280171
3SPE_A	0.0026927739484823
3J0H_C	0.0026930428674086
3J0I_B	0.0026930568329428
3J0H_A	0.0026942581869996
3J0H_D	0.0026942599239461
6WLC_B	0.0026952517249003
1S7W_G	0.0026953858276575
3J0I_F	0.0026973996411504
3J0I_E	0.0026976567934566
3J0I_A	0.0026976807240414
3J0I_D	0.0026976807240414
3J0I_C	0.0026982460965276
3NW8_B	0.0027028683388219
4A92_A	0.0027033733308587
6ZN5_g	0.002705781458217
6ONA_B	0.0027099222753586
3EAJ_B	0.0027099301336223
7A29_B	0.00271075205856
6U28_A	0.0027127268721506
5EF9_A	0.0027132680060692
6VH0_A	0.0027187748811548
5K9O_I	0.0027219442810184
4WA2_D	0.0027253272496892
2GP1_B	0.0027264260009189
6MEI_C	0.002726608017917
6CRZ_A	0.0027269532917707
6CS0_A	0.0027269532917707
2Z0L_A	0.0027289256715163
2A5K_B	0.0027290254205296
5YVY_B	0.0027306461333858
6LZE_A	0.0027316065232928
1LQM_H	0.0027317619545573
3SU0_A	0.0027332429849663
6DIU_A	0.0027351243576517
6WXC_B	0.0027358110489426
1LVO_F	0.0027361716907961
1BUI_C	0.0027372651928265
6W9C_A	0.0027386097614548
5OY9_A	0.0027434329366125
5AXV_A	0.0027452598734841
6WTK_A	0.0027453088288018
5MDM_F	0.00274797980742
4WA2_B	0.0027497857451606
5MDM_C	0.0027503155426461
6LGX_B	0.0027509372392488
2Z6B_A	0.0027515696507462
3SV7_A	0.0027559827560159
4WSS_A	0.0027563750799635
2GTB_A	0.0027568327560048
5GWZ_B	0.0027576077241153
3NWD_B	0.0027635373719954
3VXU_A	0.002766953403241
3QUL_D	0.0027735614779651
6P6R_A	0.0027755289287064
3M5N_B	0.002776909412492
4WA1_C	0.0027777254488045
2Q6G_B	0.0027788772771593
3QQ3_A	0.0027815639494989
2D2D_A	0.0027823554976636
2X70_D	0.002782496289147
4WA1_E	0.0027835291140798
2BQ5_B	0.0027837190791113
3TGQ_C	0.002785749287301
3P8O_B	0.0027910909316107
3SKU_B	0.0027916376774833
5YKC_B	0.0027962268205458
6HBJ_C	0.0027969800799669
3M3V_B	0.0027977867081478
5RGZ_A	0.002802901498029
5REY_A	0.0028030869874522
2GX4_A	0.0028051009988945
2Q6F_A	0.0028085353322066
4FIU_C	0.0028151513905318
6IDD_G	0.0028175636314177
2AMQ_B	0.0028215362294451
6OSR_B	0.0028245309865439
5F4L_B	0.0028246912507853
2H1L_P	0.0028284281342425
2YKN_A	0.0028317163507799
4B6F_B	0.0028328474652767
6CRP_C	0.0028347882242136
6IIG_A	0.0028358123853964
4S1Q_G	0.0028370620055159
6WNP_A	0.002837454505329
7BYR_C	0.0028400657122556
6LYV_J	0.002840533884522
6Q5U_I	0.0028439299855406
5EFA_A	0.0028448356162053
3FO8_D	0.0028454837160758
5L35_C	0.0028465295688696
6X29_A	0.0028474340709161
2EX3_A	0.002850872968781
3TGS_A	0.0028511138974225
6BL5_A	0.0028524891246592
6P6L_A	0.0028541089630511
4WSR_E	0.0028545300867346
6LYV_P	0.0028549168698176
3EYD_A	0.002855999394153
3J8F_2	0.0028570672136363
6N08_A	0.0028572144192423
5EPN_A	0.0028588261246865
4WME_D	0.0028615438823417
4U01_C	0.0028615803339251
7K8Z_B	0.0028635934131481
5F4P_D	0.0028650344013013
1CJD_A	0.0028716001957106
6CSA_C	0.0028756853718759
6MZK_C	0.0028765029942011
1WOF_A	0.0028772632018161
6CVX_A	0.0028781220439099
2HOB_A	0.0028781609228767
3MV9_A	0.002881990598869
4JKP_G	0.0028835671690969
6LYV_L	0.002885609245996
4ZXS_A	0.0028879287246016
6X2C_B	0.0028881832188209
7KJ2_C	0.0028899359198325
2WR3_A	0.0028915510754165
6X2C_C	0.002896668573664
4QRP_F	0.0028968603180201
5MDM_A	0.0028999232476566
3O8D_B	0.0029046636410729
6P4H_Y	0.0029062668781498
3HI1_J	0.0029063829066506
2VQ0_B	0.0029102653927376
5X58_C	0.0029106150223433
4YVS_C	0.0029120866706935
4K8B_A	0.0029144474798438
4XNZ_A	0.0029144611559303
4WA1_F	0.0029147495559716
6LYV_D	0.0029149646146192
5WKK_A	0.0029157865857015
5DS6_E	0.0029172177948684
6U7K_B	0.0029173145707612
4WA1_D	0.002920740143601
4WSS_E	0.0029213584923004
1QOL_A	0.0029222984537741
4WA1_B	0.0029236708474411
5JK7_E	0.002923799975465
7K6D_A	0.002925598818107
4DVX_B	0.0029264133350445
1X35_C	0.0029272227763801
3QPR_D	0.0029278812777782
1W9Z_C	0.0029281661313948
5SZS_B	0.0029292991957403
5SZS_C	0.0029296939330889
5SZS_A	0.0029299111355447
5MDM_E	0.0029300291053015
5UTE_A	0.0029307104293358
7CBT_B	0.0029309521177025
4YVS_L	0.0029311030238218
1NOB_B	0.0029312537267902
5AXU_A	0.0029324101440497
1CU1_A	0.0029327003252101
6EGV_A	0.0029349174282246
4OLU_G	0.0029350780899991
5YS2_F	0.0029353931963179
6BQJ_C	0.0029354385284531
6VGZ_B	0.0029366645118357
7AD1_B	0.0029393161583638
3RC4_A	0.002944994176215
4F49_D	0.0029451575144805
4TVP_G	0.0029468095483627
2WZQ_A	0.002947484193307
6O3H_J	0.0029481040066203
3SU1_A	0.0029481389870054
6XOA_B	0.0029489467374554
3SU6_A	0.0029495045921526
4EO2_B	0.0029512902881549
4DVR_G	0.0029513125956635
6LYV_B	0.0029527236063988
6CS1_B	0.0029554069404615
4LSV_G	0.0029564052146627
6IXB_C	0.002956912853446
6IXB_A	0.0029573087297857
6IXB_B	0.0029581984062713
7C8U_A	0.002959357381043
2VQZ_D	0.0029626149151166
3JBF_2	0.0029645428038915
2FUN_A	0.0029678039609505
7JP1_A	0.0029722455561476
4S1T_B	0.0029724186203221
4EO2_D	0.0029790390645405
5RFZ_A	0.0029792639181383
4D6W_A	0.0029793348342736
4MJI_F	0.0029813386734872
4HUW_A	0.0029814134827173
2C3S_A	0.0029845950760952
6WTJ_A	0.0029850622882159
4S1T_D	0.0029881897987664
6PIV_A	0.0029886329802407
7KDH_B	0.0029900292763771
2QIQ_A	0.0029920249077665
3M5M_A	0.0029922873603653
5JEO_A	0.002992816398763
2WR2_B	0.0029928252128181
7K5I_C	0.0029930855504161
6ZMT_I	0.0029938473999636
5REF_A	0.002994727052776
4YVS_F	0.0029951031402031
6PIX_A	0.0029969587022048
1REG_Y	0.0029990131925071
1ZSE_B	0.0030003456108262
6MZK_A	0.0030004842735019
1OHF_A	0.0030027635674698
3J4U_F	0.0030030427104428
5XL8_C	0.0030070986805913
3TGR_B	0.0030087368383528
6PJ1_A	0.0030090918743568
2NYZ_A	0.0030093837798927
4TPL_B	0.00300990501467
4HI3_A	0.0030108522183048
5EQR_A	0.0030136338535844
2B2G_B	0.0030143697347714
2YKM_A	0.0030159196607847
5X5W_C	0.0030197344095432
5VOJ_A	0.0030198269843019
3SU2_A	0.0030202864331255
7DK6_B	0.0030215962377525
7V7Q_C	0.0030237169559119
3NVN_B	0.0030240819428797
3W0W_A	0.0030249582508271
7V7Q_A	0.0030267478000455
4AED_A	0.0030372007497454
3M5O_A	0.0030407737252626
4ZRO_C	0.0030430069993836
6DIR_A	0.0030438974949184
4RSP_A	0.0030446458860325
6Q5U_G	0.0030450539090743
1EV1_4	0.0030451344418572
7BYR_B	0.0030452738915967
6VH2_B	0.0030466113963565
5RF5_A	0.0030467336247011
5EFC_A	0.0030467859013266
4WME_C	0.0030468715170651
6CS6_C	0.0030542039137502
6CRV_A	0.0030569778659678
3QUL_J	0.0030570485327136
6CRV_C	0.0030571484397615
6DIV_A	0.0030576118955774
6MYA_E	0.0030579356213337
6CRV_B	0.0030579400379328
1AKJ_A	0.003059235150441
7V7Q_B	0.0030621152408221
3JWD_A	0.0030622686239081
4WSR_A	0.00306304800487
7K8U_C	0.003063181093295
7K40_A	0.0030639227322556
3JCL_A	0.003064480837397
3JCL_B	0.0030649832181499
3JCL_C	0.0030656712940506
4EO2_E	0.0030673018066337
5S6X_B	0.0030682008358721
7KFV_B	0.003068570104166
3JB5_G	0.0030710225547309
5TE7_G	0.0030717851074869
6ZP7_B	0.0030720545772438
3M5L_A	0.0030743526600239
3M5N_C	0.0030747196172969
4WSS_F	0.0030766166389125
4JMY_A	0.0030770885226598
4ORO_C	0.0030782548509198
6ZOW_C	0.0030800181851611
1EP4_B	0.0030802557219157
5VP9_A	0.0030810389114072
6N08_C	0.0030815319600003
1U1Y_A	0.0030829478138905
4FIU_B	0.003085318163131
5RGM_A	0.0030853709842914
7A94_C	0.0030878836808517
5S6Y_A	0.00309072723506
5EPY_A	0.0030913047277087
5I8H_C	0.0031027629003733
7KEC_C	0.003102866336124
4D6W_B	0.0031042000591088
7CBT_A	0.0031064174728643
3J91_3	0.0031068180298289
4GMP_3	0.003107745498535
2WR2_A	0.0031088495425401
1W8X_E	0.003109295722032
4B71_A	0.0031108884160397
5YKC_A	0.0031126613997912
3SUF_D	0.0031127959787473
1K5M_B	0.003113038608577
3DDX_F	0.0031155654451633
3RC6_A	0.0031173499333355
7MSF_B	0.0031212636675403
3FZ2_B	0.0031230588366489
7T9K_B	0.0031234007673854
2VG5_A	0.003124741298995
4RF1_A	0.0031270534850494
7KEH_B	0.0031282300614076
7KL9_A	0.0031291941034461
4X35_A	0.0031329549182545
7DDD_B	0.0031334476815463
6DIT_A	0.0031335983097129
4XFQ_A	0.003133696088275
7DDD_C	0.0031354983403933
5HBZ_D	0.0031356513188565
5RFM_A	0.0031428064825846
2O8M_A	0.0031443625567951
4B71_B	0.0031446777984137
6Q5U_C	0.0031470566511771
4RFN_A	0.0031474649495797
6B0N_G	0.0031495089914649
6CH9_G	0.0031521940180364
7CHC_R	0.0031526249209602
2X4N_A	0.003153060986433
6XQT_A	0.0031541591635354
5GQN_A	0.0031543803904333
6PIZ_A	0.0031549614455218
5S71_B	0.0031586960770448
5ODK_B	0.0031588691629779
4EQK_A	0.0031588905683592
4B76_B	0.0031604713975388
2N0Y_A	0.0031620946014049
6X29_C	0.0031628145095689
5W1X_M	0.0031643756998655
4I54_A	0.0031646304973617
5X58_B	0.0031667596304441
5S71_A	0.0031681373367802
6LYV_F	0.003168755896281
6P8N_A	0.0031696788634776
6OE4_D	0.0031727285868747
2H2Z_A	0.0031736848922863
7CHB_R	0.0031736855638296
7K8U_B	0.0031752988215808
5GS6_A	0.0031762675543517
6MEK_C	0.0031776897128593
3SNB_A	0.0031784335800525
6ZRU_A	0.0031826652006961
2WLP_B	0.0031827833341675
6IML_A	0.0031836036409592
1W8X_F	0.0031846435544832
6ZMT_E	0.0031865744759381
7CHF_R	0.0031869510085277
7K1O_B	0.0031885895591942
6XE1_E	0.0031897580434271
4YX7_E	0.0031899224526266
4ZUH_B	0.0031911359897457
4WA2_E	0.0031929610294166
4WH8_A	0.0031946216212213
6XA9_E	0.0031946414556135
6N08_B	0.003195784082181
2Q6D_C	0.0031958027935044
6PIW_A	0.0031989129180423
5D2L_G	0.0031990036900701
3O8D_A	0.0032003971017651
5GYQ_A	0.0032051985269507
6Q5U_K	0.0032056331960993
6LYV_N	0.0032058842775518
4JMQ_A	0.0032062295888496
1DZL_A	0.0032077698740583
4EO2_C	0.0032091560286062
5RGP_A	0.0032093992416534
5FLX_L	0.0032098030053769
5RL0_A	0.0032104497866211
2LSM_A	0.0032106712653756
5RGT_A	0.0032132665575647
3U7Y_G	0.0032135191783215
3TBW_E	0.0032144738297778
2AMD_A	0.0032145577518545
5UTN_A	0.0032171094630935
5FPY_B	0.0032172617614057
4F5X_E	0.003217776189848
3KZ4_E	0.003217776189848
2IJO_I	0.0032228868004843
3EA7_A	0.0032230514412435
4JB9_G	0.0032267993388953
6X2C_A	0.0032283968381723
6X29_B	0.0032295565016893
4B6E_A	0.0032303941038512
6Q5U_L	0.0032307520485145
4I53_B	0.0032330295503865
5JBL_E	0.0032336184900515
5FLX_X	0.0032339542514033
5RH9_A	0.0032342711359699
4F5X_J	0.0032344128758844
3KZ4_J	0.0032344128758844
6PDX_C	0.0032380263121171
5MZ4_B	0.0032395697300803
1F2N_B	0.0032408420005465
1A9B_D	0.0032411434130406
1A9B_A	0.0032414674893507
4B74_A	0.0032425260095282
5DEZ_B	0.0032428811026649
3KEE_B	0.0032432506205845
3P8O_A	0.003244426351514
3SV9_A	0.0032449017306727
1HB9_E	0.0032463517158712
1W8X_D	0.0032464869818948
5MSF_B	0.0032465288949787
1HB5_E	0.0032470724729842
1HB5_B	0.0032477506222878
1HX6_B	0.0032479065706949
5RGG_A	0.0032483178876596
1HB5_H	0.0032484064474863
1HB9_H	0.0032488103734985
1HB9_B	0.0032488444782666
6YPT_D	0.0032494002966467
1HB9_K	0.003249888373126
5YT9_A	0.0032501483297759
5X58_A	0.0032502828717199
5YRC_A	0.0032523801164212
6CVW_A	0.0032523866064019
1XHX_A	0.0032524721246862
5XL9_A	0.0032528173842952
3GZU_E	0.0032533100339217
3GZU_N	0.003254866895655
3GZU_K	0.003255275932127
3GZU_H	0.0032553121841082
1W8X_B	0.0032553419865057
6B0X_C	0.003258133459213
6Z9M_C	0.0032583826513293
1E28_A	0.0032608365591192
1K28_D	0.0032619947811651
6OAT_D	0.0032636427117181
5F4U_B	0.0032646336792195
4F23_A	0.0032665146119173
5I8H_A	0.0032672805718245
6ZRT_A	0.0032679612584527
2JLE_A	0.0032693680158597
6YPT_B	0.003269836394792
6UTK_G	0.0032748752172155
1VB2_A	0.0032752773086062
6BI8_A	0.0032813784307589
4B75_A	0.0032831974924919
2R5J_N	0.0032838594539497
4R3D_B	0.0032842940450315
5RL4_A	0.0032843978794199
6THG_H	0.0032847574385433
6WO5_E	0.0032873819593661
3JBD_4	0.0032891283140729
6ZLW_I	0.0032895702372607
6C2O_A	0.0032907466935884
3NWF_C	0.003290757842018
5W1X_G	0.0032908177920151
3RJQ_A	0.0032944533187739
1MI5_A	0.0032948997635342
1CD3_F	0.0032984613333021
5KEM_F	0.0032991905896349
5KEM_A	0.0032992485228824
5FPS_B	0.0033000415935827
6IJT_A	0.0033014834261347
5N5O_A	0.0033018059199279
5HC1_C	0.0033030611676222
7CDI_E	0.00330319098927
5R82_A	0.0033042917287344
5F4R_A	0.0033053686600324
1UUG_D	0.0033071016766957
1W8X_C	0.0033074627202155
1QBE_B	0.0033076961048331
2OPR_A	0.0033083750617174
2FTE_B	0.00330858391618
6Q5U_F	0.0033093892895492
4WH8_B	0.003309536961516
3CSQ_C	0.0033096190921209
6CGV_B	0.003313343890544
6CVB_C	0.0033140236939989
1S7R_A	0.0033161023346603
4A1T_B	0.0033177856448768
6CRX_A	0.0033192568526935
6GML_Z	0.0033210504269217
1KSY_C	0.0033222656409367
1N8B_A	0.003323880584767
4JMQ_D	0.0033246337225039
2YNA_B	0.003326229766528
4EO2_F	0.0033319893329777
6XH2_A	0.0033324717834094
2IZ9_A	0.0033338950265699
6K7T_A	0.0033348598232532
7KEH_A	0.0033364749638393
4HI3_B	0.0033371837042009
6WVN_A	0.0033379221658769
5FPY_A	0.0033380063582294
1XHZ_D	0.0033386352047056
6EIW_A	0.0033408500054787
6YVA_A	0.0033412040690425
5OYP_A	0.0033412713946303
4F5X_O	0.0033451182639725
3KZ4_O	0.0033451182639725
2I5Y_P	0.0033478748658105
2H1L_S	0.0033481352585293
6JO8_M	0.0033484208473394
6W9C_B	0.0033491028944326
6XFN_A	0.0033495963817344
5A8H_A	0.0033519508414783
5A7X_I	0.0033544310833416
4OLV_G	0.0033592008453026
5RFF_A	0.0033599901788692
6P3S_H	0.0033605765519945
6A4K_C	0.0033621729715213
7K8T_C	0.0033649124010984
5L7Q_B	0.003366480979172
6DIQ_A	0.0033669510147511
3DDX_D	0.0033669926825119
2ZHX_H	0.003369202571612
2VJ1_B	0.0033696457111776
4HIT_C	0.0033696606806697
5RGV_A	0.0033707847125463
6XA4_A	0.0033720233053203
2FRP_B	0.003372065545424
7K3T_A	0.0033728646681039
7CX9_A	0.0033730481738219
6CGV_H	0.0033734781891623
6XGQ_G	0.0033761011651356
1N80_C	0.0033773692608831
6IDD_I	0.0033774907172885
2FSY_B	0.0033775242924253
6CS5_C	0.0033785133909601
6UE3_A	0.0033788737406463
2VF9_A	0.0033818012594693
1NOB_F	0.0033851814849829
5RE4_A	0.0033854652476246
2Q2U_B	0.0033866805705422
1W8X_A	0.0033872799935817
5XEB_C	0.0033899426970025
7CHE_R	0.0033928016042614
6I2K_E	0.0033937589065566
4WY3_A	0.0033967335469634
1W8X_L	0.0033968253081863
4A1T_A	0.0034009577484177
7KFJ_B	0.0034027838222559
5UVP_A	0.003405096776594
2WRC_C	0.0034060941445509
5XL8_B	0.0034074779872327
7AR5_A	0.0034088613562007
6CMN_A	0.0034099605044906
6VH1_B	0.0034116257645997
4WME_A	0.0034118912528548
2X70_A	0.0034129225279734
7JRN_A	0.0034138826748826
2B4C_G	0.0034189011658584
6CO8_A	0.00342058289104
6CS3_C	0.0034210294957604
7K8Y_B	0.0034253557549626
5JBL_D	0.0034275473325132
7C6S_A	0.0034294816007989
1AQ3_A	0.0034298886635539
7BQ9_B	0.0034303652305252
4CB6_B	0.0034315129309484
1XHZ_B	0.0034320324937517
6XQS_A	0.0034321464496134
3U5Z_R	0.0034326053082321
6LO0_A	0.0034326273309788
5FB5_B	0.0034335784426147
3F9H_B	0.0034350277786485
7JWY_C	0.0034361880369859
1JAJ_A	0.0034366459022155
4MMS_E	0.0034431211485893
4FTE_C	0.0034440741502123
5OA3_E	0.0034473614128607
2H1L_U	0.0034482285218183
4CB7_A	0.0034488489749958
2ZOL_C	0.0034499384633217
6VH3_B	0.0034502458227425
6P4G_Y	0.003451191800225
6CH7_G	0.0034541825189683
6V6W_C	0.0034554181192358
5L35_B	0.0034565271208636
2X4Q_A	0.0034569663809871
2Q2U_A	0.0034574533528711
6V6W_G	0.0034583450990528
6CSH_C	0.0034628120994181
2Q2U_D	0.0034633422646757
5REN_A	0.0034669031203829
6WUU_A	0.0034707352489329
7DDD_A	0.0034727007715704
5RFH_A	0.0034751147545758
5GQI_A	0.0034781697746088
3TBS_D	0.0034789965874519
7CH4_R	0.0034800716904933
3ZQP_B	0.0034807446762041
4HSI_B	0.0034812901788478
6PJ0_A	0.0034835167075226
2Z9L_A	0.0034836078638773
6Z3P_B	0.0034846229666577
4F5X_N	0.0034851220487171
3KZ4_N	0.0034851220487171
6PDX_A	0.0034889700547164
3JWD_B	0.0034901849846069
5KU0_3	0.003491124109217
5E6I_R	0.0034920369580897
5TIP_D	0.0034929178966271
6MFP_A	0.0034944415226125
6OUS_J	0.0034945989926608
7JZ0_C	0.0034977891613517
3QPR_E	0.0034981890263937
1I4E_A	0.0034995267101658
5CR2_A	0.0034999458237785
1WOF_B	0.0035001187448643
1XI1_B	0.0035004996693307
1QLF_A	0.003503224378856
2X4U_D	0.0035038551309206
5FPT_B	0.0035049643982327
1IKW_A	0.0035061581544811
5TIP_B	0.0035068276748762
6LNY_A	0.00350892217196
6C21_D	0.0035123551203361
1BMS_A	0.003516181339656
7C01_B	0.0035187422237998
4ANG_C	0.0035232767666049
5WKL_A	0.0035242336340775
3KZ4_D	0.0035243445796998
4F5X_D	0.0035243445796998
5FLX_E	0.0035244978222613
2VE6_J	0.0035254688251578
5Z58_b	0.0035288816183615
5L35_F	0.0035297186227905
4U6O_A	0.0035305671765088
6MEO_G	0.0035307630507998
4F23_B	0.0035310079927285
3TIU_A	0.0035334539776658
1W8X_I	0.003537000169069
6W9C_C	0.0035370827975831
5L35_E	0.0035385959659825
1FNW_H	0.0035396379938611
2EX3_C	0.0035397024183861
2NX5_A	0.0035410319772561
4XNZ_G	0.0035412296606294
2NXZ_A	0.0035426062862403
6XLU_A	0.0035450189485645
4HI6_A	0.0035468503330082
4TWY_A	0.0035475538105764
7DK7_A	0.0035479392932414
5VK2_C	0.0035479993635127
3NWD_C	0.0035480166726203
6CS5_B	0.0035489724382687
1UK2_B	0.0035492244640693
6XM0_A	0.0035536752146458
4B73_A	0.0035555317723885
6NZV_A	0.0035556896801248
4HUW_C	0.0035569889007323
5B6O_A	0.003559256087723
1UK4_A	0.0035595466031732
6WIX_G	0.0035616318523619
4MYW_C	0.0035642994336266
3KEE_A	0.0035651408909025
6VH3_A	0.0035652950763428
4MDS_A	0.0035661725542362
4C56_I	0.0035664397367181
5D9Q_J	0.003568453111018
6NZT_A	0.0035710109418468
4B75_B	0.0035727610328236
4R4N_P	0.0035738021385456
4JMQ_C	0.0035765297623323
4U01_J	0.0035767500336074
5FLX_G	0.0035790724314265
3SKU_C	0.0035803400503273
5HGB_D	0.0035805480769372
3O8B_A	0.0035840710448344
5FPT_A	0.0035853566879232
6IUT_A	0.0035853618986467
4FTS_B	0.0035873270972679
7JQB_Z	0.003587444367465
6CRX_C	0.0035880773766805
5RH0_A	0.003588680891638
3JBC_2	0.0035907826875009
6XC3_C	0.0035909165166006
2WV9_A	0.0035917496411605
2VCK_A	0.0035920449473743
2NX5_Q	0.0035927010601465
3FZB_G	0.0035947480896777
6JH1_D	0.0035950618411433
6CV3_C	0.0035958570758108
1QOL_C	0.0035985044692278
5K9O_F	0.0036074470304646
5D9Q_G	0.0036099070939606
6M2Q_A	0.0036107570021033
5CDC_B	0.003611806748157
2GT7_A	0.0036125516814005
3L3H_A	0.0036164807754257
4R4N_A	0.0036191898832652
5EQQ_A	0.0036202324443203
2VCK_B	0.0036237168867142
6CGV_J	0.0036268583534453
6ZMT_Z	0.0036272872737772
4N43_B	0.0036275552374573
1OHG_A	0.003629678871029
5HC1_D	0.0036324218763765
2VQ0_C	0.0036338019478184
7ALI_A	0.0036341326882061
2QCY_A	0.0036357083835499
6F8P_A	0.0036357238005514
4WH6_A	0.0036361907967756
6PJ2_A	0.0036371052563413
4MWF_D	0.0036380854599195
4JPV_G	0.0036403914578024
7JKV_A	0.0036428344176812
6XG3_A	0.0036436018127104
5Y91_A	0.0036436929553899
7ALI_B	0.0036446164604668
6O3H_K	0.0036450340308253
3DDX_C	0.0036457020716156
6XHN_B	0.0036460402306972
6GOV_G	0.0036474166316059
7AWW_A	0.0036477077284257
3JTS_G	0.0036487727268393
6SUQ_A	0.0036509990530476
4P9C_G	0.0036540576854191
6XKH_A	0.0036562580185686
6VSJ_C	0.0036573925141441
1FNU_D	0.0036578683613017
6VSJ_B	0.0036580317313435
6VSJ_A	0.0036584256875617
3JBE_2	0.0036594252212428
5W1X_N	0.0036598555915897
5R84_A	0.0036608271590587
3OYP_B	0.0036608706605007
6XKF_A	0.0036654197363468
5RFG_A	0.0036676952397856
4YOG_A	0.00367141810829
2O39_B	0.0036716448886551
6CGV_E	0.0036719153734867
4P9H_G	0.0036719332084472
1PIV_2	0.0036732997452472
3E8K_G	0.0036739429199126
6VGY_A	0.0036746331141181
2PZS_A	0.0036751164548063
6OJ0_n	0.0036760534779851
5WDU_G	0.0036770850135122
7BYR_A	0.0036787159136404
3CSQ_D	0.0036787679059617
1RTL_A	0.0036799854939659
5JBL_A	0.0036799961443908
6ZJM_C	0.0036808798945326
3J31_C	0.0036854335998477
6OZ3_G	0.0036869840381537
5TZN_W	0.0036870595590296
7JZT_A	0.0036872547136926
6ZMT_W	0.0036873143963982
7C01_A	0.0036892090507715
4OR4_A	0.0036899081737345
4OM0_G	0.00369138621941
1RB8_F	0.0036919381245719
4CB6_A	0.0036922395507464
2C51_A	0.0036939902945446
5WES_A	0.0036990457035337
5WDU_Q	0.0037007216643816
2Q6F_B	0.0037008884397465
1CKM_B	0.0037022919948135
6NIJ_C	0.0037036767834583
2Z9L_B	0.0037044324495984
5NQ3_D	0.0037055808642999
5WDU_F	0.0037070168944966
7AWS_A	0.0037081344981702
3SNA_A	0.0037082107981496
4RS4_D	0.0037095731710536
2WR5_B	0.0037104129764005
7JVZ_A	0.0037106017347066
1AQ4_A	0.0037126539231906
5OYL_A	0.0037172394836586
6AJ7_B	0.003720090028956
4HUH_B	0.0037235344449257
7C2I_B	0.0037251462036399
4NWK_A	0.0037261946486565
7JJI_C	0.0037264810159233
7JJI_A	0.0037269422404366
7JJI_B	0.00372722595403
2VCL_A	0.0037294198566867
5FPS_A	0.0037299481653767
7BQX_5	0.0037304383092339
4F5X_G	0.0037311731648431
3KZ4_G	0.0037311731648431
7C8B_A	0.0037319129837584
1DY9_A	0.0037323150609962
2B2E_A	0.0037327969774671
5JER_G	0.003732987308673
4FTS_A	0.0037342216641156
6WKK_B	0.0037348306493114
2BS0_A	0.0037353059192679
2V6N_A	0.0037366784219583
4OR6_B	0.0037375993382044
4CB7_B	0.0037415373745563
4UW8_D	0.0037428224680316
6P3S_E	0.0037432187830681
5Y10_C	0.0037435936648925
5YS6_A	0.0037471416322637
5X5B_A	0.0037474446437447
3KXF_I	0.0037483430042701
2QC2_A	0.003749768976368
4U6O_B	0.0037498781277174
5L8Q_B	0.0037514007141318
6OX7_A	0.0037523662650411
1M1C_A	0.0037531374197561
6IMN_B	0.0037532362466036
2BS1_A	0.0037595355854899
4U01_A	0.0037596365525735
1MVB_A	0.0037597150758958
5TIP_C	0.0037623401391524
4P9C_I	0.0037639547430244
5DF0_B	0.0037641047830712
6CGV_L	0.0037641169867559
7AXO_A	0.0037681311206359
6LSA_C	0.0037682052944007
6ZJM_G	0.0037684931507631
6BQK_B	0.0037692070011291
3IT8_E	0.0037699333422118
3J31_A	0.0037707760429811
2Z9K_A	0.0037715654024619
5JBL_B	0.0037717569757534
3MV7_A	0.0037724429693924
5BPE_A	0.003773955185219
3TBT_J	0.0037757015196145
4D61_I	0.0037760205542567
4OWR_C	0.0037764526055936
5UG0_A	0.0037771025261806
5YWP_C	0.0037782545085302
3WI0_A	0.0037786647778513
4U01_G	0.0037817238366156
4UW8_A	0.0037820209273197
5VGD_A	0.0037824252810826
7T9K_A	0.0037840673807017
3QUL_G	0.0037844677657904
2H1L_O	0.0037872741661578
6OJ0_X	0.0037898027888154
4P3H_A	0.0037908864859294
5W1V_F	0.0037945139840783
4I3R_G	0.0037950640596479
5TC1_E	0.0037994763736764
5YWP_E	0.0037995255093881
2Z3C_A	0.0038008205527753
2DD8_S	0.0038020045479685
4Q46_A	0.0038060906778651
3NGB_I	0.0038095421949163
6C21_F	0.0038099372845567
2Q2T_A	0.003812768472538
3KZ4_K	0.0038134017844358
4F5X_K	0.0038134017844358
7CH5_R	0.0038149397122827
5A2Q_V	0.0038175967266736
4WA2_C	0.0038198823879657
2GJ2_A	0.0038204565678119
3TBW_G	0.0038218943952661
1GW7_H	0.0038219264408254
1HB7_H	0.0038220158130297
3IT8_F	0.0038224551656395
1HB7_K	0.0038227091331308
1GW7_E	0.0038228564884486
5XLA_A	0.0038230482889539
1HB7_E	0.0038233267162504
6KFT_B	0.0038235512930028
6A3B_B	0.0038235512930028
1GW8_H	0.0038240096432256
1HB7_B	0.0038244598191887
1GW8_E	0.0038249761900179
1GW7_K	0.0038251960418048
1GW7_B	0.0038254977523187
1NOB_A	0.003826228903884
7JWY_A	0.0038268510424211
1GW8_K	0.0038277573399093
7KL9_C	0.0038284424023734
1HHH_A	0.0038318935393434
5XOV_D	0.0038320837086263
5DS4_E	0.003832212637978
6I2K_C	0.0038343299381258
6IDD_K	0.0038356994120722
5TIP_A	0.0038358756798833
2XNI_B	0.0038370017290992
3JTS_D	0.0038370823007003
3IT8_K	0.0038392599523294
6DIS_A	0.0038401630287284
7ALH_A	0.0038433289109036
2OH5_A	0.0038435030255867
3IT8_J	0.0038436974742572
5RE8_A	0.0038441138845525
5GS6_B	0.0038445027712572
3P4O_A	0.0038445045949125
5TC1_F	0.0038447604995145
6HBK_K	0.0038448025669819
3IT8_L	0.0038452747869661
1MVA_A	0.0038459239927306
5E6J_E	0.0038476340544789
5W1X_L	0.0038538365197212
5RGY_A	0.0038544256428157
7JYC_A	0.0038551047783215
4HUW_G	0.0038561507893292
6EUY_A	0.0038590062281447
2GP1_D	0.0038699667152647
6ZN5_D	0.0038702260854439
4A1V_B	0.0038710430411308
5V5I_D	0.0038718214639733
3IT8_D	0.0038723117276722
5NGJ_B	0.0038734532350281
6HBK_H	0.0038735681988554
5D9Q_A	0.0038740336207465
2IZ8_B	0.003874133458253
3FZD_A	0.0038759325127354
2H1L_V	0.0038775155620161
5TL6_A	0.0038802460535194
3J31_O	0.0038808353147962
2YNB_A	0.0038825882681999
3MLH_A	0.0038842556944589
3SN6_B	0.0038853805281675
3DDX_A	0.0038911186546809
6HBK_f	0.0038916428490691
2OIN_B	0.003892264786439
3ZFG_C	0.0038922686716124
7BQ7_B	0.0038924380626832
3F9H_A	0.0038930464187227
6HBK_N	0.0038938502248801
4RS4_B	0.003896040825491
5RF9_A	0.0038973814895008
6HBK_Z	0.0038995467714174
4R4N_V	0.0039024127349659
7JWY_B	0.0039052993868874
6LS9_B	0.0039078608223257
2X9J_B	0.0039080620146586
2VHU_B	0.0039093683764137
6P3S_K	0.0039094205758368
4A1X_B	0.0039103938132537
6WRZ_A	0.0039113768698977
5W5P_A	0.0039155704125916
4QRQ_A	0.0039156936339726
4JF7_A	0.0039164726334629
5ZS0_C	0.0039170839244653
4ES5_A	0.0039195971020908
1OHG_B	0.0039199576630997
4N9F_M	0.003920130000125
4A1X_A	0.003920520299946
5BUH_A	0.0039247021302703
2Q2U_C	0.0039247988202555
7JQC_J	0.00392620887326
6Q5U_B	0.0039303986366919
5UM8_G	0.0039306933660196
4OM1_G	0.0039311612692766
3JB5_A	0.0039346481602717
6TMR_A	0.0039365044401986
4N53_B	0.003938758491838
5F4P_A	0.0039442712736684
4N9F_k	0.0039453462003845
4F5X_F	0.0039480730764313
3KZ4_F	0.0039480730764313
6MFP_G	0.0039490038179911
6EUW_A	0.003950328290328
3LZG_K	0.0039517292545113
4M1G_B	0.0039526836206045
4JF7_C	0.0039532330435092
2FTE_A	0.0039535598817994
1BMS_B	0.003958009897731
7C4Y_B	0.0039607101553136
6DIW_A	0.0039620453947246
2NY4_A	0.0039642462362254
6WO4_E	0.0039668087310221
5JUR_A	0.0039691637689127
7CMD_C	0.0039707606763999
6PDX_B	0.0039716042650767
4ZFZ_J	0.0039731842277
5EFV_B	0.0039739123317459
3J31_L	0.0039749282724292
3P4O_D	0.0039751411780335
2I5Y_G	0.0039753329077771
2YNA_A	0.0039758118338185
6OE4_A	0.0039759287386245
5K6C_F	0.0039760803869914
1XHZ_C	0.0039763068300788
6EH1_A	0.0039769614651267
1S7R_D	0.0039794002379777
4ZXS_C	0.0039797387026732
5Z3Q_C	0.0039815097714577
6IEB_A	0.0039822598012746
3KZ4_M	0.0039842577416337
4F5X_M	0.0039842577416337
6CSG_C	0.0039850636529646
6LZG_B	0.003986288816066
2K2U_A	0.0039870631558464
5KWL_3	0.0039884430632736
6C21_E	0.0039898849680467
3SU4_A	0.0039901258436151
3KZ4_L	0.0039910372588913
4F5X_L	0.0039910372588913
5FB4_C	0.0039952784475376
6A4K_D	0.0039953595499958
6WQF_A	0.0039957462845981
2WR5_C	0.0039978545568754
1QOL_D	0.0039978709950321
4CDX_C	0.0039991774108267
6NOZ_A	0.0039993412671226
2R5H_C	0.0040005640713895
4R4N_M	0.0040037635351234
2C4Z_A	0.0040038861974373
6THG_J	0.0040064197058446
3R66_C	0.0040096380996397
2ZOK_C	0.0040120271296883
6LYV_H	0.0040122456452532
6CRR_C	0.0040126203393587
5ODL_A	0.0040133507962653
2XCN_B	0.0040144466994783
5NQ0_A	0.0040145760497563
[truncated: 39,634 more rows]
