# Supplementary material for: Identifying and profiling structural similarities between Spike of SARS-CoV-2 and other viral or host proteins with Machaon
Source: Commun Biol. 2023 Jul 19;6:752. doi: 10.1038/s42003-023-05076-7 (PMC10356814; doi:10.1038/s42003-023-05076-7)
Supplement: Supplementary file 6 — Supplementary Data 3 [file 42003_2023_5076_MOESM6_ESM.zip › 6VXXp_A_whole/metrics/6VXXp_A_w-rdist.csv]

structureId	w-rdist
6VXXp_A	0.0
6VXXp_B	0.0242294983619516
6VXXp_C	0.02783349415799
7DD8_E	0.0412040781362285
7DD8_D	0.0415853185974315
7K8X_A	0.0876400766364406
7CHH_C	0.0876844875897078
7K8S_C	0.1139518328190918
6XEY_B	0.1203876049888947
7K8S_B	0.1244952832818547
7K8X_B	0.1257781507898585
7K8T_C	0.129163793903463
6NB6_A	0.1312194030453203
6Q07_C	0.1324292945320508
6Q07_A	0.1324304793147823
6Q07_B	0.1324312777537535
6Q06_C	0.1324313426222992
6Q06_B	0.1324314685983287
6Q06_A	0.1324318207206594
6Q04_C	0.1324326919931832
6Q04_A	0.1324330350776695
6Q04_B	0.1324338082319183
6Q05_A	0.1324900673509143
6Q05_C	0.1324904313139758
6Q05_B	0.1324925449354422
7CAI_C	0.1326658891206619
6VSJ_B	0.13428528760225
6VSJ_A	0.1342854577285206
6VSJ_C	0.1342872778360674
6XEY_A	0.1350789565535645
7K8S_A	0.1404233050832183
6XEY_C	0.1407523681888506
6ACD_B	0.1440059903461748
6ZP1_B	0.1442288223999389
6ZP1_A	0.1442326765788103
6ZP1_C	0.1442335158462828
6ACD_A	0.1540316537028139
6ZP0_B	0.1646087223994211
6ZP0_A	0.1646091577997324
6ZP0_C	0.1646115935820604
6ACC_C	0.1648811529635732
6ACC_B	0.1649312740117701
6ACC_A	0.1649393082611327
6CRX_C	0.1669747391831377
7KKK_C	0.1682572630101223
7KKK_E	0.1682877107633337
7KKK_A	0.1685009629901381
6CS1_C	0.1703750909930462
7K8Y_B	0.1714777153214529
7K8U_A	0.1725070744575183
6ACG_B	0.1744411231961249
6XM3_C	0.1775427071059489
7DK4_C	0.179648819981029
7K8T_A	0.183362604659155
6XM4_C	0.184378880035232
6ACG_A	0.1911805737933009
7BYR_B	0.2009976911471916
7CN9_C	0.2012429901092265
7DK6_C	0.2022788524835545
6XM5_B	0.2066399126583585
6CRW_C	0.2083844913179569
6CRW_A	0.2095540211287667
6CS0_A	0.2111007600654362
6CRZ_A	0.2111007600654362
6XF5_C	0.2151992666644523
6XF5_B	0.2152387177343156
6CRZ_C	0.2155199671826572
6CS0_C	0.2155199671826572
6ZB4_B	0.2177479771142211
6XF5_A	0.21896913586048
7JWB_A	0.2192880797423013
6XF6_C	0.2249650120234859
6ZB4_A	0.2264134150090188
7KKL_A	0.2269914203052039
7KKL_C	0.2273281451126323
7KKL_D	0.2273298319724146
6ZOY_C	0.2278789679094233
6ZOY_A	0.2278793810135549
6ZOY_B	0.2278858277073167
7K43_A	0.2283230398290454
7K43_E	0.2283238991955651
7K43_B	0.2283246857003585
6XF6_A	0.2315361324175461
7CHH_B	0.2320542007738695
6ZXN_B	0.2320786691878505
6XLU_C	0.2329381999196098
6XLU_A	0.2340035433229585
6XLU_B	0.2344198226429941
7JWY_B	0.2347827735193079
7JWY_C	0.2357533100706645
7JWY_A	0.2362380819414079
7A25_B	0.2370328688248074
6ZB4_C	0.2371203436333661
7DK5_B	0.2376911620408163
6ACJ_B	0.2382714143368922
6Z43_B	0.2390969581740089
6ZP2_B	0.2397194358758746
6ZP2_C	0.2397220791067709
6ZP2_A	0.2397225104618204
6ZHD_B	0.2426743149338342
7DDN_B	0.2473917473474479
6XM5_A	0.2481794845048947
6Z97_C	0.2483187380376608
7K90_A	0.2511800953534319
7K90_B	0.2513987051156126
7K90_C	0.2514842140822253
6XM4_A	0.2526087799851362
6ACJ_A	0.2532044874940958
7JJI_B	0.2564288734726029
7JJI_A	0.2564303392355932
7JJI_C	0.2564318620978372
6XKL_C	0.2568970824177832
6XM3_A	0.2587008772067102
6XM0_C	0.2605664680345163
7DD2_D	0.261381394138175
6ZB5_B	0.2622891291355417
6ZB5_C	0.2622961253456982
6ZB5_A	0.2622987814992514
6XM0_A	0.2641749411940109
6Z97_A	0.2653177221352785
6XM5_C	0.2657573803559247
6XKL_B	0.2680594478018256
7JZL_A	0.2696334159847995
7A29_C	0.2756040571722782
7DDD_B	0.2777891283415288
7DDD_A	0.2778796455882199
7DDD_C	0.2780674817561845
7DK7_C	0.2816670510686724
7A25_C	0.2840507528278115
6ACK_B	0.2871048257848531
7C2L_B	0.2875113673662461
7K8W_B	0.2877989878106364
7DDN_A	0.2893133177756358
6Z43_C	0.2919256998136003
6ZXN_C	0.2935828913104067
6ZGF_C	0.3002149166495204
6ZGF_B	0.3002162310334965
6ZGF_A	0.3002171410636229
6ZHD_C	0.3030183188739663
6ACK_A	0.3043178801272645
6VSB_A	0.3056194579741831
7A4N_C	0.3064959655138239
7A4N_A	0.3080042915896516
7C2L_C	0.3081083203651694
7A4N_B	0.3082382334481757
7KL9_B	0.3163094119135651
5X5B_A	0.3217020720294222
7CN9_A	0.3222989153863208
7BYR_A	0.325265398303279
5X5F_A	0.3274334528511586
7JZN_A	0.3317286132888857
6ZOX_B	0.3345803092677027
6ZOX_A	0.3345822179323621
6ZOX_C	0.3345847793978088
7K8W_A	0.3378914399105929
5X5F_B	0.3395051859084778
5X5C_B	0.3424546331826896
7KEC_B	0.3428058464013292
7K8Z_B	0.3457269913859407
7KEA_B	0.3464989928497683
6ACG_C	0.3473573047798213
7KDH_B	0.3516383020536784
6X2B_B	0.3516924276551854
6X2A_B	0.3523412769271876
5XLR_C	0.3529955097924607
5XLR_A	0.3529960558085735
5XLR_B	0.3529966409446694
6X2B_C	0.3555887555091674
7K8W_G	0.3563156869649811
6WPT_B	0.3573239982298399
6X6P_B	0.3575432632665295
6X6P_A	0.3575461942949273
6X6P_C	0.3575472754981697
7KDL_B	0.3591838232300868
7V7Q_B	0.360586268998496
7KE9_B	0.3660860130253025
7KDJ_B	0.3677884191418313
7DCX_D	0.3751137692383729
6XF6_B	0.3754274565882353
6NB3_A	0.3756336246425965
6JX7_C	0.3820925523190156
6JX7_B	0.3820936003003885
6JX7_A	0.3820945544603884
6NB4_A	0.3854903370647891
7CN9_B	0.3870735758103685
6NB3_C	0.388320117862958
6CV0_A	0.3885112215894749
6CV0_B	0.3885159513237574
6CV0_C	0.3885172902838621
7K8V_B	0.3899580552975422
7JV4_A	0.3902719389484215
6VYB_B	0.3946617883609206
7JV6_E	0.3960673691583384
7JV6_A	0.3960674882620164
7JV6_B	0.3960696864712886
7V7Q_C	0.4027093792900742
6ZOZ_A	0.4038815438391174
6ZOZ_C	0.4038820416553413
6ZOZ_B	0.403885043477823
7BYR_C	0.4043958889838501
7AD1_B	0.4052643653061846
6ACD_C	0.4213601809455634
6CS0_B	0.4299911125469596
6CRZ_B	0.4299911125469596
7K8Z_C	0.4334710511841866
6CRW_B	0.435643011758654
6ZGE_A	0.4372700148594665
6ZGE_B	0.4372703130775669
6ZGE_C	0.4372704289913444
6XCM_A	0.4373890531441625
6VSB_B	0.4398457468638282
7KEB_B	0.4412326009577633
7JV4_C	0.445053295943574
6VSB_C	0.4473787847614205
6X29_C	0.4478275709426585
6X29_A	0.4478312035002369
6X29_B	0.4478335513513389
6XKL_A	0.4483246638436308
7DK5_C	0.4498671548673643
7JWB_C	0.4512366676109972
7KJ2_A	0.4607869926673574
7KE6_C	0.4608390969904902
6VXX_B	0.4667566268227481
6VXX_A	0.4667591525214003
6VXX_C	0.4667597194741867
6X79_B	0.4672325235397089
6X79_A	0.4672630556163132
6X79_C	0.4672721222902845
6VYB_A	0.4739810969920029
7KJ5_C	0.4754745893512678
7KJ5_A	0.4761791376361726
7KE6_A	0.4770224023252321
6ZGI_B	0.4793413772064487
6ZGI_A	0.4793475770106532
6ZGI_C	0.4793522222890226
7KDI_A	0.4794618303418151
7KDG_A	0.4822249150570455
7KDG_C	0.4826460796686573
6VYB_C	0.4841675876447363
7KDJ_A	0.4850154197105473
6X2C_B	0.4852497999785168
6X2C_A	0.485277387482988
6X2C_C	0.4853309392915458
7KDG_B	0.4854391826392815
7KDI_B	0.4861284058190661
7KJ2_C	0.486925660635366
7KE8_A	0.4876214564388643
7KJ3_C	0.4879922178594074
7K8V_A	0.490597589261825
5X58_C	0.4974095406405184
7KDJ_C	0.4975279184727044
5X58_B	0.4989203384678254
5X58_A	0.4989814527900411
7KDH_C	0.5030027242166372
6ACJ_C	0.5031975591280561
2CSE_U	0.5037887123686207
6X2A_A	0.5048402055921093
1EJ6_A	0.5048711431395083
7KE8_B	0.5050987310013144
7KE6_B	0.5075521620699283
5X5B_B	0.5077659433235453
5X5B_C	0.5077686283329637
7KDH_A	0.5078099427813992
6NZK_C	0.5088671528642625
6NZK_A	0.508869627107402
6NZK_B	0.5088712352124757
7KDI_C	0.5111254427726779
6ACK_C	0.5130755813459064
7K8V_C	0.5139727804148206
6X2B_A	0.5150487754551877
7AD1_A	0.5152636337361842
5X5C_C	0.5172131326184473
7K8Z_A	0.5180765801042393
6SUQ_A	0.5196812082616655
6OHW_B	0.5209670719994314
6OHW_C	0.5209685919969056
6OHW_A	0.5209703825752182
7AD1_C	0.525209921036164
7JV4_B	0.5264019616899939
6ZGG_A	0.5266930663598495
6ZTZ_O	0.5303075557254805
6XF8_A	0.5314539471522816
7KDK_B	0.5319442172732707
7KDK_C	0.5325118034643759
5X59_C	0.5330854133786901
5X59_A	0.5330907879861413
5X59_B	0.533091528380633
7A94_B	0.5333380105548358
5X5C_A	0.5333725247327031
7KDK_A	0.5344944638450515
7KE9_A	0.534634953744216
7JZN_C	0.5371173231055274
7KE9_C	0.5382933932164086
7A94_C	0.5391391546659249
7KE4_A	0.5400499981477437
6X2A_C	0.5413059024887777
6NB6_C	0.5452004393711819
7KE8_C	0.545976265847006
7KEC_A	0.5472722962691147
7A93_C	0.5487370673080642
3IYL_W	0.5510547897201805
5ZVT_W	0.5510547897201805
7A97_C	0.5537202131838667
6IXA_B	0.5537283940081837
6IXA_A	0.5537284021255229
6IXA_C	0.553728709483787
7KE4_B	0.5584717793672331
6ZGG_C	0.5598446369429748
7A95_B	0.5599583418931187
7A96_C	0.5601975527342982
7KDL_A	0.561097574098903
6WPT_C	0.5620244334800493
6CS1_A	0.5628719792843717
7KDL_C	0.5640489168021137
6CRX_A	0.5652260151427542
6CS1_B	0.5667651512802319
6CRX_B	0.5686734209826003
7KEA_A	0.569061119180517
7KE4_C	0.5729153635856468
6KLH_C	0.5771745670653377
6KLH_A	0.5772969436308457
6ZHD_A	0.5779121078930931
6ZP5_A	0.5785967807209091
6Z43_A	0.5796460975065127
6ZP5_B	0.5821420976938904
7CAI_A	0.5827738602951493
6ZP7_B	0.583566797300489
7C2L_A	0.5835877331730853
3JCL_B	0.5850929336104456
3JCL_C	0.5850931232133905
3JCL_A	0.5850939108444091
6ZOW_C	0.5855124529044877
6WPS_A	0.5874594655646606
6WPS_E	0.5874596731031995
6WPS_B	0.5874611157378437
5X5F_C	0.5889914511474854
5SZS_C	0.5902245346751667
5SZS_A	0.5902248200021665
5SZS_B	0.5902254849191415
7KE7_A	0.5948681653548
5MBV_B	0.5951203096154851
7DK6_A	0.596402106151982
3J6Q_B	0.5972438544897161
3J6Q_A	0.5972927033739699
3J6Q_D	0.5973970523791534
3J6Q_E	0.5973988443336059
3J6Q_C	0.5974057915674802
7KE7_C	0.5991445263634565
3J17_A	0.599880374611369
7KEA_C	0.6003454023097708
1UF2_B	0.6006142269631631
6Z97_B	0.6059714266605017
7DK6_B	0.6085094495195831
6ZP7_C	0.6114065282446388
6WPT_A	0.6127561857687153
6PPH_X	0.6132605570487941
6PPD_X	0.6140847464369553
6ZP5_C	0.6152901270124416
7KE7_B	0.619323221187022
6ZOW_B	0.6270857201540426
7KJ4_A	0.6275870321001492
5Z58_D	0.6286258163238703
7KL9_A	0.6307658217478378
7JZL_C	0.6324857503551918
7DK4_A	0.633533650676396
6W2D_O	0.6335932232195455
6W2E_K	0.6341146971363724
6W2D_K	0.6343801688596563
7KEC_C	0.634707547127181
6NB7_B	0.6361469193674103
7K4N_A	0.6394829559293225
7K4N_E	0.639483508948987
7K4N_B	0.639484464602554
6ZP7_A	0.6428058557620385
7KJ2_B	0.6431720802502292
6PPB_T	0.6432485444147055
7KJ3_A	0.6441193456582421
6PPD_T	0.6441784634722221
6PPH_T	0.6445372422479662
7CAI_B	0.6462111206445357
7KJ5_B	0.6472052404647102
7DK7_B	0.6477648705528068
6ODM_T	0.6482990427474051
7T9K_B	0.6485832962939722
6XM3_B	0.650605786229881
6XM0_B	0.65065824091908
6U7K_C	0.652935870843422
7BR7_x	0.6534665178089004
6U7K_A	0.6540128175478956
6U7K_B	0.6541464905993277
6W2D_J	0.6543388656695991
7CHH_A	0.6580028173204928
7BR8_x	0.658624939847993
6PPB_W	0.6589473040695041
6NB4_C	0.6593056118566273
6PPH_W	0.6601126449434123
7KEB_C	0.6614427286693265
6PPD_W	0.6618193464467312
7KJ3_B	0.6630891863056054
5I08_A	0.6642973213363728
5I08_C	0.6642980709512899
5I08_B	0.6642982717451303
7BQX_W	0.6649139606929222
6ODM_S	0.6664629639900037
7BR7_W	0.6665564169921495
7BR7_S	0.668068958353506
6W2E_J	0.6686251524493791
6PPB_X	0.6686765052272708
7BR8_S	0.6694263754585195
6XCM_B	0.669583307037644
6ODM_W	0.6695982494321797
7DK7_A	0.6702156676584917
7BR8_W	0.6706004767726624
7T9K_A	0.6706585091296086
7KJ4_B	0.6708128472612388
6NB4_B	0.6709241833387822
7DCC_K	0.6716368518511352
6W2D_N	0.6717451851070055
6W2E_N	0.6718424661393883
7KEB_A	0.671981918600855
6W2E_O	0.6732187507345242
6PPB_S	0.6741324760523014
7K8U_C	0.676699674356817
6PPH_S	0.6767509027659522
6PPD_S	0.6769274680748567
6NB3_B	0.6788431324747518
7BQX_S	0.679308405743502
6ODM_X	0.6818197267014996
7CT5_C	0.6819965296972464
1UF2_A	0.6824008944760267
7JZL_B	0.6853498798962298
7JZN_B	0.6867678886742347
7BQX_T	0.6872173963579491
7KJ4_C	0.6905244064540164
7K8Y_E	0.6905389590170072
7BR7_T	0.6908643061622223
6PPD_4	0.6920185580481462
6GOV_X	0.6925191119540447
5MBV_C	0.6939066807138918
6XCM_C	0.6939152588219072
6XCN_C	0.6945966227268224
6XCN_E	0.6945967184296375
6XCN_A	0.6945987137443422
6PPH_4	0.6946513529823319
6XZQ_A	0.6982195942971249
6W2D_P	0.698225279272163
6KV5_A	0.6982276706968921
6KUT_A	0.6990392411058302
6R9G_C	0.7002174072689176
7A29_B	0.7026250684928566
5EFV_B	0.7034841618734339
7BR8_T	0.703704899670578
6F5P_D	0.7080636798198203
6F5P_A	0.7083294611047376
7K8U_B	0.7088295739441893
6XM4_B	0.7089776384724711
7BR7_l	0.7093797057063913
7DDN_C	0.7102490627816
7DK4_B	0.7103014067282369
6QPF_A	0.7115803669848737
5D9A_D	0.7118850862137802
7BR8_l	0.7120070817328366
6QNW_A	0.7131885102258254
6QPF_D	0.7135640134362051
7JVC_A	0.713930196363964
7JVC_B	0.7139318864211083
7JVC_E	0.7139322636960361
6QPF_G	0.7146933723748194
5D9A_G	0.7147301663526161
5D9A_J	0.7147986318772044
5D98_A	0.7151217386083422
5D98_D	0.7153765048396512
7A29_A	0.7159154594340679
6NB7_A	0.715965250619794
6JNX_C	0.7166038270730439
6ZTZ_B	0.7168910934564072
6QNW_D	0.717057443329865
5D9A_A	0.7172792140337746
7BQX_x	0.7175408003368458
6M16_A	0.7186836941798296
6M16_C	0.71868441509944
6M16_B	0.7187185352120665
7A25_A	0.7194875918444527
6QNW_G	0.7198865641482814
6QPF_J	0.7199004611971147
7DCX_K	0.7205472157123372
7CAK_A	0.7208087699323705
7CAK_C	0.7208579718997594
7CAK_B	0.7209671325691578
6QNW_J	0.7212866469998042
6NB6_B	0.7247216489231284
5ZVS_J	0.7258330604527156
7DCC_I	0.7259176796493194
6K4Y_C	0.726042967531009
5ZVS_F	0.7264346803522597
5ZVS_B	0.7265490843295586
3IYL_Y	0.7269254911909544
5ZVT_Y	0.7269254911909544
5ZVS_H	0.7269737669049042
5ZVS_D	0.7270479797166184
7CT5_B	0.7271888442756529
6ZXN_A	0.7296542744857155
6M15_C	0.7312280070640113
6M15_A	0.7312291671668398
6M15_B	0.7312616999304569
5MS0_C	0.7319549869599864
7CT5_A	0.7339936388580668
7DCX_C	0.7361183905805362
7K8T_B	0.7363842642855529
6DJY_B	0.7369154026396275
6XF8_B	0.7379250770921495
6NB7_C	0.7385936681915748
7KL9_C	0.7392765242568932
3J17_C	0.7404414713547669
7DD2_K	0.7416531294862643
6QPG_A	0.7434467569187202
7DD8_C	0.7439147209011735
6QPG_J	0.7442519688618776
6QPG_D	0.7443811083056229
7DCC_E	0.7446151209316523
7JWB_B	0.7452538208530204
5JNX_A	0.749116432715529
6QPG_G	0.7495771693516693
6VV5_B	0.750404953166204
6VV5_A	0.7504061683067392
6VV5_C	0.7504071338201231
7K8X_C	0.7511342315808556
6GOV_Y	0.7515987754619009
6CS2_B	0.7517196779875197
6R9B_C	0.7529610615112412
3J17_B	0.7554728615234709
2XS1_A	0.759387485079572
2R05_A	0.760516599711216
2R02_A	0.7615701599793963
6ZTZ_C	0.7620194030532985
6R9G_D	0.7625116834710903
2XS8_A	0.7628550937984798
6Z8K_A	0.7629609866116133
6P18_C	0.7648023616586855
4LLG_J	0.7663336092128801
2R03_A	0.7665370100944845
3IZ3_C	0.7665762573535218
6IXB_B	0.7673306068108662
6IXB_A	0.7673313692680425
6IXB_C	0.7673315627866764
4LK0_J	0.7675376605189898
6K4Y_D	0.7691800975256552
7K8Y_D	0.7697691794079693
6Z6G_A	0.7708418772921549
4LK0_I	0.7716378285955436
4LLG_D	0.7729571531374514
4LK0_D	0.7735597516895869
6KUV_A	0.774997027152071
3IZ3_B	0.7750065337828672
6FHH_A	0.7757770361315787
6CS2_A	0.7766481134444456
6OGY_K	0.7767267826855024
6CS2_C	0.7775169121265578
6FHI_A	0.7779594973444521
6QCS_A	0.7789338441325825
5FMZ_A	0.7792469262051972
6ZDH_A	0.7795020425329545
7DD2_C	0.7795514274812226
6QCX_A	0.7796802604721285
6QCV_A	0.7812125833438142
6QCW_A	0.7815481596998448
4LLG_L	0.7818509532645797
6SZV_A	0.7818647314858183
6SZU_A	0.78268905339784
5FMZ_D	0.7827490931775248
6T0R_A	0.7837660447515697
6TW1_A	0.7844583318636525
5MSG_A	0.7844974315886628
6T0S_A	0.7845628577967367
4LLG_I	0.7851889330251138
5M3J_A	0.7852916312897297
6JNX_D	0.7853431013175017
6T0U_A	0.785364753820854
6F5O_A	0.7862883827742121
4WSA_A	0.786288667093783
6T0V_A	0.7868097736401717
7JW0_A	0.7869071722612687
5M3H_A	0.7869204620645001
7V7Q_A	0.7869228553727312
7JW0_E	0.7869508232565103
7JW0_B	0.7869510211423135
6ZDH_C	0.7875297464015891
3JB3_A	0.7877822063106144
3JAY_A	0.7882879207010809
4WRT_A	0.7883607903686143
6R9B_D	0.7887056175244984
4LLG_C	0.7888332614705547
6ZDH_B	0.7889393068353339
6QCT_A	0.7903269135262994
5WRG_A	0.7908250863925943
5WRG_B	0.7908272190166444
5WRG_C	0.7908286859082048
4WSB_A	0.7910944835562026
6T0N_A	0.7921188387424525
6EVK_A	0.792396391579711
7DK5_A	0.7924305538513698
4LK0_C	0.7942669290996212
6DJY_C	0.796956572460038
5MS0_D	0.7979501491603481
6EVJ_D	0.7984089950573567
6EVJ_A	0.7987064608604351
7A96_B	0.7994847281779136
3JB2_A	0.8013181668602128
6P19_C	0.8019922970998195
3CNF_A	0.8035465693536078
3IZ3_A	0.8043238850243605
4LLG_F	0.8045210867910941
6GML_A	0.8067170830196727
5HX2_H	0.8073304829809919
5FOB_B	0.8101261006439774
6J9F_C	0.8102571002932348
6K32_C	0.810496429638704
6P19_D	0.8124271297710344
6XF8_C	0.8139919303015135
6RR7_A	0.8152597657326087
6P18_D	0.8163773445100693
6ZGG_B	0.8166823582205208
4QNL_A	0.8185296976832606
6V86_A	0.8205244221584498
6ALH_I	0.8217952246791244
6DJY_D	0.82241805363372
6BFU_C	0.8246567195956258
6BFU_A	0.8246586209220639
6BFU_B	0.8246603539022085
6ALH_J	0.8268440757105486
6ALF_I	0.8270505530685401
6ALG_I	0.8286759608402314
6N4C_C	0.829258544562288
6B7N_B	0.8295007707100883
6B7N_C	0.8295010154862812
6B7N_A	0.8295017556246584
6ALF_J	0.8296990597315487
6OGZ_M	0.831293323338128
6OGY_I	0.831351346768433
6RIE_A	0.8317607289947311
6ALG_J	0.8318941849538123
6M39_B	0.8320693943783957
6M39_A	0.8320695475083109
6M39_C	0.8320708352551552
7A93_B	0.8338801403069558
7A93_A	0.8343207566477424
6K32_G	0.8346480294652985
6UEB_A	0.838028997502938
6IAC_F	0.8396805384454007
7A95_C	0.8410409259718375
6J9E_C	0.8421378828582136
6L42_A	0.844920371307652
6CRV_B	0.8454100422312454
6CRV_C	0.8454100692225088
6CRV_A	0.8454104381669083
3CNF_B	0.8467435443516225
6XF7_B	0.846820160883804
5GAI_Y	0.8470163267876514
7A94_A	0.8492405567300005
6RFL_A	0.850220981906588
7A95_A	0.8520538680221241
6V85_A	0.8525380228509545
7T9K_C	0.8527649062874405
7A96_A	0.8542069969677584
6K32_D	0.8591061622067249
5W0P_C	0.8598709666419544
6U1X_A	0.8604511217481667
6ZTS_A	0.8606711615702829
5JSE_C	0.8643464682263704
5JSE_B	0.8643659997626598
5JSE_A	0.864403197404924
5JSD_C	0.864540884161874
5JSD_A	0.8645714072361301
5JSD_B	0.8645728903580422
5JS4_B	0.8648039230747988
5JS4_C	0.8648298016966308
5JS4_A	0.8648341073666312
6K32_E	0.866344586736961
6K32_F	0.8669030414226543
5W0P_A	0.8673559175641603
6ZTS_B	0.8676670123674799
6PNS_D	0.8678110014636935
5H0S_C	0.8686260852580414
3JB3_C	0.8705498008985664
6XF7_C	0.870833566422125
6PO2_D	0.8722678240552317
3JAY_C	0.8725146956354812
3DUZ_A	0.8729850761879854
3IZX_C	0.8749846149064693
7A98_C	0.875571368852182
7A98_A	0.8755715133124604
7A98_B	0.8755716907636675
7A97_B	0.8763000648225103
6PO2_F	0.8767566088521805
1EJ6_B	0.8770218672554898
2CSE_V	0.8771178725881841
3JB1_C	0.8775359426880613
4ZWJ_A	0.8799073635055092
5DGY_A	0.8799081228743786
4ZWJ_D	0.8799668084743069
5DGY_D	0.8799678847957393
3JB2_C	0.8813036439315924
3IZX_B	0.8815716793197288
5H0S_B	0.8818170132238492
3JAZ_C	0.8836067594974155
3JB0_C	0.8841951421957873
6RID_A	0.8850927100872675
3JB3_B	0.8858118836592404
6PO2_J	0.8861683871435673
3JB1_B	0.8863299134790021
7A97_A	0.8867569004841961
3JAY_B	0.8877893730702782
6PNS_H	0.8879049410003248
6PNS_B	0.8882120578154447
6PNS_F	0.8891785644696246
5EFV_C	0.8902543228508635
6PNS_J	0.8905037590338578
5GAI_0	0.8905897279029951
3JAZ_B	0.8910929528086763
6OGY_C	0.8925665106189808
5C56_A	0.8927057179358071
6OGZ_G	0.8934251740820083
3JB0_B	0.8934306829767857
6PO2_B	0.8937899978445261
5AMQ_A	0.894591385924494
3JB2_B	0.8947867962116178
5EFV_A	0.8948372302569754
6VR4_B	0.8949111507902732
6K4Y_F	0.8972885549141918
6J9F_D	0.8984626592873084
6VR4_A	0.8991068721136484
6PO2_H	0.8993111307964019
6OGY_D	0.8995906621091825
5ZVS_G	0.9000262003788029
5AMR_A	0.9015202856205988
6RIC_A	0.9036052747224682
4OJ5_C	0.9044759120002602
6XS6_B	0.9049560444818936
6XS6_A	0.9051301661039942
5ZVS_I	0.905531495652618
4OJP_C	0.9060519975851828
6XS6_C	0.9069607861983484
3IZX_A	0.90706763890095
2XC1_A	0.9083182548923392
4OJ6_B	0.9085470528149496
5ZVS_C	0.9085532421551278
5GAI_Z	0.9091460971932592
4OJ5_B	0.9092878544477668
6OGY_G	0.909413771333362
4OJP_B	0.909569298028886
4OJO_A	0.9100159589766272
4OJ5_A	0.910037347954424
4OJP_A	0.9101625988656338
4OJO_B	0.9102222554603584
6CGV_Q	0.9104279045015006
4OJO_C	0.9104642243546892
4OJL_A	0.910523639559778
4OJL_B	0.9109464391990164
4OJ6_A	0.9109563862145672
4OJL_C	0.911077511215813
6OGY_E	0.9128322418611252
5W9L_B	0.9137366509765544
5W9H_p	0.9144627965482524
5W9O_J	0.9153884066643624
5W9M_E	0.915672340897172
2XC1_C	0.9160925389405362
4OJ6_C	0.9167904789350508
5W9N_H	0.918165782124816
5A22_A	0.9188683200645266
3JB1_A	0.918962019740434
5W9K_L	0.9195613380197964
3JAZ_A	0.9198428760674288
5W9K_J	0.9199769443348872
2XC1_B	0.919996848329976
6OGY_F	0.9211447397701812
6OGY_L	0.9218261474170388
6OGY_J	0.9220277005952924
6OGY_H	0.922413768102708
6J9E_D	0.9227469396192371
6ZOW_A	0.9231886012428456
3JB0_A	0.9244815634811548
5ZVS_E	0.9244840179202048
3IYL_X	0.9271663501997526
5ZVT_X	0.9271663501997526
5ZVS_A	0.928020126592904
4LK0_L	0.9296139122718992
5W6H_B	0.9298056636076274
5Z58_1	0.929926709638
2HYE_C	0.932932560378154
5W0P_B	0.9334810068568296
6U7H_B	0.9347257725957178
6U7H_C	0.93472633590036
6U7H_A	0.934726612129454
5W6H_C	0.9353501935760282
6MCC_A	0.9362733272921948
5VZL_A	0.9371362284211654
6OGZ_E	0.9386376658180554
2YQ2_A	0.9399280111700288
4FCY_B	0.9402658019276996
1PDI_R	0.9423028439981564
1PDI_C	0.9423031450749658
1PDI_L	0.9423031450749658
1PDI_I	0.9423032398219314
1PDI_O	0.9423033310728082
1PDI_F	0.9423033310728082
1PDI_E	0.9425988379597724
1PDI_N	0.9425988379597724
1PDI_H	0.9425989430669748
1PDI_Q	0.9425990082284764
1PDI_K	0.9425990322396892
1PDI_B	0.9425990322396892
4LK0_F	0.9427037610115776
1PDI_J	0.9429055474070132
1PDI_A	0.9429055474070132
1PDI_D	0.9429057609669368
1PDI_M	0.9429057609669368
1PDI_G	0.9429061702198236
1PDI_P	0.942906372791464
5W6H_A	0.9430151626334708
3KZ4_A	0.9442027050113038
4F5X_A	0.9442027050113038
6N4C_D	0.9450561519258645
4ZWJ_C	0.9450680175966149
5DGY_C	0.9450680360866012
3KZ4_B	0.945702926242306
4F5X_B	0.945702926242306
3GZU_A	0.945908007024094
6KLE_A	0.9472418397618708
6OGZ_I	0.9477287153561008
6OGZ_K	0.9481678955206786
2YQ2_B	0.9509096641034848
2CSE_W	0.9512929101535926
1EJ6_C	0.951295911446134
1ZTM_A	0.9516945988238172
6N4C_F	0.9520491455831128
6OGZ_F	0.9533988870329894
6OGZ_H	0.9559595411027044
6OGZ_N	0.9563016062898428
6IAC_D	0.9566007577123028
6OGZ_L	0.9567281335962368
6OGZ_J	0.9569527920377202
4HJC_A	0.9570689505912864
6NW9_B	0.957517976409498
1ZTM_B	0.9596931122783464
5W6F_B	0.960386869859996
6KLD_A	0.9603913245337306
3FVC_A	0.9620302592877996
6NW9_A	0.9624314846277666
5F9R_B	0.962803262277205
3GZU_B	0.9631401622052668
6PO2_I	0.9633418717520535
6EQC_A	0.9634238272504628
6PNS_K	0.9636657929716272
6PO2_C	0.9640086241472968
6PO2_E	0.9641235675752156
6PO2_G	0.9641439916031368
5W6F_A	0.9641711496641722
6ZTZ_K	0.9642116945814592
6PNS_G	0.9645270789072998
6PO2_K	0.96485383479563
6PNS_I	0.96502182712132
6PNS_E	0.9652696879282816
6PNS_C	0.9653743764999768
6EQC_C	0.9656441409500855
2BTV_A	0.9656622211117678
5Z58_V	0.9664397698532315
6EQC_B	0.967614801212213
1ZTM_C	0.9678514918091732
3NWF_B	0.9682834496862542
6KLC_A	0.9696149236734418
5W6F_C	0.9702778211671584
6PPB_m	0.9706671270227998
6NW9_C	0.9706996281044012
6PPH_m	0.9707209342821332
5W0P_D	0.9707377979563452
2INY_A	0.9732508404820068
5W82_D	0.9735190950462976
3NWD_C	0.9737456218145972
3NWD_D	0.9742085363024344
5W82_C	0.9742227574415644
5W82_E	0.9746130130235764
6ZTZ_M	0.9748539939773956
3SUC_A	0.9754605017002388
6IAC_E	0.975611153375046
3NWD_A	0.9762837049798584
5HX2_E	0.9769047659110014
5W82_B	0.9774462395918708
4HSI_B	0.9776558592016096
6RJ9_C	0.9778225122380274
6ZTY_I	0.9782038924338988
3NWA_C	0.9794170758855126
3NWF_D	0.979470865677781
3NWA_A	0.9801898206161248
3NWF_A	0.9808771376141828
3NWA_B	0.9811925592954194
4HSI_D	0.9812446383534966
6ZTZ_L	0.9814776459898904
3NWA_D	0.981565674227884
4HSI_C	0.981584928586371
6RFL_I	0.981891393379524
3NWF_C	0.982440691062748
4HSI_A	0.9828414420297812
3MAW_B	0.9830457403447418
3MAW_A	0.9830466414757992
6XF8_K	0.9831362743125658
6XF8_F	0.9832031455102922
4L1R_B	0.9833551438360176
6ZTY_J	0.983396631918646
6GML_Z	0.9834334725174978
4L1R_A	0.9834428307103166
5W82_A	0.983492748235438
5JJ1_J	0.983519033312754
3NWD_B	0.9835470350705452
5JJ1_K	0.9836308401124508
5JJ1_H	0.9840959926155344
6ZTY_H	0.984403873638534
3NW8_D	0.9848715281015816
6RJD_C	0.9850490157937226
3NW8_C	0.9854365360669368
4TN3_A	0.9860700876822688
5JJ1_D	0.9864514983829172
6RIE_B	0.98662189902371
6MCB_A	0.9868210455793062
3NW8_A	0.9869622581210749
5JJ1_F	0.9872063618879504
6APB_A	0.9879271637422372
3NW8_B	0.9880384949398328
5JJ1_E	0.9886424986628848
5JJ1_A	0.9909488416839304
6APB_C	0.9921294674146792
6RID_B	0.993225372269665
5LDN_A	0.993381259912465
5FOB_C	0.993785163864014
5JJ1_I	0.9940551309864124
4FCY_A	0.994169738915377
5JJ1_C	0.9942868819320728
6RJA_F	0.994987605351691
6RJA_C	0.994987698865961
6RJG_C	0.9952411963181658
5W5P_A	0.9957172388503116
2GUM_B	0.996569354493702
2GUM_C	0.997066197133327
3QC7_A	0.9974269880447167
3RKI_C	0.9978319464397944
5YS6_A	0.9980773065110896
2BTV_B	0.9983807417144632
5JJ1_L	0.9986883366234232
5JJ1_B	0.9989319039359612
1N7U_A	0.9994534534704876
6APB_B	0.999647042280546
2GUM_A	1.0012256231499308
6CGV_C	1.003200002788409
4JNT_B	1.0043386794412943
6ESC_A	1.0046966449379984
6CGV_F	1.0054444488172594
6CGV_I	1.0057658782557244
6E5U_C	1.005854134537539
6RFL_B	1.0059146110925037
4W8F_A	1.006062821214034
4BOM_C	1.0065175096480603
5JJ1_G	1.00654838260001
3J0C_G	1.0069662879203842
5OGI_A	1.0075838132519712
4W8F_B	1.0078988689220416
6CGV_L	1.0081777577402355
4BOM_A	1.008202351317483
6E5U_G	1.0082300134344562
3WOD_C	1.008818988073656
5NT2_N	1.0088481136818743
6A3C_C	1.0091443164416942
6CGV_H	1.0094942931145765
4BOM_B	1.0095753708784792
6CGV_A	1.009704720416229
6CGV_J	1.0099412651033952
2C8I_E	1.009965505496183
6E5U_A	1.0103000840870175
6CIT_C	1.0104358445498571
5NT2_V	1.0106218342636273
6KFT_C	1.010655236405063
6A3B_C	1.010655236405063
6A3A_C	1.0109288766894586
6CGV_E	1.010969480414202
6VLK_A	1.0109989782533872
6E5U_E	1.0114120066479524
6CGV_D	1.0119835689315608
5NT2_I	1.0122724679441315
6VLK_B	1.0124382282490918
6CGV_G	1.0124460547967926
6A38_C	1.0126346100742505
3RKI_B	1.0128868837846243
6CGV_B	1.0129676303433943
6CGV_K	1.0132888726145686
5NT2_A	1.013491606414716
6A3E_C	1.0135302871668137
5NT1_E	1.0135803728077608
5NT1_I	1.0139052266480006
5NT1_A	1.0139459379621127
5HDA_A	1.0151572309904395
2YEW_K	1.0153167811762345
5XJ0_C	1.0161975390211972
7CW2_w	1.0162350068984962
7CW2_K	1.0162353769861854
7CW2_e	1.0162354232913122
7CW2_n	1.0162355159090792
7CW2_N	1.0162355321812475
7CW2_E	1.0162357063052756
7CW2_z	1.0162357487656732
7CW2_b	1.016235814640698
7CW2_Q	1.0162358314198885
7CW2_q	1.0162358792254649
7CW2_k	1.0162359333512705
7CW2_t	1.016235980002636
7CW2_h	1.0162360057562243
7CW2_H	1.0162361897729224
7CW2_B	1.0162362940987744
7A5S_A	1.016423187430258
7A5S_B	1.0164241816088448
3J0C_D	1.0164783643337565
3J0C_J	1.017082291366198
6QAJ_B	1.0178360186762458
6TH1_R	1.0185126586134718
6QAJ_A	1.0185576143331692
6ODM_G	1.0192532639350012
6YYT_B	1.0195784483410837
6RIC_B	1.019627752122798
7CVY_B	1.0196475284213296
7CVY_G	1.0196476518134094
7CVY_Q	1.0196479952939992
7CVY_L	1.0196485958320043
3J0C_A	1.019665898001001
6VN1_B	1.020812714888404
6VN1_A	1.0208149915815623
6VN1_C	1.0208150969536758
6XEZ_B	1.0208302893646666
7CXN_B	1.0215781833795488
5XEA_B	1.0224360865143003
5WJB_C	1.0226480863246368
7CXM_B	1.0227175618612847
3RKI_A	1.0227341920276756
5WJB_A	1.0228805295315933
6SH9_B	1.0230942206293483
7CW0_E	1.0233727188796735
7CW0_B	1.0233729793422477
7CW0_H	1.023373418429398
7CW0_K	1.023374114176706
6NK6_E	1.0234794714310471
2YEW_H	1.0242807992554503
4XA6_D	1.0247603260120284
7CVZ_H	1.0248360068892477
7CVZ_K	1.0248363952641224
7CVZ_E	1.0248364362441196
7CVZ_B	1.0248366317387865
6NK5_B	1.0250703662774503
6NK6_H	1.0252039612247867
4TN3_B	1.0255168197307725
6NK5_E	1.0255489602879742
6NK6_B	1.0262233862992949
6C72_B	1.027238228500119
6NK5_H	1.0275131085605795
2YEW_B	1.0277497044427777
6ODF_F	1.028066541052802
6ODF_D	1.0280667344885588
6ODF_B	1.0280674632666569
6ODF_H	1.028067505116675
7CW3_F	1.0281327367812716
7CW3_d	1.0281328312323406
7CW3_R	1.028133045470253
7CW3_Z	1.0281332599492718
7CW3_D	1.0281333017924297
7CW3_T	1.028133324074593
7CW3_L	1.028133339042003
7CW3_H	1.0281333685561065
7CW3_P	1.028133412117399
7CW3_J	1.028133580084898
7CW3_h	1.028133597522865
7CW3_f	1.0281335984068756
7CW3_j	1.0281337830164068
7CW3_X	1.0281339239766418
7CW3_V	1.0281339614301808
7CW3_N	1.0281339647981804
7CW3_b	1.0281342445294224
7CW3_B	1.0281343415082491
6MX4_B	1.0283258856920032
6MX4_H	1.0283266216103653
6MX4_K	1.0283269129629606
6MX4_E	1.0283271048407927
6NK6_C	1.0291724580852613
6NK5_C	1.0295237188116235
6GOV_N	1.029558983384733
2YEW_I	1.0303616488830063
6NK5_F	1.0304114975040544
3RRR_F	1.030591894007996
6NK5_D	1.0311632717204005
6NK6_F	1.0313566634883191
3AVW_A	1.031483033045005
5U1D_A	1.0319270538088523
3J0F_E	1.0319810512846896
6NK6_D	1.031981439907134
6NK6_G	1.0320400840947646
5ZKX_C	1.0321711645092195
6NK5_G	1.0323303404348505
6NK7_C	1.0324224231459684
3AVX_A	1.0326838903696298
5CXF_C	1.0327997198834034
3AVY_A	1.0328212774528476
6NK7_E	1.0329616161860138
3VNV_A	1.0329845306802077
4XA6_C	1.033000669017658
2OBE_A	1.0332734423732
3AVT_A	1.0335306893518232
2YEW_L	1.0335397816324134
3J0F_H	1.033608163350718
3AGP_A	1.033745396418255
2YEW_F	1.0338077268723167
6NK7_B	1.0338645115903775
3J0F_F	1.0338995656302423
6NK7_D	1.0341179135023582
5HDA_C	1.034159337222257
6NK7_A	1.0345721129170031
6NK6_A	1.0352525650783777
3J0C_K	1.03578401286647
5W9L_J	1.0358016110776942
5W9H_r	1.035976549313165
5ZL2_C	1.0360172004155332
5C6T_A	1.0361655438125998
3AVU_A	1.0361999681995724
5ZL2_B	1.0363975334846802
5W9M_J	1.0364402179980827
6AJI_A	1.036480814964329
5ZL2_A	1.036768213181262
5ZKX_A	1.0367857852664764
5W9O_L	1.0370001751999391
6NK5_A	1.0375664169109815
6NK7_F	1.0377377887452512
5ZKX_B	1.0378064975925254
5CXF_B	1.0379286032555657
2XZR_A	1.0379842246165754
3ZIF_E	1.0381452689994857
3ZIF_B	1.0381458008876023
3ZIF_K	1.0381459002351987
3ZIF_H	1.038146636101936
3J2O_D	1.0381689856922822
3ZIF_F	1.038171969134102
3ZIF_L	1.03817291252569
3ZIF_I	1.0381730743423947
3ZIF_C	1.0381733191146094
3VNU_A	1.0381815264561398
3ZIF_J	1.0381964231748018
3ZIF_G	1.0381969787973966
3ZIF_D	1.0381979305563602
3ZIF_A	1.0381980766768593
2YEW_C	1.0383633402528585
5W9N_J	1.0383707227099128
6NK7_H	1.0385453916884686
6J9R_A	1.0386467023797392
3AGQ_A	1.038684565992971
5WJB_D	1.0390566925781983
5XEA_C	1.039135332580898
7C2M_A	1.0396490535511511
5WJB_B	1.0403696440263208
3AVV_A	1.040476644386256
2OBE_C	1.040606199658722
6NK7_G	1.0407557721197842
5FB4_C	1.0410006376237773
7C2N_A	1.0413919807063452
6AJJ_A	1.041523089319777
5FB4_B	1.041598511938618
3J0C_E	1.0421159116430598
6AJG_A	1.0422599344211112
3IYP_F	1.0423262369935211
6C72_C	1.0423839516791156
6AJH_A	1.0424160783405512
3J0C_B	1.0427328116133965
3RRR_L	1.0429240463355989
7CW0_J	1.043265318641146
7CW0_A	1.043265445367868
7CW0_D	1.0432654810901556
7CW0_G	1.0432668424569418
6J9R_B	1.0434686014760677
5W9J_K	1.0440027989622986
5W9J_L	1.0440029495884606
5W9J_J	1.0440032234424377
6CXC_F	1.0441091671266718
6C72_A	1.0442472165378474
5W9L_C	1.0444040668363492
4FWT_A	1.0444733629634573
5W9M_F	1.0445004376285003
5XEB_A	1.044511736497965
3J0F_G	1.044757543219032
3J0C_H	1.0448485805525642
5XEB_B	1.0450440936066343
5W9N_I	1.04547660028379
2OBE_B	1.0454981347309884
5W9H_q	1.0461941022300256
5W9K_K	1.046369733518013
5W9O_K	1.0470617453648428
2YEW_E	1.047291007909503
3J0F_K	1.0475765757660518
6EVK_C	1.0483824512021982
4JNT_A	1.0484150204975475
6CXC_D	1.0486121240102255
5FB4_A	1.0488038123001688
5FEI_B	1.0494050099563588
5XEB_C	1.049509613526002
5K9K_F	1.0503897595606793
6YYT_D	1.0510668255599838
5CXF_A	1.051288175697015
6XEZ_D	1.051703196830706
5FEI_A	1.0520156329298074
3RRR_N	1.0520284100553403
4F23_B	1.0528273632227425
5Z58_A	1.05297197906099
7CXM_D	1.0532322278869652
4WSB_C	1.0534108469559136
4FIU_B	1.053427985516325
7CW2_j	1.0541706207358847
7CW2_a	1.0541706393122448
7CW2_M	1.0541709838122562
7CW2_p	1.0541714325308744
7CW2_A	1.0541718759560108
7CW2_G	1.054172055397682
7CW2_J	1.054172255121206
7CW2_v	1.0541723779127052
7CW2_s	1.0541725009169278
7CW2_y	1.0541726066554242
7CW2_d	1.0541726173068595
7CW2_D	1.0541726177612158
7CW2_P	1.0541727551143352
7CW2_g	1.0541730985565154
7CW2_m	1.0541735224034736
7CVZ_J	1.0544368412434375
7CVZ_G	1.0544371066997176
7CVZ_A	1.0544373171179933
7CVZ_D	1.0544377099680309
7CXN_D	1.054696648696342
3J0F_J	1.0548215037938051
6FHH_C	1.0555978485014648
7CVY_F	1.0560452842850685
7CVY_K	1.0560458252652003
7CVY_A	1.056045859679167
7CVY_P	1.0560466297680031
4F23_C	1.0564360239620785
4F23_A	1.0566369464748475
6PD6_A	1.0567373457486702
1P30_A	1.057514826911435
4FIU_C	1.0575470022946265
3RRR_D	1.057684283956717
5M3H_C	1.0580667786966644
3J0F_L	1.058114336947556
6FHI_C	1.0584040050676944
3J0F_I	1.058450062406686
6TGZ_F	1.0584732334583116
4FIU_A	1.0588528589011044
6PD3_A	1.0598342856803316
7CW3_W	1.0612510191082092
7CW3_E	1.0612510925725562
7CW3_M	1.061251177487755
7CW3_c	1.0612515428290494
7CW3_U	1.061251889980996
7CW3_a	1.0612520782056838
7CW3_Q	1.061252215702262
7CW3_i	1.0612523746608071
7CW3_A	1.061252403066495
7CW3_O	1.0612524118230249
7CW3_Y	1.061252414012063
7CW3_G	1.0612525129280006
7CW3_S	1.0612525593128057
7CW3_K	1.0612526097612245
7CW3_C	1.061252690435171
7CW3_I	1.0612527947162618
7CW3_g	1.061252990313167
7CW3_e	1.0612530901996542
5YKC_C	1.06193951701725
5LJY_A	1.0633427291334807
1P2Z_A	1.0637552518839264
6AJF_A	1.063795895845996
5K9K_I	1.0639692176205773
5YKC_B	1.0642513402230636
3RRT_B	1.064988887084103
3O8E_D	1.0662358545378787
6PCX_A	1.0668426775956223
4WID_A	1.0669077247873622
6Q5U_M	1.0671070032896384
3TG7_A	1.0672356573226334
4JPP_E	1.0673098089128807
6PD5_A	1.0676433964041734
5YKC_A	1.0679216159619678
4WSR_D	1.0680791143466466
6N9V_E	1.0687520148062175
5FB5_B	1.069371871237628
6IIG_A	1.070264586720785
4XA1_D	1.0707040494827569
5Z58_w	1.0707971783406764
6IN5_A	1.0707982346516425
5YT8_A	1.0711421961905483
6KCJ_A	1.0711551734532512
5YT9_A	1.071405161046421
6IJT_A	1.0714817288776708
5YQZ_R	1.0715597730894335
6N08_B	1.0730691526721323
5Z88_A	1.0732555368541898
4WID_B	1.0732908663301155
3RRT_D	1.073552265849254
6Y5K_F	1.0736537478720525
6Y5K_B	1.0736538276689815
6Y5K_D	1.073654445868652
6BM8_A	1.073758827916109
6GML_B	1.0737704089959108
3O8E_B	1.07407218779632
5U1D_B	1.0741046282359306
7A92_A	1.0743413464659834
4WSS_D	1.0744479591876288
5XEA_A	1.0747060037173666
4EO2_F	1.075605198555285
6PDX_A	1.0756705574727072
4EO2_C	1.075704746346251
4EO2_E	1.075817009839821
4EO2_D	1.075837270572141
3RRR_H	1.0761114316111997
5J3D_I	1.076428402312253
4JPP_C	1.0764568127910017
4EO2_B	1.0765971145398956
4EO2_A	1.0766455289486891
5FB5_A	1.076967561598313
6N08_A	1.0771028653534869
6UX2_A	1.0771784837793268
6N08_C	1.0774412283807038
4EP0_J	1.0775304503228351
4EP0_A	1.0775392059388604
4EP0_K	1.0775841012707976
4EP0_L	1.077668811508402
4EP0_E	1.0776877341676836
4EP0_G	1.0776924828668792
4EP0_B	1.0777427525941543
4EP0_H	1.0777741520031956
4EP0_I	1.0777945843010786
4EP0_F	1.0778132243803444
4EP0_D	1.0778296026950285
5J3D_K	1.0779196369251975
4EP0_C	1.0779420982266663
3RRT_F	1.078433152420292
2CSE_K	1.0788051081837475
1JMU_F	1.0794058167037464
1JMU_D	1.079419376877858
1JMU_B	1.0794439248623957
2CSE_C	1.0794548852567367
3RRR_B	1.0795493248542671
2CSE_B	1.0796729257479565
2CSE_P	1.0797060730403731
5J3D_F	1.0797972766493944
2CSE_J	1.0798074037142449
2CSE_T	1.0798139306282155
2CSE_R	1.080149340526766
2CSE_Q	1.080172845183594
2CSE_A	1.0806903649208557
2CSE_L	1.0807398031125106
6PDX_B	1.08154659496349
6PDX_C	1.0818770211940878
1N7V_A	1.0822120897495158
2YP4_A	1.082651029666628
3WHE_E	1.082961672073261
3WHE_A	1.0829882591161433
3WHE_H	1.0830612525371022
3WHE_G	1.0830634026790482
3WHE_K	1.0830859942305773
3WHE_B	1.0830862449251732
3WHE_J	1.083098338590657
3WHE_I	1.0831019116140392
3WHE_C	1.0831075555093888
3WHE_D	1.0831094423714964
3WHE_F	1.0831256406516303
3WHE_L	1.083133917001314
2YP2_A	1.0835507637066883
2YP3_A	1.083755091391694
6MYM_C	1.0840527634177748
4MC5_A	1.0843477809298625
2YP5_A	1.0844827834601347
4WSS_A	1.0849383157054675
2YP8_A	1.0853924397839056
5K9O_I	1.0859361581307287
4WSR_E	1.08641853940045
2YP9_A	1.0865457815661372
2YP7_A	1.086765565249063
6MXU_C	1.0869178094867653
6NTF_A	1.087585644521797
6CXC_B	1.0881209541788914
4MC5_B	1.0882230241191646
7JWB_D	1.0885498063365957
3WOD_D	1.0885523671250616
6P6P_E	1.0889728392997262
4MC5_C	1.089122296815337
6P6P_F	1.089334957978992
4WIC_B	1.089374680147972
6P6P_C	1.0899308417901898
2Z6B_A	1.0899383629510722
6P6P_D	1.090044231590688
4WA1_A	1.0905642008265608
4WA2_E	1.090664541384252
5HX2_I	1.090711634884634
4WA2_C	1.0907723959853537
4WA1_B	1.0907786541650342
4WSS_E	1.090859784399831
6P6P_B	1.0910162803147463
4WA1_E	1.0911243201970824
4WA1_C	1.0911468218499063
4WE9_A	1.0911762521872863
4WSR_B	1.091217754657167
5XJ0_D	1.0912828332093274
6MYM_B	1.0919408537540427
4WIC_C	1.0920352029445073
6MYM_A	1.0921816993947984
4WSR_A	1.0922711702584866
4WA2_B	1.092622562020553
4WA2_A	1.0927658281892905
6P6P_A	1.0929620215599074
6MXU_B	1.092985657461674
3U82_B	1.0930761328443412
1K28_A	1.0937782561463358
4WIC_A	1.094936243412995
4WIC_D	1.0950668221359103
4KVN_A	1.0958443166525882
3IYL_J	1.095852624701286
5ZVT_J	1.095852624701286
5XL2_B	1.096059121130211
4WE8_A	1.0960652235534307
2WR2_B	1.096244249843813
4WA1_D	1.0962549564462467
4WSS_B	1.0962855925534831
3IYL_D	1.096466727588838
5ZVT_D	1.0964669841658916
5ZVT_H	1.096488282770804
3IYL_H	1.096488282770804
5ZVT_N	1.096488334503282
3IYL_N	1.096488334503282
5ZVT_F	1.0964887390552067
3IYL_F	1.0964887390552067
5ZVT_L	1.0964889664309407
3IYL_R	1.0964895461482018
5ZVT_R	1.0964895461482018
3IYL_L	1.0964897852947997
3IYL_B	1.0964899819244325
5ZVT_B	1.0964899819244325
5ZVT_T	1.096490492172382
3IYL_T	1.096490492172382
2R6P_C	1.0965498051364633
6EU4_B	1.0965638230763886
3IYL_P	1.0965698855930326
5ZVT_P	1.0965698855930326
1Q57_C	1.096595413084973
4WA1_F	1.096739373276545
4WSR_C	1.0969321522289952
2B9B_A	1.0971903095051958
2WR2_A	1.097261895346738
4WSR_F	1.0972722653091247
4WEA_A	1.0974437787351456
6EU4_C	1.0975509535833243
2WR1_B	1.0976835020633862
5XL9_A	1.0983941491081484
4WSS_C	1.098543802040342
4WA2_F	1.0991702436062976
4WA2_D	1.0992890002896938
6N9X_B	1.0993445305641605
4WSS_F	1.0997137941571475
5L1X_J	1.09980593626108
1HA0_A	1.0998693620604982
4MYW_B	1.0998743617699729
1WTH_A	1.0999408149800436
5XL8_A	1.099992541986161
4MYW_D	1.1004229243094288
2WR1_A	1.1005029673600608
5XL9_B	1.1005831115161944
5XL9_C	1.100680848515727
5L1X_F	1.1007312462277106
2WR0_B	1.1009729990762471
5XL2_A	1.100998557171556
1AA0_A	1.1010631483437767
6Y6K_A	1.1012462892445638
1M11_R	1.1014440881968983
2YQ3_B	1.101468281169733
6MXU_A	1.1016005325375358
5L1X_D	1.101600715814374
5XL8_B	1.1017425768189688
2WRE_B	1.102180613211793
6EU4_A	1.1021843518135563
5L1X_L	1.1025882348593428
5XL2_C	1.1028502937252198
2WR3_C	1.102880966960557
1W8X_M	1.1030826854555835
5XL8_C	1.1032036519253956
2WR0_A	1.1035073634844783
6MZK_B	1.1035882052602424
5XLA_A	1.1036270265474706
5XLA_B	1.103979386257422
5L1X_H	1.104809601000739
3J8F_7	1.105123150514493
5L1X_B	1.1052182115344618
2WR5_C	1.1052191406958536
2WR4_C	1.105412479130189
6IDD_I	1.1056523208045788
2WRF_G	1.1075190935164727
5M3J_C	1.107547842493004
6F5O_C	1.107554320881095
4WSA_C	1.1075545859783786
2WR5_A	1.1076585500480527
5MZ4_A	1.107957009538494
6MZK_A	1.1081605116008708
2B9B_B	1.108417733290598
1Q57_E	1.1085552738565847
1PDL_A	1.108731657926857
1PDL_C	1.1087316726076142
1PDL_B	1.108731718293661
2WR3_A	1.1087684369156383
6IDD_G	1.1089843330220694
6IDD_C	1.1090235324331836
6MYA_E	1.109546307265892
2WRF_A	1.1098010618427827
2WRF_H	1.1098301331235136
2WR2_C	1.1102378184077395
2WRC_B	1.1103606257323464
2WR5_B	1.1103701331329456
6MZK_C	1.110472220326463
2WR0_C	1.1105101481389583
2WR4_A	1.1105656925154066
2WRB_B	1.1105898745270473
2B9B_C	1.1106218227797553
3J3I_A	1.1107591513186896
2WR7_B	1.1108344573400588
2WR3_B	1.1114111230668495
6IDD_E	1.1119611199722317
2WR1_C	1.112087830359188
6QCT_C	1.1121014250391266
2WRF_E	1.1121423779657509
5Z58_J	1.1124045273382326
2WRF_F	1.1124058704320887
2WRF_I	1.1126022012765653
2WR4_B	1.1126142919950572
6IDD_K	1.112674111919347
2WRF_D	1.1126821567934897
2WRF_C	1.11290596097388
4ZXQ_F	1.1136012729239362
2PKG_A	1.1136056214287602
6IMM_T	1.1139993626187377
2WRF_B	1.1140997409974316
5K9O_F	1.1141350591070274
2GV9_B	1.1141903007961236
4ZXQ_C	1.1143538515945826
6D8W_B	1.1145692351723744
3OA7_A	1.114670919193975
2WRD_B	1.114768121864813
2WRE_C	1.1148518397092635
6IMM_N	1.1148658990543605
6N9W_A	1.1151212375424202
5KAQ_A	1.115615861053174
3J2O_E	1.1158414662154792
4ZXQ_E	1.1159337671339984
5KAQ_B	1.116201295628495
4JPP_B	1.1164319152343638
4ZXQ_B	1.1166818282021542
6IDD_A	1.1170179478339846
4ZXQ_D	1.117360838010965
4JPP_A	1.117919145911236
4ZXQ_A	1.1180774355139746
6QCS_C	1.1203141522394924
5KAQ_C	1.1206656373471104
4WSG_C	1.1208651953256688
6MYA_A	1.1208774424360213
6L2T_C	1.121075188001482
2PF4_D	1.1216639801589112
2B5L_A	1.1218282884268154
2GV9_A	1.1226143895335343
6YES_B	1.1230683172889888
4XA1_C	1.1238511764496888
3MUU_D	1.1238633170615495
2PF4_A	1.1240491572589797
5MSG_C	1.1243373436660171
3MUU_E	1.1244495389520546
4WSG_A	1.1246623410275527
4WSG_B	1.1248694189949224
2B5L_B	1.1249663425385616
6IMM_P	1.1253254981078098
3MUU_B	1.125373274770784
6ONA_C	1.1256860579820214
3MUU_F	1.1257637502573368
6UEN_A	1.1258788784228595
5NDD_A	1.1259936072948862
3MUU_A	1.126374005886123
5DMQ_A	1.1268882407379246
6IMM_V	1.12737322567533
6ONA_B	1.127470320770043
6QPG_C	1.127578478442881
3J2O_F	1.127948119748485
6YES_A	1.128068389394268
6MYA_C	1.128136344131626
6N41_B	1.1282265004990737
6QCW_C	1.128246757986427
2WRD_C	1.1284679745480062
6WXB_A	1.1286267838819968
6WXB_B	1.1286267919213282
6WXB_C	1.1286270541427026
5TOJ_B	1.1287764340470163
6QCX_C	1.1290381690332665
5MS0_M	1.1291234962462864
4UXG_K	1.12951286930493
5FMZ_F	1.129663193086011
2PF4_B	1.1297383598196082
3MUU_C	1.13019113932195
6QCV_C	1.1308124665972608
6Y5L_D	1.1316113041726972
6Y5L_B	1.1316132111063468
6Y5L_F	1.131614055037912
6E1R_E	1.1322639269420638
4B03_B	1.1325169637762509
6MYA_F	1.1326534753050417
6IMM_a	1.1327927475268795
6L2T_A	1.132977461358908
5XEZ_A	1.1330791593502867
6E1R_F	1.1332989908255928
6URI_A	1.133657471119924
4JPP_D	1.1337725528884284
6RR7_C	1.1342590417262082
6QPF_I	1.1344040851262314
6E1R_C	1.134409451488586
6GOV_A	1.1344252421150838
6TW1_C	1.1345071004908236
6QPF_C	1.134694176749447
6IMM_Z	1.1347580711293526
6N41_A	1.1349499726826902
5Z58_3	1.135019393810448
5XF1_A	1.1351963940932694
5NDZ_A	1.1352424795377958
6IMM_e	1.1356523308566209
5W6P_F	1.1361240624198137
1Q57_G	1.136218512365137
6L2T_B	1.136376778452421
3GQ7_A	1.136781196898169
6QPF_F	1.13715148022432
3GQA_A	1.1373121363720138
6E1R_D	1.1374387421757228
3J2W_B	1.137478574403721
6OSR_D	1.137480330332521
6OSR_A	1.1375334002476252
6E1R_B	1.1376826235632598
3GQ9_A	1.138624450146122
5TOJ_A	1.138664424635207
6QNW_C	1.1390183387799615
6MYA_B	1.13924220960578
5FMZ_C	1.1392519633728362
3GQ8_A	1.1393578999331342
6E1R_A	1.1393716779002636
5C51_A	1.1397083270505175
2WRE_A	1.141067159550494
6ODF_A	1.1413043036888897
6ODF_E	1.141304408966832
6MX4_A	1.1413054150786466
6MX4_D	1.1413054405530332
6MX4_G	1.1413057084682043
6ODF_C	1.1413058426921008
6ODF_G	1.1413061448591948
6MX4_J	1.1413070005751842
6ONA_A	1.1414500927748914
6T0V_C	1.141462100907758
6QNW_I	1.1415305260865525
6OUU_D	1.1417913765011762
5UZ9_A	1.1418208714940865
6M3W_C	1.1420381163698987
6M3W_B	1.1420383793481037
6M3W_A	1.1420386780279492
6EVJ_F	1.1423247930108238
5YL9_A	1.14237311359668
7JQC_H	1.1424610878312411
6IMM_d	1.1429277045158213
1Q57_A	1.1431444925830565
2HYE_A	1.143275116570793
6QPG_I	1.1434446318254703
5W6P_D	1.1434859107790891
4UXG_J	1.143774553343266
6EVJ_C	1.1437904321323875
4B03_C	1.144407900219409
7BTP_A	1.144707459180658
2PF4_C	1.144882645020334
4UXG_I	1.1449051931269392
7JQB_H	1.1454559109377374
6QPF_L	1.1459262664524912
5W6P_E	1.1461226228431836
7BST_C	1.146150742915564
4UXG_H	1.1462381498341037
6IDI_A	1.1463553529822474
6IDI_C	1.146357456901615
6IDI_B	1.1463578468715905
2WRD_A	1.146556170911778
5J7O_C	1.146631951926567
5J7V_C	1.146632699965113
6OSR_E	1.146784078632429
3I7H_A	1.1468580797071368
5W6P_A	1.1469104549571432
6O6B_D	1.1469568483758976
6O6B_B	1.147042729313154
6O6B_C	1.1470612106068925
6O6B_A	1.14707940216704
3I7K_A	1.1471410733925578
6H2B_C	1.147202143466891
6QNW_L	1.1473756586454815
6QNW_F	1.1473762919396473
6D8W_E	1.1474501542601554
2WR7_A	1.1475235900246927
5J7U_E	1.1477214645112153
5W6P_C	1.14776326961327
5J7O_F	1.1478339425052673
2WRB_A	1.1478376258973717
6THH_C	1.1478599927005635
5W6P_B	1.1479811163595928
5W6S_A	1.1480145517485592
5J7U_I	1.1480362615271555
6N41_C	1.1482994410002394
2WRC_A	1.1484729616160798
6QPG_F	1.1484943080258725
5J7U_C	1.1485385759102993
4B03_A	1.1485541238315775
2PKG_B	1.1486126472634135
3J2W_C	1.148679033630483
4UXG_A	1.1490824169948262
5J7O_E	1.1497711888601576
4UXG_L	1.1498864600559724
4UXG_D	1.1498977812673652
5J7O_B	1.150058010229822
5J7V_B	1.1500586622089046
6M5S_A	1.150093371357679
6M5R_A	1.1500937110156315
6QPG_L	1.1500997449902863
4UXG_B	1.1504373582967955
6XZQ_C	1.150683114393935
6OSR_F	1.150829428514794
5J7U_K	1.150866899459634
6MYA_D	1.150946735486647
4UXG_G	1.1510021004336632
5ND1_A	1.151294401956446
5J7U_B	1.1513469892918162
5OA3_0	1.151434825927825
5J7U_H	1.1517761794214425
5HX2_G	1.1519616096250929
6OSR_C	1.1520720912804143
4UXF_C	1.1522111759491431
5TDG_B	1.152342438447206
6CGV_R	1.1525621495689318
4UXG_F	1.1526676076027198
2ALA_A	1.15272001466551
3J2W_A	1.1527472787349995
6P4H_H	1.1532099019185016
4UXE_C	1.1533407316575446
6OSR_B	1.1537688040764589
4UXF_B	1.1541947923979017
6O3V_A	1.154400866102705
6O3V_C	1.1547733418391348
4UXE_B	1.1548594990632308
6P4G_H	1.1548635354371948
3IRX_A	1.1549803093414537
4UXE_A	1.1554027985981676
5TOJ_C	1.1555757656862982
6O3V_B	1.1560148571516742
1LD4_O	1.156355251093289
1LD4_N	1.1563558481537886
1LD4_M	1.156356472437872
1LD4_P	1.1563569984425977
4UXF_A	1.156374622393208
2XFC_A	1.1564412999121847
6B3O_C	1.1574094772753338
6B3O_B	1.1574095327275584
6B3O_A	1.1574095449171895
5J7V_A	1.157843630075859
5J7O_A	1.1578441164661517
3J2W_D	1.1579608343691563
6D8W_F	1.1580175241672408
5WLQ_A	1.1581906786069758
3IXX_B	1.1583387841694743
5J7O_D	1.158357046952638
5J7U_F	1.158494657503335
5J7U_G	1.1585564311748002
5J7U_L	1.1586659934350958
3JA7_E	1.158918669253873
3JA7_H	1.15891871522098
3JA7_B	1.15891871522098
3JA7_K	1.158918767570092
3JA7_I	1.158919183440809
3JA7_F	1.158919193350766
3JA7_C	1.158919210137603
3JA7_L	1.158919430994135
3JA7_G	1.1589196453728363
3JA7_J	1.1589196453728363
3JA7_A	1.1589196453728363
3JA7_D	1.1589196453728363
6JO8_B	1.1598657857112826
5J7U_J	1.1599403342626051
7BST_B	1.160266192194653
6JO8_D	1.1602994231534531
4UW8_H	1.160463711271292
5J7U_A	1.1607931565066372
5TOK_A	1.1609641857241804
6D8W_C	1.1610949116482128
3N41_F	1.1611854036711913
4UW8_C	1.1613322414955212
5TOK_B	1.161369311162345
4UW8_A	1.1614382981432447
6OWT_A	1.1614985346808564
5LM7_C	1.1615393303119994
5J7U_D	1.161574722470646
6M5U_A	1.161664160430635
6M5V_A	1.1616646036345148
4UW8_I	1.162458072589188
5TDG_A	1.162461200702627
4UW8_F	1.1628338943897074
1LWE_A	1.162896173684716
2ZD1_A	1.163151610098244
6FBS_A	1.1631524184484272
6FUW_A	1.1631525239224838
2WR7_C	1.1632285359249048
4UW8_E	1.1633355117250062
2WRC_C	1.163432807561349
4UXG_C	1.1637451550915774
6JO8_F	1.1637715132328663
5TDG_C	1.1638366089258447
5TOK_C	1.163908462231681
4P6Z_B	1.1639197636232574
2XFC_D	1.1642355707921628
3N43_F	1.1643842270237568
4UW8_D	1.1645000796106353
6WB2_A	1.1645055270341165
4UW8_B	1.164635421707226
5HX2_A	1.1648619305006822
5IKN_J	1.165097368971152
4XA1_B	1.1654587184088716
4UW8_G	1.1655938751611092
3MUW_A	1.1655961630599008
5ANY_E	1.1660191877295358
5ANY_G	1.166019318636518
5ANY_C	1.1660194923290683
5ANY_A	1.166020064262494
5IKN_E	1.1660434977567606
4UXG_E	1.1665641288156825
2XFC_H	1.166853513290622
3QO9_A	1.167162682442512
6DUG_A	1.1671988864767924
3N42_F	1.167230729689325
6PO2_A	1.1673817900619456
1I9W_A	1.1678621801420408
5JK7_B	1.1680667865916412
5APM_C	1.1682043470956645
5N2H_A	1.1682717473135755
5LM7_A	1.168293381834007
6PNS_A	1.1686065732039042
6CRJ_B	1.1688665965337095
3MUW_E	1.1689074944965958
2AHM_G	1.169101288319202
5N2G_A	1.1691152651493657
5JK7_A	1.1692226308325755
6F5J_C	1.1692710975350715
4KO0_A	1.169603775150552
4MMV_B	1.1697112215312484
5C25_A	1.17003244246695
5N2E_A	1.1700391603790894
5NET_B	1.1701512271678665
5NEM_B	1.1701512727378844
5NER_B	1.1701513056696158
4IG0_A	1.170355210166893
6C0P_A	1.1705088224153295
2XFB_A	1.1706552243887496
6C0K_A	1.1706870362713442
4B3Q_A	1.1707943000510057
5VU2_P	1.1708430019781917
6DUH_A	1.1708601332857702
6C0N_A	1.1708850877626382
5VU2_N	1.1708993704430943
6M17_B	1.1710009595250668
6M17_D	1.1710009631842482
2AHM_H	1.171056429290809
6UL5_A	1.171062349229067
5VQY_A	1.1711964583037413
3MUW_D	1.1712352204161975
4G1Q_A	1.1712956491982085
4IG3_A	1.171565773436105
6C0J_A	1.1715873764179912
6C0O_A	1.171613427960432
6ELI_A	1.1716290773945903
5VQV_A	1.1717742246984375
4O4G_A	1.171803070387332
4ICL_A	1.171934590720421
6C0L_A	1.1719558562620591
2B6A_A	1.171966529900498
6LNT_A	1.1720444464311803
5VQX_A	1.1720556845158736
4ID5_A	1.172102764323356
4I2P_A	1.1723447189645175
6LNU_A	1.1723798577416091
3MUW_F	1.172387569349871
6C0R_A	1.1725522724149076
4KKO_A	1.1726066600331295
4IDK_A	1.1726765633643614
5VQU_A	1.1728531147916892
6ECL_A	1.1728948144665343
5VU2_M	1.1729366407391877
3IS9_A	1.1729433553783937
4IFY_A	1.173048912917067
6DNH_A	1.1732355317982028
3N44_F	1.1733887039680666
6F5P_F	1.173442418508858
6F5P_E	1.1734555627343477
4IFV_A	1.173608588595346
6DUF_A	1.1736943131032662
5VQZ_A	1.17371456153985
3N40_F	1.1739147306903892
4HJ1_B	1.1740842906840687
1HNV_A	1.1740976089737554
6CGF_A	1.174315669354692
5VQQ_A	1.1746707124936178
4KFB_A	1.1747103358828392
3QLH_A	1.1750383539878624
5VQT_A	1.1751752285750032
5VQR_A	1.1754417931580414
6B47_A	1.1754644808845391
6X47_A	1.1755264963670946
6PZK_A	1.1756183476901
6LNT_C	1.1757486241486623
6DFF_B	1.1758408947718677
1LWF_A	1.175911850403902
5TPN_A	1.1759449596293745
6TZ2_A	1.1761302381780745
2XFB_D	1.176292181093838
5VU2_O	1.1762926584305209
4RW7_A	1.1763384289245704
2FL8_O	1.176361894040276
2FL8_F	1.176361894040276
2FL8_I	1.1763620873852283
2FL8_R	1.1763621348047717
2FL8_L	1.1763623484042989
2FL8_C	1.1763623484042989
6LNU_B	1.1763967978438703
2ZE2_A	1.1764328641952488
6X4E_A	1.1765951264660917
2XFB_H	1.176629852790621
1IKY_A	1.1770425210579525
4HJ1_A	1.1770681322791676
5CYM_A	1.177076519250169
1TVR_A	1.1774586918070176
4RW9_A	1.1776028393331182
1IKW_A	1.1776123780863754
4I2Q_A	1.177759665306796
3BGR_A	1.1777848408483542
4HJ1_C	1.1778652488398078
4RW4_A	1.1780265714167149
6X4D_A	1.1780505279179465
6LNT_B	1.1781194710103886
1UWB_A	1.1781886586701034
6X49_A	1.178216627629837
1IKV_A	1.1783008138010915
2I69_A	1.178303780005783
6URO_A	1.17845312279756
5NEU_B	1.1785969808728889
5D9A_F	1.1786155405783274
5VQW_A	1.1787075801158209
4P6Z_G	1.1787686963241888
4HJ1_D	1.1788144621634091
6CM9_B	1.1788336156846648
1BQN_A	1.1789350903010711
7JW1_e	1.1790182225954426
4B3O_A	1.179031846452261
7JW1_E	1.179085749366283
5TER_A	1.179089616572944
6X4F_A	1.179152459362454
1IKX_A	1.1795598726301302
6D83_B	1.179587955959804
6DFF_G	1.1797652784696944
5D9A_L	1.1801270470075944
6U5O_L	1.180155449862073
6NYR_A	1.1802285954321543
6X4C_A	1.1804664639169442
1JLA_A	1.1806653607354236
1S6Q_A	1.180699581903736
6W09_D	1.180720958758918
6D83_G	1.1807298080054172
5D98_C	1.1807937428589377
5D98_F	1.1808408436079882
6RIE_O	1.1808437829815677
2XFB_F	1.1808873802567128
2XFC_F	1.1808944380358315
6LNU_C	1.1809396554247271
5I2M_C	1.1810276270890645
4RW6_A	1.181115397012566
6CRJ_C	1.1811377644810888
6D84_F	1.181231223807333
6D84_B	1.1812316901439133
2YKN_A	1.1814979288439855
6CRI_I	1.1815999936159882
6CRI_B	1.181600073620175
6CRI_J	1.1816001218051777
1BQM_A	1.1817780556949669
5I2M_B	1.1819502325829587
6DTW_A	1.1823588730924337
6ODM_K	1.1823808644661835
6CM9_G	1.1824325189644722
5TUQ_A	1.1824578138688384
[truncated: 40,776 more rows]
