# Supplementary material for: Identifying and profiling structural similarities between Spike of SARS-CoV-2 and other viral or host proteins with Machaon
Source: Commun Biol. 2023 Jul 19;6:752. doi: 10.1038/s42003-023-05076-7 (PMC10356814; doi:10.1038/s42003-023-05076-7)
Supplement: Supplementary file 6 — Supplementary Data 3 [file 42003_2023_5076_MOESM6_ESM.zip › 6VXXp_A_whole/metrics/6VXXp_A_t-alpha.csv]

structureId	t-alpha
6VXXp_A	0.0
6ZXN_A	0.0097529258777644
5A22_A	0.0173857050869281
6ZXN_B	0.0231809401159035
6Z97_C	0.0257595772787326
6N4C_C	0.0277961614824633
6ZXN_C	0.0284768211920534
7KKL_A	0.0332667997338662
6U5O_L	0.0387959866220737
6L42_A	0.0429818670248491
6P19_C	0.0436827956989256
5V2S_A	0.0500338066260994
6VXXp_C	0.0521680216802173
6Z97_A	0.0557443915703614
6P19_D	0.0557443915703614
7KKK_C	0.0579019073569493
7KKL_D	0.0586230402181333
6XZQ_A	0.0644276901987674
6EQC_C	0.06588881262869
7KKK_A	0.0673539518900356
5OGI_A	0.0680880330123805
6KLH_C	0.0680880330123805
6KLH_A	0.0688231245698567
7KKL_C	0.0784722222222227
6VXXp_B	0.0792216817234199
6UEB_A	0.0814763231197779
6ZDH_B	0.0829846582984668
6U1X_A	0.0862846104314223
6RR7_A	0.088297126839524
6ZDH_A	0.09058988764045
6N4C_D	0.0907920154539598
6Z97_B	0.0944326990838626
6NB3_C	0.0944326990838626
4LK0_C	0.0959774170783349
4LLG_J	0.0983026874115995
6P18_C	0.1006378454996468
4LLG_I	0.1037668798862834
4W8F_B	0.1068898905344493
7KKK_E	0.1077032810271048
6JNX_C	0.1084939329050689
6XZQ_C	0.1092857142857153
6EQC_B	0.1132616487455207
6Q06_B	0.1140602582496417
4LK0_I	0.1140602582496417
4LLG_C	0.1164629762760611
6RIE_A	0.1172661870503606
6EQC_A	0.1172661870503606
5F9R_B	0.1180705543556519
6K4Y_C	0.1237337192474687
6CIT_C	0.126995645863571
5MBV_B	0.1286337209302335
6P18_D	0.1294545454545466
6Q04_B	0.1310997815003649
4LK0_J	0.1344046749452165
6ALH_J	0.1360643745427956
3WOD_D	0.1393983859134275
5Z58_A	0.1419117647058836
6MCC_A	0.1419117647058836
6ZP0_B	0.1435935198821802
6PO2_A	0.1444362564480477
6JX7_A	0.1452802359882015
6VR4_A	0.1495188749074765
6VR4_B	0.1503703703703718
6RID_A	0.1529324424647375
6RR7_B	0.1537890044576528
6P20_C	0.1546468401486995
6ALG_J	0.155505952380953
6ZOZ_B	0.155505952380953
4LLG_D	0.1563663440059575
6Q07_B	0.1572280178837559
6Q05_B	0.1589552238805978
4W8F_A	0.1596909207984538
6P20_B	0.1598207617625104
6ALF_J	0.1615557217651464
6J9F_C	0.1624251497005999
6XQB_A	0.1632958801498132
6ZGG_A	0.1641679160419802
6J9F_D	0.1650412603150801
6KLE_A	0.1659159159159164
6JNX_D	0.1659159159159164
6RR7_C	0.1659159159159164
6XZQ_B	0.1676691729323314
6ZP2_B	0.1685477802859296
6P20_A	0.1703089675960827
6SUQ_A	0.1720754716981141
6XM4_C	0.1720754716981141
6TZ2_A	0.17384731670446
6ALF_I	0.1747352496217864
3AGQ_A	0.1756245268735816
6BFU_A	0.1756245268735816
6ZOX_C	0.1756245268735816
7V7Q_B	0.1765151515151524
6ALH_I	0.1774071266110699
7JWY_A	0.1783004552352056
6QXE_F	0.1800911854103348
5SZS_C	0.1800911854103348
6NB3_A	0.1800911854103348
4HSI_C	0.1809885931558941
4FWT_A	0.1818873668188749
6ALG_I	0.1827875095201838
6QXE_B	0.1827875095201838
6XM3_C	0.184591914569032
6J9E_C	0.1854961832061079
6QX8_B	0.1854961832061079
6ZP5_B	0.1873088685015296
6QX8_F	0.1882172915072697
6NB4_A	0.1882172915072697
6ZDH_C	0.1891271056661569
6ZP1_B	0.1891271056661569
3NWD_C	0.1909509202453994
5MBV_C	0.1909509202453994
7A25_B	0.1918649270913284
6ZOW_C	0.1918649270913284
6ZP7_B	0.1927803379416295
6XLU_B	0.1936971560338214
6J9E_D	0.1936971560338214
6ZB4_C	0.1946153846153855
6U7K_B	0.1955350269438036
5GNQ_B	0.196456086286596
3AVU_A	0.1973785659213576
6QXE_E	0.1983024691358035
6R9G_D	0.1992277992278004
6ZGF_A	0.1992277992278004
7KEC_C	0.2001545595054108
3AGP_A	0.2010827532869306
3VNV_A	0.2010827532869306
6QXE_A	0.2020123839009295
4LK0_D	0.2020123839009295
6CS0_B	0.2038759689922489
6CRZ_B	0.2038759689922489
7A96_A	0.204809930178434
7K8S_B	0.204809930178434
6GKM_A	0.2057453416149082
6ZB5_A	0.2057453416149082
5Z58_1	0.2066822066822071
6TZ0_A	0.2066822066822071
7KE6_B	0.2076205287713852
6ZOZ_A	0.2076205287713852
6R9B_D	0.2085603112840481
6X6P_B	0.2085603112840481
7K8W_G	0.2085603112840481
7KJ5_C	0.2085603112840481
3AVW_A	0.2085603112840481
7A94_B	0.2095015576323995
3NWF_C	0.2095015576323995
6KLD_A	0.2095015576323995
6XM0_C	0.2095015576323995
3VNU_A	0.2104442712392837
6RFL_A	0.2104442712392837
6Q04_C	0.2113884555382224
6IXB_B	0.2113884555382224
4HSI_A	0.2123341139734595
3AVT_A	0.2132812500000009
6Y6K_A	0.2142298670836595
6ZOY_C	0.2142298670836595
6TY9_A	0.2151799687010964
6U7G_B	0.2151799687010964
6VV5_C	0.2151799687010964
3NWD_A	0.2151799687010964
6X2B_A	0.2161315583398597
6ZOZ_C	0.2161315583398597
6QX8_E	0.2161315583398597
6ZOX_A	0.2161315583398597
6TZ1_A	0.2170846394984336
6Q06_A	0.2180392156862756
6Q06_C	0.2180392156862756
6ZB5_B	0.2180392156862756
7KJ3_C	0.2180392156862756
7A93_C	0.2189952904238628
6QX8_A	0.2199528672427342
7A94_A	0.2199528672427342
3NW8_A	0.2199528672427342
6M15_B	0.2209119496855351
6CRX_A	0.2209119496855351
6BFU_C	0.2209119496855351
7KDH_C	0.2218725413060589
7V7Q_A	0.2218725413060589
6CV0_B	0.222834645669292
6BFU_B	0.222834645669292
5SZS_B	0.222834645669292
7CN9_C	0.2237982663514588
6GOV_X	0.2247634069400641
6ZP1_A	0.2257300710339398
6ZGI_A	0.2257300710339398
6CRW_A	0.2257300710339398
6Z8K_A	0.2257300710339398
6QX3_B	0.2266982622432871
6ZGF_C	0.2266982622432871
6G1X_A	0.2266982622432871
6V86_A	0.2276679841897237
6KLC_A	0.2276679841897237
6K4Y_D	0.2276679841897237
5ZVS_2	0.2286392405063295
6XM5_C	0.2286392405063295
6ZP2_C	0.2296120348376888
7K43_B	0.2296120348376888
6X79_C	0.2296120348376888
7K8T_C	0.2296120348376888
6XF8_A	0.2305863708399378
7BR7_l	0.2305863708399378
6GJZ_A	0.2305863708399378
6OGZ_A	0.2305863708399378
6ODM_W	0.2315622521808102
3AVY_A	0.2315622521808102
7KDH_A	0.2325396825396832
6V85_A	0.2325396825396832
6ZP0_A	0.2325396825396832
6Q04_A	0.2325396825396832
3AVX_A	0.2335186656076258
6VV5_B	0.2335186656076258
6PNS_A	0.2335186656076258
6BM8_A	0.2354813046937161
7KJ2_C	0.2354813046937161
6Q07_A	0.2354813046937161
1S77_D	0.2364649681528672
7KDK_A	0.2364649681528672
7A29_B	0.2364649681528672
6XKL_B	0.2364649681528672
6Q05_C	0.2374501992031885
6XCM_C	0.2374501992031885
6ZGF_B	0.2374501992031885
7A97_C	0.2374501992031885
3NW8_C	0.2384370015948969
3AVV_A	0.2394253790901843
6Q05_A	0.2394253790901843
6X6P_C	0.2404153354632598
6B7N_C	0.2404153354632598
6RFL_B	0.2404153354632598
5SZS_A	0.2414068745004012
7JJI_A	0.2414068745004012
7BQX_T	0.2414068745004012
7KE9_A	0.2424000000000012
6NB6_B	0.2424000000000012
6U7K_C	0.2424000000000012
6CS1_C	0.243394715772619
7A96_C	0.2443910256410262
6Q07_C	0.2443910256410262
3IZX_C	0.2443910256410262
6Z6G_A	0.2443910256410262
7A97_A	0.2463884430176572
3JCL_B	0.2463884430176572
7DD8_D	0.2483922829582003
6NZK_C	0.2483922829582003
7A95_A	0.2483922829582003
6ZGI_B	0.2483922829582003
6QAJ_A	0.2493966210780385
6NZK_B	0.2493966210780385
7KE7_A	0.2504025764895337
6ACG_C	0.2504025764895337
6ZGE_B	0.2504025764895337
7KDJ_B	0.2504025764895337
6VV5_A	0.2514101531023378
7CT5_C	0.2514101531023378
6IXA_B	0.2514101531023378
7BQX_W	0.2514101531023378
6GML_A	0.2524193548387112
7KDI_A	0.2524193548387112
6ZP2_A	0.2524193548387112
7CN9_B	0.2524193548387112
6JX7_C	0.2534301856335765
6ZP0_C	0.2534301856335765
7KE4_B	0.2534301856335765
6NB7_B	0.2544426494345726
7K90_B	0.2544426494345726
7BYR_A	0.2544426494345726
7DK5_C	0.2544426494345726
7JZN_C	0.2544426494345726
6NZK_A	0.2554567502021032
6X2A_C	0.2554567502021032
3ZIF_C	0.2564724919093863
6ZTZ_O	0.2564724919093863
6G19_A	0.2564724919093863
7A94_C	0.2564724919093863
1MSW_D	0.2574898785425117
7CHH_B	0.2574898785425117
7T9K_A	0.2574898785425117
4BOM_C	0.2574898785425117
6XM3_B	0.2585089141004866
1WAF_B	0.2585089141004866
7BR8_W	0.2585089141004866
3RMC_A	0.2585089141004866
5AMQ_A	0.2595296025952971
7V7Q_C	0.2595296025952971
5H0S_C	0.2595296025952971
6ZOY_A	0.2605519480519493
7KE9_C	0.2605519480519493
6M16_B	0.2615759545085301
7A95_B	0.2615759545085301
6IXB_A	0.2615759545085301
7K8Z_C	0.2615759545085301
6ZP1_C	0.2615759545085301
6IXB_C	0.2615759545085301
6WPS_E	0.2626016260162613
6ZGG_C	0.2626016260162613
4BTQ_B	0.2626016260162613
6XM5_A	0.2636289666395457
6RIC_A	0.2636289666395457
5XJ0_C	0.2636289666395457
7A93_A	0.2636289666395457
7JWY_B	0.2646579804560272
7BR8_T	0.2646579804560272
6VN1_B	0.2656886715566433
7KE6_C	0.2667210440456775
7CN9_A	0.2667210440456775
7KL9_A	0.2667210440456775
5W0K_A	0.2667210440456775
7K8S_C	0.2667210440456775
6ZOX_B	0.2667210440456775
3RMD_C	0.2667210440456775
2HYE_A	0.2667210440456775
6X29_C	0.2667210440456775
6RID_B	0.2677551020408175
6CRX_C	0.2687908496732034
7KDL_A	0.2687908496732034
6M16_A	0.2687908496732034
7KEA_C	0.2698282910874907
6M39_C	0.2698282910874907
7K43_E	0.2698282910874907
5FOB_B	0.2698282910874907
6GOV_Y	0.2708674304419001
2DY4_A	0.2708674304419001
7KDL_C	0.2708674304419001
3RMC_C	0.2719082719082728
7BYR_B	0.2719082719082728
1S76_D	0.2719082719082728
7KEB_A	0.2719082719082728
6M16_C	0.2719082719082728
7KEC_B	0.2719082719082728
6U7K_A	0.2729508196721326
6VSJ_A	0.2739950779327331
6IXA_A	0.2739950779327331
6CRZ_C	0.2739950779327331
6CS0_C	0.2739950779327331
6H61_A	0.2739950779327331
6CS2_B	0.2750410509031205
6XZQ_D	0.2750410509031205
3ZIF_F	0.2750410509031205
7K43_A	0.2750410509031205
6QX3_A	0.2760887428101903
2INY_A	0.2771381578947374
3RMB_A	0.2781893004115237
7KDG_B	0.2781893004115237
6ZGE_C	0.2792421746293252
5N2E_A	0.2792421746293252
6ZHD_C	0.2792421746293252
7A25_C	0.2792421746293252
6WPS_B	0.2792421746293252
6T0V_B	0.2802967848309983
7BR7_S	0.2802967848309983
5HX2_A	0.2802967848309983
6ZGE_A	0.2802967848309983
7KL9_B	0.2802967848309983
6G1S_A	0.2802967848309983
7K8V_B	0.2802967848309983
7KDJ_C	0.2813531353135325
6NB6_A	0.2813531353135325
6XCM_B	0.2813531353135325
6NB6_C	0.2813531353135325
7CAI_B	0.2813531353135325
6X6P_A	0.2824112303881103
7A29_C	0.2824112303881103
6NB4_C	0.2824112303881103
7K4N_E	0.2824112303881103
7KE8_B	0.2834710743801667
7KDH_B	0.2834710743801667
6QPF_I	0.2834710743801667
6GSH_B	0.2834710743801667
7JJI_C	0.2834710743801667
2DTU_A	0.2834710743801667
6VXX_A	0.2845326716294469
7A29_A	0.2845326716294469
7CHH_A	0.2845326716294469
6XLU_A	0.2845326716294469
6U7H_A	0.2845326716294469
6VYB_A	0.2845326716294469
6GML_B	0.2845326716294469
5N2H_A	0.2855960264900667
7DDD_C	0.2855960264900667
6VSJ_C	0.2855960264900667
7KE4_C	0.2855960264900667
6CRW_C	0.2855960264900667
6RJ9_C	0.2866611433305723
3RMA_C	0.2866611433305723
7KDJ_A	0.2866611433305723
7K8W_A	0.2866611433305723
6ZB5_C	0.2877280265339983
6XKL_A	0.2877280265339983
6XM5_B	0.2877280265339983
7K8Z_A	0.2877280265339983
3RMA_A	0.2877280265339983
7K8V_C	0.2877280265339983
6X2C_A	0.2877280265339983
6B7N_A	0.2877280265339983
7T9K_B	0.2877280265339983
5X5B_C	0.2877280265339983
6OHW_A	0.2877280265339983
7K8U_C	0.2887966804979263
6OHW_C	0.2887966804979263
1WAF_A	0.2887966804979263
3RMD_A	0.2887966804979263
7KE8_A	0.2887966804979263
6OHW_B	0.2887966804979263
3JCL_A	0.2898671096345526
7KJ4_A	0.2898671096345526
6CRX_B	0.2909393183707411
6U7G_A	0.2909393183707411
6M15_C	0.2909393183707411
7K8X_A	0.2909393183707411
7BYR_C	0.2920133111480874
6ACD_A	0.2920133111480874
5VZL_A	0.2920133111480874
6H66_A	0.2920133111480874
5XJ0_D	0.2920133111480874
7A93_B	0.2930890924229816
6MCB_A	0.2930890924229816
6ZOY_B	0.2930890924229816
6XEY_A	0.2930890924229816
7K4N_B	0.2930890924229816
6RIE_B	0.2930890924229816
6CS1_A	0.2941666666666676
6Z43_A	0.2941666666666676
6ACK_A	0.2941666666666676
6ZHD_A	0.2941666666666676
6CRW_B	0.2941666666666676
7K8S_A	0.2941666666666676
7JJI_B	0.2941666666666676
6XF6_A	0.2952460383653055
6JX7_B	0.2952460383653055
5DTO_A	0.2952460383653055
7JWY_C	0.2952460383653055
2B5L_B	0.2952460383653055
7KEB_C	0.2952460383653055
1URJ_A	0.2963272120200342
7K8T_A	0.2963272120200342
3RMA_D	0.2974101921470355
7KDK_B	0.2974101921470355
6R9G_C	0.2974101921470355
7DDN_B	0.2984949832775931
5X58_C	0.2984949832775931
6XKL_C	0.2984949832775931
6XF6_C	0.2995815899581604
7KE9_B	0.2995815899581604
7KEC_A	0.2995815899581604
7A95_C	0.2995815899581604
6XLU_C	0.3006700167504192
6ESC_A	0.3006700167504192
7C2L_B	0.3017602682313507
5ZVS_H	0.3017602682313507
6ZGI_C	0.3017602682313507
6ZHD_B	0.3017602682313507
7JV6_B	0.3017602682313507
5X59_A	0.302852348993289
6M15_A	0.302852348993289
6XF6_B	0.3039462636439978
6X2B_B	0.3039462636439978
7KE7_B	0.3039462636439978
7BR7_T	0.3039462636439978
7KDG_C	0.3039462636439978
6XCN_A	0.3039462636439978
5XLR_C	0.3050420168067242
7A98_B	0.3050420168067242
6ACJ_A	0.3061396131202702
5AMR_A	0.3061396131202702
6U7H_B	0.3061396131202702
7C2L_C	0.3061396131202702
6CRZ_A	0.3072390572390577
6FBS_A	0.3072390572390577
6CS0_A	0.3072390572390577
6XM0_A	0.3072390572390577
3RMD_B	0.3072390572390577
6XM3_A	0.3072390572390577
6M39_B	0.3072390572390577
1H38_A	0.3072390572390577
6FUW_A	0.3072390572390577
6WPT_A	0.3072390572390577
7T9K_C	0.3072390572390577
7KEA_A	0.3083403538331937
6XM4_A	0.3083403538331937
5X5F_A	0.3083403538331937
6VSB_A	0.3083403538331937
6ZGG_B	0.3094435075885344
6ZP7_C	0.3094435075885344
7A4N_A	0.3094435075885344
7K8Z_B	0.3094435075885344
7AD1_C	0.3094435075885344
7DK6_B	0.3094435075885344
7K8U_B	0.3105485232067526
6XCN_C	0.3116554054054063
6QCT_B	0.3116554054054063
4F5C_B	0.3116554054054063
7KEB_B	0.3116554054054063
6ZB4_A	0.3127641589180057
7A98_A	0.3127641589180057
3RMD_D	0.3127641589180057
7KDL_B	0.3127641589180057
6R9B_C	0.3127641589180057
3ZIF_H	0.3138747884940793
6Z43_C	0.3138747884940793
3TAG_A	0.3138747884940793
6ODM_T	0.3138747884940793
2DY4_C	0.3138747884940793
7JV4_C	0.3138747884940793
6CS1_B	0.3138747884940793
2OBE_B	0.314987298899239
6IXA_C	0.314987298899239
5JK7_B	0.314987298899239
7KEA_B	0.314987298899239
3RMB_C	0.314987298899239
6ACG_B	0.314987298899239
7BR8_l	0.314987298899239
1WAJ_A	0.3161016949152555
7A25_A	0.3161016949152555
5N2G_A	0.3161016949152555
1RTD_A	0.3161016949152555
6XF5_C	0.3161016949152555
6ACJ_C	0.3161016949152555
6ZP5_C	0.3172179813401192
6VXX_B	0.3172179813401192
7JWB_C	0.3172179813401192
3JCL_C	0.3172179813401192
5W0K_C	0.3172179813401192
7JZL_C	0.3183361629881165
6ZOW_B	0.3183361629881165
6Z43_B	0.3183361629881165
7JVC_E	0.3183361629881165
7KE7_C	0.3194562446898907
6XF5_A	0.3194562446898907
1H38_D	0.3194562446898907
6XF7_C	0.3194562446898907
6SZU_B	0.3194562446898907
5X58_A	0.320578231292518
6X2A_B	0.320578231292518
6K32_A	0.3217021276595753
6ACG_A	0.3217021276595753
2R7Q_A	0.3217021276595753
7KDT_A	0.3217021276595753
6NB7_A	0.3217021276595753
6VSJ_B	0.3217021276595753
2P5O_A	0.3217021276595753
1N35_A	0.3217021276595753
2DY4_D	0.3217021276595753
2P5G_A	0.3228279386712112
6UEN_A	0.3228279386712112
7K8W_B	0.3228279386712112
2PF4_D	0.3228279386712112
6TW1_B	0.3228279386712112
3L8B_B	0.3228279386712112
6B7N_B	0.3228279386712112
1N38_A	0.3239556692242129
6W2D_P	0.3239556692242129
1N1H_A	0.3250853242320832
7DDD_A	0.3250853242320832
6XM0_B	0.3250853242320832
6QNW_I	0.3250853242320832
5X5C_B	0.3262169086251079
2DTU_C	0.3262169086251079
5X5F_C	0.3262169086251079
5X59_C	0.3262169086251079
6ACD_C	0.3262169086251079
6ACC_A	0.3262169086251079
6RJA_F	0.3273504273504288
1S0V_A	0.3273504273504288
7CHH_C	0.3273504273504288
6RJA_C	0.3273504273504288
6ZP5_A	0.3284858853721144
4V0Q_A	0.3296232876712335
7DK7_A	0.3296232876712335
3SUC_A	0.3296232876712335
6M39_A	0.3296232876712335
4I9Q_B	0.3296232876712335
7KJ3_A	0.3296232876712335
7K8V_A	0.3307626392459308
4FF1_B	0.3307626392459308
6GKH_A	0.3307626392459308
6TY8_A	0.3307626392459308
7KDI_B	0.3319039451114933
3C3L_B	0.3319039451114933
1SV5_A	0.3319039451114933
5CCV_D	0.3319039451114933
6VSB_C	0.3319039451114933
7K8T_B	0.3319039451114933
6RFL_I	0.3319039451114933
2R7W_A	0.3330472103004305
2P5G_C	0.3341924398625444
7CAK_A	0.3353396388650052
3C2P_B	0.3353396388650052
7CAK_B	0.3353396388650052
7BR8_S	0.3364888123924281
6VYB_B	0.3364888123924281
6ACC_C	0.3364888123924281
6ZP7_A	0.3364888123924281
3RMC_B	0.3376399655469437
2R7U_A	0.3376399655469437
7K90_C	0.3376399655469437
2DTU_D	0.3376399655469437
4L72_A	0.3387931034482767
3KLE_A	0.3387931034482767
2R7O_A	0.3387931034482767
5GNQ_A	0.3387931034482767
2R7X_B	0.3399482312338233
7DK5_B	0.3399482312338233
2R7T_A	0.3399482312338233
4KHN_B	0.3399482312338233
1S0V_B	0.3399482312338233
5FMZ_D	0.3399482312338233
7A96_B	0.3411053540587234
2R7X_A	0.3411053540587234
6DNH_A	0.3411053540587234
6ZB4_B	0.3422644770959384
6XEY_B	0.3422644770959384
3TAE_A	0.3422644770959384
6VSB_B	0.3422644770959384
3C46_B	0.3422644770959384
6OE3_A	0.3422644770959384
3RMC_D	0.3422644770959384
5CXF_A	0.3422644770959384
4L1R_B	0.3434256055363327
6GSI_B	0.3434256055363327
4LSN_A	0.3434256055363327
5Z58_3	0.3434256055363327
5YS6_A	0.3434256055363327
5T1D_A	0.3434256055363327
5WDX_A	0.3434256055363327
6KR3_B	0.3434256055363327
7BST_C	0.3434256055363327
3NWA_A	0.3445887445887456
6RJD_C	0.3445887445887456
6RJG_C	0.3445887445887456
7K8U_A	0.3445887445887456
7KE8_C	0.3445887445887456
7JWB_A	0.3445887445887456
7KE4_A	0.3445887445887456
7CAI_C	0.3457538994800697
5X58_B	0.3457538994800697
7DK7_B	0.3457538994800697
6X79_B	0.3457538994800697
2R7R_A	0.3469210754553349
5H0S_B	0.3469210754553349
6URO_A	0.3469210754553349
7DK4_C	0.3469210754553349
4AU6_B	0.3469210754553349
4AU6_D	0.3469210754553349
5LDN_A	0.3480902777777783
7DD8_C	0.3480902777777783
6W2E_N	0.3480902777777783
7KDI_C	0.3480902777777783
5CXF_B	0.3480902777777783
2PI5_A	0.3492615117289321
2OYQ_C	0.3492615117289321
3KLG_A	0.3492615117289321
6A3C_C	0.3492615117289321
7A98_C	0.3492615117289321
5C51_A	0.3492615117289321
2R7V_A	0.3492615117289321
7JZN_A	0.3504347826086962
1C8G_A	0.3504347826086962
6WPS_A	0.3504347826086962
5B7I_A	0.3504347826086962
5X59_B	0.3504347826086962
2P5O_C	0.3516100957354231
7KJ4_C	0.3516100957354231
6VYB_C	0.3516100957354231
6CS2_C	0.3516100957354231
3TAF_A	0.3516100957354231
7KE6_A	0.3516100957354231
1TV6_A	0.3516100957354231
6PPH_4	0.3516100957354231
4BOM_B	0.3527874564459945
7BQX_S	0.3527874564459945
6QPG_I	0.3527874564459945
1UON_A	0.3527874564459945
6U7H_C	0.353966870095904
6CS2_A	0.3551483420593384
5X5F_B	0.3551483420593384
3TAF_C	0.3551483420593384
3KLE_E	0.3551483420593384
6OGY_A	0.3551483420593384
3L8B_A	0.3563318777292592
1Q9X_D	0.3563318777292592
3TAB_C	0.3563318777292592
3RMB_D	0.3563318777292592
6X2B_C	0.3575174825174836
6XM4_B	0.3587051618547696
3KK3_A	0.3587051618547696
6ACK_C	0.3587051618547696
5XLR_A	0.3587051618547696
7DK6_C	0.3587051618547696
6ACK_B	0.3587051618547696
4L1R_A	0.3587051618547696
6XCM_A	0.3598949211908948
6WPT_B	0.3598949211908948
3J6Q_A	0.3598949211908948
4KHN_A	0.3610867659947423
3JB7_A	0.3610867659947423
2OBE_C	0.3610867659947423
4ICL_A	0.3610867659947423
6NYS_B	0.3610867659947423
6KR3_A	0.3610867659947423
6X79_A	0.3610867659947423
6CV0_A	0.3622807017543876
7CT5_B	0.3622807017543876
6BSJ_A	0.3622807017543876
7C2L_A	0.3622807017543876
3CFO_A	0.3622807017543876
3Q24_B	0.3622807017543876
2R7S_A	0.3622807017543876
5ZVT_W	0.3634767339771743
3IYL_W	0.3634767339771743
5X5B_B	0.3634767339771743
7K8X_B	0.3634767339771743
6X2A_A	0.3634767339771743
4H4M_A	0.3634767339771743
5TEP_A	0.3634767339771743
7KDK_C	0.3634767339771743
2DY4_B	0.3646748681898075
1MWH_A	0.3646748681898075
3TAE_C	0.3646748681898075
5JJS_A	0.3646748681898075
6XEY_C	0.365875109938435
7A97_B	0.367077464788734
3TAB_A	0.367077464788734
5I08_A	0.367077464788734
3JAY_B	0.367077464788734
1SUQ_A	0.367077464788734
1H38_C	0.367077464788734
7DDN_C	0.367077464788734
3TAF_D	0.3682819383259927
6RIC_B	0.3682819383259927
6GSI_A	0.3682819383259927
1Q9X_C	0.3682819383259927
1C8D_A	0.3682819383259927
2XGK_A	0.3682819383259927
6IIH_A	0.3682819383259927
3TAG_C	0.3682819383259927
3TAE_B	0.3682819383259927
6OAS_1	0.3682819383259927
7A4N_C	0.3694885361552043
2IC3_A	0.3706972639011481
3E3J_C	0.3706972639011481
7KJ5_A	0.3706972639011481
1IH7_A	0.3706972639011481
6T0U_B	0.3706972639011481
7K90_A	0.3706972639011481
6T0S_B	0.3719081272084812
3HVT_A	0.3719081272084812
6X29_A	0.3719081272084812
4O44_A	0.3719081272084812
3TAB_D	0.3719081272084812
5JJ3_I	0.3719081272084812
2DTU_B	0.3719081272084812
7JV6_A	0.3719081272084812
6ACC_B	0.3719081272084812
7JVC_A	0.3719081272084812
6A3B_C	0.373121131741823
6KFT_C	0.373121131741823
7DD2_C	0.373121131741823
7K8Y_B	0.373121131741823
6VXX_C	0.373121131741823
5Z58_D	0.373121131741823
6T0R_B	0.373121131741823
7KDG_A	0.373121131741823
6XF5_B	0.373121131741823
5I08_C	0.373121131741823
3JB2_B	0.373121131741823
7JZN_B	0.3743362831858423
3TG7_A	0.3743362831858423
4H4O_A	0.3743362831858423
4RW8_A	0.3743362831858423
3JCX_A	0.3743362831858423
3JB3_B	0.3743362831858423
3TAG_B	0.3743362831858423
4I9L_A	0.3743362831858423
2BAN_A	0.3743362831858423
7DD8_E	0.3755535872453512
6O3V_C	0.3755535872453512
6X29_B	0.3755535872453512
4MFB_A	0.3755535872453512
6WPT_C	0.3755535872453512
5J0N_H	0.3755535872453512
1S6Q_A	0.3755535872453512
6SZV_B	0.3755535872453512
3Q23_B	0.3755535872453512
6A3E_C	0.3767730496453916
2GV9_B	0.3767730496453916
6QNW_A	0.3767730496453916
6EVJ_B	0.3767730496453916
3ZIF_B	0.3779946761313226
7K8Y_E	0.3779946761313226
1UWB_A	0.3779946761313226
6U7F_B	0.3779946761313226
6WB0_A	0.3779946761313226
3NWF_A	0.3792184724689171
5X5C_A	0.3792184724689171
6PZK_A	0.3804444444444452
5TW3_A	0.3804444444444452
7DDN_A	0.3804444444444452
1XI1_B	0.3804444444444452
5X5B_A	0.3804444444444452
1MUK_A	0.3804444444444452
2OYQ_A	0.3804444444444452
7CAI_A	0.3804444444444452
3TAE_D	0.3816725978647699
3RMA_B	0.3816725978647699
6DTX_A	0.3816725978647699
3NWA_C	0.3816725978647699
7CXN_A	0.3816725978647699
3IZX_B	0.3829029385574367
7DDD_B	0.3829029385574367
3NWA_D	0.3829029385574367
2B5L_A	0.3829029385574367
4I9Q_A	0.3841354723707679
6NB3_B	0.3841354723707679
3KLF_E	0.3841354723707679
7DK4_B	0.3841354723707679
3RMB_B	0.3841354723707679
1Q9X_A	0.3841354723707679
3Q0A_B	0.3841354723707679
7KJ2_A	0.3841354723707679
6N4C_F	0.3853702051739527
4K6M_B	0.3853702051739527
4BTQ_A	0.3853702051739527
6QSN_A	0.386607142857144
7JV4_A	0.386607142857144
2P5G_D	0.386607142857144
1C8F_A	0.386607142857144
1BQM_A	0.3878462913315472
5C42_A	0.3878462913315472
6GSI_D	0.3878462913315472
6PPD_4	0.3890876565295178
2PF4_C	0.390331244404656
7DK7_C	0.390331244404656
3NWF_B	0.390331244404656
5X5C_C	0.390331244404656
6A3A_C	0.390331244404656
6UIT_A	0.3915770609319007
6AJH_A	0.3915770609319007
6VN1_A	0.3915770609319007
3IZ3_A	0.3915770609319007
3JB1_B	0.3915770609319007
7A4N_B	0.392825112107624
7DCX_C	0.392825112107624
4BOM_A	0.392825112107624
5H0R_F	0.392825112107624
7BV2_A	0.392825112107624
6KDO_A	0.3940754039497312
3JB6_A	0.3940754039497312
6VLK_B	0.3940754039497312
4LSL_A	0.3940754039497312
6EVJ_E	0.3940754039497312
7BR7_x	0.3940754039497312
3JB1_C	0.3940754039497312
5XLR_B	0.3940754039497312
3ZIF_A	0.3940754039497312
4WRT_A	0.3953279424977545
3KLF_A	0.3953279424977545
3JB0_B	0.3953279424977545
6X4B_A	0.3953279424977545
6ACD_B	0.3953279424977545
3JAZ_B	0.3953279424977545
3JAY_C	0.3953279424977545
6N9U_H	0.3953279424977545
4UXG_F	0.3965827338129506
6O9E_C	0.3965827338129506
3TAG_D	0.3965827338129506
4AU6_C	0.3965827338129506
4KI6_A	0.3965827338129506
7JZL_B	0.3965827338129506
3C3L_A	0.3965827338129506
4HSI_D	0.3965827338129506
4WE1_A	0.3965827338129506
7BTP_A	0.3965827338129506
6QCW_A	0.3965827338129506
1H38_B	0.3965827338129506
3ZIF_K	0.3978397839783982
6XZQ_E	0.3978397839783982
1HPZ_A	0.3978397839783982
6NB4_B	0.3978397839783982
4ZPY_A	0.3990990990991001
6N9X_H	0.3990990990991001
3NWF_D	0.3990990990991001
3JB0_C	0.3990990990991001
2GUM_B	0.3990990990991001
4FF4_B	0.3990990990991001
6QPG_A	0.4003606853020744
4FF3_B	0.4003606853020744
6ZOW_A	0.4003606853020744
3JB2_C	0.4016245487364627
4FF2_B	0.4016245487364627
5CCV_G	0.4016245487364627
6KR2_B	0.4016245487364627
6NYR_A	0.4016245487364627
2BE2_A	0.4016245487364627
6NYR_B	0.4016245487364627
1HQU_A	0.4016245487364627
2B5J_A	0.4016245487364627
3SHM_O	0.4028906955736231
6X2C_C	0.4028906955736231
6GSH_C	0.4028906955736231
3ZIF_E	0.4028906955736231
6U7E_B	0.4028906955736231
6SH9_B	0.4028906955736231
7BQX_x	0.4028906955736231
5HLF_C	0.4041591320072339
4AU6_A	0.4041591320072339
6AJG_A	0.4041591320072339
3I7K_A	0.4054298642533949
1XHZ_B	0.4054298642533949
3WOD_C	0.4054298642533949
6AJI_A	0.4054298642533949
6A38_C	0.4054298642533949
3JAZ_C	0.4067028985507259
7CXM_A	0.4067028985507259
1C8E_A	0.4067028985507259
6PPD_T	0.4067028985507259
7DCC_E	0.4079782411604731
3Q22_B	0.4079782411604731
1Q9X_B	0.4079782411604731
4HSI_B	0.4079782411604731
1TVR_A	0.4079782411604731
3JAZ_A	0.4079782411604731
1S0V_C	0.4079782411604731
6X2C_B	0.4092558983666077
4AU6_E	0.4092558983666077
1URJ_B	0.4105358764759321
2OBE_A	0.4105358764759321
6W2D_K	0.4105358764759321
6IGD_A	0.4105358764759321
1HNV_A	0.4105358764759321
5XN0_A	0.4118181818181832
3IZ3_B	0.4118181818181832
5JJR_A	0.4118181818181832
6BSH_A	0.4118181818181832
6IGD_C	0.4118181818181832
6QCX_A	0.4118181818181832
6XS6_C	0.4118181818181832
6PPH_T	0.413102820746134
4F5X_W	0.413102820746134
4CKB_D	0.413102820746134
5W9M_E	0.413102820746134
7JV6_E	0.413102820746134
3JB3_C	0.413102820746134
2GV9_A	0.413102820746134
3J6Q_B	0.413102820746134
5W9J_J	0.4143897996357024
6RIE_O	0.4143897996357024
4CKB_A	0.4143897996357024
5JK7_A	0.4143897996357024
6QCV_A	0.4143897996357024
6W2E_O	0.4143897996357024
3IZX_A	0.4143897996357024
6QSN_B	0.4156791248860543
6CV0_C	0.4156791248860543
6F5O_A	0.4156791248860543
3I7H_A	0.4156791248860543
6NB7_C	0.4156791248860543
6AJJ_A	0.4156791248860543
6YGD_B	0.4156791248860543
1MVM_A	0.4156791248860543
6QPF_A	0.4156791248860543
6I7P_B	0.4169708029197096
2CAS_A	0.4169708029197096
5FMZ_A	0.4169708029197096
5TFR_A	0.4169708029197096
1C8H_A	0.418264840182649
5MSG_A	0.418264840182649
6GSH_A	0.418264840182649
6K32_C	0.418264840182649
1FPV_A	0.418264840182649
7AD1_A	0.418264840182649
6L2T_B	0.418264840182649
5J0N_F	0.4195612431444251
7JWB_B	0.4195612431444251
1XHZ_D	0.4195612431444251
5FUA_6	0.4195612431444251
6CRV_A	0.4208600182982622
6Z9M_A	0.4208600182982622
5FUA_2	0.4208600182982622
6UJZ_A	0.4208600182982622
5W0P_A	0.4221611721611729
3E3J_B	0.4221611721611729
3J17_A	0.4221611721611729
6VN1_C	0.4221611721611729
7KJ3_B	0.4221611721611729
1S6P_A	0.4234647112740617
6BSG_A	0.4234647112740617
5I08_B	0.4234647112740617
2ATQ_A	0.4234647112740617
5W9H_q	0.4234647112740617
5CYM_A	0.4247706422018358
5HP1_C	0.4247706422018358
5W9N_H	0.426078971533518
7CT5_F	0.426078971533518
6W2E_J	0.426078971533518
5FOB_A	0.426078971533518
1BQN_A	0.426078971533518
5M2X_A	0.4273897058823543
3JB1_A	0.4273897058823543
5YQZ_R	0.4273897058823543
3J17_B	0.4273897058823543
6DJY_D	0.4273897058823543
7KJ5_B	0.4287028518859253
5D9A_D	0.4287028518859253
6QAJ_B	0.4287028518859253
6PPD_S	0.4287028518859253
7KL9_C	0.4287028518859253
5VQS_A	0.4287028518859253
1S9E_A	0.4300184162062628
3RWU_A	0.4300184162062628
1CLQ_A	0.4300184162062628
6I7P_A	0.4300184162062628
6WB1_A	0.4300184162062628
3JB0_A	0.4300184162062628
3NW8_D	0.4300184162062628
6PPB_T	0.4300184162062628
6ACJ_B	0.4313364055299544
3RRT_D	0.4313364055299544
3IZ3_C	0.4313364055299544
7DCC_K	0.4326568265682662
4UXG_K	0.4326568265682662
5D9A_J	0.4339796860572495
2OZS_A	0.4339796860572495
3PHF_A	0.4339796860572495
3JAY_A	0.4353049907578572
4V0R_A	0.4353049907578572
7DD2_D	0.4353049907578572
3SUO_A	0.4353049907578572
6QPF_H	0.4353049907578572
6QPF_F	0.4366327474560605
4K6M_A	0.4366327474560605
2B6A_A	0.4366327474560605
3E2E_A	0.4366327474560605
5J2N_A	0.4379629629629646
3NWD_D	0.4379629629629646
6W2D_O	0.4379629629629646
6UIS_A	0.4379629629629646
6WPJ_A	0.4379629629629646
4WSA_A	0.4379629629629646
3JB3_A	0.4379629629629646
6XS6_B	0.4379629629629646
5J2Q_A	0.4392956441149223
4Q7J_G	0.4392956441149223
3SUQ_A	0.4392956441149223
7BW4_A	0.4392956441149223
5I3U_C	0.4392956441149223
7K4N_A	0.4392956441149223
7JZL_A	0.4392956441149223
3PHF_G	0.4392956441149223
1WAC_B	0.4392956441149223
6AJF_A	0.4406307977736565
5ZVS_E	0.4406307977736565
6F5P_C	0.4406307977736565
1S0V_D	0.4406307977736565
2OYQ_D	0.4406307977736565
6PPH_S	0.4406307977736565
7JV4_B	0.4406307977736565
6IGD_H	0.4406307977736565
6QPG_H	0.4406307977736565
6ODM_S	0.4419684308263705
5W9N_J	0.4419684308263705
6XCN_E	0.4419684308263705
5CCV_F	0.4419684308263705
5JNX_A	0.4419684308263705
5D3G_C	0.4419684308263705
5CCV_H	0.4419684308263705
4CKE_A	0.4419684308263705
3LJ5_C	0.4419684308263705
5M3J_A	0.4419684308263705
5CCV_C	0.4433085501858744
3PHF_O	0.4433085501858744
6I7P_F	0.4433085501858744
5W9L_C	0.4433085501858744
7DD2_K	0.4433085501858744
1IJS_P	0.444651162790699
6BHJ_C	0.444651162790699
6F5P_B	0.444651162790699
3SQ2_A	0.444651162790699
2EX3_A	0.444651162790699
3JBA_D	0.444651162790699
6W2E_K	0.444651162790699
4DPV_Z	0.4459962756052147
4KR0_A	0.4459962756052147
4CKC_A	0.4459962756052147
6VLK_A	0.4473438956197586
6NYS_A	0.4473438956197586
7C2N_A	0.4473438956197586
5ND1_A	0.4473438956197586
6UK0_A	0.4473438956197586
4G1Q_A	0.4473438956197586
1K3V_A	0.4486940298507473
6T0N_A	0.4486940298507473
6WB2_A	0.4486940298507473
4QZV_A	0.4486940298507473
7BV1_A	0.4486940298507473
3TAF_B	0.4486940298507473
4WTA_A	0.4486940298507473
6I7P_E	0.4486940298507473
6UJY_A	0.450046685340804
4KHY_A	0.450046685340804
7K8Y_D	0.450046685340804
6IKA_A	0.450046685340804
5TFR_B	0.450046685340804
6WXB_C	0.450046685340804
5CYQ_A	0.450046685340804
3A1M_B	0.4514018691588797
6QPF_C	0.4514018691588797
6XF8_C	0.4514018691588797
6UJX_A	0.4514018691588797
3Q0A_A	0.4527595884003752
3ZIF_D	0.4527595884003752
6CRV_C	0.4527595884003752
2EX3_C	0.4527595884003752
6P1I_A	0.4527595884003752
6QPG_L	0.4527595884003752
3SQ4_A	0.4527595884003752
5W0P_C	0.4541198501872665
6WXB_B	0.4541198501872665
7KJ2_B	0.4541198501872665
5XN2_A	0.4541198501872665
3TAB_B	0.4541198501872665
5U68_B	0.4541198501872665
6QPG_J	0.4541198501872665
6UIR_A	0.4541198501872665
7CTT_A	0.4541198501872665
5W9M_J	0.4541198501872665
4FF1_A	0.4554826616682295
3SJJ_A	0.4554826616682295
5FJ7_C	0.4554826616682295
2BGN_A	0.4554826616682295
6CRV_B	0.4554826616682295
3JB2_A	0.4554826616682295
3SCK_B	0.4554826616682295
3ZED_C	0.4568480300187629
5FYK_G	0.4568480300187629
7CT5_E	0.4568480300187629
6WCZ_B	0.4568480300187629
3C2P_A	0.4568480300187629
3NWD_B	0.4568480300187629
7BR8_x	0.4568480300187629
5M2X_B	0.4568480300187629
4WTE_A	0.4568480300187629
2YIA_A	0.4568480300187629
7C2M_A	0.4568480300187629
4UXG_H	0.4568480300187629
5MZ4_B	0.4568480300187629
5FJ6_A	0.4582159624413162
4M3R_A	0.4582159624413162
1S48_A	0.4582159624413162
2PZS_A	0.4582159624413162
4BIP_B	0.4582159624413162
6QNW_F	0.4582159624413162
7CAK_C	0.4582159624413162
3NW8_B	0.4582159624413162
5ZQK_B	0.4595864661654143
3SCJ_B	0.4595864661654143
6B3O_C	0.4595864661654143
5FSG_A	0.4609595484477906
1HNI_A	0.4609595484477906
1XHZ_C	0.4609595484477906
1XHZ_A	0.4609595484477906
6QCS_B	0.4609595484477906
6WPF_A	0.4609595484477906
2PZS_C	0.4623352165725056
2YIA_G	0.4623352165725056
7BST_B	0.4623352165725056
4KHU_A	0.4623352165725056
6KDN_A	0.4623352165725056
2I5J_A	0.4623352165725056
5D98_B	0.4623352165725056
6QNW_K	0.4623352165725056
6I7P_C	0.4623352165725056
6QNW_G	0.4637134778510854
6ZTZ_M	0.4637134778510854
7KJ4_B	0.4650943396226425
4CKE_D	0.4650943396226425
7JW0_E	0.466477809254014
6T0N_B	0.466477809254014
3ZIF_G	0.466477809254014
6QPF_K	0.466477809254014
3KK1_A	0.466477809254014
6KDK_A	0.466477809254014
6KR2_A	0.466477809254014
6W2D_J	0.466477809254014
4CKC_D	0.466477809254014
7BR7_W	0.4678638941398876
4FJI_A	0.4678638941398876
2EX3_E	0.4678638941398876
3KK2_A	0.4678638941398876
4KHQ_A	0.4678638941398876
6ZTY_J	0.4678638941398876
4FF4_A	0.4692526017029337
6ZTY_H	0.4692526017029337
1EJ6_A	0.4692526017029337
6RFL_O	0.4692526017029337
5M2X_C	0.4692526017029337
4FJN_A	0.4692526017029337
2EX3_K	0.4706439393939403
7DK5_A	0.4706439393939403
7CT5_A	0.4706439393939403
6K32_G	0.4706439393939403
3KJV_A	0.4706439393939403
5D9A_L	0.4706439393939403
6BSI_A	0.4706439393939403
6WPH_A	0.4706439393939403
4F5C_A	0.4706439393939403
6N7W_H	0.4706439393939403
5GAI_D	0.4706439393939403
7AAP_A	0.4706439393939403
5ZVS_I	0.4706439393939403
3NE6_A	0.4720379146919438
6T2C_A	0.4720379146919438
6QPF_L	0.4720379146919438
6OTZ_A	0.4720379146919438
4R5P_C	0.4720379146919438
2BGN_C	0.4720379146919438
5CCV_E	0.4720379146919438
3A1M_C	0.4720379146919438
6CGV_F	0.4720379146919438
1Q9Y_A	0.4720379146919438
3ZED_B	0.4734345351043652
5GAI_0	0.4734345351043652
6IGD_B	0.4734345351043652
2PO4_A	0.4734345351043652
5IKN_A	0.4734345351043652
6URO_E	0.4734345351043652
4DU1_A	0.4734345351043652
6T0R_A	0.4734345351043652
4FJ8_A	0.4734345351043652
6QPG_C	0.4748338081671426
5HRO_C	0.4748338081671426
6M5U_A	0.4748338081671426
6QPG_K	0.4748338081671426
5M2X_F	0.4748338081671426
3KIC_P	0.4748338081671426
4FJ7_A	0.4748338081671426
4WTD_A	0.4748338081671426
3V6D_C	0.4748338081671426
5U0B_B	0.4748338081671426
3SCK_A	0.4748338081671426
5M2X_E	0.4748338081671426
6M5V_A	0.4762357414448674
5CCV_B	0.4762357414448674
3J17_C	0.4762357414448674
6QNW_L	0.4762357414448674
7JW0_A	0.4762357414448674
3J6R_B	0.4762357414448674
6OR7_A	0.4762357414448674
6QPG_E	0.4762357414448674
1IG9_A	0.4776403425309234
6Z9M_B	0.4776403425309234
6M17_A	0.4776403425309234
6M17_C	0.4776403425309234
3LZI_A	0.4776403425309234
6IGD_F	0.4776403425309234
6FHH_A	0.4776403425309234
4BIQ_B	0.4776403425309234
4E3S_A	0.4790476190476203
5DGY_D	0.4790476190476203
6P2G_A	0.4790476190476203
6K32_E	0.4790476190476203
3KD1_E	0.4790476190476203
4KI4_A	0.480457578646331
2P5O_D	0.480457578646331
3MMP_F	0.480457578646331
4FJG_A	0.480457578646331
6HAK_A	0.480457578646331
6IK9_A	0.480457578646331
6L2T_A	0.480457578646331
6U7F_A	0.480457578646331
4WTG_A	0.480457578646331
7CT5_D	0.4818702290076349
3SCL_B	0.4818702290076349
3SNN_A	0.4818702290076349
5ND1_B	0.4818702290076349
1LP3_A	0.4818702290076349
7DCX_K	0.4832855778414526
6TW1_A	0.4832855778414526
5XN1_A	0.4832855778414526
6IGD_G	0.4832855778414526
4E7A_A	0.4832855778414526
3A1M_A	0.4832855778414526
4FF3_A	0.484703632887191
3QET_A	0.484703632887191
6PPH_X	0.484703632887191
6O3V_A	0.484703632887191
6K32_D	0.484703632887191
6ZTZ_B	0.484703632887191
6P7E_D	0.484703632887191
3J6Q_E	0.4861244019138766
1WAC_C	0.4861244019138766
4FK0_A	0.4861244019138766
6M5S_A	0.4861244019138766
5ZQK_A	0.4861244019138766
2BGN_B	0.4861244019138766
6GSI_C	0.4861244019138766
2P5O_B	0.4875478927203081
5CCV_A	0.4875478927203081
3QES_A	0.4875478927203081
3KIE_P	0.4875478927203081
6KDJ_A	0.4875478927203081
7K8X_C	0.4875478927203081
5D98_E	0.4875478927203081
4FK4_A	0.4875478927203081
4M3W_A	0.4875478927203081
4FJM_A	0.4875478927203081
1HI8_A	0.4889741131351877
3SCX_A	0.4889741131351877
5M2X_D	0.4889741131351877
6PPB_W	0.4889741131351877
4M41_A	0.4889741131351877
6N9V_H	0.4889741131351877
5J2M_A	0.4889741131351877
6P7E_A	0.4889741131351877
3LDS_A	0.4904030710172753
6XS6_A	0.4904030710172753
6EU4_B	0.4904030710172753
6M0J_A	0.4904030710172753
6QCW_C	0.4904030710172753
6F5O_C	0.4904030710172753
5J0N_G	0.4904030710172753
3SUP_A	0.4904030710172753
6AMO_C	0.4918347742555253
5ZVT_X	0.4918347742555253
3SCI_B	0.4918347742555253
6W2D_N	0.4918347742555253
6SZU_A	0.4918347742555253
3IYL_X	0.4918347742555253
4DTM_A	0.4918347742555253
2QJ1_A	0.4918347742555253
6NUR_A	0.4918347742555253
6PPD_W	0.4918347742555253
4UXG_E	0.4918347742555253
2PYJ_B	0.4932692307692317
6YYT_A	0.4932692307692317
4UW8_H	0.4932692307692317
5IKN_H	0.4932692307692317
3V4I_C	0.494706448508182
3Q22_A	0.494706448508182
6P7E_C	0.494706448508182
4WSB_A	0.494706448508182
6QNW_H	0.494706448508182
6WXB_A	0.494706448508182
4WSA_C	0.494706448508182
3JYT_A	0.494706448508182
3SPZ_A	0.494706448508182
6IIH_B	0.4961464354527951
6CGV_C	0.4961464354527951
3SHM_L	0.4961464354527951
4UXG_D	0.4961464354527951
6KDM_A	0.4961464354527951
5DGY_A	0.4961464354527951
7A95_D	0.4975891996142727
5U0B_A	0.4975891996142727
6QCW_B	0.4975891996142727
6M3W_C	0.4975891996142727
6PPB_X	0.4975891996142727
3SUN_A	0.4975891996142727
6ZTS_A	0.4975891996142727
3SPY_A	0.4990347490347504
3SQ0_A	0.4990347490347504
1V0F_C	0.4990347490347504
3IYL_L	0.4990347490347504
5ZVT_L	0.4990347490347504
4ZWJ_D	0.4990347490347504
1S49_A	0.4990347490347504
5NXH_C	0.4990347490347504
6XEZ_A	0.4990347490347504
6CGV_L	0.500483091787441
2BGN_D	0.500483091787441
7KJ4_D	0.500483091787441
3Q24_A	0.500483091787441
5M3H_B	0.500483091787441
4M3X_A	0.500483091787441
6M5R_A	0.500483091787441
6QNW_C	0.500483091787441
6Z0O_A	0.500483091787441
6PPD_X	0.500483091787441
4WTF_A	0.5019342359767902
6Z0O_B	0.5019342359767902
6M71_A	0.5019342359767902
5D9A_K	0.5033881897386263
3I0R_A	0.5033881897386263
3NWA_B	0.5033881897386263
3J6Q_C	0.5033881897386263
4M3U_A	0.5033881897386263
4HIZ_C	0.5033881897386263
1YGU_A	0.5033881897386263
6QNW_J	0.5033881897386263
7DCX_D	0.5033881897386263
4FJX_A	0.5033881897386263
1S4F_D	0.504844961240311
1V0F_E	0.504844961240311
5ZVT_H	0.504844961240311
2PZS_D	0.504844961240311
5D9A_E	0.504844961240311
3IYL_H	0.504844961240311
5CYR_A	0.504844961240311
6FHH_B	0.506304558680893
6I7P_D	0.506304558680893
1HI8_B	0.506304558680893
6HAK_C	0.506304558680893
4DU4_A	0.506304558680893
5MSG_C	0.506304558680893
5J2P_A	0.506304558680893
6L2T_C	0.506304558680893
5JJ1_B	0.506304558680893
3FVC_A	0.506304558680893
7BTF_A	0.506304558680893
6PPH_W	0.5077669902912627
4Q0B_C	0.5077669902912627
6L8Q_C	0.5077669902912627
3C46_A	0.5077669902912627
5D9A_H	0.5077669902912627
4E78_A	0.5077669902912627
5Y6R_A	0.5077669902912627
5X6Y_D	0.5077669902912627
2YIA_E	0.5077669902912627
6EVK_A	0.5077669902912627
4ZWJ_A	0.5092322643343064
2YIB_B	0.5092322643343064
5IKN_B	0.5092322643343064
4DTR_A	0.5092322643343064
5HBM_A	0.5092322643343064
5UJ2_A	0.5092322643343064
3QEI_A	0.5092322643343064
6FHI_B	0.5092322643343064
5X71_A	0.5092322643343064
2YIA_D	0.5107003891050601
3ZIF_I	0.5107003891050601
2BTV_B	0.5107003891050601
6F5P_F	0.5107003891050601
3V81_C	0.5107003891050601
6QNW_E	0.5107003891050601
4UXG_L	0.5107003891050601
5W9O_K	0.5107003891050601
7C2K_A	0.5121713729308683
6ZTY_I	0.5121713729308683
7JVC_B	0.5121713729308683
1S4F_C	0.5121713729308683
3QEV_A	0.5121713729308683
3ZIF_J	0.5121713729308683
5D9A_F	0.5121713729308683
6QPG_F	0.513645224171541
4B3O_A	0.513645224171541
4DU3_A	0.513645224171541
4WSB_C	0.513645224171541
5Z58_J	0.513645224171541
1S9G_A	0.513645224171541
3S9H_A	0.513645224171541
5GAI_J	0.515121951219514
3MMP_G	0.515121951219514
5D98_C	0.515121951219514
5M2Z_E	0.515121951219514
5FMZ_F	0.515121951219514
3PHF_Q	0.515121951219514
6XRA_A	0.515121951219514
7D4F_A	0.515121951219514
5JSD_B	0.515121951219514
7KJ3_E	0.515121951219514
2YIA_H	0.515121951219514
6P7E_B	0.515121951219514
6SK5_A	0.5166015625000011
4PQU_C	0.5166015625000011
6PWA_A	0.5166015625000011
6Z9M_C	0.5166015625000011
6QPF_J	0.5166015625000011
3Q23_A	0.5166015625000011
5M3J_B	0.5166015625000011
5TXN_C	0.5166015625000011
5I42_C	0.5166015625000011
5M2Z_B	0.518084066471165
5D9A_B	0.518084066471165
5VBA_B	0.518084066471165
6QCX_B	0.518084066471165
2YIA_C	0.518084066471165
6P1X_A	0.518084066471165
3SHM_E	0.518084066471165
6EU4_C	0.518084066471165
6PPB_S	0.518084066471165
6AN2_C	0.518084066471165
6B3O_B	0.518084066471165
6FHI_A	0.5195694716242671
3J6Q_D	0.5195694716242671
4UW8_G	0.5195694716242671
3CFP_A	0.5195694716242671
5J7U_F	0.5195694716242671
4J2E_A	0.5195694716242671
6O6B_A	0.5195694716242671
3PHF_I	0.5195694716242671
4KHS_A	0.5195694716242671
5GAI_A	0.5195694716242671
7A97_D	0.5210577864838408
6OUN_A	0.5210577864838408
5WRG_A	0.5210577864838408
3PHF_K	0.5210577864838408
5MSG_B	0.5210577864838408
4PWD_C	0.5210577864838408
6KV5_B	0.5225490196078444
3D0H_B	0.5225490196078444
6QCV_B	0.5225490196078444
4R71_D	0.5225490196078444
4B02_C	0.5225490196078444
3JBA_C	0.5225490196078444
2YIB_C	0.5225490196078444
2AJF_B	0.524043179587832
4GBT_A	0.524043179587832
3JBA_F	0.524043179587832
6KUK_B	0.524043179587832
3NHG_A	0.524043179587832
7KJ4_E	0.524043179587832
5IKN_C	0.524043179587832
6T0V_C	0.524043179587832
4UXG_J	0.524043179587832
6L8Q_E	0.524043179587832
6L8Q_A	0.5255402750491172
4QZV_C	0.5255402750491172
4FK2_A	0.5255402750491172
4UXG_B	0.5255402750491172
3JSM_A	0.5255402750491172
6KUJ_B	0.5255402750491172
4UW8_I	0.5255402750491172
6IGD_J	0.5255402750491172
7AD1_B	0.5255402750491172
6QNW_B	0.5255402750491172
6Z3Q_A	0.5255402750491172
3PHF_5	0.5255402750491172
3PHE_B	0.5255402750491172
3PHE_D	0.5255402750491172
6T0U_A	0.5255402750491172
1WAC_A	0.5270403146509353
5M2Z_F	0.5270403146509353
6IGD_I	0.5270403146509353
2JLG_C	0.5270403146509353
6O6B_B	0.5270403146509353
1ZYQ_A	0.5270403146509353
6O6B_C	0.5270403146509353
4WSA_B	0.5270403146509353
4KHW_A	0.5270403146509353
2QE5_B	0.5270403146509353
4R71_C	0.528543307086615
3SCL_A	0.528543307086615
4UXG_I	0.528543307086615
6U7E_A	0.528543307086615
6FHI_C	0.528543307086615
2QE5_C	0.528543307086615
4Q7J_C	0.528543307086615
6QWL_K	0.528543307086615
5TMH_A	0.528543307086615
6CRJ_B	0.528543307086615
2JL9_B	0.528543307086615
4DTO_A	0.5300492610837451
1S58_A	0.5300492610837451
4QNL_A	0.5300492610837451
3NGI_A	0.5300492610837451
3KIC_E	0.5300492610837451
7DK4_A	0.5300492610837451
4PUO_C	0.5300492610837451
5TXM_C	0.5300492610837451
3KIE_E	0.5300492610837451
1V0F_B	0.531558185404341
6O6B_D	0.531558185404341
6EVK_C	0.531558185404341
5J7V_B	0.531558185404341
1JMU_F	0.531558185404341
1EJ6_B	0.531558185404341
5CYR_B	0.5330700888450159
3DRS_A	0.5330700888450159
1SKW_A	0.5330700888450159
5GAI_Z	0.5330700888450159
4A8Q_C	0.5330700888450159
1T05_A	0.5330700888450159
5D98_A	0.5330700888450159
6QCT_A	0.5345849802371547
6GZV_A	0.5345849802371547
3PHE_A	0.5345849802371547
5T3X_G	0.5345849802371547
7DK6_A	0.5345849802371547
5DGY_C	0.5345849802371547
3PHF_W	0.5345849802371547
3QNN_A	0.5345849802371547
4J2D_A	0.5345849802371547
4RSO_A	0.5345849802371547
6PNS_C	0.5345849802371547
3D0G_B	0.5345849802371547
6OGY_K	0.5345849802371547
6SK6_A	0.5345849802371547
3CFR_A	0.5345849802371547
6ASW_C	0.536102868447083
1NB7_B	0.536102868447083
5ZVS_D	0.536102868447083
6TMV_J	0.536102868447083
3NTT_A	0.536102868447083
5M2Z_D	0.536102868447083
5FMZ_B	0.536102868447083
4FF2_A	0.536102868447083
5TXP_C	0.536102868447083
3SCJ_A	0.536102868447083
5WX1_A	0.536102868447083
2EX3_I	0.536102868447083
4MTP_D	0.536102868447083
4WTI_A	0.536102868447083
6TMV_C	0.536102868447083
4M3T_A	0.5376237623762394
6PNS_H	0.5376237623762394
6XF7_B	0.5376237623762394
6TMV_B	0.5376237623762394
6QCX_C	0.5376237623762394
6P1Z_C	0.5376237623762394
6KUT_B	0.5376237623762394
6TMV_I	0.5376237623762394
6CGV_I	0.5376237623762394
2P5G_B	0.5376237623762394
3MEG_A	0.5376237623762394
2OYQ_B	0.5376237623762394
4DTP_A	0.5391476709613496
1XHX_C	0.5391476709613496
4FJJ_A	0.5391476709613496
1DLO_A	0.5391476709613496
5NXH_A	0.5391476709613496
7BZF_A	0.5391476709613496
6PNS_K	0.5391476709613496
6EU4_A	0.5391476709613496
6M3W_A	0.5391476709613496
5FUA_3	0.5391476709613496
6O3V_B	0.5391476709613496
6Z3P_A	0.5391476709613496
5M3J_C	0.5391476709613496
6M40_A	0.5391476709613496
5M3H_C	0.5406746031746039
4M3Z_A	0.5406746031746039
5MS0_D	0.5406746031746039
5J7U_G	0.5406746031746039
5TXL_C	0.5406746031746039
4J2A_A	0.5406746031746039
6TMW_E	0.5406746031746039
3EGD_B	0.5406746031746039
4FJL_A	0.5406746031746039
4FJH_A	0.5406746031746039
4WTK_A	0.5406746031746039
6TMW_B	0.542204568023835
6K32_F	0.542204568023835
6IGD_D	0.542204568023835
4MTP_A	0.542204568023835
3D0I_B	0.542204568023835
7KJ4_F	0.542204568023835
5J7U_A	0.542204568023835
5FMZ_E	0.542204568023835
1XI1_A	0.542204568023835
5ZVS_A	0.542204568023835
3IYL_D	0.542204568023835
3SHM_T	0.542204568023835
4WT9_A	0.5437375745526847
4DTN_A	0.5437375745526847
6P22_A	0.5437375745526847
6QPG_B	0.5437375745526847
6T0V_A	0.5437375745526847
6XF8_F	0.5437375745526847
6ZTZ_C	0.5437375745526847
6CRI_Q	0.5437375745526847
5ZVT_D	0.5437375745526847
5ZVT_N	0.5437375745526847
6TMW_L	0.5437375745526847
6TW1_C	0.5437375745526847
6TIT_A	0.5437375745526847
6TMW_H	0.5437375745526847
4DTX_A	0.5452736318407969
1WTH_A	0.5452736318407969
1V0E_E	0.5452736318407969
2YIA_B	0.5452736318407969
3DUZ_A	0.5452736318407969
6CRI_B	0.5452736318407969
4ZWJ_C	0.5452736318407969
6L8Q_G	0.5452736318407969
2YIB_A	0.5452736318407969
1TL3_A	0.5452736318407969
3CQ8_A	0.5468127490039856
6T0S_A	0.5468127490039856
2JLG_B	0.5468127490039856
5M2Z_A	0.5468127490039856
6F5O_B	0.5468127490039856
4M3Y_A	0.5468127490039856
2VG7_A	0.5468127490039856
6F5P_D	0.5468127490039856
6EVK_B	0.5468127490039856
5YVU_B	0.5468127490039856
6AVT_C	0.5468127490039856
6XRA_B	0.5468127490039856
2PZS_B	0.5468127490039856
3IYL_N	0.5468127490039856
4WSB_B	0.5468127490039856
3PHE_C	0.5468127490039856
2PUS_A	0.5483549351944172
3KQK_B	0.5483549351944172
6KUU_B	0.5483549351944172
6QPF_B	0.5483549351944172
1V0F_A	0.5483549351944172
6QPF_G	0.5483549351944172
4K4V_E	0.5483549351944172
4B02_B	0.5483549351944172
6KUP_B	0.5483549351944172
5JSE_B	0.5483549351944172
2OZM_A	0.5483549351944172
3KD5_E	0.5483549351944172
5GAI_F	0.5483549351944172
6CGV_H	0.5499001996007997
3J6R_E	0.5499001996007997
4FJ9_A	0.5499001996007997
6ANQ_C	0.5499001996007997
6LQD_A	0.5499001996007997
4WTC_A	0.5499001996007997
5W0P_B	0.5499001996007997
6H9R_A	0.5499001996007997
6QCS_A	0.5499001996007997
6KUV_B	0.5499001996007997
6SZV_A	0.5499001996007997
6TMW_J	0.5499001996007997
5M2Z_C	0.5514485514485528
6TMW_G	0.5514485514485528
6E0V_C	0.5514485514485528
3NDK_A	0.5514485514485528
6IJT_A	0.5514485514485528
6PO2_I	0.5514485514485528
7DCC_I	0.5514485514485528
2HFZ_A	0.5514485514485528
5JEA_J	0.5530000000000015
5MS0_C	0.5530000000000015
3QNO_A	0.5530000000000015
7KJ2_D	0.5530000000000015
5X71_B	0.5530000000000015
6TMV_K	0.5530000000000015
6QWL_E	0.5530000000000015
5FYJ_G	0.5530000000000015
6T0W_B	0.5530000000000015
2GUM_A	0.5530000000000015
5JSE_C	0.5545545545545565
3ZIF_L	0.5545545545545565
6QCV_C	0.5545545545545565
2QE5_D	0.5545545545545565
6ZTZ_K	0.5545545545545565
4A8F_B	0.5545545545545565
3I0S_A	0.5545545545545565
6TMV_D	0.5545545545545565
4TY8_D	0.5545545545545565
5CXF_C	0.5545545545545565
6P1Z_A	0.5545545545545565
6AVM_C	0.5545545545545565
2R72_A	0.5545545545545565
6PO2_K	0.5545545545545565
6N9W_H	0.5545545545545565
5ZVS_J	0.5545545545545565
6PO2_G	0.5561122244488985
3SI6_A	0.5561122244488985
6IGD_E	0.5561122244488985
2PI4_A	0.5561122244488985
5L1X_B	0.5561122244488985
6XF8_B	0.5561122244488985
5TXO_C	0.5561122244488985
5JSD_C	0.5561122244488985
5FUA_1	0.5561122244488985
1UVL_E	0.5561122244488985
4TY9_D	0.5576730190571728
7A96_D	0.5576730190571728
4FJK_A	0.5576730190571728
4DTU_A	0.5576730190571728
5FB4_C	0.5576730190571728
6M3W_B	0.5576730190571728
3LP0_A	0.5576730190571728
5W0P_D	0.5576730190571728
4IOV_A	0.5592369477911658
4M42_A	0.5592369477911658
6DJY_C	0.5592369477911658
5ZIT_A	0.5592369477911658
1XHX_B	0.5592369477911658
1S1U_A	0.5592369477911658
2AJQ_A	0.5592369477911658
5YW1_B	0.5592369477911658
5M3H_A	0.5608040201005036
1HHT_R	0.5608040201005036
2YIA_F	0.5608040201005036
4XHJ_A	0.5608040201005036
6EVJ_A	0.5608040201005036
3NAE_A	0.5608040201005036
1QE1_A	0.5608040201005036
6M17_B	0.5623742454728378
6ZTS_B	0.5623742454728378
6T2C_B	0.5623742454728378
1V0E_C	0.5623742454728378
4NZ0_D	0.5623742454728378
6CM9_B	0.5623742454728378
6M17_D	0.5623742454728378
3KIC_H	0.5623742454728378
1V0F_D	0.5623742454728378
6B47_A	0.5623742454728378
2EX3_G	0.5623742454728378
6YES_A	0.5623742454728378
3SHM_F	0.563947633434039
6UX2_B	0.563947633434039
6BBM_B	0.563947633434039
5GAI_G	0.563947633434039
4HIZ_B	0.563947633434039
1T8E_A	0.563947633434039
4J2B_A	0.563947633434039
2AJF_A	0.563947633434039
5TMH_B	0.563947633434039
3KIE_H	0.563947633434039
3UX1_A	0.563947633434039
7A98_F	0.563947633434039
3J9D_A	0.5655241935483888
4Y3C_D	0.5655241935483888
4PLA_A	0.5671039354187697
6TMW_D	0.5671039354187697
1UVL_C	0.5671039354187697
4M45_A	0.5671039354187697
2AJQ_F	0.5671039354187697
6AN8_C	0.5671039354187697
4TYA_A	0.5671039354187697
2JLG_A	0.5671039354187697
6VW1_B	0.5686868686868696
6EVJ_D	0.5686868686868696
6DJY_B	0.5686868686868696
3IYL_P	0.5686868686868696
1V0E_B	0.5686868686868696
1EET_A	0.5686868686868696
2R70_A	0.5686868686868696
6IN5_A	0.5686868686868696
6VW1_A	0.5686868686868696
6OGZ_E	0.5686868686868696
4A8Y_C	0.5686868686868696
4MTP_C	0.5686868686868696
6PO2_D	0.5686868686868696
4XHA_A	0.5702730030333689
4G0R_A	0.5702730030333689
4A8W_C	0.5702730030333689
3GZU_B	0.5702730030333689
1SL1_A	0.5702730030333689
6CGV_J	0.5702730030333689
6PNS_I	0.5702730030333689
1TP7_D	0.5702730030333689
6KUR_B	0.5702730030333689
4GUA_B	0.5702730030333689
6TMW_N	0.5702730030333689
6TMV_A	0.5702730030333689
3RRT_F	0.5702730030333689
5XEZ_A	0.5702730030333689
4F5X_A	0.5718623481781395
5FMZ_C	0.5718623481781395
6PWU_E	0.5718623481781395
6LB8_A	0.5718623481781395
4OGR_A	0.5718623481781395
6TMV_H	0.5718623481781395
4DTS_A	0.5718623481781395
3SCI_A	0.5718623481781395
3KZ4_A	0.5718623481781395
4K4V_A	0.5718623481781395
2PYL_A	0.5718623481781395
1XHX_A	0.5718623481781395
6WV8_A	0.5718623481781395
4TY8_C	0.5718623481781395
5JJ1_H	0.5718623481781395
3LP2_A	0.5734549138804463
4TYB_B	0.5734549138804463
6TMW_M	0.5734549138804463
4TY9_C	0.5734549138804463
3ZED_A	0.5734549138804463
6TMW_C	0.5734549138804463
3ITH_A	0.5734549138804463
6IZY_A	0.5734549138804463
4TN2_A	0.5734549138804463
6CDE_C	0.5750507099391495
3SHM_C	0.5750507099391495
4A8F_C	0.5750507099391495
4TYA_D	0.5750507099391495
5J7U_L	0.5750507099391495
3J6R_D	0.5750507099391495
7T9K_E	0.5750507099391495
5MZ4_A	0.5750507099391495
4UXG_C	0.5750507099391495
5NGJ_B	0.5750507099391495
1HHT_Q	0.5750507099391495
3KIE_Q	0.5750507099391495
1IKY_A	0.5766497461928943
1HI0_Q	0.5766497461928943
4B02_A	0.5766497461928943
4FJ5_A	0.5766497461928943
5FYL_G	0.5766497461928943
5U0C_A	0.5766497461928943
4A8Q_B	0.5766497461928943
1X9M_A	0.5766497461928943
3UPU_B	0.5766497461928943
6KV5_A	0.5766497461928943
5U0C_F	0.5782520325203266
5HMW_A	0.5782520325203266
1TKZ_A	0.5782520325203266
4A8M_R	0.5782520325203266
1X9S_A	0.5782520325203266
2YIB_D	0.5782520325203266
3NBP_A	0.5782520325203266
3SHM_G	0.5782520325203266
4JY1_A	0.5782520325203266
3J26_M	0.5782520325203266
4TYB_C	0.5782520325203266
5EGC_A	0.5782520325203266
5ZVT_P	0.5782520325203266
6B0N_G	0.5782520325203266
4P6Z_B	0.5798575788402862
2JH9_A	0.5798575788402862
6P1Z_E	0.5798575788402862
6CGV_G	0.5798575788402862
1EJ6_C	0.5798575788402862
5U0C_E	0.5798575788402862
2JLF_B	0.5798575788402862
6TMW_F	0.5798575788402862
4MTP_B	0.5798575788402862
6P1Z_G	0.5798575788402862
5GAI_X	0.5814663951120176
5JB1_F	0.5814663951120176
4A8K_B	0.5814663951120176
6P1Z_B	0.5814663951120176
6TMW_I	0.5814663951120176
1UVN_C	0.5814663951120176
4E76_A	0.5814663951120176
3E01_A	0.5814663951120176
6ACK_D	0.5814663951120176
3GVK_A	0.5814663951120176
3KQH_B	0.5814663951120176
3D0G_A	0.5814663951120176
6XRA_C	0.5814663951120176
3M8L_B	0.5814663951120176
3JBA_E	0.5830784913353739
4TY9_B	0.5830784913353739
5U0C_G	0.5830784913353739
7KJ3_D	0.5830784913353739
3QER_A	0.5830784913353739
6B3O_A	0.5830784913353739
3UIQ_A	0.5830784913353739
3KIE_J	0.5830784913353739
3LAM_A	0.584693877551022
6ATK_A	0.584693877551022
5X6Y_C	0.584693877551022
6OGY_J	0.584693877551022
4A8S_C	0.584693877551022
6F5P_A	0.584693877551022
5FVA_E	0.584693877551022
5F8L_A	0.584693877551022
2HNY_A	0.584693877551022
2JLF_C	0.584693877551022
1NB7_A	0.586312563840655
3NAH_A	0.586312563840655
2G8G_A	0.586312563840655
2WOM_A	0.586312563840655
4HDH_A	0.586312563840655
6VXK_D	0.586312563840655
4TXS_B	0.586312563840655
4UXG_G	0.586312563840655
1SL0_C	0.586312563840655
6VXK_B	0.586312563840655
3VE6_A	0.586312563840655
6ATK_C	0.586312563840655
6D84_B	0.586312563840655
6CS2_D	0.586312563840655
7A94_D	0.586312563840655
6OSY_B	0.586312563840655
6TMW_K	0.5879345603272002
5K5M_A	0.5879345603272002
1UVN_E	0.5879345603272002
6TMW_A	0.5879345603272002
2HND_A	0.5879345603272002
1HI1_A	0.5879345603272002
3IYL_T	0.5879345603272002
2WFS_G	0.5879345603272002
1ARO_P	0.5879345603272002
6QPF_E	0.5879345603272002
1RTD_C	0.5879345603272002
6ZTZ_Y	0.5895598771750274
3NG9_G	0.5895598771750274
3D0H_A	0.5895598771750274
4Y3C_E	0.5895598771750274
5KHC_A	0.5895598771750274
4R71_A	0.5895598771750274
3D0I_A	0.5895598771750274
5Z58_C	0.5895598771750274
6OMA_L	0.5895598771750274
5ZVT_T	0.5895598771750274
5UK0_C	0.5895598771750274
5GAI_I	0.5895598771750274
5U0C_B	0.5911885245901658
1H79_A	0.5911885245901658
6CGV_E	0.5911885245901658
1YGU_B	0.5911885245901658
2WON_A	0.5911885245901658
6OSY_2	0.5911885245901658
6FHH_C	0.5911885245901658
6YES_B	0.5911885245901658
6NUS_A	0.5911885245901658
7JW0_B	0.5911885245901658
3NCI_A	0.5911885245901658
6GP9_A	0.5911885245901658
1IKV_A	0.5911885245901658
4A8S_B	0.5911885245901658
6URO_F	0.5911885245901658
[truncated: 40,809 more rows]
