# Supplementary material for: Identifying and profiling structural similarities between Spike of SARS-CoV-2 and other viral or host proteins with Machaon
Source: Commun Biol. 2023 Jul 19;6:752. doi: 10.1038/s42003-023-05076-7 (PMC10356814; doi:10.1038/s42003-023-05076-7)
Supplement: Supplementary file 6 — Supplementary Data 3 [file 42003_2023_5076_MOESM6_ESM.zip › 6VXXp_A_whole/go/6VXXp_A_molecularFunction-go-aggregate.csv]

propertyName	coverage
DNA binding	9
ATP binding	7
zinc ion binding	6
identical protein binding	6
metal ion binding	5
structural molecule activity	4
virus receptor activity	4
DNA-directed 5'-3' RNA polymerase activity	4
RNA-directed 5'-3' RNA polymerase activity	3
magnesium ion binding	3
RNA helicase activity	2
double-stranded RNA binding	2
signaling receptor activity	2
metalloaminopeptidase activity	2
serine-type endopeptidase activity	2
protease binding	2
cysteine-type endopeptidase activity	2
signaling receptor binding	2
mRNA (guanine-N7-)-methyltransferase activity	2
aminopeptidase activity	2
peptide binding	2
serine-type peptidase activity	2
host cell surface receptor binding	2
RNA binding	2
thiol-dependent ubiquitin-specific protease activity	1
ubiquitin protein ligase binding	1
hydrolase activity	1
ribonucleoprotein complex binding	1
single-stranded RNA binding	1
G protein-coupled receptor binding	1
opsin binding	1
phosphoprotein binding	1
spectrin binding	1
endo-1,3-alpha-L-rhamnosidase activity	1
single-stranded DNA binding	1
lysozyme activity	1
cholesterol binding	1
hydrolase activity, acting on acid anhydrides, in phosphorus-containing anhydrides	1
sterol transporter activity	1
transmembrane signaling receptor activity	1
ion channel activity	1
mRNA (nucleoside-2'-O-)-methyltransferase activity	1
nucleoside-triphosphatase activity	1
protein dimerization activity	1
3'-5' exonuclease activity	1
chromatin binding	1
DNA-directed DNA polymerase activity	1
helicase activity	1
metallopeptidase activity	1
transcription factor binding	1
GTPase activity	1
exodeoxyribonuclease V activity	1
p53 binding	1
endodeoxyribonuclease activity	1
guanyl-nucleotide exchange factor activity	1
translation elongation factor activity	1
C5L2 anaphylatoxin chemotactic receptor binding	1
endopeptidase inhibitor activity	1
DNA translocase activity	1
ribonucleoside binding	1
ATP-dependent microtubule motor activity, minus-end-directed	1
dynein intermediate chain binding	1
dynein light intermediate chain binding	1
enzyme binding	1
mRNA 3'-UTR AU-rich region binding	1
cullin family protein binding	1
damaged DNA binding	1
protein-containing complex binding	1
protein-macromolecule adaptor activity	1
WD40-repeat domain binding	1
DNA helicase activity	1
chemorepellent activity	1
dipeptidyl-peptidase activity	1
DNA-dependent ATPase activity	1
protein homodimerization activity	1
3'-5' DNA helicase activity	1
ubiquitinyl hydrolase activity	1
Lys48-specific deubiquitinase activity	1
protein C-terminus binding	1
