# Supplementary material for: Identifying and profiling structural similarities between Spike of SARS-CoV-2 and other viral or host proteins with Machaon
Source: Commun Biol. 2023 Jul 19;6:752. doi: 10.1038/s42003-023-05076-7 (PMC10356814; doi:10.1038/s42003-023-05076-7)
Supplement: Supplementary file 6 — Supplementary Data 3 [file 42003_2023_5076_MOESM6_ESM.zip › 6VXXp_A_whole/go/6VXXp_A_cellularComponent-go-aggregate.csv]

propertyName	coverage
integral component of membrane	13
viral envelope	9
virion membrane	9
cytoplasm	6
host cell plasma membrane	6
host cell endoplasmic reticulum-Golgi intermediate compartment membrane	5
virion	5
extracellular exosome	5
membrane	5
host cell nucleus	4
plasma membrane	4
protein-containing complex	4
cytosol	4
nucleus	4
extracellular region	4
nucleoplasm	3
lysosomal membrane	3
extracellular space	3
membrane raft	2
host cell endosome membrane	2
host cell cytoplasm	2
T=16 icosahedral viral capsid	2
cell surface	2
virus tail, fiber	2
mitochondrial nucleoid	1
nuclear body	1
viral inner capsid	1
T=2 icosahedral viral capsid	1
PML body	1
photoreceptor inner segment	1
photoreceptor outer segment	1
nuclear viral factory	1
endoplasmic reticulum	1
Golgi apparatus	1
integral component of lysosomal membrane	1
secretory granule membrane	1
integral component of plasma membrane	1
late endosome membrane	1
lysosome	1
terminal bouton	1
endoplasmic reticulum-Golgi intermediate compartment	1
nuclear envelope	1
perinuclear region of cytoplasm	1
host cell endoplasmic reticulum membrane	1
host cell mitochondrion	1
host cell perinuclear region of cytoplasm	1
integral to membrane of host cell	1
viral capsid	1
gamma DNA polymerase complex	1
mitochondrion	1
Cul4B-RING E3 ubiquitin ligase complex	1
chromosome	1
cytoplasmic microtubule	1
helical viral capsid	1
host cell Golgi apparatus	1
exodeoxyribonuclease V complex	1
azurophil granule lumen	1
blood microparticle	1
endoplasmic reticulum lumen	1
secretory granule lumen	1
host cell Golgi membrane	1
astral microtubule	1
cell cortex	1
cytoplasmic dynein complex	1
dynein complex	1
lamellipodium membrane	1
spindle pole body	1
mRNA cleavage and polyadenylation specificity factor complex	1
chromosome, telomeric region	1
Cul4-RING E3 ubiquitin ligase complex	1
Cul4A-RING E3 ubiquitin ligase complex	1
site of double-strand break	1
apical plasma membrane	1
endocytic vesicle	1
focal adhesion	1
intercellular canaliculus	1
lamellipodium	1
viral nucleocapsid	1
