# Supplementary material for: Identifying and profiling structural similarities between Spike of SARS-CoV-2 and other viral or host proteins with Machaon
Source: Commun Biol. 2023 Jul 19;6:752. doi: 10.1038/s42003-023-05076-7 (PMC10356814; doi:10.1038/s42003-023-05076-7)
Supplement: Supplementary file 6 — Supplementary Data 3 [file 42003_2023_5076_MOESM6_ESM.zip › 7T9K_A_whole/candidates/7T9K_A-merged-notenriched.csv]

structureId	b-phipsi	w-rdist	t-alpha	cluster	originalLabels	outlierScores	probabilities
7T9K_A	0.0	0.0	0.0
6NB7_B	0.003091398717068	0.1799757898241243	0.0024291497975714	0.0	-1.0	0.3058319034667714	0.0
6Q07_C	0.0004401452450787	0.6638762853766804	0.0105263157894746	0.0	0.0	0.23138069721773719	1.0
6Q05_A	0.0003856870428843	0.6638445491714395	0.0145748987854257	0.0	0.0	0.23138069721773719	1.0
6Q05_C	0.0003860572628206	0.6638450466908298	0.0161943319838058	0.0	0.0	0.23138069721773719	1.0
6NZK_A	0.0036099286046897	0.4393790920477498	0.0016194331983807	0.0	0.0	0.483382548605971	0.5166174513940289
6NB6_B	0.0027442569417597	0.2177976880669384	0.0121457489878544	0.0	-1.0	0.024167876478557438	0.0
6Q07_A	0.0004401601655251	0.663876947560505	0.0178137651821868	0.0	0.0	0.23138069721773719	1.0
6NZK_B	0.0036087188315619	0.4393772129176413	0.0064777327935223	0.0	0.0	0.483382548605971	0.5166174513940289
6Q04_A	0.0004393765586009	0.6638762896239243	0.0202429149797578	0.0	0.0	0.23138069721773719	1.0
6NZK_C	0.0036099448620096	0.4393805429796098	0.007287449392713	0.0	0.0	0.483382548605971	0.5166174513940289
6NB6_C	0.0021316032229944	0.3479497479392427	0.0189768976897686	0.0	0.0	0.483382548605971	0.5166174513940289
6OHW_A	0.002362195309378	0.4313768127830457	0.0240464344941957	0.0	0.0	0.483382548605971	0.5166174513940289
6OHW_C	0.0023619320160174	0.4313775136582531	0.0248962655601654	0.0	0.0	0.483382548605971	0.5166174513940289
6ZTZ_O	0.0088119271823403	0.597242862824207	0.0008097165991904	0.0	0.0	0.1258105172765264	0.8741894827234736
6NB6_A	0.0025352129010139	0.6370192785049535	0.0189768976897686	0.0	0.0	0.23138069721773719	1.0
6OHW_B	0.0023630080368681	0.4313783958518054	0.0248962655601654	0.0	0.0	0.483382548605971	0.5166174513940289
6Q06_A	0.0004397147917847	0.6638774229810502	0.0323886639676116	0.0	0.0	0.23138069721773719	1.0
6Q06_C	0.0004395904674467	0.6638778704443644	0.0323886639676116	0.0	0.0	0.23138069721773719	1.0
6CRX_C	0.0069334364729139	0.6457717693601537	0.0089869281045744	0.0	0.0	0.23138069721773719	1.0
6Q04_C	0.0004395391011559	0.663875969357349	0.0380566801619437	0.0	0.0	0.23138069721773719	1.0
6ZGF_B	0.0060303639675874	0.6031412459248479	0.0161943319838058	0.0	0.0	0.23138069721773719	1.0
6CRX_B	0.0048686965156202	0.3021605429778976	0.0266001662510388	0.0	0.0	0.483382548605971	0.5166174513940289
6IXA_B	0.0008881100009877	0.8566345809866918	0.004858299595142	0.0	0.0	0.0	1.0
6JX7_C	0.011279241324501	0.56793043827397	0.0032388663967615	0.0	0.0	0.13208075933502386	0.8679192406649762
5FOB_B	0.0060292725878742	0.7017381834435381	0.0098119378577263	0.0	0.0	0.23138069721773719	1.0
6CS2_B	0.0097599620665246	0.3116986592818587	0.0139573070607545	0.0	0.0	0.483382548605971	0.5166174513940289
6VSJ_A	0.0063315847584802	0.6858034097889169	0.0131255127153402	0.0	0.0	0.23138069721773719	1.0
6XF8_A	0.0070524897594991	0.6184579735360741	0.0218623481781379	0.0	0.0	0.23138069721773719	1.0
6IXA_A	0.0008882745956008	0.8566345823821098	0.0131255127153402	0.0	0.0	0.0	1.0
6ZGF_C	0.0061759393370168	0.6031405267649358	0.025101214574899	0.0	0.0	0.23138069721773719	1.0
6CRW_A	0.0057445937795795	0.648041375246541	0.0259109311740892	0.0	0.0	0.23138069721773719	1.0
6NB4_A	0.0008701200655036	0.5607670610686196	0.0582995951417006	0.0	0.0	0.32996069556190666	0.6700393044380933
6CRX_A	0.0082803478842598	0.324075366811196	0.0299595141700412	0.0	0.0	0.483382548605971	0.5166174513940289
6CRW_B	0.0071371029496949	0.4798094918767955	0.0291666666666661	0.0	0.0	0.483382548605971	0.5166174513940289
6VSJ_C	0.0063312550890108	0.6858015236238371	0.0223509933774825	0.0	0.0	0.23138069721773719	1.0
6CS1_C	0.0120167192008851	0.6459820510262776	0.0113360323886644	0.0	0.0	0.23138069721773719	1.0
6NB7_A	0.003133069752833	0.2021548346114093	0.0510638297872334	0.0	-1.0	0.10746011542602892	0.0
6CS1_A	0.0095262455680173	0.3294704528122921	0.0291666666666661	0.0	0.0	0.483382548605971	0.5166174513940289
6CS0_C	0.0099531653531586	0.688639774619648	0.0131255127153402	0.0	0.0	0.23138069721773719	1.0
6CRZ_C	0.0099531653531586	0.688639774619648	0.0131255127153402	0.0	0.0	0.23138069721773719	1.0
3NW8_C	0.0030355838354137	0.8443969461064706	0.0153846153846162	0.0	0.0	0.0	1.0
6U7K_A	0.0006429769892606	0.9092617533079866	0.0122950819672131	0.0	0.0	0.14791689732110455	1.0
6U7K_C	0.0007633370201052	0.9087122657773418	0.0121457489878544	0.0	0.0	0.1386212611373024	1.0
6CRW_C	0.0078954217473638	0.6875592188528438	0.0223509933774825	0.0	0.0	0.23138069721773719	1.0
6NB3_A	0.0010397566953064	0.5620616924788715	0.0655870445344137	0.0	0.0	0.37409495887340044	0.6259050411265995
6CS1_B	0.0072741966693078	0.3064747985894472	0.0448392554991539	0.0	0.0	0.483382548605971	0.5166174513940289
3NWD_A	0.001435805246409	0.8343107793839433	0.0348178137651826	0.0	0.0	0.0	1.0
3JCL_B	0.0028106346941853	0.8717665271794097	0.0089068825910936	0.0	0.0	0.0	1.0
5SZS_A	0.0017116596036782	0.8770307179866828	0.0129554655870445	0.0	0.0	0.0	1.0
6IXB_A	0.0002412323611292	0.9754154909759912	0.0032493907392354	0.0	0.0	0.13423643734876883	1.0
6VN1_B	0.0021811614293543	0.8912270335260367	0.0065199674001625	0.0	0.0	0.0	1.0
6IXB_C	0.0002413049183314	0.9754155955740852	0.0032493907392354	0.0	0.0	0.13423842637566563	1.0
5X59_A	0.0100079448112926	0.3577102382732484	0.0360738255033548	0.0	0.0	0.483382548605971	0.5166174513940289
6CS0_A	0.0071914410511435	0.6507453016435114	0.0395622895622886	0.0	0.0	0.23138069721773719	1.0
6CRZ_A	0.0071914410511435	0.6507453016435114	0.0395622895622886	0.0	0.0	0.23138069721773719	1.0
6JX7_B	0.0112799749531775	0.5679306455070228	0.0300250208507084	0.0	0.0	0.0327378543118346	0.9672621456881654
6ZGF_A	0.0061745473955514	0.6031395903367095	0.0485829959514172	0.0	0.0	0.06349179731184035	0.9365082026881597
6VV5_A	0.0010112063461241	0.9667022415894352	0.004858299595142	0.0	0.0	0.0	1.0
4HSI_A	0.0016004064772771	0.842528303595074	0.0372469635627532	0.0	0.0	0.0	1.0
6CRZ_B	0.0096358498909943	0.483109914380385	0.0445344129554661	0.0	0.0	0.483382548605971	0.5166174513940289
6CS0_B	0.0096358498909943	0.483109914380385	0.0445344129554661	0.0	0.0	0.483382548605971	0.5166174513940289
4BOM_C	0.009053201239895	0.8632958600849086	0.0	0.0	0.0	0.0	1.0
3NWF_C	0.0015869528556811	0.841970974421119	0.0396761133603245	0.0	0.0	0.0	1.0
3NW8_A	0.0030052631978362	0.845398305620134	0.0307692307692317	0.0	0.0	0.0	1.0
5X5B_C	0.0088525490145229	0.8334931592112863	0.0240464344941957	0.0	0.0	0.0	1.0
6NB4_C	0.0019333569658896	0.911650783117224	0.0198183319570601	0.0	0.0	0.0	1.0
5X5F_C	0.0094689233084599	0.2859014388338571	0.0546541417591797	0.0	0.0	0.483382548605971	0.5166174513940289
5X58_C	0.0068699313711381	0.8286431247014657	0.0326086956521736	0.0	0.0	0.0	1.0
6IXA_C	0.0008887244910331	0.8566347577611739	0.0457239627434373	0.0	0.0	0.0	1.0
6Q05_B	0.0003857195792486	0.6638424281238391	0.0850202429149802	0.0	0.0	0.15511792490874454	0.8448820750912555
6VSJ_B	0.0063316181514433	0.6858013122613493	0.0510638297872334	0.0	0.0	0.23138069721773719	1.0
5SZS_B	0.0017119433037909	0.8770310996851652	0.0283400809716605	0.0	0.0	0.0	1.0
3JCL_A	0.0028106313239675	0.8717670559010444	0.0257475083056475	0.0	0.0	0.0	1.0
6VV5_B	0.0010108425019229	0.9667015264138884	0.0194331983805673	0.0	0.0	0.0	1.0
5X59_C	0.0099803460004391	0.3577153416587814	0.0546541417591797	0.0	0.0	0.483382548605971	0.5166174513940289
6Q07_B	0.000440040349484	0.6638767086953553	0.0866396761133612	0.0	0.0	0.13923257374317172	0.8607674262568283
6BM8_A	0.0029022025542613	0.9361738765179098	0.0178137651821868	0.0	0.0	0.0	1.0
5X5F_A	0.010086285662155	0.7481758001373442	0.0404380791912377	0.0	0.0	0.24165270418152285	1.0
6M15_C	0.0011204369105729	0.9533347220831712	0.0266001662510388	0.0	0.0	0.0	1.0
6Q04_B	0.0004386942812818	0.6638766596945412	0.1117408906882595	0.0	0.0	0.04936168931444201	0.950638310685558
6ODM_W	0.0202691335118697	0.6578135636505348	0.0210526315789474	0.0	0.0	0.23138069721773719	1.0
6ACD_A	0.0150608712208409	0.7021635272852668	0.0274542429284518	0.0	0.0	0.23138069721773719	1.0
6ESC_A	0.0037481730026484	0.8715699574150947	0.0343383584589607	0.0	0.0	0.0	1.0
6M15_B	0.0011201710086997	0.9533549262426614	0.0299595141700412	0.0	0.0	0.0	1.0
5X58_A	0.0065345187213945	0.829386956444812	0.0501700680272103	0.0	0.0	0.0	1.0
3NWD_C	0.0036571327152846	0.8333464793529524	0.0558704453441303	0.0	0.0	0.0	1.0
6CV0_B	0.0142679104204956	0.7818380014650252	0.0283400809716605	0.0	0.0	0.23138069721773719	1.0
6ACG_C	0.0264581161502136	0.5468349059336325	0.0056680161943325	0.0	0.0	0.4040506088989544	0.5959493911010456
6U7K_B	0.0004346546285634	0.909351158852452	0.0518218623481787	0.0	0.0	0.015618828935694266	0.9843811710643058
5XLR_C	0.0137428429470729	0.7673195561248943	0.03781512605042	0.0	0.0	0.23138069721773719	1.0
7BR8_W	0.0233004337449579	0.7704422932517403	0.0008103727714741	0.0	0.0	0.054858219614615865	0.9451417803853841
6IXB_B	0.000241325852266	0.9754150287773594	0.0380566801619437	0.0	0.0	0.0	1.0
6Q06_B	0.0004395853678506	0.6638774334333712	0.128744939271256	0.0	0.0	0.04936168931444201	0.950638310685558
6M15_A	0.0011210106162928	0.9533354182303512	0.0360738255033548	0.0	0.0	0.0	1.0
6NB7_C	0.0023806357148019	0.2718114687430905	0.1257976298997263	0.0	-1.0	0.10043860517337355	0.0
6VV5_C	0.0010114944572081	0.9667027984230614	0.0348178137651826	0.0	0.0	0.0	1.0
4HSI_C	0.0024331267206327	0.8409044732203672	0.0647773279352235	0.0	0.0	0.0	1.0
3JCL_C	0.0028106071901308	0.871766632745236	0.0474978795589473	0.0	0.0	0.0	1.0
5X59_B	0.0100301374879977	0.3577105704023922	0.07391304347826	0.0	0.0	0.483382548605971	0.5166174513940289
5X5C_B	0.0103679712291149	0.7590062307373076	0.0546541417591797	0.0	0.0	0.23138069721773719	1.0
6M16_B	0.011314295096876	0.9458772838709916	0.0032493907392354	0.0	0.0	0.0	1.0
6BFU_B	0.0010656622297897	1.0117351497968337	0.0283400809716605	0.0	0.0	0.049298219412984255	1.0
6BFU_C	0.0010652822022118	1.011732787296007	0.0299595141700412	0.0	0.0	0.049298219412984255	1.0
6NB3_C	0.001368718151635	0.5553141249350912	0.1489878542510125	0.0	-1.0	0.13483600611457275	0.0
6ACK_A	0.0173171535773188	0.749603245402917	0.0291666666666661	0.0	0.0	0.23138069721773719	1.0
3NWA_A	0.0030015485941642	0.8387022299780152	0.0692640692640689	0.0	0.0	0.0	1.0
6M16_A	0.0113164091587143	0.945856639076376	0.0089869281045744	0.0	0.0	0.0	1.0
6ACD_C	0.0155277598125675	0.4922582016230391	0.0546541417591797	0.0	0.0	0.483382548605971	0.5166174513940289
7BQX_W	0.0265572707882646	0.7626437538662004	0.004858299595142	0.0	0.0	0.23430695551065608	1.0
5XJ0_C	0.0053399680529913	1.1456677609710637	0.0048820179007322	0.0	0.0	0.24370460360485635	1.0
6M16_C	0.011314810464156	0.945857066395332	0.011466011466011	0.0	0.0	0.0	1.0
4L1R_B	0.0039298802565415	0.8420853372504856	0.0683391003460198	0.0	0.0	0.0	1.0
6SUQ_A	0.0056641305403214	0.8274283024181792	0.0728744939271259	0.0	0.0	0.0	1.0
6U7H_A	0.002821333956631	1.0863684726087115	0.0215053763440855	0.0	0.0	0.06109203569020285	0.9389079643097972
5SZS_C	0.001712133560781	0.877030581855663	0.0655870445344137	0.0	0.0	0.04110705298341424	1.0
5X58_B	0.0071268331774344	0.8293515845792203	0.0701906412478328	0.0	0.0	0.0	1.0
5ZVS_H	0.0234616348731732	0.6310394401333496	0.0352053646269905	0.0	0.0	0.23138069721773719	1.0
3NWF_B	0.0016488855397142	0.8286125750179201	0.105640107430617	0.0	0.0	0.0	1.0
6ACJ_A	0.0196980642266684	0.7325102077572659	0.0386879730866269	0.0	0.0	0.23138069721773719	1.0
5X5C_C	0.0094207436545226	0.3800224902962605	0.105640107430617	0.0	0.0	0.483382548605971	0.5166174513940289
6W2D_P	0.0149969543312706	0.7139662541027378	0.052855924978687	0.0	0.0	0.23138069721773719	1.0
6RID_B	0.0077683202167046	1.128797119376176	0.0081632653061223	0.0	0.0	0.24370460360485635	1.0
5X5C_A	0.0107604899813569	0.357566124589233	0.096802841918294	0.0	0.0	0.483382548605971	0.5166174513940289
6ODM_T	0.0202298731130888	0.6749393875461308	0.0448392554991539	0.0	0.0	0.23138069721773719	1.0
3NWF_A	0.0016977129930878	0.8394279001140719	0.096802841918294	0.0	0.0	0.0	1.0
3NWA_C	0.0019883001475028	0.8384647972129001	0.098754448398576	0.0	0.0	0.0	1.0
3NWA_D	0.0018446855089868	0.8396984738293785	0.0997328584149597	0.0	0.0	0.0	1.0
3NWD_D	0.001056962500626	0.8316825242165733	0.1435185185185183	0.0	0.0	0.0	1.0
5YS6_A	0.0031773294957753	0.8703641324075468	0.0683391003460198	0.0	0.0	0.0	1.0
6ACG_B	0.0199253304061404	0.7061977358188106	0.0457239627434373	0.0	0.0	0.23138069721773719	1.0
6JX7_A	0.0112783968195498	0.5679296424928271	0.0979757085020247	0.0	0.0	0.43273254663765814	0.5672674533623419
5X5B_A	0.0070107916534505	0.7238993124668688	0.097777777777777	0.0	0.0	0.11929615231839295	0.880703847681607
5X5F_B	0.010056759625268	0.7580479689793918	0.0776614310645724	0.0	0.0	0.23138069721773719	1.0
4L1R_A	0.0040082813715416	0.8419494464196937	0.0804899387576552	0.0	0.0	0.0	1.0
6ACC_A	0.0168334247579117	0.7045693213339135	0.0546541417591797	0.0	0.0	0.23138069721773719	1.0
5ZVT_W	0.0067782876506181	0.8217377937680622	0.0842844600526775	0.0	0.0	0.0	1.0
3IYL_W	0.0067782876506181	0.8217377937680622	0.0842844600526775	0.0	0.0	0.0	1.0
4HSI_D	0.0025104979146722	0.8393602850487513	0.1106115107913663	0.0	0.0	0.0	1.0
3NWF_D	0.002468129497658	0.838567538749181	0.1126126126126121	0.0	0.0	0.0	1.0
6ACG_A	0.0197253086697807	0.7137223755092277	0.0510638297872334	0.0	0.0	0.23138069721773719	1.0
6B7N_C	0.0119224021293931	1.01488783123764	0.0137651821862352	0.0	0.0	0.049298219412984255	1.0
6U7H_B	0.0028213473700995	1.0863678802284429	0.0386879730866269	0.0	0.0	0.11084874113050265	0.8891512588694973
6ACC_C	0.0168585342280558	0.7045430823049791	0.0628227194492252	0.0	0.0	0.23138069721773719	1.0
4BOM_B	0.0036811201693753	0.8662301601246136	0.0757839721254354	0.0	0.0	0.0	1.0
6M39_C	0.0141895021070221	1.016566453388164	0.0098119378577263	0.0	0.0	0.049298219412984255	1.0
6ACK_B	0.0133414446008092	0.7433513061925111	0.0804899387576552	0.0	0.0	0.0194462769489066	0.9805537230510935
6GOV_X	0.0142440922536221	0.9350322157302838	0.0267206477732797	0.0	0.0	0.0	1.0
4HSI_B	0.003897484983557	0.837145654691603	0.1196736174070716	0.0	0.0	0.0	1.0
6RFL_B	0.0114304341996819	1.1380888334964356	0.0137651821862352	0.0	0.0	0.24370460360485635	1.0
5X5B_B	0.0092664403140221	0.833491884105114	0.0842844600526775	0.0	0.0	0.0	1.0
6ACJ_C	0.0292106995956171	0.4108637526155503	0.0466101694915253	0.0	0.0	0.483382548605971	0.5166174513940289
5XLR_A	0.0137377839262386	0.76731970124625	0.0804899387576552	0.0	0.0	0.23138069721773719	1.0
6GML_B	0.0087880741243875	1.1889241126816854	0.0215053763440855	0.0	0.0	0.24370460360485635	1.0
1EJ6_A	0.0034894122892386	0.7934537237800878	0.1684011352885517	0.0	0.0	0.006485373607355859	0.9935146263926441
2OBE_B	0.0017445555177384	1.167322596794079	0.0457239627434373	0.0	0.0	0.24370460360485635	1.0
6RIE_B	0.0078294930019779	1.1240335822598069	0.0283097418817646	0.0	0.0	0.24370460360485635	1.0
6B7N_A	0.0119182745394199	1.0148883145958936	0.0240464344941957	0.0	0.0	0.049298219412984255	1.0
5N2E_A	0.0090969821171952	1.2645375328745598	0.0172981878088955	0.0	0.0	0.3242286641243773	1.0
3AVX_A	0.0106133131449942	1.1580687476074316	0.0194331983805673	0.0	0.0	0.24370460360485635	1.0
7BR7_l	0.0314138060507936	0.804437239424659	0.0218623481781379	0.0	0.0	0.11170281829546026	0.8882971817045398
3NWD_B	0.0016877834966154	0.8470450200004029	0.1585365853658533	0.0	0.0	0.0	1.0
6BFU_A	0.0010648275700625	1.0117340233970191	0.0696356275303649	0.0	0.0	0.049298219412984255	1.0
5N2H_A	0.0087705752531616	1.2631162895118475	0.0223509933774825	0.0	0.0	0.18351689568368512	1.0
6ACK_C	0.0206056250582519	0.4105801449633303	0.0804899387576552	0.0	0.0	0.483382548605971	0.5166174513940289
5XJ0_D	0.0154822666444809	0.9416751020496048	0.0274542429284518	0.0	0.0	0.0	1.0
3NW8_B	0.002125167097465	0.8470893182178478	0.1596244131455397	0.0	0.0	0.0	1.0
3NW8_D	0.0037186114559316	0.842595331470755	0.1372007366482501	0.0	0.0	0.0	1.0
6NB3_B	0.0013397749547442	0.9226864859165952	0.100713012477718	0.0	0.0	0.14705303224104332	1.0
6CV0_A	0.0142687464375081	0.7818360991787461	0.0833333333333332	0.0	0.0	0.23138069721773719	1.0
6VN1_A	0.002179293689248	0.8912297920210139	0.1066308243727593	0.0	0.0	0.04215066807507394	1.0
7BR7_S	0.0430901068166515	0.7641877445429958	0.0181368507831816	0.0	0.0	0.23138069721773719	1.0
3FVC_A	0.0038757478675506	0.8266491248723488	0.1978661493695432	0.0	0.0	0.19643800129739122	1.0
3NWA_B	0.0024613467493322	0.8403223060020717	0.1955469506292346	0.0	0.0	0.0203442797050425	1.0
4BOM_A	0.0043559181821627	0.8626764395397628	0.1076233183856494	0.0	0.0	0.0	1.0
6NB4_B	0.0015378437759169	0.9181874640850968	0.1116111611161105	0.0	0.0	0.0	1.0
3AVY_A	0.013808446377426	1.158196714078789	0.0210526315789474	0.0	0.0	0.24370460360485635	1.0
2GUM_B	0.0039778993336273	0.8631813557385656	0.1126126126126121	0.0	0.0	0.0	1.0
5XLR_B	0.0140458605842433	0.7673200151586952	0.1086175942549363	0.0	0.0	0.23138069721773719	1.0
6VN1_C	0.0021787879109496	0.8912301502300928	0.1309523809523802	0.0	0.0	0.0	1.0
3ZIF_C	0.0203010597387997	1.1618005989209916	0.0008097165991904	0.0	0.0	0.24370460360485635	1.0
6R9G_C	0.0186374764163794	0.9393296718314744	0.0317460317460316	0.0	0.0	0.0	1.0
6ACC_B	0.0168507507240004	0.704565193574297	0.0909893992932853	0.0	0.0	0.04936168931444201	0.950638310685558
6ACD_B	0.0158634283131575	0.6928584351392924	0.1096136567834673	0.0	0.0	0.04936168931444201	0.950638310685558
6VLK_B	0.0052775242596956	0.8814311278374012	0.1086175942549363	0.0	0.0	0.0	1.0
6W2D_J	0.0128743046649095	0.7198185131384967	0.1661945231350323	0.0	0.0	0.36042015406661265	0.6395798459333873
3AVV_A	0.0160489570716078	1.1638652094702435	0.0145748987854257	0.0	0.0	0.24370460360485635	1.0
5CXF_A	0.0116805180354475	0.9271974212152104	0.0674157303370779	0.0	0.0	0.014552412708190694	1.0
6RIC_A	0.0220757246311466	1.067169436587622	0.0048820179007322	0.0	0.0	0.05428155446206279	0.9457184455379373
5H0S_C	0.023678072500729	1.0416801985963169	0.0016220600162202	0.0	0.0	0.1638391961872446	1.0
6GOV_Y	0.0249056708962945	0.9697611734850742	0.0106382978723404	0.0	0.0	0.0	1.0
6CV0_C	0.0142722351364691	0.7818385407836215	0.1257976298997263	0.0	0.0	0.23138069721773719	1.0
6M39_B	0.0141879063018429	1.0165655112783814	0.0395622895622886	0.0	0.0	0.049298219412984255	1.0
3AVT_A	0.0129286229009379	1.1587085178457412	0.0364372469635632	0.0	0.0	0.24370460360485635	1.0
6W2E_J	0.0144572561311483	0.7664713315400278	0.1340679522497698	0.0	0.0	0.23138069721773719	1.0
3AVW_A	0.0114141296610083	1.1571732086308422	0.0404858299595141	0.0	0.0	0.24370460360485635	1.0
7BQX_T	0.0305452049662198	0.920783447627398	0.0129554655870445	0.0	0.0	0.0759651459195714	1.0
6J9E_C	0.0087704636997637	1.0262955716288098	0.0607287449392717	0.0	0.0	0.049298219412984255	1.0
6B7N_B	0.0119150759041557	1.0148876716261064	0.0519591141396933	0.0	0.0	0.049298219412984255	1.0
2DTU_A	0.0142865550982852	1.3007053817571188	0.0206611570247932	0.0	0.0	0.0	1.0
6GML_A	0.0255331487698028	1.0039829714044433	0.0040485829959515	0.0	0.0	0.18099196036700618	1.0
7BR8_T	0.031352890961373	0.9361274894598146	0.0057003257328986	0.0	0.0	0.0	1.0
5N2G_A	0.0088750057783682	1.2637944515052832	0.0466101694915253	0.0	0.0	0.17777505297389645	1.0
6U7H_C	0.0028211589751532	1.0863682780119273	0.0767218831734961	0.0	0.0	0.05199445101414331	0.9480055489858566
6W2E_N	0.0292653127848236	0.6234833635543754	0.0720486111111102	0.0	0.0	0.2934391785202473	0.7065608214797526
3VNV_A	0.0104392312627614	1.158321827855065	0.0469635627530369	0.0	0.0	0.24370460360485635	1.0
7BR8_l	0.0329772780037269	0.8148742918647413	0.0457239627434373	0.0	0.0	0.23138069721773719	1.0
3ZIF_F	0.0202931164124278	1.1617995824900935	0.0139573070607545	0.0	0.0	0.24370460360485635	1.0
6VLK_A	0.0042247372748272	0.8791852394053018	0.1509785647716677	0.0	0.0	0.11972514837136028	1.0
6FUW_A	0.0123276333132895	1.2592124961629625	0.0395622895622886	0.0	0.0	0.14290332815841827	1.0
6FBS_A	0.0123285111729437	1.2592124106052562	0.0395622895622886	0.0	0.0	0.1429086072283025	1.0
5I08_A	0.0098205553293148	0.914449831217248	0.0871478873239437	0.0	0.0	0.0	1.0
2OBE_C	0.0013695158040587	1.1636326624799376	0.082383873794916	0.0	0.0	0.01209768766811847	0.9879023123318815
6QPF_I	0.0175132121014851	1.2361038023410742	0.0206611570247932	0.0	0.0	0.34017343502840364	1.0
3J6Q_A	0.0139511110184639	0.8785566493838743	0.0814360770577933	0.0	0.0	0.0	1.0
6GSH_B	0.0087200180843238	1.3870895330773605	0.0206611570247932	0.0	0.0	0.2128646560174153	1.0
5LDN_A	0.0041643770458319	1.1285430297803314	0.0720486111111102	0.0	0.0	0.24370460360485635	1.0
5JK7_B	0.0111417643215878	1.263001647968657	0.0457239627434373	0.0	0.0	0.1303866464480475	1.0
5I08_C	0.0098199750435796	0.9144502529210252	0.0919540229885056	0.0	0.0	0.0	1.0
2DY4_A	0.0194864327888128	1.2979171214211265	0.0106382978723404	0.0	0.0	0.0	1.0
6OE3_A	0.0032839035666059	1.279801115678434	0.0674157303370779	0.0	0.0	0.0	1.0
1SV5_A	0.0055947052416454	1.2890079997499833	0.059176672384219	0.0	0.0	0.0	1.0
1RTD_A	0.0052128040032724	1.3138260452552255	0.0466101694915253	0.0	0.0	0.0	1.0
6ALG_I	0.0109133646845077	1.0174550132527076	0.0631578947368425	0.0	0.0	0.049298219412984255	1.0
3RMB_A	0.0171613097671661	1.3020913832166097	0.0164609053497937	0.0	0.0	0.0	1.0
6CS2_A	0.008342812681633	0.9811366606984908	0.0776614310645724	0.0	0.0	0.15859967304117206	1.0
6W2D_K	0.0218701385087653	0.6695527561909299	0.1217075386012711	0.0	0.0	0.04936168931444201	0.950638310685558
3RMD_C	0.0185104822281592	1.3095707263738103	0.007340946166394	0.0	0.0	0.0	1.0
6ODM_S	0.0162922169737798	0.7748068041271987	0.1467038068709372	0.0	0.0	0.23138069721773719	1.0
3RMA_A	0.0152955576474674	1.3007966024708577	0.0240464344941957	0.0	0.0	0.0	1.0
5Z58_3	0.0056882134562259	1.23676844691111	0.0683391003460198	0.0	0.0	0.3531005345512782	1.0
3AGP_A	0.0138259665990862	1.1588519845023364	0.0469635627530369	0.0	0.0	0.24370460360485635	1.0
5W0K_A	0.0145373502574303	1.3667064906124469	0.007340946166394	0.0	0.0	0.20849446209666758	1.0
6R9B_C	0.0201271594840408	0.970444223701518	0.0439560439560433	0.0	0.0	0.0	1.0
3VNU_A	0.014684980700623	1.162220815430805	0.0388663967611342	0.0	0.0	0.24370460360485635	1.0
6CS2_C	0.0096700365394876	0.9816794024661228	0.0748476936466486	0.0	0.0	0.1382869204052179	1.0
5EFV_B	0.0007825871172976	0.8993525694420567	0.4650059311981014	0.0	0.0	0.38038526568742353	0.6196147343125764
5CXF_B	0.0160769240588804	0.90825551971713	0.0720486111111102	0.0	0.0	0.0	1.0
6ACJ_B	0.0198559614313206	0.7278424522671356	0.1382488479262664	0.0	0.0	0.24260936601874752	0.7573906339812525
6M39_A	0.0141931055513795	1.0165656113607708	0.0573630136986293	0.0	0.0	0.049298219412984255	1.0
3RMC_C	0.0194793804726225	1.309338195029829	0.011466011466011	0.0	0.0	0.0	1.0
3RMC_A	0.0224786876968581	1.3075701007958058	0.0008103727714741	0.0	0.0	0.0	1.0
6ALF_I	0.0106418800621938	1.0164071650203597	0.0704453441295549	0.0	0.0	0.049298219412984255	1.0
4LSN_A	0.0055865898863259	1.2869638125281333	0.0683391003460198	0.0	0.0	0.0	1.0
3RMD_A	0.0168217623566321	1.2982673978395598	0.0248962655601654	0.0	0.0	0.0	1.0
2GUM_A	0.0066399965473195	0.8685611959822461	0.2349999999999996	0.0	0.0	0.07053431735619038	1.0
6DNH_A	0.0076736042746312	1.267279218888953	0.0664939550949912	0.0	0.0	0.0032997283941270804	1.0
5I08_B	0.0098235175979603	0.9144503653043984	0.13198900091659	0.0	0.0	0.1664895224107001	1.0
6K4Y_D	0.0260086388421102	0.980531041888585	0.0242914979757091	0.0	0.0	0.0	1.0
2GUM_C	0.0036758824934095	0.8644833624591644	0.3293864370290633	0.0	0.0	0.13508718501375608	1.0
3TAG_A	0.0141902069027363	1.2980321061138969	0.0448392554991539	0.0	0.0	0.0	1.0
4ICL_A	0.003447992396554	1.2660624581013675	0.082383873794916	0.0	0.0	0.0	1.0
3J6Q_B	0.0139748966402886	0.8785308169966851	0.1237488626023655	0.0	0.0	0.0	1.0
6RFL_A	0.0215781961567005	1.031724810918829	0.0388663967611342	0.0	0.0	0.049298219412984255	1.0
7BR8_S	0.0364994926967672	0.7759956219427092	0.0628227194492252	0.0	0.0	0.23138069721773719	1.0
5ZVS_F	0.0193594472072309	0.6256211552142047	0.2705761316872421	0.0	0.0	0.554950621482086	0.44504937851791404
3KLE_A	0.0077646773018309	1.3065647709876187	0.0646551724137924	0.0	0.0	0.0	1.0
6RJ9_C	0.025394670180248	1.117199818440397	0.0231980115990051	0.0	0.0	0.24370460360485635	1.0
3DUZ_A	0.0019060481775953	0.97359576967661	0.228855721393034	0.0	0.0	0.12801921460168353	0.8719807853983165
5H0S_B	0.0131247661845776	1.0499811704005273	0.071118820468343	0.0	0.0	0.18618528337809964	1.0
3SUC_A	0.0292037093839968	0.8592763684949983	0.0573630136986293	0.0	0.0	0.11119115717239214	1.0
4QNL_A	0.0046233647092204	0.9339272968373032	0.2167487684729059	0.0	0.0	0.2024912487387739	1.0
7BR7_T	0.0313492771867727	0.9227109811823712	0.0369437447523086	0.0	0.0	0.0	1.0
5FMZ_D	0.0297431320458886	0.8465716712301854	0.0655737704918029	0.0	0.0	0.021224991600689573	1.0
1TV6_A	0.0065438863014019	1.2977023689556522	0.0748476936466486	0.0	0.0	0.0	1.0
3AVU_A	0.0164077152509829	1.1607279923570355	0.0502024291497982	0.0	0.0	0.24370460360485635	1.0
4L72_A	0.0020353535922944	1.4299252344493354	0.0646551724137924	0.0	0.0	0.27522145406546644	0.7247785459345335
6W2D_O	0.0219056960577466	0.7977798831279536	0.1435185185185183	0.0	0.0	0.23138069721773719	1.0
6JNX_C	0.0099309839560129	0.9489540985557422	0.134412955465587	0.0	0.0	0.10180740000900787	1.0
4OJ5_A	0.0125425181250213	0.8398754156971417	0.3166311300639652	0.0	0.0	0.13508718501375608	1.0
6URO_A	0.0096196349098746	1.271475247860999	0.071118820468343	0.0	0.0	0.0	1.0
1WAF_B	0.027748380031246	1.3057253320256674	0.0008103727714741	0.0	0.0	0.0	1.0
6RFL_I	0.0402853644143598	0.832721025167177	0.059176672384219	0.0	0.0	0.22170341164718815	1.0
4H4M_A	0.0044960195853218	1.2813557135759543	0.0842844600526775	0.0	0.0	0.0	1.0
6ALH_I	0.0154064160187615	1.013074128367114	0.0680161943319843	0.0	0.0	0.049298219412984255	1.0
6RR7_C	0.0092724214016817	1.2359890141572856	0.0785425101214583	0.0	0.0	0.35815602464669366	1.0
6W2D_N	0.0253866756482952	0.6277882276032789	0.1863592699327569	0.0	0.0	0.2747426114668303	0.7252573885331697
4OJ5_B	0.0125000356101034	0.8482714211103195	0.2771458117890377	0.0	0.0	0.1717062080501108	1.0
6RR7_A	0.0206006538708153	0.8348205795894607	0.1554655870445351	0.0	0.0	0.0	1.0
4OJ6_A	0.0137740828152887	0.8394165274092658	0.3236870310825286	0.0	0.0	0.13508718501375608	1.0
6QPF_A	0.0227356336184915	0.8385103676492863	0.1257976298997263	0.0	0.0	0.0	1.0
6W2E_K	0.0256021855351857	0.6680274416148069	0.1488372093023253	0.0	0.0	0.04936168931444201	0.950638310685558
1URJ_A	0.0181979933140855	1.3090999547638682	0.030884808013355	0.0	0.0	0.0	1.0
1SUQ_A	0.0056623177967896	1.2746545107858125	0.0871478873239437	0.0	0.0	0.0	1.0
6J9F_C	0.0139214164757277	1.005818119906433	0.0817813765182189	0.0	0.0	0.049298219412984255	1.0
3WOD_D	0.0144455138942951	0.9378164702855876	0.1036437246963564	0.0	0.0	0.0	1.0
6K4Y_C	0.0130020827483181	0.9544892891040652	0.1190283400809717	0.0	0.0	0.03606987297153897	1.0
5C6T_A	0.0039227724861657	0.9096449623840966	0.4034090909090906	0.0	0.0	0.32361391012394336	0.6763860898760566
5ZVS_J	0.0239889717996098	0.6250362132152494	0.2362362362362362	0.0	0.0	0.40478563884667534	0.5952143611533247
3ZIF_H	0.0212789646337172	1.161780522338955	0.0448392554991539	0.0	0.0	0.24370460360485635	1.0
6PPD_T	0.0301679188762787	0.681970530112553	0.1186594202898547	0.0	0.0	0.04936168931444201	0.950638310685558
6QAJ_A	0.0714314422559505	0.9689472554235417	0.0064777327935223	0.0	0.0	0.2855104319386885	0.7144895680613115
6Z6G_A	0.0541512250303443	0.9774667861619152	0.0105263157894746	0.0	0.0	0.023027866388117255	0.9769721336118827
6PPH_4	0.0348939381211942	0.7946087764312673	0.0748476936466486	0.0	0.0	0.23138069721773719	1.0
4LK0_D	0.0245875127643221	0.9832092185054332	0.0461538461538466	0.0	0.0	0.0	1.0
6RIC_B	0.0093164076907609	1.1480859734164088	0.0881057268722467	0.0	0.0	0.24370460360485635	1.0
6XF7_C	0.0223670207634908	1.042396685722648	0.0492778249787593	0.0	0.0	0.05118798991151825	1.0
5TEP_A	0.0074553113163269	1.2747413827235048	0.0842844600526775	0.0	0.0	0.0	1.0
6BSJ_A	0.0075281535266563	1.2828435867889254	0.0833333333333332	0.0	0.0	0.0	1.0
5GNQ_B	0.0141822363943093	1.312331320963711	0.051012145748988	0.0	0.0	0.0	1.0
6PPH_T	0.0305908318442042	0.6802402629311964	0.1237488626023655	0.0	0.0	0.04936168931444201	0.950638310685558
4OJ6_B	0.0146264172270444	0.8449692092350725	0.2745098039215676	0.0	0.0	0.13508718501375608	1.0
3KLE_E	0.0075462015371383	1.306838238573189	0.0776614310645724	0.0	0.0	0.0	1.0
6J9E_D	0.021101746045435	1.0804428104066417	0.0534412955465588	0.0	0.0	0.24370460360485635	1.0
3RMA_C	0.0216712729195618	1.312734311345063	0.0231980115990051	0.0	0.0	0.0	1.0
2HYE_A	0.0334084768072154	1.243213490793804	0.007340946166394	0.0	0.0	0.434648804814852	1.0
3IZX_C	0.0425736285454988	1.0460284997779945	0.0105263157894746	0.0	0.0	0.1638391961872446	1.0
3J6Q_E	0.0143828390279624	0.8786129146079908	0.1818181818181812	0.0	0.0	0.0	1.0
5AMQ_A	0.056514899369637	1.0617601173834217	0.0016220600162202	0.0	0.0	0.03231161337581449	0.9676883866241855
6QNW_I	0.0177846342852322	1.2417520455573376	0.0537542662116039	0.0	0.0	0.1441634146589929	1.0
6PPB_T	0.0300090313262469	0.6764957798524982	0.1372007366482501	0.0	0.0	0.04936168931444201	0.950638310685558
4OJO_A	0.0128676272382122	0.8402102977466979	0.6249999999999989	0.0	0.0	0.38038526568742353	0.6196147343125764
3KK3_A	0.0040835491768438	1.3209014326848467	0.0804899387576552	0.0	0.0	0.0	1.0
3J17_A	0.0169292599246494	0.879805195650218	0.1309523809523802	0.0	0.0	0.0	1.0
5CXF_C	0.0117474509106754	0.9010820021343968	0.2362362362362362	0.0	0.0	0.2024912487387739	1.0
3L8B_B	0.0146229219728956	1.309837547570485	0.0519591141396933	0.0	0.0	0.0	1.0
3J6Q_C	0.0143785409323029	0.8786166917115161	0.1955469506292346	0.0	0.0	0.0	1.0
4OJO_B	0.0133596908291038	0.8451894857253834	0.5116279069767431	0.0	0.0	0.38038526568742353	0.6196147343125764
6FHH_A	0.0205533534397739	0.8465744623347088	0.1750713606089429	0.0	0.0	0.0	1.0
6PPD_S	0.027304459527556	0.7830332919671465	0.1361545538178463	0.0	0.0	0.23138069721773719	1.0
2DY4_C	0.0163616153691218	1.3111692049087944	0.0448392554991539	0.0	0.0	0.0	1.0
6FHI_A	0.0191570585977125	0.844765911117794	0.2084148727984338	0.0	0.0	0.0	1.0
5C56_A	0.0032174698533991	0.964089814291432	0.3526834611171958	0.0	0.0	0.2187852331702904	0.7812147668297096
3J6Q_D	0.0143844634611863	0.878612004937609	0.2084148727984338	0.0	0.0	0.03906436629496371	1.0
2B5L_B	0.0261802762377779	1.2287007216137054	0.0300250208507084	0.0	0.0	0.4017020962732701	1.0
4FWT_A	0.0174643694112551	1.1669045854297282	0.0639676113360325	0.0	0.0	0.24370460360485635	1.0
6PPH_S	0.0266979006574832	0.7840199388051581	0.1456400742115027	0.0	0.0	0.23138069721773719	1.0
6XZQ_D	0.0230156347024595	1.3582233342248229	0.0139573070607545	0.0	0.0	0.0650687396387568	1.0
4OJL_B	0.013827426486229	0.8453551422429062	0.5153374233128825	0.0	0.0	0.38038526568742353	0.6196147343125764
5WDX_A	0.004213091069657	1.4374496079927426	0.0683391003460198	0.0	0.0	0.35517177878650796	0.644828221213492
3RMD_B	0.0185222924630572	1.3119376533045977	0.0395622895622886	0.0	0.0	0.0	1.0
4WSB_A	0.0186055731598027	0.8557262127028659	0.1886429258902786	0.0	0.0	0.0	1.0
4OJP_A	0.0140522946162983	0.840340953926962	0.6802721088435368	0.0	0.0	0.5747159551376726	0.42528404486232735
6Y6K_A	0.025610391397159	1.2113592445595165	0.0356275303643733	0.0	0.0	0.4532677538746298	1.0
6Z8K_A	0.0462937011593562	0.9715033129125556	0.0259109311740892	0.0	0.0	0.09699391386425592	1.0
3J17_C	0.0124064316115617	0.9612364306075332	0.173954372623573	0.0	0.0	0.07422500915421004	0.92577499084579
4OJL_C	0.013600178411241	0.8476583830184051	0.5437499999999995	0.0	0.0	0.38038526568742353	0.6196147343125764
7BR7_W	0.0274690222307835	0.7659854342968726	0.1672967863894132	0.0	0.0	0.23474967794311696	1.0
6R9B_D	0.0302477305814506	0.992594240513924	0.0404858299595141	0.0	0.0	0.053954914119377716	1.0
4OJ6_C	0.0148522433072392	0.8476823138526564	0.3138297872340416	0.0	0.0	0.13508718501375608	1.0
6QPF_J	0.0237301484635651	0.8256794199999391	0.2060546874999993	0.0	0.0	0.0203442797050425	1.0
6RJD_C	0.0180444723737247	1.1224544074808225	0.0692640692640689	0.0	0.0	0.24370460360485635	1.0
3RMB_C	0.0177175467162899	1.3118278553534937	0.0457239627434373	0.0	0.0	0.0	1.0
3RMA_D	0.0241593925845159	1.30581961720619	0.0317460317460316	0.0	0.0	0.0	1.0
3TAE_A	0.0147616162700896	1.297427490405522	0.0674157303370779	0.0	0.0	0.0	1.0
4OJP_B	0.0134914479171534	0.8486349000411609	0.6228646517739804	0.0	0.0	0.38038526568742353	0.6196147343125764
6R9G_D	0.0301443535607035	0.9764099063831088	0.0485829959514172	0.0	0.0	0.03374701399786995	1.0
6QNW_A	0.0243513908094701	0.8764473551418483	0.0948581560283687	0.0	0.0	0.0	1.0
2P5O_A	0.0151029668848209	1.3211063494173152	0.0510638297872334	0.0	0.0	0.0	1.0
6QPF_G	0.0227503178938794	0.828453521097287	0.2313060817547347	0.0	0.0	0.002909701610775253	1.0
2DTU_C	0.0156151868372645	1.3102441141546863	0.0546541417591797	0.0	0.0	0.0	1.0
6V85_A	0.0490856345521537	1.033046199251581	0.0202429149797578	0.0	0.0	0.17849819820655258	1.0
6QPF_D	0.0215366150246184	0.824557255746805	0.2811203319502069	0.0	0.0	0.1570933151477405	1.0
6PPB_W	0.0322110499233217	0.6555623109373274	0.1840843720038343	0.0	0.0	0.24108597150363825	0.7589140284963617
6QPG_A	0.0244858907982406	0.8607886056499678	0.1136158701532903	0.0	0.0	0.0	1.0
5HX2_A	0.0539316667284194	1.0422233194027837	0.0181368507831816	0.0	0.0	0.1638391961872446	1.0
3JAY_B	0.0146825227910044	1.0540994031459432	0.0871478873239437	0.0	0.0	0.06607263310499234	0.9339273668950077
6PPD_4	0.0341194929076994	0.7978509763425353	0.1046511627906969	0.0	0.0	0.013895353400122532	0.9861046465998775
4OJL_A	0.0147060664565678	0.8401261798739407	0.5554156171284634	0.0	0.0	0.38038526568742353	0.6196147343125764
3KLG_A	0.0119242740956856	1.3102844977160717	0.0729800173761938	0.0	0.0	0.0	1.0
3AGQ_A	0.0176126785289576	1.162552161658438	0.0696356275303649	0.0	0.0	0.24370460360485635	1.0
6EVK_A	0.0197406212399926	0.8566839907744117	0.1990291262135912	0.0	0.0	0.0	1.0
2P5G_A	0.0160090361850237	1.3138318276871748	0.0519591141396933	0.0	0.0	0.0	1.0
6V86_A	0.0508658500980409	1.0117584959518182	0.0242914979757091	0.0	0.0	0.023027866388117255	0.9769721336118827
2INY_A	0.0547889073047251	1.1138882775305183	0.0156249999999991	0.0	0.0	0.24370460360485635	1.0
4OJ5_C	0.0163842810216976	0.8564357274261477	0.2784679089026913	0.0	0.0	0.13508718501375608	1.0
4OJO_C	0.0145063159712673	0.8476955475147379	0.5360696517412926	0.0	0.0	0.38038526568742353	0.6196147343125764
6QPG_J	0.0237683780947836	0.8529853991143761	0.1563670411985009	0.0	0.0	0.0	1.0
5GNQ_A	0.0140965731302167	1.334723411637707	0.0646551724137924	0.0	0.0	0.0	1.0
3RKI_B	0.0089076328535683	0.9536829330384212	0.3293864370290633	0.0	0.0	0.05788176923400372	0.9421182307659963
3TAB_C	0.0134632853933677	1.3063922352103454	0.0786026200873362	0.0	0.0	0.0	1.0
1WAF_A	0.0296449061326925	1.3045592252103555	0.0248962655601654	0.0	0.0	0.0	1.0
3RKI_C	0.0075243683513331	0.9463113468478882	0.4808153477218215	0.0	0.0	0.275218019352815	0.724781980647185
4LK0_I	0.0146626237484893	0.9817674950999802	0.128744939271256	0.0	0.0	0.03606987297153897	1.0
5ZVT_Y	0.0278592683782209	0.6441551960160239	0.3082627118644065	0.0	0.0	0.591643345690513	0.40835665430948703
3IYL_Y	0.0278592683782209	0.6441551960160239	0.3082627118644065	0.0	0.0	0.591643345690513	0.40835665430948703
4I9Q_B	0.0152016972726042	1.329304604841257	0.0573630136986293	0.0	0.0	0.0	1.0
6PPH_W	0.0333006479794179	0.6619311680752206	0.1990291262135912	0.0	0.0	0.29135028898392873	0.7086497110160712
3TAF_A	0.0144033723070977	1.3029082174181794	0.0748476936466486	0.0	0.0	0.0	1.0
5DTO_A	0.0217130336717639	1.355526941791612	0.0300250208507084	0.0	0.0	0.0	1.0
5ZVS_D	0.0333456973728547	0.625986432810776	0.2215628090999002	0.0	0.0	0.24223725826310477	0.7577627417368953
3TAF_C	0.0142210844317508	1.30424451154359	0.0776614310645724	0.0	0.0	0.0	1.0
4OJP_C	0.0143032502170968	0.8540167327484904	0.5792838874680297	0.0	0.0	0.38038526568742353	0.6196147343125764
6PPD_W	0.0345045489765256	0.6583431399483918	0.1863592699327569	0.0	0.0	0.24223725826310477	0.7577627417368953
7BQX_S	0.0384959460995221	0.8497776067830147	0.0757839721254354	0.0	0.0	0.2089090514649711	1.0
5MBV_C	0.0346053123338348	0.9322650145426216	0.0558704453441303	0.0	0.0	0.23112633818450076	1.0
6RJA_C	0.0250594382398899	1.1297198971362672	0.0555555555555555	0.0	0.0	0.24370460360485635	1.0
6RJA_F	0.0250599684482911	1.1297198286891637	0.0555555555555555	0.0	0.0	0.24370460360485635	1.0
6QX3_A	0.0266126542482423	1.3526121131244655	0.0147904683648314	0.0	0.0	0.17201240482614058	1.0
6PPB_S	0.0283257272813618	0.7841452823348193	0.2072336265884651	0.0	0.0	0.229303386411717	0.770696613588283
5VZL_A	0.0417151729521737	1.0911161443307975	0.0274542429284518	0.0	0.0	0.24370460360485635	1.0
6MCB_A	0.0384159471070377	1.1262732192160938	0.0283097418817646	0.0	0.0	0.24370460360485635	1.0
6PNS_A	0.0413947622431878	1.26400105437686	0.0194331983805673	0.0	0.0	0.38790649039896274	1.0
1C8G_A	0.0089280251312057	1.3959741928828395	0.07391304347826	0.0	0.0	0.1939613477224599	1.0
6JNX_D	0.0224083059989609	0.9905383311488244	0.0785425101214583	0.0	0.0	0.049298219412984255	1.0
3IZ3_C	0.0158079387861196	0.9769259772961804	0.1382488479262664	0.0	0.0	0.03606987297153897	1.0
6QCW_A	0.0324578275964933	0.8461494958112316	0.1106115107913663	0.0	0.0	0.0	1.0
1XHZ_D	0.001265974202142	1.4433919625898457	0.1288848263254107	0.0	0.0	0.4049574605432899	0.59504253945671
4KHN_B	0.01472847041967	1.3289392146786574	0.0655737704918029	0.0	0.0	0.0	1.0
5Z58_D	0.0264140644223264	0.8996100840409673	0.0919540229885056	0.0	0.0	0.0	1.0
6TZ0_A	0.0273280982910588	1.2786258482054096	0.0421052631578955	0.0	0.0	0.1829735256238954	1.0
6ZTZ_B	0.0165136444145448	0.9451150692471584	0.1806883365200764	0.0	0.0	0.2272088209976908	0.7727911790023092
6PPH_X	0.031783569300129	0.7964258845589415	0.1806883365200764	0.0	0.0	0.0341772969663058	0.9658227030336942
6P18_C	0.0159649529166985	0.9776348528669108	0.1425101214574899	0.0	0.0	0.03606987297153897	1.0
3RKI_A	0.0089544373128842	0.9603007204259788	0.4879518072289153	0.0	0.0	0.24180151028429772	0.7581984897157023
6G19_A	0.0332010147776726	1.3826286019989886	0.0008097165991904	0.0	0.0	0.21947927435564257	1.0
5W0K_C	0.0183494153681328	1.3685252009936375	0.0474978795589473	0.0	0.0	0.0	1.0
2P5G_C	0.0167591369479188	1.3252917419146308	0.0609965635738829	0.0	0.0	0.0	1.0
1UF2_B	0.0255175364880772	0.7803849526637108	0.3054968287526425	0.0	0.0	0.4235916071893806	0.5764083928106194
3J17_B	0.0184089274268015	0.9694032619759124	0.1351102941176467	0.0	0.0	0.03606987297153897	1.0
6QPG_I	0.0191133550709218	1.2432723716111247	0.0757839721254354	0.0	0.0	0.2965663310082121	1.0
6QCX_A	0.0329877003852218	0.845309357516099	0.1227272727272725	0.0	0.0	0.0	1.0
5ZVS_2	0.0356823566964762	1.2943042102426898	0.0234817813765191	0.0	0.0	0.0	1.0
5FMZ_A	0.0301671886750586	0.8528368987688146	0.126824817518248	0.0	0.0	0.0	1.0
2DTU_D	0.0204566899349069	1.3071290881754796	0.0637381567614125	0.0	0.0	0.0	1.0
6T0V_B	0.0315797937976593	1.3306070005346196	0.0181368507831816	0.0	0.0	0.26556215111934917	1.0
6KLC_A	0.0647062324518376	1.1140036528710795	0.0242914979757091	0.0	0.0	0.08144664541954653	0.9185533545804535
2PZS_A	0.0011646111237845	1.4403775956583875	0.1596244131455397	0.0	0.0	0.4049574605432899	0.59504253945671
6L8Q_C	0.0006980646715912	1.43142343371089	0.1990291262135912	0.0	0.0	0.4049574605432899	0.59504253945671
1MSW_D	0.0551529496251525	1.3147748107725294	0.0	0.0	0.0	0.3699540757500449	1.0
6B0N_G	0.0007231751718906	1.3516202053518755	0.2550813008130077	0.0	0.0	0.5977153902970416	0.4022846097029585
7BR7_x	0.0328480749515129	0.8562235495724557	0.1086175942549363	0.0	0.0	0.0	1.0
2EX3_C	0.0013857369230943	1.437382473773196	0.1552853133769873	0.0	0.0	0.4049574605432899	0.59504253945671
5MSG_A	0.0328971559495612	0.846382654908877	0.1278538812785379	0.0	0.0	0.0	1.0
3RMD_D	0.0251410043433601	1.3110090912745422	0.0439560439560433	0.0	0.0	0.0	1.0
2BGN_B	0.0012156596980937	1.4272045351564246	0.1818181818181812	0.0	0.0	0.4049574605432899	0.59504253945671
6L8Q_E	0.0006272718195901	1.4315597284086647	0.2119725220804702	0.0	0.0	0.4049574605432899	0.59504253945671
5M3H_A	0.0228938663994514	0.8549708285102064	0.241206030150753	0.0	0.0	0.0	1.0
6H61_A	0.0308948032919397	1.37785863919125	0.0131255127153402	0.0	0.0	0.0	1.0
6QNW_G	0.0249191625266165	0.8725756402216567	0.1639962299717245	0.0	0.0	0.0	1.0
6RJG_C	0.0242472990461896	1.12990579626633	0.0692640692640689	0.0	0.0	0.24370460360485635	1.0
4WRT_A	0.0318158256101665	0.8613714736337486	0.1096136567834673	0.0	0.0	0.0	1.0
2PZS_C	0.0013254072867468	1.4415447471317853	0.1629001883239165	0.0	0.0	0.4049574605432899	0.59504253945671
1WAJ_A	0.0266010912603747	1.30244543186316	0.0466101694915253	0.0	0.0	0.0	1.0
3RMC_B	0.0215785366563713	1.3073440964089584	0.0637381567614125	0.0	0.0	0.0	1.0
6QX8_A	0.0245978149172363	1.37165348164284	0.0307692307692317	0.0	0.0	0.0	1.0
3L8B_A	0.0146276312984938	1.3105017533931644	0.0786026200873362	0.0	0.0	0.0	1.0
6F5O_A	0.0325608574528352	0.8503859763706685	0.1257976298997263	0.0	0.0	0.0	1.0
2BGN_D	0.0012224302453521	1.4273924723711735	0.1932367149758449	0.0	0.0	0.4049574605432899	0.59504253945671
6PPD_X	0.0338957391770513	0.7954812846225636	0.1932367149758449	0.0	0.0	0.08941837658902335	0.9105816234109767
6T0N_A	0.0295738000555029	0.8542615476230906	0.1520522388059695	0.0	0.0	0.0	1.0
4LK0_J	0.0223253713412514	0.9794983079221544	0.1085020242914982	0.0	0.0	0.049298219412984255	1.0
6QX8_E	0.0245963567601454	1.3716536297450594	0.0340080971659924	0.0	0.0	0.0	1.0
6ALF_J	0.0234242641137865	1.0185930755791577	0.0825910931174096	0.0	0.0	0.049298219412984255	1.0
1XHZ_C	0.0014134004751055	1.443683062800166	0.1618062088428971	0.0	0.0	0.4049574605432899	0.59504253945671
4BTQ_B	0.0659886912078598	1.311284098891483	0.0040650406504061	0.0	0.0	0.0005132141318536573	0.9994867858681463
6L8Q_G	0.0009326372683246	1.4313646783278513	0.228855721393034	0.0	0.0	0.4049574605432899	0.59504253945671
5M3J_A	0.0315764805945671	0.84934185199666	0.1467038068709372	0.0	0.0	0.0	1.0
3IZ3_B	0.0214517626307162	0.981278734672206	0.1227272727272725	0.0	0.0	0.03606987297153897	1.0
5AMR_A	0.0539472361231986	1.066477410737629	0.0386879730866269	0.0	0.0	0.05838970047210999	0.94161029952789
6L8Q_A	0.0010944830120453	1.4313659758721382	0.2131630648330054	0.0	0.0	0.4049574605432899	0.59504253945671
6W2E_O	0.028162063696072	0.8882733002350398	0.1247723132969029	0.0	0.0	0.0	1.0
6T0V_A	0.0254088726720043	0.8558182719118405	0.2276341948310132	0.0	0.0	0.0	1.0
3TAE_C	0.0153990497333994	1.3054309951194247	0.0852372583479783	0.0	0.0	0.0	1.0
6J9F_D	0.0241589157744884	1.0639548747079788	0.0793522267206479	0.0	0.0	0.021690765763147858	0.9783092342368521
6QCV_A	0.034671888578169	0.8496255041563183	0.1247723132969029	0.0	0.0	0.0	1.0
4WSA_A	0.0325594084000581	0.8503858374532483	0.1435185185185183	0.0	0.0	0.0	1.0
4KHN_A	0.0142579578592737	1.330327860331198	0.082383873794916	0.0	0.0	0.0	1.0
3CFO_A	0.0152839050462777	1.3093421023976088	0.0833333333333332	0.0	0.0	0.0	1.0
2OYQ_C	0.0166605076224928	1.319580955655931	0.0729800173761938	0.0	0.0	0.0	1.0
5T1D_A	0.0150010804906634	1.374448139538795	0.0683391003460198	0.0	0.0	0.0	1.0
5Z58_A	0.032375715803749	0.8893457215920626	0.1012145748987856	0.0	0.0	0.061617671278861495	1.0
6APB_A	0.0142713032769227	0.9438288459409118	0.4179104477611932	0.0	0.0	0.24180151028429772	0.7581984897157023
6ODM_X	0.0207697933166184	0.900781978525058	0.2692702980472758	0.0	0.0	0.2024912487387739	1.0
3MAW_A	0.0146916717477505	0.9354096028285992	0.3497267759562839	0.0	0.0	0.05788176923400372	0.9421182307659963
3TAB_A	0.015421142174919	1.3066443126306604	0.0871478873239437	0.0	0.0	0.0	1.0
6SZU_A	0.0275938120325397	0.8585514895608988	0.1863592699327569	0.0	0.0	0.0	1.0
6QX3_B	0.029205776519962	1.375717986051766	0.025101214574899	0.0	0.0	0.0	1.0
6U7G_A	0.026986821761734	1.393062181035047	0.0266001662510388	0.0	0.0	0.0076512622058057395	1.0
6TZ1_A	0.0394585974717073	1.2821720422311231	0.0331983805668021	0.0	0.0	0.22907653899258232	1.0
5MBV_B	0.0316627596331426	0.8786227460971926	0.1141700404858305	0.0	0.0	0.0	1.0
6KLD_A	0.0543662111787767	1.1074903034910697	0.0396761133603245	0.0	0.0	0.24370460360485635	1.0
5W6H_C	0.0237230825470151	0.8394262924023372	0.5956072351421178	0.0	0.0	0.38038526568742353	0.6196147343125764
1Q9X_D	0.0176189748111721	1.3092509667684566	0.0786026200873362	0.0	0.0	0.0	1.0
6QNW_J	0.0272873403143752	0.8628535246250162	0.1955469506292346	0.0	0.0	0.0	1.0
4V0Q_A	0.0210992093697559	1.3538523079344664	0.0573630136986293	0.0	0.0	0.0	1.0
5JSE_B	0.0217908193374503	0.9216434786009868	0.2313060817547347	0.0	0.0	0.2024912487387739	1.0
6TY9_A	0.0357077220037251	1.3012666799558843	0.0348178137651826	0.0	0.0	0.0	1.0
2PY5_B	0.0008474541849831	1.442122510365477	0.2679671457905539	0.0	0.0	0.4049574605432899	0.59504253945671
5JSE_C	0.0215879971965198	0.9217229424449233	0.2362362362362362	0.0	0.0	0.2024912487387739	1.0
6QPG_D	0.0253533108939136	0.85061158781261	0.2877997914494254	0.0	0.0	0.13508718501375608	1.0
6T0R_A	0.0305464514729248	0.8582807015624149	0.1717267552182155	0.0	0.0	0.0	1.0
6QPG_G	0.0260714926257866	0.8437633001578555	0.3194444444444444	0.0	0.0	0.13508718501375608	1.0
6SZU_B	0.0254636833439464	1.329065685561825	0.0492778249787593	0.0	0.0	0.0	1.0
2PYL_A	0.0011621778185881	1.4348854281984884	0.25	0.0	0.0	0.4049574605432899	0.59504253945671
4F5C_B	0.0254237333782322	1.360115702226602	0.0430743243243239	0.0	0.0	0.0	1.0
7BR8_x	0.0305548833389981	0.8646188534906317	0.1585365853658533	0.0	0.0	0.0	1.0
6DJY_B	0.0178647603806547	0.957524206817862	0.2474747474747467	0.0	0.0	0.2024912487387739	1.0
3MAW_B	0.0146896583920122	0.9354086021191416	0.5079365079365066	0.0	0.0	0.273653938222062	0.726346061777938
3TAG_C	0.0167505216158112	1.3066153954660356	0.0881057268722467	0.0	0.0	0.0	1.0
6EVJ_A	0.0279329913511192	0.8492873062495556	0.241206030150753	0.0	0.0	0.0	1.0
6NK6_H	0.0130142957527942	0.9818151516624604	0.4146620847651772	0.0	0.0	0.38234688634677716	0.6176531136532228
6TW1_B	0.0245238897080995	1.330973622650853	0.0519591141396933	0.0	0.0	0.0	1.0
4LLG_D	0.0255760647408204	0.9828422161164254	0.0874493927125512	0.0	0.0	0.049298219412984255	1.0
1XHX_B	0.001309638167228	1.4383798891054609	0.2399598393574291	0.0	0.0	0.4049574605432899	0.59504253945671
6NK6_E	0.0135114184073912	0.9789324032406322	0.4228110599078329	0.0	0.0	0.3700064045393707	0.6299935954606293
6ZTZ_C	0.0183140157976505	0.9723030898787924	0.2276341948310132	0.0	0.0	0.2024912487387739	1.0
6QXE_A	0.0245930926067431	1.3716532986412544	0.0461538461538466	0.0	0.0	0.0	1.0
1S76_D	0.0610382512270016	1.3391929664184392	0.011466011466011	0.0	0.0	0.41011421713724633	1.0
6QCT_A	0.0345138501373056	0.8349800909534075	0.2203557312252955	0.0	0.0	0.0	1.0
5W6H_A	0.0238911883426477	0.8453750785997937	0.5495608531994971	0.0	0.0	0.38038526568742353	0.6196147343125764
5JSD_B	0.0236066964815173	0.926928777724846	0.2048780487804877	0.0	0.0	0.2024912487387739	1.0
6T0U_A	0.0298461329739224	0.8552420251601807	0.2131630648330054	0.0	0.0	0.0	1.0
1UF2_A	0.0309931078674366	0.8267361465990687	0.3194444444444444	0.0	0.0	0.08324103320686498	0.9167589667931351
1XHX_D	0.0009597685323758	1.442784179282325	0.2811203319502069	0.0	0.0	0.4049574605432899	0.59504253945671
6XZQ_A	0.0281553895546556	0.8779166866394651	0.1813765182186235	0.0	0.0	0.0	1.0
6H66_A	0.0311227419924308	1.3724114292262026	0.0274542429284518	0.0	0.0	0.0	1.0
5W6F_A	0.0219483120255745	0.8760507243494953	0.3482532751091702	0.0	0.0	0.1975892168702749	0.8024107831297251
6T0S_A	0.0289535080474835	0.8564991023083224	0.2300796812748999	0.0	0.0	0.0	1.0
6U7G_B	0.028880075537695	1.3749623680927745	0.0348178137651826	0.0	0.0	0.0	1.0
3RMC_D	0.0241893688490348	1.3091810748860364	0.0674157303370779	0.0	0.0	0.0	1.0
1ZTM_A	0.01824514268014	0.9255835528561808	0.3737486095661844	0.0	0.0	0.13405570932602887	0.8659442906739712
6GJZ_A	0.0335689670732929	1.38273162080689	0.0218623481781379	0.0	0.0	0.0	1.0
2DY4_B	0.0158865507438627	1.316891364308413	0.0852372583479783	0.0	0.0	0.0	1.0
2P5O_C	0.0189193074109301	1.3308860224050805	0.0748476936466486	0.0	0.0	0.0	1.0
6QXE_E	0.0245985338733707	1.3716531044353155	0.0493927125506077	0.0	0.0	0.0	1.0
6G1S_A	0.036452213306225	1.3812133427940507	0.0181368507831816	0.0	0.0	0.0	1.0
6EVJ_D	0.0303824084179681	0.8492037654367479	0.2474747474747467	0.0	0.0	0.0	1.0
5W6H_B	0.025488413612087	0.840087151664541	0.6422872340425521	0.0	0.0	0.44656537930709267	0.5534346206929074
2BGR_A	0.0013502048670337	1.4275964278310522	0.3013698630136976	0.0	0.0	0.4049574605432899	0.59504253945671
2PYJ_A	0.0012439808349647	1.4391473752772823	0.2904911180773242	0.0	0.0	0.4049574605432899	0.59504253945671
6SZV_A	0.0293480054598551	0.8582910197807503	0.2325349301397201	0.0	0.0	0.0	1.0
6XF8_B	0.0212511532366307	0.9574489937673965	0.2374749498997987	0.0	0.0	0.2024912487387739	1.0
5MS0_C	0.0215156276468443	0.9578599872345972	0.2349999999999996	0.0	0.0	0.2024912487387739	1.0
5W6F_B	0.0219677422724256	0.8757744597171928	0.5060975609756095	0.0	0.0	0.38038526568742353	0.6196147343125764
4LLG_J	0.0242440028997868	0.978765625618688	0.1449392712550608	0.0	0.0	0.03606987297153897	1.0
6TW1_A	0.0337830846403104	0.8581806705898455	0.1795606494746888	0.0	0.0	0.0	1.0
5JSD_C	0.0235304974199584	0.927261073736787	0.2374749498997987	0.0	0.0	0.2024912487387739	1.0
6QCS_A	0.0356098815759529	0.8400586138935282	0.2325349301397201	0.0	0.0	0.0	1.0
1N35_A	0.0321129828114444	1.3084128041451697	0.0510638297872334	0.0	0.0	0.0	1.0
3RMB_D	0.0204137122289425	1.3138355066499872	0.0786026200873362	0.0	0.0	0.0	1.0
6OGZ_A	0.0762584204146986	1.3111100662046182	0.0218623481781379	0.0	0.0	0.37195224248888437	1.0
5C51_A	0.0279807275229608	1.240313055402364	0.0729800173761938	0.0	0.0	0.1441634146589929	1.0
1S77_D	0.0639184157677152	1.3397377803566284	0.0170040485829963	0.0	0.0	0.4106504214713458	1.0
5JSE_A	0.0217251158520607	0.9213580375620428	0.3322545846817686	0.0	0.0	0.13405570932602887	0.8659442906739712
5JS4_B	0.0223982148838365	0.9312918658645978	0.2758264462809916	0.0	0.0	0.2024912487387739	1.0
6IMN_B	0.0009260850756764	1.4655358142806347	0.3556531284302957	0.0	0.0	0.48447802162194253	0.5155219783780575
5B7I_A	0.0209247173941221	1.3374903600046817	0.07391304347826	0.0	0.0	0.0	1.0
1ZTM_B	0.0208216918898082	0.924219261830458	0.4066059225512517	0.0	0.0	0.24180151028429772	0.7581984897157023
6QNW_D	0.0266026974027035	0.8635392399609119	0.3027426160337552	0.0	0.0	0.13508718501375608	1.0
2PY5_A	0.0012472281737359	1.4445125033526471	0.3308189655172406	0.0	0.0	0.4049574605432899	0.59504253945671
5W6F_C	0.0226995865416994	0.8807542071079135	0.4444444444444442	0.0	0.0	0.414098322638709	0.585901677361291
6KR3_B	0.0222686018720615	1.349404589272721	0.0683391003460198	0.0	0.0	0.0	1.0
5JS4_C	0.0225787691672174	0.9313734695955234	0.2824506749740385	0.0	0.0	0.2024912487387739	1.0
7BQX_x	0.0331092755706124	0.944495867208614	0.1156278229448952	0.0	0.0	0.21681958833443113	1.0
6G1X_A	0.0360715633582982	1.3789001539064	0.025101214574899	0.0	0.0	0.0	1.0
6UEN_A	0.0509264126622905	1.2305455986978693	0.0519591141396933	0.0	0.0	0.4452258760120267	1.0
6KLH_C	0.0452843148057868	0.8505356349135922	0.1773279352226726	0.0	0.0	0.0	1.0
6KLH_A	0.0445975549004688	0.8506709289535781	0.1765182186234819	0.0	0.0	0.0	1.0
6KUV_A	0.0414232163861371	0.8313932406807153	0.2758264462809916	0.0	0.0	0.22533700258175074	1.0
1ZTM_C	0.0208698212553908	0.9213623067471236	0.5554156171284634	0.0	0.0	0.4904733433338346	0.5095266566661654
6IMN_A	0.0013422604369905	1.465880265194584	0.3409337676438646	0.0	0.0	0.4049574605432899	0.59504253945671
1N1H_A	0.0338636496752923	1.3061234596830873	0.0537542662116039	0.0	0.0	0.0	1.0
5JSD_A	0.0235893963894201	0.9269559312062642	0.3027426160337552	0.0	0.0	0.2024912487387739	1.0
6QCT_B	0.034104980058721	1.3300347050044097	0.0430743243243239	0.0	0.0	0.12248746125086522	1.0
2DY4_D	0.0396230793931666	1.3006503651335013	0.0510638297872334	0.0	0.0	0.0	1.0
6IML_A	0.0013810826269198	1.4694540551725246	0.3541666666666665	0.0	0.0	0.48606394281482945	0.5139360571851705
5JS4_A	0.0223500629480023	0.9314061217764706	0.3409337676438646	0.0	0.0	0.05788176923400372	0.9421182307659963
5CCV_D	0.0257030898070399	1.3461187993411574	0.059176672384219	0.0	0.0	0.0	1.0
1H38_A	0.0671913164718201	1.3039771372668316	0.0395622895622886	0.0	0.0	0.1876369060823724	1.0
1N38_A	0.0335695056764578	1.309689286592025	0.052855924978687	0.0	0.0	0.0	1.0
5D9A_D	0.0360117548591288	0.9151921976040912	0.1361545538178463	0.0	0.0	0.10598513784868824	0.8940148621513118
4OW5_A	0.001385877865101	1.470635870291099	0.4327146171693732	0.0	0.0	0.6056445218863906	0.3943554781136095
5D9A_J	0.0355039570653066	0.9233926309166322	0.140350877192982	0.0	0.0	0.07342233911030516	0.9265776608896948
6NW9_B	0.0254473716248096	0.8737243352789434	0.5341614906832286	0.0	0.0	0.38038526568742353	0.6196147343125764
6TY8_A	0.038376145362969	1.2981640522734428	0.0582690659811477	0.0	0.0	0.0	1.0
6QX8_F	0.0254798909081231	1.386215967149116	0.0582995951417006	0.0	0.0	0.0	1.0
6PPB_X	0.033665799788852	0.896573810996614	0.1909353905496615	0.0	0.0	0.2112752484779534	1.0
6GKM_A	0.0334168184416155	1.3750714100657242	0.0429149797570851	0.0	0.0	0.0	1.0
6APB_C	0.0217384786945507	0.952612962038078	0.4529411764705882	0.0	0.0	0.24180151028429772	0.7581984897157023
6TZ2_A	0.0335793757131475	1.26979411219292	0.0712550607287458	0.0	0.0	0.31100885930228345	1.0
6NW9_C	0.0270586965267277	0.8789388013190255	0.4114285714285712	0.0	0.0	0.425345542938088	0.574654457061912
6QX8_B	0.0261688021405484	1.3862726783092365	0.0607287449392717	0.0	0.0	0.0	1.0
6NW9_A	0.03038644628763	0.8743740357376202	0.3279569892473115	0.0	0.0	0.1958102942388359	1.0
3RRR_L	0.0215024867119367	0.9702323050784452	0.4195402298850565	0.0	0.0	0.24180151028429772	0.7581984897157023
3JB7_A	0.0293075920690845	1.2923700936829416	0.082383873794916	0.0	0.0	0.0	1.0
6K32_A	0.0442110176816966	1.310300144980684	0.0510638297872334	0.0	0.0	0.0	1.0
6QXE_B	0.0261715573282804	1.3862728463761715	0.0631578947368425	0.0	0.0	0.0	1.0
3RRR_N	0.0228930088189812	0.9767050103065882	0.3041182682154164	0.0	0.0	0.2786736849302647	0.7213263150697353
1H38_D	0.0688258848259816	1.3047812211646157	0.0492778249787593	0.0	0.0	0.0	1.0
6KR3_A	0.0224649650728218	1.3500521162500814	0.082383873794916	0.0	0.0	0.07247955418326434	1.0
6QXE_F	0.0254826906152348	1.3862162588452929	0.0655870445344137	0.0	0.0	0.0	1.0
2HYE_C	0.0938182991137036	0.7910592438270758	0.3308189655172406	0.0	0.0	0.581412399100112	0.41858760089988795
4W8F_B	0.0614376178669959	0.8196860653640204	0.3919028340080988	0.0	0.0	0.5552829729570062	0.4447170270429937
7BST_C	0.0486433598822721	1.2454694385413614	0.0683391003460198	0.0	0.0	0.41417060458884986	1.0
6KV5_A	0.0385563879825847	0.8707397223943485	0.253807106598984	0.0	0.0	0.002218448604941232	1.0
4W8F_A	0.0616058890444699	0.8170751026901479	0.458299595141701	0.0	0.0	0.5733927276850844	0.4266072723149155
6KLE_A	0.0516321988100062	1.0982839607466348	0.0785425101214583	0.0	0.0	0.1758569267819556	0.8241430732180444
5D98_A	0.0352855907360268	0.9234837475968272	0.2191510365251723	0.0	0.0	0.2024912487387739	1.0
1UON_A	0.0321188341892237	1.3084121164530182	0.0757839721254354	0.0	0.0	0.0	1.0
5JJS_A	0.0229102228710609	1.357035118752579	0.0852372583479783	0.0	0.0	0.29518044104419217	1.0
6KUT_A	0.03825849021249	0.8725023929822175	0.2811203319502069	0.0	0.0	0.22629494766438246	1.0
6GKH_A	0.0323608148648201	1.380860752278634	0.0582690659811477	0.0	0.0	0.0	1.0
6CXC_F	0.0238783530563329	0.964238952608879	0.5322580645161288	0.0	0.0	0.3628065409615077	0.6371934590384923
6F5P_D	0.0344451197800928	0.927212373632658	0.2300796812748999	0.0	0.0	0.2024912487387739	1.0
1S0V_A	0.0703939724151754	1.3081865994341384	0.0555555555555555	0.0	0.0	0.0	1.0
6F5P_A	0.0336917470163507	0.9274495934135228	0.2602040816326527	0.0	0.0	0.2024912487387739	1.0
3RRR_F	0.029461824024954	0.9583285211835212	0.2877997914494254	0.0	0.0	0.2250500706468314	1.0
6GSI_B	0.0293584938750965	1.3834894778674274	0.0683391003460198	0.0	0.0	0.0	1.0
4FF1_B	0.0615534760351707	1.3100009044818404	0.0582690659811477	0.0	0.0	0.0	1.0
6CXC_D	0.0251394878512381	0.96794335460443	0.4879518072289153	0.0	0.0	0.24180151028429772	0.7581984897157023
5D98_D	0.035309815881531	0.9241187225985592	0.2666666666666659	0.0	0.0	0.2024912487387739	1.0
3C2P_B	0.0594465595317762	1.3099451724531403	0.0619088564058463	0.0	0.0	0.0	1.0
6NYS_B	0.03940173616474	1.2748191196774723	0.082383873794916	0.0	0.0	0.3973847725414015	1.0
5D9A_A	0.0354488206181464	0.9260215335063164	0.2731958762886588	0.0	0.0	0.2024912487387739	1.0
3C3L_B	0.0552888546362635	1.3140865316380286	0.059176672384219	0.0	0.0	0.0	1.0
2R7Q_A	0.061205062469046	1.3413018831352588	0.0510638297872334	0.0	0.0	0.10978925738148637	1.0
2R7W_A	0.0470654744569813	1.339577463370493	0.0600858369098709	0.0	0.0	0.10978925738148637	1.0
6QAJ_B	0.0649594322875187	0.9677416368902628	0.1361545538178463	0.0	0.0	0.22212071648700132	0.7778792835129986
5D9A_G	0.0356345353114401	0.9237061284532468	0.2904911180773242	0.0	0.0	0.2024912487387739	1.0
5GAI_0	0.0431666257818446	0.9771315672531502	0.1717267552182155	0.0	0.0	0.14946050988979762	0.8505394901102024
2R7U_A	0.0515873280431445	1.3396044057942054	0.0637381567614125	0.0	0.0	0.10978925738148637	1.0
5JNX_A	0.0690324538699022	0.9644670958086152	0.1467038068709372	0.0	0.0	0.30526895271437043	0.6947310472856295
3C46_B	0.0576880356450546	1.311120581783265	0.0674157303370779	0.0	0.0	0.0	1.0
6XZQ_B	0.0350365092071451	1.3197139338277866	0.0769230769230777	0.0	0.0	0.0	1.0
1S0V_B	0.068763940759955	1.3129712390112334	0.0655737704918029	0.0	0.0	0.0	1.0
3RRR_D	0.0326525038467965	0.9821121029687252	0.2666666666666659	0.0	0.0	0.12482767021253051	0.8751723297874695
2R7T_A	0.0519493449763922	1.3405368283845978	0.0655737704918029	0.0	0.0	0.10978925738148637	1.0
2R7O_A	0.0556017601010979	1.3403251720780962	0.0646551724137924	0.0	0.0	0.10978925738148637	1.0
2R7X_B	0.0538511176210459	1.341664014175537	0.0655737704918029	0.0	0.0	0.10978925738148637	1.0
1MWH_A	0.036216182000753	1.3089688545103564	0.0852372583479783	0.0	0.0	0.0	1.0
2R7X_A	0.0536629506124787	1.3416725227619155	0.0664939550949912	0.0	0.0	0.10978925738148637	1.0
2R7R_A	0.0471885546390212	1.33967280494788	0.071118820468343	0.0	0.0	0.10978925738148637	1.0
6OGY_K	0.041951563394753	0.9808109873698256	0.2203557312252955	0.0	0.0	0.15916206569945004	0.84083793430055
2R7V_A	0.0510304054249461	1.3405094694647146	0.0729800173761938	0.0	0.0	0.10978925738148637	1.0
4AU6_B	0.0555910840324981	1.3403399205468316	0.071118820468343	0.0	0.0	0.10978925738148637	1.0
4AU6_D	0.0555969685261467	1.3403399508125424	0.071118820468343	0.0	0.0	0.10978925738148637	1.0
3Q24_B	0.0638675020760879	1.3079796054935997	0.0833333333333332	0.0	0.0	0.21530110853461135	1.0
2PI5_A	0.0486285709900681	1.3726371684419372	0.0729800173761938	0.0	0.0	0.3165010493642965	1.0
5GAI_Y	0.0430147574325647	0.9621416652888626	0.3556531284302957	0.0	0.0	0.2405567596700229	0.7594432403299771
4TN3_B	0.0793394786734098	0.9497698929979508	0.2784679089026913	0.0	0.0	0.320772117703525	0.679227882296475
2R7S_A	0.0494665919910578	1.3354028087665029	0.0833333333333332	0.0	0.0	0.10978925738148637	1.0
6OGY_A	0.0651680443196963	1.3332554026589838	0.0776614310645724	0.0	0.0	0.10978925738148637	1.0
4TN3_A	0.1064550520935754	0.9579642040356844	0.3236870310825286	0.0	0.0	0.5874235360531956	0.4125764639468044
1H38_C	0.0693672178147688	1.3136478681000074	0.0871478873239437	0.0	0.0	0.2760376897459888	1.0
