# Supplementary material for: Identifying and profiling structural similarities between Spike of SARS-CoV-2 and other viral or host proteins with Machaon
Source: Commun Biol. 2023 Jul 19;6:752. doi: 10.1038/s42003-023-05076-7 (PMC10356814; doi:10.1038/s42003-023-05076-7)
Supplement: Supplementary file 6 — Supplementary Data 3 [file 42003_2023_5076_MOESM6_ESM.zip › 7T9K_A_whole/candidates/7T9K_A-merged-filtered.csv]

structureId	b-phipsi	w-rdist	t-alpha
6Q07_C	0.0004401452450787	0.6638762853766804	0.0105263157894746
6Q05_A	0.0003856870428843	0.6638445491714395	0.0145748987854257
6Q05_C	0.0003860572628206	0.6638450466908298	0.0161943319838058
6Q07_A	0.0004401601655251	0.663876947560505	0.0178137651821868
6Q04_A	0.0004393765586009	0.6638762896239243	0.0202429149797578
6Q06_A	0.0004397147917847	0.6638774229810502	0.0323886639676116
6Q06_C	0.0004395904674467	0.6638778704443644	0.0323886639676116
6Q04_C	0.0004395391011559	0.663875969357349	0.0380566801619437
6IXB_A	0.0002412323611292	0.9754154909759912	0.0032493907392354
6IXB_C	0.0002413049183314	0.9754155955740852	0.0032493907392354
6IXA_B	0.0008881100009877	0.8566345809866918	0.004858299595142
6U7K_A	0.0006429769892606	0.9092617533079866	0.0122950819672131
6IXA_A	0.0008882745956008	0.8566345823821098	0.0131255127153402
6U7K_C	0.0007633370201052	0.9087122657773418	0.0121457489878544
6NB4_A	0.0008701200655036	0.5607670610686196	0.0582995951417006
6Q05_B	0.0003857195792486	0.6638424281238391	0.0850202429149802
6Q07_B	0.000440040349484	0.6638767086953553	0.0866396761133612
6U7K_B	0.0004346546285634	0.909351158852452	0.0518218623481787
6NB3_A	0.0010397566953064	0.5620616924788715	0.0655870445344137
6IXB_B	0.000241325852266	0.9754150287773594	0.0380566801619437
6IXA_C	0.0008887244910331	0.8566347577611739	0.0457239627434373
6VV5_A	0.0010112063461241	0.9667022415894352	0.004858299595142
6Q04_B	0.0004386942812818	0.6638766596945412	0.1117408906882595
6VV5_B	0.0010108425019229	0.9667015264138884	0.0194331983805673
3NWD_A	0.001435805246409	0.8343107793839433	0.0348178137651826
6M15_C	0.0011204369105729	0.9533347220831712	0.0266001662510388
6Q06_B	0.0004395853678506	0.6638774334333712	0.128744939271256
6VV5_C	0.0010114944572081	0.9667027984230614	0.0348178137651826
6M15_B	0.0011201710086997	0.9533549262426614	0.0299595141700412
6M15_A	0.0011210106162928	0.9533354182303512	0.0360738255033548
6BFU_B	0.0010656622297897	1.0117351497968337	0.0283400809716605
6BFU_C	0.0010652822022118	1.011732787296007	0.0299595141700412
3NWF_C	0.0015869528556811	0.841970974421119	0.0396761133603245
4HSI_A	0.0016004064772771	0.842528303595074	0.0372469635627532
5SZS_A	0.0017116596036782	0.8770307179866828	0.0129554655870445
5SZS_B	0.0017119433037909	0.8770310996851652	0.0283400809716605
6BFU_A	0.0010648275700625	1.0117340233970191	0.0696356275303649
6NB6_C	0.0021316032229944	0.3479497479392427	0.0189768976897686
3NWD_D	0.001056962500626	0.8316825242165733	0.1435185185185183
6NB4_C	0.0019333569658896	0.911650783117224	0.0198183319570601
6NB3_B	0.0013397749547442	0.9226864859165952	0.100713012477718
6NB3_C	0.001368718151635	0.5553141249350912	0.1489878542510125
5SZS_C	0.001712133560781	0.877030581855663	0.0655870445344137
3NWF_B	0.0016488855397142	0.8286125750179201	0.105640107430617
3NWF_A	0.0016977129930878	0.8394279001140719	0.096802841918294
6OHW_A	0.002362195309378	0.4313768127830457	0.0240464344941957
6OHW_C	0.0023619320160174	0.4313775136582531	0.0248962655601654
6OHW_B	0.0023630080368681	0.4313783958518054	0.0248962655601654
6VN1_B	0.0021811614293543	0.8912270335260367	0.0065199674001625
6NB4_B	0.0015378437759169	0.9181874640850968	0.1116111611161105
3NWA_D	0.0018446855089868	0.8396984738293785	0.0997328584149597
6NB6_A	0.0025352129010139	0.6370192785049535	0.0189768976897686
3NWA_C	0.0019883001475028	0.8384647972129001	0.098754448398576
6NB6_B	0.0027442569417597	0.2177976880669384	0.0121457489878544
3NWD_B	0.0016877834966154	0.8470450200004029	0.1585365853658533
2OBE_C	0.0013695158040587	1.1636326624799376	0.082383873794916
4HSI_C	0.0024331267206327	0.8409044732203672	0.0647773279352235
6NB7_B	0.003091398717068	0.1799757898241243	0.0024291497975714
2OBE_B	0.0017445555177384	1.167322596794079	0.0457239627434373
3JCL_B	0.0028106346941853	0.8717665271794097	0.0089068825910936
6NB7_C	0.0023806357148019	0.2718114687430905	0.1257976298997263
6VN1_A	0.002179293689248	0.8912297920210139	0.1066308243727593
3JCL_A	0.0028106313239675	0.8717670559010444	0.0257475083056475
3NW8_C	0.0030355838354137	0.8443969461064706	0.0153846153846162
6VN1_C	0.0021787879109496	0.8912301502300928	0.1309523809523802
3JCL_C	0.0028106071901308	0.871766632745236	0.0474978795589473
6NB7_A	0.003133069752833	0.2021548346114093	0.0510638297872334
3NWF_D	0.002468129497658	0.838567538749181	0.1126126126126121
3NW8_A	0.0030052631978362	0.845398305620134	0.0307692307692317
6BM8_A	0.0029022025542613	0.9361738765179098	0.0178137651821868
3NW8_B	0.002125167097465	0.8470893182178478	0.1596244131455397
4HSI_D	0.0025104979146722	0.8393602850487513	0.1106115107913663
2OBE_A	0.0016711733707824	1.1581200792178563	0.1217075386012711
3NWA_A	0.0030015485941642	0.8387022299780152	0.0692640692640689
5OGI_A	0.0013593888165465	1.1389921629188238	0.1773279352226726
6NZK_A	0.0036099286046897	0.4393790920477498	0.0016194331983807
6NZK_B	0.0036087188315619	0.4393772129176413	0.0064777327935223
6NZK_C	0.0036099448620096	0.4393805429796098	0.007287449392713
6U7H_A	0.002821333956631	1.0863684726087115	0.0215053763440855
6EQC_A	0.0021201722282419	1.1068050071641948	0.1255060728744945
6U7H_B	0.0028213473700995	1.0863678802284429	0.0386879730866269
5YS6_A	0.0031773294957753	0.8703641324075468	0.0683391003460198
3NWA_B	0.0024613467493322	0.8403223060020717	0.1955469506292346
6EQC_B	0.0023322486827375	1.1098219742537443	0.1295546558704459
3DUZ_A	0.0019060481775953	0.97359576967661	0.228855721393034
6U7H_C	0.0028211589751532	1.0863682780119273	0.0767218831734961
3NWD_C	0.0036571327152846	0.8333464793529524	0.0558704453441303
6ESC_A	0.0037481730026484	0.8715699574150947	0.0343383584589607
4BOM_B	0.0036811201693753	0.8662301601246136	0.0757839721254354
4L1R_B	0.0039298802565415	0.8420853372504856	0.0683391003460198
4L1R_A	0.0040082813715416	0.8419494464196937	0.0804899387576552
1EJ6_A	0.0034894122892386	0.7934537237800878	0.1684011352885517
3TG7_A	0.0029731205875264	1.183842693366983	0.0929203539823007
3NW8_D	0.0037186114559316	0.842595331470755	0.1372007366482501
4HSI_B	0.003897484983557	0.837145654691603	0.1196736174070716
2GUM_B	0.0039778993336273	0.8631813557385656	0.1126126126126121
6CRX_B	0.0048686965156202	0.3021605429778976	0.0266001662510388
5EFV_A	0.000943835042516	1.053443506395228	0.3322545846817686
5CYQ_A	0.0022421690568063	1.276751252765115	0.1531279178337996
4BOM_A	0.0043559181821627	0.8626764395397628	0.1076233183856494
5FB4_C	0.0023718322982418	1.1639291334980972	0.2387161484453355
5ND1_A	0.0027382018726653	1.2495218826663352	0.1509785647716677
3FVC_A	0.0038757478675506	0.8266491248723488	0.1978661493695432
6EQC_C	0.0033047123279841	1.1084026185654616	0.1797570850202434
2BE2_A	0.0025578936010186	1.282470298310204	0.114620938628158
6VLK_A	0.0042247372748272	0.8791852394053018	0.1509785647716677
5LDN_A	0.0041643770458319	1.1285430297803314	0.0720486111111102
5XEB_A	0.0015341341500139	1.1665773474370782	0.3194444444444444
5CYM_A	0.0029690041900308	1.2702072014497732	0.1330275229357793
4ICL_A	0.003447992396554	1.2660624581013675	0.082383873794916
6OE3_A	0.0032839035666059	1.279801115678434	0.0674157303370779
5MZ4_A	0.0024617264176033	1.215312907220261	0.2525354969574032
4G1Q_A	0.0031047857122206	1.2655480936217327	0.1509785647716677
5V2S_A	0.0032362261093492	1.204015795845316	0.1975708502024298
5FB4_B	0.0019916422304593	1.164379694448936	0.3096500530222685
6UK0_A	0.0018324818442858	1.325008402970257	0.1509785647716677
5ZL2_B	0.0004276800356052	1.1604653680718071	0.3737486095661844
6CRW_A	0.0057445937795795	0.648041375246541	0.0259109311740892
6UJZ_A	0.0021498421387339	1.3224313844707796	0.1299176578225058
4H4O_A	0.0035010257927546	1.2802709470437352	0.0929203539823007
6DTX_A	0.0033331915537076	1.2853400831254913	0.098754448398576
3I0S_A	0.0023390295171312	1.2754223983633397	0.2362362362362362
2VG7_A	0.0024856572946553	1.2772840677135018	0.2300796812748999
6ZGF_B	0.0060303639675874	0.6031412459248479	0.0161943319838058
5ZL2_A	0.0004180929252823	1.1607439654410814	0.390765765765765
6VLK_B	0.0052775242596956	0.8814311278374012	0.1086175942549363
4LSL_A	0.0035500739518923	1.2823753059921086	0.1086175942549363
5FOB_B	0.0060292725878742	0.7017381834435381	0.0098119378577263
1HQU_A	0.0035294280653238	1.2809579232567314	0.114620938628158
6SUQ_A	0.0056641305403214	0.8274283024181792	0.0728744939271259
1P30_A	0.0028775767450249	1.176430217477423	0.2784679089026913
2WON_A	0.0020813206926572	1.2838693241346166	0.2653688524590163
6UIS_A	0.0022440790949448	1.325790973216412	0.1435185185185183
5XJ0_C	0.0053399680529913	1.1456677609710637	0.0048820179007322
6KDJ_A	0.0021793310419698	1.3175256678604104	0.1829501915708811
6SH9_B	0.0046956162014946	1.1509594317443823	0.1156278229448952
1P2Z_A	0.0023133479270388	1.1811840385788566	0.3166311300639652
3LAM_A	0.0023080077369474	1.2793928733832782	0.2602040816326527
6WXB_C	0.0039902164442466	1.231539404423161	0.1531279178337996
3MEG_A	0.0027889706297979	1.279746512332057	0.2227722772277227
6WXB_B	0.0039922683635525	1.2315391974901213	0.1563670411985009
6UJX_A	0.0024082512294638	1.3213668276576256	0.1542056074766351
5ZKX_B	0.000506533965604	1.1615246389308038	0.3986409966024913
6ZGF_C	0.0061759393370168	0.6031405267649358	0.025101214574899
6CGV_F	0.0044463269722841	1.137419429811074	0.1706161137440749
3MED_A	0.0020193951956547	1.2803556384819152	0.2864583333333326
4QNL_A	0.0046233647092204	0.9339272968373032	0.2167487684729059
3KLI_A	0.0015485432480254	1.311575553276701	0.2731958762886588
6ZGF_A	0.0061745473955514	0.6031395903367095	0.0485829959514172
6VSJ_A	0.0063315847584802	0.6858034097889169	0.0131255127153402
4CKE_A	0.0023385603293941	1.331583759360648	0.1467038068709372
4PQU_C	0.001980310670868	1.3285661937218318	0.2060546874999993
5XEB_C	0.0008945368326526	1.170355944839754	0.3970588235294112
6VSJ_C	0.0063312550890108	0.6858015236238371	0.0223509933774825
3LP0_A	0.0028081955885703	1.280092604929197	0.2387161484453355
3E01_A	0.0024603189004912	1.286842475367712	0.2576374745417511
6WXB_A	0.0039907716675221	1.2315391912146123	0.1886429258902786
6UIT_A	0.0028626448226433	1.3286041101690111	0.1066308243727593
5FB4_A	0.0028126966860614	1.169821645086092	0.3110403397027594
2WOM_A	0.0025031337083944	1.284669221650504	0.2614913176710924
6UJY_A	0.0026795515049008	1.323345602248782	0.1531279178337996
5EFV_C	0.0008363576924244	1.038974841749608	0.4293981481481479
6IKA_A	0.0028781934069563	1.3167378973826178	0.1531279178337996
6KDN_A	0.0025802407963673	1.3241082737866776	0.1629001883239165
6VSJ_B	0.0063316181514433	0.6858013122613493	0.0510638297872334
6B0N_G	0.0007231751718906	1.3516202053518755	0.2550813008130077
6IJT_A	0.0039768006482941	1.1870921611663787	0.2337662337662334
1JLB_A	0.0022746517007478	1.2748357476063843	0.2999999999999991
4CKE_D	0.0025556579302551	1.3291882409732496	0.1650943396226409
4WSR_A	0.0024403196663455	1.2031111325930048	0.3308189655172406
3V6D_C	0.0031767760986424	1.307867207363085	0.1728395061728389
6MYA_C	0.0022052771502434	1.2311521151228586	0.3380281690140843
4H4M_A	0.0044960195853218	1.2813557135759543	0.0842844600526775
6CGV_L	0.0047678939193508	1.1394383059776223	0.1932367149758449
6CGV_H	0.0043765124644734	1.1404113620260643	0.2325349301397201
2GUM_C	0.0036758824934095	0.8644833624591644	0.3293864370290633
5X58_A	0.0065345187213945	0.829386956444812	0.0501700680272103
5KAQ_A	0.0034501717366004	1.221305973151782	0.2771458117890377
6CRX_C	0.0069334364729139	0.6457717693601537	0.0089869281045744
2YP9_A	0.0012039974546222	1.1986821882027878	0.4098173515981724
5C56_A	0.0032174698533991	0.964089814291432	0.3526834611171958
5EFV_B	0.0007825871172976	0.8993525694420567	0.4650059311981014
6UIR_A	0.0031594667811753	1.322383536339652	0.1563670411985009
1VRU_A	0.0024638267746697	1.2886097640721546	0.2891440501043838
3LP2_A	0.0032517207544187	1.281803012433058	0.2512664640324205
3LAN_A	0.0028562727049853	1.2822454255529872	0.2811203319502069
3LAK_A	0.0025134162832531	1.2830760014160358	0.2999999999999991
4I7F_A	0.0023828069491155	1.2846036366059557	0.3082627118644065
5VQS_A	0.0044044918932308	1.2824818893926224	0.1361545538178463
5X58_C	0.0068699313711381	0.8286431247014657	0.0326086956521736
6XF8_A	0.0070524897594991	0.6184579735360741	0.0218623481781379
5K9O_I	0.0028548946633711	1.1982113866993398	0.3365800865800861
4RW8_A	0.0047680969308231	1.2830824829308618	0.0929203539823007
6BHJ_C	0.0039413928309135	1.3073890527489629	0.1488372093023253
3WOD_C	0.0057341478824984	1.1402670291005133	0.117647058823529
6CRW_B	0.0071371029496949	0.4798094918767955	0.0291666666666661
3KK3_A	0.0040835491768438	1.3209014326848467	0.0804899387576552
5ZVT_W	0.0067782876506181	0.8217377937680622	0.0842844600526775
3IYL_W	0.0067782876506181	0.8217377937680622	0.0842844600526775
5ZL2_C	0.0006454667925164	1.1601795767819136	0.4529411764705882
1RTI_A	0.003048223310224	1.2817958208358753	0.2877997914494254
4WSS_A	0.0041320402344508	1.1974408634565528	0.2771458117890377
4WSR_D	0.0030696822501452	1.1844871960184251	0.3467829880043616
5J2N_A	0.00399933433355	1.3119474172469066	0.1435185185185183
1JKH_A	0.0025424642592632	1.2770398433303911	0.3236870310825286
6CS0_A	0.0071914410511435	0.6507453016435114	0.0395622895622886
6CRZ_A	0.0071914410511435	0.6507453016435114	0.0395622895622886
4O4G_A	0.0015637804175491	1.26595656876712	0.392333709131905
5Z58_3	0.0056882134562259	1.23676844691111	0.0683391003460198
4RW4_A	0.0019381489290242	1.270974043807741	0.3676633444075297
5XN0_A	0.0041050731424839	1.3138444813559946	0.1227272727272725
1EET_A	0.0036585198622557	1.284995461164964	0.2474747474747467
5D3G_C	0.0041101157444665	1.309312960008704	0.1467038068709372
1DLO_A	0.0031541010147159	1.3165427835292156	0.2239841427155597
6CS1_B	0.0072741966693078	0.3064747985894472	0.0448392554991539
6IN5_A	0.004678821288423	1.186568506978272	0.2474747474747467
6MYA_A	0.001660926629141	1.225436190832936	0.4114285714285712
3LAL_A	0.0035297665768138	1.2842823457564951	0.2692702980472758
6CGV_A	0.0042976266120898	1.1405626493302747	0.295907660020986
5VZ6_A	0.0032996932827646	1.281128599891616	0.2864583333333326
2YP8_A	0.0010785377506502	1.1977915715167875	0.4444444444444442
2VG5_A	0.002997908898291	1.2755350606252396	0.3124335812964929
4WSR_F	0.0041185335130961	1.206990730340662	0.2837837837837831
5X5B_A	0.0070107916534505	0.7238993124668688	0.097777777777777
1RTH_A	0.0015982607992959	1.2781016412978985	0.3892013498312703
5XN1_A	0.0037480281493114	1.3165268277703777	0.1795606494746888
5X58_B	0.0071268331774344	0.8293515845792203	0.0701906412478328
6KDO_A	0.0044773649564784	1.3124494852590414	0.1086175942549363
5TXM_C	0.0036678000377282	1.3097859723767855	0.2167487684729059
6CGV_J	0.0050339145523097	1.14073981882993	0.2487360970677452
5XL2_B	0.0015133484123953	1.206048914182864	0.4327146171693732
1JLA_A	0.003013621928341	1.273105673820785	0.3208556149732608
6O9E_C	0.0045137752617251	1.3120444567660994	0.1106115107913663
5TXP_C	0.003601920860939	1.3107408467444923	0.2215628090999002
6PD3_A	0.0028148905955581	1.1781994553974822	0.376811594202898
6AN2_C	0.0037820050978278	1.3107293018981998	0.2072336265884651
1HPZ_A	0.0051396597382725	1.2827181881454144	0.1116111611161105
3DOL_A	0.0023747538798579	1.2784122543358114	0.3526834611171958
3T19_A	0.0031552378001978	1.2830590430039854	0.3068783068783058
6OSR_A	0.0022579894717325	1.2385816767235935	0.3860830527497192
1LWE_A	0.0038177608563661	1.2588000730724684	0.2877997914494254
5HRO_C	0.0040411653636143	1.3149712334570256	0.1728395061728389
4MFB_A	0.0053047896999435	1.2866535266712118	0.0938883968113373
3C6T_A	0.0023279374992588	1.279286870695406	0.358635863586358
2ZD1_A	0.0013178853394155	1.2590049080937709	0.4277456647398843
5TXL_C	0.0037642389422771	1.3101299591357547	0.2251984126984116
6CGV_B	0.0050123891426973	1.1429846722018064	0.2705761316872421
4KKO_A	0.0030227720631945	1.266603650455269	0.3409337676438646
5FDL_A	0.0035523067622692	1.2835749113987076	0.2918410041841002
1SUQ_A	0.0056623177967896	1.2746545107858125	0.0871478873239437
2OPQ_A	0.0031596003889803	1.3039452880328548	0.2931937172774861
4CKB_A	0.0039965228836116	1.334947172882039	0.1247723132969029
4LSN_A	0.0055865898863259	1.2869638125281333	0.0683391003460198
1SV5_A	0.0055947052416454	1.2890079997499833	0.059176672384219
1IKX_A	0.0041411669386854	1.272212352062669	0.2745098039215676
6KDK_A	0.0042576527702026	1.318375170649446	0.1661945231350323
5J2P_A	0.0040720860226804	1.315014039111208	0.1978661493695432
3M8P_A	0.0037889517741135	1.281682821848781	0.2877997914494254
3C6U_A	0.0033414666477894	1.2799332592489645	0.3180362860192098
4R5P_C	0.0045160463180787	1.310989156507961	0.1706161137440749
1RTD_A	0.0052128040032724	1.3138260452552255	0.0466101694915253
6MYA_F	0.0020234275050835	1.2347192838076522	0.421173762945914
2YKN_A	0.004114157055427	1.273778731875852	0.2824506749740385
6TMR_A	0.000954731193569	1.2957535795725323	0.4228110599078329
3I0R_A	0.0048670603715551	1.287643325119607	0.1955469506292346
1FKP_A	0.0034995581509297	1.2873196601885182	0.3082627118644065
6CRW_C	0.0078954217473638	0.6875592188528438	0.0223509933774825
6X4B_A	0.0054689300884315	1.2895623938025662	0.1096136567834673
6AMO_C	0.0044295465127312	1.3117811557284311	0.1863592699327569
4Q0B_A	0.0041179495587695	1.287202191395184	0.2692702980472758
3KLF_A	0.0049360748062096	1.3144535032218827	0.1096136567834673
1TKT_A	0.0036306184562208	1.3022833956888935	0.2837837837837831
4CKB_D	0.0043402411650635	1.333435424633408	0.1237488626023655
6KCJ_A	0.0050661912394336	1.1868419282666691	0.2745098039215676
1JLQ_A	0.0038285524010561	1.2851518803197015	0.2904911180773242
5YVQ_A	0.0051907544383092	1.085349020119938	0.2891440501043838
6PCX_A	0.0026229194352355	1.183545821374405	0.4146620847651772
2B6A_A	0.0057625197252532	1.2660881738402554	0.1424606845513409
3KLH_A	0.0037211179342258	1.2983146455569416	0.2864583333333326
5TXO_C	0.0040023029451045	1.3116977968644905	0.2374749498997987
3DRP_A	0.0024886340576639	1.2770930036079873	0.3783482142857137
4WSS_B	0.002903619806887	1.206224540602023	0.3954802259887
4EP0_A	0.002010477157891	1.1917416652095016	0.447831184056271
3DLK_A	0.0019663300137533	1.294043320092437	0.3954802259887
6CGV_I	0.0059285802288202	1.1376523361033437	0.2227722772277227
5HBM_A	0.0052300346463889	1.277461315391918	0.2001943634596692
4IG0_A	0.0023927133963323	1.2647912843977562	0.4002267573696136
3JSM_A	0.0043987455470381	1.3120848161624918	0.2131630648330054
3NBP_A	0.0046659049333303	1.2783252600093862	0.2550813008130077
4WSS_F	0.0040346035184877	1.208888384530036	0.3394793926247279
6O9E_A	0.0031227790202307	1.3108516860907478	0.3110403397027594
1HNI_A	0.0055216831798191	1.2809427558632889	0.1618062088428971
3KLF_E	0.0051780104342796	1.3143212073642656	0.100713012477718
6X47_A	0.0024984515886646	1.2689567913758348	0.3939051918735883
4WSR_C	0.002699873301839	1.2067265717431577	0.4130434782608689
5C6T_A	0.0039227724861657	0.9096449623840966	0.4034090909090906
2YP4_A	0.0013500740939015	1.195676807148374	0.4808153477218215
2HND_A	0.0043043596729532	1.299584083919057	0.2627811860940694
3V81_A	0.0041161567609604	1.2846791704423994	0.2918410041841002
6P62_E	0.001578302555105	1.369461660012948	0.3236870310825286
2YP7_A	0.0013524560256318	1.1988519670104538	0.4825930372148859
6CRX_A	0.0082803478842598	0.324075366811196	0.0299595141700412
1K28_A	0.0021200969157417	1.20427939893741	0.447831184056271
1RT2_A	0.0029352563509505	1.2908425585026082	0.3556531284302957
4WSR_B	0.0027428034841449	1.202295230844113	0.4195402298850565
4WE1_A	0.005680288776464	1.2989886756415532	0.1106115107913663
2GUM_A	0.0066399965473195	0.8685611959822461	0.2349999999999996
6X4E_A	0.0029843528340766	1.2698187626154958	0.3752783964365245
5XN2_A	0.0049792746494364	1.3138636851140673	0.1563670411985009
5J7O_F	0.0050496746457089	1.2467640841407244	0.2692702980472758
4PQU_A	0.0020156584990106	1.3255359477443136	0.3571428571428565
5YT8_A	0.0047630064680365	1.1868319864036694	0.3166311300639652
2YNF_A	0.0038217993126666	1.2759636262355984	0.3236870310825286
4CKC_A	0.0046841915624223	1.328724743938863	0.1499068901303528
1S1X_A	0.0042063391489369	1.2776962720664002	0.3027426160337552
1LW0_A	0.0042118480135665	1.30066541107646	0.2771458117890377
3QLH_A	0.0025899735435367	1.2685631637477526	0.3986409966024913
3KK2_A	0.004803179012279	1.319836764201269	0.1672967863894132
6MYA_B	0.0010050674562828	1.2399363054767925	0.4825930372148859
4PUO_A	0.0041822766041851	1.2850302074988034	0.297268907563025
1FKO_A	0.0036486179289415	1.282392325372027	0.3308189655172406
6CGV_D	0.0049952849032185	1.1422503595899771	0.3180362860192098
5TW3_A	0.0061928616413947	1.277996778537651	0.097777777777777
4KO0_A	0.0030061597418695	1.2641868044542144	0.3860830527497192
5XEA_B	0.003495456986226	1.150015397138667	0.4050056882821384
4I2P_A	0.0027223018429712	1.266392703185124	0.3986409966024913
3MEE_A	0.0043769652317412	1.2784492025405223	0.297268907563025
6AN2_A	0.0027537878535017	1.3070267385664818	0.3556531284302957
5J2M_A	0.0049123738399739	1.3138362780827246	0.1840843720038343
6RID_B	0.0077683202167046	1.128797119376176	0.0081632653061223
2BAN_A	0.0063444752792035	1.2759204533757555	0.0929203539823007
5ZKX_C	0.0012236027067164	1.1572930751274582	0.5079365079365066
6AVM_C	0.0046060022362227	1.308984558763022	0.2362362362362362
5KAQ_C	0.0048166877023999	1.225269904212471	0.3096500530222685
5TXN_C	0.0048425224018883	1.3120088017894342	0.2060546874999993
6PDX_B	0.0019917747896898	1.19482546376245	0.4684898929845411
6MZK_A	0.003144776488741	1.21547192298122	0.4066059225512517
4KFB_A	0.0023370449098791	1.2682987151768363	0.4228110599078329
5ZKX_A	0.0030421259556186	1.1607571738264146	0.4293981481481479
6AN8_C	0.0044304686792019	1.3126665462127332	0.2462159434914217
5XN0_C	0.0042266216262736	1.3080471004305083	0.2758264462809916
1TKZ_A	0.0046533954326071	1.3023519302038682	0.2550813008130077
4WSS_D	0.0047964500553194	1.189366950297154	0.3279569892473115
5HP1_C	0.0053730051579809	1.3144480120855109	0.1330275229357793
6HAK_A	0.0054017823445739	1.3045281299801237	0.1773117254528116
5I3U_C	0.0053611239313276	1.3132339733515022	0.1445783132530116
5Z88_A	0.0049901238121415	1.1884520736509698	0.3194444444444444
5TXM_A	0.0036844934572659	1.3064350172083958	0.3152289669861547
2HNZ_A	0.0043323302584027	1.3017792519494409	0.2851196670135267
5VQU_A	0.0030039637776793	1.2668021521392587	0.3954802259887
5MZ4_B	0.004181890071976	1.3648362664636504	0.1585365853658533
5HLF_C	0.0056745764241805	1.3096498148793616	0.1166365280289323
6KDK_C	0.0038486089353778	1.3133348450620017	0.2891440501043838
2OPP_A	0.0028160857772359	1.2962692587116882	0.376811594202898
6RIE_B	0.0078294930019779	1.1240335822598069	0.0283097418817646
3DRS_A	0.0053602232473128	1.2891146201126955	0.2191510365251723
2RKI_A	0.0039245164396466	1.2810166366212024	0.3336933045356363
2OPS_A	0.0035466149194378	1.2814024466518348	0.3556531284302957
4IFY_A	0.0032553462209778	1.266959868381536	0.3845291479820616
6HAK_C	0.005356130439308	1.3036516959868854	0.1978661493695432
5TER_A	0.0029978494550397	1.2718324869479738	0.3954802259887
5K14_A	0.0046032489518321	1.2950202989410071	0.2797927461139888
6ASW_C	0.005008258818296	1.3076166340972637	0.2215628090999002
5C42_A	0.0063147360114711	1.2862364864006584	0.1036639857015189
3DI6_A	0.0047202066382702	1.2853001675272482	0.2837837837837831
6PD6_A	0.005299213916894	1.1758434032696865	0.3110403397027594
6CRV_A	0.0075908454093858	1.0253353902979074	0.1299176578225058
3DOK_A	0.0040136787479785	1.293965252717526	0.3208556149732608
6ZTZ_O	0.0088119271823403	0.597242862824207	0.0008097165991904
4WEA_A	0.0040322339641643	1.2071241292582766	0.3752783964365245
1C0T_A	0.0019327485444539	1.32534700980954	0.3892013498312703
2YKM_A	0.0048581174001984	1.278713607663242	0.2864583333333326
3IS9_A	0.0028551733863528	1.2668748394480538	0.4114285714285712
6P1X_A	0.0052045030354055	1.308651742785522	0.2072336265884651
6CGV_C	0.0069517928751533	1.1357634673657546	0.1897880539499032
5HRO_A	0.0038678970015077	1.312943679509287	0.3013698630136976
6C0L_A	0.0038010225448173	1.266079579949998	0.3616317530319735
6IKA_C	0.0036944787170899	1.3111318013161135	0.3152289669861547
3WHE_E	0.0056174429212701	1.1959163092371696	0.2891440501043838
1KLM_A	0.0040564066977301	1.2961139016735936	0.3208556149732608
2IAJ_A	0.0039173641626563	1.31307976972648	0.3013698630136976
6P65_E	0.0012987496919975	1.3613128908601222	0.3798882681564237
3V6D_A	0.003784390761521	1.3044739312325146	0.3265306122448972
5TXL_A	0.0037846951269852	1.3065614945174449	0.3236870310825286
6ANQ_C	0.0048997982661257	1.3116802641830538	0.2325349301397201
6MYA_D	0.0017744701145679	1.24924440884833	0.4755077658303457
6X4A_A	0.0029020703495703	1.2753455040057802	0.4066059225512517
3KK1_A	0.00534802081569	1.3192295392208055	0.1661945231350323
2ZE2_A	0.0044670980229013	1.269687851237385	0.3279569892473115
6KDM_A	0.0050841753150191	1.3216960274939091	0.1897880539499032
6OSR_F	0.0016882919862197	1.249150885410424	0.4808153477218215
6CRV_C	0.0075907585895024	1.0253351464353917	0.1552853133769873
5TXN_A	0.0040295354220922	1.308679169416046	0.3096500530222685
5YT9_A	0.0057190854118361	1.1870335615687804	0.2904911180773242
6CRV_B	0.0075922348143165	1.025335128804444	0.1574507966260536
1TV6_A	0.0065438863014019	1.2977023689556522	0.0748476936466486
4IDK_A	0.0041645564109812	1.266659945759615	0.3512035010940917
1FK9_A	0.0038879010605087	1.2991747701261511	0.3336933045356363
6C0J_A	0.0040911155566361	1.265782923287701	0.3571428571428565
4WSS_C	0.0034981061831086	1.2079787309727177	0.4162844036697239
3QO9_A	0.0031608431831373	1.2622245196422632	0.4098173515981724
6IK9_A	0.0053250851075144	1.3199004663753224	0.1773117254528116
2YNH_A	0.0051488277933319	1.2757079944447396	0.2837837837837831
4ID5_A	0.0023105454808302	1.2661978655524238	0.4495305164319247
6MYA_E	0.0021940961960404	1.2165545078990727	0.4737470167064435
6BSI_A	0.0062680421673008	1.280342779352238	0.1695075757575752
3ISN_C	0.004152634032558	1.3099574680701878	0.3068783068783058
1RTJ_A	0.0027229086905316	1.2908877488125388	0.4098173515981724
4PWD_A	0.0046393291266271	1.284633693400445	0.3124335812964929
5X5B_C	0.0088525490145229	0.8334931592112863	0.0240464344941957
6OSR_E	0.0018122477878254	1.2459281273582232	0.4861612515042104
4WSS_E	0.0031131820153638	1.2020180788759256	0.4427570093457937
6PWU_C	0.0034249209186424	1.3456870060993311	0.2945492662473794
6CGF_A	0.0038689382231898	1.2679805858895163	0.3737486095661844
2BGN_B	0.0012156596980937	1.4272045351564246	0.1818181818181812
6AMO_A	0.0029669503998164	1.3081638226731238	0.3798882681564237
6CS2_A	0.008342812681633	0.9811366606984908	0.0776614310645724
5I2M_C	0.0034342731560453	1.2733983148178856	0.3954802259887
6AVT_C	0.0052174108565253	1.3099689910773211	0.2300796812748999
4CKC_D	0.0053545206591901	1.328735002762	0.1661945231350323
4R5P_A	0.0042445120265853	1.307833980017099	0.3124335812964929
6CGV_E	0.0064891534818146	1.14150260342525	0.2653688524590163
5TXO_A	0.0039180739286144	1.3087142845690247	0.3293864370290633
5TXP_A	0.003902751328925	1.308599279315468	0.3308189655172406
4RW7_A	0.0040661488267532	1.269611667007496	0.3661504424778758
6X4F_A	0.0034961369069608	1.2718832409440008	0.3970588235294112
5YWP_E	0.0022618965202213	1.3216942360148498	0.3986409966024913
2BGN_D	0.0012224302453521	1.4273924723711735	0.1932367149758449
5D3G_A	0.0040877171875409	1.3080695790245591	0.3251072961373387
1TL3_A	0.0055895700776548	1.301726021660215	0.228855721393034
4L72_A	0.0020353535922944	1.4299252344493354	0.0646551724137924
6P62_B	0.0017495593404992	1.3694619488224786	0.3706992230854602
5WX1_A	0.0029842120533642	1.4030386649263444	0.2215628090999002
6P65_A	0.0012993857013046	1.3613130157273914	0.4018161180476731
2YP3_A	0.0020534196368106	1.1965281297390284	0.5006075334143372
1TL1_A	0.0049647617946175	1.3022347265665135	0.2851196670135267
3WHE_G	0.0061363313206937	1.195994745041142	0.2811203319502069
6KDN_C	0.0039934279696044	1.3192154753539482	0.3138297872340416
5VQW_A	0.003454529972898	1.271523931113365	0.4050056882821384
1VRT_A	0.0035631188382034	1.2918398765062686	0.3783482142857137
4BOM_C	0.009053201239895	0.8632958600849086	0.0
6AN8_A	0.0035153485287803	1.3088091687983363	0.3601321585903083
6X4D_A	0.0035588570442961	1.2709933889142038	0.4002267573696136
6MYY_B	0.0030698226400342	1.365159259310059	0.3110403397027594
2YNG_A	0.0048854478387131	1.2767018880299128	0.3208556149732608
1REV_A	0.004587483398714	1.2932669114259536	0.3208556149732608
2YP2_A	0.001589649120767	1.1963705381933274	0.5209359605911323
2BGN_A	0.0017628011563727	1.4272660287283792	0.1574507966260536
1DTQ_A	0.0050302568118154	1.2977768407374295	0.2877997914494254
1LW2_A	0.0047907807222232	1.2988087224092373	0.3027426160337552
4UXG_K	0.0081033067093081	1.0202444970921585	0.1392988929889289
1S1W_A	0.0042449616192945	1.299768877813409	0.3394793926247279
6P65_B	0.0012995815733896	1.3613131162976972	0.4098173515981724
3DLE_A	0.0047892050470179	1.2935648926770729	0.3124335812964929
3DLG_A	0.0048891915058196	1.2966469899955022	0.3041182682154164
4IFV_A	0.0040490795567102	1.267410764058463	0.3829787234042552
1S9G_A	0.0060336319066372	1.298601370895914	0.203703703703703
6L8Q_C	0.0006980646715912	1.43142343371089	0.1990291262135912
6WPJ_A	0.0061538411239545	1.3124679209157	0.1435185185185183
5J7V_B	0.0066535500132918	1.2485363497626156	0.2179487179487178
3V4I_A	0.0048500105831755	1.3113724112055545	0.2824506749740385
6ZTY_I	0.0074716184041064	1.1174767178311744	0.2025316455696202
6OTZ_A	0.0058652928976141	1.3155584188830305	0.1706161137440749
1RT7_A	0.0049173219118449	1.2930504930988735	0.3096500530222685
5HLF_A	0.0048699685372221	1.3085561994939343	0.2891440501043838
6X49_A	0.0039120481379838	1.2711275055854467	0.390765765765765
2BGN_C	0.0018254308941947	1.427292214323074	0.1706161137440749
6IDD_K	0.0043371027422893	1.2190011277076729	0.3954802259887
6BHJ_A	0.0045329288409554	1.305319146665245	0.3222698072805128
5I3U_A	0.0043812729829	1.3150191672559532	0.3110403397027594
4WSR_E	0.0033602691475628	1.1985837153591905	0.4529411764705882
1JLG_A	0.004830356045839	1.2921027957402762	0.3180362860192098
6PD5_A	0.0052027760835024	1.184156796227384	0.3601321585903083
6L8Q_E	0.0006272718195901	1.4315597284086647	0.2119725220804702
1TKX_A	0.0052874800232399	1.292822280226378	0.2891440501043838
5J2Q_A	0.0060378677396498	1.3218689703101938	0.1445783132530116
4QZV_A	0.001626877560734	1.4311828074073083	0.1520522388059695
5K9O_F	0.004394819995068	1.220145470252666	0.3954802259887
5C25_A	0.0045463513439259	1.264531677015132	0.3676633444075297
6ECL_A	0.0044454030832699	1.2668357403787949	0.3706992230854602
5TEP_A	0.0074553113163269	1.2747413827235048	0.0842844600526775
6DNH_A	0.0076736042746312	1.267279218888953	0.0664939550949912
6MZK_B	0.0029388785775024	1.211904766087388	0.4684898929845411
6IIG_A	0.0066435745185667	1.186159877425071	0.2745098039215676
4UXG_B	0.0077087618148219	1.0439197867724483	0.2131630648330054
6J9E_C	0.0087704636997637	1.0262955716288098	0.0607287449392717
6JDR_A	0.0013232654000461	1.3454183065485887	0.4360465116279064
5U68_A	0.0034441782729342	1.3813995665425167	0.2837837837837831
3BGR_A	0.0034608090037145	1.2707789008380852	0.4277456647398843
6KDJ_C	0.0048329931207684	1.3127215250726412	0.2986330178759193
6KDO_C	0.0050036667270342	1.3135747714353243	0.2864583333333326
5OVN_A	0.004210289983516	1.3330935478481925	0.3041182682154164
6L8Q_A	0.0010944830120453	1.4313659758721382	0.2131630648330054
6CS1_A	0.0095262455680173	0.3294704528122921	0.0291666666666661
3LP1_A	0.0056015108779251	1.2787877923220974	0.2986330178759193
1LWF_A	0.0058367680886558	1.269267566250266	0.2904911180773242
2EX3_C	0.0013857369230943	1.437382473773196	0.1552853133769873
4UXG_H	0.0082767382948428	1.039259899284211	0.1585365853658533
6MYY_E	0.0030704054605176	1.3651595223688873	0.3365800865800861
6X4C_A	0.0042397742807793	1.2729449207923655	0.3892013498312703
3FFI_A	0.0056810520236501	1.292159177025913	0.2797927461139888
5XL2_A	0.002628858059727	1.2098880955333682	0.491545893719806
5XEB_B	0.0035273231170626	1.1669793257728096	0.4650059311981014
6BSJ_A	0.0075281535266563	1.2828435867889254	0.0833333333333332
5YVU_B	0.0035860368140787	1.3997850129811515	0.2300796812748999
1S1V_A	0.0050916500205351	1.2941156072080848	0.3166311300639652
3V4I_C	0.0061601426762199	1.3123502191843506	0.1886429258902786
5X5F_C	0.0094689233084599	0.2859014388338571	0.0546541417591797
1IKY_A	0.0063819647889653	1.2701797654420983	0.253807106598984
1XI1_B	0.0015469589244682	1.4421808230967874	0.097777777777777
6ANQ_A	0.0036502844267319	1.3076603754991931	0.3829787234042552
3DMJ_A	0.0050464442108495	1.3007287420967344	0.3152289669861547
6L8Q_G	0.0009326372683246	1.4313646783278513	0.228855721393034
6BSH_A	0.0072455318111494	1.287811187318872	0.1227272727272725
5VQV_A	0.0041104246522532	1.2659333454311177	0.4050056882821384
6ELI_A	0.0047214560108494	1.2658164935507603	0.3706992230854602
5TPN_A	0.0024632013631863	1.269294271491633	0.4790419161676644
4EP0_D	0.0019879183281515	1.1919649313526686	0.5284653465346534
2PZS_A	0.0011646111237845	1.4403775956583875	0.1596244131455397
6CS2_B	0.0097599620665246	0.3116986592818587	0.0139573070607545
6XZQ_C	0.0077033438682567	1.249034181304147	0.133603238866397
2YNI_A	0.0053675635992634	1.2774828037254635	0.3236870310825286
1XHZ_D	0.001265974202142	1.4433919625898457	0.1288848263254107
6P6P_E	0.0032792186373389	1.2005581346822676	0.4737470167064435
5X5B_B	0.0092664403140221	0.833491884105114	0.0842844600526775
6P62_A	0.0015777528681461	1.369461678012493	0.4179104477611932
4UXG_C	0.0075618738079398	1.0598038177744205	0.2525354969574032
4EP0_E	0.0021074359200406	1.1918558540632578	0.5265760197775029
3M8Q_A	0.0060486359220524	1.2783827532797716	0.2784679089026913
6C0P_A	0.0041932343557762	1.2649148805025747	0.4066059225512517
6CS0_B	0.0096358498909943	0.483109914380385	0.0445344129554661
6CRZ_B	0.0096358498909943	0.483109914380385	0.0445344129554661
5I42_C	0.0062040615509156	1.3111860958092707	0.2060546874999993
6D8W_C	0.0041158902617954	1.2573562075438156	0.4162844036697239
6GML_B	0.0087880741243875	1.1889241126816854	0.0215053763440855
5VQT_A	0.004567041627161	1.268673523640674	0.3845291479820616
2PYJ_B	0.0014648259289934	1.4350259698929555	0.1874999999999993
4O44_A	0.0077269870216279	1.2769514637622394	0.0909893992932853
1LWC_A	0.0049027375510631	1.306907205033368	0.3236870310825286
4KR0_A	0.0021053871614228	1.431070915699953	0.1499068901303528
1RT5_A	0.0052930554632362	1.284396115561503	0.3279569892473115
5YWP_A	0.0038896224138868	1.3202747265111017	0.3601321585903083
6OSR_B	0.0022074484301106	1.2514963413933426	0.5079365079365066
5XN1_C	0.0054163307886674	1.3151032844495427	0.2745098039215676
6IDD_G	0.0051232850602987	1.216115321027928	0.3798882681564237
2EX3_A	0.0018984904667961	1.434825950341678	0.1488372093023253
1S1U_A	0.0063043291480859	1.2954067339259834	0.2399598393574291
6NTF_A	0.0043530107888877	1.1994855904752624	0.4310544611819231
6ASW_A	0.004472060158374	1.304176964362822	0.358635863586358
4PUO_C	0.0067579689417495	1.2872507469141798	0.2167487684729059
2PZS_C	0.0013254072867468	1.4415447471317853	0.1629001883239165
5X5C_C	0.0094207436545226	0.3800224902962605	0.105640107430617
5YW1_B	0.0038771579485988	1.3979553420534785	0.2399598393574291
5W9J_J	0.0083878547239159	1.1661934862683616	0.1247723132969029
1HQE_A	0.0053123190532247	1.3138251568089616	0.2877997914494254
4KV8_A	0.0061493010682971	1.281326264575151	0.2784679089026913
6Z9M_C	0.007028434062556	1.279334466761433	0.2060546874999993
2HNY_A	0.0061286674096945	1.2973108328746874	0.2602040816326527
4WE8_A	0.0049524798997218	1.2060536178708177	0.4018161180476731
5I42_A	0.0055189141451024	1.309895166549707	0.2864583333333326
3DM2_A	0.0054829094294848	1.3012384174655998	0.3082627118644065
2EX3_E	0.0017760551051715	1.436787494870217	0.1672967863894132
5M3H_C	0.0076856045583398	1.176849771368436	0.2251984126984116
4QZV_C	0.0017390306338226	1.430842696038371	0.2131630648330054
6CRZ_C	0.0099531653531586	0.688639774619648	0.0131255127153402
6CS0_C	0.0099531653531586	0.688639774619648	0.0131255127153402
1RT4_A	0.0053274090814316	1.2841437177851698	0.3365800865800861
5HP1_A	0.005067747239404	1.3130567693213262	0.3124335812964929
4DG1_A	0.0030962385062625	1.2919746198883857	0.4495305164319247
4UXG_G	0.0077709647120298	1.0443494110382177	0.2614913176710924
6BSG_A	0.0075460397479318	1.2868885443128208	0.13198900091659
5VQQ_A	0.004640326021292	1.2682667728268693	0.3954802259887
3WHE_I	0.0056202075414984	1.1960244365079682	0.3722222222222213
1XHZ_C	0.0014134004751055	1.443683062800166	0.1618062088428971
6OR7_A	0.0063337787273251	1.32698251734351	0.173954372623573
3KLE_E	0.0075462015371383	1.306838238573189	0.0776614310645724
2BGR_B	0.0014175835903128	1.427603791139242	0.2731958762886588
5X59_A	0.0100079448112926	0.3577102382732484	0.0360738255033548
3QIP_A	0.0056902503351432	1.280070049529448	0.3236870310825286
4B3O_A	0.007355969515346	1.2717861608059315	0.203703703703703
4FIU_A	0.0053926232146846	1.1774481369342298	0.3970588235294112
5X59_C	0.0099803460004391	0.3577153416587814	0.0546541417591797
4F23_B	0.0049846953955294	1.1728701184651862	0.4228110599078329
4RW9_A	0.0053139500781162	1.2706319915245092	0.3631346578366445
6IK9_C	0.0054192576949866	1.3149623254722875	0.2986330178759193
3KLE_A	0.0077646773018309	1.3065647709876187	0.0646551724137924
6Z9M_A	0.0077615024202859	1.2836098412132844	0.1299176578225058
4I2Q_A	0.0053226929413321	1.2707585786840525	0.3631346578366445
6MYY_A	0.0030689595241326	1.3651593403962332	0.3737486095661844
2PYL_A	0.0011621778185881	1.4348854281984884	0.25
6MZJ_E	0.0030709316648534	1.3651595207632548	0.3737486095661844
3KLF_I	0.0040384275797898	1.310493023163345	0.392333709131905
4PWD_C	0.0071815254261413	1.2873648684874623	0.2095984329089124
1XHZ_B	0.0022910631593917	1.4392297837198966	0.117647058823529
4RW6_A	0.0049478587731305	1.2734694599390577	0.3876404494382015
5X5F_A	0.010086285662155	0.7481758001373442	0.0404380791912377
6MZJ_A	0.0030698711637725	1.3651595580763591	0.3783482142857137
5X59_B	0.0100301374879977	0.3577105704023922	0.07391304347826
5N2H_A	0.0087705752531616	1.2631162895118475	0.0223509933774825
6KDM_C	0.0056013108373275	1.3169193920534954	0.2918410041841002
5XL9_C	0.0061810142440735	1.209640863765613	0.3497267759562839
5TOK_A	0.0030746404466684	1.2572515649301306	0.4951573849878932
1XHX_B	0.001309638167228	1.4383798891054609	0.2399598393574291
2PZS_D	0.0018157468522519	1.4394284792092675	0.1967054263565884
5O6A_A	0.0032088946312632	1.3249442044277977	0.421173762945914
2EX3_K	0.0022185367724883	1.4367502400480454	0.1695075757575752
5O6A_C	0.0025472649147204	1.3241670481617775	0.4529411764705882
1IKW_A	0.0069076491221302	1.2706396868693468	0.2771458117890377
4IG3_A	0.0031690785090265	1.2657655326283388	0.4879518072289153
6CS2_C	0.0096700365394876	0.9816794024661228	0.0748476936466486
2BGR_A	0.0013502048670337	1.4275964278310522	0.3013698630136976
4UXG_J	0.0086455445071106	1.036373667370949	0.2119725220804702
6OSR_C	0.0028463539417239	1.2501420660202178	0.5097799511002443
5X5F_B	0.010056759625268	0.7580479689793918	0.0776614310645724
3V81_C	0.007486583559716	1.2861845308731454	0.2013618677042801
5K9K_F	0.0054429135182395	1.171022468005673	0.4130434782608689
6UL5_A	0.0061070513038838	1.2653603178841129	0.3351351351351348
3WHE_D	0.0061305001596661	1.196030243010762	0.3661504424778758
4WE9_A	0.0052890666513535	1.2022632543240568	0.4162844036697239
5I08_A	0.0098205553293148	0.914449831217248	0.0871478873239437
5U68_B	0.005767337065497	1.383360677124327	0.1563670411985009
5U68_C	0.0032798232299076	1.3798834168815992	0.3571428571428565
4UXG_F	0.0093752478319068	1.04665684227231	0.1106115107913663
5O6V_B	0.0022167660657526	1.337751706120032	0.456367924528301
3IRX_A	0.0062476456425412	1.2524640056194616	0.3365800865800861
2EX3_I	0.0019081894562939	1.435850265509904	0.2215628090999002
5O6A_B	0.0035746661581171	1.3237333173133596	0.4130434782608689
5J7U_J	0.0072294096350077	1.2564313371518414	0.2731958762886588
5I08_C	0.0098199750435796	0.9144502529210252	0.0919540229885056
4WA2_B	0.0028530835940487	1.203383591004937	0.5284653465346534
1XHX_C	0.0014889984704479	1.4421444628107958	0.2239841427155597
5VQX_A	0.0042915519361858	1.266159958372053	0.4444444444444442
1C0U_A	0.0053388705447893	1.2983571146503463	0.3556531284302957
6RIC_B	0.0093164076907609	1.1480859734164088	0.0881057268722467
4Q0B_C	0.0075755671553314	1.2877463142462904	0.1990291262135912
6AVT_A	0.0049649711207669	1.307467630547681	0.3661504424778758
6AVM_A	0.0051157036151603	1.3058268596633296	0.3601321585903083
6RIE_O	0.0083076750377348	1.2732496939910654	0.1247723132969029
5N2G_A	0.0088750057783682	1.2637944515052832	0.0466101694915253
2YP5_A	0.0014582272345506	1.1970895114420772	0.5772669220945079
3T1A_A	0.0066274730894503	1.2805175523256052	0.295907660020986
5YKC_B	0.0041403054722	1.18156251184866	0.4843749999999991
6WPH_A	0.0069504918663346	1.328410105483938	0.1695075757575752
5XN2_C	0.0059415113076369	1.313111377781938	0.2904911180773242
3IG1_A	0.0055210766470697	1.2992655452406654	0.3482532751091702
4UXG_E	0.008926515075311	1.0619021842853926	0.1863592699327569
5VQZ_A	0.0041066856520911	1.2674961576599697	0.456367924528301
5YVV_B	0.0040941721839364	1.398095643587747	0.2877997914494254
5X5C_B	0.0103679712291149	0.7590062307373076	0.0546541417591797
5FYK_G	0.0021060709555193	1.4442566653665985	0.1585365853658533
2PY5_B	0.0008474541849831	1.442122510365477	0.2679671457905539
1C1B_A	0.0066102579930107	1.2780211318880543	0.3068783068783058
4UXG_I	0.008832486085645	1.0380404482617764	0.2155511811023613
5N2E_A	0.0090969821171952	1.2645375328745598	0.0172981878088955
1XHX_A	0.0014139416589366	1.4406080800084358	0.25
2YGC_A	0.0022083386596219	1.4024140213033616	0.3829787234042552
1RT3_A	0.0065156012870165	1.308333337201595	0.2745098039215676
2EX3_G	0.0018985835085237	1.435455395828323	0.2424547283702203
5VQY_A	0.0040675689546176	1.2654682556149257	0.4632701421800935
1S9E_A	0.0083037715886317	1.2787176642541271	0.1372007366482501
6D8W_E	0.0046096035272059	1.246458412642184	0.447831184056271
5YWP_C	0.0037634266682573	1.3214528902978249	0.4195402298850565
4UXG_D	0.0091006253321163	1.0433208094942332	0.1897880539499032
5I08_B	0.0098235175979603	0.9144503653043984	0.13198900091659
4B3Q_A	0.0063751979522739	1.2651450666369966	0.3409337676438646
3TAM_A	0.0031658651375395	1.2834888241381102	0.4951573849878932
6WV8_A	0.0038380666828226	1.4147428861507414	0.25
1RT6_A	0.0061187663258481	1.2949038788622398	0.3265306122448972
6EVK_C	0.0086082363284498	1.1695037615332369	0.2179487179487178
6ZTY_H	0.0091952503075704	1.1219845549004737	0.1684011352885517
6IMJ_A	0.0023447212546429	1.4015448189377064	0.3892013498312703
1C1C_A	0.0045728279681151	1.2948788518150094	0.4228110599078329
5YVY_B	0.003883539496748	1.405058532744856	0.295907660020986
5TOJ_C	0.0047276376468656	1.252939986488808	0.447831184056271
1XHX_D	0.0009597685323758	1.442784179282325	0.2811203319502069
6RR7_C	0.0092724214016817	1.2359890141572856	0.0785425101214583
2PZS_B	0.0017276421308289	1.444378902695325	0.2300796812748999
1JLC_A	0.0070474876706558	1.2882449842160042	0.2837837837837831
6JNX_C	0.0099309839560129	0.9489540985557422	0.134412955465587
4R71_C	0.0062766832779765	1.3583055931370045	0.2155511811023613
5VQR_A	0.0060238458248425	1.2688884699276872	0.3676633444075297
1HMV_E	0.0056026937002717	1.3161834387286238	0.3365800865800861
5YKC_C	0.0057865017139022	1.1797989710778105	0.4228110599078329
2PYJ_A	0.0012439808349647	1.4391473752772823	0.2904911180773242
3KLE_I	0.0064266281231584	1.304850031310452	0.3096500530222685
1XI1_A	0.00207125183429	1.4412261766036436	0.2264150943396226
5C24_A	0.0050597410318131	1.2769628757768454	0.421173762945914
6P6P_D	0.0030041327769078	1.2013869812181548	0.5437499999999995
2GV9_A	0.0091318483544447	1.2268026768860425	0.1237488626023655
1HMV_C	0.0056075096438265	1.3161876023012562	0.3409337676438646
5O6V_A	0.0029285607602979	1.3383777430760404	0.4512338425381892
3KLF_M	0.0052874042219912	1.3109797314803338	0.3706992230854602
1R0A_A	0.006456001817026	1.302111627482219	0.3138297872340416
6ONA_B	0.0039580457200847	1.2306269421656628	0.5024330900243306
1UWB_A	0.0090475429490131	1.2711048080747818	0.0958296362023061
5UV5_C	0.0053249280258598	1.3064357376454696	0.3845291479820616
5J7O_B	0.0066509583792304	1.248535830024634	0.3571428571428565
6JDU_A	0.0031996192146841	1.3507333863571631	0.4343786295005805
4B3P_A	0.0073924206983714	1.2770029873494384	0.2877997914494254
5X5C_A	0.0107604899813569	0.357566124589233	0.096802841918294
5J7U_A	0.0083466772974377	1.2571143848227002	0.2264150943396226
5M3J_C	0.0086429916189199	1.214993246307456	0.2239841427155597
4UXF_B	0.0072748344266332	1.0484809261021724	0.3722222222222213
4F23_C	0.0054123926124064	1.1756100413283976	0.456367924528301
6P6P_C	0.0040306441429079	1.2012992422490094	0.5153374233128825
6JX7_C	0.011279241324501	0.56793043827397	0.0032388663967615
1JLF_A	0.0058669672875427	1.2968745004616646	0.3661504424778758
4F23_A	0.0060576700600823	1.175762572806091	0.4228110599078329
4WA2_A	0.0039992308114791	1.2034946043640908	0.5171990171990168
1S6Q_A	0.009140494009958	1.2731333345284837	0.0938883968113373
5W9O_K	0.009155389428309	1.1685039319266215	0.2013618677042801
5TUQ_A	0.006317050934678	1.2745550437579505	0.3661504424778758
4WSB_C	0.0091437209643204	1.1733125299376244	0.203703703703703
4EP0_C	0.0024530829965645	1.1920514307222696	0.5732484076433118
4FIU_C	0.0064814938498341	1.1764546915189102	0.4034090909090906
5YKC_A	0.0046807715065546	1.1843667194774845	0.4969696969696964
4WA1_B	0.0028385392680673	1.2019554467506346	0.561314791403287
4WA1_D	0.002875520770257	1.2062009313347055	0.5593434343434334
5XEA_A	0.0073473998621388	1.1895652210603571	0.3526834611171958
5J7U_H	0.0072995862704072	1.2499059978285745	0.3279569892473115
4UXG_L	0.0096117157382306	1.0430877601027817	0.2013618677042801
4UXG_A	0.0087774504255481	1.0422844693751596	0.2851196670135267
1HMV_A	0.0060540714996401	1.316183415402522	0.3336933045356363
6JX7_B	0.0112799749531775	0.5679306455070228	0.0300250208507084
6PWU_A	0.0060444791308472	1.3476054033192753	0.2864583333333326
4EP0_F	0.0021800170373095	1.1919523382718686	0.5853658536585358
4UXF_A	0.0078868389296825	1.050723457027051	0.3497267759562839
6ALF_I	0.0106418800621938	1.0164071650203597	0.0704453441295549
2I5J_A	0.0087478561459842	1.2854200804088771	0.1629001883239165
5J7U_G	0.0086477964645878	1.255323676240784	0.2251984126984116
3VNV_A	0.0104392312627614	1.158321827855065	0.0469635627530369
5J7U_L	0.0084397833754666	1.2554111484561734	0.2525354969574032
5XL8_A	0.0046108703192981	1.209105381021519	0.5006075334143372
5WDX_A	0.004213091069657	1.4374496079927426	0.0683391003460198
3AVX_A	0.0106133131449942	1.1580687476074316	0.0194331983805673
6D8W_B	0.0043152664920298	1.2204855359586622	0.5116279069767431
6O6B_A	0.0089385473132837	1.2461632016738518	0.2084148727984338
1HMV_G	0.0060551948087464	1.31618371963366	0.3453159041394325
2YGC_B	0.0041660088168517	1.4021432937431395	0.3322545846817686
1HNV_A	0.009352355398369	1.2678047229844494	0.1217075386012711
6DUF_A	0.0063498917478841	1.2674798422261329	0.3892013498312703
6URO_A	0.0096196349098746	1.271475247860999	0.071118820468343
6ONA_C	0.0032373184380256	1.2292203851339178	0.5515075376884413
2Z6B_A	0.0057079472518947	1.2013050920636243	0.456367924528301
5WSN_E	0.0067839728328286	1.304266048808259	0.3293864370290633
6Z3Q_A	0.0030869525520491	1.4393887498213571	0.2131630648330054
6M16_B	0.011314295096876	0.9458772838709916	0.0032493907392354
6ALG_I	0.0109133646845077	1.0174550132527076	0.0631578947368425
6M16_A	0.0113164091587143	0.945856639076376	0.0089869281045744
6M16_C	0.011314810464156	0.945857066395332	0.011466011466011
2OPR_A	0.0069310866903693	1.2820063843306355	0.3482532751091702
6C0N_A	0.0061616493755294	1.2652176589190929	0.4066059225512517
5J7V_C	0.0081491652270494	1.2458078139846431	0.2931937172774861
5J7U_D	0.0077161622267166	1.2577405945486635	0.3166311300639652
6O6B_B	0.0090177931902228	1.2461340143197186	0.2143559488692226
5J7U_F	0.0090079729506815	1.2552740671667677	0.2084148727984338
5W9J_L	0.0083876886108958	1.1661932795739405	0.3110403397027594
2IJD_2	0.0061392924261964	1.368381375202123	0.2797927461139888
5W9J_K	0.0083865743184737	1.166193165887135	0.3124335812964929
5J7V_A	0.0073837064015709	1.2547532972112196	0.3467829880043616
1RTD_C	0.0074692554133452	1.316271515491473	0.2627811860940694
6O6B_C	0.009081703146156	1.2461487254536308	0.2143559488692226
6JX7_A	0.0112783968195498	0.5679296424928271	0.0979757085020247
4ZHR_A	0.0071137061157085	1.310801923936771	0.3041182682154164
6MZJ_B	0.0030698490270407	1.3651592222763065	0.4632701421800935
1EP4_A	0.0073920162630405	1.2880881802794943	0.3180362860192098
1S6P_A	0.009282936195803	1.2834235343883074	0.13198900091659
5XL9_B	0.0052871321720326	1.2095648157050252	0.4825930372148859
5J7U_K	0.0084649000398029	1.2491807553227343	0.2784679089026913
5FB5_B	0.0003766767943457	1.185476544815694	0.6379310344827573
4UXE_A	0.0084514259531128	1.0495903057078058	0.3380281690140843
6EVJ_C	0.0081250605037598	1.2435487118734323	0.3096500530222685
6ZJM_G	0.002216945111367	1.3808680519403282	0.4843749999999991
4WA1_A	0.0025306819121075	1.2017894366197348	0.5874035989717221
4FIU_B	0.0057279619515189	1.1733257928303669	0.4737470167064435
6EVJ_F	0.0084774227429929	1.2423842523261046	0.2864583333333326
5J7O_E	0.0062448589939814	1.2483073766063053	0.4228110599078329
1MU2_A	0.0053947143695381	1.307750215146202	0.421173762945914
2PY5_A	0.0012472281737359	1.4445125033526471	0.3308189655172406
5KAQ_B	0.0057983108796545	1.2217650156491584	0.456367924528301
5XLA_B	0.0046502048829474	1.212209642708745	0.5153374233128825
6D8W_F	0.0051045413219753	1.254892344826536	0.4808153477218215
6C0O_A	0.0067147547228186	1.2658038953159825	0.390765765765765
6WPF_A	0.0085546479331363	1.3152997925802552	0.1618062088428971
6C0R_A	0.0057872934146339	1.266559848070039	0.441073512252041
1S1T_A	0.0063010071752835	1.290711670702569	0.3892013498312703
5UDD_F	0.0034427291175198	1.3742189842965806	0.441073512252041
5YVW_B	0.0046070144086538	1.3973398277878062	0.3453159041394325
6OSR_D	0.0044022555327469	1.2385396231722363	0.5209359605911323
6P6P_A	0.0034190004823629	1.203646641256426	0.565272496831432
4UW8_H	0.009406737535587	1.2568504888966905	0.1874999999999993
5XLA_A	0.0076866350899992	1.2119350322223124	0.3571428571428565
3RKI_B	0.0089076328535683	0.9536829330384212	0.3293864370290633
4EP0_B	0.0024423027621304	1.1918981546512777	0.5976714100905562
6ZJM_E	0.0019060130458876	1.383212887803584	0.5042630937880632
6ZJM_A	0.0019419368509356	1.3835665979835077	0.5024330900243306
6CS1_C	0.0120167192008851	0.6459820510262776	0.0113360323886644
6ZTY_J	0.0103559853469148	1.1212509794551604	0.1672967863894132
2WHX_A	0.0037658941396384	1.4033242252565656	0.3798882681564237
4UW8_I	0.0092725584256075	1.2584486241474797	0.2131630648330054
1RT1_A	0.00290946521977	1.2925911006257098	0.5515075376884413
5J7U_E	0.0079073939136397	1.2466743612319224	0.3351351351351348
6PWU_E	0.0072318399808943	1.3491099344343696	0.25
6P6P_F	0.0035052281767207	1.2008382097120642	0.569250317662007
4UXE_B	0.0079291208767042	1.04915415391571	0.3860830527497192
6IDD_E	0.006662736932637	1.218443073451604	0.4244521337946942
5W9L_C	0.0103911601146552	1.166496061663017	0.1477695167286237
6IMJ_B	0.0035750331666883	1.401334118839174	0.4034090909090906
6P1I_A	0.0086149984049798	1.3243489579950474	0.1552853133769873
4UW8_G	0.009428901451296	1.260964381978127	0.2084148727984338
1EJ6_C	0.0097648918604804	1.0984297895154032	0.2563580874872833
5XL9_A	0.0070761555854912	1.2078626046561034	0.4114285714285712
4UW8_D	0.0065488040173836	1.260086455323603	0.421173762945914
2B5J_A	0.0098217822294088	1.281938425576551	0.114620938628158
5CXF_A	0.0116805180354475	0.9271974212152104	0.0674157303370779
6FHI_C	0.0099643161052958	1.1771079842787393	0.2155511811023613
6RFL_B	0.0114304341996819	1.1380888334964356	0.0137651821862352
3KLE_M	0.0080012761215669	1.3053647619557875	0.2864583333333326
6DUG_A	0.0074158533396088	1.262253606626048	0.3706992230854602
5J7U_C	0.0076526043542235	1.247325115035902	0.3631346578366445
6FHH_C	0.0094799195909137	1.1749741616864728	0.2653688524590163
6DTW_A	0.0070683754380638	1.274475010843826	0.3845291479820616
4F5X_G	0.0047624606510338	1.4126547417178676	0.3110403397027594
3KZ4_G	0.0047624606510338	1.4126547417178676	0.3110403397027594
3DRR_A	0.0040705251619899	1.2791108923756502	0.5303593556381649
5ND1_B	0.0091415195400592	1.3018647288454903	0.1784351145038163
3SAQ_B	0.0025726506803204	1.4422961970545634	0.2931937172774861
6P2G_A	0.0087129158718063	1.3224349897822063	0.1761904761904758
6O6B_D	0.0096114464293917	1.2460656552902838	0.2179487179487178
6DUH_A	0.0068788008605751	1.2651975766185262	0.408209806157354
6P6P_B	0.0037422886288522	1.202139409879854	0.569250317662007
5FYL_G	0.0028805619203222	1.4474457661750344	0.253807106598984
4NCG_A	0.0082642909306952	1.2835959408718034	0.3027426160337552
6B7N_C	0.0119224021293931	1.01488783123764	0.0137651821862352
6BEH_A	0.0041986874210319	1.398853356243571	0.3939051918735883
3AVW_A	0.0114141296610083	1.1571732086308422	0.0404858299595141
6B7N_A	0.0119182745394199	1.0148883145958936	0.0240464344941957
6Z3P_A	0.0039066601278687	1.4390257114996885	0.2239841427155597
1JMU_F	0.0101059556687791	1.1931771376849296	0.2179487179487178
6O3V_B	0.009594408507398	1.2532907293244444	0.2239841427155597
2RF2_A	0.0017311374049786	1.2761973817778125	0.6122715404699735
5W9M_J	0.010740813687462	1.1604974461102573	0.1563670411985009
5YWO_A	0.0030054892081032	1.3205276897103964	0.5399002493765575
6MID_A	0.0062361977319896	1.3225535708088156	0.3829787234042552
6IAT_A	0.0060254565472782	1.3804710844268997	0.3194444444444444
5K9K_I	0.0054830720047805	1.1813473349886996	0.5153374233128825
5J7O_C	0.0081487616512188	1.2458072186375548	0.3482532751091702
6BEC_C	0.0043782307703663	1.397388971678466	0.3939051918735883
6D8W_A	0.0026930651051572	1.277709212352961	0.5833333333333321
6OUN_A	0.0086235948197379	1.32256938210868	0.2095984329089124
1HYS_A	0.0062895084461454	1.3063113962079187	0.4114285714285712
3ITH_C	0.0081067069519359	1.3055439356321925	0.2999999999999991
1XHZ_A	0.004499613115718	1.4412127061092266	0.1618062088428971
5XL2_C	0.0042686281998748	1.2113298615217092	0.5573770491803276
3WHE_J	0.004246358204795	1.196021681066767	0.5632911392405051
6B7N_B	0.0119150759041557	1.0148876716261064	0.0519591141396933
5YWO_E	0.0032499063198277	1.3204160736637995	0.5360696517412926
5W9N_J	0.0109216929644193	1.1619490670860857	0.1467038068709372
3DYA_A	0.0082599615863834	1.285742857840462	0.3152289669861547
5JEA_J	0.0088985683270023	1.3057018587135163	0.2349999999999996
1OHF_D	0.0029536142729302	1.4264767099516589	0.3616317530319735
6ZJM_C	0.0026081833922165	1.3838020167979073	0.5042630937880632
5OA3_0	0.007635980718703	1.2496338720867253	0.3876404494382015
3JYT_A	0.0090862377448689	1.316138201787731	0.1886429258902786
3WHE_H	0.0065067935453216	1.195993086553972	0.4737470167064435
6GSH_B	0.0087200180843238	1.3870895330773605	0.0206611570247932
5J7U_B	0.0088879160172162	1.2495637783379414	0.3124335812964929
1OHF_C	0.002669051909806	1.4262379380985375	0.3892013498312703
5TDG_B	0.002358668432888	1.250357951392291	0.6143790849673194
5J7O_A	0.0073804516870892	1.2547536864104138	0.4114285714285712
6BEI_A	0.004294682025151	1.3980524947472357	0.4146620847651772
4D6W_B	0.0049609843251648	1.3087404365025064	0.491545893719806
4WA2_E	0.0048720059845413	1.201867109255585	0.5495608531994971
6CH8_G	0.0022811492379536	1.4443854951412154	0.3409337676438646
4UW8_B	0.0070149611108409	1.2601950680354186	0.4310544611819231
5JK7_B	0.0111417643215878	1.263001647968657	0.0457239627434373
5NET_B	0.0033233102991269	1.2646271792023722	0.5853658536585358
3MEC_A	0.0082661480996155	1.2811799376295745	0.3409337676438646
5XL8_C	0.0077326025168305	1.2116051415157425	0.4130434782608689
6BT3_J	0.005071540290531	1.3892560892561867	0.3954802259887
6CGV_K	0.0102159562138328	1.1432188409066644	0.2731958762886588
4EP0_K	0.0024863204491202	1.1917761798948114	0.6292875989445901
6LGW_F	0.0021033672978957	1.307506508806529	0.5997409326424858
5KEP_F	0.0057363969916398	1.3994332593642214	0.3380281690140843
5J7O_D	0.0083708269702351	1.2551639565768524	0.3616317530319735
1QE1_A	0.0092592840661908	1.305072787639947	0.241206030150753
4WA2_D	0.0049318750384985	1.2085582324530002	0.5534591194968543
5EA8_F	0.0029096846152803	1.3858455622647297	0.5116279069767431
3RKI_C	0.0075243683513331	0.9463113468478882	0.4808153477218215
6C0K_A	0.0070776265582487	1.2650582817127662	0.4393939393939385
5WSN_A	0.0067886064061915	1.304245421850259	0.421173762945914
6PDX_A	0.0046906448635922	1.1903056302955946	0.569250317662007
1C8F_A	0.0083406769585965	1.3975689004437717	0.1026785714285709
2IJD_1	0.0075358821165232	1.3648124020724792	0.2931937172774861
4WA1_F	0.0028733046020723	1.2065770474593596	0.6207349081364817
4ZYP_B	0.0054327327120885	1.370294554601132	0.4130434782608689
6BEC_A	0.0048199270415147	1.3995008272733995	0.4002267573696136
5C8U_D	0.0041093067700809	1.3612450969473375	0.491545893719806
2YGC_C	0.0026870307114215	1.4037925764963624	0.4951573849878932
6ONA_A	0.0045121917855427	1.2416882388272834	0.56725888324873
6BEB_A	0.0039634735081743	1.4165822689182896	0.3986409966024913
5C8S_B	0.0040931705926258	1.3589051450873688	0.498786407766989
6F5P_F	0.0105033281106232	1.2672766981798167	0.2013618677042801
5U7O_G	0.0032450592432435	1.451913099419127	0.2745098039215676
1JMU_D	0.0100948535231138	1.193187574110819	0.2931937172774861
2YGB_A	0.0042360573308569	1.41470860545384	0.3970588235294112
5GZN_B	0.004747995303072	1.305972058752546	0.5284653465346534
3GZU_D	0.0038000623521041	1.412686374748627	0.4260969976905306
3SAQ_A	0.0021728982462365	1.4525715783785846	0.3351351351351348
6N41_C	0.0043523269379054	1.2471347205200682	0.5752551020408159
6O3V_C	0.0114852983296147	1.2522986425169076	0.0938883968113373
1K3V_A	0.0079451210065467	1.4052998770031166	0.1520522388059695
6BEF_A	0.0043618314386657	1.3985904390314825	0.4427570093457937
5WSN_C	0.0062677811187245	1.3042655131747818	0.4632701421800935
6PDX_C	0.0032159964717686	1.1950801761657623	0.6249999999999989
4ZYP_C	0.0039316715656964	1.3702960096105326	0.5042630937880632
5W9O_L	0.0096158166693152	1.1609183347016794	0.343852013057671
3JAY_C	0.0123529418458613	1.0442464663226607	0.1096136567834673
5UV5_A	0.0074592665710576	1.313097341013578	0.3860830527497192
5CXF_C	0.0117474509106754	0.9010820021343968	0.2362362362362362
3JB3_C	0.0122936035401025	1.0429574712723222	0.1237488626023655
5GZN_A	0.004824636291545	1.3057134740916172	0.5341614906832286
5J7U_I	0.0087370612527133	1.2469251867385158	0.3722222222222213
4R71_A	0.0083187238052333	1.3606549576023474	0.2640736949846467
1C8G_A	0.0089280251312057	1.3959741928828395	0.07391304347826
1EJ6_B	0.011650552158464	1.046484923028192	0.2179487179487178
5JK7_A	0.0113478634000711	1.263924269400006	0.1247723132969029
5D9Q_J	0.0033396482954321	1.4553452332327006	0.2666666666666659
5XEA_C	0.0071924546327673	1.162524448983857	0.4897466827503005
4EO2_D	0.0015685771385966	1.1904338582218144	0.6711772665764544
5XL8_B	0.004646931355035	1.210467227224164	0.5813060179257352
4B75_A	0.0030476143161346	1.4394741539984106	0.3631346578366445
2WR0_B	0.004105725776139	1.2098682054724628	0.5997409326424858
5UDD_I	0.0028707021548363	1.375059084327798	0.5437499999999995
6IDD_A	0.0078355333268021	1.2224053424819852	0.4427570093457937
5UTY_G	0.0027344991467813	1.447882439047271	0.3497267759562839
4ZPY_A	0.0085956826997624	1.4008437113588796	0.1126126126126121
6GML_Z	0.0081719429020522	1.1212776285346508	0.4495305164319247
3O8R_A	0.0043935655762676	1.44298020403757	0.2758264462809916
6W52_B	0.0029137441747194	1.3972189896465252	0.5209359605911323
6AOC_A	0.0071319926827902	1.3049589528191727	0.4310544611819231
6IB1_D	0.0074093512285753	1.3782556303241325	0.3152289669861547
6F5P_E	0.0101540872117799	1.2672872877006158	0.2771458117890377
6O3V_A	0.01121118950078	1.25200110309789	0.1806883365200764
5C8T_B	0.0044285077048273	1.3583823040983378	0.5060975609756095
6BEH_B	0.0035097451494987	1.392859526855259	0.5079365079365066
6BEC_B	0.0032711336383852	1.388152775792122	0.5228113440197275
6BED_A	0.0035425014224853	1.3956418097561885	0.5042630937880632
4UW8_E	0.0070736422000309	1.259152205671113	0.4755077658303457
6D8W_D	0.0062586874124738	1.3162916233507669	0.4598108747044915
6IDD_C	0.0089886949451367	1.216145923192276	0.3814317673378076
6F5O_C	0.0115034290167487	1.21499834783398	0.1852207293666019
3MMP_C	0.0068772184455935	1.3629490809630451	0.376811594202898
3J17_C	0.0124064316115617	0.9612364306075332	0.173954372623573
6ULC_E	0.003222804630277	1.4416851281867684	0.3556531284302957
5GZO_B	0.0063187256545218	1.303754160049226	0.4790419161676644
4WSA_C	0.0115028984708423	1.214998555425601	0.1886429258902786
2C6S_J	0.0057185772298977	1.3897127693477669	0.4098173515981724
5K6B_F	0.0030730280488197	1.3829475128486943	0.5399002493765575
6DE7_G	0.0038008833659617	1.4488073673194553	0.295907660020986
3O8C_A	0.004180334332666	1.438292397536911	0.3194444444444444
1BQM_A	0.0116667460524768	1.2740050949294612	0.1036639857015189
5W9M_F	0.0106641737643333	1.166568817064579	0.295907660020986
6ACK_B	0.0133414446008092	0.7433513061925111	0.0804899387576552
6BEE_A	0.0046282562716194	1.3963306183769055	0.4598108747044915
4EO2_F	0.002302721860369	1.1902556206430988	0.6621803499327044
3MMP_A	0.0068696611061284	1.362088404244588	0.3860830527497192
6W2D_J	0.0128743046649095	0.7198185131384967	0.1661945231350323
6IMN_B	0.0009260850756764	1.4655358142806347	0.3556531284302957
5NFY_D	0.0043660453696106	1.360877826586642	0.5171990171990168
5T3Z_G	0.0037261443351179	1.4485326026857517	0.3110403397027594
6IMN_A	0.0013422604369905	1.465880265194584	0.3409337676438646
3KZ4_C	0.0027858861033951	1.4121242124757036	0.5079365079365066
4F5X_C	0.0027858861033951	1.4121242124757036	0.5079365079365066
4A92_A	0.0035863836493841	1.4378067340434355	0.3616317530319735
5TOJ_A	0.0030887970126594	1.2392141242373134	0.6357615894039725
6BEG_A	0.0057547028165061	1.397010122181548	0.4050056882821384
3SAM_A	0.0049165804334963	1.3997351830042284	0.4427570093457937
1CD3_F	0.001083832687262	1.4492264482433914	0.441073512252041
3AVT_A	0.0129286229009379	1.1587085178457412	0.0364372469635632
6FUW_A	0.0123276333132895	1.2592124961629625	0.0395622895622886
6FBS_A	0.0123285111729437	1.2592124106052562	0.0395622895622886
3WHE_A	0.0055423293135185	1.1959368077853552	0.5712468193384215
6K4Y_C	0.0130020827483181	0.9544892891040652	0.1190283400809717
1JMU_B	0.0100490736796576	1.1932064618678784	0.343852013057671
4MC5_A	0.0032840179745141	1.196985154293731	0.6401062416998664
6BSP_H	0.006726027787762	1.4017200779258585	0.3365800865800861
2GV9_B	0.0123260019702622	1.2201899683926103	0.0948581560283687
6BEH_C	0.0053372787929594	1.4205342541402592	0.3541666666666665
5XLR_C	0.0137428429470729	0.7673195561248943	0.03781512605042
2JLE_A	0.0085868530055504	1.2973525780705055	0.3737486095661844
5FYJ_G	0.0069186465476274	1.4220140757760409	0.2349999999999996
4WA2_F	0.0044795965391528	1.2084658953647234	0.6059817945383614
6BEF_C	0.0044339473622123	1.4197156198496756	0.4130434782608689
3WHE_B	0.0062339452879332	1.1960123569836711	0.5495608531994971
3GZU_N	0.0044910101610235	1.4117629057108223	0.4427570093457937
3KZ4_D	0.0043441427669174	1.4121113539849104	0.447831184056271
4F5X_D	0.0043441427669174	1.4121113539849104	0.447831184056271
5H0S_B	0.0131247661845776	1.0499811704005273	0.071118820468343
3WHE_F	0.0060856873155336	1.196042732519765	0.5554156171284634
4EO2_B	0.0015866069642849	1.1910175934578804	0.6871584699453548
2IC3_A	0.012045048788627	1.2752235924986155	0.090026478375992
2HMI_A	0.0089210954717888	1.2928364808307156	0.3616317530319735
1TOX_A	0.0064252551357638	1.3942558547191497	0.3814317673378076
7CBP_Q	0.0055817885315004	1.3220294329522222	0.5116279069767431
6BEE_B	0.0039008794774076	1.3940170367633389	0.5134803921568623
5MDM_E	0.0050019580738371	1.343562734590153	0.5153374233128825
6BEI_C	0.0052451790446723	1.419615776928377	0.3752783964365245
6ZTZ_L	0.0111031907178231	1.1198547579456533	0.3068783068783058
3J9D_A	0.0087569544307456	1.3829703567415264	0.2449596774193547
5K6C_F	0.0009969193002663	1.3767818863345027	0.6186107470511133
3O8D_A	0.0038922086373424	1.4427850420012371	0.3482532751091702
5XLR_A	0.0137377839262386	0.76731970124625	0.0804899387576552
5MDM_A	0.0049666235669193	1.341381622007857	0.5209359605911323
6QCW_C	0.0120111214249364	1.231241258852978	0.1852207293666019
3KZ4_M	0.0042689762499481	1.4119699181606489	0.4632701421800935
4F5X_M	0.0042689762499481	1.4119699181606489	0.4632701421800935
3WHE_K	0.0050876944093404	1.1960121635449272	0.5976714100905562
1G5G_F	0.0066858168432645	1.307221875804849	0.4879518072289153
3VSM_A	0.0032526131881227	1.4263444405425845	0.4495305164319247
3SAM_B	0.0032249647947102	1.395015998689513	0.5437499999999995
5YWO_C	0.0039148150058377	1.320212954289936	0.5813060179257352
1OHF_B	0.003413400057927	1.4368007173481576	0.4034090909090906
5T96_B	0.0017185419822236	1.3630879716083082	0.6186107470511133
5FPT_A	0.0028852929092542	1.4380640980908572	0.4244521337946942
6BSP_F	0.0058960952302578	1.386314977437003	0.4360465116279064
5KEQ_D	0.0055378257951409	1.3888484905055278	0.456367924528301
5Z58_C	0.0105056005678026	1.3015277668823726	0.2640736949846467
7CBP_N	0.0069279748173513	1.3229756686101335	0.4598108747044915
6MZK_C	0.0029461449578768	1.2172785797258867	0.657718120805368
2VBC_A	0.0074144292293625	1.4026236090814552	0.3208556149732608
4KVN_A	0.0035998758034133	1.2058833039341632	0.6444740346205058
5TDG_C	0.0043471201286941	1.259554297725484	0.6122715404699735
4B74_A	0.0039237936406796	1.4410118387633637	0.3661504424778758
3JB3_A	0.0132530830420457	0.988130885759646	0.1435185185185183
5MSG_C	0.0121266607920858	1.2281596687961285	0.1978661493695432
6GSH_C	0.0101622336964499	1.37628196112252	0.1156278229448952
6CV0_B	0.0142679104204956	0.7818380014650252	0.0283400809716605
5W9N_H	0.0131094066353047	1.0747532622466052	0.1340679522497698
4A92_B	0.0045719023875331	1.4377994518932502	0.3467829880043616
6MPH_B	0.0042595618463369	1.4438485523137117	0.3423913043478261
5I2M_A	0.0041438048524957	1.2776059932893695	0.6122715404699735
5K6I_F	0.0023129648025113	1.377748622987252	0.5956072351421178
5D9Q_G	0.0033266500783026	1.455222318008866	0.3409337676438646
5D98_C	0.011755834082703	1.2732092517923763	0.2048780487804877
4UW8_A	0.0071117721512276	1.2576312633148683	0.5171990171990168
3KLG_A	0.0119242740956856	1.3102844977160717	0.0729800173761938
6BT3_L	0.0060830965961166	1.3861762141519918	0.4377182770663561
5C8U_B	0.0056507510306389	1.3584062803066097	0.4933494558645701
6BT3_N	0.0073284917058077	1.4013815425420038	0.3365800865800861
3JAZ_C	0.0132998647693114	1.0516857902885277	0.1186594202898547
6BED_C	0.0056492816657584	1.4186360291471671	0.3783482142857137
5KEQ_A	0.0057478866510433	1.4014896184235657	0.4293981481481479
2WRB_C	0.004468572011714	1.3166846048360117	0.5752551020408159
5EA4_F	0.0030124632922888	1.3964316193841215	0.5593434343434334
5T96_E	0.0020652662188044	1.4054050262406037	0.5752551020408159
5WL0_A	0.0042371403366248	1.385124155374105	0.5322580645161288
3J6Q_A	0.0139511110184639	0.8785566493838743	0.0814360770577933
6VXK_B	0.0101187945550817	1.3285813964579394	0.2614913176710924
4OJ5_B	0.0125000356101034	0.8482714211103195	0.2771458117890377
3JB2_C	0.0134083051238628	1.0501026843905912	0.114620938628158
4EP0_G	0.0023686551450833	1.191859505023379	0.6825613079019073
6VXK_D	0.0101214962005188	1.3285814464475831	0.2614913176710924
3J0C_H	0.0104032956527744	1.0069825386492572	0.3970588235294112
6QCX_C	0.012068420839408	1.23186792452844	0.2227722772277227
3JAY_A	0.0134759915168506	0.9884484385493856	0.1414048059149719
4EP0_H	0.0024139239934406	1.19192229645425	0.6825613079019073
5XLR_B	0.0140458605842433	0.7673200151586952	0.1086175942549363
6GOV_X	0.0142440922536221	0.9350322157302838	0.0267206477732797
4UW8_F	0.0094277894563283	1.2587499501585335	0.3970588235294112
4UW8_C	0.0096997915653444	1.2575462810943667	0.3814317673378076
6MPH_C	0.0043826287130802	1.4438024552474715	0.3482532751091702
6M39_C	0.0141895021070221	1.016566453388164	0.0098119378577263
2WR3_B	0.003370197317468	1.2180129603469216	0.6554959785522787
6ZTZ_M	0.0130386211228013	1.1150484857502352	0.1639962299717245
3RKI_A	0.0089544373128842	0.9603007204259788	0.4879518072289153
5TOK_B	0.0036741864444843	1.2575761605953826	0.6401062416998664
4B6F_B	0.0053926717922303	1.4420103094475434	0.2931937172774861
3JB0_C	0.0135227946954273	1.052065142243656	0.1126126126126121
6CV0_A	0.0142687464375081	0.7818360991787461	0.0833333333333332
3AVY_A	0.013808446377426	1.158196714078789	0.0210526315789474
5TDL_A	0.0045799843886992	1.3701218002446176	0.5399002493765575
6Q0S_F	0.0088080518827936	1.3842561455055669	0.2877997914494254
6J9F_C	0.0139214164757277	1.005818119906433	0.0817813765182189
3O8D_B	0.0039687144373478	1.4433767326361977	0.3783482142857137
6E5P_C	0.0028803131945566	1.4474468007487884	0.4195402298850565
2C6S_C	0.0068342710251231	1.3897887373510278	0.4114285714285712
2C6S_K	0.0069022241862638	1.3897735314842528	0.408209806157354
5NEM_B	0.0033228739810891	1.264627216205659	0.6510695187165776
6M39_B	0.0141879063018429	1.0165655112783814	0.0395622895622886
1P5Y_A	0.0075149553851616	1.4031359254191265	0.3409337676438646
6DC5_A	0.0034599292240504	1.3838642969138752	0.569250317662007
3I7K_A	0.0128871761398943	1.2462543485134752	0.117647058823529
4B76_A	0.0049717238737726	1.4393636002585537	0.3423913043478261
5NFY_C	0.0050542760405738	1.3579474558423614	0.5360696517412926
3J6Q_B	0.0139748966402886	0.8785308169966851	0.1237488626023655
6EAK_F	0.003792121756411	1.4071711176996486	0.5265760197775029
5W1X_L	0.0041344833690202	1.4479101560515828	0.3571428571428565
5D9A_L	0.0123594356464435	1.2726712564889808	0.1695075757575752
5UDD_G	0.0024203276048311	1.371542884462594	0.6101694915254232
5UDC_A	0.0040034802758165	1.3744470070412669	0.5593434343434334
5KEQ_E	0.0068494423123842	1.375679419853205	0.4327146171693732
6IML_A	0.0013810826269198	1.4694540551725246	0.3541666666666665
6N41_A	0.0056952722417712	1.2365358636298625	0.5914948453608235
6MID_C	0.0044757984997686	1.3206454583200538	0.5853658536585358
3AGP_A	0.0138259665990862	1.1588519845023364	0.0469635627530369
2CAS_A	0.0100423940131275	1.397626945288497	0.126824817518248
6M39_A	0.0141931055513795	1.0165656113607708	0.0573630136986293
5L35_E	0.0021112251963848	1.4409639201112092	0.4843749999999991
6MPH_A	0.0044166257270698	1.4438969580225391	0.3616317530319735
6BEE_C	0.0064530290345798	1.4200340588878262	0.3497267759562839
6DC5_G	0.0026448653047954	1.379207526598684	0.5997409326424858
6OUU_C	0.0086259936756737	1.3680792326600395	0.3365800865800861
6NM6_G	0.0028483536183425	1.4579862319160997	0.3814317673378076
1TOX_B	0.0064657322062043	1.39422869100361	0.4310544611819231
6CGV_G	0.0124766165789694	1.1425923702640763	0.2563580874872833
6CV0_C	0.0142722351364691	0.7818385407836215	0.1257976298997263
5D9A_F	0.0122773634977755	1.2714500937423177	0.2025316455696202
6MCO_G	0.0030789542427675	1.4457735358671804	0.4310544611819231
6CDE_C	0.0063440015145609	1.4407523512346012	0.2525354969574032
5W9H_q	0.0134192906908798	1.1678480992159497	0.13198900091659
4WA2_C	0.0048551485421834	1.2019506098648518	0.6314398943196826
2WV9_A	0.0070085947847851	1.3443537233997442	0.4650059311981014
2YGB_B	0.0070254598777245	1.41419186643071	0.3512035010940917
3J0C_K	0.0105906199165078	0.998059555038764	0.4179104477611932
6CDI_d	0.0059464992414693	1.4422859752599344	0.2811203319502069
6CO8_A	0.0084286022561401	1.3300861049192498	0.4066059225512517
4WA1_E	0.0024472415120979	1.202223061632361	0.6941015089163227
6CRI_X	0.0039251237260363	1.4535744028184114	0.3556531284302957
6ZTZ_K	0.0129147289880735	1.1073684237575492	0.2362362362362362
6CDI_C	0.0059448555076706	1.4422857055297529	0.2837837837837831
5W23_B	0.0055966321817137	1.373025839586157	0.5116279069767431
5EA5_F	0.00294394991306	1.4180113561540393	0.5418227215980025
4OJ5_A	0.0125425181250213	0.8398754156971417	0.3166311300639652
5W9N_I	0.0118305932592975	1.1673059967186772	0.3180362860192098
6CDE_2	0.0059574412009046	1.4407535545845171	0.2904911180773242
3JB1_C	0.0140753085189819	1.0475891904789958	0.1086175942549363
3KLG_E	0.0106583272853662	1.3068884993596832	0.3054968287526425
4MC5_C	0.0047103423743774	1.200673560884684	0.6401062416998664
4UNY_C	0.0065190359954965	1.3665781206389904	0.4790419161676644
6ACD_A	0.0150608712208409	0.7021635272852668	0.0274542429284518
6W2E_J	0.0144572561311483	0.7664713315400278	0.1340679522497698
6P19_C	0.0135805394084628	1.0006092411659822	0.204858299595142
5I8H_C	0.0051519476104925	1.4492382368658605	0.3124335812964929
3O8R_B	0.0057387524793243	1.436904394892643	0.3279569892473115
5YVJ_B	0.0076512143338761	1.4106774599823426	0.3380281690140843
5KEP_E	0.007386392874391	1.3763498137187	0.4244521337946942
6W2D_P	0.0149969543312706	0.7139662541027378	0.052855924978687
3WOD_D	0.0144455138942951	0.9378164702855876	0.1036437246963564
6LQD_A	0.0079496149322639	1.4242174621661854	0.2325349301397201
4TVP_G	0.005421776581354	1.4468049995345886	0.3124335812964929
1M1C_A	0.0058597371116506	1.4246160485440362	0.3783482142857137
1CU1_A	0.0031074090065373	1.4391248350735109	0.4650059311981014
4B71_A	0.0046193791218561	1.437934559923406	0.3954802259887
6ZLZ_A	0.0032518543498022	1.4385000341194265	0.4615384615384605
6BT3_M	0.0069261770059524	1.3932605998430347	0.4293981481481479
5C8T_D	0.007171006292233	1.3585997384647222	0.4598108747044915
6VKD_F	0.0030520316723225	1.3978312450665908	0.5853658536585358
5FMZ_C	0.0124244037603071	1.2399455610222387	0.25
3EGD_B	0.0076499372897956	1.429829080297355	0.2251984126984116
1T05_A	0.0117936589407957	1.3106393895691557	0.2191510365251723
6QCV_C	0.0125971179573464	1.2332687631523882	0.2362362362362362
6E5P_E	0.0028787615362152	1.447446540334446	0.4529411764705882
5TOK_C	0.0035957088568651	1.2596119469811125	0.6621803499327044
1DDT_A	0.0072107161341977	1.3906430167129813	0.4228110599078329
3GZU_F	0.0040610475178689	1.412677304559517	0.5265760197775029
6BEG_B	0.0054608333820352	1.392921041638208	0.5079365079365066
4N53_A	0.0037949458824382	1.4347158271957985	0.4529411764705882
5FB5_A	0.0008052171771112	1.1913022679557717	0.7369901547116733
5KEQ_F	0.0085454158363948	1.3992977879351456	0.3222698072805128
6N41_B	0.0039724525811362	1.2312232730891504	0.6621803499327044
6EAE_F	0.0046849545226093	1.390171385899059	0.5456821026282848
1SGK_A	0.007428484092823	1.392493337462085	0.4130434782608689
6OUU_A	0.0092850366354738	1.342670467998568	0.3556531284302957
4JHW_F	0.0055103913351065	1.371515321990581	0.5341614906832286
3O8B_A	0.0033045777881144	1.4392019628857564	0.4667458432304032
1FPV_A	0.0106826334511159	1.3958542342268545	0.1278538812785379
6BSP_G	0.0069721695644262	1.3935605466882517	0.4377182770663561
6BEB_C	0.0060427428565719	1.401364873466186	0.4667458432304032
6CUF_d	0.0064806413261966	1.4385734435574389	0.2945492662473794
6MPG_V	0.0061557760555421	1.4419353691496677	0.3013698630136976
5C8S_D	0.0075562671953803	1.358675081073829	0.4512338425381892
6CDE_c	0.0063413637490952	1.4407496685495185	0.2945492662473794
4EP0_I	0.0018510097821185	1.191938006282184	0.7224546722454668
4B73_A	0.0061128086524783	1.4400514998788958	0.3138297872340416
5W9K_K	0.0115575613996429	1.167980829291354	0.358635863586358
5UDE_F	0.0040851537241014	1.3829363334590448	0.5772669220945079
5J1E_C	0.0092772583038221	1.3119100554662364	0.4098173515981724
3GZU_K	0.0044919561398042	1.4117600944249344	0.5228113440197275
6UM5_E	0.003367651515933	1.4319727014080843	0.4897466827503005
5YZD_C	0.0078194369113591	1.3493205855160202	0.447831184056271
5YXW_B	0.0085131931654902	1.3480750755922866	0.408209806157354
1C8E_A	0.0108907715380676	1.39532067565653	0.1186594202898547
6IGD_A	0.0071272719288822	1.4538171421279902	0.1217075386012711
5W9H_r	0.0123272790767445	1.1601490342598266	0.3152289669861547
3J3I_A	0.0123881403120037	1.217542337988483	0.2877997914494254
6EAH_A	0.0042291502179168	1.3967031571721875	0.561314791403287
3J6Q_E	0.0143828390279624	0.8786129146079908	0.1818181818181812
3JAY_B	0.0146825227910044	1.0540994031459432	0.0871478873239437
6CRI_W	0.0039261924476736	1.453574694136037	0.390765765765765
3JAZ_A	0.0144129237495963	1.0759259939903958	0.1196736174070716
6IDD_I	0.0067803862388788	1.2135139984719112	0.5874035989717221
4LK0_I	0.0146626237484893	0.9817674950999802	0.128744939271256
6CDI_2	0.0059460678465523	1.4422858036334727	0.3222698072805128
3VNU_A	0.014684980700623	1.162220815430805	0.0388663967611342
3JB2_A	0.0144616655958535	0.9967087483455545	0.1574507966260536
6NK7_D	0.0083767960631477	1.1587533393296174	0.5418227215980025
3J6Q_C	0.0143785409323029	0.8786166917115161	0.1955469506292346
5T3X_G	0.0064083042758531	1.4549110213277603	0.2203557312252955
6MID_E	0.0081291212020914	1.3206527789770082	0.4702380952380944
6N4C_C	0.0138707836124784	1.017870809560485	0.2234817813765179
6MDT_G	0.0062751174765549	1.4434799896788264	0.3027426160337552
5Z7D_A	0.0082194332385647	1.3850709601725135	0.3939051918735883
6IGD_C	0.0073545094177109	1.452851429123563	0.1227272727272725
2YGB_C	0.0050712861247316	1.4146009386258669	0.4951573849878932
1N5Y_A	0.0105442232505905	1.2964785548797009	0.3646408839779005
6BEG_C	0.0075261735656134	1.4149041393325663	0.3616317530319735
1G5G_D	0.0069033630214542	1.3063633324060873	0.5495608531994971
6ACD_C	0.0155277598125675	0.4922582016230391	0.0546541417591797
6MPG_2	0.0061566735050453	1.4419346798938846	0.3194444444444444
1BQN_A	0.0134856794750531	1.2717076101834313	0.1340679522497698
6EAJ_F	0.0038380941837107	1.400115553803201	0.5732484076433118
6MYM_A	0.0024933439277853	1.203041996521367	0.712898751733702
3J6Q_D	0.0143844634611863	0.878612004937609	0.2084148727984338
5L7Q_C	0.0101589164484365	1.2837786706907508	0.408209806157354
5WWP_B	0.0078880005841075	1.4195989242644833	0.3236870310825286
4EP0_J	0.002454261182185	1.1917349341530032	0.7176634214186357
6IMK_A	0.0023374498563184	1.471308034595256	0.3541666666666665
1DZL_A	0.0046843355303286	1.409201455670746	0.5360696517412926
5NGJ_B	0.0047267570821767	1.4678417477086911	0.2525354969574032
6BEI_B	0.0032916872057029	1.3938872675080598	0.6038961038961037
5XJ0_D	0.0154822666444809	0.9416751020496048	0.0274542429284518
4EO2_C	0.0025881777169319	1.1903320733299816	0.7152777777777766
6BED_B	0.0033344253058418	1.3928476328270822	0.6038961038961037
3J7G_B	0.0055385398657403	1.4500194205130437	0.3322545846817686
4B75_B	0.0040860427416009	1.4412184304235014	0.4512338425381892
5WB0_F	0.0028008531820202	1.3994335158161604	0.6122715404699735
6LKX_B	0.0035563678731706	1.4368824727019032	0.4879518072289153
6BEB_B	0.0048114447030324	1.409409599179584	0.5322580645161288
1TVR_A	0.013751277503088	1.2705154879496194	0.1196736174070716
4F5X_K	0.0067779166565173	1.4120036989978868	0.4310544611819231
3KZ4_K	0.0067779166565173	1.4120036989978868	0.4310544611819231
3TAB_C	0.0134632853933677	1.3063922352103454	0.0786026200873362
1JLE_A	0.0106479159070886	1.2916462582070507	0.3783482142857137
6CO8_E	0.0079232852632401	1.3302022605221675	0.4843749999999991
6UM5_I	0.0033685931244033	1.4319722832939514	0.5116279069767431
4B73_B	0.0057936963265377	1.4415491536846672	0.358635863586358
6LKX_A	0.0026148216263139	1.4271687809952462	0.5554156171284634
4MC5_B	0.0034014876816952	1.199978150596023	0.6987620357634106
5UM8_G	0.0072496505584475	1.432702291487643	0.2999999999999991
4B6E_A	0.006019680582784	1.4390246878673771	0.3556531284302957
6EAF_C	0.0043157218960423	1.398868673444836	0.5712468193384215
5YZC_B	0.0077718230085162	1.3498509504948388	0.4737470167064435
4EO2_E	0.0024524531442862	1.190418296551808	0.7224546722454668
6N08_C	0.0013644152914364	1.191666315678204	0.7468175388967468
5C6B_F	0.0025981949009324	1.385414319835912	0.6357615894039725
1N6Q_A	0.0115592268051513	1.2995163680712258	0.3194444444444444
3J7G_C	0.0050069328511931	1.450063277622437	0.3737486095661844
4B6E_B	0.0054258620614386	1.4410372500017392	0.3892013498312703
5KEP_B	0.007634747882297	1.3926671212959307	0.4360465116279064
5I8H_A	0.0057167678483004	1.4416994104874865	0.3706992230854602
5W9O_J	0.0111501191224695	1.0728185063229585	0.4327146171693732
7K25_B	0.007474950966849	1.3960699656592386	0.4427570093457937
4EP0_L	0.0024209823444687	1.191841305776172	0.7248603351955296
5D98_F	0.0126034667561416	1.2732473378593905	0.2758264462809916
5UDD_C	0.0036750905078306	1.370393636155098	0.6186107470511133
6NK7_B	0.0087114994610004	1.158563168997099	0.5456821026282848
6CH7_G	0.0054523414525737	1.445502451935759	0.3752783964365245
6T0V_C	0.0136051928877233	1.2416977075844235	0.2119725220804702
6OUU_B	0.0111538568618593	1.2916006296729592	0.3571428571428565
6ALH_I	0.0154064160187615	1.013074128367114	0.0680161943319843
6MPG_C	0.0061567705936465	1.4419356386824602	0.3467829880043616
6UM7_I	0.0049107662466767	1.4373159999144551	0.4360465116279064
6GSH_A	0.0116692033119629	1.3879915847554465	0.1278538812785379
1P5W_A	0.0091605407914145	1.404806554455713	0.3166311300639652
6D84_P	0.0045111568512169	1.4516560664702167	0.4050056882821384
5UDD_H	0.0034068618241302	1.3694705446192077	0.6314398943196826
6EAN_F	0.0042280799445415	1.3969892975493072	0.5833333333333321
5FMZ_F	0.0137816265278622	1.2323585008144595	0.2048780487804877
5KEQ_B	0.0079130761139051	1.3927904113107328	0.4277456647398843
5DMQ_A	0.0110966321256167	1.230168317434538	0.4098173515981724
5UTF_G	0.0050277036694477	1.4578209776490154	0.3482532751091702
2WR1_B	0.0055802879152347	1.2073103920701782	0.6466666666666661
6CE0_G	0.0029839385952587	1.4474236745924094	0.498786407766989
3JB0_A	0.0149393293642452	1.0791689675228069	0.1372007366482501
3IYJ_F	0.0082578975030303	1.4121483847759797	0.358635863586358
1IJS_P	0.0113780781015402	1.3966874866791374	0.1488372093023253
5W5P_A	0.0093103093230828	1.1302552533064276	0.5303593556381649
3KIE_P	0.0110521566199764	1.398316322721883	0.1829501915708811
3SAM_C	0.0071138470947301	1.3968957214512856	0.4702380952380944
4OW5_A	0.001385877865101	1.470635870291099	0.4327146171693732
7K25_E	0.0062577769420289	1.398038674376088	0.5097799511002443
6VKC_F	0.0027093852796849	1.404623645963466	0.6207349081364817
6NNF_G	0.0034351860974765	1.456560245261053	0.4444444444444442
5FPY_B	0.005131673464014	1.4409657044896638	0.421173762945914
6BSP_C	0.0071948557432535	1.4073300315403243	0.4444444444444442
3TAG_A	0.0141902069027363	1.2980321061138969	0.0448392554991539
6UDA_I	0.0050992679723712	1.4376110293494642	0.4343786295005805
3JB1_B	0.0152720750216568	1.0531087262544678	0.1066308243727593
6LGW_E	0.0051648249245627	1.3174576497726032	0.6186107470511133
2DTU_A	0.0142865550982852	1.3007053817571188	0.0206611570247932
6D84_M	0.0045077744420166	1.4516559048397752	0.4179104477611932
2C9G_D	0.0092078264816204	1.37725165487321	0.3829787234042552
5W9M_E	0.0151693418993249	1.07301612628807	0.1237488626023655
4WSG_C	0.0101948644887483	1.2254267544564497	0.4702380952380944
6ACD_B	0.0158634283131575	0.6928584351392924	0.1096136567834673
4WA1_C	0.0024326800698757	1.202240493774957	0.7321178120617102
2FS3_E	0.0012383325549129	1.4464651298599105	0.569250317662007
5FPY_A	0.0054009588473364	1.4391235405760852	0.421173762945914
6BSP_E	0.0054207410842377	1.390621254702773	0.5593434343434334
6NF2_A	0.0070779631702089	1.4413487405200756	0.3124335812964929
5EA6_F	0.003152141460457	1.4137100062762888	0.5956072351421178
5FPT_B	0.0052903133935701	1.4401039247501428	0.4244521337946942
4B74_B	0.0050018937849754	1.4423907316563334	0.4310544611819231
6N1W_c	0.0060492574599021	1.441690239509302	0.3737486095661844
5K6H_F	0.0047625248339693	1.3778604364273792	0.5935483870967728
6N1W_C	0.0060377490065896	1.4418873458204506	0.3737486095661844
6N1W_2	0.0060447804352382	1.4415841599758823	0.3752783964365245
4OJ6_A	0.0137740828152887	0.8394165274092658	0.3236870310825286
3JAZ_B	0.0153765662758243	1.0563522711179685	0.1096136567834673
4UTC_B	0.0085977226060554	1.306814822591999	0.5079365079365066
5KEP_D	0.0080445508509892	1.38920683247623	0.4444444444444442
7CN2_C	0.0088768076317704	1.3685777699234276	0.4228110599078329
7CN2_B	0.0078865217695891	1.3798958595243518	0.4650059311981014
6MXU_A	0.0027880936912057	1.2103566283596714	0.7248603351955296
6CRI_M	0.0039257846647152	1.4535746209314355	0.4444444444444442
5KWW_F	0.003719397726972	1.406762755809993	0.5956072351421178
6MTN_G	0.0039110376294121	1.4587949695468592	0.4244521337946942
4B6F_A	0.0076234975108722	1.4399881471910547	0.2864583333333326
6KU9_A	0.0087046032772659	1.4158227460412962	0.3336933045356363
3KIE_E	0.0110480082043295	1.398316356705289	0.2167487684729059
3RMB_B	0.0138095907294632	1.308746999662499	0.100713012477718
3IYJ_C	0.0081549706350113	1.3833983660779332	0.447831184056271
3WHE_L	0.0070325951106472	1.196049114080709	0.6164921465968576
4OJ6_B	0.0146264172270444	0.8449692092350725	0.2745098039215676
3JB0_B	0.0154715936950206	1.057941767900484	0.1096136567834673
5KEP_C	0.0056889940252493	1.3939250716372582	0.5515075376884413
6OSY_B	0.0079752433579324	1.4405617245089557	0.2614913176710924
1OHF_A	0.0020558480539469	1.446088656487423	0.5534591194968543
5CXF_B	0.0160769240588804	0.90825551971713	0.0720486111111102
4B76_B	0.0059150425520488	1.441202322312354	0.3939051918735883
6CH9_G	0.0056597139069126	1.4496339422488371	0.376811594202898
6VY2_C	0.0031159466922345	1.440382399765343	0.5322580645161288
6CO8_C	0.004851882843536	1.329802034538885	0.6292875989445901
3TAF_C	0.0142210844317508	1.30424451154359	0.0776614310645724
2ZZQ_A	0.005785051768446	1.3917259176061103	0.5534591194968543
1G5G_C	0.0088362669446658	1.3081371410278104	0.5024330900243306
1HVU_J	0.0076648971722615	1.294375192902461	0.565272496831432
5NGJ_A	0.0069426156395085	1.443348312003589	0.3293864370290633
5W6D_G	0.0050198106821269	1.4496437207449169	0.4162844036697239
2Y26_T	0.0064736843614915	1.448716902765982	0.3351351351351348
5T96_C	0.0022152672184744	1.3955887267059863	0.657718120805368
5GNQ_B	0.0141822363943093	1.312331320963711	0.051012145748988
6IW2_J	0.0093196242215653	1.3025146484881007	0.4861612515042104
1M06_F	0.00150681489954	1.4614513685758437	0.5303593556381649
6IGD_F	0.0079693013605548	1.4534076412521597	0.1750713606089429
3GZU_H	0.0044938873334048	1.411760024925467	0.5712468193384215
3GZU_I	0.0040613981008514	1.412677201650169	0.5813060179257352
2JHP_A	0.0102028839683869	1.3883323261374534	0.3265306122448972
2GH8_A	0.0082076396614629	1.3800696433628317	0.4598108747044915
5D9A_I	0.0125251706984514	1.275061239641056	0.3251072961373387
3S6P_C	0.0031419265694798	1.4431087226514894	0.5303593556381649
5EA7_F	0.0039055925426383	1.3942380476654213	0.6164921465968576
4LK0_C	0.0155956795140533	0.9957338298551968	0.1473684210526324
3KIE_H	0.0110478302772162	1.398314947132077	0.2437059415911369
7CBP_K	0.006982165799032	1.3222238505877288	0.5712468193384215
6EAM_F	0.004656174707048	1.401823576445028	0.5833333333333321
3TAF_A	0.0144033723070977	1.3029082174181794	0.0748476936466486
3GZU_M	0.0037989111366961	1.4126887011522056	0.5914948453608235
3M1C_A	0.0121085995024401	1.320669083034285	0.3013698630136976
3O8C_B	0.0064406294926046	1.439561395439474	0.3829787234042552
5MND_A	0.0064639358666099	1.4392851107904208	0.3829787234042552
2Y26_A	0.006188148956098	1.44910717025861	0.358635863586358
6IGD_I	0.0078326218638036	1.453150498878663	0.2143559488692226
6IGD_D	0.0076839330712788	1.4534426971900565	0.2264150943396226
6BT3_K	0.0057760191319435	1.3904098604309147	0.5632911392405051
6NK5_D	0.0092131796279015	1.156537693160359	0.5554156171284634
1BVP_4	0.0067627180998811	1.4128143827482391	0.4790419161676644
3KIE_Q	0.0110478067460791	1.3983151930036224	0.2525354969574032
3IZ3_C	0.0158079387861196	0.9769259772961804	0.1382488479262664
3J7G_A	0.0052006415110492	1.4499912253408198	0.4162844036697239
6CUF_C	0.0064803976951714	1.4385730830617982	0.3892013498312703
1HVU_G	0.0076706733641299	1.2943752456435975	0.5732484076433118
6CUF_2	0.0064811559855636	1.4385726836871269	0.390765765765765
6OSY_2	0.0082567195810366	1.4405264153851811	0.2653688524590163
3WHE_C	0.0079009207102285	1.1960287884587395	0.5997409326424858
4GIP_E	0.0073744707175877	1.333687219842487	0.5495608531994971
6NF2_G	0.0070725545109715	1.4413478163773623	0.3467829880043616
6NK7_E	0.0129625438393298	0.9894401857268807	0.392333709131905
3AVV_A	0.0160489570716078	1.1638652094702435	0.0145748987854257
6EAD_F	0.0051739813121831	1.3825813675684782	0.5935483870967728
3KIE_J	0.0110495559145171	1.3983151734673012	0.2589194699286443
6OUU_D	0.0056005051518824	1.2419593366470434	0.6621803499327044
6MXU_B	0.0010976422685207	1.203664961058188	0.7744252873563204
5D9A_C	0.0128056601163841	1.2787736713980338	0.3166311300639652
6NK5_H	0.0118167485305611	0.9845863098553096	0.4650059311981014
6D83_M	0.0055256505894525	1.4512089241271269	0.3986409966024913
3J8V_E	0.0050657508821191	1.4500742263380086	0.4277456647398843
5O6V_C	0.0088502120942634	1.3346095300360254	0.4825930372148859
5W9K_J	0.0125101240478011	1.0760169615929696	0.408209806157354
3TAE_A	0.0147616162700896	1.297427490405522	0.0674157303370779
1HVU_A	0.0076685623424775	1.294374879078361	0.5772669220945079
6EAF_A	0.0035200594691313	1.4087207370237071	0.6164921465968576
5UU5_A	0.0020148689275184	1.4416725785737434	0.5792838874680297
6ACC_A	0.0168334247579117	0.7045693213339135	0.0546541417591797
6P18_C	0.0159649529166985	0.9776348528669108	0.1425101214574899
6MN7_D	0.0059673764658639	1.4485169922687668	0.3876404494382015
4MMS_F	0.002675906280923	1.4032261201997989	0.6466666666666661
5W9I_I	0.0115002469160527	1.336396546275486	0.3279569892473115
3J8W_E	0.0050638449008916	1.4500737978764429	0.4310544611819231
3L8B_B	0.0146229219728956	1.309837547570485	0.0519591141396933
1HVU_D	0.0076668483835802	1.2943754323436092	0.5792838874680297
2W0C_L	0.0124239538361483	1.2806796594824763	0.3497267759562839
6IGD_B	0.0082449674255643	1.4551410339674873	0.1717267552182155
5ACO_C	0.0059641323092531	1.448518427853193	0.390765765765765
1IKV_A	0.0137324981902239	1.2711954662466116	0.2653688524590163
6ACC_C	0.0168585342280558	0.7045430823049791	0.0628227194492252
6ULC_C	0.0053693403422711	1.4433225232410978	0.4461358313817318
6ODM_S	0.0162922169737798	0.7748068041271987	0.1467038068709372
1G5G_A	0.0085089395339184	1.3057955156155596	0.5418227215980025
3J8Z_E	0.0050661467821068	1.450073961405177	0.4327146171693732
4UXE_C	0.0094568598021327	1.0479531498430004	0.565272496831432
6UDA_A	0.0050988527172418	1.4376111118003871	0.4755077658303457
1RB8_F	0.0017776224417623	1.461916754209292	0.5360696517412926
3KZ4_N	0.0066935403534041	1.4127131023285588	0.4969696969696964
4F5X_N	0.0066935403534041	1.4127131023285588	0.4969696969696964
2Y26_K	0.0067416404391129	1.44862060123781	0.3512035010940917
3J8V_A	0.0052029957163979	1.449990940541448	0.4310544611819231
6DFF_M	0.0048097043057011	1.4530232867611397	0.4377182770663561
3KIE_T	0.0110511123264111	1.398314812301301	0.2771458117890377
3J8W_A	0.0052057906196835	1.449991078185425	0.4310544611819231
6OSY_K	0.0083852188141057	1.4405731058285385	0.2745098039215676
1C8D_A	0.0127222455454854	1.3930000471008708	0.0881057268722467
6Z0V_A	0.0035314293248068	1.4732044166583966	0.3616317530319735
2VG6_A	0.0134001735301623	1.2781849563311627	0.2891440501043838
3J8Z_A	0.0052080544993073	1.4499911298691948	0.4327146171693732
6Z0V_M	0.0035275842607421	1.4732037027237526	0.3631346578366445
6O3H_B	0.0085645280491589	1.3310079097247418	0.5134803921568623
6Z0V_G	0.0035278547114632	1.47320481283049	0.3631346578366445
3KZ4_H	0.0052542833298733	1.411612431492777	0.5632911392405051
4F5X_H	0.0052542833298733	1.411612431492777	0.5632911392405051
6Z0V_S	0.0035314515583278	1.4732160784224375	0.3631346578366445
6S6L_C	0.0090071327663437	1.4030736189052389	0.3986409966024913
5NFY_B	0.0060595401859078	1.358754501238551	0.5894465894465888
5D9Q_A	0.0036968698179925	1.4552388625118828	0.4861612515042104
3L8B_A	0.0146276312984938	1.3105017533931644	0.0786026200873362
6ACC_B	0.0168507507240004	0.704565193574297	0.0909893992932853
6B3O_C	0.0157979830065523	1.059785773841189	0.1607142857142849
3O8B_B	0.0074296619212625	1.4402095242892967	0.3482532751091702
4B71_B	0.005895753904609	1.439469600365106	0.4360465116279064
5GNQ_A	0.0140965731302167	1.334723411637707	0.0646551724137924
2R5I_E	0.005836266834946	1.4496695774912522	0.4034090909090906
6LGX_A	0.0019945948506187	1.402066732285188	0.6734417344173433
3KZ4_J	0.0064168090763918	1.4128240899078524	0.5153374233128825
4F5X_J	0.0064168090763918	1.4128240899078524	0.5153374233128825
5W9H_p	0.0131509431960138	1.0721745488182108	0.3860830527497192
3VSN_A	0.0035351781729075	1.4218653011564673	0.5956072351421178
2WRF_H	0.0133110330923955	1.2167765715457814	0.3409337676438646
2Y26_F	0.0067812284979811	1.4490383738137305	0.3571428571428565
2Y26_J	0.0061932020965996	1.4491882938403806	0.390765765765765
4GBT_A	0.0119847526338149	1.397980545735491	0.2119725220804702
4HJ1_B	0.010500852484377	1.2677941043017538	0.4879518072289153
6KU9_C	0.0088708390655268	1.4158189359502926	0.3752783964365245
6NF2_Q	0.0070770286711277	1.4413495333546842	0.3722222222222213
6NK6_H	0.0130142957527942	0.9818151516624604	0.4146620847651772
4D6W_A	0.0049413819744702	1.2950173280010666	0.6734417344173433
3J8W_D	0.0045211338603228	1.4501185372028529	0.4755077658303457
4M3R_A	0.0137641820264417	1.3291016765770651	0.1596244131455397
5W23_C	0.0042966540528301	1.3720150639010986	0.6422872340425521
6ACK_A	0.0173171535773188	0.749603245402917	0.0291666666666661
3KIE_B	0.0110479543923519	1.398316329035823	0.2904911180773242
2Y26_E	0.0062609326169305	1.4492673017302202	0.3876404494382015
5MV6_C	0.0105647481903292	1.2835431236170876	0.4719904648390938
2Y26_L	0.0060492462436631	1.448715067055912	0.4034090909090906
6F5J_C	0.0110875480159099	1.2639192525837293	0.4615384615384605
4KHN_A	0.0142579578592737	1.330327860331198	0.082383873794916
3RMA_A	0.0152955576474674	1.3007966024708577	0.0240464344941957
4OJ6_C	0.0148522433072392	0.8476823138526564	0.3138297872340416
3J1P_B	0.0106062775792182	1.3962537635851782	0.3293864370290633
5MNT_A	0.0088623301911109	1.3185898135385332	0.5228113440197275
5L35_B	0.0032541303976484	1.443356253475351	0.5515075376884413
6Z0V_C	0.0032710864265437	1.4731871781713817	0.390765765765765
2WR4_B	0.0035212852874313	1.2189545368679895	0.7321178120617102
6EAL_F	0.0041888636900013	1.3962864658057548	0.6292875989445901
6VY2_E	0.0031178515458008	1.440382621000122	0.5632911392405051
3AVU_A	0.0164077152509829	1.1607279923570355	0.0502024291497982
1CLQ_A	0.0149633697939812	1.2862329788418063	0.1372007366482501
3KIE_K	0.0110485966423212	1.39831593734273	0.297268907563025
3KIE_D	0.0110533518766183	1.3983155632766309	0.297268907563025
3J26_D	0.0077094109397203	1.4525864254067051	0.2837837837837831
2WRF_E	0.0138896263148561	1.218585158563049	0.3124335812964929
3KIE_A	0.0110415780569334	1.3983159568031516	0.3013698630136976
6MU8_G	0.0043773586577239	1.4588857452764594	0.456367924528301
4GUA_B	0.0083854212081827	1.4499736240154106	0.2487360970677452
3RWU_A	0.0139999296065305	1.3315692407822093	0.1372007366482501
6UM5_A	0.0033689549781568	1.431978065444719	0.5752551020408159
6IGD_J	0.0088739939355239	1.4485260721439417	0.2131630648330054
3S6P_B	0.0024653886859431	1.440297250758355	0.5853658536585358
1BVP_1	0.0067647915574178	1.4128156028194268	0.5134803921568623
5W9K_A	0.011940023620321	1.3380494192265655	0.3308189655172406
2Y26_P	0.0059664176767661	1.4489983914435318	0.4162844036697239
6Z0V_I	0.0035090119091529	1.473180256749973	0.3892013498312703
6IGF_C	0.0058965979192044	1.4448438396744248	0.4377182770663561
6Z0V_V	0.0035046040497553	1.4731805059037189	0.390765765765765
6B3O_B	0.0157944194039788	1.0597857980641576	0.2072336265884651
3KIE_N	0.0110506950093138	1.398316283821583	0.3082627118644065
3KIE_F	0.0110500522784645	1.3983166919578602	0.3082627118644065
6V6W_C	0.00399815963323	1.4524624998467262	0.5042630937880632
6Z0V_O	0.003503850679655	1.4731760900199666	0.3939051918735883
3IYW_B	0.0085150601804709	1.2977376237828355	0.56725888324873
6CM9_M	0.0052882380991165	1.4542151167563215	0.4360465116279064
6KU9_B	0.0088071539590247	1.4158292286723095	0.3970588235294112
2Y26_I	0.0064145294079726	1.4493003673285092	0.3954802259887
3J0C_J	0.0099229884055843	1.146030677661323	0.5593434343434334
4I9Q_A	0.0141476807813603	1.3405944204965468	0.100713012477718
5I2M_B	0.0036237370954088	1.2741443032340392	0.7224546722454668
3KIE_S	0.0110494980848373	1.3983158871681671	0.3124335812964929
2R5K_C	0.0074897842609388	1.4498375142645576	0.3293864370290633
3ITH_A	0.0137696590820504	1.3094503583732473	0.2512664640324205
6BEF_B	0.0057895369674797	1.3940813580218951	0.5874035989717221
6K32_C	0.0166163854902718	1.0035211150248613	0.1278538812785379
5W9N_G	0.0109310079870459	1.3409600988634558	0.3986409966024913
6MU7_G	0.0047419188137947	1.458148434262858	0.4512338425381892
5W1O_E	0.0047759565752149	1.4487230106955922	0.4879518072289153
5W9H_D	0.0119197571056963	1.3368113965677726	0.3453159041394325
5FPS_B	0.0063957982100542	1.4413223414498364	0.4310544611819231
2Y26_D	0.0067271194683175	1.449163126635508	0.3845291479820616
4KHN_B	0.01472847041967	1.3289392146786574	0.0655737704918029
1GFF_1	0.0039407593447829	1.4599686446297837	0.4843749999999991
5J6R_F	0.0063979878471753	1.4501964828439362	0.3954802259887
3JB1_A	0.0164272282924347	1.0753121842186044	0.1351102941176467
5W9M_G	0.0116158864743588	1.3364039153543916	0.3646408839779005
5LBV_A	0.0106884439793565	1.296146273845073	0.4737470167064435
4MMS_B	0.003175957955005	1.4009289873542543	0.657718120805368
5KEQ_C	0.0070308900089927	1.393375723130075	0.5476190476190463
3TAE_B	0.0150843557028111	1.309818818880213	0.0881057268722467
4F5X_L	0.0064094035840898	1.411373704280824	0.5418227215980025
3KZ4_L	0.0064094035840898	1.411373704280824	0.5418227215980025
3J17_A	0.0169292599246494	0.879805195650218	0.1309523809523802
6ZML_F	0.0105603406146733	1.367995187827569	0.3986409966024913
3J2M_W	0.0118320715591175	1.3533237372513336	0.3409337676438646
6IGD_H	0.0091379814514563	1.4543068164309565	0.1456400742115027
6CK9_G	0.006668382815866	1.4587649990094318	0.3467829880043616
2WR0_A	0.0055771539242308	1.2118417843561395	0.6917808219178072
3J2M_X	0.0118429531416758	1.3533199725237004	0.3409337676438646
5W1X_G	0.0048359469303505	1.4484965684511262	0.491545893719806
5W9L_J	0.014335650080126	1.1600176054717362	0.3265306122448972
6ZTZ_B	0.0165136444145448	0.9451150692471584	0.1806883365200764
3J2M_U	0.0118456955753734	1.3533204890800272	0.3409337676438646
6EAH_C	0.006502588399396	1.4055044285182	0.5515075376884413
3KIE_I	0.0110514893574823	1.3983160975113869	0.3208556149732608
1V0E_B	0.0142558853553749	1.296977108477559	0.2474747474747467
6NK7_A	0.0095415192063659	1.159094271381867	0.5772669220945079
3J8V_D	0.0049666832342197	1.4501175395710209	0.4790419161676644
3J2M_Z	0.0118526964750865	1.353321813390581	0.3423913043478261
6IAW_A	0.0108238640170157	1.3791136983474952	0.3722222222222213
2P5O_A	0.0151029668848209	1.3211063494173152	0.0510638297872334
6W09_D	0.0111775144056425	1.2731506132701498	0.4737470167064435
3J8Z_D	0.0049694985754938	1.4501172825706774	0.4808153477218215
3J2N_V	0.0118175519150426	1.3533230803977545	0.3482532751091702
3ZFE_A	0.0028198442973931	1.436411368010179	0.5956072351421178
3SQ4_A	0.0142887464110441	1.3302142015661995	0.1552853133769873
3KIE_O	0.0110478182266712	1.398315457427282	0.3265306122448972
6OE4_D	0.0029651404966714	1.3845435348140305	0.6825613079019073
3J2N_Y	0.0118128697228007	1.353320811858417	0.3497267759562839
6MUF_G	0.00295029788281	1.4629101278394392	0.5209359605911323
3J7G_D	0.0045230319326656	1.450117865024929	0.5042630937880632
5UDC_F	0.0088813315048032	1.3730813541090785	0.491545893719806
6IGD_G	0.0090900647504502	1.453429074393637	0.1795606494746888
3MAW_A	0.0146916717477505	0.9354096028285992	0.3497267759562839
3SUP_A	0.0141319695895188	1.3300556238684995	0.1852207293666019
5ACO_D	0.0059628456089025	1.448518033502317	0.4393939393939385
5W0K_A	0.0145373502574303	1.3667064906124469	0.007340946166394
3KIE_G	0.0110496231469028	1.3983161468922665	0.3293864370290633
3TAE_C	0.0153990497333994	1.3054309951194247	0.0852372583479783
3CFO_A	0.0152839050462777	1.3093421023976088	0.0833333333333332
3KIE_L	0.0110500440268293	1.398316499331014	0.3293864370290633
5L8Q_C	0.0117811063260593	1.284635621749803	0.441073512252041
5K6G_F	0.0048124129255303	1.375888111315462	0.6422872340425521
6UM7_E	0.0049102445987352	1.4373136817957948	0.5284653465346534
5EVM_A	0.0093511525768674	1.3419548011441689	0.498786407766989
4LLG_C	0.0169973682984256	0.9923229516954029	0.1263157894736848
3SUO_A	0.0143505480462175	1.3339808668628077	0.1414048059149719
6VYV_B	0.0082158502949146	1.2906433675200022	0.5935483870967728
3TAB_A	0.015421142174919	1.3066443126306604	0.0871478873239437
3TAF_B	0.0150838861548441	1.3059770359964986	0.1520522388059695
6WVB_A	0.0066757301606936	1.429844776634857	0.4702380952380944
3SHM_O	0.0130188483224515	1.402966931981343	0.1156278229448952
3J0C_G	0.0111675776693237	1.1385359871541938	0.524691358024691
6NK6_E	0.0135114184073912	0.9789324032406322	0.4228110599078329
2WZQ_A	0.0090245869389372	1.4111554178367642	0.4260969976905306
6NNJ_G	0.0033577636871181	1.458467860063842	0.5284653465346534
6ZLZ_C	0.0037858574964359	1.4392484310372176	0.56725888324873
3KD5_E	0.0139491633426533	1.3245764901046253	0.2313060817547347
6UM7_A	0.0049096712293307	1.4373217002100256	0.5341614906832286
6E5P_A	0.002879384738525	1.4474466506054844	0.5772669220945079
3KIE_M	0.0110444366183717	1.398316052508007	0.3409337676438646
2R5K_B	0.0070117572997411	1.4498419681086567	0.3876404494382015
3J2N_X	0.0118198635939684	1.353324376639788	0.3616317530319735
6B3O_A	0.0157962845855728	1.0597858760557624	0.2589194699286443
6WB2_A	0.0158720054862398	1.260090998468839	0.1520522388059695
6S6L_A	0.0083346777266595	1.4101096719410935	0.4719904648390938
4GUA_C	0.0073903272737196	1.449929829507117	0.3646408839779005
1V0E_D	0.0143897979961277	1.294476191405137	0.2679671457905539
6BT3_I	0.0094154651272205	1.402102520303114	0.4310544611819231
4M3X_A	0.0141744979402264	1.3337228339201206	0.1932367149758449
6IW2_G	0.0119162600947731	1.3008733770084862	0.4293981481481479
3KIE_C	0.0110457732247445	1.3983159254666284	0.3453159041394325
5NER_B	0.0033236660829153	1.2646272432374963	0.7468175388967468
6N1V_B	0.0097056984657345	1.4285445988729792	0.3013698630136976
3JB3_B	0.0172404050445913	1.052767776456399	0.0929203539823007
3SUN_A	0.0141534761539015	1.3367913816657095	0.1909353905496615
2DTU_C	0.0156151868372645	1.3102441141546863	0.0546541417591797
1V0F_C	0.0151207798446501	1.2965909429621518	0.1920849420849417
1G5G_E	0.0073281380494565	1.3064957486780255	0.6228646517739804
4YPT_A	0.0044985444353915	1.3850552618377936	0.6532797858099053
5FPS_A	0.0071140443049098	1.4402241426482	0.4244521337946942
3FOA_D	0.0056376086964852	1.4402532577034457	0.5006075334143372
6DCQ_C	0.0050343932650781	1.4402016400216946	0.5265760197775029
4J2B_A	0.0138590243981765	1.329344686180758	0.2437059415911369
6VKE_F	0.0031022274952362	1.4101705982033863	0.6621803499327044
4I9Q_B	0.0152016972726042	1.329304604841257	0.0573630136986293
6APD_C	0.0050194564531326	1.3588568820802205	0.6554959785522787
6OPA_G	0.0053597653177176	1.4577904997687108	0.4495305164319247
5ACO_A	0.0059638114193345	1.4485182215233912	0.456367924528301
6IAW_B	0.0119789824891324	1.3804535595609635	0.3222698072805128
4C10_A	0.0028210358819242	1.4364120910238989	0.6080729166666656
1SVA_2	0.0099463645836099	1.4113760873379957	0.3814317673378076
2WR2_C	0.0035254369372597	1.2170953016471402	0.7542613636363631
3TAB_D	0.0158486812707773	1.294672387794348	0.0909893992932853
3KD1_E	0.014683188758937	1.3231550602135334	0.1761904761904758
2Y26_C	0.0067000460405728	1.4490014793490054	0.4179104477611932
6CUE_2	0.0077276844907569	1.435546854923844	0.4050056882821384
5W9L_B	0.0141763405667274	1.0716696535019077	0.3814317673378076
3J26_H	0.0077136691856189	1.45471358126666	0.3265306122448972
2WRF_C	0.0140901797804717	1.2191828766930433	0.3512035010940917
6IGE_J	0.0067193517296231	1.4542292395373166	0.3939051918735883
5W9O_D	0.0112924775227818	1.3364032923963554	0.4146620847651772
4DTR_A	0.0142666719121825	1.3325342922073262	0.2001943634596692
2WRC_C	0.0109784061135105	1.2592304251718212	0.5153374233128825
4M3T_A	0.0140887311310118	1.3325504542018798	0.2227722772277227
6EAF_B	0.0057629659418621	1.410716684100089	0.5853658536585358
6OUS_B	0.0043629301582508	1.2792605914893886	0.720055710306406
3TAG_D	0.0156609243739725	1.3014992817451914	0.1106115107913663
4WPH_B	0.0036753020686102	1.479560486314542	0.3954802259887
6SK6_A	0.0086739005833807	1.4604795879751142	0.2203557312252955
5W9P_J	0.0119920372006122	1.3366118700368703	0.376811594202898
2Y26_H	0.0064138424672121	1.4489841151078873	0.4343786295005805
2JH9_A	0.0127102494139314	1.3880782977444863	0.2563580874872833
6DCQ_E	0.006512766415122	1.4425293639386942	0.4546525323910482
4FJG_A	0.0144674115953917	1.3328368564075423	0.1773117254528116
6MN7_A	0.0059711991667687	1.4485175787308364	0.4598108747044915
6IGE_I	0.0068210223947405	1.446949249957176	0.4260969976905306
3TAF_D	0.0160137420632859	1.290354348990958	0.0881057268722467
5W9H_G	0.0104871101608437	1.33575704854374	0.4650059311981014
4KI6_A	0.0151100685282957	1.327527712215081	0.1106115107913663
6OE4_A	0.002755614145788	1.3867946627380776	0.6987620357634106
4E7K_A	0.0056068751442424	1.3596158025618927	0.6422872340425521
3S6P_A	0.0031993379965541	1.4348842041504837	0.6038961038961037
4M3U_A	0.014535270829384	1.3292838884095806	0.1955469506292346
5TDG_A	0.0071846903524122	1.258338646662043	0.6554959785522787
2WR0_C	0.0036547292981074	1.2173082465599443	0.7542613636363631
1RTH_B	0.0042922252346502	1.4627603343382374	0.4897466827503005
2XGK_A	0.0136467216840967	1.4000001584563844	0.0881057268722467
2OYQ_A	0.0152474013510205	1.325421015992492	0.097777777777777
5W1O_C	0.0070294574472907	1.4478695728901188	0.4162844036697239
5FMM_A	0.0062529718993025	1.4385015288592593	0.4843749999999991
5JSA_C	0.0066152875204128	1.4564144944877804	0.3986409966024913
3J26_M	0.0089627938234191	1.4528692529829577	0.2550813008130077
6IGE_A	0.006842053676416	1.4531518465721556	0.4018161180476731
3GZU_E	0.0044903903943943	1.4117607166573365	0.6314398943196826
4KHY_A	0.0149704162481217	1.3286371674161068	0.1531279178337996
3FOH_B	0.0090600351167627	1.4387827628090035	0.3222698072805128
3FOH_E	0.0090600399470639	1.4387830604647651	0.3222698072805128
6ZN5_u	0.0130276232166974	1.3685036754440991	0.2824506749740385
5C7K_C	0.0067035157776453	1.449622541064464	0.4293981481481479
4OJ5_C	0.0163842810216976	0.8564357274261477	0.2784679089026913
6QPG_L	0.0163258532869051	1.2485691134938324	0.1552853133769873
6NK6_A	0.0082858639722139	1.159605199990026	0.6444740346205058
2FSY_E	0.0016023738047942	1.4474495326687271	0.6314398943196826
6Z9M_B	0.0157691044543812	1.2833804169924272	0.1750713606089429
5VMJ_E	0.0075642117465778	1.4326659248232565	0.441073512252041
3J8V_B	0.0055384162362021	1.4500198554108537	0.4879518072289153
3J7G_E	0.0050625542028765	1.4500741552360068	0.5097799511002443
5W1O_B	0.0053658839615463	1.4476420173122129	0.5079365079365066
5J6R_H	0.0062452565048141	1.4532617742998113	0.4377182770663561
3J8W_B	0.005542255939035	1.450020022230999	0.4879518072289153
3SPY_A	0.0146740834058842	1.3316070676906562	0.1920849420849417
3SHM_L	0.0130380906368626	1.4029731515504236	0.1897880539499032
4FWT_A	0.0174643694112551	1.1669045854297282	0.0639676113360325
3GW6_C	0.0020014283097083	1.4198047909097324	0.6802721088435368
5UDD_B	0.0034310145789849	1.3688579860886845	0.7011019283746551
3IYW_A	0.0093572217690117	1.297241946852075	0.569250317662007
3NHG_A	0.014587022508435	1.3299793387406804	0.2119725220804702
4LLG_I	0.0175411784330245	0.9900952554930186	0.1392712550607295
4M3W_A	0.0148043741216429	1.3299707268764132	0.1829501915708811
5VMJ_A	0.007494750272457	1.4326677182729428	0.447831184056271
3UIQ_A	0.0140462314628985	1.3321536755483196	0.2589194699286443
3J8V_C	0.0050001168779957	1.450064056460896	0.5153374233128825
1FKP_B	0.0057944169936422	1.4660643923536811	0.3970588235294112
3J8Z_B	0.0055387750300526	1.4500186240530195	0.491545893719806
6NC3_C	0.0064056048865897	1.455106748479662	0.4260969976905306
6NC3_F	0.0064055566021878	1.4551067487476397	0.4260969976905306
5W1X_C	0.0053243853802893	1.4480221167408325	0.5116279069767431
6EAI_A	0.0071511663534247	1.4112833711051271	0.5476190476190463
1V0F_A	0.0151880010627234	1.2956843750592584	0.2313060817547347
6RJF_1	0.0094647626756252	1.4449169304492082	0.2797927461139888
1IH7_A	0.0159681838521329	1.3078279154833885	0.090026478375992
3SHM_E	0.0129989071075434	1.402970675336658	0.2072336265884651
5U7M_G	0.0079966375335192	1.4522036356550485	0.3467829880043616
6APB_A	0.0142713032769227	0.9438288459409118	0.4179104477611932
6DT1_A	0.0087550612888407	1.4562970457778226	0.2731958762886588
6APD_A	0.0047650768025413	1.3663026620187242	0.6711772665764544
2R5J_N	0.0063952378694546	1.4517314972938018	0.4444444444444442
3IYJ_B	0.0087126632004615	1.3935041743764858	0.5134803921568623
5L35_F	0.0021352126086876	1.443285322978703	0.6292875989445901
2P5G_A	0.0160090361850237	1.3138318276871748	0.0519591141396933
3VUN_A	0.0074482437004664	1.410847009943685	0.5399002493765575
3S6P_D	0.0039864553056659	1.4488364438493002	0.561314791403287
2FRP_E	0.0016001616581716	1.4474493492842135	0.6357615894039725
6W09_F	0.0100584592656403	1.4080994861525362	0.4130434782608689
3J8W_C	0.0050010411508873	1.450063915354346	0.5190651906519064
3KIE_R	0.0110466690822028	1.3983150495051135	0.3783482142857137
3SQ0_A	0.0148346211922021	1.3298946313046225	0.1920849420849417
3J26_L	0.0073735883643067	1.4533550077379735	0.3845291479820616
6L31_E	0.0098803951952363	1.4135651134738612	0.4018161180476731
5EA3_F	0.0047070737010252	1.417315384491493	0.6207349081364817
3J8Z_C	0.0049992901361781	1.4500635402081246	0.5209359605911323
2YEW_F	0.013461878869871	1.0052849612159045	0.4598108747044915
3AGQ_A	0.0176126785289576	1.162552161658438	0.0696356275303649
7K25_A	0.0103834623329115	1.3869718965576443	0.4393939393939385
6DC3_F	0.0085817891623299	1.3728710165284923	0.5437499999999995
3SI6_A	0.0145324359077118	1.3282797092937262	0.2374749498997987
1T03_A	0.0143596467807163	1.2957804294643434	0.3124335812964929
3TAE_D	0.0162399339185398	1.298326028185982	0.098754448398576
3SJJ_A	0.0151783723219986	1.3288071070980734	0.1574507966260536
4J2E_A	0.0147343681265431	1.3312615906805714	0.2084148727984338
6QPF_I	0.0175132121014851	1.2361038023410742	0.0206611570247932
3LDS_A	0.0150207907249553	1.3284617560955088	0.1852207293666019
4DTM_A	0.0149118768882983	1.331474388849575	0.1863592699327569
6UM6_E	0.0068418550889916	1.4321463551116933	0.4933494558645701
6K32_F	0.0168884437757553	1.0402030357996137	0.2264150943396226
1Z14_A	0.009824221740366	1.3949781206864884	0.4598108747044915
2DY4_B	0.0158865507438627	1.316891364308413	0.0852372583479783
2WR5_B	0.0048190443793813	1.2171987598963794	0.7369901547116733
6YNG_A	0.0089674628641797	1.4378663276302863	0.3526834611171958
6I9E_D	0.0035335225380871	1.3316230687585184	0.7224546722454668
4DU1_A	0.0149820382276146	1.3335558926033362	0.1717267552182155
5EVM_E	0.010999748389376	1.3423881703517315	0.456367924528301
2R5I_H	0.0068111077404574	1.449550354716129	0.441073512252041
6AOC_C	0.0129213299284863	1.3059683053487454	0.3986409966024913
5K6F_F	0.0066318902055154	1.3775982419278732	0.6143790849673194
4KHQ_A	0.0151986897528871	1.3272701423749906	0.1672967863894132
5VIY_D	0.0066551908149329	1.4468445054180012	0.4615384615384605
3J1P_C	0.0094873015866505	1.4121674555766175	0.4360465116279064
6CUE_C	0.0090426011255255	1.4356982297672232	0.3556531284302957
6V6W_G	0.0039949090317382	1.452283439647116	0.5554156171284634
2R5H_F	0.0076182996536035	1.4522839067957176	0.3814317673378076
6VY2_A	0.003118607995268	1.4403822707380831	0.6122715404699735
4FJM_A	0.0149064413840451	1.3338373552083698	0.1829501915708811
4KHU_A	0.0152455806316327	1.3281212249468115	0.1629001883239165
3GZU_G	0.0037954631112694	1.412685538097613	0.657718120805368
5MV5_C	0.0123996686021902	1.2967921685792754	0.4427570093457937
6IEQ_G	0.0067395957863858	1.4576119992913226	0.4130434782608689
3S9H_A	0.0148882310485384	1.3308244324670595	0.203703703703703
6R9G_C	0.0186374764163794	0.9393296718314744	0.0317460317460316
2Y26_O	0.0067878531699307	1.4487788952073164	0.4495305164319247
2R5I_M	0.0066097525825441	1.4494631315425637	0.456367924528301
3J2N_U	0.0124039384272714	1.3533220416224074	0.3676633444075297
4DU4_A	0.0150434218325698	1.3282735483068862	0.1978661493695432
5UDD_D	0.0021796638899101	1.372636476874774	0.7345505617977519
1V0F_F	0.0146032398288136	1.2956684378303698	0.3082627118644065
2DY4_C	0.0163616153691218	1.3111692049087944	0.0448392554991539
3RMD_A	0.0168217623566321	1.2982673978395598	0.0248962655601654
3IYJ_E	0.01009369564371	1.38016373812121	0.4719904648390938
2B5L_A	0.017263392216369	1.2262288575368532	0.0997328584149597
3SHM_T	0.0130399736416314	1.4029681961886609	0.2264150943396226
6IW0_A	0.0079839673307902	1.3682878707245387	0.5772669220945079
3NE6_A	0.015177867700045	1.3302501416044676	0.1706161137440749
6QNW_L	0.0165899513608164	1.2463990609516324	0.173954372623573
5UG0_A	0.007071333111078	1.4152391728549183	0.5515075376884413
5C69_A	0.0072494179689369	1.389969432113956	0.5853658536585358
3GVK_B	0.015062996053853	1.2965977901291796	0.2731958762886588
3J2M_Y	0.011842258482325	1.3533228313812755	0.4098173515981724
4J2D_A	0.0147542207925889	1.3325765500196165	0.2203557312252955
5T1D_A	0.0150010804906634	1.374448139538795	0.0683391003460198
6SK7_A	0.0085114782680485	1.4598237555874105	0.2945492662473794
4FJ9_A	0.0146108161419347	1.3328216733015288	0.2325349301397201
3J2M_V	0.0118028262410369	1.3533262294354464	0.4130434782608689
6EAI_C	0.0047223127061519	1.4005517971030657	0.6532797858099053
3TAG_B	0.0161647028984251	1.3100980383347	0.0929203539823007
3SCX_A	0.015099009756733	1.3314116872363717	0.1840843720038343
5W1X_I	0.0069935529681183	1.4486760168879778	0.4444444444444442
6XYE_D	0.0105894807270112	1.3590062276531492	0.4702380952380944
4DTX_A	0.0148141270045923	1.3281347012622886	0.228855721393034
1REV_B	0.0060183943821434	1.467557366260303	0.3860830527497192
6IHB_A	0.0115448053548339	1.4075825859426914	0.3409337676438646
6RJD_C	0.0180444723737247	1.1224544074808225	0.0692640692640689
4FJI_A	0.0152580486945231	1.3312240732857723	0.1672967863894132
4FJN_A	0.0152402707131258	1.3315775921709423	0.1684011352885517
6W16_F	0.0055320618830224	1.4229671810116098	0.5853658536585358
3QET_A	0.0152331016769227	1.3287995847777925	0.1806883365200764
2Y26_S	0.0068244135991025	1.4486381005632492	0.456367924528301
3IYJ_A	0.0091283817468058	1.3914990812508503	0.5116279069767431
6DT1_E	0.0088182862412553	1.456498742499177	0.2904911180773242
5GZO_A	0.009939370481849	1.3022998378985962	0.561314791403287
3SUQ_A	0.0153174999638071	1.3344976808264437	0.1445783132530116
5W1X_D	0.005811020655883	1.4485442068858556	0.5060975609756095
3SHM_F	0.0130153012609771	1.4029658671345837	0.2437059415911369
1V0E_F	0.0145733508890528	1.296322262631155	0.3166311300639652
5W9K_L	0.0144984228647509	1.075726840445395	0.408209806157354
1V0E_E	0.0155513926118033	1.297112146410871	0.228855721393034
4P6Z_M	0.0075093168935022	1.452996421551811	0.3970588235294112
2WR3_C	0.0068839763898033	1.211353755221828	0.6917808219178072
2R5H_C	0.0085812488452914	1.452327325569704	0.3308189655172406
5JS9_C	0.0063429287378225	1.4564657247324655	0.4461358313817318
2WRF_F	0.0152806757933414	1.218791389614151	0.3208556149732608
2WR4_A	0.0068614459235145	1.2173516823826358	0.6917808219178072
3FOA_C	0.0071319809483657	1.4390225896921824	0.4719904648390938
3SQ2_A	0.0154259104710278	1.3311389255956487	0.1488372093023253
4FJ8_A	0.015260511323196	1.332009296961013	0.1717267552182155
3J2N_Z	0.0118267851157381	1.3533219353198205	0.4195402298850565
6Z0V_X	0.0048203923620361	1.4732037012052688	0.4066059225512517
5VOB_A	0.0140665694131839	1.3390093377130634	0.2811203319502069
5VMG_C	0.0075082714336539	1.4297796307330166	0.4843749999999991
6Z0V_K	0.0048243304154479	1.4732259424584309	0.4066059225512517
4UXF_C	0.0094045543388692	1.046756094535025	0.6357615894039725
4J2A_A	0.0148630697213549	1.332302031346231	0.2251984126984116
4ZMJ_G	0.0025176722822905	1.4584550448528129	0.5935483870967728
6Z0V_Q	0.004797637198945	1.4732097281933727	0.4098173515981724
5VMJ_C	0.008565281877524	1.4303330778519108	0.4244521337946942
3EGD_A	0.010638752103752	1.4186585606053703	0.358635863586358
6Z0V_E	0.0048297386165861	1.473230048886682	0.408209806157354
3J2N_W	0.0118252678194636	1.3533245114807484	0.4228110599078329
1V0F_E	0.0159944891027533	1.2960309502107	0.1967054263565884
4M41_A	0.0152936893466268	1.3295803430140802	0.1840843720038343
4GUA_A	0.0088231396895763	1.4499763096716716	0.3322545846817686
3SHM_G	0.0130056966971157	1.4029696944057304	0.2550813008130077
5W1X_O	0.0070954997906881	1.4488190167845418	0.4461358313817318
3GVL_A	0.0140758615106742	1.290912629745912	0.3601321585903083
4DTS_A	0.0146851942190545	1.332163600296166	0.25
2WRF_I	0.0151140790846211	1.218945072087377	0.3409337676438646
2WRF_B	0.0153843770308143	1.220117801905653	0.3194444444444444
2BPA_1	0.0063126590785926	1.4497105440262836	0.4825930372148859
4MMR_B	0.0077914206735512	1.385931483155985	0.5792838874680297
1Q9X_B	0.0161633197483839	1.3125153414356827	0.1196736174070716
3SHM_C	0.013055183296023	1.4029684333016723	0.2525354969574032
5KHC_A	0.0144839786938043	1.3351073764122416	0.2640736949846467
5UU5_F	0.0042044949469574	1.4434022360578933	0.5853658536585358
5TOJ_B	0.0045393473380575	1.2289988703282406	0.7542613636363631
3HAG_A	0.0088151988798648	1.4033156981821011	0.5153374233128825
6SMG_A	0.0063319961104412	1.427346148775873	0.5495608531994971
3SNN_A	0.015367991136889	1.3307951368573605	0.1784351145038163
3RMB_A	0.0171613097671661	1.3020913832166097	0.0164609053497937
4HKQ_A	0.0072693433287392	1.4517168148622064	0.4277456647398843
6ZML_C	0.0062416846929576	1.4361166585120015	0.5284653465346534
5MNT_B	0.0115892709197574	1.3121013371846673	0.4861612515042104
3J26_B	0.0077842207966181	1.452930117303776	0.3939051918735883
6NK5_B	0.011279847996436	1.1519806452881116	0.56725888324873
5UF6_A	0.0111899384189821	1.408879079794175	0.3722222222222213
4E3S_A	0.015484040566611	1.329003215010712	0.1761904761904758
6QNW_I	0.0177846342852322	1.2417520455573376	0.0537542662116039
6QNW_F	0.0171422429067226	1.2463995482291443	0.1596244131455397
3FOH_A	0.0090561069128837	1.438782658326101	0.3737486095661844
6QPF_F	0.0173162066459475	1.238279087132699	0.1424606845513409
6IGF_G	0.0069654847088844	1.4495528534238895	0.4580873671782761
3FOH_D	0.009058685769785	1.4387828391677426	0.3737486095661844
6IGE_F	0.006978006133032	1.4534745491244607	0.441073512252041
5CEZ_G	0.0073147866886855	1.4454369862116632	0.456367924528301
4KHS_A	0.0153176303991619	1.3273679440825206	0.2084148727984338
4D6W_C	0.0051335653414212	1.2961627476276032	0.720055710306406
1X9P_A	0.0092356065396985	1.353850147702401	0.5534591194968543
4UO3_C	0.0094006768136875	1.4088479737965516	0.4790419161676644
6CRQ_B	0.0070485283856633	1.4418311191337614	0.4825930372148859
3J17_B	0.0184089274268015	0.9694032619759124	0.1351102941176467
2OZS_A	0.015876235721528	1.3256930800076183	0.140350877192982
3TAG_C	0.0167505216158112	1.3066153954660356	0.0881057268722467
6DJY_C	0.0174223307199563	0.9941746999261272	0.2399598393574291
1HGD_A	0.0107235559275814	1.365846974125959	0.4790419161676644
6ODF_D	0.015666194099429	1.0226564862013323	0.358635863586358
4DTU_A	0.0149233272677298	1.3328727248997905	0.2387161484453355
5DEZ_B	0.0062224006917807	1.4398122032803542	0.5265760197775029
6MTJ_G	0.0074231637096983	1.4578620736982897	0.3986409966024913
4OJO_B	0.0133596908291038	0.8451894857253834	0.5116279069767431
1V0E_A	0.0155143941012027	1.2958575116547817	0.2679671457905539
3SHM_H	0.013033478435426	1.402970039982417	0.2718846549948497
4DTN_A	0.0151353240664001	1.330493390463972	0.2276341948310132
3QNN_A	0.0151374364563123	1.3330059981440143	0.2203557312252955
6S6L_B	0.0121798464115935	1.4067835753888238	0.3251072961373387
6V0R_A	0.0031990842828142	1.4506915320505884	0.6038961038961037
6QCS_C	0.0162791897168932	1.2249934449394202	0.2718846549948497
6N1V_A	0.0097083530345885	1.428544968832279	0.3783482142857137
3SHM_N	0.0130232497880515	1.4029696137325134	0.2745098039215676
6DC5_D	0.0074903892366352	1.3730850935935184	0.6080729166666656
4EO2_A	0.0041489087039027	1.1910547948987018	0.7744252873563204
6IGD_E	0.0104303358950431	1.4485559868416669	0.2374749498997987
3QEV_A	0.0152761863064086	1.3334831109799732	0.2025316455696202
5T9Y_B	0.0018043724719937	1.4285918674801683	0.6848567530695766
4UNZ_C	0.0099924476916968	1.3654711589739872	0.5190651906519064
4FJJ_A	0.0151177247133602	1.3329751250950617	0.2239841427155597
6IW4_A	0.0090599607736805	1.305368971140191	0.6038961038961037
6NIJ_E	0.0052627615933698	1.4463393954117147	0.5515075376884413
3KJV_A	0.0161224805885266	1.3112045394798089	0.1695075757575752
3NDK_A	0.0151201624407558	1.3300229813071478	0.2337662337662334
6N1V_C	0.0097034583587407	1.428544711878406	0.3814317673378076
6IGF_A	0.0076938599039329	1.451372848494496	0.4179104477611932
4MH8_A	0.0096634312697779	1.4433460277897272	0.3251072961373387
1OAN_A	0.0125197966309318	1.3042443263923753	0.4580873671782761
5WWP_A	0.007963413823769	1.4326783330580288	0.4650059311981014
4FK4_A	0.0154925286419661	1.33285000414231	0.1829501915708811
3IYJ_D	0.0110215422314827	1.375624096112785	0.4580873671782761
5UU5_C	0.0056725624320729	1.441999451146744	0.5476190476190463
6IGF_H	0.0071171070808519	1.4501567246414586	0.4546525323910482
6OUT_C	0.009924935308382	1.4241535635448133	0.3954802259887
5KAN_C	0.0080845068011892	1.4093828390431449	0.5476190476190463
1N6Q_B	0.0039950520367212	1.4712969065046415	0.4808153477218215
6OTF_B	0.0117103691507446	1.4050640540023884	0.3676633444075297
5G0Z_A	0.0081156052023452	1.439370631307981	0.441073512252041
5W9H_A	0.0103828144307146	1.3366560770532945	0.524691358024691
5VJ6_F	0.006408049002254	1.454911267111964	0.4719904648390938
3FOH_F	0.0090617819997714	1.4387821997644337	0.3860830527497192
5FUU_C	0.0064434269109929	1.4464808652867285	0.5060975609756095
1WTH_A	0.0169706905592965	1.2090651465077176	0.228855721393034
4M3Z_A	0.0152427157601713	1.3319404968895872	0.2251984126984116
6ZTS_A	0.0179889362808303	1.0354798858256788	0.1909353905496615
6ACJ_A	0.0196980642266684	0.7325102077572659	0.0386879730866269
6IAB_A	0.0115054417881628	1.2952450445338883	0.5228113440197275
4FJX_A	0.0154496286773666	1.3334810737437173	0.1955469506292346
3QEP_A	0.0146424710700426	1.3327614473123328	0.2824506749740385
3FOH_C	0.0090620773381353	1.438782932345308	0.3876404494382015
2R5I_J	0.0075206652519984	1.4496562988971111	0.441073512252041
6C5V_A	0.0128743170548636	1.3623559702842436	0.3676633444075297
6K32_D	0.0181028945950897	1.0350541706838428	0.1806883365200764
4FJ5_A	0.0150044909609275	1.332691004935056	0.253807106598984
3J26_K	0.0079378034716162	1.453907282420514	0.3970588235294112
3KLE_B	0.007229638511455	1.4651779356660013	0.3814317673378076
6V0R_C	0.0031986386728126	1.450691224416484	0.6101694915254232
2OYQ_C	0.0166605076224928	1.319580955655931	0.0729800173761938
5FRN_A	0.0058683377105231	1.36835390409284	0.6644204851752014
6SK5_A	0.0104413795989052	1.454465776149962	0.2060546874999993
3QNO_A	0.0151912599549727	1.3318991343999715	0.2349999999999996
2Y26_Q	0.0058414623504277	1.448809357133204	0.5265760197775029
4ZYP_A	0.0053878510601415	1.3701390888488203	0.6779891304347825
2WRC_A	0.0125308125751387	1.2472730207663014	0.5060975609756095
6ACG_A	0.0197253086697807	0.7137223755092277	0.0510638297872334
2DTU_B	0.0170441645717687	1.3063564625552777	0.0909893992932853
2GH8_B	0.01392698974096	1.379570788043331	0.2745098039215676
5W23_A	0.0062147317719398	1.376336116547522	0.6510695187165776
5T9Y_C	0.0042453937683885	1.4327643385878543	0.6186107470511133
1V0F_B	0.0162901443533134	1.2958579436764657	0.2179487179487178
4FK0_A	0.0156189342671913	1.3339708633381642	0.1818181818181812
5W9L_D	0.0129731791961435	1.3376412199487049	0.392333709131905
6TW1_C	0.0169638145897855	1.2361852861094258	0.2276341948310132
3G7T_A	0.011536597681863	1.3708885341260304	0.4444444444444442
1LWC_B	0.0055664983979481	1.4706093228986394	0.4162844036697239
3NCI_A	0.0149868395230539	1.3320301162156856	0.2653688524590163
6XRT_F	0.0074198864511191	1.442324462504175	0.4772727272727264
3NAE_A	0.0152639448201818	1.3298115487082702	0.241206030150753
6JCR_A	0.0120008128427344	1.4078056407398458	0.3526834611171958
4FJH_A	0.0153106602460293	1.3329470676573605	0.2251984126984116
3NGI_A	0.0155019310638974	1.3294750804079714	0.2167487684729059
3MUU_B	0.0140198057481738	1.2289740475804678	0.4343786295005805
4K6M_B	0.0165689597875889	1.3196784446758827	0.1016949152542365
1YGU_B	0.0117008930383042	1.4286326586966516	0.2653688524590163
7JYI_E	0.0127725095230816	1.315664909455591	0.4360465116279064
2Y26_B	0.0066802282289972	1.4491863080398175	0.4933494558645701
6K32_G	0.0184001467796749	1.0191642890793369	0.1695075757575752
6VO0_A	0.0049459623929804	1.4568625691693846	0.5418227215980025
5IZ7_C	0.0130657152896974	1.328347806493774	0.4018161180476731
6WB0_A	0.0172137414050847	1.2981857019608258	0.0958296362023061
6DFH_D	0.0063551436419618	1.4559797774295664	0.4790419161676644
4M42_A	0.0153108080516556	1.3297725446124526	0.2399598393574291
3QES_A	0.0157131644942969	1.332760709129858	0.1829501915708811
6NK6_B	0.009479436488703	1.1528417829178963	0.6422872340425521
4DU3_A	0.015536021954573	1.3336553753679854	0.203703703703703
3S6Z_C	0.0144229462607581	1.2959761179366285	0.3661504424778758
3QEW_A	0.0150106244646208	1.331938868255775	0.2705761316872421
4WSB_A	0.0186055731598027	0.8557262127028659	0.1886429258902786
5UDD_A	0.0046246024393367	1.3702784914287118	0.7011019283746551
1YGU_A	0.0128745822482647	1.4228690699331594	0.1955469506292346
4DTP_A	0.0155088645720439	1.3288570755469744	0.2239841427155597
3SHM_S	0.0130478959362873	1.4029612383479375	0.2945492662473794
3GW6_D	0.001415695753858	1.424106873580425	0.712898751733702
2P5G_C	0.0167591369479188	1.3252917419146308	0.0609965635738829
5EGC_A	0.013436112107761	1.4059059392187905	0.2550813008130077
6IGF_F	0.0068959711042749	1.450338698958475	0.4790419161676644
3SHM_R	0.0130303265708447	1.402962850827319	0.2986330178759193
5J6R_B	0.005952616240735	1.4526093417760533	0.5134803921568623
1Q9Y_A	0.0159408692643632	1.3309647340958533	0.1706161137440749
6ACG_B	0.0199253304061404	0.7061977358188106	0.0457239627434373
6DJY_B	0.0178647603806547	0.957524206817862	0.2474747474747467
6ZMT_G	0.0045176023868573	1.304236685215335	0.744350282485875
4FJK_A	0.0152661313918145	1.3336081859652344	0.2387161484453355
5MV2_A	0.0085447903513976	1.3019413846174654	0.6357615894039725
4FJL_A	0.0154460713158967	1.3324287941274988	0.2251984126984116
6NC3_E	0.006405098018154	1.4551068672663927	0.4861612515042104
6NC3_A	0.0064051294846143	1.4551068662866298	0.4861612515042104
2FT1_E	0.0025908378781485	1.445971410351151	0.6444740346205058
1HGF_A	0.0107717356927114	1.3653648845530648	0.5006075334143372
[truncated: 38,133 more rows]
