# Supplementary material for: Identifying and profiling structural similarities between Spike of SARS-CoV-2 and other viral or host proteins with Machaon
Source: Commun Biol. 2023 Jul 19;6:752. doi: 10.1038/s42003-023-05076-7 (PMC10356814; doi:10.1038/s42003-023-05076-7)
Supplement: Supplementary file 6 — Supplementary Data 3 [file 42003_2023_5076_MOESM6_ESM.zip › 7T9K_A_whole/candidates/7T9K_A-merged-enriched.csv]

pdbId	chainId	chainLength	resolution	geneId	taxonomy	molecularFunction	cellularComponent	biologicalProcess	b-phipsi	w-rdist	t-alpha
7T9K	A	1032.0	2.45	#	2697049	0046789#0042802	0044173#0020002#0016021#0019031#0055036	0075509#0039654#0019064#0046813#0039587#0039502#0046718	0.0	0.0	0.0
6NB7	B	1032.0	4.5	1489668	694009	0046789#0042802	0044173#0020002#0016021#0019031#0055036	0075509#0039654#0019064#0009405#0046813#0039587#0039502#0019082#0019081	0.003091398717068	0.1799757898241243	0.0024291497975714
6IXA	B	959.0	3.21	918758	#	#	#	#	0.0008881100009877	0.8566345809866918	0.004858299595142
6JX7	C	1245.0	3.31	1258630	10665	#	0019012	#	0.011279241324501	0.56793043827397	0.0032388663967615
5FOB	B	902.0	2.6	718	9606	0031715#0004866#0005102	0035578#0072562#0009986#0005788#0070062#0005576#0005615#0005886#0032991#0034774	0097242#1905114#0044267#0006956#0006957#0006958#0097278#0150062#0006631#0007186#0006955#0006954#0016322#0043312#0035846#0001970#0045766#2000427#0045745#0010828#0010884#0060100#0001934#0048260#0001798#0010575#0043687#0035590#0030449#0050776#0010866#0009617#0007165#0150064	0.0060292725878742	0.7017381834435381	0.0098119378577263
6U7K	A	1064.0	3.14	935184	229032	#	0044173#0016021#0019031#0055036	0075509#0039654#0019064#0009405#0046813	0.0006429769892606	0.9092617533079866	0.0122950819672131
5SZS	A	1177.0	3.4	2943499	277944	0046789	0044173#0016021#0019031#0055036	0075509#0039654#0019064#0009405#0046813	0.0017116596036782	0.8770307179866828	0.0129554655870445
6VSJ	A	1122.0	3.94	1489752	11142	0042802	0044173#0044177#0020002#0016021#0019031#0055036	0075509#0039654#0019064#0009405#0046813	0.0063315847584802	0.6858034097889169	0.0131255127153402
7BR8	W	1331.0	3.8	3783688	10377	0005198	0042025#0039622	#	0.0233004337449579	0.7704422932517403	0.0008103727714741
6BM8	A	665.0	4.1	24271469	10299	#	0044175#0044178#0020002#0016021#0019031#0055036	0046718#0019062	0.0029022025542613	0.9361738765179098	0.0178137651821868
5XJ0	C	1114.0	4.0	3169736	300852	0003677#0003899#0032549	#	0006351	0.0053399680529913	1.1456677609710637	0.0048820179007322
6SUQ	A	2134.0	3.7	1502321	12227	0005524#0004197#0004386#0016818#0003723#0003968#0008236#0005198	0019029	0018144#0006351#0039694	0.0056641305403214	0.8274283024181792	0.0728744939271259
3FVC	A	559.0	3.2	3783680	10377	#	0044175#0044178#0020002#0016021#0019031#0055036	0046718#0019062	0.0038757478675506	0.8266491248723488	0.1978661493695432
5XJ0	D	1462.0	4.0	3169754	300852	0003677#0003899#0000287#0008270	#	0006351	0.0154822666444809	0.9416751020496048	0.0274542429284518
3AVX	A	1203.0	2.41	61754844; 944866	83333	0005085#0003746#0008270	0005737#0005829#0016020	0006414	0.0106133131449942	1.1580687476074316	0.0194331983805673
6RIE	B	1129.0	3.1	3707674	10254	0003677#0003899#0046872#0032549	0019012	0006351	0.0078294930019779	1.1240335822598069	0.0283097418817646
6ODM	S	1328.0	4.3	2703366	#	#	#	#	0.0162922169737798	0.7748068041271987	0.1467038068709372
6R9G	C	1341.0	3.7	61756339; 948488	83333	0003677#0003899#0032549	0005737#0005829#0016020	0046677#0006351	0.0186374764163794	0.9393296718314744	0.0317460317460316
4QNL	A	826.0	2.41	11117680	1054461	#	#	#	0.0046233647092204	0.9339272968373032	0.2167487684729059
3DUZ	A	418.0	2.95	1403961	46015	0042802	0020002#0016021#0019031#0055036	0039654#0039663#0019048#0046761#0046718	0.0019060481775953	0.97359576967661	0.228855721393034
3SUC	A	767.0	2.15	6446499	10756	0005524#0046872	0098024	0098671#0098994#0019062	0.0292037093839968	0.8592763684949983	0.0573630136986293
5W0K	A	655.0	3.1	3783742	10377	#	0044175#0020002#0016021#0019031#0055036	0019064	0.0145373502574303	1.3667064906124469	0.007340946166394
6PPD	T	1360.0	3.7	4961452	868565	0005198	0042025#0039622#0019012	#	0.0301679188762787	0.681970530112553	0.1186594202898547
2DTU	A	896.0	2.37	1494172	12353	0008408#0003677#0003887#0046872#0000166	#	0039686#0006260	0.0142865550982852	1.3007053817571188	0.0206611570247932
5Z58	3	1177.0	4.9	23450	9606	0044877#0030620	0071013#0005730#0005654#0005634#0005689#0005686#0071005	0000398#0042177#0008380#0000375	0.0056882134562259	1.23676844691111	0.0683391003460198
6K4Y	D	1335.0	3.79	61756340; 948487	83333	0003677#0003899#0000287#0008270	0005737#0005829#0016020	0046677#0006351	0.0260086388421102	0.980531041888585	0.0242914979757091
5C56	A	528.0	2.69	7874	9606	0004197#0101005#1990380#0002039#0008022#0004843#0008134#0031625	0005694#0005829#0016604#0005654#0005634#0016605#0032991	0035616#0010216#0035520#0007275#0032088#0032435#1901537#0016579#0070536#0050821#0016567#0042752#0051090#0006111#0031647#1905279#1901796#1904353#0048511#0006283#0006511#0016032	0.0032174698533991	0.964089814291432	0.3526834611171958
6FUW	A	1181.0	3.07	29894	9606	0019899#0035925	0005847#0005654#0005634	0031124#0006406#0006378#0000398#0098789#0006369#0006388	0.0123276333132895	1.2592124961629625	0.0395622895622886
5JK7	B	1133.0	3.49	1642	9606	0097602#0003684#0003677#0044877#0030674#0071987	0000781#0080008#0031464#0031465#0005737#0070062#0005615#0005654#0005634#0032991#0035861	0051702#0006974#0042769#0006281#0070911#0035518#0006289#0000715#0000717#0033683#0006295#0006296#0006294#0006293#0046726#0045722#0045732#0045070#1902188#0043687#0010498#0043161#0016567#1901990#0048511#0006283#0006511#0070914#0016032	0.0111417643215878	1.263001647968657	0.0457239627434373
6QAJ	A	439.0	2.9	1258585	10665	0003796	0030430	0016998#0019835#0042742#0009253#0044659	0.0714314422559505	0.9689472554235417	0.0064777327935223
5Z58	D	1722.0	4.9	6633	9606	0003723#1990446	0071013#0005829#0070062#0034709#0005654#0005634#0034715#0071011#0030532#0034719#0005681#0005685#0005689#0005686#0071007#0071005#0005687#0046540#0005682	0051170#0000398#0008380#0000245#0000387	0.0264140644223264	0.8996100840409673	0.0919540229885056
4L72	A	728.0	3.0	1803	9606	0004177#0045499#0008239#0042802#0002020#0042803#0004252#0008236#0005102#0001618	0016324#0009986#0030139#0070062#0005576#0005925#0016021#0046581#0030027#0031258#0005765#0016020#0045121#0005886	0001662#0007155#0043542#0035641#0010716#0090024#0008284#0006508#0036343#0033632#0050796#0001666#0042110#0031295	0.0020353535922944	1.4299252344493354	0.0646551724137924
5MBV	C	1121.0	3.8	947294	83333	0005524#0003677#0003678#0008854	0009338	0044355#0006310#0000724#0009314	0.0346053123338348	0.9322650145426216	0.0558704453441303
1MSW	D	863.0	2.1	1261050	10760	0003677#0003899	#	0039695#0006351	0.0551529496251525	1.3147748107725294	0.0
5HX2	A	1030.0	3.8	1258549	10665	#	0019012#0098025	0098003	0.0539316667284194	1.0422233194027837	0.0181368507831816
2INY	A	941.0	3.9	1476562	10553	0005198	0042025#0039623	0075521#0046718	0.0547889073047251	1.1138882775305183	0.0156249999999991
6G19	A	682.0	3.68	71586	10090	0005524#0003677#0003725#0016787#0042802#0043021#0003724#0003727#0008270	0005737#0005634	0071360#0051607#0045087#0039530#0032727#0032728#0032755#0060760#0032760#0016925#0009615	0.0332010147776726	1.3826286019989886	0.0008097165991904
6BSJ	A	543.0	2.89	155348	11706	0004190#0003677#0003887#0004533#0042802#0008289#0003723#0003964#0004523#0005198#0008270	0042025#0020002#0072494#0019013#0055036	0015074#0006310#0044409#0075713#0019064#0039651#0006278#0039657#0019061#0044826#0019072#0019058#0075732#0019068	0.0075281535266563	1.2828435867889254	0.0833333333333332
5MBV	B	1127.0	3.8	947286	83333	0043138#0005524#0008094#0003677#0003678#0015616#0004520#0008854#0000287	0005829#0009338	0044355#0006310#0000724#0000725#0009314	0.0316627596331426	0.8786227460971926	0.1141700404858305
1URJ	A	1029.0	3.0	2703458	10299	0003677#0046872#0003697	0042025#0039715	0039686#0006260	0.0181979933140855	1.3090999547638682	0.030884808013355
5Z58	A	2211.0	4.9	10594	9606	0070122#0070530#0097157#0003723#0030619#0030620#0030623#0017070	0071013#0016020#0016607#0005654#0005634#0071006#0071007#0071005#0046540#0005682	0071222#0071356#0006397#0000398#0008380#0000375#0000244	0.032375715803749	0.8893457215920626	0.1012145748987856
1XHZ	D	571.0	2.7	6446511	10756	0003677#0003887#0004527#0046872#0001882#0000166	#	0006260#0039693	0.001265974202142	1.4433919625898457	0.1288848263254107
5JSE	B	548.0	1.89	29059051	38018	#	#	#	0.0217908193374503	0.9216434786009868	0.2313060817547347
5DTO	A	852.0	2.6	5075727	408692	0005524#0003725#0005216#0046872#0004482#0004483#0017111#0046983#0003724#0003968#0004252#0005198	0005576#0044167#0033650#0042025#0044220#0016021#0044385#0019028#0019031#0055036	0075512#0039654#0039520#0039707#0051259#0039545#0039564#0039574#0039502#0039694#0019062	0.0217130336717639	1.355526941791612	0.0300250208507084
4BTQ	B	761.0	7.5	956438	10879	0042802#0003723	0039616#0039625#0019013#0019012	#	0.0659886912078598	1.311284098891483	0.0040650406504061
6DJY	B	1121.0	3.9	22157897	1567404	#	#	#	0.0178647603806547	0.957524206817862	0.2474747474747467
6U7G	A	898.0	2.35	290	9606	0004177#0070006#0008237#0042277#0038023#0001618#0008270	0005737#0005793#0070062#0005615#0016021#0005765#0005886#0030667	0001525#0030154#0043312#0043171#0006508#0008217#0007165	0.026986821761734	1.393062181035047	0.0266001662510388
4F5C	B	900.0	3.2	397520	9823	0070006#0042277#0001618#0008270	0005737#0016021#0005886	0001525#0030154#0043171#0006508#0008217#0007165	0.0254237333782322	1.360115702226602	0.0430743243243239
4W8F	B	2609.0	3.54	853928	559292	0005524#0008569#0045505#0051959	0000235#0005938#0005868#0005881#0030286#0005816	0031122#0040001#0000132#0051293#0000741#0007018#0072382#0000278#0000070#0007097#0030473	0.0614376178669959	0.8196860653640204	0.3919028340080988
5C51	A	983.0	3.43	5428	9606	0008408#0003682#0003677#0003887#0002020	0005760#0042645#0005739#0032991#0043195	0007568#0006287#0071333#0006259#0006261#0006264#0010332#0055093#0009416	0.0279807275229608	1.240313055402364	0.0729800173761938
2HYE	C	719.0	3.1	8451	9606	0031625#0004842	0080008#0031464#0031461#0005654#0019005	0006974#0042769#0000082#0070911#0030097#0001701#0097193#0030853#0000715#0000717#0033683#0006295#0006296#0006294#0006293#0008284#1900087#0043687#0043161#0016567#2000001#2000819#0051246#0048511#0042254#0031146#0035019#0006283#0016032	0.0938182991137036	0.7910592438270758	0.3308189655172406
5GAI	0	662.0	10.5	1262799	10754	0052775	0098024	0098671#0098995#0044409#0008152#0009405#0019062	0.0431666257818446	0.9771315672531502	0.1717267552182155
5JNX	A	1133.0	6.56	4864	9606	0015485#0038023#0015248#0004888#0001618	0005783#0070062#0005576#0005794#1905103#0016021#0005887#0031902#0005765#0005764#0016020#0045121#0005635#0048471	0007628#0006914#0008206#0071404#0071383#0033344#0042632#0008203#0030301#0006897#0090150#0010467#0032367#0034383#0007041#0031579#0060548#0016242#0006486#0046686#0042493#0046718	0.0690324538699022	0.9644670958086152	0.1467038068709372
4FF1	B	1095.0	2.47	5075715	10752	0005524#0003899#0005525#0046872	0019012	#	0.0615534760351707	1.3100009044818404	0.0582690659811477
