# Supplementary material for: Identifying and profiling structural similarities between Spike of SARS-CoV-2 and other viral or host proteins with Machaon
Source: Commun Biol. 2023 Jul 19;6:752. doi: 10.1038/s42003-023-05076-7 (PMC10356814; doi:10.1038/s42003-023-05076-7)
Supplement: Supplementary file 6 — Supplementary Data 3 [file 42003_2023_5076_MOESM6_ESM.zip › 7T9K_A_whole/candidates/7T9K_A-merged-allclusters.csv]

structureId	b-phipsi	w-rdist	t-alpha	cluster	originalLabels	outlierScores	probabilities
6Q07_C	0.0004401452450787	0.6638762853766804	0.0105263157894746	0	0	0.23138069721773719	1.0
6Q05_A	0.0003856870428843	0.6638445491714395	0.0145748987854257	0	0	0.23138069721773719	1.0
6Q05_C	0.0003860572628206	0.6638450466908298	0.0161943319838058	0	0	0.23138069721773719	1.0
6Q07_A	0.0004401601655251	0.663876947560505	0.0178137651821868	0	0	0.23138069721773719	1.0
6Q04_A	0.0004393765586009	0.6638762896239243	0.0202429149797578	0	0	0.23138069721773719	1.0
6Q06_A	0.0004397147917847	0.6638774229810502	0.0323886639676116	0	0	0.23138069721773719	1.0
6Q06_C	0.0004395904674467	0.6638778704443644	0.0323886639676116	0	0	0.23138069721773719	1.0
6Q04_C	0.0004395391011559	0.663875969357349	0.0380566801619437	0	0	0.23138069721773719	1.0
6IXB_A	0.0002412323611292	0.9754154909759912	0.0032493907392354	0	0	0.13423643734876883	1.0
6IXB_C	0.0002413049183314	0.9754155955740852	0.0032493907392354	0	0	0.13423842637566563	1.0
6IXA_B	0.0008881100009877	0.8566345809866918	0.004858299595142	0	0	0.0	1.0
6U7K_A	0.0006429769892606	0.9092617533079866	0.0122950819672131	0	0	0.14791689732110455	1.0
6IXA_A	0.0008882745956008	0.8566345823821098	0.0131255127153402	0	0	0.0	1.0
6U7K_C	0.0007633370201052	0.9087122657773418	0.0121457489878544	0	0	0.1386212611373024	1.0
6NB4_A	0.0008701200655036	0.5607670610686196	0.0582995951417006	0	0	0.32996069556190666	0.6700393044380933
6NB7_B	0.003091398717068	0.1799757898241243	0.0024291497975714	-1	-1	0.3058319034667714	0.0
6Q05_B	0.0003857195792486	0.6638424281238391	0.0850202429149802	0	0	0.15511792490874454	0.8448820750912555
6NZK_A	0.0036099286046897	0.4393790920477498	0.0016194331983807	0	0	0.483382548605971	0.5166174513940289
6NB6_B	0.0027442569417597	0.2177976880669384	0.0121457489878544	-1	-1	0.024167876478557438	0.0
6Q07_B	0.000440040349484	0.6638767086953553	0.0866396761133612	0	0	0.13923257374317172	0.8607674262568283
6NZK_B	0.0036087188315619	0.4393772129176413	0.0064777327935223	0	0	0.483382548605971	0.5166174513940289
6NZK_C	0.0036099448620096	0.4393805429796098	0.007287449392713	0	0	0.483382548605971	0.5166174513940289
6NB6_C	0.0021316032229944	0.3479497479392427	0.0189768976897686	0	0	0.483382548605971	0.5166174513940289
6Q04_B	0.0004386942812818	0.6638766596945412	0.1117408906882595	0	0	0.04936168931444201	0.950638310685558
6U7K_B	0.0004346546285634	0.909351158852452	0.0518218623481787	0	0	0.015618828935694266	0.9843811710643058
6NB3_A	0.0010397566953064	0.5620616924788715	0.0655870445344137	0	0	0.37409495887340044	0.6259050411265995
6OHW_A	0.002362195309378	0.4313768127830457	0.0240464344941957	0	0	0.483382548605971	0.5166174513940289
6Q06_B	0.0004395853678506	0.6638774334333712	0.128744939271256	0	0	0.04936168931444201	0.950638310685558
6IXB_B	0.000241325852266	0.9754150287773594	0.0380566801619437	0	0	0.0	1.0
6OHW_C	0.0023619320160174	0.4313775136582531	0.0248962655601654	0	0	0.483382548605971	0.5166174513940289
6ZTZ_O	0.0088119271823403	0.597242862824207	0.0008097165991904	0	0	0.1258105172765264	0.8741894827234736
6OHW_B	0.0023630080368681	0.4313783958518054	0.0248962655601654	0	0	0.483382548605971	0.5166174513940289
6NB6_A	0.0025352129010139	0.6370192785049535	0.0189768976897686	0	0	0.23138069721773719	1.0
6CRX_C	0.0069334364729139	0.6457717693601537	0.0089869281045744	0	0	0.23138069721773719	1.0
6ZGF_B	0.0060303639675874	0.6031412459248479	0.0161943319838058	0	0	0.23138069721773719	1.0
6IXA_C	0.0008887244910331	0.8566347577611739	0.0457239627434373	0	0	0.0	1.0
6VV5_A	0.0010112063461241	0.9667022415894352	0.004858299595142	0	0	0.0	1.0
6CRX_B	0.0048686965156202	0.3021605429778976	0.0266001662510388	0	0	0.483382548605971	0.5166174513940289
6JX7_C	0.011279241324501	0.56793043827397	0.0032388663967615	0	0	0.13208075933502386	0.8679192406649762
5FOB_B	0.0060292725878742	0.7017381834435381	0.0098119378577263	0	0	0.23138069721773719	1.0
6CS2_B	0.0097599620665246	0.3116986592818587	0.0139573070607545	0	0	0.483382548605971	0.5166174513940289
6VSJ_A	0.0063315847584802	0.6858034097889169	0.0131255127153402	0	0	0.23138069721773719	1.0
6XF8_A	0.0070524897594991	0.6184579735360741	0.0218623481781379	0	0	0.23138069721773719	1.0
6ZGF_C	0.0061759393370168	0.6031405267649358	0.025101214574899	0	0	0.23138069721773719	1.0
6VV5_B	0.0010108425019229	0.9667015264138884	0.0194331983805673	0	0	0.0	1.0
6CRW_A	0.0057445937795795	0.648041375246541	0.0259109311740892	0	0	0.23138069721773719	1.0
6CRX_A	0.0082803478842598	0.324075366811196	0.0299595141700412	0	0	0.483382548605971	0.5166174513940289
6CRW_B	0.0071371029496949	0.4798094918767955	0.0291666666666661	0	0	0.483382548605971	0.5166174513940289
6VSJ_C	0.0063312550890108	0.6858015236238371	0.0223509933774825	0	0	0.23138069721773719	1.0
6CS1_C	0.0120167192008851	0.6459820510262776	0.0113360323886644	0	0	0.23138069721773719	1.0
6NB7_A	0.003133069752833	0.2021548346114093	0.0510638297872334	-1	-1	0.10746011542602892	0.0
6CS1_A	0.0095262455680173	0.3294704528122921	0.0291666666666661	0	0	0.483382548605971	0.5166174513940289
6CS0_C	0.0099531653531586	0.688639774619648	0.0131255127153402	0	0	0.23138069721773719	1.0
6CRZ_C	0.0099531653531586	0.688639774619648	0.0131255127153402	0	0	0.23138069721773719	1.0
6CRW_C	0.0078954217473638	0.6875592188528438	0.0223509933774825	0	0	0.23138069721773719	1.0
3NW8_C	0.0030355838354137	0.8443969461064706	0.0153846153846162	0	0	0.0	1.0
6CS1_B	0.0072741966693078	0.3064747985894472	0.0448392554991539	0	0	0.483382548605971	0.5166174513940289
3NWD_A	0.001435805246409	0.8343107793839433	0.0348178137651826	0	0	0.0	1.0
3JCL_B	0.0028106346941853	0.8717665271794097	0.0089068825910936	0	0	0.0	1.0
5X59_A	0.0100079448112926	0.3577102382732484	0.0360738255033548	0	0	0.483382548605971	0.5166174513940289
5SZS_A	0.0017116596036782	0.8770307179866828	0.0129554655870445	0	0	0.0	1.0
6M15_C	0.0011204369105729	0.9533347220831712	0.0266001662510388	0	0	0.0	1.0
6VN1_B	0.0021811614293543	0.8912270335260367	0.0065199674001625	0	0	0.0	1.0
6VV5_C	0.0010114944572081	0.9667027984230614	0.0348178137651826	0	0	0.0	1.0
6CRZ_A	0.0071914410511435	0.6507453016435114	0.0395622895622886	0	0	0.23138069721773719	1.0
6CS0_A	0.0071914410511435	0.6507453016435114	0.0395622895622886	0	0	0.23138069721773719	1.0
6JX7_B	0.0112799749531775	0.5679306455070228	0.0300250208507084	0	0	0.0327378543118346	0.9672621456881654
6ZGF_A	0.0061745473955514	0.6031395903367095	0.0485829959514172	0	0	0.06349179731184035	0.9365082026881597
6M15_B	0.0011201710086997	0.9533549262426614	0.0299595141700412	0	0	0.0	1.0
4HSI_A	0.0016004064772771	0.842528303595074	0.0372469635627532	0	0	0.0	1.0
6CS0_B	0.0096358498909943	0.483109914380385	0.0445344129554661	0	0	0.483382548605971	0.5166174513940289
6CRZ_B	0.0096358498909943	0.483109914380385	0.0445344129554661	0	0	0.483382548605971	0.5166174513940289
4BOM_C	0.009053201239895	0.8632958600849086	0.0	0	0	0.0	1.0
6M15_A	0.0011210106162928	0.9533354182303512	0.0360738255033548	0	0	0.0	1.0
3NWF_C	0.0015869528556811	0.841970974421119	0.0396761133603245	0	0	0.0	1.0
6BFU_B	0.0010656622297897	1.0117351497968337	0.0283400809716605	0	0	0.049298219412984255	1.0
6BFU_C	0.0010652822022118	1.011732787296007	0.0299595141700412	0	0	0.049298219412984255	1.0
5X5B_C	0.0088525490145229	0.8334931592112863	0.0240464344941957	0	0	0.0	1.0
3NW8_A	0.0030052631978362	0.845398305620134	0.0307692307692317	0	0	0.0	1.0
5X5F_C	0.0094689233084599	0.2859014388338571	0.0546541417591797	0	0	0.483382548605971	0.5166174513940289
5X58_C	0.0068699313711381	0.8286431247014657	0.0326086956521736	0	0	0.0	1.0
6NB4_C	0.0019333569658896	0.911650783117224	0.0198183319570601	0	0	0.0	1.0
6VSJ_B	0.0063316181514433	0.6858013122613493	0.0510638297872334	0	0	0.23138069721773719	1.0
3JCL_A	0.0028106313239675	0.8717670559010444	0.0257475083056475	0	0	0.0	1.0
5SZS_B	0.0017119433037909	0.8770310996851652	0.0283400809716605	0	0	0.0	1.0
5X59_C	0.0099803460004391	0.3577153416587814	0.0546541417591797	0	0	0.483382548605971	0.5166174513940289
5X5F_A	0.010086285662155	0.7481758001373442	0.0404380791912377	0	0	0.24165270418152285	1.0
6BM8_A	0.0029022025542613	0.9361738765179098	0.0178137651821868	0	0	0.0	1.0
3NWD_D	0.001056962500626	0.8316825242165733	0.1435185185185183	0	0	0.0	1.0
6ODM_W	0.0202691335118697	0.6578135636505348	0.0210526315789474	0	0	0.23138069721773719	1.0
6ACD_A	0.0150608712208409	0.7021635272852668	0.0274542429284518	0	0	0.23138069721773719	1.0
6CV0_B	0.0142679104204956	0.7818380014650252	0.0283400809716605	0	0	0.23138069721773719	1.0
5X58_A	0.0065345187213945	0.829386956444812	0.0501700680272103	0	0	0.0	1.0
6ESC_A	0.0037481730026484	0.8715699574150947	0.0343383584589607	0	0	0.0	1.0
3NWD_C	0.0036571327152846	0.8333464793529524	0.0558704453441303	0	0	0.0	1.0
6ACG_C	0.0264581161502136	0.5468349059336325	0.0056680161943325	0	0	0.4040506088989544	0.5959493911010456
5XLR_C	0.0137428429470729	0.7673195561248943	0.03781512605042	0	0	0.23138069721773719	1.0
7BR8_W	0.0233004337449579	0.7704422932517403	0.0008103727714741	0	0	0.054858219614615865	0.9451417803853841
6NB7_C	0.0023806357148019	0.2718114687430905	0.1257976298997263	-1	-1	0.10043860517337355	0.0
6NB3_C	0.001368718151635	0.5553141249350912	0.1489878542510125	-1	-1	0.13483600611457275	0.0
4HSI_C	0.0024331267206327	0.8409044732203672	0.0647773279352235	0	0	0.0	1.0
3JCL_C	0.0028106071901308	0.871766632745236	0.0474978795589473	0	0	0.0	1.0
5X59_B	0.0100301374879977	0.3577105704023922	0.07391304347826	0	0	0.483382548605971	0.5166174513940289
5X5C_B	0.0103679712291149	0.7590062307373076	0.0546541417591797	0	0	0.23138069721773719	1.0
6ACK_A	0.0173171535773188	0.749603245402917	0.0291666666666661	0	0	0.23138069721773719	1.0
6M16_B	0.011314295096876	0.9458772838709916	0.0032493907392354	0	0	0.0	1.0
3NWA_A	0.0030015485941642	0.8387022299780152	0.0692640692640689	0	0	0.0	1.0
6ACD_C	0.0155277598125675	0.4922582016230391	0.0546541417591797	0	0	0.483382548605971	0.5166174513940289
7BQX_W	0.0265572707882646	0.7626437538662004	0.004858299595142	0	0	0.23430695551065608	1.0
6M16_A	0.0113164091587143	0.945856639076376	0.0089869281045744	0	0	0.0	1.0
6M16_C	0.011314810464156	0.945857066395332	0.011466011466011	0	0	0.0	1.0
6SUQ_A	0.0056641305403214	0.8274283024181792	0.0728744939271259	0	0	0.0	1.0
4L1R_B	0.0039298802565415	0.8420853372504856	0.0683391003460198	0	0	0.0	1.0
6BFU_A	0.0010648275700625	1.0117340233970191	0.0696356275303649	0	0	0.049298219412984255	1.0
5ZVS_H	0.0234616348731732	0.6310394401333496	0.0352053646269905	0	0	0.23138069721773719	1.0
5XJ0_C	0.0053399680529913	1.1456677609710637	0.0048820179007322	0	0	0.24370460360485635	1.0
5X58_B	0.0071268331774344	0.8293515845792203	0.0701906412478328	0	0	0.0	1.0
6ACJ_A	0.0196980642266684	0.7325102077572659	0.0386879730866269	0	0	0.23138069721773719	1.0
5SZS_C	0.001712133560781	0.877030581855663	0.0655870445344137	0	0	0.04110705298341424	1.0
5X5C_C	0.0094207436545226	0.3800224902962605	0.105640107430617	0	0	0.483382548605971	0.5166174513940289
3NWF_B	0.0016488855397142	0.8286125750179201	0.105640107430617	0	0	0.0	1.0
6W2D_P	0.0149969543312706	0.7139662541027378	0.052855924978687	0	0	0.23138069721773719	1.0
6ODM_T	0.0202298731130888	0.6749393875461308	0.0448392554991539	0	0	0.23138069721773719	1.0
5X5C_A	0.0107604899813569	0.357566124589233	0.096802841918294	0	0	0.483382548605971	0.5166174513940289
6U7H_A	0.002821333956631	1.0863684726087115	0.0215053763440855	0	0	0.06109203569020285	0.9389079643097972
3NWF_A	0.0016977129930878	0.8394279001140719	0.096802841918294	0	0	0.0	1.0
3NWA_C	0.0019883001475028	0.8384647972129001	0.098754448398576	0	0	0.0	1.0
6ACG_B	0.0199253304061404	0.7061977358188106	0.0457239627434373	0	0	0.23138069721773719	1.0
3NWA_D	0.0018446855089868	0.8396984738293785	0.0997328584149597	0	0	0.0	1.0
6RID_B	0.0077683202167046	1.128797119376176	0.0081632653061223	0	0	0.24370460360485635	1.0
5YS6_A	0.0031773294957753	0.8703641324075468	0.0683391003460198	0	0	0.0	1.0
6JX7_A	0.0112783968195498	0.5679296424928271	0.0979757085020247	0	0	0.43273254663765814	0.5672674533623419
5X5F_B	0.010056759625268	0.7580479689793918	0.0776614310645724	0	0	0.23138069721773719	1.0
5X5B_A	0.0070107916534505	0.7238993124668688	0.097777777777777	0	0	0.11929615231839295	0.880703847681607
6ACC_A	0.0168334247579117	0.7045693213339135	0.0546541417591797	0	0	0.23138069721773719	1.0
4L1R_A	0.0040082813715416	0.8419494464196937	0.0804899387576552	0	0	0.0	1.0
5ZVT_W	0.0067782876506181	0.8217377937680622	0.0842844600526775	0	0	0.0	1.0
3IYL_W	0.0067782876506181	0.8217377937680622	0.0842844600526775	0	0	0.0	1.0
6ACG_A	0.0197253086697807	0.7137223755092277	0.0510638297872334	0	0	0.23138069721773719	1.0
4HSI_D	0.0025104979146722	0.8393602850487513	0.1106115107913663	0	0	0.0	1.0
3NWF_D	0.002468129497658	0.838567538749181	0.1126126126126121	0	0	0.0	1.0
6ACC_C	0.0168585342280558	0.7045430823049791	0.0628227194492252	0	0	0.23138069721773719	1.0
6B7N_C	0.0119224021293931	1.01488783123764	0.0137651821862352	0	0	0.049298219412984255	1.0
4BOM_B	0.0036811201693753	0.8662301601246136	0.0757839721254354	0	0	0.0	1.0
6ACK_B	0.0133414446008092	0.7433513061925111	0.0804899387576552	0	0	0.0194462769489066	0.9805537230510935
5EFV_B	0.0007825871172976	0.8993525694420567	0.4650059311981014	0	0	0.38038526568742353	0.6196147343125764
6GOV_X	0.0142440922536221	0.9350322157302838	0.0267206477732797	0	0	0.0	1.0
6U7H_B	0.0028213473700995	1.0863678802284429	0.0386879730866269	0	0	0.11084874113050265	0.8891512588694973
4HSI_B	0.003897484983557	0.837145654691603	0.1196736174070716	0	0	0.0	1.0
6ACJ_C	0.0292106995956171	0.4108637526155503	0.0466101694915253	0	0	0.483382548605971	0.5166174513940289
6M39_C	0.0141895021070221	1.016566453388164	0.0098119378577263	0	0	0.049298219412984255	1.0
5XLR_A	0.0137377839262386	0.76731970124625	0.0804899387576552	0	0	0.23138069721773719	1.0
5X5B_B	0.0092664403140221	0.833491884105114	0.0842844600526775	0	0	0.0	1.0
1EJ6_A	0.0034894122892386	0.7934537237800878	0.1684011352885517	0	0	0.006485373607355859	0.9935146263926441
6NB3_B	0.0013397749547442	0.9226864859165952	0.100713012477718	0	0	0.14705303224104332	1.0
6RFL_B	0.0114304341996819	1.1380888334964356	0.0137651821862352	0	0	0.24370460360485635	1.0
7BR7_l	0.0314138060507936	0.804437239424659	0.0218623481781379	0	0	0.11170281829546026	0.8882971817045398
6B7N_A	0.0119182745394199	1.0148883145958936	0.0240464344941957	0	0	0.049298219412984255	1.0
3NWD_B	0.0016877834966154	0.8470450200004029	0.1585365853658533	0	0	0.0	1.0
6ACK_C	0.0206056250582519	0.4105801449633303	0.0804899387576552	0	0	0.483382548605971	0.5166174513940289
6RIE_B	0.0078294930019779	1.1240335822598069	0.0283097418817646	0	0	0.24370460360485635	1.0
6GML_B	0.0087880741243875	1.1889241126816854	0.0215053763440855	0	0	0.24370460360485635	1.0
3AVX_A	0.0106133131449942	1.1580687476074316	0.0194331983805673	0	0	0.24370460360485635	1.0
2OBE_B	0.0017445555177384	1.167322596794079	0.0457239627434373	0	0	0.24370460360485635	1.0
6CV0_A	0.0142687464375081	0.7818360991787461	0.0833333333333332	0	0	0.23138069721773719	1.0
3NW8_B	0.002125167097465	0.8470893182178478	0.1596244131455397	0	0	0.0	1.0
5ZL2_B	0.0004276800356052	1.1604653680718071	0.3737486095661844	-1	-1	0.015011217914300018	0.0
3NW8_D	0.0037186114559316	0.842595331470755	0.1372007366482501	0	0	0.0	1.0
5XJ0_D	0.0154822666444809	0.9416751020496048	0.0274542429284518	0	0	0.0	1.0
7BR7_S	0.0430901068166515	0.7641877445429958	0.0181368507831816	0	0	0.23138069721773719	1.0
5ZL2_A	0.0004180929252823	1.1607439654410814	0.390765765765765	-1	-1	0.015011217914300018	0.0
5N2E_A	0.0090969821171952	1.2645375328745598	0.0172981878088955	0	0	0.3242286641243773	1.0
3FVC_A	0.0038757478675506	0.8266491248723488	0.1978661493695432	0	0	0.19643800129739122	1.0
6VN1_A	0.002179293689248	0.8912297920210139	0.1066308243727593	0	0	0.04215066807507394	1.0
3NWA_B	0.0024613467493322	0.8403223060020717	0.1955469506292346	0	0	0.0203442797050425	1.0
4BOM_A	0.0043559181821627	0.8626764395397628	0.1076233183856494	0	0	0.0	1.0
6NB4_B	0.0015378437759169	0.9181874640850968	0.1116111611161105	0	0	0.0	1.0
5N2H_A	0.0087705752531616	1.2631162895118475	0.0223509933774825	0	0	0.18351689568368512	1.0
5XLR_B	0.0140458605842433	0.7673200151586952	0.1086175942549363	0	0	0.23138069721773719	1.0
2GUM_B	0.0039778993336273	0.8631813557385656	0.1126126126126121	0	0	0.0	1.0
5ZKX_B	0.000506533965604	1.1615246389308038	0.3986409966024913	-1	-1	0.015011217914300018	0.0
3AVY_A	0.013808446377426	1.158196714078789	0.0210526315789474	0	0	0.24370460360485635	1.0
6VN1_C	0.0021787879109496	0.8912301502300928	0.1309523809523802	0	0	0.0	1.0
6ACC_B	0.0168507507240004	0.704565193574297	0.0909893992932853	0	0	0.04936168931444201	0.950638310685558
6R9G_C	0.0186374764163794	0.9393296718314744	0.0317460317460316	0	0	0.0	1.0
6ACD_B	0.0158634283131575	0.6928584351392924	0.1096136567834673	0	0	0.04936168931444201	0.950638310685558
6W2D_J	0.0128743046649095	0.7198185131384967	0.1661945231350323	0	0	0.36042015406661265	0.6395798459333873
6VLK_B	0.0052775242596956	0.8814311278374012	0.1086175942549363	0	0	0.0	1.0
5CXF_A	0.0116805180354475	0.9271974212152104	0.0674157303370779	0	0	0.014552412708190694	1.0
6CV0_C	0.0142722351364691	0.7818385407836215	0.1257976298997263	0	0	0.23138069721773719	1.0
6W2E_J	0.0144572561311483	0.7664713315400278	0.1340679522497698	0	0	0.23138069721773719	1.0
3ZIF_C	0.0203010597387997	1.1618005989209916	0.0008097165991904	0	0	0.24370460360485635	1.0
5ZL2_C	0.0006454667925164	1.1601795767819136	0.4529411764705882	-1	-1	0.015011217914300018	0.0
6RIC_A	0.0220757246311466	1.067169436587622	0.0048820179007322	0	0	0.05428155446206279	0.9457184455379373
7BQX_T	0.0305452049662198	0.920783447627398	0.0129554655870445	0	0	0.0759651459195714	1.0
6GOV_Y	0.0249056708962945	0.9697611734850742	0.0106382978723404	0	0	0.0	1.0
5H0S_C	0.023678072500729	1.0416801985963169	0.0016220600162202	0	0	0.1638391961872446	1.0
6M39_B	0.0141879063018429	1.0165655112783814	0.0395622895622886	0	0	0.049298219412984255	1.0
3AVV_A	0.0160489570716078	1.1638652094702435	0.0145748987854257	0	0	0.24370460360485635	1.0
6W2E_N	0.0292653127848236	0.6234833635543754	0.0720486111111102	0	0	0.2934391785202473	0.7065608214797526
5EFV_C	0.0008363576924244	1.038974841749608	0.4293981481481479	-1	-1	0.03470751632872301	0.0
7BR8_T	0.031352890961373	0.9361274894598146	0.0057003257328986	0	0	0.0	1.0
7BR8_l	0.0329772780037269	0.8148742918647413	0.0457239627434373	0	0	0.23138069721773719	1.0
3AVT_A	0.0129286229009379	1.1587085178457412	0.0364372469635632	0	0	0.24370460360485635	1.0
3AVW_A	0.0114141296610083	1.1571732086308422	0.0404858299595141	0	0	0.24370460360485635	1.0
6J9E_C	0.0087704636997637	1.0262955716288098	0.0607287449392717	0	0	0.049298219412984255	1.0
5EFV_A	0.000943835042516	1.053443506395228	0.3322545846817686	-1	-1	0.09860723468967329	0.0
6VLK_A	0.0042247372748272	0.8791852394053018	0.1509785647716677	0	0	0.11972514837136028	1.0
6B7N_B	0.0119150759041557	1.0148876716261064	0.0519591141396933	0	0	0.049298219412984255	1.0
6GML_A	0.0255331487698028	1.0039829714044433	0.0040485829959515	0	0	0.18099196036700618	1.0
5I08_A	0.0098205553293148	0.914449831217248	0.0871478873239437	0	0	0.0	1.0
3J6Q_A	0.0139511110184639	0.8785566493838743	0.0814360770577933	0	0	0.0	1.0
6U7H_C	0.0028211589751532	1.0863682780119273	0.0767218831734961	0	0	0.05199445101414331	0.9480055489858566
3VNV_A	0.0104392312627614	1.158321827855065	0.0469635627530369	0	0	0.24370460360485635	1.0
5FB5_B	0.0003766767943457	1.185476544815694	0.6379310344827573	-1	-1	0.4105538869987988	0.0
5I08_C	0.0098199750435796	0.9144502529210252	0.0919540229885056	0	0	0.0	1.0
2OBE_C	0.0013695158040587	1.1636326624799376	0.082383873794916	0	0	0.01209768766811847	0.9879023123318815
3ZIF_F	0.0202931164124278	1.1617995824900935	0.0139573070607545	0	0	0.24370460360485635	1.0
2DTU_A	0.0142865550982852	1.3007053817571188	0.0206611570247932	0	0	0.0	1.0
6W2D_K	0.0218701385087653	0.6695527561909299	0.1217075386012711	0	0	0.04936168931444201	0.950638310685558
6ODM_S	0.0162922169737798	0.7748068041271987	0.1467038068709372	0	0	0.23138069721773719	1.0
5N2G_A	0.0088750057783682	1.2637944515052832	0.0466101694915253	0	0	0.17777505297389645	1.0
5LDN_A	0.0041643770458319	1.1285430297803314	0.0720486111111102	0	0	0.24370460360485635	1.0
6ALG_I	0.0109133646845077	1.0174550132527076	0.0631578947368425	0	0	0.049298219412984255	1.0
6FUW_A	0.0123276333132895	1.2592124961629625	0.0395622895622886	0	0	0.14290332815841827	1.0
6FBS_A	0.0123285111729437	1.2592124106052562	0.0395622895622886	0	0	0.1429086072283025	1.0
6ACJ_B	0.0198559614313206	0.7278424522671356	0.1382488479262664	0	0	0.24260936601874752	0.7573906339812525
6QPF_I	0.0175132121014851	1.2361038023410742	0.0206611570247932	0	0	0.34017343502840364	1.0
5CXF_B	0.0160769240588804	0.90825551971713	0.0720486111111102	0	0	0.0	1.0
6CS2_A	0.008342812681633	0.9811366606984908	0.0776614310645724	0	0	0.15859967304117206	1.0
6R9B_C	0.0201271594840408	0.970444223701518	0.0439560439560433	0	0	0.0	1.0
5XEB_C	0.0008945368326526	1.170355944839754	0.3970588235294112	-1	-1	0.015011217914300018	0.0
5JK7_B	0.0111417643215878	1.263001647968657	0.0457239627434373	0	0	0.1303866464480475	1.0
6GSH_B	0.0087200180843238	1.3870895330773605	0.0206611570247932	0	0	0.2128646560174153	1.0
2DY4_A	0.0194864327888128	1.2979171214211265	0.0106382978723404	0	0	0.0	1.0
3AGP_A	0.0138259665990862	1.1588519845023364	0.0469635627530369	0	0	0.24370460360485635	1.0
6OE3_A	0.0032839035666059	1.279801115678434	0.0674157303370779	0	0	0.0	1.0
1SV5_A	0.0055947052416454	1.2890079997499833	0.059176672384219	0	0	0.0	1.0
1RTD_A	0.0052128040032724	1.3138260452552255	0.0466101694915253	0	0	0.0	1.0
3VNU_A	0.014684980700623	1.162220815430805	0.0388663967611342	0	0	0.24370460360485635	1.0
6CS2_C	0.0096700365394876	0.9816794024661228	0.0748476936466486	0	0	0.1382869204052179	1.0
6L8Q_E	0.0006272718195901	1.4315597284086647	0.2119725220804702	0	0	0.4049574605432899	0.59504253945671
6M39_A	0.0141931055513795	1.0165656113607708	0.0573630136986293	0	0	0.049298219412984255	1.0
2GUM_A	0.0066399965473195	0.8685611959822461	0.2349999999999996	0	0	0.07053431735619038	1.0
3RMB_A	0.0171613097671661	1.3020913832166097	0.0164609053497937	0	0	0.0	1.0
5I08_B	0.0098235175979603	0.9144503653043984	0.13198900091659	0	0	0.1664895224107001	1.0
3RMD_C	0.0185104822281592	1.3095707263738103	0.007340946166394	0	0	0.0	1.0
6ALF_I	0.0106418800621938	1.0164071650203597	0.0704453441295549	0	0	0.049298219412984255	1.0
3RMA_A	0.0152955576474674	1.3007966024708577	0.0240464344941957	0	0	0.0	1.0
5Z58_3	0.0056882134562259	1.23676844691111	0.0683391003460198	0	0	0.3531005345512782	1.0
2GUM_C	0.0036758824934095	0.8644833624591644	0.3293864370290633	0	0	0.13508718501375608	1.0
5W0K_A	0.0145373502574303	1.3667064906124469	0.007340946166394	0	0	0.20849446209666758	1.0
6L8Q_C	0.0006980646715912	1.43142343371089	0.1990291262135912	0	0	0.4049574605432899	0.59504253945671
6B0N_G	0.0007231751718906	1.3516202053518755	0.2550813008130077	0	0	0.5977153902970416	0.4022846097029585
7BR8_S	0.0364994926967672	0.7759956219427092	0.0628227194492252	0	0	0.23138069721773719	1.0
3J6Q_B	0.0139748966402886	0.8785308169966851	0.1237488626023655	0	0	0.0	1.0
5ZVS_F	0.0193594472072309	0.6256211552142047	0.2705761316872421	0	0	0.554950621482086	0.44504937851791404
6K4Y_D	0.0260086388421102	0.980531041888585	0.0242914979757091	0	0	0.0	1.0
3RMC_C	0.0194793804726225	1.309338195029829	0.011466011466011	0	0	0.0	1.0
3RMC_A	0.0224786876968581	1.3075701007958058	0.0008103727714741	0	0	0.0	1.0
4LSN_A	0.0055865898863259	1.2869638125281333	0.0683391003460198	0	0	0.0	1.0
3RMD_A	0.0168217623566321	1.2982673978395598	0.0248962655601654	0	0	0.0	1.0
6RFL_A	0.0215781961567005	1.031724810918829	0.0388663967611342	0	0	0.049298219412984255	1.0
7BR7_T	0.0313492771867727	0.9227109811823712	0.0369437447523086	0	0	0.0	1.0
3SUC_A	0.0292037093839968	0.8592763684949983	0.0573630136986293	0	0	0.11119115717239214	1.0
4QNL_A	0.0046233647092204	0.9339272968373032	0.2167487684729059	0	0	0.2024912487387739	1.0
6DNH_A	0.0076736042746312	1.267279218888953	0.0664939550949912	0	0	0.0032997283941270804	1.0
5FMZ_D	0.0297431320458886	0.8465716712301854	0.0655737704918029	0	0	0.021224991600689573	1.0
6W2D_O	0.0219056960577466	0.7977798831279536	0.1435185185185183	0	0	0.23138069721773719	1.0
3DUZ_A	0.0019060481775953	0.97359576967661	0.228855721393034	0	0	0.12801921460168353	0.8719807853983165
6RFL_I	0.0402853644143598	0.832721025167177	0.059176672384219	0	0	0.22170341164718815	1.0
5OGI_A	0.0013593888165465	1.1389921629188238	0.1773279352226726	-1	-1	0.1707975416012116	0.0
5H0S_B	0.0131247661845776	1.0499811704005273	0.071118820468343	0	0	0.18618528337809964	1.0
4OJ5_A	0.0125425181250213	0.8398754156971417	0.3166311300639652	0	0	0.13508718501375608	1.0
6RJ9_C	0.025394670180248	1.117199818440397	0.0231980115990051	0	0	0.24370460360485635	1.0
3TAG_A	0.0141902069027363	1.2980321061138969	0.0448392554991539	0	0	0.0	1.0
4ICL_A	0.003447992396554	1.2660624581013675	0.082383873794916	0	0	0.0	1.0
6W2D_N	0.0253866756482952	0.6277882276032789	0.1863592699327569	0	0	0.2747426114668303	0.7252573885331697
6TMR_A	0.000954731193569	1.2957535795725323	0.4228110599078329	-1	-1	0.015011217914300018	0.0
6JNX_C	0.0099309839560129	0.9489540985557422	0.134412955465587	0	0	0.10180740000900787	1.0
6RR7_A	0.0206006538708153	0.8348205795894607	0.1554655870445351	0	0	0.0	1.0
4OJ5_B	0.0125000356101034	0.8482714211103195	0.2771458117890377	0	0	0.1717062080501108	1.0
6W2E_K	0.0256021855351857	0.6680274416148069	0.1488372093023253	0	0	0.04936168931444201	0.950638310685558
3KLE_A	0.0077646773018309	1.3065647709876187	0.0646551724137924	0	0	0.0	1.0
4OJ6_A	0.0137740828152887	0.8394165274092658	0.3236870310825286	0	0	0.13508718501375608	1.0
3AVU_A	0.0164077152509829	1.1607279923570355	0.0502024291497982	0	0	0.24370460360485635	1.0
6QPF_A	0.0227356336184915	0.8385103676492863	0.1257976298997263	0	0	0.0	1.0
5ZVS_J	0.0239889717996098	0.6250362132152494	0.2362362362362362	0	0	0.40478563884667534	0.5952143611533247
6MYA_B	0.0010050674562828	1.2399363054767925	0.4825930372148859	-1	-1	0.015011217914300018	0.0
6PPD_T	0.0301679188762787	0.681970530112553	0.1186594202898547	0	0	0.04936168931444201	0.950638310685558
3WOD_D	0.0144455138942951	0.9378164702855876	0.1036437246963564	0	0	0.0	1.0
2YP8_A	0.0010785377506502	1.1977915715167875	0.4444444444444442	-1	-1	0.015011217914300018	0.0
6ALH_I	0.0154064160187615	1.013074128367114	0.0680161943319843	0	0	0.049298219412984255	1.0
6PPH_4	0.0348939381211942	0.7946087764312673	0.0748476936466486	0	0	0.23138069721773719	1.0
1TV6_A	0.0065438863014019	1.2977023689556522	0.0748476936466486	0	0	0.0	1.0
6K4Y_C	0.0130020827483181	0.9544892891040652	0.1190283400809717	0	0	0.03606987297153897	1.0
5C6T_A	0.0039227724861657	0.9096449623840966	0.4034090909090906	0	0	0.32361391012394336	0.6763860898760566
6PPH_T	0.0305908318442042	0.6802402629311964	0.1237488626023655	0	0	0.04936168931444201	0.950638310685558
6J9F_C	0.0139214164757277	1.005818119906433	0.0817813765182189	0	0	0.049298219412984255	1.0
6URO_A	0.0096196349098746	1.271475247860999	0.071118820468343	0	0	0.0	1.0
1WAF_B	0.027748380031246	1.3057253320256674	0.0008103727714741	0	0	0.0	1.0
4OJ6_B	0.0146264172270444	0.8449692092350725	0.2745098039215676	0	0	0.13508718501375608	1.0
4L72_A	0.0020353535922944	1.4299252344493354	0.0646551724137924	0	0	0.27522145406546644	0.7247785459345335
6Z6G_A	0.0541512250303443	0.9774667861619152	0.0105263157894746	0	0	0.023027866388117255	0.9769721336118827
6QAJ_A	0.0714314422559505	0.9689472554235417	0.0064777327935223	0	0	0.2855104319386885	0.7144895680613115
6PPB_T	0.0300090313262469	0.6764957798524982	0.1372007366482501	0	0	0.04936168931444201	0.950638310685558
4LK0_D	0.0245875127643221	0.9832092185054332	0.0461538461538466	0	0	0.0	1.0
4H4M_A	0.0044960195853218	1.2813557135759543	0.0842844600526775	0	0	0.0	1.0
6RR7_C	0.0092724214016817	1.2359890141572856	0.0785425101214583	0	0	0.35815602464669366	1.0
6XF7_C	0.0223670207634908	1.042396685722648	0.0492778249787593	0	0	0.05118798991151825	1.0
3J6Q_E	0.0143828390279624	0.8786129146079908	0.1818181818181812	0	0	0.0	1.0
3ZIF_H	0.0212789646337172	1.161780522338955	0.0448392554991539	0	0	0.24370460360485635	1.0
1URJ_A	0.0181979933140855	1.3090999547638682	0.030884808013355	0	0	0.0	1.0
3J17_A	0.0169292599246494	0.879805195650218	0.1309523809523802	0	0	0.0	1.0
6RIC_B	0.0093164076907609	1.1480859734164088	0.0881057268722467	0	0	0.24370460360485635	1.0
6L8Q_G	0.0009326372683246	1.4313646783278513	0.228855721393034	0	0	0.4049574605432899	0.59504253945671
6PPD_S	0.027304459527556	0.7830332919671465	0.1361545538178463	0	0	0.23138069721773719	1.0
6J9E_D	0.021101746045435	1.0804428104066417	0.0534412955465588	0	0	0.24370460360485635	1.0
3IZX_C	0.0425736285454988	1.0460284997779945	0.0105263157894746	0	0	0.1638391961872446	1.0
5CXF_C	0.0117474509106754	0.9010820021343968	0.2362362362362362	0	0	0.2024912487387739	1.0
1SUQ_A	0.0056623177967896	1.2746545107858125	0.0871478873239437	0	0	0.0	1.0
3J6Q_C	0.0143785409323029	0.8786166917115161	0.1955469506292346	0	0	0.0	1.0
2YP9_A	0.0012039974546222	1.1986821882027878	0.4098173515981724	-1	-1	0.015011217914300018	0.0
2PY5_B	0.0008474541849831	1.442122510365477	0.2679671457905539	0	0	0.4049574605432899	0.59504253945671
6FHH_A	0.0205533534397739	0.8465744623347088	0.1750713606089429	0	0	0.0	1.0
6FHI_A	0.0191570585977125	0.844765911117794	0.2084148727984338	0	0	0.0	1.0
6PPH_S	0.0266979006574832	0.7840199388051581	0.1456400742115027	0	0	0.23138069721773719	1.0
5AMQ_A	0.056514899369637	1.0617601173834217	0.0016220600162202	0	0	0.03231161337581449	0.9676883866241855
3J6Q_D	0.0143844634611863	0.878612004937609	0.2084148727984338	0	0	0.03906436629496371	1.0
5TEP_A	0.0074553113163269	1.2747413827235048	0.0842844600526775	0	0	0.0	1.0
5GNQ_B	0.0141822363943093	1.312331320963711	0.051012145748988	0	0	0.0	1.0
6BSJ_A	0.0075281535266563	1.2828435867889254	0.0833333333333332	0	0	0.0	1.0
7BR7_W	0.0274690222307835	0.7659854342968726	0.1672967863894132	0	0	0.23474967794311696	1.0
3RMA_C	0.0216712729195618	1.312734311345063	0.0231980115990051	0	0	0.0	1.0
4WSB_A	0.0186055731598027	0.8557262127028659	0.1886429258902786	0	0	0.0	1.0
2HYE_A	0.0334084768072154	1.243213490793804	0.007340946166394	0	0	0.434648804814852	1.0
5C56_A	0.0032174698533991	0.964089814291432	0.3526834611171958	0	0	0.2187852331702904	0.7812147668297096
5ZKX_C	0.0012236027067164	1.1572930751274582	0.5079365079365066	-1	-1	0.015011217914300018	0.0
3KLE_E	0.0075462015371383	1.306838238573189	0.0776614310645724	0	0	0.0	1.0
6QPF_J	0.0237301484635651	0.8256794199999391	0.2060546874999993	0	0	0.0203442797050425	1.0
4OJ6_C	0.0148522433072392	0.8476823138526564	0.3138297872340416	0	0	0.13508718501375608	1.0
6QNW_I	0.0177846342852322	1.2417520455573376	0.0537542662116039	0	0	0.1441634146589929	1.0
4OJO_B	0.0133596908291038	0.8451894857253834	0.5116279069767431	0	0	0.38038526568742353	0.6196147343125764
6QPF_G	0.0227503178938794	0.828453521097287	0.2313060817547347	0	0	0.002909701610775253	1.0
6QPF_D	0.0215366150246184	0.824557255746805	0.2811203319502069	0	0	0.1570933151477405	1.0
6Z8K_A	0.0462937011593562	0.9715033129125556	0.0259109311740892	0	0	0.09699391386425592	1.0
3J17_C	0.0124064316115617	0.9612364306075332	0.173954372623573	0	0	0.07422500915421004	0.92577499084579
6PPB_W	0.0322110499233217	0.6555623109373274	0.1840843720038343	0	0	0.24108597150363825	0.7589140284963617
6QNW_A	0.0243513908094701	0.8764473551418483	0.0948581560283687	0	0	0.0	1.0
6PPD_4	0.0341194929076994	0.7978509763425353	0.1046511627906969	0	0	0.013895353400122532	0.9861046465998775
3KK3_A	0.0040835491768438	1.3209014326848467	0.0804899387576552	0	0	0.0	1.0
4FWT_A	0.0174643694112551	1.1669045854297282	0.0639676113360325	0	0	0.24370460360485635	1.0
3L8B_B	0.0146229219728956	1.309837547570485	0.0519591141396933	0	0	0.0	1.0
6R9B_D	0.0302477305814506	0.992594240513924	0.0404858299595141	0	0	0.053954914119377716	1.0
5ZVS_B	0.0246299797892405	0.6260254302832393	0.3845291479820616	-1	-1	0.43686023889937564	0.0
6QPG_A	0.0244858907982406	0.8607886056499678	0.1136158701532903	0	0	0.0	1.0
5FB5_A	0.0008052171771112	1.1913022679557717	0.7369901547116733	-1	-1	0.4105538869987988	0.0
2DY4_C	0.0163616153691218	1.3111692049087944	0.0448392554991539	0	0	0.0	1.0
4OJL_B	0.013827426486229	0.8453551422429062	0.5153374233128825	0	0	0.38038526568742353	0.6196147343125764
6RJD_C	0.0180444723737247	1.1224544074808225	0.0692640692640689	0	0	0.24370460360485635	1.0
6R9G_D	0.0301443535607035	0.9764099063831088	0.0485829959514172	0	0	0.03374701399786995	1.0
2B5L_B	0.0261802762377779	1.2287007216137054	0.0300250208507084	0	0	0.4017020962732701	1.0
6EVK_A	0.0197406212399926	0.8566839907744117	0.1990291262135912	0	0	0.0	1.0
2PZS_A	0.0011646111237845	1.4403775956583875	0.1596244131455397	0	0	0.4049574605432899	0.59504253945671
6L8Q_A	0.0010944830120453	1.4313659758721382	0.2131630648330054	0	0	0.4049574605432899	0.59504253945671
6XZQ_D	0.0230156347024595	1.3582233342248229	0.0139573070607545	0	0	0.0650687396387568	1.0
3RMD_B	0.0185222924630572	1.3119376533045977	0.0395622895622886	0	0	0.0	1.0
6V85_A	0.0490856345521537	1.033046199251581	0.0202429149797578	0	0	0.17849819820655258	1.0
1XHX_D	0.0009597685323758	1.442784179282325	0.2811203319502069	0	0	0.4049574605432899	0.59504253945671
4OJ5_C	0.0163842810216976	0.8564357274261477	0.2784679089026913	0	0	0.13508718501375608	1.0
6Y6K_A	0.025610391397159	1.2113592445595165	0.0356275303643733	0	0	0.4532677538746298	1.0
5HX2_A	0.0539316667284194	1.0422233194027837	0.0181368507831816	0	0	0.1638391961872446	1.0
4OJL_C	0.013600178411241	0.8476583830184051	0.5437499999999995	0	0	0.38038526568742353	0.6196147343125764
3JAY_B	0.0146825227910044	1.0540994031459432	0.0871478873239437	0	0	0.06607263310499234	0.9339273668950077
5WDX_A	0.004213091069657	1.4374496079927426	0.0683391003460198	0	0	0.35517177878650796	0.644828221213492
6QPG_J	0.0237683780947836	0.8529853991143761	0.1563670411985009	0	0	0.0	1.0
3IYL_Y	0.0278592683782209	0.6441551960160239	0.3082627118644065	0	0	0.591643345690513	0.40835665430948703
5ZVT_Y	0.0278592683782209	0.6441551960160239	0.3082627118644065	0	0	0.591643345690513	0.40835665430948703
6PPH_W	0.0333006479794179	0.6619311680752206	0.1990291262135912	0	0	0.29135028898392873	0.7086497110160712
5ZVS_D	0.0333456973728547	0.625986432810776	0.2215628090999002	0	0	0.24223725826310477	0.7577627417368953
5Y91_A	0.0005337466656972	1.4942447633457443	0.5813060179257352	1	1	0.20981763674002102	0.7901823632599789
6V86_A	0.0508658500980409	1.0117584959518182	0.0242914979757091	0	0	0.023027866388117255	0.9769721336118827
6PPD_W	0.0345045489765256	0.6583431399483918	0.1863592699327569	0	0	0.24223725826310477	0.7577627417368953
3RMB_C	0.0177175467162899	1.3118278553534937	0.0457239627434373	0	0	0.0	1.0
3RMA_D	0.0241593925845159	1.30581961720619	0.0317460317460316	0	0	0.0	1.0
3TAE_A	0.0147616162700896	1.297427490405522	0.0674157303370779	0	0	0.0	1.0
2INY_A	0.0547889073047251	1.1138882775305183	0.0156249999999991	0	0	0.24370460360485635	1.0
3AGQ_A	0.0176126785289576	1.162552161658438	0.0696356275303649	0	0	0.24370460360485635	1.0
5MBV_C	0.0346053123338348	0.9322650145426216	0.0558704453441303	0	0	0.23112633818450076	1.0
2P5O_A	0.0151029668848209	1.3211063494173152	0.0510638297872334	0	0	0.0	1.0
1XHZ_D	0.001265974202142	1.4433919625898457	0.1288848263254107	0	0	0.4049574605432899	0.59504253945671
7BQX_S	0.0384959460995221	0.8497776067830147	0.0757839721254354	0	0	0.2089090514649711	1.0
3RKI_B	0.0089076328535683	0.9536829330384212	0.3293864370290633	0	0	0.05788176923400372	0.9421182307659963
6PPB_S	0.0283257272813618	0.7841452823348193	0.2072336265884651	0	0	0.229303386411717	0.770696613588283
4OJO_A	0.0128676272382122	0.8402102977466979	0.6249999999999989	0	0	0.38038526568742353	0.6196147343125764
2BGN_B	0.0012156596980937	1.4272045351564246	0.1818181818181812	0	0	0.4049574605432899	0.59504253945671
2DTU_C	0.0156151868372645	1.3102441141546863	0.0546541417591797	0	0	0.0	1.0
4LK0_I	0.0146626237484893	0.9817674950999802	0.128744939271256	0	0	0.03606987297153897	1.0
3KLG_A	0.0119242740956856	1.3102844977160717	0.0729800173761938	0	0	0.0	1.0
2P5G_A	0.0160090361850237	1.3138318276871748	0.0519591141396933	0	0	0.0	1.0
4OJL_A	0.0147060664565678	0.8401261798739407	0.5554156171284634	0	0	0.38038526568742353	0.6196147343125764
6IMN_B	0.0009260850756764	1.4655358142806347	0.3556531284302957	0	0	0.48447802162194253	0.5155219783780575
2BGN_D	0.0012224302453521	1.4273924723711735	0.1932367149758449	0	0	0.4049574605432899	0.59504253945671
4OJO_C	0.0145063159712673	0.8476955475147379	0.5360696517412926	0	0	0.38038526568742353	0.6196147343125764
6QCW_A	0.0324578275964933	0.8461494958112316	0.1106115107913663	0	0	0.0	1.0
6RJA_C	0.0250594382398899	1.1297198971362672	0.0555555555555555	0	0	0.24370460360485635	1.0
6RJA_F	0.0250599684482911	1.1297198286891637	0.0555555555555555	0	0	0.24370460360485635	1.0
2ZD1_A	0.0013178853394155	1.2590049080937709	0.4277456647398843	-1	-1	0.015011217914300018	0.0
5Z58_D	0.0264140644223264	0.8996100840409673	0.0919540229885056	0	0	0.0	1.0
6PPH_X	0.031783569300129	0.7964258845589415	0.1806883365200764	0	0	0.0341772969663058	0.9658227030336942
4PGB_A	0.000745144053729	1.4934378223706322	0.5379825653798249	1	1	0.33154028057567464	0.6684597194243254
3RKI_C	0.0075243683513331	0.9463113468478882	0.4808153477218215	0	0	0.275218019352815	0.724781980647185
1UF2_B	0.0255175364880772	0.7803849526637108	0.3054968287526425	0	0	0.4235916071893806	0.5764083928106194
5VZL_A	0.0417151729521737	1.0911161443307975	0.0274542429284518	0	0	0.24370460360485635	1.0
6MCB_A	0.0384159471070377	1.1262732192160938	0.0283097418817646	0	0	0.24370460360485635	1.0
5GNQ_A	0.0140965731302167	1.334723411637707	0.0646551724137924	0	0	0.0	1.0
2YP4_A	0.0013500740939015	1.195676807148374	0.4808153477218215	-1	-1	0.015011217914300018	0.0
1WAF_A	0.0296449061326925	1.3045592252103555	0.0248962655601654	0	0	0.0	1.0
3TAB_C	0.0134632853933677	1.3063922352103454	0.0786026200873362	0	0	0.0	1.0
3IZ3_C	0.0158079387861196	0.9769259772961804	0.1382488479262664	0	0	0.03606987297153897	1.0
6ZTZ_B	0.0165136444145448	0.9451150692471584	0.1806883365200764	0	0	0.2272088209976908	0.7727911790023092
5DTO_A	0.0217130336717639	1.355526941791612	0.0300250208507084	0	0	0.0	1.0
3MRI_A	0.0006190945724243	1.502918403796837	0.5476190476190463	1	1	0.24293151763854018	0.7570684823614598
6JNX_D	0.0224083059989609	0.9905383311488244	0.0785425101214583	0	0	0.049298219412984255	1.0
6QCX_A	0.0329877003852218	0.845309357516099	0.1227272727272725	0	0	0.0	1.0
4I9Q_B	0.0152016972726042	1.329304604841257	0.0573630136986293	0	0	0.0	1.0
3TAF_A	0.0144033723070977	1.3029082174181794	0.0748476936466486	0	0	0.0	1.0
5FMZ_A	0.0301671886750586	0.8528368987688146	0.126824817518248	0	0	0.0	1.0
3TAF_C	0.0142210844317508	1.30424451154359	0.0776614310645724	0	0	0.0	1.0
2YP7_A	0.0013524560256318	1.1988519670104538	0.4825930372148859	-1	-1	0.015011217914300018	0.0
4OJP_B	0.0134914479171534	0.8486349000411609	0.6228646517739804	0	0	0.38038526568742353	0.6196147343125764
6QX3_A	0.0266126542482423	1.3526121131244655	0.0147904683648314	0	0	0.17201240482614058	1.0
6P18_C	0.0159649529166985	0.9776348528669108	0.1425101214574899	0	0	0.03606987297153897	1.0
2PYL_A	0.0011621778185881	1.4348854281984884	0.25	0	0	0.4049574605432899	0.59504253945671
4U1L_D	0.0003490831639072	1.5050096005584834	0.6018158236057065	1	1	0.20981763674002102	0.7901823632599789
3J17_B	0.0184089274268015	0.9694032619759124	0.1351102941176467	0	0	0.03606987297153897	1.0
7BR7_x	0.0328480749515129	0.8562235495724557	0.1086175942549363	0	0	0.0	1.0
5MSG_A	0.0328971559495612	0.846382654908877	0.1278538812785379	0	0	0.0	1.0
4OJP_C	0.0143032502170968	0.8540167327484904	0.5792838874680297	0	0	0.38038526568742353	0.6196147343125764
6PNS_A	0.0413947622431878	1.26400105437686	0.0194331983805673	0	0	0.38790649039896274	1.0
5M3H_A	0.0228938663994514	0.8549708285102064	0.241206030150753	0	0	0.0	1.0
6QNW_G	0.0249191625266165	0.8725756402216567	0.1639962299717245	0	0	0.0	1.0
4WRT_A	0.0318158256101665	0.8613714736337486	0.1096136567834673	0	0	0.0	1.0
4KHN_B	0.01472847041967	1.3289392146786574	0.0655737704918029	0	0	0.0	1.0
6TZ0_A	0.0273280982910588	1.2786258482054096	0.0421052631578955	0	0	0.1829735256238954	1.0
6F5O_A	0.0325608574528352	0.8503859763706685	0.1257976298997263	0	0	0.0	1.0
6PPD_X	0.0338957391770513	0.7954812846225636	0.1932367149758449	0	0	0.08941837658902335	0.9105816234109767
6KLC_A	0.0647062324518376	1.1140036528710795	0.0242914979757091	0	0	0.08144664541954653	0.9185533545804535
2PZS_C	0.0013254072867468	1.4415447471317853	0.1629001883239165	0	0	0.4049574605432899	0.59504253945671
1C8G_A	0.0089280251312057	1.3959741928828395	0.07391304347826	0	0	0.1939613477224599	1.0
3RKI_A	0.0089544373128842	0.9603007204259788	0.4879518072289153	0	0	0.24180151028429772	0.7581984897157023
6T0N_A	0.0295738000555029	0.8542615476230906	0.1520522388059695	0	0	0.0	1.0
5M01_A	0.0005153537109675	1.4981145106043854	0.6666666666666663	1	1	0.0	1.0
2P5G_C	0.0167591369479188	1.3252917419146308	0.0609965635738829	0	0	0.0	1.0
6RJG_C	0.0242472990461896	1.12990579626633	0.0692640692640689	0	0	0.24370460360485635	1.0
5M3J_A	0.0315764805945671	0.84934185199666	0.1467038068709372	0	0	0.0	1.0
5W0K_C	0.0183494153681328	1.3685252009936375	0.0474978795589473	0	0	0.0	1.0
5ZVS_2	0.0356823566964762	1.2943042102426898	0.0234817813765191	0	0	0.0	1.0
6G19_A	0.0332010147776726	1.3826286019989886	0.0008097165991904	0	0	0.21947927435564257	1.0
6W2E_O	0.028162063696072	0.8882733002350398	0.1247723132969029	0	0	0.0	1.0
6QPG_I	0.0191133550709218	1.2432723716111247	0.0757839721254354	0	0	0.2965663310082121	1.0
6T0V_A	0.0254088726720043	0.8558182719118405	0.2276341948310132	0	0	0.0	1.0
4OJP_A	0.0140522946162983	0.840340953926962	0.6802721088435368	0	0	0.5747159551376726	0.42528404486232735
2DTU_D	0.0204566899349069	1.3071290881754796	0.0637381567614125	0	0	0.0	1.0
6T0V_B	0.0315797937976593	1.3306070005346196	0.0181368507831816	0	0	0.26556215111934917	1.0
6QCV_A	0.034671888578169	0.8496255041563183	0.1247723132969029	0	0	0.0	1.0
4ZFZ_J	0.0003056747384849	1.508798374481516	0.5418227215980025	1	1	0.24293151763854018	0.7570684823614598
4WSA_A	0.0325594084000581	0.8503858374532483	0.1435185185185183	0	0	0.0	1.0
4LK0_J	0.0223253713412514	0.9794983079221544	0.1085020242914982	0	0	0.049298219412984255	1.0
2EX3_C	0.0013857369230943	1.437382473773196	0.1552853133769873	0	0	0.4049574605432899	0.59504253945671
6ALF_J	0.0234242641137865	1.0185930755791577	0.0825910931174096	0	0	0.049298219412984255	1.0
1MSW_D	0.0551529496251525	1.3147748107725294	0.0	0	0	0.3699540757500449	1.0
6ODM_X	0.0207697933166184	0.900781978525058	0.2692702980472758	0	0	0.2024912487387739	1.0
5Z58_A	0.032375715803749	0.8893457215920626	0.1012145748987856	0	0	0.061617671278861495	1.0
4PGB_D	0.0008815685687673	1.4946511367524875	0.5495608531994971	1	1	0.2743350961375914	0.7256649038624086
4NQV_C	0.0003519308995042	1.5046506302088698	0.6621803499327044	1	1	0.0	1.0
3RMD_D	0.0251410043433601	1.3110090912745422	0.0439560439560433	0	0	0.0	1.0
3IZ3_B	0.0214517626307162	0.981278734672206	0.1227272727272725	0	0	0.03606987297153897	1.0
5AMR_A	0.0539472361231986	1.066477410737629	0.0386879730866269	0	0	0.05838970047210999	0.94161029952789
3MAW_A	0.0146916717477505	0.9354096028285992	0.3497267759562839	0	0	0.05788176923400372	0.9421182307659963
6SZU_A	0.0275938120325397	0.8585514895608988	0.1863592699327569	0	0	0.0	1.0
5MBV_B	0.0316627596331426	0.8786227460971926	0.1141700404858305	0	0	0.0	1.0
1WAJ_A	0.0266010912603747	1.30244543186316	0.0466101694915253	0	0	0.0	1.0
6J9F_D	0.0241589157744884	1.0639548747079788	0.0793522267206479	0	0	0.021690765763147858	0.9783092342368521
3RMC_B	0.0215785366563713	1.3073440964089584	0.0637381567614125	0	0	0.0	1.0
6H61_A	0.0308948032919397	1.37785863919125	0.0131255127153402	0	0	0.0	1.0
3L8B_A	0.0146276312984938	1.3105017533931644	0.0786026200873362	0	0	0.0	1.0
6QX8_A	0.0245978149172363	1.37165348164284	0.0307692307692317	0	0	0.0	1.0
5JSE_B	0.0217908193374503	0.9216434786009868	0.2313060817547347	0	0	0.2024912487387739	1.0
6QNW_J	0.0272873403143752	0.8628535246250162	0.1955469506292346	0	0	0.0	1.0
5JSE_C	0.0215879971965198	0.9217229424449233	0.2362362362362362	0	0	0.2024912487387739	1.0
1CD3_F	0.001083832687262	1.4492264482433914	0.441073512252041	-1	-1	0.015011217914300018	0.0
4U1K_D	0.0005871587473307	1.5039830644166368	0.6379310344827573	1	1	0.0	1.0
6APB_A	0.0142713032769227	0.9438288459409118	0.4179104477611932	0	0	0.24180151028429772	0.7581984897157023
5H5Z_A	0.0009278520108625	1.4907858002361631	0.5792838874680297	1	1	0.20981763674002102	0.7901823632599789
6QPG_D	0.0253533108939136	0.85061158781261	0.2877997914494254	0	0	0.13508718501375608	1.0
2PYJ_A	0.0012439808349647	1.4391473752772823	0.2904911180773242	0	0	0.4049574605432899	0.59504253945671
6T0R_A	0.0305464514729248	0.8582807015624149	0.1717267552182155	0	0	0.0	1.0
6QX8_E	0.0245963567601454	1.3716536297450594	0.0340080971659924	0	0	0.0	1.0
6QPG_G	0.0260714926257866	0.8437633001578555	0.3194444444444444	0	0	0.13508718501375608	1.0
5K6C_F	0.0009969193002663	1.3767818863345027	0.6186107470511133	-1	-1	0.2379212032083653	0.0
7BR8_x	0.0305548833389981	0.8646188534906317	0.1585365853658533	0	0	0.0	1.0
6KLD_A	0.0543662111787767	1.1074903034910697	0.0396761133603245	0	0	0.24370460360485635	1.0
4BTQ_B	0.0659886912078598	1.311284098891483	0.0040650406504061	0	0	0.0005132141318536573	0.9994867858681463
4MJI_F	0.0006418915940398	1.506543214544601	0.5495608531994971	1	1	0.24293151763854018	0.7570684823614598
5W1V_A	0.0005847017442688	1.5038611491383067	0.6466666666666661	1	1	0.0	1.0
6EVJ_A	0.0279329913511192	0.8492873062495556	0.241206030150753	0	0	0.0	1.0
1UF2_A	0.0309931078674366	0.8267361465990687	0.3194444444444444	0	0	0.08324103320686498	0.9167589667931351
6QCT_A	0.0345138501373056	0.8349800909534075	0.2203557312252955	0	0	0.0	1.0
1XHX_B	0.001309638167228	1.4383798891054609	0.2399598393574291	0	0	0.4049574605432899	0.59504253945671
2NX5_Q	0.0004935741618092	1.5033235515435182	0.6941015089163227	1	1	0.0	1.0
1XHZ_C	0.0014134004751055	1.443683062800166	0.1618062088428971	0	0	0.4049574605432899	0.59504253945671
3TAE_C	0.0153990497333994	1.3054309951194247	0.0852372583479783	0	0	0.0	1.0
5JSD_B	0.0236066964815173	0.926928777724846	0.2048780487804877	0	0	0.2024912487387739	1.0
6T0U_A	0.0298461329739224	0.8552420251601807	0.2131630648330054	0	0	0.0	1.0
3TBW_G	0.0006657666536613	1.5027281661214156	0.6488651535380503	1	1	0.0	1.0
6DJY_B	0.0178647603806547	0.957524206817862	0.2474747474747467	0	0	0.2024912487387739	1.0
4KHN_A	0.0142579578592737	1.330327860331198	0.082383873794916	0	0	0.0	1.0
1S7W_A	0.000400251242109	1.4954154611630046	0.764285714285714	1	1	0.0	1.0
6XZQ_A	0.0281553895546556	0.8779166866394651	0.1813765182186235	0	0	0.0	1.0
5YXU_E	0.0002251942263677	1.5104386746392395	0.5956072351421178	1	1	0.20981763674002102	0.7901823632599789
5W6F_A	0.0219483120255745	0.8760507243494953	0.3482532751091702	0	0	0.1975892168702749	0.8024107831297251
6T0S_A	0.0289535080474835	0.8564991023083224	0.2300796812748999	0	0	0.0	1.0
2OYQ_C	0.0166605076224928	1.319580955655931	0.0729800173761938	0	0	0.0	1.0
3CFO_A	0.0152839050462777	1.3093421023976088	0.0833333333333332	0	0	0.0	1.0
4KRT_A	0.0009595126033739	1.500724441829245	0.5303593556381649	1	1	0.39156095822572845	0.6084390417742715
6P65_E	0.0012987496919975	1.3613128908601222	0.3798882681564237	-1	-1	0.04853218911440184	0.0
4NQV_E	0.0005373911674951	1.5048672778864032	0.6554959785522787	1	1	0.0	1.0
4JRX_A	0.0008789662013225	1.5017388477554987	0.5752551020408159	1	1	0.20981763674002102	0.7901823632599789
5T1D_A	0.0150010804906634	1.374448139538795	0.0683391003460198	0	0	0.0	1.0
6MXU_B	0.0010976422685207	1.203664961058188	0.7744252873563204	-1	-1	0.4105538869987988	0.0
6ZTZ_C	0.0183140157976505	0.9723030898787924	0.2276341948310132	0	0	0.2024912487387739	1.0
6TZ1_A	0.0394585974717073	1.2821720422311231	0.0331983805668021	0	0	0.22907653899258232	1.0
1ZTM_A	0.01824514268014	0.9255835528561808	0.3737486095661844	0	0	0.13405570932602887	0.8659442906739712
4LLG_D	0.0255760647408204	0.9828422161164254	0.0874493927125512	0	0	0.049298219412984255	1.0
3TAB_A	0.015421142174919	1.3066443126306604	0.0871478873239437	0	0	0.0	1.0
6QX3_B	0.029205776519962	1.375717986051766	0.025101214574899	0	0	0.0	1.0
6P65_A	0.0012993857013046	1.3613130157273914	0.4018161180476731	-1	-1	0.04545726539561447	0.0
6U7G_A	0.026986821761734	1.393062181035047	0.0266001662510388	0	0	0.0076512622058057395	1.0
3MAW_B	0.0146896583920122	0.9354086021191416	0.5079365079365066	0	0	0.273653938222062	0.726346061777938
1Q9X_D	0.0176189748111721	1.3092509667684566	0.0786026200873362	0	0	0.0	1.0
2PY5_A	0.0012472281737359	1.4445125033526471	0.3308189655172406	0	0	0.4049574605432899	0.59504253945671
6TY9_A	0.0357077220037251	1.3012666799558843	0.0348178137651826	0	0	0.0	1.0
4V0Q_A	0.0210992093697559	1.3538523079344664	0.0573630136986293	0	0	0.0	1.0
2NX5_A	0.0004989856435137	1.5030571243484907	0.720055710306406	1	1	0.0	1.0
6EVJ_D	0.0303824084179681	0.8492037654367479	0.2474747474747467	0	0	0.0	1.0
6NK6_E	0.0135114184073912	0.9789324032406322	0.4228110599078329	0	0	0.3700064045393707	0.6299935954606293
6NK6_H	0.0130142957527942	0.9818151516624604	0.4146620847651772	0	0	0.38234688634677716	0.6176531136532228
6P65_B	0.0012995815733896	1.3613131162976972	0.4098173515981724	-1	-1	0.015011217914300018	0.0
6SZV_A	0.0293480054598551	0.8582910197807503	0.2325349301397201	0	0	0.0	1.0
3GW6_E	0.0007766062167705	1.4184481277995644	0.7369901547116733	1	1	0.8684582733988011	0.13154172660119895
3TBW_E	0.0008438763908635	1.49751667721852	0.6422872340425521	1	1	0.0	1.0
6SZU_B	0.0254636833439464	1.329065685561825	0.0492778249787593	0	0	0.0	1.0
6JDR_A	0.0013232654000461	1.3454183065485887	0.4360465116279064	-1	-1	0.015011217914300018	0.0
5Z58_1	0.1820430666915181	1.0831803734186582	0.0421052631578955	-1	-1	0.31188079804208096	0.0
4F5C_B	0.0254237333782322	1.360115702226602	0.0430743243243239	0	0	0.0	1.0
3TBV_C	0.0007123572813221	1.4967837498697794	0.7034482758620682	1	1	0.0	1.0
5JEA_C	0.0008174626085106	1.5049217316593504	0.5632911392405051	1	1	0.24293151763854018	0.7570684823614598
6TW1_A	0.0337830846403104	0.8581806705898455	0.1795606494746888	0	0	0.0	1.0
6QCS_A	0.0356098815759529	0.8400586138935282	0.2325349301397201	0	0	0.0	1.0
5JSD_C	0.0235304974199584	0.927261073736787	0.2374749498997987	0	0	0.2024912487387739	1.0
6TW1_B	0.0245238897080995	1.330973622650853	0.0519591141396933	0	0	0.0	1.0
1N80_A	0.0010229838691238	1.4919586342388158	0.5894465894465888	1	1	0.20981763674002102	0.7901823632599789
3TAG_C	0.0167505216158112	1.3066153954660356	0.0881057268722467	0	0	0.0	1.0
6XF8_B	0.0212511532366307	0.9574489937673965	0.2374749498997987	0	0	0.2024912487387739	1.0
5MS0_C	0.0215156276468443	0.9578599872345972	0.2349999999999996	0	0	0.2024912487387739	1.0
5JSE_A	0.0217251158520607	0.9213580375620428	0.3322545846817686	0	0	0.13405570932602887	0.8659442906739712
2BGR_A	0.0013502048670337	1.4275964278310522	0.3013698630136976	0	0	0.4049574605432899	0.59504253945671
5JS4_B	0.0223982148838365	0.9312918658645978	0.2758264462809916	0	0	0.2024912487387739	1.0
5W6H_C	0.0237230825470151	0.8394262924023372	0.5956072351421178	0	0	0.38038526568742353	0.6196147343125764
6QXE_A	0.0245930926067431	1.3716532986412544	0.0461538461538466	0	0	0.0	1.0
1S76_D	0.0610382512270016	1.3391929664184392	0.011466011466011	0	0	0.41011421713724633	1.0
4PRP_A	0.0007799225914477	1.5036284775652509	0.6357615894039725	1	1	0.0	1.0
5W6H_A	0.0238911883426477	0.8453750785997937	0.5495608531994971	0	0	0.38038526568742353	0.6196147343125764
2NX5_K	0.0008691560314486	1.504402424408327	0.5772669220945079	1	1	0.24293151763854018	0.7570684823614598
2YPL_A	0.0005930206995641	1.5052598200011944	0.6734417344173433	1	1	0.0	1.0
6H66_A	0.0311227419924308	1.3724114292262026	0.0274542429284518	0	0	0.0	1.0
4LLG_J	0.0242440028997868	0.978765625618688	0.1449392712550608	0	0	0.03606987297153897	1.0
6QNW_D	0.0266026974027035	0.8635392399609119	0.3027426160337552	0	0	0.13508718501375608	1.0
3RMC_D	0.0241893688490348	1.3091810748860364	0.0674157303370779	0	0	0.0	1.0
6U7G_B	0.028880075537695	1.3749623680927745	0.0348178137651826	0	0	0.0	1.0
1ZTM_B	0.0208216918898082	0.924219261830458	0.4066059225512517	0	0	0.24180151028429772	0.7581984897157023
5JS4_C	0.0225787691672174	0.9313734695955234	0.2824506749740385	0	0	0.2024912487387739	1.0
6KUV_A	0.0414232163861371	0.8313932406807153	0.2758264462809916	0	0	0.22533700258175074	1.0
5W6F_B	0.0219677422724256	0.8757744597171928	0.5060975609756095	0	0	0.38038526568742353	0.6196147343125764
6GJZ_A	0.0335689670732929	1.38273162080689	0.0218623481781379	0	0	0.0	1.0
2P5O_C	0.0189193074109301	1.3308860224050805	0.0748476936466486	0	0	0.0	1.0
2DY4_B	0.0158865507438627	1.316891364308413	0.0852372583479783	0	0	0.0	1.0
6KLH_A	0.0445975549004688	0.8506709289535781	0.1765182186234819	0	0	0.0	1.0
2FT1_C	0.0005094758503341	1.445041623264042	0.8515742128935528	1	1	0.8185128872318509	0.18148711276814905
6QXE_E	0.0245985338733707	1.3716531044353155	0.0493927125506077	0	0	0.0	1.0
6KLH_C	0.0452843148057868	0.8505356349135922	0.1773279352226726	0	0	0.0	1.0
3TBW_A	0.0008173722060915	1.50054237079583	0.675712347354138	1	1	0.0	1.0
6A6H_A	0.0005417217053843	1.503863947638066	0.7369901547116733	1	1	0.0	1.0
6G1S_A	0.036452213306225	1.3812133427940507	0.0181368507831816	0	0	0.0	1.0
3KXF_K	0.0006748304708349	1.5029319827788397	0.712898751733702	1	1	0.0	1.0
5JSD_A	0.0235893963894201	0.9269559312062642	0.3027426160337552	0	0	0.2024912487387739	1.0
7BQX_x	0.0331092755706124	0.944495867208614	0.1156278229448952	0	0	0.21681958833443113	1.0
5W6F_C	0.0226995865416994	0.8807542071079135	0.4444444444444442	0	0	0.414098322638709	0.585901677361291
5NQ0_A	0.0003129439566946	1.5068996649077906	0.7321178120617102	1	1	0.0	1.0
2FRP_F	0.0005464306220433	1.5036203664152556	0.7468175388967468	1	1	0.0	1.0
5JS4_A	0.0223500629480023	0.9314061217764706	0.3409337676438646	0	0	0.05788176923400372	0.9421182307659963
6KWN_A	0.0004408862329012	1.5066709009207575	0.7105263157894732	1	1	0.0	1.0
1N35_A	0.0321129828114444	1.3084128041451697	0.0510638297872334	0	0	0.0	1.0
5C51_A	0.0279807275229608	1.240313055402364	0.0729800173761938	0	0	0.1441634146589929	1.0
3RMB_D	0.0204137122289425	1.3138355066499872	0.0786026200873362	0	0	0.0	1.0
1RJZ_A	0.0009581707778902	1.4922313420582605	0.6666666666666663	1	1	0.13812500473760103	0.861874995262399
5GS6_B	0.0007035118490497	1.5062932974256622	0.6466666666666661	1	1	0.0	1.0
2FSY_F	0.0005484129562776	1.5036211033004885	0.7492917847025489	1	1	0.0	1.0
5D9A_D	0.0360117548591288	0.9151921976040912	0.1361545538178463	0	0	0.10598513784868824	0.8940148621513118
1S77_D	0.0639184157677152	1.3397377803566284	0.0170040485829963	0	0	0.4106504214713458	1.0
6OGZ_A	0.0762584204146986	1.3111100662046182	0.0218623481781379	0	0	0.37195224248888437	1.0
5B7I_A	0.0209247173941221	1.3374903600046817	0.07391304347826	0	0	0.0	1.0
4MJI_A	0.0009660364410202	1.505663548416427	0.5341614906832286	1	1	0.24293151763854018	0.7570684823614598
6IMN_A	0.0013422604369905	1.465880265194584	0.3409337676438646	0	0	0.4049574605432899	0.59504253945671
5D9A_J	0.0355039570653066	0.9233926309166322	0.140350877192982	0	0	0.07342233911030516	0.9265776608896948
2Q2U_B	0.0006876065147698	1.5313884624224552	0.5303593556381649	1	1	0.4856284325207035	0.5143715674792965
6KR3_B	0.0222686018720615	1.349404589272721	0.0683391003460198	0	0	0.0	1.0
4U1K_A	0.0007986939520029	1.5030888458901102	0.6941015089163227	1	1	0.0	1.0
6PPB_X	0.033665799788852	0.896573810996614	0.1909353905496615	0	0	0.2112752484779534	1.0
6UEN_A	0.0509264126622905	1.2305455986978693	0.0519591141396933	0	0	0.4452258760120267	1.0
6N08_B	0.0011709699706889	1.1883092808031717	0.8826219512195119	-1	-1	0.6244350146757334	0.0
5GS6_A	0.0007436796910826	1.516040102424044	0.5534591194968543	1	1	0.26283741429037816	0.7371625857096219
2Q2U_D	0.0007106421082847	1.531433912167672	0.5116279069767431	1	1	0.6366318205183308	0.3633681794816693
2FT1_F	0.0006899195526115	1.5017666751647267	0.7542613636363631	1	1	0.0	1.0
6G1X_A	0.0360715633582982	1.3789001539064	0.025101214574899	0	0	0.0	1.0
1N1H_A	0.0338636496752923	1.3061234596830873	0.0537542662116039	0	0	0.0	1.0
6QCT_B	0.034104980058721	1.3300347050044097	0.0430743243243239	0	0	0.12248746125086522	1.0
3TBW_C	0.000857456425014	1.5001669502281123	0.7105263157894732	1	1	0.0	1.0
5W1V_K	0.0011143187129505	1.5045634127226886	0.4861612515042104	1	1	0.7794767551865063	0.2205232448134937
1ZTM_C	0.0208698212553908	0.9213623067471236	0.5554156171284634	0	0	0.4904733433338346	0.5095266566661654
2DY4_D	0.0396230793931666	1.3006503651335013	0.0510638297872334	0	0	0.0	1.0
2VE6_J	0.0006226717425193	1.5018937031245474	0.7924528301886782	1	1	0.0	1.0
5SWZ_F	0.0007753310893348	1.4910756535067842	0.7744252873563204	1	1	0.12276223368081648	0.8772377663191835
2Q2U_A	0.0007077629705143	1.531420984059713	0.5418227215980025	1	1	0.4510220187323766	0.5489779812676234
2FS3_E	0.0012383325549129	1.4464651298599105	0.569250317662007	1	1	0.7903553108628071	0.20964468913719297
6ILG_A	0.0007452734765221	1.503009563635075	0.7394366197183084	1	1	0.0	1.0
5HGB_A	0.0008294765646104	1.505164321310659	0.6554959785522787	1	1	0.0	1.0
3E6F_A	0.0003876050920747	1.504346858414253	0.8296296296296282	1	1	0.045025109509302365	0.9549748904906976
1S7U_D	0.0008418804926901	1.5002969433539954	0.7296918767506999	1	1	0.0	1.0
3RWC_D	0.0008203040733572	1.507095110412352	0.6122715404699735	1	1	0.20981763674002102	0.7901823632599789
6NW9_A	0.03038644628763	0.8743740357376202	0.3279569892473115	0	0	0.1958102942388359	1.0
5CCV_D	0.0257030898070399	1.3461187993411574	0.059176672384219	0	0	0.0	1.0
2VE6_D	0.0006799227058625	1.5042292410417002	0.7394366197183084	1	1	0.0	1.0
6IML_A	0.0013810826269198	1.4694540551725246	0.3541666666666665	0	0	0.48606394281482945	0.5139360571851705
6N08_C	0.0013644152914364	1.191666315678204	0.7468175388967468	-1	-1	0.4105538869987988	0.0
1N38_A	0.0335695056764578	1.309689286592025	0.052855924978687	0	0	0.0	1.0
3JTS_G	0.0005434313839535	1.505427262328464	0.7567567567567557	1	1	0.0	1.0
1H38_A	0.0671913164718201	1.3039771372668316	0.0395622895622886	0	0	0.1876369060823724	1.0
5W6H_B	0.025488413612087	0.840087151664541	0.6422872340425521	0	0	0.44656537930709267	0.5534346206929074
1CKO_A	0.0005304590140062	1.5361303509767952	0.6122715404699735	1	1	0.333903481957465	0.666096518042535
6NW9_C	0.0270586965267277	0.8789388013190255	0.4114285714285712	0	0	0.425345542938088	0.574654457061912
6NW9_B	0.0254473716248096	0.8737243352789434	0.5341614906832286	0	0	0.38038526568742353	0.6196147343125764
2HYE_C	0.0938182991137036	0.7910592438270758	0.3308189655172406	0	0	0.581412399100112	0.41858760089988795
3RWC_A	0.0009017389045122	1.5068726380654156	0.6059817945383614	1	1	0.20981763674002102	0.7901823632599789
4KRT_B	0.0008186774581026	1.5243830695418077	0.5399002493765575	1	1	0.33493425471347477	0.6650657452865252
6APB_C	0.0217384786945507	0.952612962038078	0.4529411764705882	0	0	0.24180151028429772	0.7581984897157023
4W8F_B	0.0614376178669959	0.8196860653640204	0.3919028340080988	0	0	0.5552829729570062	0.4447170270429937
6TY8_A	0.038376145362969	1.2981640522734428	0.0582690659811477	0	0	0.0	1.0
1N7Z_D	0.0008548002161175	1.492853815342976	0.7668097281831181	1	1	0.0	1.0
2AK4_Q	0.0007598890363909	1.502469801104081	0.7592592592592589	1	1	0.0	1.0
5D2L_G	0.0004012689585844	1.5052068379983412	0.8405365126676589	1	1	0.045025109509302365	0.9549748904906976
3RRR_N	0.0228930088189812	0.9767050103065882	0.3041182682154164	0	0	0.2786736849302647	0.7213263150697353
5TJE_A	0.0011724867945474	1.4900908334667242	0.6422872340425521	1	1	0.27334975847149723	0.7266502415285028
6QX8_F	0.0254798909081231	1.386215967149116	0.0582995951417006	0	0	0.0	1.0
4HV8_C	0.0008231178290923	1.495430836795421	0.7693409742120336	1	1	0.0	1.0
3RRR_L	0.0215024867119367	0.9702323050784452	0.4195402298850565	0	0	0.24180151028429772	0.7581984897157023
6KV5_A	0.0385563879825847	0.8707397223943485	0.253807106598984	0	0	0.002218448604941232	1.0
5KD4_A	0.0009750386630072	1.5085554649790334	0.5284653465346534	1	1	0.4577699239137023	0.5422300760862977
6GKM_A	0.0334168184416155	1.3750714100657242	0.0429149797570851	0	0	0.0	1.0
4HKJ_E	0.0012538678860349	1.4935980686187005	0.5792838874680297	1	1	0.20981763674002102	0.7901823632599789
5W1V_P	0.0010595129702311	1.5047630355196628	0.6101694915254232	1	1	0.20981763674002102	0.7901823632599789
3QQ3_D	0.0004547681408207	1.506751193298664	0.7769784172661864	1	1	0.0	1.0
4OW5_A	0.001385877865101	1.470635870291099	0.4327146171693732	0	0	0.6056445218863906	0.3943554781136095
4HKJ_A	0.0012532364795178	1.4935943352880503	0.5874035989717221	1	1	0.20981763674002102	0.7901823632599789
6SS8_D	0.0005207522912078	1.5035507093886251	0.8740515933232162	1	1	0.4642174922659935	0.5357825077340065
6TZ2_A	0.0335793757131475	1.26979411219292	0.0712550607287458	0	0	0.31100885930228345	1.0
5YXU_C	0.0009425789575685	1.506304580990807	0.6357615894039725	1	1	0.0	1.0
3J31_D	0.000653283527403	1.5388511817633703	0.5935483870967728	1	1	0.333903481957465	0.666096518042535
2PF4_D	0.222186409068718	1.2260545714444706	0.0519591141396933	-1	-1	0.4669390492946751	0.0
3RWD_D	0.0009216333594718	1.506514998249246	0.6422872340425521	1	1	0.0	1.0
3L3H_A	0.0005519653882217	1.5002317228924338	0.9147286821705418	1	1	0.42812659426120736	0.5718734057387926
5D98_A	0.0352855907360268	0.9234837475968272	0.2191510365251723	0	0	0.2024912487387739	1.0
2X4U_D	0.0005480287617968	1.5079130189585677	0.744350282485875	1	1	0.0	1.0
3VXU_A	0.0008878870718509	1.5091574361741409	0.5935483870967728	1	1	0.20981763674002102	0.7901823632599789
3JB7_A	0.0293075920690845	1.2923700936829416	0.082383873794916	0	0	0.0	1.0
6K32_A	0.0442110176816966	1.310300144980684	0.0510638297872334	0	0	0.0	1.0
6KUT_A	0.03825849021249	0.8725023929822175	0.2811203319502069	0	0	0.22629494766438246	1.0
6QX8_B	0.0261688021405484	1.3862726783092365	0.0607287449392717	0	0	0.0	1.0
1CKN_A	0.000610278311897	1.5405820560368948	0.6143790849673194	1	1	0.333903481957465	0.666096518042535
4W8F_A	0.0616058890444699	0.8170751026901479	0.458299595141701	0	0	0.5733927276850844	0.4266072723149155
4TPL_A	0.0006373446412459	1.5167680758205353	0.6802721088435368	1	1	0.20882779077745817	0.7911722092225418
1HHH_A	0.0004935927622612	1.5075013946545992	0.7693409742120336	1	1	0.0	1.0
6F5P_D	0.0344451197800928	0.927212373632658	0.2300796812748999	0	0	0.2024912487387739	1.0
1WOF_B	0.0006177747407693	1.531306317429758	0.6644204851752014	1	1	0.3388735947780792	0.6611264052219208
4U1L_A	0.0011567227959279	1.503501610704287	0.6080729166666656	1	1	0.20981763674002102	0.7901823632599789
6KLE_A	0.0516321988100062	1.0982839607466348	0.0785425101214583	0	0	0.1758569267819556	0.8241430732180444
3BUY_A	0.0006718743303736	1.4982178178803025	0.9029275808936824	1	1	0.42812659426120736	0.5718734057387926
6QXE_B	0.0261715573282804	1.3862728463761715	0.0631578947368425	0	0	0.0	1.0
6KR3_A	0.0224649650728218	1.3500521162500814	0.082383873794916	0	0	0.07247955418326434	1.0
1H38_D	0.0688258848259816	1.3047812211646157	0.0492778249787593	0	0	0.0	1.0
6MXU_C	0.0012999902834452	1.198969589153266	0.8655589123867058	-1	-1	0.5969641656502654	0.0
4HWZ_A	0.0003141962489938	1.508490338259412	0.8081991215226929	1	1	0.0	1.0
6QXE_F	0.0254826906152348	1.3862162588452929	0.0655870445344137	0	0	0.0	1.0
5NQ2_A	0.0005950077205768	1.5030448033030674	0.8999999999999992	1	1	0.42812659426120736	0.5718734057387926
2FSY_C	0.0007986559391953	1.4454003726767828	0.8970814132104452	1	1	0.8038945682228256	0.19610543177717435
7BST_C	0.0486433598822721	1.2454694385413614	0.0683391003460198	0	0	0.41417060458884986	1.0
4NQX_I	0.0006123433531381	1.504313910261439	0.8488023952095807	1	1	0.045025109509302365	0.9549748904906976
2FRP_C	0.0007968896341661	1.4454000679256251	0.9029275808936824	1	1	0.8061501179165254	0.19384988208347462
1S7X_D	0.0011237713662891	1.4985465403032232	0.675712347354138	1	1	0.04035888976872028	0.9596411102312797
6F5P_A	0.0336917470163507	0.9274495934135228	0.2602040816326527	0	0	0.2024912487387739	1.0
5M02_A	0.0011319756747107	1.500093148117578	0.6734417344173433	1	1	0.0	1.0
5YLX_A	0.0006267204212904	1.505584447620639	0.8135095447870775	1	1	0.0	1.0
2R03_A	0.1888773419201899	0.8249596332757788	0.4444444444444442	-1	-1	0.28348885148036457	0.0
4JRY_A	0.0005245055476712	1.509337063724795	0.7567567567567557	1	1	0.0	1.0
4HJC_A	0.0151258061937119	0.9390336730040564	0.720055710306406	-1	-1	0.30765491111621884	0.0
5D98_D	0.035309815881531	0.9241187225985592	0.2666666666666659	0	0	0.2024912487387739	1.0
6ILC_A	0.0008506011448204	1.5024630994503123	0.7924528301886782	1	1	0.0	1.0
3RRR_F	0.029461824024954	0.9583285211835212	0.2877997914494254	0	0	0.2250500706468314	1.0
1E27_A	0.0006266946812188	1.5058198222720804	0.8269230769230758	1	1	0.0	1.0
4HUU_D	0.0010752664317208	1.4972396361672964	0.7369901547116733	1	1	0.0	1.0
2FTE_C	0.0007297932433978	1.4456587490018058	1.125645438898451	-1	-1	0.025534017068346602	0.0
2AK4_A	0.0009833042408219	1.5022945593811126	0.7418899858956269	1	1	0.0	1.0
1UON_A	0.0321188341892237	1.3084121164530182	0.0757839721254354	0	0	0.0	1.0
2Q2T_A	0.0007661946258939	1.53111415321139	0.6466666666666661	1	1	0.333903481957465	0.666096518042535
4HKJ_I	0.0011947133468427	1.493597573570053	0.6941015089163227	1	1	0.14047665504485118	0.8595233449551488
5D9A_A	0.0354488206181464	0.9260215335063164	0.2731958762886588	0	0	0.2024912487387739	1.0
3KXF_C	0.0007838298456978	1.5037280019482766	0.7976710334788932	1	1	0.0	1.0
2X4S_D	0.0008637345773346	1.508136417239823	0.6666666666666663	1	1	0.0	1.0
3J31_A	0.0008004101320299	1.5386124337685545	0.5894465894465888	1	1	0.3562856021265666	0.6437143978734334
5JJS_A	0.0229102228710609	1.357035118752579	0.0852372583479783	0	0	0.29518044104419217	1.0
2XS1_A	0.1821418805971924	0.8373466692162361	0.4260969976905306	-1	-1	0.272909458133421	0.0
4NQX_K	0.0007445759762493	1.5033813735396708	0.8515742128935528	1	1	0.045025109509302365	0.9549748904906976
6M2J_A	0.000871965499453	1.5031449690957333	0.7744252873563204	1	1	0.0	1.0
2R05_A	0.1900111391206997	0.8332320065575562	0.4615384615384605	-1	-1	0.29008798280901676	0.0
6SS8_A	0.0006752510596406	1.5041326688561014	0.8655589123867058	1	1	0.24398639131717487	0.7560136086828252
3RWE_A	0.0010179937007181	1.5065814580689147	0.6532797858099053	1	1	0.0	1.0
6GKH_A	0.0323608148648201	1.380860752278634	0.0582690659811477	0	0	0.0	1.0
6CXC_F	0.0238783530563329	0.964238952608879	0.5322580645161288	0	0	0.3628065409615077	0.6371934590384923
5D9A_G	0.0356345353114401	0.9237061284532468	0.2904911180773242	0	0	0.2024912487387739	1.0
3P4O_D	0.0013612864643141	1.4902786923106588	0.5976714100905562	1	1	0.3706963590938143	0.6293036409061857
6A3C_C	0.2967910175353443	1.1401498296134096	0.0729800173761938	-1	-1	0.6305665334824025	0.0
3RWF_A	0.0008333109035152	1.5073746526972849	0.7176634214186357	1	1	0.0	1.0
2ZOL_C	0.0004495922965668	1.5174538296709823	0.7795389048991341	1	1	0.30059066596546835	0.6994093340345316
2R02_A	0.1850830093573185	0.8359397316246124	0.4737470167064435	-1	-1	0.2698001914618455	0.0
3KXF_I	0.0009958632301858	1.504539568822389	0.7296918767506999	1	1	0.0	1.0
4NQX_A	0.0006039612770605	1.5059727283327515	0.876899696048631	1	1	0.42812659426120736	0.5718734057387926
1S7X_J	0.0009795825421469	1.496712233711356	0.8081991215226929	1	1	0.10247500160657264	0.8975249983934274
4NQV_A	0.0005928138347099	1.505876273815704	0.8883792048929651	1	1	0.42812659426120736	0.5718734057387926
6APB_B	0.0223055073711738	0.9494846106860348	0.6207349081364817	-1	-1	0.11957162748857172	0.0
1S0V_A	0.0703939724151754	1.3081865994341384	0.0555555555555555	0	0	0.0	1.0
3TGQ_D	0.0007063308568514	1.5445608732709302	0.6357615894039725	1	1	0.333903481957465	0.666096518042535
3J31_L	0.0006277219211264	1.5390521989604211	0.6871584699453548	1	1	0.4958791930078898	0.5041208069921103
3QUL_J	0.0010807847407913	1.5009232356404016	0.7394366197183084	1	1	0.0	1.0
6CXC_D	0.0251394878512381	0.96794335460443	0.4879518072289153	0	0	0.24180151028429772	0.7581984897157023
4HUW_E	0.001026202633695	1.4998266283540214	0.7668097281831181	1	1	0.0	1.0
6QAJ_B	0.0649594322875187	0.9677416368902628	0.1361545538178463	0	0	0.22212071648700132	0.7778792835129986
2XS8_A	0.1948834604213926	0.8364830979961149	0.498786407766989	-1	-1	0.3465162913407834	0.0
3RWH_D	0.001044382099979	1.5070644698408415	0.6510695187165776	1	1	0.0	1.0
6GSI_B	0.0293584938750965	1.3834894778674274	0.0683391003460198	0	0	0.0	1.0
4FF1_B	0.0615534760351707	1.3100009044818404	0.0582690659811477	0	0	0.0	1.0
5EXY_A	0.0008976245078451	1.543466418221984	0.5476190476190463	1	1	0.4974128468829238	0.5025871531170762
2X4Q_A	0.0007561287139556	1.5083307850284522	0.7492917847025489	1	1	0.0	1.0
3VB7_A	0.000867761215079	1.5324629238471044	0.6314398943196826	1	1	0.333903481957465	0.666096518042535
2DUC_B	0.0007627295554748	1.530581776525018	0.6917808219178072	1	1	0.41112729386049046	0.5888727061395095
3TO2_A	0.0004492390459873	1.5098827378094872	0.8323442136498509	1	1	0.060028831770758	0.939971168229242
5XOV_D	0.0011065996427354	1.507248863491632	0.6228646517739804	1	1	0.20981763674002102	0.7901823632599789
5GAI_0	0.0431666257818446	0.9771315672531502	0.1717267552182155	0	0	0.14946050988979762	0.8505394901102024
3C2P_B	0.0594465595317762	1.3099451724531403	0.0619088564058463	0	0	0.0	1.0
6NYS_B	0.03940173616474	1.2748191196774723	0.082383873794916	0	0	0.3973847725414015	1.0
5XOV_A	0.0010809469904926	1.5072980481900589	0.6444740346205058	1	1	0.0	1.0
5NQ3_D	0.0003167512862968	1.5086657732397717	0.9206842923794708	1	1	0.42812659426120736	0.5718734057387926
4HUU_A	0.0010706867675511	1.4951263519458489	0.795058139534883	1	1	0.0	1.0
3C3L_B	0.0552888546362635	1.3140865316380286	0.059176672384219	0	0	0.0	1.0
2R7Q_A	0.061205062469046	1.3413018831352588	0.0510638297872334	0	0	0.10978925738148637	1.0
5JNX_A	0.0690324538699022	0.9644670958086152	0.1467038068709372	0	0	0.30526895271437043	0.6947310472856295
2R7W_A	0.0470654744569813	1.339577463370493	0.0600858369098709	0	0	0.10978925738148637	1.0
4HKJ_M	0.0012546638890481	1.4935980474790558	0.7081604426002757	1	1	0.14270769624807655	0.8572923037519234
4NQV_K	0.0006511931232447	1.5048564645825433	0.9696969696969682	1	1	0.6587330605808018	0.34126693941919817
4NQV_I	0.0005628806883765	1.5053624092845597	1.0686767169179214	1	1	0.8264533363797217	0.17354666362027826
3TBT_J	0.0012368374975516	1.5005770229082656	0.7011019283746551	1	1	0.0	1.0
5D2L_C	0.0008183887816897	1.5068691243695336	0.7924528301886782	1	1	0.0	1.0
3RRR_D	0.0326525038467965	0.9821121029687252	0.2666666666666659	0	0	0.12482767021253051	0.8751723297874695
3OXS_A	0.0003162859404782	1.509020673402698	0.9791666666666652	1	1	0.6587330605808018	0.34126693941919817
5JWD_A	0.0009564301951437	1.5120638741064636	0.6666666666666663	1	1	0.0	1.0
1WBX_A	0.0009418047436305	1.4993130836697226	0.894171779141103	1	1	0.42812659426120736	0.5718734057387926
2Q2U_C	0.0011366402203573	1.531427153658024	0.5097799511002443	1	1	0.6577301277453984	0.3422698722546016
2R7U_A	0.0515873280431445	1.3396044057942054	0.0637381567614125	0	0	0.10978925738148637	1.0
1OHG_E	0.001115839657489	1.4447579782040654	0.8432835820895515	1	1	0.8224928882038568	0.17750711179614312
2X4R_D	0.0007767854441101	1.506916127312156	0.8188512518409414	1	1	0.0	1.0
2AK4_F	0.0010879536707938	1.5023122053603233	0.7668097281831181	1	1	0.0	1.0
2VE6_A	0.0008976540850319	1.501856076348854	0.8999999999999992	1	1	0.42812659426120736	0.5718734057387926
1S7X_A	0.0012094255132708	1.4958308008734609	0.7492917847025489	1	1	0.0	1.0
3C46_B	0.0576880356450546	1.311120581783265	0.0674157303370779	0	0	0.0	1.0
4YLU_C	0.0009823272220126	1.5343566595561582	0.6143790849673194	1	1	0.333903481957465	0.666096518042535
6XZQ_B	0.0350365092071451	1.3197139338277866	0.0769230769230777	0	0	0.0	1.0
1N5A_D	0.0014032584885156	1.5012951851119614	0.5976714100905562	1	1	0.20981763674002102	0.7901823632599789
3J31_K	0.0007336182429124	1.5392187270813689	0.7081604426002757	1	1	0.42820988760428946	0.5717901123957105
2O5N_B	0.0009082723577111	1.5305119246060304	0.6779891304347825	1	1	0.333903481957465	0.666096518042535
6OGY_K	0.041951563394753	0.9808109873698256	0.2203557312252955	0	0	0.15916206569945004	0.84083793430055
3J31_O	0.0006938202435862	1.5380658629195945	0.7369901547116733	1	1	0.44249038912218586	0.5575096108778141
3QQ4_A	0.0009171429187777	1.5070632404599107	0.7592592592592589	1	1	0.0	1.0
1S0V_B	0.068763940759955	1.3129712390112334	0.0655737704918029	0	0	0.0	1.0
3RWD_A	0.0011821276817856	1.5065119176896555	0.6644204851752014	1	1	0.0	1.0
2R7T_A	0.0519493449763922	1.3405368283845978	0.0655737704918029	0	0	0.10978925738148637	1.0
3VXU_F	0.0010262276005364	1.509102057184621	0.6802721088435368	1	1	0.0	1.0
2R7O_A	0.0556017601010979	1.3403251720780962	0.0646551724137924	0	0	0.10978925738148637	1.0
2R7X_B	0.0538511176210459	1.341664014175537	0.0655737704918029	0	0	0.10978925738148637	1.0
4QRQ_A	0.0007456315171517	1.5078166082189433	0.8488023952095807	1	1	0.045025109509302365	0.9549748904906976
3WOD_B	0.0003909939246898	1.518478816283786	0.9728434504792328	1	1	0.6587330605808018	0.34126693941919817
1MWH_A	0.036216182000753	1.3089688545103564	0.0852372583479783	0	0	0.0	1.0
3J31_C	0.0006366236002112	1.539143884245675	0.7567567567567557	1	1	0.44249038912218586	0.5575096108778141
2AMQ_B	0.0010299375558792	1.5321997312462108	0.6357615894039725	1	1	0.333903481957465	0.666096518042535
5WKH_A	0.0012047729843659	1.506563588167098	0.6644204851752014	1	1	0.0	1.0
5NQ1_D	0.0006095499928647	1.5090640469483851	0.9088098918083464	1	1	0.42812659426120736	0.5718734057387926
3TGQ_C	0.0009667225618459	1.5445598745441975	0.6080729166666656	1	1	0.333903481957465	0.666096518042535
2R7X_A	0.0536629506124787	1.3416725227619155	0.0664939550949912	0	0	0.10978925738148637	1.0
2X4T_D	0.0010799307352236	1.5077163404579288	0.7058011049723756	1	1	0.0	1.0
3MRN_A	0.0010412745969007	1.508955700448274	0.7011019283746551	1	1	0.0	1.0
3TGQ_B	0.0006584180691458	1.5445591800511609	0.7394366197183084	1	1	0.44249038912218586	0.5575096108778141
4MJ6_A	0.0011060206949253	1.5075170868379304	0.6964285714285705	1	1	0.0	1.0
2R7R_A	0.0471885546390212	1.33967280494788	0.071118820468343	0	0	0.10978925738148637	1.0
3RL2_A	0.0011865916642312	1.496323588561011	0.8002915451895041	1	1	0.0	1.0
3J31_B	0.0009227974421996	1.5391144136331771	0.6621803499327044	1	1	0.39343761306063507	0.6065623869393649
6VMX_F	0.0012667172312474	1.5077395937630322	0.5956072351421178	1	1	0.20981763674002102	0.7901823632599789
3PWV_D	0.0012972947604566	1.508009244474508	0.5554156171284634	1	1	0.24293151763854018	0.7570684823614598
3RWJ_A	0.0011858786997271	1.5084055095043387	0.6422872340425521	1	1	0.0	1.0
4X35_A	0.0005699229523425	1.5444766883316905	0.7693409742120336	1	1	0.44249038912218586	0.5575096108778141
6KWL_A	0.0007710493379081	1.5052911714076072	0.9983818770226536	1	1	0.6587330605808018	0.34126693941919817
3KXF_A	0.0011498498998419	1.5048024732790917	0.7418899858956269	1	1	0.0	1.0
3RWH_A	0.0011396198953025	1.5070314351406688	0.7011019283746551	1	1	0.0	1.0
5XOT_A	0.0009858430161467	1.5080007886426163	0.7492917847025489	1	1	0.0	1.0
3SKO_A	0.0011334321528816	1.5058274135656682	0.7321178120617102	1	1	0.0	1.0
1YN6_A	0.0009622482490821	1.5035575744891063	0.9029275808936824	1	1	0.42812659426120736	0.5718734057387926
3QUK_D	0.0011144068318929	1.505520874623503	0.7492917847025489	1	1	0.0	1.0
3TBY_A	0.0013639343126005	1.5052802354517891	0.6122715404699735	1	1	0.20981763674002102	0.7901823632599789
5GQI_A	0.0005046482512373	1.5444963717446305	0.8242245199409148	1	1	0.5618512782961435	0.43814872170385655
5GAI_Y	0.0430147574325647	0.9621416652888626	0.3556531284302957	0	0	0.2405567596700229	0.7594432403299771
5A8T_A	0.0003545061471427	1.5851106769217798	0.8460388639760836	1	1	0.7703362082345655	0.22966379176543456
4X29_A	0.001355173099573	1.4695941844038305	0.7418899858956269	1	1	0.6795510164930776	0.32044898350692236
7KDT_A	0.3362590717351954	1.397740107134266	0.0510638297872334	-1	-1	0.6723847179460757	0.0
2R7V_A	0.0510304054249461	1.3405094694647146	0.0729800173761938	0	0	0.10978925738148637	1.0
2OH5_A	0.0006948518849132	1.544371298147343	0.7542613636363631	1	1	0.44249038912218586	0.5575096108778141
4AU6_B	0.0555910840324981	1.3403399205468316	0.071118820468343	0	0	0.10978925738148637	1.0
4AU6_D	0.0555969685261467	1.3403399508125424	0.071118820468343	0	0	0.10978925738148637	1.0
4TN3_B	0.0793394786734098	0.9497698929979508	0.2784679089026913	0	0	0.320772117703525	0.679227882296475
3W39_A	0.0013531781577412	1.5040427085204224	0.6644204851752014	1	1	0.0	1.0
3TGQ_A	0.0006785753843125	1.544564544868026	0.7592592592592589	1	1	0.44249038912218586	0.5575096108778141
5V5M_A	0.0013961550965419	1.503628600887502	0.6466666666666661	1	1	0.0	1.0
3Q24_B	0.0638675020760879	1.3079796054935997	0.0833333333333332	0	0	0.21530110853461135	1.0
2PI5_A	0.0486285709900681	1.3726371684419372	0.0729800173761938	0	0	0.3165010493642965	1.0
5HX2_H	0.0574973977211677	0.8335289591633407	0.7296918767506999	-1	-1	0.21125591325607662	0.0
3VB3_A	0.0012916016122712	1.5315537168154754	0.5360696517412926	1	1	0.5457785510302806	0.4542214489697194
3VXM_A	0.0012181485419787	1.5063054623200345	0.7296918767506999	1	1	0.0	1.0
6X00_A	0.0013587854116262	1.501091990591964	0.7248603351955296	1	1	0.0	1.0
6LO0_A	0.0006596868117382	1.529339681241536	0.911764705882352	1	1	0.48325691469729687	0.5167430853027031
3VB4_A	0.0011476569821013	1.532610633118929	0.6401062416998664	1	1	0.333903481957465	0.666096518042535
6XHL_B	0.0008592801883534	1.5357294577302831	0.7567567567567557	1	1	0.44249038912218586	0.5575096108778141
6XHN_B	0.0009740010102484	1.5357954757757724	0.712898751733702	1	1	0.5132632342030385	0.4867367657969615
2R7S_A	0.0494665919910578	1.3354028087665029	0.0833333333333332	0	0	0.10978925738148637	1.0
4R3D_A	0.0012461568940883	1.4974984924137842	0.8432835820895515	1	1	0.045025109509302365	0.9549748904906976
1CKM_A	0.0012231922963845	1.5380884371182826	0.5833333333333321	1	1	0.333903481957465	0.666096518042535
3W0W_A	0.0013607176505062	1.503732211183693	0.7011019283746551	1	1	0.0	1.0
1CKM_B	0.0006449749121593	1.5563631934348312	0.8161764705882351	1	1	0.611063464093187	0.388936535906813
6SS9_D	0.0012694933850677	1.506166646431225	0.7081604426002757	1	1	0.0	1.0
4TN3_A	0.1064550520935754	0.9579642040356844	0.3236870310825286	0	0	0.5874235360531956	0.4125764639468044
6OGY_A	0.0651680443196963	1.3332554026589838	0.0776614310645724	0	0	0.10978925738148637	1.0
3EA9_A	0.0011324388699453	1.5321557217256694	0.6621803499327044	1	1	0.333903481957465	0.666096518042535
5NQ3_A	0.0007609293305853	1.5098651265205614	0.9266770670826828	1	1	0.42812659426120736	0.5718734057387926
5WKF_A	0.001264425463678	1.5075049511073866	0.6871584699453548	1	1	0.0	1.0
2ZOK_C	0.0011123076040911	1.5055490241846945	0.8269230769230758	1	1	0.0	1.0
6MTM_A	0.0014114976690172	1.508504096281653	0.5515075376884413	1	1	0.24293151763854018	0.7570684823614598
4DVT_A	0.0010810837079209	1.5428021108630845	0.6532797858099053	1	1	0.3388735947780792	0.6611264052219208
3QQ3_A	0.0011320418580122	1.5055028296356885	0.8135095447870775	1	1	0.0	1.0
4MMS_E	0.0011184274354193	1.443336126405239	1.975903614457831	-1	-1	0.8421992014590429	0.0
5A9C_A	0.0005273486843148	1.585161372820768	0.8826219512195119	1	1	0.7616708164011784	0.23832918359882155
2X4S_A	0.0012080603097673	1.5085145725541724	0.7105263157894732	1	1	0.0	1.0
3JTS_D	0.0012793316242068	1.506843586387283	0.7081604426002757	1	1	0.0	1.0
2FTE_F	0.0010999831907672	1.4986217614565924	1.129310344827585	1	1	0.8264533363797217	0.17354666362027826
6W2A_B	0.0009966860034447	1.531122796846753	0.7517730496453887	1	1	0.44249038912218586	0.5575096108778141
4PRI_A	0.001305708849584	1.5069758288750357	0.6848567530695766	1	1	0.0	1.0
4F7M_D	0.0012895361983645	1.5095014494722034	0.6488651535380503	1	1	0.0	1.0
6OZ2_G	0.0012467499766565	1.5398310084326965	0.5833333333333321	1	1	0.333903481957465	0.666096518042535
5VGD_A	0.0011328309437408	1.5080567704981214	0.7592592592592589	1	1	0.0	1.0
2Z0L_G	0.0012487725450935	1.5572751683072177	0.5476190476190463	1	1	0.6597474221761166	0.34025257782388335
4DVX_A	0.0012365221439069	1.542632325677789	0.5956072351421178	1	1	0.333903481957465	0.666096518042535
3SPV_A	0.0008945868763087	1.5090063059772678	0.9058641975308636	1	1	0.42812659426120736	0.5718734057387926
3TBY_D	0.0014010922122322	1.5071330034078514	0.6401062416998664	1	1	0.0	1.0
1H38_C	0.0693672178147688	1.3136478681000074	0.0871478873239437	0	0	0.2760376897459888	1.0
3TBT_G	0.0013589251029288	1.4983432956249791	0.7924528301886782	1	1	0.0	1.0
2X4N_D	0.001242062019254	1.5079310445122658	0.7321178120617102	1	1	0.0	1.0
4QRS_A	0.0011280421189899	1.5071781699752766	0.8029197080291957	1	1	0.0	1.0
4DVX_B	0.0012256359792935	1.5420051419216247	0.6164921465968576	1	1	0.333903481957465	0.666096518042535
2Z3C_A	0.0007024936899236	1.5290354720420642	1.129310344827585	1	1	0.8373360542364245	0.16266394576357546
6ID4_E	0.0011751817418873	1.505005761393132	0.854354354354353	1	1	0.045025109509302365	0.9549748904906976
6J2E_D	0.0012682138716712	1.5046639791928824	0.7821067821067811	1	1	0.0	1.0
6LNY_A	0.0008482508133948	1.5292134053518691	0.9088098918083464	1	1	0.4745611394467644	0.5254388605532355
1YN7_A	0.0011972830415584	1.5030273129538367	0.9296874999999992	1	1	0.42812659426120736	0.5718734057387926
3J31_J	0.0012660997212575	1.538517420006784	0.6271409749670618	1	1	0.333903481957465	0.666096518042535
2O5N_A	0.0011053339985116	1.5285871631299015	0.761768901569186	1	1	0.44249038912218586	0.5575096108778141
2VLK_A	0.0012291649512659	1.5057474868496454	0.8161764705882351	1	1	0.0	1.0
5A8S_A	0.0013256855550456	1.5414211913529658	0.5732484076433118	1	1	0.5271480336239703	0.4728519663760296
6XHN_A	0.0008835307657478	1.533106094643828	0.8571428571428561	1	1	0.5488934312213231	0.45110656877867694
1AKJ_A	0.0013298532994365	1.511149815157544	0.6621803499327044	1	1	0.0	1.0
5EXZ_A	0.0007889518379592	1.5433077008101177	0.8683812405446292	1	1	0.5361896151085472	0.4638103848914528
6C22_A	0.0012945250446237	1.5007133060512463	0.911764705882352	1	1	0.42812659426120736	0.5718734057387926
3J31_G	0.0013341271583834	1.5388690307031234	0.6101694915254232	1	1	0.333903481957465	0.666096518042535
2VSK_B	0.0011416891559324	1.6401983674199652	0.6599462365591393	-1	-1	0.09609292561290511	0.0
4R3D_B	0.0013396423152532	1.4981868914765224	0.9088098918083464	1	1	0.42812659426120736	0.5718734057387926
5B6O_A	0.0010032476394497	1.520980682835862	0.8883792048929651	1	1	0.5046629886066343	0.4953370113933657
5GWZ_B	0.001001516191689	1.5350840962109047	0.8215339233038343	1	1	0.5618512782961435	0.43814872170385655
1LQM_D	0.0005559443581149	1.664462965117369	1.0379537953795372	1	1	0.8691715411994669	0.1308284588005331
6MFP_G	0.0012058443402145	1.5406720004704295	0.7011019283746551	1	1	0.41112729386049046	0.5888727061395095
1CE6_A	0.0013540254647369	1.5101697276953503	0.6871584699453548	1	1	0.0	1.0
4PRN_A	0.0011633921085672	1.5105109778389754	0.795058139534883	1	1	0.0	1.0
5GQM_A	0.0009858815150222	1.5426758452061808	0.8029197080291957	1	1	0.6534050641877227	0.34659493581227724
1M05_C	0.0014126201887005	1.5035876997787392	0.7898550724637678	1	1	0.0	1.0
2ZOK_A	0.0010658141729334	1.5236584352801426	0.8655589123867058	1	1	0.457850662748246	0.542149337251754
6WCO_A	0.0009321985963493	1.527828368108796	0.9983818770226536	1	1	0.6587330605808018	0.34126693941919817
2VLL_A	0.0013407165553549	1.5087279768953137	0.7345505617977519	1	1	0.0	1.0
6EWA_A	0.0013784722279094	1.506161457628744	0.7592592592592589	1	1	0.0	1.0
2X4T_A	0.0012642825919998	1.5093004183957734	0.7668097281831181	1	1	0.0	1.0
5WJL_D	0.0012485115862107	1.5050803297650606	0.9206842923794708	1	1	0.42812659426120736	0.5718734057387926
4DKU_B	0.0013581117062301	1.542145048915627	0.6249999999999989	1	1	0.333903481957465	0.666096518042535
6W79_A	0.0010434752257396	1.5281000684669095	0.911764705882352	1	1	0.45051271441421414	0.5494872855857859
4QRT_A	0.0012507048444604	1.5073196367633483	0.8432835820895515	1	1	0.045025109509302365	0.9549748904906976
6XHO_A	0.0010519908621324	1.532608409448775	0.8627450980392148	1	1	0.5876227569584748	0.4123772430415253
2X4R_A	0.0012095398683315	1.5083431511805414	0.854354354354353	1	1	0.045025109509302365	0.9549748904906976
4NQV_G	0.001221726440775	1.505348546153135	1.0379537953795372	1	1	0.768133146961738	0.2318668530382621
5YRD_A	0.0009613124750831	1.5550452479950758	0.8488023952095807	1	1	0.5991863372697895	0.40081366273021046
6W2A_A	0.0012948158767453	1.5331689274014184	0.7176634214186357	1	1	0.4523365155021721	0.5476634844978279
3EE8_B	0.0006742205688538	1.6450439920601834	1.1858407079646018	1	1	0.8839440874897447	0.11605591251025521
4OM0_G	0.0012058116891175	1.5394496645882014	0.7492917847025489	1	1	0.44249038912218586	0.5575096108778141
4ZJF_A	0.0007824800284695	1.62337917243159	0.9791666666666652	1	1	0.8325153318283184	0.16748466817168164
3VB3_B	0.0013438614879647	1.532352612360508	0.7058011049723756	1	1	0.41112729386049046	0.5888727061395095
6XHO_B	0.0009892828831095	1.5367562014106229	0.9177018633540356	1	1	0.6252873449756328	0.3747126550243673
2X4P_A	0.0013183402347126	1.506943405313271	0.8460388639760836	1	1	0.045025109509302365	0.9549748904906976
4ZJF_C	0.0007494341483771	1.6233213207649428	1.1704745166959567	1	1	0.8748016485083739	0.12519835149162606
3J31_H	0.0013969968383365	1.5385489556832384	0.657718120805368	1	1	0.333903481957465	0.666096518042535
2X4O_D	0.0013961620796362	1.5068759634440054	0.795058139534883	1	1	0.0	1.0
1ZSE_C	0.0007612817216252	1.58988039040812	1.3704414587332043	1	1	0.8819096618700132	0.1180903381299868
2QIQ_A	0.0010902809808661	1.531485473193809	0.9147286821705418	1	1	0.5435119731093437	0.4564880268906563
6OUS_G	0.0014089684862186	1.4429583980155405	2.3378378378378373	-1	-1	0.863128743928154	0.0
2VJ1_B	0.0013202158084693	1.5336619617887377	0.7369901547116733	1	1	0.4523365155021721	0.5476634844978279
3X14_A	0.001293038613045	1.5102826118476638	0.8188512518409414	1	1	0.0	1.0
5N19_A	0.0010572982776246	1.528940827295014	1.1440972222222203	1	1	0.8605864897622847	0.13941351023771528
5Y3Q_A	0.0013492991232321	1.5111720829231294	0.7693409742120336	1	1	0.0	1.0
2V6N_A	0.0011076150034016	1.5281358956294555	0.9983818770226536	1	1	0.6587330605808018	0.34126693941919817
6ZOK_I	0.0011584886302604	1.5102198281032126	0.9887278582930744	1	1	0.6587330605808018	0.34126693941919817
2X4I_C	0.0007712444876184	1.6481954251160784	1.2454545454545451	1	1	0.8819096618700132	0.1180903381299868
1CZY_B	0.0008142580122555	1.613099954198888	1.325800376647833	1	1	0.8819096618700132	0.1180903381299868
4C56_I	0.0012888973284914	1.5898132479621876	0.7105263157894732	1	1	0.8105408640337565	0.1894591359662435
6IAC_E	0.3222536633394209	0.8161595206002114	1.5999999999999983	-1	-1	0.783552453350256	0.0
4QRU_A	0.0014057097314466	1.5078163772886632	0.8002915451895041	1	1	0.0	1.0
1DWN_C	0.0009284827653402	1.5780310553152683	1.0861486486486478	1	1	0.8331664791210838	0.16683352087891626
2X4O_A	0.0012278689511165	1.5092028051312787	0.9603174603174592	1	1	0.6587330605808018	0.34126693941919817
6THG_H	0.000957175371995	1.6353366490351338	0.9448818897637784	1	1	0.8198094699973469	0.18019053000265298
2ZOK_E	0.0012663450391596	1.5209178931851723	0.876899696048631	1	1	0.42812659426120736	0.5718734057387926
3U61_F	0.001011885254491	1.564517847452804	0.9603174603174592	1	1	0.7781068107807232	0.22189318921927684
6CGV_Q	0.0650875049067375	0.8411426343677703	1.667386609071273	-1	-1	0.783552453350256	0.0
6J1W_A	0.0013863476407065	1.508059399923705	0.8515742128935528	1	1	0.045025109509302365	0.9549748904906976
1CZY_C	0.0009599862641674	1.6135208092985391	1.361376673040151	1	1	0.8819096618700132	0.1180903381299868
2IZ9_B	0.0010933862761497	1.5993751035930843	0.9206842923794708	1	1	0.7993971365539718	0.20060286344602815
2AMQ_A	0.0013029542723523	1.5344711856334143	0.8323442136498509	1	1	0.5696506431707538	0.43034935682924624
3ZQP_B	0.0010966233498025	1.5317229429910235	2.392857142857141	-1	-1	0.8764115765636984	0.0
5YN5_A	0.0011590211044691	1.5794682015946273	0.9266770670826828	1	1	0.7616708164011784	0.23832918359882155
5W1K_E	0.001061808363535	1.633201981571628	1.129310344827585	1	1	0.84884742473735	0.1511525752626501
2Z3E_A	0.0012487740660348	1.5291220451772751	1.2413793103448274	-1	-1	0.2087157849400541	0.0
2A5I_A	0.0012685046319302	1.529588618864092	1.082630691399661	1	1	0.7820107549891367	0.21798924501086323
6P20_B	0.0446644923071086	1.5251301445203416	0.0842105263157897	-1	-1	0.23744588350313733	0.0
3F9F_B	0.0013908975692895	1.5340296918585894	0.8323442136498509	1	1	0.5618512782961435	0.43814872170385655
6BI8_A	0.0012096909927384	1.5584424828869845	0.9510268562401264	1	1	0.751880242750561	0.24811975724943905
6P20_A	0.0799585912131519	1.523714463772532	0.0744939271255062	-1	-1	0.3526307819153464	0.0
2GP1_F	0.0012742901455873	1.536740937423794	1.0379537953795372	1	1	0.763483644777447	0.236516355222553
2H2Z_A	0.0013625560905253	1.529862359232142	0.9479495268138796	1	1	0.6587330605808018	0.34126693941919817
1KC2_A	0.0012060127778951	1.6589975184816834	0.9572107765451664	1	1	0.8691715411994669	0.1308284588005331
1FNU_C	0.0012117318711754	1.594979338734398	1.0279146141215092	1	1	0.8250853112391019	0.1749146887608981
5GQN_A	0.001406887859157	1.5435116540037177	0.8269230769230758	1	1	0.5618512782961435	0.43814872170385655
6LYJ_D	0.0011857449374536	1.64278719880155	1.3841698841698835	1	1	0.8819096618700132	0.1180903381299868
1LQM_B	0.0012191258676508	1.6647953106107802	1.0967741935483866	1	1	0.8788737869212657	0.1211262130787342
4FTE_A	0.0013753262324418	1.5484057339106487	0.8854961832061063	1	1	0.6494255941178442	0.3505744058821558
6Q5U_M	0.0549746433177817	0.9395664677889336	2.6755952380952364	-1	-1	0.8936123133229648	0.0
2B2E_C	0.0012655339204604	1.5889319103871569	1.312734082397002	1	1	0.8819096618700132	0.1180903381299868
3U5Z_H	0.0013169831492876	1.5609177505534708	1.0756302521008403	1	1	0.8193969555626851	0.18060304443731495
6IAC_D	0.2109366009849271	0.9223411547132104	1.7323008849557522	-1	-1	0.783552453350256	0.0
3RVC_A	0.0012227953552703	1.6451571653969648	1.435897435897434	1	1	0.8819096618700132	0.1180903381299868
4NCE_A	0.0012963958928537	1.6206317416019569	1.0480928689883895	1	1	0.8389845333042513	0.1610154666957488
5HX2_I	0.0735524958687443	0.955920776037816	1.0861486486486478	-1	-1	0.7563684775799769	0.0
5NT1_A	0.4329641353684491	0.9414188887515466	1.1975088967971526	-1	-1	0.783552453350256	0.0
5NT2_V	0.4854270883938466	0.9423177858790032	1.1553228621291431	-1	-1	0.80411044102665	0.0
1RZJ_G	0.0013957772003351	1.546300443396888	0.991935483870966	1	1	0.7098601879557503	0.29013981204424966
5NT2_A	0.4889839052985842	0.9430962833879576	1.2053571428571423	-1	-1	0.7874496357196273	0.0
4N9F_e	0.001363813830798	1.6693499933702718	0.9147286821705418	1	1	0.8824952270886487	0.11750477291135142
5NT2_I	0.3748494243361386	0.9406685589176336	1.610993657505285	-1	-1	0.783552453350256	0.0
4OR4_A	0.0013307392890061	1.6186628970337542	1.1858407079646018	-1	-1	0.0712809222651874	0.0
5NT1_I	0.4379988893108583	0.941366237464947	1.622080679405519	-1	-1	0.783552453350256	0.0
5NT1_E	0.4448214120564632	0.9410002459862308	1.7142857142857135	-1	-1	0.783552453350256	0.0
5NT2_N	0.4854874147928369	0.9397982585157209	1.7202643171806145	-1	-1	0.783552453350256	0.0
2NYZ_D	0.0012971626150737	1.6749905052147822	1.3523809523809516	1	1	0.8819096618700132	0.1180903381299868
6L5T_A	0.0013558809953004	1.5698574815658335	1.4074074074074066	1	1	0.8819096618700132	0.1180903381299868
3UWA_A	0.0013295083704161	1.632455963458895	1.4215686274509798	1	1	0.8819096618700132	0.1180903381299868
1W8X_M	0.052949055923376	0.980977213785834	2.2585751978891806	-1	-1	0.8336870017311075	0.0
2B2D_C	0.0014053886255428	1.589333911699732	1.3704414587332043	1	1	0.8819096618700132	0.1180903381299868
4JPP_E	1.8302246366791035	0.9633563665765422	1.813211845102504	-1	-1	0.9338396940063962	0.0
4JPP_C	1.809413170499054	0.9716932088329108	1.5516528925619832	-1	-1	0.9326899836128246	0.0
2XZR_A	2.1432398595283275	0.9690405245689072	2.0569306930693068	-1	-1	0.9456782778001659	0.0
4XA6_C	0.5508932680718075	0.9779805673284484	1.878787878787877	-1	-1	0.783552453350256	0.0
4XA1_D	0.4812224175711531	0.9799691619361968	2.2585751978891806	-1	-1	0.8453898892981725	0.0
