# Supplementary material for: Identifying and profiling structural similarities between Spike of SARS-CoV-2 and other viral or host proteins with Machaon
Source: Commun Biol. 2023 Jul 19;6:752. doi: 10.1038/s42003-023-05076-7 (PMC10356814; doi:10.1038/s42003-023-05076-7)
Supplement: Supplementary file 6 — Supplementary Data 3 [file 42003_2023_5076_MOESM6_ESM.zip › 7T9K_A_whole/candidates/7T9K_A-merged-enriched_eval_full.csv]

pdbId	chainId	chainLength	resolution	geneId	taxonomy	molecularFunction	cellularComponent	biologicalProcess	b-phipsi	w-rdist	t-alpha	1D-score	1D-identity	1D-identity-ng	1D-identity-gaps	1DPDB-score	1DPDB-identity	1DPDB-identity-ng	1DPDB-identity-gaps	2D-score	2D-identity	2D-identity-ng	2D-identity-gaps	5UTR-score	5UTR-identity	5UTR-identity-ng	5UTR-identity-gaps	CDS-score	CDS-identity	CDS-identity-ng	CDS-identity-gaps	3UTR-score	3UTR-identity	3UTR-identity-ng	3UTR-identity-gaps	3D-score	3D-score-cand	length	chemSim	molecularFunctionSim	cellularComponentSim	biologicalProcessSim	geneLength	refSeqId	uniprotId	proteinName	geneName	organismName
7T9K	A	1032.0	2.45	#	2697049	0046789#0042802	0044173#0020002#0016021#0019031#0055036	0075509#0039654#0019064#0046813#0039587#0039502#0046718	0.0	0.0	0.0																																		#	#	#	#
6NB7	B	1032.0	4.5	1489668	694009	0046789#0042802	0044173#0020002#0016021#0019031#0055036	0075509#0039654#0019064#0009405#0046813#0039587#0039502#0019082#0019081	0.003091398717068	0.1799757898241243	0.0024291497975714	5230.0	0.7635082223962412	0.7793764988009593	26.0	2534.0	0.646072374227714	0.7721518987341772	185.0	3103.5	0.7271095152603232	0.8376421923474664	147.0	1063.0	0.8851851851851852	0.9227799227799228	11.0	10394.0	0.7314532520325203	0.7879036672140121	282.0	1064.0	0.2238341968911917	0.9818181818181818	745.0	0.9071	0.9071	1032.0	0.9450151057401812	1.0	1.0	0.8571428571428571	29751	NC_004718	P59594	Spike glycoprotein	S	Severe acute respiratory syndrome coronavirus
6IXA	B	959.0	3.21	918758	#	#	#	#	0.0008881100009877	0.8566345809866918	0.004858299595142	1098.0	0.2653061224489796	0.3678048780487805	396.0	0.0	0.0	0.0	2002.0	2157.0	0.5631709331131296	0.8621997471554994	420.0	293.5	0.4655172413793103	0.7751196172248804	139.0	3958.5	0.4624488917581235	0.7968112717834631	1950.0	360.5	0.3246492985971944	0.84375	307.0	0.6176	0.6583	959.0	-1.0	0.0	0.0	0.0	27317	NC_002645	P15423	Spike glycoprotein	S	Human coronavirus 229E
6JX7	C	1245.0	3.31	1258630	10665	#	0019012	#	0.011279241324501	0.56793043827397	0.0032388663967615	64.5	0.0763582966226138	0.2613065326633166	964.0	0.0	0.0	0.0	2287.0	2196.0	0.5069637883008357	0.8554641598119859	585.0	0.0	-1.0	-1.0	-1.0	1590.5	0.2709595959595959	0.8092006033182504	2634.0	0.0	-1.0	-1.0	-1.0	0.5917	0.5028	1245.0	0.9426674713337356	0.0	0.0	0.0	168903	NC_000866	P10104	Fibritin	wac	Enterobacteria phage T4
5FOB	B	902.0	2.6	718	9606	0031715#0004866#0005102	0035578#0072562#0009986#0005788#0070062#0005576#0005615#0005886#0032991#0034774	0097242#1905114#0044267#0006956#0006957#0006958#0097278#0150062#0006631#0007186#0006955#0006954#0016322#0043312#0035846#0001970#0045766#2000427#0045745#0010828#0010884#0060100#0001934#0048260#0001798#0010575#0043687#0035590#0030449#0050776#0010866#0009617#0007165#0150064	0.0060292725878742	0.7017381834435381	0.0098119378577263	90.0	0.1470434327577184	0.2741463414634146	886.0	0.0	0.0	0.0	1943.0	1182.0	0.3180873180873181	0.918	943.0	67.0	0.1648351648351648	0.8490566037735849	220.0	2985.0	0.3719676549865229	0.7671994440583739	3058.0	106.0	0.2935153583617747	0.7543859649122807	179.0	0.2035	0.2252	902.0	0.8902161547212741	0.0	0.0	0.0	5231	NM_000064	P01024	Complement C3	C3	Homo sapiens
6U7K	A	1064.0	3.14	935184	229032	#	0044173#0016021#0019031#0055036	0075509#0039654#0019064#0009405#0046813	0.0006429769892606	0.9092617533079866	0.0122950819672131	1025.5	0.2273869346733668	0.3402255639097744	528.0	4.0	0.0042938931297709	0.6428571428571429	2082.0	2185.0	0.5138784696174044	0.8815958815958816	556.0	0.0	-1.0	-1.0	-1.0	4103.0	0.4512363996043521	0.7814319972593354	2136.0	0.0	-1.0	-1.0	-1.0	0.6173	0.601	1064.0	-1.0	0.0	0.8	0.5714285714285714	28033	NC_003436	Q91AV1	Spike glycoprotein	S	Porcine epidemic diarrhea virus (strain CV777)
5SZS	A	1177.0	3.4	2943499	277944	0046789	0044173#0016021#0019031#0055036	0075509#0039654#0019064#0009405#0046813	0.0017116596036782	0.8770307179866828	0.0129554655870445	1065.5	0.2333333333333333	0.3570741097208855	551.0	0.0	0.0	0.0	2220.0	2233.0	0.5075161059413028	0.8614823815309842	574.0	276.0	0.4628571428571428	0.8059701492537313	149.0	4153.0	0.468192868719611	0.7815353398714914	1979.0	207.5	0.3718309859154929	0.8198757763975155	194.0	0.6513	0.5785	1177.0	-1.0	0.5	0.8	0.5714285714285714	27553	NC_005831	Q6Q1S2	Spike glycoprotein	S	Human coronavirus NL63
6VSJ	A	1122.0	3.94	1489752	11142	0042802	0044173#0044177#0020002#0016021#0019031#0055036	0075509#0039654#0019064#0009405#0046813	0.0063315847584802	0.6858034097889169	0.0131255127153402	1574.0	0.3077994428969359	0.3807062876830319	275.0	0.0	0.0	0.0	2164.0	1831.0	0.4854862119013062	0.851145038167939	592.0	237.5	0.4299674267100977	0.7904191616766467	140.0	4423.5	0.4817289622050532	0.7669547872340425	1781.0	307.0	0.3817204301075269	0.7759562841530054	189.0	0.7227	0.6689	1122.0	1.0	0.5	1.0	0.5714285714285714	31357	NC_001846	P11224	Spike glycoprotein	S	Murine coronavirus (strain A59)
7BR8	W	1331.0	3.8	3783688	10377	0005198	0042025#0039622	#	0.0233004337449579	0.7704422932517403	0.0008103727714741	78.0	0.061214953271028	0.2548638132295719	1626.0	0.0	0.0	0.0	2375.0	1181.0	0.3054932735426009	0.922165820642978	1193.0	0.0	-1.0	-1.0	-1.0	2742.0	0.3893621048646602	0.7661080074487896	2598.0	0.0	-1.0	-1.0	-1.0	0.0485	0.5463	279.0	-1.0	0.0	0.0	0.0	171823	NC_007605	P03226	Major capsid protein	MCP	Epstein-Barr virus (strain B95-8)
6BM8	A	665.0	4.1	24271469	10299	#	0044175#0044178#0020002#0016021#0019031#0055036	0046718#0019062	0.0029022025542613	0.9361738765179098	0.0178137651821868	47.0	0.0999375390381011	0.2777777777777778	1025.0	0.0	0.0	0.0	1707.0	929.0	0.3149920255183413	0.8719646799116998	801.0	0.0	-1.0	-1.0	-1.0	1453.5	0.3233033164946189	0.7419354838709677	2569.0	0.0	-1.0	-1.0	-1.0	0.1552	0.2246	665.0	0.9473046638400968	0.0	0.8	0.1428571428571428	152222	NC_001806	P10211	Envelope glycoprotein B	gB	Human herpesvirus 1 (strain 17)
5XJ0	C	1114.0	4.0	3169736	300852	0003677#0003899#0032549	#	0006351	0.0053399680529913	1.1456677609710637	0.0048820179007322	50.5	0.1358180669614655	0.2657601977750309	774.0	0.0	0.0	0.0	2154.0	972.5	0.322949777495232	0.8743545611015491	992.0	0.0	-1.0	-1.0	-1.0	0.0	-1.0	-1.0	-1.0	0.0	-1.0	-1.0	-1.0	0.2098	0.1981	1114.0	0.8383386581469648	0.0	0.0	0.0	-	-	Q8RQE9	DNA-directed RNA polymerase subunit beta	rpoB	Thermus thermophilus (strain HB8 / ATCC 27634 / DSM 579)
6SUQ	A	2134.0	3.7	1502321	12227	0005524#0004197#0004386#0016818#0003723#0003968#0008236#0005198	0019029	0018144#0006351#0039694	0.0056641305403214	0.8274283024181792	0.0728744939271259	94.0	0.0862851952770208	0.2783203125	2279.0	5.0	0.0003149606299212	1.0	3174.0	0.0	-1.0	-1.0	-1.0	0.0	-1.0	-1.0	-1.0	4139.0	0.2854912572855953	0.8117786327315774	6229.0	0.0	-1.0	-1.0	-1.0	0.272	0.1523	2134.0	0.8575079872204473	0.0	0.0	0.0	9494	NC_001555	P04517	Genome polyprotein	#	Tobacco etch virus
3FVC	A	559.0	3.2	3783680	10377	#	0044175#0044178#0020002#0016021#0019031#0055036	0046718#0019062	0.0038757478675506	0.8266491248723488	0.1978661493695432	89.5	0.1335168616655196	0.2865583456425406	776.0	0.0	0.0	0.0	1604.0	911.5	0.337617823479006	0.9016018306636157	730.0	0.0	-1.0	-1.0	-1.0	1938.5	0.3697712040674832	0.7733204446592556	2258.0	0.0	-1.0	-1.0	-1.0	0.1756	0.2809	559.0	0.9987220447284344	0.0	0.8	0.1428571428571428	171823	NC_007605	P03188	Envelope glycoprotein B	gB	Epstein-Barr virus (strain B95-8)
5XJ0	D	1462.0	4.0	3169754	300852	0003677#0003899#0000287#0008270	#	0006351	0.0154822666444809	0.9416751020496048	0.0274542429284518	31.0	0.1246739697443922	0.2715909090909091	1037.0	1.0	0.0003996802557953	0.5	2500.0	0.0	-1.0	-1.0	-1.0	0.0	-1.0	-1.0	-1.0	0.0	-1.0	-1.0	-1.0	0.0	-1.0	-1.0	-1.0	0.211	0.1617	1462.0	0.8320802005012531	0.0	0.0	0.0	-	-	Q8RQE8	DNA-directed RNA polymerase subunit beta'	rpoC	Thermus thermophilus (strain HB8 / ATCC 27634 / DSM 579)
3AVX	A	1203.0	2.41	61754844; 944866	83333	0005085#0003746#0008270	0005737#0005829#0016020	0006414	0.0106133131449942	1.1580687476074316	0.0194331983805673	35.5	0.0418535127055306	0.2568807339449541	1120.0	0.0	0.0	0.0	2247.0	1312.0	0.3303140096618358	0.9255499153976312	1065.0	0.0	-1.0	-1.0	-1.0	0.0	-1.0	-1.0	-1.0	0.0	-1.0	-1.0	-1.0	0.2039	0.1824	1203.0	0.7869274318064848	0.0	0.0	0.0	-	-	P0A6P1	Elongation factor Ts	tsf	Escherichia coli (strain K12)
6RIE	B	1129.0	3.1	3707674	10254	0003677#0003899#0046872#0032549	0019012	0006351	0.0078294930019779	1.1240335822598069	0.0283097418817646	47.5	0.1117287381878821	0.3150470219435736	1161.0	2.0	0.0009225092250922	0.5	2164.0	1045.5	0.2473684210526315	0.9155844155844156	1248.0	0.0	-1.0	-1.0	-1.0	3243.0	0.4289646411179335	0.7810331534309946	2129.0	0.0	-1.0	-1.0	-1.0	0.2041	0.1909	1129.0	0.8352130325814536	0.0	0.0	0.0	194711	NC_006998	Q76ZP7	DNA-directed RNA polymerase 133 kDa polypeptide	RPO132	Vaccinia virus (strain Western Reserve)
6ODM	S	1328.0	4.3	2703366	#	#	#	#	0.0162922169737798	0.7748068041271987	0.1467038068709372	30.5	0.0553892215568862	0.2901960784313726	1081.0	0.0	0.0	0.0	2369.0	945.0	0.2773480662983425	0.8980322003577818	1251.0	0.0	-1.0	-1.0	-1.0	611.5	0.1367351994054991	0.7439353099730458	3295.0	0.0	-1.0	-1.0	-1.0	0.0435	0.6845	48.0	0.8389776357827476	0.0	0.0	0.0	152222	NC_001806	G8H8D9	Triplex capsid protein 2	UL18	Human herpesvirus 1
6R9G	C	1341.0	3.7	61756339; 948488	83333	0003677#0003899#0032549	0005737#0005829#0016020	0046677#0006351	0.0186374764163794	0.9393296718314744	0.0317460317460316	72.5	0.1368540601930721	0.2822014051522248	907.0	0.0	0.0	0.0	2381.0	1109.0	0.2982652490207051	0.8973063973063973	1193.0	0.0	-1.0	-1.0	-1.0	0.0	-1.0	-1.0	-1.0	0.0	-1.0	-1.0	-1.0	0.2334	0.1912	1341.0	0.8389776357827476	0.0	0.0	0.0	-	-	P0A8V2	DNA-directed RNA polymerase subunit beta	rpoB	Escherichia coli (strain K12)
4QNL	A	826.0	2.41	11117680	1054461	#	#	#	0.0046233647092204	0.9339272968373032	0.2167487684729059	93.5	0.1208642808912896	0.2783825816485225	838.0	0.0	0.0	0.0	1887.0	689.0	0.2576687116564417	0.9	1047.0	0.0	-1.0	-1.0	-1.0	2527.0	0.4017477562588569	0.7933768656716418	2090.0	0.0	-1.0	-1.0	-1.0	0.1979	0.2344	826.0	0.8382978723404255	0.0	0.0	0.0	72917	NC_015933	G0XNW5	Tail fiber protein	gp63.1	Escherichia phage vB_EcoP_G7C
3DUZ	A	418.0	2.95	1403961	46015	0042802	0020002#0016021#0019031#0055036	0039654#0039663#0019048#0046761#0046718	0.0019060481775953	0.97359576967661	0.228855721393034	48.5	0.0854826823876197	0.2710280373831775	929.0	0.0	0.0	0.0	1460.0	671.0	0.2515445719329214	0.8715596330275229	806.0	0.0	-1.0	-1.0	-1.0	1426.0	0.2347657198349113	0.7785829307568438	2877.0	0.0	-1.0	-1.0	-1.0	0.1206	0.2423	418.0	0.8482198625858838	0.5	0.8	0.2857142857142857	133894	NC_001623	P17501	Major envelope glycoprotein	GP64	Autographa californica nuclear polyhedrosis virus
3SUC	A	767.0	2.15	6446499	10756	0005524#0046872	0098024	0098671#0098994#0019062	0.0292037093839968	0.8592763684949983	0.0573630136986293																																		P20345	Pre-neck appendage protein	12	Bacillus phage phi29
5W0K	A	655.0	3.1	3783742	10377	#	0044175#0020002#0016021#0019031#0055036	0019064	0.0145373502574303	1.3667064906124469	0.007340946166394	25.0	0.0573671497584541	0.2941176470588235	1333.0	1.0	0.0005906674542232	0.5	1691.0	1078.0	0.3160828025477707	0.9043280182232346	817.0	0.0	-1.0	-1.0	-1.0	1817.0	0.2921478060046189	0.7842529448233106	2717.0	0.0	-1.0	-1.0	-1.0	0.1744	0.2489	31.0	-1.0	0.0	0.8	0.1428571428571428	171823	NC_007605	P03231	Envelope glycoprotein H	gH	Epstein-Barr virus (strain B95-8)
6PPD	T	1360.0	3.7	4961452	868565	0005198	0042025#0039622#0019012	#	0.0301679188762787	0.681970530112553	0.1186594202898547	83.5	0.1612135633551457	0.2799586776859504	713.0	0.0	0.0	0.0	2402.0	1074.0	0.2861842105263157	0.903114186851211	1246.0	0.0	-1.0	-1.0	-1.0	2750.0	0.3986641221374046	0.7699963140434943	2527.0	0.0	-1.0	-1.0	-1.0	0.0917	0.2496	291.0	0.8367088607594937	0.0	0.0	0.0	137969	NC_009333	Q2HRA7	Major capsid protein	MCP	Human herpesvirus 8 type P (isolate GK18)
2DTU	A	896.0	2.37	1494172	12353	0008408#0003677#0003887#0046872#0000166	#	0039686#0006260	0.0142865550982852	1.3007053817571188	0.0206611570247932	61.0	0.1276024177300201	0.2765647743813683	802.0	0.0	0.0	0.0	1937.0	1099.5	0.2996563573883161	0.9045643153526972	973.0	0.0	-1.0	-1.0	-1.0	2764.5	0.4003237742830712	0.7832579185520362	2114.0	0.0	-1.0	-1.0	-1.0	0.1888	0.2105	896.0	0.8383386581469648	0.0	0.0	0.0	167560	NC_004928	Q38087	DNA-directed DNA polymerase	43	Escherichia phage RB69
5Z58	3	1177.0	4.9	23450	9606	0044877#0030620	0071013#0005730#0005654#0005634#0005689#0005686#0071005	0000398#0042177#0008380#0000375	0.0056882134562259	1.23676844691111	0.0683391003460198	55.5	0.0988310308182784	0.3059210526315789	1274.0	0.0	0.0	0.0	2217.0	0.0	-1.0	-1.0	-1.0	172.5	0.3495145631067961	0.7769784172661871	170.0	3006.0	0.4219975237309121	0.7775665399239544	2216.0	265.5	0.0275042444821731	0.8350515463917526	5696.0	0.2347	0.1579	1722.0	0.8389776357827476	0.0	0.0	0.0	9692	NM_012426	Q15393	Splicing factor 3B subunit 3	SF3B3	Homo sapiens
6K4Y	D	1335.0	3.79	61756340; 948487	83333	0003677#0003899#0000287#0008270	0005737#0005829#0016020	0046677#0006351	0.0260086388421102	0.980531041888585	0.0242914979757091	47.5	0.1395868230039084	0.281214848143982	902.0	2.0	0.000842815002107	0.5	2369.0	1020.5	0.270935960591133	0.9	1277.0	0.0	-1.0	-1.0	-1.0	0.0	-1.0	-1.0	-1.0	0.0	-1.0	-1.0	-1.0	0.193	0.1581	1335.0	0.8332292317301686	0.0	0.0	0.0	-	-	P0A8T7	DNA-directed RNA polymerase subunit beta'	rpoC	Escherichia coli (strain K12)
5C56	A	528.0	2.69	7874	9606	0004197#0101005#1990380#0002039#0008022#0004843#0008134#0031625	0005694#0005829#0016604#0005654#0005634#0016605#0032991	0035616#0010216#0035520#0007275#0032088#0032435#1901537#0016579#0070536#0050821#0016567#0042752#0051090#0006111#0031647#1905279#1901796#1904353#0048511#0006283#0006511#0016032	0.0032174698533991	0.964089814291432	0.3526834611171958	36.5	0.1239157372986369	0.2628120893561104	853.0	2.0	0.0012787723785166	0.5	1560.0	610.0	0.2362459546925566	0.8795180722891566	904.0	74.5	0.0807453416149068	0.8024691358024691	724.0	3052.5	0.4268424465096174	0.7887380191693291	2123.0	265.5	0.0781573498964803	0.7626262626262627	1734.0	0.0104	0.2882	13.0	0.8351437699680511	0.0	0.0	0.0	5831	NM_003470	Q93009	Ubiquitin carboxyl-terminal hydrolase 7	USP7	Homo sapiens
6FUW	A	1181.0	3.07	29894	9606	0019899#0035925	0005847#0005654#0005634	0031124#0006406#0006378#0000398#0098789#0006369#0006388	0.0123276333132895	1.2592124961629625	0.0395622895622886	32.5	0.015028901734104	0.3223140495867768	2474.0	0.0	0.0	0.0	2232.0	1247.5	0.3291925465838509	0.8520900321543409	988.0	67.5	0.1538461538461538	0.7924528301886793	220.0	2419.0	0.3642300018138944	0.7603180613404014	2872.0	75.5	0.2320675105485232	0.6962025316455697	158.0	0.2077	0.1865	1181.0	0.8367088607594937	0.0	0.0	0.0	4480	NM_013291	Q10570	Cleavage and polyadenylation specificity factor subunit 1	CPSF1	Homo sapiens
5JK7	B	1133.0	3.49	1642	9606	0097602#0003684#0003677#0044877#0030674#0071987	0000781#0080008#0031464#0031465#0005737#0070062#0005615#0005654#0005634#0032991#0035861	0051702#0006974#0042769#0006281#0070911#0035518#0006289#0000715#0000717#0033683#0006295#0006296#0006294#0006293#0046726#0045722#0045732#0045070#1902188#0043687#0010498#0043161#0016567#1901990#0048511#0006283#0006511#0070914#0016032	0.0111417643215878	1.263001647968657	0.0457239627434373	72.0	0.1550940947436729	0.2740825688073394	669.0	1.0	0.000460193281178	0.5	2171.0	1180.5	0.3276081424936387	0.8540630182421227	969.0	104.5	0.2705479452054795	0.7181818181818181	182.0	2789.0	0.4024748322147651	0.774727492935002	2291.0	223.5	0.2027777777777777	0.7525773195876289	526.0	0.1953	0.1824	74.0	-1.0	0.0	0.0	0.0	4245	NM_001923	Q16531	DNA damage-binding protein 1	DDB1	Homo sapiens
6QAJ	A	439.0	2.9	1258585	10665	0003796	0030430	0016998#0019835#0042742#0009253#0044659	0.0714314422559505	0.9689472554235417	0.0064777327935223	26.0	0.0326594090202177	0.2781456953642384	1135.0	0.0	0.0	0.0	1369.0	666.0	0.1720243266724587	0.908256880733945	933.0	0.0	-1.0	-1.0	-1.0	603.0	0.0919184095016782	0.8018018018018018	3429.0	0.0	-1.0	-1.0	-1.0	0.1116	0.2176	439.0	0.7861241523213354	0.0	0.0	0.0	168903	NC_000866	P00720	Endolysin	E	Enterobacteria phage T4
5Z58	D	1722.0	4.9	6633	9606	0003723#1990446	0071013#0005829#0070062#0034709#0005654#0005634#0034715#0071011#0030532#0034719#0005681#0005685#0005689#0005686#0071007#0071005#0005687#0046540#0005682	0051170#0000398#0008380#0000245#0000387	0.0264140644223264	0.8996100840409673	0.0919540229885056	37.0	0.0217560217560217	0.2692307692307692	1183.0	0.0	0.0	0.0	2762.0	0.0	-1.0	-1.0	-1.0	148.0	0.3688760806916426	0.7664670658682635	180.0	327.0	0.0622395833333333	0.7734627831715211	3531.0	175.5	0.35	0.8235294117647058	138.0	0.05	0.3789	79.0	0.3203125	0.0	0.0	0.0	689	NM_177542	P62316	Small nuclear ribonucleoprotein Sm D2	SNRPD2	Homo sapiens
4L72	A	728.0	3.0	1803	9606	0004177#0045499#0008239#0042802#0002020#0042803#0004252#0008236#0005102#0001618	0016324#0009986#0030139#0070062#0005576#0005925#0016021#0046581#0030027#0031258#0005765#0016020#0045121#0005886	0001662#0007155#0043542#0035641#0010716#0090024#0008284#0006508#0036343#0033632#0050796#0001666#0042110#0031295	0.0020353535922944	1.4299252344493354	0.0646551724137924	48.5	0.0762554246745195	0.2887323943661972	1187.0	5.0	0.0005659309564233	1.0	1766.0	1002.0	0.3335955940204563	0.8531187122736419	774.0	158.0	0.2974504249291784	0.7191780821917808	207.0	2428.5	0.3854217454900048	0.7822859970311727	2081.0	260.5	0.1566037735849056	0.8019323671497585	853.0	0.1643	0.216	728.0	0.9466989703210176	0.5	0.2	0.0	3573	NM_001935	P27487	Dipeptidyl peptidase 4	DPP4	Homo sapiens
5MBV	C	1121.0	3.8	947294	83333	0005524#0003677#0003678#0008854	0009338	0044355#0006310#0000724#0009314	0.0346053123338348	0.9322650145426216	0.0558704453441303	39.5	0.1331306990881459	0.292	895.0	5.0	0.0004629629629629	1.0	2159.0	968.5	0.2677824267782426	0.918032786885246	1185.0	0.0	-1.0	-1.0	-1.0	0.0	-1.0	-1.0	-1.0	0.0	-1.0	-1.0	-1.0	0.171	0.2615	593.0	0.8389776357827476	0.0	0.0	0.0	-	-	P07648	RecBCD enzyme subunit RecC	recC	Escherichia coli (strain K12)
1MSW	D	863.0	2.1	1261050	10760	0003677#0003899	#	0039695#0006351	0.0551529496251525	1.3147748107725294	0.0	64.5	0.1432664756446991	0.2631578947368421	636.0	1.0	0.000525486074619	0.5	1901.0	762.5	0.1819330385344283	0.8944099378881988	1261.0	0.0	-1.0	-1.0	-1.0	2269.5	0.3821025994939038	0.7809120827456512	2220.0	0.0	-1.0	-1.0	-1.0	0.1878	0.2153	863.0	0.8386479591836735	0.0	0.0	0.0	39937	NC_001604	P00573	T7 RNA polymerase	1	Escherichia phage T7
5HX2	A	1030.0	3.8	1258549	10665	#	0019012#0098025	0098003	0.0539316667284194	1.0422233194027837	0.0181368507831816	73.5	0.1010161386730424	0.2674050632911392	1041.0	0.0	0.0	0.0	2070.0	738.5	0.2925566343042071	0.8609523809523809	1020.0	0.0	-1.0	-1.0	-1.0	3137.0	0.4205524861878453	0.7942404006677797	2129.0	0.0	-1.0	-1.0	-1.0	0.1757	0.176	340.0	-1.0	0.0	0.0	0.0	168903	NC_000866	P19061	Baseplate wedge protein gp7	7	Enterobacteria phage T4
2INY	A	941.0	3.9	1476562	10553	0005198	0042025#0039623	0075521#0046718	0.0547889073047251	1.1138882775305183	0.0156249999999991	59.0	0.1384311140408701	0.3008595988538682	819.0	6.0	0.0010111223458038	0.6666666666666666	1975.0	467.0	0.2285531370038412	0.8520286396181385	1143.0	0.0	-1.0	-1.0	-1.0	540.0	0.1076923076923077	0.7734806629834254	3357.0	0.0	-1.0	-1.0	-1.0	0.2134	0.229	941.0	0.8377862595419847	0.0	0.0	0.1428571428571428	43804	NC_001720	P42671	Hexon protein	L3	Fowl adenovirus A serotype 1 (strain CELO / Phelps)
6G19	A	682.0	3.68	71586	10090	0005524#0003677#0003725#0016787#0042802#0043021#0003724#0003727#0008270	0005737#0005634	0071360#0051607#0045087#0039530#0032727#0032728#0032755#0060760#0032760#0016925#0009615	0.0332010147776726	1.3826286019989886	0.0008097165991904	41.0	0.068814855270344	0.2698072805139186	1364.0	2.5	0.0029103608847497	0.7142857142857143	1711.0	854.0	0.2789634146341463	0.8861985472154964	899.0	0.0	-1.0	-1.0	-1.0	0.0	-1.0	-1.0	-1.0	0.0	-1.0	-1.0	-1.0	0.1498	0.2071	682.0	0.8376731301939058	0.5	0.0	0.0	-	-	Q8R5F7	Interferon-induced helicase C domain-containing protein 1	Ifih1	Mus musculus
6BSJ	A	543.0	2.89	155348	11706	0004190#0003677#0003887#0004533#0042802#0008289#0003723#0003964#0004523#0005198#0008270	0042025#0020002#0072494#0019013#0055036	0015074#0006310#0044409#0075713#0019064#0039651#0006278#0039657#0019061#0044826#0019072#0019058#0075732#0019068	0.0075281535266563	1.2828435867889254	0.0833333333333332	28.5	0.1298283261802575	0.2867298578199052	1020.0	0.0	0.0	0.0	1584.0	568.5	0.1675353685778108	0.933609958506224	1102.0	95.5	0.2359550561797752	0.7590361445783133	184.0	3307.5	0.4046372475691847	0.7778576563623293	2566.0	187.5	0.2362948960302457	0.8064516129032258	374.0	0.161	0.2614	543.0	0.8116846284741918	0.5	0.4	0.1428571428571428	9181	NC_001802	P04585	Gag-Pol polyprotein	gag-pol	Human immunodeficiency virus type 1 group M subtype B (isolate HXB2)
5MBV	B	1127.0	3.8	947286	83333	0043138#0005524#0008094#0003677#0003678#0015616#0004520#0008854#0000287	0005829#0009338	0044355#0006310#0000724#0000725#0009314	0.0316627596331426	0.8786227460971926	0.1141700404858305	39.5	0.0926024481106971	0.3031358885017421	1305.0	0.0	0.0	0.0	2169.0	933.5	0.2768395657418576	0.898238747553816	1147.0	0.0	-1.0	-1.0	-1.0	0.0	-1.0	-1.0	-1.0	0.0	-1.0	-1.0	-1.0	0.2077	0.1956	1121.0	0.8389776357827476	0.0	0.0	0.0	-	-	P08394	RecBCD enzyme subunit RecB	recB	Escherichia coli (strain K12)
1URJ	A	1029.0	3.0	2703458	10299	0003677#0046872#0003697	0042025#0039715	0039686#0006260	0.0181979933140855	1.3090999547638682	0.030884808013355	20.5	0.0314606741573033	0.2868852459016393	1981.0	0.0	0.0	0.0	2079.0	1022.5	0.3010960670535139	0.884469696969697	1023.0	0.0	-1.0	-1.0	-1.0	1729.5	0.3499005964214712	0.7385648342425514	2647.0	0.0	-1.0	-1.0	-1.0	0.2271	0.2278	1028.0	0.8221963974433469	0.0	0.0	0.0	152222	NC_001806	P04296	Major DNA-binding protein	DBP	Human herpesvirus 1 (strain 17)
5Z58	A	2211.0	4.9	10594	9606	0070122#0070530#0097157#0003723#0030619#0030620#0030623#0017070	0071013#0016020#0016607#0005654#0005634#0071006#0071007#0071005#0046540#0005682	0071222#0071356#0006397#0000398#0008380#0000375#0000244	0.032375715803749	0.8893457215920626	0.1012145748987856	69.5	0.0760831278619232	0.2808842652795839	2070.0	1.0	0.0003073140749846	0.5	3252.0	0.0	-1.0	-1.0	-1.0	86.5	0.2092198581560283	0.7195121951219512	200.0	3582.0	0.3486421725239617	0.7893309222423146	4194.0	135.0	0.3345070422535211	0.8050847457627118	166.0	0.0534	0.3741	97.0	0.8492808005003127	0.0	0.0	0.0	7280	NM_006445	Q6P2Q9	Pre-mRNA-processing-splicing factor 8	PRPF8	Homo sapiens
1XHZ	D	571.0	2.7	6446511	10756	0003677#0003887#0004527#0046872#0001882#0000166	#	0006260#0039693	0.001265974202142	1.4433919625898457	0.1288848263254107	47.0	0.0796335447498238	0.2634032634032634	990.0	0.0	0.0	0.0	1611.0	813.0	0.2289899768696993	0.945859872611465	983.0	0.0	-1.0	-1.0	-1.0	1745.5	0.2835051546391752	0.787321063394683	2607.0	0.0	-1.0	-1.0	-1.0	0.1677	0.264	571.0	0.8375796178343949	0.0	0.0	0.0	19282	NC_011048	P03680	DNA polymerase	2	Bacillus phage phi29
5JSE	B	548.0	1.89	29059051	38018	#	#	#	0.0217908193374503	0.9216434786009868	0.2313060817547347	99.0	0.1024258760107816	0.3114754098360656	996.0	0.0	0.0	0.0	1588.0	789.5	0.2789342214820982	0.8656330749354005	814.0	0.0	-1.0	-1.0	-1.0	2268.0	0.3602850823298107	0.7911494873178629	2216.0	0.0	-1.0	-1.0	-1.0	0.1622	0.2608	548.0	0.8726303317535545	0.0	0.0	0.0	40570	NC_031086	A0A159BDB5	Tail fiber	phiAB6_gp40	Acinetobacter phage phiAB6
5DTO	A	852.0	2.6	5075727	408692	0005524#0003725#0005216#0046872#0004482#0004483#0017111#0046983#0003724#0003968#0004252#0005198	0005576#0044167#0033650#0042025#0044220#0016021#0044385#0019028#0019031#0055036	0075512#0039654#0039520#0039707#0051259#0039545#0039564#0039574#0039502#0039694#0019062	0.0217130336717639	1.355526941791612	0.0300250208507084	89.5	0.0789259560618388	0.298155737704918	2711.0	0.0	0.0	0.0	1894.0	894.5	0.2591587516960651	0.9095238095238096	1054.0	109.0	0.2135231316725978	0.7692307692307693	203.0	3766.0	0.2525680897182169	0.7919621749408984	7227.0	181.5	0.3080082135523614	0.8241758241758241	305.0	0.2095	0.2431	852.0	0.807855626326964	0.0	0.6	0.2857142857142857	10707	NC_001475	Q6YMS4	Genome polyprotein	pol	Dengue virus type 3 (strain Sri Lanka/1266/2000)
4BTQ	B	761.0	7.5	956438	10879	0042802#0003723	0039616#0039625#0019013#0019012	#	0.0659886912078598	1.311284098891483	0.0040650406504061	67.5	0.0842237586423633	0.2971175166297117	1140.0	0.0	0.0	0.0	1801.0	794.0	0.2673410404624277	0.8872901678657075	967.0	0.0	-1.0	-1.0	-1.0	1773.5	0.3484560570071259	0.763267429760666	2288.0	0.0	-1.0	-1.0	-1.0	0.1663	0.2097	761.0	0.30078125	0.5	0.0	0.0	6374	NC_003715	P11126	Major inner protein P1	P1	Pseudomonas phage phi6
6DJY	B	1121.0	3.9	22157897	1567404	#	#	#	0.0178647603806547	0.957524206817862	0.2474747474747467	0.0	-1.0	-1.0	-1.0	0.0	0.0	0.0	2161.0	972.0	0.2840562003665241	0.8874045801526718	1113.0	0.0	-1.0	-1.0	-1.0	0.0	-1.0	-1.0	-1.0	0.0	-1.0	-1.0	-1.0	0.2044	0.1921	1121.0	0.8357827476038339	0.0	0.0	0.0	-	-	A0A0A0U7Z7	#	#	#
6U7G	A	898.0	2.35	290	9606	0004177#0070006#0008237#0042277#0038023#0001618#0008270	0005737#0005793#0070062#0005615#0016021#0005765#0005886#0030667	0001525#0030154#0043312#0043171#0006508#0008217#0007165	0.026986821761734	1.393062181035047	0.0266001662510388	68.0	0.1188630490956072	0.2658959537572254	856.0	1.0	0.0005162622612287	0.5	1935.0	1285.5	0.3571428571428571	0.895117540687161	833.0	0.0	-1.0	-1.0	-1.0	0.0	-1.0	-1.0	-1.0	0.0	-1.0	-1.0	-1.0	0.2141	0.238	898.0	0.8861189801699717	0.0	0.2	0.0	-	-	P15144	Aminopeptidase N	ANPEP	Homo sapiens
4F5C	B	900.0	3.2	397520	9823	0070006#0042277#0001618#0008270	0005737#0016021#0005886	0001525#0030154#0043171#0006508#0008217#0007165	0.0254237333782322	1.360115702226602	0.0430743243243239	64.5	0.126657824933687	0.2623626373626374	780.0	2.0	0.001031991744066	0.5	1934.0	1292.5	0.3657474600870827	0.8936170212765957	814.0	0.0	-1.0	-1.0	-1.0	0.0	-1.0	-1.0	-1.0	0.0	-1.0	-1.0	-1.0	0.2079	0.2306	900.0	0.8861834654586637	0.0	0.2	0.0	-	-	P15145	Aminopeptidase N	ANPEP	Sus scrofa
4W8F	B	2609.0	3.54	853928	559292	0005524#0008569#0045505#0051959	0000235#0005938#0005868#0005881#0030286#0005816	0031122#0040001#0000132#0051293#0000741#0007018#0072382#0000278#0000070#0007097#0030473	0.0614376178669959	0.8196860653640204	0.3919028340080988	92.0	0.0667117421681316	0.3189655172413793	3509.0	0.0	0.0	0.0	3654.0	0.0	-1.0	-1.0	-1.0	0.0	-1.0	-1.0	-1.0	0.0	-1.0	-1.0	-1.0	0.0	-1.0	-1.0	-1.0	0.255	0.1207	2609.0	0.817983651226158	0.0	0.0	0.0	-	-	P36022	Dynein heavy chain, cytoplasmic	DYN1	Saccharomyces cerevisiae (strain ATCC 204508 / S288c)
5C51	A	983.0	3.43	5428	9606	0008408#0003682#0003677#0003887#0002020	0005760#0042645#0005739#0032991#0043195	0007568#0006287#0071333#0006259#0006261#0006264#0010332#0055093#0009416	0.0279807275229608	1.240313055402364	0.0729800173761938	47.5	0.1277584204413472	0.2784810126582278	932.0	0.0	0.0	0.0	2029.0	765.5	0.24625	0.9184149184149184	1171.0	139.0	0.2795180722891566	0.7204968944099379	254.0	2408.5	0.3446555363653809	0.7704847704847705	2880.0	272.0	0.3418803418803419	0.8333333333333334	276.0	0.202	0.2094	358.0	-1.0	0.0	0.0	0.0	4462	NM_002693	P54098	DNA polymerase subunit gamma-1	POLG	Homo sapiens
2HYE	C	719.0	3.1	8451	9606	0031625#0004842	0080008#0031464#0031461#0005654#0019005	0006974#0042769#0000082#0070911#0030097#0001701#0097193#0030853#0000715#0000717#0033683#0006295#0006296#0006294#0006293#0008284#1900087#0043687#0043161#0016567#2000001#2000819#0051246#0048511#0042254#0031146#0035019#0006283#0016032	0.0938182991137036	0.7910592438270758	0.3308189655172406	18.0	0.0398860398860398	0.2527075812274368	1478.0	1.0	0.0005691519635742	0.5	1755.0	770.0	0.1897610921501706	0.9455782312925172	1171.0	0.0	-1.0	-1.0	-1.0	0.0	-1.0	-1.0	-1.0	0.0	-1.0	-1.0	-1.0	0.1943	0.1803	90.0	-1.0	0.0	0.0	0.0	-	-	Q13619	Cullin-4A	CUL4A	Homo sapiens
5GAI	0	662.0	10.5	1262799	10754	0052775	0098024	0098671#0098995#0044409#0008152#0009405#0019062	0.0431666257818446	0.9771315672531502	0.1717267552182155	53.0	0.0951048951048951	0.2666666666666666	920.0	0.0	0.0	0.0	1702.0	0.0	-1.0	-1.0	-1.0	0.0	-1.0	-1.0	-1.0	2008.5	0.3216715257531584	0.7742690058479532	2406.0	0.0	-1.0	-1.0	-1.0	0.1743	0.2295	721.0	0.8376830044557607	0.0	0.0	0.0	41724	NC_002371	P12528	Tail spike protein	9	Salmonella phage P22
5JNX	A	1133.0	6.56	4864	9606	0015485#0038023#0015248#0004888#0001618	0005783#0070062#0005576#0005794#1905103#0016021#0005887#0031902#0005765#0005764#0016020#0045121#0005635#0048471	0007628#0006914#0008206#0071404#0071383#0033344#0042632#0008203#0030301#0006897#0090150#0010467#0032367#0034383#0007041#0031579#0060548#0016242#0006486#0046686#0042493#0046718	0.0690324538699022	0.9644670958086152	0.1467038068709372	66.0	0.1068012752391073	0.3004484304932735	1213.0	1.0	0.0004599816007359	0.5	2172.0	1011.5	0.2501461133839859	0.9204301075268816	1246.0	101.5	0.2136498516320474	0.7912087912087912	246.0	3064.0	0.4164832966593318	0.7827067669172932	2339.0	251.0	0.2111959287531806	0.8177339901477833	583.0	0.2244	0.209	87.0	-1.0	0.0	0.2	0.1428571428571428	4760	NM_000271	O15118	NPC intracellular cholesterol transporter 1	NPC1	Homo sapiens
4FF1	B	1095.0	2.47	5075715	10752	0005524#0003899#0005525#0046872	0019012	#	0.0615534760351707	1.3100009044818404	0.0582690659811477	69.5	0.0765899864682002	0.2625231910946197	2617.0	5.0	0.000468603561387	1.0	2133.0	869.5	0.2317216981132075	0.8952164009111617	1257.0	0.0	-1.0	-1.0	-1.0	4137.0	0.2470792259948886	0.8035025230038587	7587.0	0.0	-1.0	-1.0	-1.0	0.2002	0.1911	1095.0	0.8219527760051053	0.0	0.0	0.0	70153	NC_008720	Q859P9	Virion DNA-directed RNA polymerase	50	Enterobacteria phage N4
