# Supplementary material for: Identifying and profiling structural similarities between Spike of SARS-CoV-2 and other viral or host proteins with Machaon
Source: Commun Biol. 2023 Jul 19;6:752. doi: 10.1038/s42003-023-05076-7 (PMC10356814; doi:10.1038/s42003-023-05076-7)
Supplement: Supplementary file 6 — Supplementary Data 3 [file 42003_2023_5076_MOESM6_ESM.zip › 7T9K_A_whole/metrics/7T9K_A_b-phipsi.csv]

structureId	b-phipsi
7T9K_A	0.0
7T9K_B	6.817250056604845e-05
5YXU_E	0.0002251942263677
6IXB_A	0.0002412323611292
6IXB_C	0.0002413049183314
6IXB_B	0.000241325852266
7KJ2_C	0.0002707301334878
4ZFZ_J	0.0003056747384849
5NQ0_A	0.0003129439566946
4HWZ_A	0.0003141962489938
3OXS_A	0.0003162859404782
5NQ3_D	0.0003167512862968
4U1L_D	0.0003490831639072
4NQV_C	0.0003519308995042
5A8T_A	0.0003545061471427
5FB5_B	0.0003766767943457
6Q05_A	0.0003856870428843
6Q05_B	0.0003857195792486
6Q05_C	0.0003860572628206
3E6F_A	0.0003876050920747
3WOD_B	0.0003909939246898
1S7W_A	0.000400251242109
5D2L_G	0.0004012689585844
7K8T_B	0.0004068475573125
5ZL2_A	0.0004180929252823
5ZL2_B	0.0004276800356052
7CWC_B	0.000432806374499
6U7K_B	0.0004346546285634
7KE6_C	0.0004382520113804
6Q04_B	0.0004386942812818
6Q04_A	0.0004393765586009
6Q04_C	0.0004395391011559
6Q06_B	0.0004395853678506
6Q06_C	0.0004395904674467
6Q06_A	0.0004397147917847
6Q07_B	0.000440040349484
6Q07_C	0.0004401452450787
6Q07_A	0.0004401601655251
6KWN_A	0.0004408862329012
3TO2_A	0.0004492390459873
2ZOL_C	0.0004495922965668
3QQ3_D	0.0004547681408207
6X2A_C	0.0004754790288253
2NX5_Q	0.0004935741618092
1HHH_A	0.0004935927622612
2NX5_A	0.0004989856435137
5GQI_A	0.0005046482512373
5ZKX_B	0.000506533965604
2FT1_C	0.0005094758503341
5M01_A	0.0005153537109675
6SS8_D	0.0005207522912078
4JRY_A	0.0005245055476712
5A9C_A	0.0005273486843148
1CKO_A	0.0005304590140062
5Y91_A	0.0005337466656972
4NQV_E	0.0005373911674951
6A6H_A	0.0005417217053843
3JTS_G	0.0005434313839535
2FRP_F	0.0005464306220433
2X4U_D	0.0005480287617968
2FSY_F	0.0005484129562776
3L3H_A	0.0005519653882217
6ZP5_C	0.0005534305741418
6ZOW_B	0.0005546506844858
1LQM_D	0.0005559443581149
6ZP7_C	0.0005570302239272
4NQV_I	0.0005628806883765
4X35_A	0.0005699229523425
6ZP5_B	0.0005838297949122
5W1V_A	0.0005847017442688
4U1K_D	0.0005871587473307
4NQV_A	0.0005928138347099
2YPL_A	0.0005930206995641
5NQ2_A	0.0005950077205768
4NQX_A	0.0006039612770605
7JV4_B	0.0006063444533489
5NQ1_D	0.0006095499928647
1CKN_A	0.000610278311897
4NQX_I	0.0006123433531381
1WOF_B	0.0006177747407693
3MRI_A	0.0006190945724243
2VE6_J	0.0006226717425193
1E27_A	0.0006266946812188
5YLX_A	0.0006267204212904
6L8Q_E	0.0006272718195901
3J31_L	0.0006277219211264
3J31_C	0.0006366236002112
4TPL_A	0.0006373446412459
4MJI_F	0.0006418915940398
6U7K_A	0.0006429769892606
1CKM_B	0.0006449749121593
5ZL2_C	0.0006454667925164
7KE6_B	0.0006482265529832
4NQV_K	0.0006511931232447
3J31_D	0.000653283527403
3TGQ_B	0.0006584180691458
6LO0_A	0.0006596868117382
7KJ2_B	0.0006604222647735
3TBW_G	0.0006657666536613
3BUY_A	0.0006718743303736
3EE8_B	0.0006742205688538
3KXF_K	0.0006748304708349
6SS8_A	0.0006752510596406
3TGQ_A	0.0006785753843125
2VE6_D	0.0006799227058625
6ZOW_C	0.0006850686774752
6ZP7_B	0.0006852948222146
2Q2U_B	0.0006876065147698
2FT1_F	0.0006899195526115
3J31_O	0.0006938202435862
2OH5_A	0.0006948518849132
6L8Q_C	0.0006980646715912
2Z3C_A	0.0007024936899236
5GS6_B	0.0007035118490497
7K8S_B	0.0007035460088359
3TGQ_D	0.0007063308568514
2Q2U_A	0.0007077629705143
2Q2U_D	0.0007106421082847
3TBV_C	0.0007123572813221
7K8Z_B	0.0007139711725259
6B0N_G	0.0007231751718906
2FTE_C	0.0007297932433978
3J31_K	0.0007336182429124
6ZP0_B	0.0007360582304824
6ZP0_C	0.0007361181909422
6ZP0_A	0.0007364607152306
5GS6_A	0.0007436796910826
4NQX_K	0.0007445759762493
7KDI_B	0.0007448803820335
4PGB_A	0.000745144053729
6ILG_A	0.0007452734765221
4QRQ_A	0.0007456315171517
4ZJF_C	0.0007494341483771
6LZE_A	0.0007534470323524
7KDJ_C	0.0007535404422787
2X4Q_A	0.0007561287139556
2AK4_Q	0.0007598890363909
5NQ3_A	0.0007609293305853
1ZSE_C	0.0007612817216252
6VYB_B	0.0007614003519407
2DUC_B	0.0007627295554748
6U7K_C	0.0007633370201052
7K8T_A	0.0007647377952609
2Q2T_A	0.0007661946258939
6KWL_A	0.0007710493379081
2X4I_C	0.0007712444876184
5SWZ_F	0.0007753310893348
7BUY_A	0.0007765781916994
3GW6_E	0.0007766062167705
2X4R_D	0.0007767854441101
4PRP_A	0.0007799225914477
4ZJF_A	0.0007824800284695
5EFV_B	0.0007825871172976
3KXF_C	0.0007838298456978
5EXZ_A	0.0007889518379592
2FRP_C	0.0007968896341661
2FSY_C	0.0007986559391953
4U1K_A	0.0007986939520029
3J31_A	0.0008004101320299
5FB5_A	0.0008052171771112
1CZY_B	0.0008142580122555
3TBW_A	0.0008173722060915
5JEA_C	0.0008174626085106
5D2L_C	0.0008183887816897
4KRT_B	0.0008186774581026
3RWC_D	0.0008203040733572
7BRO_A	0.0008228614185472
4HV8_C	0.0008231178290923
6WQF_A	0.0008284084744926
7KDG_C	0.0008294260763566
5HGB_A	0.0008294765646104
3RWF_A	0.0008333109035152
5EFV_C	0.0008363576924244
1S7U_D	0.0008418804926901
3TBW_E	0.0008438763908635
2PY5_B	0.0008474541849831
6LNY_A	0.0008482508133948
6ILC_A	0.0008506011448204
1N7Z_D	0.0008548002161175
3TBW_C	0.000857456425014
6XHL_B	0.0008592801883534
2X4S_D	0.0008637345773346
3VB7_A	0.000867761215079
2NX5_K	0.0008691560314486
6NB4_A	0.0008701200655036
6M2J_A	0.000871965499453
4JRX_A	0.0008789662013225
4PGB_D	0.0008815685687673
6XHN_A	0.0008835307657478
3VXU_A	0.0008878870718509
6IXA_B	0.0008881100009877
6IXA_A	0.0008882745956008
6IXA_C	0.0008887244910331
5XEB_C	0.0008945368326526
3SPV_A	0.0008945868763087
7K8Y_E	0.0008948190390461
5EXY_A	0.0008976245078451
2VE6_A	0.0008976540850319
3RWC_A	0.0009017389045122
7JW0_B	0.0009049398892029
7JW0_E	0.0009059805992097
7JW0_A	0.0009061201059063
2O5N_B	0.0009082723577111
6WPT_A	0.0009102643307622
7KFI_A	0.0009162199335545
7A94_C	0.0009166521854647
3QQ4_A	0.0009171429187777
3RWD_D	0.0009216333594718
6XHM_B	0.000922497326216
3J31_B	0.0009227974421996
6IMN_B	0.0009260850756764
5H5Z_A	0.0009278520108625
1DWN_C	0.0009284827653402
6XHU_A	0.0009302076349586
6WCO_A	0.0009321985963493
6L8Q_G	0.0009326372683246
1WBX_A	0.0009418047436305
5YXU_C	0.0009425789575685
5EFV_A	0.000943835042516
6XKF_A	0.0009473398175818
6TMR_A	0.000954731193569
5JWD_A	0.0009564301951437
7K8T_C	0.0009569808800357
6THG_H	0.000957175371995
1RJZ_A	0.0009581707778902
4KRT_A	0.0009595126033739
1XHX_D	0.0009597685323758
1CZY_C	0.0009599862641674
5YRD_A	0.0009613124750831
1YN6_A	0.0009622482490821
4MJI_A	0.0009660364410202
7C2Y_B	0.0009666046368636
3TGQ_C	0.0009667225618459
6XHN_B	0.0009740010102484
5KD4_A	0.0009750386630072
1S7X_J	0.0009795825421469
4YLU_C	0.0009823272220126
6XKH_A	0.0009824852369444
2AK4_A	0.0009833042408219
5XOT_A	0.0009858430161467
5GQM_A	0.0009858815150222
6XHO_B	0.0009892828831095
7AR5_A	0.0009897012466892
7KE8_B	0.000992655159331
6WPT_C	0.0009935682586366
3KXF_I	0.0009958632301858
6W2A_B	0.0009966860034447
5K6C_F	0.0009969193002663
6XB1_A	0.0009973560442975
7KE8_C	0.0010008522644205
5GWZ_B	0.001001516191689
5B6O_A	0.0010032476394497
6MYA_B	0.0010050674562828
7AWR_A	0.0010088200838566
7K43_B	0.0010098793096313
7K43_A	0.0010107372213858
6VV5_B	0.0010108425019229
7K43_E	0.0010109908140155
6VV5_A	0.0010112063461241
6VV5_C	0.0010114944572081
3U61_F	0.001011885254491
3RWE_A	0.0010179937007181
1N80_A	0.0010229838691238
4HUW_E	0.001026202633695
3VXU_F	0.0010262276005364
7KE6_A	0.0010265069352918
2AMQ_B	0.0010299375558792
7KPH_A	0.0010393712329844
6NB3_A	0.0010397566953064
3MRN_A	0.0010412745969007
7AR6_A	0.0010416402851483
6W79_A	0.0010434752257396
6XB0_A	0.0010438248499878
3RWH_D	0.001044382099979
6XOA_A	0.0010493453459382
6XHO_A	0.0010519908621324
7KJ5_C	0.0010552366145113
3NWD_D	0.001056962500626
6WX4_D	0.0010569675501189
5N19_A	0.0010572982776246
5W1V_P	0.0010595129702311
5W1K_E	0.001061808363535
7BQY_A	0.0010643989195502
6BFU_A	0.0010648275700625
6BFU_C	0.0010652822022118
6BFU_B	0.0010656622297897
2ZOK_A	0.0010658141729334
7KDH_B	0.0010705498430952
7KDI_C	0.0010706081226755
4HUU_A	0.0010706867675511
4HUU_D	0.0010752664317208
7KJ3_A	0.001076053603782
2YP8_A	0.0010785377506502
2X4T_D	0.0010799307352236
3QUL_J	0.0010807847407913
5XOV_A	0.0010809469904926
4DVT_A	0.0010810837079209
6XHU_C	0.0010822835727981
1CD3_F	0.001083832687262
2AK4_F	0.0010879536707938
2QIQ_A	0.0010902809808661
7KKK_E	0.0010930381217899
2IZ9_B	0.0010933862761497
6L8Q_A	0.0010944830120453
3ZQP_B	0.0010966233498025
6MXU_B	0.0010976422685207
2FTE_F	0.0010999831907672
7CWC_A	0.0011032585719617
2O5N_A	0.0011053339985116
4MJ6_A	0.0011060206949253
7KE7_B	0.0011062894403989
5XOV_D	0.0011065996427354
2V6N_A	0.0011076150034016
6X2A_A	0.0011100035131524
2ZOK_C	0.0011123076040911
5W1V_K	0.0011143187129505
3QUK_D	0.0011144068318929
1OHG_E	0.001115839657489
4MMS_E	0.0011184274354193
6M15_B	0.0011201710086997
6M15_C	0.0011204369105729
6M15_A	0.0011210106162928
1S7X_D	0.0011237713662891
7AWS_A	0.0011254668278845
4QRS_A	0.0011280421189899
5M02_A	0.0011319756747107
3QQ3_A	0.0011320418580122
3EA9_A	0.0011324388699453
5VGD_A	0.0011328309437408
3SKO_A	0.0011334321528816
7JWB_B	0.0011363852530938
2Q2U_C	0.0011366402203573
3RWH_A	0.0011396198953025
2VSK_B	0.0011416891559324
3VB4_A	0.0011476569821013
3KXF_A	0.0011498498998419
6YB7_A	0.0011554531666209
4U1L_A	0.0011567227959279
6ZOK_I	0.0011584886302604
5YN5_A	0.0011590211044691
6XF5_B	0.0011597246758816
2PYL_A	0.0011621778185881
4PRN_A	0.0011633921085672
2PZS_A	0.0011646111237845
6XF5_C	0.0011653268725705
6XF5_A	0.0011699598900678
6N08_B	0.0011709699706889
6WUU_B	0.0011722247605813
6XF6_B	0.0011722280371144
5TJE_A	0.0011724867945474
7CWB_A	0.0011727337807897
6ID4_E	0.0011751817418873
3RWD_A	0.0011821276817856
6LYJ_D	0.0011857449374536
3RWJ_A	0.0011858786997271
3RL2_A	0.0011865916642312
7KEC_B	0.0011902909259345
6Z97_C	0.0011908649947426
4HKJ_I	0.0011947133468427
1YN7_A	0.0011972830415584
2YP9_A	0.0012039974546222
5WKH_A	0.0012047729843659
7JVC_E	0.0012055849788911
4OM0_G	0.0012058116891175
6MFP_G	0.0012058443402145
1KC2_A	0.0012060127778951
7JVC_A	0.0012060175166308
6X2B_B	0.0012060866081174
7JVC_B	0.0012072222045845
7AOL_A	0.001207510021287
5RL5_A	0.0012077827939752
2X4S_A	0.0012080603097673
7K40_A	0.0012083462875543
6VXX_B	0.0012091311647249
1S7X_A	0.0012094255132708
2X4R_A	0.0012095398683315
6BI8_A	0.0012096909927384
6VXX_A	0.0012107559514314
1FNU_C	0.0012117318711754
6VXX_C	0.0012124319568413
7ALI_A	0.0012129294803109
7JZL_B	0.0012141756302368
2BGN_B	0.0012156596980937
7JFQ_A	0.0012164513553375
3VXM_A	0.0012181485419787
1LQM_B	0.0012191258676508
4NQV_G	0.001221726440775
2BGN_D	0.0012224302453521
3RVC_A	0.0012227953552703
1CKM_A	0.0012231922963845
5ZKX_C	0.0012236027067164
4DVX_B	0.0012256359792935
7KJ4_B	0.0012263668273837
2X4O_A	0.0012278689511165
7KE4_A	0.0012291470396833
2VLK_A	0.0012291649512659
4DVX_A	0.0012365221439069
3TBT_J	0.0012368374975516
2FS3_E	0.0012383325549129
2X4N_D	0.001242062019254
5R82_A	0.0012421222812948
7C2Q_A	0.0012429495948815
2PYJ_A	0.0012439808349647
4R3D_A	0.0012461568940883
6OZ2_G	0.0012467499766565
2PY5_A	0.0012472281737359
5WJL_D	0.0012485115862107
2Z0L_G	0.0012487725450935
2Z3E_A	0.0012487740660348
7ALH_A	0.0012497467820298
4QRT_A	0.0012507048444604
6WTT_C	0.0012513840114968
4HKJ_A	0.0012532364795178
4HKJ_E	0.0012538678860349
4HKJ_M	0.0012546638890481
7JV6_B	0.001262771762316
7JV6_A	0.0012640475812771
2X4T_A	0.0012642825919998
5WKF_A	0.001264425463678
7JV6_E	0.0012645224184284
2B2E_C	0.0012655339204604
1XHZ_D	0.001265974202142
3J31_J	0.0012660997212575
2ZOK_E	0.0012663450391596
6VMX_F	0.0012667172312474
6J2E_D	0.0012682138716712
2A5I_A	0.0012685046319302
6SS9_D	0.0012694933850677
5RL4_A	0.0012699745648386
2GP1_F	0.0012742901455873
3JTS_D	0.0012793316242068
4C56_I	0.0012888973284914
4F7M_D	0.0012895361983645
3VB3_A	0.0012916016122712
3X14_A	0.001293038613045
6C22_A	0.0012945250446237
6W2A_A	0.0012948158767453
4NCE_A	0.0012963958928537
2NYZ_D	0.0012971626150737
3PWV_D	0.0012972947604566
6P65_E	0.0012987496919975
6P65_A	0.0012993857013046
6P65_B	0.0012995815733896
6MXU_C	0.0012999902834452
7T9K_C	0.0013008020979091
5RHA_A	0.0013021344969883
7JU7_A	0.0013022275640989
2AMQ_A	0.0013029542723523
7KF4_E	0.0013035157477658
7ALI_B	0.001304556440654
4PRI_A	0.001305708849584
7BRP_A	0.0013087655961771
1XHX_B	0.001309638167228
7KE4_C	0.0013111749358726
7JZL_A	0.0013132190603828
7COM_A	0.00131513915763
3U5Z_H	0.0013169831492876
2ZD1_A	0.0013178853394155
2X4P_A	0.0013183402347126
2VJ1_B	0.0013202158084693
6JDR_A	0.0013232654000461
2PZS_C	0.0013254072867468
5A8S_A	0.0013256855550456
7KKK_C	0.0013292868779755
3UWA_A	0.0013295083704161
1AKJ_A	0.0013298532994365
4OR4_A	0.0013307392890061
3J31_G	0.0013341271583834
6Y84_A	0.001338910130099
4R3D_B	0.0013396423152532
6NB3_B	0.0013397749547442
2VLL_A	0.0013407165553549
7KFJ_A	0.0013407976869233
6IMN_A	0.0013422604369905
6M03_A	0.0013433596500421
3VB3_B	0.0013438614879647
7ARF_A	0.0013469653735363
5Y3Q_A	0.0013492991232321
2YP4_A	0.0013500740939015
2BGR_A	0.0013502048670337
6M2Q_A	0.0013503869792275
7KE7_A	0.0013515014623942
2YP7_A	0.0013524560256318
3W39_A	0.0013531781577412
1CE6_A	0.0013540254647369
4X29_A	0.001355173099573
5RGW_A	0.0013558629938534
6L5T_A	0.0013558809953004
7CX9_A	0.0013575169027354
4DKU_B	0.0013581117062301
6X00_A	0.0013587854116262
3TBT_G	0.0013589251029288
5OGI_A	0.0013593888165465
3W0W_A	0.0013607176505062
3P4O_D	0.0013612864643141
2H2Z_A	0.0013625560905253
4N9F_e	0.001363813830798
3TBY_A	0.0013639343126005
6N08_C	0.0013644152914364
5RHC_A	0.0013650615420402
6NB3_C	0.001368718151635
7KDJ_B	0.0013689683526085
2OBE_C	0.0013695158040587
4FTE_A	0.0013753262324418
5RH4_A	0.0013778537342668
6EWA_A	0.0013784722279094
6IML_A	0.0013810826269198
5RH0_A	0.0013811193510306
2EX3_C	0.0013857369230943
4OW5_A	0.001385877865101
6J1W_A	0.0013863476407065
7KF4_C	0.0013866749478363
6XF6_C	0.001387529328178
3F9F_B	0.0013908975692895
5RHB_A	0.0013945583028511
1RZJ_G	0.0013957772003351
5V5M_A	0.0013961550965419
2X4O_D	0.0013961620796362
3J31_H	0.0013969968383365
5RHD_A	0.0013987163461273
7AWW_A	0.0014010790424557
3TBY_D	0.0014010922122322
1N5A_D	0.0014032584885156
2B2D_C	0.0014053886255428
4QRU_A	0.0014057097314466
5RL0_A	0.0014064229425534
5GQN_A	0.001406887859157
7D3I_A	0.0014070954020231
6OUS_G	0.0014089684862186
6MTM_A	0.0014114976690172
1M05_C	0.0014126201887005
1XHZ_C	0.0014134004751055
1XHX_A	0.0014139416589366
3GW6_D	0.001415695753858
6XMK_B	0.0014158555309038
3VB5_B	0.0014167474249591
4JB9_G	0.001417113799978
2BGR_B	0.0014175835903128
7D6H_A	0.0014177545818239
2X4U_A	0.0014221040986408
5GQJ_A	0.001423173232945
6WZU_A	0.0014242413461706
6JIJ_C	0.0014261495743935
3VB7_B	0.0014279798056338
7KDG_B	0.0014290277123463
4FTS_A	0.0014326612034313
6XBG_B	0.0014335978143143
5RGZ_A	0.0014346774430564
3TIT_A	0.0014353698821911
3NWD_A	0.001435805246409
7KE7_C	0.0014408213452441
6VYB_A	0.0014447093016392
7AVD_B	0.001445116188126
6SS7_A	0.0014479910799458
7AXO_A	0.0014491987754019
7K3T_A	0.001455745832415
2BX3_A	0.001456316029812
5GSV_A	0.0014566956356075
5RGR_A	0.0014573528924468
2YP5_A	0.0014582272345506
3J31_I	0.0014585250967709
3FZD_A	0.0014594066695808
3TNT_A	0.0014603990446937
5RFC_A	0.0014631816315748
5RL2_A	0.0014634882243406
2PYJ_B	0.0014648259289934
2Z3D_A	0.0014649618779691
6SS9_A	0.001465404052149
2C4Y_C	0.0014666767060566
5ODK_A	0.0014671211130386
4NQX_C	0.0014685654659643
7KJ5_B	0.0014691777020881
4HV8_A	0.0014700658640297
2B2G_C	0.0014701062738808
5DS5_F	0.0014721571290136
3TBV_E	0.0014740072309839
7KEA_C	0.0014770232050998
7KJ4_C	0.0014780794503733
6U28_B	0.0014801711563327
4NQX_G	0.0014818810794601
2VAA_A	0.0014848996079536
5L35_A	0.0014853526174087
4I54_B	0.00148582752508
4D61_L	0.0014870967585504
6BKC_E	0.0014884769079027
1XHX_C	0.0014889984704479
6XOA_B	0.0014894501330653
3BVN_A	0.0014895850606688
5RL3_A	0.0014897285330332
5R8T_A	0.0014913748467497
7KF4_A	0.0014950163760215
6ZP2_B	0.0014967439849932
7C2Y_A	0.0014970811731589
6ZP2_C	0.0014970980618096
6THG_J	0.0014972530809888
6ZP2_A	0.0014973575435696
3JTT_D	0.0014976588727785
6XA9_A	0.0014979439158377
4TPL_B	0.0014993201605878
3U61_H	0.0015006875205201
5JWE_E	0.0015011875374642
3SZN_A	0.0015029579932487
2C7U_A	0.0015031665922142
1U1Y_C	0.0015032921877517
2Z9J_B	0.0015041061882859
5RGX_A	0.0015058637868472
1M06_F	0.00150681489954
6RRT_B	0.0015094740748012
6XBI_B	0.0015095489015822
3DDX_C	0.0015097331931857
7KF4_B	0.0015124898516448
5XL2_B	0.0015133484123953
7K8X_A	0.0015133910149357
2Z0L_F	0.0015172727433262
1M05_A	0.0015174387206017
1UXS_A	0.0015176685826542
3TIU_A	0.0015207558116611
6XBI_A	0.0015231881259892
7JR3_A	0.0015239494493934
5RHE_A	0.0015266096489635
3DDX_F	0.001527479401651
2FS3_B	0.0015282239461805
6J2A_A	0.0015285645818187
7COM_B	0.0015295513776796
5RF8_A	0.0015304061020027
6SSA_G	0.0015308575566451
6PYL_A	0.0015338300941312
5RGV_A	0.0015339664212381
5XEB_A	0.0015341341500139
6NB4_B	0.0015378437759169
1CZY_A	0.001538495971668
4QYZ_K	0.0015389960104501
4RZ8_D	0.0015401624358889
6XA9_C	0.0015408051596826
4HUX_A	0.0015413083045932
5D2L_A	0.0015417735775638
6W63_A	0.0015426058879585
6SSA_J	0.0015447457393378
4XFQ_B	0.0015459886571069
1XI1_B	0.0015469589244682
1Q2W_B	0.0015482200100317
3KLI_A	0.0015485432480254
7KE9_C	0.001550064629264
3SN8_A	0.0015505931597101
6VYB_C	0.0015589451798353
3TNS_A	0.001560940945475
5NQ1_A	0.0015621276810141
3QUL_D	0.0015626256864942
4O4G_A	0.0015637804175491
3AVZ_A	0.0015638513855258
5RGJ_A	0.0015638899133475
6IWH_A	0.0015653303360661
7KJ3_C	0.0015653873401884
1QVO_D	0.0015653947781237
5F4U_B	0.0015664589392337
6LYD_I	0.0015673104428897
5V6A_A	0.0015678813105086
6SS7_D	0.0015683362763132
4EO2_D	0.0015685771385966
5MSF_C	0.0015721797678154
6RWL_F	0.0015767618142379
6RWL_N	0.0015773850139947
6P62_A	0.0015777528681461
6P62_E	0.001578302555105
7JWB_C	0.0015794563046855
2FSY_A	0.0015797904651364
2GTB_A	0.0015797927413319
7KDG_A	0.0015805230259493
7KEB_C	0.0015805336356981
7KKL_C	0.0015805449297341
2FRP_A	0.0015808344036263
7KKL_A	0.0015812538809453
5TL6_B	0.001582277966203
6SSA_A	0.0015823805243011
4YVW_K	0.001583062238144
7K1L_A	0.0015843476918115
5WEU_A	0.0015847131895546
7KKL_D	0.0015857326275973
3RWI_A	0.0015858837624687
5YR1_A	0.0015858894224099
6BJ2_A	0.0015863945329466
4EO2_B	0.0015866069642849
3NWF_C	0.0015869528556811
1UDI_I	0.0015875207065456
1IM3_E	0.0015878348149719
4LCY_F	0.0015888009947581
5RH6_A	0.0015891343593692
2YP2_A	0.001589649120767
6XBG_A	0.0015900985766477
6SSA_D	0.0015901182668767
5A9B_A	0.0015904311311423
7KDI_A	0.0015911589162899
1S7W_G	0.0015915662225643
1CKN_B	0.0015919713923448
4YVW_B	0.0015923909250123
5RH3_A	0.0015930038137017
7JYC_A	0.0015932730315761
5RFW_A	0.0015936543854497
7KKK_A	0.0015938531105588
1IS0_A	0.0015950457139407
2FTE_E	0.001595527219641
5GYQ_A	0.0015970379449452
5KD4_C	0.0015977615854351
2X70_D	0.0015981516148808
1RTH_A	0.0015982607992959
3TBV_G	0.001598953076148
4MJ5_A	0.0015989765191284
3W39_D	0.0015990430981238
3WLB_A	0.0015998067965583
2Z94_A	0.001599857767961
2FRP_E	0.0016001616581716
4HSI_A	0.0016004064772771
2FSY_E	0.0016023738047942
7C8T_A	0.0016041816523025
3J31_F	0.0016045613984807
3VXR_A	0.0016049447725499
2CII_A	0.0016078398270075
3SND_B	0.0016088530111131
2VLJ_A	0.0016089975883094
2H1L_O	0.0016108794661479
4X27_A	0.0016115770010757
7D7T_A	0.0016140303776503
5XMF_A	0.0016142997115517
6M2N_B	0.0016152114912255
2X70_A	0.0016160097902578
7KF4_F	0.0016188206828186
3QPR_A	0.0016200362409061
1LQM_F	0.0016200772546928
2Z0L_E	0.0016201527479773
5RFD_A	0.0016202863459115
3OX8_D	0.0016204258706712
1NZL_B	0.0016209735717172
1UUG_B	0.0016263635287166
4QZV_A	0.001626877560734
7KOJ_A	0.0016297824410034
2Z0L_B	0.0016298059856457
6WPT_B	0.0016300235691034
3VB6_A	0.0016306388273666
3MRG_A	0.001631751527762
6WTM_B	0.001631992786765
6WTT_B	0.001632809729168
6X2B_A	0.0016340646939965
1N5A_G	0.0016403306707815
3ROL_C	0.0016405888927951
7BQX_5	0.001644982537221
2FTE_A	0.0016457841431806
4MDS_A	0.0016467022311793
5RH2_A	0.0016473460208703
3NWF_B	0.0016488855397142
6XHL_A	0.0016501777448562
5RFA_A	0.0016509587836061
3D23_A	0.0016509653097658
3ROO_C	0.0016526382534289
2C4Z_C	0.0016547470944047
1QO3_A	0.0016562397556193
4G1L_A	0.0016606543708243
6MYA_A	0.001660926629141
6X2A_B	0.0016614831948729
3VXN_A	0.0016622193809711
4NQX_E	0.0016627591689628
5WJL_A	0.0016638438884023
6ID4_A	0.0016654355056926
7K4N_E	0.0016662020940965
7K4N_B	0.0016667823112838
1LQM_H	0.0016680065203506
7K4N_A	0.0016681850486665
7AQJ_A	0.0016685784989106
6KWK_A	0.0016688572622939
5YXN_C	0.0016705321700375
1FNU_A	0.0016705516740293
2OBE_A	0.0016711733707824
7JIV_A	0.0016713587829341
4YVW_F	0.0016718563133113
7KJ3_B	0.0016720371887129
3VXP_D	0.0016721068053938
4FTS_C	0.0016721748121102
2BNY_C	0.0016725752877967
5MS0_E	0.0016743114977429
7D1M_A	0.0016747815745734
3F9F_A	0.0016752679615377
5W1V_F	0.0016758270165409
5L7Q_B	0.0016763932007982
5RFE_A	0.0016813732232144
7A94_A	0.0016846077419153
5KD7_C	0.0016847010388373
5A2Q_U	0.0016847383819544
2KKZ_A	0.0016867248816593
4NCM_A	0.0016875754495415
3NWD_B	0.0016877834966154
1HHJ_D	0.0016879707414996
6OSR_F	0.0016882919862197
7JZT_B	0.0016896482635548
6BF4_A	0.0016937694605342
7JKV_A	0.0016944214231022
5DS4_F	0.0016953207902034
7C6S_A	0.0016972881785224
3ROL_A	0.0016973781053461
3NWF_A	0.0016977129930878
2A5K_B	0.0016978749647276
2GP1_D	0.0016986814831679
4FTS_B	0.0016993434418737
1S7U_J	0.0016994142871677
6VMX_A	0.001700635587008
5A9P_A	0.0017028706339824
7JWB_A	0.0017028879992563
5RGU_A	0.0017030571374981
6XR3_A	0.0017037141725231
6ZOZ_C	0.0017038121412374
7KDJ_A	0.0017039130585008
7KDH_C	0.0017043990148328
6ZOZ_A	0.001704409854887
1S7T_A	0.0017049964850232
5RH5_A	0.001705098017488
6ZOZ_B	0.0017057678005481
6GB7_E	0.0017068735798359
3NGB_I	0.0017075633448895
7KEC_C	0.0017077571000511
5WFI_A	0.0017083386605718
5DS5_E	0.0017087765922748
5SZS_A	0.0017116596036782
5SZS_B	0.0017119433037909
5SZS_C	0.001712133560781
7KE4_B	0.001715748937837
5HGD_A	0.0017162703659759
2B2E_A	0.0017165975248621
5GSR_C	0.0017182892865508
5T96_B	0.0017185419822236
5RH1_A	0.0017185680100957
6N08_A	0.0017186971446778
6XBH_A	0.0017211538179031
5GSB_A	0.0017219579153604
5RFU_A	0.0017226459724404
3J31_N	0.0017226908923634
7KE8_A	0.0017227035721799
6P59_A	0.0017231210399587
5REL_A	0.001724635735006
2GT8_A	0.0017250046449318
3ATW_A	0.0017252363390553
5YRC_A	0.0017263145364843
2PZS_B	0.0017276421308289
7JN2_A	0.0017303619983086
7BRP_B	0.0017308819981046
2RF2_A	0.0017311374049786
3IGE_B	0.0017314436899021
5ZQG_B	0.0017326692298616
4HUW_C	0.001733314796577
5WKF_F	0.0017334064979456
4OTV_A	0.0017340364430823
4QZV_C	0.0017390306338226
2IZM_C	0.0017396981754552
2Z9J_A	0.0017399492860167
2HW0_A	0.001740581999854
2AV1_A	0.0017409137290337
5E6J_A	0.0017414372184079
2BU1_C	0.0017441509078192
4F7T_D	0.0017444461452857
1Q94_A	0.0017445225558029
2OBE_B	0.0017445555177384
5RGK_A	0.0017448570798192
7D1O_A	0.0017457196995713
3SNC_A	0.0017492003009789
6GB7_G	0.001749217286425
6P62_B	0.0017495593404992
7K8X_C	0.0017516047764492
5RF7_A	0.0017526953343428
6J2I_A	0.0017549196315936
5RGH_A	0.0017552033205447
7JQB_Z	0.0017559292230659
6M2N_C	0.0017581365354428
2BGN_A	0.0017628011563727
5HGD_D	0.0017631182018676
4FTV_A	0.0017680765228967
5YS2_E	0.0017706167478451
5RF6_A	0.0017736847778133
5N6B_D	0.0017743642891508
6MYA_D	0.0017744701145679
4YDK_G	0.0017758413646018
2EX3_E	0.0017760551051715
7KJ2_A	0.0017770118307809
1RB8_F	0.0017776224417623
2AMD_B	0.0017777196941271
3ROO_A	0.0017810221187581
5RG2_A	0.0017812863064852
6X1B_A	0.001782148205748
5RH9_A	0.0017841962740562
7CMD_D	0.0017875983647031
4HI3_A	0.0017884797681065
3OX8_A	0.0017889609633495
1BD2_A	0.0017889654886642
4G1O_B	0.0017903944985991
3F9H_B	0.0017910502694804
5RET_A	0.0017932639280918
4U1S_A	0.0017942065558174
4HUW_G	0.0017965296944998
5NEM_1	0.0017965843858611
4DVS_A	0.0017977169436671
5T96_F	0.0017993478140682
3VFO_A	0.0017998484700872
3WI0_A	0.0017999367179182
7D47_B	0.0018002096310665
4JO8_A	0.0018008698682201
1QMY_C	0.0018013703588448
5T96_D	0.0018028683865968
3P38_C	0.0018037944971238
5T9Y_B	0.0018043724719937
6GB5_A	0.001807006766028
5RH8_A	0.0018073293614972
7JOY_A	0.0018088692139708
2C51_C	0.001811173919466
2FE8_B	0.0018113437293469
5RF4_A	0.0018118197879213
6OSR_E	0.0018122477878254
5REV_A	0.0018125270618349
3MGT_J	0.0018143673928698
2PZS_D	0.0018157468522519
4OTS_A	0.0018165904085165
2Z9K_A	0.0018183946054737
3VCL_A	0.0018212285696949
5RG1_A	0.0018234659673317
5DS4_E	0.0018247490428881
2BGN_C	0.0018254308941947
3MRB_A	0.0018260135044513
3FZ2_B	0.0018292538900683
4CB5_A	0.0018300144820221
7DDN_B	0.0018310925382121
3MRD_A	0.0018316893924756
4YVW_N	0.001831834207551
6UK0_A	0.0018324818442858
6VGZ_B	0.001832486987341
2NX5_F	0.0018342285734585
6MYM_B	0.0018344199385543
4U1N_A	0.0018363513169009
3QZW_A	0.0018371348197908
5WMR_A	0.0018372899855158
3VFN_A	0.0018393084782744
5W8U_C	0.0018413271774995
3VXO_D	0.0018413697942616
2Z9L_A	0.0018428054198557
4ZRO_B	0.0018435560906959
3JTT_G	0.0018437664540446
1VB4_A	0.001844353501435
5REI_A	0.0018443978670956
3NWA_D	0.0018446855089868
5TE6_G	0.0018454482209799
6LU7_A	0.0018463226422225
7JIT_A	0.0018465954328345
5REB_A	0.0018474185735395
6YZ6_A	0.0018506842480711
4EP0_I	0.0018510097821185
6W9C_B	0.0018532060730295
6XA9_E	0.0018541639578035
6W9C_C	0.0018545204405455
7C7P_B	0.0018560155277564
5AXV_A	0.0018563684484009
5RGY_A	0.0018603809698349
6AX7_A	0.0018628470343343
2GT7_B	0.0018640696586484
1IM3_M	0.0018645892572912
5N6B_A	0.0018655794292329
2FTE_B	0.0018665408876746
3M3S_A	0.0018683854139274
2VSK_D	0.0018715692973859
4ZUH_A	0.0018718586388959
5RGI_A	0.0018738316338617
4GBF_A	0.0018744027661772
6FY1_X	0.0018767822787094
3ECB_A	0.0018785663696941
2C7U_D	0.0018789559516664
5RFR_A	0.0018799983358239
5I8J_A	0.0018809663167876
5V69_A	0.0018814453834305
5A8U_A	0.0018834349429147
7K1L_B	0.0018849042830733
2AV7_A	0.0018855238393126
3QUL_A	0.0018862313501518
1N5A_A	0.0018872535843147
2H1L_R	0.0018883386532682
6P59_C	0.0018889739192628
1GAV_3	0.0018947878794278
1GAV_E	0.0018947878794278
1GAV_e	0.001894787879428
6MTL_A	0.0018949896943909
1GAV_H	0.0018950641561104
1GAV_B	0.0018950641561104
1GAV_9	0.0018950641561104
1GAV_T	0.0018957191677346
1GAV_Q	0.0018957191677346
1GAV_Z	0.0018957191677347
1GAV_N	0.0018968406665156
1GAV_W	0.0018968406665157
1GAV_h	0.0018968406665157
2VLR_F	0.0018970248659117
7DK4_C	0.0018975501210188
1GAV_b	0.0018981394836331
1GAV_6	0.0018981394836331
1GAV_K	0.0018981394836332
2EX3_A	0.0018984904667961
2EX3_G	0.0018985835085237
1PYW_D	0.0019016352668015
5MQW_A	0.0019025398776237
3E8K_A	0.0019025636406935
2X4P_D	0.0019034824852218
3AW0_A	0.001904898791978
6ZJM_E	0.0019060130458876
3DUZ_A	0.0019060481775953
2ZU5_A	0.001906226822364
2C4Y_B	0.0019068301694337
5GWZ_A	0.0019070989609647
2EX3_I	0.0019081894562939
1IM3_I	0.0019102411960185
4ZUS_A	0.0019104152131082
5RFX_A	0.0019109122205987
6J2H_D	0.0019116043053348
4HI6_C	0.0019118590446449
4WU7_D	0.0019127129438019
7K9P_B	0.0019131780481641
7JV4_C	0.001913185587933
3NGB_D	0.0019143496330292
6W9C_A	0.0019144103897097
2FRP_B	0.0019150449901739
2FSY_B	0.0019185627165895
6IEK_A	0.0019205187272786
5RH7_A	0.0019219353535797
7CJM_B	0.0019223467488951
3ZQP_A	0.0019237485781468
5RG3_A	0.0019274117393998
5H94_D	0.0019303233075139
1C0T_A	0.0019327485444539
6NB4_C	0.0019333569658896
6ZDH_B	0.0019354447049227
4HUW_A	0.0019359443983585
1P35_C	0.0019362803439492
6WUU_A	0.0019365075841379
1AO7_A	0.0019380153626908
4RW4_A	0.0019381489290242
3VFP_A	0.0019385749320915
5GR7_A	0.0019390197936174
6X2B_C	0.0019392329107434
5DS6_F	0.0019392402499138
5RGO_A	0.0019403133871789
6ZJM_A	0.0019419368509356
4WU5_A	0.0019427088043345
3VB5_A	0.0019434936222288
3J31_M	0.0019448165857023
6IWG_A	0.0019471026618577
5AXU_A	0.0019471421239381
5JER_A	0.0019475745166621
1S7U_A	0.0019479105483572
5REN_A	0.001948989924399
3VXS_A	0.0019515854268727
6XF6_A	0.0019534263018382
1S7S_A	0.0019537396681753
3I6K_A	0.0019537883718175
4JPV_G	0.0019549866679779
4PR5_A	0.001955521144024
4LNR_A	0.0019611591635084
5REA_A	0.0019616498987378
5XOS_A	0.0019616824025879
5AYS_D	0.0019641919479451
4G8G_A	0.0019663109600393
3DLK_A	0.0019663300137533
4HI6_A	0.0019666722437236
5Y3E_A	0.0019690021701014
5RFV_A	0.0019693635010532
4LCY_A	0.001970373634779
7DDN_A	0.0019729037466083
4OM1_G	0.0019733659275866
5ISZ_A	0.0019745834864522
6THG_D	0.0019752591838543
7KEB_A	0.0019752771417706
3RWG_A	0.001975722931573
4XNZ_A	0.0019759096855005
1NZL_A	0.0019763438135689
3MGO_D	0.0019772190444155
6THG_C	0.0019787754821079
4PQU_C	0.001980310670868
5C5O_A	0.0019829159319809
4U1H_A	0.0019830522457074
5R81_A	0.0019837363538725
4F7M_A	0.0019852909260469
3SKM_A	0.0019858818779344
5WKK_A	0.0019860688980312
6MT5_A	0.0019864280158005
4EP0_D	0.0019879183281515
2C4Z_B	0.0019880864535657
3NWA_C	0.0019883001475028
2ALV_A	0.0019887232517624
5FB4_B	0.0019916422304593
6PDX_B	0.0019917747896898
5L35_D	0.0019939347358646
4S1L_A	0.001994162579218
6LGX_A	0.0019945948506187
4HUH_B	0.0019956595292909
7KEA_A	0.001995906431961
3J31_E	0.0019962189085245
2FT1_B	0.0019962723368917
5RED_A	0.001997263089512
3PWU_A	0.0019980613342714
7K8S_C	0.0019981128430776
6ZDH_C	0.0019990271242444
3GW6_C	0.0020014283097083
3EA8_A	0.002001450735671
5YN6_A	0.0020015894943973
1U1Y_A	0.0020029033833598
4I48_A	0.0020032785541808
3NFN_A	0.0020038682958296
5HGH_A	0.0020038682958296
4EP0_A	0.002010477157891
6WNP_A	0.0020112669817871
4U1M_A	0.0020113744648835
5GSR_A	0.0020124205452109
2Z9K_B	0.0020146299965064
5UU5_A	0.0020148689275184
4PQU_A	0.0020156584990106
1S7T_D	0.0020171660865378
5RFK_A	0.0020192415337797
5YRB_A	0.0020193418856718
3MED_A	0.0020193951956547
7KDK_A	0.0020202971426704
5W8U_A	0.0020210119886415
5RFP_A	0.0020210213238475
4ZQX_A	0.0020213678288304
6MYA_F	0.0020234275050835
2FZ3_A	0.0020235829151138
3P4O_A	0.002025238147658
5RF9_A	0.0020257605415137
7KDK_C	0.0020262887852739
1S7X_G	0.0020271500864204
7JZL_C	0.0020290799260831
7K8X_B	0.0020296013176507
4F7T_A	0.0020309074569517
7CDJ_E	0.0020347117297281
1S7W_D	0.0020352030608961
4L72_A	0.0020353535922944
3O4L_A	0.0020357190183285
7KDL_B	0.0020371910515396
4PRD_A	0.0020378382818187
1WRU_A	0.0020378607080099
5C5U_A	0.0020399228270759
5WFI_B	0.002041453991156
2FYY_A	0.0020433773099931
5NMG_F	0.0020438933287051
5WJN_A	0.002044096908455
1IM3_A	0.0020454161590411
5REC_A	0.002046232443363
3GZT_B	0.002046449831364
5RF0_A	0.0020484306948326
3DJW_A	0.0020514606098998
3TBY_G	0.0020516087551323
6EUV_A	0.0020516653161317
6CPL_B	0.0020517387112228
2HOB_A	0.0020530670267302
2YP3_A	0.0020534196368106
6XMK_A	0.0020537321004161
4PRA_A	0.0020544654572803
6NPR_A	0.0020548820590505
1OHF_A	0.0020558480539469
2BX4_A	0.0020565585831034
6H6H_A	0.0020568661815038
1XR8_A	0.0020572573876359
4ZUV_A	0.0020575958233328
4HUH_E	0.0020581879971318
2C51_B	0.0020585386723779
6BK6_A	0.0020609044851392
6P2C_A	0.0020620973427331
5RGL_A	0.0020624233511621
5WKM_A	0.0020630167114575
5T96_E	0.0020652662188044
5L35_G	0.0020689460730511
3ZQP_F	0.0020690119630624
7JJI_A	0.0020690644052318
7JJI_B	0.0020698566680899
7JJI_C	0.0020702752467236
7KOK_A	0.0020705882936805
1XI1_A	0.00207125183429
5REZ_A	0.0020713172629704
4YXA_B	0.002072074359495
6J2H_A	0.0020722595158874
3KWG_A	0.0020725632867644
6GL1_E	0.002072986196819
2GX4_A	0.0020754010030242
3GZT_F	0.0020757078879128
6P23_A	0.0020763389644367
2ZOL_A	0.0020766550763905
5REW_A	0.00207703579749
1NOB_F	0.0020772261393134
5RL1_A	0.0020775930122654
3VFR_A	0.0020799782498876
2WON_A	0.0020813206926572
2VLL_D	0.0020816684501803
4FTE_C	0.0020839638584176
6PBH_A	0.0020840859974428
3AM8_B	0.002084800747208
7DDN_C	0.0020849559565883
6JH1_D	0.0020857960059344
2H1L_P	0.0020860699115758
6XQS_A	0.0020867809191738
6ZGI_C	0.0020873938474821
6ZGI_A	0.0020881854572328
6ZGI_B	0.0020885711386254
5REP_A	0.0020887192031511
3MGT_D	0.0020898802324036
5RGN_A	0.0020911136058582
5SWZ_A	0.0020922929234593
5TL6_D	0.0020933523699883
6XFN_A	0.0020937694089561
3VB4_B	0.0020956125754636
4PRB_A	0.0020959582317999
4HUH_A	0.0020963740998176
2V2X_A	0.0020974173583057
1SPS_B	0.002097964253901
4YC2_G	0.0020987585137783
6ZGE_A	0.002099469051914
6ZGE_C	0.0020995417055211
2Z0L_A	0.002099661423897
2GJ2_A	0.0021009288863236
6ZGE_B	0.0021009800676525
5RF1_A	0.0021019957436761
6J2G_D	0.0021025603200372
6K7T_A	0.0021028182514042
6LGW_F	0.0021033672978957
5WET_A	0.0021035207014267
6ALH_G	0.0021044079519425
4KR0_A	0.0021053871614228
5FYK_G	0.0021060709555193
4EP0_E	0.0021074359200406
4JQX_A	0.0021080423631024
6LYV_L	0.0021085459688238
5L35_E	0.0021112251963848
3GZT_M	0.0021122176636726
7JV4_A	0.0021124478437495
4WMF_B	0.0021128785604074
1BMS_C	0.0021129655118271
2XYR_A	0.0021161582735807
5RFB_A	0.0021192221131426
1K28_A	0.0021200969157417
6EQC_A	0.0021201722282419
6XQU_A	0.0021210103323113
7KDL_C	0.0021217179059097
3DX8_A	0.0021218705399442
5RFL_A	0.0021233563881518
4PRE_A	0.0021250155394836
5RHF_A	0.0021250923058519
3NW8_B	0.002125167097465
4DVS_B	0.0021274327931345
4O6D_A	0.0021274887546393
5TL7_D	0.0021281593568437
7D7T_B	0.0021282115638853
5C5O_B	0.0021283695639369
3ZQP_G	0.0021288139694516
1FNW_H	0.0021301967869378
5WJN_G	0.0021303299362949
6NB6_C	0.0021316032229944
3GZT_J	0.0021325470930988
4FTE_B	0.0021339321439585
3GZT_H	0.0021343803078765
1CG9_A	0.002134435810886
5L35_F	0.0021352126086876
1AGE_A	0.002135421583193
6J1V_A	0.0021355299016117
1FZM_A	0.0021358431038648
3ZQP_E	0.0021367836406181
4PRH_A	0.0021375193204673
7CMD_B	0.0021375851666438
3GZT_K	0.0021382151422933
7K1O_A	0.0021386082697535
5WJN_D	0.0021388012960376
5ODL_A	0.0021409640546472
5TJE_C	0.0021413773132621
6VH1_B	0.0021465883121365
5RF3_A	0.0021485152325263
6WKQ_A	0.0021486193252224
7AWU_A	0.0021496571552013
6UJZ_A	0.0021498421387339
3GZT_G	0.0021519695963148
7KE9_B	0.0021540632305475
3GZT_O	0.0021558009834063
3GZT_I	0.0021561699038107
6J2D_A	0.0021564492569476
3GZT_P	0.0021585514504692
4WU7_A	0.0021598784081843
3GZT_L	0.0021599815207427
3KWI_A	0.0021604986923436
4LYL_D	0.0021607450883796
3GZT_Q	0.0021641445513665
3MRL_A	0.0021649558580842
3WL9_A	0.0021711331703621
3U61_G	0.0021715687525343
5REU_A	0.002171872148427
7AP6_A	0.0021720349925664
3SAQ_A	0.0021728982462365
4YVW_H	0.0021742880423989
2GP1_E	0.0021754882330086
5RFT_A	0.0021757227393012
6BI8_B	0.0021762506852686
3JTT_A	0.0021765231821158
3VXO_A	0.0021767605332248
6VN1_C	0.0021787879109496
5NPZ_A	0.0021788397463594
6VN1_A	0.002179293689248
6KDJ_A	0.0021793310419698
5UDD_D	0.0021796638899101
4EP0_F	0.0021800170373095
6VN1_B	0.0021811614293543
3GZT_N	0.0021820901638765
2OP9_B	0.0021831896948027
6LHK_D	0.0021845802995801
5RE9_A	0.0021874104219961
1WOF_A	0.0021892698563142
1ES6_A	0.002190348535139
5REG_A	0.002192269936458
6MYA_E	0.0021940961960404
6XOA_C	0.0021944827512346
6OX7_B	0.0021954785319415
5R84_A	0.0021958832613123
5RF2_A	0.0021986431215662
7K6D_A	0.0022008289101007
4N8V_D	0.0022014564263951
3EE9_A	0.0022029269555045
6WUU_C	0.0022040649413105
2UGI_A	0.0022045058739608
5T96_A	0.0022050053959303
6MYA_C	0.0022052771502434
6P27_A	0.0022066454620175
6OSR_B	0.0022074484301106
2YGC_A	0.0022083386596219
6YT8_A	0.0022088276853478
2Z0L_C	0.0022094708851266
4WU5_D	0.0022114319223141
5HBZ_D	0.0022120855118336
6J2I_D	0.0022123092382821
3E91_A	0.0022130656691575
7DK5_A	0.0022133156064568
6XA4_A	0.0022135082060221
5T96_C	0.0022152672184744
1ZSD_A	0.002215487403997
5RER_A	0.0022167431730105
5O6V_B	0.0022167660657526
6ZJM_G	0.002216945111367
2EX3_K	0.0022185367724883
1A1O_A	0.0022186232042353
5WMN_C	0.0022188581386569
6ZOJ_I	0.0022208348877278
5RGS_A	0.0022210644265075
6W4H_A	0.002226358937721
1S7U_G	0.0022264995544302
6Z97_B	0.0022269895960302
2VE6_G	0.0022273071814484
5REO_A	0.0022287540439372
1HQN_C	0.0022298916113684
7C8B_A	0.0022302257172069
6ZLW_I	0.0022320729212026
7K8S_A	0.0022333074057787
4O6C_F	0.0022371969438483
3MGO_J	0.0022387373367052
3ZQP_C	0.0022391996989873
4F7P_A	0.00223986845883
6M0K_A	0.0022400200334629
5HGA_A	0.0022410801192772
3ZQP_H	0.0022414832495859
5CYQ_A	0.0022421690568063
4JQV_A	0.0022440147056386
6UIS_A	0.0022440790949448
3MGT_A	0.0022445301420703
6VJV_A	0.0022453585053682
4GBF_B	0.0022454314855207
6Q5U_L	0.0022491166477747
6X6P_B	0.0022503122373793
6X6P_A	0.0022508868121878
2GZ7_A	0.0022512711010697
2GZ8_A	0.002251466506212
5EUO_C	0.0022523759164904
6X6P_C	0.0022525953911935
5L7O_A	0.0022526550712033
1Q94_D	0.0022533097761952
3SNE_A	0.0022543354645854
2ESV_A	0.0022545265188298
3IGE_A	0.0022548148412635
5GQK_A	0.002255510009465
5RFJ_A	0.002256798667564
6OSR_A	0.0022579894717325
4ZXN_A	0.0022584664789738
7CBT_A	0.0022596212055015
5RE5_A	0.0022596918842796
5YWP_E	0.0022618965202213
5R83_A	0.0022620918453255
6X1B_B	0.0022643618608296
4M0W_A	0.0022649128336122
5REX_A	0.00226600373365
2GT7_A	0.0022661684809587
5REH_A	0.0022662183607157
5XMM_A	0.0022667567243396
5REE_A	0.002267631016315
6ZFO_A	0.0022705743516539
6ZFO_E	0.0022707555233369
5B6O_B	0.0022729979933201
7KDK_B	0.0022733167325146
4YOJ_A	0.002273345339122
6Q5U_A	0.0022739719410727
3GIV_A	0.0022742132390726
1JLB_A	0.0022746517007478
3D18_A	0.0022778040090276
6MT6_A	0.002277846894219
5UTE_B	0.0022794452064254
4YOG_A	0.0022810105333064
6CH8_G	0.0022811492379536
4TWW_A	0.0022844291405157
6MT3_A	0.0022847454800217
3R24_A	0.0022852027398225
7JR4_A	0.0022879233165214
1LVO_B	0.0022879830223093
2C4Q_C	0.0022891584057933
4N0N_A	0.0022895481031191
1XHZ_B	0.0022910631593917
7K1O_C	0.002292966272745
4UOI_D	0.0022941684836982
3DDX_D	0.0022942229650073
7KRX_A	0.0022944000101526
1WBY_A	0.0022950168421127
4O6D_B	0.0022966161708305
5W1K_P	0.002297208017486
3MGO_G	0.002301036191799
3BWA_A	0.0023015073181238
4EO2_F	0.002302721860369
5REK_A	0.0023027305046563
1UUG_D	0.0023044536764299
4G8I_A	0.0023052856183244
1UXW_A	0.0023070580872062
3LAM_A	0.0023080077369474
1N5A_J	0.0023099264815734
4ID5_A	0.0023105454808302
6XKF_B	0.0023111766564858
5K6I_F	0.0023129648025113
1P2Z_A	0.0023133479270388
5RFN_A	0.002314898440594
6MT4_A	0.0023154068629434
5RG0_A	0.0023190465827968
2AXF_A	0.002319114026185
1AGC_A	0.0023216048865664
5HGB_D	0.0023225438029184
3MRC_A	0.0023236909641868
6C21_A	0.0023257417476848
5R7Z_A	0.0023265562778138
3C6T_A	0.0023279374992588
5W8T_A	0.0023297985298906
6MYM_C	0.0023321892605759
6EQC_B	0.0023322486827375
1QHD_A	0.0023336550930537
5T7G_C	0.0023337719910267
2XN9_C	0.0023345059491413
3F9G_B	0.0023347359450108
4QRP_F	0.0023347792562909
2V2X_D	0.0023357366614253
4KFB_A	0.0023370449098791
6IMK_A	0.0023374498563184
5SWQ_A	0.0023377416172548
4CKE_A	0.0023385603293941
4BG7_B	0.0023387967732972
3I0S_A	0.0023390295171312
5WB9_G	0.0023418647635675
5F4P_A	0.0023427407167219
7DK5_C	0.0023430856718122
6IMJ_A	0.0023447212546429
4WME_C	0.0023458305414382
3RL1_A	0.0023467676235988
2C50_B	0.0023472416116548
6MG7_G	0.0023475514629866
3OXR_A	0.0023481093550485
6XH0_A	0.0023500821662673
6P9O_3	0.002351314323228
6ZP7_A	0.0023516152705662
7C2I_A	0.0023517800660155
6Q5U_C	0.0023529089386991
3PWV_A	0.0023532449589205
5HGA_D	0.002353324554381
7AVD_A	0.002354164077141
6ZP5_A	0.0023544811369858
5D2L_M	0.0023567121619304
5TDG_B	0.002358668432888
6OHW_C	0.0023619320160174
6OHW_A	0.002362195309378
6OHW_B	0.0023630080368681
7KHP_B	0.0023639542490851
4ZUH_B	0.0023660487375769
2AMD_A	0.0023660841754402
4G59_C	0.002367935842908
4EP0_G	0.0023686551450833
5GSX_A	0.0023716541722471
5FB4_C	0.0023718322982418
7JUN_A	0.0023723027592988
5WKH_F	0.0023726127700338
3DOL_A	0.0023747538798579
1UK2_B	0.0023747601866534
4O6C_D	0.0023778100975216
4RZ8_A	0.0023781138015641
6VWW_A	0.0023798559226599
6NB7_C	0.0023806357148019
3DX6_A	0.0023813023140273
4K7F_D	0.0023816867094269
6YVF_A	0.0023817080242268
1N59_C	0.0023817755213891
7JRN_J	0.0023820733345125
7CJD_D	0.0023820907839017
4I7F_A	0.0023828069491155
5RFI_A	0.0023866615781451
5JHD_A	0.0023870134413942
5RFQ_A	0.0023873262613078
6DRT_B	0.0023885215147829
5RES_A	0.0023903541731926
3CL5_A	0.0023911400316593
2V2W_D	0.0023916435794972
2Q79_A	0.0023923012738316
4IG0_A	0.0023927133963323
6VH3_A	0.0023940113820956
3ZQP_D	0.0023942056819708
6H6H_D	0.0023944814585241
7JPE_A	0.0023945993283117
6ZDH_A	0.0023952139723194
2FE8_A	0.0023954568841956
5C5T_A	0.0023979381855477
4YDJ_I	0.0023980406792375
6Q5U_E	0.0023989568386366
4O6C_C	0.0023990735175894
6EUV_F	0.0023997509911246
1S7V_A	0.0024001799476062
4QBB_C	0.0024003429346366
1A9B_A	0.0024006370894119
1A9B_D	0.0024032889758802
2HJL_A	0.0024043803211262
5VF3_S	0.0024057583554354
3GW6_F	0.002407022611318
6UJX_A	0.0024082512294638
2Z9L_B	0.0024110029150817
4O6C_E	0.0024135159710697
2DUC_A	0.0024138882465218
4EP0_H	0.0024139239934406
3ZQP_I	0.0024147296671878
6M2N_A	0.0024171064651823
5UDD_G	0.0024203276048311
7CHH_C	0.0024203311588417
4EP0_L	0.0024209823444687
1B0R_A	0.0024232903501982
4OLZ_G	0.0024242424190119
5REJ_A	0.0024247938708467
5XJ0_B	0.0024250104225257
5TIL_D	0.0024269790955829
5XOR_B	0.0024271622309169
6WTT_A	0.0024307461267033
5N5O_A	0.0024307727855435
3MRF_A	0.0024315257273708
4WA1_C	0.0024326800698757
4O6C_A	0.0024327153778562
4HSI_C	0.0024331267206327
1T0N_A	0.0024343552214612
2VLR_A	0.0024348933073413
6YFI_B	0.0024349162425368
3TGS_A	0.0024379207159798
7KJ4_A	0.0024385149876536
7D47_A	0.0024385700453654
6VJV_B	0.0024388290687553
4WSR_A	0.0024403196663455
2FE8_C	0.0024405274088117
1P8L_A	0.0024411566394244
5NMH_A	0.0024415567594564
6WRH_A	0.002441603094337
4EP0_B	0.0024423027621304
6GOV_E	0.0024427088258809
5D2N_A	0.0024433879560549
2VJ1_A	0.0024435226910329
7KEG_A	0.0024437338077579
4O6C_B	0.0024446100163156
3P4N_D	0.0024452913936379
7C7P_A	0.0024462643497933
4WA1_E	0.0024472415120979
7AF0_A	0.0024485079223137
4ZUU_A	0.0024493833082791
3MRE_A	0.0024496145092094
3MRJ_A	0.0024500811113687
6WTM_A	0.0024515917036932
4EO2_E	0.0024524531442862
4EP0_C	0.0024530829965645
1OHG_B	0.0024533699787407
6EUV_I	0.0024542036534383
4EP0_J	0.002454261182185
5KD7_I	0.0024569134842077
4WY3_A	0.0024569151616737
4HIT_A	0.0024598083983863
3E01_A	0.0024603189004912
2UUG_D	0.0024613123351724
3NWA_B	0.0024613467493322
5MZ4_A	0.0024617264176033
1AGB_A	0.0024627818124017
7K1O_B	0.0024628822245599
6Q5U_F	0.0024631101693787
5TPN_A	0.0024632013631863
1VRU_A	0.0024638267746697
6CPO_B	0.0024647479563557
3MRM_A	0.0024648229197562
3S6P_B	0.0024653886859431
1HHI_A	0.0024656058416468
3NWF_D	0.002468129497658
1HHI_D	0.0024682155865769
7JIB_A	0.0024697802140346
6YVA_C	0.0024698740239759
7CJD_B	0.0024703594286187
1JE5_A	0.002471949000222
3MGT_G	0.0024725949626537
6WVN_A	0.0024739263339486
4WMD_B	0.0024745357172369
6ZN5_D	0.0024777782405114
5F4L_A	0.0024805341662302
2IZ9_C	0.0024828512116446
6BXP_A	0.0024832271452728
4OLU_G	0.0024855591917496
2VG7_A	0.0024856572946553
6ZOX_B	0.0024857496766822
4EP0_K	0.0024863204491202
6ZOX_C	0.0024865235954302
6ZOX_A	0.0024873073788851
7KFI_B	0.0024884966454806
3DRP_A	0.0024886340576639
3QPR_G	0.0024887236332121
6WUU_D	0.0024895501858219
5F17_C	0.0024896563476168
5VF3_P	0.002489935290491
1QVO_A	0.0024900691350631
7AY7_A	0.0024906503391456
4G1G_B	0.0024908403338926
7JKV_B	0.0024914330853746
6MYM_A	0.0024933439277853
2IZN_C	0.0024936276159703
5F9W_G	0.0024956243214645
5YR9_A	0.0024956754224698
7JIR_A	0.0024959562629908
6X47_A	0.0024984515886646
4DVV_B	0.0025005404568483
6J2G_A	0.0025014569082242
3CL4_A	0.0025022386227175
1AGD_A	0.0025023731574574
2WOM_A	0.0025031337083944
2MKR_A	0.002503324222971
4WMD_A	0.0025037548838082
6VH3_B	0.0025040515602808
4XFQ_A	0.0025070235649895
3MRH_A	0.0025103723266051
4HSI_D	0.0025104979146722
1XOV_A	0.0025111251820552
3I6K_E	0.0025133477427836
3LAK_A	0.0025134162832531
4ORO_B	0.002513481040971
2NY7_G	0.0025154076192582
3AW1_B	0.0025168085258416
5X5W_C	0.0025168429192309
4ZMJ_G	0.0025176722822905
6LYE_I	0.0025183139587513
6L70_B	0.0025204507429295
5TIL_A	0.0025213176887426
5S70_B	0.0025215367316957
6NCA_Q	0.0025215600935082
4ZUV_D	0.0025216223230038
2C50_C	0.0025219686910763
6WTK_A	0.0025223754108397
6P8N_A	0.0025232659718582
6VGY_B	0.0025276296762258
7K8Z_A	0.0025285465919318
5RFH_A	0.0025294323765268
2UGI_B	0.002530356099255
4WA1_A	0.0025306819121075
1S7R_D	0.002530980496752
7A94_B	0.0025334695722102
5HC1_A	0.0025347289528128
6NB6_A	0.0025352129010139
6Q3K_A	0.0025363396385587
5YNN_A	0.0025381899382932
5MUP_A	0.0025410371123275
1OHG_D	0.0025423348596155
1JKH_A	0.0025424642592632
5O6A_C	0.0025472649147204
2X4I_D	0.0025478188643931
1OHG_C	0.0025479459896193
5R80_A	0.0025486870007125
5WMO_A	0.002550895626239
6Q5U_D	0.0025509025050647
1ZDJ_C	0.0025513655912433
5T7G_A	0.0025516163505322
6FFA_A	0.0025517229445803
7KEB_B	0.0025539286697051
4CKE_D	0.0025556579302551
3TBT_D	0.0025558256252447
6RRT_D	0.0025566843239994
7KHP_A	0.0025572357047306
2BE2_A	0.0025578936010186
6RRT_C	0.0025605719688298
5N11_B	0.0025613147948149
6Z3Q_D	0.0025629663813444
6UT1_A	0.002566941609163
5D2N_H	0.0025703069923278
3SAQ_B	0.0025726506803204
6EWA_E	0.0025760949199765
5RFO_A	0.0025778007478673
7JZ0_A	0.0025796209969894
6WJT_A	0.0025799446649084
2HJK_A	0.0025800886497619
6KDN_A	0.0025802407963673
5C5N_A	0.0025808521512939
1S7V_D	0.0025815255509625
5JIL_A	0.0025834635176316
1HHJ_A	0.0025837706882222
5S72_B	0.0025847016828161
2BNY_A	0.0025864596679818
4EO2_C	0.0025881777169319
4TWY_A	0.0025886095457117
7DK4_A	0.0025895158504903
3QLH_A	0.0025899735435367
3GIV_D	0.0025901605831822
2FT1_E	0.0025908378781485
7K9P_A	0.0025908584143156
6VH2_B	0.0025913973148025
5Y0W_A	0.0025929514770807
1HHG_A	0.0025930298661177
4CCF_C	0.002596927117841
5C6B_F	0.0025981949009324
3SPE_B	0.0025985820730727
6GL1_G	0.0025996274298862
7D1M_B	0.0026017432319187
3AM8_A	0.0026064795942491
7JZ0_C	0.002608157425755
6ZJM_C	0.0026081833922165
5YRA_A	0.0026090210572302
2YPK_A	0.0026115649041794
7KEG_B	0.0026130114640112
5KD7_F	0.0026132291115308
2YNB_B	0.0026141044210435
6LKX_A	0.0026148216263139
3X13_A	0.0026155012840334
6BXQ_B	0.0026167111683496
5RE6_A	0.0026182726587099
6BJ3_A	0.0026192926532767
3TBV_A	0.0026194891355029
5X5V_A	0.0026204898687043
1QLF_A	0.0026205567885134
7JZN_C	0.0026208659558502
3JB5_B	0.0026210162555633
7KDH_A	0.0026227410616988
6PCX_A	0.0026229194352355
6ZP1_B	0.0026236438535419
6ZP1_C	0.0026249827825668
6ZP1_A	0.0026259832952327
5XL2_A	0.002628858059727
4PGD_A	0.0026313527192751
5KD7_A	0.0026337198189713
2X4N_A	0.0026353693258551
3REW_D	0.0026379359141465
1Q2W_A	0.0026385287009014
4LYL_B	0.0026388256476959
7K8W_B	0.0026401174611367
6H6D_A	0.0026407967729434
1S7R_A	0.0026409647177062
6WLC_B	0.0026412661243877
3O9Q_B	0.0026425396166638
2NYZ_A	0.0026431103582879
6DC5_G	0.0026448653047954
4WUR_A	0.0026451710651689
6ZHD_C	0.0026453353487594
6X4I_A	0.0026468627088144
5TE4_G	0.00264723296463
3FZ2_A	0.0026489482066175
4S1K_A	0.002650548572488
2GGV_A	0.002656619929591
6WPS_E	0.0026574601548642
6WPS_A	0.0026581918114399
6WPS_B	0.0026588910496504
2AXG_A	0.0026593023354429
7AGA_A	0.0026605980449787
6WZY_A	0.0026610813370406
4LD8_A	0.0026622268276288
2QUX_M	0.0026640656874263
3REW_A	0.002664149146811
1S7Q_A	0.0026654810515283
3ILD_A	0.0026668228436876
1OHF_C	0.002669051909806
4TWW_B	0.0026692413184196
4G9F_A	0.0026697495663174
2JJL_A	0.0026698333532269
6VSB_C	0.0026708505363344
5UWE_G	0.0026714299582822
3SND_A	0.002671809219776
7KJ5_A	0.0026749820714239
4MMS_F	0.002675906280923
4OR6_A	0.0026768575894284
2BSR_A	0.0026771823235892
3D23_C	0.0026775737992148
6UJY_A	0.0026795515049008
4DVV_A	0.0026813251941301
4C7W_B	0.0026828790638264
3I27_C	0.0026835828337941
3I26_C	0.0026865425479003
2YGC_C	0.0026870307114215
3JBC_4	0.0026877292689641
3E6H_A	0.0026927471203481
6D8W_A	0.0026930651051572
4NT6_A	0.0026936143088591
6Q5U_B	0.0026941767144955
6XKL_A	0.0026949192796294
4WSR_C	0.002699873301839
5JIF_A	0.0027005777431432
3NJQ_B	0.0027021471155462
4CB7_B	0.0027032583583109
6PPB_k	0.0027033690974087
6IVC_E	0.0027077804149824
6J2E_A	0.0027082530863619
6VKC_F	0.0027093852796849
6AX7_B	0.0027098217550831
4HIY_A	0.0027123259757662
5F4U_A	0.0027194427479929
6ONE_A	0.0027208763485684
4I2P_A	0.0027223018429712
7JZN_A	0.0027223288786284
1RTJ_A	0.0027229086905316
1RJY_D	0.0027259687469393
2ZHX_D	0.0027314409292293
5UTY_G	0.0027344991467813
7JWY_C	0.0027362685599831
6IEK_D	0.0027375654313321
2FT1_D	0.002737765433441
5ND1_A	0.0027382018726653
1UJ1_A	0.0027383667791774
6WKQ_C	0.0027388080039168
2AV7_D	0.0027395975652189
5HGB_J	0.0027398281789784
5JHD_F	0.0027415453185637
2FWO_A	0.0027420078245049
4WSR_B	0.0027428034841449
3QPR_F	0.0027432113163878
6ZHD_A	0.0027439680975785
6NB6_B	0.0027442569417597
3M3S_B	0.0027469720747683
1HXY_D	0.002748864891489
6AX6_A	0.0027498049969676
3TBY_J	0.0027513534546931
7JP1_A	0.0027516129715241
6EUV_C	0.0027519680280979
6AN2_A	0.0027537878535017
6OE4_A	0.002755614145788
4ZUT_A	0.0027559147495876
1FNW_G	0.0027569968196671
7DK4_B	0.0027572244672513
4YLU_D	0.0027591349045643
4RWS_C	0.002762891304046
6XHM_A	0.002764482068412
3HI1_J	0.0027657875281071
1FNV_B	0.002767561152574
3E9S_A	0.0027682647033811
5UU5_G	0.0027694675397685
4RF0_A	0.002770931973958
7KE9_A	0.0027717672158154
1ZBA_4	0.0027723896814096
4RZ8_B	0.0027734347708347
7C2Q_B	0.0027739979678881
1Z7Z_2	0.0027761896315525
6ZRU_A	0.0027791723422565
4QBB_B	0.0027800524782588
6VSB_B	0.002782972267146
1RK0_A	0.0027857126919252
3KZ4_C	0.0027858861033951
4F5X_C	0.0027858861033951
5RFF_A	0.0027870993390784
6MXU_A	0.0027880936912057
6WRZ_A	0.0027885774479077
3MEG_A	0.0027889706297979
5V5L_C	0.0027904061104746
2GJI_A	0.0027910832646987
4D61_i	0.0027911765559251
5NMK_A	0.0027956585068979
4DKP_A	0.0027971182771548
2AK4_K	0.0027977332819802
4CCF_E	0.0027979093270269
5WB0_F	0.0028008531820202
1HHG_D	0.0028034012641864
4RFN_A	0.0028051797874139
1HB9_C	0.0028078073285618
3LP0_A	0.0028081955885703
1HB9_L	0.002808269171816
1HB9_F	0.0028085912431188
1HX6_C	0.0028090489207597
7KEH_A	0.0028093204314252
1HB9_I	0.0028093502549112
1HB5_I	0.0028094310608898
1HB5_C	0.0028097866062539
4WME_A	0.0028103311678065
1HB5_F	0.0028104290851595
3JCL_C	0.0028106071901308
3JCL_A	0.0028106313239675
3JCL_B	0.0028106346941853
4DVW_B	0.0028108009536537
3EAJ_B	0.0028112333472662
6XB2_A	0.0028112679112716
5FB4_A	0.0028126966860614
6A4K_C	0.0028137403041139
6PD3_A	0.0028148905955581
2Q6G_A	0.0028157942035399
2OPP_A	0.0028160857772359
3ZFE_A	0.0028198442973931
4C10_A	0.0028210358819242
6U7H_C	0.0028211589751532
3QUK_A	0.0028212813197016
6U7H_A	0.002821333956631
6U7H_B	0.0028213473700995
7JOY_B	0.0028219800356021
6LYV_F	0.0028233162203988
1T0N_D	0.0028263677747971
2IZM_B	0.0028273538536679
1FNW_B	0.0028317754769486
4OWR_C	0.0028323964915222
6LYV_N	0.0028332702712909
5RFG_A	0.0028342907688542
5RFY_A	0.0028346515485865
4WA1_B	0.0028385392680673
6ZDG_A	0.0028390029252017
6J2F_A	0.0028402242496064
5BUH_A	0.0028409916770701
6ZDG_D	0.0028414843035674
3F9E_A	0.0028417331251163
6XCJ_G	0.0028418858479247
3SNB_A	0.0028424987598843
6ZDG_E	0.0028435010533424
6WQ3_A	0.0028461606940853
6OSR_C	0.0028463539417239
6Z97_A	0.0028470103063738
6NCA_D	0.002847164862989
4X2Z_A	0.0028475824302282
5C4W_D	0.0028480404704391
6NM6_G	0.0028483536183425
5H94_A	0.0028489003847616
4CCF_F	0.00284904438616
7ANS_A	0.0028497057268973
4HI3_B	0.0028499906458938
1WBZ_A	0.0028500737220621
5F17_E	0.0028504055030128
6P2F_A	0.0028508567593127
6NU0_A	0.0028523499367064
4WA2_B	0.0028530835940487
5K9O_I	0.0028548946633711
3IS9_A	0.0028551733863528
3LAN_A	0.0028562727049853
6OUS_D	0.0028621833693315
2VRS_A	0.0028622969444437
5S6X_B	0.0028623915917185
6UIT_A	0.0028626448226433
6Q5U_H	0.0028650979809965
3E91_B	0.0028655098365533
6H6D_D	0.0028660146748873
6BCK_G	0.0028668985145292
6OX7_A	0.0028675076697663
5UDD_I	0.0028707021548363
1T1W_A	0.0028713374363701
4WA1_F	0.0028733046020723
4WA1_D	0.002875520770257
6AX6_B	0.002876300946901
5DS6_E	0.0028769938567501
5LM7_J	0.0028771684183035
1AGF_A	0.0028775219097319
1P30_A	0.0028775767450249
2C0N_A	0.0028777514079019
6IKA_A	0.0028781934069563
6E5P_E	0.0028787615362152
1FRS_B	0.0028788070124693
6E5P_A	0.002879384738525
3KWW_A	0.0028799500240979
6E5P_C	0.0028803131945566
5FYL_G	0.0028805619203222
3TBT_A	0.0028833929401147
5FPT_A	0.0028852929092542
6C22_B	0.0028862551651561
4YOI_A	0.002886652989076
1RJY_A	0.0028933490917075
4HS3_A	0.0028934967383123
3JBF_4	0.0028937929922759
4K7F_A	0.0028945657745132
5NER_1	0.002895937307486
6XQT_A	0.0028971778198153
6NPR_C	0.0028977831352126
2Z9G_A	0.0028999722327026
6X4A_A	0.0029020703495703
6BM8_A	0.0029022025542613
4WSS_B	0.002903619806887
2QUD_A	0.0029048186360264
5RGQ_A	0.0029059635670834
5TEZ_A	0.0029076659111768
6CQR_G	0.0029078480338306
6IEX_A	0.0029083824880409
5HC1_B	0.0029086087344853
1RT1_A	0.00290946521977
5EA8_F	0.0029096846152803
6W52_B	0.0029137441747194
5UU5_D	0.0029143928584285
2A1K_A	0.0029157820112433
6YNQ_A	0.0029173706686174
6VWW_B	0.0029175628435788
[truncated: 39,634 more rows]
