# Supplementary material for: Identifying and profiling structural similarities between Spike of SARS-CoV-2 and other viral or host proteins with Machaon
Source: Commun Biol. 2023 Jul 19;6:752. doi: 10.1038/s42003-023-05076-7 (PMC10356814; doi:10.1038/s42003-023-05076-7)
Supplement: Supplementary file 6 — Supplementary Data 3 [file 42003_2023_5076_MOESM6_ESM.zip › 7T9K_A_whole/metrics/7T9K_A_w-rdist.csv]

structureId	w-rdist
7T9K_A	0.0
7K8U_C	0.0493477384534115
7CHH_A	0.0620354647392485
7KJ4_B	0.0825106562541296
7T9K_B	0.0915655443457079
7K8Y_E	0.1013164807132917
6XCM_B	0.1041462873579003
6XCN_E	0.1165604750473522
6XCN_C	0.1165623486957355
6XCN_A	0.1165643945252944
6XCM_C	0.1237239196787007
7KJ3_B	0.1294073423796694
7KJ4_C	0.1340480790651465
7JZN_B	0.1368192623772085
6XM0_B	0.146111954565815
7K4N_B	0.1507728345811764
7K4N_E	0.1507785724845639
7K4N_A	0.1507789483734253
6XM3_B	0.1523309737201713
7JZL_B	0.1540987014350592
7K8U_B	0.1570212893620027
6ZP7_A	0.1570890309879524
7KJ2_B	0.1590614602998931
7KJ3_A	0.1637709908301681
7KJ5_B	0.1720282631610109
7JZL_C	0.1774867412364167
6NB7_B	0.1799757898241243
6XM4_B	0.1820389818677483
7KJ4_A	0.1880707225620603
7JVC_A	0.1947990892565568
7JVC_B	0.1948031586822562
7JVC_E	0.194803396244511
7CAI_B	0.1986902045844977
6NB7_A	0.2021548346114093
7KL9_A	0.2037196194600376
7CAK_C	0.2128827365966714
7CAK_A	0.213040613594032
7CAK_B	0.213209379829281
6NB6_B	0.2177976880669384
7DCC_K	0.2282301684598007
6Z97_B	0.2450919178134816
7DK6_B	0.2454364724808629
7K8T_B	0.2477486669543335
7A29_B	0.2507200292383708
7DK6_A	0.2521758457870183
7CT5_C	0.2529300077586032
7CT5_A	0.2555444753382455
7CT5_B	0.2615009962494763
6NB7_C	0.2718114687430905
7DK7_B	0.2733672243650668
7JWB_B	0.2743391964665252
7DDN_C	0.2746487488895759
7DK4_A	0.2782437070706951
7KL9_C	0.2785440880764357
7DK7_A	0.2838268728310759
5X5F_C	0.2859014388338571
7CAI_A	0.2868020338319461
7DK4_B	0.2868246082857391
7DCX_C	0.2894283434374524
7K8X_C	0.2913736608879347
7DCX_K	0.291848202303858
7A29_A	0.2929117007125804
7DD8_C	0.2939059141040837
7A25_A	0.2949600213867674
6ZXN_A	0.2971033147603261
6CRX_B	0.3021605429778976
6ZP5_A	0.3023969795318876
7DCC_E	0.30353120679077
6Z43_A	0.3043886305643462
6CS1_B	0.3064747985894472
6ZHD_A	0.3087584660329888
6CS2_B	0.3116986592818587
7DCC_I	0.3191087609486309
6CRX_A	0.324075366811196
6CS1_A	0.3294704528122921
7DD2_K	0.3303921102856439
7K8Y_D	0.3476527508940594
6NB6_C	0.3479497479392427
7C2L_A	0.3502632285394614
5X5C_A	0.357566124589233
5X59_A	0.3577102382732484
5X59_B	0.3577105704023922
5X59_C	0.3577153416587814
6ZDH_A	0.3696178569673791
7JZN_C	0.3724756475979477
5X5C_C	0.3800224902962605
7DD2_C	0.3844455696691059
6ZDH_C	0.3901658505196363
7JW0_A	0.3916406647294377
7JW0_B	0.3917641913738342
7JW0_E	0.3917642775806949
6ZDH_B	0.3933443435839409
7V7Q_A	0.4024975213761158
6ACK_C	0.4105801449633303
6ACJ_C	0.4108637526155503
6ZGG_C	0.4212897365786009
7DK5_A	0.4275393555158955
6ZGG_A	0.431088559085308
6OHW_A	0.4313768127830457
6OHW_C	0.4313775136582531
6OHW_B	0.4313783958518054
7JV4_B	0.4314629973022109
7A96_B	0.4325834770764204
6NZK_B	0.4393772129176413
6NZK_A	0.4393790920477498
6NZK_C	0.4393805429796098
7A94_C	0.454805653057845
7A96_C	0.4553237446359242
7A95_B	0.457178011542929
6ZGI_C	0.4596026724200249
6ZGI_A	0.4596070010468548
6ZGI_B	0.4596120809414954
7A93_C	0.4596658825970659
7A97_C	0.4620721864875017
7A94_B	0.4627216419900612
6ZGG_B	0.4714095821515095
7DK5_C	0.4721967347755565
6XKL_A	0.4756094401242043
6CRW_B	0.4798094918767955
6CRZ_B	0.483109914380385
6CS0_B	0.483109914380385
6ZGE_C	0.4918226810598578
6ZGE_B	0.491822748828824
6ZGE_A	0.4918228980844487
6ACD_C	0.4922582016230391
7JWB_C	0.4940478991012614
7A93_B	0.5086190580876897
7A93_A	0.5095490811604502
7DCX_D	0.5206205684021098
7A95_C	0.523653961919153
7V7Q_C	0.5242430656534118
7K8V_B	0.5368066877852722
7A94_A	0.5404838355224726
7A95_A	0.5461955319195652
6ACG_C	0.5468349059336325
7V7Q_B	0.5482820637704311
7A96_A	0.5505358881182432
6NB3_C	0.5553141249350912
7CN9_A	0.5594807186278751
6NB4_A	0.5607670610686196
6NB3_A	0.5620616924788715
7C2L_C	0.5679052464123417
6JX7_A	0.5679296424928271
6JX7_C	0.56793043827397
6JX7_B	0.5679306455070228
6VYB_B	0.5710209056670519
6ZXN_C	0.5713159881337044
7DDN_A	0.5727825361705507
7A25_C	0.5764604785447944
7DK7_C	0.5774837702540316
7A29_C	0.5805018633373893
7C2L_B	0.5820378305056224
6XF6_B	0.5829801514577595
7BYR_A	0.5870466367251341
6XM5_C	0.5874787323004297
7DD2_D	0.5880709904112886
7AD1_B	0.5882553235536987
6XM0_C	0.5899309668192498
7A98_C	0.5925046268800634
7A98_A	0.5925049022233895
7A98_B	0.5925052392566887
6ZB5_A	0.5925286746723377
6ZB5_C	0.5925306564402559
6ZB5_B	0.5925364355190075
7DDN_B	0.5935677458948316
7A97_B	0.5939021404445768
7JJI_C	0.5955223875489024
7JJI_A	0.595522951867874
7JJI_B	0.5955235835152826
7KDH_B	0.5970333589495852
6ZTZ_O	0.597242862824207
6X2B_C	0.5973231122682976
7A25_B	0.5977899227459469
6ZXN_B	0.6000662526019561
7DK5_B	0.6006199852015142
6ZGF_A	0.6031395903367095
6ZGF_C	0.6031405267649358
6ZGF_B	0.6031412459248479
6ZB4_C	0.6051490931435868
7KKL_D	0.606885290037635
7KKL_C	0.6069150170649855
7KKL_A	0.607045837606668
6X2A_B	0.6081123684352616
6X2B_B	0.6091016034107557
6ZB4_A	0.609217894765561
7A97_A	0.6137214982092973
6XM5_B	0.6142970048435785
6ZB4_B	0.6167280267799026
7KDJ_B	0.6171595431226741
7JWB_A	0.6184521349198898
6XF8_A	0.6184579735360741
6WPT_B	0.6187012353599777
6XM4_C	0.6202283809169948
6W2E_N	0.6234833635543754
5ZVS_J	0.6250362132152494
5ZVS_F	0.6256211552142047
6XM3_C	0.6256687836757042
5ZVS_D	0.625986432810776
5ZVS_B	0.6260254302832393
7K8W_B	0.6276455686249944
6W2D_N	0.6277882276032789
7JWY_A	0.6288909795487319
7JWY_C	0.629669825199095
5ZVS_H	0.6310394401333496
7K8Z_B	0.6329137728652152
7JWY_B	0.6332320046996859
6VSB_A	0.6350904708921333
6NB6_A	0.6370192785049535
6XLU_A	0.637026513068337
6XLU_C	0.6383945299604732
6XLU_B	0.6429070656734498
5ZVT_Y	0.6441551960160239
3IYL_Y	0.6441551960160239
6CRX_C	0.6457717693601537
6CS1_C	0.6459820510262776
6XEY_C	0.6476323632047486
6CRW_A	0.648041375246541
6XEY_A	0.6499492406774197
6CRZ_A	0.6507453016435114
6CS0_A	0.6507453016435114
7KE9_B	0.6525182260769503
6XM0_A	0.652900741002835
7K8S_B	0.6532011135251121
6XEY_B	0.6539399875419393
6XM3_A	0.6552783677599391
6PPB_W	0.6555623109373274
6XM4_A	0.6577753958225772
6ODM_W	0.6578135636505348
6PPD_W	0.6583431399483918
6PPH_W	0.6619311680752206
6ZP0_A	0.6632376169783117
6ZP0_C	0.6632389377122128
6ZP0_B	0.663239144594324
6Q05_B	0.6638424281238391
6Q05_A	0.6638445491714395
6Q05_C	0.6638450466908298
6Q04_C	0.663875969357349
6Q07_C	0.6638762853766804
6Q04_A	0.6638762896239243
6Q04_B	0.6638766596945412
6Q07_B	0.6638767086953553
6Q07_A	0.663876947560505
6Q06_A	0.6638774229810502
6Q06_B	0.6638774334333712
6Q06_C	0.6638778704443644
7K8Y_B	0.6651532954754926
6W2E_K	0.6680274416148069
7K8X_B	0.6685029249398489
6XM5_A	0.6694020167360789
6W2D_K	0.6695527561909299
7KKK_E	0.6704904214378294
7KKK_C	0.6705488347996483
7KKK_A	0.6705984860157702
6VXXp_A	0.6706585091296086
7K8S_C	0.6708631899485498
7BYR_B	0.6709496581722669
7KDL_B	0.6716294128733129
7KEA_B	0.6725654910174204
6XF5_A	0.6745154283349831
7DD8_D	0.6745952009259661
6ODM_T	0.6749393875461308
7K8X_A	0.6751409967882563
6VXXp_B	0.6754867632268097
6VXXp_C	0.675627204343242
7DD8_E	0.6763268928595983
6PPB_T	0.6764957798524982
7CHH_C	0.6770101275596143
6XF5_B	0.677136625589752
6XF5_C	0.6776943183650516
6PPH_T	0.6802402629311964
6PPD_T	0.681970530112553
6VSJ_B	0.6858013122613493
6VSJ_C	0.6858015236238371
6VSJ_A	0.6858034097889169
7K8S_A	0.6871226928487302
6CRW_C	0.6875592188528438
6CRZ_C	0.688639774619648
6CS0_C	0.688639774619648
7CAI_C	0.691107651686115
7K8U_A	0.6911080595482948
7K8T_C	0.6915681839325997
6ACD_B	0.6928584351392924
6ZP1_B	0.6980636482812709
6ZP1_A	0.6980647229783794
6ZP1_C	0.6980649567053654
5FOB_B	0.7017381834435381
6ACD_A	0.7021635272852668
6ACC_C	0.7045430823049791
6ACC_B	0.704565193574297
6ACC_A	0.7045693213339135
6ACG_B	0.7061977358188106
7KEC_B	0.707186700858625
7K8T_A	0.707635371863307
7DK4_C	0.708290877357621
6Z97_C	0.7134715100318918
6ACG_A	0.7137223755092277
6W2D_P	0.7139662541027378
6XF6_C	0.7147648067495553
7DK6_C	0.7151171951184667
7JZL_A	0.7167672342823814
7CHH_B	0.7185785969069829
7CN9_C	0.7187110237614311
6W2D_J	0.7198185131384967
6ZOY_C	0.7230991797496822
6ZOY_A	0.7230993101363311
6ZOY_B	0.7231013699425451
6XF6_A	0.7231170048934538
7K43_A	0.7232412614784
7K43_E	0.7232415369651535
7K43_B	0.7232417869254746
5X5B_A	0.7238993124668688
6ZP2_B	0.7265201104794025
6ZP2_C	0.7265210307174366
6ZP2_A	0.7265210566480151
6Z43_B	0.726716556428406
6ACJ_B	0.7278424522671356
6ZHD_B	0.7278839253295191
6Z97_A	0.7305158524652078
7K90_A	0.7306852769504609
7K90_B	0.7307578619992645
7K90_C	0.7307860826860677
6XKL_B	0.7318433097897463
6ACJ_A	0.7325102077572659
6XKL_C	0.7325902515101953
7DDD_B	0.7423697622541018
7DDD_A	0.7424167483096804
7DDD_C	0.7424715844740601
6ACK_B	0.7433513061925111
7A4N_C	0.7435048136770416
6Z43_C	0.7445351974020783
7A4N_B	0.7445758933660961
7A4N_A	0.7446562745397914
5X5F_A	0.7481758001373442
6ZHD_C	0.7485395157649666
6ACK_A	0.749603245402917
7KL9_B	0.7533790535565867
7JZN_A	0.754041016763717
5X5F_B	0.7580479689793918
5X5C_B	0.7590062307373076
6ZOX_B	0.7601446473938819
6ZOX_A	0.7601453636402422
6ZOX_C	0.7601463239584805
7K8W_A	0.7613904706644308
7BQX_W	0.7626437538662004
7BR7_S	0.7641877445429958
7BR7_W	0.7659854342968726
6W2E_J	0.7664713315400278
5XLR_C	0.7673195561248943
5XLR_A	0.76731970124625
5XLR_B	0.7673200151586952
7K8W_G	0.7684307943420683
6X6P_B	0.7689060221984639
6X6P_A	0.768907158719476
6X6P_C	0.7689075780127079
7BR8_W	0.7704422932517403
6ODM_S	0.7748068041271987
7BR8_S	0.7759956219427092
1UF2_B	0.7803849526637108
6CV0_A	0.7818360991787461
6CV0_B	0.7818380014650252
6CV0_C	0.7818385407836215
7JV4_A	0.7818938517181626
7CN9_B	0.7822204283753873
6PPD_S	0.7830332919671465
6PPH_S	0.7840199388051581
6PPB_S	0.7841452823348193
7JV6_E	0.7842551906721613
7JV6_A	0.7842552396861764
7JV6_B	0.7842561389023365
7BYR_C	0.7876815796833109
6ZOZ_A	0.7889455430853893
6ZOZ_C	0.7889456974402327
6ZOZ_B	0.7889470419419107
2HYE_C	0.7910592438270758
2CSE_U	0.7926023994830627
1EJ6_A	0.7934537237800878
7KEB_B	0.7944334956208778
6PPH_4	0.7946087764312673
6PPD_X	0.7954812846225636
6PPH_X	0.7964258845589415
6W2D_O	0.7977798831279536
6PPD_4	0.7978509763425353
7K8Z_C	0.7999478053622476
6XCM_A	0.8016372769724132
6VSB_B	0.8027007337486486
7BR7_l	0.804437239424659
7JV4_C	0.8049666587138509
6VSB_C	0.8059834831180543
6X29_C	0.8061800162422352
6X29_A	0.8061816089741054
6X29_B	0.8061826369661405
7KJ2_A	0.811914084835465
7KE6_C	0.8119379828759934
6VXX_B	0.8145760736648991
6VXX_A	0.814577206217162
6VXX_C	0.814577460094945
6X79_B	0.8147897191177105
6X79_A	0.8148034344137299
6X79_C	0.8148075088019923
7BR8_l	0.8148742918647413
6IAC_E	0.8161595206002114
4W8F_A	0.8170751026901479
6VYB_A	0.8178342156176479
7KJ5_C	0.818518776519892
7KJ5_A	0.8188390301479961
7KE6_A	0.8192229241537843
4W8F_B	0.8196860653640204
7KDI_A	0.8203335638219045
7KDG_A	0.8215970583836509
3IYL_W	0.8217377937680622
5ZVT_W	0.8217377937680622
7KDG_C	0.8217899748356954
6VYB_C	0.8224788330684337
7KDJ_A	0.8228748232857802
6X2C_B	0.822975678665967
6X2C_A	0.8229883690856784
6X2C_C	0.8230129634469036
7KDG_B	0.8230714271961788
7KDI_B	0.8233870004954522
7KJ2_C	0.823753326857371
7KE8_A	0.8240751610829088
7KJ3_C	0.8242453041987016
6QPF_D	0.824557255746805
2R03_A	0.8249596332757788
7K8V_A	0.8254412936953832
6QPF_J	0.8256794199999391
3FVC_A	0.8266491248723488
1UF2_A	0.8267361465990687
6SUQ_A	0.8274283024181792
6QPF_G	0.828453521097287
3NWF_B	0.8286125750179201
5X58_C	0.8286431247014657
7KDJ_C	0.8286669818576202
5X58_B	0.8293515845792203
5X58_A	0.829386956444812
7KDH_C	0.8312303933131955
6KUV_A	0.8313932406807153
3NWD_D	0.8316825242165733
6X2A_A	0.8320947265796164
7KE8_B	0.8322160821117125
6RFL_I	0.832721025167177
2R05_A	0.8332320065575562
3NWD_C	0.8333464793529524
7KE6_B	0.8333735110242874
5X5B_B	0.833491884105114
5X5B_C	0.8334931592112863
7KDH_A	0.8334948515072128
5HX2_H	0.8335289591633407
3NWD_A	0.8343107793839433
6RR7_A	0.8348205795894607
6QCT_A	0.8349800909534075
7KDI_C	0.8350641755455775
2R02_A	0.8359397316246124
7K8V_C	0.8364100255064456
2XS8_A	0.8364830979961149
6X2B_A	0.8369287774070022
7AD1_A	0.8370248515856608
4HSI_B	0.837145654691603
2XS1_A	0.8373466692162361
7K8Z_A	0.8383679386456988
3NWA_C	0.8384647972129001
6QPF_A	0.8385103676492863
3NWF_D	0.838567538749181
3NWA_A	0.8387022299780152
4HSI_D	0.8393602850487513
4OJ6_A	0.8394165274092658
5W6H_C	0.8394262924023372
3NWF_A	0.8394279001140719
3NWA_D	0.8396984738293785
4OJ5_A	0.8398754156971417
6QCS_A	0.8400586138935282
5W6H_B	0.840087151664541
4OJL_A	0.8401261798739407
4OJO_A	0.8402102977466979
3NWA_B	0.8403223060020717
4OJP_A	0.840340953926962
4HSI_C	0.8409044732203672
6CGV_Q	0.8411426343677703
7AD1_C	0.8417945424333424
4L1R_A	0.8419494464196937
3NWF_C	0.841970974421119
4L1R_B	0.8420853372504856
4HSI_A	0.842528303595074
3NW8_D	0.842595331470755
6QPG_G	0.8437633001578555
3NW8_C	0.8443969461064706
6FHI_A	0.844765911117794
4OJ6_B	0.8449692092350725
7KDK_B	0.8450641373353788
4OJO_B	0.8451894857253834
6QCX_A	0.845309357516099
7KDK_C	0.845340337997898
4OJL_B	0.8453551422429062
5W6H_A	0.8453750785997937
3NW8_A	0.845398305620134
6QCW_A	0.8461494958112316
7KDK_A	0.8463062153183097
7KE9_A	0.8463741293801558
5MSG_A	0.846382654908877
5FMZ_D	0.8465716712301854
6FHH_A	0.8465744623347088
3NWD_B	0.8470450200004029
3NW8_B	0.8470893182178478
4OJL_C	0.8476583830184051
4OJ6_C	0.8476823138526564
4OJO_C	0.8476955475147379
7KE9_C	0.8481627086607229
4OJ5_B	0.8482714211103195
4OJP_B	0.8486349000411609
7KE4_A	0.8490239425531237
6EVJ_D	0.8492037654367479
6EVJ_A	0.8492873062495556
5M3J_A	0.84934185199666
6QCV_A	0.8496255041563183
6X2A_C	0.8496411592749789
7BQX_S	0.8497776067830147
4WSA_A	0.8503858374532483
6F5O_A	0.8503859763706685
6KLH_C	0.8505356349135922
6QPG_D	0.85061158781261
6KLH_A	0.8506709289535781
7KE8_C	0.8519434724033467
7KEC_A	0.852582781125208
5FMZ_A	0.8528368987688146
6QPG_J	0.8529853991143761
4OJP_C	0.8540167327484904
6T0N_A	0.8542615476230906
5M3H_A	0.8549708285102064
6T0U_A	0.8552420251601807
4WSB_A	0.8557262127028659
6T0V_A	0.8558182719118405
7BR7_x	0.8562235495724557
4OJ5_C	0.8564357274261477
6T0S_A	0.8564991023083224
6IXA_B	0.8566345809866918
6IXA_A	0.8566345823821098
6IXA_C	0.8566347577611739
6EVK_A	0.8566839907744117
7KE4_B	0.8581655693279586
6TW1_A	0.8581806705898455
6T0R_A	0.8582807015624149
6SZV_A	0.8582910197807503
6SZU_A	0.8585514895608988
3SUC_A	0.8592763684949983
7KDL_A	0.8594848799604201
6WPT_C	0.8599441338132098
6QPG_A	0.8607886056499678
7KDL_C	0.8609720087170991
4WRT_A	0.8613714736337486
4BOM_A	0.8626764395397628
6QNW_J	0.8628535246250162
2GUM_B	0.8631813557385656
4BOM_C	0.8632958600849086
7KEA_A	0.8635081120399757
6QNW_D	0.8635392399609119
2GUM_C	0.8644833624591644
7BR8_x	0.8646188534906317
7KE4_C	0.8654699030953896
4BOM_B	0.8662301601246136
2GUM_A	0.8685611959822461
6ZP5_B	0.8701916031854366
5YS6_A	0.8703641324075468
6KV5_A	0.8707397223943485
6ZP7_B	0.8709261481417127
6ESC_A	0.8715699574150947
3JCL_B	0.8717665271794097
3JCL_C	0.871766632745236
3JCL_A	0.8717670559010444
6ZOW_C	0.8719311752813799
6KUT_A	0.8725023929822175
6QNW_G	0.8725756402216567
6WPS_A	0.8729391880490256
6WPS_E	0.872939295669876
6WPS_B	0.8729400433223409
6NW9_B	0.8737243352789434
6NW9_A	0.8743740357376202
5W6F_B	0.8757744597171928
5W6F_A	0.8760507243494953
6QNW_A	0.8764473551418483
7KE7_A	0.8768002756102411
5SZS_C	0.877030581855663
5SZS_A	0.8770307179866828
5SZS_B	0.8770310996851652
6XZQ_A	0.8779166866394651
3J6Q_B	0.8785308169966851
3J6Q_A	0.8785566493838743
3J6Q_D	0.878612004937609
3J6Q_E	0.8786129146079908
3J6Q_C	0.8786166917115161
5MBV_B	0.8786227460971926
6NW9_C	0.8789388013190255
7KE7_C	0.8790393276795025
6VLK_A	0.8791852394053018
7KEA_C	0.8796704435543947
3J17_A	0.879805195650218
5W6F_C	0.8807542071079135
6VLK_B	0.8814311278374012
6ZP7_C	0.8855138824051341
6WPT_A	0.8862323696707162
6ZP5_C	0.8875841903935353
6W2E_O	0.8882733002350398
5Z58_A	0.8893457215920626
7KE7_B	0.8897489750632157
6VN1_B	0.8912270335260367
6VN1_A	0.8912297920210139
6VN1_C	0.8912301502300928
6ZOW_B	0.8939252557149389
6PPB_X	0.896573810996614
7KEC_C	0.898068798354779
5EFV_B	0.8993525694420567
5Z58_D	0.8996100840409673
6ODM_X	0.900781978525058
5CXF_C	0.9010820021343968
5CXF_B	0.90825551971713
6U7K_C	0.9087122657773418
6U7K_A	0.9092617533079866
6U7K_B	0.909351158852452
5C6T_A	0.9096449623840966
6NB4_C	0.911650783117224
7KEB_C	0.912852446357596
5I08_A	0.914449831217248
5I08_C	0.9144502529210252
5I08_B	0.9144503653043984
5D9A_D	0.9151921976040912
6NB4_B	0.9181874640850968
7KEB_A	0.9187913729727109
7BQX_T	0.920783447627398
5JSE_A	0.9213580375620428
1ZTM_C	0.9213623067471236
5JSE_B	0.9216434786009868
5JSE_C	0.9217229424449233
6IAC_D	0.9223411547132104
6NB3_B	0.9226864859165952
7BR7_T	0.9227109811823712
5D9A_J	0.9233926309166322
5D98_A	0.9234837475968272
5D9A_G	0.9237061284532468
5D98_D	0.9241187225985592
1ZTM_B	0.924219261830458
1ZTM_A	0.9255835528561808
5D9A_A	0.9260215335063164
5JSD_B	0.926928777724846
5JSD_A	0.9269559312062642
5CXF_A	0.9271974212152104
6F5P_D	0.927212373632658
5JSD_C	0.927261073736787
6F5P_A	0.9274495934135228
3J2O_D	0.9292875205726524
5JS4_B	0.9312918658645978
5JS4_C	0.9313734695955234
5JS4_A	0.9314061217764706
5MBV_C	0.9322650145426216
4QNL_A	0.9339272968373032
6GOV_X	0.9350322157302838
3MAW_B	0.9354086021191416
3MAW_A	0.9354096028285992
7BR8_T	0.9361274894598146
6BM8_A	0.9361738765179098
3WOD_D	0.9378164702855876
4HJC_A	0.9390336730040564
6R9G_C	0.9393296718314744
6Q5U_M	0.9395664677889336
5NT2_N	0.9397982585157209
5NT2_I	0.9406685589176336
5NT1_E	0.9410002459862308
5NT1_I	0.941366237464947
5NT1_A	0.9414188887515466
5XJ0_D	0.9416751020496048
5NT2_V	0.9423177858790032
5NT2_A	0.9430962833879576
6APB_A	0.9438288459409118
7BQX_x	0.944495867208614
6ZTZ_B	0.9451150692471584
6M16_A	0.945856639076376
6M16_C	0.945857066395332
6M16_B	0.9458772838709916
3RKI_C	0.9463113468478882
6JNX_C	0.9489540985557422
6APB_B	0.9494846106860348
4TN3_B	0.9497698929979508
6APB_C	0.952612962038078
6M15_C	0.9533347220831712
6M15_A	0.9533354182303512
6M15_B	0.9533549262426614
3RKI_B	0.9536829330384212
6K4Y_C	0.9544892891040652
5HX2_I	0.955920776037816
6XF8_B	0.9574489937673965
6DJY_B	0.957524206817862
5MS0_C	0.9578599872345972
4TN3_A	0.9579642040356844
3RRR_F	0.9583285211835212
3RKI_A	0.9603007204259788
3J17_C	0.9612364306075332
5GAI_Y	0.9621416652888626
4JPP_E	0.9633563665765422
5C56_A	0.964089814291432
6CXC_F	0.964238952608879
5JNX_A	0.9644670958086152
6VV5_B	0.9667015264138884
6VV5_A	0.9667022415894352
6VV5_C	0.9667027984230614
6QAJ_B	0.9677416368902628
6CXC_D	0.96794335460443
6QAJ_A	0.9689472554235417
2XZR_A	0.9690405245689072
3J17_B	0.9694032619759124
6GOV_Y	0.9697611734850742
3RRR_L	0.9702323050784452
6R9B_C	0.970444223701518
6Z8K_A	0.9715033129125556
4JPP_C	0.9716932088329108
6ZTZ_C	0.9723030898787924
3DUZ_A	0.97359576967661
6IXB_B	0.9754150287773594
6IXB_A	0.9754154909759912
6IXB_C	0.9754155955740852
6R9G_D	0.9764099063831088
3RRR_N	0.9767050103065882
3IZ3_C	0.9769259772961804
5GAI_0	0.9771315672531502
6Z6G_A	0.9774667861619152
6P18_C	0.9776348528669108
4XA6_C	0.9779805673284484
4LLG_J	0.978765625618688
6NK6_E	0.9789324032406322
4LK0_J	0.9794983079221544
7CW2_w	0.9797612983788436
7CW2_K	0.9797614838561536
7CW2_e	0.979761486684496
7CW2_z	0.9797617209929164
7CW2_N	0.9797617238103996
7CW2_E	0.9797617728213824
7CW2_t	0.9797618222322828
7CW2_H	0.9797618495196928
7CW2_n	0.979761860532278
7CW2_Q	0.9797618636052328
7CW2_q	0.9797618986025662
7CW2_k	0.9797619817831202
7CW2_b	0.9797621111573936
7CW2_B	0.9797621444340634
7CW2_h	0.9797621479053338
7CVY_B	0.9798591917464502
7CVY_G	0.9798594835030684
7CVY_Q	0.9798600103387723
7CVY_L	0.9798606293549472
4XA1_D	0.9799691619361968
6K4Y_D	0.980531041888585
6OGY_K	0.9808109873698256
1W8X_M	0.980977213785834
6CS2_A	0.9811366606984908
3IZ3_B	0.981278734672206
6CS2_C	0.9816794024661228
4LK0_I	0.9817674950999802
6NK6_H	0.9818151516624604
3RRR_D	0.9821121029687252
4LLG_D	0.9828422161164254
6NK5_E	0.9831369652420296
4LK0_D	0.9832092185054332
4LLG_L	0.984393167929839
6NK5_H	0.9845863098553096
6NK6_F	0.985752909093546
6NK6_G	0.9860910627121744
6NK5_F	0.9863679175499456
6NK5_G	0.98682070247857
3RRT_B	0.9880533337836412
3JB3_A	0.988130885759646
7CW0_E	0.9881503859830092
7CW0_B	0.988150818467241
7CW0_H	0.9881511048257348
7CW0_K	0.9881518432703448
2XC1_A	0.9883600112134652
7CVZ_K	0.988379017327498
7CVZ_E	0.9883790687148608
7CVZ_H	0.9883791524508626
7CVZ_B	0.9883798655166872
3JAY_A	0.9884484385493856
6NK7_E	0.9894401857268807
5WRG_A	0.9900441004581372
5WRG_B	0.9900454484761042
5WRG_C	0.9900463756902534
4LLG_I	0.9900952554930186
6JNX_D	0.9905383311488244
5Z58_J	0.9906311304417292
6NK7_F	0.9922204864410952
4LLG_C	0.9923229516954029
6R9B_D	0.992594240513924
3RRT_D	0.9930627716811417
7CW3_T	0.9930921122766564
7CW3_d	0.9930922412671984
7CW3_F	0.9930923632972424
7CW3_R	0.993092471798792
7CW3_P	0.993092650299222
7CW3_J	0.9930927568284054
7CW3_Z	0.9930928329669482
7CW3_H	0.993092839953807
7CW3_D	0.9930930434866873
7CW3_h	0.9930931146394912
7CW3_X	0.9930931759055456
7CW3_f	0.9930932007212012
7CW3_L	0.993093337768312
7CW3_V	0.993093359704004
7CW3_j	0.9930934014773144
7CW3_N	0.9930935047413624
7CW3_b	0.9930939430628404
7CW3_B	0.993094165155458
6NK7_G	0.9932245011041524
6NK7_H	0.9932686743394152
6DJY_C	0.9941746999261272
4LK0_C	0.9957338298551968
3J0F_K	0.9963400527893282
3JB2_A	0.9967087483455545
3RRR_H	0.9972395395689015
3J0C_K	0.998059555038764
5J3D_I	0.9980792752923848
3CNF_A	0.998289801470609
5MS0_D	0.9983943404917152
3RRT_F	0.9986932639866876
4LLG_F	0.9987510318367272
3IZ3_A	0.9988815684289962
5J3D_K	0.999207082632792
6P19_C	1.0006092411659822
3RRR_B	1.0007105045515312
1PDI_R	1.00086877961251
1PDI_I	1.000869084654601
1PDI_C	1.00086949812697
1PDI_L	1.00086949812697
1PDI_F	1.000870541647337
1PDI_O	1.000870541647337
1PDI_Q	1.0010705938810842
1PDI_H	1.0010707003057246
1PDI_N	1.001070732308037
1PDI_E	1.001070732308037
1PDI_K	1.001070989847497
1PDI_B	1.001070989847497
3J0C_E	1.0011943690027347
1PDI_M	1.0014354474393834
1PDI_D	1.0014354474393834
1PDI_A	1.0014362159676933
1PDI_J	1.0014362159676933
1PDI_G	1.001436399804374
1PDI_P	1.00143645439691
5J3D_F	1.0015273141175904
3J0F_J	1.0018483466077397
2XC1_C	1.0021521226509158
6K32_C	1.0035211150248613
6GML_A	1.0039829714044433
3J0F_L	1.004280128685786
2YEW_L	1.0046759076667582
6CXC_B	1.0048289169825622
3J0C_B	1.0048472312803751
3J0F_I	1.0048951024080508
2YEW_I	1.0050378086700054
6XF8_C	1.0050432665740925
2YEW_F	1.0052849612159045
6J9F_C	1.005818119906433
2YEW_C	1.0063525134559768
3J0C_H	1.0069825386492572
6P19_D	1.007531701626952
2XC1_B	1.008275658063252
6P18_D	1.0100229550924806
6DJY_D	1.0105587045614006
3J2O_E	1.011089533193934
4JPP_B	1.0115590263274163
6BFU_C	1.011732787296007
6BFU_A	1.0117340233970191
6BFU_B	1.0117351497968337
6V86_A	1.0117584959518182
6IAC_F	1.0128378634326616
6ALH_I	1.013074128367114
4JPP_A	1.013518835310108
6J9R_B	1.0144582567663816
6B7N_B	1.0148876716261064
6B7N_C	1.01488783123764
6B7N_A	1.0148883145958936
6OGZ_M	1.0160581613806026
6OGY_I	1.016096075267507
6ALF_I	1.0164071650203597
6M39_B	1.0165655112783814
6M39_A	1.0165656113607708
6M39_C	1.016566453388164
6ALH_J	1.0167810723062114
6ALG_I	1.0174550132527076
6N4C_C	1.017870809560485
5GAI_Z	1.017975320993676
6ALF_J	1.0185930755791577
6K32_G	1.0191642890793369
6RIE_A	1.0199476628892163
6ALG_J	1.020007987153149
4UXG_K	1.0202444970921585
5L1X_F	1.0210028578626005
5L1X_J	1.0211269120147597
6J9R_A	1.0212394706119452
5L1X_D	1.0221547260089707
5L1X_L	1.0222524987571968
6ODF_F	1.022655340372627
6ODF_D	1.0226564862013323
6ODF_B	1.022656521731161
6ODF_H	1.0226567163109577
6MX4_B	1.0232953644451683
6MX4_H	1.0232957187400444
6MX4_K	1.0232965255499042
6MX4_E	1.0232969320454084
6UEB_A	1.0235491689822196
4ZXQ_F	1.0251930194818817
6CRV_B	1.025335128804444
6CRV_C	1.0253351464353917
6CRV_A	1.0253353902979074
5L1X_H	1.0255823578629002
4ZXQ_C	1.0255909585757148
5L1X_B	1.0261446431773265
6XF7_B	1.026282719177822
6J9E_C	1.0262955716288098
3CNF_B	1.0263637349693524
4ZXQ_E	1.0275145999996758
6L42_A	1.0283118349852527
4ZXQ_B	1.0284798012008776
6Y5K_F	1.029313787851952
6Y5K_B	1.029313933601867
6Y5K_D	1.029314003540431
4JPP_D	1.0300739580077174
7T9K_C	1.0302090717333854
4ZXQ_D	1.030423974981881
4XA1_C	1.030665415056432
4ZXQ_A	1.030880732102932
6RFL_A	1.031724810918829
6V85_A	1.033046199251581
5HX2_G	1.034767316974736
5W0P_C	1.0349449612503498
6K32_D	1.0350541706838428
5W82_D	1.0353697418809693
6ZTS_A	1.0354798858256788
4UXG_J	1.036373667370949
3J2O_F	1.037096378401806
5W82_C	1.0379017815908516
4UXG_I	1.0380404482617764
6U1X_A	1.038608037477187
5EFV_C	1.038974841749608
5W82_E	1.0391602659751753
4UXG_H	1.039259899284211
6K32_E	1.039825453223655
5W0P_A	1.0399608383321288
5W82_B	1.040141250206542
6ZTS_B	1.0401701409625257
6K32_F	1.0402030357996137
6PNS_D	1.040266479284017
2YQ2_A	1.0405106445486203
5H0S_C	1.0416801985963169
5HX2_A	1.0422233194027837
4UXG_A	1.0422844693751596
6XF7_C	1.042396685722648
3JB3_C	1.0429574712723222
4UXG_L	1.0430877601027817
6PO2_D	1.043267722549729
4UXG_D	1.0433208094942332
4UXG_B	1.0439197867724483
3JAY_C	1.0442464663226607
4UXG_G	1.0443494110382177
6M3W_C	1.0449884386403825
6M3W_B	1.044988776448493
6M3W_A	1.0449892194731267
3IZX_C	1.0460284997779945
6PO2_F	1.0463006148492375
1EJ6_B	1.046484923028192
2CSE_V	1.0465498950965948
4UXG_F	1.04665684227231
4UXF_C	1.046756094535025
3JB1_C	1.0475891904789958
4UXE_C	1.0479531498430004
4ZWJ_A	1.0484360784941928
5DGY_A	1.0484365947582366
4ZWJ_D	1.0484763690846384
5DGY_D	1.0484770971020163
4UXF_B	1.0484809261021724
4UXE_B	1.04915415391571
3QC7_A	1.0495540746160557
4UXE_A	1.0495903057078058
6XEZ_B	1.0498836395595543
3IZX_B	1.049967981665643
5H0S_B	1.0499811704005273
3JB2_C	1.0501026843905912
4UXF_A	1.050723457027051
7CXN_B	1.0516515636558503
3JAZ_C	1.0516857902885277
3JB0_C	1.052065142243656
6PO2_J	1.0526926918517443
3JB3_B	1.052767776456399
3JB1_B	1.0531087262544678
5EFV_A	1.053443506395228
7CXM_B	1.0537477899729706
6PNS_H	1.0538769414454947
6PNS_B	1.0540865461283375
3JAY_B	1.0540994031459432
6PNS_F	1.0547464341627435
6RID_A	1.0548446278070152
6PNS_J	1.0556520168939354
3JAZ_B	1.0563522711179685
6OGY_C	1.057063312849981
6OGZ_G	1.057651438754631
6PO2_B	1.0579014324780112
3JB0_B	1.057941767900484
3JB2_B	1.058853929956581
6B3O_C	1.059785773841189
6B3O_B	1.0597857980641576
6B3O_A	1.0597858760557624
4UXG_C	1.0598038177744205
6K4Y_F	1.0603020829257817
6VR4_B	1.0610998564224587
6PO2_H	1.0616926934836317
5AMQ_A	1.0617601173834217
5W82_A	1.061819754117975
6OGY_D	1.0618850175713386
4UXG_E	1.0619021842853926
5ZVS_G	1.0621949492023288
6J9F_D	1.0639548747079788
6VR4_A	1.0640498318055092
6XS6_B	1.0655845335010092
6XS6_A	1.065704824338144
5ZVS_I	1.0659899944557842
5AMR_A	1.066477410737629
6CGV_R	1.0665970267700795
2YQ2_B	1.0669630660753135
6XS6_C	1.066970439968446
3IZX_A	1.0670539598613045
6RIC_A	1.067169436587622
5ZVS_C	1.0680814260162488
6OGY_G	1.0686689130470113
6PPB_m	1.069239104134866
6OGY_E	1.071040836622141
6YYT_B	1.0711345877667466
5W9L_B	1.0716696535019077
5W9H_p	1.0721745488182108
4XA1_B	1.0726839615913648
5W9O_J	1.0728185063229585
5W9M_E	1.07301612628807
6PPH_m	1.073628945369637
2FL8_F	1.074474674122205
2FL8_O	1.074474674122205
2FL8_I	1.0744748537768625
2FL8_R	1.0744749148794757
2FL8_C	1.0744752026659965
2FL8_L	1.0744752026659965
5W9N_H	1.0747532622466052
3JB1_A	1.0753121842186044
5W9K_L	1.075726840445395
3JAZ_A	1.0759259939903958
5W9K_J	1.0760169615929696
6OGY_F	1.0768322827743622
6OGY_L	1.0773085162569802
6OGY_J	1.0774494243298636
6OGY_H	1.0777193879763245
6ZOW_A	1.078261456543429
5A22_A	1.0784699632342838
3JB0_A	1.0791689675228069
5ZVS_E	1.0791708806895208
6J9E_D	1.0804428104066417
5ZVT_X	1.0810491942881462
3IYL_X	1.0810491942881462
5ZVS_A	1.081657132383583
4LK0_L	1.0827674127326288
5Z58_1	1.0831803734186582
2FL9_F	1.0853140121759204
2FL9_O	1.0853140121759204
2FL9_C	1.0853140985398235
2FL9_L	1.0853140985398235
2FL9_R	1.0853142045059514
2FL9_I	1.085314257025079
5YVQ_A	1.085349020119938
5W0P_B	1.0854890039069116
6U7H_B	1.0863678802284429
6U7H_C	1.0863682780119273
6U7H_A	1.0863684726087115
6OGZ_E	1.089128971584609
5HDA_A	1.090123771068387
4FCY_B	1.09028093710346
6MCC_A	1.09052130886527
5VZL_A	1.0911161443307975
4LK0_F	1.092008320626317
4F5X_A	1.0930716561313223
3KZ4_A	1.0930716561313223
4ZWJ_C	1.0936864268584132
5DGY_C	1.0936864408807812
4F5X_B	1.0941370454995698
3KZ4_B	1.0941370454995698
3GZU_A	1.094282825221701
6OGZ_I	1.095577307360014
6OGZ_K	1.0958898210825283
6N4C_D	1.0960927159786735
6XEZ_D	1.0970536589862268
6KLE_A	1.0982839607466348
2CSE_W	1.098427533705505
1EJ6_C	1.0984297895154032
6N4C_F	1.0986610944849784
1Z7Z_I	1.0986785470335425
6OGZ_F	1.09961900509395
5WJB_C	1.1008649203565355
6OGZ_H	1.101449200661983
5BU5_F	1.1016780281470588
6OGZ_N	1.1016939113175137
5BU5_C	1.1017051365426584
6OGZ_L	1.101999135815832
6OGZ_J	1.1021599325951636
5WJB_A	1.1022391052810403
7CXN_D	1.1054780047404371
5Z58_V	1.1057468322069726
5BU5_E	1.106159786698462
3GZU_B	1.1065979836531306
6PO2_I	1.106742796067318
6EQC_A	1.1068050071641948
6PNS_K	1.10697565158765
5BU5_B	1.1069926335120406
6PO2_C	1.1072221630348449
6PO2_E	1.1073048055685126
6PO2_G	1.107319496847136
6ZTZ_K	1.1073684237575492
6KLD_A	1.1074903034910697
6PNS_G	1.1075950307078446
6PO2_K	1.1078301014436394
6PNS_I	1.107950977763166
6PNS_E	1.1081293356339832
6PNS_C	1.1082047037210905
6EQC_C	1.1084026185654616
2BTV_A	1.1084121730771768
7CXM_D	1.1085193634827226
4XA3_A	1.1088786034727498
5F9R_B	1.1093330907715928
6EQC_B	1.1098219742537443
1N7U_A	1.1098951334759612
5BU5_A	1.1113054379484306
5BU5_D	1.1114049160674888
6E5U_C	1.1115078654081558
5W0P_D	1.112071798996052
2INY_A	1.1138882775305183
6KLC_A	1.1140036528710795
6E5U_G	1.114029639606381
4XA3_B	1.1144237976366091
6ZTZ_M	1.1150484857502352
4XA1_A	1.116110463673588
5HX2_E	1.1165343515223725
6XRA_B	1.1165942027012024
6XRA_C	1.116594786855362
6XRA_A	1.1165948239778885
6RJ9_C	1.117199818440397
6ZTY_I	1.1174767178311744
6GAK_A	1.11751136267344
2FL9_H	1.1179279066276793
2FL9_Q	1.1179281163020545
2FL9_E	1.1179281944389
2FL9_N	1.1179281944389
2FL9_B	1.1179284096001556
2FL9_K	1.1179284096001556
5JJ1_K	1.1198489909598377
6ZTZ_L	1.1198547579456533
5JJ1_J	1.120763926901115
6XF8_K	1.1210636700552956
6XF8_F	1.121112663692155
6ZTY_J	1.1212509794551604
6GML_Z	1.1212776285346508
5JJ1_H	1.1215766025434182
6ZTY_H	1.1219845549004737
6E5U_A	1.1222997638829328
6RJD_C	1.1224544074808225
5JJ1_D	1.1229260827769254
6E5U_E	1.1232446519711372
5JJ1_F	1.1237588712382136
6RIE_B	1.1240335822598069
5WJB_D	1.12408070476335
6GAJ_C	1.1248876968277095
5JJ1_E	1.1249752172998992
6GAK_B	1.1258652216059155
6MCB_A	1.1262732192160938
6GAJ_A	1.1263312158022545
6GAK_C	1.1265364708909056
5JJ1_A	1.1265488099204608
6GAJ_B	1.126839843490751
4XA6_D	1.1271296364034182
5WJB_B	1.127156973230596
5FOB_C	1.1285363364293173
5LDN_A	1.1285430297803314
5JJ1_I	1.1287257672033983
5JJ1_C	1.128787619911553
6RID_B	1.128797119376176
4FCY_A	1.129120540020098
6RJA_F	1.1297198286891637
6RJA_C	1.1297198971362672
6RJG_C	1.12990579626633
5W5P_A	1.1302552533064276
2BTV_B	1.1322105767615098
5JJ1_L	1.1324366733805895
5JJ1_B	1.13261478858718
6IAC_B	1.135382242280936
6CGV_C	1.1357634673657546
4JNT_B	1.1365966533881666
6CGV_F	1.137419429811074
6LNU_D	1.137451840571137
6CGV_I	1.1376523361033437
6RFL_B	1.1380888334964356
5JJ1_G	1.1382270995702717
3J0C_G	1.1385359871541938
5OGI_A	1.1389921629188238
6YYT_D	1.1394351339426452
6CGV_L	1.1394383059776223
6A3C_C	1.1401498296134096
3WOD_C	1.1402670291005133
6CGV_H	1.1404113620260643
6CGV_A	1.1405626493302747
5HDA_C	1.1406861673975903
6CGV_J	1.14073981882993
2C8I_E	1.1407532893518006
6CIT_C	1.141102965013434
6A3B_C	1.141267151872095
6KFT_C	1.141267151872095
6A3A_C	1.141471012893642
6CGV_E	1.14150260342525
6CGV_D	1.1422503595899771
6CGV_G	1.1425923702640763
6A38_C	1.1427334050749822
6CGV_B	1.1429846722018064
6CGV_K	1.1432188409066644
6A3E_C	1.1433985793772363
2YEW_K	1.1447193866883378
7A5S_A	1.1455406964287207
7A5S_B	1.1455414350534958
3J0C_D	1.1455819866212242
5XJ0_C	1.1456677609710637
3J0C_J	1.146030677661323
6TH1_R	1.1470938492046114
5BU8_B	1.147250650885184
6ODM_G	1.147644684928428
3J0C_A	1.1479520518748636
6RIC_B	1.1480859734164088
5XEA_B	1.150015397138667
6SH9_B	1.1509594317443823
2YEW_H	1.1513912880204875
6NK5_B	1.1519806452881116
6NK6_B	1.1528417829178963
6C72_B	1.1535999386723512
2YEW_B	1.1539826091918726
6NK6_C	1.1550469386902682
6NK5_C	1.1553098439636915
6GOV_N	1.1553359652784685
6NK5_D	1.156537693160359
4ZKU_A	1.1565654571082569
4ZKU_B	1.1568228396059967
5U1D_A	1.1571116333791127
3J0F_E	1.157150558144202
6NK6_D	1.1571508493430278
3AVW_A	1.1571732086308422
5ZKX_C	1.1572930751274582
6RIC_I	1.1573209854981807
6NK7_C	1.1574814532791302
3AVX_A	1.1580687476074316
2OBE_A	1.1581200792178563
3AVY_A	1.158196714078789
3VNV_A	1.158321827855065
3J0F_H	1.158370815676749
6NK7_B	1.158563168997099
3J0F_F	1.1585894743294511
3AVT_A	1.1587085178457412
6NK7_D	1.1587533393296174
3AGP_A	1.1588519845023364
6NK7_A	1.159094271381867
6NK6_A	1.159605199990026
5W9L_J	1.1600176054717362
5W9H_r	1.1601490342598266
5ZL2_C	1.1601795767819136
5ZL2_B	1.1604653680718071
5W9M_J	1.1604974461102573
6AJI_A	1.1605277317310596
3AVU_A	1.1607279923570355
5ZL2_A	1.1607439654410814
5ZKX_A	1.1607571738264146
6CGV_S	1.160777736478532
5W9O_L	1.1609183347016794
4ZKP_B	1.161190906865053
4ZKP_A	1.1613043105335974
6NK5_A	1.16134408401649
5ZKX_B	1.1615246389308038
3ZIF_E	1.161779493099748
3ZIF_B	1.1617798927516434
3ZIF_K	1.1617799672558795
3ZIF_H	1.161780522338955
3ZIF_F	1.1617995824900935
3ZIF_L	1.1618002933342049
3ZIF_I	1.1618004152735246
3ZIF_C	1.1618005989209916
3ZIF_J	1.1618179748239563
3ZIF_G	1.1618183927179255
3ZIF_D	1.1618191075907436
3ZIF_A	1.1618192175156763
5W9N_J	1.1619490670860857
3VNU_A	1.162220815430805
5XEA_C	1.162524448983857
3AGQ_A	1.162552161658438
7C2M_A	1.16291106469817
2OBE_C	1.1636326624799376
3AVV_A	1.1638652094702435
5FB4_C	1.1639291334980972
5BVZ_F	1.1640611001967762
7C2N_A	1.1642238330334762
6AJJ_A	1.1643226399076798
5FB4_B	1.164379694448936
5BVZ_C	1.1645758534938446
6AJG_A	1.1648781459113224
3IYP_F	1.164928361157234
6CGV_P	1.1649389120047229
6C72_C	1.1649716261892833
6AJH_A	1.1649958984687396
7CW0_J	1.1656364479208254
7CW0_A	1.1656365436881728
7CW0_D	1.1656365704413127
7CW0_G	1.1656375973280677
5W9J_K	1.166193165887135
5W9J_L	1.1661932795739405
5W9J_J	1.1661934862683616
6C72_A	1.1663774024586249
5W9L_C	1.166496061663017
5W9M_F	1.166568817064579
5XEB_A	1.1665773474370782
3J0F_G	1.1667629390100869
4FWT_A	1.1669045854297282
5XEB_B	1.1669793257728096
5BVZ_B	1.1671841303043335
5BVZ_E	1.167213833943697
5W9N_I	1.1673059967186772
2OBE_B	1.167322596794079
5W9H_q	1.1678480992159497
5W9K_K	1.167980829291354
5W9O_K	1.1685039319266215
2YEW_E	1.1686772799449754
6EVK_C	1.1695037615332369
4JNT_A	1.1695274814323229
5FB4_A	1.169821645086092
5FEI_B	1.1702767517168675
5XEB_C	1.170355944839754
6LNT_D	1.1709521347466425
5K9K_F	1.171022468005673
5BVZ_D	1.1711640324185932
5FEI_A	1.172254582301785
4F23_B	1.1728701184651862
5BVZ_A	1.1730239146777306
4WSB_C	1.1733125299376244
4FIU_B	1.1733257928303669
6LNU_E	1.1733992466843293
6LNT_E	1.1737122678147056
7CW2_j	1.1738891842256576
7CW2_a	1.1738891980475632
7CW2_M	1.173889459752027
7CW2_p	1.1738898007014034
7CW2_A	1.1738901368395709
7CW2_G	1.1738902731097822
7CW2_J	1.1738904243762995
7CW2_v	1.1738905176016503
7CW2_s	1.1738906114755268
7CW2_y	1.1738906918210907
7CW2_d	1.173890699508512
7CW2_D	1.173890700065552
7CW2_P	1.173890804346336
7CW2_g	1.173891065476195
7CW2_m	1.173891386267431
7CVZ_J	1.174091269095142
7CVZ_G	1.1740914705204422
7CVZ_A	1.1740916303523934
7CVZ_D	1.1740919285393947
6FHH_C	1.1749741616864728
7CVY_F	1.1753129908886333
7CVY_K	1.175313400848689
7CVY_A	1.1753134281494522
7CVY_P	1.1753140126222883
4F23_C	1.1756100413283976
4F23_A	1.175762572806091
6PD6_A	1.1758434032696865
1P30_A	1.176430217477423
4FIU_C	1.1764546915189102
5M3H_C	1.176849771368436
6LNT_F	1.1768786891821987
6LNU_F	1.176931144408433
6FHI_C	1.1771079842787393
6TGZ_F	1.177159025893642
4FIU_A	1.1774481369342298
6PD3_A	1.1781994553974822
7CW3_W	1.1792744243153763
7CW3_E	1.1792744802979973
7CW3_M	1.179274545006605
7CW3_c	1.1792748234105843
7CW3_U	1.17927508795364
7CW3_a	1.1792752313880692
7CW3_Q	1.1792753361657435
7CW3_i	1.1792754572982704
7CW3_A	1.1792754789444988
7CW3_O	1.179275485617311
7CW3_Y	1.1792754872854432
7CW3_G	1.1792755626632
7CW3_S	1.1792755980102108
7CW3_K	1.1792756364538528
7CW3_C	1.179275697930516
7CW3_I	1.1792757773967388
7CW3_g	1.1792759264491548
7CW3_e	1.179276002566532
5YKC_C	1.1797989710778105
5LJY_A	1.1808692993722474
1P2Z_A	1.1811840385788566
6AJF_A	1.1812148553771338
5K9K_I	1.1813473349886996
5YKC_B	1.18156251184866
3O8E_D	1.1830805836883165
6PCX_A	1.183545821374405
4WID_A	1.1835914716809168
3TG7_A	1.183842693366983
6PD5_A	1.184156796227384
5YKC_A	1.1843667194774845
4WSR_D	1.1844871960184251
6N9V_E	1.185001933160556
4XA6_B	1.1850841056119363
5FB5_B	1.185476544815694
6IIG_A	1.186159877425071
5Z58_w	1.1865676639528604
6IN5_A	1.186568506978272
5YT8_A	1.1868319864036694
6KCJ_A	1.1868419282666691
5YT9_A	1.1870335615687804
6IJT_A	1.1870921611663787
5YQZ_R	1.1871552988557523
6N08_B	1.1883092808031717
5Z88_A	1.1884520736509698
4WID_B	1.1884791215669916
6GML_B	1.1889241126816854
3O8E_B	1.1890811133055503
5U1D_B	1.189105148358633
7A92_A	1.1892852361189388
4WSS_D	1.189366950297154
5XEA_A	1.1895652210603571
4EO2_F	1.1902556206430988
6PDX_A	1.1903056302955946
4EO2_C	1.1903320733299816
4EO2_E	1.190418296551808
4EO2_D	1.1904338582218144
4EO2_B	1.1910175934578804
4EO2_A	1.1910547948987018
5FB5_A	1.1913022679557717
6N08_A	1.1914062256408968
6UX2_A	1.1914643510276246
6N08_C	1.191666315678204
4EP0_J	1.1917349341530032
4EP0_A	1.1917416652095016
4EP0_K	1.1917761798948114
4EP0_L	1.191841305776172
4EP0_E	1.1918558540632578
4EP0_G	1.191859505023379
6IDI_D	1.191883339656725
6IDI_F	1.1918844475788335
6IDI_E	1.1918846046372296
4B03_D	1.191894591255808
4EP0_B	1.1918981546512777
4EP0_H	1.19192229645425
4EP0_I	1.191938006282184
4EP0_F	1.1919523382718686
4EP0_D	1.1919649313526686
4EP0_C	1.1920514307222696
2CSE_K	1.192715133645764
1JMU_F	1.1931771376849296
1JMU_D	1.193187574110819
1JMU_B	1.1932064618678784
2CSE_C	1.1932150968546174
2FL8_M	1.1932329737476213
2FL8_D	1.1932329737476213
2FL8_P	1.193233038283971
2FL8_A	1.1932330446203248
2FL8_J	1.1932330446203248
2FL8_G	1.1932330545664445
2CSE_B	1.1933828802636306
2CSE_P	1.1934082745563952
2CSE_J	1.193486204643533
2CSE_T	1.1934912278111691
2CSE_R	1.1937496497916855
2CSE_Q	1.1937677211416102
2CSE_A	1.1941660245216412
2CSE_L	1.1942042515850484
6PDX_B	1.19482546376245
6PDX_C	1.1950801761657623
1N7V_A	1.1953385075161178
2YP4_A	1.195676807148374
3WHE_E	1.1959163092371696
3WHE_A	1.1959368077853552
3WHE_H	1.195993086553972
3WHE_G	1.195994745041142
3WHE_K	1.1960121635449272
3WHE_B	1.1960123569836711
3WHE_J	1.196021681066767
3WHE_I	1.1960244365079682
3WHE_C	1.1960287884587395
3WHE_D	1.196030243010762
3WHE_F	1.196042732519765
3WHE_L	1.196049114080709
2YP2_A	1.1963705381933274
2YP3_A	1.1965281297390284
6MYM_C	1.1967577351468175
4MC5_A	1.196985154293731
2YP5_A	1.1970895114420772
4WSS_A	1.1974408634565528
2YP8_A	1.1977915715167875
4B03_E	1.1978746980646044
5K9O_I	1.1982113866993398
4WSR_E	1.1985837153591905
2YP9_A	1.1986821882027878
2YP7_A	1.1988519670104538
6MXU_C	1.198969589153266
6NTF_A	1.1994855904752624
4MC5_B	1.199978150596023
7JWB_D	1.2002308013059717
4XA6_A	1.2003460186917978
6P6P_E	1.2005581346822676
4MC5_C	1.200673560884684
6P6P_F	1.2008382097120642
4WIC_B	1.200868769055042
6P6P_C	1.2012992422490094
2Z6B_A	1.2013050920636243
6P6P_D	1.2013869812181548
4WA1_A	1.2017894366197348
4WA2_E	1.201867109255585
4WA2_C	1.2019506098648518
4WA1_B	1.2019554467506346
4WSS_E	1.2020180788759256
6P6P_B	1.202139409879854
4WA1_E	1.202223061632361
4WA1_C	1.202240493774957
4WE9_A	1.2022632543240568
4WSR_B	1.202295230844113
4B03_F	1.202421251209673
6MYM_B	1.2028554148612791
4WIC_C	1.2029283219281783
6MYM_A	1.203041996521367
4WSR_A	1.2031111325930048
4WA2_B	1.203383591004937
4WA2_A	1.2034946043640908
6P6P_A	1.203646641256426
6MXU_B	1.203664961058188
3U82_B	1.2037351051868357
5V2S_A	1.204015795845316
1K28_A	1.20427939893741
4WIC_A	1.2051772974558066
4WIC_D	1.2052786154615396
4KVN_A	1.2058833039341632
5ZVT_J	1.2058885184092374
3IYL_J	1.2058885184092374
5XL2_B	1.206048914182864
4WE8_A	1.2060536178708177
2B9B_A	1.2060615544721425
2WR2_B	1.2061926300428627
4WA1_D	1.2062009313347055
4WSS_B	1.206224540602023
3IYL_D	1.206365291428379
5ZVT_D	1.206365490642114
5ZVT_H	1.2063819863339629
3IYL_H	1.2063819863339629
3IYL_N	1.206382026605756
5ZVT_N	1.206382026605756
5ZVT_F	1.206382340305062
3IYL_F	1.206382340305062
5ZVT_L	1.206382516776481
5ZVT_R	1.2063829669784851
3IYL_R	1.2063829669784851
3IYL_L	1.206383152573145
3IYL_B	1.2063833054394073
5ZVT_B	1.2063833054394073
5ZVT_T	1.2063837018969452
3IYL_T	1.2063837018969452
6EU4_B	1.2064010370563587
2R6P_C	1.2064298091596295
3IYL_P	1.2064453465717742
5ZVT_P	1.2064453465717742
1Q57_C	1.2064652099970372
4WA1_F	1.2065770474593596
4WSR_C	1.2067265717431577
2WR2_A	1.206982875262056
4WSR_F	1.206990730340662
6EU4_C	1.2071238080073057
4WEA_A	1.2071241292582766
2WR1_B	1.2073103920701782
5XL9_A	1.2078626046561034
4WSS_C	1.2079787309727177
4WA2_F	1.2084658953647234
4WA2_D	1.2085582324530002
6N9X_B	1.208601175819667
4WSS_F	1.208888384530036
1HA0_A	1.2090095672545682
4MYW_B	1.2090134591596389
1WTH_A	1.2090651465077176
5XL8_A	1.209105381021519
4MYW_D	1.2094401840542113
2WR1_A	1.2095024592722396
5XL9_B	1.2095648157050252
5XL9_C	1.209640863765613
2WR0_B	1.2098682054724628
5XL2_A	1.2098880955333682
1AA0_A	1.2099382903190794
1M11_R	1.210234862567059
2YQ3_B	1.2102552998756049
6MXU_A	1.2103566283596714
5XL8_B	1.210467227224164
6EU4_A	1.2107925650941913
2WRE_B	1.2108082897764505
5XL2_C	1.2113298615217092
2WR3_C	1.211353755221828
6Y6K_A	1.2113592445595165
5XL8_C	1.2116051415157425
2WR0_A	1.2118417843561395
6MZK_B	1.211904766087388
5XLA_A	1.2119350322223124
5XLA_B	1.212209642708745
3J8F_7	1.213101370560913
2WR5_C	1.2131762321678143
2WR4_C	1.2133270255859046
6IDD_I	1.2135139984719112
2WRF_G	1.2149710261892974
5M3J_C	1.214993246307456
6F5O_C	1.21499834783398
4WSA_C	1.214998555425601
2WR5_A	1.2150799197525606
5MZ4_A	1.215312907220261
6MZK_A	1.21547192298122
2B9B_B	1.215626129014844
1Q57_E	1.2157802442084948
1PDL_A	1.2159181040464533
1PDL_C	1.2159181155164165
1PDL_B	1.2159181512105743
2WR3_A	1.2159468394539403
6IDD_G	1.216115321027928
6IDD_C	1.216145923192276
6MYA_E	1.2165545078990727
2WRF_A	1.2167538459878813
2WRF_H	1.2167765715457814
2WR2_C	1.2170953016471402
2WRC_B	1.2171913257325058
2WR5_B	1.2171987598963794
6MZK_C	1.2172785797258867
2WR0_C	1.2173082465599443
2WR4_A	1.2173516823826358
2WRB_B	1.2173705931464989
2B9B_C	1.2173944906879477
3J3I_A	1.217542337988483
2WR7_B	1.2175618741626044
2WR3_B	1.2180129603469216
6IDD_E	1.218443073451604
2WR1_C	1.2185424684809374
6QCT_C	1.2185528770133347
2WRF_E	1.218585158563049
2WRF_F	1.218791389614151
2WRF_I	1.218945072087377
2WR4_B	1.2189545368679895
6IDD_K	1.2190011277076729
2WRF_D	1.219007663427028
2WRF_C	1.2191828766930433
2PKG_A	1.2197305425612577
6IMM_T	1.2200390105801655
2WRF_B	1.220117801905653
5K9O_F	1.220145470252666
2GV9_B	1.2201899683926103
6D8W_B	1.2204855359586622
3OA7_A	1.2205651448395836
2WRD_B	1.2206414967618524
2WRE_C	1.2207071042964612
6IMM_N	1.220717997285374
6N9W_A	1.2209180295893385
5KAQ_A	1.221305973151782
5KAQ_B	1.2217650156491584
6IDD_A	1.2224053424819852
6QCS_C	1.2249934449394202
5KAQ_C	1.225269904212471
4WSG_C	1.2254267544564497
6MYA_A	1.225436190832936
6L2T_C	1.2255915884724262
2PF4_D	1.2260545714444706
2B5L_A	1.2262288575368532
2GV9_A	1.2268026768860425
6YES_B	1.2271615231708026
3MUU_D	1.2277849706503765
2PF4_A	1.2279311839734155
5MSG_C	1.2281596687961285
3MUU_E	1.22824661990121
4WSG_A	1.228414207420361
4WSG_B	1.2285772886686004
2B5L_B	1.2287007216137054
6IMM_P	1.2289363245985936
3MUU_B	1.2289740475804678
5TOJ_B	1.2289988703282406
6ONA_C	1.2292203851339178
3MUU_F	1.2292816841560732
5NDD_A	1.2294627596034051
3MUU_A	1.22976256858568
5DMQ_A	1.230168317434538
6UEN_A	1.2305455986978693
6IMM_V	1.230550247462803
6ONA_B	1.2306269421656628
6QPG_C	1.2307120909363265
6YES_A	1.231100553317836
6MYA_C	1.2311521151228586
6N41_B	1.2312232730891504
6QCW_C	1.231241258852978
2WRD_C	1.2314139127013013
6WXB_A	1.2315391912146123
6WXB_B	1.2315391974901213
6WXB_C	1.231539404423161
6QCX_C	1.23186792452844
5MS0_M	1.2319311743493422
5FMZ_F	1.2323585008144595
2PF4_B	1.232416287636196
3MUU_C	1.2327738565214603
6QCV_C	1.2332687631523882
6Y5L_D	1.2338955744161673
6Y5L_B	1.2338970807570686
6Y5L_F	1.2338977476858497
2FL8_H	1.234314181822972
2FL8_K	1.234314294553896
2FL8_B	1.234314294553896
2FL8_Q	1.2343143033581587
2FL8_N	1.2343143934982608
2FL8_E	1.2343143934982608
6E1R_E	1.234411485689899
4B03_B	1.2346115334946088
6MYA_F	1.2347192838076522
6IMM_a	1.234829425468776
6L2T_A	1.234975380503996
5XEZ_A	1.235057174230649
6E1R_F	1.2352298093637
6URI_A	1.2355131895283795
6RR7_C	1.2359890141572856
6QPF_I	1.2361038023410742
6E1R_C	1.2361082192647943
6GOV_A	1.236120746306683
6TW1_C	1.2361852861094258
6QPF_C	1.2363333702298307
6IMM_Z	1.2363839767655067
6N41_A	1.2365358636298625
5XF1_A	1.236732615121702
5NDZ_A	1.2367675180677542
5Z58_3	1.23676844691111
6IMM_e	1.2370917483122097
5W6P_F	1.237465418043043
1Q57_G	1.2375401796858714
6L2T_B	1.237665360735492
3GQ7_A	1.2379856884886993
6QPF_F	1.238279087132699
3GQA_A	1.238406469197275
6E1R_D	1.238506805276904
6OSR_D	1.2385396231722363
3J2W_B	1.2385397615445173
6OSR_A	1.2385816767235935
6E1R_B	1.2387000588542827
5TOJ_A	1.2392141242373134
3GQ9_A	1.239446436206124
6QNW_C	1.2397587586023222
6MYA_B	1.2399363054767925
5FMZ_C	1.2399455610222387
3GQ8_A	1.2400280163957862
6E1R_A	1.2400391329796274
5C51_A	1.240313055402364
2WRE_A	1.2413844038843247
6ODF_A	1.2415726468847357
6ODF_E	1.241572730503272
6MX4_A	1.241573529207226
6MX4_D	1.2415735493989035
6MX4_G	1.2415737620738496
6ODF_C	1.2415738686930766
6ODF_G	1.2415741085196397
6MX4_J	1.241574787825579
6ONA_A	1.2416882388272834
6T0V_C	1.2416977075844235
6QNW_I	1.2417520455573376
6OUU_D	1.2419593366470434
5UZ9_A	1.241982548488022
6EVJ_F	1.2423842523261046
5YL9_A	1.242421146427807
7JQC_H	1.2424909807128457
6IMM_d	1.242861764920102
1Q57_A	1.2430340227140424
2HYE_A	1.243213490793804
6QPG_I	1.2432723716111247
5W6P_D	1.2433053286011737
6EVJ_C	1.2435487118734323
4B03_C	1.2440382111664774
7BTP_A	1.2443493036113442
2PF4_C	1.2444155364921052
7JQB_H	1.244871375439942
6QPF_L	1.2452455663604978
5W6P_E	1.2454019167455073
7BST_C	1.2454694385413614
6IDI_A	1.2455871562085143
6IDI_C	1.2455888303706033
6IDI_B	1.2455891406835082
2WRD_A	1.2457469615125123
5J7O_C	1.2458072186375548
5J7V_C	1.2458078139846431
6OSR_E	1.2459281273582232
5W6P_A	1.2460288650729463
3I7H_A	1.2460335571969956
6O6B_D	1.2460656552902838
6O6B_B	1.2461340143197186
6O6B_C	1.2461487254536308
6O6B_A	1.2461632016738518
3I7K_A	1.2462543485134752
6H2B_C	1.2462609021408528
6QNW_L	1.2463990609516324
6QNW_F	1.2463995482291443
6D8W_E	1.246458412642184
2WR7_A	1.2465170076699568
5J7U_E	1.2466743612319224
5W6P_C	1.24670779258833
5J7O_F	1.2467640841407244
2WRB_A	1.2467670513836973
6THH_C	1.246784925432379
5W6P_B	1.2468812859707217
5W6S_A	1.24690791076196
5J7U_I	1.2469251867385158
6N41_C	1.2471347205200682
2WRC_A	1.2472730207663014
6QPG_F	1.2472898590527988
5J7U_C	1.247325115035902
4B03_A	1.247337697872812
2PKG_B	1.2473841173456608
3J2W_C	1.247438454913195
5J7O_E	1.2483073766063053
5J7O_B	1.248535830024634
5J7V_B	1.2485363497626156
6M5S_A	1.2485640396529014
6M5R_A	1.248564310281906
6QPG_L	1.2485691134938324
6XZQ_C	1.249034181304147
6OSR_F	1.249150885410424
5J7U_K	1.2491807553227343
6MYA_D	1.24924440884833
5ND1_A	1.2495218826663352
5J7U_B	1.2495637783379414
5OA3_0	1.2496338720867253
5J7U_H	1.2499059978285745
6OSR_C	1.2501420660202178
5TDG_B	1.250357951392291
2ALA_A	1.250659157861958
3J2W_A	1.250682341947155
6P4H_H	1.2510540340307277
6OSR_B	1.2514963413933426
6O3V_A	1.25200110309789
6O3V_C	1.2522986425169076
6P4G_H	1.252374465651826
3IRX_A	1.2524640056194616
5TOJ_C	1.252939986488808
6O3V_B	1.2532907293244444
1LD4_O	1.253563055099621
1LD4_N	1.253563531616988
1LD4_M	1.253564031338623
1LD4_P	1.2535644510405015
2XFC_A	1.2536330975705716
5J7V_A	1.2547532972112196
5J7O_A	1.2547536864104138
3J2W_D	1.254848329130936
6D8W_F	1.254892344826536
5WLQ_A	1.2550307856405143
3IXX_B	1.2551495125829475
5J7O_D	1.2551639565768524
5J7U_F	1.2552740671667677
5J7U_G	1.255323676240784
5J7U_L	1.2554111484561734
3JA7_E	1.25561358860076
3JA7_B	1.2556136253926635
3JA7_H	1.2556136253926635
3JA7_K	1.2556136672927012
3JA7_I	1.2556140001541376
3JA7_F	1.2556140080860323
3JA7_C	1.2556140215221585
3JA7_L	1.2556141982949656
3JA7_J	1.2556143698829567
3JA7_A	1.2556143698829567
3JA7_G	1.2556143698829567
3JA7_D	1.2556143698829567
6JO8_B	1.2563718220445927
5J7U_J	1.2564313371518414
5Z58_R	1.256568700293073
7BST_B	1.2566940772373494
6JO8_D	1.256719089375631
4UW8_H	1.2568504888966905
5J7U_A	1.2571143848227002
5TOK_A	1.2572515649301306
6D8W_C	1.2573562075438156
3N41_F	1.2574308841423447
4UW8_C	1.2575462810943667
5TOK_B	1.2575761605953826
4UW8_A	1.2576312633148683
6OWT_A	1.25767967586279
5LM7_C	1.2577124177548955
5J7U_D	1.2577405945486635
6M5U_A	1.257812312149874
6M5V_A	1.2578126672238503
5TDG_A	1.258338646662043
4UW8_I	1.2584486241474797
6M17_B	1.258621571000772
6M17_D	1.2586215744588654
4UW8_F	1.2587499501585335
1LWE_A	1.2588000730724684
2ZD1_A	1.2590049080937709
2WR7_C	1.2590665950150175
4UW8_E	1.259152205671113
6FBS_A	1.2592124106052562
6FUW_A	1.2592124961629625
2WRC_C	1.2592304251718212
6JO8_F	1.2595021089852994
5TDG_C	1.259554297725484
5TOK_C	1.2596119469811125
4P6Z_B	1.2596208288758908
2XFC_D	1.259875629417614
3N43_F	1.2599958815893504
4UW8_D	1.260086455323603
6WB2_A	1.260090998468839
4UW8_B	1.2601950680354186
5IKN_J	1.260565980980643
4UW8_G	1.260964381978127
3MUW_A	1.2609663613104174
5ANY_E	1.261308051591681
5ANY_G	1.2613081590005604
5ANY_C	1.2613082988972495
5ANY_A	1.2613087603991595
5IKN_E	1.2613255814316515
2XFC_H	1.2619775161023752
3QO9_A	1.2622245196422632
6DUG_A	1.262253606626048
3N42_F	1.262280417827727
5GAI_D	1.2624059858252097
1I9W_A	1.262786582733255
6PO2_A	1.2629548704049656
5JK7_B	1.263001647968657
5GAI_E	1.263043643309561
5APM_C	1.2630616024417802
5N2H_A	1.2631162895118475
5LM7_A	1.2631331587357146
6CRJ_B	1.2635939917045933
3MUW_E	1.2636268308175584
2AHM_G	1.2637827010842204
5N2G_A	1.2637944515052832
6F5J_C	1.2639192525837293
5JK7_A	1.263924269400006
6PNS_A	1.26400105437686
4KO0_A	1.2641868044542144
4MMV_B	1.2642732254517104
5C25_A	1.264531677015132
5N2E_A	1.2645375328745598
5NET_B	1.2646271792023722
5NEM_B	1.264627216205659
5NER_B	1.2646272432374963
4IG0_A	1.2647912843977562
6C0P_A	1.2649148805025747
2XFB_A	1.2650337624023578
6C0K_A	1.2650582817127662
4B3Q_A	1.2651450666369966
5VU2_P	1.265185002591065
6DUH_A	1.2651975766185262
6C0N_A	1.2652176589190929
5VU2_N	1.26523047259583
2AHM_H	1.265355553369855
6UL5_A	1.2653603178841129
5VQY_A	1.2654682556149257
3MUW_D	1.2654994102064046
4G1Q_A	1.2655480936217327
4IG3_A	1.2657655326283388
6C0J_A	1.265782923287701
6C0O_A	1.2658038953159825
6ELI_A	1.2658164935507603
5VQV_A	1.2659333454311177
4O4G_A	1.26595656876712
4ICL_A	1.2660624581013675
6C0L_A	1.266079579949998
2B6A_A	1.2660881738402554
6LNT_A	1.2661509096565866
5VQX_A	1.266159958372053
4ID5_A	1.2661978655524238
4I2P_A	1.266392703185124
6LNU_A	1.2664209967965734
3MUW_F	1.2664271628235364
6C0R_A	1.266559848070039
4KKO_A	1.266603650455269
4IDK_A	1.266659945759615
5VQU_A	1.2668021521392587
6ECL_A	1.2668357403787949
5VU2_M	1.266870714729289
3IS9_A	1.2668748394480538
4IFY_A	1.266959868381536
3N44_F	1.2672351839317648
6F5P_F	1.2672766981798167
6DNH_A	1.267279218888953
6F5P_E	1.2672872877006158
4IFV_A	1.267410764058463
6DUF_A	1.2674798422261329
5VQZ_A	1.2674961576599697
5GAI_G	1.2675951795006657
3N40_F	1.2676588272149276
4HJ1_B	1.2677941043017538
1HNV_A	1.2678047229844494
6CGF_A	1.2679805858895163
5VQQ_A	1.2682667728268693
4KFB_A	1.2682987151768363
5GAI_C	1.2685457138144334
[truncated: 40,776 more rows]
