# Supplementary material for: Identifying and profiling structural similarities between Spike of SARS-CoV-2 and other viral or host proteins with Machaon
Source: Commun Biol. 2023 Jul 19;6:752. doi: 10.1038/s42003-023-05076-7 (PMC10356814; doi:10.1038/s42003-023-05076-7)
Supplement: Supplementary file 6 — Supplementary Data 3 [file 42003_2023_5076_MOESM6_ESM.zip › 7T9K_A_whole/metrics/7T9K_A_t-alpha.csv]

structureId	t-alpha
1MSW_D	0.0
7CHH_B	0.0
7T9K_A	0.0
4BOM_C	0.0
6G19_A	0.0008097165991904
3ZIF_C	0.0008097165991904
7A94_C	0.0008097165991904
6ZTZ_O	0.0008097165991904
3RMC_A	0.0008103727714741
6XM3_B	0.0008103727714741
1WAF_B	0.0008103727714741
7BR8_W	0.0008103727714741
6NZK_A	0.0016194331983807
6X2A_C	0.0016194331983807
5H0S_C	0.0016220600162202
7V7Q_C	0.0016220600162202
5AMQ_A	0.0016220600162202
7BYR_A	0.0024291497975714
6NB7_B	0.0024291497975714
7K90_B	0.0024291497975714
7DK5_C	0.0024291497975714
7JZN_C	0.0024291497975714
6ZOY_A	0.0024350649350646
7KE9_C	0.0024350649350646
6JX7_C	0.0032388663967615
7KE4_B	0.0032388663967615
6ZP0_C	0.0032388663967615
6M16_B	0.0032493907392354
6ZP1_C	0.0032493907392354
6IXB_C	0.0032493907392354
7A95_B	0.0032493907392354
7K8Z_C	0.0032493907392354
6IXB_A	0.0032493907392354
7CN9_B	0.0040485829959515
7KDI_A	0.0040485829959515
6GML_A	0.0040485829959515
6ZP2_A	0.0040485829959515
6WPS_E	0.0040650406504061
6ZGG_C	0.0040650406504061
4BTQ_B	0.0040650406504061
7BQX_W	0.004858299595142
6VV5_A	0.004858299595142
7CT5_C	0.004858299595142
6IXA_B	0.004858299595142
5XJ0_C	0.0048820179007322
6XM5_A	0.0048820179007322
7A93_A	0.0048820179007322
6RIC_A	0.0048820179007322
7KDJ_B	0.0056680161943325
7KE7_A	0.0056680161943325
6ACG_C	0.0056680161943325
6ZGE_B	0.0056680161943325
7JWY_B	0.0057003257328986
7BR8_T	0.0057003257328986
6QAJ_A	0.0064777327935223
6NZK_B	0.0064777327935223
6VN1_B	0.0065199674001625
7DD8_D	0.007287449392713
6NZK_C	0.007287449392713
6ZGI_B	0.007287449392713
7A95_A	0.007287449392713
7KE6_C	0.007340946166394
7CN9_A	0.007340946166394
6ZOX_B	0.007340946166394
6X29_C	0.007340946166394
2HYE_A	0.007340946166394
3RMD_C	0.007340946166394
7K8S_C	0.007340946166394
7KL9_A	0.007340946166394
5W0K_A	0.007340946166394
6RID_B	0.0081632653061223
3JCL_B	0.0089068825910936
7A97_A	0.0089068825910936
7KDL_A	0.0089869281045744
6M16_A	0.0089869281045744
6CRX_C	0.0089869281045744
7K43_E	0.0098119378577263
7KEA_C	0.0098119378577263
6M39_C	0.0098119378577263
5FOB_B	0.0098119378577263
7A96_C	0.0105263157894746
6Q07_C	0.0105263157894746
6Z6G_A	0.0105263157894746
3IZX_C	0.0105263157894746
7KDL_C	0.0106382978723404
6GOV_Y	0.0106382978723404
2DY4_A	0.0106382978723404
6CS1_C	0.0113360323886644
1S76_D	0.011466011466011
6M16_C	0.011466011466011
7KEB_A	0.011466011466011
7BYR_B	0.011466011466011
3RMC_C	0.011466011466011
7KEC_B	0.011466011466011
6U7K_C	0.0121457489878544
6NB6_B	0.0121457489878544
7KE9_A	0.0121457489878544
6U7K_A	0.0122950819672131
5SZS_A	0.0129554655870445
7JJI_A	0.0129554655870445
7BQX_T	0.0129554655870445
6CS0_C	0.0131255127153402
6IXA_A	0.0131255127153402
6CRZ_C	0.0131255127153402
6VSJ_A	0.0131255127153402
6H61_A	0.0131255127153402
6RFL_B	0.0137651821862352
6B7N_C	0.0137651821862352
6X6P_C	0.0137651821862352
3ZIF_F	0.0139573070607545
6XZQ_D	0.0139573070607545
6CS2_B	0.0139573070607545
7K43_A	0.0139573070607545
6Q05_A	0.0145748987854257
3AVV_A	0.0145748987854257
6QX3_A	0.0147904683648314
3NW8_C	0.0153846153846162
2INY_A	0.0156249999999991
6XCM_C	0.0161943319838058
6Q05_C	0.0161943319838058
7A97_C	0.0161943319838058
6ZGF_B	0.0161943319838058
7KDG_B	0.0164609053497937
3RMB_A	0.0164609053497937
1S77_D	0.0170040485829963
6XKL_B	0.0170040485829963
7KDK_A	0.0170040485829963
7A29_B	0.0170040485829963
6ZGE_C	0.0172981878088955
5N2E_A	0.0172981878088955
6WPS_B	0.0172981878088955
6ZHD_C	0.0172981878088955
7A25_C	0.0172981878088955
7KJ2_C	0.0178137651821868
6Q07_A	0.0178137651821868
6BM8_A	0.0178137651821868
6T0V_B	0.0181368507831816
5HX2_A	0.0181368507831816
7BR7_S	0.0181368507831816
6ZGE_A	0.0181368507831816
6G1S_A	0.0181368507831816
7KL9_B	0.0181368507831816
7K8V_B	0.0181368507831816
6XCM_B	0.0189768976897686
6NB6_C	0.0189768976897686
6NB6_A	0.0189768976897686
7CAI_B	0.0189768976897686
7KDJ_C	0.0189768976897686
6PNS_A	0.0194331983805673
6VV5_B	0.0194331983805673
3AVX_A	0.0194331983805673
6NB4_C	0.0198183319570601
7K4N_E	0.0198183319570601
7A29_C	0.0198183319570601
6X6P_A	0.0198183319570601
6Q04_A	0.0202429149797578
6V85_A	0.0202429149797578
6ZP0_A	0.0202429149797578
7KDH_A	0.0202429149797578
6QPF_I	0.0206611570247932
7KDH_B	0.0206611570247932
7JJI_C	0.0206611570247932
2DTU_A	0.0206611570247932
6GSH_B	0.0206611570247932
7KE8_B	0.0206611570247932
6ODM_W	0.0210526315789474
3AVY_A	0.0210526315789474
6U7H_A	0.0215053763440855
7A29_A	0.0215053763440855
6VXX_A	0.0215053763440855
7CHH_A	0.0215053763440855
6GML_B	0.0215053763440855
6VYB_A	0.0215053763440855
6XLU_A	0.0215053763440855
7BR7_l	0.0218623481781379
6GJZ_A	0.0218623481781379
6OGZ_A	0.0218623481781379
6XF8_A	0.0218623481781379
5N2H_A	0.0223509933774825
7KE4_C	0.0223509933774825
6VSJ_C	0.0223509933774825
7DDD_C	0.0223509933774825
6CRW_C	0.0223509933774825
6ZP2_C	0.0226720647773284
7K43_B	0.0226720647773284
7K8T_C	0.0226720647773284
6X79_C	0.0226720647773284
3RMA_C	0.0231980115990051
6RJ9_C	0.0231980115990051
7K8W_A	0.0231980115990051
7KDJ_A	0.0231980115990051
6XM5_C	0.0234817813765191
5ZVS_2	0.0234817813765191
6OHW_A	0.0240464344941957
7T9K_B	0.0240464344941957
6B7N_A	0.0240464344941957
7K8Z_A	0.0240464344941957
5X5B_C	0.0240464344941957
3RMA_A	0.0240464344941957
6X2C_A	0.0240464344941957
6XM5_B	0.0240464344941957
6ZB5_C	0.0240464344941957
7K8V_C	0.0240464344941957
6XKL_A	0.0240464344941957
6KLC_A	0.0242914979757091
6V86_A	0.0242914979757091
6K4Y_D	0.0242914979757091
6OHW_B	0.0248962655601654
3RMD_A	0.0248962655601654
7K8U_C	0.0248962655601654
6OHW_C	0.0248962655601654
1WAF_A	0.0248962655601654
7KE8_A	0.0248962655601654
6ZGF_C	0.025101214574899
6QX3_B	0.025101214574899
6G1X_A	0.025101214574899
3JCL_A	0.0257475083056475
7KJ4_A	0.0257475083056475
6ZGI_A	0.0259109311740892
6CRW_A	0.0259109311740892
6Z8K_A	0.0259109311740892
6ZP1_A	0.0259109311740892
6CRX_B	0.0266001662510388
6M15_C	0.0266001662510388
7K8X_A	0.0266001662510388
6U7G_A	0.0266001662510388
6GOV_X	0.0267206477732797
5VZL_A	0.0274542429284518
5XJ0_D	0.0274542429284518
7BYR_C	0.0274542429284518
6ACD_A	0.0274542429284518
6H66_A	0.0274542429284518
7CN9_C	0.02753036437247
6ZOY_B	0.0283097418817646
7K4N_B	0.0283097418817646
6XEY_A	0.0283097418817646
6RIE_B	0.0283097418817646
6MCB_A	0.0283097418817646
7A93_B	0.0283097418817646
6BFU_B	0.0283400809716605
6CV0_B	0.0283400809716605
5SZS_B	0.0283400809716605
7KDH_C	0.029149797570851
7V7Q_A	0.029149797570851
6Z43_A	0.0291666666666661
6ACK_A	0.0291666666666661
7K8S_A	0.0291666666666661
7JJI_B	0.0291666666666661
6ZHD_A	0.0291666666666661
6CRW_B	0.0291666666666661
6CS1_A	0.0291666666666661
6CRX_A	0.0299595141700412
6M15_B	0.0299595141700412
6BFU_C	0.0299595141700412
7KEB_C	0.0300250208507084
7JWY_C	0.0300250208507084
6JX7_B	0.0300250208507084
2B5L_B	0.0300250208507084
6XF6_A	0.0300250208507084
5DTO_A	0.0300250208507084
3NW8_A	0.0307692307692317
7A94_A	0.0307692307692317
6QX8_A	0.0307692307692317
1URJ_A	0.030884808013355
7K8T_A	0.030884808013355
7A93_C	0.0315789473684215
6R9G_C	0.0317460317460316
7KDK_B	0.0317460317460316
3RMA_D	0.0317460317460316
6ZB5_B	0.0323886639676116
7KJ3_C	0.0323886639676116
6Q06_C	0.0323886639676116
6Q06_A	0.0323886639676116
7DDN_B	0.0326086956521736
6XKL_C	0.0326086956521736
5X58_C	0.0326086956521736
6TZ1_A	0.0331983805668021
7KEC_A	0.0334728033472802
7KE9_B	0.0334728033472802
7A95_C	0.0334728033472802
6XF6_C	0.0334728033472802
6X2B_A	0.0340080971659924
6ZOZ_C	0.0340080971659924
6QX8_E	0.0340080971659924
6ZOX_A	0.0340080971659924
6XLU_C	0.0343383584589607
6ESC_A	0.0343383584589607
6U7G_B	0.0348178137651826
3NWD_A	0.0348178137651826
6TY9_A	0.0348178137651826
6VV5_C	0.0348178137651826
5ZVS_H	0.0352053646269905
6ZHD_B	0.0352053646269905
7JV6_B	0.0352053646269905
7C2L_B	0.0352053646269905
6ZGI_C	0.0352053646269905
6Y6K_A	0.0356275303643733
6ZOY_C	0.0356275303643733
5X59_A	0.0360738255033548
6M15_A	0.0360738255033548
3AVT_A	0.0364372469635632
6X2B_B	0.0369437447523086
6XCN_A	0.0369437447523086
7KDG_C	0.0369437447523086
7KE7_B	0.0369437447523086
6XF6_B	0.0369437447523086
7BR7_T	0.0369437447523086
4HSI_A	0.0372469635627532
5XLR_C	0.03781512605042
7A98_B	0.03781512605042
6IXB_B	0.0380566801619437
6Q04_C	0.0380566801619437
6ACJ_A	0.0386879730866269
6U7H_B	0.0386879730866269
7C2L_C	0.0386879730866269
5AMR_A	0.0386879730866269
3VNU_A	0.0388663967611342
6RFL_A	0.0388663967611342
6CS0_A	0.0395622895622886
6M39_B	0.0395622895622886
6XM3_A	0.0395622895622886
6XM0_A	0.0395622895622886
7T9K_C	0.0395622895622886
6WPT_A	0.0395622895622886
1H38_A	0.0395622895622886
6FBS_A	0.0395622895622886
3RMD_B	0.0395622895622886
6CRZ_A	0.0395622895622886
6FUW_A	0.0395622895622886
3NWF_C	0.0396761133603245
6XM0_C	0.0396761133603245
6KLD_A	0.0396761133603245
7A94_B	0.0396761133603245
7KEA_A	0.0404380791912377
6VSB_A	0.0404380791912377
6XM4_A	0.0404380791912377
5X5F_A	0.0404380791912377
7K8W_G	0.0404858299595141
6X6P_B	0.0404858299595141
3AVW_A	0.0404858299595141
6R9B_D	0.0404858299595141
7KJ5_C	0.0404858299595141
6ZOZ_A	0.0412955465587048
7KE6_B	0.0412955465587048
6ZGG_B	0.0413153456998314
7DK6_B	0.0413153456998314
7A4N_A	0.0413153456998314
7K8Z_B	0.0413153456998314
6ZP7_C	0.0413153456998314
7AD1_C	0.0413153456998314
6TZ0_A	0.0421052631578955
5Z58_1	0.0421052631578955
7K8U_B	0.0421940928270041
6ZB5_A	0.0429149797570851
6GKM_A	0.0429149797570851
6XCN_C	0.0430743243243239
7KEB_B	0.0430743243243239
6QCT_B	0.0430743243243239
4F5C_B	0.0430743243243239
7A96_A	0.0437246963562754
7K8S_B	0.0437246963562754
6R9B_C	0.0439560439560433
7A98_A	0.0439560439560433
7KDL_B	0.0439560439560433
6ZB4_A	0.0439560439560433
3RMD_D	0.0439560439560433
6CRZ_B	0.0445344129554661
6CS0_B	0.0445344129554661
6Z43_C	0.0448392554991539
2DY4_C	0.0448392554991539
3TAG_A	0.0448392554991539
6CS1_B	0.0448392554991539
7JV4_C	0.0448392554991539
3ZIF_H	0.0448392554991539
6ODM_T	0.0448392554991539
7KEA_B	0.0457239627434373
6IXA_C	0.0457239627434373
5JK7_B	0.0457239627434373
3RMB_C	0.0457239627434373
6ACG_B	0.0457239627434373
7BR8_l	0.0457239627434373
2OBE_B	0.0457239627434373
4LK0_D	0.0461538461538466
6QXE_A	0.0461538461538466
1RTD_A	0.0466101694915253
6XF5_C	0.0466101694915253
7A25_A	0.0466101694915253
6ACJ_C	0.0466101694915253
5N2G_A	0.0466101694915253
1WAJ_A	0.0466101694915253
3VNV_A	0.0469635627530369
3AGP_A	0.0469635627530369
6ZP5_C	0.0474978795589473
5W0K_C	0.0474978795589473
6VXX_B	0.0474978795589473
7JWB_C	0.0474978795589473
3JCL_C	0.0474978795589473
7KEC_C	0.0477732793522267
7JVC_E	0.048387096774193
6ZOW_B	0.048387096774193
7JZL_C	0.048387096774193
6Z43_B	0.048387096774193
6R9G_D	0.0485829959514172
6ZGF_A	0.0485829959514172
7KE7_C	0.0492778249787593
6XF7_C	0.0492778249787593
6XF5_A	0.0492778249787593
6SZU_B	0.0492778249787593
1H38_D	0.0492778249787593
6QXE_E	0.0493927125506077
5X58_A	0.0501700680272103
6X2A_B	0.0501700680272103
3AVU_A	0.0502024291497982
5GNQ_B	0.051012145748988
6NB7_A	0.0510638297872334
6VSJ_B	0.0510638297872334
2R7Q_A	0.0510638297872334
2DY4_D	0.0510638297872334
1N35_A	0.0510638297872334
6ACG_A	0.0510638297872334
2P5O_A	0.0510638297872334
6K32_A	0.0510638297872334
7KDT_A	0.0510638297872334
6U7K_B	0.0518218623481787
7K8W_B	0.0519591141396933
6UEN_A	0.0519591141396933
2PF4_D	0.0519591141396933
6B7N_B	0.0519591141396933
6TW1_B	0.0519591141396933
3L8B_B	0.0519591141396933
2P5G_A	0.0519591141396933
6ZB4_C	0.052631578947369
1N38_A	0.052855924978687
6W2D_P	0.052855924978687
6J9E_D	0.0534412955465588
6XLU_B	0.0534412955465588
1N1H_A	0.0537542662116039
6XM0_B	0.0537542662116039
6QNW_I	0.0537542662116039
7DDD_A	0.0537542662116039
6ZP7_B	0.0542510121457491
5X59_C	0.0546541417591797
5X5C_B	0.0546541417591797
6ACD_C	0.0546541417591797
6ACC_A	0.0546541417591797
5X5F_C	0.0546541417591797
2DTU_C	0.0546541417591797
7A25_B	0.0550607287449398
6ZOW_C	0.0550607287449398
7CHH_C	0.0555555555555555
1S0V_A	0.0555555555555555
6RJA_C	0.0555555555555555
6RJA_F	0.0555555555555555
3NWD_C	0.0558704453441303
5MBV_C	0.0558704453441303
6ZP5_A	0.0564585115483318
4I9Q_B	0.0573630136986293
4V0Q_A	0.0573630136986293
7DK7_A	0.0573630136986293
7KJ3_A	0.0573630136986293
3SUC_A	0.0573630136986293
6M39_A	0.0573630136986293
6ZDH_C	0.0574898785425106
6ZP1_B	0.0574898785425106
4FF1_B	0.0582690659811477
7K8V_A	0.0582690659811477
6GKH_A	0.0582690659811477
6TY8_A	0.0582690659811477
6NB4_A	0.0582995951417006
6QX8_F	0.0582995951417006
6ZP5_B	0.0591093117408914
5CCV_D	0.059176672384219
6VSB_C	0.059176672384219
6RFL_I	0.059176672384219
3C3L_B	0.059176672384219
1SV5_A	0.059176672384219
7KDI_B	0.059176672384219
7K8T_B	0.059176672384219
2R7W_A	0.0600858369098709
6J9E_C	0.0607287449392717
6QX8_B	0.0607287449392717
2P5G_C	0.0609965635738829
6XM3_C	0.0615384615384622
7CAK_B	0.0619088564058463
7CAK_A	0.0619088564058463
3C2P_B	0.0619088564058463
6VYB_B	0.0628227194492252
6ACC_C	0.0628227194492252
6ZP7_A	0.0628227194492252
7BR8_S	0.0628227194492252
6QXE_B	0.0631578947368425
6ALG_I	0.0631578947368425
2DTU_D	0.0637381567614125
2R7U_A	0.0637381567614125
7K90_C	0.0637381567614125
3RMC_B	0.0637381567614125
4FWT_A	0.0639676113360325
2R7O_A	0.0646551724137924
4L72_A	0.0646551724137924
5GNQ_A	0.0646551724137924
3KLE_A	0.0646551724137924
4HSI_C	0.0647773279352235
2R7T_A	0.0655737704918029
5FMZ_D	0.0655737704918029
7DK5_B	0.0655737704918029
2R7X_B	0.0655737704918029
4KHN_B	0.0655737704918029
1S0V_B	0.0655737704918029
5SZS_C	0.0655870445344137
6QXE_F	0.0655870445344137
6NB3_A	0.0655870445344137
2R7X_A	0.0664939550949912
7A96_B	0.0664939550949912
6DNH_A	0.0664939550949912
7JWY_A	0.067206477732794
6VSB_B	0.0674157303370779
3TAE_A	0.0674157303370779
5CXF_A	0.0674157303370779
6ZB4_B	0.0674157303370779
3C46_B	0.0674157303370779
6OE3_A	0.0674157303370779
6XEY_B	0.0674157303370779
3RMC_D	0.0674157303370779
6ALH_I	0.0680161943319843
5Z58_3	0.0683391003460198
4L1R_B	0.0683391003460198
5YS6_A	0.0683391003460198
7BST_C	0.0683391003460198
6GSI_B	0.0683391003460198
5WDX_A	0.0683391003460198
4LSN_A	0.0683391003460198
5T1D_A	0.0683391003460198
6KR3_B	0.0683391003460198
7V7Q_B	0.0688259109311746
3NWA_A	0.0692640692640689
7JWB_A	0.0692640692640689
6RJD_C	0.0692640692640689
7KE4_A	0.0692640692640689
7KE8_C	0.0692640692640689
6RJG_C	0.0692640692640689
7K8U_A	0.0692640692640689
6ZOX_C	0.0696356275303649
6BFU_A	0.0696356275303649
3AGQ_A	0.0696356275303649
7CAI_C	0.0701906412478328
5X58_B	0.0701906412478328
7DK7_B	0.0701906412478328
6X79_B	0.0701906412478328
6ALF_I	0.0704453441295549
4AU6_D	0.071118820468343
4AU6_B	0.071118820468343
5H0S_B	0.071118820468343
7DK4_C	0.071118820468343
2R7R_A	0.071118820468343
6URO_A	0.071118820468343
6TZ2_A	0.0712550607287458
7DD8_C	0.0720486111111102
5CXF_B	0.0720486111111102
7KDI_C	0.0720486111111102
6W2E_N	0.0720486111111102
5LDN_A	0.0720486111111102
6SUQ_A	0.0728744939271259
6XM4_C	0.0728744939271259
6A3C_C	0.0729800173761938
2R7V_A	0.0729800173761938
2PI5_A	0.0729800173761938
7A98_C	0.0729800173761938
5C51_A	0.0729800173761938
3KLG_A	0.0729800173761938
2OYQ_C	0.0729800173761938
5X59_B	0.07391304347826
1C8G_A	0.07391304347826
5B7I_A	0.07391304347826
6WPS_A	0.07391304347826
7JZN_A	0.07391304347826
6P20_A	0.0744939271255062
3TAF_A	0.0748476936466486
2P5O_C	0.0748476936466486
6PPH_4	0.0748476936466486
7KE6_A	0.0748476936466486
6CS2_C	0.0748476936466486
6VYB_C	0.0748476936466486
7KJ4_C	0.0748476936466486
1TV6_A	0.0748476936466486
1UON_A	0.0757839721254354
7BQX_S	0.0757839721254354
4BOM_B	0.0757839721254354
6QPG_I	0.0757839721254354
6ZP2_B	0.0761133603238874
6U7H_C	0.0767218831734961
6XZQ_B	0.0769230769230777
3TAF_C	0.0776614310645724
3KLE_E	0.0776614310645724
5X5F_B	0.0776614310645724
6OGY_A	0.0776614310645724
6CS2_A	0.0776614310645724
6RR7_C	0.0785425101214583
6JNX_D	0.0785425101214583
6KLE_A	0.0785425101214583
3RMB_D	0.0786026200873362
3TAB_C	0.0786026200873362
1Q9X_D	0.0786026200873362
3L8B_A	0.0786026200873362
6J9F_D	0.0793522267206479
6X2B_C	0.0795454545454541
6ZGG_A	0.0801619433198383
4L1R_A	0.0804899387576552
6ACK_B	0.0804899387576552
6ACK_C	0.0804899387576552
7DK6_C	0.0804899387576552
6XM4_B	0.0804899387576552
3KK3_A	0.0804899387576552
5XLR_A	0.0804899387576552
6XQB_A	0.0809716599190291
3J6Q_A	0.0814360770577933
6WPT_B	0.0814360770577933
6XCM_A	0.0814360770577933
6J9F_C	0.0817813765182189
3JB7_A	0.082383873794916
4ICL_A	0.082383873794916
2OBE_C	0.082383873794916
6X79_A	0.082383873794916
4KHN_A	0.082383873794916
6NYS_B	0.082383873794916
6KR3_A	0.082383873794916
6ALF_J	0.0825910931174096
2R7S_A	0.0833333333333332
7CT5_B	0.0833333333333332
7C2L_A	0.0833333333333332
3CFO_A	0.0833333333333332
3Q24_B	0.0833333333333332
6BSJ_A	0.0833333333333332
6CV0_A	0.0833333333333332
6P20_B	0.0842105263157897
6X2A_A	0.0842844600526775
7KDK_C	0.0842844600526775
5TEP_A	0.0842844600526775
5X5B_B	0.0842844600526775
3IYL_W	0.0842844600526775
7K8X_B	0.0842844600526775
5ZVT_W	0.0842844600526775
4H4M_A	0.0842844600526775
6Q05_B	0.0850202429149802
1MWH_A	0.0852372583479783
2DY4_B	0.0852372583479783
3TAE_C	0.0852372583479783
5JJS_A	0.0852372583479783
6XEY_C	0.0861917326297265
6Q07_B	0.0866396761133612
1SUQ_A	0.0871478873239437
5I08_A	0.0871478873239437
7DDN_C	0.0871478873239437
3JAY_B	0.0871478873239437
7A97_B	0.0871478873239437
3TAB_A	0.0871478873239437
1H38_C	0.0871478873239437
4LLG_D	0.0874493927125512
3TAE_B	0.0881057268722467
1C8D_A	0.0881057268722467
3TAG_C	0.0881057268722467
6GSI_A	0.0881057268722467
6RIC_B	0.0881057268722467
6IIH_A	0.0881057268722467
2XGK_A	0.0881057268722467
1Q9X_C	0.0881057268722467
6OAS_1	0.0881057268722467
3TAF_D	0.0881057268722467
6ALG_J	0.0882591093117415
6ZOZ_B	0.0882591093117415
7A4N_C	0.0890652557319222
6P20_C	0.0890688259109317
6RR7_B	0.089878542510122
7K90_A	0.090026478375992
6T0U_B	0.090026478375992
2IC3_A	0.090026478375992
1IH7_A	0.090026478375992
3E3J_C	0.090026478375992
7KJ5_A	0.090026478375992
6RID_A	0.0906882591093118
5JJ3_I	0.0909893992932853
4O44_A	0.0909893992932853
7JVC_A	0.0909893992932853
3HVT_A	0.0909893992932853
6ACC_B	0.0909893992932853
3TAB_D	0.0909893992932853
2DTU_B	0.0909893992932853
6T0S_B	0.0909893992932853
7JV6_A	0.0909893992932853
6X29_A	0.0909893992932853
6VXX_C	0.0919540229885056
3JB2_B	0.0919540229885056
5I08_C	0.0919540229885056
6T0R_B	0.0919540229885056
7DD2_C	0.0919540229885056
5Z58_D	0.0919540229885056
6XF5_B	0.0919540229885056
7KDG_A	0.0919540229885056
6A3B_C	0.0919540229885056
7K8Y_B	0.0919540229885056
6KFT_C	0.0919540229885056
3TG7_A	0.0929203539823007
4I9L_A	0.0929203539823007
4RW8_A	0.0929203539823007
3JCX_A	0.0929203539823007
7JZN_B	0.0929203539823007
3JB3_B	0.0929203539823007
2BAN_A	0.0929203539823007
3TAG_B	0.0929203539823007
4H4O_A	0.0929203539823007
6VR4_B	0.0931174089068826
4MFB_A	0.0938883968113373
3Q23_B	0.0938883968113373
1S6Q_A	0.0938883968113373
5J0N_H	0.0938883968113373
6SZV_B	0.0938883968113373
7DD8_E	0.0938883968113373
6O3V_C	0.0938883968113373
6WPT_C	0.0938883968113373
6X29_B	0.0938883968113373
6VR4_A	0.0939271255060736
6EVJ_B	0.0948581560283687
6QNW_A	0.0948581560283687
2GV9_B	0.0948581560283687
6A3E_C	0.0948581560283687
6WB0_A	0.0958296362023061
3ZIF_B	0.0958296362023061
7K8Y_E	0.0958296362023061
1UWB_A	0.0958296362023061
6U7F_B	0.0958296362023061
3NWF_A	0.096802841918294
5X5C_A	0.096802841918294
5X5B_A	0.097777777777777
7DDN_A	0.097777777777777
1MUK_A	0.097777777777777
5TW3_A	0.097777777777777
2OYQ_A	0.097777777777777
1XI1_B	0.097777777777777
6PZK_A	0.097777777777777
7CAI_A	0.097777777777777
6JX7_A	0.0979757085020247
3RMA_B	0.098754448398576
6DTX_A	0.098754448398576
7CXN_A	0.098754448398576
3NWA_C	0.098754448398576
3TAE_D	0.098754448398576
6PO2_A	0.0987854251012154
6ZP0_B	0.0995951417004057
3IZX_B	0.0997328584149597
7DDD_B	0.0997328584149597
3NWA_D	0.0997328584149597
2B5L_A	0.0997328584149597
4I9Q_A	0.100713012477718
3RMB_B	0.100713012477718
3Q0A_B	0.100713012477718
7KJ2_A	0.100713012477718
1Q9X_A	0.100713012477718
7DK4_B	0.100713012477718
3KLF_E	0.100713012477718
6NB3_B	0.100713012477718
5Z58_A	0.1012145748987856
6MCC_A	0.1012145748987856
4BTQ_A	0.1016949152542365
6N4C_F	0.1016949152542365
4K6M_B	0.1016949152542365
7JV4_A	0.1026785714285709
6QSN_A	0.1026785714285709
2P5G_D	0.1026785714285709
1C8F_A	0.1026785714285709
3WOD_D	0.1036437246963564
6GSI_D	0.1036639857015189
1BQM_A	0.1036639857015189
5C42_A	0.1036639857015189
6PPD_4	0.1046511627906969
5X5C_C	0.105640107430617
2PF4_C	0.105640107430617
3NWF_B	0.105640107430617
7DK7_C	0.105640107430617
6A3A_C	0.105640107430617
3JB1_B	0.1066308243727593
6VN1_A	0.1066308243727593
3IZ3_A	0.1066308243727593
6UIT_A	0.1066308243727593
6AJH_A	0.1066308243727593
6ALH_J	0.1068825910931174
7DCX_C	0.1076233183856494
7BV2_A	0.1076233183856494
4BOM_A	0.1076233183856494
7A4N_B	0.1076233183856494
5H0R_F	0.1076233183856494
4LK0_J	0.1085020242914982
6KDO_A	0.1086175942549363
7BR7_x	0.1086175942549363
6EVJ_E	0.1086175942549363
6VLK_B	0.1086175942549363
3ZIF_A	0.1086175942549363
3JB1_C	0.1086175942549363
4LSL_A	0.1086175942549363
3JB6_A	0.1086175942549363
5XLR_B	0.1086175942549363
3JB0_B	0.1096136567834673
6X4B_A	0.1096136567834673
6N9U_H	0.1096136567834673
3JAZ_B	0.1096136567834673
3KLF_A	0.1096136567834673
6ACD_B	0.1096136567834673
4WRT_A	0.1096136567834673
3JAY_C	0.1096136567834673
3C3L_A	0.1106115107913663
4HSI_D	0.1106115107913663
7JZL_B	0.1106115107913663
1H38_B	0.1106115107913663
6O9E_C	0.1106115107913663
3TAG_D	0.1106115107913663
4AU6_C	0.1106115107913663
4KI6_A	0.1106115107913663
6QCW_A	0.1106115107913663
7BTP_A	0.1106115107913663
4WE1_A	0.1106115107913663
4UXG_F	0.1106115107913663
3ZIF_K	0.1116111611161105
6NB4_B	0.1116111611161105
6XZQ_E	0.1116111611161105
1HPZ_A	0.1116111611161105
6Q04_B	0.1117408906882595
2GUM_B	0.1126126126126121
4ZPY_A	0.1126126126126121
4FF4_B	0.1126126126126121
3JB0_C	0.1126126126126121
6N9X_H	0.1126126126126121
3NWF_D	0.1126126126126121
6P18_D	0.1133603238866398
6QPG_A	0.1136158701532903
6ZOW_A	0.1136158701532903
4FF3_B	0.1136158701532903
5MBV_B	0.1141700404858305
6NYR_B	0.114620938628158
4FF2_B	0.114620938628158
2B5J_A	0.114620938628158
6NYR_A	0.114620938628158
2BE2_A	0.114620938628158
6KR2_B	0.114620938628158
3JB2_C	0.114620938628158
5CCV_G	0.114620938628158
1HQU_A	0.114620938628158
6SH9_B	0.1156278229448952
6X2C_C	0.1156278229448952
3ZIF_E	0.1156278229448952
3SHM_O	0.1156278229448952
7BQX_x	0.1156278229448952
6U7E_B	0.1156278229448952
6GSH_C	0.1156278229448952
6CIT_C	0.1157894736842113
6AJG_A	0.1166365280289323
5HLF_C	0.1166365280289323
4AU6_A	0.1166365280289323
1XHZ_B	0.117647058823529
3I7K_A	0.117647058823529
6AJI_A	0.117647058823529
3WOD_C	0.117647058823529
6A38_C	0.117647058823529
7CXM_A	0.1186594202898547
1C8E_A	0.1186594202898547
3JAZ_C	0.1186594202898547
6PPD_T	0.1186594202898547
6K4Y_C	0.1190283400809717
3Q22_B	0.1196736174070716
3JAZ_A	0.1196736174070716
1Q9X_B	0.1196736174070716
4HSI_B	0.1196736174070716
7DCC_E	0.1196736174070716
1S0V_C	0.1196736174070716
1TVR_A	0.1196736174070716
4AU6_E	0.1206896551724137
6X2C_B	0.1206896551724137
6IGD_A	0.1217075386012711
1URJ_B	0.1217075386012711
6W2D_K	0.1217075386012711
2OBE_A	0.1217075386012711
1HNV_A	0.1217075386012711
6QCX_A	0.1227272727272725
6XS6_C	0.1227272727272725
6BSH_A	0.1227272727272725
6IGD_C	0.1227272727272725
3IZ3_B	0.1227272727272725
5XN0_A	0.1227272727272725
5JJR_A	0.1227272727272725
5W9M_E	0.1237488626023655
4CKB_D	0.1237488626023655
4F5X_W	0.1237488626023655
3J6Q_B	0.1237488626023655
7JV6_E	0.1237488626023655
2GV9_A	0.1237488626023655
3JB3_C	0.1237488626023655
6PPH_T	0.1237488626023655
5F9R_B	0.1246963562753045
3IZX_A	0.1247723132969029
4CKB_A	0.1247723132969029
5JK7_A	0.1247723132969029
5W9J_J	0.1247723132969029
6QCV_A	0.1247723132969029
6W2E_O	0.1247723132969029
6RIE_O	0.1247723132969029
6EQC_A	0.1255060728744945
6RIE_A	0.1255060728744945
6CV0_C	0.1257976298997263
6AJJ_A	0.1257976298997263
6NB7_C	0.1257976298997263
6F5O_A	0.1257976298997263
1MVM_A	0.1257976298997263
3I7H_A	0.1257976298997263
6QPF_A	0.1257976298997263
6QSN_B	0.1257976298997263
6YGD_B	0.1257976298997263
4LLG_C	0.1263157894736848
5TFR_A	0.126824817518248
5FMZ_A	0.126824817518248
6I7P_B	0.126824817518248
2CAS_A	0.126824817518248
5MSG_A	0.1278538812785379
6K32_C	0.1278538812785379
6L2T_B	0.1278538812785379
1C8H_A	0.1278538812785379
6GSH_A	0.1278538812785379
7AD1_A	0.1278538812785379
1FPV_A	0.1278538812785379
4LK0_I	0.128744939271256
6Q06_B	0.128744939271256
5FUA_6	0.1288848263254107
1XHZ_D	0.1288848263254107
7JWB_B	0.1288848263254107
5J0N_F	0.1288848263254107
6EQC_B	0.1295546558704459
5FUA_2	0.1299176578225058
6UJZ_A	0.1299176578225058
6Z9M_A	0.1299176578225058
6CRV_A	0.1299176578225058
3J17_A	0.1309523809523802
7KJ3_B	0.1309523809523802
6VN1_C	0.1309523809523802
3E3J_B	0.1309523809523802
5W0P_A	0.1309523809523802
5W9H_q	0.13198900091659
2ATQ_A	0.13198900091659
5I08_B	0.13198900091659
1S6P_A	0.13198900091659
6BSG_A	0.13198900091659
5HP1_C	0.1330275229357793
5CYM_A	0.1330275229357793
6XZQ_C	0.133603238866397
7CT5_F	0.1340679522497698
5W9N_H	0.1340679522497698
6W2E_J	0.1340679522497698
5FOB_A	0.1340679522497698
1BQN_A	0.1340679522497698
6JNX_C	0.134412955465587
5YQZ_R	0.1351102941176467
3JB1_A	0.1351102941176467
5M2X_A	0.1351102941176467
6DJY_D	0.1351102941176467
3J17_B	0.1351102941176467
7KKK_E	0.135222672064778
7KL9_C	0.1361545538178463
6QAJ_B	0.1361545538178463
5VQS_A	0.1361545538178463
5D9A_D	0.1361545538178463
6PPD_S	0.1361545538178463
7KJ5_B	0.1361545538178463
6WB1_A	0.1372007366482501
6PPB_T	0.1372007366482501
1CLQ_A	0.1372007366482501
1S9E_A	0.1372007366482501
3RWU_A	0.1372007366482501
3JB0_A	0.1372007366482501
6I7P_A	0.1372007366482501
3NW8_D	0.1372007366482501
6ACJ_B	0.1382488479262664
3RRT_D	0.1382488479262664
3IZ3_C	0.1382488479262664
4LLG_I	0.1392712550607295
7DCC_K	0.1392988929889289
4UXG_K	0.1392988929889289
5D9A_J	0.140350877192982
2OZS_A	0.140350877192982
3PHF_A	0.140350877192982
3SUO_A	0.1414048059149719
6QPF_H	0.1414048059149719
4V0R_A	0.1414048059149719
3JAY_A	0.1414048059149719
7DD2_D	0.1414048059149719
6QPF_F	0.1424606845513409
4K6M_A	0.1424606845513409
3E2E_A	0.1424606845513409
2B6A_A	0.1424606845513409
6P18_C	0.1425101214574899
3JB3_A	0.1435185185185183
6UIS_A	0.1435185185185183
6XS6_B	0.1435185185185183
6WPJ_A	0.1435185185185183
5J2N_A	0.1435185185185183
3NWD_D	0.1435185185185183
6W2D_O	0.1435185185185183
4WSA_A	0.1435185185185183
1WAC_B	0.1445783132530116
3PHF_G	0.1445783132530116
7JZL_A	0.1445783132530116
3SUQ_A	0.1445783132530116
5I3U_C	0.1445783132530116
7K4N_A	0.1445783132530116
7BW4_A	0.1445783132530116
5J2Q_A	0.1445783132530116
4Q7J_G	0.1445783132530116
4LLG_J	0.1449392712550608
1S0V_D	0.1456400742115027
6QPG_H	0.1456400742115027
6PPH_S	0.1456400742115027
5ZVS_E	0.1456400742115027
6F5P_C	0.1456400742115027
7JV4_B	0.1456400742115027
6AJF_A	0.1456400742115027
2OYQ_D	0.1456400742115027
6IGD_H	0.1456400742115027
5CCV_H	0.1467038068709372
5CCV_F	0.1467038068709372
4CKE_A	0.1467038068709372
6ODM_S	0.1467038068709372
5M3J_A	0.1467038068709372
6XCN_E	0.1467038068709372
3LJ5_C	0.1467038068709372
5JNX_A	0.1467038068709372
5D3G_C	0.1467038068709372
5W9N_J	0.1467038068709372
4LK0_C	0.1473684210526324
6I7P_F	0.1477695167286237
5CCV_C	0.1477695167286237
5W9L_C	0.1477695167286237
7DD2_K	0.1477695167286237
3PHF_O	0.1477695167286237
6BHJ_C	0.1488372093023253
2EX3_A	0.1488372093023253
1IJS_P	0.1488372093023253
3SQ2_A	0.1488372093023253
3JBA_D	0.1488372093023253
6W2E_K	0.1488372093023253
6F5P_B	0.1488372093023253
6NB3_C	0.1489878542510125
6Z97_B	0.1489878542510125
4DPV_Z	0.1499068901303528
4KR0_A	0.1499068901303528
4CKC_A	0.1499068901303528
7C2N_A	0.1509785647716677
6NYS_A	0.1509785647716677
5ND1_A	0.1509785647716677
6UK0_A	0.1509785647716677
6VLK_A	0.1509785647716677
4G1Q_A	0.1509785647716677
6T0N_A	0.1520522388059695
6WB2_A	0.1520522388059695
1K3V_A	0.1520522388059695
7BV1_A	0.1520522388059695
4QZV_A	0.1520522388059695
3TAF_B	0.1520522388059695
6I7P_E	0.1520522388059695
4WTA_A	0.1520522388059695
6ZDH_A	0.1530364372469643
5TFR_B	0.1531279178337996
4KHY_A	0.1531279178337996
5CYQ_A	0.1531279178337996
6WXB_C	0.1531279178337996
6IKA_A	0.1531279178337996
7K8Y_D	0.1531279178337996
6UJY_A	0.1531279178337996
6UJX_A	0.1542056074766351
3A1M_B	0.1542056074766351
6XF8_C	0.1542056074766351
6QPF_C	0.1542056074766351
6QPG_L	0.1552853133769873
2EX3_C	0.1552853133769873
6CRV_C	0.1552853133769873
3SQ4_A	0.1552853133769873
3ZIF_D	0.1552853133769873
6P1I_A	0.1552853133769873
3Q0A_A	0.1552853133769873
6RR7_A	0.1554655870445351
6QPG_J	0.1563670411985009
5XN2_A	0.1563670411985009
7KJ2_B	0.1563670411985009
5U68_B	0.1563670411985009
5W0P_C	0.1563670411985009
6UIR_A	0.1563670411985009
6WXB_B	0.1563670411985009
3TAB_B	0.1563670411985009
7CTT_A	0.1563670411985009
5W9M_J	0.1563670411985009
3SCK_B	0.1574507966260536
6CRV_B	0.1574507966260536
4FF1_A	0.1574507966260536
3JB2_A	0.1574507966260536
5FJ7_C	0.1574507966260536
3SJJ_A	0.1574507966260536
2BGN_A	0.1574507966260536
3ZED_C	0.1585365853658533
7C2M_A	0.1585365853658533
2YIA_A	0.1585365853658533
3NWD_B	0.1585365853658533
5M2X_B	0.1585365853658533
7CT5_E	0.1585365853658533
5MZ4_B	0.1585365853658533
7BR8_x	0.1585365853658533
4WTE_A	0.1585365853658533
5FYK_G	0.1585365853658533
3C2P_A	0.1585365853658533
6WCZ_B	0.1585365853658533
4UXG_H	0.1585365853658533
1S48_A	0.1596244131455397
2PZS_A	0.1596244131455397
3NW8_B	0.1596244131455397
4M3R_A	0.1596244131455397
7CAK_C	0.1596244131455397
4BIP_B	0.1596244131455397
6QNW_F	0.1596244131455397
5FJ6_A	0.1596244131455397
5ZQK_B	0.1607142857142849
6B3O_C	0.1607142857142849
3SCJ_B	0.1607142857142849
6ZDH_B	0.1611336032388668
6QCS_B	0.1618062088428971
1XHZ_A	0.1618062088428971
1HNI_A	0.1618062088428971
5FSG_A	0.1618062088428971
6WPF_A	0.1618062088428971
1XHZ_C	0.1618062088428971
6UEB_A	0.1627530364372473
2YIA_G	0.1629001883239165
6I7P_C	0.1629001883239165
5D98_B	0.1629001883239165
6KDN_A	0.1629001883239165
4KHU_A	0.1629001883239165
6QNW_K	0.1629001883239165
2I5J_A	0.1629001883239165
7BST_B	0.1629001883239165
2PZS_C	0.1629001883239165
6ZTZ_M	0.1639962299717245
6QNW_G	0.1639962299717245
4CKE_D	0.1650943396226409
7KJ4_B	0.1650943396226409
6VXXp_B	0.1651821862348184
7KKL_C	0.1659919028340091
4CKC_D	0.1661945231350323
3ZIF_G	0.1661945231350323
6T0N_B	0.1661945231350323
6KDK_A	0.1661945231350323
6QPF_K	0.1661945231350323
6KR2_A	0.1661945231350323
6W2D_J	0.1661945231350323
7JW0_E	0.1661945231350323
3KK1_A	0.1661945231350323
6ZTY_J	0.1672967863894132
4KHQ_A	0.1672967863894132
4FJI_A	0.1672967863894132
7BR7_W	0.1672967863894132
2EX3_E	0.1672967863894132
3KK2_A	0.1672967863894132
6ZTY_H	0.1684011352885517
4FJN_A	0.1684011352885517
4FF4_A	0.1684011352885517
5M2X_C	0.1684011352885517
6RFL_O	0.1684011352885517
1EJ6_A	0.1684011352885517
7DK5_A	0.1695075757575752
2EX3_K	0.1695075757575752
6BSI_A	0.1695075757575752
5GAI_D	0.1695075757575752
7CT5_A	0.1695075757575752
5D9A_L	0.1695075757575752
6K32_G	0.1695075757575752
5ZVS_I	0.1695075757575752
6WPH_A	0.1695075757575752
3KJV_A	0.1695075757575752
4F5C_A	0.1695075757575752
6N7W_H	0.1695075757575752
7AAP_A	0.1695075757575752
4R5P_C	0.1706161137440749
6OTZ_A	0.1706161137440749
6CGV_F	0.1706161137440749
2BGN_C	0.1706161137440749
3NE6_A	0.1706161137440749
6T2C_A	0.1706161137440749
6QPF_L	0.1706161137440749
1Q9Y_A	0.1706161137440749
5CCV_E	0.1706161137440749
3A1M_C	0.1706161137440749
6URO_E	0.1717267552182155
6IGD_B	0.1717267552182155
5IKN_A	0.1717267552182155
2PO4_A	0.1717267552182155
5GAI_0	0.1717267552182155
4DU1_A	0.1717267552182155
4FJ8_A	0.1717267552182155
3ZED_B	0.1717267552182155
6T0R_A	0.1717267552182155
3KIC_P	0.1728395061728389
4FJ7_A	0.1728395061728389
3SCK_A	0.1728395061728389
5M2X_E	0.1728395061728389
6QPG_C	0.1728395061728389
5M2X_F	0.1728395061728389
4WTD_A	0.1728395061728389
6M5U_A	0.1728395061728389
6QPG_K	0.1728395061728389
5U0B_B	0.1728395061728389
3V6D_C	0.1728395061728389
5HRO_C	0.1728395061728389
6OR7_A	0.173954372623573
3J6R_B	0.173954372623573
6QPG_E	0.173954372623573
6QNW_L	0.173954372623573
5CCV_B	0.173954372623573
6M5V_A	0.173954372623573
3J17_C	0.173954372623573
7JW0_A	0.173954372623573
6M17_C	0.1750713606089429
3LZI_A	0.1750713606089429
6FHH_A	0.1750713606089429
4BIQ_B	0.1750713606089429
1IG9_A	0.1750713606089429
6M17_A	0.1750713606089429
6IGD_F	0.1750713606089429
6Z9M_B	0.1750713606089429
6K32_E	0.1761904761904758
3KD1_E	0.1761904761904758
5DGY_D	0.1761904761904758
6P2G_A	0.1761904761904758
4E3S_A	0.1761904761904758
6KLH_A	0.1765182186234819
6L2T_A	0.1773117254528116
3MMP_F	0.1773117254528116
4WTG_A	0.1773117254528116
2P5O_D	0.1773117254528116
4KI4_A	0.1773117254528116
6IK9_A	0.1773117254528116
6U7F_A	0.1773117254528116
6HAK_A	0.1773117254528116
4FJG_A	0.1773117254528116
6KLH_C	0.1773279352226726
5OGI_A	0.1773279352226726
7KKK_A	0.1781376518218624
3SCL_B	0.1784351145038163
3SNN_A	0.1784351145038163
5ND1_B	0.1784351145038163
1LP3_A	0.1784351145038163
7CT5_D	0.1784351145038163
6TW1_A	0.1795606494746888
4E7A_A	0.1795606494746888
5XN1_A	0.1795606494746888
7DCX_K	0.1795606494746888
6IGD_G	0.1795606494746888
3A1M_A	0.1795606494746888
6EQC_C	0.1797570850202434
6PPH_X	0.1806883365200764
6K32_D	0.1806883365200764
6P7E_D	0.1806883365200764
3QET_A	0.1806883365200764
6ZTZ_B	0.1806883365200764
6O3V_A	0.1806883365200764
4FF3_A	0.1806883365200764
6XZQ_A	0.1813765182186235
1WAC_C	0.1818181818181812
6M5S_A	0.1818181818181812
3J6Q_E	0.1818181818181812
4FK0_A	0.1818181818181812
5ZQK_A	0.1818181818181812
6GSI_C	0.1818181818181812
2BGN_B	0.1818181818181812
4FJM_A	0.1829501915708811
7K8X_C	0.1829501915708811
3QES_A	0.1829501915708811
4M3W_A	0.1829501915708811
3KIE_P	0.1829501915708811
5D98_E	0.1829501915708811
2P5O_B	0.1829501915708811
5CCV_A	0.1829501915708811
6KDJ_A	0.1829501915708811
4FK4_A	0.1829501915708811
5M2X_D	0.1840843720038343
4M41_A	0.1840843720038343
6N9V_H	0.1840843720038343
3SCX_A	0.1840843720038343
6P7E_A	0.1840843720038343
5J2M_A	0.1840843720038343
6PPB_W	0.1840843720038343
1HI8_A	0.1840843720038343
6XS6_A	0.1852207293666019
3LDS_A	0.1852207293666019
5J0N_G	0.1852207293666019
6EU4_B	0.1852207293666019
6F5O_C	0.1852207293666019
6M0J_A	0.1852207293666019
6QCW_C	0.1852207293666019
3SUP_A	0.1852207293666019
6W2D_N	0.1863592699327569
6SZU_A	0.1863592699327569
3IYL_X	0.1863592699327569
6AMO_C	0.1863592699327569
4DTM_A	0.1863592699327569
6NUR_A	0.1863592699327569
3SCI_B	0.1863592699327569
2QJ1_A	0.1863592699327569
6PPD_W	0.1863592699327569
5ZVT_X	0.1863592699327569
4UXG_E	0.1863592699327569
6YYT_A	0.1874999999999993
4UW8_H	0.1874999999999993
2PYJ_B	0.1874999999999993
5IKN_H	0.1874999999999993
7KKL_D	0.1878542510121461
3JYT_A	0.1886429258902786
3SPZ_A	0.1886429258902786
6WXB_A	0.1886429258902786
4WSB_A	0.1886429258902786
3V4I_C	0.1886429258902786
4WSA_C	0.1886429258902786
6QNW_H	0.1886429258902786
6P7E_C	0.1886429258902786
3Q22_A	0.1886429258902786
7KKK_C	0.1886639676113362
6CGV_C	0.1897880539499032
6KDM_A	0.1897880539499032
3SHM_L	0.1897880539499032
5DGY_A	0.1897880539499032
4UXG_D	0.1897880539499032
6IIH_B	0.1897880539499032
3SUN_A	0.1909353905496615
6M3W_C	0.1909353905496615
6QCW_B	0.1909353905496615
7A95_D	0.1909353905496615
6PPB_X	0.1909353905496615
6ZTS_A	0.1909353905496615
5U0B_A	0.1909353905496615
6P19_D	0.191093117408907
6Z97_A	0.191093117408907
3SPY_A	0.1920849420849417
1V0F_C	0.1920849420849417
3SQ0_A	0.1920849420849417
5ZVT_L	0.1920849420849417
4ZWJ_D	0.1920849420849417
1S49_A	0.1920849420849417
3IYL_L	0.1920849420849417
5NXH_C	0.1920849420849417
6XEZ_A	0.1920849420849417
5M3H_B	0.1932367149758449
6Z0O_A	0.1932367149758449
4M3X_A	0.1932367149758449
3Q24_A	0.1932367149758449
6QNW_C	0.1932367149758449
2BGN_D	0.1932367149758449
7KJ4_D	0.1932367149758449
6CGV_L	0.1932367149758449
6PPD_X	0.1932367149758449
6M5R_A	0.1932367149758449
6Z0O_B	0.1943907156673108
6M71_A	0.1943907156673108
4WTF_A	0.1943907156673108
6VXXp_C	0.195141700404859
3I0R_A	0.1955469506292346
3NWA_B	0.1955469506292346
4M3U_A	0.1955469506292346
1YGU_A	0.1955469506292346
6QNW_J	0.1955469506292346
3J6Q_C	0.1955469506292346
4HIZ_C	0.1955469506292346
7DCX_D	0.1955469506292346
5D9A_K	0.1955469506292346
4FJX_A	0.1955469506292346
5CYR_A	0.1967054263565884
5ZVT_H	0.1967054263565884
3IYL_H	0.1967054263565884
1V0F_E	0.1967054263565884
5D9A_E	0.1967054263565884
2PZS_D	0.1967054263565884
1S4F_D	0.1967054263565884
5V2S_A	0.1975708502024298
6I7P_D	0.1978661493695432
5J2P_A	0.1978661493695432
4DU4_A	0.1978661493695432
6L2T_C	0.1978661493695432
6FHH_B	0.1978661493695432
7BTF_A	0.1978661493695432
5MSG_C	0.1978661493695432
6HAK_C	0.1978661493695432
3FVC_A	0.1978661493695432
5JJ1_B	0.1978661493695432
1HI8_B	0.1978661493695432
5X6Y_D	0.1990291262135912
5Y6R_A	0.1990291262135912
3C46_A	0.1990291262135912
6EVK_A	0.1990291262135912
2YIA_E	0.1990291262135912
4E78_A	0.1990291262135912
6L8Q_C	0.1990291262135912
5D9A_H	0.1990291262135912
4Q0B_C	0.1990291262135912
6PPH_W	0.1990291262135912
2YIB_B	0.2001943634596692
5X71_A	0.2001943634596692
5IKN_B	0.2001943634596692
4ZWJ_A	0.2001943634596692
5UJ2_A	0.2001943634596692
5HBM_A	0.2001943634596692
4DTR_A	0.2001943634596692
3QEI_A	0.2001943634596692
6FHI_B	0.2001943634596692
2BTV_B	0.2013618677042801
6QNW_E	0.2013618677042801
5W9O_K	0.2013618677042801
4UXG_L	0.2013618677042801
3V81_C	0.2013618677042801
3ZIF_I	0.2013618677042801
6F5P_F	0.2013618677042801
2YIA_D	0.2013618677042801
7C2K_A	0.2025316455696202
7JVC_B	0.2025316455696202
6ZTY_I	0.2025316455696202
3ZIF_J	0.2025316455696202
5D9A_F	0.2025316455696202
3QEV_A	0.2025316455696202
1S4F_C	0.2025316455696202
4B3O_A	0.203703703703703
3S9H_A	0.203703703703703
4DU3_A	0.203703703703703
6QPG_F	0.203703703703703
1S9G_A	0.203703703703703
4WSB_C	0.203703703703703
5Z58_J	0.203703703703703
6P19_C	0.204858299595142
7KJ3_E	0.2048780487804877
6P7E_B	0.2048780487804877
5JSD_B	0.2048780487804877
5M2Z_E	0.2048780487804877
7D4F_A	0.2048780487804877
5FMZ_F	0.2048780487804877
2YIA_H	0.2048780487804877
5GAI_J	0.2048780487804877
3PHF_Q	0.2048780487804877
5D98_C	0.2048780487804877
3MMP_G	0.2048780487804877
6XRA_A	0.2048780487804877
6L42_A	0.2056680161943329
6QPF_J	0.2060546874999993
6SK5_A	0.2060546874999993
6Z9M_C	0.2060546874999993
4PQU_C	0.2060546874999993
5I42_C	0.2060546874999993
3Q23_A	0.2060546874999993
5TXN_C	0.2060546874999993
6PWA_A	0.2060546874999993
5M3J_B	0.2060546874999993
6PPB_S	0.2072336265884651
6EU4_C	0.2072336265884651
5D9A_B	0.2072336265884651
5M2Z_B	0.2072336265884651
6AN2_C	0.2072336265884651
6QCX_B	0.2072336265884651
5VBA_B	0.2072336265884651
3SHM_E	0.2072336265884651
6B3O_B	0.2072336265884651
6P1X_A	0.2072336265884651
2YIA_C	0.2072336265884651
4UW8_G	0.2084148727984338
5GAI_A	0.2084148727984338
3J6Q_D	0.2084148727984338
3CFP_A	0.2084148727984338
6FHI_A	0.2084148727984338
4J2E_A	0.2084148727984338
4KHS_A	0.2084148727984338
3PHF_I	0.2084148727984338
6O6B_A	0.2084148727984338
5J7U_F	0.2084148727984338
4PWD_C	0.2095984329089124
3PHF_K	0.2095984329089124
6OUN_A	0.2095984329089124
5MSG_B	0.2095984329089124
5WRG_A	0.2095984329089124
7A97_D	0.2095984329089124
6U5O_L	0.210526315789475
4R71_D	0.2107843137254899
6QCV_B	0.2107843137254899
2YIB_C	0.2107843137254899
6KV5_B	0.2107843137254899
3JBA_C	0.2107843137254899
4B02_C	0.2107843137254899
3D0H_B	0.2107843137254899
7KJ4_E	0.2119725220804702
2AJF_B	0.2119725220804702
6KUK_B	0.2119725220804702
6T0V_C	0.2119725220804702
5IKN_C	0.2119725220804702
3NHG_A	0.2119725220804702
3JBA_F	0.2119725220804702
6L8Q_E	0.2119725220804702
4GBT_A	0.2119725220804702
4UXG_J	0.2119725220804702
6KUJ_B	0.2131630648330054
4FK2_A	0.2131630648330054
6QNW_B	0.2131630648330054
4QZV_C	0.2131630648330054
6L8Q_A	0.2131630648330054
6Z3Q_A	0.2131630648330054
7AD1_B	0.2131630648330054
4UXG_B	0.2131630648330054
3PHE_D	0.2131630648330054
3PHF_5	0.2131630648330054
3JSM_A	0.2131630648330054
6T0U_A	0.2131630648330054
4UW8_I	0.2131630648330054
3PHE_B	0.2131630648330054
6IGD_J	0.2131630648330054
5M2Z_F	0.2143559488692226
1ZYQ_A	0.2143559488692226
6O6B_C	0.2143559488692226
1WAC_A	0.2143559488692226
4KHW_A	0.2143559488692226
4WSA_B	0.2143559488692226
2QE5_B	0.2143559488692226
6IGD_I	0.2143559488692226
6O6B_B	0.2143559488692226
2JLG_C	0.2143559488692226
2JL9_B	0.2155511811023613
4UXG_I	0.2155511811023613
4R71_C	0.2155511811023613
2QE5_C	0.2155511811023613
6QWL_K	0.2155511811023613
4Q7J_C	0.2155511811023613
3SCL_A	0.2155511811023613
6CRJ_B	0.2155511811023613
6U7E_A	0.2155511811023613
5TMH_A	0.2155511811023613
6FHI_C	0.2155511811023613
4DTO_A	0.2167487684729059
1S58_A	0.2167487684729059
3KIE_E	0.2167487684729059
3KIC_E	0.2167487684729059
7DK4_A	0.2167487684729059
4PUO_C	0.2167487684729059
4QNL_A	0.2167487684729059
3NGI_A	0.2167487684729059
5TXM_C	0.2167487684729059
7KKL_A	0.2170040485829967
1EJ6_B	0.2179487179487178
1JMU_F	0.2179487179487178
1V0F_B	0.2179487179487178
6O6B_D	0.2179487179487178
6EVK_C	0.2179487179487178
5J7V_B	0.2179487179487178
5GAI_Z	0.2191510365251723
4A8Q_C	0.2191510365251723
1T05_A	0.2191510365251723
1SKW_A	0.2191510365251723
5D98_A	0.2191510365251723
5CYR_B	0.2191510365251723
3DRS_A	0.2191510365251723
4J2D_A	0.2203557312252955
6PNS_C	0.2203557312252955
4RSO_A	0.2203557312252955
7DK6_A	0.2203557312252955
3D0G_B	0.2203557312252955
3CFR_A	0.2203557312252955
3PHF_W	0.2203557312252955
6SK6_A	0.2203557312252955
3QNN_A	0.2203557312252955
6OGY_K	0.2203557312252955
6GZV_A	0.2203557312252955
6QCT_A	0.2203557312252955
5T3X_G	0.2203557312252955
3PHE_A	0.2203557312252955
5DGY_C	0.2203557312252955
6TMV_C	0.2215628090999002
5FMZ_B	0.2215628090999002
4FF2_A	0.2215628090999002
5M2Z_D	0.2215628090999002
4WTI_A	0.2215628090999002
5ZVS_D	0.2215628090999002
3SCJ_A	0.2215628090999002
3NTT_A	0.2215628090999002
6ASW_C	0.2215628090999002
5WX1_A	0.2215628090999002
2EX3_I	0.2215628090999002
5TXP_C	0.2215628090999002
1NB7_B	0.2215628090999002
4MTP_D	0.2215628090999002
6TMV_J	0.2215628090999002
6ZXN_C	0.2226720647773288
6CGV_I	0.2227722772277227
2OYQ_B	0.2227722772277227
6KUT_B	0.2227722772277227
6TMV_B	0.2227722772277227
6PNS_H	0.2227722772277227
6XF7_B	0.2227722772277227
6P1Z_C	0.2227722772277227
4M3T_A	0.2227722772277227
6TMV_I	0.2227722772277227
3MEG_A	0.2227722772277227
6QCX_C	0.2227722772277227
2P5G_B	0.2227722772277227
6N4C_C	0.2234817813765179
5NXH_A	0.2239841427155597
5M3J_C	0.2239841427155597
6M3W_A	0.2239841427155597
4DTP_A	0.2239841427155597
6M40_A	0.2239841427155597
6Z3P_A	0.2239841427155597
6PNS_K	0.2239841427155597
7BZF_A	0.2239841427155597
6O3V_B	0.2239841427155597
5FUA_3	0.2239841427155597
1XHX_C	0.2239841427155597
6EU4_A	0.2239841427155597
4FJJ_A	0.2239841427155597
1DLO_A	0.2239841427155597
4J2A_A	0.2251984126984116
4M3Z_A	0.2251984126984116
4FJL_A	0.2251984126984116
5TXL_C	0.2251984126984116
4FJH_A	0.2251984126984116
5M3H_C	0.2251984126984116
6TMW_E	0.2251984126984116
3EGD_B	0.2251984126984116
5J7U_G	0.2251984126984116
4WTK_A	0.2251984126984116
5MS0_D	0.2251984126984116
6Z97_C	0.2259109311740894
4MTP_A	0.2264150943396226
5J7U_A	0.2264150943396226
6IGD_D	0.2264150943396226
5FMZ_E	0.2264150943396226
6TMW_B	0.2264150943396226
3IYL_D	0.2264150943396226
6K32_F	0.2264150943396226
5ZVS_A	0.2264150943396226
3D0I_B	0.2264150943396226
1XI1_A	0.2264150943396226
3SHM_T	0.2264150943396226
7KJ4_F	0.2264150943396226
6P22_A	0.2276341948310132
6XF8_F	0.2276341948310132
6TMW_L	0.2276341948310132
6TMW_H	0.2276341948310132
6TW1_C	0.2276341948310132
6ZTZ_C	0.2276341948310132
5ZVT_N	0.2276341948310132
6QPG_B	0.2276341948310132
5ZVT_D	0.2276341948310132
6TIT_A	0.2276341948310132
6CRI_Q	0.2276341948310132
6T0V_A	0.2276341948310132
4WT9_A	0.2276341948310132
4DTN_A	0.2276341948310132
1V0E_E	0.228855721393034
1WTH_A	0.228855721393034
1TL3_A	0.228855721393034
4ZWJ_C	0.228855721393034
2YIA_B	0.228855721393034
2YIB_A	0.228855721393034
6CRI_B	0.228855721393034
6L8Q_G	0.228855721393034
4DTX_A	0.228855721393034
3DUZ_A	0.228855721393034
5M2Z_A	0.2300796812748999
5YVU_B	0.2300796812748999
6XRA_B	0.2300796812748999
6F5O_B	0.2300796812748999
2PZS_B	0.2300796812748999
6AVT_C	0.2300796812748999
3PHE_C	0.2300796812748999
4WSB_B	0.2300796812748999
4M3Y_A	0.2300796812748999
6EVK_B	0.2300796812748999
2JLG_B	0.2300796812748999
2VG7_A	0.2300796812748999
3CQ8_A	0.2300796812748999
6F5P_D	0.2300796812748999
6T0S_A	0.2300796812748999
3IYL_N	0.2300796812748999
5GAI_F	0.2313060817547347
4B02_B	0.2313060817547347
6QPF_B	0.2313060817547347
3KD5_E	0.2313060817547347
6QPF_G	0.2313060817547347
1V0F_A	0.2313060817547347
2OZM_A	0.2313060817547347
3KQK_B	0.2313060817547347
2PUS_A	0.2313060817547347
6KUP_B	0.2313060817547347
6KUU_B	0.2313060817547347
4K4V_E	0.2313060817547347
5JSE_B	0.2313060817547347
6CGV_H	0.2325349301397201
6LQD_A	0.2325349301397201
4FJ9_A	0.2325349301397201
6QCS_A	0.2325349301397201
3J6R_E	0.2325349301397201
5W0P_B	0.2325349301397201
6TMW_J	0.2325349301397201
6H9R_A	0.2325349301397201
6SZV_A	0.2325349301397201
6ANQ_C	0.2325349301397201
4WTC_A	0.2325349301397201
6KUV_B	0.2325349301397201
5M2Z_C	0.2337662337662334
7DCC_I	0.2337662337662334
6IJT_A	0.2337662337662334
2HFZ_A	0.2337662337662334
3NDK_A	0.2337662337662334
6E0V_C	0.2337662337662334
6PO2_I	0.2337662337662334
6TMW_G	0.2337662337662334
6T0W_B	0.2349999999999996
6QWL_E	0.2349999999999996
2GUM_A	0.2349999999999996
5FYJ_G	0.2349999999999996
6TMV_K	0.2349999999999996
5X71_B	0.2349999999999996
7KJ2_D	0.2349999999999996
5JEA_J	0.2349999999999996
5MS0_C	0.2349999999999996
3QNO_A	0.2349999999999996
2R72_A	0.2362362362362362
3I0S_A	0.2362362362362362
6QCV_C	0.2362362362362362
3ZIF_L	0.2362362362362362
5ZVS_J	0.2362362362362362
5JSE_C	0.2362362362362362
6N9W_H	0.2362362362362362
6P1Z_A	0.2362362362362362
6ZTZ_K	0.2362362362362362
4A8F_B	0.2362362362362362
6AVM_C	0.2362362362362362
6PO2_K	0.2362362362362362
6TMV_D	0.2362362362362362
4TY8_D	0.2362362362362362
5CXF_C	0.2362362362362362
2QE5_D	0.2362362362362362
6PO2_G	0.2374749498997987
5L1X_B	0.2374749498997987
5TXO_C	0.2374749498997987
1UVL_E	0.2374749498997987
6IGD_E	0.2374749498997987
5FUA_1	0.2374749498997987
2PI4_A	0.2374749498997987
6XF8_B	0.2374749498997987
3SI6_A	0.2374749498997987
5JSD_C	0.2374749498997987
5W0P_D	0.2387161484453355
4FJK_A	0.2387161484453355
3LP0_A	0.2387161484453355
6M3W_B	0.2387161484453355
4DTU_A	0.2387161484453355
7A96_D	0.2387161484453355
4TY9_D	0.2387161484453355
5FB4_C	0.2387161484453355
1XHX_B	0.2399598393574291
1S1U_A	0.2399598393574291
2AJQ_A	0.2399598393574291
4IOV_A	0.2399598393574291
5ZIT_A	0.2399598393574291
5YW1_B	0.2399598393574291
4M42_A	0.2399598393574291
6DJY_C	0.2399598393574291
2YIA_F	0.241206030150753
5M3H_A	0.241206030150753
3NAE_A	0.241206030150753
6EVJ_A	0.241206030150753
1HHT_R	0.241206030150753
4XHJ_A	0.241206030150753
1QE1_A	0.241206030150753
2EX3_G	0.2424547283702203
6B47_A	0.2424547283702203
4NZ0_D	0.2424547283702203
6M17_B	0.2424547283702203
6YES_A	0.2424547283702203
6ZTS_B	0.2424547283702203
1V0E_C	0.2424547283702203
6T2C_B	0.2424547283702203
6M17_D	0.2424547283702203
6CM9_B	0.2424547283702203
3KIC_H	0.2424547283702203
1V0F_D	0.2424547283702203
1T8E_A	0.2437059415911369
6BBM_B	0.2437059415911369
2AJF_A	0.2437059415911369
4HIZ_B	0.2437059415911369
6UX2_B	0.2437059415911369
3UX1_A	0.2437059415911369
5GAI_G	0.2437059415911369
3KIE_H	0.2437059415911369
5TMH_B	0.2437059415911369
7A98_F	0.2437059415911369
3SHM_F	0.2437059415911369
4J2B_A	0.2437059415911369
3J9D_A	0.2449596774193547
4Y3C_D	0.2449596774193547
6ZXN_A	0.2453441295546559
4PLA_A	0.2462159434914217
6TMW_D	0.2462159434914217
4M45_A	0.2462159434914217
1UVL_C	0.2462159434914217
2JLG_A	0.2462159434914217
6AN8_C	0.2462159434914217
2AJQ_F	0.2462159434914217
4TYA_A	0.2462159434914217
1EET_A	0.2474747474747467
6IN5_A	0.2474747474747467
6VW1_A	0.2474747474747467
6OGZ_E	0.2474747474747467
2R70_A	0.2474747474747467
1V0E_B	0.2474747474747467
4A8Y_C	0.2474747474747467
3IYL_P	0.2474747474747467
6DJY_B	0.2474747474747467
4MTP_C	0.2474747474747467
6PO2_D	0.2474747474747467
6EVJ_D	0.2474747474747467
6VW1_B	0.2474747474747467
6TMV_A	0.2487360970677452
5XEZ_A	0.2487360970677452
1SL1_A	0.2487360970677452
6PNS_I	0.2487360970677452
4A8W_C	0.2487360970677452
3RRT_F	0.2487360970677452
6CGV_J	0.2487360970677452
6KUR_B	0.2487360970677452
4GUA_B	0.2487360970677452
4G0R_A	0.2487360970677452
1TP7_D	0.2487360970677452
4XHA_A	0.2487360970677452
6TMW_N	0.2487360970677452
3GZU_B	0.2487360970677452
4F5X_A	0.25
6TMV_H	0.25
3KZ4_A	0.25
4DTS_A	0.25
5FMZ_C	0.25
3SCI_A	0.25
4OGR_A	0.25
4TY8_C	0.25
6PWU_E	0.25
2PYL_A	0.25
1XHX_A	0.25
5JJ1_H	0.25
6WV8_A	0.25
6LB8_A	0.25
4K4V_A	0.25
3LP2_A	0.2512664640324205
3ZED_A	0.2512664640324205
6IZY_A	0.2512664640324205
6TMW_M	0.2512664640324205
3ITH_A	0.2512664640324205
4TY9_C	0.2512664640324205
6TMW_C	0.2512664640324205
4TN2_A	0.2512664640324205
4TYB_B	0.2512664640324205
3KIE_Q	0.2525354969574032
1HHT_Q	0.2525354969574032
4A8F_C	0.2525354969574032
6CDE_C	0.2525354969574032
5NGJ_B	0.2525354969574032
4UXG_C	0.2525354969574032
5J7U_L	0.2525354969574032
3J6R_D	0.2525354969574032
3SHM_C	0.2525354969574032
7T9K_E	0.2525354969574032
4TYA_D	0.2525354969574032
5MZ4_A	0.2525354969574032
1HI0_Q	0.253807106598984
1IKY_A	0.253807106598984
1X9M_A	0.253807106598984
4B02_A	0.253807106598984
4A8Q_B	0.253807106598984
6KV5_A	0.253807106598984
5FYL_G	0.253807106598984
4FJ5_A	0.253807106598984
3UPU_B	0.253807106598984
5U0C_A	0.253807106598984
5EGC_A	0.2550813008130077
1X9S_A	0.2550813008130077
2YIB_D	0.2550813008130077
3NBP_A	0.2550813008130077
5HMW_A	0.2550813008130077
1TKZ_A	0.2550813008130077
3SHM_G	0.2550813008130077
4JY1_A	0.2550813008130077
3J26_M	0.2550813008130077
5ZVT_P	0.2550813008130077
5U0C_F	0.2550813008130077
4TYB_C	0.2550813008130077
6B0N_G	0.2550813008130077
4A8M_R	0.2550813008130077
6P1Z_E	0.2563580874872833
4P6Z_B	0.2563580874872833
6CGV_G	0.2563580874872833
2JH9_A	0.2563580874872833
1EJ6_C	0.2563580874872833
6TMW_F	0.2563580874872833
2JLF_B	0.2563580874872833
6P1Z_G	0.2563580874872833
4MTP_B	0.2563580874872833
5U0C_E	0.2563580874872833
6VXXp_A	0.2574898785425117
3GVK_A	0.2576374745417511
5GAI_X	0.2576374745417511
6ACK_D	0.2576374745417511
3E01_A	0.2576374745417511
1UVN_C	0.2576374745417511
6XRA_C	0.2576374745417511
6P1Z_B	0.2576374745417511
5JB1_F	0.2576374745417511
3D0G_A	0.2576374745417511
6TMW_I	0.2576374745417511
4A8K_B	0.2576374745417511
3M8L_B	0.2576374745417511
4E76_A	0.2576374745417511
3KQH_B	0.2576374745417511
3UIQ_A	0.2589194699286443
3JBA_E	0.2589194699286443
7KJ3_D	0.2589194699286443
3QER_A	0.2589194699286443
3KIE_J	0.2589194699286443
5U0C_G	0.2589194699286443
6B3O_A	0.2589194699286443
4TY9_B	0.2589194699286443
5F8L_A	0.2602040816326527
5X6Y_C	0.2602040816326527
6F5P_A	0.2602040816326527
6ATK_A	0.2602040816326527
3LAM_A	0.2602040816326527
4A8S_C	0.2602040816326527
2HNY_A	0.2602040816326527
2JLF_C	0.2602040816326527
5FVA_E	0.2602040816326527
6OGY_J	0.2602040816326527
2G8G_A	0.2614913176710924
3NAH_A	0.2614913176710924
3VE6_A	0.2614913176710924
6OSY_B	0.2614913176710924
2WOM_A	0.2614913176710924
6D84_B	0.2614913176710924
4UXG_G	0.2614913176710924
4TXS_B	0.2614913176710924
6CS2_D	0.2614913176710924
7A94_D	0.2614913176710924
6VXK_D	0.2614913176710924
4HDH_A	0.2614913176710924
1SL0_C	0.2614913176710924
6ATK_C	0.2614913176710924
6VXK_B	0.2614913176710924
1NB7_A	0.2614913176710924
1HI1_A	0.2627811860940694
1RTD_C	0.2627811860940694
3IYL_T	0.2627811860940694
1ARO_P	0.2627811860940694
5K5M_A	0.2627811860940694
6QPF_E	0.2627811860940694
6TMW_K	0.2627811860940694
2HND_A	0.2627811860940694
2WFS_G	0.2627811860940694
6TMW_A	0.2627811860940694
1UVN_E	0.2627811860940694
6ZTZ_Y	0.2640736949846467
5ZVT_T	0.2640736949846467
5GAI_I	0.2640736949846467
5Z58_C	0.2640736949846467
3D0I_A	0.2640736949846467
3D0H_A	0.2640736949846467
6OMA_L	0.2640736949846467
3NG9_G	0.2640736949846467
4R71_A	0.2640736949846467
5UK0_C	0.2640736949846467
4Y3C_E	0.2640736949846467
5KHC_A	0.2640736949846467
6FHH_C	0.2653688524590163
5U0C_B	0.2653688524590163
6GP9_A	0.2653688524590163
1IKV_A	0.2653688524590163
3NCI_A	0.2653688524590163
4RY6_B	0.2653688524590163
6CGV_E	0.2653688524590163
6URO_F	0.2653688524590163
2WON_A	0.2653688524590163
6NUS_A	0.2653688524590163
6OSY_2	0.2653688524590163
7JW0_B	0.2653688524590163
6YES_B	0.2653688524590163
1YGU_B	0.2653688524590163
1H79_A	0.2653688524590163
4A8S_B	0.2653688524590163
3RRR_D	0.2666666666666659
4TY8_B	0.2666666666666659
2CGT_H	0.2666666666666659
3KIC_J	0.2666666666666659
5D9Q_J	0.2666666666666659
[truncated: 40,809 more rows]
