# Supplementary material for: Identifying and profiling structural similarities between Spike of SARS-CoV-2 and other viral or host proteins with Machaon
Source: Commun Biol. 2023 Jul 19;6:752. doi: 10.1038/s42003-023-05076-7 (PMC10356814; doi:10.1038/s42003-023-05076-7)
Supplement: Supplementary file 6 — Supplementary Data 3 [file 42003_2023_5076_MOESM6_ESM.zip › 7T9K_A_whole/go/7T9K_A_cellularComponent-go-aggregate.csv]

propertyName	coverage
integral component of membrane	13
virion membrane	10
viral envelope	9
nucleoplasm	7
host cell plasma membrane	7
nucleus	7
cytoplasm	7
virion	6
extracellular exosome	6
membrane	6
cytosol	6
host cell nucleus	6
extracellular region	4
plasma membrane	4
protein-containing complex	4
host cell endoplasmic reticulum-Golgi intermediate compartment membrane	4
lysosomal membrane	3
host cell endosome membrane	3
catalytic step 2 spliceosome	3
U2-type precatalytic spliceosome	3
extracellular space	3
host cell Golgi membrane	2
U2 snRNP	2
membrane raft	2
viral nucleocapsid	2
U5 snRNP	2
U4/U6 x U5 tri-snRNP complex	2
U2-type catalytic step 2 spliceosome	2
Cul4A-RING E3 ubiquitin ligase complex	2
Cul4-RING E3 ubiquitin ligase complex	2
exodeoxyribonuclease V complex	2
T=16 icosahedral viral capsid	2
U12-type spliceosomal complex	2
cell surface	2
T=25 icosahedral viral capsid	1
host cell perinuclear region of cytoplasm	1
nuclear envelope	1
host multivesicular body	1
integral component of lysosomal membrane	1
nuclear viral factory	1
nuclear speck	1
U2-type catalytic step 1 spliceosome	1
host cell endoplasmic reticulum membrane	1
integral component of plasma membrane	1
endoplasmic reticulum	1
host cell mitochondrion	1
late endosome membrane	1
lysosome	1
integral to membrane of host cell	1
virus tail, fiber	1
viral capsid	1
T=2 icosahedral viral capsid	1
viral inner capsid	1
endoplasmic reticulum-Golgi intermediate compartment	1
Golgi apparatus	1
gamma DNA polymerase complex	1
mitochondrial nucleoid	1
mitochondrion	1
terminal bouton	1
cullin-RING ubiquitin ligase complex	1
SCF ubiquitin ligase complex	1
secretory granule membrane	1
SMN-Sm protein complex	1
virus tail, baseplate	1
lamellipodium membrane	1
azurophil granule lumen	1
blood microparticle	1
endoplasmic reticulum lumen	1
secretory granule lumen	1
host cell Golgi apparatus	1
helical viral capsid	1
nucleolus	1
chromosome	1
nuclear body	1
PML body	1
mRNA cleavage and polyadenylation specificity factor complex	1
chromosome, telomeric region	1
Cul4B-RING E3 ubiquitin ligase complex	1
site of double-strand break	1
host cell cytoplasm	1
methylosome	1
pICln-Sm protein complex	1
precatalytic spliceosome	1
small nuclear ribonucleoprotein complex	1
spliceosomal complex	1
U1 snRNP	1
U4 snRNP	1
apical plasma membrane	1
endocytic vesicle	1
focal adhesion	1
intercellular canaliculus	1
lamellipodium	1
perinuclear region of cytoplasm	1
