# Supplementary material for: Identifying and profiling structural similarities between Spike of SARS-CoV-2 and other viral or host proteins with Machaon
Source: Commun Biol. 2023 Jul 19;6:752. doi: 10.1038/s42003-023-05076-7 (PMC10356814; doi:10.1038/s42003-023-05076-7)
Supplement: Supplementary file 6 — Supplementary Data 3 [file 42003_2023_5076_MOESM6_ESM.zip › 7V7Q_A_whole/candidates/7V7Q_A-merged-enriched_eval_full.csv]

pdbId	chainId	chainLength	resolution	geneId	taxonomy	molecularFunction	cellularComponent	biologicalProcess	b-phipsi	w-rdist	t-alpha	1D-score	1D-identity	1D-identity-ng	1D-identity-gaps	1DPDB-score	1DPDB-identity	1DPDB-identity-ng	1DPDB-identity-gaps	2D-score	2D-identity	2D-identity-ng	2D-identity-gaps	5UTR-score	5UTR-identity	5UTR-identity-ng	5UTR-identity-gaps	CDS-score	CDS-identity	CDS-identity-ng	CDS-identity-gaps	3UTR-score	3UTR-identity	3UTR-identity-ng	3UTR-identity-gaps	3D-score	3D-score-cand	length	chemSim	molecularFunctionSim	cellularComponentSim	biologicalProcessSim	geneLength	refSeqId	uniprotId	proteinName	geneName	organismName
7V7Q	A	1029.0	2.8	#	2697049	0046789#0042802	0044173#0020002#0016021#0019031#0055036	0075509#0039654#0019064#0046813#0039587#0039502#0046718	0.0	0.0	0.0																																		#	#	#	#
6CRX	A	1066.0	3.9	1489668	694009	0046789#0042802	0044173#0020002#0016021#0019031#0055036	0075509#0039654#0019064#0009405#0046813#0039587#0039502#0019082#0019081	0.0020637468741248	0.5446311225788121	0.0007867820613691	5230.0	0.7635082223962412	0.7793764988009593	26.0	2614.0	0.652972027972028	0.774896265560166	180.0	2893.0	0.6784178847807395	0.834920634920635	218.0	1063.0	0.8851851851851852	0.9227799227799228	11.0	10394.0	0.7314532520325203	0.7879036672140121	282.0	1064.0	0.2238341968911917	0.9818181818181818	745.0	0.8865	0.8561	1068.0	0.945619335347432	1.0	1.0	0.8571428571428571	29751	NC_004718	P59594	Spike glycoprotein	S	Severe acute respiratory syndrome coronavirus
6JX7	C	1245.0	3.31	1258630	10665	#	0019012	#	0.0046437976888424	0.6957313058570824	0.0258272800645684	64.5	0.0763582966226138	0.2613065326633166	964.0	0.0	0.0	0.0	2283.0	2200.0	0.5076601671309192	0.8606847697756789	589.0	0.0	-1.0	-1.0	-1.0	1590.5	0.2709595959595959	0.8092006033182504	2634.0	0.0	-1.0	-1.0	-1.0	0.5786	0.4912	1245.0	0.9426674713337356	0.0	0.0	0.0	168903	NC_000866	P10104	Fibritin	wac	Enterobacteria phage T4
5SZS	B	1177.0	3.4	2943499	277944	0046789	0044173#0016021#0019031#0055036	0075509#0039654#0019064#0009405#0046813	0.0026525230806271	0.9520219883079896	0.0007874015748032	1065.5	0.2333333333333333	0.3570741097208855	551.0	0.0	0.0	0.0	2216.0	2166.5	0.4992857142857143	0.8566176470588235	584.0	276.0	0.4628571428571428	0.8059701492537313	149.0	4153.0	0.468192868719611	0.7815353398714914	1979.0	207.5	0.3718309859154929	0.8198757763975155	194.0	0.6423	0.5691	1177.0	-1.0	0.5	0.8	0.5714285714285714	27553	NC_005831	Q6Q1S2	Spike glycoprotein	S	Human coronavirus NL63
6VSJ	A	1122.0	3.94	1489752	11142	0042802	0044173#0044177#0020002#0016021#0019031#0055036	0075509#0039654#0019064#0009405#0046813	0.0021465561627755	0.7985882805617207	0.042657916324857	1574.0	0.3077994428969359	0.3807062876830319	275.0	0.0	0.0	0.0	2160.0	1946.5	0.5011070110701107	0.8434782608695652	550.0	237.5	0.4299674267100977	0.7904191616766467	140.0	4423.5	0.4817289622050532	0.7669547872340425	1781.0	307.0	0.3817204301075269	0.7759562841530054	189.0	0.7073	0.6536	1122.0	1.0	0.5	1.0	0.5714285714285714	31357	NC_001846	P11224	Spike glycoprotein	S	Murine coronavirus (strain A59)
6IXA	B	959.0	3.21	918758	#	#	#	#	0.0029186635652406	0.939554789654629	0.0241740531829173	1098.0	0.2653061224489796	0.3678048780487805	396.0	0.0	0.0	0.0	1998.0	2043.0	0.544189852700491	0.8569587628865979	446.0	293.5	0.4655172413793103	0.7751196172248804	139.0	3958.5	0.4624488917581235	0.7968112717834631	1950.0	360.5	0.3246492985971944	0.84375	307.0	0.6093	0.6483	959.0	-1.0	0.0	0.0	0.0	27317	NC_002645	P15423	Spike glycoprotein	S	Human coronavirus 229E
6U7K	C	1064.0	3.14	935184	229032	#	0044173#0016021#0019031#0055036	0075509#0039654#0019064#0009405#0046813	0.005573938931812	0.983148686173576	0.0168000000000003	1025.5	0.2273869346733668	0.3402255639097744	528.0	4.0	0.004302103250478	0.6428571428571429	2078.0	2063.5	0.5202444614209321	0.8544542032622334	512.0	0.0	-1.0	-1.0	-1.0	4103.0	0.4512363996043521	0.7814319972593354	2136.0	0.0	-1.0	-1.0	-1.0	0.5972	0.5801	1064.0	-1.0	0.0	0.8	0.5714285714285714	28033	NC_003436	Q91AV1	Spike glycoprotein	S	Porcine epidemic diarrhea virus (strain CV777)
6BM8	A	665.0	4.1	24271469	10299	#	0044175#0044178#0020002#0016021#0019031#0055036	0046718#0019062	0.0126886650542558	0.9147888198751348	0.0111376292760543	47.0	0.0999375390381011	0.2777777777777778	1025.0	1.0	0.0005878894767783	0.5	1699.0	973.0	0.3135860979462875	0.908466819221968	829.0	0.0	-1.0	-1.0	-1.0	1453.5	0.3233033164946189	0.7419354838709677	2569.0	0.0	-1.0	-1.0	-1.0	0.1467	0.2045	665.0	0.9473046638400968	0.0	0.8	0.1428571428571428	152222	NC_001806	P10211	Envelope glycoprotein B	gB	Human herpesvirus 1 (strain 17)
6SUQ	A	2134.0	3.7	1502321	12227	0005524#0004197#0004386#0016818#0003723#0003968#0008236#0005198	0019029	0018144#0006351#0039694	0.0060361771574981	0.8920996764088024	0.0424862313139258	94.0	0.0862851952770208	0.2783203125	2279.0	0.0	0.0	0.0	3172.0	0.0	-1.0	-1.0	-1.0	0.0	-1.0	-1.0	-1.0	4139.0	0.2854912572855953	0.8117786327315774	6229.0	0.0	-1.0	-1.0	-1.0	0.2632	0.1471	2134.0	0.8575079872204473	0.0	0.0	0.0	9494	NC_001555	P04517	Genome polyprotein	#	Tobacco etch virus
5FOB	B	902.0	2.6	718	9606	0031715#0004866#0005102	0035578#0072562#0009986#0005788#0070062#0005576#0005615#0005886#0032991#0034774	0097242#1905114#0044267#0006956#0006957#0006958#0097278#0150062#0006631#0007186#0006955#0006954#0016322#0043312#0035846#0001970#0045766#2000427#0045745#0010828#0010884#0060100#0001934#0048260#0001798#0010575#0043687#0035590#0030449#0050776#0010866#0009617#0007165#0150064	0.0206098333426289	0.730088044060245	0.0392477514309077	90.0	0.1470434327577184	0.2741463414634146	886.0	1.0	0.0005162622612287	0.5	1935.0	1224.0	0.3134948096885813	0.917004048582996	951.0	67.0	0.1648351648351648	0.8490566037735849	220.0	2985.0	0.3719676549865229	0.7671994440583739	3058.0	106.0	0.2935153583617747	0.7543859649122807	179.0	0.2048	0.226	902.0	0.8902161547212741	0.0	0.0	0.0	5231	NM_000064	P01024	Complement C3	C3	Homo sapiens
3AVY	A	1203.0	2.62	61754844; 944866	83333	0005085#0003746#0008270	0005737#0005829#0016020	0006414	0.0104703186789557	1.20153330453186	0.0079302141157817	35.5	0.0418535127055306	0.2568807339449541	1120.0	0.0	0.0	0.0	2243.0	1341.5	0.3493150684931507	0.880690737833595	969.0	0.0	-1.0	-1.0	-1.0	0.0	-1.0	-1.0	-1.0	0.0	-1.0	-1.0	-1.0	0.2086	0.1849	1203.0	0.7771023302938197	0.0	0.0	0.0	-	-	P0A6P1	Elongation factor Ts	tsf	Escherichia coli (strain K12)
7BQX	W	1330.0	4.2	3783688	10377	0005198	0042025#0039622	#	0.0348039089562342	0.8617972234894695	0.0241740531829173	78.0	0.061214953271028	0.2548638132295719	1626.0	0.0	0.0	0.0	2370.0	1137.5	0.3000567214974475	0.871499176276771	1156.0	0.0	-1.0	-1.0	-1.0	2742.0	0.3893621048646602	0.7661080074487896	2598.0	0.0	-1.0	-1.0	-1.0	0.1821	0.1518	1292.0	0.8389776357827476	0.0	0.0	0.0	171823	NC_007605	P03226	Major capsid protein	MCP	Epstein-Barr virus (strain B95-8)
6ALG	I	1319.0	3.7	61756339; 948488	83333	0003677#0003899#0032549	0005737#0005829#0016020	0046677#0006351	0.0081663975712411	1.0729433491612492	0.0330448465774977	72.5	0.1368540601930721	0.2822014051522248	907.0	0.0	0.0	0.0	2356.0	1200.0	0.3208309290248125	0.8924558587479936	1110.0	0.0	-1.0	-1.0	-1.0	0.0	-1.0	-1.0	-1.0	0.0	-1.0	-1.0	-1.0	0.0431	0.3611	73.0	0.8389776357827476	0.0	0.0	0.0	-	-	P0A8V2	DNA-directed RNA polymerase subunit beta	rpoB	Escherichia coli (strain K12)
6K4Y	D	1335.0	3.79	61756340; 948487	83333	0003677#0003899#0000287#0008270	0005737#0005829#0016020	0046677#0006351	0.021820709490436	1.0379639412981072	0.0047430830039525	47.5	0.1395868230039084	0.281214848143982	902.0	6.0	0.00084388185654	0.6666666666666666	2367.0	1043.5	0.281198003327787	0.8894736842105263	1233.0	0.0	-1.0	-1.0	-1.0	0.0	-1.0	-1.0	-1.0	0.0	-1.0	-1.0	-1.0	0.1833	0.1505	1335.0	0.8332292317301686	0.0	0.0	0.0	-	-	P0A8T7	DNA-directed RNA polymerase subunit beta'	rpoC	Escherichia coli (strain K12)
5XJ0	D	1462.0	4.0	3169754	300852	0003677#0003899#0000287#0008270	#	0006351	0.0184357193056925	0.8674863685042703	0.0574043261231282	31.0	0.1246739697443922	0.2715909090909091	1037.0	1.0	0.0004003202562049	0.5	2496.0	0.0	-1.0	-1.0	-1.0	0.0	-1.0	-1.0	-1.0	0.0	-1.0	-1.0	-1.0	0.0	-1.0	-1.0	-1.0	0.1967	0.1507	1462.0	0.8320802005012531	0.0	0.0	0.0	-	-	Q8RQE8	DNA-directed RNA polymerase subunit beta'	rpoC	Thermus thermophilus (strain HB8 / ATCC 27634 / DSM 579)
5XJ0	C	1114.0	4.0	3169736	300852	0003677#0003899#0032549	#	0006351	0.0049842352904274	1.190391346020223	0.0341741253051266	50.5	0.1358180669614655	0.2657601977750309	774.0	0.0	0.0	0.0	2150.0	999.0	0.3068815871047737	0.9217877094972068	1076.0	0.0	-1.0	-1.0	-1.0	0.0	-1.0	-1.0	-1.0	0.0	-1.0	-1.0	-1.0	0.1986	0.1868	1114.0	0.8383386581469648	0.0	0.0	0.0	-	-	Q8RQE9	DNA-directed RNA polymerase subunit beta	rpoB	Thermus thermophilus (strain HB8 / ATCC 27634 / DSM 579)
3FVC	A	559.0	3.2	3783680	10377	#	0044175#0044178#0020002#0016021#0019031#0055036	0046718#0019062	0.0048078286696925	0.8403704637090827	0.23278370514064	89.5	0.1335168616655196	0.2865583456425406	776.0	0.0	0.0	0.0	1600.0	931.0	0.3359040274207369	0.9053117782909932	734.0	0.0	-1.0	-1.0	-1.0	1938.5	0.3697712040674832	0.7733204446592556	2258.0	0.0	-1.0	-1.0	-1.0	0.1726	0.2742	559.0	0.9987220447284344	0.0	0.8	0.1428571428571428	171823	NC_007605	P03188	Envelope glycoprotein B	gB	Epstein-Barr virus (strain B95-8)
3SUC	A	767.0	2.15	6446499	10756	0005524#0046872	0098024	0098671#0098994#0019062	0.0203969056951864	0.8772098893940725	0.0881849315068492	106.5	0.1337086558761435	0.2691218130311614	715.0	0.0	0.0	0.0	1803.0	976.5	0.3694620253164557	0.8664192949907236	725.0	0.0	-1.0	-1.0	-1.0	2541.0	0.3936395759717314	0.7801120448179272	2103.0	0.0	-1.0	-1.0	-1.0	0.2079	0.259	767.0	0.7991675338189386	0.0	0.0	0.0	19282	NC_011048	P20345	Pre-neck appendage protein	12	Bacillus phage phi29
4QNL	A	826.0	2.41	11117680	1054461	#	#	#	0.0019375173642733	1.0049673627319051	0.2522167487684732	93.5	0.1208642808912896	0.2783825816485225	838.0	0.0	0.0	0.0	1883.0	693.5	0.2549828178694158	0.866822429906542	1027.0	0.0	-1.0	-1.0	-1.0	2527.0	0.4017477562588569	0.7933768656716418	2090.0	0.0	-1.0	-1.0	-1.0	0.1782	0.2106	826.0	0.8382978723404255	0.0	0.0	0.0	72917	NC_015933	G0XNW5	Tail fiber protein	gp63.1	Escherichia phage vB_EcoP_G7C
3RMC	A	902.0	3.0	1494172	12353	0008408#0003677#0003887#0046872#0000166	#	0039686#0006260	0.0179934238201766	1.3390497397679877	0.0299837925445702	61.0	0.1276024177300201	0.2765647743813683	802.0	0.0	0.0	0.0	1938.0	1119.0	0.3043478260869565	0.901840490797546	960.0	0.0	-1.0	-1.0	-1.0	2764.5	0.4003237742830712	0.7832579185520362	2114.0	0.0	-1.0	-1.0	-1.0	0.184	0.2032	902.0	0.8383386581469648	0.0	0.0	0.0	167560	NC_004928	Q38087	DNA-directed DNA polymerase	43	Escherichia phage RB69
2HYE	A	1140.0	3.1	1642	9606	0097602#0003684#0003677#0044877#0030674#0071987	0000781#0080008#0031464#0031465#0005737#0070062#0005615#0005654#0005634#0032991#0035861	0051702#0006974#0042769#0006281#0070911#0035518#0006289#0000715#0000717#0033683#0006295#0006296#0006294#0006293#0046726#0045722#0045732#0045070#1902188#0043687#0010498#0043161#0016567#1901990#0048511#0006283#0006511#0070914#0016032	0.0152875952458421	1.27945009510974	0.0367047308319736	72.0	0.1550940947436729	0.2740825688073394	669.0	0.0	0.0	0.0	2176.0	1317.5	0.3465727098014093	0.8796747967479674	946.0	104.5	0.2705479452054795	0.7181818181818181	182.0	2789.0	0.4024748322147651	0.774727492935002	2291.0	223.5	0.2027777777777777	0.7525773195876289	526.0	0.174	0.1613	90.0	-1.0	0.0	0.0	0.0	4245	NM_001923	Q16531	DNA damage-binding protein 1	DDB1	Homo sapiens
5HX2	A	1030.0	3.8	1258549	10665	#	0019012#0098025	0098003	0.0329720274825388	0.9775123210746408	0.0478153338829347	73.5	0.1010161386730424	0.2674050632911392	1041.0	0.0	0.0	0.0	2066.0	767.5	0.2893203883495145	0.8579654510556622	1024.0	0.0	-1.0	-1.0	-1.0	3137.0	0.4205524861878453	0.7942404006677797	2129.0	0.0	-1.0	-1.0	-1.0	0.1812	0.1811	340.0	-1.0	0.0	0.0	0.0	168903	NC_000866	P19061	Baseplate wedge protein gp7	7	Enterobacteria phage T4
5Z58	3	1177.0	4.9	23450	9606	0044877#0030620	0071013#0005730#0005654#0005634#0005689#0005686#0071005	0000398#0042177#0008380#0000375	0.0037676284373641	1.2733975836275624	0.0994809688581312	55.5	0.0988310308182784	0.3059210526315789	1274.0	0.0	0.0	0.0	2213.0	0.0	-1.0	-1.0	-1.0	172.5	0.3495145631067961	0.7769784172661871	170.0	3006.0	0.4219975237309121	0.7775665399239544	2216.0	265.5	0.0275042444821731	0.8350515463917526	5696.0	0.257	0.1732	1722.0	0.8389776357827476	0.0	0.0	0.0	9692	NM_012426	Q15393	Splicing factor 3B subunit 3	SF3B3	Homo sapiens
5Z58	A	2211.0	4.9	10594	9606	0070122#0070530#0097157#0003723#0030619#0030620#0030623#0017070	0071013#0016020#0016607#0005654#0005634#0071006#0071007#0071005#0046540#0005682	0071222#0071356#0006397#0000398#0008380#0000375#0000244	0.0415545105471767	0.8036603332861967	0.0700236034618404	69.5	0.0760831278619232	0.2808842652795839	2070.0	1.0	0.0003076923076923	0.5	3248.0	0.0	-1.0	-1.0	-1.0	86.5	0.2092198581560283	0.7195121951219512	200.0	3582.0	0.3486421725239617	0.7893309222423146	4194.0	135.0	0.3345070422535211	0.8050847457627118	166.0	0.0485	0.3432	97.0	0.8492808005003127	0.0	0.0	0.0	7280	NM_006445	Q6P2Q9	Pre-mRNA-processing-splicing factor 8	PRPF8	Homo sapiens
6RIE	B	1129.0	3.1	3707674	10254	0003677#0003899#0046872#0032549	0019012	0006351	0.0155577873937419	1.170724701420185	0.058284762697752	47.5	0.1117287381878821	0.3150470219435736	1161.0	6.0	0.0009237875288683	0.6666666666666666	2162.0	1012.0	0.2553317535545024	0.8979166666666667	1208.0	0.0	-1.0	-1.0	-1.0	3243.0	0.4289646411179335	0.7810331534309946	2129.0	0.0	-1.0	-1.0	-1.0	0.2022	0.1886	1129.0	0.8352130325814536	0.0	0.0	0.0	194711	NC_006998	Q76ZP7	DNA-directed RNA polymerase 133 kDa polypeptide	RPO132	Vaccinia virus (strain Western Reserve)
6FBS	A	1181.0	3.07	29894	9606	0019899#0035925	0005847#0005654#0005634	0031124#0006406#0006378#0000398#0098789#0006369#0006388	0.0070916168028639	1.2940188271992934	0.0698653198653196	32.5	0.015028901734104	0.3223140495867768	2474.0	0.0	0.0	0.0	2228.0	1331.0	0.3420724094881398	0.8753993610223643	976.0	67.5	0.1538461538461538	0.7924528301886793	220.0	2419.0	0.3642300018138944	0.7603180613404014	2872.0	75.5	0.2320675105485232	0.6962025316455697	158.0	0.2135	0.1913	1181.0	0.8367088607594937	0.0	0.0	0.0	4480	NM_013291	Q10570	Cleavage and polyadenylation specificity factor subunit 1	CPSF1	Homo sapiens
6QAJ	A	439.0	2.9	1258585	10665	0003796	0030430	0016998#0019835#0042742#0009253#0044659	0.0821492443856767	1.0004737431955977	0.0225261464199524	26.0	0.0326594090202177	0.2781456953642384	1135.0	0.0	0.0	0.0	1365.0	624.0	0.1609294320137693	0.9211822660098522	959.0	0.0	-1.0	-1.0	-1.0	603.0	0.0919184095016782	0.8018018018018018	3429.0	0.0	-1.0	-1.0	-1.0	0.1235	0.2372	439.0	0.7861241523213354	0.0	0.0	0.0	168903	NC_000866	P00720	Endolysin	E	Enterobacteria phage T4
4UXG	K	391.0	3.0	1258754	10665	#	0019012#0098024	#	0.0086344410877076	1.0113861686421086	0.1725092250922508	65.0	0.0881897885507993	0.2744783306581059	1316.0	0.0	0.0	0.0	1427.0	627.5	0.2412556053811659	0.8621794871794872	803.0	0.0	-1.0	-1.0	-1.0	3535.5	0.4369543147208122	0.7777376219732562	2158.0	0.0	-1.0	-1.0	-1.0	0.1304	0.2683	391.0	0.823003194888179	0.0	0.0	0.0	168903	NC_000866	P18771	Long-tail fiber proximal subunit	34	Enterobacteria phage T4
5MBV	C	1121.0	3.8	947294	83333	0005524#0003677#0003678#0008854	0009338	0044355#0006310#0000724#0009314	0.0484030710146838	1.0025755698879188	0.0259638080251771	39.5	0.1331306990881459	0.292	895.0	5.0	0.0004638218923933	1.0	2155.0	1030.0	0.279537149817296	0.8912621359223301	1127.0	0.0	-1.0	-1.0	-1.0	0.0	-1.0	-1.0	-1.0	0.0	-1.0	-1.0	-1.0	0.1653	0.2539	593.0	0.8389776357827476	0.0	0.0	0.0	-	-	P07648	RecBCD enzyme subunit RecC	recC	Escherichia coli (strain K12)
6ODM	S	1328.0	4.3	2703366	#	#	#	#	0.0236110979185934	0.8711050861542858	0.1801299907149491	30.5	0.0553892215568862	0.2901960784313726	1081.0	0.0	0.0	0.0	2365.0	995.0	0.2798672566371681	0.9084380610412928	1251.0	0.0	-1.0	-1.0	-1.0	611.5	0.1367351994054991	0.7439353099730458	3295.0	0.0	-1.0	-1.0	-1.0	0.0434	0.6909	48.0	0.8389776357827476	0.0	0.0	0.0	152222	NC_001806	G8H8D9	Triplex capsid protein 2	UL18	Human herpesvirus 1
6PPD	T	1360.0	3.7	4961452	868565	0005198	0042025#0039622#0019012	#	0.0413509896768957	0.7974106809049537	0.1512681159420295	83.5	0.1612135633551457	0.2799586776859504	713.0	0.0	0.0	0.0	2398.0	1143.5	0.2896781354051054	0.8758389261744967	1206.0	0.0	-1.0	-1.0	-1.0	2750.0	0.3986641221374046	0.7699963140434943	2527.0	0.0	-1.0	-1.0	-1.0	0.1071	0.2912	291.0	0.8367088607594937	0.0	0.0	0.0	137969	NC_009333	Q2HRA7	Major capsid protein	MCP	Human herpesvirus 8 type P (isolate GK18)
2INY	A	941.0	3.9	1476562	10553	0005198	0042025#0039623	0075521#0046718	0.0293318400475906	1.1621068389592315	0.0452302631578944	59.0	0.1384311140408701	0.3008595988538682	819.0	6.0	0.0010131712259371	0.6666666666666666	1971.0	591.5	0.2355212355212355	0.8652482269503546	1131.0	0.0	-1.0	-1.0	-1.0	540.0	0.1076923076923077	0.7734806629834254	3357.0	0.0	-1.0	-1.0	-1.0	0.2003	0.2144	941.0	0.8377862595419847	0.0	0.0	0.1428571428571428	43804	NC_001720	P42671	Hexon protein	L3	Fowl adenovirus A serotype 1 (strain CELO / Phelps)
6G1X	A	648.0	3.93	71586	10090	0005524#0003677#0003725#0016787#0042802#0043021#0003724#0003727#0008270	0005737#0005634	0071360#0051607#0045087#0039530#0032727#0032728#0032755#0060760#0032760#0016925#0009615	0.0333654530831494	1.4057559191664155	0.0039494470774097	41.0	0.068814855270344	0.2698072805139186	1364.0	6.5	0.0029603315571343	0.8333333333333334	1683.0	834.0	0.2800925925925926	0.9097744360902256	897.0	0.0	-1.0	-1.0	-1.0	0.0	-1.0	-1.0	-1.0	0.0	-1.0	-1.0	-1.0	0.1483	0.2104	648.0	0.832286432160804	0.5	0.0	0.0	-	-	Q8R5F7	Interferon-induced helicase C domain-containing protein 1	Ifih1	Mus musculus
5JSE	C	548.0	1.89	29059051	38018	#	#	#	0.0133036228405655	0.9946267347914955	0.272272272272273	99.0	0.1024258760107816	0.3114754098360656	996.0	0.0	0.0	0.0	1584.0	789.5	0.287751677852349	0.875	800.0	0.0	-1.0	-1.0	-1.0	2268.0	0.3602850823298107	0.7911494873178629	2216.0	0.0	-1.0	-1.0	-1.0	0.1403	0.2249	548.0	0.8726303317535545	0.0	0.0	0.0	40570	NC_031086	A0A159BDB5	Tail fiber	phiAB6_gp40	Acinetobacter phage phiAB6
4L72	A	728.0	3.0	1803	9606	0004177#0045499#0008239#0042802#0002020#0042803#0004252#0008236#0005102#0001618	0016324#0009986#0030139#0070062#0005576#0005925#0016021#0046581#0030027#0031258#0005765#0016020#0045121#0005886	0001662#0007155#0043542#0035641#0010716#0090024#0008284#0006508#0036343#0033632#0050796#0001666#0042110#0031295	0.0027009310253762	1.453884570894096	0.095689655172414	48.5	0.0762554246745195	0.2887323943661972	1187.0	0.0	0.0	0.0	1764.0	1036.0	0.3459119496855345	0.8943089430894309	780.0	158.0	0.2974504249291784	0.7191780821917808	207.0	2428.5	0.3854217454900048	0.7822859970311727	2081.0	260.5	0.1566037735849056	0.8019323671497585	853.0	0.1585	0.2054	728.0	0.9466989703210176	0.5	0.2	0.0	3573	NM_001935	P27487	Dipeptidyl peptidase 4	DPP4	Homo sapiens
5MBV	B	1127.0	3.8	947286	83333	0043138#0005524#0008094#0003677#0003678#0015616#0004520#0008854#0000287	0005829#0009338	0044355#0006310#0000724#0000725#0009314	0.0412030722167833	0.9567563851845268	0.0826121164437447	39.5	0.0926024481106971	0.3031358885017421	1305.0	1.0	0.0013882461823229	0.75	2157.0	929.5	0.2671437090041741	0.918032786885246	1189.0	0.0	-1.0	-1.0	-1.0	0.0	-1.0	-1.0	-1.0	0.0	-1.0	-1.0	-1.0	0.1964	0.1846	1121.0	0.8389776357827476	0.0	0.0	0.0	-	-	P08394	RecBCD enzyme subunit RecB	recB	Escherichia coli (strain K12)
6DJY	B	1121.0	3.9	22157897	1567404	#	#	#	0.011796550121576	1.024252631661507	0.283838383838384	0.0	-1.0	-1.0	-1.0	0.0	0.0	0.0	2157.0	1050.0	0.299752781211372	0.8998144712430427	1079.0	0.0	-1.0	-1.0	-1.0	0.0	-1.0	-1.0	-1.0	0.0	-1.0	-1.0	-1.0	0.2012	0.1882	1121.0	0.8357827476038339	0.0	0.0	0.0	-	-	A0A0A0U7Z7	#	#	#
5W0K	A	655.0	3.1	3783742	10377	#	0044175#0020002#0016021#0019031#0055036	0019064	0.0228652530229261	1.3943031673207775	0.0367047308319736	25.0	0.0573671497584541	0.2941176470588235	1333.0	1.0	0.0005920663114268	0.5	1687.0	1031.5	0.3230769230769231	0.875	779.0	0.0	-1.0	-1.0	-1.0	1817.0	0.2921478060046189	0.7842529448233106	2717.0	0.0	-1.0	-1.0	-1.0	0.1699	0.24	31.0	-1.0	0.0	0.8	0.1428571428571428	171823	NC_007605	P03231	Envelope glycoprotein H	gH	Epstein-Barr virus (strain B95-8)
1XHZ	A	571.0	2.7	6446511	10756	0003677#0003887#0004527#0046872#0001882#0000166	#	0006260#0039693	0.0015171388464813	1.4645735892997085	0.1956726246472253	47.0	0.0796335447498238	0.2634032634032634	990.0	0.0	0.0	0.0	1607.0	771.0	0.2603833865814696	0.9183098591549296	897.0	0.0	-1.0	-1.0	-1.0	1745.5	0.2835051546391752	0.787321063394683	2607.0	0.0	-1.0	-1.0	-1.0	0.1511	0.2365	571.0	0.8375796178343949	0.0	0.0	0.0	19282	NC_011048	P03680	DNA polymerase	2	Bacillus phage phi29
6U7G	B	899.0	2.35	290	9606	0004177#0070006#0008237#0042277#0038023#0001618#0008270	0005737#0005793#0070062#0005615#0016021#0005765#0005886#0030667	0001525#0030154#0043312#0043171#0006508#0008217#0007165	0.0439009099860654	1.4020552998094222	0.0055074744295826	68.0	0.1188630490956072	0.2658959537572254	856.0	5.0	0.000516795865633	1.0	1934.0	1245.0	0.3553779069767442	0.8732142857142857	816.0	0.0	-1.0	-1.0	-1.0	0.0	-1.0	-1.0	-1.0	0.0	-1.0	-1.0	-1.0	0.2102	0.2329	899.0	0.8861189801699717	0.0	0.2	0.0	-	-	P15144	Aminopeptidase N	ANPEP	Homo sapiens
5Z58	D	1722.0	4.9	6633	9606	0003723#1990446	0071013#0005829#0070062#0034709#0005654#0005634#0034715#0071011#0030532#0034719#0005681#0005685#0005689#0005686#0071007#0071005#0005687#0046540#0005682	0051170#0000398#0008380#0000245#0000387	0.0374852236169222	0.9671932657104628	0.1237842617152968	37.0	0.0217560217560217	0.2692307692307692	1183.0	0.0	0.0	0.0	2758.0	0.0	-1.0	-1.0	-1.0	148.0	0.3688760806916426	0.7664670658682635	180.0	327.0	0.0622395833333333	0.7734627831715211	3531.0	175.5	0.35	0.8235294117647058	138.0	0.0485	0.3795	79.0	0.3203125	0.0	0.0	0.0	689	NM_177542	P62316	Small nuclear ribonucleoprotein Sm D2	SNRPD2	Homo sapiens
3KK3	A	555.0	2.9	155348	11706	0004190#0003677#0003887#0004533#0042802#0008289#0003723#0003964#0004523#0005198#0008270	0042025#0020002#0072494#0019013#0055036	0015074#0006310#0044409#0075713#0019064#0039651#0006278#0039657#0019061#0044826#0019072#0019058#0075732#0019068	0.0097604876363551	1.3514621381827674	0.1119860017497818	28.5	0.1298283261802575	0.2867298578199052	1020.0	0.0	0.0	0.0	1591.0	602.5	0.2584362139917695	0.8351063829787234	839.0	95.5	0.2359550561797752	0.7590361445783133	184.0	3307.5	0.4046372475691847	0.7778576563623293	2566.0	187.5	0.2362948960302457	0.8064516129032258	374.0	0.1524	0.2477	555.0	0.8196524865188736	0.5	0.4	0.1428571428571428	9181	NC_001802	P04585	Gag-Pol polyprotein	gag-pol	Human immunodeficiency virus type 1 group M subtype B (isolate HXB2)
1S77	D	828.0	2.69	1261050	10760	0003677#0003899	#	0039695#0006351	0.0634277390222867	1.369044109339974	0.0119426751592359	64.5	0.1432664756446991	0.2631578947368421	636.0	1.0	0.0005359056806002	0.5	1864.0	754.5	0.2426920462270564	0.8992443324937027	1074.0	0.0	-1.0	-1.0	-1.0	2269.5	0.3821025994939038	0.7809120827456512	2220.0	0.0	-1.0	-1.0	-1.0	0.1984	0.2349	828.0	-1.0	0.0	0.0	0.0	39937	NC_001604	P00573	T7 RNA polymerase	1	Escherichia phage T7
1URJ	A	1029.0	3.0	2703458	10299	0003677#0046872#0003697	0042025#0039715	0039686#0006260	0.0236334404138521	1.3404729113038227	0.0609348914858098	20.5	0.0314606741573033	0.2868852459016393	1981.0	0.0	0.0	0.0	2075.0	1025.5	0.3076424870466321	0.8945386064030132	1013.0	0.0	-1.0	-1.0	-1.0	1729.5	0.3499005964214712	0.7385648342425514	2647.0	0.0	-1.0	-1.0	-1.0	0.2289	0.2291	1028.0	0.8221963974433469	0.0	0.0	0.0	152222	NC_001806	P04296	Major DNA-binding protein	DBP	Human herpesvirus 1 (strain 17)
5HX2	H	340.0	3.8	1258808	10665	#	0019012#0098025	0019076#0098003	0.0329543218629179	0.91180313407337	0.780112044817928	57.5	0.0885380919698009	0.3086124401913875	1039.0	1.0	0.0007272727272727	0.5	1373.0	267.0	0.1539122957867583	0.8364485981308412	949.0	0.0	-1.0	-1.0	-1.0	2088.0	0.309879872517774	0.8144329896907216	2527.0	0.0	-1.0	-1.0	-1.0	0.1812	0.1811	340.0	-1.0	0.0	0.0	0.0	168903	NC_000866	P10928	Baseplate wedge protein gp10	10	Enterobacteria phage T4
4W8F	B	2609.0	3.54	853928	559292	0005524#0008569#0045505#0051959	0000235#0005938#0005868#0005881#0030286#0005816	0031122#0040001#0000132#0051293#0000741#0007018#0072382#0000278#0000070#0007097#0030473	0.0736873653445821	0.7313281436329379	0.3524783634933131																																		P36022	Dynein heavy chain, cytoplasmic	DYN1	Saccharomyces cerevisiae (strain ATCC 204508 / S288c)
4BTQ	B	761.0	7.5	956438	10879	0042802#0003723	0039616#0039625#0019013#0019012	#	0.045174534097735	1.34250508776002	0.0333333333333336	67.5	0.0842237586423633	0.2971175166297117	1140.0	0.0	0.0	0.0	1797.0	893.0	0.2786287381473377	0.8967136150234741	945.0	0.0	-1.0	-1.0	-1.0	1773.5	0.3484560570071259	0.763267429760666	2288.0	0.0	-1.0	-1.0	-1.0	0.1647	0.2081	761.0	0.30078125	0.5	0.0	0.0	6374	NC_003715	P11126	Major inner protein P1	P1	Pseudomonas phage phi6
5C51	A	983.0	3.43	5428	9606	0008408#0003682#0003677#0003887#0002020	0005760#0042645#0005739#0032991#0043195	0007568#0006287#0071333#0006259#0006261#0006264#0010332#0055093#0009416	0.0219377769242773	1.2768431863777947	0.1042571676802779	47.5	0.1277584204413472	0.2784810126582278	932.0	0.0	0.0	0.0	2025.0	823.5	0.3090787716955941	0.8785578747628083	971.0	139.0	0.2795180722891566	0.7204968944099379	254.0	2408.5	0.3446555363653809	0.7704847704847705	2880.0	272.0	0.3418803418803419	0.8333333333333334	276.0	0.1987	0.2054	358.0	-1.0	0.0	0.0	0.0	4462	NM_002693	P54098	DNA polymerase subunit gamma-1	POLG	Homo sapiens
6VR4	B	2129.0	3.5	16797463	1327990	#	#	#	0.0461633118288735	1.1060188984634454	0.0621557828481502	105.5	0.1247927031509121	0.2891450528338136	1371.0	0.0	0.0	0.0	3200.0	0.0	-1.0	-1.0	-1.0	0.0	-1.0	-1.0	-1.0	4164.5	0.3745562970325145	0.794099939795304	3721.0	0.0	-1.0	-1.0	-1.0	0.2421	0.1386	2129.0	0.8377381684081131	0.0	0.0	0.0	100418	NC_021806	S0A2C3	Structural protein	Phi14:2_gp077	Cellulophaga phage phi14:2
5DTO	A	852.0	2.6	5075727	408692	0005524#0003725#0005216#0046872#0004482#0004483#0017111#0046983#0003724#0003968#0004252#0005198	0005576#0044167#0033650#0042025#0044220#0016021#0044385#0019028#0019031#0055036	0075512#0039654#0039520#0039707#0051259#0039545#0039564#0039574#0039502#0039694#0019062	0.0269541981773209	1.3838202900442766	0.0600500417014182	89.5	0.0789259560618388	0.298155737704918	2711.0	0.0	0.0	0.0	1890.0	902.5	0.2629076086956521	0.9258373205741628	1054.0	109.0	0.2135231316725978	0.7692307692307693	203.0	3766.0	0.2525680897182169	0.7919621749408984	7227.0	181.5	0.3080082135523614	0.8241758241758241	305.0	0.1985	0.2298	852.0	0.807855626326964	0.0	0.6	0.2857142857142857	10707	NC_001475	Q6YMS4	Genome polyprotein	pol	Dengue virus type 3 (strain Sri Lanka/1266/2000)
2HYE	C	719.0	3.1	8451	9606	0031625#0004842	0080008#0031464#0031461#0005654#0019005	0006974#0042769#0000082#0070911#0030097#0001701#0097193#0030853#0000715#0000717#0033683#0006295#0006296#0006294#0006293#0008284#1900087#0043687#0043161#0016567#2000001#2000819#0051246#0048511#0042254#0031146#0035019#0006283#0016032	0.0912756401137762	0.8068627264945093	0.3696120689655173	18.0	0.0398860398860398	0.2527075812274368	1478.0	1.0	0.0005704506560182	0.5	1751.0	776.5	0.2015288394718554	0.9177215189873418	1123.0	0.0	-1.0	-1.0	-1.0	0.0	-1.0	-1.0	-1.0	0.0	-1.0	-1.0	-1.0	0.174	0.1613	90.0	-1.0	0.0	0.0	0.0	-	-	Q13619	Cullin-4A	CUL4A	Homo sapiens
4F5C	B	900.0	3.2	397520	9823	0070006#0042277#0001618#0008270	0005737#0016021#0005886	0001525#0030154#0043171#0006508#0008217#0007165	0.0357338616220824	1.3881210545844056	0.07347972972973	64.5	0.126657824933687	0.2623626373626374	780.0	6.0	0.0010335917312661	0.6666666666666666	1932.0	1315.5	0.3631732168850072	0.8847517730496454	810.0	0.0	-1.0	-1.0	-1.0	0.0	-1.0	-1.0	-1.0	0.0	-1.0	-1.0	-1.0	0.2132	0.2359	900.0	0.8861834654586637	0.0	0.2	0.0	-	-	P15145	Aminopeptidase N	ANPEP	Sus scrofa
4FF1	B	1095.0	2.47	5075715	10752	0005524#0003899#0005525#0046872	0019012	#	0.0753865471595544	1.3413104751580422	0.0891173950299917	69.5	0.0765899864682002	0.2625231910946197	2617.0	5.0	0.0004694835680751	1.0	2129.0	873.5	0.241317365269461	0.8741865509761388	1209.0	0.0	-1.0	-1.0	-1.0	4137.0	0.2470792259948886	0.8035025230038587	7587.0	0.0	-1.0	-1.0	-1.0	0.183	0.1745	1095.0	0.8219527760051053	0.0	0.0	0.0	70153	NC_008720	Q859P9	Virion DNA-directed RNA polymerase	50	Enterobacteria phage N4
