# Supplementary material for: Identifying and profiling structural similarities between Spike of SARS-CoV-2 and other viral or host proteins with Machaon
Source: Commun Biol. 2023 Jul 19;6:752. doi: 10.1038/s42003-023-05076-7 (PMC10356814; doi:10.1038/s42003-023-05076-7)
Supplement: Supplementary file 6 — Supplementary Data 3 [file 42003_2023_5076_MOESM6_ESM.zip › 7V7Q_A_whole/candidates/7V7Q_A-merged-enriched.csv]

pdbId	chainId	chainLength	resolution	geneId	taxonomy	molecularFunction	cellularComponent	biologicalProcess	b-phipsi	w-rdist	t-alpha
7V7Q	A	1029.0	2.8	#	2697049	0046789#0042802	0044173#0020002#0016021#0019031#0055036	0075509#0039654#0019064#0046813#0039587#0039502#0046718	0.0	0.0	0.0
6CRX	A	1066.0	3.9	1489668	694009	0046789#0042802	0044173#0020002#0016021#0019031#0055036	0075509#0039654#0019064#0009405#0046813#0039587#0039502#0019082#0019081	0.0020637468741248	0.5446311225788121	0.0007867820613691
6JX7	C	1245.0	3.31	1258630	10665	#	0019012	#	0.0046437976888424	0.6957313058570824	0.0258272800645684
5SZS	B	1177.0	3.4	2943499	277944	0046789	0044173#0016021#0019031#0055036	0075509#0039654#0019064#0009405#0046813	0.0026525230806271	0.9520219883079896	0.0007874015748032
6VSJ	A	1122.0	3.94	1489752	11142	0042802	0044173#0044177#0020002#0016021#0019031#0055036	0075509#0039654#0019064#0009405#0046813	0.0021465561627755	0.7985882805617207	0.042657916324857
6IXA	B	959.0	3.21	918758	#	#	#	#	0.0029186635652406	0.939554789654629	0.0241740531829173
6U7K	C	1064.0	3.14	935184	229032	#	0044173#0016021#0019031#0055036	0075509#0039654#0019064#0009405#0046813	0.005573938931812	0.983148686173576	0.0168000000000003
6BM8	A	665.0	4.1	24271469	10299	#	0044175#0044178#0020002#0016021#0019031#0055036	0046718#0019062	0.0126886650542558	0.9147888198751348	0.0111376292760543
6SUQ	A	2134.0	3.7	1502321	12227	0005524#0004197#0004386#0016818#0003723#0003968#0008236#0005198	0019029	0018144#0006351#0039694	0.0060361771574981	0.8920996764088024	0.0424862313139258
5FOB	B	902.0	2.6	718	9606	0031715#0004866#0005102	0035578#0072562#0009986#0005788#0070062#0005576#0005615#0005886#0032991#0034774	0097242#1905114#0044267#0006956#0006957#0006958#0097278#0150062#0006631#0007186#0006955#0006954#0016322#0043312#0035846#0001970#0045766#2000427#0045745#0010828#0010884#0060100#0001934#0048260#0001798#0010575#0043687#0035590#0030449#0050776#0010866#0009617#0007165#0150064	0.0206098333426289	0.730088044060245	0.0392477514309077
3AVY	A	1203.0	2.62	61754844; 944866	83333	0005085#0003746#0008270	0005737#0005829#0016020	0006414	0.0104703186789557	1.20153330453186	0.0079302141157817
7BQX	W	1330.0	4.2	3783688	10377	0005198	0042025#0039622	#	0.0348039089562342	0.8617972234894695	0.0241740531829173
6ALG	I	1319.0	3.7	61756339; 948488	83333	0003677#0003899#0032549	0005737#0005829#0016020	0046677#0006351	0.0081663975712411	1.0729433491612492	0.0330448465774977
6K4Y	D	1335.0	3.79	61756340; 948487	83333	0003677#0003899#0000287#0008270	0005737#0005829#0016020	0046677#0006351	0.021820709490436	1.0379639412981072	0.0047430830039525
5XJ0	D	1462.0	4.0	3169754	300852	0003677#0003899#0000287#0008270	#	0006351	0.0184357193056925	0.8674863685042703	0.0574043261231282
5XJ0	C	1114.0	4.0	3169736	300852	0003677#0003899#0032549	#	0006351	0.0049842352904274	1.190391346020223	0.0341741253051266
3FVC	A	559.0	3.2	3783680	10377	#	0044175#0044178#0020002#0016021#0019031#0055036	0046718#0019062	0.0048078286696925	0.8403704637090827	0.23278370514064
3SUC	A	767.0	2.15	6446499	10756	0005524#0046872	0098024	0098671#0098994#0019062	0.0203969056951864	0.8772098893940725	0.0881849315068492
4QNL	A	826.0	2.41	11117680	1054461	#	#	#	0.0019375173642733	1.0049673627319051	0.2522167487684732
3RMC	A	902.0	3.0	1494172	12353	0008408#0003677#0003887#0046872#0000166	#	0039686#0006260	0.0179934238201766	1.3390497397679877	0.0299837925445702
2HYE	A	1140.0	3.1	1642	9606	0097602#0003684#0003677#0044877#0030674#0071987	0000781#0080008#0031464#0031465#0005737#0070062#0005615#0005654#0005634#0032991#0035861	0051702#0006974#0042769#0006281#0070911#0035518#0006289#0000715#0000717#0033683#0006295#0006296#0006294#0006293#0046726#0045722#0045732#0045070#1902188#0043687#0010498#0043161#0016567#1901990#0048511#0006283#0006511#0070914#0016032	0.0152875952458421	1.27945009510974	0.0367047308319736
5HX2	A	1030.0	3.8	1258549	10665	#	0019012#0098025	0098003	0.0329720274825388	0.9775123210746408	0.0478153338829347
5Z58	3	1177.0	4.9	23450	9606	0044877#0030620	0071013#0005730#0005654#0005634#0005689#0005686#0071005	0000398#0042177#0008380#0000375	0.0037676284373641	1.2733975836275624	0.0994809688581312
5Z58	A	2211.0	4.9	10594	9606	0070122#0070530#0097157#0003723#0030619#0030620#0030623#0017070	0071013#0016020#0016607#0005654#0005634#0071006#0071007#0071005#0046540#0005682	0071222#0071356#0006397#0000398#0008380#0000375#0000244	0.0415545105471767	0.8036603332861967	0.0700236034618404
6RIE	B	1129.0	3.1	3707674	10254	0003677#0003899#0046872#0032549	0019012	0006351	0.0155577873937419	1.170724701420185	0.058284762697752
6FBS	A	1181.0	3.07	29894	9606	0019899#0035925	0005847#0005654#0005634	0031124#0006406#0006378#0000398#0098789#0006369#0006388	0.0070916168028639	1.2940188271992934	0.0698653198653196
6QAJ	A	439.0	2.9	1258585	10665	0003796	0030430	0016998#0019835#0042742#0009253#0044659	0.0821492443856767	1.0004737431955977	0.0225261464199524
4UXG	K	391.0	3.0	1258754	10665	#	0019012#0098024	#	0.0086344410877076	1.0113861686421086	0.1725092250922508
5MBV	C	1121.0	3.8	947294	83333	0005524#0003677#0003678#0008854	0009338	0044355#0006310#0000724#0009314	0.0484030710146838	1.0025755698879188	0.0259638080251771
6ODM	S	1328.0	4.3	2703366	#	#	#	#	0.0236110979185934	0.8711050861542858	0.1801299907149491
6PPD	T	1360.0	3.7	4961452	868565	0005198	0042025#0039622#0019012	#	0.0413509896768957	0.7974106809049537	0.1512681159420295
2INY	A	941.0	3.9	1476562	10553	0005198	0042025#0039623	0075521#0046718	0.0293318400475906	1.1621068389592315	0.0452302631578944
6G1X	A	648.0	3.93	71586	10090	0005524#0003677#0003725#0016787#0042802#0043021#0003724#0003727#0008270	0005737#0005634	0071360#0051607#0045087#0039530#0032727#0032728#0032755#0060760#0032760#0016925#0009615	0.0333654530831494	1.4057559191664155	0.0039494470774097
5JSE	C	548.0	1.89	29059051	38018	#	#	#	0.0133036228405655	0.9946267347914955	0.272272272272273
4L72	A	728.0	3.0	1803	9606	0004177#0045499#0008239#0042802#0002020#0042803#0004252#0008236#0005102#0001618	0016324#0009986#0030139#0070062#0005576#0005925#0016021#0046581#0030027#0031258#0005765#0016020#0045121#0005886	0001662#0007155#0043542#0035641#0010716#0090024#0008284#0006508#0036343#0033632#0050796#0001666#0042110#0031295	0.0027009310253762	1.453884570894096	0.095689655172414
5MBV	B	1127.0	3.8	947286	83333	0043138#0005524#0008094#0003677#0003678#0015616#0004520#0008854#0000287	0005829#0009338	0044355#0006310#0000724#0000725#0009314	0.0412030722167833	0.9567563851845268	0.0826121164437447
6DJY	B	1121.0	3.9	22157897	1567404	#	#	#	0.011796550121576	1.024252631661507	0.283838383838384
5W0K	A	655.0	3.1	3783742	10377	#	0044175#0020002#0016021#0019031#0055036	0019064	0.0228652530229261	1.3943031673207775	0.0367047308319736
1XHZ	A	571.0	2.7	6446511	10756	0003677#0003887#0004527#0046872#0001882#0000166	#	0006260#0039693	0.0015171388464813	1.4645735892997085	0.1956726246472253
6U7G	B	899.0	2.35	290	9606	0004177#0070006#0008237#0042277#0038023#0001618#0008270	0005737#0005793#0070062#0005615#0016021#0005765#0005886#0030667	0001525#0030154#0043312#0043171#0006508#0008217#0007165	0.0439009099860654	1.4020552998094222	0.0055074744295826
5Z58	D	1722.0	4.9	6633	9606	0003723#1990446	0071013#0005829#0070062#0034709#0005654#0005634#0034715#0071011#0030532#0034719#0005681#0005685#0005689#0005686#0071007#0071005#0005687#0046540#0005682	0051170#0000398#0008380#0000245#0000387	0.0374852236169222	0.9671932657104628	0.1237842617152968
3KK3	A	555.0	2.9	155348	11706	0004190#0003677#0003887#0004533#0042802#0008289#0003723#0003964#0004523#0005198#0008270	0042025#0020002#0072494#0019013#0055036	0015074#0006310#0044409#0075713#0019064#0039651#0006278#0039657#0019061#0044826#0019072#0019058#0075732#0019068	0.0097604876363551	1.3514621381827674	0.1119860017497818
1S77	D	828.0	2.69	1261050	10760	0003677#0003899	#	0039695#0006351	0.0634277390222867	1.369044109339974	0.0119426751592359
1URJ	A	1029.0	3.0	2703458	10299	0003677#0046872#0003697	0042025#0039715	0039686#0006260	0.0236334404138521	1.3404729113038227	0.0609348914858098
5HX2	H	340.0	3.8	1258808	10665	#	0019012#0098025	0019076#0098003	0.0329543218629179	0.91180313407337	0.780112044817928
4W8F	B	2609.0	3.54	853928	559292	0005524#0008569#0045505#0051959	0000235#0005938#0005868#0005881#0030286#0005816	0031122#0040001#0000132#0051293#0000741#0007018#0072382#0000278#0000070#0007097#0030473	0.0736873653445821	0.7313281436329379	0.3524783634933131
4BTQ	B	761.0	7.5	956438	10879	0042802#0003723	0039616#0039625#0019013#0019012	#	0.045174534097735	1.34250508776002	0.0333333333333336
5C51	A	983.0	3.43	5428	9606	0008408#0003682#0003677#0003887#0002020	0005760#0042645#0005739#0032991#0043195	0007568#0006287#0071333#0006259#0006261#0006264#0010332#0055093#0009416	0.0219377769242773	1.2768431863777947	0.1042571676802779
6VR4	B	2129.0	3.5	16797463	1327990	#	#	#	0.0461633118288735	1.1060188984634454	0.0621557828481502
5DTO	A	852.0	2.6	5075727	408692	0005524#0003725#0005216#0046872#0004482#0004483#0017111#0046983#0003724#0003968#0004252#0005198	0005576#0044167#0033650#0042025#0044220#0016021#0044385#0019028#0019031#0055036	0075512#0039654#0039520#0039707#0051259#0039545#0039564#0039574#0039502#0039694#0019062	0.0269541981773209	1.3838202900442766	0.0600500417014182
2HYE	C	719.0	3.1	8451	9606	0031625#0004842	0080008#0031464#0031461#0005654#0019005	0006974#0042769#0000082#0070911#0030097#0001701#0097193#0030853#0000715#0000717#0033683#0006295#0006296#0006294#0006293#0008284#1900087#0043687#0043161#0016567#2000001#2000819#0051246#0048511#0042254#0031146#0035019#0006283#0016032	0.0912756401137762	0.8068627264945093	0.3696120689655173
4F5C	B	900.0	3.2	397520	9823	0070006#0042277#0001618#0008270	0005737#0016021#0005886	0001525#0030154#0043171#0006508#0008217#0007165	0.0357338616220824	1.3881210545844056	0.07347972972973
4FF1	B	1095.0	2.47	5075715	10752	0005524#0003899#0005525#0046872	0019012	#	0.0753865471595544	1.3413104751580422	0.0891173950299917
