# Supplementary material for: Identifying and profiling structural similarities between Spike of SARS-CoV-2 and other viral or host proteins with Machaon
Source: Commun Biol. 2023 Jul 19;6:752. doi: 10.1038/s42003-023-05076-7 (PMC10356814; doi:10.1038/s42003-023-05076-7)
Supplement: Supplementary file 6 — Supplementary Data 3 [file 42003_2023_5076_MOESM6_ESM.zip › 7V7Q_A_whole/candidates/7V7Q_A-merged-allclusters.csv]

structureId	b-phipsi	w-rdist	t-alpha	cluster	originalLabels	outlierScores	probabilities
6CRW_A	0.0003885841188417	0.7761094382238651	0.0031570639305451	0	0	0.0	1.0
6NB6_B	0.0005861512567844	0.302639656153901	0.0168000000000003	-1	-1	0.4532150801324392	0.0
6NB7_B	0.0004784944026588	0.4546129114641789	0.0266558966074312	0	0	0.6299895275814746	0.37001047241852547
6CRX_B	0.0004154985983265	0.5432946167734882	0.0565253532834586	0	0	0.2615893544043604	0.7384106455956396
6CRX_C	0.0005401264847701	0.7733935729694257	0.0383986928104576	0	0	0.0	1.0
6NB6_C	0.0008701013122265	0.5581310390818424	0.048679867986799	0	0	0.2615893544043604	0.7384106455956396
6NB6_A	0.0008198045700345	0.7634153513261848	0.048679867986799	0	0	0.0	1.0
6ZGF_C	0.001691466123962	0.736980025503249	0.0039494470774097	0	0	0.01792398169978771	0.9820760183002123
6CS0_A	0.0006130139886831	0.7778331233702667	0.0698653198653196	0	0	0.0	1.0
6CRZ_A	0.0006130139886831	0.7778331233702667	0.0698653198653196	0	0	0.0	1.0
6NB7_A	0.0007676472326651	0.3127131216032854	0.0817021276595746	-1	-1	0.3959427714730071	0.0
6ZGF_B	0.0016441910351861	0.7369803687434882	0.012749003984064	0	0	0.19710900998564654	1.0
6CRX_A	0.0020637468741248	0.5446311225788121	0.0007867820613691	0	0	0.34045425180921723	0.6595457481907828
6ZGF_A	0.0016919574819092	0.7369791611017384	0.0188827694728555	0	0	0.15527313601880904	1.0
6CS1_B	0.0011767599381739	0.5434464372277328	0.0752961082910328	0	0	0.2615893544043604	0.7384106455956396
6CRW_C	0.0012166409363008	0.8058519484190771	0.0521523178807945	0	0	0.0	1.0
6CRW_B	0.0016002922606591	0.657492591168182	0.0591666666666668	0	0	0.05003131905846482	0.9499686809415352
6CS0_B	0.0023538948479956	0.659347854469552	0.0149488591660109	0	0	0.12839627628276323	0.8716037237172368
6CRZ_B	0.0023538948479956	0.659347854469552	0.0149488591660109	0	0	0.12839627628276323	0.8716037237172368
6CS0_C	0.0018073666163153	0.8060236835898074	0.042657916324857	0	0	0.0	1.0
6CRZ_C	0.0018073666163153	0.8060236835898074	0.042657916324857	0	0	0.0	1.0
6NB3_A	0.002093273800056	0.6868785892520836	0.035405192761605	0	0	0.23145674566464022	1.0
6Q06_A	0.0034668992281692	0.7822827019427807	0.0031471282454755	0	0	0.0	1.0
6Q06_C	0.0034663656508499	0.7822831717214753	0.0031471282454755	0	0	0.0	1.0
6NZK_C	0.0031312396790788	0.5947768928696775	0.0217041800643089	0	0	0.2615893544043604	0.7384106455956396
6NZK_B	0.0031313733597599	0.5947740102294831	0.0225261464199524	0	0	0.2615893544043604	0.7384106455956396
6NB4_A	0.0026000458290257	0.6820675095062781	0.0283241542092835	0	0	0.23145674566464022	1.0
6CS1_C	0.0027997988099211	0.7725910528769874	0.0176140912730187	0	0	0.0	1.0
6Q04_C	0.0034672776949934	0.7822817471391241	0.0086546026750586	0	0	0.0	1.0
6NZK_A	0.0031316169837905	0.5947753365534499	0.0274858528698469	0	0	0.2615893544043604	0.7384106455956396
6Q04_A	0.0034676991105172	0.7822818893960072	0.0087301587301587	0	0	0.0	1.0
6Q07_A	0.0034658420827616	0.7822823800033365	0.0111376292760543	0	0	0.0	1.0
6Q05_C	0.0035255705536422	0.78226327368859	0.012749003984064	0	0	0.0	1.0
6NB7_C	0.0011847671804977	0.2795854328535169	0.1586144029170471	-1	-1	0.5054827764455512	0.0
6Q05_A	0.0035273492441109	0.7822628328372243	0.0143655227454111	0	0	0.0	1.0
3NW8_C	0.0024323894151379	0.8468550334459923	0.0135566188197766	0	0	0.0	1.0
6Q07_C	0.0034649271832452	0.7822821286112366	0.018429487179487	0	0	0.0	1.0
6CS2_B	0.0032896751763537	0.1986345844330592	0.0435139573070606	-1	-1	0.61862772607945	0.0
6M15_B	0.0015480475659894	1.0215185011804844	0.0007867820613691	0	0	0.14600151541732861	1.0
6JX7_C	0.0046437976888424	0.6957313058570824	0.0258272800645684	0	0	0.2711820657689681	1.0
6OHW_A	0.0025095930548194	0.5855070171502645	0.0538971807628532	0	0	0.2615893544043604	0.7384106455956396
6VSJ_A	0.0021465561627755	0.7985882805617207	0.042657916324857	0	0	0.0	1.0
6OHW_C	0.0025091752701696	0.585507750884135	0.0547717842323653	0	0	0.2615893544043604	0.7384106455956396
6OHW_B	0.0025092066846633	0.5855087092439182	0.0547717842323653	0	0	0.2615893544043604	0.7384106455956396
6CS1_A	0.0022973967259064	0.5451632051984603	0.0591666666666668	0	0	0.2615893544043604	0.7384106455956396
6ZTZ_O	0.0048185047008565	0.7323389018981274	0.0283171521035603	0	0	0.16244287719026965	1.0
6CV0_B	0.00380606123504	0.8789549480226695	0.0007874015748032	0	0	0.2785662053785268	1.0
3NWD_C	0.0030619444786746	0.8398364596620564	0.0259638080251771	0	0	0.0	1.0
6VSJ_C	0.0021453989108268	0.7985867012321751	0.0521523178807945	0	0	0.0	1.0
3NWF_C	0.0049591909996939	0.8455909770269197	0.010228166797797	0	0	0.0	1.0
5X59_A	0.0029128160209416	0.5732649747214744	0.0662751677852346	0	0	0.2615893544043604	0.7384106455956396
3NWD_A	0.006656158498772	0.8392518850319202	0.0055074744295826	0	0	0.0	1.0
5SZS_B	0.0026525230806271	0.9520219883079896	0.0007874015748032	0	0	0.23866922520102904	1.0
4HSI_A	0.0069912567248673	0.8463701291044547	0.0078678206136895	0	0	0.0	1.0
6Q05_B	0.003527050384495	0.7822609199089214	0.0542879622344607	0	0	0.0	1.0
6Q07_B	0.0034661419839236	0.7822824786823985	0.0558615263571993	0	0	0.0	1.0
5X5F_C	0.0025578236072944	0.5127334778494601	0.0853970964987194	0	0	0.38097235138420105	0.619027648615799
4HSI_C	0.0048420631139839	0.8449298357026469	0.034618410700236	0	0	0.0	1.0
3NW8_A	0.0104710481216271	0.8469079196440255	0.0015735641227381	0	0	0.0	1.0
6JX7_B	0.00464279736981	0.6957313241703792	0.0600500417014182	0	0	0.0042449635140340974	0.9957550364859659
5X59_C	0.0028984500019259	0.5732708011442889	0.0853970964987194	0	0	0.2615893544043604	0.7384106455956396
6VSJ_B	0.0021465208073836	0.7985862791344558	0.0817021276595746	0	0	0.0	1.0
6ACG_C	0.0114625829708774	0.7005189434582549	0.0233494363929147	0	0	0.23145674566464022	1.0
6JX7_A	0.0046428995036485	0.6957306360355322	0.0668764752163646	0	0	0.08492639139944017	0.9150736086005599
5SZS_A	0.002653421979805	0.9520216023626684	0.0159872102318152	0	0	0.14600151541732861	1.0
6IXA_B	0.0029186635652406	0.939554789654629	0.0241740531829173	0	0	0.14600151541732861	1.0
6M15_C	0.0015475145100314	1.0215012321748234	0.0565253532834586	0	0	0.14600151541732861	1.0
5X5F_A	0.0027634669358113	0.8508871930655019	0.0707666385846672	0	0	0.0	1.0
6Q04_B	0.0034691709842688	0.7822822936192635	0.0802517702596379	0	0	0.0	1.0
6ACD_A	0.005112372623674	0.8155622345150928	0.0574043261231282	0	0	0.0	1.0
6XF8_A	0.0215787255267841	0.7493599105966203	0.0071315372424727	0	0	0.15527313601880904	1.0
6ACD_C	0.0043839502403927	0.6633509096195416	0.0853970964987194	0	0	0.2971566491043959	0.7028433508956041
5SZS_C	0.002653002939429	0.9520214950943744	0.035405192761605	0	0	0.14600151541732861	1.0
6M15_A	0.0015470557893911	1.0215018268607767	0.0662751677852346	0	0	0.14600151541732861	1.0
5X59_B	0.0029137089784056	0.5732634566044507	0.1052173913043477	0	0	0.2615893544043604	0.7384106455956396
3JCL_B	0.0041545154229524	0.952737577040984	0.020064205457464	0	0	0.14600151541732861	1.0
6VN1_B	0.0064071595204223	0.890668509250466	0.0358598207008968	0	0	0.24726466101883035	1.0
5XLR_C	0.0035975297488828	0.8678348623382339	0.0680672268907569	0	0	0.0	1.0
6IXA_A	0.0029181613787132	0.9395547888029911	0.042657916324857	0	0	0.14600151541732861	1.0
6SUQ_A	0.0060361771574981	0.8920996764088024	0.0424862313139258	0	0	0.17551827495119013	1.0
5X5C_B	0.0027828982655176	0.8591218434260691	0.0853970964987194	0	0	0.0	1.0
6Q06_B	0.0034671401128199	0.78228255750083	0.0967741935483872	0	0	0.2231926103755736	1.0
5X5C_C	0.0026735194796347	0.586606281059604	0.1378692927484333	0	0	0.4352351851338637	0.5647648148661363
6ACK_A	0.0061267564283003	0.8535310128687823	0.0591666666666668	0	0	0.0	1.0
5X5C_A	0.0031565364751131	0.5729666583142489	0.1287744227353462	0	0	0.38683438254453056	0.6131656174554694
6NB3_C	0.0030677226957406	0.6797713437561278	0.1164437450826119	0	0	0.44624597284511275	0.5537540271548873
5FOB_B	0.0206098333426289	0.730088044060245	0.0392477514309077	0	0	0.23145674566464022	1.0
6ACJ_A	0.0071497814709794	0.8396794911358503	0.0689655172413796	0	0	0.0	1.0
6NB4_C	0.0022409866436985	0.9861264023408586	0.0495458298926512	0	0	0.14600151541732861	1.0
6ODM_W	0.0306410665933703	0.778828334092041	0.0079302141157817	0	0	0.03830229242240075	1.0
5X58_C	0.002954146012643	0.9172707049811674	0.062709030100335	0	0	0.17551827495119013	1.0
6CS2_A	0.0009001800603845	1.0453734590059915	0.109075043630018	0	0	0.14600151541732861	1.0
6M16_B	0.0023393282689272	1.0151348616780604	0.0324939073923638	0	0	0.14600151541732861	1.0
6ACG_B	0.0068625258169244	0.8186627141987803	0.0762066045723965	0	0	0.0	1.0
6ACC_A	0.005050661315668	0.8174647775496187	0.0853970964987194	0	0	0.0	1.0
6U7K_C	0.005573938931812	0.983148686173576	0.0168000000000003	0	0	0.14600151541732861	1.0
6U7K_B	0.005210246064523	0.9837143578998844	0.0220298977183319	0	0	0.14600151541732861	1.0
6M16_A	0.0023400134350613	1.0151172554161303	0.0383986928104576	0	0	0.14600151541732861	1.0
6CRV_A	0.0004212552378738	1.0837554446528712	0.162854528819762	0	0	0.44349432465351013	0.5565056753464899
6IXB_B	0.0035911530963879	1.0403799498034352	0.0086546026750586	0	0	0.14600151541732861	1.0
6BM8_A	0.0126886650542558	0.9147888198751348	0.0111376292760543	0	0	0.03577340551447922	0.9642265944855208
6VV5_C	0.004396437902929	1.0312670577786238	0.0055074744295826	0	0	0.14600151541732861	1.0
6ACG_A	0.0068835243915886	0.8243498948356578	0.0817021276595746	0	0	0.0	1.0
6ACJ_C	0.0127026925263864	0.6113396005090932	0.0771186440677971	0	0	0.2615893544043604	0.7384106455956396
6ACC_C	0.0050642486864905	0.8174455640512057	0.0938037865748715	0	0	0.0	1.0
6M16_C	0.0023395131602458	1.0151176194149198	0.0409500409500411	0	0	0.14600151541732861	1.0
6BFU_C	0.0048646021848896	1.0718885148492328	0.0007867820613691	0	0	0.14600151541732861	1.0
5X5B_C	0.0048959279048502	0.9212383894423798	0.0538971807628532	0	0	0.14600151541732861	1.0
5X5F_B	0.0023905213354142	0.8584419788996951	0.109075043630018	0	0	0.0	1.0
6VV5_B	0.004396046537953	1.031265901966901	0.0095313741064337	0	0	0.14600151541732861	1.0
6BFU_B	0.004865501162203	1.071890571764466	0.0007874015748032	0	0	0.14600151541732861	1.0
6CRV_C	0.0004211443608519	1.0837552314834138	0.1889616463985035	0	0	0.5137083900594199	0.48629160994058007
6CRV_B	0.000421436353633	1.0837552160715354	0.1911902530459233	0	0	0.5090747978179951	0.4909252021820049
3JCL_A	0.0041540622437281	0.9527379954535342	0.0556478405315619	0	0	0.15257251690795676	1.0
5YS6_A	0.0032785930469221	0.8774308164205777	0.0994809688581312	0	0	0.0	1.0
6IXA_C	0.0029169349288452	0.9395549132177656	0.0762066045723965	0	0	0.1254234135686531	1.0
6U7K_A	0.0048436495153206	0.9836524266987536	0.0418032786885251	0	0	0.14600151541732861	1.0
5X58_A	0.0034126080603113	0.9178695765967532	0.0807823129251703	0	0	0.1254234135686531	1.0
6GOV_X	0.0111515684568967	0.9986306790709476	0.0023659305993692	0	0	0.20114961457934252	1.0
5X5B_A	0.0034746798406798	0.8338868646157478	0.1297777777777777	0	0	0.0	1.0
6VV5_A	0.0043958593141895	1.0312665381160393	0.0241740531829173	0	0	0.14600151541732861	1.0
4BOM_C	0.0241093651824568	0.8575820431693919	0.029149797570851	0	0	0.0707039007119488	1.0
6ACK_C	0.0074891727546561	0.6123890098142093	0.1119860017497818	0	0	0.2615893544043604	0.7384106455956396
6IXB_C	0.0035906696448019	1.040380459691285	0.0324939073923638	0	0	0.14600151541732861	1.0
6IXB_A	0.0035909005033891	1.0403803566495655	0.0324939073923638	0	0	0.14600151541732861	1.0
6ACK_B	0.0042796217943091	0.848738898894421	0.1119860017497818	0	0	0.0	1.0
6ACC_B	0.0050630690506452	0.8174621624447402	0.1227915194346289	0	0	0.002447902736836994	1.0
5XLR_A	0.0035938748682652	0.867835029470353	0.1119860017497818	0	0	0.0	1.0
3JCL_C	0.0041543245070747	0.9527376544223158	0.0780322307039862	0	0	0.0019062055196761103	0.9980937944803239
6B7N_C	0.0054437195045487	1.074636746400605	0.0151757188498404	0	0	0.14600151541732861	1.0
6ESC_A	0.0150033758309559	0.8732227248522698	0.0644891122278055	0	0	0.0	1.0
5XJ0_D	0.0184357193056925	0.8674863685042703	0.0574043261231282	0	0	0.0	1.0
4HSI_B	0.0041934504367346	0.8423575337852051	0.1523118766999101	0	0	0.0	1.0
6CV0_A	0.0038066050166984	0.8789534280962027	0.114912280701755	0	0	0.0	1.0
6ACD_B	0.0052081043814297	0.8081802904050992	0.141958670260557	0	0	0.23885569310670596	1.0
4HSI_D	0.004890867225278	0.8427454953040957	0.1429856115107914	0	0	0.0	1.0
6CS2_C	0.0016291053868595	1.0458416184027717	0.1061792863359445	0	0	0.14600151541732861	1.0
5XLR_B	0.0037475775386465	0.8678352115177994	0.1409335727109513	0	0	0.0	1.0
3WOD_D	0.0164113277127702	0.8570451210920698	0.0723839496459473	0	0	0.0	1.0
5X58_B	0.0032724390401751	0.9178460761628778	0.1013864818024261	0	0	0.1254234135686531	1.0
3NWD_D	0.0041490705224717	0.836687090953417	0.1768518518518524	0	0	0.0	1.0
7BQX_W	0.0348039089562342	0.8617972234894695	0.0241740531829173	0	0	0.2558116090876011	1.0
6BFU_A	0.0048631395720558	1.071889591062433	0.0393391030684497	0	0	0.14600151541732861	1.0
5ZVS_H	0.030407336941523	0.7490621398016307	0.0653813914501262	0	0	0.10046468224537565	0.8995353177546244
4BOM_B	0.0069766144538885	0.8593296471038687	0.1071428571428578	0	0	0.0	1.0
7BR8_W	0.0334134079507963	0.8683072338855277	0.0299837925445702	0	0	0.2477841897198752	1.0
7BR7_l	0.0410228285930519	0.8962015361466922	0.0071315372424727	0	0	0.17315975595634026	0.8268402440436597
6CV0_C	0.0038063422718377	0.8789553779890058	0.1586144029170471	0	0	0.0	1.0
3NWF_A	0.0071551688351592	0.8430833666737875	0.1287744227353462	0	0	0.0	1.0
3NWD_B	0.0038306815093082	0.8527420663633143	0.1923076923076927	0	0	0.09685683659000034	1.0
3NW8_B	0.0041015802794097	0.8487726608625814	0.193427230046949	0	0	0.0964893738461949	1.0
4L1R_B	0.0116355659771816	0.8449350353180808	0.0994809688581312	0	0	0.0	1.0
3NWA_A	0.0131253089179435	0.8424829246394521	0.1004329004329007	0	0	0.0	1.0
3NW8_D	0.0057808246205838	0.8444268832187181	0.1703499079189689	0	0	0.0	1.0
3NWF_B	0.0084012112609275	0.8377613008929972	0.1378692927484333	0	0	0.0	1.0
3FVC_A	0.0048078286696925	0.8403704637090827	0.23278370514064	0	0	0.24136494686735768	0.7586350531326423
6M39_C	0.0062827380132696	1.0760999703085818	0.0392477514309077	0	0	0.14600151541732861	1.0
5XJ0_C	0.0049842352904274	1.190391346020223	0.0341741253051266	0	0	0.15821420520771803	1.0
6ODM_T	0.028607549607589	0.7918631343693967	0.0752961082910328	0	0	0.15854567204968803	1.0
3NWA_C	0.0089326119968272	0.8427569140051092	0.1307829181494666	0	0	0.0	1.0
3NWA_D	0.0088774024085204	0.8428875852954607	0.131789848619769	0	0	0.0	1.0
6J9E_C	0.0077446267301956	1.080550783075873	0.0306845003933906	0	0	0.14600151541732861	1.0
6W2D_P	0.0219648068329495	0.8231007971241193	0.0835464620630868	0	0	0.0	1.0
4WSS_A	0.0004717700206225	1.2375978136611268	0.3143743536711483	2	2	0.014868775837208305	0.9851312241627916
6ALG_I	0.0081663975712411	1.0729433491612492	0.0330448465774977	0	0	0.14600151541732861	1.0
3AVY_A	0.0104703186789557	1.20153330453186	0.0079302141157817	0	0	0.15821420520771803	1.0
6ACJ_B	0.007359164015593	0.8358556197608595	0.1714285714285712	0	0	0.01261729155151386	1.0
6IN5_A	0.0008180670814494	1.2276967214303691	0.283838383838384	2	2	0.25739707849464527	0.7426029215053547
4WSS_D	0.0004632520949666	1.2302430516346052	0.3666666666666673	2	2	0.0	1.0
6VN1_A	0.0064039692753006	0.8906709821781555	0.138888888888889	0	0	0.0	1.0
3NWF_D	0.0093374463017742	0.8429342358668319	0.1450450450450453	0	0	0.0	1.0
3AVT_A	0.0112619077093577	1.2020125577266618	0.0070810385523207	0	0	0.15821420520771803	1.0
6B7N_A	0.0054457273407	1.074637167631537	0.0538971807628532	0	0	0.14600151541732861	1.0
4WSR_D	0.0005334623049958	1.2258038800285938	0.3860414394765545	2	2	0.0	1.0
3AVX_A	0.0109622107915685	1.2014473410029465	0.0095313741064337	0	0	0.15821420520771803	1.0
4L1R_A	0.0124771730530647	0.8447114811504932	0.1119860017497818	0	0	0.0	1.0
6ALF_I	0.0082468451335107	1.0720159883503095	0.0401258851298185	0	0	0.14600151541732861	1.0
4WSR_F	0.0002859741288362	1.2463126507542508	0.3212058212058215	2	2	0.014868775837208305	0.9851312241627916
1EJ6_A	0.0050075181373486	0.8865626754645765	0.2024597918637654	0	0	0.28076017321553515	1.0
5X5B_B	0.0050980653043428	0.9212373545727434	0.1158911325724323	0	0	0.24264947023160166	1.0
6K4Y_D	0.021820709490436	1.0379639412981072	0.0047430830039525	0	0	0.14600151541732861	1.0
3AVW_A	0.012004429995547	1.200632013295147	0.0110149488591653	0	0	0.15821420520771803	1.0
6ALH_I	0.0107175833588628	1.0689635501581662	0.0377655389457116	0	0	0.14600151541732861	1.0
3SUC_A	0.0203969056951864	0.8772098893940725	0.0881849315068492	0	0	0.039287207505030765	1.0
6VN1_C	0.0064069008083193	0.8906714159590785	0.1639194139194137	0	0	0.12851035957408474	1.0
3AVV_A	0.0107615663971045	1.2067550859258669	0.0143655227454111	0	0	0.15821420520771803	1.0
6IIG_A	0.0009574403795515	1.2273250311324686	0.3116615067079462	2	2	0.014868775837208305	0.9851312241627916
5YT8_A	0.0008238499518748	1.2279363996598365	0.3550106609808106	2	2	0.014868775837208305	0.9851312241627916
3ZIF_C	0.0080510253701712	1.2052256821142897	0.0283171521035603	0	0	0.15821420520771803	1.0
6NB3_B	0.0027575742604178	0.9954415132798062	0.132798573975045	0	0	0.22591872635379587	1.0
6NB4_B	0.0026203300519762	0.9916394879790084	0.1440144014401438	0	0	0.23997605152836254	1.0
6R9G_D	0.019536979700166	1.035060229951022	0.0188827694728555	0	0	0.14600151541732861	1.0
3AGP_A	0.0113667469133092	1.2021686753610137	0.0173092053501178	0	0	0.15821420520771803	1.0
5K9O_I	0.0006241989964776	1.2383003403075468	0.3755411255411258	2	2	0.0	1.0
3VNU_A	0.0140687431054846	1.2051647231131286	0.0094413847364278	0	0	0.15821420520771803	1.0
6R9G_C	0.0112081700654662	1.0033488652824338	0.0618212197159571	0	0	0.14600151541732861	1.0
5Z58_A	0.0415545105471767	0.8036603332861967	0.0700236034618404	0	0	0.09511701149240669	0.9048829885075933
4QNL_A	0.0019375173642733	1.0049673627319051	0.2522167487684732	0	0	0.04546317415811793	0.954536825841882
5Z88_A	0.0008948697835369	1.2294104347500188	0.3579059829059836	2	2	0.046249331164894825	0.9537506688351052
4LK0_D	0.0201239380417662	1.0408646527151098	0.0165224232887488	0	0	0.14600151541732861	1.0
3VNV_A	0.0123241754324841	1.201640192774799	0.0173092053501178	0	0	0.15821420520771803	1.0
4BOM_A	0.0132044740837905	0.8547694326810522	0.1399103139013453	0	0	0.0	1.0
3AVU_A	0.0120642706371756	1.203824690420646	0.0204563335955938	0	0	0.15821420520771803	1.0
6IJT_A	0.0013024843406807	1.2281730862453877	0.2697302697302701	2	2	0.4256334618555279	0.5743665381444721
6VLK_B	0.0112124138254341	0.8822916711577873	0.1409335727109513	0	0	0.0	1.0
6M39_B	0.0062841328108832	1.076099148966689	0.0698653198653196	0	0	0.14600151541732861	1.0
2GUM_B	0.0125707405777025	0.8669987198524124	0.1450450450450453	0	0	0.0	1.0
6U7H_A	0.0075447793710537	1.1375628350969094	0.0512820512820515	0	0	0.1986694852205071	1.0
6R9B_D	0.0223755998318708	1.049288137795383	0.0110149488591653	0	0	0.14600151541732861	1.0
6KCJ_A	0.0011870737586685	1.2279454437285235	0.3116615067079462	2	2	0.014868775837208305	0.9851312241627916
5H0S_C	0.0144589071550315	1.097129410871585	0.0308191403081916	0	0	0.14600151541732861	1.0
6RFL_B	0.0157308856411859	1.1834846827405427	0.0151757188498404	0	0	0.15821420520771803	1.0
6J9F_C	0.0112130661898294	1.0622628620122485	0.0511408339889845	0	0	0.14600151541732861	1.0
3ZIF_F	0.0080462275404855	1.205224760726671	0.0435139573070606	0	0	0.15821420520771803	1.0
5YKC_C	0.0007293824443598	1.2215432055488231	0.4642857142857139	2	2	0.0	1.0
3IYL_W	0.0104650741007328	0.9104088577884012	0.1158911325724323	0	0	0.1254234135686531	1.0
5ZVT_W	0.0104650741007328	0.9104088577884012	0.1158911325724323	0	0	0.1254234135686531	1.0
3NWA_B	0.0105260572307901	0.8442208436450339	0.2303969022265248	0	0	0.15178282642522864	0.8482171735747713
4WSS_B	0.0005119767992726	1.245612840448676	0.4361581920903961	2	2	0.0	1.0
4WEA_A	0.0005708210179584	1.2464345051788657	0.4153674832962135	2	2	0.0	1.0
3J6Q_A	0.0071199479029513	0.9579142076454624	0.1129597197898431	0	0	0.2452808084321086	1.0
5I08_A	0.0051629079850572	0.9884855522468484	0.1188380281690149	0	0	0.14600151541732861	1.0
6B7N_B	0.0054455091773179	1.0746366073043798	0.082623509369677	0	0	0.14600151541732861	1.0
4WSS_F	0.0007188484229829	1.248046365093475	0.378524945770065	2	2	0.0	1.0
5I08_C	0.0051629059997253	0.988485907877662	0.1237842617152968	0	0	0.17692079363370175	1.0
4WSR_B	0.000534302166703	1.242025627445123	0.4609195402298849	2	2	0.0	1.0
4WSR_E	0.0005200939705187	1.2386398488609125	0.4952941176470598	2	2	0.0	1.0
4WSR_C	0.0005302695719894	1.246071366094857	0.4542334096109843	2	2	0.0	1.0
7BQX_T	0.0409218021228504	0.9924517704635998	0.0159872102318152	0	0	0.2581375659687678	1.0
6EQC_B	0.0031061732884502	1.1584701072206602	0.0975609756097557	0	0	0.15821420520771803	1.0
5XL9_C	0.0007273401256344	1.2487340174918136	0.3890710382513669	2	2	0.0	1.0
4WE8_A	0.0006834020719316	1.2454567400136605	0.4426787741203188	2	2	0.0	1.0
4WSR_A	0.0009060372601603	1.242770261252007	0.3696120689655173	2	2	0.0	1.0
6RFL_A	0.0266146969104375	1.084961139599991	0.0094413847364278	0	0	0.14600151541732861	1.0
4FIU_A	0.0011086782626937	1.2194083433373677	0.4377828054298647	2	2	0.0	1.0
4WSS_C	0.0005090040060976	1.247215216254778	0.4575688073394497	2	2	0.0	1.0
6R9B_C	0.0107050383807885	1.030620853792042	0.0743871513102283	0	0	0.14600151541732861	1.0
6PD5_A	0.0011867648751688	1.225503849525739	0.3997797356828203	2	2	0.0	1.0
4WE9_A	0.0006391391113497	1.2419964464966202	0.4575688073394497	2	2	0.0	1.0
7BR7_S	0.0572274189518494	0.863201852487927	0.0478153338829347	0	0	0.1939121971724707	0.8060878028275293
5YT9_A	0.0013632014614184	1.228119777920665	0.3281086729362592	2	2	0.014868775837208305	0.9851312241627916
4FIU_C	0.001112046990625	1.2185064856193788	0.4443181818181825	2	2	0.0	1.0
3AGQ_A	0.0117073863561091	1.205525791340038	0.0393391030684497	0	0	0.15821420520771803	1.0
6U7H_B	0.0075439251342797	1.137562308582143	0.0689655172413796	0	0	0.2519607858715539	1.0
4FWT_A	0.0135194023616819	1.2094753705969852	0.0338316286388664	0	0	0.15821420520771803	1.0
2GUM_A	0.0086495604253205	0.8714332117168329	0.2710000000000006	0	0	0.114562979777929	0.885437020222071
6RID_B	0.0150902946950117	1.1750786907204491	0.0375510204081637	0	0	0.15821420520771803	1.0
4WSS_E	0.0006259122708917	1.2417727119407866	0.4848130841121501	2	2	0.0	1.0
6J9E_D	0.0215018840454802	1.1291793472405651	0.0236034618410694	0	0	0.20406824603292836	1.0
3J6Q_B	0.0071451169061306	0.957892978565541	0.1565059144676983	0	0	0.26264158612906113	1.0
2OBE_B	0.0052502592692078	1.2102255988807094	0.0762066045723965	0	0	0.08631413472174444	0.9136858652782556
6K4Y_C	0.0097698050254231	1.0159723074905067	0.0873328088119584	0	0	0.14600151541732861	1.0
6JNX_C	0.0071743645313957	1.0110206143239204	0.1022816679779694	0	0	0.14600151541732861	1.0
6GOV_Y	0.0222585784550437	1.0279478864358242	0.0400981996726683	0	0	0.14600151541732861	1.0
5HX2_A	0.0329720274825388	0.9775123210746408	0.0478153338829347	0	0	0.2581375659687678	1.0
6M39_A	0.006285444007778	1.0760992361617832	0.0881849315068492	0	0	0.14600151541732861	1.0
6VLK_A	0.0139929491719065	0.8800003569349368	0.1845293569431503	0	0	0.0	1.0
6GML_B	0.0087666885520068	1.229772873780034	0.0512820512820515	0	0	0.20463009473771307	1.0
6JNX_D	0.0198169442028573	1.046914314276642	0.0479937057435091	0	0	0.14600151541732861	1.0
5I08_B	0.005163819309313	0.9884860026821036	0.1649862511457382	0	0	0.22591872635379587	1.0
6GML_A	0.0281013630475206	1.0589297448758748	0.0250000000000005	0	0	0.14600151541732861	1.0
3IZX_C	0.0275533112255103	1.100878867596249	0.018429487179487	0	0	0.14600151541732861	1.0
4OJ5_B	0.006318825096175	0.906198061298916	0.3143743536711483	0	0	0.08555781169122283	0.9144421883087772
6GML_Z	0.001317090329543	1.1687255475552107	0.4917840375586861	2	2	0.5548629973927895	0.4451370026072105
5YKC_A	0.0008880766980564	1.2256943359242607	0.5406060606060612	2	2	0.0	1.0
4OJ5_A	0.006658489277668	0.8973831885745357	0.3550106609808106	0	0	0.04546317415811793	0.954536825841882
5XL9_B	0.0004232139103531	1.2486645163857997	0.5258103241296528	2	2	0.0	1.0
5LDN_A	0.0034897912478341	1.1752449321211569	0.1032986111111109	0	0	0.15821420520771803	1.0
6CGV_I	0.0018572692549922	1.18343333535143	0.2584158415841591	-1	-1	0.22774368494080136	0.0
4WA2_A	0.0004883811969736	1.243120280372734	0.5614250614250622	2	2	0.0	1.0
6RFL_I	0.0521578354210394	0.7573325559559871	0.0900514579759865	0	0	0.3201519853288892	0.6798480146711108
4LLG_D	0.0198490765674672	1.0404991597247262	0.056648308418568	0	0	0.14600151541732861	1.0
4WA2_E	0.0004650624537968	1.241634950293825	0.5947302383939774	2	2	0.0	1.0
5XL9_A	0.0009502761503872	1.2471091226637527	0.4525714285714293	2	2	0.0	1.0
6EQC_A	0.0061025623282237	1.1557738368723125	0.0936270653029107	0	0	0.15821420520771803	1.0
5XL8_A	0.000481935251595	1.248244656587366	0.5443499392466589	2	2	0.0	1.0
6RR7_A	0.0267337871363385	0.8685670366003133	0.1227380015735639	0	0	0.0026029797072679222	1.0
6NTF_A	0.0011005913584304	1.2394623401316451	0.4727694090382393	2	2	0.0	1.0
4OJ6_B	0.0081295944933411	0.9030907766860792	0.3116615067079462	0	0	0.07507553028890039	0.9249244697110997
6ALG_J	0.0182030398506978	1.073928468741656	0.057435090479937	0	0	0.14600151541732861	1.0
6W2D_J	0.0230446497111414	0.8270588569935955	0.2001888574126535	0	0	0.27585413357231653	1.0
6IDD_G	0.0009843999559812	1.2546549157197977	0.4201117318435756	2	2	0.0	1.0
3ZIF_H	0.0090315815624236	1.2052075165573124	0.0752961082910328	0	0	0.2417556937666696	1.0
3J6Q_E	0.0073515198749089	0.9579603705963262	0.2162679425837321	0	0	0.06959310293956053	0.9304068970604394
6ALF_J	0.0214496758237157	1.072643504346036	0.0519276160503541	0	0	0.14600151541732861	1.0
6J9F_D	0.0205127223970551	1.1139544331060314	0.0487804878048774	0	0	0.14600151541732861	1.0
4F23_A	0.0014274970626505	1.2178782871913942	0.4642857142857139	2	2	0.0	1.0
4WA2_D	0.0003769460852735	1.2477446883597263	0.59874213836478	2	2	0.0	1.0
6MYA_C	0.0011086344763862	1.2684348637457143	0.3770314192849411	2	2	0.12153377908193587	0.8784662209180641
7BR8_T	0.0417177348344148	1.0055733360858563	0.0350162866449514	0	0	0.21831301275374634	1.0
4OJ6_A	0.0081425501181805	0.8966691780784874	0.362272240085745	0	0	0.04546317415811793	0.954536825841882
6W2E_N	0.0478969377848502	0.7530502249636702	0.1032986111111109	0	0	0.35344868979269517	0.6465513102073048
3J6Q_C	0.0073560351333777	0.95796336849487	0.2303969022265248	0	0	0.09747451406075287	0.9025254859392471
2GUM_C	0.0109268028387818	0.8686081047744134	0.3681377825618952	0	0	0.08265471326043877	0.9173452867395613
6RIE_B	0.0155577873937419	1.170724701420185	0.058284762697752	0	0	0.15821420520771803	1.0
3J17_A	0.0111813892348443	0.9590784224993516	0.1639194139194137	0	0	0.24982327007780078	1.0
6P6P_E	0.001105744740087	1.240440670595972	0.5167064439140818	2	2	0.0	1.0
6RIC_A	0.0280421433238468	1.117464392661827	0.0341741253051266	0	0	0.14600151541732861	1.0
3J6Q_D	0.0073518524804452	0.957959576998567	0.2436399217221136	0	0	0.14929894714573166	0.8507010528542683
5CXF_A	0.0273881781459351	0.9221994263265232	0.0985306828003456	0	0	0.1254234135686531	1.0
3IYL_Y	0.0217623509120149	0.7620375419915641	0.3463983050847463	0	0	0.5358491706596306	0.46415082934036944
4LK0_I	0.0108759574736902	1.0407766735205346	0.0967741935483872	0	0	0.14600151541732861	1.0
5ZVT_Y	0.0217623509120149	0.7620375419915641	0.3463983050847463	0	0	0.5358491706596306	0.46415082934036944
6Z8K_A	0.0570693076361596	1.0219869623890714	0.0031570639305451	0	0	0.03248137484075516	0.9675186251592448
6W2D_K	0.0375714054965971	0.7873633978003386	0.1544050862851957	0	0	0.07339138281249165	0.9266086171875083
6W2E_J	0.0271699903577084	0.864552765835213	0.16712580348944	0	0	0.0	1.0
5XL8_C	0.0011426175572231	1.2505295537323264	0.4542334096109843	2	2	0.0	1.0
2Z6B_A	0.0011825204846392	1.2411221394955425	0.4988207547169814	2	2	0.0	1.0
5C6T_A	0.0055613335011999	0.9068501980059702	0.4443181818181825	0	0	0.5202502984734201	0.4797497015265799
6ODM_S	0.0236110979185934	0.8711050861542858	0.1801299907149491	0	0	0.0	1.0
7BR8_l	0.0455708843570264	0.9048311474403476	0.0762066045723965	0	0	0.2736971194705943	1.0
6P6P_C	0.0009333629399765	1.241116802156399	0.5595092024539878	2	2	0.0	1.0
4LK0_J	0.0196935392317905	1.0377126552302662	0.0771046420141616	0	0	0.14600151541732861	1.0
6V86_A	0.0467668039590115	1.0618970480001704	0.0047430830039525	0	0	0.22643812212358697	1.0
4OJ6_C	0.01008697174875	0.9025802649813413	0.352127659574468	0	0	0.04546317415811793	0.954536825841882
5YKC_B	0.0013194620902088	1.2231454249973008	0.5276442307692308	2	2	0.0	1.0
6RR7_C	0.0080682934452871	1.2728758797470905	0.0479937057435091	0	0	0.18579126890662562	1.0
6Y6K_A	0.0247095941471192	1.2487533407607527	0.006294256490952	0	0	0.2316870639340736	0.7683129360659264
5XLA_A	0.0013554338040196	1.250831173503456	0.396703296703297	2	2	0.0	1.0
5XLA_B	0.0007027159204954	1.2510822654229026	0.5595092024539878	2	2	0.0	1.0
6ONA_B	0.0006070273889758	1.2679529181712317	0.5462287104622878	2	2	0.0	1.0
5MBV_C	0.0484030710146838	1.0025755698879188	0.0259638080251771	0	0	0.21831301275374634	1.0
4LLG_C	0.0125601255132115	1.0503589843844712	0.0944138473642799	0	0	0.14600151541732861	1.0
4WA2_F	0.0003466122357702	1.2476603188090885	0.6527958387516266	2	2	0.0	1.0
6V85_A	0.0447651677688742	1.0816058665341426	0.0087301587301587	0	0	0.04842848663575065	0.9515715133642494
5ZVS_F	0.0289368551811308	0.7447192351623929	0.30761316872428	0	0	0.4213929513231115	0.5786070486768885
6PPD_T	0.0413509896768957	0.7974106809049537	0.1512681159420295	0	0	0.03527951820202	0.96472048179798
4OJ5_C	0.0096647067041311	0.9146183012305752	0.3157349896480339	0	0	0.04546317415811793	0.954536825841882
5CXF_B	0.0349603830145465	0.9029525639707024	0.1032986111111109	0	0	0.1254234135686531	1.0
5K9O_F	0.0012368709175985	1.258344286158049	0.4361581920903961	2	2	0.0	1.0
5XL2_C	0.0007089608423403	1.250277879683335	0.6027742749054232	2	2	0.0	1.0
6MZK_A	0.0013313708430126	1.2540661910290192	0.4476082004555808	2	2	0.0	1.0
6ONA_A	0.0003286908956323	1.278113816287532	0.6129441624365481	2	2	0.17349432603054626	0.8265056739694537
6P6P_D	0.001095585991386	1.2411968553773718	0.5887500000000006	2	2	0.0	1.0
4WA2_B	0.0010935641555723	1.2430189488130163	0.5730198019801989	2	2	0.0	1.0
6PPH_T	0.0431800948777008	0.79607474546241	0.1565059144676983	0	0	0.11671831020178274	0.8832816897982173
5ZVS_J	0.0347655413397421	0.7445985205914145	0.272272272272273	0	0	0.4090919374392219	0.5909080625607781
6MYA_F	0.0011568925627076	1.2717096824714846	0.4626006904487918	2	2	0.0	1.0
7BR8_S	0.0500530376812038	0.8728009116667831	0.0938037865748715	0	0	0.2736971194705943	1.0
6PPB_T	0.0421702200819451	0.7930360304380759	0.1703499079189689	0	0	0.23530370409929494	0.7646962959007051
6P6P_F	0.000953748206227	1.2406961783825845	0.614993646759848	2	2	0.0	1.0
6P18_D	0.0200888014819448	1.0650716907262092	0.0818253343823753	0	0	0.14600151541732861	1.0
4UXG_K	0.0086344410877076	1.0113861686421086	0.1725092250922508	0	0	0.13240188316263043	0.8675981168373695
4WA2_C	0.0006951178098569	1.2417111451153842	0.6789960369881118	2	2	0.0	1.0
6W2D_N	0.041772011201328	0.756373855478311	0.2209414024975993	0	0	0.231273225808721	0.768726774191279
5MBV_B	0.0412030722167833	0.9567563851845268	0.0826121164437447	0	0	0.09359674599579096	0.9064032540042091
2INY_A	0.0293318400475906	1.1621068389592315	0.0452302631578944	0	0	0.15821420520771803	1.0
6U7H_C	0.0075428248616874	1.1375626621146149	0.1081081081081087	0	0	0.01907381332152521	0.9809261866784748
4WA1_B	0.0009684525074854	1.2417155588428008	0.6068268015170681	2	2	0.0	1.0
6RJ9_C	0.0263382736049172	1.165071556968424	0.0530240265120132	0	0	0.15821420520771803	1.0
5H0S_B	0.0105054483709474	1.1051238846145928	0.1023417172593237	0	0	0.04988024794195253	0.9501197520580474
6W2E_K	0.0420076651195937	0.7861270785716729	0.1823255813953492	0	0	0.03527951820202	0.96472048179798
6P6P_A	0.000932414975303	1.2432590613483705	0.6108998732572886	2	2	0.0	1.0
5FMZ_D	0.0446649810806298	0.9010061157333245	0.0966350301984473	0	0	0.1254234135686531	1.0
6RID_A	0.0257076574341682	1.1059544440652935	0.0597954366640436	0	0	0.14600151541732861	1.0
4WA1_D	0.0009564988829672	1.2455912782429093	0.6047979797979799	2	2	0.0	1.0
4MC5_A	0.0008511053331705	1.2371823711907153	0.6879150066401067	2	2	0.0	1.0
6QAJ_A	0.0821492443856767	1.0004737431955977	0.0225261464199524	0	0	0.12078200948387985	0.8792179905161202
6D8W_B	0.0009034898759606	1.2586557289865343	0.5556915544675642	2	2	0.0	1.0
6PD3_A	0.0018845825377677	1.2200909133193676	0.4169453734671131	2	2	0.0	1.0
6P6P_B	0.0009956880716045	1.2418834310197135	0.614993646759848	2	2	0.0	1.0
2HYE_A	0.0152875952458421	1.27945009510974	0.0367047308319736	0	0	0.14859303433484244	1.0
6ALH_J	0.0242033672570868	1.0708919337503486	0.0755310778914235	0	0	0.14600151541732861	1.0
2WR0_B	0.0007362787257657	1.2489417936664169	0.6463730569948185	2	2	0.0	1.0
6FBS_A	0.0070916168028639	1.2940188271992934	0.0698653198653196	0	0	0.0	1.0
6FUW_A	0.0070913405281237	1.2940189059572058	0.0698653198653196	0	0	0.0	1.0
4WA1_A	0.0009670146780888	1.2415640746847765	0.633676092544988	2	2	0.0	1.0
4LLG_I	0.0129294144934881	1.0482772388770498	0.107002360346184	0	0	0.14600151541732861	1.0
4FIU_B	0.001631767326112	1.215667291933454	0.5167064439140818	2	2	0.0	1.0
6IDD_E	0.0013766594616617	1.2567854777671994	0.4659746251441761	2	2	0.0	1.0
6P18_C	0.0132710643126056	1.0369651003988969	0.1101494885916594	0	0	0.14600151541732861	1.0
7BR7_T	0.0443972362753308	0.9942016090596644	0.0671704450041985	0	0	0.11279573943036128	0.8872042605696387
5XL8_B	0.0008538693536301	1.249489307081223	0.6274007682458387	2	2	0.0	1.0
6Z6G_A	0.0662824069446023	1.0281481204298637	0.018429487179487	0	0	0.09301064021687426	0.9069893597831258
6IDD_K	0.0015260668515188	1.2572964099553414	0.4361581920903961	2	2	0.0	1.0
2B5L_B	0.0109036641695849	1.266144862570671	0.0600500417014182	0	0	0.22204354853560904	1.0
3J17_C	0.0075073895119515	1.0256239751912737	0.2081749049429655	0	0	0.23463322922093638	0.7653667707790637
6ONA_C	0.0008818460960297	1.2666623714892091	0.5967336683417088	2	2	0.0	1.0
5Z58_3	0.0037676284373641	1.2733975836275624	0.0994809688581312	0	0	0.17839132984990833	1.0
3WHE_G	0.0020639762591624	1.2362796076328813	0.3184647302904566	2	2	0.014868775837208305	0.9851312241627916
6PPB_W	0.0451023881480913	0.7771799508983793	0.2186001917545541	0	0	0.2560870317792286	0.7439129682207715
6PPD_S	0.0376705659104712	0.8783385381044092	0.1692732290708372	0	0	0.0	1.0
6N41_C	0.0006318224658779	1.2831246355588213	0.6211734693877558	2	2	0.20389755896675163	0.7961024410332483
6MZK_B	0.0013996391088422	1.2508035002942657	0.511296076099881	2	2	0.0	1.0
4OJL_B	0.0068827648646549	0.9028413156880228	0.5595092024539878	0	0	0.3941840742135045	0.6058159257864955
6KLC_A	0.0645443146120296	1.1583297786009132	0.0047430830039525	0	0	0.32534070718276703	0.6746592928172329
6KLD_A	0.0506769595853501	1.1521402021390803	0.010228166797797	0	0	0.2061019676997106	0.7938980323002894
6QPF_I	0.0149670801461708	1.272981324408933	0.0504132231404965	0	0	0.13220968653926998	1.0
7BR7_W	0.0368314422106719	0.8645847366502424	0.2013232514177694	0	0	0.23345313206069998	1.0
4MC5_B	0.0008126652334841	1.239911606747365	0.7482806052269606	2	2	0.0	1.0
6PPH_4	0.0462176737941896	0.8878460008659794	0.1061792863359445	0	0	0.16491361411547473	1.0
5ZVS_B	0.0313475114945974	0.7457211503718106	0.4248878923766814	0	0	0.6322649612355973	0.3677350387644028
6MID_A	0.0009707651629987	1.3530022126243586	0.4232922732362829	2	2	0.3935115655061536	0.6064884344938464
2YP4_A	0.0016063755622674	1.23598984529738	0.5239808153477219	2	2	0.0	1.0
4F23_C	0.0018111829289207	1.2177398551211045	0.4988207547169814	2	2	0.0	1.0
2YP2_A	0.0015342434012956	1.2366221243961049	0.5652709359605914	2	2	0.0	1.0
6PPH_S	0.0374439422249472	0.8791263732177333	0.1790352504638226	0	0	0.0	1.0
6NK5_H	0.0022695976720173	1.020516127631417	0.507710557532622	0	0	0.19447278700538453	0.8055272129946155
3WHE_I	0.0019851264003171	1.2363066690806124	0.4122222222222222	2	2	0.0	1.0
4WA1_F	0.0009641602466548	1.245934794984553	0.6679790026246717	2	2	0.0	1.0
6NK7_E	0.003467965748028	1.0246803140233645	0.432919954904172	0	0	0.19447278700538453	0.8055272129946155
4WSB_A	0.0262934226257225	0.9088199959826436	0.2232916265640041	0	0	0.0	1.0
6W2D_O	0.0360511791258083	0.889584915439537	0.1768518518518524	0	0	0.0	1.0
6QNW_A	0.0297918262201285	0.9566635568380004	0.1267730496453907	0	0	0.030468077248728173	1.0
6N41_A	0.0008047613356838	1.2733782283544697	0.6378865979381443	2	2	0.0	1.0
5WSN_E	0.0015260720932463	1.335977527847486	0.3681377825618952	-1	-1	0.2755464259313314	0.0
4OJO_B	0.0077993497508853	0.90293830496811	0.5556915544675642	0	0	0.3941840742135045	0.6058159257864955
6PPD_4	0.0440444328594968	0.8904364042072178	0.1368515205724509	0	0	0.0	1.0
6PDX_A	0.0014967029150286	1.2310974958274554	0.614993646759848	2	2	0.0	1.0
6QPF_A	0.0285365477730396	0.925361478715035	0.1586144029170471	0	0	0.0	1.0
5ZVS_D	0.0462196829986983	0.7447961525837883	0.2571711177052422	0	0	0.2560870317792286	0.7439129682207715
6NK6_H	0.0035084263499213	1.0181680167646876	0.45589919816724	0	0	0.19447278700538453	0.8055272129946155
7CBP_N	0.0007955505395403	1.3533957416031392	0.5023640661938542	2	2	0.3935115655061536	0.6064884344938464
5CXF_C	0.0276753045913264	0.8958035907482472	0.272272272272273	0	0	0.0	1.0
3RMC_A	0.0179934238201766	1.3390497397679877	0.0299837925445702	0	0	0.0	1.0
3WHE_D	0.0020317981510184	1.2363119612656712	0.4059734513274344	2	2	0.0	1.0
7CBP_Q	0.0005561641451151	1.3525135815117624	0.5556915544675642	2	2	0.49460403189273516	0.5053959681072648
6PPD_W	0.047878634977449	0.7794578598224697	0.2209414024975993	0	0	0.25300507232781805	0.7469949276721819
5XL2_A	0.0014943193873598	1.2489599723897673	0.5350241545893724	2	2	0.0	1.0
6PDX_C	0.0013484494851113	1.2354461365642952	0.6723684210526315	2	2	0.0	1.0
5W6F_A	0.0173534698928337	0.9086356870330524	0.3875545851528392	0	0	0.054287630866909485	0.9457123691330905
3RKI_B	0.0093084986738945	0.984312754831687	0.3681377825618952	0	0	0.04546317415811793	0.954536825841882
2WR1_B	0.0009402854901673	1.24660465199923	0.6946666666666672	2	2	0.0	1.0
6NK6_E	0.0035516944067254	1.015220678395972	0.4642857142857139	0	0	0.19447278700538453	0.8055272129946155
6FHI_A	0.0296301123964851	0.9023976032805928	0.2436399217221136	0	0	0.0	1.0
4MC5_C	0.0011866004552236	1.2405459702477395	0.6879150066401067	2	2	0.0	1.0
6PPH_W	0.0470965690810128	0.7822302228757663	0.2339805825242717	0	0	0.28003752888562905	0.719962471114371
3RMB_A	0.0154974396864146	1.3339563509693468	0.046090534979424	0	0	0.0	1.0
6OSR_C	0.0012153764901443	1.2858935681957564	0.5537897310513455	2	2	0.12023955012175402	0.879760449878246
2YP9_A	0.0019676316636482	1.2387296489559825	0.4509132420091322	2	2	0.0	1.0
6DNH_A	0.005094446715008	1.301515692088281	0.0975820379965464	0	0	0.0	1.0
6FHH_A	0.0322885653774161	0.9060397621905198	0.2093244529019979	0	0	0.0	1.0
6N41_B	0.0006924791335172	1.2685001683354635	0.7106325706594889	2	2	0.021831051535249214	0.9781689484647508
6PPB_S	0.0358319589095105	0.879079477317051	0.2424242424242431	0	0	0.13494928696871583	1.0
6QPG_A	0.0319908686220247	0.943685543423928	0.1460775473399456	0	0	0.034258791398817205	1.0
2DY4_A	0.0194293584013571	1.330078718621141	0.0400981996726683	0	0	0.0	1.0
3RMD_C	0.0167864710282751	1.3409107831144846	0.0367047308319736	0	0	0.0	1.0
4OJL_C	0.0078168025224428	0.9042451281573388	0.5887500000000006	0	0	0.3941840742135045	0.6058159257864955
2WR0_A	0.0008152133224508	1.250745914791603	0.7410958904109592	2	2	0.0	1.0
5JK7_B	0.0101784789401544	1.297709212142114	0.0762066045723965	0	0	0.0	1.0
5JSE_C	0.0133036228405655	0.9946267347914955	0.272272272272273	0	0	0.04546317415811793	0.954536825841882
6RIE_A	0.0259408424588685	1.0738082119872412	0.0936270653029107	0	0	0.14600151541732861	1.0
5JSE_B	0.0141339406412435	0.994559547407806	0.2671984047856428	0	0	0.04546317415811793	0.954536825841882
5N2E_A	0.0189365213767224	1.29916895663395	0.0469522240527182	0	0	0.11871417878952815	1.0
4WA1_E	0.0010483011854419	1.2419597679479697	0.7434842249657065	2	2	0.0	1.0
6GSH_B	0.005938372174464	1.4134585526514103	0.0504132231404965	0	0	0.17768387614723288	1.0
5Z58_1	0.196508701421812	1.134540477185955	0.0125885129819041	-1	-1	0.17738672047052687	0.0
4OJL_A	0.008413344949289	0.897399836621497	0.6007556675062982	0	0	0.3941840742135045	0.6058159257864955
5JSD_B	0.0151126866608323	0.9990321573808092	0.2400000000000008	0	0	0.04546317415811793	0.954536825841882
1XHZ_A	0.0015171388464813	1.4645735892997085	0.1956726246472253	0	0	0.6107274679512881	0.38927253204871193
6CO8_A	0.0011599395276249	1.3600288252736348	0.4476082004555808	2	2	0.3935115655061536	0.6064884344938464
1SV5_A	0.0066243444643977	1.3218116157557032	0.0900514579759865	0	0	0.0	1.0
4OJO_C	0.0086570884106437	0.9045156615393232	0.5808457711442787	0	0	0.3941840742135045	0.6058159257864955
6EVK_A	0.0304329362561022	0.9094923441482486	0.2339805825242717	0	0	0.0	1.0
4UXG_J	0.010878901749909	1.0259270735966368	0.2473012757605495	0	0	0.04546317415811793	0.954536825841882
6QCX_A	0.0445134935165602	0.8997571422615339	0.1554545454545459	0	0	0.0	1.0
5GNQ_B	0.020919436566413	1.3434799939948845	0.0212431156569623	0	0	0.0	1.0
2DTU_A	0.0173108656839224	1.3326685452959957	0.0504132231404965	0	0	0.0	1.0
6QPG_J	0.0298737326972588	0.9372483700139916	0.190074906367041	0	0	0.21279963669365973	1.0
6NK5_E	0.0055349475155449	1.0197359727247557	0.4345372460496615	0	0	0.19447278700538453	0.8055272129946155
5N2H_A	0.0191558051857867	1.297856840395484	0.0521523178807945	0	0	0.07371130417721902	1.0
2WR4_A	0.0008527671096046	1.255786426168291	0.7410958904109592	2	2	0.0	1.0
4WA1_C	0.0010489042836716	1.241975675920251	0.7826086956521743	2	2	0.0703381095544035	0.9296618904455966
6QPF_J	0.0289068750533738	0.914884504495947	0.2412109375000002	0	0	0.0	1.0
4OJO_A	0.0069717100170585	0.8976707029430515	0.6723684210526315	0	0	0.3941840742135045	0.6058159257864955
3RMC_C	0.0178998293885298	1.3406944428424072	0.0409500409500411	0	0	0.0	1.0
6F5O_A	0.0432569682299555	0.9042129795428158	0.1586144029170471	0	0	0.0	1.0
6KLH_A	0.0427374578631563	0.911586541351357	0.1431943351691575	0	0	0.0	1.0
5XL2_B	0.0018503987675053	1.2454524443014678	0.4744779582366596	2	2	0.0	1.0
6KLH_C	0.0429636024286584	0.9114449936876572	0.1439811172305269	0	0	0.0	1.0
6MID_C	0.000503642596288	1.3512235612648835	0.6315789473684215	2	2	0.42376791055614443	0.5762320894438555
1WAF_B	0.0229369696478572	1.3373342144449198	0.0299837925445702	0	0	0.0	1.0
6RJA_F	0.0259630089781435	1.176301586686263	0.0863247863247871	0	0	0.15821420520771803	1.0
5Z58_D	0.0374852236169222	0.9671932657104628	0.1237842617152968	0	0	0.22350635646968153	1.0
5WSN_C	0.0014129231799034	1.335977029931334	0.5059241706161135	2	2	0.3935115655061536	0.6064884344938464
4F23_B	0.0021232814667143	1.2152539666929896	0.4642857142857139	2	2	0.012582484773861733	0.9874175152261383
6RJA_C	0.0259636032235374	1.1763016486164444	0.0863247863247871	0	0	0.15821420520771803	1.0
6QCW_A	0.0462759722935543	0.8999698768640678	0.1429856115107914	0	0	0.0	1.0
5JSD_C	0.01509688958567	0.9993136371333688	0.2735470941883766	0	0	0.04546317415811793	0.954536825841882
6NW9_A	0.0236215168164646	0.9074091316340748	0.3666666666666673	0	0	0.04546317415811793	0.954536825841882
6URO_A	0.0055546703344289	1.3054109035727337	0.1023417172593237	0	0	0.0	1.0
6PPH_X	0.0429675899062844	0.888346073470795	0.2151051625239013	0	0	0.0498733695938801	1.0
5ZVS_2	0.0398751978200984	1.3265169788259208	0.0055379746835442	0	0	0.2675272493938536	1.0
3RMA_A	0.0177354432180504	1.332753294096931	0.0538971807628532	0	0	0.0	1.0
5M3J_A	0.04259020154049	0.9032189815743192	0.1801299907149491	0	0	0.0	1.0
6N08_A	0.0011045552217228	1.2320995359322446	0.9199395770392752	-1	-1	0.48569277805154615	0.0
3RMD_A	0.0177445494503481	1.3304039998981685	0.0547717842323653	0	0	0.0	1.0
6QPF_G	0.0287489505843393	0.9171448481799196	0.2671984047856428	0	0	0.0	1.0
4WSA_A	0.0432550764895262	0.9042126859678924	0.1768518518518524	0	0	0.0	1.0
6NK7_H	0.0067545911064387	1.0272150395992194	0.4044198895027633	0	0	0.20767374805972363	0.7923262519402764
2WR3_B	0.0010983040697184	1.256391735401224	0.7037533512064353	2	2	0.0	1.0
5AMQ_A	0.0754000987480718	1.1105010252269387	0.0308191403081916	0	0	0.21194591846126246	0.7880540815387376
5W6H_A	0.0140796041894214	0.8814566198705367	0.5947302383939774	0	0	0.3941840742135045	0.6058159257864955
5EFV_B	0.0077877694755432	0.9757901578087652	0.507710557532622	0	0	0.19447278700538453	0.8055272129946155
6TZ0_A	0.0367465775139971	1.311888782543774	0.0125885129819041	0	0	0.2338846099573883	1.0
4OJP_C	0.00727128351384	0.911802605224338	0.6253196930946292	0	0	0.3941840742135045	0.6058159257864955
5MSG_A	0.0460794416073169	0.8993636254047331	0.1607305936073058	0	0	0.0	1.0
6T0N_A	0.0423631759120209	0.905969878264052	0.1856343283582091	0	0	0.0	1.0
6XZQ_A	0.0374975591598402	0.9578854362216708	0.1479150275373715	0	0	0.008034091549313609	1.0
6T0V_A	0.0331224738315912	0.9100281420060964	0.2634194831013916	0	0	0.0	1.0
2WR3_C	0.0011224646060153	1.2502997238969724	0.7410958904109592	2	2	0.0	1.0
2WR4_B	0.000869380258985	1.2572537540039337	0.7826086956521743	2	2	0.0703381095544035	0.9296618904455966
5O6A_B	0.0014131263075745	1.354102305939584	0.4542334096109843	2	2	0.3935115655061536	0.6064884344938464
2WR2_C	0.0008413871380339	1.255551765779355	0.805397727272728	2	2	0.0703381095544035	0.9296618904455966
5M3H_A	0.0315047840634149	0.9105937433887196	0.277386934673367	0	0	0.0	1.0
6DJY_B	0.011796550121576	1.024252631661507	0.283838383838384	0	0	0.04546317415811793	0.954536825841882
4OJP_B	0.0072649781041063	0.9064598431042228	0.6701708278580814	0	0	0.3941840742135045	0.6058159257864955
6PDX_B	0.0020436765417871	1.2352140355762269	0.511296076099881	2	2	0.0	1.0
5JS4_B	0.0144928189358871	1.0027306386550123	0.3130165289256206	0	0	0.04546317415811793	0.954536825841882
4WRT_A	0.0446088038783506	0.917809356474388	0.141958670260557	0	0	0.0	1.0
5W6H_C	0.0122599138378911	0.8781792617218251	0.6421188630490955	0	0	0.3941840742135045	0.6058159257864955
2YP7_A	0.0019474985498424	1.238884474813993	0.5258103241296528	2	2	0.0	1.0
6KLE_A	0.0488517021779048	1.1432295142731668	0.0479937057435091	0	0	0.15821420520771803	1.0
6RJD_C	0.0219386474993504	1.1697806834193996	0.1004329004329007	0	0	0.15821420520771803	1.0
6QPF_D	0.0276922212645158	0.9139709313742502	0.3184647302904566	0	0	0.04546317415811793	0.954536825841882
6OSR_D	0.0015370336555205	1.2752193590271583	0.5652709359605914	2	2	0.0	1.0
6MCB_A	0.0437559883852715	1.1697600327516402	0.058284762697752	0	0	0.18400502687686543	1.0
5JSE_A	0.0133817892551389	0.9943182356435546	0.3710895361380804	0	0	0.04546317415811793	0.954536825841882
6QNW_G	0.0328388114279737	0.9534472195697844	0.1979264844486339	0	0	0.24886828607895828	1.0
6CO8_E	0.0011073642820686	1.3601372432447931	0.5276442307692308	2	2	0.3935115655061536	0.6064884344938464
5W6F_C	0.0176875717588086	0.9112438714728218	0.4865497076023399	0	0	0.4672129906545774	0.5327870093454227
5FMZ_A	0.0443557492781107	0.9121792539521094	0.1596715328467159	0	0	0.0	1.0
6IDD_I	0.0014621551706804	1.252275095843167	0.633676092544988	2	2	0.0	1.0
2WR0_C	0.0009013696547974	1.2557466693639587	0.805397727272728	2	2	0.0703381095544035	0.9296618904455966
6D8W_C	0.0017674206862303	1.2925419649393906	0.4575688073394497	2	2	0.34306109651662264	0.6569389034833774
5JSD_A	0.015201111038196	0.9990551571891336	0.3407172995780598	0	0	0.04546317415811793	0.954536825841882
6QCV_A	0.0472429680830046	0.9051193735468462	0.1575591985428053	0	0	0.0	1.0
6ZTZ_B	0.0205879004735337	1.0141243857251383	0.2151051625239013	0	0	0.15456289789986924	0.8454371021001308
7BR7_x	0.044580887667681	0.9381821232561364	0.1409335727109513	0	0	0.008034091549313609	1.0
5WSN_A	0.001628303028237	1.3359583533946824	0.4626006904487918	2	2	0.3935115655061536	0.6064884344938464
3RKI_A	0.0072052907496756	0.9886958341843424	0.53132530120482	0	0	0.19447278700538453	0.8055272129946155
4L72_A	0.0027009310253762	1.453884570894096	0.095689655172414	0	0	0.3162274411978499	0.68377255880215
6NW9_C	0.0218277583593631	0.908485631038182	0.4525714285714293	0	0	0.4944252939456494	0.5055747060543506
5VZL_A	0.0462353000901499	1.1370932862105347	0.0574043261231282	0	0	0.17846920100510413	1.0
5JS4_C	0.0153325709258819	1.0027998659609358	0.3198338525441329	0	0	0.04546317415811793	0.954536825841882
1UF2_B	0.0402437183349596	0.8783580547482386	0.3435517970401698	0	0	0.07870461527810187	0.9212953847218981
6D8W_F	0.0015901009330007	1.290270350021972	0.5239808153477219	2	2	0.2628249038166012	0.7371750961833988
6SZU_A	0.0393178118228313	0.916827827623668	0.2209414024975993	0	0	0.0	1.0
5O6A_A	0.0014598068441781	1.3552314921318875	0.4626006904487918	2	2	0.3935115655061536	0.6064884344938464
6PPD_X	0.0459732004238202	0.8875861719779421	0.228019323671498	0	0	0.07785038576072359	1.0
6VR4_B	0.0461633118288735	1.1060188984634454	0.0621557828481502	0	0	0.14600151541732861	1.0
2BGN_A	0.001777942823638	1.4513685102853433	0.1911902530459233	0	0	0.5893227624705718	0.41067723752942814
1TV6_A	0.0064713347520981	1.329879298536759	0.1061792863359445	0	0	0.0	1.0
7BQX_S	0.0515662065129443	0.9330432222457784	0.1071428571428578	0	0	0.25002800186444485	1.0
6XF7_C	0.0422578948405237	1.0986255018605795	0.0798640611724728	0	0	0.19873539640554994	1.0
6OSR_A	0.0019898624655689	1.27525800681534	0.4264870931537605	2	2	0.14287562346850674	0.8571243765314932
6T0U_A	0.0388674147808163	0.9115985975409584	0.2485265225933206	0	0	0.0	1.0
3RKI_C	0.0088544661452537	0.9811152452109128	0.5239808153477219	0	0	0.19447278700538453	0.8055272129946155
6QNW_J	0.0336107665585707	0.9453923783779432	0.2303969022265248	0	0	0.17358705575741876	1.0
6QCT_A	0.0455967356736794	0.8797179619504945	0.2559288537549407	0	0	0.08114417193220644	1.0
6RJG_C	0.0255025432842957	1.1764686430160705	0.1004329004329007	0	0	0.15821420520771803	1.0
6N08_C	0.001519883414948	1.232336368834114	0.7977369165487989	2	2	0.0703381095544035	0.9296618904455966
6MYA_D	0.0016582012447911	1.2850669146951668	0.5185185185185186	2	2	0.24300499673003223	0.7569950032699677
6EVJ_A	0.0425014146967066	0.8953439150251105	0.277386934673367	0	0	0.0	1.0
5MS0_C	0.017456448339436	1.0196158969715263	0.2710000000000006	0	0	0.04546317415811793	0.954536825841882
6QNW_I	0.0155091258348346	1.278172482956372	0.0844709897610926	0	0	0.0	1.0
2YP3_A	0.0020404482126141	1.2367657686649425	0.5443499392466589	2	2	0.0	1.0
6P62_B	0.0015251251164207	1.3968894885529417	0.4106548279689239	-1	-1	0.015070328304615924	0.0
4W8F_B	0.0736873653445821	0.7313281436329379	0.3524783634933131	0	0	0.5281748802000152	0.47182511979998476
6T0R_A	0.0422409550388457	0.9174159185772806	0.2058823529411764	0	0	0.0	1.0
6VR4_A	0.0470375939103126	1.1088109516576996	0.0629425649095201	0	0	0.14600151541732861	1.0
4OJP_A	0.008353587976999	0.8977757755144151	0.7292517006802726	0	0	0.5807932011101476	0.41920679888985235
6KUV_A	0.042660127696312	0.8844592554875168	0.3130165289256206	0	0	0.04546317415811793	0.954536825841882
5N2G_A	0.017562069120681	1.2984829014061658	0.0771186440677971	0	0	0.04028880239167348	1.0
6TZ1_A	0.0463095233612749	1.3151810839620792	0.0039339103068447	0	0	0.03540771222731065	0.9645922877726893
3RMA_D	0.0189872965612487	1.3374218814098275	0.0618212197159571	0	0	0.0	1.0
2YP8_A	0.0021502258105537	1.23791755904284	0.4865497076023399	2	2	0.0	1.0
7BR8_x	0.0410596416983387	0.9453274855888923	0.1923076923076927	0	0	0.03442149503090229	0.9655785049690977
6QX3_B	0.029849063089707	1.4027652257051026	0.0039494470774097	0	0	0.0	1.0
6CO8_C	0.0007051064041634	1.359763688097683	0.6767810026385226	1	1	0.1504829876280567	0.8495170123719433
6MID_E	0.0014561591314851	1.3512303830107684	0.5130952380952385	2	2	0.3935115655061536	0.6064884344938464
5W6F_B	0.0174047931221251	0.9103686812592908	0.5500000000000009	0	0	0.3941840742135045	0.6058159257864955
5JS4_A	0.0144657047378274	1.0028275665034014	0.3800217155266017	0	0	0.04546317415811793	0.954536825841882
6QCS_A	0.0449693675278701	0.8930137949299213	0.2684630738522957	0	0	0.0	1.0
5O6V_B	0.0014146407140045	1.3671879115192518	0.4988207547169814	2	2	0.3935115655061536	0.6064884344938464
6MCC_A	0.0459507119651895	1.136531633037123	0.0700236034618404	0	0	0.15135062104013902	1.0
3MAW_A	0.0206827493389534	0.9726941278700516	0.3890710382513669	0	0	0.2236815717972995	0.7763184282027005
6MYA_E	0.0019454151188718	1.2550568247370535	0.5167064439140818	2	2	0.0	1.0
3KLE_A	0.0099500685520221	1.3381147802342002	0.095689655172414	0	0	0.0	1.0
2BGN_C	0.0018658366929464	1.4513932822622668	0.2047393364928909	0	0	0.6400668482956134	0.3599331517043865
5WDX_A	0.0029906888425977	1.4610083732175827	0.0994809688581312	0	0	0.38898416035418953	0.6110158396458105
3RMA_C	0.020631718137478	1.3438548592455182	0.0530240265120132	0	0	0.0	1.0
6TY9_A	0.046254157852755	1.3329423790074129	0.0055074744295826	0	0	0.22670978203659095	1.0
6P62_E	0.0016457585093546	1.3968892173889014	0.362272240085745	-1	-1	0.35290950914422237	0.0
1RTD_A	0.013044217059655	1.3448711894121264	0.0771186440677971	0	0	0.0	1.0
5W6H_B	0.0140340753153565	0.8832954549689571	0.6901595744680851	0	0	0.4733122806246977	0.5266877193753022
6NK6_F	0.0028962879922524	1.0205309708017662	0.6901595744680851	0	0	0.5413856394573779	0.45861436054262206
6QX8_A	0.0343622013342731	1.3989472150481967	0.0015735641227381	0	0	0.0	1.0
6SZV_A	0.0407746161308224	0.9178976334338887	0.2684630738522957	0	0	0.0	1.0
1WAF_A	0.0240119171100861	1.3362501163071978	0.0547717842323653	0	0	0.0	1.0
6XZQ_C	0.0117634441093303	1.2848733351975763	0.1014948859166007	0	0	0.0	1.0
6T0S_A	0.0425855020091962	0.912012482739029	0.2659362549800801	0	0	0.0	1.0
6MZK_C	0.0014935077887386	1.2557195155071743	0.7060402684563758	2	2	0.0	1.0
2WR3_A	0.0013822004609666	1.2545007444273517	0.7751396648044695	2	2	0.12460596581371543	0.8753940341862846
6G1X_A	0.0333654530831494	1.4057559191664155	0.0039494470774097	0	0	0.0	1.0
6QX8_E	0.0343586115925907	1.3989473541292077	0.0047206923682139	0	0	0.0	1.0
6NW9_B	0.0185945974437829	0.9094602882197096	0.5788819875776396	0	0	0.3941840742135045	0.6058159257864955
6QPG_D	0.0330143348237496	0.935294130623381	0.3253388946819602	0	0	0.04546317415811793	0.954536825841882
6OE3_A	0.0124641769731814	1.3132811647426317	0.0985306828003456	0	0	0.0	1.0
3WHE_B	0.0020706808383932	1.236295659516304	0.5947302383939774	2	2	0.0	1.0
6EVJ_D	0.0462039701864308	0.8954418837741573	0.283838383838384	0	0	0.0	1.0
2BGN_D	0.0019080846037929	1.4514881286692016	0.228019323671498	-1	-1	0.04522474891334203	0.0
4W8F_A	0.0738429219326146	0.7313843948601938	0.4169944925255702	0	0	0.5967370987959784	0.4032629012040217
3WHE_A	0.0020312851972787	1.236226803926371	0.6170483460559799	2	2	0.0	1.0
2DY4_C	0.0168169425447401	1.342398164470847	0.0752961082910328	0	0	0.0	1.0
6GJZ_A	0.0318671879094993	1.4093585841383174	0.0071315372424727	0	0	0.0	1.0
6W2E_O	0.0457928086922052	0.9647678241698344	0.1575591985428053	0	0	0.2330024017530223	1.0
4KVN_A	0.001663516349547	1.2453015382776602	0.692410119840214	2	2	0.0	1.0
3TAG_A	0.0213292317937655	1.3301857068585567	0.0752961082910328	0	0	0.0	1.0
3RMB_C	0.0165966876753225	1.3430111463615704	0.0762066045723965	0	0	0.0	1.0
3WHE_F	0.0020671710845286	1.2363233445817237	0.6007556675062982	2	2	0.0	1.0
3RMD_B	0.0186070693764758	1.3431133375937816	0.0698653198653196	0	0	0.0	1.0
5YWP_C	0.001680708211602	1.3519761465155795	0.4609195402298849	2	2	0.3935115655061536	0.6064884344938464
5W0K_A	0.0228652530229261	1.3943031673207775	0.0367047308319736	0	0	0.0	1.0
6GKM_A	0.0314704534490853	1.4021577176990667	0.0133752950432723	0	0	0.0	1.0
5YWO_E	0.0014697864909508	1.3510097764022233	0.5808457711442787	2	2	0.4306152467771971	0.5693847532228029
6ODM_X	0.0316528510707984	0.97515612874606	0.3062692702980476	0	0	0.04546317415811793	0.954536825841882
7CBP_K	0.0012674584115032	1.352694823842555	0.6170483460559799	2	2	0.3294706560141974	0.6705293439858027
6PNS_A	0.0533376500715116	1.2979421241501896	0.0095313741064337	0	0	0.35495193888912513	1.0
6QPG_G	0.0336936875775805	0.929231404084852	0.3579059829059836	0	0	0.04546317415811793	0.954536825841882
2WR1_A	0.0015409700420841	1.2486075289812908	0.7951977401129948	2	2	0.0703381095544035	0.9296618904455966
3WHE_J	0.0020951916733582	1.2363041581739456	0.6088607594936708	2	2	0.0	1.0
3RMD_D	0.01989405869768	1.342249161886686	0.0743871513102283	0	0	0.0	1.0
1URJ_A	0.0236334404138521	1.3404729113038227	0.0609348914858098	0	0	0.0	1.0
6TW1_A	0.0491483751617551	0.9154899073523832	0.2139446036294174	0	0	0.04021857545687443	1.0
2WR1_C	0.00122616742299	1.2568764836459092	0.9055472263868076	-1	-1	0.39943387746560066	0.0
5AMR_A	0.069648865647248	1.1147765149426674	0.0689655172413796	0	0	0.22146915869277672	1.0
4EO2_A	0.00166398307592	1.231779550122739	0.8261494252873562	2	2	0.40728459265476935	0.5927154073452306
6QNW_D	0.0357547981460793	0.9459594716420744	0.3407172995780598	0	0	0.058244558961871654	0.9417554410381284
4LSN_A	0.0148380947491556	1.319916470124191	0.0994809688581312	0	0	0.0	1.0
2HYE_C	0.0912756401137762	0.8068627264945093	0.3696120689655173	0	0	0.5909933335619763	0.4090066664380237
6QX8_F	0.0273847911247656	1.4126364992567984	0.0283241542092835	0	0	0.0	1.0
6KV5_A	0.0418779991015121	0.9519237715167358	0.2903553299492387	0	0	0.14435329427166438	0.8556467057283356
3WHE_C	0.0020602213239416	1.2363106352844802	0.6463730569948185	2	2	0.0	1.0
3KLE_E	0.00984193713391	1.3383690913985211	0.109075043630018	0	0	0.0	1.0
5O6A_C	0.0016876044521051	1.3545067621668	0.4952941176470598	2	2	0.3935115655061536	0.6064884344938464
3L8B_B	0.0181089376756712	1.3411590330161431	0.082623509369677	0	0	0.0	1.0
6QXE_A	0.0343545482767856	1.3989470431936155	0.0165224232887488	0	0	0.0	1.0
5VIY_E	0.0012909491734571	1.469977620646744	0.5167064439140818	-1	-1	0.039821988086503626	0.0
6P62_A	0.0016458312733387	1.3968892343160062	0.4592422502870266	2	2	0.41079039899089986	0.5892096010091001
2P5O_A	0.0166499477881879	1.3516531339214024	0.0817021276595746	0	0	0.0	1.0
6TZ2_A	0.0434414971056905	1.303617974659491	0.0409126671911881	0	0	0.30578289484257815	1.0
1WAJ_A	0.0231629346461009	1.334285406145534	0.0771186440677971	0	0	0.0	1.0
5YWO_C	0.0014410151690287	1.3508204763484932	0.6274007682458387	2	2	0.3779526089648527	0.6220473910351473
2WR2_B	0.0017073420679201	1.245583696745769	0.7458791208791213	2	2	0.0	1.0
3RMC_B	0.0156741031293407	1.338839541404028	0.0947459086993978	0	0	0.0	1.0
6QX3_A	0.0252376620290701	1.3810898801799714	0.0443714050944952	0	0	0.0	1.0
2DTU_D	0.016028818606754	1.3386395656268686	0.0947459086993978	0	0	0.0	1.0
1ZTM_A	0.0282926294145043	0.9750646224681658	0.4137931034482764	0	0	0.19447278700538453	0.8055272129946155
6CH9_G	0.0015885470994164	1.4725580487972392	0.4169453734671131	-1	-1	0.29572171676913495	0.0
6QXE_E	0.0343615643812866	1.3989468608171665	0.0196695515342246	0	0	0.0	1.0
5JZI_A	0.0014802294274885	1.534914890157183	0.4153674832962135	-1	-1	0.33303450799442214	0.0
6QX8_B	0.027739124408899	1.4126898634162313	0.0306845003933906	0	0	0.0	1.0
6NK5_F	0.0050631071418305	1.021807263314766	0.6701708278580814	0	0	0.6118820387186383	0.3881179612813617
1XI1_A	0.0020131986425452	1.4645863543639788	0.2621648460774586	-1	-1	0.5022548373905522	0.0
6KUT_A	0.0414384061240656	0.953386402421658	0.3184647302904566	0	0	0.04546317415811793	0.954536825841882
6PPB_X	0.0455053360806191	0.9718444416978904	0.2256509161041464	0	0	0.10070935186723237	0.8992906481327676
6N08_B	0.0016994795668643	1.22928049510748	0.9375000000000012	-1	-1	0.1030251811280507	0.0
6QPG_I	0.0171874556324156	1.2795707025766054	0.1071428571428578	0	0	0.1356586058588824	1.0
6QXE_B	0.0277422086181719	1.4126900215647396	0.0330448465774977	0	0	0.0	1.0
5YWO_A	0.001588636933922	1.3511138011637709	0.5847880299251869	2	2	0.3779526089648527	0.6220473910351473
6QXE_F	0.0273862514344715	1.412636773736487	0.035405192761605	0	0	0.0	1.0
3MRH_A	0.0007541299497698	1.5260384992968676	0.6253196930946292	1	1	0.0	1.0
4LVH_D	0.0008154291110784	1.6084485545471467	0.4779069767441866	-1	-1	0.37688226548966325	0.0
6CH7_G	0.0016632469377282	1.46863973089928	0.4153674832962135	-1	-1	0.28477117406160574	0.0
5VIY_F	0.0015332050752923	1.469933084529023	0.4779069767441866	-1	-1	0.03838183738521803	0.0
6U7G_B	0.0439009099860654	1.4020552998094222	0.0055074744295826	0	0	0.0	1.0
6NK5_G	0.0031337715591465	1.0215252492528797	0.8209169054441265	0	0	0.6897839899015663	0.31021601009843364
2DTU_C	0.0200075012579241	1.3415373226401777	0.0853970964987194	0	0	0.0	1.0
2DY4_D	0.0264701857238303	1.332617433193149	0.0817021276595746	0	0	0.0	1.0
7BQX_x	0.045493109805746	1.0128658199393634	0.1481481481481481	0	0	0.15227654680196165	0.8477234531980383
6G19_A	0.0330489575517304	1.409261692456732	0.0283171521035603	0	0	0.0	1.0
6NK7_F	0.0057990175740663	1.0262898801125813	0.665792922673657	0	0	0.6103896162379617	0.3896103837620383
6OSR_B	0.0020571325288567	1.2871409773939697	0.5518925518925517	2	2	0.07832519155382717	0.9216748084461729
2P5G_A	0.0201200752886201	1.3448767151878758	0.082623509369677	0	0	0.0	1.0
5F9R_B	0.0488720102562809	1.1532021983278624	0.0928402832415422	0	0	0.20973214153490863	1.0
6APB_A	0.0271236894319888	0.9821179484863832	0.4592422502870266	0	0	0.19447278700538453	0.8055272129946155
3MAW_B	0.0206809724626727	0.9726932995405516	0.5518925518925517	0	0	0.19447278700538453	0.8055272129946155
1ZTM_B	0.0315297215432401	0.9687870901982472	0.4476082004555808	0	0	0.2958267998017377	0.7041732001982622
6RR7_B	0.0236441940021899	1.3702907823552577	0.0590086546026751	0	0	0.020561376444916804	1.0
2WRB_C	0.0015858628852187	1.347533143198389	0.6211734693877558	2	2	0.3294706560141974	0.6705293439858027
3KK3_A	0.0097604876363551	1.3514621381827674	0.1119860017497818	0	0	0.0	1.0
3KLG_A	0.0140853738913079	1.3415748990246166	0.1042571676802779	0	0	0.0	1.0
6D8W_A	0.0018466344937542	1.3113448148103284	0.6294871794871795	2	2	0.3294706560141974	0.6705293439858027
5D9A_D	0.0523768518872492	0.9891122086226374	0.1692732290708372	0	0	0.2330024017530223	1.0
6H61_A	0.0295515123592438	1.4047769288524394	0.042657916324857	0	0	0.0	1.0
3TBT_A	0.0004960659542095	1.5230005009101892	0.755524861878454	1	1	0.0	1.0
6XZQ_D	0.0315330756183261	1.386347111995588	0.0435139573070606	0	0	0.0	1.0
2FUN_C	0.0008640818465751	1.5645565751872816	0.5847880299251869	1	1	0.0	1.0
4BTQ_B	0.045174534097735	1.34250508776002	0.0333333333333336	0	0	0.14523191261599191	1.0
6XZQ_B	0.0394622037661056	1.3503554308178114	0.046420141620771	0	0	0.019480776774816255	1.0
5C51_A	0.0219377769242773	1.2768431863777947	0.1042571676802779	0	0	0.24272593252923505	1.0
6OGZ_A	0.093010257848521	1.34229917756454	0.0071315372424727	0	0	0.3129175713737605	0.6870824286262395
3RRR_N	0.0363563133464376	0.9957668328680752	0.3421330517423444	0	0	0.04546317415811793	0.954536825841882
3RMC_D	0.01970892588463	1.340548270841445	0.0985306828003456	0	0	0.0	1.0
3MV9_A	0.0011366276651523	1.5238019266282012	0.6108998732572886	1	1	0.0	1.0
6Q5U_K	0.0007898376328744	1.5377935480646412	0.665792922673657	1	1	0.0	1.0
6CXC_B	0.0280043533556036	1.0155710680572825	0.3681377825618952	0	0	0.04546317415811793	0.954536825841882
3TAE_A	0.0220649406993125	1.32962428085957	0.0985306828003456	0	0	0.0	1.0
5D9A_J	0.0510114052383798	0.99603938885348	0.1735918744228997	0	0	0.24727761719095376	1.0
1UF2_A	0.0487435091474448	0.9157452109985244	0.3579059829059836	0	0	0.088465005422237	0.911534994577763
4I9Q_B	0.0191984261216415	1.3592994402751464	0.0881849315068492	0	0	0.0	1.0
5DTO_A	0.0269541981773209	1.3838202900442766	0.0600500417014182	0	0	0.0	1.0
6T0V_B	0.0384458551395958	1.3605150388003502	0.0478153338829347	0	0	0.06117877408964858	1.0
1NAM_H	0.0013344828566096	1.510832824768377	0.6027742749054232	1	1	0.0	1.0
5O6V_A	0.0019893164451757	1.367772949780671	0.4935370152761456	2	2	0.3935115655061536	0.6064884344938464
3RRT_D	0.0496571862196093	1.0069810835678352	0.1714285714285712	0	0	0.09201861597585582	0.9079813840241442
3TAF_A	0.0201456515465953	1.3347156691987916	0.1061792863359445	0	0	0.0	1.0
6H66_A	0.0285085500047576	1.3996590323022593	0.0574043261231282	0	0	0.0	1.0
6GSI_B	0.0113772455791552	1.4100714090355733	0.0994809688581312	0	0	0.3085221193546148	1.0
6XF8_B	0.0386001149419077	1.024952351872772	0.2735470941883766	0	0	0.04546317415811793	0.954536825841882
1S77_D	0.0634277390222867	1.369044109339974	0.0119426751592359	0	0	0.06707429527253403	0.9329257047274659
6G1S_A	0.0334578143813194	1.4079307454498626	0.0478153338829347	0	0	0.0	1.0
6CIT_C	0.313684570033967	1.1865403207228116	0.0841856805664831	-1	-1	0.5257537261689254	0.0
3TGS_B	0.0005393673732363	1.562272238439758	0.7245590230664865	1	1	0.0	1.0
1C8G_A	0.009693395431366	1.42182482355036	0.1052173913043477	0	0	0.06696428883376827	0.9330357111662317
4O6B_B	0.0012570224996258	1.5468494476963957	0.5967336683417088	1	1	0.0	1.0
2P5G_C	0.0213399366113412	1.355555672647099	0.0919243986254301	0	0	0.0	1.0
5VIY_D	0.0017083533819721	1.4699122603207972	0.5041420118343196	-1	-1	0.16497619231083796	0.0
6NK6_G	0.0050197548146863	1.0207633301420398	0.8913690476190479	-1	-1	0.23615274343572143	0.0
5T1D_A	0.0135622879776317	1.4015721579697495	0.0994809688581312	0	0	0.0995816834555667	1.0
3RRR_L	0.0332657684086135	0.9916079111075607	0.4609195402298849	0	0	0.19447278700538453	0.8055272129946155
3TAB_C	0.019991504549694	1.3379545384247475	0.1100436681222714	0	0	0.0	1.0
1MSW_D	0.0595004723748532	1.3457545651814802	0.029149797570851	0	0	0.22670978203659095	1.0
6QAJ_B	0.078225448467385	0.9991423462859644	0.1692732290708372	0	0	0.2303352156757354	0.7696647843242646
3TAF_C	0.0207953286193314	1.3359577151235855	0.109075043630018	0	0	0.0	1.0
2WR2_A	0.0021360701959463	1.2463054770929436	0.7222222222222225	2	2	0.0	1.0
4KHN_B	0.0206067281564465	1.3589584699149198	0.0966350301984473	0	0	0.0	1.0
2WR5_A	0.0020479771924286	1.2537075345298747	0.7339699863574358	2	2	0.0	1.0
5GNQ_A	0.0201648430869091	1.3643589461317405	0.095689655172414	0	0	0.0	1.0
5F4P_D	0.0008031496954773	1.5650392727063005	0.6767810026385226	1	1	0.0	1.0
3RMB_D	0.0173019781873128	1.3448799980796884	0.1100436681222714	0	0	0.0	1.0
2WR7_A	0.0020732559396238	1.2825560809984538	0.665792922673657	2	2	0.382790053523168	0.617209946476832
5D98_A	0.050474562508606	0.9961159083728116	0.254689042448174	0	0	0.04546317415811793	0.954536825841882
1FLC_C	0.0015137130836172	1.410078687709861	0.6745718050065888	1	1	0.10742696582804771	0.8925730341719523
3RRR_F	0.0478779576359599	0.9816877742260648	0.3253388946819602	0	0	0.04546317415811793	0.954536825841882
5Z58_J	0.3200333784324882	0.9676623150507024	0.2387914230019496	-1	-1	0.5292540236895592	0.0
6F5P_D	0.0490658616487744	0.9992723824171758	0.2659362549800801	0	0	0.04546317415811793	0.954536825841882
6NK7_G	0.0052062684883059	1.0263163459095497	0.8829629629629627	-1	-1	0.22731612794367326	0.0
3RRT_B	0.045063855879877	1.004747968585835	0.3116615067079462	0	0	0.04546317415811793	0.954536825841882
1Q9X_D	0.0205913382934464	1.3406134801297596	0.1100436681222714	0	0	0.0	1.0
6DFH_D	0.0017126937310066	1.4785796528902937	0.5221556886227554	1	1	0.10569545917985579	0.8943045408201442
3RRT_F	0.0451280992149653	1.0123304215689342	0.2851365015166844	0	0	0.04546317415811793	0.954536825841882
2FUN_A	0.0011524988546482	1.5644199410857895	0.6191082802547778	1	1	0.0	1.0
1FLC_E	0.0013427893008727	1.410051121218381	0.767732962447844	-1	-1	0.13831667727970876	0.0
6F5P_A	0.046930963252594	0.9994733377467758	0.2969387755102046	0	0	0.04546317415811793	0.954536825841882
6PO2_A	0.0493450603212091	1.297049293496648	0.067663257277734	0	0	0.3709993531813661	1.0
2P5O_C	0.0180805655375819	1.3607754978729345	0.1061792863359445	0	0	0.0	1.0
1FLC_A	0.0012976268880837	1.410435365035431	0.7951977401129948	-1	-1	0.19713404733720272	0.0
4REZ_A	0.0009436191408711	1.5185118214686388	0.8209169054441265	1	1	0.0	1.0
2WR4_C	0.0021998989623732	1.2521040919829294	0.6969292389853146	2	2	0.0	1.0
5W0K_C	0.028086295580662	1.3960101284749895	0.0780322307039862	0	0	0.0	1.0
2OYQ_C	0.0216240318251607	1.3502317098675538	0.1042571676802779	0	0	0.0	1.0
3JWD_B	0.0012659810456562	1.5328337113686947	0.6679790026246717	1	1	0.0	1.0
3L8B_A	0.0209179036950355	1.3417770552288613	0.1100436681222714	0	0	0.0	1.0
1N35_A	0.040892442602114	1.339689498826496	0.0817021276595746	0	0	0.0	1.0
5D98_D	0.0505505013839976	0.9966531435828512	0.3035897435897436	0	0	0.04546317415811793	0.954536825841882
6SZU_B	0.0331161842987437	1.3590764654271648	0.0798640611724728	0	0	0.0	1.0
6QCT_B	0.0364214042752884	1.3599808518610637	0.07347972972973	0	0	0.0	1.0
6Q5U_C	0.0015849618853366	1.5369014019007412	0.5500000000000009	1	1	0.0	1.0
5D9A_A	0.0509646580106042	0.9982643820960874	0.3103092783505154	0	0	0.04546317415811793	0.954536825841882
2WR5_C	0.0021757389186965	1.2519661809921996	0.7363387978142084	2	2	0.0	1.0
5ESV_E	0.0013148011484743	1.5852326417127556	0.5633456334563356	1	1	0.0	1.0
6CXC_D	0.0335716584821043	0.9852594205444472	0.53132530120482	0	0	0.19447278700538453	0.8055272129946155
6MXU_A	0.0021563438542795	1.2493882134408207	0.7751396648044695	2	2	0.0703381095544035	0.9296618904455966
3QZW_D	0.0007494481818546	1.529885454675208	0.894187779433681	1	1	0.0	1.0
6APB_C	0.0385309720789603	0.991352963436572	0.4952941176470598	0	0	0.19447278700538453	0.8055272129946155
6CXC_F	0.0316227398592732	0.9825264025475652	0.5769230769230778	0	0	0.28058290018590526	0.7194170998140947
4V0Q_A	0.0262848274325789	1.3822514677074835	0.0881849315068492	0	0	0.0	1.0
6TW1_B	0.031768109502629	1.360857272535749	0.082623509369677	0	0	0.0	1.0
3RRR_D	0.0515863138318493	1.0003175941638618	0.3035897435897436	0	0	0.04546317415811793	0.954536825841882
3DXA_A	0.0014226571054566	1.523751775619039	0.6856763925729443	1	1	0.0	1.0
1DML_G	0.0006051098329507	1.5611586560231727	0.8746312684365789	1	1	0.0	1.0
4TN3_B	0.0792054895563798	0.9764351478074116	0.3157349896480339	0	0	0.04546317415811793	0.954536825841882
5D9A_G	0.0512407060273759	0.9963046159152136	0.3281086729362592	0	0	0.04546317415811793	0.954536825841882
3RRR_H	0.0414028066024627	1.011618055144535	0.439411098527747	0	0	0.19447278700538453	0.8055272129946155
4F5C_B	0.0357338616220824	1.3881210545844056	0.07347972972973	0	0	0.0	1.0
1ZTM_C	0.0346225783749365	0.9615518815439894	0.6007556675062982	0	0	0.3941840742135045	0.6058159257864955
1S76_D	0.0568493908555991	1.3685348674768991	0.0409500409500411	0	0	0.22078394554969838	1.0
4HJC_A	0.014088947880178	1.00844326822011	0.770194986072424	0	0	0.6472633561248657	0.3527366438751342
6A3C_C	0.3275337646337276	1.1856820406885438	0.1042571676802779	-1	-1	0.5284804836563674	0.0
1N38_A	0.0422738990758629	1.3408876326664418	0.0835464620630868	0	0	0.0	1.0
6KR3_B	0.0226073803220233	1.378086643914227	0.0994809688581312	0	0	0.0	1.0
6DFH_A	0.0017142196421062	1.478579496905168	0.6047979797979799	1	1	0.0	1.0
5B7I_A	0.0221109817628867	1.3669441504489916	0.1052173913043477	0	0	0.0	1.0
6UEN_A	0.0644572999133986	1.2664559224104006	0.082623509369677	0	0	0.3166744815347523	0.6833255184652477
6U7G_A	0.0414551124007676	1.4190816453627972	0.0565253532834586	0	0	0.17013302396748778	1.0
1N1H_A	0.044556368900716	1.3375334121232003	0.0844709897610926	0	0	0.0	1.0
1SID_B	0.0019650496563316	1.4250581585492357	0.5907384230287864	1	1	0.13038233484468323	0.8696176651553168
6P3S_E	0.0018436463710028	1.6182978104550667	0.3755411255411258	-1	-1	0.20235386358970847	0.0
6Q5U_D	0.0018654050725363	1.532384352142902	0.5221556886227554	-1	-1	0.039821988086503626	0.0
6DFH_C	0.0017122009224558	1.478579747361661	0.614993646759848	1	1	0.0	1.0
6OZ3_G	0.0007847494403842	1.5682478425508095	0.805397727272728	1	1	0.0	1.0
5CCV_D	0.0307836063906284	1.3750115758811932	0.0900514579759865	0	0	0.0	1.0
1DML_A	0.0012878551100934	1.5658235165406948	0.6812169312169323	1	1	0.0	1.0
5HX2_H	0.0329543218629179	0.91180313407337	0.780112044817928	0	0	0.6684491927653637	0.33155080723463615
3U5Z_R	0.0005551682964843	1.578598020187257	0.911278195488722	1	1	0.0	1.0
2R03_A	0.218747432841894	0.9142987337624946	0.4865497076023399	-1	-1	0.33827905848801093	0.0
6IIJ_A	0.0020197054471893	1.456771503397301	0.5749690210656753	1	1	0.03665590435311892	0.9633440956468811
3TBT_D	0.001476349187043	1.5202311875671066	0.7776223776223783	1	1	0.0	1.0
1H38_A	0.0756995922483674	1.335708966666374	0.0698653198653196	0	0	0.0704349929679889	1.0
6GKH_A	0.0313046459770798	1.4075992002826496	0.0891173950299917	0	0	0.08624878362450851	1.0
6JIJ_B	0.0014607409602258	1.553800744892552	0.692410119840214	1	1	0.0	1.0
2XS1_A	0.2121014710349104	0.9244089387322484	0.4676674364896078	-1	-1	0.2515102713705787	0.0
5T9Y_C	0.0018174592946577	1.4565717587306324	0.665792922673657	1	1	0.043238386373114585	0.9567616136268854
2PF4_D	0.2383523149860404	1.2637590306304087	0.082623509369677	-1	-1	0.3211164597390627	0.0
5T9Y_B	0.001653765680291	1.4526228754408417	0.7339699863574358	-1	-1	0.1191864423280575	0.0
4R4N_M	0.00212308944649	1.5544958812897056	0.4410430839002268	-1	-1	0.29572171676913495	0.0
6LA6_E	0.0014541636345565	1.5210341631915227	0.8079658605974396	1	1	0.0	1.0
1FNU_D	0.0004118470041563	1.6115388661813363	0.9859375000000006	1	1	0.0	1.0
1FNW_E	0.0008661333947627	1.610613924926351	0.8028368794326239	1	1	0.0	1.0
2ZZQ_A	0.0020803898607543	1.4178231742191492	0.59874213836478	-1	-1	0.04358986777795519	0.0
2R05_A	0.2182968152010288	0.9210449520825842	0.5041420118343196	-1	-1	0.37036026718776416	0.0
6K32_A	0.0496715712267749	1.3413816110525223	0.0817021276595746	0	0	0.0	1.0
6Q5U_L	0.0016007622855513	1.5274111753733028	0.6901595744680851	1	1	0.0	1.0
2QC2_A	0.0019120476744995	1.5517131397739752	0.5575980392156867	1	1	0.0	1.0
3RRR_B	0.0441366447035009	1.014603140624845	0.4917840375586861	0	0	0.23563579486191416	0.7643642051380859
4TN3_A	0.1155459164247517	0.9994913236045502	0.362272240085745	0	0	0.54795036788398	0.45204963211601995
6TY8_A	0.0516921778868542	1.3300945089047609	0.0891173950299917	0	0	0.0	1.0
4R4N_A	0.0020703457764688	1.5576527087130072	0.4676674364896078	-1	-1	0.2915680613249088	0.0
5THR_D	0.0019822533171659	1.518626890120682	0.6088607594936708	1	1	0.0	1.0
4RF1_A	0.0013821253647022	1.516518777065042	0.9286798179059186	1	1	0.0	1.0
1I4E_A	0.0015793961932006	1.564399795551203	0.6399999999999999	1	1	0.0	1.0
5F6J_E	0.0013512706853021	1.557726177789995	0.785112359550562	1	1	0.0	1.0
2R02_A	0.212571088455359	0.9232579289970444	0.5167064439140818	-1	-1	0.3575611370313059	0.0
1UON_A	0.0409023147300705	1.3396888456821074	0.1071428571428578	0	0	0.0	1.0
6EGX_A	0.0011545167357617	1.5729422958572188	0.7951977401129948	1	1	0.0	1.0
6P8N_A	0.0013561564561351	1.6376543915089508	0.6253196930946292	-1	-1	0.27069132930974865	0.0
5THR_E	0.0019810390566141	1.5186268912367693	0.614993646759848	1	1	0.0	1.0
4OVZ_B	0.0016311011875096	1.5881996782922956	0.5907384230287864	1	1	0.0	1.0
1H38_D	0.0758850046633487	1.3364564436901267	0.0798640611724728	0	0	0.0	1.0
4RS4_A	0.0014831546134109	1.531664526665529	0.8028368794326239	1	1	0.0	1.0
7BST_C	0.0527912315673082	1.2815505818672177	0.0994809688581312	0	0	0.07083919027898977	0.9291608097210102
1Q94_A	0.001710103708465	1.5262172726297822	0.6767810026385226	1	1	0.0	1.0
5E6J_D	0.0012182739177313	1.532931913446019	0.9493865030674846	1	1	0.0	1.0
6U28_A	0.0003750766913042	1.6570199065522446	0.9736024844720494	1	1	0.030381558096779487	0.9696184419032206
5T96_C	0.0019349747495848	1.4214616413919454	0.7060402684563758	-1	-1	0.04127617705771791	0.0
6APB_B	0.0393030475502779	0.984417216563051	0.6679790026246717	0	0	0.47336969523066147	0.5266303047693386
5T96_E	0.00208577155799	1.4307162226748542	0.6211734693877558	1	1	0.0	1.0
2XS8_A	0.2270162757381013	0.923702365117598	0.5424757281553396	-1	-1	0.40558765777198574	0.0
3JCC_I	0.0020195713202973	1.509317350659128	0.6357786357786361	1	1	0.0	1.0
5HX2_G	0.0433146063942712	1.0060483726805711	0.5710754017305324	0	0	0.3359801368586445	0.6640198631413555
5E6I_R	0.0012909298717563	1.5453229664570618	0.9434250764525992	1	1	0.0	1.0
1S0V_A	0.0695517786580042	1.339623275605779	0.0863247863247871	0	0	0.0	1.0
3U60_H	0.0009136683434989	1.57607343520308	0.9736024844720494	1	1	0.0	1.0
2VQ0_B	0.0006270709952172	1.6159444809052717	1.12541806020067	-1	-1	0.03886621275229387	0.0
6CS6_C	0.0009008309677454	1.5974904395403997	0.9614197530864206	1	1	0.0	1.0
3W39_D	0.0017218714834516	1.5244159707273262	0.7269021739130446	1	1	0.0	1.0
4RS4_C	0.0017062076676617	1.5360646902627753	0.7037533512064353	1	1	0.0	1.0
1FNV_D	0.0012056291574171	1.606320961461216	0.8235294117647058	1	1	0.0	1.0
5THR_F	0.0020380337861294	1.5187127227075148	0.6506493506493516	1	1	0.0	1.0
5T96_D	0.0018104526627584	1.4431216398525772	0.8235294117647058	-1	-1	0.14235800359868203	0.0
4ES5_C	0.00059355318311	1.635780681679428	1.1615646258503407	-1	-1	0.03886621275229387	0.0
2FWO_A	0.0015893332795367	1.5273152157688734	0.8314121037463977	1	1	0.0	1.0
4MM3_B	0.0015222083105635	1.5267918851604334	0.9523809523809534	1	1	0.0	1.0
4FF1_B	0.0753865471595544	1.3413104751580422	0.0891173950299917	0	0	0.0	1.0
3C3L_B	0.0644784231271909	1.345113638364305	0.0900514579759865	0	0	0.0	1.0
4LSV_G	0.0016394031025756	1.558922263338204	0.7458791208791213	1	1	0.0	1.0
6JIJ_A	0.0014334648363956	1.553644820794055	0.9434250764525992	1	1	0.0	1.0
3GW6_B	0.0020765863832926	1.4455619751267434	0.692410119840214	1	1	0.049861659672124366	0.9501383403278756
6AJ7_B	0.0011754896825162	1.5914406919770256	0.9404580152671764	1	1	0.0	1.0
6CRP_C	0.001276508359308	1.6045051438618976	0.8663729809104268	1	1	0.0	1.0
3DXA_F	0.001897783226739	1.5218769307316806	0.7410958904109592	1	1	0.0	1.0
3C2P_B	0.0742687650048339	1.3412585950044422	0.0928632846087704	0	0	0.0	1.0
6B0X_B	0.0016518789713377	1.5186215039135516	0.9026946107784442	1	1	0.0	1.0
3FZB_E	0.0003657896314163	1.6431239559218278	1.4071969696969702	-1	-1	0.03886621275229387	0.0
2WLP_B	0.0006970796660923	1.616982477185722	1.2655971479500905	-1	-1	0.03886621275229387	0.0
6UDK_R	0.0022063786384613	1.4646214640030588	0.6421188630490955	1	1	0.0	1.0
6OX7_A	0.0008023786195685	1.6564838933618615	1.0767973856209152	-1	-1	0.03886621275229387	0.0
3QPR_D	0.0013337781718602	1.558195717822237	1.1325503355704698	-1	-1	0.03886621275229387	0.0
3JWD_A	0.0019949712357414	1.5278588966005278	0.6901595744680851	1	1	0.0	1.0
5T96_F	0.0017067622084695	1.46874614906484	0.9674922600619198	-1	-1	0.022754478015221492	0.0
6LGX_B	0.0019889851060964	1.4776576981497294	0.785112359550562	1	1	0.0	1.0
6ONV_A	0.0018268489236641	1.5596105086348384	0.7037533512064353	1	1	0.0	1.0
1S0V_B	0.0705537508508301	1.3440754117579194	0.0966350301984473	0	0	0.0	1.0
6NI3_B	0.0016730081165038	1.570781472802109	0.7083333333333341	1	1	0.0	1.0
1DML_C	0.0018255282601907	1.561585959043292	0.699197860962568	1	1	0.0	1.0
3C46_B	0.0703282672558018	1.3423528371605855	0.0985306828003456	0	0	0.0	1.0
6P20_B	0.0572164306336761	1.544476339682042	0.0535011801730915	-1	-1	0.04404724922293059	0.0
2R7Q_A	0.0792638727644443	1.3705046482662602	0.0817021276595746	0	0	0.041428296011734526	1.0
1H15_E	0.0016361776792843	1.5093246051877052	1.1008264462809931	-1	-1	0.1714619582552075	0.0
6CSH_C	0.0011908866163811	1.613821592161374	0.9434250764525992	1	1	0.0	1.0
2R7W_A	0.0601758496389981	1.3688915720853776	0.0909871244635198	0	0	0.041428296011734526	1.0
6P20_A	0.0941198127346804	1.543122433467244	0.0440597954366634	-1	-1	0.12295501793764813	0.0
2A5A_A	0.0014308030799399	1.5489262909921089	1.2259194395796844	-1	-1	0.03886621275229387	0.0
3FZB_F	0.0008337831372443	1.6396348732740038	1.2220279720279723	-1	-1	0.03886621275229387	0.0
1FNW_H	0.0015214547878582	1.6106213095914328	0.8157142857142865	1	1	0.0	1.0
4JPJ_B	0.0011495994090404	1.6358424494321822	0.9890453834115812	1	1	0.0	1.0
6Q5U_F	0.0020696761377099	1.536976564890448	0.6767810026385226	1	1	0.0	1.0
1MI5_A	0.0019041562395123	1.5210562509884626	0.8636363636363635	1	1	0.0	1.0
2R7U_A	0.064907880718062	1.3689171875671304	0.0947459086993978	0	0	0.041428296011734526	1.0
1P9S_A	0.0019235315346144	1.5513692231365313	0.7458791208791213	1	1	0.0	1.0
5T96_A	0.0019853143490827	1.4185857461196143	0.9404580152671764	-1	-1	0.41961318991327273	0.0
7C9V_E	0.0019465643983385	1.5207859192165445	0.8340548340548344	1	1	0.0	1.0
1DWN_B	0.0011322742035883	1.596082870116179	1.2615658362989333	-1	-1	0.03886621275229387	0.0
2X4Q_D	0.0018898646142393	1.5301414105376638	0.8235294117647058	1	1	0.0	1.0
3DXA_K	0.0020396475524524	1.5250844315471668	0.7579529737206088	1	1	0.0	1.0
5MUP_A	0.0017377012995828	1.565015955644531	0.7951977401129948	1	1	0.0	1.0
2R7O_A	0.0689192669396651	1.3695886058695184	0.095689655172414	0	0	0.041428296011734526	1.0
5J3D_F	0.0449542501535798	1.0156908252869734	0.6679790026246717	0	0	0.5689052445497076	0.43109475545029236
2R7T_A	0.0662269183496317	1.3697896715199676	0.0966350301984473	0	0	0.041428296011734526	1.0
3W39_A	0.0021140254543708	1.5243293087124636	0.7129380053908361	1	1	0.0	1.0
5E62_A	0.0020582956035222	1.4253208992772946	0.8913690476190479	-1	-1	0.31363886323879786	0.0
5T9Y_A	0.0020373661730749	1.441760076279535	0.9228441754916804	-1	-1	0.24298536734171367	0.0
5F4U_A	0.0020769042417555	1.5635084778843904	0.6614379084967323	1	1	0.0	1.0
6BKB_E	0.0012598617352218	1.6328146538752184	1.0767973856209152	-1	-1	0.03886621275229387	0.0
2R7X_B	0.0696097353100417	1.3708437580104968	0.0966350301984473	0	0	0.041428296011734526	1.0
5Z58_d	0.0008762623991266	1.636418607820492	1.567676767676768	-1	-1	0.177030420243382	0.0
5WJL_A	0.0020463098780752	1.5249870784398465	0.7977369165487989	1	1	0.0	1.0
1FNV_A	0.0015366358634778	1.6065588533759871	0.9257575757575764	1	1	0.0	1.0
2R7X_A	0.069364506389019	1.3708516830227886	0.0975820379965464	0	0	0.041428296011734526	1.0
2R7R_A	0.059956694477348	1.368980770844091	0.1023417172593237	0	0	0.041428296011734526	1.0
2Q6D_A	0.0016429387665051	1.5549956237574516	1.027113237639553	-1	-1	0.03886621275229387	0.0
5XOV_A	0.0021927078268362	1.527436613243321	0.692410119840214	1	1	0.0	1.0
6P20_C	0.1046592586910308	1.5443257297847872	0.0582218725413059	-1	-1	0.14501685540493017	0.0
2Q6D_B	0.0017655693506434	1.5482483673227352	0.9404580152671764	1	1	0.0	1.0
2PI5_A	0.0489963464299292	1.3998710465808273	0.1042571676802779	0	0	0.3168938905980144	1.0
5W5F_P	0.0015497310925699	1.5681759536755246	1.1433389544688022	-1	-1	0.03886621275229387	0.0
4AU6_B	0.0689046405619174	1.3696024100098694	0.1023417172593237	0	0	0.041428296011734526	1.0
1FR5_B	0.0013530451902155	1.6277918161347142	1.1183333333333336	-1	-1	0.03886621275229387	0.0
7KDT_A	0.3618605911765031	1.4234891134468353	0.0817021276595746	-1	-1	0.5796855090516659	0.0
4AU6_D	0.0689126936876772	1.3696024370090978	0.1023417172593237	0	0	0.041428296011734526	1.0
1VB2_A	0.0011955983247746	1.6183984068094863	1.2535460992907796	-1	-1	0.03886621275229387	0.0
6ZOJ_E	0.0016733600435791	1.5745499529582545	0.8774002954209752	1	1	0.0	1.0
6IAC_E	0.3348017602272115	0.8075333747875705	1.675789473684211	-1	-1	0.7268647835546593	0.0
6JIJ_C	0.0019438156550128	1.553430988748856	0.8447024673439769	1	1	0.0	1.0
5W5F_J	0.0015492805341448	1.5681762351151831	1.1615646258503407	-1	-1	0.03886621275229387	0.0
2R7V_A	0.0658792877070771	1.3697643003400757	0.1042571676802779	0	0	0.041428296011734526	1.0
6CHB_G	0.002135606606737	1.4709495870702396	0.8393632416787262	1	1	0.08220024199055599	0.917799758009444
5W5F_R	0.0015487828546869	1.5681762669993196	1.1689419795221858	-1	-1	0.03886621275229387	0.0
5W5F_H	0.0015506106988845	1.5681761194817028	1.1689419795221858	-1	-1	0.03886621275229387	0.0
4CB7_A	0.0011837147229626	1.6412926145769873	1.2337434094903346	-1	-1	0.03886621275229387	0.0
5W5F_I	0.0015500164573855	1.5681763687924386	1.1652470187393522	-1	-1	0.03886621275229387	0.0
3E8K_G	0.0019799165410855	1.5610854816952515	0.8131241084165481	1	1	0.0	1.0
5DS6_E	0.0009580117088082	1.663432396306042	1.4348659003831434	-1	-1	0.03886621275229387	0.0
5W5F_G	0.0015518813841042	1.5681764920405796	1.136134453781514	-1	-1	0.03886621275229387	0.0
1KBG_H	0.0021300798095678	1.527755758862777	0.780112044817928	1	1	0.0	1.0
3QUK_D	0.0021210421456724	1.5257401245701454	0.8002832861189808	1	1	0.0	1.0
6K7T_A	0.0018174947532986	1.5502767216599551	0.9674922600619198	1	1	0.0	1.0
5W5F_E	0.0015529626364297	1.568175545329495	1.1951640759930933	-1	-1	0.03886621275229387	0.0
5W5F_Q	0.0015523843227211	1.568176113303792	1.1689419795221858	-1	-1	0.03886621275229387	0.0
5W5F_D	0.0015490424322098	1.568175722369621	1.2535460992907796	-1	-1	0.03886621275229387	0.0
5W5F_N	0.001551206836994	1.5681763600735172	1.1951640759930933	-1	-1	0.03886621275229387	0.0
4U01_D	0.0016211547900389	1.632281049231052	0.8691176470588247	1	1	0.025979235258011834	0.9740207647419882
5HX2_I	0.0465052146764254	0.92414824575756	1.14695945945946	-1	-1	0.6476971024564786	0.0
3FZB_A	0.0011273704851491	1.6423705823341883	1.420952380952382	-1	-1	0.03886621275229387	0.0
5W5F_L	0.0015522599439186	1.568175658819602	1.2416225749559096	-1	-1	0.03886621275229387	0.0
5W5F_M	0.0015507587996932	1.568176246555718	1.2495575221238957	-1	-1	0.03886621275229387	0.0
6MFP_G	0.002093083099765	1.559352693121311	0.7506887052341604	1	1	0.0	1.0
5W5F_A	0.0015546812465323	1.568176746143793	1.1615646258503407	-1	-1	0.03886621275229387	0.0
5W5F_O	0.0015536252487237	1.5681759741459265	1.2337434094903346	-1	-1	0.03886621275229387	0.0
2FT1_A	0.0020509868164768	1.4739412031268349	1.043408360128618	-1	-1	0.2724461646433641	0.0
4YO9_B	0.0019990078305846	1.551760917803537	0.8885586924219913	1	1	0.0	1.0
6OGY_A	0.0815204855376039	1.3629319437509195	0.109075043630018	0	0	0.041428296011734526	1.0
5W5F_K	0.0015528116785884	1.5681761080673595	1.2535460992907796	-1	-1	0.03886621275229387	0.0
5W5F_F	0.0015519932172991	1.568176619764834	1.2337434094903346	-1	-1	0.03886621275229387	0.0
1NZV_A	0.0011515468013734	1.6671347017150202	1.4071969696969702	-1	-1	0.03886621275229387	0.0
5W5F_B	0.0015517108411294	1.5681766095083107	1.2495575221238957	-1	-1	0.03886621275229387	0.0
5W5F_C	0.0015516479513748	1.5681764375943334	1.2535460992907796	-1	-1	0.03886621275229387	0.0
6ZOK_E	0.0018558811775664	1.574686833807183	0.8663729809104268	1	1	0.0	1.0
6ILO_C	0.0020389035921841	1.5111692752159394	1.1077943615257049	-1	-1	0.19122099079715194	0.0
6C21_G	0.0018499169940639	1.524811504259425	1.2942238267148016	-1	-1	0.03886621275229387	0.0
2I5Y_P	0.0020166835613576	1.559938831108311	0.8885586924219913	1	1	0.0	1.0
6CGV_Q	0.0721769600558026	0.8852712918371874	1.745140388768899	-1	-1	0.7268647835546593	0.0
6WO3_E	0.001441023907145	1.63836577582854	1.2298245614035084	-1	-1	0.03886621275229387	0.0
6CV3_C	0.0017107631418099	1.6134590887331068	0.9345509893455112	1	1	0.0	1.0
6A4K_C	0.0018123966610233	1.61151059871891	0.894187779433681	1	1	0.0	1.0
5J3D_I	0.0452473642145537	1.0126759307833777	0.8857566765578639	-1	-1	0.17557043042003084	0.0
1X35_C	0.0019601991595032	1.5950043719747946	0.8636363636363635	1	1	0.0	1.0
4RF0_A	0.0021491735266148	1.5222270169380152	0.9404580152671764	1	1	0.0	1.0
3SN6_B	0.0021775664158217	1.5752386058533705	0.6946666666666672	1	1	0.0	1.0
4Q46_A	0.0014432372059417	1.6332414545105922	1.4727626459143988	-1	-1	0.14232459574580217	0.0
6CS4_C	0.001721078601771	1.6034965819200686	1.0666666666666678	-1	-1	0.03886621275229387	0.0
2Z9G_A	0.0018194449819277	1.5479705033827436	1.366852886405959	-1	-1	0.21093388611445535	0.0
6C21_A	0.00192537458057	1.5320867165162837	1.3067150635208726	-1	-1	0.06394594748304192	0.0
4U01_C	0.0017940388358604	1.6325923786594547	0.9228441754916804	1	1	0.0	1.0
5FW5_B	0.0019859529815115	1.648681636956469	0.7628294036061025	-1	-1	0.32947580002893123	0.0
5J3D_K	0.0442775914966306	1.0134183218467514	1.0566343042071211	-1	-1	0.49523874148782476	0.0
7CMK_B	0.0020478072256394	1.559245230728899	0.995290423861853	1	1	0.0	1.0
2IPK_D	0.0018454209508892	1.6067907261125989	1.1077943615257049	-1	-1	0.03886621275229387	0.0
6BKD_E	0.0017067174071689	1.6379610012895889	1.0870279146141215	-1	-1	0.03886621275229387	0.0
4YXA_B	0.0014359252552557	1.652090079222421	2.217721518987342	-1	-1	0.7838725375176844	0.0
2VQZ_F	0.0016154152727	1.6376557516292902	1.2535460992907796	-1	-1	0.03886621275229387	0.0
6ITB_C	0.0021777126716675	1.5738074596331653	0.8261494252873562	1	1	0.0	1.0
1W8X_M	0.0477120034387265	0.962910907633069	2.3535620052770456	-1	-1	0.8166296510104547	0.0
6Q5U_M	0.0573049230044303	0.9262620090440468	2.782738095238096	-1	-1	0.8775947444110751	0.0
2MKR_A	0.0017471920880872	1.6360088560060186	1.1951640759930933	-1	-1	0.03886621275229387	0.0
2GP1_A	0.002204975164951	1.5538779824309483	1.040128410914928	-1	-1	0.142433007092545	0.0
3SKU_B	0.002103808000607	1.6102396793030969	0.9084084084084084	1	1	0.0	1.0
1F9F_D	0.0015707712480531	1.6740485752883858	1.6589958158995834	-1	-1	0.3654656961745141	0.0
6URM_F	0.0021522961512832	1.613645956004562	0.9199395770392752	1	1	0.0	1.0
5TC1_D	0.0019878763606903	1.6031808291565817	1.3450184501845015	-1	-1	0.03886621275229387	0.0
1VB4_A	0.0019242817330876	1.6159077813465024	1.34935304990758	-1	-1	0.03886621275229387	0.0
1FNW_B	0.0022042610618782	1.610660079335662	0.9228441754916804	1	1	0.0	1.0
5NT2_V	0.5269352331023223	0.9775538780474954	1.2181500872600344	-1	-1	0.7526640271073526	0.0
3FZB_G	0.0017974740917836	1.6394249581193945	1.5168316831683186	-1	-1	0.4516994405411646	0.0
5NT1_A	0.4708616200883089	0.9746526888235306	1.2615658362989333	-1	-1	0.7268647835546593	0.0
1ZSE_A	0.001913544469837	1.6064630528127517	1.8370535714285725	-1	-1	0.5541265879075514	0.0
4NCE_A	0.0020465474556932	1.6362266280172268	1.1077943615257049	-1	-1	0.03886621275229387	0.0
1DWN_A	0.0021655821008959	1.5959881281428472	1.1218697829716198	-1	-1	0.03886621275229387	0.0
1ZDK_B	0.0021249275204477	1.6160020806992808	1.0666666666666678	-1	-1	0.03886621275229387	0.0
6P6O_A	0.0021670363442388	1.620923432986065	0.9464012251148548	1	1	0.0	1.0
5NT2_A	0.5306644858677279	0.9771032826858866	1.2696428571428582	-1	-1	0.7491390274571436	0.0
1NOB_F	0.001992318243571	1.6290023986068198	1.3235831809872036	-1	-1	0.03886621275229387	0.0
5NT2_I	0.4104961126745539	0.974475151046812	1.6871035940803396	-1	-1	0.7268647835546593	0.0
5NT1_I	0.4761920851128437	0.9745653002989012	1.698513800424629	-1	-1	0.7268647835546593	0.0
5NT1_E	0.483541835232259	0.9742759369407032	1.793406593406594	-1	-1	0.7268647835546593	0.0
4Q46_B	0.0020131838416825	1.6347119696291632	1.4026465028355393	-1	-1	0.03886621275229387	0.0
4JPP_C	1.8510283143946265	0.9769524984345572	1.6260330578512412	-1	-1	0.8740314831482957	0.0
5NT2_N	0.5267522036773561	0.975140943712517	1.7995594713656384	-1	-1	0.7268647835546593	0.0
4JPP_E	1.8720168561701325	0.9709996112402386	1.8952164009111616	-1	-1	0.8740314831482957	0.0
5FLX_L	0.0021401361310268	1.5846415348576155	1.315118397085611	-1	-1	0.03886621275229387	0.0
4ZXS_C	0.002102331969178	1.6378901548214828	1.1433389544688022	-1	-1	0.03886621275229387	0.0
6IAC_D	0.2247140665120331	0.991649263654086	1.811946902654869	-1	-1	0.7268647835546593	0.0
5DRV_A	0.0021047231693836	1.6410047680103932	1.1689419795221858	-1	-1	0.03886621275229387	0.0
4NCM_A	0.002021385193039	1.6356562580816492	1.745140388768899	-1	-1	0.47074871994512285	0.0
5DS6_F	0.0021813068137914	1.6626076900118671	1.004731861198739	-1	-1	0.16846221233291164	0.0
3M5N_B	0.0021073290843089	1.6233291372674503	1.380149812734082	-1	-1	0.03886621275229387	0.0
4XA1_D	0.5087237333965188	0.9932929966355634	2.3535620052770456	-1	-1	0.8023933727801934	0.0
6VJV_A	0.0020122675862353	1.6811854902505583	1.745140388768899	-1	-1	0.4793152078508524	0.0
2XZR_A	2.185910032092855	0.9986160927671872	2.146039603960398	-1	-1	0.8740314831482957	0.0
4JPP_A	1.5443461625603596	1.0097375734648355	1.664570230607966	-1	-1	0.8740314831482957	0.0
4JPP_B	1.9513932991408367	1.0077392446329827	1.664570230607966	-1	-1	0.8740314831482957	0.0
4YX7_E	0.0020951239990204	1.6544161365973935	2.0626506024096405	-1	-1	0.7009662379065046	0.0
4XA6_C	0.5757292724021376	1.0155152888116283	1.962703962703963	-1	-1	0.7268647835546593	0.0
4JPP_D	1.5100607527297003	1.0234500428379625	1.745140388768899	-1	-1	0.8740314831482957	0.0
