# Supplementary material for: Identifying and profiling structural similarities between Spike of SARS-CoV-2 and other viral or host proteins with Machaon
Source: Commun Biol. 2023 Jul 19;6:752. doi: 10.1038/s42003-023-05076-7 (PMC10356814; doi:10.1038/s42003-023-05076-7)
Supplement: Supplementary file 6 — Supplementary Data 3 [file 42003_2023_5076_MOESM6_ESM.zip › 7V7Q_A_whole/candidates/7V7Q_A-merged-filtered.csv]

structureId	b-phipsi	w-rdist	t-alpha
6CRW_A	0.0003885841188417	0.7761094382238651	0.0031570639305451
6NB6_B	0.0005861512567844	0.302639656153901	0.0168000000000003
6NB7_B	0.0004784944026588	0.4546129114641789	0.0266558966074312
6CRX_B	0.0004154985983265	0.5432946167734882	0.0565253532834586
6CRX_C	0.0005401264847701	0.7733935729694257	0.0383986928104576
6NB6_C	0.0008701013122265	0.5581310390818424	0.048679867986799
6NB6_A	0.0008198045700345	0.7634153513261848	0.048679867986799
6ZGF_C	0.001691466123962	0.736980025503249	0.0039494470774097
6CS0_A	0.0006130139886831	0.7778331233702667	0.0698653198653196
6CRZ_A	0.0006130139886831	0.7778331233702667	0.0698653198653196
6NB7_A	0.0007676472326651	0.3127131216032854	0.0817021276595746
6ZGF_B	0.0016441910351861	0.7369803687434882	0.012749003984064
6CRX_A	0.0020637468741248	0.5446311225788121	0.0007867820613691
6ZGF_A	0.0016919574819092	0.7369791611017384	0.0188827694728555
6CS1_B	0.0011767599381739	0.5434464372277328	0.0752961082910328
6CRW_C	0.0012166409363008	0.8058519484190771	0.0521523178807945
6CRW_B	0.0016002922606591	0.657492591168182	0.0591666666666668
6CRZ_C	0.0018073666163153	0.8060236835898074	0.042657916324857
6CS0_C	0.0018073666163153	0.8060236835898074	0.042657916324857
6NB3_A	0.002093273800056	0.6868785892520836	0.035405192761605
6CS0_B	0.0023538948479956	0.659347854469552	0.0149488591660109
6CRZ_B	0.0023538948479956	0.659347854469552	0.0149488591660109
6M15_B	0.0015480475659894	1.0215185011804844	0.0007867820613691
6VSJ_A	0.0021465561627755	0.7985882805617207	0.042657916324857
6VSJ_C	0.0021453989108268	0.7985867012321751	0.0521523178807945
6CS1_A	0.0022973967259064	0.5451632051984603	0.0591666666666668
3NW8_C	0.0024323894151379	0.8468550334459923	0.0135566188197766
6NB4_A	0.0026000458290257	0.6820675095062781	0.0283241542092835
6OHW_A	0.0025095930548194	0.5855070171502645	0.0538971807628532
6OHW_C	0.0025091752701696	0.585507750884135	0.0547717842323653
6OHW_B	0.0025092066846633	0.5855087092439182	0.0547717842323653
6VSJ_B	0.0021465208073836	0.7985862791344558	0.0817021276595746
6CS1_C	0.0027997988099211	0.7725910528769874	0.0176140912730187
6NB7_C	0.0011847671804977	0.2795854328535169	0.1586144029170471
6M15_C	0.0015475145100314	1.0215012321748234	0.0565253532834586
6M15_A	0.0015470557893911	1.0215018268607767	0.0662751677852346
5SZS_B	0.0026525230806271	0.9520219883079896	0.0007874015748032
5X5F_C	0.0025578236072944	0.5127334778494601	0.0853970964987194
6NB4_C	0.0022409866436985	0.9861264023408586	0.0495458298926512
5SZS_A	0.002653421979805	0.9520216023626684	0.0159872102318152
6NZK_C	0.0031312396790788	0.5947768928696775	0.0217041800643089
6NZK_B	0.0031313733597599	0.5947740102294831	0.0225261464199524
6NZK_A	0.0031316169837905	0.5947753365534499	0.0274858528698469
5X59_A	0.0029128160209416	0.5732649747214744	0.0662751677852346
6M16_B	0.0023393282689272	1.0151348616780604	0.0324939073923638
6CS2_A	0.0009001800603845	1.0453734590059915	0.109075043630018
5SZS_C	0.002653002939429	0.9520214950943744	0.035405192761605
6M16_A	0.0023400134350613	1.0151172554161303	0.0383986928104576
3NWD_C	0.0030619444786746	0.8398364596620564	0.0259638080251771
6M16_C	0.0023395131602458	1.0151176194149198	0.0409500409500411
5X5F_A	0.0027634669358113	0.8508871930655019	0.0707666385846672
5X59_C	0.0028984500019259	0.5732708011442889	0.0853970964987194
5X5F_B	0.0023905213354142	0.8584419788996951	0.109075043630018
6IXA_B	0.0029186635652406	0.939554789654629	0.0241740531829173
5X5C_B	0.0027828982655176	0.8591218434260691	0.0853970964987194
6CS2_B	0.0032896751763537	0.1986345844330592	0.0435139573070606
6Q06_C	0.0034663656508499	0.7822831717214753	0.0031471282454755
6Q06_A	0.0034668992281692	0.7822827019427807	0.0031471282454755
5X59_B	0.0029137089784056	0.5732634566044507	0.1052173913043477
6Q04_C	0.0034672776949934	0.7822817471391241	0.0086546026750586
6Q04_A	0.0034676991105172	0.7822818893960072	0.0087301587301587
6CS2_C	0.0016291053868595	1.0458416184027717	0.1061792863359445
6Q07_A	0.0034658420827616	0.7822823800033365	0.0111376292760543
6IXA_A	0.0029181613787132	0.9395547888029911	0.042657916324857
6Q07_C	0.0034649271832452	0.7822821286112366	0.018429487179487
5X5C_C	0.0026735194796347	0.586606281059604	0.1378692927484333
6Q05_C	0.0035255705536422	0.78226327368859	0.012749003984064
6Q05_A	0.0035273492441109	0.7822628328372243	0.0143655227454111
5X58_C	0.002954146012643	0.9172707049811674	0.062709030100335
6IXA_C	0.0029169349288452	0.9395549132177656	0.0762066045723965
6CRV_A	0.0004212552378738	1.0837554446528712	0.162854528819762
6NB3_C	0.0030677226957406	0.6797713437561278	0.1164437450826119
6Q07_B	0.0034661419839236	0.7822824786823985	0.0558615263571993
6Q05_B	0.003527050384495	0.7822609199089214	0.0542879622344607
5X5C_A	0.0031565364751131	0.5729666583142489	0.1287744227353462
6Q04_B	0.0034691709842688	0.7822822936192635	0.0802517702596379
6CRV_C	0.0004211443608519	1.0837552314834138	0.1889616463985035
6CV0_B	0.00380606123504	0.8789549480226695	0.0007874015748032
6CRV_B	0.000421436353633	1.0837552160715354	0.1911902530459233
5YS6_A	0.0032785930469221	0.8774308164205777	0.0994809688581312
6Q06_B	0.0034671401128199	0.78228255750083	0.0967741935483872
6NB4_B	0.0026203300519762	0.9916394879790084	0.1440144014401438
5XLR_C	0.0035975297488828	0.8678348623382339	0.0680672268907569
6NB3_B	0.0027575742604178	0.9954415132798062	0.132798573975045
5X58_A	0.0034126080603113	0.9178695765967532	0.0807823129251703
5X58_B	0.0032724390401751	0.9178460761628778	0.1013864818024261
6IXB_B	0.0035911530963879	1.0403799498034352	0.0086546026750586
5X5B_A	0.0034746798406798	0.8338868646157478	0.1297777777777777
5XLR_A	0.0035938748682652	0.867835029470353	0.1119860017497818
6IXB_C	0.0035906696448019	1.040380459691285	0.0324939073923638
6IXB_A	0.0035909005033891	1.0403803566495655	0.0324939073923638
3JCL_B	0.0041545154229524	0.952737577040984	0.020064205457464
6CV0_A	0.0038066050166984	0.8789534280962027	0.114912280701755
5XLR_B	0.0037475775386465	0.8678352115177994	0.1409335727109513
6EQC_B	0.0031061732884502	1.1584701072206602	0.0975609756097557
3JCL_A	0.0041540622437281	0.9527379954535342	0.0556478405315619
4QNL_A	0.0019375173642733	1.0049673627319051	0.2522167487684732
3JCL_C	0.0041543245070747	0.9527376544223158	0.0780322307039862
6ACD_C	0.0043839502403927	0.6633509096195416	0.0853970964987194
6JX7_C	0.0046437976888424	0.6957313058570824	0.0258272800645684
6CV0_C	0.0038063422718377	0.8789553779890058	0.1586144029170471
6ACK_B	0.0042796217943091	0.848738898894421	0.1119860017497818
6VV5_C	0.004396437902929	1.0312670577786238	0.0055074744295826
6JX7_B	0.00464279736981	0.6957313241703792	0.0600500417014182
6VV5_B	0.004396046537953	1.031265901966901	0.0095313741064337
6JX7_A	0.0046428995036485	0.6957306360355322	0.0668764752163646
6ZTZ_O	0.0048185047008565	0.7323389018981274	0.0283171521035603
6VV5_A	0.0043958593141895	1.0312665381160393	0.0241740531829173
5LDN_A	0.0034897912478341	1.1752449321211569	0.1032986111111109
4HSI_B	0.0041934504367346	0.8423575337852051	0.1523118766999101
3NWD_B	0.0038306815093082	0.8527420663633143	0.1923076923076927
3NWD_D	0.0041490705224717	0.836687090953417	0.1768518518518524
4HSI_C	0.0048420631139839	0.8449298357026469	0.034618410700236
3NWF_C	0.0049591909996939	0.8455909770269197	0.010228166797797
3NW8_B	0.0041015802794097	0.8487726608625814	0.193427230046949
6CGV_I	0.0018572692549922	1.18343333535143	0.2584158415841591
6U7K_A	0.0048436495153206	0.9836524266987536	0.0418032786885251
5X5B_C	0.0048959279048502	0.9212383894423798	0.0538971807628532
6IJT_A	0.0013024843406807	1.2281730862453877	0.2697302697302701
6IN5_A	0.0008180670814494	1.2276967214303691	0.283838383838384
6ACD_A	0.005112372623674	0.8155622345150928	0.0574043261231282
6BFU_C	0.0048646021848896	1.0718885148492328	0.0007867820613691
6BFU_B	0.004865501162203	1.071890571764466	0.0007874015748032
6ACC_A	0.005050661315668	0.8174647775496187	0.0853970964987194
6ACC_C	0.0050642486864905	0.8174455640512057	0.0938037865748715
6BFU_A	0.0048631395720558	1.071889591062433	0.0393391030684497
4HSI_D	0.004890867225278	0.8427454953040957	0.1429856115107914
6U7K_B	0.005210246064523	0.9837143578998844	0.0220298977183319
5OGI_A	0.0041243045929711	1.1846398583396245	0.1439811172305269
6ACC_B	0.0050630690506452	0.8174621624447402	0.1227915194346289
5Z58_3	0.0037676284373641	1.2733975836275624	0.0994809688581312
6IIG_A	0.0009574403795515	1.2273250311324686	0.3116615067079462
4WSS_A	0.0004717700206225	1.2375978136611268	0.3143743536711483
6KCJ_A	0.0011870737586685	1.2279454437285235	0.3116615067079462
2OBE_A	0.0041259503229957	1.201897073703004	0.1544050862851957
6CGV_L	0.0035620017788438	1.1850374931051646	0.228019323671498
5X5B_B	0.0050980653043428	0.9212373545727434	0.1158911325724323
6SH9_B	0.0042457885846798	1.194920766024992	0.1481481481481481
6CGV_H	0.0030324347497708	1.1859137761979714	0.2684630738522957
4WSR_F	0.0002859741288362	1.2463126507542508	0.3212058212058215
6ACD_B	0.0052081043814297	0.8081802904050992	0.141958670260557
5XJ0_C	0.0049842352904274	1.190391346020223	0.0341741253051266
6U7K_C	0.005573938931812	0.983148686173576	0.0168000000000003
5I08_A	0.0051629079850572	0.9884855522468484	0.1188380281690149
5I08_C	0.0051629059997253	0.988485907877662	0.1237842617152968
5YT9_A	0.0013632014614184	1.228119777920665	0.3281086729362592
3FVC_A	0.0048078286696925	0.8403704637090827	0.23278370514064
6CGV_B	0.0027829892430602	1.1882311189375712	0.30761316872428
6B7N_C	0.0054437195045487	1.074636746400605	0.0151757188498404
2OBE_C	0.0046875596789914	1.2068841376076769	0.1139351446099912
1EJ6_A	0.0050075181373486	0.8865626754645765	0.2024597918637654
3WHE_G	0.0020639762591624	1.2362796076328813	0.3184647302904566
6Z9M_A	0.0032270290399526	1.3168084497050172	0.162854528819762
6B7N_A	0.0054457273407	1.074637167631537	0.0538971807628532
5I08_B	0.005163819309313	0.9884860026821036	0.1649862511457382
5YT8_A	0.0008238499518748	1.2279363996598365	0.3550106609808106
6B7N_B	0.0054455091773179	1.0746366073043798	0.082623509369677
5Z88_A	0.0008948697835369	1.2294104347500188	0.3579059829059836
6SUQ_A	0.0060361771574981	0.8920996764088024	0.0424862313139258
6WXB_C	0.004180445420402	1.268790305690251	0.1867413632119516
4WSS_D	0.0004632520949666	1.2302430516346052	0.3666666666666673
6WXB_B	0.0041747066468543	1.268790115766654	0.190074906367041
6CGV_E	0.0034714073452416	1.1868966984419291	0.3022540983606565
6ACK_A	0.0061267564283003	0.8535310128687823	0.0591666666666668
2OBE_B	0.0052502592692078	1.2102255988807094	0.0762066045723965
6CGV_A	0.0029419926474985	1.1860536226609082	0.3336831059811129
3WHE_E	0.0028700257130375	1.2362081217469432	0.3267223382045934
5K9O_I	0.0006241989964776	1.2383003403075468	0.3755411255411258
4WSR_A	0.0009060372601603	1.242770261252007	0.3696120689655173
6Z9M_C	0.0031780374930582	1.3128491556414197	0.2412109375000002
6WXB_A	0.0041761710405494	1.2687901100069785	0.2232916265640041
6PD6_A	0.0025297293252132	1.2179520422309955	0.3492569002123145
3NW8_D	0.0057808246205838	0.8444268832187181	0.1703499079189689
4WSR_D	0.0005334623049958	1.2258038800285938	0.3860414394765545
6VN1_B	0.0064071595204223	0.890668509250466	0.0358598207008968
4WSS_F	0.0007188484229829	1.248046365093475	0.378524945770065
3NWD_A	0.006656158498772	0.8392518850319202	0.0055074744295826
1P30_A	0.0035499359634941	1.2184842702894016	0.3157349896480339
3I7K_A	0.0047280868371608	1.282278392886563	0.1502262443438917
6CGV_J	0.0043130842296826	1.1862114738030096	0.2851365015166844
6EQC_C	0.0054828226688603	1.1572013575365714	0.1463414634146338
6N4C_C	0.0054673905715599	1.073240124826473	0.1888276947285592
5XL9_C	0.0007273401256344	1.2487340174918136	0.3890710382513669
6MYA_C	0.0011086344763862	1.2684348637457143	0.3770314192849411
3TG7_A	0.0054262854949465	1.2252181937341722	0.1247787610619475
3WOD_C	0.0054455945679219	1.185448393851451	0.1502262443438917
6M39_C	0.0062827380132696	1.0760999703085818	0.0392477514309077
1HNV_A	0.0046732441641815	1.3021863039920762	0.1544050862851957
6PD5_A	0.0011867648751688	1.225503849525739	0.3997797356828203
6DNH_A	0.005094446715008	1.301515692088281	0.0975820379965464
6M39_B	0.0062841328108832	1.076099148966689	0.0698653198653196
6VN1_A	0.0064039692753006	0.8906709821781555	0.138888888888889
4HSI_A	0.0069912567248673	0.8463701291044547	0.0078678206136895
6CGV_F	0.005353975852593	1.1832205352302638	0.2047393364928909
5XLA_A	0.0013554338040196	1.250831173503456	0.396703296703297
6M39_A	0.006285444007778	1.0760992361617832	0.0881849315068492
6EQC_A	0.0061025623282237	1.1557738368723125	0.0936270653029107
6ACG_B	0.0068625258169244	0.8186627141987803	0.0762066045723965
2WRF_E	0.0031466896545124	1.2569155672655616	0.3506907545164726
6ACG_A	0.0068835243915886	0.8243498948356578	0.0817021276595746
4WEA_A	0.0005708210179584	1.2464345051788657	0.4153674832962135
6VN1_C	0.0064069008083193	0.8906714159590785	0.1639194139194137
3WHE_D	0.0020317981510184	1.2363119612656712	0.4059734513274344
6PD3_A	0.0018845825377677	1.2200909133193676	0.4169453734671131
5KAQ_A	0.0041731267031922	1.2594071955178914	0.3143743536711483
3WHE_I	0.0019851264003171	1.2363066690806124	0.4122222222222222
6IDD_G	0.0009843999559812	1.2546549157197977	0.4201117318435756
6ACJ_A	0.0071497814709794	0.8396794911358503	0.0689655172413796
2VG7_A	0.0042123488661775	1.310951363175726	0.2659362549800801
4BOM_B	0.0069766144538885	0.8593296471038687	0.1071428571428578
4FIU_A	0.0011086782626937	1.2194083433373677	0.4377828054298647
4WSS_B	0.0005119767992726	1.245612840448676	0.4361581920903961
1BQM_A	0.0052809399863451	1.3079178411933847	0.1358355674709566
6CGV_D	0.0041189417812203	1.1875733434807476	0.3564567769477058
2WRF_H	0.0030441221930562	1.2552600545759671	0.3800217155266017
6URO_A	0.0055546703344289	1.3054109035727337	0.1023417172593237
3IRX_A	0.0027858511301585	1.288032471972682	0.3755411255411258
4FIU_C	0.001112046990625	1.2185064856193788	0.4443181818181825
4WE8_A	0.0006834020719316	1.2454567400136605	0.4426787741203188
5WSN_E	0.0015260720932463	1.335977527847486	0.3681377825618952
3NWF_A	0.0071551688351592	0.8430833666737875	0.1287744227353462
5K9O_F	0.0012368709175985	1.258344286158049	0.4361581920903961
3I0R_A	0.0047214557806695	1.3205463673056084	0.2303969022265248
2WRF_F	0.0038365784333209	1.257104380467053	0.3593582887700532
6IDD_K	0.0015260668515188	1.2572964099553414	0.4361581920903961
6NK7_E	0.003467965748028	1.0246803140233645	0.432919954904172
3J6Q_A	0.0071199479029513	0.9579142076454624	0.1129597197898431
3JSM_A	0.0040511814306727	1.343250310266972	0.2485265225933206
2WRF_B	0.0039160439465635	1.2583189475220249	0.3579059829059836
4WSR_C	0.0005302695719894	1.246071366094857	0.4542334096109843
2ZE2_A	0.0030972923092558	1.3039263866979014	0.3666666666666673
4WE9_A	0.0006391391113497	1.2419964464966202	0.4575688073394497
5YKC_C	0.0007293824443598	1.2215432055488231	0.4642857142857139
6ACK_C	0.0074891727546561	0.6123890098142093	0.1119860017497818
5XL9_A	0.0009502761503872	1.2471091226637527	0.4525714285714293
4WSS_C	0.0005090040060976	1.247215216254778	0.4575688073394497
2B5J_A	0.0054547899334287	1.3152602596348768	0.1471119133574006
4WSR_B	0.000534302166703	1.242025627445123	0.4609195402298849
6MZK_A	0.0013313708430126	1.2540661910290192	0.4476082004555808
6OSR_A	0.0019898624655689	1.27525800681534	0.4264870931537605
6JNX_C	0.0071743645313957	1.0110206143239204	0.1022816679779694
5XEB_C	0.0025036168442006	1.2129741793794049	0.4377828054298647
2WRF_C	0.0033626832532392	1.2574628241787953	0.3905908096280095
5XL8_C	0.0011426175572231	1.2505295537323264	0.4542334096109843
4F23_A	0.0014274970626505	1.2178782871913942	0.4642857142857139
2YP9_A	0.0019676316636482	1.2387296489559825	0.4509132420091322
3J6Q_B	0.0071451169061306	0.957892978565541	0.1565059144676983
1WTH_A	0.0055243862966272	1.24820788962519	0.2646766169154229
1JLC_A	0.0041008513589698	1.3211041555861245	0.3212058212058215
6ACJ_B	0.007359164015593	0.8358556197608595	0.1714285714285712
6NTF_A	0.0011005913584304	1.2394623401316451	0.4727694090382393
2WRF_I	0.0040078992682111	1.2572450881585682	0.3800217155266017
4UW8_G	0.0054099369696291	1.295870411022727	0.2436399217221136
6NK6_H	0.0035084263499213	1.0181680167646876	0.45589919816724
1S9G_A	0.004928314465293	1.3307141626227403	0.2387914230019496
4F23_B	0.0021232814667143	1.2152539666929896	0.4642857142857139
6MYA_F	0.0011568925627076	1.2717096824714846	0.4626006904487918
6IDD_E	0.0013766594616617	1.2567854777671994	0.4659746251441761
1P2Z_A	0.0047753365245538	1.2228015227482656	0.3550106609808106
6GML_Z	0.001317090329543	1.1687255475552107	0.4917840375586861
6PCX_A	0.0025512716388165	1.2249484002098037	0.45589919816724
3I7H_A	0.0062299944695481	1.2820710500691257	0.1586144029170471
4WSS_E	0.0006259122708917	1.2417727119407866	0.4848130841121501
6MYA_A	0.002217720644843	1.2631920107484027	0.4525714285714293
6IDD_C	0.0032971982410892	1.254682914161495	0.4217002237136473
6NK6_E	0.0035516944067254	1.015220678395972	0.4642857142857139
6GSH_C	0.0039470142780696	1.403295169038735	0.1481481481481481
6U7H_A	0.0075447793710537	1.1375628350969094	0.0512820512820515
6J9E_C	0.0077446267301956	1.080550783075873	0.0306845003933906
4OJ5_B	0.006318825096175	0.906198061298916	0.3143743536711483
5XL2_B	0.0018503987675053	1.2454524443014678	0.4744779582366596
4WSR_E	0.0005200939705187	1.2386398488609125	0.4952941176470598
6U7H_B	0.0075439251342797	1.137562308582143	0.0689655172413796
6NK5_H	0.0022695976720173	1.020516127631417	0.507710557532622
3J0C_K	0.0037935105915941	1.0344059220338533	0.4592422502870266
3DRS_A	0.0052235846520481	1.321910480265584	0.254689042448174
2YKN_A	0.0048146246653522	1.307708485732065	0.3198338525441329
6D8W_C	0.0017674206862303	1.2925419649393906	0.4575688073394497
2VG5_A	0.0043317369235847	1.309333068955714	0.3506907545164726
1S6Q_A	0.0064291630475962	1.307111624790338	0.1257750221434903
6U7H_C	0.0075428248616874	1.1375626621146149	0.1081081081081087
2Z6B_A	0.0011825204846392	1.2411221394955425	0.4988207547169814
3J6Q_E	0.0073515198749089	0.9579603705963262	0.2162679425837321
6CGV_C	0.0067835779396123	1.181730921535301	0.2244701348747595
4F23_C	0.0018111829289207	1.2177398551211045	0.4988207547169814
2YP8_A	0.0021502258105537	1.23791755904284	0.4865497076023399
3J6Q_C	0.0073560351333777	0.95796336849487	0.2303969022265248
1HPZ_A	0.0064307747894404	1.3159824793331545	0.1440144014401438
6FBS_A	0.0070916168028639	1.2940188271992934	0.0698653198653196
6FUW_A	0.0070913405281237	1.2940189059572058	0.0698653198653196
5YVQ_A	0.0062005881662247	1.0684011148067774	0.3267223382045934
1SV5_A	0.0066243444643977	1.3218116157557032	0.0900514579759865
3J6Q_D	0.0073518524804452	0.957959576998567	0.2436399217221136
3J17_C	0.0075073895119515	1.0256239751912737	0.2081749049429655
3J0C_H	0.0045985266037202	1.04213540901532	0.4377828054298647
6IDD_A	0.002291954532133	1.2604143287849503	0.4848130841121501
3IS9_A	0.0027226475493192	1.3013272675929368	0.4525714285714293
1TV6_A	0.0064713347520981	1.329879298536759	0.1061792863359445
6ALG_I	0.0081663975712411	1.0729433491612492	0.0330448465774977
6MID_A	0.0009707651629987	1.3530022126243586	0.4232922732362829
6P6P_E	0.001105744740087	1.240440670595972	0.5167064439140818
4FIU_B	0.001631767326112	1.215667291933454	0.5167064439140818
1JKH_A	0.004596398535748	1.3107253665275913	0.362272240085745
5EFV_A	0.0056281123636739	1.108424774708287	0.3710895361380804
3ITH_C	0.0045456236482913	1.3371655519386287	0.3378947368421052
6MZK_B	0.0013996391088422	1.2508035002942657	0.511296076099881
6ODF_D	0.0053430993400438	1.07078404317954	0.3982398239823985
4EP0_A	0.0028892376037486	1.2324049830128962	0.4900351699882768
6ALF_I	0.0082468451335107	1.0720159883503095	0.0401258851298185
5YWP_A	0.0026918521439627	1.350878045230747	0.3997797356828203
1IKX_A	0.0054938139141141	1.306260019413275	0.3116615067079462
5XL9_B	0.0004232139103531	1.2486645163857997	0.5258103241296528
6PDX_B	0.0020436765417871	1.2352140355762269	0.511296076099881
6P62_E	0.0016457585093546	1.3968892173889014	0.362272240085745
5YKC_B	0.0013194620902088	1.2231454249973008	0.5276442307692308
3ZIF_C	0.0080510253701712	1.2052256821142897	0.0283171521035603
1IKW_A	0.0055425490933032	1.3048061371088924	0.3143743536711483
3ZIF_F	0.0080462275404855	1.205224760726671	0.0435139573070606
3NWF_B	0.0084012112609275	0.8377613008929972	0.1378692927484333
2YP4_A	0.0016063755622674	1.23598984529738	0.5239808153477219
1HNI_A	0.0065524312167712	1.3143382049713832	0.1956726246472253
5WSN_A	0.001628303028237	1.3359583533946824	0.4626006904487918
2YKM_A	0.0053990620728037	1.312274436984239	0.3239583333333333
5YKC_A	0.0008880766980564	1.2256943359242607	0.5406060606060612
6VXK_B	0.0047395972519866	1.3586245285870122	0.2982635342185906
6VXK_D	0.0047389602262152	1.3586245752354291	0.2982635342185906
1LWE_A	0.0056744998930614	1.2938736364770569	0.3253388946819602
4OJ5_A	0.006658489277668	0.8973831885745357	0.3550106609808106
3WHE_H	0.002322216926628	1.2362780966810922	0.5167064439140818
6MYA_E	0.0019454151188718	1.2550568247370535	0.5167064439140818
5YVU_B	0.0030515733928208	1.425416331044845	0.2659362549800801
2YP7_A	0.0019474985498424	1.238884474813993	0.5258103241296528
4UW8_H	0.0067875940988553	1.2920756217690188	0.2221153846153847
6CGV_K	0.0066544574323246	1.1884450044376398	0.3103092783505154
5ZL2_C	0.0035103422311807	1.2037591721626244	0.4952941176470598
1BQN_A	0.007005451382631	1.3057933571997586	0.16712580348944
5XL8_A	0.000481935251595	1.248244656587366	0.5443499392466589
3ZIF_A	0.0079791998146799	1.2052425276389214	0.1409335727109513
5XL2_A	0.0014943193873598	1.2489599723897673	0.5350241545893724
6OUU_C	0.0023288996373482	1.3955915242650998	0.3755411255411258
2OPR_A	0.0046767348259538	1.315323199539955	0.3875545851528392
6MYA_D	0.0016582012447911	1.2850669146951668	0.5185185185185186
6CO8_A	0.0011599395276249	1.3600288252736348	0.4476082004555808
5KAQ_C	0.0059083881534845	1.2630395719581484	0.3478260869565217
5YW1_B	0.0034262006957422	1.4236917348952978	0.276104417670683
5O6A_B	0.0014131263075745	1.354102305939584	0.4542334096109843
6Z9M_B	0.0067605904064439	1.316595913846559	0.2093244529019979
2BAN_A	0.0073812621949081	1.3096896185872744	0.1247787610619475
6ONA_B	0.0006070273889758	1.2679529181712317	0.5462287104622878
6D8W_F	0.0015901009330007	1.290270350021972	0.5239808153477219
6NK5_E	0.0055349475155449	1.0197359727247557	0.4345372460496615
6RR7_C	0.0080682934452871	1.2728758797470905	0.0479937057435091
5C6T_A	0.0055613335011999	0.9068501980059702	0.4443181818181825
6MX4_H	0.0053262994523576	1.0715526935355986	0.4377828054298647
5YWP_C	0.001680708211602	1.3519761465155795	0.4609195402298849
5YWP_E	0.0026501882847073	1.3522011164742471	0.439411098527747
5YVV_B	0.0027232052606288	1.4238239593561886	0.3253388946819602
2YP3_A	0.0020404482126141	1.2367657686649425	0.5443499392466589
5O6A_A	0.0014598068441781	1.3552314921318875	0.4626006904487918
4WA2_A	0.0004883811969736	1.243120280372734	0.5614250614250622
5ZL2_A	0.0051849457793406	1.2042697072739073	0.4313063063063065
3NWA_D	0.0088774024085204	0.8428875852954607	0.131789848619769
6P6P_C	0.0009333629399765	1.241116802156399	0.5595092024539878
3I0S_A	0.0065453200843287	1.3092288429444	0.272272272272273
6P62_B	0.0015251251164207	1.3968894885529417	0.4106548279689239
6KDJ_A	0.0061858803341793	1.3483165887516302	0.2174329501915715
5XLA_B	0.0007027159204954	1.2510822654229026	0.5595092024539878
6D8W_B	0.0009034898759606	1.2586557289865343	0.5556915544675642
6OSR_E	0.0022222639914022	1.2820141221216192	0.5294825511432006
3NWA_C	0.0089326119968272	0.8427569140051092	0.1307829181494666
1T05_A	0.0061348804669516	1.3419051301164753	0.254689042448174
6OSR_F	0.0023828967438506	1.2849807978936985	0.5239808153477219
2JLE_A	0.0043702413089112	1.3295544962590051	0.4137931034482764
6MYA_B	0.0026701417925593	1.276503091121724	0.5258103241296528
5MZ4_B	0.0056068506002399	1.3925483251632578	0.1923076923076927
5WSN_C	0.0014129231799034	1.335977029931334	0.5059241706161135
5IZ7_C	0.0027401259786035	1.3584065553166187	0.4426787741203188
4R71_C	0.0052668326878377	1.3864242133066569	0.2509842519685039
2BGN_A	0.001777942823638	1.4513685102853433	0.1911902530459233
4UW8_I	0.0071593062552135	1.2935494625998605	0.2485265225933206
5EFV_C	0.0050642199997328	1.095702079263096	0.4710648148148155
2VG6_A	0.0060728784712397	1.3117851216071412	0.3267223382045934
4UXG_K	0.0086344410877076	1.0113861686421086	0.1725092250922508
2YP2_A	0.0015342434012956	1.2366221243961049	0.5652709359605914
4L72_A	0.0027009310253762	1.453884570894096	0.095689655172414
6OSR_C	0.0012153764901443	1.2858935681957564	0.5537897310513455
7JYI_E	0.0022387840548537	1.346583440152152	0.4779069767441866
6GSH_B	0.005938372174464	1.4134585526514103	0.0504132231404965
2BGN_C	0.0018658366929464	1.4513932822622668	0.2047393364928909
4WA2_B	0.0010935641555723	1.2430189488130163	0.5730198019801989
5K9K_F	0.0051065171015622	1.2135784453675635	0.4542334096109843
5FB4_C	0.0076325814436267	1.2071521332115067	0.2748244734202612
6OUU_B	0.0050038315872036	1.324216150467595	0.396703296703297
5ZL2_B	0.0058771985238851	1.204017685547144	0.4137931034482764
1JLF_A	0.0048454673113348	1.329110602134405	0.4059734513274344
1IKV_A	0.0067272630686808	1.3053198932113657	0.3022540983606565
3KJV_A	0.0068630556720294	1.3424310475205774	0.203598484848485
2B5L_A	0.0082863321342272	1.2638798880435278	0.131789848619769
6GML_B	0.0087666885520068	1.229772873780034	0.0512820512820515
6GSH_A	0.0055509308288886	1.4143075160209837	0.1607305936073058
3ZIF_I	0.0080472848110604	1.205225514369057	0.2363813229571991
7CBP_N	0.0007955505395403	1.3533957416031392	0.5023640661938542
3JYT_A	0.0066541235597832	1.3470242275144944	0.2232916265640041
6OSR_B	0.0020571325288567	1.2871409773939697	0.5518925518925517
2BGN_D	0.0019080846037929	1.4514881286692016	0.228019323671498
6GSI_C	0.006112129053217	1.3697079030313954	0.2162679425837321
6OSR_D	0.0015370336555205	1.2752193590271583	0.5652709359605914
2XGK_A	0.0054348109695149	1.425619151499145	0.1198237885462563
1N5Y_A	0.0049935983864132	1.328742993898204	0.4044198895027633
6ODF_H	0.0053437840147757	1.0707839281905076	0.4761904761904769
1R0A_A	0.0056971475955168	1.3339751630908478	0.352127659574468
1S9E_A	0.0077788216922398	1.3122781919028847	0.1703499079189689
6D8W_E	0.0042361190986323	1.2825021523721387	0.4900351699882768
1IKY_A	0.0069921962982738	1.304381028608023	0.2903553299492387
4OJ6_B	0.0081295944933411	0.9030907766860792	0.3116615067079462
3ZIF_B	0.0086930153754227	1.20520694656845	0.1277728482697424
5O6A_C	0.0016876044521051	1.3545067621668	0.4952941176470598
3NWF_D	0.0093374463017742	0.8429342358668319	0.1450450450450453
2BGN_B	0.0024765458714628	1.4513103367337588	0.2162679425837321
4EP0_D	0.0023402970731987	1.2326082980634157	0.5730198019801989
6NK7_H	0.0067545911064387	1.0272150395992194	0.4044198895027633
6UJZ_A	0.0070702439716522	1.3528883005212005	0.162854528819762
6P6P_D	0.001095585991386	1.2411968553773718	0.5887500000000006
4UW8_D	0.0047622689593772	1.295060348978032	0.4626006904487918
3ZIF_E	0.0086904733483419	1.205206585069899	0.1481481481481481
4R71_A	0.0052842863172093	1.3886266594573553	0.3009211873080868
1FPV_A	0.0055846931659061	1.4217117977751708	0.1607305936073058
4WA2_E	0.0004650624537968	1.241634950293825	0.5947302383939774
1K28_A	0.0047665036749846	1.243836695116611	0.4900351699882768
3ZIF_H	0.0090315815624236	1.2052075165573124	0.0752961082910328
6MID_E	0.0014561591314851	1.3512303830107684	0.5130952380952385
1JLQ_A	0.0065036964308496	1.318237190550063	0.3281086729362592
2GUM_A	0.0086495604253205	0.8714332117168329	0.2710000000000006
5WX1_A	0.004626854934967	1.428484178626401	0.2571711177052422
2WRD_A	0.0040604044653535	1.2818474061691512	0.511296076099881
4UXG_D	0.0087821100088145	1.0323588635115648	0.2244701348747595
6KDK_A	0.0070911761269335	1.349108001318971	0.2001888574126535
3ZIF_L	0.0080497229347098	1.2052254043779402	0.272272272272273
6P62_A	0.0016458312733387	1.3968892343160062	0.4592422502870266
1N6Q_A	0.005948298713644	1.3315640072808896	0.3579059829059836
3ITH_A	0.0066532107746123	1.3407987963236638	0.2877406281661598
2WRC_C	0.0023437411777813	1.294270615036934	0.5595092024539878
5WDX_A	0.0029906888425977	1.4610083732175827	0.0994809688581312
7JYI_C	0.0022389898576813	1.3465833928750937	0.5095011876484565
4WA2_D	0.0003769460852735	1.2477446883597263	0.59874213836478
2WRC_A	0.0030964428105967	1.2832519385291972	0.5500000000000009
1DTT_A	0.0062832180932014	1.3131709302222878	0.3608137044967878
3ZIF_J	0.0083807092926066	1.205241404090166	0.2375851996105167
3ZIF_D	0.0086561520757291	1.2052424293079451	0.1889616463985035
5O6V_B	0.0014146407140045	1.3671879115192518	0.4988207547169814
3KLF_E	0.0076878537476344	1.3453322089534632	0.132798573975045
3ZIF_G	0.0086565101137372	1.205241781699996	0.2001888574126535
5O6V_A	0.0019893164451757	1.367772949780671	0.4935370152761456
5KEP_F	0.003187728060714	1.425084751309265	0.3770314192849411
1XHZ_A	0.0015171388464813	1.4645735892997085	0.1956726246472253
6ONA_C	0.0008818460960297	1.2666623714892091	0.5967336683417088
5YVW_B	0.0032312343849803	1.4231116574772469	0.3845315904139432
4UXG_B	0.0088180210701062	1.0327983947114108	0.2485265225933206
2WRE_A	0.0044002586057923	1.277834433325819	0.5095011876484565
5XL2_C	0.0007089608423403	1.250277879683335	0.6027742749054232
5MZ4_A	0.007955740023841	1.2539206990195058	0.2890466531440165
3WHE_B	0.0020706808383932	1.236295659516304	0.5947302383939774
3ZIF_K	0.0090280027355725	1.2052070142223597	0.1440144014401438
4WA1_D	0.0009564988829672	1.2455912782429093	0.6047979797979799
4WA1_B	0.0009684525074854	1.2417155588428008	0.6068268015170681
6B0N_G	0.0059403323944161	1.3801609954515373	0.2916666666666672
6K4Y_C	0.0097698050254231	1.0159723074905067	0.0873328088119584
1HQU_A	0.0083130861021203	1.3143522476587863	0.1471119133574006
3KK1_A	0.0074122884260629	1.3499040536177405	0.2001888574126535
1XHZ_B	0.0028150041674609	1.4626947361498792	0.1502262443438917
6GSI_D	0.006694819510395	1.4005703376840126	0.1358355674709566
6CO8_E	0.0011073642820686	1.3601372432447931	0.5276442307692308
2C9G_D	0.003302608456493	1.40420644818245	0.4232922732362829
6OUU_A	0.0047092900084125	1.37178603052581	0.3951701427003298
4EP0_E	0.0035115527849807	1.23250896676839	0.5710754017305324
3LP0_A	0.0076409646493435	1.3135510339329552	0.2748244734202612
6P6P_A	0.000932414975303	1.2432590613483705	0.6108998732572886
3WHE_F	0.0020671710845286	1.2363233445817237	0.6007556675062982
5YVY_B	0.0041522522254953	1.4303893508430214	0.3336831059811129
5ND1_A	0.0085917884483782	1.2853224284889924	0.1845293569431503
4OJ6_A	0.0081425501181805	0.8966691780784874	0.362272240085745
3NW8_A	0.0104710481216271	0.8469079196440255	0.0015735641227381
6P6P_F	0.000953748206227	1.2406961783825845	0.614993646759848
6P6P_B	0.0009956880716045	1.2418834310197135	0.614993646759848
6PDX_A	0.0014967029150286	1.2310974958274554	0.614993646759848
3DRP_A	0.0059141087131984	1.3107745595720002	0.418526785714286
2WRE_B	0.0045265471304811	1.2498010715433954	0.5331724969843186
7CBP_Q	0.0005561641451151	1.3525135815117624	0.5556915544675642
6ONA_A	0.0003286908956323	1.278113816287532	0.6129441624365481
3WHE_J	0.0020951916733582	1.2363041581739456	0.6088607594936708
1XI1_B	0.0032364702496469	1.4654910601816111	0.1297777777777777
6ODF_C	0.0047214826941759	1.278008648569085	0.5185185185185186
3KLF_A	0.008092373127391	1.3454553888408185	0.141958670260557
4KR0_A	0.0038627153893481	1.4549688352747652	0.1834264432029793
1K3V_A	0.0058919314695077	1.4306170271785967	0.1856343283582091
2WRF_A	0.0077292802970229	1.255239256167313	0.3463983050847463
1LW2_A	0.0069312964192116	1.3309067384650128	0.3407172995780598
6L8Q_A	0.003124819713523	1.4552481028852708	0.2485265225933206
5FB4_B	0.0079881814916689	1.2075600315016068	0.3478260869565217
4UXG_I	0.0092652408534961	1.027696351459588	0.2509842519685039
3IZ3_C	0.00973742112953	1.0394502543109816	0.1714285714285712
1TVR_A	0.0088141023047652	1.3046913358449637	0.1523118766999101
2VBC_A	0.0042573471880333	1.4280927530434462	0.3593582887700532
6ODF_F	0.0053436664559183	1.070781862495497	0.5368802902055627
2BE2_A	0.0086880683250481	1.3157528722470644	0.1471119133574006
3WHE_A	0.0020312851972787	1.236226803926371	0.6170483460559799
2YEW_F	0.0060553553472701	1.0424806886978808	0.5023640661938542
6L8Q_C	0.0035090480986678	1.4553024865783537	0.2339805825242717
4UW8_B	0.0055516131450333	1.2951605589505122	0.4727694090382393
4F5X_G	0.0039554021523513	1.4375587088928492	0.3492569002123145
3KZ4_G	0.0039554021523513	1.4375587088928492	0.3492569002123145
1XI1_A	0.0020131986425452	1.4645863543639788	0.2621648460774586
4UXG_F	0.0100117745079795	1.0354783493947517	0.1429856115107914
6UJX_A	0.007992752739221	1.351895925438595	0.1878504672897201
3J2M_X	0.0053403834207233	1.3817528486530146	0.3800217155266017
5XL8_B	0.0008538693536301	1.249489307081223	0.6274007682458387
3J2M_W	0.0053425595189331	1.381756374803193	0.3800217155266017
3J2M_U	0.0053501264849666	1.3817533324741378	0.3800217155266017
3J2M_Z	0.0053407137523685	1.3817545728606604	0.3815217391304357
6N41_C	0.0006318224658779	1.2831246355588213	0.6211734693877558
4EP0_C	0.0022982709528451	1.2326870703476565	0.6191082802547778
1FKP_A	0.0072408320680934	1.3202463261747048	0.3463983050847463
6L8Q_E	0.0035401399594871	1.4554314906903334	0.2473012757605495
3KLH_A	0.0074454451048313	1.3304478798546568	0.3239583333333333
3J2N_V	0.0053298690428245	1.3817557595754486	0.3875545851528392
4QZV_A	0.0042346411782404	1.4550747369856452	0.1856343283582091
1XHX_C	0.0022711752338598	1.4654565988446322	0.2596630327056499
3J2N_Y	0.0053264575273875	1.3817536347974364	0.3890710382513669
4WA1_A	0.0009670146780888	1.2415640746847765	0.633676092544988
3ISN_C	0.0069216985391119	1.3412706086438857	0.3449735449735447
3IYL_W	0.0104650741007328	0.9104088577884012	0.1158911325724323
5ZVT_W	0.0104650741007328	0.9104088577884012	0.1158911325724323
6UIT_A	0.0081701477135582	1.3586457241874528	0.138888888888889
5ZKX_B	0.0069343318150896	1.2049759937557447	0.439411098527747
1JLE_A	0.0062219923851593	1.3242584779703026	0.418526785714286
2YP5_A	0.0022195688322886	1.237277504043866	0.6232439335887618
4UXG_H	0.0099303253474176	1.0285826042593005	0.1923076923076927
5OVN_A	0.0064341096425898	1.3628365526660011	0.3421330517423444
5O6V_C	0.0029842112875342	1.3642523504040145	0.5258103241296528
6L2T_C	0.0089970309955637	1.263334468736123	0.23278370514064
1T03_A	0.0072653262352772	1.3280948909380454	0.3506907545164726
4LSL_A	0.0090538513989872	1.31566488850933	0.1409335727109513
4UXG_L	0.0097643551460792	1.0318859214040408	0.2363813229571991
6IDD_I	0.0014621551706804	1.252275095843167	0.633676092544988
1QE1_A	0.0080098101400773	1.336727508172974	0.277386934673367
1XHZ_D	0.0037854364179412	1.4666389890629246	0.1617915904936016
3J2N_X	0.0053310065260623	1.3817569736726616	0.4013230429988983
5YWO_E	0.0014697864909508	1.3510097764022233	0.5808457711442787
3AVY_A	0.0104703186789557	1.20153330453186	0.0079302141157817
4QZV_C	0.0041049405815173	1.4547528376243606	0.2485265225933206
6N41_A	0.0008047613356838	1.2733782283544697	0.6378865979381443
3KLI_A	0.0076567873479768	1.3427763314923356	0.3103092783505154
1JLB_A	0.0079494556109486	1.3086861536994303	0.3378947368421052
6ALH_I	0.0107175833588628	1.0689635501581662	0.0377655389457116
1IJS_P	0.0069090073543126	1.4224969305448931	0.1823255813953492
6R9B_C	0.0107050383807885	1.030620853792042	0.0743871513102283
4EP0_F	0.0024979281125185	1.2325968300534773	0.6315789473684215
2WR0_B	0.0007362787257657	1.2489417936664169	0.6463730569948185
5KEQ_A	0.002497963350479	1.4270234322511082	0.4710648148148155
3C6U_A	0.0076618408527167	1.313403505422586	0.3564567769477058
5KEP_E	0.0039112825117802	1.403358931796992	0.4659746251441761
5YWO_A	0.001588636933922	1.3511138011637709	0.5847880299251869
6D8W_D	0.0045788649695411	1.3471671187668866	0.5023640661938542
5W9O_K	0.0095100699971187	1.2112956107106214	0.2363813229571991
2BGR_B	0.0037762647256708	1.4516880512897758	0.3103092783505154
5H0S_B	0.0105054483709474	1.1051238846145928	0.1023417172593237
3J3I_A	0.0085149872182707	1.2559265182132322	0.3253388946819602
1HMV_E	0.0067124833193804	1.3470663591924037	0.3755411255411258
1XHX_B	0.0032814931425199	1.4618895828553562	0.276104417670683
4WA2_F	0.0003466122357702	1.2476603188090885	0.6527958387516266
1SUQ_A	0.0095493261643364	1.3085185092291227	0.1188380281690149
6GSI_A	0.0077561870806888	1.409693332007696	0.1198237885462563
5JHL_A	0.0042122171029389	1.3207982233224502	0.5575980392156867
1HMV_C	0.0067104018878079	1.3470702369742005	0.3800217155266017
4UXG_C	0.0095591266520958	1.0480525335554645	0.2890466531440165
2C6S_J	0.0040256292799623	1.4159276931800178	0.4509132420091322
4UW8_C	0.0070968700121271	1.2927172471236208	0.4217002237136473
1XHZ_C	0.003921852496828	1.4669149216967567	0.1956726246472253
4UXG_G	0.0095575571640588	1.0329748547304465	0.2982635342185906
1RTJ_A	0.006219802549153	1.3235548853208323	0.4509132420091322
6GOV_X	0.0111515684568967	0.9986306790709476	0.0023659305993692
3J2N_U	0.0055549471239673	1.3817547866290338	0.4075304540420823
7BU8_C	0.003738252539159	1.355060188073646	0.5387409200968531
2EX3_A	0.0046152813275504	1.4585236428452686	0.1823255813953492
3V6D_C	0.0086639353796024	1.339326081294626	0.2070275403608739
5UM8_G	0.0027763008904347	1.4565130216422868	0.3378947368421052
3WHE_C	0.0020602213239416	1.2363106352844802	0.6463730569948185
1HMV_A	0.0068978602609066	1.3470663374674308	0.3725701943844492
4EP0_B	0.0023113060097994	1.2325474875580815	0.6442432082794318
6BT3_I	0.0029273611264316	1.4276013614402574	0.4727694090382393
3E01_A	0.0084279733018036	1.3198040001135505	0.2942973523421592
6BSP_F	0.0036133162087262	1.4127296663858435	0.4779069767441866
4OJ5_C	0.0096647067041311	0.9146183012305752	0.3157349896480339
6BSP_D	0.0042979358489396	1.4148110072697946	0.4459613196814567
4UW8_A	0.0047819437586192	1.2927956190313716	0.5614250614250622
6ACG_C	0.0114625829708774	0.7005189434582549	0.0233494363929147
3NWA_B	0.0105260572307901	0.8442208436450339	0.2303969022265248
4UXG_E	0.0102226995667456	1.0489860873498835	0.2209414024975993
4LK0_I	0.0108759574736902	1.0407766735205346	0.0967741935483872
4UW8_F	0.0069945968636207	1.2938274003073065	0.4377828054298647
3AVV_A	0.0107615663971045	1.2067550859258669	0.0143655227454111
1S6P_A	0.0094369367884157	1.3166358566564935	0.1649862511457382
1HMV_G	0.0068975122697135	1.347066620815821	0.3845315904139432
1EET_A	0.0086347640641964	1.3180922470023917	0.283838383838384
1XHX_A	0.0034358560988216	1.4640006479469934	0.2864372469635636
6D8W_A	0.0018466344937542	1.3113448148103284	0.6294871794871795
6TMR_A	0.0061556050393454	1.3280699664001054	0.4642857142857139
4UXF_B	0.0084038276080023	1.0373045357121635	0.4122222222222222
2WV9_A	0.0042192904948712	1.3733604825827463	0.507710557532622
3QLH_A	0.0069775722975009	1.3028870633957448	0.439411098527747
5JB1_D	0.0045248823105627	1.4305818845369276	0.4044198895027633
5JK7_B	0.0101784789401544	1.297709212142114	0.0762066045723965
3WHE_K	0.0028207790145586	1.2362954833448567	0.6442432082794318
6R9G_C	0.0112081700654662	1.0033488652824338	0.0618212197159571
6BSP_H	0.0051751459577034	1.427240736082779	0.3755411255411258
3AVX_A	0.0109622107915685	1.2014473410029465	0.0095313741064337
6BT3_L	0.003993050888576	1.4125990926622805	0.4796274738067529
1SVA_2	0.0040003348555938	1.436351413506633	0.4217002237136473
1RTI_A	0.0084073677175111	1.3151281888184732	0.3253388946819602
5T3X_G	0.002379744558443	1.477565153911824	0.2559288537549407
6ZJM_G	0.0028952913549101	1.407606064080794	0.5276442307692308
2PZS_A	0.0046406123505336	1.4637822528772593	0.193427230046949
2WRF_G	0.008695556484114	1.25360790915685	0.3492569002123145
6J9F_C	0.0112130661898294	1.0622628620122485	0.0511408339889845
6VLK_B	0.0112124138254341	0.8822916711577873	0.1409335727109513
3J2M_Y	0.0053480825788939	1.3817555263395471	0.4509132420091322
4WA1_F	0.0009641602466548	1.245934794984553	0.6679790026246717
1RT2_A	0.0075430907771901	1.323512969637941	0.3951701427003298
2C6S_K	0.0046230085071827	1.4159848963230228	0.4492588369441279
3J2M_V	0.0053284726868625	1.381758709054252	0.4542334096109843
5JK7_A	0.0100018303139646	1.2985664791971716	0.1575591985428053
1C0T_A	0.006326787131494	1.355607075918255	0.4296962879640047
6L2T_A	0.0099361837301135	1.2719448619845324	0.2116301239275504
3RKI_B	0.0093084986738945	0.984312754831687	0.3681377825618952
6NK7_B	0.0051643686840716	1.2022973515208328	0.5907384230287864
6PDX_C	0.0013484494851113	1.2354461365642952	0.6723684210526315
2C6S_C	0.0046444797093631	1.4159992116166875	0.4525714285714293
2WRD_C	0.0067014129840488	1.2686751304786097	0.497055359246173
3J2N_Z	0.0053335151957662	1.381754687063028	0.4609195402298849
7CBP_K	0.0012674584115032	1.352694823842555	0.6170483460559799
4Q0B_A	0.0087394432117132	1.3201374352833497	0.3062692702980476
2BGR_A	0.0042658673533317	1.4516810951972432	0.3393045310853528
4WA2_C	0.0006951178098569	1.2417111451153842	0.6789960369881118
6BT3_J	0.0050845884430853	1.415497777014122	0.4361581920903961
3J2N_W	0.0053415746637439	1.381757099968559	0.4642857142857139
3J17_A	0.0111813892348443	0.9590784224993516	0.1639194139194137
4PQU_C	0.0086213175384401	1.3586103419937714	0.2412109375000002
3AVT_A	0.0112619077093577	1.2020125577266618	0.0070810385523207
3V81_A	0.0085957331088347	1.317799172483449	0.3294979079497915
2WRB_C	0.0015858628852187	1.347533143198389	0.6211734693877558
4L1R_B	0.0116355659771816	0.8449350353180808	0.0994809688581312
6UK0_A	0.0090203598639903	1.3552912670929869	0.1845293569431503
6NK7_A	0.0044809235660574	1.2027776038711366	0.6232439335887618
6L8Q_G	0.0049622531162622	1.4552468747674647	0.2646766169154229
3KLE_E	0.00984193713391	1.3383690913985211	0.109075043630018
3RKI_A	0.0072052907496756	0.9886958341843424	0.53132530120482
1VRU_A	0.0086345202830497	1.321442364432974	0.3267223382045934
3SHM_O	0.0077958123500313	1.4284165195242997	0.1481481481481481
3KLE_A	0.0099500685520221	1.3381147802342002	0.095689655172414
2B5L_B	0.0109036641695849	1.266144862570671	0.0600500417014182
4PWD_A	0.0084517684763775	1.3177570348116066	0.3506907545164726
5W5P_A	0.0058923217747981	1.176782587411185	0.5749690210656753
5JB1_F	0.0060958185147788	1.4397643318724471	0.2942973523421592
4DPV_Z	0.0080538706617353	1.4150796269105703	0.1834264432029793
5Z7D_A	0.0053592011118431	1.411559156780848	0.4345372460496615
1OHF_D	0.0033857136180126	1.4506218404022453	0.4013230429988983
5KEP_A	0.0044603379006564	1.423875425153832	0.4642857142857139
4F5X_K	0.0034120903873789	1.4369439747003938	0.4727694090382393
3KZ4_K	0.0034120903873789	1.4369439747003938	0.4727694090382393
6MID_C	0.000503642596288	1.3512235612648835	0.6315789473684215
4OJL_B	0.0068827648646549	0.9028413156880228	0.5595092024539878
5YVJ_B	0.0053207349072795	1.4356918589432492	0.3770314192849411
4D6W_B	0.0052185894310798	1.3401383488712153	0.5350241545893724
1LW0_A	0.0086937915983733	1.332631412888854	0.3143743536711483
3AGP_A	0.0113667469133092	1.2021686753610137	0.0173092053501178
2WRE_C	0.0062238387101	1.2588586592533602	0.5424757281553396
3WHE_L	0.0028480750020655	1.2363291608222462	0.6636125654450262
6DTX_A	0.0101459939262949	1.3184115910337797	0.1307829181494666
7K25_A	0.0045209612609964	1.4133478487157412	0.4813519813519815
5YWO_C	0.0014410151690287	1.3508204763484932	0.6274007682458387
6N4C_A	0.0064981652524006	1.423696190404094	0.3393045310853528
6KU9_A	0.0050909618983962	1.4405507659842116	0.3725701943844492
2WON_A	0.0090674722832129	1.3170488415422632	0.3022540983606565
5EFV_B	0.0077877694755432	0.9757901578087652	0.507710557532622
2I5J_A	0.0098527380427482	1.3184857231953906	0.196798493408663
2EX3_C	0.0054236655531293	1.460944782178497	0.1889616463985035
1SVA_1	0.0060705431717922	1.4199840634559835	0.378524945770065
4PUO_A	0.0087164931303014	1.3181244438592583	0.3350840336134462
4LK0_C	0.0114365610311347	1.053343411908736	0.1148701809598742
4MC5_A	0.0008511053331705	1.2371823711907153	0.6879150066401067
6PWU_E	0.0081284570894746	1.3778108225605503	0.2864372469635636
2WR7_A	0.0020732559396238	1.2825560809984538	0.665792922673657
2WZQ_A	0.0038428395573779	1.436143079186294	0.4676674364896078
5KEQ_F	0.0061343415785325	1.4249570508865386	0.3608137044967878
1HGD_A	0.0043731754816176	1.3934966229045809	0.5221556886227554
4H4M_A	0.0103482140958738	1.3147206115988976	0.1158911325724323
4EP0_K	0.0023093146979367	1.2324364128509069	0.6767810026385226
6BSP_G	0.0044627856425772	1.4195510190561054	0.4796274738067529
4UXG_J	0.010878901749909	1.0259270735966368	0.2473012757605495
6CDE_C	0.0044071614159256	1.4641373534985052	0.2890466531440165
3O8R_A	0.0039814147394374	1.4662487028547124	0.3130165289256206
6IMJ_B	0.0048441154998708	1.4268768130060914	0.4443181818181825
5U7O_G	0.0030179260915389	1.474720103394658	0.3116615067079462
1HGJ_A	0.0044842986144666	1.3938380568416728	0.5185185185185186
6UIS_A	0.0093064749544309	1.3560211728808724	0.1768518518518524
4MC5_C	0.0011866004552236	1.2405459702477395	0.6879150066401067
6NK6_F	0.0028962879922524	1.0205309708017662	0.6901595744680851
6BT3_N	0.005919453304777	1.4269215280972762	0.3755411255411258
3DOL_A	0.0082190326223366	1.311995501378932	0.3921139101862001
1Z1C_A	0.0052235596666408	1.4212208084844844	0.4377828054298647
3KK3_A	0.0097604876363551	1.3514621381827674	0.1119860017497818
4OJ6_C	0.01008697174875	0.9025802649813413	0.352127659574468
3GZU_N	0.0034757212209709	1.4367166234331916	0.4848130841121501
4CKE_A	0.0091953056775037	1.3614268620675416	0.1801299907149491
5V7J_G	0.0039177190914295	1.4677349494676035	0.3143743536711483
5W9M_J	0.0109166934316424	1.2040467028482635	0.190074906367041
4UXG_A	0.0102721042294371	1.0313231690134017	0.3225806451612905
5W9J_J	0.011051870188264	1.2092024840381694	0.1575591985428053
6BSP_C	0.0038983502939427	1.4325324706818607	0.4865497076023399
5KEQ_D	0.0044476043076451	1.4151140881424722	0.4988207547169814
5KAQ_B	0.007261804692882	1.2598277003041594	0.4988207547169814
1UWB_A	0.0105998554443009	1.3052360864410446	0.1277728482697424
6BT3_M	0.0048530833932624	1.4192685017136573	0.4710648148148155
1OHF_C	0.0032882926477443	1.4503959844491288	0.4296962879640047
3DUZ_A	0.0108433168439509	1.0388771755073418	0.2646766169154229
3DRR_A	0.0052917840726305	1.3126421896186755	0.5749690210656753
2PZS_D	0.0052592594693581	1.4628829832437549	0.2315891472868219
1HGE_A	0.0045537075880427	1.39378064317428	0.5258103241296528
4UW8_E	0.0066993352950301	1.2941984569070744	0.5185185185185186
3KZ4_D	0.0035806948451953	1.4370456222423738	0.4900351699882768
4F5X_D	0.0035806948451953	1.4370456222423738	0.4900351699882768
2WR1_B	0.0009402854901673	1.24660465199923	0.6946666666666672
6IMJ_A	0.0053474287656736	1.427075481070723	0.4296962879640047
6OMC_A	0.0053573397520386	1.4440216319605412	0.3637339055793998
1RT7_A	0.0088299602874532	1.325561279570186	0.3478260869565217
4KVN_A	0.001663516349547	1.2453015382776602	0.692410119840214
2WRD_B	0.0078124186127045	1.2587985696407265	0.4796274738067529
6L31_D	0.0048212906541604	1.4305893539784431	0.4609195402298849
3AGQ_A	0.0117073863561091	1.205525791340038	0.0393391030684497
3SHM_E	0.0077864247415689	1.4284200514132823	0.2424242424242431
1C8F_A	0.0085565692140854	1.4233275379450527	0.1348214285714288
6UJY_A	0.0096597416557037	1.3537406617466188	0.1867413632119516
5FYK_G	0.0054811221363873	1.4674586667961107	0.1923076923076927
6PWU_A	0.0081507882691824	1.3764026577708497	0.3239583333333333
3DOK_A	0.0087195730799921	1.3264101260774408	0.3593582887700532
2WRC_B	0.0070785713850869	1.255639653415442	0.5276442307692308
4R5P_C	0.0098517168647279	1.342230610755679	0.2047393364928909
6CH7_G	0.0016632469377282	1.46863973089928	0.4153674832962135
3V6D_A	0.0085875889972167	1.336170775226263	0.3651987110633727
7K25_E	0.0031456019440835	1.4237702728863928	0.5537897310513455
6CDE_c	0.0044100548623447	1.4641348114455068	0.3322851153039841
6KDN_A	0.0096818575024396	1.354451823254456	0.196798493408663
3GZU_D	0.0043758101258173	1.4375885790644722	0.4676674364896078
6L2T_B	0.0110511516733021	1.2744159650842726	0.1607305936073058
4CKE_D	0.0095924729693671	1.3591908398590389	0.199056603773585
5FB4_A	0.0099009430992619	1.212489848945567	0.3492569002123145
1DTQ_A	0.0091875658164403	1.3299484525635847	0.3253388946819602
5Z7D_B	0.0031488914586726	1.4252558098385495	0.5518925518925517
3KZ4_M	0.0036582812098889	1.436912079216837	0.5059241706161135
4F5X_M	0.0036582812098889	1.436912079216837	0.5059241706161135
6ZJM_C	0.004122188905308	1.4103653982964626	0.5481120584652872
5M3H_C	0.01078983777056	1.218865115857639	0.2609126984126984
3AVW_A	0.012004429995547	1.200632013295147	0.0110149488591653
1X9P_A	0.0032531328245004	1.3822494447571725	0.59874213836478
1G5G_F	0.0061031762296469	1.338725871707353	0.53132530120482
3O8R_B	0.0042160721395725	1.4604919650321235	0.3666666666666673
1HGI_A	0.0048425895451041	1.3936554102110368	0.5350241545893724
2WR3_B	0.0010983040697184	1.256391735401224	0.7037533512064353
6BM8_A	0.0126886650542558	0.9147888198751348	0.0111376292760543
5XN1_A	0.0098501245622053	1.3473861863171837	0.2139446036294174
6LQD_A	0.0064558787428201	1.4484850699817955	0.2684630738522957
1HGH_A	0.0047218011087764	1.3937127021657905	0.5443499392466589
4B6F_B	0.0045197632635676	1.4653294590282695	0.330890052356021
5W9N_J	0.0113996509481515	1.2053600307216448	0.1801299907149491
3SHM_L	0.0081253232540115	1.4284223862701215	0.2244701348747595
5LYE_A	0.0055252551170574	1.4076471121661678	0.4813519813519815
6ACJ_C	0.0127026925263864	0.6113396005090932	0.0771186440677971
6MX4_D	0.0050203274749741	1.2780083549689842	0.6232439335887618
4OJO_B	0.0077993497508853	0.90293830496811	0.5556915544675642
4TVP_G	0.0039480687411481	1.4698747968884662	0.3506907545164726
3AVU_A	0.0120642706371756	1.203824690420646	0.0204563335955938
2WR4_C	0.0021998989623732	1.2521040919829294	0.6969292389853146
5ND1_B	0.0102361397728471	1.3337459485921284	0.2127862595419851
1RTH_A	0.0083382873256165	1.311708009967746	0.4296962879640047
3C6T_A	0.0086928844382225	1.3128050946158163	0.3982398239823985
6OKP_E	0.0037246606087821	1.4585906573583292	0.4044198895027633
3SHM_F	0.0077897160031169	1.4284155155399534	0.2799597180261832
4L1R_A	0.0124771730530647	0.8447114811504932	0.1119860017497818
6CH9_G	0.0015885470994164	1.4725580487972392	0.4169453734671131
3O8C_A	0.004489342095955	1.4618067035130362	0.3579059829059836
6MZK_C	0.0014935077887386	1.2557195155071743	0.7060402684563758
6IAT_A	0.0075992775268877	1.4072328078144667	0.3579059829059836
2ZZQ_A	0.0020803898607543	1.4178231742191492	0.59874213836478
5XEB_A	0.0100562960504983	1.2095501668931374	0.3579059829059836
3KLF_I	0.007941721840111	1.3417689321623696	0.432919954904172
6CDE_2	0.0048366883480676	1.4641384937665158	0.3281086729362592
3SHM_G	0.0077888149994612	1.4284191248766902	0.2916666666666672
1HVU_J	0.0048615968382188	1.3267905697538618	0.6108998732572886
1SID_B	0.0019650496563316	1.4250581585492357	0.5907384230287864
2ZD1_A	0.0081223887292989	1.294062582864518	0.4693641618497117
6N41_B	0.0006924791335172	1.2685001683354635	0.7106325706594889
1S1X_A	0.0095879247545706	1.3113328389200292	0.3407172995780598
1HGF_A	0.0049668616051381	1.3930442847557063	0.5443499392466589
3MED_A	0.0097506115320254	1.3137945695422115	0.3239583333333333
3DM2_A	0.0092105877775084	1.3331637831472674	0.3463983050847463
1OHF_B	0.0029032348014056	1.4603937688976392	0.4443181818181825
6KU9_C	0.0054695768403694	1.4405471667739078	0.4153674832962135
5UK0_C	0.0062459815931674	1.450471270912923	0.3009211873080868
4B73_A	0.0046014606356108	1.4634732717420416	0.352127659574468
5JB1_B	0.0066735040818219	1.4253316671408012	0.3921139101862001
3KLE_M	0.0094681472359725	1.3369989646377896	0.3239583333333333
3FOH_B	0.0045665799970454	1.4622712383805403	0.3608137044967878
2ZTN_A	0.0053337320269654	1.4263663207442905	0.4727694090382393
3FOH_E	0.0045668229854337	1.4622715203654226	0.3608137044967878
3SHM_T	0.0081239434071268	1.4284177128207838	0.2621648460774586
2HNZ_A	0.0095782997261869	1.3336663087200165	0.3225806451612905
3VNV_A	0.0123241754324841	1.201640192774799	0.0173092053501178
2WRB_B	0.0052276078810485	1.2558037352938678	0.6315789473684215
3KK2_A	0.0102068586360447	1.3504698964396131	0.2013232514177694
2GUM_B	0.0125707405777025	0.8669987198524124	0.1450450450450453
2OPQ_A	0.0094904551435428	1.3356793615999467	0.330890052356021
2WOM_A	0.0101317207246696	1.3177900872556734	0.2982635342185906
5K9K_I	0.007306458656512	1.222949899757385	0.5595092024539878
6OMA_A	0.0061082848898795	1.4440224026126642	0.3651987110633727
2R5H_C	0.0033663296179598	1.4751131483093765	0.3696120689655173
2PZS_B	0.0055683432128608	1.4675745443768131	0.2659362549800801
1HVU_G	0.0048634679567026	1.3267906187017673	0.6191082802547778
1DZL_A	0.0022100811996047	1.4342985998785298	0.5808457711442787
6NK5_F	0.0050631071418305	1.021807263314766	0.6701708278580814
4EO2_F	0.0024644451312142	1.231051969802779	0.7106325706594889
6P19_C	0.012141350873648	1.057612153789622	0.1707317073170726
1HGD_C	0.0048066534310793	1.393035617438949	0.5633456334563356
1DLO_A	0.009916800736322	1.3474010476805245	0.2596630327056499
1HGE_C	0.0048644831292314	1.3932879726666494	0.5595092024539878
3KZ4_N	0.0034565154347162	1.4376138172528394	0.5406060606060612
4F5X_N	0.0034565154347162	1.4376138172528394	0.5406060606060612
4LLG_C	0.0125601255132115	1.0503589843844712	0.0944138473642799
5TPN_A	0.0074720334771526	1.3035626565637817	0.5221556886227554
6NK7_D	0.006910204131941	1.2024693076621715	0.5867665418227226
1SIE_A	0.0071199183942938	1.4146010285985111	0.402869757174394
1C8H_A	0.0089000793780094	1.4270630209076638	0.1607305936073058
2GUM_C	0.0109268028387818	0.8686081047744134	0.3681377825618952
1HVU_A	0.0048635598338244	1.3267902785005288	0.6232439335887618
6XZQ_C	0.0117634441093303	1.2848733351975763	0.1014948859166007
1JLG_A	0.0094785950692524	1.3246820046527454	0.3564567769477058
6PWU_C	0.0087379358951496	1.3746075940991722	0.3322851153039841
5NET_B	0.0050922451471284	1.2992514313826176	0.6315789473684215
6LGW_E	0.0023993333592533	1.34825322641715	0.665792922673657
5W9L_C	0.011838374131318	1.209476539758871	0.1812267657992565
1HGG_A	0.005182280125953	1.393946531736172	0.5500000000000009
1XHX_D	0.0052677272314059	1.4660629064492254	0.3184647302904566
2WHX_A	0.0064297534846914	1.4287535334341137	0.4201117318435756
3SHM_C	0.0081363344578444	1.428417935257319	0.2890466531440165
1M1C_A	0.0050438844941877	1.4488620058468644	0.418526785714286
1HVU_D	0.0048636365896666	1.3267907919740023	0.6253196930946292
5KEQ_E	0.0063525378272932	1.4027289896116657	0.4744779582366596
5UTF_G	0.0025349259018661	1.4803276783830026	0.3875545851528392
4B6F_A	0.005399628543754	1.4634132454370898	0.3239583333333333
3NWA_A	0.0131253089179435	0.8424829246394521	0.1004329004329007
6KU9_B	0.0055017791508525	1.44055688981895	0.4377828054298647
6N1V_B	0.0059292029996496	1.4525781499017127	0.3393045310853528
6CO8_C	0.0007051064041634	1.359763688097683	0.6767810026385226
1TKX_A	0.0099518322555638	1.325349530691278	0.3267223382045934
3KZ4_J	0.0031546589558189	1.4377186209868906	0.5595092024539878
4F5X_J	0.0031546589558189	1.4377186209868906	0.5595092024539878
1TL1_A	0.009926164516807	1.3340895550875054	0.3225806451612905
3MMP_C	0.0077065686573783	1.3907780363493558	0.4169453734671131
6OMC_K	0.0061417312724179	1.4440820861079262	0.3860414394765545
3MMP_A	0.0076188886676408	1.3899708285750445	0.4264870931537605
5CYQ_A	0.0113311452025049	1.310458320676854	0.1867413632119516
5MDM_A	0.0054317861222112	1.3705808734973417	0.5652709359605914
4OJL_C	0.0078168025224428	0.9042451281573388	0.5887500000000006
6DJY_B	0.011796550121576	1.024252631661507	0.283838383838384
3SHM_H	0.0081293732797301	1.4284194520252615	0.3089598352214211
6OMA_K	0.0061391765149719	1.444082336948616	0.3905908096280095
5MDM_E	0.0055519643406228	1.3726204952463812	0.5595092024539878
4EO2_D	0.0026388800883951	1.2312142295944637	0.7198917456021658
2WR2_A	0.0021360701959463	1.2463054770929436	0.7222222222222225
3SHM_N	0.0081273715675027	1.4284190491604458	0.3116615067079462
1HQE_A	0.0096909196731581	1.3448703602744323	0.3253388946819602
5T3Z_G	0.0047488908361176	1.4715131939274415	0.3492569002123145
2W0C_L	0.0094933756493248	1.31409458679572	0.3890710382513669
5UK0_A	0.0062493230441361	1.4504724309986765	0.3463983050847463
5VIY_F	0.0015332050752923	1.469933084529023	0.4779069767441866
4B73_B	0.0044022377722271	1.4648924252655042	0.3982398239823985
1C8G_A	0.009693395431366	1.42182482355036	0.1052173913043477
3LAM_A	0.0106066335290685	1.3129032247946126	0.2969387755102046
3RKI_C	0.0088544661452537	0.9811152452109128	0.5239808153477219
4LLG_I	0.0129294144934881	1.0482772388770498	0.107002360346184
2IJD_1	0.008810663314263	1.392525936015484	0.330890052356021
6N4C_D	0.0111468994959907	1.1431512624011155	0.3328088119590877
4BOM_A	0.0132044740837905	0.8547694326810522	0.1399103139013453
6OMC_J	0.0054597548581578	1.442235733350857	0.4542334096109843
4B71_A	0.0041153926075361	1.4614677420334152	0.4361581920903961
6ZJM_A	0.0052143639210739	1.4101439507863018	0.5462287104622878
5I8H_C	0.004738793995047	1.472182488329802	0.3506907545164726
5W9O_L	0.0104326592073288	1.2044274511460824	0.3830250272034825
3GZU_K	0.0034758180359526	1.4367139691258006	0.567200986436498
6NK5_B	0.006711125864116	1.1963497543043191	0.6129441624365481
6UDK_G	0.0023819165194957	1.4644568390106845	0.4865497076023399
5UJZ_C	0.0063190716414168	1.4514429768278958	0.3435517970401698
2HMI_A	0.0092406936488806	1.3253627045125678	0.4013230429988983
6HJN_A	0.004536555779717	1.439993798365892	0.5130952380952385
6OMA_J	0.0054579189217681	1.4422361891583575	0.4575688073394497
5JB1_A	0.0068266208223535	1.445221270174586	0.3506907545164726
6ZJM_E	0.0052390348645936	1.4098112454969798	0.5481120584652872
4UNY_C	0.0061014611132419	1.3941827049039492	0.5221556886227554
5DMQ_A	0.0092418592879984	1.267532367889718	0.4509132420091322
5HLF_C	0.0111964562711868	1.3409843658730929	0.1491862567811934
4B6E_A	0.0048298443924296	1.4625004300068107	0.3951701427003298
6NK7_F	0.0057990175740663	1.0262898801125813	0.665792922673657
5UJZ_A	0.0063160259432983	1.4514434953784672	0.3492569002123145
5KEQ_C	0.0038772682124801	1.4193769340024578	0.5927318295739346
6DJY_D	0.012722538610353	1.0705602821641984	0.1681985294117651
2PYJ_A	0.0058148043372712	1.4626166735370774	0.3281086729362592
3J9D_A	0.0090912967410786	1.409583126314987	0.2812500000000006
6CUF_d	0.0058164197426808	1.4620729407543238	0.3322851153039841
4I7F_A	0.0101886917316976	1.317729185259379	0.3463983050847463
3SHM_K	0.0077921628836333	1.428417861512775	0.3593582887700532
3FOH_A	0.0045672205287047	1.4622711393984202	0.4137931034482764
3FOH_D	0.0045653869202628	1.4622713107191694	0.4137931034482764
1HGG_C	0.0054675812403075	1.3932408387629325	0.5614250614250622
7BU8_A	0.00635516769258	1.3547365345334237	0.5556915544675642
4EP0_G	0.0023037122188314	1.232512291481222	0.731607629427794
2OPP_A	0.0091123843934931	1.328548686496617	0.4169453734671131
3SHM_R	0.0080965971780842	1.428412671312159	0.3364879074658256
6WV8_A	0.0080719128188145	1.4395307441141083	0.2864372469635636
3SHM_S	0.0081368288263897	1.4284111500196468	0.3322851153039841
3SHM_J	0.0077855652713499	1.4284182027828791	0.362272240085745
5UK2_C	0.0063229466220574	1.4518810273681615	0.3506907545164726
4EP0_H	0.0023442315915558	1.232569472303801	0.731607629427794
2WR0_A	0.0008152133224508	1.250745914791603	0.7410958904109592
6HJN_E	0.0045347448026035	1.43999302906704	0.5239808153477219
5XN2_A	0.0110503424049292	1.344906232643026	0.190074906367041
6IKA_A	0.0110088198352495	1.3475827818256023	0.1867413632119516
5UK0_E	0.0062478355708925	1.4504715126771432	0.3666666666666673
6DCQ_E	0.0022633039111371	1.4658213921295733	0.497055359246173
4WA1_E	0.0010483011854419	1.2419597679479697	0.7434842249657065
2WR4_A	0.0008527671096046	1.255786426168291	0.7410958904109592
5UK1_C	0.0065646609256563	1.4504162990302532	0.3492569002123145
6P18_C	0.0132710643126056	1.0369651003988969	0.1101494885916594
5W9J_L	0.0110526784932261	1.2092022968321765	0.3492569002123145
2WR3_C	0.0011224646060153	1.2502997238969724	0.7410958904109592
3SHM_M	0.0081245843161585	1.4284215703426049	0.3407172995780598
5UK2_A	0.0063235899952525	1.45188154679258	0.3564567769477058
4OJP_C	0.00727128351384	0.911802605224338	0.6253196930946292
5W9J_K	0.0110522375319393	1.2092021938644697	0.3506907545164726
2EX3_K	0.0073092669413937	1.4603459595426973	0.203598484848485
5IRE_A	0.0082243448071405	1.350619211200729	0.4592422502870266
2WR5_A	0.0020479771924286	1.2537075345298747	0.7339699863574358
3O8D_A	0.0049798185322534	1.4660637241428542	0.3875545851528392
3O8B_B	0.0051226329762667	1.4636230009594298	0.3875545851528392
5T96_E	0.00208577155799	1.4307162226748542	0.6211734693877558
6W09_F	0.0063748125883688	1.433258578775755	0.4542334096109843
3FOH_F	0.004570187701166	1.4622707049789774	0.4264870931537605
4MC5_B	0.0008126652334841	1.239911606747365	0.7482806052269606
1HGI_C	0.0055828712703934	1.393091710235115	0.5652709359605914
5JB1_E	0.0063523723365189	1.4384981108515813	0.4345372460496615
4RW4_A	0.0097513713405779	1.3051152068830338	0.4075304540420823
3FOH_C	0.0045688600172132	1.4622713989911538	0.4280898876404497
5VF3_A	0.0080660564339154	1.3770500713636815	0.4377828054298647
6IMN_A	0.0025553116936754	1.4879835084921913	0.3800217155266017
5V2S_A	0.0127758206224636	1.176263444962511	0.1636506687647521
3SHM_P	0.0081239861739984	1.4284177270842504	0.3506907545164726
5UK1_A	0.0065641013596926	1.4504162547903536	0.3593582887700532
2IC3_A	0.0121247650348563	1.3090449287276305	0.1218005295675197
2WR5_C	0.0021757389186965	1.2519661809921996	0.7363387978142084
2C9F_E	0.0072598648631265	1.4179363628558042	0.4426787741203188
4B74_A	0.0048882304001715	1.4643832435439692	0.4059734513274344
5VIY_D	0.0017083533819721	1.4699122603207972	0.5041420118343196
4PUO_C	0.0112598839238741	1.3201824448808883	0.2522167487684732
3MEG_A	0.0113344418478835	1.3132306128773965	0.2584158415841591
3V81_C	0.0114067614053204	1.3191941772856932	0.2363813229571991
5OA3_0	0.0097646716037628	1.2854255963435366	0.4280898876404497
2C9G_C	0.0033015383673002	1.404206620240795	0.6357786357786361
1HGJ_C	0.005066841861495	1.393397068332777	0.5927318295739346
4B6E_B	0.0045428155211395	1.4644073234668158	0.4296962879640047
6LAT_A	0.0031619598133721	1.4281909936145036	0.6129441624365481
3SHM_B	0.0077847568851091	1.428415138961377	0.3860414394765545
5T96_B	0.002412119216602	1.3909083075302953	0.665792922673657
5D3G_A	0.0099036960118851	1.339514315217292	0.3637339055793998
5UG0_A	0.0027803930986409	1.4399996795279195	0.5967336683417088
2WR2_B	0.0017073420679201	1.245583696745769	0.7458791208791213
5KEQ_B	0.0068799597194582	1.4188256580237697	0.4693641618497117
5VIY_E	0.0012909491734571	1.469977620646744	0.5167064439140818
4F5X_L	0.0037021402454361	1.4363491636281165	0.5867665418227226
3KZ4_L	0.0037021402454361	1.4363491636281165	0.5867665418227226
1FKO_A	0.0102771142135942	1.315680652086545	0.3696120689655173
2PZS_C	0.0074112030918348	1.4648882478603882	0.196798493408663
4PWD_C	0.0114545561583269	1.3202882338094903	0.2448579823702257
4EO2_B	0.002982585469398	1.2317456787077097	0.7363387978142084
3FOI_C	0.0045687450243704	1.4622712820178814	0.4443181818181825
6ODF_A	0.0047203674516738	1.2780075250815546	0.6879150066401067
4Q0B_C	0.0115492486413827	1.3206418428383206	0.2339805825242717
1HGH_C	0.0054982202679096	1.3932217186436258	0.5828144458281448
1RT1_A	0.0066388019000504	1.3251350372997	0.5967336683417088
5I8H_A	0.0049940901126317	1.4650348188345876	0.4106548279689239
2EX3_E	0.0076948714174167	1.4603812440612256	0.2013232514177694
4B76_B	0.004657285464911	1.464563749301286	0.4345372460496615
5WDU_Q	0.0042325227948593	1.4751479179485925	0.4075304540420823
2GV9_A	0.0126244302306026	1.2644452131823911	0.1565059144676983
2C9G_E	0.0031950812216762	1.4042067233688773	0.6463730569948185
4FWT_A	0.0135194023616819	1.2094753705969852	0.0338316286388664
6HJR_C	0.0057915026031445	1.4385373409589288	0.4865497076023399
4PQU_A	0.0092248677567147	1.355783300080693	0.396703296703297
3KZ4_C	0.0047036087112579	1.4370577632879304	0.5518925518925517
4F5X_C	0.0047036087112579	1.4370577632879304	0.5518925518925517
2PYL_A	0.0071031352409793	1.4585799733836793	0.2864372469635636
3FOI_F	0.0045662120450014	1.4622710835941617	0.4509132420091322
6F9B_D	0.0098374739775313	1.3177961634304185	0.40909090909091
6ZTY_I	0.0126072611965223	1.1653195673971792	0.2375851996105167
6WB0_A	0.0120481525937307	1.330328120683144	0.1277728482697424
4OJO_C	0.0086570884106437	0.9045156615393232	0.5808457711442787
4WSB_C	0.0124106565909082	1.2156552561687834	0.2387914230019496
2WR7_B	0.0065782614380207	1.255978819441809	0.6315789473684215
4B71_B	0.0040419757824894	1.4629219464136014	0.4779069767441866
5Z58_C	0.0109778132257775	1.3334326315726648	0.3009211873080868
6MCO_G	0.0036548095920336	1.4688967556070458	0.4727694090382393
6OE3_A	0.0124641769731814	1.3132811647426317	0.0985306828003456
3GZU_F	0.0042868547193641	1.4375800143303612	0.5710754017305324
5TJT_F	0.0069047371877388	1.4526590194508333	0.3449735449735447
6NK5_A	0.0057388148448552	1.204812632387415	0.6745718050065888
6ODF_E	0.004722046620742	1.278007601971169	0.692410119840214
5NGJ_B	0.0043703038212729	1.4898478913656772	0.2890466531440165
7BUA_B	0.0077268274953257	1.3553830318811817	0.5148986889153762
3SHM_A	0.0081248682708524	1.4284165167739715	0.3770314192849411
4MFB_A	0.0122517152377211	1.3196288640657048	0.1257750221434903
6CGV_G	0.0121446657096785	1.187882134816201	0.292980671414039
4B75_A	0.0054112384200558	1.462926256865808	0.402869757174394
1HYS_A	0.0090566833679938	1.337879164387506	0.4525714285714293
4A92_B	0.0057954702854731	1.4613399626926769	0.3860414394765545
6Z3Q_A	0.0074014140457234	1.4628453409997908	0.2485265225933206
1HGF_C	0.0058805283364336	1.3930049549600447	0.5769230769230778
1FLC_C	0.0015137130836172	1.410078687709861	0.6745718050065888
4OJL_A	0.008413344949289	0.897399836621497	0.6007556675062982
5W6P_A	0.0103546299032899	1.2821068308893289	0.4137931034482764
3KZ4_H	0.0033312218804935	1.436574552845869	0.6088607594936708
4F5X_H	0.0033312218804935	1.436574552845869	0.6088607594936708
6N1V_A	0.0059317416559068	1.4525784999439195	0.418526785714286
4UNZ_C	0.0061726132034697	1.3931439961814591	0.5633456334563356
1KLM_A	0.0105161176363076	1.3284044597057971	0.3593582887700532
3O8C_B	0.0051861107732369	1.463008912606257	0.4232922732362829
6HJN_C	0.004535459885095	1.4399940650188885	0.5595092024539878
5JB1_C	0.0064785525900865	1.4314467485449252	0.4865497076023399
2WRB_A	0.0023039068633184	1.282786218196624	0.7434842249657065
6CUE_C	0.0058500276557605	1.4593496455683324	0.3951701427003298
6N1V_C	0.0059279274485536	1.4525782568234429	0.4217002237136473
5IRE_E	0.0072161345591697	1.3505108386191598	0.5575980392156867
1EP4_A	0.0106790196733185	1.3209587798000058	0.3564567769477058
2QQP_E	0.0024781157301169	1.4897701771898593	0.3936403508771937
5UJZ_E	0.0063174499021749	1.4514431219312331	0.4059734513274344
5TJT_A	0.0055460132192943	1.4573962930519375	0.4232922732362829
6ORQ_I	0.0034149184912974	1.4539103801051425	0.5462287104622878
6JYT_A	0.0075219415369901	1.4361389870632688	0.4122222222222222
5VMJ_E	0.0046003077322078	1.4564785952297727	0.4830805134189031
3V4I_C	0.0115066604953167	1.3434973401864148	0.2232916265640041
1V0F_A	0.011509403526072	1.328005724918248	0.2671984047856428
3SHM_D	0.0081184356815254	1.4284177804850513	0.3921139101862001
3O8D_B	0.0051448500761465	1.46662455441407	0.418526785714286
5HRO_C	0.011556632069597	1.345937469236719	0.2070275403608739
5VMJ_C	0.0051454505860291	1.4542705318022524	0.4659746251441761
6WB2_A	0.0125376966340898	1.295064530933297	0.1856343283582091
6L31_C	0.0073304075470052	1.4339357081053477	0.4361581920903961
1SID_A	0.0083616953574615	1.4146855981249562	0.4059734513274344
3FOA_A	0.0045676958191792	1.4622711344773571	0.4710648148148155
3VUN_A	0.0044382828423685	1.4358519208700102	0.5847880299251869
5D9Q_J	0.0059591349959496	1.4779773070633953	0.3035897435897436
6T0V_C	0.0123007156104025	1.2781225209523053	0.2473012757605495
6MN7_D	0.0047458273024425	1.4714983880718036	0.4280898876404497
5KEP_B	0.0072743586558445	1.4187095428247818	0.4779069767441866
6WAZ_A	0.0111742226769854	1.3235678194957852	0.3225806451612905
3SHM_Q	0.0078028066413956	1.4284213058054076	0.4232922732362829
6KDO_A	0.0120445270705799	1.3435897370357854	0.1409335727109513
6LGW_F	0.0055093604312838	1.3389905964350357	0.6463730569948185
5ACO_C	0.0047425392525445	1.4714997496650208	0.4313063063063065
6ASW_A	0.0101151516736911	1.3358947169931674	0.3982398239823985
5FYJ_G	0.0085519584215719	1.4464017174620791	0.2710000000000006
6IIJ_A	0.0020197054471893	1.456771503397301	0.5749690210656753
6P65_E	0.0087569122108715	1.3892435803548486	0.4201117318435756
5L35_E	0.0031816228958218	1.4643378340893662	0.5276442307692308
6ZML_F	0.0084315368744139	1.3955126389536463	0.439411098527747
6CH8_G	0.0058657516861725	1.467580795457311	0.3800217155266017
2WR7_C	0.0043841739189236	1.294119486211594	0.7083333333333341
6VLK_A	0.0139929491719065	0.8800003569349368	0.1845293569431503
7BUA_C	0.0077250512558951	1.3553833647796214	0.5368802902055627
6ZTZ_M	0.0134026264559857	1.16314526226155	0.1979264844486339
5W9M_F	0.0119633737258948	1.2095424401802504	0.3336831059811129
3GZU_H	0.0034740816078669	1.436713903507104	0.6170483460559799
4O4G_A	0.0102197005151461	1.300479096919965	0.432919954904172
3VNU_A	0.0140687431054846	1.2051647231131286	0.0094413847364278
3DLK_A	0.0098256822429159	1.3264825742628634	0.4361581920903961
2IJD_2	0.010040669343976	1.395875125983949	0.317098445595855
1CD3_F	0.0037203819957067	1.4721713063551145	0.4830805134189031
4OJO_A	0.0069717100170585	0.8976707029430515	0.6723684210526315
6LKX_B	0.003578977661243	1.4604712002431666	0.53132530120482
4A92_A	0.0059589768075635	1.4613468612866531	0.4013230429988983
1V0E_E	0.0117233316169812	1.3293312515661233	0.2646766169154229
6ORQ_G	0.0040319156514375	1.453861171073136	0.5387409200968531
2PY5_B	0.0070966814136669	1.4654357949972687	0.3049281314168381
6AN2_A	0.0101961183194352	1.3385443934852006	0.3951701427003298
6BSP_E	0.0049871291021198	1.4167830150911258	0.6047979797979799
5W6P_D	0.0106743074248311	1.27960103050907	0.4169453734671131
5JSE_C	0.0133036228405655	0.9946267347914955	0.272272272272273
6P4J_A	0.0062295810879306	1.430975314462425	0.5221556886227554
4IG0_A	0.0101970502753354	1.2994029666812985	0.4410430839002268
6OUT_B	0.0076009523606407	1.4521955925430494	0.3364879074658256
6OTF_C	0.0081934813054594	1.4223372077226109	0.4232922732362829
6OMA_D	0.0070595179495842	1.444065329391682	0.4264870931537605
5CYM_A	0.0128601809981466	1.3044063869404834	0.1660550458715599
4EO2_C	0.0023459049281121	1.2311215682949828	0.7652777777777777
5UK1_E	0.006563700537729	1.4504162957333202	0.4217002237136473
6OMC_D	0.0070539022876218	1.4440647203851642	0.4280898876404497
3KLE_I	0.0109438874226929	1.33652041417988	0.3478260869565217
3SHM_I	0.0078055674612882	1.428419628817442	0.439411098527747
6AVT_A	0.0101299651687739	1.338954437023015	0.4059734513274344
5H0S_C	0.0144589071550315	1.097129410871585	0.0308191403081916
1CU1_A	0.0042313354528709	1.4625953080525242	0.507710557532622
5M3J_C	0.0127226039013979	1.2536282228140556	0.2596630327056499
4B74_B	0.004718346024999	1.4656900016848642	0.4727694090382393
5VMJ_A	0.0049774545972848	1.456480291707512	0.4900351699882768
7CN2_B	0.0074382964860779	1.4066919803360194	0.507710557532622
4B76_A	0.0064015586330528	1.4628215154524833	0.3815217391304357
3VUN_C	0.0052761697764971	1.4358991102320346	0.5652709359605914
1X9T_A	0.0072602104312341	1.4179372658322589	0.5023640661938542
5FB5_B	0.0059776710986904	1.2267035383630411	0.6856763925729443
6UM5_E	0.004205417193751	1.455822386429019	0.5331724969843186
7K25_B	0.0075149645163766	1.4219150625378782	0.4848130841121501
4OJP_B	0.0072649781041063	0.9064598431042228	0.6701708278580814
2Y26_P	0.0045943161023986	1.4719549885344905	0.4575688073394497
6BT3_K	0.0051161462364846	1.4165839820061337	0.6088607594936708
6P65_A	0.0087595683756671	1.389243697457766	0.4426787741203188
6DFH_D	0.0017126937310066	1.4785796528902937	0.5221556886227554
2R5J_N	0.0037713225312996	1.474547794851628	0.4865497076023399
5VJ6_F	0.0023795091218783	1.477565387203821	0.5148986889153762
6JDR_A	0.0084862541991437	1.374356245820239	0.4779069767441866
3J1Q_A	0.0096632875945482	1.422803207843237	0.3184647302904566
5UK2_E	0.0063243642137743	1.4518811534176996	0.439411098527747
2WR3_A	0.0013822004609666	1.2545007444273517	0.7751396648044695
5VN8_G	0.0047041913908401	1.4680548965428846	0.4727694090382393
6IMN_B	0.0041669251344905	1.4876561546417706	0.3951701427003298
6CUF_C	0.0058144514218752	1.4620725992730248	0.4296962879640047
1G5G_D	0.0073697620224854	1.337927459614049	0.5947302383939774
6ESC_A	0.0150033758309559	0.8732227248522698	0.0644891122278055
6OTF_B	0.0082894965939302	1.4303945605549842	0.4075304540420823
6GSI_B	0.0113772455791552	1.4100714090355733	0.0994809688581312
6CUF_2	0.0058142960880421	1.4620722209352712	0.4313063063063065
5MV6_C	0.0090676756548225	1.3167466424683962	0.5148986889153762
5NEM_B	0.0050922378637001	1.299251465645078	0.699197860962568
6FHH_C	0.0126920698919572	1.2171631343440303	0.3022540983606565
6ORQ_B	0.0040347261943948	1.453812495158347	0.5556915544675642
1V0E_B	0.0118701838572722	1.3292058705314806	0.283838383838384
6V8X_I	0.0031653943272002	1.463508443514296	0.5537897310513455
6AMO_C	0.0120354564046199	1.3429676842107592	0.2209414024975993
1G5G_A	0.0076308344777716	1.3373994714424031	0.5867665418227226
4EP0_I	0.0023359280263759	1.232583778525613	0.7726638772663885
4WA1_C	0.0010489042836716	1.241975675920251	0.7826086956521743
2R5J_I	0.0061100311908005	1.4747474277086583	0.352127659574468
2B6A_A	0.0131463375896001	1.3006006469667852	0.1757631822386682
5VN8_D	0.0046995014408697	1.4680552557793705	0.4779069767441866
5D3G_C	0.0123623500003083	1.3406709676329174	0.1801299907149491
6P65_B	0.008760649613464	1.3892437917761695	0.4509132420091322
6JCQ_A	0.0085795493544919	1.432842743165886	0.3830250272034825
5WDU_F	0.0042574579239465	1.4752651774421746	0.4676674364896078
4ZPY_A	0.0107965966147093	1.4264144319186811	0.1450450450450453
6HJR_A	0.0047182810546323	1.438860809225375	0.5887500000000006
2C9G_A	0.0031956102997783	1.4041924922551376	0.6812169312169323
4EO2_E	0.002528582959228	1.2312000626845296	0.7726638772663885
2YEW_I	0.0070519744645323	1.043347004432978	0.6745718050065888
5W6P_E	0.0112507257573857	1.2815298933702532	0.3951701427003298
2OPS_A	0.0109242340313063	1.3147638890023543	0.3951701427003298
4EP0_L	0.0023226870912713	1.23249571853105	0.7751396648044695
6MYM_A	0.0030971866262188	1.242707159956043	0.7628294036061025
3LAN_A	0.0118190369603465	1.315544593011566	0.3184647302904566
3MUU_B	0.0102857314374001	1.2664363880517262	0.4761904761904769
6DJY_C	0.0135210453865355	1.0563921604004212	0.276104417670683
2WR4_B	0.000869380258985	1.2572537540039337	0.7826086956521743
3FOI_D	0.0045676659488383	1.4622712945792715	0.507710557532622
5HLF_A	0.011337468605324	1.3399669653221853	0.3267223382045934
6ASW_C	0.011998138542585	1.339093021565245	0.2571711177052422
4UXE_B	0.0116663445878706	1.037827992418107	0.4264870931537605
3J6R_E	0.0102960002994273	1.4217847075102177	0.2684630738522957
5J7O_F	0.0123479247573903	1.2827834871203765	0.3062692702980476
5J2N_A	0.0124282153785359	1.343122426446995	0.1768518518518524
3KLF_M	0.0102767229843254	1.342221839922505	0.4106548279689239
3FOI_A	0.004568041488436	1.462271129967789	0.5095011876484565
6MXU_A	0.0021563438542795	1.2493882134408207	0.7751396648044695
2R5H_M	0.0049446714181021	1.4750373819899305	0.439411098527747
1G5G_C	0.0084346789257453	1.3395771566807144	0.5462287104622878
6P4K_A	0.0076398252780145	1.431019627492126	0.4710648148148155
6EVJ_C	0.0119587185186201	1.279825200189263	0.3478260869565217
6AMO_A	0.0102816132916282	1.3396019770701684	0.4201117318435756
6AN8_A	0.0105574058192357	1.3402022891392853	0.3997797356828203
6ULC_E	0.0064355308865617	1.4650212837058427	0.3951701427003298
6ORN_G	0.0050807361727378	1.4531363662727828	0.5203349282296652
6OUU_D	0.0051991754875338	1.2783631100145936	0.7106325706594889
6NM6_G	0.0048549590840574	1.4804845867144236	0.4217002237136473
6HJP_A	0.0063981246897227	1.4367431729747688	0.5276442307692308
4EP0_J	0.0031765624730803	1.2323988535895625	0.767732962447844
2Y26_A	0.0059061170690418	1.4720581673473647	0.3982398239823985
1V0E_D	0.0119402892018831	1.326884305057428	0.3049281314168381
2R5H_G	0.0055516418058717	1.4750808926148364	0.4044198895027633
6V6W_C	0.0022599614365945	1.4752414136621657	0.5481120584652872
1LP3_A	0.0105444549013588	1.4294694988599008	0.2127862595419851
6ANQ_A	0.0103171751880607	1.3391337050934822	0.4232922732362829
1RTD_A	0.013044217059655	1.3448711894121264	0.0771186440677971
3S6Y_C	0.0110564544788347	1.2836220560973848	0.4248878923766814
3IZO_C	0.0077979779454409	1.3807149983313065	0.5424757281553396
6UM5_I	0.0042080307942184	1.4558219906569407	0.5556915544675642
3LP2_A	0.0122786667411112	1.3151348711677031	0.2877406281661598
6NK5_D	0.0086610479114927	1.2004663203668748	0.6007556675062982
6IB1_D	0.0099826221107226	1.4051500693892447	0.3535676251331205
5FUU_C	0.0032549653003583	1.4695674385775863	0.5500000000000009
6W16_F	0.0024974824455449	1.4473028288200274	0.6315789473684215
5ZKX_C	0.0096679538695613	1.2011490901644593	0.5518925518925517
1C8E_A	0.0112090913263421	1.4212090975143583	0.1512681159420295
5ACO_D	0.0047432878264297	1.471499375639292	0.4813519813519815
3FOI_E	0.004566604284541	1.4622711915602702	0.5221556886227554
2GV9_B	0.014009372137612	1.2583853369701714	0.1267730496453907
1JLA_A	0.0116740383429333	1.3070860457671138	0.3593582887700532
2PYJ_B	0.0086811874964852	1.4587130781474706	0.2221153846153847
5I2M_C	0.0107517548690013	1.307356667295996	0.4361581920903961
2EX3_I	0.0084486579403627	1.4594936237795233	0.2571711177052422
3JBA_E	0.010299157356552	1.4217844522508374	0.2956167176350672
4B75_B	0.0050255572347103	1.4645790138374593	0.4935370152761456
3FOI_B	0.0045678737985871	1.4622711459757278	0.5239808153477219
5C56_A	0.0123806053697954	1.030710467788959	0.3921139101862001
6IUK_C	0.0079973853633419	1.434840384398437	0.4509132420091322
4R5P_A	0.0113422453820988	1.3392951758056804	0.3506907545164726
6QCW_C	0.0135709309516693	1.2685169811657793	0.2197696737044148
5W9H_r	0.0125235984653114	1.203731545791406	0.3535676251331205
6DCQ_C	0.0033579565465633	1.4636155289808643	0.5710754017305324
1V0F_C	0.0127927994381139	1.3288473360636464	0.2268339768339773
5KEP_C	0.0058934438838608	1.4198943772140236	0.5967336683417088
6HJP_C	0.0063985156959036	1.4367442132270898	0.5406060606060612
1EJ6_C	0.0135272928532523	1.1479555053511672	0.292980671414039
6ZML_C	0.0036177804248741	1.4597459071895935	0.5730198019801989
5VN8_E	0.0047033675562129	1.4680553596212138	0.5041420118343196
6TIT_A	0.0054509513716478	1.492316958323411	0.2634194831013916
5HP1_C	0.0127783767465135	1.3454502760249232	0.1660550458715599
2R5J_O	0.004833479884529	1.4745548904745331	0.4693641618497117
6IMK_A	0.0034214250348591	1.4931435379770588	0.3936403508771937
3FOA_C	0.0048687445685221	1.4624984422376384	0.5148986889153762
4F5X_E	0.0029898330568863	1.4361365839512183	0.6636125654450262
5GZN_A	0.0082138300786289	1.3373231885970591	0.5788819875776396
3KZ4_E	0.0029898330568863	1.4361365839512183	0.6636125654450262
5W1X_L	0.006331198006141	1.4709228494779796	0.396703296703297
1V0E_A	0.0121652894358154	1.3281664463274467	0.3049281314168381
6NNF_G	0.0041557994164176	1.479130702855082	0.4865497076023399
5D9Q_G	0.0060055889780255	1.477860634032071	0.3800217155266017
5JSE_B	0.0141339406412435	0.994559547407806	0.2671984047856428
3J6R_A	0.0101621649028372	1.4265888648395295	0.30761316872428
7K25_C	0.0045422076625456	1.467776225955829	0.5167064439140818
2R5J_F	0.0050111494055623	1.474632669953577	0.4626006904487918
3GZU_I	0.004281839234457	1.4375799171559065	0.6274007682458387
6AVM_A	0.0109611166169797	1.33742861564818	0.3997797356828203
6N08_C	0.001519883414948	1.232336368834114	0.7977369165487989
6V8X_E	0.003165313781319	1.4635086333016698	0.5828144458281448
6V8X_A	0.0031649783426871	1.4635087035413026	0.5828144458281448
6RID_B	0.0150902946950117	1.1750786907204491	0.0375510204081637
5W6P_F	0.0113558301310166	1.2742322526589165	0.4280898876404497
5W9N_H	0.0145822847842047	1.127254149410741	0.16712580348944
2WR1_A	0.0015409700420841	1.2486075289812908	0.7951977401129948
5ACO_A	0.0047429524445523	1.4714995539696134	0.4988207547169814
1CU1_B	0.0051401650768143	1.4626873214854303	0.507710557532622
6U2V_A	0.0106762643856933	1.414083715005098	0.3035897435897436
5W9H_q	0.0143599373569644	1.21070135876515	0.1649862511457382
1SGK_A	0.0086647592937209	1.4185458738526848	0.4542334096109843
5HP1_A	0.0114181244933401	1.3441550287667048	0.3506907545164726
1G5G_E	0.0060596750107569	1.338050594714823	0.6701708278580814
3JBA_A	0.0101623958492901	1.4265891890886826	0.3184647302904566
2R5H_H	0.0051231066134755	1.4751962499902826	0.4609195402298849
5T96_C	0.0019349747495848	1.4214616413919454	0.7060402684563758
6MN7_A	0.0047454274484674	1.471498944307105	0.5023640661938542
6CDI_d	0.0079741558665321	1.465590716751166	0.3184647302904566
4DG1_A	0.0100278804693449	1.324563093559627	0.4917840375586861
6CUE_c	0.0061297610438788	1.4593471893177097	0.4659746251441761
3KIE_P	0.0110994309951449	1.4240319474175078	0.2174329501915715
1V0F_F	0.0118909899470586	1.327990930738583	0.3463983050847463
4JNT_B	0.0122702538971666	1.1824839489092385	0.3951701427003298
6F9B_V	0.0083128045533887	1.3196868523777605	0.5947302383939774
6HAK_C	0.0129384691423075	1.3354064639059762	0.23278370514064
1SIE_B	0.0072375824117249	1.4248102472069364	0.5387409200968531
3JBA_C	0.0110972059433483	1.4186296999241597	0.2460784313725494
5Y2L_A	0.0046664856755309	1.444770584561488	0.6027742749054232
6EVJ_F	0.0128170006584652	1.2787541706466248	0.3239583333333333
6CDI_C	0.0079766470524608	1.4655904610646	0.3212058212058215
2GH8_C	0.0093011664123435	1.3912053760887777	0.4575688073394497
2Y26_T	0.0068591028565003	1.471687997249417	0.3740540540540547
6CHB_F	0.0034016096583311	1.466606754033076	0.5769230769230778
5WRG_A	0.0143913865721207	1.0530669772818353	0.2448579823702257
6OMA_G	0.0092376872385284	1.4430005908417929	0.3322851153039841
5C7K_C	0.0052558434796994	1.4725470246146384	0.4710648148148155
4UBD_Q	0.0052819203724608	1.4350089530442631	0.6088607594936708
1N7V_A	0.0078564238264179	1.235681545322331	0.6527958387516266
4RW8_A	0.0139216456510477	1.316319918694452	0.1247787610619475
3MUU_A	0.0108871566997313	1.2671597963598642	0.4796274738067529
6UDK_K	0.0042017487387739	1.4642803750920788	0.5595092024539878
6OMC_G	0.0092356617176018	1.4430004432338557	0.3364879074658256
2R5J_K	0.006526143357242	1.4747218441505086	0.3830250272034825
6VYV_B	0.0073113706998234	1.3233282164059437	0.6399999999999999
1FK9_A	0.0115984826170178	1.3312467179582956	0.3725701943844492
5TER_A	0.0111614074086965	1.3059088037432598	0.4361581920903961
5JSA_C	0.005291188496309	1.4789923354586998	0.439411098527747
1SVA_3	0.0032324442192504	1.4753450955445542	0.5518925518925517
5W9O_J	0.0114447852952282	1.1255401328828087	0.4744779582366596
4HG4_F	0.0037380331675767	1.441079243702111	0.6463730569948185
2WR5_B	0.0027463983805869	1.2556464577258466	0.7876230661040795
6L31_E	0.0081971261513276	1.4384183954968166	0.4426787741203188
5VF3_J	0.0097299623776265	1.3750541819638409	0.4492588369441279
2WR2_C	0.0008413871380339	1.255551765779355	0.805397727272728
6IAW_A	0.0097206301216859	1.4059566600094475	0.4122222222222222
2WR0_C	0.0009013696547974	1.2557466693639587	0.805397727272728
6ZTZ_L	0.0132870035541262	1.1674501587407833	0.3449735449735447
1TKZ_A	0.0125508926830803	1.334198470767093	0.2916666666666672
5IZ7_B	0.0106512672948686	1.3581133895947195	0.40909090909091
3GZU_M	0.0043730677174613	1.437590775826019	0.6378865979381443
4UO3_C	0.0073185161920719	1.4339649721201964	0.5221556886227554
6AVT_C	0.0125950417081834	1.3412813320940518	0.2659362549800801
1DDT_A	0.0088015991489043	1.4168035045834482	0.4642857142857139
2R5K_C	0.0069804355089413	1.4727509457404544	0.3681377825618952
2R5J_E	0.0056999654123492	1.4746707195467534	0.4426787741203188
3LAK_A	0.0123077109683514	1.316313919654019	0.3378947368421052
1M1C_B	0.0075693154066638	1.446883074990567	0.45589919816724
5WL0_A	0.007122180801552	1.411609202978797	0.5769230769230778
1GFF_1	0.0033398900855238	1.482367134609055	0.5276442307692308
5JSE_A	0.0133817892551389	0.9943182356435546	0.3710895361380804
5U68_A	0.0108946658085905	1.4081058603965968	0.3212058212058215
1V0F_E	0.013300734447109	1.328327452650013	0.2315891472868219
3FOA_D	0.0047542481254375	1.4636644391758054	0.5443499392466589
6AVM_C	0.0126374243997573	1.340365450656434	0.272272272272273
3T19_A	0.0122839548883852	1.3162985034785502	0.3449735449735447
2G8G_A	0.0104328451513583	1.432471376685805	0.2982635342185906
6WEX_E	0.0053639174004594	1.439448945640241	0.6007556675062982
3KIE_E	0.0110997460374503	1.424031979118193	0.2522167487684732
5FPY_A	0.0063304270567641	1.462594305855158	0.4626006904487918
5W9K_K	0.0123734132978621	1.2108216190745256	0.3982398239823985
1V0E_F	0.0119975812355442	1.328597893900853	0.3550106609808106
6DFG_C	0.0056499880244202	1.4713922025369897	0.4693641618497117
6QPF_I	0.0149670801461708	1.272981324408933	0.0504132231404965
6GG0_2	0.0070811026941723	1.4246443434637095	0.5633456334563356
5NXF_C	0.004684951860321	1.493277758571453	0.362272240085745
5FPT_B	0.0062962511928426	1.463523162859953	0.4659746251441761
5JS9_C	0.0047287066722455	1.479040972182295	0.4882903981264634
3V4I_A	0.0121923398932712	1.342587274799884	0.3198338525441329
6RIE_B	0.0155577873937419	1.170724701420185	0.058284762697752
6IK9_A	0.0130298676929135	1.3505292604580452	0.2116301239275504
6ANQ_C	0.0127333084384806	1.3428737843928564	0.2684630738522957
6IHB_A	0.0095737139209155	1.4327707902055549	0.3800217155266017
6NIJ_C	0.0031362328774054	1.4705478549202573	0.5867665418227226
2R5I_H	0.0054076965447613	1.4724785501361273	0.4830805134189031
5HRO_A	0.011940872982745	1.344049754720564	0.3393045310853528
5DF0_A	0.0036848173049848	1.4636693858718828	0.5907384230287864
5NFY_D	0.0080558058110221	1.3888356299092168	0.5614250614250622
6RFL_B	0.0157308856411859	1.1834846827405427	0.0151757188498404
5VMG_E	0.0045206334625546	1.456973269257979	0.5788819875776396
4AVZ_A	0.0096099540616407	1.3623309555635474	0.4900351699882768
3O8B_A	0.0056008200726429	1.4626683786348371	0.5095011876484565
6N9V_E	0.0122132062753395	1.2262719191887477	0.4169453734671131
1SIE_C	0.005049218160722	1.4701400246815226	0.5167064439140818
2Y26_L	0.0062024623404814	1.4716862561124011	0.4443181818181825
3LAL_A	0.0129972379127042	1.317431497478933	0.3062692702980476
6EVK_C	0.0143063955572074	1.2122020581669115	0.2534516765286003
5FYL_G	0.0083323417846866	1.4704824385740278	0.2903553299492387
5FB5_A	0.0036187271120334	1.2320048776453394	0.7876230661040795
5FPY_B	0.0064475480329196	1.4643397417963466	0.4626006904487918
3WOD_D	0.0164113277127702	0.8570451210920698	0.0723839496459473
5W9N_I	0.0132518322339693	1.210210221745271	0.3564567769477058
3KIE_H	0.0110949283325409	1.4240306505960054	0.2799597180261832
2C9G_B	0.0031999731598335	1.404209018896017	0.7175675675675683
6QPF_F	0.0145282327202427	1.2749799296186066	0.1757631822386682
6BHJ_C	0.0136497377969162	1.3388813550432046	0.1823255813953492
5JSD_B	0.0151126866608323	0.9990321573808092	0.2400000000000008
6HAK_A	0.0135812713214569	1.336221159420154	0.2116301239275504
4D6W_A	0.005202770722764	1.3273865522256412	0.7222222222222225
3MUU_C	0.0118672043243127	1.2699234208044243	0.4345372460496615
4G1Q_A	0.0142630571120245	1.3001018484414528	0.1845293569431503
6X4B_A	0.0141585715794433	1.3223256931848204	0.141958670260557
3J1S_A	0.0105438458829732	1.429469615389992	0.3225806451612905
6OU9_B	0.0090519751611318	1.444098914128206	0.378524945770065
5DF0_B	0.0034443821776706	1.4634507333102142	0.6047979797979799
3GZU_E	0.0034741650882268	1.436714556613483	0.6789960369881118
2R5I_A	0.0046114769713301	1.472633641220472	0.5331724969843186
6AN2_C	0.013216134147978	1.3419887975851044	0.2424242424242431
2YEW_C	0.0059099591503869	1.042575744724537	0.7482806052269606
6CDI_2	0.0079797144745709	1.4655905540406065	0.3608137044967878
3KIE_Q	0.011097291744441	1.424030882463227	0.2890466531440165
5FDL_A	0.0128274634751231	1.3167763294412271	0.3294979079497915
2HYE_A	0.0152875952458421	1.27945009510974	0.0367047308319736
3J0C_J	0.0095029590028309	1.1909812372351798	0.6047979797979799
6CK9_G	0.0064929630399272	1.48122407238638	0.3860414394765545
4KKO_A	0.0123537154850026	1.3010767666947374	0.3800217155266017
5U7M_G	0.0069710491345084	1.4749957811001244	0.3860414394765545
5FPS_A	0.0065714530791255	1.4636370744494132	0.4659746251441761
3KIE_J	0.0110930297984529	1.4240308637412564	0.2956167176350672
3MUU_F	0.0118864540573433	1.2667186084091353	0.439411098527747
5GZN_B	0.0090306501468635	1.3375636260503128	0.5730198019801989
6O9E_A	0.0121155294111987	1.3421026835171683	0.3492569002123145
5JS4_B	0.0144928189358871	1.0027306386550123	0.3130165289256206
1C0U_A	0.0118070317866605	1.330487320250965	0.3951701427003298
1VRT_A	0.0116037627439369	1.3244380923834052	0.418526785714286
4YY7_A	0.00373188513063	1.44692294177589	0.6485084306095987
3J26_L	0.0063625727659836	1.4760883607731288	0.4248878923766814
1OHF_A	0.0033310839970967	1.4691955433507449	0.59874213836478
3KLG_A	0.0140853738913079	1.3415748990246166	0.1042571676802779
6V6W_G	0.0022794840390962	1.4750715047764005	0.6007556675062982
3GVL_A	0.0118646216875744	1.3235779634411482	0.3997797356828203
4ID5_A	0.010958249501092	1.300701960049887	0.4917840375586861
6ULC_C	0.0060801324746332	1.466573169227741	0.4882903981264634
2C6S_L	0.0046053366830144	1.416019846203211	0.6834437086092717
3J7G_B	0.0074668017243884	1.472923506710261	0.3710895361380804
2RF2_A	0.0076810807712649	1.3099458360292926	0.6592689295039171
6NK5_G	0.0031337715591465	1.0215252492528797	0.8209169054441265
5Z7D_C	0.0074220798696919	1.4094365526476291	0.5887500000000006
6Z3P_A	0.0092173728309815	1.4625013982710493	0.2596630327056499
5NXF_A	0.0044587438635219	1.493083966694985	0.4059734513274344
7CN2_A	0.0106462536055017	1.4153512016004302	0.3651987110633727
6MUG_G	0.0030275034907105	1.486137476946903	0.5462287104622878
4B3Q_A	0.0125269631780447	1.299729850457618	0.3800217155266017
1SID_E	0.0051437758792218	1.4257763989837489	0.6549479166666667
5I42_C	0.0133996476193012	1.3424138834533093	0.2412109375000002
4XON_A	0.0103766650314132	1.359226273190469	0.4642857142857139
1MQM_D	0.0047877741398683	1.4430288041515926	0.6315789473684215
6L31_B	0.009041410896588	1.4258013720688236	0.4609195402298849
1C8D_A	0.012389152415458	1.419023098541473	0.1198237885462563
2HND_A	0.0131672531574639	1.3316269064762218	0.2995910020449905
1SVA_5	0.004077132818139	1.432506976079384	0.6812169312169323
4ZYP_C	0.0084587121707746	1.3976725508899035	0.5481120584652872
6UIR_A	0.0135464634742299	1.3528436931692065	0.190074906367041
2R5J_A	0.0078784526940417	1.4746544123529557	0.3378947368421052
5WRG_C	0.0143938396621482	1.0530689451816566	0.3198338525441329
6D83_M	0.0064409691757291	1.4740519809252306	0.439411098527747
2R5I_M	0.0055753891663282	1.4723958128167665	0.4988207547169814
5JSD_C	0.01509688958567	0.9993136371333688	0.2735470941883766
6ORN_R	0.0050099550830258	1.4531143586131343	0.5907384230287864
1V0E_C	0.0134389032566286	1.3302864178169798	0.2786720321931588
5KEP_D	0.0090540170017887	1.4154514085313437	0.4865497076023399
3KIE_T	0.0110962776377668	1.4240305232917607	0.3143743536711483
4UXE_A	0.0137569332533448	1.0379906978844562	0.3770314192849411
5XRT_E	0.0031026568560256	1.4370134468421805	0.6946666666666672
6VKD_F	0.0060206028890289	1.4235747792811897	0.6315789473684215
4UXF_A	0.0136324141870762	1.0390266621724185	0.3890710382513669
5W6P_B	0.0119364580484595	1.2828913618334583	0.4426787741203188
6OU9_C	0.0091380551830133	1.4412412025967636	0.4106548279689239
4EO2_A	0.00166398307592	1.231779550122739	0.8261494252873562
3KLG_E	0.0125607831284586	1.3384158326339608	0.3435517970401698
4H4O_A	0.0147588155258282	1.3137161548506509	0.1247787610619475
5WDU_G	0.0045537602803183	1.4753355177659184	0.5443499392466589
4UBD_A	0.0044273017696166	1.434861925304761	0.6701708278580814
6DFH_A	0.0017142196421062	1.478579496905168	0.6047979797979799
2Y26_I	0.0067654940706415	1.4722414217891562	0.4361581920903961
6F9C_F	0.009171398288745	1.3277103386744642	0.5867665418227226
5W9P_A	0.0099396266280196	1.400917918029877	0.4542334096109843
5NFY_B	0.0068843694318133	1.3868449911763765	0.6357786357786361
5I3U_A	0.0122519609061255	1.345982104413928	0.3492569002123145
3GW6_B	0.0020765863832926	1.4455619751267434	0.692410119840214
6QNW_C	0.0146269328390304	1.276339880277464	0.228019323671498
5TXM_C	0.013549806637173	1.341111046950382	0.2522167487684732
6QNW_I	0.0155091258348346	1.278172482956372	0.0844709897610926
5WRG_B	0.0143944601312649	1.0530681432129576	0.3322851153039841
6W2U_C	0.0085075448805588	1.311168773726146	0.6294871794871795
5W9M_E	0.0158686396708092	1.1257151661042366	0.1565059144676983
4LSN_A	0.0148380947491556	1.319916470124191	0.0994809688581312
6UDK_R	0.0022063786384613	1.4646214640030588	0.6421188630490955
4YY1_A	0.003698928491505	1.4485589401756638	0.6549479166666667
3DMJ_A	0.0126473466568858	1.332690250188134	0.3535676251331205
6UDA_I	0.0069050326406174	1.461161272866799	0.4761904761904769
3LZF_A	0.0037957212383603	1.4554134208580605	0.6294871794871795
6ODF_B	0.0053442641360386	1.070783251762584	0.7751396648044695
2C6S_O	0.0046503465760768	1.4159730666710053	0.692410119840214
5FPT_A	0.0070860875500493	1.4615906661518234	0.4659746251441761
5W9P_I	0.0099389001132653	1.4009175839005452	0.4609195402298849
2R5J_H	0.0064768995092817	1.4744265586147585	0.4509132420091322
6NK7_C	0.0065672054132543	1.2013193779752005	0.731607629427794
6HJP_E	0.0064034103452805	1.4367394914627554	0.6007556675062982
3IYW_B	0.0086753731035666	1.329912035841365	0.6129441624365481
6KDN_C	0.0122427339933951	1.3498909488372026	0.352127659574468
5FPS_B	0.0068229188633855	1.4646776999650497	0.4727694090382393
6ODF_G	0.0050228131262369	1.2780088690964626	0.7628294036061025
3KIE_B	0.0110965582056064	1.4240319528702174	0.3281086729362592
6MTN_G	0.005710678367704	1.481252529834748	0.4659746251441761
6UM5_A	0.0042068030418885	1.455827463838546	0.6211734693877558
5T9Y_C	0.0018174592946577	1.4565717587306324	0.665792922673657
6MWX_E	0.0080283525950243	1.3381919337545698	0.6378865979381443
3GVK_B	0.0134111967766844	1.3288537079673974	0.3103092783505154
3NBP_A	0.0138380737028353	1.3119152767609743	0.2916666666666672
2Y26_J	0.0070566869497696	1.4721351155018236	0.4313063063063065
2R5J_C	0.0060474242663604	1.4746324247968996	0.4796274738067529
2R5H_F	0.0069537542990448	1.4750719489347617	0.4217002237136473
3KIE_K	0.0110986671118343	1.4240315831569446	0.3350840336134462
6QPG_F	0.0146601711756532	1.2832674360368492	0.2387914230019496
2Y26_E	0.0071136255803731	1.4722100575699797	0.4280898876404497
3KIE_D	0.0111024101850573	1.4240312309060583	0.3350840336134462
6P4J_B	0.0096429738826419	1.4317797022100411	0.4296962879640047
6W52_B	0.0079754181434176	1.4229977734957082	0.5652709359605914
4B3P_A	0.0135624204829936	1.3106914386298654	0.3253388946819602
6OU9_A	0.006865079365436	1.4545919537006229	0.5095011876484565
6OMA_C	0.0091766536035928	1.4422534533090086	0.4232922732362829
6MWV_E	0.0080277424383279	1.3381918383708626	0.6421188630490955
6MUI_E	0.0080277424383279	1.3381918383708626	0.6421188630490955
6MW9_E	0.0080277424383279	1.3381918383708626	0.6421188630490955
6MWC_E	0.0080277424383279	1.3381918383708626	0.6421188630490955
6DFH_C	0.0017122009224558	1.478579747361661	0.614993646759848
2Y26_K	0.0077729500838181	1.47159665754465	0.3905908096280095
3KIE_A	0.0110914451492993	1.424031602646695	0.3393045310853528
5FMZ_C	0.0143179352334427	1.2765118911524638	0.2864372469635636
6IUK_B	0.0101969508654908	1.438247169401355	0.3608137044967878
6P4J_C	0.0100446245539649	1.4239731233002288	0.4248878923766814
4JUG_G	0.0048793173630492	1.452569660974958	0.6129441624365481
6QNW_F	0.015094881317931	1.2824479704560892	0.193427230046949
6OMC_C	0.0091700207332705	1.4422532515427942	0.4264870931537605
5W1X_G	0.0054244224391597	1.4714790169397396	0.5350241545893724
1V0F_B	0.0140193502325737	1.3281668473756971	0.2534516765286003
6NF2_A	0.0086377328726168	1.464702499231549	0.3506907545164726
5DEZ_B	0.0052216844290236	1.4632465420121263	0.5710754017305324
2R5J_B	0.0077396458422553	1.474490801980804	0.3800217155266017
6AN8_C	0.013462291438484	1.3437917824340109	0.2825428859737637
6F9D_F	0.0101026458395418	1.334597710100209	0.5481120584652872
2IAJ_A	0.0127811540933688	1.3441764398194551	0.3393045310853528
4ICL_A	0.0154229863203842	1.300576895767043	0.1139351446099912
6P4K_B	0.0095793474765959	1.433218037765379	0.4361581920903961
6TW1_C	0.01464087327727	1.2730561729499477	0.2634194831013916
3JCX_A	0.0131309060963002	1.4109855490184264	0.1247787610619475
2Y26_F	0.007712661166932	1.4719929124323443	0.396703296703297
6LGX_A	0.0030630492279865	1.4275676142371994	0.7222222222222225
5W6P_C	0.0117746996507939	1.282731676167165	0.4779069767441866
6ZTZ_K	0.0151610223413226	1.1562767399709768	0.272272272272273
5TXL_C	0.0137295821341168	1.341431104898761	0.2609126984126984
3KIE_N	0.0110974726361366	1.42403191019633	0.3463983050847463
5C42_A	0.0150146794095488	1.3192423303593186	0.1358355674709566
3KIE_F	0.0110997977089466	1.4240322949287556	0.3463983050847463
4YPT_A	0.0048030321013597	1.411544387310412	0.7014725568942437
6MXU_B	0.0026170617841491	1.2432757841542434	0.8261494252873562
4I2P_A	0.0121982673760776	1.3008819145599937	0.439411098527747
5TXP_C	0.0137838999377712	1.341999540671302	0.2571711177052422
1RT6_A	0.0129223184868371	1.327281253198277	0.3651987110633727
3KIE_S	0.0110952347196221	1.4240315365200906	0.3506907545164726
6QPG_L	0.0152518032415503	1.2844451263998573	0.1889616463985035
5VZ6_A	0.0136825020871116	1.3145106016342665	0.3239583333333333
6S6L_A	0.0084041210369984	1.435155869857767	0.5148986889153762
4KFB_A	0.011869759702419	1.3026427162473475	0.4642857142857139
1S1V_A	0.0131124425900292	1.326549659080452	0.3550106609808106
6OUT_C	0.0086463521881353	1.4484246442160618	0.4361581920903961
5T1D_A	0.0135622879776317	1.4015721579697495	0.0994809688581312
6N9X_B	0.0132333214702776	1.2477839240364927	0.4044198895027633
2R5K_B	0.0072962966674068	1.472755170691986	0.4280898876404497
5XRS_C	0.0044724352812234	1.437617289174544	0.6789960369881118
1TKT_A	0.0134863581806067	1.33413478236101	0.3212058212058215
1MQN_D	0.0047889087555162	1.4430291343581112	0.6571056062581493
6MX4_J	0.0050238918629022	1.2780094937377382	0.7726638772663885
5TXN_C	0.0139731338243822	1.343179560080016	0.2412109375000002
6QPF_C	0.015482981228222	1.2731922069511077	0.1878504672897201
1HGE_E	0.0050237877239348	1.395189371519188	0.7106325706594889
6FHI_C	0.0153722420640809	1.219099865095684	0.2509842519685039
3S6Z_C	0.0130176240421797	1.2877084276683914	0.4059734513274344
6UTK_G	0.0032554790560823	1.4756061828805946	0.6108998732572886
6ORP_I	0.0059826587586558	1.454274296527548	0.5730198019801989
2R5J_L	0.0080382703986611	1.4745699315353449	0.3710895361380804
3KIE_I	0.0110989634462674	1.4240317347364166	0.3593582887700532
6VY2_C	0.0053424551282274	1.463786804938922	0.5769230769230778
6F9B_T	0.0075016692510081	1.3343899605153977	0.6789960369881118
5JS4_C	0.0153325709258819	1.0027998659609358	0.3198338525441329
2Y26_H	0.0067187826029959	1.471941447252402	0.4761904761904769
1MVM_A	0.0127901055809721	1.424065025860072	0.1586144029170471
6OKP_D	0.0061323986029925	1.4606091780438035	0.5500000000000009
5FMZ_F	0.015206413418646	1.269542428093944	0.2400000000000008
1G5G_B	0.0077806675438023	1.338055827333572	0.665792922673657
6BHJ_A	0.013017510533605	1.336956554015937	0.3608137044967878
4D6W_C	0.0044971485310682	1.3284498057897942	0.770194986072424
5VF3_E	0.0076798243477454	1.379004844091038	0.633676092544988
6CM9_M	0.0063226530855584	1.4769046447814111	0.4779069767441866
3KIE_O	0.0110928444082669	1.424031131416427	0.3651987110633727
5JS4_A	0.0144657047378274	1.0028275665034014	0.3800217155266017
4GMS_A	0.0043259523150204	1.4518360454153254	0.6485084306095987
3RMB_A	0.0154974396864146	1.3339563509693468	0.046090534979424
1FLC_E	0.0013427893008727	1.410051121218381	0.767732962447844
5VF3_a	0.0081842815269026	1.426448809998954	0.5614250614250622
1HGG_E	0.0051612996619767	1.3951873073877543	0.7106325706594889
6DFG_A	0.0056473393689741	1.4713929594007795	0.5443499392466589
3KIE_G	0.0110934196595505	1.4240317812412635	0.3681377825618952
3QO9_A	0.0123246969176296	1.297033362004269	0.4509132420091322
3KIE_L	0.0110989172815329	1.424032112276476	0.3681377825618952
2C9F_D	0.0072571256663657	1.4179378151239546	0.6211734693877558
1JSH_A	0.0072618025881418	1.4449198710266151	0.5633456334563356
5ZKX_A	0.0126967562896422	1.2042816560828848	0.4710648148148155
6NK5_C	0.0072487137340913	1.1993567437562058	0.7292517006802726
6F9F_F	0.0112232524652226	1.3339837208137866	0.4988207547169814
6P4K_C	0.0103030729733964	1.4243202559426804	0.432919954904172
1UZG_A	0.0090066329322603	1.3296079452792957	0.6211734693877558
5JSD_A	0.015201111038196	0.9990551571891336	0.3407172995780598
5VMG_C	0.0071332051315642	1.4537467820403869	0.5276442307692308
3J6R_C	0.0114793719913815	1.418629760061557	0.352127659574468
3IYW_A	0.0091842641030213	1.3294517722822623	0.614993646759848
6ZTY_H	0.0162447475007217	1.1693593664575113	0.2024597918637654
4UXE_C	0.0106741430144643	1.037058147648871	0.6108998732572886
3IZ3_B	0.0169199173257343	1.0442307777758493	0.1554545454545459
3J26_M	0.0089483946806697	1.475627392201445	0.2916666666666672
3KZ4_F	0.0033728849283119	1.436923380318514	0.7152496626180844
4F5X_F	0.0033728849283119	1.436923380318514	0.7152496626180844
5XN0_A	0.0146984794258646	1.3448883536515956	0.1554545454545459
6HJR_E	0.0049911675944909	1.4388039607336618	0.6701708278580814
3EGD_A	0.0098865474073219	1.4432301078355576	0.3982398239823985
6NF2_G	0.0086371823868121	1.4647016234710255	0.3860414394765545
6CRI_X	0.0078255563578101	1.4762965695944397	0.3951701427003298
7CN2_C	0.0106085057898901	1.396059473770431	0.4642857142857139
3J26_C	0.0080069430541519	1.47556685792083	0.3860414394765545
6MN7_C	0.0047446279565207	1.471499491550027	0.5907384230287864
2C6S_F	0.0046225333267372	1.4159706011863458	0.7152496626180844
6UDA_A	0.0069049024451519	1.4611613509657646	0.5185185185185186
6MX4_A	0.0050248912819769	1.2780083364021613	0.7826086956521743
5L35_B	0.004957358788425	1.4666051412079075	0.5967336683417088
5MDM_F	0.0036330834763836	1.4882779770471533	0.5595092024539878
3KIE_M	0.0110927590729195	1.4240316919289435	0.3800217155266017
2R5I_E	0.0074625415910414	1.472591642712115	0.4443181818181825
2Y26_D	0.0077870247409008	1.4721112435727646	0.4248878923766814
4XLA_A	0.0098989804100969	1.359027999564946	0.5537897310513455
4RW9_A	0.0131915371830404	1.304799020123289	0.402869757174394
7KDE_F	0.0049204528819002	1.4733999791556978	0.5788819875776396
6ZTY_J	0.0163870454198299	1.1687016600846771	0.2013232514177694
6OTF_A	0.0086169450458776	1.437776006535673	0.5148986889153762
1CLQ_A	0.0153697723516138	1.3192390794938729	0.1703499079189689
2C9F_A	0.0072642231669757	1.4179371789871582	0.6274007682458387
3KIE_C	0.0110957397041503	1.4240315735273592	0.3845315904139432
5VN3_J	0.0038853291413982	1.501818928870211	0.4642857142857139
6HJQ_E	0.0084777077987741	1.4359298279420845	0.5350241545893724
6MX4_G	0.0050249303448307	1.278008550529662	0.785112359550562
6NQD_E	0.0028793169378409	1.486010677402107	0.6007556675062982
5U68_C	0.0113638065645731	1.4066802839273027	0.396703296703297
6S2C_A	0.0117493744475734	1.4083971707771898	0.362272240085745
6OE4_D	0.0042948063995253	1.4110629562771837	0.731607629427794
6ESB_2	0.0068174704529322	1.4385473497535552	0.6108998732572886
3KZ4_O	0.0033641188445809	1.436718573017533	0.7222222222222225
4F5X_O	0.0033641188445809	1.436718573017533	0.7222222222222225
1HGD_E	0.0047635383730535	1.3949039577784437	0.731607629427794
6X47_A	0.012852813402897	1.3032507762623595	0.4345372460496615
2R5J_M	0.0072319946710691	1.4746089694118445	0.45589919816724
6OT1_G	0.0090006150359831	1.4656396978001438	0.362272240085745
6IKA_C	0.0133115913118933	1.3423633561509345	0.3535676251331205
5I3U_C	0.0148476538415167	1.3443199898338078	0.1779425393883229
5C8U_D	0.0098142417332485	1.389180011180016	0.5350241545893724
4UXF_C	0.0091572490803046	1.0360669615275353	0.6834437086092717
6NIJ_E	0.0049843599861383	1.4694332928527962	0.5967336683417088
1HGJ_E	0.0049149133856902	1.3953006176963962	0.7292517006802726
4JUH_A	0.0054004980544405	1.452331979457799	0.6232439335887618
5I42_A	0.0137562058963443	1.341212643319579	0.3239583333333333
3FOA_B	0.0065067524312486	1.4626860489769855	0.5500000000000009
2JH9_A	0.0125411997415082	1.414389132853672	0.292980671414039
2JH8_A	0.0120647950772177	1.4180018203563944	0.3267223382045934
3VSM_A	0.0082763474866442	1.4504967669007112	0.4917840375586861
6F5P_F	0.015410556390747	1.3016984918106205	0.2363813229571991
4UBD_E	0.0056449241265421	1.4350144901673274	0.6679790026246717
5VF3_D	0.0112633204037123	1.3732603831671848	0.45589919816724
2YNF_A	0.0138674533173777	1.309729561825235	0.362272240085745
2EX3_G	0.0103496280814054	1.4591196852597406	0.2786720321931588
6QPF_L	0.0159504531496162	1.2813860236484882	0.2047393364928909
4FQM_K	0.0097899084562229	1.4337026851325834	0.4676674364896078
3J1P_C	0.0094465451898639	1.4370986017703302	0.4779069767441866
2R5K_A	0.0068318856308044	1.4727343914657909	0.4988207547169814
5UTY_G	0.0085668351892528	1.4708965629709407	0.3890710382513669
3RMC_B	0.0156741031293407	1.338839541404028	0.0947459086993978
3IZ3_A	0.0174953563098396	1.060478728200394	0.138888888888889
5MSG_C	0.0159120466481184	1.2656896743054011	0.23278370514064
2C6S_D	0.0044735352254339	1.4159821189743906	0.7292517006802726
2PY5_A	0.0089694095305162	1.4677011991488074	0.3696120689655173
5W9L_J	0.0146625397111651	1.2036126677293362	0.3651987110633727
6GZV_A	0.0096354675292091	1.475814673654137	0.2559288537549407
3UPU_B	0.0059161917382274	1.5086416019115567	0.2903553299492387
1JSI_A	0.0070143583158264	1.443847142775839	0.5967336683417088
6HJQ_A	0.0084804991811794	1.4359293700576612	0.5500000000000009
6B19_A	0.0102293627826971	1.3435688978075575	0.567200986436498
6DFF_M	0.0069086224652241	1.475773561919915	0.4796274738067529
5OY9_A	0.0030635191134895	1.4963989711340036	0.5276442307692308
1HA0_A	0.0078912958495282	1.2481571008700345	0.7152496626180844
5TXM_A	0.0136580163888093	1.3379941196398055	0.3535676251331205
1OAN_B	0.0114911875722979	1.338750534907898	0.4988207547169814
5XJ0_D	0.0184357193056925	0.8674863685042703	0.0574043261231282
6NF2_Q	0.0086339300018392	1.4647032505584865	0.4122222222222222
5NFY_C	0.0092393132476365	1.386088537764451	0.5808457711442787
3GZU_G	0.0043711763745687	1.437587789037145	0.7060402684563758
6CE0_G	0.0063430125349377	1.4704614838900942	0.5424757281553396
5UDD_I	0.0087479248766459	1.402146137538026	0.5887500000000006
3GVK_C	0.0132889615871138	1.32693684478537	0.396703296703297
1HGH_E	0.0056942057968291	1.395019508715048	0.7129380053908361
6OT1_P	0.0090731629555428	1.4656454524067994	0.3755411255411258
5VJ6_D	0.002380509062705	1.4775652851587948	0.6485084306095987
2C9F_C	0.0072605444817824	1.4179380660039491	0.6421188630490955
5J2Q_A	0.0149643585613732	1.3523640000138033	0.1779425393883229
3G7T_A	0.0106173468511508	1.3982289006100723	0.4865497076023399
2R5K_D	0.008050758192039	1.4727351631272825	0.4280898876404497
3J7G_A	0.0076645044442558	1.472896760026597	0.4575688073394497
4HG4_A	0.0059641530481947	1.4444901266714467	0.6399999999999999
4OJP_A	0.008353587976999	0.8977757755144151	0.7292517006802726
6QNW_L	0.0161347279619496	1.282447525487772	0.2081749049429655
3M8P_A	0.0144586833111721	1.3150235391135523	0.3253388946819602
6X4E_A	0.0134546645825017	1.3040473751222788	0.4153674832962135
4XLF_A	0.0105271001320522	1.3600099052554235	0.5387409200968531
2JHC_A	0.0120934495795361	1.4162671711936874	0.3478260869565217
6MX4_E	0.0053235273587522	1.0715549647959524	0.8105413105413115
5LI2_D	0.0078202712008751	1.375309213898926	0.6571056062581493
6CRI_W	0.0078319408604906	1.4762968460622683	0.4313063063063065
5K14_A	0.0144079770344105	1.3273893106436347	0.317098445595855
5UDD_F	0.0106728402692841	1.401356880371251	0.4830805134189031
6VY2_E	0.0053426644122084	1.4637870145667822	0.6088607594936708
2R5H_O	0.0075335367174497	1.475024116268224	0.4592422502870266
5EA8_F	0.0093123271097288	1.4122879651858908	0.5556915544675642
6KDK_C	0.0139113908278379	1.3444138944306547	0.3267223382045934
3JU4_A	0.0143158242095952	1.3228498928462988	0.3281086729362592
4RW7_A	0.0136305946167397	1.3038559788384034	0.4059734513274344
6O6B_A	0.0159122152570003	1.2822304579892343	0.2436399217221136
6L31_F	0.0090682672516668	1.441680022010127	0.5005903187721379
2R5J_J	0.0083573385167962	1.4745051260677051	0.3997797356828203
6DFG_D	0.0056518633844116	1.4713924410150696	0.5788819875776396
4JUG_A	0.0039253888801296	1.4525794560805014	0.6834437086092717
4CKB_A	0.0148179942436453	1.364567724846078	0.1575591985428053
2R5H_D	0.00842455854945	1.4749981012405229	0.3936403508771937
3MUU_E	0.0132603018124477	1.2657691244922802	0.4592422502870266
3KIE_R	0.0110929213726939	1.4240307474102654	0.418526785714286
6ALG_J	0.0182030398506978	1.073928468741656	0.057435090479937
1MQL_D	0.0064351667062448	1.4427379408985763	0.6315789473684215
2Y26_C	0.0078228599454317	1.471957917454289	0.4592422502870266
6O6B_B	0.0158979353732475	1.2822035967287564	0.2497541789577191
6O9E_C	0.0155752041544135	1.3432127457532794	0.1429856115107914
6F9E_F	0.0107779379007233	1.3226659380463628	0.5710754017305324
5LI2_A	0.007821357943267	1.375309566200657	0.6592689295039171
4UO8_A	0.0058975570803678	1.4356411762670365	0.6701708278580814
3SDY_A	0.0083465630721772	1.4390024271135191	0.5575980392156867
6QCT_C	0.0151087976859928	1.256886010416739	0.3336831059811129
3S6X_C	0.0141332746648408	1.2821902124693132	0.3890710382513669
6RIC_B	0.0175348373989315	1.1926853777035304	0.1198237885462563
2DTU_D	0.016028818606754	1.3386395656268686	0.0947459086993978
6ZML_B	0.0069877792208391	1.4212369488312977	0.6549479166666667
6IML_A	0.0066401000198922	1.491380653170116	0.3936403508771937
5GZO_B	0.0114254097553009	1.3355017041313135	0.5221556886227554
6VTT_G	0.0042856864616933	1.4766043159113118	0.614993646759848
4KO0_A	0.0135221402557655	1.2988448216652055	0.4264870931537605
6F9E_L	0.0108375315010749	1.3228248953732993	0.5710754017305324
5TJT_B	0.0094775200005327	1.4570971951085392	0.3936403508771937
6F5O_C	0.0164860328817026	1.2536328968630974	0.2197696737044148
6V8Z_A	0.0081201002078231	1.4595320173511914	0.4882903981264634
6O6B_C	0.0160047493890034	1.2822171354342085	0.2497541789577191
4WSA_C	0.0164855199873215	1.2536330874530617	0.2232916265640041
6E1R_D	0.0149227545291028	1.2751891988321933	0.3463983050847463
5VQS_A	0.0161735093270717	1.3157636082308648	0.1692732290708372
4O44_A	0.0165853534708099	1.3106435833970862	0.1227915194346289
5K6C_F	0.007217145780954	1.4037649641559802	0.665792922673657
1P5Y_A	0.0114840927699008	1.4285759048933688	0.3800217155266017
6QPG_C	0.0165482894629647	1.268031054271236	0.2070275403608739
4RW6_A	0.0134392262869813	1.3074224639313652	0.4280898876404497
3S6X_B	0.0127833087406587	1.2930640604690615	0.4796274738067529
4YY1_C	0.0037056492152569	1.4485608557831589	0.7037533512064353
6QPG_I	0.0171874556324156	1.2795707025766054	0.1071428571428578
3J8W_A	0.0076629351114799	1.472896620431344	0.4727694090382393
3J8V_A	0.0076645580705329	1.4728964898588597	0.4727694090382393
5TXL_A	0.0138408309362198	1.3381117333489752	0.362272240085745
5VMG_A	0.0061640533076047	1.457091843842086	0.59874213836478
4N5Y_G	0.005345191239329	1.4367163194971293	0.6901595744680851
6VKE_F	0.004806302152956	1.4352133820662554	0.7106325706594889
1HGI_E	0.0053093375498509	1.3949656130868602	0.7339699863574358
6NQD_A	0.0028783238143699	1.4860170319952597	0.6253196930946292
2R5H_L	0.0068832082717722	1.4750840767032087	0.507710557532622
3J8Z_A	0.0076685098235537	1.472896669459848	0.4744779582366596
2C9F_B	0.0072589706716607	1.4179360073150011	0.6549479166666667
1FLC_A	0.0012976268880837	1.410435365035431	0.7951977401129948
6OT1_E	0.0090660056634381	1.4656401833839188	0.3997797356828203
5L35_F	0.0032111223898703	1.466537909738981	0.6767810026385226
7BUA_A	0.0077314087525933	1.3553839641326353	0.6856763925729443
1C1C_A	0.0125966563494746	1.3272580241541023	0.4642857142857139
2R5I_J	0.0076032977746088	1.4725790467980109	0.4830805134189031
5XN2_C	0.0141183326260502	1.3442058638525651	0.3281086729362592
3VUN_E	0.0046368321778709	1.4357422618742504	0.7152496626180844
2C6S_I	0.0045660493951893	1.4159927810216195	0.7410958904109592
3DLG_A	0.0143388132447078	1.328899371385184	0.3421330517423444
6MPH_B	0.0092848890184993	1.467071792793322	0.3815217391304357
7BZO_A	0.0045542656378445	1.477847923120114	0.6088607594936708
5FUA_2	0.0133314029871231	1.4351951332006103	0.162854528819762
5TJT_E	0.0094086509266603	1.4532881596687832	0.4313063063063065
5TXN_A	0.0140606649665087	1.3400813564710352	0.3478260869565217
6HJQ_C	0.0084775823056694	1.4359298937539724	0.5730198019801989
5NER_B	0.0050947528271122	1.2992514903882109	0.7977369165487989
6KDM_A	0.0150767827729654	1.352202786429816	0.2244701348747595
1RTD_C	0.0144524094023433	1.3471485004282728	0.2995910020449905
3MEE_A	0.0147615348908562	1.312029700226292	0.3350840336134462
5TXO_C	0.0148344094263076	1.3428901019607822	0.2735470941883766
2Y26_R	0.0060469341557478	1.472013208909488	0.5710754017305324
2R5H_B	0.0075601810031151	1.4751194901547855	0.4761904761904769
6F9C_L	0.012023212090602	1.3179028518549776	0.511296076099881
6X4A_A	0.0132889019795318	1.3091576945047456	0.4476082004555808
4IFY_A	0.013714815238259	1.3014058124123942	0.4248878923766814
6F9B_B	0.0116385736586859	1.3326371045186711	0.5258103241296528
2X6X_A	0.0104090467396891	1.3622714150898232	0.5614250614250622
2R5H_E	0.0066074505227181	1.474993547969498	0.5331724969843186
3J26_G	0.0095547120069501	1.4745708830323443	0.3267223382045934
2RKI_A	0.0142427900267813	1.3144066179700706	0.3725701943844492
3J17_B	0.0181102046004048	1.0337889605246096	0.1681985294117651
6CUE_2	0.0089036631415223	1.4592062955641991	0.4459613196814567
3DLE_A	0.0143640429867427	1.326038598173702	0.3506907545164726
2X53_F	0.0094913575625157	1.4080836775311258	0.5691358024691366
2R5I_N	0.0064275252560074	1.4725418577833278	0.5556915544675642
6ZLZ_A	0.0080199166843553	1.4620033992905936	0.5041420118343196
3GVK_A	0.0148610996082871	1.3389625180607263	0.2942973523421592
5DEZ_A	0.0050755102018211	1.4643490620935744	0.633676092544988
3J26_I	0.0085798423019902	1.476562565829301	0.3982398239823985
2JHP_A	0.0123281319400783	1.4146282324763588	0.3651987110633727
6MU8_G	0.0068409144914715	1.4813387330477443	0.4988207547169814
3SJJ_A	0.0153073358101559	1.3588351567510517	0.1911902530459233
1RB8_F	0.0050293168178502	1.4842175267970317	0.5808457711442787
3GZU_L	0.0042893552432408	1.437581413980438	0.7269021739130446
4CKC_A	0.015391338354029	1.3587584681268667	0.1834264432029793
4UBD_U	0.0049521396058413	1.4349394471451258	0.7152496626180844
3RMB_B	0.0162539706434916	1.3401444536232876	0.132798573975045
6S6L_B	0.0118413458002749	1.4320168415218584	0.3637339055793998
6D84_P	0.0081934579011357	1.4744762237413302	0.4459613196814567
1TL3_A	0.0154652383958468	1.333616846923673	0.2646766169154229
2Y26_O	0.0077737323396778	1.4717467961549122	0.4917840375586861
2R5H_I	0.0064734374428436	1.4751427578004812	0.5481120584652872
6OHY_C	0.0082801830004014	1.470790468116831	0.4609195402298849
5TOK_A	0.0120884503009589	1.2924454668423415	0.5387409200968531
6V8Z_G	0.0081182961182962	1.4595321095931113	0.5095011876484565
5VMC_A	0.0057410310953208	1.458143718600419	0.6253196930946292
5VMF_C	0.0069358585092894	1.4555879631827278	0.5867665418227226
3GZU_C	0.0042850623871182	1.4375787594122102	0.7292517006802726
6E5P_C	0.0083264138844653	1.4704834197000871	0.4609195402298849
5VQU_A	0.0137511218926001	1.301260124183597	0.4361581920903961
6VYV_F	0.0091120655065727	1.4459687541645747	0.507710557532622
6VO1_D	0.0054242516199896	1.4801832026275572	0.5808457711442787
5MS0_C	0.017456448339436	1.0196158969715263	0.2710000000000006
5N2G_A	0.017562069120681	1.2984829014061658	0.0771186440677971
5T9Y_B	0.001653765680291	1.4526228754408417	0.7339699863574358
3RMD_C	0.0167864710282751	1.3409107831144846	0.0367047308319736
5D9Q_A	0.0066687487637847	1.4778763382325195	0.5294825511432006
6PWA_A	0.0138648938986863	1.415441973167902	0.2412109375000002
5W1X_M	0.0054466650862726	1.4717360811841125	0.6088607594936708
6ULC_A	0.0071366172338256	1.465089311260495	0.5556915544675642
3RMB_C	0.0165966876753225	1.3430111463615704	0.0762066045723965
4YY7_C	0.0061036277980404	1.4470452710099655	0.6506493506493516
6OMC_B	0.0110107760524094	1.4377898918742194	0.4153674832962135
5H37_B	0.0135520654688421	1.3506800008493705	0.3905908096280095
6OHY_A	0.0082778359593266	1.4707911603170922	0.4659746251441761
4XOR_A	0.0103859000051229	1.3635694900738946	0.5730198019801989
2Y26_S	0.0077862405378904	1.471613255160262	0.4988207547169814
3J26_A	0.0097360884610831	1.4752958038804334	0.3253388946819602
2C6S_G	0.004250393878306	1.4160220070559737	0.7603878116343499
5W1X_D	0.0068839478580569	1.4715241987462004	0.5500000000000009
6ZTZ_C	0.0175701502185843	1.0375283212291282	0.2634194831013916
6ESB_1	0.0072440471623436	1.4277003013636247	0.6571056062581493
1UPN_A	0.0050642116570331	1.463857142418457	0.6442432082794318
6E1R_E	0.0159208439633716	1.2714270233539542	0.317098445595855
4N53_A	0.0084900610525784	1.4584193692552485	0.4952941176470598
6OMA_B	0.0110987484453343	1.4377896972930202	0.4122222222222222
4N5Z_c	0.0066043942677368	1.4380212786149649	0.6614379084967323
5TDG_B	0.009776480511158	1.2860923996995404	0.6614379084967323
1A6C_A	0.0072665713723657	1.460965592062732	0.5652709359605914
2JHA_A	0.0133111898334457	1.4157415034534373	0.3143743536711483
2R5K_E	0.0081348612031694	1.4727173350069844	0.4710648148148155
6N4F_E	0.0052363980628551	1.4424095866546345	0.6969292389853146
6D84_M	0.0081866113801455	1.4744760703883983	0.4592422502870266
6F5P_E	0.0156713913107027	1.3017082744246196	0.3143743536711483
5W6S_A	0.0123749922552219	1.2829158681023607	0.5368802902055627
4XNF_A	0.0109758247305599	1.3612325868598592	0.5500000000000009
4UO5_A	0.0037054599507375	1.435007590406675	0.7531034482758625
1SVA_6	0.0045536273271122	1.475812698081204	0.6315789473684215
3J0C_G	0.012317924804508	1.1842292299638628	0.5691358024691366
3J26_J	0.0084819665516488	1.476995679416066	0.4248878923766814
6ORP_G	0.0068363445310217	1.454016040235302	0.6047979797979799
5J2M_A	0.0157720646157065	1.3448807162957883	0.2186001917545541
6GVR_A	0.0115100795961854	1.358643563620895	0.5203349282296652
6OE4_A	0.0049458212725357	1.4131810604770616	0.7482806052269606
6DIZ_A	0.0065532833614928	1.44898559765811	0.633676092544988
1EJ6_B	0.0176917768437526	1.1022958733622832	0.2534516765286003
4UO1_C	0.0075693970804477	1.428851266538539	0.6485084306095987
5VMF_A	0.0069082532971853	1.457238769819637	0.5927318295739346
6MPH_C	0.0097010898050828	1.467028096073289	0.3875545851528392
2DY4_C	0.0168169425447401	1.342398164470847	0.0752961082910328
2DTU_A	0.0173108656839224	1.3326685452959957	0.0504132231404965
2C6S_B	0.0046333324956218	1.4158856305767331	0.755524861878454
6MPG_V	0.0103897395596919	1.4652584352997258	0.3393045310853528
6ESB_5	0.0076205061208667	1.4460835467655149	0.6068268015170681
6DCQ_A	0.0051742187293916	1.4638672075068713	0.6463730569948185
7BU8_B	0.0122420612454234	1.3560008858486878	0.4761904761904769
4XLH_A	0.0115986192895627	1.3617709945290624	0.511296076099881
6KDJ_C	0.0145848242264549	1.3438429591477383	0.3364879074658256
1TOX_B	0.0111242494620573	1.4201803791505123	0.4727694090382393
4FQM_E	0.009678116701907	1.4337246051738324	0.5387409200968531
6F9B_H	0.010930945152818	1.3203476368137907	0.6007556675062982
6CRI_M	0.007825548714784	1.476296776589241	0.4865497076023399
2P5O_A	0.0166499477881879	1.3516531339214024	0.0817021276595746
3J1P_B	0.0125405320129195	1.4220882925963465	0.3681377825618952
2FS3_E	0.0057661354283015	1.4695525163051977	0.614993646759848
6R9G_D	0.019536979700166	1.035060229951022	0.0188827694728555
2HMG_A	0.0064535731373578	1.3944827853071344	0.7222222222222225
6E1R_F	0.0158348502864156	1.2721785475879792	0.3449735449735447
5FUA_5	0.0114744788448804	1.4356183034160817	0.4106548279689239
5VMF_E	0.0059026612651043	1.4568333778925455	0.6378865979381443
2R5H_A	0.0067248932208976	1.4750629707231702	0.5556915544675642
6MWX_I	0.0074861862521173	1.3381925967134745	0.7292517006802726
6JCR_A	0.011848898637431	1.432981279322907	0.3921139101862001
5WWP_B	0.0115733764355222	1.4441187975137986	0.362272240085745
4N5Y_Y	0.0058918455969607	1.436954167236003	0.6969292389853146
6VZI_G	0.0035440104585531	1.4879629029398869	0.6274007682458387
6O6B_D	0.0169642672397984	1.2821406861639673	0.2534516765286003
5XEB_B	0.0136317393830687	1.2099142904350153	0.507710557532622
2C6S_A	0.004252457259443	1.416061672617032	0.770194986072424
5VQV_A	0.0140011402361838	1.300457648209326	0.4459613196814567
3GVJ_A	0.0156518458392724	1.3244304043858983	0.3116615067079462
6XRT_F	0.0080906084615676	1.465627192414474	0.5203349282296652
2C6S_M	0.0046974212315744	1.4159349090660296	0.7603878116343499
5W9K_J	0.0148827375458579	1.128374140997814	0.4492588369441279
3J8V_B	0.0074737897506587	1.4729239192664871	0.53132530120482
3J8W_B	0.0074771600397489	1.4729240775167485	0.53132530120482
1UZG_B	0.0095166975769455	1.3303308265312854	0.6614379084967323
5TW3_A	0.0175853336271539	1.311610943264275	0.1297777777777777
6MPH_A	0.0097108714849566	1.46711767820289	0.4013230429988983
4UOA_A	0.0081138779686778	1.4159425698574617	0.6527958387516266
6OMA_F	0.0098309592878622	1.4425728066773944	0.5059241706161135
2R5I_O	0.0073836101741981	1.4724079154392196	0.5424757281553396
6OLP_A	0.0055236056510997	1.4706570474589686	0.6274007682458387
6MPG_2	0.010390742270891	1.465257782082862	0.3579059829059836
3J8Z_B	0.0074704727590662	1.4729227511660614	0.5350241545893724
6OMC_F	0.0098275132053671	1.4425727010909546	0.507710557532622
1V0F_D	0.0160716026055242	1.3276547932647569	0.2786720321931588
2Y26_N	0.0067908225408903	1.4717559189144829	0.5749690210656753
4XKW_A	0.0109095570350203	1.3605775650550531	0.5730198019801989
4WE1_A	0.0172098372239136	1.331073873711124	0.1429856115107914
6O3H_B	0.0111481886827077	1.3608892797526857	0.5575980392156867
6OLP_C	0.0045059595114913	1.4680859459304962	0.6701708278580814
1IHM_B	0.0110173039266433	1.4617558668242356	0.3239583333333333
2R5H_K	0.0071068277762397	1.474960156307724	0.5481120584652872
6Y5I_E	0.0081010012647137	1.4276715386983234	0.6399999999999999
6IAB_A	0.0116819404016933	1.327597916615365	0.567200986436498
4N5Z_S	0.0063294987194262	1.4366020251344327	0.6901595744680851
6E5P_E	0.0083245070343494	1.4704831727391443	0.4952941176470598
6F9B_L	0.0080159703450749	1.321521686785374	0.7269021739130446
3RMD_A	0.0177445494503481	1.3304039998981685	0.0547717842323653
3J6R_B	0.0147679833390954	1.409991945004569	0.2081749049429655
1LWC_A	0.0147349847553444	1.3384332285248717	0.362272240085745
5W9H_p	0.0154402864560424	1.124969838939703	0.4264870931537605
6UH7_A	0.0061407965598344	1.4574372693628823	0.6357786357786361
3RMA_A	0.0177354432180504	1.332753294096931	0.0538971807628532
3J4P_A	0.0128137895609097	1.4309328438369646	0.3449735449735447
2XC1_A	0.0152607383577136	1.0465461506943603	0.4492588369441279
5VN3_G	0.0038866303261447	1.5018196430401471	0.5556915544675642
4HG4_H	0.0049288591096846	1.4380628121243388	0.7292517006802726
1TOX_A	0.0121141418119211	1.4202059655900827	0.4217002237136473
5XEA_B	0.0149370663229886	1.1945757579225602	0.4459613196814567
6X4D_A	0.0142007256084805	1.30513308948427	0.4410430839002268
2R5I_F	0.0074409848075142	1.472575145590327	0.5462287104622878
5UDD_G	0.0084715977661436	1.398843355374826	0.6571056062581493
4CKB_D	0.0162047478028637	1.3631558078212886	0.1565059144676983
4XR6_A	0.0103911461785001	1.364218811053484	0.5967336683417088
4JUJ_E	0.004992905358266	1.4515232948421617	0.6946666666666672
6EDU_D	0.005897205732087	1.478412451359725	0.5927318295739346
6QCS_C	0.01675197983807	1.262786144386742	0.3089598352214211
4FQM_C	0.0096328315118616	1.4337594004435714	0.5595092024539878
6UM6_E	0.0084540058380723	1.455986762654706	0.5368802902055627
5GAI_X	0.0167294076201648	1.28336567163941	0.2942973523421592
5ZVS_4	0.0111360757548745	1.448416874092336	0.3890710382513669
3S6Z_B	0.0115856428946655	1.2938157958380938	0.59874213836478
5EA5_F	0.0086110567907497	1.4426185294338103	0.5867665418227226
4LK0_J	0.0196935392317905	1.0377126552302662	0.0771046420141616
6JNX_D	0.0198169442028573	1.046914314276642	0.0479937057435091
1P5W_A	0.0127478185972435	1.4301516556149796	0.3550106609808106
2C6S_E	0.0046143687752721	1.4160317775098032	0.767732962447844
5VJ6_E	0.0023802263224726	1.477565324281024	0.6946666666666672
5TXO_A	0.0146910831187131	1.3401140222938752	0.3681377825618952
5EA7_F	0.0079527954890786	1.4201891930788633	0.6636125654450262
7K5I_G	0.006845277961176	1.3348301589837477	0.7603878116343499
2Y26_M	0.006853849860663	1.471736351372211	0.5808457711442787
5FOB_B	0.0206098333426289	0.730088044060245	0.0392477514309077
4LLG_D	0.0198490765674672	1.0404991597247262	0.056648308418568
5W9P_C	0.0099396559638415	1.4009180436099604	0.5927318295739346
6VPX_C	0.0045066556988973	1.4680858212146704	0.6767810026385226
5J7V_B	0.0173449464291872	1.2844149574238513	0.2534516765286003
4QC8_A	0.0113282840447856	1.454671029366131	0.3393045310853528
6V8Z_M	0.0081197012031547	1.4595318063253373	0.5537897310513455
7CN2_D	0.0109938602846104	1.39448717964558	0.5481120584652872
4LLG_J	0.0195948443659002	1.0370156957008905	0.1125098347757664
6VY2_A	0.0053407547329769	1.4637866826809844	0.6592689295039171
6V48_I	0.0048214450460452	1.4451997729478523	0.7222222222222225
4LK0_D	0.0201239380417662	1.0408646527151098	0.0165224232887488
4CKC_D	0.0162387185078214	1.3587680484983873	0.2001888574126535
1LWF_A	0.0161438512841091	1.3035379775892744	0.3281086729362592
6NC2_F	0.0088010310618896	1.4651416936619974	0.4917840375586861
6E1R_C	0.0158600371102003	1.2729853817597168	0.3696120689655173
5VN3_I	0.0038843373497641	1.5018192745139467	0.5633456334563356
6NC2_C	0.0088011700794977	1.4651419487906487	0.4917840375586861
2R5J_D	0.0079332302202428	1.4746071872688449	0.5148986889153762
5VF3_G	0.0124833961018897	1.372452105859353	0.4693641618497117
5W1X_O	0.0084932323791092	1.471784851102636	0.4882903981264634
6F9D_D	0.0095635363627678	1.3248493164693096	0.6745718050065888
4HMG_A	0.0061089644433423	1.3936758835551053	0.7458791208791213
2Y26_B	0.0077752104089581	1.472133231901499	0.5368802902055627
4HG4_E	0.0042773784104798	1.4465332865247866	0.7339699863574358
5TXP_A	0.0147919084444648	1.340007039501072	0.3696120689655173
3RMB_D	0.0173019781873128	1.3448799980796884	0.1100436681222714
6Y5H_E	0.0083082786361574	1.428110767529024	0.6399999999999999
4B3O_A	0.01732638255914	1.3058661697991498	0.2387914230019496
1REV_A	0.0153401668838545	1.3257620922133904	0.3593582887700532
2CAS_A	0.0149545046337884	1.423382240383673	0.1596715328467159
6LKX_A	0.007843856367964	1.4512765131339855	0.6007556675062982
5TOJ_C	0.0138599666630232	1.2884710439097378	0.4900351699882768
[truncated: 38,133 more rows]
