# Supplementary material for: Identifying and profiling structural similarities between Spike of SARS-CoV-2 and other viral or host proteins with Machaon
Source: Commun Biol. 2023 Jul 19;6:752. doi: 10.1038/s42003-023-05076-7 (PMC10356814; doi:10.1038/s42003-023-05076-7)
Supplement: Supplementary file 6 — Supplementary Data 3 [file 42003_2023_5076_MOESM6_ESM.zip › 7V7Q_A_whole/candidates/7V7Q_A-merged-notenriched.csv]

structureId	b-phipsi	w-rdist	t-alpha	cluster	originalLabels	outlierScores	probabilities
7V7Q_A	0.0	0.0	0.0
6CRX_A	0.0020637468741248	0.5446311225788121	0.0007867820613691	0.0	0.0	0.34045425180921723	0.6595457481907828
6CRW_A	0.0003885841188417	0.7761094382238651	0.0031570639305451	0.0	0.0	0.0	1.0
6NB6_B	0.0005861512567844	0.302639656153901	0.0168000000000003	0.0	-1.0	0.4532150801324392	0.0
6ZGF_C	0.001691466123962	0.736980025503249	0.0039494470774097	0.0	0.0	0.01792398169978771	0.9820760183002123
6NB7_B	0.0004784944026588	0.4546129114641789	0.0266558966074312	0.0	0.0	0.6299895275814746	0.37001047241852547
6ZGF_B	0.0016441910351861	0.7369803687434882	0.012749003984064	0.0	0.0	0.19710900998564654	1.0
6CRZ_B	0.0023538948479956	0.659347854469552	0.0149488591660109	0.0	0.0	0.12839627628276323	0.8716037237172368
6CS0_B	0.0023538948479956	0.659347854469552	0.0149488591660109	0.0	0.0	0.12839627628276323	0.8716037237172368
6ZGF_A	0.0016919574819092	0.7369791611017384	0.0188827694728555	0.0	0.0	0.15527313601880904	1.0
6Q06_A	0.0034668992281692	0.7822827019427807	0.0031471282454755	0.0	0.0	0.0	1.0
6Q06_C	0.0034663656508499	0.7822831717214753	0.0031471282454755	0.0	0.0	0.0	1.0
6NZK_C	0.0031312396790788	0.5947768928696775	0.0217041800643089	0.0	0.0	0.2615893544043604	0.7384106455956396
6NZK_B	0.0031313733597599	0.5947740102294831	0.0225261464199524	0.0	0.0	0.2615893544043604	0.7384106455956396
6NB4_A	0.0026000458290257	0.6820675095062781	0.0283241542092835	0.0	0.0	0.23145674566464022	1.0
6NB3_A	0.002093273800056	0.6868785892520836	0.035405192761605	0.0	0.0	0.23145674566464022	1.0
6CS1_C	0.0027997988099211	0.7725910528769874	0.0176140912730187	0.0	0.0	0.0	1.0
6NB6_C	0.0008701013122265	0.5581310390818424	0.048679867986799	0.0	0.0	0.2615893544043604	0.7384106455956396
6NZK_A	0.0031316169837905	0.5947753365534499	0.0274858528698469	0.0	0.0	0.2615893544043604	0.7384106455956396
6Q04_C	0.0034672776949934	0.7822817471391241	0.0086546026750586	0.0	0.0	0.0	1.0
6CRX_C	0.0005401264847701	0.7733935729694257	0.0383986928104576	0.0	0.0	0.0	1.0
6Q04_A	0.0034676991105172	0.7822818893960072	0.0087301587301587	0.0	0.0	0.0	1.0
6CRX_B	0.0004154985983265	0.5432946167734882	0.0565253532834586	0.0	0.0	0.2615893544043604	0.7384106455956396
6Q07_A	0.0034658420827616	0.7822823800033365	0.0111376292760543	0.0	0.0	0.0	1.0
6Q05_C	0.0035255705536422	0.78226327368859	0.012749003984064	0.0	0.0	0.0	1.0
6Q05_A	0.0035273492441109	0.7822628328372243	0.0143655227454111	0.0	0.0	0.0	1.0
3NW8_C	0.0024323894151379	0.8468550334459923	0.0135566188197766	0.0	0.0	0.0	1.0
6Q07_C	0.0034649271832452	0.7822821286112366	0.018429487179487	0.0	0.0	0.0	1.0
6NB6_A	0.0008198045700345	0.7634153513261848	0.048679867986799	0.0	0.0	0.0	1.0
6CS2_B	0.0032896751763537	0.1986345844330592	0.0435139573070606	0.0	-1.0	0.61862772607945	0.0
6OHW_A	0.0025095930548194	0.5855070171502645	0.0538971807628532	0.0	0.0	0.2615893544043604	0.7384106455956396
6JX7_C	0.0046437976888424	0.6957313058570824	0.0258272800645684	0.0	0.0	0.2711820657689681	1.0
6OHW_C	0.0025091752701696	0.585507750884135	0.0547717842323653	0.0	0.0	0.2615893544043604	0.7384106455956396
6CRW_B	0.0016002922606591	0.657492591168182	0.0591666666666668	0.0	0.0	0.05003131905846482	0.9499686809415352
6OHW_B	0.0025092066846633	0.5855087092439182	0.0547717842323653	0.0	0.0	0.2615893544043604	0.7384106455956396
6CS1_A	0.0022973967259064	0.5451632051984603	0.0591666666666668	0.0	0.0	0.2615893544043604	0.7384106455956396
6ZTZ_O	0.0048185047008565	0.7323389018981274	0.0283171521035603	0.0	0.0	0.16244287719026965	1.0
6CRZ_C	0.0018073666163153	0.8060236835898074	0.042657916324857	0.0	0.0	0.0	1.0
6CS0_C	0.0018073666163153	0.8060236835898074	0.042657916324857	0.0	0.0	0.0	1.0
6VSJ_A	0.0021465561627755	0.7985882805617207	0.042657916324857	0.0	0.0	0.0	1.0
6CS1_B	0.0011767599381739	0.5434464372277328	0.0752961082910328	0.0	0.0	0.2615893544043604	0.7384106455956396
6CV0_B	0.00380606123504	0.8789549480226695	0.0007874015748032	0.0	0.0	0.2785662053785268	1.0
3NWD_C	0.0030619444786746	0.8398364596620564	0.0259638080251771	0.0	0.0	0.0	1.0
6CRW_C	0.0012166409363008	0.8058519484190771	0.0521523178807945	0.0	0.0	0.0	1.0
6NB7_A	0.0007676472326651	0.3127131216032854	0.0817021276595746	0.0	-1.0	0.3959427714730071	0.0
6VSJ_C	0.0021453989108268	0.7985867012321751	0.0521523178807945	0.0	0.0	0.0	1.0
5X59_A	0.0029128160209416	0.5732649747214744	0.0662751677852346	0.0	0.0	0.2615893544043604	0.7384106455956396
3NWF_C	0.0049591909996939	0.8455909770269197	0.010228166797797	0.0	0.0	0.0	1.0
3NWD_A	0.006656158498772	0.8392518850319202	0.0055074744295826	0.0	0.0	0.0	1.0
6CS0_A	0.0006130139886831	0.7778331233702667	0.0698653198653196	0.0	0.0	0.0	1.0
6CRZ_A	0.0006130139886831	0.7778331233702667	0.0698653198653196	0.0	0.0	0.0	1.0
5SZS_B	0.0026525230806271	0.9520219883079896	0.0007874015748032	0.0	0.0	0.23866922520102904	1.0
4HSI_A	0.0069912567248673	0.8463701291044547	0.0078678206136895	0.0	0.0	0.0	1.0
5X5F_C	0.0025578236072944	0.5127334778494601	0.0853970964987194	0.0	0.0	0.38097235138420105	0.619027648615799
6Q05_B	0.003527050384495	0.7822609199089214	0.0542879622344607	0.0	0.0	0.0	1.0
6Q07_B	0.0034661419839236	0.7822824786823985	0.0558615263571993	0.0	0.0	0.0	1.0
4HSI_C	0.0048420631139839	0.8449298357026469	0.034618410700236	0.0	0.0	0.0	1.0
3NW8_A	0.0104710481216271	0.8469079196440255	0.0015735641227381	0.0	0.0	0.0	1.0
6JX7_B	0.00464279736981	0.6957313241703792	0.0600500417014182	0.0	0.0	0.0042449635140340974	0.9957550364859659
5X59_C	0.0028984500019259	0.5732708011442889	0.0853970964987194	0.0	0.0	0.2615893544043604	0.7384106455956396
6ACG_C	0.0114625829708774	0.7005189434582549	0.0233494363929147	0.0	0.0	0.23145674566464022	1.0
6JX7_A	0.0046428995036485	0.6957306360355322	0.0668764752163646	0.0	0.0	0.08492639139944017	0.9150736086005599
5SZS_A	0.002653421979805	0.9520216023626684	0.0159872102318152	0.0	0.0	0.14600151541732861	1.0
6M15_B	0.0015480475659894	1.0215185011804844	0.0007867820613691	0.0	0.0	0.14600151541732861	1.0
6VSJ_B	0.0021465208073836	0.7985862791344558	0.0817021276595746	0.0	0.0	0.0	1.0
6IXA_B	0.0029186635652406	0.939554789654629	0.0241740531829173	0.0	0.0	0.14600151541732861	1.0
5X5F_A	0.0027634669358113	0.8508871930655019	0.0707666385846672	0.0	0.0	0.0	1.0
6Q04_B	0.0034691709842688	0.7822822936192635	0.0802517702596379	0.0	0.0	0.0	1.0
6ACD_A	0.005112372623674	0.8155622345150928	0.0574043261231282	0.0	0.0	0.0	1.0
5SZS_C	0.002653002939429	0.9520214950943744	0.035405192761605	0.0	0.0	0.14600151541732861	1.0
6ACD_C	0.0043839502403927	0.6633509096195416	0.0853970964987194	0.0	0.0	0.2971566491043959	0.7028433508956041
6XF8_A	0.0215787255267841	0.7493599105966203	0.0071315372424727	0.0	0.0	0.15527313601880904	1.0
5X59_B	0.0029137089784056	0.5732634566044507	0.1052173913043477	0.0	0.0	0.2615893544043604	0.7384106455956396
3JCL_B	0.0041545154229524	0.952737577040984	0.020064205457464	0.0	0.0	0.14600151541732861	1.0
6NB7_C	0.0011847671804977	0.2795854328535169	0.1586144029170471	0.0	-1.0	0.5054827764455512	0.0
6IXA_A	0.0029181613787132	0.9395547888029911	0.042657916324857	0.0	0.0	0.14600151541732861	1.0
6VN1_B	0.0064071595204223	0.890668509250466	0.0358598207008968	0.0	0.0	0.24726466101883035	1.0
5XLR_C	0.0035975297488828	0.8678348623382339	0.0680672268907569	0.0	0.0	0.0	1.0
6SUQ_A	0.0060361771574981	0.8920996764088024	0.0424862313139258	0.0	0.0	0.17551827495119013	1.0
5X5C_B	0.0027828982655176	0.8591218434260691	0.0853970964987194	0.0	0.0	0.0	1.0
6Q06_B	0.0034671401128199	0.78228255750083	0.0967741935483872	0.0	0.0	0.2231926103755736	1.0
5X5C_C	0.0026735194796347	0.586606281059604	0.1378692927484333	0.0	0.0	0.4352351851338637	0.5647648148661363
6ACK_A	0.0061267564283003	0.8535310128687823	0.0591666666666668	0.0	0.0	0.0	1.0
5X5C_A	0.0031565364751131	0.5729666583142489	0.1287744227353462	0.0	0.0	0.38683438254453056	0.6131656174554694
6M16_B	0.0023393282689272	1.0151348616780604	0.0324939073923638	0.0	0.0	0.14600151541732861	1.0
6NB3_C	0.0030677226957406	0.6797713437561278	0.1164437450826119	0.0	0.0	0.44624597284511275	0.5537540271548873
6NB4_C	0.0022409866436985	0.9861264023408586	0.0495458298926512	0.0	0.0	0.14600151541732861	1.0
6U7K_C	0.005573938931812	0.983148686173576	0.0168000000000003	0.0	0.0	0.14600151541732861	1.0
6ACJ_A	0.0071497814709794	0.8396794911358503	0.0689655172413796	0.0	0.0	0.0	1.0
5FOB_B	0.0206098333426289	0.730088044060245	0.0392477514309077	0.0	0.0	0.23145674566464022	1.0
6M16_A	0.0023400134350613	1.0151172554161303	0.0383986928104576	0.0	0.0	0.14600151541732861	1.0
5X58_C	0.002954146012643	0.9172707049811674	0.062709030100335	0.0	0.0	0.17551827495119013	1.0
6IXB_B	0.0035911530963879	1.0403799498034352	0.0086546026750586	0.0	0.0	0.14600151541732861	1.0
6ACC_A	0.005050661315668	0.8174647775496187	0.0853970964987194	0.0	0.0	0.0	1.0
6VV5_C	0.004396437902929	1.0312670577786238	0.0055074744295826	0.0	0.0	0.14600151541732861	1.0
6ACG_B	0.0068625258169244	0.8186627141987803	0.0762066045723965	0.0	0.0	0.0	1.0
6U7K_B	0.005210246064523	0.9837143578998844	0.0220298977183319	0.0	0.0	0.14600151541732861	1.0
6ODM_W	0.0306410665933703	0.778828334092041	0.0079302141157817	0.0	0.0	0.03830229242240075	1.0
6M16_C	0.0023395131602458	1.0151176194149198	0.0409500409500411	0.0	0.0	0.14600151541732861	1.0
6BFU_C	0.0048646021848896	1.0718885148492328	0.0007867820613691	0.0	0.0	0.14600151541732861	1.0
6VV5_B	0.004396046537953	1.031265901966901	0.0095313741064337	0.0	0.0	0.14600151541732861	1.0
6BFU_B	0.004865501162203	1.071890571764466	0.0007874015748032	0.0	0.0	0.14600151541732861	1.0
6ACG_A	0.0068835243915886	0.8243498948356578	0.0817021276595746	0.0	0.0	0.0	1.0
6ACC_C	0.0050642486864905	0.8174455640512057	0.0938037865748715	0.0	0.0	0.0	1.0
6BM8_A	0.0126886650542558	0.9147888198751348	0.0111376292760543	0.0	0.0	0.03577340551447922	0.9642265944855208
6ACJ_C	0.0127026925263864	0.6113396005090932	0.0771186440677971	0.0	0.0	0.2615893544043604	0.7384106455956396
5X5B_C	0.0048959279048502	0.9212383894423798	0.0538971807628532	0.0	0.0	0.14600151541732861	1.0
5X5F_B	0.0023905213354142	0.8584419788996951	0.109075043630018	0.0	0.0	0.0	1.0
6U7K_A	0.0048436495153206	0.9836524266987536	0.0418032786885251	0.0	0.0	0.14600151541732861	1.0
3JCL_A	0.0041540622437281	0.9527379954535342	0.0556478405315619	0.0	0.0	0.15257251690795676	1.0
6IXA_C	0.0029169349288452	0.9395549132177656	0.0762066045723965	0.0	0.0	0.1254234135686531	1.0
6M15_C	0.0015475145100314	1.0215012321748234	0.0565253532834586	0.0	0.0	0.14600151541732861	1.0
6GOV_X	0.0111515684568967	0.9986306790709476	0.0023659305993692	0.0	0.0	0.20114961457934252	1.0
5YS6_A	0.0032785930469221	0.8774308164205777	0.0994809688581312	0.0	0.0	0.0	1.0
6VV5_A	0.0043958593141895	1.0312665381160393	0.0241740531829173	0.0	0.0	0.14600151541732861	1.0
5X58_A	0.0034126080603113	0.9178695765967532	0.0807823129251703	0.0	0.0	0.1254234135686531	1.0
6IXB_C	0.0035906696448019	1.040380459691285	0.0324939073923638	0.0	0.0	0.14600151541732861	1.0
6IXB_A	0.0035909005033891	1.0403803566495655	0.0324939073923638	0.0	0.0	0.14600151541732861	1.0
6M15_A	0.0015470557893911	1.0215018268607767	0.0662751677852346	0.0	0.0	0.14600151541732861	1.0
5X5B_A	0.0034746798406798	0.8338868646157478	0.1297777777777777	0.0	0.0	0.0	1.0
6ACK_C	0.0074891727546561	0.6123890098142093	0.1119860017497818	0.0	0.0	0.2615893544043604	0.7384106455956396
4BOM_C	0.0241093651824568	0.8575820431693919	0.029149797570851	0.0	0.0	0.0707039007119488	1.0
6B7N_C	0.0054437195045487	1.074636746400605	0.0151757188498404	0.0	0.0	0.14600151541732861	1.0
6ACK_B	0.0042796217943091	0.848738898894421	0.1119860017497818	0.0	0.0	0.0	1.0
6ACC_B	0.0050630690506452	0.8174621624447402	0.1227915194346289	0.0	0.0	0.002447902736836994	1.0
5XLR_A	0.0035938748682652	0.867835029470353	0.1119860017497818	0.0	0.0	0.0	1.0
3JCL_C	0.0041543245070747	0.9527376544223158	0.0780322307039862	0.0	0.0	0.0019062055196761103	0.9980937944803239
6ESC_A	0.0150033758309559	0.8732227248522698	0.0644891122278055	0.0	0.0	0.0	1.0
4HSI_B	0.0041934504367346	0.8423575337852051	0.1523118766999101	0.0	0.0	0.0	1.0
6ACD_B	0.0052081043814297	0.8081802904050992	0.141958670260557	0.0	0.0	0.23885569310670596	1.0
5XJ0_D	0.0184357193056925	0.8674863685042703	0.0574043261231282	0.0	0.0	0.0	1.0
6CV0_A	0.0038066050166984	0.8789534280962027	0.114912280701755	0.0	0.0	0.0	1.0
6BFU_A	0.0048631395720558	1.071889591062433	0.0393391030684497	0.0	0.0	0.14600151541732861	1.0
4HSI_D	0.004890867225278	0.8427454953040957	0.1429856115107914	0.0	0.0	0.0	1.0
5XLR_B	0.0037475775386465	0.8678352115177994	0.1409335727109513	0.0	0.0	0.0	1.0
5X58_B	0.0032724390401751	0.9178460761628778	0.1013864818024261	0.0	0.0	0.1254234135686531	1.0
3WOD_D	0.0164113277127702	0.8570451210920698	0.0723839496459473	0.0	0.0	0.0	1.0
3NWD_D	0.0041490705224717	0.836687090953417	0.1768518518518524	0.0	0.0	0.0	1.0
7BQX_W	0.0348039089562342	0.8617972234894695	0.0241740531829173	0.0	0.0	0.2558116090876011	1.0
4BOM_B	0.0069766144538885	0.8593296471038687	0.1071428571428578	0.0	0.0	0.0	1.0
5ZVS_H	0.030407336941523	0.7490621398016307	0.0653813914501262	0.0	0.0	0.10046468224537565	0.8995353177546244
7BR8_W	0.0334134079507963	0.8683072338855277	0.0299837925445702	0.0	0.0	0.2477841897198752	1.0
7BR7_l	0.0410228285930519	0.8962015361466922	0.0071315372424727	0.0	0.0	0.17315975595634026	0.8268402440436597
5XJ0_C	0.0049842352904274	1.190391346020223	0.0341741253051266	0.0	0.0	0.15821420520771803	1.0
3NWF_A	0.0071551688351592	0.8430833666737875	0.1287744227353462	0.0	0.0	0.0	1.0
6M39_C	0.0062827380132696	1.0760999703085818	0.0392477514309077	0.0	0.0	0.14600151541732861	1.0
6CV0_C	0.0038063422718377	0.8789553779890058	0.1586144029170471	0.0	0.0	0.0	1.0
3NWD_B	0.0038306815093082	0.8527420663633143	0.1923076923076927	0.0	0.0	0.09685683659000034	1.0
3NW8_B	0.0041015802794097	0.8487726608625814	0.193427230046949	0.0	0.0	0.0964893738461949	1.0
4L1R_B	0.0116355659771816	0.8449350353180808	0.0994809688581312	0.0	0.0	0.0	1.0
6J9E_C	0.0077446267301956	1.080550783075873	0.0306845003933906	0.0	0.0	0.14600151541732861	1.0
3AVY_A	0.0104703186789557	1.20153330453186	0.0079302141157817	0.0	0.0	0.15821420520771803	1.0
6ALG_I	0.0081663975712411	1.0729433491612492	0.0330448465774977	0.0	0.0	0.14600151541732861	1.0
3NWA_A	0.0131253089179435	0.8424829246394521	0.1004329004329007	0.0	0.0	0.0	1.0
3NW8_D	0.0057808246205838	0.8444268832187181	0.1703499079189689	0.0	0.0	0.0	1.0
3NWF_B	0.0084012112609275	0.8377613008929972	0.1378692927484333	0.0	0.0	0.0	1.0
3FVC_A	0.0048078286696925	0.8403704637090827	0.23278370514064	0.0	0.0	0.24136494686735768	0.7586350531326423
3AVT_A	0.0112619077093577	1.2020125577266618	0.0070810385523207	0.0	0.0	0.15821420520771803	1.0
6ODM_T	0.028607549607589	0.7918631343693967	0.0752961082910328	0.0	0.0	0.15854567204968803	1.0
3NWA_C	0.0089326119968272	0.8427569140051092	0.1307829181494666	0.0	0.0	0.0	1.0
3NWA_D	0.0088774024085204	0.8428875852954607	0.131789848619769	0.0	0.0	0.0	1.0
3AVX_A	0.0109622107915685	1.2014473410029465	0.0095313741064337	0.0	0.0	0.15821420520771803	1.0
6B7N_A	0.0054457273407	1.074637167631537	0.0538971807628532	0.0	0.0	0.14600151541732861	1.0
6W2D_P	0.0219648068329495	0.8231007971241193	0.0835464620630868	0.0	0.0	0.0	1.0
6ALF_I	0.0082468451335107	1.0720159883503095	0.0401258851298185	0.0	0.0	0.14600151541732861	1.0
6ACJ_B	0.007359164015593	0.8358556197608595	0.1714285714285712	0.0	0.0	0.01261729155151386	1.0
6VN1_A	0.0064039692753006	0.8906709821781555	0.138888888888889	0.0	0.0	0.0	1.0
3AVW_A	0.012004429995547	1.200632013295147	0.0110149488591653	0.0	0.0	0.15821420520771803	1.0
3NWF_D	0.0093374463017742	0.8429342358668319	0.1450450450450453	0.0	0.0	0.0	1.0
3AVV_A	0.0107615663971045	1.2067550859258669	0.0143655227454111	0.0	0.0	0.15821420520771803	1.0
6K4Y_D	0.021820709490436	1.0379639412981072	0.0047430830039525	0.0	0.0	0.14600151541732861	1.0
6ALH_I	0.0107175833588628	1.0689635501581662	0.0377655389457116	0.0	0.0	0.14600151541732861	1.0
3ZIF_C	0.0080510253701712	1.2052256821142897	0.0283171521035603	0.0	0.0	0.15821420520771803	1.0
4L1R_A	0.0124771730530647	0.8447114811504932	0.1119860017497818	0.0	0.0	0.0	1.0
3AGP_A	0.0113667469133092	1.2021686753610137	0.0173092053501178	0.0	0.0	0.15821420520771803	1.0
6NB3_B	0.0027575742604178	0.9954415132798062	0.132798573975045	0.0	0.0	0.22591872635379587	1.0
5X5B_B	0.0050980653043428	0.9212373545727434	0.1158911325724323	0.0	0.0	0.24264947023160166	1.0
3VNU_A	0.0140687431054846	1.2051647231131286	0.0094413847364278	0.0	0.0	0.15821420520771803	1.0
6CS2_C	0.0016291053868595	1.0458416184027717	0.1061792863359445	0.0	0.0	0.14600151541732861	1.0
1EJ6_A	0.0050075181373486	0.8865626754645765	0.2024597918637654	0.0	0.0	0.28076017321553515	1.0
6CS2_A	0.0009001800603845	1.0453734590059915	0.109075043630018	0.0	0.0	0.14600151541732861	1.0
6R9G_D	0.019536979700166	1.035060229951022	0.0188827694728555	0.0	0.0	0.14600151541732861	1.0
6NB4_B	0.0026203300519762	0.9916394879790084	0.1440144014401438	0.0	0.0	0.23997605152836254	1.0
3VNV_A	0.0123241754324841	1.201640192774799	0.0173092053501178	0.0	0.0	0.15821420520771803	1.0
6VN1_C	0.0064069008083193	0.8906714159590785	0.1639194139194137	0.0	0.0	0.12851035957408474	1.0
3SUC_A	0.0203969056951864	0.8772098893940725	0.0881849315068492	0.0	0.0	0.039287207505030765	1.0
4LK0_D	0.0201239380417662	1.0408646527151098	0.0165224232887488	0.0	0.0	0.14600151541732861	1.0
6R9G_C	0.0112081700654662	1.0033488652824338	0.0618212197159571	0.0	0.0	0.14600151541732861	1.0
3AVU_A	0.0120642706371756	1.203824690420646	0.0204563335955938	0.0	0.0	0.15821420520771803	1.0
6M39_B	0.0062841328108832	1.076099148966689	0.0698653198653196	0.0	0.0	0.14600151541732861	1.0
6U7H_A	0.0075447793710537	1.1375628350969094	0.0512820512820515	0.0	0.0	0.1986694852205071	1.0
6R9B_D	0.0223755998318708	1.049288137795383	0.0110149488591653	0.0	0.0	0.14600151541732861	1.0
5H0S_C	0.0144589071550315	1.097129410871585	0.0308191403081916	0.0	0.0	0.14600151541732861	1.0
6RFL_B	0.0157308856411859	1.1834846827405427	0.0151757188498404	0.0	0.0	0.15821420520771803	1.0
4BOM_A	0.0132044740837905	0.8547694326810522	0.1399103139013453	0.0	0.0	0.0	1.0
6J9F_C	0.0112130661898294	1.0622628620122485	0.0511408339889845	0.0	0.0	0.14600151541732861	1.0
5Z58_A	0.0415545105471767	0.8036603332861967	0.0700236034618404	0.0	0.0	0.09511701149240669	0.9048829885075933
3ZIF_F	0.0080462275404855	1.205224760726671	0.0435139573070606	0.0	0.0	0.15821420520771803	1.0
6VLK_B	0.0112124138254341	0.8822916711577873	0.1409335727109513	0.0	0.0	0.0	1.0
2GUM_B	0.0125707405777025	0.8669987198524124	0.1450450450450453	0.0	0.0	0.0	1.0
6B7N_B	0.0054455091773179	1.0746366073043798	0.082623509369677	0.0	0.0	0.14600151541732861	1.0
6RR7_C	0.0080682934452871	1.2728758797470905	0.0479937057435091	0.0	0.0	0.18579126890662562	1.0
5I08_A	0.0051629079850572	0.9884855522468484	0.1188380281690149	0.0	0.0	0.14600151541732861	1.0
6EQC_B	0.0031061732884502	1.1584701072206602	0.0975609756097557	0.0	0.0	0.15821420520771803	1.0
3IYL_W	0.0104650741007328	0.9104088577884012	0.1158911325724323	0.0	0.0	0.1254234135686531	1.0
5ZVT_W	0.0104650741007328	0.9104088577884012	0.1158911325724323	0.0	0.0	0.1254234135686531	1.0
5I08_C	0.0051629059997253	0.988485907877662	0.1237842617152968	0.0	0.0	0.17692079363370175	1.0
3J6Q_A	0.0071199479029513	0.9579142076454624	0.1129597197898431	0.0	0.0	0.2452808084321086	1.0
3NWA_B	0.0105260572307901	0.8442208436450339	0.2303969022265248	0.0	0.0	0.15178282642522864	0.8482171735747713
6R9B_C	0.0107050383807885	1.030620853792042	0.0743871513102283	0.0	0.0	0.14600151541732861	1.0
6RFL_A	0.0266146969104375	1.084961139599991	0.0094413847364278	0.0	0.0	0.14600151541732861	1.0
3AGQ_A	0.0117073863561091	1.205525791340038	0.0393391030684497	0.0	0.0	0.15821420520771803	1.0
6U7H_B	0.0075439251342797	1.137562308582143	0.0689655172413796	0.0	0.0	0.2519607858715539	1.0
7BQX_T	0.0409218021228504	0.9924517704635998	0.0159872102318152	0.0	0.0	0.2581375659687678	1.0
4FWT_A	0.0135194023616819	1.2094753705969852	0.0338316286388664	0.0	0.0	0.15821420520771803	1.0
6GML_B	0.0087666885520068	1.229772873780034	0.0512820512820515	0.0	0.0	0.20463009473771307	1.0
6RID_B	0.0150902946950117	1.1750786907204491	0.0375510204081637	0.0	0.0	0.15821420520771803	1.0
6CRV_A	0.0004212552378738	1.0837554446528712	0.162854528819762	0.0	0.0	0.44349432465351013	0.5565056753464899
2OBE_B	0.0052502592692078	1.2102255988807094	0.0762066045723965	0.0	0.0	0.08631413472174444	0.9136858652782556
6M39_A	0.006285444007778	1.0760992361617832	0.0881849315068492	0.0	0.0	0.14600151541732861	1.0
6K4Y_C	0.0097698050254231	1.0159723074905067	0.0873328088119584	0.0	0.0	0.14600151541732861	1.0
4QNL_A	0.0019375173642733	1.0049673627319051	0.2522167487684732	0.0	0.0	0.04546317415811793	0.954536825841882
6J9E_D	0.0215018840454802	1.1291793472405651	0.0236034618410694	0.0	0.0	0.20406824603292836	1.0
6JNX_C	0.0071743645313957	1.0110206143239204	0.1022816679779694	0.0	0.0	0.14600151541732861	1.0
6GOV_Y	0.0222585784550437	1.0279478864358242	0.0400981996726683	0.0	0.0	0.14600151541732861	1.0
7BR7_S	0.0572274189518494	0.863201852487927	0.0478153338829347	0.0	0.0	0.1939121971724707	0.8060878028275293
6Y6K_A	0.0247095941471192	1.2487533407607527	0.006294256490952	0.0	0.0	0.2316870639340736	0.7683129360659264
2GUM_A	0.0086495604253205	0.8714332117168329	0.2710000000000006	0.0	0.0	0.114562979777929	0.885437020222071
6JNX_D	0.0198169442028573	1.046914314276642	0.0479937057435091	0.0	0.0	0.14600151541732861	1.0
6CRV_C	0.0004211443608519	1.0837552314834138	0.1889616463985035	0.0	0.0	0.5137083900594199	0.48629160994058007
5HX2_A	0.0329720274825388	0.9775123210746408	0.0478153338829347	0.0	0.0	0.2581375659687678	1.0
3J6Q_B	0.0071451169061306	0.957892978565541	0.1565059144676983	0.0	0.0	0.26264158612906113	1.0
6CRV_B	0.000421436353633	1.0837552160715354	0.1911902530459233	0.0	0.0	0.5090747978179951	0.4909252021820049
6GML_A	0.0281013630475206	1.0589297448758748	0.0250000000000005	0.0	0.0	0.14600151541732861	1.0
6FBS_A	0.0070916168028639	1.2940188271992934	0.0698653198653196	0.0	0.0	0.0	1.0
6FUW_A	0.0070913405281237	1.2940189059572058	0.0698653198653196	0.0	0.0	0.0	1.0
5I08_B	0.005163819309313	0.9884860026821036	0.1649862511457382	0.0	0.0	0.22591872635379587	1.0
3IZX_C	0.0275533112255103	1.100878867596249	0.018429487179487	0.0	0.0	0.14600151541732861	1.0
2HYE_A	0.0152875952458421	1.27945009510974	0.0367047308319736	0.0	0.0	0.14859303433484244	1.0
5LDN_A	0.0034897912478341	1.1752449321211569	0.1032986111111109	0.0	0.0	0.15821420520771803	1.0
6VLK_A	0.0139929491719065	0.8800003569349368	0.1845293569431503	0.0	0.0	0.0	1.0
6EQC_A	0.0061025623282237	1.1557738368723125	0.0936270653029107	0.0	0.0	0.15821420520771803	1.0
4LLG_D	0.0198490765674672	1.0404991597247262	0.056648308418568	0.0	0.0	0.14600151541732861	1.0
4OJ5_B	0.006318825096175	0.906198061298916	0.3143743536711483	0.0	0.0	0.08555781169122283	0.9144421883087772
4OJ5_A	0.006658489277668	0.8973831885745357	0.3550106609808106	0.0	0.0	0.04546317415811793	0.954536825841882
2B5L_B	0.0109036641695849	1.266144862570671	0.0600500417014182	0.0	0.0	0.22204354853560904	1.0
5Z58_3	0.0037676284373641	1.2733975836275624	0.0994809688581312	0.0	0.0	0.17839132984990833	1.0
6ALG_J	0.0182030398506978	1.073928468741656	0.057435090479937	0.0	0.0	0.14600151541732861	1.0
3ZIF_H	0.0090315815624236	1.2052075165573124	0.0752961082910328	0.0	0.0	0.2417556937666696	1.0
6QPF_I	0.0149670801461708	1.272981324408933	0.0504132231404965	0.0	0.0	0.13220968653926998	1.0
6ALF_J	0.0214496758237157	1.072643504346036	0.0519276160503541	0.0	0.0	0.14600151541732861	1.0
6RFL_I	0.0521578354210394	0.7573325559559871	0.0900514579759865	0.0	0.0	0.3201519853288892	0.6798480146711108
6J9F_D	0.0205127223970551	1.1139544331060314	0.0487804878048774	0.0	0.0	0.14600151541732861	1.0
4OJ6_B	0.0081295944933411	0.9030907766860792	0.3116615067079462	0.0	0.0	0.07507553028890039	0.9249244697110997
6RR7_A	0.0267337871363385	0.8685670366003133	0.1227380015735639	0.0	0.0	0.0026029797072679222	1.0
5C6T_A	0.0055613335011999	0.9068501980059702	0.4443181818181825	0.0	0.0	0.5202502984734201	0.4797497015265799
6GSH_B	0.005938372174464	1.4134585526514103	0.0504132231404965	0.0	0.0	0.17768387614723288	1.0
6RIE_B	0.0155577873937419	1.170724701420185	0.058284762697752	0.0	0.0	0.15821420520771803	1.0
3RMC_A	0.0179934238201766	1.3390497397679877	0.0299837925445702	0.0	0.0	0.0	1.0
3J6Q_E	0.0073515198749089	0.9579603705963262	0.2162679425837321	0.0	0.0	0.06959310293956053	0.9304068970604394
7BR8_T	0.0417177348344148	1.0055733360858563	0.0350162866449514	0.0	0.0	0.21831301275374634	1.0
6W2D_J	0.0230446497111414	0.8270588569935955	0.2001888574126535	0.0	0.0	0.27585413357231653	1.0
4OJ6_A	0.0081425501181805	0.8966691780784874	0.362272240085745	0.0	0.0	0.04546317415811793	0.954536825841882
4LK0_I	0.0108759574736902	1.0407766735205346	0.0967741935483872	0.0	0.0	0.14600151541732861	1.0
6RIC_A	0.0280421433238468	1.117464392661827	0.0341741253051266	0.0	0.0	0.14600151541732861	1.0
2GUM_C	0.0109268028387818	0.8686081047744134	0.3681377825618952	0.0	0.0	0.08265471326043877	0.9173452867395613
3RMB_A	0.0154974396864146	1.3339563509693468	0.046090534979424	0.0	0.0	0.0	1.0
6Z8K_A	0.0570693076361596	1.0219869623890714	0.0031570639305451	0.0	0.0	0.03248137484075516	0.9675186251592448
6DNH_A	0.005094446715008	1.301515692088281	0.0975820379965464	0.0	0.0	0.0	1.0
3J6Q_C	0.0073560351333777	0.95796336849487	0.2303969022265248	0.0	0.0	0.09747451406075287	0.9025254859392471
3RMD_C	0.0167864710282751	1.3409107831144846	0.0367047308319736	0.0	0.0	0.0	1.0
4LK0_J	0.0196935392317905	1.0377126552302662	0.0771046420141616	0.0	0.0	0.14600151541732861	1.0
6V86_A	0.0467668039590115	1.0618970480001704	0.0047430830039525	0.0	0.0	0.22643812212358697	1.0
5JK7_B	0.0101784789401544	1.297709212142114	0.0762066045723965	0.0	0.0	0.0	1.0
2DY4_A	0.0194293584013571	1.330078718621141	0.0400981996726683	0.0	0.0	0.0	1.0
6W2E_N	0.0478969377848502	0.7530502249636702	0.1032986111111109	0.0	0.0	0.35344868979269517	0.6465513102073048
4OJL_B	0.0068827648646549	0.9028413156880228	0.5595092024539878	0.0	0.0	0.3941840742135045	0.6058159257864955
3J17_A	0.0111813892348443	0.9590784224993516	0.1639194139194137	0.0	0.0	0.24982327007780078	1.0
3J6Q_D	0.0073518524804452	0.957959576998567	0.2436399217221136	0.0	0.0	0.14929894714573166	0.8507010528542683
5N2E_A	0.0189365213767224	1.29916895663395	0.0469522240527182	0.0	0.0	0.11871417878952815	1.0
4LLG_C	0.0125601255132115	1.0503589843844712	0.0944138473642799	0.0	0.0	0.14600151541732861	1.0
3IYL_Y	0.0217623509120149	0.7620375419915641	0.3463983050847463	0.0	0.0	0.5358491706596306	0.46415082934036944
1SV5_A	0.0066243444643977	1.3218116157557032	0.0900514579759865	0.0	0.0	0.0	1.0
5ZVT_Y	0.0217623509120149	0.7620375419915641	0.3463983050847463	0.0	0.0	0.5358491706596306	0.46415082934036944
4OJO_A	0.0069717100170585	0.8976707029430515	0.6723684210526315	0.0	0.0	0.3941840742135045	0.6058159257864955
4OJ6_C	0.01008697174875	0.9025802649813413	0.352127659574468	0.0	0.0	0.04546317415811793	0.954536825841882
5CXF_A	0.0273881781459351	0.9221994263265232	0.0985306828003456	0.0	0.0	0.1254234135686531	1.0
5MBV_C	0.0484030710146838	1.0025755698879188	0.0259638080251771	0.0	0.0	0.21831301275374634	1.0
6V85_A	0.0447651677688742	1.0816058665341426	0.0087301587301587	0.0	0.0	0.04842848663575065	0.9515715133642494
5GNQ_B	0.020919436566413	1.3434799939948845	0.0212431156569623	0.0	0.0	0.0	1.0
2DTU_A	0.0173108656839224	1.3326685452959957	0.0504132231404965	0.0	0.0	0.0	1.0
6NK5_H	0.0022695976720173	1.020516127631417	0.507710557532622	0.0	0.0	0.19447278700538453	0.8055272129946155
6W2D_K	0.0375714054965971	0.7873633978003386	0.1544050862851957	0.0	0.0	0.07339138281249165	0.9266086171875083
6W2E_J	0.0271699903577084	0.864552765835213	0.16712580348944	0.0	0.0	0.0	1.0
6ODM_S	0.0236110979185934	0.8711050861542858	0.1801299907149491	0.0	0.0	0.0	1.0
3RMC_C	0.0178998293885298	1.3406944428424072	0.0409500409500411	0.0	0.0	0.0	1.0
5N2H_A	0.0191558051857867	1.297856840395484	0.0521523178807945	0.0	0.0	0.07371130417721902	1.0
7BR8_l	0.0455708843570264	0.9048311474403476	0.0762066045723965	0.0	0.0	0.2736971194705943	1.0
4OJO_B	0.0077993497508853	0.90293830496811	0.5556915544675642	0.0	0.0	0.3941840742135045	0.6058159257864955
1WAF_B	0.0229369696478572	1.3373342144449198	0.0299837925445702	0.0	0.0	0.0	1.0
4L72_A	0.0027009310253762	1.453884570894096	0.095689655172414	0.0	0.0	0.3162274411978499	0.68377255880215
4OJ5_C	0.0096647067041311	0.9146183012305752	0.3157349896480339	0.0	0.0	0.04546317415811793	0.954536825841882
5ZVS_F	0.0289368551811308	0.7447192351623929	0.30761316872428	0.0	0.0	0.4213929513231115	0.5786070486768885
6URO_A	0.0055546703344289	1.3054109035727337	0.1023417172593237	0.0	0.0	0.0	1.0
4OJL_A	0.008413344949289	0.897399836621497	0.6007556675062982	0.0	0.0	0.3941840742135045	0.6058159257864955
3RMA_A	0.0177354432180504	1.332753294096931	0.0538971807628532	0.0	0.0	0.0	1.0
6PPD_T	0.0413509896768957	0.7974106809049537	0.1512681159420295	0.0	0.0	0.03527951820202	0.96472048179798
4OJL_C	0.0078168025224428	0.9042451281573388	0.5887500000000006	0.0	0.0	0.3941840742135045	0.6058159257864955
5ZVS_2	0.0398751978200984	1.3265169788259208	0.0055379746835442	0.0	0.0	0.2675272493938536	1.0
3RMD_A	0.0177445494503481	1.3304039998981685	0.0547717842323653	0.0	0.0	0.0	1.0
4OJP_B	0.0072649781041063	0.9064598431042228	0.6701708278580814	0.0	0.0	0.3941840742135045	0.6058159257864955
6P18_D	0.0200888014819448	1.0650716907262092	0.0818253343823753	0.0	0.0	0.14600151541732861	1.0
6U7H_C	0.0075428248616874	1.1375626621146149	0.1081081081081087	0.0	0.0	0.01907381332152521	0.9809261866784748
5H0S_B	0.0105054483709474	1.1051238846145928	0.1023417172593237	0.0	0.0	0.04988024794195253	0.9501197520580474
4UXG_K	0.0086344410877076	1.0113861686421086	0.1725092250922508	0.0	0.0	0.13240188316263043	0.8675981168373695
4OJP_A	0.008353587976999	0.8977757755144151	0.7292517006802726	0.0	0.0	0.5807932011101476	0.41920679888985235
6TZ0_A	0.0367465775139971	1.311888782543774	0.0125885129819041	0.0	0.0	0.2338846099573883	1.0
2INY_A	0.0293318400475906	1.1621068389592315	0.0452302631578944	0.0	0.0	0.15821420520771803	1.0
5CXF_B	0.0349603830145465	0.9029525639707024	0.1032986111111109	0.0	0.0	0.1254234135686531	1.0
6RJ9_C	0.0263382736049172	1.165071556968424	0.0530240265120132	0.0	0.0	0.15821420520771803	1.0
6RID_A	0.0257076574341682	1.1059544440652935	0.0597954366640436	0.0	0.0	0.14600151541732861	1.0
4OJO_C	0.0086570884106437	0.9045156615393232	0.5808457711442787	0.0	0.0	0.3941840742135045	0.6058159257864955
4OJP_C	0.00727128351384	0.911802605224338	0.6253196930946292	0.0	0.0	0.3941840742135045	0.6058159257864955
5W6H_C	0.0122599138378911	0.8781792617218251	0.6421188630490955	0.0	0.0	0.3941840742135045	0.6058159257864955
5ZVS_J	0.0347655413397421	0.7445985205914145	0.272272272272273	0.0	0.0	0.4090919374392219	0.5909080625607781
6QAJ_A	0.0821492443856767	1.0004737431955977	0.0225261464199524	0.0	0.0	0.12078200948387985	0.8792179905161202
6ALH_J	0.0242033672570868	1.0708919337503486	0.0755310778914235	0.0	0.0	0.14600151541732861	1.0
6PPH_T	0.0431800948777008	0.79607474546241	0.1565059144676983	0.0	0.0	0.11671831020178274	0.8832816897982173
7BR8_S	0.0500530376812038	0.8728009116667831	0.0938037865748715	0.0	0.0	0.2736971194705943	1.0
4LLG_I	0.0129294144934881	1.0482772388770498	0.107002360346184	0.0	0.0	0.14600151541732861	1.0
6NK6_H	0.0035084263499213	1.0181680167646876	0.45589919816724	0.0	0.0	0.19447278700538453	0.8055272129946155
5WDX_A	0.0029906888425977	1.4610083732175827	0.0994809688581312	0.0	0.0	0.38898416035418953	0.6110158396458105
6NK7_E	0.003467965748028	1.0246803140233645	0.432919954904172	0.0	0.0	0.19447278700538453	0.8055272129946155
5MBV_B	0.0412030722167833	0.9567563851845268	0.0826121164437447	0.0	0.0	0.09359674599579096	0.9064032540042091
6NK6_E	0.0035516944067254	1.015220678395972	0.4642857142857139	0.0	0.0	0.19447278700538453	0.8055272129946155
6PPB_T	0.0421702200819451	0.7930360304380759	0.1703499079189689	0.0	0.0	0.23530370409929494	0.7646962959007051
6NK6_F	0.0028962879922524	1.0205309708017662	0.6901595744680851	0.0	0.0	0.5413856394573779	0.45861436054262206
6P18_C	0.0132710643126056	1.0369651003988969	0.1101494885916594	0.0	0.0	0.14600151541732861	1.0
6W2D_N	0.041772011201328	0.756373855478311	0.2209414024975993	0.0	0.0	0.231273225808721	0.768726774191279
1TV6_A	0.0064713347520981	1.329879298536759	0.1061792863359445	0.0	0.0	0.0	1.0
6QX3_B	0.029849063089707	1.4027652257051026	0.0039494470774097	0.0	0.0	0.0	1.0
5FMZ_D	0.0446649810806298	0.9010061157333245	0.0966350301984473	0.0	0.0	0.1254234135686531	1.0
6Z6G_A	0.0662824069446023	1.0281481204298637	0.018429487179487	0.0	0.0	0.09301064021687426	0.9069893597831258
6W2E_K	0.0420076651195937	0.7861270785716729	0.1823255813953492	0.0	0.0	0.03527951820202	0.96472048179798
3J17_C	0.0075073895119515	1.0256239751912737	0.2081749049429655	0.0	0.0	0.23463322922093638	0.7653667707790637
5W6H_A	0.0140796041894214	0.8814566198705367	0.5947302383939774	0.0	0.0	0.3941840742135045	0.6058159257864955
7BR7_T	0.0443972362753308	0.9942016090596644	0.0671704450041985	0.0	0.0	0.11279573943036128	0.8872042605696387
6KLC_A	0.0645443146120296	1.1583297786009132	0.0047430830039525	0.0	0.0	0.32534070718276703	0.6746592928172329
5ZVS_B	0.0313475114945974	0.7457211503718106	0.4248878923766814	0.0	0.0	0.6322649612355973	0.3677350387644028
3RMA_D	0.0189872965612487	1.3374218814098275	0.0618212197159571	0.0	0.0	0.0	1.0
6KLD_A	0.0506769595853501	1.1521402021390803	0.010228166797797	0.0	0.0	0.2061019676997106	0.7938980323002894
6QNW_I	0.0155091258348346	1.278172482956372	0.0844709897610926	0.0	0.0	0.0	1.0
5N2G_A	0.017562069120681	1.2984829014061658	0.0771186440677971	0.0	0.0	0.04028880239167348	1.0
6NK5_G	0.0031337715591465	1.0215252492528797	0.8209169054441265	0.0	0.0	0.6897839899015663	0.31021601009843364
5W6H_B	0.0140340753153565	0.8832954549689571	0.6901595744680851	0.0	0.0	0.4733122806246977	0.5266877193753022
6TZ1_A	0.0463095233612749	1.3151810839620792	0.0039339103068447	0.0	0.0	0.03540771222731065	0.9645922877726893
6QX8_A	0.0343622013342731	1.3989472150481967	0.0015735641227381	0.0	0.0	0.0	1.0
3KLE_A	0.0099500685520221	1.3381147802342002	0.095689655172414	0.0	0.0	0.0	1.0
6G1X_A	0.0333654530831494	1.4057559191664155	0.0039494470774097	0.0	0.0	0.0	1.0
6QX8_E	0.0343586115925907	1.3989473541292077	0.0047206923682139	0.0	0.0	0.0	1.0
5EFV_B	0.0077877694755432	0.9757901578087652	0.507710557532622	0.0	0.0	0.19447278700538453	0.8055272129946155
3RMA_C	0.020631718137478	1.3438548592455182	0.0530240265120132	0.0	0.0	0.0	1.0
6GJZ_A	0.0318671879094993	1.4093585841383174	0.0071315372424727	0.0	0.0	0.0	1.0
1RTD_A	0.013044217059655	1.3448711894121264	0.0771186440677971	0.0	0.0	0.0	1.0
6TY9_A	0.046254157852755	1.3329423790074129	0.0055074744295826	0.0	0.0	0.22670978203659095	1.0
6PPD_S	0.0376705659104712	0.8783385381044092	0.1692732290708372	0.0	0.0	0.0	1.0
6PPB_W	0.0451023881480913	0.7771799508983793	0.2186001917545541	0.0	0.0	0.2560870317792286	0.7439129682207715
1WAF_A	0.0240119171100861	1.3362501163071978	0.0547717842323653	0.0	0.0	0.0	1.0
3RKI_B	0.0093084986738945	0.984312754831687	0.3681377825618952	0.0	0.0	0.04546317415811793	0.954536825841882
3RKI_A	0.0072052907496756	0.9886958341843424	0.53132530120482	0.0	0.0	0.19447278700538453	0.8055272129946155
6PPH_4	0.0462176737941896	0.8878460008659794	0.1061792863359445	0.0	0.0	0.16491361411547473	1.0
7BR7_W	0.0368314422106719	0.8645847366502424	0.2013232514177694	0.0	0.0	0.23345313206069998	1.0
6NK5_E	0.0055349475155449	1.0197359727247557	0.4345372460496615	0.0	0.0	0.19447278700538453	0.8055272129946155
6XZQ_C	0.0117634441093303	1.2848733351975763	0.1014948859166007	0.0	0.0	0.0	1.0
6GKM_A	0.0314704534490853	1.4021577176990667	0.0133752950432723	0.0	0.0	0.0	1.0
6OE3_A	0.0124641769731814	1.3132811647426317	0.0985306828003456	0.0	0.0	0.0	1.0
5W0K_A	0.0228652530229261	1.3943031673207775	0.0367047308319736	0.0	0.0	0.0	1.0
5W6F_A	0.0173534698928337	0.9086356870330524	0.3875545851528392	0.0	0.0	0.054287630866909485	0.9457123691330905
6PPH_S	0.0374439422249472	0.8791263732177333	0.1790352504638226	0.0	0.0	0.0	1.0
6QNW_A	0.0297918262201285	0.9566635568380004	0.1267730496453907	0.0	0.0	0.030468077248728173	1.0
2DY4_C	0.0168169425447401	1.342398164470847	0.0752961082910328	0.0	0.0	0.0	1.0
4WSB_A	0.0262934226257225	0.9088199959826436	0.2232916265640041	0.0	0.0	0.0	1.0
3RKI_C	0.0088544661452537	0.9811152452109128	0.5239808153477219	0.0	0.0	0.19447278700538453	0.8055272129946155
6W2D_O	0.0360511791258083	0.889584915439537	0.1768518518518524	0.0	0.0	0.0	1.0
3RMB_C	0.0165966876753225	1.3430111463615704	0.0762066045723965	0.0	0.0	0.0	1.0
6QPF_A	0.0285365477730396	0.925361478715035	0.1586144029170471	0.0	0.0	0.0	1.0
3RMD_B	0.0186070693764758	1.3431133375937816	0.0698653198653196	0.0	0.0	0.0	1.0
3TAG_A	0.0213292317937655	1.3301857068585567	0.0752961082910328	0.0	0.0	0.0	1.0
6PPD_4	0.0440444328594968	0.8904364042072178	0.1368515205724509	0.0	0.0	0.0	1.0
6RIE_A	0.0259408424588685	1.0738082119872412	0.0936270653029107	0.0	0.0	0.14600151541732861	1.0
5ZVS_D	0.0462196829986983	0.7447961525837883	0.2571711177052422	0.0	0.0	0.2560870317792286	0.7439129682207715
5CXF_C	0.0276753045913264	0.8958035907482472	0.272272272272273	0.0	0.0	0.0	1.0
5JSE_C	0.0133036228405655	0.9946267347914955	0.272272272272273	0.0	0.0	0.04546317415811793	0.954536825841882
5JSE_B	0.0141339406412435	0.994559547407806	0.2671984047856428	0.0	0.0	0.04546317415811793	0.954536825841882
6QX8_F	0.0273847911247656	1.4126364992567984	0.0283241542092835	0.0	0.0	0.0	1.0
6PPD_W	0.047878634977449	0.7794578598224697	0.2209414024975993	0.0	0.0	0.25300507232781805	0.7469949276721819
6PNS_A	0.0533376500715116	1.2979421241501896	0.0095313741064337	0.0	0.0	0.35495193888912513	1.0
5JSD_B	0.0151126866608323	0.9990321573808092	0.2400000000000008	0.0	0.0	0.04546317415811793	0.954536825841882
6NK5_F	0.0050631071418305	1.021807263314766	0.6701708278580814	0.0	0.0	0.6118820387186383	0.3881179612813617
6QXE_A	0.0343545482767856	1.3989470431936155	0.0165224232887488	0.0	0.0	0.0	1.0
1XHZ_A	0.0015171388464813	1.4645735892997085	0.1956726246472253	0.0	0.0	0.6107274679512881	0.38927253204871193
2BGN_A	0.001777942823638	1.4513685102853433	0.1911902530459233	0.0	0.0	0.5893227624705718	0.41067723752942814
4UXG_J	0.010878901749909	1.0259270735966368	0.2473012757605495	0.0	0.0	0.04546317415811793	0.954536825841882
6FHI_A	0.0296301123964851	0.9023976032805928	0.2436399217221136	0.0	0.0	0.0	1.0
3RMD_D	0.01989405869768	1.342249161886686	0.0743871513102283	0.0	0.0	0.0	1.0
1URJ_A	0.0236334404138521	1.3404729113038227	0.0609348914858098	0.0	0.0	0.0	1.0
6NK7_H	0.0067545911064387	1.0272150395992194	0.4044198895027633	0.0	0.0	0.20767374805972363	0.7923262519402764
6PPH_W	0.0470965690810128	0.7822302228757663	0.2339805825242717	0.0	0.0	0.28003752888562905	0.719962471114371
5W6F_C	0.0176875717588086	0.9112438714728218	0.4865497076023399	0.0	0.0	0.4672129906545774	0.5327870093454227
6QPG_A	0.0319908686220247	0.943685543423928	0.1460775473399456	0.0	0.0	0.034258791398817205	1.0
5W6F_B	0.0174047931221251	0.9103686812592908	0.5500000000000009	0.0	0.0	0.3941840742135045	0.6058159257864955
4LSN_A	0.0148380947491556	1.319916470124191	0.0994809688581312	0.0	0.0	0.0	1.0
6QX3_A	0.0252376620290701	1.3810898801799714	0.0443714050944952	0.0	0.0	0.0	1.0
6QX8_B	0.027739124408899	1.4126898634162313	0.0306845003933906	0.0	0.0	0.0	1.0
6QXE_E	0.0343615643812866	1.3989468608171665	0.0196695515342246	0.0	0.0	0.0	1.0
6PPB_S	0.0358319589095105	0.879079477317051	0.2424242424242431	0.0	0.0	0.13494928696871583	1.0
6FHH_A	0.0322885653774161	0.9060397621905198	0.2093244529019979	0.0	0.0	0.0	1.0
2BGN_C	0.0018658366929464	1.4513932822622668	0.2047393364928909	0.0	0.0	0.6400668482956134	0.3599331517043865
3KLE_E	0.00984193713391	1.3383690913985211	0.109075043630018	0.0	0.0	0.0	1.0
6RJA_F	0.0259630089781435	1.176301586686263	0.0863247863247871	0.0	0.0	0.15821420520771803	1.0
3L8B_B	0.0181089376756712	1.3411590330161431	0.082623509369677	0.0	0.0	0.0	1.0
6RJA_C	0.0259636032235374	1.1763016486164444	0.0863247863247871	0.0	0.0	0.15821420520771803	1.0
2P5O_A	0.0166499477881879	1.3516531339214024	0.0817021276595746	0.0	0.0	0.0	1.0
6QXE_B	0.0277422086181719	1.4126900215647396	0.0330448465774977	0.0	0.0	0.0	1.0
6QXE_F	0.0273862514344715	1.412636773736487	0.035405192761605	0.0	0.0	0.0	1.0
6NK7_F	0.0057990175740663	1.0262898801125813	0.665792922673657	0.0	0.0	0.6103896162379617	0.3896103837620383
6NW9_B	0.0185945974437829	0.9094602882197096	0.5788819875776396	0.0	0.0	0.3941840742135045	0.6058159257864955
3RMC_B	0.0156741031293407	1.338839541404028	0.0947459086993978	0.0	0.0	0.0	1.0
2DTU_D	0.016028818606754	1.3386395656268686	0.0947459086993978	0.0	0.0	0.0	1.0
5JSD_C	0.01509688958567	0.9993136371333688	0.2735470941883766	0.0	0.0	0.04546317415811793	0.954536825841882
6EVK_A	0.0304329362561022	0.9094923441482486	0.2339805825242717	0.0	0.0	0.0	1.0
6QPG_J	0.0298737326972588	0.9372483700139916	0.190074906367041	0.0	0.0	0.21279963669365973	1.0
6U7G_B	0.0439009099860654	1.4020552998094222	0.0055074744295826	0.0	0.0	0.0	1.0
1WAJ_A	0.0231629346461009	1.334285406145534	0.0771186440677971	0.0	0.0	0.0	1.0
5AMQ_A	0.0754000987480718	1.1105010252269387	0.0308191403081916	0.0	0.0	0.21194591846126246	0.7880540815387376
6TZ2_A	0.0434414971056905	1.303617974659491	0.0409126671911881	0.0	0.0	0.30578289484257815	1.0
6QCX_A	0.0445134935165602	0.8997571422615339	0.1554545454545459	0.0	0.0	0.0	1.0
6G19_A	0.0330489575517304	1.409261692456732	0.0283171521035603	0.0	0.0	0.0	1.0
6QPF_J	0.0289068750533738	0.914884504495947	0.2412109375000002	0.0	0.0	0.0	1.0
6DJY_B	0.011796550121576	1.024252631661507	0.283838383838384	0.0	0.0	0.04546317415811793	0.954536825841882
6NW9_A	0.0236215168164646	0.9074091316340748	0.3666666666666673	0.0	0.0	0.04546317415811793	0.954536825841882
5JSE_A	0.0133817892551389	0.9943182356435546	0.3710895361380804	0.0	0.0	0.04546317415811793	0.954536825841882
5Z58_D	0.0374852236169222	0.9671932657104628	0.1237842617152968	0.0	0.0	0.22350635646968153	1.0
6F5O_A	0.0432569682299555	0.9042129795428158	0.1586144029170471	0.0	0.0	0.0	1.0
6KLH_A	0.0427374578631563	0.911586541351357	0.1431943351691575	0.0	0.0	0.0	1.0
6KLH_C	0.0429636024286584	0.9114449936876572	0.1439811172305269	0.0	0.0	0.0	1.0
6NW9_C	0.0218277583593631	0.908485631038182	0.4525714285714293	0.0	0.0	0.4944252939456494	0.5055747060543506
5JS4_B	0.0144928189358871	1.0027306386550123	0.3130165289256206	0.0	0.0	0.04546317415811793	0.954536825841882
6RJD_C	0.0219386474993504	1.1697806834193996	0.1004329004329007	0.0	0.0	0.15821420520771803	1.0
6KLE_A	0.0488517021779048	1.1432295142731668	0.0479937057435091	0.0	0.0	0.15821420520771803	1.0
6QCW_A	0.0462759722935543	0.8999698768640678	0.1429856115107914	0.0	0.0	0.0	1.0
6QPG_I	0.0171874556324156	1.2795707025766054	0.1071428571428578	0.0	0.0	0.1356586058588824	1.0
6MCB_A	0.0437559883852715	1.1697600327516402	0.058284762697752	0.0	0.0	0.18400502687686543	1.0
2DTU_C	0.0200075012579241	1.3415373226401777	0.0853970964987194	0.0	0.0	0.0	1.0
6RR7_B	0.0236441940021899	1.3702907823552577	0.0590086546026751	0.0	0.0	0.020561376444916804	1.0
5JSD_A	0.015201111038196	0.9990551571891336	0.3407172995780598	0.0	0.0	0.04546317415811793	0.954536825841882
6QPF_G	0.0287489505843393	0.9171448481799196	0.2671984047856428	0.0	0.0	0.0	1.0
6PPH_X	0.0429675899062844	0.888346073470795	0.2151051625239013	0.0	0.0	0.0498733695938801	1.0
2DY4_D	0.0264701857238303	1.332617433193149	0.0817021276595746	0.0	0.0	0.0	1.0
5M3J_A	0.04259020154049	0.9032189815743192	0.1801299907149491	0.0	0.0	0.0	1.0
2P5G_A	0.0201200752886201	1.3448767151878758	0.082623509369677	0.0	0.0	0.0	1.0
6H61_A	0.0295515123592438	1.4047769288524394	0.042657916324857	0.0	0.0	0.0	1.0
6XZQ_A	0.0374975591598402	0.9578854362216708	0.1479150275373715	0.0	0.0	0.008034091549313609	1.0
4WSA_A	0.0432550764895262	0.9042126859678924	0.1768518518518524	0.0	0.0	0.0	1.0
5JS4_C	0.0153325709258819	1.0027998659609358	0.3198338525441329	0.0	0.0	0.04546317415811793	0.954536825841882
3KK3_A	0.0097604876363551	1.3514621381827674	0.1119860017497818	0.0	0.0	0.0	1.0
5MSG_A	0.0460794416073169	0.8993636254047331	0.1607305936073058	0.0	0.0	0.0	1.0
6T0V_A	0.0331224738315912	0.9100281420060964	0.2634194831013916	0.0	0.0	0.0	1.0
6XZQ_D	0.0315330756183261	1.386347111995588	0.0435139573070606	0.0	0.0	0.0	1.0
6ZTZ_B	0.0205879004735337	1.0141243857251383	0.2151051625239013	0.0	0.0	0.15456289789986924	0.8454371021001308
6T0N_A	0.0423631759120209	0.905969878264052	0.1856343283582091	0.0	0.0	0.0	1.0
5VZL_A	0.0462353000901499	1.1370932862105347	0.0574043261231282	0.0	0.0	0.17846920100510413	1.0
5M3H_A	0.0315047840634149	0.9105937433887196	0.277386934673367	0.0	0.0	0.0	1.0
6QPF_D	0.0276922212645158	0.9139709313742502	0.3184647302904566	0.0	0.0	0.04546317415811793	0.954536825841882
6VR4_B	0.0461633118288735	1.1060188984634454	0.0621557828481502	0.0	0.0	0.14600151541732861	1.0
3KLG_A	0.0140853738913079	1.3415748990246166	0.1042571676802779	0.0	0.0	0.0	1.0
6QNW_G	0.0328388114279737	0.9534472195697844	0.1979264844486339	0.0	0.0	0.24886828607895828	1.0
6RJG_C	0.0255025432842957	1.1764686430160705	0.1004329004329007	0.0	0.0	0.15821420520771803	1.0
4WRT_A	0.0446088038783506	0.917809356474388	0.141958670260557	0.0	0.0	0.0	1.0
6XF7_C	0.0422578948405237	1.0986255018605795	0.0798640611724728	0.0	0.0	0.19873539640554994	1.0
5MS0_C	0.017456448339436	1.0196158969715263	0.2710000000000006	0.0	0.0	0.04546317415811793	0.954536825841882
5JS4_A	0.0144657047378274	1.0028275665034014	0.3800217155266017	0.0	0.0	0.04546317415811793	0.954536825841882
4I9Q_B	0.0191984261216415	1.3592994402751464	0.0881849315068492	0.0	0.0	0.0	1.0
6OGZ_A	0.093010257848521	1.34229917756454	0.0071315372424727	0.0	0.0	0.3129175713737605	0.6870824286262395
5FMZ_A	0.0443557492781107	0.9121792539521094	0.1596715328467159	0.0	0.0	0.0	1.0
1UF2_B	0.0402437183349596	0.8783580547482386	0.3435517970401698	0.0	0.0	0.07870461527810187	0.9212953847218981
7BR7_x	0.044580887667681	0.9381821232561364	0.1409335727109513	0.0	0.0	0.008034091549313609	1.0
4BTQ_B	0.045174534097735	1.34250508776002	0.0333333333333336	0.0	0.0	0.14523191261599191	1.0
5DTO_A	0.0269541981773209	1.3838202900442766	0.0600500417014182	0.0	0.0	0.0	1.0
6VR4_A	0.0470375939103126	1.1088109516576996	0.0629425649095201	0.0	0.0	0.14600151541732861	1.0
6XZQ_B	0.0394622037661056	1.3503554308178114	0.046420141620771	0.0	0.0	0.019480776774816255	1.0
3RMC_D	0.01970892588463	1.340548270841445	0.0985306828003456	0.0	0.0	0.0	1.0
6QCV_A	0.0472429680830046	0.9051193735468462	0.1575591985428053	0.0	0.0	0.0	1.0
7BQX_S	0.0515662065129443	0.9330432222457784	0.1071428571428578	0.0	0.0	0.25002800186444485	1.0
6T0V_B	0.0384458551395958	1.3605150388003502	0.0478153338829347	0.0	0.0	0.06117877408964858	1.0
3TAE_A	0.0220649406993125	1.32962428085957	0.0985306828003456	0.0	0.0	0.0	1.0
4W8F_B	0.0736873653445821	0.7313281436329379	0.3524783634933131	0.0	0.0	0.5281748802000152	0.47182511979998476
5C51_A	0.0219377769242773	1.2768431863777947	0.1042571676802779	0.0	0.0	0.24272593252923505	1.0
6GSI_B	0.0113772455791552	1.4100714090355733	0.0994809688581312	0.0	0.0	0.3085221193546148	1.0
6PPD_X	0.0459732004238202	0.8875861719779421	0.228019323671498	0.0	0.0	0.07785038576072359	1.0
6SZU_A	0.0393178118228313	0.916827827623668	0.2209414024975993	0.0	0.0	0.0	1.0
3MAW_A	0.0206827493389534	0.9726941278700516	0.3890710382513669	0.0	0.0	0.2236815717972995	0.7763184282027005
6QNW_J	0.0336107665585707	0.9453923783779432	0.2303969022265248	0.0	0.0	0.17358705575741876	1.0
6MCC_A	0.0459507119651895	1.136531633037123	0.0700236034618404	0.0	0.0	0.15135062104013902	1.0
1C8G_A	0.009693395431366	1.42182482355036	0.1052173913043477	0.0	0.0	0.06696428883376827	0.9330357111662317
6H66_A	0.0285085500047576	1.3996590323022593	0.0574043261231282	0.0	0.0	0.0	1.0
6T0U_A	0.0388674147808163	0.9115985975409584	0.2485265225933206	0.0	0.0	0.0	1.0
6QCT_A	0.0455967356736794	0.8797179619504945	0.2559288537549407	0.0	0.0	0.08114417193220644	1.0
6EVJ_A	0.0425014146967066	0.8953439150251105	0.277386934673367	0.0	0.0	0.0	1.0
1S77_D	0.0634277390222867	1.369044109339974	0.0119426751592359	0.0	0.0	0.06707429527253403	0.9329257047274659
6KUV_A	0.042660127696312	0.8844592554875168	0.3130165289256206	0.0	0.0	0.04546317415811793	0.954536825841882
6G1S_A	0.0334578143813194	1.4079307454498626	0.0478153338829347	0.0	0.0	0.0	1.0
5T1D_A	0.0135622879776317	1.4015721579697495	0.0994809688581312	0.0	0.0	0.0995816834555667	1.0
7BR8_x	0.0410596416983387	0.9453274855888923	0.1923076923076927	0.0	0.0	0.03442149503090229	0.9655785049690977
6T0R_A	0.0422409550388457	0.9174159185772806	0.2058823529411764	0.0	0.0	0.0	1.0
3TAF_A	0.0201456515465953	1.3347156691987916	0.1061792863359445	0.0	0.0	0.0	1.0
4W8F_A	0.0738429219326146	0.7313843948601938	0.4169944925255702	0.0	0.0	0.5967370987959784	0.4032629012040217
2P5G_C	0.0213399366113412	1.355555672647099	0.0919243986254301	0.0	0.0	0.0	1.0
6QCS_A	0.0449693675278701	0.8930137949299213	0.2684630738522957	0.0	0.0	0.0	1.0
3MAW_B	0.0206809724626727	0.9726932995405516	0.5518925518925517	0.0	0.0	0.19447278700538453	0.8055272129946155
5GNQ_A	0.0201648430869091	1.3643589461317405	0.095689655172414	0.0	0.0	0.0	1.0
4KHN_B	0.0206067281564465	1.3589584699149198	0.0966350301984473	0.0	0.0	0.0	1.0
4HJC_A	0.014088947880178	1.00844326822011	0.770194986072424	0.0	0.0	0.6472633561248657	0.3527366438751342
3TAB_C	0.019991504549694	1.3379545384247475	0.1100436681222714	0.0	0.0	0.0	1.0
6QPG_D	0.0330143348237496	0.935294130623381	0.3253388946819602	0.0	0.0	0.04546317415811793	0.954536825841882
1MSW_D	0.0595004723748532	1.3457545651814802	0.029149797570851	0.0	0.0	0.22670978203659095	1.0
6SZV_A	0.0407746161308224	0.9178976334338887	0.2684630738522957	0.0	0.0	0.0	1.0
3TAF_C	0.0207953286193314	1.3359577151235855	0.109075043630018	0.0	0.0	0.0	1.0
6T0S_A	0.0425855020091962	0.912012482739029	0.2659362549800801	0.0	0.0	0.0	1.0
3RMB_D	0.0173019781873128	1.3448799980796884	0.1100436681222714	0.0	0.0	0.0	1.0
6EVJ_D	0.0462039701864308	0.8954418837741573	0.283838383838384	0.0	0.0	0.0	1.0
6W2E_O	0.0457928086922052	0.9647678241698344	0.1575591985428053	0.0	0.0	0.2330024017530223	1.0
2P5O_C	0.0180805655375819	1.3607754978729345	0.1061792863359445	0.0	0.0	0.0	1.0
6ODM_X	0.0316528510707984	0.97515612874606	0.3062692702980476	0.0	0.0	0.04546317415811793	0.954536825841882
5AMR_A	0.069648865647248	1.1147765149426674	0.0689655172413796	0.0	0.0	0.22146915869277672	1.0
6QPG_G	0.0336936875775805	0.929231404084852	0.3579059829059836	0.0	0.0	0.04546317415811793	0.954536825841882
1Q9X_D	0.0205913382934464	1.3406134801297596	0.1100436681222714	0.0	0.0	0.0	1.0
5W0K_C	0.028086295580662	1.3960101284749895	0.0780322307039862	0.0	0.0	0.0	1.0
1ZTM_A	0.0282926294145043	0.9750646224681658	0.4137931034482764	0.0	0.0	0.19447278700538453	0.8055272129946155
6SZU_B	0.0331161842987437	1.3590764654271648	0.0798640611724728	0.0	0.0	0.0	1.0
6QCT_B	0.0364214042752884	1.3599808518610637	0.07347972972973	0.0	0.0	0.0	1.0
6APB_A	0.0271236894319888	0.9821179484863832	0.4592422502870266	0.0	0.0	0.19447278700538453	0.8055272129946155
6QNW_D	0.0357547981460793	0.9459594716420744	0.3407172995780598	0.0	0.0	0.058244558961871654	0.9417554410381284
6PO2_A	0.0493450603212091	1.297049293496648	0.067663257277734	0.0	0.0	0.3709993531813661	1.0
4V0Q_A	0.0262848274325789	1.3822514677074835	0.0881849315068492	0.0	0.0	0.0	1.0
2HYE_C	0.0912756401137762	0.8068627264945093	0.3696120689655173	0.0	0.0	0.5909933335619763	0.4090066664380237
2OYQ_C	0.0216240318251607	1.3502317098675538	0.1042571676802779	0.0	0.0	0.0	1.0
3L8B_A	0.0209179036950355	1.3417770552288613	0.1100436681222714	0.0	0.0	0.0	1.0
6TW1_B	0.031768109502629	1.360857272535749	0.082623509369677	0.0	0.0	0.0	1.0
6TW1_A	0.0491483751617551	0.9154899073523832	0.2139446036294174	0.0	0.0	0.04021857545687443	1.0
1N35_A	0.040892442602114	1.339689498826496	0.0817021276595746	0.0	0.0	0.0	1.0
5HX2_H	0.0329543218629179	0.91180313407337	0.780112044817928	0.0	0.0	0.6684491927653637	0.33155080723463615
6KV5_A	0.0418779991015121	0.9519237715167358	0.2903553299492387	0.0	0.0	0.14435329427166438	0.8556467057283356
4F5C_B	0.0357338616220824	1.3881210545844056	0.07347972972973	0.0	0.0	0.0	1.0
1ZTM_B	0.0315297215432401	0.9687870901982472	0.4476082004555808	0.0	0.0	0.2958267998017377	0.7041732001982622
1S76_D	0.0568493908555991	1.3685348674768991	0.0409500409500411	0.0	0.0	0.22078394554969838	1.0
6KR3_B	0.0226073803220233	1.378086643914227	0.0994809688581312	0.0	0.0	0.0	1.0
6U7G_A	0.0414551124007676	1.4190816453627972	0.0565253532834586	0.0	0.0	0.17013302396748778	1.0
6KUT_A	0.0414384061240656	0.953386402421658	0.3184647302904566	0.0	0.0	0.04546317415811793	0.954536825841882
5B7I_A	0.0221109817628867	1.3669441504489916	0.1052173913043477	0.0	0.0	0.0	1.0
5F9R_B	0.0488720102562809	1.1532021983278624	0.0928402832415422	0.0	0.0	0.20973214153490863	1.0
6PPB_X	0.0455053360806191	0.9718444416978904	0.2256509161041464	0.0	0.0	0.10070935186723237	0.8992906481327676
7BQX_x	0.045493109805746	1.0128658199393634	0.1481481481481481	0.0	0.0	0.15227654680196165	0.8477234531980383
5CCV_D	0.0307836063906284	1.3750115758811932	0.0900514579759865	0.0	0.0	0.0	1.0
1N38_A	0.0422738990758629	1.3408876326664418	0.0835464620630868	0.0	0.0	0.0	1.0
6CXC_B	0.0280043533556036	1.0155710680572825	0.3681377825618952	0.0	0.0	0.04546317415811793	0.954536825841882
6CXC_F	0.0316227398592732	0.9825264025475652	0.5769230769230778	0.0	0.0	0.28058290018590526	0.7194170998140947
1N1H_A	0.044556368900716	1.3375334121232003	0.0844709897610926	0.0	0.0	0.0	1.0
3RRR_N	0.0363563133464376	0.9957668328680752	0.3421330517423444	0.0	0.0	0.04546317415811793	0.954536825841882
6GKH_A	0.0313046459770798	1.4075992002826496	0.0891173950299917	0.0	0.0	0.08624878362450851	1.0
5D9A_D	0.0523768518872492	0.9891122086226374	0.1692732290708372	0.0	0.0	0.2330024017530223	1.0
3RRR_L	0.0332657684086135	0.9916079111075607	0.4609195402298849	0.0	0.0	0.19447278700538453	0.8055272129946155
1ZTM_C	0.0346225783749365	0.9615518815439894	0.6007556675062982	0.0	0.0	0.3941840742135045	0.6058159257864955
6UEN_A	0.0644572999133986	1.2664559224104006	0.082623509369677	0.0	0.0	0.3166744815347523	0.6833255184652477
6CXC_D	0.0335716584821043	0.9852594205444472	0.53132530120482	0.0	0.0	0.19447278700538453	0.8055272129946155
5D9A_J	0.0510114052383798	0.99603938885348	0.1735918744228997	0.0	0.0	0.24727761719095376	1.0
1H38_A	0.0756995922483674	1.335708966666374	0.0698653198653196	0.0	0.0	0.0704349929679889	1.0
1UF2_A	0.0487435091474448	0.9157452109985244	0.3579059829059836	0.0	0.0	0.088465005422237	0.911534994577763
3RRT_D	0.0496571862196093	1.0069810835678352	0.1714285714285712	0.0	0.0	0.09201861597585582	0.9079813840241442
6XF8_B	0.0386001149419077	1.024952351872772	0.2735470941883766	0.0	0.0	0.04546317415811793	0.954536825841882
6APB_C	0.0385309720789603	0.991352963436572	0.4952941176470598	0.0	0.0	0.19447278700538453	0.8055272129946155
6K32_A	0.0496715712267749	1.3413816110525223	0.0817021276595746	0.0	0.0	0.0	1.0
6TY8_A	0.0516921778868542	1.3300945089047609	0.0891173950299917	0.0	0.0	0.0	1.0
6APB_B	0.0393030475502779	0.984417216563051	0.6679790026246717	0.0	0.0	0.47336969523066147	0.5266303047693386
6QAJ_B	0.078225448467385	0.9991423462859644	0.1692732290708372	0.0	0.0	0.2303352156757354	0.7696647843242646
1UON_A	0.0409023147300705	1.3396888456821074	0.1071428571428578	0.0	0.0	0.0	1.0
1H38_D	0.0758850046633487	1.3364564436901267	0.0798640611724728	0.0	0.0	0.0	1.0
3RRR_F	0.0478779576359599	0.9816877742260648	0.3253388946819602	0.0	0.0	0.04546317415811793	0.954536825841882
5D98_A	0.050474562508606	0.9961159083728116	0.254689042448174	0.0	0.0	0.04546317415811793	0.954536825841882
6F5P_D	0.0490658616487744	0.9992723824171758	0.2659362549800801	0.0	0.0	0.04546317415811793	0.954536825841882
7BST_C	0.0527912315673082	1.2815505818672177	0.0994809688581312	0.0	0.0	0.07083919027898977	0.9291608097210102
3RRT_B	0.045063855879877	1.004747968585835	0.3116615067079462	0.0	0.0	0.04546317415811793	0.954536825841882
3RRT_F	0.0451280992149653	1.0123304215689342	0.2851365015166844	0.0	0.0	0.04546317415811793	0.954536825841882
6F5P_A	0.046930963252594	0.9994733377467758	0.2969387755102046	0.0	0.0	0.04546317415811793	0.954536825841882
3RRR_H	0.0414028066024627	1.011618055144535	0.439411098527747	0.0	0.0	0.19447278700538453	0.8055272129946155
1S0V_A	0.0695517786580042	1.339623275605779	0.0863247863247871	0.0	0.0	0.0	1.0
5D98_D	0.0505505013839976	0.9966531435828512	0.3035897435897436	0.0	0.0	0.04546317415811793	0.954536825841882
5D9A_A	0.0509646580106042	0.9982643820960874	0.3103092783505154	0.0	0.0	0.04546317415811793	0.954536825841882
3RRR_D	0.0515863138318493	1.0003175941638618	0.3035897435897436	0.0	0.0	0.04546317415811793	0.954536825841882
5D9A_G	0.0512407060273759	0.9963046159152136	0.3281086729362592	0.0	0.0	0.04546317415811793	0.954536825841882
4TN3_B	0.0792054895563798	0.9764351478074116	0.3157349896480339	0.0	0.0	0.04546317415811793	0.954536825841882
4FF1_B	0.0753865471595544	1.3413104751580422	0.0891173950299917	0.0	0.0	0.0	1.0
3C3L_B	0.0644784231271909	1.345113638364305	0.0900514579759865	0.0	0.0	0.0	1.0
5HX2_G	0.0433146063942712	1.0060483726805711	0.5710754017305324	0.0	0.0	0.3359801368586445	0.6640198631413555
3C2P_B	0.0742687650048339	1.3412585950044422	0.0928632846087704	0.0	0.0	0.0	1.0
3RRR_B	0.0441366447035009	1.014603140624845	0.4917840375586861	0.0	0.0	0.23563579486191416	0.7643642051380859
2R7W_A	0.0601758496389981	1.3688915720853776	0.0909871244635198	0.0	0.0	0.041428296011734526	1.0
2R7Q_A	0.0792638727644443	1.3705046482662602	0.0817021276595746	0.0	0.0	0.041428296011734526	1.0
1S0V_B	0.0705537508508301	1.3440754117579194	0.0966350301984473	0.0	0.0	0.0	1.0
3C46_B	0.0703282672558018	1.3423528371605855	0.0985306828003456	0.0	0.0	0.0	1.0
2R7U_A	0.064907880718062	1.3689171875671304	0.0947459086993978	0.0	0.0	0.041428296011734526	1.0
5J3D_F	0.0449542501535798	1.0156908252869734	0.6679790026246717	0.0	0.0	0.5689052445497076	0.43109475545029236
2R7O_A	0.0689192669396651	1.3695886058695184	0.095689655172414	0.0	0.0	0.041428296011734526	1.0
2R7T_A	0.0662269183496317	1.3697896715199676	0.0966350301984473	0.0	0.0	0.041428296011734526	1.0
4TN3_A	0.1155459164247517	0.9994913236045502	0.362272240085745	0.0	0.0	0.54795036788398	0.45204963211601995
2R7X_B	0.0696097353100417	1.3708437580104968	0.0966350301984473	0.0	0.0	0.041428296011734526	1.0
2R7X_A	0.069364506389019	1.3708516830227886	0.0975820379965464	0.0	0.0	0.041428296011734526	1.0
2R7R_A	0.059956694477348	1.368980770844091	0.1023417172593237	0.0	0.0	0.041428296011734526	1.0
2PI5_A	0.0489963464299292	1.3998710465808273	0.1042571676802779	0.0	0.0	0.3168938905980144	1.0
4AU6_B	0.0689046405619174	1.3696024100098694	0.1023417172593237	0.0	0.0	0.041428296011734526	1.0
4AU6_D	0.0689126936876772	1.3696024370090978	0.1023417172593237	0.0	0.0	0.041428296011734526	1.0
2R7V_A	0.0658792877070771	1.3697643003400757	0.1042571676802779	0.0	0.0	0.041428296011734526	1.0
6OGY_A	0.0815204855376039	1.3629319437509195	0.109075043630018	0.0	0.0	0.041428296011734526	1.0
