# Supplementary material for: Identifying and profiling structural similarities between Spike of SARS-CoV-2 and other viral or host proteins with Machaon
Source: Commun Biol. 2023 Jul 19;6:752. doi: 10.1038/s42003-023-05076-7 (PMC10356814; doi:10.1038/s42003-023-05076-7)
Supplement: Supplementary file 6 — Supplementary Data 3 [file 42003_2023_5076_MOESM6_ESM.zip › 7V7Q_A_whole/metrics/7V7Q_A_t-alpha.csv]

structureId	t-alpha
7KDH_C	0.0
7V7Q_A	0.0
6M15_B	0.0007867820613691
6BFU_C	0.0007867820613691
6CRX_A	0.0007867820613691
6CV0_B	0.0007874015748032
6BFU_B	0.0007874015748032
5SZS_B	0.0007874015748032
6QX8_A	0.0015735641227381
7A94_A	0.0015735641227381
3NW8_A	0.0015735641227381
7CN9_C	0.0015760441292358
7A93_C	0.0023603461841068
6GOV_X	0.0023659305993692
7KJ3_C	0.0031471282454755
6ZB5_B	0.0031471282454755
6Q06_A	0.0031471282454755
6Q06_C	0.0031471282454755
6Z8K_A	0.0031570639305451
6ZGI_A	0.0031570639305451
6ZP1_A	0.0031570639305451
6CRW_A	0.0031570639305451
6TZ1_A	0.0039339103068447
6G1X_A	0.0039494470774097
6ZGF_C	0.0039494470774097
6QX3_B	0.0039494470774097
6ZOZ_C	0.0047206923682139
6ZOX_A	0.0047206923682139
6QX8_E	0.0047206923682139
6X2B_A	0.0047206923682139
6KLC_A	0.0047430830039525
6V86_A	0.0047430830039525
6K4Y_D	0.0047430830039525
3NWD_A	0.0055074744295826
6TY9_A	0.0055074744295826
6U7G_B	0.0055074744295826
6VV5_C	0.0055074744295826
6XM5_C	0.0055379746835442
5ZVS_2	0.0055379746835442
6Y6K_A	0.006294256490952
6ZOY_C	0.006294256490952
6ZP2_C	0.0063341250989708
7K43_B	0.0063341250989708
6X79_C	0.0063341250989708
7K8T_C	0.0063341250989708
3AVT_A	0.0070810385523207
7BR7_l	0.0071315372424727
6GJZ_A	0.0071315372424727
6XF8_A	0.0071315372424727
6OGZ_A	0.0071315372424727
4HSI_A	0.0078678206136895
6ODM_W	0.0079302141157817
3AVY_A	0.0079302141157817
6IXB_B	0.0086546026750586
6Q04_C	0.0086546026750586
6ZP0_A	0.0087301587301587
6V85_A	0.0087301587301587
6Q04_A	0.0087301587301587
7KDH_A	0.0087301587301587
6RFL_A	0.0094413847364278
3VNU_A	0.0094413847364278
3AVX_A	0.0095313741064337
6VV5_B	0.0095313741064337
6PNS_A	0.0095313741064337
7A94_B	0.010228166797797
6XM0_C	0.010228166797797
3NWF_C	0.010228166797797
6KLD_A	0.010228166797797
6R9B_D	0.0110149488591653
7K8W_G	0.0110149488591653
3AVW_A	0.0110149488591653
7KJ5_C	0.0110149488591653
6X6P_B	0.0110149488591653
6BM8_A	0.0111376292760543
6Q07_A	0.0111376292760543
7KJ2_C	0.0111376292760543
6ZOZ_A	0.0118017309205347
7KE6_B	0.0118017309205347
6XKL_B	0.0119426751592359
7KDK_A	0.0119426751592359
7A29_B	0.0119426751592359
1S77_D	0.0119426751592359
6TZ0_A	0.0125885129819041
5Z58_1	0.0125885129819041
6Q05_C	0.012749003984064
7A97_C	0.012749003984064
6ZGF_B	0.012749003984064
6XCM_C	0.012749003984064
6ZB5_A	0.0133752950432723
6GKM_A	0.0133752950432723
3NW8_C	0.0135566188197766
7A96_A	0.0141620771046415
7K8S_B	0.0141620771046415
3AVV_A	0.0143655227454111
6Q05_A	0.0143655227454111
6CS0_B	0.0149488591660109
6CRZ_B	0.0149488591660109
6X6P_C	0.0151757188498404
6RFL_B	0.0151757188498404
6B7N_C	0.0151757188498404
5SZS_A	0.0159872102318152
7BQX_T	0.0159872102318152
7JJI_A	0.0159872102318152
4LK0_D	0.0165224232887488
6QXE_A	0.0165224232887488
7KE9_A	0.0168000000000003
6U7K_C	0.0168000000000003
6NB6_B	0.0168000000000003
3AGP_A	0.0173092053501178
3VNV_A	0.0173092053501178
6CS1_C	0.0176140912730187
7KEC_C	0.0180959874114863
6Z6G_A	0.018429487179487
6Q07_C	0.018429487179487
7A96_C	0.018429487179487
3IZX_C	0.018429487179487
6R9G_D	0.0188827694728555
6ZGF_A	0.0188827694728555
6QXE_E	0.0196695515342246
3JCL_B	0.020064205457464
7A97_A	0.020064205457464
3AVU_A	0.0204563335955938
5GNQ_B	0.0212431156569623
7DD8_D	0.0217041800643089
6NZK_C	0.0217041800643089
7A95_A	0.0217041800643089
6ZGI_B	0.0217041800643089
6U7K_B	0.0220298977183319
6QAJ_A	0.0225261464199524
6NZK_B	0.0225261464199524
6ZB4_C	0.0228166797797009
7KDJ_B	0.0233494363929147
6ZGE_B	0.0233494363929147
7KE7_A	0.0233494363929147
6ACG_C	0.0233494363929147
6J9E_D	0.0236034618410694
6XLU_B	0.0236034618410694
6IXA_B	0.0241740531829173
7CT5_C	0.0241740531829173
6VV5_A	0.0241740531829173
7BQX_W	0.0241740531829173
6ZP7_B	0.0243902439024386
7CN9_B	0.0250000000000005
7KDI_A	0.0250000000000005
6ZP2_A	0.0250000000000005
6GML_A	0.0250000000000005
7A25_B	0.0251770259638079
6ZOW_C	0.0251770259638079
6ZP0_C	0.0258272800645684
6JX7_C	0.0258272800645684
7KE4_B	0.0258272800645684
3NWD_C	0.0259638080251771
5MBV_C	0.0259638080251771
7BYR_A	0.0266558966074312
6NB7_B	0.0266558966074312
7JZN_C	0.0266558966074312
7K90_B	0.0266558966074312
7DK5_C	0.0266558966074312
6NZK_A	0.0274858528698469
6X2A_C	0.0274858528698469
6ZP1_B	0.0275373721479148
6ZDH_C	0.0275373721479148
6G19_A	0.0283171521035603
7A94_C	0.0283171521035603
3ZIF_C	0.0283171521035603
6ZTZ_O	0.0283171521035603
6QX8_F	0.0283241542092835
6NB4_A	0.0283241542092835
6ZP5_B	0.0291109362706531
7T9K_A	0.029149797570851
7CHH_B	0.029149797570851
4BOM_C	0.029149797570851
1MSW_D	0.029149797570851
3RMC_A	0.0299837925445702
7BR8_W	0.0299837925445702
6XM3_B	0.0299837925445702
1WAF_B	0.0299837925445702
6J9E_C	0.0306845003933906
6QX8_B	0.0306845003933906
5H0S_C	0.0308191403081916
5AMQ_A	0.0308191403081916
7V7Q_C	0.0308191403081916
6XM3_C	0.03147128245476
6ZOY_A	0.0316558441558445
7KE9_C	0.0316558441558445
7K8Z_C	0.0324939073923638
6M16_B	0.0324939073923638
7A95_B	0.0324939073923638
6IXB_A	0.0324939073923638
6IXB_C	0.0324939073923638
6ZP1_C	0.0324939073923638
6ALG_I	0.0330448465774977
6QXE_B	0.0330448465774977
4BTQ_B	0.0333333333333336
6WPS_E	0.0333333333333336
6ZGG_C	0.0333333333333336
4FWT_A	0.0338316286388664
7A93_A	0.0341741253051266
6XM5_A	0.0341741253051266
6RIC_A	0.0341741253051266
5XJ0_C	0.0341741253051266
4HSI_C	0.034618410700236
7BR8_T	0.0350162866449514
7JWY_B	0.0350162866449514
6NB3_A	0.035405192761605
6QXE_F	0.035405192761605
5SZS_C	0.035405192761605
6VN1_B	0.0358598207008968
6ZOX_B	0.0367047308319736
7K8S_C	0.0367047308319736
7KL9_A	0.0367047308319736
6X29_C	0.0367047308319736
5W0K_A	0.0367047308319736
3RMD_C	0.0367047308319736
7CN9_A	0.0367047308319736
7KE6_C	0.0367047308319736
2HYE_A	0.0367047308319736
7JWY_A	0.0369787568843429
6RID_B	0.0375510204081637
6ALH_I	0.0377655389457116
6M16_A	0.0383986928104576
6CRX_C	0.0383986928104576
7KDL_A	0.0383986928104576
7V7Q_B	0.0385523210070808
7KEA_C	0.0392477514309077
5FOB_B	0.0392477514309077
7K43_E	0.0392477514309077
6M39_C	0.0392477514309077
3AGQ_A	0.0393391030684497
6ZOX_C	0.0393391030684497
6BFU_A	0.0393391030684497
7KDL_C	0.0400981996726683
6GOV_Y	0.0400981996726683
2DY4_A	0.0400981996726683
6ALF_I	0.0401258851298185
6TZ2_A	0.0409126671911881
1S76_D	0.0409500409500411
7BYR_B	0.0409500409500411
6M16_C	0.0409500409500411
7KEC_B	0.0409500409500411
7KEB_A	0.0409500409500411
3RMC_C	0.0409500409500411
6U7K_A	0.0418032786885251
6SUQ_A	0.0424862313139258
6XM4_C	0.0424862313139258
6CS0_C	0.042657916324857
6VSJ_A	0.042657916324857
6CRZ_C	0.042657916324857
6H61_A	0.042657916324857
6IXA_A	0.042657916324857
7K43_A	0.0435139573070606
6CS2_B	0.0435139573070606
6XZQ_D	0.0435139573070606
3ZIF_F	0.0435139573070606
6P20_A	0.0440597954366634
6QX3_A	0.0443714050944952
2INY_A	0.0452302631578944
6ZP2_B	0.0456333595594022
3RMB_A	0.046090534979424
7KDG_B	0.046090534979424
6XZQ_B	0.046420141620771
6WPS_B	0.0469522240527182
6ZHD_C	0.0469522240527182
5N2E_A	0.0469522240527182
6ZGE_C	0.0469522240527182
7A25_C	0.0469522240527182
7K8V_B	0.0478153338829347
7KL9_B	0.0478153338829347
6T0V_B	0.0478153338829347
6G1S_A	0.0478153338829347
6ZGE_A	0.0478153338829347
7BR7_S	0.0478153338829347
5HX2_A	0.0478153338829347
6KLE_A	0.0479937057435091
6RR7_C	0.0479937057435091
6JNX_D	0.0479937057435091
6XCM_B	0.048679867986799
6NB6_C	0.048679867986799
6NB6_A	0.048679867986799
7CAI_B	0.048679867986799
7KDJ_C	0.048679867986799
6J9F_D	0.0487804878048774
6NB4_C	0.0495458298926512
6X6P_A	0.0495458298926512
7A29_C	0.0495458298926512
7K4N_E	0.0495458298926512
6ZGG_A	0.0495672698662466
6XQB_A	0.0503540519276162
2DTU_A	0.0504132231404965
7KE8_B	0.0504132231404965
6GSH_B	0.0504132231404965
6QPF_I	0.0504132231404965
7JJI_C	0.0504132231404965
7KDH_B	0.0504132231404965
6J9F_C	0.0511408339889845
6XLU_A	0.0512820512820515
6U7H_A	0.0512820512820515
7A29_A	0.0512820512820515
6VXX_A	0.0512820512820515
6VYB_A	0.0512820512820515
6GML_B	0.0512820512820515
7CHH_A	0.0512820512820515
6ALF_J	0.0519276160503541
6CRW_C	0.0521523178807945
6VSJ_C	0.0521523178807945
5N2H_A	0.0521523178807945
7DDD_C	0.0521523178807945
7KE4_C	0.0521523178807945
6RJ9_C	0.0530240265120132
7KDJ_A	0.0530240265120132
7K8W_A	0.0530240265120132
3RMA_C	0.0530240265120132
6P20_B	0.0535011801730915
6XKL_A	0.0538971807628532
7T9K_B	0.0538971807628532
6B7N_A	0.0538971807628532
6XM5_B	0.0538971807628532
6ZB5_C	0.0538971807628532
5X5B_C	0.0538971807628532
6X2C_A	0.0538971807628532
6OHW_A	0.0538971807628532
7K8V_C	0.0538971807628532
7K8Z_A	0.0538971807628532
3RMA_A	0.0538971807628532
6Q05_B	0.0542879622344607
7KE8_A	0.0547717842323653
6OHW_B	0.0547717842323653
7K8U_C	0.0547717842323653
6OHW_C	0.0547717842323653
1WAF_A	0.0547717842323653
3RMD_A	0.0547717842323653
3JCL_A	0.0556478405315619
7KJ4_A	0.0556478405315619
6Q07_B	0.0558615263571993
6U7G_A	0.0565253532834586
7K8X_A	0.0565253532834586
6CRX_B	0.0565253532834586
6M15_C	0.0565253532834586
4LLG_D	0.056648308418568
6H66_A	0.0574043261231282
5XJ0_D	0.0574043261231282
7BYR_C	0.0574043261231282
5VZL_A	0.0574043261231282
6ACD_A	0.0574043261231282
6ZOZ_B	0.057435090479937
6ALG_J	0.057435090479937
6P20_C	0.0582218725413059
6RIE_B	0.058284762697752
6XEY_A	0.058284762697752
7A93_B	0.058284762697752
7K4N_B	0.058284762697752
6MCB_A	0.058284762697752
6ZOY_B	0.058284762697752
6RR7_B	0.0590086546026751
7JJI_B	0.0591666666666668
6Z43_A	0.0591666666666668
6CS1_A	0.0591666666666668
6ZHD_A	0.0591666666666668
6CRW_B	0.0591666666666668
6ACK_A	0.0591666666666668
7K8S_A	0.0591666666666668
6RID_A	0.0597954366640436
6XF6_A	0.0600500417014182
7KEB_C	0.0600500417014182
6JX7_B	0.0600500417014182
2B5L_B	0.0600500417014182
7JWY_C	0.0600500417014182
5DTO_A	0.0600500417014182
1URJ_A	0.0609348914858098
7K8T_A	0.0609348914858098
7KDK_B	0.0618212197159571
6R9G_C	0.0618212197159571
3RMA_D	0.0618212197159571
6VR4_B	0.0621557828481502
5X58_C	0.062709030100335
7DDN_B	0.062709030100335
6XKL_C	0.062709030100335
6VR4_A	0.0629425649095201
7KEC_A	0.0635983263598332
6XF6_C	0.0635983263598332
7A95_C	0.0635983263598332
7KE9_B	0.0635983263598332
6XLU_C	0.0644891122278055
6ESC_A	0.0644891122278055
5ZVS_H	0.0653813914501262
6ZHD_B	0.0653813914501262
7C2L_B	0.0653813914501262
6ZGI_C	0.0653813914501262
7JV6_B	0.0653813914501262
5X59_A	0.0662751677852346
6M15_A	0.0662751677852346
6JX7_A	0.0668764752163646
6XCN_A	0.0671704450041985
7KE7_B	0.0671704450041985
6X2B_B	0.0671704450041985
6XF6_B	0.0671704450041985
7KDG_C	0.0671704450041985
7BR7_T	0.0671704450041985
6PO2_A	0.067663257277734
5XLR_C	0.0680672268907569
7A98_B	0.0680672268907569
6ZP0_B	0.0684500393391032
6ACJ_A	0.0689655172413796
6U7H_B	0.0689655172413796
5AMR_A	0.0689655172413796
7C2L_C	0.0689655172413796
6WPT_A	0.0698653198653196
6FUW_A	0.0698653198653196
6FBS_A	0.0698653198653196
6CS0_A	0.0698653198653196
6M39_B	0.0698653198653196
3RMD_B	0.0698653198653196
6XM0_A	0.0698653198653196
7T9K_C	0.0698653198653196
6CRZ_A	0.0698653198653196
6XM3_A	0.0698653198653196
1H38_A	0.0698653198653196
5Z58_A	0.0700236034618404
6MCC_A	0.0700236034618404
6VSB_A	0.0707666385846672
6XM4_A	0.0707666385846672
5X5F_A	0.0707666385846672
7KEA_A	0.0707666385846672
7AD1_C	0.0716694772344019
7A4N_A	0.0716694772344019
7K8Z_B	0.0716694772344019
6ZP7_C	0.0716694772344019
6ZGG_B	0.0716694772344019
7DK6_B	0.0716694772344019
3WOD_D	0.0723839496459473
7K8U_B	0.072573839662448
7KEB_B	0.07347972972973
6XCN_C	0.07347972972973
4F5C_B	0.07347972972973
6QCT_B	0.07347972972973
3RMD_D	0.0743871513102283
6R9B_C	0.0743871513102283
7KDL_B	0.0743871513102283
7A98_A	0.0743871513102283
6ZB4_A	0.0743871513102283
6Z43_C	0.0752961082910328
6CS1_B	0.0752961082910328
6ODM_T	0.0752961082910328
2DY4_C	0.0752961082910328
7JV4_C	0.0752961082910328
3ZIF_H	0.0752961082910328
3TAG_A	0.0752961082910328
6ALH_J	0.0755310778914235
6IXA_C	0.0762066045723965
3RMB_C	0.0762066045723965
5JK7_B	0.0762066045723965
6ACG_B	0.0762066045723965
7KEA_B	0.0762066045723965
7BR8_l	0.0762066045723965
2OBE_B	0.0762066045723965
4LK0_J	0.0771046420141616
5N2G_A	0.0771186440677971
1WAJ_A	0.0771186440677971
6XF5_C	0.0771186440677971
6ACJ_C	0.0771186440677971
1RTD_A	0.0771186440677971
7A25_A	0.0771186440677971
5W0K_C	0.0780322307039862
6VXX_B	0.0780322307039862
7JWB_C	0.0780322307039862
3JCL_C	0.0780322307039862
6ZP5_C	0.0780322307039862
7JVC_E	0.0789473684210528
6ZOW_B	0.0789473684210528
6Z43_B	0.0789473684210528
7JZL_C	0.0789473684210528
6SZU_B	0.0798640611724728
7KE7_C	0.0798640611724728
6XF7_C	0.0798640611724728
6XF5_A	0.0798640611724728
1H38_D	0.0798640611724728
6Q04_B	0.0802517702596379
5X58_A	0.0807823129251703
6X2A_B	0.0807823129251703
7KDT_A	0.0817021276595746
2R7Q_A	0.0817021276595746
6K32_A	0.0817021276595746
6ACG_A	0.0817021276595746
6NB7_A	0.0817021276595746
2DY4_D	0.0817021276595746
6VSJ_B	0.0817021276595746
2P5O_A	0.0817021276595746
1N35_A	0.0817021276595746
6P18_D	0.0818253343823753
5MBV_B	0.0826121164437447
2P5G_A	0.082623509369677
2PF4_D	0.082623509369677
6TW1_B	0.082623509369677
6B7N_B	0.082623509369677
6UEN_A	0.082623509369677
7K8W_B	0.082623509369677
3L8B_B	0.082623509369677
1N38_A	0.0835464620630868
6W2D_P	0.0835464620630868
6CIT_C	0.0841856805664831
7DDD_A	0.0844709897610926
6XM0_B	0.0844709897610926
1N1H_A	0.0844709897610926
6QNW_I	0.0844709897610926
6ACD_C	0.0853970964987194
6ACC_A	0.0853970964987194
5X59_C	0.0853970964987194
5X5C_B	0.0853970964987194
5X5F_C	0.0853970964987194
2DTU_C	0.0853970964987194
6RJA_F	0.0863247863247871
7CHH_C	0.0863247863247871
6RJA_C	0.0863247863247871
1S0V_A	0.0863247863247871
6ZP5_A	0.087254063301968
6K4Y_C	0.0873328088119584
6M39_A	0.0881849315068492
4V0Q_A	0.0881849315068492
3SUC_A	0.0881849315068492
7DK7_A	0.0881849315068492
7KJ3_A	0.0881849315068492
4I9Q_B	0.0881849315068492
6GKH_A	0.0891173950299917
6TY8_A	0.0891173950299917
7K8V_A	0.0891173950299917
4FF1_B	0.0891173950299917
1SV5_A	0.0900514579759865
7KDI_B	0.0900514579759865
7K8T_B	0.0900514579759865
3C3L_B	0.0900514579759865
6RFL_I	0.0900514579759865
6VSB_C	0.0900514579759865
5CCV_D	0.0900514579759865
2R7W_A	0.0909871244635198
2P5G_C	0.0919243986254301
5F9R_B	0.0928402832415422
7CAK_A	0.0928632846087704
3C2P_B	0.0928632846087704
7CAK_B	0.0928632846087704
6RIE_A	0.0936270653029107
6EQC_A	0.0936270653029107
6ACC_C	0.0938037865748715
6ZP7_A	0.0938037865748715
7BR8_S	0.0938037865748715
6VYB_B	0.0938037865748715
4LLG_C	0.0944138473642799
2R7U_A	0.0947459086993978
3RMC_B	0.0947459086993978
7K90_C	0.0947459086993978
2DTU_D	0.0947459086993978
2R7O_A	0.095689655172414
5GNQ_A	0.095689655172414
4L72_A	0.095689655172414
3KLE_A	0.095689655172414
1S0V_B	0.0966350301984473
2R7T_A	0.0966350301984473
5FMZ_D	0.0966350301984473
7DK5_B	0.0966350301984473
2R7X_B	0.0966350301984473
4KHN_B	0.0966350301984473
6Q06_B	0.0967741935483872
4LK0_I	0.0967741935483872
6EQC_B	0.0975609756097557
6DNH_A	0.0975820379965464
7A96_B	0.0975820379965464
2R7X_A	0.0975820379965464
3C46_B	0.0985306828003456
3RMC_D	0.0985306828003456
3TAE_A	0.0985306828003456
6VSB_B	0.0985306828003456
5CXF_A	0.0985306828003456
6OE3_A	0.0985306828003456
6XEY_B	0.0985306828003456
6ZB4_B	0.0985306828003456
4LSN_A	0.0994809688581312
4L1R_B	0.0994809688581312
5YS6_A	0.0994809688581312
7BST_C	0.0994809688581312
5T1D_A	0.0994809688581312
5Z58_3	0.0994809688581312
6GSI_B	0.0994809688581312
5WDX_A	0.0994809688581312
6KR3_B	0.0994809688581312
7KE4_A	0.1004329004329007
6RJG_C	0.1004329004329007
7KE8_C	0.1004329004329007
7K8U_A	0.1004329004329007
7JWB_A	0.1004329004329007
3NWA_A	0.1004329004329007
6RJD_C	0.1004329004329007
7CAI_C	0.1013864818024261
6X79_B	0.1013864818024261
7DK7_B	0.1013864818024261
5X58_B	0.1013864818024261
6XZQ_C	0.1014948859166007
6JNX_C	0.1022816679779694
7DK4_C	0.1023417172593237
2R7R_A	0.1023417172593237
4AU6_B	0.1023417172593237
6URO_A	0.1023417172593237
4AU6_D	0.1023417172593237
5H0S_B	0.1023417172593237
7KKK_E	0.103068450039339
5CXF_B	0.1032986111111109
5LDN_A	0.1032986111111109
7KDI_C	0.1032986111111109
7DD8_C	0.1032986111111109
6W2E_N	0.1032986111111109
3KLG_A	0.1042571676802779
6A3C_C	0.1042571676802779
2R7V_A	0.1042571676802779
7A98_C	0.1042571676802779
2PI5_A	0.1042571676802779
5C51_A	0.1042571676802779
2OYQ_C	0.1042571676802779
5X59_B	0.1052173913043477
1C8G_A	0.1052173913043477
5B7I_A	0.1052173913043477
6WPS_A	0.1052173913043477
7JZN_A	0.1052173913043477
7KJ4_C	0.1061792863359445
2P5O_C	0.1061792863359445
6PPH_4	0.1061792863359445
6CS2_C	0.1061792863359445
3TAF_A	0.1061792863359445
6VYB_C	0.1061792863359445
1TV6_A	0.1061792863359445
7KE6_A	0.1061792863359445
4LLG_I	0.107002360346184
1UON_A	0.1071428571428578
6QPG_I	0.1071428571428578
7BQX_S	0.1071428571428578
4BOM_B	0.1071428571428578
6U7H_C	0.1081081081081087
3TAF_C	0.109075043630018
3KLE_E	0.109075043630018
6OGY_A	0.109075043630018
5X5F_B	0.109075043630018
6CS2_A	0.109075043630018
3TAB_C	0.1100436681222714
3RMB_D	0.1100436681222714
1Q9X_D	0.1100436681222714
3L8B_A	0.1100436681222714
6P18_C	0.1101494885916594
6X2B_C	0.1110139860139862
7DK6_C	0.1119860017497818
5XLR_A	0.1119860017497818
6ACK_B	0.1119860017497818
6ACK_C	0.1119860017497818
3KK3_A	0.1119860017497818
4L1R_A	0.1119860017497818
6XM4_B	0.1119860017497818
4LLG_J	0.1125098347757664
6XCM_A	0.1129597197898431
3J6Q_A	0.1129597197898431
6WPT_B	0.1129597197898431
6X79_A	0.1139351446099912
3JB7_A	0.1139351446099912
6KR3_A	0.1139351446099912
2OBE_C	0.1139351446099912
4ICL_A	0.1139351446099912
4KHN_A	0.1139351446099912
6NYS_B	0.1139351446099912
4LK0_C	0.1148701809598742
3CFO_A	0.114912280701755
7C2L_A	0.114912280701755
2R7S_A	0.114912280701755
6BSJ_A	0.114912280701755
6CV0_A	0.114912280701755
7CT5_B	0.114912280701755
3Q24_B	0.114912280701755
5X5B_B	0.1158911325724323
4H4M_A	0.1158911325724323
5TEP_A	0.1158911325724323
7K8X_B	0.1158911325724323
6X2A_A	0.1158911325724323
7KDK_C	0.1158911325724323
3IYL_W	0.1158911325724323
5ZVT_W	0.1158911325724323
6NB3_C	0.1164437450826119
6Z97_B	0.1164437450826119
5JJS_A	0.116871704745167
2DY4_B	0.116871704745167
3TAE_C	0.116871704745167
1MWH_A	0.116871704745167
6XEY_C	0.1178540017590148
7DDN_C	0.1188380281690149
1H38_C	0.1188380281690149
5I08_A	0.1188380281690149
7A97_B	0.1188380281690149
3JAY_B	0.1188380281690149
1SUQ_A	0.1188380281690149
3TAB_A	0.1188380281690149
1C8D_A	0.1198237885462563
3TAG_C	0.1198237885462563
3TAF_D	0.1198237885462563
2XGK_A	0.1198237885462563
3TAE_B	0.1198237885462563
6GSI_A	0.1198237885462563
6RIC_B	0.1198237885462563
6IIH_A	0.1198237885462563
6OAS_1	0.1198237885462563
1Q9X_C	0.1198237885462563
6ZDH_A	0.1203776553894571
7A4N_C	0.1208112874779545
1IH7_A	0.1218005295675197
3E3J_C	0.1218005295675197
6T0U_B	0.1218005295675197
2IC3_A	0.1218005295675197
7K90_A	0.1218005295675197
7KJ5_A	0.1218005295675197
6RR7_A	0.1227380015735639
4O44_A	0.1227915194346289
7JV6_A	0.1227915194346289
3HVT_A	0.1227915194346289
6X29_A	0.1227915194346289
6T0S_B	0.1227915194346289
7JVC_A	0.1227915194346289
2DTU_B	0.1227915194346289
3TAB_D	0.1227915194346289
5JJ3_I	0.1227915194346289
6ACC_B	0.1227915194346289
6A3B_C	0.1237842617152968
6VXX_C	0.1237842617152968
7KDG_A	0.1237842617152968
6XF5_B	0.1237842617152968
5I08_C	0.1237842617152968
6KFT_C	0.1237842617152968
7K8Y_B	0.1237842617152968
5Z58_D	0.1237842617152968
3JB2_B	0.1237842617152968
6T0R_B	0.1237842617152968
7DD2_C	0.1237842617152968
3JB3_B	0.1247787610619475
4I9L_A	0.1247787610619475
3TG7_A	0.1247787610619475
4RW8_A	0.1247787610619475
3TAG_B	0.1247787610619475
7JZN_B	0.1247787610619475
4H4O_A	0.1247787610619475
3JCX_A	0.1247787610619475
2BAN_A	0.1247787610619475
5J0N_H	0.1257750221434903
7DD8_E	0.1257750221434903
1S6Q_A	0.1257750221434903
6O3V_C	0.1257750221434903
4MFB_A	0.1257750221434903
6WPT_C	0.1257750221434903
6SZV_B	0.1257750221434903
6X29_B	0.1257750221434903
3Q23_B	0.1257750221434903
6EVJ_B	0.1267730496453907
2GV9_B	0.1267730496453907
6QNW_A	0.1267730496453907
6A3E_C	0.1267730496453907
7K8Y_E	0.1277728482697424
6WB0_A	0.1277728482697424
3ZIF_B	0.1277728482697424
1UWB_A	0.1277728482697424
6U7F_B	0.1277728482697424
6ZDH_B	0.1282454760031468
5X5C_A	0.1287744227353462
3NWF_A	0.1287744227353462
2OYQ_A	0.1297777777777777
7DDN_A	0.1297777777777777
5X5B_A	0.1297777777777777
1XI1_B	0.1297777777777777
1MUK_A	0.1297777777777777
5TW3_A	0.1297777777777777
7CAI_A	0.1297777777777777
6PZK_A	0.1297777777777777
6UEB_A	0.1298190401258847
7CXN_A	0.1307829181494666
6DTX_A	0.1307829181494666
3TAE_D	0.1307829181494666
3RMA_B	0.1307829181494666
3NWA_C	0.1307829181494666
7DDD_B	0.131789848619769
3IZX_B	0.131789848619769
3NWA_D	0.131789848619769
2B5L_A	0.131789848619769
6VXXp_B	0.1321793863099918
6NB3_B	0.132798573975045
4I9Q_A	0.132798573975045
1Q9X_A	0.132798573975045
3RMB_B	0.132798573975045
7DK4_B	0.132798573975045
7KJ2_A	0.132798573975045
3Q0A_B	0.132798573975045
3KLF_E	0.132798573975045
7KKL_C	0.1329661683713612
4K6M_B	0.1338090990187335
6N4C_F	0.1338090990187335
4BTQ_A	0.1338090990187335
6QSN_A	0.1348214285714288
2P5G_D	0.1348214285714288
7JV4_A	0.1348214285714288
1C8F_A	0.1348214285714288
5C42_A	0.1358355674709566
6GSI_D	0.1358355674709566
1BQM_A	0.1358355674709566
6PPD_4	0.1368515205724509
5X5C_C	0.1378692927484333
6A3A_C	0.1378692927484333
3NWF_B	0.1378692927484333
7DK7_C	0.1378692927484333
2PF4_C	0.1378692927484333
6AJH_A	0.138888888888889
3IZ3_A	0.138888888888889
3JB1_B	0.138888888888889
6UIT_A	0.138888888888889
6VN1_A	0.138888888888889
5H0R_F	0.1399103139013453
4BOM_A	0.1399103139013453
7BV2_A	0.1399103139013453
7A4N_B	0.1399103139013453
7DCX_C	0.1399103139013453
3ZIF_A	0.1409335727109513
6EVJ_E	0.1409335727109513
6KDO_A	0.1409335727109513
6VLK_B	0.1409335727109513
3JB1_C	0.1409335727109513
4LSL_A	0.1409335727109513
3JB6_A	0.1409335727109513
5XLR_B	0.1409335727109513
7BR7_x	0.1409335727109513
3JB0_B	0.141958670260557
3JAZ_B	0.141958670260557
3KLF_A	0.141958670260557
3JAY_C	0.141958670260557
6ACD_B	0.141958670260557
6X4B_A	0.141958670260557
6N9U_H	0.141958670260557
4WRT_A	0.141958670260557
3TAG_D	0.1429856115107914
7BTP_A	0.1429856115107914
4WE1_A	0.1429856115107914
1H38_B	0.1429856115107914
4KI6_A	0.1429856115107914
4AU6_C	0.1429856115107914
4UXG_F	0.1429856115107914
4HSI_D	0.1429856115107914
3C3L_A	0.1429856115107914
7JZL_B	0.1429856115107914
6O9E_C	0.1429856115107914
6QCW_A	0.1429856115107914
6KLH_A	0.1431943351691575
5OGI_A	0.1439811172305269
6KLH_C	0.1439811172305269
1HPZ_A	0.1440144014401438
6XZQ_E	0.1440144014401438
6NB4_B	0.1440144014401438
3ZIF_K	0.1440144014401438
7KKK_A	0.1447678992918954
6N9X_H	0.1450450450450453
4FF4_B	0.1450450450450453
4ZPY_A	0.1450450450450453
2GUM_B	0.1450450450450453
3NWF_D	0.1450450450450453
3JB0_C	0.1450450450450453
6ZOW_A	0.1460775473399456
6QPG_A	0.1460775473399456
4FF3_B	0.1460775473399456
6EQC_C	0.1463414634146338
6NYR_A	0.1471119133574006
2BE2_A	0.1471119133574006
1HQU_A	0.1471119133574006
3JB2_C	0.1471119133574006
2B5J_A	0.1471119133574006
4FF2_B	0.1471119133574006
6NYR_B	0.1471119133574006
6KR2_B	0.1471119133574006
5CCV_G	0.1471119133574006
6XZQ_A	0.1479150275373715
6GSH_C	0.1481481481481481
7BQX_x	0.1481481481481481
6SH9_B	0.1481481481481481
6U7E_B	0.1481481481481481
6X2C_C	0.1481481481481481
3ZIF_E	0.1481481481481481
3SHM_O	0.1481481481481481
6AJG_A	0.1491862567811934
4AU6_A	0.1491862567811934
5HLF_C	0.1491862567811934
6A38_C	0.1502262443438917
6AJI_A	0.1502262443438917
3WOD_C	0.1502262443438917
3I7K_A	0.1502262443438917
1XHZ_B	0.1502262443438917
1C8E_A	0.1512681159420295
7CXM_A	0.1512681159420295
3JAZ_C	0.1512681159420295
6PPD_T	0.1512681159420295
1TVR_A	0.1523118766999101
3Q22_B	0.1523118766999101
4HSI_B	0.1523118766999101
1Q9X_B	0.1523118766999101
7DCC_E	0.1523118766999101
1S0V_C	0.1523118766999101
3JAZ_A	0.1523118766999101
4AU6_E	0.1533575317604363
6X2C_B	0.1533575317604363
7KKL_D	0.1542092840283235
6W2D_K	0.1544050862851957
1HNV_A	0.1544050862851957
2OBE_A	0.1544050862851957
1URJ_B	0.1544050862851957
6IGD_A	0.1544050862851957
7KKK_C	0.1549960660896925
5JJR_A	0.1554545454545459
6BSH_A	0.1554545454545459
6IGD_C	0.1554545454545459
6QCX_A	0.1554545454545459
5XN0_A	0.1554545454545459
3IZ3_B	0.1554545454545459
6XS6_C	0.1554545454545459
7JV6_E	0.1565059144676983
4CKB_D	0.1565059144676983
3JB3_C	0.1565059144676983
6PPH_T	0.1565059144676983
2GV9_A	0.1565059144676983
4F5X_W	0.1565059144676983
3J6Q_B	0.1565059144676983
5W9M_E	0.1565059144676983
6P19_D	0.1573564122737993
6Z97_A	0.1573564122737993
5W9J_J	0.1575591985428053
6RIE_O	0.1575591985428053
5JK7_A	0.1575591985428053
6QCV_A	0.1575591985428053
6W2E_O	0.1575591985428053
3IZX_A	0.1575591985428053
4CKB_A	0.1575591985428053
6F5O_A	0.1586144029170471
3I7H_A	0.1586144029170471
6NB7_C	0.1586144029170471
6QSN_B	0.1586144029170471
1MVM_A	0.1586144029170471
6AJJ_A	0.1586144029170471
6QPF_A	0.1586144029170471
6YGD_B	0.1586144029170471
6CV0_C	0.1586144029170471
6I7P_B	0.1596715328467159
5FMZ_A	0.1596715328467159
5TFR_A	0.1596715328467159
2CAS_A	0.1596715328467159
5MSG_A	0.1607305936073058
7AD1_A	0.1607305936073058
6GSH_A	0.1607305936073058
6K32_C	0.1607305936073058
6L2T_B	0.1607305936073058
1FPV_A	0.1607305936073058
1C8H_A	0.1607305936073058
6VXXp_C	0.161290322580645
5J0N_F	0.1617915904936016
1XHZ_D	0.1617915904936016
5FUA_6	0.1617915904936016
7JWB_B	0.1617915904936016
6Z9M_A	0.162854528819762
6CRV_A	0.162854528819762
5FUA_2	0.162854528819762
6UJZ_A	0.162854528819762
5V2S_A	0.1636506687647521
6VN1_C	0.1639194139194137
3J17_A	0.1639194139194137
3E3J_B	0.1639194139194137
5W0P_A	0.1639194139194137
7KJ3_B	0.1639194139194137
5I08_B	0.1649862511457382
1S6P_A	0.1649862511457382
2ATQ_A	0.1649862511457382
6BSG_A	0.1649862511457382
5W9H_q	0.1649862511457382
5HP1_C	0.1660550458715599
5CYM_A	0.1660550458715599
7CT5_F	0.16712580348944
1BQN_A	0.16712580348944
6W2E_J	0.16712580348944
5W9N_H	0.16712580348944
5FOB_A	0.16712580348944
6DJY_D	0.1681985294117651
5YQZ_R	0.1681985294117651
3JB1_A	0.1681985294117651
3J17_B	0.1681985294117651
5M2X_A	0.1681985294117651
7KL9_C	0.1692732290708372
5VQS_A	0.1692732290708372
6PPD_S	0.1692732290708372
6QAJ_B	0.1692732290708372
5D9A_D	0.1692732290708372
7KJ5_B	0.1692732290708372
6PPB_T	0.1703499079189689
3NW8_D	0.1703499079189689
1CLQ_A	0.1703499079189689
6WB1_A	0.1703499079189689
6I7P_A	0.1703499079189689
3JB0_A	0.1703499079189689
3RWU_A	0.1703499079189689
1S9E_A	0.1703499079189689
6P19_C	0.1707317073170726
3IZ3_C	0.1714285714285712
3RRT_D	0.1714285714285712
6ACJ_B	0.1714285714285712
6L42_A	0.1715184893784422
7DCC_K	0.1725092250922508
4UXG_K	0.1725092250922508
5D9A_J	0.1735918744228997
3PHF_A	0.1735918744228997
2OZS_A	0.1735918744228997
6QPF_H	0.1746765249537898
3SUO_A	0.1746765249537898
3JAY_A	0.1746765249537898
7DD2_D	0.1746765249537898
4V0R_A	0.1746765249537898
6QPF_F	0.1757631822386682
3E2E_A	0.1757631822386682
2B6A_A	0.1757631822386682
4K6M_A	0.1757631822386682
6U5O_L	0.1762391817466566
6W2D_O	0.1768518518518524
6WPJ_A	0.1768518518518524
3JB3_A	0.1768518518518524
3NWD_D	0.1768518518518524
4WSA_A	0.1768518518518524
6UIS_A	0.1768518518518524
5J2N_A	0.1768518518518524
6XS6_B	0.1768518518518524
5I3U_C	0.1779425393883229
7BW4_A	0.1779425393883229
5J2Q_A	0.1779425393883229
7JZL_A	0.1779425393883229
3SUQ_A	0.1779425393883229
1WAC_B	0.1779425393883229
7K4N_A	0.1779425393883229
4Q7J_G	0.1779425393883229
3PHF_G	0.1779425393883229
6F5P_C	0.1790352504638226
1S0V_D	0.1790352504638226
5ZVS_E	0.1790352504638226
6AJF_A	0.1790352504638226
6IGD_H	0.1790352504638226
2OYQ_D	0.1790352504638226
6PPH_S	0.1790352504638226
6QPG_H	0.1790352504638226
7JV4_B	0.1790352504638226
4CKE_A	0.1801299907149491
6XCN_E	0.1801299907149491
5W9N_J	0.1801299907149491
5CCV_H	0.1801299907149491
5M3J_A	0.1801299907149491
5CCV_F	0.1801299907149491
6ODM_S	0.1801299907149491
5D3G_C	0.1801299907149491
5JNX_A	0.1801299907149491
3LJ5_C	0.1801299907149491
5W9L_C	0.1812267657992565
7DD2_K	0.1812267657992565
3PHF_O	0.1812267657992565
6I7P_F	0.1812267657992565
5CCV_C	0.1812267657992565
6W2E_K	0.1823255813953492
2EX3_A	0.1823255813953492
6F5P_B	0.1823255813953492
1IJS_P	0.1823255813953492
3JBA_D	0.1823255813953492
6BHJ_C	0.1823255813953492
3SQ2_A	0.1823255813953492
7KKL_A	0.182533438237608
4CKC_A	0.1834264432029793
4DPV_Z	0.1834264432029793
4KR0_A	0.1834264432029793
7C2N_A	0.1845293569431503
6UK0_A	0.1845293569431503
5ND1_A	0.1845293569431503
6VLK_A	0.1845293569431503
4G1Q_A	0.1845293569431503
6NYS_A	0.1845293569431503
4QZV_A	0.1856343283582091
4WTA_A	0.1856343283582091
6T0N_A	0.1856343283582091
7BV1_A	0.1856343283582091
6I7P_E	0.1856343283582091
6WB2_A	0.1856343283582091
3TAF_B	0.1856343283582091
1K3V_A	0.1856343283582091
7K8Y_D	0.1867413632119516
6WXB_C	0.1867413632119516
4KHY_A	0.1867413632119516
6UJY_A	0.1867413632119516
5TFR_B	0.1867413632119516
6IKA_A	0.1867413632119516
5CYQ_A	0.1867413632119516
6QPF_C	0.1878504672897201
6XF8_C	0.1878504672897201
6UJX_A	0.1878504672897201
3A1M_B	0.1878504672897201
6ZXN_C	0.1880409126671911
6N4C_C	0.1888276947285592
3Q0A_A	0.1889616463985035
6P1I_A	0.1889616463985035
6QPG_L	0.1889616463985035
2EX3_C	0.1889616463985035
3SQ4_A	0.1889616463985035
6CRV_C	0.1889616463985035
3ZIF_D	0.1889616463985035
6WXB_B	0.190074906367041
6QPG_J	0.190074906367041
7CTT_A	0.190074906367041
7KJ2_B	0.190074906367041
3TAB_B	0.190074906367041
6UIR_A	0.190074906367041
5U68_B	0.190074906367041
5W9M_J	0.190074906367041
5XN2_A	0.190074906367041
5W0P_C	0.190074906367041
6Z97_C	0.1911880409126667
3SCK_B	0.1911902530459233
3SJJ_A	0.1911902530459233
2BGN_A	0.1911902530459233
6CRV_B	0.1911902530459233
5FJ7_C	0.1911902530459233
4FF1_A	0.1911902530459233
3JB2_A	0.1911902530459233
5MZ4_B	0.1923076923076927
5M2X_B	0.1923076923076927
3NWD_B	0.1923076923076927
7C2M_A	0.1923076923076927
7CT5_E	0.1923076923076927
3C2P_A	0.1923076923076927
3ZED_C	0.1923076923076927
6WCZ_B	0.1923076923076927
2YIA_A	0.1923076923076927
4WTE_A	0.1923076923076927
4UXG_H	0.1923076923076927
7BR8_x	0.1923076923076927
5FYK_G	0.1923076923076927
1S48_A	0.193427230046949
6QNW_F	0.193427230046949
4M3R_A	0.193427230046949
2PZS_A	0.193427230046949
7CAK_C	0.193427230046949
5FJ6_A	0.193427230046949
3NW8_B	0.193427230046949
4BIP_B	0.193427230046949
3SCJ_B	0.1945488721804511
6B3O_C	0.1945488721804511
5ZQK_B	0.1945488721804511
6WPF_A	0.1956726246472253
5FSG_A	0.1956726246472253
1XHZ_A	0.1956726246472253
1XHZ_C	0.1956726246472253
1HNI_A	0.1956726246472253
6QCS_B	0.1956726246472253
4KHU_A	0.196798493408663
6QNW_K	0.196798493408663
6I7P_C	0.196798493408663
2YIA_G	0.196798493408663
6KDN_A	0.196798493408663
7BST_B	0.196798493408663
2I5J_A	0.196798493408663
2PZS_C	0.196798493408663
5D98_B	0.196798493408663
6QNW_G	0.1979264844486339
6ZTZ_M	0.1979264844486339
7KJ4_B	0.199056603773585
4CKE_D	0.199056603773585
3ZIF_G	0.2001888574126535
7JW0_E	0.2001888574126535
6KR2_A	0.2001888574126535
4CKC_D	0.2001888574126535
6QPF_K	0.2001888574126535
3KK1_A	0.2001888574126535
6KDK_A	0.2001888574126535
6T0N_B	0.2001888574126535
6W2D_J	0.2001888574126535
7BR7_W	0.2013232514177694
4KHQ_A	0.2013232514177694
3KK2_A	0.2013232514177694
2EX3_E	0.2013232514177694
4FJI_A	0.2013232514177694
6ZTY_J	0.2013232514177694
6ZTY_H	0.2024597918637654
4FF4_A	0.2024597918637654
5M2X_C	0.2024597918637654
1EJ6_A	0.2024597918637654
6RFL_O	0.2024597918637654
4FJN_A	0.2024597918637654
6BSI_A	0.203598484848485
2EX3_K	0.203598484848485
5ZVS_I	0.203598484848485
5D9A_L	0.203598484848485
7AAP_A	0.203598484848485
3KJV_A	0.203598484848485
4F5C_A	0.203598484848485
6N7W_H	0.203598484848485
7CT5_A	0.203598484848485
6WPH_A	0.203598484848485
5GAI_D	0.203598484848485
7DK5_A	0.203598484848485
6K32_G	0.203598484848485
2BGN_C	0.2047393364928909
4R5P_C	0.2047393364928909
6T2C_A	0.2047393364928909
1Q9Y_A	0.2047393364928909
3A1M_C	0.2047393364928909
3NE6_A	0.2047393364928909
6QPF_L	0.2047393364928909
6OTZ_A	0.2047393364928909
5CCV_E	0.2047393364928909
6CGV_F	0.2047393364928909
5GAI_0	0.2058823529411764
6IGD_B	0.2058823529411764
5IKN_A	0.2058823529411764
3ZED_B	0.2058823529411764
4DU1_A	0.2058823529411764
2PO4_A	0.2058823529411764
6T0R_A	0.2058823529411764
6URO_E	0.2058823529411764
4FJ8_A	0.2058823529411764
3SCK_A	0.2070275403608739
4FJ7_A	0.2070275403608739
5M2X_E	0.2070275403608739
6QPG_C	0.2070275403608739
3V6D_C	0.2070275403608739
5HRO_C	0.2070275403608739
4WTD_A	0.2070275403608739
5U0B_B	0.2070275403608739
6QPG_K	0.2070275403608739
3KIC_P	0.2070275403608739
6M5U_A	0.2070275403608739
5M2X_F	0.2070275403608739
6OR7_A	0.2081749049429655
3J17_C	0.2081749049429655
3J6R_B	0.2081749049429655
7JW0_A	0.2081749049429655
6QPG_E	0.2081749049429655
6QNW_L	0.2081749049429655
5CCV_B	0.2081749049429655
6M5V_A	0.2081749049429655
3LZI_A	0.2093244529019979
1IG9_A	0.2093244529019979
4BIQ_B	0.2093244529019979
6FHH_A	0.2093244529019979
6Z9M_B	0.2093244529019979
6IGD_F	0.2093244529019979
6M17_A	0.2093244529019979
6M17_C	0.2093244529019979
6ZXN_A	0.2100708103855224
5DGY_D	0.2104761904761907
6P2G_A	0.2104761904761907
3KD1_E	0.2104761904761907
4E3S_A	0.2104761904761907
6K32_E	0.2104761904761907
4FJG_A	0.2116301239275504
3MMP_F	0.2116301239275504
6HAK_A	0.2116301239275504
2P5O_D	0.2116301239275504
4KI4_A	0.2116301239275504
6IK9_A	0.2116301239275504
6U7F_A	0.2116301239275504
4WTG_A	0.2116301239275504
6L2T_A	0.2116301239275504
3SCL_B	0.2127862595419851
1LP3_A	0.2127862595419851
3SNN_A	0.2127862595419851
5ND1_B	0.2127862595419851
7CT5_D	0.2127862595419851
6IGD_G	0.2139446036294174
3A1M_A	0.2139446036294174
5XN1_A	0.2139446036294174
7DCX_K	0.2139446036294174
6TW1_A	0.2139446036294174
4E7A_A	0.2139446036294174
4FF3_A	0.2151051625239013
6P7E_D	0.2151051625239013
6ZTZ_B	0.2151051625239013
3QET_A	0.2151051625239013
6K32_D	0.2151051625239013
6PPH_X	0.2151051625239013
6O3V_A	0.2151051625239013
3J6Q_E	0.2162679425837321
2BGN_B	0.2162679425837321
6GSI_C	0.2162679425837321
5ZQK_A	0.2162679425837321
6M5S_A	0.2162679425837321
4FK0_A	0.2162679425837321
1WAC_C	0.2162679425837321
3KIE_P	0.2174329501915715
2P5O_B	0.2174329501915715
5CCV_A	0.2174329501915715
4FJM_A	0.2174329501915715
4M3W_A	0.2174329501915715
4FK4_A	0.2174329501915715
7K8X_C	0.2174329501915715
6KDJ_A	0.2174329501915715
5D98_E	0.2174329501915715
3QES_A	0.2174329501915715
5J2M_A	0.2186001917545541
6N9V_H	0.2186001917545541
5M2X_D	0.2186001917545541
1HI8_A	0.2186001917545541
6PPB_W	0.2186001917545541
6P7E_A	0.2186001917545541
4M41_A	0.2186001917545541
3SCX_A	0.2186001917545541
3SUP_A	0.2197696737044148
6EU4_B	0.2197696737044148
6F5O_C	0.2197696737044148
3LDS_A	0.2197696737044148
6QCW_C	0.2197696737044148
5J0N_G	0.2197696737044148
6XS6_A	0.2197696737044148
6M0J_A	0.2197696737044148
6W2D_N	0.2209414024975993
4UXG_E	0.2209414024975993
6AMO_C	0.2209414024975993
6PPD_W	0.2209414024975993
5ZVT_X	0.2209414024975993
3IYL_X	0.2209414024975993
2QJ1_A	0.2209414024975993
3SCI_B	0.2209414024975993
6NUR_A	0.2209414024975993
6SZU_A	0.2209414024975993
4DTM_A	0.2209414024975993
6VXXp_A	0.2218725413060589
6YYT_A	0.2221153846153847
5IKN_H	0.2221153846153847
2PYJ_B	0.2221153846153847
4UW8_H	0.2221153846153847
4WSB_A	0.2232916265640041
6WXB_A	0.2232916265640041
3Q22_A	0.2232916265640041
6QNW_H	0.2232916265640041
6P7E_C	0.2232916265640041
3SPZ_A	0.2232916265640041
3V4I_C	0.2232916265640041
3JYT_A	0.2232916265640041
4WSA_C	0.2232916265640041
5DGY_A	0.2244701348747595
6IIH_B	0.2244701348747595
6KDM_A	0.2244701348747595
6CGV_C	0.2244701348747595
3SHM_L	0.2244701348747595
4UXG_D	0.2244701348747595
7A95_D	0.2256509161041464
6PPB_X	0.2256509161041464
6M3W_C	0.2256509161041464
5U0B_A	0.2256509161041464
3SUN_A	0.2256509161041464
6QCW_B	0.2256509161041464
6ZTS_A	0.2256509161041464
3IYL_L	0.2268339768339773
3SPY_A	0.2268339768339773
3SQ0_A	0.2268339768339773
6XEZ_A	0.2268339768339773
5ZVT_L	0.2268339768339773
1S49_A	0.2268339768339773
4ZWJ_D	0.2268339768339773
5NXH_C	0.2268339768339773
1V0F_C	0.2268339768339773
3Q24_A	0.228019323671498
2BGN_D	0.228019323671498
7KJ4_D	0.228019323671498
6M5R_A	0.228019323671498
6Z0O_A	0.228019323671498
6PPD_X	0.228019323671498
6QNW_C	0.228019323671498
4M3X_A	0.228019323671498
6CGV_L	0.228019323671498
5M3H_B	0.228019323671498
6Z0O_B	0.2292069632495166
4WTF_A	0.2292069632495166
6M71_A	0.2292069632495166
5D9A_K	0.2303969022265248
1YGU_A	0.2303969022265248
4HIZ_C	0.2303969022265248
3I0R_A	0.2303969022265248
3NWA_B	0.2303969022265248
4FJX_A	0.2303969022265248
6QNW_J	0.2303969022265248
7DCX_D	0.2303969022265248
4M3U_A	0.2303969022265248
3J6Q_C	0.2303969022265248
5CYR_A	0.2315891472868219
1S4F_D	0.2315891472868219
5ZVT_H	0.2315891472868219
5D9A_E	0.2315891472868219
1V0F_E	0.2315891472868219
2PZS_D	0.2315891472868219
3IYL_H	0.2315891472868219
1HI8_B	0.23278370514064
5MSG_C	0.23278370514064
5JJ1_B	0.23278370514064
5J2P_A	0.23278370514064
7BTF_A	0.23278370514064
3FVC_A	0.23278370514064
4DU4_A	0.23278370514064
6I7P_D	0.23278370514064
6HAK_C	0.23278370514064
6L2T_C	0.23278370514064
6FHH_B	0.23278370514064
5X6Y_D	0.2339805825242717
2YIA_E	0.2339805825242717
6PPH_W	0.2339805825242717
3C46_A	0.2339805825242717
5Y6R_A	0.2339805825242717
6L8Q_C	0.2339805825242717
5D9A_H	0.2339805825242717
6EVK_A	0.2339805825242717
4Q0B_C	0.2339805825242717
4E78_A	0.2339805825242717
6FHI_B	0.2351797862001947
4ZWJ_A	0.2351797862001947
5HBM_A	0.2351797862001947
3QEI_A	0.2351797862001947
5IKN_B	0.2351797862001947
5X71_A	0.2351797862001947
2YIB_B	0.2351797862001947
4DTR_A	0.2351797862001947
5UJ2_A	0.2351797862001947
5W9O_K	0.2363813229571991
3ZIF_I	0.2363813229571991
2YIA_D	0.2363813229571991
6QNW_E	0.2363813229571991
6F5P_F	0.2363813229571991
3V81_C	0.2363813229571991
4UXG_L	0.2363813229571991
2BTV_B	0.2363813229571991
3QEV_A	0.2375851996105167
3ZIF_J	0.2375851996105167
7JVC_B	0.2375851996105167
7C2K_A	0.2375851996105167
6ZTY_I	0.2375851996105167
5D9A_F	0.2375851996105167
1S4F_C	0.2375851996105167
4B3O_A	0.2387914230019496
5Z58_J	0.2387914230019496
4WSB_C	0.2387914230019496
4DU3_A	0.2387914230019496
3S9H_A	0.2387914230019496
6QPG_F	0.2387914230019496
1S9G_A	0.2387914230019496
7D4F_A	0.2400000000000008
5D98_C	0.2400000000000008
6XRA_A	0.2400000000000008
5JSD_B	0.2400000000000008
5FMZ_F	0.2400000000000008
3PHF_Q	0.2400000000000008
3MMP_G	0.2400000000000008
7KJ3_E	0.2400000000000008
5M2Z_E	0.2400000000000008
6P7E_B	0.2400000000000008
5GAI_J	0.2400000000000008
2YIA_H	0.2400000000000008
5I42_C	0.2412109375000002
6PWA_A	0.2412109375000002
3Q23_A	0.2412109375000002
5TXN_C	0.2412109375000002
6QPF_J	0.2412109375000002
4PQU_C	0.2412109375000002
6SK5_A	0.2412109375000002
5M3J_B	0.2412109375000002
6Z9M_C	0.2412109375000002
6PPB_S	0.2424242424242431
5M2Z_B	0.2424242424242431
6P1X_A	0.2424242424242431
6AN2_C	0.2424242424242431
2YIA_C	0.2424242424242431
3SHM_E	0.2424242424242431
5D9A_B	0.2424242424242431
6QCX_B	0.2424242424242431
6B3O_B	0.2424242424242431
6EU4_C	0.2424242424242431
5VBA_B	0.2424242424242431
5A22_A	0.2431156569630215
6O6B_A	0.2436399217221136
5GAI_A	0.2436399217221136
4KHS_A	0.2436399217221136
3PHF_I	0.2436399217221136
6FHI_A	0.2436399217221136
3CFP_A	0.2436399217221136
5J7U_F	0.2436399217221136
4UW8_G	0.2436399217221136
4J2E_A	0.2436399217221136
3J6Q_D	0.2436399217221136
5WRG_A	0.2448579823702257
6OUN_A	0.2448579823702257
7A97_D	0.2448579823702257
4PWD_C	0.2448579823702257
5MSG_B	0.2448579823702257
3PHF_K	0.2448579823702257
2YIB_C	0.2460784313725494
4R71_D	0.2460784313725494
3D0H_B	0.2460784313725494
3JBA_C	0.2460784313725494
4B02_C	0.2460784313725494
6QCV_B	0.2460784313725494
6KV5_B	0.2460784313725494
7KJ4_E	0.2473012757605495
6T0V_C	0.2473012757605495
3JBA_F	0.2473012757605495
5IKN_C	0.2473012757605495
3NHG_A	0.2473012757605495
4UXG_J	0.2473012757605495
6KUK_B	0.2473012757605495
2AJF_B	0.2473012757605495
6L8Q_E	0.2473012757605495
4GBT_A	0.2473012757605495
3JSM_A	0.2485265225933206
6Z3Q_A	0.2485265225933206
4UW8_I	0.2485265225933206
4UXG_B	0.2485265225933206
6L8Q_A	0.2485265225933206
4FK2_A	0.2485265225933206
3PHE_B	0.2485265225933206
6T0U_A	0.2485265225933206
6KUJ_B	0.2485265225933206
3PHE_D	0.2485265225933206
6QNW_B	0.2485265225933206
3PHF_5	0.2485265225933206
6IGD_J	0.2485265225933206
4QZV_C	0.2485265225933206
7AD1_B	0.2485265225933206
2QE5_B	0.2497541789577191
6O6B_B	0.2497541789577191
1ZYQ_A	0.2497541789577191
6O6B_C	0.2497541789577191
2JLG_C	0.2497541789577191
6IGD_I	0.2497541789577191
4KHW_A	0.2497541789577191
4WSA_B	0.2497541789577191
5M2Z_F	0.2497541789577191
1WAC_A	0.2497541789577191
6ZXN_B	0.2501966955153414
3SCL_A	0.2509842519685039
5TMH_A	0.2509842519685039
4R71_C	0.2509842519685039
4Q7J_C	0.2509842519685039
4UXG_I	0.2509842519685039
6U7E_A	0.2509842519685039
6QWL_K	0.2509842519685039
6CRJ_B	0.2509842519685039
6FHI_C	0.2509842519685039
2JL9_B	0.2509842519685039
2QE5_C	0.2509842519685039
4PUO_C	0.2522167487684732
4DTO_A	0.2522167487684732
3NGI_A	0.2522167487684732
1S58_A	0.2522167487684732
4QNL_A	0.2522167487684732
3KIE_E	0.2522167487684732
5TXM_C	0.2522167487684732
3KIC_E	0.2522167487684732
7DK4_A	0.2522167487684732
1JMU_F	0.2534516765286003
5J7V_B	0.2534516765286003
6EVK_C	0.2534516765286003
6O6B_D	0.2534516765286003
1EJ6_B	0.2534516765286003
1V0F_B	0.2534516765286003
3DRS_A	0.254689042448174
5GAI_Z	0.254689042448174
1SKW_A	0.254689042448174
5D98_A	0.254689042448174
1T05_A	0.254689042448174
4A8Q_C	0.254689042448174
5CYR_B	0.254689042448174
3PHF_W	0.2559288537549407
3QNN_A	0.2559288537549407
6OGY_K	0.2559288537549407
7DK6_A	0.2559288537549407
5T3X_G	0.2559288537549407
6PNS_C	0.2559288537549407
3CFR_A	0.2559288537549407
3PHE_A	0.2559288537549407
6GZV_A	0.2559288537549407
6QCT_A	0.2559288537549407
4RSO_A	0.2559288537549407
5DGY_C	0.2559288537549407
4J2D_A	0.2559288537549407
3D0G_B	0.2559288537549407
6SK6_A	0.2559288537549407
4FF2_A	0.2571711177052422
5ZVS_D	0.2571711177052422
6TMV_C	0.2571711177052422
4MTP_D	0.2571711177052422
2EX3_I	0.2571711177052422
3NTT_A	0.2571711177052422
1NB7_B	0.2571711177052422
6TMV_J	0.2571711177052422
3SCJ_A	0.2571711177052422
4WTI_A	0.2571711177052422
5FMZ_B	0.2571711177052422
6ASW_C	0.2571711177052422
5M2Z_D	0.2571711177052422
5WX1_A	0.2571711177052422
5TXP_C	0.2571711177052422
2OYQ_B	0.2584158415841591
6XF7_B	0.2584158415841591
6PNS_H	0.2584158415841591
6KUT_B	0.2584158415841591
6TMV_I	0.2584158415841591
6CGV_I	0.2584158415841591
6P1Z_C	0.2584158415841591
3MEG_A	0.2584158415841591
6QCX_C	0.2584158415841591
2P5G_B	0.2584158415841591
4M3T_A	0.2584158415841591
6TMV_B	0.2584158415841591
1DLO_A	0.2596630327056499
5FUA_3	0.2596630327056499
6Z3P_A	0.2596630327056499
6EU4_A	0.2596630327056499
6PNS_K	0.2596630327056499
5M3J_C	0.2596630327056499
4DTP_A	0.2596630327056499
6M3W_A	0.2596630327056499
7BZF_A	0.2596630327056499
6M40_A	0.2596630327056499
6O3V_B	0.2596630327056499
4FJJ_A	0.2596630327056499
1XHX_C	0.2596630327056499
5NXH_A	0.2596630327056499
5TXL_C	0.2609126984126984
4WTK_A	0.2609126984126984
5M3H_C	0.2609126984126984
4J2A_A	0.2609126984126984
4M3Z_A	0.2609126984126984
5J7U_G	0.2609126984126984
3EGD_B	0.2609126984126984
4FJH_A	0.2609126984126984
6TMW_E	0.2609126984126984
4FJL_A	0.2609126984126984
5MS0_D	0.2609126984126984
3D0I_B	0.2621648460774586
3IYL_D	0.2621648460774586
5J7U_A	0.2621648460774586
6IGD_D	0.2621648460774586
5ZVS_A	0.2621648460774586
5FMZ_E	0.2621648460774586
6K32_F	0.2621648460774586
7KJ4_F	0.2621648460774586
1XI1_A	0.2621648460774586
3SHM_T	0.2621648460774586
6TMW_B	0.2621648460774586
4MTP_A	0.2621648460774586
6CRI_Q	0.2634194831013916
6TIT_A	0.2634194831013916
6QPG_B	0.2634194831013916
4DTN_A	0.2634194831013916
4WT9_A	0.2634194831013916
6XF8_F	0.2634194831013916
6P22_A	0.2634194831013916
5ZVT_D	0.2634194831013916
6TMW_H	0.2634194831013916
6ZTZ_C	0.2634194831013916
5ZVT_N	0.2634194831013916
6TMW_L	0.2634194831013916
6TW1_C	0.2634194831013916
6T0V_A	0.2634194831013916
1WTH_A	0.2646766169154229
2YIB_A	0.2646766169154229
4ZWJ_C	0.2646766169154229
2YIA_B	0.2646766169154229
1TL3_A	0.2646766169154229
6L8Q_G	0.2646766169154229
1V0E_E	0.2646766169154229
3DUZ_A	0.2646766169154229
6CRI_B	0.2646766169154229
4DTX_A	0.2646766169154229
3PHE_C	0.2659362549800801
2PZS_B	0.2659362549800801
5M2Z_A	0.2659362549800801
2VG7_A	0.2659362549800801
4M3Y_A	0.2659362549800801
4WSB_B	0.2659362549800801
3IYL_N	0.2659362549800801
6AVT_C	0.2659362549800801
6XRA_B	0.2659362549800801
5YVU_B	0.2659362549800801
6F5P_D	0.2659362549800801
2JLG_B	0.2659362549800801
6F5O_B	0.2659362549800801
6EVK_B	0.2659362549800801
3CQ8_A	0.2659362549800801
6T0S_A	0.2659362549800801
6QPF_B	0.2671984047856428
5JSE_B	0.2671984047856428
1V0F_A	0.2671984047856428
6KUU_B	0.2671984047856428
4B02_B	0.2671984047856428
6QPF_G	0.2671984047856428
2OZM_A	0.2671984047856428
3KQK_B	0.2671984047856428
4K4V_E	0.2671984047856428
3KD5_E	0.2671984047856428
5GAI_F	0.2671984047856428
2PUS_A	0.2671984047856428
6KUP_B	0.2671984047856428
6SZV_A	0.2684630738522957
4FJ9_A	0.2684630738522957
6ANQ_C	0.2684630738522957
6H9R_A	0.2684630738522957
6CGV_H	0.2684630738522957
5W0P_B	0.2684630738522957
4WTC_A	0.2684630738522957
6TMW_J	0.2684630738522957
3J6R_E	0.2684630738522957
6KUV_B	0.2684630738522957
6QCS_A	0.2684630738522957
6LQD_A	0.2684630738522957
6E0V_C	0.2697302697302701
7DCC_I	0.2697302697302701
5M2Z_C	0.2697302697302701
6TMW_G	0.2697302697302701
2HFZ_A	0.2697302697302701
3NDK_A	0.2697302697302701
6PO2_I	0.2697302697302701
6IJT_A	0.2697302697302701
5MS0_C	0.2710000000000006
7KJ2_D	0.2710000000000006
5X71_B	0.2710000000000006
2GUM_A	0.2710000000000006
6T0W_B	0.2710000000000006
5FYJ_G	0.2710000000000006
6QWL_E	0.2710000000000006
5JEA_J	0.2710000000000006
6TMV_K	0.2710000000000006
3QNO_A	0.2710000000000006
3I0S_A	0.272272272272273
6AVM_C	0.272272272272273
3ZIF_L	0.272272272272273
6P1Z_A	0.272272272272273
5CXF_C	0.272272272272273
6QCV_C	0.272272272272273
2R72_A	0.272272272272273
6TMV_D	0.272272272272273
6N9W_H	0.272272272272273
4A8F_B	0.272272272272273
5ZVS_J	0.272272272272273
4TY8_D	0.272272272272273
6PO2_K	0.272272272272273
6ZTZ_K	0.272272272272273
2QE5_D	0.272272272272273
5JSE_C	0.272272272272273
5JSD_C	0.2735470941883766
6IGD_E	0.2735470941883766
6XF8_B	0.2735470941883766
6PO2_G	0.2735470941883766
1UVL_E	0.2735470941883766
2PI4_A	0.2735470941883766
5FUA_1	0.2735470941883766
3SI6_A	0.2735470941883766
5L1X_B	0.2735470941883766
5TXO_C	0.2735470941883766
4DTU_A	0.2748244734202612
7A96_D	0.2748244734202612
3LP0_A	0.2748244734202612
5FB4_C	0.2748244734202612
4TY9_D	0.2748244734202612
6M3W_B	0.2748244734202612
5W0P_D	0.2748244734202612
4FJK_A	0.2748244734202612
1S1U_A	0.276104417670683
5ZIT_A	0.276104417670683
5YW1_B	0.276104417670683
1XHX_B	0.276104417670683
6DJY_C	0.276104417670683
4IOV_A	0.276104417670683
2AJQ_A	0.276104417670683
4M42_A	0.276104417670683
3NAE_A	0.277386934673367
1HHT_R	0.277386934673367
1QE1_A	0.277386934673367
2YIA_F	0.277386934673367
4XHJ_A	0.277386934673367
6EVJ_A	0.277386934673367
5M3H_A	0.277386934673367
6M17_D	0.2786720321931588
6M17_B	0.2786720321931588
6B47_A	0.2786720321931588
4NZ0_D	0.2786720321931588
6ZTS_B	0.2786720321931588
1V0E_C	0.2786720321931588
6YES_A	0.2786720321931588
3KIC_H	0.2786720321931588
6T2C_B	0.2786720321931588
6CM9_B	0.2786720321931588
1V0F_D	0.2786720321931588
2EX3_G	0.2786720321931588
5TMH_B	0.2799597180261832
3KIE_H	0.2799597180261832
7A98_F	0.2799597180261832
3SHM_F	0.2799597180261832
2AJF_A	0.2799597180261832
4HIZ_B	0.2799597180261832
4J2B_A	0.2799597180261832
6UX2_B	0.2799597180261832
3UX1_A	0.2799597180261832
6BBM_B	0.2799597180261832
5GAI_G	0.2799597180261832
1T8E_A	0.2799597180261832
3J9D_A	0.2812500000000006
4Y3C_D	0.2812500000000006
6AN8_C	0.2825428859737637
4TYA_A	0.2825428859737637
6TMW_D	0.2825428859737637
1UVL_C	0.2825428859737637
2AJQ_F	0.2825428859737637
4PLA_A	0.2825428859737637
4M45_A	0.2825428859737637
2JLG_A	0.2825428859737637
6VW1_A	0.283838383838384
6EVJ_D	0.283838383838384
1EET_A	0.283838383838384
6PO2_D	0.283838383838384
2R70_A	0.283838383838384
1V0E_B	0.283838383838384
4A8Y_C	0.283838383838384
6VW1_B	0.283838383838384
3IYL_P	0.283838383838384
6IN5_A	0.283838383838384
4MTP_C	0.283838383838384
6OGZ_E	0.283838383838384
6DJY_B	0.283838383838384
6PNS_I	0.2851365015166844
6TMW_N	0.2851365015166844
3RRT_F	0.2851365015166844
4G0R_A	0.2851365015166844
4GUA_B	0.2851365015166844
1SL1_A	0.2851365015166844
4XHA_A	0.2851365015166844
6CGV_J	0.2851365015166844
3GZU_B	0.2851365015166844
6KUR_B	0.2851365015166844
6TMV_A	0.2851365015166844
4A8W_C	0.2851365015166844
1TP7_D	0.2851365015166844
5XEZ_A	0.2851365015166844
4K4V_A	0.2864372469635636
2PYL_A	0.2864372469635636
1XHX_A	0.2864372469635636
3SCI_A	0.2864372469635636
6WV8_A	0.2864372469635636
4TY8_C	0.2864372469635636
4F5X_A	0.2864372469635636
5FMZ_C	0.2864372469635636
3KZ4_A	0.2864372469635636
5JJ1_H	0.2864372469635636
6TMV_H	0.2864372469635636
4OGR_A	0.2864372469635636
4DTS_A	0.2864372469635636
6LB8_A	0.2864372469635636
6PWU_E	0.2864372469635636
6IZY_A	0.2877406281661598
6TMW_C	0.2877406281661598
3ITH_A	0.2877406281661598
3ZED_A	0.2877406281661598
6TMW_M	0.2877406281661598
4TN2_A	0.2877406281661598
4TY9_C	0.2877406281661598
4TYB_B	0.2877406281661598
3LP2_A	0.2877406281661598
3KIE_Q	0.2890466531440165
4A8F_C	0.2890466531440165
6CDE_C	0.2890466531440165
7T9K_E	0.2890466531440165
3SHM_C	0.2890466531440165
1HHT_Q	0.2890466531440165
5NGJ_B	0.2890466531440165
3J6R_D	0.2890466531440165
5J7U_L	0.2890466531440165
5MZ4_A	0.2890466531440165
4TYA_D	0.2890466531440165
4UXG_C	0.2890466531440165
1HI0_Q	0.2903553299492387
4A8Q_B	0.2903553299492387
4B02_A	0.2903553299492387
6KV5_A	0.2903553299492387
5U0C_A	0.2903553299492387
1IKY_A	0.2903553299492387
4FJ5_A	0.2903553299492387
1X9M_A	0.2903553299492387
3UPU_B	0.2903553299492387
5FYL_G	0.2903553299492387
4TYB_C	0.2916666666666672
2YIB_D	0.2916666666666672
5ZVT_P	0.2916666666666672
3J26_M	0.2916666666666672
3SHM_G	0.2916666666666672
5U0C_F	0.2916666666666672
1X9S_A	0.2916666666666672
4A8M_R	0.2916666666666672
1TKZ_A	0.2916666666666672
5HMW_A	0.2916666666666672
5EGC_A	0.2916666666666672
3NBP_A	0.2916666666666672
6B0N_G	0.2916666666666672
4JY1_A	0.2916666666666672
2JH9_A	0.292980671414039
5U0C_E	0.292980671414039
4P6Z_B	0.292980671414039
4MTP_B	0.292980671414039
6CGV_G	0.292980671414039
2JLF_B	0.292980671414039
6TMW_F	0.292980671414039
6P1Z_G	0.292980671414039
6P1Z_E	0.292980671414039
1EJ6_C	0.292980671414039
4E76_A	0.2942973523421592
3KQH_B	0.2942973523421592
6ACK_D	0.2942973523421592
3E01_A	0.2942973523421592
3M8L_B	0.2942973523421592
6P1Z_B	0.2942973523421592
3GVK_A	0.2942973523421592
6TMW_I	0.2942973523421592
5GAI_X	0.2942973523421592
6XRA_C	0.2942973523421592
4A8K_B	0.2942973523421592
3D0G_A	0.2942973523421592
5JB1_F	0.2942973523421592
1UVN_C	0.2942973523421592
3KIE_J	0.2956167176350672
5U0C_G	0.2956167176350672
3JBA_E	0.2956167176350672
7KJ3_D	0.2956167176350672
3UIQ_A	0.2956167176350672
6B3O_A	0.2956167176350672
3QER_A	0.2956167176350672
4TY9_B	0.2956167176350672
6OGY_J	0.2969387755102046
5FVA_E	0.2969387755102046
3LAM_A	0.2969387755102046
6F5P_A	0.2969387755102046
5X6Y_C	0.2969387755102046
2HNY_A	0.2969387755102046
5F8L_A	0.2969387755102046
6ATK_A	0.2969387755102046
4A8S_C	0.2969387755102046
2JLF_C	0.2969387755102046
4UXG_G	0.2982635342185906
3VE6_A	0.2982635342185906
1NB7_A	0.2982635342185906
6VXK_B	0.2982635342185906
1SL0_C	0.2982635342185906
6VXK_D	0.2982635342185906
4TXS_B	0.2982635342185906
2G8G_A	0.2982635342185906
3NAH_A	0.2982635342185906
4HDH_A	0.2982635342185906
6D84_B	0.2982635342185906
2WOM_A	0.2982635342185906
6ATK_C	0.2982635342185906
6CS2_D	0.2982635342185906
6OSY_B	0.2982635342185906
7A94_D	0.2982635342185906
1HI1_A	0.2995910020449905
6QPF_E	0.2995910020449905
6TMW_K	0.2995910020449905
5K5M_A	0.2995910020449905
1UVN_E	0.2995910020449905
1RTD_C	0.2995910020449905
3IYL_T	0.2995910020449905
2WFS_G	0.2995910020449905
6TMW_A	0.2995910020449905
1ARO_P	0.2995910020449905
2HND_A	0.2995910020449905
4R71_A	0.3009211873080868
3NG9_G	0.3009211873080868
5GAI_I	0.3009211873080868
3D0I_A	0.3009211873080868
6OMA_L	0.3009211873080868
5KHC_A	0.3009211873080868
3D0H_A	0.3009211873080868
5UK0_C	0.3009211873080868
6ZTZ_Y	0.3009211873080868
5Z58_C	0.3009211873080868
5ZVT_T	0.3009211873080868
4Y3C_E	0.3009211873080868
4RY6_B	0.3022540983606565
6OSY_2	0.3022540983606565
6URO_F	0.3022540983606565
6GP9_A	0.3022540983606565
6YES_B	0.3022540983606565
6NUS_A	0.3022540983606565
2WON_A	0.3022540983606565
5U0C_B	0.3022540983606565
6CGV_E	0.3022540983606565
1YGU_B	0.3022540983606565
7JW0_B	0.3022540983606565
6FHH_C	0.3022540983606565
4A8S_B	0.3022540983606565
3NCI_A	0.3022540983606565
1IKV_A	0.3022540983606565
1H79_A	0.3022540983606565
3RRR_D	0.3035897435897436
4TY8_B	0.3035897435897436
3KIC_J	0.3035897435897436
[truncated: 40,809 more rows]
