# Supplementary material for: Identifying and profiling structural similarities between Spike of SARS-CoV-2 and other viral or host proteins with Machaon
Source: Commun Biol. 2023 Jul 19;6:752. doi: 10.1038/s42003-023-05076-7 (PMC10356814; doi:10.1038/s42003-023-05076-7)
Supplement: Supplementary file 6 — Supplementary Data 3 [file 42003_2023_5076_MOESM6_ESM.zip › 7V7Q_A_whole/metrics/7V7Q_A_w-rdist.csv]

structureId	w-rdist
7V7Q_A	0.0
7DD2_C	0.1688589241612783
6ZGG_B	0.1738722275248389
6CS2_B	0.1986345844330592
7DCC_E	0.199575783318773
7A96_B	0.2016114826798561
7DD8_C	0.2064732369030894
7K8X_C	0.2074919635191703
7K8Y_D	0.2132848211353481
7DK5_A	0.2194445265717763
7DD2_K	0.2240635427550749
7DCX_C	0.2244632352524537
7JWB_B	0.2380078190585361
7CT5_A	0.239189555452662
7A93_A	0.2430777333145684
6ZXN_A	0.2475593468765901
7A93_B	0.2512110720546454
7JW0_E	0.2518965522229163
7JW0_B	0.2518991108304157
7JW0_A	0.251907956907466
7K8T_B	0.2555582757843951
7DCC_I	0.2584981105672397
7KL9_C	0.2592133923139987
7CT5_B	0.261306354612063
6ZDH_A	0.2639038536052321
7A95_C	0.270246400590699
6ZDH_C	0.2713210799988734
7DCX_K	0.2715225596443509
7A25_A	0.2763580060305725
6NB7_C	0.2795854328535169
7A29_A	0.2841262795817703
6ZDH_B	0.2877012278962756
7A94_A	0.288894417548831
7DDN_C	0.3005355061597642
7A95_A	0.3023503121083553
7CAK_B	0.3026229122383255
6NB6_B	0.302639656153901
7CAK_C	0.3030958753746199
7CAK_A	0.3033479145075958
7A96_A	0.3070880219323292
6XM4_B	0.3079307766206368
6NB7_A	0.3127131216032854
7A29_B	0.3181576053571501
7DK4_B	0.3208002639785896
7JVC_E	0.3283238053850933
7JVC_B	0.3283267675830698
7JVC_A	0.3283311317983296
7K8U_B	0.3302723078557599
7K8Y_E	0.3548661238367967
6XCN_A	0.3668126859060259
6XCN_E	0.366817837850894
6XCN_C	0.3668180378573251
7CT5_C	0.3696586159838433
6XCM_C	0.3705737638201028
7A98_C	0.3780257661066005
7A98_A	0.3780261930714609
7A98_B	0.3780267560756654
7A97_B	0.380088597620157
7KJ4_C	0.3807886640884704
7DCC_K	0.3858294877767305
7DK7_A	0.3879731407115443
7K8U_C	0.3926160939546833
7JZN_B	0.3992500932918866
7T9K_A	0.4024975213761158
7JZL_B	0.4058362270489802
7A97_A	0.4121247216821628
7KJ4_B	0.4182475329483524
6XCM_B	0.4189071188025417
7CHH_A	0.4241784697328842
6XM3_B	0.4259708962752323
6XM0_B	0.4276729849584587
7DK7_B	0.4294620345550882
7KJ3_B	0.43045891834326
7T9K_B	0.4409905017585948
6NB7_B	0.4546129114641789
7CAI_B	0.4559963448624987
7DK4_A	0.4613577879845878
7KJ3_A	0.4645341901708463
7KJ5_B	0.4645716602612131
6ZP7_A	0.4654680051398191
7KJ2_B	0.4657034176366605
7K4N_B	0.4685532458822634
7K4N_E	0.4685560073645209
7K4N_A	0.4685561875712248
7KL9_A	0.4739813613945971
7JZL_C	0.4816099975861712
7KJ4_A	0.4868983757232689
7DK6_B	0.5001975612676758
7DK6_A	0.5114738033556949
5X5F_C	0.5127334778494601
6Z97_B	0.5164868093124171
7C2L_A	0.5175505061500678
7CAI_A	0.5393115774039451
6CRX_B	0.5432946167734882
6CS1_B	0.5434464372277328
6CRX_A	0.5446311225788121
6CS1_A	0.5451632051984603
6ZP5_A	0.5480960103805317
6Z43_A	0.5492318829886963
6ZGG_C	0.5513122348826556
7A96_C	0.5513362228890035
6ZHD_A	0.5517239923901449
7A95_B	0.5523546230889602
7A97_C	0.5573190034977151
6NB6_C	0.5581310390818424
7A93_C	0.5609496247882826
7A94_C	0.5697647348323007
5X5C_A	0.5729666583142489
5X59_B	0.5732634566044507
5X59_A	0.5732649747214744
5X59_C	0.5732708011442889
7A94_B	0.5765201915660653
6ZGG_A	0.5806583987853983
6OHW_A	0.5855070171502645
6OHW_C	0.585507750884135
6OHW_B	0.5855087092439182
5X5C_C	0.586606281059604
7JZN_C	0.5892759404347785
6NZK_B	0.5947740102294831
6NZK_A	0.5947753365534499
6NZK_C	0.5947768928696775
6ACJ_C	0.6113396005090932
6ACK_C	0.6123890098142093
6ZGI_C	0.6193430517903075
6ZGI_A	0.6193463249072584
6ZGI_B	0.6193503702668771
7JV4_B	0.6260280769284341
7DK5_C	0.6430678893522691
6ZGE_C	0.6457721265520152
6ZGE_A	0.6457723926069564
6ZGE_B	0.6457724129997257
6XKL_A	0.6547458438876886
6CRW_B	0.657492591168182
6CS0_B	0.659347854469552
6CRZ_B	0.659347854469552
7V7Q_C	0.6624095428826794
6ACD_C	0.6633509096195416
7JWB_C	0.6670394505637051
6NB3_C	0.6797713437561278
7DCX_D	0.6813083058277966
6NB4_A	0.6820675095062781
7V7Q_B	0.683885515688294
6NB3_A	0.6868785892520836
6JX7_A	0.6957306360355322
6JX7_C	0.6957313058570824
6JX7_B	0.6957313241703792
7K8V_B	0.6962065253660621
6ACG_C	0.7005189434582549
7C2L_C	0.7070462978944462
7CN9_A	0.7082657036421338
7C2L_B	0.7148914931494513
6ZXN_C	0.7173460895877367
7DDN_A	0.7173761627903799
7A25_C	0.7201853223330253
6VYB_B	0.7201953809736475
7DK7_C	0.7204401813754304
7A29_C	0.720896615172573
6XM5_C	0.72301631945996
7DD2_D	0.7248033706495018
6XM0_C	0.7252624146075987
6ZB5_A	0.7278143573000705
6ZB5_C	0.7278152793144081
6ZB5_B	0.7278183510785192
7JJI_C	0.7284522944163749
7JJI_A	0.7284525779029706
7JJI_B	0.728453372833069
6XF6_B	0.7287119389645539
5FOB_B	0.730088044060245
4W8F_B	0.7313281436329379
4W8F_A	0.7313843948601938
7BYR_A	0.7316227467540815
6ZTZ_O	0.7323389018981274
7AD1_B	0.7324895241802623
7DDN_B	0.7336743338712721
7A25_B	0.7350679986593817
6ZB4_C	0.7366414853774186
6ZGF_A	0.7369791611017384
6ZGF_C	0.736980025503249
6ZGF_B	0.7369803687434882
6ZB4_A	0.7375368936168681
6ZXN_B	0.738005212410631
7KDH_B	0.7388060930893549
6X2B_C	0.7390151543168333
7DK5_B	0.7412812153195073
6XM5_B	0.7421696512028307
6ZB4_B	0.7435270148682359
5ZVS_J	0.7445985205914145
5ZVS_F	0.7447192351623929
5ZVS_D	0.7447961525837883
5ZVS_B	0.7457211503718106
7KKL_D	0.7459357285014403
7KKL_C	0.7459573138534432
7KKL_A	0.7460522941194161
6X2A_B	0.7468277093904383
6X2B_B	0.747546693214169
6XM4_C	0.7482164721219228
5ZVS_H	0.7490621398016307
6XF8_A	0.7493599105966203
6XM3_C	0.7527666678132579
6W2E_N	0.7530502249636702
7KDJ_B	0.7534198901895582
7JWY_A	0.7539355908900628
7JWY_C	0.7542239705391971
7JWB_A	0.7543641636163294
6WPT_B	0.7545462770422582
6W2D_N	0.756373855478311
7JWY_B	0.7572802603889381
6RFL_I	0.7573325559559871
6XLU_A	0.7610213296763118
7K8W_B	0.7611057154986152
5ZVT_Y	0.7620375419915641
3IYL_Y	0.7620375419915641
6XLU_C	0.7620979343469778
6NB6_A	0.7634153513261848
7K8Z_B	0.7649863030217818
6XLU_B	0.7657925425627742
6VSB_A	0.766593283936142
6CS1_C	0.7725910528769874
6CRX_C	0.7733935729694257
6XEY_C	0.7758882647358933
6CRW_A	0.7761094382238651
6XM0_A	0.7771367992849533
6PPB_W	0.7771799508983793
6XEY_A	0.7776170437282199
6CS0_A	0.7778331233702667
6CRZ_A	0.7778331233702667
6XM3_A	0.7784972482257727
6ODM_W	0.778828334092041
6PPD_W	0.7794578598224697
7KE9_B	0.7795361852976689
7K8S_B	0.7800442023374283
6XM4_A	0.7804209981109256
6XEY_B	0.7805866053345717
6PPH_W	0.7822302228757663
6Q05_B	0.7822609199089214
6Q05_A	0.7822628328372243
6Q05_C	0.78226327368859
6Q04_C	0.7822817471391241
6Q04_A	0.7822818893960072
6Q07_C	0.7822821286112366
6Q04_B	0.7822822936192635
6Q07_A	0.7822823800033365
6Q07_B	0.7822824786823985
6Q06_B	0.78228255750083
6Q06_A	0.7822827019427807
6Q06_C	0.7822831717214753
6W2E_K	0.7861270785716729
6XM5_A	0.7868665159838997
6VXXp_A	0.7869228553727312
6W2D_K	0.7873633978003386
6ZP0_A	0.7875583219326359
6ZP0_C	0.7875593156332612
6ZP0_B	0.7875594715155033
7K8Y_B	0.7888244065221197
6VXXp_C	0.7902155166822313
7DD8_D	0.790248851015017
6VXXp_B	0.7906698662778289
7K8X_B	0.7915219779446551
7DD8_E	0.7916571485110829
6ODM_T	0.7918631343693967
7KKK_E	0.7930202517870972
6PPB_T	0.7930360304380759
7KKK_C	0.7930643003318367
7KKK_A	0.7931017574831941
7K8S_C	0.7932999508101255
7BYR_B	0.7933643605754597
7KDL_B	0.7938801345297707
7KEA_B	0.7945867364181429
6XF5_A	0.7960593843419378
6PPH_T	0.79607474546241
7K8X_A	0.796530235985815
6PPD_T	0.7974106809049537
7CHH_C	0.797943977830964
6XF5_B	0.798041701618002
6XF5_C	0.7984643439099967
6VSJ_B	0.7985862791344558
6VSJ_C	0.7985867012321751
6VSJ_A	0.7985882805617207
5Z58_A	0.8036603332861967
7K8S_A	0.8056219072986263
6CRW_C	0.8058519484190771
6CRZ_C	0.8060236835898074
6CS0_C	0.8060236835898074
2HYE_C	0.8068627264945093
6IAC_E	0.8075333747875705
6ACD_B	0.8081802904050992
7CAI_C	0.808658735843141
7K8U_A	0.8086590469878356
7K8T_C	0.8090101049306816
6ZP1_B	0.8139754396668124
6ZP1_A	0.8139762663003167
6ZP1_C	0.8139764430937408
6ACD_A	0.8155622345150928
6ACC_C	0.8174455640512057
6ACC_B	0.8174621624447402
6ACC_A	0.8174647775496187
6ACG_B	0.8186627141987803
7KEC_B	0.820979443507412
7K8T_A	0.8213237028379174
7DK4_C	0.8218040212087871
6W2D_P	0.8231007971241193
6ACG_A	0.8243498948356578
6Z97_C	0.8258226049357635
7CN9_C	0.8266101657787743
6XF6_C	0.8268220019525512
6W2D_J	0.8270588569935955
7DK6_C	0.8270669387694598
7JZL_A	0.8283695371381903
7CHH_B	0.8297705600205445
6ZOY_C	0.8332740159889884
6ZOY_A	0.833274120123484
6ZOY_B	0.8332757212058439
6XF6_A	0.8332887374661093
7K43_A	0.8333854625056712
7K43_E	0.8333856779508777
7K43_B	0.8333858708349611
5X5B_A	0.8338868646157478
6ZP2_B	0.8350591298464413
6ZP2_C	0.8350599594102706
6ZP2_A	0.8350601277523926
6ACJ_B	0.8358556197608595
6Z43_B	0.8360838759920054
3NWD_D	0.836687090953417
6ZHD_B	0.8369916710767092
3NWF_B	0.8377613008929972
6Z97_A	0.839040235880007
7K90_A	0.8391722690242304
7K90_B	0.8392288667221663
7K90_C	0.8392507941361038
3NWD_A	0.8392518850319202
6ACJ_A	0.8396794911358503
3NWD_C	0.8398364596620564
6XKL_B	0.840074474400451
3FVC_A	0.8403704637090827
6XKL_C	0.840656002531343
4HSI_B	0.8423575337852051
3NWA_A	0.8424829246394521
4HSI_D	0.8427454953040957
3NWA_C	0.8427569140051092
3NWA_D	0.8428875852954607
3NWF_D	0.8429342358668319
3NWF_A	0.8430833666737875
3NWA_B	0.8442208436450339
3NW8_D	0.8444268832187181
4L1R_A	0.8447114811504932
4HSI_C	0.8449298357026469
4L1R_B	0.8449350353180808
3NWF_C	0.8455909770269197
7DDD_B	0.8460616201128008
7DDD_A	0.8460830368974034
7DDD_C	0.8461358011759105
4HSI_A	0.8463701291044547
3NW8_C	0.8468550334459923
3NW8_A	0.8469079196440255
6ACK_B	0.848738898894421
3NW8_B	0.8487726608625814
7A4N_C	0.8491904679547091
6Z43_C	0.849998486282659
7A4N_B	0.8500304146745393
7A4N_A	0.850093468071101
5X5F_A	0.8508871930655019
3NWD_B	0.8527420663633143
6ZHD_C	0.8531426091083345
6ACK_A	0.8535310128687823
4BOM_A	0.8547694326810522
7KL9_B	0.8569486125111184
3WOD_D	0.8570451210920698
7JZN_A	0.8574725344066683
4BOM_C	0.8575820431693919
5X5F_B	0.8584419788996951
5X5C_B	0.8591218434260691
4BOM_B	0.8593296471038687
7BQX_W	0.8617972234894695
6ZOX_B	0.8622902332916078
6ZOX_A	0.8622907982859551
6ZOX_C	0.8622915579149952
7BR7_S	0.863201852487927
7K8W_A	0.8632746503360857
6W2E_J	0.864552765835213
7BR7_W	0.8645847366502424
2GUM_B	0.8669987198524124
5XJ0_D	0.8674863685042703
5XLR_C	0.8678348623382339
5XLR_A	0.867835029470353
5XLR_B	0.8678352115177994
7BR8_W	0.8683072338855277
6RR7_A	0.8685670366003133
2GUM_C	0.8686081047744134
7K8W_G	0.8688521764986561
6X6P_B	0.8692293399036195
6X6P_A	0.8692302420027598
6X6P_C	0.8692305748115682
6ODM_S	0.8711050861542858
2GUM_A	0.8714332117168329
7BR8_S	0.8728009116667831
6ESC_A	0.8732227248522698
3SUC_A	0.8772098893940725
5YS6_A	0.8774308164205777
5W6H_C	0.8781792617218251
6PPD_S	0.8783385381044092
1UF2_B	0.8783580547482386
7CN9_B	0.8784803907457668
6CV0_A	0.8789534280962027
6CV0_B	0.8789549480226695
6CV0_C	0.8789553779890058
6PPB_S	0.879079477317051
6PPH_S	0.8791263732177333
7JV4_A	0.8795702508782379
6QCT_A	0.8797179619504945
6VLK_A	0.8800003569349368
5W6H_A	0.8814566198705367
7JV6_E	0.8814567485042644
7JV6_A	0.8814567890062657
7JV6_B	0.8814575081288206
6VLK_B	0.8822916711577873
5W6H_B	0.8832954549689571
6ZOZ_A	0.8840040332023651
6ZOZ_C	0.8840042013143732
6ZOZ_B	0.8840051734160387
7BYR_C	0.8841980749562164
6KUV_A	0.8844592554875168
6CGV_Q	0.8852712918371874
2CSE_U	0.8858659866757116
1EJ6_A	0.8865626754645765
6PPD_X	0.8875861719779421
6PPH_4	0.8878460008659794
6PPH_X	0.888346073470795
6W2D_O	0.889584915439537
7KEB_B	0.8896137290521834
6PPD_4	0.8904364042072178
6VN1_B	0.890668509250466
6VN1_A	0.8906709821781555
6VN1_C	0.8906714159590785
6SUQ_A	0.8920996764088024
6QCS_A	0.8930137949299213
7K8Z_C	0.8940474402717169
6EVJ_A	0.8953439150251105
6XCM_A	0.8954083072059299
6EVJ_D	0.8954418837741573
5CXF_C	0.8958035907482472
7BR7_l	0.8962015361466922
6VSB_B	0.8962654476916146
4OJ6_A	0.8966691780784874
4OJ5_A	0.8973831885745357
4OJL_A	0.897399836621497
4OJO_A	0.8976707029430515
4OJP_A	0.8977757755144151
7JV4_C	0.8980934375400574
6VSB_C	0.8989138900612583
6X29_C	0.899072565282855
6X29_A	0.8990738513124917
6X29_B	0.8990746813488177
5MSG_A	0.8993636254047331
6QCX_A	0.8997571422615339
6QCW_A	0.8999698768640678
5FMZ_D	0.9010061157333245
6FHI_A	0.9023976032805928
4OJ6_C	0.9025802649813413
4OJL_B	0.9028413156880228
4OJO_B	0.90293830496811
5CXF_B	0.9029525639707024
4OJ6_B	0.9030907766860792
5M3J_A	0.9032189815743192
7KJ2_A	0.9037091589824509
7KE6_C	0.9037284959779108
4WSA_A	0.9042126859678924
6F5O_A	0.9042129795428158
4OJL_C	0.9042451281573388
4OJO_C	0.9045156615393232
7BR8_l	0.9048311474403476
6QCV_A	0.9051193735468462
6VXX_B	0.9058645954819242
6VXX_A	0.905865513689702
6VXX_C	0.9058657185398384
6T0N_A	0.905969878264052
6X79_B	0.906037723966032
6FHH_A	0.9060397621905198
6X79_A	0.9060488366868342
6X79_C	0.90605214094218
4OJ5_B	0.906198061298916
4OJP_B	0.9064598431042228
5C6T_A	0.9068501980059702
6NW9_A	0.9074091316340748
6NW9_C	0.908485631038182
6VYB_A	0.9085069356729326
5W6F_A	0.9086356870330524
4WSB_A	0.9088199959826436
7KJ5_C	0.909063245060542
7KJ5_A	0.9093232413052132
6NW9_B	0.9094602882197096
6EVK_A	0.9094923441482486
7KE6_A	0.9096349459153154
6T0V_A	0.9100281420060964
5W6F_B	0.9103686812592908
5ZVT_W	0.9104088577884012
3IYL_W	0.9104088577884012
7KDI_A	0.9105370708723584
5M3H_A	0.9105937433887196
5W6F_C	0.9112438714728218
6KLH_C	0.9114449936876572
7KDG_A	0.9115638730741428
6KLH_A	0.911586541351357
6T0U_A	0.9115985975409584
7KDG_C	0.9117206991349658
4OJP_C	0.911802605224338
5HX2_H	0.91180313407337
6T0S_A	0.912012482739029
5FMZ_A	0.9121792539521094
6VYB_C	0.9122801247431592
7KDJ_A	0.912602838220876
6X2C_B	0.9126840676761504
6X2C_A	0.9126943889500344
6X2C_C	0.9127143946816366
7KDG_B	0.9127627573382374
7KDI_B	0.9130194649042684
7KJ2_C	0.9133175127836402
7KE8_A	0.9135793795478886
7KJ3_C	0.9137178422928988
6QPF_D	0.9139709313742502
2R03_A	0.9142987337624946
4OJ5_C	0.9146183012305752
7K8V_A	0.914690591425887
6BM8_A	0.9147888198751348
6QPF_J	0.914884504495947
6TW1_A	0.9154899073523832
1UF2_A	0.9157452109985244
6SZU_A	0.916827827623668
6QPF_G	0.9171448481799196
5X58_C	0.9172707049811674
7KDJ_C	0.9173196841900196
6T0R_A	0.9174159185772806
4WRT_A	0.917809356474388
5X58_B	0.9178460761628778
5X58_A	0.9178695765967532
6SZV_A	0.9178976334338887
7KDH_C	0.9194109125535216
6X2A_A	0.9201165470245783
7KE8_B	0.9202156434067812
2R05_A	0.9210449520825842
7KE6_B	0.9211610133294424
5X5B_B	0.9212373545727434
5X5B_C	0.9212383894423798
7KDH_A	0.921260146067208
5CXF_A	0.9221994263265232
7KDI_C	0.9225427506730998
2R02_A	0.9232579289970444
7K8V_C	0.9236425796428972
2XS8_A	0.923702365117598
6X2B_A	0.9240677700384246
7AD1_A	0.9241455978244366
5HX2_I	0.92414824575756
2XS1_A	0.9244089387322484
7K8Z_A	0.9252448703738104
6QPF_A	0.925361478715035
6Q5U_M	0.9262620090440468
7AD1_C	0.9280522229218066
6QPG_G	0.929231404084852
7KDK_B	0.9307354381353472
7KDK_C	0.9309622030588568
7KDK_A	0.9317554116351072
7KE9_A	0.9318111920243112
7BQX_S	0.9330432222457784
7KE9_C	0.9332808970734074
7KE4_A	0.9339889819876208
6X2A_C	0.9344965831275508
6QPG_D	0.935294130623381
7KE8_C	0.9363911688702984
7KEC_A	0.936917593266436
6QPG_J	0.9372483700139916
3J2O_D	0.9381584734356376
7BR7_x	0.9381821232561364
6IXA_A	0.9395547888029911
6IXA_B	0.939554789654629
6IXA_C	0.9395549132177656
7KE4_B	0.9415202141768436
7KDL_A	0.9426094100293744
6WPT_C	0.9429882954420516
6QPG_A	0.943685543423928
7KDL_C	0.9438378526197724
7BR8_x	0.9453274855888923
6QNW_J	0.9453923783779432
7KEA_A	0.9459344792001346
6QNW_D	0.9459594716420744
7KE4_C	0.9475577676861886
6ZP5_B	0.9514691833039512
6KV5_A	0.9519237715167358
5SZS_C	0.9520214950943744
5SZS_A	0.9520216023626684
5SZS_B	0.9520219883079896
6ZP7_B	0.9520784445488624
3JCL_B	0.952737577040984
3JCL_C	0.9527376544223158
3JCL_A	0.9527379954535342
6ZOW_C	0.952912338900928
6KUT_A	0.953386402421658
6QNW_G	0.9534472195697844
6WPS_A	0.9537493966654156
6WPS_E	0.9537494857047194
6WPS_B	0.9537501044939845
6QNW_A	0.9566635568380004
5MBV_B	0.9567563851845268
7KE7_A	0.956957726488406
6XZQ_A	0.9578854362216708
3J6Q_B	0.957892978565541
3J6Q_A	0.9579142076454624
3J6Q_D	0.957959576998567
3J6Q_E	0.9579603705963262
3J6Q_C	0.95796336849487
7KE7_C	0.9588202154637891
3J17_A	0.9590784224993516
7KEA_C	0.9593454834817126
1ZTM_C	0.9615518815439894
1W8X_M	0.962910907633069
6ZP7_C	0.9642142273089452
6W2E_O	0.9647678241698344
6WPT_A	0.9648140345930396
6ZP5_C	0.9659420770287308
5Z58_D	0.9671932657104628
5Z58_J	0.9676623150507024
7KE7_B	0.9677509521430911
1ZTM_B	0.9687870901982472
4JPP_E	0.9709996112402386
6ZOW_B	0.9712426855558072
6PPB_X	0.9718444416978904
3MAW_B	0.9726932995405516
3MAW_A	0.9726941278700516
5NT1_E	0.9742759369407032
5NT2_I	0.974475151046812
5NT1_I	0.9745653002989012
5NT1_A	0.9746526888235306
7KEC_C	0.974713902501928
1ZTM_A	0.9750646224681658
5NT2_N	0.975140943712517
6ODM_X	0.97515612874606
5EFV_B	0.9757901578087652
4TN3_B	0.9764351478074116
4JPP_C	0.9769524984345572
5NT2_A	0.9771032826858866
5HX2_A	0.9775123210746408
5NT2_V	0.9775538780474954
3RKI_C	0.9811152452109128
3RRR_F	0.9816877742260648
6APB_A	0.9821179484863832
6CXC_F	0.9825264025475652
6U7K_C	0.983148686173576
6U7K_A	0.9836524266987536
6U7K_B	0.9837143578998844
3RKI_B	0.984312754831687
6APB_B	0.984417216563051
6CXC_D	0.9852594205444472
6NB4_C	0.9861264023408586
7KEB_C	0.9871396199891278
5I08_A	0.9884855522468484
5I08_C	0.988485907877662
5I08_B	0.9884860026821036
3RKI_A	0.9886958341843424
5D9A_D	0.9891122086226374
6APB_C	0.991352963436572
3RRR_L	0.9916079111075607
6NB4_B	0.9916394879790084
6IAC_D	0.991649263654086
7KEB_A	0.9921501758114266
7BQX_T	0.9924517704635998
4XA1_D	0.9932929966355634
7BR7_T	0.9942016090596644
5JSE_A	0.9943182356435546
5JSE_B	0.994559547407806
5JSE_C	0.9946267347914955
6NB3_B	0.9954415132798062
3RRR_N	0.9957668328680752
5D9A_J	0.99603938885348
5D98_A	0.9961159083728116
5D9A_G	0.9963046159152136
5D98_D	0.9966531435828512
5D9A_A	0.9982643820960874
2XZR_A	0.9986160927671872
6GOV_X	0.9986306790709476
5JSD_B	0.9990321573808092
5JSD_A	0.9990551571891336
6QAJ_B	0.9991423462859644
6F5P_D	0.9992723824171758
5JSD_C	0.9993136371333688
6F5P_A	0.9994733377467758
4TN3_A	0.9994913236045502
3RRR_D	1.0003175941638618
6QAJ_A	1.0004737431955977
5MBV_C	1.0025755698879188
5JS4_B	1.0027306386550123
5JS4_C	1.0027998659609358
5JS4_A	1.0028275665034014
6R9G_C	1.0033488652824338
3RRT_B	1.004747968585835
4QNL_A	1.0049673627319051
7BR8_T	1.0055733360858563
5HX2_G	1.0060483726805711
3RRT_D	1.0069810835678352
3J2O_E	1.00730201065967
4JPP_B	1.0077392446329827
4HJC_A	1.00844326822011
4JPP_A	1.0097375734648355
6JNX_C	1.0110206143239204
4UXG_K	1.0113861686421086
3RRR_H	1.011618055144535
3RRT_F	1.0123304215689342
5J3D_I	1.0126759307833777
7BQX_x	1.0128658199393634
5J3D_K	1.0134183218467514
6ZTZ_B	1.0141243857251383
3RRR_B	1.014603140624845
6M16_A	1.0151172554161303
6M16_C	1.0151176194149198
6M16_B	1.0151348616780604
6NK6_E	1.015220678395972
4XA6_C	1.0155152888116283
6CXC_B	1.0155710680572825
5J3D_F	1.0156908252869734
6K4Y_C	1.0159723074905067
7CVY_B	1.0180066770016758
7CVY_G	1.0180070138141948
7CVY_Q	1.0180074296259656
7CVY_L	1.0180080339203692
6NK6_H	1.0181680167646876
7CW2_w	1.0194323094776137
7CW2_e	1.019432494735904
7CW2_K	1.0194325393763868
7CW2_t	1.0194325835189166
7CW2_z	1.0194325949087435
7CW2_H	1.019432616989606
7CW2_N	1.0194326692820233
7CW2_E	1.019432698964662
7CW2_q	1.0194327766473217
7CW2_Q	1.0194328050118835
7CW2_n	1.019432888175172
7CW2_k	1.0194328978983067
7CW2_B	1.0194329586094888
7CW2_h	1.0194330800502776
7CW2_b	1.019433081708378
5MS0_C	1.0196158969715263
6NK5_E	1.0197359727247557
6NK5_H	1.020516127631417
6NK6_F	1.0205309708017662
6NK6_G	1.0207633301420398
6M15_C	1.0215012321748234
6M15_A	1.0215018268607767
6M15_B	1.0215185011804844
6NK5_G	1.0215252492528797
6NK5_F	1.021807263314766
6Z8K_A	1.0219869623890714
4JPP_D	1.0234500428379625
6DJY_B	1.024252631661507
6NK7_E	1.0246803140233645
6XF8_B	1.024952351872772
3J17_C	1.0256239751912737
4UXG_J	1.0259270735966368
6NK7_F	1.0262898801125813
6NK7_G	1.0263163459095497
7CVZ_E	1.0265526837392458
7CVZ_K	1.0265526894502477
7CVZ_H	1.0265529606380803
7CVZ_B	1.0265535814705369
7CW0_E	1.0266368539588309
7CW0_B	1.026637234354338
7CW0_H	1.0266374380906478
7CW0_K	1.0266380693788235
6NK7_H	1.0272150395992194
3J0F_K	1.0274365090717636
4UXG_I	1.027696351459588
6GOV_Y	1.0279478864358242
6Z6G_A	1.0281481204298637
4UXG_H	1.0285826042593005
5GAI_Y	1.0290399049353476
6R9B_C	1.030620853792042
5C56_A	1.030710467788959
5JNX_A	1.0307265826238574
3J0F_J	1.0310882131137764
7CW3_T	1.0312202363245124
7CW3_d	1.0312205808524972
7CW3_F	1.031220814517093
7CW3_R	1.031220840993791
7CW3_P	1.031220923992446
7CW3_J	1.0312210314198331
7CW3_H	1.031221119081546
7CW3_Z	1.0312211795791777
7CW3_X	1.0312213732956768
7CW3_h	1.03122138268742
7CW3_D	1.0312214561377078
7CW3_f	1.031221525366325
7CW3_V	1.0312215622108638
7CW3_j	1.031221683575264
7CW3_N	1.03122174914899
7CW3_L	1.0312217885681734
7CW3_b	1.0312221566027455
7CW3_B	1.0312223208734013
6VV5_B	1.031265901966901
6VV5_A	1.0312665381160393
6VV5_C	1.0312670577786238
4UXG_A	1.0313231690134017
4ZXQ_F	1.03178002356694
4UXG_L	1.0318859214040408
5L1X_F	1.0319185387653969
4ZXQ_C	1.0319238848065837
4UXG_D	1.0323588635115648
5L1X_J	1.032617509148675
5L1X_L	1.032633181770376
3J0F_L	1.0327643748478292
4UXG_B	1.0327983947114108
4UXG_G	1.0329748547304465
4XA1_C	1.0330103298749769
5L1X_D	1.0330584781984853
3J0F_I	1.0334538034342224
3J17_B	1.0337889605246096
4ZXQ_E	1.0338100723270665
3J0C_K	1.0344059220338533
4ZXQ_B	1.0348146714505482
6R9G_D	1.035060229951022
4UXG_F	1.0354783493947517
3J0C_E	1.0360003557460338
4UXF_C	1.0360669615275353
5L1X_H	1.0361673063710095
5L1X_B	1.0367372626053837
6P18_C	1.0369651003988969
4LLG_J	1.0370156957008905
4UXE_C	1.037058147648871
4ZXQ_D	1.0371885352844787
4UXF_B	1.0373045357121635
4ZXQ_A	1.0374521433718251
6ZTZ_C	1.0375283212291282
4LK0_J	1.0377126552302662
4UXE_B	1.037827992418107
6K4Y_D	1.0379639412981072
4UXE_A	1.0379906978844562
5GAI_0	1.038418183766959
3DUZ_A	1.0388771755073418
4UXF_A	1.0390266621724185
3IZ3_C	1.0394502543109816
3J0C_B	1.0402367756633386
6IXB_B	1.0403799498034352
6IXB_A	1.0403803566495655
6IXB_C	1.040380459691285
4LLG_D	1.0404991597247262
4LK0_I	1.0407766735205346
4LK0_D	1.0408646527151098
3J2O_F	1.0408866886443464
2YEW_L	1.0420761583169922
3J0C_H	1.04213540901532
2YEW_F	1.0424806886978808
2YEW_C	1.042575744724537
6M3W_C	1.042934257785021
6M3W_B	1.0429345430993509
6M3W_A	1.0429350907033783
2YEW_I	1.043347004432978
3IZ3_B	1.0442307777758493
6OGY_K	1.0450925706104432
6CS2_A	1.0453734590059915
6CS2_C	1.0458416184027717
2XC1_A	1.0465461506943603
6JNX_D	1.046914314276642
4UXG_C	1.0480525335554645
4LLG_L	1.048183659467625
4LLG_I	1.0482772388770498
4UXG_E	1.0489860873498835
6R9B_D	1.049288137795383
4LLG_C	1.0503589843844712
3JB3_A	1.0514093775272402
3JAY_A	1.051684992916378
5WRG_A	1.0530669772818353
5WRG_B	1.0530681432129576
5WRG_C	1.0530689451816566
4LK0_C	1.053343411908736
6B3O_B	1.0540252577691862
6B3O_C	1.054025258227928
6B3O_A	1.0540253897831162
5MS0_D	1.0544382972206254
6DJY_C	1.0563921604004212
6J9R_B	1.05751573985567
6P19_C	1.057612153789622
2FL8_O	1.057734619510311
2FL8_F	1.057734619510311
2FL8_I	1.057734771756217
2FL8_R	1.0577348366663557
2FL8_C	1.057735141235305
2FL8_L	1.057735141235305
3JB2_A	1.058838023138744
6GML_A	1.0589297448758748
3CNF_A	1.0600694461334534
3IZ3_A	1.060478728200394
4LLG_F	1.060607937266899
2XC1_C	1.0613389536849889
6Y5K_F	1.061784311319933
6Y5K_D	1.0617843746438982
6Y5K_B	1.0617845790674123
6V86_A	1.0618970480001704
6J9F_C	1.0622628620122485
1PDI_R	1.062445149697825
1PDI_I	1.0624454144157915
1PDI_C	1.0624457732304615
1PDI_L	1.0624457732304615
1PDI_O	1.0624466788060851
1PDI_F	1.0624466788060851
1PDI_Q	1.0626202911053408
1PDI_H	1.0626203834671648
1PDI_N	1.0626204112407334
1PDI_E	1.0626204112407334
1PDI_B	1.0626206347492717
1PDI_K	1.0626206347492717
6P19_D	1.062722682309259
1PDI_D	1.062936950946023
1PDI_M	1.062936950946023
1PDI_J	1.0629376179960677
1PDI_A	1.0629376179960677
1PDI_G	1.0629377775585485
1PDI_P	1.0629378249425674
6K32_C	1.0637231490522985
6P18_D	1.0650716907262092
6CGV_R	1.0658532240238068
6XF8_C	1.0658836452148923
2FL9_O	1.0666598804968024
2FL9_F	1.0666598804968024
2FL9_L	1.0666599685609566
2FL9_C	1.0666599685609566
2FL9_R	1.0666600655839016
2FL9_I	1.066660120500463
4XA1_B	1.0670181932196363
2XC1_B	1.0677376936651006
6J9R_A	1.067750082549272
5YVQ_A	1.0684011148067774
6ALH_I	1.0689635501581662
6DJY_D	1.0705602821641984
6ODF_F	1.070781862495497
6ODF_B	1.070783251762584
6ODF_H	1.0707839281905076
6ODF_D	1.07078404317954
6ALH_J	1.0708919337503486
6MX4_H	1.0715526935355986
6MX4_B	1.071552763346122
6MX4_K	1.0715543080165606
6MX4_E	1.0715549647959524
6BFU_C	1.0718885148492328
6BFU_A	1.071889591062433
6BFU_B	1.071890571764466
6ALF_I	1.0720159883503095
6ALF_J	1.072643504346036
6IAC_F	1.0728508053850614
6ALG_I	1.0729433491612492
6UEB_A	1.073158807883584
6N4C_C	1.073240124826473
6RIE_A	1.0738082119872412
6ALG_J	1.073928468741656
6B7N_B	1.0746366073043798
6B7N_C	1.074636746400605
6B7N_A	1.074637167631537
6OGZ_M	1.0756568238350837
6OGY_I	1.075689876433465
6M39_B	1.076099148966689
6M39_A	1.0760992361617832
6M39_C	1.0760999703085818
5GAI_Z	1.0773286181780504
6K32_G	1.0773682207932929
6L42_A	1.078104752940963
6J9E_C	1.080550783075873
1Z7Z_I	1.0812879024979591
6V85_A	1.0816058665341426
6CRV_B	1.0837552160715354
6CRV_C	1.0837552314834138
6CRV_A	1.0837554446528712
3CNF_B	1.0845276652894191
6XF7_B	1.084575236624572
6RFL_A	1.084961139599991
6U1X_A	1.087379586064397
7T9K_C	1.0880187140651372
6XEZ_B	1.0910568617307457
6K32_D	1.091581034432152
5W0P_C	1.0921673861813543
5W82_D	1.0925395320627076
6ZTS_A	1.0926360921452467
7CXN_B	1.0932364725000736
5W82_C	1.0947600619308278
5EFV_C	1.095702079263096
7CXM_B	1.0957985860821284
6K32_E	1.095852594448964
5W82_E	1.0958643101403929
6K32_F	1.0961803791775422
5W0P_A	1.096567172368455
5W82_B	1.0967253395406669
6ZTS_B	1.096750583833698
6PNS_D	1.096835268659103
2YQ2_A	1.097050068689497
5H0S_C	1.097129410871585
3JB3_C	1.0982648848947616
6XF7_C	1.0986255018605795
3JAY_C	1.0994381930290114
6PO2_D	1.0994710900783704
5BU5_F	1.100713523410371
5BU5_C	1.100723224712698
3IZX_C	1.100878867596249
2FL9_H	1.1012111970042402
2FL9_Q	1.101211413158297
2FL9_E	1.101211512146375
2FL9_N	1.101211512146375
2FL9_K	1.101211675207951
2FL9_B	1.101211675207951
4XA3_A	1.1020628515498243
6PO2_F	1.1021369466044997
1EJ6_B	1.1022958733622832
2CSE_V	1.102353025120323
3JB1_C	1.1024332548603877
4ZWJ_A	1.104015645793912
5DGY_A	1.1040161005355125
4ZWJ_D	1.104051061921273
5DGY_D	1.1040517028410592
3JB2_C	1.1046943170254904
3IZX_B	1.1049244355425842
3QC7_A	1.1049991828357235
5BU5_E	1.105029916904905
5H0S_B	1.1051238846145928
5BU5_B	1.105823073551225
6RID_A	1.1059544440652935
6VR4_B	1.1060188984634454
3JAZ_C	1.1060641491864511
3JB0_C	1.106423773232536
3JB3_B	1.1074869022967395
6PO2_J	1.1077628160999486
3JB1_B	1.107803315598354
4XA3_B	1.107805990703269
4XA1_A	1.107833300316689
6GAK_A	1.1079820947135937
5EFV_A	1.108424774708287
3JAY_B	1.1086818171672677
6PNS_H	1.1088061986707731
6VR4_A	1.1088109516576996
6PNS_B	1.1089909068520365
6PNS_F	1.1095724801475508
6XRA_B	1.109590317116073
6XRA_A	1.1095908357276156
6XRA_C	1.1095908724243286
5BU5_A	1.1100702038918309
5BU5_D	1.1101584345001323
6PNS_J	1.1103707623099566
5AMQ_A	1.1105010252269387
3JAZ_B	1.110674780083312
6OGY_C	1.111615226498551
3JB0_B	1.1120913852031744
6OGZ_G	1.1121339704411273
6PO2_B	1.1123545003682642
3JB2_B	1.1129180990561436
6J9F_D	1.1139544331060314
6K4Y_F	1.1144729416883394
6GAJ_C	1.114661215163898
5AMR_A	1.1147765149426674
6GAK_B	1.1155355558189886
6PO2_H	1.1157007091542783
5W82_A	1.1158129170710631
6OGY_D	1.1158705471504224
5ZVS_G	1.1161390008727166
6GAJ_A	1.1161506159401189
6GAK_C	1.116373214220752
6GAJ_B	1.116500349784731
6RIC_A	1.117464392661827
6XS6_B	1.119139247760948
6XS6_A	1.1192456110835003
5ZVS_I	1.1194943205616417
2YQ2_B	1.120358480736679
6XS6_C	1.120364608433683
3IZX_A	1.1204320229471154
5ZVS_C	1.1213429535234547
6YYT_B	1.1216669224643003
6OGY_G	1.1218669161883543
6PPB_m	1.1223714080209342
6OGY_E	1.1239660458495506
5W9L_B	1.1245227672749722
5A22_A	1.1247432327266815
5W9H_p	1.124969838939703
5W9O_J	1.1255401328828087
5W9M_E	1.1257151661042366
6PPH_m	1.1262579853582149
5W9N_H	1.127254149410741
3JB1_A	1.127748999475186
5W9K_L	1.1281169796288035
3JAZ_A	1.1282935051447534
5W9K_J	1.128374140997814
6OGY_F	1.1290969331419678
6J9E_D	1.1291793472405651
6OGY_L	1.1295191992137033
6OGY_J	1.1296441474469023
6OGY_H	1.129883549626923
6ZOW_A	1.1303643043396618
5ZVS_E	1.1311692232767196
3JB0_A	1.131169962726073
5ZVT_X	1.1328382093249647
3IYL_X	1.1328382093249647
5ZVS_A	1.1333724320234224
4LK0_L	1.1343631798463591
5Z58_1	1.134540477185955
6MCC_A	1.136531633037123
5W0P_B	1.1367808994710396
5VZL_A	1.1370932862105347
6U7H_B	1.137562308582143
6U7H_C	1.1375626621146149
6U7H_A	1.1375628350969094
6RIC_I	1.138807523936997
6OGZ_E	1.140016746030173
5HDA_A	1.1409016621154666
4FCY_B	1.1410414899264711
5BU8_B	1.142209182861886
6LNU_D	1.14251066165884
4LK0_F	1.1425786679216166
6N4C_D	1.1431512624011155
6KLE_A	1.1432295142731668
4F5X_A	1.1435252474469684
3KZ4_A	1.1435252474469684
4ZWJ_C	1.144072860460994
5DGY_C	1.144072873844908
4F5X_B	1.144473915011759
3KZ4_B	1.144473915011759
3GZU_A	1.1446037441536137
6OGZ_I	1.145756785271669
6OGZ_K	1.146035209058312
6XEZ_D	1.1465269217933756
2CSE_W	1.1479536334729734
1EJ6_C	1.1479555053511672
6N4C_F	1.148505615293692
6OGZ_F	1.1493592874178185
6IAC_B	1.1499758577185657
5WJB_C	1.15047053888581
4ZKU_A	1.1508039303485356
6OGZ_H	1.1509917984523652
4ZKU_B	1.151042458127952
6OGZ_N	1.1512101335273055
6OGZ_L	1.15148247866231
6OGZ_J	1.1516259624751983
5WJB_A	1.1516966027557192
6KLD_A	1.1521402021390803
6CGV_S	1.1521732167292766
5F9R_B	1.1532021983278624
7CXN_D	1.1545566468321011
5Z58_V	1.154828144842766
4ZKP_B	1.1551467356161995
4ZKP_A	1.1552217692689943
3GZU_B	1.1555884213541965
6PO2_I	1.1557177851561855
6EQC_A	1.1557738368723125
6PNS_K	1.155925814187296
6PO2_C	1.1561460578526714
6PO2_E	1.1562198979385478
6PO2_G	1.156233023817702
6ZTZ_K	1.1562767399709768
6PNS_G	1.156479214505773
6PO2_K	1.1566892696003184
6PNS_I	1.1567972856997086
6PNS_E	1.1569566708035173
6PNS_C	1.1570240277587225
6EQC_C	1.1572013575365714
2BTV_A	1.1572094430991453
7CXM_D	1.1573052428411676
5BVZ_F	1.157574546445068
5BVZ_C	1.1580892518617376
6KLC_A	1.1583297786009132
6EQC_B	1.1584701072206602
1N7U_A	1.1585350385608335
6E5U_C	1.15997717621181
5W0P_D	1.1604817690313258
5BVZ_B	1.1607007250996209
5BVZ_E	1.1607698210958226
2INY_A	1.1621068389592315
6E5U_G	1.1622333357952634
6ZTZ_M	1.16314526226155
6CGV_P	1.1631495534092298
5HX2_E	1.1644755960146185
5BVZ_D	1.1647110205106634
6RJ9_C	1.165071556968424
6ZTY_I	1.1653195673971792
5BVZ_A	1.1664466500843935
4XA6_B	1.166461527415802
5JJ1_K	1.167444990375708
6ZTZ_L	1.1674501587407833
5JJ1_J	1.168265043798968
6XF8_K	1.168534146701535
6XF8_F	1.1685780591685786
6ZTY_J	1.1687016600846771
6GML_Z	1.1687255475552107
5JJ1_H	1.1689935918529866
6ZTY_H	1.1693593664575113
6E5U_A	1.1696420080924952
6MCB_A	1.1697600327516402
6RJD_C	1.1697806834193996
5JJ1_D	1.1702036862928034
6E5U_E	1.170489404626724
6RIE_B	1.170724701420185
5JJ1_F	1.170950650893301
5WJB_D	1.1712393528292813
5JJ1_E	1.1720419094047192
6LNT_D	1.1720876678036274
5JJ1_A	1.1734541431209546
4XA6_D	1.1739755403861851
5WJB_B	1.1740000844852685
6LNT_E	1.174518736580326
6RID_B	1.1750786907204491
5FOB_C	1.1752386129046053
5LDN_A	1.1752449321211569
5JJ1_I	1.1754087309916943
5JJ1_C	1.1754642803082125
4FCY_A	1.175763289528507
6LNU_E	1.1759973457196156
5V2S_A	1.176263444962511
6RJA_F	1.176301586686263
6RJA_C	1.1763016486164444
6RJG_C	1.1764686430160705
5W5P_A	1.176782587411185
2FL8_D	1.1769423320479004
2FL8_M	1.1769423320479004
2FL8_A	1.1769424083799158
2FL8_J	1.1769424083799158
2FL8_P	1.1769424215806854
2FL8_G	1.176942442360669
6LNU_F	1.1774889692170687
6LNT_F	1.1777070358804138
2BTV_B	1.178539663101828
5JJ1_L	1.1787428877679764
5JJ1_B	1.178902992360804
4XA6_A	1.1816779149491323
6CGV_C	1.181730921535301
4JNT_B	1.1824839489092385
6CGV_F	1.1832205352302638
6CGV_I	1.18343333535143
6RFL_B	1.1834846827405427
5JJ1_G	1.1839511877826494
3J0C_G	1.1842292299638628
5OGI_A	1.1846398583396245
6CGV_L	1.1850374931051646
6YYT_D	1.1850386445424637
3WOD_C	1.185448393851451
6A3C_C	1.1856820406885438
6CGV_H	1.1859137761979714
6CGV_A	1.1860536226609082
5HDA_C	1.186165141434517
6CGV_J	1.1862114738030096
2C8I_E	1.186225593267357
6CIT_C	1.1865403207228116
6KFT_C	1.1866884604512118
6A3B_C	1.1866884604512118
6A3A_C	1.1868720121380585
6CGV_E	1.1868966984419291
6CGV_D	1.1875733434807476
6CGV_G	1.187882134816201
6A38_C	1.1880093832994243
6CGV_B	1.1882311189375712
6CGV_K	1.1884450044376398
6A3E_C	1.1886086323459375
2YEW_K	1.189799042960039
5XJ0_C	1.190391346020223
7A5S_A	1.1905394428852671
7A5S_B	1.1905401087737768
3J0C_D	1.1905766843639385
3J0C_J	1.1909812372351798
6TH1_R	1.1919399684095775
6IDI_D	1.1921975015739468
6IDI_F	1.1921985572936498
6IDI_E	1.1921988038781663
4B03_D	1.1922087264153962
6ODM_G	1.192436793981066
6RIC_B	1.1926853777035304
3J0C_A	1.1927140650653278
5XEA_B	1.1945757579225602
6SH9_B	1.194920766024992
2YEW_H	1.1958176694410327
6NK5_B	1.1963497543043191
4B03_E	1.1971162672481368
6NK6_B	1.197127334605968
6C72_B	1.1978120464738322
2YEW_B	1.1981576951480046
6NK6_C	1.1991192021345571
6NK5_C	1.1993567437562058
6GOV_N	1.199380342623963
6NK5_D	1.2004663203668748
3AVW_A	1.200632013295147
5U1D_A	1.200985411577681
3J0F_E	1.2010202640937575
6NK6_D	1.2010205273143897
5ZKX_C	1.2011490901644593
6NK7_C	1.2013193779752005
3AVX_A	1.2014473410029465
3AVY_A	1.20153330453186
3VNV_A	1.201640192774799
2OBE_A	1.201897073703004
3AVT_A	1.2020125577266618
4B03_F	1.2020134280395445
3J0F_H	1.2021234288122806
3AGP_A	1.2021686753610137
6NK7_B	1.2022973515208328
3J0F_F	1.2023211369433588
6NK7_D	1.2024693076621715
6NK7_A	1.2027776038711366
6NK6_A	1.2032396670114704
5W9L_J	1.2036126677293362
5W9H_r	1.203731545791406
5ZL2_C	1.2037591721626244
3AVU_A	1.203824690420646
5ZL2_B	1.204017685547144
5W9M_J	1.2040467028482635
6AJI_A	1.204074131102291
5ZL2_A	1.2042697072739073
5ZKX_A	1.2042816560828848
5W9O_L	1.2044274511460824
6NK5_A	1.204812632387415
5ZKX_B	1.2049759937557447
3VNU_A	1.2051647231131286
3ZIF_E	1.205206585069899
3ZIF_B	1.20520694656845
3ZIF_K	1.2052070142223597
3ZIF_H	1.2052075165573124
3ZIF_F	1.205224760726671
3ZIF_L	1.2052254043779402
3ZIF_I	1.205225514369057
3ZIF_C	1.2052256821142897
3ZIF_J	1.205241404090166
3ZIF_G	1.205241781699996
3ZIF_D	1.2052424293079451
3ZIF_A	1.2052425276389214
5W9N_J	1.2053600307216448
3AGQ_A	1.205525791340038
5XEA_C	1.2058807127480475
7C2M_A	1.2062306893078951
3AVV_A	1.2067550859258669
2OBE_C	1.2068841376076769
5FB4_C	1.2071521332115067
7C2N_A	1.2074189852896977
6AJJ_A	1.2075083746549171
5FB4_B	1.2075600315016068
6AJG_A	1.2080113475607095
3IYP_F	1.2080568002037917
6C72_C	1.2080959726424234
6AJH_A	1.2081179668306217
7CW0_J	1.2086979970712308
7CW0_A	1.20869808383035
7CW0_D	1.2086981080186263
7CW0_G	1.208699037933075
5W9J_K	1.2092021938644697
5W9J_L	1.2092022968321765
5W9J_J	1.2092024840381694
6C72_A	1.2093690601001188
4FWT_A	1.2094753705969852
5W9L_C	1.209476539758871
5W9M_F	1.2095424401802504
5XEB_A	1.2095501668931374
3J0F_G	1.209718277135592
5XEB_B	1.2099142904350153
5W9N_I	1.210210221745271
2OBE_B	1.2102255988807094
5W9H_q	1.21070135876515
5W9K_K	1.2108216190745256
5W9O_K	1.2112956107106214
2YEW_E	1.2114526959341885
6EVK_C	1.2122020581669115
4JNT_A	1.212223220155805
5FB4_A	1.212489848945567
5FEI_B	1.2129023891182278
5XEB_C	1.2129741793794049
5K9K_F	1.2135784453675635
5FEI_A	1.214695700799055
4F23_B	1.2152539666929896
4WSB_C	1.2156552561687834
4FIU_B	1.215667291933454
7CW2_j	1.2161783789731992
7CW2_a	1.2161783915126565
7CW2_M	1.2161786289351977
7CW2_p	1.2161789382500308
7CW2_A	1.2161792432000789
7CW2_G	1.2161793668266516
7CW2_J	1.2161795040581234
7CW2_v	1.216179588633697
7CW2_s	1.216179673797625
7CW2_y	1.2161797466884463
7CW2_d	1.2161797536626022
7CW2_D	1.2161797541679578
7CW2_P	1.2161798487732078
7CW2_g	1.2161800856745395
7CW2_m	1.2161803767016783
7CVZ_J	1.2163617164486666
7CVZ_G	1.2163618991743976
7CVZ_A	1.2163620442037448
7CVZ_D	1.2163623147613063
6FHH_C	1.2171631343440303
7CVY_F	1.2174702757524816
7CVY_K	1.2174706477878918
7CVY_A	1.2174706725631126
7CVY_P	1.2174712029675083
4F23_C	1.2177398551211045
4F23_A	1.2178782871913942
6PD6_A	1.2179520422309955
1P30_A	1.2184842702894016
4FIU_C	1.2185064856193788
5M3H_C	1.218865115857639
6FHI_C	1.219099865095684
6TGZ_F	1.2191458439803429
5Z58_R	1.219162449816128
4FIU_A	1.2194083433373677
2FL8_H	1.2199222692314549
2FL8_K	1.219922367408925
2FL8_B	1.219922367408925
2FL8_Q	1.2199223962459953
2FL8_E	1.2199224804371298
2FL8_N	1.2199224804371298
6PD3_A	1.2200909133193676
7CW3_W	1.2210667571445954
7CW3_E	1.2210668079910758
7CW3_M	1.2210668667629756
7CW3_c	1.22106711962472
7CW3_U	1.221067359897228
7CW3_a	1.221067490172247
7CW3_Q	1.221067585337082
7CW3_i	1.221067695356295
7CW3_A	1.2210677150165885
7CW3_O	1.2210677210772034
7CW3_Y	1.2210677225922923
7CW3_G	1.2210677910545122
7CW3_S	1.2210678231586098
7CW3_K	1.2210678580752383
7CW3_C	1.2210679139117226
7CW3_I	1.2210679860873157
7CW3_g	1.221068121464918
7CW3_e	1.221068190598908
5YKC_C	1.2215432055488231
5LJY_A	1.222515553734166
1P2Z_A	1.2228015227482656
6AJF_A	1.2228295227902135
5K9K_I	1.222949899757385
5YKC_B	1.2231454249973008
3O8E_D	1.224525457579113
6PCX_A	1.2249484002098037
4WID_A	1.224989516319716
3TG7_A	1.2252181937341722
6PD5_A	1.225503849525739
5YKC_A	1.2256943359242607
4WSR_D	1.2258038800285938
6N9V_E	1.2262719191887477
5FB5_B	1.2267035383630411
6IIG_A	1.2273250311324686
5Z58_w	1.2276959535936
6IN5_A	1.2276967214303691
5YT8_A	1.2279363996598365
6KCJ_A	1.2279454437285235
5YT9_A	1.228119777920665
6IJT_A	1.2281730862453877
5YQZ_R	1.22823090188737
6N08_B	1.22928049510748
5Z88_A	1.2294104347500188
4WID_B	1.2294350458576675
6GML_B	1.229772873780034
3O8E_B	1.2299832449265684
5U1D_B	1.2300050894715095
7A92_A	1.2301686783462715
4WSS_D	1.2302430516346052
5XEA_A	1.230423516220804
4EO2_F	1.231051969802779
6PDX_A	1.2310974958274554
4EO2_C	1.2311215682949828
4EO2_E	1.2312000626845296
4EO2_D	1.2312142295944637
4EO2_B	1.2317456787077097
4EO2_A	1.231779550122739
5FB5_A	1.2320048776453394
6N08_A	1.2320995359322446
6UX2_A	1.232152462672229
6N08_C	1.232336368834114
4EP0_J	1.2323988535895625
4EP0_A	1.2324049830128962
4EP0_K	1.2324364128509069
4EP0_L	1.23249571853105
4EP0_E	1.23250896676839
4EP0_G	1.232512291481222
4EP0_B	1.2325474875580815
4EP0_H	1.232569472303801
4EP0_I	1.232583778525613
4EP0_F	1.2325968300534773
4EP0_D	1.2326082980634157
4EP0_C	1.2326870703476565
2CSE_K	1.2332915305602763
1JMU_F	1.2337123418053764
1JMU_D	1.2337218482189096
1JMU_B	1.2337390529223768
2CSE_C	1.2337469210328595
2CSE_B	1.2338997566814358
2CSE_P	1.2339228890645666
2CSE_J	1.2339938759958395
2CSE_T	1.2339984518294465
2CSE_R	1.2342338691635415
2CSE_Q	1.2342503320953877
2CSE_A	1.2346132004546455
2CSE_L	1.2346480282080383
6PDX_B	1.2352140355762269
6PDX_C	1.2354461365642952
1N7V_A	1.235681545322331
2YP4_A	1.23598984529738
3WHE_E	1.2362081217469432
3WHE_A	1.236226803926371
3WHE_H	1.2362780966810922
3WHE_G	1.2362796076328813
3WHE_K	1.2362954833448567
3WHE_B	1.236295659516304
3WHE_J	1.2363041581739456
3WHE_I	1.2363066690806124
3WHE_C	1.2363106352844802
3WHE_D	1.2363119612656712
3WHE_F	1.2363233445817237
3WHE_L	1.2363291608222462
2YP2_A	1.2366221243961049
2YP3_A	1.2367657686649425
6MYM_C	1.236975061630021
4MC5_A	1.2371823711907153
2YP5_A	1.237277504043866
4WSS_A	1.2375978136611268
2YP8_A	1.23791755904284
5K9O_I	1.2383003403075468
4WSR_E	1.2386398488609125
2YP9_A	1.2387296489559825
2YP7_A	1.238884474813993
6MXU_C	1.2389917407328983
6NTF_A	1.2394623401316451
4MC5_B	1.239911606747365
7JWB_D	1.2401420665603944
6P6P_E	1.240440670595972
4MC5_C	1.2405459702477395
6P6P_F	1.2406961783825845
4WIC_B	1.24072405609346
6P6P_C	1.241116802156399
2Z6B_A	1.2411221394955425
6P6P_D	1.2411968553773718
4WA1_A	1.2415640746847765
4WA2_E	1.241634950293825
4WA2_C	1.2417111451153842
4WA1_B	1.2417155588428008
4WSS_E	1.2417727119407866
6P6P_B	1.2418834310197135
4WA1_E	1.2419597679479697
4WA1_C	1.241975675920251
4WE9_A	1.2419964464966202
4WSR_B	1.242025627445123
6MYM_B	1.2425368674073571
4WIC_C	1.2426034061950793
6MYM_A	1.242707159956043
4WSR_A	1.242770261252007
4WA2_B	1.2430189488130163
4WA2_A	1.243120280372734
6P6P_A	1.2432590613483705
6MXU_B	1.2432757841542434
3U82_B	1.2433398141626275
1K28_A	1.243836695116611
4WIC_A	1.2446564947037273
4WIC_D	1.244749009627191
4KVN_A	1.2453015382776602
5ZVT_J	1.2453059629177958
3IYL_J	1.2453059629177958
5XL2_B	1.2454524443014678
4WE8_A	1.2454567400136605
2B9B_A	1.245463985757784
2WR2_B	1.245583696745769
4WA1_D	1.2455912782429093
4WSS_B	1.245612840448676
3IYL_D	1.2457413894641014
5ZVT_D	1.2457415714103848
3IYL_H	1.2457566373134636
5ZVT_H	1.2457566373134636
3IYL_N	1.2457566740946993
5ZVT_N	1.2457566740946993
5ZVT_F	1.2457569606041317
3IYL_F	1.2457569606041317
5ZVT_L	1.245757121779906
3IYL_R	1.245757532960717
5ZVT_R	1.245757532960717
3IYL_L	1.245757702468997
5ZVT_B	1.245757842085612
3IYL_B	1.245757842085612
5ZVT_T	1.2457582041803053
3IYL_T	1.2457582041803053
6EU4_B	1.2457740343438786
2R6P_C	1.2458003153044963
3IYL_P	1.2458145061689911
5ZVT_P	1.2458145061689911
1Q57_C	1.2458326481973625
4WA1_F	1.245934794984553
4WSR_C	1.246071366094857
2WR2_A	1.2463054770929436
4WSR_F	1.2463126507542508
6EU4_C	1.2464342092475398
4WEA_A	1.2464345051788657
2WR1_B	1.24660465199923
5XL9_A	1.2471091226637527
4WSS_C	1.247215216254778
4WA2_F	1.2476603188090885
4WA2_D	1.2477446883597263
6N9X_B	1.2477839240364927
4WSS_F	1.248046365093475
1HA0_A	1.2481571008700345
4MYW_B	1.248160657305011
1WTH_A	1.24820788962519
5XL8_A	1.248244656587366
4MYW_D	1.2485506165019489
2WR1_A	1.2486075289812908
5XL9_B	1.2486645163857997
5XL9_C	1.2487340174918136
6Y6K_A	1.2487533407607527
2WR0_B	1.2489417936664169
5XL2_A	1.2489599723897673
1AA0_A	1.2490058487428843
1M11_R	1.249276915153477
2YQ3_B	1.2492959141528317
6MXU_A	1.2493882134408207
5XL8_B	1.249489307081223
6EU4_A	1.2497866947185448
2WRE_B	1.2498010715433954
5XL2_C	1.250277879683335
2WR3_C	1.2502997238969724
5XL8_C	1.2505295537323264
2WR0_A	1.250745914791603
6MZK_B	1.2508035002942657
5XLA_A	1.250831173503456
5XLA_B	1.2510822654229026
3J8F_7	1.2518977521880807
2WR5_C	1.2519661809921996
2WR4_C	1.2521040919829294
6IDD_I	1.252275095843167
2WRF_G	1.25360790915685
5M3J_C	1.2536282228140556
6F5O_C	1.2536328968630974
4WSA_C	1.2536330874530617
2WR5_A	1.2537075345298747
5MZ4_A	1.2539206990195058
6MZK_A	1.2540661910290192
2B9B_B	1.2542072842552838
1Q57_E	1.2543483034863423
1PDL_A	1.2544744500897549
1PDL_C	1.2544744605853162
1PDL_B	1.2544744932471676
2WR3_A	1.2545007444273517
6IDD_G	1.2546549157197977
6IDD_C	1.254682914161495
6MYA_E	1.2550568247370535
2WRF_A	1.255239256167313
2WRF_H	1.2552600545759671
2WR2_C	1.255551765779355
2WRC_B	1.255639653415442
2WR5_B	1.2556464577258466
6MZK_C	1.2557195155071743
2WR0_C	1.2557466693639587
2WR4_A	1.255786426168291
2WRB_B	1.2558037352938678
2B9B_C	1.2558256065049014
3J3I_A	1.2559265182132322
2WR7_B	1.255978819441809
2WR3_B	1.256391735401224
6IDD_E	1.2567854777671994
2WR1_C	1.2568764836459092
6QCT_C	1.256886010416739
2WRF_E	1.2569155672655616
2WRF_F	1.257104380467053
2WRF_I	1.2572450881585682
2WR4_B	1.2572537540039337
6IDD_K	1.2572964099553414
2WRF_D	1.2573023963723715
2WRF_C	1.2574628241787953
2PKG_A	1.2579643077686498
6IMM_T	1.258246791273866
2WRF_B	1.2583189475220249
5K9O_F	1.258344286158049
2GV9_B	1.2583853369701714
6D8W_B	1.2586557289865343
3OA7_A	1.258728640258522
2WRD_B	1.2587985696407265
2WRE_C	1.2588586592533602
6IMM_N	1.258868636161296
6N9W_A	1.2590518299125668
5KAQ_A	1.2594071955178914
5KAQ_B	1.2598277003041594
6IDD_A	1.2604143287849503
6QCS_C	1.262786144386742
5KAQ_C	1.2630395719581484
4WSG_C	1.2631833600923092
6MYA_A	1.2631920107484027
6L2T_C	1.263334468736123
2PF4_D	1.2637590306304087
2B5L_A	1.2638798880435278
2GV9_A	1.2644452131823911
6YES_B	1.2647742741093455
3MUU_D	1.2653457053200985
2PF4_A	1.2654798046296876
5MSG_C	1.2656896743054011
3MUU_E	1.2657691244922802
4WSG_A	1.2659228429796952
4WSG_B	1.266072432833406
2B5L_B	1.266144862570671
6IMM_P	1.266401780408156
3MUU_B	1.2664363880517262
6UEN_A	1.2664559224104006
5TOJ_B	1.2664591593891992
6ONA_C	1.2666623714892091
3MUU_F	1.2667186084091353
5GAI_D	1.2668636560874431
5NDD_A	1.2668847166633956
5GAI_E	1.2670296948717985
3MUU_A	1.2671597963598642
5DMQ_A	1.267532367889718
6IMM_V	1.2678825399429117
6ONA_B	1.2679529181712317
6QPG_C	1.268031054271236
6YES_A	1.2683878647103193
6MYA_C	1.2684348637457143
6N41_B	1.2685001683354635
6QCW_C	1.2685169811657793
2WRD_C	1.2686751304786097
6WXB_A	1.2687901100069785
6WXB_B	1.268790115766654
6WXB_C	1.268790305690251
6QCX_C	1.269092186141259
5MS0_M	1.2691498863214798
5FMZ_F	1.269542428093944
2PF4_B	1.269595175433829
3MUU_C	1.2699234208044243
6QCV_C	1.2703781295116456
6Y5L_D	1.2709532660050105
6Y5L_B	1.270954649474012
6Y5L_F	1.270955261747797
6E1R_E	1.2714270233539542
4B03_B	1.271610730661434
6MYA_F	1.2717096824714846
6IMM_a	1.2718108324324393
6L2T_A	1.2719448619845324
5XEZ_A	1.2720202998683934
5GAI_G	1.2721154796087928
6E1R_F	1.2721785475879792
6URI_A	1.272438845730108
5GAI_C	1.2727277038902831
6RR7_C	1.2728758797470905
6QPF_I	1.272981324408933
6E1R_C	1.2729853817597168
6GOV_A	1.272996880852296
6TW1_C	1.2730561729499477
6QPF_C	1.2731922069511077
6IMM_Z	1.2732386970436504
6N41_A	1.2733782283544697
5Z58_3	1.2733975836275624
5XF1_A	1.273559284125932
5NDZ_A	1.2735910920237994
6IMM_e	1.2738889261865864
5W6P_F	1.2742322526589165
1Q57_G	1.2743009460625916
6L2T_B	1.2744159650842726
3GQ7_A	1.2747103114426754
5GAI_H	1.2747158101631275
5GAI_F	1.274890477927828
6QPF_F	1.2749799296186066
3GQA_A	1.2750969907044425
6E1R_D	1.2751891988321933
6OSR_D	1.2752193590271583
3J2W_B	1.2752197957109173
6OSR_A	1.27525800681534
6E1R_B	1.275366803237936
5TOJ_A	1.2758392712581128
5GAI_I	1.2760395602594643
3GQ9_A	1.276052799410158
6QNW_C	1.276339880277464
6MYA_B	1.276503091121724
5FMZ_C	1.2765118911524638
3GQ8_A	1.2765873947076511
6E1R_A	1.2765976161149393
5C51_A	1.2768431863777947
2WRE_A	1.277834433325819
6ODF_A	1.2780075250815546
6ODF_E	1.278007601971169
6MX4_A	1.2780083364021613
6MX4_D	1.2780083549689842
6MX4_G	1.278008550529662
6ODF_C	1.278008648569085
6ODF_G	1.2780088690964626
6MX4_J	1.2780094937377382
6ONA_A	1.278113816287532
6T0V_C	1.2781225209523053
6QNW_I	1.278172482956372
6OUU_D	1.2783631100145936
5UZ9_A	1.2783844532807689
6EVJ_F	1.2787541706466248
5YL9_A	1.2787877854581426
7JQC_H	1.2788520286461438
6IMM_d	1.279193047111967
1Q57_A	1.2793514833457094
2HYE_A	1.27945009510974
6QPG_I	1.2795707025766054
5W6P_D	1.27960103050907
5GAI_J	1.2797650678625647
6EVJ_C	1.279825200189263
5GAI_B	1.2798950496323258
5GAI_W	1.2800533345357268
4B03_C	1.2802751983835918
7BTP_A	1.2804924522053922
2PF4_C	1.2806225371163014
7JQB_H	1.2810417222568873
3S6Y_A	1.281281678774108
6QPF_L	1.2813860236484882
5W6P_E	1.2815298933702532
7BST_C	1.2815505818672177
6IDI_A	1.2817003496198602
6IDI_C	1.28170189020029
6IDI_B	1.281702175753331
2WRD_A	1.2818474061691512
5J7O_C	1.2819028571953412
5J7V_C	1.281903404945625
6OSR_E	1.2820141221216192
3I7H_A	1.2820710500691257
5W6P_A	1.2821068308893289
5GAI_A	1.28213233669253
6O6B_D	1.2821406861639673
3S6X_C	1.2821902124693132
6O6B_B	1.2822035967287564
6O6B_C	1.2822171354342085
6O6B_A	1.2822304579892343
3I7K_A	1.282278392886563
6H2B_C	1.2823203732334123
6QNW_L	1.282447525487772
6QNW_F	1.2824479704560892
6D8W_E	1.2825021523721387
2WR7_A	1.2825560809984538
5J7U_E	1.2827009060161625
5W6P_C	1.282731676167165
5J7O_F	1.2827834871203765
2WRB_A	1.282786218196624
6THH_C	1.282802744945446
5W6P_B	1.2828913618334583
3S6X_A	1.2829132232456522
5W6S_A	1.2829158681023607
5J7U_I	1.2829317695013929
6N41_C	1.2831246355588213
2WRC_A	1.2832519385291972
6QPG_F	1.2832674360368492
5J7U_C	1.2832998904691175
4B03_A	1.283311473786601
2PKG_B	1.283354201043368
5GAI_X	1.28336567163941
3J2W_C	1.283404525301174
3S6Z_A	1.2835057228169875
3S6Y_C	1.2836220560973848
5J7O_E	1.2842041472229366
5J7O_B	1.2844144789025926
5J7V_B	1.2844149574238513
6M5S_A	1.2844404520246462
6M5R_A	1.2844407011958543
6QPG_L	1.2844451263998573
6XZQ_C	1.2848733351975763
6OSR_F	1.2849807978936985
5J7U_K	1.2850083034995097
6MYA_D	1.2850669146951668
5ND1_A	1.2853224284889924
5J7U_B	1.2853610092036771
5OA3_0	1.2854255963435366
5J7U_H	1.2856761619128048
6OSR_C	1.2858935681957564
5TDG_B	1.2860923996995404
2ALA_A	1.2863698222457771
3J2W_A	1.2863914784305022
6P4H_H	1.2867338772700676
6OSR_B	1.2871409773939697
6O3V_A	1.2876059869452097
3S6Z_C	1.2877084276683914
6O3V_C	1.2878801156524586
6P4G_H	1.28795030801776
3IRX_A	1.288032471972682
5TOJ_C	1.2884710439097378
6O3V_B	1.2887942417838265
1LD4_O	1.289045216327298
1LD4_N	1.2890456564375914
1LD4_M	1.2890461132369662
1LD4_P	1.2890465044441357
2XFC_A	1.2891100354858724
5J7V_A	1.29014218187648
5J7O_A	1.2901425406191722
3J2W_D	1.2902300772989728
6D8W_F	1.290270350021972
5WLQ_A	1.2903979590446235
3IXX_B	1.29050740472085
5J7O_D	1.2905207190967516
5J7U_F	1.2906222218521262
5J7U_G	1.2906679532950918
5JJ3_I	1.2907268563923964
5J7U_L	1.290748587109362
5JJ3_E	1.2907786581840377
5JJ3_A	1.2908771644356478
5JJ3_F	1.290878370794888
5JJ3_H	1.2908839575758797
5JJ3_J	1.2908938761885584
5JJ3_L	1.290898177595134
5JJ3_G	1.290932417571527
5JJ3_C	1.2909330120422158
5JJ3_B	1.290934453474467
3JA7_E	1.290935213182821
3JA7_H	1.290935247100852
3JA7_B	1.290935247100852
3JA7_K	1.2909352857280132
3JA7_I	1.2909355925891413
3JA7_F	1.2909355999014642
3JA7_C	1.2909356122880744
3JA7_L	1.2909357752528998
3JA7_G	1.2909359334379074
3JA7_J	1.2909359334379074
3JA7_A	1.2909359334379074
3JA7_D	1.2909359334379074
5JJ3_K	1.2909396561483013
5JJ3_D	1.2910209938975838
6JO8_B	1.2916342674795644
5J7U_J	1.2916891415398042
7BST_B	1.2919299616653546
6JO8_D	1.2919544628302249
4UW8_H	1.2920756217690188
5J7U_A	1.2923189664428183
5TOK_A	1.2924454668423415
6D8W_C	1.2925419649393906
3N41_F	1.2926111270918657
4UW8_C	1.2927172471236208
5TOK_B	1.2927448045609689
4UW8_A	1.2927956190313716
6OWT_A	1.292840342652802
5LM7_C	1.2928704642516118
5J7U_D	1.2928964499637017
6M5U_A	1.29296259125778
6M5V_A	1.2929629187255622
3S6X_B	1.2930640604690615
5TDG_A	1.293448027304222
4UW8_I	1.2935494625998605
6M17_B	1.2937089839025608
6M17_D	1.2937089870923697
3S6Z_B	1.2938157958380938
4UW8_F	1.2938274003073065
1LWE_A	1.2938736364770569
6FBS_A	1.2940188271992934
6FUW_A	1.2940189059572058
2ZD1_A	1.294062582864518
2WR7_C	1.294119486211594
4UW8_E	1.2941984569070744
2WRC_C	1.294270615036934
6JO8_F	1.2945212456418762
5TDG_C	1.2945693908461746
5TOK_C	1.2946225755659857
4P6Z_B	1.2946307673333366
2XFC_D	1.294866126173434
3N43_F	1.294977083549887
4UW8_D	1.295060348978032
6WB2_A	1.295064530933297
4UW8_B	1.2951605589505122
5IKN_J	1.295502793361906
4UW8_G	1.295870411022727
3MUW_A	1.2958722397200664
3S6Y_B	1.2959114298343564
5ANY_E	1.2961878528490085
5ANY_G	1.296187951795622
5ANY_C	1.296188081100127
5ANY_A	1.2961885067457737
5IKN_E	1.2962037283557886
2FL9_G	1.2967012088904897
2FL9_D	1.2967012340851634
2FL9_M	1.2967012340851634
2FL9_P	1.29670128254184
2FL9_A	1.296701333303085
2FL9_J	1.296701333303085
2XFC_H	1.2968056733612383
3QO9_A	1.297033362004269
6PO2_A	1.297049293496648
6DUG_A	1.2970602087077816
3N42_F	1.2970852529153525
1I9W_A	1.2975521594895865
5JK7_B	1.297709212142114
5APM_C	1.2978060279898282
5N2H_A	1.297856840395484
5LM7_A	1.2978720830453652
6PNS_A	1.2979421241501896
6CRJ_B	1.2982975073921588
3MUW_E	1.2983278245973364
2AHM_G	1.298471727074112
5N2G_A	1.2984829014061658
5JK7_A	1.2985664791971716
6F5J_C	1.2985977973457223
4KO0_A	1.2988448216652055
4MMV_B	1.2989246146244169
5C25_A	1.2991632464682985
5N2E_A	1.29916895663395
5NET_B	1.2992514313826176
5NEM_B	1.299251465645078
5NER_B	1.2992514903882109
4IG0_A	1.2994029666812985
6C0P_A	1.2995170961604368
2XFB_A	1.2996271626786453
6C0K_A	1.2996495169250744
4B3Q_A	1.299729850457618
5VU2_P	1.299766811144348
6DUH_A	1.2997781490163385
6C0N_A	1.2997966943076162
5VU2_N	1.299808805389644
2AHM_H	1.299924036707498
6UL5_A	1.2999284366837234
5VQY_A	1.3000281169739245
3MUW_D	1.3000568885326629
4G1Q_A	1.3001018484414528
4IG3_A	1.3003026615292328
[truncated: 40,776 more rows]
