# Supplementary material for: Identifying and profiling structural similarities between Spike of SARS-CoV-2 and other viral or host proteins with Machaon
Source: Commun Biol. 2023 Jul 19;6:752. doi: 10.1038/s42003-023-05076-7 (PMC10356814; doi:10.1038/s42003-023-05076-7)
Supplement: Supplementary file 6 — Supplementary Data 3 [file 42003_2023_5076_MOESM6_ESM.zip › 7V7Q_A_whole/metrics/7V7Q_A_b-phipsi.csv]

structureId	b-phipsi
7V7Q_A	0.0
7V7Q_C	3.4234095903270525e-05
7V7Q_B	0.0001738892822292
4WSR_F	0.0002859741288362
7K8U_C	0.0003049560438633
7A25_B	0.000312313544515
6Z43_C	0.0003190530518629
6ONA_A	0.0003286908956323
6Z43_B	0.0003411690731258
4WA2_F	0.0003466122357702
3FZB_E	0.0003657896314163
6U28_A	0.0003750766913042
4WA2_D	0.0003769460852735
6CRW_A	0.0003885841188417
1FNU_D	0.0004118470041563
6CRX_B	0.0004154985983265
6CRV_C	0.0004211443608519
6CRV_A	0.0004212552378738
6CRV_B	0.000421436353633
5XL9_B	0.0004232139103531
6Z43_A	0.0004309032712154
7A4N_B	0.0004448345222308
4WSS_D	0.0004632520949666
4WA2_E	0.0004650624537968
4WSS_A	0.0004717700206225
6NB7_B	0.0004784944026588
7K8U_B	0.0004787529378231
5XL8_A	0.000481935251595
7A29_B	0.0004882899705328
4WA2_A	0.0004883811969736
3TBT_A	0.0004960659542095
7A4N_C	0.0004968547390944
6MID_C	0.000503642596288
4WSS_C	0.0005090040060976
4WSS_B	0.0005119767992726
7AD1_A	0.0005162358619497
4WSR_E	0.0005200939705187
4WSR_C	0.0005302695719894
4WSR_D	0.0005334623049958
4WSR_B	0.000534302166703
3TGS_B	0.0005393673732363
6CRX_C	0.0005401264847701
6XLU_B	0.0005509268989496
6ZXN_B	0.0005531896656432
3U5Z_R	0.0005551682964843
7CBP_Q	0.0005561641451151
7KL9_C	0.0005692791130302
4WEA_A	0.0005708210179584
7K8W_G	0.0005762030337018
6XLU_C	0.0005773495763236
6NB6_B	0.0005861512567844
4ES5_C	0.00059355318311
6VSB_C	0.0005953019957504
7AD1_C	0.0005966172655155
6VSB_A	0.000599252396893
1DML_G	0.0006051098329507
6ONA_B	0.0006070273889758
6CRZ_A	0.0006130139886831
6CS0_A	0.0006130139886831
5K9O_I	0.0006241989964776
4WSS_E	0.0006259122708917
2VQ0_B	0.0006270709952172
7A4N_A	0.0006305828515074
6N41_C	0.0006318224658779
6ZB5_B	0.000634048207333
6ZB5_A	0.0006356333581927
6ZB5_C	0.0006362175850353
4WE9_A	0.0006391391113497
6ZHD_B	0.0006701078761389
4WE8_A	0.0006834020719316
6N41_B	0.0006924791335172
4WA2_C	0.0006951178098569
2WLP_B	0.0006970796660923
5XLA_B	0.0007027159204954
6CO8_C	0.0007051064041634
5XL2_C	0.0007089608423403
6ZGE_B	0.0007173542367865
6ZGE_A	0.0007180988897051
6ZGE_C	0.0007181574555132
4WSS_F	0.0007188484229829
6ZGI_B	0.000726758896022
6ZGI_A	0.0007269338697739
6ZGI_C	0.0007272549856199
5XL9_C	0.0007273401256344
5YKC_C	0.0007293824443598
7K8Y_D	0.0007335554998649
2WR0_B	0.0007362787257657
6ZB4_A	0.0007379844648299
3QZW_D	0.0007494481818546
3MRH_A	0.0007541299497698
6NB7_A	0.0007676472326651
7K8W_B	0.0007681654373302
6OZ3_G	0.0007847494403842
6Q5U_K	0.0007898376328744
7CBP_N	0.0007955505395403
6OX7_A	0.0008023786195685
5F4P_D	0.0008031496954773
6N41_A	0.0008047613356838
6ZHD_C	0.0008116336979752
4MC5_B	0.0008126652334841
2WR0_A	0.0008152133224508
4LVH_D	0.0008154291110784
6IN5_A	0.0008180670814494
7K8U_A	0.0008197925448604
6NB6_A	0.0008198045700345
5YT8_A	0.0008238499518748
7K8Z_C	0.0008307619319807
3FZB_F	0.0008337831372443
2WR2_C	0.0008413871380339
4MC5_A	0.0008511053331705
2WR4_A	0.0008527671096046
5XL8_B	0.0008538693536301
6XM0_A	0.0008605990177912
2FUN_C	0.0008640818465751
1FNW_E	0.0008661333947627
2WR4_B	0.000869380258985
6NB6_C	0.0008701013122265
6ZHD_A	0.0008751522579057
5Z58_d	0.0008762623991266
6ONA_C	0.0008818460960297
7K8V_C	0.0008827568412473
5YKC_A	0.0008880766980564
5Z88_A	0.0008948697835369
6CS2_A	0.0009001800603845
6CS6_C	0.0009008309677454
2WR0_C	0.0009013696547974
6D8W_B	0.0009034898759606
4WSR_A	0.0009060372601603
3U60_H	0.0009136683434989
7K8Z_A	0.0009232487756081
6P6P_A	0.000932414975303
6P6P_C	0.0009333629399765
7CHH_C	0.000934530188108
6XEY_A	0.0009401299833088
2WR1_B	0.0009402854901673
4REZ_A	0.0009436191408711
7CHH_B	0.0009462166189768
5XL9_A	0.0009502761503872
6P6P_F	0.000953748206227
4WA1_D	0.0009564988829672
6IIG_A	0.0009574403795515
5DS6_E	0.0009580117088082
7AD1_B	0.0009614950963658
4WA1_F	0.0009641602466548
4WA1_A	0.0009670146780888
4WA1_B	0.0009684525074854
6MID_A	0.0009707651629987
6IDD_G	0.0009843999559812
6P6P_B	0.0009956880716045
7DK5_A	0.000998129547823
7DDN_C	0.0010016463133976
7K8W_A	0.0010041979428154
7K8V_A	0.0010152324087585
6XEY_C	0.0010353614020415
4WA1_E	0.0010483011854419
4WA1_C	0.0010489042836716
6Z97_B	0.0010512916193491
7JWY_C	0.0010553401211621
7A29_C	0.0010585041657649
6XM4_A	0.0010818130649344
4WA2_B	0.0010935641555723
6P6P_D	0.001095585991386
6ZXN_A	0.0010979785820311
2WR3_B	0.0010983040697184
6NTF_A	0.0011005913584304
7C8D_B	0.0011044396121015
6N08_A	0.0011045552217228
6P6P_E	0.001105744740087
6CO8_E	0.0011073642820686
6MYA_C	0.0011086344763862
4FIU_A	0.0011086782626937
4FIU_C	0.001112046990625
7A25_A	0.0011126068327875
6VSB_B	0.0011209815843272
2WR3_C	0.0011224646060153
3FZB_A	0.0011273704851491
7DDN_B	0.0011292588390659
1DWN_B	0.0011322742035883
3MV9_A	0.0011366276651523
5XL8_C	0.0011426175572231
7JWY_B	0.0011480661087788
4JPJ_B	0.0011495994090404
1NZV_A	0.0011515468013734
2FUN_A	0.0011524988546482
6EGX_A	0.0011545167357617
6MYA_F	0.0011568925627076
6CO8_A	0.0011599395276249
6AJ7_B	0.0011754896825162
6CS1_B	0.0011767599381739
7DK4_A	0.0011793689416134
2Z6B_A	0.0011825204846392
7DK6_A	0.0011827539719731
4CB7_A	0.0011837147229626
7DK4_B	0.0011839716113553
6NB7_C	0.0011847671804977
7A29_A	0.0011854571837113
7DK5_C	0.0011863660708023
4MC5_C	0.0011866004552236
6PD5_A	0.0011867648751688
6KCJ_A	0.0011870737586685
6CSH_C	0.0011908866163811
1VB2_A	0.0011955983247746
1FNV_D	0.0012056291574171
6OSR_C	0.0012153764901443
6CRW_C	0.0012166409363008
5E6J_D	0.0012182739177313
2WR1_C	0.00122616742299
6XM0_C	0.0012343243612932
5K9O_F	0.0012368709175985
6ZB4_C	0.00124971858998
4O6B_B	0.0012570224996258
6BKB_E	0.0012598617352218
6ZDH_A	0.001263877965868
3JWD_B	0.0012659810456562
7CBP_K	0.0012674584115032
6CRP_C	0.001276508359308
6XLU_A	0.0012852475126516
1DML_A	0.0012878551100934
5E6I_R	0.0012909298717563
5VIY_E	0.0012909491734571
7DK5_B	0.0012968810754759
1FLC_A	0.0012976268880837
6IJT_A	0.0013024843406807
5ESV_E	0.0013148011484743
6GML_Z	0.001317090329543
6ZDH_B	0.0013184504792064
5YKC_B	0.0013194620902088
6ZOW_A	0.0013275140720606
6MZK_A	0.0013313708430126
3QPR_D	0.0013337781718602
1NAM_H	0.0013344828566096
7KL9_A	0.0013352161753671
7A25_C	0.001336585318038
1FLC_E	0.0013427893008727
6PDX_C	0.0013484494851113
5F6J_E	0.0013512706853021
1FR5_B	0.0013530451902155
5XLA_A	0.0013554338040196
6P8N_A	0.0013561564561351
5YT9_A	0.0013632014614184
6IDD_E	0.0013766594616617
4RF1_A	0.0013821253647022
2WR3_A	0.0013822004609666
6Z97_A	0.0013954531616089
6MZK_B	0.0013996391088422
7BYR_B	0.001411462705332
5WSN_C	0.0014129231799034
5O6A_B	0.0014131263075745
5O6V_B	0.0014146407140045
6XKL_A	0.0014189127977798
3DXA_A	0.0014226571054566
4F23_A	0.0014274970626505
6ZDH_C	0.0014305755843813
2A5A_A	0.0014308030799399
7JV4_A	0.0014310172559175
6JIJ_A	0.0014334648363956
6XQT_B	0.0014355351761496
4YXA_B	0.0014359252552557
5YWO_C	0.0014410151690287
6WO3_E	0.001441023907145
4Q46_A	0.0014432372059417
6LA6_E	0.0014541636345565
6MID_E	0.0014561591314851
5O6A_A	0.0014598068441781
6JIJ_B	0.0014607409602258
6IDD_I	0.0014621551706804
5YWO_E	0.0014697864909508
3TBT_D	0.001476349187043
5JZI_A	0.0014802294274885
4RS4_A	0.0014831546134109
6MZK_C	0.0014935077887386
5XL2_A	0.0014943193873598
6PDX_A	0.0014967029150286
6XM4_B	0.0015051028835914
7KJ4_A	0.0015092051200153
1FLC_C	0.0015137130836172
1XHZ_A	0.0015171388464813
6N08_C	0.001519883414948
1FNW_H	0.0015214547878582
4MM3_B	0.0015222083105635
6P62_B	0.0015251251164207
6IDD_K	0.0015260668515188
5WSN_E	0.0015260720932463
7DDN_A	0.0015266815877305
5VIY_F	0.0015332050752923
2YP2_A	0.0015342434012956
1FNV_A	0.0015366358634778
6OSR_D	0.0015370336555205
2WR1_A	0.0015409700420841
6M15_A	0.0015470557893911
6M15_C	0.0015475145100314
6M15_B	0.0015480475659894
5W5F_R	0.0015487828546869
5W5F_D	0.0015490424322098
5W5F_J	0.0015492805341448
5W5F_P	0.0015497310925699
5W5F_I	0.0015500164573855
5W5F_H	0.0015506106988845
5W5F_M	0.0015507587996932
6ZOZ_B	0.0015511344110993
5W5F_N	0.001551206836994
6ZOZ_C	0.0015516214227396
5W5F_C	0.0015516479513748
5W5F_B	0.0015517108411294
5W5F_G	0.0015518813841042
5W5F_F	0.0015519932172991
6ZOZ_A	0.0015521694402804
5W5F_L	0.0015522599439186
5W5F_Q	0.0015523843227211
5W5F_K	0.0015528116785884
5W5F_E	0.0015529626364297
5W5F_O	0.0015536252487237
5W5F_A	0.0015546812465323
1F9F_D	0.0015707712480531
1I4E_A	0.0015793961932006
6XM3_C	0.0015845216623782
6Q5U_C	0.0015849618853366
2WRB_C	0.0015858628852187
7BYR_C	0.0015860270413917
6CH9_G	0.0015885470994164
5YWO_A	0.001588636933922
2FWO_A	0.0015893332795367
6D8W_F	0.0015901009330007
6CRW_B	0.0016002922606591
6Q5U_L	0.0016007622855513
2YP4_A	0.0016063755622674
2VQZ_F	0.0016154152727
7JWB_C	0.0016205522830418
4U01_D	0.0016211547900389
7DK6_C	0.0016258572208609
5WSN_A	0.001628303028237
6CS2_C	0.0016291053868595
4OVZ_B	0.0016311011875096
4FIU_B	0.001631767326112
7K8X_C	0.0016340093858695
1H15_E	0.0016361776792843
4LSV_G	0.0016394031025756
2Q6D_A	0.0016429387665051
6ZGF_B	0.0016441910351861
6P62_E	0.0016457585093546
6P62_A	0.0016458312733387
7BYR_A	0.0016494927775274
6B0X_B	0.0016518789713377
5T9Y_B	0.001653765680291
6ZP5_A	0.001655018262756
6MYA_D	0.0016582012447911
6ZP7_A	0.0016582721910253
6CH7_G	0.0016632469377282
4KVN_A	0.001663516349547
4EO2_A	0.00166398307592
6XEY_B	0.0016655556755135
6NI3_B	0.0016730081165038
6ZOJ_E	0.0016733600435791
6WPS_A	0.0016763592223209
6WPS_E	0.0016764424888789
6WPS_B	0.0016770749658575
7KEC_A	0.001677202987002
7JZN_A	0.001678992179329
5YWP_C	0.001680708211602
5O6A_C	0.0016876044521051
6ZGF_C	0.001691466123962
6ZGF_A	0.0016919574819092
6M2N_D	0.0016939775766038
6XM4_C	0.0016947679579942
6N08_B	0.0016994795668643
4RS4_C	0.0017062076676617
6BKD_E	0.0017067174071689
5T96_F	0.0017067622084695
2WR2_B	0.0017073420679201
5VIY_D	0.0017083533819721
1Q94_A	0.001710103708465
6CV3_C	0.0017107631418099
6DFH_C	0.0017122009224558
6DFH_D	0.0017126937310066
6DFH_A	0.0017142196421062
6XF6_C	0.0017160925522945
6CS4_C	0.001721078601771
3W39_D	0.0017218714834516
7JWY_A	0.0017275052373865
5MUP_A	0.0017377012995828
2MKR_A	0.0017471920880872
7JWB_B	0.0017578622599195
2Q6D_B	0.0017655693506434
6D8W_C	0.0017674206862303
2BGN_A	0.001777942823638
4U01_C	0.0017940388358604
7DK6_B	0.0017966203297386
3FZB_G	0.0017974740917836
7JWB_A	0.001802428897342
6XM5_C	0.0018052952003802
6CS0_C	0.0018073666163153
6CRZ_C	0.0018073666163153
5T96_D	0.0018104526627584
4F23_C	0.0018111829289207
6A4K_C	0.0018123966610233
5T9Y_C	0.0018174592946577
6K7T_A	0.0018174947532986
6XQT_A	0.0018189574005894
2Z9G_A	0.0018194449819277
6VYB_A	0.0018244013792145
1DML_C	0.0018255282601907
6ONV_A	0.0018268489236641
7CHH_A	0.0018410862850864
6P3S_E	0.0018436463710028
2IPK_D	0.0018454209508892
6D8W_A	0.0018466344937542
6C21_G	0.0018499169940639
5XL2_B	0.0018503987675053
6ZOK_E	0.0018558811775664
6CGV_I	0.0018572692549922
6Q5U_D	0.0018654050725363
2BGN_C	0.0018658366929464
7KEA_B	0.0018720490250447
7KJ3_B	0.0018752353594114
7KJ2_A	0.0018823668883888
6PD3_A	0.0018845825377677
2X4Q_D	0.0018898646142393
6XM5_A	0.0018948698745524
6Z97_C	0.0018962956809594
3DXA_F	0.001897783226739
1MI5_A	0.0019041562395123
2BGN_D	0.0019080846037929
2QC2_A	0.0019120476744995
6WPT_B	0.0019121610644456
1ZSE_A	0.001913544469837
1P9S_A	0.0019235315346144
1VB4_A	0.0019242817330876
6C21_A	0.00192537458057
6XF6_A	0.001928359723619
6XKL_C	0.0019337863773981
5T96_C	0.0019349747495848
4QNL_A	0.0019375173642733
6JIJ_C	0.0019438156550128
6MYA_E	0.0019454151188718
7C9V_E	0.0019465643983385
2YP7_A	0.0019474985498424
7K8X_B	0.0019521875718102
7CJD_A	0.0019551888209637
1X35_C	0.0019601991595032
7K8Y_E	0.0019623908699897
1SID_B	0.0019650496563316
7JZN_B	0.0019669687145376
2YP9_A	0.0019676316636482
7K8S_C	0.0019747286152186
6VYB_C	0.0019765863454534
3E8K_G	0.0019799165410855
5THR_E	0.0019810390566141
5THR_D	0.0019822533171659
7JV4_C	0.0019828747591608
3WHE_I	0.0019851264003171
5T96_A	0.0019853143490827
5FW5_B	0.0019859529815115
5TC1_D	0.0019878763606903
7K8Y_B	0.001988444381122
6LGX_B	0.0019889851060964
5O6V_A	0.0019893164451757
6OSR_A	0.0019898624655689
1NOB_F	0.001992318243571
3JWD_A	0.0019949712357414
4YO9_B	0.0019990078305846
7K8S_A	0.001999154574047
6XOA_D	0.0020046116828804
6VJV_A	0.0020122675862353
4Q46_B	0.0020131838416825
1XI1_A	0.0020131986425452
2I5Y_P	0.0020166835613576
3JCC_I	0.0020195713202973
6XCH_A	0.0020196375568571
6IIJ_A	0.0020197054471893
6WPT_A	0.0020197384253835
4NCM_A	0.002021385193039
3WHE_A	0.0020312851972787
3WHE_D	0.0020317981510184
5T9Y_A	0.0020373661730749
5THR_F	0.0020380337861294
6ILO_C	0.0020389035921841
3DXA_K	0.0020396475524524
2YP3_A	0.0020404482126141
6PDX_B	0.0020436765417871
5WJL_A	0.0020463098780752
4NCE_A	0.0020465474556932
6ZOY_B	0.0020472043924496
6ZOY_C	0.0020472377063155
6ZOY_A	0.0020475170936655
7CMK_B	0.0020478072256394
2WR5_A	0.0020479771924286
2FT1_A	0.0020509868164768
6OSR_B	0.0020571325288567
5E62_A	0.0020582956035222
3WHE_C	0.0020602213239416
6CRX_A	0.0020637468741248
3WHE_G	0.0020639762591624
6ZOX_A	0.0020650174431205
6ZOX_B	0.0020650602291962
6ZOX_C	0.0020651199387991
3WHE_F	0.0020671710845286
6Q5U_F	0.0020696761377099
4R4N_A	0.0020703457764688
3WHE_B	0.0020706808383932
6XM3_A	0.0020725477258127
2WR7_A	0.0020732559396238
3GW6_B	0.0020765863832926
5F4U_A	0.0020769042417555
2ZZQ_A	0.0020803898607543
7DK4_C	0.0020834796951547
5T96_E	0.00208577155799
6X79_B	0.002091639711991
6X79_C	0.0020918267922143
6X79_A	0.0020919329905987
6MFP_G	0.002093083099765
6NB3_A	0.002093273800056
4YX7_E	0.0020951239990204
3WHE_J	0.0020951916733582
4ZXS_C	0.002102331969178
3SKU_B	0.002103808000607
5DRV_A	0.0021047231693836
3M5N_B	0.0021073290843089
3W39_A	0.0021140254543708
3QUK_D	0.0021210421456724
4R4N_M	0.00212308944649
4F23_B	0.0021232814667143
1ZDK_B	0.0021249275204477
1KBG_H	0.0021300798095678
7DK7_A	0.0021347247953508
6CHB_G	0.002135606606737
2WR2_A	0.0021360701959463
5FLX_L	0.0021401361310268
6VSJ_C	0.0021453989108268
6VSJ_B	0.0021465208073836
6VSJ_A	0.0021465561627755
4RF0_A	0.0021491735266148
2YP8_A	0.0021502258105537
6URM_F	0.0021522961512832
7KKK_C	0.0021546081947426
6MXU_A	0.0021563438542795
1DWN_A	0.0021655821008959
6P6O_A	0.0021670363442388
2WR5_C	0.0021757389186965
3SN6_B	0.0021775664158217
6ITB_C	0.0021777126716675
5DS6_F	0.0021813068137914
7KEB_C	0.0021850342170862
5XOV_A	0.0021927078268362
2WR4_C	0.0021998989623732
1FNW_B	0.0022042610618782
2GP1_A	0.002204975164951
6UDK_R	0.0022063786384613
5F6J_G	0.0022097836653738
1DZL_A	0.0022100811996047
3HI1_G	0.0022108635395936
6MYA_A	0.002217720644843
2YP5_A	0.0022195688322886
6OSR_E	0.0022222639914022
7AKU_A	0.0022246964486165
7K8X_A	0.0022304167993438
2VQZ_E	0.002236961952801
7JUN_A	0.0022382892016724
7JYI_E	0.0022387840548537
1N8B_A	0.0022388581124843
7JYI_C	0.0022389898576813
6NB4_C	0.0022409866436985
5E65_A	0.0022409952039446
3TGQ_C	0.0022415881895331
1P8L_A	0.0022422502756883
7KKK_A	0.0022428431743107
1NOB_B	0.0022450891947615
4R4N_V	0.0022509243757997
2FS3_A	0.0022556773786774
4U01_B	0.0022595099510802
6V6W_C	0.0022599614365945
6DCQ_E	0.0022633039111371
6NK5_H	0.0022695976720173
1XHX_C	0.0022711752338598
7T9K_C	0.0022724436448132
6XS6_B	0.0022741186400728
6V6W_G	0.0022794840390962
1DML_E	0.0022815740286355
2FS3_D	0.0022880379556278
6IDD_A	0.002291954532133
4R4N_I	0.0022936752762919
7JVZ_A	0.0022962501529063
6CS1_A	0.0022973967259064
4EP0_C	0.0022982709528451
4EP0_G	0.0023037122188314
2WRB_A	0.0023039068633184
3EAJ_A	0.0023044436833586
2FS3_C	0.0023068987995228
7KJ3_C	0.0023078483740311
4EP0_K	0.0023093146979367
4EP0_B	0.0023113060097994
6MFP_A	0.0023130172670777
4R4N_P	0.0023182335709231
6Q5U_I	0.0023205442121651
2HWF_3	0.0023207707968249
4R4N_S	0.002320976824453
2Q6G_A	0.0023210017061754
6P3S_O	0.0023219215129708
3WHE_H	0.002322216926628
4EP0_L	0.0023226870912713
7JZN_C	0.0023228662980037
4R4H_A	0.0023270851892361
6OUU_C	0.0023288996373482
5YHB_A	0.0023304467322612
4EP0_I	0.0023359280263759
6M16_B	0.0023393282689272
6M16_C	0.0023395131602458
6M16_A	0.0023400134350613
4EP0_D	0.0023402970731987
2WRC_C	0.0023437411777813
4EP0_H	0.0023442315915558
6LA7_E	0.0023452233927504
4EO2_C	0.0023459049281121
3JB5_B	0.0023461913943571
4SBV_A	0.0023473451965972
7K90_A	0.0023493454754132
3RJQ_A	0.0023500591324757
6CRZ_B	0.0023538948479956
6CS0_B	0.0023538948479956
6BI8_B	0.0023542903770294
3J31_M	0.0023550825592107
7AX6_A	0.0023567250911888
7JV6_E	0.0023585778702469
7JV6_B	0.0023592126217239
7JV6_A	0.0023594107060557
4O6B_A	0.002359858644115
4Q7J_F	0.0023615513874243
6X5C_I	0.0023624726681676
6XF5_A	0.0023633980903956
7C6U_A	0.0023636272764095
7K8Z_B	0.0023652516170122
5D2L_M	0.0023657391324644
5NXH_C	0.0023672570947315
1N8B_C	0.0023713147587883
6X6P_A	0.0023715363486508
4CB7_B	0.0023717290549314
6X6P_B	0.0023726962623496
6X6P_C	0.0023737985427844
5VJ6_F	0.0023795091218783
5T3X_G	0.002379744558443
5VJ6_E	0.0023802263224726
5VJ6_D	0.002380509062705
6XF5_C	0.0023812149372644
6UDK_G	0.0023819165194957
4FTE_B	0.0023819232557735
6OSR_F	0.0023828967438506
6XF5_B	0.0023857076883686
5X5F_B	0.0023905213354142
7JZL_B	0.0023922005082755
1P9U_B	0.0023922872612495
1N80_C	0.002393438950839
6CVY_A	0.0023946403375707
1K28_D	0.0023986025171129
6LGW_E	0.0023993333592533
7KKK_E	0.0024061934861499
5Y0Y_A	0.0024115941849497
5T96_B	0.002412119216602
7KE9_B	0.0024121872606561
6Q5U_A	0.0024168956366949
3NW8_C	0.0024323894151379
3FZB_J	0.002437008036082
3E9S_A	0.0024406509435559
5EF9_A	0.0024447325150301
5DS4_F	0.0024464166666076
2LMC_A	0.0024485030221914
7AXM_A	0.0024489271887304
6ZP2_A	0.0024534382693526
6ZP2_C	0.002453543591563
6ZP2_B	0.002453629733938
7A1U_A	0.0024539284113338
7ADW_A	0.0024539458479351
6BQJ_C	0.0024544783456774
2A5K_A	0.0024635486715721
4EO2_F	0.0024644451312142
7JZL_A	0.002465071781406
7CT5_B	0.0024666775298429
6IEB_A	0.0024764945624448
2BGN_B	0.0024765458714628
2QQP_E	0.0024781157301169
5NXH_B	0.0024833145998664
6BI8_A	0.0024834943390136
7CT5_A	0.0024903856856498
7ANS_A	0.0024928156298997
6W16_F	0.0024974824455449
4EP0_F	0.0024979281125185
5KEQ_A	0.002497963350479
5D2L_C	0.0025031486715747
5XEB_C	0.0025036168442006
6OHW_C	0.0025091752701696
6OHW_B	0.0025092066846633
6OHW_A	0.0025095930548194
4RS4_F	0.0025101950314831
3SUD_B	0.002513637559294
6ZP1_C	0.0025138928284926
6ZP1_A	0.0025143813657966
6ZP1_B	0.0025148011444114
6C22_D	0.0025152240936271
6ZB4_B	0.002515480237249
4ES5_B	0.0025167469758313
3EAJ_B	0.0025207269661964
1P7Q_A	0.0025224721553447
2ZU4_A	0.0025241244736174
6O3H_H	0.0025258325475069
6Q5U_J	0.0025261745217089
4EO2_E	0.002528582959228
6PD6_A	0.0025297293252132
6HBK_K	0.0025335543336454
5E6I_M	0.0025339566854994
6LU7_A	0.0025348685849985
5UTF_G	0.0025349259018661
7AQI_A	0.0025366335818803
7K90_C	0.0025390177381652
6B0X_A	0.0025416810844328
1QGC_1	0.0025417444659129
6HBK_N	0.0025417502374656
5L35_C	0.0025434827174964
6BQK_A	0.0025435750431674
6OFI_G	0.0025441391581235
4P16_A	0.002545504510197
6HBK_f	0.0025463369430011
2ZOL_A	0.0025463914746245
6HBK_Z	0.0025499631448688
2C51_C	0.002551097555506
6PCX_A	0.0025512716388165
6HBK_H	0.0025541349758237
7DDD_C	0.0025547544763064
7KEC_B	0.0025550999641033
6IMN_A	0.0025553116936754
1W8X_K	0.0025566298023042
5L35_A	0.0025573547707742
5X5F_C	0.0025578236072944
7ABU_A	0.0025600127857614
1UJ1_A	0.0025642654044286
4U01_H	0.00257340344842
6XS6_C	0.0025777972592379
6M2N_A	0.0025783639395964
7JW0_E	0.0025819195683721
7JW0_A	0.0025825373792749
7JW0_B	0.002582759249046
1FRS_B	0.0025924551201879
5XOT_A	0.0025951416053178
6ZMT_W	0.0025979389952355
6NB4_A	0.0026000458290257
2GP1_F	0.0026041437945088
6XKL_B	0.0026067076153395
1R1A_3	0.0026067331536732
2HWD_3	0.002607027069339
5W8T_C	0.0026082158548602
6OZ4_G	0.002612326077075
6MXU_B	0.0026170617841491
6NB4_B	0.0026203300519762
3GUT_D	0.0026235201433249
7AHA_A	0.0026257283476069
4JMQ_A	0.0026265987839787
5E5W_A	0.0026340437353681
7AMJ_A	0.0026343640579394
2IZ8_A	0.0026385756581856
4EO2_D	0.0026388800883951
6W9C_A	0.0026412265172167
5WFI_B	0.002647154753187
6WPT_C	0.0026476355456932
4I3R_G	0.0026487367252941
4BG7_B	0.0026494954401069
7JZL_C	0.0026498399427612
5YWP_E	0.0026501882847073
3FZ2_I	0.0026509711700805
1P9U_D	0.0026513387457619
5SZS_B	0.0026525230806271
5SZS_C	0.002653002939429
5SZS_A	0.002653421979805
2VQ0_C	0.0026542631005132
4FZH_B	0.0026579299743483
3J31_E	0.0026601461587392
4GBF_B	0.0026617648367843
6WTM_A	0.0026664030489172
6LQD_B	0.0026686679060322
5D2L_A	0.0026687229922601
6MYA_B	0.0026701417925593
4MMV_B	0.0026703730898304
5X5C_C	0.0026735194796347
6C21_F	0.0026810558862542
2X4N_A	0.0026817726443462
4R4N_B	0.0026907687792005
5YWP_A	0.0026918521439627
1Q2W_A	0.0026934706835856
6XM3_B	0.0026967823595908
7DDD_B	0.0026974241868934
2HWE_3	0.0026983926145787
6XM0_B	0.0026986748547609
4L72_A	0.0027009310253762
6Q5U_G	0.0027054020936559
6XM5_B	0.0027069705106361
3VXU_F	0.0027088398243942
7A93_C	0.0027105705493065
6XF6_B	0.0027143961922476
5CDC_B	0.0027146745514092
6ZP0_C	0.0027186707957837
6ZP0_B	0.0027192886393737
6ZP0_A	0.0027196046009951
7KDJ_B	0.0027202036950163
3IS9_A	0.0027226475493192
5YVV_B	0.0027232052606288
7JV4_B	0.0027234043759906
4JAN_G	0.0027244550039087
7KKL_A	0.0027262450997694
6P3S_K	0.002728243155215
5YHQ_A	0.0027310365407862
3D23_C	0.0027340433326261
3MRI_A	0.0027344453990223
6ALH_G	0.0027349792201362
4FZH_D	0.0027383039931486
6P6Q_A	0.002739538588854
5IZ7_C	0.0027401259786035
6LHA_C	0.002742422250067
2ZHX_L	0.0027463126547026
2WR5_B	0.0027463983805869
4HLZ_E	0.0027467122664922
6THG_F	0.0027510556925413
4OR4_B	0.0027530618670781
6W4M_G	0.0027559285634825
6NB3_B	0.0027575742604178
5Y0W_A	0.0027596483330499
6WKK_B	0.0027605027078289
5X5F_A	0.0027634669358113
3DDX_E	0.0027642430379112
6VXX_C	0.002766299672778
6VXX_A	0.0027679576899419
7KL9_B	0.0027680358951467
6VXX_B	0.0027694005576464
3M5M_B	0.0027750864263074
5UM8_G	0.0027763008904347
5UG0_A	0.0027803930986409
3FZB_C	0.0027808869776035
5JIL_A	0.0027826647901781
5X5C_B	0.0027828982655176
6CGV_B	0.0027829892430602
3IRX_A	0.0027858511301585
1HAV_B	0.0027859420339046
5Z58_z	0.0027938723282566
3P4N_A	0.0027986933613301
7CBT_B	0.0027987853201482
6CS1_C	0.0027997988099211
7KEB_A	0.0028013810894906
7K4N_A	0.0028072026793594
7K4N_B	0.0028074621071285
7K4N_E	0.0028078513208404
1ZYO_A	0.002814427051803
1XHZ_B	0.0028150041674609
5XBC_A	0.0028150997438331
7KDH_A	0.0028174145062785
3H3W_D	0.0028177372270695
1SJE_D	0.0028179861607139
3H3W_B	0.0028184040066182
3H3Y_L	0.0028187548126281
3H3Y_D	0.002819266702966
3H2T_B	0.0028197235631829
3H3W_J	0.0028197442890388
3H3Y_B	0.0028199061769965
3H3W_L	0.0028204101428764
3H3Y_H	0.002820612308648
3WHE_K	0.0028207790145586
3H3W_F	0.0028208144534196
3H3Y_J	0.0028213816229826
3H3Y_F	0.0028215970069666
3H3W_H	0.0028217157863262
3QQO_E	0.0028289585295703
6E56_A	0.0028360346218969
3D23_A	0.0028390673679858
2X4T_D	0.0028428106494523
4QYZ_K	0.002845168183037
6B0X_D	0.0028452165330786
3D23_D	0.0028465985713437
3WHE_L	0.0028480750020655
3M5O_A	0.002856639883735
2IZN_B	0.0028588405952236
6PCI_B	0.0028601670312744
6PCI_C	0.0028608460070128
6YNQ_A	0.0028608891187774
1U1Y_A	0.0028613768899003
6PCI_A	0.0028616886151656
3HI1_J	0.0028620915560515
2ZU2_A	0.0028639586583934
6CS5_B	0.0028677875238102
3WHE_E	0.0028700257130375
1P9S_B	0.0028701352009253
7KJ5_B	0.002870138885633
2FQM_D	0.0028710589079017
4OR6_A	0.0028750957952156
7DK7_B	0.002876017631693
6EUY_A	0.0028768407581197
6P59_A	0.0028769740977744
6NQD_A	0.0028783238143699
6NQD_I	0.00287860648815
1UK4_A	0.0028788103648979
6NQD_E	0.0028793169378409
6XOA_B	0.0028794328625858
7KEA_C	0.0028835590683498
6C22_A	0.0028838216739251
7A94_B	0.0028845094841874
3J31_I	0.0028846823148498
5UWE_G	0.0028890940128248
4EP0_A	0.0028892376037486
6MXU_C	0.0028915885524137
1N80_D	0.0028926762645608
6ZJM_G	0.0028952913549101
6NK6_F	0.0028962879922524
5X59_C	0.0028984500019259
4OR6_B	0.0029011262725091
3M3V_A	0.0029015090879151
5HYO_B	0.0029020602741332
3NGB_A	0.0029021760712677
1OHF_B	0.0029032348014056
4ORO_D	0.0029042475408858
3IDY_G	0.0029082634460001
5X59_A	0.0029128160209416
5X59_B	0.0029137089784056
7K8S_B	0.0029162159854949
6IXA_C	0.0029169349288452
6IXA_A	0.0029181613787132
6IXA_B	0.0029186635652406
5EU8_A	0.0029258144643233
6BT3_I	0.0029273611264316
6YVF_A	0.0029307820871673
7AF0_A	0.0029307999924509
6CS5_C	0.0029316751174032
6XB2_A	0.0029317362491358
4NQX_K	0.0029335261831458
2AMQ_B	0.0029375639974886
6CGV_A	0.0029419926474985
3UWA_A	0.0029431700233327
2XBO_3	0.0029444555598838
4KRT_B	0.0029467621831658
6LNQ_A	0.0029520670348662
7JVC_B	0.0029531072673619
7JVC_A	0.0029539714038826
5X58_C	0.002954146012643
7JVC_E	0.0029551484238254
6X2B_A	0.0029551967076059
3I26_D	0.0029619874137756
4OR4_A	0.0029643382848467
2C3S_A	0.0029709946578693
6JHR_A	0.0029713010755396
3DDX_B	0.0029738202325363
4F49_C	0.0029761728140244
6B0X_C	0.0029783180047019
4LK0_H	0.002979109902451
6XA9_E	0.0029816080518048
4EO2_B	0.002982585469398
2ZOK_A	0.0029838179030783
5O6V_C	0.0029842112875342
2OZK_B	0.0029844018837261
6AKS_C	0.0029870543425768
4TPL_A	0.0029872781589224
7A94_C	0.0029886931625385
3KZ4_E	0.0029898330568863
4F5X_E	0.0029898330568863
5WDX_A	0.0029906888425977
5XS7_C	0.0029912834314265
7BZO_C	0.0029933486901979
4EQK_A	0.0029992468734679
1GAV_i	0.0030058961664697
1GAV_O	0.0030058961664697
1GAV_X	0.0030058961664697
1GAV_0	0.0030073740263575
1GAV_C	0.0030073740263577
1GAV_I	0.0030073740263578
1GAV_c	0.0030083085791031
1GAV_L	0.0030083085791031
1GAV_7	0.0030083085791032
1GAV_U	0.0030087602112151
1GAV_1	0.0030087602112151
1GAV_R	0.0030087602112152
6OEJ_A	0.0030092596022745
6M2N_C	0.003009621343181
1GAV_F	0.0030096591328389
1GAV_4	0.0030096591328389
1GAV_f	0.0030096591328389
7CHE_R	0.0030099790195845
6IEK_D	0.0030136004723165
2Z94_A	0.0030136975856574
3U5Z_F	0.0030171014086893
5U7O_G	0.0030179260915389
6RRS_B	0.0030199785753808
1ZDH_B	0.0030206898160469
7KKL_C	0.003023445641776
3QPR_E	0.003025747699894
6VXXp_A	0.0030267478000455
6MUG_G	0.0030275034907105
7AP6_A	0.0030293452344061
6AKU_C	0.0030295932875887
5AYS_D	0.0030307288165412
6CGV_H	0.0030324347497708
1FRS_A	0.0030340592957702
3J0C_E	0.003035430810018
3DDX_A	0.0030402962547491
3M5M_A	0.0030407809945678
7K43_E	0.0030437281740761
2WRF_H	0.0030441221930562
7K43_A	0.0030446805653386
7K43_B	0.0030459990579287
7DDD_A	0.0030477233660343
5YVU_B	0.0030515733928208
4GBF_A	0.0030571197931611
5MQC_B	0.0030584293794232
3I27_B	0.00305883361462
5NXH_A	0.0030589551372658
6MYM_B	0.0030601677549962
3SNA_A	0.0030613821246688
3NWD_C	0.0030619444786746
6LGX_A	0.0030630492279865
5OY9_A	0.0030635191134895
6EUY_C	0.003064197950032
3M5N_A	0.0030661674327743
6NB3_C	0.0030677226957406
2Z9L_A	0.0030690692053204
6UH1_B	0.0030753033749012
4FTS_A	0.0030784148582883
5JER_C	0.0030797527879151
6YT8_A	0.0030804687315135
5YXU_C	0.0030828961310895
6RWN_N	0.0030869668083083
4FZH_C	0.0030875136515415
5U1F_D	0.0030875550595116
7AQJ_A	0.0030900615362212
1LVO_E	0.0030901716237058
6RWN_F	0.003092357307257
6VYB_B	0.0030925680608896
1PYW_D	0.0030933585189571
6IUT_A	0.0030951786317973
2Z9K_B	0.0030962127622289
3QUL_D	0.0030964243399394
2WRC_A	0.0030964428105967
6MYM_A	0.0030971866262188
2ZE2_A	0.0030972923092558
1QJZ_B	0.0030974399419537
6WTJ_A	0.003097735492164
6MYM_C	0.0031012621504435
5XRT_E	0.0031026568560256
7K90_B	0.0031042031849854
1E28_A	0.0031042934598742
6EQC_B	0.0031061732884502
6MEO_G	0.0031076128572739
3WI1_A	0.00310913926289
2LW5_A	0.0031108018179908
5LAK_A	0.0031133457476341
2ZU2_B	0.0031148327156465
4QBB_A	0.0031154298055005
1FMD_1	0.0031161584649705
2AMD_B	0.0031201556181594
3RWH_D	0.0031208044850629
4EDA_C	0.0031215559742704
3FZ2_B	0.0031217357994532
4OLY_G	0.003122050173486
7AGA_A	0.0031229124968165
6PIY_A	0.0031246434694805
6L8Q_A	0.003124819713523
5XBC_B	0.003126095997613
6ZGG_A	0.0031267715245505
6NZK_C	0.0031312396790788
6NZK_B	0.0031313733597599
6NZK_A	0.0031316169837905
6NK5_G	0.0031337715591465
7KEB_B	0.0031339711574968
3SPE_B	0.0031346944651816
6NIJ_C	0.0031362328774054
6ACY_C	0.0031394285521061
6VKF_B	0.0031406906648746
2ALV_A	0.0031435024203212
7K25_E	0.0031456019440835
2WRF_E	0.0031466896545124
5Z7D_B	0.0031488914586726
2IZ9_C	0.0031491478865593
7KJ3_A	0.0031496564064615
5EFA_A	0.003151688858992
3KZ4_J	0.0031546589558189
4F5X_J	0.0031546589558189
5X5C_A	0.0031565364751131
6UYE_C	0.003159402192627
6ZLW_W	0.0031601357905012
6LAT_A	0.0031619598133721
5A8S_A	0.0031641852531703
6V8X_A	0.0031649783426871
6V8X_E	0.003165313781319
6V8X_I	0.0031653943272002
2O39_B	0.0031662018257166
1OHG_A	0.0031664029348405
5ODK_C	0.003169176927748
3SU5_A	0.0031734684757683
7KDH_C	0.0031736043731951
4EP0_J	0.0031765624730803
6A4K_D	0.0031768968831264
6Z9M_C	0.0031780374930582
1N8B_D	0.0031806083076057
3JB5_E	0.0031812210223147
5L35_E	0.0031816228958218
5KEP_F	0.003187728060714
3SND_A	0.0031900597825426
6AJ9_B	0.0031908609207053
6WUU_A	0.0031914948549315
5SWS_A	0.0031937557322762
2C9G_E	0.0031950812216762
2C9G_A	0.0031956102997783
2C9G_B	0.0031999731598335
6XGQ_G	0.0032087717833461
5L35_F	0.0032111223898703
4QRP_F	0.0032143216275437
3TGR_B	0.0032152409558918
6UYE_A	0.0032153824834887
6UYE_B	0.0032162574862304
7KJ5_A	0.0032212232794972
1M05_A	0.0032212879250357
6X2C_B	0.0032224989488574
6Z9M_A	0.0032270290399526
1S7W_J	0.0032273425230244
6OUS_K	0.0032282057285584
1N5A_A	0.003228503560444
7JQC_J	0.003230465282941
5YVW_B	0.0032312343849803
1SVA_3	0.0032324442192504
5YHQ_B	0.0032354151582646
5JBL_E	0.0032360087798038
1XI1_B	0.0032364702496469
3E8K_D	0.003239259333527
7AY7_A	0.0032398223246112
7KDL_B	0.0032433469711328
6DIZ_B	0.003244531346418
3JB5_D	0.0032448835024137
7DCX_K	0.0032457349268255
6W9C_B	0.0032478685929873
6XKF_B	0.0032495419950298
6CSA_C	0.0032507757986838
2X70_D	0.0032512617479365
1X9P_A	0.0032531328245004
6X2C_C	0.0032536063433013
2LE2_B	0.0032537819031644
5FUU_C	0.0032549653003583
6UTK_G	0.0032554790560823
3FZB_H	0.0032592641824804
4U01_E	0.0032600598535946
6F8P_A	0.0032638236024593
1AKJ_A	0.0032650555373511
5JER_A	0.0032691184464651
3SU4_A	0.0032701999746084
5X58_B	0.0032724390401751
6XS6_A	0.0032743594847014
3IDY_A	0.0032752246182419
5LAK_C	0.0032759665400924
1K5M_B	0.0032768034104561
5YS6_A	0.0032785930469221
2Z9L_B	0.0032794092863001
6K41_B	0.0032803056927413
3KMT_A	0.0032803947691165
3J31_H	0.0032804292593043
1S7V_A	0.0032805883387663
1XHX_B	0.0032814931425199
4RFN_A	0.0032821336817395
3P8N_A	0.0032852713843445
1OHF_C	0.0032882926477443
4MJI_F	0.0032883456827888
3JB5_G	0.0032884710501197
3EYD_A	0.0032893459464643
6CS2_B	0.0032896751763537
6IDD_C	0.0032971982410892
4KRT_A	0.0032979849084504
6ZXN_C	0.0032995442549994
7DCX_D	0.0032996009980781
1S7W_G	0.003300012578832
3JBF_2	0.0033007882756689
2C9G_C	0.0033015383673002
2C9G_D	0.003302608456493
3U5Z_P	0.0033029988430656
5WK1_A	0.0033053697171251
3SU3_A	0.0033083589106044
6VJV_B	0.0033103188887377
6W9C_C	0.0033134987209116
7KE4_B	0.0033140478121987
4R3D_A	0.0033179722714001
3QQ3_A	0.0033228580719902
3ZFG_C	0.0033272879577425
5F4P_A	0.0033278189630145
4R3D_B	0.0033302592231954
1OHF_A	0.0033310839970967
4F5X_H	0.0033312218804935
3KZ4_H	0.0033312218804935
1S7U_D	0.0033316315637982
4JMY_A	0.0033375040027093
1GFF_1	0.0033398900855238
4A1V_B	0.0033462210120073
3TBW_E	0.0033529191019787
6VKM_A	0.0033533055539954
5E62_C	0.0033543508801753
6DCQ_C	0.0033579565465633
2VQZ_A	0.0033609558343114
2WRF_C	0.0033626832532392
4F5X_O	0.0033641188445809
3KZ4_O	0.0033641188445809
4WUR_A	0.0033646680474676
4TPL_B	0.0033663082235144
2R5H_C	0.0033663296179598
5AYS_C	0.0033698152019762
3KZ4_F	0.0033728849283119
4F5X_F	0.0033728849283119
7C9X_A	0.0033828522111143
1OHF_D	0.0033857136180126
1X35_B	0.0033924039521317
1SLQ_E	0.003393801166174
2VLJ_A	0.0033939838265197
5B6O_B	0.0033985132973977
1S7R_A	0.00340089086957
6CHB_F	0.0034016096583311
5WTH_A	0.0034076913649222
3QPR_B	0.0034077936688672
6OUS_J	0.0034081519838553
7MSF_A	0.0034104916778405
3P8O_B	0.0034114868430152
4CB5_A	0.0034116871317516
4F5X_K	0.0034120903873789
3KZ4_K	0.0034120903873789
2VQZ_D	0.0034124767722325
5X58_A	0.0034126080603113
6ORQ_I	0.0034149184912974
7KDJ_A	0.003415575261204
5NH0_B	0.0034157696604372
3GW6_F	0.0034188666782706
3FKU_K	0.0034188977104169
6IMK_A	0.0034214250348591
5YW1_B	0.0034262006957422
6XCN_A	0.0034274377303191
5E64_A	0.0034276236179805
6XCN_C	0.0034283422420465
3JD7_2	0.003431748684271
6I2K_E	0.0034347224991813
7C4W_C	0.0034350625665747
1XHX_A	0.0034358560988216
6X2B_C	0.0034422497076314
5FW5_A	0.0034426639682394
5DF0_B	0.0034443821776706
4YVW_H	0.0034457060468776
4ORO_A	0.0034469453226565
5JBL_D	0.0034492368397481
3RC5_A	0.0034501693872552
4F5X_N	0.0034565154347162
3KZ4_N	0.0034565154347162
5E66_A	0.0034617008096892
3D23_B	0.0034617659057447
6Q07_C	0.0034649271832452
6Q07_A	0.0034658420827616
6Q07_B	0.0034661419839236
6Q06_C	0.0034663656508499
6Q06_A	0.0034668992281692
6Q06_B	0.0034671401128199
6WO5_E	0.0034672733649031
6Q04_C	0.0034672776949934
6Q04_A	0.0034676991105172
6NK7_E	0.003467965748028
5WK1_F	0.0034684066540618
6Q04_B	0.0034691709842688
7D6H_A	0.0034699585947765
6CGV_E	0.0034714073452416
3GZU_H	0.0034740816078669
3GZU_E	0.0034741650882268
5X5B_A	0.0034746798406798
7D7T_A	0.0034757048883479
3GZU_N	0.0034757212209709
3GZU_K	0.0034758180359526
4RS4_D	0.0034766493883372
4OW0_A	0.003478745817537
6X2C_A	0.0034787770510208
7C4Y_B	0.003479411740072
6CX1_C	0.0034818100500607
6WTT_A	0.003481954959318
6CRS_C	0.0034853786765495
6CHB_H	0.0034870134499915
5LDN_A	0.0034897912478341
2B2G_A	0.0034909651947554
2LE2_A	0.003492282598963
2Z9K_A	0.0034928534273266
6QT9_c	0.0034990664593673
6WDS_B	0.0034998571613508
3IT8_E	0.0035049468266817
6NK6_H	0.0035084263499213
6L8Q_C	0.0035090480986678
5ZL2_C	0.0035103422311807
4EP0_E	0.0035115527849807
7KKL_D	0.0035117170157361
6ZN5_g	0.0035121388628695
2VE6_G	0.0035141378236955
6RTK_C	0.0035144158951464
5KD7_I	0.0035148597410406
5HRK_A	0.0035148953165832
6X2B_B	0.0035164738976455
3FZB_I	0.00351779271877
6FV1_B	0.003517958287895
6C2M_C	0.0035198705389241
4OLW_G	0.0035201999556013
6LA5_B	0.0035250403056412
6Q05_C	0.0035255705536422
6Q05_B	0.003527050384495
6Q05_A	0.0035273492441109
3M5N_D	0.0035291533112915
3SKU_C	0.0035298810906295
5W6G_A	0.0035315522835259
4ORO_C	0.0035317097656031
3IT8_F	0.0035333939618716
3IT8_L	0.0035336615993776
6WIX_G	0.0035347937431291
4DVT_B	0.0035349134871421
3IT8_K	0.0035391250423637
6L8Q_E	0.0035401399594871
5VGJ_G	0.0035439102291148
6VZI_G	0.0035440104585531
3EA7_A	0.0035441778829808
5HC1_B	0.0035458728578136
6VXXp_C	0.0035485277648804
7CHF_R	0.0035491965996013
1P30_A	0.0035499359634941
6XCN_E	0.0035514858031383
6NK6_E	0.0035516944067254
3SU0_A	0.0035522447519061
6DNH_B	0.0035542905608256
7C4Z_A	0.0035558642448856
5YVD_B	0.0035574605286637
6CGV_L	0.0035620017788438
6URO_B	0.0035620738024091
5LM7_J	0.0035625169909448
2BNY_C	0.0035641331484871
6WUU_C	0.0035650174236941
7KJ4_C	0.0035677483770938
4CB6_B	0.003568099623435
4NWK_A	0.0035696175497823
7CAI_C	0.0035704365420009
5GS6_A	0.0035706895611485
5YLX_A	0.0035719958052579
3JTS_D	0.0035764018827927
4F5X_I	0.0035766289814395
3KZ4_I	0.0035766289814395
2HYE_B	0.0035771724958189
3EE8_B	0.0035778844024041
3VXU_A	0.0035781487126121
6LKX_B	0.003578977661243
5C5O_B	0.0035790106603804
6P6R_A	0.0035805667004062
3KZ4_D	0.0035806948451953
4F5X_D	0.0035806948451953
6Q5U_E	0.0035815171752076
2A5I_A	0.0035848517516133
1UK2_B	0.0035854765556242
3FZB_B	0.0035863086203994
6YVA_A	0.0035887555963232
7KEA_A	0.0035890555994242
6IXB_C	0.0035906696448019
6IXB_A	0.0035909005033891
6IXB_B	0.0035911530963879
3IT8_D	0.0035912297851918
6XQU_A	0.0035914866521876
6UH6_C	0.003591716012992
5XLR_A	0.0035938748682652
2FSY_G	0.003594561374789
3IT8_J	0.0035946659234992
5EG9_A	0.0035967638242493
5XLR_C	0.0035975297488828
5MDM_C	0.0035978554407447
3KXF_I	0.0036002709472455
7D1O_A	0.0036011799417905
1QOL_D	0.0036020605877978
6Q5U_H	0.0036081684638333
2ZHX_H	0.0036101357856382
6WTM_B	0.0036125570538024
6BSP_F	0.0036133162087262
4YVW_N	0.0036150453200363
6ZML_C	0.0036177804248741
6LHO_B	0.0036183290760122
5FB5_A	0.0036187271120334
1Q94_D	0.0036202243118577
5HGB_A	0.0036232697218179
3EA8_A	0.0036247365409822
1JAJ_A	0.0036281435602764
3TGS_A	0.00362833539819
1COV_2	0.0036294748751257
6JHQ_A	0.0036295503401785
1SLQ_B	0.0036304363064383
5MDM_F	0.0036330834763836
2FS3_F	0.0036342104534322
4PRH_A	0.0036346071173344
5NH0_C	0.003639373895253
3LZG_K	0.0036413863909986
7K8V_B	0.0036427075852242
2FRP_G	0.0036434881171597
7KE8_A	0.003645386211592
5YS2_A	0.003648387549171
4YO9_A	0.0036512420428639
6MCO_G	0.0036548095920336
3I27_D	0.0036551224271008
2Q6G_B	0.0036557365364406
5ESZ_G	0.0036572299342834
4MJI_A	0.0036577343202432
4F5X_M	0.0036582812098889
3KZ4_M	0.0036582812098889
4FTS_B	0.003658451267235
3NGB_D	0.0036589789416776
1FNV_B	0.0036596060651986
3J8F_2	0.0036606396788663
2H1L_N	0.0036694219442548
7DK7_C	0.0036755631910249
5WK1_D	0.0036779406756602
1UK3_A	0.0036801718345163
7CWC_A	0.0036846999964607
5DF0_A	0.0036848173049848
3U60_F	0.0036850796459876
3J31_F	0.0036851530363697
6P6S_A	0.0036867990836917
4F49_B	0.003690194498279
7CZF_D	0.0036928622402691
6QT9_a	0.0036930239599916
6OEJ_G	0.0036931809621284
7A95_B	0.0036939026513374
2B2D_A	0.0036980221857269
4YY1_A	0.003698928491505
3D62_A	0.0036990040022626
3KZ4_L	0.0037021402454361
4F5X_L	0.0037021402454361
6X29_A	0.0037042345646754
1Z1J_A	0.003704859254662
4UO5_A	0.0037054599507375
4YY1_C	0.0037056492152569
6LB0_A	0.003705891846407
4N0O_G	0.0037065085201563
6RRT_B	0.0037070111871537
3M3S_B	0.0037104706481816
7K8T_A	0.0037123436819679
3J31_G	0.003712933588225
1UK3_B	0.0037137495843825
5MSF_A	0.0037162516377099
3WI0_A	0.0037162757183605
4RFT_K	0.003718006083929
6YZ6_A	0.0037188849722176
5ZS0_C	0.0037200735289159
1CD3_F	0.0037203819957067
6CRP_B	0.0037235689509669
6OKP_E	0.0037246606087821
2X70_A	0.0037284198456855
6ZGG_C	0.0037291920963526
4RS4_B	0.0037317179013582
4YY7_A	0.00373188513063
3TBW_G	0.0037338560733135
6VXXp_B	0.0037362770674932
4HG4_F	0.0037380331675767
7BU8_C	0.003738252539159
7AWU_A	0.003739021981045
4F49_A	0.0037426493454167
7JQC_Z	0.003745621510048
3RC6_A	0.003746301524244
5XLR_B	0.0037475775386465
1SPS_B	0.0037477755187754
1N7Z_D	0.0037482377260192
1M4X_A	0.0037491582072927
2FS3_B	0.0037493952364975
1M4X_C	0.0037494727847869
1FR5_C	0.0037498161241957
4OVZ_A	0.0037501566083293
1M4X_B	0.0037518909654731
7C8R_A	0.003752365753742
6X2A_B	0.0037524769363556
3PSE_B	0.003754609751816
6JHS_A	0.0037556961338249
2NYZ_A	0.0037597656260841
3U5Z_Q	0.0037604894688734
5Z58_i	0.0037609175620381
6P6L_A	0.0037616473172742
4CB6_A	0.0037628387493804
3J31_N	0.0037630798565781
3P31_A	0.0037631537017872
5Z58_3	0.0037676284373641
2R5J_N	0.0037713225312996
1QOL_A	0.0037717243392765
3TLO_B	0.0037720532270375
6EUY_B	0.0037723121684392
1UK2_A	0.0037731185871665
2BGR_B	0.0037762647256708
2GP1_B	0.0037778447127629
4HI3_B	0.0037784155904352
5F79_A	0.0037846716397971
1XHZ_D	0.0037854364179412
2FS3_G	0.0037866880393666
1QVO_D	0.0037880767232033
3MJ5_A	0.0037911099742244
5NEM_1	0.0037917730225475
1A9B_D	0.0037919059598562
5EPY_A	0.0037921547851364
1A9B_A	0.0037924547406865
3J0C_K	0.0037935105915941
1W8X_C	0.0037937188520651
4LK0_B	0.003794726092554
3LZF_A	0.0037957212383603
6FV1_C	0.0037969870853837
2ZHX_F	0.0038022078918194
7KE8_C	0.0038049996213224
6CV0_B	0.00380606123504
6CV0_C	0.0038063422718377
2ZOL_C	0.0038063859933586
6CV0_A	0.0038066050166984
4ORO_B	0.0038093926348417
2QQP_A	0.0038121793298674
2D2D_A	0.003815467722597
4N53_B	0.0038157155273174
7K5I_U	0.0038177938470091
2VE6_J	0.003818951695897
6XCM_A	0.0038232281107773
5LAC_A	0.0038266391405156
3NWD_B	0.0038306815093082
4OLZ_G	0.0038351354474155
2WRF_F	0.0038365784333209
2VQZ_B	0.0038388388238574
2WZQ_A	0.0038428395573779
6MSF_A	0.0038444959449731
3SU2_A	0.0038475883070851
5NH0_A	0.0038476211607804
6U0L_C	0.0038479277297024
3SU6_A	0.0038503159819147
1UK4_B	0.003853817492294
1W8X_B	0.0038556771881322
3SUF_D	0.0038559845952958
2C4Y_C	0.0038568655231666
7KDK_B	0.0038576913581545
4KR0_A	0.0038627153893481
3I6K_E	0.0038629532086759
3SUD_A	0.0038672457048601
3TBV_E	0.0038707178998347
3ZTJ_A	0.0038714870509802
1CJD_A	0.0038728672992626
5KEQ_C	0.0038772682124801
3NJQ_B	0.0038791221890602
5W1V_A	0.0038810234864479
5W8T_A	0.0038813517514887
3SV7_A	0.0038829680164087
5VN3_I	0.0038843373497641
5VN3_J	0.0038853291413982
4S1T_E	0.0038861379707238
5VN3_G	0.0038866303261447
6B46_H	0.0038867236367422
1N80_A	0.003888628574179
6NZV_A	0.0038890969864931
6XGQ_F	0.0038892912271879
2BNY_A	0.003890128799351
6B23_A	0.0038950060498797
6UH6_B	0.0038973740705657
6PJ1_A	0.0038975599056873
6BSP_C	0.0038983502939427
5T1D_C	0.0038995732474084
6M2N_B	0.0039056663066472
6ACW_C	0.0039067990833669
6CVW_A	0.0039088975341063
3FKU_G	0.0039111685897267
5KEP_E	0.0039112825117802
4A1X_B	0.003911323912531
6ITF_A	0.0039116315873796
7AWW_A	0.0039145767476064
2WRF_B	0.0039160439465635
5V7J_G	0.0039177190914295
6X29_C	0.0039182654341953
5U1F_A	0.0039207231050081
1XHZ_C	0.003921852496828
1H8T_B	0.0039225641757204
1P9U_F	0.003923587966305
4JUG_A	0.0039253888801296
6J3Q_X	0.0039374570850729
2B9D_A	0.0039374792574701
1QOL_C	0.0039377808000954
5V69_A	0.0039441547400189
7DD2_K	0.0039446310548184
1QVO_A	0.0039448875712449
6BJ2_A	0.0039467432850655
6GSH_C	0.0039470142780696
4TVP_G	0.0039480687411481
7KDL_A	0.0039485168094846
1LVO_B	0.0039486578901579
1UNA_A	0.003951411192239
2C4Z_C	0.0039544291851933
1WOF_A	0.003954624145263
3MP2_A	0.0039550317402776
4F5X_G	0.0039554021523513
3KZ4_G	0.0039554021523513
6P3R_E	0.0039574564433256
7BRP_A	0.0039577520428417
7BQX_5	0.0039594524645395
4ZRO_D	0.0039611110979888
4EEF_C	0.0039625842308441
7AXO_A	0.0039639913245427
3OYP_A	0.0039640016223357
7JJC_B	0.0039648480720096
3V3M_A	0.003970271648124
6QT9_b	0.0039710337446111
3TGQ_D	0.0039722251474125
6WUU_D	0.0039805265853262
2FTE_F	0.0039808385002305
3O8R_A	0.0039814147394374
1FNW_D	0.0039817303533782
6O3H_M	0.0039818769565385
4EDB_A	0.0039827205097476
3I26_C	0.0039838247870949
5RFS_A	0.0039846844655116
2FZ2_A	0.00398474751392
1QMY_B	0.0039865084113253
3JBE_2	0.0039900917740319
6BT3_L	0.003993050888576
4LDI_A	0.0039945696017811
5Y10_C	0.0039980858048681
4LDI_B	0.0039994684472848
1SVA_2	0.0040003348555938
4OLU_G	0.0040014605373354
1W8X_E	0.0040045713894705
3TBS_D	0.0040063659036432
3U60_G	0.0040075350044152
2WRF_I	0.0040078992682111
4YVW_O	0.0040091836420337
1IS0_A	0.0040096634450777
7KJ4_B	0.0040123560968229
6CV5_C	0.0040127421911486
7K8T_B	0.0040153168622814
1N5A_D	0.0040155488311553
5W3O_C	0.0040171638217325
3F9E_A	0.0040179346615106
2GZ7_A	0.004018466704154
1HXY_D	0.0040188684223646
7C9V_C	0.0040217804195262
2IZM_C	0.0040220722784159
7KE4_A	0.0040224122189344
2M2T_A	0.0040238662898574
2GZ8_A	0.0040242200701915
2C6S_J	0.0040256292799623
7KE4_C	0.0040257551804273
6RTK_B	0.0040259659656312
3E91_B	0.0040308540747665
7K3T_A	0.0040312873776592
6ORQ_G	0.0040319156514375
6ORQ_B	0.0040347261943948
7CAI_A	0.0040367207149244
1QOL_F	0.0040379433439118
1QQP_2	0.0040391093458419
6LYV_H	0.0040408151423598
6S9J_A	0.0040411343276883
6OJ0_X	0.0040418654904995
4B71_B	0.0040419757824894
4WH8_B	0.004042188319472
4WH8_A	0.0040425288811043
7A95_C	0.0040443664075645
7JR3_A	0.0040456308313086
3NGB_G	0.0040491586084611
2MHA_C	0.0040501351518695
5MS1_B	0.0040507454441844
3JSM_A	0.0040511814306727
6CRU_C	0.0040513598971516
2AYG_B	0.0040519500132663
2C4Y_A	0.0040524407190601
5JEA_G	0.0040540311459174
5B6O_A	0.0040540683043489
6E56_D	0.0040541493550614
4ZUH_A	0.0040563187739991
1HRI_1	0.0040604037712426
2WRD_A	0.0040604044653535
5KTZ_2	0.0040605703505081
5IDL_A	0.0040622055358418
5WTE_C	0.0040633780452682
1H15_A	0.0040645656795609
4YVW_L	0.0040646328608833
6B0X_G	0.0040685028800617
1SVA_5	0.004077132818139
1P9U_E	0.0040806757064961
5BPE_A	0.0040806876954801
2X4Q_A	0.0040862024092715
7KE9_C	0.0040865915638336
3J91_3	0.0040881624871898
4GMP_3	0.0040892435730999
6Q5U_B	0.0040930555173577
4ANG_C	0.0040930813902243
5C5N_A	0.0040934605937733
4I33_B	0.0040973472062449
7CJM_B	0.0041005401160995
6BKC_E	0.0041007789485799
1JLC_A	0.0041008513589698
3NW8_B	0.0041015802794097
5F4U_B	0.0041032079533824
3SV6_A	0.0041044564082682
4QZV_C	0.0041049405815173
6LZE_A	0.0041053781622722
1DY9_A	0.0041067641044425
7JQB_h	0.0041096494942675
4B71_A	0.0041153926075361
6ZLW_X	0.0041180989809397
6CGV_D	0.0041189417812203
3SU1_A	0.0041194305135288
6ZMT_X	0.0041203021144178
6CRR_C	0.0041206851709378
6ZJM_C	0.004122188905308
3M3V_B	0.0041223091259123
5OGI_A	0.0041243045929711
2OBE_A	0.0041259503229957
3DDX_G	0.0041262564540098
4RF1_B	0.0041277285871714
6SCL_B	0.0041291175908684
6JHT_A	0.0041311080375884
2MEV_1	0.0041343395115199
3QUL_J	0.0041351376298996
2H1L_R	0.004136725512922
6FV1_A	0.004139922112461
3NWD_D	0.0041490705224717
6OPP_M	0.0041509280943273
4FZH_A	0.0041509553174054
6U0N_A	0.0041512437235991
5YVY_B	0.0041522522254953
3JCL_A	0.0041540622437281
6HBL_K	0.0041542566767517
3JCL_C	0.0041543245070747
4JPV_G	0.0041544817958997
3JCL_B	0.0041545154229524
6HBL_N	0.004154897852917
6HBL_T	0.0041551127757686
6HBL_H	0.0041551660766641
6HBL_i	0.0041556834209485
4RFT_n	0.0041557692751069
6NNF_G	0.0041557994164176
6HBL_f	0.0041559926309659
5LAK_D	0.0041560241585412
6HBL_W	0.0041564858523171
6HBH_B	0.0041566758076271
6HBL_Q	0.0041568852627488
6HBL_l	0.0041571573811685
6HBL_r	0.0041572913212502
6HBL_o	0.004157603040453
6HBL_B	0.0041577115438266
6HBL_c	0.0041580708836927
6HBL_Z	0.0041581210978957
6HBL_E	0.0041595029036974
4LLG_G	0.0041650122265557
7CMD_C	0.0041666047831048
6IMN_B	0.0041669251344905
7JQB_J	0.0041677224156521
1QMY_A	0.0041689437507897
5N11_B	0.0041693143338449
6XG3_A	0.0041693676539238
5WES_A	0.0041719753101323
5KAQ_A	0.0041731267031922
3FKU_E	0.0041739144817492
6WXB_B	0.0041747066468543
6WXB_A	0.0041761710405494
3OYP_B	0.004176764552718
2BS1_B	0.0041799124140331
6WXB_C	0.004180445420402
4YOI_B	0.0041821582505052
2GTB_A	0.0041848950908448
4GMS_C	0.0041858327569977
2HWB_1	0.0041883563453518
7KE9_A	0.0041894620508357
4HSI_B	0.0041934504367346
7BRP_B	0.0041935343201208
7AWS_A	0.0041962746967153
7DD2_C	0.0041965273575167
4UNY_A	0.0041982357476867
6HBK_c	0.0041989007972895
5JBL_B	0.0041995006993228
5JER_E	0.0042006359741548
6UDK_K	0.0042017487387739
1WTH_D	0.0042027596860139
3TGQ_B	0.0042038208211165
7A94_A	0.0042047658380631
6HBK_T	0.0042050015456102
6UM5_E	0.004205417193751
5LAK_B	0.0042057449261131
2A5K_B	0.0042059320710007
4Q7J_B	0.0042066459827855
6UM5_A	0.0042068030418885
6LYV_F	0.0042077900804446
1N5A_G	0.0042078607852702
6UM5_I	0.0042080307942184
1HB9_E	0.0042093840509308
2X4S_D	0.0042096914135779
6MEI_C	0.0042097075284649
6HBK_Q	0.0042104802024758
6HBK_W	0.0042106730560032
1HB9_B	0.0042109509202356
1HB5_B	0.00421100627368
1HX6_B	0.0042111321410921
1HB5_E	0.0042112035341777
1HB5_H	0.0042116614431984
1HB9_H	0.0042117335296861
1HB9_K	0.0042120356122458
5JHL_A	0.0042122171029389
2VG7_A	0.0042123488661775
6PJ0_A	0.0042134504585745
2GT7_A	0.0042145933420919
6HBK_E	0.0042149383644795
3O8R_B	0.0042160721395725
2FQM_F	0.0042165017453857
2WV9_A	0.0042192904948712
7KDL_C	0.0042201669229465
1BUI_C	0.0042220552700396
6LYV_L	0.0042237743060249
2B2E_B	0.0042242660336955
6HBK_B	0.0042248913259258
5FT1_A	0.0042295466503458
7K7P_B	0.0042308666828836
1CU1_A	0.0042313354528709
5TE7_G	0.0042323210679307
5WDU_Q	0.0042325227948593
3TGQ_A	0.0042338454326604
4QZV_A	0.0042346411782404
5RGZ_A	0.0042346759539851
6D8W_E	0.0042361190986323
7T9K_B	0.0042372335910679
6I2K_C	0.0042384400562057
4YLU_A	0.0042397939563655
6OJ0_H	0.0042410212127415
1FMD_2	0.004242058314299
1QGC_2	0.004242058314299
4PRP_A	0.0042434344902089
6SH9_B	0.0042457885846798
4YVW_G	0.0042463703018541
6LYV_N	0.0042469810445477
3J0H_E	0.0042497586766208
2C6S_G	0.004250393878306
7CHK_B	0.0042504786064057
6LYV_P	0.0042517833229314
3J0H_B	0.0042518383156831
2C6S_A	0.004252457259443
3J0H_F	0.0042530903034291
3SPE_A	0.004253215743653
3J0H_C	0.0042535590212632
5LK7_A	0.0042551729098535
3J0I_B	0.004255590767949
3J0H_D	0.0042559899028986
3J0H_A	0.0042562063637388
7KEC_C	0.0042563325084776
2VBC_A	0.0042573471880333
5WDU_F	0.0042574579239465
1QQP_4	0.0042591027826298
5EQQ_A	0.0042596751062316
3J0I_F	0.0042598856444643
3J0I_E	0.0042600736962795
2GP1_G	0.0042602784578066
3J0I_C	0.0042603248942453
3J0I_A	0.0042607257359224
3J0I_D	0.0042607257359224
5RE7_A	0.0042626682225838
5Y3Q_A	0.0042637394509418
6P59_C	0.0042647486923179
3M3T_A	0.004264980655083
2BGR_A	0.0042658673533317
7DCX_C	0.0042659211727446
3DDX_F	0.0042662993657715
2B4C_G	0.0042666300149928
3JCC_E	0.0042669613088177
2Z0L_D	0.0042682751533457
3RL2_A	0.0042707965900626
7KE6_A	0.0042718871579882
7DCC_I	0.0042728447692334
1W8X_D	0.0042742397007333
7KDG_B	0.0042749709985138
4WMD_B	0.0042750053356631
2BS0_B	0.0042772900155166
4HG4_E	0.0042773784104798
4ZUT_A	0.0042781396218807
6ACK_B	0.0042796217943091
3GZU_I	0.004281839234457
3GZU_C	0.0042850623871182
6VTT_G	0.0042856864616933
6CRD_G	0.004285817697384
3GZU_F	0.0042868547193641
5C4W_D	0.0042873395459801
3GZU_L	0.0042893552432408
5JBL_A	0.0042926017808235
6OE4_D	0.0042948063995253
3JCC_A	0.0042967607368247
6XCM_B	0.0042971200265836
6BSP_D	0.0042979358489396
6QNT_C	0.0042984345380123
5XRT_A	0.0042990158056488
7KDI_A	0.0043012121590721
4M1X_B	0.0043027003758167
5E64_C	0.0043044449009622
4LKI_A	0.0043072112275142
1W8X_L	0.0043087045530534
6RWL_F	0.0043105829192282
6EIW_A	0.0043116933367043
6CGV_J	0.0043130842296826
6RWL_N	0.004313363859303
5EFC_A	0.004313809752538
6LYV_J	0.0043160706945528
6QT9_m	0.0043180391083576
4YVS_O	0.0043183739138475
5MS0_F	0.0043195503695773
2I5Y_G	0.0043211312335734
4C7W_B	0.0043225979518971
6B0X_F	0.0043245901508342
4GMS_A	0.0043259523150204
2FRP_F	0.0043269404101031
6BQK_B	0.0043276986569612
4DAG_A	0.0043279576060913
6X2A_C	0.0043285744425596
4MYW_C	0.0043300982345149
4JTV_K	0.0043309511853409
6X29_B	0.0043312076728955
2VG5_A	0.0043317369235847
6XHM_A	0.0043317885301477
1LBA_A	0.004334912210445
2FSY_F	0.0043355121031648
4ZUS_A	0.0043365101364098
5ETX_D	0.0043371287656497
6IEB_B	0.0043417372704304
6C21_D	0.0043422883505798
5FLX_X	0.0043429543901942
1LVO_A	0.0043474363262111
5RFH_A	0.004352343289742
4L3B_B	0.0043524376756375
3UYW_C	0.0043544042658315
1QEX_A	0.0043544359427438
6VH1_A	0.0043551055914636
2IZ9_B	0.0043558723771616
1AO7_A	0.0043559749471741
4HI3_A	0.0043561381918876
6WTK_A	0.0043563984889298
5E6J_F	0.0043572327718858
5D74_B	0.0043582698292533
5XOV_D	0.0043590320903831
6ZMT_E	0.0043601610693177
5DS4_E	0.0043604309212322
5WFI_A	0.0043608924501488
4HLZ_A	0.0043616014300748
3KEE_B	0.0043624685164621
6QT9_e	0.004363376434895
4Z92_A	0.0043645206995266
1H15_D	0.0043681039833728
2JLE_A	0.0043702413089112
5NGJ_B	0.0043703038212729
3RC4_A	0.004370371209101
6Q0L_A	0.004371095447836
3GZU_G	0.0043711763745687
4UBD_I	0.0043713605052381
4YY0_E	0.0043718520625023
6DIU_A	0.0043720422646849
3GZU_M	0.0043730677174613
1HGD_A	0.0043731754816176
4WU7_D	0.0043733390842363
3DDX_D	0.0043736690642462
3GZU_J	0.0043752574615502
1W8X_F	0.0043756134756731
3GZU_D	0.0043758101258173
2XNI_B	0.0043792169654575
6LBQ_C	0.0043820047124541
6LAP_C	0.0043820047124541
6LBO_C	0.0043820047124541
6ACD_C	0.0043839502403927
2WR7_C	0.0043841739189236
6F9F_G	0.0043848172523633
6P8N_C	0.0043849095811322
6A4K_A	0.004386470349139
1N5A_J	0.0043882110931738
2ZOK_E	0.0043884799271359
1U1Y_B	0.0043887172237584
7KDG_A	0.0043922549941637
4JTV_C	0.004394107383231
1BEV_2	0.0043941187576818
4M1X_A	0.0043957010063008
6VV5_A	0.0043958593141895
6VV5_B	0.004396046537953
6VV5_C	0.004396437902929
7C4Z_B	0.0043964715413034
4N9F_j	0.0043968605939192
3J31_J	0.0043971852342931
1S7V_D	0.0043992541125141
6IIO_A	0.0043998298385365
2WRE_A	0.0044002586057923
6OJ0_T	0.0044006996931057
6WTT_C	0.0044019042022762
4B73_B	0.0044022377722271
6EGV_A	0.0044039662223475
3JBC_2	0.0044054820907147
6CDE_C	0.0044071614159256
6LYV_D	0.0044088274768177
1FNW_C	0.004409871801562
6CDE_c	0.0044100548623447
2M2V_A	0.0044107237475411
4S1T_A	0.0044135280389199
6MET_G	0.0044141814484645
2AMP_B	0.0044156068733357
6LYV_B	0.004417025051496
7CJD_C	0.0044182816177845
5T33_G	0.0044184098389401
7KDJ_C	0.0044188669912004
5HM2_B	0.0044240891335951
3SKU_A	0.0044251332703982
6LHQ_B	0.0044266334465405
4OWR_C	0.0044268254772329
1W8X_I	0.00442686295876
3F9G_A	0.0044272558883795
4UBD_A	0.0044273017696166
5XOR_E	0.0044281210020504
6U0N_C	0.0044285534861634
1S7R_D	0.0044296234403325
3E8K_A	0.0044333286556864
5E5W_C	0.0044343260256961
[truncated: 39,634 more rows]
