# Supplementary material for: Identifying and profiling structural similarities between Spike of SARS-CoV-2 and other viral or host proteins with Machaon
Source: Commun Biol. 2023 Jul 19;6:752. doi: 10.1038/s42003-023-05076-7 (PMC10356814; doi:10.1038/s42003-023-05076-7)
Supplement: Supplementary file 6 — Supplementary Data 3 [file 42003_2023_5076_MOESM6_ESM.zip › 7V7Q_A_whole/go/7V7Q_A_cellularComponent-go-aggregate.csv]

propertyName	coverage
integral component of membrane	11
virion membrane	9
viral envelope	8
virion	8
cytoplasm	7
nucleus	6
host cell plasma membrane	6
host cell nucleus	6
nucleoplasm	6
membrane	5
cytosol	5
extracellular exosome	5
plasma membrane	4
host cell endoplasmic reticulum-Golgi intermediate compartment membrane	4
U2-type precatalytic spliceosome	3
extracellular region	3
extracellular space	3
protein-containing complex	3
host cell endosome membrane	3
catalytic step 2 spliceosome	3
U4/U6 x U5 tri-snRNP complex	2
U5 snRNP	2
U2 snRNP	2
exodeoxyribonuclease V complex	2
lysosomal membrane	2
viral nucleocapsid	2
U12-type spliceosomal complex	2
virus tail, baseplate	2
U2-type catalytic step 2 spliceosome	2
Cul4-RING E3 ubiquitin ligase complex	2
Cul4A-RING E3 ubiquitin ligase complex	2
virus tail, fiber	2
host cell Golgi membrane	2
T=16 icosahedral viral capsid	2
cell surface	2
Cul4B-RING E3 ubiquitin ligase complex	1
T=2 icosahedral viral capsid	1
small nuclear ribonucleoprotein complex	1
SMN-Sm protein complex	1
spliceosomal complex	1
U1 snRNP	1
U4 snRNP	1
host multivesicular body	1
host cell Golgi apparatus	1
nuclear viral factory	1
mitochondrial nucleoid	1
viral inner capsid	1
gamma DNA polymerase complex	1
pICln-Sm protein complex	1
mitochondrion	1
terminal bouton	1
host cell endoplasmic reticulum membrane	1
host cell mitochondrion	1
host cell perinuclear region of cytoplasm	1
integral to membrane of host cell	1
viral capsid	1
cullin-RING ubiquitin ligase complex	1
precatalytic spliceosome	1
membrane raft	1
methylosome	1
mRNA cleavage and polyadenylation specificity factor complex	1
site of double-strand break	1
chromosome, telomeric region	1
nucleolus	1
secretory granule lumen	1
endoplasmic reticulum lumen	1
nuclear speck	1
U2-type catalytic step 1 spliceosome	1
blood microparticle	1
azurophil granule lumen	1
host cell cytoplasm	1
secretory granule membrane	1
helical viral capsid	1
T=25 icosahedral viral capsid	1
apical plasma membrane	1
endocytic vesicle	1
focal adhesion	1
intercellular canaliculus	1
lamellipodium	1
lamellipodium membrane	1
endoplasmic reticulum-Golgi intermediate compartment	1
SCF ubiquitin ligase complex	1
