# Supplementary material for: Identifying and profiling structural similarities between Spike of SARS-CoV-2 and other viral or host proteins with Machaon
Source: Commun Biol. 2023 Jul 19;6:752. doi: 10.1038/s42003-023-05076-7 (PMC10356814; doi:10.1038/s42003-023-05076-7)
Supplement: Supplementary file 7 — Supplementary Data 4 [file 42003_2023_5076_MOESM7_ESM.zip]

Archive with 253 entries (243 files):
- 6VXX_A_domain/
- 6VXX_A_domain/candidates/
- 6VXX_A_domain/candidates/6VXX_A_BetaCoV-S1-CTD-merged-enriched.csv
- 6VXX_A_domain/candidates/6VXX_A_BetaCoV-S1-CTD-merged-enriched_eval.csv
- 6VXX_A_domain/candidates/6VXX_A_BetaCoV-S1-CTD-merged-enriched_eval_full.csv
- 6VXX_A_domain/candidates/6VXX_A_BetaCoV-S1-CTD-merged-enriched_eval_report.html
- 6VXX_A_domain/candidates/6VXX_A_BetaCoV-S1-CTD-merged-filtered.csv
- 6VXX_A_domain/candidates/6VXX_A_BetaCoV-S1-CTD-merged-notenriched.csv
- 6VXX_A_domain/candidates/6VXX_A_BetaCoV-S1-NTD-merged-enriched.csv
- 6VXX_A_domain/candidates/6VXX_A_BetaCoV-S1-NTD-merged-enriched_eval.csv
- 6VXX_A_domain/candidates/6VXX_A_BetaCoV-S1-NTD-merged-enriched_eval_full.csv
- 6VXX_A_domain/candidates/6VXX_A_BetaCoV-S1-NTD-merged-enriched_eval_report.html
- 6VXX_A_domain/candidates/6VXX_A_BetaCoV-S1-NTD-merged-filtered.csv
- 6VXX_A_domain/candidates/6VXX_A_BetaCoV-S1-NTD-merged-notenriched.csv
- 6VXX_A_domain/candidates/6VXX_A_RBD-merged-enriched.csv
- 6VXX_A_domain/candidates/6VXX_A_RBD-merged-enriched_eval.csv
- 6VXX_A_domain/candidates/6VXX_A_RBD-merged-enriched_eval_full.csv
- 6VXX_A_domain/candidates/6VXX_A_RBD-merged-enriched_eval_report.html
- 6VXX_A_domain/candidates/6VXX_A_RBD-merged-filtered.csv
- 6VXX_A_domain/candidates/6VXX_A_RBD-merged-notenriched.csv
- 6VXX_A_domain/go/
- 6VXX_A_domain/go/6VXX_A_BetaCoV-S1-CTD_angiogen_f93fb8e3849e46a79caacb66662bf0a9.log
- 6VXX_A_domain/go/6VXX_A_BetaCoV-S1-CTD_angiogen_f93fb8e3849e46a79caacb66662bf0a9.png
- 6VXX_A_domain/go/6VXX_A_BetaCoV-S1-CTD_biologicalProcess-go-aggregate.csv
- 6VXX_A_domain/go/6VXX_A_BetaCoV-S1-CTD_cellularComponent-go-aggregate.csv
- 6VXX_A_domain/go/6VXX_A_BetaCoV-S1-CTD_coagulation_ec91277824a7444888546d5e4e584f61.log
- 6VXX_A_domain/go/6VXX_A_BetaCoV-S1-CTD_heart_f79429c0210c4c968a377254e8c633eb.log
- 6VXX_A_domain/go/6VXX_A_BetaCoV-S1-CTD_molecularFunction-go-aggregate.csv
- 6VXX_A_domain/go/6VXX_A_BetaCoV-S1-NTD_angiogen_bafd51437590467e9b88364631a66230.log
- 6VXX_A_domain/go/6VXX_A_BetaCoV-S1-NTD_biologicalProcess-go-aggregate.csv
- 6VXX_A_domain/go/6VXX_A_BetaCoV-S1-NTD_cellularComponent-go-aggregate.csv
- 6VXX_A_domain/go/6VXX_A_BetaCoV-S1-NTD_coagulation_6ad422107fc54289ad9e7d74c8c618f0.log
- 6VXX_A_domain/go/6VXX_A_BetaCoV-S1-NTD_coagulation_6ad422107fc54289ad9e7d74c8c618f0.png
- 6VXX_A_domain/go/6VXX_A_BetaCoV-S1-NTD_heart_3dd837ef7eac46c3a0599e7671456770.log
- 6VXX_A_domain/go/6VXX_A_BetaCoV-S1-NTD_heart_3dd837ef7eac46c3a0599e7671456770.png
- 6VXX_A_domain/go/6VXX_A_BetaCoV-S1-NTD_molecularFunction-go-aggregate.csv
- 6VXX_A_domain/go/6VXX_A_RBD_angiogen_66499effa94c4778bb194c825dcc1c75.log
- 6VXX_A_domain/go/6VXX_A_RBD_biologicalProcess-go-aggregate.csv
- 6VXX_A_domain/go/6VXX_A_RBD_cellularComponent-go-aggregate.csv
- 6VXX_A_domain/go/6VXX_A_RBD_coagulation_bc26f14f69054fc0815793ba10f7b930.log
- 6VXX_A_domain/go/6VXX_A_RBD_coagulation_bc26f14f69054fc0815793ba10f7b930.png
- 6VXX_A_domain/go/6VXX_A_RBD_heart_f95e76cd80fc4cceb2c3af28d29cb4b9.log
- 6VXX_A_domain/go/6VXX_A_RBD_heart_f95e76cd80fc4cceb2c3af28d29cb4b9.png
- 6VXX_A_domain/go/6VXX_A_RBD_molecularFunction-go-aggregate.csv
- 6VXX_A_domain/metrics/
- 6VXX_A_domain/metrics/6VXX_A_BetaCoV-S1-CTD_b-phipsi.csv
- 6VXX_A_domain/metrics/6VXX_A_BetaCoV-S1-CTD_t-alpha.csv
- 6VXX_A_domain/metrics/6VXX_A_BetaCoV-S1-CTD_w-rdist.csv
- 6VXX_A_domain/metrics/6VXX_A_BetaCoV-S1-NTD_b-phipsi.csv
- 6VXX_A_domain/metrics/6VXX_A_BetaCoV-S1-NTD_t-alpha.csv
- 6VXX_A_domain/metrics/6VXX_A_BetaCoV-S1-NTD_w-rdist.csv
- 6VXX_A_domain/metrics/6VXX_A_RBD_b-phipsi.csv
- 6VXX_A_domain/metrics/6VXX_A_RBD_t-alpha.csv
- 6VXX_A_domain/metrics/6VXX_A_RBD_w-rdist.csv
- 6VXX_A_domain/plots/
- 6VXX_A_domain/plots/6VXX_A_BetaCoV-S1-CTD-Eukaryota-tree.png
- 6VXX_A_domain/plots/6VXX_A_BetaCoV-S1-CTD-Viruses-tree.png
- 6VXX_A_domain/plots/6VXX_A_BetaCoV-S1-CTD-wordcloud.png
- 6VXX_A_domain/plots/6VXX_A_BetaCoV-S1-CTD_1D-identity.png
- 6VXX_A_domain/plots/6VXX_A_BetaCoV-S1-CTD_2D-identity.png
- 6VXX_A_domain/plots/6VXX_A_BetaCoV-S1-CTD_3D-score.png
- 6VXX_A_domain/plots/6VXX_A_BetaCoV-S1-CTD_3UTR-identity.png
- 6VXX_A_domain/plots/6VXX_A_BetaCoV-S1-CTD_5UTR-identity.png
- 6VXX_A_domain/plots/6VXX_A_BetaCoV-S1-CTD_biologicalProcessSim.png
- 6VXX_A_domain/plots/6VXX_A_BetaCoV-S1-CTD_CDS-identity.png
- 6VXX_A_domain/plots/6VXX_A_BetaCoV-S1-CTD_cellularComponentSim.png
- 6VXX_A_domain/plots/6VXX_A_BetaCoV-S1-CTD_chemSim.png
- 6VXX_A_domain/plots/6VXX_A_BetaCoV-S1-CTD_molecularFunctionSim.png
- 6VXX_A_domain/plots/6VXX_A_BetaCoV-S1-NTD-Eukaryota-tree.png
- 6VXX_A_domain/plots/6VXX_A_BetaCoV-S1-NTD-Viruses-tree.png
- 6VXX_A_domain/plots/6VXX_A_BetaCoV-S1-NTD-wordcloud.png
- 6VXX_A_domain/plots/6VXX_A_BetaCoV-S1-NTD_1D-identity.png
- 6VXX_A_domain/plots/6VXX_A_BetaCoV-S1-NTD_2D-identity.png
- 6VXX_A_domain/plots/6VXX_A_BetaCoV-S1-NTD_3D-score.png
- 6VXX_A_domain/plots/6VXX_A_BetaCoV-S1-NTD_3UTR-identity.png
- 6VXX_A_domain/plots/6VXX_A_BetaCoV-S1-NTD_5UTR-identity.png
- 6VXX_A_domain/plots/6VXX_A_BetaCoV-S1-NTD_biologicalProcessSim.png
- 6VXX_A_domain/plots/6VXX_A_BetaCoV-S1-NTD_CDS-identity.png
- 6VXX_A_domain/plots/6VXX_A_BetaCoV-S1-NTD_cellularComponentSim.png
- 6VXX_A_domain/plots/6VXX_A_BetaCoV-S1-NTD_chemSim.png
- 6VXX_A_domain/plots/6VXX_A_BetaCoV-S1-NTD_molecularFunctionSim.png
- 6VXX_A_domain/plots/6VXX_A_RBD-Eukaryota-tree.png
- 6VXX_A_domain/plots/6VXX_A_RBD-Viruses-tree.png
- 6VXX_A_domain/plots/6VXX_A_RBD-wordcloud.png
- 6VXX_A_domain/plots/6VXX_A_RBD_1D-identity.png
- 6VXX_A_domain/plots/6VXX_A_RBD_2D-identity.png
- 6VXX_A_domain/plots/6VXX_A_RBD_3D-score.png
- 6VXX_A_domain/plots/6VXX_A_RBD_3UTR-identity.png
- 6VXX_A_domain/plots/6VXX_A_RBD_5UTR-identity.png
- 6VXX_A_domain/plots/6VXX_A_RBD_biologicalProcessSim.png
- 6VXX_A_domain/plots/6VXX_A_RBD_CDS-identity.png
- 6VXX_A_domain/plots/6VXX_A_RBD_cellularComponentSim.png
- 6VXX_A_domain/plots/6VXX_A_RBD_chemSim.png
- 6VXX_A_domain/plots/6VXX_A_RBD_molecularFunctionSim.png
- 6VXX_A_segment/
- 6VXX_A_segment/candidates/
- 6VXX_A_segment/candidates/6VXX_A_site0-metrics-merged-allclusters.csv
- 6VXX_A_segment/candidates/6VXX_A_site0-metrics-merged-cluster.csv
- 6VXX_A_segment/candidates/6VXX_A_site0-metrics-merged-enriched.csv
- 6VXX_A_segment/candidates/6VXX_A_site0-metrics-merged-enriched_eval.csv
- 6VXX_A_segment/candidates/6VXX_A_site0-metrics-merged-enriched_eval_full.csv
- 6VXX_A_segment/candidates/6VXX_A_site0-metrics-merged-enriched_eval_report.html
- 6VXX_A_segment/candidates/6VXX_A_site0-metrics-merged-filtered.csv
- 6VXX_A_segment/candidates/6VXX_A_site0-metrics-merged-notenriched.csv
- 6VXX_A_segment/candidates/6VXX_A_site1-metrics-merged-allclusters.csv
- 6VXX_A_segment/candidates/6VXX_A_site1-metrics-merged-cluster.csv
- 6VXX_A_segment/candidates/6VXX_A_site1-metrics-merged-enriched.csv
- 6VXX_A_segment/candidates/6VXX_A_site1-metrics-merged-enriched_eval.csv
- 6VXX_A_segment/candidates/6VXX_A_site1-metrics-merged-enriched_eval_full.csv
- 6VXX_A_segment/candidates/6VXX_A_site1-metrics-merged-enriched_eval_report.html
- 6VXX_A_segment/candidates/6VXX_A_site1-metrics-merged-filtered.csv
- 6VXX_A_segment/candidates/6VXX_A_site1-metrics-merged-notenriched.csv
- 6VXX_A_segment/candidates/6VXX_A_site2-metrics-merged-allclusters.csv
- 6VXX_A_segment/candidates/6VXX_A_site2-metrics-merged-cluster.csv
- 6VXX_A_segment/candidates/6VXX_A_site2-metrics-merged-enriched.csv
- 6VXX_A_segment/candidates/6VXX_A_site2-metrics-merged-enriched_eval.csv
- 6VXX_A_segment/candidates/6VXX_A_site2-metrics-merged-enriched_eval_full.csv
- 6VXX_A_segment/candidates/6VXX_A_site2-metrics-merged-enriched_eval_report.html
- 6VXX_A_segment/candidates/6VXX_A_site2-metrics-merged-filtered.csv
- 6VXX_A_segment/candidates/6VXX_A_site2-metrics-merged-notenriched.csv
- 6VXX_A_segment/candidates/6VXX_A_site3-metrics-merged-allclusters.csv
- 6VXX_A_segment/candidates/6VXX_A_site3-metrics-merged-cluster.csv
- 6VXX_A_segment/candidates/6VXX_A_site3-metrics-merged-enriched.csv
- 6VXX_A_segment/candidates/6VXX_A_site3-metrics-merged-enriched_eval.csv
- 6VXX_A_segment/candidates/6VXX_A_site3-metrics-merged-enriched_eval_full.csv
- 6VXX_A_segment/candidates/6VXX_A_site3-metrics-merged-enriched_eval_report.html
- 6VXX_A_segment/candidates/6VXX_A_site3-metrics-merged-filtered.csv
- 6VXX_A_segment/candidates/6VXX_A_site3-metrics-merged-notenriched.csv
- 6VXX_A_segment/candidates/6VXX_A_site4-metrics-merged-allclusters.csv
- 6VXX_A_segment/candidates/6VXX_A_site4-metrics-merged-cluster.csv
- 6VXX_A_segment/candidates/6VXX_A_site4-metrics-merged-enriched.csv
- 6VXX_A_segment/candidates/6VXX_A_site4-metrics-merged-enriched_eval.csv
- 6VXX_A_segment/candidates/6VXX_A_site4-metrics-merged-enriched_eval_full.csv
- 6VXX_A_segment/candidates/6VXX_A_site4-metrics-merged-enriched_eval_report.html
- 6VXX_A_segment/candidates/6VXX_A_site4-metrics-merged-filtered.csv
- 6VXX_A_segment/candidates/6VXX_A_site4-metrics-merged-notenriched.csv
- 6VXX_A_segment/go/
- 6VXX_A_segment/go/6VXX_A_site0-metrics_biologicalProcess-go-aggregate.csv
- 6VXX_A_segment/go/6VXX_A_site0-metrics_cellularComponent-go-aggregate.csv
- 6VXX_A_segment/go/6VXX_A_site0-metrics_molecularFunction-go-aggregate.csv
- 6VXX_A_segment/go/6VXX_A_site1-metrics_biologicalProcess-go-aggregate.csv
- 6VXX_A_segment/go/6VXX_A_site1-metrics_cellularComponent-go-aggregate.csv
- 6VXX_A_segment/go/6VXX_A_site1-metrics_molecularFunction-go-aggregate.csv
- 6VXX_A_segment/go/6VXX_A_site2-metrics_biologicalProcess-go-aggregate.csv
- 6VXX_A_segment/go/6VXX_A_site2-metrics_cellularComponent-go-aggregate.csv
- 6VXX_A_segment/go/6VXX_A_site2-metrics_molecularFunction-go-aggregate.csv
- 6VXX_A_segment/go/6VXX_A_site3-metrics_biologicalProcess-go-aggregate.csv
- 6VXX_A_segment/go/6VXX_A_site3-metrics_cellularComponent-go-aggregate.csv
- 6VXX_A_segment/go/6VXX_A_site3-metrics_molecularFunction-go-aggregate.csv
- 6VXX_A_segment/go/6VXX_A_site4-metrics_biologicalProcess-go-aggregate.csv
- 6VXX_A_segment/go/6VXX_A_site4-metrics_cellularComponent-go-aggregate.csv
- 6VXX_A_segment/go/6VXX_A_site4-metrics_molecularFunction-go-aggregate.csv
- 6VXX_A_segment/metrics/
- 6VXX_A_segment/metrics/6VXX_A_site0-metrics.csv
- 6VXX_A_segment/metrics/6VXX_A_site0-parts.csv
- 6VXX_A_segment/metrics/6VXX_A_site1-metrics.csv
- 6VXX_A_segment/metrics/6VXX_A_site1-parts.csv
- 6VXX_A_segment/metrics/6VXX_A_site2-metrics.csv
- 6VXX_A_segment/metrics/6VXX_A_site2-parts.csv
- 6VXX_A_segment/metrics/6VXX_A_site3-metrics.csv
- 6VXX_A_segment/metrics/6VXX_A_site3-parts.csv
- 6VXX_A_segment/metrics/6VXX_A_site4-metrics.csv
- 6VXX_A_segment/metrics/6VXX_A_site4-parts.csv
- 6VXX_A_segment/plots/
- 6VXX_A_segment/plots/6VXX_A_site0-metrics-Bacteria-tree.png
- 6VXX_A_segment/plots/6VXX_A_site0-metrics-clusters-.png
- 6VXX_A_segment/plots/6VXX_A_site0-metrics-clusters-initial.png
- 6VXX_A_segment/plots/6VXX_A_site0-metrics-clusters.png
- 6VXX_A_segment/plots/6VXX_A_site0-metrics-Eukaryota-tree.png
- 6VXX_A_segment/plots/6VXX_A_site0-metrics-UMAP-.png
- 6VXX_A_segment/plots/6VXX_A_site0-metrics-Viruses-tree.png
- 6VXX_A_segment/plots/6VXX_A_site0-metrics-wordcloud.png
- 6VXX_A_segment/plots/6VXX_A_site0-metrics_1D-identity.png
- 6VXX_A_segment/plots/6VXX_A_site0-metrics_2D-identity.png
- 6VXX_A_segment/plots/6VXX_A_site0-metrics_3D-score.png
- 6VXX_A_segment/plots/6VXX_A_site0-metrics_3UTR-identity.png
- 6VXX_A_segment/plots/6VXX_A_site0-metrics_5UTR-identity.png
- 6VXX_A_segment/plots/6VXX_A_site0-metrics_biologicalProcessSim.png
- 6VXX_A_segment/plots/6VXX_A_site0-metrics_CDS-identity.png
- 6VXX_A_segment/plots/6VXX_A_site0-metrics_cellularComponentSim.png
- 6VXX_A_segment/plots/6VXX_A_site0-metrics_chemSim.png
- 6VXX_A_segment/plots/6VXX_A_site0-metrics_molecularFunctionSim.png
- 6VXX_A_segment/plots/6VXX_A_site1-metrics-Bacteria-tree.png
- 6VXX_A_segment/plots/6VXX_A_site1-metrics-clusters-.png
- 6VXX_A_segment/plots/6VXX_A_site1-metrics-clusters-initial.png
- 6VXX_A_segment/plots/6VXX_A_site1-metrics-clusters.png
- 6VXX_A_segment/plots/6VXX_A_site1-metrics-Eukaryota-tree.png
- 6VXX_A_segment/plots/6VXX_A_site1-metrics-UMAP-.png
- 6VXX_A_segment/plots/6VXX_A_site1-metrics-Viruses-tree.png
- 6VXX_A_segment/plots/6VXX_A_site1-metrics-wordcloud.png
- 6VXX_A_segment/plots/6VXX_A_site1-metrics_1D-identity.png
- 6VXX_A_segment/plots/6VXX_A_site1-metrics_2D-identity.png
- 6VXX_A_segment/plots/6VXX_A_site1-metrics_3D-score.png
- 6VXX_A_segment/plots/6VXX_A_site1-metrics_3UTR-identity.png
- 6VXX_A_segment/plots/6VXX_A_site1-metrics_5UTR-identity.png
- 6VXX_A_segment/plots/6VXX_A_site1-metrics_biologicalProcessSim.png
- 6VXX_A_segment/plots/6VXX_A_site1-metrics_CDS-identity.png
- 6VXX_A_segment/plots/6VXX_A_site1-metrics_cellularComponentSim.png
- 6VXX_A_segment/plots/6VXX_A_site1-metrics_chemSim.png
- 6VXX_A_segment/plots/6VXX_A_site1-metrics_molecularFunctionSim.png
- 6VXX_A_segment/plots/6VXX_A_site2-metrics-Archaea-tree.png
- 6VXX_A_segment/plots/6VXX_A_site2-metrics-Bacteria-tree.png
- 6VXX_A_segment/plots/6VXX_A_site2-metrics-clusters-initial.png
- 6VXX_A_segment/plots/6VXX_A_site2-metrics-clusters.png
- 6VXX_A_segment/plots/6VXX_A_site2-metrics-Eukaryota-tree.png
- 6VXX_A_segment/plots/6VXX_A_site2-metrics-UMAP-.png
- 6VXX_A_segment/plots/6VXX_A_site2-metrics-Viruses-tree.png
- 6VXX_A_segment/plots/6VXX_A_site2-metrics-wordcloud.png
- 6VXX_A_segment/plots/6VXX_A_site2-metrics_1D-identity.png
- 6VXX_A_segment/plots/6VXX_A_site2-metrics_2D-identity.png
- 6VXX_A_segment/plots/6VXX_A_site2-metrics_3D-score.png
- 6VXX_A_segment/plots/6VXX_A_site2-metrics_3UTR-identity.png
- 6VXX_A_segment/plots/6VXX_A_site2-metrics_5UTR-identity.png
- 6VXX_A_segment/plots/6VXX_A_site2-metrics_biologicalProcessSim.png
- 6VXX_A_segment/plots/6VXX_A_site2-metrics_CDS-identity.png
- 6VXX_A_segment/plots/6VXX_A_site2-metrics_cellularComponentSim.png
- 6VXX_A_segment/plots/6VXX_A_site2-metrics_chemSim.png
- 6VXX_A_segment/plots/6VXX_A_site2-metrics_molecularFunctionSim.png
- 6VXX_A_segment/plots/6VXX_A_site3-metrics-Bacteria-tree.png
- 6VXX_A_segment/plots/6VXX_A_site3-metrics-clusters-.png
- 6VXX_A_segment/plots/6VXX_A_site3-metrics-clusters-initial.png
- 6VXX_A_segment/plots/6VXX_A_site3-metrics-clusters.png
- 6VXX_A_segment/plots/6VXX_A_site3-metrics-Eukaryota-tree.png
- 6VXX_A_segment/plots/6VXX_A_site3-metrics-UMAP-.png
- 6VXX_A_segment/plots/6VXX_A_site3-metrics-Viruses-tree.png
- 6VXX_A_segment/plots/6VXX_A_site3-metrics-wordcloud.png
- 6VXX_A_segment/plots/6VXX_A_site3-metrics_1D-identity.png
- 6VXX_A_segment/plots/6VXX_A_site3-metrics_2D-identity.png
- 6VXX_A_segment/plots/6VXX_A_site3-metrics_3D-score.png
- 6VXX_A_segment/plots/6VXX_A_site3-metrics_3UTR-identity.png
- 6VXX_A_segment/plots/6VXX_A_site3-metrics_5UTR-identity.png
- 6VXX_A_segment/plots/6VXX_A_site3-metrics_biologicalProcessSim.png
- 6VXX_A_segment/plots/6VXX_A_site3-metrics_CDS-identity.png
- 6VXX_A_segment/plots/6VXX_A_site3-metrics_cellularComponentSim.png
- 6VXX_A_segment/plots/6VXX_A_site3-metrics_chemSim.png
- 6VXX_A_segment/plots/6VXX_A_site3-metrics_molecularFunctionSim.png
- 6VXX_A_segment/plots/6VXX_A_site4-metrics-Bacteria-tree.png
- 6VXX_A_segment/plots/6VXX_A_site4-metrics-clusters-initial.png
- 6VXX_A_segment/plots/6VXX_A_site4-metrics-clusters.png
- 6VXX_A_segment/plots/6VXX_A_site4-metrics-Eukaryota-tree.png
- 6VXX_A_segment/plots/6VXX_A_site4-metrics-UMAP-.png
- 6VXX_A_segment/plots/6VXX_A_site4-metrics-Viruses-tree.png
- 6VXX_A_segment/plots/6VXX_A_site4-metrics-wordcloud.png
- 6VXX_A_segment/plots/6VXX_A_site4-metrics_1D-identity.png
- 6VXX_A_segment/plots/6VXX_A_site4-metrics_2D-identity.png
- 6VXX_A_segment/plots/6VXX_A_site4-metrics_3D-score.png
- 6VXX_A_segment/plots/6VXX_A_site4-metrics_3UTR-identity.png
- 6VXX_A_segment/plots/6VXX_A_site4-metrics_5UTR-identity.png
- 6VXX_A_segment/plots/6VXX_A_site4-metrics_biologicalProcessSim.png
- 6VXX_A_segment/plots/6VXX_A_site4-metrics_CDS-identity.png
- 6VXX_A_segment/plots/6VXX_A_site4-metrics_cellularComponentSim.png
- 6VXX_A_segment/plots/6VXX_A_site4-metrics_chemSim.png
- 6VXX_A_segment/plots/6VXX_A_site4-metrics_molecularFunctionSim.png
