# Supplementary material for: Identifying and profiling structural similarities between Spike of SARS-CoV-2 and other viral or host proteins with Machaon
Source: Commun Biol. 2023 Jul 19;6:752. doi: 10.1038/s42003-023-05076-7 (PMC10356814; doi:10.1038/s42003-023-05076-7)
Supplement: Supplementary file 7 — Supplementary Data 4 [file 42003_2023_5076_MOESM7_ESM.zip › 6VXX_A_domain/candidates/6VXX_A_BetaCoV-S1-CTD-merged-enriched.csv]

pdbId	chainId	chainLength	resolution	geneId	taxonomy	molecularFunction	cellularComponent	biologicalProcess	b-phipsi	w-rdist	t-alpha	domain
6VXX	A	972.0	2.8	43740568	2697049	0046789#0042802	0030666#0005788#0005793#0044173#0020002#0016021#0019031#0055036	0075509#0039654#0019064#0009405#0046813#0039587#0039502#0046718#0019082#0019081	0.0	0.0	0.0	BetaCoV-S1-CTD
4K6T	A	186.0	2.0	#	52275	0046872	0042025#0019028	0098671#0007155#0046718	0.00545070659874	0.205588716756757	0.0	Adeno-knob
5A9K	A	272.0	19.0	1489019	337052	0005524#0003677#0003678#0016817	0042025	0006260	0.0273371214409274	0.2631955068429915	0.0	SF3-helicase
3P9H	A	141.0	1.8	7251	9606	0048306#0003677#0030374#0042803#0044877#0003714#0043130#0031625#0046790	0005737#0005829#0005769#0031901#0005768#0010008#0000813#0070062#0090543#0043657#0005770#0031902#0005815#0005771#0005730#0005886	0097352#0007050#0051301#0016197#0008333#1990182#0006858#0075733#0030216#0016236#0036258#0008285#0042059#0007175#0000122#1903543#2000397#1903774#1902188#0006513#0015031#0001558#1903551#0043405#0043162#0046755#0039702#0019058	0.0089263750933338	0.3536956716397278	0.0018083182640145	UEV
2NV9	C	367.0	1.95	917923	10506	0003824	#	0006596	0.0124631111137843	0.6935283529766556	0.0	Orn-DAP-Arg-deC
6E5U	H	138.0	3.8	29107	9606	0031267	0005737#0005829#0005643#0044613#0016607#0005654	0006406#0006913#0006606	0.0007902820158941	0.4475138092506023	0.025316455696202	NTF2
5GYQ	A	169.0	2.1	4836012	694006	#	0044173#0020002#0016021#0019031#0055036	0075509#0039654#0019064#0009405#0046813	0.0134556617200692	0.0857480075002344	0.0452079566003618	BetaCoV-S1-NTD
7JJC	D	166.0	2.36	8829	9606	0015026#0019955#0019838#0005096#0008201#0046872#0019901#0017154#0038085#0005021	0030424#0009986#0031410#0005829#0005769#0005615#0005925#0098978#0030426#0016021#0031966#0005883#0043005#0043025#0005886#0043235#0002116#0097443	0031532#0001525#0060978#0009887#0048844#0048846#0007411#0007413#0060385#0150020#0150018#0001569#0021785#0002042#0007267#0035729#0035924#0071679#0060982#0060666#1904835#0035767#0043542#0097102#0021612#1903375#0021828#0048012#0007229#0097475#0048843#2001237#0043524#0021675#1901166#0001764#0038189#1905040#0003148#0048008#0050918#2000251#0048842#0090050#0060301#0010595#0001938#0070374#0051491#0051894…	0.0297950258047286	0.5091245649478853	0.0018083182640145	F5-8-type-C-1
7CZF	D	158.0	3.2	1969	9606	0005524#0045296#0019838#0004714#0005005#0001618	0009986#0005925#0005887#0030027#0031258#0031256#0043005#0005886#0043235#0032587#0070160	0090630#0048320#0007411#0002043#0046849#0060444#0046058#0007155#0060326#0016477#0048870#0050830#0048013#0006954#0008630#0030216#0070309#0033598#0007275#0016525#0032682#1901491#0051898#0021915#0060035#0014028#0001649#0030316#1904238#1903348#0033674#1903078#0036342#0043491#0072659#0045765#0043535#0033628#0070372#0010591#0070848#0001501#0007169#0001570	0.0239313110414369	0.0887137316488229	0.0036166365280285	Eph-LBD
4HUX	A	273.0	2.2	14964	10090	0030881#0042610#0042605#0042277#0044877#0005102#0042608#0046977#0062061	0009986#0005783#0070971#0009897#0005615#0005794#0005797#0071556#0042824#0042612#0030670#0005886	0002485#0002476#0006955#0010977#0001916	0.0333004416497231	0.6835582631965064	0.0	Ig-like-C1-type
3SJV	L	100.0	3.1	567	9606	0042802#0042803	0005829#0031905#0031901#0005788#0012507#0009897#0070062#0005576#0005615#0005925#0005794#0000139#1990712#0016020#0042824#0042612#0030670#0005886#0055038#0035580#1904724	1990000#0019731#0019885#0002479#0002480#0002481#0002474#0061844#0071281#0071283#0071222#0071316#0050829#0050830#0045087#0060333#0055072#0006826#0007611#0052031#0090647#0050680#2000978#0050768#0010977#1900121#0043312#2000774#1904434#0032092#1900122#0048260#0002726#0001916#1904437#0051289#0042026#0050690#0045646#0050776#0034756#0003254#0046686#0042493#0002237#0001895#0033077	0.054889146148537	0.6236438155283077	0.0	Ig-like-C1-type
3FKE	B	127.0	1.4	911827	128952	0003723	0030430#0019013	0010629#0060965#0033235#0039505#0046775#0039724#0039557#0039613#0039723#0039722#0039501#0044414	0.039324515358401	0.4387619826011034	0.0018115942028991	VP35-IID
1S7Q	B	99.0	1.99	12010	10090	0042802#0042803	0005829#0009897#0005615#0005794#1990712#0042824#0042612#0030670#0005886	1990000#0019731#0019885#0002481#0061844#0006968#0071281#0071283#0071222#0071316#0050829#0050830#0045087#0055072#0006826#0007611#0090647#0007275#0050680#2000978#0050768#0010977#1900121#2000774#1904434#0032092#1900122#0048260#0002726#0001916#1904437#0051289#0042026#0045646#0034756#0003254#0046686#0042493#0002237#0033077	0.0395929958261874	0.6443556038222944	0.0018083182640145	Ig-like-C1-type
5J47	A	360.0	1.99	1489517	10632	0005524#0003688#0016787#0046872	0042025	0006260#0039645#0039576#0039502	0.0447381824378655	0.0481083640119788	0.0669077757685345	SF3-helicase
1Z1J	B	306.0	2.8	1489680	694009	0000175#0005524#0004197#0003678#0003725#0004519#0002151#0004386#0042802#0019785#1990380#0008168#0004482#0004483#0046983#0003724#0003968#0003727#0004843#0008270	0039714#0062243#0030430#0044172#0044220#0016021	0006370#0039595#0039520#0032259#0039648#0080009#2000158#0039690#0016540#0071108#0070536#0090503#0039548#0039579#0039644#0039722#0039547#0039604#0039501#0039502#0006351#0001172#0019082#0039694#0019083	0.0352434963815535	0.0779982368313609	0.2929475587703432	Macro
2HOF	A	309.0	2.4	2777477	10678	0003677	#	0015074#0006310	0.2365577801381445	0.6241796483468037	0.0	Core-binding-CB
6GSI	G	200.0	3.75	653015	9685	#	0005923#0016021#0005886	0007155#0090557#0050892#0090559#0016032	0.0468654113889916	0.6557093824102826	0.0018083182640145	Ig-like-V-type-1
5DOR	A	162.0	2.5	1261534	10679	0003677#0016787#0016740	#	0015074#0006310#0075713#0046718#0044826	0.066726187393792	0.0926791220045397	0.0018115942028991	Tyr-recombinase
1B11	A	113.0	1.9	1489989	11674	0004190#0003677#0004170#0004533#0000287#0003964#0004523#0008270	#	0015074#0006310#0006226#0046081#0075713#0046718#0044826	0.002939071580801	0.6916933326745552	0.3859649122807016	Peptidase-A2
3EPC	R	213.0	8.0	5817	9606	0050839#0038023#0001618	0005912#0009986#0005737#0005615#0005925#0016021#0005886	0034332#0007157#0007156#0045954#0002860#0050776#0042271#0060370	0.0877215669782223	0.5986649180079054	0.0018083182640145	Ig-like-C2-type-1
6P3E	K	246.0	5.4	2703487	10710	#	0030430#0098026	0099001#0098003	0.0589397542230772	0.6967567674177947	0.0	BIG2
1VVC	A	118.0	-1.0	3707640	10254	0001848	0005576#0020002#0016021#0055036	0039573	0.1628159479563666	0.5718948222977149	0.0018083182640145	Sushi-1
6VMX	F	267.0	3.1	3106	9606	0051087#0042605#0005102#0046977	0009986#0031901#0005783#0012507#0070062#0005794#0000139#0071556#0005887#0016020#0042612#0030670#0005886#0055038#0030667	0002250#0002486#0002479#0002480#0002474#0006952#0016045#0006955#0060333#0043312#0001916#0042270#2001198#0050776#0032655#0032675#0002667#0060337#0016032	0.026675994294804	0.6949909687984722	0.0018115942028991	Ig-like-C1-type
3SKU	D	181.0	4.0	5818	9606	0030246#0050839#0015026#0042802#0042803#0044877#0046790#0001618	0005912#0043296#0044291#0030425#0005576#0032584#0098686#0016021#0099059#0043231#0016020#0005886	0034332#0007411#0007155#0098609#0002934#0070166#0007157#0007156#0006955#0006826#0002089#1902414#0051963#0060041#0046718#0019062	0.0507321596173357	0.8123519952494185	0.0	Ig-like-C2-type-1
5WFI	C	76.0	1.85	7314	9606	0031386#0031625	0005737#0005829#0030666#0005789#0044322#0010008#0070062#0005615#0043657#0005741#0005739#0043005#0043025#0005654#0005634#0005886#0031982	0000187#0035973#1990000#0031145#0019221#0002753#0042769#1904380#0016197#0097009#0070987#0042276#0060613#0008585#0007144#0070911#0021888#0007249#0070498#0036297#0075733#0007254#0007141#0061024#0047497#0019941#0052031#0002755#0002756#0043066#0000122#0030512#0048812#0070423#0000715#0000717#0006297#0033683#0006296#0006294#0043065#1902255#0051092#1902527#0031398#0045944#0036388#0016579#0008104#0000209…	0.0181625450798487	0.8057382744762053	0.0018115942028991	Ubiquitin-like-1
6OPP	C	97.0	3.7	920	9606	0015026#0019899#0005201#0042802#0019865#0042011#0042012#0042289#0023026#0042803#0019901#1990782#0038023#0004888#0001618#0008270	0030669#0005769#0005788#0005789#0009897#0005887#0045121#0005886#0042101	0002250#0007155#0007166#0097011#0019221#0050829#0044409#0007167#0019064#0035397#0006955#0006948#0035723#0030225#0032507#0061024#0010524#0050850#0070374#0043123#0032743#0033674#0043410#0045657#0050731#0045860#0001934#0042102#0045893#0046598#0051924#0050690#0050863#0032355#0033280#0007165#0042110#0030217#0050852#0045058#0007169	0.0040752374696046	0.7712266320991631	0.0813743218806504	GP120
3GW6	F	257.0	2.6	3707741	344021	0016996#0042802	0098024	0098671#0098996#0044409#0008152#0019062	0.0169971500137655	1.1706458225230787	0.0018115942028991	Peptidase-S74
5HBZ	F	211.0	3.1	921339	299386	0005524#0004197#0003678#0016817#0003723#0003724#0003968#0004252#0070008#0004843#0008270	0033644#0042025#0044220#0016021	0039648#0039579#0039502#0006351#0019082#0039694	0.0039413370681125	0.8371588014850747	0.1126760563380282	Peptidase-C32
5HGB	A	274.0	2.4	3105	9606	0030881#0042610#0042605#0003723#0005102#0042608#0046977#0062061	0009986#0031901#0005783#0070971#0005789#0012507#0070062#0005794#0005797#0000139#0071556#0005887#0016020#0042824#0042612#0030670#0005886#0055038	0019731#0019885#0002485#0002486#0042590#0002479#0002480#0002474#0036037#0050830#0016045#0006955#0060333#2001187#2000566#0032729#2000568#0002726#0001916#0042270#0016567#0050776#0001913#0002419#0050852#0060337#0016032	0.0482827531129193	0.67697212337018	0.0018115942028991	Ig-like-C1-type
3RBB	D	58.0	2.35	3055	9606	0005524#0004715#0001784#0004713#0005102#0004714	0005901#0042995#0005856#0005829#0031234#0005925#0005794#0043231#0005764#0005634#0005886#0030133	0007155#0030154#0019221#0038096#0006954#0045087#0002758#0007229#0060333#0043299#0002522#0031663#0007498#0043066#0002862#0018108#2000251#0030838#0008284#0046777#0006468#0008360#0050690#0051090#0050727#0050764#0071801#0045728#0007169	0.0405124492881783	0.9261461936776272	0.0018083182640145	SH3
1UT8	B	272.0	2.75	2777611	10726	0035312#0008409#0017108#0003677#1990238#0004529#0046872	0019034	0033567#0019086#0039693	0.1190854885778987	0.8511052519416284	0.0018115942028991	5-3-exonuclease
