# Supplementary material for: Identifying and profiling structural similarities between Spike of SARS-CoV-2 and other viral or host proteins with Machaon
Source: Commun Biol. 2023 Jul 19;6:752. doi: 10.1038/s42003-023-05076-7 (PMC10356814; doi:10.1038/s42003-023-05076-7)
Supplement: Supplementary file 7 — Supplementary Data 4 [file 42003_2023_5076_MOESM7_ESM.zip › 6VXX_A_domain/candidates/6VXX_A_BetaCoV-S1-CTD-merged-enriched_eval_full.csv]

pdbId	chainId	chainLength	resolution	geneId	taxonomy	molecularFunction	cellularComponent	biologicalProcess	b-phipsi	w-rdist	t-alpha	domain	1D-score	1D-identity	1D-identity-ng	1D-identity-gaps	1DPDB-score	1DPDB-identity	1DPDB-identity-ng	1DPDB-identity-gaps	2D-score	2D-identity	2D-identity-ng	2D-identity-gaps	5UTR-score	5UTR-identity	5UTR-identity-ng	5UTR-identity-gaps	CDS-score	CDS-identity	CDS-identity-ng	CDS-identity-gaps	3UTR-score	3UTR-identity	3UTR-identity-ng	3UTR-identity-gaps	3D-score	3D-score-cand	length	chemSim	molecularFunctionSim	cellularComponentSim	biologicalProcessSim	geneLength	refSeqId	uniprotId	proteinName	geneName	organismName
6VXX	A	972.0	2.8	43740568	2697049	0046789#0042802	0030666#0005788#0005793#0044173#0020002#0016021#0019031#0055036	0075509#0039654#0019064#0009405#0046813#0039587#0039502#0046718#0019082#0019081	0.0	0.0	0.0	BetaCoV-S1-CTD																																		#	#	#	#
4K6T	A	186.0	2.0	#	52275	0046872	0042025#0019028	0098671#0007155#0046718	0.00545070659874	0.205588716756757	0.0	Adeno-knob	64.0	0.0580693815987933	0.2467948717948718	1014.0	0.0	0.0	0.0	1169.0	276.5	0.1332675222112537	0.8653846153846154	857.0	0.0	-1.0	-1.0	-1.0	0.0	-1.0	-1.0	-1.0	0.0	-1.0	-1.0	-1.0	0.0762	0.2826	186.0	0.8591304347826086	0.0	0.0	0.1	-	-	Q64823	Fiber	L5	Human adenovirus D37
5A9K	A	272.0	19.0	1489019	337052	0005524#0003677#0003678#0016817	0042025	0006260	0.0273371214409274	0.2631955068429915	0.0	SF3-helicase	33.5	0.0532051282051282	0.2610062893081761	1242.0	0.0	0.0	0.0	1257.0	423.0	0.1411439114391144	0.884393063583815	911.0	0.0	-1.0	-1.0	-1.0	1829.0	0.3082225504677499	0.7934093789607097	2484.0	0.0	-1.0	-1.0	-1.0	0.0991	0.2632	272.0	0.8197815533980582	0.0	0.0	0.0	7945	NC_001522	P03116	Replication protein E1	E1	Bovine papillomavirus type 1
3P9H	A	141.0	1.8	7251	9606	0048306#0003677#0030374#0042803#0044877#0003714#0043130#0031625#0046790	0005737#0005829#0005769#0031901#0005768#0010008#0000813#0070062#0090543#0043657#0005770#0031902#0005815#0005771#0005730#0005886	0097352#0007050#0051301#0016197#0008333#1990182#0006858#0075733#0030216#0016236#0036258#0008285#0042059#0007175#0000122#1903543#2000397#1903774#1902188#0006513#0015031#0001558#1903551#0043405#0043162#0046755#0039702#0019058	0.0089263750933338	0.3536956716397278	0.0018083182640145	UEV	26.0	0.0551124002900652	0.2676056338028169	1095.0	5.0	0.0008896797153024	1.0	1123.0	237.0	0.0806608357628765	0.8645833333333334	933.0	87.0	0.2248322147651006	0.7204301075268817	205.0	1199.0	0.211271165024008	0.8053949903660886	2919.0	171.5	0.322289156626506	0.8106060606060606	200.0	0.0756	0.3193	141.0	0.8372536554354736	0.0	0.0	0.0	1534	NM_006292	Q99816	Tumor susceptibility gene 101 protein	TSG101	Homo sapiens
2NV9	C	367.0	1.95	917923	10506	0003824	#	0006596	0.0124631111137843	0.6935283529766556	0.0	Orn-DAP-Arg-deC	57.0	0.0634218289085545	0.2975778546712803	1067.0	8.5	0.0074626865671641	0.8333333333333334	1328.0	525.0	0.1691629955947136	0.8847926267281107	918.0	0.0	-1.0	-1.0	-1.0	1202.0	0.1861048407323802	0.7777777777777778	3033.0	0.0	-1.0	-1.0	-1.0	0.1265	0.2662	367.0	0.8420085731781997	0.0	0.0	0.0	330611	NC_000852	Q84527	Arginine/Ornithine decarboxylase	A207R	Paramecium bursaria Chlorella virus 1
6E5U	H	138.0	3.8	29107	9606	0031267	0005737#0005829#0005643#0044613#0016607#0005654	0006406#0006913#0006606	0.0007902820158941	0.4475138092506023	0.025316455696202	NTF2	28.0	0.0303501945525291	0.3046875	1157.0	5.0	0.0008928571428571	1.0	1119.0	290.5	0.0910871694417238	0.93	921.0	0.0	-1.0	-1.0	-1.0	0.0	-1.0	-1.0	-1.0	0.0	-1.0	-1.0	-1.0	0.1228	0.266	38.0	-1.0	0.0	0.0	0.0	-	-	Q9UKK6	NTF2-related export protein 1	NXT1	Homo sapiens
5GYQ	A	169.0	2.1	4836012	694006	#	0044173#0020002#0016021#0019031#0055036	0075509#0039654#0019064#0009405#0046813	0.0134556617200692	0.0857480075002344	0.0452079566003618	BetaCoV-S1-NTD	1709.5	0.3139956490210297	0.3707191780821918	211.0	5.0	0.0008688097306689	1.0	1150.0	254.5	0.1133919843597262	0.8992248062015504	894.0	296.0	0.4728434504792332	0.8222222222222222	133.0	4233.0	0.483251546831662	0.7652027027027027	1727.0	297.5	0.4707903780068728	0.8058823529411765	121.0	0.1489	0.7271	169.0	0.9542682926829268	0.0	0.625	0.5	29114	NC_009021	A3EXG6	Spike glycoprotein	S	Bat coronavirus HKU9
7JJC	D	166.0	2.36	8829	9606	0015026#0019955#0019838#0005096#0008201#0046872#0019901#0017154#0038085#0005021	0030424#0009986#0031410#0005829#0005769#0005615#0005925#0098978#0030426#0016021#0031966#0005883#0043005#0043025#0005886#0043235#0002116#0097443	0031532#0001525#0060978#0009887#0048844#0048846#0007411#0007413#0060385#0150020#0150018#0001569#0021785#0002042#0007267#0035729#0035924#0071679#0060982#0060666#1904835#0035767#0043542#0097102#0021612#1903375#0021828#0048012#0007229#0097475#0048843#2001237#0043524#0021675#1901166#0001764#0038189#1905040#0003148#0048008#0050918#2000251#0048842#0090050#0060301#0010595#0001938#0070374#0051491#0051894…	0.0297950258047286	0.5091245649478853	0.0018083182640145	F5-8-type-C-1	62.0	0.1568068424803991	0.2774274905422446	610.0	0.0	0.0	0.0	1138.0	301.0	0.099609375	0.8947368421052632	910.0	179.0	0.3482849604221636	0.7719298245614035	208.0	2502.0	0.4001375831231369	0.7814599193909538	2128.0	251.0	0.0619230769230769	0.7594339622641509	2388.0	0.0807	0.3255	166.0	0.8569604086845466	0.0	0.125	0.0	5640	NM_003873	O14786	Neuropilin-1	NRP1	Homo sapiens
7CZF	D	158.0	3.2	1969	9606	0005524#0045296#0019838#0004714#0005005#0001618	0009986#0005925#0005887#0030027#0031258#0031256#0043005#0005886#0043235#0032587#0070160	0090630#0048320#0007411#0002043#0046849#0060444#0046058#0007155#0060326#0016477#0048870#0050830#0048013#0006954#0008630#0030216#0070309#0033598#0007275#0016525#0032682#1901491#0051898#0021915#0060035#0014028#0001649#0030316#1904238#1903348#0033674#1903078#0036342#0043491#0072659#0045765#0043535#0033628#0070372#0010591#0070848#0001501#0007169#0001570	0.0239313110414369	0.0887137316488229	0.0036166365280285	Eph-LBD	58.0	0.1172800998128509	0.2910216718266253	957.0	1.0	0.0008771929824561	0.5	1138.0	322.0	0.0980582524271844	0.9017857142857144	918.0	118.0	0.2959183673469387	0.8055555555555556	186.0	1980.0	0.3669159700835899	0.7557770729497055	2339.0	176.5	0.1559432933478735	0.7526315789473684	727.0	0.0951	0.399	115.0	-1.0	0.0	0.0	0.0	3946	NM_004431	P29317	Ephrin type-A receptor 2	EPHA2	Homo sapiens
4HUX	A	273.0	2.2	14964	10090	0030881#0042610#0042605#0042277#0044877#0005102#0042608#0046977#0062061	0009986#0005783#0070971#0009897#0005615#0005794#0005797#0071556#0042824#0042612#0030670#0005886	0002485#0002476#0006955#0010977#0001916	0.0333004416497231	0.6835582631965064	0.0	Ig-like-C1-type	15.5	0.066768994627782	0.2620481927710843	971.0	0.0	0.0	0.0	1257.0	478.5	0.1833013435700576	0.8883720930232558	827.0	0.0	-1.0	-1.0	-1.0	0.0	-1.0	-1.0	-1.0	0.0	-1.0	-1.0	-1.0	0.0969	0.2553	273.0	0.8568690095846645	0.0	0.0	0.0	-	-	P01899	H-2 class I histocompatibility antigen, D-B alpha chain	H2-D1	Mus musculus
3SJV	L	100.0	3.1	567	9606	0042802#0042803	0005829#0031905#0031901#0005788#0012507#0009897#0070062#0005576#0005615#0005925#0005794#0000139#1990712#0016020#0042824#0042612#0030670#0005886#0055038#0035580#1904724	1990000#0019731#0019885#0002479#0002480#0002481#0002474#0061844#0071281#0071283#0071222#0071316#0050829#0050830#0045087#0060333#0055072#0006826#0007611#0052031#0090647#0050680#2000978#0050768#0010977#1900121#0043312#2000774#1904434#0032092#1900122#0048260#0002726#0001916#1904437#0051289#0042026#0050690#0045646#0050776#0034756#0003254#0046686#0042493#0002237#0001895#0033077	0.054889146148537	0.6236438155283077	0.0	Ig-like-C1-type	27.5	0.0197119029567854	0.3561643835616438	1246.0	0.0	0.0	0.0	1082.0	137.0	0.0528893241919686	0.8852459016393442	960.0	55.5	0.0698529411764705	0.8260869565217391	249.0	397.5	0.0638407857327474	0.7891373801916933	3556.0	195.0	0.2636054421768707	0.7989690721649485	394.0	0.0593	0.3586	100.0	0.8537825810553084	0.5	0.125	0.0	943	NM_004048	P61769	Beta-2-microglobulin	B2M	Homo sapiens
3FKE	B	127.0	1.4	911827	128952	0003723	0030430#0019013	0010629#0060965#0033235#0039505#0046775#0039724#0039557#0039613#0039723#0039722#0039501#0044414	0.039324515358401	0.4387619826011034	0.0018115942028991	VP35-IID	48.5	0.0661094224924012	0.2929292929292929	1019.0	0.0	0.0	0.0	1110.0	225.0	0.0708050436469447	0.9240506329113924	952.0	60.5	0.1578947368421052	0.7777777777777778	212.0	1063.0	0.1842372022301064	0.8086763070077865	3047.0	264.0	0.1986013986013986	0.743455497382199	524.0	0.0594	0.2997	127.0	0.832274459974587	0.0	0.0	0.0	18959	NC_002549	Q05127	Polymerase cofactor VP35	VP35	Zaire ebolavirus (strain Mayinga-76)
1S7Q	B	99.0	1.99	12010	10090	0042802#0042803	0005829#0009897#0005615#0005794#1990712#0042824#0042612#0030670#0005886	1990000#0019731#0019885#0002481#0061844#0006968#0071281#0071283#0071222#0071316#0050829#0050830#0045087#0055072#0006826#0007611#0090647#0007275#0050680#2000978#0050768#0010977#1900121#2000774#1904434#0032092#1900122#0048260#0002726#0001916#1904437#0051289#0042026#0045646#0034756#0003254#0046686#0042493#0002237#0033077	0.0395929958261874	0.6443556038222944	0.0018083182640145	Ig-like-C1-type	27.5	0.0217560217560217	0.2666666666666666	1182.0	0.0	0.0	0.0	1082.0	225.0	0.080563947633434	0.898876404494382	904.0	0.0	-1.0	-1.0	-1.0	0.0	-1.0	-1.0	-1.0	0.0	-1.0	-1.0	-1.0	0.0637	0.3839	99.0	0.8549520766773163	0.5	0.0	0.0	-	-	P01887	Beta-2-microglobulin	B2m	Mus musculus
5J47	A	360.0	1.99	1489517	10632	0005524#0003688#0016787#0046872	0042025	0006260#0039645#0039576#0039502	0.0447381824378655	0.0481083640119788	0.0669077757685345	SF3-helicase	31.5	0.0263881253435953	0.3380281690140845	1677.0	0.0	0.0	0.0	1344.0	599.0	0.1731107205623901	0.9563106796116504	932.0	0.0	-1.0	-1.0	-1.0	2299.5	0.3442223305704534	0.7901510912143257	2315.0	0.0	-1.0	-1.0	-1.0	0.1339	0.2897	360.0	0.7984832069339112	0.0	0.0	0.1	5130	NC_001699	P03072	Large T antigen	#	JC polyomavirus
1Z1J	B	306.0	2.8	1489680	694009	0000175#0005524#0004197#0003678#0003725#0004519#0002151#0004386#0042802#0019785#1990380#0008168#0004482#0004483#0046983#0003724#0003968#0003727#0004843#0008270	0039714#0062243#0030430#0044172#0044220#0016021	0006370#0039595#0039520#0032259#0039648#0080009#2000158#0039690#0016540#0071108#0070536#0090503#0039548#0039579#0039644#0039722#0039547#0039604#0039501#0039502#0006351#0001172#0019082#0039694#0019083	0.0352434963815535	0.0779982368313609	0.2929475587703432	Macro	101.0	0.0401154004670971	0.2736644798500469	6212.0	5.0	0.0007763975155279	1.0	1287.0	505.0	0.2132424537487828	0.8358778625954199	765.0	1063.0	0.8851851851851852	0.9227799227799228	11.0	4322.5	0.1998970739597118	0.807064410804393	10233.0	1064.0	0.2238341968911917	0.9818181818181818	745.0	0.1266	0.3022	306.0	0.8387507966857871	0.5	0.125	0.2	29751	NC_004718	P0C6X7	Replicase polyprotein 1ab	rep	Severe acute respiratory syndrome coronavirus
2HOF	A	309.0	2.4	2777477	10678	0003677	#	0015074#0006310	0.2365577801381445	0.6241796483468037	0.0	Core-binding-CB	26.5	0.0589135424636572	0.2491909385113268	998.0	5.0	0.0007739938080495	1.0	1291.0	652.5	0.1788018433179723	0.9326923076923076	877.0	0.0	-1.0	-1.0	-1.0	1005.0	0.1747426562892292	0.799081515499426	3112.0	0.0	-1.0	-1.0	-1.0	0.1244	0.2932	309.0	0.8313099041533546	0.0	0.0	0.0	94800	NC_005856	P06956	Recombinase cre	cre	Escherichia phage P1
6GSI	G	200.0	3.75	653015	9685	#	0005923#0016021#0005886	0007155#0090557#0050892#0090559#0016032	0.0468654113889916	0.6557093824102826	0.0018083182640145	Ig-like-V-type-1	24.5	0.0479041916167664	0.2723404255319149	1101.0	0.0	0.0	0.0	1183.0	281.0	0.1332684824902723	0.8838709677419355	873.0	0.0	-1.0	-1.0	-1.0	0.0	-1.0	-1.0	-1.0	0.0	-1.0	-1.0	-1.0	0.1437	0.226	89.0	-1.0	0.0	0.125	0.0	-	-	Q2WGK2	Junctional adhesion molecule A	F11R	Felis catus
5DOR	A	162.0	2.5	1261534	10679	0003677#0016787#0016740	#	0015074#0006310#0075713#0046718#0044826	0.066726187393792	0.0926791220045397	0.0018115942028991	Tyr-recombinase	22.5	0.045746962115797	0.3033175355450237	1188.0	1.0	0.0008733624454148	0.5	1143.0	308.5	0.0963391136801541	0.9174311926605504	929.0	0.0	-1.0	-1.0	-1.0	1029.0	0.1706887883358471	0.7913752913752914	3120.0	0.0	-1.0	-1.0	-1.0	0.078	0.2902	162.0	0.8306709265175719	0.0	0.0	0.1	33593	NC_001895	P36932	Integrase	int	Escherichia phage P2
1B11	A	113.0	1.9	1489989	11674	0004190#0003677#0004170#0004533#0000287#0003964#0004523#0008270	#	0015074#0006310#0006226#0046081#0075713#0046718#0044826	0.002939071580801	0.6916933326745552	0.3859649122807016	Peptidase-A2	18.5	0.0481049562682215	0.2920353982300885	1719.0	0.0	0.0	0.0	1096.0	269.0	0.0857427716849451	0.9247311827956988	910.0	0.0	-1.0	-1.0	-1.0	2857.0	0.4089485458612975	0.7795309168443497	2125.0	0.0	-1.0	-1.0	-1.0	0.0557	0.3341	113.0	0.7777089783281734	0.0	0.0	0.1	9474	NC_001482	P16088	Pol polyprotein	pol	Feline immunodeficiency virus (isolate Petaluma)
3EPC	R	213.0	8.0	5817	9606	0050839#0038023#0001618	0005912#0009986#0005737#0005615#0005925#0016021#0005886	0034332#0007157#0007156#0045954#0002860#0050776#0042271#0060370	0.0877215669782223	0.5986649180079054	0.0018083182640145	Ig-like-C2-type-1	21.5	0.0127272727272727	0.525	1610.0	3.5	0.0050590219224283	0.6	1176.0	332.0	0.1646706586826347	0.8505154639175257	808.0	118.0	0.2962962962962963	0.75	196.0	1041.5	0.2034534534534534	0.7527777777777778	2916.0	300.0	0.0379341864716636	0.8137254901960784	4172.0	0.106	0.3535	235.0	-1.0	0.0	0.125	0.0	5792	NM_006505	P15151	Poliovirus receptor	PVR	Homo sapiens
6P3E	K	246.0	5.4	2703487	10710	#	0030430#0098026	0099001#0098003	0.0589397542230772	0.6967567674177947	0.0	BIG2	27.0	0.0432098765432098	0.2511210762331838	1073.0	1.0	0.0008149959250203	0.5	1225.0	406.0	0.1625	0.8941798941798942	851.0	0.0	-1.0	-1.0	-1.0	659.0	0.1213653603034134	0.7894736842105263	3347.0	0.0	-1.0	-1.0	-1.0	0.0984	0.2727	246.0	-1.0	0.0	0.0	0.0	48502	NC_001416	P03733	Tail tube protein	V	Escherichia phage lambda
1VVC	A	118.0	-1.0	3707640	10254	0001848	0005576#0020002#0016021#0055036	0039573	0.1628159479563666	0.5718948222977149	0.0018083182640145	Sushi-1	36.5	0.0449852507374631	0.3388888888888889	1176.0	0.0	0.0	0.0	1101.0	144.5	0.0765407554671968	0.8105263157894737	911.0	0.0	-1.0	-1.0	-1.0	851.5	0.1424559611947919	0.8005738880918221	3220.0	0.0	-1.0	-1.0	-1.0	0.0655	0.3478	118.0	0.8463989802421925	0.0	0.375	0.0	194711	NC_006998	P68638	Complement control protein C3	VACWR025	Vaccinia virus (strain Western Reserve)
6VMX	F	267.0	3.1	3106	9606	0051087#0042605#0005102#0046977	0009986#0031901#0005783#0012507#0070062#0005794#0000139#0071556#0005887#0016020#0042612#0030670#0005886#0055038#0030667	0002250#0002486#0002479#0002480#0002474#0006952#0016045#0006955#0060333#0043312#0001916#0042270#2001198#0050776#0032655#0032675#0002667#0060337#0016032	0.026675994294804	0.6949909687984722	0.0018115942028991	Ig-like-C1-type	18.0	0.0506607929515418	0.2527472527472527	1089.0	1.0	0.0008006405124099	0.5	1247.0	401.0	0.160865475070555	0.9095744680851064	875.0	27.0	0.0679245283018867	0.8571428571428571	244.0	790.0	0.1686596910812157	0.7547380156075808	3117.0	192.0	0.3370535714285714	0.7294685990338164	241.0	0.0971	0.2556	267.0	0.8588761174968071	0.0	0.0	0.0	1536	NM_005514	P01889	HLA class I histocompatibility antigen, B alpha chain	HLA-B	Homo sapiens
3SKU	D	181.0	4.0	5818	9606	0030246#0050839#0015026#0042802#0042803#0044877#0046790#0001618	0005912#0043296#0044291#0030425#0005576#0032584#0098686#0016021#0099059#0043231#0016020#0005886	0034332#0007411#0007155#0098609#0002934#0070166#0007157#0007156#0006955#0006826#0002089#1902414#0051963#0060041#0046718#0019062	0.0507321596173357	0.8123519952494185	0.0	Ig-like-C2-type-1	21.5	0.0648723257418909	0.2756598240469208	1108.0	0.5	0.0051724137931034	0.8571428571428571	1153.0	365.0	0.1339285714285714	0.8490566037735849	849.0	125.5	0.1706666666666666	0.7901234567901234	588.0	911.5	0.1734132933533233	0.7895335608646189	3123.0	163.0	0.3028391167192429	0.8347826086956521	202.0	0.0854	0.2497	176.0	-1.0	0.5	0.125	0.1	1909	NM_203286	Q15223	Nectin-1	NECTIN1	Homo sapiens
5WFI	C	76.0	1.85	7314	9606	0031386#0031625	0005737#0005829#0030666#0005789#0044322#0010008#0070062#0005615#0043657#0005741#0005739#0043005#0043025#0005654#0005634#0005886#0031982	0000187#0035973#1990000#0031145#0019221#0002753#0042769#1904380#0016197#0097009#0070987#0042276#0060613#0008585#0007144#0070911#0021888#0007249#0070498#0036297#0075733#0007254#0007141#0061024#0047497#0019941#0052031#0002755#0002756#0043066#0000122#0030512#0048812#0070423#0000715#0000717#0006297#0033683#0006296#0006294#0043065#1902255#0051092#1902527#0031398#0045944#0036388#0016579#0008104#0000209…	0.0181625450798487	0.8057382744762053	0.0018115942028991	Ubiquitin-like-1	22.0	0.0298284862043251	0.2484472049689441	1180.0	0.0	0.0	0.0	1059.0	137.0	0.060790273556231	0.8333333333333334	915.0	92.0	0.2398523985239852	0.6914893617021277	177.0	642.0	0.1172133231629799	0.7962003454231433	3354.0	162.5	0.3696498054474708	0.8260869565217391	142.0	0.0518	0.382	76.0	0.7088122605363985	0.0	0.125	0.1	933	NM_018955	P0CG47	Polyubiquitin-B	UBB	Homo sapiens
6OPP	C	97.0	3.7	920	9606	0015026#0019899#0005201#0042802#0019865#0042011#0042012#0042289#0023026#0042803#0019901#1990782#0038023#0004888#0001618#0008270	0030669#0005769#0005788#0005789#0009897#0005887#0045121#0005886#0042101	0002250#0007155#0007166#0097011#0019221#0050829#0044409#0007167#0019064#0035397#0006955#0006948#0035723#0030225#0032507#0061024#0010524#0050850#0070374#0043123#0032743#0033674#0043410#0045657#0050731#0045860#0001934#0042102#0045893#0046598#0051924#0050690#0050863#0032355#0033280#0007165#0042110#0030217#0050852#0045058#0007169	0.0040752374696046	0.7712266320991631	0.0813743218806504	GP120	59.5	0.1290770298403886	0.26878612716763	749.0	0.0	0.0	0.0	1080.0	175.5	0.0666666666666666	0.8933333333333333	930.0	0.0	-1.0	-1.0	-1.0	0.0	-1.0	-1.0	-1.0	0.0	-1.0	-1.0	-1.0	0.1147	0.2277	389.0	0.8338658146964856	0.5	0.125	0.1	-	-	B3UES2	Envelope glycoprotein gp160	env	Human immunodeficiency virus 1
3GW6	F	257.0	2.6	3707741	344021	0016996#0042802	0098024	0098671#0098996#0044409#0008152#0019062	0.0169971500137655	1.1706458225230787	0.0018115942028991	Peptidase-S74	65.5	0.0896436525612472	0.2975970425138632	1255.0	0.0	0.0	0.0	1242.0	398.0	0.1427238805970149	0.9	902.0	0.0	-1.0	-1.0	-1.0	2846.5	0.4166121648136036	0.7864197530864198	2157.0	0.0	-1.0	-1.0	-1.0	0.1208	0.3464	257.0	0.8320561941251596	0.5	0.0	0.0	39704	NC_007456	Q04830	Tail spike protein	#	Escherichia phage K1F
5HBZ	F	211.0	3.1	921339	299386	0005524#0004197#0003678#0016817#0003723#0003724#0003968#0004252#0070008#0004843#0008270	0033644#0042025#0044220#0016021	0039648#0039579#0039502#0006351#0019082#0039694	0.0039413370681125	0.8371588014850747	0.1126760563380282	Peptidase-C32	68.5	0.0713105726872246	0.3174019607843137	2816.0	5.0	0.0008389261744966	1.0	1191.0	276.0	0.1357904946653734	0.8641975308641975	869.0	0.0	-1.0	-1.0	-1.0	3299.0	0.3922781213438074	0.7763810783989414	2960.0	0.0	-1.0	-1.0	-1.0	0.0978	0.3105	211.0	0.839058524173028	0.0	0.125	0.2	12704	NC_002532	P19811	Replicase polyprotein 1ab	rep	Equine arteritis virus (strain Bucyrus)
5HGB	A	274.0	2.4	3105	9606	0030881#0042610#0042605#0003723#0005102#0042608#0046977#0062061	0009986#0031901#0005783#0070971#0005789#0012507#0070062#0005794#0005797#0000139#0071556#0005887#0016020#0042824#0042612#0030670#0005886#0055038	0019731#0019885#0002485#0002486#0042590#0002479#0002480#0002474#0036037#0050830#0016045#0006955#0060333#2001187#2000566#0032729#2000568#0002726#0001916#0042270#0016567#0050776#0001913#0002419#0050852#0060337#0016032	0.0482827531129193	0.67697212337018	0.0018115942028991	Ig-like-C1-type	8.5	0.0603053435114503	0.2408536585365853	982.0	1.0	0.0007968127490039	0.5	1253.0	429.5	0.1720532319391635	0.8829268292682927	847.0	26.5	0.0439560439560439	0.8571428571428571	259.0	764.5	0.1752758274824473	0.75	3056.0	249.0	0.3536036036036036	0.785	244.0	0.104	0.264	274.0	0.8549520766773163	0.0	0.0	0.0	1535	NM_002116	P04439	HLA class I histocompatibility antigen, A alpha chain	HLA-A	Homo sapiens
3RBB	D	58.0	2.35	3055	9606	0005524#0004715#0001784#0004713#0005102#0004714	0005901#0042995#0005856#0005829#0031234#0005925#0005794#0043231#0005764#0005634#0005886#0030133	0007155#0030154#0019221#0038096#0006954#0045087#0002758#0007229#0060333#0043299#0002522#0031663#0007498#0043066#0002862#0018108#2000251#0030838#0008284#0046777#0006468#0008360#0050690#0051090#0050727#0050764#0071801#0045728#0007169	0.0405124492881783	0.9261461936776272	0.0018083182640145	SH3	13.0	0.0045197740112994	0.2758620689655172	1741.0	1.0	0.0009624639076034	0.5	1037.0	101.0	0.0349650349650349	0.875	961.0	0.0	-1.0	-1.0	-1.0	0.0	-1.0	-1.0	-1.0	0.0	-1.0	-1.0	-1.0	0.0372	0.3684	58.0	0.7635782747603834	0.0	0.0	0.0	-	-	P08631	Tyrosine-protein kinase HCK	HCK	Homo sapiens
1UT8	B	272.0	2.75	2777611	10726	0035312#0008409#0017108#0003677#1990238#0004529#0046872	0019034	0033567#0019086#0039693	0.1190854885778987	0.8511052519416284	0.0018115942028991	5-3-exonuclease	28.0	0.0435108777194298	0.2510822510822511	1102.0	0.0	0.0	0.0	1255.0	548.0	0.1619850187265917	0.9251336898395722	881.0	0.0	-1.0	-1.0	-1.0	929.0	0.1496461071789686	0.7978436657681941	3214.0	0.0	-1.0	-1.0	-1.0	0.1099	0.2924	272.0	0.8312101910828026	0.0	0.0	0.0	121750	NC_005859	P06229	Flap endonuclease	D15	Escherichia phage T5
