# Supplementary material for: Identifying and profiling structural similarities between Spike of SARS-CoV-2 and other viral or host proteins with Machaon
Source: Commun Biol. 2023 Jul 19;6:752. doi: 10.1038/s42003-023-05076-7 (PMC10356814; doi:10.1038/s42003-023-05076-7)
Supplement: Supplementary file 7 — Supplementary Data 4 [file 42003_2023_5076_MOESM7_ESM.zip › 6VXX_A_domain/candidates/6VXX_A_BetaCoV-S1-CTD-merged-filtered.csv]

structureId	domain	b-phipsi	w-rdist	t-alpha
4K6T_A	Adeno-knob	0.00545070659874	0.205588716756757	0.0
3QND_C	Adeno-knob	0.0055817590604712	0.2202273301812732	0.0018083182640145
2WGU_B	Adeno-knob	0.0066401630381223	0.2204424257192932	0.0
4K6T_G	Adeno-knob	0.0056972882454469	0.205507535331076	0.0036297640653364
3L88_K	Adeno-knob	0.0022372184925492	0.2322935879510245	0.0072859744990896
4XQA_C	Adeno-knob	0.0048995359513223	0.2192761014084016	0.007233273056058
4K6V_A	Adeno-knob	0.0061041082095127	0.2159757073433592	0.0072859744990896
4K6U_B	Adeno-knob	0.006984005017402	0.2069528694170005	0.009041591320072
3L88_F	Adeno-knob	0.0065311528862179	0.231184381692973	0.009041591320072
2WGT_B	Adeno-knob	0.0063348294415407	0.2414942634576277	0.009041591320072
3N0I_B	Adeno-knob	0.0067397051221972	0.2263004169516372	0.0108499095840866
1UXA_B	Adeno-knob	0.0070613607177394	0.2086091385077849	0.0128205128205127
6AB6_A	ICOSAH-VIR-COAT-S	0.0048552747384783	0.2528537946510833	0.0128205128205127
4K6T_C	Adeno-knob	0.0059482258689977	0.2263561381693189	0.0144665461121151
6AB6_C	ICOSAH-VIR-COAT-S	0.0018788043177138	0.2923482554674512	0.0128205128205127
4PBA_C	SRA	0.0065876460102543	0.3395362842565299	0.0036297640653364
4PAR_C	SRA	0.0052359171494939	0.3538088874134154	0.005454545454546
6AB5_A	ICOSAH-VIR-COAT-S	0.0039626742138093	0.26327890161656	0.014678899082569
3P9H_A	UEV	0.0089263750933338	0.3536956716397278	0.0018083182640145
1UXE_B	Adeno-knob	0.0104624656679769	0.2877897620357201	0.007233273056058
3P9G_A	UEV	0.0088173804523509	0.3491524819118614	0.005424954792043
4K6U_A	Adeno-knob	0.0061895184816903	0.2017369572736223	0.0235081374321881
4K6W_A	Adeno-knob	0.0072475871369492	0.2101503070517502	0.0216998191681729
3QND_G	Adeno-knob	0.0053040844458985	0.2217983277655741	0.0235081374321881
3QND_E	Adeno-knob	0.0060721441502316	0.2356302076195266	0.0216998191681729
3WRY_C	PLUSRNA-virus-helicase-C-terminal	0.0121775103914804	0.2509119111519192	0.009041591320072
2WGT_A	Adeno-knob	0.0060922374799647	0.2365406582845242	0.0216998191681729
1UXA_A	Adeno-knob	0.0072403649842136	0.2048946603808653	0.0235081374321881
1UXB_B	Adeno-knob	0.0082302832062816	0.2013854946700444	0.0221811460258785
2WGU_A	Adeno-knob	0.0068389142899126	0.2152924265779612	0.0235081374321881
3QND_A	Adeno-knob	0.0097990910535338	0.2414266523304702	0.0180831826401446
6FW2_A	MOSC	0.0118876346295847	0.1263443314780904	0.0198915009041593
4PBA_D	SRA	0.0097520776540417	0.3247955663564218	0.0108499095840866
3WRX_C	PLUSRNA-virus-helicase-C-terminal	0.0116010695541947	0.2566008706135495	0.0126582278481008
1UXA_C	Adeno-knob	0.0067549146187977	0.2014358832346944	0.0271247739602171
4K6V_B	Adeno-knob	0.0056276426764355	0.2258743333387932	0.0271247739602171
4K6V_C	Adeno-knob	0.0047455175392857	0.2211626972083347	0.0289330922242312
4K6W_B	Adeno-knob	0.0058394828890518	0.2199805178714909	0.0289330922242312
3L88_E	Adeno-knob	0.0034830169369045	0.2269890190333023	0.0325497287522604
2ZAH_A	Viral-coat	0.0075200349989419	0.1328135190008196	0.0343580470162745
1UXB_C	Adeno-knob	0.0047173171809455	0.1905714317180303	0.0361663652802894
3WRX_D	PLUSRNA-virus-helicase-C-terminal	0.0119436992753441	0.2989233423993291	0.0162748643761296
1CZY_B	MATH	0.0143512404042614	0.2481229786244611	0.0128205128205127
2WGU_C	Adeno-knob	0.005540875743256	0.216211240237136	0.0343580470162745
3N0I_A	Adeno-knob	0.0054193880148942	0.2158431479076341	0.0361663652802894
4XQB_B	Adeno-knob	0.0059975001791558	0.2256608301065381	0.0361663652802894
3WRY_D	PLUSRNA-virus-helicase-C-terminal	0.0133890524945094	0.2780703014722774	0.0180831826401446
4K6T_F	Adeno-knob	0.0065793511833115	0.2192116928876781	0.0361663652802894
4K6W_C	Adeno-knob	0.0055029703299945	0.2109911827248584	0.0379746835443031
1UXE_A	Adeno-knob	0.0084893284409505	0.2782891212885389	0.0289330922242312
5TDG_B	Fibritin-C	0.0165996257783402	0.2914015716518148	0.007233273056058
3OBU_A	UEV	0.0068659007469071	0.3188425702439881	0.0289330922242312
4YDJ_I	GP120	0.0175819547350547	0.2470079403570524	0.009041591320072
1DDL_C	Tymo-coat	0.0120687659846362	0.4353087175605875	0.005424954792043
4XQB_A	Adeno-knob	0.006232591483016	0.2115549567224496	0.0397830018083182
6STU_F	Adeno-knob	0.0100709794115771	0.4282235443558676	0.0108499095840866
3L88_L	Adeno-knob	0.0030013140307939	0.1881089683051784	0.0470162748643754
4PAR_D	SRA	0.009842142783994	0.3390261813453337	0.0240740740740739
4XQA_B	Adeno-knob	0.0061705801952357	0.2187452000046812	0.0397830018083182
4K6U_C	Adeno-knob	0.0064404924307135	0.2019596589769902	0.0415913200723327
6FJO_A	Adeno-knob	0.0097575016418322	0.184405618507438	0.0379746835443031
4XQA_A	Adeno-knob	0.0063497355024215	0.2148682270040007	0.0415913200723327
6FHG_B	PGRP	0.0107700886074908	0.3928944920580844	0.0180831826401446
5HLJ_A	WSS-VP	0.0146617603403896	0.1018398580878034	0.0297951582867783
4K6T_E	Adeno-knob	0.0130166188428624	0.2053475414956055	0.0307414104882461
2WGT_C	Adeno-knob	0.0057260490629211	0.2370505194980354	0.0452079566003618
4XQB_C	Adeno-knob	0.0059338432076228	0.2196664231170335	0.0470162748643754
6E5U_H	NTF2	0.0007902820158941	0.4475138092506023	0.025316455696202
4PBA_B	SRA	0.0070447140186789	0.3494505654739484	0.0343580470162745
4ZDG_A	Adeno-knob	0.0054524108263738	0.3371320097557256	0.0379746835443031
6FJP_A	Adeno-knob	0.0096620250442296	0.1850961664562326	0.0452079566003618
3L88_B	Adeno-knob	0.0042446674334558	0.2273522580987441	0.0506329113924044
3QND_B	Adeno-knob	0.0052775162281321	0.2162589417756107	0.0506329113924044
7CZF_D	Eph-LBD	0.0239313110414369	0.0887137316488229	0.0036166365280285
6RIC_B	RNA-pol-Rpb2-7	0.01468036938334	0.3695547621470067	0.0162748643761296
5MQC_B	Rhv	0.0108385101164502	0.2391680008125184	0.0394736842105263
5TDG_A	Fibritin-C	0.0052104706826823	0.3116125580644761	0.0433996383363473
1UXB_A	Adeno-knob	0.0166462596739358	0.1811153732243461	0.025316455696202
3L88_I	Adeno-knob	0.004207058380464	0.2269039629804044	0.0524412296564189
2WBW_A	Adeno-knob	0.0072164335110631	0.1973164669100107	0.0524412296564189
4K6T_B	Adeno-knob	0.0114260198191705	0.1953206043793198	0.0433996383363473
5E62_A	Hema-HEFG	0.0252586714694238	0.1038661611562166	0.0018083182640145
5GYQ_A	BetaCoV-S1-NTD	0.0134556617200692	0.0857480075002344	0.0452079566003618
6STU_C	Adeno-knob	0.0095384626517998	0.445276184034474	0.0216998191681729
6QU8_A	Adeno-knob	0.0121950211988121	0.1830317098647405	0.0452079566003618
2EDM_A	WSS-VP	0.0160275678132129	0.3244866162990975	0.0202952029520293
6E5U_G	NTF2	0.0073791244968707	0.2473104432940187	0.0506329113924044
5E65_A	Hema-HEFG	0.0229430150991239	0.1013769658339872	0.0108499095840866
1UXE_C	Adeno-knob	0.0090831301493655	0.28416477699546	0.0452079566003618
3N0I_C	Adeno-knob	0.0045353079564853	0.2218742600270712	0.0596745027124767
3JWD_B	Ig-like-C2-type-2	0.007751597323605	0.4378595462662411	0.0297951582867783
5E64_C	Hema-HEFG	0.0262097505527651	0.0970373616108106	0.0036297640653364
3L88_A	Adeno-knob	0.0044184550274599	0.225673021024587	0.063291139240506
2ZAH_B	Viral-coat	0.0087344293186255	0.1222149137776431	0.063291139240506
6STU_D	Adeno-knob	0.0144644989338669	0.4272731115410881	0.0184162062615105
3F0Y_G	Adeno-knob	0.0033002543444867	0.2932078155745218	0.0596745027124767
6TM8_A	Herpes-glycop-D	0.0137450364469084	0.2859572682612872	0.0394736842105263
4PAR_B	SRA	0.0078045955731344	0.3580782258393555	0.0470162748643754
5E5W_A	Hema-HEFG	0.0256444945998034	0.1086526448150878	0.0072859744990896
6E5U_B	NTF2	0.0009191363321412	0.4413125889595045	0.0397830018083182
3NGB_G	GP120	0.0108452082825959	0.5218801651358438	0.0109689213893968
6E5U_A	NTF2	0.0091693493498747	0.2344325429490476	0.0578661844484631
3L89_H	Adeno-knob	0.0074505707446732	0.1800830326086424	0.0669077757685345
5FOB_B	NTR	0.008925776860404	0.3485753534439856	0.0488245931283903
3QND_F	Adeno-knob	0.0067495519595674	0.2343040962824516	0.0650994575045205
6E5U_E	NTF2	0.0093029225494959	0.2317963923716111	0.0596745027124767
2ED6_G	WSS-VP	0.0178378114489905	0.4549379122595208	0.007233273056058
3L88_C	Adeno-knob	0.0085459491686562	0.2399966916324734	0.0614828209764919
4PBA_A	SRA	0.0174185333282508	0.3497713227323261	0.0271247739602171
6STU_E	Adeno-knob	0.0060373743217925	0.4256359736616814	0.0452079566003618
2ED6_I	WSS-VP	0.0178615361451895	0.4540921449545737	0.0091240875912406
3O8E_A	Adeno-knob	0.0022734640442424	0.3509591430106448	0.063291139240506
5A9K_A	SF3-helicase	0.0273371214409274	0.2631955068429915	0.0
2XNI_B	Peptidase-S29	0.0209257865135553	0.3238694401676076	0.0180831826401446
4BIP_A	Rhv	0.0114550324728934	0.4635077145896565	0.0289330922242312
6AB6_B	ICOSAH-VIR-COAT-S	0.0034676961292675	0.2719720274204342	0.0717054263565892
3SKU_B	Herpes-glycop-D	0.0110556377975972	0.3289546987082423	0.0513307984790873
4YDJ_G	GP120	0.0023794791036244	0.2759813150787657	0.0723327305605787
3CNC_D	Adeno-knob	0.0147282612288007	0.3251263210771963	0.0397830018083182
2ED6_J	WSS-VP	0.0167746866799555	0.4502235169070349	0.014678899082569
5YL1_A	ICOSAH-VIR-COAT-S	0.0044652372696295	0.2602634175058806	0.0723327305605787
5Y5P_B	dUTPase	0.0167989122806082	0.3646897253948054	0.0297951582867783
4PAR_A	SRA	0.0218080011491583	0.3643048942012061	0.0126582278481008
3L88_D	Adeno-knob	0.0039374695872795	0.2224321458040186	0.0795660036166365
4O5I_O	Ig-like	0.0183575723513842	0.4252814847611533	0.0162748643761296
2ED6_F	WSS-VP	0.0180671194339343	0.4537057017494376	0.0128205128205127
3SKU_A	Herpes-glycop-D	0.0110868048697319	0.3290560726572459	0.0553435114503819
6DC5_B	Ig-like	0.0228740033663962	0.4311468450569612	0.0
3L88_H	Adeno-knob	0.0041847292533386	0.2163184921662088	0.0813743218806504
4N0O_G	Peptidase-C33	0.0132048343314231	0.2607904352084212	0.0560578661844484
1H79_A	Glycine-radical	0.0255222480305301	0.3424434260493861	0.005424954792043
6APD_H	Ig-like	0.0210551978847134	0.392441133655487	0.014678899082569
4ZDG_B	Adeno-knob	0.0058708134396091	0.3422986862326759	0.0687160940325499
6H6H_D	Ig-like-C1-type	0.0205585844588023	0.326837116067116	0.0259740259740266
3L88_G	Adeno-knob	0.0082685817780001	0.2224899910098584	0.0795660036166365
5L7O_B	Rhv	0.0139652620024985	0.2316463737611106	0.0614828209764919
5E65_C	Hema-HEFG	0.0226187081557721	0.1150244312166315	0.0343580470162745
2P84_A	YopX	0.0239309171236349	0.151449566097234	0.0289330922242312
3QB8_B	N-acetyltransferase	0.0231269782670474	0.363280547186618	0.014678899082569
6RID_B	RNA-pol-Rpb2-7	0.0157372285971115	0.3917414832302621	0.0379746835443031
5EPW_B	CoV-N-CTD	0.0269102118585421	0.1678924546429276	0.0184162062615105
1CZY_C	MATH	0.0151995380556103	0.2616209157187341	0.0553435114503819
6CV2_B	Rhv	0.0135874241697735	0.5569817134159927	0.0128205128205127
3L88_J	Adeno-knob	0.0036870248419375	0.2122068842105784	0.0904159132007234
3J1P_C	SF3-helicase	0.0104309765692837	0.6218517812185694	0.0
5VN8_I	GP120	0.0133485418462698	0.4645829026447469	0.0355805243445692
2ED6_E	WSS-VP	0.0179206577817593	0.4542223695699751	0.0216998191681729
5A9K_E	SF3-helicase	0.0235788974172941	0.3005949597950111	0.0235081374321881
1QOL_C	Peptidase-C28	0.0236936470296143	0.1897986640124433	0.0307414104882461
5VIC_L	Ig-like-2	0.0170901960263372	0.535315268080364	0.0072859744990896
6CVB_B	Rhv	0.0142780695438306	0.5321435655122457	0.0198915009041593
5A9K_C	SF3-helicase	0.0266551351374608	0.3768693328954319	0.005454545454546
6FHG_A	PGRP	0.010595751726165	0.4565099565597978	0.047348484848485
3L89_J	Adeno-knob	0.0125738327047498	0.1827937234936806	0.0795660036166365
6CV5_B	Rhv	0.0110066944520007	0.5681775610644484	0.0216998191681729
5CDD_C	Rhv	0.0085823406526324	0.2626473102028223	0.0821917808219179
2V9P_C	SF3-helicase	0.0266627295545557	0.3768660747062464	0.0072859744990896
2XCN_B	Peptidase-S29	0.0201800339894897	0.376843784705468	0.0307414104882461
6SQJ_B	Herpes-glycop-D	0.0252937383150942	0.2689074286709332	0.0235081374321881
4ZDG_C	Adeno-knob	0.0104226317168271	0.3378550301533751	0.0723327305605787
5E64_A	Hema-HEFG	0.0307837582168536	0.1109709110250765	0.0144665461121151
6APD_D	Ig-like	0.021862159157797	0.4071219480050692	0.0202952029520293
2XCF_B	Peptidase-S29	0.026855395933853	0.3944089598155555	0.005454545454546
1IKV_B	RNase-H	0.0100211211674203	0.2080484051005385	0.0867992766726941
3KMA_A	SET	0.0121081559338026	0.5990164107562909	0.0109689213893968
5E62_C	Hema-HEFG	0.0304677449240119	0.1190760070788198	0.0162748643761296
3SUD_B	Peptidase-S29	0.0270558901797227	0.3967404628970826	0.005454545454546
4LQ9_A	RdRp-catalytic	0.0317858243464601	0.2671912319118578	0.0036166365280285
2V9P_E	SF3-helicase	0.0235716585389566	0.3005708886483771	0.0297951582867783
3KMA_B	SET	0.013411346121121	0.5999457553910146	0.009041591320072
6FJN_A	Adeno-knob	0.0210908127085799	0.1807213544864067	0.0488245931283903
6OSY_P	GP120	0.01564563505566	0.4224799395647088	0.0433962264150946
2W8M_A	VirArc-Nuclease	0.0144706771089073	0.0817673303997336	0.0831826401446651
4QBB_B	Peptidase-C28	0.0188541554852555	0.416270628866447	0.0325497287522604
3O8E_C	Adeno-knob	0.0012056094859353	0.352089799010416	0.0886075949367084
4EJE_A	UEV	0.0103110304186353	0.2486603358187809	0.0867992766726941
2J8F_A	Ch-type-lysozyme	0.018670626937001	0.518314352091233	0.0144665461121151
6E5U_C	NTF2	0.0073797001229674	0.2381626111251535	0.0940325497287515
4R2G_J	Ig-like-2	0.0129175252544158	0.6130464751998348	0.0072859744990896
4F2M_E	CoV-S1	0.0273778461364882	0.2910716176965098	0.0198915009041593
2GXA_C	SF3-helicase	0.0304623483711517	0.1761699298467906	0.0165441176470593
5JZI_I	Ig-like-C1-type	0.009081201963687	0.6339222526831279	0.005454545454546
4YDI_G	GP120	0.0168786500445343	0.502879052148813	0.0259740259740266
2ED6_A	WSS-VP	0.0180093395448296	0.454553040902412	0.0317164179104481
1HK8_A	Glycine-radical	0.0248249741925869	0.3366386543411442	0.025316455696202
1DDL_B	Tymo-coat	0.0151534000165275	0.4024503624783307	0.0533333333333336
3J1P_B	SF3-helicase	0.0046213890326842	0.6371779805407152	0.0126582278481008
6C5V_A	Herpes-glycoH-C	0.0110468451439111	0.2540609297684469	0.0867992766726941
4N0N_A	Peptidase-C33	0.007827551100726	0.2864647137651199	0.0922242314647376
6G47_C	Adeno-knob	0.012218066390058	0.2932282778449067	0.0813743218806504
3M5M_A	Peptidase-S29	0.0258877098904667	0.4120347489187073	0.0126582278481008
3NAP_B	Rhv	0.0117534545967907	0.2245275648083425	0.0886075949367084
3SKU_C	Herpes-glycop-D	0.0111840214412577	0.3283347677639182	0.0800781250000002
4Y1C_A	Integrase-catalytic	0.032747757974912	0.3300581800306516	0.0018083182640145
3F0Y_B	Adeno-knob	0.0036983751884622	0.285288443133844	0.1030741410488247
4O5I_Q	Ig-like	0.01834384613941	0.428121819178592	0.0394736842105263
6SUQ_A	Peptidase-S30	0.0156821537514204	0.3871251631030419	0.0578661844484631
2ED6_K	WSS-VP	0.0177576346616447	0.4567889068990839	0.0375234521575988
4WXR_A	Helicase-ATP-binding	0.0207540208744552	0.3157488719202009	0.0488245931283903
3M5N_C	Peptidase-S29	0.0304802493734741	0.3975052745780736	0.0036166365280285
7CZF_E	Herpes-glycoH-C	0.0138187489650638	0.3136933846292085	0.0795660036166365
1TUE_D	SF3-helicase	0.0303843255625871	0.1466713687396135	0.025316455696202
3OBX_A	UEV	0.0080037626469	0.3252552985069524	0.0922242314647376
5E5W_C	Hema-HEFG	0.0297054971572841	0.1084700186475928	0.0289330922242312
6THG_D	Ephrin-RBD	0.0108923569887456	0.4582232858600112	0.0614828209764919
4WRK_E	dUTPase	0.0126217511878928	0.6199313893049558	0.0128205128205127
3NAP_A	Rhv	0.005131751906501	0.1341517206718858	0.1175406871609396
3CNC_F	Adeno-knob	0.0142605383012105	0.3237672555479655	0.077757685352622
4BIQ_A	Rhv	0.0033264342143328	0.4205493243129771	0.0867992766726941
6THG_J	Ephrin-RBD	0.0129511794138331	0.468844276009485	0.0560578661844484
4O58_H	Ig-like	0.0208059728282333	0.4259795909290695	0.0343580470162745
6STU_B	Adeno-knob	0.0082972383515305	0.4235547022741265	0.0795660036166365
2WZR_1	Peptidase-C28	0.0316513242893883	0.1053507288707159	0.025316455696202
6UOE_L	Ig-like-2	0.0191424259181367	0.5328840200633421	0.0184162062615105
6F7D_A	Beta-helix	0.0150019320293271	0.3315311358715434	0.0758754863813235
6CV1_B	Rhv	0.0154629911651721	0.5675611754778771	0.025316455696202
3SU5_A	Peptidase-S29	0.0255797747220202	0.3866077394783619	0.025316455696202
6G47_A	Adeno-knob	0.0167726644818184	0.0898959015965103	0.0867992766726941
5F17_C	Peptidase-C31	0.0252125095318746	0.3854713353261982	0.0278810408921934
4P9C_A	CMP-dCMP-type-deaminase	0.0215755970542074	0.5500308508757424	0.009041591320072
5D8A_A	Peptidase-C28	0.0133805011210622	0.3729720789129258	0.0795660036166365
7JJC_B	F5-8-type-C-1	0.0254740869735432	0.5130328692732591	0.005424954792043
5A9K_D	SF3-helicase	0.0331471010878115	0.2114770481756815	0.0180831826401446
4XL8_A	Adeno-knob	0.0169047122381234	0.090092629594984	0.0886075949367084
4YDL_A	GP120	0.0090927864806425	0.5036722241025735	0.0634615384615386
4WXR_B	Helicase-ATP-binding	0.0215762963392005	0.2850362912676994	0.0542495479204336
3L89_C	Adeno-knob	0.010599646034054	0.2008666423683554	0.108499095840868
3SUE_A	Peptidase-S29	0.0324767270015076	0.3937316948623293	0.0036166365280285
5VIG_L	Ig-like-2	0.0127379054364134	0.5368000940172679	0.0452079566003618
1EET_B	RNase-H	0.0121414261742442	0.2549638099671454	0.0976491862567812
4GH4_A	Peptidase-C28	0.0115356684550631	0.3447726665147498	0.0904159132007234
6U7F_D	CoV-S1	0.0264674544175299	0.4505442181438824	0.014678899082569
1CZY_A	MATH	0.014370313773004	0.261410473615652	0.0886075949367084
1DDL_A	Tymo-coat	0.017916484304485	0.383383746991801	0.0593869731800773
6V8Z_K	Ig-like-1	0.0205105144790096	0.58406223106103	0.005424954792043
6VO0_H	GP120	0.0107757482397435	0.6467087743341218	0.005454545454546
2J8G_A	Ch-type-lysozyme	0.0185837555594431	0.5346445703350541	0.025316455696202
3L89_A	Adeno-knob	0.013086979590448	0.1753829406265952	0.1048824593128392
6EA5_A	Filo-glycop	0.0090988375949244	0.5985473876314181	0.0361663652802894
5VN8_F	GP120	0.0133537815289876	0.464586683243411	0.063291139240506
3F0Y_C	Adeno-knob	0.0039175203766002	0.3034705012478536	0.115732368896926
1C8N_A	ICOSAH-VIR-COAT-S	0.0036793095955572	0.2112903695474896	0.1265822784810124
4IV1_A	Peptidase-C28	0.0172965749350262	0.3466836037344363	0.0705244122965638
7JJC_A	F5-8-type-C-1	0.0204319237407548	0.5032787926356599	0.0289330922242312
4DVL_A	Peptidase-C53	0.0258776445070396	0.1179836242664977	0.0524412296564189
6APD_F	Ig-like	0.0247743968540696	0.4064301188644184	0.0307414104882461
6UX2_A	SH2	0.0047118404453455	0.6463358560941981	0.0184162062615105
5CDD_B	Rhv	0.0053688198083937	0.618954348094225	0.0361663652802894
6ILM_F	Ig-like-C1-type	0.0137577803650527	0.6380721500873896	0.009041591320072
6NZV_A	Peptidase-S29	0.0273147059602705	0.3978614115693674	0.025316455696202
6UDK_A	GP120	0.0349462000651016	0.2142627946186068	0.014678899082569
4N0O_E	Peptidase-C33	0.0266571061365321	0.281739144948776	0.0397830018083182
6OAT_C	OTU	0.0210780667402536	0.481439248906285	0.0325497287522604
3L89_E	Adeno-knob	0.0189701708848621	0.2152984442183859	0.0795660036166365
4DVK_B	Peptidase-C53	0.0264118995639943	0.1263138572111663	0.0524412296564189
3CNC_C	Adeno-knob	0.0142443533458062	0.3213452311168858	0.0886075949367084
6OKP_K	Ig-like	0.0300741239222489	0.2174983303314277	0.0336448598130845
6BKD_H	Ig-like	0.0286658416071268	0.4834443492616006	0.007233273056058
4F5C_F	CoV-S1	0.016268202840236	0.317373388520823	0.0813743218806504
4OLZ_G	GP120	0.0102575906013415	0.5152216088115114	0.0634615384615386
5Y5P_C	dUTPase	0.0124447844457703	0.366118471461515	0.0907297830374751
4DW5_A	Peptidase-C53	0.0216836903809401	0.1063408480769538	0.0741410488245932
3F0Y_H	Adeno-knob	0.003656583584648	0.3098432085476486	0.1211573236889693
3RWN_C	Phage-tail-NK	0.0108686284437453	0.2900075706955788	0.1066907775768533
5F17_D	Peptidase-C31	0.0230767215445993	0.3473907383525306	0.049335863377609
3RWN_B	Phage-tail-NK	0.0149572978568791	0.332058492613951	0.0867992766726941
2WS9_3	Rhv	0.0103400347094494	0.62055318857071	0.0307414104882461
1IKX_B	RNase-H	0.0139106217929899	0.2600772102215526	0.0994575045207957
3L89_F	Adeno-knob	0.0085257152491608	0.2044374963687511	0.1247739602169979
2V9P_K	SF3-helicase	0.031757134385423	0.365289763033558	0.0165441176470593
6G47_B	Adeno-knob	0.0083833565597006	0.288985724187884	0.115732368896926
1VQ2_A	CMP-dCMP-type-deaminase	0.0256708863835081	0.1671885837988078	0.0560578661844484
3QB8_A	N-acetyltransferase	0.0232566851750008	0.363573401397375	0.0488245931283903
2ED6_H	WSS-VP	0.0179687696320627	0.454617628142747	0.0533333333333336
3DXA_E	Ig-like-C1-type	0.007146813847749	0.5882141157055307	0.0506329113924044
6H4C_C	dUTPase	0.015321042231492	0.5935551157799526	0.0289330922242312
4P9C_B	CMP-dCMP-type-deaminase	0.0228895976498179	0.5492229111673703	0.0144665461121151
3F0Y_I	Adeno-knob	0.0033043062251674	0.3030706364326162	0.1265822784810124
6SQJ_A	Herpes-glycop-D	0.0194720166731187	0.2616952737885123	0.077757685352622
3F0Y_F	Adeno-knob	0.0027456142127565	0.2980289621972447	0.1283905967450271
5LWI_B	Rhv	0.0258811672006462	0.268172452318711	0.049335863377609
1QXM_A	Ricin-B-type-lectin-1	0.0099887405099348	0.6200850337724593	0.0343580470162745
7JJC_D	F5-8-type-C-1	0.0297950258047286	0.5091245649478853	0.0018083182640145
3L89_B	Adeno-knob	0.0100045157837685	0.2010475541582974	0.1247739602169979
6UTE_D	Ig-like-2	0.0247654965026646	0.5392029780122893	0.0109689213893968
3M5N_D	Peptidase-S29	0.0284431604401471	0.3994160270784976	0.0271247739602171
4YDL_G	GP120	0.0140377261910768	0.510439265021776	0.0593869731800773
2V9P_B	SF3-helicase	0.0329201642462387	0.3552879280623134	0.0165441176470593
3MMP_F	RdRp-catalytic	0.0383782283455035	0.2534423415570511	0.0036166365280285
3KXF_M	Ig-like-C1-type	0.0154739730621518	0.6214754976785715	0.0202952029520293
5JHD_G	Ig-like-C1-type	0.0151978013965476	0.645767699599541	0.005424954792043
3M5M_B	Peptidase-S29	0.028740102053097	0.4066522162132319	0.025316455696202
1IKW_B	RNase-H	0.0122991884267647	0.2563496838674635	0.1121157323688963
5Y5P_A	dUTPase	0.0167647817043251	0.362626907586743	0.0800781250000002
4XL8_B	Adeno-knob	0.0155404521356508	0.2718779977182483	0.0958408679927662
5F17_A	Peptidase-C31	0.0225715532865213	0.3713534293892424	0.0533333333333336
5A9K_F	SF3-helicase	0.0341154167489018	0.364695625092376	0.0126582278481008
1TUE_H	SF3-helicase	0.0304111577714316	0.3061012281075888	0.0325497287522604
5Y5Q_A	dUTPase	0.0174743795273233	0.3651075791189441	0.0779727095516571
4N0O_A	Peptidase-C33	0.019469073000511	0.2782819527722138	0.0795660036166365
3SU0_A	Peptidase-S29	0.0315328274984373	0.3957644596993086	0.0180831826401446
4DVK_A	Peptidase-C53	0.0270853929707298	0.1210781291074787	0.0578661844484631
3SU1_A	Peptidase-S29	0.0276467749913663	0.3982818028782061	0.0317164179104481
3L89_I	Adeno-knob	0.0098728151699542	0.2147481222887367	0.1265822784810124
3M5N_A	Peptidase-S29	0.036115032398822	0.3856291397161048	0.0018115942028991
6EA5_C	Filo-glycop	0.0151212705441794	0.5751288854857943	0.0397830018083182
1QMY_B	Peptidase-C28	0.0251160015498154	0.4278884085471475	0.0361663652802894
6THG_F	Ephrin-RBD	0.013191762210339	0.4503122897645716	0.0813743218806504
5W08_M	Ig-like	0.0161104405668349	0.5185052328355062	0.0513307984790873
3F0Y_D	Adeno-knob	0.0094400313137909	0.2757973064450806	0.1229656419529836
3D2U_E	Ig-like-C1-type	0.0350177897695247	0.3338622416180822	0.0128205128205127
4XNZ_G	GP120	0.008505379334281	0.5285466857906834	0.0737864077669903
6CV4_B	Rhv	0.0261013359193301	0.5416131593525585	0.0091240875912406
3SV8_A	Peptidase-S29	0.033173590890218	0.3839221216544193	0.0162748643761296
6ZGF_A	bCoV-S1-RBD	0.0098010351318713	0.6549183152312734	0.0108499095840866
3CNC_E	Adeno-knob	0.0165735855008699	0.3259349031671258	0.0886075949367084
4OLX_G	GP120	0.0115870729035254	0.5198955454488214	0.0696324951644102
3KMJ_A	SET	0.0076731334029308	0.5858527413483923	0.05736137667304
3MMP_G	RdRp-catalytic	0.0386652648867962	0.2529104126528394	0.005454545454546
2GXA_J	SF3-helicase	0.0388281201354356	0.1713693616034722	0.0109689213893968
4DKQ_A	GP120	0.0122725574376346	0.5059598971364353	0.0737864077669903
6LBO_C	Rhv	0.0296129796528533	0.4970520301420179	0.0108499095840866
6LAP_C	Rhv	0.0296129796528533	0.4970520301420179	0.0108499095840866
6LBQ_C	Rhv	0.0296129796528533	0.4970520301420179	0.0108499095840866
3F0Y_A	Adeno-knob	0.0038177481704543	0.2962456560503358	0.1374321880650988
2V9P_F	SF3-helicase	0.0341426484048487	0.3647092231073237	0.0162748643761296
5W08_I	Ig-like	0.0163087630081926	0.5130439025599919	0.0553435114503819
1TUE_A	SF3-helicase	0.0288630342023916	0.2344686991490965	0.049335863377609
4DVN_A	Peptidase-C53	0.0240166613180616	0.1168849184864232	0.0759493670886068
3NGB_D	GP120	0.0113346852654681	0.517817949683563	0.0737864077669903
3C3I_B	dUTPase	0.0190247758039331	0.5361229295352006	0.0379746835443031
2IXU_A	Ch-type-lysozyme	0.0231921356273562	0.5361510714028183	0.0235081374321881
5JHD_B	Ig-like-C1-type	0.0152809223747878	0.6459019280131448	0.0108499095840866
6LSA_F	Herpes-glycop-D	0.0347695569892934	0.3427938656033201	0.0180831826401446
6G19_A	RLR-CTR	0.0193354720594802	0.324338049533278	0.0813743218806504
3CNC_A	Adeno-knob	0.0149806232362006	0.3202613383229459	0.1030741410488247
4ADF_F	Ig-like-2	0.0173222349086427	0.5881432415627729	0.0317164179104481
2AK4_N	Ig-like-C1-type	0.0134603539255939	0.6275532463362141	0.0297951582867783
5IRO_E	Ig-like-C1-type	0.0109656334143033	0.6261866361414705	0.0375234521575988
6N4N_A	Peptidase-S29	0.0280927598535258	0.3135280754169027	0.0488245931283903
6LS9_B	Herpes-glycop-D	0.0296660842879895	0.3235628542389915	0.0394736842105263
4OLW_G	GP120	0.017078343222134	0.5236802692904998	0.0513307984790873
1TUE_K	SF3-helicase	0.0357214625263303	0.2929825594084169	0.0198915009041593
5EYI_A	Peptidase-C31	0.0257430038811618	0.3929470554197098	0.0453686200378073
1H78_A	Glycine-radical	0.0247163364665882	0.5215095935232408	0.0240740740740739
2V9P_H	SF3-helicase	0.0300791713905916	0.3593885721976267	0.0355805243445692
5HBZ_D	Peptidase-C31	0.0311206625212181	0.3470557351493797	0.0325497287522604
4DW3_A	Peptidase-C53	0.0253508464331143	0.1165245169975484	0.0741410488245932
6APD_N	Ig-like-2	0.0265725968961658	0.5479398663420871	0.0126582278481008
2ED6_L	WSS-VP	0.0167440597218391	0.4496868683907207	0.0737864077669903
4IV3_A	Peptidase-C28	0.0160397467768821	0.3833574289545741	0.0904159132007234
5CDD_A	Rhv	0.0200415425109699	0.5779972760586262	0.0278810408921934
4I54_B	GP120	0.0077575617231405	0.5164515918970317	0.0864440078585466
5C5U_A	Fe2OG-dioxygenase	0.021493877385706	0.4892742168140718	0.0453686200378073
4GV8_B	dUTPase	0.017945750419258	0.6270256348019471	0.0165441176470593
5W08_O	Ig-like	0.0159818316144915	0.5195919344485025	0.0593869731800773
4R2G_D	Ig-like-2	0.0125398325395576	0.6155061883772962	0.041431261770245
2V9P_L	SF3-helicase	0.0378429609869841	0.3976999442043453	0.0
2PNM_A	Peptidase-S50	0.0385613174561368	0.3180911559839527	0.007233273056058
5L7O_A	Rhv	0.0030722727190343	0.139525985285207	0.169981916817359
5NME_A	Ig-like-C1-type	0.0121726596561212	0.6586115808175838	0.007233273056058
4DWA_B	Peptidase-C53	0.0253254422503279	0.1234453301761177	0.077757685352622
4XNZ_D	GP120	0.007297763156704	0.5193786603590206	0.0885826771653544
4ZS6_A	bCoV-S1-RBD	0.0017728493931033	0.5768293796392392	0.0795660036166365
1QO3_D	C-type-lectin	0.0018950448029723	0.6307817306493052	0.0524412296564189
4DW5_B	Peptidase-C53	0.0207016816327821	0.0855134220949211	0.10126582278481
3SUG_A	Peptidase-S29	0.0385691581638584	0.3840630599196221	0.0018083182640145
2VG7_B	RNase-H	0.0159860259123027	0.2323143046410621	0.1139240506329108
2J92_B	Peptidase-C28	0.0254884384399444	0.231836653784702	0.0705244122965638
5HBZ_F	Peptidase-C31	0.0354519304855931	0.3358185752981977	0.0202952029520293
3SV7_A	Peptidase-S29	0.0338794795466246	0.3865925303662537	0.0216998191681729
2JYS_A	Peptidase-A9	0.0126405170847339	0.6082636441080688	0.047348484848485
6ORN_A	GP120	0.0386042392878665	0.2389776001800324	0.0162748643761296
5LWG_B	Rhv	0.027765306082158	0.2757745923330765	0.05736137667304
2XXN_A	MATH	0.0253496033818625	0.3798406465842033	0.0542495479204336
4WRK_F	dUTPase	0.0148596003436351	0.6206599817376727	0.0355805243445692
5EPW_A	CoV-N-CTD	0.0337162944226341	0.2795131848870102	0.0336448598130845
4QVA_A	Calici-coat	0.013350676182437	0.6195410532772084	0.041431261770245
4DW4_A	Peptidase-C53	0.0252708935346017	0.115743101579391	0.0813743218806504
4QV2_B	Calici-coat	0.0136833971024213	0.6220491262456903	0.0394736842105263
4DWA_A	Peptidase-C53	0.0289727734598927	0.114057362410328	0.0669077757685345
2GJ7_A	Ig-like-3	0.0294065627855846	0.5334533376799853	0.0108499095840866
4QVA_B	Calici-coat	0.0132486426830943	0.6186162441944084	0.0433962264150946
6DX3_A	OTU	0.0231251695778659	0.5188429649784629	0.0361663652802894
6VO0_G	GP120	0.010769196385787	0.6467056629577882	0.0297951582867783
3SU2_A	Peptidase-S29	0.0276036293873861	0.4071013082488896	0.0433996383363473
3DXA_O	Ig-like-C1-type	0.007038374541872	0.5884541619305119	0.0705244122965638
2V9P_A	SF3-helicase	0.0273483760375642	0.2631819373475556	0.063291139240506
2P59_A	Peptidase-S29	0.0347816115821392	0.484614151404921	0.0036297640653364
7CZF_A	Eph-LBD	0.0211691816560256	0.330805772361387	0.0821917808219179
7JQB_J	Ribosomal-S7	0.0326357839638674	0.3713359448071259	0.0307414104882461
4I54_A	GP120	0.0090177327113987	0.4993679616638097	0.0972222222222223
4R2G_M	Ig-like	0.0122310316180883	0.6349551821639472	0.0375234521575988
4OLY_G	GP120	0.0134843033968944	0.5341131797918282	0.0737864077669903
6THG_C	Ephrin-RBD	0.0108564472479441	0.4609413032494021	0.1030741410488247
4XL8_C	Adeno-knob	0.0143499309481329	0.2842777130426102	0.1229656419529836
5NMG_G	Ig-like-C1-type	0.0134709157530803	0.652345431971129	0.0180831826401446
1C8N_B	ICOSAH-VIR-COAT-S	0.0033265763297995	0.199742520855255	0.175406871609403
6BKC_H	Ig-like-1	0.0083857269081487	0.6606159614207378	0.0180831826401446
6NZT_A	Peptidase-S29	0.0315095787821285	0.3957158466503127	0.0325497287522604
6OAT_A	OTU	0.033587900232571	0.4817530430086241	0.0108499095840866
4WRK_B	dUTPase	0.0192995503481052	0.6207938587643782	0.0221811460258785
3L89_K	Adeno-knob	0.0126680120511547	0.204826315866052	0.142857142857143
5HBZ_E	Peptidase-C31	0.0367546306531576	0.3343399022750034	0.0198915009041593
6EB2_A	Integrase-catalytic	0.0336052490589966	0.4346100207221511	0.0198915009041593
3KXF_O	Ig-like-C1-type	0.0140300405511607	0.5347922562571428	0.0737864077669903
3KXF_H	Ig-like-C1-type	0.0314506000564606	0.5316903368899224	0.007233273056058
4KQZ_B	bCoV-S1-RBD	0.0026554249470091	0.5979448766975668	0.077757685352622
4OM1_G	GP120	0.011256586877088	0.5174189947696413	0.0885826771653544
4L3N_B	bCoV-S1-RBD	0.0067981375599743	0.5898305905160242	0.0741410488245932
4DKO_A	GP120	0.0133934451231874	0.5044201290564709	0.0864440078585466
5C7K_E	Ig-like-1	0.0200287264831044	0.554313667337111	0.0433996383363473
3SU3_A	Peptidase-S29	0.0270327386216729	0.3932356975155753	0.0524412296564189
5Y5O_E	dUTPase	0.0096569865846383	0.3663789136180455	0.1331967213114762
1QOL_D	Peptidase-C28	0.0334207725853996	0.1848667795507815	0.0488245931283903
6U7G_D	CoV-S1	0.0172093938806541	0.3551951736508141	0.1030741410488247
5E6I_J	Ig-like-C1-type	0.0119297938995607	0.6284388053643054	0.0453686200378073
4DKP_A	GP120	0.0128217632260917	0.5071616588419756	0.0885826771653544
2V9P_J	SF3-helicase	0.0267718327844372	0.2169291310133864	0.0741410488245932
4RPB_B	Calici-coat	0.0116622539666674	0.6423487122374985	0.0375234521575988
1QXM_B	Ricin-B-type-lectin-2	0.0200345461599004	0.6377210062440855	0.0126582278481008
6H9Z_B	VP4-haemagglut	0.0153698270595829	0.3903519220800469	0.1066907775768533
6PDL_H	Ephrin-RBD	0.0129985858039145	0.4227006519241838	0.108499095840868
4PGD_B	Ig-like-C1-type	0.0183642124979152	0.6390523158794874	0.0180831826401446
3L89_L	Adeno-knob	0.0092673621736766	0.2193511803828114	0.1609403254972874
3SU6_A	Peptidase-S29	0.0276526577337003	0.4089872538134798	0.0488245931283903
3J1P_A	SF3-helicase	0.0132346648842058	0.6238049241616804	0.0453686200378073
6N1V_Q	GP120	0.0165810750279921	0.3948717893893479	0.0994035785288272
6KY9_A	dUTPase	0.0202879525378878	0.5223800919654337	0.0524412296564189
6Q05_B	bCoV-S1-RBD	0.0050738330765841	0.5640785216553559	0.0904159132007234
2AK4_P	Ig-like-C1-type	0.0167156805020387	0.6140935140961081	0.0375234521575988
6STU_A	Adeno-knob	0.0136151948366375	0.4340361236880389	0.1048824593128392
3JTS_E	Ig-like-C1-type	0.0162346143128003	0.6563203540117254	0.005454545454546
4DWC_B	Peptidase-C53	0.028293213504113	0.0894530880999368	0.0795660036166365
4RPB_A	Calici-coat	0.0117175932254981	0.6421535564022075	0.0394736842105263
1S9H_B	SF3-helicase	0.0293865243744924	0.120031683860939	0.0723327305605787
3M5O_A	Peptidase-S29	0.0282159883969309	0.3968134176854611	0.0506329113924044
4OM0_G	GP120	0.0178652211970772	0.523473660407268	0.0634615384615386
4GHL_A	VP35-IID	0.0378764387643216	0.4415421702914686	0.0036297640653364
6UT9_A	VP4-haemagglut	0.0162607928577738	0.445249142993892	0.0922242314647376
5HC1_A	Peptidase-C31	0.0230438515372708	0.3264868886971186	0.0821917808219179
2ED6_D	WSS-VP	0.01795713125995	0.4547341303007567	0.0821917808219179
2GXA_D	SF3-helicase	0.0426398101272235	0.1776668981820211	0.0144665461121151
2V9P_I	SF3-helicase	0.0405144296159239	0.3289734323811227	0.0091240875912406
6H66_A	RLR-CTR	0.0210118316989636	0.4427385120819342	0.0723327305605787
4RPB_C	Calici-coat	0.0116400301703862	0.6420201395420579	0.041431261770245
5HBZ_B	Peptidase-C31	0.0191665837056833	0.3799134013191442	0.092885375494071
3UEZ_A	Ig-like-2	0.0281301095786962	0.5892588810142017	0.009041591320072
6E5U_F	NTF2	0.0008369890089415	0.4441485555868417	0.1374321880650988
4DWC_A	Peptidase-C53	0.0237992281586455	0.0908074560479932	0.0994575045207957
4R4N_E	GP120	0.0080158742252886	0.5165573982347633	0.1030741410488247
3KXF_N	Ig-like-C1-type	0.0222595331336421	0.6344568212850644	0.0091240875912406
5C5T_A	Fe2OG-dioxygenase	0.0206865790365674	0.5322032853249558	0.0513307984790873
5W08_K	Ig-like	0.0158750805118195	0.5170637148644669	0.0779727095516571
5W08_Q	Ig-like	0.0159047395503276	0.5173423487443499	0.0779727095516571
6MU6_D	GP120	0.0322950016744262	0.5114132051988374	0.014678899082569
6UDK_O	Ig-like	0.0410430932525202	0.1970799570037279	0.0202952029520293
4C56_B	Ig-like-C1-type	0.019495062761712	0.5945672113662096	0.0379746835443031
6BF4_A	GP120	0.009998619065592	0.5053571855457231	0.1037924151696612
6DX3_B	OTU	0.0224882720747845	0.5198695266701201	0.0488245931283903
3BGF_H	Ig-like-1	0.0237175920903119	0.6288701942888626	0.009041591320072
3W39_E	Ig-like-C1-type	0.0112209395172599	0.6558662249714764	0.0259740259740266
6NIL_A	CMP-dCMP-type-deaminase-2	0.0304950498913501	0.2815482361047202	0.0578661844484631
6NIL_G	CMP-dCMP-type-deaminase-2	0.0304950618098633	0.281548214532474	0.0578661844484631
6NIL_J	CMP-dCMP-type-deaminase-2	0.0304950681344492	0.2815482101730052	0.0578661844484631
5GSO_A	Peptidase-C3	0.0354547173078839	0.348367809159287	0.0307414104882461
6NIL_D	CMP-dCMP-type-deaminase-2	0.0304950738284555	0.2815482690713852	0.0578661844484631
2GXA_H	SF3-helicase	0.0334723053261165	0.1780057627401542	0.0542495479204336
4GV8_A	dUTPase	0.0227592816099328	0.6248667774536363	0.014678899082569
1S9H_A	SF3-helicase	0.0336533053542881	0.1249771895423973	0.0560578661844484
5IRO_O	Ig-like-C1-type	0.0180588487363712	0.6543731392764597	0.007233273056058
3FKE_B	VP35-IID	0.039324515358401	0.4387619826011034	0.0018115942028991
7JQC_J	Ribosomal-S7	0.0314138502761523	0.3888237546741536	0.0415913200723327
2VG5_B	RNase-H	0.016155474926085	0.2563924114600373	0.1283905967450271
4OLV_G	GP120	0.0159090714267251	0.5151289713880366	0.0800781250000002
4WRK_A	dUTPase	0.0229050895663925	0.6218144551125739	0.0165441176470593
1TUE_M	SF3-helicase	0.0403203688716097	0.2688669055357999	0.0184162062615105
3KXF_E	Ig-like-C1-type	0.0297631328245113	0.5403079422400402	0.0184162062615105
2VAB_B	Ig-like-C1-type	0.023668196259246	0.6295374678724632	0.0091240875912406
6LB1_C	Rhv	0.0323616027452643	0.4988726692234292	0.0198915009041593
5F17_E	Peptidase-C31	0.0313579805715976	0.3275198289209967	0.0513307984790873
6UDJ_Q	Ig-like	0.0444762517930419	0.2271097620716178	0.009041591320072
3F0Y_E	Adeno-knob	0.0035789988143259	0.3088950879692846	0.1772151898734171
2GXA_I	SF3-helicase	0.0464087172648109	0.1770159752171614	0.007233273056058
1YN9_A	Tyrosine-protein-phosphatase	0.0405514478778252	0.2404920894202672	0.0216998191681729
1QXM_A	Ricin-B-type-lectin-2	0.0201787851883931	0.6368917436627595	0.0198915009041593
2LSN_A	Peptidase-A9	0.0149926113391766	0.1719542414712457	0.1500904159132008
4R2G_I	Ig-like	0.0212052608717406	0.628781640131754	0.0202952029520293
4N0O_C	Peptidase-C33	0.0371960019846382	0.2750691788150041	0.0325497287522604
2AK4_E	Ig-like-C1-type	0.0197243220434086	0.6128800712962954	0.0343580470162745
3CNC_B	Adeno-knob	0.0137373509837015	0.3238188406389024	0.1392405063291137
6N4N_B	Peptidase-S29	0.0299759720246454	0.3148449428462347	0.063291139240506
2YPL_B	Ig-like-C1-type	0.0217097773913788	0.6450309618391659	0.009041591320072
6YGD_A	N-acetyltransferase	0.01051237777157	0.2202267530235699	0.1735985533453881
3NGB_A	GP120	0.0046191867805333	0.5199785147994598	0.1149193548387104
3PHU_A	OTU	0.0255293150797509	0.5171884023705998	0.0415913200723327
4IZK_A	Peptidase-S50	0.0344803532077194	0.1842460203947886	0.0542495479204336
6Q07_B	bCoV-S1-RBD	0.0050903107928755	0.5640898713974483	0.10126582278481
6Q04_B	bCoV-S1-RBD	0.0050943069063298	0.5640826290864627	0.10126582278481
6Q06_B	bCoV-S1-RBD	0.005091008781607	0.5640908912824187	0.10126582278481
5W08_G	Ig-like	0.0162304476153915	0.5170823131576856	0.0821917808219179
2VE6_K	Ig-like-C1-type	0.0180738799977141	0.6440479139309648	0.0240740740740739
2A4Q_C	Peptidase-S29	0.0299758992221877	0.4410983746970746	0.0433996383363473
6CV3_B	Rhv	0.0342321656296883	0.5557336474771029	0.0036166365280285
4QV2_A	Calici-coat	0.0138630036359642	0.6218079520300637	0.0553435114503819
3SV9_A	Peptidase-S29	0.0346800376411605	0.3918715528431348	0.0343580470162745
6V8Z_D	Ig-like	0.0473007162945368	0.2136605438105788	0.005454545454546
1BBT_3	Rhv	0.0316058805516426	0.3924801223015534	0.0470162748643754
4P9C_L	CMP-dCMP-type-deaminase	0.0178247485183857	0.5479439273590286	0.0687160940325499
4GDF_F	SF3-helicase	0.0450260717441269	0.1116640286574234	0.0180831826401446
5YMV_D	Ig-like-C1-type	0.0108155460980392	0.7000454377548607	0.0
3NGB_I	GP120	0.0154978100038111	0.5227750062134905	0.0864440078585466
2NV9_C	Orn-DAP-Arg-deC	0.0124631111137843	0.6935283529766556	0.0
7CZE_K	Eph-LBD	0.0175519949166451	0.0797815951714714	0.1482820976491861
3QAY_A	MurNAc-LAA	0.0313339553428837	0.5945282320028965	0.0036166365280285
1IKY_B	RNase-H	0.0217066094053279	0.2605942570052417	0.1066907775768533
4GDF_B	SF3-helicase	0.0451729658461945	0.1117654792362927	0.0180831826401446
1SVM_B	SF3-helicase	0.051949316740055	0.095355224314295	0.0018083182640145
3QAY_C	MurNAc-LAA	0.0314986753932641	0.595451976403299	0.0036166365280285
5E66_A	Hema-HEFG	0.0361068761824053	0.1294021074375029	0.0524412296564189
6UTE_E	Ig-like-1	0.0240079869074435	0.6287994094884446	0.014678899082569
3KXF_D	Ig-like-C1-type	0.0100468758033314	0.6348535833608209	0.0614203454894435
6NCA_a	Ig-like-C1-type	0.0236088437047286	0.6453276075752171	0.005454545454546
6L1Y_A	GP120	0.0158573867526777	0.4596970864774105	0.1037924151696612
5F17_B	Peptidase-C31	0.0140443330158819	0.3831717595633703	0.1331967213114762
1NZL_A	SH2	0.0086077641114359	0.6677464750197671	0.0259740259740266
7AGF_C	Cadherin-2	0.0088459978867442	0.4169143942689609	0.1464737793851713
6DX3_C	OTU	0.0223947070771691	0.5211576584798114	0.0578661844484631
6UTA_H	Ig-like	0.0227729703881193	0.6128362952262375	0.0289330922242312
3CA9_A	dUTPase	0.0133419521636392	0.411265849318289	0.1308793456032717
3ZFN_A	Peptidase-C53	0.0400665012055036	0.4520540964948525	0.005424954792043
2H1L_D	SF3-helicase	0.0498813670804884	0.0802149451277901	0.009041591320072
2VG6_B	RNase-H	0.0170946324502501	0.2708005758164842	0.1356238698010845
7CZE_L	Eph-LBD	0.0176945831144666	0.0799078279564719	0.1537070524412294
4O5I_S	Ig-like	0.0183616973173267	0.4245692856289936	0.1015936254980085
7CZE_I	Eph-LBD	0.0177222802791957	0.0779465373030609	0.1537070524412294
2ED6_B	WSS-VP	0.0179562125091051	0.4546102396397138	0.0972222222222223
5JZI_G	Ig-like-C1-type	0.0094131840819595	0.624771742452033	0.0723327305605787
1U0J_A	SF3-helicase	0.0244357861320371	0.3354727298396786	0.0904159132007234
3L2A_A	VP35-IID	0.0398057184875333	0.4608305038102421	0.005424954792043
1KAC_B	Ig-like-C2-type-1	0.0277731791939877	0.5611119868105663	0.0297951582867783
5Y5P_D	dUTPase	0.0116224834783793	0.3628574208377161	0.1544885177453032
4QBB_C	Peptidase-C28	0.0128146511453678	0.4046760438797322	0.1392405063291137
5XGR_H	BetaCoV-S1-NTD	0.0097468640876893	0.5631007116155093	0.0994575045207957
4OLU_G	GP120	0.0144824431450281	0.5301530403182422	0.092885375494071
2V9P_D	SF3-helicase	0.0331881045543182	0.2114407160263986	0.0669077757685345
4A5U_A	Peptidase-C21	0.0372988392560836	0.3139226306096793	0.0379746835443031
6DX3_D	OTU	0.0221637162523084	0.5204214721823646	0.0614828209764919
6H4C_G	dUTPase	0.0238618771211423	0.596714644939307	0.0325497287522604
5Y5O_F	dUTPase	0.0140216788515869	0.367520348466395	0.1425619834710751
6G1X_A	RLR-CTR	0.0333955548920833	0.4974315951507992	0.0271247739602171
3QAY_D	MurNAc-LAA	0.0315214574004773	0.5957586773475022	0.007233273056058
6P4G_h	WD-REPEATS-REGION	0.0126273478094432	0.4528090291467332	0.1265822784810124
6L1Y_C	Ig-like-V-type	0.0056861415794335	0.6005145187129647	0.092885375494071
5I65_A	Peptidase-C31	0.0439804541251669	0.3733086995668421	0.007233273056058
3QAY_B	MurNAc-LAA	0.0320324656720877	0.5965401066428826	0.005424954792043
4DW4_B	Peptidase-C53	0.0219500706832222	0.0929214685185883	0.1283905967450271
4DVL_B	Peptidase-C53	0.0262965171408352	0.0843613726349199	0.1066907775768533
1QOL_G	Peptidase-C28	0.0325927162289526	0.1626438337465395	0.0741410488245932
5CCT_A	dUTPase	0.0165803334099425	0.571289764087573	0.0737864077669903
3ZNH_A	OTU	0.0210271854223298	0.5510871262816055	0.0596745027124767
6E5U_D	NTF2	0.0008764573826818	0.4579181271817732	0.1555153707052436
6SU5_A	PGRP	0.0255829016435393	0.5306154975996384	0.0470162748643754
5XOR_B	Viral-Rep	0.0083493133816207	0.732376179424624	0.0036166365280285
2NVA_A	Orn-DAP-Arg-deC	0.0128002164126783	0.6963601626638826	0.0036297640653364
5X5W_D	Ig-like-V-type	0.0099169579951813	0.6925440034225604	0.0126582278481008
4DVN_B	Peptidase-C53	0.0240587929305899	0.0813624506628425	0.1193490054249546
3R4D_B	bCoV-S1-N	0.0140266778587883	0.3417577705308477	0.1500904159132008
7CZE_J	Eph-LBD	0.0178717462600185	0.076916486871662	0.1609403254972874
4R2G_Q	Ig-like-2	0.0274398495573597	0.573696468681587	0.0307414104882461
5Y5O_B	dUTPase	0.0081197259691141	0.3672519542784643	0.1740976645435246
1FOD_2	Rhv	0.0187852873506763	0.550654464062405	0.0723327305605787
2ZAH_C	Viral-coat	0.0110781498316137	0.446358726151571	0.1392405063291137
2ESV_B	Ig-like-C1-type	0.0240261055569646	0.650638280265763	0.0036166365280285
7AGG_B	Cadherin-2	0.0088494680303265	0.4117233718595163	0.1573236889692582
6IZL_A	ICOSAH-VIR-COAT-S	0.0067039038619374	0.3944496513749506	0.1717902350813738
6ZGF_C	bCoV-S1-RBD	0.00980048383709	0.6549154057107645	0.0452079566003618
4MYW_B	Ig-like-V-type	0.0113809336793185	0.5932885243172388	0.0867992766726941
6MTM_B	Ig-like-C1-type	0.0293121455007956	0.6315890790977965	0.0018115942028991
6OSY_F	GP120	0.015212643230257	0.4218233649764719	0.1262729124236257
1S4F_B	Peptidase-C53	0.0338888286979726	0.1780349711533307	0.0696324951644102
7CZF_B	Herpes-glycoH-C	0.0191301041030881	0.318370615124649	0.1247739602169979
6KY9_C	dUTPase	0.0349022158811605	0.5276270814669506	0.014678899082569
2VLJ_E	Ig-like-C1-type	0.0227800162047674	0.6051683386115521	0.0375234521575988
1H7B_A	Glycine-radical	0.0339532054196855	0.5863936492604569	0.0036297640653364
4I1S_A	Helicase-C-terminal	0.0272438310668628	0.6416914026576906	0.0036297640653364
6J2J_A	Ig-like	0.0139177046406489	0.6811447779518741	0.0091240875912406
4DW3_B	Peptidase-C53	0.0231941751291297	0.0790619239855078	0.1265822784810124
4IZJ_E	Peptidase-S50	0.0380468077150211	0.2043862583032175	0.0488245931283903
3SV6_A	Peptidase-S29	0.0309962906471477	0.380582073309095	0.0614828209764919
6GJZ_A	RLR-CTR	0.0196427872509492	0.3268332649223845	0.1229656419529836
3GPG_A	Alphavirus-like-MT	0.042084059239155	0.4427547581683765	0.005454545454546
2NV9_F	Orn-DAP-Arg-deC	0.0118315230982567	0.7065861908920035	0.005424954792043
6HLW_C	GOLD	0.024005513633083	0.5641705722671041	0.0488245931283903
5JZI_B	Ig-like-C1-type	0.0121201775103155	0.6454595568973783	0.0553435114503819
4R4N_B	GP120	0.011647628266246	0.5404455559509828	0.108499095840868
1BBT_2	Rhv	0.0144818307160099	0.5456250486416321	0.0958408679927662
6RFL_B	RNA-pol-Rpb2-7	0.0273404442161376	0.3799195793406615	0.0800781250000002
6W52_B	Fibritin-C	0.034936381756185	0.2965144877502736	0.0560578661844484
2QV1_A	Peptidase-S29	0.0333292706245442	0.4743511806290706	0.0361663652802894
4ZNY_A	UEV	0.0091871133337126	0.3036375150017628	0.1952983725135617
3RC5_A	Peptidase-S29	0.0308508403827636	0.3923204040177513	0.063291139240506
5XGR_A	BetaCoV-S1-NTD	0.0161156088628549	0.5607700862918963	0.0849909584086796
5LW5_B	Peptidase-C21	0.0256469688385604	0.4596174377985599	0.0705244122965638
6B9J_X	Alpha-carbonic-anhydrase	0.0047602748719296	0.3800626910971485	0.1898734177215189
3SUF_A	Peptidase-S29	0.0391545492085639	0.3932026979919481	0.0271247739602171
5NMF_B	Ig-like-C1-type	0.0167301502579336	0.6447438406645852	0.0397830018083182
2QLK_A	Adeno-knob	0.0084557146244428	0.4132110331744911	0.1666666666666674
1P69_B	Ig-like-C2-type-1	0.0277717099086715	0.5611026972039572	0.0375234521575988
4PDC_D	C-type-lectin	0.00949013030807	0.6228070881748979	0.0831826401446651
6IKA_A	Peptidase-A2	0.0213453212011979	0.4902932518468311	0.0843137254901964
6H61_A	RLR-CTR	0.0211623331780842	0.4619713285046882	0.0904159132007234
3MRL_B	Ig-like-C1-type	0.0138552663130611	0.6371523541269075	0.0593869731800773
4EO2_F	Caud-tail-N	0.0195548030547655	0.5146198576443747	0.0849909584086796
3PT2_A	OTU	0.039476785327887	0.5220237562333425	0.0018083182640145
2OCA_A	Helicase-ATP-binding	0.0430711987368089	0.4526599129470741	0.0036166365280285
5HBZ_A	Peptidase-C31	0.0217592119237198	0.3754071110639729	0.1082164328657315
4IBK_B	VP35-IID	0.0410138449862161	0.4983331176607679	0.0018115942028991
6CIT_B	RanBD1	0.0249732298389844	0.5049369132783393	0.0650994575045205
6MTN_D	GP120	0.0377978680860352	0.5073281655496598	0.0126582278481008
2VLR_J	Ig-like-C1-type	0.0207864234119927	0.580826008855276	0.0593869731800773
6MU8_D	GP120	0.0376281801176846	0.5070734447417707	0.0128205128205127
1S48_A	Peptidase-C53	0.0336312131236886	0.1645793603423616	0.0779727095516571
1S49_A	Peptidase-C53	0.0336312131236886	0.1645793603423616	0.0779727095516571
1S4F_A	Peptidase-C53	0.0251564916163104	0.1663625876300766	0.1171717171717172
4EJE_B	UEV	0.0079485244063518	0.3082822557957927	0.2061482820976485
6MU7_D	GP120	0.0343940318795263	0.507155949101595	0.0278810408921934
3KXF_G	Ig-like-C1-type	0.0131563707847189	0.6353849643386477	0.0655105973025051
5XGR_G	BetaCoV-S1-NTD	0.0126317717776314	0.5632233962774982	0.1030741410488247
3L89_G	Adeno-knob	0.0106049597916027	0.1779250013369963	0.220614828209765
3CSY_C	Ig-like-2	0.0246183322983606	0.5896521006338498	0.041431261770245
4F2M_F	CoV-S1	0.0185207484789422	0.2762903675903754	0.1446654611211566
5Z58_A	MPN	0.0108521059606317	0.4648676913989576	0.142857142857143
4LQ3_A	RdRp-catalytic	0.0416497312577321	0.2630990834607054	0.0325497287522604
7JMS_C	OTU	0.0281837257844123	0.5040319272972271	0.0542495479204336
2NVA_C	Orn-DAP-Arg-deC	0.0134887445725618	0.6955400810284187	0.0091240875912406
7AGF_B	Cadherin-2	0.0088457621321164	0.4169183816104072	0.169981916817359
3L29_B	VP35-IID	0.0436642880848965	0.4390720328386879	0.005454545454546
6UTA_A	Ig-like	0.0221992740486299	0.613349370556061	0.0415913200723327
1IS0_A	SH2	0.0185466284420062	0.6774205212746313	0.0018115942028991
5HC1_B	Peptidase-C31	0.0258553348563707	0.3936029069679692	0.0885826771653544
6NZK_A	bCoV-S1-RBD	0.0006217761786729	0.3999436389575879	0.1989150090415909
4P9C_J	CMP-dCMP-type-deaminase	0.0230866590869618	0.5488779519851512	0.0614828209764919
5Y5Q_C	dUTPase	0.0142387822984482	0.3670534571363594	0.1593291404612158
5USL_A	Alpha-carbonic-anhydrase	0.0017171213535698	0.3941499531284687	0.2007233273056052
5ZUD_A	Rhv	0.0281699040003557	0.5315234611420627	0.0470162748643754
4MAY_A	Ig-like	0.030371715550602	0.6090821718004064	0.0162748643761296
2IZW_B	ICOSAH-VIR-COAT-S	0.0326675128072711	0.280396992643369	0.0741410488245932
2CKW_A	SF3-helicase	0.0445082280407984	0.2902119998404874	0.0235081374321881
4WM7_A	Rhv	0.0057041242322588	0.6083278503254375	0.1030741410488247
2W8M_B	VirArc-Nuclease	0.0156423795862752	0.2422332621392261	0.175406871609403
3RC4_A	Peptidase-S29	0.0309435152741174	0.401105401230649	0.0669077757685345
6P7S_B	Ephrin-RBD	0.0148383358815015	0.4586977228539433	0.130198915009041
5Y5P_E	dUTPase	0.0112179016861933	0.3641697772936604	0.1816239316239325
3R3L_B	Arena-ncap-C	0.025037688077584	0.2042971731424782	0.1193490054249546
5Y5O_A	dUTPase	0.0119722917154485	0.3657934740760182	0.1765957446808512
7JMS_E	OTU	0.0289897191973179	0.4943223816149654	0.0560578661844484
3M5N_B	Peptidase-S29	0.0331878151502272	0.3943508646566772	0.0578661844484631
2ED6_C	WSS-VP	0.0178656104784793	0.454447928620292	0.1149193548387104
2GIB_A	CoV-N-CTD	0.0532033627577066	0.251416400719071	0.0036297640653364
2H1L_L	SF3-helicase	0.05304258351686	0.086004852607447	0.0144665461121151
1F7N_B	Reverse-transcriptase	0.036845414277813	0.3839503195362288	0.0433962264150946
2GXA_A	SF3-helicase	0.0401431681117184	0.1693458986912555	0.049335863377609
5JIL_A	Hema-HEFG	0.0086613241519226	0.3262301433416686	0.2061482820976485
4F5C_E	CoV-S1	0.0374387328340438	0.3015162785944651	0.0513307984790873
6ORN_F	GP120	0.0385964959327455	0.2389758798682614	0.0513307984790873
6KY9_B	dUTPase	0.0272521809900025	0.5281647095217756	0.0533333333333336
5XGR_E	BetaCoV-S1-NTD	0.0101570148533718	0.5545508022670362	0.1193490054249546
1RK1_B	Ig-like-C1-type	0.0192540290664854	0.644659547550467	0.0375234521575988
4DW7_A	Peptidase-C53	0.027491124329651	0.0714133298276839	0.1175406871609396
4ADF_N	Ig-like-2	0.0266717594076526	0.5542504733462688	0.049335863377609
6SK6_C	Rhv	0.0075792159414921	0.0731038877465367	0.273056057866184
6V8Z_E	Ig-like-1	0.0205115126915144	0.5840678246494011	0.0650994575045205
6NCA_g	Ig-like-C1-type	0.0232760901162462	0.6514909730237353	0.0144665461121151
5USL_X	Alpha-carbonic-anhydrase	0.0041764660531077	0.4046238205517343	0.1989150090415909
6THG_H	Ephrin-RBD	0.0132313718866449	0.4617983856480882	0.1410488245931278
2NV9_B	Orn-DAP-Arg-deC	0.012618795978648	0.6928412206272389	0.0180831826401446
6B9J_Y	Alpha-carbonic-anhydrase	0.0047616619719517	0.3799763853180055	0.207956600361663
4ETQ_C	Alpha-carbonic-anhydrase	0.0029719296312669	0.3771742437146066	0.2151898734177213
4IBI_B	VP35-IID	0.0382874208682115	0.4468675661054015	0.0278810408921934
4KR0_B	bCoV-S1-RBD	0.0016545067124274	0.5943797459362693	0.1193490054249546
1ZMS_A	MATH	0.0202735928336251	0.3605230336571225	0.1285714285714292
5VIY_H	Ig-like	0.0366365749789504	0.4233926568666992	0.0394736842105263
1FZK_B	Ig-like-C1-type	0.0289984505181955	0.6295072563809377	0.0162748643761296
6HLN_A	GOLD	0.0136583630672869	0.5530995670627683	0.1103074141048821
5F17_F	Peptidase-C31	0.0408932292562295	0.333196996217976	0.0355805243445692
6DX5_B	OTU	0.0499029158688244	0.2106697525601779	0.0184162062615105
5XGR_B	BetaCoV-S1-NTD	0.0142094915610828	0.5677650359477115	0.1030741410488247
6OHW_A	bCoV-S1-RBD	0.0009720755972591	0.4056685411805135	0.2097649186256773
3PSE_A	OTU	0.0285722425109368	0.511696608462177	0.0560578661844484
5TL6_D	Ubiquitin-like-1	0.0091613912151352	0.7665161981193647	0.0091240875912406
4O5I_W	Ig-like	0.0184339933018113	0.4239231625378801	0.1247739602169979
2NVA_G	Orn-DAP-Arg-deC	0.0132077778273933	0.6949026259023946	0.0165441176470593
2PNL_H	Peptidase-S50	0.037060881321112	0.2090913746465299	0.0650994575045205
2PNL_C	Peptidase-S50	0.035139763860344	0.2052294332595575	0.0759493670886068
4NRX_A	GP41	0.0442821972265915	0.2581437554166936	0.0307414104882461
6NC2_R	GP41	0.0391786493146326	0.4890539393200461	0.0198915009041593
4E9O_X	Alpha-carbonic-anhydrase	0.0055393473262862	0.4094759581037126	0.1989150090415909
1TUE_F	SF3-helicase	0.0284148255374973	0.3184139157085164	0.0958408679927662
6QU6_A	Adeno-knob	0.0131659253543626	0.1984712109894053	0.220614828209765
1OBA_A	Ch-type-lysozyme	0.0400875732611611	0.522806846326418	0.007233273056058
6NYP_D	Ig-like-V-type	0.0330682974463083	0.5937741352531029	0.0165441176470593
2GXA_B	SF3-helicase	0.0344100277169576	0.1673414751275947	0.0831826401446651
2WSH_C	GIY-YIG	0.0202783743558277	0.4211394654368671	0.1171717171717172
4IZJ_C	Peptidase-S50	0.0395833198737645	0.1998241788072036	0.0542495479204336
5ZUF_C	Rhv	0.0208017716837751	0.6380696616653949	0.0397830018083182
2NVA_E	Orn-DAP-Arg-deC	0.0134295169386939	0.6979269394997514	0.014678899082569
5IT9_C	S5-DRBM	0.0059676741392011	0.6661837138939585	0.0513307984790873
6GML_E	RNA-pol-Rpb5-C	0.0160375744576277	0.6985942576725023	0.005454545454546
4IBJ_B	VP35-IID	0.0415177276505533	0.4937859969050634	0.0108499095840866
6VLR_E	GP120	0.0342622667132157	0.2731632814432451	0.0758754863813235
4NM8_I	Ig-like	0.0347630512194691	0.6138207117669737	0.0036297640653364
4ADF_D	Ig-like-2	0.0209339163939656	0.5648521629887846	0.0758754863813235
5LWA_A	Peptidase-C21	0.0267012875206991	0.3789454979468075	0.0958408679927662
3W39_B	Ig-like-C1-type	0.0207506582111715	0.6562040348874789	0.0202952029520293
1FZO_B	Ig-like-C1-type	0.0271231042023793	0.648551465578539	0.009041591320072
6DFH_I	GP120	0.0373369965152164	0.4460827400965191	0.0355805243445692
2Q2T_A	DNA-LIGASE-A3	0.0119983070606253	0.202198046785757	0.2332730560578662
1F7K_B	Reverse-transcriptase	0.0348417445332074	0.3821159398339162	0.0593869731800773
4P9C_I	CMP-dCMP-type-deaminase	0.0224004317364103	0.5485950033649523	0.0741410488245932
4ZXN_A	Hema-HEFG	0.0085500816809506	0.3140389129199409	0.2296564195298365
3SUD_A	Peptidase-S29	0.0476608934676216	0.4106595277867929	0.007233273056058
6PCI_J	Filo-glycop	0.0286078680205425	0.3305965132957908	0.0958408679927662
6BKB_H	Ig-like-1	0.0213865290871014	0.6625496299319739	0.0109689213893968
4IBB_A	VP35-IID	0.0412873177712021	0.5109561202378659	0.0072859744990896
4Q7J_G	RdRp-catalytic	0.0515665175625971	0.24503791588741	0.014678899082569
6Q3K_B	Ig-like-C1-type	0.0220467589624319	0.6509491254059567	0.0240740740740739
6SS8_B	Ig-like-C1-type	0.021011911143788	0.6438312080823432	0.0375234521575988
2NVA_D	Orn-DAP-Arg-deC	0.0133310708353787	0.6958128444717857	0.0184162062615105
2BTL_A	CoV-N-NTD	0.0525743779813383	0.3650161363900414	0.0018115942028991
5W1V_Q	Ig-like-C1-type	0.0195719163772661	0.636154214721016	0.049335863377609
2H1L_A	SF3-helicase	0.0574272852696712	0.0817812296380069	0.0109689213893968
3SUE_B	Peptidase-S29	0.0433929566724258	0.400282189849207	0.0216998191681729
6QPM_F	Adeno-knob	0.0421019660785898	0.2294312965836926	0.0433996383363473
2W9L_T	Ig-like-C2-type-1	0.0354445119483062	0.5534822257726286	0.0216998191681729
3CSY_G	Ig-like-2	0.0207128472740686	0.5892123534132272	0.0687160940325499
6GB7_F	Ig-like-C1-type	0.0195397962457433	0.6580516930134203	0.0240740740740739
6XEY_H	Ig-like	0.0154467888501238	0.6040777712215102	0.0867992766726941
2NVA_H	Orn-DAP-Arg-deC	0.0135587111108419	0.6959285082254998	0.0184162062615105
3M5L_A	Peptidase-S29	0.0312599707752371	0.3962991408240735	0.0759493670886068
2VSM_B	Ephrin-RBD	0.0093457254007832	0.4824877935546224	0.1663652802893307
1FZJ_B	Ig-like-C1-type	0.0296201233385502	0.6447141099995153	0.0072859744990896
6APD_K	Ig-like-2	0.0264474177421825	0.5723458249456679	0.0524412296564189
6EA5_E	Filo-glycop	0.0159604599372854	0.5507695276881082	0.1066907775768533
5GMQ_A	Spike-rec-bind	0.0078365164904861	0.3784719844494187	0.2151898734177213
3ZFP_A	Peptidase-C53	0.041345351993428	0.4644669624058513	0.0184162062615105
6DC5_E	Ig-like	0.0405420566136667	0.440391893416477	0.0259740259740266
3L89_D	Adeno-knob	0.0097661385658599	0.1835240842483205	0.265822784810126
3C2T_B	dUTPase	0.0214982321500124	0.4047976245418469	0.1194331983805665
4QZV_B	BetaCoV-S1-NTD	0.0264092799013158	0.6273850414062337	0.0307414104882461
3TGS_A	GP120	0.0216346026048226	0.4798598790910313	0.1015936254980085
2GXA_G	SF3-helicase	0.0474019759928187	0.171544164438669	0.0325497287522604
4TU0_A	Alphavirus-like-MT	0.0443508967096918	0.4337724189975745	0.014678899082569
4P9H_G	GP120	0.0184410152977549	0.5037996105822576	0.1104417670682733
1HOC_B	Ig-like-C1-type	0.0171341660310748	0.6508973823809456	0.0453686200378073
5W1K_Q	Ig-like	0.0444045354163936	0.4976335329099758	0.0036297640653364
5GSO_D	Peptidase-C3	0.0387401185407516	0.3660938892003514	0.0470162748643754
5BPE_A	Peptidase-C3	0.0155743618442965	0.3545512879318734	0.175406871609403
2VLR_E	Ig-like-C1-type	0.0262206347417403	0.5863584035572752	0.049335863377609
4OP7_A	Calici-coat	0.017222410125112	0.5927277573565723	0.0864440078585466
6J2J_D	Ig-like	0.0176139050897715	0.6813857824837062	0.0128205128205127
3C3I_A	dUTPase	0.0158437653888358	0.4294003113833071	0.1496881496881499
5SWZ_G	Ig-like-C1-type	0.0318839913673685	0.6322561165605681	0.0091240875912406
1QMY_C	Peptidase-C28	0.012415297702866	0.4261347100559093	0.175406871609403
4ETQ_X	Alpha-carbonic-anhydrase	0.0042340117772682	0.3829426412641248	0.2350813743218804
4WH6_A	Peptidase-S29	0.0366451191794526	0.3986594829419699	0.0524412296564189
6UTE_I	Ig-like-2	0.0402836225417316	0.526771930217118	0.0108499095840866
3DRO_B	Ig-like-1	0.0368109448975635	0.6065713114114252	0.0036166365280285
4XNZ_A	GP120	0.010039208848767	0.5048626107138015	0.1569037656903773
6H4C_A	dUTPase	0.0225988374634381	0.5977331772471437	0.0614203454894435
3R3L_A	Arena-ncap-C	0.0213294810014978	0.206895271568316	0.1609403254972874
3PRP_C	OTU	0.0313267677330021	0.5070767346113936	0.0542495479204336
2H1L_H	SF3-helicase	0.0452687211690963	0.0944204369762896	0.0452079566003618
3V6B_R	Ig-like-C2-type-3	0.030963359376121	0.5992014306603345	0.0289330922242312
5Y5O_D	dUTPase	0.0157569661590676	0.3663836085976211	0.1740976645435246
2V9P_G	SF3-helicase	0.0323103692046633	0.3057771757214099	0.0886075949367084
4RFN_A	GP120	0.0174937977367338	0.5113937774931242	0.1171717171717172
6P7Y_B	Ephrin-RBD	0.019885392261226	0.4993820166614378	0.108499095840868
1JUV_A	DHFR	0.0042562491116765	0.3390330489939865	0.2622061482820974
5OYI_D	Peptidase-C28	0.0455179372572582	0.475853717432619	0.007233273056058
4JRY_E	Ig-like-C1-type	0.0309713790637333	0.6311940346281308	0.0162748643761296
4IV1_B	Peptidase-C28	0.010411045730554	0.365923128643493	0.2169981916817358
6Q05_A	bCoV-S1-RBD	0.005074020816336	0.5640780400811047	0.1464737793851713
4IEG_B	RdRp-catalytic	0.036566021177081	0.6132888742761567	0.0036166365280285
4PDC_A	C-type-lectin	0.0085502777562645	0.6245913375971721	0.1048824593128392
6NF5_H	GP120	0.0344592900788917	0.4494864101647031	0.0553435114503819
4ZUT_B	Ig-like-C1-type	0.0193900495204547	0.6507437511921842	0.0397830018083182
4ZS6_B	bCoV-S1-RBD	0.0016803912002683	0.5829234668045737	0.1410488245931278
6LSA_C	Ig-like	0.0228902327312719	0.2120687533794776	0.1518987341772149
6BCM_A	PLUSRNA-virus-helicase-ATP-binding	0.0257565594893759	0.6462075942008803	0.0235081374321881
5NED_C	Peptidase-C28	0.0098523773467014	0.654100566661437	0.0705244122965638
2J1K_T	Ig-like-C2-type-1	0.0333028438736317	0.5612156174856973	0.0343580470162745
4WRK_C	dUTPase	0.0241567081674351	0.6265200308895236	0.0433996383363473
6V8Z_Q	Ig-like-2	0.0249161003570105	0.5470126482602087	0.0737864077669903
3ZFO_A	Peptidase-C53	0.0438287418638335	0.438263114919062	0.0202952029520293
3BVP_A	Resolvase-invertase-type-recombinase-catalytic	0.0501348820163596	0.3643451192049673	0.0144665461121151
7JN5_F	bCoV-S1-RBD	0.0242220846990857	0.5456064208391629	0.0759493670886068
4IEG_D	RdRp-catalytic	0.0377568541330938	0.6085754246485073	0.0018083182640145
3ZFU_A	Peptidase-C53	0.0443483389667066	0.450679712864989	0.0165441176470593
2QAD_H	Ig-like-1	0.0380219844795388	0.5850581651888199	0.0072859744990896
1P8L_A	DNA-LIGASE-A3	0.0185679570939379	0.1945913504516941	0.1916817359855331
5WES_B	Ig-like-C1-type	0.0212999920327159	0.6498319318730542	0.0355805243445692
4C56_H	Ig-like-C1-type	0.0159083340170148	0.5772747981144792	0.1048824593128392
2NV9_G	Orn-DAP-Arg-deC	0.0126689689128231	0.6898757102969474	0.0297951582867783
6DC3_H	Ig-like	0.039578075855636	0.566824177958529	0.0072859744990896
3DXA_J	Ig-like-C1-type	0.0071614286264047	0.588103285539357	0.1308793456032717
6CQR_A	Ig-like-C1-type	0.0257344494006949	0.5989584919104873	0.0513307984790873
1C8N_C	ICOSAH-VIR-COAT-S	0.004061573206492	0.5758565051815495	0.1464737793851713
7JQC_Q	S10-plectin	0.0311410907229573	0.4363472061417766	0.0759493670886068
2AK4_J	Ig-like-C1-type	0.0253471649428917	0.611904189706296	0.0488245931283903
3ZF2_A	dUTPase	0.0157928473612886	0.5294978099672365	0.1217038539553756
4GV8_E	dUTPase	0.0323601870717518	0.6246404745143195	0.0165441176470593
2H1L_J	SF3-helicase	0.0637662042964758	0.0877938216700406	0.007233273056058
5W6G_H	Ig-like	0.035736506346295	0.6112538257566386	0.0091240875912406
1F7D_B	Reverse-transcriptase	0.0307012002678278	0.3886468447471922	0.0885826771653544
6HMV_A	GOLD	0.0256319951668263	0.5564009651326525	0.0687160940325499
5Y5P_F	dUTPase	0.0157230406606419	0.3629264123544398	0.1841541755888651
5HBZ_C	Peptidase-C31	0.0240722369056742	0.384540140572903	0.1194331983805665
5DOR_A	Tyr-recombinase	0.066726187393792	0.0926791220045397	0.0018115942028991
6BKC_H	Ig-like-2	0.031918980544127	0.6237754714080913	0.0198915009041593
6OPP_H	GP120	0.0344449178308071	0.5606269769531149	0.0317164179104481
5LW5_A	Peptidase-C21	0.0335019737854508	0.4219745104182316	0.0687160940325499
3KMT_A	SET	0.0328143342147786	0.5940802017025206	0.0278810408921934
6DX5_A	OTU	0.0472703562982649	0.2083212218092323	0.0375234521575988
6Q07_A	bCoV-S1-RBD	0.0050917361204221	0.5640891491138702	0.1518987341772149
5CCO_A	dUTPase	0.0253627069446375	0.571909267878409	0.0655105973025051
5IRO_K	Ig-like-C1-type	0.0178607874447912	0.6567627089572765	0.0397830018083182
5D8A_B	Peptidase-C28	0.0113824618936541	0.3642602647560148	0.2224231464737793
5XGR_C	BetaCoV-S1-NTD	0.0126960695888903	0.5603269229812932	0.130198915009041
2NV9_A	Orn-DAP-Arg-deC	0.0135242252992628	0.6933169392262093	0.0278810408921934
6A3B_B	RanBD1	0.011414723583968	0.496582129575382	0.1666666666666674
6KFT_B	RanBD1	0.011414723583968	0.496582129575382	0.1666666666666674
1LBA_A	N-acetylmuramoyl-L-alanine-amidase	0.036816554941955	0.5786668220014266	0.0180831826401446
5C5U_B	Fe2OG-dioxygenase	0.0287633563699137	0.4886347151985892	0.0779727095516571
6P6S_A	Peptidase-S29	0.0239064191939686	0.4033147508739462	0.1175406871609396
5NMG_B	Ig-like-C1-type	0.0237725847936595	0.6558045610014283	0.0202952029520293
6M24_B	Ig-like-C1-type	0.0162834840207391	0.653005070988426	0.0533333333333336
4E2I_E	SF3-helicase	0.0643768783634231	0.0931111740127378	0.007233273056058
6LS9_A	Herpes-glycop-D	0.0478146144660397	0.3142140715218082	0.0289330922242312
1P6A_B	Ig-like-C2-type-1	0.0342734019909513	0.5553557780109266	0.0355805243445692
6Q04_A	bCoV-S1-RBD	0.0050928677557872	0.5640866714912639	0.1537070524412294
6Q06_A	bCoV-S1-RBD	0.005091711866099	0.5640901247790423	0.1537070524412294
4ADF_P	Ig-like-2	0.0243575347276028	0.5615134214186334	0.0741410488245932
5LRP_B	Arena-ncap-C	0.0236601642197178	0.227679930584474	0.1500904159132008
3LIY_F	Peptidase-A2	0.0091365411926729	0.7363205444654094	0.0271247739602171
4P9C_K	CMP-dCMP-type-deaminase	0.0246456224653418	0.5514328701846615	0.077757685352622
6UDK_F	Ig-like	0.0357040918384144	0.1954007950012911	0.0886075949367084
2UUW_A	SF3-helicase	0.0543908938252933	0.2747657874981566	0.0162748643761296
3TGS_B	GP120	0.0217452977512016	0.4763004853684875	0.1126760563380282
6Q04_C	bCoV-S1-RBD	0.0050927965291415	0.5640857510836049	0.1555153707052436
2WK4_A	SF3-helicase	0.0424322699467761	0.4083397444523169	0.0336448598130845
6Q06_C	bCoV-S1-RBD	0.0050946945728337	0.5640837856031591	0.1555153707052436
6KDK_C	Peptidase-A2	0.0131745643089107	0.4959890970028583	0.1617647058823537
6Q07_C	bCoV-S1-RBD	0.0050929618406379	0.5640897128511665	0.1555153707052436
6KZ6_A	dUTPase	0.0265906323684614	0.5212098574664594	0.0779727095516571
1YY6_A	MATH	0.0366395940002933	0.4739059586951157	0.0453686200378073
4IBC_A	VP35-IID	0.042179623275403	0.5072133325730592	0.0165441176470593
4Q7J_F	tr-type-G	0.0401954702090409	0.2080828420528176	0.0669077757685345
5GSV_B	Ig-like-C1-type	0.0098666780950384	0.6578430810271926	0.0696324951644102
6G1S_A	RLR-CTR	0.0228273232757772	0.476552700149645	0.108499095840868
2NVA_F	Orn-DAP-Arg-deC	0.0131550398627402	0.6966139370602759	0.0297951582867783
6NZK_B	bCoV-S1-RBD	0.0006224988044199	0.3999409590147113	0.2640144665461117
6DCQ_M	Ig-like	0.0303154601222029	0.2694947725528819	0.1104417670682733
6YVA_C	Ubiquitin-like-2	0.0133254094696007	0.7807631332743677	0.0109689213893968
6V8Z_K	Ig-like-2	0.024925873510861	0.5470058680663306	0.0795660036166365
2PNL_F	Peptidase-S50	0.0436562660926266	0.2305587789098006	0.0506329113924044
6NB3_C	Spike-rec-bind	0.0040509569393914	0.3481367889548094	0.2875226039783001
7C9V_F	Ig-like-C1-type	0.011112799378243	0.6392498734848493	0.0940325497287515
3QZW_B	Ig-like-C1-type	0.0142645320167152	0.6653765975603397	0.047348484848485
5F4R_A	GP120	0.0134316799660107	0.4451047822611094	0.1816239316239325
5EYI_B	Peptidase-C31	0.0398975346127881	0.2430378814411166	0.0655105973025051
4TYD_M	Peptidase-S29	0.0261008505573922	0.1082171839859005	0.1518987341772149
4U4I_B	Sod-Cu	0.0279003106977081	0.6396036266972733	0.0289330922242312
4O5I_M	Ig-like	0.0182353525941534	0.4230466277920423	0.1520833333333335
2Q2U_A	DNA-LIGASE-A3	0.0155892196067227	0.1856908705322116	0.242314647377938
5KON_B	Calici-coat	0.0144984930757002	0.5091358072267604	0.1473029045643157
4IBD_A	VP35-IID	0.0414423063973374	0.5151380331268164	0.0184162062615105
4E2I_I	SF3-helicase	0.0644683972221165	0.0929731851100015	0.0091240875912406
1H09_A	Ch-type-lysozyme	0.0349935866551037	0.5188584177325155	0.0433996383363473
2Q2U_B	DNA-LIGASE-A3	0.0157281222076826	0.1867613285803012	0.2405063291139233
4GH4_B	Peptidase-C28	0.0116280989369575	0.3690051943611358	0.2296564195298365
3RC6_A	Peptidase-S29	0.0344740202812119	0.3864454213764988	0.077757685352622
5N6B_E	Ig-like-C1-type	0.0145676877596717	0.6464505219782037	0.0758754863813235
4XMP_G	GP120	0.0151178174704793	0.4816366229187727	0.1573236889692582
6HLV_A	GOLD	0.0214188308457721	0.5721329586820817	0.0867992766726941
5XGR_F	BetaCoV-S1-NTD	0.0085726901589243	0.5567696637324384	0.1537070524412294
3VXM_B	Ig-like-C1-type	0.0149120965809281	0.6531338634846381	0.0634615384615386
3DXA_G	Ig-like-C1-type	0.0280674405403635	0.6416203274570195	0.0278810408921934
6KWK_B	Ig-like-C1-type	0.021668618670009	0.6760803990255232	0.0126582278481008
3PHW_E	OTU	0.0305013505362071	0.5457090717359815	0.0560578661844484
5W8T_B	Ubiquitin-like-2	0.013868460708164	0.8112056388471454	0.0036166365280285
4IJE_A	VP35-IID	0.0465135747850402	0.4860205102860561	0.0108499095840866
5W1V_B	Ig-like-C1-type	0.0164153101493701	0.6440079021109159	0.0717054263565892
3RWN_A	Phage-tail-NK	0.0224281282112758	0.3827039307961251	0.1392405063291137
4NW2_A	Chromo-1	0.0265752573801723	0.5827154371063779	0.0614203454894435
5KD4_D	Ig-like-C1-type	0.0332926336686622	0.6362828651499057	0.0126582278481008
4IBB_B	VP35-IID	0.046638965315606	0.4922138714174871	0.0091240875912406
3SUF_C	Peptidase-S29	0.0393666340256931	0.3777908776183322	0.0542495479204336
4EO2_C	Caud-tail-N	0.0237727579349824	0.5140628332087183	0.0958408679927662
5NYZ_A	dUTPase	0.0274448345369752	0.5645682140151297	0.0655105973025051
5IRO_G	Ig-like-C1-type	0.0172018817313367	0.6642674554307703	0.0394736842105263
5GSO_C	Peptidase-C3	0.0286247225266086	0.3408348547558743	0.1139240506329108
1QXM_B	Ricin-B-type-lectin-1	0.0097047856764623	0.6219206541023641	0.115732368896926
4Y1C_B	Integrase-catalytic	0.035160567642011	0.3340510369783386	0.0821917808219179
6H4C_E	dUTPase	0.0228440411216181	0.5955205315159944	0.0737864077669903
6Q05_C	bCoV-S1-RBD	0.0050750661790957	0.5640778250505034	0.1645569620253166
4MYW_D	Ig-like-C2-type-1	0.0497990510762501	0.4840438068672016	0.0036166365280285
5LWA_B	Peptidase-C21	0.0340977393541176	0.4465050093648374	0.0687160940325499
1QOL_A	Peptidase-C28	0.0353024428595507	0.1365022567183017	0.0994575045207957
5EUO_B	Ig-like-C1-type	0.0261432434068333	0.6517870806849975	0.0235081374321881
4E2I_L	SF3-helicase	0.0643635766818253	0.0930394469016039	0.0126582278481008
2WT0_A	Galectin	0.0348215487995732	0.5130734627114548	0.049335863377609
4YFL_E	GP120	0.0159431074083541	0.5414984130770841	0.1283905967450271
4P9D_D	CMP-dCMP-type-deaminase	0.0229860920085587	0.541231840175322	0.0922242314647376
2H1L_I	SF3-helicase	0.0686669463465885	0.0876649849643934	0.005454545454546
4O5I_U	Ig-like	0.0183200126781864	0.4230750063917615	0.1569037656903773
6K41_A	G-alpha	0.0361020012517086	0.3293882401765961	0.0795660036166365
2WSU_A	Galectin	0.0337066525781831	0.5263669591695996	0.0506329113924044
6ILG_A	Ig-like	0.0199485281543335	0.665784227856265	0.0289330922242312
4P9C_E	CMP-dCMP-type-deaminase	0.0143922221759484	0.552751017531794	0.1338155515370707
5XGR_D	BetaCoV-S1-NTD	0.0133837914922411	0.5600081176643045	0.1374321880650988
3U6X_X	BppU-IgG	0.0288592055472285	0.5545672522942269	0.0650994575045205
3IT8_K	Ig-like	0.0444789282153614	0.5174968361666556	0.0108499095840866
4ZUS_B	Ig-like-C1-type	0.0172444602708046	0.6572802751760756	0.049335863377609
5DO2_A	bCoV-S1-RBD	0.0017644648188593	0.5808302359281632	0.1627486437613015
3OYG_B	Reverse-transcriptase	0.0540841796012338	0.4480655297877622	0.0
2NV9_E	Orn-DAP-Arg-deC	0.0131500241380329	0.6944745309600144	0.0355805243445692
4WM8_A	Rhv	0.0031732060068814	0.5651889117435107	0.169981916817359
1S4F_C	Peptidase-C53	0.0412009925451804	0.204940935549722	0.0675675675675679
3QZW_E	Ig-like-C1-type	0.0203100454568916	0.6638601227338334	0.0297951582867783
3MRD_B	Ig-like-C1-type	0.0211175184313787	0.646686867403049	0.049335863377609
3C3I_D	dUTPase	0.0219844454061576	0.4695405411395411	0.1194331983805665
4ZUW_B	Ig-like-C1-type	0.0180781433842995	0.6514241574372075	0.0553435114503819
6NZ0_Z	PKD-2	0.0297379528714781	0.6248314373013267	0.0343580470162745
6OPQ_M	GP120	0.0364149905593615	0.5599652792265722	0.0307414104882461
7KKL_E	BetaCoV-S1-NTD	0.0241215832905586	0.6030735046825123	0.0669077757685345
4XNY_G	GP120	0.0158554424305773	0.4981202931849491	0.1500904159132008
2CA1_A	CoV-N-CTD	0.0557040051491227	0.2175965789434629	0.0235081374321881
5C5T_B	Fe2OG-dioxygenase	0.020429846131344	0.5129307516886045	0.1171717171717172
6OHW_B	bCoV-S1-RBD	0.0009706652752604	0.4056723714330296	0.2784810126582269
6DFG_I	GP120	0.0576178479168654	0.3635228606287852	0.007233273056058
6OTC_A	VP35-IID	0.0489307128957409	0.5146352659252229	0.0
6NCA_b	Ig-like-C1-type	0.0229644203835304	0.6590845581288844	0.0259740259740266
4GV8_D	dUTPase	0.0225745728782725	0.6203005515300604	0.0669077757685345
5HXF_A	Peptidase-C3	0.0197665373895284	0.3580023669177244	0.1717902350813738
5Y5Q_B	dUTPase	0.0210032504199774	0.3663562237704861	0.1593291404612158
2WSU_D	Galectin	0.0334164567236581	0.5238129610030138	0.0542495479204336
3KS4_B	VP35-IID	0.0443798927078812	0.4761462157758644	0.0221811460258785
6EWA_B	Ig-like-C1-type	0.0216413349817126	0.6603577821468055	0.0297951582867783
2WS9_2	Rhv	0.0274364289632937	0.4711166102007188	0.0958408679927662
5NE4_3	Peptidase-C28	0.0131798784747095	0.6472393756952507	0.0849909584086796
6LSA_A	Ig-like	0.0098456598259643	0.6650881900387522	0.0675675675675679
4U5W_D	SH2	0.0217609511957947	0.6602151185258786	0.0297951582867783
4IBE_B	VP35-IID	0.0480462598855864	0.5054285376706604	0.005454545454546
1FPT_H	Ig-like-1	0.0233622481420034	0.6497816779970391	0.0379746835443031
2F9U_C	Peptidase-S29	0.0430328810011836	0.4312422354614629	0.0343580470162745
6NB4_A	Spike-rec-bind	0.0019115417442021	0.336453251999086	0.3327305605786614
6UTE_F	Ig-like-2	0.0186484388191307	0.5423302733480335	0.1171717171717172
6VMS_A	G-alpha	0.0301087979902436	0.4135193517293747	0.0976491862567812
3CSY_A	Ig-like-2	0.0383737163858867	0.588274338598002	0.0162748643761296
4LG2_A	VP35-IID	0.0448884009648872	0.5166968229351009	0.0126582278481008
3KMT_B	SET	0.0291414378258661	0.5981843740478372	0.0506329113924044
6HLW_A	GOLD	0.0141652186665831	0.5515982822770276	0.1410488245931278
6NB3_A	Spike-rec-bind	0.0016318573984356	0.3089468294855064	0.3562386980108496
3PRP_A	OTU	0.0325992440209924	0.5087862667372434	0.0650994575045205
5GSW_C	Peptidase-C3	0.0497707390966636	0.3386108936220031	0.0289330922242312
5W8T_D	Ubiquitin-like-2	0.0102223296729436	0.812525176116244	0.0165441176470593
1NZV_A	SH2	0.0251610745639758	0.6700680652282238	0.0108499095840866
4IV3_B	Peptidase-C28	0.0165331563351584	0.3739310694413539	0.1989150090415909
1NAM_A	Ig-like	0.0455959798909039	0.5423246836356025	0.0036297640653364
2OKB_A	dUTPase	0.0402181284018769	0.5577893636652103	0.0184162062615105
6VN1_B	Glycoprot-B-PH2	0.0186681622544254	0.6113491549257155	0.0904159132007234
6P4L_A	Calici-coat	0.0196852576056655	0.6368278952174599	0.0705244122965638
4ADF_E	Ig-like-2	0.0228578140007473	0.5764847019133139	0.0867992766726941
6PDL_D	Ephrin-RBD	0.0280153037446542	0.4185759041501855	0.108499095840868
3U6X_Z	BppU-IgG	0.0231344385272604	0.5541412119049394	0.092885375494071
7BST_C	Helicase-ATP-binding	0.0243484530660117	0.2131681801367416	0.1681735985533452
6NCA_l	Ig-like-C1-type	0.0234737304175559	0.6631129209538973	0.0221811460258785
5NZ2_A	dUTPase	0.0245951396930342	0.5642621150562636	0.0843137254901964
5JZI_E	Ig-like-C1-type	0.0167040293073718	0.6495548275998733	0.0687160940325499
4ADF_C	Ig-like-2	0.0206502434695471	0.5916377577939345	0.0907297830374751
6IK9_A	Peptidase-A2	0.0206387170314202	0.4986548510223086	0.1262729124236257
6P7Y_D	Ephrin-RBD	0.0295012929623015	0.4694941155859292	0.0904159132007234
3OYA_B	Reverse-transcriptase	0.0557944225002758	0.4449226383598409	0.0018083182640145
2IXV_A	Ch-type-lysozyme	0.0334531300686792	0.5323590295600032	0.0542495479204336
5J47_A	SF3-helicase	0.0447381824378655	0.0481083640119788	0.0669077757685345
5LZ6_A	GOLD	0.0209995151570578	0.5677390341916746	0.0994575045207957
2YQ2_A	Peptidase-C53	0.0160404627146783	0.7943758216822651	0.007233273056058
6NUJ_A	Integrase-catalytic	0.0408100635587534	0.4563964749410517	0.0397830018083182
3TGR_B	GP120	0.016359003551675	0.4912847675275306	0.1593291404612158
1SVM_E	SF3-helicase	0.0560840142413221	0.0998881490804608	0.0325497287522604
4EO2_E	Caud-tail-N	0.0238049527548241	0.5146585760609358	0.1048824593128392
2AK4_T	Ig-like-C1-type	0.0282642171585215	0.6243275163863656	0.0453686200378073
4QBN_B	VRR-NUC	0.0192351211179584	0.7103277072941152	0.0109689213893968
4NW2_C	Chromo-1	0.0261642613834988	0.5835428080350998	0.0717054263565892
3L28_A	VP35-IID	0.0498979617406865	0.4909304527085246	0.0072859744990896
3NAP_C	Rhv	0.005309204263744	0.5661518159622074	0.175406871609403
6FFA_A	Peptidase-C28	0.0135188058999766	0.375286856980877	0.2386980108499097
2OKE_B	dUTPase	0.0174735927347766	0.4174077169227915	0.1791044776119406
3OYH_B	Reverse-transcriptase	0.0573380051745887	0.4393406604532837	0.0
4IBD_B	VP35-IID	0.0463436097988399	0.4965610277742018	0.0165441176470593
5D8A_C	Peptidase-C28	0.0054682152976217	0.6456834462469364	0.1121157323688963
2Q2U_D	DNA-LIGASE-A3	0.0156474967744235	0.1856257372750926	0.274864376130199
5DOR_C	Tyr-recombinase	0.0676371318851667	0.1013069580534275	0.0128205128205127
5I61_A	RdRp-catalytic	0.0386539349306621	0.3544146761511723	0.0705244122965638
5NE4_2	Peptidase-C28	0.0124703631964377	0.3706508340197931	0.2567811934900539
2WSU_B	Galectin	0.0323242407031373	0.5231753091300155	0.0650994575045205
2XBO_3	Rhv	0.0283363947577499	0.6219952797022851	0.0488245931283903
3FD4_A	C-type-lectin	0.008115593205833	0.6985344806856302	0.0506329113924044
4IV1_C	Peptidase-C28	0.005717625485239	0.6447474237242264	0.1139240506329108
5NO1_B	Reverse-transcriptase	0.0556096190646292	0.3931842508375063	0.0126582278481008
2NV9_D	Orn-DAP-Arg-deC	0.0122588501208276	0.6913073643703322	0.0453686200378073
6MYY_E	Ig-like	0.005166699973971	0.613804531123429	0.1449275362318847
1YN9_B	Tyrosine-protein-phosphatase	0.0393700823347467	0.2328209975932009	0.0813743218806504
4P9C_H	CMP-dCMP-type-deaminase	0.0242682761768631	0.5468458242835474	0.0940325497287515
6Q5U_S	DUF1859	0.0500430450260762	0.2840783757717962	0.0375234521575988
2PNL_B	Peptidase-S50	0.031199457142215	0.2071102268423536	0.130198915009041
4X0C_B	Calici-coat	0.0205906299004968	0.5917531365360015	0.0950495049504958
3VKW_A	PLUSRNA-virus-helicase-ATP-binding	0.0203472572590535	0.1508860342612938	0.2242314647377936
5MMA_B	Reverse-transcriptase	0.0563737650617265	0.4078320965636156	0.009041591320072
6J2I_D	Ig-like	0.0197006035949509	0.6799658674974183	0.0259740259740266
6UM7_B	GP120	0.0301338607467045	0.6007677013087676	0.0506329113924044
6OPQ_C	GP120	0.0128937739626315	0.7726425248489184	0.025316455696202
4KQZ_A	bCoV-S1-RBD	0.0037041242837921	0.5942681338452104	0.1645569620253166
2VLK_A	Ig-like-C1-type	0.0160171214274446	0.6468817815309744	0.0800781250000002
4O42_A	Chromo-1	0.0262746880458797	0.581843318261514	0.0758754863813235
2WSH_B	GIY-YIG	0.0225510737325213	0.3687075329440468	0.1593291404612158
4EP0_J	Caud-tail-N	0.0428089161814939	0.5150079529395186	0.0240740740740739
6H9W_A	VP4-haemagglut	0.0331223026698948	0.3959895386314284	0.0940325497287515
3ZFT_A	Peptidase-C53	0.0397125447758711	0.4528450931948919	0.049335863377609
5THR_I	Ig-like-V-type	0.0151497212650999	0.8114343509856858	0.009041591320072
6SS7_E	Ig-like-C1-type	0.0140550039642349	0.6529263648652248	0.0800781250000002
6J2E_D	Ig-like	0.0256701673755657	0.6820964160225342	0.0036297640653364
6APD_J	Ig-like-1	0.0392048130633737	0.6280499915846751	0.0036166365280285
6VZI_D	GP120	0.0467083663146239	0.5243733672919484	0.0108499095840866
2GXA_F	SF3-helicase	0.0410755395090069	0.1606601139451976	0.0813743218806504
3PHX_A	OTU	0.0250749940664847	0.5332653755029739	0.0958408679927662
6XA9_D	Ubiquitin-like-2	0.0176258836430901	0.8004850752574253	0.0036297640653364
2VSK_D	Ephrin-RBD	0.010227134742062	0.5323424589193171	0.182640144665461
4E2I_B	SF3-helicase	0.064442938846145	0.0928591489178277	0.0216998191681729
4FAE_A	Peptidase-A2	0.0118077524754563	0.8136492046615003	0.0184162062615105
2IZW_A	ICOSAH-VIR-COAT-S	0.0366566417852794	0.2577215378875968	0.0940325497287515
6OPQ_K	GP120	0.036400823573242	0.5599696511878138	0.0394736842105263
6DWX_C	OTU	0.0338962907092389	0.531069522094805	0.0578661844484631
1A9E_B	Ig-like-C1-type	0.0223474327811619	0.6592611538123104	0.0355805243445692
3C6A_A	Terminase-6C	0.0323151527806172	0.3335464939450098	0.1103074141048821
4IV3_C	Peptidase-C28	0.0010306559648783	0.64766851864213	0.1175406871609396
3OS2_B	Reverse-transcriptase	0.050710644592864	0.3289557590139613	0.0336448598130845
5OYI_G	Peptidase-C28	0.0455039892156343	0.4758458207505998	0.0259740259740266
6UYE_I	Filo-glycop	0.0453040504904936	0.3311817339816524	0.049335863377609
2A4Q_A	Peptidase-S29	0.0289308508506605	0.1094154289779772	0.1573236889692582
6JO8_O	Ig-like-V-type-1	0.0098253233059357	0.8532424261454895	0.005454545454546
4Q7J_C	RdRp-catalytic	0.047879984205546	0.2504579967021635	0.049335863377609
3VQ9_C	Peptidase-A2	0.0140896229296124	0.7876640654271023	0.0202952029520293
3L26_A	VP35-IID	0.0384162595923975	0.5187560034886264	0.041431261770245
5USH_A	Alpha-carbonic-anhydrase	0.0055368093253896	0.3853989368028336	0.3236889692585889
2J1K_K	Ig-like-C2-type-1	0.0450754936773345	0.5659446287129168	0.007233273056058
2GEC_A	CoV-N-NTD	0.0583844136950157	0.3839871462226339	0.0109689213893968
6UDJ_A	Ig-like	0.0444027559016937	0.2260131409938289	0.0634615384615386
2CJR_C	CoV-N-CTD	0.0386047872260673	0.2238042775442266	0.0886075949367084
4DW7_B	Peptidase-C53	0.031011467468666	0.0838582120784013	0.1464737793851713
3CA9_B	dUTPase	0.032483561771699	0.4008444451124029	0.0994035785288272
5WFI_C	Ubiquitin-like-1	0.0181625450798487	0.8057382744762053	0.0018115942028991
6NZK_C	bCoV-S1-RBD	0.0006218392170141	0.3999381481072959	0.3345388788426759
3M5O_B	Peptidase-S29	0.0403852694142947	0.3963191681496024	0.0596745027124767
3ZF1_A	dUTPase	0.0167111871224337	0.5576241701257176	0.1355236139630393
3ZFQ_A	Peptidase-C53	0.0428050001826386	0.4462507639144804	0.041431261770245
2H1L_B	SF3-helicase	0.0484841277308886	0.0967894167083536	0.0578661844484631
3TGR_A	GP120	0.0140548480243943	0.4941841018975808	0.1892473118279576
3LIV_A	Peptidase-A2	0.0058926786577245	0.7268174682879529	0.0506329113924044
5IRO_S	Ig-like-C1-type	0.0180873219527542	0.648152274040604	0.0737864077669903
2H1L_C	SF3-helicase	0.0748302860351463	0.0850515642590542	0.0108499095840866
4OP7_B	Calici-coat	0.0161312836423313	0.62336155243221	0.1060000000000005
3BGF_B	Ig-like-1	0.0333858650724315	0.62927927077313	0.0289330922242312
6ZLW_G	Ubiquitin-like	0.0313141233086693	0.5994673481072852	0.0506329113924044
6RWL_J	Reverse-transcriptase	0.0103347305541255	0.8707169016697096	0.0018115942028991
2ESV_E	Ig-like-C1-type	0.0263590631396975	0.6545230696124182	0.0307414104882461
5VIY_J	Ig-like	0.0366207243396298	0.4233982010924672	0.0741410488245932
6H9Z_A	VP4-haemagglut	0.0312535629300515	0.3795398208705628	0.1121157323688963
3LIN_J	Peptidase-A2	0.0135786286434228	0.7385351265274138	0.0317164179104481
5ZUD_C	Rhv	0.0208196916463075	0.6380675583398897	0.0737864077669903
4IBG_A	VP35-IID	0.0413020668106402	0.5124467728168861	0.0336448598130845
3ZF6_A	dUTPase	0.0237756180855512	0.5494355727947006	0.1015936254980085
6UDJ_D	Ig-like	0.047587118589592	0.4635910298344502	0.0240740740740739
6QPM_A	Adeno-knob	0.0283824741610601	0.2419971887101631	0.1518987341772149
5USH_X	Alpha-carbonic-anhydrase	0.0032520457967967	0.4267950519021598	0.311030741410488
4WZT_A	Calici-coat	0.0210812478441034	0.5893833908592239	0.0994035785288272
3ZF3_A	dUTPase	0.0300379620384422	0.5553891062534041	0.0737864077669903
6VN1_A	Glycoprot-B-PH2	0.0186740173394633	0.6113531709400225	0.10126582278481
3OYB_B	Reverse-transcriptase	0.0544937441176061	0.4446790664594275	0.0109689213893968
6IW5_C	Flavi-glycop-C	0.0206922652082135	0.7201310271569894	0.0108499095840866
4D61_L	S10-plectin	0.008924053158093	0.5176961128533117	0.2074235807860269
5W1K_T	Ig-like	0.0329597730303477	0.6229355496275047	0.0355805243445692
5TL6_C	Ubiquitin-like-2	0.0157329744739174	0.7931899008752192	0.0162748643761296
3OYN_B	Reverse-transcriptase	0.0581375619385231	0.4512223794815761	0.0036166365280285
5A9K_B	SF3-helicase	0.032944087773024	0.355273406088759	0.108499095840868
4O5I_N	Ig-like	0.0366640374557788	0.6427879662685454	0.0072859744990896
6ILC_A	Ig-like	0.0227078571955677	0.6604979097796826	0.0361663652802894
3BVP_B	Resolvase-invertase-type-recombinase-catalytic	0.048712136750674	0.4527725520134067	0.0240740740740739
6P59_F	Ubiquitin-like	0.0118909980922659	0.4256524442227283	0.2511312217194574
3SJ8_A	Peptidase-C3	0.0314448789736914	0.3825491095257275	0.1121157323688963
6DID_D	GP120	0.032562090523888	0.5807489744903189	0.0542495479204336
3SUE_C	Peptidase-S29	0.0429597418683474	0.3830136358889117	0.0542495479204336
5IRO_A	Ig-like-C1-type	0.0121869212343195	0.584187193342186	0.1520833333333335
6PDL_B	Ephrin-RBD	0.022726491456993	0.520789081318939	0.1175406871609396
5LWG_A	Rhv	0.0376163260361092	0.6217191058296626	0.0180831826401446
6KY8_A	dUTPase	0.0385343832993462	0.5156056048816231	0.0453686200378073
3C2T_A	dUTPase	0.0221724342196278	0.4064627337736743	0.1617647058823537
2WSH_D	GIY-YIG	0.0273687633386845	0.3647798924609619	0.1402061855670102
7JJC_C	F5-8-type-C-1	0.0318917068080035	0.5034870388511855	0.0821917808219179
3KXF_P	Ig-like-C1-type	0.0194476857179181	0.5271171448278016	0.1355236139630393
4L3N_A	bCoV-S1-RBD	0.0039539058126825	0.5860269337645116	0.182640144665461
6RWL_B	Reverse-transcriptase	0.0103327286641513	0.8707119455958365	0.0036297640653364
2GJ7_B	Ig-like-3	0.0299943232910245	0.537925623013567	0.0800781250000002
1FZM_B	Ig-like-C1-type	0.0341057551628292	0.626895723061177	0.0297951582867783
4FA8_B	Ig-like-2	0.0470613656829937	0.5580645848803225	0.007233273056058
6V8Z_J	Ig-like	0.0472971064399132	0.2136559415375135	0.0593869731800773
4ZUU_B	Ig-like-C1-type	0.0220748557723766	0.6568940636728635	0.0452079566003618
6UTE_H	Ig-like-2	0.0196856749165414	0.5117550246392802	0.1425619834710751
3OY9_B	Reverse-transcriptase	0.0553139735260218	0.4494956672777813	0.0108499095840866
6KDM_C	Peptidase-A2	0.0203311557361169	0.5033082508084584	0.1425619834710751
3LIN_A	Peptidase-A2	0.00727855073108	0.7332292322570078	0.0506329113924044
6DX2_B	OTU	0.0321350029013574	0.5479935271817137	0.0687160940325499
3WRX_C	PLUSRNA-virus-helicase-ATP-binding	0.0269443022105867	0.155419157688244	0.1790235081374322
6QPM_C	Adeno-knob	0.0359201131017404	0.2379884377932905	0.108499095840868
5OYI_A	Peptidase-C28	0.0454948609124866	0.4758512431016495	0.0307414104882461
5XO2_B	Ig-like-V-type	0.046679311938047	0.4766657784367113	0.0278810408921934
4HS3_B	Ig-like-C1-type	0.0352634506075524	0.6372589661814986	0.0198915009041593
5D2L_D	Ig-like-C1-type	0.0256031106092703	0.636386562495104	0.05736137667304
5OYI_J	Peptidase-C28	0.0454977204385331	0.475858148083095	0.0307414104882461
6UDJ_G	Ig-like	0.0135956225065213	0.5632744184907894	0.1617647058823537
3PRM_A	OTU	0.0277240667401166	0.5114293043519815	0.10126582278481
3IT8_E	Ig-like	0.0446419488879317	0.5173550270445882	0.0240740740740739
3PSE_B	Ubiquitin-like-2	0.0139332281648849	0.7774488241443726	0.0278810408921934
6GKM_A	RLR-CTR	0.0317032466812085	0.3043248670659027	0.1265822784810124
6MYY_B	Ig-like	0.0051619879527042	0.613800956220134	0.1617647058823537
4O5I_V	Ig-like	0.0367324232476441	0.6428150485255933	0.0091240875912406
6NCA_q	Ig-like-C1-type	0.0231288874363141	0.655838589772242	0.0433996383363473
6NCA_o	Ig-like-C1-type	0.0235705108626426	0.6518153364382325	0.0488245931283903
6J2E_A	Ig-like	0.0268235787487425	0.6813414055284482	0.007233273056058
4BIP_C	Rhv	0.0171744313927962	0.1118935692400411	0.3128390596745021
6SSA_E	Ig-like-C1-type	0.0192170685382793	0.6450637289372829	0.0779727095516571
1KBG_L	Ig-like-C1-type	0.0207264684560955	0.6439913600310747	0.0737864077669903
3LIN_D	Peptidase-A2	0.0121940514930545	0.7378481714066119	0.0397830018083182
5J40_A	SF3-helicase	0.0560849889347662	0.088823420666061	0.0433996383363473
6SUQ_A	Peptidase-C6	0.0105029218471893	0.8248176624103587	0.0184162062615105
2Q05_C	Tyrosine-protein-phosphatase	0.0627301072059837	0.4195506832436195	0.0036166365280285
4PB6_C	Calici-coat	0.0291284491914738	0.1657958858973347	0.1645569620253166
2WZR_2	Peptidase-C28	0.0178475996170349	0.4081067931810393	0.2043399638336347
5C6K_B	Tyr-recombinase	0.0555905578728866	0.1097301256833535	0.0433996383363473
6VMX_F	Ig-like-C1-type	0.026675994294804	0.6949909687984722	0.0018115942028991
1KXA_A	Peptidase-S3	0.0518980828076734	0.3565862804031043	0.0343580470162745
5CDC_C	Rhv	0.0488250181032707	0.2804056302528802	0.0506329113924044
6OAR_A	OTU	0.0317663975875184	0.5048061801777421	0.0849909584086796
6OHW_C	bCoV-S1-RBD	0.000970136184235	0.4056731199130396	0.3562386980108496
5IYW_B	Calici-coat	0.0168059545005829	0.5856798102712188	0.1285714285714292
3J9F_7	Ig-like-V-type	0.04649455752264	0.5798478653175381	0.005424954792043
7AGF_D	Cadherin-3	0.0091710373476349	0.3647724520239321	0.3389830508474585
2GIB_B	CoV-N-CTD	0.0456088511946203	0.2333518988451806	0.0655105973025051
6MZJ_D	GP120	0.0328146519566545	0.6553522270962612	0.0109689213893968
2V2W_B	Ig-like-C1-type	0.015204825837538	0.6455131903132693	0.0972222222222223
3OYL_B	Reverse-transcriptase	0.0618487626774106	0.4427340744366919	0.0018083182640145
4EP0_F	Caud-tail-N	0.0488883263748988	0.5156281777904553	0.0144665461121151
6DX1_B	OTU	0.0366194823311697	0.5256591967630698	0.0542495479204336
4P9D_B	CMP-dCMP-type-deaminase	0.0254836164281627	0.5481636912646932	0.10126582278481
6SS7_B	Ig-like-C1-type	0.0144067274861102	0.6497782787980484	0.092885375494071
6H6L_F	Ig-like-V-type	0.0284683096297029	0.6207427027069059	0.0593869731800773
6OPP_D	Ig-like-C2-type-2	0.0112060762931971	0.7723799262851962	0.0379746835443031
4I53_A	GP120	0.0133462494264983	0.4458943842598253	0.2371364653243857
3SJV_B	Ig-like-C1-type	0.019788137418256	0.6428683572209192	0.0800781250000002
6U7E_D	CoV-S1	0.0368684235722924	0.3057919888551145	0.0994035785288272
3IT8_D	Ig-like	0.044364579013907	0.5176961150199166	0.0271247739602171
2XN9_B	Ig-like-C1-type	0.026740927751782	0.5954830097283978	0.0779727095516571
5ESV_C	Ig-like	0.0402028241617646	0.3522526503246527	0.0759493670886068
6WIX_D	GP120	0.0500610898004137	0.5169676584202864	0.0109689213893968
4IBG_B	VP35-IID	0.0470497634828583	0.5152233966347014	0.0202952029520293
6MPG_Q	GP120	0.0315543381558268	0.4582531562861343	0.0994035785288272
3LIY_E	Peptidase-A2	0.0042311849303945	0.7337586914031685	0.0578661844484631
1FOD_3	Rhv	0.0432833599127725	0.3829078905122524	0.0578661844484631
6UTE_B	Ig-like-2	0.0200959472884392	0.5387653721496388	0.1331967213114762
4EO2_B	Caud-tail-N	0.0242474548368844	0.5148627515445833	0.1193490054249546
5F6J_A	GP120	0.0337963619490013	0.6609793653476143	0.0018083182640145
6MTJ_D	GP120	0.0372397670089763	0.5088990502216044	0.0578661844484631
4EO2_A	Caud-tail-N	0.0247075390317639	0.5132511924460545	0.1175406871609396
3VKW_A	PLUSRNA-virus-helicase-C-terminal	0.0137526567917148	0.3188623985607808	0.3146473779385168
3O4L_B	Ig-like-C1-type	0.0120837054120271	0.6488200907532343	0.1060000000000005
3U82_B	Ig-like-V-type	0.0101016098059448	0.5869539960163321	0.169981916817359
6Q68_A	GOLD	0.0107147865402953	0.5444905363443423	0.1952983725135617
2CH8_B	Ig-like-1	0.0242275714826538	0.6676733073256726	0.0289330922242312
5DO2_B	bCoV-S1-RBD	0.0018032488458365	0.5794120098788895	0.2043399638336347
4OPS_A	Calici-coat	0.0160363299983013	0.6262226242448202	0.1126760563380282
6Q68_C	GOLD	0.0109781039528596	0.5492788688133692	0.1916817359855331
4WZE_A	Calici-coat	0.0173162346224901	0.5472514882370921	0.1496881496881499
1SVM_D	SF3-helicase	0.0589368531731861	0.0833436806139152	0.0397830018083182
4PB6_P	Calici-coat	0.0291156697917014	0.1658071152389909	0.169981916817359
1QMY_A	Peptidase-C28	0.0299403550334519	0.4371869285569133	0.1139240506329108
6V8Z_I	Ig-like-1	0.0498817999328743	0.4621332526331886	0.0240740740740739
6M40_A	Helicase-ATP-binding	0.0119369858025006	0.4371681780062132	0.2640144665461117
6SS8_E	Ig-like-C1-type	0.0151748152409865	0.6446701705900764	0.1015936254980085
5IYP_B	Calici-coat	0.017483422827988	0.5966395056747646	0.1239837398373988
5OYI_1	Peptidase-C28	0.0455148413745535	0.4758455524751523	0.0343580470162745
6NQD_G	Ig-like	0.0375637152849393	0.5373762085228431	0.049335863377609
4PDC_C	C-type-lectin	0.0289665406776983	0.6314243207901669	0.0524412296564189
1BUI_A	PAN	0.0139991357010502	0.7048155901127784	0.0453686200378073
3IT8_J	Ig-like	0.0443861693742046	0.5177159973180337	0.0289330922242312
6DC5_H	Ig-like	0.039766035399925	0.4339606693136211	0.0655105973025051
2Q05_D	Tyrosine-protein-phosphatase	0.0541730037896374	0.4174526235158183	0.0235081374321881
3P06_A	Peptidase-S50	0.0131865012029725	0.3565789547166949	0.3146473779385168
3DCG_C	Ubiquitin-like	0.0113740586337935	0.839263684766413	0.0162748643761296
1S7Q_B	Ig-like-C1-type	0.0395929958261874	0.6443556038222944	0.0018083182640145
4IBC_B	VP35-IID	0.0422007051187014	0.5074778595623674	0.0394736842105263
6JXX_A	Ubiquitin-like	0.0162611693051943	0.7851369485815491	0.0221811460258785
3MRB_B	Ig-like-C1-type	0.0145132909777722	0.6456966588709059	0.1037924151696612
3U6X_U	BppU-IgG	0.0506525898768091	0.5575338475238564	0.0036166365280285
2OL1_B	dUTPase	0.0184217752816506	0.4157364491846496	0.2047930283224401
6NCA_n	Ig-like-C1-type	0.0236196649383154	0.6581618800209953	0.0433962264150946
3PWU_B	Ig-like-C1-type	0.0215558382267004	0.6507906339470584	0.0634615384615386
4GHL_C	VP35-IID	0.0465859057816056	0.5154349285354772	0.0240740740740739
3WSJ_A	Peptidase-A2	0.0104726908811203	0.7276851381450427	0.0513307984790873
5W8U_B	Ubiquitin-like-2	0.0154040824816758	0.8026619182906827	0.0221811460258785
2XN9_D	Ig-like-C1-type	0.0282532274131056	0.6010531506192246	0.0737864077669903
3FD4_B	C-type-lectin	0.0051363153178799	0.6995541846420567	0.0705244122965638
4P25_D	Calici-coat	0.0107424653739746	0.4045046044529937	0.3135391923990505
3U82_B	Ig-like-C2-type-1	0.0489485448756125	0.4860158203851396	0.025316455696202
4IJE_B	VP35-IID	0.045830472124257	0.4810372566895298	0.0343580470162745
6KZ6_B	dUTPase	0.0266890116622771	0.531594626483646	0.1037924151696612
4WZE_B	Calici-coat	0.0175649331494612	0.547352666028889	0.1520833333333335
6NCA_c	Ig-like-C1-type	0.0228877910198456	0.6453251495290335	0.0675675675675679
3KS4_A	VP35-IID	0.0449301968868584	0.4847901197794626	0.0375234521575988
4QBN_A	VRR-NUC	0.0190746739124028	0.7123649085116583	0.0259740259740266
4ZFZ_G	Ig-like	0.02173464776473	0.6767731183227539	0.0336448598130845
5IYN_B	Calici-coat	0.0174509919452646	0.5905500354815199	0.1308793456032717
6C6Q_F	Ig-like-V-type	0.0240243499114328	0.6298209189510493	0.0759493670886068
3L27_B	VP35-IID	0.0471020785155159	0.4878530653637406	0.0307414104882461
2WSH_A	GIY-YIG	0.0259356486299871	0.3917391064405857	0.1544885177453032
2Q2U_C	DNA-LIGASE-A3	0.0194005722904322	0.1857560172238584	0.2802893309222418
4BDZ_B	Reverse-transcriptase	0.0534093171648466	0.4495658364365807	0.0216998191681729
1QOL_H	Peptidase-C28	0.0636347986273264	0.1723816713786962	0.0307414104882461
2J12_B	Ig-like-C2-type-1	0.0282196622758703	0.5415610014776038	0.0958408679927662
2MHA_D	Ig-like-C1-type	0.0201132645126929	0.6501795679311126	0.0737864077669903
1SVO_A	SF3-helicase	0.0644549413539891	0.1006704129694782	0.0325497287522604
2OIN_B	Peptidase-S29	0.0296500034614826	0.1019748860089973	0.1772151898734171
2CA1_B	CoV-N-CTD	0.0529641318839677	0.3036283011402191	0.0433996383363473
3OSY_C	Peptidase-C3	0.0473060295483911	0.1940579143404049	0.0705244122965638
2GEF_A	Peptidase-S50	0.0270475930437276	0.1866450122206808	0.1898734177215189
2GEF_B	Peptidase-S50	0.0368409049079865	0.1811142685086398	0.1175406871609396
5DOR_B	Tyr-recombinase	0.0734595183162217	0.101178341734554	0.0216998191681729
4X07_B	Calici-coat	0.0179913969733645	0.5974900556917841	0.1262729124236257
3JTS_B	Ig-like-C1-type	0.0310526633280208	0.6513141748915884	0.0289330922242312
3FKE_A	VP35-IID	0.0432946643961441	0.5111468354391687	0.0375234521575988
3LIQ_A	Peptidase-A2	0.0085290476154627	0.7263641261828029	0.0578661844484631
3U6X_S	BppU-IgG	0.0288077801733281	0.5561835749025454	0.0907297830374751
3ROO_D	Ig-like-C1-type	0.0322712998434553	0.6442714864182836	0.0336448598130845
4MYW_B	Ig-like-C2-type-1	0.048133243090008	0.4760831970874624	0.0307414104882461
3OSY_E	Peptidase-C3	0.0475386725421596	0.1947368136432331	0.0705244122965638
6A38_B	RanBD1	0.0253092027963302	0.4915836641942382	0.1308793456032717
5F4L_B	GP120	0.018306375785071	0.4464743678410586	0.1995661605206073
6UDK_H	Ig-like	0.0710740636857698	0.3625775277751616	0.005454545454546
6UTE_I	Ig-like-1	0.0398979563017675	0.6284048179543374	0.0128205128205127
2WBW_B	Ig-like-C2-type-1	0.0276321071155822	0.5417476482754648	0.10126582278481
4P9D_E	CMP-dCMP-type-deaminase	0.0256323798989362	0.5452242901742316	0.108499095840868
5CDC_B	Rhv	0.0164693788678544	0.6226996690242218	0.1211573236889693
5IRO_W	Ig-like-C1-type	0.0179401805335711	0.6598892087766969	0.0687160940325499
3L28_F	VP35-IID	0.0501836143403305	0.4399064321088278	0.0325497287522604
3ZEZ_A	dUTPase	0.0262894512430241	0.5669920659599795	0.0994035785288272
5N4K_A	CoV-N-NTD	0.0545736645182771	0.493684481525984	0.0128205128205127
5VX4_A	VP4-haemagglut	0.0409387725297696	0.326378530753011	0.0831826401446651
7JWB_D	RBD	0.0403363982451017	0.6027658349672449	0.0235081374321881
5NER_3	Rhv	0.0368810193642306	0.4211357082143918	0.0867992766726941
2JLE_A	RNase-H	0.0294086400811842	0.6299753256347602	0.0560578661844484
4IBK_A	VP35-IID	0.0418210395064102	0.5156461209314459	0.0433962264150946
3OYF_B	Reverse-transcriptase	0.0556808247711478	0.4349860639542284	0.0216998191681729
2PNL_A	Peptidase-S50	0.042336193536746	0.2090427836326762	0.0904159132007234
5DRV_A	NTF2	0.0340431997139844	0.5775053475762507	0.0614828209764919
5IYR_B	Calici-coat	0.01811345038664	0.5960711351353096	0.1285714285714292
3ASP_A	Calici-coat	0.0093067209015319	0.3566100998650745	0.3929471032745588
1KXE_A	Peptidase-S3	0.0616001966694328	0.3464653151393221	0.0235081374321881
4O5I_X	Ig-like	0.0368553703849679	0.6440711920787838	0.0165441176470593
4BIQ_C	Rhv	0.0197241878560461	0.089567919151758	0.3164556962025313
4X07_A	Calici-coat	0.0180322599822595	0.597739599574952	0.1285714285714292
5XOR_A	Viral-Rep	0.0226359750681138	0.766861871736214	0.0072859744990896
3LIT_A	Peptidase-A2	0.0115368163912566	0.7229500046018537	0.0542495479204336
5Z58_x	Helicase-C-terminal	0.0268689771996342	0.5782077423061853	0.0940325497287515
6EB1_A	Integrase-catalytic	0.0418735439918765	0.4309264151519326	0.063291139240506
5NMG_A	Ig-like-C1-type	0.0333107219655873	0.6595150190738466	0.0109689213893968
3L25_E	VP35-IID	0.0433915549846823	0.500850821481334	0.0415913200723327
6LJ3_C	dUTPase	0.0271998761344154	0.5183729700562443	0.1126760563380282
6DC3_L	Ig-like	0.0286679392137376	0.6709200873985905	0.0184162062615105
2PNL_E	Peptidase-S50	0.0428491001882917	0.2052952367989993	0.0886075949367084
5NEM_3	Rhv	0.0368769515996961	0.4211316201623533	0.0886075949367084
6VMX_B	Ig-like-C1-type	0.0185832004571177	0.6428851677528872	0.0950495049504958
2H1L_E	SF3-helicase	0.0541852629863447	0.0744885344324088	0.0596745027124767
3LIN_E	Peptidase-A2	0.0106817363249442	0.7381776856808175	0.0542495479204336
5T7G_D	Ig-like-C1-type	0.0226032932656099	0.6536158289892783	0.0614203454894435
5O5P_3	Rhv	0.0304467753841356	0.5682255637476772	0.0831826401446651
4WZL_B	Calici-coat	0.019670327690148	0.5393457182876616	0.1496881496881499
3S3O_B	Reverse-transcriptase	0.0604314946157049	0.4490436215217629	0.0109689213893968
5F4P_A	GP120	0.0232875876035047	0.4475920704378907	0.1642105263157895
6YPT_C	Peptidase-C21	0.0481409298400351	0.3730943682372474	0.0524412296564189
4IBJ_A	VP35-IID	0.0425085623649839	0.4940388635756422	0.049335863377609
2GJI_A	VP9	0.0100700038046543	0.8326039940653587	0.0271247739602171
6NYP_A	Ig-like-V-type	0.0320489111202193	0.6105397343710635	0.0578661844484631
4GHA_E	VP35-IID	0.0479530600271915	0.520547532823608	0.0240740740740739
3U7Y_G	GP120	0.0121059037758892	0.5297424159671744	0.2153846153846157
4PG9_B	Ig-like-C1-type	0.0317468826177316	0.6353803189375287	0.0453686200378073
3CSY_E	Ig-like-1	0.0401269697932097	0.646010207158915	0.0036166365280285
6NCA_s	Ig-like-C1-type	0.0232997525372493	0.6562725973891558	0.0533333333333336
1ZBE_2	Peptidase-C28	0.0085056165085194	0.5299686312113415	0.242314647377938
3PHU_B	OTU	0.0477519795753671	0.540052848936575	0.0202952029520293
2OL1_A	dUTPase	0.0177205066545246	0.4097233755594341	0.2371364653243857
5D2L_B	Ig-like-C1-type	0.0362980927993934	0.6346319811397246	0.0278810408921934
1MVP_B	Peptidase-A2	0.0224487174760756	0.7886201250400995	0.005454545454546
5UGY_H	Ig-like	0.0329395371493598	0.5809809208438484	0.0687160940325499
6H9V_B	Calici-coat	0.0180383210275037	0.5834544149820025	0.1402061855670102
1LUZ_B	S1-motif	0.0086653353068964	0.8110855943422137	0.0433962264150946
6MYY_H	Ig-like	0.0315307724357454	0.6403090938924136	0.0433996383363473
6NCA_t	Ig-like-C1-type	0.0232101280992274	0.6569441767292108	0.0533333333333336
5IYN_A	Calici-coat	0.018695507474354	0.6233825785128496	0.1126760563380282
5OR7_C	Ig-like-V-type	0.0301488756166571	0.6591633535442447	0.025316455696202
3OYJ_B	Reverse-transcriptase	0.0636887687599161	0.4533859438526059	0.005454545454546
5IYQ_A	Calici-coat	0.0184695122779767	0.625171532088065	0.1126760563380282
4QBB_A	Peptidase-C28	0.0272520320528577	0.3957919248262677	0.1555153707052436
5FRO_B	Reverse-transcriptase	0.0550042762633126	0.413814058442562	0.0289330922242312
4G9D_A	Ig-like-C1-type	0.0335343772036422	0.670512926358893	0.0036166365280285
4WZL_A	Calici-coat	0.0195859618424526	0.5396295699575089	0.1520833333333335
3V6B_R	Ig-like-C2-type-2	0.0130944555753423	0.7910707329711016	0.0394736842105263
4R71_D	RdRp-catalytic	0.043639703835218	0.2639679000779447	0.0821917808219179
4OPV_A	Calici-coat	0.0178648691767381	0.5918362527708827	0.137860082304527
4I53_B	GP120	0.0167474784119602	0.4396639632602526	0.2316258351893094
2BXX_A	CoV-N-NTD	0.0685654700195315	0.3894423604217741	0.0091240875912406
4TSX_A	Integrase-catalytic	0.026238836270079	0.3220628687668561	0.182640144665461
5Y5O_C	dUTPase	0.0281132651465616	0.3672938542494478	0.1593291404612158
2PNL_J	Peptidase-S50	0.0380194736476998	0.210817791967622	0.115732368896926
4QZV_D	BetaCoV-S1-NTD	0.027660229813638	0.6270782432499973	0.0705244122965638
5IYQ_B	Calici-coat	0.0166691990034497	0.6314301267214815	0.1171717171717172
6DE7_E	Ig-like-2	0.0169657313758349	0.5347005594764539	0.1740976645435246
6P59_W	Ubiquitin-like	0.0098744804840411	0.8299979939366375	0.0289330922242312
1ZBA_2	Peptidase-C28	0.0097947322776857	0.5381268388535291	0.2314647377938512
4MJI_J	Ig-like-C1-type	0.0382126048997732	0.650606772573197	0.005454545454546
4ADF_M	Ig-like-2	0.0140135112932348	0.5861360003475149	0.1691331923890069
1KXB_A	Peptidase-S3	0.0594172495369634	0.3548446118282973	0.0289330922242312
4E7H_B	Reverse-transcriptase	0.0580922812991985	0.4374067598350745	0.0198915009041593
4K8B_B	Peptidase-S29	0.0262395711085901	0.1595515821189653	0.2169981916817358
3ASQ_A	Calici-coat	0.0098316908139146	0.357149569242642	0.4035532994923858
2QSC_H	Ig-like-1	0.0376576712451876	0.613842539349002	0.0336448598130845
2VLK_E	Ig-like-C1-type	0.0249327911360406	0.6091697340503611	0.0922242314647376
2OL0_B	dUTPase	0.0246527164397641	0.4167158227211145	0.1691331923890069
6VLR_F	GP120	0.0466381210427792	0.5533861924316372	0.0221811460258785
4P12_B	Calici-coat	0.0086880574588007	0.4465024937530575	0.3325301204819284
2F9U_A	Peptidase-S29	0.033000370361581	0.1080026764835194	0.1627486437613015
5YS6_A	Glycoprot-B-PH2	0.0190433953003879	0.5969117373873462	0.1283905967450271
3L27_A	VP35-IID	0.0453475861786978	0.478465052302288	0.0433996383363473
4PB6_E	Calici-coat	0.0291194094123675	0.16580834182329	0.1898734177215189
3U7Y_H	Ig-like-2	0.0268000290917284	0.6313974502239476	0.0717054263565892
6Q5U_R	DUF1859	0.0534530002598563	0.2974064184225434	0.049335863377609
4R2G_N	Ig-like-2	0.0334473603265634	0.6047145578984511	0.05736137667304
4R71_B	RdRp-catalytic	0.0446495765420503	0.2590010691272108	0.0800781250000002
3ASS_A	Calici-coat	0.0096223612651112	0.358269092678086	0.4107142857142865
6AKU_A	Rhv	0.0135869204032998	0.5033672555956437	0.2332730560578662
5NQ3_E	Ig-like-C1-type	0.0228026286500442	0.6565384067563407	0.05736137667304
6CM3_H	Ig-like-V-type	0.0116769140511692	0.7896260267134578	0.0452079566003618
4R4N_A	GP120	0.0309409585925364	0.5091724188749512	0.1030741410488247
4TYD_K	Peptidase-S29	0.0297857516889869	0.1056560572636234	0.1898734177215189
1KXC_A	Peptidase-S3	0.0598533274342769	0.3582223625371549	0.0289330922242312
4PB6_N	Calici-coat	0.0291372305568898	0.1658189673999265	0.1898734177215189
4GV8_F	dUTPase	0.0371430342891274	0.6295147818964113	0.0289330922242312
5IYW_A	Calici-coat	0.0179124315301269	0.6181251180634859	0.1239837398373988
5WJL_E	Ig-like-C1-type	0.0261908395023782	0.6493837006733811	0.0553435114503819
1LCJ_A	SH2	0.0167549352399341	0.6720312384012508	0.0669077757685345
5IRO_C	Ig-like-C1-type	0.0252232038859868	0.6907847014084183	0.0202952029520293
6LA6_E	Ig-like-C1-type	0.0309130079217502	0.6781661987901633	0.0072859744990896
2VE6_B	Ig-like-C1-type	0.0331312196911158	0.6431499415713301	0.0375234521575988
2OSE_A	PPIase-cyclophilin-type	0.0451277390694631	0.1706944857798695	0.0867992766726941
4BE2_B	Reverse-transcriptase	0.0551918908313224	0.4370033381087185	0.0271247739602171
4DKR_A	GP120	0.0346361801956218	0.5072339801124525	0.0864440078585466
4TYD_C	Peptidase-S29	0.0305011607446891	0.110041835055523	0.1844484629294751
5MZ4_B	Peptidase-C53	0.0260761293215921	0.3726121373457653	0.175406871609403
5YMV_A	Ig-like-C1-type	0.024800560113052	0.6989554977297001	0.0184162062615105
6CM3_I	Ig-like-V-type	0.0116745176933549	0.7896259053428867	0.0453686200378073
4EP0_A	Caud-tail-N	0.0489628726762275	0.5152241296093969	0.0259740259740266
5NME_B	Ig-like-C1-type	0.0230753527006107	0.6473831995348398	0.0737864077669903
3OYE_B	Reverse-transcriptase	0.0630770703535182	0.4383972815996332	0.0126582278481008
4OOV_A	Calici-coat	0.019345496253441	0.5931033276866264	0.1308793456032717
6NCA_d	Ig-like-C1-type	0.0241773159111642	0.6604767688220101	0.047348484848485
4WUR_B	Ubiquitin-like-1	0.0140912129190677	0.8015894312329803	0.0355805243445692
5EUO_D	Ig-like-C1-type	0.0159206783885928	0.6488514735214035	0.1037924151696612
5J4V_A	SF3-helicase	0.0387212840508865	0.1011129878342138	0.1229656419529836
4MYW_D	Ig-like-V-type	0.0214288535782925	0.5888150402442706	0.1211573236889693
4IEG_C	RdRp-catalytic	0.0349206660503347	0.6091485128559027	0.0506329113924044
6LS9_C	Herpes-glycop-D	0.034780411911937	0.3177030388745371	0.1265822784810124
5DOR_D	Tyr-recombinase	0.0655883307126984	0.1243838000001397	0.0375234521575988
4PB6_B	Calici-coat	0.0291159261152579	0.1657946064330686	0.1952983725135617
4K8B_A	Peptidase-S29	0.0279246959745697	0.1596802577550667	0.207956600361663
3QQ3_E	Ig-like-C1-type	0.0299621534928338	0.6763356351289974	0.0144665461121151
3OYD_B	Reverse-transcriptase	0.0590535837153954	0.4375734236816668	0.0198915009041593
3J8F_7	Ig-like-C2-type-1	0.0290737831807555	0.556597538184247	0.0994035785288272
1ZTX_H	Ig-like-2	0.0270123482947143	0.5543234758248891	0.108499095840868
5ISZ_B	Ig-like-C1-type	0.0391573288982424	0.6403846677218354	0.0162748643761296
5LRP_A	Arena-ncap-C	0.0279690960987552	0.2136345842496943	0.1989150090415909
4K7F_E	Ig-like-C1-type	0.0124978314088581	0.6452205456284084	0.1285714285714292
6ESC_A	Glycoprot-B-PH2	0.0137975391071601	0.5701229451662118	0.1880650994575037
6MX7_L	Peptidase-S3	0.064220881024793	0.4563487632176856	0.0072859744990896
4LG2_C	VP35-IID	0.043924836947667	0.5107132297616437	0.0433996383363473
3L28_C	VP35-IID	0.045298254477466	0.486452815874164	0.0453686200378073
4YSI_A	MATH	0.023128962109529	0.4579768688301585	0.169981916817359
4LG2_B	VP35-IID	0.0439827783029125	0.4982654569334476	0.047348484848485
3SUF_B	Peptidase-S29	0.0401694395018084	0.3836621437547065	0.0867992766726941
4BT1_B	Sigma-54-factor-interaction	0.0378638198272434	0.178702718932072	0.1247739602169979
6AKT_A	Rhv	0.0189733658044192	0.7860850932042823	0.0235081374321881
5IYR_A	Calici-coat	0.0177172333348828	0.6269910884280646	0.1217038539553756
3ASR_A	Calici-coat	0.0093858477186969	0.3536566595745855	0.4363636363636372
2PNL_D	Peptidase-S50	0.0364332314236945	0.2097422629936134	0.1320072332730557
3PRM_C	OTU	0.0358981167218678	0.5036746180840606	0.0831826401446651
3R3L_C	Arena-ncap-C	0.0242926556146182	0.2066171206799343	0.242314647377938
4PB6_D	Calici-coat	0.0290990484627139	0.1658200846797453	0.1989150090415909
2OKD_B	dUTPase	0.0195165563603	0.4141080367831692	0.2261640798226163
2W9L_J	Ig-like-C2-type-1	0.0410035373054766	0.5535184483430147	0.0433996383363473
4PB6_T	Calici-coat	0.0291244970647358	0.1658120922377076	0.1989150090415909
3CSY_E	Ig-like-2	0.0250570162264892	0.5871240810924447	0.1066907775768533
3QZW_H	Ig-like-V-type	0.0445867182954671	0.6121489990578712	0.0128205128205127
6UDJ_K	Ig-like	0.0477989031219154	0.246337468125422	0.0758754863813235
5WJL_B	Ig-like-C1-type	0.0238284337998191	0.6547140243662408	0.0614203454894435
5NME_G	Ig-like-C1-type	0.0213473210679781	0.6392413900495527	0.092885375494071
6NPR_D	Ig-like-C1-type	0.0140930025742874	0.6672999593070535	0.0864440078585466
6EWA_F	Ig-like-C1-type	0.0297595783988668	0.65880890271777	0.0317164179104481
3WV0_A	Ig-like-V-type	0.0449108382917966	0.4907141295856435	0.0488245931283903
2WSU_C	Galectin	0.0348940022877968	0.5221925479887852	0.0831826401446651
2WFF_3	Rhv	0.0473796218615506	0.6240158034848328	0.0018083182640145
6OPA_G	GP120	0.0041495316990653	1.0267047488798982	0.0018083182640145
4IEG_A	RdRp-catalytic	0.0372108574765938	0.6096392326808051	0.0415913200723327
5WQ2_A	Peptidase-C3	0.0207901864845438	0.2996545240454765	0.2712477396021699
5NE4_1	Rhv	0.0012655229643852	0.8563050411658159	0.0375234521575988
2VLR_B	Ig-like-C1-type	0.0275826182036691	0.6165172367784115	0.0843137254901964
5N11_A	Hema-HEFG	0.0373421220827804	0.1695855728064441	0.1320072332730557
2OKE_A	dUTPase	0.0190424940484594	0.4117496166556962	0.2399103139013452
6UOE_H	Ig-like-1	0.043337548505216	0.6446374096808684	0.0
4WRK_D	dUTPase	0.0238885547757378	0.6164210307586487	0.0994575045207957
4QRR_B	Ig-like-C1-type	0.0185887541297221	0.6409378329694759	0.1082164328657315
3LIN_C	Peptidase-A2	0.0091593828787564	0.7378856341193667	0.0675675675675679
4P9D_A	CMP-dCMP-type-deaminase	0.0183257399583012	0.5513421128429261	0.169981916817359
6SIT_D	Cadherin-3	0.011900298064569	0.524383814272797	0.2483069977426637
6DX2_A	OTU	0.0322755752231165	0.5478222313271539	0.0904159132007234
5UGY_I	Ig-like	0.0329891361873224	0.5814285969217218	0.0759493670886068
2UUT_A	SF3-helicase	0.0523183322811404	0.3508960155674382	0.0524412296564189
4OPS_B	Calici-coat	0.0160249951721642	0.6289034030150578	0.1331967213114762
6ILF_A	Ig-like	0.0263033882277557	0.6583683436264073	0.0470162748643754
4GHL_D	VP35-IID	0.0475322179451638	0.5144233913207381	0.0355805243445692
1N25_A	SF3-helicase	0.064676508925972	0.1078965361943024	0.0433996383363473
6HLT_A	GOLD	0.0151151513252125	0.5489052457806636	0.2007233273056052
4HUX_A	Ig-like-C1-type	0.0333004416497231	0.6835582631965064	0.0
5LZ3_A	GOLD	0.0107119566967406	0.5722648633628613	0.2188065099457501
1SVM_A	SF3-helicase	0.0712510325943715	0.0802441396699499	0.0361663652802894
4EP0_G	Caud-tail-N	0.0490175386196121	0.5150538017037114	0.0307414104882461
4UD0_B	Mononegavirus-type-SAM-dependent-2-O-MTase	0.0199141130260888	0.2527887826518576	0.311030741410488
3TGT_A	GP120	0.0152074974665482	0.4933203835346559	0.2483069977426637
6OPO_D	Ig-like-C2-type-2	0.017303850461724	0.7191516219483268	0.0452079566003618
6ZOK_C	S5-DRBM	0.0319344252986258	0.6479747989600393	0.041431261770245
6A3E_B	RanBD1	0.0285284337926015	0.4936546551034009	0.1308793456032717
5E6I_U	Ig-like-C1-type	0.0455250132627785	0.6274929488971827	0.005454545454546
4GHL_B	VP35-IID	0.0519814817670948	0.5196053660603437	0.0221811460258785
4GHA_C	VP35-IID	0.0451374788974089	0.5180840231307514	0.041431261770245
4LG2_D	VP35-IID	0.0439394395383406	0.5101012389634486	0.0488245931283903
2PNL_G	Peptidase-S50	0.0405077610336661	0.2097675534622382	0.1121157323688963
4WH8_A	Peptidase-S29	0.0279752714007149	0.404016207445222	0.1645569620253166
1NCB_H	Ig-like-2	0.0389872573149735	0.6090503199976212	0.0375234521575988
6UM7_F	GP120	0.0271025050095408	0.5953817288126053	0.0976491862567812
2XCN_A	Peptidase-S29	0.0293971550761896	0.1042379345856708	0.2115732368896923
4EP0_L	Caud-tail-N	0.0532242386757211	0.5148880547009757	0.0216998191681729
3SUF_D	Peptidase-S29	0.0366244381735341	0.4315419613979658	0.10126582278481
4XNY_H	Ig-like-2	0.038854397599273	0.5664680263528603	0.0533333333333336
4OOX_A	Calici-coat	0.01965815329634	0.5432935271995047	0.1666666666666674
5KD7_F	Ig-like-C1-type	0.0105602386941632	0.6724591539468942	0.0972222222222223
4GUA_A	Macro	0.0232136181975524	0.4574770172804074	0.1790235081374322
4D61_i	tr-type-G	0.0273706262393819	0.4978839186362357	0.1374321880650988
4PB6_M	Calici-coat	0.0291250737008251	0.1657821010792525	0.2097649186256773
6NCA_k	Ig-like-C1-type	0.0236345462880713	0.6510813149821694	0.0723327305605787
6KDN_C	Peptidase-A2	0.0208356986466189	0.50733402129132	0.1765957446808512
5W1K_O	Ig-like	0.0596547624295486	0.5218800771768357	0.005454545454546
6UOE_H	Ig-like-2	0.0340017193279975	0.5877078654556502	0.0705244122965638
3MNZ_B	Ig-like	0.0184578360704972	0.6841434874850689	0.0553435114503819
2NVA_B	Orn-DAP-Arg-deC	0.0238521136579119	0.7081797636962992	0.0240740740740739
4WU5_B	Ig-like-C1-type	0.0154720510386564	0.6488488478370125	0.1149193548387104
3LIY_A	Peptidase-A2	0.0039041290780583	0.7349300608410054	0.0800781250000002
2QAD_D	Ig-like-1	0.0380790054891076	0.586548493406205	0.0506329113924044
5IYP_A	Calici-coat	0.0185126400879408	0.6273417961319349	0.1239837398373988
3SJ9_A	Peptidase-C3	0.0342441929235381	0.3863095207507674	0.1283905967450271
4NM8_J	Ig-like	0.0349632669210955	0.6122871203390672	0.0553435114503819
4IJE_C	VP35-IID	0.0456546062500025	0.4853784820822416	0.0506329113924044
2GEC_B	CoV-N-NTD	0.0625106454816453	0.3887453323024486	0.0278810408921934
2X6S_C	Reverse-transcriptase	0.1119845985570385	0.2548266483014956	0.0036297640653364
6RWO_B	Reverse-transcriptase	0.0110858440356895	0.8684514022397022	0.0240740740740739
4XNZ_B	Ig-like-2	0.0401690500428839	0.5746382694010796	0.0470162748643754
7AGF_D	Cadherin-1	0.0179532084707773	0.3473319958489907	0.3166666666666671
3GQO_C	Alphavirus-like-MT	0.0394531893746836	0.4702084383433118	0.0795660036166365
5WMP_A	Ig-like-C1-type	0.0343977517553902	0.6693152249011761	0.0091240875912406
4OPO_B	Calici-coat	0.0185584312871257	0.5940641826866156	0.1473029045643157
3KS8_C	VP35-IID	0.0479300310182599	0.5124776440441088	0.0375234521575988
3KS8_A	VP35-IID	0.0479898560319943	0.5123348553930251	0.0375234521575988
6UDK_D	Ig-like	0.0731632180763341	0.3420358139487506	0.0198915009041593
5W1M_E	Ig-like	0.0571876538998265	0.5536957058652019	0.005454545454546
1RK0_B	Ig-like-C1-type	0.0238838032835075	0.6442899412343178	0.0843137254901964
4P9C_G	CMP-dCMP-type-deaminase	0.0329606382322365	0.5476987931781285	0.0922242314647376
3PHW_C	OTU	0.0384417154838287	0.537844076742999	0.0669077757685345
4JRX_A	Ig-like	0.0361006431512625	0.6700068671475314	0.0036166365280285
3MRN_B	Ig-like-C1-type	0.013871881931448	0.6517305268029318	0.1194331983805665
6J2I_A	Ig-like	0.0241718160345094	0.6810133906179349	0.0375234521575988
3DXA_L	Ig-like-C1-type	0.0298227497694647	0.6417089278242369	0.0614828209764919
3O4L_E	Ig-like-C1-type	0.0394617982441663	0.5984285947383335	0.0415913200723327
3J70_O	Ig-like-V-type	0.0122950205569627	0.5998188047702279	0.1918103448275863
5C6K_A	Tyr-recombinase	0.0595626521914406	0.0838343767182422	0.0596745027124767
6RWO_J	Reverse-transcriptase	0.0110793644274676	0.8684454108814804	0.0259740259740266
6LA7_E	Ig-like-C1-type	0.0271279300640867	0.687126667110465	0.0240740740740739
3ROO_B	Ig-like-C1-type	0.0325954151621978	0.6377792867396256	0.0533333333333336
6LA7_F	Ig-like-C1-type	0.0278997249833949	0.6372958011229259	0.0758754863813235
4PRD_A	Ig-like	0.0351804537818566	0.6692114769344041	0.0072859744990896
5VOC_H	Ig-like	0.0193475271495707	0.5077041288192714	0.1969696969696974
2OL0_A	dUTPase	0.0247229039012727	0.410698421018279	0.1943844492440607
6NK6_O	Ig-like-V-type-1	0.011624120396689	0.8659983432132374	0.0259740259740266
6DX1_A	OTU	0.0308589653726988	0.5351565585110177	0.1066907775768533
4P9C_C	CMP-dCMP-type-deaminase	0.0215668296252718	0.5531140572864552	0.1537070524412294
2VE6_E	Ig-like-C1-type	0.0304463026646787	0.6409422021863899	0.0614203454894435
1FYT_E	Ig-like-C1-type	0.0168484456408125	0.6301040582149999	0.1338155515370707
1KXF_A	Peptidase-S3	0.0630254229185202	0.3511563313515625	0.0343580470162745
5JZE_A	Ubiquitin-like-1	0.039167583438549	0.3536121462018454	0.1082164328657315
6V8Z_Q	Ig-like-1	0.0204984562040703	0.584068554499382	0.1446654611211566
1BD2_E	Ig-like-C1-type	0.0394646689431744	0.613662698895226	0.0375234521575988
4BAC_B	Reverse-transcriptase	0.0601324044117872	0.46153229532565	0.0216998191681729
4R2G_P	Ig-like	0.0312139245336857	0.6286094976574383	0.0675675675675679
6MT6_A	Ig-like-C1-type	0.0347573747148766	0.6703245857019199	0.0091240875912406
1Z19_A	Tyr-recombinase	0.0574439206975879	0.1634104033205123	0.063291139240506
5MZ4_A	Peptidase-C53	0.0285016103582984	0.3622220617729293	0.182640144665461
2SNV_A	Peptidase-S3	0.0766284037424004	0.3660544939783342	0.0144665461121151
6NCA_i	Ig-like-C1-type	0.0236925457538978	0.6551422388351255	0.0696324951644102
6OT1_Q	GP120	0.0652141993377696	0.251052758334743	0.0394736842105263
4OOV_B	Calici-coat	0.0192773425016004	0.5936769414523508	0.1473029045643157
6P4L_B	Calici-coat	0.0163946887897466	0.590434643391865	0.1717902350813738
4BZ2_A	Flavi-glycop-C	0.0256634895181567	0.6946921755004729	0.0278810408921934
5NED_B	Peptidase-C28	0.0216670151608379	0.3802521995103935	0.2477396021699813
2X74_F	Reverse-transcriptase	0.1249449423647777	0.3039702731021265	0.0
5ESV_A	Ig-like	0.0306445835553716	0.36734176193193	0.1645569620253166
5Y4L_A	Peptidase-C31	0.0894580642826319	0.4082134634281011	0.0
3PT2_B	Ubiquitin-like-1	0.0175332738815374	0.8061586617824612	0.0317164179104481
1Z1G_C	Tyr-recombinase	0.0552393701148447	0.1696368749327018	0.0687160940325499
3L26_B	VP35-IID	0.0428300441423352	0.5137387230836279	0.0560578661844484
7JMS_G	OTU	0.0259885802483203	0.5052401141573657	0.1482820976491861
3LIN_L	Peptidase-A2	0.0067919898975753	0.7386553235082727	0.0795660036166365
6LA6_F	Ig-like-C1-type	0.0159075302297656	0.6398840067021259	0.1331967213114762
6P59_B	Ubiquitin-like	0.0201297460639276	0.4385890449017933	0.2343750000000004
1KXD_A	Peptidase-S3	0.0590619669875022	0.3543371136243143	0.0415913200723327
4HXD_B	OTU	0.0283725181569036	0.4984213964721192	0.1392405063291137
5TIL_B	Ig-like-C1-type	0.033804902976673	0.6482950386203944	0.0394736842105263
1QO3_B	Ig-like-C1-type	0.0367277394995707	0.6569150812533258	0.014678899082569
3SUD_C	Peptidase-S29	0.0419825462565426	0.4108134665384512	0.0849909584086796
5O5B_3	Rhv	0.0355959128269504	0.5644975967518002	0.077757685352622
2X4P_B	Ig-like-C1-type	0.0155615765796812	0.6447370329650688	0.1285714285714292
6KDJ_C	Peptidase-A2	0.0238589916362406	0.4897614383843727	0.1740976645435246
6B0N_G	GP120	0.004569684979381	1.0944722270469207	0.0
4PGB_B	Ig-like-C1-type	0.0201438335699643	0.6491116948205469	0.0972222222222223
2VAA_B	Ig-like-C1-type	0.0253678434799654	0.6439968303025737	0.0821917808219179
2CJR_B	CoV-N-CTD	0.0699202304367187	0.1972110130783786	0.0379746835443031
2OKD_A	dUTPase	0.017954286578965	0.4288110588436926	0.2741935483870965
6V8X_G	Ig-like	0.0506720185616375	0.4808724800701642	0.041431261770245
4EP0_H	Caud-tail-N	0.0528756996150827	0.5149717486535148	0.0278810408921934
5W42_H	Ig-like	0.0159958343766147	0.5559693082881512	0.2047930283224401
5LWG_C	Rhv	0.023994600551784	0.6458840915180034	0.0849909584086796
6P6R_A	Peptidase-S29	0.0261274912298188	0.3842904641940217	0.1989150090415909
4DAG_H	Ig-like-2	0.0401310289977906	0.4636878624864099	0.0821917808219179
4YFL_G	GP120	0.0218009019870816	0.5779462320465475	0.1446654611211566
3LIX_A	Peptidase-A2	0.0079275875023182	0.7263280309043852	0.0813743218806504
2J1K_Z	Ig-like-C2-type-1	0.0447831913101519	0.5577180841147897	0.0394736842105263
1J8H_A	Ig-like-C1-type	0.0338392893982603	0.6099809929140595	0.0687160940325499
1GGI_J	Ig-like-2	0.0509879682101922	0.5928518002488146	0.0109689213893968
4M1D_L	Ig-like	0.0290454739520419	0.5823010486449798	0.1037924151696612
4UCK_A	Mononegavirus-type-SAM-dependent-2-O-MTase	0.019910444187896	0.2495269776408392	0.3490054249547913
5WET_B	Ig-like-C1-type	0.0401684415897322	0.6531763576772902	0.0072859744990896
5N6B_B	Ig-like-C1-type	0.0142138034502105	0.6454665753409806	0.137860082304527
1SVM_C	SF3-helicase	0.0579752807273172	0.0885517786270339	0.0687160940325499
2X6N_C	Reverse-transcriptase	0.1077585495220038	0.2517429438767529	0.0108499095840866
5VP9_A	Peptidase-S29	0.0312297711019212	0.3950889228008764	0.1555153707052436
6OAR_G	OTU	0.0295783209021634	0.5012266076068054	0.1320072332730557
2AK4_D	Ig-like-C1-type	0.0250047857569091	0.6447402205546662	0.0843137254901964
6V8Z_C	Ig-like-1	0.0498878269969822	0.4621300767267138	0.047348484848485
7C9Y_A	Rhv	0.0048499540835852	0.966448460743236	0.0180831826401446
5GSW_B	Peptidase-C3	0.026199300561381	0.3603072506313103	0.2097649186256773
6P7S_D	Ephrin-RBD	0.0286353414774695	0.4285840864468705	0.1645569620253166
4MQ3_A	Peptidase-A2	0.0073793075741741	0.7799837666991175	0.0723327305605787
6A3C_B	RanBD1	0.0231324585398221	0.4940629178881336	0.1816239316239325
6SSA_K	Ig-like-C1-type	0.0208201304661015	0.647133170757073	0.0994035785288272
3MRH_B	Ig-like-C1-type	0.0158100310602263	0.6524806958043295	0.1149193548387104
4E2I_K	SF3-helicase	0.064420229876147	0.0929218940370884	0.0542495479204336
5FRN_B	Reverse-transcriptase	0.0525954650605133	0.4352459240292251	0.0470162748643754
1UXW_A	Ig-like-C1-type	0.0347727218830825	0.6699958258096744	0.0128205128205127
5SWQ_B	Ig-like-C1-type	0.0135427221187288	0.6579102516302907	0.1149193548387104
5Z7D_A	HIN-200-1	0.0209679792829232	0.4669894654526449	0.213381555153707
2Q05_B	Tyrosine-protein-phosphatase	0.061165395030448	0.3988763524709651	0.0343580470162745
2WSV_A	Galectin	0.0355055155826996	0.5302969556800877	0.0886075949367084
6OZC_E	GP120	0.0037194626849203	1.0657578663653966	0.007233273056058
6P59_D	Ubiquitin-like	0.0100561056204196	0.8354901118110734	0.0415913200723327
3C2A_M	Ig-like	0.0380246939807076	0.6163517300185658	0.0470162748643754
6OPP_C	GP120	0.0040752374696046	0.7712266320991631	0.0813743218806504
1CG9_B	Ig-like-C1-type	0.0221335859717914	0.6639025589830884	0.0675675675675679
4P9H_C	Ig-like-V-type	0.0163528627093595	0.4714807933943007	0.2741935483870965
3ZF5_A	dUTPase	0.0262144074251936	0.5772151578119169	0.1217038539553756
6UDA_E	GP120	0.0099291151975614	1.0099200375593127	0.0036297640653364
2CJR_G	CoV-N-CTD	0.0389797726276011	0.2439778539637977	0.130198915009041
4NM8_N	Ig-like	0.044311497305694	0.6399893525277275	0.0108499095840866
1FRG_L	Ig-like	0.0397204855196893	0.6376709788407939	0.0278810408921934
5TIL_E	Ig-like-C1-type	0.0269778748208153	0.6496600841186175	0.0696324951644102
2GE7_B	CoV-N-NTD	0.0406136268390414	0.2340102598545089	0.1194331983805665
6ID4_A	Ig-like-C1-type	0.0236304035167089	0.6834437972570266	0.0433996383363473
4X0C_A	Calici-coat	0.0201419098007451	0.6223014105065228	0.1308793456032717
6P4H_V	Ribosomal-S10	0.02610131443652	0.6980540068192487	0.0278810408921934
3VQQ_A	Peptidase-A2	0.0178653848236667	0.8124931826623195	0.0317164179104481
6DCQ_H	Ig-like	0.0624757198931053	0.3084197874697694	0.0453686200378073
4N9F_e	Ubiquitin-like	0.0100695680883159	0.8195865650978245	0.0524412296564189
4P9C_F	CMP-dCMP-type-deaminase	0.0283341266746432	0.5516334791142248	0.1229656419529836
5FRM_B	Reverse-transcriptase	0.0513346349897292	0.4301946529964939	0.0524412296564189
1MI5_E	Ig-like-C1-type	0.0230866227576766	0.6499603385619304	0.0864440078585466
2X6S_F	Reverse-transcriptase	0.1048151865412789	0.3199043737195145	0.0072859744990896
3GQE_A	Alphavirus-like-MT	0.0306318643080989	0.3869666659209293	0.1681735985533452
4WZT_B	Calici-coat	0.0203108854495754	0.619593129419641	0.1331967213114762
5W8U_D	Ubiquitin-like-2	0.0153221006638888	0.803908548118081	0.0453686200378073
3S3N_B	Reverse-transcriptase	0.0688823797948964	0.4418165354729376	0.0162748643761296
6OPO_H	GP120	0.0403174798196751	0.5551795317934967	0.0596745027124767
4GH9_A	VP35-IID	0.0425090084102373	0.518782144405768	0.0614203454894435
4E2I_H	SF3-helicase	0.0644267554217675	0.0931623785109134	0.0560578661844484
4LYL_G	UDG	0.0528805734540091	0.2790970790584891	0.0705244122965638
4PB6_J	Calici-coat	0.0291276307060604	0.1657882501173798	0.2386980108499097
3WRY_C	PLUSRNA-virus-helicase-ATP-binding	0.0340606929200698	0.160065796402472	0.1862567811934894
6E47_G	Ig-like-V-type	0.0320796775939473	0.625629212445061	0.0723327305605787
6RWM_J	Reverse-transcriptase	0.0109136456235687	0.8707716058396555	0.0317164179104481
3WRY_D	PLUSRNA-virus-helicase-ATP-binding	0.0252228818421875	0.1479948961826985	0.3019891500904159
6RWM_B	Reverse-transcriptase	0.0109271679978301	0.870777968691355	0.0317164179104481
5W1K_A	Ig-like-2	0.0402560002840896	0.5082277412420436	0.0758754863813235
5W1K_S	Ig-like-2	0.0391183587554535	0.511759847220207	0.0800781250000002
6OPP_F	Ig-like-V-type	0.0072591774068833	0.7983095309482792	0.0705244122965638
5VIG_B	Ig-like-2	0.0126906222660511	0.53680194037179	0.273056057866184
5ESV_H	Ig-like	0.0324656606818658	0.368791728398454	0.1609403254972874
6DWX_B	OTU	0.0331853898307836	0.5307944269892346	0.1048824593128392
1QOL_B	Peptidase-C28	0.0427682733259611	0.1252080850924284	0.1211573236889693
6ZGF_B	bCoV-S1-RBD	0.0098100403802123	0.6549204209986562	0.1410488245931278
4P9C_D	CMP-dCMP-type-deaminase	0.025216948951854	0.5488065788199116	0.142857142857143
3SJI_A	Peptidase-C3	0.0382202118643001	0.3843225203224308	0.115732368896926
1QOL_F	Peptidase-C28	0.0415523543458919	0.1312188125919079	0.1265822784810124
1ZTX_H	Ig-like-1	0.0284403195212324	0.6554125679734123	0.0560578661844484
4UF7_E	Ephrin-RBD	0.0179427410810605	0.4962827289862889	0.2459312839059675
6CRQ_B	GP120	0.0065410399804551	1.0904571480763336	0.0036166365280285
6PCU_A	VP4-haemagglut	0.0468836652633282	0.3323363475225129	0.0849909584086796
4PRH_D	Ig-like-C1-type	0.0246965205773763	0.7606123985918889	0.0221811460258785
4PB6_K	Calici-coat	0.02912079813215	0.1658095590635886	0.242314647377938
6E48_F	Ig-like-V-type	0.0318723802205849	0.6306653679884383	0.0705244122965638
1QO3_C	C-type-lectin	0.0016129213436633	0.63545474772199	0.2115732368896923
5GSW_D	Peptidase-C3	0.0418966443471413	0.3391426546242657	0.1048824593128392
6JXW_A	Ubiquitin-like	0.0146087741187854	0.7818052695608113	0.0553435114503819
4IZK_B	Peptidase-S50	0.0315359552310582	0.233239637602678	0.1989150090415909
3SKU_F	Ig-like-V-type	0.0468495363725111	0.6413774152323287	0.005424954792043
5D2N_L	Ig-like-C1-type	0.0140291385348895	0.6530811944548989	0.1285714285714292
5TJE_B	Ig-like-C1-type	0.0229454605415291	0.6421437082769539	0.1015936254980085
4X06_A	Calici-coat	0.0268283947085404	0.5013565092352957	0.1569037656903773
6NPR_B	Ig-like-C1-type	0.0139416539467218	0.6625965737211735	0.1104417670682733
2XCF_A	Peptidase-S29	0.030109617929485	0.1048307656316912	0.2386980108499097
5F4L_A	GP120	0.0258835161473085	0.4468860629315137	0.1866952789699576
5WWI_A	Ig-like-C1-type	0.0170067185228798	0.6741890667282392	0.0843137254901964
1EET_B	Integrase-catalytic	0.0538830044376883	0.5984261189002948	0.0072859744990896
6BKB_H	Ig-like-2	0.0351685648492175	0.5675894601311436	0.0849909584086796
4YN2_A	Chitin-binding-type-4	0.0075011458054065	0.4517947360216408	0.4484629294755868
4GUA_B	Macro	0.0239328688429973	0.4576043094440352	0.1989150090415909
5JZE_C	Ubiquitin-like-1	0.0355891104653274	0.3542900084145106	0.1425619834710751
3D12_B	Ephrin-RBD	0.0280897905102127	0.44494229491684	0.1735985533453881
4N9F_H	Ubiquitin-like	0.0143608392492744	0.8284579898380681	0.0361663652802894
6P23_A	Ig-like-C1-type	0.0353810588984213	0.6801294600017059	0.005454545454546
4D61_I	tr-type-G	0.0470083185839388	0.5276366324283404	0.0453686200378073
1UXS_A	Ig-like-C1-type	0.0345596243636712	0.6659194820403506	0.0216998191681729
3LIN_F	Peptidase-A2	0.0137526202541972	0.7362100475554794	0.0705244122965638
6CCB_G	GP120	0.0109169652678412	1.0281083388046552	0.0036297640653364
4N9F_J	Ubiquitin-like	0.0117212694055394	0.8297345759658908	0.0452079566003618
6IIO_C	Rhv	0.018654025011671	0.6502277388671426	0.1104417670682733
6BJ2_D	Ig-like	0.0175857979959957	0.5656346378860729	0.1989150090415909
4JQX_A	Ig-like-C1-type	0.0360747004709582	0.6725230989616241	0.0091240875912406
1AO7_E	Ig-like-C1-type	0.0207596690795591	0.5777170088380955	0.1645569620253166
6IEX_B	Ig-like-C1-type	0.0221551882875412	0.6457401260775373	0.1015936254980085
5WKO_C	Ig-like	0.0538064088167284	0.588457118227195	0.0126582278481008
1KG0_C	C-type-lectin	0.0100696483592447	0.713221665220166	0.0867992766726941
3UXU_A	Tyr-recombinase	0.0492439265198588	0.1799718382060572	0.0940325497287515
5LKG_B	Calici-coat	0.019956928905849	0.5724619869916721	0.1740976645435246
4O5I_P	Ig-like	0.0367729904615247	0.6422032631198492	0.041431261770245
3LIY_C	Peptidase-A2	0.0023732566628248	0.7356814939742728	0.0950495049504958
5IQ7_H	Ig-like-2	0.0453178569572432	0.5747473681352219	0.0394736842105263
3QUL_J	Ig-like-C1-type	0.0350585835327796	0.672961709623445	0.0144665461121151
6PDL_F	Ephrin-RBD	0.0231463801911645	0.5217348752193784	0.175406871609403
6PCU_G	VP4-haemagglut	0.0465996136444853	0.376498310992751	0.0831826401446651
3LIY_D	Peptidase-A2	0.0149637669563881	0.739130093730191	0.0655105973025051
5W0K_E	C-type-lectin	0.0486816154502094	0.4487696608554766	0.0614203454894435
6K5R_A	Ubiquitin-like	0.0169217866279508	0.7648275735010112	0.0524412296564189
4K7F_D	Ig-like-C1-type	0.0337083597297965	0.6704209520416602	0.0221811460258785
5MMB_B	Reverse-transcriptase	0.0556495125021433	0.4146788466570494	0.0488245931283903
2GJ2_D	VP9	0.0078446457878144	0.8345665000726673	0.0524412296564189
2WT2_A	Galectin	0.0395176267626591	0.5326143167987807	0.0741410488245932
6P6L_A	Peptidase-S29	0.0273732146861254	0.4018544156602482	0.1989150090415909
4BS1_B	Sigma-54-factor-interaction	0.0378611048878922	0.1787062962747211	0.1537070524412294
4NM8_L	Ig-like	0.0442524533990844	0.640314994303984	0.014678899082569
4D61_V	Ribosomal-S10	0.0214893773317601	0.5623390751376381	0.1691331923890069
5CAY_B	Ig-like-V-type	0.0150597113665606	0.4592656431621637	0.3389830508474585
5LWI_C	Rhv	0.0180532238371941	0.6595009161862255	0.0976491862567812
2J1K_J	Ig-like-C2-type-1	0.0457820684978624	0.5671765528060906	0.0397830018083182
5V5H_A	OTU	0.0224616914391997	0.5283631494782584	0.1772151898734171
2J1K_B	Ig-like-C2-type-1	0.0541879115386043	0.615405340227514	0.0036166365280285
6OKP_O	Ig-like	0.0752045840055127	0.4326779150982752	0.014678899082569
4K7E_A	Arena-ncap-C	0.0307645420303812	0.418850999973863	0.1645569620253166
4PB6_G	Calici-coat	0.0291239451029861	0.1658121927354282	0.2531645569620251
3TO2_B	Ig-like-C1-type	0.01944283699588	0.6444776590765459	0.1194331983805665
4ADF_A	Ig-like-2	0.0205948817646845	0.5807779673856754	0.1666666666666674
4LYL_E	UDG	0.0482533087113588	0.2819757609037747	0.0886075949367084
4PA1_A	Peptidase-A2	0.0067746153101007	0.7838943642654332	0.0800781250000002
2X6N_D	Reverse-transcriptase	0.125505232322773	0.2358631000249257	0.0128205128205127
5WKO_E	Ig-like	0.0517634693797236	0.5871368610926531	0.0184162062615105
1S7X_G	Ig-like-C1-type	0.0309673974223255	0.645443454252587	0.0655105973025051
3OYI_B	Reverse-transcriptase	0.0802652368240145	0.4554984855083771	0.005454545454546
4IEE_A	Terminase-3	0.0245741401093999	0.3917572038206002	0.2368896925858945
3C3I_C	dUTPase	0.0469838730643056	0.5553763263633371	0.041431261770245
5XOS_A	Ig-like-C1-type	0.0361895946082348	0.6683108210591178	0.0144665461121151
3VQ7_B	Peptidase-A2	0.0210416624730382	0.8393150248907864	0.0109689213893968
4PRB_A	Ig-like	0.0365079812910318	0.6705227183209904	0.0109689213893968
1LUZ_A	S1-motif	0.0105630404243632	0.8148860993648297	0.0614203454894435
2OKB_C	dUTPase	0.0394971534164168	0.5502460482376106	0.0717054263565892
2NX5_T	Ig-like-C1-type	0.035363440994137	0.696703533319502	0.0
4GH4_C	Rhv	0.0058807682141602	0.7274139712862671	0.0940325497287515
2W9L_A	Ig-like-C2-type-1	0.0307781239065296	0.5511377591514448	0.1171717171717172
4XNZ_E	Ig-like-2	0.0265626127664244	0.588362628512832	0.1229656419529836
4MJ5_B	Ig-like-C1-type	0.0207995475840729	0.6565740822313504	0.0907297830374751
6RWN_J	Reverse-transcriptase	0.0118266729696978	0.8678352268070818	0.0355805243445692
6RWN_B	Reverse-transcriptase	0.0118410458841207	0.867830008637551	0.0355805243445692
5VOJ_A	Peptidase-S29	0.0302692158430247	0.3941874514501028	0.1808318264014463
6R0G_A	Alphavirus-like-MT	0.0375565825766461	0.4536168737135605	0.108499095840868
6DFH_C	GP120	0.0079927854929441	1.107147767337672	0.0018115942028991
4UF7_C	Ephrin-RBD	0.0190177820296115	0.4962791083514257	0.2459312839059675
4PB6_O	Calici-coat	0.0291202637084151	0.1658054462123385	0.2585895117540688
6X9U_A	GP120	0.0024621520347461	1.0752761371772757	0.0128205128205127
4OLK_B	Peptidase-C51	0.0532616321581866	0.483231457829791	0.0433996383363473
4F7T_B	Ig-like-C1-type	0.0322697744326241	0.6453572210848775	0.0614203454894435
6U1X_A	Mononegavirus-type-SAM-dependent-2-O-MTase	0.0197892232680827	0.3092476642220283	0.3779385171790237
3BQ4_E	Adeno-knob	0.043129915276811	0.3165557702118206	0.108499095840868
1CU1_B	Peptidase-S29	0.0413781505749482	0.5566564705178682	0.0614828209764919
6MAR_H	GP120	0.047735288744035	0.2324979992044522	0.0994035785288272
4PDC_B	C-type-lectin	0.0417375885692858	0.6312727758972454	0.0307414104882461
3UEZ_D	Ig-like-2	0.0216630328232383	0.5677713587386106	0.1691331923890069
6IK9_C	Peptidase-A2	0.0295186577545118	0.5005640325532885	0.1473029045643157
1A1N_A	Ig-like-C1-type	0.0390640408603984	0.6615470150417951	0.0091240875912406
1SVL_B	SF3-helicase	0.0536907344335603	0.0838909704743928	0.0904159132007234
6MTJ_G	GP120	0.0052688540941764	1.0927563473507742	0.009041591320072
6GML_E	RNA-pol-Rpb5-N	0.0618064045806307	0.5152777302894335	0.0184162062615105
4TYD_F	Peptidase-S29	0.0370600283149515	0.1086786640170013	0.1717902350813738
6XW7_A	Calici-coat	0.0142963568878962	0.4968131491635828	0.3293269230769233
4BE0_B	Reverse-transcriptase	0.0529339193619745	0.4468790831736662	0.0524412296564189
6BJ3_D	Ig-like	0.0319902692971203	0.6592919369536349	0.041431261770245
3SJV_L	Ig-like-C1-type	0.054889146148537	0.6236438155283077	0.0
6ILM_E	Ig-like-C1-type	0.0358135980093037	0.6574013947631162	0.0289330922242312
3VXP_E	Ig-like-C1-type	0.0113313065423941	0.6471962644442296	0.1666666666666674
4L3B_A	SF3-helicase	0.0183939102648111	0.9041689528262764	0.0036297640653364
4E7I_B	Reverse-transcriptase	0.0599505467021386	0.4370652862509913	0.0379746835443031
6LA3_A	Rhv	0.0153589877912014	0.9956665490995577	0.0
6CUF_H	GP120	0.0242779910364015	0.6970998241166411	0.0415913200723327
3OXS_B	Ig-like-C1-type	0.0146903519828412	0.6634402994523398	0.1126760563380282
5NQ2_B	Ig-like-C1-type	0.0470721569280337	0.6465246483457238	0.0036297640653364
2VLL_E	Ig-like-C1-type	0.0222565995955775	0.6610331872549371	0.0800781250000002
4Q7J_B	tr-type-G	0.0418403802488912	0.2192084515153509	0.1283905967450271
6VN0_I	GP120	0.0378565108743382	0.5803047215600132	0.0737864077669903
5IRO_Q	Ig-like-C1-type	0.0083132207326108	0.5795770931100357	0.3011764705882351
3BQ4_A	Adeno-knob	0.0442315264274925	0.317827091964049	0.1048824593128392
5L7O_C	Rhv	0.0254356324843115	0.5696800315526298	0.142857142857143
3KAS_A	PA	0.0369086666326485	0.4955914858065501	0.1060000000000005
1A1M_B	Ig-like-C1-type	0.0162300955636722	0.6493073815143395	0.1331967213114762
3GPO_C	Alphavirus-like-MT	0.0449502357286243	0.4501301559676005	0.0795660036166365
4O5I_R	Ig-like	0.0367720773978368	0.6429553288535824	0.0452079566003618
3SO9_A	Peptidase-A2	0.0282253451722088	0.8098459623157017	0.005424954792043
3MTV_A	Peptidase-C31	0.036351772789185	0.4563842268350175	0.1193490054249546
6P6M_A	Peptidase-S29	0.0285752376077203	0.3955955807475833	0.2007233273056052
6CDE_c	GP120	0.0020980404427563	1.0997115513826938	0.0126582278481008
1ZYO_A	Peptidase-S39	0.0397823800655412	0.3386105860603477	0.1247739602169979
4IBF_B	VP35-IID	0.0488410962658395	0.5093027238540477	0.0513307984790873
6UDJ_J	GP120	0.0027016564445779	1.0301249990311687	0.0202952029520293
5NQ1_B	Ig-like-C1-type	0.0206648771751846	0.6525952039872007	0.1037924151696612
6PCU_D	VP4-haemagglut	0.0474055138612595	0.3773330049529952	0.0849909584086796
5KD7_D	Ig-like-C1-type	0.0266479829477369	0.6490892918579121	0.0821917808219179
3L2R_B	Reverse-transcriptase	0.0498558476475484	0.3393740812679342	0.0821917808219179
4BDY_B	Reverse-transcriptase	0.0577068196251935	0.4410883808443386	0.0433996383363473
3REB_B	SH3	0.0142097376545581	0.927993562345962	0.0144665461121151
6IMJ_B	DNA-LIGASE-A3	0.0057456134257471	0.8130334255528219	0.0759493670886068
6NCA_j	Ig-like-C1-type	0.0242549610739262	0.6576859069822549	0.0779727095516571
6HLT_C	GOLD	0.0226967851245537	0.5497662697325948	0.175406871609403
6TYB_C	Ig-like	0.012972069274037	0.5264859346677077	0.3198090692124111
4UW8_F	Peptidase-S74	0.0126062183536787	0.9166167368699	0.0221811460258785
4GHA_G	VP35-IID	0.0501264495127201	0.517333874038588	0.0453686200378073
6E5P_I	GP120	0.0258740054754578	0.4671230479770796	0.1918103448275863
6MT3_A	Ig-like-C1-type	0.0338210389637045	0.6688265766443694	0.0278810408921934
4E7K_B	Reverse-transcriptase	0.0600537342222913	0.3404830836410121	0.0553435114503819
5MQC_C	Rhv	0.0274391931678114	0.529737989642895	0.1500904159132008
3JTT_E	Ig-like-C1-type	0.0154407614109298	0.6615951473118801	0.1149193548387104
3IXA_E	Ig-like-C1-type	0.014235783565586	0.646648927096701	0.1544885177453032
3OYK_B	Reverse-transcriptase	0.075236931551838	0.4458543866480682	0.0180831826401446
3DRO_B	Ig-like-2	0.0310775561106196	0.6791776517047143	0.0297951582867783
2X6S_D	Reverse-transcriptase	0.1037591253651255	0.2368749100032242	0.0240740740740739
4PGB_E	Ig-like-C1-type	0.0201102651684182	0.6496698063649405	0.1126760563380282
6MPG_V	GP120	0.0096915151011425	1.0932225589305768	0.005424954792043
1SVM_F	SF3-helicase	0.0613082607544988	0.0861917746359936	0.0741410488245932
3HI1_B	Ig-like	0.0357989927435365	0.427477472572458	0.1331967213114762
6APD_J	Ig-like-2	0.0273897577108979	0.5599600200369093	0.1402061855670102
4BQQ_A	Recombinase	0.0348814770531856	0.5460760803266383	0.1030741410488247
3S3M_B	Reverse-transcriptase	0.0538486591882069	0.4507280642661584	0.0524412296564189
5WEU_B	Ig-like-C1-type	0.0228305097050081	0.6522458855369767	0.0950495049504958
6MN7_C	GP120	0.0074294509541591	1.123985203956809	0.005454545454546
2AK4_R	Ig-like-C1-type	0.0282818790640744	0.647402843223184	0.0800781250000002
6R0P_A	Alphavirus-like-MT	0.042353371334637	0.4572681951484831	0.0886075949367084
6UTE_G	Ig-like-1	0.0460156377923398	0.6299164039503001	0.0216998191681729
6QZU_B	Alphavirus-like-MT	0.0363256485669615	0.4344654512706367	0.1283905967450271
4OPO_A	Calici-coat	0.0291805368071775	0.5030916884412739	0.1544885177453032
5MQC_A	Rhv	0.0086011842175802	0.7312278205160052	0.0940325497287515
6QPM_E	Adeno-knob	0.0463565366735132	0.2396734189417571	0.108499095840868
5VIC_H	Ig-like	0.035244199562205	0.6423924404056811	0.0553435114503819
2X74_A	Reverse-transcriptase	0.1114820826257509	0.3064056179224191	0.0184162062615105
3ONY_B	Calici-coat	0.0159130860176693	0.6073550664071428	0.1969696969696974
6C5V_C	C-type-lectin	0.0139116919976142	0.6918078994876404	0.0940325497287515
6BI8_D	Ubiquitin-like-1	0.0190611997918508	0.8274905735420458	0.0271247739602171
2CJR_F	CoV-N-CTD	0.0659840425847129	0.2081413018494641	0.0578661844484631
3PHW_G	OTU	0.0390718315458991	0.5155198053963865	0.0904159132007234
6ZMT_G	Ubiquitin-like	0.0414367729407659	0.5964560801167254	0.0524412296564189
3OYC_B	Reverse-transcriptase	0.0599268513737524	0.4453315714566697	0.0397830018083182
2BTL_B	CoV-N-NTD	0.0681922873571975	0.3563070833201945	0.041431261770245
5WFI_D	Ubiquitin-like-1	0.0194787829969553	0.8010475115096791	0.0397830018083182
6J2D_A	Ig-like	0.0215881637755064	0.6877224667575788	0.0614828209764919
4YDK_G	GP120	0.0283824299287122	0.505818632517425	0.1627486437613015
1YGU_A	Tyrosine-protein-phosphatase-2	0.0168619305487524	0.3958191911519579	0.4032549728752261
5Z7D_B	HIN-200-1	0.0303210650482334	0.4773178880168713	0.1609403254972874
3JTT_B	Ig-like-C1-type	0.0159891559132824	0.6664501590909931	0.1082164328657315
5XO2_A	Ig-like-V-type	0.0496180609236408	0.4710123414057711	0.0614203454894435
6KWO_B	Ig-like-C1-type	0.0289622927297247	0.6760336971542549	0.0433962264150946
4P9D_F	CMP-dCMP-type-deaminase	0.0240877952320491	0.5502043098794194	0.169981916817359
3OVN_B	Peptidase-A2	0.0257391608894256	0.8416687907833026	0.0
4OPV_B	Calici-coat	0.0167063747790014	0.6287460424184437	0.1691331923890069
5W6G_L	Ig-like	0.0393865657890082	0.6210304277982718	0.0524412296564189
3GPG_B	Alphavirus-like-MT	0.0409807721377771	0.4454943810905375	0.10126582278481
6R0G_B	Alphavirus-like-MT	0.0372990094412112	0.4396067344932081	0.1229656419529836
2VSK_B	Ephrin-RBD	0.0095421347749936	0.5332665052191398	0.3670886075949358
3SUE_D	Peptidase-S29	0.0543000489045292	0.3865279742428826	0.0669077757685345
5ACO_A	GP120	0.007427752909941	1.1239847918656078	0.0072859744990896
6QZU_A	Alphavirus-like-MT	0.0368081424770603	0.4369042655138196	0.1265822784810124
6KWN_A	Ig-like	0.0256482464076791	0.6580423758571572	0.0758754863813235
3WRX_D	PLUSRNA-virus-helicase-ATP-binding	0.0262893349819469	0.1496622165175064	0.33634719710669
6MPH_C	GP120	0.0084194813265221	1.0931153664898103	0.0091240875912406
6VLR_C	GP120	0.0405910516722071	0.2687265314250284	0.1355236139630393
2OFZ_A	CoV-N-NTD	0.0718674856465252	0.3384984811057706	0.0394736842105263
3KS8_B	VP35-IID	0.0494861454757084	0.4867311658543792	0.0596745027124767
6NF2_G	GP120	0.0118489159040826	1.0997163187535282	0.0018115942028991
2NV9_H	Orn-DAP-Arg-deC	0.0212497022829369	0.7061385311204004	0.0553435114503819
3L29_A	VP35-IID	0.0458562078526331	0.5050358228773559	0.0675675675675679
4LCY_A	Ig-like-C1-type	0.0345755427620564	0.686278968427954	0.014678899082569
6W03_G	GP120	0.0075396688174478	1.05271597689914	0.0162748643761296
6NQD_C	Ig-like	0.0375568344612008	0.5374345886642194	0.092885375494071
6SIT_D	Cadherin-1	0.0195244190988188	0.3909341906085972	0.3587223587223596
5Z58_Y	RRM	0.0303569278931017	0.8005781274255026	0.0036297640653364
4E2I_C	SF3-helicase	0.0645340102530674	0.0932256514944717	0.0705244122965638
3U6X_Y	BppU-IgG	0.0296991316720652	0.5548227823345244	0.1331967213114762
1QLF_B	Ig-like-C1-type	0.0153329658487899	0.6556756146198602	0.1331967213114762
6E4X_B	Ig-like	0.0084233613530354	0.5396101945823046	0.3790523690773066
4CSH_B	Peptidase-C51	0.0513597606246808	0.4686732312859602	0.0578661844484631
4QUZ_B	Calici-coat	0.0052015643217687	0.60647868221353	0.3011764705882351
4ADF_R	Ig-like-1	0.0476274222883214	0.651096978165636	0.0018115942028991
5WKO_K	Ig-like	0.052772663477794	0.5863713097836263	0.0240740740740739
1FYT_A	Ig-like-C1-type	0.0536629612264872	0.6104511261842057	0.0144665461121151
3SUD_D	Peptidase-S29	0.0445979443536049	0.4008631399537898	0.0958408679927662
3UEZ_C	Ig-like-2	0.0257313674997703	0.5619516469446367	0.1544885177453032
4R2G_C	Ig-like	0.0407110133931906	0.6334505326088786	0.0394736842105263
2CME_G	9b	0.0207319576469799	0.4246313813560625	0.3073286052009463
4GV8_C	dUTPase	0.0410238616175563	0.6277919180428477	0.0415913200723327
4ZFZ_J	Ig-like	0.0203000519557448	0.6767379955256445	0.0800781250000002
5TGE_A	Terminase-6C	0.0330786918161335	0.2674422272625613	0.2061482820976485
5F4U_B	GP120	0.0274763549799458	0.4497180945418662	0.1995661605206073
4X06_B	Calici-coat	0.0285102685423936	0.4924482695893749	0.1740976645435246
4P26_A	Calici-coat	0.0103669238796376	0.5734333602342283	0.3166666666666671
6SS9_B	Ig-like-C1-type	0.0245991471748257	0.6548141981132279	0.0885826771653544
2W9L_K	Ig-like-C2-type-1	0.0450673451245391	0.5555994400917426	0.0560578661844484
2X6S_A	Reverse-transcriptase	0.1132661210015433	0.3235422349067139	0.0184162062615105
5OSN_B	Rhv	0.0274435522120569	0.4695409721550586	0.1898734177215189
3MRE_B	Ig-like-C1-type	0.0153069262258352	0.6592948783338144	0.1262729124236257
5JHD_A	Ig-like-C1-type	0.0306121304296281	0.6747914529769563	0.0394736842105263
6NM6_G	GP120	0.0087051218022592	1.0446831271200938	0.0162748643761296
6DFH_A	GP120	0.0079893152429736	1.1071489584152372	0.0091240875912406
3J70_T	Ig-like-V-type	0.012294975293704	0.5998186256332658	0.2539682539682542
6V8Z_A	GP120	0.0127430059409659	1.0552748352606844	0.007233273056058
6P6O_A	Peptidase-S29	0.0257018918969275	0.3865246915543283	0.2567811934900539
3KS8_D	VP35-IID	0.049429559874248	0.4868902477980987	0.0614828209764919
4CSH_C	Peptidase-C51	0.0530527663442033	0.4590187876162389	0.0560578661844484
5I62_A	RdRp-catalytic	0.0495699635748374	0.3520992642665481	0.0885826771653544
4GUA_C	Macro	0.0230278447839398	0.4573915838421326	0.2459312839059675
6U7E_C	CoV-S1	0.0428950861452214	0.3599717640725068	0.1126760563380282
4QUZ_A	Calici-coat	0.0050816534644314	0.6081441514103894	0.3042452830188682
6VN0_D	GP120	0.0091352886091554	1.110269991389098	0.0072859744990896
4PGC_A	Ig-like-C1-type	0.0280276632193726	0.6261047310785842	0.1082164328657315
4BE1_B	Reverse-transcriptase	0.0539046914288688	0.4530491323743202	0.0560578661844484
4ADF_A	Ig-like-1	0.0475999627700447	0.6514096439450031	0.0036166365280285
1MI5_B	Ig-like-C1-type	0.0166518836087757	0.6496880782317931	0.1402061855670102
5I22_A	SH3	0.0127891803519895	0.8316023662910073	0.0533333333333336
4N9F_s	Ubiquitin-like	0.0109379756297185	0.836173173975389	0.0560578661844484
5W4L_A	GP120	0.0037513871951741	0.4697486852055685	0.6075581395348844
3LIN_K	Peptidase-A2	0.008107864891438	0.736335142929379	0.0994575045207957
3R4D_D	bCoV-S1-N	0.0358890406642987	0.3162356710784894	0.1735985533453881
1AGE_B	Ig-like-C1-type	0.0245191287857479	0.65411447259834	0.0907297830374751
6X5C_I	Ig-like-V-type	0.0187581767154749	0.8032913384785932	0.0470162748643754
6J2G_B	Ig-like-C1-type	0.0135068064307906	0.6509240852151289	0.1593291404612158
2NX5_R	Ig-like-C1-type	0.0267005550445434	0.643162827651798	0.0994035785288272
3PHE_B	RdRp-catalytic	0.0485010060898202	0.491818225041314	0.0655105973025051
4IZJ_B	Peptidase-S50	0.0426004058681437	0.1932760354210846	0.1392405063291137
4TYD_A	Peptidase-S29	0.0369863467921052	0.1103654016702992	0.1898734177215189
2AK4_L	Ig-like-C1-type	0.0287235127851762	0.6475297106562702	0.0843137254901964
4YDF_B	Peptidase-A2	0.0160085474303083	0.7285307360160398	0.0759493670886068
5COP_A	Peptidase-A2	0.0274049064730072	0.8211712494565973	0.005454545454546
7AGG_F	Cadherin-3	0.018250529948889	0.3749553798627903	0.417948717948718
2X4P_E	Ig-like-C1-type	0.0122060167169865	0.6462959728663206	0.1816239316239325
2CH8_C	Ig-like-1	0.0316441038666098	0.6588209513914612	0.0524412296564189
4H9K_A	Peptidase-C53	0.0508201588089996	0.471026397407799	0.0614828209764919
5W1K_D	Ig-like	0.0823556563843389	0.5155566826195136	0.0018115942028991
1AIH_D	Tyr-recombinase	0.0624344063814786	0.1457867098035876	0.0759493670886068
6MEO_G	GP120	0.0136706590370622	0.8139846795937422	0.0634615384615386
6MET_G	GP120	0.0136706590370622	0.8139846795937422	0.0634615384615386
6VLR_H	GP120	0.0020669482473287	1.0514741839404331	0.025316455696202
5VN3_I	Ig-like-C2-type-2	0.0320455932862	0.7809463620397818	0.005424954792043
4P12_A	Calici-coat	0.0112447640048168	0.5761337235915351	0.3135391923990505
6OAR_E	OTU	0.0292897193656603	0.508536282178238	0.1627486437613015
6BJ3_B	Ig-like-C1-type	0.0241298111257548	0.6507810387491137	0.0994035785288272
6UDA_A	GP120	0.0099310463227611	1.0099221568050716	0.0198915009041593
6V6W_G	GP120	0.013942546237076	1.0884613759689064	0.0018083182640145
6LAO_A	Rhv	0.0122240882430007	0.9975489698883852	0.0165441176470593
6LA4_A	Rhv	0.0122240882430007	0.9975489698883852	0.0165441176470593
5XOR_C	Viral-Rep	0.0341578136668665	0.767065786171292	0.0
5ACA_2	Rhv	0.0414890989548839	0.5407624591089679	0.077757685352622
4BT0_B	Sigma-54-factor-interaction	0.0378590947405543	0.1787035018532136	0.1772151898734171
3OS1_B	Reverse-transcriptase	0.0743925042744116	0.3292512427511622	0.041431261770245
6XW7_D	Calici-coat	0.037243303603026	0.664584147675706	0.0235081374321881
6MTM_A	Ig-like-C1-type	0.0259986266717114	0.6331282691393993	0.1126760563380282
1Z8Y_R	Peptidase-S3	0.0589452286706887	0.3686831248239943	0.0614828209764919
4P25_B	Calici-coat	0.0110042596973753	0.5786929647703221	0.3166666666666671
4WU5_E	Ig-like-C1-type	0.0147858020879617	0.6497319817547177	0.1569037656903773
6R0F_A	Alphavirus-like-MT	0.0377860313325157	0.4381453416835316	0.1265822784810124
6J2F_A	Ig-like	0.022475643034398	0.68204989850955	0.0687160940325499
4GHA_A	VP35-IID	0.0473896849981882	0.520558617746485	0.0614203454894435
2J1K_G	Ig-like-C2-type-1	0.0347022349807193	0.5602927863066276	0.1082164328657315
4O42_A	Chromo-2	0.0061273713440599	0.8930624904153651	0.049335863377609
4UCZ_A	Mononegavirus-type-SAM-dependent-2-O-MTase	0.0233649814593711	0.2525457120282464	0.3761301989150092
6GSI_G	Ig-like-V-type-1	0.0468654113889916	0.6557093824102826	0.0018083182640145
5V8L_A	GP120	0.0106051032783368	1.087637944861399	0.0108499095840866
6KZ6_C	dUTPase	0.0273982638490784	0.5212259239176854	0.1716101694915259
5HC1_D	Peptidase-C31	0.0457211281004122	0.3882399889930627	0.0994035785288272
3L25_B	VP35-IID	0.0436341512551157	0.5035587309987685	0.0813743218806504
5TZN_W	C-type-lectin	0.0290625160982438	0.6732833243184584	0.0506329113924044
3J0C_I	Peptidase-S3	0.0690514030281543	0.3268239426879091	0.0488245931283903
4E2I_A	SF3-helicase	0.0643856918117721	0.0931394995604265	0.0759493670886068
5WFI_B	Peptidase-C16-2	0.0204203037223436	0.6199876441146561	0.1627486437613015
6KYU_A	Ig-like	0.0109131217826161	0.6863959783405651	0.115732368896926
3L27_D	VP35-IID	0.0455220668453236	0.47531894230559	0.0813743218806504
6MZJ_H	Ig-like	0.0319368001587151	0.6442222799155026	0.077757685352622
6VY2_E	GP120	0.0079137448001901	1.0109671511917209	0.0240740740740739
6U28_B	Rho-GAP	0.016074905293816	0.7067145910024848	0.0843137254901964
3ZFR_A	Peptidase-C53	0.0496636138067356	0.4547936094996033	0.0717054263565892
5I61_B	RdRp-catalytic	0.0599709905763082	0.3423034917791714	0.0650994575045205
3LIN_G	Peptidase-A2	0.0096914819209025	0.7356448926619424	0.0994575045207957
5VOB_H	Ig-like	0.0295358523344112	0.5107118983485062	0.1642105263157895
6KDO_C	Peptidase-A2	0.0302212072872769	0.491998596526229	0.1691331923890069
4XNZ_B	Ig-like-1	0.0608186580961933	0.5240599699096569	0.0278810408921934
4PB6_A	Calici-coat	0.029110478504558	0.1658003154505159	0.3128390596745021
6V8X_K	Ig-like	0.0506659123245057	0.4808709822221503	0.0634615384615386
1J8H_E	Ig-like-C1-type	0.0190264631717144	0.627844367207153	0.1645569620253166
6X9S_A	GP120	0.0024055849405929	1.074744766814068	0.0240740740740739
4PB6_F	Calici-coat	0.029128203354874	0.1657938821784935	0.3128390596745021
2WT1_A	Galectin	0.0373768795629297	0.5290546238807897	0.1030741410488247
4P2N_D	Calici-coat	0.0108559351024232	0.5804000977707142	0.3229665071770335
4WH8_B	Peptidase-S29	0.0277982769085501	0.4046189495384273	0.2332730560578662
4U1J_A	Ig-like-C1-type	0.0367087180178433	0.6522764563926685	0.0433962264150946
3QQ3_B	Ig-like-C1-type	0.0281855261305362	0.6755132386949666	0.0533333333333336
4CSH_D	Peptidase-C51	0.0535770335071243	0.4592593940589634	0.0596745027124767
4PB6_I	Calici-coat	0.0291222896672809	0.16579040752266	0.3146473779385168
4HWZ_B	Ig-like-C1-type	0.0181435963799769	0.6600954197726489	0.1149193548387104
4UCZ_B	Mononegavirus-type-SAM-dependent-2-O-MTase	0.0224284747186034	0.2521996313238721	0.4104882459312839
3LIN_I	Peptidase-A2	0.0119498482820487	0.7390711959014538	0.092885375494071
4TYD_B	Peptidase-S29	0.0340952189157805	0.1026799811053747	0.2405063291139233
6UM6_A	GP120	0.0077841728078169	1.025911744487025	0.0240740740740739
2FLE_A	Peptidase-A2	0.0279175317258453	0.8198717314953219	0.0091240875912406
5KON_A	Calici-coat	0.0329419864197641	0.4324492865906845	0.1716101694915259
2OL1_C	dUTPase	0.025611250585386	0.4176463374556503	0.2539682539682542
4WZK_A	Calici-coat	0.0287749037839816	0.4957879382792826	0.1816239316239325
1QVO_E	Ig-like-C1-type	0.0131235058032041	0.6446414790914347	0.1892473118279576
5W4L_G	GP120	0.0122773149530196	0.4564047483519677	0.4945945945945953
3ONY_A	Calici-coat	0.019062789893428	0.5699861521750793	0.2207505518763794
2X4N_B	Ig-like-C1-type	0.0121019347190853	0.6405863540395258	0.2047930283224401
3GPG_D	Alphavirus-like-MT	0.0478741190466642	0.4649175052339081	0.077757685352622
6V0R_D	GP120	0.006655605082739	1.103696722012352	0.0165441176470593
4UCK_B	Mononegavirus-type-SAM-dependent-2-O-MTase	0.0229926954323169	0.2482989147393467	0.4068716094032543
3QZW_J	Ig-like-V-type	0.0508181544661157	0.6112891233848156	0.0259740259740266
3LIY_B	Peptidase-A2	0.0031683233418127	0.7366827776792458	0.1139240506329108
4IDH_A	Terminase-3	0.0269640576222013	0.3935506113136827	0.2549728752260398
[truncated: 8,125 more rows]
