# Supplementary material for: Identifying and profiling structural similarities between Spike of SARS-CoV-2 and other viral or host proteins with Machaon
Source: Commun Biol. 2023 Jul 19;6:752. doi: 10.1038/s42003-023-05076-7 (PMC10356814; doi:10.1038/s42003-023-05076-7)
Supplement: Supplementary file 7 — Supplementary Data 4 [file 42003_2023_5076_MOESM7_ESM.zip › 6VXX_A_domain/candidates/6VXX_A_BetaCoV-S1-CTD-merged-notenriched.csv]

structureId	domain	b-phipsi	w-rdist	t-alpha
6VXX_A	BetaCoV-S1-CTD	0.0	0.0	0.0
4K6T_A	Adeno-knob	0.00545070659874	0.205588716756757	0.0
2WGU_B	Adeno-knob	0.0066401630381223	0.2204424257192932	0.0
3L88_K	Adeno-knob	0.0022372184925492	0.2322935879510245	0.0072859744990896
3QND_C	Adeno-knob	0.0055817590604712	0.2202273301812732	0.0018083182640145
6AB6_C	ICOSAH-VIR-COAT-S	0.0018788043177138	0.2923482554674512	0.0128205128205127
5E62_A	Hema-HEFG	0.0252586714694238	0.1038661611562166	0.0018083182640145
7CZF_D	Eph-LBD	0.0239313110414369	0.0887137316488229	0.0036166365280285
5A9K_A	SF3-helicase	0.0273371214409274	0.2631955068429915	0.0
5GYQ_A	BetaCoV-S1-NTD	0.0134556617200692	0.0857480075002344	0.0452079566003618
3P9H_A	UEV	0.0089263750933338	0.3536956716397278	0.0018083182640145
6E5U_H	NTF2	0.0007902820158941	0.4475138092506023	0.025316455696202
6DC5_B	Ig-like	0.0228740033663962	0.4311468450569612	0.0
3L88_L	Adeno-knob	0.0030013140307939	0.1881089683051784	0.0470162748643754
6E5U_B	NTF2	0.0009191363321412	0.4413125889595045	0.0397830018083182
3J1P_C	SF3-helicase	0.0104309765692837	0.6218517812185694	0.0
5E64_C	Hema-HEFG	0.0262097505527651	0.0970373616108106	0.0036297640653364
1SVM_B	SF3-helicase	0.051949316740055	0.095355224314295	0.0018083182640145
3L88_E	Adeno-knob	0.0034830169369045	0.2269890190333023	0.0325497287522604
5E65_A	Hema-HEFG	0.0229430150991239	0.1013769658339872	0.0108499095840866
5HLJ_A	WSS-VP	0.0146617603403896	0.1018398580878034	0.0297951582867783
2W8M_A	VirArc-Nuclease	0.0144706771089073	0.0817673303997336	0.0831826401446651
6AB5_A	ICOSAH-VIR-COAT-S	0.0039626742138093	0.26327890161656	0.014678899082569
4YDJ_G	GP120	0.0023794791036244	0.2759813150787657	0.0723327305605787
2H1L_D	SF3-helicase	0.0498813670804884	0.0802149451277901	0.009041591320072
3O8E_A	Adeno-knob	0.0022734640442424	0.3509591430106448	0.063291139240506
2V9P_L	SF3-helicase	0.0378429609869841	0.3976999442043453	0.0
2NV9_C	Orn-DAP-Arg-deC	0.0124631111137843	0.6935283529766556	0.0
5E5W_A	Hema-HEFG	0.0256444945998034	0.1086526448150878	0.0072859744990896
3O8E_C	Adeno-knob	0.0012056094859353	0.352089799010416	0.0886075949367084
3F0Y_G	Adeno-knob	0.0033002543444867	0.2932078155745218	0.0596745027124767
4Y1C_A	Integrase-catalytic	0.032747757974912	0.3300581800306516	0.0018083182640145
6G47_A	Adeno-knob	0.0167726644818184	0.0898959015965103	0.0867992766726941
5YMV_D	Ig-like-C1-type	0.0108155460980392	0.7000454377548607	0.0
4XL8_A	Adeno-knob	0.0169047122381234	0.090092629594984	0.0886075949367084
6AB6_B	ICOSAH-VIR-COAT-S	0.0034676961292675	0.2719720274204342	0.0717054263565892
5J47_A	SF3-helicase	0.0447381824378655	0.0481083640119788	0.0669077757685345
4DW5_B	Peptidase-C53	0.0207016816327821	0.0855134220949211	0.10126582278481
2H1L_A	SF3-helicase	0.0574272852696712	0.0817812296380069	0.0109689213893968
2H1L_L	SF3-helicase	0.05304258351686	0.086004852607447	0.0144665461121151
4DW7_A	Peptidase-C53	0.027491124329651	0.0714133298276839	0.1175406871609396
3L88_I	Adeno-knob	0.004207058380464	0.2269039629804044	0.0524412296564189
3SUG_A	Peptidase-S29	0.0385691581638584	0.3840630599196221	0.0018083182640145
3L88_B	Adeno-knob	0.0042446674334558	0.2273522580987441	0.0506329113924044
4DW3_B	Peptidase-C53	0.0231941751291297	0.0790619239855078	0.1265822784810124
7CZE_K	Eph-LBD	0.0175519949166451	0.0797815951714714	0.1482820976491861
4DWC_B	Peptidase-C53	0.028293213504113	0.0894530880999368	0.0795660036166365
7CZE_I	Eph-LBD	0.0177222802791957	0.0779465373030609	0.1537070524412294
4DVN_B	Peptidase-C53	0.0240587929305899	0.0813624506628425	0.1193490054249546
7JJC_D	F5-8-type-C-1	0.0297950258047286	0.5091245649478853	0.0018083182640145
2WZR_1	Peptidase-C28	0.0316513242893883	0.1053507288707159	0.025316455696202
7CZE_J	Eph-LBD	0.0178717462600185	0.076916486871662	0.1609403254972874
7CZE_L	Eph-LBD	0.0176945831144666	0.0799078279564719	0.1537070524412294
1QO3_D	C-type-lectin	0.0018950448029723	0.6307817306493052	0.0524412296564189
2H1L_J	SF3-helicase	0.0637662042964758	0.0877938216700406	0.007233273056058
4ZS6_A	bCoV-S1-RBD	0.0017728493931033	0.5768293796392392	0.0795660036166365
3L88_J	Adeno-knob	0.0036870248419375	0.2122068842105784	0.0904159132007234
3L88_D	Adeno-knob	0.0039374695872795	0.2224321458040186	0.0795660036166365
4DVL_B	Peptidase-C53	0.0262965171408352	0.0843613726349199	0.1066907775768533
5E5W_C	Hema-HEFG	0.0297054971572841	0.1084700186475928	0.0289330922242312
4DWC_A	Peptidase-C53	0.0237992281586455	0.0908074560479932	0.0994575045207957
5DOR_A	Tyr-recombinase	0.066726187393792	0.0926791220045397	0.0018115942028991
5E64_A	Hema-HEFG	0.0307837582168536	0.1109709110250765	0.0144665461121151
6OTC_A	VP35-IID	0.0489307128957409	0.5146352659252229	0.0
2H1L_E	SF3-helicase	0.0541852629863447	0.0744885344324088	0.0596745027124767
3OYG_B	Reverse-transcriptase	0.0540841796012338	0.4480655297877622	0.0
4DW5_A	Peptidase-C53	0.0216836903809401	0.1063408480769538	0.0741410488245932
6SK6_C	Rhv	0.0075792159414921	0.0731038877465367	0.273056057866184
3OYH_B	Reverse-transcriptase	0.0573380051745887	0.4393406604532837	0.0
6E5U_F	NTF2	0.0008369890089415	0.4441485555868417	0.1374321880650988
2H1L_I	SF3-helicase	0.0686669463465885	0.0876649849643934	0.005454545454546
3L88_H	Adeno-knob	0.0041847292533386	0.2163184921662088	0.0813743218806504
1SVM_D	SF3-helicase	0.0589368531731861	0.0833436806139152	0.0397830018083182
3F0Y_F	Adeno-knob	0.0027456142127565	0.2980289621972447	0.1283905967450271
4HUX_A	Ig-like-C1-type	0.0333004416497231	0.6835582631965064	0.0
3F0Y_B	Adeno-knob	0.0036983751884622	0.285288443133844	0.1030741410488247
5J40_A	SF3-helicase	0.0560849889347662	0.088823420666061	0.0433996383363473
2H1L_C	SF3-helicase	0.0748302860351463	0.0850515642590542	0.0108499095840866
3PT2_A	OTU	0.039476785327887	0.5220237562333425	0.0018083182640145
4E2I_E	SF3-helicase	0.0643768783634231	0.0931111740127378	0.007233273056058
1C8N_A	ICOSAH-VIR-COAT-S	0.0036793095955572	0.2112903695474896	0.1265822784810124
2H1L_H	SF3-helicase	0.0452687211690963	0.0944204369762896	0.0452079566003618
6LA3_A	Rhv	0.0153589877912014	0.9956665490995577	0.0
3M5N_A	Peptidase-S29	0.036115032398822	0.3856291397161048	0.0018115942028991
4BIQ_A	Rhv	0.0033264342143328	0.4205493243129771	0.0867992766726941
5L7O_A	Rhv	0.0030722727190343	0.139525985285207	0.169981916817359
4E2I_L	SF3-helicase	0.0643635766818253	0.0930394469016039	0.0126582278481008
4DW4_B	Peptidase-C53	0.0219500706832222	0.0929214685185883	0.1283905967450271
6UOE_H	Ig-like-1	0.043337548505216	0.6446374096808684	0.0
3F0Y_I	Adeno-knob	0.0033043062251674	0.3030706364326162	0.1265822784810124
4KQZ_B	bCoV-S1-RBD	0.0026554249470091	0.5979448766975668	0.077757685352622
6NZK_A	bCoV-S1-RBD	0.0006217761786729	0.3999436389575879	0.1989150090415909
6E5U_D	NTF2	0.0008764573826818	0.4579181271817732	0.1555153707052436
2NX5_T	Ig-like-C1-type	0.035363440994137	0.696703533319502	0.0
6B0N_G	GP120	0.004569684979381	1.0944722270469207	0.0
4E2I_I	SF3-helicase	0.0644683972221165	0.0929731851100015	0.0091240875912406
3OVN_B	Peptidase-A2	0.0257391608894256	0.8416687907833026	0.0
5NE4_1	Rhv	0.0012655229643852	0.8563050411658159	0.0375234521575988
1SVM_A	SF3-helicase	0.0712510325943715	0.0802441396699499	0.0361663652802894
4GDF_F	SF3-helicase	0.0450260717441269	0.1116640286574234	0.0180831826401446
5C6K_A	Tyr-recombinase	0.0595626521914406	0.0838343767182422	0.0596745027124767
6OPA_G	GP120	0.0041495316990653	1.0267047488798982	0.0018083182640145
4IEG_D	RdRp-catalytic	0.0377568541330938	0.6085754246485073	0.0018083182640145
4GDF_B	SF3-helicase	0.0451729658461945	0.1117654792362927	0.0180831826401446
1C8N_B	ICOSAH-VIR-COAT-S	0.0033265763297995	0.199742520855255	0.175406871609403
4E2I_B	SF3-helicase	0.064442938846145	0.0928591489178277	0.0216998191681729
2X74_F	Reverse-transcriptase	0.1249449423647777	0.3039702731021265	0.0
1SVM_E	SF3-helicase	0.0560840142413221	0.0998881490804608	0.0325497287522604
4KR0_B	bCoV-S1-RBD	0.0016545067124274	0.5943797459362693	0.1193490054249546
3SJV_L	Ig-like-C1-type	0.054889146148537	0.6236438155283077	0.0
6CCB_C	GP120	0.0211024753420242	1.0285223143263662	0.0
3F0Y_H	Adeno-knob	0.003656583584648	0.3098432085476486	0.1211573236889693
5XOR_C	Viral-Rep	0.0341578136668665	0.767065786171292	0.0
4DW7_B	Peptidase-C53	0.031011467468666	0.0838582120784013	0.1464737793851713
3F0Y_C	Adeno-knob	0.0039175203766002	0.3034705012478536	0.115732368896926
3FKE_B	VP35-IID	0.039324515358401	0.4387619826011034	0.0018115942028991
4GDF_A	SF3-helicase	0.056623554201237	0.0731588246256135	0.0976491862567812
4DWA_A	Peptidase-C53	0.0289727734598927	0.114057362410328	0.0669077757685345
5F6J_A	GP120	0.0337963619490013	0.6609793653476143	0.0018083182640145
3OYA_B	Reverse-transcriptase	0.0557944225002758	0.4449226383598409	0.0018083182640145
2H1L_B	SF3-helicase	0.0484841277308886	0.0967894167083536	0.0578661844484631
1IS0_A	SH2	0.0185466284420062	0.6774205212746313	0.0018115942028991
1N25_B	SF3-helicase	0.0708255077310383	0.0596662962803187	0.0687160940325499
5USL_A	Alpha-carbonic-anhydrase	0.0017171213535698	0.3941499531284687	0.2007233273056052
6NZK_B	bCoV-S1-RBD	0.0006224988044199	0.3999409590147113	0.2640144665461117
6OHW_A	bCoV-S1-RBD	0.0009720755972591	0.4056685411805135	0.2097649186256773
4GDF_E	SF3-helicase	0.0566497950575406	0.0733127809103791	0.10126582278481
5U7O_G	GP120	0.0221538927209094	1.064319188643677	0.0
1SVM_C	SF3-helicase	0.0579752807273172	0.0885517786270339	0.0687160940325499
4IV3_C	Peptidase-C28	0.0010306559648783	0.64766851864213	0.1175406871609396
4ZS6_B	bCoV-S1-RBD	0.0016803912002683	0.5829234668045737	0.1410488245931278
1SVL_B	SF3-helicase	0.0536907344335603	0.0838909704743928	0.0904159132007234
1SVL_C	SF3-helicase	0.0571596073882828	0.0716070571517434	0.1121157323688963
3F0Y_A	Adeno-knob	0.0038177481704543	0.2962456560503358	0.1374321880650988
5Y4L_A	Peptidase-C31	0.0894580642826319	0.4082134634281011	0.0
1SVM_F	SF3-helicase	0.0613082607544988	0.0861917746359936	0.0741410488245932
1S7Q_B	Ig-like-C1-type	0.0395929958261874	0.6443556038222944	0.0018083182640145
6NZK_C	bCoV-S1-RBD	0.0006218392170141	0.3999381481072959	0.3345388788426759
3OYL_B	Reverse-transcriptase	0.0618487626774106	0.4427340744366919	0.0018083182640145
6VLR_H	GP120	0.0020669482473287	1.0514741839404331	0.025316455696202
6MTM_B	Ig-like-C1-type	0.0293121455007956	0.6315890790977965	0.0018115942028991
2WFF_3	Rhv	0.0473796218615506	0.6240158034848328	0.0018083182640145
4IBK_B	VP35-IID	0.0410138449862161	0.4983331176607679	0.0018115942028991
6OHW_B	bCoV-S1-RBD	0.0009706652752604	0.4056723714330296	0.2784810126582269
5DO2_A	bCoV-S1-RBD	0.0017644648188593	0.5808302359281632	0.1627486437613015
6NB3_A	Spike-rec-bind	0.0016318573984356	0.3089468294855064	0.3562386980108496
5DOR_C	Tyr-recombinase	0.0676371318851667	0.1013069580534275	0.0128205128205127
6CDE_c	GP120	0.0020980404427563	1.0997115513826938	0.0126582278481008
6X9U_A	GP120	0.0024621520347461	1.0752761371772757	0.0128205128205127
2H1L_G	SF3-helicase	0.0844734689276777	0.0796468920393367	0.063291139240506
6UDJ_J	GP120	0.0027016564445779	1.0301249990311687	0.0202952029520293
4E2I_K	SF3-helicase	0.064420229876147	0.0929218940370884	0.0542495479204336
6NB4_A	Spike-rec-bind	0.0019115417442021	0.336453251999086	0.3327305605786614
6GSI_G	Ig-like-V-type-1	0.0468654113889916	0.6557093824102826	0.0018083182640145
1SVO_A	SF3-helicase	0.0644549413539891	0.1006704129694782	0.0325497287522604
3F0Y_E	Adeno-knob	0.0035789988143259	0.3088950879692846	0.1772151898734171
6OHW_C	bCoV-S1-RBD	0.000970136184235	0.4056731199130396	0.3562386980108496
6X9S_A	GP120	0.0024055849405929	1.074744766814068	0.0240740740740739
5C6K_B	Tyr-recombinase	0.0555905578728866	0.1097301256833535	0.0433996383363473
6VMX_F	Ig-like-C1-type	0.026675994294804	0.6949909687984722	0.0018115942028991
6V6W_G	GP120	0.013942546237076	1.0884613759689064	0.0018083182640145
5WFI_C	Ubiquitin-like-1	0.0181625450798487	0.8057382744762053	0.0018115942028991
1SVL_A	SF3-helicase	0.0714539114364466	0.08164128124577	0.0759493670886068
4BIQ_C	Rhv	0.0197241878560461	0.089567919151758	0.3164556962025313
6RWL_J	Reverse-transcriptase	0.0103347305541255	0.8707169016697096	0.0018115942028991
5DOR_B	Tyr-recombinase	0.0734595183162217	0.101178341734554	0.0216998191681729
3QUL_D	Ig-like-C1-type	0.0483939301692053	0.6698749126738488	0.0018083182640145
4E2I_H	SF3-helicase	0.0644267554217675	0.0931623785109134	0.0560578661844484
4ETQ_C	Alpha-carbonic-anhydrase	0.0029719296312669	0.3771742437146066	0.2151898734177213
5DO2_B	bCoV-S1-RBD	0.0018032488458365	0.5794120098788895	0.2043399638336347
6X9T_A	GP120	0.0022735051650905	1.0760233331649771	0.0355805243445692
1SVO_B	SF3-helicase	0.0914118470821199	0.0614079904214195	0.0831826401446651
3SKU_D	Ig-like-C2-type-1	0.0507321596173357	0.8123519952494185	0.0
3LIY_C	Peptidase-A2	0.0023732566628248	0.7356814939742728	0.0950495049504958
6P3E_K	BIG2	0.0589397542230772	0.6967567674177947	0.0
3NXE_A	Peptidase-A2	0.0343117478826749	0.823113992068171	0.0018083182640145
1Z1J_B	Macro	0.0352434963815535	0.0779982368313609	0.2929475587703432
5J4V_A	SF3-helicase	0.0387212840508865	0.1011129878342138	0.1229656419529836
6UDJ_P	GP120	0.0026267782735634	1.0306076473415735	0.0470162748643754
6OZC_E	GP120	0.0037194626849203	1.0657578663653966	0.007233273056058
4TYD_M	Peptidase-S29	0.0261008505573922	0.1082171839859005	0.1518987341772149
4E2I_A	SF3-helicase	0.0643856918117721	0.0931394995604265	0.0759493670886068
4WM8_A	Rhv	0.0031732060068814	0.5651889117435107	0.169981916817359
4E2I_C	SF3-helicase	0.0645340102530674	0.0932256514944717	0.0705244122965638
1N25_A	SF3-helicase	0.064676508925972	0.1078965361943024	0.0433996383363473
6X9V_A	GP120	0.0032725698244496	1.066384093196965	0.0325497287522604
5A2T_C	POTEX-CARLAVIRUS-COAT	0.146713079484042	0.5825348563446924	0.0
2OIN_B	Peptidase-S29	0.0296500034614826	0.1019748860089973	0.1772151898734171
6X00_A	Ig-like-C1-type	0.0776182476783982	0.6650259241573112	0.0
2H1L_K	SF3-helicase	0.0707385373100078	0.0917745327368662	0.0813743218806504
1QO3_C	C-type-lectin	0.0016129213436633	0.63545474772199	0.2115732368896923
2A4Q_A	Peptidase-S29	0.0289308508506605	0.1094154289779772	0.1573236889692582
6DE7_G	GP120	0.0024384035093557	1.0963734330233808	0.047348484848485
2H1L_F	SF3-helicase	0.0567688924303653	0.0959596401533302	0.1048824593128392
3LIY_E	Peptidase-A2	0.0042311849303945	0.7337586914031685	0.0578661844484631
6PYL_A	Ig-like-C1-type	0.0472727103014267	0.6747719908104931	0.0018115942028991
5J4Y_A	SF3-helicase	0.0537805304803887	0.1010655644025177	0.1193490054249546
6QPG_K	RdRp-catalytic	0.0248964702370894	0.9558182427145014	0.0018115942028991
5USH_X	Alpha-carbonic-anhydrase	0.0032520457967967	0.4267950519021598	0.311030741410488
5HGB_A	Ig-like-C1-type	0.0482827531129193	0.67697212337018	0.0018115942028991
2F9U_A	Peptidase-S29	0.033000370361581	0.1080026764835194	0.1627486437613015
4TYD_K	Peptidase-S29	0.0297857516889869	0.1056560572636234	0.1898734177215189
1C8N_C	ICOSAH-VIR-COAT-S	0.004061573206492	0.5758565051815495	0.1464737793851713
3LIY_A	Peptidase-A2	0.0039041290780583	0.7349300608410054	0.0800781250000002
3LIY_B	Peptidase-A2	0.0031683233418127	0.7366827776792458	0.1139240506329108
4E2I_G	SF3-helicase	0.0644409169666456	0.0929194169160065	0.1103074141048821
3RBB_D	SH3	0.0405124492881783	0.9261461936776272	0.0018083182640145
2XCN_A	Peptidase-S29	0.0293971550761896	0.1042379345856708	0.2115732368896923
6OPO_D	Ig-like-V-type	0.0009015559761276	0.8783193312552798	0.1449275362318847
6MU8_G	GP120	0.0030508312148873	1.089818428146256	0.0560578661844484
5USL_X	Alpha-carbonic-anhydrase	0.0041764660531077	0.4046238205517343	0.1989150090415909
4E2I_J	SF3-helicase	0.0644459570786822	0.0930782554208592	0.1103074141048821
3EPC_R	Ig-like-C2-type-1	0.0877215669782223	0.5986649180079054	0.0018083182640145
2HOF_A	Core-binding-CB	0.2365577801381445	0.6241796483468037	0.0
6NB3_C	Spike-rec-bind	0.0040509569393914	0.3481367889548094	0.2875226039783001
3GW6_F	Peptidase-S74	0.0169971500137655	1.1706458225230787	0.0018115942028991
6V8X_I	GP120	0.0192043355561152	1.0921304823473976	0.0018115942028991
6CDE_2	GP120	0.0020985031029027	1.0997097216729383	0.0759493670886068
4KQZ_A	bCoV-S1-RBD	0.0037041242837921	0.5942681338452104	0.1645569620253166
4BIP_C	Rhv	0.0171744313927962	0.1118935692400411	0.3128390596745021
4E2I_F	SF3-helicase	0.0643697821266077	0.0931901973100898	0.1193490054249546
5A2T_Q	POTEX-CARLAVIRUS-COAT	0.1466749311351041	0.5825214403451002	0.0018083182640145
4TYD_C	Peptidase-S29	0.0305011607446891	0.110041835055523	0.1844484629294751
1VVC_A	Sushi-1	0.1628159479563666	0.5718948222977149	0.0018083182640145
4TVP_B	GP41	0.1290440593079435	0.5982388944220034	0.0018083182640145
2XCF_A	Peptidase-S29	0.030109617929485	0.1048307656316912	0.2386980108499097
4E2I_D	SF3-helicase	0.0643725589828884	0.0929061367140835	0.1374321880650988
4ETQ_X	Alpha-carbonic-anhydrase	0.0042340117772682	0.3829426412641248	0.2350813743218804
6OZC_F	GP120	0.0037201836652889	1.0657577679351693	0.047348484848485
6MU6_G	GP120	0.0035325953465966	1.087316846789789	0.0542495479204336
6OPP_C	GP120	0.0040752374696046	0.7712266320991631	0.0813743218806504
5A2T_R	POTEX-CARLAVIRUS-COAT	0.1466950645802016	0.5825428502130143	0.0018083182640145
4TYD_F	Peptidase-S29	0.0370600283149515	0.1086786640170013	0.1717902350813738
5W1K_D	Ig-like	0.0823556563843389	0.5155566826195136	0.0018115942028991
6CDE_C	GP120	0.002097554819774	1.0997091710261264	0.0886075949367084
4TYD_B	Peptidase-S29	0.0340952189157805	0.1026799811053747	0.2405063291139233
5T3Z_B	GP41	0.1465458628061139	0.5995032429399806	0.0018083182640145
5CJX_K	GP120	0.0015395013242769	1.0294404048056849	0.1425619834710751
6UDK_E	Ig-like	0.0825804536081926	0.6696183350327063	0.0018083182640145
4NQX_G	Ig-like-C1-type	0.0787252195546953	0.6781434460839768	0.0018083182640145
4L3N_A	bCoV-S1-RBD	0.0039539058126825	0.5860269337645116	0.182640144665461
6Z6G_A	RdRp-catalytic	0.034757014943811	0.9869438264560928	0.0018115942028991
4TYD_A	Peptidase-S29	0.0369863467921052	0.1103654016702992	0.1898734177215189
6VRW_C	GP41	0.1357509354038827	0.6434642635417355	0.0018083182640145
2DD8_L	Ig-like	0.0804241740315706	0.695010412644993	0.0018083182640145
5IVQ_A	Peptidase-A2	0.0958191140242229	0.815278529371195	0.0
1M4Q_A	UEV	0.0619835564286116	0.0763736990732489	0.3562386980108496
6P3E_H	BIG2	0.0589357528451608	0.6967539815380375	0.0018115942028991
3REA_D	SH3	0.0408131351777653	0.9080376154698704	0.0018115942028991
5W4L_A	GP120	0.0037513871951741	0.4697486852055685	0.6075581395348844
5HBZ_F	Peptidase-C32	0.0039413370681125	0.8371588014850747	0.1126760563380282
4TYD_D	Peptidase-S29	0.0394889461535516	0.1088614382168068	0.2278481012658226
5V7J_G	GP120	0.0036894575807228	1.095538781149638	0.077757685352622
5A2T_P	POTEX-CARLAVIRUS-COAT	0.1466888898766796	0.5825264317418848	0.0018115942028991
5A2T_J	POTEX-CARLAVIRUS-COAT	0.14671541519432	0.5825187534945273	0.0018115942028991
6OPQ_D	Ig-like-V-type	0.0026291085687494	0.876400721230119	0.1691331923890069
5A2T_N	POTEX-CARLAVIRUS-COAT	0.1466893183195597	0.5825395388410793	0.0018115942028991
6OZC_A	GP120	0.0037199286114786	1.0657559157778165	0.0885826771653544
1QQP_1	Peptidase-C28	0.0034413448145364	0.8435488583265296	0.1500904159132008
5NCR_A	TYR-PHOSPHATASE-2	0.1772434131709555	0.6869114144594627	0.0018083182640145
5NUH_C	SH3	0.0500308281213675	0.9602413492988832	0.0018115942028991
5N11_B	Hema-HEFG	0.0423000766635945	0.1062671718799865	0.3200723327305603
1B11_A	Peptidase-A2	0.002939071580801	0.6916933326745552	0.3859649122807016
5CJX_Y	GP120	0.0020982284041074	1.0260085866948463	0.1918103448275863
3J9X_r	Sulf-coat-C	0.2774894978606419	0.8236466425528076	0.0
1RV7_A	Peptidase-A2	0.1044155758767562	0.795146737473738	0.0018083182640145
2R5Q_C	Peptidase-A2	0.0633682964213389	0.8107752870748625	0.0018115942028991
6MN7_B	GP41	0.1431000612736543	0.7382451481665168	0.0018083182640145
1M4P_A	UEV	0.0892506887742141	0.08739426920609	0.1989150090415909
5FIV_A	Peptidase-A2	0.002980618039517	0.6950473625899061	0.3825000000000005
6VY2_D	GP41	0.1465003418001479	0.6369642716037247	0.0018115942028991
2HAH_A	Peptidase-A2	0.002770386609345	0.6979335336845511	0.3964646464646466
3V1R_A	Peptidase-A2	0.1452822412735554	0.7800926672360029	0.0018083182640145
5VZL_A	HNH-Cas9-type	0.0756021313886613	0.1065741966121744	0.1338155515370707
3FIV_B	Peptidase-A2	0.0033506251761113	0.6982925198249453	0.2890442890442892
3FIV_A	Peptidase-A2	0.0034384610468508	0.6981932582952228	0.2950819672131146
1ZBA_1	Peptidase-C28	0.002914993955486	0.871621970471298	0.2061482820976485
2CRX_B	Core-binding-CB	0.2087069438208723	0.6256487713008657	0.0018115942028991
6VLR_A	GP120	0.003700875633532	1.052148094550283	0.1262729124236257
4TYD_J	Peptidase-S29	0.0499481162107776	0.1122459052028519	0.220614828209765
5CRX_B	Core-binding-CB	0.2171678329832479	0.6262848770041122	0.0018115942028991
5VIY_B	GP41	0.1348629772961759	0.8354025298231431	0.0018083182640145
6UM7_H	GP41	0.1619038470940082	0.6442188943969165	0.0018115942028991
6MCB_A	HNH-Cas9-type	0.0636025667433106	0.1060887024457414	0.2097649186256773
6OPO_G	Ig-like-V-type	0.003990613499536	0.7958553237695603	0.1808318264014463
6VN0_J	GP120	0.0814287977358839	0.7381193119120869	0.0018115942028991
1ZBE_1	Peptidase-C28	0.0034454905722407	0.8663904789016517	0.1952983725135617
5THR_C	GP41	0.12207874405982	0.7230781966218945	0.0018115942028991
3J9X_k	Sulf-coat-C	0.2774422207743641	0.8206501652834357	0.0018083182640145
5HBZ_D	Peptidase-C32	0.0041972933434157	0.8410757428141726	0.1642105263157895
3J9X_z	Sulf-coat-C	0.2775375905076336	0.8236584528969859	0.0018083182640145
6VYV_F	Peptidase-S3	0.0585347121294731	1.0792323209247725	0.0018115942028991
5CJX_G	GP120	0.002474162166912	0.9735847770323666	0.3859649122807016
6OPO_N	Ig-like-V-type	0.0039921644680991	0.7958569149910266	0.2495479204339965
6VO1_E	GP41	0.1472786511016859	0.7669134679935263	0.0018115942028991
1UT8_B	5-3-exonuclease	0.1190854885778987	0.8511052519416284	0.0018115942028991
6TYB_G	GP120	0.0031382593669349	0.8805268024442111	0.4339963833634712
3J9X_V	Sulf-coat-C	0.2776102628397678	0.823657380976361	0.0018115942028991
5VN8_B	GP41	0.2322621598948893	0.8527697491635351	0.0018115942028991
6MCC_A	HNH-Cas9-type	0.0872677657950406	0.11051545399992	0.3218806509945744
