# Supplementary material for: Identifying and profiling structural similarities between Spike of SARS-CoV-2 and other viral or host proteins with Machaon
Source: Commun Biol. 2023 Jul 19;6:752. doi: 10.1038/s42003-023-05076-7 (PMC10356814; doi:10.1038/s42003-023-05076-7)
Supplement: Supplementary file 7 — Supplementary Data 4 [file 42003_2023_5076_MOESM7_ESM.zip › 6VXX_A_domain/candidates/6VXX_A_BetaCoV-S1-NTD-merged-enriched.csv]

pdbId	chainId	chainLength	resolution	geneId	taxonomy	molecularFunction	cellularComponent	biologicalProcess	b-phipsi	w-rdist	t-alpha	domain
6VXX	A	972.0	2.8	43740568	2697049	0046789#0042802	0030666#0005788#0005793#0044173#0020002#0016021#0019031#0055036	0075509#0039654#0019064#0009405#0046813#0039587#0039502#0046718#0019082#0019081	0.0	0.0	0.0	BetaCoV-S1-NTD
5ACA	3	222.0	3.5	#	#	#	#	#	0.0122915014189147	0.2624663128234151	0.0	Rhv
5Z7D	A	395.0	4.5	15951	10090	0001227#0003690#0042802#0000978#0003712#0008134	0005829#0042405#0016607#0005730#0005654#0005634	0002218#0035457#0035458#0048839#0042771#0032731#0045669#0006357#0009617	0.0094286897516881	0.1712142742968727	0.0014925373134331	HIN-200-1
6IZL	B	201.0	3.3	30881842	1923671	0005198	0039617	#	0.0253921700389445	0.3240523003703951	0.0	ICOSAH-VIR-COAT-S
2SNW	A	158.0	2.7	1502155	11034	0003723#0004252#0005198#0044389	0030430#0042025#0020002#0098029#0016021#0039619#0019031#0055036	0075512#0039654#0061025#0019062	0.014847545748904	0.6692776778133843	0.0	Peptidase-S3
1VCP	C	149.0	3.0	922351	11033	0003723#0004252#0005198	0044174#0042025#0020002#0016021#0039619#0019031#0055036	0075512#0039654#0019068#0019062	0.0083446813400065	0.7012725290435664	0.0014925373134331	Peptidase-S3
6N7V	C	276.0	3.8	1261046; 1261048	10760	0005524#0003678#0003896#0042802#0008270	#	#	0.0758765499857367	0.3274456943202355	0.0014925373134331	SF4-helicase
2JLG	C	651.0	2.8	956436	10879	0046872#0000166#0003723#0050265#0003968	0019012	0006351#0039694	0.1099103292018041	0.4311606142126143	0.0	RdRp-catalytic
2YEW	D	171.0	5.0	1489701	11020	0003723#0004252#0005198	0030430#0042025#0020002#0016021#0039619#0055036	0039654#0019062	0.0115047211802748	0.6829852391069577	0.0014947683109121	Peptidase-S3
3EOY	H	102.0	3.4	50848	9606	0045296#0005178#0030165#0042803#0001618	0005923#0030054#0005911#0031410#0070062#0016021#0005886#0032991#0036057#0070160	0031032#0070830#0098609#0071260#0090557#0030198#0006954#0050892#0007159#0050900#0035633#0035683#0034260#0051497#0045777#1903142#0043547#1901731#0035025#1902396#0072659#0032956#2000249#2000810#0008360#0001817#0051493#0090559#0009314#0007179	0.0009163315483359	0.843117176888048	0.0668789808917198	Ig-like-V-type-1
5J0N	G	345.0	11.0	2703464	10710	0003677#0016787#0008907#0016740	#	0015074#0006310#0075713#0032359#0046718#0044826	0.1168436990184058	0.4892894026568553	0.0	Tyr-recombinase
1NZB	A	332.0	3.1	2777477	10678	0003677	#	0015074#0006310	0.114161178558862	0.0696698144624538	0.0149253731343279	Tyr-recombinase
4R4H	B	178.0	4.28	920	9606	0015026#0019899#0005201#0042802#0019865#0042011#0042012#0042289#0023026#0042803#0019901#1990782#0038023#0004888#0001618#0008270	0030669#0005769#0005788#0005789#0009897#0005887#0045121#0005886#0042101	0002250#0007155#0007166#0097011#0019221#0050829#0044409#0007167#0019064#0035397#0006955#0006948#0035723#0030225#0032507#0061024#0010524#0050850#0070374#0043123#0032743#0033674#0043410#0045657#0050731#0045860#0001934#0042102#0045893#0046598#0051924#0050690#0050863#0032355#0033280#0007165#0042110#0030217#0050852#0045058#0007169	0.0016530849860498	0.5950433563954247	0.5473441108545036	Ig-like-V-type
6NI3	A	234.0	3.8	2778	9606	0010856#0031683#0005525#0003924#0046872	0005737#0005829#0070062#0005834#0031224#0016020#0005886#0032588	0007190#0071880#0007191#0007189#0060348#0071870#0071377#0071380#0050890#0048589#0007186#0060789#0046907#0002862#0070527#0043950#0120162#0043547#0050796#0003091#0007608	0.0864176001677643	0.1270527712896099	0.1611940298507459	G-alpha
3J9F	7	116.0	9.0	5817	9606	0050839#0038023#0001618	0005912#0009986#0005737#0005615#0005925#0016021#0005886	0034332#0007157#0007156#0045954#0002860#0050776#0042271#0060370	0.0018102389277933	0.7932516617977304	0.2050359712230216	Ig-like-V-type
6K42	A	218.0	4.1	281790	9913	0001664#0031821#0031683#0019003#0005525#0003924#0000287	0099738#0005813#0005737#0005834#0030496#0005634#0005886	0007188#0007049#0051301#1904322#0007186#1904778#0043949#0060236	0.1134304819109193	0.1564680121195383	0.045241809672387	G-alpha
2NV9	C	367.0	1.95	917923	10506	0003824	#	0006596	0.1027796805548297	0.3709720400829314	0.0044977511244379	Orn-Arg-deC-N
4EJE	B	142.0	2.2	7251	9606	0048306#0003677#0030374#0042803#0044877#0003714#0043130#0031625#0046790	0005737#0005829#0005769#0031901#0005768#0010008#0000813#0070062#0090543#0043657#0005770#0031902#0005815#0005771#0005730#0005886	0097352#0007050#0051301#0016197#0008333#1990182#0006858#0075733#0030216#0016236#0036258#0008285#0042059#0007175#0000122#1903543#2000397#1903774#1902188#0006513#0015031#0001558#1903551#0043405#0043162#0046755#0039702#0019058	0.0662042398370269	0.6479055997552259	0.0044977511244379	UEV
1S7W	A	276.0	2.4	14964	10090	0030881#0042610#0042605#0042277#0044877#0005102#0042608#0046977#0062061	0009986#0005783#0070971#0009897#0005615#0005794#0005797#0071556#0042824#0042612#0030670#0005886	0002485#0002476#0006955#0010977#0001916	0.0013132520464998	0.8438195226023864	0.2204007285974498	Ig-like-C1-type
5U1D	B	552.0	3.97	6891	9606	0015433#0015440#0005524#0042626#0046872#0023029#0042605#0046978#0046980	0005783#0005789#0033116#0030176#0016021#0016020#0042824#0016607#0030670#0042825	0002250#0019885#0002489#0002479#0002474#0046967#0046968#0015833#0015031#0055085#1990668#0016032	0.0560497368548025	0.0950865991697732	0.332835820895522	ABC-transporter
2YI9	D	771.0	2.2	956514	11003	0005525#0003968	0019012	0018144#0019079	0.0621644903332642	0.7872899098893633	0.0014925373134331	RdRp-catalytic
2W9L	B	117.0	2.91	1525	9606	0008013#0050839#0086082#0071253#0042802#0005178#0030165#0005102#0001618	0001669#0005912#0016327#0016323#0005923#0044297#0030054#0005911#0005737#0005576#0005615#0030175#0030426#0005887#0014704#0045121#0031594#0043005#0005654#0005886#0032991	0031532#0086067#0086072#0048739#0045216#0051607#0010669#0046629#0008354#0007507#0007157#0034109#0050900#0007005#0030593#0098904#0050776#0070633	0.0019211381192087	0.7765328630252952	0.3267326732673272	Ig-like-C2-type-1
5XO2	A	120.0	2.2	29992	9606	0042288	0070062#0016021#0005886	0050776#0007165#0016032	0.002227200960632	0.729960575104543	0.2859884836852207	Ig-like-V-type
4U5W	B	163.0	1.86	3055	9606	0005524#0004715#0001784#0004713#0005102#0004714	0005901#0042995#0005856#0005829#0031234#0005925#0005794#0043231#0005764#0005634#0005886#0030133	0007155#0030154#0019221#0038096#0006954#0045087#0002758#0007229#0060333#0043299#0002522#0031663#0007498#0043066#0002862#0018108#2000251#0030838#0008284#0046777#0006468#0008360#0050690#0051090#0050727#0050764#0071801#0045728#0007169	0.0262216150649888	0.82951016564203	0.0014947683109121	SH2
1Q31	B	226.0	2.7	1502321	12227	0005524#0004197#0004386#0016818#0003723#0003968#0008236#0005198	0019029	0018144#0006351#0039694	0.0023735958077362	0.7222570224540593	0.4823008849557526	Peptidase-S30
1S7T	A	276.0	2.3	14972	10090	0030881#0042610#0042605#0042277#0044877#0005102#0042608#0046977#0062061	0009986#0005783#0070971#0009897#0005615#0005794#0005797#0071556#0042824#0042612#0030670#0005886	0002485#0002476#0042590#0042742#0006955#0048839#0010977#0001916	0.0013767070914071	0.8464328263958993	0.3842975206611574	Ig-like-C1-type
1RIF	A	282.0	2.0	1258733	10665	0005524#0003677#0003678#0004386	#	#	0.1157434297328496	0.7028913121921996	0.002994011976048	Helicase-ATP-binding
6H6L	G	88.0	2.5	246746	10090	0097001#0005136#0001786#0004888#0001618	0016021#0005886	0035772#2000426#0033004#0034125#0030316#2000427#1902216#0035666	0.0026280349818337	0.9298520191605216	0.0894308943089432	Ig-like-V-type
3MV9	A	276.0	2.7	3106	9606	0051087#0042605#0005102#0046977	0009986#0031901#0005783#0012507#0070062#0005794#0000139#0071556#0005887#0016020#0042612#0030670#0005886#0055038#0030667	0002250#0002486#0002479#0002480#0002474#0006952#0016045#0006955#0060333#0043312#0001916#0042270#2001198#0050776#0032655#0032675#0002667#0060337#0016032	0.0019672872448901	0.8332365981866668	1.1895424836601305	Ig-like-C1-type
4GJT	B	114.0	3.1	81607	9606	0042802#0001618	0005912#0070062#0016021#0005886	0034332#0007157#0007156	0.0024757616106852	0.8515636648066456	0.2835249042145598	Ig-like-V-type
4D8D	A	57.0	2.52	2534	9606	0043014#0005524#0042609#0042610#0097718#0019899#0046875#0070851#0042802#0044325#0046872#0004715#0051428#0043548#0016004#0043274#0004713#0005102#0042608#0048156#0050321#0004714#0031802	0005884#0044297#0005829#0030425#0005768#0031234#0097386#0098978#0045121#0005739#0005634#0097038#0048471#0005886#0014069#0099092#0098685	0050798#0002250#0007411#0007596#0006816#0030154#1904646#1905430#1905232#0071375#0036120#0071560#0019221#0048813#0097062#0050966#0048013#0038096#0007631#0030900#0003015#0045087#0035556#0007612#0050900#0000165#0050804#1902951#2001240#0010629#0010730#0002862#0043524#1903202#0042177#0031397#0001764#0018108#0030168#2001056#0043123#1901216#0010976#1903997#0014068#0051897#1905477#1900182#0090314#0042531…	0.002563887726663	1.0379694778072694	0.1336717428087981	SH3
1B0R	A	269.0	2.9	3105	9606	0030881#0042610#0042605#0003723#0005102#0042608#0046977#0062061	0009986#0031901#0005783#0070971#0005789#0012507#0070062#0005794#0005797#0000139#0071556#0005887#0016020#0042824#0042612#0030670#0005886#0055038	0019731#0019885#0002485#0002486#0042590#0002479#0002480#0002474#0036037#0050830#0016045#0006955#0060333#2001187#2000566#0032729#2000568#0002726#0001916#0042270#0016567#0050776#0001913#0002419#0050852#0060337#0016032	0.0020047042040615	0.8666322952225183	0.332007952286282	Ig-like-C1-type
2BBZ	D	190.0	3.8	1487017	10280	0004197	0030430#0042025	0060545#0019050#0039521#0039644	0.2504251462056851	0.9468150266189284	0.0	DED-2
