# Supplementary material for: Identifying and profiling structural similarities between Spike of SARS-CoV-2 and other viral or host proteins with Machaon
Source: Commun Biol. 2023 Jul 19;6:752. doi: 10.1038/s42003-023-05076-7 (PMC10356814; doi:10.1038/s42003-023-05076-7)
Supplement: Supplementary file 7 — Supplementary Data 4 [file 42003_2023_5076_MOESM7_ESM.zip › 6VXX_A_domain/candidates/6VXX_A_BetaCoV-S1-NTD-merged-enriched_eval_full.csv]

pdbId	chainId	chainLength	resolution	geneId	taxonomy	molecularFunction	cellularComponent	biologicalProcess	b-phipsi	w-rdist	t-alpha	domain	1D-score	1D-identity	1D-identity-ng	1D-identity-gaps	1DPDB-score	1DPDB-identity	1DPDB-identity-ng	1DPDB-identity-gaps	2D-score	2D-identity	2D-identity-ng	2D-identity-gaps	5UTR-score	5UTR-identity	5UTR-identity-ng	5UTR-identity-gaps	CDS-score	CDS-identity	CDS-identity-ng	CDS-identity-gaps	3UTR-score	3UTR-identity	3UTR-identity-ng	3UTR-identity-gaps	3D-score	3D-score-cand	length	chemSim	molecularFunctionSim	cellularComponentSim	biologicalProcessSim	geneLength	refSeqId	uniprotId	proteinName	geneName	organismName
6VXX	A	972.0	2.8	43740568	2697049	0046789#0042802	0030666#0005788#0005793#0044173#0020002#0016021#0019031#0055036	0075509#0039654#0019064#0009405#0046813#0039587#0039502#0046718#0019082#0019081	0.0	0.0	0.0	BetaCoV-S1-NTD																																		#	#	#	#
5ACA	3	222.0	3.5	#	#	#	#	#	0.0122915014189147	0.2624663128234151	0.0	Rhv	67.5	0.0846925972396486	0.3221957040572792	1175.0	0.0	0.0	0.0	1205.0	266.5	0.1357074109720885	0.8493975903614458	873.0	0.0	-1.0	-1.0	-1.0	0.0	-1.0	-1.0	-1.0	0.0	-1.0	-1.0	-1.0	0.0949	0.2989	222.0	0.8413001912045889	0.0	0.0	0.0	-	-	Q1L764	Capsid protein VP0	#	Foot-and-mouth disease virus - type SAT 2
5Z7D	A	395.0	4.5	15951	10090	0001227#0003690#0042802#0000978#0003712#0008134	0005829#0042405#0016607#0005730#0005654#0005634	0002218#0035457#0035458#0048839#0042771#0032731#0045669#0006357#0009617	0.0094286897516881	0.1712142742968727	0.0014925373134331	HIN-200-1	33.5	0.0647098065376917	0.2468193384223918	1106.0	0.0	0.0	0.0	1378.0	669.0	0.2387096774193548	0.8839590443686007	792.0	0.0	-1.0	-1.0	-1.0	0.0	-1.0	-1.0	-1.0	0.0	-1.0	-1.0	-1.0	0.134	0.2625	395.0	0.8319488817891374	0.5	0.0	0.0	-	-	P0DOV2	Interferon-activable protein 204	Ifi204	Mus musculus
6IZL	B	201.0	3.3	30881842	1923671	0005198	0039617	#	0.0253921700389445	0.3240523003703951	0.0	ICOSAH-VIR-COAT-S	37.0	0.0693069306930693	0.3063973063973064	1016.0	0.0	0.0	0.0	1184.0	324.0	0.1326829268292683	0.8553459119496856	866.0	0.0	-1.0	-1.0	-1.0	869.5	0.1749432820771363	0.7986191024165707	3098.0	0.0	-1.0	-1.0	-1.0	0.0851	0.2903	201.0	0.8345047923322684	0.0	0.0	0.0	3883	NC_033431	A0A1L3KFA2	Capsid protein	#	Wenzhou tombus-like virus 18
2SNW	A	158.0	2.7	1502155	11034	0003723#0004252#0005198#0044389	0030430#0042025#0020002#0098029#0016021#0039619#0019031#0055036	0075512#0039654#0061025#0019062	0.014847545748904	0.6692776778133843	0.0	Peptidase-S3	46.0	0.1270468661773009	0.3012048192771084	1024.0	0.0	0.0	0.0	1141.0	276.5	0.1220238095238095	0.924812030075188	875.0	0.0	-1.0	-1.0	-1.0	2728.5	0.4047571054222939	0.7726048480184686	2362.0	0.0	-1.0	-1.0	-1.0	0.0624	0.2745	158.0	0.8171500630517023	0.0	0.5	0.1	11703	NC_001547	P03316	Structural polyprotein	#	Sindbis virus
1VCP	C	149.0	3.0	922351	11033	0003723#0004252#0005198	0044174#0042025#0020002#0016021#0039619#0019031#0055036	0075512#0039654#0019068#0019062	0.0083446813400065	0.7012725290435664	0.0014925373134331	Peptidase-S3	32.5	0.0818505338078291	0.2880143112701252	1408.0	0.0	0.0	0.0	1132.0	268.5	0.1266464032421479	0.8620689655172413	842.0	0.0	-1.0	-1.0	-1.0	2638.5	0.4049586776859504	0.7659168890583301	2338.0	0.0	-1.0	-1.0	-1.0	0.0707	0.2907	149.0	0.811377245508982	0.0	0.5	0.1	11442	NC_003215	P03315	Structural polyprotein	#	Semliki forest virus
6N7V	C	276.0	3.8	1261046; 1261048	10760	0005524#0003678#0003896#0042802#0008270	#	#	0.0758765499857367	0.3274456943202355	0.0014925373134331	SF4-helicase	50.5	0.1102886750555144	0.305327868852459	863.0	1.0	0.0007936507936507	0.5	1258.0	440.0	0.1566265060240964	0.9234972677595628	896.0	0.0	-1.0	-1.0	-1.0	1622.5	0.29082774049217	0.78	2523.0	0.0	-1.0	-1.0	-1.0	0.0967	0.2513	276.0	0.8320090805902384	0.5	0.0	0.0	39937	NC_001604	P03692	DNA primase/helicase	4	Escherichia phage T7
2JLG	C	651.0	2.8	956436	10879	0046872#0000166#0003723#0050265#0003968	0019012	0006351#0039694	0.1099103292018041	0.4311606142126143	0.0	RdRp-catalytic	37.5	0.0997891777933942	0.2757281553398058	908.0	0.0	0.0	0.0	1635.0	760.0	0.2684085510688836	0.9112903225806452	891.0	0.0	-1.0	-1.0	-1.0	1672.5	0.3175757575757575	0.7728613569321534	2430.0	0.0	-1.0	-1.0	-1.0	0.1555	0.211	651.0	0.8458049886621315	0.0	0.0	0.0	6374	NC_003715	P11124	RNA-directed RNA polymerase	P2	Pseudomonas phage phi6
2YEW	D	171.0	5.0	1489701	11020	0003723#0004252#0005198	0030430#0042025#0020002#0016021#0039619#0055036	0039654#0019062	0.0115047211802748	0.6829852391069577	0.0014947683109121	Peptidase-S3	66.0	0.1554568527918781	0.2617521367521367	640.0	0.0	0.0	0.0	1154.0	227.5	0.1220472440944882	0.8985507246376812	878.0	0.0	-1.0	-1.0	-1.0	2868.5	0.4054435483870968	0.778853601859024	2378.0	0.0	-1.0	-1.0	-1.0	0.0707	0.2665	171.0	0.8171253822629969	0.0	0.375	0.1	11488	NC_001786	P89946	Structural polyprotein	#	Barmah forest virus
3EOY	H	102.0	3.4	50848	9606	0045296#0005178#0030165#0042803#0001618	0005923#0030054#0005911#0031410#0070062#0016021#0005886#0032991#0036057#0070160	0031032#0070830#0098609#0071260#0090557#0030198#0006954#0050892#0007159#0050900#0035633#0035683#0034260#0051497#0045777#1903142#0043547#1901731#0035025#1902396#0072659#0032956#2000249#2000810#0008360#0001817#0051493#0090559#0009314#0007179	0.0009163315483359	0.843117176888048	0.0668789808917198	Ig-like-V-type-1	47.0	0.0526315789473684	0.264367816091954	1050.0	5.0	0.0009225092250922	1.0	1083.0	185.5	0.0724925521350546	0.935897435897436	929.0	107.0	0.2388059701492537	0.8421052631578947	192.0	863.5	0.1637337413925019	0.8014981273408239	3120.0	346.0	0.0456769983686786	0.7962085308056872	3467.0	0.0696	0.4264	102.0	0.8542329726288987	0.0	0.125	0.0	4639	NM_016946	Q9Y624	Junctional adhesion molecule A	F11R	Homo sapiens
5J0N	G	345.0	11.0	2703464	10710	0003677#0016787#0008907#0016740	#	0015074#0006310#0075713#0032359#0046718#0044826	0.1168436990184058	0.4892894026568553	0.0	Tyr-recombinase	20.0	0.0508351488743645	0.2777777777777778	1125.0	0.0	0.0	0.0	1329.0	501.0	0.1645907473309608	0.902439024390244	919.0	0.0	-1.0	-1.0	-1.0	0.0	-1.0	-1.0	-1.0	0.0	-1.0	-1.0	-1.0	0.1146	0.298	55.0	-1.0	0.0	0.0	0.1	48502	NC_001416	P03700	Integrase	int	Escherichia phage lambda
1NZB	A	332.0	3.1	2777477	10678	0003677	#	0015074#0006310	0.114161178558862	0.0696698144624538	0.0149253731343279	Tyr-recombinase	26.5	0.0589135424636572	0.2491909385113268	998.0	0.0	0.0	0.0	1315.0	604.0	0.1713255184851217	0.9223300970873788	903.0	0.0	-1.0	-1.0	-1.0	1005.0	0.1747426562892292	0.799081515499426	3112.0	0.0	-1.0	-1.0	-1.0	0.1169	0.2609	332.0	0.8220973782771536	0.0	0.0	0.0	94800	NC_005856	P06956	Recombinase cre	cre	Escherichia phage P1
4R4H	B	178.0	4.28	920	9606	0015026#0019899#0005201#0042802#0019865#0042011#0042012#0042289#0023026#0042803#0019901#1990782#0038023#0004888#0001618#0008270	0030669#0005769#0005788#0005789#0009897#0005887#0045121#0005886#0042101	0002250#0007155#0007166#0097011#0019221#0050829#0044409#0007167#0019064#0035397#0006955#0006948#0035723#0030225#0032507#0061024#0010524#0050850#0070374#0043123#0032743#0033674#0043410#0045657#0050731#0045860#0001934#0042102#0045893#0046598#0051924#0050690#0050863#0032355#0033280#0007165#0042110#0030217#0050852#0045058#0007169	0.0016530849860498	0.5950433563954247	0.5473441108545036	Ig-like-V-type	40.0	0.0623229461756373	0.2758620689655172	1093.0	5.0	0.0008620689655172	1.0	1159.0	331.0	0.1181640625	0.8832116788321168	887.0	150.5	0.3670886075949367	0.7682119205298014	165.0	1213.0	0.2331748811608706	0.7753743760399334	2795.0	182.0	0.0835509138381201	0.7664670658682635	1365.0	0.106	0.2342	220.0	-1.0	0.5	0.125	0.1	3049	NM_000616	P01730	T-cell surface glycoprotein CD4	CD4	Homo sapiens
6NI3	A	234.0	3.8	2778	9606	0010856#0031683#0005525#0003924#0046872	0005737#0005829#0070062#0005834#0031224#0016020#0005886#0032588	0007190#0071880#0007191#0007189#0060348#0071870#0071377#0071380#0050890#0048589#0007186#0060789#0046907#0002862#0070527#0043950#0120162#0043547#0050796#0003091#0007608	0.0864176001677643	0.1270527712896099	0.1611940298507459	G-alpha	41.0	0.0509554140127388	0.2834645669291338	1159.0	0.0	0.0	0.0	1219.0	423.0	0.1373471307619943	0.935897435897436	907.0	90.0	0.1181262729124236	0.725	411.0	1033.0	0.1986404833836858	0.7945619335347432	2979.0	243.5	0.3598014888337469	0.7795698924731183	217.0	0.0927	0.267	234.0	0.8357733927434755	0.0	0.0	0.0	1809	NM_080426	P63092	Guanine nucleotide-binding protein G(s) subunit alpha isoforms short	GNAS	Homo sapiens
3J9F	7	116.0	9.0	5817	9606	0050839#0038023#0001618	0005912#0009986#0005737#0005615#0005925#0016021#0005886	0034332#0007157#0007156#0045954#0002860#0050776#0042271#0060370	0.0018102389277933	0.7932516617977304	0.2050359712230216	Ig-like-V-type	21.5	0.0127272727272727	0.525	1610.0	5.0	0.0009107468123861	1.0	1097.0	206.5	0.0751730959446093	0.8636363636363636	923.0	118.0	0.2962962962962963	0.75	196.0	1041.5	0.2034534534534534	0.7527777777777778	2916.0	300.0	0.0379341864716636	0.8137254901960784	4172.0	0.0868	0.2309	90.0	-1.0	0.0	0.125	0.0	5792	NM_006505	P15151	Poliovirus receptor	PVR	Homo sapiens
6K42	A	218.0	4.1	281790	9913	0001664#0031821#0031683#0019003#0005525#0003924#0000287	0099738#0005813#0005737#0005834#0030496#0005634#0005886	0007188#0007049#0051301#1904322#0007186#1904778#0043949#0060236	0.1134304819109193	0.1564680121195383	0.045241809672387	G-alpha	25.5	0.056701030927835	0.2862453531598513	1089.0	1.0	0.0008326394671107	0.5	1199.0	323.5	0.1088180112570356	0.8467153284671532	929.0	0.0	-1.0	-1.0	-1.0	0.0	-1.0	-1.0	-1.0	0.0	-1.0	-1.0	-1.0	0.0952	0.2963	218.0	0.830379746835443	0.0	0.0	0.0	-	-	P63097	Guanine nucleotide-binding protein G(i) subunit alpha-1	GNAI1	Bos taurus
2NV9	C	367.0	1.95	917923	10506	0003824	#	0006596	0.1027796805548297	0.3709720400829314	0.0044977511244379	Orn-Arg-deC-N	57.0	0.0634218289085545	0.2975778546712803	1067.0	8.5	0.0074626865671641	0.8333333333333334	1328.0	525.0	0.1691629955947136	0.8847926267281107	918.0	0.0	-1.0	-1.0	-1.0	1202.0	0.1861048407323802	0.7777777777777778	3033.0	0.0	-1.0	-1.0	-1.0	0.1265	0.2662	367.0	0.8420085731781997	0.0	0.0	0.0	330611	NC_000852	Q84527	Arginine/Ornithine decarboxylase	A207R	Paramecium bursaria Chlorella virus 1
4EJE	B	142.0	2.2	7251	9606	0048306#0003677#0030374#0042803#0044877#0003714#0043130#0031625#0046790	0005737#0005829#0005769#0031901#0005768#0010008#0000813#0070062#0090543#0043657#0005770#0031902#0005815#0005771#0005730#0005886	0097352#0007050#0051301#0016197#0008333#1990182#0006858#0075733#0030216#0016236#0036258#0008285#0042059#0007175#0000122#1903543#2000397#1903774#1902188#0006513#0015031#0001558#1903551#0043405#0043162#0046755#0039702#0019058	0.0662042398370269	0.6479055997552259	0.0044977511244379	UEV	26.0	0.0551124002900652	0.2676056338028169	1095.0	1.0	0.0008904719501335	0.5	1121.0	220.5	0.0752895752895752	0.8764044943820225	947.0	87.0	0.2248322147651006	0.7204301075268817	205.0	1199.0	0.211271165024008	0.8053949903660886	2919.0	171.5	0.322289156626506	0.8106060606060606	200.0	0.0769	0.3228	142.0	0.8319488817891374	0.0	0.0	0.0	1534	NM_006292	Q99816	Tumor susceptibility gene 101 protein	TSG101	Homo sapiens
1S7W	A	276.0	2.4	14964	10090	0030881#0042610#0042605#0042277#0044877#0005102#0042608#0046977#0062061	0009986#0005783#0070971#0009897#0005615#0005794#0005797#0071556#0042824#0042612#0030670#0005886	0002485#0002476#0006955#0010977#0001916	0.0013132520464998	0.8438195226023864	0.2204007285974498	Ig-like-C1-type	15.5	0.066768994627782	0.2620481927710843	971.0	0.0	0.0	0.0	1259.0	490.5	0.1822519083969465	0.90521327014218	837.0	0.0	-1.0	-1.0	-1.0	0.0	-1.0	-1.0	-1.0	0.0	-1.0	-1.0	-1.0	0.1015	0.269	276.0	0.8549520766773163	0.0	0.0	0.0	-	-	P01899	H-2 class I histocompatibility antigen, D-B alpha chain	H2-D1	Mus musculus
5U1D	B	552.0	3.97	6891	9606	0015433#0015440#0005524#0042626#0046872#0023029#0042605#0046978#0046980	0005783#0005789#0033116#0030176#0016021#0016020#0042824#0016607#0030670#0042825	0002250#0019885#0002489#0002479#0002474#0046967#0046968#0015833#0015031#0055085#1990668#0016032	0.0560497368548025	0.0950865991697732	0.332835820895522	ABC-transporter	18.5	0.0648442466624284	0.2642487046632124	1187.0	1.0	0.0006523157208088	0.5	1531.0	729.0	0.1815360744763382	0.951219512195122	1043.0	56.0	0.2205882352941176	0.7142857142857143	188.0	1595.0	0.3012192206550322	0.7870081199250468	2582.0	220.5	0.3646055437100213	0.7844036697247706	251.0	0.1599	0.2491	552.0	0.8351437699680511	0.0	0.125	0.0	2511	NM_018833	Q03519	Antigen peptide transporter 2	TAP2	Homo sapiens
2YI9	D	771.0	2.2	956514	11003	0005525#0003968	0019012	0018144#0019079	0.0621644903332642	0.7872899098893633	0.0014925373134331	RdRp-catalytic	80.0	0.083729216152019	0.3248847926267281	1250.0	0.0	0.0	0.0	1755.0	757.0	0.2576866764275256	0.9048843187660668	977.0	0.0	-1.0	-1.0	-1.0	1988.5	0.329830053667263	0.78125	2584.0	0.0	-1.0	-1.0	-1.0	0.1795	0.2147	771.0	0.8092417061611374	0.0	0.0	0.0	2784	NC_001916	P22173	RNA-directed RNA polymerase	VP1	Infectious pancreatic necrosis virus (strain Jasper)
2W9L	B	117.0	2.91	1525	9606	0008013#0050839#0086082#0071253#0042802#0005178#0030165#0005102#0001618	0001669#0005912#0016327#0016323#0005923#0044297#0030054#0005911#0005737#0005576#0005615#0030175#0030426#0005887#0014704#0045121#0031594#0043005#0005654#0005886#0032991	0031532#0086067#0086072#0048739#0045216#0051607#0010669#0046629#0008354#0007507#0007157#0034109#0050900#0007005#0030593#0098904#0050776#0070633	0.0019211381192087	0.7765328630252952	0.3267326732673272	Ig-like-C2-type-1	48.0	0.0599853694220921	0.3025830258302583	1096.0	1.0	0.0009107468123861	0.5	1096.0	236.0	0.0793650793650793	0.8695652173913043	916.0	0.0	-1.0	-1.0	-1.0	0.0	-1.0	-1.0	-1.0	0.0	-1.0	-1.0	-1.0	0.0846	0.4532	117.0	0.8543130990415335	0.5	0.0	0.0	-	-	P78310	Coxsackievirus and adenovirus receptor	CXADR	Homo sapiens
5XO2	A	120.0	2.2	29992	9606	0042288	0070062#0016021#0005886	0050776#0007165#0016032	0.002227200960632	0.729960575104543	0.2859884836852207	Ig-like-V-type	24.5	0.0447007930785868	0.328042328042328	1198.0	0.0	0.0	0.0	1103.0	220.5	0.0885572139303482	0.9081632653061223	907.0	101.5	0.3215434083601286	0.8064516129032258	187.0	518.0	0.0929339477726574	0.8175675675675675	3462.0	212.5	0.3753351206434316	0.7954545454545454	197.0	0.0751	0.4087	120.0	0.8313099041533546	0.0	0.125	0.0	1018	NM_178273	Q9UKJ1	Paired immunoglobulin-like type 2 receptor alpha	PILRA	Homo sapiens
4U5W	B	163.0	1.86	3055	9606	0005524#0004715#0001784#0004713#0005102#0004714	0005901#0042995#0005856#0005829#0031234#0005925#0005794#0043231#0005764#0005634#0005886#0030133	0007155#0030154#0019221#0038096#0006954#0045087#0002758#0007229#0060333#0043299#0002522#0031663#0007498#0043066#0002862#0018108#2000251#0030838#0008284#0046777#0006468#0008360#0050690#0051090#0050727#0050764#0071801#0045728#0007169	0.0262216150649888	0.82951016564203	0.0014947683109121	SH2	13.0	0.0045197740112994	0.2758620689655172	1741.0	1.0	0.0008733624454148	0.5	1143.0	209.0	0.0923965351299326	0.8888888888888888	931.0	0.0	-1.0	-1.0	-1.0	0.0	-1.0	-1.0	-1.0	0.0	-1.0	-1.0	-1.0	0.0808	0.2988	163.0	0.8313099041533546	0.0	0.0	0.0	-	-	P08631	Tyrosine-protein kinase HCK	HCK	Homo sapiens
1Q31	B	226.0	2.7	1502321	12227	0005524#0004197#0004386#0016818#0003723#0003968#0008236#0005198	0019029	0018144#0006351#0039694	0.0023735958077362	0.7222570224540593	0.4823008849557526	Peptidase-S30	94.0	0.0862851952770208	0.2783203125	2279.0	0.0	0.0	0.0	1210.0	399.5	0.1472569778633301	0.8947368421052632	868.0	0.0	-1.0	-1.0	-1.0	4139.0	0.2854912572855953	0.8117786327315774	6229.0	0.0	-1.0	-1.0	-1.0	0.0786	0.2446	226.0	0.8585987261146497	0.0	0.0	0.0	9494	NC_001555	P04517	Genome polyprotein	#	Tobacco etch virus
1S7T	A	276.0	2.3	14972	10090	0030881#0042610#0042605#0042277#0044877#0005102#0042608#0046977#0062061	0009986#0005783#0070971#0009897#0005615#0005794#0005797#0071556#0042824#0042612#0030670#0005886	0002485#0002476#0042590#0042742#0006955#0048839#0010977#0001916	0.0013767070914071	0.8464328263958993	0.3842975206611574	Ig-like-C1-type	5.0	0.0616740088105726	0.3	1082.0	0.0	0.0	0.0	1259.0	455.5	0.174618320610687	0.8672985781990521	837.0	0.0	-1.0	-1.0	-1.0	0.0	-1.0	-1.0	-1.0	0.0	-1.0	-1.0	-1.0	0.1068	0.272	276.0	0.8549520766773163	0.0	0.0	0.0	-	-	P01901	H-2 class I histocompatibility antigen, K-B alpha chain	H2-K1	Mus musculus
1RIF	A	282.0	2.0	1258733	10665	0005524#0003677#0003678#0004386	#	#	0.1157434297328496	0.7028913121921996	0.002994011976048	Helicase-ATP-binding	47.5	0.0879432624113475	0.2755555555555555	960.0	0.0	0.0	0.0	1265.0	358.5	0.131768953068592	0.929936305732484	951.0	0.0	-1.0	-1.0	-1.0	1946.5	0.3203712995484195	0.798125	2386.0	0.0	-1.0	-1.0	-1.0	0.1146	0.2947	282.0	0.8315524827152734	0.0	0.0	0.0	168903	NC_000866	P20703	ATP-dependent DNA helicase uvsW	uvsW	Enterobacteria phage T4
6H6L	G	88.0	2.5	246746	10090	0097001#0005136#0001786#0004888#0001618	0016021#0005886	0035772#2000426#0033004#0034125#0030316#2000427#1902216#0035666	0.0026280349818337	0.9298520191605216	0.0894308943089432	Ig-like-V-type	20.5	0.0186542305129913	0.2568807339449541	1392.0	1.0	0.0009328358208955	0.5	1070.0	164.5	0.062	0.8378378378378378	926.0	0.0	-1.0	-1.0	-1.0	0.0	-1.0	-1.0	-1.0	0.0	-1.0	-1.0	-1.0	0.0647	0.4309	88.0	0.7808306709265176	0.0	0.125	0.0	-	-	Q6SJQ7	CMRF35-like molecule 1	Cd300lf	Mus musculus
3MV9	A	276.0	2.7	3106	9606	0051087#0042605#0005102#0046977	0009986#0031901#0005783#0012507#0070062#0005794#0000139#0071556#0005887#0016020#0042612#0030670#0005886#0055038#0030667	0002250#0002486#0002479#0002480#0002474#0006952#0016045#0006955#0060333#0043312#0001916#0042270#2001198#0050776#0032655#0032675#0002667#0060337#0016032	0.0019672872448901	0.8332365981866668	1.1895424836601305	Ig-like-C1-type	18.0	0.0506607929515418	0.2527472527472527	1089.0	1.0	0.0007955449482895	0.5	1255.0	361.5	0.1554934823091247	0.9027027027027028	889.0	27.0	0.0679245283018867	0.8571428571428571	244.0	790.0	0.1686596910812157	0.7547380156075808	3117.0	192.0	0.3370535714285714	0.7294685990338164	241.0	0.1182	0.3035	276.0	0.8601398601398601	0.0	0.0	0.0	1536	NM_005514	P01889	HLA class I histocompatibility antigen, B alpha chain	HLA-B	Homo sapiens
4GJT	B	114.0	3.1	81607	9606	0042802#0001618	0005912#0070062#0016021#0005886	0034332#0007157#0007156	0.0024757616106852	0.8515636648066456	0.2835249042145598	Ig-like-V-type	20.5	0.0865384615384615	0.271461716937355	921.0	0.0	0.0	0.0	1097.0	198.5	0.0707964601769911	0.9	937.0	173.5	0.3863636363636363	0.7771428571428571	177.0	1097.0	0.2379436964504284	0.7653543307086614	2815.0	235.5	0.0817757009345794	0.7777777777777778	1532.0	0.1114	0.2198	112.0	-1.0	0.5	0.125	0.0	3458	NM_030916	Q96NY8	Nectin-4	NECTIN4	Homo sapiens
4D8D	A	57.0	2.52	2534	9606	0043014#0005524#0042609#0042610#0097718#0019899#0046875#0070851#0042802#0044325#0046872#0004715#0051428#0043548#0016004#0043274#0004713#0005102#0042608#0048156#0050321#0004714#0031802	0005884#0044297#0005829#0030425#0005768#0031234#0097386#0098978#0045121#0005739#0005634#0097038#0048471#0005886#0014069#0099092#0098685	0050798#0002250#0007411#0007596#0006816#0030154#1904646#1905430#1905232#0071375#0036120#0071560#0019221#0048813#0097062#0050966#0048013#0038096#0007631#0030900#0003015#0045087#0035556#0007612#0050900#0000165#0050804#1902951#2001240#0010629#0010730#0002862#0043524#1903202#0042177#0031397#0001764#0018108#0030168#2001056#0043123#1901216#0010976#1903997#0014068#0051897#1905477#1900182#0090314#0042531…	0.002563887726663	1.0379694778072694	0.1336717428087981	SH3	54.5	0.0869565217391304	0.2790697674418604	950.0	0.0	0.0	0.0	1040.0	100.5	0.0414560161779575	0.803921568627451	938.0	0.0	-1.0	-1.0	-1.0	0.0	-1.0	-1.0	-1.0	0.0	-1.0	-1.0	-1.0	0.0352	0.3747	57.0	0.7977099236641222	0.5	0.0	0.0	-	-	P06241	Tyrosine-protein kinase Fyn	FYN	Homo sapiens
1B0R	A	269.0	2.9	3105	9606	0030881#0042610#0042605#0003723#0005102#0042608#0046977#0062061	0009986#0031901#0005783#0070971#0005789#0012507#0070062#0005794#0005797#0000139#0071556#0005887#0016020#0042824#0042612#0030670#0005886#0055038	0019731#0019885#0002485#0002486#0042590#0002479#0002480#0002474#0036037#0050830#0016045#0006955#0060333#2001187#2000566#0032729#2000568#0002726#0001916#0042270#0016567#0050776#0001913#0002419#0050852#0060337#0016032	0.0020047042040615	0.8666322952225183	0.332007952286282	Ig-like-C1-type	8.5	0.0603053435114503	0.2408536585365853	982.0	1.0	0.0007993605115907	0.5	1249.0	456.5	0.1767531219980787	0.8679245283018868	829.0	26.5	0.0439560439560439	0.8571428571428571	259.0	764.5	0.1752758274824473	0.75	3056.0	249.0	0.3536036036036036	0.785	244.0	0.1081	0.281	269.0	0.8530534351145038	0.0	0.0	0.0	1535	NM_002116	P04439	HLA class I histocompatibility antigen, A alpha chain	HLA-A	Homo sapiens
2BBZ	D	190.0	3.8	1487017	10280	0004197	0030430#0042025	0060545#0019050#0039521#0039644	0.2504251462056851	0.9468150266189284	0.0	DED-2	23.0	0.0426026336173508	0.2466367713004484	1068.0	6.0	0.0017094017094017	0.6666666666666666	1167.0	397.5	0.1291585127201565	0.8741721854304636	871.0	0.0	-1.0	-1.0	-1.0	614.5	0.1257668711656441	0.7735849056603774	3276.0	0.0	-1.0	-1.0	-1.0	0.0846	0.2889	190.0	0.7226837060702875	0.0	0.0	0.0	190289	NC_001731	Q98325	Viral CASP8 and FADD-like apoptosis regulator	MC159L	Molluscum contagiosum virus subtype 1
