# Supplementary material for: Identifying and profiling structural similarities between Spike of SARS-CoV-2 and other viral or host proteins with Machaon
Source: Commun Biol. 2023 Jul 19;6:752. doi: 10.1038/s42003-023-05076-7 (PMC10356814; doi:10.1038/s42003-023-05076-7)
Supplement: Supplementary file 7 — Supplementary Data 4 [file 42003_2023_5076_MOESM7_ESM.zip › 6VXX_A_domain/candidates/6VXX_A_BetaCoV-S1-NTD-merged-filtered.csv]

structureId	domain	b-phipsi	w-rdist	t-alpha
5OSN_B	Rhv	0.0047995842503925	0.2465056276746227	0.0182370820668691
6UH7_B	Rhv	0.0057057787847059	0.2461775984181896	0.0119402985074625
3R4D_D	bCoV-S1-N	0.001407470103217	0.3694316651189124	0.0323574730354394
3I1L_C	Hema-HEFG	0.0045200257306209	0.4280938224393422	0.0089552238805972
2WZR_2	Peptidase-C28	0.0080749432770338	0.2754938324586088	0.0060060060060056
5Z7D_A	HIN-200-1	0.0094286897516881	0.1712142742968727	0.0014925373134331
6QFY_B	bCoV-S1-N	0.0049506830265136	0.4429778148084175	0.0
6QFY_A	bCoV-S1-N	0.0038255495665743	0.5147205700651143	0.0014947683109121
6QPM_D	Adeno-knob	0.0029184548718403	0.4750077517263505	0.0223880597014929
3I1L_A	Hema-HEFG	0.0035154287248118	0.4196283596285424	0.0402985074626869
3I1K_A	Hema-HEFG	0.0050368438243211	0.4047222536285341	0.0313432835820899
2J92_A	Peptidase-C28	0.0028088039769358	0.5520669958925004	0.0136157337367628
6UH6_B	Rhv	0.009545307702684	0.2549017223170224	0.0283582089552241
3I1K_B	Hema-HEFG	0.0049853172247985	0.4057749391577198	0.0462686567164181
6QPM_B	Adeno-knob	0.002408688748027	0.4411431037861969	0.0634920634920632
5ACA_3	Rhv	0.0122915014189147	0.2624663128234151	0.0
3I1K_C	Hema-HEFG	0.0074845745264505	0.4081294226114483	0.025373134328358
6PCU_E	VP4-haemagglut	0.0049713478166228	0.1898386673508558	0.0947712418300652
6QPM_A	Adeno-knob	0.0049938540994253	0.4303075406154065	0.0518053375196232
1MQT_B	Rhv	0.0106502720825389	0.1951058880838219	0.0328358208955221
2BHG_A	Peptidase-C28	0.004007369783753	0.5621697003082692	0.0307692307692306
5Z7D_C	HIN-200-1	0.0092011121535563	0.1370501242848471	0.0626865671641792
2XCN_A	Peptidase-S29	0.007448837542225	0.5526120559911405	0.0
6DIZ_B	Rhv	0.0119413318735158	0.2820312319416252	0.0179104477611944
6Z3P_C	Rhv	0.012077684943617	0.3252223617375531	0.0059701492537314
4H14_A	bCoV-S1-N	0.0093733349437914	0.46317017995984	0.0044977511244379
5FEC_H	GP120	0.0052310535290133	0.6687789220406812	0.0059701492537314
5USL_B	Alpha-carbonic-anhydrase	0.0071522614716961	0.6161899940458786	0.0044776119402987
3RWN_A	Phage-tail-NK	0.0071070861262376	0.4155628116046233	0.0634920634920632
3I1L_B	Hema-HEFG	0.0081877898526882	0.4208950249613268	0.0492537313432839
6P4L_B	Calici-coat	0.0126970891587995	0.2436992560550791	0.0339506172839507
6QPM_C	Adeno-knob	0.0040320011269993	0.4335656687100721	0.0929853181076669
5I08_B	BetaCoV-S1-CTD	0.0087632473384762	0.3096490248746888	0.0720000000000002
6QPM_E	Adeno-knob	0.0042844334909913	0.4313626932995381	0.0929853181076669
5L7O_C	Rhv	0.0110584529620468	0.218980649151725	0.0601265822784806
2WV4_A	Peptidase-C28	0.0017474499992574	0.551362239858421	0.0761194029850749
2BHG_B	Peptidase-C28	0.0024031673273109	0.6183368411837427	0.0551181102362203
2WV5_B	Peptidase-C28	0.0030618573929099	0.5540014810500709	0.0731343283582093
5GSW_B	Peptidase-C3	0.0067969346591135	0.6722184973826284	0.0014947683109121
4TYD_D	Peptidase-S29	0.0089714760314286	0.5607686985950014	0.0134328358208957
5GSO_E	Peptidase-C3	0.0064017343519155	0.6639438599482042	0.0119402985074625
5MZ4_A	Peptidase-C53	0.0129638187636528	0.3258680569027446	0.024464831804281
2A4Q_A	Peptidase-S29	0.0065136855205346	0.5586279411753257	0.046875
6JHY_A	bCoV-S1-N	0.0126140263324085	0.4254349527321805	0.0090361445783133
5N11_B	Hema-HEFG	0.0036897666187774	0.5098547412027614	0.0895522388059704
2SNW_B	Peptidase-S3	0.0060040079850648	0.6692477623309874	0.0182370820668691
1T5R_C	Leukocidin	0.0021848654633536	0.7334712999054418	0.0014947683109121
4J0O_D	Leukocidin	0.0006966010511596	0.7245488081980243	0.0119402985074625
7CZE_J	Eph-LBD	0.007831853951577	0.5288722151037784	0.0436137071651088
3BQ4_A	Adeno-knob	0.0069675988635829	0.3684301211824985	0.096563011456628
5Z7D_A	HIN-200-2	0.0164375283683684	0.1034832894801444	0.0194029850746271
2GEF_A	Peptidase-S50	0.0095776788019737	0.5533075729081935	0.0182370820668691
6P6Q_A	Peptidase-S29	0.0067494250435498	0.6775091630522623	0.0149253731343279
6OHW_A	bCoV-S1-N	0.0042372371438005	0.6985399201586406	0.026033690658499
4TYD_B	Peptidase-S29	0.0094191304154857	0.5568518952568047	0.0238805970149251
6QU6_A	Adeno-knob	0.0124861291921733	0.4653363543682604	0.0074626865671645
3R6K_A	Calici-coat-C	0.0064284232784402	0.6937895462840572	0.0059701492537314
5ZUF_A	Rhv	0.0181399033557658	0.1439506492271939	0.0104477611940299
7CZE_I	Eph-LBD	0.0079373757604968	0.5281846399288154	0.0501567398119122
7CZE_L	Eph-LBD	0.0079789892288428	0.5263473822846465	0.0501567398119122
6LSA_C	Ig-like	0.0091102978425094	0.4682283049783657	0.0518053375196232
2XCF_A	Peptidase-S29	0.0099816962744265	0.5503430998431654	0.0223880597014929
6UH1_B	Rhv	0.0151982468737718	0.2601124176179639	0.0328358208955221
6AKU_A	Rhv	0.017641197256257	0.1532753005681952	0.0179104477611944
7CZE_K	Eph-LBD	0.0080299218632994	0.5270766728142009	0.0551181102362203
4TYD_H	Peptidase-S29	0.0107666798320283	0.5674184978330457	0.0104477611940299
3BQ4_E	Adeno-knob	0.0085301394133002	0.3696443887620106	0.0929853181076669
6OHW_C	bCoV-S1-N	0.0042373912752726	0.6985385120302496	0.0355486862442044
5OSN_C	Rhv	0.0134469408281552	0.4009343997427818	0.0229007633587787
6IS5_B	Calici-coat-C	0.005310039587961	0.6906292769718527	0.0313432835820899
6IS5_D	Calici-coat-C	0.0050433260999622	0.6907351935558057	0.0343283582089553
5I08_C	BetaCoV-S1-CTD	0.0087604339438401	0.3096486448298759	0.1056105610561057
6NZK_A	bCoV-S1-N	0.0053545533149004	0.6945289351829017	0.0291858678955456
4IV1_B	Peptidase-C28	0.0172663326142604	0.3250666938134157	0.0044776119402987
6P4G_h	WD-REPEATS-REGION	0.0129709794174158	0.2009551269038214	0.0754414125200642
5I08_A	BetaCoV-S1-CTD	0.0087600017769185	0.309647814838346	0.1074380165289261
5N11_A	Hema-HEFG	0.0060361883241313	0.5897398187619625	0.0702875399361022
3OSY_B	Peptidase-C3	0.0071775149235591	0.5976650362756413	0.0551181102362203
6IIJ_B	Rhv	0.0112476563123093	0.2872477785986476	0.0858995137763367
6NZK_C	bCoV-S1-N	0.0053554783766816	0.6945252425963111	0.0339506172839507
2NY3_A	GP120	0.0072146676123388	0.6996249869881946	0.0105580693815987
6IR5_C	Calici-coat-C	0.0042988261446686	0.6930137047530791	0.0507462686567163
4R4N_U	GP120	0.003317635015226	0.7501989568358975	0.0105580693815987
1VCP_C	Peptidase-S3	0.0083446813400065	0.7012725290435664	0.0014925373134331
2WV5_D	Peptidase-C28	0.0071716893423817	0.5540384158358974	0.0776119402985071
4K8B_B	Peptidase-S29	0.0123464128459943	0.5846554482593584	0.0044776119402987
6C2N_A	Peptidase-S29	0.0060887284145358	0.6923842389004351	0.0355486862442044
6P6Z_A	Peptidase-S29	0.0067501553011296	0.7166181334090695	0.0090361445783133
6U7G_C	CoV-S1	0.0020804881282288	0.6037716618654344	0.1056105610561057
6F7K_C	Beta-helix	0.0055405673106621	0.63139192349026	0.0737179487179484
4TYD_F	Peptidase-S29	0.0106588721162506	0.5554994787746923	0.0339506172839507
3R6J_A	Calici-coat-C	0.008584431410064	0.6924316980917313	0.0089552238805972
5ACA_2	Rhv	0.0058267985665415	0.4311284739241995	0.124161073825503
1CU1_B	Peptidase-S29	0.0063324374883422	0.3144404967226685	0.1413969335604765
1QGC_A	Peptidase-C28	0.0013142102633599	0.7532388619996124	0.0213414634146345
2IZW_A	ICOSAH-VIR-COAT-S	0.0078261040034299	0.4216779880517883	0.1074380165289261
2IZW_C	ICOSAH-VIR-COAT-S	0.0095352269702379	0.216506472813407	0.1279461279461275
4TYD_K	Peptidase-S29	0.0122522930165211	0.553646493036358	0.0182370820668691
2F9U_A	Peptidase-S29	0.0102331556963154	0.5592357960762366	0.04199066874028
5MZ4_B	Peptidase-C53	0.0164749470297455	0.3141873559066667	0.0307692307692306
6IR5_D	Calici-coat-C	0.003970948937538	0.6963817125413805	0.0626865671641792
1T5R_A	Leukocidin	0.005828193082434	0.7003201172600549	0.0403726708074529
6GW1_A	Calici-coat-C	0.0061835050905268	0.7365739284195982	0.0060060060060056
1Z1J_B	Macro	0.0088308521277303	0.5544310836108242	0.0671641791044774
6OHW_B	bCoV-S1-N	0.0042366093596077	0.6985406632744946	0.0601265822784806
6LS9_C	Herpes-glycop-D	0.0102324803348948	0.4518443463592901	0.0754414125200642
4TYD_C	Peptidase-S29	0.012260126194674	0.5591896507462699	0.0229007633587787
1T5R_H	Leukocidin	0.003988881664981	0.7338000097675849	0.0371517027863776
5JS4_B	Pectate-lyase-3	0.0057722503157426	0.6807966157741839	0.0618066561014265
4IZK_B	Peptidase-S50	0.0134542558518597	0.5422088718031766	0.0105580693815987
2WZR_3	Peptidase-C28	0.0093390739016025	0.4866036641905054	0.080645161290322
1T5R_G	Leukocidin	0.0032383888707905	0.7440269429968538	0.0328358208955221
5JSE_B	Pectate-lyase-3	0.0056624929821837	0.6833853436599983	0.0618066561014265
6F7K_D	Beta-helix	0.0050383554942754	0.632618831033377	0.0894308943089432
5D8A_B	Peptidase-C28	0.0199602161847682	0.3267691485556419	0.0089552238805972
3J0C_C	Peptidase-S3	0.0107445185716737	0.6529501216480731	0.016417910447761
2XNI_A	Peptidase-S29	0.0140123794540085	0.5059473281879321	0.0179104477611944
5O03_B	Calici-coat-C	0.0057970530934185	0.7436263277894286	0.0119402985074625
5OMM_B	Calici-coat-C	0.0058722592425926	0.7328095996027528	0.0213414634146345
3J0C_L	Peptidase-S3	0.0116176183366975	0.6533900301674318	0.0074626865671645
4TYD_M	Peptidase-S29	0.0106423316547862	0.5538416902509193	0.0518053375196232
3ASR_B	Calici-coat-C	0.0082916582996774	0.7236320988364996	0.002994011976048
4J0O_C	Leukocidin	0.000544958751479	0.7243326485099614	0.0641791044776121
6NZK_B	bCoV-S1-N	0.005354283178643	0.694528983260864	0.0601265822784806
1FOD_3	Rhv	0.006836956693985	0.3510322195950027	0.1452991452991447
4IYA_A	Leukocidin	0.0044949876953161	0.7639103902916067	0.0105580693815987
6P6L_A	Peptidase-S29	0.0099122984429386	0.6932302811182924	0.0105580693815987
6H6L_A	Calici-coat-C	0.0054994274223742	0.7552544999256092	0.0090361445783133
1T5R_E	Leukocidin	0.0049844939471537	0.7506581064792616	0.0208955223880595
4TYD_A	Peptidase-S29	0.0132543046886778	0.5623062745522622	0.0182370820668691
5YS6_A	Glycoprot-B-PH1	0.0139114458688956	0.4952826576654287	0.0298507462686563
6F7K_A	Beta-helix	0.0050264299415133	0.6324719956040454	0.0983606557377043
2YEW_D	Peptidase-S3	0.0115047211802748	0.6829852391069577	0.0014947683109121
5Z7D_B	HIN-200-1	0.0201555003682184	0.1496607056929112	0.0436137071651088
6P6V_A	Peptidase-S29	0.0078508035315162	0.6796022585927043	0.0522388059701497
3QZQ_D	Peptidase-C3	0.002622706982601	0.6861227496375873	0.0970149253731342
1WYK_C	Peptidase-S3	0.0082865206435422	0.6772453846840452	0.0501567398119122
6P6M_A	Peptidase-S29	0.0107710888124965	0.6900420734761199	0.0090361445783133
5VOJ_A	Peptidase-S29	0.0095763547016612	0.6893270264076461	0.026033690658499
1HVC_A	Peptidase-A2	0.0106796878491919	0.3841835891626845	0.1044776119402983
6STU_A	Adeno-knob	0.0141067146523508	0.2294325475921203	0.096563011456628
6QPM_F	Adeno-knob	0.0035633535866087	0.4393267037323806	0.1611785095320619
5X5F_A	BetaCoV-S1-CTD	0.0161323388874145	0.245854826040007	0.0754414125200642
6UH6_A	Rhv	0.0110607423777727	0.5485736433551549	0.058451816745656
4IV3_B	Peptidase-C28	0.0217188505535951	0.3162627390390247	0.0105580693815987
3SLD_A	Calici-coat-C	0.0074155259889344	0.7437677578087498	0.0089552238805972
4X7E_B	Calici-coat-C	0.0091613339170538	0.6994748995078439	0.024464831804281
2IZW_B	ICOSAH-VIR-COAT-S	0.008292728843334	0.4040653103301542	0.1279461279461275
6F7K_B	Beta-helix	0.0055952284622362	0.6328236595724677	0.0983606557377043
5JSD_B	Pectate-lyase-3	0.007686111890747	0.6792599705710554	0.0618066561014265
3OSY_D	Peptidase-C3	0.0084935306730301	0.5971930150312257	0.080645161290322
4IYT_A	Leukocidin	0.0036576769989528	0.7252826443566964	0.0671641791044774
3J0C_F	Peptidase-S3	0.0116044107636639	0.6536622858398685	0.0229007633587787
6GW2_A	Calici-coat-C	0.0079077590098589	0.7391695489124277	0.0090361445783133
6H6M_A	Calici-coat-C	0.006229005231691	0.7614224110562634	0.0060060060060056
2WV5_A	Peptidase-C28	0.0040568161921604	0.5622488537069015	0.1343283582089556
1T5R_B	Leukocidin	0.0053902704345499	0.7404424897636448	0.0358208955223884
6NK6_J	Peptidase-S3	0.0129961780938029	0.6558259047975181	0.0044977511244379
4P3I_B	Calici-coat-C	0.0060970484952998	0.6312909204623433	0.0970149253731342
5OR7_A	Calici-coat-C	0.007568083523569	0.7175736348175044	0.0339506172839507
4K8B_A	Peptidase-S29	0.015147137538361	0.5846777007517117	0.002994011976048
2YQ2_B	Peptidase-C53	0.0052886032815542	0.5933593350771508	0.1166666666666667
6VSJ_A	BetaCoV-S1-CTD	0.0173540799327228	0.4992252144525974	0.0074626865671645
6NK5_J	Peptidase-S3	0.0096289941428931	0.6540936550470668	0.053459119496855
4WH8_B	Peptidase-S29	0.0103648798096754	0.6946465208459873	0.0179104477611944
2OIN_B	Peptidase-S29	0.0140195803403494	0.5504212764070624	0.0291858678955456
6P6R_A	Peptidase-S29	0.0117823009725361	0.684340203750648	0.0105580693815987
3SJ9_A	Peptidase-C3	0.0068882510465967	0.6852483744511864	0.0737179487179484
4TYD_E	Peptidase-S29	0.0085750988860612	0.5783032820006114	0.0925373134328355
5GSW_E	Peptidase-C3	0.0101932857056484	0.6620385078866668	0.0436137071651088
1T5R_D	Leukocidin	0.0055942929053624	0.7130373734570838	0.0634920634920632
2I5Y_H	Ig-like-1	0.0028074970501113	0.8051538173000357	0.002994011976048
4J0O_A	Leukocidin	0.0057397784985941	0.7382763465675385	0.0403726708074529
4TYD_L	Peptidase-S29	0.0106834503598711	0.5837004424086291	0.0656716417910445
2WV5_C	Peptidase-C28	0.0063690462798375	0.5629401740115907	0.1179104477611938
6VSJ_B	BetaCoV-S1-CTD	0.0173571157361576	0.4992280072643082	0.0104477611940299
5ZV5_A	Calici-coat-C	0.004222438161154	0.7280948064377112	0.0686567164179106
1WYK_B	Peptidase-S3	0.0085892081752073	0.6779728344087638	0.0601265822784806
5ZV5_B	Calici-coat-C	0.0051951581198669	0.7267529085305993	0.0597014925373138
6W52_B	Fibritin-C	0.0065872041103726	0.441232482470793	0.1472602739726025
1EP5_C	Peptidase-S3	0.0088626924105089	0.6929287169104599	0.046875
6IIO_B	Rhv	0.0217515507956217	0.066404986981936	0.0522388059701497
5GSW_D	Peptidase-C3	0.0061169557118044	0.6619076358926885	0.096563011456628
6P6T_A	Peptidase-S29	0.0104701103082794	0.7122818512860176	0.0104477611940299
6VN1_B	Glycoprot-B-PH1	0.0171503102964335	0.4671213131036029	0.0229007633587787
4XL8_A	Adeno-knob	0.0080183810766662	0.5314740337865229	0.1129568106312293
3RY8_B	Calici-coat-C	0.0058573731769448	0.6935129082664828	0.0835820895522387
6F7K_F	Beta-helix	0.0065156053301097	0.6335601264546188	0.1019736842105258
4RDJ_B	Calici-coat-C	0.0062415499702335	0.6838026859289581	0.0865671641791046
4F2M_F	CoV-S1	0.0149362752162773	0.43540352408236	0.058451816745656
6GW1_B	Calici-coat-C	0.0094185984560368	0.7349091215563236	0.007518796992481
6P4L_C	Calici-coat	0.0241227820047072	0.2896550069706687	0.0151515151515151
6IZL_B	ICOSAH-VIR-COAT-S	0.0253921700389445	0.3240523003703951	0.0
5Z7D_C	HIN-200-2	0.018815782032387	0.1415868099833425	0.0776119402985071
6H6L_B	Calici-coat-C	0.0055590271472908	0.7618391797447427	0.0268656716417909
2ZAH_C	Viral-coat	0.0198361998702663	0.2342337392572097	0.0634920634920632
4P25_A	Calici-coat-C	0.0074720303989227	0.6388656687403695	0.0940298507462684
6UH7_A	Rhv	0.012739565249199	0.5439540264071133	0.0567823343848581
4TYD_J	Peptidase-S29	0.0167416198077442	0.560254697496222	0.0074626865671645
4GH4_B	Peptidase-C28	0.0233078987787889	0.321777026458059	0.0149253731343279
2XBO_2	Rhv	0.0144219053964178	0.3473224554868805	0.0894308943089432
6G47_A	Adeno-knob	0.0081274995147066	0.5326935641373247	0.1148086522462561
6VSJ_C	BetaCoV-S1-CTD	0.0173492830380077	0.4992307398601048	0.0182370820668691
6GW2_B	Calici-coat-C	0.0078153414189992	0.7595768752830585	0.0074626865671645
3QZQ_C	Peptidase-C3	0.0049369985796646	0.6792982333814526	0.108955223880597
5ZV7_A	Calici-coat-C	0.0049104557703662	0.7422586271726943	0.0597014925373138
5ZUS_B	Calici-coat-C	0.0038817468689842	0.7344867919147657	0.0776119402985071
3SKB_B	Calici-coat-C	0.0057127419945139	0.7344718595457969	0.0582089552238807
3OSY_A	Peptidase-C3	0.0092503939362959	0.5959234838144484	0.0912052117263844
5GSO_B	Peptidase-C3	0.0112127935863912	0.6593242700268974	0.045241809672387
1EP5_A	Peptidase-S3	0.0113628541173667	0.6946405705488725	0.0197869101978693
5O03_A	Calici-coat-C	0.005827356314677	0.7208872237104765	0.0716417910447759
5ZUS_A	Calici-coat-C	0.0049999832705166	0.7335694558552824	0.0686567164179106
4IZL_B	Leukocidin	0.0011215338021867	0.7566218022213602	0.070149253731343
2PNL_D	Peptidase-S50	0.0138982879094599	0.4604546219426517	0.0702875399361022
6XW4_A	Calici-coat-C	0.0055080761249341	0.7613741044978171	0.0343283582089553
4YSI_A	MATH	0.0088399030863847	0.7228289676568067	0.0355486862442044
5GSW_A	Peptidase-C3	0.0143397411969347	0.6701887928595056	0.0044776119402987
5VP9_A	Peptidase-S29	0.0099569919825765	0.6897841613185237	0.0485133020344288
4WH8_A	Peptidase-S29	0.01008005281357	0.6943375218239968	0.0403726708074529
4ROX_B	Calici-coat-C	0.0036223034997785	0.6676688264375166	0.1268656716417913
6V8Z_C	Ig-like-2	0.0040866335368746	0.8102485311276518	0.007518796992481
5Z7D_B	HIN-200-2	0.0236136133785302	0.1424118792016706	0.0462686567164181
4X7E_A	Calici-coat-C	0.0098508260949731	0.7101997926879919	0.0323574730354394
4Z4U_A	Calici-coat-C	0.0055856412748452	0.7250814717364126	0.0731343283582093
4IZL_A	Leukocidin	0.0032478499262234	0.7738559538597645	0.0501567398119122
3CNC_B	Adeno-knob	0.0172786495363128	0.3646488166192175	0.0634920634920632
2SNW_A	Peptidase-S3	0.014847545748904	0.6692776778133843	0.0
6UH1_A	Rhv	0.0125780589399208	0.556938452950305	0.0668789808917198
2WS9_2	Rhv	0.0136448184736565	0.3449471463670549	0.1056105610561057
5ZV7_B	Calici-coat-C	0.0035940969363353	0.743674555736795	0.0776119402985071
5O04_A	Calici-coat-C	0.0094840598371084	0.7316236025904169	0.0213414634146345
6X5B_I	Ig-like-V-type	0.0072596503793527	0.7707758976946001	0.0134328358208957
1Z8Y_S	Peptidase-S3	0.0115209907578218	0.6765905799742734	0.0403726708074529
6H6M_B	Calici-coat-C	0.0071694536496677	0.7574153416145862	0.0268656716417909
4X7F_A	Calici-coat-C	0.0078988128731187	0.7212283414143176	0.0522388059701497
6H6L_D	Calici-coat-C	0.0055087792259562	0.7594724489473685	0.04199066874028
4X05_C	Calici-coat-C	0.009092751442342	0.7223271425639586	0.0373134328358208
1WYK_D	Peptidase-S3	0.0109586833639614	0.680545064395084	0.046875
5ZUQ_A	Calici-coat-C	0.0049374539168329	0.7299294800194804	0.0805970149253727
3L89_G	Adeno-knob	0.0212182503871814	0.4665601079937863	0.0074626865671645
6Q05_C	bCoV-S1-RBD	0.0244517304568507	0.2328511202144454	0.0403726708074529
2PNL_B	Peptidase-S50	0.0142719252313729	0.4672981773167176	0.0720000000000002
4RX4_A	GP120	0.0089709522983716	0.6481653669021368	0.0894308943089432
4J0O_B	Leukocidin	0.0049475260178687	0.7346922663605001	0.0776119402985071
2J92_B	Peptidase-C28	0.0055509505370255	0.6137607741322223	0.1317567567567568
4IYC_A	Leukocidin	0.0048649628283946	0.7427754786628346	0.0720000000000002
4AGJ_A	Peptidase-S3	0.0094452142470422	0.6849208670116392	0.0668789808917198
5NE4_2	Peptidase-C28	0.0223762177053561	0.3214125377968507	0.0373134328358208
6PDL_F	Ephrin-RBD	0.007026011362968	0.7586321145031807	0.0307692307692306
6P6O_A	Peptidase-S29	0.0117273614509182	0.6854607357990732	0.0373134328358208
3SEJ_F	Calici-coat-C	0.008721136414303	0.7435498238399962	0.0283582089552241
3IT8_F	Ig-like	0.0042316743450067	0.7563299101082216	0.0668789808917198
1Z8Y_Q	Peptidase-S3	0.0115241811500406	0.6765905328705797	0.046875
1WYK_A	Peptidase-S3	0.0109816193174102	0.6812537818003438	0.0518053375196232
5JSE_C	Pectate-lyase-3	0.0054929180673569	0.6833523142645967	0.1129568106312293
4O5I_W	Ig-like	0.0077761469436527	0.7028957657920067	0.0771704180064307
2PNL_I	Peptidase-S50	0.014114552197751	0.4623290961450185	0.080645161290322
6Q06_C	bCoV-S1-RBD	0.0244023056348561	0.2328669801195828	0.0485133020344288
6Q04_C	bCoV-S1-RBD	0.0244034976171667	0.2328708132064134	0.0485133020344288
6Q07_C	bCoV-S1-RBD	0.0243998681337044	0.2328730454601259	0.0485133020344288
4XL8_C	Adeno-knob	0.0106509087998416	0.6370947793641746	0.0789049919484701
6Q04_A	bCoV-S1-RBD	0.0244063935080841	0.2328687079054626	0.0501567398119122
6Q06_A	bCoV-S1-RBD	0.0244120103087992	0.2328679417480265	0.0501567398119122
4IYC_B	Leukocidin	0.0005604553124891	0.7608290459177971	0.0820895522388061
6NZ7_H	Ig-like	0.0045602434424805	0.819293621591893	0.007518796992481
3SEJ_A	Calici-coat-C	0.0105771633114682	0.7402497276771807	0.0105580693815987
3QZQ_B	Peptidase-C3	0.004562937334657	0.6874248353117234	0.1238805970149254
6SUQ_A	Peptidase-S30	0.0117027610556821	0.3073559838794561	0.1452991452991447
6Q07_A	bCoV-S1-RBD	0.0244058067311093	0.2328708823226863	0.0518053375196232
5ZVC_A	Calici-coat-C	0.0091560061052198	0.7325881075929175	0.038805970149254
3U4E_A	GP120	0.0105371093122305	0.679359539483015	0.0651828298887124
4PB6_M	Calici-coat	0.0227969082777861	0.4785013406065482	0.0014947683109121
1EP5_B	Peptidase-S3	0.0140345558662912	0.6910266765852578	0.0105580693815987
4XL8_B	Adeno-knob	0.0087303989618731	0.6316365856152556	0.1056105610561057
5JIL_A	Hema-HEFG	0.0277497815360031	0.3612360907324261	0.0044977511244379
4TYD_G	Peptidase-S29	0.0125199720817727	0.5732629401238973	0.0791044776119405
3IT8_L	Ig-like	0.0042731499372859	0.7562508206603692	0.0754414125200642
5O05_A	Calici-coat-C	0.0134273532823109	0.7113878322976589	0.0029850746268658
6NK7_I	Peptidase-S3	0.0147727894543187	0.6561468793078354	0.0238805970149251
4RDK_B	Calici-coat-C	0.0070546019011464	0.6866695470451597	0.1029850746268654
6P6Q_B	Peptidase-S29	0.010545623279518	0.6789164006815901	0.0685805422647523
6Z3Q_B	Rhv	0.0065984397239224	0.2329075414106663	0.2119402985074627
2XFC_I	Peptidase-S3	0.0169851394676608	0.6500134669934227	0.0044977511244379
6P7S_D	Ephrin-RBD	0.0109933230760941	0.7071019928231547	0.0403726708074529
3LQ6_A	Calici-coat-C	0.0079168145968784	0.7663827265902652	0.0268656716417909
2GEF_B	Peptidase-S50	0.0139257693475355	0.4939885844491828	0.0841423948220068
6Q05_A	bCoV-S1-RBD	0.0244526703644329	0.2328537066194052	0.0567823343848581
3D12_B	Ephrin-RBD	0.0111085411382083	0.7157902502054021	0.0323574730354394
5HXF_A	Peptidase-C3	0.0137129186676859	0.6711222034705523	0.0339506172839507
6FE6_A	Peptidase-S29	0.0129873602228165	0.5603158861987074	0.0805970149253727
4X05_A	Calici-coat-C	0.0078579094867734	0.7253785121126172	0.0686567164179106
6H6M_C	Calici-coat-C	0.0063367508522599	0.7601998862303465	0.0518053375196232
6XW6_A	Calici-coat-C	0.0068830042221374	0.7648633570469652	0.0432835820895523
4LMC_A	CoV-N-NTD	0.0156246616173464	0.6617368578459122	0.0166919575113808
6GW4_A	Calici-coat-C	0.0058936344155046	0.7562622164967814	0.0626865671641792
2WZR_1	Peptidase-C28	0.0032385533227794	0.5313596727704923	0.1816578483245152
3Q39_A	Calici-coat-C	0.0058429767883658	0.7753587160208759	0.0477611940298505
3LQE_A	Calici-coat-C	0.0082033885916111	0.7852341424288674	0.0105580693815987
3SLN_B	Calici-coat-C	0.0056263619252983	0.7384426583405655	0.0835820895522387
2NY1_A	GP120	0.01485505810774	0.6932533580809933	0.0074626865671645
5WX1_A	Peptidase-C53	0.0093351459406627	0.3394652495426684	0.171641791044776
3JCL_A	BetaCoV-S1-CTD	0.0222896661944367	0.4602609748232988	0.0197869101978693
1Z8Y_T	Peptidase-S3	0.0115180182381131	0.676631688507487	0.0634920634920632
6NK6_I	Peptidase-S3	0.0156004623036309	0.6635182964893209	0.0182370820668691
4PB6_D	Calici-coat	0.0228093485938872	0.4784785435061625	0.0105580693815987
4PB6_T	Calici-coat	0.022807444874955	0.4784817127399474	0.0105580693815987
3BQ4_G	Adeno-knob	0.0201881559901543	0.3722370247352802	0.0651828298887124
4KQZ_A	bCoV-S1-RBD	0.0273176416832741	0.2629830675900413	0.0403726708074529
4P2N_C	Calici-coat-C	0.0095484870915082	0.6395162779292631	0.101492537313433
5JS4_C	Pectate-lyase-3	0.0057149751870685	0.6806871772811495	0.1260504201680676
1SVP_B	Peptidase-S3	0.0102156273575939	0.6801684622020048	0.0805970149253727
5YSX_A	Calici-coat	0.0070487048143315	0.55850822537602	0.1507462686567162
4Z4Y_A	Calici-coat-C	0.0049870764759141	0.7721025372018024	0.0641791044776121
6X5B_D	Ig-like-C2-type-2	0.0107247105577217	0.4311143825460747	0.1433447098976112
5ZV9_A	Calici-coat-C	0.0102142234120459	0.7329570325965403	0.0373134328358208
3SJI_A	Peptidase-C3	0.0096731268637866	0.6842350588802258	0.0858995137763367
4PB6_B	Calici-coat	0.0228064332846021	0.4784927316862591	0.0136157337367628
4ZS6_C	bCoV-S1-N	0.0053234580089627	0.7844207296072014	0.0501567398119122
5BSX_A	Calici-coat-C	0.0068957522879533	0.7208976851422874	0.0895522388059704
4IZL_D	Leukocidin	0.0032679541195702	0.7722145999707857	0.080645161290322
4LM7_A	CoV-N-NTD	0.0152842121114096	0.6654159729486075	0.0268656716417909
6XW6_B	Calici-coat-C	0.0068203863501163	0.7646296267428448	0.0507462686567163
5JSD_C	Pectate-lyase-3	0.007651920749409	0.679163817096768	0.1129568106312293
3RY8_A	Calici-coat-C	0.004830512231689	0.7720470056575517	0.070149253731343
3SU4_B	Peptidase-S29	0.0111360179431822	0.6915506968518452	0.0618066561014265
5JS4_A	Pectate-lyase-3	0.0057061641789374	0.680819322421421	0.1298482293423266
2PNL_J	Peptidase-S50	0.015193418017178	0.4648360865771834	0.0858995137763367
2XFC_G	Peptidase-S3	0.0176212197500167	0.6646349261945939	0.0074626865671645
3QZQ_A	Peptidase-C3	0.0048519497029277	0.6847629707533416	0.1358208955223885
3AST_B	Calici-coat-C	0.0070596813799508	0.7279341432402656	0.0850746268656716
5NE4_3	Peptidase-C28	0.0152713165482917	0.3359434862911863	0.1166666666666667
3RWN_B	Phage-tail-NK	0.0137084189204349	0.4243521081726049	0.1148086522462561
6NK6_L	Peptidase-S3	0.0156138934870732	0.6707760221591424	0.0223880597014929
4IZL_C	Leukocidin	0.00384137171805	0.7576874590402429	0.0910447761194026
1ZBA_2	Peptidase-C28	0.034857476267288	0.1594936914838973	0.016417910447761
5YHQ_A	Rhv	0.0336002365032166	0.1447471579433935	0.0229007633587787
4PB6_N	Calici-coat	0.0228014147684233	0.4784795045243953	0.0182370820668691
1FMD_2	Peptidase-C28	0.0238177783015399	0.2595305552996702	0.0716417910447759
4PB6_E	Calici-coat	0.0228034580779242	0.4784861052422418	0.0182370820668691
1S6N_A	Flavi-glycoprot	0.0017639716738154	0.7842837182755618	0.080645161290322
6UDK_F	Ig-like	0.0126645889265522	0.4807349035564457	0.1129568106312293
3SLD_B	Calici-coat-C	0.0053510553673968	0.7435743738911986	0.0910447761194026
5W6F_A	NosD	0.009176060649535	0.774033566866562	0.0194029850746271
5JSE_A	Pectate-lyase-3	0.0056245191093131	0.6833823831243812	0.1317567567567568
4H9J_A	Peptidase-C53	0.0115373004463032	0.7447513576685852	0.0136157337367628
4RDL_B	Calici-coat-C	0.0078266284051155	0.6984369737834792	0.0999999999999998
3ASS_B	Calici-coat-C	0.0073508630120674	0.7224003695239533	0.0910447761194026
6IIJ_A	Rhv	0.011008552674552	0.6654760226058855	0.0858995137763367
6JYO_A	Calici-coat-C	0.0074744058772074	0.7296398923559613	0.0835820895522387
4RX4_D	GP120	0.0096051477675056	0.7051196424761608	0.0771704180064307
4P26_B	Calici-coat-C	0.0115429917193832	0.6605863060529884	0.0820895522388061
3NAP_C	Rhv	0.0321471200083329	0.2090882114467827	0.0307692307692306
5O5B_2	Rhv	0.0222559844923597	0.3477614502519813	0.0641791044776121
3OSY_E	Peptidase-C3	0.0087064663739899	0.5974830784754147	0.1317567567567568
4PB6_J	Calici-coat	0.0227912517924084	0.4785004335469588	0.0223880597014929
3OSY_C	Peptidase-C3	0.0087502499262275	0.5972225672482037	0.1317567567567568
1SVP_A	Peptidase-S3	0.0112152263261301	0.6765927016255205	0.0791044776119405
6PDL_D	Ephrin-RBD	0.0084575535687487	0.7018602822505335	0.0929853181076669
3CNC_A	Adeno-knob	0.0171235446917319	0.3676358263235872	0.0983606557377043
3SU4_A	Peptidase-S29	0.0133817510292033	0.6862896817754928	0.0436137071651088
6IZL_A	ICOSAH-VIR-COAT-S	0.0285530795766261	0.3070027029450174	0.0339506172839507
4PB6_K	Calici-coat	0.0228028642121164	0.4784851357643226	0.025373134328358
6STU_B	Adeno-knob	0.0175919165001887	0.2457154075407942	0.1222780569514234
1ZBE_2	Peptidase-C28	0.0344663443341539	0.163166706415957	0.025373134328358
3Q6R_A	Calici-coat-C	0.0067531337792642	0.7822992239797535	0.0462686567164181
5OMN_B	Calici-coat-C	0.0099836149298531	0.7613878224065477	0.0238805970149251
4IZJ_D	Peptidase-S50	0.0204343628112465	0.4775073550415106	0.046875
5OR7_B	Calici-coat-C	0.0142044105114157	0.6870369648614278	0.0373134328358208
6LS9_A	Herpes-glycop-D	0.0075083297894283	0.4532759950565323	0.1775043936731106
6JYO_B	Calici-coat-C	0.0086095380110124	0.7200586129840392	0.0835820895522387
2XFB_G	Peptidase-S3	0.0170438898365598	0.6951379820623468	0.0
2PNL_C	Peptidase-S50	0.0123071470609247	0.4655932937066595	0.1260504201680676
2PNL_A	Peptidase-S50	0.0136859392583451	0.4644474906523893	0.1111111111111107
4IZJ_A	Peptidase-S50	0.0178439884987405	0.4844808520799442	0.0685805422647523
5BPE_A	Peptidase-C3	0.0158970724504182	0.6692698183563298	0.0307692307692306
3SJ8_A	Peptidase-C3	0.0104532801240953	0.6833220211969195	0.0894308943089432
3SLN_A	Calici-coat-C	0.0110089062866625	0.7396725708650451	0.0343283582089553
5WFI_B	Peptidase-C16-2	0.030371392471976	0.2450107921482215	0.04199066874028
6Z3Q_C	Rhv	0.0272533465526659	0.3213807444955389	0.0417910447761193
5DO2_B	bCoV-S1-RBD	0.0389973038487385	0.2303103216748363	0.0060060060060056
4AGK_A	Peptidase-S3	0.013528001967404	0.6854674130086134	0.0485133020344288
6SUQ_A	Peptidase-C4	0.0206220434211604	0.4968804409775279	0.0432835820895523
6UDK_M	Ig-like	0.0116376009776936	0.7191747996785586	0.045241809672387
1BBT_2	Rhv	0.0152331312584259	0.4384928777050441	0.1056105610561057
3PA1_A	Calici-coat-C	0.0066121395884395	0.7779759227632443	0.0567164179104477
3CNC_C	Adeno-knob	0.01628824452156	0.3667376744748546	0.1129568106312293
4ZXN_A	Hema-HEFG	0.0304648124016497	0.3722010161977953	0.0149253731343279
3JCL_B	BetaCoV-S1-CTD	0.0222913550918295	0.4602580065079273	0.0403726708074529
6NK5_I	Peptidase-S3	0.0171991824818865	0.6668105901372638	0.0229007633587787
6VN1_A	Glycoprot-B-PH1	0.0171527938250584	0.4671263585487193	0.080645161290322
2PNL_G	Peptidase-S50	0.0165861076099076	0.4545047080685795	0.0894308943089432
3SKB_A	Calici-coat-C	0.0070348863805636	0.7353442270102044	0.0925373134328355
7JN5_F	bCoV-S1-RBD	0.0164189004363062	0.2976696128574602	0.1260504201680676
4IYC_C	Leukocidin	0.0003922202700924	0.7661014835603014	0.1074626865671641
6OPQ_H	GP120	0.0096891674194543	0.781198540452328	0.0182370820668691
4PB6_G	Calici-coat	0.0227953251984413	0.4784813761344975	0.0343283582089553
2XFB_E	Peptidase-S3	0.0170112709255585	0.6980633400160908	0.0044977511244379
3QZR_B	Peptidase-C3	0.0028202925374395	0.6822763746390377	0.1641791044776122
3SEJ_B	Calici-coat-C	0.0081680776516776	0.7374362476307353	0.0805970149253727
4PB6_P	Calici-coat	0.0227956005215791	0.4784860137687853	0.0355486862442044
4E9O_X	Alpha-carbonic-anhydrase	0.0381483047774146	0.2697828465426367	0.0105580693815987
5GSO_C	Peptidase-C3	0.0120933626620769	0.6625914339352246	0.087662337662338
5JSD_A	Pectate-lyase-3	0.0076061930272139	0.679141628915535	0.1298482293423266
3Q3A_A	Calici-coat-C	0.0061953153992902	0.777684510866752	0.0671641791044774
6LSA_F	Herpes-glycop-D	0.0074631491870109	0.4408747924864765	0.1900532859680279
4Z4T_A	Calici-coat-C	0.0081623251018329	0.7378728100953077	0.0820895522388061
6ESC_A	Glycoprot-B-PH1	0.0234112362836292	0.4720850862146545	0.0339506172839507
3J8F_7	Ig-like-C2-type-2	0.0050944142371569	0.8321438849845514	0.0134328358208957
3U6X_O	Caudo-bapla-RBP	0.0135585137407229	0.7000853611381499	0.0436137071651088
6N8D_C	Calici-coat-C	0.0041898684483979	0.7509765904076797	0.1119402985074631
5E64_A	Hema-HEFG	0.005208103444327	0.5096209972910333	0.1942959001782533
5G4B_A	Peptidase-S3	0.0153478230351042	0.6832077848640036	0.0387596899224804
6Z3P_B	Rhv	0.0079825187746032	0.2263368750405804	0.2313432835820894
4PB6_O	Calici-coat	0.0227880514831331	0.4784863896755271	0.038805970149254
3RWN_C	Phage-tail-NK	0.0175219629369368	0.4372296923883325	0.0947712418300652
4RLZ_A	Calici-coat-C	0.0089697982655448	0.7009661191508316	0.1029850746268654
4NM8_H	Ig-like	0.002042777489158	0.8123550988417434	0.0720000000000002
6H6L_C	Calici-coat-C	0.0052678165512226	0.7529800936686851	0.0999999999999998
4P2N_D	Calici-coat-C	0.0058617466192032	0.6211714506233017	0.1656716417910451
6PCI_A	Filo-glycop	0.0163151997422016	0.7002815025228682	0.0149253731343279
1VCQ_B	Peptidase-S3	0.0170860497971795	0.7038370366803846	0.0059701492537314
5USL_X	Alpha-carbonic-anhydrase	0.0387053544662212	0.2811133517020362	0.0105580693815987
4X7F_B	Calici-coat-C	0.0064400284480523	0.6926998945884946	0.1343283582089556
4PB6_C	Calici-coat	0.0228076768445308	0.4784945712801819	0.0403726708074529
6XW5_B	Calici-coat-C	0.00544091668724	0.729779484741298	0.1194029850746269
2WT1_A	Galectin	0.004725294918666	0.7628885617454957	0.0983606557377043
5WQ2_A	Peptidase-C3	0.0163744471161598	0.6439854267740669	0.0492537313432839
3N40_P	Peptidase-S3	0.0162409647055345	0.6824908976282101	0.0339506172839507
3CNC_F	Adeno-knob	0.0161165286090108	0.3644656385049261	0.124161073825503
5F4M_B	Calici-coat-C	0.0052246587091209	0.7226790161833944	0.1268656716417913
6S6L_C	Calici-coat-C	0.012123638114384	0.76821660155911	0.0104477611940299
4P26_C	Calici-coat-C	0.0059943265350469	0.6413865560892564	0.1611940298507459
3BQ4_F	Adeno-knob	0.0224973189223414	0.3714092884482001	0.0789049919484701
3R0F_B	Peptidase-C3	0.0030155144906197	0.681527830993059	0.171641791044776
3Q38_A	Calici-coat-C	0.0080218294359829	0.7816634915408716	0.0507462686567163
6PDL_B	Ephrin-RBD	0.0070298754352381	0.7580836011548737	0.0841423948220068
4IZJ_B	Peptidase-S50	0.020539339772658	0.4844334252720259	0.0634920634920632
2WT2_B	Galectin	0.0017298901745227	0.7661273856435895	0.1166666666666667
4LM9_A	CoV-N-NTD	0.0155795291564119	0.6613100349379122	0.0567164179104477
3KHS_D	PNP-UDP-1	0.0425534155290178	0.2816287278054858	0.0014947683109121
3SUD_C	Peptidase-S29	0.0084075545515234	0.6978302352217268	0.1166666666666667
4Z4S_A	Calici-coat-C	0.0076204822453048	0.77179802822684	0.0686567164179106
5HZB_A	Calici-coat-C	0.0077136348073241	0.781492551852929	0.0582089552238807
5X5C_B	BetaCoV-S1-CTD	0.0184070072354416	0.2403299154148364	0.1355932203389833
4WM7_A	Rhv	0.0237497066698224	0.2408285552246365	0.0983606557377043
6H6M_D	Calici-coat-C	0.0062373937999155	0.7590858638991707	0.0925373134328355
2XFB_B	Peptidase-S3	0.0163806320052585	0.6915033349468229	0.0307692307692306
6OTF_B	Calici-coat-C	0.0074139981859506	0.8093090998200798	0.0358208955223884
3LQ6_B	Calici-coat-C	0.0049985307331921	0.785501930325875	0.0865671641791046
4P12_D	Calici-coat-C	0.0102517077780092	0.6472230289538734	0.1223880597014928
3SUD_D	Peptidase-S29	0.0100259975493772	0.6927190895048596	0.1056105610561057
3JCL_C	BetaCoV-S1-CTD	0.0222920592801796	0.4602625203407402	0.0597014925373138
6IZL_C	ICOSAH-VIR-COAT-S	0.0318058210911412	0.3042713036756328	0.0436137071651088
4IZK_A	Peptidase-S50	0.0115083160344918	0.487730534539155	0.1492281303602058
1FVI_A	DNA-LIGASE-A3	0.0482311585863309	0.1359237787541091	0.0044776119402987
6NW9_A	NosD	0.0125048499299127	0.7681541526010074	0.0119402985074625
4Z4W_A	Calici-coat-C	0.0074037629615569	0.776151621015938	0.0731343283582093
5USL_A	Alpha-carbonic-anhydrase	0.0405234015322147	0.298094649131379	0.0090361445783133
1BBT_1	Rhv	0.0212875623021726	0.5753158165906618	0.0403726708074529
3L89_D	Adeno-knob	0.0243756522825751	0.4633871250977807	0.0447761194029849
5OYI_K	Peptidase-C28	0.0423039718899644	0.2170173628264791	0.0166919575113808
1EP6_B	Peptidase-S3	0.0119736724533576	0.6870694731880229	0.0910447761194026
3BQ4_B	Adeno-knob	0.0240109854877458	0.3752604508109686	0.0737179487179484
3F0Y_E	Adeno-knob	0.0315944059748646	0.3771143553404684	0.0291858678955456
6Q04_B	bCoV-S1-RBD	0.0244028996012234	0.2328671744060935	0.1001642036124792
4F2M_E	CoV-S1	0.0094128577891522	0.4204927124473121	0.187943262411347
2PNL_H	Peptidase-S50	0.0130181704538686	0.4693378382196581	0.1375212224108659
6Q07_B	bCoV-S1-RBD	0.0244108169757802	0.2328703338667852	0.1001642036124792
4Z4S_B	Calici-coat-C	0.0060267104365045	0.7430721018449469	0.1134328358208951
6NU9_A	Alphavirus-like-MT	0.0176533362651411	0.672822495189336	0.0373134328358208
6Q06_B	bCoV-S1-RBD	0.0244130460881357	0.232871244471847	0.1001642036124792
6V8X_C	Ig-like	0.0091708811974737	0.7341900195419344	0.0894308943089432
3CNC_E	Adeno-knob	0.019205255502576	0.3625113901576708	0.1129568106312293
5GSO_A	Peptidase-C3	0.004811998459045	0.6664688625215932	0.1754385964912275
3SEJ_G	Calici-coat-C	0.0085312697769746	0.7421545412871766	0.0910447761194026
6J0Q_B	Calici-coat-C	0.0073925244817832	0.6804944661927319	0.1477611940298502
5O02_A	Calici-coat-C	0.0039984955092142	0.7329499220986702	0.1417910447761194
6XW7_F	Calici-coat-C	0.0084008282550218	0.7686201018635369	0.070149253731343
4P3I_D	Calici-coat-C	0.0055660747721085	0.6550348162801832	0.1731343283582092
6B9J_Y	Alpha-carbonic-anhydrase	0.0418719199095257	0.3169686289408738	0.002994011976048
4P1V_D	Calici-coat-C	0.0109750497798019	0.6561328182295975	0.1194029850746269
5O05_B	Calici-coat-C	0.0100037943640981	0.7208213418853792	0.0925373134328355
3SKB_G	Calici-coat-C	0.0059550324655109	0.734810015912142	0.1238805970149254
6LHL_A	Rhv	0.0177208834924171	0.544011224203542	0.082390953150242
5HZA_A	Calici-coat-C	0.0076241489877655	0.7790777626101458	0.0731343283582093
3RC6_A	Peptidase-S29	0.0094667829972201	0.6854201131124806	0.124161073825503
1VCQ_A	Peptidase-S3	0.0137412702209458	0.703057292732912	0.0601265822784806
4XNZ_H	Ig-like-2	0.0041428192770631	0.7939068448483564	0.0947712418300652
4RDJ_A	Calici-coat-C	0.0053584919284763	0.7025882563349665	0.1522388059701496
6GY9_A	Calici-coat-C	0.0058615494109015	0.8001261935445599	0.0731343283582093
4RDK_A	Calici-coat-C	0.0048047700431801	0.7054378556872988	0.1552238805970154
4Z4R_A	Calici-coat-C	0.0078049680219256	0.7719709805043904	0.0791044776119405
5GSO_D	Peptidase-C3	0.0069343658680254	0.6750003857627002	0.1571675302245254
3L89_K	Adeno-knob	0.0238210733195941	0.451834031055903	0.0601265822784806
6UBI_D	Ig-like-1	0.0062737944926274	0.825574118084363	0.0358208955223884
4Z4Z_A	Calici-coat-C	0.0084985821008976	0.7799238882432585	0.0626865671641792
5BSY_A	Calici-coat-C	0.0080170828082569	0.7354458164476592	0.105970149253731
3Q6Q_A	Calici-coat-C	0.0086505193348122	0.7772321866118322	0.0641791044776121
3SLD_I	Calici-coat-C	0.0144568631825678	0.6995714822166075	0.0582089552238807
3PA2_A	Calici-coat-C	0.0077476162881893	0.7775793619596977	0.0761194029850749
5E65_C	Hema-HEFG	0.0097728401763928	0.5087493503008801	0.1713286713286712
6B9J_A	Alpha-carbonic-anhydrase	0.004697768637608	0.7503541920702221	0.1279461279461275
1C8N_C	ICOSAH-VIR-COAT-S	0.0360993258423306	0.1455438789331399	0.0567823343848581
4YPT_A	Peptidase-C16-2	0.0441148063626765	0.1924796863825177	0.0238805970149251
6SK6_C	Rhv	0.0233004855080918	0.5096963359573641	0.0507462686567163
3QZR_A	Peptidase-C3	0.0044992545024421	0.6696067787570161	0.1820895522388061
5NED_B	Peptidase-C28	0.0371841033582043	0.3113327345810686	0.0298507462686563
5ZUF_C	Rhv	0.0128670797056535	0.3947863775949141	0.1652173913043473
1MQT_A	Rhv	0.011903424931561	0.7893262454274412	0.012084592145015
4L3N_A	bCoV-S1-RBD	0.0424196001349737	0.2552785843819597	0.024464831804281
5X59_A	BetaCoV-S1-CTD	0.0191977998911787	0.2550784704326197	0.1433447098976112
4P2N_B	Calici-coat-C	0.0080229388497604	0.6539740972981111	0.1567164179104483
6N8D_A	Calici-coat-C	0.0077525311555669	0.7529504885077967	0.0970149253731342
6Q05_B	bCoV-S1-RBD	0.0244518960697774	0.2328558548705343	0.1111111111111107
1QQP_2	Peptidase-C28	0.0265299388906372	0.1681094985303126	0.1029850746268654
6N4N_B	Peptidase-S29	0.0099603849779273	0.6509177791261547	0.1394557823129252
4IYC_D	Leukocidin	0.0045735469019243	0.7774502682539606	0.1111111111111107
5ZUD_A	Rhv	0.0181509554308795	0.1439338129674554	0.1571675302245254
5X59_C	BetaCoV-S1-CTD	0.019202096202338	0.2550756108069844	0.1452991452991447
4WM8_A	Rhv	0.0421269537149089	0.1718752002413981	0.0355486862442044
3SLD_G	Calici-coat-C	0.0066127480122085	0.7442099604498467	0.1179104477611938
6OPO_I	Ig-like-V-type	0.0095823712849193	0.7642604448977213	0.0685805422647523
6G47_C	Adeno-knob	0.0120802223594683	0.6410904861902593	0.1204013377926425
3M5L_A	Peptidase-S29	0.0096718552557626	0.690396976711788	0.1260504201680676
6XW4_B	Calici-coat-C	0.0076888884471748	0.7627655369281341	0.0925373134328355
5ESV_H	Ig-like	0.0189819778480622	0.6685879155173524	0.0436137071651088
3Q6R_B	Calici-coat-C	0.0071821066575461	0.6968016726089382	0.1477611940298502
5X5C_A	BetaCoV-S1-CTD	0.0202095715669955	0.2550802833874334	0.1394557823129252
4ETQ_C	Alpha-carbonic-anhydrase	0.0455368459878717	0.3218880822954722	0.0029850746268658
1ZTX_H	Ig-like-2	0.006518822642629	0.7778152187198617	0.0929853181076669
5WFI_A	Peptidase-C16-2	0.0366620558420894	0.2390469810569763	0.0537313432835819
1UXB_A	Adeno-knob	0.0099580815464804	0.4685816257068051	0.1816578483245152
3L89_L	Adeno-knob	0.0285005158471042	0.443120147331188	0.0436137071651088
6UYE_B	Filo-glycop	0.0224203966673572	0.67067585191827	0.0149253731343279
6S6L_B	Calici-coat-C	0.0078009851362505	0.7659975284365501	0.0910447761194026
3F0Y_D	Adeno-knob	0.0246700827405717	0.404925993244363	0.0789049919484701
3KHS_A	PNP-UDP-1	0.0430751267849944	0.2816101450209071	0.0223880597014929
3SUF_B	Peptidase-S29	0.0112664621465063	0.6840195376268907	0.1148086522462561
4P25_B	Calici-coat-C	0.0084693423557715	0.622261378224982	0.1656716417910451
4K6T_B	Adeno-knob	0.0124294455771516	0.460864994188137	0.1611785095320619
6N4N_A	Peptidase-S29	0.0089690095193278	0.6503105087584929	0.1551724137931034
4X7D_A	Calici-coat-C	0.0062692281225702	0.7337518069765429	0.132835820895522
2OBT_A	Calici-coat-C	0.0053073880207973	0.731985369347909	0.144776119402985
5VU2_L	Peptidase-S3	0.0147860624485585	0.6959447896196415	0.0668789808917198
5DO2_A	bCoV-S1-RBD	0.0404470165855754	0.2440196597750952	0.04199066874028
7AGG_B	Cadherin-2	0.0375603491097462	0.2826961099007068	0.046875
4ETQ_X	Alpha-carbonic-anhydrase	0.0416236688356334	0.3144432419178913	0.0194029850746271
6G1S_A	RLR-CTR	0.0102076592824755	0.7330218567612377	0.0929853181076669
1VCP_B	Peptidase-S3	0.0071482550347977	0.704236575577857	0.1472602739726025
6H9Z_B	VP4-haemagglut	0.0130279183724036	0.6873885390029248	0.0947712418300652
6ZGF_B	bCoV-S1-N	0.0138333437543914	0.7571370600970916	0.024464831804281
6CIT_B	RanBD1	0.0096039618645738	0.680904003624991	0.1375212224108659
6B9J_X	Alpha-carbonic-anhydrase	0.0419756858849662	0.3168651132090868	0.0182370820668691
1KXA_A	Peptidase-S3	0.0066754322618751	0.6706798713255072	0.1713286713286712
3BQ4_D	Adeno-knob	0.030968315820121	0.3752766016856093	0.053459119496855
3WV0_A	Ig-like-V-type	0.0029116775817721	0.740924812930581	0.1551724137931034
6FJN_A	Adeno-knob	0.0128949710268749	0.4779537619920667	0.1551724137931034
3R0F_A	Peptidase-C3	0.0049047489483401	0.6713982399800112	0.1865671641791046
6JO8_E	Peptidase-S3	0.0146810756896903	0.6773047192794127	0.0858995137763367
4P1V_C	Calici-coat-C	0.006931089815349	0.6497107771386063	0.176119402985075
5W9M_E	BetaCoV-S1-CTD	0.0350809519291823	0.2358198531463668	0.0668789808917198
5W9N_H	BetaCoV-S1-CTD	0.0354554362095494	0.2396706687005301	0.0651828298887124
4R2G_Q	Ig-like-1	0.0037953348542503	0.8444636642437569	0.0134328358208957
3ASQ_B	Calici-coat-C	0.0082186898255118	0.7252570104155323	0.1238805970149254
4P12_A	Calici-coat-C	0.0060650724511186	0.6616678764059596	0.1805970149253726
5W6F_C	NosD	0.0042696593526681	0.7746695667940345	0.124161073825503
4JRX_E	Ig-like-C1-type	0.0038371958436367	0.8476481843485516	0.0044977511244379
6NF5_G	GP120	0.0045149795190485	0.8424941212612911	0.0166919575113808
1CU1_B	Helicase-ATP-binding	0.0305871758757565	0.5824929578919001	0.002994011976048
6UBI_A	Ig-like-1	0.0110558010516036	0.8216425407444212	0.0
5ACA_1	Rhv	0.0103175894271774	0.5231415127208194	0.1733800350262693
6ZGF_B	bCoV-S1-RBD	0.0309689788368881	0.3561121518696284	0.0618066561014265
6BKB_H	Ig-like-2	0.0043238778261276	0.7857926722382845	0.1166666666666667
5FW5_A	NTF2	0.0172225241849625	0.744040901761094	0.0074626865671645
6P6S_A	Peptidase-S29	0.0140565341297114	0.6939784640598701	0.0841423948220068
3M5O_B	Peptidase-S29	0.009054537188942	0.690407207756197	0.1433447098976112
1KXD_A	Peptidase-S3	0.0080062937979748	0.6695897760889179	0.1631944444444439
1EP6_A	Peptidase-S3	0.0155330510086531	0.6920815827070771	0.0702875399361022
6V8Z_I	Ig-like-2	0.0040883717157619	0.8102506820126931	0.0983606557377043
6STU_C	Adeno-knob	0.0151546701392104	0.2108084161052597	0.1858407079646022
5D8A_C	Peptidase-C28	0.0274025466125964	0.3333811729136229	0.0894308943089432
5OYI_2	Peptidase-C28	0.0423112075359429	0.2170175478772	0.0447761194029849
3L89_I	Adeno-knob	0.0252039217273247	0.4459710382604703	0.0754414125200642
3J0C_I	Peptidase-S3	0.0094091945986686	0.6564911702523043	0.1551724137931034
6LB1_A	Rhv	0.0265924517044776	0.4589102142100547	0.061194029850746
4Z4Z_B	Calici-coat-C	0.0070071460191352	0.7198436754314746	0.1462686567164182
3CNC_D	Adeno-knob	0.0150096275487478	0.3631095996719629	0.1652173913043473
4Z4U_B	Calici-coat-C	0.0053510415428168	0.7133658737734224	0.1626865671641792
5NEM_3	Rhv	0.0234374695273168	0.3240653776253885	0.1129568106312293
6P7Y_D	Ephrin-RBD	0.0096851521793261	0.7291219980923744	0.1111111111111107
6MEJ_C	HCV-NS1	0.0264675407539739	0.1311153568419148	0.1194029850746269
6OHW_A	bCoV-S1-RBD	0.0570990078268498	0.2721440817203746	0.0014947683109121
6V8Z_E	Ig-like-2	0.0145295831147221	0.7734595910966835	0.012084592145015
6N7S_A	SF4-helicase	0.0532367176555418	0.2230153793900872	0.0179104477611944
3NAP_B	Rhv	0.0178262019789795	0.5055920341712887	0.1129568106312293
6XW5_A	Calici-coat-C	0.0061699369637226	0.7380463652504168	0.140298507462687
3RC4_A	Peptidase-S29	0.0097586096616118	0.6928462819597977	0.1355932203389833
4Z4T_B	Calici-coat-C	0.0085308958504353	0.7434005681331661	0.1134328358208951
4PB6_F	Calici-coat	0.0227992534700476	0.4784905367223329	0.0835820895522387
5NER_3	Rhv	0.0234385349860307	0.3240623424632881	0.1148086522462561
3I1L_C	Hema-esterase	0.0071350686905303	0.7854242035948179	0.0955223880597011
6BI8_A	Peptidase-C16	0.028781811788083	0.4832101050572667	0.0447761194029849
4PB6_A	Calici-coat	0.022804181804343	0.4784901993764874	0.0835820895522387
3F0Y_I	Adeno-knob	0.02881734311388	0.3821581803648824	0.0754414125200642
5FA2_A	GP120	0.0195746314233909	0.6728404894141887	0.0537313432835819
6BI8_B	Peptidase-C16	0.0326787144010672	0.4829058786953148	0.025373134328358
2WT2_A	Galectin	0.0052293848336545	0.7649696948927046	0.1279461279461275
4MYW_D	Ig-like-V-type	0.0075013439175717	0.7987595884190526	0.080645161290322
4Z4V_A	Calici-coat-C	0.0121117475155547	0.7288056324226717	0.0865671641791046
6NK6_K	Peptidase-S3	0.0109460596591801	0.6544140986384476	0.144776119402985
4IV1_C	Peptidase-C28	0.0285133325207377	0.3336872177600065	0.087662337662338
6XW7_A	Calici-coat-C	0.006274038797917	0.7583796108939767	0.1238805970149254
4K6T_E	Adeno-knob	0.0122378013736925	0.4544489493968817	0.1754385964912275
4P25_C	Calici-coat-C	0.0073807896595652	0.6565170579308526	0.1791044776119406
5X59_B	BetaCoV-S1-CTD	0.019199244407077	0.2550763595075823	0.1591695501730099
6U7G_D	CoV-S1	0.0149807902858534	0.6601126937652814	0.0983606557377043
4PB6_I	Calici-coat	0.0227969461259047	0.4784945209115393	0.0850746268656716
1KXF_A	Peptidase-S3	0.0078530716495177	0.6680533472565672	0.1713286713286712
3ASP_B	Calici-coat-C	0.0075544374883573	0.7228413469091464	0.1417910447761194
3RC5_A	Peptidase-S29	0.0100798835993082	0.688378642054692	0.1394557823129252
6IR5_A	Calici-coat-C	0.0034824749118843	0.6896377368879375	0.1985074626865672
6ZGF_A	bCoV-S1-N	0.0151043791698501	0.7571348393522952	0.0229007633587787
3U6X_I	Caudo-bapla-RBP	0.0129519896602058	0.6993800209820945	0.0983606557377043
1BBT_3	Rhv	0.0173649972711949	0.3282711244758416	0.1571675302245254
5OEA_C	Terminase-6	0.0616262866069143	0.0971074972404585	0.007518796992481
3SUF_A	Peptidase-S29	0.0058675409540892	0.6888241966194801	0.1795774647887318
6VBP_I	GP120	0.0063555599070537	0.8231684972361417	0.0668789808917198
6BJ3_H	Ig-like	0.0035024021987417	0.8115214114557957	0.1092715231788077
1AO7_E	Ig-like-C1-type	0.0113903309644053	0.791950259264153	0.0403726708074529
4RM0_A	Calici-coat-C	0.0104870830444511	0.6966921133416452	0.1283582089552235
3SV6_A	Peptidase-S29	0.010375210898463	0.6824863559137064	0.1413969335604765
4P26_A	Calici-coat-C	0.0063856133159808	0.6577075746729125	0.1880597014925376
4Z4R_B	Calici-coat-C	0.0058020857684893	0.7769341012589891	0.1194029850746269
2OBS_A	Calici-coat-C	0.0065783337434162	0.731288080209956	0.1477611940298502
3SUF_C	Peptidase-S29	0.0099067515585679	0.6810907588579151	0.1492281303602058
4KXJ_A	CoV-N-NTD	0.0150750426622712	0.6307798143785859	0.1111111111111107
3EPD_R	Ig-like-V-type	0.0104850946600682	0.782170798841251	0.0634920634920632
6PDL_H	Ephrin-RBD	0.0133886511624702	0.7040132044995315	0.0929853181076669
6F9B_V	Phlebo-G2-C	0.0100262293685987	0.8342925768826157	0.0014947683109121
5FA2_B	GP120	0.0229043627939239	0.6714432140404772	0.0313432835820899
3WV0_B	Ig-like-V-type	0.0116593614911848	0.7402457071137278	0.087662337662338
6NZK_A	bCoV-S1-RBD	0.0563754702125271	0.2798192209818062	0.0105580693815987
4IZJ_C	Peptidase-S50	0.0147303882378233	0.4864099163607914	0.1492281303602058
6UM7_F	GP120	0.0052571939891171	0.8028207910424059	0.103789126853377
5VU2_I	Peptidase-S3	0.0147745120929554	0.6959480600656112	0.0858995137763367
5E6T_A	Calici-coat-C	0.0222203835030071	0.5913906029743378	0.0671641791044774
3EPF_R	Ig-like-V-type	0.0104899666948316	0.7821645412535693	0.0651828298887124
3PVD_A	Calici-coat-C	0.0099065190913092	0.6896348191923266	0.1462686567164182
6OKP_K	Ig-like	0.0043989579238682	0.5298103118337556	0.252336448598131
5OYI_B	Peptidase-C28	0.0423083788844428	0.217019818955007	0.0582089552238807
6UDK_A	GP120	0.0070213793966157	0.4998837918683764	0.2293577981651375
6GKM_A	RLR-CTR	0.0194289178957926	0.6461074299477028	0.0754414125200642
5BSX_B	Calici-coat-C	0.0040242762654104	0.7852464206699293	0.132835820895522
1DYL_A	Peptidase-S3	0.0137425912243289	0.7030576830831193	0.0929853181076669
6JYN_D	Calici-coat-C	0.0081720778429493	0.7317039580962285	0.1343283582089556
3EPC_R	Ig-like-V-type	0.010482277817582	0.7821625949667085	0.0685805422647523
6EWB_B	Calici-coat-C	0.010957048386123	0.7473199330032569	0.0925373134328355
6VBP_H	GP120	0.0050415073690446	0.8029142566481625	0.1074626865671641
3R4D_B	bCoV-S1-N	0.0374138007593772	0.345628420425991	0.053459119496855
2PNL_E	Peptidase-S50	0.0203082786322074	0.4678911285802237	0.1129568106312293
2F9U_C	Peptidase-S29	0.0060476214942017	0.7085037170050568	0.1713286713286712
5HBZ_E	Peptidase-C31	0.012891961320654	0.4035138655492527	0.187943262411347
3SLN_I	Calici-coat-C	0.0105287700848828	0.6934912484312163	0.1358208955223885
3CSY_B	Ig-like	0.0102500759204232	0.8289677200779939	0.016417910447761
3SLN_D	Calici-coat-C	0.0052740553239164	0.736213539391484	0.1597014925373134
3PUM_B	Calici-coat-C	0.00810966777562	0.6921945161156926	0.1641791044776122
6EA5_E	Filo-glycop	0.0271777357822478	0.3824755806744687	0.0947712418300652
1E0J_D	SF4-helicase	0.0543334369404413	0.2540789849275173	0.0268656716417909
4P3I_A	Calici-coat-C	0.0072329665041271	0.649142900896345	0.1910447761194036
3SUE_C	Peptidase-S29	0.0102441064971591	0.6836981631629397	0.1492281303602058
3Q39_B	Calici-coat-C	0.0084966680717539	0.6906230879075803	0.1626865671641792
6J0Q_A	Calici-coat-C	0.0087411226086977	0.6800089702422599	0.1686567164179102
6G47_B	Adeno-knob	0.0188453289817812	0.63919053373552	0.0858995137763367
6UOE_H	Ig-like-2	0.0028026510994769	0.7980773039643198	0.1317567567567568
6H61_A	RLR-CTR	0.0111839345011135	0.7250037537852956	0.1111111111111107
1Z8Y_R	Peptidase-S3	0.0115235684698387	0.6765902066002386	0.1413969335604765
2YEW_G	Peptidase-S3	0.0281687276071399	0.6629952377144535	0.0119402985074625
6CH9_D	GP120	0.0103165981181884	0.8316381115222476	0.0134328358208957
3SUE_D	Peptidase-S29	0.0115233626164813	0.6854586759727629	0.1355932203389833
5O5P_2	Rhv	0.0356739951731898	0.3561151953157501	0.0626865671641792
4Z4W_B	Calici-coat-C	0.0074157593516909	0.7040718123119574	0.1656716417910451
1C8N_B	ICOSAH-VIR-COAT-S	0.036590369811181	0.458564211160483	0.0307692307692306
4Z4Y_B	Calici-coat-C	0.0089984200255028	0.6887168603727308	0.1611940298507459
3L88_G	Adeno-knob	0.0209688672943387	0.4414193410967129	0.1222780569514234
6JYN_B	Calici-coat-C	0.0070872941330891	0.7328959328991504	0.1522388059701496
5BSY_B	Calici-coat-C	0.0066601386774469	0.7799119990778239	0.1194029850746269
4PB6_H	Calici-coat	0.0228057410679704	0.4784753138927707	0.0985074626865667
2FSD_A	Caudo-bapla-RBP	0.0133378178094751	0.8184213421905782	0.0014947683109121
6STU_E	Adeno-knob	0.0215587863377245	0.242573271828641	0.1591695501730099
4PB6_Q	Calici-coat	0.0228037851004776	0.4784749211547697	0.0999999999999998
1T5R_F	Leukocidin	0.0175663544370703	0.7204792435179487	0.0507462686567163
2WBW_B	Ig-like-C2-type-1	0.0093096449954238	0.7703407159423238	0.1001642036124792
5WKF_D	Ig-like	0.0029675674947131	0.8530778825406045	0.0229007633587787
6OUC_A	Calici-coat-C	0.0051738030937523	0.8178530927268133	0.101492537313433
6N7T_F	SF4-helicase	0.0653141955768234	0.2542197210692568	0.002994011976048
6DIZ_A	Rhv	0.0253587027605964	0.5802633153719191	0.0618066561014265
3L89_E	Adeno-knob	0.0210328747224838	0.4451467616373433	0.1222780569514234
6STU_F	Adeno-knob	0.0158625781243264	0.2385857467350777	0.1985688729874775
4O5I_T	Ig-like	0.0037911665073379	0.8313640634548998	0.0947712418300652
6V8Z_Q	Ig-like-1	0.011000789044874	0.7958400342017373	0.058451816745656
6VBP_L	GP120	0.0111583044122111	0.8079411144264705	0.0432835820895523
5DO2_D	bCoV-S1-N	0.0062966374764553	0.8329356397150545	0.0651828298887124
5ESV_A	Ig-like	0.0243597959970338	0.6667469056465112	0.0403726708074529
4XMP_H	Ig-like-1	0.0027305359632773	0.8097929480351005	0.1298482293423266
6JYN_C	Calici-coat-C	0.0072644436780239	0.7299160928338189	0.1552238805970154
3D12_E	Ephrin-RBD	0.0144775845003556	0.7162438917111377	0.0894308943089432
2J12_B	Ig-like-C2-type-1	0.0092786439354788	0.7702300734962149	0.1056105610561057
5W9M_F	BetaCoV-S1-CTD	0.0411178604016367	0.3189675101687736	0.0567823343848581
6OPQ_D	Ig-like-C2-type-2	0.0126929668986952	0.5512269449601894	0.1692844677137865
2P84_A	YopX	0.012088456214822	0.5369283603548153	0.1775043936731106
3KHS_B	PNP-UDP-1	0.0467453155921351	0.2402141487983328	0.0582089552238807
5NET_3	Peptidase-C28	0.0409353612397726	0.3317692750111893	0.0567823343848581
6CVB_B	Rhv	0.0166174194837085	0.2845839529212225	0.187943262411347
1E0K_D	SF4-helicase	0.0596559959476069	0.2731581052154169	0.0208955223880595
4P1V_A	Calici-coat-C	0.0093310033003561	0.6649806943416828	0.176119402985075
3M5O_A	Peptidase-S29	0.0102587856884992	0.690661067537232	0.1531841652323582
1AFV_K	Ig-like	0.0029090507328954	0.8560279602611622	0.0208955223880595
3SKB_H	Calici-coat-C	0.0071389056408095	0.7370588388063697	0.1537313432835816
5W9K_L	BetaCoV-S1-CTD	0.0325303250872966	0.2390890577157731	0.1092715231788077
4X05_B	Calici-coat-C	0.0098182576782643	0.7196092565027745	0.140298507462687
2OBR_A	Calici-coat-C	0.0062128114990544	0.7043935795668328	0.1835820895522386
3U6X_X	BppU-IgG	0.0055403380439311	0.7779526911238801	0.1375212224108659
6IS5_C	Calici-coat-C	0.0062358872246045	0.6899173173283902	0.1940298507462685
3EOY_H	Ig-like-V-type-1	0.0009163315483359	0.843117176888048	0.0668789808917198
3NVX_A	Sema	0.0026247347602793	0.7242054128860618	0.1985074626865672
3NAP_A	Rhv	0.0232443921325855	0.5702067137334974	0.0841423948220068
7JQB_h	WD-REPEATS-REGION	0.0426967624794171	0.2038959401264882	0.0761194029850749
4EP0_I	Caud-tail-N	0.0201888819422738	0.7554023290365206	0.0060060060060056
1VCP_A	Peptidase-S3	0.0109258922607228	0.703863322920139	0.1394557823129252
5OWX_2	Peptidase-C28	0.0485281551762988	0.2697855091142901	0.0522388059701497
1JUV_A	DHFR	0.0450880488457411	0.3481058125648438	0.0417910447761193
4ZS6_B	bCoV-S1-RBD	0.0459558495270477	0.2597189860283181	0.0618066561014265
2XFC_B	Peptidase-S3	0.0173109032138947	0.6781601813108177	0.0947712418300652
1UXE_C	Adeno-knob	0.0182892987268809	0.3991750537787399	0.1591695501730099
3BGF_C	Ig-like	0.0028186893552847	0.8676200675863487	0.0044776119402987
5OSN_A	Rhv	0.0238073474178266	0.692532953796291	0.0339506172839507
1KXB_A	Peptidase-S3	0.0093462921306791	0.6698354332672152	0.1775043936731106
3NGB_J	GP120	0.0025569170348344	0.8181775857664856	0.1279461279461275
3PA2_B	Calici-coat-C	0.0093879962377547	0.7161295005320629	0.1507462686567162
3SLN_G	Calici-coat-C	0.0083704768429941	0.7412630053212368	0.1432835820895521
6BJ2_D	Ig-like	0.0166527846798751	0.7846117358664432	0.0105580693815987
3L89_A	Adeno-knob	0.0254122555053972	0.4677786699631678	0.096563011456628
1CZY_A	MATH	0.0174030775607741	0.6270936354488722	0.1129568106312293
6IUK_C	Calici-coat-C	0.0145365028910989	0.7521776155196904	0.0641791044776121
3SU3_A	Peptidase-S29	0.0111039591243538	0.6888423475963403	0.1512027491408938
5W9N_I	BetaCoV-S1-CTD	0.0405896872082526	0.3125463811914789	0.0685805422647523
2ZAH_B	Viral-coat	0.0167472724420034	0.5401958234012718	0.1394557823129252
3PUN_A	Calici-coat-C	0.010032091931708	0.6917477083409905	0.1597014925373134
6UTE_H	Ig-like-1	0.0019219213081682	0.8556613978689069	0.0328358208955221
3L89_F	Adeno-knob	0.0305772988940635	0.4516894355814697	0.0771704180064307
5E64_C	Hema-HEFG	0.0094484297049691	0.5260227784955683	0.2159709618874778
3U6X_M	Caudo-bapla-RBP	0.0127019715623291	0.6889150836704876	0.1355932203389833
1KXC_A	Peptidase-S3	0.0094784163170568	0.6714743843341222	0.1775043936731106
6DID_K	Ig-like	0.0050670203326859	0.8190090325588976	0.1129568106312293
5E5W_A	Hema-HEFG	0.0093945282540876	0.5112003899276607	0.2204007285974498
4GH4_C	Rhv	0.022975114846129	0.496457378626304	0.1074380165289261
6STU_D	Adeno-knob	0.0136509139534567	0.2400653583792525	0.2338858195211788
6CV1_B	Rhv	0.0196498871069417	0.2570317393250159	0.1816578483245152
5D9Q_I	Ig-like	0.0110631332997699	0.7975500331499892	0.0685805422647523
4ROX_A	Calici-coat-C	0.0051940304406253	0.6665940233440851	0.2238805970149249
3PA1_B	Calici-coat-C	0.0082092581657767	0.7793350969460793	0.1179104477611938
6P7S_B	Ephrin-RBD	0.0166987094000244	0.7232195610306845	0.0720000000000002
5H23_A	Peptidase-S3	0.014852867277711	0.7014595272095492	0.103789126853377
6JYS_C	Calici-coat-C	0.0101513769655736	0.7446577561350868	0.1223880597014928
4R4N_Q	GP120	0.007917754185347	0.7435693532355939	0.1492281303602058
6QU8_A	Adeno-knob	0.0160764546356547	0.4797093389298863	0.1591695501730099
3U6X_J	Caudo-bapla-RBP	0.0128293641062858	0.6931742099961363	0.1317567567567568
6FJO_A	Adeno-knob	0.0152921130965248	0.4734717348489464	0.1672473867595822
4PB6_S	Calici-coat	0.022801031382824	0.4784870784597318	0.1134328358208951
4UF7_E	Ephrin-RBD	0.0198198260673333	0.7440619424288272	0.0283582089552241
1ZYO_A	Peptidase-S39	0.0218593415236644	0.6607549324191747	0.0771704180064307
6JCS_R	PKD-1	0.004653955870805	0.7807382588452809	0.1522388059701496
3SU6_A	Peptidase-S29	0.0104190098557848	0.6968919066117729	0.1551724137931034
6NZT_A	Peptidase-S29	0.009267621992395	0.6901017750286287	0.1733800350262693
4YDJ_A	GP120	0.0057106802188999	0.85360545727427	0.012084592145015
3SLN_F	Calici-coat-C	0.0092927003055372	0.7423770030775029	0.1373134328358214
4QNP_L	Ig-like	0.0041054055136493	0.8654298148341824	0.0060060060060056
4QVJ_B	Calici-coat-C	0.0075329112149358	0.718574590794919	0.171641791044776
4P12_C	Calici-coat-C	0.006959361978153	0.6688062785957204	0.2089552238805967
3F0Y_A	Adeno-knob	0.0382367695366644	0.3879373560851606	0.0651828298887124
4KR0_B	bCoV-S1-RBD	0.0417642887576008	0.2733064007195282	0.082390953150242
3CSY_E	Ig-like-2	0.0092108526456693	0.7977182672655232	0.0947712418300652
5E5W_C	Hema-HEFG	0.013629611623369	0.5115237203540874	0.1775043936731106
5L7O_B	Rhv	0.0188899329845269	0.4956991075512556	0.1413969335604765
4REZ_A	Peptidase-C16	0.0282467183181608	0.5214825724039543	0.0776119402985071
4BQQ_B	Recombinase	0.042370318798371	0.2087598818545156	0.087662337662338
5HZA_B	Calici-coat-C	0.0083444460421546	0.6957354601376399	0.177611940298507
6VXK_D	Sema	0.0079763724841772	0.6530479533087438	0.2029850746268653
2VSM_B	Ephrin-RBD	0.019887680285768	0.7363164610911244	0.0387596899224804
6JO8_A	Peptidase-S3	0.0258070442756112	0.6907291698587007	0.0313432835820899
6VXK_B	Sema	0.007976982472204	0.6530498394183999	0.2044776119402989
1J8H_E	Ig-like-C1-type	0.0112286966357965	0.8232405957362525	0.0403726708074529
3SV9_A	Peptidase-S29	0.0098254491096587	0.688152592916794	0.1713286713286712
4HEM_B	Caudo-bapla-RBP	0.0117540412814708	0.6332479154157281	0.1713286713286712
4X7C_A	Calici-coat-C	0.0151301304360761	0.7269869909361432	0.0880597014925375
6NZK_B	bCoV-S1-RBD	0.0563812281483194	0.2798226039722894	0.0432835820895523
2XFB_I	Peptidase-S3	0.0170196001006889	0.6947156995845629	0.0947712418300652
5USH_X	Alpha-carbonic-anhydrase	0.044320017125233	0.2444906256558184	0.0820895522388061
6N7V_F	SF4-helicase	0.0715971922371069	0.2003617923019441	0.0151515151515151
4J3K_A	CoV-N-NTD	0.0191715891196285	0.6270371208615497	0.1111111111111107
6UYE_J	Filo-glycop	0.0084860157641054	0.8328529665817048	0.0601265822784806
5MQC_C	Rhv	0.0544477435254519	0.2617257485135176	0.053459119496855
3L89_C	Adeno-knob	0.0287445670204449	0.4539028604003705	0.0929853181076669
4HJ1_C	Phlebo-G2-C	0.0071492446801923	0.8495882187907418	0.0149253731343279
6NFC_C	GP120	0.004948089775934	0.8394838935051578	0.0789049919484701
5F4M_A	Calici-coat-C	0.0049419152965485	0.7245300504077873	0.195522388059701
7AGF_B	Cadherin-2	0.0607842051653295	0.2750034459002035	0.0355486862442044
6F9B_F	Phlebo-G2-C	0.0115196441633597	0.83415035434687	0.0166919575113808
6APD_E	Ig-like	0.0138044839002738	0.7613380856080023	0.0754414125200642
6OPO_D	Ig-like-C2-type-2	0.0166383051582635	0.4939147967951836	0.1591695501730099
6NK5_L	Peptidase-S3	0.0203758345705249	0.6721622721119446	0.0880597014925375
3SU2_A	Peptidase-S29	0.0104847965518254	0.6959210723003291	0.1611785095320619
6N7I_B	SF4-helicase	0.071812775457799	0.2865071035972931	0.0059701492537314
2JLE_B	Reverse-transcriptase	0.0663932538520569	0.2266405436606934	0.0283582089552241
5W9H_p	BetaCoV-S1-CTD	0.0370336130082923	0.2378716522948429	0.1092715231788077
6DID_D	GP120	0.0048023119542392	0.7938034062373612	0.1492281303602058
5W9L_B	BetaCoV-S1-CTD	0.034579963773265	0.2384096406107982	0.1166666666666667
6VSJ_E	Ig-like-V-type	0.0119200890807922	0.8363705654292145	0.007518796992481
6FJP_A	Adeno-knob	0.0173933444388996	0.4724356539065771	0.1591695501730099
3IT8_J	Ig-like	0.0044792247648888	0.7563078543701072	0.1775043936731106
1QGC_4	Ig-like	0.0111413128071672	0.8403657654851345	0.0
6N7N_B	SF4-helicase	0.0709708693810504	0.2841162496472197	0.0090361445783133
5X5C_C	BetaCoV-S1-CTD	0.0231913590281506	0.2551327513300682	0.1672473867595822
5OE8_B	Terminase-6	0.0671820736901578	0.0654185940010776	0.0343283582089553
6GY9_B	Calici-coat-C	0.0073764686288998	0.721342518992363	0.1791044776119406
5O04_B	Calici-coat-C	0.009086596731608	0.7812669023068204	0.1179104477611938
3F0Y_F	Adeno-knob	0.039177760308264	0.3864283539842676	0.0737179487179484
4N53_A	Rhv	0.027295965279813	0.6876521473301457	0.0339506172839507
4ADF_E	Ig-like-1	0.0077001438231854	0.8372195315013148	0.0601265822784806
5ACA_2	VP4-2	0.0035192005383791	0.2493203711771206	0.4075630252100846
4X7C_B	Calici-coat-C	0.0128936847444704	0.7303405349324035	0.1149253731343284
3SLD_F	Calici-coat-C	0.0097738337431568	0.7456158182516142	0.1373134328358214
1DDL_B	Tymo-coat	0.0097538104370447	0.3612124298134652	0.2761904761904763
4RM0_B	Calici-coat-C	0.0126626633772587	0.6964587575177481	0.1432835820895521
3J2W_I	Peptidase-S3	0.0152467712141419	0.6922659803034177	0.1185308848080133
4QUZ_A	Calici-coat-C	0.0035090499756661	0.7334258029417318	0.2044776119402989
5OEA_D	Terminase-6	0.0641415003596087	0.0724202935269663	0.0447761194029849
3IT8_D	Ig-like	0.0044753651778626	0.7562956115089184	0.1795774647887318
3SKB_I	Calici-coat-C	0.0075795359092176	0.7168501656142372	0.1805970149253726
3CSY_G	Ig-like-2	0.0060799319626294	0.7990040221381509	0.1336717428087981
4RF0_A	Peptidase-C16	0.0326882109735696	0.494470470081008	0.0731343283582093
2WBW_A	Adeno-knob	0.0198367840386707	0.4580850297932928	0.1512027491408938
6SQJ_A	Herpes-glycop-D	0.0180464934267178	0.6260752122341876	0.124161073825503
4QUZ_B	Calici-coat-C	0.0039322198813491	0.732065933021898	0.2044776119402989
3SEJ_I	Calici-coat-C	0.0149394628645029	0.6964811656272856	0.1194029850746269
1ZBA_1	Peptidase-C28	0.0307083253384874	0.7026139933097788	0.0044977511244379
5V69_A	Peptidase-C16	0.0298610281327419	0.5039982170828277	0.0835820895522387
6N7S_B	SF4-helicase	0.0708659693492004	0.2945993334728783	0.0104477611940299
6N9W_E	SF4-helicase	0.0792196696908868	0.2541513924460002	0.002994011976048
4EN2_M	MHD	0.0138316799956305	0.8024138476246087	0.0432835820895523
4QVJ_A	Calici-coat-C	0.0061780507349773	0.7181384204282557	0.1940298507462685
6NFC_J	GP120	0.0048982686828804	0.8363820820786816	0.096563011456628
6OTF_C	Calici-coat-C	0.0135312681871645	0.8100960587030106	0.0402985074626869
5EYI_A	Peptidase-C31	0.008300069017988	0.4639255571194407	0.2665406427221171
3L89_B	Adeno-knob	0.0340447273631314	0.4537676502185807	0.0771704180064307
6IS5_A	Calici-coat-C	0.0064138410625731	0.6901928524062735	0.2134328358208952
6M39_C	bCoV-S1-N	0.0360361319189077	0.6404461021067697	0.0151515151515151
5V6A_A	Peptidase-C16	0.0299969072869637	0.4730846948379008	0.0910447761194026
3U6X_P	Caudo-bapla-RBP	0.0130999963418365	0.6884518451626246	0.1472602739726025
1P8L_A	DNA-LIGASE-A3	0.0507994360814541	0.4632259910581848	0.0166919575113808
3NVX_B	Sema	0.0023294560483251	0.7116309332666129	0.2313432835820894
6GJZ_A	RLR-CTR	0.0236241866701131	0.6564970421511275	0.0789049919484701
6N7N_F	SF4-helicase	0.070533640223782	0.1883607711265527	0.0291858678955456
2NX5_I	Ig-like-C1-type	0.0022032217610407	0.8678058409865181	0.0283582089552241
6N81_A	Calici-coat-C	0.0079635969838318	0.7399106385119062	0.1641791044776122
6OHW_B	bCoV-S1-RBD	0.057083367593286	0.2721389587564117	0.0552238805970144
3NVN_B	Sema	0.0105383630101122	0.6687110359300893	0.1820895522388061
6NC2_R	GP41	0.0052235214091006	0.7398233537350036	0.187943262411347
2WSU_B	Galectin	0.009112516065679	0.7594677981687368	0.1375212224108659
5W9O_J	BetaCoV-S1-CTD	0.0337558236740924	0.2391614732243348	0.1260504201680676
6N7S_D	SF4-helicase	0.0701007352935008	0.2790527144937221	0.0194029850746271
5IQ9_B	Ig-like	0.0044781348865794	0.8361985564521481	0.103789126853377
1UXE_A	Adeno-knob	0.0180725725649592	0.4031574901613941	0.1775043936731106
5E66_A	Hema-HEFG	0.0191800480856653	0.495207657195427	0.1512027491408938
3TYG_L	Ig-like	0.001582087372215	0.8560611096994333	0.053459119496855
3PUN_B	Calici-coat-C	0.0083419452115264	0.693535090128284	0.1910447761194036
3U6X_B	Caudo-bapla-RBP	0.01289055843362	0.6931703389641775	0.1472602739726025
6N9X_E	SF4-helicase	0.079248515825311	0.2286673705150899	0.0090361445783133
3QND_F	Adeno-knob	0.0233263601488906	0.4349840747623592	0.1375212224108659
4UON_B	Peptidase-S3	0.0143142101159922	0.6903350539265823	0.1336717428087981
3SUE_B	Peptidase-S29	0.0090873027071302	0.6924243793600657	0.1858407079646022
6N9V_A	SF4-helicase	0.0591024925555517	0.2132452929656916	0.0597014925373138
5OYI_E	Peptidase-C28	0.0423050820133369	0.2170124960787474	0.0999999999999998
6N7I_E	SF4-helicase	0.078315103639067	0.1767873041308079	0.0149253731343279
4NRX_A	GP41	0.0132970183133459	0.5949664574051046	0.1754385964912275
6N7V_E	SF4-helicase	0.0748508432773371	0.2153780058497489	0.0194029850746271
2OSE_A	PPIase-cyclophilin-type	0.0216286100805953	0.5889353221260343	0.1148086522462561
3SV7_A	Peptidase-S29	0.0096148411395752	0.6854935230701055	0.1858407079646022
3SLN_E	Calici-coat-C	0.0071905600794415	0.7338239189109907	0.177611940298507
1DDL_A	Tymo-coat	0.0098410158070952	0.365491306961225	0.2835249042145598
1E0K_A	SF4-helicase	0.0570615155975359	0.277251680926083	0.0582089552238807
4O58_H	Ig-like	0.0099800227722078	0.7036459555807719	0.1713286713286712
6H9Z_A	VP4-haemagglut	0.0211829776155736	0.6819661958154941	0.0894308943089432
6N7T_D	SF4-helicase	0.0694723074027941	0.2726927234763056	0.0268656716417909
4IZJ_E	Peptidase-S50	0.0192023046621422	0.4790241446791238	0.1551724137931034
3F0Y_H	Adeno-knob	0.0399680174560177	0.3758608452076515	0.080645161290322
3M5N_B	Peptidase-S29	0.013678682226372	0.6894094268949155	0.1452991452991447
4O5I_O	Ig-like	0.0079000642900285	0.7035775616717181	0.1921708185053383
5Y4L_D	Peptidase-C31	0.0227842595496662	0.6812765023017168	0.0789049919484701
5I9Q_B	GP120	0.0071870236107863	0.7464534487921912	0.1713286713286712
5VX4_A	VP4-haemagglut	0.018776792049236	0.6562840173367634	0.1185308848080133
6LBO_A	Rhv	0.0418214499623577	0.4529053844918991	0.0522388059701497
6LAP_A	Rhv	0.0418214499623577	0.4529053844918991	0.0522388059701497
6LBQ_A	Rhv	0.0418214499623577	0.4529053844918991	0.0522388059701497
5OE9_B	Terminase-6	0.0670313024487628	0.1132182276926468	0.0447761194029849
4WH6_A	Peptidase-S29	0.0129429709817598	0.6915945787428401	0.1512027491408938
3I1L_B	Hema-esterase	0.0124078034310981	0.7887609842343861	0.0850746268656716
4C56_H	Ig-like-C1-type	0.0110299770195042	0.7916649844793636	0.096563011456628
5TDG_B	Fibritin-C	0.0141658999714303	0.4460064920353785	0.2028725314183119
5VU2_J	Peptidase-S3	0.0147790444239646	0.695949684034732	0.1279461279461275
6N7S_C	SF4-helicase	0.0795476080151491	0.2830141409792439	0.0044776119402987
5W9K_K	BetaCoV-S1-CTD	0.0373394261009568	0.3134096155912049	0.103789126853377
6APD_K	Ig-like-2	0.0061191219826698	0.788676104700843	0.1512027491408938
1ZBE_1	Peptidase-C28	0.0316067546411159	0.6952392079037106	0.0136157337367628
5VX5_A	VP4-haemagglut	0.029519175977411	0.6816732167410198	0.0371517027863776
1AFV_H	Ig-like	0.0059395019049208	0.8564495952168028	0.025373134328358
2WSU_D	Galectin	0.0085065898103496	0.7598356354111157	0.1492281303602058
6GKH_A	RLR-CTR	0.0237375420245445	0.7133140149842904	0.045241809672387
3PUM_A	Calici-coat-C	0.007619781686769	0.6925499822975626	0.2059701492537309
4UF7_C	Ephrin-RBD	0.0224979686261338	0.7440610848859857	0.0283582089552241
5E62_C	Hema-HEFG	0.0138838662512375	0.5073026845209782	0.1921708185053383
1DDH_B	Ig-like-C1-type	0.0043246483581591	0.8453502963543086	0.0754414125200642
1FOD_1	Rhv	0.0201082719693105	0.7747274911940903	0.0213414634146345
6N7V_C	SF4-helicase	0.0758765499857367	0.3274456943202355	0.0014925373134331
3I1K_B	Hema-esterase	0.0101789903745481	0.8001182006990308	0.0985074626865667
3M5N_D	Peptidase-S29	0.0101333803668897	0.691984351413798	0.1795774647887318
5VIG_B	Ig-like-2	0.0171775259935923	0.7674264385473513	0.0507462686567163
5OEA_F	Terminase-6	0.0765368012020434	0.0545886644262388	0.0298507462686563
4ZNL_B	Terminase-6	0.0645203299467055	0.4180614518271933	0.0060060060060056
3I1K_C	Hema-esterase	0.0100253821097278	0.7978259344912048	0.1044776119402983
2WFF_2	Rhv	0.0328971295596057	0.3413602442874237	0.1166666666666667
6VLR_E	GP120	0.0031220611990127	0.5956357281721227	0.3035019455252923
6DE7_D	Ig-like-1	0.0182929501567616	0.7232731570194314	0.0841423948220068
3C3I_B	dUTPase	0.0183394541068209	0.4666019839069606	0.1672473867595822
6NZV_A	Peptidase-S29	0.0101107931514719	0.6911929116253456	0.1816578483245152
3I1L_A	Hema-esterase	0.0108138607346853	0.7872201176903116	0.105970149253731
3SUF_D	Peptidase-S29	0.0173271018838672	0.7086569308056624	0.1001642036124792
4UON_A	Peptidase-S3	0.0170300403285608	0.6902531752879246	0.1166666666666667
1DDL_C	Tymo-coat	0.0162681223544413	0.3644118343348901	0.2050359712230216
2C86_B	CoV-N-NTD	0.0149392021459649	0.6833636867692936	0.1394557823129252
6N7I_D	SF4-helicase	0.0691833687152089	0.2491030420610566	0.0358208955223884
4BIQ_C	Rhv	0.0303970929446781	0.5255367450633482	0.0865671641791046
4DAG_H	Ig-like-1	0.006492664687059	0.8551987544722224	0.025373134328358
6IIO_A	Rhv	0.0245502183141268	0.6885893407059315	0.0651828298887124
5NED_C	Peptidase-C28	0.0298699744481472	0.3384788117976235	0.1317567567567568
4BIP_C	Rhv	0.0313983833123659	0.5219733084232206	0.0835820895522387
3U6X_R	Caudo-bapla-RBP	0.0133997657883414	0.6972003429279401	0.1452991452991447
6N7T_B	SF4-helicase	0.0780035365770988	0.307763506968343	0.002994011976048
4P25_D	Calici-coat-C	0.0056362703494929	0.6231628917032931	0.2656716417910449
4PRP_E	Ig-like-C1-type	0.0058420782461581	0.8349520543784791	0.1019736842105258
2W9L_T	Ig-like-C2-type-1	0.0026414496776279	0.7773090657415138	0.1858407079646022
6F9B_R	Phlebo-G2-C	0.0126151795985311	0.8229482851849994	0.0485133020344288
1DYL_B	Peptidase-S3	0.0137419456050973	0.703163286560643	0.1375212224108659
5W6G_L	Ig-like	0.003323629605272	0.8189014262371958	0.1512027491408938
4ZDG_C	Adeno-knob	0.0299706010510743	0.349961058110925	0.1298482293423266
4IV3_C	Peptidase-C28	0.0433537570326825	0.3348219137770266	0.0841423948220068
6JYS_D	Calici-coat-C	0.0100701447611625	0.7398021595783475	0.1522388059701496
1FOD_2	Rhv	0.0262576023911864	0.4376389272755667	0.1298482293423266
4BIP_B	Rhv	0.0178103625638309	0.046587182805765	0.2313432835820894
2WGT_C	Adeno-knob	0.0215269197894295	0.4335834749761791	0.1591695501730099
5IQ9_L	Ig-like	0.0055356362885512	0.8355901637819553	0.103789126853377
1QOL_A	Peptidase-C28	0.0255039300136922	0.5679369072817788	0.1019736842105258
6IMK_A	DNA-LIGASE-A3	0.0403508005515328	0.6685021998307034	0.0029850746268658
6OUU_D	Calici-coat-C	0.0211143865043275	0.7361223730588877	0.0522388059701497
2PNL_F	Peptidase-S50	0.0221863238157913	0.4403049299590533	0.1531841652323582
6UM7_B	GP120	0.0047234049946146	0.8061692542485852	0.1531841652323582
6N9X_C	SF4-helicase	0.0730571170613285	0.3610258306268119	0.0044776119402987
3SU0_A	Peptidase-S29	0.0096348676746879	0.6901278130894353	0.1900532859680279
6M39_B	bCoV-S1-N	0.0360322110925227	0.6404510395920179	0.0291858678955456
7AGF_C	Cadherin-2	0.0608017667827154	0.2750092161439339	0.0567823343848581
6N7N_D	SF4-helicase	0.0709318402774139	0.2552914127596114	0.0343283582089553
5UGY_J	Ig-like	0.0159093422893598	0.7939349735824449	0.0436137071651088
3QND_B	Adeno-knob	0.0219488178307277	0.4466895622358536	0.1531841652323582
5W9M_J	BetaCoV-S1-CTD	0.0341469858438237	0.288116634060044	0.1279461279461275
2VLR_I	Ig-like-C1-type	0.0057864250886213	0.8573792673334064	0.0313432835820899
3Q3A_B	Calici-coat-C	0.0110301128424662	0.7255713581570546	0.1537313432835816
2JLE_A	Reverse-transcriptase	0.0389948404234508	0.5822047682987022	0.038805970149254
4O58_L	Ig-like	0.0065330561426626	0.8355714519677302	0.096563011456628
3QND_A	Adeno-knob	0.0169187490714728	0.4299938501462765	0.1900532859680279
6LHO_A	Rhv	0.0288440102102223	0.5548035906147513	0.0912052117263844
3ASS_A	Calici-coat-C	0.0083019350887791	0.7248947220319653	0.1820895522388061
2VG7_B	Integrase-catalytic	0.027116487208627	0.3019191565622229	0.1551724137931034
5OEB_E	Terminase-6	0.0786730707000014	0.0667330366261896	0.0313432835820899
2BTL_A	CoV-N-NTD	0.008811457963465	0.672075773000571	0.2137681159420292
1E0J_A	SF4-helicase	0.0570434963817458	0.2547919755760713	0.0746268656716422
6N7T_E	SF4-helicase	0.0749846096652006	0.2013266918237904	0.0328358208955221
3F0Y_C	Adeno-knob	0.0412967302501881	0.3815928639443107	0.0858995137763367
6IML_A	DNA-LIGASE-A3	0.0349184442073468	0.6817937191841619	0.0182370820668691
2WSV_A	Galectin	0.012411010797015	0.7636147879391777	0.1129568106312293
4LI4_A	CoV-N-NTD	0.019039295802509	0.6615225119619529	0.124161073825503
6UDJ_Q	Ig-like	0.0135466184569795	0.5206035481927973	0.2007168458781363
4X7D_B	Calici-coat-C	0.0166072599198651	0.7326540559184004	0.0955223880597011
5HZB_B	Calici-coat-C	0.0114207414840095	0.6943682883059821	0.1731343283582092
3C3I_C	dUTPase	0.009707155937669	0.4825161782273758	0.2617702448210921
4XQB_C	Adeno-knob	0.021857758424478	0.4447097194892441	0.1571675302245254
6ZGF_C	bCoV-S1-N	0.0151032228592784	0.7571347070546769	0.0894308943089432
3CSY_G	Ig-like-1	0.0120792695281222	0.8312211264911863	0.046875
6UDK_D	Ig-like	0.0114924352270853	0.663588902197231	0.187943262411347
6JYN_A	Calici-coat-C	0.0104686360498476	0.7299208260986462	0.1597014925373134
1DYL_D	Peptidase-S3	0.0137290444120127	0.7031592840220138	0.1452991452991447
5OE9_C	Terminase-6	0.0669064401714055	0.1216736334440932	0.0582089552238807
5W9H_r	BetaCoV-S1-CTD	0.0345921955242867	0.2800775816416964	0.1317567567567568
2Q2T_A	DNA-LIGASE-A3	0.0583837320051699	0.461697613528483	0.0179104477611944
5OE8_C	Terminase-6	0.0688258703670208	0.0783337735229798	0.0552238805970144
5LFE_A	Calici-coat-C	0.0039236761114079	0.7018021585544841	0.2507462686567163
6UDJ_D	Ig-like	0.0018026676135205	0.7258788295150143	0.2407407407407402
4R4N_J	GP120	0.0075510202137043	0.7442329809716981	0.1795774647887318
3IT8_K	Ig-like	0.0043975376506202	0.7561810309981735	0.1985688729874775
4H9K_A	Peptidase-C53	0.0125022087287909	0.7299661574170484	0.1413969335604765
3U6X_G	Caudo-bapla-RBP	0.0126592827242499	0.6900251974329816	0.1672473867595822
3ASR_A	Calici-coat-C	0.006689855391733	0.7281986392638048	0.2000000000000004
3KHS_C	PNP-UDP-1	0.0442783344536643	0.2622194357966136	0.105970149253731
6N8D_D	Calici-coat	0.0066022292844622	0.806171882326995	0.1433447098976112
6MX4_I	Peptidase-S3	0.0278831562266536	0.6940853369287994	0.0501567398119122
2YEW_J	Peptidase-S3	0.0394018481526616	0.6823366500582515	0.0060060060060056
4F5C_E	CoV-S1	0.0106096286537089	0.4277718725880898	0.2737642585551325
6N9V_F	SF4-helicase	0.0788198017325386	0.2305556496622896	0.0291858678955456
2XFC_E	Peptidase-S3	0.0177598006530667	0.6606471233897298	0.1355932203389833
6LS9_B	Herpes-glycop-D	0.0109513377738562	0.4466271633837826	0.2593984962406013
6XW7_B	Calici-coat-C	0.0094039670979611	0.7654634005044023	0.1477611940298502
6UYE_A	Filo-glycop	0.0224186286414521	0.6706724320362792	0.0999999999999998
5CDC_C	Rhv	0.0215022567789156	0.4873572657739117	0.1531841652323582
4ZNL_C	Terminase-6	0.0673652288192269	0.4267250400978623	0.0089552238805972
3AST_A	Calici-coat-C	0.0075611563227551	0.7308810675117932	0.1910447761194036
4EP0_K	Caud-tail-N	0.0220333430146592	0.7547113091917202	0.0373134328358208
2Q2U_B	DNA-LIGASE-A3	0.0567945545457934	0.4706489061274927	0.0238805970149251
4XQA_A	Adeno-knob	0.0212864351575035	0.447253590829083	0.1631944444444439
6N7T_A	SF4-helicase	0.0699793774244145	0.2675944745155061	0.0447761194029849
6N9X_B	SF4-helicase	0.0780373043144881	0.3579895733353265	0.0044977511244379
3F0Y_B	Adeno-knob	0.037984235000786	0.3975932195328871	0.0983606557377043
4EP0_B	Caud-tail-N	0.0219755588747118	0.7546401789238808	0.038805970149254
3C2A_L	Ig-like	0.0100657954886097	0.8171330196872924	0.0983606557377043
4XNY_H	Ig-like-1	0.0091209858741155	0.8056450288490019	0.1204013377926425
5E6I_F	Ig-like	0.0066506412815775	0.8573618986788277	0.0307692307692306
6N9X_A	SF4-helicase	0.0693177402680328	0.332275659167292	0.0298507462686563
6N7I_A	SF4-helicase	0.0619102852334251	0.2774098655656897	0.0641791044776121
6N7N_E	SF4-helicase	0.0736413143981555	0.1907177579757706	0.0447761194029849
3KMT_B	SET	0.0058756335701116	0.8045610017471747	0.1531841652323582
3N0I_C	Adeno-knob	0.0253863839941652	0.4434697790337647	0.1433447098976112
3U6X_N	Caudo-bapla-RBP	0.0124757080764681	0.6948780820073885	0.1672473867595822
4KQZ_B	bCoV-S1-RBD	0.0390760634734552	0.2669959005246397	0.124161073825503
6N9V_E	SF4-helicase	0.0821859874733182	0.2263956614559961	0.0268656716417909
3BGF_L	Ig-like	0.0066066891464748	0.8677920176455014	0.0134328358208957
4ZNL_A	Terminase-6	0.0686056769567361	0.4262394659677913	0.0104477611940299
1QOL_B	Peptidase-C28	0.0327110973409389	0.5628736071303007	0.080645161290322
5W9K_J	BetaCoV-S1-CTD	0.037561909330163	0.238941304659804	0.1336717428087981
4XQA_B	Adeno-knob	0.0215480175302288	0.4449415258808674	0.1652173913043473
3BGW_D	SF4-helicase	0.0895283174986179	0.3029154047590947	0.0
2Q2U_A	DNA-LIGASE-A3	0.0571771968348233	0.4714076462881406	0.025373134328358
5OEE_B	Terminase-6	0.0778550463213059	0.0608056715126671	0.0447761194029849
7JQC_h	WD-REPEATS-REGION	0.0393717830626546	0.1578200363822532	0.132835820895522
1Q57_D	SF4-helicase	0.079247740948226	0.2565312389283711	0.0298507462686563
6C5V_A	Herpes-glycoH-C	0.0228823819777966	0.6239444381820513	0.1148086522462561
4P2N_A	Calici-coat-C	0.0069107584891001	0.6564092846242295	0.2552238805970153
6PCI_J	Filo-glycop	0.0246321205121698	0.6233384374730739	0.1056105610561057
2WFF_3	Rhv	0.0163616970195081	0.4083641575006513	0.2093862815884473
3EOY_G	Ig-like-V-type-1	0.0025267955542998	0.8407092829059262	0.1204013377926425
2A4Q_C	Peptidase-S29	0.0121535429334814	0.7137373007332137	0.1611785095320619
5HBZ_F	Peptidase-C31	0.0141157138105972	0.4023140376325195	0.2361623616236159
5W9O_L	BetaCoV-S1-CTD	0.0362584768350237	0.2801953113338572	0.1336717428087981
2QSC_L	Ig-like	0.0024303064701448	0.8571292071443428	0.0754414125200642
6OJN_C	Capsid-N	0.0467247954963384	0.5523744673882649	0.0339506172839507
2J1K_T	Ig-like-C2-type-1	0.0061821537936676	0.7819446140105294	0.1713286713286712
6EWB_A	Calici-coat-C	0.0098741403650162	0.7405548374523515	0.1656716417910451
4ZDG_B	Adeno-knob	0.0324835679394035	0.3456612919402574	0.1336717428087981
4XQB_A	Adeno-knob	0.0216461682385703	0.4492052893804917	0.1652173913043473
6UTE_D	Ig-like-1	0.0079770666585165	0.8594890422937815	0.0149253731343279
4K6T_F	Adeno-knob	0.0212154694849724	0.4449550103837517	0.1692844677137865
3L88_C	Adeno-knob	0.0273426674312499	0.429248962217396	0.1413969335604765
3SV8_A	Peptidase-S29	0.010990686455831	0.6841493597865093	0.1921708185053383
1EP6_C	Peptidase-S3	0.0159531545687801	0.6943625767716888	0.1375212224108659
4K6U_C	Adeno-knob	0.0217228353551191	0.4557811814081454	0.1631944444444439
4MJI_E	Ig-like-C1-type	0.0013521025817094	0.8350071188857959	0.1452991452991447
4IV3_A	Peptidase-C28	0.0209285591378888	0.6838746224600754	0.1111111111111107
6CX1_A	VWFA	0.0389390264103223	0.1625743673372857	0.1358208955223885
6F9B_L	Phlebo-G2-C	0.0124942082238699	0.8348909500269073	0.0417910447761193
6V8Z_O	Ig-like-2	0.0040872475964302	0.8102473580272728	0.1692844677137865
3WRY_C	PLUSRNA-virus-helicase-ATP-binding	0.0508692318143404	0.5622721629647498	0.0213414634146345
4DW4_B	Peptidase-C53	0.0387440756162003	0.5162318728629386	0.0737179487179484
6DIZ_C	Rhv	0.049018645894433	0.3487619884809134	0.0841423948220068
5LWI_C	Rhv	0.0395283863929171	0.3760397860892164	0.103789126853377
3SKB_E	Calici-coat-C	0.0051984663351675	0.7355230384300306	0.2179104477611939
6CV5_B	Rhv	0.0249822049852824	0.2589379478911871	0.1858407079646022
4XQB_B	Adeno-knob	0.0219260270082573	0.4406853344344353	0.1692844677137865
4RPD_B	Calici-coat-C	0.0050843574954121	0.7024789801399413	0.2492537313432838
3SLD_C	Calici-coat-C	0.0067472721334323	0.7446281393435994	0.195522388059701
4BIQ_A	Rhv	0.044816752703511	0.2534698065509762	0.1148086522462561
1FYT_E	Ig-like-C1-type	0.0123668854679388	0.8246820114190129	0.0685805422647523
3U6X_H	Caudo-bapla-RBP	0.0130379050316919	0.6912911414779942	0.1692844677137865
3SU5_A	Peptidase-S29	0.0122492117857883	0.6855004522446341	0.1816578483245152
5VU2_K	Peptidase-S3	0.014778515150053	0.6959530280747502	0.1492281303602058
3J2W_A	Peptidase-S3	0.0035652313474134	0.9017443756851792	0.0268656716417909
5OEB_F	Terminase-6	0.0678462563594774	0.0633482148819671	0.0731343283582093
6OZC_H	GP120	0.0037461061003038	0.8191554725909395	0.1652173913043473
4ADF_P	Ig-like-1	0.0076941363651109	0.8383453027753376	0.0912052117263844
5VIC_H	Ig-like	0.0060922568313913	0.6393771249622873	0.2786259541984734
2ALA_A	Peptidase-S3	0.0046458615059708	0.8937143964046124	0.0208955223880595
4EP0_E	Caud-tail-N	0.0199715477155186	0.754838644677853	0.0651828298887124
1CR2_A	SF4-helicase	0.0751817975212435	0.1759482911028744	0.0507462686567163
5W9L_C	BetaCoV-S1-CTD	0.0400969861196503	0.3063310680713568	0.1185308848080133
3SEJ_H	Calici-coat-C	0.0056873223554661	0.7145919151169398	0.2328358208955221
1KCS_L	Ig-like	0.0061809358021357	0.8662559311645501	0.0291858678955456
3BGW_A	SF4-helicase	0.082400003890324	0.3014310022003883	0.0179104477611944
6IR5_B	Calici-coat-C	0.00561622848765	0.6890931895384111	0.2582089552238806
5OMM_A	Calici-coat-C	0.0078623344945671	0.7851525123773582	0.158208955223881
5OEA_A	Terminase-6	0.0675471969828853	0.0625718917707628	0.0746268656716422
3V7A_E	Calici-coat	0.0045232873396129	0.8369076654705943	0.1279461279461275
5W9O_K	BetaCoV-S1-CTD	0.0403969550305244	0.3071317342614973	0.1185308848080133
3SUG_A	Peptidase-S29	0.0099424502225684	0.6842200479594764	0.2093862815884473
5IKN_F	SF4-helicase	0.0687739834670731	0.307578261502913	0.0462686567164181
1NCD_H	Ig-like-1	0.0094821954857794	0.8427944344187484	0.0501567398119122
6CM9_M	MHD	0.0159602477575987	0.830327002499658	0.0166919575113808
5ZV9_B	Calici-coat-C	0.0082730359409784	0.7374090949919416	0.1895522388059705
5GSW_C	Peptidase-C3	0.0139252406382635	0.6618086592843897	0.1775043936731106
5OEE_D	Terminase-6	0.0709904297032661	0.077071218433245	0.0671641791044774
5USH_A	Alpha-carbonic-anhydrase	0.0501865403841177	0.312907397397147	0.0925373134328355
5W9L_J	BetaCoV-S1-CTD	0.0350605210180812	0.2796546031353032	0.1452991452991447
2WGU_C	Adeno-knob	0.0217362441652573	0.4469806984760384	0.1713286713286712
3SKB_J	Calici-coat-C	0.0131185976396072	0.699024772590333	0.167164179104478
5ESV_B	Ig-like	0.0061225744311835	0.8689218003512866	0.0276073619631898
3BGW_F	SF4-helicase	0.0868012840977937	0.3030728676393515	0.0134328358208957
3EJC_A	Caudo-bapla-RBP	0.0126020915308394	0.6781804252611684	0.1858407079646022
5L7O_A	Rhv	0.0469372765716948	0.5750693992292082	0.0355486862442044
6N7T_C	SF4-helicase	0.0814653911212996	0.3063129646426354	0.0213414634146345
2JQF_R	Peptidase-C28	0.0407704026492334	0.5735678858610114	0.0567164179104477
6N7S_E	SF4-helicase	0.0730458515833059	0.1887382083351129	0.0597014925373138
3I1K_A	Hema-esterase	0.0099679704760714	0.7992729789305622	0.1268656716417913
5W1K_A	Ig-like-1	0.0017608224426751	0.8831483401054601	0.0492537313432839
1NAM_A	Ig-like	0.0021568806401678	0.7706830799949997	0.2159709618874778
3V7A_F	Calici-coat	0.0054391390181399	0.8366925900186845	0.1222780569514234
4K6W_C	Adeno-knob	0.0222731514506073	0.4503564005988835	0.1672473867595822
6V8Z_O	Ig-like-1	0.0197705890414515	0.7250905097773432	0.096563011456628
7JJC_D	F5-8-type-C-1	0.0053006109811767	0.751367898628977	0.2093862815884473
4QBB_A	Peptidase-C28	0.0319979701401634	0.6901286078934032	0.0485133020344288
5DF0_A	PKD	0.0035513849346053	0.6160714972463587	0.3267326732673272
5HBZ_D	Peptidase-C31	0.0233446297221057	0.3910727229989317	0.1733800350262693
2A1K_B	gp32	0.059206207283004	0.5417753261868133	0.0149253731343279
2ZAH_A	Viral-coat	0.0193339141938736	0.5283856632168105	0.1713286713286712
7JJC_A	F5-8-type-C-1	0.0090546261715433	0.7480294454799903	0.1775043936731106
4BT0_B	Sigma-54-factor-interaction	0.0612247883286229	0.4641634343790006	0.0291858678955456
2Q2U_C	DNA-LIGASE-A3	0.0499493090448323	0.4713446490080882	0.0567164179104477
6AKT_A	Rhv	0.0161516298467299	0.5725431729148329	0.183745583038869
6EA5_A	Filo-glycop	0.0253365850053332	0.3744675892163277	0.1692844677137865
6MX4_C	Peptidase-S3	0.0339941225396351	0.6954837267063418	0.0355486862442044
6IMN_A	DNA-LIGASE-A3	0.0332990994744569	0.6777090323712915	0.053459119496855
6N7V_B	SF4-helicase	0.083264080785388	0.3120504281294173	0.0208955223880595
4P3I_C	Calici-coat-C	0.0073797037234683	0.6591063951289292	0.2641791044776114
1UXA_C	Adeno-knob	0.0204094410317138	0.4563391627894609	0.1795774647887318
1UXA_A	Adeno-knob	0.020054061882506	0.4531344800836097	0.183745583038869
6MX4_L	Peptidase-S3	0.0405429739202835	0.6913725092180705	0.0136157337367628
3SLN_J	Calici-coat-C	0.0074130614941815	0.7373881635442231	0.2044776119402989
6H9W_A	VP4-haemagglut	0.022280460472443	0.6902425326094209	0.1074380165289261
5ESZ_L	Ig-like	0.0035100869155151	0.860826881531397	0.0746268656716422
6P4L_A	Calici-coat	0.0380531114286007	0.3073042527309361	0.1317567567567568
5LWI_B	Rhv	0.0107928759564559	0.4904207750278478	0.2713472485768498
6N7N_C	SF4-helicase	0.0763543094836774	0.3056277695748591	0.0371517027863776
2XBO_1	Rhv	0.0131856045517307	0.7865748557511749	0.1074380165289261
3L89_J	Adeno-knob	0.0313332394691496	0.4646713271298374	0.1222780569514234
4ZS6_A	bCoV-S1-RBD	0.0451220568743093	0.254168241519453	0.1222780569514234
6N7N_A	SF4-helicase	0.0679452099205107	0.2694691027770791	0.0671641791044774
2NVA_B	Orn-Arg-deC-N	0.0957480014327412	0.3299194563235121	0.0014925373134331
6N7S_F	SF4-helicase	0.082048494996168	0.156251995023281	0.0485133020344288
5XO2_B	Ig-like-V-type	0.004111549683544	0.7330844241979539	0.245353159851301
5OE9_A	Terminase-6	0.0683253608370449	0.1046391111271671	0.0791044776119405
2SNV_A	Peptidase-S3	0.0123991670028437	0.6752923744614473	0.1942959001782533
3N0I_A	Adeno-knob	0.0227559568245576	0.4463600388343822	0.1692844677137865
3SUD_A	Peptidase-S29	0.0101723474959211	0.697751369750948	0.2028725314183119
5OEA_B	Terminase-6	0.065810900634268	0.061063407510697	0.0865671641791046
3QND_E	Adeno-knob	0.0209049705204385	0.4338312479505332	0.1858407079646022
5ESV_D	Ig-like	0.0024621015062255	0.8684342493616093	0.0685805422647523
1NCB_H	Ig-like-1	0.0105388906688975	0.8384626502934387	0.0651828298887124
6OJN_A	Capsid-N	0.0460701397681951	0.5533434676040879	0.0501567398119122
6N7I_C	SF4-helicase	0.0881462859334202	0.3068683776925677	0.0166919575113808
4ZNI_A	Terminase-6	0.0740049869079641	0.4395893651451017	0.0105580693815987
6Y9Z_J	PPIase-cyclophilin-type	0.032375073548171	0.7452378654027468	0.002994011976048
6U7F_D	CoV-S1	0.0065926313932285	0.7187799298474374	0.2293577981651375
6H66_A	RLR-CTR	0.0166339709243039	0.7146135500548304	0.1298482293423266
3BH0_A	SF4-helicase	0.0847357549737372	0.3013326158417106	0.024464831804281
4RF1_A	Peptidase-C16	0.0337727647136482	0.534178108621263	0.0970149253731342
5OEB_D	Terminase-6	0.078886903298975	0.0671776972611117	0.0597014925373138
4EMZ_A	MHD	0.019352344862582	0.8012429035553248	0.0358208955223884
4K6W_B	Adeno-knob	0.0218951285227043	0.4441951688838124	0.1775043936731106
2WGU_A	Adeno-knob	0.0205823685825622	0.4465934303516531	0.183745583038869
3M5N_C	Peptidase-S29	0.0104009048051906	0.6910112906037658	0.2072072072072071
3PVD_B	Calici-coat-C	0.0113189739619087	0.6941955486589406	0.1925373134328358
4R2G_D	Ig-like-1	0.0030448453651873	0.8445981981477164	0.1164179104477607
1QOL_F	Peptidase-C28	0.0386819258826682	0.5655066983157272	0.0754414125200642
3SKB_F	Calici-coat-C	0.0061016231414497	0.734860386767624	0.2208955223880593
6SHL_A	CRPV-capsid	0.046979949939238	0.4833875654590398	0.0668789808917198
5O5P_3	Rhv	0.0426433912783265	0.309070067631958	0.1185308848080133
4P12_B	Calici-coat-C	0.0062357647566248	0.6587423039318931	0.2835820895522387
2NV9_E	Orn-Arg-deC-N	0.0976764322321096	0.3057320632563804	0.0060060060060056
4IFE_A	Terminase-3	0.0924942538697223	0.2478184988748528	0.0283582089552241
4K6V_B	Adeno-knob	0.0219189772816043	0.4404716413834889	0.1795774647887318
2XNI_B	Peptidase-S29	0.013543726449479	0.6551030090459142	0.1900532859680279
3L89_H	Adeno-knob	0.0287772654139358	0.4652708272458301	0.1355932203389833
2C86_A	CoV-N-NTD	0.0199791489331014	0.6861495524323801	0.1298482293423266
3WRX_C	PLUSRNA-virus-helicase-ATP-binding	0.0559380972040219	0.5555741918081435	0.0276073619631898
4DW3_B	Peptidase-C53	0.0406803499131068	0.5351454954814662	0.0754414125200642
6JO8_C	Peptidase-S3	0.0278393696024996	0.6961321225452255	0.0737179487179484
3J9F_7	Ig-like-V-type	0.0018102389277933	0.7932516617977304	0.2050359712230216
3U6X_K	Caudo-bapla-RBP	0.0130228311045794	0.6916532095738629	0.1795774647887318
3SLN_C	Calici-coat-C	0.0090041442624037	0.7400574642186101	0.1880597014925376
4BQQ_A	Recombinase	0.0593307514027601	0.2192449195888442	0.0983606557377043
5LRP_A	Arena-ncap-C	0.0717178629252834	0.4612446308350735	0.0105580693815987
5W9H_q	BetaCoV-S1-CTD	0.0396475639052147	0.3075790073413506	0.1298482293423266
5MQC_A	Rhv	0.0334234315469908	0.5117583919543642	0.1074380165289261
6UT9_A	VP4-haemagglut	0.0200546798766222	0.7159473536988259	0.1092715231788077
2NV9_A	Orn-Arg-deC-N	0.0960883478361857	0.3062805559197841	0.0090361445783133
6N7V_D	SF4-helicase	0.0787224914699338	0.2918958180900759	0.0417910447761193
3SUE_A	Peptidase-S29	0.0107832698722556	0.6890938692601608	0.2072072072072071
3EYF_B	Ig-like-1	0.004920816566431	0.8572488104106832	0.0754414125200642
3O4L_E	Ig-like-C1-type	0.0066554321859226	0.8047131002701164	0.1631944444444439
3U6X_U	BppU-IgG	0.0040320930019711	0.7797326997111468	0.2072072072072071
5W9N_J	BetaCoV-S1-CTD	0.0362764605569512	0.2903720969433745	0.1472602739726025
2VLK_D	Ig-like-C1-type	0.0068394803343887	0.8732509970858902	0.0276073619631898
4HEP_A	Caudo-bapla-RBP	0.0130351267260777	0.6927019797539684	0.1795774647887318
5LKK_A	Calici-coat-C	0.0028025987148298	0.7246107764758961	0.2701492537313439
3Q6Q_B	Calici-coat-C	0.0135956328464202	0.7251170362337689	0.1537313432835816
3J70_M	Ig-like-C2-type-1	0.0084692918063006	0.7952765470031081	0.1551724137931034
5OEE_E	Terminase-6	0.0643549540932383	0.0643305061749998	0.0940298507462684
6G19_A	RLR-CTR	0.0234866343496473	0.6553312775804085	0.1204013377926425
5EYI_B	Peptidase-C31	0.009346074225902	0.52974722378478	0.2909441233140657
5VIY_J	Ig-like	0.0186871058545408	0.7032880882008293	0.1279461279461275
4P1V_B	Calici-coat-C	0.0073551261941835	0.6592831253838294	0.2761194029850744
4DW7_B	Peptidase-C53	0.0454296736311996	0.5549324706176422	0.0567823343848581
1NZB_A	Tyr-recombinase	0.114161178558862	0.0696698144624538	0.0149253731343279
5E6I_A	Ig-like	0.0061189567367533	0.851523298819773	0.0789049919484701
4L3N_B	bCoV-S1-RBD	0.0447780037883537	0.2607556335934302	0.1279461279461275
4K6W_A	Adeno-knob	0.0206425939967544	0.4499205339589281	0.1858407079646022
2NVA_G	Orn-Arg-deC-N	0.0915976928091398	0.3179548732454644	0.0151515151515151
5H23_B	Peptidase-S3	0.0212994224937498	0.7063353559051363	0.1092715231788077
2WGT_A	Adeno-knob	0.021811077902099	0.4328785314379446	0.1858407079646022
2WSU_C	Galectin	0.0146553455303446	0.7588932748204948	0.1185308848080133
6N7V_A	SF4-helicase	0.0702145225630887	0.2893746982749352	0.0641791044776121
5OEA_E	Terminase-6	0.0739382020630832	0.0624361493107809	0.0761194029850749
6CV2_B	Rhv	0.0212702312152568	0.260486884511716	0.2271062271062267
5IKN_J	SF4-helicase	0.0659677576392679	0.2717669492823297	0.0805970149253727
6IVZ_A	Flavi-glycop-C	0.008045838337356	0.8779215826145929	0.0104477611940299
6NZK_C	bCoV-S1-RBD	0.0563734580706481	0.279826992086987	0.101492537313433
5CDC_B	Rhv	0.0609565935328932	0.3154853336991873	0.080645161290322
3ASQ_A	Calici-coat-C	0.0077512520069897	0.7277157602601678	0.2164179104477614
3M5M_A	Peptidase-S29	0.0112823301557274	0.6984648494065987	0.1964285714285716
3N42_F	Peptidase-S3	0.007297119469308	0.8991727920075449	0.007518796992481
5DEZ_A	PKD	0.0031133459179099	0.6178206911660813	0.3453815261044177
2NV9_B	Orn-Arg-deC-N	0.0918189633801381	0.3065117605886505	0.0197869101978693
2VSK_D	Ephrin-RBD	0.0264777972006811	0.7648104477891079	0.024464831804281
6KY9_A	dUTPase	0.0117460255252682	0.7590064028568864	0.1512027491408938
2Q2U_D	DNA-LIGASE-A3	0.0569613755957743	0.4714935541485955	0.0522388059701497
5OEB_B	Terminase-6	0.078640997270804	0.0651112725582663	0.070149253731343
6APD_N	Ig-like-2	0.0061516723248179	0.7740095692366313	0.1964285714285716
3O8E_C	Adeno-knob	0.0460598068726054	0.3359739639333032	0.1129568106312293
4LYL_M	UDG	0.054011063845933	0.6306741336500613	0.0151515151515151
5VN3_I	Ig-like-C2-type-2	0.0145342977027332	0.5873489267694443	0.2050359712230216
4O5I_R	Ig-like	0.0037746834624385	0.8329368656422595	0.1591695501730099
2YEW_A	Peptidase-S3	0.0274845809473225	0.6879616127212874	0.0894308943089432
6PCU_A	VP4-haemagglut	0.0247855119546575	0.659080690637438	0.1166666666666667
4ADF_C	Ig-like-1	0.0077594131739529	0.8370508743300907	0.1129568106312293
1UXE_B	Adeno-knob	0.0205928003063338	0.3962344356384191	0.2028725314183119
6Q68_C	GOLD	0.0267477159389427	0.7748062281049738	0.0166919575113808
4LYL_O	UDG	0.0554728146497901	0.6329509212170947	0.012084592145015
1C8N_A	ICOSAH-VIR-COAT-S	0.0517663637252559	0.4452405403174082	0.0754414125200642
3Q38_B	Calici-coat-C	0.014854327857407	0.7270204075794319	0.1462686567164182
4DVN_B	Peptidase-C53	0.0409798575314327	0.5330582804614321	0.082390953150242
5OEE_F	Terminase-6	0.0660190257388964	0.0940351461383064	0.0940298507462684
5W1K_S	Ig-like-1	0.0047344406565865	0.8825481688324222	0.0485133020344288
3BGW_C	SF4-helicase	0.0899550310689701	0.3044095614624479	0.0276073619631898
2XCN_B	Peptidase-S29	0.0149493368630624	0.6806242206392441	0.1754385964912275
2QV1_A	Peptidase-S29	0.0123194873730549	0.731804178382772	0.1692844677137865
6BBM_A	SF4-helicase	0.0789774342275656	0.3071869934568523	0.0447761194029849
1IKY_B	Integrase-catalytic	0.0342569060083804	0.4860909923648808	0.1166666666666667
6CRI_W	MHD	0.0196683763320406	0.829193699749279	0.0090361445783133
2GEC_A	CoV-N-NTD	0.0102484601967839	0.682953961495412	0.2248628884826324
6MX7_F	Peptidase-S3	0.0190142275575735	0.7274797134900379	0.1148086522462561
5OEE_A	Terminase-6	0.0703831893868247	0.0673477760652908	0.0880597014925375
6ZGF_C	bCoV-S1-RBD	0.0309829633294536	0.356106531867101	0.1591695501730099
5F4J_A	Calici-coat-C	0.0040181291309583	0.7352763374326828	0.2582089552238806
5TSN_A	Peptidase-C37	0.1153300962946923	0.2638444356781296	0.0089552238805972
6H9V_A	Calici-coat-C	0.0070209956018647	0.7266412396389329	0.2313432835820894
4QPX_A	Peptidase-C37	0.1175323874794049	0.2619454975607368	0.0059701492537314
6GW0_A	Calici-coat-C	0.0044743514179972	0.7168528024747867	0.2731343283582093
4IEE_A	Terminase-3	0.0979065205967515	0.2894594562742255	0.0208955223880595
1QQP_1	Peptidase-C28	0.0388501336551159	0.6637593465288759	0.053459119496855
1DYL_C	Peptidase-S3	0.0137372469631294	0.7031560608915399	0.1733800350262693
5OEB_C	Terminase-6	0.0700826532248168	0.0658670579676299	0.0895522388059704
4IEI_A	Terminase-3	0.0860278779741664	0.2918108370681033	0.0373134328358208
2A1K_A	gp32	0.0575988808947302	0.5628260272215859	0.0313432835820899
4XNZ_B	Ig-like-2	0.0094075800777547	0.7900704119329711	0.1571675302245254
6OPP_G	GP120	0.0172483115378982	0.7804769392283984	0.0858995137763367
4IFE_A	Terminase-3C	0.1161687053351702	0.2458817831609461	0.0105580693815987
5H94_A	Ig-like	0.0038182793800021	0.8635918685769388	0.082390953150242
6BBM_E	SF4-helicase	0.0785987306748304	0.3347771110009978	0.0432835820895523
3U6X_Q	Caudo-bapla-RBP	0.0136203217620566	0.6870851972022606	0.1858407079646022
3L88_J	Adeno-knob	0.0393587766465446	0.4475241013248068	0.1111111111111107
5OEE_C	Terminase-6	0.05847704444942	0.0913250199844172	0.1164179104477607
2NVA_C	Orn-Arg-deC-N	0.0906035540771154	0.367149103928876	0.0151515151515151
6IWD_A	Tyrosine-protein-phosphatase	0.0639036556303047	0.2238800516563927	0.0970149253731342
4ZNJ_A	Terminase-6	0.0717929837326597	0.4486972505667815	0.0276073619631898
6V8Z_D	Ig-like	0.0159860047111532	0.4988127143350434	0.2181818181818184
1CR4_A	SF4-helicase	0.0779331336845916	0.1495983598207391	0.0746268656716422
4LYL_I	UDG	0.0538698828311152	0.6319387118333848	0.0213414634146345
6N9V_C	SF4-helicase	0.0800410895838206	0.355981144733093	0.0371517027863776
6Q68_A	GOLD	0.0287060557453213	0.7719634623617586	0.0136157337367628
6UDK_I	Ig-like	0.0094679237197388	0.8048463294684456	0.1472602739726025
1OUQ_A	Tyr-recombinase	0.1082176980921699	0.0736410144810427	0.0313432835820899
6F9B_Y	Phlebo-G2-C	0.0154709542979242	0.8304139018896852	0.0462686567164181
1DXW_A	Peptidase-S29	0.0313355585964636	0.715615934154857	0.0518053375196232
4X27_A	Chitin-binding-type-4	0.0416126826963725	0.5453929053676377	0.082390953150242
2OCA_A	Helicase-C-terminal	0.0742125211421987	0.3497265900914879	0.0501567398119122
4BS1_B	Sigma-54-factor-interaction	0.0612161335617818	0.4641622202365701	0.0501567398119122
3QND_G	Adeno-knob	0.0227250680379594	0.4432059069865355	0.183745583038869
6N9W_B	SF4-helicase	0.0816581367700996	0.3738986842569529	0.0291858678955456
6V8Z_E	Ig-like-1	0.0109998198582345	0.7958395850259594	0.1375212224108659
4K6T_C	Adeno-knob	0.0214564313666329	0.4401854248579498	0.1942959001782533
4IDH_A	Terminase-3	0.0916105492270849	0.2871764060686209	0.0358208955223884
4GJT_C	Ig-like-V-type	0.0031140522282031	0.8638048548595133	0.087662337662338
5LFE_B	Calici-coat-C	0.0081722230363441	0.6999852944021517	0.2432835820895518
6DID_L	Ig-like	0.0066872389416429	0.8210480817432635	0.1591695501730099
3ASP_A	Calici-coat-C	0.0082843998378793	0.7268583374878155	0.2194029850746273
2NVA_D	Orn-Arg-deC-N	0.1028799688630689	0.3264987798456961	0.0104477611940299
6U7E_D	CoV-S1	0.0053410609304367	0.6161165600730522	0.332007952286282
5OVN_A	Reverse-transcriptase	0.0547281867145352	0.6323647656377773	0.0208955223880595
5OEB_A	Terminase-6	0.0785856973353011	0.0657632538174737	0.0776119402985071
1QOL_E	Peptidase-C28	0.0364826263265815	0.5627574407660024	0.096563011456628
3N0I_B	Adeno-knob	0.0208373758213109	0.4401764722581168	0.1985688729874775
1Q3V_A	Tyr-recombinase	0.1220860312373244	0.0744795442242352	0.0179104477611944
4WZK_B	Calici-coat-C	0.007630874452394	0.7399219717245402	0.2179104477611939
1IKX_B	Integrase-catalytic	0.0273960396024972	0.6987988968222777	0.087662337662338
6F9B_D	Phlebo-G2-C	0.0158883786508963	0.8281537857346826	0.0485133020344288
1CR1_A	SF4-helicase	0.076049427596943	0.147983795350286	0.0791044776119405
2NV9_H	Orn-Arg-deC-N	0.0995440409118887	0.3609121826347431	0.007518796992481
6FFA_A	Peptidase-C28	0.0471821096559126	0.679729249553541	0.0223880597014929
2NVA_F	Orn-Arg-deC-N	0.0952285154369698	0.3474320327478979	0.0166919575113808
5D2L_L	Ig-like-C1-type	0.0097100367068294	0.8659608286968634	0.0151515151515151
3M5N_A	Peptidase-S29	0.0116692189787905	0.6850079958355815	0.2137681159420292
6X5C_E	GP120	0.0068773351490352	0.8821612770001591	0.0323574730354394
5VIG_B	Ig-like-1	0.002892507866404	0.8670845123157249	0.087662337662338
3EYF_C	Ig-like	0.0038047611114921	0.8664748474480539	0.0841423948220068
4RLZ_B	Calici-coat-C	0.0122134773081984	0.704193131677025	0.1925373134328358
4PRH_E	Ig-like-C1-type	0.0170677789716915	0.8363499711339533	0.016417910447761
5IQ7_H	Ig-like-1	0.0118506180282153	0.8016617495079017	0.1260504201680676
4EN2_A	MHD	0.0203282324705174	0.8044150503197892	0.0432835820895523
6OPO_H	GP120	0.0122235132600033	0.7783271156692275	0.1433447098976112
6V8Z_K	Ig-like-2	0.014523178146395	0.7734552561002727	0.1222780569514234
5NMH_A	Ig-like-C1-type	0.0087194234992488	0.8463456730344414	0.0771704180064307
5FW5_B	NTF2	0.0222840227123458	0.7459931297708132	0.0835820895522387
3IT8_E	Ig-like	0.0044434756162028	0.7560997337643254	0.2407407407407402
3MGV_D	Tyr-recombinase	0.1314218861271709	0.1771894910759455	0.007518796992481
5LKK_B	Calici-coat-C	0.003890455200113	0.7239840249694781	0.2820895522388056
5XO2_A	Ig-like-V-type	0.002227200960632	0.729960575104543	0.2859884836852207
2LSN_A	Peptidase-A9	0.0586088753413392	0.5007945787749918	0.053459119496855
5E65_A	Hema-HEFG	0.0185780289246322	0.5137973925287168	0.1985688729874775
4K6U_A	Adeno-knob	0.022577097002268	0.454879909775093	0.183745583038869
3R3L_C	Arena-ncap-C	0.0681143252128692	0.5072552077938395	0.025373134328358
6NB3_C	Spike-rec-bind	0.0384801398905153	0.6666004097840511	0.0626865671641792
6PCU_D	VP4-haemagglut	0.0247828840714578	0.6808670074728689	0.1166666666666667
3C28_A	Tyr-recombinase	0.1278754126051202	0.2301871650440767	0.0090361445783133
1YGU_A	Tyrosine-protein-phosphatase-1	0.0617376122248633	0.4096595407719628	0.0731343283582093
2NV9_F	Orn-Arg-deC-N	0.1028020646456197	0.3377289167310396	0.0119402985074625
3ZFO_A	Peptidase-C53	0.0082834148766173	0.7122249883427967	0.2361623616236159
6XW7_E	Calici-coat-C	0.0079588010468818	0.7601706338164715	0.1985074626865672
2NV9_C	Orn-Arg-deC-N	0.1027796805548297	0.3709720400829314	0.0044977511244379
3U6X_C	Caudo-bapla-RBP	0.0129157888493469	0.6913565538928979	0.1964285714285716
6N9W_D	SF4-helicase	0.087074782697746	0.330924285149853	0.0358208955223884
6KL6_B	CoV-N-NTD	0.0179941934637868	0.8033194231619255	0.0668789808917198
3MGV_A	Tyr-recombinase	0.1402206461589212	0.087767686940127	0.0059701492537314
5ZUD_C	Rhv	0.0128544841571081	0.3947896207705698	0.3009708737864074
6UTE_F	Ig-like-1	0.0050824600262265	0.8595477739748112	0.0841423948220068
7JQC_M	WD-REPEATS-REGION	0.0201325525171093	0.3978210922937271	0.2181818181818184
4QNP_F	Ig-like	0.003936619298271	0.8648967482352012	0.087662337662338
4F5C_F	CoV-S1	0.0384704681214765	0.4493366710449219	0.1204013377926425
7CZF_B	Herpes-glycoH-C	0.0365013460225282	0.6524712432754591	0.0771704180064307
4K6V_C	Adeno-knob	0.0247559496752519	0.4437500788705883	0.1775043936731106
4PB6_R	Calici-coat	0.0228037803915549	0.4784872571718189	0.1791044776119406
5HLJ_A	WSS-VP	0.0137628088922819	0.5119525176673101	0.2476722532588449
6KL6_A	CoV-N-NTD	0.0198089317176057	0.806272284099706	0.0501567398119122
6APD_F	Ig-like	0.0149682755700256	0.6938801169982964	0.1754385964912275
3P06_A	Peptidase-S50	0.0329755939773719	0.6684139414256297	0.0850746268656716
2VLJ_D	Ig-like-C1-type	0.0100085242837241	0.8694235048556338	0.0104477611940299
6NW9_C	NosD	0.0104666824213373	0.7684151361803322	0.1692844677137865
2NVA_E	Orn-Arg-deC-N	0.0969626208562497	0.3263974029766809	0.0238805970149251
6OUC_A	Calici-coat	0.0177271479302515	0.7825386400176545	0.0895522388059704
3F0Y_G	Adeno-knob	0.0359082581482612	0.3906803529222267	0.1433447098976112
5VOD_H	Ig-like	0.025146415728682	0.8039787823393115	0.0119402985074625
2NX5_J	Ig-like-C1-type	0.005825637858526	0.8224020553238318	0.1713286713286712
6CRI_X	MHD	0.0196565526612244	0.8291946636813629	0.0208955223880595
6E47_G	Ig-like-V-type	0.010107703587885	0.8218287220106748	0.1298482293423266
4WZK_A	Calici-coat-C	0.0085445050882194	0.7287287525086062	0.2208955223880593
4RU3_A	Gp138-N	0.0038853102521873	0.7267987595107578	0.2835249042145598
4C56_B	Ig-like-C1-type	0.0082184252435629	0.8023001237066706	0.1672473867595822
4YN1_A	Chitin-binding-type-4	0.0420629530034739	0.4346645574516147	0.1149253731343284
4DW7_A	Peptidase-C53	0.0428069261427161	0.5475877849474919	0.0841423948220068
2HOI_G	Tyr-recombinase	0.1307202952832935	0.1021384985159543	0.0151515151515151
3M5M_B	Peptidase-S29	0.0142800809079139	0.6956877684938879	0.1816578483245152
1Q3U_A	Tyr-recombinase	0.1136637686207163	0.0863486850790255	0.0343283582089553
4DVL_B	Peptidase-C53	0.0412581516125929	0.5287231154367056	0.0947712418300652
1YGU_B	Tyrosine-protein-phosphatase-1	0.0658253558838687	0.4387581224077808	0.0567164179104477
2HOI_H	Tyr-recombinase	0.1367971263476312	0.1269556547304872	0.0105580693815987
6F9B_B	Phlebo-G2-C	0.0160592134977445	0.8330084701520539	0.04199066874028
6X5C_A	GP120	0.0063996037311659	0.8848978087635528	0.0417910447761193
4WXR_A	Helicase-C-terminal	0.0366291720565642	0.4282649419574519	0.1355932203389833
3ELW_A	MRNA-cap-0-1-NS5-type-MT	0.0845331127801328	0.161210845325217	0.0716417910447759
1M4P_A	UEV	0.0709208663145274	0.5595185002528387	0.0105580693815987
6OJN_B	Capsid-N	0.050451249123446	0.5516272057130684	0.0651828298887124
6ZDJ_J	PPIase-cyclophilin-type	0.0323920783780907	0.7452357537261047	0.0291858678955456
4K6U_B	Adeno-knob	0.0208776525556461	0.4521779588303537	0.2007168458781363
3H5Y_A	Peptidase-C37	0.1123203943525373	0.2744789300611637	0.024464831804281
7JJC_B	F5-8-type-C-1	0.0083023960558147	0.7536087190874897	0.2050359712230216
4X29_A	Chitin-binding-type-4	0.0427004166491749	0.5521329505151327	0.0858995137763367
4ZNK_A	Terminase-6	0.0781854013376239	0.4780533086194746	0.0166919575113808
3ELY_A	MRNA-cap-0-1-NS5-type-MT	0.0850716650687952	0.1905800202307327	0.0686567164179106
7CZF_D	Eph-LBD	0.0170497918146054	0.5497597029848383	0.2072072072072071
3BGW_B	SF4-helicase	0.0868741121679086	0.3048019986335643	0.046875
5O5B_3	Rhv	0.0487425340550765	0.3157829890828481	0.124161073825503
4IDH_A	Terminase-3C	0.1198889559049178	0.2594986434367111	0.0179104477611944
1Q57_B	SF4-helicase	0.0816368049502153	0.2521561846660007	0.0716417910447759
1F7N_B	Reverse-transcriptase	0.0121923437145185	0.5579525440580407	0.2641509433962263
4WXR_B	Helicase-C-terminal	0.034988791355822	0.4198908357264153	0.1452991452991447
6OHW_C	bCoV-S1-RBD	0.0570771676919082	0.2721377318299994	0.1194029850746269
3J8F_7	Ig-like-V-type	0.0262672701070684	0.7950179732372995	0.0166919575113808
6J5D_A	Flavi-glycop-C	0.0083208119929959	0.883852640214214	0.0213414634146345
6BBM_D	SF4-helicase	0.1049750405278972	0.3052775513054595	0.0229007633587787
1NCC_H	Ig-like-1	0.0114046748056258	0.8431218275280423	0.0597014925373138
6C6Q_F	Ig-like-V-type	0.010278051628879	0.8245016762079675	0.1260504201680676
3U6X_E	Caudo-bapla-RBP	0.0165526685893374	0.69846826718474	0.1631944444444439
6GSI_E	Ig-like-V-type-2	0.0127812570772544	0.8488806276430964	0.0229007633587787
4PRI_E	Ig-like-C1-type	0.0064862319479024	0.8420709000199742	0.1204013377926425
4OLK_A	Peptidase-C51	0.0237672898180912	0.737256200269375	0.087662337662338
4LYL_K	UDG	0.0533316342017786	0.6311205900603287	0.0371517027863776
3C5X_A	Flavi-glycop-C	0.0053766353586016	0.5318019056153089	0.3786008230452675
3SLN_H	Calici-coat-C	0.0137774396857657	0.6903197588386657	0.1940298507462685
5FEC_G	GP120	0.0242543947964386	0.6893113790459798	0.1208955223880594
7BST_C	Helicase-ATP-binding	0.0582970488819395	0.5913770315716005	0.0371517027863776
3L88_H	Adeno-knob	0.0404631892651011	0.4454204505280871	0.1204013377926425
2HOI_A	Tyr-recombinase	0.1353615455933388	0.0710055535761573	0.0166919575113808
2EDM_A	WSS-VP	0.018421807579769	0.4155049586407868	0.2361623616236159
5IKN_G	SF4-helicase	0.068538533608435	0.2881474941518513	0.0895522388059704
2W9L_K	Ig-like-C2-type-1	0.0125601361273088	0.778575596965001	0.1472602739726025
4PDC_B	C-type-lectin	0.0051592992693503	0.8254285102569798	0.1754385964912275
6APD_H	Ig-like	0.011076865664878	0.6859180806451871	0.2293577981651375
5N11_A	Hema-esterase	0.0227877428262703	0.7269301613130182	0.1029850746268654
6UTE_G	Ig-like-1	0.0040632091051369	0.8245621142560544	0.1858407079646022
5LRP_B	Arena-ncap-C	0.0686653443833553	0.4396279881133664	0.053459119496855
6D84_P	MHD	0.0193057303308197	0.8365304214690195	0.0089552238805972
3L88_A	Adeno-knob	0.0358281923923555	0.4393839819057796	0.1394557823129252
5IKN_D	SF4-helicase	0.065417783885839	0.2859431200344743	0.0970149253731342
5ZVC_B	Calici-coat-C	0.0091575410193073	0.7387559280616823	0.2134328358208952
1SVL_C	SF3-helicase	0.0462927009761261	0.5131425947066512	0.0894308943089432
3BSO_A	Peptidase-C37	0.1174487489233229	0.2591322640248349	0.024464831804281
2WGT_B	Adeno-knob	0.0224754166835126	0.4303256042096031	0.2007168458781363
1IM3_H	Ig-like-H-type	0.0053540672296954	0.8472345280152038	0.1166666666666667
6CV4_B	Rhv	0.0226877858766603	0.3165242398897749	0.2226277372262768
5C2D_A	Terminase-3C	0.1220220530679223	0.2937673633476865	0.0105580693815987
3VKW_A	PLUSRNA-virus-helicase-ATP-binding	0.075515026635715	0.5428264371476408	0.0104477611940299
3BSN_A	Peptidase-C37	0.1188457790309561	0.2663044660679692	0.0213414634146345
5F17_F	Peptidase-C31	0.0168518576727203	0.4039839690064863	0.2546816479400744
2J1K_B	Ig-like-C2-type-1	0.0026249572320288	0.8153447740353665	0.2072072072072071
6JYO_C	Calici-coat-C	0.010419178394492	0.7217644797393133	0.2119402985074627
6EWB_D	Calici-coat-C	0.0119178753306595	0.7392737565764422	0.1820895522388061
5E62_A	Hema-HEFG	0.0185704727600179	0.511912699749094	0.2093862815884473
4LMT_A	CoV-N-NTD	0.0202708075098665	0.6410280023049841	0.1672473867595822
4O5I_Q	Ig-like	0.0079095613621689	0.7056174025619445	0.2593984962406013
6N9W_A	SF4-helicase	0.0731359768662393	0.3434580502765917	0.0716417910447759
6OPQ_M	GP120	0.0096939027430299	0.7811963332481465	0.1754385964912275
3H5X_A	Peptidase-C37	0.1148439002154836	0.2909127202087568	0.0213414634146345
1KXE_A	Peptidase-S3	0.0167473651226295	0.6657980188748834	0.183745583038869
5OE8_A	Terminase-6	0.0783595951206976	0.0557785626039086	0.0925373134328355
1UXB_C	Adeno-knob	0.0271572084565871	0.4628575456624957	0.1692844677137865
6THG_H	Ephrin-RBD	0.0311319702057597	0.7249075367561035	0.0618066561014265
6S6L_A	Calici-coat	0.0186089721096198	0.7998024163780876	0.0776119402985071
2WGU_B	Adeno-knob	0.0208597273465666	0.4438960789417246	0.2115732368896923
5ESV_C	Ig-like	0.0267643473610306	0.6603775285203314	0.1260504201680676
3C29_A	Tyr-recombinase	0.1347960938294607	0.0871247220691423	0.0213414634146345
2NV9_D	Orn-Arg-deC-N	0.0990026308681582	0.35926708675342	0.0238805970149251
1SSK_A	CoV-N-NTD	0.072061842769266	0.5658059084346541	0.0149253731343279
4PDC_C	C-type-lectin	0.0083134595438607	0.8255256115359897	0.1512027491408938
3C29_H	Tyr-recombinase	0.1435345300987908	0.1505453981651388	0.0136157337367628
3CSY_A	Ig-like-2	0.006657194895598	0.7984257047660414	0.1921708185053383
5TGE_A	Terminase-6C	0.0680212851787115	0.629700439158366	0.0044977511244379
1CR0_A	SF4-helicase	0.0801380470436028	0.1590937267179703	0.0865671641791046
4R2G_N	Ig-like-1	0.0061190918984398	0.8396171983604721	0.140298507462687
3BGW_E	SF4-helicase	0.0804290046036811	0.3080280375857521	0.0651828298887124
6P7Y_B	Ephrin-RBD	0.0227206563952672	0.7458173087192639	0.0929853181076669
5LKG_B	Calici-coat-C	0.0033615681593676	0.7328260827352959	0.295522388059702
6GVZ_A	Calici-coat-C	0.0043507343342685	0.7176824553215913	0.3014925373134329
1E0K_E	SF4-helicase	0.0596449647056679	0.2825314817533415	0.1179104477611938
1Q57_G	SF4-helicase	0.0792642476158093	0.2609809487637851	0.0820895522388061
4Z4V_B	Calici-coat-C	0.0136845794563416	0.693555079657995	0.1985074626865672
6CRI_M	MHD	0.0196493491729376	0.8291942176158049	0.0339506172839507
6APD_D	Ig-like	0.0105691750870087	0.6935998543645178	0.2361623616236159
5KON_B	Calici-coat-C	0.0049723622709416	0.730932921699974	0.2791044776119407
6PCU_G	VP4-haemagglut	0.0271701406114845	0.6804523899947116	0.1185308848080133
2ATQ_B	gp32	0.0644079781351778	0.609605462803872	0.0208955223880595
2PNM_A	Peptidase-S50	0.0153111968441745	0.6509896570994445	0.2028725314183119
5IYN_A	Calici-coat-C	0.0033618866771341	0.7299748585401175	0.2985074626865676
5LKC_B	Calici-coat-C	0.0050791207823376	0.7353565022065873	0.2731343283582093
3C29_B	Tyr-recombinase	0.1466188587018148	0.1424839356917161	0.0151515151515151
4EJE_B	UEV	0.0662042398370269	0.6479055997552259	0.0044977511244379
2W8M_B	VirArc-Nuclease	0.0848648199791484	0.4270648244652528	0.0307692307692306
2BXX_A	CoV-N-NTD	0.0122940751386047	0.6858449284268888	0.2226277372262768
6AKS_A	Rhv	0.0339570086890168	0.7307872551298165	0.046875
3SEJ_C	Calici-coat-C	0.0074222233308269	0.7425803319020162	0.2373134328358213
6E56_I	Ig-like	0.0073040379778665	0.6396074975509127	0.3214990138067055
1E0K_C	SF4-helicase	0.0575917157387211	0.2905280743324335	0.1208955223880594
3SUD_B	Peptidase-S29	0.0124112914182341	0.6906187721416149	0.2181818181818184
4RPD_A	Calici-coat-C	0.0055967836832393	0.702466934883439	0.3029850746268654
4NM8_I	Ig-like	0.0021595614007904	0.8143492964435168	0.2159709618874778
6U7E_C	CoV-S1	0.0043399917471465	0.6720447800182143	0.3480885311871222
3N43_F	Peptidase-S3	0.0089630968446603	0.902250117226898	0.016417910447761
3U6X_F	Caudo-bapla-RBP	0.013426062988391	0.6888613678407746	0.2072072072072071
4ZNY_A	UEV	0.0634993210278515	0.6457902550718568	0.0136157337367628
4BIP_A	Rhv	0.0386914046184094	0.1807290888138564	0.1775043936731106
3SLD_J	Calici-coat-C	0.0096576762621632	0.7421936686672064	0.2104477611940303
6X5B_A	GP120	0.0066696151328147	0.8921166428906118	0.0477611940298505
6K42_A	G-alpha	0.1134304819109193	0.1564680121195383	0.045241809672387
2YQ3_B	Peptidase-C53	0.0098906648567554	0.5234836449102309	0.3241106719367586
2VLK_E	Ig-like-C1-type	0.0142631737401838	0.8114241067506434	0.1092715231788077
2JLG_C	RdRp-catalytic	0.1099103292018041	0.4311606142126143	0.0
6OU9_A	Calici-coat-C	0.0163731874033981	0.7202146194771138	0.1597014925373134
4RPB_A	Calici-coat-C	0.0075543174103826	0.7522219702131697	0.228358208955224
6MX7_C	Peptidase-S3	0.0272389250503209	0.7035980025654145	0.103789126853377
2GXA_E	SF3-helicase	0.0554428844362426	0.5847932954546518	0.0597014925373138
3SEJ_J	Calici-coat-C	0.0097595812661369	0.7401958668691195	0.2119402985074627
2IXV_A	Ch-type-lysozyme	0.0439855529617707	0.3043405841017915	0.1492281303602058
3C29_G	Tyr-recombinase	0.1281685192298539	0.1156693835782776	0.0339506172839507
4DGE_A	PPIase-cyclophilin-type	0.0367712897708489	0.7471479234097653	0.0229007633587787
3SU1_A	Peptidase-S29	0.010170124699131	0.6914070223590422	0.25
6EA5_C	Filo-glycop	0.03317278806833	0.3909443141469145	0.1652173913043473
2WSU_A	Galectin	0.0138541669066942	0.7613221428669089	0.1531841652323582
2VG6_B	RNase-H	0.0697417735895541	0.4265610945455133	0.0668789808917198
2ED6_E	WSS-VP	0.0291422384479474	0.3725941089897436	0.1858407079646022
2NVA_A	Orn-Arg-deC-N	0.0973090151680573	0.3584524828031235	0.0343283582089553
4ZDG_A	Adeno-knob	0.0355050903976825	0.350539271517475	0.1672473867595822
4PB6_L	Calici-coat	0.0227980395518694	0.4785097713508259	0.1940298507462685
3U82_B	Ig-like-V-type	0.0253740561695839	0.797612850740058	0.0355486862442044
6IMN_B	DNA-LIGASE-A3	0.0342189982908956	0.6772818962008352	0.0929853181076669
4IEI_A	Terminase-3C	0.1238206999419651	0.2680554754347636	0.0283582089552241
3O8E_A	Adeno-knob	0.0464117745679125	0.3371498609811098	0.1394557823129252
6BBM_F	SF4-helicase	0.086318188074894	0.3314342256337378	0.0582089552238807
6BBM_B	SF4-helicase	0.0843509416389905	0.3412576928042888	0.0597014925373138
6N9V_B	SF4-helicase	0.0725853371770087	0.3559435311438166	0.0805970149253727
4BT1_B	Sigma-54-factor-interaction	0.0612286613985746	0.464163734875496	0.0771704180064307
3SKU_B	Herpes-glycop-D	0.0161149403682625	0.4179013072106217	0.2737642585551325
4EMZ_M	MHD	0.0190336335590779	0.80661225642577	0.0761194029850749
2VG7_B	RNase-H	0.0567930887582466	0.4654860270319951	0.087662337662338
3L88_D	Adeno-knob	0.0443698896592508	0.4414197440933274	0.1222780569514234
5D76_B	Peptidase-C51	0.0348113508428917	0.7434232624248334	0.0371517027863776
1QMY_C	Peptidase-C28	0.045131253545423	0.7058140532133486	0.0307692307692306
6NQD_D	Ig-like-1	0.0190969453799976	0.8413874469838798	0.0014947683109121
5LKC_A	Calici-coat-C	0.0043693085567354	0.7352626502814518	0.2925373134328359
6H61_A	Helicase-C-terminal	0.1074791299281556	0.4098804616551722	0.0105580693815987
3SLD_H	Calici-coat-C	0.0113006063591199	0.7028622566172694	0.2253731343283578
5IKN_E	SF4-helicase	0.0731049153284827	0.2982065906839623	0.0910447761194026
6IUK_B	Calici-coat-C	0.0153264172016121	0.7567782508346732	0.1462686567164182
2HOI_B	Tyr-recombinase	0.1395129146818709	0.1218759169592442	0.0276073619631898
6X5B_J	GP120	0.0066683939389606	0.8921166394885256	0.0537313432835819
6N81_B	Calici-coat-C	0.0084160506355393	0.7389112894660056	0.2343283582089552
5W1K_K	Ig-like-1	0.0033335765151361	0.8872903527707717	0.0910447761194026
3SEJ_E	Calici-coat-C	0.0102127652604766	0.7366196274521416	0.2149253731343281
3QND_C	Adeno-knob	0.0224253579176718	0.4443436843733355	0.2093862815884473
6OJN_C	Capsid-NCLDV	0.0340747306549271	0.6483193727501851	0.1074380165289261
6E5U_D	NTF2	0.0374502510474536	0.7227972412851211	0.0485133020344288
6NZ7_I	Ig-like	0.0084734157401056	0.7756226914193179	0.2028725314183119
1FGL_A	PPIase-cyclophilin-type	0.0398561989482782	0.7455031815905215	0.016417910447761
4IEE_A	Terminase-3C	0.1260101842965248	0.2354310039285432	0.0343283582089553
3ZFU_A	Peptidase-C53	0.0101097307888813	0.7188738908791643	0.2316176470588238
6NN3_A	Parvo-coat-N	0.0066524816635626	0.3350150132638489	0.5331807780320368
6Y9V_J	PPIase-cyclophilin-type	0.032372118543616	0.7452409720300489	0.0492537313432839
6LAP_C	Rhv	0.0294378061273533	0.3139353282908307	0.1985688729874775
6LBQ_C	Rhv	0.0294378061273533	0.3139353282908307	0.1985688729874775
6LBO_C	Rhv	0.0294378061273533	0.3139353282908307	0.1985688729874775
3SKU_A	Herpes-glycop-D	0.0160474065212581	0.4177682934869579	0.2786259541984734
4RDL_A	Calici-coat-C	0.0058601382168867	0.7129976186946638	0.2985074626865676
4R4N_E	GP120	0.0643197586526327	0.3578054672203111	0.0983606557377043
6KL2_B	CoV-N-NTD	0.0108678698456261	0.8225954752842831	0.1394557823129252
5LKG_A	Calici-coat-C	0.0040193419479087	0.7323609003708555	0.305970149253731
1KAC_B	Ig-like-C2-type-1	0.0041026087858596	0.7818868031268402	0.2476722532588449
6P4J_B	Calici-coat-C	0.0147465804806752	0.7757096863232325	0.140298507462687
2GXA_L	SF3-helicase	0.0675108784346145	0.5994325874799876	0.0268656716417909
1PVP_B	Tyr-recombinase	0.1141134578888501	0.1763865265228391	0.0522388059701497
1GGI_J	Ig-like-2	0.0042718002339421	0.8012533604258436	0.2248628884826324
5ESZ_B	Ig-like	0.0065897549436314	0.8572854953910141	0.096563011456628
3ZFP_A	Peptidase-C53	0.0096550142059883	0.7263665055237882	0.2338858195211788
6APD_J	Ig-like-1	0.0035161966033413	0.8233711589438903	0.2072072072072071
1E0J_C	SF4-helicase	0.0530996054678631	0.2824773090348987	0.1417910447761194
6CV3_B	Rhv	0.029072337152732	0.2977908273621449	0.2072072072072071
1H09_A	Ch-type-lysozyme	0.0424293935370643	0.2936654123796621	0.1611785095320619
2H1L_F	SF3-helicase	0.0510320925759402	0.5030878606959492	0.096563011456628
1PVQ_B	Tyr-recombinase	0.1105254272467305	0.1553825040260659	0.0597014925373138
5F17_E	Peptidase-C31	0.0167955067767732	0.4096940192335954	0.2737642585551325
4K6T_G	Adeno-knob	0.021674755103629	0.4537668271650374	0.2159709618874778
5J4Y_A	SF3-helicase	0.0583813803416861	0.5000576039219214	0.082390953150242
3D0V_B	Ig-like-1	0.0134801821919155	0.8102917156675313	0.1260504201680676
6VBQ_L	GP120	0.0079794640945582	0.8904131562776416	0.0447761194029849
2VLR_D	Ig-like-C1-type	0.0099487773229526	0.8616595205846747	0.0492537313432839
6NW9_B	NosD	0.0106378622954497	0.7677925111140863	0.187943262411347
4U4I_A	Sod-Cu	0.0151130990722464	0.8291793856643911	0.0858995137763367
3ZFN_A	Peptidase-C53	0.0125930142187087	0.7196189094188729	0.2050359712230216
5W1M_B	Ig-like	0.0091608471817819	0.872496966039997	0.045241809672387
7BTP_A	Helicase-ATP-binding	0.072989124197032	0.5923609243385444	0.0194029850746271
1UXA_B	Adeno-knob	0.0203036685336422	0.4512954633834058	0.2271062271062267
2P59_A	Peptidase-S29	0.0103487247704674	0.7375069121853468	0.2159709618874778
2W9L_O	Ig-like-C2-type-1	0.0122357333087195	0.7952961656297975	0.1531841652323582
6S6L_A	Calici-coat-C	0.009786177925809	0.7763367479538148	0.1910447761194036
1E0K_F	SF4-helicase	0.0576913365956651	0.2915616903828258	0.1313432835820898
5I9Q_A	GP120	0.0230623957347243	0.7052556547358259	0.132835820895522
1P6A_B	Ig-like-C2-type-1	0.004196562445552	0.7784324224466487	0.2546816479400744
3L88_B	Adeno-knob	0.0368493662883065	0.4380974754216388	0.1531841652323582
5D74_A	Peptidase-C51	0.0296746561728116	0.7409034027169972	0.0731343283582093
5ANY_A	Peptidase-S3	0.0080078808579878	0.9024183327526908	0.038805970149254
1F7K_B	Reverse-transcriptase	0.0127605271735024	0.5582566944765011	0.2835249042145598
3N44_F	Peptidase-S3	0.0096650976730882	0.8914705300256769	0.0238805970149251
6DZM_A	Filo-glycop	0.057803951748968	0.6433111273986657	0.0432835820895523
6N9W_C	SF4-helicase	0.0777455284697733	0.3675717569326275	0.0746268656716422
4K6V_A	Adeno-knob	0.0216370925092907	0.446174904989785	0.2204007285974498
6VSJ_D	Ig-like-V-type	0.0119221441818328	0.8363696986402507	0.1044776119402983
6OJN_A	Capsid-NCLDV	0.0340364502057853	0.6477370946522275	0.1129568106312293
6UDK_H	Ig-like	0.0144141036060954	0.673523592038099	0.2181818181818184
5W1M_E	Ig-like	0.0075074057619865	0.7774340722266984	0.2181818181818184
6MX7_I	Peptidase-S3	0.0336401770503731	0.7104530979088574	0.0805970149253727
2NV9_G	Orn-Arg-deC-N	0.1034928204009647	0.3778055173024236	0.0313432835820899
4K6T_A	Adeno-knob	0.0224737264183914	0.4539484924206576	0.2115732368896923
6UDJ_A	Ig-like	0.0131982970042953	0.5193690080113452	0.2884615384615383
5C2F_A	Terminase-3C	0.1099902296321329	0.2462967254427584	0.0567823343848581
5VJ6_R	Ig-like	0.0213808815100686	0.7568225860346104	0.1092715231788077
4CT3_A	Peptidase-C51	0.0250086479798287	0.7287403012255708	0.1092715231788077
3U6X_A	Caudo-bapla-RBP	0.0130454122618535	0.695485733128242	0.2181818181818184
6Y9Y_J	PPIase-cyclophilin-type	0.0323632553309834	0.7452389054656079	0.0567164179104477
5GMQ_A	Spike-rec-bind	0.0671145750700716	0.6814351976510545	0.0029850746268658
2AK4_U	Ig-like-C1-type	0.0080705709311148	0.8391655994393453	0.1375212224108659
5OWX_1	Peptidase-C28	0.0385495410642745	0.2830026458109758	0.1795774647887318
1HI0_P	RdRp-catalytic	0.1153262355216909	0.4450534429323253	0.0029850746268658
1E0J_E	SF4-helicase	0.0582334976473287	0.2779792926663678	0.1358208955223885
1HI8_A	RdRp-catalytic	0.0925116952941102	0.4463712124642316	0.0291858678955456
5F4O_A	Calici-coat-C	0.0039886649365757	0.7398628587202358	0.3044776119402985
5CDD_B	Rhv	0.0400632351112521	0.3080774072128108	0.1692844677137865
5F4O_B	Calici-coat-C	0.0042869270427364	0.7412332908077865	0.3000000000000002
6P4J_A	Calici-coat-C	0.0145024674747597	0.7866366112165127	0.140298507462687
2G9H_D	Stap-Strp-tox-C	0.0248026358901555	0.7185103483395908	0.1185308848080133
6U59_F	GP120	0.0066455943322805	0.8266928919086399	0.1795774647887318
6DE7_H	Ig-like-1	0.0121702513644573	0.8146753809603127	0.1413969335604765
4X05_D	Calici-coat-C	0.0099531575462381	0.7310809476187666	0.2328358208955221
1P69_B	Ig-like-C2-type-1	0.0041032747415029	0.7818812131442501	0.2570356472795498
6DC5_B	Ig-like	0.0131767424344843	0.7064954288561763	0.2115732368896923
7CJQ_A	Ig-like	0.0086488321354291	0.8518249957129712	0.0947712418300652
3GUT_C	RHD	0.0062036581019872	0.9457740513820442	0.038805970149254
4U5W_B	SH2	0.0262216150649888	0.82951016564203	0.0014947683109121
1Q57_E	SF4-helicase	0.0813155982933489	0.2628559753377498	0.0940298507462684
3ELU_A	MRNA-cap-0-1-NS5-type-MT	0.085068119656952	0.1595183696987175	0.0955223880597011
2W9L_J	Ig-like-C2-type-1	0.0130828377379246	0.7773297607200744	0.1611785095320619
5DF0_B	PKD	0.0032556142774001	0.6075103236762025	0.4255319148936167
1AK4_A	PPIase-cyclophilin-type	0.0443653413920697	0.7496375006072568	0.007518796992481
1UXB_B	Adeno-knob	0.0197273078529954	0.4561886161674238	0.2384473197781889
6P4K_C	Calici-coat-C	0.0298340871065767	0.7824602655382111	0.0373134328358208
6SUQ_A	Helicase-ATP-binding	0.0467699935833806	0.5145517621073721	0.1092715231788077
5B7I_A	HD-Cas3-type	0.1760068871089399	0.2464216496810001	0.0166919575113808
5ESV_L	Ig-like	0.0090249467683257	0.8710190500281284	0.0551181102362203
1UVI_A	RdRp-catalytic	0.1163384196226344	0.4453164089820768	0.002994011976048
6M39_A	bCoV-S1-N	0.0360398214293109	0.6404510099428538	0.1111111111111107
6E47_B	Calici-coat-C	0.0030716594793663	0.7589713190010233	0.2895522388059697
4DVN_A	Peptidase-C53	0.0405792443632762	0.5177200198907556	0.1260504201680676
6NFC_K	GP120	0.0047184194390268	0.8379092666751107	0.1754385964912275
6ILF_A	Ig-like	0.0045779467021796	0.8429501596299732	0.1571675302245254
2YQ2_A	Peptidase-C53	0.0182983561140681	0.6316768310910348	0.2028725314183119
4DWC_A	Peptidase-C53	0.0463478219507648	0.5564684494996397	0.1019736842105258
4MYW_B	Ig-like-V-type	0.016108501761983	0.8015242147927844	0.1148086522462561
6DE7_H	Ig-like-2	0.0024359940643261	0.8126448984421417	0.2361623616236159
2JLG_B	RdRp-catalytic	0.1179950178578766	0.441198511369296	0.0044977511244379
4JRY_E	Ig-like-C1-type	0.00570429047788	0.825378344619825	0.1921708185053383
6E5U_F	NTF2	0.0376462580150042	0.715367929078081	0.0651828298887124
3SLD_D	Calici-coat-C	0.0069436800053991	0.7402916704535905	0.2686567164179101
4CT3_C	Peptidase-C51	0.0247169694202456	0.7253402841713905	0.1166666666666667
3L88_E	Adeno-knob	0.0325408706013591	0.4385776165660425	0.1733800350262693
6DE7_L	Ig-like	0.014220182692245	0.8311374243040934	0.0983606557377043
6X5C_J	Ig-like-V-type	0.007708854112071	0.9433872539649092	0.0276073619631898
2J1K_O	Ig-like-C2-type-1	0.0137789514823748	0.8026221430449443	0.1355932203389833
4E2I_D	SF3-helicase	0.0670247753203216	0.5040123106204327	0.0651828298887124
1Z8Y_A	Peptidase-S3	0.0075148069775878	0.8911728733292982	0.0597014925373138
5IYQ_A	Calici-coat-C	0.0062745194728923	0.7226445600174993	0.2970149253731347
5W1V_F	Ig-like-C1-type	0.0116161266996122	0.8432342270512002	0.0858995137763367
2NVA_H	Orn-Arg-deC-N	0.0990169088262015	0.3511866176372343	0.0501567398119122
6DFF_M	MHD	0.018198890299999	0.8353188733076432	0.0501567398119122
1UVK_A	RdRp-catalytic	0.1157250517882127	0.4434338006954293	0.007518796992481
2GEC_B	CoV-N-NTD	0.0124018883134116	0.6846872368833776	0.245353159851301
3L88_F	Adeno-knob	0.0263609162855273	0.435579116708357	0.2007168458781363
6VLR_C	GP120	0.0067673706814985	0.5930956004204446	0.375770020533881
5CDC_A	Rhv	0.0343101062683517	0.4205520420400619	0.1713286713286712
1Z8Y_C	Peptidase-S3	0.0075150162896668	0.8911671247334393	0.0601265822784806
1M9X_A	PPIase-cyclophilin-type	0.0344896457891897	0.7474766788385623	0.0501567398119122
1Q57_F	SF4-helicase	0.0787058127985595	0.2594253872028298	0.1029850746268654
4DWC_B	Peptidase-C53	0.0397218602708049	0.5592106122027832	0.1222780569514234
6THG_C	Ephrin-RBD	0.0286475163244162	0.7244396063189625	0.0983606557377043
4R4N_B	GP120	0.0752076403743021	0.3321111171848409	0.0929853181076669
2XBO_3	Rhv	0.0401969661437491	0.4120604344396993	0.1551724137931034
5UGY_I	Ig-like	0.0158768686810791	0.7942204963632737	0.1260504201680676
6VO1_I	GP120	0.0019208198687725	0.856141834612338	0.1433447098976112
1UVL_A	RdRp-catalytic	0.1159516264682952	0.4343417467933573	0.012084592145015
2WS9_3	Rhv	0.0340524588416689	0.4060528634062189	0.1754385964912275
3BQJ_A	Calici-coat-C	0.0029938234579217	0.4183808711352693	0.7819148936170208
3V6B_R	Ig-like-C2-type-3	0.0097374708010417	0.8051947390060665	0.1775043936731106
4DW4_A	Peptidase-C53	0.0436527001973413	0.51664049528294	0.1204013377926425
5W08_N	Ig-like	0.0065204034682512	0.8670168101115382	0.0929853181076669
2CRX_B	Tyr-recombinase	0.1231644061236442	0.2399535354199537	0.0507462686567163
5H94_D	Ig-like	0.0039452907878346	0.8629990529689746	0.1222780569514234
2WV4_B	Peptidase-C28	0.0201243431281104	0.5671005545968493	0.2134328358208952
6H6L_G	Ig-like-V-type	0.0026280349818337	0.9298520191605216	0.0894308943089432
1IM3_L	Ig-like-H-type	0.009340101424463	0.8483005753607016	0.0999999999999998
4HS6_B	HCV-NS1	0.0028370679227759	0.5319945379729075	0.5227272727272732
4XQA_C	Adeno-knob	0.0256214953181041	0.4448124437013002	0.2028725314183119
1HHT_P	RdRp-catalytic	0.1164861633765067	0.444047419466811	0.0090361445783133
3TYG_H	Ig-like-1	0.0029007723446601	0.7553582413807303	0.3035019455252923
1QOL_G	Peptidase-C28	0.043728416845855	0.4800244415480911	0.1279461279461275
1UVM_A	RdRp-catalytic	0.1179734494719003	0.4352261563369878	0.0105580693815987
6MCO_D	GP120	0.0125644077959326	0.8583452273991568	0.0355486862442044
4DW5_B	Peptidase-C53	0.048686081664813	0.557935006385865	0.1001642036124792
1KBU_A	Tyr-recombinase	0.1105539133960856	0.0833484597216441	0.0761194029850749
3JWD_B	Ig-like-C2-type-2	0.0259900649907585	0.2682731992763212	0.2476722532588449
4XNZ_E	Ig-like-2	0.0221333490652314	0.7984793285170062	0.0789049919484701
1SVL_B	SF3-helicase	0.0493257864123985	0.5078365092045544	0.1111111111111107
5IYR_A	Calici-coat-C	0.0059196935040913	0.7257329868079234	0.3044776119402985
1E0J_F	SF4-helicase	0.0535727628648738	0.2839901889492461	0.1522388059701496
5TDG_A	Fibritin-C	0.0379099233682492	0.430323791477799	0.1611785095320619
6KL5_B	CoV-N-NTD	0.0158338941944753	0.7856160905131621	0.1355932203389833
6ZGF_A	bCoV-S1-RBD	0.0309732482015306	0.3561097409460935	0.1985688729874775
5J4V_A	SF3-helicase	0.0587401472674194	0.564670278573325	0.0789049919484701
2JL9_A	RdRp-catalytic	0.1172025952732185	0.4739527482234622	0.0
6Y9X_J	PPIase-cyclophilin-type	0.0323655770451255	0.7452430171267888	0.0656716417910445
2ED6_G	WSS-VP	0.029343447935679	0.3723033260484031	0.2028725314183119
6GSI_G	Ig-like-V-type-2	0.0164026585777069	0.84504141289032	0.0268656716417909
4XNY_H	Ig-like-2	0.0022721893860203	0.785114401804909	0.2761904761904763
5OYI_1	Peptidase-C28	0.0424329676370863	0.2986443953231864	0.1713286713286712
1S9H_B	SF3-helicase	0.0380257830860248	0.5692071033947604	0.1298482293423266
4WZT_B	Calici-coat-C	0.0064042882811311	0.7398372077988753	0.2820895522388056
6H66_A	Helicase-C-terminal	0.1096005784479201	0.4104579446228343	0.0291858678955456
1MA7_B	Tyr-recombinase	0.1257560271484706	0.1890305787317572	0.0567164179104477
4GDF_E	SF3-helicase	0.0541812637502056	0.5107979572006683	0.1001642036124792
3L88_I	Adeno-knob	0.0410418303468339	0.4386661346084873	0.1512027491408938
6H6M_F	Ig-like-V-type	0.0112686542825016	0.8422033649653566	0.0983606557377043
2XCF_B	Peptidase-S29	0.0145522537197365	0.6894369696616148	0.2181818181818184
3EMD_A	MRNA-cap-0-1-NS5-type-MT	0.0931455870843183	0.1595041893067083	0.0940298507462684
6NK7_L	Peptidase-S3	0.0371064519537438	0.6786711515008009	0.101492537313433
5VN8_F	GP120	0.0220269303572832	0.7263280015131345	0.1394557823129252
2CJR_H	CoV-N-CTD	0.078099892766358	0.6063231969127129	0.0197869101978693
4CT3_D	Peptidase-C51	0.0249012551808523	0.7251149614190519	0.1222780569514234
4A8O_A	RdRp-catalytic	0.1231919653504749	0.4484881177499272	0.002994011976048
5IYP_A	Calici-coat-C	0.0063297789715101	0.7210420321011215	0.3074626865671648
6NK7_J	Peptidase-S3	0.0350143022702961	0.6779961802815521	0.1092715231788077
6DC3_H	Ig-like	0.0077583621386025	0.7853304038476507	0.2204007285974498
1SVL_A	SF3-helicase	0.0432982274031742	0.5086073804049016	0.1260504201680676
6GKH_A	Helicase-C-terminal	0.1238793618372797	0.3499574485077067	0.0298507462686563
5VN3_M	GP120	0.0462541487768459	0.7597814919423096	0.0014925373134331
6NK7_C	Peptidase-S3	0.0065502225927776	0.9079300100668648	0.0702875399361022
1HI1_B	RdRp-catalytic	0.1169751487760788	0.4413498676156773	0.0134328358208957
3SKB_D	Calici-coat-C	0.0070649943215369	0.7349101789977467	0.2820895522388056
5D74_B	Peptidase-C51	0.0360239743141694	0.7408377833491409	0.0567823343848581
4A8K_A	RdRp-catalytic	0.1241217957087627	0.4521779166244647	0.0014947683109121
4CT3_B	Peptidase-C51	0.0249415933783023	0.728779802666547	0.1204013377926425
3R3L_A	Arena-ncap-C	0.0808629872745133	0.5048984046095658	0.0436137071651088
4QC8_A	Parvo-coat	0.0052419622831899	1.014727077231892	0.0029850746268658
5J0N_G	Tyr-recombinase	0.1168436990184058	0.4892894026568553	0.0
1AK4_B	PPIase-cyclophilin-type	0.0444306319384778	0.7496779724547085	0.0166919575113808
6GSI_E	Ig-like-V-type-1	0.0124064009314303	0.851105925256016	0.0618066561014265
5D76_A	Peptidase-C51	0.0369098115176726	0.7454385676727768	0.0492537313432839
3U4E_B	GP120	0.0203239699258975	0.7202606133290393	0.1551724137931034
3SKU_C	Herpes-glycop-D	0.0156604386361005	0.4186719140215303	0.30859375
4XMP_G	GP120	0.1074076061718845	0.3580062180707396	0.046875
1F7R_A	Peptidase-A2	0.0070286869044587	0.6304929302389384	0.3673469387755106
3QZW_H	Ig-like-V-type	0.0047863743096343	0.8132977207577161	0.2271062271062267
6JYO_D	Calici-coat-C	0.0144238096001865	0.7063885387983247	0.2089552238805967
6F7D_A	Beta-helix	0.0164180966096347	0.3991352492861184	0.3035019455252923
4OLK_B	Peptidase-C51	0.0176320613187359	0.7367348518018118	0.1611785095320619
1QMY_A	Peptidase-C28	0.03477325804221	0.7116530582774447	0.087662337662338
6J2F_D	Ig-like	0.0064401224800063	0.8580195843332232	0.1129568106312293
4GDF_A	SF3-helicase	0.0541736018604652	0.5108549913215926	0.103789126853377
6HLT_C	GOLD	0.035124368059294	0.7750970034026514	0.0307692307692306
1PVR_A	Tyr-recombinase	0.117869233205979	0.057485853503122	0.0746268656716422
2HOF_B	Tyr-recombinase	0.1333437004371243	0.1774029715737839	0.0522388059701497
4A8M_P	RdRp-catalytic	0.1222776188049422	0.4563646441486733	0.0044776119402987
2XXN_A	MATH	0.0258055206617397	0.6821151797116749	0.1492281303602058
5NEM_B	VWFA	0.0842874962068094	0.6230866784442988	0.0060060060060056
6MPG_Q	GP120	0.0045893853148258	0.7229794486336094	0.332007952286282
4QF0_F	AB-hydrolase-1	0.1327707536198963	0.2858746153266099	0.0402985074626869
3KXF_E	Ig-like-C1-type	0.0081005475435043	0.7694923728555669	0.2338858195211788
5IKN_H	SF4-helicase	0.0766405648704112	0.3108807809980262	0.101492537313433
6E48_A	Calici-coat-C	0.0055894663334808	0.7621228945602888	0.2731343283582093
5OYI_J	Peptidase-C28	0.0424382287634686	0.2986320389827894	0.1754385964912275
5OYI_A	Peptidase-C28	0.042435742944302	0.2986406754514602	0.1754385964912275
6Q04_C	bCoV-S1-N	0.0118090489709975	0.863639860217857	0.0417910447761193
4CSH_D	Peptidase-C51	0.0223131147735742	0.7235212002421861	0.1433447098976112
1Q57_A	SF4-helicase	0.0763453966620791	0.2593843691271337	0.1149253731343284
6Q06_C	bCoV-S1-N	0.0118129281632343	0.8636417096914152	0.0417910447761193
5UGY_H	Ig-like	0.0159516316654175	0.7939460413078546	0.1336717428087981
3EMB_A	MRNA-cap-0-1-NS5-type-MT	0.0946778674015097	0.1777131922742238	0.0955223880597011
6DC5_H	Ig-like	0.0088511546394079	0.7077699115756196	0.2909441233140657
6GKM_A	Helicase-C-terminal	0.1259227155440007	0.3638372174111349	0.0298507462686563
4A8S_A	RdRp-catalytic	0.1233651826497788	0.4584451105357202	0.0044977511244379
5U1D_A	ABC-transporter	0.1065204778781359	0.175745260560498	0.0835820895522387
4DW3_A	Peptidase-C53	0.0433956633183685	0.5174704185222931	0.1279461279461275
1SH0_A	Peptidase-C37	0.1230031341357066	0.2680609452303452	0.0567823343848581
6D84_M	MHD	0.0192956121563073	0.8365303453894684	0.0485133020344288
6Q07_C	bCoV-S1-N	0.0118082506206434	0.863638043766319	0.0432835820895523
4QVA_B	Calici-coat-C	0.0038052607656592	0.7181651748709581	0.350746268656716
1N6Q_L	Ig-like	0.0071282342563307	0.8763185506053166	0.0865671641791046
4XNY_G	GP120	0.1105061548115285	0.3404871044478404	0.053459119496855
6UOE_H	Ig-like-1	0.0027533217163907	0.8340228406165147	0.2115732368896923
5Y4L_B	Peptidase-C31	0.0248270506208357	0.6887906716411667	0.1531841652323582
6MZJ_H	Ig-like	0.0123929920867116	0.8337557300992452	0.124161073825503
1PVR_B	Tyr-recombinase	0.1132872451752671	0.1404829204496655	0.0805970149253727
7CZF_A	Eph-LBD	0.0167782839114819	0.3814298084327783	0.3111545988258315
4A8Q_A	RdRp-catalytic	0.1232695259191636	0.4501282096125432	0.0090361445783133
1UVN_A	RdRp-catalytic	0.1161628496067501	0.4392436132542819	0.0223880597014929
6NQD_H	Ig-like-1	0.019100878604708	0.8413509913238515	0.0298507462686563
4CSH_C	Peptidase-C51	0.0221540626566916	0.7233890624682874	0.1472602739726025
1G9M_C	Ig-like-V-type	0.0053396079483081	0.5953351163692577	0.4255319148936167
4CSH_A	Peptidase-C51	0.0229607414550678	0.7282937026064549	0.1355932203389833
1QOL_D	Peptidase-C28	0.0384423778635828	0.472870407797499	0.1551724137931034
6IMJ_B	DNA-LIGASE-A3	0.0362448677253747	0.6315530538969768	0.1260504201680676
1SH3_A	Peptidase-C37	0.1370330525761211	0.2745071105916129	0.0447761194029849
6SUQ_A	Peptidase-C6	0.015215533724605	0.6626766137712029	0.2338858195211788
3L88_L	Adeno-knob	0.0384557351366022	0.4614393828326332	0.1571675302245254
1NCB_H	Ig-like-2	0.0018913314825813	0.8113491555085048	0.2570356472795498
4N0N_A	Peptidase-C33	0.0638918263022206	0.42025052175408	0.1092715231788077
2NY7_L	Ig-like	0.0107418679596008	0.8630650970785158	0.0597014925373138
6SQJ_B	Herpes-glycop-D	0.0229304766515272	0.6299519869766553	0.183745583038869
2MK5_A	Peptidase-C51	0.0100405759313214	0.8342997329055554	0.1492281303602058
6NK5_K	Peptidase-S3	0.0284541786430899	0.6527802874820456	0.1522388059701496
1WAC_B	RdRp-catalytic	0.1189276268305263	0.440392387544698	0.0182370820668691
6V86_A	RdRp-catalytic	0.0611717588281505	0.6175839038482879	0.0651828298887124
1IKV_B	Integrase-catalytic	0.045019138292801	0.4844821092789697	0.1336717428087981
4GH4_A	Peptidase-C28	0.0384741810162885	0.6649875242964196	0.1111111111111107
6V8Z_J	Ig-like	0.0159817478991235	0.4988060965382922	0.2835249042145598
1HHS_A	RdRp-catalytic	0.11572449047466	0.4510422868441242	0.0182370820668691
4HEM_C	Caudo-bapla-RBP	0.0108560344006805	0.6531247251041501	0.3060428849902534
6ESC_A	Glycoprot-B-PH2	0.0363763830086262	0.787318121452121	0.0197869101978693
6V8X_G	Ig-like	0.0091728400158729	0.7341886691376871	0.2617702448210921
2HOF_A	Tyr-recombinase	0.1321720073501225	0.1661843084068164	0.061194029850746
2GXA_K	SF3-helicase	0.0718900846301953	0.5848258061943341	0.0507462686567163
4E2I_F	SF3-helicase	0.0670030143217628	0.5038925214950398	0.082390953150242
4DWA_B	Peptidase-C53	0.0423042053711738	0.5720209929527342	0.124161073825503
4P26_D	Calici-coat-C	0.0119512743265897	0.6710665893988242	0.2791044776119407
2AK4_J	Ig-like-C1-type	0.0125491412998146	0.8131427428733767	0.1551724137931034
1BD2_E	Ig-like-C1-type	0.0015359299695224	0.814250310951689	0.2570356472795498
6NQD_G	Ig-like	0.0059845767917473	0.7677664269186419	0.2713472485768498
4QF0_A	AB-hydrolase-1	0.1326951788602109	0.2858444115194864	0.0477611940298505
1ZTX_H	Ig-like-1	0.0083157792443323	0.8410202901244342	0.1472602739726025
1KBU_B	Tyr-recombinase	0.115997479699332	0.1686053847946218	0.0791044776119405
6DE7_E	Ig-like-1	0.0221813045575434	0.8350057680925166	0.0358208955223884
4CRX_A	Tyr-recombinase	0.1124726790586276	0.058438145364154	0.0880597014925375
1Q57_C	SF4-helicase	0.0856376553649794	0.2600715928934298	0.105970149253731
7JMS_A	OTU	0.0498443409216005	0.7495842845058329	0.012084592145015
4QBB_C	Peptidase-C28	0.048263350243481	0.694658885827623	0.0634920634920632
3C28_B	Tyr-recombinase	0.126488702152996	0.1990418938328241	0.0671641791044774
6EWB_C	Calici-coat-C	0.0064934080555868	0.7481220529080166	0.2865671641791043
3SKU_E	Ig-like-V-type	0.0149787781314742	0.786440271312411	0.1531841652323582
1GGI_H	Ig-like-2	0.0027178559747034	0.8061317052543944	0.2617702448210921
6Q06_A	bCoV-S1-N	0.0118107277913287	0.8636403917585733	0.0492537313432839
6YGD_A	N-acetyltransferase	0.0775934443585651	0.6098247592191219	0.0323574730354394
1E0K_B	SF4-helicase	0.0643156623342399	0.2832345542459655	0.140298507462687
4QF0_D	AB-hydrolase-1	0.1326494129805648	0.285773367539559	0.0492537313432839
2VG5_B	RNase-H	0.0826457038878084	0.4376866882419623	0.0737179487179484
5SWZ_A	Ig-like-C1-type	0.0067896553572096	0.8219151400020497	0.2050359712230216
1E0J_B	SF4-helicase	0.0578187920135166	0.2777273116089249	0.1552238805970154
6XEY_H	Ig-like	0.017540355939144	0.8082363269413326	0.1148086522462561
1Z1G_B	Tyr-recombinase	0.0992531024570772	0.4807845915359414	0.0323574730354394
5VIY_K	Ig-like	0.0063272593607914	0.5820702957681648	0.4255319148936167
4A8W_A	RdRp-catalytic	0.1230980720555974	0.4513041211348142	0.0136157337367628
4NM8_N	Ig-like	0.0058966709913003	0.8310232695809449	0.1985688729874775
3O4L_D	Ig-like-C1-type	0.0110328426362639	0.8923505385218344	0.0313432835820899
6MET_A	Ig-like-C2-type-2	0.0136019378392086	0.4466599877563396	0.3373253493013974
6GJZ_A	Helicase-C-terminal	0.1257747128641731	0.365431352398352	0.0373134328358208
2ED6_J	WSS-VP	0.0271652936813544	0.3733813947563152	0.2293577981651375
4R4H_B	Ig-like-V-type	0.0016530849860498	0.5950433563954247	0.5473441108545036
6H6M_E	Ig-like-V-type	0.0111251150414371	0.8405984986894564	0.1204013377926425
4CSH_B	Peptidase-C51	0.0225914525924824	0.7286697677993562	0.1452991452991447
3ZFR_A	Peptidase-C53	0.0081517993564217	0.7210996012543338	0.2984496124031006
5FJB_C	PPIase-cyclophilin-type	0.0404548841089556	0.7378617636521397	0.0552238805970144
1CRX_A	Tyr-recombinase	0.1229010392299643	0.0708659212585388	0.0791044776119405
1F7D_B	Reverse-transcriptase	0.0124908204019734	0.5675684893317374	0.3188976377952752
1HI8_B	RdRp-catalytic	0.092507303594097	0.4463571853312674	0.0551181102362203
1EET_B	Integrase-catalytic	0.028309253030012	0.3865104827088093	0.2204007285974498
6H66_A	Helicase-ATP-binding	0.0949599051793418	0.1713478688517088	0.1044776119402983
2X2D_B	PPIase-cyclophilin-type	0.0395726106836164	0.7433004555982954	0.0551181102362203
2OKB_A	dUTPase	0.0082350031418673	0.7798895048922294	0.2338858195211788
2ESV_E	Ig-like-C1-type	0.0058019036358039	0.8404408558046401	0.1754385964912275
1IKW_B	RNase-H	0.0752443423916683	0.4374124597571854	0.0894308943089432
3SKU_F	Ig-like-V-type	0.0052946220396609	0.8319178494662782	0.2050359712230216
3N40_F	Peptidase-S3	0.0118740360369674	0.8912401159446566	0.024464831804281
6OTF_A	Calici-coat-C	0.0150627850518527	0.815507331176609	0.1313432835820898
4QF0_E	AB-hydrolase-1	0.1327276827398187	0.2860483552038296	0.0522388059701497
6NK6_C	Peptidase-S3	0.0089656834190088	0.9160893567389004	0.053459119496855
5HC1_A	Peptidase-C31	0.0163113647101303	0.4373125542586591	0.3111545988258315
2JQG_R	Peptidase-C28	0.060496364451032	0.5815561504912664	0.0865671641791046
2CH8_C	Ig-like-1	0.0074670017624451	0.8432461522583793	0.1512027491408938
4QVA_A	Calici-coat-C	0.0038073961778731	0.7161809467912721	0.3656716417910444
3CRX_A	Tyr-recombinase	0.1317659449918143	0.0573363126289176	0.0746268656716422
6BKC_H	Ig-like-2	0.0090343596410083	0.82064853963195	0.187943262411347
6MCB_A	HNH-Cas9-type	0.1178285643796907	0.5350036133982781	0.0014947683109121
6HLW_A	GOLD	0.031400617320676	0.7761884422699984	0.0618066561014265
6UTA_A	Ig-like	0.012114502850013	0.8140524149924023	0.1631944444444439
1UVJ_A	RdRp-catalytic	0.1174795169431401	0.4449129239887953	0.0276073619631898
3VKW_A	PLUSRNA-virus-helicase-C-terminal	0.0519490409986355	0.6527827553248375	0.0850746268656716
6Q07_A	bCoV-S1-N	0.0118108497829969	0.8636409693024937	0.0537313432835819
4OOV_A	Calici-coat-C	0.0094304608167517	0.7341059026871398	0.2671641791044772
6Q04_A	bCoV-S1-N	0.0118112079860634	0.8636411182598637	0.0537313432835819
5YL1_A	ICOSAH-VIR-COAT-S	0.0492343632871736	0.4984455540374903	0.1298482293423266
6IMJ_A	DNA-LIGASE-A3	0.0422829847347596	0.6513389805857617	0.1092715231788077
6Z0V_C	Alphavirus-like-MT	0.066653594977233	0.6678628319963069	0.0417910447761193
6K32_A	RdRp-catalytic	0.0809251133208278	0.6555414814895572	0.0151515151515151
6Q05_C	bCoV-S1-N	0.0127093785840496	0.8636406108584235	0.0432835820895523
1CZY_B	MATH	0.0186616096482085	0.6214190952514105	0.2271062271062267
5IQ7_H	Ig-like-2	0.005647888107242	0.7901387137246585	0.2593984962406013
2ED6_I	WSS-VP	0.0289257196070553	0.3725661178896381	0.2226277372262768
6NK5_B	Peptidase-S3	0.0054746656088582	0.9208806841508898	0.0912052117263844
4RVI_B	Peptidase-A2	0.004014744888156	0.9559006966106818	0.0737179487179484
6NZ0_Z	PKD-2	0.0107216547422631	0.8213199331876155	0.1713286713286712
4QV2_A	Calici-coat-C	0.0053902593839511	0.7179304078409559	0.344776119402985
6OUU_B	Calici-coat-C	0.0244326167512675	0.7421987843417663	0.1268656716417913
4A8F_A	RdRp-catalytic	0.1251004182565808	0.4484879171521968	0.0197869101978693
1QO3_C	C-type-lectin	0.0321487190077819	0.8281083289853998	0.0
4O5I_N	Ig-like	0.0038282950879424	0.8328293498830417	0.2204007285974498
1XO0_A	Tyr-recombinase	0.127497162276394	0.0556578836450504	0.0820895522388061
1F44_A	Tyr-recombinase	0.1288872360406975	0.2014743081863155	0.0737179487179484
4LYL_A	UDG	0.0567678230535102	0.6360114610041028	0.082390953150242
1QOL_C	Peptidase-C28	0.0352384552226123	0.4684694852714182	0.1754385964912275
6X5C_D	GP120	0.0079140476087209	0.8864966484709158	0.0835820895522387
5YOW_A	Phlebovirus-G1	0.0082742696548856	0.9691247119743912	0.0105580693815987
4E2I_G	SF3-helicase	0.0669998289991488	0.5039975935563262	0.0912052117263844
1PVQ_A	Tyr-recombinase	0.1263735191026846	0.0584258656063845	0.0835820895522387
2JLF_C	RdRp-catalytic	0.1205416048954242	0.4432882645107371	0.0291858678955456
4ODB_D	Ig-like-V-type-1	0.023435296809883	0.8350343588196145	0.0343283582089553
6E56_J	Ig-like	0.007775369638015	0.6412248026751329	0.375770020533881
5DRV_A	NTF2	0.0168801005530461	0.7918186182611427	0.1413969335604765
6N9V_D	SF4-helicase	0.0766418165863925	0.301188336444264	0.1194029850746269
4E2I_J	SF3-helicase	0.0670880997943811	0.5039405285109312	0.0912052117263844
4ODB_E	Ig-like-V-type-1	0.0225147895231881	0.8350094743809318	0.04199066874028
3S4S_G	Ig-like-V-type	0.00525097934858	0.6046598915706362	0.4565217391304341
6BBM_C	SF4-helicase	0.1006462685077001	0.3082342565878989	0.0850746268656716
6VLR_D	GP120	0.0079345804181762	0.5975734536222228	0.3958333333333332
6FW2_A	MOSC	0.0281593350454032	0.5530256565447442	0.187943262411347
4OW5_A	Chitin-binding-type-4	0.0393248380828476	0.5424274317865143	0.1507462686567162
6P4J_A	Calici-coat	0.0162485357042821	0.8298615388744878	0.105970149253731
4O5I_V	Ig-like	0.0038072366047423	0.8328458621099489	0.2226277372262768
3SLD_E	Calici-coat-C	0.0115724503237117	0.7394506228177253	0.2343283582089552
5DEZ_B	PKD	0.0063221120478054	0.6093539038579417	0.4255319148936167
6KL6_D	CoV-N-NTD	0.0280913737117234	0.8300085407153884	0.0208955223880595
5W6F_B	NosD	0.009399451013465	0.7704780423830329	0.2361623616236159
5W0K_E	C-type-lectin	0.0098010154146424	0.7166179163034087	0.2859884836852207
1M9F_A	PPIase-cyclophilin-type	0.0355824123123776	0.7460353127653546	0.0754414125200642
6MTJ_D	GP120	0.0211952604299803	0.7512381276621491	0.1452991452991447
6G1X_A	RLR-CTR	0.0163645039161215	0.7447120514491675	0.1795774647887318
2BTL_B	CoV-N-NTD	0.0142055062760609	0.6681826844105001	0.2617702448210921
6CRQ_J	GP120	0.0045898233180484	0.7861266162980441	0.2859884836852207
4OPV_A	Calici-coat-C	0.0104554532473374	0.7369115456423804	0.2567164179104477
4A8Y_A	RdRp-catalytic	0.12421052603569	0.4461730893857578	0.026033690658499
6MYY_D	GP120	0.0192470718172261	0.8409826769195181	0.046875
6ORN_A	GP120	0.0303877177881323	0.4903082247995148	0.1921708185053383
5LWG_B	Rhv	0.0180394142698337	0.4896584567273361	0.2810707456978962
6Z2Y_B	Reverse-transcriptase	0.0895239309652162	0.235391390312772	0.1149253731343284
4RPB_C	Calici-coat-C	0.0075891372620364	0.7521727374512881	0.2835820895522387
2ED6_F	WSS-VP	0.0292616409229943	0.3729387677139517	0.2271062271062267
6Z2Y_E	Reverse-transcriptase	0.0895963289255952	0.2355204580696719	0.1149253731343284
5IYW_A	Calici-coat-C	0.0063237976037062	0.7331966160866144	0.3223880597014927
6UTE_I	Ig-like-1	0.0053776748265742	0.82359728197396	0.2271062271062267
4DVL_A	Peptidase-C53	0.0415266517155403	0.5138693589208396	0.1512027491408938
4YDV_L	Ig-like	0.0123148141279597	0.8831423566018739	0.0339506172839507
5VIG_L	Ig-like-2	0.017230861525296	0.7674254403028276	0.1591695501730099
5NET_B	VWFA	0.0842763969588701	0.6230847873491241	0.0283582089552241
4YFL_E	GP120	0.1110732425614924	0.3379499659087164	0.0737179487179484
6THG_F	Ephrin-RBD	0.0306690233961626	0.7186777949690984	0.1204013377926425
5Z58_x	Helicase-C-terminal	0.0836988495599173	0.3205555369285193	0.1074380165289261
4DWA_A	Peptidase-C53	0.0428768963066019	0.5671354509662537	0.1355932203389833
6HLW_C	GOLD	0.0163046983253235	0.783728115107732	0.1551724137931034
1MBM_D	Peptidase-C31	0.022412616632643	0.8442088727156343	0.007518796992481
4B02_C	RdRp-catalytic	0.1222133613598837	0.4338727205846805	0.0371517027863776
7D8U_A	mRNA-cap-0-methyltransferase	0.0560157434554986	0.4973382329063571	0.1238805970149254
4DGB_A	PPIase-cyclophilin-type	0.032381298635116	0.7346375614538652	0.1001642036124792
1GGI_J	Ig-like-1	0.0038054356639599	0.8339156251019311	0.2238805970149249
5IQ7_L	Ig-like	0.0154768791804513	0.829417596208569	0.1166666666666667
6VLR_F	GP120	0.0090518109214319	0.7772228087633548	0.2384473197781889
6OU9_C	Calici-coat-C	0.0293384177684378	0.722818384487706	0.1223880597014928
2CRX_A	Tyr-recombinase	0.1260620884869263	0.2819789417277172	0.0731343283582093
5KON_A	Calici-coat-C	0.0074734782924889	0.7343756104038227	0.3104477611940304
4YDK_G	GP120	0.1394719247099552	0.3459480307408049	0.04199066874028
6DZM_C	Filo-glycop	0.0578045223930708	0.6433126446558376	0.0835820895522387
1F5Q_C	Protein-kinase	0.0733799665362774	0.5310529275774692	0.0776119402985071
1H7A_A	Glycine-radical	0.0438736475452254	0.5094789641698091	0.1472602739726025
6Z0V_O	Alphavirus-like-MT	0.0693602774656294	0.6680059537384208	0.0447761194029849
6G19_A	Helicase-C-terminal	0.1205419027041903	0.3667436684487587	0.0552238805970144
1OHR_B	Peptidase-A2	0.0060496650186608	0.9503135560172508	0.0737179487179484
1F5Q_A	Protein-kinase	0.0810504741586213	0.5633277575437186	0.0537313432835819
4EP0_G	Caud-tail-N	0.0164327897547853	0.7547716847325656	0.1754385964912275
5VXR_H	Ig-like	0.0063319700772151	0.856295756248296	0.1375212224108659
1P7D_B	Tyr-recombinase	0.1029260208290905	0.5014195949099983	0.0387596899224804
1WAC_C	RdRp-catalytic	0.1189232569329939	0.4403923303110015	0.0387596899224804
1M4Q_A	UEV	0.0529523864385361	0.5526165852312228	0.1194029850746269
4O5I_S	Ig-like	0.0078577218644576	0.7035690365758634	0.3346613545816737
3SAC_B	Peptidase-A2	0.0051821899722351	0.9544229407091344	0.0754414125200642
1FZK_B	Ig-like-C1-type	0.0089625240069498	0.8242999426544199	0.1921708185053383
[truncated: 8,080 more rows]
