# Supplementary material for: Identifying and profiling structural similarities between Spike of SARS-CoV-2 and other viral or host proteins with Machaon
Source: Commun Biol. 2023 Jul 19;6:752. doi: 10.1038/s42003-023-05076-7 (PMC10356814; doi:10.1038/s42003-023-05076-7)
Supplement: Supplementary file 7 — Supplementary Data 4 [file 42003_2023_5076_MOESM7_ESM.zip › 6VXX_A_domain/candidates/6VXX_A_BetaCoV-S1-NTD-merged-notenriched.csv]

structureId	domain	b-phipsi	w-rdist	t-alpha
6VXX_A	BetaCoV-S1-NTD	0.0	0.0	0.0
5ACA_3	Rhv	0.0122915014189147	0.2624663128234151	0.0
6QFY_B	bCoV-S1-N	0.0049506830265136	0.4429778148084175	0.0
5Z7D_A	HIN-200-1	0.0094286897516881	0.1712142742968727	0.0014925373134331
2XCN_A	Peptidase-S29	0.007448837542225	0.5526120559911405	0.0
1T5R_C	Leukocidin	0.0021848654633536	0.7334712999054418	0.0014947683109121
3R4D_D	bCoV-S1-N	0.001407470103217	0.3694316651189124	0.0323574730354394
6IZL_B	ICOSAH-VIR-COAT-S	0.0253921700389445	0.3240523003703951	0.0
6QFY_A	bCoV-S1-N	0.0038255495665743	0.5147205700651143	0.0014947683109121
4J0O_D	Leukocidin	0.0006966010511596	0.7245488081980243	0.0119402985074625
2SNW_A	Peptidase-S3	0.014847545748904	0.6692776778133843	0.0
1VCP_C	Peptidase-S3	0.0083446813400065	0.7012725290435664	0.0014925373134331
5GSW_B	Peptidase-C3	0.0067969346591135	0.6722184973826284	0.0014947683109121
2XFB_G	Peptidase-S3	0.0170438898365598	0.6951379820623468	0.0
6IIO_B	Rhv	0.0217515507956217	0.066404986981936	0.0522388059701497
2YEW_D	Peptidase-S3	0.0115047211802748	0.6829852391069577	0.0014947683109121
3KHS_D	PNP-UDP-1	0.0425534155290178	0.2816287278054858	0.0014947683109121
1QGC_A	Peptidase-C28	0.0013142102633599	0.7532388619996124	0.0213414634146345
4PB6_M	Calici-coat	0.0227969082777861	0.4785013406065482	0.0014947683109121
6OHW_A	bCoV-S1-RBD	0.0570990078268498	0.2721440817203746	0.0014947683109121
4J0O_C	Leukocidin	0.000544958751479	0.7243326485099614	0.0641791044776121
5ZUF_A	Rhv	0.0181399033557658	0.1439506492271939	0.0104477611940299
1FVI_A	DNA-LIGASE-A3	0.0482311585863309	0.1359237787541091	0.0044776119402987
5OEA_C	Terminase-6	0.0616262866069143	0.0971074972404585	0.007518796992481
4IV1_B	Peptidase-C28	0.0172663326142604	0.3250666938134157	0.0044776119402987
4ETQ_C	Alpha-carbonic-anhydrase	0.0455368459878717	0.3218880822954722	0.0029850746268658
2WV4_A	Peptidase-C28	0.0017474499992574	0.551362239858421	0.0761194029850749
5Z7D_C	HIN-200-1	0.0092011121535563	0.1370501242848471	0.0626865671641792
6UBI_A	Ig-like-1	0.0110558010516036	0.8216425407444212	0.0
5USL_B	Alpha-carbonic-anhydrase	0.0071522614716961	0.6161899940458786	0.0044776119402987
5OEA_F	Terminase-6	0.0765368012020434	0.0545886644262388	0.0298507462686563
4K8B_A	Peptidase-S29	0.015147137538361	0.5846777007517117	0.002994011976048
6QPM_B	Adeno-knob	0.002408688748027	0.4411431037861969	0.0634920634920632
6AKU_A	Rhv	0.017641197256257	0.1532753005681952	0.0179104477611944
5OE8_B	Terminase-6	0.0671820736901578	0.0654185940010776	0.0343283582089553
5O05_A	Calici-coat-C	0.0134273532823109	0.7113878322976589	0.0029850746268658
4H14_A	bCoV-S1-N	0.0093733349437914	0.46317017995984	0.0044977511244379
4K8B_B	Peptidase-S29	0.0123464128459943	0.5846554482593584	0.0044776119402987
5OEA_D	Terminase-6	0.0641415003596087	0.0724202935269663	0.0447761194029849
4IZL_B	Leukocidin	0.0011215338021867	0.7566218022213602	0.070149253731343
6B9J_Y	Alpha-carbonic-anhydrase	0.0418719199095257	0.3169686289408738	0.002994011976048
3ASR_B	Calici-coat-C	0.0082916582996774	0.7236320988364996	0.002994011976048
6N7V_C	SF4-helicase	0.0758765499857367	0.3274456943202355	0.0014925373134331
2BHG_B	Peptidase-C28	0.0024031673273109	0.6183368411837427	0.0551181102362203
1QGC_4	Ig-like	0.0111413128071672	0.8403657654851345	0.0
3BGW_D	SF4-helicase	0.0895283174986179	0.3029154047590947	0.0
6N7T_F	SF4-helicase	0.0653141955768234	0.2542197210692568	0.002994011976048
1CU1_B	Helicase-ATP-binding	0.0305871758757565	0.5824929578919001	0.002994011976048
5OEE_B	Terminase-6	0.0778550463213059	0.0608056715126671	0.0447761194029849
5YHQ_A	Rhv	0.0336002365032166	0.1447471579433935	0.0229007633587787
5Z7D_B	HIN-200-1	0.0201555003682184	0.1496607056929112	0.0436137071651088
4IYC_B	Leukocidin	0.0005604553124891	0.7608290459177971	0.0820895522388061
5GSW_A	Peptidase-C3	0.0143397411969347	0.6701887928595056	0.0044776119402987
2I5Y_H	Ig-like-1	0.0028074970501113	0.8051538173000357	0.002994011976048
6IMK_A	DNA-LIGASE-A3	0.0403508005515328	0.6685021998307034	0.0029850746268658
5OEB_F	Terminase-6	0.0678462563594774	0.0633482148819671	0.0731343283582093
5OEA_A	Terminase-6	0.0675471969828853	0.0625718917707628	0.0746268656716422
1ZBA_2	Peptidase-C28	0.034857476267288	0.1594936914838973	0.016417910447761
2FSD_A	Caudo-bapla-RBP	0.0133378178094751	0.8184213421905782	0.0014947683109121
5OEB_E	Terminase-6	0.0786730707000014	0.0667330366261896	0.0313432835820899
5VN3_M	GP120	0.0462541487768459	0.7597814919423096	0.0014925373134331
6F9B_V	Phlebo-G2-C	0.0100262293685987	0.8342925768826157	0.0014947683109121
5OEA_B	Terminase-6	0.065810900634268	0.061063407510697	0.0865671641791046
2XFC_I	Peptidase-S3	0.0169851394676608	0.6500134669934227	0.0044977511244379
2JLG_C	RdRp-catalytic	0.1099103292018041	0.4311606142126143	0.0
1QO3_C	C-type-lectin	0.0321487190077819	0.8281083289853998	0.0
2NVA_B	Orn-Arg-deC-N	0.0957480014327412	0.3299194563235121	0.0014925373134331
5OE8_C	Terminase-6	0.0688258703670208	0.0783337735229798	0.0552238805970144
4IYC_C	Leukocidin	0.0003922202700924	0.7661014835603014	0.1074626865671641
1ZBE_2	Peptidase-C28	0.0344663443341539	0.163166706415957	0.025373134328358
4BIP_B	Rhv	0.0178103625638309	0.046587182805765	0.2313432835820894
5OEA_E	Terminase-6	0.0739382020630832	0.0624361493107809	0.0761194029850749
6U7G_C	CoV-S1	0.0020804881282288	0.6037716618654344	0.1056105610561057
5OE9_B	Terminase-6	0.0670313024487628	0.1132182276926468	0.0447761194029849
2XFB_E	Peptidase-S3	0.0170112709255585	0.6980633400160908	0.0044977511244379
5OEE_E	Terminase-6	0.0643549540932383	0.0643305061749998	0.0940298507462684
1C8N_C	ICOSAH-VIR-COAT-S	0.0360993258423306	0.1455438789331399	0.0567823343848581
5OEB_B	Terminase-6	0.078640997270804	0.0651112725582663	0.070149253731343
5OEE_D	Terminase-6	0.0709904297032661	0.077071218433245	0.0671641791044774
3EOY_H	Ig-like-V-type-1	0.0009163315483359	0.843117176888048	0.0668789808917198
5OEB_D	Terminase-6	0.078886903298975	0.0671776972611117	0.0597014925373138
2YI9_D	RdRp-catalytic	0.0621644903332642	0.7872899098893633	0.0014925373134331
1NZB_A	Tyr-recombinase	0.114161178558862	0.0696698144624538	0.0149253731343279
6N9W_E	SF4-helicase	0.0792196696908868	0.2541513924460002	0.002994011976048
6N7T_B	SF4-helicase	0.0780035365770988	0.307763506968343	0.002994011976048
5GMQ_A	Spike-rec-bind	0.0671145750700716	0.6814351976510545	0.0029850746268658
1S6N_A	Flavi-glycoprot	0.0017639716738154	0.7842837182755618	0.080645161290322
6Y9Z_J	PPIase-cyclophilin-type	0.032375073548171	0.7452378654027468	0.002994011976048
4U5W_B	SH2	0.0262216150649888	0.82951016564203	0.0014947683109121
6F9B_H	Phlebo-G2-C	0.0319533835295697	0.8357009554054258	0.0014925373134331
5OE9_C	Terminase-6	0.0669064401714055	0.1216736334440932	0.0582089552238807
2JL9_A	RdRp-catalytic	0.1172025952732185	0.4739527482234622	0.0
1OUQ_A	Tyr-recombinase	0.1082176980921699	0.0736410144810427	0.0313432835820899
5J0N_G	Tyr-recombinase	0.1168436990184058	0.4892894026568553	0.0
4NM8_H	Ig-like	0.002042777489158	0.8123550988417434	0.0720000000000002
6NQD_D	Ig-like-1	0.0190969453799976	0.8413874469838798	0.0014947683109121
6N9X_C	SF4-helicase	0.0730571170613285	0.3610258306268119	0.0044776119402987
5OEB_A	Terminase-6	0.0785856973353011	0.0657632538174737	0.0776119402985071
5OEB_C	Terminase-6	0.0700826532248168	0.0658670579676299	0.0895522388059704
1ZBA_1	Peptidase-C28	0.0307083253384874	0.7026139933097788	0.0044977511244379
5OEE_A	Terminase-6	0.0703831893868247	0.0673477760652908	0.0880597014925375
5OE8_A	Terminase-6	0.0783595951206976	0.0557785626039086	0.0925373134328355
6N7S_C	SF4-helicase	0.0795476080151491	0.2830141409792439	0.0044776119402987
1Q3V_A	Tyr-recombinase	0.1220860312373244	0.0744795442242352	0.0179104477611944
3RU8_L	Ig-like	0.0219736135316127	0.8609919366668681	0.0
2WT2_B	Galectin	0.0017298901745227	0.7661273856435895	0.1166666666666667
3TYG_L	Ig-like	0.001582087372215	0.8560611096994333	0.053459119496855
6OPN_D	GP120	0.0132119484038483	0.9320171382793084	0.0
5OE9_A	Terminase-6	0.0683253608370449	0.1046391111271671	0.0791044776119405
5OEE_F	Terminase-6	0.0660190257388964	0.0940351461383064	0.0940298507462684
6MEJ_C	HCV-NS1	0.0264675407539739	0.1311153568419148	0.1194029850746269
6UTE_H	Ig-like-1	0.0019219213081682	0.8556613978689069	0.0328358208955221
5OEE_C	Terminase-6	0.05847704444942	0.0913250199844172	0.1164179104477607
1Q3U_A	Tyr-recombinase	0.1136637686207163	0.0863486850790255	0.0343283582089553
3QZQ_D	Peptidase-C3	0.002622706982601	0.6861227496375873	0.0970149253731342
4EJE_B	UEV	0.0662042398370269	0.6479055997552259	0.0044977511244379
1PVR_A	Tyr-recombinase	0.117869233205979	0.057485853503122	0.0746268656716422
2HOI_A	Tyr-recombinase	0.1353615455933388	0.0710055535761573	0.0166919575113808
6DCQ_L	Ig-like	0.0445234702148227	0.8267112195539055	0.0029850746268658
1HI0_P	RdRp-catalytic	0.1153262355216909	0.4450534429323253	0.0029850746268658
6MCB_A	HNH-Cas9-type	0.1178285643796907	0.5350036133982781	0.0014947683109121
5TGE_A	Terminase-6C	0.0680212851787115	0.629700439158366	0.0044977511244379
4CRX_A	Tyr-recombinase	0.1124726790586276	0.058438145364154	0.0880597014925375
4P9E_A	CMP-dCMP-type-deaminase	0.0600892943195912	0.8257037259091584	0.0029850746268658
4A8K_A	RdRp-catalytic	0.1241217957087627	0.4521779166244647	0.0014947683109121
3MGV_A	Tyr-recombinase	0.1402206461589212	0.087767686940127	0.0059701492537314
4MJI_I	Ig-like	0.0341979269228404	0.8514561225765617	0.0014947683109121
5ZUD_A	Rhv	0.0181509554308795	0.1439338129674554	0.1571675302245254
4JRX_E	Ig-like-C1-type	0.0038371958436367	0.8476481843485516	0.0044977511244379
2HOI_G	Tyr-recombinase	0.1307202952832935	0.1021384985159543	0.0151515151515151
3C6H_A	Terminase-6C	0.0881998285121396	0.7040395732418646	0.0029850746268658
3C29_A	Tyr-recombinase	0.1347960938294607	0.0871247220691423	0.0213414634146345
3CRX_A	Tyr-recombinase	0.1317659449918143	0.0573363126289176	0.0746268656716422
1KBU_A	Tyr-recombinase	0.1105539133960856	0.0833484597216441	0.0761194029850749
2NX5_I	Ig-like-C1-type	0.0022032217610407	0.8678058409865181	0.0283582089552241
1UVI_A	RdRp-catalytic	0.1163384196226344	0.4453164089820768	0.002994011976048
5W1K_A	Ig-like-1	0.0017608224426751	0.8831483401054601	0.0492537313432839
6UDJ_D	Ig-like	0.0018026676135205	0.7258788295150143	0.2407407407407402
1XO0_A	Tyr-recombinase	0.127497162276394	0.0556578836450504	0.0820895522388061
2NV9_C	Orn-Arg-deC-N	0.1027796805548297	0.3709720400829314	0.0044977511244379
6N7S_F	SF4-helicase	0.082048494996168	0.156251995023281	0.0485133020344288
3BGF_C	Ig-like	0.0028186893552847	0.8676200675863487	0.0044776119402987
1CR4_A	SF4-helicase	0.0779331336845916	0.1495983598207391	0.0746268656716422
6JCF_A	Integrase-catalytic	0.1408184529107571	0.7005042004077238	0.0
4MJI_E	Ig-like-C1-type	0.0013521025817094	0.8350071188857959	0.1452991452991447
4QC8_A	Parvo-coat	0.0052419622831899	1.014727077231892	0.0029850746268658
4R4H_B	Ig-like-V-type	0.0016530849860498	0.5950433563954247	0.5473441108545036
1PVQ_A	Tyr-recombinase	0.1263735191026846	0.0584258656063845	0.0835820895522387
3J9F_7	Ig-like-V-type	0.0018102389277933	0.7932516617977304	0.2050359712230216
2HOI_H	Tyr-recombinase	0.1367971263476312	0.1269556547304872	0.0105580693815987
1CR1_A	SF4-helicase	0.076049427596943	0.147983795350286	0.0791044776119405
4A8O_A	RdRp-catalytic	0.1231919653504749	0.4484881177499272	0.002994011976048
2YEW_C	Peptidase-S3	0.0133089431306965	0.9443913832620162	0.0029850746268658
7JQC_h	WD-REPEATS-REGION	0.0393717830626546	0.1578200363822532	0.132835820895522
1CRX_A	Tyr-recombinase	0.1229010392299643	0.0708659212585388	0.0791044776119405
3C29_G	Tyr-recombinase	0.1281685192298539	0.1156693835782776	0.0339506172839507
3NVX_B	Sema	0.0023294560483251	0.7116309332666129	0.2313432835820894
5V5G_A	OTU	0.0686998344834657	0.7641771897602203	0.0044977511244379
6DWX_A	OTU	0.081783627892934	0.7657998582036187	0.002994011976048
4BIQ_B	Rhv	0.0332445929853741	0.1249454386842219	0.2537313432835821
1NAM_A	Ig-like	0.0021568806401678	0.7706830799949997	0.2159709618874778
6CX1_A	VWFA	0.0389390264103223	0.1625743673372857	0.1358208955223885
2HOI_B	Tyr-recombinase	0.1395129146818709	0.1218759169592442	0.0276073619631898
6K42_A	G-alpha	0.1134304819109193	0.1564680121195383	0.045241809672387
1BD2_E	Ig-like-C1-type	0.0015359299695224	0.814250310951689	0.2570356472795498
3ELW_A	MRNA-cap-0-1-NS5-type-MT	0.0845331127801328	0.161210845325217	0.0716417910447759
6OPP_M	Ig-like-V-type	0.0482082530887616	0.9382697207316816	0.0014925373134331
1PVQ_B	Tyr-recombinase	0.1105254272467305	0.1553825040260659	0.0597014925373138
4A8M_P	RdRp-catalytic	0.1222776188049422	0.4563646441486733	0.0044776119402987
3NVX_A	Sema	0.0026247347602793	0.7242054128860618	0.1985074626865672
2JLG_B	RdRp-catalytic	0.1179950178578766	0.441198511369296	0.0044977511244379
6VKN_I	GP120	0.0009360928372217	0.8084406420150232	0.359026369168357
3C29_B	Tyr-recombinase	0.1466188587018148	0.1424839356917161	0.0151515151515151
1RIF_A	Helicase-ATP-binding	0.1157434297328496	0.7028913121921996	0.002994011976048
1XO0_B	Tyr-recombinase	0.113145560375321	0.0866833776631373	0.1104477611940297
3C29_H	Tyr-recombinase	0.1435345300987908	0.1505453981651388	0.0136157337367628
1MA7_A	Tyr-recombinase	0.1441822765593174	0.0557473482768876	0.0985074626865667
1S7W_A	Ig-like-C1-type	0.0013132520464998	0.8438195226023864	0.2204007285974498
1NCB_H	Ig-like-2	0.0018913314825813	0.8113491555085048	0.2570356472795498
1OUQ_F	Tyr-recombinase	0.1036189769369378	0.0976566497099554	0.1149253731343284
3EOY_L	Ig-like-V-type-1	0.000604490120027	0.8424034543416985	0.2593984962406013
2QSC_L	Ig-like	0.0024303064701448	0.8571292071443428	0.0754414125200642
3EOY_K	Ig-like-V-type-1	0.0003517107406084	0.8417836812841194	0.2761904761904763
1PVP_A	Tyr-recombinase	0.1370953060772548	0.0656753559695476	0.0910447761194026
3OYK_A	Reverse-transcriptase	0.0743952692827325	0.8788450657160894	0.0
6IK9_C	Reverse-transcriptase	0.0812185661124118	0.8439253005238463	0.0014947683109121
1Q3V_E	Tyr-recombinase	0.1134430992660951	0.0657639756568661	0.1522388059701496
5ZVS_2	RdRp-catalytic	0.087592284713222	0.807073149659107	0.002994011976048
1XNS_A	Tyr-recombinase	0.129746816314713	0.0595456222255466	0.1194029850746269
4CRX_B	Tyr-recombinase	0.1235747313184565	0.0678560786325228	0.1074626865671641
5U1D_B	ABC-transporter	0.0560497368548025	0.0950865991697732	0.332835820895522
1CR0_A	SF4-helicase	0.0801380470436028	0.1590937267179703	0.0865671641791046
1PVR_B	Tyr-recombinase	0.1132872451752671	0.1404829204496655	0.0805970149253727
3NGB_J	GP120	0.0025569170348344	0.8181775857664856	0.1279461279461275
6KDK_C	Reverse-transcriptase	0.0753628851373627	0.8447610145336969	0.0029850746268658
5ESV_D	Ig-like	0.0024621015062255	0.8684342493616093	0.0685805422647523
5XO2_A	Ig-like-V-type	0.002227200960632	0.729960575104543	0.2859884836852207
2W9L_B	Ig-like-C2-type-1	0.0019211381192087	0.7765328630252952	0.3267326732673272
4NM8_I	Ig-like	0.0021595614007904	0.8143492964435168	0.2159709618874778
1NZB_E	Tyr-recombinase	0.1242510308373304	0.0687562001928654	0.1119402985074631
2AEP_H	Ig-like-1	0.0020051094930783	0.7558599712030374	0.3814432989690719
1Q3V_F	Tyr-recombinase	0.1072071206829677	0.1163910044945646	0.1104477611940297
3L2V_A	Reverse-transcriptase	0.0770919035358786	0.8837412581349995	0.0
1U58_A	Ig-like	0.0008727037357528	0.8266566422097299	0.4377682403433478
3EOY_I	Ig-like-V-type-1	0.000867120483668	0.8403955203475507	0.3267326732673272
4BAC_A	Reverse-transcriptase	0.0661481948616894	0.8843594256039276	0.0014947683109121
4XMP_H	Ig-like-1	0.0027305359632773	0.8097929480351005	0.1298482293423266
1OUQ_B	Tyr-recombinase	0.1024202246256814	0.0869368401502948	0.1567164179104483
2W9L_T	Ig-like-C2-type-1	0.0026414496776279	0.7773090657415138	0.1858407079646022
1OUQ_E	Tyr-recombinase	0.1140898371820773	0.0757529934905221	0.1388059701492536
3EOY_G	Ig-like-V-type-1	0.0025267955542998	0.8407092829059262	0.1204013377926425
1Q3U_E	Tyr-recombinase	0.11832487066302	0.076455591150276	0.1268656716417913
1Q3V_B	Tyr-recombinase	0.103783000406771	0.1007443556754458	0.1343283582089556
5V5I_C	OTU	0.092939407138026	0.7604261723265394	0.0044977511244379
6U7F_C	CoV-S1	0.0020856829893369	0.7525943338787446	0.4855875831485581
1NZB_F	Tyr-recombinase	0.1218071423774476	0.0790247258360364	0.1253731343283586
6MZJ_A	GP120	0.0254928471005512	1.0029799788494118	0.002994011976048
4XNY_H	Ig-like-2	0.0022721893860203	0.785114401804909	0.2761904761904763
6NK7_G	Peptidase-S3	0.0289490962260669	0.9620579289450164	0.002994011976048
6VO1_I	GP120	0.0019208198687725	0.856141834612338	0.1433447098976112
1Q31_B	Peptidase-S30	0.0023735958077362	0.7222570224540593	0.4823008849557526
3TBV_C	Ig-like-C1-type	0.0015392746987881	0.8468240914810241	0.25
3TBW_E	Ig-like-C1-type	0.0015650147830032	0.8403541229755047	0.30859375
3ELU_A	MRNA-cap-0-1-NS5-type-MT	0.085068119656952	0.1595183696987175	0.0955223880597011
4NM8_J	Ig-like	0.0021260413358627	0.8133836013665628	0.2786259541984734
3MGV_C	Tyr-recombinase	0.1333898035625275	0.110185387452905	0.082390953150242
3TBW_A	Ig-like-C1-type	0.0016234648788112	0.8523001496737761	0.2181818181818184
3EMD_A	MRNA-cap-0-1-NS5-type-MT	0.0931455870843183	0.1595041893067083	0.0940298507462684
6DE7_H	Ig-like-2	0.0024359940643261	0.8126448984421417	0.2361623616236159
5SWS_A	Ig-like-C1-type	0.0014730844690854	0.8342565167048348	0.4194915254237292
3CRX_B	Tyr-recombinase	0.1207406884844103	0.1072661191996409	0.1134328358208951
5FMZ_E	RdRp-catalytic	0.0750826996033765	0.8606788498133329	0.0029850746268658
1XNS_B	Tyr-recombinase	0.1370478624064968	0.1068168765536424	0.0880597014925375
2J1K_B	Ig-like-C2-type-1	0.0026249572320288	0.8153447740353665	0.2072072072072071
6NI3_A	G-alpha	0.0864176001677643	0.1270527712896099	0.1611940298507459
6J2G_D	Ig-like	0.0015925367609721	0.8563321025198907	0.2316176470588238
3OYD_A	Reverse-transcriptase	0.065931441098547	0.8796602301830614	0.002994011976048
3QUL_D	Ig-like-C1-type	0.0021261315202395	0.8505067289953367	0.2093862815884473
6EDU_H	Ig-like-V-type	0.0649126546711114	0.9236937764896268	0.002994011976048
1NZB_B	Tyr-recombinase	0.1200934285392339	0.0876015962790432	0.1597014925373134
5OYI_3	Peptidase-C28	0.0666734679914533	0.9650976677585807	0.0029850746268658
1S7T_A	Ig-like-C1-type	0.0013767070914071	0.8464328263958993	0.3842975206611574
1Q3U_F	Tyr-recombinase	0.1249016568850325	0.110524042191029	0.1253731343283586
3TBW_C	Ig-like-C1-type	0.0016689756979264	0.8530547717534578	0.2737642585551325
1Q3U_B	Tyr-recombinase	0.1155033761198844	0.1141374315850427	0.1656716417910451
1GGI_H	Ig-like-2	0.0027178559747034	0.8061317052543944	0.2617702448210921
3ELD_A	MRNA-cap-0-1-NS5-type-MT	0.0858448199852834	0.1657640433964996	0.1343283582089556
1N5A_A	Ig-like-C1-type	0.0009648377900649	0.8476218650883555	1.0937500000000004
3RWJ_A	Ig-like	0.0004195168001624	0.8485437524608576	1.248322147651006
1CRX_B	Tyr-recombinase	0.1283635148252507	0.1154481149086765	0.1268656716417913
2J9J_B	Peptidase-A2	0.0016165465503562	0.9551337127442558	0.1692844677137865
6UOE_H	Ig-like-1	0.0027533217163907	0.8340228406165147	0.2115732368896923
3MV9_A	Ig-like-C1-type	0.0019672872448901	0.8332365981866668	1.1895424836601305
6H6L_G	Ig-like-V-type	0.0026280349818337	0.9298520191605216	0.0894308943089432
1S7U_J	Ig-like-C1-type	0.0024793658225022	0.8533409875691234	0.2028725314183119
5F6J_A	GP120	0.0026729758300179	0.8446539653669018	0.2093862815884473
1N5A_G	Ig-like-C1-type	0.0009562675258672	0.8593187466621979	1.02416918429003
5WKH_I	Ig-like	0.0025867450192895	0.8482523905944	0.2159709618874778
6DE7_D	Ig-like-2	0.0016287321923534	0.9384689643985452	0.2338858195211788
3BGF_B	Ig-like-2	0.002295229330031	0.8317001495750749	0.5581395348837213
3L2W_A	Reverse-transcriptase	0.0737945850456728	0.8811909116918653	0.0044776119402987
6P65_G	GP120	0.0024201576469953	0.8348210311820674	0.3929313929313929
6N9X_B	Toprim	0.1009026652421372	0.9078227630923156	0.0029850746268658
2PSV_B	Peptidase-A2	0.0024160122759957	0.9534389794173806	0.1298482293423266
3TBT_D	Ig-like-C1-type	0.0024622300026495	0.8442272808400216	0.2786259541984734
3S3N_A	Reverse-transcriptase	0.0726314312713103	0.8781222154587909	0.0044977511244379
6P65_D	GP120	0.0024191954887453	0.8348218944643188	0.4660831509846832
4HPY_H	Ig-like	0.0027512568344869	0.811784513931481	0.3786008230452675
5WKO_J	Ig-like	0.0025527016792738	0.8759037848783755	0.1531841652323582
1S7V_A	Ig-like-C1-type	0.0023849316623367	0.8448337087966591	0.356275303643724
1N5A_J	Ig-like-C1-type	0.0012046827413691	0.8590652500244453	1.454212454212454
1B0R_A	Ig-like-C1-type	0.0020047042040615	0.8666322952225183	0.332007952286282
4GJT_B	Ig-like-V-type	0.0024757616106852	0.8515636648066456	0.2835249042145598
3TBS_D	Ig-like-C1-type	0.0027503441463884	0.85252926984485	0.2181818181818184
3QUL_A	Ig-like-C1-type	0.002613455042935	0.8586610884200306	0.245353159851301
3RWC_A	Ig-like	0.0021578563348025	0.8482300184213374	1.1895424836601305
5WKH_D	Ig-like	0.0026286439326197	0.8452302631688443	0.3241106719367586
4D8D_A	SH3	0.002563887726663	1.0379694778072694	0.1336717428087981
6ULC_D	GP41	0.2332633077325155	0.8141204007830172	0.0044977511244379
1N5A_D	Ig-like-C1-type	0.0018889058020436	0.8609208354825816	1.2558922558922552
2BBZ_D	DED-2	0.2504251462056851	0.9468150266189284	0.0
6DFG_B	GP41	0.1705680061098164	0.1504354989209224	0.1551724137931034
3PWV_D	Ig-like	0.0019774942683359	0.8624302501181674	1.1967213114754092
5IKN_F	Toprim	0.139427047595644	0.921851750393324	0.0014947683109121
6F7D_A	Tail-spike-N	0.002200481104503	0.8755917567417346	0.3814432989690719
2XN9_A	Ig-like-C1-type	0.0025315785942323	0.8805771448679471	0.2641509433962263
3JTS_D	Ig-like	0.0021374540776241	0.8727198161477676	1.1003134796238243
3RWF_A	Ig-like	0.0027574229459145	0.8439640672635316	1.0937500000000004
6KWK_A	Ig-like	0.0027113405764403	0.8573968914599248	0.359026369168357
6DFG_E	GP41	0.170752930578079	0.1370701855524328	0.2617702448210921
1MI5_D	Ig-like-C1-type	0.0026745599921469	0.8667380604320837	0.3400000000000003
6DFG_F	GP41	0.1705605879222668	0.150421158116084	0.2713472485768498
3QQ3_A	Ig-like	0.0027036664239437	0.8578335644008998	1.154340836012862
4D8D_C	SH3	0.0027270409965505	1.0353311943232546	0.2476722532588449
2BBZ_B	DED-2	0.2484832905602114	0.9467693129650824	0.0044776119402987
3UA7_A	SH3	0.0026501951422356	1.0073486269543463	0.5261958997722092
