# Supplementary material for: Identifying and profiling structural similarities between Spike of SARS-CoV-2 and other viral or host proteins with Machaon
Source: Commun Biol. 2023 Jul 19;6:752. doi: 10.1038/s42003-023-05076-7 (PMC10356814; doi:10.1038/s42003-023-05076-7)
Supplement: Supplementary file 7 — Supplementary Data 4 [file 42003_2023_5076_MOESM7_ESM.zip › 6VXX_A_domain/candidates/6VXX_A_RBD-merged-enriched.csv]

pdbId	chainId	chainLength	resolution	geneId	taxonomy	molecularFunction	cellularComponent	biologicalProcess	b-phipsi	w-rdist	t-alpha	domain
6VXX	A	972.0	2.8	43740568	2697049	0046789#0042802	0030666#0005788#0005793#0044173#0020002#0016021#0019031#0055036	0075509#0039654#0019064#0009405#0046813#0039587#0039502#0046718#0019082#0019081	0.0	0.0	0.0	RBD
5W9L	J	726.0	4.8	#	1263720	#	0044173#0020002#0016021#0019031#0055036	0075509#0039654#0019064#0009405#0046813	0.0034459156131335	0.3232285198791389	0.0	BetaCoV-S1-CTD
6SUQ	A	2134.0	3.7	1502321	12227	0005524#0004197#0004386#0016818#0003723#0003968#0008236#0005198	0019029	0018144#0006351#0039694	0.0147225311222919	0.5841858821145802	0.0	Peptidase-S30
6E5U	A	339.0	3.8	10482	9606	0003729#0003723	0005737#0010494#0005829#0042405#0005643#0016607#0005654#0005634	0006406#0016973#0006405#0016032	0.0172733544788624	0.7735478401236142	0.0	NTF2
4FZB	H	179.0	2.59	918188	10506	0050660#0050797	#	0006231#0006235#0032259	0.0788871863279155	0.3052605669467259	0.0	ThyX
6NIL	A	177.0	3.9	200316	9606	0004126#0047844#0042802#0003723#0008270	0030895#0005737#0005634#0000932#1990904	0016553#0016554#0051607#0070383#0080111#0045087#0045869#0010529#0045071#0048525#0002230	0.0414977355521017	0.7876987508197733	0.0	CMP-dCMP-type-deaminase-2
6NYP	A	102.0	2.7	151888	9606	0038023	0005887#0005886	0002250#0002768#0031295	0.0224352904949695	0.919066504287842	0.0	Ig-like-V-type
4N0O	G	393.0	2.65	921339	299386	0005524#0004197#0003678#0016817#0003723#0003724#0003968#0004252#0070008#0004843#0008270	0033644#0042025#0044220#0016021	0039648#0039579#0039502#0006351#0019082#0039694	0.0214324397040053	0.6587782885590671	0.0017123287671234	Peptidase-C33
2CJR	F	112.0	2.5	1489678	694009	0042802#0003723	0044172#0044177#0044220#0019028#0019013	0019082#0019081	0.0825902050730904	0.7533265265371094	0.0	CoV-N-CTD
6XAA	B	75.0	2.7	7314	9606	0031386#0031625	0005737#0005829#0030666#0005789#0044322#0010008#0070062#0005615#0043657#0005741#0005739#0043005#0043025#0005654#0005634#0005886#0031982	0000187#0035973#1990000#0031145#0019221#0002753#0042769#1904380#0016197#0097009#0070987#0042276#0060613#0008585#0007144#0070911#0021888#0007249#0070498#0036297#0075733#0007254#0007141#0061024#0047497#0019941#0052031#0002755#0002756#0043066#0000122#0030512#0048812#0070423#0000715#0000717#0006297#0033683#0006296#0006294#0043065#1902255#0051092#1902527#0031398#0045944#0036388#0016579#0008104#0000209…	0.0187570792976539	1.0371797108218863	0.0	Ubiquitin-like-1
6J62	A	150.0	2.49	100038882	10090	0005178#0031386#0031625	0005737#0022627#0005576#0005634	0042742#0051607#0007229#0032020#0019941#0031397#0060339#0045071#0030501#0045648#0032729#0032733#0032649#0009617#0034340	0.0180288528760926	1.045332093291912	0.0	Ubiquitin-like-2
1DYL	D	149.0	9.0	922351	11033	0003723#0004252#0005198	0044174#0042025#0020002#0016021#0039619#0019031#0055036	0075512#0039654#0019068#0019062	0.0763278903829262	0.8361877284081284	0.0	Peptidase-S3
6E5U	B	138.0	3.8	29107	9606	0031267	0005737#0005829#0005643#0044613#0016607#0005654	0006406#0006913#0006606	0.0026413288497596	0.8440822112937818	0.0173913043478262	NTF2
6THG	J	136.0	4.07	1947	9606	0046875	0005737#0070062#0005887#0045121#0005634#0005886#0045202	0007411#0007155#0007267#0009880#0048013#0001755#0042102#0031295	0.0183569232149098	0.8551828191507731	0.0017123287671234	Ephrin-RBD
6XH3	A	88.0	2.35	6626	9606	0042802#0003723#0030619#1990446	0005654#0005681#0005685	0000398#1900363	0.0361386825592146	1.029225055452297	0.0	RRM-1
5C6K	A	165.0	1.9	1261534	10679	0003677#0016787#0016740	#	0015074#0006310#0075713#0046718#0044826	0.0772386045169652	0.7126978470885067	0.001709401709401	Tyr-recombinase
1VQ2	A	173.0	2.2	1258669	10665	0004132#0008270	#	0009165#0006220	0.0363187435656671	0.7546383566472381	0.0017123287671234	CMP-dCMP-type-deaminase
1S9H	A	268.0	2.4	4192013	648242	0005524#0003678#0016787	#	0006260#0039645#0039665#0039592#0039693#0099008	0.0442121762119361	0.7440521719686618	0.0017123287671234	SF3-helicase
3RT3	B	153.0	2.01	9636	9606	0005178#0031386#0031625	0005737#0005829#0022627#0005576#0005654#0005634	0042742#0051607#0007229#0032020#0019941#0031397#0032480#0060339#0045071#0030501#0045648#0032729#0032733#0032649#0034340#0009615#0019985#0060337#0016032	0.0205154261898365	1.0371047331915455	0.001709401709401	Ubiquitin-like-2
5H7G	B	122.0	1.85	604	9606	0003682#0031490#0003700#0001227#0042802#0001161#0046872#0000978#0043565#1990837	0005794#0005730#0005654#0005634	0030036#0030183#0000902#0006974#0019221#0048821#0002467#0006954#0002903#0030308#0008285#0001953#2000773#0048294#0032764#1903464#0045746#0035024#0045629#0000122#0045892#0043065#0030890#0051272#0031065#0045666#0045591#0008104#0042981#0045595#0042127#0001817#0002634#0043087#0050776#0002682#0050727#0043380#0006357#0007266#0007283#0042092	0.0555331841884165	1.0068300980407716	0.0	BTB
1M9C	B	163.0	2.0	5478	9606	0016018#1904399#0005178#0003755#0003723#0051082#0046790	0005737#0005829#0070062#0005576#0005615#1904813#0005925#0043231#0016020#0005634#0032991#0034774#0031982	0000187#0032148#0006915#0060352#0034599#0042118#0044409#0075713#0019064#0035722#0030595#0050900#0034389#1902176#0061944#0006469#0001933#0032873#1903901#0030593#0043312#0030168#0070527#0051092#0035307#0001934#0050714#0045070#0006457#0000413#2001233#0045069#0006278#0019061#0019058#0019076#0019068	0.0965854333899297	0.8709907858649935	0.0	PPIase-cyclophilin-type
3KS8	B	124.0	2.4	955189	386032	0003723	0030430#0019012	0039724#0039557#0039723#0039722	0.0649912650751757	0.8626207825268803	0.001709401709401	VP35-IID
1HHT	Q	664.0	2.9	956436	10879	0046872#0000166#0003723#0050265#0003968	0019012	0006351#0039694	0.0763662073676398	0.2757513189440959	0.0222222222222214	RdRp-catalytic
2HAH	A	112.0	1.7	1489989	11674	0004190#0003677#0004170#0004533#0000287#0003964#0004523#0008270	#	0015074#0006310#0006226#0046081#0075713#0046718#0044826	0.0020305957996994	0.9642213941019604	0.4772727272727277	Peptidase-A2
2YPK	A	274.0	1.95	3106	9606	0051087#0042605#0005102#0046977	0009986#0031901#0005783#0012507#0070062#0005794#0000139#0071556#0005887#0016020#0042612#0030670#0005886#0055038#0030667	0002250#0002486#0002479#0002480#0002474#0006952#0016045#0006955#0060333#0043312#0001916#0042270#2001198#0050776#0032655#0032675#0002667#0060337#0016032	0.0307425598280025	0.9576115605720932	0.0017123287671234	Ig-like-C1-type
2W9L	K	123.0	2.91	1525	9606	0008013#0050839#0086082#0071253#0042802#0005178#0030165#0005102#0001618	0001669#0005912#0016327#0016323#0005923#0044297#0030054#0005911#0005737#0005576#0005615#0030175#0030426#0005887#0014704#0045121#0031594#0043005#0005654#0005886#0032991	0031532#0086067#0086072#0048739#0045216#0051607#0010669#0046629#0008354#0007507#0007157#0034109#0050900#0007005#0030593#0098904#0050776#0070633	0.038785920803351	0.8929422790892966	0.0017123287671234	Ig-like-C2-type-1
4N9F	s	95.0	3.3	6923	9606	0031625	0031462#0031466#0005829#0070449#0005654#0030891	0032436#0043687#0016567#0065003#0061418#0006366#0006368#0016032	0.0184686233437179	1.0444897710665508	0.0017123287671234	Ubiquitin-like
4M0W	B	76.0	1.4	286839	9913	0046872#0031386#0003735#0031625	0005737#0022627#0005634	0019941#0016567#0006412	0.0225454846312406	1.027512618526678	0.0017123287671234	Ubiquitin-like
6DE7	B	129.0	4.12	155971	11706	0042802#0005198	0044175#0020002#0016021#0019031#0019012#0055036	0090527#0075512#0044409#0039654#0019064#0030683#1903905#1903908#1903911#0002223#0019058#0019082#0019068#0019062	0.1526175665355029	0.2613065113056286	0.0540540540540543	GP41
6G1X	A	648.0	3.93	71586	10090	0005524#0003677#0003725#0016787#0042802#0043021#0003724#0003727#0008270	0005737#0005634	0071360#0051607#0045087#0039530#0032727#0032728#0032755#0060760#0032760#0016925#0009615	0.0953328481731492	0.2799175252242072	0.107692307692307	Helicase-C-terminal
3L26	B	123.0	2.4	911827	128952	0003723	0030430#0019013	0010629#0060965#0033235#0039505#0046775#0039724#0039557#0039613#0039723#0039722#0039501#0044414	0.0573257940891347	0.8741891196649727	0.0017123287671234	VP35-IID
1EFN	C	57.0	2.5	2534	9606	0043014#0005524#0042609#0042610#0097718#0019899#0046875#0070851#0042802#0044325#0046872#0004715#0051428#0043548#0016004#0043274#0004713#0005102#0042608#0048156#0050321#0004714#0031802	0005884#0044297#0005829#0030425#0005768#0031234#0097386#0098978#0045121#0005739#0005634#0097038#0048471#0005886#0014069#0099092#0098685	0050798#0002250#0007411#0007596#0006816#0030154#1904646#1905430#1905232#0071375#0036120#0071560#0019221#0048813#0097062#0050966#0048013#0038096#0007631#0030900#0003015#0045087#0035556#0007612#0050900#0000165#0050804#1902951#2001240#0010629#0010730#0002862#0043524#1903202#0042177#0031397#0001764#0018108#0030168#2001056#0043123#1901216#0010976#1903997#0014068#0051897#1905477#1900182#0090314#0042531…	0.0384989242157351	1.109510730887065	0.001709401709401	SH3
6P3E	N	246.0	5.4	2703487	10710	#	0030430#0098026	0099001#0098003	0.0550184479072132	0.9635811650311664	0.0017123287671234	BIG2
1OUQ	F	322.0	3.2	2777477	10678	0003677	#	0015074#0006310	0.2354162192876649	0.925475843972131	0.0017123287671234	Core-binding-CB
2BBZ	A	190.0	3.8	1487017	10280	0004197	0030430#0042025	0060545#0019050#0039521#0039644	0.2618812305418755	1.0394211815649526	0.001709401709401	DED-1
