# Supplementary material for: Identifying and profiling structural similarities between Spike of SARS-CoV-2 and other viral or host proteins with Machaon
Source: Commun Biol. 2023 Jul 19;6:752. doi: 10.1038/s42003-023-05076-7 (PMC10356814; doi:10.1038/s42003-023-05076-7)
Supplement: Supplementary file 7 — Supplementary Data 4 [file 42003_2023_5076_MOESM7_ESM.zip › 6VXX_A_domain/candidates/6VXX_A_RBD-merged-enriched_eval.csv]

pdbId	chainId	chainLength	resolution	geneId	taxonomy	molecularFunction	cellularComponent	biologicalProcess	b-phipsi	w-rdist	t-alpha	domain	1D-score	1D-identity	1D-identity-ng	1D-identity-gaps	1DPDB-score	1DPDB-identity	1DPDB-identity-ng	1DPDB-identity-gaps	2D-score	2D-identity	2D-identity-ng	2D-identity-gaps	5UTR-score	5UTR-identity	5UTR-identity-ng	5UTR-identity-gaps	CDS-score	CDS-identity	CDS-identity-ng	CDS-identity-gaps	3UTR-score	3UTR-identity	3UTR-identity-ng	3UTR-identity-gaps	3D-score	3D-score-cand	length	chemSim	molecularFunctionSim	cellularComponentSim	biologicalProcessSim	geneLength	refSeqId
6VXX	A	972.0	2.8	43740568	2697049	0046789#0042802	0030666#0005788#0005793#0044173#0020002#0016021#0019031#0055036	0075509#0039654#0019064#0009405#0046813#0039587#0039502#0046718#0019082#0019081	0.0	0.0	0.0	RBD
5W9L	J	726.0	4.8	#	1263720	#	0044173#0020002#0016021#0019031#0055036	0075509#0039654#0019064#0009405#0046813	0.0034459156131335	0.3232285198791389	0.0	BetaCoV-S1-CTD	1564.0	0.2991746905089408	0.371160409556314	282.0	0.0	0.0	0.0	1709.0	1070.0	0.3074459567654123	0.8347826086956521	789.0	0.0	-1.0	-1.0	-1.0	0.0	-1.0	-1.0	-1.0	0.0	-1.0	-1.0	-1.0	0.4026	0.821	726.0	-1.0	0.0	0.625	0.5	-	-
6SUQ	A	2134.0	3.7	1502321	12227	0005524#0004197#0004386#0016818#0003723#0003968#0008236#0005198	0019029	0018144#0006351#0039694	0.0147225311222919	0.5841858821145802	0.0	Peptidase-S30	94.0	0.0862851952770208	0.2783203125	2279.0	5.0	0.0003207184092366	1.0	3117.0	0.0	-1.0	-1.0	-1.0	0.0	-1.0	-1.0	-1.0	4139.0	0.2854912572855953	0.8117786327315774	6229.0	0.0	-1.0	-1.0	-1.0	0.2552	0.1351	2134.0	0.8575079872204473	0.0	0.0	0.0	9494	NC_001555
6E5U	A	339.0	3.8	10482	9606	0003729#0003723	0005737#0010494#0005829#0042405#0005643#0016607#0005654#0005634	0006406#0016973#0006405#0016032	0.0172733544788624	0.7735478401236142	0.0	NTF2	32.0	0.042092603728202	0.3056768558951965	1434.0	5.0	0.0007564296520423	1.0	1321.0	431.0	0.1632471008028546	0.905940594059406	919.0	74.5	0.1886120996441281	0.7794117647058824	213.0	1685.5	0.3129469790382244	0.7799631223110018	2428.0	195.0	0.3316831683168317	0.783625730994152	233.0	0.1228	0.266	38.0	-1.0	0.0	0.0	0.0	2290	NM_006362
4FZB	H	179.0	2.59	918188	10506	0050660#0050797	#	0006231#0006235#0032259	0.0788871863279155	0.3052605669467259	0.0	ThyX	25.5	0.0441176470588235	0.2893401015228426	1095.0	1.0	0.0008605851979345	0.5	1160.0	397.5	0.1321499013806706	0.8933333333333333	864.0	0.0	-1.0	-1.0	-1.0	674.5	0.1230056613484302	0.8143100511073254	3299.0	0.0	-1.0	-1.0	-1.0	0.0763	0.291	179.0	0.8291735995562951	0.0	0.0	0.0	330611	NC_000852
6NIL	A	177.0	3.9	200316	9606	0004126#0047844#0042802#0003723#0008270	0030895#0005737#0005634#0000932#1990904	0016553#0016554#0051607#0070383#0080111#0045087#0045869#0010529#0045071#0048525#0002230	0.0414977355521017	0.7876987508197733	0.0	CMP-dCMP-type-deaminase-2	27.0	0.0636565507031828	0.2915254237288135	1056.0	0.0	0.0	0.0	1161.0	250.0	0.0931558935361216	0.8990825688073395	943.0	0.0	-1.0	-1.0	-1.0	0.0	-1.0	-1.0	-1.0	0.0	-1.0	-1.0	-1.0	0.0741	0.2711	177.0	0.8297604035308953	0.5	0.0	0.0	-	-
6NYP	A	102.0	2.7	151888	9606	0038023	0005887#0005886	0002250#0002768#0031295	0.0224352904949695	0.919066504287842	0.0	Ig-like-V-type	31.0	0.0319375443577005	0.2941176470588235	1256.0	0.0	0.0	0.0	1085.0	242.5	0.0893401015228426	0.88	885.0	0.0	-1.0	-1.0	-1.0	0.0	-1.0	-1.0	-1.0	0.0	-1.0	-1.0	-1.0	0.0678	0.3966	102.0	0.8208770846201359	0.0	0.0	0.0	-	-
4N0O	G	393.0	2.65	921339	299386	0005524#0004197#0003678#0016817#0003723#0003724#0003968#0004252#0070008#0004843#0008270	0033644#0042025#0044220#0016021	0039648#0039579#0039502#0006351#0019082#0039694	0.0214324397040053	0.6587782885590671	0.0017123287671234	Peptidase-C33	68.5	0.0713105726872246	0.3174019607843137	2816.0	0.0	0.0	0.0	1379.0	294.0	0.1553480475382003	0.9104477611940298	977.0	0.0	-1.0	-1.0	-1.0	3299.0	0.3922781213438074	0.7763810783989414	2960.0	0.0	-1.0	-1.0	-1.0	-1.0	-1.0	0.8071469086783891	0.0	0.125	0.2	12704.0	NC_002532
2CJR	F	112.0	2.5	1489678	694009	0042802#0003723	0044172#0044177#0044220#0019028#0019013	0019082#0019081	0.0825902050730904	0.7533265265371094	0.0	CoV-N-CTD	16.5	0.0648215586307356	0.2763975155279503	1051.0	2.0	0.0018331805682859	0.5	1087.0	108.5	0.059396299902629	0.8970588235294118	959.0	1063.0	0.8851851851851852	0.9227799227799228	11.0	230.0	0.0433081137490216	0.8217821782178217	3631.0	1064.0	0.2238341968911917	0.9818181818181818	745.0	0.0591	0.3113	111.0	0.8198083067092652	0.5	0.0	0.2	29751	NC_004718
6XAA	B	75.0	2.7	7314	9606	0031386#0031625	0005737#0005829#0030666#0005789#0044322#0010008#0070062#0005615#0043657#0005741#0005739#0043005#0043025#0005654#0005634#0005886#0031982	0000187#0035973#1990000#0031145#0019221#0002753#0042769#1904380#0016197#0097009#0070987#0042276#0060613#0008585#0007144#0070911#0021888#0007249#0070498#0036297#0075733#0007254#0007141#0061024#0047497#0019941#0052031#0002755#0002756#0043066#0000122#0030512#0048812#0070423#0000715#0000717#0006297#0033683#0006296#0006294#0043065#1902255#0051092#1902527#0031398#0045944#0036388#0016579#0008104#0000209…	0.0187570792976539	1.0371797108218863	0.0	Ubiquitin-like-1	22.0	0.0298284862043251	0.2484472049689441	1180.0	0.0	0.0	0.0	1058.0	144.0	0.0458624127617148	0.8363636363636363	948.0	92.0	0.2398523985239852	0.6914893617021277	177.0	642.0	0.1172133231629799	0.7962003454231433	3354.0	162.5	0.3696498054474708	0.8260869565217391	142.0	0.051	0.3783	75.0	0.7060702875399361	0.0	0.125	0.1	933	NM_018955
6J62	A	150.0	2.49	100038882	10090	0005178#0031386#0031625	0005737#0022627#0005576#0005634	0042742#0051607#0007229#0032020#0019941#0031397#0060339#0045071#0030501#0045648#0032729#0032733#0032649#0009617#0034340	0.0180288528760926	1.045332093291912	0.0	Ubiquitin-like-2	30.5	0.0293663060278207	0.2714285714285714	1154.0	0.0	0.0	0.0	1133.0	249.5	0.105835806132542	0.8770491803278688	889.0	0.0	-1.0	-1.0	-1.0	0.0	-1.0	-1.0	-1.0	0.0	-1.0	-1.0	-1.0	0.0789	0.2985	150.0	0.8281150159744409	0.0	0.0	0.0	-	-
1DYL	D	149.0	9.0	922351	11033	0003723#0004252#0005198	0044174#0042025#0020002#0016021#0039619#0019031#0055036	0075512#0039654#0019068#0019062	0.0763278903829262	0.8361877284081284	0.0	Peptidase-S3	32.5	0.0818505338078291	0.2880143112701252	1408.0	1.0	0.0008849557522123	0.5	1128.0	255.0	0.0959843290891283	0.8828828828828829	910.0	0.0	-1.0	-1.0	-1.0	2638.5	0.4049586776859504	0.7659168890583301	2338.0	0.0	-1.0	-1.0	-1.0	0.0685	0.284	149.0	-1.0	0.0	0.5	0.1	11442	NC_003215
6E5U	B	138.0	3.8	29107	9606	0031267	0005737#0005829#0005643#0044613#0016607#0005654	0006406#0006913#0006606	0.0026413288497596	0.8440822112937818	0.0173913043478262	NTF2	28.0	0.0303501945525291	0.3046875	1157.0	5.0	0.0008928571428571	1.0	1119.0	302.5	0.0932286555446516	0.931372549019608	917.0	0.0	-1.0	-1.0	-1.0	0.0	-1.0	-1.0	-1.0	0.0	-1.0	-1.0	-1.0	0.1228	0.266	38.0	-1.0	0.0	0.0	0.0	-	-
6THG	J	136.0	4.07	1947	9606	0046875	0005737#0070062#0005887#0045121#0005634#0005886#0045202	0007411#0007155#0007267#0009880#0048013#0001755#0042102#0031295	0.0183569232149098	0.8551828191507731	0.0017123287671234	Ephrin-RBD	22.5	0.0130123617436564	0.2439024390243902	1455.0	0.0	0.0	0.0	1119.0	166.0	0.08	0.8723404255319149	931.0	214.0	0.2080706179066835	0.7236842105263158	565.0	860.5	0.177020202020202	0.7763012181616833	3057.0	264.5	0.1093647675180091	0.8028846153846154	1319.0	0.0722	0.3296	136.0	0.9987220447284344	0.0	0.0	0.0	3303	NM_004429
6XH3	A	88.0	2.35	6626	9606	0042802#0003723#0030619#1990446	0005654#0005681#0005685	0000398#1900363	0.0361386825592146	1.029225055452297	0.0	RRM-1	22.5	0.045933734939759	0.2687224669603524	1101.0	0.0	0.0	0.0	1071.0	141.0	0.058531746031746	0.9365079365079364	945.0	148.0	0.3364197530864197	0.7414965986394558	177.0	702.0	0.1411525767961411	0.7595628415300546	3207.0	131.0	0.2625368731563421	0.7946428571428571	227.0	0.0546	0.3469	88.0	0.7143769968051118	0.5	0.0	0.0	1277	NM_004596
5C6K	A	165.0	1.9	1261534	10679	0003677#0016787#0016740	#	0015074#0006310#0075713#0046718#0044826	0.0772386045169652	0.7126978470885067	0.001709401709401	Tyr-recombinase	22.5	0.045746962115797	0.3033175355450237	1188.0	0.0	0.0	0.0	1148.0	318.0	0.0972088546679499	0.926605504587156	930.0	0.0	-1.0	-1.0	-1.0	1029.0	0.1706887883358471	0.7913752913752914	3120.0	0.0	-1.0	-1.0	-1.0	0.0731	0.2824	165.0	0.8306709265175719	0.0	0.0	0.1	33593	NC_001895
1VQ2	A	173.0	2.2	1258669	10665	0004132#0008270	#	0009165#0006220	0.0363187435656671	0.7546383566472381	0.0017123287671234	CMP-dCMP-type-deaminase	33.5	0.0397249809014514	0.3312101910828025	1152.0	0.0	0.0	0.0	1157.0	225.5	0.0879017013232514	0.9393939393939394	959.0	0.0	-1.0	-1.0	-1.0	670.0	0.1081637908833376	0.8061420345489443	3362.0	0.0	-1.0	-1.0	-1.0	0.0632	0.2493	173.0	0.8076718167288226	0.0	0.0	0.0	168903	NC_000866
1S9H	A	268.0	2.4	4192013	648242	0005524#0003678#0016787	#	0006260#0039645#0039665#0039592#0039693#0099008	0.0442121762119361	0.7440521719686618	0.0017123287671234	SF3-helicase	63.0	0.0634278002699055	0.2874617737003058	1155.0	0.0	0.0	0.0	1251.0	391.0	0.1407407407407407	0.8888888888888888	909.0	0.0	-1.0	-1.0	-1.0	1392.5	0.2646768623581648	0.7781000725163162	2675.0	0.0	-1.0	-1.0	-1.0	0.1021	0.2701	268.0	0.834610472541507	0.0	0.0	0.0	4679	NC_001401
3RT3	B	153.0	2.01	9636	9606	0005178#0031386#0031625	0005737#0005829#0022627#0005576#0005654#0005634	0042742#0051607#0007229#0032020#0019941#0031397#0032480#0060339#0045071#0030501#0045648#0032729#0032733#0032649#0034340#0009615#0019985#0060337#0016032	0.0205154261898365	1.0371047331915455	0.001709401709401	Ubiquitin-like-2	24.0	0.0268610897927858	0.2592592592592592	1168.0	0.0	0.0	0.0	1136.0	235.5	0.1024630541871921	0.859504132231405	894.0	106.0	0.213235294117647	0.8285714285714286	202.0	405.5	0.0860961192495502	0.7808857808857809	3462.0	78.0	0.2043478260869565	0.7704918032786885	169.0	0.0705	0.2723	153.0	0.8195153061224489	0.0	0.0	0.0	637	NM_005101
5H7G	B	122.0	1.85	604	9606	0003682#0031490#0003700#0001227#0042802#0001161#0046872#0000978#0043565#1990837	0005794#0005730#0005654#0005634	0030036#0030183#0000902#0006974#0019221#0048821#0002467#0006954#0002903#0030308#0008285#0001953#2000773#0048294#0032764#1903464#0045746#0035024#0045629#0000122#0045892#0043065#0030890#0051272#0031065#0045666#0045591#0008104#0042981#0045595#0042127#0001817#0002634#0043087#0050776#0002682#0050727#0043380#0006357#0007266#0007283#0042092	0.0555331841884165	1.0068300980407716	0.0	BTB	25.0	0.1204037490987743	0.2820945945945945	795.0	5.0	0.0009057971014492	1.0	1103.0	259.0	0.0851485148514851	0.9052631578947368	915.0	0.0	-1.0	-1.0	-1.0	0.0	-1.0	-1.0	-1.0	0.0	-1.0	-1.0	-1.0	0.0613	0.2849	122.0	0.7273307790549169	0.5	0.0	0.0	-	-
1M9C	B	163.0	2.0	5478	9606	0016018#1904399#0005178#0003755#0003723#0051082#0046790	0005737#0005829#0070062#0005576#0005615#1904813#0005925#0043231#0016020#0005634#0032991#0034774#0031982	0000187#0032148#0006915#0060352#0034599#0042118#0044409#0075713#0019064#0035722#0030595#0050900#0034389#1902176#0061944#0006469#0001933#0032873#1903901#0030593#0043312#0030168#0070527#0051092#0035307#0001934#0050714#0045070#0006457#0000413#2001233#0045069#0006278#0019061#0019058#0019076#0019068	0.0965854333899297	0.8709907858649935	0.0	PPIase-cyclophilin-type	37.5	0.0352490421455938	0.3458646616541353	1172.0	0.0	0.0	0.0	1146.0	255.5	0.1108930323846908	0.889763779527559	892.0	46.0	0.1014492753623188	0.8484848484848485	243.0	533.0	0.0896286811779769	0.8433734939759037	3490.0	205.0	0.0927654609101517	0.7571428571428571	1504.0	0.072	0.2916	163.0	0.8288804071246819	0.0	0.0	0.1	2237	NM_021130
3KS8	B	124.0	2.4	955189	386032	0003723	0030430#0019012	0039724#0039557#0039723#0039722	0.0649912650751757	0.8626207825268803	0.001709401709401	VP35-IID	40.5	0.0561883067577828	0.2596491228070175	1032.0	0.0	0.0	0.0	1107.0	231.5	0.0720545277507302	0.925	947.0	58.0	0.1355311355311355	0.7872340425531915	226.0	1052.0	0.1682619647355163	0.7933491686460807	3128.0	0.0	-1.0	-1.0	-1.0	0.076	0.3882	124.0	0.832274459974587	0.0	0.0	0.0	18891	NC_004161
1HHT	Q	664.0	2.9	956436	10879	0046872#0000166#0003723#0050265#0003968	0019012	0006351#0039694	0.0763662073676398	0.2757513189440959	0.0222222222222214	RdRp-catalytic	37.5	0.0997891777933942	0.2757281553398058	908.0	0.0	0.0	0.0	1647.0	813.5	0.269741985926505	0.9375	911.0	0.0	-1.0	-1.0	-1.0	1672.5	0.3175757575757575	0.7728613569321534	2430.0	0.0	-1.0	-1.0	-1.0	-1.0	-1.0	0.8327228327228328	0.0	0.0	0.0	6374.0	NC_003715
2HAH	A	112.0	1.7	1489989	11674	0004190#0003677#0004170#0004533#0000287#0003964#0004523#0008270	#	0015074#0006310#0006226#0046081#0075713#0046718#0044826	0.0020305957996994	0.9642213941019604	0.4772727272727277	Peptidase-A2	18.5	0.0481049562682215	0.2920353982300885	1719.0	0.0	0.0	0.0	1095.0	255.0	0.0926485397784491	0.9019607843137256	891.0	0.0	-1.0	-1.0	-1.0	2857.0	0.4089485458612975	0.7795309168443497	2125.0	0.0	-1.0	-1.0	-1.0	0.0552	0.3369	112.0	0.7794299876084263	0.0	0.0	0.1	9474	NC_001482
2YPK	A	274.0	1.95	3106	9606	0051087#0042605#0005102#0046977	0009986#0031901#0005783#0012507#0070062#0005794#0000139#0071556#0005887#0016020#0042612#0030670#0005886#0055038#0030667	0002250#0002486#0002479#0002480#0002474#0006952#0016045#0006955#0060333#0043312#0001916#0042270#2001198#0050776#0032655#0032675#0002667#0060337#0016032	0.0307425598280025	0.9576115605720932	0.0017123287671234	Ig-like-C1-type	18.0	0.0506607929515418	0.2527472527472527	1089.0	1.0	0.0007968127490039	0.5	1253.0	429.0	0.1764141898370086	0.8598130841121495	829.0	27.0	0.0679245283018867	0.8571428571428571	244.0	790.0	0.1686596910812157	0.7547380156075808	3117.0	192.0	0.3370535714285714	0.7294685990338164	241.0	0.1064	0.278	274.0	0.8511979823455234	0.0	0.0	0.0	1536	NM_005514
2W9L	K	123.0	2.91	1525	9606	0008013#0050839#0086082#0071253#0042802#0005178#0030165#0005102#0001618	0001669#0005912#0016327#0016323#0005923#0044297#0030054#0005911#0005737#0005576#0005615#0030175#0030426#0005887#0014704#0045121#0031594#0043005#0005654#0005886#0032991	0031532#0086067#0086072#0048739#0045216#0051607#0010669#0046629#0008354#0007507#0007157#0034109#0050900#0007005#0030593#0098904#0050776#0070633	0.038785920803351	0.8929422790892966	0.0017123287671234	Ig-like-C2-type-1	48.0	0.0599853694220921	0.3025830258302583	1096.0	0.0	0.0	0.0	1106.0	274.0	0.090818363273453	0.875	898.0	0.0	-1.0	-1.0	-1.0	0.0	-1.0	-1.0	-1.0	0.0	-1.0	-1.0	-1.0	0.0842	0.4305	123.0	0.8543130990415335	0.5	0.0	0.0	-	-
4N9F	s	95.0	3.3	6923	9606	0031625	0031462#0031466#0005829#0070449#0005654#0030891	0032436#0043687#0016567#0065003#0061418#0006366#0006368#0016032	0.0184686233437179	1.0444897710665508	0.0017123287671234	Ubiquitin-like	36.0	0.0248062015503875	0.3168316831683168	1189.0	0.0	0.0	0.0	1078.0	0.0	-1.0	-1.0	-1.0	44.0	0.1029411764705882	0.8235294117647058	238.0	420.5	0.0758462713158564	0.7862796833773087	3550.0	75.5	0.189873417721519	0.9	187.0	0.1124	0.28	170.0	-1.0	0.0	0.0	0.0	585	NM_207013
4M0W	B	76.0	1.4	286839	9913	0046872#0031386#0003735#0031625	0005737#0022627#0005634	0019941#0016567#0006412	0.0225454846312406	1.027512618526678	0.0017123287671234	Ubiquitin-like	17.5	0.0185758513931888	0.1751824817518248	1155.0	0.0	0.0	0.0	1059.0	131.0	0.0448654037886341	0.8035714285714286	947.0	0.0	-1.0	-1.0	-1.0	0.0	-1.0	-1.0	-1.0	0.0	-1.0	-1.0	-1.0	0.0518	0.3796	76.0	0.7088122605363985	0.0	0.0	0.0	-	-
6DE7	B	129.0	4.12	155971	11706	0042802#0005198	0044175#0020002#0016021#0019031#0019012#0055036	0090527#0075512#0044409#0039654#0019064#0030683#1903905#1903908#1903911#0002223#0019058#0019082#0019068#0019062	0.1526175665355029	0.2613065113056286	0.0540540540540543	GP41	45.5	0.1228646517739816	0.3060556464811784	911.0	0.0	0.0	0.0	1113.0	328.0	0.0905511811023622	0.9484536082474226	919.0	0.0	-1.0	-1.0	-1.0	0.0	-1.0	-1.0	-1.0	0.0	-1.0	-1.0	-1.0	0.0706	0.3932	208.0	-1.0	0.5	0.5	0.3	-	-
6G1X	A	648.0	3.93	71586	10090	0005524#0003677#0003725#0016787#0042802#0043021#0003724#0003727#0008270	0005737#0005634	0071360#0051607#0045087#0039530#0032727#0032728#0032755#0060760#0032760#0016925#0009615	0.0953328481731492	0.2799175252242072	0.107692307692307	Helicase-C-terminal	41.0	0.068814855270344	0.2698072805139186	1364.0	2.5	0.0030581039755351	0.7142857142857143	1628.0	706.5	0.2250950570342205	0.9051987767584098	988.0	0.0	-1.0	-1.0	-1.0	0.0	-1.0	-1.0	-1.0	0.0	-1.0	-1.0	-1.0	0.1614	0.2184	648.0	0.832286432160804	0.5	0.0	0.0	-	-
3L26	B	123.0	2.4	911827	128952	0003723	0030430#0019013	0010629#0060965#0033235#0039505#0046775#0039724#0039557#0039613#0039723#0039722#0039501#0044414	0.0573257940891347	0.8741891196649727	0.0017123287671234	VP35-IID	48.5	0.0661094224924012	0.2929292929292929	1019.0	1.0	0.0009057971014492	0.5	1102.0	223.5	0.0701754385964912	0.9	946.0	60.5	0.1578947368421052	0.7777777777777778	212.0	1063.0	0.1842372022301064	0.8086763070077865	3047.0	264.0	0.1986013986013986	0.743455497382199	524.0	0.0673	0.3399	123.0	0.8174603174603174	0.0	0.0	0.0	18959	NC_002549
1EFN	C	57.0	2.5	2534	9606	0043014#0005524#0042609#0042610#0097718#0019899#0046875#0070851#0042802#0044325#0046872#0004715#0051428#0043548#0016004#0043274#0004713#0005102#0042608#0048156#0050321#0004714#0031802	0005884#0044297#0005829#0030425#0005768#0031234#0097386#0098978#0045121#0005739#0005634#0097038#0048471#0005886#0014069#0099092#0098685	0050798#0002250#0007411#0007596#0006816#0030154#1904646#1905430#1905232#0071375#0036120#0071560#0019221#0048813#0097062#0050966#0048013#0038096#0007631#0030900#0003015#0045087#0035556#0007612#0050900#0000165#0050804#1902951#2001240#0010629#0010730#0002862#0043524#1903202#0042177#0031397#0001764#0018108#0030168#2001056#0043123#1901216#0010976#1903997#0014068#0051897#1905477#1900182#0090314#0042531…	0.0384989242157351	1.109510730887065	0.001709401709401	SH3	54.5	0.0869565217391304	0.2790697674418604	950.0	0.0	0.0	0.0	1040.0	102.0	0.0391959798994974	0.8666666666666667	950.0	0.0	-1.0	-1.0	-1.0	0.0	-1.0	-1.0	-1.0	0.0	-1.0	-1.0	-1.0	0.0362	0.3586	57.0	0.7936102236421725	0.5	0.0	0.0	-	-
6P3E	N	246.0	5.4	2703487	10710	#	0030430#0098026	0099001#0098003	0.0550184479072132	0.9635811650311664	0.0017123287671234	BIG2	27.0	0.0432098765432098	0.2511210762331838	1073.0	1.0	0.0008149959250203	0.5	1225.0	406.0	0.1625	0.8941798941798942	851.0	0.0	-1.0	-1.0	-1.0	659.0	0.1213653603034134	0.7894736842105263	3347.0	0.0	-1.0	-1.0	-1.0	0.0984	0.2727	246.0	-1.0	0.0	0.0	0.0	48502	NC_001416
1OUQ	F	322.0	3.2	2777477	10678	0003677	#	0015074#0006310	0.2354162192876649	0.925475843972131	0.0017123287671234	Core-binding-CB	26.5	0.0589135424636572	0.2491909385113268	998.0	5.0	0.0007668711656441	1.0	1303.0	600.5	0.1721311475409836	0.9130434782608696	891.0	0.0	-1.0	-1.0	-1.0	1005.0	0.1747426562892292	0.799081515499426	3112.0	0.0	-1.0	-1.0	-1.0	-1.0	-1.0	0.8310126582278481	0.0	0.0	0.0	94800.0	NC_005856
2BBZ	A	190.0	3.8	1487017	10280	0004197	0030430#0042025	0060545#0019050#0039521#0039644	0.2618812305418755	1.0394211815649526	0.001709401709401	DED-1	23.0	0.0426026336173508	0.2466367713004484	1068.0	6.0	0.0017094017094017	0.6666666666666666	1167.0	388.5	0.1281800391389432	0.8675496688741722	871.0	0.0	-1.0	-1.0	-1.0	614.5	0.1257668711656441	0.7735849056603774	3276.0	0.0	-1.0	-1.0	-1.0	0.0807	0.2865	190.0	0.7226837060702875	0.0	0.0	0.0	190289	NC_001731
