# Supplementary material for: Identifying and profiling structural similarities between Spike of SARS-CoV-2 and other viral or host proteins with Machaon
Source: Commun Biol. 2023 Jul 19;6:752. doi: 10.1038/s42003-023-05076-7 (PMC10356814; doi:10.1038/s42003-023-05076-7)
Supplement: Supplementary file 7 — Supplementary Data 4 [file 42003_2023_5076_MOESM7_ESM.zip › 6VXX_A_domain/candidates/6VXX_A_RBD-merged-filtered.csv]

structureId	domain	b-phipsi	w-rdist	t-alpha
5W9L_J	BetaCoV-S1-CTD	0.0034459156131335	0.3232285198791389	0.0
5W9N_J	BetaCoV-S1-CTD	0.003663970115303	0.3216204999682012	0.0017123287671234
5X59_C	BetaCoV-S1-CTD	0.0079684115001243	0.3438027592911901	0.0
5X59_A	BetaCoV-S1-CTD	0.0079694464557916	0.3437976871024521	0.001709401709401
5W9O_L	BetaCoV-S1-CTD	0.0035873068139251	0.3230427306383673	0.0102564102564102
5W9H_r	BetaCoV-S1-CTD	0.0035691637361506	0.3230132794710414	0.0119658119658114
5W9H_q	BetaCoV-S1-CTD	0.0045757525323686	0.3052152889445756	0.0136752136752136
5X5C_A	BetaCoV-S1-CTD	0.0088398723237729	0.3438023055249404	0.0051282051282046
5W9M_J	BetaCoV-S1-CTD	0.0037795911360747	0.3224731831511345	0.0153846153846153
5W9K_J	BetaCoV-S1-CTD	0.0059116139058215	0.3704323759852616	0.0102564102564102
5X59_B	BetaCoV-S1-CTD	0.0079669050443718	0.3437994099541771	0.0121107266435986
4KQZ_B	bCoV-S1-RBD	0.0021295834063055	0.353923254641708	0.0188034188034187
6OPP_D	Ig-like-C2-type-2	0.0058816237891361	0.2970761835109825	0.0191637630662029
4L3N_B	bCoV-S1-RBD	0.0051578848561981	0.3677977483691649	0.0153846153846153
5X5C_B	BetaCoV-S1-CTD	0.0103886176922661	0.3523995068533123	0.0085470085470078
6OPO_D	Ig-like-C2-type-2	0.0119997779165098	0.2104193833582297	0.0121107266435986
5X5C_C	BetaCoV-S1-CTD	0.0057681115445372	0.3437492828220648	0.0191637630662029
5W9L_C	BetaCoV-S1-CTD	0.0045967343401961	0.3059502545314263	0.0239316239316234
5W9O_K	BetaCoV-S1-CTD	0.0048042097512888	0.3056187522924292	0.0239316239316234
5W9O_J	BetaCoV-S1-CTD	0.0054196118792783	0.3817882901441533	0.0170940170940161
4ZS6_A	bCoV-S1-RBD	0.0025000343205206	0.3886470581984538	0.0205128205128204
6EA5_A	Filo-glycop	0.0051575153798563	0.3529350042253962	0.0209424083769633
6ZGF_C	bCoV-S1-RBD	0.0129791522832913	0.2794117431720171	0.0121107266435986
5NED_C	Peptidase-C28	0.013294237075338	0.2603633070735032	0.0119658119658114
2WS9_3	Rhv	0.0066300161576188	0.322631342385305	0.0263157894736842
6EA5_C	Filo-glycop	0.0085984974682303	0.3914241389499098	0.0173913043478262
5CDD_B	Rhv	0.0053391946419998	0.4123341918539687	0.0209424083769633
4GH4_C	Rhv	0.0059305780206305	0.1516905347240265	0.0341880341880334
5W9L_B	BetaCoV-S1-CTD	0.0051985990749578	0.3836606163527627	0.0256410256410253
5NE4_3	Peptidase-C28	0.0114539112018434	0.2652909805667095	0.0256410256410253
5W9K_K	BetaCoV-S1-CTD	0.0031541985363115	0.3090940226323318	0.0376068376068374
6Q05_B	bCoV-S1-RBD	0.0035317429887588	0.40763420335444	0.0307692307692306
6IMJ_B	DNA-LIGASE-A3	0.0107822341017489	0.4319942470354275	0.0170940170940161
5W9K_L	BetaCoV-S1-CTD	0.0053545206326871	0.37208861458915	0.0324786324786323
5MQC_A	Rhv	0.0055453255043847	0.3630862457339529	0.0341880341880334
5W9H_p	BetaCoV-S1-CTD	0.0058656107617632	0.3832064871505948	0.0324786324786323
6STU_E	Adeno-knob	0.0069657176146109	0.5511626582424045	0.0121107266435986
5D8A_C	Peptidase-C28	0.0032712190471421	0.2690456811390999	0.0512820512820506
2XFC_E	Peptidase-S3	0.015150669912185	0.4364556446026562	0.0085470085470078
4IV1_C	Peptidase-C28	0.0033193437923725	0.2699217416208673	0.0529914529914523
4WM7_A	Rhv	0.0051978009527894	0.3594636885745177	0.0427350427350428
6Q06_B	bCoV-S1-RBD	0.0035482528839387	0.4076167887718453	0.0410256410256408
3O8E_A	Adeno-knob	0.0056094134127591	0.6002031858005734	0.0051282051282046
6Q07_B	bCoV-S1-RBD	0.0035493707318483	0.4076181357130642	0.0410256410256408
6Q04_B	bCoV-S1-RBD	0.003552326084337	0.4076284285708362	0.0410256410256408
3F0Y_G	Adeno-knob	0.0040922090453018	0.6302173689073267	0.001709401709401
4IV3_C	Peptidase-C28	0.0020179460290023	0.2652713817397321	0.0564102564102557
3N0I_C	Adeno-knob	0.0043343101952845	0.6614056973826206	0.001709401709401
6IMJ_A	DNA-LIGASE-A3	0.009517435342427	0.4601789671782162	0.0324786324786323
3L88_I	Adeno-knob	0.0029666957154251	0.6585021252253022	0.0051546391752586
6P4L_A	Calici-coat	0.0208723680560636	0.2931685947760825	0.0119658119658114
6STU_B	Adeno-knob	0.0087285143035775	0.5527094905396303	0.0205128205128204
6X5B_D	Ig-like-C2-type-2	0.025759962234071	0.251135336377258	0.001709401709401
3L88_A	Adeno-knob	0.0047142074102565	0.6589351468609826	0.0051282051282046
3L88_B	Adeno-knob	0.0032323817757077	0.6581594826051077	0.0068846815834775
5XGR_H	BetaCoV-S1-NTD	0.0099831404198903	0.4089954467433123	0.0393162393162391
4BIQ_A	Rhv	0.0043439998526899	0.5565347487621668	0.027350427350427
3L88_C	Adeno-knob	0.0079493452816567	0.6528501249775904	0.0034188034188034
4KR0_B	bCoV-S1-RBD	0.0012284965226089	0.3601086441697132	0.0581196581196579
4ZDG_B	Adeno-knob	0.0084825187790416	0.6048572358054823	0.0102564102564102
3QND_B	Adeno-knob	0.004856357907565	0.6633575981661916	0.0068846815834775
3QND_F	Adeno-knob	0.0071762905271713	0.6562878591634915	0.0068376068376063
2WBW_A	Adeno-knob	0.0055027170343991	0.6703118769034603	0.0051546391752586
6SUQ_A	Peptidase-S30	0.0147225311222919	0.5841858821145802	0.0
6ZGF_A	bCoV-S1-RBD	0.0129801332885052	0.2794092708786525	0.046511627906977
5XGR_G	BetaCoV-S1-NTD	0.0111738359581097	0.408823678697932	0.0427350427350428
6CV5_B	Rhv	0.0131046987742228	0.4017265987891114	0.0353982300884965
3L88_L	Adeno-knob	0.0025426709236702	0.6723722758119715	0.010362694300519
4XQB_C	Adeno-knob	0.0048960652739255	0.6621554840668378	0.010362694300519
3L89_H	Adeno-knob	0.0051779134301603	0.6747332160871292	0.0085470085470078
4ZDG_A	Adeno-knob	0.0057715339278962	0.6075502894842276	0.0191637630662029
2WGT_C	Adeno-knob	0.0049716645834641	0.6554485490398378	0.0121107266435986
6EA5_E	Filo-glycop	0.0100791547146562	0.4262256177335767	0.0461538461538457
5ZUF_C	Rhv	0.0237203361452803	0.2778568828113369	0.0173913043478262
5W9N_I	BetaCoV-S1-CTD	0.0048231509157388	0.3070506607332673	0.0717948717948717
1UXE_C	Adeno-knob	0.009187757355072	0.6351401675249432	0.0121107266435986
5XGR_A	BetaCoV-S1-NTD	0.0167122898786283	0.4123010513305568	0.0256410256410253
3L88_D	Adeno-knob	0.0019745451812419	0.6601643014035349	0.0205128205128204
1FOD_2	Rhv	0.0197103499923606	0.4710705995636434	0.0136752136752136
3O8E_C	Adeno-knob	0.0037321769368209	0.5995619530474814	0.0290598290598285
4XQA_A	Adeno-knob	0.0053019546390348	0.6636990513315777	0.015625
5TDG_A	Fibritin-C	0.0084864606892478	0.653492298885404	0.0138648180242635
6STU_C	Adeno-knob	0.0099413511314186	0.5358443615368659	0.0353982300884965
4X29_A	Chitin-binding-type-4	0.0112764921943306	0.3714038284905744	0.0547008547008547
4XQA_B	Adeno-knob	0.0051261702558551	0.6622957754267873	0.0173913043478262
4ZDG_C	Adeno-knob	0.0121785358266158	0.6072303784107358	0.0136752136752136
2YQ2_A	Peptidase-C53	0.012160839487471	0.4014723732203478	0.0502692998204667
4XQB_A	Adeno-knob	0.0051362085997859	0.664885884908563	0.0173913043478262
5YL1_A	ICOSAH-VIR-COAT-S	0.0041547957632904	0.6955131921846254	0.0136752136752136
4K6W_C	Adeno-knob	0.0045845283713763	0.6655870847909678	0.0191637630662029
4K6U_C	Adeno-knob	0.0065228069374845	0.6689008209978011	0.015625
4QZV_D	BetaCoV-S1-NTD	0.0268119438385554	0.3006735603162686	0.0119658119658114
4X27_A	Chitin-binding-type-4	0.0112782761407908	0.3671206592345344	0.0581196581196579
4XQB_B	Adeno-knob	0.0049452467741504	0.65972026297275	0.0209424083769633
1BBT_2	Rhv	0.0136979022100409	0.4789980983229305	0.0358974358974353
4K6T_F	Adeno-knob	0.0047756728590386	0.6623047955079395	0.0209424083769633
5XGR_B	BetaCoV-S1-NTD	0.0143713417632794	0.4022576292974105	0.0427350427350428
3N0I_A	Adeno-knob	0.0045171057824125	0.6631588143320596	0.0209424083769633
3L88_E	Adeno-knob	0.003168380542948	0.6584485583870691	0.0245183887915936
2ZAH_B	Viral-coat	0.008864041275704	0.7224948906108544	0.0051282051282046
3L88_H	Adeno-knob	0.0042814568457751	0.662586237524123	0.0222222222222214
5W9M_F	BetaCoV-S1-CTD	0.0042699610298605	0.3062862204511021	0.0837606837606832
5W9M_E	BetaCoV-S1-CTD	0.005119672968599	0.3812420706003742	0.073504273504273
4ZS6_B	bCoV-S1-RBD	0.0024288428757991	0.3791144938170345	0.0786324786324779
5W9N_H	BetaCoV-S1-CTD	0.0052243325713352	0.373377943621294	0.0752136752136742
1UXB_C	Adeno-knob	0.0041327226064386	0.6732468975009763	0.0209424083769633
3L88_G	Adeno-knob	0.0074315778428716	0.660164143713975	0.0205128205128204
6SUQ_A	Helicase-C-terminal	0.0141422900714392	0.584343626061455	0.0170940170940161
2WGU_C	Adeno-knob	0.0047723198820905	0.6635350752877506	0.0227272727272731
6LHL_A	Rhv	0.01333355993694	0.3329326672346565	0.0581196581196579
5XGR_E	BetaCoV-S1-NTD	0.0114672416379579	0.4209014302952493	0.0581196581196579
6FJP_A	Adeno-knob	0.0103133379526321	0.6791721788259129	0.0121107266435986
2ED6_E	WSS-VP	0.0129316197167362	0.5286650892490823	0.0353982300884965
4YDJ_G	GP120	0.0050641511535207	0.727244244074877	0.0136752136752136
6CV1_B	Rhv	0.0187874625059796	0.4026098723791279	0.0317460317460325
3C3I_B	dUTPase	0.0203027798211364	0.4846117191615755	0.0191637630662029
4QZV_B	BetaCoV-S1-NTD	0.0244718195038801	0.300442860851469	0.0263157894736842
4K6V_C	Adeno-knob	0.0035846833624391	0.6615753133155078	0.028119507908612
1UXE_A	Adeno-knob	0.0076331822218576	0.6374576889705227	0.028119507908612
5X5F_A	BetaCoV-S1-CTD	0.0121865872309218	0.353337027817364	0.0649572649572645
3CNC_D	Adeno-knob	0.013009153294111	0.6145490713075502	0.0173913043478262
4K6W_B	Adeno-knob	0.0049388263601175	0.6618446780011428	0.028119507908612
2YQ2_B	Peptidase-C53	0.0233844852300462	0.3821079850961889	0.0256410256410253
4K6T_B	Adeno-knob	0.0115264267025864	0.6720201016044036	0.0138648180242635
6Q05_A	bCoV-S1-RBD	0.0035323865470505	0.4076348703682875	0.0837606837606832
4K6V_B	Adeno-knob	0.0048060016783356	0.6595933038481931	0.0299295774647887
5LWG_C	Rhv	0.0231570192002136	0.4027943611848671	0.0256410256410253
3L88_J	Adeno-knob	0.0033140515938678	0.6638635461824032	0.0307692307692306
6VN1_A	Glycoprot-B-PH1	0.0154675791912752	0.2302045282731554	0.0598290598290598
6CVB_B	Rhv	0.0167030718816362	0.4497389657960584	0.0372340425531914
6AKT_A	Rhv	0.0231149592409125	0.3125228586142333	0.0335689045936398
6LHO_A	Rhv	0.0157307458024461	0.3641371283856403	0.0495726495726489
3CNC_F	Adeno-knob	0.0132339422654359	0.6153089849566676	0.0188034188034187
2XFC_B	Peptidase-S3	0.0143148176689535	0.4655083415715504	0.0461538461538457
6FJO_A	Adeno-knob	0.0098402640723707	0.6798172756721065	0.0191637630662029
4BIP_A	Rhv	0.016626227396096	0.5223200243672312	0.028119507908612
1DDL_C	Tymo-coat	0.0087698197183829	0.5489579259445608	0.0521582733812953
6Q07_A	bCoV-S1-RBD	0.0035502689064695	0.4076191977926399	0.0888888888888883
6STU_F	Adeno-knob	0.010846091972929	0.5492077110497142	0.046511627906977
1QQP_1	Peptidase-C28	0.0029670378807109	0.440683587469151	0.087179487179487
1UXA_C	Adeno-knob	0.0056290826351211	0.6692429250157268	0.0299295774647887
3QND_G	Adeno-knob	0.0048239590430888	0.6612457809926368	0.0335689045936398
6Q06_A	bCoV-S1-RBD	0.0035492240090825	0.4076178094033084	0.09059829059829
6Q04_A	bCoV-S1-RBD	0.0035506473796069	0.4076227373971445	0.09059829059829
1C8N_C	ICOSAH-VIR-COAT-S	0.0061611014535902	0.4211624489816171	0.0837606837606832
2WGU_A	Adeno-knob	0.0050936287994644	0.6633003793232181	0.0335689045936398
6ZGF_B	bCoV-S1-RBD	0.0129889155076764	0.2794099577270631	0.0786324786324779
2WGT_A	Adeno-knob	0.0052402150963403	0.6550254083364843	0.0353982300884965
6Q07_C	bCoV-S1-RBD	0.0035524413752273	0.4076183760855153	0.0923076923076917
6Q04_C	bCoV-S1-RBD	0.0035513458489249	0.4076240161417324	0.0923076923076917
3QND_E	Adeno-knob	0.0054424438803126	0.6555957808969964	0.0353982300884965
6Q06_C	bCoV-S1-RBD	0.0035519507587489	0.4076268060431242	0.0923076923076917
2XFB_I	Peptidase-S3	0.0145427961108019	0.4918816320812271	0.0461538461538457
5DO2_A	bCoV-S1-RBD	0.0009582064773012	0.3824253271680582	0.0991452991452985
2ZAH_A	Viral-coat	0.0072672800340858	0.7147679238881618	0.0227272727272731
5XGR_C	BetaCoV-S1-NTD	0.012430048618865	0.4129149344654741	0.0683760683760676
1UXA_A	Adeno-knob	0.0061208661293412	0.6672832498487591	0.0335689045936398
4KQZ_A	bCoV-S1-RBD	0.0034817186313022	0.3602957582079555	0.1008547008547009
4K6W_A	Adeno-knob	0.0052660214922216	0.6653223337028399	0.0353982300884965
4K6U_A	Adeno-knob	0.006294978563003	0.6683507013500853	0.0335689045936398
3CNC_C	Adeno-knob	0.0124044369205554	0.6165861389766213	0.0290598290598285
6QU8_A	Adeno-knob	0.0134343206844564	0.6837126006722106	0.0121107266435986
7JN5_F	bCoV-S1-RBD	0.0273044581849528	0.4328301641005301	0.0170940170940161
3F0Y_B	Adeno-knob	0.0056667141484012	0.6342127328863377	0.0427350427350428
2ED6_G	WSS-VP	0.0128561764305825	0.5280449531487483	0.0502692998204667
6JO8_O	Ig-like-V-type-1	0.0092182301627343	0.5281335274341828	0.0636363636363643
6SUQ_A	Helicase-ATP-binding	0.0251432693891677	0.3519782110382904	0.0324786324786323
6ESC_A	Glycoprot-B-PH1	0.008679600250779	0.2421660331486192	0.107692307692307
6Q05_C	bCoV-S1-RBD	0.0035324657313281	0.4076351392463554	0.1008547008547009
6STU_A	Adeno-knob	0.0139901875323326	0.5447560551554512	0.0444444444444445
6UDJ_P	GP120	0.0035716196475167	0.8211148141109097	0.010362694300519
5XGR_F	BetaCoV-S1-NTD	0.0084798052008352	0.4178717527499216	0.09059829059829
6GML_C	RPOLD	0.0089764758675905	0.703337751491742	0.027350427350427
4K6T_C	Adeno-knob	0.0051220731418792	0.6594202292676271	0.0427807486631022
6P4G_V	Ribosomal-S10	0.0244070719178847	0.5545334514541058	0.0119658119658114
4R4N_E	GP120	0.0150301118876099	0.5372883401546633	0.0427350427350428
3L89_J	Adeno-knob	0.01324196952081	0.674363260530943	0.0205128205128204
5LWI_C	Rhv	0.0235021805353954	0.4034156114012091	0.0376068376068374
2WZR_3	Peptidase-C28	0.0202795510046689	0.1613739458480964	0.0598290598290598
4K6T_E	Adeno-knob	0.0125048651893198	0.668085840985193	0.0263157894736842
2XBO_3	Rhv	0.0335891889050792	0.3199153256085861	0.0086206896551728
6IIO_A	Rhv	0.0109566330820072	0.4889219447965334	0.0752136752136742
5NE4_1	Rhv	0.0024776240644625	0.4824818572666527	0.0975609756097568
5XGR_D	BetaCoV-S1-NTD	0.013212806741631	0.413363321427219	0.0752136752136742
4WM8_A	Rhv	0.0043148263003862	0.4086507802240471	0.1059829059829051
3N0I_B	Adeno-knob	0.0050512970303211	0.6594155274229729	0.046511627906977
5ZUD_A	Rhv	0.030665615993918	0.4515170649709194	0.010362694300519
1BBT_1	Rhv	0.0067764698930589	0.4212652679094736	0.1008547008547009
4N0O_G	Peptidase-C33	0.0214324397040053	0.6587782885590671	0.0017123287671234
7C9Y_A	Rhv	0.0049333434956739	0.7023251986108219	0.0390763765541741
3L88_F	Adeno-knob	0.0051990030276189	0.6566440949116574	0.0483870967741939
5L7O_B	Rhv	0.0183672767535951	0.693770675512206	0.0034188034188034
3QND_A	Adeno-knob	0.0106444533438182	0.6532968103813696	0.0390763765541741
4L3N_A	bCoV-S1-RBD	0.0021112790298205	0.3740770325099276	0.1179487179487177
4XQA_C	Adeno-knob	0.0034464417753829	0.6622186970580478	0.0502692998204667
2WGT_B	Adeno-knob	0.0065299178548647	0.653496252849484	0.0483870967741939
3F0Y_C	Adeno-knob	0.0061521291420041	0.6250062636076567	0.0547008547008547
4N0N_A	Peptidase-C33	0.0130840426213543	0.6474959212350951	0.0324786324786323
2ZAH_C	Viral-coat	0.0089105807527264	0.5348232554325446	0.0769230769230766
5OVN_B	Reverse-transcriptase	0.0284258317322031	0.4838098966764184	0.0188034188034187
6P4G_h	WD-REPEATS-REGION	0.0124685132364614	0.5298355126260982	0.0649572649572645
6IMN_B	DNA-LIGASE-A3	0.0159724977159781	0.5319411965700565	0.0478632478632476
3CNC_A	Adeno-knob	0.0124555141388193	0.617091545771704	0.0427350427350428
4K6U_B	Adeno-knob	0.0062617346194772	0.6667002230097241	0.0483870967741939
3NAP_C	Rhv	0.0045267374084416	0.4434400214599137	0.1111111111111107
3F0Y_H	Adeno-knob	0.0058673678976977	0.6217425384919847	0.0598290598290598
3QND_C	Adeno-knob	0.004122161552892	0.661934746146648	0.0559566787003611
3RWN_B	Phage-tail-NK	0.0169535893451656	0.6157485269810139	0.027350427350427
2ED6_I	WSS-VP	0.0129375729930139	0.528779553640031	0.0675182481751823
3F0Y_I	Adeno-knob	0.0044412663495676	0.6253290728937709	0.0649572649572645
2ED6_J	WSS-VP	0.0121634917159503	0.5320260913092197	0.0733944954128444
4R4N_B	GP120	0.0200672029046843	0.4922594096681287	0.0478632478632476
2WGU_B	Adeno-knob	0.0049636847733833	0.6616643360240695	0.0578661844484631
7JVC_D	BetaCoV-S1-NTD	0.029834411824706	0.4842493266996225	0.0188034188034187
6E5U_B	NTF2	0.0026413288497596	0.8440822112937818	0.0173913043478262
6SUQ_A	Peptidase-C6	0.0124274325927295	0.5147163845682186	0.0773480662983432
3F0Y_F	Adeno-knob	0.0042012338741087	0.6277728050012549	0.0666666666666666
3CNC_E	Adeno-knob	0.0172407434548822	0.614213570073514	0.0290598290598285
5CDC_B	Rhv	0.0199857210120393	0.4154694108950143	0.0598290598290598
4K6T_A	Adeno-knob	0.0045684785522531	0.6677794975079552	0.0578661844484631
6E5U_G	NTF2	0.0148389932608801	0.7773091526479107	0.0068846815834775
6CV2_B	Rhv	0.0166491921949843	0.4176205157365473	0.0714285714285716
4F5C_F	CoV-S1	0.0167238348367326	0.6642816594626536	0.0222222222222214
1UXE_B	Adeno-knob	0.0114821694678074	0.6334336286849841	0.0502692998204667
2ED6_F	WSS-VP	0.0131239665855278	0.5291126521620533	0.0714285714285716
3RWN_C	Phage-tail-NK	0.0127392284928437	0.6376165228132136	0.0461538461538457
3L88_K	Adeno-knob	0.0019604822799096	0.6562475723076966	0.0655737704918038
6E5U_A	NTF2	0.0172733544788624	0.7735478401236142	0.0
6E5U_E	NTF2	0.0174212648551523	0.7727636523079627	0.001709401709401
3JWD_B	Ig-like-C2-type-2	0.0056905392709705	0.5611751184081175	0.0893854748603353
4N53_A	Rhv	0.0086506515625279	0.4819147633578321	0.107692307692307
5OSN_A	Rhv	0.0057595687930687	0.4985969976141086	0.107692307692307
6NK6_O	Ig-like-V-type-1	0.0105562656475952	0.5357263975504973	0.0853432282003718
4K6T_G	Adeno-knob	0.0048483044708581	0.6676690956640594	0.0617059891107087
5DO2_B	bCoV-S1-RBD	0.001205856297639	0.3847670634102232	0.1384615384615382
6Z2Y_D	Reverse-transcriptase	0.0381860034772349	0.4161539014822121	0.0034188034188034
6JO8_E	Peptidase-S3	0.0217911861965828	0.4641793370335783	0.0547008547008547
6Z2Y_A	Reverse-transcriptase	0.0381865416606949	0.4161688533313732	0.0034188034188034
3L89_C	Adeno-knob	0.0117057680523754	0.6677501052420499	0.0478632478632476
6FJN_A	Adeno-knob	0.023028993781382	0.6826083350935702	0.0086206896551728
5GYQ_A	BetaCoV-S1-NTD	0.0184172033113614	0.7169272892361793	0.0121107266435986
1C8N_A	ICOSAH-VIR-COAT-S	0.0050184350530748	0.6624711249149683	0.0649572649572645
6B9J_A	Alpha-carbonic-anhydrase	0.0274145768043551	0.5821365944246206	0.0153846153846153
6PZK_A	RdRp-catalytic	0.0364683546947091	0.458362244532798	0.0068376068376063
2J8G_A	Ch-type-lysozyme	0.0295140109062046	0.4468395597281547	0.0317460317460325
4K6V_A	Adeno-knob	0.0051216495567945	0.6630450187306722	0.0655737704918038
4PAR_B	SRA	0.0140255340012946	0.8130362054664664	0.010362694300519
3NAP_B	Rhv	0.0149792108228796	0.7000659298476987	0.0290598290598285
5VN8_F	GP120	0.0124319199758514	0.8533615926734737	0.0051282051282046
3L89_E	Adeno-knob	0.0207067795274552	0.6624199952722587	0.0205128205128204
3F0Y_A	Adeno-knob	0.0054333124658444	0.6286396038126579	0.0752136752136742
1BBT_3	Rhv	0.0285996533658677	0.5933708331795979	0.010362694300519
4WXR_A	Helicase-C-terminal	0.0420075779900057	0.2000474529377063	0.0085470085470078
1IKV_B	RNase-H	0.0175026536520372	0.6738696971855083	0.027350427350427
6G47_C	Adeno-knob	0.0130176940705848	0.791374583115424	0.0222222222222214
5FOB_B	NTR	0.0156757902461692	0.809726090538508	0.0086206896551728
4WXR_B	Helicase-C-terminal	0.045362956104166	0.2021350598155786	0.0
4YFL_E	GP120	0.0184863897190306	0.4955813826095921	0.0666666666666666
6AB6_C	ICOSAH-VIR-COAT-S	0.0036270009770474	0.6776525682455932	0.0714285714285716
3L89_I	Adeno-knob	0.0090163318911265	0.6629201318316551	0.0649572649572645
1UXB_A	Adeno-knob	0.0166443715332599	0.6767821306626127	0.0317460317460325
3L89_F	Adeno-knob	0.0096303772879751	0.6663989794264839	0.0632478632478628
6JO8_C	Peptidase-S3	0.0189424670043619	0.4950574221718983	0.0666666666666666
6FHG_B	PGRP	0.018739528101433	0.6103784451830427	0.0390763765541741
6MU8_G	GP120	0.0042280813631195	0.911006168649186	0.0017123287671234
1UXA_B	Adeno-knob	0.006018846413204	0.6661606865780955	0.0714285714285716
6MU6_G	GP120	0.0046580570096159	0.907371785725204	0.003430531732419
6P4L_B	Calici-coat	0.014752049226049	0.3714791546473956	0.107692307692307
3F0Y_D	Adeno-knob	0.0123908541915298	0.6384808392662782	0.0615384615384613
3NAP_A	Rhv	0.0046328269281774	0.7424487816481666	0.0564102564102557
3L89_A	Adeno-knob	0.0142773712521107	0.6762831097214765	0.0444444444444445
6VN1_B	Glycoprot-B-PH1	0.015472418591777	0.230202633112878	0.119658119658119
6E5U_H	NTF2	0.0024631140176358	0.8465471784457262	0.0317460317460325
6RID_B	RNA-pol-Rpb2-7	0.0244903551740309	0.6524872000061344	0.0191637630662029
3NGB_G	GP120	0.0174239410136785	0.5188660033294407	0.0694698354661795
1ZBE_1	Peptidase-C28	0.0047222921392516	0.4959911311812653	0.129914529914529
2ED6_A	WSS-VP	0.0130566275028085	0.5283858898722655	0.0914179104477617
6G47_A	Adeno-knob	0.0167169370721847	0.7175773424475529	0.027350427350427
6XDG_A	BetaCoV-S1-NTD	0.0215674509933514	0.7639080685412959	0.0051546391752586
6SQJ_A	Herpes-glycop-D	0.0159399347729763	0.7808052888720773	0.0188034188034187
5O5P_3	Rhv	0.0356441347208329	0.4024631780085123	0.0239316239316234
6THG_D	Ephrin-RBD	0.0151555417677709	0.8508503087981971	0.0034188034188034
4PBA_B	SRA	0.0134955536796493	0.8100288452975899	0.0227272727272731
2WS9_2	Rhv	0.0281316415582373	0.5173996524397175	0.0358974358974353
3L89_B	Adeno-knob	0.0112639764590456	0.6676675260877842	0.0632478632478628
1CU1_B	Peptidase-S29	0.0417240465532092	0.4180041483230418	0.0034188034188034
5D8A_A	Peptidase-C28	0.0138592558514596	0.8183205975024743	0.0205128205128204
6VLR_H	GP120	0.0035611088410601	0.8527796615136565	0.0317460317460325
4XL8_A	Adeno-knob	0.0167921713293621	0.7167813172171387	0.0290598290598285
3DXA_E	Ig-like-C1-type	0.0055960844887775	0.9082481728879532	0.0068846815834775
6MU7_G	GP120	0.0056319953318632	0.9124080557678896	0.0051282051282046
4IYC_D	Leukocidin	0.0237590670864842	0.6212505207701106	0.0307692307692306
2ED6_K	WSS-VP	0.0131129637514298	0.5265932531569564	0.0975609756097568
3R4D_B	bCoV-S1-N	0.0094700197236489	0.607396616528944	0.087179487179487
6AB6_A	ICOSAH-VIR-COAT-S	0.0066672156333813	0.6967076661797661	0.0714285714285716
6C5V_A	Herpes-glycoH-C	0.0144155377204177	0.779314490022593	0.027350427350427
6STU_D	Adeno-knob	0.0154528389117109	0.5499327987226337	0.0773480662983432
6CIT_B	RanBD1	0.0272487375540704	0.6965290533071025	0.0068376068376063
3OBU_A	UEV	0.0135385290279907	0.7996725926003305	0.028119507908612
2J8F_A	Ch-type-lysozyme	0.0295924996756868	0.4660068651573898	0.0427807486631022
6AB5_A	ICOSAH-VIR-COAT-S	0.0072854316488517	0.691851757755332	0.0733944954128444
6X9V_A	GP120	0.0051751796300828	0.8764556684500295	0.0245183887915936
4IV1_A	Peptidase-C28	0.0179641485036438	0.809074374935198	0.0119658119658114
1ZBA_1	Peptidase-C28	0.0040414123626659	0.5080872349606713	0.1401709401709394
6V8Z_G	GP120	0.0161688305135611	0.8572915586173404	0.0017123287671234
5CDD_A	Rhv	0.0209155218812076	0.4055532579757536	0.0873605947955393
2XFB_B	Peptidase-S3	0.0133830446295476	0.4867532405342357	0.1111111111111107
3N44_B	Peptidase-S3	0.0096064417342737	0.8826513259525366	0.015625
2EDM_A	WSS-VP	0.0120567369705798	0.614852369760343	0.0793357933579337
6SHL_A	CRPV-capsid	0.02549014813553	0.3712671806830978	0.073504273504273
5VIG_L	Ig-like-2	0.010862183890151	0.8843988229607805	0.0121107266435986
2XXN_A	MATH	0.0202928860036798	0.820794315176657	0.003430531732419
6IMN_A	DNA-LIGASE-A3	0.0154518028139021	0.533998776637755	0.087179487179487
3DXA_O	Ig-like-C1-type	0.0054348770055218	0.9083630052217972	0.0119658119658114
4EJE_A	UEV	0.0153302278854808	0.7777076108519501	0.027350427350427
6OPQ_D	Ig-like-C2-type-2	0.0419154998697366	0.2659537301500599	0.0209424083769633
4N0O_A	Peptidase-C33	0.0268497676317833	0.6510781468042097	0.0205128205128204
5L7O_C	Rhv	0.0230838342163751	0.4381112567044016	0.0803418803418802
1UXB_B	Adeno-knob	0.0082783511419628	0.6691506859115429	0.0813308687615534
1EET_B	RNase-H	0.0204397015767973	0.6557642519333263	0.0376068376068374
6N8D_D	Calici-coat	0.0317474378372893	0.6619062002864726	0.001709401709401
4GH4_A	Peptidase-C28	0.0136960394518967	0.8084163691043319	0.0307692307692306
7CZF_E	Herpes-glycoH-C	0.0172411865790776	0.7979568565580291	0.0205128205128204
7AGF_C	Cadherin-2	0.014986661904658	0.5673840101212988	0.0837606837606832
6JHY_A	bCoV-S1-N	0.012871924483394	0.4238760513954223	0.1350427350427343
3N40_P	Peptidase-S3	0.0156063008615843	0.4723607708961612	0.107692307692307
6G47_B	Adeno-knob	0.0074180733775273	0.7900319956656779	0.0547008547008547
5E65_C	Hema-HEFG	0.0238744876803062	0.7018631220445705	0.0227272727272731
4R4N_Q	GP120	0.0384048082070114	0.5520814047600553	0.003430531732419
2IXU_A	Ch-type-lysozyme	0.0347025137375834	0.4450434941215265	0.0335689045936398
6FW2_A	MOSC	0.0165200106871365	0.7309710206173297	0.0372340425531914
2W8M_A	VirArc-Nuclease	0.0229769648613242	0.7183553341477029	0.0239316239316234
6NZK_A	bCoV-S1-RBD	0.0022969820393109	0.569847685551429	0.1333333333333328
6E5U_C	NTF2	0.0148591362483688	0.7746294470542713	0.0341880341880334
6THG_J	Ephrin-RBD	0.0183569232149098	0.8551828191507731	0.0017123287671234
6IZL_A	ICOSAH-VIR-COAT-S	0.0107628339774465	0.5806693949299822	0.107692307692307
6MPH_A	GP120	0.0102722605591251	0.9158475642843028	0.0051282051282046
1QO3_D	C-type-lectin	0.0030941043708976	0.9291414186710986	0.0051546391752586
2ED6_H	WSS-VP	0.012977285538468	0.5283322807371187	0.1142857142857147
4WXR_A	Helicase-ATP-binding	0.0288389712369868	0.6998723947833537	0.0086206896551728
1IKX_B	RNase-H	0.0224308498706619	0.6534440623782531	0.0393162393162391
5ACA_2	Rhv	0.0392709019576057	0.4760720675455852	0.0188034188034187
2IXV_A	Ch-type-lysozyme	0.0452779108531679	0.4496115626387456	0.003430531732419
4WXR_B	Helicase-ATP-binding	0.0307888432328383	0.6954235676140605	0.003430531732419
3OBX_A	UEV	0.0150830100464726	0.8018021783293395	0.0324786324786323
3JB7_A	RdRp-catalytic	0.0394637053730943	0.5345633092701056	0.0085470085470078
4YFL_G	GP120	0.0247395688425211	0.4460095602374188	0.0820512820512813
6DIZ_A	Rhv	0.0250068595365744	0.45912371115522	0.0786324786324779
4XL8_B	Adeno-knob	0.0149424266525038	0.784707088425193	0.0358974358974353
4L3B_A	SF3-helicase	0.0211278808547924	0.5880037712437562	0.0617059891107087
6OPA_G	GP120	0.0079699883666408	0.8143938069078783	0.0559566787003611
3F0Y_E	Adeno-knob	0.0056345290387133	0.6224548565950928	0.1128205128205119
5USL_A	Alpha-carbonic-anhydrase	0.0015879837346594	0.5892107773054499	0.1350427350427343
7AGG_B	Cadherin-2	0.014774743458793	0.5713220801253888	0.0940170940170934
6UDA_A	GP120	0.014921323022643	0.7875136201056476	0.0372340425531914
5O5B_3	Rhv	0.0421012200827615	0.4080070359975634	0.0188034188034187
1T5R_D	Leukocidin	0.0223399324526308	0.5252514416848105	0.0769230769230766
5USL_X	Alpha-carbonic-anhydrase	0.004964280893959	0.5824403284476123	0.1333333333333328
1CZY_A	MATH	0.0174956578634886	0.7815188152039608	0.0290598290598285
4E9O_X	Alpha-carbonic-anhydrase	0.0060415340166387	0.5764247473923965	0.1333333333333328
6UH6_A	Rhv	0.0253898545032497	0.4424377847579632	0.0820512820512813
5Z58_x	Helicase-C-terminal	0.0378135013563494	0.3865718601379074	0.0341880341880334
6UT9_A	VP4-haemagglut	0.0126214157403877	0.8456386223324442	0.0324786324786323
6RIC_B	RNA-pol-Rpb2-7	0.0221897424994609	0.6722373657003929	0.0409252669039152
4YDL_A	GP120	0.0120037679678631	0.5401379066541871	0.1250000000000004
4IEG_C	RdRp-catalytic	0.0491787040904332	0.3359697138071067	0.0068846815834775
6VYV_D	Peptidase-S3	0.0264770125332344	0.7446920187482328	0.0138648180242635
1IKW_B	RNase-H	0.019951143414682	0.6550417945880284	0.0512820512820506
3CNC_B	Adeno-knob	0.0154781693171658	0.6154123855899635	0.0769230769230766
5TDG_B	Fibritin-C	0.0196191054252214	0.6629412410767355	0.0502692998204667
6NM6_G	GP120	0.0107264975392094	0.8429129528820173	0.0409252669039152
6MPG_C	GP120	0.0127580918993806	0.9162558938349532	0.0034188034188034
6OHW_A	bCoV-S1-RBD	0.0036370185240189	0.5659286071890011	0.1435897435897426
6W03_G	GP120	0.0093994082111276	0.8550859513354453	0.0409252669039152
6IML_A	DNA-LIGASE-A3	0.0124998226580596	0.539757252265403	0.1247863247863245
6B9J_X	Alpha-carbonic-anhydrase	0.0068975836961388	0.5967813680702365	0.1247863247863245
2XFC_I	Peptidase-S3	0.0145576451148764	0.4183423942705189	0.1401709401709394
6CV4_B	Rhv	0.0289363408275796	0.4382106214636848	0.0675182481751823
3L89_L	Adeno-knob	0.0099926391413225	0.6611922271076475	0.097435897435897
1C8N_B	ICOSAH-VIR-COAT-S	0.0022953396480676	0.6706066288647576	0.1111111111111107
6W09_B	Peptidase-S3	0.030574467234506	0.7447284193703776	0.0
5V7J_G	GP120	0.0057524538290245	0.9187169700074816	0.0188034188034187
6NF5_J	GP120	0.0084864586875553	0.9267782304078336	0.0086206896551728
2J92_B	Peptidase-C28	0.0260875515399216	0.772218466057078	0.0119658119658114
5VN3_I	Ig-like-C2-type-2	0.0359751365455533	0.3161467208753298	0.0521582733812953
6CDE_2	GP120	0.0038348672653199	0.9254078480817792	0.0170940170940161
4YDI_G	GP120	0.020562795363206	0.5363256887915158	0.0853432282003718
6H9Z_B	VP4-haemagglut	0.0122819111736648	0.824633887900425	0.0461538461538457
5ACA_1	Rhv	0.0397347587502679	0.4726138343673042	0.0245183887915936
5NED_A	Rhv	0.012138930304424	0.4826168032948603	0.1493123772102167
4F2M_E	CoV-S1	0.0262521445927672	0.6475243442038437	0.0372340425531914
2ED6_L	WSS-VP	0.0119504367117979	0.5324830485942067	0.1359223300970875
4O58_H	Ig-like	0.0169606357383182	0.836537769262523	0.0227272727272731
5JZI_G	Ig-like-C1-type	0.0071114876888654	0.9261287590214216	0.0136752136752136
6MEO_G	GP120	0.0179940433155192	0.4153056297105487	0.1250000000000004
6MET_G	GP120	0.0179940433155192	0.4153056297105487	0.1250000000000004
6NK7_N	Ig-like-V-type-1	0.0092593904386661	0.563797316596529	0.1381322957198452
6L1Y_C	Ig-like-V-type	0.0090540282132675	0.5129240509505286	0.1561264822134389
6KY9_A	dUTPase	0.018435326926839	0.877981656787017	0.0051546391752586
7AGF_B	Cadherin-2	0.0149874401141064	0.567381082012504	0.1059829059829051
3L89_K	Adeno-knob	0.0141533319888807	0.6664870763426655	0.0803418803418802
4XNY_G	GP120	0.0212055732989486	0.5457145646751698	0.087179487179487
4XNZ_G	GP120	0.0133978223796306	0.5143321381366438	0.1359223300970875
2P84_A	YopX	0.0258598635172417	0.7203506066090694	0.028119507908612
1ZBA_2	Peptidase-C28	0.0120604172237926	0.4439800493571991	0.1641025641025633
4H14_A	bCoV-S1-N	0.0158877251098893	0.439812769743354	0.1401709401709394
1FOD_3	Rhv	0.0399658496048058	0.6052287783692049	0.0
1DDL_B	Tymo-coat	0.0138964695140149	0.5741645086290981	0.1142857142857147
3N43_B	Peptidase-S3	0.0177728705927616	0.8861357179540343	0.0068376068376063
6N1W_C	GP120	0.0120102147830398	0.9230280075369788	0.0086206896551728
6LBQ_A	Rhv	0.0060982945122567	0.3524459458416255	0.205128205128205
6LBO_A	Rhv	0.0060982945122567	0.3524459458416255	0.205128205128205
6LAP_A	Rhv	0.0060982945122567	0.3524459458416255	0.205128205128205
6NK6_N	Ig-like-V-type-1	0.0092516502525834	0.5638022157955251	0.1448140900195698
4IV3_A	Peptidase-C28	0.0174720108058318	0.8220733620149228	0.0307692307692306
4OLZ_G	GP120	0.0150542062534511	0.5247467553504165	0.1250000000000004
6SQJ_B	Herpes-glycop-D	0.0199594869803718	0.7835240402987544	0.0335689045936398
6MPH_B	GP120	0.0105329101437002	0.9161070578112632	0.0191637630662029
1ZBE_2	Peptidase-C28	0.0108564860375626	0.4533680720517685	0.1743589743589737
6OGY_A	RdRp-catalytic	0.0497665474478168	0.3910404329982876	0.010362694300519
6VSJ_C	BetaCoV-S1-CTD	0.0242414727123864	0.3210279231335827	0.1247863247863245
6B9J_Y	Alpha-carbonic-anhydrase	0.0069145721240118	0.5968186704169198	0.1418803418803411
2XFB_E	Peptidase-S3	0.0145805309156947	0.4972760494553331	0.1401709401709394
5ANY_E	Peptidase-S3	0.027028775843064	0.7861038234518667	0.0138648180242635
2IZW_B	ICOSAH-VIR-COAT-S	0.0347893632974924	0.6354969098110663	0.0153846153846153
6VSJ_A	BetaCoV-S1-NTD	0.0249035734864794	0.4513390735909066	0.1025641025641022
6OZC_E	GP120	0.0059889685072024	0.8753019667099301	0.0502692998204667
6THG_F	Ephrin-RBD	0.0186160218063159	0.8476642771947484	0.0222222222222214
4PAR_C	SRA	0.0115527575397984	0.8115431912220122	0.0636363636363643
6OHY_C	GP120	0.0251090842805324	0.7903222392692062	0.0209424083769633
3JCL_B	BetaCoV-S1-CTD	0.0283923575276982	0.3271500507690044	0.1008547008547009
5LWG_A	Rhv	0.0423262069941106	0.3258413382320788	0.0390763765541741
6U0L_B	GP120	0.0089237750776723	0.5306724625093371	0.1630218687872766
6CDI_2	GP120	0.0089593371211524	0.9182264374131937	0.0245183887915936
2XFC_G	Peptidase-S3	0.0148206265681955	0.4432424718188242	0.1538461538461537
6UDJ_J	GP120	0.0038387967628627	0.8204111601387476	0.0793357933579337
4ETQ_C	Alpha-carbonic-anhydrase	0.0038487718579298	0.598829161803015	0.1487179487179484
4I54_B	GP120	0.0126432006776272	0.5203230386981557	0.1493123772102167
6W52_B	Fibritin-C	0.0381981083593642	0.6600508371758931	0.0017123287671234
5ZUD_C	Rhv	0.0237360983886373	0.2778625114606211	0.1359223300970875
6UH7_A	Rhv	0.0290231272891233	0.4381321655303209	0.0837606837606832
2XFB_G	Peptidase-S3	0.014297512063401	0.492552922653095	0.1452991452991447
6G19_A	RLR-CTR	0.0248139615471445	0.8014981643043805	0.0222222222222214
1H09_A	Ch-type-lysozyme	0.0468956323368659	0.4654158003631133	0.0138648180242635
2ED6_D	WSS-VP	0.0130497543934634	0.5282353804764047	0.1448140900195698
5VU2_O	Peptidase-S3	0.0311610245502164	0.7708936295540769	0.003430531732419
1QXM_A	Ricin-B-type-lectin-1	0.0083874024573288	0.9237930164908352	0.0227272727272731
5L7O_A	Rhv	0.002784558147415	0.7457270270133063	0.1059829059829051
6H4C_C	dUTPase	0.0097486837167733	0.9108129751775832	0.028119507908612
3SKU_B	Herpes-glycop-D	0.0122401023530236	0.6378423490319458	0.1121673003802281
6N4N_A	Peptidase-S29	0.0288258746892857	0.7979186913572489	0.0086206896551728
6PDL_H	Ephrin-RBD	0.0133114197069583	0.8368160203875706	0.0478632478632476
4DVL_A	Peptidase-C53	0.0346763610435941	0.7053821025382814	0.0051546391752586
6U7G_D	CoV-S1	0.0173718631561785	0.8049180367885429	0.0427350427350428
6HLW_C	GOLD	0.0174328172138818	0.8969064605675348	0.0086206896551728
5HLJ_A	WSS-VP	0.0128439227004685	0.7041406179705287	0.0893854748603353
6MYY_E	Ig-like	0.0068941777317356	0.3783166439388849	0.2111801242236033
2XFB_D	Peptidase-S3	0.0313625408653724	0.7780090550276714	0.0034188034188034
5FYL_G	GP120	0.0118541231120081	0.912108616327759	0.0227272727272731
3RWN_A	Phage-tail-NK	0.0241347387818224	0.5850063403331176	0.0769230769230766
4MYW_B	Ig-like-V-type	0.0107144885444578	0.9106841636571652	0.027350427350427
4XL8_C	Adeno-knob	0.0139456213347687	0.7885514718009061	0.0615384615384613
6CDE_C	GP120	0.0038325984277245	0.9254070524015776	0.0290598290598285
4XNZ_D	GP120	0.0128849419660336	0.5224000623184348	0.1515748031496064
4RX4_D	GP120	0.0309406410917918	0.5127500623648964	0.0632478632478628
4YDL_G	GP120	0.0172063777758131	0.5325705959976658	0.1206896551724148
4XMP_G	GP120	0.0209724808413172	0.5646443946721441	0.0940170940170934
3JCL_B	BetaCoV-S1-NTD	0.0197061611237314	0.4384076952402334	0.1350427350427343
6OJN_B	Capsid-NCLDV	0.0484372300573156	0.4188037959300865	0.0173913043478262
4IEG_A	RdRp-catalytic	0.0517923408551392	0.3350524639323405	0.015625
4PBA_C	SRA	0.0131988337101873	0.80662109658362	0.0617059891107087
6LAP_C	Rhv	0.0357671594871345	0.4969334781126086	0.046511627906977
6LBQ_C	Rhv	0.0357671594871345	0.4969334781126086	0.046511627906977
6LBO_C	Rhv	0.0357671594871345	0.4969334781126086	0.046511627906977
6E5U_F	NTF2	0.002516022811087	0.8452067621961791	0.0752136752136742
1FMD_1	Rhv	0.0199709101362271	0.530178689174621	0.1100569259962052
4PBA_D	SRA	0.0167703958037749	0.8016487860812087	0.046511627906977
3NGB_D	GP120	0.0154714999061322	0.5213786314590325	0.1359223300970875
4DKQ_A	GP120	0.0148160599774104	0.5356796450979693	0.1359223300970875
6X5B_D	Ig-like-V-type	0.01154299932719	0.4651431818868722	0.1794354838709686
4PDC_D	C-type-lectin	0.0089667415208258	0.9251476256101056	0.0239316239316234
2XCN_B	Peptidase-S29	0.0232251907301604	0.8197123008159104	0.0263157894736842
4OLX_G	GP120	0.0162772320527535	0.5191396574786584	0.1315280464216639
3SKU_A	Herpes-glycop-D	0.0123241220530205	0.6377152511126108	0.1164122137404586
6LB1_C	Rhv	0.0390817973681339	0.4943046674791609	0.0372340425531914
6N4N_B	Peptidase-S29	0.0308490886535517	0.798351205027368	0.0051282051282046
6FHG_A	PGRP	0.0184430151556274	0.5623762847275704	0.1079545454545458
6P4L_C	Calici-coat	0.024274318007809	0.37105675313158	0.1282051282051277
6OHY_D	GP120	0.0250981074826449	0.7903246643677295	0.027350427350427
6DFF_M	MHD	0.013523381598687	0.7019777595389457	0.09059829059829
1T5R_A	Leukocidin	0.0246241928818149	0.504994277428896	0.1008547008547009
6LB1_A	Rhv	0.009248332328279	0.3515497922487122	0.2153846153846146
3WRX_D	PLUSRNA-virus-helicase-C-terminal	0.0201609223596656	0.7931901925976856	0.0409252669039152
4O5I_O	Ig-like	0.0161894121886002	0.8364881497479033	0.0409252669039152
6UDK_K	Ig-like	0.0159937482733644	0.2295954875940102	0.1818181818181821
6D83_M	MHD	0.017026358688006	0.710416935262079	0.0700854700854696
4N0O_E	Peptidase-C33	0.0358129927036932	0.6498106725255373	0.0173913043478262
4DW5_A	Peptidase-C53	0.0314766093716459	0.7401151736719056	0.0153846153846153
3WRX_C	PLUSRNA-virus-helicase-C-terminal	0.0198422088504517	0.7800720220559245	0.0446428571428576
4DVN_A	Peptidase-C53	0.032643152683633	0.7078632545430299	0.0170940170940161
5E65_A	Hema-HEFG	0.0250199698585551	0.7052343305968047	0.046511627906977
4GV8_D	dUTPase	0.014799537914379	0.9238972516466604	0.0085470085470078
6LA5_A	Rhv	0.0216803384777419	0.7090682823633394	0.0564102564102557
6UDA_E	GP120	0.014918650536523	0.7875101726017248	0.0617059891107087
3NGB_A	GP120	0.0093458667582481	0.5193129558349321	0.1794354838709686
6OJN_A	Capsid-NCLDV	0.0455002817508052	0.4189244411147777	0.0290598290598285
5Y5P_B	dUTPase	0.0101210738395992	0.7725492981682225	0.0893854748603353
7JVC_G	BetaCoV-S1-NTD	0.0298441454665249	0.4842470379726226	0.0813308687615534
6OSY_B	GP120	0.0128278089326627	0.9268677502254808	0.0138648180242635
5UTY_G	GP120	0.0150046460819188	0.912523281342251	0.0153846153846153
5JIL_A	Hema-HEFG	0.0103130816816028	0.613502072199707	0.1401709401709394
5THR_D	GP120	0.0278580326587997	0.4607634168319755	0.0975609756097568
6CRI_M	MHD	0.0120252204262872	0.6936297300575911	0.107692307692307
2VG7_B	RNase-H	0.0255799654199203	0.6711516665229933	0.0529914529914523
5NET_3	Peptidase-C28	0.0349870941864145	0.2666326507875947	0.0837606837606832
4F2M_F	CoV-S1	0.0186060153146708	0.6565144034715188	0.0820512820512813
4IZK_A	Peptidase-S50	0.0384730948841099	0.6887960119476487	0.003430531732419
4UW8_F	Peptidase-S74	0.0209439767801139	0.6255698636721542	0.0813308687615534
5WFI_B	Peptidase-C16-2	0.0287674590150523	0.4238937066652392	0.0991452991452985
6THG_C	Ephrin-RBD	0.015073775743179	0.8519529895194945	0.0427350427350428
3WRY_D	PLUSRNA-virus-helicase-C-terminal	0.0223813028641876	0.7866159173844786	0.0390763765541741
6MYY_B	Ig-like	0.0068916561093949	0.378322336228226	0.2289915966386564
6NF2_Q	GP120	0.0151561223946534	0.9252541233057506	0.0068846815834775
6AB6_B	ICOSAH-VIR-COAT-S	0.0054814125664609	0.6846324485268442	0.1337209302325586
5MQC_C	Rhv	0.0302914785883011	0.4570050129069846	0.087179487179487
6HMV_A	GOLD	0.0204396704123178	0.8933129111688889	0.0102564102564102
4IV1_B	Peptidase-C28	0.0106234832249231	0.5911502216325125	0.1504273504273501
7C01_D	BetaCoV-S1-NTD	0.0268832728492377	0.7320906633790656	0.0372340425531914
1DDL_A	Tymo-coat	0.015791369163902	0.5878203072044128	0.1206896551724148
6D84_M	MHD	0.0141567107144652	0.7036242100497088	0.0923076923076917
4GZK_A	RdRp-catalytic	0.056112257242852	0.3205267107550298	0.0119658119658114
4ADF_P	Ig-like-2	0.0181569275865334	0.8956745275628565	0.0153846153846153
4DVK_A	Peptidase-C53	0.0367485923593369	0.7432195999791154	0.0
3P9G_A	UEV	0.016651876097336	0.8099258659612646	0.0521582733812953
6H66_A	RLR-CTR	0.0261831467485733	0.8446485583247673	0.0136752136752136
2ED6_B	WSS-VP	0.0129738909588256	0.5283279798080609	0.1607142857142858
3V7A_E	Calici-coat	0.0343826654921364	0.7038692469154895	0.0153846153846153
6LA3_A	Rhv	0.0192463787954312	0.7545061713083286	0.0578661844484631
5D9Q_J	GP120	0.0103436632002498	0.9132650552661232	0.0341880341880334
4OLW_G	GP120	0.023732583819062	0.5138776712022814	0.1121673003802281
6IIJ_A	Rhv	0.0371029230560464	0.4775462559771924	0.0547008547008547
7JW0_G	BetaCoV-S1-NTD	0.0326778134025927	0.7132792025987871	0.0205128205128204
3WRY_C	PLUSRNA-virus-helicase-C-terminal	0.0202929406893016	0.7783748696213239	0.0483870967741939
3SU3_A	Peptidase-S29	0.0303579485328238	0.8256933360807096	0.0051546391752586
6UH1_A	Rhv	0.0335162961273049	0.4462288504518916	0.073504273504273
1QOL_C	Peptidase-C28	0.0332377474298202	0.669602359147187	0.0263157894736842
4PBA_A	SRA	0.0250431162269277	0.8101397384609551	0.0299295774647887
6XEY_H	Ig-like	0.0125704613478461	0.9159130214983916	0.027350427350427
4DW3_A	Peptidase-C53	0.0347995397369436	0.7076999227103173	0.0153846153846153
6NK6_D	Peptidase-S3	0.0200653725217369	0.8095993877065856	0.0446428571428576
6ZER_G	BetaCoV-S1-NTD	0.0291670295601636	0.6691879804173512	0.0444444444444445
6CDI_C	GP120	0.0089643127759992	0.9182254787537824	0.0372340425531914
1VQ2_A	CMP-dCMP-type-deaminase	0.0363187435656671	0.7546383566472381	0.0017123287671234
6NF5_A	GP120	0.0084883519290579	0.9267766181930822	0.0317460317460325
5C7K_E	Ig-like-1	0.0203154822413632	0.892352732373078	0.0138648180242635
2A1K_B	gp32	0.0165106433875938	0.4538302525549303	0.1623931623931616
6XRT_G	GP120	0.0082678888975534	0.936966064782378	0.0205128205128204
6HLN_A	GOLD	0.0102922417280782	0.89179678756541	0.0495726495726489
4ETQ_X	Alpha-carbonic-anhydrase	0.0069953485771674	0.5947718909719104	0.1675213675213671
6N1W_2	GP120	0.0153851281580172	0.9226909873680365	0.0121107266435986
3JCL_A	BetaCoV-S1-CTD	0.0283918963352491	0.3271487404856316	0.1230769230769222
5HBZ_D	Peptidase-C31	0.0366193386089464	0.6304429756816611	0.0245183887915936
3BES_R	IFNGR1	0.0165161196067175	0.4126040559716166	0.1676646706586833
6LA4_A	Rhv	0.0152889162494901	0.7577854643861581	0.0753676470588242
6LAO_A	Rhv	0.0152889162494901	0.7577854643861581	0.0753676470588242
4DVK_B	Peptidase-C53	0.0361689009986374	0.7447349719273576	0.0051546391752586
1FOD_1	Rhv	0.0135570334066303	0.642102197359531	0.1213675213675204
5V8L_D	GP120	0.0093747588898918	0.9157330364375	0.0390763765541741
3P9H_A	UEV	0.0167758849345031	0.8115036226413062	0.0559566787003611
6W09_D	Peptidase-S3	0.0316723184587991	0.7511776000798274	0.0205128205128204
2VG5_B	RNase-H	0.0250513113309723	0.6554570188654909	0.0666666666666666
6CV3_B	Rhv	0.0400811834774684	0.4195600614531613	0.0540540540540543
5NER_B	VWFA	0.0318179308161491	0.3782417022253779	0.0957264957264951
6VYV_B	Peptidase-S3	0.0345383163532017	0.7235013180664154	0.015625
3JB6_A	RdRp-catalytic	0.0397957332531429	0.53683947254826	0.0358974358974353
6V8Z_E	Ig-like-1	0.0216193212034609	0.9062690675338856	0.0068376068376063
4J0O_A	Leukocidin	0.0239524842802733	0.5638878096474498	0.1008547008547009
4OM1_G	GP120	0.0158472205623398	0.5213001138159463	0.1515748031496064
6NK6_M	Ig-like-V-type-1	0.0152673778042143	0.5163985745286451	0.1561264822134389
6IIO_C	Rhv	0.0206007838304822	0.2528221316582298	0.1746987951807235
4DKP_A	GP120	0.0152556176129083	0.5331688309875995	0.1515748031496064
4OLY_G	GP120	0.0202772481716227	0.5010878027938084	0.1359223300970875
6HLV_A	GOLD	0.0155112458140589	0.9006262103564409	0.027350427350427
5O5P_1	Rhv	0.0250563953528804	0.6679039005210835	0.0649572649572645
2XNI_B	Peptidase-S29	0.0242350036577532	0.8013359235286558	0.0390763765541741
4ZNJ_A	Terminase-6	0.0305318441100142	0.3053463615831665	0.1145299145299143
6NZK_B	bCoV-S1-RBD	0.002296318177466	0.5698494204461899	0.1948717948717944
6OJN_C	Capsid-NCLDV	0.046556984015524	0.4200194932818654	0.0341880341880334
3V7A_F	Calici-coat	0.0345872089416527	0.7035738528390191	0.0205128205128204
5V8L_A	GP120	0.0092375424800636	0.9080222714250537	0.046511627906977
3CSY_G	Ig-like-2	0.0201121759920783	0.9087259418484396	0.0102564102564102
6VY2_E	GP120	0.0131096140841987	0.7891522212536858	0.0833333333333332
2PNL_H	Peptidase-S50	0.0405984210945843	0.6773124982548949	0.0068376068376063
6OHW_B	bCoV-S1-N	0.0302791394449282	0.5249089245952072	0.0803418803418802
6VSJ_A	BetaCoV-S1-CTD	0.0242375163420876	0.321026138782592	0.1538461538461537
5NMF_B	Ig-like-C1-type	0.0112279455055369	0.9362224962576908	0.0173913043478262
2A1K_A	gp32	0.0145201497590516	0.4611681165111696	0.1811965811965812
3M5O_A	Peptidase-S29	0.0311797626702497	0.8270205088427875	0.0068846815834775
7JQC_J	Ribosomal-S7	0.0444865646003498	0.5818694792642916	0.015625
6P4H_V	Ribosomal-S10	0.0279764135512067	0.5484758345307041	0.0873605947955393
6AKS_A	Rhv	0.0268524575089232	0.5496634388401884	0.0940170940170934
4DKO_A	GP120	0.0158985505040702	0.5373436305432605	0.1493123772102167
5NER_3	Rhv	0.0409779254270555	0.5772182413527371	0.027350427350427
3JCL_A	BetaCoV-S1-NTD	0.019705308221935	0.4384031324784317	0.1572649572649569
6APD_K	Ig-like-2	0.0243130448374488	0.9007253820966302	0.0051546391752586
4I54_A	GP120	0.0139205605460271	0.5423064694499111	0.1607142857142858
6H4C_G	dUTPase	0.0150974033940315	0.9123376326561016	0.0245183887915936
5E5W_C	Hema-HEFG	0.0325758116241534	0.7037755419332805	0.028119507908612
6CDE_c	GP120	0.0038340859529992	0.9254101505297736	0.0446428571428576
6UM6_A	GP120	0.0127152086082393	0.8124534166674107	0.0833333333333332
5VU2_B	Peptidase-S3	0.0192882259753264	0.8709387063594366	0.0317460317460325
6QPF_K	RdRp-catalytic	0.0482308180521514	0.5979765379445794	0.001709401709401
6E5U_D	NTF2	0.0025794821925959	0.8507285081839775	0.0923076923076917
3NGB_J	GP120	0.0391128300739464	0.6669679023311519	0.0153846153846153
6NYP_A	Ig-like-V-type	0.0224352904949695	0.919066504287842	0.0
3SU6_A	Peptidase-S29	0.0306890305040655	0.8315815154732287	0.0086206896551728
7CZE_K	Eph-LBD	0.0170990908392424	0.7139172846916266	0.0854700854700851
6TM8_A	Herpes-glycop-D	0.0104977164209787	0.7890758274521552	0.0996240601503761
6VSJ_B	BetaCoV-S1-CTD	0.0242411126522899	0.3210289016183583	0.1572649572649569
5D8A_B	Peptidase-C28	0.0126694163804738	0.5921517529971687	0.1555555555555554
5E66_A	Hema-HEFG	0.0407595894039176	0.6934141556414928	0.0051546391752586
6UDK_G	Ig-like	0.0192274584360872	0.2189260594524335	0.189024390243903
2WZR_1	Peptidase-C28	0.0314637719165405	0.7167079181569341	0.0317460317460325
6OPO_D	Ig-like-V-type	0.0021617854410191	0.5470587626718525	0.2111801242236033
7DD2_B	BetaCoV-S1-NTD	0.0380330572116809	0.7298135456604425	0.0085470085470078
6NK7_D	Peptidase-S3	0.0291737649201508	0.8089706225524382	0.0227272727272731
7JJC_A	F5-8-type-C-1	0.0215404506613199	0.8696611346997036	0.028119507908612
6MTJ_G	GP120	0.0077814506823115	0.9157990043301047	0.0483870967741939
4OM0_G	GP120	0.0240047080127401	0.5127399982961676	0.1250000000000004
5ACA_1	VP4-2	0.0094797569762763	0.4577964458450824	0.2264150943396226
5NEM_3	Rhv	0.0409739262884664	0.5772225054517651	0.0290598290598285
1T5R_H	Leukocidin	0.0250674923529723	0.556883012461331	0.1042735042735039
4YDJ_I	GP120	0.0239509322333248	0.7770974191740998	0.0483870967741939
4DW4_A	Peptidase-C53	0.0349566230969882	0.7071640786854096	0.0222222222222214
6OJN_A	Capsid-N	0.0363095634892272	0.3127853558339056	0.09059829059829
6X9U_A	GP120	0.0044816524969481	0.8897518881102824	0.0714285714285716
2ED6_C	WSS-VP	0.0129137195020742	0.5284717078659684	0.1794354838709686
3SV6_A	Peptidase-S29	0.0338886252010027	0.8210640093191236	0.0034188034188034
6W1C_D	Peptidase-S3	0.0311447816077513	0.7685738063478523	0.0239316239316234
4IZL_D	Leukocidin	0.0301082958259748	0.6137090865103666	0.0598290598290598
3SKU_C	Herpes-glycop-D	0.0123569787840539	0.6384428975433973	0.1425781250000004
6AKU_A	Rhv	0.0168009480707087	0.4832224672627355	0.1658119658119656
6UTK_G	GP120	0.0228593137818622	0.9070711888442744	0.0102564102564102
6JO8_M	Ig-like-V-type-1	0.0140204882308197	0.528173847779091	0.1723446893787577
4C56_B	Ig-like-C1-type	0.0177095474002345	0.9112920504283062	0.0191637630662029
1RER_B	Peptidase-S3	0.0318593569055886	0.818753361681344	0.0119658119658114
1ZBE_3	Peptidase-C28	0.012257100524189	0.8145466464958332	0.0888888888888883
6QPF_H	RdRp-catalytic	0.0459394725386334	0.5079610976999039	0.0299295774647887
6CCB_G	GP120	0.0171421382977791	0.8144132359332958	0.0617059891107087
4BQQ_A	Recombinase	0.0457065795273977	0.4343087076413586	0.0427350427350428
6F7D_A	Beta-helix	0.0140421970238635	0.618421694534646	0.1381322957198452
6NK6_P	Ig-like-V-type-1	0.0095502910478338	0.5298096604960181	0.2012320328542098
4DWA_B	Peptidase-C53	0.0345373257951544	0.7436774874331645	0.0188034188034187
7CZE_L	Eph-LBD	0.0172683987084559	0.7134430988411843	0.09059829059829
6V8Z_A	GP120	0.0161643176646077	0.8572914605866	0.0502692998204667
7C9X_A	Rhv	0.0404056026542406	0.6933735387139429	0.0102564102564102
3RC5_A	Peptidase-S29	0.033407366109811	0.8253550995594826	0.0051282051282046
3QB8_A	N-acetyltransferase	0.0331010108382391	0.8149732564671848	0.0086206896551728
7CZE_I	Eph-LBD	0.0172899563119256	0.7146384764663406	0.09059829059829
2PNL_C	Peptidase-S50	0.0394245035004037	0.6749960392972647	0.0170940170940161
6OJN_B	Capsid-N	0.0405052673362802	0.3098332092961814	0.0752136752136742
4DWA_A	Peptidase-C53	0.0382444520621267	0.7403922929180167	0.0085470085470078
6APD_F	Ig-like	0.0274204678633426	0.8292717607352567	0.0263157894736842
6UDK_F	Ig-like	0.0353880289736793	0.6821399619756497	0.0290598290598285
3SU2_A	Peptidase-S29	0.0305664465766368	0.8308696041375677	0.0138648180242635
6OHW_B	bCoV-S1-RBD	0.0036367064816355	0.5659260026221062	0.2085470085470075
6NF2_A	GP120	0.0151605691172065	0.9252575250199272	0.0209424083769633
2WZR_2	Peptidase-C28	0.0180533112040448	0.5639591415647585	0.1384615384615382
6PW6_C	GP120	0.0242041900387004	0.8716340384283416	0.0245183887915936
4ADF_E	Ig-like-2	0.0174931062075395	0.9026734262186394	0.027350427350427
5E62_A	Hema-HEFG	0.0273728455874993	0.7040268219084732	0.0559566787003611
3L89_G	Adeno-knob	0.0082260323754775	0.6755299409736748	0.1538461538461537
6QPM_F	Adeno-knob	0.041540991376913	0.6589143560212581	0.0138648180242635
6CRQ_A	GP120	0.0182313026318633	0.9257921508019248	0.010362694300519
4IZJ_C	Peptidase-S50	0.0432784211934659	0.6879754474287573	0.003430531732419
5Z7D_A	HIN-200-1	0.0200505780897466	0.5172772108221941	0.1470085470085469
5MQC_B	Rhv	0.0146434367028928	0.7405394647413344	0.0996240601503761
6NZK_B	bCoV-S1-N	0.0324245262099319	0.5202109551798554	0.0803418803418802
4WRK_C	dUTPase	0.0166222666081706	0.9270035774767617	0.0138648180242635
2VG6_B	RNase-H	0.0267131138495961	0.6483578685385818	0.073504273504273
6VBP_I	GP120	0.0249643517042393	0.6810797321736273	0.073504273504273
1IKY_B	RNase-H	0.0325579731954063	0.6533132542471454	0.0461538461538457
6CRI_W	MHD	0.0120094077734921	0.6936290601609303	0.1350427350427343
2WSU_B	Galectin	0.0285563414610553	0.878332960311946	0.0068376068376063
6ZGF_C	bCoV-S1-N	0.0350219495475384	0.5920983776484804	0.0512820512820506
6IMK_A	DNA-LIGASE-A3	0.0193765689891736	0.5260310166742345	0.1487179487179484
6BF4_A	GP120	0.0151500056098276	0.5348004165618462	0.1676646706586833
4R2G_Q	Ig-like-2	0.0187697184684941	0.9013612003397208	0.0263157894736842
1CZY_B	MATH	0.0183716208824861	0.7775499565861329	0.0714285714285716
4QBB_B	Peptidase-C28	0.0282708652026664	0.8343498902419348	0.0245183887915936
7C9V_F	Ig-like-C1-type	0.0092379631182514	0.9334224667321224	0.0341880341880334
4C56_H	Ig-like-C1-type	0.0136508393852187	0.9030394856667304	0.0444444444444445
6NNJ_G	GP120	0.0099434065071359	0.8406229273669172	0.0914179104477617
7KKL_E	BetaCoV-S1-NTD	0.0232739745838098	0.915423804570004	0.0085470085470078
6V6W_C	GP120	0.0218796472485088	0.907919060644071	0.0153846153846153
6B0N_G	GP120	0.0061349843559579	0.917128387689728	0.0578661844484631
4ZNI_A	Terminase-6	0.0305693091592191	0.3004949092576101	0.1333333333333328
6H61_A	RLR-CTR	0.0248901344200322	0.852373787008254	0.0307692307692306
4ZXN_A	Hema-HEFG	0.0116189459333726	0.6196686659511289	0.1623931623931616
4O5I_W	Ig-like	0.016325919278705	0.8359915161690691	0.0632478632478628
5FA2_B	GP120	0.0092463353592169	0.5982888833001303	0.1811965811965812
6UM7_A	GP120	0.0141015768689147	0.7922203660217064	0.0914179104477617
4PDC_A	C-type-lectin	0.0095650303853233	0.9260380103925498	0.0444444444444445
5I9Q_B	GP120	0.0465750770243401	0.5637485807297078	0.0227272727272731
4AU6_B	RdRp-catalytic	0.0584434416917171	0.338868197701643	0.0209424083769633
7CZE_J	Eph-LBD	0.0174460082230167	0.715085878947554	0.097435897435897
4OLV_G	GP120	0.0220502411407352	0.5235481185580777	0.1425781250000004
6H9W_A	VP4-haemagglut	0.0266675450786937	0.8267164297534777	0.0341880341880334
3M5N_B	Peptidase-S29	0.0364117617297385	0.8261070864926372	0.0
5VIC_L	Ig-like-2	0.0115488501884122	0.8837327849533319	0.0655737704918038
2WSU_D	Galectin	0.0298244065561971	0.8786127443077791	0.003430531732419
3RC4_A	Peptidase-S29	0.0334578851954358	0.828618620557648	0.0085470085470078
6CRQ_B	GP120	0.0102351757007065	0.9122175352926644	0.0540540540540543
6JO8_N	Ig-like-V-type-1	0.0088403090410527	0.5350642226066147	0.2162162162162166
6OPP_D	Ig-like-V-type	0.007894982226713	0.5456236327856949	0.2162162162162166
6X9S_A	GP120	0.0043476287690318	0.8889880107404627	0.0833333333333332
6QPG_E	RdRp-catalytic	0.0375867044297534	0.7671126086247003	0.0102564102564102
4DW5_B	Peptidase-C53	0.0306560207073364	0.7342384544379109	0.0410256410256408
5FYK_G	GP120	0.0099084691254812	0.8271381056381507	0.1037735849056609
3GUD_A	Peptidase-S74	0.0364016181643273	0.3427491911443204	0.0996240601503761
5CDD_C	Rhv	0.0102584338481001	0.7074947929524598	0.1448140900195698
5E64_C	Hema-HEFG	0.0270343310885118	0.7131337674593654	0.0617059891107087
5I08_A	BetaCoV-S1-CTD	0.054148451941697	0.329849593625519	0.0341880341880334
5OSN_C	Rhv	0.0343823685642303	0.2438464764724149	0.119658119658119
4P9C_L	CMP-dCMP-type-deaminase	0.0276155463281888	0.8894385281739887	0.0102564102564102
5E62_C	Hema-HEFG	0.032503967649207	0.7009170305086554	0.0409252669039152
7CZF_D	Eph-LBD	0.0283492905648486	0.7288035845730829	0.0540540540540543
6P7S_B	Ephrin-RBD	0.014545952944966	0.8510445083657456	0.0683760683760676
4PAR_D	SRA	0.0156557611215862	0.8064474183491575	0.0833333333333332
1QOL_D	Peptidase-C28	0.0444239557919558	0.6712247327042364	0.0086206896551728
4R4N_A	GP120	0.0422058360170072	0.5449239744741209	0.0427350427350428
3J1P_B	SF3-helicase	0.0067059935970426	0.932371897588429	0.0446428571428576
6QPM_C	Adeno-knob	0.0334434374835974	0.6554486999140458	0.0478632478632476
6PCI_J	Filo-glycop	0.0297096523852445	0.7768500267253232	0.0358974358974353
4OLU_G	GP120	0.0208125114473538	0.5070253213420726	0.1561264822134389
6LSA_C	Ig-like	0.0237828232336438	0.6765631257323714	0.0888888888888883
5E6T_A	Calici-coat-C	0.0126512598759931	0.4785340271425704	0.2222222222222216
4IZJ_E	Peptidase-S50	0.0440095902069819	0.6833403935260467	0.0086206896551728
4IV3_B	Peptidase-C28	0.0204622148168496	0.5863300765565828	0.1333333333333328
5E64_A	Hema-HEFG	0.0322625260618496	0.7025686898516172	0.0427807486631022
5I08_C	BetaCoV-S1-CTD	0.0541492551256347	0.3298494988154647	0.0358974358974353
5LZ6_A	GOLD	0.016272862851212	0.8985686567413349	0.0393162393162391
3U6X_X	BppU-IgG	0.0286008073368567	0.8924651375548713	0.0068376068376063
6OSY_K	GP120	0.0231064917935281	0.9275576046024748	0.0051282051282046
1HK8_A	Glycine-radical	0.0357723961079571	0.6998362630377526	0.0317460317460325
6UYE_B	Filo-glycop	0.0231759800965509	0.4586670910790784	0.1623931623931616
2WSU_A	Galectin	0.0297490687500407	0.8797447846809062	0.0068846815834775
4ZNK_A	Terminase-6	0.0323556030701015	0.3304436288646543	0.126495726495726
6DID_D	GP120	0.0280830959338123	0.904692008133344	0.003430531732419
4UW8_B	Peptidase-S74	0.0215194824572429	0.6236676531889317	0.1142857142857147
6LSA_F	Herpes-glycop-D	0.0368720171755835	0.6519447955744839	0.0390763765541741
6OSY_2	GP120	0.0179424906750969	0.9272905184967384	0.0173913043478262
3KMA_B	SET	0.0126733827377459	0.9139021277837802	0.0483870967741939
5E5W_A	Hema-HEFG	0.0273229624558412	0.703573704368023	0.0655737704918038
6QFY_B	bCoV-S1-N	0.0271516461557521	0.4249823717125729	0.1452991452991447
1QXM_B	Ricin-B-type-lectin-1	0.0080454316304571	0.9247061289265932	0.0547008547008547
3NGB_I	GP120	0.0229714834744761	0.5151269408601346	0.1493123772102167
5I8H_A	GP120	0.0253418467797763	0.9125577919522472	0.0086206896551728
4EO2_F	Caud-tail-N	0.026033926277033	0.8745775659390798	0.0256410256410253
6P7Y_B	Ephrin-RBD	0.0193905092100147	0.8679907895496128	0.0478632478632476
6OPQ_D	Ig-like-V-type	0.005271244039952	0.5438611097007839	0.2367864693446097
2V9P_A	SF3-helicase	0.0395449024327771	0.7820516068968795	0.0051282051282046
4DWC_B	Peptidase-C53	0.0379040269603506	0.7350913148867051	0.0205128205128204
2XFC_H	Peptidase-S3	0.0302911692223718	0.7978688868439787	0.0335689045936398
4GH4_B	Peptidase-C28	0.0149910482200784	0.5893027330679137	0.1623931623931616
5YS6_A	Glycoprot-B-PH1	0.0255117899269901	0.2654719763766812	0.1794871794871786
3SU5_A	Peptidase-S29	0.0290987091045527	0.8232572706007819	0.0317460317460325
6NCA_o	Ig-like-C1-type	0.0154612926729653	0.9398505469778146	0.0086206896551728
2IZW_A	ICOSAH-VIR-COAT-S	0.0387701190556247	0.6472792781741434	0.0341880341880334
6DCQ_C	GP120	0.0198943585450946	0.8958417817872677	0.0335689045936398
4UW8_A	Peptidase-S74	0.0217650603826342	0.622129446248561	0.1164122137404586
1S9H_B	SF3-helicase	0.0397405421132953	0.7417767702417284	0.0136752136752136
5VX4_A	VP4-haemagglut	0.0327940353447392	0.80217945276985	0.0239316239316234
6QPM_A	Adeno-knob	0.0261537076917371	0.6534964716089069	0.0888888888888883
5OYI_1	Peptidase-C28	0.0528522557955155	0.5095968262516591	0.0227272727272731
4UW8_E	Peptidase-S74	0.0215613958923766	0.6319468405591454	0.1142857142857147
5V8L_C	GP120	0.0196347544150438	0.9153655652507148	0.0245183887915936
5Z58_A	MPN	0.0132903763740759	0.8535550586318741	0.0803418803418802
6OJN_C	Capsid-N	0.0371242766865162	0.3110315604225186	0.107692307692307
6OHW_C	bCoV-S1-N	0.0302752757651236	0.5249060681717319	0.1059829059829051
5OSN_B	Rhv	0.0279722866018368	0.515411759314598	0.1247863247863245
6VMS_A	G-alpha	0.0436184926459891	0.5639409415999401	0.0376068376068374
5O5B_1	Rhv	0.0223822008397448	0.6716321178491196	0.1008547008547009
5ACA_3	Rhv	0.02428932600137	0.5160995559380025	0.1452991452991447
6H9Z_A	VP4-haemagglut	0.0248431418480686	0.8206874522550492	0.0512820512820506
4X7E_A	Calici-coat-C	0.0277600050085346	0.5660342634526996	0.1094017094017085
5USH_X	Alpha-carbonic-anhydrase	0.002253215787205	0.5689259187584106	0.2393162393162389
5O05_A	Calici-coat-C	0.0196291121922734	0.5691394496477467	0.1487179487179484
1JUV_A	DHFR	0.0091741711419843	0.6062039511321824	0.1931623931623927
6KU9_C	Capsid-NCLDV	0.0236375895861518	0.7652760440228903	0.0700854700854696
6NK5_D	Peptidase-S3	0.0290962805302779	0.8067905653328362	0.0390763765541741
5OR7_A	Calici-coat-C	0.0290720514042369	0.5504300706520825	0.107692307692307
4IYC_A	Leukocidin	0.0351891451863447	0.570663253869427	0.0683760683760676
1J8H_A	Ig-like-C1-type	0.0248725486467345	0.9188019120186934	0.0102564102564102
6CRQ_F	GP120	0.0151885328525304	0.9102911015132272	0.0427807486631022
6CH7_G	GP120	0.022850352657016	0.925536431472919	0.0119658119658114
1T5R_F	Leukocidin	0.0130669945813971	0.5367921419512214	0.2034188034188027
2LSN_A	Peptidase-A9	0.0246080351077846	0.6970074456649368	0.087179487179487
5HBZ_E	Peptidase-C31	0.0391802714291699	0.6376547762946865	0.0372340425531914
1RER_C	Peptidase-S3	0.0317477999486664	0.8187899761874906	0.0263157894736842
1QOL_G	Peptidase-C28	0.0439391313633096	0.6782564858623662	0.0153846153846153
5D9Q_L	GP120	0.0244537068530966	0.5807937198818921	0.1271676300578041
1S9H_A	SF3-helicase	0.0442121762119361	0.7440521719686618	0.0017123287671234
6UTA_A	Ig-like	0.0227750089675744	0.9204592708511896	0.015625
3M5L_A	Peptidase-S29	0.0335344332423011	0.8268283671957085	0.0170940170940161
4YN1_A	Chitin-binding-type-4	0.0107643315800937	0.4027060310922768	0.2769230769230766
3GUD_B	Peptidase-S74	0.0396300412878329	0.3852232223387537	0.0873605947955393
7JQB_J	Ribosomal-S7	0.0458589793800723	0.5960123418122001	0.0263157894736842
6NIL_A	CMP-dCMP-type-deaminase-2	0.0414977355521017	0.7876987508197733	0.0
6NIL_J	CMP-dCMP-type-deaminase-2	0.0414977457784914	0.7876987422991696	0.0
6NIL_G	CMP-dCMP-type-deaminase-2	0.0414977440828917	0.7876987440742502	0.0
3LIY_E	Peptidase-A2	0.003192458408414	0.9839917315439148	0.0
6NIL_D	CMP-dCMP-type-deaminase-2	0.0414977609356473	0.7876987608548686	0.0
6MPG_V	GP120	0.0127598751562885	0.9162574075272348	0.0521582733812953
4ZNL_B	Terminase-6	0.0321309971482262	0.316066195603726	0.1384615384615382
5ANY_C	Peptidase-S3	0.0270319684986893	0.7861047172240386	0.0529914529914523
6NCA_k	Ig-like-C1-type	0.015570096870955	0.93947247186729	0.0136752136752136
7CZF_B	Herpes-glycoH-C	0.0242871184653793	0.7994573305742827	0.0632478632478628
2V9P_J	SF3-helicase	0.0384551489130441	0.7685627773822608	0.0153846153846153
6NK6_M	Ig-like-V-type-2	0.0264038939358514	0.8077021059944677	0.0521582733812953
5VN3_I	Ig-like-V-type	0.0214382452604107	0.5616942560804926	0.1470588235294123
2A4Q_C	Peptidase-S29	0.0327901906813321	0.84399812329348	0.0138648180242635
4FZB_H	ThyX	0.0788871863279155	0.3052605669467259	0.0
4FZB_F	ThyX	0.0612684075309557	0.508420786055357	0.0068376068376063
5OYI_J	Peptidase-C28	0.0528335498946175	0.5095849220057023	0.0263157894736842
5OYI_A	Peptidase-C28	0.0528318280955654	0.5095914967275011	0.0263157894736842
6DX3_C	OTU	0.0333311777832896	0.8774417863418447	0.0
3ZNH_A	OTU	0.031794857601134	0.8908754778116643	0.001709401709401
6KU9_B	Capsid-NCLDV	0.0236014459484785	0.7651550121212768	0.073504273504273
2IZW_C	ICOSAH-VIR-COAT-S	0.0566330085905566	0.5184496776463164	0.0153846153846153
4DWC_A	Peptidase-C53	0.0333484784779683	0.7332644587353756	0.0393162393162391
6X9T_A	GP120	0.0041600047138411	0.8909017192807067	0.0955056179775282
2PNL_F	Peptidase-S50	0.0491753830600712	0.659290420552369	0.0068846815834775
6NK6_B	Peptidase-S3	0.0342301839195618	0.809464361226252	0.0222222222222214
5VU2_D	Peptidase-S3	0.0192820597272295	0.8709338462126047	0.0529914529914523
5LWI_A	Rhv	0.059546381130174	0.3299741992933124	0.0299295774647887
6X9R_A	GP120	0.0095697838951753	0.8884526623665103	0.0853432282003718
3N42_B	Peptidase-S3	0.031079311553905	0.8871101154194656	0.0068376068376063
1QQP_3	Peptidase-C28	0.0171487485256786	0.8141571191229043	0.0837606837606832
6W2U_B	Peptidase-S3	0.0340525561026516	0.7764406971106853	0.028119507908612
5NMG_G	Ig-like-C1-type	0.0076015193373847	0.940123594510532	0.0390763765541741
6GJZ_A	RLR-CTR	0.0250123956126944	0.802331540744289	0.0615384615384613
4IEG_B	RdRp-catalytic	0.0511027785450152	0.3281807269962439	0.0540540540540543
4R4N_J	GP120	0.0489219689433455	0.5531109135162156	0.0299295774647887
3M5N_D	Peptidase-S29	0.0304535702970424	0.8279879109566246	0.0299295774647887
6QU6_A	Adeno-knob	0.0131550726141192	0.6747798355399122	0.1538461538461537
6OT1_E	GP120	0.0251454555599357	0.9235383188583356	0.0086206896551728
6DX3_D	OTU	0.0330753908042627	0.8771176603927602	0.0034188034188034
2YI9_B	RdRp-catalytic	0.049210615701958	0.646334394991545	0.0102564102564102
4OW5_A	Chitin-binding-type-4	0.0089712449726473	0.366598151392703	0.3179487179487172
6NZV_A	Peptidase-S29	0.0301702700454841	0.8274093838778319	0.0317460317460325
6V8Z_K	Ig-like-2	0.0274351172405538	0.8890127268693453	0.0205128205128204
5JZI_E	Ig-like-C1-type	0.0176576987401859	0.9386878182273068	0.0102564102564102
2VSM_B	Ephrin-RBD	0.0098085523672887	0.8608389939998913	0.1025641025641022
6QFY_A	bCoV-S1-N	0.0296099509170512	0.4135416049289067	0.1435897435897426
2NY1_A	GP120	0.0171192716156964	0.5974311003552468	0.1538461538461537
3U4E_B	GP120	0.058664499113472	0.533324379435341	0.0086206896551728
5VN8_I	GP120	0.0124270519820068	0.8533599980073026	0.0955056179775282
2WFF_3	Rhv	0.0513796196256073	0.3145754655150913	0.0559566787003611
4R2G_J	Ig-like-2	0.008831979233989	0.920310604642082	0.0655737704918038
6OHW_A	bCoV-S1-N	0.0302772689714284	0.5249078323931319	0.1162393162393158
3LIQ_A	Peptidase-A2	0.0065668417708291	0.9798503320186184	0.0
6HLW_A	GOLD	0.0115954716258447	0.8911083835083078	0.0786324786324779
5FEC_H	GP120	0.0269486876460895	0.4731943499682137	0.1521367521367516
5Z7D_B	HIN-200-1	0.0345402715398933	0.5080021190024275	0.097435897435897
6C6Q_F	Ig-like-V-type	0.0207440882220064	0.928658772648578	0.0170940170940161
2J12_B	Ig-like-C2-type-1	0.023473821464992	0.8865431714096018	0.0358974358974353
4X7E_B	Calici-coat-C	0.0283804826073254	0.5589352846280936	0.1179487179487177
6UDJ_G	Ig-like	0.0147082240037457	0.4673460146748954	0.2289915966386564
4WRK_D	dUTPase	0.0153994563553446	0.9219769279985068	0.0393162393162391
6CM9_M	MHD	0.0170661493166261	0.6951776976456897	0.126495726495726
6PDL_D	Ephrin-RBD	0.0262510854753571	0.8352314144691209	0.0478632478632476
6V8Z_M	GP120	0.0161649213184414	0.8572908244894732	0.0733944954128444
5Y5P_A	dUTPase	0.0101038536572159	0.7728453234943069	0.1425781250000004
4WH6_A	Peptidase-S29	0.0386371316329983	0.827703919929127	0.0051546391752586
6UM7_B	GP120	0.0279456758793356	0.9143020952903024	0.0068846815834775
5FA2_A	GP120	0.0094959303032981	0.5989569067372746	0.2068376068376063
5EYI_A	Peptidase-C31	0.0258242074457693	0.6359964838825205	0.1058601134215504
5NEM_B	VWFA	0.0318134045120288	0.3782467156308201	0.1384615384615382
6UOE_L	Ig-like-2	0.0129480888235365	0.882644306076428	0.0773480662983432
2AK4_E	Ig-like-C1-type	0.0217674618406843	0.9202280385095928	0.0227272727272731
3U6X_P	Caudo-bapla-RBP	0.0683420618444583	0.4825705060665534	0.0017123287671234
6QPG_B	RdRp-catalytic	0.044221658775295	0.5619364006417009	0.0446428571428576
6UDA_I	GP120	0.0149213914986563	0.7875152029852133	0.1100569259962052
6UM7_I	GP120	0.0215096164451988	0.9174334884667916	0.0263157894736842
6M39_A	bCoV-S1-N	0.0565870378140921	0.4409221145296287	0.0307692307692306
5Y5Q_A	dUTPase	0.0107474425362094	0.775257957066775	0.1403508771929829
6JO8_A	Peptidase-S3	0.0215912550465362	0.4857061253285737	0.1811965811965812
4P9C_J	CMP-dCMP-type-deaminase	0.0326218729735425	0.889863683171207	0.0034188034188034
6OZC_F	GP120	0.005991224824316	0.8753016601994263	0.1079545454545458
6U0L_A	GP120	0.0160817313220906	0.4785214504727021	0.2136929460580918
5O5B_2	Rhv	0.017493053632429	0.4108095980419246	0.2188034188034184
6NZK_C	bCoV-S1-N	0.0324224029653073	0.5202077398588343	0.107692307692307
3U6X_B	Caudo-bapla-RBP	0.0677659257486637	0.4891052877114659	0.0017123287671234
3ZED_A	RdRp-catalytic	0.0491332461802941	0.6483052251876974	0.0136752136752136
6MPH_C	GP120	0.0104771172971184	0.9156468373076452	0.0675182481751823
6NCA_q	Ig-like-C1-type	0.0151104521531627	0.9419280578952298	0.0138648180242635
2GXA_H	SF3-helicase	0.0449283056835262	0.756635214756057	0.003430531732419
2W8M_B	VirArc-Nuclease	0.0245544033691578	0.6515481651161484	0.1111111111111107
2VG7_B	Integrase-catalytic	0.0676676695080052	0.4461209314502632	0.0086206896551728
3U6X_R	Caudo-bapla-RBP	0.0684109652263488	0.4941311365715696	0.0
5Y5P_C	dUTPase	0.008042832047337	0.7716646233029727	0.1538461538461537
1U0J_A	SF3-helicase	0.0332954613330774	0.8052406738465043	0.0307692307692306
4WRK_E	dUTPase	0.0071508954602913	0.9237174099115666	0.0714285714285716
5JSE_A	Pectate-lyase-3	0.0645506681145703	0.4721836039763489	0.0119658119658114
4DW4_B	Peptidase-C53	0.0299675187496938	0.7069002511425704	0.0666666666666666
6LA6_A	Rhv	0.0199242048605512	0.7552183039455375	0.0991452991452985
2WBW_B	Ig-like-C2-type-1	0.0229033692917584	0.8866275766345111	0.0410256410256408
3LIV_A	Peptidase-A2	0.0044935273457735	0.980104114940814	0.0068846815834775
4IEG_D	RdRp-catalytic	0.0523649248167732	0.336968208480189	0.0559566787003611
6VKN_D	GP120	0.0164138066274293	0.937576330861323	0.0209424083769633
3IYP_A	Rhv	0.0262731114648249	0.7046461459250045	0.0873605947955393
4ZUU_B	Ig-like-C1-type	0.015511914544283	0.9424752289987828	0.0121107266435986
1QMY_B	Peptidase-C28	0.0334451004447472	0.838823192092949	0.0209424083769633
6NZK_C	bCoV-S1-RBD	0.002298635405094	0.569851670807348	0.261538461538461
6NZT_A	Peptidase-S29	0.0337747567997565	0.826612443851553	0.0245183887915936
2GJ7_A	Ig-like-3	0.0215369607645871	0.8828985607320017	0.046511627906977
6P7Y_D	Ephrin-RBD	0.029456453965509	0.8554488125547295	0.0307692307692306
5OMM_B	Calici-coat-C	0.0276761232792638	0.581141768031699	0.1213675213675204
5JHD_B	Ig-like-C1-type	0.0105645389281864	0.9368144693463496	0.046511627906977
3J1P_C	SF3-helicase	0.0123183595854077	0.9246728238018777	0.0578661844484631
5IRO_W	Ig-like-C1-type	0.0154781035383037	0.9440296108340648	0.0102564102564102
6W2U_C	Peptidase-S3	0.0354348003365292	0.7724765712448246	0.0317460317460325
4YDK_G	GP120	0.0338279446270306	0.5378596217266274	0.0991452991452985
5JS4_A	Pectate-lyase-3	0.0648927595202691	0.4676250557438062	0.0136752136752136
4DVL_B	Peptidase-C53	0.0351269381289973	0.7149969850483601	0.0461538461538457
3U6X_M	Caudo-bapla-RBP	0.067128924471027	0.4838729769023635	0.0085470085470078
2YI8_B	RdRp-catalytic	0.0499703583698235	0.6432840139039192	0.0153846153846153
6NZK_A	bCoV-S1-N	0.0324222949051823	0.5202116057885726	0.1128205128205119
6ILM_F	Ig-like-C1-type	0.0120302733334012	0.9328244802833222	0.0483870967741939
6CRI_X	MHD	0.0120221675357818	0.6936303717378106	0.1692307692307686
6DX3_B	OTU	0.0333943726462176	0.876874900959448	0.0086206896551728
6APD_H	Ig-like	0.022336162336198	0.8233699095988493	0.0733944954128444
5A9K_E	SF3-helicase	0.03401309336838	0.793726424676313	0.0335689045936398
5LW5_B	Peptidase-C21	0.0359422352637506	0.8514155903522743	0.0119658119658114
3KMT_B	SET	0.0295997070407058	0.9130476817142794	0.0068846815834775
6UM6_I	GP120	0.0127123614328845	0.8124669478179606	0.1271676300578041
6UM6_E	GP120	0.0127003234530309	0.8124673231151757	0.1271676300578041
6H6M_C	Calici-coat-C	0.0319560040318349	0.5999802830380083	0.0888888888888883
4PAR_A	SRA	0.0300873182598508	0.8152302172790733	0.0446428571428576
5F17_D	Peptidase-C31	0.0268676883112692	0.6284323121006755	0.1100569259962052
6P6S_A	Peptidase-S29	0.0260982002183125	0.8294464002619988	0.0564102564102557
5OVN_A	Reverse-transcriptase	0.0238535009900112	0.5199377084892418	0.1692307692307686
1ZBA_3	Peptidase-C28	0.0144820291538926	0.8198228495797215	0.1111111111111107
6CDI_d	GP120	0.0089713930682704	0.9182239136660268	0.0773480662983432
3RC6_A	Peptidase-S29	0.0370422712410036	0.8231984715813304	0.0188034188034187
2NY3_A	GP120	0.024545077486886	0.6016227413383453	0.1333333333333328
3M5M_A	Peptidase-S29	0.0287884754597099	0.8327355899755315	0.0446428571428576
6VO0_D	GP120	0.0293792480188686	0.9241780126160768	0.0017123287671234
5THR_E	GP120	0.0278597976943692	0.4607549720944607	0.1607142857142858
6DC5_B	Ig-like	0.0252881740711646	0.8385356341185933	0.0578661844484631
6NK7_C	Peptidase-S3	0.0258501103833824	0.7936186245385826	0.0700854700854696
4P9C_I	CMP-dCMP-type-deaminase	0.0310300643118875	0.889734971776064	0.0153846153846153
1UVK_C	RdRp-catalytic	0.0770476287984348	0.2805480606506219	0.0153846153846153
6VRW_A	GP120	0.033177510718894	0.8523057763639816	0.0209424083769633
6MCO_D	GP120	0.0216022363424824	0.7334815809064924	0.1059829059829051
3FD4_B	C-type-lectin	0.0079694292327871	0.9650983207353562	0.0119658119658114
4RX4_A	GP120	0.0523323337976565	0.4257184166999516	0.0512820512820506
5GMQ_A	Spike-rec-bind	0.0071105551129046	0.8203009225182364	0.1487179487179484
5IRO_K	Ig-like-C1-type	0.0153913531343098	0.9424069312094516	0.0173913043478262
5JS4_C	Pectate-lyase-3	0.0647692601917655	0.4673990000216956	0.0170940170940161
4DVN_B	Peptidase-C53	0.0326394885797799	0.7178256258858867	0.0581196581196579
6D84_P	MHD	0.0141489241698199	0.7036243347906818	0.1555555555555554
2YIA_B	RdRp-catalytic	0.0513157204952017	0.6484894885240564	0.0136752136752136
3R6K_A	Calici-coat-C	0.0254185967808622	0.5485407555399232	0.1521367521367516
4N0O_C	Peptidase-C33	0.0470890185305707	0.6526114289714823	0.0245183887915936
6BKC_H	Ig-like-1	0.0067498803863403	0.9444064405417149	0.0390763765541741
2AK4_J	Ig-like-C1-type	0.0287562799338547	0.9197469971781576	0.0086206896551728
6YGD_A	N-acetyltransferase	0.0182719200361244	0.7694900000407152	0.1094017094017085
5D9Q_G	GP120	0.0102641034454197	0.9135569864683092	0.0793357933579337
5JHD_G	Ig-like-C1-type	0.0104786617664761	0.9367457888790556	0.0521582733812953
6BI8_B	Peptidase-C16	0.0274432011060488	0.4277782536780187	0.1743589743589737
1HHS_B	RdRp-catalytic	0.076204577368195	0.285722030769666	0.0170940170940161
6OAT_C	OTU	0.0322187124381325	0.8604008655000603	0.0245183887915936
6V85_A	RdRp-catalytic	0.0650940155778804	0.3524821426993855	0.027350427350427
6G1S_A	RLR-CTR	0.0265912611932132	0.858367378420595	0.0478632478632476
5VIC_H	Ig-like	0.0352642538893352	0.4798642043738924	0.1164122137404586
4ZUT_B	Ig-like-C1-type	0.0182889876290743	0.939299396613812	0.0173913043478262
5NE4_2	Peptidase-C28	0.0159025436362635	0.5883312783909397	0.1880341880341876
3SUF_C	Peptidase-S29	0.0427246496892893	0.8200509153400652	0.003430531732419
1IKY_B	Integrase-catalytic	0.0712317589010685	0.2134550439311499	0.0256410256410253
4PGD_B	Ig-like-C1-type	0.0150322775060181	0.9333222661671638	0.0390763765541741
6LS9_C	Herpes-glycop-D	0.03433165389008	0.6661478443420285	0.0649572649572645
4QBB_C	Peptidase-C28	0.0217053815693725	0.8299460837550448	0.0769230769230766
6VY2_A	GP120	0.0131039792731774	0.7891530076691847	0.1359223300970875
6K41_A	G-alpha	0.0514588385082383	0.6123310814401469	0.0205128205128204
5GSO_D	Peptidase-C3	0.040882056473442	0.815639314354486	0.010362694300519
3M5M_B	Peptidase-S29	0.032715627748697	0.8306988032203069	0.0317460317460325
4DW3_B	Peptidase-C53	0.0316255745068856	0.7191886280334866	0.0649572649572645
6ORN_A	GP120	0.0398493335443007	0.6853642439853864	0.0409252669039152
2WSU_C	Galectin	0.0305566763057079	0.8778976111265903	0.0239316239316234
6OHW_C	bCoV-S1-RBD	0.0036364872294749	0.5659253788425023	0.2820512820512815
1OBA_A	Ch-type-lysozyme	0.0520927101595511	0.4609906234575626	0.0502692998204667
6QPG_H	RdRp-catalytic	0.0434607931945893	0.6507737304993005	0.0358974358974353
2J1K_T	Ig-like-C2-type-1	0.0288963925037163	0.8955339211259199	0.0227272727272731
3KMA_A	SET	0.0129256533878287	0.9134513815900988	0.0694698354661795
5JZI_I	Ig-like-C1-type	0.0099370102253317	0.930724582534912	0.0636363636363643
6BI8_A	Peptidase-C16	0.0243384966916533	0.4284440879431136	0.1965811965811958
5GSO_A	Peptidase-C3	0.037023711737643	0.8094841379045763	0.0263157894736842
5F17_C	Peptidase-C31	0.0313031457490026	0.6438525345303864	0.0873605947955393
1ZTX_H	Ig-like-1	0.0231284276038345	0.9417082877315366	0.0017123287671234
2V9P_D	SF3-helicase	0.0456110407845016	0.7670247654288325	0.0085470085470078
3LIN_E	Peptidase-A2	0.0099193692431377	0.98648091315754	0.003430531732419
3R6J_A	Calici-coat-C	0.0256990425934527	0.5489334145197996	0.1555555555555554
6THG_H	Ephrin-RBD	0.0188531566542527	0.85230168933393	0.0786324786324779
6UTA_H	Ig-like	0.0237876018708542	0.9202058056566912	0.028119507908612
5CEZ_G	GP120	0.0066664522200518	0.919380636496442	0.0873605947955393
1IKV_B	Integrase-catalytic	0.0863024020693057	0.2200943363400777	0.0102564102564102
6NK5_B	Peptidase-S3	0.0305831497561716	0.811548983261199	0.0495726495726489
6PCU_A	VP4-haemagglut	0.0378373361349207	0.8041790066801878	0.0256410256410253
3SEJ_A	Calici-coat-C	0.0263977216886001	0.5964420775987678	0.1333333333333328
6APD_N	Ig-like-2	0.0243022847010577	0.8894377625574659	0.0446428571428576
5MZ4_B	Peptidase-C53	0.0308275572031114	0.5871737810301005	0.1111111111111107
6NK7_B	Peptidase-S3	0.0352505532383727	0.7998387449392286	0.0341880341880334
5JSD_A	Pectate-lyase-3	0.0687663852324771	0.4647961858240244	0.0136752136752136
6VSJ_C	BetaCoV-S1-NTD	0.0249063582908695	0.4513378507914178	0.1931623931623927
3M5O_B	Peptidase-S29	0.0436021322954421	0.8268355658691557	0.001709401709401
6PDL_B	Ephrin-RBD	0.0221340146635243	0.8772809280676219	0.0564102564102557
3ZED_B	RdRp-catalytic	0.0497611467771851	0.6448355681901393	0.0222222222222214
1QXM_A	Ricin-B-type-lectin-2	0.016253164273492	0.932225796584392	0.0372340425531914
2YI8_C	RdRp-catalytic	0.0499195687239415	0.6413818895809443	0.0222222222222214
6E47_G	Ig-like-V-type	0.0270133048568188	0.9265572331173622	0.0136752136752136
6H6H_D	Ig-like-C1-type	0.0311516130788982	0.6636692768220475	0.0853432282003718
6Z0V_C	Alphavirus-like-MT	0.0249408495887496	0.4550905332519237	0.1931623931623927
5I61_A	RdRp-catalytic	0.0524740900048495	0.6619193710449676	0.0119658119658114
3U6X_J	Caudo-bapla-RBP	0.068245746964713	0.4893573884932006	0.0119658119658114
6PCU_G	VP4-haemagglut	0.0375163002815291	0.8195870436898858	0.0239316239316234
1TUE_D	SF3-helicase	0.0416889810736189	0.7115585431496527	0.0317460317460325
3LIN_A	Peptidase-A2	0.0095494384073605	0.9836942339535544	0.0068846815834775
6W1C_B	Peptidase-S3	0.0422869059000538	0.7810758073858761	0.015625
4ZNL_C	Terminase-6	0.0336465119741953	0.3217622920113469	0.1555555555555554
4O5I_Q	Ig-like	0.0162050417086139	0.8379985970712833	0.0996240601503761
5T3S_G	GP120	0.0072356289529729	0.9192723971435006	0.0893854748603353
6PCU_E	VP4-haemagglut	0.0554713897357748	0.445849561112984	0.0461538461538457
2XFC_D	Peptidase-S3	0.0394530676684588	0.8083223213841583	0.0209424083769633
3J70_O	Ig-like-V-type	0.0128537020059246	0.5135786682252176	0.2607758620689659
6P62_B	GP120	0.0181502826204392	0.8859147590628005	0.0655737704918038
3SV9_A	Peptidase-S29	0.0373710044206727	0.8251903284349181	0.0227272727272731
6QNW_K	RdRp-catalytic	0.0442045368574763	0.7844873767213474	0.010362694300519
5USH_A	Alpha-carbonic-anhydrase	0.0075079052437357	0.596099999716529	0.2512820512820506
6H6L_D	Calici-coat-C	0.0320217171684434	0.5997646201906908	0.0991452991452985
3L89_D	Adeno-knob	0.0107743444452418	0.673571214580001	0.1965811965811958
1HHT_Q	RdRp-catalytic	0.0763662073676398	0.2757513189440959	0.0222222222222214
4HEM_B	Caudo-bapla-RBP	0.0659313307127907	0.4393145386534446	0.0227272727272731
4PDC_C	C-type-lectin	0.0285987578880616	0.929464696028518	0.0051546391752586
6OHY_A	GP120	0.0250997260333009	0.790325200257559	0.0833333333333332
7CZF_A	Eph-LBD	0.0239684605452966	0.6106520407789584	0.1448140900195698
6APD_D	Ig-like	0.02313721628933	0.8290389225939414	0.0793357933579337
5ZUF_A	Rhv	0.0306497743431282	0.4515088043426615	0.1572649572649569
4A8W_B	RdRp-catalytic	0.0814077235462478	0.2865014699043397	0.0153846153846153
4AU6_E	RdRp-catalytic	0.0584444226953755	0.3388670601232032	0.0495726495726489
6EIT_1	Rhv	0.0308595328892352	0.757002808761498	0.0636363636363643
6L1Y_A	GP120	0.0217903070684481	0.5839197661327457	0.1676646706586833
2QV1_A	Peptidase-S29	0.0349212926915483	0.857454651452696	0.0209424083769633
6VSJ_B	BetaCoV-S1-NTD	0.0249076270950817	0.4513414796642645	0.1982905982905978
4ZNL_A	Terminase-6	0.0337978482941384	0.3191261650818907	0.1572649572649569
2WT2_A	Galectin	0.0336005177405546	0.8825234996575793	0.0153846153846153
6UTE_D	Ig-like-2	0.0178702775867318	0.8854794809757678	0.0694698354661795
4A8K_B	RdRp-catalytic	0.0824993111896478	0.2864772659536603	0.0153846153846153
2YIA_H	RdRp-catalytic	0.0519565594570154	0.6470186249706507	0.0188034188034187
4NRX_A	GP41	0.0412304841742288	0.7569586432463541	0.0263157894736842
4UW8_C	Peptidase-S74	0.0206677670709196	0.6268870160645875	0.1561264822134389
6TZ0_A	RdRp-catalytic	0.0476013998343928	0.5201028921641132	0.0598290598290598
4GV8_B	dUTPase	0.0100519980792082	0.9272568085965324	0.0753676470588242
6LA7_A	Rhv	0.0164204098367954	0.7594781385100864	0.1333333333333328
6E48_F	Ig-like-V-type	0.0275379895763702	0.9290838385901836	0.0119658119658114
6VO0_H	GP120	0.0088009136211038	0.9372279943048676	0.0636363636363643
6S6L_C	Calici-coat-C	0.0215286240144275	0.6118628363031676	0.1572649572649569
3FD4_A	C-type-lectin	0.0127460197390718	0.964546590792406	0.0068846815834775
3SUE_C	Peptidase-S29	0.044917081141802	0.8219459496015532	0.003430531732419
6OSY_P	GP120	0.0162857627150052	0.8367315685390545	0.1037735849056609
6SU5_A	PGRP	0.0355842447125176	0.8816277845116914	0.010362694300519
6CCB_C	GP120	0.0296991608780636	0.8150900660768092	0.0578661844484631
3U6X_G	Caudo-bapla-RBP	0.0666127304150893	0.4848854165371029	0.0191637630662029
7JMS_E	OTU	0.0407573728323323	0.8658306356998835	0.0017123287671234
6SK6_C	Rhv	0.0085812434554289	0.7026938353726493	0.2034188034188027
5THR_F	GP120	0.0278451590204463	0.4607785021029911	0.1770623742454729
4ZMJ_G	GP120	0.0176119649334534	0.8738008411688133	0.0793357933579337
6W09_C	Peptidase-S3	0.0369313094112766	0.7496406841267342	0.0446428571428576
5W9N_J	BetaCoV-S1-NTD	0.0130226681125193	0.5398422827628467	0.2529914529914523
6U7F_D	CoV-S1	0.0233388509990798	0.8477419461509961	0.0733944954128444
4RFN_A	GP120	0.0241847276568092	0.528849005067482	0.1818181818181821
6CUF_C	GP120	0.0273540469357333	0.9296095578725904	0.0121107266435986
5F17_A	Peptidase-C31	0.028023442248869	0.6518764539119841	0.1142857142857147
4FZB_E	ThyX	0.0629696808511409	0.4878009666792016	0.0263157894736842
3R3L_B	Arena-ncap-C	0.0367361824968495	0.6961547154040728	0.0581196581196579
5W9O_L	BetaCoV-S1-NTD	0.0117399214679323	0.5458731440098716	0.2683760683760678
6PCU_D	VP4-haemagglut	0.0384334650434557	0.8198880521379357	0.0256410256410253
6QNW_E	RdRp-catalytic	0.0395230996142767	0.7826834654358845	0.0290598290598285
2YIB_D	RdRp-catalytic	0.0504246175636309	0.6471618169986084	0.0256410256410253
3KXF_M	Ig-like-C1-type	0.0108984018585168	0.9244840080582242	0.0793357933579337
3U6X_N	Caudo-bapla-RBP	0.0664659086982633	0.4916738872939257	0.0191637630662029
6XRT_F	GP120	0.0187994550170173	0.9411910202872537	0.0205128205128204
5LW5_A	Peptidase-C21	0.0414552716155796	0.8365346790053755	0.0102564102564102
2PNL_A	Peptidase-S50	0.0464079074712559	0.6742864614178045	0.0307692307692306
6IIJ_B	Rhv	0.057340822757802	0.3515917444224464	0.0547008547008547
6UH7_B	Rhv	0.0327895350343959	0.3779966265088503	0.1589743589743584
3U82_B	Ig-like-V-type	0.0080024508401469	0.9076461310710512	0.1059829059829051
6QPG_K	RdRp-catalytic	0.0376003894737028	0.6830625037108939	0.0597826086956527
6UOE_H	Ig-like-2	0.0323679109954872	0.9080060474400022	0.0119658119658114
1H79_A	Glycine-radical	0.0381357246515865	0.7037231989108296	0.0521582733812953
3UEZ_A	Ig-like-2	0.0217386770671647	0.9087482783734184	0.0483870967741939
3U6X_H	Caudo-bapla-RBP	0.0666964496578361	0.4870496106007708	0.0209424083769633
3PSE_A	OTU	0.0404433000642166	0.8733024208143725	0.0017123287671234
5W9H_r	BetaCoV-S1-NTD	0.0153476877786089	0.5524852435085861	0.2290598290598289
2YPL_B	Ig-like-C1-type	0.0141815173306864	0.9363686294157691	0.0483870967741939
1K5M_C	Peptidase-C3	0.0093874224295604	0.8455388771929169	0.1448140900195698
1CZY_C	MATH	0.0193960208207315	0.7815828760014225	0.1164122137404586
1QXM_B	Ricin-B-type-lectin-2	0.0161009949246532	0.9326464703950996	0.0446428571428576
5I08_B	BetaCoV-S1-CTD	0.0541539850121549	0.3298462691522145	0.0683760683760676
4WRK_B	dUTPase	0.0110882729531001	0.9241462256612212	0.0813308687615534
6NF2_G	GP120	0.0151265329180205	0.9252621715132988	0.0597826086956527
6MTJ_D	GP120	0.0410686203704053	0.8720882327084907	0.0
5CDC_A	Rhv	0.075190178906388	0.3478080296499433	0.0227272727272731
4ADF_F	Ig-like-2	0.0120994008531881	0.9082142828302896	0.0914179104477617
3SU0_A	Peptidase-S29	0.0339628360539846	0.8266316159396627	0.0390763765541741
1UVJ_B	RdRp-catalytic	0.0779188940308076	0.2808947492098668	0.0256410256410253
4EJE_B	UEV	0.0147467705555754	0.7962087205867157	0.1401709401709394
5M3J_B	RdRp-catalytic	0.0431615650947781	0.7334802699681797	0.0299295774647887
6VN1_B	Glycoprot-B-PH2	0.025461134962467	0.9194742305362664	0.0307692307692306
5BPE_A	Peptidase-C3	0.0191032803093435	0.8114993201292702	0.1111111111111107
4XNZ_A	GP120	0.0161894765183389	0.5499611404139542	0.2238493723849381
2PNL_B	Peptidase-S50	0.0359404115519929	0.6760578411448749	0.0683760683760676
4FZB_A	ThyX	0.0817196643813613	0.4686800073072547	0.0051282051282046
2VLK_E	Ig-like-C1-type	0.0253168421302819	0.9184041845462368	0.0324786324786323
5GSO_C	Peptidase-C3	0.0323011350920559	0.8066987159384036	0.0529914529914523
4UW8_H	Peptidase-S74	0.0226290460888263	0.6316066159380964	0.1538461538461537
4MAY_A	Ig-like	0.0231911901885235	0.9183608758264544	0.0409252669039152
6NNF_G	GP120	0.0141185376901604	0.8901512316495632	0.0934579439252343
4TYD_M	Peptidase-S29	0.0291641965466003	0.7315115046696932	0.0888888888888883
5IT9_U	Ribosomal-S10	0.016502143439041	0.5402964733231281	0.2264150943396226
6V8Z_K	Ig-like-1	0.0216174650216039	0.9062664169225848	0.0521582733812953
5OYI_D	Peptidase-C28	0.0528546714158811	0.5095888859773909	0.0502692998204667
2WSV_A	Galectin	0.0313633290148057	0.881491171618469	0.0290598290598285
4BE1_B	Reverse-transcriptase	0.0707462182129398	0.558099327468947	0.0017123287671234
6UM7_F	GP120	0.025229976743545	0.9116938826948618	0.0376068376068374
5JSE_C	Pectate-lyase-3	0.0641085578804475	0.4721458269853665	0.0290598290598285
4P9H_G	GP120	0.0255287955483894	0.5409826100258806	0.1746987951807235
5W9I_F	BetaCoV-S1-NTD	0.0119785038883541	0.5573107937186151	0.2683760683760678
3BQ4_E	Adeno-knob	0.0454078474946503	0.6182262090644101	0.0478632478632476
1HI0_Q	RdRp-catalytic	0.0775899584365622	0.2791753378853263	0.027350427350427
6TY8_A	RdRp-catalytic	0.041342308632548	0.5410065329232584	0.0837606837606832
6V0R_D	GP120	0.009865755201532	0.9321099695339388	0.0753676470588242
5LWI_B	Rhv	0.0278228942067573	0.6904315084981056	0.1100569259962052
6DX3_A	OTU	0.0344001633505379	0.8764239681237107	0.0209424083769633
5Y11_C	Phlebovirus-G1	0.0289029068762719	0.6895828327240869	0.1037735849056609
6OPP_F	Ig-like-V-type	0.005962799362454	1.0214444248371797	0.0119658119658114
5W9P_I	BetaCoV-S1-NTD	0.0119781643965978	0.5521295681277725	0.2752136752136742
7JMS_C	OTU	0.0410805650448228	0.8699847400002011	0.003430531732419
4MYW_D	Ig-like-V-type	0.0190356857364231	0.908535623725792	0.0598290598290598
6VN0_A	GP120	0.0146665210372064	0.9411788001052636	0.0372340425531914
6QNW_H	RdRp-catalytic	0.0384310561201396	0.7747591994767373	0.0376068376068374
5YHQ_A	Rhv	0.0380422848234956	0.4866822143290802	0.119658119658119
6KU9_A	Capsid-NCLDV	0.0255185707840956	0.7653392179016583	0.0991452991452985
2W9L_J	Ig-like-C2-type-1	0.0347384965229247	0.8919855018261695	0.0138648180242635
3LIN_L	Peptidase-A2	0.0065162258540411	0.9867506142624684	0.0205128205128204
6DE7_G	GP120	0.0034791085606135	0.9204813601549102	0.1079545454545458
2JLE_B	Reverse-transcriptase	0.0305466330675163	0.403681898480559	0.1777777777777776
2YI9_C	RdRp-catalytic	0.0492889238550251	0.6451868154773869	0.0324786324786323
6VKN_A	GP120	0.0164219857466294	0.937576022750534	0.0390763765541741
6Q68_C	GOLD	0.0080857320865008	0.8900481169001283	0.126495726495726
6VKN_C	GP120	0.0164294314425163	0.9375738489004464	0.0390763765541741
4WRK_F	dUTPase	0.0083959226621619	0.9240795263775616	0.0955056179775282
4P9C_K	CMP-dCMP-type-deaminase	0.0336139212728052	0.8910307533598403	0.0188034188034187
4A8O_B	RdRp-catalytic	0.0819990937876826	0.2873022870937361	0.0222222222222214
5I8H_C	GP120	0.0254459805464644	0.9113108437987952	0.0390763765541741
4MYW_B	Ig-like-C2-type-1	0.0356426850478654	0.8581543304156746	0.0263157894736842
6Q68_A	GOLD	0.0076941759176954	0.8878698488664845	0.129914529914529
6Z0V_O	Alphavirus-like-MT	0.0269404125527356	0.4553214657414279	0.1965811965811958
2W9L_K	Ig-like-C2-type-1	0.038785920803351	0.8929422790892966	0.0017123287671234
5CDC_C	Rhv	0.0558017068476063	0.6885025326435169	0.0068846815834775
5I08_C	BetaCoV-S1-NTD	0.0349869191188103	0.457842549028111	0.1435897435897426
2R7R_A	RdRp-catalytic	0.0503665005724915	0.3487376971478727	0.0854700854700851
4BE0_B	Reverse-transcriptase	0.06924244486647	0.5630825546502816	0.0051546391752586
4EO2_C	Caud-tail-N	0.031022026702238	0.8743344801369655	0.0358974358974353
1T5R_C	Leukocidin	0.0300807205401025	0.556437348449099	0.1435897435897426
4FZB_B	ThyX	0.0787544677200249	0.4090263863201178	0.0170940170940161
4ZNY_A	UEV	0.0169050405676226	0.7947054465949809	0.129914529914529
7JQC_Q	S10-plectin	0.0401289344162263	0.8421257414711688	0.0170940170940161
5Y5O_E	dUTPase	0.0046557804108765	0.7691104143365832	0.1987704918032797
5FRM_B	Reverse-transcriptase	0.0677860900457594	0.576464782438078	0.0051546391752586
1TUE_H	SF3-helicase	0.0419676267815132	0.7922363576087341	0.0245183887915936
3BQ4_A	Adeno-knob	0.0472970619231794	0.6175394812715891	0.0444444444444445
6Z0V_I	Alphavirus-like-MT	0.0269599677581472	0.4552545896393907	0.1982905982905978
6Z0V_V	Alphavirus-like-MT	0.0269495598256222	0.4552899386926049	0.1982905982905978
3SV7_A	Peptidase-S29	0.0365171163108872	0.8232518873406539	0.0353982300884965
6ODM_P	Peptidase-C76	0.0613465900426662	0.5066975646403413	0.0317460317460325
6MTN_G	GP120	0.0225126946936224	0.9112901804088094	0.0502692998204667
1TUE_Q	PPV-E2-N	0.0498357136797835	0.4737004268246537	0.0717948717948717
6NK6_C	Peptidase-S3	0.0265905257910814	0.8047130113289563	0.087179487179487
3U6X_E	Caudo-bapla-RBP	0.0712113592927679	0.4960320183719832	0.015625
2R7S_A	RdRp-catalytic	0.0510753456138416	0.3596226132564541	0.0820512820512813
6F5O_B	RdRp-catalytic	0.0489581002213145	0.7318477680892366	0.0191637630662029
6PXH_A	BetaCoV-S1-NTD	0.020819608473822	0.526385111112734	0.2136752136752135
2PNL_E	Peptidase-S50	0.0489670148878671	0.6764075892704411	0.0290598290598285
4A8S_B	RdRp-catalytic	0.080262551294622	0.290404039292106	0.0256410256410253
3JCL_C	BetaCoV-S1-CTD	0.0283926438729883	0.3271509234695541	0.2136752136752135
4DW7_A	Peptidase-C53	0.0373661936992649	0.7273746004151732	0.0564102564102557
2YIA_D	RdRp-catalytic	0.0516776782599024	0.6474420387560154	0.027350427350427
3S3M_B	Reverse-transcriptase	0.0705814930838886	0.5589510193523555	0.0051546391752586
4FZB_D	ThyX	0.0629806013916972	0.4850777052801165	0.0335689045936398
3KMJ_A	SET	0.0070776948161528	0.907119595086363	0.118546845124283
5LWA_A	Peptidase-C21	0.0369168210794919	0.8204706189690758	0.0358974358974353
6T0U_B	RdRp-catalytic	0.0430534599730313	0.743429040423341	0.0324786324786323
6VY2_C	GP120	0.0131024530144298	0.7891519853342224	0.1584158415841594
4FZB_P	ThyX	0.0745282543389991	0.4632715935358142	0.0173913043478262
5V8M_G	GP120	0.0128374349907709	0.9316597510641426	0.0675182481751823
3LIX_A	Peptidase-A2	0.0080490523097432	0.9798310043544416	0.0222222222222214
6MPG_2	GP120	0.0127584366900762	0.9162588158901211	0.0873605947955393
6NZ0_Z	PKD-2	0.0275587007782665	0.9261578489011622	0.0227272727272731
2GXA_B	SF3-helicase	0.0460670429715198	0.7524125222434851	0.0239316239316234
3PHU_A	OTU	0.0373241085887332	0.8757007543514568	0.015625
5ESV_C	Ig-like	0.0449197474707989	0.8044281949366738	0.0170940170940161
2XCF_B	Peptidase-S29	0.0295446043281762	0.8261283522444042	0.0636363636363643
5IRO_E	Ig-like-C1-type	0.007416117083157	0.9268364504259295	0.0975609756097568
5NET_B	VWFA	0.0318149236567577	0.3782434982333194	0.1777777777777776
1T5R_B	Leukocidin	0.0236113441160773	0.5670226815184715	0.1863247863247861
5HBZ_B	Peptidase-C31	0.0234043841301583	0.6454291115343743	0.1561264822134389
6DIZ_B	Rhv	0.0341421793185802	0.3540176159818058	0.1658119658119656
1K5M_A	SF3-helicase	0.0194046584162235	0.6932611709187676	0.1561264822134389
6OKP_K	Ig-like	0.0303808680629596	0.7137657900976471	0.0934579439252343
5VIY_J	Ig-like	0.0420636323964318	0.8362823990483768	0.0153846153846153
5V8M_F	GP120	0.0128425256546862	0.9316590499596064	0.0694698354661795
5MZ4_A	Peptidase-C53	0.0326108346303305	0.5934467980763048	0.1179487179487177
6V6W_G	GP120	0.0218393587689557	0.9086255150449076	0.0559566787003611
6OPP_C	GP120	0.0051451806512344	1.00544650264835	0.0222222222222214
5OWX_1	Peptidase-C28	0.0687413598637651	0.4336674559388148	0.0299295774647887
4GV8_C	dUTPase	0.0293438275238588	0.9276408246051806	0.015625
6KLH_A	RdRp-catalytic	0.0649533635317686	0.5311913331729564	0.0222222222222214
5W9L_J	BetaCoV-S1-NTD	0.0163287477592652	0.5602417529300363	0.2307692307692306
1TUE_F	SF3-helicase	0.0390764180863291	0.7979853298892917	0.0358974358974353
5V6A_A	Peptidase-C16	0.0217178265471626	0.4209526084899374	0.2495726495726486
6W2U_D	Peptidase-S3	0.0353040962591268	0.7693680966462164	0.0547008547008547
1UVI_B	RdRp-catalytic	0.0779236414539055	0.280746799024713	0.0307692307692306
3C3I_D	dUTPase	0.019719410362354	0.6058163467914807	0.1842105263157893
7JJC_B	F5-8-type-C-1	0.0281832430343815	0.8738837868761619	0.0521582733812953
4WSA_B	RdRp-catalytic	0.0489638971198971	0.7318491595253196	0.0209424083769633
3SV8_A	Peptidase-S29	0.035980880606559	0.8222745338712983	0.0409252669039152
5NME_A	Ig-like-C1-type	0.0109144667529842	0.9433659332579172	0.0502692998204667
6VLR_G	GP120	0.0103908049825926	0.8532687233615264	0.1470588235294123
6MZJ_E	Ig-like	0.0068897400919861	0.3783066735866529	0.6027397260273979
5LRP_B	Arena-ncap-C	0.0349684357739371	0.659021759566454	0.087179487179487
6UEN_A	RdRp-catalytic	0.0693578489883691	0.5429409342497624	0.0121107266435986
6NCA_g	Ig-like-C1-type	0.0153326211496385	0.9396833949097744	0.0427807486631022
6QPF_B	RdRp-catalytic	0.0497086773442035	0.6160339357193273	0.0409252669039152
6IS5_B	Calici-coat-C	0.0258708256677199	0.5478623992494854	0.1811965811965812
6V0R_A	GP120	0.0098675820719902	0.932111626711274	0.0833333333333332
6ILF_A	Ig-like	0.0235366181339512	0.9432389440982802	0.010362694300519
6N1W_c	GP120	0.0100769492487033	0.9218307559678828	0.0975609756097568
4QVA_A	Calici-coat	0.0084838512698532	0.923523693352552	0.1016949152542376
3JCL_C	BetaCoV-S1-NTD	0.0197040275762212	0.438406013402531	0.261538461538461
6DFH_C	GP120	0.0138440789010549	0.9360569174230804	0.0597826086956527
3PRP_C	OTU	0.0425291302206511	0.8712980528578671	0.003430531732419
6DID_A	GP120	0.0128462789436859	0.9316581097011096	0.0714285714285716
4UW8_D	Peptidase-S74	0.0252572302858392	0.6274902837138139	0.1538461538461537
6OPO_H	GP120	0.0403582091107903	0.8927517788069266	0.001709401709401
1HI1_A	RdRp-catalytic	0.0792703779239128	0.2809464399198053	0.0307692307692306
4GV8_F	dUTPase	0.02616410099886	0.9285049760267642	0.028119507908612
4QV2_B	Calici-coat	0.0089254390229346	0.9247706515861756	0.0996240601503761
2YIB_B	RdRp-catalytic	0.0501985569987346	0.6491025894769777	0.0341880341880334
4BQQ_B	Recombinase	0.0585419593457997	0.4410392294065269	0.0529914529914523
5OMN_B	Calici-coat-C	0.0229059445048452	0.6077594943591456	0.1726495726495718
4QVA_B	Calici-coat	0.0083882743404029	0.9230646155779678	0.1037735849056609
4A8Q_B	RdRp-catalytic	0.0777128284667929	0.284518281875558	0.0324786324786323
6UDK_A	GP120	0.0363177726410367	0.6933732685476288	0.0733944954128444
2PGG_A	RdRp-catalytic	0.0516806904532466	0.6027458125660402	0.0376068376068374
3DXA_L	Ig-like-C1-type	0.0314042357453267	0.9346719248177052	0.0034188034188034
6LS9_A	Herpes-glycop-D	0.0512251434197947	0.6670926234990913	0.028119507908612
5VJ6_M	Ig-like	0.0227704331111203	0.4120075857211362	0.252676659528908
5HBZ_F	Peptidase-C31	0.0381522659827929	0.6369559077347878	0.0793357933579337
5W08_M	Ig-like	0.0144203408666065	0.8762770209317496	0.1121673003802281
5HXF_A	Peptidase-C3	0.0232479737425004	0.8128340773264834	0.107692307692307
5V69_A	Peptidase-C16	0.0238876820250091	0.4332319969840585	0.2410256410256404
3LIN_D	Peptidase-A2	0.0109599248253074	0.9862949190215352	0.0173913043478262
4WRK_A	dUTPase	0.0142894250715661	0.9246539823716512	0.0753676470588242
3SUD_B	Peptidase-S29	0.0303267990898225	0.8269915847628074	0.0636363636363643
2XBO_2	Rhv	0.0545239796494015	0.5241448507912586	0.0512820512820506
1P8L_A	DNA-LIGASE-A3	0.0278280635903431	0.6734751143135748	0.126495726495726
2A4Q_A	Peptidase-S29	0.0300715686174626	0.7346946110335354	0.0940170940170934
4R2G_D	Ig-like-2	0.009662085266909	0.9215245582959856	0.1016949152542376
3LIN_F	Peptidase-A2	0.0128581784462674	0.9853711845559988	0.0119658119658114
5C5U_A	Fe2OG-dioxygenase	0.0171978392918324	0.8636932573850463	0.1058601134215504
6QNW_B	RdRp-catalytic	0.0386588033366725	0.7663603165726419	0.046511627906977
6OZC_A	GP120	0.0059906279163782	0.8752991233868654	0.1515748031496064
5JSD_C	Pectate-lyase-3	0.0689225597310874	0.4648096280396695	0.0290598290598285
3R4D_D	bCoV-S1-N	0.0331858626741008	0.6198771845180748	0.1094017094017085
2Q2T_A	DNA-LIGASE-A3	0.0199296838430631	0.6725308524271225	0.1658119658119656
3O4L_E	Ig-like-C1-type	0.0329116659511445	0.9131673095865704	0.015625
4FZB_C	ThyX	0.0602887768908404	0.4996672713365395	0.0409252669039152
6UH6_B	Rhv	0.0329083522051662	0.369527317053418	0.1777777777777776
5WFI_A	Peptidase-C16-2	0.0280593599692549	0.4209987348150025	0.2068376068376063
6UX2_A	SH2	0.0099821810165787	0.9370362117305155	0.0773480662983432
3M5N_C	Peptidase-S29	0.0326742533410473	0.8272769805877216	0.0540540540540543
3LIT_A	Peptidase-A2	0.0154141289819279	0.9779492974190224	0.003430531732419
6SIT_D	Cadherin-3	0.0088190681323567	0.5816065428558885	0.3205417607223479
1FYT_E	Ig-like-C1-type	0.0139165880470168	0.9288015816496868	0.0717948717948717
5D9Q_H	Ig-like	0.0292599038103113	0.5483982698565864	0.1630218687872766
3J70_T	Ig-like-V-type	0.0128527687940016	0.5135723473044036	0.3265306122448983
5FRN_B	Reverse-transcriptase	0.0690026538946529	0.5714820459065	0.010362694300519
5N11_A	Hema-HEFG	0.0334268147938816	0.7556835258903397	0.0700854700854696
3OSY_C	Peptidase-C3	0.0512019805934661	0.7608029391429596	0.0119658119658114
4X05_C	Calici-coat-C	0.0242334239169295	0.574947681023063	0.1880341880341876
6HLT_A	GOLD	0.0093917796924236	0.889879052374646	0.1350427350427343
4GV8_A	dUTPase	0.0146573889627659	0.9261767340877948	0.0733944954128444
1ZTX_H	Ig-like-2	0.0279749096801315	0.892358501779518	0.0478632478632476
6BKB_H	Ig-like-2	0.0328118020704147	0.8984990249843704	0.0256410256410253
6UTE_J	Ig-like	0.0318356991666786	0.6096023163062181	0.122840690978887
5W9P_A	BetaCoV-S1-NTD	0.0119733396809078	0.5521317753398092	0.3111111111111104
6BKD_H	Ig-like	0.0309825785898091	0.8612400819842441	0.0502692998204667
5W08_I	Ig-like	0.0145830632599304	0.8738892411326704	0.1164122137404586
1FPT_H	Ig-like-1	0.0254712908547417	0.9388048009483354	0.0191637630662029
6VN1_A	Glycoprot-B-PH2	0.0254661687122431	0.91947620746074	0.0410256410256408
6T2C_B	RdRp-catalytic	0.052796109791612	0.7759456722928395	0.0051282051282046
6MZJ_B	Ig-like	0.0068949791668901	0.3783304440425581	0.6762177650429808
4AU6_D	RdRp-catalytic	0.0584365723474518	0.3388673304296554	0.0675182481751823
3JCC_D	Ig-like-V-type	0.014204740706027	0.4701010470022753	0.3386727688787192
3OSY_E	Peptidase-C3	0.0514241626936323	0.7609821120146382	0.0119658119658114
4HEP_A	Caudo-bapla-RBP	0.0673440811446746	0.4889562386380321	0.0299295774647887
6OT1_P	GP120	0.0251213406014798	0.9235212407135596	0.0409252669039152
5O04_A	Calici-coat-C	0.0346904723106772	0.5806357135551827	0.1213675213675204
6TZ2_A	RdRp-catalytic	0.0470659068148204	0.5361728840150034	0.0769230769230766
3U82_B	Ig-like-C2-type-1	0.0361051640859092	0.8623208145671709	0.0317460317460325
4A8Y_B	RdRp-catalytic	0.0830351529517973	0.2855642444026567	0.0290598290598285
4AU6_C	RdRp-catalytic	0.0584383978829582	0.3388719993795523	0.0675182481751823
3CSY_E	Ig-like-2	0.0267225357763086	0.9077272171708852	0.0461538461538457
4EO2_E	Caud-tail-N	0.0311845771053084	0.8745944692113665	0.0444444444444445
6T0W_B	RdRp-catalytic	0.0523218888744283	0.749305870895075	0.0121107266435986
3WV0_A	Ig-like-V-type	0.0431499210103972	0.8643021910197335	0.0086206896551728
2YEW_B	Peptidase-S3	0.0478983711859604	0.8279672762972207	0.0068846815834775
6ILC_A	Ig-like	0.0197676585769835	0.9443457071588546	0.0209424083769633
1FVI_A	DNA-LIGASE-A3	0.0360211150817814	0.4608810485407686	0.1504273504273501
4P9C_E	CMP-dCMP-type-deaminase	0.0220741051895996	0.8916337589977561	0.0717948717948717
5N11_A	Hema-esterase	0.0135016669840291	0.5809623559847376	0.2632478632478625
6ZGF_B	bCoV-S1-N	0.0344611459549957	0.5921016907437977	0.1179487179487177
1LCJ_A	SH2	0.0215614563042324	0.9503837264666524	0.0085470085470078
3U6X_K	Caudo-bapla-RBP	0.0682127347015645	0.4875659869447139	0.0299295774647887
5LWG_B	Rhv	0.0290233281576483	0.6899501353371563	0.118546845124283
6KLH_C	RdRp-catalytic	0.0663782985567084	0.5303717172396467	0.0256410256410253
6IS5_D	Calici-coat-C	0.0266710110325287	0.5475022668155027	0.1846153846153841
3SJ8_A	Peptidase-C3	0.0346111573804693	0.8216714694702439	0.0512820512820506
2GEF_B	Peptidase-S50	0.0412868752901524	0.6927220070088902	0.0564102564102557
4P9D_D	CMP-dCMP-type-deaminase	0.0326800409447172	0.8863951249409252	0.0324786324786323
2NV9_B	Orn-DAP-Arg-deC	0.007348781307727	0.9614686377110389	0.0390763765541741
5Y5O_F	dUTPase	0.0066807801343612	0.7738661862275604	0.2086776859504142
3R3L_A	Arena-ncap-C	0.0322077059851799	0.69962362439921	0.097435897435897
6J2D_A	Ig-like	0.0194880133749117	0.9587203728234868	0.0034188034188034
5LWA_B	Peptidase-C21	0.0449466989454861	0.8461436018119725	0.0102564102564102
3V6B_R	Ig-like-C2-type-3	0.030315044308663	0.9135413932886772	0.028119507908612
5W9I_J	BetaCoV-S1-NTD	0.0118872957521271	0.5571507924002338	0.3145299145299134
4YSI_A	MATH	0.0194167485771667	0.8507518240466244	0.1059829059829051
2H1L_B	SF3-helicase	0.0619039423815115	0.6981292734902667	0.0
5UTF_G	GP120	0.0319000129460531	0.8729782811914137	0.0427807486631022
5C7K_D	GP41	0.144489152536608	0.2845679801499012	0.0085470085470078
5W9N_I	BetaCoV-S1-NTD	0.0136330977138724	0.5307821136618953	0.3042735042735036
7KDE_F	GP120	0.019078968978014	0.8700900739102114	0.0996240601503761
3PHW_E	OTU	0.0422390535091569	0.8884229535935293	0.0017123287671234
3SUF_A	Peptidase-S29	0.0405507069182967	0.8256812287174324	0.0299295774647887
4RF0_A	Peptidase-C16	0.0262849651206266	0.434722898721003	0.2290598290598289
2YI8_E	RdRp-catalytic	0.0498312900342828	0.6452723480701833	0.0410256410256408
2AK4_N	Ig-like-C1-type	0.0122280100075361	0.9275204606240476	0.0893854748603353
6PCI_A	Filo-glycop	0.0322161763720559	0.5059199378712278	0.1623931623931616
2JYS_A	Peptidase-A9	0.0107456122551328	0.91795602814911	0.1079545454545458
4PB6_C	Calici-coat	0.0323733095868168	0.6829464102996631	0.1008547008547009
3CA9_A	dUTPase	0.011222108699436	0.7636730467380964	0.1963190184049079
6LS9_B	Herpes-glycop-D	0.0337780776780789	0.6623986560427515	0.0996240601503761
6SZU_B	RdRp-catalytic	0.0576245505111711	0.7334211245409583	0.003430531732419
6V0R_C	GP120	0.0098664985847906	0.9321102690462638	0.0914179104477617
2PNL_J	Peptidase-S50	0.0434840460110697	0.6745437212528591	0.0547008547008547
5V8M_A	GP120	0.0128423977603121	0.9316572790625416	0.0793357933579337
5OR7_B	Calici-coat-C	0.0275254984554461	0.5307362312592446	0.1880341880341876
6DID_F	GP120	0.012834090839873	0.931659438184812	0.0793357933579337
3C5X_A	Flavi-glycop-C	0.0319589429992963	0.3150060960302087	0.2037037037037041
5W9K_K	BetaCoV-S1-NTD	0.0154528646986696	0.5490726413199458	0.2649572649572642
4UW8_G	Peptidase-S74	0.0269649240970127	0.6267979955530605	0.1538461538461537
5FEC_G	GP120	0.0099432458026465	0.6100002339390455	0.283760683760683
5W9M_J	BetaCoV-S1-NTD	0.0127614829560028	0.5508140539190304	0.3111111111111104
3EJC_A	Caudo-bapla-RBP	0.0675186690398145	0.4696234339085463	0.0353982300884965
2R7U_A	RdRp-catalytic	0.0500145416350002	0.3451779178899078	0.1025641025641022
2YEW_E	Peptidase-S3	0.0355118720021665	0.8464657229485646	0.0409252669039152
4A5U_A	Peptidase-C21	0.0472806905006334	0.7980136176744927	0.0191637630662029
5W08_O	Ig-like	0.0143458470935062	0.8767542295601145	0.1206896551724148
3JTS_B	Ig-like-C1-type	0.0233338457835182	0.9395929028901168	0.028119507908612
1QQP_2	Peptidase-C28	0.0236960837392458	0.4023481261158178	0.2632478632478625
5I9Q_A	GP120	0.008597190888718	0.6142234803325316	0.2974358974358964
4ZTJ_B	Reverse-transcriptase	0.0796924248317567	0.5681813192770555	0.0017123287671234
1QOL_A	Peptidase-C28	0.0440510209080883	0.7408693101441234	0.0393162393162391
4A8Q_C	RdRp-catalytic	0.0809815172385347	0.2843115565542836	0.0341880341880334
1UVL_C	RdRp-catalytic	0.0761971606309002	0.2763451331774875	0.0427350427350428
6DIZ_C	Rhv	0.0651328862348031	0.3163406168243039	0.0564102564102557
5E6T_B	Calici-coat-C	0.0116086835616095	0.4819074216481229	0.4666666666666663
6ZGF_A	bCoV-S1-N	0.0350132990191678	0.5920986188985307	0.119658119658119
6IKA_C	Reverse-transcriptase	0.0251443786485102	0.7360087652011195	0.1316239316239313
1QMY_C	Peptidase-C28	0.0209716150723693	0.838143210568378	0.1111111111111107
6DFH_A	GP120	0.0138381817443716	0.9360587503047938	0.0675182481751823
7JJC_D	F5-8-type-C-1	0.0295532169089414	0.8721859482107277	0.0559566787003611
3PRP_A	OTU	0.0440411852894904	0.8720382951653967	0.0068376068376063
5HC1_A	Peptidase-C31	0.0273335875603158	0.6576876260395825	0.1448140900195698
6OGZ_A	RdRp-catalytic	0.0644966599163779	0.3556614643448125	0.0540540540540543
3LIY_F	Peptidase-A2	0.0082543421556328	0.9854334227085576	0.0299295774647887
1FZK_B	Ig-like-C1-type	0.0247034270603754	0.9285006012028226	0.0409252669039152
2R7T_A	RdRp-catalytic	0.0522212486719991	0.3442587862765283	0.0957264957264951
4RPB_B	Calici-coat	0.007618448541229	0.9350000071194118	0.0975609756097568
1UVM_B	RdRp-catalytic	0.0772845553343153	0.2773730353076421	0.0410256410256408
3C3I_A	dUTPase	0.0135491490920528	0.6791320703681984	0.2162162162162166
5VOC_H	Ig-like	0.012617881014484	0.601493959848076	0.2662337662337668
5EUO_B	Ig-like-C1-type	0.0210198518774395	0.939836592616473	0.0335689045936398
6ILG_A	Ig-like	0.0167034743610176	0.9471031644938666	0.028119507908612
5W9N_H	BetaCoV-S1-NTD	0.0151338595979753	0.5426348720504892	0.2820512820512815
1HHS_C	RdRp-catalytic	0.0761923436987776	0.2857153673054296	0.0427350427350428
6KDK_C	Reverse-transcriptase	0.0226212444164764	0.7296479486846466	0.1487179487179484
6VO0_G	GP120	0.0087940853540801	0.9372264005094816	0.0893854748603353
3U6X_Q	Caudo-bapla-RBP	0.0679562658347633	0.4811634275528428	0.0353982300884965
5UGY_H	Ig-like	0.0384761191993663	0.9048012470246796	0.0102564102564102
2VE6_K	Ig-like-C1-type	0.011583575261935	0.935864796557559	0.0833333333333332
2JL9_B	RdRp-catalytic	0.0801013285621832	0.2933530686148833	0.0358974358974353
5E6I_J	Ig-like-C1-type	0.0091169432946382	0.9279652695292606	0.1058601134215504
6QPM_E	Adeno-knob	0.0481987347786239	0.6541284599940269	0.0478632478632476
5X59_A	BetaCoV-S1-NTD	0.0192628772688193	0.523802134338266	0.2529914529914523
6Z2Y_B	Reverse-transcriptase	0.0233782990301018	0.3916391999353287	0.2769230769230766
5CJX_K	GP120	0.0028175536385871	0.818400761627748	0.2086776859504142
6Z2Y_E	Reverse-transcriptase	0.0234012551200033	0.391700458157882	0.2769230769230766
1UVL_E	RdRp-catalytic	0.076213802561349	0.2763406511717912	0.0444444444444445
4PB6_P	Calici-coat	0.0323588387438645	0.6829410659601433	0.1059829059829051
4ZTF_B	Reverse-transcriptase	0.079335360446014	0.5675765500755574	0.0051282051282046
2PNL_G	Peptidase-S50	0.0461241831218454	0.6681931158847666	0.0512820512820506
5W9P_C	BetaCoV-S1-NTD	0.0119806572417497	0.5521312284222495	0.3384615384615377
5O5P_2	Rhv	0.028923121407873	0.4102795332177243	0.2170940170940167
4RPB_A	Calici-coat	0.0076807455017383	0.9349004535920724	0.0996240601503761
2YI8_A	RdRp-catalytic	0.0498276249775035	0.643469157149545	0.0461538461538457
3KXF_N	Ig-like-C1-type	0.0158064514260149	0.9309936299289532	0.0675182481751823
6H6M_E	Ig-like-V-type	0.0245907905173146	0.9413727590586226	0.0222222222222214
2QLK_A	Adeno-knob	0.0090145147550484	0.7332182243478318	0.2341772151898744
5UOP_B	Reverse-transcriptase	0.0817599517611532	0.5758411508648407	0.0
1UVM_C	RdRp-catalytic	0.0781525951436876	0.2759807326771188	0.0427350427350428
5DRV_A	NTF2	0.0411155211062124	0.9031551482349512	0.0034188034188034
5Y5P_D	dUTPase	0.0068958949789697	0.7704765972536343	0.2212943632567856
6UYE_A	Filo-glycop	0.023186397291229	0.45866152455449	0.2598290598290591
1UVJ_C	RdRp-catalytic	0.0780343116966395	0.2789868901937804	0.0427350427350428
6OZC_G	GP41	0.1563939116438368	0.3731626078842372	0.0017123287671234
6KLD_A	RdRp-catalytic	0.0720884983789489	0.5169658801481979	0.0239316239316234
2VSK_D	Ephrin-RBD	0.0149323066669452	0.8824035019685181	0.1179487179487177
6VO0_A	GP120	0.0293851673339994	0.9241761160477135	0.0299295774647887
6UM7_E	GP120	0.0215105215829169	0.9174361309389032	0.0636363636363643
2YEW_F	Peptidase-S3	0.0444328303286138	0.8633290133664728	0.0119658119658114
5W9M_F	BetaCoV-S1-NTD	0.0124673515734791	0.5453054990166915	0.3401709401709394
1MQT_C	Rhv	0.0320656707082226	0.3140162034057441	0.2111801242236033
6H6L_A	Calici-coat-C	0.0329354624139672	0.5929263984029727	0.1350427350427343
3U7Y_G	GP120	0.017079728536471	0.5079866156558887	0.2857142857142862
2YI9_E	RdRp-catalytic	0.0492936804653461	0.649322981751602	0.0478632478632476
2V9P_G	SF3-helicase	0.045186537319459	0.7953960951232364	0.0290598290598285
4IZL_A	Leukocidin	0.0396471747652812	0.6161000674831677	0.09059829059829
4RPB_C	Calici-coat	0.0076141804320673	0.9348325717282396	0.1016949152542376
5W9I_B	BetaCoV-S1-NTD	0.0120271863873673	0.5569121638253045	0.3384615384615377
3SUF_B	Peptidase-S29	0.043576018405112	0.8221806594676492	0.027350427350427
1IKW_B	Integrase-catalytic	0.0961759975139357	0.2169316109886314	0.028119507908612
4P9C_A	CMP-dCMP-type-deaminase	0.0299701550233427	0.8903900719023311	0.0483870967741939
5DO2_D	bCoV-S1-N	0.0392450650535094	0.6901422896763311	0.0752136752136742
5J47_A	SF3-helicase	0.0589588665379145	0.7166914280058444	0.0085470085470078
6VPX_C	GP120	0.0211301992956864	0.8723430483745527	0.0975609756097568
5MMB_B	Reverse-transcriptase	0.0728630309956797	0.5893535915962405	0.0086206896551728
5IRO_O	Ig-like-C1-type	0.0155419923641408	0.9411709491630932	0.0502692998204667
6OTF_A	Calici-coat	0.0109583032613345	0.7029953875277526	0.2393162393162389
5F17_B	Peptidase-C31	0.0190081978324146	0.6405917702656813	0.1987704918032797
3LQE_A	Calici-coat-C	0.0306561517196483	0.6459811498439134	0.1333333333333328
2R7W_A	RdRp-catalytic	0.0512993457496589	0.3492408760471193	0.1025641025641022
6NK6_N	Ig-like-V-type-2	0.0287226801744843	0.8388594850911336	0.0793357933579337
4X7C_A	Calici-coat-C	0.0165551953456217	0.5846513788395442	0.2461538461538459
4YPT_A	Peptidase-C16-2	0.0339324786097661	0.4618166005361043	0.1726495726495718
4FZB_L	ThyX	0.071051596319522	0.4979104798886171	0.0290598290598285
2W9L_T	Ig-like-C2-type-1	0.0329039578972793	0.8919693540651724	0.0353982300884965
3SUE_A	Peptidase-S29	0.0355888585888903	0.8258775873296826	0.0540540540540543
5UOQ_B	Reverse-transcriptase	0.0793213767349834	0.570609569709253	0.0068376068376063
6J2F_A	Ig-like	0.0203578917142133	0.9556902518801116	0.0102564102564102
4P9C_B	CMP-dCMP-type-deaminase	0.0315598807104791	0.8900216549263672	0.0427807486631022
3J70_C	Ig-like-V-type	0.0128582816491499	0.5135809026285241	0.3895486935866992
4QV2_A	Calici-coat	0.0091017977579651	0.9246504902158512	0.1164122137404586
3JTS_E	Ig-like-C1-type	0.0123183336104696	0.9421779191857306	0.0636363636363643
6NCA_a	Ig-like-C1-type	0.0155336774896252	0.936520109989254	0.0636363636363643
3BGF_H	Ig-like-1	0.0239578388758379	0.9281817655839952	0.0483870967741939
6DID_G	GP120	0.0128434145804322	0.9316606403902632	0.0873605947955393
5ZVC_A	Calici-coat-C	0.0257074547338303	0.5860471088117059	0.1897435897435897
2EC0_A	Peptidase-C28	0.0409305001679682	0.7227363338694219	0.0615384615384613
4LQ9_A	RdRp-catalytic	0.0453243607895022	0.6860592327343679	0.0540540540540543
4Q7J_F	tr-type-G	0.0556179194231666	0.7638684833636793	0.0085470085470078
4A8M_Q	RdRp-catalytic	0.0821809227099011	0.291474559186564	0.0376068376068374
3TGS_A	GP120	0.0302918234944421	0.5676161437740113	0.1653386454183274
4YN2_A	Chitin-binding-type-4	0.0123754132179239	0.5376995325349042	0.3692307692307681
5CCT_A	dUTPase	0.0108536180818482	0.9002302293626046	0.1359223300970875
2PNL_D	Peptidase-S50	0.0413725234784205	0.6717856094541543	0.0700854700854696
1SH0_B	Peptidase-C37	0.0587391518717068	0.4124480621221026	0.0683760683760676
6P62_A	GP120	0.0181519892389779	0.8859155184337746	0.1016949152542376
2WT1_A	Galectin	0.0327982658376588	0.8809382699505175	0.0427350427350428
6ODF_E	Peptidase-S3	0.0582658226500943	0.7295132104346557	0.0102564102564102
4P9C_H	CMP-dCMP-type-deaminase	0.0342688153074412	0.8889383953476518	0.0341880341880334
2ESV_B	Ig-like-C1-type	0.0163549913390351	0.9392449528192626	0.0540540540540543
6ZLW_G	Ubiquitin-like	0.0389458505455009	0.9136704449396782	0.0068846815834775
2H1L_H	SF3-helicase	0.0597230077779184	0.698778003342361	0.0121107266435986
6H6M_A	Calici-coat-C	0.0321776363045865	0.6013565286609145	0.1384615384615382
4XNZ_E	Ig-like-2	0.0253491546615333	0.9083184715821828	0.0615384615384613
6F5P_C	RdRp-catalytic	0.050807370897171	0.7521626220994572	0.0256410256410253
6TYB_G	GP120	0.0046597595349006	0.6162412989839016	0.3555555555555547
5Y5O_B	dUTPase	0.0033924187489789	0.7708746277993003	0.2420382165605099
6Z0V_E	Alphavirus-like-MT	0.0251392266059495	0.4537836783909548	0.2529914529914523
6OHY_E	GP41	0.1676542892631036	0.3553496293375793	0.0051282051282046
5W9O_K	BetaCoV-S1-NTD	0.0152116778205201	0.5377680156741588	0.3042735042735036
2J1K_J	Ig-like-C2-type-1	0.038444902469668	0.8983058163969818	0.0173913043478262
3R4D_A	Ig-like-V-type	0.0287456462932625	0.7673146946793897	0.1079545454545458
4XNZ_B	Ig-like-2	0.0400834239965315	0.90180291614845	0.010362694300519
5NED_B	Peptidase-C28	0.0276234497175285	0.5823895055459976	0.1794871794871786
6Z0V_X	Alphavirus-like-MT	0.0251160736930807	0.4538360500436567	0.2547008547008538
6X5C_E	GP120	0.0287958430211857	0.7644948118079689	0.1094017094017085
6MTM_B	Ig-like-C1-type	0.0200514979832501	0.9295415557159524	0.0597826086956527
3W39_E	Ig-like-C1-type	0.0064406110096541	0.9419430030207492	0.0853432282003718
4BDY_B	Reverse-transcriptase	0.0745714829977068	0.5688260395850468	0.0138648180242635
6UDJ_Q	Ig-like	0.0459450073758034	0.7079020969235879	0.0483870967741939
6UH1_B	Rhv	0.0360603309437824	0.3654384982873524	0.182905982905982
5VU2_N	Peptidase-S3	0.031148835235794	0.7708873733181537	0.0940170940170934
5W9L_C	BetaCoV-S1-NTD	0.0150048628495053	0.5560682648835567	0.2957264957264953
6OPQ_M	GP120	0.0364908633482649	0.8949581011900682	0.0263157894736842
6QCT_B	RdRp-catalytic	0.0586958682906825	0.7467829011024623	0.0068376068376063
2F9U_C	Peptidase-S29	0.0442309151937038	0.8401268692128113	0.0227272727272731
4IYA_A	Leukocidin	0.0333443042050213	0.6017399120680663	0.1333333333333328
5D9Q_A	GP120	0.0102133784515954	0.913300096991492	0.12934362934363
5W9M_E	BetaCoV-S1-NTD	0.0164439223319765	0.5533153365193506	0.2752136752136742
2GXA_F	SF3-helicase	0.0525365507696511	0.7502593637716299	0.0222222222222214
3C3I_C	dUTPase	0.0492484349153227	0.4611915860484616	0.1016949152542376
5LZ3_A	GOLD	0.0067370902141383	0.9006875666554697	0.1521367521367516
2NXY_A	GP120	0.0063594705483022	0.5181613698296037	0.5853658536585373
4EN2_A	MHD	0.0200924835560743	0.659407372425233	0.1948717948717944
3SEJ_F	Calici-coat-C	0.0265940552632486	0.6007169387708258	0.1777777777777776
6NF2_R	GP41	0.1716732435760687	0.3444634490940216	0.0068846815834775
6NB3_C	Spike-rec-bind	0.0066616439758756	0.8095761337922338	0.2170940170940167
6T0N_B	RdRp-catalytic	0.0524721692365515	0.7435899920844131	0.0239316239316234
1EET_B	Integrase-catalytic	0.0628798671612601	0.3670680374363413	0.0655737704918038
1T5R_E	Leukocidin	0.0296958324275791	0.5821252064201522	0.1692307692307686
3SUD_C	Peptidase-S29	0.0446520165525993	0.8322718519924437	0.0256410256410253
5C5T_A	Fe2OG-dioxygenase	0.0172633316968388	0.8823414503254416	0.1121673003802281
5W6G_L	Ig-like	0.038053167266645	0.9242598634434844	0.0051546391752586
3KXF_O	Ig-like-C1-type	0.0133898060173879	0.8834975835399769	0.1359223300970875
6Z0V_K	Alphavirus-like-MT	0.0251262151662737	0.4537810289428515	0.2581196581196572
6S6L_A	Calici-coat	0.0145645673886385	0.6627680314525701	0.2341880341880333
6MZJ_A	GP120	0.0054727145992239	0.9169522187237924	0.1418803418803411
6ID4_A	Ig-like-C1-type	0.0199241138291368	0.9564292252176358	0.0138648180242635
6BJ3_H	Ig-like	0.0311633299949153	0.9184794553753768	0.0324786324786323
3QB8_B	N-acetyltransferase	0.0329917605682986	0.8148697048290306	0.0733944954128444
6MDT_B	GP41	0.1669553400852222	0.2831417739622103	0.0136752136752136
6DWX_C	OTU	0.047225663259629	0.8818329660867112	0.0
6Z0V_Q	Alphavirus-like-MT	0.0251284376670297	0.4538794604096298	0.2598290598290591
2YIA_F	RdRp-catalytic	0.0515954800003341	0.6498304832247316	0.0461538461538457
5UGY_I	Ig-like	0.038512912189433	0.9050137331302708	0.0170940170940161
6G1X_A	RLR-CTR	0.039612470184543	0.8671574057731759	0.0299295774647887
6IK9_C	Reverse-transcriptase	0.0260750295528272	0.7286627089405111	0.1435897435897426
2GEF_A	Peptidase-S50	0.0289883091640302	0.7311842095919969	0.1247863247863245
6KDN_C	Reverse-transcriptase	0.0245398930979342	0.7179799187864285	0.1555555555555554
6U0N_A	GP120	0.0365596665480611	0.5311102921509178	0.1470588235294123
6N1V_E	GP41	0.192276084034756	0.3469025352627632	0.003430531732419
4A8F_B	RdRp-catalytic	0.0832178679264617	0.2860448546540729	0.0410256410256408
6UM5_A	GP120	0.0350735701300626	0.8010610273240805	0.0694698354661795
5VIY_K	Ig-like	0.0284939274161774	0.3840411015314311	0.24468085106383
5A9K_D	SF3-helicase	0.0455626500319053	0.7670349623579105	0.0390763765541741
6IZL_C	ICOSAH-VIR-COAT-S	0.0444942837318206	0.5635719593616221	0.097435897435897
5E65_A	Hema-esterase	0.0285643890307361	0.828451732407496	0.0923076923076917
6CUF_D	GP41	0.1747428448074955	0.3475631529795782	0.0068846815834775
5X5F_A	BetaCoV-S1-NTD	0.0200861946179647	0.5246149738306558	0.2683760683760678
6MX4_D	Peptidase-S3	0.0582506996161403	0.729516415659189	0.0136752136752136
6VRW_E	GP41	0.161908935724004	0.3811385150887553	0.0068846815834775
1HI1_C	RdRp-catalytic	0.0792877724642586	0.2809414554994883	0.0478632478632476
5U7O_G	GP120	0.0316024106081257	0.872186812179739	0.0578661844484631
3PHX_A	OTU	0.0355598071337658	0.8828142508917713	0.0358974358974353
5VU2_A	Peptidase-S3	0.0192905618229732	0.8709355594909682	0.1145299145299143
6OZ4_B	GP41	0.1655105387994936	0.3726469050438272	0.0068846815834775
5F17_E	Peptidase-C31	0.0360980109017469	0.6412697562560692	0.1121673003802281
6NK7_N	Ig-like-V-type-2	0.0287270319953358	0.8388618396794199	0.0873605947955393
4MQ3_A	Peptidase-A2	0.0145804618644164	1.010574661583817	0.0136752136752136
2VAB_B	Ig-like-C1-type	0.0191664268007183	0.9285162098354968	0.0675182481751823
3JCB_D	Ig-like-V-type	0.0271596185204834	0.4588406254260143	0.2420382165605099
5W9K_J	BetaCoV-S1-NTD	0.0143748923473524	0.5510210840184933	0.3264957264957264
5W08_K	Ig-like	0.0141653103104503	0.8756452894315885	0.1403508771929829
3U6X_I	Caudo-bapla-RBP	0.0672976220616448	0.4970532947686272	0.0427350427350428
2R7O_A	RdRp-catalytic	0.0584282761308943	0.338953625551877	0.087179487179487
6V8Z_Q	Ig-like-1	0.0216035681121125	0.9062694205842836	0.0820512820512813
5Y5Q_C	dUTPase	0.0095864978762058	0.7745774848645468	0.2264150943396226
5VJ6_Q	Ig-like	0.0227694511727317	0.4120034412641984	0.3116591928251122
2Q2U_A	DNA-LIGASE-A3	0.024175713604584	0.678531759210267	0.1743589743589737
6QCW_B	RdRp-catalytic	0.0539011415324762	0.7333288354401264	0.0245183887915936
5A9K_A	SF3-helicase	0.0395320471403031	0.7820557062114689	0.0578661844484631
5W08_Q	Ig-like	0.0142314054167589	0.8757672095600244	0.1403508771929829
6OPN_D	GP120	0.0177912210153603	0.8287664296090708	0.1452991452991447
6UM6_B	GP41	0.189898847113193	0.3334534525896337	0.0068846815834775
4EO2_B	Caud-tail-N	0.0314692484989353	0.8746836200053614	0.0581196581196579
3TGR_B	GP120	0.0246094345453722	0.5525794463402716	0.2264150943396226
2Q2U_B	DNA-LIGASE-A3	0.0243542157466731	0.6780606951688655	0.1726495726495718
3LQ6_A	Calici-coat-C	0.0259845668328272	0.6390810389648075	0.1760683760683754
6PW6_E	GP120	0.0242091256176864	0.8716335004909361	0.0975609756097568
4EO2_A	Caud-tail-N	0.0319052370816387	0.8739805941408754	0.0564102564102557
2OSE_A	PPIase-cyclophilin-type	0.0512732577191482	0.7551363083323446	0.027350427350427
6VN0_E	GP41	0.174983378610843	0.3182856550153007	0.0119658119658114
2R7V_A	RdRp-catalytic	0.0533330624756107	0.3432024239363147	0.107692307692307
5ACO_E	GP41	0.1727647831425315	0.2982819104035858	0.0136752136752136
4IKF_B	Reverse-transcriptase	0.0895730153325094	0.5713889631719816	0.003430531732419
6CQQ_A	Ig-like-C1-type	0.0379759298397143	0.918405975422104	0.0121107266435986
1MUK_A	RdRp-catalytic	0.0440869326280442	0.6256049204282469	0.0803418803418802
6CDI_c	GP41	0.198747247482059	0.35819883604809	0.003430531732419
6HLT_C	GOLD	0.0175251954832356	0.8902719465110852	0.1111111111111107
4LQ3_A	RdRp-catalytic	0.057912748821877	0.6849565353817902	0.0245183887915936
3U6X_C	Caudo-bapla-RBP	0.0682841949335118	0.4872110352674708	0.0446428571428576
3KXF_D	Ig-like-C1-type	0.0071135326525301	0.9311942654961984	0.122840690978887
6KYU_A	Ig-like	0.0080900607298247	0.958006290309585	0.0547008547008547
6KLE_A	RdRp-catalytic	0.0679435036130135	0.5392626968828416	0.0341880341880334
5X5W_D	Ig-like-V-type	0.0111716428727279	0.9613105418574744	0.0446428571428576
1UVI_C	RdRp-catalytic	0.0787147018641167	0.2796009011510947	0.0512820512820506
6W1C_C	Peptidase-S3	0.0477615596061461	0.7657872224032747	0.0353982300884965
4O5I_R	Ig-like	0.033042277269309	0.9353092753604588	0.0121107266435986
4UW8_I	Peptidase-S74	0.0303500034687431	0.6234767753073249	0.1538461538461537
4A8W_C	RdRp-catalytic	0.0794729557492872	0.2856308315867273	0.0495726495726489
2QAD_D	Ig-like-1	0.0418490243432345	0.9074513610020872	0.0068846815834775
6OPQ_C	GP120	0.0104484477620519	1.0062727411740389	0.0317460317460325
3OYC_B	Reverse-transcriptase	0.0768475808429369	0.5646774979524536	0.0173913043478262
6VLR_A	GP120	0.0080356419715348	0.8540829628775678	0.1914460285132389
6P65_A	GP120	0.0100707007747388	0.8615783276428044	0.1794354838709686
2H1L_E	SF3-helicase	0.0678732863744586	0.7040355657165064	0.001709401709401
6NYP_D	Ig-like-V-type	0.0235224635363818	0.910908741046432	0.0753676470588242
5V8M_B	GP41	0.1426289476382086	0.3189496037964954	0.0205128205128204
6TY9_A	RdRp-catalytic	0.046808761247524	0.5228322086672664	0.1042735042735039
4PB6_E	Calici-coat	0.0323650477367325	0.6829411230869639	0.1247863247863245
5ACA_2	VP4-2	0.0288267259153057	0.4808588498088346	0.2289915966386564
5HBZ_A	Peptidase-C31	0.0267115406141024	0.6498921650094779	0.1723446893787577
4PB6_N	Calici-coat	0.0323845326134268	0.6829370008314103	0.1247863247863245
3L2U_A	Reverse-transcriptase	0.0268167924852461	0.7657575535344523	0.1316239316239313
1KG0_C	C-type-lectin	0.0140450791076837	0.9725687966981424	0.027350427350427
5KD4_D	Ig-like-C1-type	0.0260431605991723	0.9319186097817758	0.0446428571428576
5W9H_q	BetaCoV-S1-NTD	0.0153928308740624	0.5434084669440689	0.3282051282051277
6OUU_D	Calici-coat-C	0.0240301596566342	0.603656772506589	0.205128205128205
4HS3_B	Ig-like-C1-type	0.0277734806209204	0.9324130319796524	0.0372340425531914
5YS6_A	Glycoprot-B-PH2	0.0251800821405758	0.9124328483321722	0.0666666666666666
6PXH_B	BetaCoV-S1-NTD	0.0210322982316954	0.5272257572782085	0.271794871794871
3TGR_A	GP120	0.020737608371421	0.5506348916924372	0.2580645161290331
7KDE_A	GP41	0.1604678182003205	0.3284763511662487	0.015625
5Y5O_A	dUTPase	0.0079551866837064	0.7703675629995925	0.24468085106383
5X59_C	BetaCoV-S1-NTD	0.0191389703658902	0.5238016427026023	0.2957264957264953
5ZV9_A	Calici-coat-C	0.0283584505961701	0.5867170060074256	0.1880341880341876
6V0R_E	GP41	0.1502410653232176	0.3446667828084873	0.0170940170940161
5O03_B	Calici-coat-C	0.0320534256590713	0.5890028515286336	0.1589743589743584
6VN0_D	GP120	0.0146675783654152	0.9411793254721276	0.0655737704918038
4DKR_A	GP120	0.0373876827593934	0.5337631499821124	0.1493123772102167
2CJR_C	CoV-N-CTD	0.0512114768894131	0.7579291684481148	0.0290598290598285
1IKX_B	Integrase-catalytic	0.0640865871557043	0.4938014874450814	0.0529914529914523
2R7Q_A	RdRp-catalytic	0.0532982282582792	0.3449212441412954	0.1111111111111107
6KFT_B	RanBD1	0.0148805344403861	0.6891438861542882	0.2341772151898744
6A3B_B	RanBD1	0.0148805344403861	0.6891438861542882	0.2341772151898744
6GKM_A	RLR-CTR	0.0379667076986891	0.7949290443670285	0.0649572649572645
3SLD_A	Calici-coat-C	0.0317427611619273	0.6001371368411841	0.1555555555555554
6H6L_H	Ig-like-V-type	0.0338354433995664	0.9388879499110824	0.0051546391752586
6KDO_C	Reverse-transcriptase	0.0239067310502278	0.7288200673140386	0.1641025641025633
5EPW_B	CoV-N-CTD	0.0397954676997439	0.7200347972604876	0.0773480662983432
6PW6_A	GP120	0.0241961331545357	0.871633352728522	0.1016949152542376
4YDJ_A	GP120	0.0298004504247965	0.7158456103916221	0.1316239316239313
6S6L_C	Calici-coat	0.0058128630202145	0.7154986185771015	0.2940170940170932
5VOB_H	Ig-like	0.0197986663423956	0.6070946217734072	0.2315789473684213
2YI9_A	RdRp-catalytic	0.0492207213480267	0.6469103690398019	0.0615384615384613
5OYI_G	Peptidase-C28	0.0528401579758681	0.5095961223905242	0.0853432282003718
4EN2_M	MHD	0.0232664932432339	0.6566109738368165	0.1948717948717944
5A9K_C	SF3-helicase	0.0367896219027496	0.8197214200389985	0.0636363636363643
5FUU_F	GP41	0.1489011033425727	0.501705272231403	0.0
6NNJ_B	GP41	0.1846601752736542	0.3482786738963229	0.0102564102564102
3LIN_K	Peptidase-A2	0.0101552136285695	0.9854416513726406	0.0393162393162391
5W08_G	Ig-like	0.0145446561910012	0.8756531610138589	0.1448140900195698
3D0V_B	Ig-like-1	0.0378820007868888	0.9175184939392717	0.0170940170940161
6L2T_B	Capsid-NCLDV	0.037296502175689	0.9228504650785756	0.0153846153846153
6KY9_C	dUTPase	0.0285802733235725	0.8803030311943095	0.0733944954128444
5JZI_B	Ig-like-C1-type	0.0068197659177138	0.936587981604325	0.1164122137404586
6V6W_K	GP41	0.1498505904756101	0.322127884152759	0.0205128205128204
6K5R_A	Ubiquitin-like	0.0194116662826246	1.0017258932464177	0.0051546391752586
1FZO_B	Ig-like-C1-type	0.0229166152264917	0.9381728870004068	0.0483870967741939
6QPF_E	RdRp-catalytic	0.0528033736958912	0.5685585613632305	0.0700854700854696
3LIY_B	Peptidase-A2	0.0026513807457709	0.9856376017349058	0.0529914529914523
2NV9_C	Orn-DAP-Arg-deC	0.0073344286012642	0.9618401320670558	0.0578661844484631
3SUF_D	Peptidase-S29	0.0406536868090371	0.8402410694537618	0.0410256410256408
3N42_F	Peptidase-S3	0.0255561156808414	0.7815332562464501	0.1367521367521365
6VZI_B	GP41	0.1657315464154343	0.3157554413140712	0.0173913043478262
4JRY_E	Ig-like-C1-type	0.0284196223257439	0.9293497342023552	0.0409252669039152
4J0O_D	Leukocidin	0.0353938397345972	0.5431104543804571	0.1589743589743584
5SWZ_G	Ig-like-C1-type	0.0205633500188208	0.929877612939251	0.0675182481751823
6QPM_B	Adeno-knob	0.0444404073355153	0.6600112251677983	0.0769230769230766
4P9D_B	CMP-dCMP-type-deaminase	0.0351076584656446	0.8895398512926369	0.0410256410256408
7DCC_D	BetaCoV-S1-NTD	0.0381935264867345	0.6012153716011079	0.1213675213675204
2GJ2_D	VP9	0.0130375728726254	1.043495957628025	0.0051546391752586
5Y5O_D	dUTPase	0.0095319787740714	0.7695271359384104	0.2420382165605099
2NV9_F	Orn-DAP-Arg-deC	0.0077710336835553	0.9689286837934072	0.0521582733812953
2CH8_B	Ig-like-1	0.0216730611527181	0.9480934106074288	0.028119507908612
5Z7D_A	HIN-200-2	0.0374414496774669	0.4884823475796219	0.1675213675213671
3SEJ_G	Calici-coat-C	0.0185465207187907	0.5988904446611116	0.2495726495726486
6DX2_B	OTU	0.0454950586327896	0.889463482072907	0.0102564102564102
2YEW_K	Peptidase-S3	0.0302537750855225	0.8603179439839531	0.0786324786324779
6EB1_A	Integrase-catalytic	0.0541241044370408	0.8400025511966774	0.0051282051282046
2V9P_C	SF3-helicase	0.0367964445699343	0.819720211834251	0.0655737704918038
5USL_B	Alpha-carbonic-anhydrase	0.0418577179292975	0.4569672793811069	0.1504273504273501
6N1V_F	GP41	0.1922932474074849	0.3469053913405128	0.010362694300519
3SJ9_A	Peptidase-C3	0.036168616483109	0.8230733395601827	0.0666666666666666
3SU1_A	Peptidase-S29	0.0306483779810771	0.8275658372014832	0.0914179104477617
4REZ_A	Peptidase-C16	0.0311970118029247	0.3971006672612027	0.2341880341880333
4PB6_B	Calici-coat	0.0323620979717675	0.6829452614325922	0.129914529914529
5Y5P_E	dUTPase	0.008483373428664	0.7709464822157093	0.2500000000000011
1SH0_A	Peptidase-C37	0.0587328789060031	0.4117531793651002	0.0837606837606832
5MSG_B	RdRp-catalytic	0.0646471700113381	0.7350402106620335	0.0051546391752586
6OU9_A	Calici-coat	0.0128345730280199	0.7506820019013322	0.2324786324786323
2JLE_A	RNase-H	0.0400035171558604	0.9287368735062344	0.0017123287671234
6OSY_F	GP120	0.0122554303726719	0.8364787373748084	0.1914460285132389
2ESV_E	Ig-like-C1-type	0.0274051819014631	0.9412477402428078	0.0263157894736842
1AO7_E	Ig-like-C1-type	0.0197520683584946	0.9032559704183284	0.1008547008547009
3MRL_B	Ig-like-C1-type	0.00956871880731	0.9323590053465892	0.1206896551724148
5T3Z_G	GP120	0.0256623704444554	0.907913038174949	0.0733944954128444
4R2G_M	Ig-like	0.014129500546327	0.9312469441663542	0.0975609756097568
5U7M_G	GP120	0.0331990594414982	0.8784615732520649	0.0540540540540543
4E7I_B	Reverse-transcriptase	0.078239471080218	0.5729465601286832	0.0191637630662029
3BH0_A	SF4-helicase	0.0481470698733362	0.482586476471751	0.1179487179487177
6OHY_F	GP41	0.1676496250305839	0.3553479342571849	0.0153846153846153
4X7C_B	Calici-coat-C	0.0171012960168246	0.5887259423821831	0.2769230769230766
4A8Y_C	RdRp-catalytic	0.0788961498591723	0.2827097874580518	0.0564102564102557
6P7S_D	Ephrin-RBD	0.0283505094192326	0.8390931219945753	0.1008547008547009
5VIY_A	GP41	0.1504155563415099	0.4358363781747335	0.0121107266435986
6NC2_R	GP41	0.0405218284679536	0.8634736149218172	0.0372340425531914
2B4C_C	Ig-like-V-type	0.02714583462282	0.4588421663215484	0.2607758620689659
4PB6_D	Calici-coat	0.0323436460419748	0.6829364006618697	0.1333333333333328
6UTK_E	GP120	0.0342360188881339	0.5541122378428747	0.1653386454183274
6DFG_B	GP41	0.1300351045158944	0.4981960292343735	0.0086206896551728
6VTT_E	Ig-like	0.0317798275876489	0.3399661572302362	0.24468085106383
3TGS_B	GP120	0.0317683668236495	0.5684358778879628	0.1770623742454729
4EMZ_A	MHD	0.025568743648762	0.6549743362387339	0.1863247863247861
4A8O_C	RdRp-catalytic	0.0825034577400804	0.286684207998674	0.0512820512820506
4PRP_E	Ig-like-C1-type	0.0268561082425979	0.936902719038025	0.0393162393162391
3C2A_M	Ig-like	0.0396815301214493	0.9219409992903764	0.010362694300519
3LIN_G	Peptidase-A2	0.0114041211242295	0.9850528595090716	0.0393162393162391
1F7D_B	Reverse-transcriptase	0.0269457837519263	0.7309492636127755	0.1515748031496064
4ADF_D	Ig-like-2	0.0141542588955459	0.8972241469203693	0.1381322957198452
5X5C_C	BetaCoV-S1-NTD	0.0187933093539875	0.5245369173915353	0.3196581196581196
6OHY_B	GP41	0.1676558336739653	0.3553455695073184	0.015625
1YN9_B	Tyrosine-protein-phosphatase	0.0541808703846003	0.7730832226849331	0.0222222222222214
6CCB_B	GP41	0.168436288280841	0.3446345450051798	0.0173913043478262
6V8X_I	GP120	0.0278320729393047	0.9149681658822394	0.0597826086956527
3W39_B	Ig-like-C1-type	0.0126587799280824	0.9421178576365316	0.0793357933579337
3OYN_A	Reverse-transcriptase	0.0274160394290958	0.7629056985871544	0.1367521367521365
6H4C_A	dUTPase	0.0143069843775901	0.912829451511174	0.122840690978887
4PB6_T	Calici-coat	0.0323716335103902	0.6829383798952864	0.1333333333333328
1UVK_E	RdRp-catalytic	0.0770609546851879	0.2805423858160287	0.0615384615384613
6N1V_Q	GP120	0.0171152770737567	0.8263021765760039	0.1630218687872766
3H5Y_A	Peptidase-C37	0.051054881813533	0.4164898651233076	0.1179487179487177
6OAR_A	OTU	0.0438110202552375	0.870318267472241	0.0256410256410253
6T0S_B	RdRp-catalytic	0.0517773073488319	0.7329184190636177	0.0376068376068374
6HM8_A	GOLD	0.019640388236979	0.8933436989523684	0.1111111111111107
2CH8_C	Ig-like-1	0.0317474941716027	0.9434745522481284	0.0051546391752586
4YDF_B	Peptidase-A2	0.0178631677954988	0.9810605942360094	0.0170940170940161
3KXF_G	Ig-like-C1-type	0.0089871827864685	0.9314626825015552	0.1271676300578041
5CJX_H	GP120	0.030483782488046	0.397098579438315	0.247334754797442
6DFH_D	GP120	0.0138457475995512	0.9360590212186012	0.0934579439252343
4A8F_C	RdRp-catalytic	0.0829315274939749	0.2825087962027475	0.0529914529914523
7DCC_H	BetaCoV-S1-NTD	0.0409276186341251	0.713390868268753	0.0803418803418802
3SKB_B	Calici-coat-C	0.0260535233210253	0.591204240393568	0.2119658119658114
4PRI_E	Ig-like-C1-type	0.0280789870091579	0.9425417915537848	0.0222222222222214
5YMV_D	Ig-like-C1-type	0.007818780966801	0.9653663612970544	0.0578661844484631
1F7N_B	Reverse-transcriptase	0.0357119537110191	0.7229484345576485	0.1037735849056609
2V9P_E	SF3-helicase	0.0340047913050042	0.7937186691627642	0.0893854748603353
6DID_B	GP41	0.1426412808540232	0.3189500193884089	0.0263157894736842
1TUE_K	SF3-helicase	0.0480782219707735	0.7878231381664135	0.0372340425531914
4EMZ_M	MHD	0.0177799318632595	0.6624750908780219	0.2324786324786323
5X59_B	BetaCoV-S1-NTD	0.0193583476212197	0.5238094635544008	0.3196581196581196
5GSW_D	Peptidase-C3	0.0450542987151101	0.8062059641498788	0.0444444444444445
5T3X_B	GP41	0.1583022456812904	0.3975680156634388	0.015625
5HC1_B	Peptidase-C31	0.0341067554603584	0.5961786967404221	0.1515748031496064
6NB4_A	Spike-rec-bind	0.0033772880940774	0.8055736960482683	0.2598290598290591
4H9K_A	Peptidase-C53	0.0538659090879244	0.8560801973195789	0.0034188034188034
2WT2_B	Galectin	0.0416914717087649	0.8834071145656469	0.0256410256410253
2PNM_A	Peptidase-S50	0.043408387616171	0.7984037710552028	0.0502692998204667
3PRM_A	OTU	0.0385373601038434	0.8731852040544374	0.0410256410256408
1Z19_A	Tyr-recombinase	0.0739635146973216	0.6782018044844123	0.0051282051282046
6OPO_C	GP120	0.0058165903663091	1.0039759788647682	0.0495726495726489
1YGU_A	Tyrosine-protein-phosphatase-1	0.0325286745251986	0.3951190428087958	0.2290598290598289
4GV8_E	dUTPase	0.0217025673885488	0.9260615327200812	0.0753676470588242
2AK4_P	Ig-like-C1-type	0.0174290482084764	0.9208257834219552	0.0975609756097568
4FZB_M	ThyX	0.064093799553709	0.4122806811856606	0.0717948717948717
6OZC_I	GP41	0.1563930607757322	0.3731630519554077	0.0188034188034187
7JQB_V	Ribosomal-S10	0.0172746562370952	0.5270157293490669	0.3448275862068968
6MPH_E	GP41	0.2004117676110205	0.3546858421813988	0.0119658119658114
1CU1_B	Helicase-ATP-binding	0.0490838617486729	0.3436814675203489	0.1418803418803411
5Y5P_F	dUTPase	0.0092641596325319	0.7722572613621452	0.252676659528908
6U0L_C	GP120	0.0489152883055921	0.3671778317803617	0.1381322957198452
4O5I_S	Ig-like	0.016240846518148	0.8364893996526843	0.1653386454183274
2R7X_A	RdRp-catalytic	0.0574584231811619	0.3375074286470904	0.1042735042735039
5ISZ_B	Ig-like-C1-type	0.0283532316074097	0.9339994030484068	0.0409252669039152
3OYD_A	Reverse-transcriptase	0.0271850975369261	0.76296801357979	0.1418803418803411
6CM3_H	Ig-like-V-type	0.0169047485307225	1.0162706180005705	0.0121107266435986
6VY2_B	GP41	0.1724859853307346	0.3424423455821753	0.0191637630662029
5W9L_B	BetaCoV-S1-NTD	0.0154408824657849	0.5631022413464629	0.3435897435897432
4P9D_E	CMP-dCMP-type-deaminase	0.0349837476030224	0.8882031414616798	0.0478632478632476
4MJI_E	Ig-like-C1-type	0.0387332991650758	0.9369463307713056	0.0
2NVA_A	Orn-DAP-Arg-deC	0.0073983519262448	0.9633684957569598	0.0617059891107087
5VJ6_O	Ig-like	0.0227645294967839	0.4120040263189776	0.3668224299065428
6OT1_G	GP120	0.0196771802342127	0.9235358503977328	0.0873605947955393
4TVP_G	GP120	0.0331919517161225	0.9118474352278372	0.0409252669039152
6IWD_A	Tyrosine-protein-phosphatase	0.0260102630526819	0.5142375098944043	0.2564102564102557
5CJX_Y	GP120	0.0013438898855173	0.8129422413550038	0.2607758620689659
6VYV_C	Peptidase-S3	0.038299222852932	0.7351633617553066	0.0893854748603353
4BE2_B	Reverse-transcriptase	0.0719258777398978	0.5724725852230008	0.0299295774647887
2OIN_B	Peptidase-S29	0.0339973579421541	0.7292406955968879	0.1128205128205119
6GB7_F	Ig-like-C1-type	0.0119603764052477	0.9430748248567018	0.0833333333333332
6VTT_C	GP41	0.1865215485561492	0.3591775328049784	0.0138648180242635
5HBZ_C	Peptidase-C31	0.0271450732615419	0.6438409033222727	0.1842105263157893
4P6Z_M	MHD	0.0181121653601296	0.7164939330001727	0.2068376068376063
3TGT_A	GP120	0.0175344240001176	0.550569116048704	0.3205417607223479
4MYW_D	Ig-like-C2-type-1	0.0370706928035302	0.8614931378623183	0.0540540540540543
3RY8_B	Calici-coat-C	0.0254046928636493	0.5547018919427054	0.2410256410256404
4B02_A	RdRp-catalytic	0.0743228192195866	0.2828444841756079	0.0666666666666666
1KAC_B	Ig-like-C2-type-1	0.0251932736832992	0.8954884043376004	0.0893854748603353
2W9L_O	Ig-like-C2-type-1	0.0453018994619062	0.9058492294961868	0.0068846815834775
2R7X_B	RdRp-catalytic	0.0572847524905207	0.3374984390520758	0.1059829059829051
4FZB_J	ThyX	0.0789054450535056	0.3105313971966008	0.0581196581196579
4F5C_E	CoV-S1	0.0391952687124945	0.6467065862495074	0.1121673003802281
6Q3K_B	Ig-like-C1-type	0.0144433086317217	0.939405279891978	0.0833333333333332
1QO3_C	C-type-lectin	0.0024718369160891	0.9314986507559204	0.1452991452991447
4BAC_A	Reverse-transcriptase	0.026838938933042	0.7692429011369214	0.1435897435897426
2F9U_A	Peptidase-S29	0.0366739229762614	0.7350999609831528	0.0991452991452985
6KWK_B	Ig-like-C1-type	0.0157986101619717	0.9525213453402056	0.0446428571428576
6HBL_D	SF3-helicase	0.0131824804285972	0.691177233383869	0.2689804772234276
1QMY_A	Peptidase-C28	0.0391012652712303	0.8424565730930729	0.0529914529914523
5X5C_A	BetaCoV-S1-NTD	0.0195985535685594	0.5239462103530671	0.3247863247863247
1Z8Y_E	Peptidase-S3	0.0586701488668105	0.7711223771493506	0.0138648180242635
3U6X_F	Caudo-bapla-RBP	0.0692695859618234	0.4837999777458246	0.0540540540540543
4BDZ_B	Reverse-transcriptase	0.0699267503167724	0.5613476765293315	0.0353982300884965
1F7K_B	Reverse-transcriptase	0.033143132600486	0.7236094900093595	0.1206896551724148
2V9P_F	SF3-helicase	0.0459323638033351	0.8153731505147751	0.0409252669039152
3J1P_A	SF3-helicase	0.0154454030730431	0.9256464741144008	0.1058601134215504
3SUE_D	Peptidase-S29	0.056990301686945	0.8232275587418982	0.0085470085470078
4E7K_A	Reverse-transcriptase	0.0208688149200841	0.7896514662940948	0.1658119658119656
2P59_A	Peptidase-S29	0.0351078343950368	0.8617317592853528	0.0617059891107087
6IR5_C	Calici-coat-C	0.0302346175755177	0.5500487575625657	0.2034188034188027
5I61_B	RdRp-catalytic	0.0762405750397094	0.6660685956951078	0.0068376068376063
3S3N_A	Reverse-transcriptase	0.0281745534153447	0.7614604138919608	0.1401709401709394
6U59_D	GP41	0.1473842471827192	0.3061244221109758	0.028119507908612
2JLF_A	RdRp-catalytic	0.082598243435846	0.2826045365929392	0.0564102564102557
5FRM_A	Reverse-transcriptase	0.025364430949479	0.7627182180163599	0.1555555555555554
6ORP_C	GP41	0.249247451847729	0.3683872247040324	0.0086206896551728
5VIY_E	GP120	0.0247072933871923	0.927484283080129	0.0655737704918038
5U7M_B	GP41	0.1553700864546465	0.3447906261302628	0.0239316239316234
6VBP_L	GP120	0.0252439198090516	0.6596920436167889	0.1948717948717944
6SS8_B	Ig-like-C1-type	0.0141594810909099	0.9357548425909678	0.0975609756097568
3IT8_J	Ig-like	0.0427894641154814	0.8759316349844939	0.028119507908612
6DX1_B	OTU	0.0510850830441314	0.87942915827033	0.003430531732419
5I08_A	BetaCoV-S1-NTD	0.0349921488707469	0.4578448929725016	0.2017094017094014
5IQ9_A	Ig-like-2	0.0316662641973113	0.9454123338955498	0.0051546391752586
6IIJ_C	Rhv	0.0478797534082133	0.2897896305408008	0.1561264822134389
5X5C_B	BetaCoV-S1-NTD	0.0212431165976638	0.5242510638925454	0.3094017094017087
4YDV_B	Ig-like	0.019091700026423	0.4839155714491474	0.3995215311004789
1YGU_B	Tyrosine-protein-phosphatase-1	0.0362263188376365	0.3759449403918133	0.2102564102564097
2CFA_B	ThyX	0.0762835076101771	0.3628642997068503	0.0581196581196579
6CH9_D	GP120	0.0284176821304217	0.6989880447332038	0.1606837606837605
6UTE_E	Ig-like-1	0.0231107541256716	0.9281451860697798	0.0733944954128444
3N40_F	Peptidase-S3	0.0311789281652905	0.7709057660655625	0.1179487179487177
3SUE_B	Peptidase-S29	0.0465018445524309	0.828309964055988	0.0353982300884965
4ADF_N	Ig-like-2	0.0217008627680243	0.8923247797595819	0.1100569259962052
3ZED_C	RdRp-catalytic	0.0494786912014762	0.6460557508136573	0.0700854700854696
6MYY_H	Ig-like	0.0365076934403478	0.9339613232902138	0.0138648180242635
6Z3Q_B	Rhv	0.0236001933764384	0.3941521488587862	0.3880341880341875
3M5N_A	Peptidase-S29	0.0401162918560551	0.822898853109164	0.0597826086956527
2VLJ_E	Ig-like-C1-type	0.0199316840610466	0.9164455346334134	0.0975609756097568
6V8Z_D	Ig-like	0.0480853320125567	0.6930515458635198	0.0636363636363643
6OPN_A	GP120	0.0177918598577288	0.8287645400342465	0.1658119658119656
6UDK_I	Ig-like	0.0464284221123803	0.9132699409005044	0.0017123287671234
1F7N_A	Peptidase-A2	0.0106321899647706	0.5717284005853289	0.5476190476190477
5FRO_B	Reverse-transcriptase	0.0722038685164218	0.5907807692120912	0.028119507908612
6UTE_A	Ig-like	0.0195861746118444	0.523767769885183	0.3356164383561646
6HBK_Y	SF3-helicase	0.0131989861511943	0.6910182554824887	0.2772925764192149
3SEJ_B	Calici-coat-C	0.0241958864159177	0.5939704969113354	0.2376068376068367
5A9K_B	SF3-helicase	0.0448310160917625	0.812054789796361	0.0478632478632476
3KXF_H	Ig-like-C1-type	0.0359309765966492	0.882111327845603	0.0502692998204667
1T5R_G	Leukocidin	0.0321864769167711	0.5721757983957831	0.182905982905982
6NB3_A	Spike-rec-bind	0.0031145928773892	0.7964282435172583	0.2820512820512815
5CCO_A	dUTPase	0.0167110552081449	0.900521721213148	0.1271676300578041
5LYE_A	gp12-short-mid	0.0631271166362125	0.4311686385165902	0.0793357933579337
1HI0_R	RdRp-catalytic	0.0775991697518433	0.2791737731063342	0.0666666666666666
6IZL_B	ICOSAH-VIR-COAT-S	0.037525163759258	0.5905185345691	0.1452991452991447
6KY9_B	dUTPase	0.0233705981428919	0.880542049326283	0.1142857142857147
3IT8_D	Ig-like	0.0427489366138502	0.8759225342134724	0.0299295774647887
4U4I_B	Sod-Cu	0.0324475167831547	0.9336028321448592	0.028119507908612
4IYT_A	Leukocidin	0.0289354161277294	0.5443508422048782	0.2222222222222216
2VLR_J	Ig-like-C1-type	0.0176420863170254	0.9047213795174875	0.1206896551724148
4OP7_A	Calici-coat	0.0122458929876904	0.9104144423780818	0.1493123772102167
4RF1_A	Peptidase-C16	0.0301821460376773	0.4200511992832852	0.2564102564102557
5F17_F	Peptidase-C31	0.0439910138039726	0.6379288711991686	0.0955056179775282
6PDL_F	Ephrin-RBD	0.0243721686867004	0.8776972781201607	0.1111111111111107
4E7I_A	Reverse-transcriptase	0.0259870045728228	0.7644850127625821	0.1555555555555554
1BBT_1	VP4-2	0.0150622507467746	0.5001863074365153	0.5194805194805208
5OR7_C	Ig-like-V-type	0.0260438630869227	0.943651896196234	0.0317460317460325
4FA8_B	Ig-like-2	0.0345506693858021	0.8940802754743307	0.0502692998204667
6OSY_G	GP41	0.1607930358946455	0.3493950725027037	0.0245183887915936
5E64_A	Hema-esterase	0.0347628969778623	0.8291532910218218	0.0803418803418802
2BVO_A	Ig-like-C1-type	0.0277773466963674	0.9594657546763048	0.003430531732419
5W1V_Q	Ig-like-C1-type	0.0138240732743331	0.93184663862581	0.1100569259962052
3PRP_B	Ubiquitin-like	0.0213000179937308	1.026643585078641	0.0017123287671234
3L2W_A	Reverse-transcriptase	0.0268053186626611	0.7654094018347217	0.1504273504273501
6Z3P_C	Rhv	0.0463377126308023	0.4023879361572888	0.1521367521367516
6OT1_O	GP41	0.1921507306323423	0.3452937888123483	0.0191637630662029
1QGC_3	Peptidase-C28	0.035745746412371	0.8139844373046847	0.0837606837606832
1FMD_3	Peptidase-C28	0.035745746412371	0.8139844373046847	0.0837606837606832
4WH8_A	Peptidase-S29	0.0309173325282278	0.8297109678267263	0.1008547008547009
3N41_B	Peptidase-S3	0.0261359330223348	0.8766988103479655	0.1025641025641022
4YDV_H	Ig-like	0.0191132825924195	0.4838018789488638	0.4268292682926842
5WDU_J	GP41	0.1649358573185274	0.3842388188744671	0.0209424083769633
6GW2_A	Calici-coat-C	0.0405128971329252	0.5854926657312205	0.1350427350427343
5A9K_F	SF3-helicase	0.0459014818290521	0.8153683424970909	0.0446428571428576
5W9K_L	BetaCoV-S1-NTD	0.0166673489450611	0.5534130137796852	0.3521367521367511
4PB6_M	Calici-coat	0.0323703207579474	0.6829506379093553	0.1435897435897426
6UDJ_M	GP41	0.1887667105348598	0.4052569857680909	0.0153846153846153
6OPN_I	Ig-like-V-type	0.0138418871943325	1.0272678205894894	0.0256410256410253
6GW2_B	Calici-coat-C	0.034862469514279	0.6027804441206157	0.1538461538461537
3ZF2_A	dUTPase	0.0101311362930611	0.8811335180622608	0.1866125760649093
6DFH_E	GP41	0.2136795052276351	0.3508079506814736	0.0170940170940161
7CJQ_A	Ig-like	0.0176853883680691	0.9502991158723778	0.0461538461538457
2NVA_C	Orn-DAP-Arg-deC	0.0078706822119458	0.962924998185714	0.0675182481751823
3SUG_A	Peptidase-S29	0.0417150431746708	0.8223258699023082	0.0559566787003611
6CUF_A	GP41	0.1747590723278332	0.3475632039461154	0.0227272727272731
6ORO_F	GP41	0.1793159104453164	0.3496426161076396	0.0209424083769633
6H4C_E	dUTPase	0.0144071654092395	0.911760762426694	0.1359223300970875
5Z7D_C	HIN-200-1	0.0318070484013548	0.5026586239663231	0.2170940170940167
3KOA_A	Peptidase-C28	0.0432595463476227	0.7199940105268179	0.0786324786324779
6NK5_H	Peptidase-S3	0.0506599614463378	0.8868034702621472	0.0068376068376063
2VE6_H	Ig-like-C1-type	0.0311429142941693	0.9347159721845368	0.0341880341880334
3H5X_A	Peptidase-C37	0.0529450341866437	0.4186262713444192	0.1213675213675204
6CQR_A	Ig-like-C1-type	0.0181257910822124	0.9134189402011432	0.1121673003802281
5VJ6_A	GP41	0.132549636358822	0.3577129229211689	0.0317460317460325
1P69_B	Ig-like-C2-type-1	0.025192467562412	0.8954841012946215	0.0975609756097568
4N9F_e	Ubiquitin-like	0.0175453360630575	1.0342976212752428	0.0051546391752586
1Z1G_C	Tyr-recombinase	0.0723471215647326	0.6943664487430319	0.0102564102564102
3D2U_E	Ig-like-C1-type	0.0495055022192585	0.6609825845350298	0.0714285714285716
3L89_V	Sushi-1	0.029507384145407	0.5460467821088955	0.2212943632567856
6VO0_F	GP41	0.1857620205676887	0.3483348031024231	0.0209424083769633
3ZFN_A	Peptidase-C53	0.0402319638593421	0.8483648466137956	0.0521582733812953
6MET_A	Ig-like-V-type	0.0245075188873787	0.4330930376519443	0.3604651162790706
6MEO_A	Ig-like-V-type	0.0245075188873787	0.4330930376519443	0.3604651162790706
5F4R_A	GP120	0.0212881823385572	0.6127578128822453	0.2500000000000011
5C6K_A	Tyr-recombinase	0.0772386045169652	0.7126978470885067	0.001709401709401
4TYD_C	Peptidase-S29	0.0341709085369669	0.7350707101149939	0.119658119658119
4TYD_K	Peptidase-S29	0.0335324621045357	0.7313817051736763	0.1247863247863245
3OYF_B	Reverse-transcriptase	0.0721885569637556	0.5738801570890169	0.0353982300884965
3D12_B	Ephrin-RBD	0.028763723489219	0.8455207660457229	0.1094017094017085
2GXA_C	SF3-helicase	0.0415686958253614	0.7562254658598165	0.0753676470588242
5FRO_A	Reverse-transcriptase	0.0249893034188321	0.7606761886654756	0.1675213675213671
4BAC_B	Reverse-transcriptase	0.077059463205319	0.5473355329484704	0.0353982300884965
5MMB_A	Reverse-transcriptase	0.0257471848576237	0.7650674327368632	0.1606837606837605
1SVM_C	SF3-helicase	0.0720589005476987	0.7002863229861978	0.0102564102564102
6VTT_B	GP41	0.1983697435288952	0.3531883460507356	0.0191637630662029
6CH8_G	GP120	0.032847009681821	0.9181406981477208	0.0446428571428576
4A8M_R	RdRp-catalytic	0.081813551525701	0.2890933851582654	0.0632478632478628
6CDE_d	GP41	0.2433871296215277	0.3469643545976432	0.0170940170940161
6KDJ_C	Reverse-transcriptase	0.0259381560478385	0.7326689433080497	0.1726495726495718
3SJI_A	Peptidase-C3	0.0425295968705879	0.8223356301800284	0.0547008547008547
3NKY_A	Peptidase-C28	0.0579391601805607	0.7103205232575285	0.0341880341880334
1ZMS_A	MATH	0.0243286032106098	0.7032035540585686	0.1938775510204089
5FRN_A	Reverse-transcriptase	0.0236305299475014	0.7677694826030941	0.1726495726495718
6OUC_A	Calici-coat	0.0169697847838638	0.6829442390397821	0.2478632478632474
6X9T_B	GP41	0.1820557415207313	0.4086781934774658	0.0173913043478262
2XFB_H	Peptidase-S3	0.0507539281853257	0.7799887601342003	0.0393162393162391
3L2V_A	Reverse-transcriptase	0.028191099549447	0.7682053975553147	0.1452991452991447
1N1H_A	RdRp-catalytic	0.0474868825660107	0.6357745778720817	0.0854700854700851
2Q2U_D	DNA-LIGASE-A3	0.0242529288361865	0.6785849133174604	0.205128205128205
3LQA_C	Ig-like-V-type	0.0306962466035176	0.4911183284771677	0.2394067796610177
3C6A_A	Terminase-6C	0.0463300056569656	0.8041943365643246	0.0495726495726489
5VIY_O	Ig-like	0.0284947601992558	0.3840341804499524	0.3087248322147662
7JQB_h	WD-REPEATS-REGION	0.0295834791774238	0.5318236792595619	0.2324786324786323
6NF2_B	GP41	0.1716950277259447	0.3444621718362775	0.0263157894736842
1KXA_A	Peptidase-S3	0.0548069140822786	0.8125142976234875	0.0227272727272731
3SKB_A	Calici-coat-C	0.0240505103087653	0.5919455414964694	0.2512820512820506
3BSO_A	Peptidase-C37	0.0543438645069984	0.4168700859258714	0.1179487179487177
6EWB_B	Calici-coat-C	0.0220840297782101	0.6038315275275562	0.2512820512820506
1Z8Y_R	Peptidase-S3	0.0631560687978145	0.8167862844560961	0.0034188034188034
3OYH_A	Reverse-transcriptase	0.0311218577485947	0.7572731263790214	0.1316239316239313
3L2Q_A	Reverse-transcriptase	0.0267523929132222	0.7700263214247053	0.1555555555555554
7BST_C	Helicase-ATP-binding	0.0359432857442184	0.7568021880378174	0.1042735042735039
4M0W_B	Ubiquitin-like	0.0225454846312406	1.027512618526678	0.0017123287671234
6VPX_A	GP120	0.0538247453800945	0.8460418070628501	0.0138648180242635
6SZV_B	RdRp-catalytic	0.061858371222845	0.745291342820844	0.0205128205128204
1HHT_R	RdRp-catalytic	0.0763742213688706	0.2757560546679059	0.0752136752136742
6MU6_B	GP41	0.1838391529050534	0.2958176063300164	0.027350427350427
5E62_A	Hema-esterase	0.0359567525779267	0.8291344703259415	0.0803418803418802
3PRM_C	OTU	0.0480109945689075	0.8698298100606785	0.0239316239316234
4E2I_H	SF3-helicase	0.0801396224240236	0.6989854947999424	0.0017123287671234
5W9H_p	BetaCoV-S1-NTD	0.0168328663344564	0.5555412606412033	0.3709401709401707
5VP9_A	Peptidase-S29	0.0336361639498999	0.8263803697450264	0.0923076923076917
3OYK_A	Reverse-transcriptase	0.0287214003649402	0.7623632727497025	0.1452991452991447
5NYZ_A	dUTPase	0.0191329667369188	0.897090245731376	0.1271676300578041
6YPT_C	Peptidase-C21	0.0619259013541845	0.8183615392373105	0.0051546391752586
7JW0_D	BetaCoV-S1-NTD	0.0326680546068305	0.7132784187066069	0.1381322957198452
6H6M_F	Ig-like-V-type	0.0251113699743687	0.9426457756716704	0.0427350427350428
5I08_B	BetaCoV-S1-NTD	0.0349893275516745	0.457844083053577	0.2153846153846146
2R70_A	RdRp-catalytic	0.0475678065043053	0.6151382604788308	0.0923076923076917
6H6M_B	Calici-coat-C	0.0326255783180166	0.596438261942428	0.1760683760683754
4R2G_I	Ig-like	0.0234754816651242	0.9281370218260502	0.0793357933579337
1H7A_A	Glycine-radical	0.0797312509134467	0.7025543501984045	0.0017123287671234
1UON_A	RdRp-catalytic	0.0462640725245699	0.767037457585226	0.0581196581196579
6H6L_B	Calici-coat-C	0.0321696151492738	0.6023133701505258	0.1760683760683754
[truncated: 8,161 more rows]
