# Supplementary material for: Identifying and profiling structural similarities between Spike of SARS-CoV-2 and other viral or host proteins with Machaon
Source: Commun Biol. 2023 Jul 19;6:752. doi: 10.1038/s42003-023-05076-7 (PMC10356814; doi:10.1038/s42003-023-05076-7)
Supplement: Supplementary file 7 — Supplementary Data 4 [file 42003_2023_5076_MOESM7_ESM.zip › 6VXX_A_domain/candidates/6VXX_A_RBD-merged-notenriched.csv]

structureId	domain	b-phipsi	w-rdist	t-alpha
6VXX_A	RBD	0.0	0.0	0.0
5W9L_J	BetaCoV-S1-CTD	0.0034459156131335	0.3232285198791389	0.0
4WXR_B	Helicase-C-terminal	0.045362956104166	0.2021350598155786	0.0
4IV3_C	Peptidase-C28	0.0020179460290023	0.2652713817397321	0.0564102564102557
6X5B_D	Ig-like-C2-type-2	0.025759962234071	0.251135336377258	0.001709401709401
6OPO_D	Ig-like-C2-type-2	0.0119997779165098	0.2104193833582297	0.0121107266435986
5X59_C	BetaCoV-S1-CTD	0.0079684115001243	0.3438027592911901	0.0
5D8A_C	Peptidase-C28	0.0032712190471421	0.2690456811390999	0.0512820512820506
4KQZ_B	bCoV-S1-RBD	0.0021295834063055	0.353923254641708	0.0188034188034187
4GH4_C	Rhv	0.0059305780206305	0.1516905347240265	0.0341880341880334
5NED_C	Peptidase-C28	0.013294237075338	0.2603633070735032	0.0119658119658114
4IV1_C	Peptidase-C28	0.0033193437923725	0.2699217416208673	0.0529914529914523
4ZS6_A	bCoV-S1-RBD	0.0025000343205206	0.3886470581984538	0.0205128205128204
5NE4_3	Peptidase-C28	0.0114539112018434	0.2652909805667095	0.0256410256410253
5W9N_J	BetaCoV-S1-CTD	0.003663970115303	0.3216204999682012	0.0017123287671234
5X59_A	BetaCoV-S1-CTD	0.0079694464557916	0.3437976871024521	0.001709401709401
4WXR_A	Helicase-C-terminal	0.0420075779900057	0.2000474529377063	0.0085470085470078
6SUQ_A	Peptidase-S30	0.0147225311222919	0.5841858821145802	0.0
6ZGF_C	bCoV-S1-RBD	0.0129791522832913	0.2794117431720171	0.0121107266435986
5W9H_r	BetaCoV-S1-CTD	0.0035691637361506	0.3230132794710414	0.0119658119658114
5W9O_L	BetaCoV-S1-CTD	0.0035873068139251	0.3230427306383673	0.0102564102564102
5W9K_K	BetaCoV-S1-CTD	0.0031541985363115	0.3090940226323318	0.0376068376068374
4KR0_B	bCoV-S1-RBD	0.0012284965226089	0.3601086441697132	0.0581196581196579
3L88_D	Adeno-knob	0.0019745451812419	0.6601643014035349	0.0205128205128204
3L88_I	Adeno-knob	0.0029666957154251	0.6585021252253022	0.0051546391752586
3F0Y_G	Adeno-knob	0.0040922090453018	0.6302173689073267	0.001709401709401
2WZR_3	Peptidase-C28	0.0202795510046689	0.1613739458480964	0.0598290598290598
5ZUF_C	Rhv	0.0237203361452803	0.2778568828113369	0.0173913043478262
5W9M_J	BetaCoV-S1-CTD	0.0037795911360747	0.3224731831511345	0.0153846153846153
3L88_L	Adeno-knob	0.0025426709236702	0.6723722758119715	0.010362694300519
3L88_B	Adeno-knob	0.0032323817757077	0.6581594826051077	0.0068846815834775
6VN1_A	Glycoprot-B-PH1	0.0154675791912752	0.2302045282731554	0.0598290598290598
3N0I_C	Adeno-knob	0.0043343101952845	0.6614056973826206	0.001709401709401
6OPQ_D	Ig-like-C2-type-2	0.0419154998697366	0.2659537301500599	0.0209424083769633
3LIY_E	Peptidase-A2	0.003192458408414	0.9839917315439148	0.0
6E5U_A	NTF2	0.0172733544788624	0.7735478401236142	0.0
6Q05_B	bCoV-S1-RBD	0.0035317429887588	0.40763420335444	0.0307692307692306
3L88_E	Adeno-knob	0.003168380542948	0.6584485583870691	0.0245183887915936
1FOD_3	Rhv	0.0399658496048058	0.6052287783692049	0.0
4ZS6_B	bCoV-S1-RBD	0.0024288428757991	0.3791144938170345	0.0786324786324779
6ZGF_A	bCoV-S1-RBD	0.0129801332885052	0.2794092708786525	0.046511627906977
5DO2_A	bCoV-S1-RBD	0.0009582064773012	0.3824253271680582	0.0991452991452985
6Q06_B	bCoV-S1-RBD	0.0035482528839387	0.4076167887718453	0.0410256410256408
6Q07_B	bCoV-S1-RBD	0.0035493707318483	0.4076181357130642	0.0410256410256408
1IKY_B	Integrase-catalytic	0.0712317589010685	0.2134550439311499	0.0256410256410253
6W09_B	Peptidase-S3	0.030574467234506	0.7447284193703776	0.0
3L88_K	Adeno-knob	0.0019604822799096	0.6562475723076966	0.0655737704918038
6ESC_A	Glycoprot-B-PH1	0.008679600250779	0.2421660331486192	0.107692307692307
6Q04_B	bCoV-S1-RBD	0.003552326084337	0.4076284285708362	0.0410256410256408
4FZB_H	ThyX	0.0788871863279155	0.3052605669467259	0.0
4DVK_A	Peptidase-C53	0.0367485923593369	0.7432195999791154	0.0
4L3N_A	bCoV-S1-RBD	0.0021112790298205	0.3740770325099276	0.1179487179487177
3U6X_R	Caudo-bapla-RBP	0.0684109652263488	0.4941311365715696	0.0
6E5U_B	NTF2	0.0026413288497596	0.8440822112937818	0.0173913043478262
3L88_J	Adeno-knob	0.0033140515938678	0.6638635461824032	0.0307692307692306
5DO2_B	bCoV-S1-RBD	0.001205856297639	0.3847670634102232	0.1384615384615382
6E5U_E	NTF2	0.0174212648551523	0.7727636523079627	0.001709401709401
6VN1_B	Glycoprot-B-PH1	0.015472418591777	0.230202633112878	0.119658119658119
6N8D_D	Calici-coat	0.0317474378372893	0.6619062002864726	0.001709401709401
5NE4_1	Rhv	0.0024776240644625	0.4824818572666527	0.0975609756097568
6E5U_H	NTF2	0.0024631140176358	0.8465471784457262	0.0317460317460325
6ZGF_B	bCoV-S1-RBD	0.0129889155076764	0.2794099577270631	0.0786324786324779
3M5N_B	Peptidase-S29	0.0364117617297385	0.8261070864926372	0.0
1QQP_1	Peptidase-C28	0.0029670378807109	0.440683587469151	0.087179487179487
3O8E_C	Adeno-knob	0.0037321769368209	0.5995619530474814	0.0290598290598285
4K6V_C	Adeno-knob	0.0035846833624391	0.6615753133155078	0.028119507908612
4N0O_G	Peptidase-C33	0.0214324397040053	0.6587782885590671	0.0017123287671234
6NIL_A	CMP-dCMP-type-deaminase-2	0.0414977355521017	0.7876987508197733	0.0
6NIL_J	CMP-dCMP-type-deaminase-2	0.0414977457784914	0.7876987422991696	0.0
6NIL_G	CMP-dCMP-type-deaminase-2	0.0414977440828917	0.7876987440742502	0.0
5NET_3	Peptidase-C28	0.0349870941864145	0.2666326507875947	0.0837606837606832
1HHT_Q	RdRp-catalytic	0.0763662073676398	0.2757513189440959	0.0222222222222214
1IKV_B	Integrase-catalytic	0.0863024020693057	0.2200943363400777	0.0102564102564102
6NIL_D	CMP-dCMP-type-deaminase-2	0.0414977609356473	0.7876987608548686	0.0
6UDJ_P	GP120	0.0035716196475167	0.8211148141109097	0.010362694300519
2H1L_B	SF3-helicase	0.0619039423815115	0.6981292734902667	0.0
6QPF_K	RdRp-catalytic	0.0482308180521514	0.5979765379445794	0.001709401709401
1QO3_D	C-type-lectin	0.0030941043708976	0.9291414186710986	0.0051546391752586
6NYP_A	Ig-like-V-type	0.0224352904949695	0.919066504287842	0.0
6DX3_C	OTU	0.0333311777832896	0.8774417863418447	0.0
3LIQ_A	Peptidase-A2	0.0065668417708291	0.9798503320186184	0.0
5YL1_A	ICOSAH-VIR-COAT-S	0.0041547957632904	0.6955131921846254	0.0136752136752136
4XQA_C	Adeno-knob	0.0034464417753829	0.6622186970580478	0.0502692998204667
4KQZ_A	bCoV-S1-RBD	0.0034817186313022	0.3602957582079555	0.1008547008547009
6Q06_A	bCoV-S1-RBD	0.0035492240090825	0.4076178094033084	0.09059829059829
6Q05_A	bCoV-S1-RBD	0.0035323865470505	0.4076348703682875	0.0837606837606832
5USL_A	Alpha-carbonic-anhydrase	0.0015879837346594	0.5892107773054499	0.1350427350427343
6Q07_A	bCoV-S1-RBD	0.0035502689064695	0.4076191977926399	0.0888888888888883
6UDK_K	Ig-like	0.0159937482733644	0.2295954875940102	0.1818181818181821
1UXB_C	Adeno-knob	0.0041327226064386	0.6732468975009763	0.0209424083769633
5OSN_C	Rhv	0.0343823685642303	0.2438464764724149	0.119658119658119
6NZK_A	bCoV-S1-RBD	0.0022969820393109	0.569847685551429	0.1333333333333328
6Q04_A	bCoV-S1-RBD	0.0035506473796069	0.4076227373971445	0.09059829059829
1UVK_C	RdRp-catalytic	0.0770476287984348	0.2805480606506219	0.0153846153846153
6W52_B	Fibritin-C	0.0381981083593642	0.6600508371758931	0.0017123287671234
6UDK_G	Ig-like	0.0192274584360872	0.2189260594524335	0.189024390243903
3L88_H	Adeno-knob	0.0042814568457751	0.662586237524123	0.0222222222222214
6MTJ_D	GP120	0.0410686203704053	0.8720882327084907	0.0
5W9M_F	BetaCoV-S1-CTD	0.0042699610298605	0.3062862204511021	0.0837606837606832
6Q04_C	bCoV-S1-RBD	0.0035513458489249	0.4076240161417324	0.0923076923076917
6Q07_C	bCoV-S1-RBD	0.0035524413752273	0.4076183760855153	0.0923076923076917
6Q06_C	bCoV-S1-RBD	0.0035519507587489	0.4076268060431242	0.0923076923076917
1UVL_C	RdRp-catalytic	0.0761971606309002	0.2763451331774875	0.0427350427350428
1IKW_B	Integrase-catalytic	0.0961759975139357	0.2169316109886314	0.028119507908612
1C8N_B	ICOSAH-VIR-COAT-S	0.0022953396480676	0.6706066288647576	0.1111111111111107
6IIO_C	Rhv	0.0206007838304822	0.2528221316582298	0.1746987951807235
6Q05_C	bCoV-S1-RBD	0.0035324657313281	0.4076351392463554	0.1008547008547009
1HI0_Q	RdRp-catalytic	0.0775899584365622	0.2791753378853263	0.027350427350427
1UVL_E	RdRp-catalytic	0.076213802561349	0.2763406511717912	0.0444444444444445
3U6X_B	Caudo-bapla-RBP	0.0677659257486637	0.4891052877114659	0.0017123287671234
6MU8_G	GP120	0.0042280813631195	0.911006168649186	0.0017123287671234
4CSH_B	Peptidase-C51	0.058779227808737	0.8551112390289193	0.0
3U6X_P	Caudo-bapla-RBP	0.0683420618444583	0.4825705060665534	0.0017123287671234
5UOP_B	Reverse-transcriptase	0.0817599517611532	0.5758411508648407	0.0
6V8Z_G	GP120	0.0161688305135611	0.8572915586173404	0.0017123287671234
1UVM_B	RdRp-catalytic	0.0772845553343153	0.2773730353076421	0.0410256410256408
6THG_J	Ephrin-RBD	0.0183569232149098	0.8551828191507731	0.0017123287671234
4MJI_E	Ig-like-C1-type	0.0387332991650758	0.9369463307713056	0.0
1VQ2_A	CMP-dCMP-type-deaminase	0.0363187435656671	0.7546383566472381	0.0017123287671234
6DWX_C	OTU	0.047225663259629	0.8818329660867112	0.0
3ZNH_A	OTU	0.031794857601134	0.8908754778116643	0.001709401709401
6E5U_F	NTF2	0.002516022811087	0.8452067621961791	0.0752136752136742
6NZK_B	bCoV-S1-RBD	0.002296318177466	0.5698494204461899	0.1948717948717944
4BE1_B	Reverse-transcriptase	0.0707462182129398	0.558099327468947	0.0017123287671234
1HHS_B	RdRp-catalytic	0.076204577368195	0.285722030769666	0.0170940170940161
5FUU_F	GP41	0.1489011033425727	0.501705272231403	0.0
6VLR_H	GP120	0.0035611088410601	0.8527796615136565	0.0317460317460325
5YS6_A	Glycoprot-B-PH1	0.0255117899269901	0.2654719763766812	0.1794871794871786
5USH_X	Alpha-carbonic-anhydrase	0.002253215787205	0.5689259187584106	0.2393162393162389
3M5O_B	Peptidase-S29	0.0436021322954421	0.8268355658691557	0.001709401709401
6XAA_B	Ubiquitin-like-1	0.0187570792976539	1.0371797108218863	0.0
6J62_A	Ubiquitin-like-2	0.0180288528760926	1.045332093291912	0.0
1UVM_C	RdRp-catalytic	0.0781525951436876	0.2759807326771188	0.0427350427350428
5ZUD_C	Rhv	0.0237360983886373	0.2778625114606211	0.1359223300970875
1UVJ_B	RdRp-catalytic	0.0779188940308076	0.2808947492098668	0.0256410256410253
2H1L_E	SF3-helicase	0.0678732863744586	0.7040355657165064	0.001709401709401
6NK5_E	Peptidase-S3	0.0623207036870508	0.8814153849438857	0.0
1DYL_D	Peptidase-S3	0.0763278903829262	0.8361877284081284	0.0
3QND_C	Adeno-knob	0.004122161552892	0.661934746146648	0.0559566787003611
6NZK_C	bCoV-S1-RBD	0.002298635405094	0.569851670807348	0.261538461538461
5L7O_A	Rhv	0.002784558147415	0.7457270270133063	0.1059829059829051
1UVJ_C	RdRp-catalytic	0.0780343116966395	0.2789868901937804	0.0427350427350428
1UVI_B	RdRp-catalytic	0.0779236414539055	0.280746799024713	0.0307692307692306
1S9H_A	SF3-helicase	0.0442121762119361	0.7440521719686618	0.0017123287671234
6XH3_A	RRM-1	0.0361386825592146	1.029225055452297	0.0
6OPO_H	GP120	0.0403582091107903	0.8927517788069266	0.001709401709401
3F0Y_F	Adeno-knob	0.0042012338741087	0.6277728050012549	0.0666666666666666
6AB6_C	ICOSAH-VIR-COAT-S	0.0036270009770474	0.6776525682455932	0.0714285714285716
6E5U_D	NTF2	0.0025794821925959	0.8507285081839775	0.0923076923076917
1HI1_A	RdRp-catalytic	0.0792703779239128	0.2809464399198053	0.0307692307692306
6CDE_2	GP120	0.0038348672653199	0.9254078480817792	0.0170940170940161
1HHT_R	RdRp-catalytic	0.0763742213688706	0.2757560546679059	0.0752136752136742
4CSH_D	Peptidase-C51	0.0610589964102553	0.851269163049535	0.001709401709401
5C6K_A	Tyr-recombinase	0.0772386045169652	0.7126978470885067	0.001709401709401
5V8L_B	GP41	0.1720763518596233	0.2595801500507283	0.0372340425531914
1HHS_C	RdRp-catalytic	0.0761923436987776	0.2857153673054296	0.0427350427350428
4A8Q_B	RdRp-catalytic	0.0777128284667929	0.284518281875558	0.0324786324786323
2CJR_F	CoV-N-CTD	0.0825902050730904	0.7533265265371094	0.0
1UVI_C	RdRp-catalytic	0.0787147018641167	0.2796009011510947	0.0512820512820506
6VO1_I	GP120	0.0390476455181384	0.95374371470245	0.001709401709401
5C7K_D	GP41	0.144489152536608	0.2845679801499012	0.0085470085470078
6OPA_B	GP41	0.1471055656284936	0.2696257832091779	0.0446428571428576
7JMS_E	OTU	0.0407573728323323	0.8658306356998835	0.0017123287671234
3KS8_B	VP35-IID	0.0649912650751757	0.8626207825268803	0.001709401709401
3RT3_B	Ubiquitin-like-2	0.0205154261898365	1.0371047331915455	0.001709401709401
1UVK_E	RdRp-catalytic	0.0770609546851879	0.2805423858160287	0.0615384615384613
6CDE_C	GP120	0.0038325984277245	0.9254070524015776	0.0290598290598285
6VO0_D	GP120	0.0293792480188686	0.9241780126160768	0.0017123287671234
3PSE_A	OTU	0.0404433000642166	0.8733024208143725	0.0017123287671234
4ZTJ_B	Reverse-transcriptase	0.0796924248317567	0.5681813192770555	0.0017123287671234
1ZTX_H	Ig-like-1	0.0231284276038345	0.9417082877315366	0.0017123287671234
3LIY_B	Peptidase-A2	0.0026513807457709	0.9856376017349058	0.0529914529914523
1WBK_B	Peptidase-A2	0.0239179994907374	1.0322784056572798	0.001709401709401
1HI0_R	RdRp-catalytic	0.0775991697518433	0.2791737731063342	0.0666666666666666
2W9L_K	Ig-like-C2-type-1	0.038785920803351	0.8929422790892966	0.0017123287671234
1HI1_C	RdRp-catalytic	0.0792877724642586	0.2809414554994883	0.0478632478632476
4B02_A	RdRp-catalytic	0.0743228192195866	0.2828444841756079	0.0666666666666666
5H7G_B	BTB	0.0555331841884165	1.0068300980407716	0.0
6CM3_B	GP41	0.1537872002083148	0.1819899726321671	0.0733944954128444
6OHW_A	bCoV-S1-RBD	0.0036370185240189	0.5659286071890011	0.1435897435897426
6DE7_B	GP41	0.1526175665355029	0.2613065113056286	0.0540540540540543
5CJX_Y	GP120	0.0013438898855173	0.8129422413550038	0.2607758620689659
2RKF_A	Peptidase-A2	0.0468315241151609	1.0318190084482664	0.0
2Q5K_B	Peptidase-A2	0.0460491122922508	1.033230371273934	0.0
3S54_B	Peptidase-A2	0.0265785807119948	1.0354955000262434	0.001709401709401
1ZBA_1	Peptidase-C28	0.0040414123626659	0.5080872349606713	0.1401709401709394
6EDU_C	GP41	0.1795378266153948	0.2023036542728817	0.0655737704918038
6MDT_B	GP41	0.1669553400852222	0.2831417739622103	0.0136752136752136
2YPK_A	Ig-like-C1-type	0.0307425598280025	0.9576115605720932	0.0017123287671234
6OZC_G	GP41	0.1563939116438368	0.3731626078842372	0.0017123287671234
4PRI_D	Ig-like-C1-type	0.0634973971035958	1.0002934769564922	0.0
3PHW_E	OTU	0.0422390535091569	0.8884229535935293	0.0017123287671234
4CSH_C	Peptidase-C51	0.0604633322132311	0.8511713393171185	0.0017123287671234
7JQB_N	Ribosomal-L7Ae	0.0632809393092415	0.9202407533809812	0.001709401709401
6P4G_G	Ribosomal-S7	0.1490902802725504	0.7764448600898934	0.0
4A8Q_C	RdRp-catalytic	0.0809815172385347	0.2843115565542836	0.0341880341880334
1VCP_B	Peptidase-S3	0.0662376405030121	0.8369810455699851	0.0017123287671234
3PRP_B	Ubiquitin-like	0.0213000179937308	1.026643585078641	0.0017123287671234
4A8Y_C	RdRp-catalytic	0.0788961498591723	0.2827097874580518	0.0564102564102557
4A8Y_B	RdRp-catalytic	0.0830351529517973	0.2855642444026567	0.0290598290598285
2JLE_A	RNase-H	0.0400035171558604	0.9287368735062344	0.0017123287671234
6OHW_B	bCoV-S1-RBD	0.0036367064816355	0.5659260026221062	0.2085470085470075
1UVL_A	RdRp-catalytic	0.0762123457058114	0.2763368662814351	0.1316239316239313
6UDJ_J	GP120	0.0038387967628627	0.8204111601387476	0.0793357933579337
5THR_C	GP41	0.1496626156452557	0.2727668058109542	0.0597826086956527
4M0W_B	Ubiquitin-like	0.0225454846312406	1.027512618526678	0.0017123287671234
3L26_B	VP35-IID	0.0573257940891347	0.8741891196649727	0.0017123287671234
6CDE_c	GP120	0.0038340859529992	0.9254101505297736	0.0446428571428576
1HI8_B	RdRp-catalytic	0.074267869672581	0.2839318201775386	0.0854700854700851
1UVN_C	RdRp-catalytic	0.0802121184931067	0.279244126771596	0.0700854700854696
3O99_B	Peptidase-A2	0.0637825175006336	1.0346201146782894	0.0
1HHT_P	RdRp-catalytic	0.0763709049381019	0.2757521298520074	0.1350427350427343
6UDK_I	Ig-like	0.0464284221123803	0.9132699409005044	0.0017123287671234
6OHW_C	bCoV-S1-RBD	0.0036364872294749	0.5659253788425023	0.2820512820512815
4N9F_s	Ubiquitin-like	0.0184686233437179	1.0444897710665508	0.0017123287671234
4A8W_C	RdRp-catalytic	0.0794729557492872	0.2856308315867273	0.0495726495726489
1UVN_E	RdRp-catalytic	0.0802074199773237	0.2792393046291455	0.0769230769230766
5THR_A	GP41	0.1512299650206185	0.2738716108683324	0.0655737704918038
1EFN_C	SH3	0.0384989242157351	1.109510730887065	0.001709401709401
4ETQ_C	Alpha-carbonic-anhydrase	0.0038487718579298	0.598829161803015	0.1487179487179484
1UVM_A	RdRp-catalytic	0.0768555274801805	0.2768628206823155	0.1333333333333328
1WAC_A	RdRp-catalytic	0.0804316953201594	0.2774644243766396	0.09059829059829
3SA5_B	Peptidase-A2	0.0409907526527642	1.0370233763820913	0.001709401709401
4A8F_C	RdRp-catalytic	0.0829315274939749	0.2825087962027475	0.0529914529914523
5CJX_K	GP120	0.0028175536385871	0.818400761627748	0.2086776859504142
4E2I_H	SF3-helicase	0.0801396224240236	0.6989854947999424	0.0017123287671234
5THR_B	GP41	0.1515631480082101	0.2721932774965341	0.0714285714285716
1M9C_B	PPIase-cyclophilin-type	0.0965854333899297	0.8709907858649935	0.0
2JLF_A	RdRp-catalytic	0.082598243435846	0.2826045365929392	0.0564102564102557
4A8F_B	RdRp-catalytic	0.0832178679264617	0.2860448546540729	0.0410256410256408
6NB3_A	Spike-rec-bind	0.0031145928773892	0.7964282435172583	0.2820512820512815
5Y5O_B	dUTPase	0.0033924187489789	0.7708746277993003	0.2420382165605099
4YOA_A	Peptidase-A2	0.0614535487064808	1.0188422824264614	0.001709401709401
1WAC_C	RdRp-catalytic	0.0804355112473765	0.2774688510205437	0.1025641025641022
1HI8_A	RdRp-catalytic	0.0742638354760599	0.2839399188787032	0.1128205128205119
5W08_L	Ig-like	0.0466659770683451	0.9589869023930998	0.0017123287671234
1UVJ_A	RdRp-catalytic	0.077359504211952	0.2806904822136773	0.1145299145299143
4NJU_D	Peptidase-A2	0.0395342205734697	1.032117485926917	0.0017123287671234
1QO3_C	C-type-lectin	0.0024718369160891	0.9314986507559204	0.1452991452991447
6NB4_A	Spike-rec-bind	0.0033772880940774	0.8055736960482683	0.2598290598290591
6DE7_G	GP120	0.0034791085606135	0.9204813601549102	0.1079545454545458
6P3E_N	BIG2	0.0550184479072132	0.9635811650311664	0.0017123287671234
2JLG_A	RdRp-catalytic	0.0874142822209351	0.2830484364818908	0.0632478632478628
6CM3_C	GP41	0.1537872571006778	0.1819827308616838	0.1425781250000004
1UVK_A	RdRp-catalytic	0.0770569318754742	0.2805487725353255	0.1367521367521365
1WAC_B	RdRp-catalytic	0.0804275738473035	0.2774700785919125	0.1247863247863245
3LIY_C	Peptidase-A2	0.0016694425752711	0.9850733437721096	0.1584158415841594
1HI0_P	RdRp-catalytic	0.0775936207417142	0.2791735452596928	0.1487179487179484
6CM3_A	GP41	0.1537682381974792	0.1819889571529176	0.1561264822134389
5A2T_S	POTEX-CARLAVIRUS-COAT	0.1756232841892295	0.9055362238111496	0.0
4A8K_C	RdRp-catalytic	0.0821328016188714	0.2846014116485973	0.073504273504273
1UVI_A	RdRp-catalytic	0.0774216693100977	0.2806302883007128	0.1418803418803411
1HHS_A	RdRp-catalytic	0.0761956091364791	0.2857187239180283	0.1247863247863245
6X9T_A	GP120	0.0041600047138411	0.8909017192807067	0.0955056179775282
4B8N_D	Cytochrome-b5-heme-binding	0.0574176690448101	1.0303180513284182	0.0017123287671234
5W4L_A	GP120	0.0035830317669864	0.7264049772866005	0.700581395348838
4B02_B	RdRp-catalytic	0.0832240137672006	0.2813167686025098	0.0940170940170934
6U0L_Z	GP41	0.1549939944934574	0.2287417571210152	0.1493123772102167
5CJX_G	GP120	0.0037930432974024	0.7244446042492826	0.4661654135338346
6G1X_A	Helicase-C-terminal	0.0953328481731492	0.2799175252242072	0.107692307692307
2HAH_A	Peptidase-A2	0.0020305957996994	0.9642213941019604	0.4772727272727277
4A8Y_A	RdRp-catalytic	0.080107809352628	0.2845385331039193	0.1162393162393158
5W6D_B	GP41	0.2434946450194621	0.2294561643275972	0.1448140900195698
6ONE_A	GP120	0.0026192706027152	0.922327653049752	1.0671378091872796
4FIV_A	Peptidase-A2	0.0024396747948239	0.9630294202287206	0.4338235294117654
1UVN_A	RdRp-catalytic	0.0802035638243341	0.2792373526566812	0.170940170940171
6EDU_A	GP41	0.1772429345198519	0.2071289082913226	0.1963190184049079
6EDU_B	GP41	0.1795050957815528	0.2023188406018686	0.1987704918032797
4RVI_A	Peptidase-A2	0.0642264075547176	1.035532728675429	0.0017123287671234
5FIV_A	Peptidase-A2	0.002540205229242	0.9626605414345372	0.4625000000000008
4B02_C	RdRp-catalytic	0.0843890014271526	0.2834373867856628	0.1042735042735039
2JLF_B	RdRp-catalytic	0.0832777652476497	0.2846421192171846	0.097435897435897
4QUZ_A	Calici-coat	0.003342883134249	0.9179003240286944	0.3797169811320759
1HI1_B	RdRp-catalytic	0.0792802448682636	0.2809441363669556	0.1606837606837605
4QUZ_B	Calici-coat	0.0034362938462293	0.9170847629102008	0.3764705882352941
3LIY_A	Peptidase-A2	0.0034121573428828	0.9846504764210052	0.1425781250000004
1B11_A	Peptidase-A2	0.0026679807675542	0.960852587253964	0.4661654135338346
6UDK_N	Ig-like	0.0994917847128374	0.947034337650012	0.001709401709401
6MFP_A	GP120	0.0027947745305481	0.9443424351694378	1.0818505338078306
4A8F_A	RdRp-catalytic	0.0807264044946565	0.2853632153823881	0.1230769230769222
3FIV_B	Peptidase-A2	0.0030623190174405	0.964415909732558	0.363636363636364
3FIV_A	Peptidase-A2	0.0031352410958806	0.9643621279943084	0.3700234192037472
4A8Q_A	RdRp-catalytic	0.080552800886766	0.2854794058263161	0.1350427350427343
4A8W_A	RdRp-catalytic	0.0804407299393459	0.2860772183851736	0.129914529914529
1FIV_A	Peptidase-A2	0.0028044750269159	0.9650363240467212	0.5600000000000007
5KQX_A	Peptidase-A2	0.0820452048001209	1.033978366822719	0.001709401709401
3P0S_A	Parvo-NS1	0.0037403200780563	0.8552968356242789	0.4991452991452987
2JLG_B	RdRp-catalytic	0.0881064211755322	0.2833911771587827	0.1401709401709394
3CL3_B	DED	0.2306431829619614	1.0587227402017796	0.0
5A2T_G	POTEX-CARLAVIRUS-COAT	0.1756061310716199	0.9055300037179468	0.0017123287671234
2JLG_C	RdRp-catalytic	0.1189415284271995	0.2829984202860118	0.1452991452991447
1OUQ_F	Core-binding-CB	0.2354162192876649	0.925475843972131	0.0017123287671234
6FIV_A	Peptidase-A2	0.0039432415065479	0.96226761982809	0.4444444444444455
2BBZ_A	DED-1	0.2618812305418755	1.0394211815649526	0.001709401709401
