# Supplementary material for: Identifying and profiling structural similarities between Spike of SARS-CoV-2 and other viral or host proteins with Machaon
Source: Commun Biol. 2023 Jul 19;6:752. doi: 10.1038/s42003-023-05076-7 (PMC10356814; doi:10.1038/s42003-023-05076-7)
Supplement: Supplementary file 7 — Supplementary Data 4 [file 42003_2023_5076_MOESM7_ESM.zip › 6VXX_A_domain/go/6VXX_A_BetaCoV-S1-CTD_angiogen_f93fb8e3849e46a79caacb66662bf0a9.log]

###########biologicalProcess

********* angiogenesis

Aggregated alignment statistics: 
 Median secondary structure sequence identity: 0.0878
 Median primary sequence identity: 0.0
 Median mixed sequence identity: 0.0031
 Median hydrophobicity sequence identity: 0.0607


Alignment information: 


****** primary


****** secondary


PDB ID: 7JJC.D | Alignment (sequence identity: 8.778%):
------------------.EEE.------------TT.--..B.--SSSEE..SEEEEEEEEEPPTT.EEEEE....{{{{{{{{{{...EEE.TT--.EEEEEEESS..EEEEEEESS.SSSS..EEEEEETTEEEEE.S.....SS..EE.{{{{{{{{{{{{{{{{{{{{{....EEE.{{{{{{{{{{{{{.-----.EEEEEEEEEETTEEEEEEEEEE...SSSPPPS..PBEEEEEEE......EEEEEEEE.{{{{{{{{{{{{{{{{{..EEEEE.EEEEEEEEE.TTS.EEEEEETTS.HHHHHHHHTTSS...SEEEEEEEEEPPP.SEEEE.....PBP..HHHHT.S.PPBGGG.EEEEE.SEE..HHHHHH.TT.SEEEESSS.TTSTTT..BSEEEEEEEEEEGGGGGGSSTT..STTTTTT....TT..EEEEEEE.TTTT..{{.EEEEEE.{{{{{{{.TT....{{{{{{{{{{{{{{{{{{{{..S.EEEEE.TTS{STTSEEEEEEEEEE.SSS...EE.S........SSEEEEEETTEEEEEEEEE......TT..EEE.TTS.EEEEE.SSS..EEEEEPPPEEEEEEEE..TTT....EEEEET..TTT.{{{{{{{{{{{{{{{{{{{{.EEEETTEEEESPEE.SS....SEEEETTEEEEEE.{{{{{{{{{{{{..EEEEEEPP.SEE......TTEEEEEEEEEEEEEEEEEE....EEEE.HHHHHSTT.HHHHHHHGGGGGGTHHHHHHHHHHHHHHHHHHHHHH...SEE....SS..STT...TTTSB.TTSSS..BHHHHHHHTT..{{{{{{{{{{{{{{{{{{{{{{{{{{..SSEEEEPPSS.HHHHHHHHHHHHHHHHHHTTHHHHSS.....HHHHHHHHHHTTT..THHHHHTHHHHHHHHHHHHHHHHHHHHH.GGGGHHHHHHHHHHHHHHHHHHHGGG..TTSS.S.HHHHHTTS.HHHHHHHHHHHHHHHHHHHHHHHHHHHHHHHHHHHHHHHHHHHIIIIISS...STTTTSSSEEEEEEEEEETTEEEEEEEEEEEEEEEEEEEES.EESSSEEEEESSSEEEESSS.EEEE.TTS...EE.BTTTEEEEEETTTSTT.EE...B.TTHHHHH.
                  .||.|            |||  ||||  |||..||.|||||||||   ..||||||                 |||||  ||||||      ||||||||  |||||  ||.||||||            |||||                                          |     |||||||||||..||||||||||         |.|.|||||||||||                                                                                                                                                                                                                                                                                                                                                                                                                                                                                                                                                                                                                                                                                                                                                                                                                                                                                                                                                  
TTS.EE.STTTS.S.GGGEEES..SSGGG.GGGGBTT.SS..B..SSSSTT..EEEEEEEEEE---EEEEEEE.-----------------EE.TTT..EEEEE------EEEEEEES--SSSS.--EE.EETTEE------------..EE.------------------------------------------.SSSSS.EEEEEEEEEEEEEEEEEEEEEE---------SS..BEEEEEEE...--------------------------------------------------------------------------------------------------------------------------------------------------------------------------------------------------------------------------------------------------------------------------------------------------------------------------------------------------------------------------------------------------------------------------------------------------------------------------------------------------------------------------------------------------------------------------------------------------------------------------------------------------------------------------------------------------------------------------------------------------------------------------------------------------------------------------------------------------------------------------------------------------------------------------------------------------
  Score=280.5


****** mixed


PDB ID: 7JJC.D | Alignment (sequence identity: 0.3147%):
----------------------------------------------------------------------------------------------------------------------------------------------------[223--}MN^}Y+}UVV/1^}U/03223301EGMM}3/221][Y]{{{{{{{{{{]]}/02[OO}/211223VU]Y/422/12UUZVUVU]}00//33MN3///3YT][][[VV}[02Y{{{{{{{{{{{{{{{{{{{{{][}[32/}{{{{{{{{{{{{{[]30431/133/ON213/223322Y]ZRWVEGHU[}F)320/302Y}Y]Y}41320010]{{{{{{{{{{{{{{{{{[[22/22Z324210032]OOU}/231/3QMS]$"$%$%'$LOUT}Y]V2/2322314DHG}V2//4[}]Y}H)F}[$%!#O[U^FF+698}3434/}V1/[]$$!"$%}MN[U2133UUR}NNVLOOZ]*U3/21321//49::6;:RTNN]}UOKMONO}]Z}OO[}23//123}OOLO}]{{}323202^{{{{{{{]NM]^]Y{{{{{{{{{{{{{{{{{{{{}[UZ32221]NNV{RNNV224///0213ZSVT}[}/3}U]]}}]ZY]VV1/3131ON02222/023}]]][ZNM]]124]KMV}231/4]UVUZ]/03/2GFG122/2//2}}NON}]]Y1/023OY]NNOY{{{{{{{{{{{{{{{{{{{{]/132PM220/UF33YVV}}]]V/2/2MN/31223}{{{{{{{{{{{{}]2//122FGZU13]}Y[}}OO2/1/22312/2/223/02Y}[}322/]!$#$!XNO}$%'$%""7:9998K$%"%&#"$$!#!%%%%%$%%!#[]YV3/}]}}UR]]TNN[][NOKS+]NNVUU]^+#!%%""#OOY}{{{{{{{{{{{{{{{{{{{{{{{{{{][VU02/0GGSS}%%#!#%$$$#""#$$!$$NN$#$#UT[Z]Y}###%##$&#%NKNY}O%!"$%O%%"!#%%#%$#!$%!%%$"$$}8987$%"%%!!%%%#%#"%$"!%:79}]MNTR}UY"%%!"NPS]$$%#%!%!%&"!$$&"%$"%$$!$%%"!&##%!&#$#%"##$%?@AA=SU]}]WKOMOUVU2301212321NO2//103/22/2133331221U[/0VVU31312WVU/1/2VUU]21/2]POT}]}3/Y+NOO21/223LOKRKNY/3]}Y+]NL%$%"%}
                                                                                                                                                    .|||  |                                                                                                                                                                                                                                                                                                                                                                                                                                                                                                                                                                                                                                                                                                                                                                                                                                                                                                                                                                                                                                                                                                                                                            
MOV[31ZUMONU]R]9::/21U}]UU9:9}8:;9~LO}UV]}+}}UVVUNP]}/3/3020041/21/223}1/}OON]]322/3223/3/2UVUVV}/2Y33NO32YZ13}]UVUUVY//1/12320/241/4/321223UUY}*413/223]Y}------------------------------------------------------------------------------------------------------------------------------------------------------------------------------------------------------------------------------------------------------------------------------------------------------------------------------------------------------------------------------------------------------------------------------------------------------------------------------------------------------------------------------------------------------------------------------------------------------------------------------------------------------------------------------------------------------------------------------------------------------------------------------------------------------------------------------------------------------------------------------------------------------------------------------------------------------------------------------------------------------------------------------------------------------------------------------------------------------------------------------------------------------------
  Score=5.5


****** hydrophobicity


PDB ID: 7JJC.D | Alignment (sequence identity: 6.0708%):
2334323530333440253301433441213223403324204{{{{{{{{{{4430132443032233443400533023331434343110044234000402424224432130{{{{{{{{{{{{{{{{{{{{{42324303{{{{{{{{{{{{{244154202440433240334433041054134323214310413030403524311214{{{{{{{{{{{{{{{{{22330331435321143444330342046214313434631432304430343342504334300523403412323402423522303234545034202433013432323324433033341441423403243200534405402334334024343413442334002343441434{{34343135{{{{{{{4324540{{{{{{{{{{{{{{{{{{{{3231433324334{0334335000132411423230433443341044420424243133330134344421324423540243342054343140140332323303003333433440201344043340{{{{{{{{{{{{{{{{{{{{402435233103244044334440303230423343{{{{{{{{{{{{3430023323132443023344302033423030334013032343304032306343346341114333203414521330204444434402240440343330442332423401343343345320441124403{{{{{{{{{{{{{{{{{{{{{{{{{{42431301331134420243332112330333332323221403222422352430303440134444102442432034044313332321341440044424214310441334232033014401351433424040451033514314330344105224052324122342----344013434504243433412323432343002140330324------44423323201443424235430--------2034-3343203454234340033443---203341400030--044303431-434143----------------------------------------
                                                                                                                                                                                                                                                                                                                                                                                                                                                                                                                                                                                                                                                                                                                                                                                                                                                                                                                                                                                                                                   ||.|  ||    |.||  |||.|.|.||||     |||             |||      .||.||.|   |||    |||||        |||. ||||||||    |||..||.||   .||||.|..|||  .||||   | |||.||                                        
-----------------------------------------------------------------------------------------------------------------------------------------------------------------------------------------------------------------------------------------------------------------------------------------------------------------------------------------------------------------------------------------------------------------------------------------------------------------------------------------------------------------------------------------------------------------------------------------------------------------------------------------------------------------------------------------------------------------------------------------------------------------------------------------------------------------------------------------------------------------------------------------------------------------------------------------------------------------------------------------------------------------------------------2442--4213243340--434403233433-----343-------------32453514334433333---443----35430404131152032033432034----43444330433404033434430304434430---124343433400020234310352050432334330325240334403
  Score=115


********* blood vessel endothelial cell proliferation involved in sprouting angiogenesis

Aggregated alignment statistics: 
 Median secondary structure sequence identity: 0.0864
 Median primary sequence identity: 0.0008
 Median mixed sequence identity: 0.0
 Median hydrophobicity sequence identity: 0.0461


Alignment information: 


****** primary


PDB ID: 7CZF.D | Alignment (sequence identity: 0.0775%):
-------------------------------------------------------------------------------------------------------------------------------------------------------------------------AYTNSFTRGVYYPDKVFRSSVLHSTQDLFLPFFSNVTWFHAIH{{{{{{{{{{DNPVLPFNDGVYFASTEKSNIIRGWIFGTTLDSKTQSLLIVNNATNVVIKVAEFQFCNDPFLGV{{{{{{{{{{{{{{{{{{{{{NATFEYVS{{{{{{{{{{{{{FKNLREFVFKNIDGYFKIYSKHTPINLVRDLPQGFSALEPLVDLPIGINITRFQTLLALH{{{{{{{{{{{{{{{{{AAYYVGYLQPRTFLLKYNENGTITDAVDBALDPLSETKBTLKSFTVEKGIYQTSNFRVQPTESIVRFPNITNLCPFGEVFNATRFASVYAWNRKRISNCVADYSVLYNSASFSTFKDYGVSPTKLNDLEFTNVYADSFVIRGDEVRQIAPGQTGKIADYNYKLPDDFTGDVIAWNSNNLDSK{{GNYNYLYR{{{{{{{KPFERDI{{{{{{{{{{{{{{{{{{{{YFPLQSYGFQPTN{VGYQPYRVVVLSFELLHAPATVEGPKKSTNLVKNKFVNFNFNGLTGTGVLTESNKKFLPFQQFGRDIADTTDAVRDPQTLEILDITPFSFGGVSVITPGTNTSNQVAVLYQDVNGTEV{{{{{{{{{{{{{{{{{{{{NVFQTRAGGLIGAEHVNNSYEHDIPIGAGIHASYQT{{{{{{{{{{{{SQSIIAYTMSLGAENSVAYSNNSIAIPTNFTISVTTEILPVSMTKTSVDITMYIJGDSTEJSNLLLQYGSFITQLNRALTGIAVEQDKNTQEVFAQVKQIYKTPPIKDFGGFNFSQILPDPSKPSKRSFIEDLLFNKVT{{{{{{{{{{{{{{{{{{{{{{{{{{KFNGLTVLPPLLTDEMIAQYTSALLAGTITSGWTFGAGAALQIPFAMQMAYRFNGIGVTQNVLYENQKLIANQFNSAIGKIQDSLSSTASALGKLQDVVNQNAQALNTLVKQLSSNFGAISSVLNDILSRLDPPEAEVQIDRLITGRLQSLQTYVTQQLIRAAEIRASANLAATKMSEKVLGQSKRVDFKGKGYHLMSFPQSAPHGVVFLHVTYVPAQEKNFTTAPAILHDGKAHFPREGVFVSNGTHWFVTQRNFYEPQIITTDNTFVSGNLDVVIGIVNNTVYDPLQPELDS
                                                                                                                                                                         .|                                                                                                                                                                                                                                                                                                                                                                                                                                                                                                                                                                                                                                                                                                                                                                                                                                                                                                                                                                                                                                                                                                                                                               
EVVLLDFAAAGGELGWLTHPYGKGWDLMQNIMNDMPIYMYSVJNVMSGDQDNWLRTNWVYRGEAERIFIELKFTVRDKNSFPGGASSKKETFNLYYAESDLDYGTNFQKRLFTKIDTIAPD             KLNVEERSVGPLTRKGFYLAFQDIGAJVALLSVRVYY---------------------------------------------------------------------------------------------------------------------------------------------------------------------------------------------------------------------------------------------------------------------------------------------------------------------------------------------------------------------------------------------------------------------------------------------------------------------------------------------------------------------------------------------------------------------------------------------------------------------------------------------------------------------------------------------------------------------------------------------------------------------------------------------------------------------------------------------------------------------------------------------------------------------------------------------------------------------------------------------------------------------------------------------------------------------------------------------------------------------------------------------------------------
  Score=1


****** secondary


PDB ID: 7CZF.D | Alignment (sequence identity: 8.6441%):
.EEE.TT...B.SSSEE..SEEEEEEEEEPPTT.EEEEE....{{{{{{{{{{...EEE.TT.EEEEEEESS..EEEE----------EEESS.SSSS..EEEEEETTEEEEE.S.....SS..EE.{{{{{{{{{{{{{{{{{{{{{....EEE.{{{{{{{{{{{{{..EE------EEEEEEEE---TT------------EEEEEEEEEE..--------.SSSPPPS..PBEEEEEEE...------------...EEEEEEEE.{{{{{{{{{{{{{{{{{..--EEEEE------.EEEEEEEEE.TTS.EEEEEETTS.HHHHHHHHTTSS...SEEEEEEEEEPPP.SEEEE.....PBP..HHHHT.S.PPBGGG.EEEEE.SEE..HHHHHH.TT.SEEEESSS.TTSTTT..BSEEEEEEEEEEGGGGGGSSTT..STTTTTT....TT..EEEEEEE.TTTT..{{.EEEEEE.{{{{{{{.TT....{{{{{{{{{{{{{{{{{{{{..S.EEEEE.TTS{STTSEEEEEEEEEE.SSS...EE.S........SSEEEEEETTEEEEEEEEE......TT..EEE.TTS.EEEEE.SSS..EEEEEPPPEEEEEEEE..TTT....EEEEET..TTT.{{{{{{{{{{{{{{{{{{{{.EEEETTEEEESPEE.SS....SEEEETTEEEEEE.{{{{{{{{{{{{..EEEEEEPP.SEE......TTEEEEEEEEEEEEEEEEEE....EEEE.HHHHHSTT.HHHHHHHGGGGGGTHHHHHHHHHHHHHHHHHHHHHH...SEE....SS..STT...TTTSB.TTSSS..BHHHHHHHTT..{{{{{{{{{{{{{{{{{{{{{{{{{{..SSEEEEPPSS.HHHHHHHHHHHHHHHHHHTTHHHHSS.....HHHHHHHHHHTTT..THHHHHTHHHHHHHHHHHHHHHHHHHHH.GGGGHHHHHHHHHHHHHHHHHHHGGG..TTSS.S.HHHHHTTS.HHHHHHHHHHHHHHHHHHHHHHHHHHHHHHHHHHHHHHHHHHHIIIIISS...STTTTSSSEEEEEEEEEETTEEEEEEEEEEEEEEEEEEEES.EESSSEEEEESSSEEEESSS.EEEE.TTS...EE.BTTTEEEEEETTTSTT.EE...B.TTHHHHH.
                                                                        ||||||          ||||  |||||.|||||||||||||...|||.||                          |||.||||             ||||      ||||||||   ||            ||||||||..||        |            |||||||||            .|||||||||.|                 ||  |||||      |||||||||||                                                                                                                                                                                                                                                                                                                                                                                                                                                                                                                                                                                                                                                                                                                                                                                                                                                                                                   
------------------------------------------------------------------------..EEEESTTT.S..BPEEES--SSSS.EEEEEEETTEEEEEEEE...SSS--------------------------...EEEE.-------------..EE.SS.SSEEEEEEEEE..TTSS.STTSS..S.EEEEEEEESS..BT...TTS.------------EEEEEE...             ..EEEEEEE..-----------------..SSEEEEEEEESS..EEEEEEEEE.---------------------------------------------------------------------------------------------------------------------------------------------------------------------------------------------------------------------------------------------------------------------------------------------------------------------------------------------------------------------------------------------------------------------------------------------------------------------------------------------------------------------------------------------------------------------------------------------------------------------------------------------------------------------------------------------------------------------------------------------------------------------------------------------------------------------------------------------------------------------------------------------------
  Score=282


****** mixed


****** hydrophobicity


PDB ID: 7CZF.D | Alignment (sequence identity: 4.6053%):
2334323530333440253301433441213223403324204{{{{{{{{{{4430132443032233443400533023331434343110044234000402424224432130{{{{{{{{{{{{{{{{{{{{{42324303{{{{{{{{{{{{{244154202440433240334433041054134323214310413030403524311214{{{{{{{{{{{{{{{{{22330331435321143444330342046214313434631432304430343342504334300523403412323402423522303234545034202433013432323324433033341441423403243200534405402334334024343413442334002343441434{{34343135{{{{{{{4324540{{{{{{{{{{{{{{{{{{{{3231433324334{0334335000132411423230433443341044420424243133330134344421324423540243342054343140140332323303003333433440201344043340{{{{{{{{{{{{{{{{{{{{402435233103244044334440303230423343{{{{{{{{{{{{3430023323132443023344302033423030334013032343304032306343346341114333203414521330204444434402240440343330442332423401343343345320441124403{{{{{{{{{{{{{{{{{{{{{{{{{{4243130133113442024333211233033333232322140322242235243030344013444410244243203404431333232134144004442421431044133423203301440135143342404045103351431433034410522405232412234234401343450--42434334123234323430021403303244--4423-32320144342423543020343343--------------2034542343400334432033--------41400030044303431434143--------------------------------------------------------------------
                                                                                                                                                                                                                                                                                                                                                                                                                                                                                                                                                                                                                                                                                                                                                                                                                                                                                                                                                                                                                                                   |.|  ||...||||.|.|||.||       ||..|||  |||| |||.|.|          ||.||..||              || |.|||    |..||||.||        ||            .|.||||||                                                                    
---------------------------------------------------------------------------------------------------------------------------------------------------------------------------------------------------------------------------------------------------------------------------------------------------------------------------------------------------------------------------------------------------------------------------------------------------------------------------------------------------------------------------------------------------------------------------------------------------------------------------------------------------------------------------------------------------------------------------------------------------------------------------------------------------------------------------------------------------------------------------------------------------------------------------------------------------------------------------------------------------------------------------------------------------40011422223341331343334-------334124402442303233064----------0233444431534303534245020-41423----05444323332334443241------------332434143334244512340430234             4140445303313543231224403260211305033
  Score=74.5


###########molecularFunction

###########cellularComponent


Known sites report: 
Total residues in provided known sites of reference protein: 351 Correlated residues in areas specified as known sites: 12 | 3.42%. 
Residue numbers:113,114,115,132,230,231,232,233,234,235,236,291Total correlated residues with this property: 50
24.0% of the correlated residues are in areas specified as known sites 
Correlated residues for the selected property:111,112,113,114,115,116,117,118,121,122,123,124,125,128,129,131,132,133,134,135,136,230,231,232,233,234,235,236,237,238,239,240,241,244,245,263,264,265,266,267,268,286,287,288,289,290,291,292,293,294


Chosen properties found among the candidates: angiogenesis,angiogenesis involved in coronary vascular morphogenesis,cell migration involved in sprouting angiogenesis,positive regulation of cell migration involved in sprouting angiogenesis,sprouting angiogenesis,blood vessel endothelial cell proliferation involved in sprouting angiogenesis,negative regulation of angiogenesis,negative regulation of lymphangiogenesis,regulation of angiogenesis


The candidates: 7JJC_D,7CZF_D
