# Supplementary material for: Identifying and profiling structural similarities between Spike of SARS-CoV-2 and other viral or host proteins with Machaon
Source: Commun Biol. 2023 Jul 19;6:752. doi: 10.1038/s42003-023-05076-7 (PMC10356814; doi:10.1038/s42003-023-05076-7)
Supplement: Supplementary file 7 — Supplementary Data 4 [file 42003_2023_5076_MOESM7_ESM.zip › 6VXX_A_domain/go/6VXX_A_BetaCoV-S1-CTD_biologicalProcess-go-aggregate.csv]

propertyName	coverage
cell adhesion	6
positive regulation of T cell mediated cytotoxicity	5
immune response	5
viral entry into host cell	4
defense response to Gram-positive bacterium	4
regulation of immune response	4
interferon-gamma-mediated signaling pathway	4
positive regulation of T cell cytokine production	3
suppression by virus of host type I interferon-mediated signaling pathway	3
DNA recombination	3
DNA integration	3
antigen processing and presentation of peptide antigen via MHC class I	3
innate immune response	3
defense response to Gram-negative bacterium	3
antigen processing and presentation of exogenous peptide antigen via MHC class I, TAP-independent	3
iron ion transport	3
regulation of defense response to virus by virus	3
viral process	3
axon guidance	3
negative regulation of neuron projection development	3
antigen processing and presentation of endogenous peptide antigen via MHC class I	3
antibacterial humoral response	3
amyloid fibril formation	3
antigen processing and presentation of exogenous peptide antigen via MHC class I, TAP-dependent	3
cytokine-mediated signaling pathway	3
transmembrane receptor protein tyrosine kinase signaling pathway	3
negative regulation of epithelial cell proliferation	2
signal transduction	2
modulation of age-related behavioral decline	2
antigen processing and presentation of exogenous protein antigen via MHC class Ib, TAP-dependent	2
negative regulation of forebrain neuron differentiation	2
multicellular organism development	2
negative regulation of neurogenesis	2
negative regulation of receptor binding	2
neutrophil degranulation	2
positive regulation of cellular senescence	2
inflammatory response	2
iron ion homeostasis	2
modulation by symbiont of host defense response	2
learning or memory	2
positive regulation of kinase activity	2
antigen processing and presentation of endogenous peptide antigen via MHC class I via ER pathway, TAP-dependent	2
cellular response to nicotine	2
cellular response to lipopolysaccharide	2
cellular response to iron(III) ion	2
cellular response to iron ion	2
positive regulation of ferrous iron binding	2
antimicrobial humoral immune response mediated by antimicrobial peptide	2
adhesion receptor-mediated virion attachment to host cell	2
positive regulation of protein binding	2
viral RNA genome replication	2
viral genome integration into host DNA	2
adherens junction organization	2
heterophilic cell-cell adhesion via plasma membrane cell adhesion molecules	2
homophilic cell adhesion via plasma membrane adhesion molecules	2
adaptive immune response	2
antigen processing and presentation of endogenous peptide antigen via MHC class I via ER pathway, TAP-independent	2
detection of bacterium	2
protection from natural killer cell mediated cytotoxicity	2
type I interferon signaling pathway	2
virion attachment to host cell	2
membrane organization	2
negative regulation of apoptotic process	2
protein ubiquitination	2
entry into host	2
T cell receptor signaling pathway	2
establishment of integrated proviral latency	2
viral protein processing	2
positive regulation of receptor binding	2
transcription, DNA-templated	2
positive regulation of receptor-mediated endocytosis	2
positive regulation of ERK1 and ERK2 cascade	2
positive regulation of transferrin receptor binding	2
protein homotetramerization	2
protein refolding	2
regulation of iron ion transport	2
regulation of membrane depolarization	2
response to cadmium ion	2
response to drug	2
response to molecule of bacterial origin	2
T cell differentiation in thymus	2
suppression by virus of host toll-like receptor signaling pathway	2
suppression by virus of host type I interferon production	2
modulation by virus of host protein ubiquitination	2
suppression by virus of host ISG15 activity	2
positive regulation of peptidyl-tyrosine phosphorylation	2
regulation of erythrocyte differentiation	2
intracellular transport of virus	2
endosomal transport	2
fusion of virus membrane with host plasma membrane	2
integrin-mediated signaling pathway	2
viral life cycle	2
positive regulation of actin cytoskeleton reorganization	2
negative regulation of transcription by RNA polymerase II	2
keratinocyte differentiation	2
DNA replication	2
female meiosis I	1
interstrand cross-link repair	1
interleukin-1-mediated signaling pathway	1
I-kappaB kinase/NF-kappaB signaling	1
hypothalamus gonadotrophin-releasing hormone neuron development	1
global genome nucleotide-excision repair	1
positive regulation of endothelial cell proliferation	1
female gonad development	1
fat pad development	1
error-free translesion synthesis	1
energy homeostasis	1
endoplasmic reticulum mannose trimming	1
DNA damage response, detection of DNA damage	1
error-prone translesion synthesis	1
male meiosis I	1
JNK cascade	1
endosome to lysosome transport	1
positive regulation of NF-kappaB transcription factor activity	1
positive regulation of intrinsic apoptotic signaling pathway by p53 class mediator	1
positive regulation of apoptotic process	1
nucleotide-excision repair, preincision complex assembly	1
nucleotide-excision repair, DNA incision, 5'-to lesion	1
nucleotide-excision repair, DNA incision	1
nucleotide-excision repair, DNA gap filling	1
nucleotide-excision repair, DNA duplex unwinding	1
nucleotide-excision repair, DNA damage recognition	1
nucleotide-binding oligomerization domain containing signaling pathway	1
neuron projection morphogenesis	1
negative regulation of transforming growth factor beta receptor signaling pathway	1
cell division	1
MyD88-independent toll-like receptor signaling pathway	1
MyD88-dependent toll-like receptor signaling pathway	1
modification-dependent protein catabolic process	1
mitochondrion transport along microtubule	1
cytoplasmic pattern recognition receptor signaling pathway	1
activation of MAPK activity	1
anaphase-promoting complex-dependent catabolic process	1
negative regulation of epidermal growth factor-activated receptor activity	1
viral genome ejection through host cell envelope, long flexible tail mechanism	1
susceptibility to T cell mediated cytotoxicity	1
susceptibility to natural killer cell mediated cytotoxicity	1
positive regulation of natural killer cell mediated cytotoxicity directed against tumor cell target	1
positive regulation of natural killer cell mediated cytotoxicity	1
negative regulation of cell population proliferation	1
negative regulation of epidermal growth factor receptor signaling pathway	1
dUTP catabolic process	1
aggrephagy	1
dUMP biosynthetic process	1
positive regulation of exosomal secretion	1
positive regulation of ubiquitin-dependent endocytosis	1
regulation of membrane permeability	1
intestinal absorption	1
establishment of endothelial intestinal barrier	1
positive regulation of viral budding via host ESCRT complex	1
viral tail assembly	1
suppression by virus of host complement activation	1
multivesicular body assembly	1
macroautophagy	1
positive regulation of protein ubiquitination	1
exosomal secretion	1
retina development in camera-type eye	1
regulation of synapse assembly	1
protein localization to cell junction	1
lens morphogenesis in camera-type eye	1
enamel mineralization	1
desmosome organization	1
cell-cell adhesion	1
extracellular transport	1
regulation of T cell anergy	1
regulation of interleukin-6 production	1
regulation of interleukin-12 production	1
regulation of dendritic cell differentiation	1
defense response	1
positive regulation of protein monoubiquitination	1
pre-replicative complex assembly	1
positive regulation of transcription by RNA polymerase II	1
positive regulation of viral entry into host cell	1
cell differentiation	1
T cell mediated cytotoxicity directed against tumor cell target	1
T cell mediated cytotoxicity	1
positive regulation of memory T cell activation	1
positive regulation of interferon-gamma production	1
positive regulation of CD8-positive, alpha-beta T cell proliferation	1
positive regulation of CD8-positive, alpha-beta T cell activation	1
CD8-positive, alpha-beta T cell activation	1
antigen processing and presentation of exogenous peptide antigen via MHC class I	1
metabolic process	1
disruption of host cell glycocalyx during viral entry	1
T cell selection	1
T cell differentiation	1
T cell activation	1
response to vitamin D	1
response to estradiol	1
regulation of T cell activation	1
Fc-gamma receptor signaling pathway involved in phagocytosis	1
innate immune response-activating signal transduction	1
leukocyte degranulation	1
regulation of cell shape	1
late viral transcription	1
DNA replication, Okazaki fragment processing	1
respiratory burst after phagocytosis	1
regulation of podosome assembly	1
regulation of phagocytosis	1
regulation of inflammatory response	1
regulation of DNA-binding transcription factor activity	1
protein phosphorylation	1
leukocyte migration involved in immune response	1
protein autophosphorylation	1
positive regulation of cell population proliferation	1
positive regulation of actin filament polymerization	1
peptidyl-tyrosine phosphorylation	1
negative regulation of inflammatory response to antigenic stimulus	1
mesoderm development	1
lipopolysaccharide-mediated signaling pathway	1
regulation of calcium ion transport	1
positive regulation of transcription, DNA-templated	1
viral transcription	1
positive regulation of T cell proliferation	1
TRIF-dependent toll-like receptor signaling pathway	1
transmembrane transport	1
translesion synthesis	1
transforming growth factor beta receptor signaling pathway	1
transcription-coupled nucleotide-excision repair	1
stress-activated MAPK cascade	1
seminiferous tubule development	1
regulation of transcription from RNA polymerase II promoter in response to hypoxia	1
regulation of proteasomal protein catabolic process	1
regulation of neuron death	1
regulation of mRNA stability	1
regulation of mitochondrial membrane potential	1
regulation of exit from mitosis	1
cell cycle arrest	1
protein polyubiquitination	1
protein localization	1
protein deubiquitination	1
viral translation	1
virion assembly	1
Wnt signaling pathway	1
positive regulation of calcium ion transport into cytosol	1
positive regulation of protein phosphorylation	1
positive regulation of protein kinase activity	1
positive regulation of monocyte differentiation	1
positive regulation of MAPK cascade	1
positive regulation of interleukin-2 production	1
positive regulation of I-kappaB kinase/NF-kappaB signaling	1
positive regulation of calcium-mediated signaling	1
maintenance of protein location in cell	1
cell surface receptor signaling pathway	1
macrophage differentiation	1
interleukin-15-mediated signaling pathway	1
induction by virus of host cell-cell fusion	1
helper T cell enhancement of adaptive immune response	1
enzyme linked receptor protein signaling pathway	1
autophagosome maturation	1
cellular response to granulocyte macrophage colony-stimulating factor stimulus	1
positive regulation of viral release from host cell	1
protein transport	1
protein monoubiquitination	1
positive regulation of endothelial cell migration	1
notochord cell development	1
neural tube development	1
negative regulation of protein kinase B signaling	1
negative regulation of lymphangiogenesis	1
negative regulation of chemokine production	1
negative regulation of angiogenesis	1
positive chemotaxis	1
mammary gland epithelial cell proliferation	1
lens fiber cell morphogenesis	1
intrinsic apoptotic signaling pathway in response to DNA damage	1
ephrin receptor signaling pathway	1
positive regulation of axon extension involved in axon guidance	1
cell motility	1
cell migration	1
cell chemotaxis	1
cAMP metabolic process	1
branching involved in mammary gland duct morphogenesis	1
notochord formation	1
osteoblast differentiation	1
osteoclast differentiation	1
regulation of cell adhesion mediated by integrin	1
otic placode development	1
vasculogenesis	1
outflow tract septum morphogenesis	1
skeletal system development	1
response to growth factor	1
regulation of lamellipodium assembly	1
regulation of ERK1 and ERK2 cascade	1
regulation of blood vessel endothelial cell migration	1
pericyte cell differentiation	1
regulation of angiogenesis	1
protein localization to plasma membrane	1
protein kinase B signaling	1
post-anal tail morphogenesis	1
positive regulation of protein localization to plasma membrane	1
platelet-derived growth factor receptor signaling pathway	1
positive regulation of bicellular tight junction assembly	1
bone remodeling	1
blood vessel endothelial cell proliferation involved in sprouting angiogenesis	1
axial mesoderm formation	1
postsynapse organization	1
retina vasculature morphogenesis in camera-type eye	1
response to wounding	1
renal artery morphogenesis	1
regulation of vesicle-mediated transport	1
regulation of retinal ganglion cell axon guidance	1
regulation of Cdc42 protein signal transduction	1
protein localization to early endosome	1
positive regulation of substrate adhesion-dependent cell spreading	1
semaphorin-plexin signaling pathway	1
positive regulation of stress fiber assembly	1
positive regulation of smooth muscle cell migration	1
positive regulation of retinal ganglion cell axon guidance	1
positive regulation of phosphorylation	1
positive regulation of cytokine activity	1
positive regulation of focal adhesion assembly	1
positive regulation of filopodium assembly	1
retinal ganglion cell axon guidance	1
semaphorin-plexin signaling pathway involved in axon guidance	1
activation of GTPase activity	1
toxin transport	1
vestibulocochlear nerve structural organization	1
ventral trunk neural crest cell migration	1
VEGF-activated neuropilin signaling pathway involved in axon guidance	1
VEGF-activated neuropilin signaling pathway	1
vascular endothelial growth factor receptor signaling pathway	1
trigeminal nerve structural organization	1
trigeminal ganglion development	1
sympathetic neuron projection guidance	1
semaphorin-plexin signaling pathway involved in neuron projection guidance	1
sympathetic neuron projection extension	1
sympathetic ganglion development	1
substrate-dependent cell migration, cell extension	1
substrate adhesion-dependent cell spreading	1
sprouting angiogenesis	1
positive regulation of cell migration involved in sprouting angiogenesis	1
sensory neuron axon guidance	1
antigen processing and presentation of endogenous peptide antigen via MHC class Ib	1
neuropilin signaling pathway	1
neuron migration	1
suppression by virus of host protein phosphorylation	1
suppression by virus of host JAK1 activity	1
modulation by virus of host G1/S transition checkpoint	1
cellular defense response	1
suppression of host defenses by symbiont	1
viral budding	1
viral budding via host ESCRT complex	1
suppression by virus of host TBK1 activity	1
suppression by virus of host IRF7 activity	1
7-methylguanosine mRNA capping	1
suppression by virus of host IKBKE activity	1
suppression by virus of host cytokine production	1
suppression by virus of host antigen processing and presentation of peptide antigen via MHC class II	1
positive regulation of protein sumoylation	1
negative regulation of gene silencing by miRNA	1
negative regulation of gene expression	1
retina homeostasis	1
ubiquitin-dependent protein catabolic process via the multivesicular body sorting pathway	1
induction by virus of catabolism of host mRNA	1
mRNA export from nucleus	1
RNA phosphodiester bond hydrolysis, exonucleolytic	1
transcription, RNA-templated	1
regulation of cell growth	1
suppression by virus of host translation	1
suppression by virus of host TRAF activity	1
suppression by virus of host NF-kappaB transcription factor activity	1
regulation of extracellular exosome assembly	1
suppression by virus of host IRF3 activity	1
protein K63-linked deubiquitination	1
induction by virus of host autophagy	1
protein K48-linked deubiquitination	1
protein autoprocessing	1
positive stranded viral RNA replication	1
positive regulation of ubiquitin-specific protease activity	1
mRNA methylation	1
regulation of MAP kinase activity	1
methylation	1
polyamine biosynthetic process	1
nucleocytoplasmic transport	1
neural crest cell migration involved in autonomic nervous system development	1
facial nerve structural organization	1
commissural neuron axon guidance	1
coronary artery morphogenesis	1
dichotomous subdivision of terminal units involved in salivary gland branching	1
dorsal root ganglion morphogenesis	1
endothelial cell chemotaxis	1
endothelial cell migration	1
endothelial tip cell fate specification	1
facioacoustic ganglion development	1
cellular response to hepatocyte growth factor stimulus	1
gonadotrophin-releasing hormone neuronal migration to the hypothalamus	1
hepatocyte growth factor receptor signaling pathway	1
motor neuron migration	1
negative regulation of axon extension involved in axon guidance	1
negative regulation of extrinsic apoptotic signaling pathway	1
negative regulation of neuron apoptotic process	1
nerve development	1
cellular response to vascular endothelial growth factor stimulus	1
cell-cell signaling	1
protein import into nucleus	1
animal organ morphogenesis	1
endocytosis involved in viral entry into host cell	1
fusion of virus membrane with host endosome membrane	1
pathogenesis	1
receptor-mediated virion attachment to host cell	1
actin cytoskeleton reorganization	1
angiogenesis	1
angiogenesis involved in coronary vascular morphogenesis	1
artery morphogenesis	1
cell migration involved in sprouting angiogenesis	1
axon extension involved in axon guidance	1
axonal fasciculation	1
axonogenesis involved in innervation	1
basal dendrite arborization	1
basal dendrite development	1
branching involved in blood vessel morphogenesis	1
branchiomotor neuron axon guidance	1
viral DNA genome replication	1
