# Supplementary material for: Identifying and profiling structural similarities between Spike of SARS-CoV-2 and other viral or host proteins with Machaon
Source: Commun Biol. 2023 Jul 19;6:752. doi: 10.1038/s42003-023-05076-7 (PMC10356814; doi:10.1038/s42003-023-05076-7)
Supplement: Supplementary file 7 — Supplementary Data 4 [file 42003_2023_5076_MOESM7_ESM.zip › 6VXX_A_domain/go/6VXX_A_BetaCoV-S1-CTD_cellularComponent-go-aggregate.csv]

propertyName	coverage
plasma membrane	14
integral component of membrane	8
cytosol	7
extracellular space	6
Golgi apparatus	6
cell surface	6
extracellular exosome	5
phagocytic vesicle membrane	5
MHC class I protein complex	5
focal adhesion	5
external side of plasma membrane	4
early endosome membrane	4
membrane	4
integral component of plasma membrane	4
MHC class I peptide loading complex	4
cytoplasm	4
host cell nucleus	4
endoplasmic reticulum	3
integral component of lumenal side of endoplasmic reticulum membrane	3
extracellular region	3
ER to Golgi transport vesicle membrane	3
neuron projection	3
Golgi membrane	3
recycling endosome membrane	3
host cell cytoplasm	3
endoplasmic reticulum membrane	3
early endosome	3
endoplasmic reticulum lumen	2
HFE-transferrin receptor complex	2
host cell perinuclear region of cytoplasm	2
adherens junction	2
endoplasmic reticulum exit site	2
intracellular membrane-bounded organelle	2
nucleus	2
receptor complex	2
neuronal cell body	2
Golgi medial cisterna	2
nucleoplasm	2
host cell	2
host cell plasma membrane	2
endosome membrane	2
virion membrane	2
integral component of presynaptic active zone membrane	1
endoplasmic reticulum quality control compartment	1
endocytic vesicle membrane	1
ESCRT I complex	1
neurofilament	1
mitochondrial outer membrane	1
growth cone membrane	1
dendrite	1
cell-cell contact zone	1
apical junction complex	1
secretory granule membrane	1
virus tail, tube	1
Flemming body	1
hippocampal mossy fiber to CA3 synapse	1
mitochondrion	1
endosome	1
vesicle	1
clathrin-coated endocytic vesicle membrane	1
membrane raft	1
T cell receptor complex	1
virus tail, fiber	1
host cell membrane	1
caveola	1
cell projection	1
cytoskeleton	1
extrinsic component of cytoplasmic side of plasma membrane	1
lysosome	1
transport vesicle	1
bicellular tight junction	1
double membrane vesicle viral factory outer membrane	1
host cell endoplasmic reticulum-Golgi intermediate compartment	1
mitochondrial membrane	1
semaphorin receptor complex	1
sorting endosome	1
growth cone	1
lamellipodium	1
lamellipodium membrane	1
leading edge membrane	1
ruffle membrane	1
tight junction	1
glutamatergic synapse	1
cytoplasmic vesicle	1
axon	1
viral capsid	1
viral envelope	1
host cell endoplasmic reticulum-Golgi intermediate compartment membrane	1
early endosome lumen	1
nuclear speck	1
nuclear pore central transport channel	1
nuclear pore	1
nucleolus	1
multivesicular body	1
microtubule organizing center	1
late endosome membrane	1
specific granule lumen	1
tertiary granule lumen	1
late endosome	1
viral nucleocapsid	1
cytoplasmic viral factory	1
viral replication complex	1
