# Supplementary material for: Identifying and profiling structural similarities between Spike of SARS-CoV-2 and other viral or host proteins with Machaon
Source: Commun Biol. 2023 Jul 19;6:752. doi: 10.1038/s42003-023-05076-7 (PMC10356814; doi:10.1038/s42003-023-05076-7)
Supplement: Supplementary file 7 — Supplementary Data 4 [file 42003_2023_5076_MOESM7_ESM.zip › 6VXX_A_domain/go/6VXX_A_BetaCoV-S1-CTD_coagulation_ec91277824a7444888546d5e4e584f61.log]

###########biologicalProcess

###########molecularFunction

###########cellularComponent
