# Supplementary material for: Identifying and profiling structural similarities between Spike of SARS-CoV-2 and other viral or host proteins with Machaon
Source: Commun Biol. 2023 Jul 19;6:752. doi: 10.1038/s42003-023-05076-7 (PMC10356814; doi:10.1038/s42003-023-05076-7)
Supplement: Supplementary file 7 — Supplementary Data 4 [file 42003_2023_5076_MOESM7_ESM.zip › 6VXX_A_domain/go/6VXX_A_BetaCoV-S1-CTD_molecularFunction-go-aggregate.csv]

propertyName	coverage
ATP binding	6
DNA binding	6
identical protein binding	6
protein homodimerization activity	5
signaling receptor binding	4
metal ion binding	4
virus receptor activity	4
zinc ion binding	4
RNA binding	3
peptide antigen binding	3
DNA helicase activity	3
TAP binding	3
coreceptor activity	3
protein-containing complex binding	3
cysteine-type endopeptidase activity	2
hydrolase activity	2
thiol-dependent ubiquitin-specific protease activity	2
transmembrane receptor protein tyrosine kinase activity	2
signaling receptor activity	2
TAP complex binding	2
cell adhesion molecule binding	2
T cell receptor binding	2
RNA helicase activity	2
beta-2-microglobulin binding	2
RNA-directed 5'-3' RNA polymerase activity	2
CD8 receptor binding	2
virion binding	2
growth factor binding	2
hydrolase activity, acting on acid anhydrides	2
ubiquitin protein ligase binding	2
protein kinase binding	2
carbohydrate binding	1
chaperone binding	1
complement binding	1
5'-3' exodeoxyribonuclease activity	1
MHC class II protein binding	1
RNA-DNA hybrid ribonuclease activity	1
protein tag	1
5'-flap endonuclease activity	1
RNA-directed DNA polymerase activity	1
double-stranded DNA endodeoxyribonuclease activity	1
magnesium ion binding	1
5'-3' exonuclease activity	1
extracellular matrix structural constituent	1
enzyme binding	1
MHC class II protein complex binding	1
protein tyrosine kinase activity	1
immunoglobulin binding	1
phosphotyrosine residue binding	1
interleukin-16 binding	1
non-membrane spanning protein tyrosine kinase activity	1
serine-type exopeptidase activity	1
serine-type endopeptidase activity	1
endo-alpha-(2,8)-sialidase activity	1
interleukin-16 receptor activity	1
transmembrane signaling receptor activity	1
dUTP diphosphatase activity	1
protein tyrosine kinase binding	1
exoribonuclease H activity	1
helicase activity	1
aspartic-type endopeptidase activity	1
transferase activity	1
calcium-dependent protein binding	1
nuclear receptor coactivator activity	1
transcription corepressor activity	1
ubiquitin binding	1
catalytic activity	1
small GTPase binding	1
cytokine binding	1
GTPase activator activity	1
heparin binding	1
semaphorin receptor activity	1
vascular endothelial growth factor binding	1
vascular endothelial growth factor-activated receptor activity	1
cadherin binding	1
transmembrane-ephrin receptor activity	1
peptide binding	1
DNA replication origin binding	1
3'-5'-exoribonuclease activity	1
double-stranded RNA binding	1
endonuclease activity	1
G-quadruplex RNA binding	1
ISG15-specific protease activity	1
Lys48-specific deubiquitinase activity	1
methyltransferase activity	1
mRNA (guanine-N7-)-methyltransferase activity	1
mRNA (nucleoside-2'-O-)-methyltransferase activity	1
protein dimerization activity	1
single-stranded RNA binding	1
exodeoxyribonuclease activity	1
