# Supplementary material for: Identifying and profiling structural similarities between Spike of SARS-CoV-2 and other viral or host proteins with Machaon
Source: Commun Biol. 2023 Jul 19;6:752. doi: 10.1038/s42003-023-05076-7 (PMC10356814; doi:10.1038/s42003-023-05076-7)
Supplement: Supplementary file 7 — Supplementary Data 4 [file 42003_2023_5076_MOESM7_ESM.zip › 6VXX_A_domain/go/6VXX_A_BetaCoV-S1-NTD_biologicalProcess-go-aggregate.csv]

propertyName	coverage
regulation of immune response	5
immune response	5
viral process	4
adaptive immune response	4
positive regulation of T cell mediated cytotoxicity	4
regulation of defense response to virus by virus	3
virion attachment to host cell	3
leukocyte migration	3
heterophilic cell-cell adhesion via plasma membrane cell adhesion molecules	3
transmembrane receptor protein tyrosine kinase signaling pathway	3
T cell receptor signaling pathway	3
interferon-gamma-mediated signaling pathway	3
negative regulation of inflammatory response to antigenic stimulus	3
cytokine-mediated signaling pathway	3
fusion of virus membrane with host endosome membrane	3
antigen processing and presentation of endogenous peptide antigen via MHC class I via ER pathway, TAP-dependent	3
regulation of cell shape	3
antigen processing and presentation of exogenous peptide antigen via MHC class I, TAP-dependent	3
antigen processing and presentation of peptide antigen via MHC class I	3
G protein-coupled receptor signaling pathway	2
type I interferon signaling pathway	2
signal transduction	2
protection from natural killer cell mediated cytotoxicity	2
cell adhesion	2
detection of bacterium	2
antigen processing and presentation of exogenous peptide antigen via MHC class I, TAP-independent	2
antigen processing and presentation of endogenous peptide antigen via MHC class I via ER pathway, TAP-independent	2
positive regulation of I-kappaB kinase/NF-kappaB signaling	2
homophilic cell adhesion via plasma membrane adhesion molecules	2
antigen processing and presentation of exogenous peptide antigen via MHC class I	2
adherens junction organization	2
DNA integration	2
protein phosphorylation	2
protein autophosphorylation	2
cell division	2
peptidyl-tyrosine phosphorylation	2
innate immune response	2
Fc-gamma receptor signaling pathway involved in phagocytosis	2
cell differentiation	2
RNA-protein covalent cross-linking	2
antigen processing and presentation of endogenous peptide antigen via MHC class Ib	2
negative regulation of neuron projection development	2
antigen processing and presentation of endogenous peptide antigen via MHC class I	2
DNA recombination	2
protein transport	2
viral RNA genome replication	2
clathrin-dependent endocytosis of virus by host cell	2
transcription, DNA-templated	2
inner ear development	2
positive regulation of GTPase activity	2
inflammatory response	2
positive regulation of CD8-positive, alpha-beta T cell activation	1
positive regulation of cell population proliferation	1
positive regulation of actin filament polymerization	1
positive regulation of actin cytoskeleton reorganization	1
positive regulation of CD8-positive, alpha-beta T cell proliferation	1
CD8-positive, alpha-beta T cell activation	1
negative regulation of apoptotic process	1
mesoderm development	1
lipopolysaccharide-mediated signaling pathway	1
leukocyte migration involved in immune response	1
leukocyte degranulation	1
defense response to Gram-positive bacterium	1
regulation of inflammatory response	1
regulation of DNA-binding transcription factor activity	1
integrin-mediated signaling pathway	1
antibacterial humoral response	1
regulation of phagocytosis	1
regulation of podosome assembly	1
vascular endothelial growth factor receptor signaling pathway	1
T cell costimulation	1
respiratory burst after phagocytosis	1
stimulatory C-type lectin receptor signaling pathway	1
defense response to bacterium	1
interleukin-13-mediated signaling pathway	1
negative regulation of apoptotic cell clearance	1
positive regulation of interferon-gamma production	1
positive regulation of neuron death	1
innate immune response-activating signal transduction	1
response to singlet oxygen	1
vesicle fusion with endoplasmic reticulum-Golgi intermediate compartment (ERGIC) membrane	1
suppression by virus of host autophagy	1
suppression by virus of host apoptotic process	1
positive regulation of necroptotic process	1
T cell mediated cytotoxicity directed against tumor cell target	1
T cell mediated cytotoxicity	1
protein ubiquitination	1
positive regulation of T cell cytokine production	1
viral genome replication	1
actin cytoskeleton reorganization	1
AV node cell to bundle of His cell communication	1
AV node cell-bundle of His cell adhesion involved in cell communication	1
cardiac muscle fiber development	1
cell-cell junction organization	1
defense response to virus	1
epithelial structure maintenance	1
gamma-delta T cell activation	1
germ cell migration	1
heart development	1
homotypic cell-cell adhesion	1
mitochondrion organization	1
neutrophil chemotaxis	1
regulation of AV node cell action potential	1
transepithelial transport	1
positive regulation of memory T cell activation	1
negative regulation of mast cell activation	1
negative regulation of MyD88-dependent toll-like receptor signaling pathway	1
positive regulation of neuron projection development	1
negative regulation of extrinsic apoptotic signaling pathway in absence of ligand	1
detection of mechanical stimulus involved in sensory perception of pain	1
positive regulation of protein targeting to membrane	1
ephrin receptor signaling pathway	1
feeding behavior	1
forebrain development	1
heart process	1
intracellular signal transduction	1
learning	1
MAPK cascade	1
modulation of chemical synaptic transmission	1
positive regulation of protein localization to nucleus	1
negative regulation of dendritic spine maintenance	1
negative regulation of gene expression	1
dendrite morphogenesis	1
negative regulation of hydrogen peroxide biosynthetic process	1
negative regulation of neuron apoptotic process	1
positive regulation of protein localization to membrane	1
negative regulation of oxidative stress-induced cell death	1
negative regulation of protein catabolic process	1
positive regulation of protein kinase B signaling	1
positive regulation of phosphatidylinositol 3-kinase signaling	1
negative regulation of protein ubiquitination	1
neuron migration	1
platelet activation	1
positive regulation of cysteine-type endopeptidase activity	1
positive regulation of non-membrane spanning protein tyrosine kinase activity	1
dendritic spine maintenance	1
cellular response to transforming growth factor beta stimulus	1
osteoclast differentiation	1
regulation of glutamate receptor signaling pathway	1
response to hydrogen peroxide	1
positive regulation of apoptotic cell clearance	1
positive regulation of interleukin-4-mediated signaling pathway	1
TRIF-dependent toll-like receptor signaling pathway	1
response to ethanol	1
response to drug	1
defense response	1
response to amyloid-beta	1
neutrophil degranulation	1
regulation of dendritic cell differentiation	1
regulation of peptidyl-tyrosine phosphorylation	1
regulation of interleukin-12 production	1
regulation of interleukin-6 production	1
cellular response to platelet-derived growth factor stimulus	1
regulation of T cell anergy	1
regulation of calcium ion import across plasma membrane	1
positive regulation of tyrosine phosphorylation of STAT protein	1
activated T cell proliferation	1
axon guidance	1
peptide transport	1
blood coagulation	1
calcium ion transport	1
cellular response to amyloid-beta	1
cellular response to glycine	1
cellular response to L-glutamate	1
cellular response to peptide hormone stimulus	1
transmembrane transport	1
activation of innate immune response	1
peptide antigen transport	1
regulation of membrane permeability	1
transforming growth factor beta receptor signaling pathway	1
establishment of integrated proviral latency	1
provirus excision	1
viral entry into host cell	1
viral genome integration into host DNA	1
cell surface receptor signaling pathway	1
cellular response to granulocyte macrophage colony-stimulating factor stimulus	1
defense response to Gram-negative bacterium	1
entry into host	1
enzyme linked receptor protein signaling pathway	1
fusion of virus membrane with host plasma membrane	1
helper T cell enhancement of adaptive immune response	1
induction by virus of host cell-cell fusion	1
interleukin-15-mediated signaling pathway	1
macrophage differentiation	1
maintenance of protein location in cell	1
membrane organization	1
positive regulation of calcium ion transport into cytosol	1
positive regulation of calcium-mediated signaling	1
positive regulation of ERK1 and ERK2 cascade	1
positive regulation of interleukin-2 production	1
positive regulation of kinase activity	1
positive regulation of MAPK cascade	1
positive regulation of monocyte differentiation	1
positive regulation of peptidyl-tyrosine phosphorylation	1
positive regulation of protein kinase activity	1
positive regulation of protein phosphorylation	1
positive regulation of T cell proliferation	1
positive regulation of transcription, DNA-templated	1
response to radiation	1
regulation of cytoskeleton organization	1
cytosol to endoplasmic reticulum transport	1
regulation of cytokine production	1
cellular response to interferon-beta	1
intrinsic apoptotic signaling pathway in response to DNA damage by p53 class mediator	1
positive regulation of interleukin-1 beta production	1
positive regulation of osteoblast differentiation	1
regulation of transcription by RNA polymerase II	1
response to bacterium	1
membrane fusion	1
virion assembly	1
actomyosin structure organization	1
bicellular tight junction assembly	1
cell-cell adhesion	1
cellular response to mechanical stimulus	1
establishment of endothelial intestinal barrier	1
extracellular matrix organization	1
intestinal absorption	1
leukocyte cell-cell adhesion	1
maintenance of blood-brain barrier	1
memory T cell extravasation	1
negative regulation of GTPase activity	1
negative regulation of stress fiber assembly	1
positive regulation of blood pressure	1
positive regulation of establishment of endothelial barrier	1
positive regulation of platelet aggregation	1
positive regulation of Rho protein signal transduction	1
protein localization to bicellular tight junction	1
protein localization to plasma membrane	1
regulation of actin cytoskeleton organization	1
regulation of actin cytoskeleton reorganization	1
regulation of bicellular tight junction assembly	1
positive regulation of viral entry into host cell	1
regulation of calcium ion transport	1
regulation of T cell activation	1
response to estradiol	1
polyamine biosynthetic process	1
autophagosome maturation	1
cell cycle arrest	1
endosomal transport	1
endosome to lysosome transport	1
exosomal secretion	1
extracellular transport	1
intracellular transport of virus	1
keratinocyte differentiation	1
macroautophagy	1
multivesicular body assembly	1
negative regulation of cell population proliferation	1
negative regulation of epidermal growth factor receptor signaling pathway	1
negative regulation of epidermal growth factor-activated receptor activity	1
negative regulation of transcription by RNA polymerase II	1
positive regulation of exosomal secretion	1
positive regulation of ubiquitin-dependent endocytosis	1
positive regulation of viral budding via host ESCRT complex	1
positive regulation of viral release from host cell	1
protein monoubiquitination	1
cellular response to interferon-alpha	1
regulation of cell growth	1
regulation of extracellular exosome assembly	1
regulation of MAP kinase activity	1
ubiquitin-dependent protein catabolic process via the multivesicular body sorting pathway	1
viral budding	1
viral budding via host ESCRT complex	1
viral life cycle	1
antigen processing and presentation of endogenous peptide antigen via MHC class Ib via ER pathway, TAP-dependent	1
regulation of mitotic spindle organization	1
regulation of cAMP-mediated signaling	1
positive regulation of protein localization to cell cortex	1
developmental growth	1
response to vitamin D	1
T cell activation	1
T cell differentiation	1
T cell selection	1
activation of adenylate cyclase activity	1
adenylate cyclase-activating adrenergic receptor signaling pathway	1
adenylate cyclase-activating dopamine receptor signaling pathway	1
adenylate cyclase-activating G protein-coupled receptor signaling pathway	1
bone development	1
cellular response to catecholamine stimulus	1
cellular response to glucagon stimulus	1
cellular response to prostaglandin E stimulus	1
cognition	1
hair follicle placode formation	1
cellular response to forskolin	1
intracellular transport	1
platelet aggregation	1
positive regulation of cAMP-mediated signaling	1
positive regulation of cold-induced thermogenesis	1
regulation of insulin secretion	1
renal water homeostasis	1
sensory perception of smell	1
positive regulation of natural killer cell mediated cytotoxicity	1
positive regulation of natural killer cell mediated cytotoxicity directed against tumor cell target	1
susceptibility to natural killer cell mediated cytotoxicity	1
susceptibility to T cell mediated cytotoxicity	1
adenylate cyclase-modulating G protein-coupled receptor signaling pathway	1
cell cycle	1
suppression by virus of host NF-kappaB transcription factor activity	1
