# Supplementary material for: Identifying and profiling structural similarities between Spike of SARS-CoV-2 and other viral or host proteins with Machaon
Source: Commun Biol. 2023 Jul 19;6:752. doi: 10.1038/s42003-023-05076-7 (PMC10356814; doi:10.1038/s42003-023-05076-7)
Supplement: Supplementary file 7 — Supplementary Data 4 [file 42003_2023_5076_MOESM7_ESM.zip › 6VXX_A_domain/go/6VXX_A_BetaCoV-S1-NTD_cellularComponent-go-aggregate.csv]

propertyName	coverage
plasma membrane	16
integral component of membrane	9
extracellular exosome	7
cytosol	5
phagocytic vesicle membrane	5
Golgi apparatus	5
endoplasmic reticulum	5
cell surface	5
cytoplasm	5
host cell nucleus	4
MHC class I protein complex	4
MHC class I peptide loading complex	4
integral component of lumenal side of endoplasmic reticulum membrane	4
extracellular space	4
nucleus	4
membrane	4
integral component of plasma membrane	4
host cell plasma membrane	3
endoplasmic reticulum membrane	3
Golgi medial cisterna	3
endoplasmic reticulum exit site	3
early endosome membrane	3
membrane raft	3
external side of plasma membrane	3
adherens junction	3
host cell cytoplasm	3
virion membrane	3
T=4 icosahedral viral capsid	3
endosome	2
cell-cell junction	2
extrinsic component of cytoplasmic side of plasma membrane	2
nucleoplasm	2
virion	2
nucleolus	2
bicellular tight junction	2
ER to Golgi transport vesicle membrane	2
Golgi membrane	2
focal adhesion	2
cell junction	2
viral envelope	2
recycling endosome membrane	2
nuclear speck	2
heterotrimeric G-protein complex	2
cell body	2
protein-containing complex	2
early endosome	2
caveola	1
neuromuscular junction	1
intercalated disc	1
perinuclear region of cytoplasm	1
growth cone	1
filopodium	1
neuron projection	1
glutamatergic synapse	1
cell projection	1
cytoskeleton	1
intracellular membrane-bounded organelle	1
lysosome	1
transport vesicle	1
glial cell projection	1
helical viral capsid	1
postsynaptic density	1
perinuclear endoplasmic reticulum	1
secretory granule membrane	1
actin filament	1
postsynaptic density, intracellular component	1
mitochondrion	1
dendrite	1
extracellular region	1
ESCRT I complex	1
basolateral plasma membrane	1
centrosome	1
T=3 icosahedral viral capsid	1
icosahedral viral capsid, spike	1
host cell endosome	1
cytoplasmic vesicle	1
slit diaphragm	1
tight junction	1
clathrin-coated endocytic vesicle membrane	1
endoplasmic reticulum lumen	1
T cell receptor complex	1
intrinsic component of membrane	1
trans-Golgi network membrane	1
cell cortex region	1
midbody	1
apicolateral plasma membrane	1
endosome membrane	1
nuclear inclusion body	1
Flemming body	1
host cell	1
late endosome	1
late endosome membrane	1
microtubule organizing center	1
multivesicular body	1
endoplasmic reticulum-Golgi intermediate compartment membrane	1
integral component of endoplasmic reticulum membrane	1
TAP complex	1
acrosomal vesicle	1
Schaffer collateral - CA1 synapse	1
