# Supplementary material for: Identifying and profiling structural similarities between Spike of SARS-CoV-2 and other viral or host proteins with Machaon
Source: Commun Biol. 2023 Jul 19;6:752. doi: 10.1038/s42003-023-05076-7 (PMC10356814; doi:10.1038/s42003-023-05076-7)
Supplement: Supplementary file 7 — Supplementary Data 4 [file 42003_2023_5076_MOESM7_ESM.zip › 6VXX_A_domain/go/6VXX_A_BetaCoV-S1-NTD_heart_3dd837ef7eac46c3a0599e7671456770.log]

###########biologicalProcess

********* heart development

Aggregated alignment statistics: 
 Median secondary structure sequence identity: 0.0697
 Median primary sequence identity: 0.0008
 Median mixed sequence identity: 0.0
 Median hydrophobicity sequence identity: 0.0512


Alignment information: 


****** primary


PDB ID: 2W9L.B | Alignment (sequence identity: 0.0809%):
AYTNSFTRGVYYPDKVFRSSVLHSTQDLFLPFFSNVTWFHAIH{{{{{{{{{{DNPVLPFNDGVYFASTEKSNIIRGWIFGTTLDSKTQSLLIVNNATNVVIKVAEFQFCNDPFLGV{{{{{{{{{{{{{{{{{{{{{NATFEYVS{{{{{{{{{{{{{FKNLREFVFKNIDGYFKIYSKHTPINLVRDLPQGFSALEPLVDLPIGINITRFQTLLALH{{{{{{{{{{{{{{{{{AAYYVGYLQPRTFLLKYNENGTITDAVDBALDPLSETKBTLKSFTVEKGIYQTSNFRVQPTESIVRFPNITNLCPFGEVFNATRFASVYAWNRKRISNCVADYSVLYNSASFSTFKDYGVSPTKLNDLEFTNVYADSFVIRGDEVRQIAPGQTGKIADYNYKLPDDFTGDVIAWNSNNLDSK{{GNYNYLYR{{{{{{{KPFERDI{{{{{{{{{{{{{{{{{{{{YFPLQSYGFQPTN{VGYQPYRVVVLSFELLHAPATVEGPKKSTNLVKNKFVNFNFNGLTGTGVLTESNKKFLPFQQFGRDIADTTDAVRDPQTLEILDITPFSFGGVSVITPGTNTSNQVAVLYQDVNGTEV{{{{{{{{{{{{{{{{{{{{NVFQTRAGGLIGAEHVNNSYEHDIPIGAGIHASYQT{{{{{{{{{{{{SQSIIAYTMSLGAENSVAYSNNSIAIPTNFTISVTTEILPVSMTKTSVDITMYIJGDSTEJSNLLLQYGSFITQLNRALTGIAVEQDKNTQEVFAQVKQIYKTPPIKDFGGFNFSQILPDPSKPSKRSFIEDLLFNKVT{{{{{{{{{{{{{{{{{{{{{{{{{{KFNGLTVLPPLLTDEMIAQYTSALLAGTITSGWTFGAGAALQIPFAMQMAYRFNGIGVTQNVLYENQKLIANQFNSAIGKIQDSLSSTASALGKLQDVVNQNAQALNTLVKQLSSNFGAISSVLNDILSRLDPPEAEVQIDRLITGRLQSLQTYVTQQLIRAAEIRASANLAATKMSEKVLGQSKRVDFKGKGYHLMSFPQSAPHGVVFLHVTYVPAQEKNFTTAPAILHDGKAHFPREGVFVSNGTHWFVTQRNFYEPQIITTDNTFVSGNLDVVIGIVNNTVYDPLQPELDS-------------------------------------------------------------------------------------------------------------------
                                                                                                                                                                                                                                                                                                                                                                                                                                                                                                                                                                                                                                                                                                                                                                                                                                                                                                                                                                                                                                                                                                                                                               .|                                                                                                                   
---------------------------------------------------------------------------------------------------------------------------------------------------------------------------------------------------------------------------------------------------------------------------------------------------------------------------------------------------------------------------------------------------------------------------------------------------------------------------------------------------------------------------------------------------------------------------------------------------------------------------------------------------------------------------------------------------------------------------------------------------------------------------------------------------------------------------------------------------------------------------------------------------------------------------------------------------------------------------------------------------------------------------------------------------------------------------------------------------------------------------------------------------------------LSITTPEEMIEKAKGETAYLPBKFTLSPEDQGPLDIEWLISPADNQKVDQVIILYSGDKIYDDYYPDLKGRVHFTSNDLKSGDASINVTNLQLSDIGTYQBKVKKAPGVANKKIHL 
  Score=1


****** secondary


PDB ID: 2W9L.B | Alignment (sequence identity: 6.9747%):
.EEE.TT...B.SSSEE..SEEEEEEEEEPPTT.EE---EEE....{{{{{{{{{{-------...EEE.TT.EEEEEEESS..EEEEEEESS.SSSS..--EEEEEETTEEEEE.S.....S----S..EE.{{{{{{{{{{{{{{{{{{{{{..-------..EEE.{{{{{{{{{{{{{..---EEEEEEEEEETTEEEEEEEEEE...SSSPPPS..PBEEEEEEE......EEEEEEEE.{{{{{{{{{{{{{{{{{..EEEEE.EEEEEEEEE.TTS.EEEEEETTS.HHHHHHHHTTSS...SEEEEEEEEEPPP.SEEEE.....PBP..HHHHT.S.PPBGGG.EEEEE.SEE..HHHHHH.TT.SEEEESSS.TTSTTT..BSEEEEEEEEEEGGGGGGSSTT..STTTTTT....TT..EEEEEEE.TTTT..{{.EEEEEE.{{{{{{{.TT....{{{{{{{{{{{{{{{{{{{{..S.EEEEE.TTS{STTSEEEEEEEEEE.SSS...EE.S........SSEEEEEETTEEEEEEEEE......TT..EEE.TTS.EEEEE.SSS..EEEEEPPPEEEEEEEE..TTT....EEEEET..TTT.{{{{{{{{{{{{{{{{{{{{.EEEETTEEEESPEE.SS....SEEEETTEEEEEE.{{{{{{{{{{{{..EEEEEEPP.SEE......TTEEEEEEEEEEEEEEEEEE....EEEE.HHHHHSTT.HHHHHHHGGGGGGTHHHHHHHHHHHHHHHHHHHHHH...SEE....SS..STT...TTTSB.TTSSS..BHHHHHHHTT..{{{{{{{{{{{{{{{{{{{{{{{{{{..SSEEEEPPSS.HHHHHHHHHHHHHHHHHHTTHHHHSS.....HHHHHHHHHHTTT..THHHHHTHHHHHHHHHHHHHHHHHHHHH.GGGGHHHHHHHHHHHHHHHHHHHGGG..TTSS.S.HHHHHTTS.HHHHHHHHHHHHHHHHHHHHHHHHHHHHHHHHHHHHHHHHHHHIIIIISS...STTTTSSSEEEEEEEEEETTEEEEEEEEEEEEEEEEEEEES.EESSSEEEEESSSEEEESSS.EEEE.TTS...EE.BTTTEEEEEETTTSTT.EE...B.TTHHHHH.
                                 |||   |||||||                 ||.||.||||       .||||||||||  .||||||  |||||||||||      ||||    ...||                      ||       ||||||            .||   .|||||||||||||||||||..                                                                                                                                                                                                                                                                                                                                                                                                                                                                                                                                                                                                                                                                                                                                                                                                                                                                                                                                                                          
---------------------------------.EESSSEEE....----------SSS..EE..BEE..TT.-------.S..EEEEEEE--ESSSS..SEEEEEEETTEEE------...SGGGTTTEEE----------------------..TTGGGTB..EEE.------------S..GGG.EEEEEEEEETTEEEEEEEE. --------------------------------------------------------------------------------------------------------------------------------------------------------------------------------------------------------------------------------------------------------------------------------------------------------------------------------------------------------------------------------------------------------------------------------------------------------------------------------------------------------------------------------------------------------------------------------------------------------------------------------------------------------------------------------------------------------------------------------------------------------------------------------------------------------------------------------------------------------------------------------------------------------------------------------------------------------------------------
  Score=199.5


****** mixed


****** hydrophobicity


PDB ID: 2W9L.B | Alignment (sequence identity: 5.1171%):
2334323530333440253301433441213223403324204{{{{{{{{{{4430132443032233443400533023331434343110044234000402424224432130{{{{{{{{{{{{{{{{{{{{{42324303{{{{{{{{{{{{{244154202440433240334433041054134323214310413030403524311214{{{{{{{{{{{{{{{{{22330331435321143444330342046214313434631432304430343342504334300523403412323402423522303234545034202433013432323324433------033341441423403243200--534405402334-------334--------024343413---------442334002343441434{{34343135{{{{{{{4324540{{{{{{{{{{{{{{{{{{{{3231433324334{0334335000132411423230433443341044420424243133330134344421324423540243342054343140140332323303003333433440201344043340{{{{{{{{{{{{{{{{{{{{402435233103244044334440303230423343{{{{{{{{{{{{3430023323132443023344302033423030334013032343304032306343346341114333203414521330204444434402240440343330442332423401343343345320441124403{{{{{{{{{{{{{{{{{{{{{{{{{{424313013311344202433321123303333323232214032224223524303034401344441024424320340443133323213414400444242143104413342320330144013514334240404510335143143303441052240523241223423440134345042434334123234323430021403303244442332320144342423543020343343203454234340033443203341400030044303431434143
                                                                                                                                                                                                                                                                                                                                 .|||.|| |.|.||..||..||..||.||.||||      |||.|.||.|  ||     ||  .||||.|..|||       |||        |..||.|||         |||||  ||.|..||.                                                                                                                                                                                                                                                                                                                                                                                                                                                                                                                                                                                                                                                                                                                                 
---------------------------------------------------------------------------------------------------------------------------------------------------------------------------------------------------------------------------------------------------------------------------------------------------------------------------------1303334-420442434323136423133444331404310332444404--40-----001333440344333414350423344143342304034141340333464044233--02444041 ---------------------------------------------------------------------------------------------------------------------------------------------------------------------------------------------------------------------------------------------------------------------------------------------------------------------------------------------------------------------------------------------------------------------------------------------------------------------------------------------------------------------------------------------------------------------------------------------------------------------------------------------------------------------------------------------------------------------------------
  Score=84.5


********* heart process

Aggregated alignment statistics: 
 Median secondary structure sequence identity: 0.0363
 Median primary sequence identity: 0.0
 Median mixed sequence identity: 0.0008
 Median hydrophobicity sequence identity: 0.0328


Alignment information: 


****** primary


****** secondary


PDB ID: 4D8D.A | Alignment (sequence identity: 3.6315%):
.EEE.TT...B.SSSEE..SEEEEEEEEEPPTT.EEEEE....{{{{{{{{{{...EEE.TT.EEEEEEESS..EEEEEEESS.SSSS..EEEEEETTEEEEE.S.....SS..EE.{{{{{{{{{{{{{{{{{{{{{....EEE.{{{{{{{{{{{{{..EEEEEEEEEETTEEEEEEEEEE...SSSPPPS..PBEEEEEEE......EEEEEEEE.{{{{{{{{{{{{{{{{{..EEEEE.EEEEEEEEE.TTS.EEEEEETTS.HHHHHHHHTTSS...SEEEEEEEEEPPP.SEEEE.....PBP..HHHHT.S.PPBGGG.EEEEE.SEE..HHHHHH.TT.SEEEESSS-.TTSTTT..B--SEEEEEEEEEEGGGGGGSSTT..STTTTTT....TT..EEEEEEE.TTTT..{{.EEE-----EEE.{{{{{{{.TT....{{{{{{{{{{{{{{{{{{{{..S.EEEEE.TTS{STTSEEEEEEEEEE.SSS...EE.S........SSEEEEEETTEEEEEEEEE......TT..EEE.TTS.EEEEE.SSS..EEEEEPPPEEEEEEEE..TTT....EEEEET..TTT.{{{{{{{{{{{{{{{{{{{{.EEEETTEEEESPEE.SS....SEEEETTEEEEEE.{{{{{{{{{{{{..EEEEEEPP.SEE......TTEEEEEEEEEEEEEEEEEE....EEEE.HHHHHSTT.HHHHHHHGGGGGGTHHHHHHHHHHHHHHHHHHHHHH...SEE....SS..STT...TTTSB.TTSSS..BHHHHHHHTT..{{{{{{{{{{{{{{{{{{{{{{{{{{..SSEEEEPPSS.HHHHHHHHHHHHHHHHHHTTHHHHSS.....HHHHHHHHHHTTT..THHHHHTHHHHHHHHHHHHHHHHHHHHH.GGGGHHHHHHHHHHHHHHHHHHHGGG..TTSS.S.HHHHHTTS.HHHHHHHHHHHHHHHHHHHHHHHHHHHHHHHHHHHHHHHHHHHIIIIISS...STTTTSSSEEEEEEEEEETTEEEEEEEEEEEEEEEEEEEES.EESSSEEEEESSSEEEESSS.EEEE.TTS...EE.BTTTEEEEEETTTSTT.EE...B.TTHHHHH.
                                                                                                                                                                                                                                                                                                                                                            .||||||. |..|||.|||  |.||||||                         |||..||||||   ||||   ||||     ||||                                                                                                                                                                                                                                                                                                                                                                                                                                                                                                                                                                                                                                                                                                                     
------------------------------------------------------------------------------------------------------------------------------------------------------------------------------------------------------------------------------------------------------------------------------------------------------------------------------------------------------------.EEEESS.B..SSTTB..B.SS.EEEEEE-------------------------.TTSSEEEEEE---TTT.---.EEEEEGGGEEE.---------------------------------------------------------------------------------------------------------------------------------------------------------------------------------------------------------------------------------------------------------------------------------------------------------------------------------------------------------------------------------------------------------------------------------------------------------------------------------------------------------------------------------------------------------------------------------------------------------------------------------------------------------------------------------------------------------------------
  Score=96.5


****** mixed


PDB ID: 4D8D.A | Alignment (sequence identity: 0.085%):
[223}MN^}Y+}UVV/1^}U/03223301EGMM}3/221][Y]{{{{{{{{{{]]}/02[OO}/211223VU]Y/422/12UUZVUVU]}00//33MN3///3YT][][[VV}[02Y{{{{{{{{{{{{{{{{{{{{{][}[32/}{{{{{{{{{{{{{[]30431/133/ON213/223322Y]ZRWVEGHU[}F)320/302Y}Y]Y}41320010]{{{{{{{{{{{{{{{{{[[22/22Z324210032]OOU}/231/3QMS]$"$%$%'$LOUT}Y]V2/2322314DHG}V2//4[}]Y}H)F}[$%!#O[U^FF+698}3434/}V1/[]$$!"$%}MN[U2133UUR}NNVLOOZ]*U3/21321//49::6;:RTNN]}UOKMONO}]Z}OO[}23//123}OOLO}]{{}323202^{{{{{{{]NM]^]Y{{{{{{{{{{{{{{{{{{{{}[UZ32221]NNV{RNNV224///0213ZSVT}[}/3}U]]}}]ZY]VV1/3131ON02222/023}]]][ZNM]]124]KMV}231/4]UVUZ]/03/2GFG122/2//2}}NON}]]Y1/023OY]NNOY{{{{{{{{{{{{{{{{{{{{]/132PM220/UF33YVV}}]]V/2/2MN/31223}{{{{{{{{{{{{}]2//122FGZU13]}Y[}}OO2/1/22312/2/223/02Y}[}322/]!$#$!XNO}$%'$%""7:9998K$%"%&#"$$!#!%%%%%$%%!#[]YV3/}]}}UR]]TNN[][NOKS+]NNVUU]^+#!%%""#OOY}{{{{{{{{{{{{{{{{{{{{{{{{{{][VU02/0GGSS}%%#!#%$$$#""#$$!$$NN$#$#UT[Z]Y}###%##$&#%NKNY}O%!"$%O%%"!#%%#%$#!$%!%%$"$$}8987$%"%%!!%%%#%#"%$"!%:79}]MNTR}UY"%%!"NPS]$$%#%!%!%&"!$$&"%$"%$$!$%%"!&##%!&#$#%"##$%?@AA=SU]}]WKOMOUVU2301212321NO2//103/22/2133331221U[/0VVU31312WVU/1/2VUU]21/2]POT}]}3/Y+NOO21/223LOKRKNY/3]}Y+]NL%$%"%}--------------------------------------------------------
                                                                                                                                                                                                                                                                                                                                                                                                                                                                                                                                                                                                                                                                                                                                                                                                                                                                                                                                                                                                                                                                                                                                                                |                                                        
----------------------------------------------------------------------------------------------------------------------------------------------------------------------------------------------------------------------------------------------------------------------------------------------------------------------------------------------------------------------------------------------------------------------------------------------------------------------------------------------------------------------------------------------------------------------------------------------------------------------------------------------------------------------------------------------------------------------------------------------------------------------------------------------------------------------------------------------------------------------------------------------------------------------------------------------------------------------------------------------------------------------------------------------------------------------------------------------------------------------------------------------------------------}01/1SU]+][UUOO,Z}*]VU]313/03}NOUV223142LNN}]222/29:9/12Y
  Score=5


****** hydrophobicity


PDB ID: 4D8D.A | Alignment (sequence identity: 3.2772%):
2334323530333440253301433441213223403324204{{{{{{{{{{4430132443032233443400533023331434343110044234000402424224432130{{{{{{{{{{{{{{{{{{{{{42324303{{{{{{{{{{{{{244154202440433240334433041054134323214310413030403524311214{{{{{{{{{{{{{{{{{22330331435321143444330342046214313434631432304430343342504334300523403412323402423522303234545034202433013432323324433033341441423403243200534405402334334024343413442334002343441434{{34343135{{{{{{{4324540{{{{{{{{{{{{{{{{{{{{3231433324334{0334335000132411423230433443341044420424243133330-13434---442132---44235402433420543431401403323233030033334334402-01344043340{{{{{{{{{{{{{{{{{{{{402435233103244044334440303230423343{{{{{{{{{{{{3430023323132443023344302033423030334013032343304032306343346341114333203414521330204444434402240440343330442332423401343343345320441124403{{{{{{{{{{{{{{{{{{{{{{{{{{424313013311344202433321123303333323232214032224223524303034401344441024424320340443133323213414400444242143104413342320330144013514334240404510335143143303441052240523241223423440134345042434334123234323430021403303244442332320144342423543020343343203454234340033443203341400030044303431434143
                                                                                                                                                                                                                                                                                                                                                                                                                                                                                                                                         |..| |||||   ||.|||   |||  ||.|||    ||||.|        |.|.|...|||.|||.|| |                                                                                                                                                                                                                                                                                                                                                                                                                                                                                                                                                         
-----------------------------------------------------------------------------------------------------------------------------------------------------------------------------------------------------------------------------------------------------------------------------------------------------------------------------------------------------------------------------------------------------------------------------------------------------------------------------------------------------------------------------------------3120213434233444132443442--401433----434334--------25313334333033430230---------------------------------------------------------------------------------------------------------------------------------------------------------------------------------------------------------------------------------------------------------------------------------------------------------------------------------------------------------------------------------------------------------------------------------------------------------------------------------------------------------------------------------------------------------
  Score=59.5


###########molecularFunction

###########cellularComponent


Known sites report: 
Total residues in provided known sites of reference protein: 351 Correlated residues in areas specified as known sites: 37 | 10.54%. 
Residue numbers:108,109,113,114,115,130,132,167,168,230,231,233,234,235,236,437,439,440,454,462,463,465,466,467,468,489,490,517,518,519,522,523,540,541,543,544,545Total correlated residues with this property: 121
30.58% of the correlated residues are in areas specified as known sites 
Correlated residues for the selected property:60,61,62,63,64,65,66,67,68,69,90,91,93,94,96,97,98,99,108,109,110,111,112,113,114,115,116,117,121,122,123,124,125,126,127,128,129,130,131,132,133,134,135,136,137,165,166,167,168,172,186,209,210,211,212,213,214,215,216,230,231,233,234,235,236,237,238,239,240,241,242,243,244,245,263,264,265,266,267,268,437,438,439,440,441,442,444,449,450,451,453,454,462,463,465,466,467,468,489,490,517,518,519,522,523,524,525,526,527,531,532,533,534,538,539,540,541,542,543,544,545


Chosen properties found among the candidates: heart development,heart process


The candidates: 2W9L_B,4D8D_A
