# Supplementary material for: Identifying and profiling structural similarities between Spike of SARS-CoV-2 and other viral or host proteins with Machaon
Source: Commun Biol. 2023 Jul 19;6:752. doi: 10.1038/s42003-023-05076-7 (PMC10356814; doi:10.1038/s42003-023-05076-7)
Supplement: Supplementary file 7 — Supplementary Data 4 [file 42003_2023_5076_MOESM7_ESM.zip › 6VXX_A_domain/go/6VXX_A_BetaCoV-S1-NTD_molecularFunction-go-aggregate.csv]

propertyName	coverage
signaling receptor binding	7
virus receptor activity	6
identical protein binding	6
RNA binding	6
ATP binding	6
structural molecule activity	5
peptide antigen binding	5
TAP binding	4
T cell receptor binding	4
DNA binding	4
metal ion binding	4
CD8 receptor binding	4
RNA-directed 5'-3' RNA polymerase activity	3
GTP binding	3
protein-containing complex binding	3
protein homodimerization activity	3
TAP complex binding	3
beta-2-microglobulin binding	3
serine-type endopeptidase activity	3
enzyme binding	2
GTPase activity	2
G-protein beta/gamma-subunit complex binding	2
transmembrane receptor protein tyrosine kinase activity	2
transmembrane signaling receptor activity	2
signaling receptor activity	2
cysteine-type endopeptidase activity	2
helicase activity	2
non-membrane spanning protein tyrosine kinase activity	2
cell adhesion molecule binding	2
peptide binding	2
DNA helicase activity	2
protein tyrosine kinase activity	2
zinc ion binding	2
PDZ domain binding	2
integrin binding	2
beta-catenin binding	1
ATPase-coupled transmembrane transporter activity	1
connexin binding	1
MHC class I protein binding	1
phosphotyrosine residue binding	1
tapasin binding	1
TAP1 binding	1
MHC class Ib protein binding	1
cell adhesive protein binding involved in AV node cell-bundle of His cell communication	1
DNA-binding transcription repressor activity, RNA polymerase II-specific	1
hydrolase activity, acting on acid anhydrides, in phosphorus-containing anhydrides	1
growth factor receptor binding	1
tau-protein kinase activity	1
tau protein binding	1
phospholipase binding	1
phospholipase activator activity	1
phosphatidylinositol 3-kinase binding	1
peptide hormone receptor binding	1
ion channel binding	1
ephrin receptor binding	1
serine-type peptidase activity	1
disordered domain specific binding	1
CD4 receptor binding	1
alpha-tubulin binding	1
chaperone binding	1
phosphatidylserine binding	1
interleukin-4 receptor binding	1
ABC-type peptide transporter activity	1
ceramide binding	1
calcium-dependent protein binding	1
ABC-type peptide antigen transporter activity	1
cadherin binding	1
immunoglobulin binding	1
extracellular matrix structural constituent	1
coreceptor activity	1
transferase activity	1
integrase activity	1
hydrolase activity	1
RNA uridylyltransferase activity	1
virion binding	1
nucleotide binding	1
DNA primase activity	1
ubiquitin-like protein ligase binding	1
transcription factor binding	1
transcription coregulator activity	1
RNA polymerase II cis-regulatory region sequence-specific DNA binding	1
interleukin-16 binding	1
interleukin-16 receptor activity	1
MHC class II protein binding	1
MHC class II protein complex binding	1
protein kinase binding	1
protein tyrosine kinase binding	1
adenylate cyclase activator activity	1
G protein-coupled receptor binding	1
G protein-coupled serotonin receptor binding	1
GDP binding	1
magnesium ion binding	1
catalytic activity	1
double-stranded DNA binding	1
nuclear receptor coactivator activity	1
transcription corepressor activity	1
ubiquitin binding	1
ubiquitin protein ligase binding	1
type 5 metabotropic glutamate receptor binding	1
