# Supplementary material for: Identifying and profiling structural similarities between Spike of SARS-CoV-2 and other viral or host proteins with Machaon
Source: Commun Biol. 2023 Jul 19;6:752. doi: 10.1038/s42003-023-05076-7 (PMC10356814; doi:10.1038/s42003-023-05076-7)
Supplement: Supplementary file 7 — Supplementary Data 4 [file 42003_2023_5076_MOESM7_ESM.zip › 6VXX_A_domain/go/6VXX_A_RBD_biologicalProcess-go-aggregate.csv]

propertyName	coverage
defense response to virus	5
virion assembly	4
viral process	4
modification-dependent protein catabolic process	4
protein ubiquitination	3
fusion of virus membrane with host endosome membrane	3
viral protein processing	3
viral life cycle	3
regulation of immune response	3
T cell costimulation	3
adaptive immune response	3
negative regulation of protein ubiquitination	3
negative regulation of viral genome replication	3
DNA integration	3
innate immune response	3
DNA recombination	3
cytokine-mediated signaling pathway	3
establishment of integrated proviral latency	3
fusion of virus membrane with host plasma membrane	3
leukocyte migration	3
transcription, DNA-templated	3
viral RNA genome replication	3
suppression by virus of host toll-like receptor signaling pathway	2
axon guidance	2
positive regulation of apoptotic process	2
response to virus	2
translesion synthesis	2
ephrin receptor signaling pathway	2
type I interferon signaling pathway	2
negative regulation of gene expression	2
positive regulation of NF-kappaB transcription factor activity	2
negative regulation of transcription by RNA polymerase II	2
regulation of transcription from RNA polymerase II promoter in response to hypoxia	2
viral genome integration into host DNA	2
viral entry into host cell	2
protein localization	2
virion attachment to host cell	2
suppression by virus of host TBK1 activity	2
positive regulation of erythrocyte differentiation	2
ISG15-protein conjugation	2
response to type I interferon	2
stimulatory C-type lectin receptor signaling pathway	2
regulation of interferon-gamma production	2
positive regulation of interleukin-10 production	2
positive regulation of interferon-gamma production	2
suppression by virus of host IRF7 activity	2
positive regulation of bone mineralization	2
platelet activation	2
neutrophil degranulation	2
negative regulation of type I interferon-mediated signaling pathway	2
mRNA export from nucleus	2
integrin-mediated signaling pathway	2
neutrophil chemotaxis	2
defense response to bacterium	2
clathrin-dependent endocytosis of virus by host cell	2
suppression by virus of host IKBKE activity	2
viral translation	2
activation of MAPK activity	2
entry into host	2
protein-containing complex assembly	1
post-translational protein modification	1
positive regulation of proteasomal ubiquitin-dependent protein catabolic process	1
regulation of AV node cell action potential	1
transcription by RNA polymerase II	1
transcription elongation from RNA polymerase II promoter	1
translation	1
actin filament reorganization	1
mitigation of host immune response by virus	1
positive regulation of establishment of T cell polarity	1
positive regulation of plasma membrane raft polarization	1
positive regulation of receptor clustering	1
transepithelial transport	1
endocytosis involved in viral entry into host cell	1
mitochondrion organization	1
regulation of viral genome replication	1
antigen processing and presentation of exogenous peptide antigen via MHC class I, TAP-independent	1
antigen processing and presentation of exogenous peptide antigen via MHC class I, TAP-dependent	1
antigen processing and presentation of endogenous peptide antigen via MHC class I via ER pathway, TAP-independent	1
dUTP catabolic process	1
dUMP biosynthetic process	1
viral release from host cell	1
uncoating of virus	1
RNA-dependent DNA biosynthetic process	1
regulation of apoptotic signaling pathway	1
homotypic cell-cell adhesion	1
protein peptidyl-prolyl isomerization	1
protein folding	1
positive regulation of viral genome replication	1
positive regulation of protein secretion	1
positive regulation of protein phosphorylation	1
positive regulation of protein dephosphorylation	1
platelet aggregation	1
negative regulation of viral life cycle	1
antigen processing and presentation of peptide antigen via MHC class I	1
defense response	1
detection of bacterium	1
immune response	1
heterophilic cell-cell adhesion via plasma membrane cell adhesion molecules	1
heart development	1
germ cell migration	1
gamma-delta T cell activation	1
epithelial structure maintenance	1
cell-cell junction organization	1
cardiac muscle fiber development	1
AV node cell-bundle of His cell adhesion involved in cell communication	1
cellular response to exogenous dsRNA	1
actin cytoskeleton reorganization	1
regulation of T cell anergy	1
regulation of interleukin-6 production	1
regulation of interleukin-12 production	1
regulation of dendritic cell differentiation	1
protection from natural killer cell mediated cytotoxicity	1
positive regulation of T cell mediated cytotoxicity	1
interferon-gamma-mediated signaling pathway	1
AV node cell to bundle of His cell communication	1
positive regulation of interleukin-6 production	1
MDA-5 signaling pathway	1
positive regulation of non-membrane spanning protein tyrosine kinase activity	1
protein autophosphorylation	1
positive regulation of tyrosine phosphorylation of STAT protein	1
positive regulation of protein targeting to membrane	1
positive regulation of protein localization to nucleus	1
positive regulation of protein localization to membrane	1
positive regulation of protein kinase B signaling	1
positive regulation of phosphatidylinositol 3-kinase signaling	1
positive regulation of neuron projection development	1
positive regulation of interferon-alpha production	1
positive regulation of neuron death	1
positive regulation of I-kappaB kinase/NF-kappaB signaling	1
positive regulation of cysteine-type endopeptidase activity	1
peptidyl-tyrosine phosphorylation	1
neuron migration	1
negative regulation of protein catabolic process	1
negative regulation of oxidative stress-induced cell death	1
protein phosphorylation	1
regulation of calcium ion import across plasma membrane	1
regulation of cell shape	1
regulation of defense response to virus by virus	1
suppression by virus of host autophagy	1
suppression by virus of host apoptotic process	1
positive regulation of necroptotic process	1
viral tail assembly	1
viral genome ejection through host cell envelope, long flexible tail mechanism	1
vascular endothelial growth factor receptor signaling pathway	1
transmembrane receptor protein tyrosine kinase signaling pathway	1
T cell receptor signaling pathway	1
response to singlet oxygen	1
response to hydrogen peroxide	1
response to ethanol	1
response to drug	1
response to amyloid-beta	1
regulation of peptidyl-tyrosine phosphorylation	1
regulation of glutamate receptor signaling pathway	1
negative regulation of neuron apoptotic process	1
negative regulation of inflammatory response to antigenic stimulus	1
negative regulation of hydrogen peroxide biosynthetic process	1
cellular response to amyloid-beta	1
calcium ion transport	1
blood coagulation	1
activated T cell proliferation	1
suppression of host defenses by symbiont	1
suppression by virus of host type I interferon production	1
suppression by virus of host protein phosphorylation	1
suppression by virus of host cytokine production	1
suppression by virus of host antigen processing and presentation of peptide antigen via MHC class II	1
positive regulation of protein sumoylation	1
negative regulation of gene silencing by miRNA	1
protein sumoylation	1
positive regulation of tumor necrosis factor production	1
positive regulation of response to cytokine stimulus	1
negative regulation of protein phosphorylation	1
positive regulation of interferon-beta production	1
cell differentiation	1
cellular response to glycine	1
negative regulation of extrinsic apoptotic signaling pathway in absence of ligand	1
cellular response to L-glutamate	1
negative regulation of dendritic spine maintenance	1
modulation of chemical synaptic transmission	1
MAPK cascade	1
learning	1
intracellular signal transduction	1
heart process	1
forebrain development	1
feeding behavior	1
Fc-gamma receptor signaling pathway involved in phagocytosis	1
detection of mechanical stimulus involved in sensory perception of pain	1
dendritic spine maintenance	1
dendrite morphogenesis	1
cellular response to transforming growth factor beta stimulus	1
cellular response to platelet-derived growth factor stimulus	1
cellular response to peptide hormone stimulus	1
negative regulation of stress-activated MAPK cascade	1
regulation of cell differentiation	1
negative regulation of protein kinase activity	1
modulation by symbiont of host defense response	1
nucleotide-binding oligomerization domain containing signaling pathway	1
neuron projection morphogenesis	1
negative regulation of transforming growth factor beta receptor signaling pathway	1
negative regulation of apoptotic process	1
MyD88-independent toll-like receptor signaling pathway	1
MyD88-dependent toll-like receptor signaling pathway	1
mitochondrion transport along microtubule	1
nucleotide-excision repair, DNA duplex unwinding	1
membrane organization	1
male meiosis I	1
JNK cascade	1
intracellular transport of virus	1
interstrand cross-link repair	1
interleukin-1-mediated signaling pathway	1
nucleotide-excision repair, DNA damage recognition	1
nucleotide-excision repair, DNA gap filling	1
hypothalamus gonadotrophin-releasing hormone neuron development	1
protein deubiquitination	1
regulation of proteasomal protein catabolic process	1
regulation of neuron death	1
regulation of mRNA stability	1
regulation of mitochondrial membrane potential	1
regulation of exit from mitosis	1
protein polyubiquitination	1
pre-replicative complex assembly	1
nucleotide-excision repair, DNA incision	1
positive regulation of transcription by RNA polymerase II	1
positive regulation of protein ubiquitination	1
positive regulation of protein monoubiquitination	1
positive regulation of intrinsic apoptotic signaling pathway by p53 class mediator	1
nucleotide-excision repair, preincision complex assembly	1
nucleotide-excision repair, DNA incision, 5'-to lesion	1
I-kappaB kinase/NF-kappaB signaling	1
global genome nucleotide-excision repair	1
negative regulation of protein K48-linked ubiquitination	1
methylation	1
negative regulation of transposition	1
negative regulation of single stranded viral RNA replication via double stranded DNA intermediate	1
DNA demethylation	1
DNA cytosine deamination	1
cytidine to uridine editing	1
base conversion or substitution editing	1
dTTP biosynthetic process	1
positive regulation of defense response to virus by host	1
dTMP biosynthetic process	1
RNA export from nucleus	1
poly(A)+ mRNA export from nucleus	1
RNA-protein covalent cross-linking	1
receptor-mediated virion attachment to host cell	1
pathogenesis	1
negative regulation of viral process	1
immune response-regulating cell surface receptor signaling pathway	1
female meiosis I	1
endoplasmic reticulum mannose trimming	1
female gonad development	1
fat pad development	1
error-prone translesion synthesis	1
error-free translesion synthesis	1
energy homeostasis	1
endosomal transport	1
DNA damage response, detection of DNA damage	1
modulation by virus of host protein ubiquitination	1
cytoplasmic pattern recognition receptor signaling pathway	1
anaphase-promoting complex-dependent catabolic process	1
amyloid fibril formation	1
aggrephagy	1
suppression by virus of host type I interferon-mediated signaling pathway	1
suppression by virus of host ISG15 activity	1
seminiferous tubule development	1
stress-activated MAPK cascade	1
transcription-coupled nucleotide-excision repair	1
positive regulation of cellular component movement	1
regulation of cytokine production	1
regulation of cell population proliferation	1
regulation of apoptotic process	1
positive regulation of regulatory T cell differentiation	1
positive regulation of neuron differentiation	1
positive regulation of histone deacetylation	1
positive regulation of B cell proliferation	1
regulation of GTPase activity	1
negative regulation of transcription, DNA-templated	1
negative regulation of T-helper 2 cell differentiation	1
negative regulation of Rho protein signal transduction	1
negative regulation of Notch signaling pathway	1
negative regulation of mitotic cell cycle DNA replication	1
negative regulation of mast cell cytokine production	1
regulation of germinal center formation	1
regulation of immune system process	1
transforming growth factor beta receptor signaling pathway	1
cell adhesion molecule production	1
negative regulation of oxidative stress-induced intrinsic apoptotic signaling pathway	1
lipid droplet organization	1
leukocyte chemotaxis	1
interleukin-12-mediated signaling pathway	1
endothelial cell activation	1
cellular response to oxidative stress	1
apoptotic process	1
regulation of inflammatory response	1
activation of protein kinase B activity	1
type 2 immune response	1
spermatogenesis	1
Rho protein signal transduction	1
regulation of transcription by RNA polymerase II	1
regulation of memory T cell differentiation	1
negative regulation of isotype switching to IgE isotypes	1
negative regulation of cellular senescence	1
negative regulation of cell-matrix adhesion	1
cell-cell signaling	1
nucleotide biosynthetic process	1
regulation of mRNA polyadenylation	1
mRNA splicing, via spliceosome	1
positive regulation of T cell proliferation	1
neural crest cell migration	1
embryonic pattern specification	1
cell adhesion	1
negative regulation of cell population proliferation	1
protein import into nucleus	1
nucleocytoplasmic transport	1
response to bacterium	1
Wnt signaling pathway	1
TRIF-dependent toll-like receptor signaling pathway	1
transmembrane transport	1
pyrimidine nucleotide metabolic process	1
DNA replication	1
modulation by virus of host G1/S transition checkpoint	1
permeabilization of host organelle membrane involved in viral entry into host cell	1
suppression by virus of G2/M transition of host mitotic cell cycle	1
viral DNA genome replication	1
viral entry via permeabilization of inner membrane	1
negative regulation of type I interferon production	1
actin cytoskeleton organization	1
B cell differentiation	1
cell morphogenesis	1
cellular response to DNA damage stimulus	1
erythrocyte development	1
germinal center formation	1
inflammatory response	1
negative regulation of B cell apoptotic process	1
negative regulation of cell growth	1
suppression by virus of host NF-kappaB transcription factor activity	1
