# Supplementary material for: Identifying and profiling structural similarities between Spike of SARS-CoV-2 and other viral or host proteins with Machaon
Source: Commun Biol. 2023 Jul 19;6:752. doi: 10.1038/s42003-023-05076-7 (PMC10356814; doi:10.1038/s42003-023-05076-7)
Supplement: Supplementary file 7 — Supplementary Data 4 [file 42003_2023_5076_MOESM7_ESM.zip › 6VXX_A_domain/go/6VXX_A_RBD_cellularComponent-go-aggregate.csv]

propertyName	coverage
cytoplasm	11
nucleus	11
nucleoplasm	8
cytosol	7
plasma membrane	6
integral component of membrane	4
extracellular region	4
extracellular exosome	4
integral component of plasma membrane	4
host cell cytoplasm	4
extracellular space	3
virion	3
cytosolic small ribosomal subunit	3
membrane raft	3
host cell plasma membrane	3
host cell nucleus	3
viral envelope	3
virion membrane	3
nuclear pore	2
host cell perinuclear region of cytoplasm	2
protein-containing complex	2
membrane	2
vesicle	2
viral nucleocapsid	2
neuron projection	2
nuclear speck	2
Golgi apparatus	2
mitochondrion	2
cell body	2
acrosomal vesicle	1
cell-cell junction	1
phagocytic vesicle membrane	1
secretory granule membrane	1
cell junction	1
recycling endosome membrane	1
bicellular tight junction	1
basolateral plasma membrane	1
apicolateral plasma membrane	1
growth cone	1
adherens junction	1
filopodium	1
host cell endoplasmic reticulum-Golgi intermediate compartment membrane	1
intercalated disc	1
neuromuscular junction	1
Schaffer collateral - CA1 synapse	1
postsynaptic density, intracellular component	1
postsynaptic density	1
perinuclear region of cytoplasm	1
perinuclear endoplasmic reticulum	1
glutamatergic synapse	1
glial cell projection	1
extrinsic component of cytoplasmic side of plasma membrane	1
endosome	1
dendrite	1
actin filament	1
host cell endosome membrane	1
VCB complex	1
elongin complex	1
integral component of lumenal side of endoplasmic reticulum membrane	1
Cul5-RING ubiquitin ligase complex	1
Cul2-RING ubiquitin ligase complex	1
MHC class I protein complex	1
nucleolus	1
Golgi membrane	1
host cell	1
helical viral capsid	1
cytoplasmic stress granule	1
nuclear inclusion body	1
apolipoprotein B mRNA editing enzyme complex	1
P-body	1
ribonucleoprotein complex	1
host cell membrane	1
host cell endoplasmic reticulum-Golgi intermediate compartment	1
host cell Golgi apparatus	1
viral capsid	1
endocytic vesicle membrane	1
endoplasmic reticulum membrane	1
endoplasmic reticulum quality control compartment	1
endosome membrane	1
mitochondrial outer membrane	1
ER to Golgi transport vesicle membrane	1
neuronal cell body	1
host cell endosome	1
T=4 icosahedral viral capsid	1
nuclear pore central transport channel	1
synapse	1
spliceosomal complex	1
U1 snRNP	1
ficolin-1-rich granule lumen	1
focal adhesion	1
intracellular membrane-bounded organelle	1
secretory granule lumen	1
cell surface	1
early endosome membrane	1
endoplasmic reticulum	1
virus tail, tube	1
