# Supplementary material for: Identifying and profiling structural similarities between Spike of SARS-CoV-2 and other viral or host proteins with Machaon
Source: Commun Biol. 2023 Jul 19;6:752. doi: 10.1038/s42003-023-05076-7 (PMC10356814; doi:10.1038/s42003-023-05076-7)
Supplement: Supplementary file 7 — Supplementary Data 4 [file 42003_2023_5076_MOESM7_ESM.zip › 6VXX_A_domain/go/6VXX_A_RBD_coagulation_bc26f14f69054fc0815793ba10f7b930.log]

###########biologicalProcess

********* blood coagulation

Aggregated alignment statistics: 
 Median secondary structure sequence identity: 0.028
 Median primary sequence identity: 0.0
 Median mixed sequence identity: 0.0
 Median hydrophobicity sequence identity: 0.0337


Alignment information: 


****** primary


****** secondary


PDB ID: 1EFN.C | Alignment (sequence identity: 2.7972%):
.EEE.TT...B.SSSEE..SEEEEEEEEEPPTT.EEEEE....{{{{{{{{{{...EEE.TT.EEEEEEESS.--------------.EEEEEEESS.SSSS..EEEEEETT---EE------EEE.S.....SS..EE.{{{{{{{{{{{{{{{{{{{{{....EEE.{{{{{{{{{{{{{..EEEEEEEEEETTEEEEEEEEEE...SSSPPPS..PBEEEEEEE......EEEEEEEE.{{{{{{{{{{{{{{{{{..EEEEE.EEEEEEEEE.TTS.EEEEEETTS.HHHHHHHHTTSS...SEEEEEEEEEPPP.SEEEE.....PBP..HHHHT.S.PPBGGG.EEEEE.SEE..HHHHHH.TT.SEEEESSS.TTSTTT..BSEEEEEEEEEEGGGGGGSSTT..STTTTTT....TT..EEEEEEE.TTTT..{{.EEEEEE.{{{{{{{.TT....{{{{{{{{{{{{{{{{{{{{..S.EEEEE.TTS{STTSEEEEEEEEEE.SSS...EE.S........SSEEEEEETTEEEEEEEEE......TT..EEE.TTS.EEEEE.SSS..EEEEEPPPEEEEEEEE..TTT....EEEEET..TTT.{{{{{{{{{{{{{{{{{{{{.EEEETTEEEESPEE.SS....SEEEETTEEEEEE.{{{{{{{{{{{{..EEEEEEPP.SEE......TTEEEEEEEEEEEEEEEEEE....EEEE.HHHHHSTT.HHHHHHHGGGGGGTHHHHHHHHHHHHHHHHHHHHHH...SEE....SS..STT...TTTSB.TTSSS..BHHHHHHHTT..{{{{{{{{{{{{{{{{{{{{{{{{{{..SSEEEEPPSS.HHHHHHHHHHHHHHHHHHTTHHHHSS.....HHHHHHHHHHTTT..THHHHHTHHHHHHHHHHHHHHHHHHHHH.GGGGHHHHHHHHHHHHHHHHHHHGGG..TTSS.S.HHHHHTTS.HHHHHHHHHHHHHHHHHHHHHHHHHHHHHHHHHHHHHHHHHHHIIIIISS...STTTTSSSEEEEEEEEEETTEEEEEEEEEEEEEEEEEEEES.EESSSEEEEESSSEEEESSS.EEEE.TTS...EE.BTTTEEEEEETTTSTT.EE...B.TTHHHHH.
                                                                 .|||||||              |||||||.||||     ||||||||   ||      ||||                                                                                                                                                                                                                                                                                                                                                                                                                                                                                                                                                                                                                                                                                                                                                                                                                                                                                                                                                                                                                                                         
-----------------------------------------------------------------.EEEESS.B..SSSSB..B.TT.EEEEEE.SS.S-----EEEEEETTT..EEEEEGGGEEE.---------------------------------------------------------------------------------------------------------------------------------------------------------------------------------------------------------------------------------------------------------------------------------------------------------------------------------------------------------------------------------------------------------------------------------------------------------------------------------------------------------------------------------------------------------------------------------------------------------------------------------------------------------------------------------------------------------------------------------------------------------------------------------------------------------------------------------------------------------------------------------------------------------------------------------------------------------------------------------------------------------------------------------------------------------
  Score=100


****** mixed


****** hydrophobicity


PDB ID: 1EFN.C | Alignment (sequence identity: 3.3658%):
2334323530333440253301433441213223403324204{{{{{{{{{{4430132443032233443400533023331434343110044234000402424224432130{{{{{{{{{{{{{{{{{{{{{42324303{{{{{{{{{{{{{244154202440433240334433041054134323214310413030403524311214{{{{{{{{{{{{{{{{{22330331435321143444330342046214313434631432304430343342504334300523403412323402423522303234545034202433013432323324433033341441423403243200534405402334334024343413442334002343441434{{34343135{{{{{{{4324540{{{{{{{{{{{{{{{{{{{{3231433324334{0334335000132411423230433443341044420424243133330-13434---442132---44235402433420543431401403323233030033334334402-01344043340{{{{{{{{{{{{{{{{{{{{402435233103244044334440303230423343{{{{{{{{{{{{3430023323132443023344302033423030334013032343304032306343346341114333203414521330204444434402240440343330442332423401343343345320441124403{{{{{{{{{{{{{{{{{{{{{{{{{{424313013311344202433321123303333323232214032224223524303034401344441024424320340443133323213414400444242143104413342320330144013514334240404510335143143303441052240523241223423440134345042434334123234323430021403303244442332320144342423543020343343203454234340033443203341400030044303431434143
                                                                                                                                                                                                                                                                                                                                                                                                                                                                                                                                  |.|       | |||||   ||.|||   |||  ||.|||    ||||.|        |.|.|...|||.|||.|| |                                                                                                                                                                                                                                                                                                                                                                                                                                                                                                                                                         
----------------------------------------------------------------------------------------------------------------------------------------------------------------------------------------------------------------------------------------------------------------------------------------------------------------------------------------------------------------------------------------------------------------------------------------------------------------------------------------------------------------------------------212-------0213434203444132443442--401433----434334--------25313334333033430230---------------------------------------------------------------------------------------------------------------------------------------------------------------------------------------------------------------------------------------------------------------------------------------------------------------------------------------------------------------------------------------------------------------------------------------------------------------------------------------------------------------------------------------------------------
  Score=55.5


###########molecularFunction

###########cellularComponent


Known sites report: 
Total residues in provided known sites of reference protein: 351 Correlated residues in areas specified as known sites: 8 | 2.28%. 
Residue numbers:107,108,109,113,114,115,130,132Total correlated residues with this property: 32
25.0% of the correlated residues are in areas specified as known sites 
Correlated residues for the selected property:103,104,105,106,107,108,109,110,111,112,113,114,115,116,118,119,120,121,127,128,129,130,131,132,133,134,135,136,137,138,139,140


Chosen properties found among the candidates: blood coagulation


The candidates: 1EFN_C
