# Supplementary material for: Identifying and profiling structural similarities between Spike of SARS-CoV-2 and other viral or host proteins with Machaon
Source: Commun Biol. 2023 Jul 19;6:752. doi: 10.1038/s42003-023-05076-7 (PMC10356814; doi:10.1038/s42003-023-05076-7)
Supplement: Supplementary file 7 — Supplementary Data 4 [file 42003_2023_5076_MOESM7_ESM.zip › 6VXX_A_domain/go/6VXX_A_RBD_molecularFunction-go-aggregate.csv]

propertyName	coverage
RNA binding	11
identical protein binding	8
ATP binding	5
ubiquitin protein ligase binding	5
zinc ion binding	5
metal ion binding	4
DNA binding	4
protein tag	4
integrin binding	4
cysteine-type endopeptidase activity	3
signaling receptor binding	3
structural molecule activity	3
RNA-directed 5'-3' RNA polymerase activity	3
hydrolase activity	3
RNA helicase activity	2
ephrin receptor binding	2
serine-type endopeptidase activity	2
DNA helicase activity	2
connexin binding	1
single-stranded RNA binding	1
PDZ domain binding	1
cell adhesive protein binding involved in AV node cell-bundle of His cell communication	1
cell adhesion molecule binding	1
beta-catenin binding	1
TAP binding	1
virus receptor activity	1
peptide antigen binding	1
structural constituent of ribosome	1
double-stranded RNA binding	1
chaperone binding	1
RNA-DNA hybrid ribonuclease activity	1
ribonucleoprotein complex binding	1
enzyme binding	1
alpha-tubulin binding	1
CD4 receptor binding	1
transmembrane receptor protein tyrosine kinase activity	1
tau-protein kinase activity	1
tau protein binding	1
T cell receptor binding	1
protein tyrosine kinase activity	1
phospholipase binding	1
phospholipase activator activity	1
phosphatidylinositol 3-kinase binding	1
peptide hormone receptor binding	1
non-membrane spanning protein tyrosine kinase activity	1
ion channel binding	1
growth factor receptor binding	1
magnesium ion binding	1
disordered domain specific binding	1
CD8 receptor binding	1
RNA-directed DNA polymerase activity	1
heparan sulfate binding	1
exoribonuclease H activity	1
deoxycytidine deaminase activity	1
U1 snRNA binding	1
small GTPase binding	1
thiol-dependent ubiquitin-specific protease activity	1
serine-type exopeptidase activity	1
hydrolase activity, acting on acid anhydrides	1
signaling receptor activity	1
cytidine deaminase activity	1
transferase activity	1
thymidylate synthase (FAD) activity	1
flavin adenine dinucleotide binding	1
mRNA binding	1
serine-type peptidase activity	1
hydrolase activity, acting on acid anhydrides, in phosphorus-containing anhydrides	1
helicase activity	1
U1 snRNP binding	1
dCMP deaminase activity	1
dUTP diphosphatase activity	1
cyclosporin A binding	1
aspartic-type endopeptidase activity	1
RNA uridylyltransferase activity	1
nucleotide binding	1
virion binding	1
unfolded protein binding	1
peptidyl-prolyl cis-trans isomerase activity	1
sequence-specific double-stranded DNA binding	1
chromatin binding	1
sequence-specific DNA binding	1
RNA polymerase II cis-regulatory region sequence-specific DNA binding	1
intronic transcription regulatory region sequence-specific DNA binding	1
DNA-binding transcription repressor activity, RNA polymerase II-specific	1
DNA-binding transcription factor activity	1
chromatin DNA binding	1
type 5 metabotropic glutamate receptor binding	1
