# Supplementary material for: Identifying and profiling structural similarities between Spike of SARS-CoV-2 and other viral or host proteins with Machaon
Source: Commun Biol. 2023 Jul 19;6:752. doi: 10.1038/s42003-023-05076-7 (PMC10356814; doi:10.1038/s42003-023-05076-7)
Supplement: Supplementary file 7 — Supplementary Data 4 [file 42003_2023_5076_MOESM7_ESM.zip › 6VXX_A_domain/metrics/6VXX_A_BetaCoV-S1-CTD_b-phipsi.csv]

structureId	domain	b-phipsi
6VXX_A	BetaCoV-S1-CTD	0.0
6VXX_C	BetaCoV-S1-CTD	9.50938296362436e-10
6VXX_B	BetaCoV-S1-CTD	1.3970969403906206e-09
6NZK_A	bCoV-S1-RBD	0.0006217761786729
6NZK_C	bCoV-S1-RBD	0.0006218392170141
6NZK_B	bCoV-S1-RBD	0.0006224988044199
6E5U_H	NTF2	0.0007902820158941
6E5U_F	NTF2	0.0008369890089415
6E5U_D	NTF2	0.0008764573826818
6OPO_D	Ig-like-V-type	0.0009015559761276
6E5U_B	NTF2	0.0009191363321412
6XF6_B	RBD	0.0009433621381947
6OHW_C	bCoV-S1-RBD	0.000970136184235
6OHW_B	bCoV-S1-RBD	0.0009706652752604
6OHW_A	bCoV-S1-RBD	0.0009720755972591
7KDG_C	RBD	0.0009829550988117
7KEA_A	BetaCoV-S1-CTD	0.0010070493201818
4IV3_C	Peptidase-C28	0.0010306559648783
3O8E_C	Adeno-knob	0.0012056094859353
6XF6_B	BetaCoV-S1-CTD	0.001227115008417
5NE4_1	Rhv	0.0012655229643852
6VXX_A	RBD	0.0014021811270714
6VXX_C	RBD	0.0014024293920912
6VXX_B	RBD	0.0014025299778226
7KDJ_C	BetaCoV-S1-CTD	0.001491851739266
7KDK_A	BetaCoV-S1-CTD	0.0015257245186538
5CJX_K	GP120	0.0015395013242769
1QO3_C	C-type-lectin	0.0016129213436633
6ZOW_C	BetaCoV-S1-CTD	0.0016142147808487
6WPT_A	BetaCoV-S1-CTD	0.0016220705883197
6NB3_A	Spike-rec-bind	0.0016318573984356
6X79_C	RBD	0.0016481721975014
6X79_A	RBD	0.001651561491344
4KR0_B	bCoV-S1-RBD	0.0016545067124274
6X79_B	RBD	0.0016569337631729
4ZS6_B	bCoV-S1-RBD	0.0016803912002683
5USL_A	Alpha-carbonic-anhydrase	0.0017171213535698
5DO2_A	bCoV-S1-RBD	0.0017644648188593
4ZS6_A	bCoV-S1-RBD	0.0017728493931033
7KDK_A	RBD	0.0017909132239766
5DO2_B	bCoV-S1-RBD	0.0018032488458365
7KEA_A	RBD	0.0018392897657282
6AB6_C	ICOSAH-VIR-COAT-S	0.0018788043177138
1QO3_D	C-type-lectin	0.0018950448029723
6WPT_B	BetaCoV-S1-CTD	0.0018963765645608
6NB4_A	Spike-rec-bind	0.0019115417442021
7KE8_B	BetaCoV-S1-CTD	0.0019283961973389
7KDG_B	RBD	0.0019420915658534
7KDI_C	RBD	0.0020063869730049
6XKP_B	BetaCoV-S1-CTD	0.0020112437824726
6XKP_B	RBD	0.0020112437824726
6VSB_A	BetaCoV-S1-CTD	0.0020444757719533
6VLR_H	GP120	0.0020669482473287
7KDH_A	BetaCoV-S1-CTD	0.0020708532470471
7KDG_C	BetaCoV-S1-CTD	0.0020880604499312
6CDE_C	GP120	0.002097554819774
6CDE_c	GP120	0.0020980404427563
5CJX_Y	GP120	0.0020982284041074
6CDE_2	GP120	0.0020985031029027
6X79_C	BetaCoV-S1-CTD	0.0021458951128745
6X79_A	BetaCoV-S1-CTD	0.00214662274901
6X79_B	BetaCoV-S1-CTD	0.002152480540694
7KDJ_C	RBD	0.0021546869032003
6ZOW_B	BetaCoV-S1-CTD	0.0022098620354726
3L88_K	Adeno-knob	0.0022372184925492
7K8Z_A	BetaCoV-S1-CTD	0.0022534188531213
3O8E_A	Adeno-knob	0.0022734640442424
6X9T_A	GP120	0.0022735051650905
6VSB_B	BetaCoV-S1-CTD	0.0023125809048637
3LIY_C	Peptidase-A2	0.0023732566628248
4YDJ_G	GP120	0.0023794791036244
7KDG_A	RBD	0.0023798259049826
6X9S_A	GP120	0.0024055849405929
6DE7_G	GP120	0.0024384035093557
7KDI_C	BetaCoV-S1-CTD	0.002451422353514
6X9U_A	GP120	0.0024621520347461
5CJX_G	GP120	0.002474162166912
6UDJ_P	GP120	0.0026267782735634
6OPQ_D	Ig-like-V-type	0.0026291085687494
4KQZ_B	bCoV-S1-RBD	0.0026554249470091
7KE4_C	BetaCoV-S1-CTD	0.0026632777721445
6UDJ_J	GP120	0.0027016564445779
3F0Y_F	Adeno-knob	0.0027456142127565
2HAH_A	Peptidase-A2	0.002770386609345
7KDG_A	BetaCoV-S1-CTD	0.0029062765573182
1ZBA_1	Peptidase-C28	0.002914993955486
7KE7_B	BetaCoV-S1-CTD	0.0029265157150913
1B11_A	Peptidase-A2	0.002939071580801
4ETQ_C	Alpha-carbonic-anhydrase	0.0029719296312669
5FIV_A	Peptidase-A2	0.002980618039517
3L88_L	Adeno-knob	0.0030013140307939
6XF6_C	RBD	0.0030220233308007
7KE8_B	RBD	0.0030338234243594
7KDG_B	BetaCoV-S1-CTD	0.0030368354527105
6MU8_G	GP120	0.0030508312148873
5L7O_A	Rhv	0.0030722727190343
7KE7_B	RBD	0.0030872875669315
6TYB_G	GP120	0.0031382593669349
3LIY_B	Peptidase-A2	0.0031683233418127
4WM8_A	Rhv	0.0031732060068814
5USH_X	Alpha-carbonic-anhydrase	0.0032520457967967
6X9V_A	GP120	0.0032725698244496
7K8U_B	BetaCoV-S1-CTD	0.0032879443969888
3F0Y_G	Adeno-knob	0.0033002543444867
3F0Y_I	Adeno-knob	0.0033043062251674
4BIQ_A	Rhv	0.0033264342143328
1C8N_B	ICOSAH-VIR-COAT-S	0.0033265763297995
7KDL_C	RBD	0.0033285295361011
3FIV_B	Peptidase-A2	0.0033506251761113
3FIV_A	Peptidase-A2	0.0034384610468508
1QQP_1	Peptidase-C28	0.0034413448145364
1ZBE_1	Peptidase-C28	0.0034454905722407
6AB6_B	ICOSAH-VIR-COAT-S	0.0034676961292675
3L88_E	Adeno-knob	0.0034830169369045
6XF5_C	RBD	0.0034860847313815
6MU6_G	GP120	0.0035325953465966
6YLA_A	BetaCoV-S1-CTD	0.0035535523684304
3F0Y_E	Adeno-knob	0.0035789988143259
6XF5_B	RBD	0.0035884044322217
6XF5_A	RBD	0.0036170680211263
7KE4_C	RBD	0.0036200108157018
3F0Y_H	Adeno-knob	0.003656583584648
7K8U_B	RBD	0.0036786945755395
1C8N_A	ICOSAH-VIR-COAT-S	0.0036793095955572
3L88_J	Adeno-knob	0.0036870248419375
7KDH_A	RBD	0.0036887766240941
5V7J_G	GP120	0.0036894575807228
3F0Y_B	Adeno-knob	0.0036983751884622
6VLR_A	GP120	0.003700875633532
4KQZ_A	bCoV-S1-RBD	0.0037041242837921
6OZC_E	GP120	0.0037194626849203
6OZC_A	GP120	0.0037199286114786
6OZC_F	GP120	0.0037201836652889
5W4L_A	GP120	0.0037513871951741
6WPT_B	RBD	0.0037892446026544
3F0Y_A	Adeno-knob	0.0038177481704543
7AD1_A	BetaCoV-S1-CTD	0.0038232323659767
3LIY_A	Peptidase-A2	0.0039041290780583
3F0Y_C	Adeno-knob	0.0039175203766002
7KDL_C	BetaCoV-S1-CTD	0.0039310682466861
7KDI_A	BetaCoV-S1-CTD	0.0039373573165832
3L88_D	Adeno-knob	0.0039374695872795
6VYB_B	BetaCoV-S1-CTD	0.0039400840994034
5HBZ_F	Peptidase-C32	0.0039413370681125
6WPT_A	RBD	0.0039458962577558
4L3N_A	bCoV-S1-RBD	0.0039539058126825
6AB5_A	ICOSAH-VIR-COAT-S	0.0039626742138093
6OPO_G	Ig-like-V-type	0.003990613499536
6OPO_N	Ig-like-V-type	0.0039921644680991
6XF5_C	BetaCoV-S1-CTD	0.0040377599051758
6NB3_C	Spike-rec-bind	0.0040509569393914
1C8N_C	ICOSAH-VIR-COAT-S	0.004061573206492
6OPP_C	GP120	0.0040752374696046
7JVA_A	RBD	0.0041357915707448
7JVA_A	BetaCoV-S1-CTD	0.0041357915707448
6OPA_G	GP120	0.0041495316990653
6ZOW_a	RBD	0.0041512855506666
6ZOW_a	BetaCoV-S1-CTD	0.0041512855506666
6XKL_B	BetaCoV-S1-CTD	0.0041551503475353
5USL_X	Alpha-carbonic-anhydrase	0.0041764660531077
3L88_H	Adeno-knob	0.0041847292533386
7KDK_B	RBD	0.0041891317630635
5HBZ_D	Peptidase-C32	0.0041972933434157
3L88_I	Adeno-knob	0.004207058380464
7KE7_A	BetaCoV-S1-CTD	0.0042110205479129
6XF5_B	BetaCoV-S1-CTD	0.0042159639634631
7KDK_B	BetaCoV-S1-CTD	0.0042167432259967
7K8Z_A	RBD	0.004218927425109
3LIY_E	Peptidase-A2	0.0042311849303945
4ETQ_X	Alpha-carbonic-anhydrase	0.0042340117772682
3L88_B	Adeno-knob	0.0042446674334558
6XF5_A	BetaCoV-S1-CTD	0.0042549640539138
1JUV_A	DHFR	0.0042562491116765
6VSB_A	RBD	0.0042866294942626
6IMJ_A	DNA-LIGASE-A3	0.0042886009065451
7KE9_A	BetaCoV-S1-CTD	0.0043125675890945
7K8Z_B	RBD	0.0043284457095726
5W9K_K	BetaCoV-S1-CTD	0.0043373986697994
7K8T_C	RBD	0.0043509028540543
6MU7_G	GP120	0.0043562556533672
2NXY_A	GP120	0.0043670248665867
6GML_C	RPOLD	0.0043678566074873
7KE6_B	RBD	0.0044078550125251
3L88_A	Adeno-knob	0.0044184550274599
2GJ2_A	VP9	0.0044454212254713
7KE6_A	RBD	0.0044515131669171
6NF5_J	GP120	0.0044585381516042
6NF5_A	GP120	0.0044599489885104
6ONE_A	GP120	0.0044627254493938
5YL1_A	ICOSAH-VIR-COAT-S	0.0044652372696295
7KE6_A	BetaCoV-S1-CTD	0.0044766538378174
6VSB_B	RBD	0.0044841965161686
7KE4_A	BetaCoV-S1-CTD	0.0045226564367839
3N0I_C	Adeno-knob	0.0045353079564853
6FIV_A	Peptidase-A2	0.004535916710767
6VYB_A	BetaCoV-S1-CTD	0.0045673097266044
6B0N_G	GP120	0.004569684979381
6ZOW_C	RBD	0.0045756058673109
6XF6_C	BetaCoV-S1-CTD	0.0045844915919709
3NGB_A	GP120	0.0046191867805333
2GJ2_B	VP9	0.004619568994597
3J1P_B	SF3-helicase	0.0046213890326842
6XKL_A	BetaCoV-S1-CTD	0.0046700633946904
7JV4_B	RBD	0.00469862451493
7KDK_C	BetaCoV-S1-CTD	0.0047117176054068
6UX2_A	SH2	0.0047118404453455
1UXB_C	Adeno-knob	0.0047173171809455
5T3S_G	GP120	0.0047273518151083
4K6V_C	Adeno-knob	0.0047455175392857
6VSB_C	BetaCoV-S1-CTD	0.0047466819400136
6B9J_X	Alpha-carbonic-anhydrase	0.0047602748719296
6B9J_Y	Alpha-carbonic-anhydrase	0.0047616619719517
7KE7_A	RBD	0.0047749388080557
7KDJ_A	BetaCoV-S1-CTD	0.0048035648861318
4UTC_B	Flavi-glycoprot	0.0048109083140923
7KDK_C	RBD	0.0048431732769025
7C9Y_A	Rhv	0.0048499540835852
6AB6_A	ICOSAH-VIR-COAT-S	0.0048552747384783
7KE6_B	BetaCoV-S1-CTD	0.0048707052178656
6VYB_B	RBD	0.0048716253202035
3LIT_B	Peptidase-A2	0.0048919421838768
4XQA_C	Adeno-knob	0.0048995359513223
7KDI_A	RBD	0.0049221689192086
6MYY_A	GP120	0.0049703690314163
6MZJ_A	GP120	0.004970823949485
5X5C_C	BetaCoV-S1-CTD	0.0049962410491619
6X6P_A	RBD	0.0050112325579318
6X6P_B	RBD	0.0050160452364306
6X6P_C	RBD	0.0050184098189942
6NC2_F	GP41	0.0050581716722578
6XKL_B	RBD	0.005059347159192
6Q05_B	bCoV-S1-RBD	0.0050738330765841
6Q05_A	bCoV-S1-RBD	0.005074020816336
6Q05_C	bCoV-S1-RBD	0.0050750661790957
4QUZ_A	Calici-coat	0.0050816534644314
6Q07_B	bCoV-S1-RBD	0.0050903107928755
6Q06_B	bCoV-S1-RBD	0.005091008781607
6Q06_A	bCoV-S1-RBD	0.005091711866099
6Q07_A	bCoV-S1-RBD	0.0050917361204221
6Q04_C	bCoV-S1-RBD	0.0050927965291415
6Q04_A	bCoV-S1-RBD	0.0050928677557872
6Q07_C	bCoV-S1-RBD	0.0050929618406379
6Q04_B	bCoV-S1-RBD	0.0050943069063298
6Q06_C	bCoV-S1-RBD	0.0050946945728337
3NAP_A	Rhv	0.005131751906501
3FD4_B	C-type-lectin	0.0051363153178799
6MYY_B	Ig-like	0.0051619879527042
6MZJ_E	Ig-like	0.0051646584382475
6MZJ_B	Ig-like	0.00516643637763
6MYY_E	Ig-like	0.005166699973971
4QUZ_B	Calici-coat	0.0052015643217687
5TDG_A	Fibritin-C	0.0052104706826823
4PAR_C	SRA	0.0052359171494939
6MTJ_G	GP120	0.0052688540941764
6ZOY_B	RBD	0.0052737561373175
3QND_B	Adeno-knob	0.0052775162281321
6ZOY_A	RBD	0.0052785536572289
6ZOY_C	RBD	0.0052792301201379
6XKL_C	RBD	0.0052973813216921
5W9L_J	BetaCoV-S1-CTD	0.0052986283184197
3QND_G	Adeno-knob	0.0053040844458985
3NAP_C	Rhv	0.005309204263744
7KE4_A	RBD	0.0053297744171936
6YLA_A	RBD	0.0053606553858202
5CDD_B	Rhv	0.0053688198083937
6MDT_G	GP120	0.0053788304417436
4OW5_A	Chitin-binding-type-4	0.0053947047171704
5W9H_r	BetaCoV-S1-CTD	0.0054075226955972
3N0I_A	Adeno-knob	0.0054193880148942
7K8T_C	BetaCoV-S1-CTD	0.0054228352217468
6ZOY_B	BetaCoV-S1-CTD	0.005433511029684
6ZOY_C	BetaCoV-S1-CTD	0.0054393608733154
6ZOY_A	BetaCoV-S1-CTD	0.0054410176944705
5W9O_L	BetaCoV-S1-CTD	0.0054502878490031
4K6T_A	Adeno-knob	0.00545070659874
4ZDG_A	Adeno-knob	0.0054524108263738
5D8A_C	Peptidase-C28	0.0054682152976217
5D9Q_A	GP120	0.0054760268369151
4K6W_C	Adeno-knob	0.0055029703299945
5W9M_J	BetaCoV-S1-CTD	0.0055134658414515
5D9Q_G	GP120	0.0055214908550976
7JV6_B	RBD	0.0055305675078327
5USH_A	Alpha-carbonic-anhydrase	0.0055368093253896
7JV6_E	RBD	0.0055380053560371
7JV6_A	RBD	0.0055384729856952
4E9O_X	Alpha-carbonic-anhydrase	0.0055393473262862
2WGU_C	Adeno-knob	0.005540875743256
6OPO_C	GP120	0.0055419172553704
5W9N_J	BetaCoV-S1-CTD	0.0055479090164995
3QND_C	Adeno-knob	0.0055817590604712
5D9Q_J	GP120	0.0055884098202175
4K6V_B	Adeno-knob	0.0056276426764355
7KDH_C	BetaCoV-S1-CTD	0.0056289289602198
7JV4_B	BetaCoV-S1-CTD	0.0056852954324789
6L1Y_C	Ig-like-V-type	0.0056861415794335
4K6T_G	Adeno-knob	0.0056972882454469
7AD1_A	RBD	0.0056994106179328
4WM7_A	Rhv	0.0057041242322588
6XKL_C	BetaCoV-S1-CTD	0.0057135783838079
4IV1_C	Peptidase-C28	0.005717625485239
2WGT_C	Adeno-knob	0.0057260490629211
7KDH_C	RBD	0.0057263459289739
7KJ5_C	BetaCoV-S1-CTD	0.0057401539678405
6IMJ_B	DNA-LIGASE-A3	0.0057456134257471
7KJ3_C	BetaCoV-S1-CTD	0.0057787642643328
7KE7_C	BetaCoV-S1-CTD	0.0057828739502405
4K6W_B	Adeno-knob	0.0058394828890518
4ZDG_B	Adeno-knob	0.0058708134396091
7KE9_A	RBD	0.005874401880666
4GH4_C	Rhv	0.0058807682141602
6XRT_G	GP120	0.0058816889877459
3LIV_A	Peptidase-A2	0.0058926786577245
2OBE_B	Adeno-hexon	0.0059004486035049
3OGP_B	Peptidase-A2	0.0059258554587601
4XQB_C	Adeno-knob	0.0059338432076228
4K6T_C	Adeno-knob	0.0059482258689977
5IT9_C	S5-DRBM	0.0059676741392011
6X9R_A	GP120	0.0059847640341363
4XQB_B	Adeno-knob	0.0059975001791558
7JVC_E	RBD	0.0060076397906213
7K8Z_B	BetaCoV-S1-CTD	0.0060078912915316
7JVC_B	RBD	0.0060094318019344
7JVC_A	RBD	0.0060118632726089
3P0S_A	Parvo-NS1	0.006032589660308
4X27_A	Chitin-binding-type-4	0.0060326498831172
6STU_E	Adeno-knob	0.0060373743217925
6VYB_A	RBD	0.006039677718986
7KE8_A	RBD	0.0060442448518761
4X29_A	Chitin-binding-type-4	0.0060720770843321
3QND_E	Adeno-knob	0.0060721441502316
2WGT_A	Adeno-knob	0.0060922374799647
4N53_A	Rhv	0.0060944173195967
5F17_D	Peptidase-C32	0.0060980849175617
3LIQ_B	Peptidase-A2	0.006100705477884
2ZUG_A	VP9	0.0061033722158831
4K6V_A	Adeno-knob	0.0061041082095127
6X6P_A	BetaCoV-S1-CTD	0.0061055666535032
6X6P_C	BetaCoV-S1-CTD	0.0061124794019767
6X6P_B	BetaCoV-S1-CTD	0.0061126263370266
6XKL_A	RBD	0.0061185955003412
4O42_A	Chromo-2	0.0061273713440599
7KDJ_A	RBD	0.0061651286170411
4XQA_B	Adeno-knob	0.0061705801952357
7KJ5_A	BetaCoV-S1-CTD	0.0061738999798006
7KJ2_A	BetaCoV-S1-CTD	0.0061743135435435
4K6U_A	Adeno-knob	0.0061895184816903
6MFP_A	GP120	0.0062120325818428
4QVJ_B	Calici-coat	0.0062137842162943
4XQB_A	Adeno-knob	0.006232591483016
4D61_O	Ribosomal-S13-N	0.0062633658744051
2OPS_A	Peptidase-A2	0.0062816143238624
6S6L_C	Calici-coat	0.0062861359236096
7KE9_C	BetaCoV-S1-CTD	0.0062975935213097
2WGT_B	Adeno-knob	0.0063348294415407
5OSN_A	Rhv	0.0063396771990423
5FYK_G	GP120	0.0063492298047205
4XQA_A	Adeno-knob	0.0063497355024215
6VSB_C	RBD	0.0063512361969708
7JVC_E	BetaCoV-S1-CTD	0.0063591595627139
7JVC_B	BetaCoV-S1-CTD	0.0063632454221705
7JVC_A	BetaCoV-S1-CTD	0.0063659521618349
1FIV_A	Peptidase-A2	0.0063930099990815
4FIV_A	Peptidase-A2	0.0063935039029738
5W9M_F	BetaCoV-S1-CTD	0.0064061914887441
7KE9_C	RBD	0.0064265363697058
4K6U_C	Adeno-knob	0.0064404924307135
6N1W_c	GP120	0.0064526846406614
6ZCZ_E	BetaCoV-S1-CTD	0.0064687786510571
6ZCZ_E	RBD	0.0064687786510571
7JV6_B	BetaCoV-S1-CTD	0.0064937895848172
6XC2_A	BetaCoV-S1-CTD	0.0065017473212168
6XC2_A	RBD	0.0065017473212168
7JV6_E	BetaCoV-S1-CTD	0.0065043702096095
7JV6_A	BetaCoV-S1-CTD	0.006504499782202
6PWU_C	GP120	0.0065265759898562
3L88_F	Adeno-knob	0.0065311528862179
6CRQ_B	GP120	0.0065410399804551
4K6T_F	Adeno-knob	0.0065793511833115
4PBA_C	SRA	0.0065876460102543
6Z97_A	RBD	0.0066058484433699
2WGU_B	Adeno-knob	0.0066401630381223
5W9H_q	BetaCoV-S1-CTD	0.0066480748930697
6V0R_C	GP120	0.006654944348841
6V0R_D	GP120	0.006655605082739
6V0R_A	GP120	0.0066563568419778
5W9L_C	BetaCoV-S1-CTD	0.006702400627348
6IZL_A	ICOSAH-VIR-COAT-S	0.0067039038619374
5F17_F	Peptidase-C32	0.0067053272933972
4YN1_A	Chitin-binding-type-4	0.0067142865538396
6X5B_D	Ig-like-V-type	0.0067248825885562
3N0I_B	Adeno-knob	0.0067397051221972
3QND_F	Adeno-knob	0.0067495519595674
1UXA_C	Adeno-knob	0.0067549146187977
6ZP0_C	BetaCoV-S1-CTD	0.0067563248936939
6ZP0_A	BetaCoV-S1-CTD	0.0067625003734495
6ZP0_B	BetaCoV-S1-CTD	0.0067640682184923
4PA1_A	Peptidase-A2	0.0067746153101007
6LAP_A	Rhv	0.0067794699015942
6LBQ_A	Rhv	0.0067794699015942
6LBO_A	Rhv	0.0067794699015942
6OPP_D	Ig-like-V-type	0.0067841575244709
3LIN_L	Peptidase-A2	0.0067919898975753
4L3N_B	bCoV-S1-RBD	0.0067981375599743
2WGU_A	Adeno-knob	0.0068389142899126
7K8W_B	RBD	0.0068506516705575
5FYL_G	GP120	0.0068552361388294
3OBU_A	UEV	0.0068659007469071
6E5P_A	GP120	0.0068711551840879
6E5P_C	GP120	0.0068715196752305
5CEZ_G	GP120	0.0068781405456206
6E5P_E	GP120	0.006879631083035
5W9O_K	BetaCoV-S1-CTD	0.0068890593142519
7C8W_B	RBD	0.0069227698731709
7C8W_B	BetaCoV-S1-CTD	0.0069227698731709
7KE8_A	BetaCoV-S1-CTD	0.0069288128469509
6ZP1_C	BetaCoV-S1-CTD	0.0069304102488567
6ZOW_B	RBD	0.0069315441812196
7KEA_C	RBD	0.0069317015354147
6ZP1_B	BetaCoV-S1-CTD	0.0069340812740465
6ZP1_A	BetaCoV-S1-CTD	0.0069350452970778
6IML_A	DNA-LIGASE-A3	0.0069372411498882
3GW6_C	Peptidase-S74	0.006965596269493
5X59_C	BetaCoV-S1-CTD	0.0069661400498412
5X59_B	BetaCoV-S1-CTD	0.0069663543565121
5X59_A	BetaCoV-S1-CTD	0.006968048811466
7KJ2_C	RBD	0.0069712282954022
5W9N_I	BetaCoV-S1-CTD	0.0069755742862826
4K6U_B	Adeno-knob	0.006984005017402
2ESV_D	Ig-like-C1-type	0.0070084628134029
6YLA_E	BetaCoV-S1-CTD	0.0070177721458578
6CDI_2	GP120	0.0070225500129789
6CDI_C	GP120	0.007026773825851
6CDI_d	GP120	0.0070323944335061
3DXA_O	Ig-like-C1-type	0.007038374541872
4PBA_B	SRA	0.0070447140186789
7KJ5_C	RBD	0.0070570766724735
1UXA_B	Adeno-knob	0.0070613607177394
4NW2_C	Chromo-2	0.0070702642126132
5X5C_A	BetaCoV-S1-CTD	0.0071210556900064
7KEB_A	RBD	0.0071267351501728
6XCM_A	RBD	0.0071299907965504
7KEB_A	BetaCoV-S1-CTD	0.0071353312337021
6XKP_A	BetaCoV-S1-CTD	0.007145501698908
6XKP_A	RBD	0.007145501698908
7KJ5_A	RBD	0.0071455193663195
3DXA_E	Ig-like-C1-type	0.007146813847749
3DXA_J	Ig-like-C1-type	0.0071614286264047
7KJ2_A	RBD	0.0072022152803181
2WBW_A	Adeno-knob	0.0072164335110631
5I9Q_A	GP120	0.0072215098073184
1UXA_A	Adeno-knob	0.0072403649842136
4K6W_A	Adeno-knob	0.0072475871369492
6YOR_E	BetaCoV-S1-CTD	0.0072521985442518
6YOR_E	RBD	0.0072521985442518
6YOR_A	RBD	0.0072527552300126
6YOR_A	BetaCoV-S1-CTD	0.0072527552300126
6OPP_F	Ig-like-V-type	0.0072591774068833
6U0L_B	GP120	0.0072766403199229
6ZP1_C	RBD	0.0072777974939316
3LIN_A	Peptidase-A2	0.00727855073108
6ZP1_B	RBD	0.0072818868051855
6ZP1_A	RBD	0.0072819314943526
3GW6_D	Peptidase-S74	0.0072880861956545
4XNZ_D	GP120	0.007297763156704
6OPQ_I	Ig-like-V-type	0.007313755769199
6OPQ_J	Ig-like-V-type	0.007323003798088
2OBE_C	Adeno-hexon	0.0073613297873427
4NW2_A	Chromo-2	0.0073740763170929
7KE7_C	RBD	0.0073754109717666
6E5U_G	NTF2	0.0073791244968707
4MQ3_A	Peptidase-A2	0.0073793075741741
6E5U_C	NTF2	0.0073797001229674
7KDI_B	RBD	0.0073863991724052
5W9M_E	BetaCoV-S1-CTD	0.0074012357691706
2A1K_A	gp32	0.0074146713603594
5ACO_A	GP120	0.007427752909941
5ACO_C	GP120	0.0074280406665127
6MN7_C	GP120	0.0074294509541591
6MN7_A	GP120	0.0074323619176646
5ACO_D	GP120	0.0074327560795225
6MN7_D	GP120	0.0074343614384536
6ZP0_C	RBD	0.0074376614737069
6ZP0_A	RBD	0.0074425746913525
6ZP0_B	RBD	0.0074431032885467
3L89_H	Adeno-knob	0.0074505707446732
7K90_A	RBD	0.0074565388284697
7K9Z_E	RBD	0.0074692250936931
7K9Z_E	BetaCoV-S1-CTD	0.0074692250936931
4YN2_A	Chitin-binding-type-4	0.0075011458054065
5W9L_B	BetaCoV-S1-CTD	0.0075192109656568
2ZAH_A	Viral-coat	0.0075200349989419
7KDI_B	BetaCoV-S1-CTD	0.007524288754137
7KJ2_C	BetaCoV-S1-CTD	0.007526146441252
5W9N_H	BetaCoV-S1-CTD	0.007528910140133
6W03_G	GP120	0.0075396688174478
5NED_A	Rhv	0.0075555071172971
4QVJ_A	Calici-coat	0.0075562866414826
6SK6_C	Rhv	0.0075792159414921
5W9K_L	BetaCoV-S1-CTD	0.0075937885794104
6P65_A	GP120	0.0075939449771045
2OBE_A	Adeno-hexon	0.0076210329781804
6XF6_A	RBD	0.0076389255494632
3KMJ_A	SET	0.0076731334029308
7T9K_A	BetaCoV-S1-CTD	0.007680279947957
7K8Y_E	RBD	0.0077108060614658
7T9K_A	RBD	0.0077350707927945
3JWD_B	Ig-like-C2-type-2	0.007751597323605
7JV4_A	RBD	0.0077574037099172
4I54_B	GP120	0.0077575617231405
6UM6_E	GP120	0.0077717867291515
6UM6_I	GP120	0.0077815899229613
5W9O_J	BetaCoV-S1-CTD	0.007784047787224
6UM6_A	GP120	0.0077841728078169
6ZOX_C	RBD	0.0077893316436455
6ZOX_B	RBD	0.0077933658518885
6ZOX_A	RBD	0.0078003477865686
4PAR_B	SRA	0.0078045955731344
6ZFO_E	BetaCoV-S1-CTD	0.0078094597732079
6ZFO_E	RBD	0.0078094597732079
6ZFO_A	RBD	0.0078123885230875
6ZFO_A	BetaCoV-S1-CTD	0.0078123885230875
6JO8_N	Ig-like-V-type-1	0.0078149304991146
2FIV_A	Peptidase-A2	0.00781856037315
2FIV_B	Peptidase-A2	0.0078273294046935
4N0N_A	Peptidase-C33	0.007827551100726
6NNJ_G	GP120	0.0078354922784751
5GMQ_A	Spike-rec-bind	0.0078365164904861
2GJ2_D	VP9	0.0078446457878144
6X2B_A	BetaCoV-S1-CTD	0.0078471035803487
6RIC_B	RNA-pol-Rpb2-3	0.0078482740893516
7KEC_C	RBD	0.0078516916504584
6ZOX_C	BetaCoV-S1-CTD	0.0078867389164976
6ZOX_B	BetaCoV-S1-CTD	0.0078911072859141
6XC2_Z	BetaCoV-S1-CTD	0.0078993615593388
6XC2_Z	RBD	0.0078993615593388
6ZOX_A	BetaCoV-S1-CTD	0.0078999907962659
6VY2_C	GP120	0.0079101573052782
6VY2_E	GP120	0.0079137448001901
6VY2_A	GP120	0.0079148179622669
3LIX_A	Peptidase-A2	0.0079275875023182
2GJ2_C	VP9	0.0079427556282097
4EJE_B	UEV	0.0079485244063518
7KEA_C	BetaCoV-S1-CTD	0.0079591236504256
6DFH_A	GP120	0.0079893152429736
6DFH_C	GP120	0.0079927854929441
6DFH_D	GP120	0.0079958919495181
7JV4_A	BetaCoV-S1-CTD	0.0079971119836461
3OBX_A	UEV	0.0080037626469
5FEC_G	GP120	0.0080041081776525
4R4N_E	GP120	0.0080158742252886
5ACA_1	VP4-2	0.0080948842268828
3LIN_K	Peptidase-A2	0.008107864891438
3FD4_A	C-type-lectin	0.008115593205833
5Y5O_B	dUTPase	0.0081197259691141
6MUF_G	GP120	0.0081956650312451
7K8X_C	BetaCoV-S1-CTD	0.0082100736505735
5W9H_p	BetaCoV-S1-CTD	0.0082156283257431
1UXB_B	Adeno-knob	0.0082302832062816
6MPH_A	GP120	0.0082479190398283
7KEC_C	BetaCoV-S1-CTD	0.0082493021263392
7K8V_C	RBD	0.0082541933998806
7AD1_C	RBD	0.0082607772468509
7DDN_A	RBD	0.0082627776240863
3L88_G	Adeno-knob	0.0082685817780001
1K5M_C	Peptidase-C3	0.008271805203675
6ZP5_A	RBD	0.0082935510997003
6STU_B	Adeno-knob	0.0082972383515305
6ZER_E	RBD	0.0083021204864939
5IRO_Q	Ig-like-C1-type	0.0083132207326108
6ZP7_A	RBD	0.0083205015425934
5W9K_J	BetaCoV-S1-CTD	0.0083350099603949
6LB1_A	Rhv	0.0083398652202656
5XOR_B	Viral-Rep	0.0083493133816207
6N1W_C	GP120	0.0083603755957396
6G47_B	Adeno-knob	0.0083833565597006
6BKC_H	Ig-like-1	0.0083857269081487
6MPH_C	GP120	0.0084194813265221
6E4X_B	Ig-like	0.0084233613530354
5FA2_A	GP120	0.0084377522601842
2QLK_A	Adeno-knob	0.0084557146244428
6ZER_E	BetaCoV-S1-CTD	0.0084744469205871
6MPH_B	GP120	0.0084841236509432
1UXE_A	Adeno-knob	0.0084893284409505
4XNZ_G	GP120	0.008505379334281
1ZBE_2	Peptidase-C28	0.0085056165085194
7JMS_B	Ubiquitin-like-1	0.0085169254217919
6ZER_A	RBD	0.0085186865229754
6ZER_A	BetaCoV-S1-CTD	0.0085186865229754
6ZER_D	BetaCoV-S1-CTD	0.0085225339875941
6ZER_D	RBD	0.0085225339875941
4UT6_A	Flavi-M	0.0085244521213949
3L89_F	Adeno-knob	0.0085257152491608
6X2A_A	BetaCoV-S1-CTD	0.0085269084750503
3LIQ_A	Peptidase-A2	0.0085290476154627
5EGC_A	Parvo-coat	0.0085371180427853
3L88_C	Adeno-knob	0.0085459491686562
4ZXN_A	Hema-HEFG	0.0085500816809506
4PDC_A	C-type-lectin	0.0085502777562645
5XGR_F	BetaCoV-S1-NTD	0.0085726901589243
7K8Y_E	BetaCoV-S1-CTD	0.0085772756711752
7T9K_B	RBD	0.0085803044551314
5CDD_C	Rhv	0.0085823406526324
5MQC_A	Rhv	0.0086011842175802
1NZL_A	SH2	0.0086077641114359
2A1K_B	gp32	0.0086400887384922
6NC3_F	GP41	0.0086435721983446
4UT6_B	Flavi-M	0.0086479117809366
6ULC_E	GP120	0.0086490700548259
6JDU_A	RdRp-catalytic	0.0086525459551452
5JIL_A	Hema-HEFG	0.0086613241519226
1LUZ_B	S1-motif	0.0086653353068964
4P12_B	Calici-coat	0.0086880574588007
6ZDH_A	RBD	0.0086904181048732
6NM6_G	GP120	0.0087051218022592
5FA2_B	GP120	0.0087188800542808
7DDN_B	RBD	0.0087326951584981
2ZAH_B	Viral-coat	0.0087344293186255
7CDJ_E	RBD	0.008808033923629
7CDJ_E	BetaCoV-S1-CTD	0.008808033923629
3P9G_A	UEV	0.0088173804523509
6WPS_B	RBD	0.008838622602426
6WPS_E	RBD	0.0088396909497057
6WPS_A	RBD	0.0088417480224265
7AGF_B	Cadherin-2	0.0088457621321164
7AGF_C	Cadherin-2	0.0088459978867442
7AGG_B	Cadherin-2	0.0088494680303265
6JH1_D	Ubiquitin-like-1	0.0088640773172509
6Z97_A	BetaCoV-S1-CTD	0.0089115035024825
6IIO_A	Rhv	0.0089208111938621
4D61_L	S10-plectin	0.008924053158093
5FOB_B	NTR	0.008925776860404
3P9H_A	UEV	0.0089263750933338
2X4J_A	DUF5607	0.0089316329700623
6UM7_A	GP120	0.0089421212407447
5X5C_B	BetaCoV-S1-CTD	0.0089800494660092
6X2A_C	RBD	0.0089968002641069
4I54_A	GP120	0.0090177327113987
6OPN_C	Ig-like-V-type	0.0090374368377073
6OPN_I	Ig-like-V-type	0.0090423412165637
6ZDG_A	BetaCoV-S1-CTD	0.0090429640006434
6ZDG_A	RBD	0.0090429640006434
6ZDG_E	RBD	0.0090440040088765
6ZDG_E	BetaCoV-S1-CTD	0.0090440040088765
6ZDG_D	BetaCoV-S1-CTD	0.0090484252526717
6ZDG_D	RBD	0.0090484252526717
6OPN_F	Ig-like-V-type	0.009052020414914
5JZI_I	Ig-like-C1-type	0.009081201963687
1UXE_C	Adeno-knob	0.0090831301493655
4ZXN_A	Hema-esterase	0.0090891486389823
4YDL_A	GP120	0.0090927864806425
6EA5_A	Filo-glycop	0.0090988375949244
1ZBA_4	Peptidase-C28	0.0091098683407998
6VN0_C	GP120	0.0091290742775119
6VN0_A	GP120	0.0091345596440962
6VN0_D	GP120	0.0091352886091554
3LIY_F	Peptidase-A2	0.0091365411926729
3LIN_C	Peptidase-A2	0.0091593828787564
5TL6_D	Ubiquitin-like-1	0.0091613912151352
6XCM_A	BetaCoV-S1-CTD	0.0091637768548394
7JW0_B	RBD	0.0091650534160845
7JW0_E	RBD	0.0091650804088833
7JW0_A	RBD	0.0091658035385198
6E5U_A	NTF2	0.0091693493498747
7AGF_D	Cadherin-3	0.0091710373476349
4ZNY_A	UEV	0.0091871133337126
6IMN_A	DNA-LIGASE-A3	0.0092132890943608
7JWY_A	RBD	0.0092192302252461
7JZL_B	RBD	0.0092337787754444
7DDN_A	BetaCoV-S1-CTD	0.0092507325133027
7JZL_B	BetaCoV-S1-CTD	0.0092538845210218
6X2A_A	RBD	0.009258873430608
3L89_L	Adeno-knob	0.0092673621736766
7K8X_A	BetaCoV-S1-CTD	0.0092799429821189
6ZHD_A	BetaCoV-S1-CTD	0.009286947425102
6E5U_E	NTF2	0.0093029225494959
3ASP_A	Calici-coat	0.0093067209015319
7T9K_B	BetaCoV-S1-CTD	0.0093146281416731
7JWY_A	BetaCoV-S1-CTD	0.0093220230179171
2VSM_B	Ephrin-RBD	0.0093457254007832
6ZDH_B	RBD	0.0093504764460822
3ASR_A	Calici-coat	0.0093858477186969
2ZUG_B	VP9	0.0093921789003777
6X2B_C	BetaCoV-S1-CTD	0.0093948274082535
1Z14_A	Parvo-coat	0.0093948571134783
5JZI_G	Ig-like-C1-type	0.0094131840819595
5HBZ_E	Peptidase-C32	0.0094151328589922
7K8V_A	RBD	0.0094358745338736
6X2B_A	RBD	0.0094370696125001
3F0Y_D	Adeno-knob	0.0094400313137909
6ZDH_B	BetaCoV-S1-CTD	0.0094404216942002
6XF6_A	BetaCoV-S1-CTD	0.0094473220223412
7K8W_B	BetaCoV-S1-CTD	0.0094579329649469
7KDH_B	RBD	0.0094744082606565
6OUU_D	Calici-coat	0.0094755586607041
6SUQ_A	Helicase-C-terminal	0.0094895066424108
4PDC_D	C-type-lectin	0.00949013030807
6L8Q_A	DPPIV-N	0.0094966032942762
6RWM_L	Reverse-transcriptase	0.0095052318364326
6RWM_D	Reverse-transcriptase	0.0095128794577068
6JO8_M	Ig-like-V-type-1	0.0095148859224914
6IMN_B	DNA-LIGASE-A3	0.0095380365118866
6STU_C	Adeno-knob	0.0095384626517998
2VSK_B	Ephrin-RBD	0.0095421347749936
7JW0_B	BetaCoV-S1-CTD	0.0095590500380194
7JW0_E	BetaCoV-S1-CTD	0.0095598311941545
7JW0_A	BetaCoV-S1-CTD	0.0095624754371835
5Z58_l	HTH-myb-type-2	0.0095828798920233
7JMW_A	RBD	0.0096017460145266
7JMW_A	BetaCoV-S1-CTD	0.0096017460145266
6Z97_B	BetaCoV-S1-CTD	0.0096166958931377
3LIV_B	Peptidase-A2	0.0096184529860018
3ASS_A	Calici-coat	0.0096223612651112
6ZDH_A	BetaCoV-S1-CTD	0.0096332911219919
5Y5O_E	dUTPase	0.0096569865846383
6FJP_A	Adeno-knob	0.0096620250442296
7JZL_A	RBD	0.0096691492713248
6MPG_C	GP120	0.0096902876654155
6MPG_2	GP120	0.0096904419155731
3LIN_G	Peptidase-A2	0.0096914819209025
6MPG_V	GP120	0.0096915151011425
1QXM_B	Ricin-B-type-lectin-1	0.0097047856764623
6NK6_P	Ig-like-V-type-1	0.0097197740413077
6DTX_A	Peptidase-A2	0.009731775309396
1BBT_1	VP4-2	0.0097347438686642
6NK6_N	Ig-like-V-type-1	0.0097425580970014
5XGR_H	BetaCoV-S1-NTD	0.0097468640876893
6NK7_N	Ig-like-V-type-1	0.0097506394491022
4PBA_D	SRA	0.0097520776540417
6FJO_A	Adeno-knob	0.0097575016418322
3L89_D	Adeno-knob	0.0097661385658599
1ZBA_2	Peptidase-C28	0.0097947322776857
5N11_A	Hema-esterase	0.0097990628459137
3QND_A	Adeno-knob	0.0097990910535338
6ZGF_C	bCoV-S1-RBD	0.00980048383709
6ZGF_A	bCoV-S1-RBD	0.0098010351318713
6ZGF_B	bCoV-S1-RBD	0.0098100403802123
6JO8_O	Ig-like-V-type-1	0.0098253233059357
3SEJ_I	Calici-coat	0.0098294555367355
3ASQ_A	Calici-coat	0.0098316908139146
4PAR_D	SRA	0.009842142783994
6LSA_A	Ig-like	0.0098456598259643
1BBT_1	Rhv	0.0098462574158402
5NED_C	Peptidase-C28	0.0098523773467014
5GSV_B	Ig-like-C1-type	0.0098666780950384
6ZB5_A	BetaCoV-S1-CTD	0.0098716489864952
3L89_I	Adeno-knob	0.0098728151699542
6P59_W	Ubiquitin-like	0.0098744804840411
7A5S_A	BetaCoV-S1-CTD	0.0098820026822434
7A5R_B	BetaCoV-S1-CTD	0.0098821900572514
7A5R_A	BetaCoV-S1-CTD	0.0098830769902424
7A5S_B	BetaCoV-S1-CTD	0.009883085782609
6ZB5_C	BetaCoV-S1-CTD	0.0098923561503668
6ZB5_B	BetaCoV-S1-CTD	0.0099013777721021
5X5W_D	Ig-like-V-type	0.0099169579951813
6UDA_E	GP120	0.0099291151975614
6UDA_A	GP120	0.0099310463227611
6UDA_I	GP120	0.0099318382267479
6ZXN_B	RBD	0.0099552649434127
3LIN_B	Peptidase-A2	0.0099651507854366
7KJ3_C	RBD	0.0099727003944891
6L8Q_G	DPPIV-N	0.0099798306716696
1QXM_A	Ricin-B-type-lectin-1	0.0099887405099348
6BF4_A	GP120	0.009998619065592
3L89_B	Adeno-knob	0.0100045157837685
1IKV_B	RNase-H	0.0100211211674203
4XNZ_A	GP120	0.010039208848767
3KXF_D	Ig-like-C1-type	0.0100468758033314
6P59_D	Ubiquitin-like	0.0100561056204196
6Z43_A	BetaCoV-S1-CTD	0.0100568764448318
4N9F_e	Ubiquitin-like	0.0100695680883159
1KG0_C	C-type-lectin	0.0100696483592447
2GJI_A	VP9	0.0100700038046543
6STU_F	Adeno-knob	0.0100709794115771
1C0T_A	Peptidase-A2	0.0100967351971847
3U82_B	Ig-like-V-type	0.0101016098059448
6ZHD_A	RBD	0.0101195569999701
7KDL_A	BetaCoV-S1-CTD	0.0101256435834291
5XGR_E	BetaCoV-S1-NTD	0.0101570148533718
6VLR_G	GP120	0.010167945673268
6X2B_C	RBD	0.0101683311223483
5UTY_G	GP120	0.0101890014021556
5W8T_D	Ubiquitin-like-2	0.0102223296729436
2VSK_D	Ephrin-RBD	0.010227134742062
1ZBE_4	Peptidase-C28	0.0102342463488624
5V8L_D	GP120	0.0102388551813425
4OLZ_G	GP120	0.0102575906013415
3SEJ_G	Calici-coat	0.0102853173703763
6RWO_D	Reverse-transcriptase	0.0102913179959501
6RWO_L	Reverse-transcriptase	0.0103020377999699
4EJE_A	UEV	0.0103110304186353
6WPT_C	RBD	0.0103165170967221
6ZOZ_A	RBD	0.0103312353925923
6RWL_B	Reverse-transcriptase	0.0103327286641513
6RWL_J	Reverse-transcriptase	0.0103347305541255
6ZOZ_B	RBD	0.0103359930820832
6ZOZ_C	RBD	0.0103369320084764
2WS9_3	Rhv	0.0103400347094494
4N9F_4	Ubiquitin-like	0.0103402949004444
6Z97_C	RBD	0.0103656714215838
4P26_A	Calici-coat	0.0103669238796376
4N9F_m	Ubiquitin-like	0.0104064732521995
4IV1_B	Peptidase-C28	0.010411045730554
4ZDG_C	Adeno-knob	0.0104226317168271
6VYB_C	RBD	0.0104309438473037
3J1P_C	SF3-helicase	0.0104309765692837
4Q7J_D	S1-motif-2	0.010434939373541
4EGT_A	SF3-helicase	0.0104424460406631
1MBM_C	Peptidase-C32	0.0104550717139399
1UXE_B	Adeno-knob	0.0104624656679769
3WSJ_A	Peptidase-A2	0.0104726908811203
3SEJ_D	Calici-coat	0.0104782545247908
7JZL_A	BetaCoV-S1-CTD	0.0104842900337414
7JWB_C	BetaCoV-S1-CTD	0.0104884495428525
6SUQ_A	Peptidase-C6	0.0105029218471893
7KDL_B	RBD	0.0105035077170997
6PWU_A	GP120	0.0105093878074842
7K8X_A	RBD	0.0105114940149924
6YGD_A	N-acetyltransferase	0.01051237777157
4N9F_D	Ubiquitin-like	0.0105154162378712
6N1W_2	GP120	0.0105189707973288
6CRQ_F	GP120	0.0105215078201267
4JRX_D	Ig-like-C1-type	0.0105265070953555
6ZB5_A	RBD	0.010528370175259
7KJ4_C	RBD	0.0105320142345994
7K8U_C	RBD	0.0105327333530546
6ZB5_C	RBD	0.0105464159500161
6RID_B	RNA-pol-Rpb2-3	0.0105482318887389
6OTF_A	Calici-coat	0.0105514814995949
6ZP5_A	BetaCoV-S1-CTD	0.0105552210736298
7JVB_B	RBD	0.0105584590547022
7JVB_B	BetaCoV-S1-CTD	0.0105584590547022
5KD7_F	Ig-like-C1-type	0.0105602386941632
6ZB5_B	RBD	0.0105606874784385
1LUZ_A	S1-motif	0.0105630404243632
7KJ4_C	BetaCoV-S1-CTD	0.010586329039146
7DDN_B	BetaCoV-S1-CTD	0.0105952068684759
6FHG_A	PGRP	0.010595751726165
3L89_C	Adeno-knob	0.010599646034054
3L89_G	Adeno-knob	0.0106049597916027
5V8L_A	GP120	0.0106051032783368
6ZP7_A	BetaCoV-S1-CTD	0.0106077160513228
7KEC_A	RBD	0.0106110880805422
4P3I_C	Calici-coat	0.0106407421928545
7KE8_C	RBD	0.010647103566972
7A5S_B	RBD	0.0106483452190095
7A5S_A	RBD	0.0106492721345735
7K8V_C	BetaCoV-S1-CTD	0.0106522803988707
7KE6_C	RBD	0.0106573289381314
7KDL_A	RBD	0.0106645437410385
7K8U_A	RBD	0.0106667108367077
4P3I_D	Calici-coat	0.0106723257794022
6ZDH_C	RBD	0.01067808606127
4P25_C	Calici-coat	0.0106782308966452
3LIN_E	Peptidase-A2	0.0106817363249442
7JWB_C	RBD	0.0106819898722567
6WPT_C	BetaCoV-S1-CTD	0.0107031082553043
5LZ3_A	GOLD	0.0107119566967406
6Q68_A	GOLD	0.0107147865402953
6XEY_B	RBD	0.0107226821632647
4P25_D	Calici-coat	0.0107424653739746
4N9F_g	Ubiquitin-like	0.0107590082570164
6VO0_G	GP120	0.010769196385787
6FHG_B	PGRP	0.0107700886074908
6VO0_H	GP120	0.0107757482397435
6VYB_C	BetaCoV-S1-CTD	0.0107975092463239
7JWY_C	RBD	0.0108002027473981
5YMV_D	Ig-like-C1-type	0.0108155460980392
5MQC_B	Rhv	0.0108385101164502
3NGB_G	GP120	0.0108452082825959
5Z58_A	MPN	0.0108521059606317
4P2N_D	Calici-coat	0.0108559351024232
6THG_C	Ephrin-RBD	0.0108564472479441
3RWN_C	Phage-tail-NK	0.0108686284437453
6L8Q_E	DPPIV-N	0.0108809556804909
7K8U_C	BetaCoV-S1-CTD	0.0108823295781585
7KE6_C	BetaCoV-S1-CTD	0.0108901592679576
6THG_D	Ephrin-RBD	0.0108923569887456
6RWL_D	Reverse-transcriptase	0.0108965180414095
6KYU_A	Ig-like	0.0109131217826161
6RWM_J	Reverse-transcriptase	0.0109136456235687
6RWL_L	Reverse-transcriptase	0.0109138264224882
6CCB_G	GP120	0.0109169652678412
6RWM_B	Reverse-transcriptase	0.0109271679978301
4N9F_s	Ubiquitin-like	0.0109379756297185
7JWY_C	BetaCoV-S1-CTD	0.0109432188951839
6XM3_A	BetaCoV-S1-CTD	0.0109626677030203
5IRO_E	Ig-like-C1-type	0.0109656334143033
5E6T_B	Calici-coat-C	0.0109682802430542
6Q68_C	GOLD	0.0109781039528596
6YVA_C	Ubiquitin-like-1	0.0109936158839775
4P25_B	Calici-coat	0.0110042596973753
6CV5_B	Rhv	0.0110066944520007
4P1V_A	Calici-coat	0.0110155522739365
4N9F_X	Ubiquitin-like	0.0110304001877782
6C5V_A	Herpes-glycoH-C	0.0110468451439111
5X5F_A	BetaCoV-S1-CTD	0.0110483000575807
3SKU_B	Herpes-glycop-D	0.0110556377975972
6U0L_A	GP120	0.0110605008072393
2ZAH_C	Viral-coat	0.0110781498316137
6RWO_J	Reverse-transcriptase	0.0110793644274676
6ZP5_C	RBD	0.011083589590705
6RWO_B	Reverse-transcriptase	0.0110858440356895
3SKU_A	Herpes-glycop-D	0.0110868048697319
7KE4_B	RBD	0.0111064528440325
6ZP7_C	RBD	0.0111087519105148
7C9V_F	Ig-like-C1-type	0.011112799378243
4N9F_P	Ubiquitin-like	0.0111128687081899
7K43_E	BetaCoV-S1-CTD	0.0111184228580324
7K43_A	BetaCoV-S1-CTD	0.0111221868645218
7K43_B	BetaCoV-S1-CTD	0.0111258555595986
6WPS_B	BetaCoV-S1-CTD	0.0111299949104186
6WPS_E	BetaCoV-S1-CTD	0.0111324938241954
6WPS_A	BetaCoV-S1-CTD	0.0111347142605984
3SKB_A	Calici-coat	0.0111603061985324
6UDK_R	GP120	0.0111657058229711
3SKU_C	Herpes-glycop-D	0.0111840214412577
6Z43_A	RBD	0.0111879478541208
6L8Q_C	DPPIV-N	0.0111944117327817
6OPP_D	Ig-like-C2-type-2	0.0112060762931971
3U71_A	Peptidase-A2	0.0112117864848468
5Y5P_E	dUTPase	0.0112179016861933
3W39_E	Ig-like-C1-type	0.0112209395172599
7CHH_C	BetaCoV-S1-CTD	0.0112314346657075
6RWN_D	Reverse-transcriptase	0.0112389997047243
6PWU_E	GP120	0.0112435039890352
4P12_A	Calici-coat	0.0112447640048168
6RWN_L	Reverse-transcriptase	0.0112564404084806
4OM1_G	GP120	0.011256586877088
7KJ4_B	RBD	0.0112601524333986
6IVZ_A	Flavi-glycoprot	0.011264523315021
5E6T_A	Calici-coat-C	0.0112770532645173
4MJI_G	Ig-like-C1-type	0.0112918968377611
6OSY_B	GP120	0.0113229085954956
3VXP_E	Ig-like-C1-type	0.0113313065423941
3NGB_D	GP120	0.0113346852654681
3BES_R	IFNGR1	0.0113353144718695
6XLU_A	RBD	0.0113431436205606
1FOD_1	VP4-2	0.0113563603818103
7KE4_B	BetaCoV-S1-CTD	0.0113668969335648
3DCG_C	Ubiquitin-like	0.0113740586337935
4MYW_B	Ig-like-V-type	0.0113809336793185
5D8A_B	Peptidase-C28	0.0113824618936541
6X2A_C	BetaCoV-S1-CTD	0.0113895617187268
7AD1_C	BetaCoV-S1-CTD	0.0113937683029726
7K8U_A	BetaCoV-S1-CTD	0.0113983538285861
6NNF_G	GP120	0.0114051270990723
4P12_C	Calici-coat	0.0114052134732858
6KFT_B	RanBD1	0.011414723583968
6A3B_B	RanBD1	0.011414723583968
4K6T_B	Adeno-knob	0.0114260198191705
6XLU_C	BetaCoV-S1-CTD	0.0114406385436753
7JZN_B	BetaCoV-S1-CTD	0.0114420485954611
4BIP_A	Rhv	0.0114550324728934
4P3I_B	Calici-coat	0.0114581515244189
4P2N_B	Calici-coat	0.0114774385647386
5W9O_L	BetaCoV-S1-NTD	0.0114874119024192
6X2A_B	RBD	0.0115253839105162
7BWJ_E	BetaCoV-S1-CTD	0.0115339232168462
7BWJ_E	RBD	0.0115339232168462
4GH4_A	Peptidase-C28	0.0115356684550631
3LIT_A	Peptidase-A2	0.0115368163912566
4ZMJ_G	GP120	0.0115501523048912
7K43_E	RBD	0.0115519435732942
7K43_A	RBD	0.0115540105725546
7K43_B	RBD	0.0115568907454309
7K4N_E	RBD	0.0115634544704405
7K4N_B	RBD	0.0115638987480978
7K4N_A	RBD	0.0115678739073313
7K90_A	BetaCoV-S1-CTD	0.0115854584034411
4OLX_G	GP120	0.0115870729035254
3DCG_A	Ubiquitin-like	0.0115912756029297
4P26_C	Calici-coat	0.0115931461968743
6ZB4_C	RBD	0.0115952281419711
4RDJ_B	Calici-coat	0.0115977271281914
3WRX_C	PLUSRNA-virus-helicase-C-terminal	0.0116010695541947
5Y5P_D	dUTPase	0.0116224834783793
6NK6_O	Ig-like-V-type-1	0.011624120396689
4GH4_B	Peptidase-C28	0.0116280989369575
4RPB_C	Calici-coat	0.0116400301703862
4R4N_B	GP120	0.011647628266246
4RPB_B	Calici-coat	0.0116622539666674
6CM3_G	Ig-like-V-type	0.0116680347466715
6CM3_I	Ig-like-V-type	0.0116745176933549
6CM3_H	Ig-like-V-type	0.0116769140511692
6VBP_K	GP120	0.0116962845194078
7KEC_B	RBD	0.0116991511854856
6OU9_A	Calici-coat	0.0117048151568014
4RPB_A	Calici-coat	0.0117175932254981
4N9F_J	Ubiquitin-like	0.0117212694055394
6X2A_B	BetaCoV-S1-CTD	0.011736945231454
6VKN_D	GP120	0.0117383104810617
6VKN_A	GP120	0.0117449900778188
6VKN_C	GP120	0.0117512238427597
3NAP_B	Rhv	0.0117534545967907
7JZN_B	RBD	0.0117987542670549
5W9P_A	BetaCoV-S1-NTD	0.0118074289524107
4FAE_A	Peptidase-A2	0.0118077524754563
5W9P_I	BetaCoV-S1-NTD	0.0118117445227271
5W9P_C	BetaCoV-S1-NTD	0.0118139825163886
7CHH_C	RBD	0.0118162916415394
6RWN_J	Reverse-transcriptase	0.0118266729696978
2NV9_F	Orn-DAP-Arg-deC	0.0118315230982567
6RWN_B	Reverse-transcriptase	0.0118410458841207
5U1F_C	GP120	0.0118473053669291
6NF2_G	GP120	0.0118489159040826
6NF2_Q	GP120	0.0118753554923922
7KE8_C	BetaCoV-S1-CTD	0.0118811301496887
6NF2_A	GP120	0.011882067918672
6FW2_A	MOSC	0.0118876346295847
1NZL_B	Protein-kinase	0.0118906773338179
6P59_F	Ubiquitin-like	0.0118909980922659
6ZXN_B	BetaCoV-S1-CTD	0.0118931817974327
6SIT_D	Cadherin-3	0.011900298064569
1C1C_A	Peptidase-A2	0.011920422634125
4P12_D	Calici-coat	0.0119206524763909
5E6I_J	Ig-like-C1-type	0.0119297938995607
6M40_A	Helicase-ATP-binding	0.0119369858025006
7KDJ_B	RBD	0.0119412947911813
6XLU_A	BetaCoV-S1-CTD	0.0119414118890392
3WRX_D	PLUSRNA-virus-helicase-C-terminal	0.0119436992753441
3LIN_I	Peptidase-A2	0.0119498482820487
6CUE_2	GP120	0.0119646874551078
6UDK_K	Ig-like	0.0119676499393463
5Y5O_A	dUTPase	0.0119722917154485
7CAN_B	BetaCoV-S1-CTD	0.011983367363552
7CAN_B	RBD	0.011983367363552
2Q2T_A	DNA-LIGASE-A3	0.0119983070606253
5IT9_U	Ribosomal-S10	0.0120120810021242
6ULC_C	GP120	0.0120236407664044
7K4N_B	BetaCoV-S1-CTD	0.0120444354720984
7K4N_E	BetaCoV-S1-CTD	0.0120452794848525
1ZBE_3	Peptidase-C28	0.0120464270742143
7K4N_A	BetaCoV-S1-CTD	0.0120490126302586
4P26_D	Calici-coat	0.0120596875186226
1DDL_C	Tymo-coat	0.0120687659846362
6IMK_A	DNA-LIGASE-A3	0.0120747873319026
3O4L_B	Ig-like-C1-type	0.0120837054120271
2X4N_B	Ig-like-C1-type	0.0121019347190853
3U7Y_G	GP120	0.0121059037758892
3KMA_A	SET	0.0121081559338026
6GML_G	S1	0.0121106103889508
7JWB_B	BetaCoV-S1-CTD	0.012117060112714
5JZI_B	Ig-like-C1-type	0.0121201775103155
1EET_B	RNase-H	0.0121414261742442
7JZN_A	BetaCoV-S1-CTD	0.0121418029123815
6Z97_B	RBD	0.0121431207991225
7K8X_B	RBD	0.0121452436536943
6XLU_C	RBD	0.0121643990216733
5NME_A	Ig-like-C1-type	0.0121726596561212
3WRY_C	PLUSRNA-virus-helicase-C-terminal	0.0121775103914804
5IRO_A	Ig-like-C1-type	0.0121869212343195
3LIN_D	Peptidase-A2	0.0121940514930545
6QU8_A	Adeno-knob	0.0121950211988121
3GW6_E	Peptidase-S74	0.012197924734377
2X4P_E	Ig-like-C1-type	0.0122060167169865
7JZN_A	RBD	0.0122111053444633
6G47_C	Adeno-knob	0.012218066390058
6LAO_A	Rhv	0.0122240882430007
6LA4_A	Rhv	0.0122240882430007
4R2G_M	Ig-like	0.0122310316180883
6ZB4_C	BetaCoV-S1-CTD	0.0122451879378909
7KDH_B	BetaCoV-S1-CTD	0.0122529252390676
7KJ4_B	BetaCoV-S1-CTD	0.0122553316579369
2NV9_D	Orn-DAP-Arg-deC	0.0122588501208276
4DKQ_A	GP120	0.0122725574376346
5W4L_G	GP120	0.0122773149530196
4ALA_C	Flavi-glycop-C	0.0122813317823005
3J70_T	Ig-like-V-type	0.012294975293704
3J70_O	Ig-like-V-type	0.0122950205569627
3J70_C	Ig-like-V-type	0.0122982596646589
1IKW_B	RNase-H	0.0122991884267647
7JWB_B	RBD	0.0123292974903453
4UW8_C	Peptidase-S74	0.0123495956446289
3MUU_F	Peptidase-S3	0.0123591964752456
4N9F_y	Ubiquitin-like	0.0124081929347566
3LIX_B	Peptidase-A2	0.0124134754890228
1QMY_C	Peptidase-C28	0.012415297702866
1EP4_A	Peptidase-A2	0.012434565290418
5Y5P_C	dUTPase	0.0124447844457703
6S4S_F	PSA-CBD	0.012454361734234
1JLG_A	Peptidase-A2	0.0124605995169615
2NV9_C	Orn-DAP-Arg-deC	0.0124631111137843
5NE4_2	Peptidase-C28	0.0124703631964377
6Z43_B	RBD	0.0124829328859266
5JZE_D	Ubiquitin-like-2	0.0124918267289582
4K7F_E	Ig-like-C1-type	0.0124978314088581
7KDL_B	BetaCoV-S1-CTD	0.0124983883390986
4N9F_W	Ubiquitin-like	0.0125100164510666
4FAF_B	Peptidase-A2	0.0125223135103681
5WKF_I	Ig-like	0.0125321948856359
6OU9_C	Calici-coat	0.0125346292984398
4R2G_D	Ig-like-2	0.0125398325395576
3L89_J	Adeno-knob	0.0125738327047498
6CE0_G	GP120	0.0125795288636944
6RFL_B	RNA-pol-Rpb2-3	0.0125797812694201
7JWY_B	RBD	0.0125879812033248
7KEC_A	BetaCoV-S1-CTD	0.0125972516112184
7JWY_B	BetaCoV-S1-CTD	0.0126024654308557
4UW8_F	Peptidase-S74	0.0126062183536787
2NV9_B	Orn-DAP-Arg-deC	0.012618795978648
4WRK_E	dUTPase	0.0126217511878928
6P4G_h	WD-REPEATS-REGION	0.0126273478094432
5XGR_G	BetaCoV-S1-NTD	0.0126317717776314
2JYS_A	Peptidase-A9	0.0126405170847339
6H6M_B	Calici-coat	0.0126460498123757
3L89_K	Adeno-knob	0.0126680120511547
2NV9_G	Orn-DAP-Arg-deC	0.0126689689128231
2NY6_A	GP120	0.0126800326810173
5VIG_B	Ig-like-2	0.0126906222660511
5XGR_C	BetaCoV-S1-NTD	0.0126960695888903
4MJI_I	Ig-like	0.012699815560865
6H6M_A	Calici-coat	0.0126999820259702
5W9M_F	BetaCoV-S1-NTD	0.0127146980038288
6S4S_C	PSA-CBD	0.0127370560995088
5VIG_L	Ig-like-2	0.0127379054364134
6YLA_E	RBD	0.01273960844912
6V8Z_M	GP120	0.0127428918071299
6V8Z_A	GP120	0.0127430059409659
6V8Z_G	GP120	0.0127459388744593
6LA7_A	Rhv	0.0127565515308433
5W9I_J	BetaCoV-S1-NTD	0.012768785616846
5I22_A	SH3	0.0127891803519895
6S3Y_F	PSA-CBD	0.012789545486168
2NVA_A	Orn-DAP-Arg-deC	0.0128002164126783
4HJ1_C	Phlebovirus-G2	0.0128009305737774
6OPO_J	GP120	0.012810180857561
6OPO_A	GP120	0.0128116954780893
4QBB_C	Peptidase-C28	0.0128146511453678
4DKP_A	GP120	0.0128217632260917
5W9I_F	BetaCoV-S1-NTD	0.0128315605943602
6OTF_B	Calici-coat	0.012845568155505
6X2B_B	RBD	0.0128485222961642
5W9I_B	BetaCoV-S1-NTD	0.0128652173985542
6Z97_C	BetaCoV-S1-CTD	0.0128704862332312
6S4S_B	PSA-CBD	0.0128817150158867
6S4S_I	PSA-CBD	0.0128872578419068
5N11_B	Hema-esterase	0.0128873632437029
6OPQ_C	GP120	0.0128937739626315
7JZN_C	BetaCoV-S1-CTD	0.012896643945744
6S4S_H	PSA-CBD	0.0129108230384001
4R2G_J	Ig-like-2	0.0129175252544158
7KJ3_A	RBD	0.0129206419080662
6CRI_W	MHD	0.0129220231048979
3SLD_H	Calici-coat	0.0129259044840104
6S4S_E	PSA-CBD	0.0129319887390659
6CRI_X	MHD	0.0129326208619437
6CRI_M	MHD	0.0129352531329168
6THG_J	Ephrin-RBD	0.0129511794138331
6S4S_K	PSA-CBD	0.0129554803974783
3SKB_C	Calici-coat	0.0129665383721432
6TYB_C	Ig-like	0.012972069274037
6PDL_H	Ephrin-RBD	0.0129985858039145
6H6M_C	Calici-coat	0.0129990879354454
6ZDH_C	BetaCoV-S1-CTD	0.0130086774291299
4K6T_E	Adeno-knob	0.0130166188428624
6S4S_D	PSA-CBD	0.0130340145356901
3SEJ_E	Calici-coat	0.0130398874460543
3SKB_B	Calici-coat	0.0130472978226429
6XW7_E	Calici-coat	0.0130540255889726
6H6M_D	Calici-coat	0.0130605012683391
5W9M_J	BetaCoV-S1-NTD	0.0130651803283229
6S4S_G	PSA-CBD	0.0130735892345641
3LIN_H	Peptidase-A2	0.0130797328649444
3L89_A	Adeno-knob	0.013086979590448
4UW8_B	Peptidase-S74	0.0130882590837874
3V6B_R	Ig-like-C2-type-2	0.0130944555753423
5OR7_A	Calici-coat	0.013111223996539
4UW8_E	Peptidase-S74	0.0131222947206146
1QVO_E	Ig-like-C1-type	0.0131235058032041
6S6L_A	Calici-coat	0.0131393909446971
2NV9_E	Orn-DAP-Arg-deC	0.0131500241380329
2NVA_F	Orn-DAP-Arg-deC	0.0131550398627402
3KXF_G	Ig-like-C1-type	0.0131563707847189
3RA2_A	Parvo-coat	0.0131637600265475
6S3Y_B	PSA-CBD	0.0131653383029877
6QU6_A	Adeno-knob	0.0131659253543626
6KDK_C	Peptidase-A2	0.0131745643089107
3LQ6_A	Calici-coat	0.0131787074870544
5NE4_3	Peptidase-C28	0.0131798784747095
7KEB_C	RBD	0.0131812229260552
3P06_A	Peptidase-S50	0.0131865012029725
6THG_F	Ephrin-RBD	0.013191762210339
6S3Y_K	PSA-CBD	0.013194143546046
4N0O_G	Peptidase-C33	0.0132048343314231
6S4S_J	PSA-CBD	0.0132064949078329
2NVA_G	Orn-DAP-Arg-deC	0.0132077778273933
6M0J_E	RBD	0.0132079090353604
6M0J_E	BetaCoV-S1-CTD	0.0132079090353604
6S3Y_C	PSA-CBD	0.0132118133684974
6THG_H	Ephrin-RBD	0.0132313718866449
3J1P_A	SF3-helicase	0.0132346648842058
6S3Y_H	PSA-CBD	0.013234768635216
4QVA_B	Calici-coat	0.0132486426830943
7K8T_C	BetaCoV-S1-NTD	0.0132496985762202
6S3Y_E	PSA-CBD	0.0132665393721382
6XLU_B	BetaCoV-S1-CTD	0.0132705904656996
7K8X_B	BetaCoV-S1-CTD	0.0132761038902031
5BSX_B	Calici-coat	0.0132823383247381
4UW8_A	Peptidase-S74	0.0132899259800226
5O04_A	Calici-coat	0.013291919397614
5JIL_A	Hema-esterase	0.0132997989124693
7C9W_E	Sushi-1	0.013318807340552
6YVA_C	Ubiquitin-like-2	0.0133254094696007
5OR7_B	Calici-coat	0.013329055764292
2NVA_D	Orn-DAP-Arg-deC	0.0133310708353787
7KJ2_B	RBD	0.0133416778214366
3CA9_A	dUTPase	0.0133419521636392
4I53_A	GP120	0.0133462494264983
5VN8_I	GP120	0.0133485418462698
6E47_B	Calici-coat	0.0133487541799909
4QVA_A	Calici-coat	0.013350676182437
5VN8_F	GP120	0.0133537815289876
3SKB_G	Calici-coat	0.0133541723412194
1TKX_A	Peptidase-A2	0.0133657651477642
5D8A_A	Peptidase-C28	0.0133805011210622
5XGR_D	BetaCoV-S1-NTD	0.0133837914922411
3WRY_D	PLUSRNA-virus-helicase-C-terminal	0.0133890524945094
6OU9_B	Calici-coat	0.0133898392428623
4DKO_A	GP120	0.0133934451231874
6XRT_F	GP120	0.0133960346841796
4HJ1_B	Phlebovirus-G2	0.0133964857689499
3KMA_B	SET	0.013411346121121
2NVA_E	Orn-DAP-Arg-deC	0.0134295169386939
5F4R_A	GP120	0.0134316799660107
5GR7_B	Ig-like-C1-type	0.0134376242645358
6ZP5_C	BetaCoV-S1-CTD	0.0134384161757302
5BSX_A	Calici-coat	0.013450755441512
5GYQ_A	BetaCoV-S1-NTD	0.0134556617200692
4UTC_A	Flavi-glycoprot	0.013456905127069
2AK4_N	Ig-like-C1-type	0.0134603539255939
3SEJ_H	Calici-coat	0.0134685221027346
5NMG_G	Ig-like-C1-type	0.0134709157530803
6OAR_D	Ubiquitin-like	0.0134740641626965
6ZP7_C	BetaCoV-S1-CTD	0.0134809102380505
4OLY_G	GP120	0.0134843033968944
6S4S_L	PSA-CBD	0.0134855809200433
2NVA_C	Orn-DAP-Arg-deC	0.0134887445725618
6S4S_A	PSA-CBD	0.0134923067263703
6XM3_A	RBD	0.0134962590220121
6S3Y_J	PSA-CBD	0.013497958435119
6J2G_B	Ig-like-C1-type	0.0135068064307906
3MUU_D	Peptidase-S3	0.0135070641870618
6Z43_C	RBD	0.0135132106723957
6XW7_B	Calici-coat	0.0135184796662921
6FFA_A	Peptidase-C28	0.0135188058999766
2NV9_A	Orn-DAP-Arg-deC	0.0135242252992628
7KFW_B	BetaCoV-S1-CTD	0.0135317231782229
7KFW_B	RBD	0.0135317231782229
3GW6_A	Peptidase-S74	0.0135415657093546
5SWQ_B	Ig-like-C1-type	0.0135427221187288
2NVA_H	Orn-DAP-Arg-deC	0.0135587111108419
6S3Y_G	PSA-CBD	0.0135645549271387
4K7F_B	Ig-like-C1-type	0.0135774992565179
3LIN_J	Peptidase-A2	0.0135786286434228
6AKU_A	Rhv	0.0135869204032998
6CV2_B	Rhv	0.0135874241697735
7KDE_F	GP120	0.0135933959768414
6UDJ_G	Ig-like	0.0135956225065213
3SKB_H	Calici-coat	0.013596117628143
5W9O_K	BetaCoV-S1-NTD	0.0136013678139232
3DLE_A	Peptidase-A2	0.0136015605861088
6STU_A	Adeno-knob	0.0136151948366375
6ZOZ_A	BetaCoV-S1-CTD	0.0136223805085418
6ZOZ_B	BetaCoV-S1-CTD	0.0136269890316611
6ZOZ_C	BetaCoV-S1-CTD	0.0136298175972062
6OAR_B	Ubiquitin-like	0.01363817198003
6XLU_B	RBD	0.0136523103852764
6S3Y_A	PSA-CBD	0.0136561992760615
6HLN_A	GOLD	0.0136583630672869
3SKB_D	Calici-coat	0.0136623954504944
6MET_G	GP120	0.0136706590370622
6MEO_G	GP120	0.0136706590370622
2X4S_E	Ig-like-C1-type	0.0136763295960113
4QV2_B	Calici-coat	0.0136833971024213
6CRQ_A	GP120	0.0136854829700098
6KDK_C	Reverse-transcriptase	0.0137070287599394
7DDN_C	RBD	0.0137199185738706
6S3Y_I	PSA-CBD	0.0137270422046902
7KFV_A	BetaCoV-S1-CTD	0.0137299976401322
7KFV_A	RBD	0.0137299976401322
3CNC_B	Adeno-knob	0.0137373509837015
6TM8_A	Herpes-glycop-D	0.0137450364469084
4UOI_E	HCV-env	0.0137483099973622
3LIN_F	Peptidase-A2	0.0137526202541972
3VKW_A	PLUSRNA-virus-helicase-C-terminal	0.0137526567917148
6ILM_F	Ig-like-C1-type	0.0137577803650527
1C0U_A	Peptidase-A2	0.0137607470706652
6OAR_F	Ubiquitin-like	0.0137687479014135
4E7K_A	Reverse-transcriptase	0.0137843171087267
6E48_B	Calici-coat	0.0137958437313691
6ESC_A	Glycoprot-B-PH2	0.0137975391071601
7CZF_E	Herpes-glycoH-C	0.0138187489650638
6S3Y_D	PSA-CBD	0.0138237531860418
7A4N_A	RBD	0.0138275940332799
6S3Y_L	PSA-CBD	0.0138320917942338
3SEJ_A	Calici-coat	0.0138326805943053
6XA9_F	Ubiquitin-like-2	0.0138364784935005
3MRL_B	Ig-like-C1-type	0.0138552663130611
4QV2_A	Calici-coat	0.0138630036359642
5W8T_B	Ubiquitin-like-2	0.013868460708164
3MRN_B	Ig-like-C1-type	0.013871881931448
1IKX_B	RNase-H	0.0139106217929899
6C5V_C	C-type-lectin	0.0139116919976142
6J2J_A	Ig-like	0.0139177046406489
6XEY_B	BetaCoV-S1-CTD	0.0139200700065266
1FOD_1	Rhv	0.0139285173283577
3PSE_B	Ubiquitin-like-2	0.0139332281648849
6NPR_B	Ig-like-C1-type	0.0139416539467218
6V6W_G	GP120	0.013942546237076
4UOI_A	HCV-env	0.0139437502905275
4UW8_H	Peptidase-S74	0.0139477405584912
6E48_A	Calici-coat	0.0139559470831025
5L7O_B	Rhv	0.0139652620024985
6V6W_C	GP120	0.0139678116941603
7JMS_H	Ubiquitin-like-1	0.0139747954515249
3SKB_I	Calici-coat	0.013979026874415
3N44_B	Peptidase-S3	0.0139844642207186
1BUI_A	PAN	0.0139991357010502
4ADF_M	Ig-like-2	0.0140135112932348
6NK6_M	Ig-like-V-type-1	0.0140185205551747
5Y5O_F	dUTPase	0.0140216788515869
3R4D_B	bCoV-S1-N	0.0140266778587883
5D2N_L	Ig-like-C1-type	0.0140291385348895
3KXF_O	Ig-like-C1-type	0.0140300405511607
4YDL_G	GP120	0.0140377261910768
1FMD_1	Rhv	0.0140377457042178
6XW4_B	Calici-coat	0.014037784436354
5F17_B	Peptidase-C31	0.0140443330158819
1F7N_A	Peptidase-A2	0.014044807368792
3TGR_A	GP120	0.0140548480243943
6SS7_E	Ig-like-C1-type	0.0140550039642349
3VQ9_C	Peptidase-A2	0.0140896229296124
4WUR_B	Ubiquitin-like-1	0.0140912129190677
7KJ3_B	RBD	0.0140927491262232
6NPR_D	Ig-like-C1-type	0.0140930025742874
6P6M_A	Peptidase-C18	0.0140976527225459
7KJ3_A	BetaCoV-S1-CTD	0.0141197233405269
7K8X_C	RBD	0.0141204603623144
6X29_A	RBD	0.0141207047005039
7K90_B	RBD	0.0141266757808613
1LW2_A	Peptidase-A2	0.014126995479782
1K5M_D	RdRp-catalytic	0.0141326877217003
6X29_C	RBD	0.0141328137359399
6X29_B	RBD	0.0141429545107554
6XC4_A	BetaCoV-S1-CTD	0.0141526650100128
6HLW_A	GOLD	0.0141652186665831
5ZUS_A	Calici-coat	0.0141712634951628
6DFF_M	MHD	0.0141721889569989
6X2C_A	RBD	0.0141772477992072
6X2C_B	RBD	0.0141785639885259
2X70_E	Ig-like-C1-type	0.0141810620243695
6X2C_C	RBD	0.0141858430516057
1MBM_B	Peptidase-C32	0.0142072407008333
2MA9_B	Ubiquitin-like	0.0142073010013134
5XGR_B	BetaCoV-S1-NTD	0.0142094915610828
3REB_B	SH3	0.0142097376545581
5N6B_B	Ig-like-C1-type	0.0142138034502105
3IXA_E	Ig-like-C1-type	0.014235783565586
5Y5Q_C	dUTPase	0.0142387822984482
3CNC_C	Adeno-knob	0.0142443533458062
4WH6_A	Peptidase-C18	0.0142509023857246
3CNC_F	Adeno-knob	0.0142605383012105
6J2H_B	Ig-like-C1-type	0.014261074086438
6ULC_A	GP120	0.0142621103193377
3QZW_B	Ig-like-C1-type	0.0142645320167152
6CVB_B	Rhv	0.0142780695438306
5W9N_J	BetaCoV-S1-NTD	0.0142812720610246
6C6Q_B	Calici-coat	0.014283615853248
5W9N_I	BetaCoV-S1-NTD	0.0142861235438711
1RT1_A	Peptidase-A2	0.0142959803214792
6XW7_A	Calici-coat	0.0142963568878962
6C6Q_A	Calici-coat	0.0143050729134648
7V7Q_A	BetaCoV-S1-CTD	0.0143105338266252
7JWB_A	RBD	0.0143176294368368
5THR_H	Ig-like-V-type	0.0143215269038632
5THR_G	Ig-like-V-type	0.0143230334016969
3SV6_A	Peptidase-C18	0.0143329923516512
4MFB_A	Peptidase-A2	0.0143349540819175
6ZHD_C	RBD	0.0143397797899494
4XL8_C	Adeno-knob	0.0143499309481329
7K8V_A	BetaCoV-S1-CTD	0.0143503026415627
1CZY_B	MATH	0.0143512404042614
6XC4_Z	BetaCoV-S1-CTD	0.014357632823753
6XC4_Z	RBD	0.014357632823753
6Z2M_E	BetaCoV-S1-CTD	0.0143595107222184
6Z2M_E	RBD	0.0143595107222184
4N9F_H	Ubiquitin-like	0.0143608392492744
1CZY_A	MATH	0.014370313773004
1PQZ_B	Ig-like-C1-type	0.014383664026832
6H6L_A	Calici-coat	0.0143864761537958
4P9C_E	CMP-dCMP-type-deaminase	0.0143922221759484
5F17_C	Peptidase-C32	0.0143972045613249
7K8T_B	RBD	0.014402387054711
6SS7_B	Ig-like-C1-type	0.0144067274861102
6H6L_D	Calici-coat	0.0144109200984047
7K90_C	RBD	0.0144121045408509
2X4R_B	Ig-like-C1-type	0.0144166088941481
6X29_A	BetaCoV-S1-CTD	0.0144183762025103
6X29_C	BetaCoV-S1-CTD	0.0144275010333832
6DID_F	GP120	0.0144375337430922
6X29_B	BetaCoV-S1-CTD	0.0144377305725591
5V8M_G	GP120	0.0144389912639905
5V8M_A	GP120	0.0144429578318694
5V8M_F	GP120	0.0144439220285962
6DID_G	GP120	0.0144442649240217
6DID_A	GP120	0.0144454686339856
2XFB_B	Peptidase-S3	0.0144554865885441
6STU_D	Adeno-knob	0.0144644989338669
5AAW_L	Flavi-glycoprot	0.0144692891944191
2W8M_A	VirArc-Nuclease	0.0144706771089073
1BBT_2	Rhv	0.0144818307160099
4OLU_G	GP120	0.0144824431450281
6ESC_A	Glycoprot-B-PH1	0.0144842900050475
6Z2Y_B	Reverse-transcriptase	0.0144943955430197
5KON_B	Calici-coat	0.0144984930757002
7JZN_C	RBD	0.0145012717510778
6H6L_B	Calici-coat	0.0145016345820623
7AD1_B	RBD	0.0145120207712866
3MRB_B	Ig-like-C1-type	0.0145132909777722
6Z2Y_E	Reverse-transcriptase	0.0145170051675227
6LHL_A	Rhv	0.0145222044953314
5W1V_G	Ig-like-C1-type	0.014532160362163
7JV4_C	RBD	0.0145457453044682
7V7Q_B	BetaCoV-S1-CTD	0.0145495224605885
6U20_A	Parvo-coat	0.0145565650888528
5ZUS_B	Calici-coat	0.0145593151249688
4HKJ_J	Ig-like-C1-type	0.0145596306678445
5N6B_E	Ig-like-C1-type	0.0145676877596717
6LHO_A	Rhv	0.0145711811737597
4HKJ_F	Ig-like-C1-type	0.0145848060204575
6E47_A	Calici-coat	0.0145958281359063
6VN1_A	Glycoprot-B-PH1	0.0145986703176639
6VN1_B	Glycoprot-B-PH1	0.0146049301766946
6JXW_A	Ubiquitin-like	0.0146087741187854
7DDN_C	BetaCoV-S1-CTD	0.0146192384671878
5B18_B	Peptidase-A2	0.014629853871362
4HKJ_N	Ig-like-C1-type	0.014634435287971
6Z0V_C	Alphavirus-like-MT	0.0146407977560529
7A4N_B	RBD	0.0146461713497767
6XW5_A	Calici-coat	0.0146604923294313
5HLJ_A	WSS-VP	0.0146617603403896
6H6L_C	Calici-coat	0.0146620607579585
4HKJ_B	Ig-like-C1-type	0.0146632452393243
6XC3_C	RBD	0.0146679662808759
6XC3_C	BetaCoV-S1-CTD	0.0146679662808759
6RIC_B	RNA-pol-Rpb2-7	0.01468036938334
6Z43_B	BetaCoV-S1-CTD	0.0146875871947492
3OXS_B	Ig-like-C1-type	0.0146903519828412
5E6T_B	Calici-coat	0.0147013867722638
3CNC_D	Adeno-knob	0.0147282612288007
7A93_B	BetaCoV-S1-NTD	0.0147429499991841
6KDO_C	Reverse-transcriptase	0.0147574853359201
6XW4_A	Calici-coat	0.0147628535935634
6XM0_A	BetaCoV-S1-CTD	0.0147711146790231
3SU3_A	Peptidase-C18	0.0147777083936654
4WU5_E	Ig-like-C1-type	0.0147858020879617
6J2G_E	Ig-like-C1-type	0.0147953136602211
3LQE_A	Calici-coat	0.0147989739196537
6IKA_A	Reverse-transcriptase	0.0148004819313595
7DK5_C	RBD	0.0148112812431038
6USW_A	GP120	0.0148128176900615
6MCO_G	GP120	0.0148182348098956
6ZP2_A	RBD	0.0148257863039138
6ZP2_C	RBD	0.0148282479787161
6ZP2_B	RBD	0.0148286226169839
6XE1_E	RBD	0.014834866510942
6P7S_B	Ephrin-RBD	0.0148383358815015
4WRK_F	dUTPase	0.0148596003436351
7K8Z_C	RBD	0.0148611256205611
5B18_C	Peptidase-A2	0.0148740379767412
6UTK_G	GP120	0.0148885678863803
6XW7_F	Calici-coat	0.0148938565654551
5O5B_2	Rhv	0.0149062846716902
6XC4_A	RBD	0.0149070303969658
3VXM_B	Ig-like-C1-type	0.0149120965809281
3SU1_A	Peptidase-C18	0.0149296796899941
7KJ2_B	BetaCoV-S1-CTD	0.0149393299891505
4D61_G	Ribosomal-S7	0.0149422750598566
1ZBA_3	Peptidase-C28	0.0149434881155627
3RWN_B	Phage-tail-NK	0.0149572978568791
5T1D_C	C-type-lectin	0.0149608276393683
3LIY_D	Peptidase-A2	0.0149637669563881
3CNC_A	Adeno-knob	0.0149806232362006
3MUU_A	Peptidase-S3	0.0149875070990991
2LSN_A	Peptidase-A9	0.0149926113391766
4U1K_E	Ig-like-C1-type	0.0149933597389206
6P4K_A	Calici-coat	0.0149941168203454
6F7D_A	Beta-helix	0.0150019320293271
7JVB_A	RBD	0.0150423977560231
7JVB_A	BetaCoV-S1-CTD	0.0150423977560231
6ZHD_C	BetaCoV-S1-CTD	0.0150545111378502
5CAY_B	Ig-like-V-type	0.0150597113665606
6Z0V_X	Alphavirus-like-MT	0.0150949639131635
6OSY_2	GP120	0.0150999190447794
6Z0V_Q	Alphavirus-like-MT	0.0151060360099949
6Z0V_K	Alphavirus-like-MT	0.0151061894831437
5IRO_U	Ig-like-C1-type	0.0151073145096132
6P62_B	GP120	0.0151132029270009
6P62_A	GP120	0.0151137942748309
6HLT_A	GOLD	0.0151151513252125
4X7C_A	Calici-coat	0.0151166115685354
4XMP_G	GP120	0.0151178174704793
6Z0V_E	Alphavirus-like-MT	0.01511799579763
6ZHD_B	BetaCoV-S1-CTD	0.0151188370793623
6EA5_C	Filo-glycop	0.0151212705441794
7JZM_B	RBD	0.0151258612439263
7JZM_B	BetaCoV-S1-CTD	0.0151258612439263
4X7C_B	Calici-coat	0.015128339094867
6UM7_I	GP120	0.015128476083842
6UM7_E	GP120	0.0151291713176669
6P6L_A	Peptidase-C18	0.0151331499893874
5O04_B	Calici-coat	0.0151341272624967
5V6A_A	Peptidase-C16	0.0151346072554542
3WL9_B	Ig-like-C1-type	0.0151386226898261
6W41_C	BetaCoV-S1-CTD	0.0151459908041851
6W41_C	RBD	0.0151459908041851
5THR_I	Ig-like-V-type	0.0151497212650999
1DDL_B	Tymo-coat	0.0151534000165275
6SS8_E	Ig-like-C1-type	0.0151748152409865
6P2S_B	Ig-like-C1-type	0.0151771879104536
7BYR_B	BetaCoV-S1-CTD	0.015179502022857
3MGT_E	Ig-like-C1-type	0.0151912351861415
5JHD_G	Ig-like-C1-type	0.0151978013965476
1CZY_C	MATH	0.0151995380556103
2V2W_B	Ig-like-C1-type	0.015204825837538
3TGT_A	GP120	0.0152074974665482
6OSY_F	GP120	0.015212643230257
6IK9_A	Reverse-transcriptase	0.0152152219450215
5JHD_B	Ig-like-C1-type	0.0152809223747878
7K8S_B	RBD	0.0152810045005649
6LA6_A	Rhv	0.0152920783688111
3MRE_B	Ig-like-C1-type	0.0153069262258352
6ZHD_B	RBD	0.0153096564765878
6P6R_A	Peptidase-C18	0.0153135198843788
6H4C_C	dUTPase	0.015321042231492
5W8U_D	Ubiquitin-like-2	0.0153221006638888
6HBK_M	SF3-helicase	0.015328828751339
6X2B_B	BetaCoV-S1-CTD	0.0153317364452541
1QLF_B	Ig-like-C1-type	0.0153329658487899
6HBK_G	SF3-helicase	0.0153503225027287
6LA3_A	Rhv	0.0153589877912014
6HBK_V	SF3-helicase	0.0153650861094184
6HBK_J	SF3-helicase	0.0153653892885991
6H9Z_B	VP4-haemagglut	0.0153698270595829
5OVN_A	Reverse-transcriptase	0.0153738848185977
6HBK_e	SF3-helicase	0.015376003778034
5W9K_J	BetaCoV-S1-NTD	0.015377105843889
6HBK_D	SF3-helicase	0.015377947177886
3SU5_A	Peptidase-C18	0.0153864568664288
3OGQ_B	Peptidase-A2	0.015386613075766
1RT6_A	Peptidase-A2	0.0153933536553932
6HBK_S	SF3-helicase	0.0153969158687345
5W9L_C	BetaCoV-S1-NTD	0.015401787146405
5W8U_B	Ubiquitin-like-2	0.0154040824816758
6HBK_b	SF3-helicase	0.0154138608584888
7A94_C	RBD	0.0154178325209679
6HBK_A	SF3-helicase	0.015417982446879
6HBK_Y	SF3-helicase	0.0154201895531685
6HBK_P	SF3-helicase	0.0154216866888479
3JTT_E	Ig-like-C1-type	0.0154407614109298
6KDN_C	Reverse-transcriptase	0.0154443823330373
4IUM_B	Ubiquitin-like-1	0.0154448525248349
6XEY_H	Ig-like	0.0154467888501238
2JO9_A	C2	0.0154480570258584
2X4Q_B	Ig-like-C1-type	0.0154544778546041
6CV1_B	Rhv	0.0154629911651721
3OX8_B	Ig-like-C1-type	0.0154656093006978
6XM0_A	RBD	0.0154692637157239
4WU5_B	Ig-like-C1-type	0.0154720510386564
3KXF_M	Ig-like-C1-type	0.0154739730621518
6ZB4_A	RBD	0.0154805808430734
6XM0_C	BetaCoV-S1-CTD	0.0154813303669846
6OAR_H	Ubiquitin-like	0.0154920027762777
2X4T_E	Ig-like-C1-type	0.0154962158353318
3NGB_I	GP120	0.0154978100038111
6HBL_S	SF3-helicase	0.0155022393093275
6HBL_A	SF3-helicase	0.0155043167055224
6HBL_D	SF3-helicase	0.0155072131181362
6HBL_e	SF3-helicase	0.0155078655963435
6HBL_b	SF3-helicase	0.0155085841578944
6HBL_Y	SF3-helicase	0.0155093446404024
6HBL_V	SF3-helicase	0.015510339611843
6HBL_q	SF3-helicase	0.0155117229418047
6HBL_P	SF3-helicase	0.0155131801042417
6HBL_J	SF3-helicase	0.0155146079416603
6YZ5_E	BetaCoV-S1-CTD	0.015514832242154
6YZ5_E	RBD	0.015514832242154
3MUU_C	Peptidase-S3	0.0155151161661083
6HBL_M	SF3-helicase	0.0155163388376173
3KIE_A	Parvo-coat	0.0155175183800884
3KXF_A	Ig-like-C1-type	0.0155188783117324
6HBL_k	SF3-helicase	0.0155195162574946
6HBL_n	SF3-helicase	0.0155197384426418
3KIE_K	Parvo-coat	0.0155200297957424
3KIE_E	Parvo-coat	0.0155207982879073
3KIE_F	Parvo-coat	0.0155211807351332
3KIE_L	Parvo-coat	0.015521942169611
3KIE_Q	Parvo-coat	0.0155219813270332
3KIE_M	Parvo-coat	0.0155219934871265
3KIE_D	Parvo-coat	0.0155222748604476
3KIE_C	Parvo-coat	0.0155223080255101
3KIE_B	Parvo-coat	0.0155224241812473
3KIE_I	Parvo-coat	0.0155227968778637
6HBL_h	SF3-helicase	0.015523086337884
6HBL_G	SF3-helicase	0.015524737303867
3KIE_H	Parvo-coat	0.0155247732195943
3KIE_O	Parvo-coat	0.0155254047119129
6ZP2_A	BetaCoV-S1-CTD	0.0155258857033716
3KIE_R	Parvo-coat	0.0155259922573786
3KIE_P	Parvo-coat	0.015526164785149
3KIE_S	Parvo-coat	0.0155262044832355
3KIE_N	Parvo-coat	0.0155262590086988
6ZP2_B	BetaCoV-S1-CTD	0.0155282890365551
3KIE_T	Parvo-coat	0.0155283589859651
3KIE_G	Parvo-coat	0.0155283602191207
6ZP2_C	BetaCoV-S1-CTD	0.0155293821769317
3KIE_J	Parvo-coat	0.0155337527314527
4WH8_B	Peptidase-C18	0.0155343282720675
4XL8_B	Adeno-knob	0.0155404521356508
4WH8_A	Peptidase-C18	0.015557340759866
2X4P_B	Ig-like-C1-type	0.0155615765796812
5BZ0_B	Ubiquitin-like	0.0155619310430117
5BPE_A	Peptidase-C3	0.0155743618442965
7KDJ_B	BetaCoV-S1-CTD	0.0155749527554338
1KC2_A	SH2	0.0155815449594662
2Q2U_A	DNA-LIGASE-A3	0.0155892196067227
7DK4_c	BetaCoV-S1-NTD	0.0155985140129659
7KDE_E	GP120	0.01562544037058
7KEB_C	BetaCoV-S1-CTD	0.0156309188778233
3MUU_E	Peptidase-S3	0.0156415456211656
2W8M_B	VirArc-Nuclease	0.0156423795862752
6OSY_P	GP120	0.01564563505566
2Q2U_D	DNA-LIGASE-A3	0.0156474967744235
7K8Y_D	BetaCoV-S1-CTD	0.015649335891135
3SDL_C	Ubiquitin-like-2	0.0156650553483644
6IKA_C	Reverse-transcriptase	0.0156656777511913
3SU6_A	Peptidase-C18	0.0156785716819455
6OPP_J	GP120	0.0156794729240048
6SUQ_A	Peptidase-S30	0.0156821537514204
6J62_A	Ubiquitin-like-2	0.0156851541280952
6XW6_B	Calici-coat	0.0156953624921947
5BSY_B	Calici-coat	0.0157091097033718
3SLN_J	Calici-coat	0.0157113092795925
5Y5P_F	dUTPase	0.0157230406606419
2Q2U_B	DNA-LIGASE-A3	0.0157281222076826
5TL6_C	Ubiquitin-like-2	0.0157329744739174
6RID_B	RNA-pol-Rpb2-7	0.0157372285971115
7JQB_V	Ribosomal-S10	0.0157372508251082
1KLM_A	Peptidase-A2	0.0157530883071096
4Z4U_A	Calici-coat	0.0157540406818842
6OPN_A	GP120	0.0157563885269393
6OPN_D	GP120	0.0157566087005492
5Y5O_D	dUTPase	0.0157569661590676
6OPN_G	GP120	0.0157605082454971
2HG0_A	Flavi-glycoprot	0.0157665201837061
6UDK_G	Ig-like	0.0157913733271762
3ZF2_A	dUTPase	0.0157928473612886
3MRH_B	Ig-like-C1-type	0.0158100310602263
7KL9_A	RBD	0.0158191768101285
3C3I_A	dUTPase	0.0158437653888358
4XNY_G	GP120	0.0158554424305773
6L1Y_A	GP120	0.0158573867526777
5W08_K	Ig-like	0.0158750805118195
5W08_Q	Ig-like	0.0159047395503276
6LA6_F	Ig-like-C1-type	0.0159075302297656
4C56_H	Ig-like-C1-type	0.0159083340170148
4OLV_G	GP120	0.0159090714267251
3ONY_B	Calici-coat	0.0159130860176693
6XM0_C	RBD	0.0159134299064644
7K8T_A	BetaCoV-S1-NTD	0.0159136043291065
5EUO_D	Ig-like-C1-type	0.0159206783885928
4BIQ_B	Rhv	0.0159265121526301
4YFL_E	GP120	0.0159431074083541
6ZGE_C	RBD	0.0159473358293545
6ZGE_A	RBD	0.0159530144215587
6VPX_C	GP120	0.0159531606617788
7JJI_A	BetaCoV-S1-CTD	0.0159541005977101
7JJI_B	BetaCoV-S1-CTD	0.0159561230070095
5B18_D	Peptidase-A2	0.0159572496751098
6EA5_E	Filo-glycop	0.0159604599372854
7JJI_C	BetaCoV-S1-CTD	0.0159620580009786
6ZGE_B	RBD	0.0159637446101797
4UW8_D	Peptidase-S74	0.0159662944443529
7K45_B	BetaCoV-S1-CTD	0.015977878065063
7K45_B	RBD	0.015977878065063
5W08_O	Ig-like	0.0159818316144915
2VG7_B	RNase-H	0.0159860259123027
6D84_P	MHD	0.0159868799627226
3JTT_B	Ig-like-C1-type	0.0159891559132824
6D84_M	MHD	0.015992434114754
6CH7_G	GP120	0.0159952556606004
5W42_H	Ig-like	0.0159958343766147
3RA8_A	Parvo-coat	0.0159977140365595
6JHY_A	bCoV-S1-N	0.0159982125640541
4YDF_B	Peptidase-A2	0.0160085474303083
4UOI_B	HCV-env	0.0160157049711456
2VLK_A	Ig-like-C1-type	0.0160171214274446
6ZGI_B	RBD	0.0160182374106813
6ZGI_C	RBD	0.0160235736279901
6ZGI_A	RBD	0.0160238175044751
5N0A_A	Flavi-glycoprot	0.0160245572607213
4OPS_B	Calici-coat	0.0160249951721642
2EDM_A	WSS-VP	0.0160275678132129
4OPS_A	Calici-coat	0.0160363299983013
6GML_E	RNA-pol-Rpb5-C	0.0160375744576277
4IV3_A	Peptidase-C28	0.0160397467768821
2YQ2_A	Peptidase-C53	0.0160404627146783
4MJI_B	Ig-like-C1-type	0.0160414207459035
7JV4_C	BetaCoV-S1-CTD	0.0160652357065744
6U28_B	Rho-GAP	0.016074905293816
6Z0V_M	Alphavirus-like-MT	0.016084145459171
6XAA_B	Ubiquitin-like-1	0.0160846824199317
7CH5_R	RBD	0.0160860007089444
7CH5_R	BetaCoV-S1-CTD	0.0160860007089444
6Z0V_A	Alphavirus-like-MT	0.0160863669497808
6Z0V_G	Alphavirus-like-MT	0.016091071558687
6Z0V_S	Alphavirus-like-MT	0.016093118214171
3VXP_B	Ig-like-C1-type	0.0160985029518154
5W08_M	Ig-like	0.0161104405668349
6Z0V_O	Alphavirus-like-MT	0.0161147187299907
5KWB_A	BetaCoV-S1-CTD	0.0161147892307127
5XGR_A	BetaCoV-S1-NTD	0.0161156088628549
6Z0V_V	Alphavirus-like-MT	0.0161215938421184
6Z0V_I	Alphavirus-like-MT	0.0161302761884245
4OP7_B	Calici-coat	0.0161312836423313
4HJ1_D	Phlebovirus-G2	0.0161365893347493
5BSY_A	Calici-coat	0.0161390614003146
4X7E_B	Calici-coat	0.0161512689417644
6JCS_A	Parvo-coat	0.0161539447563083
2VG5_B	RNase-H	0.016155474926085
6X2C_B	BetaCoV-S1-CTD	0.0161606003193829
6X2C_A	BetaCoV-S1-CTD	0.0161627787647438
2NY1_A	GP120	0.0161692045416974
6X2C_C	BetaCoV-S1-CTD	0.016169332650666
6XW6_A	Calici-coat	0.0161747090534669
6KDM_C	Reverse-transcriptase	0.0161828926774993
4X7E_A	Calici-coat	0.016192740339461
7JJI_A	RBD	0.0161941829182214
7JJI_B	RBD	0.0161959638145038
5E6J_C	Ubiquitin-like-1	0.0161987422219803
7JMO_A	RBD	0.0161992563777762
7JMO_A	BetaCoV-S1-CTD	0.0161992563777762
7JJI_C	RBD	0.0162011497945856
6Z43_C	BetaCoV-S1-CTD	0.0162178569032506
6KDJ_C	Reverse-transcriptase	0.0162216294021255
7KFY_A	BetaCoV-S1-CTD	0.0162284533360734
7KFY_A	RBD	0.0162284533360734
1A1M_B	Ig-like-C1-type	0.0162300955636722
5W08_G	Ig-like	0.0162304476153915
3JTS_E	Ig-like-C1-type	0.0162346143128003
7CHH_B	BetaCoV-S1-CTD	0.0162403118071923
4X7C_A	Calici-coat-C	0.0162477120503532
6UT9_A	VP4-haemagglut	0.0162607928577738
6JXX_A	Ubiquitin-like	0.0162611693051943
3R6J_A	Calici-coat	0.0162668741373542
4F5C_F	CoV-S1	0.016268202840236
3NG9_B	Parvo-coat	0.0162761526397966
5W9H_q	BetaCoV-S1-NTD	0.0162816235878274
6M24_B	Ig-like-C1-type	0.0162834840207391
7V7Q_B	RBD	0.0162899525989359
2X4T_B	Ig-like-C1-type	0.0163020855175029
5VOJ_A	Peptidase-C18	0.0163072044708924
5W08_I	Ig-like	0.0163087630081926
5W9K_K	BetaCoV-S1-NTD	0.0163244709603666
5VP9_A	Peptidase-C18	0.0163289417611105
1ZXT_B	SCY	0.0163310425117158
3PRM_D	Ubiquitin-like-1	0.0163366560601442
5E6J_B	Ubiquitin-like-1	0.0163475699627615
4P9H_C	Ig-like-V-type	0.0163528627093595
6SIT_D	Cadherin-2	0.0163562137145542
3TGR_B	GP120	0.016359003551675
5F17_E	Peptidase-C32	0.0163674542331515
5W9H_r	BetaCoV-S1-NTD	0.0163747419744658
7JOT_A	Parvo-coat	0.0163870823727673
6P4L_B	Calici-coat	0.0163946887897466
4X7F_A	Calici-coat	0.016408890385962
5W1V_B	Ig-like-C1-type	0.0164153101493701
6IWD_A	Tyrosine-protein-phosphatase	0.0164278333517601
6ZB4_A	BetaCoV-S1-CTD	0.0164410022578141
6OT1_G	GP120	0.0164429607794771
1REV_A	Peptidase-A2	0.0164444406309014
6IK9_C	Reverse-transcriptase	0.0164473040543265
3DOK_A	Peptidase-A2	0.0164558537256758
7KFV_B	RBD	0.0164602954757179
7KFV_B	BetaCoV-S1-CTD	0.0164602954757179
5CDC_B	Rhv	0.0164693788678544
3SV9_A	Peptidase-C18	0.0164723711818624
3JCC_D	Ig-like-V-type	0.0164779699824904
5V69_A	Peptidase-C16	0.0165104470440617
4JRY_D	Ig-like-C1-type	0.016519011406488
7KEC_B	BetaCoV-S1-CTD	0.0165218863981409
4P25_A	Calici-coat	0.0165233596343655
4IV3_B	Peptidase-C28	0.0165331563351584
6LA5_A	Rhv	0.0165335656381095
3KIC_L	Parvo-coat	0.0165398274018654
3KIC_T	Parvo-coat	0.0165430883840066
3KIC_N	Parvo-coat	0.0165435517987821
3KIC_E	Parvo-coat	0.0165444915577612
3KIC_I	Parvo-coat	0.0165458970947877
3KIC_O	Parvo-coat	0.0165462260744467
3KIC_R	Parvo-coat	0.0165469152691645
3KIC_A	Parvo-coat	0.0165469260540862
3KIC_H	Parvo-coat	0.0165471187635866
3KIC_D	Parvo-coat	0.0165478022990846
3KIC_P	Parvo-coat	0.0165484635064142
3KIC_K	Parvo-coat	0.016549026702329
3KIC_M	Parvo-coat	0.0165496786093325
3KIC_B	Parvo-coat	0.0165501143971169
3KIC_Q	Parvo-coat	0.0165507696584721
3KIC_F	Parvo-coat	0.0165516376257183
6XE1_E	BetaCoV-S1-CTD	0.0165523393092173
3KIC_J	Parvo-coat	0.0165530618936843
3KIC_G	Parvo-coat	0.0165533669739777
3KIC_C	Parvo-coat	0.0165541126681201
5B18_A	Peptidase-A2	0.0165542169241601
3KIC_S	Parvo-coat	0.0165584103476817
5O05_B	Calici-coat	0.016560557155563
6GW2_A	Calici-coat	0.0165619305403827
5FRN_A	Reverse-transcriptase	0.0165670424650778
3CNC_E	Adeno-knob	0.0165735855008699
5CCT_A	dUTPase	0.0165803334099425
6N1V_Q	GP120	0.0165810750279921
7A94_C	BetaCoV-S1-CTD	0.0165921975651689
5TDG_B	Fibritin-C	0.0165996257783402
7JWB_A	BetaCoV-S1-CTD	0.0166019739850246
5W9N_H	BetaCoV-S1-NTD	0.0166118227291287
6XW5_B	Calici-coat	0.0166132640682974
7A4N_C	RBD	0.0166156321409794
4F7M_B	Ig-like-C1-type	0.0166237871348421
3PA1_B	Calici-coat	0.0166342617686443
2XFB_G	Peptidase-S3	0.0166421884254848
1UXB_A	Adeno-knob	0.0166462596739358
1MI5_B	Ig-like-C1-type	0.0166518836087757
5IYQ_B	Calici-coat	0.0166691990034497
2X4O_E	Ig-like-C1-type	0.0166764198799589
3E6F_A	Ig-like-C1-type	0.0166891745055474
6DCQ_C	GP120	0.0166911890662513
3M5M_B	Peptidase-C18	0.0166922528162913
5TL6_A	Ubiquitin-like-2	0.0166934383339036
5JZI_E	Ig-like-C1-type	0.0167040293073718
4OPV_B	Calici-coat	0.0167063747790014
3ZF1_A	dUTPase	0.0167111871224337
2AK4_P	Ig-like-C1-type	0.0167156805020387
2XFC_B	Peptidase-S3	0.0167252767687473
5NMF_B	Ig-like-C1-type	0.0167301502579336
3RWI_B	Ig-like-C1-type	0.0167353303499014
2ED6_L	WSS-VP	0.0167440597218391
4I53_B	GP120	0.0167474784119602
1LCJ_A	SH2	0.0167549352399341
6SUQ_A	Helicase-ATP-binding	0.0167562911669506
5Y5P_A	dUTPase	0.0167647817043251
6GW1_A	Calici-coat	0.016768923677664
6G47_A	Adeno-knob	0.0167726644818184
2ED6_J	WSS-VP	0.0167746866799555
7BYR_B	RBD	0.016791196768674
5Y5P_B	dUTPase	0.0167989122806082
6JCR_A	Parvo-coat	0.0168049173055578
5IYW_B	Calici-coat	0.0168059545005829
6JO8_C	Peptidase-S3	0.016821457101937
7CHH_B	RBD	0.0168237334761527
4HJ1_A	Phlebovirus-G2	0.0168276543752487
6P4H_D	S5-DRBM	0.0168303749326585
3GIV_E	Ig-like-C1-type	0.0168314485852493
6XEY_C	RBD	0.0168374682179023
4GUA_A	Peptidase-C9	0.0168433645048578
1FYT_E	Ig-like-C1-type	0.0168484456408125
1YGU_A	Tyrosine-protein-phosphatase-2	0.0168619305487524
4YDI_G	GP120	0.0168786500445343
4P3I_A	Calici-coat	0.0168828806134308
3DOL_A	Peptidase-A2	0.0168894475805885
4XL8_A	Adeno-knob	0.0169047122381234
3SU2_A	Peptidase-C18	0.01692144704396
6K5R_A	Ubiquitin-like	0.0169217866279508
2XFC_I	Peptidase-S3	0.0169227710864494
4P1V_D	Calici-coat	0.0169339446894275
4HXD_A	Ubiquitin-like-1	0.0169465513335081
4Z4U_B	Calici-coat	0.0169552976312931
6DE7_E	Ig-like-2	0.0169657313758349
6GH8_D	CUB-1	0.0169787410101609
6BI8_A	Peptidase-C16	0.0169862253979689
3GW6_F	Peptidase-S74	0.0169971500137655
2XFB_I	Peptidase-S3	0.0170017014026231
3SJV_D	Ig-like-C1-type	0.0170060470846913
5WWI_A	Ig-like-C1-type	0.0170067185228798
7V7Q_C	RBD	0.0170069099449799
7DK4_C	RBD	0.0170251363074937
2XFB_E	Peptidase-S3	0.0170347257699943
1FK9_A	Peptidase-A2	0.0170599817860292
7A4N_A	BetaCoV-S1-CTD	0.0170707300041766
4OLW_G	GP120	0.017078343222134
5VIC_L	Ig-like-2	0.0170901960263372
2VG6_B	RNase-H	0.0170946324502501
4P26_B	Calici-coat	0.0171254178052354
7K8Y_B	BetaCoV-S1-CTD	0.0171259388239622
3VXO_E	Ig-like-C1-type	0.0171279133634672
1HOC_B	Ig-like-C1-type	0.0171341660310748
4H4O_A	Peptidase-A2	0.0171576762122412
4BIP_C	Rhv	0.0171744313927962
6C2N_A	Peptidase-C18	0.0171818624349301
4Z4R_A	Calici-coat	0.0171975318356753
5IRO_G	Ig-like-C1-type	0.0172018817313367
6U7G_D	CoV-S1	0.0172093938806541
7DK5_a	BetaCoV-S1-NTD	0.0172141902524771
4Z4V_B	Calici-coat	0.0172162127437966
4OP7_A	Calici-coat	0.017222410125112
6RNY_K	Reverse-transcriptase	0.0172228670250231
6RNY_O	Reverse-transcriptase	0.0172247189672455
4X7D_A	Calici-coat	0.017228479900519
6ZP5_B	BetaCoV-S1-NTD	0.0172442462545798
4ZUS_B	Ig-like-C1-type	0.0172444602708046
4ADF_Q	Ig-like-2	0.0172684854418666
3ONY_C	Calici-coat	0.0172741598180431
4IV1_A	Peptidase-C28	0.0172965749350262
4Z4T_A	Calici-coat	0.0172976699311244
3R66_C	Ubiquitin-like-2	0.0173015527373867
6OPO_D	Ig-like-C2-type-2	0.017303850461724
4X7D_B	Calici-coat	0.0173091558924277
2XFC_G	Peptidase-S3	0.0173129800917636
4WZE_A	Calici-coat	0.0173162346224901
4ADF_F	Ig-like-2	0.0173222349086427
4P1V_C	Calici-coat	0.0173446860996894
4Z4S_A	Calici-coat	0.0173562171254526
3NG9_E	Parvo-coat	0.0173672042660633
6MTN_G	GP120	0.0173675283817048
7CHB_R	BetaCoV-S1-CTD	0.0173678775754179
7CHB_R	RBD	0.0173678775754179
6ZP7_B	BetaCoV-S1-NTD	0.0173695352438555
5VN3_I	Ig-like-V-type	0.0173790786866271
3M5L_A	Peptidase-C18	0.01739105927103
1NZV_B	Protein-kinase	0.0173992555108135
3RWJ_B	Ig-like-C1-type	0.0173995744373291
4MJI_D	Ig-like	0.0174068990455108
7KJ3_B	BetaCoV-S1-CTD	0.0174077849468693
4Z4V_A	Calici-coat	0.017410337247897
6CM9_M	MHD	0.0174181889590301
4PBA_A	SRA	0.0174185333282508
6VSJ_D	Ig-like-V-type	0.0174269125256928
6VSJ_E	Ig-like-V-type	0.0174330777210908
3Q39_B	Calici-coat	0.017433984164227
5OMM_A	Calici-coat	0.0174412638826182
4MM3_A	Ubiquitin-like-1	0.0174451420636403
3RY8_B	Calici-coat	0.0174465045483289
5IYN_B	Calici-coat	0.0174509919452646
6IW5_B	Flavi-glycoprot	0.0174575209858172
2OKE_B	dUTPase	0.0174735927347766
5Y5Q_A	dUTPase	0.0174743795273233
5IYP_B	Calici-coat	0.017483422827988
4RFN_A	GP120	0.0174937977367338
4X7F_B	Calici-coat	0.0175001991551612
5H38_B	Thymidylat-synt	0.0175181345635081
7KJ4_A	RBD	0.0175182683977682
6UTA_B	Ig-like-2	0.0175205022167873
2X4U_E	Ig-like-C1-type	0.0175246124741573
6D83_M	MHD	0.0175276621331869
3PT2_B	Ubiquitin-like-1	0.0175332738815374
7KEB_B	RBD	0.0175384528227025
7CZE_K	Eph-LBD	0.0175519949166451
4WZE_B	Calici-coat	0.0175649331494612
4P2N_C	Calici-coat	0.0175803152988262
4YDJ_I	GP120	0.0175819547350547
4Z4W_A	Calici-coat	0.0175834454310568
6BJ2_D	Ig-like	0.0175857979959957
6EWB_A	Calici-coat-C	0.0175952360345061
4UW8_G	Peptidase-S74	0.0176022707694644
7DK5_A	RBD	0.0176028299155239
5W9L_J	BetaCoV-S1-NTD	0.0176046722729049
3RT3_B	Ubiquitin-like-1	0.0176135714519042
6J2J_D	Ig-like	0.0176139050897715
6XA9_D	Ubiquitin-like-2	0.0176258836430901
5I8H_A	GP120	0.0176359793383494
5O03_B	Calici-coat	0.0176490094378144
6RWM_F	Reverse-transcriptase	0.0176599257003637
3J0C_E	Peptidase-S3	0.0176608223126876
6RWM_N	Reverse-transcriptase	0.0176638195389208
3PA1_A	Calici-coat	0.0176768586670484
5VIY_F	GP120	0.0176798053042587
5JZE_B	Ubiquitin-like-2	0.0176820073329985
5VIY_D	GP120	0.0176857978419762
4HXD_C	Ubiquitin-like-1	0.0176858735237581
5VIY_E	GP120	0.0176912591834683
7CZE_L	Eph-LBD	0.0176945831144666
1RT7_A	Peptidase-A2	0.0176960148663547
5HZB_A	Calici-coat	0.0177065943883365
5O03_A	Calici-coat	0.0177105692484448
4Z4Z_B	Calici-coat	0.0177140107864393
5IYR_A	Calici-coat	0.0177172333348828
2OL1_A	dUTPase	0.0177205066545246
7CZE_I	Eph-LBD	0.0177222802791957
5I8H_C	GP120	0.0177229149081273
2XFC_E	Peptidase-S3	0.0177302293478341
6GW1_B	Calici-coat	0.0177413768244603
6GW2_B	Calici-coat	0.0177416207668088
5W9M_E	BetaCoV-S1-NTD	0.0177534251971502
3Q3A_B	Calici-coat	0.0177546022644881
2ED6_K	WSS-VP	0.0177576346616447
6OUC_A	Calici-coat	0.0177635783240644
5H38_A	Thymidylat-synt	0.0177654727501081
5HZA_A	Calici-coat	0.0177697534434443
3SEJ_E	Calici-coat-C	0.0177712602106735
[truncated: 9,475 more rows]
