# Supplementary material for: Identifying and profiling structural similarities between Spike of SARS-CoV-2 and other viral or host proteins with Machaon
Source: Commun Biol. 2023 Jul 19;6:752. doi: 10.1038/s42003-023-05076-7 (PMC10356814; doi:10.1038/s42003-023-05076-7)
Supplement: Supplementary file 7 — Supplementary Data 4 [file 42003_2023_5076_MOESM7_ESM.zip › 6VXX_A_domain/metrics/6VXX_A_BetaCoV-S1-CTD_t-alpha.csv]

structureId	domain	t-alpha
6UOE_H	Ig-like-1	0.0
6CCB_C	GP120	0.0
7K43_B	BetaCoV-S1-CTD	0.0
7C8D_B	RBD	0.0
5Y4L_A	Peptidase-C31	0.0
4K6T_A	Adeno-knob	0.0
6DC5_B	Ig-like	0.0
5A2T_C	POTEX-CARLAVIRUS-COAT	0.0
6LA3_A	Rhv	0.0
3SJV_L	Ig-like-C1-type	0.0
3SKU_D	Ig-like-C2-type-1	0.0
2NV9_C	Orn-DAP-Arg-deC	0.0
2X74_F	Reverse-transcriptase	0.0
6VXX_A	BetaCoV-S1-CTD	0.0
5YMV_D	Ig-like-C1-type	0.0
2WGU_B	Adeno-knob	0.0
2NX5_T	Ig-like-C1-type	0.0
6ZHD_C	BetaCoV-S1-CTD	0.0
5U7O_G	GP120	0.0
2V9P_L	SF3-helicase	0.0
6X2A_C	BetaCoV-S1-CTD	0.0
6WPT_A	BetaCoV-S1-CTD	0.0
4HUX_A	Ig-like-C1-type	0.0
6X00_A	Ig-like-C1-type	0.0
5XOR_C	Viral-Rep	0.0
6B0N_G	GP120	0.0
5A9K_A	SF3-helicase	0.0
3OVN_B	Peptidase-A2	0.0
2HOF_A	Core-binding-CB	0.0
3OYH_B	Reverse-transcriptase	0.0
3OYG_B	Reverse-transcriptase	0.0
3J9X_r	Sulf-coat-C	0.0
6OTC_A	VP35-IID	0.0
5IVQ_A	Peptidase-A2	0.0
6P3E_K	BIG2	0.0
7DK6_b	BetaCoV-S1-NTD	0.0
7CDZ_A	CoV-N-NTD	0.0
3J1P_C	SF3-helicase	0.0
3V1R_A	Peptidase-A2	0.0018083182640145
7JV6_E	BetaCoV-S1-CTD	0.0018083182640145
3SUG_A	Peptidase-S29	0.0018083182640145
6VRW_C	GP41	0.0018083182640145
6ZOX_C	BetaCoV-S1-CTD	0.0018083182640145
7JJC_D	F5-8-type-C-1	0.0018083182640145
3OYA_B	Reverse-transcriptase	0.0018083182640145
6GSI_G	Ig-like-V-type-1	0.0018083182640145
2WFF_3	Rhv	0.0018083182640145
7DDN_B	BetaCoV-S1-CTD	0.0018083182640145
3NXE_A	Peptidase-A2	0.0018083182640145
3OYL_B	Reverse-transcriptase	0.0018083182640145
6ZGI_A	BetaCoV-S1-CTD	0.0018083182640145
5NCR_A	TYR-PHOSPHATASE-2	0.0018083182640145
3QUL_D	Ig-like-C1-type	0.0018083182640145
1VVC_A	Sushi-1	0.0018083182640145
6V6W_G	GP120	0.0018083182640145
1RV7_A	Peptidase-A2	0.0018083182640145
3RBB_D	SH3	0.0018083182640145
3EPC_R	Ig-like-C2-type-1	0.0018083182640145
6MN7_B	GP41	0.0018083182640145
3QND_C	Adeno-knob	0.0018083182640145
4IEG_D	RdRp-catalytic	0.0018083182640145
4NQX_G	Ig-like-C1-type	0.0018083182640145
3J9X_k	Sulf-coat-C	0.0018083182640145
1SVM_B	SF3-helicase	0.0018083182640145
7K8T_A	BetaCoV-S1-CTD	0.0018083182640145
6UDK_E	Ig-like	0.0018083182640145
5A2T_R	POTEX-CARLAVIRUS-COAT	0.0018083182640145
5VIY_B	GP41	0.0018083182640145
5A2T_Q	POTEX-CARLAVIRUS-COAT	0.0018083182640145
5E62_A	Hema-HEFG	0.0018083182640145
3J9X_z	Sulf-coat-C	0.0018083182640145
3PT2_A	OTU	0.0018083182640145
4TVP_B	GP41	0.0018083182640145
3P9H_A	UEV	0.0018083182640145
1S7Q_B	Ig-like-C1-type	0.0018083182640145
5F6J_A	GP120	0.0018083182640145
6OPA_G	GP120	0.0018083182640145
5T3Z_B	GP41	0.0018083182640145
4Y1C_A	Integrase-catalytic	0.0018083182640145
2DD8_L	Ig-like	0.0018083182640145
6UM7_H	GP41	0.0018115942028991
2R5Q_C	Peptidase-A2	0.0018115942028991
7KE8_C	BetaCoV-S1-CTD	0.0018115942028991
4IBK_B	VP35-IID	0.0018115942028991
3REA_D	SH3	0.0018115942028991
3GW6_F	Peptidase-S74	0.0018115942028991
5VN8_B	GP41	0.0018115942028991
6MTM_B	Ig-like-C1-type	0.0018115942028991
6Z6G_A	RdRp-catalytic	0.0018115942028991
6VN0_J	GP120	0.0018115942028991
1UT8_B	5-3-exonuclease	0.0018115942028991
3FKE_B	VP35-IID	0.0018115942028991
6DFH_C	GP120	0.0018115942028991
6VO1_E	GP41	0.0018115942028991
6V8X_I	GP120	0.0018115942028991
6P3E_H	BIG2	0.0018115942028991
6NF2_G	GP120	0.0018115942028991
7KDL_C	BetaCoV-S1-CTD	0.0018115942028991
1IS0_A	SH2	0.0018115942028991
5NUH_C	SH3	0.0018115942028991
6PYL_A	Ig-like-C1-type	0.0018115942028991
5W1K_D	Ig-like	0.0018115942028991
6VY2_D	GP41	0.0018115942028991
3J9X_V	Sulf-coat-C	0.0018115942028991
6VMX_F	Ig-like-C1-type	0.0018115942028991
6QPG_K	RdRp-catalytic	0.0018115942028991
6RWL_J	Reverse-transcriptase	0.0018115942028991
6VO0_B	GP41	0.0018115942028991
6VYV_F	Peptidase-S3	0.0018115942028991
5THR_C	GP41	0.0018115942028991
6ZGG_A	RBD	0.0018115942028991
3M5N_A	Peptidase-S29	0.0018115942028991
6X29_C	BetaCoV-S1-CTD	0.0018115942028991
5WFI_C	Ubiquitin-like-1	0.0018115942028991
6X29_B	BetaCoV-S1-CTD	0.0018115942028991
2CRX_B	Core-binding-CB	0.0018115942028991
4ADF_R	Ig-like-1	0.0018115942028991
2BTL_A	CoV-N-NTD	0.0018115942028991
5A2T_P	POTEX-CARLAVIRUS-COAT	0.0018115942028991
5A2T_N	POTEX-CARLAVIRUS-COAT	0.0018115942028991
5HGB_A	Ig-like-C1-type	0.0018115942028991
5A2T_J	POTEX-CARLAVIRUS-COAT	0.0018115942028991
1HHG_A	Ig-like-C1-type	0.0018115942028991
7A94_B	RBD	0.0018115942028991
5DOR_A	Tyr-recombinase	0.0018115942028991
5CRX_B	Core-binding-CB	0.0018115942028991
7BWJ_E	RBD	0.0018115942028991
7JJI_B	BetaCoV-S1-CTD	0.0036166365280285
5XOR_B	Viral-Rep	0.0036166365280285
3R0Y_A	Peptidase-A2	0.0036166365280285
3U6X_L	Caudo-bapla-RBP	0.0036166365280285
6OGZ_A	RdRp-catalytic	0.0036166365280285
3QAY_C	MurNAc-LAA	0.0036166365280285
3U6X_F	Caudo-bapla-RBP	0.0036166365280285
4JRX_A	Ig-like	0.0036166365280285
6XC2_Z	BetaCoV-S1-CTD	0.0036166365280285
3QAY_A	MurNAc-LAA	0.0036166365280285
7CZF_D	Eph-LBD	0.0036166365280285
6APD_J	Ig-like-1	0.0036166365280285
4LQ9_A	RdRp-catalytic	0.0036166365280285
5W8T_B	Ubiquitin-like-2	0.0036166365280285
3CSY_E	Ig-like-1	0.0036166365280285
2J1K_B	Ig-like-C2-type-1	0.0036166365280285
5UGY_N	Ig-like	0.0036166365280285
6DFH_B	GP41	0.0036166365280285
3J9X_d	Sulf-coat-C	0.0036166365280285
3J0C_A	Peptidase-S3	0.0036166365280285
4ADF_A	Ig-like-1	0.0036166365280285
3J9X_O	Sulf-coat-C	0.0036166365280285
2ESV_B	Ig-like-C1-type	0.0036166365280285
6NQD_B	GP41	0.0036166365280285
3J9X_H	Sulf-coat-C	0.0036166365280285
4G9D_A	Ig-like-C1-type	0.0036166365280285
3MMP_F	RdRp-catalytic	0.0036166365280285
3AO4_A	Peptidase-A2	0.0036166365280285
3SUE_A	Peptidase-S29	0.0036166365280285
6OT1_D	GP41	0.0036166365280285
2OCA_A	Helicase-ATP-binding	0.0036166365280285
6XDG_E	BetaCoV-S1-CTD	0.0036166365280285
3DRO_B	Ig-like-1	0.0036166365280285
2Q05_C	Tyrosine-protein-phosphatase	0.0036166365280285
6CV3_B	Rhv	0.0036166365280285
4MYW_D	Ig-like-C2-type-1	0.0036166365280285
6CRQ_B	GP120	0.0036166365280285
1PVP_B	Core-binding-CB	0.0036166365280285
6VN0_B	GP41	0.0036166365280285
7JZN_A	BetaCoV-S1-CTD	0.0036166365280285
6U7P_B	Peptidase-A2	0.0036166365280285
3M5N_C	Peptidase-S29	0.0036166365280285
6DE7_B	GP41	0.0036166365280285
4IEG_B	RdRp-catalytic	0.0036166365280285
6CDE_D	GP41	0.0036166365280285
5U7M_G	GP120	0.0036166365280285
3U6X_U	BppU-IgG	0.0036166365280285
3OYN_B	Reverse-transcriptase	0.0036166365280285
7KE9_C	RBD	0.0036166365280285
1XO0_B	Core-binding-CB	0.0036297640653364
6MN7_E	GP41	0.0036297640653364
6J2E_D	Ig-like	0.0036297640653364
5E64_C	Hema-HEFG	0.0036297640653364
4E89_A	Peptidase-A2	0.0036297640653364
5W1K_G	Ig-like	0.0036297640653364
6CCB_G	GP120	0.0036297640653364
6UDA_E	GP120	0.0036297640653364
1H7B_A	Glycine-radical	0.0036297640653364
6MPG_A	GP41	0.0036297640653364
3GWN_A	ERV-ALR-sulfhydryl-oxidase	0.0036297640653364
4NJT_A	Peptidase-A2	0.0036297640653364
4GHL_A	VP35-IID	0.0036297640653364
4NM8_I	Ig-like	0.0036297640653364
6XA9_D	Ubiquitin-like-2	0.0036297640653364
5GSV_A	Ig-like-C1-type	0.0036297640653364
5KW6_B	RRM-1	0.0036297640653364
5W0D_C	Ig-like	0.0036297640653364
3AO5_B	Peptidase-A2	0.0036297640653364
5V8L_E	GP41	0.0036297640653364
6UDK_C	GP41	0.0036297640653364
1XNS_A	Core-binding-CB	0.0036297640653364
5W1K_Q	Ig-like	0.0036297640653364
4F7M_D	Ig-like-C1-type	0.0036297640653364
6OPS_B	Peptidase-A2	0.0036297640653364
7KE6_A	BetaCoV-S1-CTD	0.0036297640653364
5Z58_5	RRM	0.0036297640653364
5NQ2_B	Ig-like-C1-type	0.0036297640653364
6DID_J	GP41	0.0036297640653364
5Z58_Y	RRM	0.0036297640653364
3VQ5_B	Peptidase-A2	0.0036297640653364
6VYB_C	BetaCoV-S1-CTD	0.0036297640653364
6NK6_H	Peptidase-S3	0.0036297640653364
1EFN_A	SH3	0.0036297640653364
2P59_A	Peptidase-S29	0.0036297640653364
5IVR_A	Peptidase-A2	0.0036297640653364
6ORO_I	GP120	0.0036297640653364
1NAM_A	Ig-like	0.0036297640653364
5WKH_I	Ig-like	0.0036297640653364
2NVA_A	Orn-DAP-Arg-deC	0.0036297640653364
6CRQ_H	GP41	0.0036297640653364
6RWL_B	Reverse-transcriptase	0.0036297640653364
6CHB_C	GP41	0.0036297640653364
4I1S_A	Helicase-C-terminal	0.0036297640653364
4L3B_A	SF3-helicase	0.0036297640653364
4PBA_C	SRA	0.0036297640653364
4K6T_G	Adeno-knob	0.0036297640653364
2GIB_A	CoV-N-CTD	0.0036297640653364
2X6S_C	Reverse-transcriptase	0.0036297640653364
6XDG_E	RBD	0.0036297640653364
3VQ8_B	Peptidase-A2	0.0036297640653364
5SWZ_A	Ig-like-C1-type	0.005424954792043
3MGV_D	Core-binding-CB	0.005424954792043
6AX7_A	Fe2OG-dioxygenase	0.005424954792043
1DDL_C	Tymo-coat	0.005424954792043
7DK4_C	BetaCoV-S1-CTD	0.005424954792043
5VN3_I	Ig-like-C2-type-2	0.005424954792043
7KE9_C	BetaCoV-S1-CTD	0.005424954792043
6WPS_E	BetaCoV-S1-CTD	0.005424954792043
3C28_A	Core-binding-CB	0.005424954792043
6GB7_A	Ig-like-C1-type	0.005424954792043
1H79_A	Glycine-radical	0.005424954792043
6MPG_V	GP120	0.005424954792043
7DDD_C	BetaCoV-S1-CTD	0.005424954792043
6Z8K_A	RdRp-catalytic	0.005424954792043
6NK6_M	Ig-like-V-type-2	0.005424954792043
5JHD_G	Ig-like-C1-type	0.005424954792043
3J9F_7	Ig-like-V-type	0.005424954792043
2NV9_F	Orn-DAP-Arg-deC	0.005424954792043
3QAY_B	MurNAc-LAA	0.005424954792043
3J9X_G	Sulf-coat-C	0.005424954792043
3SO9_A	Peptidase-A2	0.005424954792043
6ZP5_B	BetaCoV-S1-CTD	0.005424954792043
3VXP_A	Ig-like-C1-type	0.005424954792043
4E5X_A	Ig-like-C1-type	0.005424954792043
6V8Z_K	Ig-like-1	0.005424954792043
3AO3_A	Peptidase-A2	0.005424954792043
3P9G_A	UEV	0.005424954792043
5T84_B	Peptidase-A2	0.005424954792043
6VYB_C	RBD	0.005424954792043
3ZFN_A	Peptidase-C53	0.005424954792043
6ZP7_B	BetaCoV-S1-CTD	0.005424954792043
5VJ6_C	GP41	0.005424954792043
3R3P_B	DUF559	0.005424954792043
7JJC_B	F5-8-type-C-1	0.005424954792043
6WQ0_A	Sulf-coat-C	0.005424954792043
3SKU_F	Ig-like-V-type	0.005424954792043
3L2A_A	VP35-IID	0.005424954792043
1MVP_B	Peptidase-A2	0.005454545454546
3MMP_G	RdRp-catalytic	0.005454545454546
4PAR_C	SRA	0.005454545454546
1AI1_L	Ig-like	0.005454545454546
5A9K_C	SF3-helicase	0.005454545454546
5W1M_E	Ig-like	0.005454545454546
5COP_A	Peptidase-A2	0.005454545454546
5W1K_O	Ig-like	0.005454545454546
6CUE_C	GP120	0.005454545454546
5JZI_I	Ig-like-C1-type	0.005454545454546
6NCA_a	Ig-like-C1-type	0.005454545454546
3JTS_E	Ig-like-C1-type	0.005454545454546
5NQ0_A	Ig-like	0.005454545454546
3OYJ_B	Reverse-transcriptase	0.005454545454546
3OYI_B	Reverse-transcriptase	0.005454545454546
3L29_B	VP35-IID	0.005454545454546
3GPG_A	Alphavirus-like-MT	0.005454545454546
7JQC_M	WD-REPEATS-REGION	0.005454545454546
6P23_A	Ig-like-C1-type	0.005454545454546
3ROL_B	Ig-like-C1-type	0.005454545454546
2H1L_I	SF3-helicase	0.005454545454546
6MN7_C	GP120	0.005454545454546
7DK5_C	BetaCoV-S1-CTD	0.005454545454546
6DH6_B	Peptidase-A2	0.005454545454546
5CA6_B	VP4-haemagglut	0.005454545454546
6GML_E	RNA-pol-Rpb5-C	0.005454545454546
4IBE_B	VP35-IID	0.005454545454546
6W09_H	Peptidase-S3	0.005454545454546
3TBW_A	Ig-like-C1-type	0.005454545454546
6UM7_E	GP120	0.005454545454546
6UM6_J	GP41	0.005454545454546
6EIT_1	Rhv	0.005454545454546
7K8X_A	BetaCoV-S1-CTD	0.005454545454546
6WQ0_b	Sulf-coat-C	0.005454545454546
6V8Z_D	Ig-like	0.005454545454546
3TBS_D	Ig-like-C1-type	0.005454545454546
6VPX_E	GP41	0.005454545454546
3U6X_A	Caudo-bapla-RBP	0.005454545454546
6JO8_O	Ig-like-V-type-1	0.005454545454546
6CUE_D	GP41	0.005454545454546
7KDL_C	RBD	0.005454545454546
6VO0_H	GP120	0.005454545454546
3TBY_K	Ig-like-C1-type	0.005454545454546
6UDK_H	Ig-like	0.005454545454546
2XCF_B	Peptidase-S29	0.005454545454546
6GL1_E	Ig-like-C1-type	0.005454545454546
5E6I_U	Ig-like-C1-type	0.005454545454546
4MJI_J	Ig-like-C1-type	0.005454545454546
6VY2_F	GP41	0.005454545454546
3SUD_B	Peptidase-S29	0.005454545454546
1S7U_J	Ig-like-C1-type	0.007233273056058
3EPD_R	Ig-like-C2-type-1	0.007233273056058
3KXF_H	Ig-like-C1-type	0.007233273056058
2YQ2_A	Peptidase-C53	0.007233273056058
6J2E_A	Ig-like	0.007233273056058
6P3E_D	BIG2	0.007233273056058
6MTN_G	GP120	0.007233273056058
4GYE_B	Peptidase-A2	0.007233273056058
5I65_A	Peptidase-C31	0.007233273056058
1S7U_D	Ig-like-C1-type	0.007233273056058
6N1W_R	GP120	0.007233273056058
5IRO_O	Ig-like-C1-type	0.007233273056058
6VSB_B	RBD	0.007233273056058
3SKU_E	Ig-like-C2-type-1	0.007233273056058
6V8Z_A	GP120	0.007233273056058
5OYI_D	Peptidase-C28	0.007233273056058
6BKD_H	Ig-like	0.007233273056058
4FA8_B	Ig-like-2	0.007233273056058
6J52_C	CARD	0.007233273056058
1VVD_A	Sushi-1	0.007233273056058
7A25_B	BetaCoV-S1-CTD	0.007233273056058
4XQA_C	Adeno-knob	0.007233273056058
3SUD_A	Peptidase-S29	0.007233273056058
2PNM_A	Peptidase-S50	0.007233273056058
6ZB5_A	RBD	0.007233273056058
3DD9_F	Fido	0.007233273056058
5NME_A	Ig-like-C1-type	0.007233273056058
5TDG_B	Fibritin-C	0.007233273056058
5JWE_B	Ig-like-C1-type	0.007233273056058
6DFG_I	GP120	0.007233273056058
6OPV_B	Peptidase-A2	0.007233273056058
7C2L_A	RBD	0.007233273056058
6NZ7_I	Ig-like	0.007233273056058
2J1K_K	Ig-like-C2-type-1	0.007233273056058
6CDE_1	GP41	0.007233273056058
2ED6_G	WSS-VP	0.007233273056058
1OBA_A	Ch-type-lysozyme	0.007233273056058
7K8V_C	RBD	0.007233273056058
2GXA_I	SF3-helicase	0.007233273056058
6OZC_E	GP120	0.007233273056058
6GSI_H	Ig-like-V-type-1	0.007233273056058
7JJI_B	RBD	0.007233273056058
6W1C_H	Peptidase-S3	0.007233273056058
3TBY_D	Ig-like-C1-type	0.007233273056058
1UXE_B	Adeno-knob	0.007233273056058
5KR2_A	Peptidase-A2	0.007233273056058
3REA_B	SH3	0.007233273056058
2H1L_J	SF3-helicase	0.007233273056058
3QAY_D	MurNAc-LAA	0.007233273056058
4E2I_E	SF3-helicase	0.007233273056058
3S56_B	Peptidase-A2	0.0072859744990896
6N1W_D	GP41	0.0072859744990896
3CRX_A	Core-binding-CB	0.0072859744990896
6NF5_M	GP41	0.0072859744990896
4PRD_A	Ig-like	0.0072859744990896
5WET_B	Ig-like-C1-type	0.0072859744990896
2C7U_D	Ig-like-C1-type	0.0072859744990896
4IBB_A	VP35-IID	0.0072859744990896
3VXO_A	Ig-like-C1-type	0.0072859744990896
4K6V_A	Adeno-knob	0.0072859744990896
1MK0_A	GIY-YIG	0.0072859744990896
5THR_A	GP41	0.0072859744990896
2QAD_H	Ig-like-1	0.0072859744990896
7DK5_b	BetaCoV-S1-NTD	0.0072859744990896
6NQD_J	GP41	0.0072859744990896
2V9P_C	SF3-helicase	0.0072859744990896
3L88_K	Adeno-knob	0.0072859744990896
3L28_A	VP35-IID	0.0072859744990896
6Z43_C	BetaCoV-S1-CTD	0.0072859744990896
6ZHD_B	BetaCoV-S1-CTD	0.0072859744990896
6P62_B	GP120	0.0072859744990896
1EET_B	Integrase-catalytic	0.0072859744990896
1KPU_B	Ig-like-C1-type	0.0072859744990896
4ODB_F	Ig-like-V-type-1	0.0072859744990896
6VO1_F	GP41	0.0072859744990896
6DC3_H	Ig-like	0.0072859744990896
1S7W_A	Ig-like-C1-type	0.0072859744990896
5XOR_A	Viral-Rep	0.0072859744990896
4R2G_J	Ig-like-2	0.0072859744990896
7K8X_C	BetaCoV-S1-CTD	0.0072859744990896
5E5W_A	Hema-HEFG	0.0072859744990896
6V8Z_H	GP41	0.0072859744990896
4O5I_N	Ig-like	0.0072859744990896
6U59_B	GP41	0.0072859744990896
1FZJ_B	Ig-like-C1-type	0.0072859744990896
6MUG_B	GP41	0.0072859744990896
6EDU_C	GP41	0.0072859744990896
6VN0_D	GP120	0.0072859744990896
5ACO_A	GP120	0.0072859744990896
6DGY_B	Peptidase-A2	0.0072859744990896
6MX7_L	Peptidase-S3	0.0072859744990896
6LA6_E	Ig-like-C1-type	0.0072859744990896
2X6S_F	Reverse-transcriptase	0.0072859744990896
5VIC_L	Ig-like-2	0.0072859744990896
5VIY_E	GP120	0.0072859744990896
4K6U_B	Adeno-knob	0.009041591320072
6MTJ_G	GP120	0.009041591320072
6XC2_Z	RBD	0.009041591320072
6WQ0_J	Sulf-coat-C	0.009041591320072
2FXD_A	Peptidase-A2	0.009041591320072
3UA7_C	SH3	0.009041591320072
2P3A_A	Peptidase-A2	0.009041591320072
3UEZ_A	Ig-like-2	0.009041591320072
1FZO_B	Ig-like-C1-type	0.009041591320072
6WQ0_a	Sulf-coat-C	0.009041591320072
6UM7_1	GP41	0.009041591320072
3DD9_E	Fido	0.009041591320072
2R63_A	HTH-cro-C1-type	0.009041591320072
5WJL_G	Ig-like-C1-type	0.009041591320072
2H1L_D	SF3-helicase	0.009041591320072
6ZB4_C	RBD	0.009041591320072
3BGF_H	Ig-like-1	0.009041591320072
6UDJ_Q	Ig-like	0.009041591320072
5MMA_B	Reverse-transcriptase	0.009041591320072
6MPH_D	GP41	0.009041591320072
3WRY_C	PLUSRNA-virus-helicase-C-terminal	0.009041591320072
4P9C_A	CMP-dCMP-type-deaminase	0.009041591320072
5THR_I	Ig-like-V-type	0.009041591320072
3L88_F	Adeno-knob	0.009041591320072
5I8H_D	GP41	0.009041591320072
2CH8_A	Ig-like-1	0.009041591320072
4YDJ_I	GP120	0.009041591320072
2WGT_B	Adeno-knob	0.009041591320072
2X4P_D	Ig-like-C1-type	0.009041591320072
2YPL_B	Ig-like-C1-type	0.009041591320072
3KMA_B	SET	0.009041591320072
4MJ6_A	Ig-like-C1-type	0.009041591320072
6DCQ_F	GP41	0.009041591320072
4PRI_A	Ig-like	0.009041591320072
6OPN_E	GP41	0.009041591320072
6N1W_d	GP41	0.009041591320072
3J9X_c	Sulf-coat-C	0.009041591320072
6ILM_F	Ig-like-C1-type	0.009041591320072
7KDG_A	BetaCoV-S1-CTD	0.0091240875912406
5SWZ_G	Ig-like-C1-type	0.0091240875912406
7KDE_C	GP41	0.0091240875912406
5TL6_D	Ubiquitin-like-1	0.0091240875912406
4O5I_V	Ig-like	0.0091240875912406
6AE6_A	Peptidase-C53	0.0091240875912406
4KB9_B	Peptidase-A2	0.0091240875912406
4JQX_A	Ig-like-C1-type	0.0091240875912406
6ZOY_C	BetaCoV-S1-CTD	0.0091240875912406
6AX6_A	Fe2OG-dioxygenase	0.0091240875912406
1A1N_A	Ig-like-C1-type	0.0091240875912406
2ED6_I	WSS-VP	0.0091240875912406
1AGF_B	Ig-like-C1-type	0.0091240875912406
3J9X_1	Sulf-coat-C	0.0091240875912406
6DFH_A	GP120	0.0091240875912406
6CV4_B	Rhv	0.0091240875912406
6J2J_A	Ig-like	0.0091240875912406
6MPH_C	GP120	0.0091240875912406
2FLE_A	Peptidase-A2	0.0091240875912406
5V8M_G	GP120	0.0091240875912406
4AU6_D	RdRp-catalytic	0.0091240875912406
7JV6_B	BetaCoV-S1-CTD	0.0091240875912406
7KE4_A	BetaCoV-S1-CTD	0.0091240875912406
3KXF_N	Ig-like-C1-type	0.0091240875912406
6MT6_A	Ig-like-C1-type	0.0091240875912406
2VAB_B	Ig-like-C1-type	0.0091240875912406
4E2I_I	SF3-helicase	0.0091240875912406
4AU6_C	RdRp-catalytic	0.0091240875912406
4IBB_B	VP35-IID	0.0091240875912406
5YXU_F	Ig-like-C1-type	0.0091240875912406
2V9P_I	SF3-helicase	0.0091240875912406
3PRP_D	Ubiquitin-like	0.0091240875912406
5W6G_H	Ig-like	0.0091240875912406
2BXX_A	CoV-N-NTD	0.0091240875912406
2NVA_C	Orn-DAP-Arg-deC	0.0091240875912406
3S45_A	Peptidase-A2	0.0091240875912406
5WMP_A	Ig-like-C1-type	0.0091240875912406
4WU7_A	Ig-like-C1-type	0.0091240875912406
6UDK_Q	GP41	0.0091240875912406
4IBJ_B	VP35-IID	0.0108499095840866
2X6N_C	Reverse-transcriptase	0.0108499095840866
5VJ6_F	GP120	0.0108499095840866
5V8L_A	GP120	0.0108499095840866
6QNW_B	RdRp-catalytic	0.0108499095840866
3IT8_K	Ig-like	0.0108499095840866
6STU_F	Adeno-knob	0.0108499095840866
6ZP7_A	BetaCoV-S1-NTD	0.0108499095840866
6VZI_D	GP120	0.0108499095840866
4PBA_D	SRA	0.0108499095840866
6OPU_A	Peptidase-A2	0.0108499095840866
6UTE_I	Ig-like-2	0.0108499095840866
2H1L_C	SF3-helicase	0.0108499095840866
2GJ7_A	Ig-like-3	0.0108499095840866
6WKP_B	CoV-N-NTD	0.0108499095840866
1NZV_A	SH2	0.0108499095840866
5COO_A	Peptidase-A2	0.0108499095840866
6WPS_A	BetaCoV-S1-CTD	0.0108499095840866
1NO1_B	Inhibitor-G39P	0.0108499095840866
6ZGF_A	bCoV-S1-RBD	0.0108499095840866
3CSY_H	Ig-like	0.0108499095840866
3DD9_A	Fido	0.0108499095840866
6LBO_C	Rhv	0.0108499095840866
4NJU_A	Peptidase-A2	0.0108499095840866
3OY9_B	Reverse-transcriptase	0.0108499095840866
1FU5_A	SH3	0.0108499095840866
6J52_D	CARD	0.0108499095840866
7KDE_B	GP41	0.0108499095840866
6IW5_C	Flavi-glycop-C	0.0108499095840866
7KJ2_A	BetaCoV-S1-CTD	0.0108499095840866
4NM8_N	Ig-like	0.0108499095840866
6LAP_C	Rhv	0.0108499095840866
6OAT_A	OTU	0.0108499095840866
5E65_A	Hema-HEFG	0.0108499095840866
6NF5_B	GP41	0.0108499095840866
5JHD_B	Ig-like-C1-type	0.0108499095840866
3VXO_D	Ig-like-C1-type	0.0108499095840866
3N0I_B	Adeno-knob	0.0108499095840866
7KE7_C	BetaCoV-S1-CTD	0.0108499095840866
4IJE_A	VP35-IID	0.0108499095840866
3V1O_A	Peptidase-A2	0.0108499095840866
6LBQ_C	Rhv	0.0108499095840866
5HOT_A	Peptidase-A2	0.0109689213893968
4Z8L_F	SAM	0.0109689213893968
5COK_B	Peptidase-A2	0.0109689213893968
2GEC_A	CoV-N-NTD	0.0109689213893968
3OYB_B	Reverse-transcriptase	0.0109689213893968
6UTE_D	Ig-like-2	0.0109689213893968
6WIX_D	GP120	0.0109689213893968
1GGI_J	Ig-like-2	0.0109689213893968
1H15_D	Ig-like-C1-type	0.0109689213893968
5VFZ_A	Core-binding-CB	0.0109689213893968
6UM5_A	GP120	0.0109689213893968
3S3O_B	Reverse-transcriptase	0.0109689213893968
3KMA_A	SET	0.0109689213893968
4PRB_A	Ig-like	0.0109689213893968
6MZJ_D	GP120	0.0109689213893968
4QBN_B	VRR-NUC	0.0109689213893968
5V8M_F	GP120	0.0109689213893968
3VQ7_B	Peptidase-A2	0.0109689213893968
6BKB_H	Ig-like-1	0.0109689213893968
3KH2_B	Fido	0.0109689213893968
6X9U_B	GP41	0.0109689213893968
6DH5_A	Peptidase-A2	0.0109689213893968
2EZR_C	GP120	0.0109689213893968
2I69_A	Flavi-glycop-C	0.0109689213893968
3NGB_G	GP120	0.0109689213893968
2H1L_A	SF3-helicase	0.0109689213893968
6YVA_C	Ubiquitin-like-2	0.0109689213893968
5NMG_A	Ig-like-C1-type	0.0109689213893968
3VQE_A	Peptidase-A2	0.0109689213893968
2GXA_J	SF3-helicase	0.0109689213893968
3J9X_l	Sulf-coat-C	0.0126582278481008
4PAR_A	SRA	0.0126582278481008
6UTA_L	Ig-like-1	0.0126582278481008
6BRA_A	Peptidase-A2	0.0126582278481008
3OYE_B	Reverse-transcriptase	0.0126582278481008
6NK6_D	Peptidase-S3	0.0126582278481008
6CDE_c	GP120	0.0126582278481008
5T3S_B	GP41	0.0126582278481008
6UM5_F	GP41	0.0126582278481008
6APD_N	Ig-like-2	0.0126582278481008
6ULC_F	GP41	0.0126582278481008
5A2T_L	POTEX-CARLAVIRUS-COAT	0.0126582278481008
5A9K_F	SF3-helicase	0.0126582278481008
4R71_C	tr-type-G	0.0126582278481008
1Q3V_B	Core-binding-CB	0.0126582278481008
6MTN_D	GP120	0.0126582278481008
3SJV_A	Ig-like-C1-type	0.0126582278481008
5NO1_B	Reverse-transcriptase	0.0126582278481008
5KD4_D	Ig-like-C1-type	0.0126582278481008
4E2I_L	SF3-helicase	0.0126582278481008
3J1P_B	SF3-helicase	0.0126582278481008
6QPG_B	RdRp-catalytic	0.0126582278481008
5X5W_D	Ig-like-V-type	0.0126582278481008
2HOF_B	Core-binding-CB	0.0126582278481008
5KR0_A	Peptidase-A2	0.0126582278481008
3J9X_2	Sulf-coat-C	0.0126582278481008
1QXM_B	Ricin-B-type-lectin-2	0.0126582278481008
3J9X_m	Sulf-coat-C	0.0126582278481008
6CH8_G	GP120	0.0126582278481008
6OPA_B	GP41	0.0126582278481008
2CEJ_A	Peptidase-A2	0.0126582278481008
3TBY_J	Ig-like-C1-type	0.0126582278481008
6ZP5_A	BetaCoV-S1-NTD	0.0126582278481008
3U6X_C	Caudo-bapla-RBP	0.0126582278481008
5U7O_B	GP41	0.0126582278481008
4LG2_A	VP35-IID	0.0126582278481008
6W09_C	Peptidase-S3	0.0126582278481008
6ORQ_G	GP120	0.0126582278481008
3M5M_A	Peptidase-S29	0.0126582278481008
1QBZ_B	GP120	0.0126582278481008
3WRX_C	PLUSRNA-virus-helicase-C-terminal	0.0126582278481008
6X2B_A	BetaCoV-S1-CTD	0.0126582278481008
6V6W_T	GP41	0.0126582278481008
6KWK_B	Ig-like-C1-type	0.0126582278481008
2ZOL_D	Ig-like-C1-type	0.0126582278481008
6ORO_C	GP41	0.0126582278481008
5WKO_C	Ig-like	0.0126582278481008
6WQ0_E	Sulf-coat-C	0.0126582278481008
6KUP_B	RdRp-catalytic	0.0126582278481008
2X6N_D	Reverse-transcriptase	0.0128205128205127
3QZW_H	Ig-like-V-type	0.0128205128205127
6VO0_C	GP120	0.0128205128205127
6MU8_D	GP120	0.0128205128205127
1UXA_B	Adeno-knob	0.0128205128205127
3J9X_I	Sulf-coat-C	0.0128205128205127
4YE7_B	Baculo-PEP-N	0.0128205128205127
2A4F_A	Peptidase-A2	0.0128205128205127
4WRK_E	dUTPase	0.0128205128205127
5N4K_A	CoV-N-NTD	0.0128205128205127
6GSI_F	Ig-like-V-type-1	0.0128205128205127
5D9Q_B	GP41	0.0128205128205127
1S7U_G	Ig-like-C1-type	0.0128205128205127
5ACO_B	GP41	0.0128205128205127
6MTN_B	GP41	0.0128205128205127
6UTE_I	Ig-like-1	0.0128205128205127
3ZHM_A	HTH-cro-C1-type	0.0128205128205127
1UXW_A	Ig-like-C1-type	0.0128205128205127
6X9U_A	GP120	0.0128205128205127
5THR_B	GP41	0.0128205128205127
6CV2_B	Rhv	0.0128205128205127
6AB6_C	ICOSAH-VIR-COAT-S	0.0128205128205127
6DH7_A	Peptidase-A2	0.0128205128205127
4U1I_A	Ig-like-C1-type	0.0128205128205127
2ED6_F	WSS-VP	0.0128205128205127
6XEY_A	RBD	0.0128205128205127
6J2J_D	Ig-like	0.0128205128205127
3D2U_E	Ig-like-C1-type	0.0128205128205127
5DOR_C	Tyr-recombinase	0.0128205128205127
6UDA_F	GP41	0.0128205128205127
6DID_A	GP120	0.0128205128205127
7K4N_D	BetaCoV-S1-NTD	0.0128205128205127
6MTJ_B	GP41	0.0128205128205127
6DGZ_B	Peptidase-A2	0.0128205128205127
6DH1_B	Peptidase-A2	0.0128205128205127
6AB6_A	ICOSAH-VIR-COAT-S	0.0128205128205127
6VN0_F	GP41	0.0128205128205127
1CZY_B	MATH	0.0128205128205127
6UM5_J	GP41	0.0128205128205127
6ORO_G	GP120	0.0128205128205127
6PW6_F	GP41	0.0128205128205127
4EP0_F	Caud-tail-N	0.0144665461121151
5E64_A	Hema-HEFG	0.0144665461121151
5XOS_A	Ig-like-C1-type	0.0144665461121151
3QQ3_E	Ig-like-C1-type	0.0144665461121151
7KE7_A	BetaCoV-S1-CTD	0.0144665461121151
2BQV_A	Peptidase-A2	0.0144665461121151
5XOR_D	Viral-Rep	0.0144665461121151
6WQ0_p	Sulf-coat-C	0.0144665461121151
2SNV_A	Peptidase-S3	0.0144665461121151
3QUL_J	Ig-like-C1-type	0.0144665461121151
2PSV_A	Peptidase-A2	0.0144665461121151
2J8F_A	Ch-type-lysozyme	0.0144665461121151
3BVP_A	Resolvase-invertase-type-recombinase-catalytic	0.0144665461121151
7JZL_A	BetaCoV-S1-CTD	0.0144665461121151
6N1W_A	GP41	0.0144665461121151
3J9X_Q	Sulf-coat-C	0.0144665461121151
7DK4_b	BetaCoV-S1-NTD	0.0144665461121151
6WQ0_c	Sulf-coat-C	0.0144665461121151
3J9X_y	Sulf-coat-C	0.0144665461121151
6CH8_B	GP41	0.0144665461121151
1UT5_B	5-3-exonuclease	0.0144665461121151
4P9C_B	CMP-dCMP-type-deaminase	0.0144665461121151
3J9X_4	Sulf-coat-C	0.0144665461121151
4JAN_A	GP120	0.0144665461121151
7BZT_E	WSC	0.0144665461121151
5HOT_B	Peptidase-A2	0.0144665461121151
2GXA_D	SF3-helicase	0.0144665461121151
3C29_H	Core-binding-CB	0.0144665461121151
5UTF_G	GP120	0.0144665461121151
5A2T_E	POTEX-CARLAVIRUS-COAT	0.0144665461121151
6KL5_A	CoV-N-NTD	0.0144665461121151
6CRQ_F	GP120	0.0144665461121151
1FYT_A	Ig-like-C1-type	0.0144665461121151
2H1L_L	SF3-helicase	0.0144665461121151
6NCA_g	Ig-like-C1-type	0.0144665461121151
3REB_B	SH3	0.0144665461121151
4K6T_C	Adeno-knob	0.0144665461121151
6VXX_C	BetaCoV-S1-CTD	0.0144665461121151
4AM0_T	Flavi-glycop-C	0.0144665461121151
6AB5_A	ICOSAH-VIR-COAT-S	0.014678899082569
5D9Q_C	GP41	0.014678899082569
6CM3_B	GP41	0.014678899082569
3QB8_B	N-acetyltransferase	0.014678899082569
6KY9_C	dUTPase	0.014678899082569
6WPT_A	RBD	0.014678899082569
6CIT_C	Importin-N-terminal	0.014678899082569
4GV8_A	dUTPase	0.014678899082569
6W2U_H	Peptidase-S3	0.014678899082569
6MU6_D	GP120	0.014678899082569
4TU0_A	Alphavirus-like-MT	0.014678899082569
5XOR_E	Viral-Rep	0.014678899082569
4LCY_A	Ig-like-C1-type	0.014678899082569
5TYS_B	Peptidase-A2	0.014678899082569
6U7F_D	CoV-S1	0.014678899082569
5WMN_C	Ig-like-C1-type	0.014678899082569
6UDK_A	GP120	0.014678899082569
6V8Z_M	GP120	0.014678899082569
6OT1_B	GP41	0.014678899082569
4K7F_A	Ig-like-C1-type	0.014678899082569
2NVA_E	Orn-DAP-Arg-deC	0.014678899082569
6WQ0_j	Sulf-coat-C	0.014678899082569
6P2F_A	Ig-like-C1-type	0.014678899082569
2ED6_J	WSS-VP	0.014678899082569
4NM8_L	Ig-like	0.014678899082569
6OPN_B	GP41	0.014678899082569
6OKP_O	Ig-like	0.014678899082569
6OPN_H	GP41	0.014678899082569
3J9X_p	Sulf-coat-C	0.014678899082569
5WKF_A	Ig-like-C1-type	0.014678899082569
5T3Z_G	GP120	0.014678899082569
1QO3_B	Ig-like-C1-type	0.014678899082569
3J9X_e	Sulf-coat-C	0.014678899082569
5JWE_F	Ig-like-C1-type	0.014678899082569
6UTE_E	Ig-like-1	0.014678899082569
4Q7J_G	RdRp-catalytic	0.014678899082569
6DH8_A	Peptidase-A2	0.014678899082569
6APD_H	Ig-like	0.014678899082569
4NQX_K	Ig-like-C1-type	0.0162748643761296
6OT1_P	GP120	0.0162748643761296
7KEB_C	BetaCoV-S1-CTD	0.0162748643761296
6KUK_B	RdRp-catalytic	0.0162748643761296
4EYR_B	Peptidase-A2	0.0162748643761296
6W03_G	GP120	0.0162748643761296
2V9P_F	SF3-helicase	0.0162748643761296
6WPT_C	BetaCoV-S1-CTD	0.0162748643761296
4O5I_O	Ig-like	0.0162748643761296
6XKL_B	BetaCoV-S1-CTD	0.0162748643761296
5I8H_B	GP41	0.0162748643761296
6CDI_A	GP41	0.0162748643761296
5E62_C	Hema-HEFG	0.0162748643761296
6QPF_B	RdRp-catalytic	0.0162748643761296
5A2T_H	POTEX-CARLAVIRUS-COAT	0.0162748643761296
4FZB_C	ThyX	0.0162748643761296
4TVP_G	GP120	0.0162748643761296
2UUW_A	SF3-helicase	0.0162748643761296
5TL6_C	Ubiquitin-like-2	0.0162748643761296
1FZK_B	Ig-like-C1-type	0.0162748643761296
3J9X_P	Sulf-coat-C	0.0162748643761296
3J9X_J	Sulf-coat-C	0.0162748643761296
2F1S_A	DED-1	0.0162748643761296
3CSY_A	Ig-like-2	0.0162748643761296
3S3N_B	Reverse-transcriptase	0.0162748643761296
6X79_B	RBD	0.0162748643761296
6MAR_A	GP120	0.0162748643761296
2YEW_E	Peptidase-S3	0.0162748643761296
6ORQ_B	GP120	0.0162748643761296
3WRX_D	PLUSRNA-virus-helicase-C-terminal	0.0162748643761296
3DCG_C	Ubiquitin-like	0.0162748643761296
7BWJ_E	BetaCoV-S1-CTD	0.0162748643761296
6NM6_G	GP120	0.0162748643761296
3SV8_A	Peptidase-S29	0.0162748643761296
4JRY_E	Ig-like-C1-type	0.0162748643761296
5ISZ_B	Ig-like-C1-type	0.0162748643761296
1TW7_B	Peptidase-A2	0.0162748643761296
6WQ0_t	Sulf-coat-C	0.0162748643761296
5VJ6_D	GP120	0.0162748643761296
3J9X_h	Sulf-coat-C	0.0162748643761296
4MAY_A	Ig-like	0.0162748643761296
6RIC_B	RNA-pol-Rpb2-7	0.0162748643761296
6P3E_A	BIG2	0.0162748643761296
6ORN_A	GP120	0.0162748643761296
6UM5_B	GP41	0.0162748643761296
7JWY_A	RBD	0.0162748643761296
6L42_A	RdRp-catalytic	0.0162748643761296
6XC2_A	BetaCoV-S1-CTD	0.0162748643761296
6J2G_D	Ig-like	0.0165441176470593
4XNZ_H	Ig-like-1	0.0165441176470593
6VO1_C	GP120	0.0165441176470593
3U7Y_L	Ig-like	0.0165441176470593
6HKS_F	PDZ	0.0165441176470593
5W8T_D	Ubiquitin-like-2	0.0165441176470593
2GXA_C	SF3-helicase	0.0165441176470593
1MA7_A	Core-binding-CB	0.0165441176470593
3ZFU_A	Peptidase-C53	0.0165441176470593
2V9P_K	SF3-helicase	0.0165441176470593
4IBC_A	VP35-IID	0.0165441176470593
4GV8_E	dUTPase	0.0165441176470593
4WRK_A	dUTPase	0.0165441176470593
6MUF_B	GP41	0.0165441176470593
6LA4_A	Rhv	0.0165441176470593
6ZCZ_E	BetaCoV-S1-CTD	0.0165441176470593
4O5I_X	Ig-like	0.0165441176470593
6V0R_D	GP120	0.0165441176470593
4IBD_B	VP35-IID	0.0165441176470593
4GV8_B	dUTPase	0.0165441176470593
7A94_B	BetaCoV-S1-CTD	0.0165441176470593
6NYP_D	Ig-like-V-type	0.0165441176470593
2NVA_G	Orn-DAP-Arg-deC	0.0165441176470593
6LAO_A	Rhv	0.0165441176470593
1IM3_D	Ig-like-H-type	0.0165441176470593
2EZO_C	GP120	0.0165441176470593
2V9P_B	SF3-helicase	0.0165441176470593
5LWG_A	Rhv	0.0180831826401446
7KDI_C	BetaCoV-S1-CTD	0.0180831826401446
5A2T_W	POTEX-CARLAVIRUS-COAT	0.0180831826401446
7BYR_B	BetaCoV-S1-CTD	0.0180831826401446
5V8L_D	GP120	0.0180831826401446
1LBA_A	N-acetylmuramoyl-L-alanine-amidase	0.0180831826401446
3SA7_A	Peptidase-A2	0.0180831826401446
3QND_A	Adeno-knob	0.0180831826401446
6BKC_H	Ig-like-1	0.0180831826401446
4DJR_A	Peptidase-A2	0.0180831826401446
4DJP_A	Peptidase-A2	0.0180831826401446
6VKN_A	GP120	0.0180831826401446
3WRY_D	PLUSRNA-virus-helicase-C-terminal	0.0180831826401446
2NV9_B	Orn-DAP-Arg-deC	0.0180831826401446
7DDN_A	BetaCoV-S1-CTD	0.0180831826401446
6FHG_B	PGRP	0.0180831826401446
7A4N_C	BetaCoV-S1-CTD	0.0180831826401446
6LSA_F	Herpes-glycop-D	0.0180831826401446
2XNI_B	Peptidase-S29	0.0180831826401446
6VKN_C	GP120	0.0180831826401446
3SU0_A	Peptidase-S29	0.0180831826401446
4GDF_F	SF3-helicase	0.0180831826401446
6ZP1_B	BetaCoV-S1-CTD	0.0180831826401446
6CCB_A	GP41	0.0180831826401446
4CRX_A	Core-binding-CB	0.0180831826401446
1Q3U_B	Core-binding-CB	0.0180831826401446
4ZUV_A	Ig-like	0.0180831826401446
6W1C_F	Peptidase-S3	0.0180831826401446
6U0N_X	GP41	0.0180831826401446
7C9Y_A	Rhv	0.0180831826401446
4PGD_B	Ig-like-C1-type	0.0180831826401446
2HOI_G	Core-binding-CB	0.0180831826401446
5I8H_C	GP120	0.0180831826401446
6E47_F	Ig-like-V-type	0.0180831826401446
5NMG_G	Ig-like-C1-type	0.0180831826401446
6WQ0_C	Sulf-coat-C	0.0180831826401446
6DMX_G	KIX	0.0180831826401446
6MAR_E	GP120	0.0180831826401446
4GDF_B	SF3-helicase	0.0180831826401446
7KDK_C	BetaCoV-S1-CTD	0.0180831826401446
3OYK_B	Reverse-transcriptase	0.0180831826401446
2PSU_A	Peptidase-A2	0.0180831826401446
7KDK_A	BetaCoV-S1-CTD	0.0180831826401446
6NK5_D	Peptidase-S3	0.0180831826401446
7JV4_B	RBD	0.0180831826401446
3QUK_A	Ig-like-C1-type	0.0180831826401446
7JWB_D	BetaCoV-S1-NTD	0.0180831826401446
4ADF_N	Ig-like-1	0.0180831826401446
6ORP_A	GP41	0.0180831826401446
5A9K_D	SF3-helicase	0.0180831826401446
6UX2_A	SH2	0.0184162062615105
6UOE_L	Ig-like-2	0.0184162062615105
7JV4_A	BetaCoV-S1-CTD	0.0184162062615105
6DE7_D	Ig-like-2	0.0184162062615105
7DDN_B	RBD	0.0184162062615105
1TUE_M	SF3-helicase	0.0184162062615105
7K8V_C	BetaCoV-S1-CTD	0.0184162062615105
1TBD_A	J	0.0184162062615105
5WDU_R	GP41	0.0184162062615105
6OSY_L	GP120	0.0184162062615105
6STU_D	Adeno-knob	0.0184162062615105
2AXG_A	Ig-like-C1-type	0.0184162062615105
3VQD_B	Peptidase-A2	0.0184162062615105
6DC3_L	Ig-like	0.0184162062615105
2OKB_A	dUTPase	0.0184162062615105
3ZFP_A	Peptidase-C53	0.0184162062615105
2NVA_H	Orn-DAP-Arg-deC	0.0184162062615105
5WKO_E	Ig-like	0.0184162062615105
2NVA_D	Orn-DAP-Arg-deC	0.0184162062615105
5NGJ_A	BIG2	0.0184162062615105
6DH6_A	Peptidase-A2	0.0184162062615105
3J9X_T	Sulf-coat-C	0.0184162062615105
6DX5_B	OTU	0.0184162062615105
4FAE_A	Peptidase-A2	0.0184162062615105
7CT5_A	RBD	0.0184162062615105
4BZ1_A	Flavi-glycop-C	0.0184162062615105
4IBD_A	VP35-IID	0.0184162062615105
6GML_E	RNA-pol-Rpb5-N	0.0184162062615105
6SUQ_A	Peptidase-C6	0.0184162062615105
5W1K_B	Ig-like	0.0184162062615105
2X74_A	Reverse-transcriptase	0.0184162062615105
6IW5_B	Flavi-glycop-C	0.0184162062615105
6VKN_B	GP41	0.0184162062615105
6CDI_d	GP120	0.0184162062615105
3KXF_E	Ig-like-C1-type	0.0184162062615105
5EPW_B	CoV-N-CTD	0.0184162062615105
6M39_C	CoV-S1-C	0.0184162062615105
3TBY_A	Ig-like-C1-type	0.0184162062615105
5IVS_A	Peptidase-A2	0.0184162062615105
6VO0_E	GP41	0.0184162062615105
2X6S_A	Reverse-transcriptase	0.0184162062615105
5YMV_A	Ig-like-C1-type	0.0184162062615105
6EB2_A	Integrase-catalytic	0.0198915009041593
6XEY_B	BetaCoV-S1-CTD	0.0198915009041593
6NW9_B	NosD	0.0198915009041593
6VN0_A	GP120	0.0198915009041593
4C56_A	Ig-like-C1-type	0.0198915009041593
1A1O_A	Ig-like-C1-type	0.0198915009041593
6XF5_C	BetaCoV-S1-CTD	0.0198915009041593
6ORQ_A	GP41	0.0198915009041593
4Z50_A	Peptidase-A2	0.0198915009041593
2R69_H	Ig-like-1	0.0198915009041593
1WBK_A	Peptidase-A2	0.0198915009041593
5HBZ_E	Peptidase-C31	0.0198915009041593
6WQ0_w	Sulf-coat-C	0.0198915009041593
2P3A_B	Peptidase-A2	0.0198915009041593
1C6Y_A	Peptidase-A2	0.0198915009041593
6V0R_B	GP41	0.0198915009041593
6FW2_A	MOSC	0.0198915009041593
6WQ0_K	Sulf-coat-C	0.0198915009041593
4F2M_E	CoV-S1	0.0198915009041593
1NO1_A	Inhibitor-G39P	0.0198915009041593
6CDI_C	GP120	0.0198915009041593
4HS3_B	Ig-like-C1-type	0.0198915009041593
3OYD_B	Reverse-transcriptase	0.0198915009041593
5V8L_B	GP41	0.0198915009041593
7JV4_C	RBD	0.0198915009041593
4E7H_B	Reverse-transcriptase	0.0198915009041593
1TUE_K	SF3-helicase	0.0198915009041593
3J9X_L	Sulf-coat-C	0.0198915009041593
7C01_D	BetaCoV-S1-NTD	0.0198915009041593
3J9X_f	Sulf-coat-C	0.0198915009041593
6LB1_C	Rhv	0.0198915009041593
3J9X_E	Sulf-coat-C	0.0198915009041593
6CVB_B	Rhv	0.0198915009041593
1QXM_A	Ricin-B-type-lectin-2	0.0198915009041593
3PHW_B	Ubiquitin-like	0.0198915009041593
6NC2_R	GP41	0.0198915009041593
6UDA_A	GP120	0.0198915009041593
6P3E_J	BIG2	0.0198915009041593
4TVG_B	Peptidase-A2	0.0198915009041593
5A2T_T	POTEX-CARLAVIRUS-COAT	0.0198915009041593
6BKC_H	Ig-like-2	0.0198915009041593
6P3E_G	BIG2	0.0198915009041593
6UM6_F	GP41	0.0198915009041593
5A2T_Y	POTEX-CARLAVIRUS-COAT	0.0198915009041593
6UDK_D	Ig-like	0.0198915009041593
6CH7_B	GP41	0.0198915009041593
5KW1_B	RRM-1	0.0198915009041593
5V8M_A	GP120	0.0202952029520293
5D9Q_G	GP120	0.0202952029520293
6CUF_c	GP41	0.0202952029520293
5JWE_H	Ig-like-C1-type	0.0202952029520293
3VQ9_C	Peptidase-A2	0.0202952029520293
5HBZ_F	Peptidase-C31	0.0202952029520293
6HKS_D	PDZ	0.0202952029520293
6UDK_O	Ig-like	0.0202952029520293
4R2G_I	Ig-like	0.0202952029520293
4IBG_B	VP35-IID	0.0202952029520293
5ACO_D	GP120	0.0202952029520293
5M01_A	Ig-like-C1-type	0.0202952029520293
5VIY_F	GP120	0.0202952029520293
3S56_A	Peptidase-A2	0.0202952029520293
3KXF_M	Ig-like-C1-type	0.0202952029520293
5W6F_B	NosD	0.0202952029520293
3ZFO_A	Peptidase-C53	0.0202952029520293
3PHU_B	OTU	0.0202952029520293
5NMG_B	Ig-like-C1-type	0.0202952029520293
6DGY_A	Peptidase-A2	0.0202952029520293
5LYE_A	gp12-short-mid	0.0202952029520293
6DID_F	GP120	0.0202952029520293
6NK6_N	Ig-like-V-type-2	0.0202952029520293
4ZMJ_G	GP120	0.0202952029520293
6PW6_B	GP41	0.0202952029520293
2EDM_A	WSS-VP	0.0202952029520293
6DH2_B	Peptidase-A2	0.0202952029520293
3W39_B	Ig-like-C1-type	0.0202952029520293
6OPP_B	GP41	0.0202952029520293
6DFH_J	GP120	0.0202952029520293
5IRO_C	Ig-like-C1-type	0.0202952029520293
6DE7_H	Ig-like-2	0.0202952029520293
6UDJ_J	GP120	0.0202952029520293
7DK6_C	BetaCoV-S1-CTD	0.0202952029520293
3J9X_A	Sulf-coat-C	0.0202952029520293
6APD_D	Ig-like	0.0202952029520293
6OPT_A	Peptidase-A2	0.0202952029520293
6VLR_J	GP41	0.0202952029520293
5DOR_B	Tyr-recombinase	0.0216998191681729
6MAR_B	GP41	0.0216998191681729
4Z50_C	Peptidase-A2	0.0216998191681729
3SV7_A	Peptidase-S29	0.0216998191681729
3EJC_A	Caudo-bapla-RBP	0.0216998191681729
3U6X_Q	Caudo-bapla-RBP	0.0216998191681729
3DCK_B	Peptidase-A2	0.0216998191681729
6VYB_A	RBD	0.0216998191681729
7KDJ_C	RBD	0.0216998191681729
2WGT_A	Adeno-knob	0.0216998191681729
2W9L_T	Ig-like-C2-type-1	0.0216998191681729
6CV5_B	Rhv	0.0216998191681729
6U0L_Y	GP41	0.0216998191681729
6XKQ_A	RBD	0.0216998191681729
6XKQ_A	BetaCoV-S1-CTD	0.0216998191681729
4E2I_B	SF3-helicase	0.0216998191681729
6QCX_B	RdRp-catalytic	0.0216998191681729
6XRT_A	GP41	0.0216998191681729
4BDZ_B	Reverse-transcriptase	0.0216998191681729
4BAC_B	Reverse-transcriptase	0.0216998191681729
2ED6_E	WSS-VP	0.0216998191681729
4ADF_Q	Ig-like-1	0.0216998191681729
6XC2_A	RBD	0.0216998191681729
6MZJ_L	Ig-like	0.0216998191681729
6W1C_C	Peptidase-S3	0.0216998191681729
3MGV_A	Core-binding-CB	0.0216998191681729
3J9X_C	Sulf-coat-C	0.0216998191681729
5W6F_B	Tail-spike-N	0.0216998191681729
3QND_E	Adeno-knob	0.0216998191681729
5KR2_D	Peptidase-A2	0.0216998191681729
4K6W_A	Adeno-knob	0.0216998191681729
4DAG_L	Ig-like	0.0216998191681729
6STU_C	Adeno-knob	0.0216998191681729
3VQ9_B	Peptidase-A2	0.0216998191681729
5IVT_A	Peptidase-A2	0.0216998191681729
2QMP_B	Peptidase-A2	0.0216998191681729
1MA7_B	Core-binding-CB	0.0216998191681729
6X9R_B	GP41	0.0216998191681729
1YN9_A	Tyrosine-protein-phosphatase	0.0216998191681729
6NW9_C	Tail-spike-N	0.0216998191681729
4EP0_L	Caud-tail-N	0.0216998191681729
3OYF_B	Reverse-transcriptase	0.0216998191681729
1XO0_A	Core-binding-CB	0.0216998191681729
1PVR_B	Core-binding-CB	0.0216998191681729
7JV4_C	BetaCoV-S1-CTD	0.0216998191681729
1UXS_A	Ig-like-C1-type	0.0216998191681729
6UTE_G	Ig-like-1	0.0216998191681729
1PVP_A	Core-binding-CB	0.0216998191681729
6ZOZ_B	RBD	0.0216998191681729
6UM7_D	GP41	0.0216998191681729
3SUE_B	Peptidase-S29	0.0216998191681729
3KS4_B	VP35-IID	0.0221811460258785
4B8N_A	Cytochrome-b5-heme-binding	0.0221811460258785
1UXB_B	Adeno-knob	0.0221811460258785
4PRH_D	Ig-like-C1-type	0.0221811460258785
5JWE_D	Ig-like-C1-type	0.0221811460258785
6VYO_A	CoV-N-NTD	0.0221811460258785
6NCA_l	Ig-like-C1-type	0.0221811460258785
4UW8_F	Peptidase-S74	0.0221811460258785
6Q04_A	CoV-S1-C	0.0221811460258785
6O5A_A	Peptidase-A2	0.0221811460258785
5WDU_F	GP120	0.0221811460258785
3WFV_A	GP41	0.0221811460258785
4K7F_D	Ig-like-C1-type	0.0221811460258785
6UDK_R	GP120	0.0221811460258785
6DH0_B	Peptidase-A2	0.0221811460258785
4GHL_B	VP35-IID	0.0221811460258785
6CHB_G	GP120	0.0221811460258785
6JXX_A	Ubiquitin-like	0.0221811460258785
4NCO_I	GP120	0.0221811460258785
7JWY_A	BetaCoV-S1-CTD	0.0221811460258785
4WRK_B	dUTPase	0.0221811460258785
6ORO_A	GP41	0.0221811460258785
6VLR_F	GP120	0.0221811460258785
7JVC_G	BetaCoV-S1-NTD	0.0221811460258785
6XRT_B	GP41	0.0221811460258785
2EZS_C	GP120	0.0221811460258785
6NNF_D	GP120	0.0221811460258785
6XRT_C	GP41	0.0221811460258785
5W8U_B	Ubiquitin-like-2	0.0221811460258785
6DID_C	Ig-like	0.0235081374321881
5W6H_C	Tail-spike-N	0.0235081374321881
3M9F_B	Peptidase-A2	0.0235081374321881
5UTF_B	GP41	0.0235081374321881
2RKG_B	Peptidase-A2	0.0235081374321881
5WKF_F	Ig-like-C1-type	0.0235081374321881
1NO1_C	Inhibitor-G39P	0.0235081374321881
1KBU_A	Core-binding-CB	0.0235081374321881
2TBD_A	J	0.0235081374321881
2CA1_A	CoV-N-CTD	0.0235081374321881
3J9X_a	Sulf-coat-C	0.0235081374321881
1KPV_B	Ig-like-C1-type	0.0235081374321881
1KBU_B	Core-binding-CB	0.0235081374321881
6X2C_C	BetaCoV-S1-CTD	0.0235081374321881
5ZCX_P	GP120	0.0235081374321881
4NJV_C	Peptidase-A2	0.0235081374321881
6DCQ_C	GP120	0.0235081374321881
3S53_A	Peptidase-A2	0.0235081374321881
3QND_G	Adeno-knob	0.0235081374321881
4K6U_A	Adeno-knob	0.0235081374321881
1KXE_A	Peptidase-S3	0.0235081374321881
7JWB_D	RBD	0.0235081374321881
6MX4_F	Peptidase-S3	0.0235081374321881
6XM0_C	BetaCoV-S1-CTD	0.0235081374321881
3SKU_F	Ig-like-C2-type-1	0.0235081374321881
6ORN_C	GP41	0.0235081374321881
6SQJ_B	Herpes-glycop-D	0.0235081374321881
6P3E_P	BIG2	0.0235081374321881
6P3E_M	BIG2	0.0235081374321881
6WQ0_i	Sulf-coat-C	0.0235081374321881
5A9K_E	SF3-helicase	0.0235081374321881
6OZC_B	GP41	0.0235081374321881
2CEM_A	Peptidase-A2	0.0235081374321881
7KE6_B	BetaCoV-S1-CTD	0.0235081374321881
2I0A_A	Peptidase-A2	0.0235081374321881
3J9X_w	Sulf-coat-C	0.0235081374321881
4FZB_D	ThyX	0.0235081374321881
3J9X_Y	Sulf-coat-C	0.0235081374321881
5EUO_B	Ig-like-C1-type	0.0235081374321881
3NFK_A	PDZ	0.0235081374321881
6PU8_A	Peptidase-A2	0.0235081374321881
2Q05_D	Tyrosine-protein-phosphatase	0.0235081374321881
2CKW_A	SF3-helicase	0.0235081374321881
6XW7_D	Calici-coat	0.0235081374321881
1UXA_A	Adeno-knob	0.0235081374321881
1XNS_B	Core-binding-CB	0.0235081374321881
6AKT_A	Rhv	0.0235081374321881
2WGU_A	Adeno-knob	0.0235081374321881
2IXU_A	Ch-type-lysozyme	0.0235081374321881
3SAA_A	Peptidase-A2	0.0235081374321881
2XFC_H	Peptidase-S3	0.0235081374321881
6P65_A	GP41	0.0235081374321881
6BCM_A	PLUSRNA-virus-helicase-ATP-binding	0.0235081374321881
4GHA_E	VP35-IID	0.0240740740740739
6DH7_B	Peptidase-A2	0.0240740740740739
4PAR_D	SRA	0.0240740740740739
6Q06_A	CoV-S1-C	0.0240740740740739
1H78_A	Glycine-radical	0.0240740740740739
6N1V_B	GP120	0.0240740740740739
2EZQ_C	GP120	0.0240740740740739
2NVA_B	Orn-DAP-Arg-deC	0.0240740740740739
6OHY_A	GP120	0.0240740740740739
6Q3K_B	Ig-like-C1-type	0.0240740740740739
6P5V_A	UBA-like	0.0240740740740739
3J9X_W	Sulf-coat-C	0.0240740740740739
6LA7_E	Ig-like-C1-type	0.0240740740740739
4ADF_B	Ig-like-1	0.0240740740740739
2FWO_B	Ig-like-C1-type	0.0240740740740739
3J9X_x	Sulf-coat-C	0.0240740740740739
6V0R_A	GP120	0.0240740740740739
6X9S_A	GP120	0.0240740740740739
6AE6_B	Peptidase-C53	0.0240740740740739
3BVP_B	Resolvase-invertase-type-recombinase-catalytic	0.0240740740740739
6OPQ_G	GP41	0.0240740740740739
6UM6_A	GP120	0.0240740740740739
3IT8_E	Ig-like	0.0240740740740739
2X6S_D	Reverse-transcriptase	0.0240740740740739
2OXO_A	Core-binding-CB	0.0240740740740739
6MAR_C	GP120	0.0240740740740739
6GB7_F	Ig-like-C1-type	0.0240740740740739
6UDJ_D	Ig-like	0.0240740740740739
5WKO_K	Ig-like	0.0240740740740739
6V8Z_I	Ig-like-1	0.0240740740740739
2AJM_A	Peptidase-C53	0.0240740740740739
3C29_G	Core-binding-CB	0.0240740740740739
4GHL_C	VP35-IID	0.0240740740740739
6VY2_E	GP120	0.0240740740740739
2VE6_K	Ig-like-C1-type	0.0240740740740739
2AJO_A	Peptidase-C53	0.0240740740740739
6W1C_E	Peptidase-S3	0.0240740740740739
6RWO_B	Reverse-transcriptase	0.0240740740740739
5UGY_M	Ig-like	0.0240740740740739
6VYO_C	CoV-N-NTD	0.0240740740740739
4EP0_J	Caud-tail-N	0.0240740740740739
6OPQ_C	GP120	0.025316455696202
6NZV_A	Peptidase-S29	0.025316455696202
1TW7_A	Peptidase-A2	0.025316455696202
5JEA_J	S1-motif	0.025316455696202
1TUE_D	SF3-helicase	0.025316455696202
4NQX_I	Ig-like-C1-type	0.025316455696202
4M8Y_A	Peptidase-A2	0.025316455696202
3M5M_B	Peptidase-S29	0.025316455696202
2WZR_1	Peptidase-C28	0.025316455696202
7A93_C	RBD	0.025316455696202
6W2U_C	Peptidase-S3	0.025316455696202
1HK8_A	Glycine-radical	0.025316455696202
3U82_B	Ig-like-C2-type-1	0.025316455696202
6VLR_H	GP120	0.025316455696202
7K90_B	BetaCoV-S1-CTD	0.025316455696202
5WDU_A	GP41	0.025316455696202
3J9X_u	Sulf-coat-C	0.025316455696202
7V7Q_B	BetaCoV-S1-CTD	0.025316455696202
5VU2_B	Peptidase-S3	0.025316455696202
7DDD_C	RBD	0.025316455696202
6MAR_D	GP41	0.025316455696202
3SPK_B	Peptidase-A2	0.025316455696202
2J8G_A	Ch-type-lysozyme	0.025316455696202
3SU5_A	Peptidase-S29	0.025316455696202
1CRX_A	Core-binding-CB	0.025316455696202
6ZB5_A	BetaCoV-S1-CTD	0.025316455696202
5VJ6_A	GP41	0.025316455696202
6NF5_A	GP120	0.025316455696202
6WQ0_N	Sulf-coat-C	0.025316455696202
6CV1_B	Rhv	0.025316455696202
6E5U_H	NTF2	0.025316455696202
2P3C_B	Peptidase-A2	0.025316455696202
5OR7_C	Ig-like-V-type	0.025316455696202
1UXB_A	Adeno-knob	0.025316455696202
4B8N_B	Cytochrome-b5-heme-binding	0.025316455696202
7A95_B	BetaCoV-S1-CTD	0.025316455696202
4NQV_F	Ig-like-C1-type	0.025316455696202
7KEA_C	BetaCoV-S1-CTD	0.025316455696202
4N0O_C	Peptidase-C32	0.025316455696202
2BVP_A	Ig-like-C1-type	0.025316455696202
4NQV_A	Ig-like-C1-type	0.025316455696202
6JXV_A	Ubiquitin-like	0.025316455696202
6ODM_P	Peptidase-C76	0.025316455696202
4U1K_A	Ig-like-C1-type	0.0259740259740266
3J9X_s	Sulf-coat-C	0.0259740259740266
5OYI_G	Peptidase-C28	0.0259740259740266
6DGZ_A	Peptidase-A2	0.0259740259740266
6BFU_B	CoV-S1-C	0.0259740259740266
1NZL_A	SH2	0.0259740259740266
6J2I_D	Ig-like	0.0259740259740266
6DC5_E	Ig-like	0.0259740259740266
6NK6_O	Ig-like-V-type-1	0.0259740259740266
6I2M_A	BTB	0.0259740259740266
5VN3_A	GP41	0.0259740259740266
3J9X_F	Sulf-coat-C	0.0259740259740266
3J9X_b	Sulf-coat-C	0.0259740259740266
6DFG_A	GP120	0.0259740259740266
6Q07_A	CoV-S1-C	0.0259740259740266
3W39_E	Ig-like-C1-type	0.0259740259740266
4EP0_A	Caud-tail-N	0.0259740259740266
3SKU_D	Ig-like-V-type	0.0259740259740266
4QBN_A	VRR-NUC	0.0259740259740266
6NCA_b	Ig-like-C1-type	0.0259740259740266
5GJX_A	Ig-like	0.0259740259740266
3QZW_J	Ig-like-V-type	0.0259740259740266
1HHG_D	Ig-like-C1-type	0.0259740259740266
3IA9_B	Peptidase-A2	0.0259740259740266
4NQV_K	Ig-like-C1-type	0.0259740259740266
6V0R_F	GP41	0.0259740259740266
6H6H_D	Ig-like-C1-type	0.0259740259740266
6RWO_J	Reverse-transcriptase	0.0259740259740266
6X9R_A	GP120	0.0259740259740266
3U82_B	Ig-like-C2-type-2	0.0259740259740266
4YDI_G	GP120	0.0259740259740266
6XW7_C	Calici-coat	0.0259740259740266
2GJI_A	VP9	0.0271247739602171
6VO0_A	GP120	0.0271247739602171
5LWI_A	Rhv	0.0271247739602171
6VLR_I	GP41	0.0271247739602171
4HEP_A	Caudo-bapla-RBP	0.0271247739602171
7C8D_B	BetaCoV-S1-CTD	0.0271247739602171
3LIY_F	Peptidase-A2	0.0271247739602171
3J9X_Z	Sulf-coat-C	0.0271247739602171
6XM5_C	BetaCoV-S1-CTD	0.0271247739602171
6UDA_J	GP41	0.0271247739602171
5WKH_A	Ig-like-C1-type	0.0271247739602171
6BI8_D	Ubiquitin-like-1	0.0271247739602171
4BE2_B	Reverse-transcriptase	0.0271247739602171
7CT5_A	BetaCoV-S1-CTD	0.0271247739602171
3J9X_R	Sulf-coat-C	0.0271247739602171
6CUE_c	GP120	0.0271247739602171
3M5N_D	Peptidase-S29	0.0271247739602171
3U6X_K	Caudo-bapla-RBP	0.0271247739602171
6G1X_A	RLR-CTR	0.0271247739602171
4K6V_B	Adeno-knob	0.0271247739602171
1C70_A	Peptidase-A2	0.0271247739602171
3SUF_A	Peptidase-S29	0.0271247739602171
2R5Q_A	Peptidase-A2	0.0271247739602171
6QPF_H	RdRp-catalytic	0.0271247739602171
3M9F_A	Peptidase-A2	0.0271247739602171
3HD4_A	CoV-N-NTD	0.0271247739602171
4L1A_A	Peptidase-A2	0.0271247739602171
3R3P_A	DUF559	0.0271247739602171
4R4N_J	GP120	0.0271247739602171
3J9X_D	Sulf-coat-C	0.0271247739602171
5X5W_B	Ig-like-V-type	0.0271247739602171
5M3J_B	RdRp-catalytic	0.0271247739602171
3EYF_D	Ig-like-1	0.0271247739602171
5ACO_F	GP41	0.0271247739602171
5T3X_G	GP120	0.0271247739602171
4PBA_A	SRA	0.0271247739602171
6U7O_A	Peptidase-A2	0.0271247739602171
5OWX_1	Peptidase-C28	0.0271247739602171
6U59_F	GP120	0.0271247739602171
1UXA_C	Adeno-knob	0.0271247739602171
3IT8_D	Ig-like	0.0271247739602171
7K8X_C	RBD	0.0271247739602171
3O9A_A	Peptidase-A2	0.0271247739602171
3J9X_N	Sulf-coat-C	0.0278810408921934
5VJ6_B	GP41	0.0278810408921934
6P4H_V	Ribosomal-S10	0.0278810408921934
6NK7_N	Ig-like-V-type-2	0.0278810408921934
3KMT_A	SET	0.0278810408921934
6MU7_D	GP120	0.0278810408921934
3QUL_A	Ig-like-C1-type	0.0278810408921934
6WQ0_B	Sulf-coat-C	0.0278810408921934
6Q05_A	CoV-S1-C	0.0278810408921934
3IYP_A	Rhv	0.0278810408921934
6MPG_2	GP120	0.0278810408921934
2GEC_B	CoV-N-NTD	0.0278810408921934
6OT1_G	GP120	0.0278810408921934
6DFH_F	GP41	0.0278810408921934
6MKL_B	Peptidase-A2	0.0278810408921934
6PW6_D	GP41	0.0278810408921934
5UGY_L	Ig-like	0.0278810408921934
5WMQ_A	Ig-like-C1-type	0.0278810408921934
3J9X_j	Sulf-coat-C	0.0278810408921934
4IBI_B	VP35-IID	0.0278810408921934
2NV9_A	Orn-DAP-Arg-deC	0.0278810408921934
6OPP_K	GP41	0.0278810408921934
4EP0_H	Caud-tail-N	0.0278810408921934
3PSE_B	Ubiquitin-like-2	0.0278810408921934
6VKN_F	GP41	0.0278810408921934
3DXA_G	Ig-like-C1-type	0.0278810408921934
3J9X_6	Sulf-coat-C	0.0278810408921934
2HOI_B	Core-binding-CB	0.0278810408921934
4FA8_B	Ig-like-1	0.0278810408921934
4BZ2_A	Flavi-glycop-C	0.0278810408921934
5XO2_B	Ig-like-V-type	0.0278810408921934
6MT3_A	Ig-like-C1-type	0.0278810408921934
3GUD_B	Peptidase-S74	0.0278810408921934
6MYY_A	GP41	0.0278810408921934
6DID_G	GP120	0.0278810408921934
4HJ1_A	Phlebo-G2-C	0.0278810408921934
5CEZ_G	GP120	0.0278810408921934
5F17_C	Peptidase-C31	0.0278810408921934
5JHD_F	Ig-like-C1-type	0.0278810408921934
5D2L_B	Ig-like-C1-type	0.0278810408921934
1FRG_L	Ig-like	0.0278810408921934
5CDD_A	Rhv	0.0278810408921934
5CJX_J	GP41	0.0278810408921934
6ZCZ_E	RBD	0.0278810408921934
4XNZ_B	Ig-like-1	0.0278810408921934
2P84_A	YopX	0.0289330922242312
5FRO_B	Reverse-transcriptase	0.0289330922242312
3C29_A	Core-binding-CB	0.0289330922242312
7A93_C	BetaCoV-S1-CTD	0.0289330922242312
5GSW_C	Peptidase-C3	0.0289330922242312
4K6V_C	Adeno-knob	0.0289330922242312
6UOE_L	Ig-like-1	0.0289330922242312
6WQ0_R	Sulf-coat-C	0.0289330922242312
6UTA_H	Ig-like	0.0289330922242312
1UXE_A	Adeno-knob	0.0289330922242312
1IKW_B	Integrase-catalytic	0.0289330922242312
6H4C_C	dUTPase	0.0289330922242312
3V6B_R	Ig-like-C2-type-3	0.0289330922242312
7KE8_A	BetaCoV-S1-CTD	0.0289330922242312
3BGF_B	Ig-like-1	0.0289330922242312
3J9X_S	Sulf-coat-C	0.0289330922242312
1KXC_A	Peptidase-S3	0.0289330922242312
3JTS_B	Ig-like-C1-type	0.0289330922242312
3IT8_J	Ig-like	0.0289330922242312
4GV8_F	dUTPase	0.0289330922242312
6X9V_B	GP41	0.0289330922242312
5IVT_B	Peptidase-A2	0.0289330922242312
2CH8_B	Ig-like-1	0.0289330922242312
3O9E_A	Peptidase-A2	0.0289330922242312
3OBU_A	UEV	0.0289330922242312
6DCQ_D	GP41	0.0289330922242312
5IVR_B	Peptidase-A2	0.0289330922242312
3OS0_B	Reverse-transcriptase	0.0289330922242312
3J9X_i	Sulf-coat-C	0.0289330922242312
6NM6_D	GP120	0.0289330922242312
6NM6_B	GP41	0.0289330922242312
6U59_D	GP41	0.0289330922242312
6X2A_C	RBD	0.0289330922242312
4K6W_B	Adeno-knob	0.0289330922242312
7CJF_C	BetaCoV-S1-CTD	0.0289330922242312
7CJF_C	RBD	0.0289330922242312
7DK5_B	BetaCoV-S1-CTD	0.0289330922242312
1KXB_A	Peptidase-S3	0.0289330922242312
6ZGE_B	BetaCoV-S1-CTD	0.0289330922242312
6OSY_A	GP41	0.0289330922242312
7JJC_A	F5-8-type-C-1	0.0289330922242312
4U4I_B	Sod-Cu	0.0289330922242312
7V7Q_B	RBD	0.0289330922242312
6W2U_B	Peptidase-S3	0.0289330922242312
1PVQ_B	Core-binding-CB	0.0289330922242312
6KUT_B	RdRp-catalytic	0.0289330922242312
6KV5_B	RdRp-catalytic	0.0289330922242312
7KDG_B	BetaCoV-S1-CTD	0.0289330922242312
6P59_W	Ubiquitin-like	0.0289330922242312
6P3E_L	BIG2	0.0289330922242312
4BIP_A	Rhv	0.0289330922242312
6ILM_E	Ig-like-C1-type	0.0289330922242312
6P3E_O	BIG2	0.0289330922242312
6LS9_A	Herpes-glycop-D	0.0289330922242312
6ILG_A	Ig-like	0.0289330922242312
6CUE_1	GP41	0.0289330922242312
5E5W_C	Hema-HEFG	0.0289330922242312
3DRO_B	Ig-like-2	0.0297951582867783
6M39_A	CoV-S1-C	0.0297951582867783
6OPO_B	GP41	0.0297951582867783
5X5C_C	COV-S2-HR1	0.0297951582867783
5VN3_B	GP41	0.0297951582867783
6CUF_d	GP120	0.0297951582867783
6ZGF_C	CoV-S1-C	0.0297951582867783
2EZQ_A	GP120	0.0297951582867783
5T3S_G	GP120	0.0297951582867783
2NV9_G	Orn-DAP-Arg-deC	0.0297951582867783
5YF8_A	Peptidase-C53	0.0297951582867783
4ADF_F	Ig-like-1	0.0297951582867783
6EWA_B	Ig-like-C1-type	0.0297951582867783
6DH3_B	Peptidase-A2	0.0297951582867783
5HLJ_A	WSS-VP	0.0297951582867783
6VYV_C	Peptidase-S3	0.0297951582867783
6OPT_B	Peptidase-A2	0.0297951582867783
2NVA_F	Orn-DAP-Arg-deC	0.0297951582867783
6W03_D	GP120	0.0297951582867783
5W1K_L	Ig-like	0.0297951582867783
2V9P_E	SF3-helicase	0.0297951582867783
3JWD_B	Ig-like-C2-type-2	0.0297951582867783
4NJV_A	Peptidase-A2	0.0297951582867783
3DD9_C	Fido	0.0297951582867783
2AK4_N	Ig-like-C1-type	0.0297951582867783
3QZW_E	Ig-like-C1-type	0.0297951582867783
4HV8_B	Ig-like-C1-type	0.0297951582867783
1FZM_B	Ig-like-C1-type	0.0297951582867783
1KAC_B	Ig-like-C2-type-1	0.0297951582867783
6MPG_U	GP41	0.0297951582867783
6VO0_G	GP120	0.0297951582867783
5SWZ_F	Ig-like-C1-type	0.0297951582867783
6M3M_C	CoV-N-NTD	0.0297951582867783
4D8D_C	SH3	0.0297951582867783
5Y5P_B	dUTPase	0.0297951582867783
4U5W_D	SH2	0.0297951582867783
6MPG_D	GP41	0.0307414104882461
4EP0_G	Caud-tail-N	0.0307414104882461
7JQB_J	Ribosomal-S7	0.0307414104882461
2QMP_A	Peptidase-A2	0.0307414104882461
6W03_B	GP41	0.0307414104882461
6M3M_B	CoV-N-NTD	0.0307414104882461
6YZ5_E	BetaCoV-S1-CTD	0.0307414104882461
4LCY_F	Ig-like-C1-type	0.0307414104882461
2XCN_B	Peptidase-S29	0.0307414104882461
4QZV_B	BetaCoV-S1-NTD	0.0307414104882461
4NRX_A	GP41	0.0307414104882461
2BVQ_A	Ig-like-C1-type	0.0307414104882461
7KDJ_C	BetaCoV-S1-CTD	0.0307414104882461
6I45_A	Peptidase-A2	0.0307414104882461
3VQ9_A	Peptidase-A2	0.0307414104882461
6NFC_K	GP120	0.0307414104882461
6N1V_C	GP120	0.0307414104882461
6J2G_A	Ig-like	0.0307414104882461
6NK7_F	Peptidase-S3	0.0307414104882461
3O99_A	Peptidase-A2	0.0307414104882461
6KUU_B	RdRp-catalytic	0.0307414104882461
2WS9_3	Rhv	0.0307414104882461
4K6T_E	Adeno-knob	0.0307414104882461
6UM7_I	GP120	0.0307414104882461
4R2G_Q	Ig-like-2	0.0307414104882461
5GSO_A	Peptidase-C3	0.0307414104882461
4MYW_B	Ig-like-C2-type-1	0.0307414104882461
5A2T_D	POTEX-CARLAVIRUS-COAT	0.0307414104882461
6NF2_B	GP41	0.0307414104882461
5CEZ_B	GP41	0.0307414104882461
1QOL_C	Peptidase-C28	0.0307414104882461
6P4H_K	S4-RNA-binding	0.0307414104882461
6P3E_R	BIG2	0.0307414104882461
5OYI_A	Peptidase-C28	0.0307414104882461
6OPQ_M	GP120	0.0307414104882461
6CUE_d	GP41	0.0307414104882461
6APD_F	Ig-like	0.0307414104882461
2G46_A	SET	0.0307414104882461
4FZB_E	ThyX	0.0307414104882461
6QCV_B	RdRp-catalytic	0.0307414104882461
2ESV_E	Ig-like-C1-type	0.0307414104882461
6P4G_K	S4-RNA-binding	0.0307414104882461
4PDC_B	C-type-lectin	0.0307414104882461
3J9X_B	Sulf-coat-C	0.0307414104882461
3J9X_t	Sulf-coat-C	0.0307414104882461
1RER_C	Peptidase-S3	0.0307414104882461
3J9X_q	Sulf-coat-C	0.0307414104882461
1QOL_H	Peptidase-C28	0.0307414104882461
6DID_B	GP41	0.0307414104882461
6P3E_I	BIG2	0.0307414104882461
3L27_B	VP35-IID	0.0307414104882461
6ATV_A	SH3-1	0.0307414104882461
5OYI_J	Peptidase-C28	0.0307414104882461
3PT2_B	Ubiquitin-like-1	0.0317164179104481
3SU1_A	Peptidase-S29	0.0317164179104481
4NQX_A	Ig-like-C1-type	0.0317164179104481
3LIN_J	Peptidase-A2	0.0317164179104481
3VQQ_A	Peptidase-A2	0.0317164179104481
6NNJ_G	GP120	0.0317164179104481
5YF6_A	Peptidase-C53	0.0317164179104481
4Z8L_C	SAM	0.0317164179104481
4NQX_F	Ig-like-C1-type	0.0317164179104481
3WLB_A	Ig-like-C1-type	0.0317164179104481
6EDU_G	Ig-like-V-type	0.0317164179104481
1BUI_B	PAN	0.0317164179104481
2EZS_A	GP120	0.0317164179104481
4ADF_F	Ig-like-2	0.0317164179104481
6VTT_A	GP41	0.0317164179104481
6V0R_C	GP120	0.0317164179104481
6DNQ_D	KIX	0.0317164179104481
6UM7_A	GP120	0.0317164179104481
7CDZ_D	CoV-N-NTD	0.0317164179104481
6RWM_B	Reverse-transcriptase	0.0317164179104481
6EWA_F	Ig-like-C1-type	0.0317164179104481
4HJC_A	Phlebo-G2-C	0.0317164179104481
3TBV_C	Ig-like-C1-type	0.0317164179104481
6RWM_J	Reverse-transcriptase	0.0317164179104481
5KR2_C	Peptidase-A2	0.0317164179104481
4MYW_B	Ig-like-C2-type-2	0.0317164179104481
5WDU_Q	GP120	0.0317164179104481
6W09_F	Peptidase-S3	0.0317164179104481
5TYS_A	Peptidase-A2	0.0317164179104481
3MGV_C	Core-binding-CB	0.0317164179104481
3VFP_A	Ig-like	0.0317164179104481
6OPP_H	GP120	0.0317164179104481
4PRA_A	Ig-like	0.0317164179104481
2ED6_A	WSS-VP	0.0317164179104481
3L88_E	Adeno-knob	0.0325497287522604
3J9X_o	Sulf-coat-C	0.0325497287522604
1SVO_A	SF3-helicase	0.0325497287522604
6QCW_B	RdRp-catalytic	0.0325497287522604
2C7U_A	Ig-like-C1-type	0.0325497287522604
6H4C_G	dUTPase	0.0325497287522604
1DYL_C	Peptidase-S3	0.0325497287522604
4QBB_B	Peptidase-C28	0.0325497287522604
5KR1_A	Peptidase-A2	0.0325497287522604
7JZL_B	RBD	0.0325497287522604
6PW6_C	GP120	0.0325497287522604
1SVM_E	SF3-helicase	0.0325497287522604
3R0W_A	Peptidase-A2	0.0325497287522604
7JV6_B	RBD	0.0325497287522604
6P3E_F	BIG2	0.0325497287522604
3EPF_R	Ig-like-C2-type-1	0.0325497287522604
3J9X_n	Sulf-coat-C	0.0325497287522604
5V8L_C	GP120	0.0325497287522604
3SAB_A	Peptidase-A2	0.0325497287522604
3TBS_A	Ig-like-C1-type	0.0325497287522604
3EYF_A	Ig-like	0.0325497287522604
2BBR_A	DED-1	0.0325497287522604
5ACA_1	Rhv	0.0325497287522604
3KH2_D	Fido	0.0325497287522604
5A2T_B	POTEX-CARLAVIRUS-COAT	0.0325497287522604
1TUE_H	SF3-helicase	0.0325497287522604
6OAT_C	OTU	0.0325497287522604
5VIG_L	Ig-like-1	0.0325497287522604
6X9V_A	GP120	0.0325497287522604
6O5X_A	Peptidase-A2	0.0325497287522604
4EYR_A	Peptidase-A2	0.0325497287522604
6VYB_A	BetaCoV-S1-CTD	0.0325497287522604
4N0O_C	Peptidase-C33	0.0325497287522604
6NZT_A	Peptidase-S29	0.0325497287522604
4LQ3_A	RdRp-catalytic	0.0325497287522604
7A95_B	RBD	0.0325497287522604
2GXA_G	SF3-helicase	0.0325497287522604
7A97_B	RBD	0.0325497287522604
1NZB_B	Core-binding-CB	0.0325497287522604
6OSY_G	GP41	0.0325497287522604
6CDI_2	GP120	0.0325497287522604
6MPH_6	GP41	0.0325497287522604
3L28_F	VP35-IID	0.0325497287522604
5VIY_C	GP41	0.0325497287522604
5HBZ_D	Peptidase-C31	0.0325497287522604
6X79_B	BetaCoV-S1-CTD	0.0325497287522604
3J9X_v	Sulf-coat-C	0.0325497287522604
6YM0_E	RBD	0.0325497287522604
5A7L_A	HTH-cro-C1-type	0.0336448598130845
6CBP_A	GP120	0.0336448598130845
5KD4_B	Ig-like-C1-type	0.0336448598130845
2QSC_H	Ig-like-1	0.0336448598130845
4LAJ_H	Ig-like	0.0336448598130845
4HUW_C	Ig-like-C1-type	0.0336448598130845
6DFH_D	GP120	0.0336448598130845
3ROO_D	Ig-like-C1-type	0.0336448598130845
1DE2_A	Glutaredoxin	0.0336448598130845
6W2U_E	Peptidase-S3	0.0336448598130845
4IBG_A	VP35-IID	0.0336448598130845
5E6I_N	Ig-like-C1-type	0.0336448598130845
6NNF_G	GP120	0.0336448598130845
5W9I_E	COV-S2-HR1	0.0336448598130845
4ZFZ_G	Ig-like	0.0336448598130845
2WK4_A	SF3-helicase	0.0336448598130845
6OKP_K	Ig-like	0.0336448598130845
6W2U_F	Peptidase-S3	0.0336448598130845
6IW5_D	Flavi-glycop-C	0.0336448598130845
3OS2_B	Reverse-transcriptase	0.0336448598130845
6NNJ_D	GP120	0.0336448598130845
5EPW_A	CoV-N-CTD	0.0336448598130845
5WDU_G	GP120	0.0336448598130845
2X6N_A	Reverse-transcriptase	0.0336448598130845
6OPO_M	GP41	0.0336448598130845
6KZU_A	SWIB	0.0336448598130845
6P3E_C	BIG2	0.0343580470162745
3J9X_5	Sulf-coat-C	0.0343580470162745
5CDC_A	Rhv	0.0343580470162745
6NZ0_Z	PKD-2	0.0343580470162745
2HOI_H	Core-binding-CB	0.0343580470162745
4IJE_B	VP35-IID	0.0343580470162745
4PBA_B	SRA	0.0343580470162745
3J9X_U	Sulf-coat-C	0.0343580470162745
3IA9_A	Peptidase-A2	0.0343580470162745
5OYI_1	Peptidase-C28	0.0343580470162745
2WGU_C	Adeno-knob	0.0343580470162745
3SV9_A	Peptidase-S29	0.0343580470162745
2F9U_C	Peptidase-S29	0.0343580470162745
2Q05_B	Tyrosine-protein-phosphatase	0.0343580470162745
4HEM_B	Caudo-bapla-RBP	0.0343580470162745
6CUF_A	GP41	0.0343580470162745
4O58_H	Ig-like	0.0343580470162745
2A4F_B	Peptidase-A2	0.0343580470162745
6ZOW_B	RBD	0.0343580470162745
6XM5_C	RBD	0.0343580470162745
2ZAH_A	Viral-coat	0.0343580470162745
7CHH_B	RBD	0.0343580470162745
1SJ4_P	RRM-1	0.0343580470162745
5I9Q_B	GP120	0.0343580470162745
5FYL_G	GP120	0.0343580470162745
3J9X_M	Sulf-coat-C	0.0343580470162745
6ORO_B	GP120	0.0343580470162745
2X74_C	Reverse-transcriptase	0.0343580470162745
1KXF_A	Peptidase-S3	0.0343580470162745
1QXM_A	Ricin-B-type-lectin-1	0.0343580470162745
5W6F_C	Tail-spike-N	0.0343580470162745
1KXA_A	Peptidase-S3	0.0343580470162745
6NK7_D	Peptidase-S3	0.0343580470162745
1JM4_B	Bromo	0.0343580470162745
5W08_H	Ig-like	0.0343580470162745
2NX5_J	Ig-like-C1-type	0.0343580470162745
2J1K_T	Ig-like-C2-type-1	0.0343580470162745
6WQ0_Q	Sulf-coat-C	0.0343580470162745
2AK4_E	Ig-like-C1-type	0.0343580470162745
3CSY_D	Ig-like	0.0343580470162745
6ZGE_A	BetaCoV-S1-CTD	0.0343580470162745
5E65_C	Hema-HEFG	0.0343580470162745
5W9L_G	COV-S2-HR1	0.0355805243445692
1A9E_B	Ig-like-C1-type	0.0355805243445692
1QCE_C	GP120	0.0355805243445692
6DH0_A	Peptidase-A2	0.0355805243445692
1P6A_B	Ig-like-C2-type-1	0.0355805243445692
6P2C_A	Ig-like-C1-type	0.0355805243445692
6DFH_I	GP120	0.0355805243445692
2V9P_H	SF3-helicase	0.0355805243445692
6UTE_B	Ig-like-1	0.0355805243445692
6VYV_H	Peptidase-S3	0.0355805243445692
6UTA_B	Ig-like-1	0.0355805243445692
6RWN_B	Reverse-transcriptase	0.0355805243445692
3J0C_E	Peptidase-S3	0.0355805243445692
6RWN_J	Reverse-transcriptase	0.0355805243445692
4WUR_B	Ubiquitin-like-1	0.0355805243445692
6XEY_A	BetaCoV-S1-CTD	0.0355805243445692
5AMR_A	RdRp-catalytic	0.0355805243445692
6O5A_B	Peptidase-A2	0.0355805243445692
5F17_F	Peptidase-C31	0.0355805243445692
5JWE_A	Ig-like-C1-type	0.0355805243445692
4WRK_F	dUTPase	0.0355805243445692
6APD_G	Ig-like	0.0355805243445692
5WES_B	Ig-like-C1-type	0.0355805243445692
5VN8_I	GP120	0.0355805243445692
3VQ4_A	Peptidase-A2	0.0355805243445692
2EZR_A	GP120	0.0355805243445692
6X9T_A	GP120	0.0355805243445692
2NV9_E	Orn-DAP-Arg-deC	0.0355805243445692
2L49_B	HTH-cro-C1-type	0.0355805243445692
3VQ8_A	Peptidase-A2	0.0355805243445692
4GHL_D	VP35-IID	0.0355805243445692
6ORP_B	GP120	0.0355805243445692
5W1K_T	Ig-like	0.0355805243445692
6AE7_A	Peptidase-C53	0.0355805243445692
6DX3_A	OTU	0.0361663652802894
6NF2_A	GP120	0.0361663652802894
6X9S_B	GP41	0.0361663652802894
6VKN_D	GP120	0.0361663652802894
5LM7_A	S1-motif	0.0361663652802894
6NFC_L	GP120	0.0361663652802894
7K8X_A	RBD	0.0361663652802894
6YZ5_E	RBD	0.0361663652802894
6Z43_C	RBD	0.0361663652802894
1IZH_A	Peptidase-A2	0.0361663652802894
7K8Y_D	BetaCoV-S1-CTD	0.0361663652802894
3O9B_A	Peptidase-A2	0.0361663652802894
4N9F_H	Ubiquitin-like	0.0361663652802894
1PVR_A	Core-binding-CB	0.0361663652802894
3O9D_A	Peptidase-A2	0.0361663652802894
4U5W_D	SH3	0.0361663652802894
7KFY_A	BetaCoV-S1-CTD	0.0361663652802894
6KUR_B	RdRp-catalytic	0.0361663652802894
6NW9_C	NosD	0.0361663652802894
2J9J_B	Peptidase-A2	0.0361663652802894
3U6X_H	Caudo-bapla-RBP	0.0361663652802894
6VO0_F	GP41	0.0361663652802894
4K6T_F	Adeno-knob	0.0361663652802894
6ZGG_A	BetaCoV-S1-CTD	0.0361663652802894
6X2A_A	BetaCoV-S1-CTD	0.0361663652802894
2NX5_D	Ig-like-C1-type	0.0361663652802894
6X29_C	RBD	0.0361663652802894
6VRW_A	GP120	0.0361663652802894
2XFC_D	Peptidase-S3	0.0361663652802894
7CAK_C	BetaCoV-S1-CTD	0.0361663652802894
6ORO_F	GP41	0.0361663652802894
4WSA_B	RdRp-catalytic	0.0361663652802894
6M3M_D	CoV-N-NTD	0.0361663652802894
5CDD_B	Rhv	0.0361663652802894
2CRX_A	Core-binding-CB	0.0361663652802894
6CRQ_G	GP41	0.0361663652802894
5T2Z_B	Peptidase-A2	0.0361663652802894
6AX7_B	Fe2OG-dioxygenase	0.0361663652802894
7A25_B	RBD	0.0361663652802894
5WDU_J	GP41	0.0361663652802894
4AU6_B	RdRp-catalytic	0.0361663652802894
4XQB_B	Adeno-knob	0.0361663652802894
1UXB_C	Adeno-knob	0.0361663652802894
3J9X_X	Sulf-coat-C	0.0361663652802894
3CSY_F	Ig-like	0.0361663652802894
6OHY_C	GP120	0.0361663652802894
1QMY_B	Peptidase-C28	0.0361663652802894
6OPQ_D	Ig-like-C2-type-2	0.0361663652802894
3KEA_B	ANK-REP-REGION	0.0361663652802894
6EA5_A	Filo-glycop	0.0361663652802894
2G46_B	SET	0.0361663652802894
3SA8_A	Peptidase-A2	0.0361663652802894
2QV1_A	Peptidase-S29	0.0361663652802894
6ILC_A	Ig-like	0.0361663652802894
3N0I_A	Adeno-knob	0.0361663652802894
6V8Z_O	Ig-like-2	0.0361663652802894
1SVM_A	SF3-helicase	0.0361663652802894
6XA9_B	Ubiquitin-like-2	0.0375234521575988
6SS8_B	Ig-like-C1-type	0.0375234521575988
1NCB_H	Ig-like-2	0.0375234521575988
5WKO_A	Ig-like	0.0375234521575988
5JEA_H	S1-motif	0.0375234521575988
3KS8_C	VP35-IID	0.0375234521575988
1RK1_B	Ig-like-C1-type	0.0375234521575988
3KS8_A	VP35-IID	0.0375234521575988
3KS4_A	VP35-IID	0.0375234521575988
2VLJ_E	Ig-like-C1-type	0.0375234521575988
6J2I_A	Ig-like	0.0375234521575988
1BD2_E	Ig-like-C1-type	0.0375234521575988
2ED6_K	WSS-VP	0.0375234521575988
4G8I_A	Ig-like-C1-type	0.0375234521575988
6DH3_A	Peptidase-A2	0.0375234521575988
6A3B_C	Importin-N-terminal	0.0375234521575988
2VE6_B	Ig-like-C1-type	0.0375234521575988
5IT9_J	S4	0.0375234521575988
6VPX_C	GP120	0.0375234521575988
5NE4_1	Rhv	0.0375234521575988
4RPB_B	Calici-coat	0.0375234521575988
5E5J_A	Peptidase-A2	0.0375234521575988
3VQB_A	Peptidase-A2	0.0375234521575988
5W9H_G	COV-S2-HR1	0.0375234521575988
6H6H_B	Ig-like-C1-type	0.0375234521575988
1P69_B	Ig-like-C2-type-1	0.0375234521575988
6UDA_Z	GP41	0.0375234521575988
3VQA_B	Peptidase-A2	0.0375234521575988
6Q5U_S	DUF1859	0.0375234521575988
5DOR_D	Tyr-recombinase	0.0375234521575988
2AXF_A	Ig-like-C1-type	0.0375234521575988
6N1W_c	GP120	0.0375234521575988
6WQ0_m	Sulf-coat-C	0.0375234521575988
5IRO_E	Ig-like-C1-type	0.0375234521575988
6ORQ_F	GP41	0.0375234521575988
5M02_A	Ig-like-C1-type	0.0375234521575988
4NQV_G	Ig-like-C1-type	0.0375234521575988
5THR_D	GP120	0.0375234521575988
6DX5_A	OTU	0.0375234521575988
2AK4_P	Ig-like-C1-type	0.0375234521575988
6I28_A	TYR-PHOSPHATASE-2	0.0375234521575988
6PW6_E	GP120	0.0375234521575988
4R2G_M	Ig-like	0.0375234521575988
3FKE_A	VP35-IID	0.0375234521575988
4PRN_A	Ig-like-C1-type	0.0375234521575988
6VN0_C	GP120	0.0375234521575988
2V2W_A	Ig-like-C1-type	0.0375234521575988
6KFT_C	Importin-N-terminal	0.0375234521575988
5Y4L_C	Peptidase-C31	0.0379746835443031
6DFG_C	GP120	0.0379746835443031
5IQ9_H	Ig-like-2	0.0379746835443031
4E7I_B	Reverse-transcriptase	0.0379746835443031
3C3I_B	dUTPase	0.0379746835443031
6MPH_B	GP120	0.0379746835443031
4ZDG_A	Adeno-knob	0.0379746835443031
6RID_B	RNA-pol-Rpb2-7	0.0379746835443031
1FPT_H	Ig-like-1	0.0379746835443031
7DK5_C	RBD	0.0379746835443031
7KDH_C	RBD	0.0379746835443031
6KUJ_B	RdRp-catalytic	0.0379746835443031
3S45_B	Peptidase-A2	0.0379746835443031
6OT1_O	GP41	0.0379746835443031
6VTT_B	GP41	0.0379746835443031
7JVC_A	RBD	0.0379746835443031
5X5C_C	BetaCoV-S1-CTD	0.0379746835443031
3O9C_A	Peptidase-A2	0.0379746835443031
6VY2_B	GP41	0.0379746835443031
4NPU_A	Peptidase-A2	0.0379746835443031
3DD9_H	Fido	0.0379746835443031
7JVC_B	RBD	0.0379746835443031
6OPP_D	Ig-like-C2-type-2	0.0379746835443031
3SA3_B	Peptidase-A2	0.0379746835443031
4D61_G	Ribosomal-S7	0.0379746835443031
3U6X_G	Caudo-bapla-RBP	0.0379746835443031
6WJI_B	CoV-N-CTD	0.0379746835443031
4KB9_A	Peptidase-A2	0.0379746835443031
1CRX_B	Core-binding-CB	0.0379746835443031
4C56_B	Ig-like-C1-type	0.0379746835443031
2CJR_B	CoV-N-CTD	0.0379746835443031
4K6W_C	Adeno-knob	0.0379746835443031
5HGB_G	Ig-like-C1-type	0.0379746835443031
6F9B_J	Phlebo-G2-C	0.0379746835443031
5FYL_B	GP41	0.0379746835443031
6FJO_A	Adeno-knob	0.0379746835443031
3U6X_N	Caudo-bapla-RBP	0.0379746835443031
6F5O_B	RdRp-catalytic	0.0379746835443031
4A5U_A	Peptidase-C21	0.0379746835443031
4LMT_A	CoV-N-NTD	0.0379746835443031
4CRX_B	Core-binding-CB	0.0379746835443031
2X4J_A	DUF5608	0.0394736842105263
5W9M_A	COV-S2-HR1	0.0394736842105263
5G47_B	Phlebo-G2-C	0.0394736842105263
6OPQ_K	GP120	0.0394736842105263
5XOV_A	Ig-like-C1-type	0.0394736842105263
5XOT_A	Ig-like-C1-type	0.0394736842105263
6TM8_A	Herpes-glycop-D	0.0394736842105263
2P3D_B	Peptidase-A2	0.0394736842105263
6LS9_B	Herpes-glycop-D	0.0394736842105263
4L5F_E	Flavi-glycop-C	0.0394736842105263
1NCC_H	Ig-like-2	0.0394736842105263
2X4R_A	Ig-like-C1-type	0.0394736842105263
6VV5_B	CoV-S1-C	0.0394736842105263
7KDE_F	GP120	0.0394736842105263
5IRO_G	Ig-like-C1-type	0.0394736842105263
3EOY_L	Ig-like-V-type-1	0.0394736842105263
2OFZ_A	CoV-N-NTD	0.0394736842105263
6DH4_B	Peptidase-A2	0.0394736842105263
5UM8_B	GP41	0.0394736842105263
6OT1_Q	GP120	0.0394736842105263
5IQ7_H	Ig-like-2	0.0394736842105263
4R2G_C	Ig-like	0.0394736842105263
6WQ0_r	Sulf-coat-C	0.0394736842105263
5V8M_I	GP41	0.0394736842105263
4IBC_B	VP35-IID	0.0394736842105263
5TIL_B	Ig-like-C1-type	0.0394736842105263
5JHD_A	Ig-like-C1-type	0.0394736842105263
2ZOK_D	Ig-like-C1-type	0.0394736842105263
6V8X_F	GP41	0.0394736842105263
3VXR_A	Ig-like-C1-type	0.0394736842105263
2X78_C	Reverse-transcriptase	0.0394736842105263
4O5I_Q	Ig-like	0.0394736842105263
6WQ0_U	Sulf-coat-C	0.0394736842105263
6WQ0_k	Sulf-coat-C	0.0394736842105263
3VQ6_B	Peptidase-A2	0.0394736842105263
5D74_B	SH3b	0.0394736842105263
3W0W_A	Ig-like-C1-type	0.0394736842105263
2J1K_Z	Ig-like-C2-type-1	0.0394736842105263
3GUD_A	Peptidase-S74	0.0394736842105263
4QV2_B	Calici-coat	0.0394736842105263
5MQC_B	Rhv	0.0394736842105263
5VIY_H	Ig-like	0.0394736842105263
4RPB_A	Calici-coat	0.0394736842105263
3V6B_R	Ig-like-C2-type-2	0.0394736842105263
6VO1_B	GP41	0.0394736842105263
6CCB_B	GP41	0.0397830018083182
6ZP0_B	BetaCoV-S1-CTD	0.0397830018083182
6CRQ_C	GP41	0.0397830018083182
5NMF_B	Ig-like-C1-type	0.0397830018083182
5IKN_J	Toprim	0.0397830018083182
2HOI_A	Core-binding-CB	0.0397830018083182
6ZB4_B	RBD	0.0397830018083182
1P7D_B	Core-binding-CB	0.0397830018083182
6EA5_C	Filo-glycop	0.0397830018083182
3LIN_D	Peptidase-A2	0.0397830018083182
3OYC_B	Reverse-transcriptase	0.0397830018083182
4XQA_B	Adeno-knob	0.0397830018083182
7K90_A	BetaCoV-S1-CTD	0.0397830018083182
3C28_B	Core-binding-CB	0.0397830018083182
6NUJ_A	Integrase-catalytic	0.0397830018083182
6ZOY_C	RBD	0.0397830018083182
6NK6_F	Peptidase-S3	0.0397830018083182
6X6P_B	BetaCoV-S1-CTD	0.0397830018083182
6OSY_2	GP120	0.0397830018083182
2J1K_J	Ig-like-C2-type-1	0.0397830018083182
6OZC_H	GP120	0.0397830018083182
4N0O_E	Peptidase-C33	0.0397830018083182
3CNC_D	Adeno-knob	0.0397830018083182
4ZUT_B	Ig-like-C1-type	0.0397830018083182
6X9T_B	GP41	0.0397830018083182
4FZB_P	ThyX	0.0397830018083182
5ZUF_C	Rhv	0.0397830018083182
6XM3_C	BetaCoV-S1-CTD	0.0397830018083182
7AD1_A	RBD	0.0397830018083182
6ZOX_C	RBD	0.0397830018083182
1SVM_D	SF3-helicase	0.0397830018083182
6OJN_B	Capsid-NCLDV	0.0397830018083182
5WFI_D	Ubiquitin-like-1	0.0397830018083182
4L1A_B	Peptidase-A2	0.0397830018083182
3DD9_B	Fido	0.0397830018083182
6VZI_B	GP41	0.0397830018083182
7DCX_D	BetaCoV-S1-CTD	0.0397830018083182
7DCC_I	BetaCoV-S1-CTD	0.0397830018083182
6E5U_B	NTF2	0.0397830018083182
4RVJ_B	Peptidase-A2	0.0397830018083182
4XQB_A	Adeno-knob	0.0397830018083182
1S9H_C	SF3-helicase	0.0397830018083182
6WQ0_D	Sulf-coat-C	0.0397830018083182
5IRO_K	Ig-like-C1-type	0.0397830018083182
3ZFQ_A	Peptidase-C53	0.041431261770245
6BJ3_D	Ig-like	0.041431261770245
4YE7_A	Baculo-PEP-N	0.041431261770245
5NPZ_A	Ig-like	0.041431261770245
3L26_A	VP35-IID	0.041431261770245
6MN7_A	GP120	0.041431261770245
4O5I_P	Ig-like	0.041431261770245
3C3I_C	dUTPase	0.041431261770245
6CUE_2	GP120	0.041431261770245
5W9O_G	COV-S2-HR1	0.041431261770245
6WQ0_V	Sulf-coat-C	0.041431261770245
6NC3_R	GP41	0.041431261770245
6B0N_G	GP41	0.041431261770245
6V8X_G	Ig-like	0.041431261770245
4RPB_C	Calici-coat	0.041431261770245
6WQ0_W	Sulf-coat-C	0.041431261770245
3OS1_B	Reverse-transcriptase	0.041431261770245
4GHA_C	VP35-IID	0.041431261770245
6MKL_A	Peptidase-A2	0.041431261770245
1E27_A	Ig-like-C1-type	0.041431261770245
4R2G_D	Ig-like-2	0.041431261770245
6PW6_A	GP120	0.041431261770245
4QVA_A	Calici-coat	0.041431261770245
1GGI_H	Ig-like-2	0.041431261770245
2BTL_B	CoV-N-NTD	0.041431261770245
4LCY_B	Ig-like-C1-type	0.041431261770245
3CSY_C	Ig-like-2	0.041431261770245
6P62_A	GP120	0.041431261770245
4U1S_A	Ig-like-C1-type	0.041431261770245
6DFG_E	GP41	0.041431261770245
6UDK_L	Ig-like	0.041431261770245
3VQQ_B	Peptidase-A2	0.041431261770245
6DH5_B	Peptidase-A2	0.041431261770245
4C56_G	Ig-like-C1-type	0.041431261770245
3GW6_E	Peptidase-S74	0.041431261770245
6ZOK_C	S5-DRBM	0.041431261770245
6ZGE_B	RBD	0.0415913200723327
5T3X_B	GP41	0.0415913200723327
2Q5K_A	Peptidase-A2	0.0415913200723327
4IEG_A	RdRp-catalytic	0.0415913200723327
4GV8_C	dUTPase	0.0415913200723327
6OHY_B	GP41	0.0415913200723327
3O4L_E	Ig-like-C1-type	0.0415913200723327
3J9X_g	Sulf-coat-C	0.0415913200723327
6UTA_A	Ig-like	0.0415913200723327
5WKO_L	Ig-like	0.0415913200723327
4XQA_A	Adeno-knob	0.0415913200723327
7KFY_A	RBD	0.0415913200723327
3N44_B	Peptidase-S3	0.0415913200723327
7CHF_R	RBD	0.0415913200723327
6OPX_B	Peptidase-A2	0.0415913200723327
5FYJ_B	GP41	0.0415913200723327
6P59_D	Ubiquitin-like	0.0415913200723327
7KDE_A	GP41	0.0415913200723327
3KH2_A	Fido	0.0415913200723327
6XKL_C	BetaCoV-S1-CTD	0.0415913200723327
7K90_B	RBD	0.0415913200723327
6J52_B	CARD	0.0415913200723327
5CA6_A	VP4-haemagglut	0.0415913200723327
6CUF_H	GP120	0.0415913200723327
3U6X_E	Caudo-bapla-RBP	0.0415913200723327
7KEA_C	RBD	0.0415913200723327
7KDI_A	BetaCoV-S1-CTD	0.0415913200723327
3PHU_A	OTU	0.0415913200723327
3L25_E	VP35-IID	0.0415913200723327
2O40_A	Peptidase-A2	0.0415913200723327
6W1C_B	Peptidase-S3	0.0415913200723327
2X6S_E	Reverse-transcriptase	0.0415913200723327
4K6U_C	Adeno-knob	0.0415913200723327
5NCR_B	TYR-PHOSPHATASE-2	0.0415913200723327
3PHW_D	Ubiquitin-like	0.0415913200723327
7JQC_J	Ribosomal-S7	0.0415913200723327
1DE1_A	Glutaredoxin	0.0415913200723327
6VYV_B	Peptidase-S3	0.0415913200723327
1KXD_A	Peptidase-S3	0.0415913200723327
4XNZ_L	Ig-like	0.0415913200723327
5Y11_C	Phlebovirus-G1	0.0433962264150946
3PHE_D	RdRp-catalytic	0.0433962264150946
6OSY_P	GP120	0.0433962264150946
2XN9_A	Ig-like-C1-type	0.0433962264150946
6OKP_Q	Ig-like	0.0433962264150946
4IBK_A	VP35-IID	0.0433962264150946
6A3C_C	Importin-N-terminal	0.0433962264150946
7JW0_E	RBD	0.0433962264150946
3DXA_D	Ig-like-C1-type	0.0433962264150946
4QRP_B	Ig-like-C1-type	0.0433962264150946
3OVN_A	Peptidase-A2	0.0433962264150946
1LUZ_B	S1-motif	0.0433962264150946
1F7N_B	Reverse-transcriptase	0.0433962264150946
4U1J_A	Ig-like-C1-type	0.0433962264150946
6NCA_n	Ig-like-C1-type	0.0433962264150946
4QVA_B	Calici-coat	0.0433962264150946
5C7K_E	Ig-like-2	0.0433962264150946
4NM8_M	Ig-like	0.0433962264150946
3AO3_B	Peptidase-A2	0.0433962264150946
4NQX_L	Ig-like-C1-type	0.0433962264150946
6KWO_B	Ig-like-C1-type	0.0433962264150946
3VQ5_A	Peptidase-A2	0.0433962264150946
5FYK_G	GP120	0.0433962264150946
6VO1_A	GP120	0.0433962264150946
6VYO_B	CoV-N-NTD	0.0433962264150946
1Q3U_F	Core-binding-CB	0.0433996383363473
3SU2_A	Peptidase-S29	0.0433996383363473
1Z8Y_E	Peptidase-S3	0.0433996383363473
7K8S_C	BetaCoV-S1-CTD	0.0433996383363473
1N25_A	SF3-helicase	0.0433996383363473
2W9L_J	Ig-like-C2-type-1	0.0433996383363473
5J40_A	SF3-helicase	0.0433996383363473
5ANY_E	Peptidase-S3	0.0433996383363473
3L27_A	VP35-IID	0.0433996383363473
4DJQ_A	Peptidase-A2	0.0433996383363473
6VYV_D	Peptidase-S3	0.0433996383363473
7DCC_I	RBD	0.0433996383363473
4OLK_B	Peptidase-C51	0.0433996383363473
4KRT_A	SH3b	0.0433996383363473
6NCA_q	Ig-like-C1-type	0.0433996383363473
6P3E_B	BIG2	0.0433996383363473
5WKO_B	Ig-like	0.0433996383363473
3SA4_A	Peptidase-A2	0.0433996383363473
6P3E_E	BIG2	0.0433996383363473
[truncated: 9,706 more rows]
