# Supplementary material for: Identifying and profiling structural similarities between Spike of SARS-CoV-2 and other viral or host proteins with Machaon
Source: Commun Biol. 2023 Jul 19;6:752. doi: 10.1038/s42003-023-05076-7 (PMC10356814; doi:10.1038/s42003-023-05076-7)
Supplement: Supplementary file 7 — Supplementary Data 4 [file 42003_2023_5076_MOESM7_ESM.zip › 6VXX_A_domain/metrics/6VXX_A_BetaCoV-S1-CTD_w-rdist.csv]

structureId	domain	w-rdist
6VXX_A	BetaCoV-S1-CTD	0.0
6VXX_B	BetaCoV-S1-CTD	0.0001422950906294
6VXX_C	BetaCoV-S1-CTD	0.0001544094660541
7KDK_A	BetaCoV-S1-CTD	0.014506841199122
7KDG_A	BetaCoV-S1-CTD	0.0205355901159906
7KDI_A	BetaCoV-S1-CTD	0.0224588814762716
7KDG_B	BetaCoV-S1-CTD	0.0227953691790455
7KDK_B	BetaCoV-S1-CTD	0.0238911363214638
7KE7_A	BetaCoV-S1-CTD	0.0247473597472142
7KDG_C	BetaCoV-S1-CTD	0.0271379486412072
7KDJ_C	BetaCoV-S1-CTD	0.0286238498816657
7KJ2_C	BetaCoV-S1-CTD	0.0293490853315938
7KDK_C	BetaCoV-S1-CTD	0.0304914544417057
7KEA_C	BetaCoV-S1-CTD	0.030638866488166
7KDH_C	BetaCoV-S1-CTD	0.0326085738609295
7KE8_C	BetaCoV-S1-CTD	0.0326173336702927
7KE4_B	BetaCoV-S1-CTD	0.0339024294365729
6X2A_C	BetaCoV-S1-CTD	0.0354651127914342
7KE6_A	BetaCoV-S1-CTD	0.0355421287341908
7KDI_B	BetaCoV-S1-CTD	0.0356337948882868
7KE7_C	BetaCoV-S1-CTD	0.0384158403194603
7KE9_C	BetaCoV-S1-CTD	0.0385680111896699
7KDL_C	BetaCoV-S1-CTD	0.0389102913641512
7KE8_A	BetaCoV-S1-CTD	0.0399879736367597
7KEB_C	BetaCoV-S1-CTD	0.0406734583543452
7KJ3_C	BetaCoV-S1-CTD	0.0424437029697015
7KEC_C	BetaCoV-S1-CTD	0.0431815838355802
7KE6_B	BetaCoV-S1-CTD	0.0432037667297546
7KDI_C	BetaCoV-S1-CTD	0.0450629464591608
5J47_A	SF3-helicase	0.0481083640119788
7KE8_B	BetaCoV-S1-CTD	0.0507737157788984
6XKL_A	BetaCoV-S1-CTD	0.0525284995562372
7C2L_A	BetaCoV-S1-CTD	0.0543626483711167
7KE4_A	BetaCoV-S1-CTD	0.0548824991694364
6VYB_C	BetaCoV-S1-CTD	0.0567432937345447
6WPT_C	BetaCoV-S1-CTD	0.0568358042384679
7KJ5_C	BetaCoV-S1-CTD	0.0573594860013218
7KE7_B	BetaCoV-S1-CTD	0.0577116303413583
1N25_B	SF3-helicase	0.0596662962803187
6WPT_A	BetaCoV-S1-CTD	0.0597576005393845
1SVO_B	SF3-helicase	0.0614079904214195
7AD1_A	BetaCoV-S1-CTD	0.0671793419164762
6X29_B	BetaCoV-S1-CTD	0.0673580824696425
6X29_C	BetaCoV-S1-CTD	0.0673720074885043
6X29_A	BetaCoV-S1-CTD	0.0674100228531207
7KEA_A	BetaCoV-S1-CTD	0.0689434494221348
7AD1_C	BetaCoV-S1-CTD	0.0705900300582977
4DW7_A	Peptidase-C53	0.0714133298276839
1SVL_C	SF3-helicase	0.0716070571517434
6SK6_C	Rhv	0.0731038877465367
4GDF_A	SF3-helicase	0.0731588246256135
4GDF_E	SF3-helicase	0.0733127809103791
2H1L_E	SF3-helicase	0.0744885344324088
1M4Q_A	UEV	0.0763736990732489
7CZE_J	Eph-LBD	0.076916486871662
7CZE_I	Eph-LBD	0.0779465373030609
1Z1J_B	Macro	0.0779982368313609
4DW3_B	Peptidase-C53	0.0790619239855078
2H1L_G	SF3-helicase	0.0796468920393367
7CZE_K	Eph-LBD	0.0797815951714714
7CZE_L	Eph-LBD	0.0799078279564719
2H1L_D	SF3-helicase	0.0802149451277901
1SVM_A	SF3-helicase	0.0802441396699499
4DVN_B	Peptidase-C53	0.0813624506628425
1SVL_A	SF3-helicase	0.08164128124577
2W8M_A	VirArc-Nuclease	0.0817673303997336
2H1L_A	SF3-helicase	0.0817812296380069
6VYB_A	BetaCoV-S1-CTD	0.0822448732724913
1SVM_D	SF3-helicase	0.0833436806139152
7KEC_A	BetaCoV-S1-CTD	0.0837302164850842
5C6K_A	Tyr-recombinase	0.0838343767182422
4DW7_B	Peptidase-C53	0.0838582120784013
1SVL_B	SF3-helicase	0.0838909704743928
4DVL_B	Peptidase-C53	0.0843613726349199
2H1L_C	SF3-helicase	0.0850515642590542
4DW5_B	Peptidase-C53	0.0855134220949211
5GYQ_A	BetaCoV-S1-NTD	0.0857480075002344
2H1L_L	SF3-helicase	0.086004852607447
1SVM_F	SF3-helicase	0.0861917746359936
7KEB_A	BetaCoV-S1-CTD	0.0869096550514769
7KE6_C	BetaCoV-S1-CTD	0.0873089752616339
1M4P_A	UEV	0.08739426920609
2H1L_I	SF3-helicase	0.0876649849643934
2H1L_J	SF3-helicase	0.0877938216700406
1SVM_C	SF3-helicase	0.0885517786270339
7CZF_D	Eph-LBD	0.0887137316488229
5J40_A	SF3-helicase	0.088823420666061
4DWC_B	Peptidase-C53	0.0894530880999368
4BIQ_C	Rhv	0.089567919151758
6G47_A	Adeno-knob	0.0898959015965103
4XL8_A	Adeno-knob	0.090092629594984
7KDH_A	BetaCoV-S1-CTD	0.0906115790023224
4DWC_A	Peptidase-C53	0.0908074560479932
2H1L_K	SF3-helicase	0.0917745327368662
5DOR_A	Tyr-recombinase	0.0926791220045397
4E2I_B	SF3-helicase	0.0928591489178277
4E2I_D	SF3-helicase	0.0929061367140835
4E2I_G	SF3-helicase	0.0929194169160065
4DW4_B	Peptidase-C53	0.0929214685185883
4E2I_K	SF3-helicase	0.0929218940370884
4E2I_I	SF3-helicase	0.0929731851100015
4E2I_L	SF3-helicase	0.0930394469016039
4E2I_J	SF3-helicase	0.0930782554208592
4E2I_E	SF3-helicase	0.0931111740127378
4E2I_A	SF3-helicase	0.0931394995604265
4E2I_H	SF3-helicase	0.0931623785109134
4E2I_F	SF3-helicase	0.0931901973100898
4E2I_C	SF3-helicase	0.0932256514944717
2H1L_H	SF3-helicase	0.0944204369762896
1SVM_B	SF3-helicase	0.095355224314295
2H1L_F	SF3-helicase	0.0959596401533302
6X79_C	BetaCoV-S1-CTD	0.0960476755031184
6X79_A	BetaCoV-S1-CTD	0.0960637473050285
6X79_B	BetaCoV-S1-CTD	0.0961260987739968
2H1L_B	SF3-helicase	0.0967894167083536
5E64_C	Hema-HEFG	0.0970373616108106
1SVM_E	SF3-helicase	0.0998881490804608
1SVO_A	SF3-helicase	0.1006704129694782
5J4Y_A	SF3-helicase	0.1010655644025177
5J4V_A	SF3-helicase	0.1011129878342138
5DOR_B	Tyr-recombinase	0.101178341734554
5DOR_C	Tyr-recombinase	0.1013069580534275
5E65_A	Hema-HEFG	0.1013769658339872
5HLJ_A	WSS-VP	0.1018398580878034
2OIN_B	Peptidase-S29	0.1019748860089973
4TYD_B	Peptidase-S29	0.1026799811053747
5E62_A	Hema-HEFG	0.1038661611562166
2XCN_A	Peptidase-S29	0.1042379345856708
2XCF_A	Peptidase-S29	0.1048307656316912
2WZR_1	Peptidase-C28	0.1053507288707159
4TYD_K	Peptidase-S29	0.1056560572636234
6MCB_A	HNH-Cas9-type	0.1060887024457414
5N11_B	Hema-HEFG	0.1062671718799865
4DW5_A	Peptidase-C53	0.1063408480769538
7KJ5_A	BetaCoV-S1-CTD	0.1064523850114757
5VZL_A	HNH-Cas9-type	0.1065741966121744
1N25_A	SF3-helicase	0.1078965361943024
2F9U_A	Peptidase-S29	0.1080026764835194
4TYD_M	Peptidase-S29	0.1082171839859005
5E5W_C	Hema-HEFG	0.1084700186475928
7KE4_C	BetaCoV-S1-CTD	0.1084754312470313
5E5W_A	Hema-HEFG	0.1086526448150878
4TYD_F	Peptidase-S29	0.1086786640170013
4TYD_D	Peptidase-S29	0.1088614382168068
2A4Q_A	Peptidase-S29	0.1094154289779772
5C6K_B	Tyr-recombinase	0.1097301256833535
4TYD_C	Peptidase-S29	0.110041835055523
4TYD_A	Peptidase-S29	0.1103654016702992
6MCC_A	HNH-Cas9-type	0.11051545399992
5E64_A	Hema-HEFG	0.1109709110250765
4GDF_F	SF3-helicase	0.1116640286574234
4GDF_B	SF3-helicase	0.1117654792362927
4BIP_C	Rhv	0.1118935692400411
4TYD_J	Peptidase-S29	0.1122459052028519
4DWA_A	Peptidase-C53	0.114057362410328
1Z1G_D	Tyr-recombinase	0.1141603583225935
5E65_C	Hema-HEFG	0.1150244312166315
6FE6_A	Peptidase-S29	0.1155111346290441
1AIH_C	Tyr-recombinase	0.1155187375888221
6VSB_C	BetaCoV-S1-CTD	0.1157071811093313
4DW4_A	Peptidase-C53	0.115743101579391
4DW3_A	Peptidase-C53	0.1165245169975484
4DVN_A	Peptidase-C53	0.1168849184864232
4DVL_A	Peptidase-C53	0.1179836242664977
4TYD_H	Peptidase-S29	0.1182317300242252
5E62_C	Hema-HEFG	0.1190760070788198
7K8Z_A	BetaCoV-S1-CTD	0.1194156353745
7KE9_A	BetaCoV-S1-CTD	0.1199045479781052
1S9H_B	SF3-helicase	0.120031683860939
6X2A_A	BetaCoV-S1-CTD	0.1202147096989318
4DVK_A	Peptidase-C53	0.1210781291074787
2ZAH_B	Viral-coat	0.1222149137776431
1QOL_E	Peptidase-C28	0.122781556233751
6X2C_B	BetaCoV-S1-CTD	0.1230603065411179
6X2C_C	BetaCoV-S1-CTD	0.1230622171517838
6X2C_A	BetaCoV-S1-CTD	0.1230651122048231
4DWA_B	Peptidase-C53	0.1234453301761177
2BHG_A	Peptidase-C28	0.1234766978254808
5DOR_D	Tyr-recombinase	0.1243838000001397
1S9H_A	SF3-helicase	0.1249771895423973
1QOL_B	Peptidase-C28	0.1252080850924284
4DVK_B	Peptidase-C53	0.1263138572111663
6FW2_A	MOSC	0.1263443314780904
7KDJ_A	BetaCoV-S1-CTD	0.126529578847824
6XCM_A	BetaCoV-S1-CTD	0.1270450437971866
2XNI_A	Peptidase-S29	0.1288494950399179
7KDL_A	BetaCoV-S1-CTD	0.128965091761554
5E66_A	Hema-HEFG	0.1294021074375029
4TYD_G	Peptidase-S29	0.1300372820090183
1QOL_F	Peptidase-C28	0.1312188125919079
2ZAH_A	Viral-coat	0.1328135190008196
5J0N_G	Tyr-recombinase	0.1338950058016781
3NAP_A	Rhv	0.1341517206718858
1QOL_A	Peptidase-C28	0.1365022567183017
1AIH_B	Tyr-recombinase	0.1367449193531833
7KJ2_A	BetaCoV-S1-CTD	0.1374281539021255
1P7D_A	Tyr-recombinase	0.1392404164610109
5L7O_A	Rhv	0.139525985285207
6X2B_A	BetaCoV-S1-CTD	0.1396958204944152
1AE9_A	Tyr-recombinase	0.1412209032338349
4TYD_E	Peptidase-S29	0.1427351478264178
1P7D_B	Tyr-recombinase	0.1432147196700459
7JQB_G	Ribosomal-S7	0.143921377682639
2JQF_R	Peptidase-C28	0.1443374410088183
1AIH_D	Tyr-recombinase	0.1457867098035876
6XKQ_A	BetaCoV-S1-CTD	0.1464524107795376
6XKQ_A	RBD	0.1464524107795376
1TUE_D	SF3-helicase	0.1466713687396135
1Z1B_B	Tyr-recombinase	0.1468178702258279
3WRY_D	PLUSRNA-virus-helicase-ATP-binding	0.1479948961826985
3WRX_D	PLUSRNA-virus-helicase-ATP-binding	0.1496622165175064
3VKW_A	PLUSRNA-virus-helicase-ATP-binding	0.1508860342612938
2P84_A	YopX	0.151449566097234
7BYR_A	BetaCoV-S1-CTD	0.1520126753906434
6WPS_E	BetaCoV-S1-CTD	0.1525091666252305
6WPS_A	BetaCoV-S1-CTD	0.1525180939535296
6WPS_B	BetaCoV-S1-CTD	0.1525226434641854
1Z1G_B	Tyr-recombinase	0.1534536664936074
1Z1B_A	Tyr-recombinase	0.1550316427712059
3WRX_C	PLUSRNA-virus-helicase-ATP-binding	0.155419157688244
4TYD_L	Peptidase-S29	0.1556933074847663
4K8B_B	Peptidase-S29	0.1595515821189653
4K8B_A	Peptidase-S29	0.1596802577550667
5J0N_E	Tyr-recombinase	0.1599499551199033
3WRY_C	PLUSRNA-virus-helicase-ATP-binding	0.160065796402472
2GXA_F	SF3-helicase	0.1606601139451976
1SSK_A	CoV-N-NTD	0.1610680065246517
6H3X_A	Bunya-G1	0.1625505694588725
1QOL_G	Peptidase-C28	0.1626438337465395
1Z19_A	Tyr-recombinase	0.1634104033205123
1S49_A	Peptidase-C53	0.1645793603423616
1S48_A	Peptidase-C53	0.1645793603423616
4PB6_L	Calici-coat	0.165769627825131
4PB6_M	Calici-coat	0.1657821010792525
4PB6_J	Calici-coat	0.1657882501173798
4PB6_I	Calici-coat	0.16579040752266
4PB6_F	Calici-coat	0.1657938821784935
4PB6_B	Calici-coat	0.1657946064330686
4PB6_C	Calici-coat	0.1657958858973347
4PB6_A	Calici-coat	0.1658003154505159
4PB6_R	Calici-coat	0.1658048375991352
4PB6_O	Calici-coat	0.1658054462123385
4PB6_S	Calici-coat	0.1658063266193503
4PB6_P	Calici-coat	0.1658071152389909
4PB6_E	Calici-coat	0.16580834182329
4PB6_K	Calici-coat	0.1658095590635886
4PB6_T	Calici-coat	0.1658120922377076
4PB6_G	Calici-coat	0.1658121927354282
4PB6_N	Calici-coat	0.1658189673999265
4PB6_D	Calici-coat	0.1658200846797453
4PB6_H	Calici-coat	0.165822499262887
4PB6_Q	Calici-coat	0.1658263520877094
7CDZ_C	CoV-N-NTD	0.1660554769823548
1S4F_A	Peptidase-C53	0.1663625876300766
2GXA_E	SF3-helicase	0.1666228379182978
6VSB_A	BetaCoV-S1-CTD	0.166766659554344
2J92_A	Peptidase-C28	0.1671256713966397
1VQ2_A	CMP-dCMP-type-deaminase	0.1671885837988078
2GXA_B	SF3-helicase	0.1673414751275947
5EPW_B	CoV-N-CTD	0.1678924546429276
1Z1G_A	Tyr-recombinase	0.1679057371615984
6QPM_D	Adeno-knob	0.1681409942129428
1Z19_B	Tyr-recombinase	0.1685294551926461
2GXA_K	SF3-helicase	0.1691540502171009
2GXA_A	SF3-helicase	0.1693458986912555
5N11_A	Hema-HEFG	0.1695855728064441
1Z1G_C	Tyr-recombinase	0.1696368749327018
2OSE_A	PPIase-cyclophilin-type	0.1706944857798695
2WV5_B	Peptidase-C28	0.1707453782676607
2WV5_D	Peptidase-C28	0.1710231623151715
2WV5_A	Peptidase-C28	0.1710595983582329
2WV5_C	Peptidase-C28	0.1712528128279543
2GXA_J	SF3-helicase	0.1713693616034722
2GXA_G	SF3-helicase	0.171544164438669
7BYR_C	BetaCoV-S1-CTD	0.1716561275416148
5F9R_B	HNH-Cas9-type	0.1718626902412259
2LSN_A	Peptidase-A9	0.1719542414712457
1QOL_H	Peptidase-C28	0.1723816713786962
2WV4_A	Peptidase-C28	0.1738694344824714
3L89_A	Adeno-knob	0.1753829406265952
2GXA_C	SF3-helicase	0.1761699298467906
2GXA_I	SF3-helicase	0.1770159752171614
2GXA_D	SF3-helicase	0.1776668981820211
3L89_G	Adeno-knob	0.1779250013369963
2GXA_H	SF3-helicase	0.1780057627401542
6X2A_B	BetaCoV-S1-CTD	0.1780272173631544
1S4F_B	Peptidase-C53	0.1780349711533307
4BT1_B	Sigma-54-factor-interaction	0.178702718932072
4BT0_B	Sigma-54-factor-interaction	0.1787035018532136
4BS1_B	Sigma-54-factor-interaction	0.1787062962747211
3UXU_A	Tyr-recombinase	0.1799718382060572
3L89_H	Adeno-knob	0.1800830326086424
6FJN_A	Adeno-knob	0.1807213544864067
2GEF_B	Peptidase-S50	0.1811142685086398
1UXB_A	Adeno-knob	0.1811153732243461
2WV4_B	Peptidase-C28	0.1815865195664128
3L89_J	Adeno-knob	0.1827937234936806
6QU8_A	Adeno-knob	0.1830317098647405
3L89_D	Adeno-knob	0.1835240842483205
4IZK_A	Peptidase-S50	0.1842460203947886
6FJO_A	Adeno-knob	0.184405618507438
1QOL_D	Peptidase-C28	0.1848667795507815
7CDZ_A	CoV-N-NTD	0.1849403700003249
6FJP_A	Adeno-knob	0.1850961664562326
2Q2U_D	DNA-LIGASE-A3	0.1856257372750926
2Q2U_A	DNA-LIGASE-A3	0.1856908705322116
2Q2U_C	DNA-LIGASE-A3	0.1857560172238584
2GEF_A	Peptidase-S50	0.1866450122206808
2Q2U_B	DNA-LIGASE-A3	0.1867613285803012
6ZOW_C	BetaCoV-S1-CTD	0.1880098558527476
3L88_L	Adeno-knob	0.1881089683051784
5J0N_F	Tyr-recombinase	0.1885184519706096
1QOL_C	Peptidase-C28	0.1897986640124433
1UXB_C	Adeno-knob	0.1905714317180303
3OSY_A	Peptidase-C3	0.1911451328458249
5J0N_H	Tyr-recombinase	0.193127408501565
4IZJ_B	Peptidase-S50	0.1932760354210846
3OSY_C	Peptidase-C3	0.1940579143404049
3OSY_D	Peptidase-C3	0.1940738339751316
2GXA_L	SF3-helicase	0.1942813782152049
1P8L_A	DNA-LIGASE-A3	0.1945913504516941
3OSY_E	Peptidase-C3	0.1947368136432331
5A2T_V	POTEX-CARLAVIRUS-COAT	0.1950418116873833
3OSY_B	Peptidase-C3	0.1951313903671993
4K6T_B	Adeno-knob	0.1953206043793198
6UDK_F	Ig-like	0.1954007950012911
6ZCO_A	CoV-N-CTD	0.195709561916005
6UDK_O	Ig-like	0.1970799570037279
2CJR_B	CoV-N-CTD	0.1972110130783786
2WBW_A	Adeno-knob	0.1973164669100107
6WPT_B	BetaCoV-S1-CTD	0.1975461461871205
2CJR_A	CoV-N-CTD	0.1982102219543735
6QU6_A	Adeno-knob	0.1984712109894053
1AIH_A	Tyr-recombinase	0.1986495768394931
1C8N_B	ICOSAH-VIR-COAT-S	0.199742520855255
7CDZ_B	CoV-N-NTD	0.1997494814321872
4IZJ_C	Peptidase-S50	0.1998241788072036
5CRX_B	Tyr-recombinase	0.2000547416022796
6VYB_B	BetaCoV-S1-CTD	0.2000757314142801
3L89_C	Adeno-knob	0.2008666423683554
3L89_B	Adeno-knob	0.2010475541582974
1UXB_B	Adeno-knob	0.2013854946700444
1UXA_C	Adeno-knob	0.2014358832346944
4K6U_A	Adeno-knob	0.2017369572736223
4K6U_C	Adeno-knob	0.2019596589769902
2Q2T_A	DNA-LIGASE-A3	0.202198046785757
4IZJ_D	Peptidase-S50	0.2029110508907196
3R3L_B	Arena-ncap-C	0.2042971731424782
4IZJ_E	Peptidase-S50	0.2043862583032175
3L89_F	Adeno-knob	0.2044374963687511
3L89_K	Adeno-knob	0.204826315866052
1UXA_A	Adeno-knob	0.2048946603808653
1S4F_C	Peptidase-C53	0.204940935549722
2PNL_C	Peptidase-S50	0.2052294332595575
2PNL_E	Peptidase-S50	0.2052952367989993
4K6T_E	Adeno-knob	0.2053475414956055
4K6T_G	Adeno-knob	0.205507535331076
4K6T_A	Adeno-knob	0.205588716756757
3R3L_C	Arena-ncap-C	0.2066171206799343
3R3L_A	Arena-ncap-C	0.206895271568316
4K6U_B	Adeno-knob	0.2069528694170005
6WZQ_D	CoV-N-CTD	0.2070486888711628
2PNL_B	Peptidase-S50	0.2071102268423536
4IZJ_A	Peptidase-S50	0.2079170386332283
1IKV_B	RNase-H	0.2080484051005385
4Q7J_F	tr-type-G	0.2080828420528176
2CJR_F	CoV-N-CTD	0.2081413018494641
6DX5_A	OTU	0.2083212218092323
6XF6_B	BetaCoV-S1-CTD	0.2083235063542935
1UXA_B	Adeno-knob	0.2086091385077849
2PNL_A	Peptidase-S50	0.2090427836326762
2PNL_H	Peptidase-S50	0.2090913746465299
7CDZ_D	CoV-N-NTD	0.2092622313155473
2PNL_D	Peptidase-S50	0.2097422629936134
2PNL_G	Peptidase-S50	0.2097675534622382
4K6W_A	Adeno-knob	0.2101503070517502
6DX5_B	OTU	0.2106697525601779
2PNL_I	Peptidase-S50	0.2106951797779333
2PNL_J	Peptidase-S50	0.210817791967622
4K6W_C	Adeno-knob	0.2109911827248584
1C8N_A	ICOSAH-VIR-COAT-S	0.2112903695474896
2V9P_D	SF3-helicase	0.2114407160263986
5A9K_D	SF3-helicase	0.2114770481756815
4XQB_A	Adeno-knob	0.2115549567224496
6LSA_C	Ig-like	0.2120687533794776
3L88_J	Adeno-knob	0.2122068842105784
6XKL_C	BetaCoV-S1-CTD	0.2124186438001172
7K8Z_B	BetaCoV-S1-CTD	0.2129303027604758
7BST_C	Helicase-ATP-binding	0.2131681801367416
5LRP_A	Arena-ncap-C	0.2136345842496943
6V8Z_J	Ig-like	0.2136559415375135
6V8Z_D	Ig-like	0.2136605438105788
6WZQ_C	CoV-N-CTD	0.2138161345105957
7BTP_A	Helicase-ATP-binding	0.2139234581185126
2CJR_D	CoV-N-CTD	0.214111877921636
6UDK_A	GP120	0.2142627946186068
6WZQ_A	CoV-N-CTD	0.2143987079483069
3L89_I	Adeno-knob	0.2147481222887367
4XQA_A	Adeno-knob	0.2148682270040007
2WGU_A	Adeno-knob	0.2152924265779612
3L89_E	Adeno-knob	0.2152984442183859
7K8W_B	BetaCoV-S1-CTD	0.2153058617224489
2CJR_E	CoV-N-CTD	0.2153719539354068
6WZQ_B	CoV-N-CTD	0.2155376530265213
3N0I_A	Adeno-knob	0.2158431479076341
4K6V_A	Adeno-knob	0.2159757073433592
2WGU_C	Adeno-knob	0.216211240237136
3QND_B	Adeno-knob	0.2162589417756107
3L88_H	Adeno-knob	0.2163184921662088
2V9P_J	SF3-helicase	0.2169291310133864
6OKP_K	Ig-like	0.2174983303314277
2CA1_A	CoV-N-CTD	0.2175965789434629
7C22_B	CoV-N-CTD	0.2182637320751615
3VCF_A	Tyr-recombinase	0.2185015647088877
4XQA_B	Adeno-knob	0.2187452000046812
7ACS_A	CoV-N-NTD	0.219015330745333
4Q7J_B	tr-type-G	0.2192084515153509
4K6T_F	Adeno-knob	0.2192116928876781
4XQA_C	Adeno-knob	0.2192761014084016
3L89_L	Adeno-knob	0.2193511803828114
4XQB_C	Adeno-knob	0.2196664231170335
4K6W_B	Adeno-knob	0.2199805178714909
6YGD_A	N-acetyltransferase	0.2202267530235699
3QND_C	Adeno-knob	0.2202273301812732
2WGU_B	Adeno-knob	0.2204424257192932
4K6V_C	Adeno-knob	0.2211626972083347
3QND_G	Adeno-knob	0.2217983277655741
3N0I_C	Adeno-knob	0.2218742600270712
3L88_D	Adeno-knob	0.2224321458040186
3L88_G	Adeno-knob	0.2224899910098584
2CJR_H	CoV-N-CTD	0.223304941668867
7C22_C	CoV-N-CTD	0.2236989975380699
2CJR_C	CoV-N-CTD	0.2238042775442266
3NAP_B	Rhv	0.2245275648083425
5LS4_A	Arena-ncap-C	0.2249585143814369
6QPM_B	Adeno-knob	0.2255170280137644
4XQB_B	Adeno-knob	0.2256608301065381
3L88_A	Adeno-knob	0.225673021024587
4K6V_B	Adeno-knob	0.2258743333387932
6UDJ_A	Ig-like	0.2260131409938289
3N0I_B	Adeno-knob	0.2263004169516372
4K6T_C	Adeno-knob	0.2263561381693189
3L88_I	Adeno-knob	0.2269039629804044
3L88_E	Adeno-knob	0.2269890190333023
6UDJ_Q	Ig-like	0.2271097620716178
3L88_B	Adeno-knob	0.2273522580987441
6WJI_D	CoV-N-CTD	0.2276594908710147
5LRP_B	Arena-ncap-C	0.227679930584474
6YI3_A	CoV-N-NTD	0.2290542994831232
6QPM_F	Adeno-knob	0.2294312965836926
2PNL_F	Peptidase-S50	0.2305587789098006
3L88_F	Adeno-knob	0.231184381692973
6WZO_B	CoV-N-CTD	0.2313004119523513
5L7O_B	Rhv	0.2316463737611106
6E5U_E	NTF2	0.2317963923716111
2J92_B	Peptidase-C28	0.231836653784702
3L88_K	Adeno-knob	0.2322935879510245
2VG7_B	RNase-H	0.2323143046410621
6MAR_H	GP120	0.2324979992044522
1YN9_B	Tyrosine-protein-phosphatase	0.2328209975932009
6WJI_B	CoV-N-CTD	0.232886009787609
4IZK_B	Peptidase-S50	0.233239637602678
2GIB_B	CoV-N-CTD	0.2333518988451806
2GE7_B	CoV-N-NTD	0.2340102598545089
3QND_F	Adeno-knob	0.2343040962824516
6E5U_A	NTF2	0.2344325429490476
1TUE_A	SF3-helicase	0.2344686991490965
3QND_E	Adeno-knob	0.2356302076195266
2X6N_D	Reverse-transcriptase	0.2358631000249257
6P4H_G	Ribosomal-S7	0.2359566492763198
2WGT_A	Adeno-knob	0.2365406582845242
6WZO_D	CoV-N-CTD	0.2368653940984394
2X6S_D	Reverse-transcriptase	0.2368749100032242
6WJI_F	CoV-N-CTD	0.2369551328837648
2WGT_C	Adeno-knob	0.2370505194980354
6WJI_A	CoV-N-CTD	0.2374054860571568
6QPM_C	Adeno-knob	0.2379884377932905
6E5U_C	NTF2	0.2381626111251535
6YUN_B	CoV-N-NTD	0.2383324471095815
6ORN_F	GP120	0.2389758798682614
6ORN_A	GP120	0.2389776001800324
5MQC_B	Rhv	0.2391680008125184
6QPM_E	Adeno-knob	0.2396734189417571
3L88_C	Adeno-knob	0.2399966916324734
1YN9_A	Tyrosine-protein-phosphatase	0.2404920894202672
3QND_A	Adeno-knob	0.2414266523304702
2WGT_B	Adeno-knob	0.2414942634576277
6WJI_C	CoV-N-CTD	0.2419848337089797
6QPM_A	Adeno-knob	0.2419971887101631
2W8M_B	VirArc-Nuclease	0.2422332621392261
5IT9_J	Ribosomal-S4	0.2424062521572756
2BHG_B	Peptidase-C28	0.2424418749994046
6YUN_A	CoV-N-NTD	0.242643264106548
5EYI_B	Peptidase-C31	0.2430378814411166
2X78_A	Reverse-transcriptase	0.2431794187330248
3I1L_C	Hema-HEFG	0.2437428560721819
2CJR_G	CoV-N-CTD	0.2439778539637977
6P4G_G	Ribosomal-S7	0.2448728649966583
4Q7J_G	RdRp-catalytic	0.24503791588741
2JQG_R	Peptidase-C28	0.2453353702546745
7C22_A	CoV-N-CTD	0.2460775405433612
6UDJ_K	Ig-like	0.246337468125422
6WZO_C	CoV-N-CTD	0.2464297574748965
4YDJ_I	GP120	0.2470079403570524
6E5U_G	NTF2	0.2473104432940187
7C22_D	CoV-N-CTD	0.247689377002422
5VFZ_A	Tyr-recombinase	0.2478289889169122
1CZY_B	MATH	0.2481229786244611
4UCK_B	Mononegavirus-type-SAM-dependent-2-O-MTase	0.2482989147393467
4EJE_A	UEV	0.2486603358187809
5IT9_F	Ribosomal-S7	0.2488279742715296
2JW8_A	CoV-N-CTD	0.2491613648893468
4UCI_A	Mononegavirus-type-SAM-dependent-2-O-MTase	0.2492901026840293
4UCI_B	Mononegavirus-type-SAM-dependent-2-O-MTase	0.2495156737574058
4UCY_A	Mononegavirus-type-SAM-dependent-2-O-MTase	0.2495161284681493
4UCK_A	Mononegavirus-type-SAM-dependent-2-O-MTase	0.2495269776408392
6HBL_B	RdRp-catalytic	0.2501825969759393
6HBL_r	RdRp-catalytic	0.2501841366163922
6HBL_K	RdRp-catalytic	0.2501881382878914
6HBL_H	RdRp-catalytic	0.2501886043212777
6HBL_E	RdRp-catalytic	0.2501900265826755
6HBL_Z	RdRp-catalytic	0.2501922503502025
6HBL_c	RdRp-catalytic	0.2501934735554403
6HBL_Q	RdRp-catalytic	0.2501945343383403
6HBL_o	RdRp-catalytic	0.2501945619786218
6HBL_N	RdRp-catalytic	0.2501952224384288
6HBL_T	RdRp-catalytic	0.2501959731861387
6HBL_f	RdRp-catalytic	0.2501960730343001
6HBL_l	RdRp-catalytic	0.2501969583762276
6HBL_W	RdRp-catalytic	0.2501997814493148
6HBL_i	RdRp-catalytic	0.2502003963926623
6HBK_K	RdRp-catalytic	0.2502832060197425
4Q7J_C	RdRp-catalytic	0.2504579967021635
6HBK_E	RdRp-catalytic	0.2506209996352644
6HBK_N	RdRp-catalytic	0.2506413388476653
6HBK_c	RdRp-catalytic	0.2506446529446023
6HBK_Z	RdRp-catalytic	0.2506601104524665
4UCY_B	Mononegavirus-type-SAM-dependent-2-O-MTase	0.2506644421845804
6HBK_H	RdRp-catalytic	0.2506745630741258
6HBK_T	RdRp-catalytic	0.2506782047335735
6HBK_f	RdRp-catalytic	0.2506966476639294
6HBK_Q	RdRp-catalytic	0.2506983451974745
6HBK_W	RdRp-catalytic	0.2507443173110864
3WRY_C	PLUSRNA-virus-helicase-C-terminal	0.2509119111519192
6HBK_B	RdRp-catalytic	0.250937294474793
6OT1_Q	GP120	0.251052758334743
5JNX_A	SSD	0.2511481368146139
2GIB_A	CoV-N-CTD	0.251416400719071
7AD1_B	BetaCoV-S1-CTD	0.2514580034870491
2X6N_C	Reverse-transcriptase	0.2517429438767529
4UCZ_B	Mononegavirus-type-SAM-dependent-2-O-MTase	0.2521996313238721
4UCZ_A	Mononegavirus-type-SAM-dependent-2-O-MTase	0.2525457120282464
1S4F_D	Peptidase-C53	0.25263795716969
6WZO_A	CoV-N-CTD	0.2527214761405063
4UD0_B	Mononegavirus-type-SAM-dependent-2-O-MTase	0.2527887826518576
6AB6_A	ICOSAH-VIR-COAT-S	0.2528537946510833
3MMP_G	RdRp-catalytic	0.2529104126528394
6V8Z_P	Ig-like	0.2531849341155122
3MMP_F	RdRp-catalytic	0.2534423415570511
4UCL_A	Mononegavirus-type-SAM-dependent-2-O-MTase	0.2536667596544285
2X78_C	Reverse-transcriptase	0.2537973460056469
6C5V_A	Herpes-glycoH-C	0.2540609297684469
3I1L_B	Hema-HEFG	0.2544209382009703
2X6S_C	Reverse-transcriptase	0.2548266483014956
7BST_B	Helicase-ATP-binding	0.2548574780917086
1EET_B	RNase-H	0.2549638099671454
5A22_A	Mononegavirus-type-SAM-dependent-2-O-MTase	0.2554298272369664
2X74_D	Reverse-transcriptase	0.2555211699995432
3I1L_A	Hema-HEFG	0.2557233139802982
4UCJ_B	Mononegavirus-type-SAM-dependent-2-O-MTase	0.2561852160914978
1IKW_B	RNase-H	0.2563496838674635
2VG5_B	RNase-H	0.2563924114600373
3WRX_C	PLUSRNA-virus-helicase-C-terminal	0.2566008706135495
4UCL_B	Mononegavirus-type-SAM-dependent-2-O-MTase	0.2571308408967859
2IZW_A	ICOSAH-VIR-COAT-S	0.2577215378875968
4NRX_A	GP41	0.2581437554166936
6VSB_B	BetaCoV-S1-CTD	0.2585045809683087
4UCJ_A	Mononegavirus-type-SAM-dependent-2-O-MTase	0.2587192153953921
4R71_B	RdRp-catalytic	0.2590010691272108
6V85_A	Mononegavirus-type-SAM-dependent-2-O-MTase	0.259132704405232
7CW0_F	Peptidase-S3	0.2597237492413086
7CW0_I	Peptidase-S3	0.259727797722925
7CW0_C	Peptidase-S3	0.2597288300625687
7CW0_L	Peptidase-S3	0.2597302122042928
1IKX_B	RNase-H	0.2600772102215526
2X74_C	Reverse-transcriptase	0.2602056403446744
5YL1_A	ICOSAH-VIR-COAT-S	0.2602634175058806
1IKY_B	RNase-H	0.2605942570052417
4N0O_G	Peptidase-C33	0.2607904352084212
1CZY_A	MATH	0.261410473615652
1CZY_C	MATH	0.2616209157187341
6SQJ_A	Herpes-glycop-D	0.2616952737885123
2GE8_A	CoV-N-NTD	0.2622057095793278
5CDD_C	Rhv	0.2626473102028223
2GE8_B	CoV-N-NTD	0.2630798189246536
4LQ3_A	RdRp-catalytic	0.2630990834607054
2V9P_A	SF3-helicase	0.2631819373475556
5A9K_A	SF3-helicase	0.2631955068429915
6AB5_A	ICOSAH-VIR-COAT-S	0.26327890161656
4R71_D	RdRp-catalytic	0.2639679000779447
6V86_A	Mononegavirus-type-SAM-dependent-2-O-MTase	0.2643728962525007
4LQ9_A	RdRp-catalytic	0.2671912319118578
5TGE_A	Terminase-6C	0.2674422272625613
5LWI_B	Rhv	0.268172452318711
6VLR_C	GP120	0.2687265314250284
1TUE_M	SF3-helicase	0.2688669055357999
6SQJ_B	Herpes-glycop-D	0.2689074286709332
2GE8_D	CoV-N-NTD	0.269393373970909
6DCQ_M	Ig-like	0.2694947725528819
2VG6_B	RNase-H	0.2708005758164842
2GE8_J	CoV-N-NTD	0.2714517565380726
4XL8_B	Adeno-knob	0.2718779977182483
3I1K_C	Hema-HEFG	0.2719234382898989
6AB6_B	ICOSAH-VIR-COAT-S	0.2719720274204342
6VLR_E	GP120	0.2731632814432451
6F7K_C	Beta-helix	0.2738760813496985
6VLR_D	GP120	0.2739365302920194
2UUW_A	SF3-helicase	0.2747657874981566
4N0O_C	Peptidase-C33	0.2750691788150041
3I1K_B	Hema-HEFG	0.2751480555607957
4LYL_M	UDG	0.2754355749413156
5LWG_B	Rhv	0.2757745923330765
3F0Y_D	Adeno-knob	0.2757973064450806
4YDJ_G	GP120	0.2759813150787657
4LYL_K	UDG	0.2760483895901354
6F7K_A	Beta-helix	0.2761202884459687
6F7K_D	Beta-helix	0.2762218465756795
3I1K_A	Hema-HEFG	0.2762348599334134
4F2M_F	CoV-S1	0.2762903675903754
7CAH_A	RBD	0.2766601987331765
7CAH_A	BetaCoV-S1-CTD	0.2766601987331765
6F7K_B	Beta-helix	0.2767966496529072
4LYL_I	UDG	0.2770381387929899
2GE8_C	CoV-N-NTD	0.2771572711167883
2GE7_A	CoV-N-NTD	0.2771573550696513
3WRY_D	PLUSRNA-virus-helicase-C-terminal	0.2780703014722774
6F7K_F	Beta-helix	0.2782367118986913
4N0O_A	Peptidase-C33	0.2782819527722138
1UXE_A	Adeno-knob	0.2782891212885389
4LYL_G	UDG	0.2790970790584891
4LYL_O	UDG	0.2791960152415647
5EPW_A	CoV-N-CTD	0.2795131848870102
2IZW_B	ICOSAH-VIR-COAT-S	0.280396992643369
5CDC_C	Rhv	0.2804056302528802
2X78_B	Reverse-transcriptase	0.2806542606144904
6WJI_E	CoV-N-CTD	0.2809229047855743
6NIL_J	CMP-dCMP-type-deaminase-2	0.2815482101730052
6NIL_G	CMP-dCMP-type-deaminase-2	0.281548214532474
6NIL_A	CMP-dCMP-type-deaminase-2	0.2815482361047202
6NIL_D	CMP-dCMP-type-deaminase-2	0.2815482690713852
4N0O_E	Peptidase-C33	0.281739144948776
7A4N_A	BetaCoV-S1-NTD	0.2818819107784954
4LYL_E	UDG	0.2819757609037747
4LYL_C	UDG	0.2821767231799672
6Q5U_S	DUF1859	0.2840783757717962
1UXE_C	Adeno-knob	0.28416477699546
6X2B_C	BetaCoV-S1-CTD	0.2841787891388267
4XL8_C	Adeno-knob	0.2842777130426102
4LYL_A	UDG	0.2848225135931281
4WXR_B	Helicase-ATP-binding	0.2850362912676994
3F0Y_B	Adeno-knob	0.285288443133844
6TM8_A	Herpes-glycop-D	0.2859572682612872
7A4N_C	BetaCoV-S1-NTD	0.2860174425913518
4N0N_A	Peptidase-C33	0.2864647137651199
6X2B_B	BetaCoV-S1-CTD	0.2877254703415394
1UXE_B	Adeno-knob	0.2877897620357201
6G47_B	Adeno-knob	0.288985724187884
7A4N_B	BetaCoV-S1-NTD	0.2890743549370521
7JWB_C	BetaCoV-S1-CTD	0.2891365616679401
3RWN_C	Phage-tail-NK	0.2900075706955788
2CKW_A	SF3-helicase	0.2902119998404874
4F2M_E	CoV-S1	0.2910716176965098
5TDG_B	Fibritin-C	0.2914015716518148
5ISN_A	Alphavirus-like-MT	0.2919333633800304
6AB6_C	ICOSAH-VIR-COAT-S	0.2923482554674512
1TUE_K	SF3-helicase	0.2929825594084169
2GE8_G	CoV-N-NTD	0.293176844038308
3F0Y_G	Adeno-knob	0.2932078155745218
6G47_C	Adeno-knob	0.2932282778449067
6GML_D	RNA-pol-Rpb5-N	0.295978044944396
3F0Y_A	Adeno-knob	0.2962456560503358
6W52_B	Fibritin-C	0.2965144877502736
4J3K_A	CoV-N-NTD	0.2969920649330219
6MET_B	Ig-like-V-type	0.2971778849967736
6XKL_B	BetaCoV-S1-CTD	0.2972115805376444
6Q5U_R	DUF1859	0.2974064184225434
3F0Y_F	Adeno-knob	0.2980289621972447
7JMP_A	RBD	0.2984187981530378
7JMP_A	BetaCoV-S1-CTD	0.2984187981530378
3WRX_D	PLUSRNA-virus-helicase-C-terminal	0.2989233423993291
5WQ2_A	Peptidase-C3	0.2996545240454765
5VN3_I	Ig-like-C2-type-3	0.3000051811477504
7K8Z_C	BetaCoV-S1-CTD	0.3002413345790382
2V9P_E	SF3-helicase	0.3005708886483771
5A9K_E	SF3-helicase	0.3005949597950111
4F5C_E	CoV-S1	0.3015162785944651
3F0Y_I	Adeno-knob	0.3030706364326162
7CE0_A	CoV-N-NTD	0.3033490876364472
3F0Y_C	Adeno-knob	0.3034705012478536
2CA1_B	CoV-N-CTD	0.3036283011402191
4ZNY_A	UEV	0.3036375150017628
2X74_F	Reverse-transcriptase	0.3039702731021265
6GKM_A	RLR-CTR	0.3043248670659027
7CE0_D	CoV-N-NTD	0.3044017590378843
2X6N_F	Reverse-transcriptase	0.3044828496935449
7CE0_B	CoV-N-NTD	0.3045528737786876
2X74_E	Reverse-transcriptase	0.3051647712549249
7CE0_C	CoV-N-NTD	0.3056183176853611
2V9P_G	SF3-helicase	0.3057771757214099
6U7E_D	CoV-S1	0.3057919888551145
1TUE_H	SF3-helicase	0.3061012281075888
2X74_A	Reverse-transcriptase	0.3064056179224191
6Q5U_O	DUF1859	0.3065348394394216
4EJE_B	UEV	0.3082822557957927
6DCQ_H	Ig-like	0.3084197874697694
3F0Y_E	Adeno-knob	0.3088950879692846
6Q5U_P	DUF1859	0.3089172645111053
6NB3_A	Spike-rec-bind	0.3089468294855064
6Q5U_Q	DUF1859	0.3090257360246112
6U1X_A	Mononegavirus-type-SAM-dependent-2-O-MTase	0.3092476642220283
3F0Y_H	Adeno-knob	0.3098432085476486
3BQ4_B	Adeno-knob	0.3100033628791848
3BQ4_D	Adeno-knob	0.3103799838123113
5TDG_A	Fibritin-C	0.3116125580644761
6N4N_A	Peptidase-S29	0.3135280754169027
7CZF_E	Herpes-glycoH-C	0.3136933846292085
3BQ4_G	Adeno-knob	0.3137561643217429
2GE8_F	CoV-N-NTD	0.3138022020917995
4A5U_A	Peptidase-C21	0.3139226306096793
7CVY_M	Peptidase-S3	0.3140190482668369
7CVY_C	Peptidase-S3	0.3140241517066858
7CVY_H	Peptidase-S3	0.3140242886333105
4ZXN_A	Hema-HEFG	0.3140389129199409
2GE8_I	CoV-N-NTD	0.3141056558294638
6LS9_A	Herpes-glycop-D	0.3142140715218082
3BQ4_F	Adeno-knob	0.3142879051580665
2X74_B	Reverse-transcriptase	0.3144774104488573
6N4N_B	Peptidase-S29	0.3148449428462347
6U7G_C	CoV-S1	0.3155417797764819
4WXR_A	Helicase-ATP-binding	0.3157488719202009
7C2L_C	BetaCoV-S1-CTD	0.3161871409822164
3R4D_D	bCoV-S1-N	0.3162356710784894
3HD4_A	CoV-N-NTD	0.3162792179617197
1AE9_B	Tyr-recombinase	0.3165250003087497
3BQ4_E	Adeno-knob	0.3165557702118206
5MD7_b	Gag-p17	0.3168446859363292
5MD3_a	Gag-p17	0.3168468183989433
5MD6_b	Gag-p17	0.3168487994812327
5MD2_a	Gag-p17	0.3168522017144001
5MCZ_b	Gag-p17	0.3168551230038834
5MD9_b	Gag-p17	0.3168560234925687
5MD7_a	Gag-p17	0.316856884142893
5MDC_a	Gag-p17	0.316857919324343
5MCZ_a	Gag-p17	0.3168586902686681
5MD6_a	Gag-p17	0.3168590969612543
5MDG_b	Gag-p17	0.3168591467723672
5MD1_a	Gag-p17	0.3168603847375959
5MD7_I	Gag-p17	0.3168609218714859
5MD8_b	Gag-p17	0.3168611416497066
5MD0_a	Gag-p17	0.3168626398590006
5MDC_b	Gag-p17	0.3168627198318622
5MDB_b	Gag-p17	0.3168628914561407
5MD8_a	Gag-p17	0.3168629880471907
5MDF_a	Gag-p17	0.3168629990224512
5MDE_b	Gag-p17	0.3168631409290873
5MDE_a	Gag-p17	0.3168634212694846
5MDD_a	Gag-p17	0.316863813036105
5MDF_I	Gag-p17	0.3168639924044158
5MDD_b	Gag-p17	0.3168647302475267
5MD1_b	Gag-p17	0.3168650867274272
5MDB_a	Gag-p17	0.3168651699905127
5MD5_b	Gag-p17	0.3168658817288405
5MDG_a	Gag-p17	0.3168676955962508
5MD7_H	Gag-p17	0.3168680410967974
5MDA_b	Gag-p17	0.3168682297497094
5MDF_b	Gag-p17	0.316868245297073
5MDA_a	Gag-p17	0.3168691835694336
5MD9_a	Gag-p17	0.3168722324973982
5MD0_b	Gag-p17	0.3168725273223114
5MDD_f	Gag-p17	0.3168756336954782
5MD3_f	Gag-p17	0.3168761490792257
5MD5_f	Gag-p17	0.3168763763498136
5MD7_J	Gag-p17	0.3168774157380881
5MCZ_f	Gag-p17	0.3168775313638703
5MDB_f	Gag-p17	0.3168786200782283
5MDE_f	Gag-p17	0.316878642947946
5MDF_f	Gag-p17	0.316879187156558
5MDA_f	Gag-p17	0.3168793207427601
5MD2_f	Gag-p17	0.3168806886870684
5MDG_f	Gag-p17	0.3168819538294958
5MD1_f	Gag-p17	0.3168822755426458
5MD8_f	Gag-p17	0.3168826719135673
5MD7_f	Gag-p17	0.3168932375126447
5MDC_f	Gag-p17	0.3168936961218012
5MD0_f	Gag-p17	0.3168961245125034
4F5C_F	CoV-S1	0.317373388520823
2X6N_A	Reverse-transcriptase	0.3175621994202706
6LS9_C	Herpes-glycop-D	0.3177030388745371
3BQ4_A	Adeno-knob	0.317827091964049
2PNM_A	Peptidase-S50	0.3180911559839527
7CZF_B	Herpes-glycoH-C	0.318370615124649
1TUE_F	SF3-helicase	0.3184139157085164
3OBU_A	UEV	0.3188425702439881
6NK5_K	Peptidase-S3	0.318854100802451
3VKW_A	PLUSRNA-virus-helicase-C-terminal	0.3188623985607808
3J0C_C	Peptidase-S3	0.319223755182392
2X6S_F	Reverse-transcriptase	0.3199043737195145
3J0C_L	Peptidase-S3	0.3201718082444956
3CNC_A	Adeno-knob	0.3202613383229459
3J0C_F	Peptidase-S3	0.3207579922396977
6X5B_D	Ig-like-C2-type-3	0.3209283908530224
3CNC_C	Adeno-knob	0.3213452311168858
6NK5_J	Peptidase-S3	0.3216855780835577
4TSX_A	Integrase-catalytic	0.3220628687668561
2X6N_B	Reverse-transcriptase	0.3220794955178601
7JV4_B	BetaCoV-S1-CTD	0.3222677607036553
6NK6_K	Peptidase-S3	0.3223887906714144
4KXJ_A	CoV-N-NTD	0.3230720191481619
2X6S_B	Reverse-transcriptase	0.3231944158739255
2X6S_A	Reverse-transcriptase	0.3235422349067139
6LS9_B	Herpes-glycop-D	0.3235628542389915
3CNC_F	Adeno-knob	0.3237672555479655
3CNC_B	Adeno-knob	0.3238188406389024
2XNI_B	Peptidase-S29	0.3238694401676076
6G19_A	RLR-CTR	0.324338049533278
2EDM_A	WSS-VP	0.3244866162990975
4PBA_D	SRA	0.3247955663564218
2X6S_E	Reverse-transcriptase	0.3248384839189741
3CNC_D	Adeno-knob	0.3251263210771963
3OBX_A	UEV	0.3252552985069524
6NK6_J	Peptidase-S3	0.3253977135213717
3CNC_E	Adeno-knob	0.3259349031671258
6NK7_I	Peptidase-S3	0.326085958773997
5JIL_A	Hema-HEFG	0.3262301433416686
5VX4_A	VP4-haemagglut	0.326378530753011
1H7A_A	Glycine-radical	0.3263939362994491
5HC1_A	Peptidase-C31	0.3264868886971186
3J0C_I	Peptidase-S3	0.3268239426879091
6GJZ_A	RLR-CTR	0.3268332649223845
6H6H_D	Ig-like-C1-type	0.326837116067116
7CN9_A	BetaCoV-S1-CTD	0.3269352484120334
5F17_E	Peptidase-C31	0.3275198289209967
4LMT_A	CoV-N-NTD	0.3277160669137309
4E7L_B	Reverse-transcriptase	0.3280698151230926
3SKU_C	Herpes-glycop-D	0.3283347677639182
3SKU_B	Herpes-glycop-D	0.3289546987082423
3OS2_B	Reverse-transcriptase	0.3289557590139613
2V9P_I	SF3-helicase	0.3289734323811227
3SKU_A	Herpes-glycop-D	0.3290560726572459
3OS1_B	Reverse-transcriptase	0.3292512427511622
6K41_A	G-alpha	0.3293882401765961
4Y1C_A	Integrase-catalytic	0.3300581800306516
6PCI_J	Filo-glycop	0.3305965132957908
7CZF_A	Eph-LBD	0.330805772361387
6OPQ_D	Ig-like-C2-type-3	0.3310880306807284
6UYE_I	Filo-glycop	0.3311817339816524
4E7J_B	Reverse-transcriptase	0.33131289198604
6F7D_A	Beta-helix	0.3315311358715434
7CVZ_C	Peptidase-S3	0.3318286429302514
7CVZ_I	Peptidase-S3	0.3318296561559563
7CVZ_F	Peptidase-S3	0.3318456036916926
3RWN_B	Phage-tail-NK	0.332058492613951
6PCU_A	VP4-haemagglut	0.3323363475225129
6SUQ_A	Peptidase-C4	0.3327661984818395
5F17_F	Peptidase-C31	0.333196996217976
3C6A_A	Terminase-6C	0.3335464939450098
5GSO_B	Peptidase-C3	0.3336741153630153
3D2U_E	Ig-like-C1-type	0.3338622416180822
4Y1C_B	Integrase-catalytic	0.3340510369783386
5HBZ_E	Peptidase-C31	0.3343399022750034
1U0J_A	SF3-helicase	0.3354727298396786
2NV9_G	Orn-Arg-deC-N	0.3356914251922571
5HBZ_F	Peptidase-C31	0.3358185752981977
3J0F_D	Peptidase-S3	0.3362934024853048
3J0F_B	Peptidase-S3	0.3362996818598936
3J0F_A	Peptidase-S3	0.3363022383498216
6NB4_A	Spike-rec-bind	0.336453251999086
1HK8_A	Glycine-radical	0.3366386543411442
4ZDG_A	Adeno-knob	0.3371320097557256
3J0F_C	Peptidase-S3	0.337466074952062
4ZDG_C	Adeno-knob	0.3378550301533751
2X6N_E	Reverse-transcriptase	0.3380798640022787
7KDH_B	BetaCoV-S1-CTD	0.3383335650819363
2OFZ_A	CoV-N-NTD	0.3384984811057706
1ZYO_A	Peptidase-S39	0.3386105860603477
5GSW_C	Peptidase-C3	0.3386108936220031
3L2Q_B	Reverse-transcriptase	0.3389038686312156
4PAR_D	SRA	0.3390261813453337
1JUV_A	DHFR	0.3390330489939865
5GSW_D	Peptidase-C3	0.3391426546242657
3L2V_B	Reverse-transcriptase	0.33914797359424
3L2R_B	Reverse-transcriptase	0.3393740812679342
5GSW_E	Peptidase-C3	0.3395029205745541
4PBA_C	SRA	0.3395362842565299
4E7K_B	Reverse-transcriptase	0.3404830836410121
3L2W_B	Reverse-transcriptase	0.3406110105943497
2NVA_C	Orn-Arg-deC-N	0.3406350628615148
2YEW_G	Peptidase-S3	0.3407332461803685
5GSO_C	Peptidase-C3	0.3408348547558743
2NV9_C	Orn-Arg-deC-N	0.3413394608370532
2NV9_D	Orn-Arg-deC-N	0.3415541791024414
6NK6_I	Peptidase-S3	0.341696231142495
3R4D_B	bCoV-S1-N	0.3417577705308477
6UDK_D	Ig-like	0.3420358139487506
4ZDG_B	Adeno-knob	0.3422986862326759
5I61_B	RdRp-catalytic	0.3423034917791714
1H79_A	Glycine-radical	0.3424434260493861
7KE9_B	BetaCoV-S1-CTD	0.3426034800251001
6LSA_F	Herpes-glycop-D	0.3427938656033201
3L2U_B	Reverse-transcriptase	0.3434480991028488
5GSO_E	Peptidase-C3	0.3435055304510848
6UEB_A	Mononegavirus-type-SAM-dependent-2-O-MTase	0.3441883599861183
6VYO_C	CoV-N-NTD	0.344304584520425
7AGG_F	Cadherin-1	0.3444471401498231
6OPP_D	Ig-like-C2-type-3	0.3447056488946649
4GH4_A	Peptidase-C28	0.3447726665147498
6ZOW_B	BetaCoV-S1-CTD	0.345900689198041
2NVA_A	Orn-Arg-deC-N	0.3462374949185824
1KXE_A	Peptidase-S3	0.3464653151393221
2NV9_H	Orn-Arg-deC-N	0.3465223102494279
4IV1_A	Peptidase-C28	0.3466836037344363
5HBZ_D	Peptidase-C31	0.3470557351493797
7AGF_D	Cadherin-1	0.3473319958489907
5F17_D	Peptidase-C31	0.3473907383525306
7CVY_N	Peptidase-S3	0.3474627163940624
7CVY_D	Peptidase-S3	0.3474667240739077
7CVY_I	Peptidase-S3	0.3474668322191616
6VYO_D	CoV-N-NTD	0.3475483999302961
5WX1_A	Peptidase-C53	0.3478055428705354
6NB3_C	Spike-rec-bind	0.3481367889548094
6OPO_D	Ig-like-C2-type-3	0.3482421399563994
5GSO_A	Peptidase-C3	0.348367809159287
6VYO_B	CoV-N-NTD	0.3484171310405615
6VYO_A	CoV-N-NTD	0.3484603757636558
6NK5_I	Peptidase-S3	0.3485734328005025
5FOB_B	NTR	0.3485753534439856
1HVC_A	Peptidase-A2	0.348726965633598
3P9G_A	UEV	0.3491524819118614
2NVA_H	Orn-Arg-deC-N	0.3492050965695688
4PBA_B	SRA	0.3494505654739484
4PBA_A	SRA	0.3497713227323261
2UUT_A	SF3-helicase	0.3508960155674382
3O8E_A	Adeno-knob	0.3509591430106448
1KXF_A	Peptidase-S3	0.3511563313515625
3O8E_C	Adeno-knob	0.352089799010416
5I62_A	RdRp-catalytic	0.3520992642665481
2NVA_F	Orn-Arg-deC-N	0.3521920525499835
5ESV_C	Ig-like	0.3522526503246527
3AST_A	Calici-coat	0.3534666125476676
5JZE_A	Ubiquitin-like-1	0.3536121462018454
2SNW_B	Peptidase-S3	0.3536334251465433
3ASR_A	Calici-coat	0.3536566595745855
2SNW_A	Peptidase-S3	0.3536953585899361
3P9H_A	UEV	0.3536956716397278
4PAR_C	SRA	0.3538088874134154
2JMG_A	Gag-p17	0.3540638872315935
5JZE_C	Ubiquitin-like-1	0.3542900084145106
1KXD_A	Peptidase-S3	0.3543371136243143
5I61_A	RdRp-catalytic	0.3544146761511723
5BPE_A	Peptidase-C3	0.3545512879318734
1KXB_A	Peptidase-S3	0.3548446118282973
6U7G_D	CoV-S1	0.3551951736508141
3QZR_A	Peptidase-C3	0.3552498439318164
5A9K_B	SF3-helicase	0.355273406088759
2V9P_B	SF3-helicase	0.3552879280623134
7CW2_C	Peptidase-S3	0.3558682177194467
7CW2_L	Peptidase-S3	0.3558683709328687
7CW2_S	Peptidase-S3	0.3558715956600924
7CW2_c	Peptidase-S3	0.355871698936081
7CW2_R	Peptidase-S3	0.3558727418143173
7CW2_l	Peptidase-S3	0.3558733003232317
7CW2_I	Peptidase-S3	0.3558767209696116
7CW2_O	Peptidase-S3	0.35587860691459
7CW2_F	Peptidase-S3	0.3558799410202147
7CW2_f	Peptidase-S3	0.3558810972789861
7CW2_r	Peptidase-S3	0.3558848892709315
7CW2_o	Peptidase-S3	0.3558887363020923
5GSW_A	Peptidase-C3	0.3559563032885975
2BTL_B	CoV-N-NTD	0.3563070833201945
3P06_A	Peptidase-S50	0.3565789547166949
1KXA_A	Peptidase-S3	0.3565862804031043
3ASP_A	Calici-coat	0.3566100998650745
6NK6_L	Peptidase-S3	0.3567876370770176
3ASQ_A	Calici-coat	0.357149569242642
4LM9_A	CoV-N-NTD	0.3579320953481232
5HXF_A	Peptidase-C3	0.3580023669177244
4PAR_B	SRA	0.3580782258393555
1KXC_A	Peptidase-S3	0.3582223625371549
6M3M_B	CoV-N-NTD	0.3582234398203932
3ASS_A	Calici-coat	0.358269092678086
6M3M_C	CoV-N-NTD	0.3586732068808601
6NK7_K	Peptidase-S3	0.3586989749090501
3R0F_A	Peptidase-C3	0.3587126822725868
4LI4_A	CoV-N-NTD	0.3590781970762274
3ZT4_A	Integrase-catalytic	0.3593778479852692
2V9P_H	SF3-helicase	0.3593885721976267
6NK5_L	Peptidase-S3	0.3596390000836655
4LMC_A	CoV-N-NTD	0.3598032163502858
6U7E_C	CoV-S1	0.3599717640725068
5F4M_A	Calici-coat	0.3600759076939211
2NV9_F	Orn-Arg-deC-N	0.3601884980827988
5GSW_B	Peptidase-C3	0.3603072506313103
1ZMS_A	MATH	0.3605230336571225
6ADL_R	VWFA	0.3609904520153758
6NU9_A	Alphavirus-like-MT	0.360994786620659
3DLR_A	Reverse-transcriptase	0.3615698433291655
3GV2_C	BMC	0.3620519672955587
3GV2_B	BMC	0.3620578250723744
3GV2_D	BMC	0.3620611433311988
3GV2_E	BMC	0.3620701910794593
3GV2_A	BMC	0.36207642729536
3GV2_F	BMC	0.3620790264762491
5MZ4_A	Peptidase-C53	0.3622220617729293
2NVA_B	Orn-Arg-deC-N	0.3624995457784421
6UDK_H	Ig-like	0.3625775277751616
5Y5P_A	dUTPase	0.362626907586743
6ADR_R	VWFA	0.362691675700483
5Y5P_D	dUTPase	0.3628574208377161
5Y5P_F	dUTPase	0.3629264123544398
3QB8_B	N-acetyltransferase	0.363280547186618
6DFG_I	GP120	0.3635228606287852
3QB8_A	N-acetyltransferase	0.363573401397375
5Y5P_E	dUTPase	0.3641697772936604
5D8A_B	Peptidase-C28	0.3642602647560148
4PAR_A	SRA	0.3643048942012061
3BVP_A	Resolvase-invertase-type-recombinase-catalytic	0.3643451192049673
5Y5P_B	dUTPase	0.3646897253948054
5A9K_F	SF3-helicase	0.364695625092376
2V9P_F	SF3-helicase	0.3647092231073237
7AGF_D	Cadherin-3	0.3647724520239321
2WSH_D	GIY-YIG	0.3647798924609619
2NVA_D	Orn-Arg-deC-N	0.3650101126760692
2BTL_A	CoV-N-NTD	0.3650161363900414
2NVA_E	Orn-Arg-deC-N	0.3650942589661624
5Y5Q_A	dUTPase	0.3651075791189441
6M3M_D	CoV-N-NTD	0.3652396306896848
2V9P_K	SF3-helicase	0.365289763033558
3R6J_A	Calici-coat	0.3653500005579111
5Y5O_A	dUTPase	0.3657934740760182
4IV1_B	Peptidase-C28	0.365923128643493
2SNV_A	Peptidase-S3	0.3660544939783342
5GSO_D	Peptidase-C3	0.3660938892003514
5Y5P_C	dUTPase	0.366118471461515
5Y5Q_B	dUTPase	0.3663562237704861
5Y5O_E	dUTPase	0.3663789136180455
5Y5O_D	dUTPase	0.3663836085976211
4LM7_A	CoV-N-NTD	0.3670202833785259
5Y5Q_C	dUTPase	0.3670534571363594
5Y5O_B	dUTPase	0.3672519542784643
5Y5O_C	dUTPase	0.3672938542494478
5ESV_A	Ig-like	0.36734176193193
5Y5O_F	dUTPase	0.367520348466395
2NVA_G	Orn-Arg-deC-N	0.3686117020078209
1Z8Y_R	Peptidase-S3	0.3686831248239943
1Z8Y_Q	Peptidase-S3	0.3686835393340791
1Z8Y_S	Peptidase-S3	0.3686836943553729
1SVP_A	Peptidase-S3	0.3686880151575147
2WSH_B	GIY-YIG	0.3687075329440468
1Z8Y_T	Peptidase-S3	0.3687670536216265
5ESV_H	Ig-like	0.368791728398454
4GH4_B	Peptidase-C28	0.3690051943611358
3ZT4_B	Integrase-catalytic	0.3692676413604505
6RIC_B	RNA-pol-Rpb2-7	0.3695547621470067
2JW8_B	CoV-N-CTD	0.3698688226214001
1WYK_C	Peptidase-S3	0.3700135072915991
5GQH_A	HD-Cas3-type	0.3703381722010324
7JV4_C	BetaCoV-S1-CTD	0.3703839549428418
6ADM_R	VWFA	0.3705169717818318
6P6Q_A	Peptidase-S29	0.3705528833923968
5NE4_2	Peptidase-C28	0.3706508340197931
7JQB_J	Ribosomal-S7	0.3713359448071259
5F17_A	Peptidase-C31	0.3713534293892424
1WYK_B	Peptidase-S3	0.3714885580495198
6YPT_A	Peptidase-C21	0.3714924381332726
6NK7_J	Peptidase-S3	0.3715371751000483
1F7P_B	Reverse-transcriptase	0.3718085942998369
1F7O_B	Reverse-transcriptase	0.3725161929952789
5MZ4_B	Peptidase-C53	0.3726121373457653
6NK7_L	Peptidase-S3	0.372903073259728
5D8A_A	Peptidase-C28	0.3729720789129258
6YPT_C	Peptidase-C21	0.3730943682372474
5I65_A	Peptidase-C31	0.3733086995668421
6P6Q_B	Peptidase-S29	0.3734008849061446
4IV3_B	Peptidase-C28	0.3739310694413539
3QZQ_C	Peptidase-C3	0.3747352904476764
6P6V_A	Peptidase-S29	0.3747839881142841
7AGG_F	Cadherin-3	0.3749553798627903
6FFA_A	Peptidase-C28	0.375286856980877
5HBZ_A	Peptidase-C31	0.3754071110639729
1F7Q_B	Reverse-transcriptase	0.3756102352028783
1SVP_B	Peptidase-S3	0.3759250391595247
6PCU_G	VP4-haemagglut	0.376498310992751
1WYK_D	Peptidase-S3	0.3766837372209364
2XCN_B	Peptidase-S29	0.376843784705468
2V9P_C	SF3-helicase	0.3768660747062464
5A9K_C	SF3-helicase	0.3768693328954319
5HC1_C	Peptidase-C31	0.3771092334116295
4ETQ_C	Alpha-carbonic-anhydrase	0.3771742437146066
6NCJ_A	Integrase-catalytic	0.3773077324269452
6PCU_D	VP4-haemagglut	0.3773330049529952
3SUF_C	Peptidase-S29	0.3777908776183322
1WYK_A	Peptidase-S3	0.3781079788995921
5GMQ_A	Spike-rec-bind	0.3784719844494187
2NV9_B	Orn-Arg-deC-N	0.3787711226716803
3R0F_B	Peptidase-C3	0.3788976280567344
5LWA_A	Peptidase-C21	0.3789454979468075
5VX5_A	VP4-haemagglut	0.3789488929349654
2NV9_A	Orn-Arg-deC-N	0.3789834696986732
6RNY_P	Reverse-transcriptase	0.3790293246015353
2BXX_B	CoV-N-NTD	0.3794368854704431
2NV9_E	Orn-Arg-deC-N	0.3795287080981318
6H9Z_A	VP4-haemagglut	0.3795398208705628
6IZL_B	ICOSAH-VIR-COAT-S	0.3797957548304179
2XXN_A	MATH	0.3798406465842033
5HBZ_B	Peptidase-C31	0.3799134013191442
6RFL_B	RNA-pol-Rpb2-7	0.3799195793406615
6B9J_Y	Alpha-carbonic-anhydrase	0.3799763853180055
6B9J_X	Alpha-carbonic-anhydrase	0.3800626910971485
5NED_B	Peptidase-C28	0.3802521995103935
2YEW_J	Peptidase-S3	0.3803153666377484
3QZR_B	Peptidase-C3	0.3805596509312101
3SV6_A	Peptidase-S29	0.380582073309095
3FAO_A	Peptidase-C31	0.380628255589828
2YEW_D	Peptidase-S3	0.3816241495323382
5G4B_A	Peptidase-S3	0.382034518420521
1F7K_B	Reverse-transcriptase	0.3821159398339162
3SJ8_A	Peptidase-C3	0.3825491095257275
3RWN_A	Phage-tail-NK	0.3827039307961251
1FOD_3	Rhv	0.3829078905122524
7KEA_B	BetaCoV-S1-CTD	0.3829240669675242
4ETQ_X	Alpha-carbonic-anhydrase	0.3829426412641248
6L0C_A	Integrase-catalytic	0.3829806696443935
3SUE_C	Peptidase-S29	0.3830136358889117
5F17_B	Peptidase-C31	0.3831717595633703
4IV3_A	Peptidase-C28	0.3833574289545741
1DDL_A	Tymo-coat	0.383383746991801
2C86_B	CoV-N-NTD	0.3835800562322817
3SUF_B	Peptidase-S29	0.3836621437547065
3SV8_A	Peptidase-S29	0.3839221216544193
1F7N_B	Reverse-transcriptase	0.3839503195362288
2GEC_A	CoV-N-NTD	0.3839871462226339
3SUG_A	Peptidase-S29	0.3840630599196221
7JM3_C	Flu-M1-C	0.3840991010720546
6P6R_A	Peptidase-S29	0.3842904641940217
3SJI_A	Peptidase-C3	0.3843225203224308
5HBZ_C	Peptidase-C31	0.384540140572903
5USH_A	Alpha-carbonic-anhydrase	0.3853989368028336
3QZQ_A	Peptidase-C3	0.3854661088847907
4AGJ_A	Peptidase-S3	0.3854695204945043
5F17_C	Peptidase-C31	0.3854713353261982
3M5N_A	Peptidase-S29	0.3856291397161048
3SJ9_A	Peptidase-C3	0.3863095207507674
3RC6_A	Peptidase-S29	0.3864454213764988
6P6O_A	Peptidase-S29	0.3865246915543283
3SUE_D	Peptidase-S29	0.3865279742428826
4AGK_A	Peptidase-S3	0.3865497792364237
1BUI_A	Kringle-1	0.3865677004303221
3SV7_A	Peptidase-S29	0.3865925303662537
3SU5_A	Peptidase-S29	0.3866077394783619
3GQE_A	Alphavirus-like-MT	0.3869666659209293
6SUQ_A	Peptidase-S30	0.3871251631030419
3OYM_B	Reverse-transcriptase	0.3876206811988412
3QZQ_D	Peptidase-C3	0.3881641040447428
3SU4_A	Peptidase-S29	0.3881764035789529
4DKS_A	Tyr-recombinase	0.3882268994625932
5HC1_D	Peptidase-C31	0.3882399889930627
2C86_A	CoV-N-NTD	0.3883043990348139
1F7D_B	Reverse-transcriptase	0.3886468447471922
2GEC_B	CoV-N-NTD	0.3887453323024486
3FAN_A	Peptidase-C31	0.3888019075446995
7JQC_J	Ribosomal-S7	0.3888237546741536
2BXX_A	CoV-N-NTD	0.3894423604217741
5Y4L_D	Peptidase-C31	0.3895866232378823
1EP6_B	Peptidase-S3	0.3897201627590543
4IEI_A	Terminase-3	0.3898966657507375
6GJZ_A	Helicase-ATP-binding	0.3901506650798365
6H9Z_B	VP4-haemagglut	0.3903519220800469
3QZQ_B	Peptidase-C3	0.3907188859800805
6SIT_D	Cadherin-1	0.3909341906085972
1LVB_A	Peptidase-S30	0.3912773296410718
6G19_A	Helicase-ATP-binding	0.3913974924020835
2WK4_B	SF3-helicase	0.3914418494337686
2YEW_A	Peptidase-S3	0.3914913289509788
2WSH_A	GIY-YIG	0.3917391064405857
6RID_B	RNA-pol-Rpb2-7	0.3917414832302621
4IEE_A	Terminase-3	0.3917572038206002
3SV9_A	Peptidase-S29	0.3918715528431348
3RC5_A	Peptidase-S29	0.3923204040177513
6APD_H	Ig-like	0.392441133655487
1BBT_3	Rhv	0.3924801223015534
6FHG_B	PGRP	0.3928944920580844
5EYI_A	Peptidase-C31	0.3929470554197098
5NO1_B	Reverse-transcriptase	0.3931842508375063
3SUF_A	Peptidase-S29	0.3932026979919481
3SU3_A	Peptidase-S29	0.3932356975155753
5IT9_N	Ribosomal-S13-N	0.3933866029587903
4IDH_A	Terminase-3	0.3935506113136827
5HC1_B	Peptidase-C31	0.3936029069679692
6RNY_L	Reverse-transcriptase	0.3936373946029883
3SUE_A	Peptidase-S29	0.3937316948623293
5USL_A	Alpha-carbonic-anhydrase	0.3941499531284687
5VOJ_A	Peptidase-S29	0.3941874514501028
3M5N_B	Peptidase-S29	0.3943508646566772
2XCF_B	Peptidase-S29	0.3944089598155555
6IZL_A	ICOSAH-VIR-COAT-S	0.3944496513749506
1LVM_A	Peptidase-S30	0.3947114889581521
6N1V_Q	GP120	0.3948717893893479
5VP9_A	Peptidase-S29	0.3950889228008764
5NCR_B	Tyrosine-protein-phosphatase	0.3951670641341346
4ITV_A	AB-hydrolase-1	0.3955223840815618
6P6M_A	Peptidase-S29	0.3955955807475833
6NZT_A	Peptidase-S29	0.3957158466503127
3SU0_A	Peptidase-S29	0.3957644596993086
4QBB_A	Peptidase-C28	0.3957919248262677
1YGU_A	Tyrosine-protein-phosphatase-2	0.3958191911519579
6H9W_A	VP4-haemagglut	0.3959895386314284
4UON_A	Peptidase-S3	0.3960202110185251
4UON_B	Peptidase-S3	0.3961744443163191
3M5L_A	Peptidase-S29	0.3962991408240735
3M5O_B	Peptidase-S29	0.3963191681496024
4ITV_B	AB-hydrolase-1	0.3964537477362629
3SUD_B	Peptidase-S29	0.3967404628970826
4ITV_C	AB-hydrolase-1	0.396777823288839
5Y4L_C	Peptidase-C31	0.3967880219631245
3M5O_A	Peptidase-S29	0.3968134176854611
5C2D_A	Terminase-3C	0.396956799166528
3M5N_C	Peptidase-S29	0.3975052745780736
1EP5_B	Peptidase-S3	0.3975295743145132
2V9P_L	SF3-helicase	0.3976999442043453
6NZV_A	Peptidase-S29	0.3978614115693674
6MX4_L	Peptidase-S3	0.3982117020946571
3SU1_A	Peptidase-S29	0.3982818028782061
3SU4_B	Peptidase-S29	0.3985654423520298
6G1S_A	Helicase-ATP-binding	0.3986516454699766
4WH6_A	Peptidase-S29	0.3986594829419699
4ITV_J	AB-hydrolase-1	0.3987149825359686
4ITV_D	AB-hydrolase-1	0.3987536860950224
1LVB_B	Peptidase-S30	0.3988756502179982
2Q05_B	Tyrosine-protein-phosphatase	0.3988763524709651
4ITV_H	AB-hydrolase-1	0.3993217752955175
3M5N_D	Peptidase-S29	0.3994160270784976
1EP6_A	Peptidase-S3	0.3996009804573109
4ITV_K	AB-hydrolase-1	0.3998143235449215
6NZK_C	bCoV-S1-RBD	0.3999381481072959
6NZK_B	bCoV-S1-RBD	0.3999409590147113
6NZK_A	bCoV-S1-RBD	0.3999436389575879
3J2W_I	Peptidase-S3	0.3999648205736476
5C15_A	Terminase-3C	0.4000781736259837
6C2N_A	Peptidase-S29	0.4001967824990984
3SUE_B	Peptidase-S29	0.400282189849207
1LVM_B	Peptidase-S30	0.400547606349821
7KDL_B	BetaCoV-S1-CTD	0.4006141281967529
3CA9_B	dUTPase	0.4008444451124029
3SUD_D	Peptidase-S29	0.4008631399537898
3RC4_A	Peptidase-S29	0.401105401230649
1EP5_C	Peptidase-S3	0.4012646044741447
5MQX_A	Alphavirus-like-MT	0.4014013421115144
4ITV_E	AB-hydrolase-1	0.4015004037244966
4ITV_F	AB-hydrolase-1	0.4016610091020107
6P6L_A	Peptidase-S29	0.4018544156602482
3KHS_A	PNP-UDP-1	0.4022437417700302
3KHS_D	PNP-UDP-1	0.4022691719604805
1DDL_B	Tymo-coat	0.4024503624783307
4ITV_L	AB-hydrolase-1	0.402799848636317
5Y4L_B	Peptidase-C31	0.4030618388533871
6P6S_A	Peptidase-S29	0.4033147508739462
7ACT_A	CoV-N-NTD	0.403375330778689
4IQ4_B	AB-hydrolase-1	0.4034464210798604
4ITV_G	AB-hydrolase-1	0.4034886141899849
6MX4_I	Peptidase-S3	0.4035239861645366
4IQ4_F	AB-hydrolase-1	0.4037684019059022
6GW0_A	Calici-coat	0.4038248013907888
4ITV_I	AB-hydrolase-1	0.4039799220129498
4WH8_A	Peptidase-S29	0.404016207445222
1EP6_C	Peptidase-S3	0.4040660028305775
6GVZ_A	Calici-coat	0.4041679586473632
4QES_A	AB-hydrolase-1	0.4041943882644443
4IQ4_A	AB-hydrolase-1	0.4042444324866788
4P25_D	Calici-coat	0.4045046044529937
4IQ4_C	AB-hydrolase-1	0.4045207910022234
4QES_C	AB-hydrolase-1	0.4045557871247295
1EP5_A	Peptidase-S3	0.4046046916117599
4WH8_B	Peptidase-S29	0.4046189495384273
5USL_X	Alpha-carbonic-anhydrase	0.4046238205517343
4QBB_C	Peptidase-C28	0.4046760438797322
4IQ4_E	AB-hydrolase-1	0.4046856637477726
3C2T_B	dUTPase	0.4047976245418469
4ROX_B	Calici-coat	0.4052942344483131
4QES_B	AB-hydrolase-1	0.4055358980191784
6OHW_A	bCoV-S1-RBD	0.4056685411805135
6OHW_B	bCoV-S1-RBD	0.4056723714330296
6OHW_C	bCoV-S1-RBD	0.4056731199130396
4IQ4_D	AB-hydrolase-1	0.405737889006949
4ROX_A	Calici-coat	0.4059110273976791
6MX4_F	Peptidase-S3	0.4059948785004553
6MX4_C	Peptidase-S3	0.4062497326378898
6APD_F	Ig-like	0.4064301188644184
6L8Q_A	Peptidase-S9	0.4064533095550883
3C2T_A	dUTPase	0.4064627337736743
3M5M_B	Peptidase-S29	0.4066522162132319
5NCR_A	Tyrosine-protein-phosphatase	0.4069957733405088
3SU2_A	Peptidase-S29	0.4071013082488896
6APD_D	Ig-like	0.4071219480050692
5VU2_L	Peptidase-S3	0.4071469483549593
5VU2_I	Peptidase-S3	0.4071533075665495
5VU2_J	Peptidase-S3	0.4071564652729883
5VU2_K	Peptidase-S3	0.4071629675146391
6L8Q_C	Peptidase-S9	0.4074453057025081
5MMA_B	Reverse-transcriptase	0.4078320965636156
2WZR_2	Peptidase-C28	0.4081067931810393
5Y4L_A	Peptidase-C31	0.4082134634281011
2WK4_A	SF3-helicase	0.4083397444523169
4D9J_G	AB-hydrolase-1	0.4088060498776592
3SU6_A	Peptidase-S29	0.4089872538134798
6P4G_O	Ribosomal-S13-N	0.4094404445357251
4E9O_X	Alpha-carbonic-anhydrase	0.4094759581037126
2OL1_A	dUTPase	0.4097233755594341
2OKE_C	dUTPase	0.4103227651716355
1YN9_C	Tyrosine-protein-phosphatase	0.4105217088290314
3SUD_A	Peptidase-S29	0.4106595277867929
2OL0_A	dUTPase	0.410698421018279
3SUD_C	Peptidase-S29	0.4108134665384512
4IVJ_A	AB-hydrolase-1	0.4109834048622711
2OCA_A	Helicase-C-terminal	0.4110239694396148
4D9J_C	AB-hydrolase-1	0.4110943055901599
3CA9_A	dUTPase	0.411265849318289
6P4H_O	Ribosomal-S13-N	0.4113463721617469
4QFF_I	AB-hydrolase-1	0.4113772370731114
4QFF_F	AB-hydrolase-1	0.4113807041800894
4QFF_B	AB-hydrolase-1	0.4113988140948004
4QFF_A	AB-hydrolase-1	0.4114027928566365
4QFF_D	AB-hydrolase-1	0.4114342898564935
4QFF_J	AB-hydrolase-1	0.4114353529344713
4QFF_C	AB-hydrolase-1	0.4114462095194464
4QFF_E	AB-hydrolase-1	0.4114484907000504
4QFF_K	AB-hydrolase-1	0.4114613880402289
4QFF_H	AB-hydrolase-1	0.4114922504865773
4QFF_G	AB-hydrolase-1	0.4114945545093522
7AGG_B	Cadherin-2	0.4117233718595163
2OKE_A	dUTPase	0.4117496166556962
6L8Q_E	Peptidase-S9	0.4118832538256146
6GML_B	RNA-pol-Rpb2-4	0.4119024214599735
3M5M_A	Peptidase-S29	0.4120347489187073
5C10_A	Terminase-3C	0.4123444539248719
2CME_A	9b	0.412446446484577
4D9J_K	AB-hydrolase-1	0.4127304548112074
6L8Q_G	Peptidase-S9	0.4127632762419648
4D9J_B	AB-hydrolase-1	0.4131835033268475
2QLK_A	Adeno-knob	0.4132110331744911
6VMS_A	G-alpha	0.4135193517293747
3UJ3_X	Resolvase-invertase-type-recombinase-catalytic	0.4135377153616464
4D9J_F	AB-hydrolase-1	0.4135541856072711
4D9J_A	AB-hydrolase-1	0.4135607178150907
4IEI_A	Terminase-3C	0.413624730267925
7AD1_C	BetaCoV-S1-NTD	0.4136399846167541
5FRO_B	Reverse-transcriptase	0.413814058442562
2CME_B	9b	0.4140194678807238
3VDX_C	AB-hydrolase-1	0.4140542907116041
2OKD_B	dUTPase	0.4141080367831692
4D9J_E	AB-hydrolase-1	0.4141692297729561
4D9J_D	AB-hydrolase-1	0.4142269515665445
7JQB_P	Ribosomal-S13-N	0.4142348167985898
5C12_A	Terminase-3C	0.4142495173999567
5VJ6_L	Ig-like	0.4143254296176321
4D9J_H	AB-hydrolase-1	0.4145008146679714
7CVZ_O	Peptidase-S3	0.4145993507975001
5MMB_B	Reverse-transcriptase	0.4146788466570494
7JZN_A	BetaCoV-S1-NTD	0.4151665886226874
7C2L_B	BetaCoV-S1-CTD	0.4154588786575484
3SJP_A	Calici-coat	0.4155885353768149
2OL1_B	dUTPase	0.4157364491846496
6JCF_A	Integrase-catalytic	0.4159730200538526
7JZL_A	BetaCoV-S1-NTD	0.4160795335016733
3VDX_B	AB-hydrolase-1	0.41622539693284
4QBB_B	Peptidase-C28	0.416270628866447
7JV6_A	BetaCoV-S1-CTD	0.4164023101424884
7JV6_E	BetaCoV-S1-CTD	0.4164033099835394
7JV6_B	BetaCoV-S1-CTD	0.4164035354775541
4D9J_L	AB-hydrolase-1	0.4166660047755626
2OL0_B	dUTPase	0.4167158227211145
2OL0_C	dUTPase	0.4168370034461002
7AGF_C	Cadherin-2	0.4169143942689609
7AGF_B	Cadherin-2	0.4169183816104072
6IZL_C	ICOSAH-VIR-COAT-S	0.4170206775987132
2OKE_B	dUTPase	0.4174077169227915
1VCP_C	Peptidase-S3	0.4174459806621809
2Q05_D	Tyrosine-protein-phosphatase	0.4174526235158183
7CN9_B	BetaCoV-S1-CTD	0.417611217570516
3KHS_C	PNP-UDP-1	0.417615936482333
2OL1_C	dUTPase	0.4176463374556503
5H23_A	Peptidase-S3	0.4178049715464838
2OKD_C	dUTPase	0.418010193566694
7JQB_O	Ribosomal-S17-N	0.418116623544777
6QNU_D	Cadherin-3	0.4185210239662442
6PDL_D	Ephrin-RBD	0.4185759041501855
3VDX_A	AB-hydrolase-1	0.4187116372028019
4K7E_A	Arena-ncap-C	0.418850999973863
4IVJ_B	AB-hydrolase-1	0.4191462632533936
4IDH_A	Terminase-3C	0.4195103796578951
2Q05_C	Tyrosine-protein-phosphatase	0.4195506832436195
4IVJ_C	AB-hydrolase-1	0.4197452639596305
2CRX_A	Tyr-recombinase	0.4199383160303379
4D9J_J	AB-hydrolase-1	0.4199455643466341
4BIQ_A	Rhv	0.4205493243129771
1RIF_A	Helicase-ATP-binding	0.4205575156434304
3DD9_F	Fido	0.4205746782008558
6DCQ_B	GP41	0.4206014571610377
1VCQ_A	Peptidase-S3	0.4208715902914657
1DYL_A	Peptidase-S3	0.4208723378409363
1DYL_C	Peptidase-S3	0.4210607190086258
1DYL_D	Peptidase-S3	0.4210668902389297
1DYL_B	Peptidase-S3	0.4210745537201129
5NEM_3	Rhv	0.4211316201623533
5NER_3	Rhv	0.4211357082143918
2WSH_C	GIY-YIG	0.4211394654368671
6QNT_D	Cadherin-3	0.4212359473111993
4QF0_E	AB-hydrolase-1	0.4214306531864731
4QF0_B	AB-hydrolase-1	0.4214456486994429
4QF0_F	AB-hydrolase-1	0.4214703429164828
4QF0_A	AB-hydrolase-1	0.4215500018238516
4QF0_C	AB-hydrolase-1	0.4215775097157577
4QF0_D	AB-hydrolase-1	0.421584684902846
2CME_D	9b	0.4217033334947158
5Z58_x	Helicase-ATP-binding	0.4217896987569417
6OSY_F	GP120	0.4218233649764719
6MX7_C	Peptidase-S3	0.4219063936318607
3VCF_B	Tyr-recombinase	0.4219311519059345
5LW5_A	Peptidase-C21	0.4219745104182316
4IFE_A	Terminase-3	0.4220137637069427
1VCQ_B	Peptidase-S3	0.4223636335333948
1VCP_A	Peptidase-S3	0.4224138897606276
6OSY_P	GP120	0.4224799395647088
6PDL_H	Ephrin-RBD	0.4227006519241838
3C6H_A	Terminase-6C	0.4227542738566257
4O5I_M	Ig-like	0.4230466277920423
4D9J_I	AB-hydrolase-1	0.4230679303972207
4O5I_U	Ig-like	0.4230750063917615
1VCP_B	Peptidase-S3	0.4231272062681559
5VIY_H	Ig-like	0.4233926568666992
5VIY_J	Ig-like	0.4233982010924672
6STU_B	Adeno-knob	0.4235547022741265
4O5I_W	Ig-like	0.4239231625378801
6G1X_A	Helicase-ATP-binding	0.4241240201783883
5B7I_A	HD-Cas3-type	0.4243776454670419
4O5I_S	Ig-like	0.4245692856289936
2CME_G	9b	0.4246313813560625
4O5I_O	Ig-like	0.4252814847611533
6STU_E	Adeno-knob	0.4256359736616814
6P59_F	Ubiquitin-like	0.4256524442227283
6X6P_A	BetaCoV-S1-CTD	0.4258230803504654
6X6P_B	BetaCoV-S1-CTD	0.4258293473177589
6X6P_C	BetaCoV-S1-CTD	0.425829911907858
4O58_H	Ig-like	0.4259795909290695
1QMY_C	Peptidase-C28	0.4261347100559093
5Z58_V	MIF4G	0.4265929812824958
5USH_X	Alpha-carbonic-anhydrase	0.4267950519021598
5H23_B	Peptidase-S3	0.4271245078497546
6STU_D	Adeno-knob	0.4272731115410881
2CME_H	9b	0.4274483409485254
6N1W_H	GP120	0.4274738551036935
3HI1_B	Ig-like	0.427477472572458
2CME_C	9b	0.4278685973593402
1QMY_B	Peptidase-C28	0.4278884085471475
3ZHF_A	GAE	0.4279677652961658
5C2F_A	Terminase-3C	0.428017788740285
4O5I_Q	Ig-like	0.428121819178592
7KEB_B	BetaCoV-S1-NTD	0.4281539065791018
4IFE_A	Terminase-3C	0.4282192592804784
6STU_F	Adeno-knob	0.4282235443558676
5LFE_A	Calici-coat	0.4283885145336097
6P7S_D	Ephrin-RBD	0.4285840864468705
2OKD_A	dUTPase	0.4288110588436926
2CME_E	9b	0.4289641492257827
7AD1_A	BetaCoV-S1-NTD	0.4291234522637683
3DD9_A	Fido	0.4292345982605348
3MMG_A	Peptidase-S30	0.429310086305025
3C3I_A	dUTPase	0.4294003113833071
4TU0_B	Alphavirus-like-MT	0.4294602025796604
3C6H_B	Terminase-6C	0.4298229017375797
3GQE_B	Alphavirus-like-MT	0.4299611535101893
5FRM_B	Reverse-transcriptase	0.4301946529964939
3SLD_C	Calici-coat	0.430667810388154
3SLD_I	Calici-coat	0.4306773536425512
6EB1_A	Integrase-catalytic	0.4309264151519326
6DC5_B	Ig-like	0.4311468450569612
2F9U_C	Peptidase-S29	0.4312422354614629
2CME_F	9b	0.4315143157259461
3SUF_D	Peptidase-S29	0.4315419613979658
3SLN_I	Calici-coat	0.431691600901761
6N1W_Q	GP120	0.43170244642229
3SLD_H	Calici-coat	0.4320886074394727
5UOP_B	Reverse-transcriptase	0.432295933324111
1RIF_B	Helicase-ATP-binding	0.4323784498928671
5KON_A	Calici-coat	0.4324492865906845
6OKP_M	Ig-like	0.4326699110369724
6OKP_Q	Ig-like	0.4326744801373696
6OKP_O	Ig-like	0.4326779150982752
1Q31_A	Peptidase-S30	0.4327819709292379
3KHS_B	PNP-UDP-1	0.4328187979075532
4TU0_C	Alphavirus-like-MT	0.4330974066508436
3SEJ_I	Calici-coat	0.4331188586378967
6Z4U_A	9b	0.4333992667521412
4IEE_A	Terminase-3C	0.4334341239479928
4TU0_A	Alphavirus-like-MT	0.4337724189975745
6DC5_H	Ig-like	0.4339606693136211
6STU_A	Adeno-knob	0.4340361236880389
6QZU_B	Alphavirus-like-MT	0.4344654512706367
7AD1_B	BetaCoV-S1-NTD	0.4345740921219623
6OEJ_A	GP120	0.4345784052034181
6EB2_A	Integrase-catalytic	0.4346100207221511
6MX7_I	Peptidase-S3	0.4349264210977663
3OYF_B	Reverse-transcriptase	0.4349860639542284
5FRN_B	Reverse-transcriptase	0.4352459240292251
1DDL_C	Tymo-coat	0.4353087175605875
4B3Q_A	Peptidase-A2	0.4357490655699478
6R0F_B	Alphavirus-like-MT	0.436023211135524
1BUI_B	Kringle-1	0.4361066145018248
7JQC_Q	S10-plectin	0.4363472061417766
2RF6_A	Tyrosine-protein-phosphatase	0.4364564269092321
6QZU_A	Alphavirus-like-MT	0.4369042655138196
4BE2_B	Reverse-transcriptase	0.4370033381087185
4E7I_B	Reverse-transcriptase	0.4370652862509913
6M40_A	Helicase-ATP-binding	0.4371681780062132
1QMY_A	Peptidase-C28	0.4371869285569133
4E7H_B	Reverse-transcriptase	0.4374067598350745
3OYD_B	Reverse-transcriptase	0.4375734236816668
4IKF_B	Reverse-transcriptase	0.4376666119323708
3JWD_B	Ig-like-C2-type-2	0.4378595462662411
6R0F_A	Alphavirus-like-MT	0.4381453416835316
3ZFO_A	Peptidase-C53	0.438263114919062
6P6T_A	Peptidase-S29	0.4383691667144815
3OYE_B	Reverse-transcriptase	0.4383972815996332
5UOQ_B	Reverse-transcriptase	0.4384003117484717
6P59_B	Ubiquitin-like	0.4385890449017933
3FKE_B	VP35-IID	0.4387619826011034
6H61_A	Helicase-ATP-binding	0.4388399237109442
4B3O_A	Peptidase-A2	0.4389419881099276
3L29_B	VP35-IID	0.4390720328386879
2Q05_A	Tyrosine-protein-phosphatase	0.4391200724717078
7CW0_P	Peptidase-S3	0.4391221182115735
6R0R_A	Alphavirus-like-MT	0.4392396233198108
3OYH_B	Reverse-transcriptase	0.4393406604532837
6R0G_B	Alphavirus-like-MT	0.4396067344932081
4I53_B	GP120	0.4396639632602526
3L28_F	VP35-IID	0.4399064321088278
3DD9_G	Fido	0.4401967668065311
6GKH_A	RLR-CTR	0.440305208710305
6DC5_E	Ig-like	0.440391893416477
6OT1_J	GP120	0.4405313728382086
4ZTJ_B	Reverse-transcriptase	0.440707580725021
4BDY_B	Reverse-transcriptase	0.4410883808443386
7KDJ_B	BetaCoV-S1-CTD	0.4410901912271147
2A4Q_C	Peptidase-S29	0.4410983746970746
6E5U_B	NTF2	0.4413125889595045
3MMG_B	Peptidase-S30	0.4413629727173037
3GPO_A	Alphavirus-like-MT	0.4414398572365624
4ZTF_B	Reverse-transcriptase	0.4415188501593008
4GHL_A	VP35-IID	0.4415421702914686
3S3N_B	Reverse-transcriptase	0.4418165354729376
6QNU_E	Cadherin-3	0.4418876143485116
3SEJ_C	Calici-coat	0.442082505143015
6R0P_B	Alphavirus-like-MT	0.4424225461798153
5NEU_B	VWFA	0.4426910052634952
3OYL_B	Reverse-transcriptase	0.4427340744366919
6H66_A	RLR-CTR	0.4427385120819342
3GPG_A	Alphavirus-like-MT	0.4427547581683765
6BSG_A	Peptidase-A2	0.4430862638930817
3SEJ_H	Calici-coat	0.4436969650947288
3SLN_C	Calici-coat	0.4437530519304217
6E5U_F	NTF2	0.4441485555868417
6R0T_B	Alphavirus-like-MT	0.4442669232034979
1DXW_A	Peptidase-S29	0.4446344661734124
3OYB_B	Reverse-transcriptase	0.4446790664594275
6THJ_A	Peptidase-M15-4	0.4446870310872675
6BSJ_A	Peptidase-A2	0.4447422386845909
3OYA_B	Reverse-transcriptase	0.4449226383598409
3D12_B	Ephrin-RBD	0.44494229491684
6CDI_Q	GP120	0.4450477034258828
5F4R_A	GP120	0.4451047822611094
6NN3_A	Parvo-coat-N	0.4452121780808905
6UT9_A	VP4-haemagglut	0.445249142993892
6STU_C	Adeno-knob	0.445276184034474
3OYC_B	Reverse-transcriptase	0.4453315714566697
3GPG_B	Alphavirus-like-MT	0.4454943810905375
3D12_E	Ephrin-RBD	0.4457891960768295
3OYK_B	Reverse-transcriptase	0.4458543866480682
4I53_A	GP120	0.4458943842598253
3SLN_H	Calici-coat	0.4459439175033368
6DFH_I	GP120	0.4460827400965191
3ZFQ_A	Peptidase-C53	0.4462507639144804
2ZAH_C	Viral-coat	0.446358726151571
5F4L_B	GP120	0.4464743678410586
6P6Z_A	Peptidase-S29	0.4464824736058398
4P12_B	Calici-coat	0.4465024937530575
5LWA_B	Peptidase-C21	0.4465050093648374
4IBI_B	VP35-IID	0.4468675661054015
4BE0_B	Reverse-transcriptase	0.4468790831736662
5F4L_A	GP120	0.4468860629315137
2YNH_A	Peptidase-A2	0.4472705369698789
5J2M_A	Peptidase-A2	0.4472875851252281
5UG0_C	Ig-like	0.4473325814966596
5CRX_A	Tyr-recombinase	0.4473709094628231
3GPO_B	Alphavirus-like-MT	0.4473820380470217
6E5U_H	NTF2	0.4475138092506023
5F4P_A	GP120	0.4475920704378907
3OYG_B	Reverse-transcriptase	0.4480655297877622
6THJ_C	Peptidase-M15-4	0.4484277174720348
7JZN_B	BetaCoV-S1-NTD	0.4487544569824455
6THJ_I	Peptidase-M15-4	0.4487547056223708
5W0K_E	C-type-lectin	0.4487696608554766
2YNF_A	Peptidase-A2	0.4489295739920157
3S3O_B	Reverse-transcriptase	0.4490436215217629
5J2Q_A	Peptidase-A2	0.4490868367811595
5J2N_A	Peptidase-A2	0.4492804481048451
2YNI_A	Peptidase-A2	0.4494117231076162
6NF5_H	GP120	0.4494864101647031
3OY9_B	Reverse-transcriptase	0.4494956672777813
4BDZ_B	Reverse-transcriptase	0.4495658364365807
2ED6_L	WSS-VP	0.4496868683907207
5F4U_B	GP120	0.4497180945418662
2G9H_D	Stap-Strp-tox-C	0.4500085382572651
1DRG_A	Tyr-recombinase	0.4500105695429113
3GPO_C	Alphavirus-like-MT	0.4501301559676005
7JQB_h	WD-REPEATS-REGION	0.4501423776632212
2ED6_J	WSS-VP	0.4502235169070349
2YNG_A	Peptidase-A2	0.4502242773596845
6THG_F	Ephrin-RBD	0.4503122897645716
6U7F_D	CoV-S1	0.4505442181438824
3ZFU_A	Peptidase-C53	0.450679712864989
6THJ_H	Peptidase-M15-4	0.4506940981011593
3S3M_B	Reverse-transcriptase	0.4507280642661584
6THJ_B	Peptidase-M15-4	0.4508078740207279
3GPQ_C	Alphavirus-like-MT	0.4508682460808337
5J2P_A	Peptidase-A2	0.4510392802329832
3OYN_B	Reverse-transcriptase	0.4512223794815761
6UDK_M	Ig-like	0.4512344730104839
6THJ_J	Peptidase-M15-4	0.4512750092996237
3OS0_B	Reverse-transcriptase	0.451288908975275
4YN2_A	Chitin-binding-type-4	0.4517947360216408
3GPQ_B	Alphavirus-like-MT	0.451898609412769
3ZFN_A	Peptidase-C53	0.4520540964948525
6P1X_A	Peptidase-A2	0.4522274461393734
6V8X_H	Ig-like	0.452378552261077
6V8X_D	Ig-like	0.4523811805203497
6V8X_L	Ig-like	0.4523834152592868
2OCA_A	Helicase-ATP-binding	0.4526599129470741
6Z4U_B	9b	0.4526726903258721
2WOM_A	Peptidase-A2	0.4527543322229655
3BVP_B	Resolvase-invertase-type-recombinase-catalytic	0.4527725520134067
6P4G_h	WD-REPEATS-REGION	0.4528090291467332
6THJ_E	Peptidase-M15-4	0.4528428637549936
3ZFT_A	Peptidase-C53	0.4528450931948919
4BE1_B	Reverse-transcriptase	0.4530491323743202
7CN9_C	BetaCoV-S1-CTD	0.4533671629519945
3OYJ_B	Reverse-transcriptase	0.4533859438526059
6IS5_B	Calici-coat	0.4534975145120847
4TU0_D	Alphavirus-like-MT	0.4535818689722573
6R0G_A	Alphavirus-like-MT	0.4536168737135605
2ED6_F	WSS-VP	0.4537057017494376
2WON_A	Peptidase-A2	0.4538445596260931
2ED6_I	WSS-VP	0.4540921449545737
2ED6_E	WSS-VP	0.4542223695699751
2ED6_C	WSS-VP	0.454447928620292
3KLE_I	Peptidase-A2	0.4545267445325764
2ED6_A	WSS-VP	0.454553040902412
6THJ_G	Peptidase-M15-4	0.4545620010784741
2ED6_B	WSS-VP	0.4546102396397138
2ED6_H	WSS-VP	0.454617628142747
2ED6_D	WSS-VP	0.4547341303007567
3ZFR_A	Peptidase-C53	0.4547936094996033
2ED6_G	WSS-VP	0.4549379122595208
1F44_A	Tyr-recombinase	0.4551300118750958
6GKM_A	Helicase-ATP-binding	0.4554293462537181
3OYI_B	Reverse-transcriptase	0.4554984855083771
6THJ_K	Peptidase-M15-4	0.4556411772067748
1D3I_I	Ig-like-C2-type-2	0.4556670806656797
6MX7_L	Peptidase-S3	0.4563487632176856
3MTV_A	Peptidase-C31	0.4563842268350175
6NUJ_A	Integrase-catalytic	0.4563964749410517
5W4L_G	GP120	0.4564047483519677
3LP0_A	Peptidase-A2	0.4564358011094878
6FHG_A	PGRP	0.4565099565597978
2ED6_K	WSS-VP	0.4567889068990839
1Q31_B	Peptidase-S30	0.4569241719491586
3M8Q_A	Peptidase-A2	0.4571392463146649
6EWB_C	Calici-coat	0.4571990613213611
3LP1_A	Peptidase-A2	0.4572305040973524
6R0P_A	Alphavirus-like-MT	0.4572681951484831
4GUA_C	Macro	0.4573915838421326
4GUA_A	Macro	0.4574770172804074
3GQO_A	Alphavirus-like-MT	0.4575584179257759
4GUA_B	Macro	0.4576043094440352
3KLE_M	Peptidase-A2	0.4577089612983688
7JV4_B	BetaCoV-S1-NTD	0.4578079447921056
5IQ5_A	Alphavirus-like-MT	0.4578962548526363
6E5U_D	NTF2	0.4579181271817732
4YSI_A	MATH	0.4579768688301585
1BBT_2	VP4-2	0.458082060499685
3NBP_A	Peptidase-A2	0.4581438710855759
6THJ_D	Peptidase-M15-4	0.4581827116156552
6THG_D	Ephrin-RBD	0.4582232858600112
6MPG_Q	GP120	0.4582531562861343
6BSI_A	Peptidase-A2	0.4582882585937623
3LP2_A	Peptidase-A2	0.4584543800334692
6THJ_F	Peptidase-M15-4	0.4586360084109557
6THJ_L	Peptidase-M15-4	0.458658466848145
6P7S_B	Ephrin-RBD	0.4586977228539433
6DE7_D	Ig-like-1	0.4587959198647726
4CSH_C	Peptidase-C51	0.4590187876162389
6R0T_A	Alphavirus-like-MT	0.459082483534751
4CSH_D	Peptidase-C51	0.4592593940589634
5CAY_B	Ig-like-V-type	0.4592656431621637
3LP3_B	Peptidase-A2	0.459319340094575
2CRX_B	Tyr-recombinase	0.4595420853841117
7CW0_O	Peptidase-S3	0.4595750553885822
5LW5_B	Peptidase-C21	0.4596174377985599
6L1Y_A	GP120	0.4596970864774105
3DD9_D	Fido	0.4600289584976691
5W1K_H	Ig-like	0.4606999918937939
7KEC_A	BetaCoV-S1-NTD	0.4607291001266498
3L2A_A	VP35-IID	0.4608305038102421
6THG_C	Ephrin-RBD	0.4609413032494021
2RF2_A	Peptidase-A2	0.4609600059787812
3TAM_A	Peptidase-A2	0.4612346529293968
5VZ6_A	Peptidase-A2	0.4612665167402903
3GPQ_A	Alphavirus-like-MT	0.4613557190751102
5W1K_M	Ig-like	0.4613882461592944
6GKH_A	Helicase-ATP-binding	0.4614564304765742
4BAC_B	Reverse-transcriptase	0.46153229532565
3C6T_A	Peptidase-A2	0.4616315533699341
7CVZ_P	Peptidase-S3	0.4616436771186014
2P4D_A	Tyrosine-protein-phosphatase	0.4616455556077884
5W1K_C	Ig-like	0.4617787026313997
6THG_H	Ephrin-RBD	0.4617983856480882
6H61_A	RLR-CTR	0.4619713285046882
3DD9_C	Fido	0.4620140972825809
6V8Z_O	Ig-like-1	0.4621300200499523
6V8Z_C	Ig-like-1	0.4621300767267138
6V8Z_I	Ig-like-1	0.4621332526331886
3C28_A	Tyr-recombinase	0.4621540978777849
4CT3_D	Peptidase-C51	0.4621750961629701
3T1A_A	Peptidase-A2	0.4622122564070069
3E01_A	Peptidase-A2	0.4623246570014958
4CT3_C	Peptidase-C51	0.4625889423567536
4NRX_B	GP41	0.4629002728399341
3LP3_A	Peptidase-A2	0.462977804037268
1YGU_B	Tyrosine-protein-phosphatase-2	0.4629824930039382
5W1K_N	Ig-like	0.4631322610837264
3BQJ_A	Calici-coat-C	0.4633226507752991
4BIP_A	Rhv	0.4635077145896565
6UDJ_D	Ig-like	0.4635910298344502
6H9V_A	Calici-coat	0.4636565121845497
4DAG_H	Ig-like-2	0.4636878624864099
2XBO_2	Rhv	0.4638989717154327
7K8V_A	BetaCoV-S1-CTD	0.4640304067336696
3MGV_D	Tyr-recombinase	0.4640530334859352
3C28_B	Tyr-recombinase	0.4643859588303854
3ZFP_A	Peptidase-C53	0.4644669624058513
3T19_A	Peptidase-A2	0.4645093697742836
5VN8_I	GP120	0.4645829026447469
5VN8_F	GP120	0.464586683243411
6WPJ_A	Peptidase-A2	0.4648331685740733
3KLE_A	Peptidase-A2	0.4648444963049889
5Z58_A	MPN	0.4648676913989576
3GPG_D	Alphavirus-like-MT	0.4649175052339081
3GPG_C	Alphavirus-like-MT	0.4649944916332965
3J70_M	Ig-like-V-type	0.4650083667019499
3L28_B	VP35-IID	0.4655526783020877
2IZW_C	ICOSAH-VIR-COAT-S	0.4656288478570577
2RKI_A	Peptidase-A2	0.4659192048828017
6MX7_F	Peptidase-S3	0.4664989531913115
4RU3_A	Gp138-N	0.4665232123607268
3DD9_H	Fido	0.4667490846687384
6H66_A	Helicase-ATP-binding	0.4668368833122748
4NCG_A	Peptidase-A2	0.4668490234023057
5Z7D_A	HIN-200-1	0.4669894654526449
6E5P_I	GP120	0.4671230479770796
1CR2_A	SF4-helicase	0.4673305707024614
6WPT_A	BetaCoV-S1-NTD	0.467569881687897
3DRP_A	Peptidase-A2	0.4675943426260018
3MGV_B	Tyr-recombinase	0.4677497876699715
4CSH_A	Peptidase-C51	0.4679882189056543
6BKB_L	Ig-like	0.468250989499883
3JCB_A	GP120	0.4685708764455003
3JCB_E	GP120	0.4685843127973867
7JV4_A	BetaCoV-S1-CTD	0.468600262854298
4CSH_B	Peptidase-C51	0.4686732312859602
3GPO_D	Alphavirus-like-MT	0.4686898733249801
4CT3_A	Peptidase-C51	0.4687948301185664
6THG_J	Ephrin-RBD	0.468844276009485
4CT3_B	Peptidase-C51	0.4688667769096428
7K8V_C	BetaCoV-S1-CTD	0.4691644411349591
3C6U_A	Peptidase-A2	0.4692322755789663
3I0S_A	Peptidase-A2	0.469287325400917
6P7Y_D	Ephrin-RBD	0.4694941155859292
3C3I_D	dUTPase	0.4695405411395411
5OSN_B	Rhv	0.4695409721550586
5W4L_A	GP120	0.4697486852055685
2WFF_2	Rhv	0.4700133529601827
6UJZ_A	Peptidase-A2	0.4700976959926382
3GQO_C	Alphavirus-like-MT	0.4702084383433118
5F4U_A	GP120	0.4702703882854037
3JCC_A	GP120	0.4708970738874746
5XO2_A	Ig-like-V-type	0.4710123414057711
4H9K_A	Peptidase-C53	0.471026397407799
2WS9_2	Rhv	0.4711166102007188
2NV3_A	Gag-p17	0.4711645595706416
4P9H_C	Ig-like-V-type	0.4714807933943007
3KLE_E	Peptidase-A2	0.4715250488752808
3DRR_A	Peptidase-A2	0.4716647306777548
7CW2_T	Peptidase-S3	0.4717877424988814
6WPF_A	Peptidase-A2	0.4719975982212471
6ZOW_C	BetaCoV-S1-NTD	0.4720127202321307
5ACA_3	Rhv	0.4720206278323915
7JZL_C	BetaCoV-S1-NTD	0.4726773689181089
7K8V_B	BetaCoV-S1-CTD	0.4732462261685679
3GQO_B	Alphavirus-like-MT	0.4732681974239524
4B3P_A	Peptidase-A2	0.4738246455665945
1YY6_A	MATH	0.4739059586951157
4X7E_C	Calici-coat	0.474046879391451
7JZL_B	BetaCoV-S1-NTD	0.474153177807186
2QV1_A	Peptidase-S29	0.4743511806290706
3GQO_D	Alphavirus-like-MT	0.4749863545949053
6E56_I	Ig-like	0.475046317999079
3L27_D	VP35-IID	0.47531894230559
6EWB_D	Calici-coat	0.4753280987331182
5OYI_1	Peptidase-C28	0.4758455524751523
5OYI_G	Peptidase-C28	0.4758458207505998
5OYI_A	Peptidase-C28	0.4758512431016495
5OYI_D	Peptidase-C28	0.475853717432619
5OYI_J	Peptidase-C28	0.475858148083095
4MYW_B	Ig-like-C2-type-1	0.4760831970874624
3KS4_B	VP35-IID	0.4761462157758644
7KEC_B	BetaCoV-S1-NTD	0.4762260929701498
3TGS_B	GP120	0.4763004853684875
6G1S_A	RLR-CTR	0.476552700149645
5XO2_B	Ig-like-V-type	0.4766657784367113
6K42_A	G-alpha	0.4769066795802618
5HOT_B	Reverse-transcriptase	0.4771140627233838
6UJY_A	Peptidase-A2	0.4771451493437004
5Z7D_B	HIN-200-1	0.4773178880168713
6UIR_A	Peptidase-A2	0.4777209124290305
3C29_H	Tyr-recombinase	0.4782494359631918
6E56_J	Ig-like	0.4783818057774269
6UK0_A	Peptidase-A2	0.4784063793065345
3L27_A	VP35-IID	0.478465052302288
6ZOW_A	BetaCoV-S1-NTD	0.4785343113524246
6CRQ_G	GP41	0.4787422882765171
3KJV_A	Peptidase-A2	0.4787430924140315
7JV4_A	BetaCoV-S1-NTD	0.4788436291552283
1CR0_A	SF4-helicase	0.4789659867561349
2HOF_B	Tyr-recombinase	0.4794223630365751
6NQD_B	GP41	0.4794531591364087
1MA7_B	Tyr-recombinase	0.4794658516140121
4DGB_A	PPIase-cyclophilin-type	0.4794697733150371
6NQD_F	GP41	0.4795074439797864
6NQD_J	GP41	0.4795434571974058
3TGS_A	GP120	0.4798598790910313
5Z7D_B	HIN-200-2	0.4805766767942944
7CW2_W	Peptidase-S3	0.4806095142853137
6V8X_K	Ig-like	0.4808709822221503
6V8X_G	Ig-like	0.4808724800701642
6V8X_C	Ig-like	0.4808745846539837
5Z7D_C	HIN-200-2	0.4809543375712098
4IJE_B	VP35-IID	0.4810372566895298
3M8P_A	Peptidase-A2	0.4811123394498198
6OAT_C	OTU	0.481439248906285
6WPH_A	Peptidase-A2	0.4814538578977688
4XMP_G	GP120	0.4816366229187727
7KEA_B	BetaCoV-S1-NTD	0.4816584826958256
6OAT_A	OTU	0.4817530430086241
6ZOW_B	BetaCoV-S1-NTD	0.4819523618905368
3DYA_A	Peptidase-A2	0.4819915564098844
3L28_D	VP35-IID	0.4820003895923667
3DD9_E	Fido	0.4823671423182296
2VSM_B	Ephrin-RBD	0.4824877935546224
5VJ6_H	Ig-like-2	0.4825490372814445
3C29_B	Tyr-recombinase	0.4828480551253565
7KDL_B	BetaCoV-S1-NTD	0.4830291211917421
3L27_C	VP35-IID	0.4830996690838314
5Z7D_C	HIN-200-1	0.4831988963349674
4OLK_B	Peptidase-C51	0.483231457829791
6WPT_B	BetaCoV-S1-NTD	0.4832969510925831
6BKD_H	Ig-like	0.4834443492616006
3MUU_F	Peptidase-S3	0.4838643453906374
3JCC_E	GP120	0.4839737437864443
4MYW_D	Ig-like-C2-type-1	0.4840438068672016
3DI6_A	Peptidase-A2	0.4841529960700503
4OLK_A	Peptidase-C51	0.4841664092676158
2P59_A	Peptidase-S29	0.484614151404921
6WKP_C	CoV-N-NTD	0.4846167521947384
3KS4_A	VP35-IID	0.4847901197794626
4IJE_D	VP35-IID	0.4850708780719607
5FJB_C	PPIase-cyclophilin-type	0.4853091935191374
4IJE_C	VP35-IID	0.4853784820822416
4WZK_B	Calici-coat	0.485887838143589
4HS6_B	HCV-NS1	0.4859410324355168
3U82_B	Ig-like-C2-type-1	0.4860158203851396
4IJE_A	VP35-IID	0.4860205102860561
6IKA_C	Peptidase-A2	0.4861088744283421
5T3S_B	GP41	0.4864347814021438
3L28_C	VP35-IID	0.486452815874164
1CR4_A	SF4-helicase	0.4865742734175654
3KS8_B	VP35-IID	0.4867311658543792
7KEC_C	BetaCoV-S1-NTD	0.4868068330479867
3KS8_D	VP35-IID	0.4868902477980987
7KDJ_B	BetaCoV-S1-NTD	0.4871515922677765
1CR1_A	SF4-helicase	0.4877230832543894
2HOF_A	Tyr-recombinase	0.4877851177367695
3L27_B	VP35-IID	0.4878530653637406
1LWE_A	Peptidase-A2	0.4880040554452932
7CVY_J	Peptidase-S3	0.4883564686700858
7CVY_E	Peptidase-S3	0.4883621451789323
1KBU_B	Tyr-recombinase	0.4883933942471476
4BIQ_B	Rhv	0.4885417067474961
5DEZ_B	PKD	0.4886336609415108
5C5U_B	Fe2OG-dioxygenase	0.4886347151985892
6NC2_R	GP41	0.4890539393200461
6UJX_A	Peptidase-A2	0.4890864640158227
6MET_A	Ig-like-C2-type-2	0.4890998965868859
7KEB_C	BetaCoV-S1-NTD	0.4891142855042282
5C5U_A	Fe2OG-dioxygenase	0.4892742168140718
3WV0_B	Ig-like-V-type	0.4895051015821094
6CRQ_H	GP41	0.4895201721209063
5J35_A	Calici-coat	0.4895250276200132
5J35_B	Calici-coat	0.4895440922459503
5DF0_B	PKD	0.4897242534777212
6KDJ_C	Peptidase-A2	0.4897614383843727
7AGG_B	Cadherin-3	0.4899867329358832
7KE9_B	BetaCoV-S1-NTD	0.4901536826394746
2HOI_H	Tyr-recombinase	0.4901550101248662
6XCM_C	BetaCoV-S1-NTD	0.4902776078986238
6IKA_A	Peptidase-A2	0.4902932518468311
4M6F_A	Resolvase-invertase-type-recombinase-catalytic	0.4904271142087236
5D74_B	Peptidase-C51	0.4905627287224463
5D74_A	Peptidase-C51	0.4906766167286296
3WV0_A	Ig-like-V-type	0.4907141295856435
2OT5_A	GP41	0.4908088175859949
3L28_A	VP35-IID	0.4909304527085246
7AGF_B	Cadherin-3	0.4910900285867614
7AGF_C	Cadherin-3	0.4910951937041125
3SLD_E	Calici-coat	0.491221054770453
3TGR_B	GP120	0.4912847675275306
1PVP_B	Tyr-recombinase	0.49148264544839
6Z97_B	BetaCoV-S1-NTD	0.4915397735639278
6A38_B	RanBD1	0.4915836641942382
3DD9_B	Fido	0.4917713305376722
3PHE_B	RdRp-catalytic	0.491818225041314
6KDO_C	Peptidase-A2	0.491998596526229
6ZHD_A	BetaCoV-S1-NTD	0.4921894175796012
4IBB_B	VP35-IID	0.4922138714174871
7KJ5_B	BetaCoV-S1-NTD	0.4923944692353192
6CRQ_C	GP41	0.4924044437875589
4X06_B	Calici-coat	0.4924482695893749
5J3O_A	Calici-coat	0.4924916204535717
5J3O_B	Calici-coat	0.4925241627451495
5BPV_A	VP35-IID	0.4930077143336251
2HOI_B	Tyr-recombinase	0.49309982165916
6BKD_L	Ig-like	0.4932756118826467
3TGT_A	GP120	0.4933203835346559
4F88_2	Peptidase-C51	0.4934396331802911
6A3E_B	RanBD1	0.4936546551034009
5N4K_A	CoV-N-NTD	0.493684481525984
6NI3_A	G-alpha	0.4937274269408652
4IBJ_B	VP35-IID	0.4937859969050634
4IBJ_A	VP35-IID	0.4940388635756422
6A3C_B	RanBD1	0.4940629178881336
3TGR_A	GP120	0.4941841018975808
7JMS_E	OTU	0.4943223816149654
7KEB_A	BetaCoV-S1-NTD	0.4943398897058455
6WB2_A	Peptidase-A2	0.4943431619776746
4TY9_D	RdRp-catalytic	0.4943739625053338
7KE9_A	BetaCoV-S1-NTD	0.4945728148751642
4F88_1	Peptidase-C51	0.4947647332101998
6XCM_B	BetaCoV-S1-NTD	0.4947976694727668
1M9D_B	PPIase-cyclophilin-type	0.4949379132193247
2X2D_B	PPIase-cyclophilin-type	0.4949473981786703
3PHE_C	RdRp-catalytic	0.4950845564505722
1Q3V_F	Tyr-recombinase	0.4951192662601806
4OOS_A	Calici-coat	0.4951234840708941
5D76_B	Peptidase-C51	0.4951514756392565
6UIT_A	Peptidase-A2	0.4953054698677763
3PHE_A	RdRp-catalytic	0.4953239596608353
4TY9_A	RdRp-catalytic	0.4953997666187964
3KAS_A	PA	0.4955914858065501
4TXS_A	RdRp-catalytic	0.4955984874187137
4HXD_D	OTU	0.4956263184519441
4WZK_A	Calici-coat	0.4957879382792826
7KDL_A	BetaCoV-S1-NTD	0.4958691951425604
4TXS_C	RdRp-catalytic	0.4959620633676787
6KDK_C	Peptidase-A2	0.4959890970028583
5N4K_B	CoV-N-NTD	0.4961307722083454
4TY8_B	RdRp-catalytic	0.496166775224527
4TY8_C	RdRp-catalytic	0.4962169180038211
5FW5_A	NTF2	0.4962435014622354
4UF7_C	Ephrin-RBD	0.4962791083514257
4UF7_E	Ephrin-RBD	0.4962827289862889
3SEJ_E	Calici-coat	0.4963211704866664
4TXS_D	RdRp-catalytic	0.4964930288249543
[truncated: 9,680 more rows]
