# Supplementary material for: Identifying and profiling structural similarities between Spike of SARS-CoV-2 and other viral or host proteins with Machaon
Source: Commun Biol. 2023 Jul 19;6:752. doi: 10.1038/s42003-023-05076-7 (PMC10356814; doi:10.1038/s42003-023-05076-7)
Supplement: Supplementary file 7 — Supplementary Data 4 [file 42003_2023_5076_MOESM7_ESM.zip › 6VXX_A_domain/metrics/6VXX_A_BetaCoV-S1-NTD_b-phipsi.csv]

structureId	domain	b-phipsi
6VXX_A	BetaCoV-S1-NTD	0.0
6VXX_B	BetaCoV-S1-NTD	1.418338067078908e-09
6VXX_C	BetaCoV-S1-NTD	1.1687545432334197e-08
7KDG_B	BetaCoV-S1-NTD	0.0001878720146478
7KKL_D	BetaCoV-S1-NTD	0.0003110998850116
7KDK_B	BetaCoV-S1-NTD	0.0003302316396766
3EOY_K	Ig-like-V-type-1	0.0003517107406084
4IYC_C	Leukocidin	0.0003922202700924
3RWJ_A	Ig-like	0.0004195168001624
7KKL_C	BetaCoV-S1-NTD	0.0004829605167264
4J0O_C	Leukocidin	0.000544958751479
4IYC_B	Leukocidin	0.0005604553124891
7KE4_B	BetaCoV-S1-NTD	0.0005653154787664
7KDL_A	BetaCoV-S1-NTD	0.0005713859672839
3EOY_L	Ig-like-V-type-1	0.000604490120027
6ZP1_C	BetaCoV-S1-NTD	0.0006561964151232
6ZP1_B	BetaCoV-S1-NTD	0.0006566888032271
6ZP1_A	BetaCoV-S1-NTD	0.000657126791021
7KE6_B	BetaCoV-S1-NTD	0.0006857049710344
4J0O_D	Leukocidin	0.0006966010511596
7KJ3_A	BetaCoV-S1-NTD	0.0007410865697504
7KE6_A	BetaCoV-S1-NTD	0.0007430953724321
7KDI_A	BetaCoV-S1-NTD	0.0007831585353562
7KEA_B	BetaCoV-S1-NTD	0.0008193223146402
3EOY_I	Ig-like-V-type-1	0.000867120483668
1U58_A	Ig-like	0.0008727037357528
6ZDH_C	BetaCoV-S1-NTD	0.0009146888354244
3EOY_H	Ig-like-V-type-1	0.0009163315483359
6VKN_I	GP120	0.0009360928372217
1N5A_G	Ig-like-C1-type	0.0009562675258672
1N5A_A	Ig-like-C1-type	0.0009648377900649
7KJ4_C	BetaCoV-S1-NTD	0.0009905510965085
6X2B_C	BetaCoV-S1-NTD	0.0010035429641385
7KDG_C	BetaCoV-S1-NTD	0.0011018537658253
4IZL_B	Leukocidin	0.0011215338021867
6WPS_E	BetaCoV-S1-NTD	0.0011841114922897
6WPS_B	BetaCoV-S1-NTD	0.0011842334064872
6WPS_A	BetaCoV-S1-NTD	0.0011843976780623
7KEB_B	BetaCoV-S1-NTD	0.001193091163867
1N5A_J	Ig-like-C1-type	0.0012046827413691
7KDG_A	BetaCoV-S1-NTD	0.0012130099475874
7KEA_A	BetaCoV-S1-NTD	0.0012376089783623
7KDL_C	BetaCoV-S1-NTD	0.0012407692306135
7KE9_C	BetaCoV-S1-NTD	0.001296544481123
7KKL_A	BetaCoV-S1-NTD	0.0013090702391991
1S7W_A	Ig-like-C1-type	0.0013132520464998
1QGC_A	Peptidase-C28	0.0013142102633599
7JV6_E	BetaCoV-S1-NTD	0.0013377172445501
7JV6_B	BetaCoV-S1-NTD	0.0013380114111156
7JV6_A	BetaCoV-S1-NTD	0.0013398336540832
4MJI_E	Ig-like-C1-type	0.0013521025817094
1S7T_A	Ig-like-C1-type	0.0013767070914071
3R4D_D	bCoV-S1-N	0.001407470103217
7KDJ_A	BetaCoV-S1-NTD	0.0014286256915927
5SWS_A	Ig-like-C1-type	0.0014730844690854
1BD2_E	Ig-like-C1-type	0.0015359299695224
3TBV_C	Ig-like-C1-type	0.0015392746987881
3TBW_E	Ig-like-C1-type	0.0015650147830032
7JW0_A	BetaCoV-S1-NTD	0.0015702873531655
7JW0_E	BetaCoV-S1-NTD	0.0015753053276958
7JW0_B	BetaCoV-S1-NTD	0.0015774783190477
3TYG_L	Ig-like	0.001582087372215
6J2G_D	Ig-like	0.0015925367609721
2J9J_B	Peptidase-A2	0.0016165465503562
3TBW_A	Ig-like-C1-type	0.0016234648788112
6DE7_D	Ig-like-2	0.0016287321923534
4R4H_B	Ig-like-V-type	0.0016530849860498
7KE9_A	BetaCoV-S1-NTD	0.0016588258064964
3TBW_C	Ig-like-C1-type	0.0016689756979264
7KDH_A	BetaCoV-S1-NTD	0.0017218434643749
5I08_B	BetaCoV-S1-NTD	0.0017282804835951
5I08_A	BetaCoV-S1-NTD	0.0017283460326282
5I08_C	BetaCoV-S1-NTD	0.0017293305386651
2WT2_B	Galectin	0.0017298901745227
2WV4_A	Peptidase-C28	0.0017474499992574
5W1K_A	Ig-like-1	0.0017608224426751
1S6N_A	Flavi-glycoprot	0.0017639716738154
6UDJ_D	Ig-like	0.0018026676135205
3J9F_7	Ig-like-V-type	0.0018102389277933
7KJ4_A	BetaCoV-S1-NTD	0.0018835527371072
1N5A_D	Ig-like-C1-type	0.0018889058020436
1NCB_H	Ig-like-2	0.0018913314825813
6VO1_I	GP120	0.0019208198687725
2W9L_B	Ig-like-C2-type-1	0.0019211381192087
6UTE_H	Ig-like-1	0.0019219213081682
6XKL_B	BetaCoV-S1-NTD	0.0019251469448667
7KDI_B	BetaCoV-S1-NTD	0.00193230141094
7KDK_C	BetaCoV-S1-NTD	0.0019376971170002
6ZXN_C	BetaCoV-S1-NTD	0.0019567033496648
3MV9_A	Ig-like-C1-type	0.0019672872448901
3PWV_D	Ig-like	0.0019774942683359
7KDH_C	BetaCoV-S1-NTD	0.0019858496807086
6Z97_A	BetaCoV-S1-NTD	0.0019866502875218
1B0R_A	Ig-like-C1-type	0.0020047042040615
2AEP_H	Ig-like-1	0.0020051094930783
4NM8_H	Ig-like	0.002042777489158
6U7G_C	CoV-S1	0.0020804881282288
6U7F_C	CoV-S1	0.0020856829893369
7KE7_A	BetaCoV-S1-NTD	0.0020977393562236
4NM8_J	Ig-like	0.0021260413358627
3QUL_D	Ig-like-C1-type	0.0021261315202395
6X2A_B	BetaCoV-S1-NTD	0.0021287389859481
3JTS_D	Ig-like	0.0021374540776241
1NAM_A	Ig-like	0.0021568806401678
3RWC_A	Ig-like	0.0021578563348025
4NM8_I	Ig-like	0.0021595614007904
6VSB_B	BetaCoV-S1-NTD	0.0021781989220407
1T5R_C	Leukocidin	0.0021848654633536
6F7D_A	Tail-spike-N	0.002200481104503
2NX5_I	Ig-like-C1-type	0.0022032217610407
7A29_C	BetaCoV-S1-NTD	0.0022132712320359
5XO2_A	Ig-like-V-type	0.002227200960632
7KJ5_C	BetaCoV-S1-NTD	0.0022399680423836
4XNY_H	Ig-like-2	0.0022721893860203
3BGF_B	Ig-like-2	0.002295229330031
3NVX_B	Sema	0.0023294560483251
7KE7_C	BetaCoV-S1-NTD	0.0023702236283091
1Q31_B	Peptidase-S30	0.0023735958077362
1S7V_A	Ig-like-C1-type	0.0023849316623367
2BHG_B	Peptidase-C28	0.0024031673273109
6QPM_B	Adeno-knob	0.002408688748027
2PSV_B	Peptidase-A2	0.0024160122759957
6P65_D	GP120	0.0024191954887453
6P65_G	GP120	0.0024201576469953
2QSC_L	Ig-like	0.0024303064701448
7K90_A	BetaCoV-S1-NTD	0.0024310089041631
7JZL_C	BetaCoV-S1-NTD	0.0024314117031135
6DE7_H	Ig-like-2	0.0024359940643261
5ESV_D	Ig-like	0.0024621015062255
3TBT_D	Ig-like-C1-type	0.0024622300026495
4GJT_B	Ig-like-V-type	0.0024757616106852
7KJ4_B	BetaCoV-S1-NTD	0.0024793049001955
1S7U_J	Ig-like-C1-type	0.0024793658225022
7KDJ_B	BetaCoV-S1-NTD	0.0024819920266347
3EOY_G	Ig-like-V-type-1	0.0025267955542998
2XN9_A	Ig-like-C1-type	0.0025315785942323
7KDH_B	BetaCoV-S1-NTD	0.0025326216609431
5WKO_J	Ig-like	0.0025527016792738
7KE4_C	BetaCoV-S1-NTD	0.002556638998476
3NGB_J	GP120	0.0025569170348344
7JW0_G	BetaCoV-S1-NTD	0.0025586221458534
7JW0_D	BetaCoV-S1-NTD	0.0025626714418433
4D8D_A	SH3	0.002563887726663
7KEA_C	BetaCoV-S1-NTD	0.0025702318382249
7K90_C	BetaCoV-S1-NTD	0.0025759832550739
7K90_B	BetaCoV-S1-NTD	0.002581029121501
7DDN_C	BetaCoV-S1-NTD	0.0025820933475158
5WKH_I	Ig-like	0.0025867450192895
3QUL_A	Ig-like-C1-type	0.002613455042935
7KDJ_C	BetaCoV-S1-NTD	0.0026212127865254
3QZQ_D	Peptidase-C3	0.002622706982601
3NVX_A	Sema	0.0026247347602793
2J1K_B	Ig-like-C2-type-1	0.0026249572320288
6H6L_G	Ig-like-V-type	0.0026280349818337
5WKH_D	Ig-like	0.0026286439326197
2W9L_T	Ig-like-C2-type-1	0.0026414496776279
7KJ2_A	BetaCoV-S1-NTD	0.002645284293586
3UA7_A	SH3	0.0026501951422356
5F6J_A	GP120	0.0026729758300179
1MI5_D	Ig-like-C1-type	0.0026745599921469
7K4N_A	BetaCoV-S1-NTD	0.0026815982259988
7K4N_B	BetaCoV-S1-NTD	0.002681912884975
7K4N_E	BetaCoV-S1-NTD	0.0026834242454461
3QQ3_A	Ig-like	0.0027036664239437
6KWK_A	Ig-like	0.0027113405764403
1GGI_H	Ig-like-2	0.0027178559747034
4D8D_C	SH3	0.0027270409965505
4XMP_H	Ig-like-1	0.0027305359632773
3TBS_D	Ig-like-C1-type	0.0027503441463884
4HPY_H	Ig-like	0.0027512568344869
6UOE_H	Ig-like-1	0.0027533217163907
3RWF_A	Ig-like	0.0027574229459145
3RL2_A	Ig-like-C1-type	0.002791987048994
5LKK_A	Calici-coat-C	0.0028025987148298
6UOE_H	Ig-like-2	0.0028026510994769
2I5Y_H	Ig-like-1	0.0028074970501113
2J92_A	Peptidase-C28	0.0028088039769358
7KDK_A	BetaCoV-S1-NTD	0.0028170728837798
3BGF_C	Ig-like	0.0028186893552847
3QZR_B	Peptidase-C3	0.0028202925374395
7KJ3_B	BetaCoV-S1-NTD	0.0028219675846821
4HS6_B	HCV-NS1	0.0028370679227759
4ORZ_A	SH3	0.0028500758914344
1GGI_H	Ig-like-1	0.0028877165496082
5VIG_B	Ig-like-1	0.002892507866404
5VIG_L	Ig-like-1	0.0028928309388754
3QUL_J	Ig-like-C1-type	0.0028937360041114
6IW5_C	Flavi-glycoprot	0.0028946373948876
6GL1_G	Ig-like-C1-type	0.002896067531852
3TYG_H	Ig-like-1	0.0029007723446601
1AFV_K	Ig-like	0.0029090507328954
3WV0_A	Ig-like-V-type	0.0029116775817721
6QPM_D	Adeno-knob	0.0029184548718403
1AKJ_D	Ig-like-V-type	0.0029201448247578
5JWD_A	Ig-like-C1-type	0.0029272966846107
2VE6_J	Ig-like-C1-type	0.002930344534606
2ZOL_C	Ig-like-C1-type	0.0029409586528277
2NPH_B	RNase-H	0.0029469027992763
3QZW_D	Ig-like-C1-type	0.0029639750953073
5WKF_D	Ig-like	0.0029675674947131
3BQJ_A	Calici-coat-C	0.0029938234579217
6ZOW_C	BetaCoV-S1-NTD	0.0030154534532056
3R0F_B	Peptidase-C3	0.0030155144906197
2VLJ_B	Ig-like-C1-type	0.0030322703472865
1S7V_D	Ig-like-C1-type	0.0030385759596339
7A94_B	BetaCoV-S1-NTD	0.0030404171068333
4R2G_D	Ig-like-1	0.0030448453651873
5TJE_A	Ig-like-C1-type	0.0030466574253402
2GHW_B	Ig-like	0.0030534125872054
2WV5_B	Peptidase-C28	0.0030618573929099
6E47_B	Calici-coat-C	0.0030716594793663
3SJV_Q	Ig-like-C1-type	0.003075336189938
7KEB_A	BetaCoV-S1-NTD	0.0030952434565275
5DEZ_A	PKD	0.0031133459179099
4GJT_C	Ig-like-V-type	0.0031140522282031
6GB7_A	Ig-like-C1-type	0.0031203962079088
6VLR_E	GP120	0.0031220611990127
2ZOK_E	Ig-like-C1-type	0.0031320038316637
7K8W_B	BetaCoV-S1-NTD	0.0031389852916417
7KEC_B	BetaCoV-S1-NTD	0.0031394796753738
7KEB_C	BetaCoV-S1-NTD	0.003141045826411
6ZDH_A	BetaCoV-S1-NTD	0.003184519101503
6UBI_D	Ig-like-2	0.00319618178187
3DRO_B	Ig-like-2	0.0032115896121083
5GR7_A	Ig-like-C1-type	0.0032249009003476
4MJI_J	Ig-like-C1-type	0.0032282920187845
1CE6_A	Ig-like-C1-type	0.0032343301391433
1T5R_G	Leukocidin	0.0032383888707905
5KR1_B	Peptidase-A2	0.0032384565036589
2WZR_1	Peptidase-C28	0.0032385533227794
4XMP_H	Ig-like-2	0.0032413029903769
4IZL_A	Leukocidin	0.0032478499262234
2W9L_A	Ig-like-C2-type-1	0.0032552398372577
5DF0_B	PKD	0.0032556142774001
7KJ3_C	BetaCoV-S1-NTD	0.0032620240270438
4IZL_D	Leukocidin	0.0032679541195702
4HJC_A	Phlebo-G2-C	0.0032799834480303
1FRG_L	Ig-like	0.0032856624074701
4R4N_U	GP120	0.003317635015226
3S45_A	Peptidase-A2	0.003318958317702
5W6G_L	Ig-like	0.003323629605272
5W1K_K	Ig-like-1	0.0033335765151361
6XKL_C	BetaCoV-S1-NTD	0.0033336725801507
3RWH_D	Ig-like	0.0033396698448149
7KJ5_A	BetaCoV-S1-NTD	0.003340437610687
5LKG_B	Calici-coat-C	0.0033615681593676
5IYN_A	Calici-coat-C	0.0033618866771341
1BD2_D	Ig-like-C1-type	0.0033763114038702
7K8X_A	BetaCoV-S1-NTD	0.003392100853328
1S7X_J	Ig-like-C1-type	0.0034057964581585
3AM8_B	Ig-like-C1-type	0.0034065350105343
7K8Y_E	BetaCoV-S1-NTD	0.0034229057310981
7K8W_A	BetaCoV-S1-NTD	0.0034423001816112
6IR5_A	Calici-coat-C	0.0034824749118843
6BJ3_H	Ig-like	0.0035024021987417
4QUZ_A	Calici-coat-C	0.0035090499756661
7JZN_B	BetaCoV-S1-NTD	0.0035098555252208
5ESZ_L	Ig-like	0.0035100869155151
3MV9_B	Ig-like-C1-type	0.0035111954469654
3I1L_A	Hema-HEFG	0.0035154287248118
6APD_J	Ig-like-1	0.0035161966033413
5ACA_2	VP4-2	0.0035192005383791
7KE8_C	BetaCoV-S1-NTD	0.0035348779027116
7K8Y_D	BetaCoV-S1-NTD	0.0035395575911994
5TJE_C	Ig-like-C1-type	0.0035437118788141
3U82_B	Ig-like-C2-type-2	0.0035472376982083
5DF0_A	PKD	0.0035513849346053
6QPM_F	Adeno-knob	0.0035633535866087
6VV5_A	CoV-S1	0.0035639725649804
6VV5_C	CoV-S1	0.0035640640310792
3J2W_A	Peptidase-S3	0.0035652313474134
6OPS_A	Peptidase-A2	0.003565758108826
7JV2_A	RBD	0.0035659127518068
7JV2_A	BetaCoV-S1-CTD	0.0035659127518068
6VV5_B	CoV-S1	0.0035659304119701
5ZV7_B	Calici-coat-C	0.0035940969363353
2GHW_D	Ig-like	0.0035969005995563
7KJ2_B	BetaCoV-S1-NTD	0.0035982074902789
5KQX_B	Peptidase-A2	0.0036199855383795
4ROX_B	Calici-coat-C	0.0036223034997785
4IYT_A	Leukocidin	0.0036576769989528
6DH0_A	Peptidase-A2	0.0036671256137666
7KE8_B	BetaCoV-S1-NTD	0.0036680863514276
6J2E_A	Ig-like	0.0036779030367871
1S7R_A	Ig-like-C1-type	0.0036805256484392
7JZL_A	BetaCoV-S1-NTD	0.0036845999877126
6IW5_D	Flavi-glycoprot	0.0036852420163224
5N11_B	Hema-HEFG	0.0036897666187774
7AD1_B	BetaCoV-S1-NTD	0.003694255716107
5C7K_E	Ig-like-2	0.0036980589588382
7KE4_A	BetaCoV-S1-NTD	0.0037058933426159
6XF6_A	BetaCoV-S1-NTD	0.0037295801934031
6OZC_H	GP120	0.0037461061003038
6DH2_A	Peptidase-A2	0.0037654814234098
4O5I_P	Ig-like	0.0037666184560419
4O5I_X	Ig-like	0.0037731319058767
1Q31_A	Peptidase-S30	0.0037732488507348
4O5I_R	Ig-like	0.0037746834624385
4O5I_T	Ig-like	0.0037911665073379
6DH1_A	Peptidase-A2	0.0037939108465383
4R2G_Q	Ig-like-1	0.0037953348542503
5D74_B	SH3b	0.0038042244894646
3EYF_C	Ig-like	0.0038047611114921
4QVA_B	Calici-coat-C	0.0038052607656592
1GGI_J	Ig-like-1	0.0038054356639599
4O5I_V	Ig-like	0.0038072366047423
4QVA_A	Calici-coat-C	0.0038073961778731
6DH5_A	Peptidase-A2	0.0038098503743766
5H94_A	Ig-like	0.0038182793800021
6DH8_B	Peptidase-A2	0.0038183366910086
6QFY_A	bCoV-S1-N	0.0038255495665743
4O5I_N	Ig-like	0.0038282950879424
4JRX_E	Ig-like-C1-type	0.0038371958436367
4IZL_C	Leukocidin	0.00384137171805
6ZOX_B	BetaCoV-S1-NTD	0.0038529126402552
6ZOX_C	BetaCoV-S1-NTD	0.0038543448672442
6ZOX_A	BetaCoV-S1-NTD	0.0038546075255339
6VYB_B	BetaCoV-S1-NTD	0.0038793974029829
5ZUS_B	Calici-coat-C	0.0038817468689842
3VRL_E	Ig-like	0.0038851475953036
4RU3_A	Gp138-N	0.0038853102521873
5LKK_B	Calici-coat-C	0.003890455200113
4U5W_D	SH3	0.0038970393896621
4QZV_D	BetaCoV-S1-NTD	0.0039215685349567
5LFE_A	Calici-coat-C	0.0039236761114079
3VXU_F	Ig-like-C1-type	0.0039280408482645
4QUZ_B	Calici-coat-C	0.0039322198813491
4QNP_F	Ig-like	0.003936619298271
4R2G_F	Ig-like-V-type	0.003937815016049
6OPS_B	Peptidase-A2	0.0039396459977656
5H94_D	Ig-like	0.0039452907878346
6IR5_D	Calici-coat-C	0.003970948937538
5F4O_A	Calici-coat-C	0.0039886649365757
1T5R_H	Leukocidin	0.003988881664981
5O02_A	Calici-coat-C	0.0039984955092142
2BHG_A	Peptidase-C28	0.004007369783753
6VMX_F	Ig-like-C1-type	0.0040074908098251
7KE7_B	BetaCoV-S1-NTD	0.0040088288296419
4RVI_B	Peptidase-A2	0.004014744888156
3QZW_G	Ig-like-V-type	0.0040151421348104
5F4J_A	Calici-coat-C	0.0040181291309583
5LKG_A	Calici-coat-C	0.0040193419479087
5BSX_B	Calici-coat-C	0.0040242762654104
1NAM_H	Ig-like-C1-type	0.0040251873415705
6QPM_C	Adeno-knob	0.0040320011269993
3U6X_U	BppU-IgG	0.0040320930019711
2WV5_A	Peptidase-C28	0.0040568161921604
7K5I_C	S5-DRBM	0.0040606719842853
6UTE_G	Ig-like-1	0.0040632091051369
5KD4_C	Ig-like-C1-type	0.0040705509444174
7KDI_C	BetaCoV-S1-NTD	0.0040746725225156
7A94_A	RBD	0.0040747048332706
6O5X_C	Peptidase-A2	0.0040803213432613
6UCE_L	Ig-like	0.0040835909993693
6V8Z_C	Ig-like-2	0.0040866335368746
6V8Z_O	Ig-like-2	0.0040872475964302
6V8Z_I	Ig-like-2	0.0040883717157619
1KAC_B	Ig-like-C2-type-1	0.0041026087858596
1P69_B	Ig-like-C2-type-1	0.0041032747415029
4QNP_L	Ig-like	0.0041054055136493
5NUH_D	SH3	0.0041095461592779
5XO2_B	Ig-like-V-type	0.004111549683544
6APD_O	Ig-like	0.0041240077635695
5SWQ_A	Ig-like-C1-type	0.0041323529359603
3SA8_B	Peptidase-A2	0.0041324022586327
4U5W_B	SH3	0.0041380367835739
4XNZ_H	Ig-like-2	0.0041428192770631
6APD_L	Ig-like	0.0041432197751927
3R4D_C	Ig-like-V-type	0.0041444530841868
5KD4_A	Ig-like-C1-type	0.0041587641608138
6DH3_A	Peptidase-A2	0.0041592764839172
3BGF_H	Ig-like-2	0.00416019267898
7KE6_C	BetaCoV-S1-NTD	0.0041642719113016
4R4H_B	Ig-like-C2-type-1	0.0041658996562607
6APD_M	Ig-like	0.0041725345244824
6H9V_B	Calici-coat-C	0.0041839899573273
6UTE_B	Ig-like-1	0.0041853691535586
4DAG_L	Ig-like	0.0041872903840342
6N8D_C	Calici-coat-C	0.0041898684483979
1P6A_B	Ig-like-C2-type-1	0.004196562445552
4QZV_B	BetaCoV-S1-NTD	0.0042071831289278
6DH7_A	Peptidase-A2	0.0042080269191019
6CDI_Q	GP120	0.0042197447115899
5ZV5_A	Calici-coat-C	0.004222438161154
3IT8_F	Ig-like	0.0042316743450067
6OHW_B	bCoV-S1-N	0.0042366093596077
6OHW_A	bCoV-S1-N	0.0042372371438005
6OHW_C	bCoV-S1-N	0.0042373912752726
7KE9_B	BetaCoV-S1-NTD	0.0042391522190446
6DGY_A	Peptidase-A2	0.0042417843457793
5W6F_C	NosD	0.0042696593526681
1GGI_J	Ig-like-2	0.0042718002339421
3IT8_L	Ig-like	0.0042731499372859
1S7R_D	Ig-like-C1-type	0.0042770827118391
6QPM_E	Adeno-knob	0.0042844334909913
5F4O_B	Calici-coat-C	0.0042869270427364
6IR5_C	Calici-coat-C	0.0042988261446686
3EYF_A	Ig-like	0.0043125319870909
6BKB_H	Ig-like-2	0.0043238778261276
1DDH_B	Ig-like-C1-type	0.0043246483581591
7A94_A	BetaCoV-S1-CTD	0.0043300973218162
4XMP_L	Ig-like	0.0043330812103863
7A25_C	BetaCoV-S1-NTD	0.0043371328318304
5W08_L	Ig-like	0.0043376412569603
6U7E_C	CoV-S1	0.0043399917471465
7K4N_G	BetaCoV-S1-NTD	0.0043421233709568
6DGZ_B	Peptidase-A2	0.0043421844567461
7K4N_D	BetaCoV-S1-NTD	0.004344788612171
6GVZ_A	Calici-coat-C	0.0043507343342685
1AKJ_E	Ig-like-V-type	0.0043592669453985
2Q55_A	Peptidase-A2	0.0043613838928365
3SA7_A	Peptidase-A2	0.0043669016016788
7DDN_B	BetaCoV-S1-NTD	0.0043688445380993
5LKC_A	Calici-coat-C	0.0043693085567354
7JZL_B	BetaCoV-S1-NTD	0.004371902206456
2NX5_E	Ig-like-C1-type	0.0043853554964643
6LA6_E	Ig-like-C1-type	0.0043914060418522
3IT8_K	Ig-like	0.0043975376506202
6OKP_K	Ig-like	0.0043989579238682
6ZOY_C	BetaCoV-S1-NTD	0.0044291638327907
6ZOY_B	BetaCoV-S1-NTD	0.0044296997047224
6ZOY_A	BetaCoV-S1-NTD	0.0044304045951116
2ZOL_A	Ig-like-C1-type	0.0044324400096717
3IT8_E	Ig-like	0.0044434756162028
3KMT_C	SET	0.0044443129601929
3O9B_B	Peptidase-A2	0.0044451110496615
5G47_A	Phlebovirus-G2	0.004470797063032
7JVC_B	BetaCoV-S1-NTD	0.0044742125583882
6GW0_A	Calici-coat-C	0.0044743514179972
6DGY_B	Peptidase-A2	0.0044749867420314
7JVC_E	BetaCoV-S1-NTD	0.0044751851709639
3IT8_D	Ig-like	0.0044753651778626
7JVC_A	BetaCoV-S1-NTD	0.0044774677858537
5IQ9_B	Ig-like	0.0044781348865794
3IT8_J	Ig-like	0.0044792247648888
6N1W_Q	GP120	0.0044798965644034
5HGB_A	Ig-like-C1-type	0.0044827866550356
6DH4_B	Peptidase-A2	0.0044830321534994
6XEY_B	BetaCoV-S1-NTD	0.0044885794646207
7JJI_C	BetaCoV-S1-NTD	0.0044941215915088
7JJI_A	BetaCoV-S1-NTD	0.0044947391971622
4IYA_A	Leukocidin	0.0044949876953161
7JJI_B	BetaCoV-S1-NTD	0.0044956567492322
3QZR_A	Peptidase-C3	0.0044992545024421
6NF5_G	GP120	0.0045149795190485
3I1L_C	Hema-HEFG	0.0045200257306209
5JHD_A	Ig-like-C1-type	0.0045217582657994
3V7A_E	Calici-coat	0.0045232873396129
6DH6_B	Peptidase-A2	0.0045235750557903
2B60_B	Peptidase-A2	0.0045261492844548
1S7W_G	Ig-like-C1-type	0.0045282394129166
6BFU_B	CoV-S1	0.0045282765415235
6BFU_A	CoV-S1	0.0045284494410473
6BFU_C	CoV-S1	0.0045308651185797
2YEW_H	Peptidase-S3	0.0045333752527885
4NPU_A	Peptidase-A2	0.0045342845507485
2PSU_B	Peptidase-A2	0.0045390688149434
6NZ7_H	Ig-like	0.0045602434424805
3QZQ_B	Peptidase-C3	0.004562937334657
3SA4_B	Peptidase-A2	0.0045722146997569
4IYC_D	Leukocidin	0.0045735469019243
6ILF_A	Ig-like	0.0045779467021796
3SAC_A	Peptidase-A2	0.0045803928287342
6MPG_Q	GP120	0.0045893853148258
6CRQ_J	GP120	0.0045898233180484
6CRQ_I	GP120	0.0045907708363745
4DJP_A	Peptidase-A2	0.0046011460523414
3SA6_A	Peptidase-A2	0.0046071823252877
5VJ6_L	Ig-like	0.0046084898426805
3PWU_A	Ig-like	0.0046160705821565
5W0D_B	Ig-like	0.0046254775752645
1HOC_A	Ig-like-C1-type	0.004629407332431
6OPT_B	Peptidase-A2	0.0046335980212705
3QQ3_D	Ig-like	0.0046441306117572
3O9A_B	Peptidase-A2	0.0046451497296542
3SA9_B	Peptidase-A2	0.0046453249172898
2ALA_A	Peptidase-S3	0.0046458615059708
7KEC_C	BetaCoV-S1-NTD	0.0046461372553737
5JHD_F	Ig-like-C1-type	0.0046494737016772
6ZDH_B	BetaCoV-S1-NTD	0.0046495776311035
2I0A_B	Peptidase-A2	0.0046528376661887
3RIQ_A	PhageP22-tail	0.0046535437266454
6JCS_R	PKD-1	0.004653955870805
3SA3_A	Peptidase-A2	0.0046625720361495
6DH8_A	Peptidase-A2	0.0046749182816863
2RKF_A	Peptidase-A2	0.0046809121941209
6N8D_C	Calici-coat	0.0046968080380989
6B9J_A	Alpha-carbonic-anhydrase	0.004697768637608
1MI5_A	Ig-like-C1-type	0.0046978160489699
3U6X_Y	BppU-IgG	0.0046991904952784
6MPH_H	GP120	0.004701321113345
3MNW_B	Ig-like	0.0047109604521072
6DH1_B	Peptidase-A2	0.0047155657202521
6L1Y_C	Ig-like-C2-type-1	0.0047164788168944
6NFC_K	GP120	0.0047184194390268
6KWL_A	Ig-like	0.0047202061327811
6UM7_B	GP120	0.0047234049946146
2WT1_A	Galectin	0.004725294918666
3SA7_B	Peptidase-A2	0.0047312505525088
1H15_E	Ig-like-C1-type	0.0047338122919933
5W1K_S	Ig-like-1	0.0047344406565865
6ZP7_A	BetaCoV-S1-NTD	0.0047575015332339
6IW5_A	Flavi-glycoprot	0.0047705739373848
2X4Q_D	Ig-like-C1-type	0.0047707770774172
4M8Y_A	Peptidase-A2	0.004773385010008
6ZP5_A	BetaCoV-S1-NTD	0.0047751928956186
3QZW_H	Ig-like-V-type	0.0047863743096343
5KR2_C	Peptidase-A2	0.0047953915797345
5OSN_B	Rhv	0.0047995842503925
6DID_D	GP120	0.0048023119542392
4RDK_A	Calici-coat-C	0.0048047700431801
6DH2_B	Peptidase-A2	0.0048095684170747
5GSO_A	Peptidase-C3	0.004811998459045
7K43_D	BetaCoV-S1-NTD	0.0048167793292044
7K43_G	BetaCoV-S1-NTD	0.0048189947505988
3RY8_A	Calici-coat-C	0.004830512231689
6XEY_A	BetaCoV-S1-NTD	0.0048347821870762
6J2E_D	Ig-like	0.0048425773608261
4RVI_D	Peptidase-A2	0.0048426740763972
6GL1_C	Ig-like-C1-type	0.0048437174974198
1NCD_H	Ig-like-2	0.0048448957789285
7K8X_B	BetaCoV-S1-NTD	0.0048487954214903
3QZQ_A	Peptidase-C3	0.0048519497029277
2NX5_N	Ig-like-C1-type	0.0048544948478373
6N8D_A	Calici-coat	0.0048558212733303
4IYC_A	Leukocidin	0.0048649628283946
3L89_P	Sushi-2	0.0048671910312023
6JDR_A	RdRp-catalytic	0.0048734147672655
4DJQ_B	Peptidase-A2	0.004874555324706
2Q54_A	Peptidase-A2	0.0048952258436996
6OPV_A	Peptidase-A2	0.0048953790391455
6NFC_J	GP120	0.0048982686828804
3R0F_A	Peptidase-C3	0.0049047489483401
5W1M_A	Ig-like	0.004907395783322
5ZV7_A	Calici-coat-C	0.0049104557703662
2L04_A	Big-1-incomplete	0.004910791876437
6E47_A	Calici-coat-C	0.0049198163462214
3EYF_B	Ig-like-1	0.004920816566431
4MJ6_A	Ig-like-C1-type	0.0049246462550942
3L89_R	Sushi-2	0.0049292349148367
3QZQ_C	Peptidase-C3	0.0049369985796646
5ZUQ_A	Calici-coat-C	0.0049374539168329
5F4M_A	Calici-coat-C	0.0049419152965485
6X2A_C	BetaCoV-S1-NTD	0.0049436345034238
6VYB_A	BetaCoV-S1-NTD	0.0049449895033077
2O40_A	Peptidase-A2	0.0049459803412185
4J0O_B	Leukocidin	0.0049475260178687
6NFC_C	GP120	0.004948089775934
3N42_B	Peptidase-S3	0.0049484662970022
7JWB_B	BetaCoV-S1-NTD	0.0049497310138422
6QFY_B	bCoV-S1-N	0.0049506830265136
3SAA_A	Peptidase-A2	0.004970179678921
6GB7_E	Ig-like-C1-type	0.0049706917013196
6PCU_E	VP4-haemagglut	0.0049713478166228
5KON_B	Calici-coat-C	0.0049723622709416
7KDL_B	BetaCoV-S1-NTD	0.0049831969651237
1T5R_E	Leukocidin	0.0049844939471537
6NK6_O	Ig-like-V-type-2	0.0049847889388737
3I1K_B	Hema-HEFG	0.0049853172247985
4Z4Y_A	Calici-coat-C	0.0049870764759141
6QPM_A	Adeno-knob	0.0049938540994253
3LQ6_B	Calici-coat-C	0.0049985307331921
5ZUS_A	Calici-coat-C	0.0049999832705166
3SLN_C	Calici-coat	0.005004048328487
4LAJ_H	Ig-like	0.0050053279477554
6N1V_L	GP120	0.005008914394627
6P3E_L	BIG2	0.0050247663000288
3L89_Q	Sushi-2	0.0050248106558824
6ZER_G	BetaCoV-S1-NTD	0.0050253089359901
6P3E_R	BIG2	0.0050257095918591
6F7K_A	Beta-helix	0.0050264299415133
5WKO_D	Ig-like	0.0050272715743436
6P3E_K	BIG2	0.0050275803059086
6P3E_F	BIG2	0.0050298531132259
6P3E_M	BIG2	0.0050310944224787
6P3E_D	BIG2	0.005031293932955
6P3E_B	BIG2	0.0050313172830812
6P3E_N	BIG2	0.0050316029337068
6P3E_C	BIG2	0.0050318342462117
6P3E_E	BIG2	0.005032039916018
6P3E_H	BIG2	0.0050322605083572
6P3E_P	BIG2	0.0050327045081272
1R0A_L	Ig-like	0.0050329030729147
6P3E_G	BIG2	0.0050334726397298
6P3E_A	BIG2	0.0050334878395527
6P3E_J	BIG2	0.0050340294822809
3I1K_A	Hema-HEFG	0.0050368438243211
6P3E_O	BIG2	0.0050370494810477
6P3E_I	BIG2	0.0050382044226432
6F7K_D	Beta-helix	0.0050383554942754
6P3E_Q	BIG2	0.0050391613728079
6VBP_H	GP120	0.0050415073690446
6IS5_D	Calici-coat-C	0.0050433260999622
2RKF_B	Peptidase-A2	0.0050477499548968
7KJ2_C	BetaCoV-S1-NTD	0.005050208644943
6DID_K	Ig-like	0.0050670203326859
7JZN_C	BetaCoV-S1-NTD	0.0050688301120965
5LKC_B	Calici-coat-C	0.0050791207823376
6UTE_F	Ig-like-1	0.0050824600262265
4RPD_B	Calici-coat-C	0.0050843574954121
3UA7_D	SH3	0.0050901120255681
3J8F_7	Ig-like-C2-type-2	0.0050944142371569
4DJP_B	Peptidase-A2	0.0050953438781016
6ZP5_B	BetaCoV-S1-CTD	0.0051034094949578
4R2G_B	Ig-like-V-type	0.0051037188435905
7JV4_A	BetaCoV-S1-NTD	0.0051096197156277
3DCR_A	Peptidase-A2	0.00511315998112
4C56_G	Ig-like-C1-type	0.0051147958364773
5T2Z_A	Peptidase-A2	0.0051152451540923
3REA_B	SH3	0.0051273910642999
3SA5_A	Peptidase-A2	0.005131808779687
1CE6_B	Ig-like-C1-type	0.0051354596386178
6DH3_B	Peptidase-A2	0.0051502974146782
3C5X_A	Flavi-glycoprot	0.0051563108096666
4PDC_B	C-type-lectin	0.0051592992693503
3O9E_B	Peptidase-A2	0.0051599679229331
6DH0_B	Peptidase-A2	0.005165969232328
6OUC_A	Calici-coat-C	0.0051738030937523
4HKJ_E	Ig-like-C1-type	0.005178894848836
3SAC_B	Peptidase-A2	0.0051821899722351
3SA3_B	Peptidase-A2	0.0051888586610479
7KJ5_B	BetaCoV-S1-NTD	0.0051903933056399
4ROX_A	Calici-coat-C	0.0051940304406253
5ZV5_B	Calici-coat-C	0.0051951581198669
4HKJ_A	Ig-like-C1-type	0.0051957227925165
3SKB_E	Calici-coat-C	0.0051984663351675
4HJ1_D	Phlebo-G2-C	0.0052021414491712
5E64_A	Hema-HEFG	0.005208103444327
3R4D_A	Ig-like-V-type	0.0052117538733206
4HKJ_I	Ig-like-C1-type	0.0052137541474511
4RVX_A	Peptidase-A2	0.0052213571937694
6NC2_R	GP41	0.0052235214091006
5F4M_B	Calici-coat-C	0.0052246587091209
2WT2_A	Galectin	0.0052293848336545
5FEC_H	GP120	0.0052310535290133
7A94_B	BetaCoV-S1-CTD	0.0052368382699994
4HKJ_M	Ig-like-C1-type	0.0052389580126095
4QC8_A	Parvo-coat	0.0052419622831899
3S4S_G	Ig-like-V-type	0.00525097934858
4DJO_B	Peptidase-A2	0.0052537061373051
6UM7_F	GP120	0.0052571939891171
7JWB_C	BetaCoV-S1-NTD	0.0052653932806049
6H6L_C	Calici-coat-C	0.0052678165512226
3RBB_D	SH3	0.0052727212630583
3SLN_D	Calici-coat-C	0.0052740553239164
7K43_E	BetaCoV-S1-NTD	0.0052823887200653
7K43_A	BetaCoV-S1-NTD	0.0052828650253404
7K43_B	BetaCoV-S1-NTD	0.0052853298268843
2YQ2_B	Peptidase-C53	0.0052886032815542
3SKU_F	Ig-like-V-type	0.0052946220396609
3EYF_D	Ig-like-1	0.0052991404226416
7JJC_D	F5-8-type-C-1	0.0053006109811767
2OBT_A	Calici-coat	0.0053010521821879
2OBT_A	Calici-coat-C	0.0053073880207973
6IS5_B	Calici-coat-C	0.005310039587961
4ZS6_C	bCoV-S1-N	0.0053234580089627
2VIT_B	Ig-like	0.0053243123590175
1G9M_C	Ig-like-V-type	0.0053396079483081
6U7E_D	CoV-S1	0.0053410609304367
4QV2_B	Calici-coat-C	0.0053506432811028
4Z4U_B	Calici-coat-C	0.0053510415428168
3SLD_B	Calici-coat-C	0.0053510553673968
1IM3_H	Ig-like-H-type	0.0053540672296954
6NZK_B	bCoV-S1-N	0.005354283178643
6NZK_A	bCoV-S1-N	0.0053545533149004
6NZK_C	bCoV-S1-N	0.0053554783766816
2YEW_K	Peptidase-S3	0.0053574568264788
5D74_A	SH3b	0.0053581621893596
4RDJ_A	Calici-coat-C	0.0053584919284763
6J2G_A	Ig-like	0.0053688860865723
6C6Q_B	Calici-coat-C	0.0053709914524821
3C5X_A	Flavi-glycop-C	0.0053766353586016
6UTE_I	Ig-like-1	0.0053776748265742
3W0W_A	Ig-like-C1-type	0.0053890022541724
4QV2_A	Calici-coat-C	0.0053902593839511
1T5R_B	Leukocidin	0.0053902704345499
1KC5_L	Ig-like	0.0054280791136734
4MYW_B	Ig-like-C2-type-2	0.005430254302066
3V7A_F	Calici-coat	0.0054391390181399
6XW5_B	Calici-coat-C	0.00544091668724
6ZP0_C	BetaCoV-S1-NTD	0.005451374885668
6ZP0_B	BetaCoV-S1-NTD	0.0054524353204722
6ZP0_A	BetaCoV-S1-NTD	0.0054524526427005
3O9D_B	Peptidase-A2	0.005453513000955
5WJL_H	Ig-like-C1-type	0.0054668262675207
2VLJ_A	Ig-like-C1-type	0.0054683000279573
6NK5_B	Peptidase-S3	0.0054746656088582
7DK6_c	BetaCoV-S1-NTD	0.0054782227543604
4ZUT_A	Ig-like	0.0054861698500359
7K8W_A	RBD	0.0054862304733608
6OPP_L	GP120	0.0054866924008813
4MYW_D	Ig-like-C2-type-2	0.0054879878112552
6ZXN_A	BetaCoV-S1-NTD	0.0054883884663546
5D76_B	SH3b	0.0054887560208819
6Z97_C	BetaCoV-S1-NTD	0.0054924653503606
5JSE_C	Pectate-lyase-3	0.0054929180673569
6X2C_A	BetaCoV-S1-NTD	0.0054952736366282
6X2C_C	BetaCoV-S1-NTD	0.0054989860504924
6H6L_A	Calici-coat-C	0.0054994274223742
6X2C_B	BetaCoV-S1-NTD	0.0055011326203638
6ATV_A	SH3-1	0.0055011512373088
6Z2M_D	BetaCoV-S1-NTD	0.0055080530109149
6XW4_A	Calici-coat-C	0.0055080761249341
6H6L_D	Calici-coat-C	0.0055087792259562
3QUL_G	Ig-like-C1-type	0.0055171912689635
1FYT_D	Ig-like-C1-type	0.0055299110165352
4WU7_D	Ig-like-C1-type	0.0055310054197788
5UL6_A	SH3-1	0.0055332030955801
5IQ9_L	Ig-like	0.0055356362885512
3U6X_X	BppU-IgG	0.0055403380439311
6F7K_C	Beta-helix	0.0055405673106621
3U6X_S	BppU-IgG	0.0055430964084467
2J92_B	Peptidase-C28	0.0055509505370255
6UTE_E	Ig-like-2	0.0055523858258021
6H6L_B	Calici-coat-C	0.0055590271472908
4P3I_D	Calici-coat-C	0.0055660747721085
4Z4U_A	Calici-coat-C	0.0055856412748452
6E48_A	Calici-coat-C	0.0055894663334808
1T5R_D	Leukocidin	0.0055942929053624
6F7K_B	Beta-helix	0.0055952284622362
2XFB_F	Peptidase-S3	0.0055958443192757
4RPD_A	Calici-coat-C	0.0055967836832393
5HGB_J	Ig-like-C1-type	0.005596793372094
5W1M_C	Ig-like	0.0056141441180531
6IR5_B	Calici-coat-C	0.00561622848765
5JSE_A	Pectate-lyase-3	0.0056245191093131
3SLN_B	Calici-coat-C	0.0056263619252983
3O99_B	Peptidase-A2	0.005629402207542
4P25_D	Calici-coat-C	0.0056362703494929
3UX1_A	Parvo-coat	0.0056389121649014
5IQ7_H	Ig-like-2	0.005647888107242
6DH7_B	Peptidase-A2	0.0056487100553664
1C70_A	Peptidase-A2	0.0056515054831415
5JSE_B	Pectate-lyase-3	0.0056624929821837
5WDU_L	GP120	0.0056646707437705
3SEJ_H	Calici-coat-C	0.0056873223554661
7JV4_B	BetaCoV-S1-NTD	0.0056930693806093
4JRY_E	Ig-like-C1-type	0.00570429047788
6JO8_N	Ig-like-V-type-2	0.0057048788224087
6UH7_B	Rhv	0.0057057787847059
5JS4_A	Pectate-lyase-3	0.0057061641789374
4YDJ_A	GP120	0.0057106802188999
3SKB_B	Calici-coat-C	0.0057127419945139
4NJU_A	Peptidase-A2	0.0057133331470347
5JS4_C	Pectate-lyase-3	0.0057149751870685
6ZXN_B	BetaCoV-S1-NTD	0.0057226250816023
5YLX_A	Ig-like	0.0057357322630809
4J0O_A	Leukocidin	0.0057397784985941
6WPT_C	BetaCoV-S1-NTD	0.0057424458991309
6ZHD_A	BetaCoV-S1-NTD	0.0057660845944238
5JS4_B	Pectate-lyase-3	0.0057722503157426
2VLR_I	Ig-like-C1-type	0.0057864250886213
7JZN_A	BetaCoV-S1-NTD	0.0057907953572047
7KE8_A	BetaCoV-S1-NTD	0.0057954281497221
5O03_B	Calici-coat-C	0.0057970530934185
2ESV_E	Ig-like-C1-type	0.0058019036358039
4Z4R_B	Calici-coat-C	0.0058020857684893
2XFC_D	Peptidase-S3	0.0058122057372539
2NX5_J	Ig-like-C1-type	0.005825637858526
5ACA_2	Rhv	0.0058267985665415
5O03_A	Calici-coat-C	0.005827356314677
1T5R_A	Leukocidin	0.005828193082434
6NK7_N	Ig-like-V-type-2	0.0058313507876199
6NK6_N	Ig-like-V-type-2	0.0058322341751463
4PRP_E	Ig-like-C1-type	0.0058420782461581
3Q39_A	Calici-coat-C	0.0058429767883658
1S7U_G	Ig-like-C1-type	0.0058524511359526
3RY8_B	Calici-coat-C	0.0058573731769448
4RDL_A	Calici-coat-C	0.0058601382168867
6GY9_A	Calici-coat-C	0.0058615494109015
4P2N_D	Calici-coat-C	0.0058617466192032
3SUF_A	Peptidase-S29	0.0058675409540892
7A94_B	RBD	0.0058699345412757
5OMM_B	Calici-coat-C	0.0058722592425926
6MTM_A	Ig-like-C1-type	0.0058748037731807
3KMT_B	SET	0.0058756335701116
2LP7_C	Fibritin-C	0.0058821408479374
4NM8_M	Ig-like	0.0058821654250092
4NM8_L	Ig-like	0.0058907634925899
5KD7_B	Ig-like-C1-type	0.0058913535236637
6GW4_A	Calici-coat-C	0.0058936344155046
5VOB_L	Ig-like	0.0058947428966389
4NM8_N	Ig-like	0.0058966709913003
3EYF_B	Ig-like-2	0.0058972585413005
4NJT_D	Peptidase-A2	0.005900813848607
1VVE_A	Sushi-2	0.005903978526673
3JTS_A	Ig-like	0.0059055942822948
3QZW_J	Ig-like-V-type	0.0059073058480807
5IYR_A	Calici-coat-C	0.0059196935040913
1AFV_H	Ig-like	0.0059395019049208
3O9C_B	Peptidase-A2	0.0059451455627014
6NFC_L	GP120	0.0059469233764408
3SKB_G	Calici-coat-C	0.0059550324655109
3DCK_A	Peptidase-A2	0.0059583656641984
2XFC_F	Peptidase-S3	0.0059595301551358
6ZOW_A	BetaCoV-S1-NTD	0.0059636412144377
2AK4_Q	Ig-like-C1-type	0.0059694911466459
3MRH_A	Ig-like-C1-type	0.0059769308221489
2W9L_Z	Ig-like-C2-type-1	0.0059787406816944
6NQD_C	Ig-like	0.0059839136737564
6NQD_G	Ig-like	0.0059845767917473
6NQD_K	Ig-like	0.0059856311135554
2R5Q_A	Peptidase-A2	0.0059929809491582
4P26_C	Calici-coat-C	0.0059943265350469
1WBK_A	Peptidase-A2	0.0060001730943356
2SNW_B	Peptidase-S3	0.0060040079850648
5GSX_A	Ig-like-C1-type	0.0060111502635907
6E5P_I	GP120	0.0060218667934562
4Z4S_B	Calici-coat-C	0.0060267104365045
3D0V_B	Ig-like-2	0.0060311033680084
5N11_A	Hema-HEFG	0.0060361883241313
1S7U_A	Ig-like-C1-type	0.0060392292376087
6VMX_A	Ig-like-C1-type	0.0060443025000219
2F9U_C	Peptidase-S29	0.0060476214942017
3OXS_A	Ig-like	0.0060487160738041
1OHR_B	Peptidase-A2	0.0060496650186608
6UDJ_N	GP120	0.0060541313790072
6NZ7_L	Ig-like	0.006059081183236
4P12_A	Calici-coat-C	0.0060650724511186
6VN0_I	GP120	0.006075403093187
2R5Q_C	Peptidase-A2	0.0060785564342008
3CSY_G	Ig-like-2	0.0060799319626294
6C2N_A	Peptidase-S29	0.0060887284145358
5VIC_H	Ig-like	0.0060922568313913
4P3I_B	Calici-coat-C	0.0060970484952998
3SKB_F	Calici-coat-C	0.0061016231414497
3PUM_B	Calici-coat	0.0061158322986749
5GSW_D	Peptidase-C3	0.0061169557118044
5E6I_A	Ig-like	0.0061189567367533
4R2G_N	Ig-like-1	0.0061190918984398
6APD_K	Ig-like-2	0.0061191219826698
5ESV_B	Ig-like	0.0061225744311835
3QUK_D	Ig-like-C1-type	0.0061286013722985
5WDU_C	GP120	0.0061440444373831
6UTE_E	Ig-like-1	0.006145454414529
2I5Y_H	Ig-like-2	0.0061464342892478
6APD_N	Ig-like-2	0.0061516723248179
6UTE_G	Ig-like-2	0.00615670234868
7CHH_B	BetaCoV-S1-NTD	0.0061617867095118
6XW5_A	Calici-coat-C	0.0061699369637226
4ZUU_A	Ig-like	0.0061725739955397
5HC1_D	Peptidase-C32	0.0061740603428564
5O1Q_A	Peptidase-C51	0.0061751670226907
4QVJ_A	Calici-coat-C	0.0061780507349773
1KCS_L	Ig-like	0.0061809358021357
2J1K_T	Ig-like-C2-type-1	0.0061821537936676
6GW1_A	Calici-coat-C	0.0061835050905268
6O5X_B	Peptidase-A2	0.0061859176791722
3S56_B	Peptidase-A2	0.0061866675992272
6UDJ_L	Ig-like	0.0061904330276341
3Q3A_A	Calici-coat-C	0.0061953153992902
6UTE_J	Ig-like	0.0061989754961283
3GUT_C	RHD	0.0062036581019872
2X4S_B	Ig-like-C1-type	0.0062098431024767
2OBR_A	Calici-coat-C	0.0062128114990544
6OZC_N	GP120	0.0062167296779194
6OZC_M	GP120	0.0062174283120242
5KR0_B	Peptidase-A2	0.0062179207176775
6H6M_A	Calici-coat-C	0.006229005231691
4P12_B	Calici-coat-C	0.0062357647566248
6IS5_C	Calici-coat-C	0.0062358872246045
6H6M_D	Calici-coat-C	0.0062373937999155
4RDJ_B	Calici-coat-C	0.0062415499702335
2NX5_T	Ig-like-C1-type	0.0062502291243126
1N59_C	Ig-like-C1-type	0.0062513310702876
3RWF_B	Ig-like-C1-type	0.0062587844688797
4X7D_A	Calici-coat-C	0.0062692281225702
6UBI_D	Ig-like-1	0.0062737944926274
6XW7_A	Calici-coat-C	0.006274038797917
6Z43_A	BetaCoV-S1-NTD	0.0062741442353338
5IYQ_A	Calici-coat-C	0.0062745194728923
5DO2_D	bCoV-S1-N	0.0062966374764553
7BZ5_A	RBD	0.0062995518267307
7BZ5_A	BetaCoV-S1-CTD	0.0062995518267307
4PGD_A	Ig-like-C1-type	0.0063105932724457
3QQ4_A	Ig-like	0.006312904189346
5JEA_J	S1-motif	0.0063214834007218
5DEZ_B	PKD	0.0063221120478054
5IYN_B	Calici-coat-C	0.0063228315258976
7JV6_D	BetaCoV-S1-NTD	0.0063234228503928
5IYW_A	Calici-coat-C	0.0063237976037062
7JV6_G	BetaCoV-S1-NTD	0.0063243968262272
5VIY_K	Ig-like	0.0063272593607914
1I1R_A	Ig-like-C2-type	0.0063276471922093
5VIY_M	Ig-like	0.0063288784678924
4JM2_F	Ig-like-C2-type-1	0.0063294157441777
5IYP_A	Calici-coat-C	0.0063297789715101
5VIY_O	Ig-like	0.0063307027646433
5VXR_H	Ig-like	0.0063319700772151
1CU1_B	Peptidase-S29	0.0063324374883422
6H6M_C	Calici-coat-C	0.0063367508522599
6NK6_P	Ig-like-V-type-2	0.0063419163592277
2I69_A	Flavi-glycoprot	0.006348628007678
6VBP_I	GP120	0.0063555599070537
2WV5_C	Peptidase-C28	0.0063690462798375
1KBG_H	Ig-like-C1-type	0.0063723852529603
4P26_A	Calici-coat-C	0.0063856133159808
6Z43_B	BetaCoV-S1-NTD	0.0063887607516646
6X5C_A	GP120	0.0063996037311659
5GSO_E	Peptidase-C3	0.0064017343519155
4WZT_B	Calici-coat-C	0.0064042882811311
6IS5_A	Calici-coat-C	0.0064138410625731
5NME_F	Ig-like-C1-type	0.0064252361818705
2XFB_A	Peptidase-S3	0.0064259501436474
3R6K_A	Calici-coat-C	0.0064284232784402
3CSY_C	Ig-like-2	0.0064375577906769
2QAD_F	Ig-like-C2-type-1	0.006438925287463
4X7F_B	Calici-coat-C	0.0064400284480523
6J2F_D	Ig-like	0.0064401224800063
3REA_D	SH3	0.006445437435573
6NK5_A	Peptidase-S3	0.0064514491580045
2XFB_H	Peptidase-S3	0.0064588980037545
6NK6_A	Peptidase-S3	0.0064727636951569
4PRI_E	Ig-like-C1-type	0.0064862319479024
4DAG_H	Ig-like-1	0.006492664687059
6EWB_C	Calici-coat-C	0.0064934080555868
2KPL_A	Guanylate-kinase-like	0.0065079057951391
2A4Q_A	Peptidase-S29	0.0065136855205346
6F7K_F	Beta-helix	0.0065156053301097
1ZTX_H	Ig-like-2	0.006518822642629
5W08_N	Ig-like	0.0065204034682512
1S7U_D	Ig-like-C1-type	0.0065216800453003
6JO8_B	Alpha-E1-glycop	0.0065317707340385
4O58_L	Ig-like	0.0065330561426626
1C6Y_A	Peptidase-A2	0.0065355202531557
3I6K_A	Ig-like-C1-type	0.0065402115206587
6NK7_C	Peptidase-S3	0.0065502225927776
5WKO_H	Ig-like	0.0065767809711613
2OBS_A	Calici-coat-C	0.0065783337434162
6W52_B	Fibritin-C	0.0065872041103726
5ESZ_B	Ig-like	0.0065897549436314
6GB7_G	Ig-like-C1-type	0.0065923825353291
6U7F_D	CoV-S1	0.0065926313932285
6Z3Q_B	Rhv	0.0065984397239224
6N8D_D	Calici-coat	0.0066022292844622
7KKL_E	BetaCoV-S1-NTD	0.0066026722216268
3BGF_L	Ig-like	0.0066066891464748
2J1K_G	Ig-like-C2-type-1	0.0066072552565583
4RVX_B	Peptidase-A2	0.0066077337956052
3PA1_A	Calici-coat-C	0.0066121395884395
3SLD_G	Calici-coat-C	0.0066127480122085
7JVC_G	BetaCoV-S1-NTD	0.0066192864294608
3JCL_A	BetaCoV-S1-NTD	0.0066236756329793
3JCL_C	BetaCoV-S1-NTD	0.0066245158624114
3JCL_B	BetaCoV-S1-NTD	0.0066250159920131
7JVC_D	BetaCoV-S1-NTD	0.0066250175282945
5LXK_A	Ig-like	0.0066413074863949
1RZJ_C	Ig-like-C2-type-1	0.0066430318874964
6U59_F	GP120	0.0066455943322805
5E6I_F	Ig-like	0.0066506412815775
5CJX_H	GP120	0.006652406748238
6NN3_A	Parvo-coat-N	0.0066524816635626
4OOS_A	Calici-coat	0.0066548239733982
3O4L_E	Ig-like-C1-type	0.0066554321859226
3CSY_A	Ig-like-2	0.006657194895598
5BSY_B	Calici-coat-C	0.0066601386774469
5WKO_F	Ig-like	0.0066659440043428
6X5B_J	GP120	0.0066683939389606
6X5B_A	GP120	0.0066696151328147
1KXA_A	Peptidase-S3	0.0066754322618751
6DID_L	Ig-like	0.0066872389416429
3ASR_A	Calici-coat-C	0.006689855391733
2QAD_B	Ig-like-C2-type-1	0.0066972812173655
6APD_N	Ig-like-1	0.0067167299368489
2XFB_D	Peptidase-S3	0.006727018807483
6J2F_A	Ig-like	0.0067281532104526
7A94_C	BetaCoV-S1-NTD	0.0067437963928527
3SLD_C	Calici-coat-C	0.0067472721334323
6P6Q_A	Peptidase-S29	0.0067494250435498
6P6Z_A	Peptidase-S29	0.0067501553011296
3Q6R_A	Calici-coat-C	0.0067531337792642
6VLR_C	GP120	0.0067673706814985
2BQV_A	Peptidase-A2	0.0067783117507667
4GZF_B	Peptidase-A2	0.0067862664602646
5SWZ_A	Ig-like-C1-type	0.0067896553572096
5GSW_B	Peptidase-C3	0.0067969346591135
3ONY_C	Calici-coat-C	0.0067994873891432
6XW6_B	Calici-coat-C	0.0068203863501163
3JTS_G	Ig-like	0.0068251415343278
6ZOK_C	S5-DRBM	0.0068324550901405
1FOD_3	Rhv	0.006836956693985
2VLK_D	Ig-like-C1-type	0.0068394803343887
6APD_J	Ig-like-2	0.0068397164450735
5FUU_A	GP120	0.0068444282258198
5W08_J	Ig-like	0.0068461452669164
3ONU_A	Calici-coat-C	0.0068561396020633
6NC3_V	GP41	0.0068562191225327
5E6I_N	Ig-like-C1-type	0.0068567264361154
6ILC_A	Ig-like	0.0068584032400682
3L89_S	Sushi-2	0.0068626445542294
4FAF_A	Peptidase-A2	0.006866284041153
6X5C_E	GP120	0.0068773351490352
6Z97_B	BetaCoV-S1-NTD	0.0068824454398848
6XW6_A	Calici-coat-C	0.0068830042221374
6RWL_N	Reverse-transcriptase	0.0068858976220698
6RWL_F	Reverse-transcriptase	0.0068871375957596
3SJ9_A	Peptidase-C3	0.0068882510465967
5BSX_A	Calici-coat-C	0.0068957522879533
4P2N_A	Calici-coat-C	0.0069107584891001
2L8K_A	Peptidase-C31	0.0069197399046405
4P1V_C	Calici-coat-C	0.006931089815349
5GSO_D	Peptidase-C3	0.0069343658680254
1LVM_A	Peptidase-S30	0.0069431102303749
3SLD_D	Calici-coat-C	0.0069436800053991
7KEC_A	BetaCoV-S1-NTD	0.0069522627845093
3W39_D	Ig-like-C1-type	0.0069531443943221
4P12_C	Calici-coat-C	0.006959361978153
3BQ4_A	Adeno-knob	0.0069675988635829
3VXU_A	Ig-like-C1-type	0.006968471297935
4HUX_A	Ig-like-C1-type	0.0069722300281728
7K8M_E	BetaCoV-S1-CTD	0.0069934378522064
7K8M_E	RBD	0.0069934378522064
3QUK_A	Ig-like-C1-type	0.0070014147992102
2Q2U_B	DNA-ligase-OB-2	0.0070045656204122
4Z4Z_B	Calici-coat-C	0.0070071460191352
6APD_K	Ig-like-1	0.0070083881321811
3W39_A	Ig-like-C1-type	0.0070197563051756
6H9V_A	Calici-coat-C	0.0070209956018647
6UDK_A	GP120	0.0070213793966157
6PDL_F	Ephrin-RBD	0.007026011362968
1F7R_A	Peptidase-A2	0.0070286869044587
6PDL_B	Ephrin-RBD	0.0070298754352381
3SKB_A	Calici-coat-C	0.0070348863805636
6THJ_K	Peptidase-M15-4	0.0070429041937567
6UDJ_R	GP120	0.0070460513133185
5YSX_A	Calici-coat	0.0070487048143315
3KMT_A	SET	0.0070516459743428
4RDK_B	Calici-coat-C	0.0070546019011464
3AST_B	Calici-coat-C	0.0070596813799508
7KKK_C	BetaCoV-S1-NTD	0.0070600477995123
3J0C_B	Peptidase-S3	0.0070632618195543
3SKB_D	Calici-coat-C	0.0070649943215369
6JYN_B	Calici-coat-C	0.0070872941330891
3PWV_A	Ig-like	0.0070973537180056
5WKO_L	Ig-like	0.0071053825795171
3RWN_A	Phage-tail-NK	0.0071070861262376
5F17_A	Peptidase-C32	0.0071083388076328
2Q2U_A	DNA-ligase-OB-2	0.0071180351226883
1N6Q_L	Ig-like	0.0071282342563307
6UTE_A	Ig-like	0.0071327884487578
4X07_A	Calici-coat-C	0.0071332731887303
3I1L_C	Hema-esterase	0.0071350686905303
3SKB_H	Calici-coat-C	0.0071389056408095
4X07_B	Calici-coat-C	0.0071389758631572
1VCP_B	Peptidase-S3	0.0071482550347977
4HJ1_C	Phlebo-G2-C	0.0071492446801923
5USL_B	Alpha-carbonic-anhydrase	0.0071522614716961
6E5P_J	GP120	0.0071587232989902
6H6M_B	Calici-coat-C	0.0071694536496677
7K8X_C	BetaCoV-S1-NTD	0.0071707397451696
2WV5_D	Peptidase-C28	0.0071716893423817
3OSY_B	Peptidase-C3	0.0071775149235591
3L89_U	Sushi-2	0.0071818493024205
3Q6R_B	Calici-coat-C	0.0071821066575461
5I9Q_B	GP120	0.0071870236107863
3SLN_E	Calici-coat-C	0.0071905600794415
6M3M_C	CoV-N-NTD	0.0071908177519199
6JO8_F	Alpha-E1-glycop	0.0071940984000885
1WBZ_A	Ig-like-C1-type	0.0071958546715095
4WU5_A	Ig-like-C1-type	0.0071970252945446
6OPQ_N	Ig-like-V-type	0.0072050137696225
3TBY_A	Ig-like-C1-type	0.0072113666334172
3TBW_G	Ig-like-C1-type	0.0072131772723579
2NY3_A	GP120	0.0072146676123388
5J3O_A	Calici-coat	0.0072182201598076
4M1D_L	Ig-like	0.0072225334143427
6JO8_M	Ig-like-V-type-2	0.0072269532509084
5J3O_B	Calici-coat	0.0072276125689401
3U7Y_H	Ig-like-1	0.0072296117662389
4P3I_A	Calici-coat-C	0.0072329665041271
2Q2U_C	DNA-ligase-OB-2	0.0072456541396493
7A4N_A	BetaCoV-S1-NTD	0.0072481333604878
6X5B_I	Ig-like-V-type	0.0072596503793527
6JYN_C	Calici-coat-C	0.0072644436780239
3KXF_J	Ig-like-C1-type	0.0072709387486212
2Q2U_D	DNA-ligase-OB-2	0.0072885801961252
3N42_F	Peptidase-S3	0.007297119469308
6E56_I	Ig-like	0.0073040379778665
5J35_A	Calici-coat	0.0073257657173865
3ASS_B	Calici-coat-C	0.0073508630120674
3L89_T	Sushi-2	0.0073535839573366
4QNP_E	Ig-like	0.007354556531335
4P1V_B	Calici-coat-C	0.0073551261941835
3TBY_G	Ig-like-C1-type	0.00735626109132
5J35_B	Calici-coat	0.0073599777798598
3JTT_D	Ig-like	0.0073677722530149
3QZW_I	Ig-like-V-type	0.007373067747566
7C2L_C	RBD	0.0073744724492279
3PUM_A	Calici-coat	0.0073751524858913
6GY9_B	Calici-coat-C	0.0073764686288998
4P3I_C	Calici-coat-C	0.0073797037234683
4P25_C	Calici-coat-C	0.0073807896595652
1AVZ_C	SH3	0.0073826693876372
6J0Q_B	Calici-coat-C	0.0073925244817832
6GVZ_A	Calici-coat	0.0073992529128745
4OP7_A	Calici-coat-C	0.0074000174118063
4Z4W_A	Calici-coat-C	0.0074037629615569
4KRT_B	SH3b	0.0074072585789481
3SLN_J	Calici-coat-C	0.0074130614941815
6OTF_B	Calici-coat-C	0.0074139981859506
7KFW_E	RBD	0.0074143689660969
7KFW_E	BetaCoV-S1-CTD	0.0074143689660969
3SLD_A	Calici-coat-C	0.0074155259889344
4Z4W_B	Calici-coat-C	0.0074157593516909
3SEJ_C	Calici-coat-C	0.0074222233308269
1T0N_A	Ig-like-C1-type	0.0074229334312883
3TBY_J	Ig-like-C1-type	0.0074240335160787
6J2I_A	Ig-like	0.0074345833672466
5O05_C	Calici-coat	0.0074441566334778
2XCN_A	Peptidase-S29	0.007448837542225
5IYW_B	Calici-coat-C	0.0074504581749267
6LSA_F	Herpes-glycop-D	0.0074631491870109
7K8Z_A	BetaCoV-S1-NTD	0.0074640870004646
1DLH_A	Ig-like-C1-type	0.0074668960688609
2CH8_C	Ig-like-1	0.0074670017624451
6A3A_B	RanBD1	0.0074673063636282
4P25_A	Calici-coat-C	0.0074720303989227
5KON_A	Calici-coat-C	0.0074734782924889
6JYO_A	Calici-coat-C	0.0074744058772074
6GW0_A	Calici-coat	0.0074822695656769
3I1K_C	Hema-HEFG	0.0074845745264505
6JO8_O	Ig-like-V-type-2	0.0074875011698898
4QLH_A	RNase-H	0.0074921644281557
4MYW_D	Ig-like-V-type	0.0075013439175717
6XKL_A	BetaCoV-S1-NTD	0.0075056087083605
5W1M_E	Ig-like	0.0075074057619865
1WBZ_C	Ig-like-C1-type	0.0075076512869886
6LS9_A	Herpes-glycop-D	0.0075083297894283
1Z8Y_G	Peptidase-S3	0.0075093757685039
5HC1_C	Peptidase-C32	0.0075102216645249
1Z8Y_A	Peptidase-S3	0.0075148069775878
1Z8Y_C	Peptidase-S3	0.0075150162896668
1Z8Y_E	Peptidase-S3	0.0075150743456111
5WKO_B	Ig-like	0.007518406372364
1NCA_H	Ig-like-2	0.0075188551323447
4QVJ_B	Calici-coat-C	0.0075329112149358
1QLF_A	Ig-like-C1-type	0.0075403694776996
2XFC_A	Peptidase-S3	0.0075436175136686
4R4N_J	GP120	0.0075510202137043
4RPB_A	Calici-coat-C	0.0075543174103826
3ASP_B	Calici-coat-C	0.0075544374883573
2W9L_X	Ig-like-C2-type-1	0.0075571084043565
3AST_A	Calici-coat-C	0.0075611563227551
2X4N_A	Ig-like-C1-type	0.0075657262655377
5OR7_A	Calici-coat-C	0.007568083523569
6ZP5_B	RBD	0.0075714929842069
4F7M_A	Ig-like-C1-type	0.0075724276590387
6C6Q_A	Calici-coat-C	0.0075781724483136
3SKB_I	Calici-coat-C	0.0075795359092176
4RPB_C	Calici-coat-C	0.0075891372620364
5CON_A	Peptidase-A2	0.0075941094714327
6GSI_G	Ig-like-V-type-1	0.0075994729791013
5JSD_A	Pectate-lyase-3	0.0076061930272139
6E48_B	Calici-coat-C	0.0076172292883678
6J2I_D	Ig-like	0.0076174207092326
7C01_D	BetaCoV-S1-NTD	0.0076192517359813
3PUM_A	Calici-coat-C	0.007619781686769
6U59_E	GP120	0.0076199024707876
4Z4S_A	Calici-coat-C	0.0076204822453048
6U59_J	GP120	0.0076207038507948
4F7T_A	Ig-like-C1-type	0.0076225815946798
5HZA_A	Calici-coat-C	0.0076241489877655
4WZK_B	Calici-coat-C	0.007630874452394
5IRO_I	Ig-like-C1-type	0.0076336559385881
4NPT_A	Peptidase-A2	0.0076446246939405
4ADF_R	Ig-like-1	0.0076500437232421
5JSD_C	Pectate-lyase-3	0.007651920749409
4WZT_A	Calici-coat-C	0.0076533816322843
6XF6_B	BetaCoV-S1-NTD	0.0076645666211954
3TBY_D	Ig-like-C1-type	0.0076766978063775
5G47_C	Phlebovirus-G2	0.0076769512058008
4ADF_N	Ig-like-1	0.0076823101117441
5JSD_B	Pectate-lyase-3	0.007686111890747
4ADF_D	Ig-like-1	0.0076867948096462
6J2D_A	Ig-like	0.0076872948271027
6XW4_B	Calici-coat-C	0.0076888884471748
4ADF_B	Ig-like-1	0.0076914731911131
4ADF_P	Ig-like-1	0.0076941363651109
4ADF_A	Ig-like-1	0.0076944160838014
4ADF_E	Ig-like-1	0.0077001438231854
6X5C_J	Ig-like-V-type	0.007708854112071
5HZB_A	Calici-coat-C	0.0077136348073241
3HI1_A	Ig-like	0.0077168251329306
6ZP2_C	BetaCoV-S1-NTD	0.0077174936175617
6ZP7_B	BetaCoV-S1-CTD	0.0077185927895519
6ZP2_A	BetaCoV-S1-NTD	0.0077200818160963
6ZHD_B	BetaCoV-S1-NTD	0.0077218712981558
6ZP2_B	BetaCoV-S1-NTD	0.0077243770724467
3U6X_T	BppU-IgG	0.0077340768247109
4ADF_O	Ig-like-1	0.0077343989472801
2VLL_A	Ig-like-C1-type	0.0077356190233738
6CDI_R	GP120	0.0077472123811411
3PA2_A	Calici-coat-C	0.0077476162881893
5NGJ_B	BIG2	0.0077499580161352
3ASQ_A	Calici-coat-C	0.0077512520069897
6THJ_H	Peptidase-M15-4	0.007752193829541
4ADF_M	Ig-like-1	0.0077523356841343
6N8D_A	Calici-coat-C	0.0077525311555669
6GSI_F	Ig-like-V-type-1	0.0077527538800848
6DC3_H	Ig-like	0.0077583621386025
4ADF_C	Ig-like-1	0.0077594131739529
3HI1_L	Ig-like	0.0077686699854752
6E56_J	Ig-like	0.007775369638015
4O5I_W	Ig-like	0.0077761469436527
6DID_H	Ig-like	0.0077769065612511
6DID_C	Ig-like	0.0077816439095449
6DID_E	Ig-like	0.0077824862458741
4F7M_D	Ig-like-C1-type	0.0077827817214562
4ADF_F	Ig-like-1	0.0077957798436056
6S6L_B	Calici-coat-C	0.0078009851362505
6DFH_J	GP120	0.0078017895647077
4Z4R_A	Calici-coat-C	0.0078049680219256
3OGP_A	Peptidase-A2	0.0078082147864186
4ADF_Q	Ig-like-1	0.0078120229371707
2OKB_B	dUTPase	0.00781300671357
6ZP7_C	BetaCoV-S1-NTD	0.0078135029527882
6GW2_B	Calici-coat-C	0.0078153414189992
1P7Q_B	Ig-like-C1-type	0.0078158166268126
4HJC_A	Phlebovirus-G2	0.0078208553456879
2IZW_A	ICOSAH-VIR-COAT-S	0.0078261040034299
4RDL_B	Calici-coat-C	0.0078266284051155
7CZE_J	Eph-LBD	0.007831853951577
6UDJ_B	Ig-like	0.0078338910624267
6NK6_M	Ig-like-V-type-2	0.0078372096397909
5WWU_A	Ig-like-C1-type	0.0078459837770555
6P6V_A	Peptidase-S29	0.0078508035315162
1KXF_A	Peptidase-S3	0.0078530716495177
4O5I_S	Ig-like	0.0078577218644576
4X05_A	Calici-coat-C	0.0078579094867734
5OMM_A	Calici-coat-C	0.0078623344945671
4O5I_U	Ig-like	0.0078770436739398
3IYP_F	Sushi-4	0.0078875687330587
5W1K_K	Ig-like-2	0.0078900145688503
4X7F_A	Calici-coat-C	0.0078988128731187
4O5I_O	Ig-like	0.0079000642900285
5HGB_G	Ig-like-C1-type	0.0079062742127137
3JTT_A	Ig-like	0.0079073369356783
6GW2_A	Calici-coat-C	0.0079077590098589
6UTE_H	Ig-like-2	0.0079094873860405
4O5I_Q	Ig-like	0.0079095613621689
6X5C_D	GP120	0.0079140476087209
3LQ6_A	Calici-coat-C	0.0079168145968784
4R4N_Q	GP120	0.007917754185347
6VLR_D	GP120	0.0079345804181762
6ZP5_C	BetaCoV-S1-NTD	0.0079347842744436
7CZE_I	Eph-LBD	0.0079373757604968
3SAA_B	Peptidase-A2	0.0079496626588831
4N8V_G	Ig-like-C2-type-2	0.0079518693003765
6XW7_E	Calici-coat-C	0.0079588010468818
4O5I_M	Ig-like	0.0079635478632409
6N81_A	Calici-coat-C	0.0079635969838318
6P4J_B	Calici-coat	0.0079648577619702
5KON_A	Calici-coat	0.0079734652008494
6VXK_D	Sema	0.0079763724841772
6VXK_B	Sema	0.007976982472204
6UTE_D	Ig-like-1	0.0079770666585165
6UBI_A	Ig-like-2	0.0079779109522529
7CZE_L	Eph-LBD	0.0079789892288428
6VBQ_L	GP120	0.0079794640945582
6Z3P_B	Rhv	0.0079825187746032
4X06_B	Calici-coat	0.007996968791531
3JTT_G	Ig-like	0.0080025324563918
5ANY_G	Peptidase-S3	0.0080048711747611
1KXD_A	Peptidase-S3	0.0080062937979748
5ANY_A	Peptidase-S3	0.0080078808579878
5ANY_C	Peptidase-S3	0.008008078281495
2NX5_P	Ig-like-C1-type	0.008014760799805
5ANY_E	Peptidase-S3	0.0080152335710822
5TIL_D	Ig-like-C1-type	0.0080170086079375
5BSY_A	Calici-coat-C	0.0080170828082569
4XL8_A	Adeno-knob	0.0080183810766662
3Q38_A	Calici-coat-C	0.0080218294359829
4P2N_B	Calici-coat-C	0.0080229388497604
7JWB_D	BetaCoV-S1-NTD	0.0080273070049067
6X2A_A	BetaCoV-S1-NTD	0.0080292111395764
7CZE_K	Eph-LBD	0.0080299218632994
6DC3_L	Ig-like	0.0080324575376553
1LVM_B	Peptidase-S30	0.0080331820148678
4R2G_N	Ig-like-2	0.0080347595544231
7DK6_C	BetaCoV-S1-NTD	0.0080372715339683
6ZDG_G	BetaCoV-S1-NTD	0.0080381505291967
6IVZ_A	Flavi-glycop-C	0.008045838337356
1S7X_G	Ig-like-C1-type	0.0080498720034765
2FLE_B	Peptidase-A2	0.0080586840119784
5GSB_A	Ig-like-C1-type	0.0080622565483331
2AK4_U	Ig-like-C1-type	0.0080705709311148
6N1W_R	GP120	0.008070805220615
6U59_C	GP120	0.0080714432031866
6U59_A	GP120	0.0080741749853269
6U59_G	GP120	0.0080745433254877
2WZR_2	Peptidase-C28	0.0080749432770338
3KXF_E	Ig-like-C1-type	0.0081005475435043
2OKB_C	dUTPase	0.0081084418645425
3ONY_B	Calici-coat-C	0.0081087162709285
3PUM_B	Calici-coat-C	0.00810966777562
6XF6_C	BetaCoV-S1-NTD	0.0081101290679042
3J0C_H	Peptidase-S3	0.0081170161463319
6G47_A	Adeno-knob	0.0081274995147066
6NFC_D	GP120	0.0081300007523098
5HC1_B	Peptidase-C32	0.0081316883623184
6XF5_C	BetaCoV-S1-NTD	0.0081351840032458
6XF5_B	BetaCoV-S1-NTD	0.0081386163256259
6WKP_D	CoV-N-NTD	0.0081479640486989
3ZFR_A	Peptidase-C53	0.0081517993564217
6A38_B	RanBD1	0.008155029734977
6NC3_R	GP41	0.0081564208757208
6OPP_H	GP120	0.0081583649134211
4Z4T_A	Calici-coat-C	0.0081623251018329
6XF5_A	BetaCoV-S1-NTD	0.0081634017591795
3DOX_A	RNase-H	0.0081653378761722
3SEJ_B	Calici-coat-C	0.0081680776516776
6JYN_D	Calici-coat-C	0.0081720778429493
5LFE_B	Calici-coat-C	0.0081722230363441
6XC7_A	BetaCoV-S1-CTD	0.0081734218636447
6XC7_A	RBD	0.0081734218636447
6ZHD_C	BetaCoV-S1-NTD	0.0081753419100464
3I1L_B	Hema-HEFG	0.0081877898526882
6OGP_A	Peptidase-A2	0.0081906028502916
6THJ_D	Peptidase-M15-4	0.0082001639929244
3LQE_A	Calici-coat-C	0.0082033885916111
3PA1_B	Calici-coat-C	0.0082092581657767
1FZJ_B	Ig-like-C1-type	0.0082181106570774
4C56_B	Ig-like-C1-type	0.0082184252435629
3ASQ_B	Calici-coat-C	0.0082186898255118
5IYP_B	Calici-coat-C	0.0082199961367055
6OPO_K	GP120	0.0082250107148007
3TYG_H	Ig-like-2	0.0082265198780309
4HS6_A	HCV-NS1	0.0082305201508654
5IYR_B	Calici-coat-C	0.0082320419481032
2X4R_A	Ig-like-C1-type	0.0082330843280355
2OKB_A	dUTPase	0.0082350031418673
6XW7_D	Calici-coat	0.0082566458526824
1GC1_C	Ig-like-C2-type-1	0.0082692212218942
2I0D_B	Peptidase-A2	0.008272321851868
5ZV9_B	Calici-coat-C	0.0082730359409784
5YOW_A	Phlebovirus-G1	0.0082742696548856
3ZFO_A	Peptidase-C53	0.0082834148766173
3ASP_A	Calici-coat-C	0.0082843998378793
1WYK_C	Peptidase-S3	0.0082865206435422
3ASR_B	Calici-coat-C	0.0082916582996774
2IZW_B	ICOSAH-VIR-COAT-S	0.008292728843334
1Q94_A	Ig-like-C1-type	0.0082965295431129
5EYI_A	Peptidase-C31	0.008300069017988
3ASS_A	Calici-coat-C	0.0083019350887791
7JJC_B	F5-8-type-C-1	0.0083023960558147
5N0A_B	Flavi-M	0.0083127576803571
4PDC_C	C-type-lectin	0.0083134595438607
4UTB_B	Flavi-M	0.0083151883331979
1ZTX_H	Ig-like-1	0.0083157792443323
5N0A_A	Flavi-M	0.0083198108438929
6J5D_A	Flavi-glycop-C	0.0083208119929959
6ZP7_B	BetaCoV-S1-NTD	0.0083267765019435
7AGF_D	Cadherin-2	0.0083414144531158
3PUN_B	Calici-coat-C	0.0083419452115264
6IW5_B	Flavi-glycoprot	0.0083442708320836
5HZA_B	Calici-coat-C	0.0083444460421546
1VCP_C	Peptidase-S3	0.0083446813400065
2P3C_A	Peptidase-A2	0.0083455458313838
6X2B_B	BetaCoV-S1-NTD	0.0083606245792736
6NK6_B	Peptidase-S3	0.008364951223157
4OPO_A	Calici-coat	0.0083681142229427
3SLN_G	Calici-coat-C	0.0083704768429941
3KXF_P	Ig-like-C1-type	0.0083800075591298
2XFC_H	Peptidase-S3	0.0083880986905857
4WZK_B	Calici-coat	0.0083904804679476
7K8Z_C	BetaCoV-S1-NTD	0.0083913762742497
6ZP5_B	BetaCoV-S1-NTD	0.0083972699654932
6XW7_F	Calici-coat-C	0.0084008282550218
2AK4_D	Ig-like-C1-type	0.0084053741299129
3SUD_C	Peptidase-S29	0.0084075545515234
5IVS_A	Peptidase-A2	0.0084117438376708
1S7W_D	Ig-like-C1-type	0.008413955474584
6WPS_G	BetaCoV-S1-NTD	0.0084148305386174
6N81_B	Calici-coat-C	0.0084160506355393
6WPS_D	BetaCoV-S1-NTD	0.0084189325291189
6EWB_C	Calici-coat	0.0084209387529597
2VLR_E	Ig-like-C1-type	0.0084242066240873
5HGB_D	Ig-like-C1-type	0.0084416199653497
7K8V_A	BetaCoV-S1-NTD	0.0084443251203148
6CXC_G	Fibritin-C	0.0084464727724532
6PDL_D	Ephrin-RBD	0.0084575535687487
6CXC_I	Fibritin-C	0.0084605277519751
5KR1_A	Peptidase-A2	0.0084632131835405
3J70_M	Ig-like-C2-type-1	0.0084692918063006
4P25_B	Calici-coat-C	0.0084693423557715
4WZK_A	Calici-coat	0.0084693873463226
6THJ_I	Peptidase-M15-4	0.0084725362794704
6NZ7_I	Ig-like	0.0084734157401056
6NK6_D	Peptidase-S3	0.0084776521360236
7KJ5_B	RBD	0.008485757837412
6UYE_J	Filo-glycop	0.0084860157641054
3OSY_D	Peptidase-C3	0.0084935306730301
7A29_A	BetaCoV-S1-NTD	0.0084940900052778
3Q39_B	Calici-coat-C	0.0084966680717539
4Z4Z_A	Calici-coat-C	0.0084985821008976
4NJT_B	Peptidase-A2	0.0085053917501907
2WSU_D	Galectin	0.0085065898103496
5COK_A	Peptidase-A2	0.008512588264434
4YDV_B	Ig-like	0.008517700807414
4YDV_H	Ig-like	0.0085193100034641
3SKB_C	Calici-coat-C	0.0085231251155026
3BQ4_E	Adeno-knob	0.0085301394133002
4Z4T_B	Calici-coat-C	0.0085308958504353
3SEJ_G	Calici-coat-C	0.0085312697769746
4WZK_A	Calici-coat-C	0.0085445050882194
2OJE_A	Ig-like-C1-type	0.0085454838853989
4TYD_E	Peptidase-S29	0.0085750988860612
3R6J_A	Calici-coat-C	0.008584431410064
6OPU_B	Peptidase-A2	0.008585737340975
1WYK_B	Peptidase-S3	0.0085892081752073
6ZOZ_C	BetaCoV-S1-NTD	0.0086027030783346
6ZOZ_A	BetaCoV-S1-NTD	0.0086052775668238
6ZOZ_B	BetaCoV-S1-NTD	0.0086054583303156
6JYO_B	Calici-coat-C	0.0086095380110124
2OJE_E	Ig-like-C1-type	0.0086344829772507
4Q5M_A	RNase-H	0.0086351302580768
3KXF_I	Ig-like-C1-type	0.0086467498014636
5Y11_C	Phlebovirus-G1	0.0086471911901682
7CJQ_A	Ig-like	0.0086488321354291
3Q6Q_A	Calici-coat-C	0.0086505193348122
7AD1_A	BetaCoV-S1-NTD	0.0086523339243523
4M8X_A	Peptidase-A2	0.0086526995544928
1G6L_A	RNase-H	0.0086698691065493
5IQ9_H	Ig-like-2	0.0086759930432997
7K8U_A	BetaCoV-S1-NTD	0.0086830170641295
3BGF_H	Ig-like-1	0.0086861664973247
2J9J_A	Peptidase-A2	0.0086978187366318
3OSY_E	Peptidase-C3	0.0087064663739899
6ID4_E	Ig-like-C1-type	0.0087098341647679
3SAB_B	Peptidase-A2	0.0087113262953228
5NMH_A	Ig-like-C1-type	0.0087194234992488
3SEJ_F	Calici-coat-C	0.008721136414303
6J2H_D	Ig-like	0.0087229211465726
3L89_W	Sushi-1	0.0087245437704407
7KFX_A	BetaCoV-S1-CTD	0.0087302453512492
7KFX_A	RBD	0.0087302453512492
4XL8_B	Adeno-knob	0.0087303989618731
7JJC_C	F5-8-type-C-1	0.0087346698851168
6J0Q_A	Calici-coat-C	0.0087411226086977
6UTA_B	Ig-like-1	0.0087460955663063
2Q54_B	Peptidase-A2	0.0087480337850947
3OSY_C	Peptidase-C3	0.0087502499262275
5W08_I	Ig-like	0.0087511651886303
4HUW_A	Ig-like-C1-type	0.0087544271102318
5WEU_A	Ig-like-C1-type	0.0087585621956602
5I08_A	BetaCoV-S1-CTD	0.0087600017769185
5I08_C	BetaCoV-S1-CTD	0.0087604339438401
5TIL_A	Ig-like-C1-type	0.0087604989896408
5I08_B	BetaCoV-S1-CTD	0.0087632473384762
7KKK_E	BetaCoV-S1-NTD	0.0087672844615096
7KJ5_B	BetaCoV-S1-CTD	0.008785182127587
2P3C_B	Peptidase-A2	0.0087886595769248
5W08_G	Ig-like	0.0087908371567027
6VYB_C	BetaCoV-S1-NTD	0.0087948785061629
6X79_B	BetaCoV-S1-NTD	0.0087996105527678
6M3M_D	CoV-N-NTD	0.0088072933361261
6X79_C	BetaCoV-S1-NTD	0.0088081336916186
6X79_A	BetaCoV-S1-NTD	0.0088090401520191
2BTL_A	CoV-N-NTD	0.008811457963465
3KT5_A	RNase-H	0.0088159674080329
6H6H_A	Ig-like	0.0088242940537719
5J3O_B	Calici-coat-C	0.0088293363929972
1Z1J_B	Macro	0.0088308521277303
6CHB_N	GP120	0.0088340149259147
4YSI_A	MATH	0.0088399030863847
2VIR_B	Ig-like	0.0088434226939477
6DC5_H	Ig-like	0.0088511546394079
7KKK_A	BetaCoV-S1-NTD	0.008854597725918
1EP5_C	Peptidase-S3	0.0088626924105089
3N41_B	Peptidase-S3	0.0088661490630542
5COK_B	Peptidase-A2	0.0088673327505165
1H15_A	Ig-like-C1-type	0.0088740002884248
5IYQ_B	Calici-coat-C	0.0088755193156873
4UT6_A	Flavi-glycoprot	0.0088813526964771
5W08_M	Ig-like	0.0088899128117361
3ONU_B	Calici-coat-C	0.0088902418504956
7A94_A	BetaCoV-S1-NTD	0.0089129094747097
3KXF_K	Ig-like-C1-type	0.0089143869897826
5J35_B	Calici-coat-C	0.0089177469619385
5I8H_H	GP120	0.0089178377114465
6THJ_E	Peptidase-M15-4	0.0089187946652411
5NEM_3	VP4-2	0.0089228544823327
6FEZ_B	Peptidase-S39	0.0089249665932059
3PUN_A	Calici-coat	0.0089250252881014
3TO2_A	Ig-like-C1-type	0.0089255757169859
5NER_3	VP4-2	0.0089263876902093
6GW4_A	Calici-coat	0.0089279173226994
6X5B_L	GP120	0.0089329970857384
3J70_M	Ig-like-V-type	0.008936334212412
6X5B_F	GP120	0.0089370250545178
5W1K_F	Ig-like-1	0.0089408475538514
6PXH_A	BetaCoV-S1-NTD	0.0089416799636169
5IQ9_A	Ig-like-2	0.0089420499655202
5VIC_L	Ig-like-1	0.0089483625901742
5W08_O	Ig-like	0.008953917716419
6J2H_A	Ig-like	0.0089577539592533
3PVD_B	Calici-coat	0.0089615701602933
1FZK_B	Ig-like-C1-type	0.0089625240069498
3N43_F	Peptidase-S3	0.0089630968446603
5WKO_K	Ig-like	0.0089644195247068
6NK6_C	Peptidase-S3	0.0089656834190088
6N4N_A	Peptidase-S29	0.0089690095193278
4RLZ_A	Calici-coat-C	0.0089697982655448
4RX4_A	GP120	0.0089709522983716
5J35_A	Calici-coat-C	0.0089714228465905
4TYD_D	Peptidase-S29	0.0089714760314286
5J3O_A	Calici-coat-C	0.0089786145525961
5XOV_A	Ig-like-C1-type	0.0089842912211255
2ZSW_E	Ig-like-C1-type	0.0089875144722103
7K8T_B	BetaCoV-S1-NTD	0.0089897384578664
2A4F_A	Peptidase-A2	0.0089929637659316
3SA6_B	Peptidase-A2	0.0089940898032623
4Z4Y_B	Calici-coat-C	0.0089984200255028
3VXM_A	Ig-like-C1-type	0.0090001079745691
4LAJ_I	Ig-like	0.009001578620175
3SLN_C	Calici-coat-C	0.0090041442624037
5COO_A	Peptidase-A2	0.0090075035231236
2J1K_X	Ig-like-C2-type-1	0.0090123585169986
5TYR_B	Peptidase-A2	0.0090127972091036
6A3E_B	RanBD1	0.0090149505230413
7K8Z_B	BetaCoV-S1-NTD	0.0090160209738426
5ESV_L	Ig-like	0.0090249467683257
6IWG_B	Ig-like-C1-type	0.0090290864169232
6BKC_H	Ig-like-2	0.0090343596410083
5W08_Q	Ig-like	0.0090369428400283
6PU8_A	Peptidase-A2	0.009043934947799
3PVD_A	Calici-coat	0.0090492438799953
5NMF_F	Ig-like-C1-type	0.0090514186057093
6VLR_F	GP120	0.0090518109214319
3M5O_B	Peptidase-S29	0.009054537188942
7JJC_A	F5-8-type-C-1	0.0090546261715433
6XW7_C	Calici-coat	0.0090598001395374
4UTB_B	Flavi-glycoprot	0.0090692660247145
6WPT_B	BetaCoV-S1-NTD	0.0090773388402274
2M7W_C	Fibritin-C	0.0090833393224233
5O04_B	Calici-coat-C	0.009086596731608
3SUE_B	Peptidase-S29	0.0090873027071302
2YEW_F	Peptidase-S3	0.0090915737788623
4X05_C	Calici-coat-C	0.009092751442342
6OAT_B	Ubiquitin-like	0.0090936233442877
5W08_K	Ig-like	0.0090962399093979
2M7W_B	Fibritin-C	0.0090966174158655
5W1M_F	Ig-like	0.009099873454894
1DLH_D	Ig-like-C1-type	0.0091035262063618
5W9O_J	BetaCoV-S1-NTD	0.0091095645588789
6LSA_C	Ig-like	0.0091102978425094
2WSU_B	Galectin	0.009112516065679
3MRF_B	Ig-like-C1-type	0.0091128885641063
2M7W_A	Fibritin-C	0.0091144012179479
7JV4_C	BetaCoV-S1-NTD	0.0091197530892036
4XNY_H	Ig-like-1	0.0091209858741155
3HI1_B	Ig-like	0.0091212514792802
5N09_B	Flavi-glycoprot	0.0091236177268049
6THJ_C	Peptidase-M15-4	0.0091276051377543
1LVB_B	Peptidase-S30	0.0091287838687947
4GYE_B	Peptidase-A2	0.0091296088430603
6ZXN_C	RBD	0.0091337859449505
1AO7_A	Ig-like-C1-type	0.0091375374105471
2X4T_D	Ig-like-C1-type	0.0091486685544219
5ZVC_A	Calici-coat-C	0.0091560061052198
5ZVC_B	Calici-coat-C	0.0091575410193073
3GUT_A	RHD	0.0091600457862362
5W1M_B	Ig-like	0.0091608471817819
4X7E_B	Calici-coat-C	0.0091613339170538
2YEW_B	Peptidase-S3	0.0091694300840157
6V8X_C	Ig-like	0.0091708811974737
6V8X_K	Ig-like	0.0091709692419564
6V8X_G	Ig-like	0.0091728400158729
5W6F_A	NosD	0.009176060649535
5FUU_E	GP120	0.0091829064009419
3PUN_B	Calici-coat	0.0091919763263341
5D9Q_N	Ig-like	0.0091944117514231
5Z7D_C	HIN-200-1	0.0092011121535563
6AX7_A	Fe2OG-dioxygenase	0.0092066138733179
3CSY_E	Ig-like-2	0.0092108526456693
3SHS_A	Ig-like	0.0092116543296364
5W1M_H	Ig-like	0.0092193754652327
6ILE_A	Ig-like	0.0092203629807087
3MRB_A	Ig-like-C1-type	0.009223573092691
6THJ_G	Peptidase-M15-4	0.0092236122572473
6CBP_A	GP120	0.0092238206107403
2Q55_B	Peptidase-A2	0.0092265358817842
5GSR_C	Ig-like-C1-type	0.0092466911486475
3R4D_C	Ig-like-C2-type-1	0.0092475848018765
3OSY_A	Peptidase-C3	0.0092503939362959
5G47_B	Phlebovirus-G2	0.0092627879992241
4RPB_B	Calici-coat-C	0.0092636950167557
6NZT_A	Peptidase-S29	0.009267621992395
3SPK_A	Peptidase-A2	0.0092756771469453
2J12_B	Ig-like-C2-type-1	0.0092786439354788
1MI5_E	Ig-like-C1-type	0.0092795987434237
2Q5K_B	Peptidase-A2	0.0092803601267274
3OX8_A	Ig-like	0.0092901457950991
3IA9_A	Peptidase-A2	0.0092924338620097
3SLN_F	Calici-coat-C	0.0092927003055372
6NK7_A	Peptidase-S3	0.0093004199398309
5NMK_A	Ig-like-C1-type	0.0093050795460832
3ROO_C	Ig-like-C1-type	0.0093077540274272
2WBW_B	Ig-like-C2-type-1	0.0093096449954238
7JWB_A	BetaCoV-S1-NTD	0.0093297237094743
4P1V_A	Calici-coat-C	0.0093310033003561
5WX1_A	Peptidase-C53	0.0093351459406627
6SIT_D	Cadherin-2	0.0093389935125443
2WZR_3	Peptidase-C28	0.0093390739016025
1IM3_L	Ig-like-H-type	0.009340101424463
2VLL_D	Ig-like-C1-type	0.009342464306331
5EYI_B	Peptidase-C31	0.009346074225902
1KXB_A	Peptidase-S3	0.0093462921306791
3NG9_F	Parvo-coat	0.0093480714933926
6NPR_A	Ig-like-C1-type	0.0093564671319993
1S7T_D	Ig-like-C1-type	0.0093629681274738
4H14_A	bCoV-S1-N	0.0093733349437914
6AX6_A	Fe2OG-dioxygenase	0.0093844598045003
4RPD_A	Calici-coat	0.0093866186456924
3PA2_B	Calici-coat-C	0.0093879962377547
5E5W_A	Hema-HEFG	0.0093945282540876
5W6F_B	NosD	0.009399451013465
5COP_A	Peptidase-A2	0.0094027420084787
6UOE_L	Ig-like-1	0.0094033748631336
6XW7_B	Calici-coat-C	0.0094039670979611
3OAH_A	Parvo-coat	0.0094055196100816
4XNZ_B	Ig-like-2	0.0094075800777547
3J0C_I	Peptidase-S3	0.0094091945986686
4F2M_E	CoV-S1	0.0094128577891522
6GW1_B	Calici-coat-C	0.0094185984560368
4TYD_B	Peptidase-S29	0.0094191304154857
4OOV_B	Calici-coat-C	0.009421066740455
1IZH_A	Peptidase-A2	0.0094233759257741
5Z7D_A	HIN-200-1	0.0094286897516881
4OOV_A	Calici-coat-C	0.0094304608167517
2X4P_A	Ig-like-C1-type	0.009434787031264
6W09_D	Peptidase-S3	0.0094352772054007
3SA9_A	Peptidase-A2	0.0094387711483286
4AGJ_A	Peptidase-S3	0.0094452142470422
5E64_C	Hema-HEFG	0.0094484297049691
6PXH_B	BetaCoV-S1-NTD	0.0094538115682193
3RWD_E	Ig-like-C1-type	0.0094546068415911
7A29_B	BetaCoV-S1-NTD	0.0094619277089505
2HG0_A	Flavi-glycop-C	0.0094632374517506
3RC6_A	Peptidase-S29	0.0094667829972201
6OPQ_E	GP120	0.009467682195886
6UDK_I	Ig-like	0.0094679237197388
6OPQ_A	GP120	0.0094685286327254
2QA0_A	Parvo-coat	0.009472402491858
2VLR_J	Ig-like-C1-type	0.0094761446841636
5KR2_A	Peptidase-A2	0.0094781526103982
1KXC_A	Peptidase-S3	0.0094784163170568
1NCD_H	Ig-like-1	0.0094821954857794
5O04_A	Calici-coat-C	0.0094840598371084
6SS7_A	Ig-like-C1-type	0.0094972915842509
3I6K_E	Ig-like-C1-type	0.0094995963118509
7JMP_A	RBD	0.0095130113504905
7JMP_A	BetaCoV-S1-CTD	0.0095130113504905
4L3B_B	RdRp-catalytic	0.0095202642109455
1RZK_C	Ig-like-V-type	0.0095238340027819
5A8H_N	Ig-like-V-type	0.0095247950411527
5A7X_F	Ig-like-V-type	0.0095249352181728
5A7X_B	Ig-like-V-type	0.0095250532452465
5A8H_H	Ig-like-V-type	0.0095256840820088
6THJ_B	Peptidase-M15-4	0.0095258083073285
6A6H_B	Ig-like-C1-type	0.0095272866521686
7K8W_A	BetaCoV-S1-CTD	0.0095284153924548
5A7X_J	Ig-like-V-type	0.0095289181192598
5A8H_B	Ig-like-V-type	0.0095298150690503
7K8S_A	RBD	0.009532697975458
2IZW_C	ICOSAH-VIR-COAT-S	0.0095352269702379
6VSB_C	BetaCoV-S1-NTD	0.0095357933043044
5W1M_D	Ig-like	0.0095358422677768
6UH6_B	Rhv	0.009545307702684
7JWY_A	BetaCoV-S1-NTD	0.009546197429072
4P2N_C	Calici-coat-C	0.0095484870915082
6OPV_B	Peptidase-A2	0.0095621919004702
4WHT_Y	HCV-NS1	0.0095652661609467
3MGO_A	Ig-like-C1-type	0.0095671607962484
3MGO_D	Ig-like-C1-type	0.0095754018881721
5VOJ_A	Peptidase-S29	0.0095763547016612
2GEF_A	Peptidase-S50	0.0095776788019737
6OPO_I	Ig-like-V-type	0.0095823712849193
6ZOW_B	BetaCoV-S1-NTD	0.0095884883907166
6ILG_A	Ig-like	0.0095940557751361
4M8Y_B	Peptidase-A2	0.0095970349190245
2OBR_A	Calici-coat	0.0095976076472606
6CIT_B	RanBD1	0.0096039618645738
4RX4_D	GP120	0.0096051477675056
3ONY_A	Calici-coat-C	0.0096092299093711
5D76_A	SH3b	0.0096094628142345
2I0A_A	Peptidase-A2	0.0096095294809158
2VLJ_E	Ig-like-C1-type	0.0096111908716989
3SV7_A	Peptidase-S29	0.0096148411395752
6JO8_D	Alpha-E1-glycop	0.0096215565030569
4RPD_B	Calici-coat	0.0096239409101905
6NK5_J	Peptidase-S3	0.0096289941428931
1LVB_A	Peptidase-S30	0.0096332814693878
3SU0_A	Peptidase-S29	0.0096348676746879
5G47_A	Phlebo-G2-C	0.0096435788177411
6WPT_A	BetaCoV-S1-NTD	0.009654536249784
3ZFP_A	Peptidase-C53	0.0096550142059883
3SLD_J	Calici-coat-C	0.0096576762621632
3N44_F	Peptidase-S3	0.0096650976730882
6W09_C	Peptidase-S3	0.0096706819924969
3M5L_A	Peptidase-S29	0.0096718552557626
3SJI_A	Peptidase-C3	0.0096731268637866
6P7Y_D	Ephrin-RBD	0.0096851521793261
6OPQ_H	GP120	0.0096891674194543
6OPQ_K	GP120	0.0096913529527897
6OPQ_M	GP120	0.0096939027430299
5X5W_B	Ig-like-V-type	0.009703890592852
3C3I_C	dUTPase	0.009707155937669
5D2L_L	Ig-like-C1-type	0.0097100367068294
5VU2_A	Peptidase-S3	0.0097131982802638
5VU2_B	Peptidase-S3	0.0097171967434736
4RDK_B	Calici-coat	0.0097178279206251
3BVN_A	Ig-like	0.0097249465335809
5VU2_D	Peptidase-S3	0.009725892087893
5VU2_C	Peptidase-S3	0.0097265490173135
3SKU_D	Ig-like-V-type	0.0097361270991636
5COO_B	Peptidase-A2	0.0097369241199639
3V6B_R	Ig-like-C2-type-3	0.0097374708010417
6BKC_L	Ig-like	0.0097410972703394
5VJ3_A	RNase-H	0.0097535649046675
1DDL_B	Tymo-coat	0.0097538104370447
1FZO_B	Ig-like-C1-type	0.0097571956320815
3RC4_A	Peptidase-S29	0.0097586096616118
3SEJ_J	Calici-coat-C	0.0097595812661369
4OPO_A	Calici-coat-C	0.0097627976267963
7A5S_A	BetaCoV-S1-NTD	0.0097637953366569
7A5S_B	BetaCoV-S1-NTD	0.0097651534481882
4DJO_A	Peptidase-A2	0.0097690140405936
5E65_C	Hema-HEFG	0.0097728401763928
3SLD_F	Calici-coat-C	0.0097738337431568
4NQX_L	Ig-like-C1-type	0.0097783954835888
6PCI_P	Filo-glycop	0.0097845148868102
6S6L_A	Calici-coat-C	0.009786177925809
5W0K_E	C-type-lectin	0.0098010154146424
1QVO_A	Ig-like-C1-type	0.0098083855019063
5V4Y_A	Peptidase-A2	0.0098109475314403
4X05_B	Calici-coat-C	0.0098182576782643
5NMF_A	Ig-like-C1-type	0.0098207703816241
1G9M_C	Ig-like-C2-type-1	0.0098226397512117
5D2N_H	Ig-like-C1-type	0.0098231981445027
2MHA_A	Ig-like-C1-type	0.0098251967807038
3SV9_A	Peptidase-S29	0.0098254491096587
6ZXN_C	BetaCoV-S1-CTD	0.0098265594395541
4X06_A	Calici-coat	0.0098269125587945
6W1C_C	Peptidase-S3	0.0098345872913887
6OTG_B	Peptidase-A2	0.0098395568955663
1DDL_A	Tymo-coat	0.0098410158070952
4X7E_A	Calici-coat-C	0.0098508260949731
4HUW_E	Ig-like-C1-type	0.0098601911981713
4K7F_D	Ig-like-C1-type	0.0098737828349424
6EWB_A	Calici-coat-C	0.0098741403650162
3SO9_A	Peptidase-A2	0.0098783147762888
2WHH_A	RNase-H	0.009888483807961
2YQ3_B	Peptidase-C53	0.0098906648567554
3PVD_A	Calici-coat-C	0.0099065190913092
3SUF_C	Peptidase-S29	0.0099067515585679
6MPG_R	GP120	0.0099068662508756
5CON_B	Peptidase-A2	0.0099077423861813
6P6L_A	Peptidase-S29	0.0099122984429386
6XDG_A	BetaCoV-S1-NTD	0.0099165495498956
5W42_L	Ig-like	0.0099172156848795
3AST_A	Calici-coat	0.0099253726720465
1BD2_A	Ig-like-C1-type	0.0099421410358535
3SUG_A	Peptidase-S29	0.0099424502225684
6KWN_A	Ig-like	0.0099458892262949
2VLR_D	Ig-like-C1-type	0.0099487773229526
6W09_B	Peptidase-S3	0.0099516682255514
4X05_D	Calici-coat-C	0.0099531575462381
5VP9_A	Peptidase-S29	0.0099569919825765
4OPS_A	Calici-coat-C	0.009957158815671
1UXB_A	Adeno-knob	0.0099580815464804
5KQX_A	Peptidase-A2	0.0099589486545318
6N4N_B	Peptidase-S29	0.0099603849779273
3I1K_A	Hema-esterase	0.0099679704760714
5T2Z_B	Peptidase-A2	0.009968311209717
4LCY_F	Ig-like-C1-type	0.0099694290629327
3MGO_J	Ig-like-C1-type	0.0099785384187292
4O58_H	Ig-like	0.0099800227722078
5X5F_A	BetaCoV-S1-NTD	0.0099803207464679
2XCF_A	Peptidase-S29	0.0099816962744265
5OMN_B	Calici-coat-C	0.0099836149298531
3N3I_A	RNase-H	0.0099891342504614
4XNZ_C	Ig-like	0.0100021933289635
5O05_B	Calici-coat-C	0.0100037943640981
2VLJ_D	Ig-like-C1-type	0.0100085242837241
7DK4_B	BetaCoV-S1-NTD	0.0100142033050017
6DH4_A	Peptidase-A2	0.0100200459819296
3TBV_E	Ig-like-C1-type	0.0100223325383001
4RDL_B	Calici-coat	0.0100253286929279
3I1K_C	Hema-esterase	0.0100253821097278
3SUD_D	Peptidase-S29	0.0100259975493772
6F9B_V	Phlebo-G2-C	0.0100262293685987
3VXO_D	Ig-like-C1-type	0.0100291997335582
3PUN_A	Calici-coat-C	0.010032091931708
7K8W_G	RBD	0.0100337238304072
6DH6_A	Peptidase-A2	0.0100350994957795
2MHA_D	Ig-like-C1-type	0.0100388893479098
2MK5_A	Peptidase-C51	0.0100405759313214
2X4T_A	Ig-like-C1-type	0.0100432267527757
2QSC_H	Ig-like-1	0.0100444396662362
7K8S_C	BetaCoV-S1-NTD	0.0100480655008339
7A4N_B	BetaCoV-S1-NTD	0.0100501175273288
2ZSW_G	Ig-like-C1-type	0.0100570271441168
1KCR_L	Ig-like	0.0100608538096964
4RVX_C	Peptidase-A2	0.0100654738067631
3C2A_L	Ig-like	0.0100657954886097
5VJ6_Q	Ig-like	0.0100694164298707
6JYS_D	Calici-coat-C	0.0100701447611625
5VJ6_O	Ig-like	0.0100738394678046
4Z50_A	Peptidase-A2	0.0100740594561023
5VJ6_M	Ig-like	0.010074101712605
3RC5_A	Peptidase-S29	0.0100798835993082
2P3D_B	Peptidase-A2	0.0100799934886686
4WH8_A	Peptidase-S29	0.01008005281357
7K8S_B	BetaCoV-S1-NTD	0.0100836947875155
2CME_B	9b	0.0100926177152136
6SS7_D	Ig-like-C1-type	0.0100945231539238
3S4S_H	Ig-like-V-type	0.0100948230429335
6MEO_A	Ig-like-V-type	0.0100972164872635
6MET_A	Ig-like-V-type	0.0100972164872635
4JM2_F	Ig-like-V-type	0.0101008043884429
7JWY_C	BetaCoV-S1-NTD	0.0101060541027971
3VXP_D	Ig-like-C1-type	0.0101068069110712
6E47_G	Ig-like-V-type	0.010107703587885
3ZFU_A	Peptidase-C53	0.0101097307888813
6THJ_F	Peptidase-M15-4	0.0101101886902218
6NZV_A	Peptidase-S29	0.0101107931514719
5GSV_A	Ig-like-C1-type	0.0101149031026197
3SA5_B	Peptidase-A2	0.0101316982328864
3M5N_D	Peptidase-S29	0.0101333803668897
3EOY_J	Ig-like-V-type-1	0.0101424342874468
6ZGE_A	BetaCoV-S1-NTD	0.0101449886683425
6ZGE_C	BetaCoV-S1-NTD	0.0101457008549208
6ZGE_B	BetaCoV-S1-NTD	0.0101460532796631
5FYJ_G	GP120	0.0101478565871561
6O5A_A	Peptidase-A2	0.0101481995145476
6THJ_L	Peptidase-M15-4	0.0101488266323194
6JYS_C	Calici-coat-C	0.0101513769655736
1RK0_A	Ig-like-C1-type	0.0101593175804245
5C5T_A	Fe2OG-dioxygenase	0.0101594956336518
4OPV_B	Calici-coat-C	0.0101609170017256
6WKP_C	CoV-N-NTD	0.0101614533907528
7KFW_A	RBD	0.0101647356852898
7KFW_A	BetaCoV-S1-CTD	0.0101647356852898
6J2J_D	Ig-like	0.0101678983094327
3SU1_A	Peptidase-S29	0.010170124699131
3SUD_A	Peptidase-S29	0.0101723474959211
3I1K_B	Hema-esterase	0.0101789903745481
4QRP_B	Ig-like-C1-type	0.0101829714759771
4NJS_C	Peptidase-A2	0.0101853124626455
3DCR_B	Peptidase-A2	0.0101856072953977
2F0C_B	Caudo-bapla-RBP	0.0101865353024414
5GSW_E	Peptidase-C3	0.0101932857056484
2VE6_D	Ig-like-C1-type	0.010194379407814
3MGO_G	Ig-like-C1-type	0.0101981795600514
3U7Y_H	Ig-like-2	0.0102003589213293
6ZGI_C	BetaCoV-S1-NTD	0.0102012561039148
6ZGI_B	BetaCoV-S1-NTD	0.0102026195037477
6ZGI_A	BetaCoV-S1-NTD	0.0102028100562489
6G1S_A	RLR-CTR	0.0102076592824755
3SEJ_E	Calici-coat-C	0.0102127652604766
5ZV9_A	Calici-coat-C	0.0102142234120459
1SVP_B	Peptidase-S3	0.0102156273575939
3RWE_A	Ig-like	0.0102185798443347
4NJV_D	Peptidase-A2	0.0102188422095886
4HWZ_A	Ig-like-C1-type	0.0102262769160806
5X5C_B	BetaCoV-S1-NTD	0.0102304233217967
4GZF_A	Peptidase-A2	0.0102318333459256
6LS9_C	Herpes-glycop-D	0.0102324803348948
2F9U_A	Peptidase-S29	0.0102331556963154
2ZSW_A	Ig-like-C1-type	0.0102426703729622
3SUE_C	Peptidase-S29	0.0102441064971591
2GEC_A	CoV-N-NTD	0.0102484601967839
3CSY_B	Ig-like	0.0102500759204232
4P12_D	Calici-coat-C	0.0102517077780092
2ZSW_C	Ig-like-C1-type	0.0102543094588423
6W2U_F	Peptidase-S3	0.010256989356368
3M5O_A	Peptidase-S29	0.0102587856884992
5W9H_p	BetaCoV-S1-NTD	0.0102612821570056
7K8W_G	BetaCoV-S1-NTD	0.0102742032732354
6C6Q_F	Ig-like-V-type	0.010278051628879
5WJL_A	Ig-like-C1-type	0.0102810646719051
6THJ_J	Peptidase-M15-4	0.0102862147273575
6NF5_N	GP120	0.0102871786356948
7C01_A	RBD	0.0102895887248484
7C01_A	BetaCoV-S1-CTD	0.0102895887248484
3D8M_A	Caudo-bapla-RBP	0.0102903808794387
2V2W_D	Ig-like-C1-type	0.0102927615624902
2PSU_A	Peptidase-A2	0.0103007412199326
2I0D_A	Peptidase-A2	0.010303356867739
3JCB_D	Ig-like-V-type	0.0103058907452636
6NZ7_G	Ig-like	0.010307285669094
3TBT_J	Ig-like-C1-type	0.0103093800382769
2B4C_C	Ig-like-V-type	0.0103134740000554
6CH9_D	GP120	0.0103165981181884
5ACA_1	Rhv	0.0103175894271774
1N5Y_L	Ig-like	0.0103200501972113
6U7O_B	Peptidase-A2	0.0103352771373642
2X4N_D	Ig-like-C1-type	0.010339979955762
3MRI_A	Ig-like-C1-type	0.0103431934357663
2P59_A	Peptidase-S29	0.0103487247704674
2Q5K_A	Peptidase-A2	0.0103573688052389
6AX7_B	Fe2OG-dioxygenase	0.0103579433482605
7DK4_A	BetaCoV-S1-NTD	0.0103647194174066
4WH8_B	Peptidase-S29	0.0103648798096754
4RM0_B	Calici-coat	0.0103695731082094
3SV6_A	Peptidase-S29	0.010375210898463
4RLZ_A	Calici-coat	0.0103855032492836
5EUO_B	Ig-like-C1-type	0.0103960038984243
3M5N_C	Peptidase-S29	0.0104009048051906
4OPO_B	Calici-coat-C	0.0104037968802415
5X5C_A	BetaCoV-S1-NTD	0.0104067531488317
2F0C_A	Caudo-bapla-RBP	0.0104097234957335
3SU6_A	Peptidase-S29	0.0104190098557848
6JYO_C	Calici-coat-C	0.010419178394492
2AV7_D	Ig-like-C1-type	0.0104237858084334
6OGV_A	Peptidase-A2	0.0104288131713197
5C5T_B	Fe2OG-dioxygenase	0.0104392545228979
6NK7_D	Peptidase-S3	0.0104454732884933
7JVB_C	BetaCoV-S1-NTD	0.0104481036325087
2FXD_B	Peptidase-A2	0.0104509320544714
3SJ8_A	Peptidase-C3	0.0104532801240953
4YOA_A	Peptidase-A2	0.0104536198347627
3JCC_D	Ig-like-V-type	0.0104537918274823
4OPV_A	Calici-coat-C	0.0104554532473374
2NX5_U	Ig-like-C1-type	0.0104623040087453
6NW9_C	NosD	0.0104666824213373
6JYN_A	Calici-coat-C	0.0104686360498476
6P6T_A	Peptidase-S29	0.0104701103082794
6M3M_A	CoV-N-NTD	0.0104763870624252
3EPC_R	Ig-like-V-type	0.010482277817582
6UTA_L	Ig-like-1	0.010482773515178
6THJ_A	Peptidase-M15-4	0.0104845074350426
3SU2_A	Peptidase-S29	0.0104847965518254
3EPD_R	Ig-like-V-type	0.0104850946600682
4RM0_A	Calici-coat-C	0.0104870830444511
3EPF_R	Ig-like-V-type	0.0104899666948316
6SSA_J	Ig-like-C1-type	0.0105041408128445
5E6I_U	Ig-like-C1-type	0.0105144878101934
1Q94_E	Ig-like-C1-type	0.0105209636762016
6J0Q_A	Calici-coat	0.0105220826370337
6BRA_B	Peptidase-A2	0.0105223364644055
3SLN_I	Calici-coat-C	0.0105287700848828
3N41_F	Peptidase-S3	0.0105326504636095
3U4E_A	GP120	0.0105371093122305
3NVN_B	Sema	0.0105383630101122
1NCB_H	Ig-like-1	0.0105388906688975
2QSC_H	Ig-like-2	0.0105406075682735
4F7T_D	Ig-like-C1-type	0.0105446931170321
6P6Q_B	Peptidase-S29	0.010545623279518
6X29_A	BetaCoV-S1-NTD	0.0105470757470156
1OHR_A	Peptidase-A2	0.010552754660856
6X29_B	BetaCoV-S1-NTD	0.0105554349132575
4G9D_A	Ig-like-C1-type	0.0105579320492984
6X29_C	BetaCoV-S1-NTD	0.0105588812079144
6APD_D	Ig-like	0.0105691750870087
3SEJ_A	Calici-coat-C	0.0105771633114682
7DK6_a	BetaCoV-S1-NTD	0.0105791717493213
7JMO_A	BetaCoV-S1-CTD	0.0105900356336334
7JMO_A	RBD	0.0105900356336334
7A4N_C	BetaCoV-S1-NTD	0.0105931046405693
4NJS_B	Peptidase-A2	0.0106008256601299
2X4O_A	Ig-like-C1-type	0.0106044323853369
4F5C_E	CoV-S1	0.0106096286537089
6Z43_C	BetaCoV-S1-NTD	0.0106099426493646
6XCN_B	BetaCoV-S1-NTD	0.0106121304288396
5HGH_A	Ig-like-C1-type	0.0106187749577857
3NFN_A	Ig-like-C1-type	0.0106187749577857
5W9K_L	BetaCoV-S1-NTD	0.0106217607618713
6OPU_A	Peptidase-A2	0.01062646296897
2J1K_Z	Ig-like-C2-type-1	0.0106292403900566
6NW9_B	NosD	0.0106378622954497
4TYD_M	Peptidase-S29	0.0106423316547862
5W9L_J	BetaCoV-S1-NTD	0.0106465004975906
2RKG_A	Peptidase-A2	0.0106465530224557
7KKK_E	BetaCoV-S1-CTD	0.0106467599587579
1MQT_B	Rhv	0.0106502720825389
4XL8_C	Adeno-knob	0.0106509087998416
5WJL_E	Ig-like-C1-type	0.0106584579282247
4TYD_F	Peptidase-S29	0.0106588721162506
1Q94_D	Ig-like-C1-type	0.0106596468369306
7KKK_C	BetaCoV-S1-CTD	0.0106642661266446
5M01_A	Ig-like-C1-type	0.0106648383373935
3TID_A	Ig-like-C1-type	0.0106716153389435
4OOS_A	Calici-coat-C	0.0106757242625543
1HVC_A	Peptidase-A2	0.0106796878491919
5X5C_C	BetaCoV-S1-NTD	0.0106822541369385
4TYD_L	Peptidase-S29	0.0106834503598711
3L89_Q	Sushi-1	0.0106846506927969
2AK4_P	Ig-like-C1-type	0.0106873073842652
7KKK_A	BetaCoV-S1-CTD	0.0106883821606695
3BVN_D	Ig-like	0.0106884314628821
5IQ9_A	Ig-like-1	0.0106885449334656
5W1K_N	Ig-like	0.0107020711158211
3SA8_A	Peptidase-A2	0.0107079819316383
3O9D_A	Peptidase-A2	0.0107082508044108
3NXE_A	Peptidase-A2	0.0107096392462333
3SA4_A	Peptidase-A2	0.0107128758475438
1HHI_A	Ig-like-C1-type	0.010713137819381
[truncated: 9,475 more rows]
