# Supplementary material for: Identifying and profiling structural similarities between Spike of SARS-CoV-2 and other viral or host proteins with Machaon
Source: Commun Biol. 2023 Jul 19;6:752. doi: 10.1038/s42003-023-05076-7 (PMC10356814; doi:10.1038/s42003-023-05076-7)
Supplement: Supplementary file 7 — Supplementary Data 4 [file 42003_2023_5076_MOESM7_ESM.zip › 6VXX_A_domain/metrics/6VXX_A_BetaCoV-S1-NTD_t-alpha.csv]

structureId	domain	t-alpha
3RU8_L	Ig-like	0.0
5J0N_G	Tyr-recombinase	0.0
3L2V_A	Reverse-transcriptase	0.0
5ACA_3	Rhv	0.0
6OPN_D	GP120	0.0
3OYK_A	Reverse-transcriptase	0.0
6VXX_A	BetaCoV-S1-NTD	0.0
6IZL_B	ICOSAH-VIR-COAT-S	0.0
6JCF_A	Integrase-catalytic	0.0
2JLG_C	RdRp-catalytic	0.0
2JL9_A	RdRp-catalytic	0.0
1QO3_C	C-type-lectin	0.0
1QGC_4	Ig-like	0.0
2XCN_A	Peptidase-S29	0.0
2XFB_G	Peptidase-S3	0.0
2SNW_A	Peptidase-S3	0.0
6QFY_B	bCoV-S1-N	0.0
2BBZ_D	DED-2	0.0
7CT5_C	BetaCoV-S1-CTD	0.0
6UBI_A	Ig-like-1	0.0
6ZFO_A	RBD	0.0
3BGW_D	SF4-helicase	0.0
5VN3_M	GP120	0.0014925373134331
7BYR_A	BetaCoV-S1-NTD	0.0014925373134331
2YI9_D	RdRp-catalytic	0.0014925373134331
7K8W_B	RBD	0.0014925373134331
1VCP_C	Peptidase-S3	0.0014925373134331
2NVA_B	Orn-Arg-deC-N	0.0014925373134331
6ZOW_B	BetaCoV-S1-NTD	0.0014925373134331
6N7V_C	SF4-helicase	0.0014925373134331
6F9B_H	Phlebo-G2-C	0.0014925373134331
5Z7D_A	HIN-200-1	0.0014925373134331
6OPP_M	Ig-like-V-type	0.0014925373134331
7JMW_A	RBD	0.0014925373134331
7KKK_A	BetaCoV-S1-CTD	0.0014925373134331
7KE9_B	BetaCoV-S1-NTD	0.0014925373134331
7CHH_A	RBD	0.0014925373134331
7DK5_C	BetaCoV-S1-NTD	0.0014925373134331
7A29_C	RBD	0.0014947683109121
4PB6_M	Calici-coat	0.0014947683109121
6OHW_A	bCoV-S1-RBD	0.0014947683109121
3KHS_D	PNP-UDP-1	0.0014947683109121
6F9B_V	Phlebo-G2-C	0.0014947683109121
6XKL_B	BetaCoV-S1-NTD	0.0014947683109121
6NQD_D	Ig-like-1	0.0014947683109121
6Z43_B	BetaCoV-S1-NTD	0.0014947683109121
1T5R_C	Leukocidin	0.0014947683109121
6IK9_C	Reverse-transcriptase	0.0014947683109121
5I08_C	BetaCoV-S1-NTD	0.0014947683109121
4MJI_I	Ig-like	0.0014947683109121
7KE9_A	BetaCoV-S1-NTD	0.0014947683109121
5GSW_B	Peptidase-C3	0.0014947683109121
2FSD_A	Caudo-bapla-RBP	0.0014947683109121
4A8K_A	RdRp-catalytic	0.0014947683109121
4U5W_B	SH2	0.0014947683109121
7KE9_C	BetaCoV-S1-NTD	0.0014947683109121
7CN9_B	BetaCoV-S1-CTD	0.0014947683109121
5IKN_F	Toprim	0.0014947683109121
6MCB_A	HNH-Cas9-type	0.0014947683109121
7DDN_C	BetaCoV-S1-NTD	0.0014947683109121
2YEW_D	Peptidase-S3	0.0014947683109121
6QFY_A	bCoV-S1-N	0.0014947683109121
6X29_C	BetaCoV-S1-NTD	0.0014947683109121
4BAC_A	Reverse-transcriptase	0.0014947683109121
6ZP0_A	RBD	0.0029850746268658
3C6H_A	Terminase-6C	0.0029850746268658
5OYI_3	Peptidase-C28	0.0029850746268658
6X6P_B	BetaCoV-S1-NTD	0.0029850746268658
5FMZ_E	RdRp-catalytic	0.0029850746268658
4QC8_A	Parvo-coat	0.0029850746268658
6KDK_C	Reverse-transcriptase	0.0029850746268658
5GMQ_A	Spike-rec-bind	0.0029850746268658
7JVC_A	BetaCoV-S1-NTD	0.0029850746268658
5O05_A	Calici-coat-C	0.0029850746268658
6VSB_A	BetaCoV-S1-NTD	0.0029850746268658
6XM5_A	RBD	0.0029850746268658
7KEC_B	BetaCoV-S1-NTD	0.0029850746268658
6XF5_A	BetaCoV-S1-NTD	0.0029850746268658
6IMK_A	DNA-LIGASE-A3	0.0029850746268658
4ETQ_C	Alpha-carbonic-anhydrase	0.0029850746268658
1HI0_P	RdRp-catalytic	0.0029850746268658
4P9E_A	CMP-dCMP-type-deaminase	0.0029850746268658
2YEW_C	Peptidase-S3	0.0029850746268658
6N9X_B	Toprim	0.0029850746268658
7CHH_A	BetaCoV-S1-NTD	0.0029850746268658
6DCQ_L	Ig-like	0.0029850746268658
1RIF_A	Helicase-ATP-binding	0.002994011976048
7K43_B	BetaCoV-S1-NTD	0.002994011976048
6EDU_H	Ig-like-V-type	0.002994011976048
6Y9Z_J	PPIase-cyclophilin-type	0.002994011976048
2I5Y_H	Ig-like-1	0.002994011976048
6MZJ_A	GP120	0.002994011976048
6VYB_A	BetaCoV-S1-NTD	0.002994011976048
7KJ3_A	BetaCoV-S1-NTD	0.002994011976048
5ZVS_2	RdRp-catalytic	0.002994011976048
7BYR_C	BetaCoV-S1-CTD	0.002994011976048
6N7T_B	SF4-helicase	0.002994011976048
7JJI_A	RBD	0.002994011976048
6DWX_A	OTU	0.002994011976048
7KDJ_C	BetaCoV-S1-NTD	0.002994011976048
7A97_C	RBD	0.002994011976048
6N7T_F	SF4-helicase	0.002994011976048
4K8B_A	Peptidase-S29	0.002994011976048
1CU1_B	Helicase-ATP-binding	0.002994011976048
7JMW_A	BetaCoV-S1-CTD	0.002994011976048
6B9J_Y	Alpha-carbonic-anhydrase	0.002994011976048
6N9W_E	SF4-helicase	0.002994011976048
1UVI_A	RdRp-catalytic	0.002994011976048
3ASR_B	Calici-coat-C	0.002994011976048
7KE8_B	RBD	0.002994011976048
6NK7_G	Peptidase-S3	0.002994011976048
3OYD_A	Reverse-transcriptase	0.002994011976048
4A8O_A	RdRp-catalytic	0.002994011976048
6N7S_C	SF4-helicase	0.0044776119402987
4A8M_P	RdRp-catalytic	0.0044776119402987
4IV1_B	Peptidase-C28	0.0044776119402987
4K8B_B	Peptidase-S29	0.0044776119402987
7JZL_B	BetaCoV-S1-CTD	0.0044776119402987
7DDN_B	BetaCoV-S1-NTD	0.0044776119402987
1FVI_A	DNA-LIGASE-A3	0.0044776119402987
5GSW_A	Peptidase-C3	0.0044776119402987
3L2W_A	Reverse-transcriptase	0.0044776119402987
2BBZ_B	DED-2	0.0044776119402987
5USL_B	Alpha-carbonic-anhydrase	0.0044776119402987
6N9X_C	SF4-helicase	0.0044776119402987
6VSB_B	BetaCoV-S1-NTD	0.0044776119402987
7CAI_C	BetaCoV-S1-NTD	0.0044776119402987
7DK6_B	BetaCoV-S1-CTD	0.0044776119402987
3BGF_C	Ig-like	0.0044776119402987
7KE7_A	BetaCoV-S1-NTD	0.0044776119402987
5TGE_A	Terminase-6C	0.0044977511244379
5JIL_A	Hema-HEFG	0.0044977511244379
5V5I_C	OTU	0.0044977511244379
2JLG_B	RdRp-catalytic	0.0044977511244379
5V86_A	DCUN1	0.0044977511244379
4JRX_E	Ig-like-C1-type	0.0044977511244379
6N9X_B	SF4-helicase	0.0044977511244379
2XFB_E	Peptidase-S3	0.0044977511244379
6ULC_D	GP41	0.0044977511244379
4H14_A	bCoV-S1-N	0.0044977511244379
4A8S_A	RdRp-catalytic	0.0044977511244379
6ZB4_C	BetaCoV-S1-NTD	0.0044977511244379
7CT5_B	BetaCoV-S1-CTD	0.0044977511244379
3S3N_A	Reverse-transcriptase	0.0044977511244379
7A25_C	RBD	0.0044977511244379
7KE7_B	RBD	0.0044977511244379
2NV9_C	Orn-Arg-deC-N	0.0044977511244379
6NK6_J	Peptidase-S3	0.0044977511244379
1ZBA_1	Peptidase-C28	0.0044977511244379
2XFC_I	Peptidase-S3	0.0044977511244379
6Z2M_A	BetaCoV-S1-CTD	0.0044977511244379
5V5G_A	OTU	0.0044977511244379
4EJE_B	UEV	0.0044977511244379
5LZ3_A	GOLD	0.0059701492537314
4MJI_D	Ig-like	0.0059701492537314
3MGV_A	Tyr-recombinase	0.0059701492537314
7KEA_A	BetaCoV-S1-NTD	0.0059701492537314
3LIN_H	Peptidase-A2	0.0059701492537314
4QPX_A	Peptidase-C37	0.0059701492537314
6N7I_B	SF4-helicase	0.0059701492537314
6Z3P_C	Rhv	0.0059701492537314
5FEC_H	GP120	0.0059701492537314
7K8S_A	RBD	0.0059701492537314
6XKL_A	RBD	0.0059701492537314
1VCQ_B	Peptidase-S3	0.0059701492537314
3R6K_A	Calici-coat-C	0.0059701492537314
4FZB_K	ThyX	0.0059701492537314
4EP0_I	Caud-tail-N	0.0060060060060056
6F9B_R	Phlebovirus-G2	0.0060060060060056
5E6I_G	Ig-like	0.0060060060060056
5DO2_B	bCoV-S1-RBD	0.0060060060060056
4QNP_L	Ig-like	0.0060060060060056
7KDH_C	BetaCoV-S1-NTD	0.0060060060060056
6VXX_B	BetaCoV-S1-NTD	0.0060060060060056
3M8L_A	Calici-coat	0.0060060060060056
2YEW_J	Peptidase-S3	0.0060060060060056
2WZR_2	Peptidase-C28	0.0060060060060056
4ZNL_B	Terminase-6	0.0060060060060056
2NV9_E	Orn-Arg-deC-N	0.0060060060060056
5NEM_B	VWFA	0.0060060060060056
6GW1_A	Calici-coat-C	0.0060060060060056
6H6M_A	Calici-coat-C	0.0060060060060056
2NY1_A	GP120	0.0074626865671645
4TYD_J	Peptidase-S29	0.0074626865671645
7K4N_B	BetaCoV-S1-NTD	0.0074626865671645
6QU6_A	Adeno-knob	0.0074626865671645
6VSJ_A	BetaCoV-S1-CTD	0.0074626865671645
5FW5_A	NTF2	0.0074626865671645
7KE8_A	BetaCoV-S1-NTD	0.0074626865671645
7KJ5_C	BetaCoV-S1-NTD	0.0074626865671645
3L89_G	Adeno-knob	0.0074626865671645
6GW2_B	Calici-coat-C	0.0074626865671645
2XFC_G	Peptidase-S3	0.0074626865671645
7K8X_B	RBD	0.0074626865671645
7JV6_B	BetaCoV-S1-NTD	0.0074626865671645
3J0C_L	Peptidase-S3	0.0074626865671645
6X6P_C	RBD	0.0074626865671645
6XS6_C	BetaCoV-S1-NTD	0.0074626865671645
7KDG_B	BetaCoV-S1-NTD	0.0074626865671645
6GML_A	RPOLA-N	0.0074626865671645
1AK4_A	PPIase-cyclophilin-type	0.007518796992481
7KEB_A	RBD	0.007518796992481
6GW1_B	Calici-coat-C	0.007518796992481
7KEA_B	BetaCoV-S1-NTD	0.007518796992481
6V8Z_C	Ig-like-2	0.007518796992481
5OEA_C	Terminase-6	0.007518796992481
6ODF_B	Peptidase-S3	0.007518796992481
6NZ7_H	Ig-like	0.007518796992481
7DD2_A	BetaCoV-S1-NTD	0.007518796992481
1UVK_A	RdRp-catalytic	0.007518796992481
6XS6_A	BetaCoV-S1-NTD	0.007518796992481
7JZL_C	BetaCoV-S1-NTD	0.007518796992481
6MX4_J	Peptidase-S3	0.007518796992481
3OYN_A	Reverse-transcriptase	0.007518796992481
3N42_F	Peptidase-S3	0.007518796992481
6VSJ_E	Ig-like-V-type	0.007518796992481
3MGV_D	Tyr-recombinase	0.007518796992481
2NV9_H	Orn-Arg-deC-N	0.007518796992481
1MBM_D	Peptidase-C31	0.007518796992481
7K43_E	BetaCoV-S1-NTD	0.0089552238805972
3SDL_C	Ubiquitin-like-1	0.0089552238805972
4E7I_A	Reverse-transcriptase	0.0089552238805972
5FRM_A	Reverse-transcriptase	0.0089552238805972
3L2Q_A	Reverse-transcriptase	0.0089552238805972
6OKP_N	Ig-like	0.0089552238805972
5D8A_B	Peptidase-C28	0.0089552238805972
7A29_B	BetaCoV-S1-CTD	0.0089552238805972
3SLD_A	Calici-coat-C	0.0089552238805972
6KDN_C	Reverse-transcriptase	0.0089552238805972
6D84_P	MHD	0.0089552238805972
4ZNL_C	Terminase-6	0.0089552238805972
3I1L_C	Hema-HEFG	0.0089552238805972
3OYI_A	Reverse-transcriptase	0.0089552238805972
7JZL_A	BetaCoV-S1-NTD	0.0089552238805972
3OS1_A	Reverse-transcriptase	0.0089552238805972
5TSN_A	Peptidase-C37	0.0089552238805972
3R6J_A	Calici-coat-C	0.0089552238805972
6XCM_B	RBD	0.0089552238805972
6WPT_A	BetaCoV-S1-NTD	0.0090361445783133
6N7N_B	SF4-helicase	0.0090361445783133
3C28_A	Tyr-recombinase	0.0090361445783133
1HHT_P	RdRp-catalytic	0.0090361445783133
4A8Q_A	RdRp-catalytic	0.0090361445783133
5USL_A	Alpha-carbonic-anhydrase	0.0090361445783133
6WKP_A	CoV-N-NTD	0.0090361445783133
7KJ4_C	BetaCoV-S1-NTD	0.0090361445783133
2YI8_D	RdRp-catalytic	0.0090361445783133
7CAI_B	BetaCoV-S1-NTD	0.0090361445783133
6XM4_B	RBD	0.0090361445783133
6GW2_A	Calici-coat-C	0.0090361445783133
6CRI_W	MHD	0.0090361445783133
6H6L_A	Calici-coat-C	0.0090361445783133
6JCQ_R	PKD-2	0.0090361445783133
2NV9_A	Orn-Arg-deC-N	0.0090361445783133
6JHY_A	bCoV-S1-N	0.0090361445783133
6P6Z_A	Peptidase-S29	0.0090361445783133
5JNX_A	SSD	0.0090361445783133
6N9X_E	SF4-helicase	0.0090361445783133
7AD1_B	BetaCoV-S1-CTD	0.0090361445783133
6P6M_A	Peptidase-S29	0.0090361445783133
3JCL_B	BetaCoV-S1-NTD	0.0090361445783133
6HLT_A	GOLD	0.0090361445783133
7K8X_B	BetaCoV-S1-NTD	0.0090361445783133
4TYD_H	Peptidase-S29	0.0104477611940299
7KDH_A	BetaCoV-S1-NTD	0.0104477611940299
4ZNL_A	Terminase-6	0.0104477611940299
6ODF_F	Peptidase-S3	0.0104477611940299
7KE7_B	BetaCoV-S1-NTD	0.0104477611940299
6N7S_B	SF4-helicase	0.0104477611940299
6P6T_A	Peptidase-S29	0.0104477611940299
7KDI_C	BetaCoV-S1-NTD	0.0104477611940299
6S6L_C	Calici-coat-C	0.0104477611940299
6IVZ_A	Flavi-glycop-C	0.0104477611940299
3OYG_A	Reverse-transcriptase	0.0104477611940299
6X2B_C	BetaCoV-S1-NTD	0.0104477611940299
3OYL_A	Reverse-transcriptase	0.0104477611940299
3JCL_A	BetaCoV-S1-NTD	0.0104477611940299
7JV6_E	BetaCoV-S1-NTD	0.0104477611940299
5J0N_G	Core-binding-CB	0.0104477611940299
2VLJ_D	Ig-like-C1-type	0.0104477611940299
6VSJ_B	BetaCoV-S1-CTD	0.0104477611940299
2NVA_D	Orn-Arg-deC-N	0.0104477611940299
5ZUF_A	Rhv	0.0104477611940299
7CHH_A	BetaCoV-S1-CTD	0.0104477611940299
3VKW_A	PLUSRNA-virus-helicase-ATP-binding	0.0104477611940299
3OYC_A	Reverse-transcriptase	0.0104477611940299
3LQE_A	Calici-coat-C	0.0105580693815987
4ZNI_A	Terminase-6	0.0105580693815987
4PB6_D	Calici-coat	0.0105580693815987
7JVC_B	BetaCoV-S1-NTD	0.0105580693815987
1M4P_A	UEV	0.0105580693815987
6H61_A	Helicase-C-terminal	0.0105580693815987
5LRP_A	Arena-ncap-C	0.0105580693815987
4PB6_T	Calici-coat	0.0105580693815987
4E9O_X	Alpha-carbonic-anhydrase	0.0105580693815987
6NZK_A	bCoV-S1-RBD	0.0105580693815987
7JV6_A	RBD	0.0105580693815987
6ZOX_C	BetaCoV-S1-NTD	0.0105580693815987
4R4N_U	GP120	0.0105580693815987
1UVM_A	RdRp-catalytic	0.0105580693815987
5USL_X	Alpha-carbonic-anhydrase	0.0105580693815987
7KDK_A	BetaCoV-S1-NTD	0.0105580693815987
7KDG_C	RBD	0.0105580693815987
2NY3_A	GP120	0.0105580693815987
5YOW_A	Phlebovirus-G1	0.0105580693815987
2HOI_H	Tyr-recombinase	0.0105580693815987
6BJ2_D	Ig-like	0.0105580693815987
6ZB5_A	BetaCoV-S1-NTD	0.0105580693815987
1EP5_B	Peptidase-S3	0.0105580693815987
6XF6_C	RBD	0.0105580693815987
5K4F_B	PDZ	0.0105580693815987
6LA7_A	Rhv	0.0105580693815987
3SEJ_A	Calici-coat-C	0.0105580693815987
4GUA_B	Macro	0.0105580693815987
6P6R_A	Peptidase-S29	0.0105580693815987
6P6L_A	Peptidase-S29	0.0105580693815987
4IFE_A	Terminase-3C	0.0105580693815987
5C2D_A	Terminase-3C	0.0105580693815987
4IV3_B	Peptidase-C28	0.0105580693815987
4IYA_A	Leukocidin	0.0105580693815987
4IZK_B	Peptidase-S50	0.0105580693815987
7V7Q_C	RBD	0.0105580693815987
6NW9_A	NosD	0.0119402985074625
3S3M_A	Reverse-transcriptase	0.0119402985074625
3S3O_A	Reverse-transcriptase	0.0119402985074625
5VOD_H	Ig-like	0.0119402985074625
2NV9_F	Orn-Arg-deC-N	0.0119402985074625
2YEW_G	Peptidase-S3	0.0119402985074625
5O03_B	Calici-coat-C	0.0119402985074625
6H6L_E	Ig-like-V-type	0.0119402985074625
7KEB_B	RBD	0.0119402985074625
5GSO_E	Peptidase-C3	0.0119402985074625
4J0O_D	Leukocidin	0.0119402985074625
6ZDG_D	RBD	0.0119402985074625
6UH7_B	Rhv	0.0119402985074625
6N9U_E	Toprim	0.0119402985074625
3OS0_A	Reverse-transcriptase	0.0119402985074625
6XCM_B	BetaCoV-S1-CTD	0.012084592145015
7JMS_A	OTU	0.012084592145015
3OS2_A	Reverse-transcriptase	0.012084592145015
7A94_A	RBD	0.012084592145015
5HNK_B	5-3-exonuclease	0.012084592145015
7KDL_B	BetaCoV-S1-NTD	0.012084592145015
1UVL_A	RdRp-catalytic	0.012084592145015
6IKA_C	Reverse-transcriptase	0.012084592145015
4YDJ_A	GP120	0.012084592145015
2YIA_C	RdRp-catalytic	0.012084592145015
3OYH_A	Reverse-transcriptase	0.012084592145015
1MQT_A	Rhv	0.012084592145015
6V8Z_E	Ig-like-2	0.012084592145015
2GJ2_B	VP9	0.012084592145015
6ZGE_C	RBD	0.012084592145015
3L2U_A	Reverse-transcriptase	0.012084592145015
4LYL_O	UDG	0.012084592145015
3J8F_7	Ig-like-C2-type-2	0.0134328358208957
6X5B_I	Ig-like-V-type	0.0134328358208957
4TYD_D	Peptidase-S29	0.0134328358208957
6X29_B	BetaCoV-S1-NTD	0.0134328358208957
4R2G_Q	Ig-like-1	0.0134328358208957
3BGF_L	Ig-like	0.0134328358208957
4HJ1_C	Phlebovirus-G2	0.0134328358208957
3BGW_F	SF4-helicase	0.0134328358208957
4JOR_A	PDZ	0.0134328358208957
3OYB_A	Reverse-transcriptase	0.0134328358208957
7A96_B	BetaCoV-S1-NTD	0.0134328358208957
3OYM_A	Reverse-transcriptase	0.0134328358208957
7DK4_C	BetaCoV-S1-NTD	0.0134328358208957
6CH9_D	GP120	0.0134328358208957
1HI1_B	RdRp-catalytic	0.0134328358208957
7KDL_A	BetaCoV-S1-NTD	0.0134328358208957
5N0A_B	Flavi-glycoprot	0.0134328358208957
5MMB_A	Reverse-transcriptase	0.0134328358208957
7A98_E	BetaCoV-S1-CTD	0.0136157337367628
6MX4_L	Peptidase-S3	0.0136157337367628
3GQO_B	Alphavirus-like-MT	0.0136157337367628
4ZNY_A	UEV	0.0136157337367628
4AU6_A	RdRp-catalytic	0.0136157337367628
6ZFO_E	RBD	0.0136157337367628
4A8W_A	RdRp-catalytic	0.0136157337367628
4PB6_B	Calici-coat	0.0136157337367628
7CHH_B	BetaCoV-S1-NTD	0.0136157337367628
1ZBE_1	Peptidase-C28	0.0136157337367628
6Q68_A	GOLD	0.0136157337367628
3C29_H	Tyr-recombinase	0.0136157337367628
2J92_A	Peptidase-C28	0.0136157337367628
4H9J_A	Peptidase-C53	0.0136157337367628
6WPS_E	BetaCoV-S1-NTD	0.0136157337367628
4ZXN_A	Hema-HEFG	0.0149253731343279
7KJ2_C	BetaCoV-S1-NTD	0.0149253731343279
6ZOW_C	RBD	0.0149253731343279
6UTE_D	Ig-like-1	0.0149253731343279
3OYE_A	Reverse-transcriptase	0.0149253731343279
6P6Q_A	Peptidase-S29	0.0149253731343279
6UYE_B	Filo-glycop	0.0149253731343279
3OY9_A	Reverse-transcriptase	0.0149253731343279
6YVA_C	Ubiquitin-like-1	0.0149253731343279
1SSK_A	CoV-N-NTD	0.0149253731343279
4GH4_B	Peptidase-C28	0.0149253731343279
6N7I_E	SF4-helicase	0.0149253731343279
4HJ1_C	Phlebo-G2-C	0.0149253731343279
2A1K_B	gp32	0.0149253731343279
1NZB_A	Tyr-recombinase	0.0149253731343279
6PCI_A	Filo-glycop	0.0149253731343279
6X2A_C	BetaCoV-S1-NTD	0.0149253731343279
6K32_A	RdRp-catalytic	0.0151515151515151
7JWB_C	BetaCoV-S1-NTD	0.0151515151515151
5OYI_C	Peptidase-C28	0.0151515151515151
5D2L_L	Ig-like-C1-type	0.0151515151515151
3C29_B	Tyr-recombinase	0.0151515151515151
7K90_A	BetaCoV-S1-NTD	0.0151515151515151
6P4L_C	Calici-coat	0.0151515151515151
2NVA_C	Orn-Arg-deC-N	0.0151515151515151
7KJ3_B	BetaCoV-S1-NTD	0.0151515151515151
2I0L_A	PDZ-2	0.0151515151515151
6M39_C	bCoV-S1-N	0.0151515151515151
6N7V_F	SF4-helicase	0.0151515151515151
4LYL_M	UDG	0.0151515151515151
4TU0_B	Alphavirus-like-MT	0.0151515151515151
6ZGG_B	RBD	0.0151515151515151
7KEB_B	BetaCoV-S1-NTD	0.0151515151515151
7KEA_C	BetaCoV-S1-NTD	0.0151515151515151
2NVA_G	Orn-Arg-deC-N	0.0151515151515151
2HOI_G	Tyr-recombinase	0.0151515151515151
3LIT_B	Peptidase-A2	0.0151515151515151
7K8Y_D	BetaCoV-S1-NTD	0.016417910447761
7A93_B	BetaCoV-S1-CTD	0.016417910447761
4BDZ_A	Reverse-transcriptase	0.016417910447761
3CSY_B	Ig-like	0.016417910447761
6ZDG_E	RBD	0.016417910447761
3J0C_C	Peptidase-S3	0.016417910447761
4PRH_E	Ig-like-C1-type	0.016417910447761
5OA3_0	PUA	0.016417910447761
3OYF_A	Reverse-transcriptase	0.016417910447761
1FGL_A	PPIase-cyclophilin-type	0.016417910447761
3OYA_A	Reverse-transcriptase	0.016417910447761
1ZBA_2	Peptidase-C28	0.016417910447761
6X2C_A	BetaCoV-S1-NTD	0.016417910447761
5JZE_D	Ubiquitin-like-2	0.016417910447761
6X29_A	BetaCoV-S1-NTD	0.016417910447761
6KDO_C	Reverse-transcriptase	0.016417910447761
3N43_F	Peptidase-S3	0.016417910447761
3L28_E	VP35-IID	0.0166919575113808
7K8W_G	RBD	0.0166919575113808
6IW5_D	Flavi-glycoprot	0.0166919575113808
5B7I_A	HD-Cas3-type	0.0166919575113808
4ZNK_A	Terminase-6	0.0166919575113808
1AK4_B	PPIase-cyclophilin-type	0.0166919575113808
4UTC_B	Flavi-glycoprot	0.0166919575113808
6Q68_C	GOLD	0.0166919575113808
1P8L_A	DNA-LIGASE-A3	0.0166919575113808
5OYI_K	Peptidase-C28	0.0166919575113808
2HOI_A	Tyr-recombinase	0.0166919575113808
7T9K_A	BetaCoV-S1-CTD	0.0166919575113808
7KJ4_A	BetaCoV-S1-NTD	0.0166919575113808
4LMC_A	CoV-N-NTD	0.0166919575113808
7A93_A	BetaCoV-S1-CTD	0.0166919575113808
6F9B_F	Phlebo-G2-C	0.0166919575113808
6NF5_G	GP120	0.0166919575113808
6N7I_C	SF4-helicase	0.0166919575113808
2NVA_F	Orn-Arg-deC-N	0.0166919575113808
3J8F_7	Ig-like-V-type	0.0166919575113808
6XLU_C	RBD	0.0166919575113808
4RF0_B	Ubiquitin-like	0.0166919575113808
6XCM_C	BetaCoV-S1-NTD	0.0166919575113808
7KL9_B	RBD	0.0166919575113808
6CM9_M	MHD	0.0166919575113808
6ZHD_B	BetaCoV-S1-NTD	0.0166919575113808
3BGW_A	SF4-helicase	0.0179104477611944
6DIZ_B	Rhv	0.0179104477611944
1Q3V_A	Tyr-recombinase	0.0179104477611944
7A95_B	BetaCoV-S1-NTD	0.0179104477611944
4IDH_A	Terminase-3C	0.0179104477611944
4E7K_A	Reverse-transcriptase	0.0179104477611944
4WH8_B	Peptidase-S29	0.0179104477611944
2BBR_A	DED-2	0.0179104477611944
7T9K_B	BetaCoV-S1-NTD	0.0179104477611944
7A98_A	BetaCoV-S1-NTD	0.0179104477611944
7DK6_c	BetaCoV-S1-NTD	0.0179104477611944
7K8S_C	BetaCoV-S1-NTD	0.0179104477611944
6ZHD_A	BetaCoV-S1-NTD	0.0179104477611944
5V5G_C	OTU	0.0179104477611944
6N7S_A	SF4-helicase	0.0179104477611944
2XNI_A	Peptidase-S29	0.0179104477611944
2Q2T_A	DNA-LIGASE-A3	0.0179104477611944
7V7Q_A	RBD	0.0179104477611944
4PLA_A	PI3K-PI4K	0.0179104477611944
6OPN_A	GP120	0.0179104477611944
6AKU_A	Rhv	0.0179104477611944
1WAC_B	RdRp-catalytic	0.0182370820668691
1HHS_A	RdRp-catalytic	0.0182370820668691
6B9J_X	Alpha-carbonic-anhydrase	0.0182370820668691
7KDI_A	BetaCoV-S1-NTD	0.0182370820668691
6VSJ_C	BetaCoV-S1-CTD	0.0182370820668691
5OSN_B	Rhv	0.0182370820668691
6BG3_A	DCUN1	0.0182370820668691
2GEF_A	Peptidase-S50	0.0182370820668691
6IML_A	DNA-LIGASE-A3	0.0182370820668691
6XM5_B	BetaCoV-S1-NTD	0.0182370820668691
4TYD_A	Peptidase-S29	0.0182370820668691
6NK6_I	Peptidase-S3	0.0182370820668691
5NCR_B	Tyrosine-protein-phosphatase	0.0182370820668691
4PB6_N	Calici-coat	0.0182370820668691
7CT5_B	BetaCoV-S1-NTD	0.0182370820668691
7K8T_A	BetaCoV-S1-NTD	0.0182370820668691
2I69_A	Flavi-glycoprot	0.0182370820668691
3LIQ_B	Peptidase-A2	0.0182370820668691
6OAT_D	Ubiquitin-like	0.0182370820668691
5F9R_B	HNH-Cas9-type	0.0182370820668691
4PB6_E	Calici-coat	0.0182370820668691
6Z43_B	RBD	0.0182370820668691
7KE4_B	BetaCoV-S1-NTD	0.0182370820668691
7KE4_C	BetaCoV-S1-NTD	0.0182370820668691
7KE4_C	RBD	0.0182370820668691
2SNW_B	Peptidase-S3	0.0182370820668691
4TYD_K	Peptidase-S29	0.0182370820668691
6OPQ_H	GP120	0.0182370820668691
7A97_A	RBD	0.0182370820668691
7K90_C	BetaCoV-S1-NTD	0.0182370820668691
5E6J_F	Ubiquitin-like-1	0.0182370820668691
1LN0_B	GIY-YIG	0.0194029850746271
7JWB_C	BetaCoV-S1-CTD	0.0194029850746271
5Z7D_A	HIN-200-2	0.0194029850746271
7A95_C	RBD	0.0194029850746271
6YPT_B	Ubiquitin-like-1	0.0194029850746271
6N7S_D	SF4-helicase	0.0194029850746271
6XCM_A	BetaCoV-S1-NTD	0.0194029850746271
6N7V_E	SF4-helicase	0.0194029850746271
4ETQ_X	Alpha-carbonic-anhydrase	0.0194029850746271
7JV4_B	BetaCoV-S1-CTD	0.0194029850746271
7BTP_A	Helicase-ATP-binding	0.0194029850746271
5W6F_A	NosD	0.0194029850746271
5FRO_A	Reverse-transcriptase	0.0194029850746271
7KFW_B	RBD	0.0197869101978693
3JCL_A	BetaCoV-S1-CTD	0.0197869101978693
1EP5_A	Peptidase-S3	0.0197869101978693
4A8F_A	RdRp-catalytic	0.0197869101978693
4FFZ_A	Flavi-glycop-C	0.0197869101978693
2YIA_G	RdRp-catalytic	0.0197869101978693
2WFF_1	Rhv	0.0197869101978693
7KDH_A	BetaCoV-S1-CTD	0.0197869101978693
6ESC_A	Glycoprot-B-PH2	0.0197869101978693
7T9K_B	RBD	0.0197869101978693
2CJR_H	CoV-N-CTD	0.0197869101978693
5V88_A	DCUN1	0.0197869101978693
6BG5_A	DCUN1	0.0197869101978693
7A93_A	RBD	0.0197869101978693
7A95_C	BetaCoV-S1-CTD	0.0197869101978693
6NW9_A	Tail-spike-N	0.0197869101978693
2NV9_B	Orn-Arg-deC-N	0.0197869101978693
1E0K_D	SF4-helicase	0.0208955223880595
2ALA_A	Peptidase-S3	0.0208955223880595
6N7V_B	SF4-helicase	0.0208955223880595
2ATQ_B	gp32	0.0208955223880595
6KL6_D	CoV-N-NTD	0.0208955223880595
7KE4_A	BetaCoV-S1-NTD	0.0208955223880595
6CRI_X	MHD	0.0208955223880595
4IEE_A	Terminase-3	0.0208955223880595
7KKL_A	BetaCoV-S1-CTD	0.0208955223880595
1T5R_E	Leukocidin	0.0208955223880595
1AFV_K	Ig-like	0.0208955223880595
5OVN_A	Reverse-transcriptase	0.0208955223880595
3H5X_A	Peptidase-C37	0.0213414634146345
7K8Y_E	BetaCoV-S1-NTD	0.0213414634146345
7KJ4_A	BetaCoV-S1-CTD	0.0213414634146345
6N7T_C	SF4-helicase	0.0213414634146345
5OMM_B	Calici-coat-C	0.0213414634146345
1QGC_A	Peptidase-C28	0.0213414634146345
3SDL_D	Ubiquitin-like-2	0.0213414634146345
3WRY_C	PLUSRNA-virus-helicase-ATP-binding	0.0213414634146345
7K8S_B	BetaCoV-S1-NTD	0.0213414634146345
5O04_A	Calici-coat-C	0.0213414634146345
7KDK_B	RBD	0.0213414634146345
7KDH_A	RBD	0.0213414634146345
4LYL_I	UDG	0.0213414634146345
2QJ1_A	RdRp-catalytic	0.0213414634146345
3BSN_A	Peptidase-C37	0.0213414634146345
6J5D_A	Flavi-glycop-C	0.0213414634146345
2AEQ_H	Ig-like-1	0.0213414634146345
6LZG_B	RBD	0.0213414634146345
3C29_A	Tyr-recombinase	0.0213414634146345
7KFV_A	BetaCoV-S1-CTD	0.0213414634146345
7DCC_D	BetaCoV-S1-NTD	0.0213414634146345
6F9B_T	Phlebovirus-G2	0.0213414634146345
1FOD_1	Rhv	0.0213414634146345
7DDN_C	RBD	0.0223880597014929
6WPS_B	BetaCoV-S1-NTD	0.0223880597014929
3KHS_A	PNP-UDP-1	0.0223880597014929
7KDL_C	BetaCoV-S1-NTD	0.0223880597014929
4PB6_J	Calici-coat	0.0223880597014929
6NK6_L	Peptidase-S3	0.0223880597014929
6QPM_D	Adeno-knob	0.0223880597014929
6FFA_A	Peptidase-C28	0.0223880597014929
2XCF_A	Peptidase-S29	0.0223880597014929
1UVN_A	RdRp-catalytic	0.0223880597014929
7T9K_A	BetaCoV-S1-NTD	0.0223880597014929
6Z43_C	BetaCoV-S1-NTD	0.0223880597014929
7JZN_C	BetaCoV-S1-NTD	0.0223880597014929
3L2R_A	Reverse-transcriptase	0.0223880597014929
5IC3_A	PDZ	0.0229007633587787
4DGE_A	PPIase-cyclophilin-type	0.0229007633587787
6XCN_C	RBD	0.0229007633587787
7CT5_C	RBD	0.0229007633587787
6BBM_D	SF4-helicase	0.0229007633587787
6GSI_E	Ig-like-V-type-2	0.0229007633587787
6NK5_C	Peptidase-S3	0.0229007633587787
6XM4_B	BetaCoV-S1-CTD	0.0229007633587787
6VN1_B	Glycoprot-B-PH1	0.0229007633587787
7A96_C	RBD	0.0229007633587787
7KE6_C	BetaCoV-S1-NTD	0.0229007633587787
6NK5_I	Peptidase-S3	0.0229007633587787
5OSN_C	Rhv	0.0229007633587787
3J0C_F	Peptidase-S3	0.0229007633587787
5YHQ_A	Rhv	0.0229007633587787
7KDJ_B	RBD	0.0229007633587787
6ZGF_A	bCoV-S1-N	0.0229007633587787
5WKF_D	Ig-like	0.0229007633587787
4TYD_C	Peptidase-S29	0.0229007633587787
7K8X_A	BetaCoV-S1-NTD	0.0229007633587787
6F9B_V	Phlebovirus-G2	0.0238805970149251
5OMN_B	Calici-coat-C	0.0238805970149251
6NK7_I	Peptidase-S3	0.0238805970149251
5FRN_A	Reverse-transcriptase	0.0238805970149251
6Z43_A	RBD	0.0238805970149251
4TYD_B	Peptidase-S29	0.0238805970149251
7CAK_C	BetaCoV-S1-NTD	0.0238805970149251
5VU2_C	Peptidase-S3	0.0238805970149251
3N44_F	Peptidase-S3	0.0238805970149251
6KDJ_C	Reverse-transcriptase	0.0238805970149251
2NV9_D	Orn-Arg-deC-N	0.0238805970149251
2Q2U_B	DNA-LIGASE-A3	0.0238805970149251
2NVA_E	Orn-Arg-deC-N	0.0238805970149251
4YPT_A	Peptidase-C16-2	0.0238805970149251
3N40_F	Peptidase-S3	0.024464831804281
7DCX_C	RBD	0.024464831804281
4TSX_A	Integrase-catalytic	0.024464831804281
4RF1_B	Ubiquitin-like	0.024464831804281
7CN9_C	BetaCoV-S1-CTD	0.024464831804281
4X7E_B	Calici-coat-C	0.024464831804281
5MZ4_A	Peptidase-C53	0.024464831804281
6P5V_A	DCUN1	0.024464831804281
3H5Y_A	Peptidase-C37	0.024464831804281
6F9B_J	Phlebovirus-G2	0.024464831804281
5E65_C	Hema-esterase	0.024464831804281
5V5I_A	OTU	0.024464831804281
7BYR_C	BetaCoV-S1-NTD	0.024464831804281
4L3N_A	bCoV-S1-RBD	0.024464831804281
2VSK_D	Ephrin-RBD	0.024464831804281
7K8U_B	BetaCoV-S1-NTD	0.024464831804281
6ZGF_B	bCoV-S1-N	0.024464831804281
3BH0_A	SF4-helicase	0.024464831804281
3BSO_A	Peptidase-C37	0.024464831804281
6ZOY_B	RBD	0.024464831804281
6OAR_C	OTU	0.024464831804281
7KKK_C	BetaCoV-S1-CTD	0.025373134328358
3R3L_C	Arena-ncap-C	0.025373134328358
4DAG_H	Ig-like-1	0.025373134328358
6F9B_H	Phlebovirus-G2	0.025373134328358
1ZBE_2	Peptidase-C28	0.025373134328358
6ZFO_E	BetaCoV-S1-CTD	0.025373134328358
6ZDG_D	BetaCoV-S1-CTD	0.025373134328358
3I1K_C	Hema-HEFG	0.025373134328358
1AFV_H	Ig-like	0.025373134328358
2YIA_A	RdRp-catalytic	0.025373134328358
4PB6_K	Calici-coat	0.025373134328358
2Q2U_A	DNA-LIGASE-A3	0.025373134328358
6BI8_B	Peptidase-C16	0.025373134328358
4BDY_A	Reverse-transcriptase	0.025373134328358
6L0C_A	Integrase-catalytic	0.026033690658499
7KFW_B	BetaCoV-S1-CTD	0.026033690658499
4A8Y_A	RdRp-catalytic	0.026033690658499
7DCX_K	BetaCoV-S1-NTD	0.026033690658499
6ZB5_C	BetaCoV-S1-NTD	0.026033690658499
6OHW_A	bCoV-S1-N	0.026033690658499
3VCF_B	Tyr-recombinase	0.026033690658499
5VOJ_A	Peptidase-S29	0.026033690658499
1XO1_A	5-3-exonuclease	0.026033690658499
6OPO_G	Ig-like-V-type	0.026033690658499
6ZHD_A	RBD	0.026033690658499
6XCN_C	BetaCoV-S1-NTD	0.026033690658499
5J0N_F	Core-binding-CB	0.0268656716417909
7DK7_A	RBD	0.0268656716417909
7KKK_E	BetaCoV-S1-CTD	0.0268656716417909
6ZDH_C	BetaCoV-S1-CTD	0.0268656716417909
2GXA_L	SF3-helicase	0.0268656716417909
6H6M_B	Calici-coat-C	0.0268656716417909
6H6L_B	Calici-coat-C	0.0268656716417909
3LQ6_A	Calici-coat-C	0.0268656716417909
6GSI_G	Ig-like-V-type-2	0.0268656716417909
6XF6_A	BetaCoV-S1-NTD	0.0268656716417909
1E0J_D	SF4-helicase	0.0268656716417909
7JV4_A	BetaCoV-S1-NTD	0.0268656716417909
3J2W_A	Peptidase-S3	0.0268656716417909
5MMA_A	Reverse-transcriptase	0.0268656716417909
4ADQ_B	Ig-like-1	0.0268656716417909
6N9V_E	Toprim	0.0268656716417909
4YC4_A	PI3K-PI4K	0.0268656716417909
6N9V_E	SF4-helicase	0.0268656716417909
3OYJ_A	Reverse-transcriptase	0.0268656716417909
4E7H_A	Reverse-transcriptase	0.0268656716417909
6N7T_D	SF4-helicase	0.0268656716417909
4LM7_A	CoV-N-NTD	0.0268656716417909
7KEC_C	BetaCoV-S1-CTD	0.0268656716417909
2MA9_B	Ubiquitin-like	0.0276073619631898
1Z1B_B	Tyr-recombinase	0.0276073619631898
6X5C_J	Ig-like-V-type	0.0276073619631898
4ZNJ_A	Terminase-6	0.0276073619631898
5VU2_A	Peptidase-S3	0.0276073619631898
1Q57_B	Toprim	0.0276073619631898
6MX4_B	Peptidase-S3	0.0276073619631898
7JWB_B	RBD	0.0276073619631898
6XM0_A	RBD	0.0276073619631898
1UVJ_A	RdRp-catalytic	0.0276073619631898
3WRX_C	PLUSRNA-virus-helicase-ATP-binding	0.0276073619631898
5ESV_B	Ig-like	0.0276073619631898
3BGW_C	SF4-helicase	0.0276073619631898
2VLK_D	Ig-like-C1-type	0.0276073619631898
2HOI_B	Tyr-recombinase	0.0276073619631898
4GUA_A	Macro	0.0276073619631898
6WPS_B	BetaCoV-S1-CTD	0.0276073619631898
5E64_C	Hema-esterase	0.0276073619631898
4P9D_C	CMP-dCMP-type-deaminase	0.0283582089552241
3SEJ_F	Calici-coat-C	0.0283582089552241
7KKL_D	BetaCoV-S1-CTD	0.0283582089552241
5FJ6_A	RdRp-catalytic	0.0283582089552241
6BI8_C	Ubiquitin-like-2	0.0283582089552241
4UF7_C	Ephrin-RBD	0.0283582089552241
6UH6_B	Rhv	0.0283582089552241
2NX5_I	Ig-like-C1-type	0.0283582089552241
6XM3_B	RBD	0.0283582089552241
2JLE_B	Reverse-transcriptase	0.0283582089552241
5NET_B	VWFA	0.0283582089552241
5VFZ_A	Tyr-recombinase	0.0283582089552241
4IFE_A	Terminase-3	0.0283582089552241
7DK6_C	BetaCoV-S1-NTD	0.0283582089552241
7KDI_B	BetaCoV-S1-NTD	0.0283582089552241
4GUA_C	Macro	0.0283582089552241
4IEI_A	Terminase-3C	0.0283582089552241
4UF7_E	Ephrin-RBD	0.0283582089552241
6N9W_B	SF4-helicase	0.0291858678955456
4IUM_A	Peptidase-C33	0.0291858678955456
4BT0_B	Sigma-54-factor-interaction	0.0291858678955456
6XM4_A	RBD	0.0291858678955456
1HI8_A	RdRp-catalytic	0.0291858678955456
6LZG_B	BetaCoV-S1-CTD	0.0291858678955456
5V5H_A	OTU	0.0291858678955456
6ZDJ_J	PPIase-cyclophilin-type	0.0291858678955456
2OIN_B	Peptidase-S29	0.0291858678955456
7KEA_A	RBD	0.0291858678955456
7KJ2_B	BetaCoV-S1-NTD	0.0291858678955456
2JLF_C	RdRp-catalytic	0.0291858678955456
7CT5_A	BetaCoV-S1-NTD	0.0291858678955456
6NYP_B	Ig-like-V-type	0.0291858678955456
6N9V_F	SF4-helicase	0.0291858678955456
6G1S_A	Helicase-C-terminal	0.0291858678955456
6M39_B	bCoV-S1-N	0.0291858678955456
7DK7_A	BetaCoV-S1-CTD	0.0291858678955456
6NZK_A	bCoV-S1-N	0.0291858678955456
3F0Y_E	Adeno-knob	0.0291858678955456
7K8V_B	RBD	0.0291858678955456
6JH1_C	Ubiquitin-like-2	0.0291858678955456
1KCS_L	Ig-like	0.0291858678955456
5TL6_D	Ubiquitin-like-2	0.0291858678955456
6H66_A	Helicase-C-terminal	0.0291858678955456
6N7N_F	SF4-helicase	0.0291858678955456
5OEA_F	Terminase-6	0.0298507462686563
1Q57_D	SF4-helicase	0.0298507462686563
6NQD_H	Ig-like-1	0.0298507462686563
7KEC_C	BetaCoV-S1-NTD	0.0298507462686563
6N9X_A	SF4-helicase	0.0298507462686563
5NED_B	Peptidase-C28	0.0298507462686563
7K8X_C	BetaCoV-S1-NTD	0.0298507462686563
6GKH_A	Helicase-C-terminal	0.0298507462686563
6XM5_C	BetaCoV-S1-NTD	0.0298507462686563
5YS6_A	Glycoprot-B-PH1	0.0298507462686563
5FJ7_C	RdRp-catalytic	0.0298507462686563
1Z19_B	Tyr-recombinase	0.0298507462686563
6GKM_A	Helicase-C-terminal	0.0298507462686563
2BHG_A	Peptidase-C28	0.0307692307692306
2YIB_A	RdRp-catalytic	0.0307692307692306
1C8N_B	ICOSAH-VIR-COAT-S	0.0307692307692306
3UJ3_X	Resolvase-invertase-type-recombinase-catalytic	0.0307692307692306
3UEZ_B	Ig-like-1	0.0307692307692306
6HLT_C	GOLD	0.0307692307692306
6PDL_F	Ephrin-RBD	0.0307692307692306
1ZBA_3	Peptidase-C28	0.0307692307692306
6ZB4_B	BetaCoV-S1-NTD	0.0307692307692306
3NAP_C	Rhv	0.0307692307692306
6Z2M_A	RBD	0.0307692307692306
6X5B_N	Ig-like-V-type	0.0307692307692306
6ZB5_B	RBD	0.0307692307692306
6HM8_A	GOLD	0.0307692307692306
1QMY_C	Peptidase-C28	0.0307692307692306
6YLA_E	BetaCoV-S1-CTD	0.0307692307692306
5MZ4_B	Peptidase-C53	0.0307692307692306
2R7Q_A	RdRp-catalytic	0.0307692307692306
5E6I_F	Ig-like	0.0307692307692306
2W8M_B	VirArc-Nuclease	0.0307692307692306
7A94_C	BetaCoV-S1-CTD	0.0307692307692306
2XFB_B	Peptidase-S3	0.0307692307692306
5BPE_A	Peptidase-C3	0.0307692307692306
3DXA_I	Ig-like-C1-type	0.0307692307692306
3I1K_A	Hema-HEFG	0.0313432835820899
5OEB_E	Terminase-6	0.0313432835820899
7KE7_C	BetaCoV-S1-NTD	0.0313432835820899
1OUQ_A	Tyr-recombinase	0.0313432835820899
2VLR_I	Ig-like-C1-type	0.0313432835820899
6CM3_G	Ig-like-V-type	0.0313432835820899
6XM0_B	RBD	0.0313432835820899
3UEZ_A	Ig-like-1	0.0313432835820899
7K8W_G	BetaCoV-S1-NTD	0.0313432835820899
6IS5_B	Calici-coat-C	0.0313432835820899
5FA2_B	GP120	0.0313432835820899
6Z43_A	BetaCoV-S1-NTD	0.0313432835820899
7DCX_H	BetaCoV-S1-NTD	0.0313432835820899
6OPO_N	Ig-like-V-type	0.0313432835820899
7DCC_K	BetaCoV-S1-NTD	0.0313432835820899
3O4L_D	Ig-like-C1-type	0.0313432835820899
2NV9_G	Orn-Arg-deC-N	0.0313432835820899
2A1K_A	gp32	0.0313432835820899
6JO8_A	Peptidase-S3	0.0313432835820899
7JVC_A	BetaCoV-S1-CTD	0.0323574730354394
6ZP1_A	RBD	0.0323574730354394
6FFA_B	Ubiquitin-like-2	0.0323574730354394
1XO1_B	5-3-exonuclease	0.0323574730354394
7K8Y_E	BetaCoV-S1-CTD	0.0323574730354394
3D12_B	Ephrin-RBD	0.0323574730354394
7A94_C	RBD	0.0323574730354394
1Z1G_B	Tyr-recombinase	0.0323574730354394
7K4N_A	BetaCoV-S1-NTD	0.0323574730354394
4X7E_A	Calici-coat-C	0.0323574730354394
3R4D_D	bCoV-S1-N	0.0323574730354394
6X5C_E	GP120	0.0323574730354394
3LIN_B	Peptidase-A2	0.0323574730354394
7KJ2_C	BetaCoV-S1-CTD	0.0323574730354394
6YGD_A	N-acetyltransferase	0.0323574730354394
5E66_A	Hema-esterase	0.0323574730354394
7JVC_E	BetaCoV-S1-NTD	0.0323574730354394
5FMZ_B	RdRp-catalytic	0.0328358208955221
6X2C_B	BetaCoV-S1-NTD	0.0328358208955221
1MQT_B	Rhv	0.0328358208955221
7A96_C	BetaCoV-S1-NTD	0.0328358208955221
6UH1_B	Rhv	0.0328358208955221
5UOQ_A	Reverse-transcriptase	0.0328358208955221
6N7T_E	SF4-helicase	0.0328358208955221
1T5R_G	Leukocidin	0.0328358208955221
5J0N_H	Core-binding-CB	0.0328358208955221
6UTE_H	Ig-like-1	0.0328358208955221
6NZK_C	bCoV-S1-N	0.0339506172839507
4UT6_B	Flavi-glycoprot	0.0339506172839507
5E5W_A	Hema-esterase	0.0339506172839507
4N53_A	Rhv	0.0339506172839507
6G1X_A	Helicase-C-terminal	0.0339506172839507
2R7V_A	RdRp-catalytic	0.0339506172839507
5HXF_A	Peptidase-C3	0.0339506172839507
6MX4_K	Peptidase-S3	0.0339506172839507
6YPT_D	Ubiquitin-like-1	0.0339506172839507
3C29_G	Tyr-recombinase	0.0339506172839507
6OJN_C	Capsid-N	0.0339506172839507
5OSN_A	Rhv	0.0339506172839507
4YDV_L	Ig-like	0.0339506172839507
3N40_P	Peptidase-S3	0.0339506172839507
7JWB_B	BetaCoV-S1-NTD	0.0339506172839507
6ESC_A	Glycoprot-B-PH1	0.0339506172839507
6CRI_M	MHD	0.0339506172839507
6P4L_B	Calici-coat	0.0339506172839507
7C2L_B	RBD	0.0339506172839507
7C2L_C	RBD	0.0339506172839507
6IZL_A	ICOSAH-VIR-COAT-S	0.0339506172839507
6NK5_G	Peptidase-S3	0.0339506172839507
4TYD_F	Peptidase-S29	0.0339506172839507
5OR7_A	Calici-coat-C	0.0339506172839507
6F9B_P	Phlebovirus-G2	0.0339506172839507
6U0L_D	Ig-like-V-type	0.0339506172839507
6Z97_C	BetaCoV-S1-CTD	0.0343283582089553
7CT5_B	RBD	0.0343283582089553
6XW4_A	Calici-coat-C	0.0343283582089553
6IS5_D	Calici-coat-C	0.0343283582089553
3SLN_A	Calici-coat-C	0.0343283582089553
4ODB_D	Ig-like-V-type-1	0.0343283582089553
7A98_E	RBD	0.0343283582089553
2NVA_A	Orn-Arg-deC-N	0.0343283582089553
4IEE_A	Terminase-3C	0.0343283582089553
6ZDG_E	BetaCoV-S1-CTD	0.0343283582089553
4PB6_G	Calici-coat	0.0343283582089553
5OE8_B	Terminase-6	0.0343283582089553
6N7N_D	SF4-helicase	0.0343283582089553
1Q3U_A	Tyr-recombinase	0.0343283582089553
6F9B_L	Phlebovirus-G2	0.0355486862442044
2YIA_E	RdRp-catalytic	0.0355486862442044
6XM3_A	RBD	0.0355486862442044
7CHH_C	BetaCoV-S1-NTD	0.0355486862442044
3U82_B	Ig-like-V-type	0.0355486862442044
6C2N_A	Peptidase-S29	0.0355486862442044
7A29_A	RBD	0.0355486862442044
6MX4_C	Peptidase-S3	0.0355486862442044
7A29_B	RBD	0.0355486862442044
5L7O_A	Rhv	0.0355486862442044
6JO8_F	Alpha-E1-glycop	0.0355486862442044
2R7X_B	RdRp-catalytic	0.0355486862442044
7AGF_B	Cadherin-2	0.0355486862442044
6OHW_C	bCoV-S1-N	0.0355486862442044
4P9D_A	CMP-dCMP-type-deaminase	0.0355486862442044
4P9D_F	CMP-dCMP-type-deaminase	0.0355486862442044
4PB6_P	Calici-coat	0.0355486862442044
4YSI_A	MATH	0.0355486862442044
6MCO_D	GP120	0.0355486862442044
7KJ2_C	RBD	0.0355486862442044
7JZL_B	BetaCoV-S1-NTD	0.0355486862442044
6ZHD_C	BetaCoV-S1-NTD	0.0355486862442044
4WM8_A	Rhv	0.0355486862442044
4UTC_A	Flavi-glycoprot	0.0355486862442044
7T9K_B	BetaCoV-S1-CTD	0.0355486862442044
3GQE_B	Alphavirus-like-MT	0.0355486862442044
7K43_E	RBD	0.0355486862442044
6X2B_B	RBD	0.0358208955223884
6ZB4_A	BetaCoV-S1-NTD	0.0358208955223884
7KE6_B	BetaCoV-S1-NTD	0.0358208955223884
7K8Z_C	BetaCoV-S1-NTD	0.0358208955223884
4EMZ_A	MHD	0.0358208955223884
6UBI_D	Ig-like-1	0.0358208955223884
7A25_B	BetaCoV-S1-NTD	0.0358208955223884
6ZXN_B	BetaCoV-S1-CTD	0.0358208955223884
4E7J_A	Reverse-transcriptase	0.0358208955223884
4BE2_A	Reverse-transcriptase	0.0358208955223884
7A93_C	BetaCoV-S1-NTD	0.0358208955223884
7A98_F	BetaCoV-S1-CTD	0.0358208955223884
6N7I_D	SF4-helicase	0.0358208955223884
6OTF_B	Calici-coat-C	0.0358208955223884
1T5R_B	Leukocidin	0.0358208955223884
4IDH_A	Terminase-3	0.0358208955223884
7CAK_B	BetaCoV-S1-NTD	0.0358208955223884
7KDK_B	BetaCoV-S1-NTD	0.0358208955223884
6DE7_E	Ig-like-1	0.0358208955223884
7V7Q_C	BetaCoV-S1-NTD	0.0358208955223884
6X2A_A	BetaCoV-S1-NTD	0.0358208955223884
6N9W_D	SF4-helicase	0.0358208955223884
2YIB_C	RdRp-catalytic	0.0371517027863776
6N7N_C	SF4-helicase	0.0371517027863776
7A96_A	RBD	0.0371517027863776
7BST_C	Helicase-ATP-binding	0.0371517027863776
5D76_B	Peptidase-C51	0.0371517027863776
5VX5_A	VP4-haemagglut	0.0371517027863776
1T5R_H	Leukocidin	0.0371517027863776
4B02_C	RdRp-catalytic	0.0371517027863776
6ZP7_B	RBD	0.0371517027863776
6H3X_A	Bunya-G1	0.0371517027863776
6N9V_C	SF4-helicase	0.0371517027863776
2L47_A	N-acetylmuramoyl-L-alanine-amidase	0.0371517027863776
3GQE_A	Alphavirus-like-MT	0.0371517027863776
2R7X_A	RdRp-catalytic	0.0371517027863776
6TY9_A	RdRp-catalytic	0.0371517027863776
1YN9_C	Tyrosine-protein-phosphatase	0.0371517027863776
6IW5_B	Flavi-glycoprot	0.0371517027863776
6XM3_B	BetaCoV-S1-CTD	0.0371517027863776
4LYL_K	UDG	0.0371517027863776
6OKP_P	Ig-like	0.0373134328358208
4ZTJ_A	Reverse-transcriptase	0.0373134328358208
5NE4_2	Peptidase-C28	0.0373134328358208
7DD8_D	BetaCoV-S1-NTD	0.0373134328358208
5OR7_B	Calici-coat-C	0.0373134328358208
4X05_C	Calici-coat-C	0.0373134328358208
2NV3_A	Gag-p17	0.0373134328358208
7V7Q_B	BetaCoV-S1-NTD	0.0373134328358208
6P4K_C	Calici-coat-C	0.0373134328358208
5NO1_A	Reverse-transcriptase	0.0373134328358208
3T5Q_G	Arena-nucleocap	0.0373134328358208
6GJZ_A	Helicase-C-terminal	0.0373134328358208
2XS1_A	BRO1	0.0373134328358208
3R66_C	Ubiquitin-like-1	0.0373134328358208
6NU9_A	Alphavirus-like-MT	0.0373134328358208
5ZV9_A	Calici-coat-C	0.0373134328358208
4EP0_K	Caud-tail-N	0.0373134328358208
6P6O_A	Peptidase-S29	0.0373134328358208
4IEI_A	Terminase-3	0.0373134328358208
7T9K_A	RBD	0.0387596899224804
7JW0_B	BetaCoV-S1-NTD	0.0387596899224804
7C01_A	RBD	0.0387596899224804
2R7U_A	RdRp-catalytic	0.0387596899224804
3GQO_D	Alphavirus-like-MT	0.0387596899224804
2BBZ_C	DED-2	0.0387596899224804
1Z1G_B	Core-binding-CB	0.0387596899224804
1P7D_B	Tyr-recombinase	0.0387596899224804
6VSJ_A	BetaCoV-S1-NTD	0.0387596899224804
7K90_B	BetaCoV-S1-NTD	0.0387596899224804
6IRL_A	Ig-like	0.0387596899224804
2R72_A	RdRp-catalytic	0.0387596899224804
7T9K_C	BetaCoV-S1-NTD	0.0387596899224804
7KJ3_C	BetaCoV-S1-NTD	0.0387596899224804
3N41_B	Peptidase-S3	0.0387596899224804
1WAC_C	RdRp-catalytic	0.0387596899224804
5G4B_A	Peptidase-S3	0.0387596899224804
2VSM_B	Ephrin-RBD	0.0387596899224804
6DZM_J	Filo-glycop	0.0387596899224804
2R7W_A	RdRp-catalytic	0.0387596899224804
5OYI_I	Peptidase-C28	0.0387596899224804
7JVB_A	BetaCoV-S1-CTD	0.0387596899224804
7K90_C	RBD	0.0387596899224804
7JVB_A	RBD	0.0387596899224804
7A29_A	BetaCoV-S1-CTD	0.0387596899224804
5FUU_E	GP120	0.038805970149254
5ANY_A	Peptidase-S3	0.038805970149254
4BE1_A	Reverse-transcriptase	0.038805970149254
6U0L_E	Ig-like-V-type	0.038805970149254
4PB6_O	Calici-coat	0.038805970149254
3GUT_C	RHD	0.038805970149254
4EP0_B	Caud-tail-N	0.038805970149254
5J0N_H	Tyr-recombinase	0.038805970149254
7K8S_A	BetaCoV-S1-NTD	0.038805970149254
2JLE_A	Reverse-transcriptase	0.038805970149254
6XF5_C	BetaCoV-S1-NTD	0.038805970149254
3GUT_G	RHD	0.038805970149254
7KE8_B	BetaCoV-S1-NTD	0.038805970149254
6WPS_A	BetaCoV-S1-NTD	0.038805970149254
3M8L_C	Calici-coat	0.038805970149254
6XKL_A	BetaCoV-S1-NTD	0.038805970149254
2XS8_A	BRO1	0.038805970149254
5IQ5_A	Alphavirus-like-MT	0.038805970149254
5ZVC_A	Calici-coat-C	0.038805970149254
7KDK_C	BetaCoV-S1-NTD	0.038805970149254
7KDJ_B	BetaCoV-S1-NTD	0.0402985074626869
4QF0_F	AB-hydrolase-1	0.0402985074626869
3R3L_B	Arena-nucleocap	0.0402985074626869
4HJ1_B	Phlebovirus-G2	0.0402985074626869
6ZOX_B	BetaCoV-S1-NTD	0.0402985074626869
4BE0_A	Reverse-transcriptase	0.0402985074626869
6OTF_C	Calici-coat-C	0.0402985074626869
6EDU_E	GP120	0.0402985074626869
7JWY_A	BetaCoV-S1-NTD	0.0402985074626869
3I1L_A	Hema-HEFG	0.0402985074626869
4ZTF_A	Reverse-transcriptase	0.0402985074626869
7K8Z_A	BetaCoV-S1-NTD	0.0402985074626869
7A93_A	BetaCoV-S1-NTD	0.0402985074626869
5UOP_A	Reverse-transcriptase	0.0402985074626869
7JV4_C	BetaCoV-S1-NTD	0.0402985074626869
4K7E_A	Arena-ncap-C	0.0403726708074529
1BBT_1	Rhv	0.0403726708074529
1Z8Y_S	Peptidase-S3	0.0403726708074529
4J0O_A	Leukocidin	0.0403726708074529
1T5R_A	Leukocidin	0.0403726708074529
6X2A_B	BetaCoV-S1-NTD	0.0403726708074529
7K8T_B	RBD	0.0403726708074529
6MCO_B	GP41	0.0403726708074529
3JCL_B	BetaCoV-S1-CTD	0.0403726708074529
4PB6_C	Calici-coat	0.0403726708074529
5ESV_A	Ig-like	0.0403726708074529
6P7S_D	Ephrin-RBD	0.0403726708074529
5JZE_B	Ubiquitin-like-2	0.0403726708074529
4WH8_A	Peptidase-S29	0.0403726708074529
7KEC_B	RBD	0.0403726708074529
1AO7_E	Ig-like-C1-type	0.0403726708074529
5O5B_1	Rhv	0.0403726708074529
4KQZ_A	bCoV-S1-RBD	0.0403726708074529
6L2T_C	Capsid-NCLDV	0.0403726708074529
6XCN_A	RBD	0.0403726708074529
2PUS_A	RdRp-catalytic	0.0403726708074529
1J8H_E	Ig-like-C1-type	0.0403726708074529
7K8Y_E	RBD	0.0403726708074529
7K8U_C	BetaCoV-S1-CTD	0.0403726708074529
6Q05_C	bCoV-S1-RBD	0.0403726708074529
7KEC_C	RBD	0.0403726708074529
7KJ3_C	RBD	0.0403726708074529
7AD1_C	BetaCoV-S1-CTD	0.0403726708074529
5IKN_K	Thioredoxin	0.0417910447761193
7JW0_A	BetaCoV-S1-NTD	0.0417910447761193
6VSJ_C	BetaCoV-S1-NTD	0.0417910447761193
1JUV_A	DHFR	0.0417910447761193
6Q06_C	bCoV-S1-N	0.0417910447761193
6Q04_C	bCoV-S1-N	0.0417910447761193
1IS0_B	SH2	0.0417910447761193
6ZFO_A	BetaCoV-S1-CTD	0.0417910447761193
6N7V_D	SF4-helicase	0.0417910447761193
6Z0V_C	Alphavirus-like-MT	0.0417910447761193
4E7L_A	Reverse-transcriptase	0.0417910447761193
6Z3Q_C	Rhv	0.0417910447761193
6X5C_A	GP120	0.0417910447761193
2ZUG_B	VP9	0.0417910447761193
6F9B_L	Phlebo-G2-C	0.0417910447761193
5N0A_A	Flavi-glycoprot	0.0417910447761193
5E5W_C	Hema-esterase	0.04199066874028
7JJI_A	BetaCoV-S1-CTD	0.04199066874028
6OAR_E	OTU	0.04199066874028
4ODB_E	Ig-like-V-type-1	0.04199066874028
6XCM_C	BetaCoV-S1-CTD	0.04199066874028
2F9U_A	Peptidase-S29	0.04199066874028
7A93_B	RBD	0.04199066874028
6U0N_D	Ig-like-V-type	0.04199066874028
5WFI_B	Peptidase-C16-2	0.04199066874028
6ADM_R	VWFA	0.04199066874028
6F9B_B	Phlebo-G2-C	0.04199066874028
5DO2_A	bCoV-S1-RBD	0.04199066874028
3SDL_D	Ubiquitin-like-1	0.04199066874028
7C01_A	BetaCoV-S1-CTD	0.04199066874028
6LA6_A	Rhv	0.04199066874028
6ZOX_A	RBD	0.04199066874028
2I04_B	PDZ-2	0.04199066874028
7K4N_B	BetaCoV-S1-CTD	0.04199066874028
6KU9_A	Capsid-NCLDV	0.04199066874028
4YDK_G	GP120	0.04199066874028
6H6L_D	Calici-coat-C	0.04199066874028
6Q07_C	bCoV-S1-N	0.0432835820895523
6OKP_R	Ig-like	0.0432835820895523
6X79_A	BetaCoV-S1-NTD	0.0432835820895523
6M40_A	Helicase-ATP-binding	0.0432835820895523
6NZK_B	bCoV-S1-RBD	0.0432835820895523
6SUQ_A	Peptidase-C4	0.0432835820895523
6DZM_A	Filo-glycop	0.0432835820895523
4IOS_B	Caudo-bapla-RBP	0.0432835820895523
4R2G_J	Ig-like-1	0.0432835820895523
4EN2_A	MHD	0.0432835820895523
4EN2_M	MHD	0.0432835820895523
6XW6_A	Calici-coat-C	0.0432835820895523
6Q05_C	bCoV-S1-N	0.0432835820895523
6VBP_L	GP120	0.0432835820895523
6BBM_E	SF4-helicase	0.0432835820895523
7KJ4_B	BetaCoV-S1-NTD	0.0436137071651088
3SU4_A	Peptidase-S29	0.0436137071651088
4FZB_I	ThyX	0.0436137071651088
3R3L_A	Arena-ncap-C	0.0436137071651088
2JLF_B	RdRp-catalytic	0.0436137071651088
5UGY_J	Ig-like	0.0436137071651088
3L89_L	Adeno-knob	0.0436137071651088
7JWB_B	BetaCoV-S1-CTD	0.0436137071651088
6XM5_A	BetaCoV-S1-CTD	0.0436137071651088
7CZE_J	Eph-LBD	0.0436137071651088
6TZ1_A	RdRp-catalytic	0.0436137071651088
5Z7D_B	HIN-200-1	0.0436137071651088
5ESV_H	Ig-like	0.0436137071651088
6Z43_A	BetaCoV-S1-CTD	0.0436137071651088
5OYI_F	Peptidase-C28	0.0436137071651088
3U6X_O	Caudo-bapla-RBP	0.0436137071651088
6ZGE_C	BetaCoV-S1-CTD	0.0436137071651088
5GSW_E	Peptidase-C3	0.0436137071651088
6IZL_C	ICOSAH-VIR-COAT-S	0.0436137071651088
6ZP5_B	RBD	0.0436137071651088
5OE9_B	Terminase-6	0.0447761194029849
6BBM_A	SF4-helicase	0.0447761194029849
6VBQ_L	GP120	0.0447761194029849
5OEA_D	Terminase-6	0.0447761194029849
7K8Y_B	BetaCoV-S1-NTD	0.0447761194029849
7DK6_B	RBD	0.0447761194029849
6WPT_B	RBD	0.0447761194029849
6X2B_A	BetaCoV-S1-NTD	0.0447761194029849
6X2C_C	BetaCoV-S1-NTD	0.0447761194029849
6BFU_B	CoV-S2	0.0447761194029849
3L89_D	Adeno-knob	0.0447761194029849
7KDJ_A	BetaCoV-S1-NTD	0.0447761194029849
6BI8_A	Peptidase-C16	0.0447761194029849
6N7T_A	SF4-helicase	0.0447761194029849
2R05_A	BRO1	0.0447761194029849
6N7N_E	SF4-helicase	0.0447761194029849
1SH3_A	Peptidase-C37	0.0447761194029849
5OEE_B	Terminase-6	0.0447761194029849
5OYI_2	Peptidase-C28	0.0447761194029849
6Z0V_O	Alphavirus-like-MT	0.0447761194029849
1Z1B_A	Tyr-recombinase	0.0447761194029849
5IC3_B	PDZ	0.045241809672387
6K42_A	G-alpha	0.045241809672387
5GSO_B	Peptidase-C3	0.045241809672387
2JMG_A	Gag-p17	0.045241809672387
2CFA_A	ThyX	0.045241809672387
5NER_B	VWFA	0.045241809672387
6GKH_A	RLR-CTR	0.045241809672387
6YLA_A	RBD	0.045241809672387
3GPO_A	Alphavirus-like-MT	0.045241809672387
7BYR_A	RBD	0.045241809672387
7JW0_A	BetaCoV-S1-CTD	0.045241809672387
7A4N_B	BetaCoV-S1-NTD	0.045241809672387
6VXX_B	BetaCoV-S1-CTD	0.045241809672387
5W1M_B	Ig-like	0.045241809672387
6UDK_M	Ig-like	0.045241809672387
2R7T_A	RdRp-catalytic	0.045241809672387
5IKN_F	SF4-helicase	0.0462686567164181
2R02_A	BRO1	0.0462686567164181
7A95_C	BetaCoV-S1-NTD	0.0462686567164181
3I1K_B	Hema-HEFG	0.0462686567164181
5FUU_A	GP120	0.0462686567164181
5Z7D_B	HIN-200-2	0.0462686567164181
6KL5_D	CoV-N-NTD	0.0462686567164181
7DD2_K	BetaCoV-S1-NTD	0.0462686567164181
6U0N_E	Ig-like-V-type	0.0462686567164181
6Z0V_V	Alphavirus-like-MT	0.0462686567164181
6F9B_Y	Phlebo-G2-C	0.0462686567164181
4IKF_A	Reverse-transcriptase	0.0462686567164181
7K8T_B	BetaCoV-S1-NTD	0.0462686567164181
4UTB_A	Flavi-glycoprot	0.0462686567164181
6VSJ_B	BetaCoV-S1-NTD	0.0462686567164181
6Z0V_I	Alphavirus-like-MT	0.0462686567164181
3Q6R_A	Calici-coat-C	0.0462686567164181
1EP5_C	Peptidase-S3	0.046875
5K4F_A	PDZ	0.046875
7KFV_A	RBD	0.046875
4B02_B	RdRp-catalytic	0.046875
1Z8Y_Q	Peptidase-S3	0.046875
4IZJ_D	Peptidase-S50	0.046875
6MYY_D	GP120	0.046875
7AGG_B	Cadherin-2	0.046875
3CSY_G	Ig-like-1	0.046875
2A4Q_A	Peptidase-S29	0.046875
7JX3_R	RBD	0.046875
7C01_B	BetaCoV-S1-CTD	0.046875
4XMP_G	GP120	0.046875
7JW0_E	BetaCoV-S1-NTD	0.046875
6JH0_B	Ubiquitin-like	0.046875
3BGW_B	SF4-helicase	0.046875
1WYK_D	Peptidase-S3	0.046875
6AKS_A	Rhv	0.046875
5VU2_N	Peptidase-S3	0.046875
2CJR_A	CoV-N-CTD	0.046875
6ZP0_B	BetaCoV-S1-NTD	0.0477611940298505
4QF0_A	AB-hydrolase-1	0.0477611940298505
3Q39_A	Calici-coat-C	0.0477611940298505
6OPN_F	Ig-like-V-type	0.0477611940298505
6X5B_A	GP120	0.0477611940298505
1DRZ_A	RRM-1	0.0477611940298505
6ZOX_A	BetaCoV-S1-NTD	0.0477611940298505
2ZUG_A	VP9	0.0477611940298505
3LIX_B	Peptidase-A2	0.0485133020344288
6ZB5_B	BetaCoV-S1-CTD	0.0485133020344288
5E62_C	Hema-esterase	0.0485133020344288
6F9B_R	Phlebo-G2-C	0.0485133020344288
6XCN_A	BetaCoV-S1-NTD	0.0485133020344288
7DD8_E	RBD	0.0485133020344288
5E65_A	Hema-esterase	0.0485133020344288
6Q07_C	bCoV-S1-RBD	0.0485133020344288
6F9B_D	Phlebo-G2-C	0.0485133020344288
6ZOY_A	RBD	0.0485133020344288
4QBB_A	Peptidase-C28	0.0485133020344288
5W1K_S	Ig-like-1	0.0485133020344288
4ADQ_A	Ig-like-1	0.0485133020344288
4AGK_A	Peptidase-S3	0.0485133020344288
5VP9_A	Peptidase-S29	0.0485133020344288
6Q06_C	bCoV-S1-RBD	0.0485133020344288
6Q04_C	bCoV-S1-RBD	0.0485133020344288
6E5U_D	NTF2	0.0485133020344288
6N7S_F	SF4-helicase	0.0485133020344288
6X29_A	RBD	0.0485133020344288
6D84_M	MHD	0.0485133020344288
2R70_A	RdRp-catalytic	0.0485133020344288
6Y9V_J	PPIase-cyclophilin-type	0.0492537313432839
6KDM_C	Reverse-transcriptase	0.0492537313432839
2R03_A	BRO1	0.0492537313432839
7DDD_C	BetaCoV-S1-NTD	0.0492537313432839
6Q06_A	bCoV-S1-N	0.0492537313432839
5D76_A	Peptidase-C51	0.0492537313432839
5I08_A	BetaCoV-S1-NTD	0.0492537313432839
4JOP_A	PDZ	0.0492537313432839
7DD2_E	BetaCoV-S1-NTD	0.0492537313432839
5WQ2_A	Peptidase-C3	0.0492537313432839
6Z2M_D	BetaCoV-S1-NTD	0.0492537313432839
3I1L_B	Hema-HEFG	0.0492537313432839
5W1K_A	Ig-like-1	0.0492537313432839
4QF0_D	AB-hydrolase-1	0.0492537313432839
2VLR_D	Ig-like-C1-type	0.0492537313432839
6IK9_A	Reverse-transcriptase	0.0492537313432839
4IZL_A	Leukocidin	0.0501567398119122
7CZE_L	Eph-LBD	0.0501567398119122
7KL9_B	BetaCoV-S1-CTD	0.0501567398119122
7CZE_I	Eph-LBD	0.0501567398119122
6MX4_I	Peptidase-S3	0.0501567398119122
6MU7_B	GP41	0.0501567398119122
6NQD_F	GP41	0.0501567398119122
4ZS6_C	bCoV-S1-N	0.0501567398119122
4FZB_G	ThyX	0.0501567398119122
1M9X_A	PPIase-cyclophilin-type	0.0501567398119122
1Z1G_A	Tyr-recombinase	0.0501567398119122
6DFF_M	MHD	0.0501567398119122
6F9B_N	Phlebovirus-G2	0.0501567398119122
1WAC_A	RdRp-catalytic	0.0501567398119122
2OCA_A	Helicase-C-terminal	0.0501567398119122
4P9C_C	CMP-dCMP-type-deaminase	0.0501567398119122
6OJN_A	Capsid-N	0.0501567398119122
5XGR_F	BetaCoV-S1-NTD	0.0501567398119122
6KL6_A	CoV-N-NTD	0.0501567398119122
7K8T_C	BetaCoV-S1-NTD	0.0501567398119122
2NVA_H	Orn-Arg-deC-N	0.0501567398119122
1NCD_H	Ig-like-1	0.0501567398119122
6QHD_A	SH2	0.0501567398119122
6Q06_A	bCoV-S1-RBD	0.0501567398119122
7KJ4_A	RBD	0.0501567398119122
6Q04_A	bCoV-S1-RBD	0.0501567398119122
6JH0_D	Ubiquitin-like	0.0501567398119122
7KJ2_B	BetaCoV-S1-CTD	0.0501567398119122
7KEB_A	BetaCoV-S1-CTD	0.0501567398119122
1WYK_C	Peptidase-S3	0.0501567398119122
4BS1_B	Sigma-54-factor-interaction	0.0501567398119122
7K8Z_B	BetaCoV-S1-NTD	0.0501567398119122
6OPP_J	GP120	0.0507462686567163
2CRX_B	Tyr-recombinase	0.0507462686567163
5VIG_B	Ig-like-2	0.0507462686567163
7K4N_E	BetaCoV-S1-CTD	0.0507462686567163
6IR5_C	Calici-coat-C	0.0507462686567163
6VXX_C	BetaCoV-S1-NTD	0.0507462686567163
6SK6_C	Rhv	0.0507462686567163
6X79_C	BetaCoV-S1-NTD	0.0507462686567163
2GXA_K	SF3-helicase	0.0507462686567163
3VFI_A	Thioredoxin	0.0507462686567163
6XW6_B	Calici-coat-C	0.0507462686567163
7ACS_A	CoV-N-NTD	0.0507462686567163
1CR2_A	SF4-helicase	0.0507462686567163
5JXS_A	Peptidase-C28	0.0507462686567163
1T5R_F	Leukocidin	0.0507462686567163
3Q38_A	Calici-coat-C	0.0507462686567163
1DXW_A	Peptidase-S29	0.0518053375196232
6ZP0_C	RBD	0.0518053375196232
5IKN_M	Thioredoxin	0.0518053375196232
6LSA_C	Ig-like	0.0518053375196232
4TYD_M	Peptidase-S29	0.0518053375196232
6Q07_A	bCoV-S1-RBD	0.0518053375196232
6H6M_C	Calici-coat-C	0.0518053375196232
6ZOZ_A	RBD	0.0518053375196232
7KDI_B	RBD	0.0518053375196232
1WYK_A	Peptidase-S3	0.0518053375196232
7AD1_C	BetaCoV-S1-NTD	0.0518053375196232
6XCM_B	BetaCoV-S1-NTD	0.0518053375196232
6QPM_A	Adeno-knob	0.0518053375196232
1ZBE_3	Peptidase-C28	0.0518053375196232
6XF5_B	RBD	0.0518053375196232
7DK7_C	RBD	0.0518053375196232
7DCC_I	BetaCoV-S1-NTD	0.0522388059701497
2Q2U_D	DNA-LIGASE-A3	0.0522388059701497
6X2B_B	BetaCoV-S1-NTD	0.0522388059701497
4WZQ_A	Peptidase-C28	0.0522388059701497
6LBO_A	Rhv	0.0522388059701497
4HJ1_A	Phlebovirus-G2	0.0522388059701497
4X7F_A	Calici-coat-C	0.0522388059701497
6P6V_A	Peptidase-S29	0.0522388059701497
6IKA_A	Reverse-transcriptase	0.0522388059701497
5N95_A	Peptidase-C28	0.0522388059701497
6OUU_D	Calici-coat-C	0.0522388059701497
7DK4_A	BetaCoV-S1-NTD	0.0522388059701497
2HOF_B	Tyr-recombinase	0.0522388059701497
6J62_A	Ubiquitin-like-1	0.0522388059701497
6XEY_C	BetaCoV-S1-NTD	0.0522388059701497
3RT3_B	Ubiquitin-like-1	0.0522388059701497
7KDL_B	RBD	0.0522388059701497
4QF0_E	AB-hydrolase-1	0.0522388059701497
6LBQ_A	Rhv	0.0522388059701497
1PVP_B	Tyr-recombinase	0.0522388059701497
5OWX_2	Peptidase-C28	0.0522388059701497
6LAP_A	Rhv	0.0522388059701497
6IIO_B	Rhv	0.0522388059701497
2I04_A	PDZ-2	0.053459119496855
5W6F_A	Tail-spike-N	0.053459119496855
3R4D_B	bCoV-S1-N	0.053459119496855
6NK6_C	Peptidase-S3	0.053459119496855
6NK5_J	Peptidase-S3	0.053459119496855
5LRP_B	Arena-ncap-C	0.053459119496855
6X79_B	BetaCoV-S1-NTD	0.053459119496855
7K43_A	RBD	0.053459119496855
6IMN_A	DNA-LIGASE-A3	0.053459119496855
1NZB_E	Core-binding-CB	0.053459119496855
3BQ4_D	Adeno-knob	0.053459119496855
2LSN_A	Peptidase-A9	0.053459119496855
7KEA_A	BetaCoV-S1-CTD	0.053459119496855
6ZP2_C	RBD	0.053459119496855
1QQP_1	Peptidase-C28	0.053459119496855
5A2T_I	POTEX-CARLAVIRUS-COAT	0.053459119496855
5A2T_U	POTEX-CARLAVIRUS-COAT	0.053459119496855
7A29_C	BetaCoV-S1-CTD	0.053459119496855
6XCN_E	BetaCoV-S1-NTD	0.053459119496855
4N0O_A	Peptidase-C32	0.053459119496855
4XNY_G	GP120	0.053459119496855
3TYG_L	Ig-like	0.053459119496855
5MQC_C	Rhv	0.053459119496855
2R7O_A	RdRp-catalytic	0.053459119496855
5A2T_F	POTEX-CARLAVIRUS-COAT	0.053459119496855
6VSB_A	RBD	0.053459119496855
4P6Z_M	MHD	0.0537313432835819
6Q07_A	bCoV-S1-N	0.0537313432835819
6Q04_A	bCoV-S1-N	0.0537313432835819
1F5Q_A	Protein-kinase	0.0537313432835819
5WFI_A	Peptidase-C16-2	0.0537313432835819
5FA2_A	GP120	0.0537313432835819
7DK6_A	BetaCoV-S1-NTD	0.0537313432835819
6XKL_C	BetaCoV-S1-NTD	0.0537313432835819
7K43_D	BetaCoV-S1-NTD	0.0537313432835819
7KEB_A	BetaCoV-S1-NTD	0.0537313432835819
6XS6_B	BetaCoV-S1-NTD	0.0537313432835819
6X5B_J	GP120	0.0537313432835819
3ZT4_A	Integrase-catalytic	0.0551181102362203
1N1H_A	RdRp-catalytic	0.0551181102362203
7JWB_A	RBD	0.0551181102362203
2R7R_A	RdRp-catalytic	0.0551181102362203
7CZE_K	Eph-LBD	0.0551181102362203
5ESV_L	Ig-like	0.0551181102362203
3GQO_A	Alphavirus-like-MT	0.0551181102362203
5FUU_D	GP41	0.0551181102362203
7DCC_K	RBD	0.0551181102362203
5AAM_C	Flavi-glycoprot	0.0551181102362203
1HI8_B	RdRp-catalytic	0.0551181102362203
6JH1_C	Ubiquitin-like-1	0.0551181102362203
7K8Y_B	RBD	0.0551181102362203
3PRM_D	Ubiquitin-like-1	0.0551181102362203
6ZOZ_A	BetaCoV-S1-CTD	0.0551181102362203
7V7Q_A	BetaCoV-S1-CTD	0.0551181102362203
3OSY_B	Peptidase-C3	0.0551181102362203
7DK7_B	RBD	0.0551181102362203
2HG0_A	Flavi-glycoprot	0.0551181102362203
2BHG_B	Peptidase-C28	0.0551181102362203
6F9B_F	Phlebovirus-G2	0.0551181102362203
7JMS_G	OTU	0.0551181102362203
3L27_C	VP35-IID	0.0551181102362203
2X2D_B	PPIase-cyclophilin-type	0.0551181102362203
7DK5_a	BetaCoV-S1-NTD	0.0551181102362203
7K8V_A	BetaCoV-S1-NTD	0.0552238805970144
6ZOW_C	BetaCoV-S1-CTD	0.0552238805970144
7DK7_B	BetaCoV-S1-NTD	0.0552238805970144
5OE8_C	Terminase-6	0.0552238805970144
6ZGE_A	BetaCoV-S1-NTD	0.0552238805970144
6G19_A	Helicase-C-terminal	0.0552238805970144
7DDN_A	BetaCoV-S1-NTD	0.0552238805970144
5FJB_C	PPIase-cyclophilin-type	0.0552238805970144
6ZDH_A	BetaCoV-S1-CTD	0.0552238805970144
6ZDG_A	RBD	0.0552238805970144
6OHW_B	bCoV-S1-RBD	0.0552238805970144
7A29_A	BetaCoV-S1-NTD	0.0552238805970144
6OPN_G	GP120	0.0552238805970144
7CAI_A	BetaCoV-S1-NTD	0.0567164179104477
2JQF_R	Peptidase-C28	0.0567164179104477
3PA1_A	Calici-coat-C	0.0567164179104477
6ZOW_C	BetaCoV-S1-NTD	0.0567164179104477
7DDN_C	BetaCoV-S1-CTD	0.0567164179104477
6ZDH_C	RBD	0.0567164179104477
6Q05_A	bCoV-S1-N	0.0567164179104477
2Q2U_C	DNA-LIGASE-A3	0.0567164179104477
1AAZ_B	Glutaredoxin	0.0567164179104477
2RF6_A	Tyrosine-protein-phosphatase	0.0567164179104477
1YGU_B	Tyrosine-protein-phosphatase-1	0.0567164179104477
6Y9Y_J	PPIase-cyclophilin-type	0.0567164179104477
6U0N_F	Ig-like-V-type	0.0567164179104477
4LM9_A	CoV-N-NTD	0.0567164179104477
6EDU_D	GP120	0.0567164179104477
7DK7_a	BetaCoV-S1-NTD	0.0567164179104477
1MA7_B	Tyr-recombinase	0.0567164179104477
7KDH_B	RBD	0.0567164179104477
1QGC_3	Peptidase-C28	0.0567823343848581
6K5T_A	Ubiquitin-like	0.0567823343848581
1SH0_A	Peptidase-C37	0.0567823343848581
6WPT_B	BetaCoV-S1-NTD	0.0567823343848581
7K8U_A	RBD	0.0567823343848581
6WPS_B	RBD	0.0567823343848581
1RIF_B	Helicase-ATP-binding	0.0567823343848581
7AGF_C	Cadherin-2	0.0567823343848581
5T1D_C	C-type-lectin	0.0567823343848581
5W6H_B	Tail-spike-N	0.0567823343848581
5W9M_F	BetaCoV-S1-CTD	0.0567823343848581
5D74_B	Peptidase-C51	0.0567823343848581
7KJ5_B	RBD	0.0567823343848581
1QQP_3	Peptidase-C28	0.0567823343848581
1C8N_C	ICOSAH-VIR-COAT-S	0.0567823343848581
6UH7_A	Rhv	0.0567823343848581
6ADR_R	VWFA	0.0567823343848581
6TY8_A	RdRp-catalytic	0.0567823343848581
4XNZ_F	Ig-like	0.0567823343848581
6Q05_A	bCoV-S1-RBD	0.0567823343848581
5C2F_A	Terminase-3C	0.0567823343848581
4FZB_O	ThyX	0.0567823343848581
7AD1_C	RBD	0.0567823343848581
1FMD_3	Peptidase-C28	0.0567823343848581
4DW7_B	Peptidase-C53	0.0567823343848581
5NET_3	Peptidase-C28	0.0567823343848581
3KNA_A	Peptidase-C28	0.0567823343848581
1OHR_A	Peptidase-A2	0.0567823343848581
5OE9_C	Terminase-6	0.0582089552238807
3SLD_I	Calici-coat-C	0.0582089552238807
5HZB_A	Calici-coat-C	0.0582089552238807
6ZOY_C	BetaCoV-S1-NTD	0.0582089552238807
3SKB_B	Calici-coat-C	0.0582089552238807
5OYI_B	Peptidase-C28	0.0582089552238807
1E0K_A	SF4-helicase	0.0582089552238807
7KDG_C	BetaCoV-S1-NTD	0.0582089552238807
7KL9_C	BetaCoV-S1-NTD	0.0582089552238807
6BBM_F	SF4-helicase	0.0582089552238807
3KHS_B	PNP-UDP-1	0.0582089552238807
6X6P_A	BetaCoV-S1-NTD	0.0582089552238807
6XM3_B	BetaCoV-S1-NTD	0.0582089552238807
6P4J_C	Calici-coat-C	0.0582089552238807
6KP3_A	BRO1	0.0582089552238807
6XM3_C	BetaCoV-S1-NTD	0.0582089552238807
6XCN_C	BetaCoV-S1-CTD	0.058451816745656
4YFL_G	GP120	0.058451816745656
3C6H_B	Terminase-6C	0.058451816745656
6ZB4_A	BetaCoV-S1-CTD	0.058451816745656
6UH6_A	Rhv	0.058451816745656
7DCX_C	BetaCoV-S1-CTD	0.058451816745656
6V8Z_Q	Ig-like-1	0.058451816745656
6F5P_B	RdRp-catalytic	0.058451816745656
3PHW_H	Ubiquitin-like	0.058451816745656
7JX3_R	BetaCoV-S1-CTD	0.058451816745656
5E6J_E	Ubiquitin-like-1	0.058451816745656
4F2M_F	CoV-S1	0.058451816745656
7A95_A	BetaCoV-S1-CTD	0.058451816745656
3UEZ_C	Ig-like-1	0.058451816745656
6AX6_B	Fe2OG-dioxygenase	0.058451816745656
2R7S_A	RdRp-catalytic	0.058451816745656
7CDJ_E	BetaCoV-S1-CTD	0.058451816745656
5I5O_B	Mx-ML	0.058451816745656
1N38_A	RdRp-catalytic	0.058451816745656
6OPQ_E	GP120	0.0597014925373138
3R3L_A	Arena-nucleocap	0.0597014925373138
1NCC_H	Ig-like-1	0.0597014925373138
6BBM_B	SF4-helicase	0.0597014925373138
4WYL_A	Peptidase-C28	0.0597014925373138
1PVQ_B	Tyr-recombinase	0.0597014925373138
2NY7_L	Ig-like	0.0597014925373138
5ZV5_B	Calici-coat-C	0.0597014925373138
6N9V_A	SF4-helicase	0.0597014925373138
6N7S_E	SF4-helicase	0.0597014925373138
3JCL_C	BetaCoV-S1-CTD	0.0597014925373138
5ZV7_A	Calici-coat-C	0.0597014925373138
6OPQ_J	Ig-like-V-type	0.0597014925373138
6PXH_A	BetaCoV-S1-NTD	0.0597014925373138
6ADL_R	VWFA	0.0597014925373138
7K8W_A	BetaCoV-S1-NTD	0.0597014925373138
2GXA_E	SF3-helicase	0.0597014925373138
7KE8_C	BetaCoV-S1-NTD	0.0597014925373138
1Z8Y_A	Peptidase-S3	0.0597014925373138
5OEB_D	Terminase-6	0.0597014925373138
1VCQ_A	Peptidase-S3	0.0601265822784806
5NCR_A	Tyrosine-protein-phosphatase	0.0601265822784806
5E64_A	Hema-esterase	0.0601265822784806
4FZB_N	ThyX	0.0601265822784806
1WYK_B	Peptidase-S3	0.0601265822784806
1Z8Y_C	Peptidase-S3	0.0601265822784806
6XEY_B	BetaCoV-S1-NTD	0.0601265822784806
7K8U_B	RBD	0.0601265822784806
5Z58_A	MPN	0.0601265822784806
5E62_A	Hema-esterase	0.0601265822784806
7DK6_a	BetaCoV-S1-NTD	0.0601265822784806
5L7O_C	Rhv	0.0601265822784806
6X2C_B	RBD	0.0601265822784806
3L89_K	Adeno-knob	0.0601265822784806
6YLA_A	BetaCoV-S1-CTD	0.0601265822784806
6ZP2_A	RBD	0.0601265822784806
7KE9_A	RBD	0.0601265822784806
4P9C_D	CMP-dCMP-type-deaminase	0.0601265822784806
7DCC_H	BetaCoV-S1-NTD	0.0601265822784806
6NZK_B	bCoV-S1-N	0.0601265822784806
1Q3V_A	Core-binding-CB	0.0601265822784806
1MUK_A	RdRp-catalytic	0.0601265822784806
6VYB_B	BetaCoV-S1-NTD	0.0601265822784806
1Q3U_E	Core-binding-CB	0.0601265822784806
4ADF_E	Ig-like-1	0.0601265822784806
6OHW_B	bCoV-S1-N	0.0601265822784806
6UYE_J	Filo-glycop	0.0601265822784806
3PDV_A	PDZ	0.061194029850746
6LB1_A	Rhv	0.061194029850746
6VSB_C	BetaCoV-S1-NTD	0.061194029850746
6RIC_B	RNA-pol-Rpb2-6	0.061194029850746
7DK6_B	BetaCoV-S1-NTD	0.061194029850746
5I08_B	BetaCoV-S1-NTD	0.061194029850746
5OYI_L	Peptidase-C28	0.061194029850746
2HOF_A	Tyr-recombinase	0.061194029850746
6XF6_B	BetaCoV-S1-NTD	0.0618066561014265
6ZGF_B	bCoV-S1-RBD	0.0618066561014265
1U09_A	Peptidase-C28	0.0618066561014265
2F1S_A	DED-2	0.0618066561014265
3KOA_A	Peptidase-C28	0.0618066561014265
5JS4_B	Pectate-lyase-3	0.0618066561014265
3GPG_C	Alphavirus-like-MT	0.0618066561014265
7AD1_A	BetaCoV-S1-CTD	0.0618066561014265
3GPO_D	Alphavirus-like-MT	0.0618066561014265
3GPQ_A	Alphavirus-like-MT	0.0618066561014265
3GPQ_C	Alphavirus-like-MT	0.0618066561014265
6HLW_A	GOLD	0.0618066561014265
2YEW_K	Peptidase-S3	0.0618066561014265
7A25_A	RBD	0.0618066561014265
6ZP7_A	BetaCoV-S1-CTD	0.0618066561014265
5JSD_B	Pectate-lyase-3	0.0618066561014265
5JSE_B	Pectate-lyase-3	0.0618066561014265
6ZP1_A	BetaCoV-S1-CTD	0.0618066561014265
4ZS6_B	bCoV-S1-RBD	0.0618066561014265
7JWY_B	RBD	0.0618066561014265
6GSI_E	Ig-like-V-type-1	0.0618066561014265
1KC2_A	SH2	0.0618066561014265
5WJN_G	Ig-like-C1-type	0.0618066561014265
3R66_D	Ubiquitin-like-2	0.0618066561014265
2I0L_B	PDZ-2	0.0618066561014265
7C01_B	RBD	0.0618066561014265
3SU4_B	Peptidase-S29	0.0618066561014265
6DIZ_A	Rhv	0.0618066561014265
6THG_H	Ephrin-RBD	0.0618066561014265
7KDJ_A	RBD	0.0618066561014265
6DX1_C	OTU	0.0618066561014265
4HXD_A	Ubiquitin-like-1	0.0618066561014265
2JL9_C	RdRp-catalytic	0.0618066561014265
6XCN_E	RBD	0.0618066561014265
6NB3_C	Spike-rec-bind	0.0626865671641792
4JOR_B	PDZ	0.0626865671641792
5O5P_2	Rhv	0.0626865671641792
6GW4_A	Calici-coat-C	0.0626865671641792
7JV6_A	BetaCoV-S1-NTD	0.0626865671641792
7JJI_B	BetaCoV-S1-NTD	0.0626865671641792
5Z7D_C	HIN-200-1	0.0626865671641792
4WYW_A	Peptidase-C28	0.0626865671641792
6IR5_D	Calici-coat-C	0.0626865671641792
7KKL_C	BetaCoV-S1-CTD	0.0626865671641792
4Z4Z_A	Calici-coat-C	0.0626865671641792
7KJ5_A	BetaCoV-S1-NTD	0.0626865671641792
6XF5_B	BetaCoV-S1-NTD	0.0626865671641792
4QBB_C	Peptidase-C28	0.0634920634920632
3RWN_A	Phage-tail-NK	0.0634920634920632
6QPM_B	Adeno-knob	0.0634920634920632
5JSA_D	GP41	0.0634920634920632
1Z8Y_T	Peptidase-S3	0.0634920634920632
3EPD_R	Ig-like-V-type	0.0634920634920632
4M6F_A	Resolvase-invertase-type-recombinase-catalytic	0.0634920634920632
4IZJ_B	Peptidase-S50	0.0634920634920632
4HXD_B	OTU	0.0634920634920632
3KLV_A	Peptidase-C28	0.0634920634920632
5KW1_B	RRM-2	0.0634920634920632
7DK4_B	BetaCoV-S1-CTD	0.0634920634920632
3CNC_B	Adeno-knob	0.0634920634920632
1T5R_D	Leukocidin	0.0634920634920632
1UVN_E	RdRp-catalytic	0.0634920634920632
7A94_A	BetaCoV-S1-CTD	0.0634920634920632
7KEB_C	BetaCoV-S1-NTD	0.0634920634920632
6X6P_A	RBD	0.0634920634920632
7DK5_B	RBD	0.0634920634920632
6CUE_R	GP120	0.0634920634920632
1Z1G_D	Tyr-recombinase	0.0634920634920632
6TZ2_A	RdRp-catalytic	0.0634920634920632
5J0N_E	Tyr-recombinase	0.0634920634920632
1AE9_B	Tyr-recombinase	0.0634920634920632
3ZT4_B	Integrase-catalytic	0.0634920634920632
6OPQ_I	Ig-like-V-type	0.0634920634920632
6MU8_B	GP41	0.0634920634920632
2ZAH_C	Viral-coat	0.0634920634920632
7CAI_A	RBD	0.0634920634920632
6IUK_C	Calici-coat-C	0.0641791044776121
6N7V_A	SF4-helicase	0.0641791044776121
6N7I_A	SF4-helicase	0.0641791044776121
4X2B_A	Peptidase-C28	0.0641791044776121
7K8U_A	BetaCoV-S1-NTD	0.0641791044776121
4J0O_C	Leukocidin	0.0641791044776121
4Z4Y_A	Calici-coat-C	0.0641791044776121
6M39_C	CoV-S2	0.0641791044776121
5O5B_2	Rhv	0.0641791044776121
7KJ2_A	BetaCoV-S1-NTD	0.0641791044776121
6ZDG_A	BetaCoV-S1-CTD	0.0641791044776121
3Q6Q_A	Calici-coat-C	0.0641791044776121
6IIO_A	Rhv	0.0651828298887124
6E5U_F	NTF2	0.0651828298887124
1NCB_H	Ig-like-1	0.0651828298887124
6ZP1_C	RBD	0.0651828298887124
7CH5_R	BetaCoV-S1-CTD	0.0651828298887124
4D61_i	tr-type-G	0.0651828298887124
7CH5_R	RBD	0.0651828298887124
7K8W_B	BetaCoV-S1-NTD	0.0651828298887124
4E2I_D	SF3-helicase	0.0651828298887124
4EP0_E	Caud-tail-N	0.0651828298887124
7AD1_B	BetaCoV-S1-NTD	0.0651828298887124
7KDL_A	BetaCoV-S1-CTD	0.0651828298887124
1Z1G_D	Core-binding-CB	0.0651828298887124
5DO2_D	bCoV-S1-N	0.0651828298887124
5W9N_H	BetaCoV-S1-CTD	0.0651828298887124
7DK4_a	BetaCoV-S1-NTD	0.0651828298887124
6ODF_H	Peptidase-S3	0.0651828298887124
1M9D_B	PPIase-cyclophilin-type	0.0651828298887124
3F0Y_A	Adeno-knob	0.0651828298887124
3EPF_R	Ig-like-V-type	0.0651828298887124
3R66_D	Ubiquitin-like-1	0.0651828298887124
6XC4_Z	BetaCoV-S1-CTD	0.0651828298887124
6XC4_Z	RBD	0.0651828298887124
6OJN_B	Capsid-N	0.0651828298887124
6V86_A	RdRp-catalytic	0.0651828298887124
5XGR_D	BetaCoV-S1-NTD	0.0651828298887124
3BGW_E	SF4-helicase	0.0651828298887124
1HHT_R	RdRp-catalytic	0.0651828298887124
3BQ4_G	Adeno-knob	0.0651828298887124
3U4E_A	GP120	0.0651828298887124
6BI8_D	Ubiquitin-like-2	0.0656716417910445
6VYB_C	BetaCoV-S1-NTD	0.0656716417910445
4TYD_L	Peptidase-S29	0.0656716417910445
6NQD_E	GP120	0.0656716417910445
7CN9_A	RBD	0.0656716417910445
7JWY_B	BetaCoV-S1-NTD	0.0656716417910445
6XM4_C	BetaCoV-S1-NTD	0.0656716417910445
6XF6_C	BetaCoV-S1-NTD	0.0656716417910445
7A97_C	BetaCoV-S1-NTD	0.0656716417910445
7KKL_A	RBD	0.0656716417910445
6Y9X_J	PPIase-cyclophilin-type	0.0656716417910445
2VG6_B	RNase-H	0.0668789808917198
3IT8_F	Ig-like	0.0668789808917198
5VU2_L	Peptidase-S3	0.0668789808917198
7A97_C	BetaCoV-S1-CTD	0.0668789808917198
4A8K_C	RdRp-catalytic	0.0668789808917198
7KDL_A	RBD	0.0668789808917198
4UT6_A	Flavi-glycoprot	0.0668789808917198
5W9M_E	BetaCoV-S1-CTD	0.0668789808917198
6KU9_B	Capsid-NCLDV	0.0668789808917198
6HIP_B	RRM	0.0668789808917198
6SHL_A	CRPV-capsid	0.0668789808917198
6KL6_B	CoV-N-NTD	0.0668789808917198
3EOY_H	Ig-like-V-type-1	0.0668789808917198
6UH1_A	Rhv	0.0668789808917198
6VBP_I	GP120	0.0668789808917198
4AGJ_A	Peptidase-S3	0.0668789808917198
1N35_A	RdRp-catalytic	0.0668789808917198
3KMQ_A	Peptidase-C28	0.0668789808917198
7KJ2_B	RBD	0.0668789808917198
7DK5_A	RBD	0.0668789808917198
2CJR_D	CoV-N-CTD	0.0668789808917198
1Z1J_B	Macro	0.0671641791044774
3Q3A_A	Calici-coat-C	0.0671641791044774
3C28_B	Tyr-recombinase	0.0671641791044774
6S2L_A	Peptidase-C28	0.0671641791044774
6ZGG_C	BetaCoV-S1-NTD	0.0671641791044774
7K4N_E	BetaCoV-S1-NTD	0.0671641791044774
7BYR_B	BetaCoV-S1-NTD	0.0671641791044774
4IYT_A	Leukocidin	0.0671641791044774
7A29_B	BetaCoV-S1-NTD	0.0671641791044774
5E6T_A	Calici-coat-C	0.0671641791044774
5OEE_D	Terminase-6	0.0671641791044774
6N7N_A	SF4-helicase	0.0671641791044774
5W9N_I	BetaCoV-S1-CTD	0.0685805422647523
7A95_A	RBD	0.0685805422647523
5D9Q_I	Ig-like	0.0685805422647523
3EPC_R	Ig-like-V-type	0.0685805422647523
1FYT_E	Ig-like-C1-type	0.0685805422647523
7A4N_C	BetaCoV-S1-NTD	0.0685805422647523
4FZB_M	ThyX	0.0685805422647523
7KDJ_A	BetaCoV-S1-CTD	0.0685805422647523
6ZGG_C	RBD	0.0685805422647523
7JMS_D	Ubiquitin-like-1	0.0685805422647523
4A8S_C	RdRp-catalytic	0.0685805422647523
5VZL_A	HNH-Cas9-type	0.0685805422647523
4P9C_E	CMP-dCMP-type-deaminase	0.0685805422647523
5W6H_A	Tail-spike-N	0.0685805422647523
4IZJ_A	Peptidase-S50	0.0685805422647523
5ESV_D	Ig-like	0.0685805422647523
1TUE_Q	PPV-E2-N	0.0685805422647523
6P6Q_B	Peptidase-S29	0.0685805422647523
6OPO_I	Ig-like-V-type	0.0685805422647523
3GPQ_D	Alphavirus-like-MT	0.0685805422647523
7KE8_B	BetaCoV-S1-CTD	0.0685805422647523
6XM0_C	BetaCoV-S1-NTD	0.0686567164179106
6ZOY_A	BetaCoV-S1-NTD	0.0686567164179106
7KDG_A	BetaCoV-S1-NTD	0.0686567164179106
4Z4S_A	Calici-coat-C	0.0686567164179106
7DD2_C	BetaCoV-S1-NTD	0.0686567164179106
4X05_A	Calici-coat-C	0.0686567164179106
6X6P_C	BetaCoV-S1-NTD	0.0686567164179106
4D9J_F	AB-hydrolase-1	0.0686567164179106
7KKK_A	RBD	0.0686567164179106
3ELY_A	MRNA-cap-0-1-NS5-type-MT	0.0686567164179106
5ZV5_A	Calici-coat-C	0.0686567164179106
5ZUS_A	Calici-coat-C	0.0686567164179106
4QFF_A	AB-hydrolase-1	0.070149253731343
6XW7_F	Calici-coat-C	0.070149253731343
4IZL_B	Leukocidin	0.070149253731343
4QFF_C	AB-hydrolase-1	0.070149253731343
3RY8_A	Calici-coat-C	0.070149253731343
7KE6_A	BetaCoV-S1-NTD	0.070149253731343
5OEB_B	Terminase-6	0.070149253731343
4ORZ_A	SH3	0.0702875399361022
6D83_M	MHD	0.0702875399361022
7BZ5_A	RBD	0.0702875399361022
1EP6_A	Peptidase-S3	0.0702875399361022
7KJ5_B	BetaCoV-S1-NTD	0.0702875399361022
3ZED_C	RdRp-catalytic	0.0702875399361022
1AE9_A	Tyr-recombinase	0.0702875399361022
6ZP0_A	BetaCoV-S1-CTD	0.0702875399361022
6OT1_I	GP120	0.0702875399361022
5N11_A	Hema-HEFG	0.0702875399361022
2J7Q_D	Ubiquitin-like-1	0.0702875399361022
6XF6_C	BetaCoV-S1-CTD	0.0702875399361022
7K8T_C	RBD	0.0702875399361022
6ZP5_A	BetaCoV-S1-CTD	0.0702875399361022
4HJC_A	Phlebovirus-G2	0.0702875399361022
7C2L_C	BetaCoV-S1-CTD	0.0702875399361022
1UVN_C	RdRp-catalytic	0.0702875399361022
6QPF_E	RdRp-catalytic	0.0702875399361022
1KEN_L	Ig-like	0.0702875399361022
6OAR_G	OTU	0.0702875399361022
7K8U_C	RBD	0.0702875399361022
7JMO_A	BetaCoV-S1-CTD	0.0702875399361022
7KJ4_B	BetaCoV-S1-CTD	0.0702875399361022
6KU9_C	Capsid-NCLDV	0.0702875399361022
7JMO_A	RBD	0.0702875399361022
6NK7_C	Peptidase-S3	0.0702875399361022
2PNL_D	Peptidase-S50	0.0702875399361022
2BBZ_A	DED-2	0.0716417910447759
6OPO_J	GP120	0.0716417910447759
5O03_A	Calici-coat-C	0.0716417910447759
6ZP1_B	BetaCoV-S1-NTD	0.0716417910447759
6XM4_B	BetaCoV-S1-NTD	0.0716417910447759
6N9W_A	SF4-helicase	0.0716417910447759
6ZGI_A	BetaCoV-S1-NTD	0.0716417910447759
4UTB_B	Flavi-glycoprot	0.0716417910447759
1Q57_B	SF4-helicase	0.0716417910447759
3ELW_A	MRNA-cap-0-1-NS5-type-MT	0.0716417910447759
1FMD_2	Peptidase-C28	0.0716417910447759
4ITV_K	AB-hydrolase-1	0.0716417910447759
7A96_C	BetaCoV-S1-CTD	0.0720000000000002
5HML_A	5-3-exonuclease	0.0720000000000002
6P7S_B	Ephrin-RBD	0.0720000000000002
7A97_A	BetaCoV-S1-CTD	0.0720000000000002
4IYC_A	Leukocidin	0.0720000000000002
7DD8_E	BetaCoV-S1-CTD	0.0720000000000002
4JRY_D	Ig-like-C1-type	0.0720000000000002
6N9W_A	Toprim	0.0720000000000002
7CHH_C	RBD	0.0720000000000002
2CJR_G	CoV-N-CTD	0.0720000000000002
1SH0_B	Peptidase-C37	0.0720000000000002
4WRT_B	RdRp-catalytic	0.0720000000000002
5I08_B	BetaCoV-S1-CTD	0.0720000000000002
7DCC_E	RBD	0.0720000000000002
7KE6_C	RBD	0.0720000000000002
6R0T_A	Alphavirus-like-MT	0.0720000000000002
6NCJ_A	Integrase-catalytic	0.0720000000000002
5XGR_C	BetaCoV-S1-NTD	0.0720000000000002
6Y6K_A	RdRp-catalytic	0.0720000000000002
6ZOW_a	BetaCoV-S1-CTD	0.0720000000000002
6ZOW_a	RBD	0.0720000000000002
2PNL_B	Peptidase-S50	0.0720000000000002
4NM8_H	Ig-like	0.0720000000000002
3SDL_C	Ubiquitin-like-2	0.0720000000000002
3IFU_A	Peptidase-C31	0.0720000000000002
6JIM_B	Alphavirus-like-MT	0.0731343283582093
7CT5_C	BetaCoV-S1-NTD	0.0731343283582093
5HZA_A	Calici-coat-C	0.0731343283582093
5D74_A	Peptidase-C51	0.0731343283582093
5OEB_F	Terminase-6	0.0731343283582093
2WV5_B	Peptidase-C28	0.0731343283582093
5W9H_r	BetaCoV-S1-NTD	0.0731343283582093
4Z4U_A	Calici-coat-C	0.0731343283582093
4RF0_A	Peptidase-C16	0.0731343283582093
2CRX_A	Tyr-recombinase	0.0731343283582093
6OPQ_A	GP120	0.0731343283582093
3C5X_A	Flavi-glycoprot	0.0731343283582093
6GY9_A	Calici-coat-C	0.0731343283582093
1YGU_A	Tyrosine-protein-phosphatase-1	0.0731343283582093
4Z4W_A	Calici-coat-C	0.0731343283582093
3VCF_A	Tyr-recombinase	0.0737179487179484
7K8S_A	BetaCoV-S1-CTD	0.0737179487179484
5UTY_B	GP41	0.0737179487179484
7KFW_E	RBD	0.0737179487179484
3BQ4_B	Adeno-knob	0.0737179487179484
4ADQ_C	Ig-like-1	0.0737179487179484
2J7Q_B	Ubiquitin-like-1	0.0737179487179484
3SJ9_A	Peptidase-C3	0.0737179487179484
4B02_A	RdRp-catalytic	0.0737179487179484
6ODF_D	Peptidase-S3	0.0737179487179484
6JO8_C	Peptidase-S3	0.0737179487179484
6QZU_B	Alphavirus-like-MT	0.0737179487179484
4YFL_E	GP120	0.0737179487179484
1F44_A	Tyr-recombinase	0.0737179487179484
7DCX_K	RBD	0.0737179487179484
5YS6_A	Glycoprot-B-PH2	0.0737179487179484
7DCX_D	RBD	0.0737179487179484
4Q7J_B	tr-type-G	0.0737179487179484
3F0Y_F	Adeno-knob	0.0737179487179484
6F7K_C	Beta-helix	0.0737179487179484
7A96_B	RBD	0.0737179487179484
2VG5_B	RNase-H	0.0737179487179484
6XA9_F	Ubiquitin-like-2	0.0737179487179484
4TU0_C	Alphavirus-like-MT	0.0737179487179484
4DW4_B	Peptidase-C53	0.0737179487179484
1OHR_B	Peptidase-A2	0.0737179487179484
1HI0_R	RdRp-catalytic	0.0737179487179484
6F9B_N	Phlebo-G2-C	0.0737179487179484
4RVI_B	Peptidase-A2	0.0737179487179484
6EDU_F	GP120	0.0746268656716422
1E0J_A	SF4-helicase	0.0746268656716422
7KKK_C	RBD	0.0746268656716422
1PVR_A	Tyr-recombinase	0.0746268656716422
6ZP0_A	BetaCoV-S1-NTD	0.0746268656716422
6ZP5_A	RBD	0.0746268656716422
6ZOZ_B	BetaCoV-S1-NTD	0.0746268656716422
6N9W_C	SF4-helicase	0.0746268656716422
6ZP7_A	RBD	0.0746268656716422
6ZP2_C	BetaCoV-S1-NTD	0.0746268656716422
3WRY_D	PLUSRNA-virus-helicase-ATP-binding	0.0746268656716422
1CR4_A	SF4-helicase	0.0746268656716422
7JZN_A	BetaCoV-S1-NTD	0.0746268656716422
5OEA_A	Terminase-6	0.0746268656716422
3CRX_A	Tyr-recombinase	0.0746268656716422
7DK5_A	BetaCoV-S1-NTD	0.0746268656716422
5ESZ_L	Ig-like	0.0746268656716422
5W9L_J	BetaCoV-S1-NTD	0.0746268656716422
5I5O_A	Mx-ML	0.0754414125200642
3KMS_A	Peptidase-C28	0.0754414125200642
5VIY_G	Ig-like	0.0754414125200642
7K8T_B	BetaCoV-S1-CTD	0.0754414125200642
3EYF_B	Ig-like-1	0.0754414125200642
3F0Y_I	Adeno-knob	0.0754414125200642
7JWB_C	RBD	0.0754414125200642
3L89_I	Adeno-knob	0.0754414125200642
1C8N_A	ICOSAH-VIR-COAT-S	0.0754414125200642
4DW3_B	Peptidase-C53	0.0754414125200642
5X5F_A	BetaCoV-S1-CTD	0.0754414125200642
6P4G_h	WD-REPEATS-REGION	0.0754414125200642
1QOL_F	Peptidase-C28	0.0754414125200642
4IJE_D	VP35-IID	0.0754414125200642
7JQB_M	S4-RNA-binding	0.0754414125200642
7AD1_A	BetaCoV-S1-NTD	0.0754414125200642
3IT8_L	Ig-like	0.0754414125200642
2QSC_L	Ig-like	0.0754414125200642
1Z19_A	Core-binding-CB	0.0754414125200642
6QZU_A	Alphavirus-like-MT	0.0754414125200642
1DDH_B	Ig-like-C1-type	0.0754414125200642
6R0F_A	Alphavirus-like-MT	0.0754414125200642
7JQC_R	Ribosomal-L7Ae	0.0754414125200642
3SAC_B	Peptidase-A2	0.0754414125200642
6APD_E	Ig-like	0.0754414125200642
1M9F_A	PPIase-cyclophilin-type	0.0754414125200642
6W41_C	RBD	0.0754414125200642
5A2T_V	POTEX-CARLAVIRUS-COAT	0.0754414125200642
6GKM_A	RLR-CTR	0.0754414125200642
5O5P_1	Rhv	0.0754414125200642
6LS9_C	Herpes-glycop-D	0.0754414125200642
6W41_C	BetaCoV-S1-CTD	0.0754414125200642
1KBU_A	Tyr-recombinase	0.0761194029850749
6OU9_A	Calici-coat	0.0761194029850749
4EMZ_M	MHD	0.0761194029850749
7DK7_C	BetaCoV-S1-NTD	0.0761194029850749
2WV4_A	Peptidase-C28	0.0761194029850749
5N09_A	Flavi-glycoprot	0.0761194029850749
4JOP_B	PDZ	0.0761194029850749
3PA2_A	Calici-coat-C	0.0761194029850749
7JQB_h	WD-REPEATS-REGION	0.0761194029850749
5OEA_E	Terminase-6	0.0761194029850749
7K8V_B	BetaCoV-S1-NTD	0.0761194029850749
4HJ1_D	Phlebovirus-G2	0.0761194029850749
4RX4_D	GP120	0.0771704180064307
3J0C_J	Peptidase-S3	0.0771704180064307
5FUU_B	GP41	0.0771704180064307
4N9F_g	Ubiquitin-like	0.0771704180064307
6DZM_I	Filo-glycop	0.0771704180064307
6EVK_B	RdRp-catalytic	0.0771704180064307
6HIP_A	RRM	0.0771704180064307
6T0R_B	RdRp-catalytic	0.0771704180064307
2JLG_A	RdRp-catalytic	0.0771704180064307
6R0T_B	Alphavirus-like-MT	0.0771704180064307
5KW6_B	RRM-2	0.0771704180064307
7DD2_D	RBD	0.0771704180064307
3L89_F	Adeno-knob	0.0771704180064307
4BT1_B	Sigma-54-factor-interaction	0.0771704180064307
7BZ5_A	BetaCoV-S1-CTD	0.0771704180064307
1ZYO_A	Peptidase-S39	0.0771704180064307
7KJ5_A	RBD	0.0771704180064307
5NMH_A	Ig-like-C1-type	0.0771704180064307
5IKN_G	Toprim	0.0771704180064307
7CZF_B	Herpes-glycoH-C	0.0771704180064307
5IKN_L	Thioredoxin	0.0771704180064307
6ZB5_C	BetaCoV-S1-CTD	0.0771704180064307
4O5I_W	Ig-like	0.0771704180064307
6ZGI_C	BetaCoV-S1-CTD	0.0771704180064307
6ODF_C	Peptidase-S3	0.0771704180064307
6OUU_D	Calici-coat	0.0771704180064307
3L89_B	Adeno-knob	0.0771704180064307
4A8M_R	RdRp-catalytic	0.0771704180064307
4REZ_A	Peptidase-C16	0.0776119402985071
5OEB_A	Terminase-6	0.0776119402985071
5Z7D_C	HIN-200-2	0.0776119402985071
7DK4_c	BetaCoV-S1-NTD	0.0776119402985071
5ZV7_B	Calici-coat-C	0.0776119402985071
5ZUS_B	Calici-coat-C	0.0776119402985071
1F5Q_C	Protein-kinase	0.0776119402985071
4J0O_B	Leukocidin	0.0776119402985071
2WV5_D	Peptidase-C28	0.0776119402985071
6S6L_A	Calici-coat	0.0776119402985071
6R0G_B	Alphavirus-like-MT	0.0789049919484701
5E6I_A	Ig-like	0.0789049919484701
2EC0_A	Peptidase-C28	0.0789049919484701
2D7S_A	Peptidase-C28	0.0789049919484701
4P9C_F	CMP-dCMP-type-deaminase	0.0789049919484701
4NJS_D	Peptidase-A2	0.0789049919484701
1UVK_E	RdRp-catalytic	0.0789049919484701
5Y4L_D	Peptidase-C31	0.0789049919484701
6GJZ_A	RLR-CTR	0.0789049919484701
2YI9_A	RdRp-catalytic	0.0789049919484701
4XNZ_E	Ig-like-2	0.0789049919484701
3F0Y_D	Adeno-knob	0.0789049919484701
7K8U_B	BetaCoV-S1-CTD	0.0789049919484701
7A98_A	BetaCoV-S1-CTD	0.0789049919484701
3GPQ_B	Alphavirus-like-MT	0.0789049919484701
4XL8_C	Adeno-knob	0.0789049919484701
1Q57_F	Toprim	0.0789049919484701
5BZ0_B	Ubiquitin-like	0.0789049919484701
7KJ5_B	BetaCoV-S1-CTD	0.0789049919484701
6X5B_C	Ig-like-V-type	0.0789049919484701
6VXX_B	RBD	0.0789049919484701
1RV7_B	Peptidase-A2	0.0789049919484701
7K4N_A	RBD	0.0789049919484701
6Z2M_E	BetaCoV-S1-CTD	0.0789049919484701
6NFC_C	GP120	0.0789049919484701
6YOR_E	BetaCoV-S1-CTD	0.0789049919484701
5J4V_A	SF3-helicase	0.0789049919484701
6FHH_B	RdRp-catalytic	0.0789049919484701
1AIH_A	Tyr-recombinase	0.0789049919484701
3BQ4_F	Adeno-knob	0.0789049919484701
5OE9_A	Terminase-6	0.0791044776119405
4D9J_K	AB-hydrolase-1	0.0791044776119405
1CR1_A	SF4-helicase	0.0791044776119405
1KBU_B	Tyr-recombinase	0.0791044776119405
4Z4R_A	Calici-coat-C	0.0791044776119405
6V85_A	Mononegavirus-type-SAM-dependent-2-O-MTase	0.0791044776119405
[truncated: 9,706 more rows]
