# Supplementary material for: Identifying and profiling structural similarities between Spike of SARS-CoV-2 and other viral or host proteins with Machaon
Source: Commun Biol. 2023 Jul 19;6:752. doi: 10.1038/s42003-023-05076-7 (PMC10356814; doi:10.1038/s42003-023-05076-7)
Supplement: Supplementary file 7 — Supplementary Data 4 [file 42003_2023_5076_MOESM7_ESM.zip › 6VXX_A_domain/metrics/6VXX_A_BetaCoV-S1-NTD_w-rdist.csv]

structureId	domain	w-rdist
6VXX_A	BetaCoV-S1-NTD	0.0
6VXX_C	BetaCoV-S1-NTD	0.0001287326550443
6VXX_B	BetaCoV-S1-NTD	0.0001308834326015
7KDK_A	BetaCoV-S1-NTD	0.0127004417175114
7KDH_A	BetaCoV-S1-NTD	0.014733143608483
7KE7_A	BetaCoV-S1-NTD	0.0165908704343195
7KDK_B	BetaCoV-S1-NTD	0.0189225494470816
7JVC_E	BetaCoV-S1-NTD	0.0189943458315983
7JVC_A	BetaCoV-S1-NTD	0.0189987021137643
7JVC_B	BetaCoV-S1-NTD	0.0189993765918164
6XF6_C	BetaCoV-S1-NTD	0.0209453910903671
7KE4_C	BetaCoV-S1-NTD	0.0225310063675465
7KDH_B	BetaCoV-S1-NTD	0.0234720219295218
7KE8_C	BetaCoV-S1-NTD	0.0242446202166653
7KJ5_C	BetaCoV-S1-NTD	0.0252167938893588
7KDI_C	BetaCoV-S1-NTD	0.0263862652921382
7KE6_B	BetaCoV-S1-NTD	0.0275307726525252
6Z43_C	BetaCoV-S1-NTD	0.0288526345827886
7KE4_B	BetaCoV-S1-NTD	0.0289413117106658
7KJ2_A	BetaCoV-S1-NTD	0.0299137594014694
7K8U_A	BetaCoV-S1-NTD	0.0326269791333937
7K8W_G	BetaCoV-S1-NTD	0.0340492202325948
7KJ3_C	BetaCoV-S1-NTD	0.0344213991495746
7KDG_B	BetaCoV-S1-NTD	0.0346361160156999
6X29_B	BetaCoV-S1-NTD	0.0362973965118576
6X29_C	BetaCoV-S1-NTD	0.0363036503089963
6X29_A	BetaCoV-S1-NTD	0.0363535760633179
7KJ5_A	BetaCoV-S1-NTD	0.0373198912492745
7KJ2_C	BetaCoV-S1-NTD	0.0375062590131589
7KDG_C	BetaCoV-S1-NTD	0.0400643955473688
7KDK_C	BetaCoV-S1-NTD	0.0438941390254367
7KE6_A	BetaCoV-S1-NTD	0.0440713908820754
7K8Z_C	BetaCoV-S1-NTD	0.0447006996716698
4BIP_B	Rhv	0.046587182805765
6X2A_C	BetaCoV-S1-NTD	0.046993847598588
7KE7_C	BetaCoV-S1-NTD	0.0485734323168271
7KE4_A	BetaCoV-S1-NTD	0.0511890078810118
7KKK_C	BetaCoV-S1-NTD	0.0522871756010026
7KDI_A	BetaCoV-S1-NTD	0.0525804608279967
7KKK_A	BetaCoV-S1-NTD	0.0537117526075832
7KE6_C	BetaCoV-S1-NTD	0.0537310404694102
6VYB_C	BetaCoV-S1-NTD	0.0537983170093061
7K8V_B	BetaCoV-S1-NTD	0.0541224174537285
7KKK_E	BetaCoV-S1-NTD	0.0541936093669023
5OEA_F	Terminase-6	0.0545886644262388
7KE8_B	BetaCoV-S1-NTD	0.054975651792196
1XO0_A	Tyr-recombinase	0.0556578836450504
1MA7_A	Tyr-recombinase	0.0557473482768876
5OE8_A	Terminase-6	0.0557785626039086
6Z97_C	BetaCoV-S1-NTD	0.0567127157686111
7JV4_C	BetaCoV-S1-NTD	0.0569490071343723
7KDG_A	BetaCoV-S1-NTD	0.0569517460680067
6XCM_A	BetaCoV-S1-NTD	0.0570088866278693
7K8U_C	BetaCoV-S1-NTD	0.0573268848803507
3CRX_A	Tyr-recombinase	0.0573363126289176
1PVR_A	Tyr-recombinase	0.057485853503122
6WPT_C	BetaCoV-S1-NTD	0.05767985517021
7KDH_C	BetaCoV-S1-NTD	0.0580260829751086
1PVQ_A	Tyr-recombinase	0.0584258656063845
4CRX_A	Tyr-recombinase	0.058438145364154
7KEA_C	BetaCoV-S1-NTD	0.0586586512172156
1XNS_A	Tyr-recombinase	0.0595456222255466
7KE9_C	BetaCoV-S1-NTD	0.0601782730251446
5OEE_B	Terminase-6	0.0608056715126671
6ZHD_C	BetaCoV-S1-NTD	0.0609334401380179
7KDJ_C	BetaCoV-S1-NTD	0.0610542753425478
5OEA_B	Terminase-6	0.061063407510697
5OEA_E	Terminase-6	0.0624361493107809
5OEA_A	Terminase-6	0.0625718917707628
6X2B_C	BetaCoV-S1-NTD	0.0630972172302207
5OEB_F	Terminase-6	0.0633482148819671
6XF6_A	BetaCoV-S1-NTD	0.0638455382673602
5OEE_E	Terminase-6	0.0643305061749998
6ZDH_A	BetaCoV-S1-NTD	0.0649172708170918
5OEB_B	Terminase-6	0.0651112725582663
5OE8_B	Terminase-6	0.0654185940010776
1PVP_A	Tyr-recombinase	0.0656753559695476
5OEB_A	Terminase-6	0.0657632538174737
1Q3V_E	Tyr-recombinase	0.0657639756568661
5OEB_C	Terminase-6	0.0658670579676299
6IIO_B	Rhv	0.066404986981936
7JWB_A	BetaCoV-S1-NTD	0.0667001914476915
5OEB_E	Terminase-6	0.0667330366261896
5OEB_D	Terminase-6	0.0671776972611117
5OEE_A	Terminase-6	0.0673477760652908
4CRX_B	Tyr-recombinase	0.0678560786325228
7JV6_E	BetaCoV-S1-NTD	0.0683041530052186
7JV6_B	BetaCoV-S1-NTD	0.0683101270058047
7JV6_A	BetaCoV-S1-NTD	0.0683127370042204
1NZB_E	Tyr-recombinase	0.0687562001928654
6XF5_A	BetaCoV-S1-NTD	0.0695206272458365
7K8Z_A	BetaCoV-S1-NTD	0.0695799030041181
1NZB_A	Tyr-recombinase	0.0696698144624538
6XF5_C	BetaCoV-S1-NTD	0.0701296396935783
6XF5_B	BetaCoV-S1-NTD	0.0702182645787131
7KDJ_A	BetaCoV-S1-NTD	0.0702521541352485
7K8V_C	BetaCoV-S1-NTD	0.0706576742075559
7KJ4_C	BetaCoV-S1-NTD	0.0707779869405877
1CRX_A	Tyr-recombinase	0.0708659212585388
2HOI_A	Tyr-recombinase	0.0710055535761573
7K8U_B	BetaCoV-S1-NTD	0.071190698793821
7KDL_C	BetaCoV-S1-NTD	0.0713666072363133
6X2A_A	BetaCoV-S1-NTD	0.0722449232408665
5OEA_D	Terminase-6	0.0724202935269663
7K8X_A	BetaCoV-S1-NTD	0.0727152319161984
6WPS_E	BetaCoV-S1-NTD	0.0732570805689172
6WPS_B	BetaCoV-S1-NTD	0.0732667678142808
6WPS_A	BetaCoV-S1-NTD	0.0732732363692658
1OUQ_A	Tyr-recombinase	0.0736410144810427
1Q3V_A	Tyr-recombinase	0.0744795442242352
6Z97_A	BetaCoV-S1-NTD	0.0748949826347974
6ZDH_B	BetaCoV-S1-NTD	0.0750818642071372
1OUQ_E	Tyr-recombinase	0.0757529934905221
7KJ3_A	BetaCoV-S1-NTD	0.0763465413314117
1Q3U_E	Tyr-recombinase	0.076455591150276
6ZHD_B	BetaCoV-S1-NTD	0.0764967317370707
7KJ3_B	BetaCoV-S1-NTD	0.0765600385688939
5OEE_D	Terminase-6	0.077071218433245
6ZDH_C	BetaCoV-S1-NTD	0.0782470506413759
5OE8_C	Terminase-6	0.0783337735229798
6X2B_A	BetaCoV-S1-NTD	0.0787516206591852
1NZB_F	Tyr-recombinase	0.0790247258360364
7K8W_B	BetaCoV-S1-NTD	0.0810867880423161
6Z43_B	BetaCoV-S1-NTD	0.0811674670470713
7KDI_B	BetaCoV-S1-NTD	0.0813774120177649
7K8W_A	BetaCoV-S1-NTD	0.0816901682367504
7KJ4_B	BetaCoV-S1-NTD	0.0826360784160019
7KEA_A	BetaCoV-S1-NTD	0.0828863170242403
1KBU_A	Tyr-recombinase	0.0833484597216441
7K8T_C	BetaCoV-S1-NTD	0.0855883355869658
6VSB_B	BetaCoV-S1-NTD	0.0862022093309971
1Q3U_A	Tyr-recombinase	0.0863486850790255
6VYB_A	BetaCoV-S1-NTD	0.0866005863507899
1XO0_B	Tyr-recombinase	0.0866833776631373
1OUQ_B	Tyr-recombinase	0.0869368401502948
3C29_A	Tyr-recombinase	0.0871247220691423
7K4N_B	BetaCoV-S1-NTD	0.0871924723776155
7K4N_E	BetaCoV-S1-NTD	0.0871964630700598
7K4N_A	BetaCoV-S1-NTD	0.0872016964451971
1NZB_B	Tyr-recombinase	0.0876015962790432
6XF6_B	BetaCoV-S1-NTD	0.0877333001180578
7K90_B	BetaCoV-S1-NTD	0.0877396602249887
7K90_C	BetaCoV-S1-NTD	0.0877400295343099
3MGV_A	Tyr-recombinase	0.087767686940127
7K90_A	BetaCoV-S1-NTD	0.0884171640763885
6X79_C	BetaCoV-S1-NTD	0.0905314557498728
6X79_B	BetaCoV-S1-NTD	0.0905357395211454
6X79_A	BetaCoV-S1-NTD	0.0905407880369064
5OEE_C	Terminase-6	0.0913250199844172
7KE8_A	BetaCoV-S1-NTD	0.0913272873289445
7KJ4_A	BetaCoV-S1-NTD	0.0915464542077685
7JZN_C	BetaCoV-S1-NTD	0.0919299574409645
7K8V_A	BetaCoV-S1-NTD	0.0937187386706747
7KJ2_B	BetaCoV-S1-NTD	0.0939353507709186
5OEE_F	Terminase-6	0.0940351461383064
5U1D_B	ABC-transporter	0.0950865991697732
7KE7_B	BetaCoV-S1-NTD	0.095518198785383
7K8Z_B	BetaCoV-S1-NTD	0.0962335303151438
6VYB_B	BetaCoV-S1-NTD	0.0967324283872539
7K8S_C	BetaCoV-S1-NTD	0.0970169763609136
5OEA_C	Terminase-6	0.0971074972404585
7K8T_B	BetaCoV-S1-NTD	0.09726431729075
1OUQ_F	Tyr-recombinase	0.0976566497099554
7K8T_A	BetaCoV-S1-NTD	0.0990092775709003
6X2B_B	BetaCoV-S1-NTD	0.099430228506194
6X2A_B	BetaCoV-S1-NTD	0.0999136931987247
7K8S_B	BetaCoV-S1-NTD	0.1005184555155785
1Q3V_B	Tyr-recombinase	0.1007443556754458
2HOI_G	Tyr-recombinase	0.1021384985159543
5Z7D_A	HIN-200-2	0.1034832894801444
6Z43_A	BetaCoV-S1-NTD	0.103620477000616
5OE9_A	Terminase-6	0.1046391111271671
6XCN_C	BetaCoV-S1-NTD	0.1046699624877993
6XCN_A	BetaCoV-S1-NTD	0.1046899588261092
6XCN_E	BetaCoV-S1-NTD	0.1046906655725402
1XNS_B	Tyr-recombinase	0.1068168765536424
3CRX_B	Tyr-recombinase	0.1072661191996409
7KDL_A	BetaCoV-S1-NTD	0.1073072618334196
7K8S_A	BetaCoV-S1-NTD	0.108666256152929
7KKL_C	BetaCoV-S1-NTD	0.1096856388826751
6XCM_B	BetaCoV-S1-NTD	0.110034917470849
3MGV_C	Tyr-recombinase	0.110185387452905
7KKL_A	BetaCoV-S1-NTD	0.1103099646100888
7KE9_A	BetaCoV-S1-NTD	0.1104422028500294
1Q3U_F	Tyr-recombinase	0.110524042191029
7KKL_D	BetaCoV-S1-NTD	0.1107833900496862
7KEB_A	BetaCoV-S1-NTD	0.1119380672245971
5OE9_B	Terminase-6	0.1132182276926468
1Q3U_B	Tyr-recombinase	0.1141374315850427
7CHH_B	BetaCoV-S1-NTD	0.1145670807378461
7JWB_B	BetaCoV-S1-NTD	0.1148623017561129
7CHH_C	BetaCoV-S1-NTD	0.115421118009817
1CRX_B	Tyr-recombinase	0.1154481149086765
7KJ5_B	BetaCoV-S1-NTD	0.1156482399990537
3C29_G	Tyr-recombinase	0.1156693835782776
6ZHD_A	BetaCoV-S1-NTD	0.1160763382022321
1Q3V_F	Tyr-recombinase	0.1163910044945646
6XCM_C	BetaCoV-S1-NTD	0.1204190878119038
7JWB_C	BetaCoV-S1-NTD	0.120692616049005
6Z97_B	BetaCoV-S1-NTD	0.1207357237867147
7KE9_B	BetaCoV-S1-NTD	0.1209686087666452
7DK7_C	BetaCoV-S1-CTD	0.1215751317228773
5OE9_C	Terminase-6	0.1216736334440932
7KL9_C	BetaCoV-S1-NTD	0.1218491435507597
2HOI_B	Tyr-recombinase	0.1218759169592442
4BIQ_B	Rhv	0.1249454386842219
7KEB_C	BetaCoV-S1-NTD	0.1250665026814415
2HOI_H	Tyr-recombinase	0.1269556547304872
6NI3_A	G-alpha	0.1270527712896099
7KDJ_B	BetaCoV-S1-NTD	0.127869458954304
7BYR_C	BetaCoV-S1-NTD	0.1298068122130476
6X2C_C	BetaCoV-S1-NTD	0.1303252816890703
6X2C_B	BetaCoV-S1-NTD	0.1303344894104089
6X2C_A	BetaCoV-S1-NTD	0.1303385775721132
6MEJ_C	HCV-NS1	0.1311153568419148
7KEC_C	BetaCoV-S1-NTD	0.1313969389325155
7DCX_D	BetaCoV-S1-CTD	0.1317211119989698
7K8Y_B	BetaCoV-S1-NTD	0.1326484283672816
7K8X_C	BetaCoV-S1-NTD	0.1344647457277887
7K8Y_D	BetaCoV-S1-NTD	0.1358304316882892
1FVI_A	DNA-LIGASE-A3	0.1359237787541091
6VSB_C	BetaCoV-S1-NTD	0.1363633003912265
5Z7D_C	HIN-200-1	0.1370501242848471
6DFG_E	GP41	0.1370701855524328
7KDL_B	BetaCoV-S1-NTD	0.1371741072062431
6WPT_B	BetaCoV-S1-NTD	0.1376599825141554
7K8Y_E	BetaCoV-S1-NTD	0.1378485252906473
7K8X_B	BetaCoV-S1-NTD	0.1388113533434139
6XKL_B	BetaCoV-S1-NTD	0.1392054279793524
6ZOW_B	BetaCoV-S1-NTD	0.139404814189817
7KEA_B	BetaCoV-S1-NTD	0.1402167874585407
1PVR_B	Tyr-recombinase	0.1404829204496655
5Z7D_C	HIN-200-2	0.1415868099833425
7BYR_B	BetaCoV-S1-NTD	0.1420420751921349
5Z7D_B	HIN-200-2	0.1424118792016706
3C29_B	Tyr-recombinase	0.1424839356917161
7KL9_B	BetaCoV-S1-NTD	0.1427888670273548
5ZUD_A	Rhv	0.1439338129674554
5ZUF_A	Rhv	0.1439506492271939
5YHQ_A	Rhv	0.1447471579433935
1C8N_C	ICOSAH-VIR-COAT-S	0.1455438789331399
7JV4_A	BetaCoV-S1-NTD	0.1461221600380477
6ZOW_A	BetaCoV-S1-NTD	0.1479501870960738
1CR1_A	SF4-helicase	0.147983795350286
1CR4_A	SF4-helicase	0.1495983598207391
5Z7D_B	HIN-200-1	0.1496607056929112
6DFG_F	GP41	0.150421158116084
6DFG_B	GP41	0.1504354989209224
3C29_H	Tyr-recombinase	0.1505453981651388
6AKU_A	Rhv	0.1532753005681952
1PVQ_B	Tyr-recombinase	0.1553825040260659
6N7S_F	SF4-helicase	0.156251995023281
6K42_A	G-alpha	0.1564680121195383
7JZL_B	BetaCoV-S1-NTD	0.1564862808759195
7KL9_A	BetaCoV-S1-NTD	0.1570114627042897
7KEC_B	BetaCoV-S1-NTD	0.1576509958167877
7JQC_h	WD-REPEATS-REGION	0.1578200363822532
7JZL_C	BetaCoV-S1-NTD	0.1590625010642938
1CR0_A	SF4-helicase	0.1590937267179703
1ZBA_2	Peptidase-C28	0.1594936914838973
3EMD_A	MRNA-cap-0-1-NS5-type-MT	0.1595041893067083
3ELU_A	MRNA-cap-0-1-NS5-type-MT	0.1595183696987175
3ELW_A	MRNA-cap-0-1-NS5-type-MT	0.161210845325217
6VSB_A	BetaCoV-S1-NTD	0.1613836595055361
6ZOW_C	BetaCoV-S1-NTD	0.1619950434289544
6CX1_A	VWFA	0.1625743673372857
1ZBE_2	Peptidase-C28	0.163166706415957
3ELD_A	MRNA-cap-0-1-NS5-type-MT	0.1657640433964996
2HOF_A	Tyr-recombinase	0.1661843084068164
1QQP_2	Peptidase-C28	0.1681094985303126
1KBU_B	Tyr-recombinase	0.1686053847946218
6WPT_A	BetaCoV-S1-NTD	0.1694192332055302
3MGV_B	Tyr-recombinase	0.1708270827712851
5Z7D_A	HIN-200-1	0.1712142742968727
6H66_A	Helicase-ATP-binding	0.1713478688517088
6XS6_C	BetaCoV-S1-NTD	0.1714688416134126
4WM8_A	Rhv	0.1718752002413981
6XS6_A	BetaCoV-S1-NTD	0.1722163430276988
6XKL_C	BetaCoV-S1-NTD	0.1743100374087347
5U1D_A	ABC-transporter	0.175745260560498
1CR2_A	SF4-helicase	0.1759482911028744
1PVP_B	Tyr-recombinase	0.1763865265228391
6CRQ_C	GP41	0.1767733107125206
6N7I_E	SF4-helicase	0.1767873041308079
3MGV_D	Tyr-recombinase	0.1771894910759455
2HOF_B	Tyr-recombinase	0.1774029715737839
3EMB_A	MRNA-cap-0-1-NS5-type-MT	0.1777131922742238
6XS6_B	BetaCoV-S1-NTD	0.1794752967815027
4BIP_A	Rhv	0.1807290888138564
6GKH_A	Helicase-ATP-binding	0.18146797713124
6CRQ_H	GP41	0.1814947352258173
7K8V_B	BetaCoV-S1-CTD	0.1823717020637619
7KEC_A	BetaCoV-S1-NTD	0.1829981436514794
7DK5_B	BetaCoV-S1-CTD	0.1863160628447657
7JV4_B	BetaCoV-S1-NTD	0.1881884399256947
6N7N_F	SF4-helicase	0.1883607711265527
6N7S_E	SF4-helicase	0.1887382083351129
1MA7_B	Tyr-recombinase	0.1890305787317572
6PCU_E	VP4-haemagglut	0.1898386673508558
7DD2_D	BetaCoV-S1-CTD	0.1904241879843098
3ELY_A	MRNA-cap-0-1-NS5-type-MT	0.1905800202307327
6N7N_E	SF4-helicase	0.1907177579757706
4YPT_A	Peptidase-C16-2	0.1924796863825177
6GKM_A	Helicase-ATP-binding	0.1925992344615951
7DK6_C	BetaCoV-S1-CTD	0.1926590041169816
7DCX_C	BetaCoV-S1-CTD	0.1929866321497058
7DDN_C	BetaCoV-S1-CTD	0.1943379980049924
5XGR_E	BetaCoV-S1-NTD	0.1946761745419009
1MQT_B	Rhv	0.1951058880838219
6CRQ_G	GP41	0.1965801663296695
6NQD_J	GP41	0.1967160684934646
6NQD_F	GP41	0.196786866514173
6NQD_B	GP41	0.1968976701370902
7BYR_A	BetaCoV-S1-NTD	0.1970968703291483
7CN9_C	BetaCoV-S1-CTD	0.1985910701978597
3C28_B	Tyr-recombinase	0.1990418938328241
5XGR_F	BetaCoV-S1-NTD	0.1996014579609343
7KJ3_B	BetaCoV-S1-CTD	0.1996429803670427
6N7V_F	SF4-helicase	0.2003617923019441
6P4G_h	WD-REPEATS-REGION	0.2009551269038214
4YN2_A	Chitin-binding-type-4	0.2009752305452954
6N7T_E	SF4-helicase	0.2013266918237904
1F44_A	Tyr-recombinase	0.2014743081863155
6X6P_A	BetaCoV-S1-NTD	0.2018515507980683
6X6P_B	BetaCoV-S1-NTD	0.2018667248783686
6X6P_C	BetaCoV-S1-NTD	0.2018758385403534
7KJ4_A	BetaCoV-S1-CTD	0.2020521104287609
7JQB_h	WD-REPEATS-REGION	0.2038959401264882
7JZN_B	BetaCoV-S1-NTD	0.2045119521768452
5XGR_D	BetaCoV-S1-NTD	0.2065410885999996
5XGR_C	BetaCoV-S1-NTD	0.2071388399992721
5XGR_H	BetaCoV-S1-NTD	0.2074458096841654
7DK6_B	BetaCoV-S1-CTD	0.2085785857023682
4BQQ_B	Recombinase	0.2087598818545156
5XGR_G	BetaCoV-S1-NTD	0.209079750086988
3NAP_C	Rhv	0.2090882114467827
6NFC_I	GP41	0.209266170717758
1DRG_A	Tyr-recombinase	0.2102375857210403
7DK4_C	BetaCoV-S1-CTD	0.2107985768411629
6STU_C	Adeno-knob	0.2108084161052597
5XGR_A	BetaCoV-S1-NTD	0.2115610351918845
7DDD_C	BetaCoV-S1-CTD	0.2123030293459566
7DDD_B	BetaCoV-S1-CTD	0.2123443668709832
7DK7_A	BetaCoV-S1-CTD	0.2125043300758651
7JVA_A	BetaCoV-S1-CTD	0.2126531152417487
7DDD_A	BetaCoV-S1-CTD	0.2127748241968187
6N9V_A	SF4-helicase	0.2132452929656916
6M17_E	RBD	0.2146371926559984
6M17_E	BetaCoV-S1-CTD	0.2146371926559984
6M17_F	RBD	0.21463720247206
6M17_F	BetaCoV-S1-CTD	0.21463720247206
6N7V_E	SF4-helicase	0.2153780058497489
7KJ2_B	BetaCoV-S1-CTD	0.2164744005107647
2IZW_C	ICOSAH-VIR-COAT-S	0.216506472813407
5OYI_E	Peptidase-C28	0.2170124960787474
5OYI_H	Peptidase-C28	0.2170130761804763
5OYI_K	Peptidase-C28	0.2170173628264791
5OYI_2	Peptidase-C28	0.2170175478772
5OYI_B	Peptidase-C28	0.217019818955007
7DK4_B	BetaCoV-S1-CTD	0.2175257519757279
7KJ4_B	BetaCoV-S1-CTD	0.2182069396723422
7DK7_B	BetaCoV-S1-CTD	0.218558869166503
7DK6_A	BetaCoV-S1-CTD	0.2189051316442041
5L7O_C	Rhv	0.218980649151725
7JVA_A	RBD	0.2190554472972387
4BQQ_A	Recombinase	0.2192449195888442
1YGU_B	Tyrosine-protein-phosphatase-2	0.2192704306417067
7A95_C	BetaCoV-S1-CTD	0.2193183176033448
7CHH_B	BetaCoV-S1-CTD	0.2202531715397528
5XGR_B	BetaCoV-S1-NTD	0.2208629625568056
6H61_A	Helicase-ATP-binding	0.2214543773271473
7A25_B	BetaCoV-S1-CTD	0.2215238506214017
7K45_B	BetaCoV-S1-CTD	0.221576600987552
7K45_B	RBD	0.221576600987552
7A29_B	BetaCoV-S1-CTD	0.2219316095795704
7A29_C	BetaCoV-S1-CTD	0.2222041873281046
5UTY_B	GP41	0.222321410120291
7DK4_A	BetaCoV-S1-CTD	0.2225291099111451
6XCM_C	BetaCoV-S1-CTD	0.2225614229313579
6N7S_A	SF4-helicase	0.2230153793900872
7A25_A	BetaCoV-S1-CTD	0.2232149732596419
7K8V_C	BetaCoV-S1-CTD	0.2232566764859964
7KJ4_C	BetaCoV-S1-CTD	0.2234841324917592
6IWD_A	Tyrosine-protein-phosphatase	0.2238800516563927
7A25_C	BetaCoV-S1-CTD	0.2240405820063025
7CH4_R	RBD	0.2245791733915135
7CH4_R	BetaCoV-S1-CTD	0.2245791733915135
5OVN_B	Peptidase-A2	0.2245850111506627
7KJ5_B	BetaCoV-S1-CTD	0.2250052578761566
7KJ3_A	BetaCoV-S1-CTD	0.2252544093720626
7KL9_A	BetaCoV-S1-CTD	0.2256259435221718
7CHB_R	BetaCoV-S1-CTD	0.2262276807922396
6ZOW_a	BetaCoV-S1-CTD	0.2262716092042873
6ZOW_a	RBD	0.2262716092042873
6Z3P_B	Rhv	0.2263368750405804
6N9V_E	SF4-helicase	0.2263956614559961
2JLE_B	Reverse-transcriptase	0.2266405436606934
5T3S_B	GP41	0.2267738907849929
7JZU_B	BetaCoV-S1-CTD	0.2269715159186447
7JZU_B	RBD	0.2269715159186447
7K8M_E	RBD	0.2272017845450014
7K8M_E	BetaCoV-S1-CTD	0.2272017845450014
7CHH_C	BetaCoV-S1-CTD	0.2276998115870396
7CHB_R	RBD	0.2283133909851286
7AD1_B	BetaCoV-S1-NTD	0.228376606686854
6N9X_E	SF4-helicase	0.2286673705150899
7JZN_C	BetaCoV-S1-CTD	0.2289889507786071
6XKP_A	RBD	0.22903024822162
6XKP_A	BetaCoV-S1-CTD	0.22903024822162
7K8W_G	BetaCoV-S1-CTD	0.2291834939023688
5NEU_B	VWFA	0.2292326365486579
7DK5_A	BetaCoV-S1-CTD	0.2293580515733019
7JZM_B	BetaCoV-S1-CTD	0.2293949141607427
7JZM_B	RBD	0.2293949141607427
6STU_A	Adeno-knob	0.2294325475921203
7K8W_A	BetaCoV-S1-CTD	0.2297587769648293
3C28_A	Tyr-recombinase	0.2301871650440767
5DO2_B	bCoV-S1-RBD	0.2303103216748363
6N9V_F	SF4-helicase	0.2305556496622896
7KL9_C	BetaCoV-S1-CTD	0.2307292799041528
6XC2_A	BetaCoV-S1-CTD	0.2307539763644762
7T9K_B	BetaCoV-S1-CTD	0.2308310983147701
7K8U_A	BetaCoV-S1-CTD	0.2314499082317041
7CHC_R	RBD	0.2315359280988361
7CHC_R	BetaCoV-S1-CTD	0.2315359280988361
7JZN_B	BetaCoV-S1-CTD	0.2315671659376508
7CDJ_E	BetaCoV-S1-CTD	0.2316255670261517
7CDI_E	BetaCoV-S1-CTD	0.2318809772666273
7JZL_B	BetaCoV-S1-CTD	0.2319729522355499
7T9K_A	BetaCoV-S1-CTD	0.2320073126890679
7CH5_R	RBD	0.2320712001974815
7CH5_R	BetaCoV-S1-CTD	0.2320712001974815
7JMO_A	RBD	0.2322289450453476
7JMO_A	BetaCoV-S1-CTD	0.2322289450453476
7JZL_A	BetaCoV-S1-CTD	0.2325146485280987
7K4N_B	BetaCoV-S1-CTD	0.2325541216474826
7K4N_E	BetaCoV-S1-CTD	0.2325559001782168
7K4N_A	BetaCoV-S1-CTD	0.2325575921646349
7CHE_R	BetaCoV-S1-CTD	0.2325944414332954
7CHH_A	BetaCoV-S1-NTD	0.2326928274098136
6ZXN_B	BetaCoV-S1-CTD	0.2328042811854035
6Q05_C	bCoV-S1-RBD	0.2328511202144454
6Q05_A	bCoV-S1-RBD	0.2328537066194052
6Q05_B	bCoV-S1-RBD	0.2328558548705343
7JW0_A	BetaCoV-S1-CTD	0.2328601381343224
7JW0_E	BetaCoV-S1-CTD	0.2328602654309356
7JW0_B	BetaCoV-S1-CTD	0.2328610252296317
6Q06_C	bCoV-S1-RBD	0.2328669801195828
6Q04_B	bCoV-S1-RBD	0.2328671744060935
6Q06_A	bCoV-S1-RBD	0.2328679417480265
6Q04_A	bCoV-S1-RBD	0.2328687079054626
6Q07_B	bCoV-S1-RBD	0.2328703338667852
6Q04_C	bCoV-S1-RBD	0.2328708132064134
6Q07_A	bCoV-S1-RBD	0.2328708823226863
6Q06_B	bCoV-S1-RBD	0.232871244471847
6Q07_C	bCoV-S1-RBD	0.2328730454601259
6Z3Q_B	Rhv	0.2329075414106663
6XC2_A	RBD	0.2330885669417461
7JZL_C	BetaCoV-S1-CTD	0.2337793316421025
7DK5_C	BetaCoV-S1-CTD	0.234016857947182
2ZAH_C	Viral-coat	0.2342337392572097
7CHF_R	BetaCoV-S1-CTD	0.2344069543797633
6XC2_Z	BetaCoV-S1-CTD	0.2346506050795661
7K9Z_E	BetaCoV-S1-CTD	0.2347639464330184
7C8V_B	RBD	0.2351357456368528
7C8V_B	BetaCoV-S1-CTD	0.2351357456368528
6Z2Y_B	Reverse-transcriptase	0.235391390312772
4IEE_A	Terminase-3C	0.2354310039285432
6Z2Y_E	Reverse-transcriptase	0.2355204580696719
7C8D_B	BetaCoV-S1-CTD	0.2356095390593305
6XCN_E	BetaCoV-S1-CTD	0.2357182606329161
6XCN_A	BetaCoV-S1-CTD	0.2357275649518625
6XCN_C	BetaCoV-S1-CTD	0.2357280160903732
6M0J_E	BetaCoV-S1-CTD	0.235744748390616
5W9M_E	BetaCoV-S1-CTD	0.2358198531463668
7JZN_A	BetaCoV-S1-CTD	0.2358525462067803
7BZ5_A	BetaCoV-S1-CTD	0.236219643572298
7DD2_C	BetaCoV-S1-CTD	0.236515230857129
6ZXN_C	BetaCoV-S1-CTD	0.2366026248987997
6XEY_A	BetaCoV-S1-CTD	0.2366671579097668
6ZHD_A	BetaCoV-S1-CTD	0.2368492729195995
7AD1_A	BetaCoV-S1-NTD	0.2370021057572628
7K8T_A	BetaCoV-S1-CTD	0.2371202595072199
7DDN_B	BetaCoV-S1-CTD	0.2373248812415713
6XC2_Z	RBD	0.2374886435285173
5W9H_p	BetaCoV-S1-CTD	0.2378716522948429
7K8T_C	BetaCoV-S1-CTD	0.2381542598109307
6XCM_B	BetaCoV-S1-CTD	0.238210106266102
5W9L_B	BetaCoV-S1-CTD	0.2384096406107982
6ZFO_A	BetaCoV-S1-CTD	0.2384700072341125
6ZFO_E	BetaCoV-S1-CTD	0.2384710428189333
6STU_F	Adeno-knob	0.2385857467350777
7A93_A	BetaCoV-S1-CTD	0.2385920654541677
7KEB_B	BetaCoV-S1-NTD	0.2386436450140661
7K8T_B	BetaCoV-S1-CTD	0.2388725294754531
7CHE_R	RBD	0.2388855170160088
5W9K_J	BetaCoV-S1-CTD	0.238941304659804
5WFI_A	Peptidase-C16-2	0.2390469810569763
5W9K_L	BetaCoV-S1-CTD	0.2390890577157731
7K8V_A	BetaCoV-S1-CTD	0.2391005057179385
5W9O_J	BetaCoV-S1-CTD	0.2391614732243348
6ZHD_C	BetaCoV-S1-CTD	0.2392005515239923
7CDI_E	RBD	0.2392738418493367
6ZDH_B	BetaCoV-S1-CTD	0.2392827332833302
7KFW_E	BetaCoV-S1-CTD	0.2393134603337862
6XEY_C	BetaCoV-S1-CTD	0.239610418918932
5W9N_H	BetaCoV-S1-CTD	0.2396706687005301
2CRX_B	Tyr-recombinase	0.2399535354199537
6STU_D	Adeno-knob	0.2400653583792525
3KHS_B	PNP-UDP-1	0.2402141487983328
6Z43_C	BetaCoV-S1-CTD	0.2402186736457175
6Z97_A	BetaCoV-S1-CTD	0.2402490558395384
5X5C_B	BetaCoV-S1-CTD	0.2403299154148364
7KFY_A	BetaCoV-S1-CTD	0.2404527849021593
6XKL_A	BetaCoV-S1-NTD	0.2405034521253506
7CHF_R	RBD	0.2405167093913626
7KFV_E	BetaCoV-S1-CTD	0.2405803109543101
7K8Y_B	BetaCoV-S1-CTD	0.240597875070664
6LZG_B	BetaCoV-S1-CTD	0.2406679833064861
4WM7_A	Rhv	0.2408285552246365
7A29_A	BetaCoV-S1-CTD	0.2410130135421018
6Z43_A	BetaCoV-S1-CTD	0.2410410897834898
7JWB_B	BetaCoV-S1-CTD	0.2410586607348888
7CDJ_E	RBD	0.2410678281719419
7KFV_A	BetaCoV-S1-CTD	0.2410872087514255
7KFX_A	BetaCoV-S1-CTD	0.2411800522233631
7KFV_B	BetaCoV-S1-CTD	0.241230591502008
7K43_A	BetaCoV-S1-CTD	0.2412439238754514
7K43_B	BetaCoV-S1-CTD	0.2412452524691498
7K43_E	BetaCoV-S1-CTD	0.2412473816038258
7BWJ_E	BetaCoV-S1-CTD	0.2414147388027217
7K8X_B	BetaCoV-S1-CTD	0.2418485023199147
7CJF_C	RBD	0.2419816286820716
7CJF_C	BetaCoV-S1-CTD	0.2419816286820716
7KFW_A	BetaCoV-S1-CTD	0.2420650957269701
7CT5_C	BetaCoV-S1-CTD	0.2421812558564415
6XEY_B	BetaCoV-S1-CTD	0.2424630871300003
5UTF_B	GP41	0.2424739365695182
7CAI_C	BetaCoV-S1-CTD	0.2425442067476665
6STU_E	Adeno-knob	0.242573271828641
7CAI_A	BetaCoV-S1-CTD	0.2430657585805985
7DDN_A	BetaCoV-S1-CTD	0.2431876886893442
6ZHD_B	BetaCoV-S1-CTD	0.2431981960831943
7KFW_B	BetaCoV-S1-CTD	0.2434506764202739
6P4L_B	Calici-coat	0.2436992560550791
7K90_A	BetaCoV-S1-CTD	0.2439333506909378
5DO2_A	bCoV-S1-RBD	0.2440196597750952
6Z97_C	BetaCoV-S1-CTD	0.2441550382817438
7K90_B	BetaCoV-S1-CTD	0.2443412239107103
7K9Z_E	RBD	0.2443772959347961
6ZOY_B	BetaCoV-S1-CTD	0.2444607629923428
6ZOY_A	BetaCoV-S1-CTD	0.2444662600802268
6ZOY_C	BetaCoV-S1-CTD	0.2444668200577865
5USH_X	Alpha-carbonic-anhydrase	0.2444906256558184
6M0J_E	RBD	0.244508534709974
6YLA_A	BetaCoV-S1-CTD	0.2445685642127585
7JVC_E	BetaCoV-S1-CTD	0.2446846042235154
7JVC_A	BetaCoV-S1-CTD	0.2446868980539557
7JVC_B	BetaCoV-S1-CTD	0.2446914704715931
6G1X_A	Helicase-ATP-binding	0.2447549037891655
7KL9_B	BetaCoV-S1-CTD	0.2447925322137937
6Z97_B	BetaCoV-S1-CTD	0.2448634634205354
6ZCZ_E	BetaCoV-S1-CTD	0.2449302697777503
6ZOX_B	BetaCoV-S1-CTD	0.2449303415401706
6ZOX_A	BetaCoV-S1-CTD	0.2449348901903598
6ZOX_C	BetaCoV-S1-CTD	0.2449371611686015
7K90_C	BetaCoV-S1-CTD	0.244987842627849
5WFI_B	Peptidase-C16-2	0.2450107921482215
7C01_A	BetaCoV-S1-CTD	0.2451344085562672
6XE1_E	BetaCoV-S1-CTD	0.2454699943675056
6STU_B	Adeno-knob	0.2457154075407942
5X5F_A	BetaCoV-S1-CTD	0.245854826040007
4IFE_A	Terminase-3C	0.2458817831609461
6ZP0_A	BetaCoV-S1-CTD	0.2460251648589166
6ZP0_C	BetaCoV-S1-CTD	0.2460295805824563
6ZP0_B	BetaCoV-S1-CTD	0.2460296182225581
6UH7_B	Rhv	0.2461775984181896
7C8D_B	RBD	0.2461964953082576
7C01_B	BetaCoV-S1-CTD	0.2462577321547392
7JWB_A	BetaCoV-S1-CTD	0.2462784347927945
5C2F_A	Terminase-3C	0.2462967254427584
5B7I_A	HD-Cas3-type	0.2464216496810001
7K8X_C	BetaCoV-S1-CTD	0.2464774863836878
5OSN_B	Rhv	0.2465056276746227
7K8U_C	BetaCoV-S1-CTD	0.2465745646118102
6X6P_B	BetaCoV-S1-CTD	0.2467152085932444
6X6P_C	BetaCoV-S1-CTD	0.2467155493754065
6X6P_A	BetaCoV-S1-CTD	0.2467246106698518
7BYR_B	BetaCoV-S1-CTD	0.2468140701940322
7JX3_R	BetaCoV-S1-CTD	0.2472522042138661
7K8U_B	BetaCoV-S1-CTD	0.2472793848613156
6XC3_C	BetaCoV-S1-CTD	0.2473320233739912
7BZ5_A	RBD	0.2473386405241718
6XC7_A	BetaCoV-S1-CTD	0.2475404595009306
6ZDG_A	BetaCoV-S1-CTD	0.2476092543923409
6ZDG_E	BetaCoV-S1-CTD	0.2476104023421924
6ZDG_D	BetaCoV-S1-CTD	0.2476111758545683
6ZFO_A	RBD	0.2477579814420566
6ZFO_E	RBD	0.2477590521412233
6XKP_B	RBD	0.2477608586846191
6XKP_B	BetaCoV-S1-CTD	0.2477608586846191
4IFE_A	Terminase-3	0.2478184988748528
6ZDH_A	BetaCoV-S1-CTD	0.2478857447925572
6YZ5_E	BetaCoV-S1-CTD	0.2484501313368455
6ZOZ_A	BetaCoV-S1-CTD	0.2485812740517768
6ZOZ_C	BetaCoV-S1-CTD	0.2485820333501819
6ZOZ_B	BetaCoV-S1-CTD	0.2485866231134414
6ZER_D	BetaCoV-S1-CTD	0.2490486272901873
6ZER_E	BetaCoV-S1-CTD	0.2490613198042516
6YOR_E	BetaCoV-S1-CTD	0.2490670912487652
6YLA_E	BetaCoV-S1-CTD	0.2490707356825869
6YOR_A	BetaCoV-S1-CTD	0.249073709330933
6ZER_A	BetaCoV-S1-CTD	0.2490907076268466
6N7I_D	SF4-helicase	0.2491030420610566
5ACA_2	VP4-2	0.2493203711771206
6LZG_B	RBD	0.2493667575057858
6ZP2_A	BetaCoV-S1-CTD	0.2496654407148185
6ZP2_C	BetaCoV-S1-CTD	0.2496660627671018
6ZP2_B	BetaCoV-S1-CTD	0.2496664255732784
7CT5_B	BetaCoV-S1-CTD	0.2497153036138754
7A4N_B	BetaCoV-S1-CTD	0.249731230168101
7A96_B	BetaCoV-S1-CTD	0.2498378861723232
7KKK_C	BetaCoV-S1-CTD	0.2498841178674561
7KKK_E	BetaCoV-S1-CTD	0.2499537679679621
6XC4_A	BetaCoV-S1-CTD	0.2500153448058793
7BWJ_E	RBD	0.2500563073858082
7KKK_A	BetaCoV-S1-CTD	0.2500687540876529
7CHH_A	BetaCoV-S1-CTD	0.2503365070838658
6YM0_E	BetaCoV-S1-CTD	0.2504780595527563
7A4N_A	BetaCoV-S1-CTD	0.2507107592043997
6XF5_C	BetaCoV-S1-CTD	0.2507474237443926
6ZXN_A	BetaCoV-S1-CTD	0.2509524604689475
7KFV_B	RBD	0.2510366783947481
6Z43_B	BetaCoV-S1-CTD	0.2510525948418812
7JVB_B	RBD	0.2511565179231176
7JVB_B	BetaCoV-S1-CTD	0.2511565179231176
7KFY_A	RBD	0.2512396146273833
7A4N_C	BetaCoV-S1-CTD	0.2514559982931995
7KFV_A	RBD	0.2517567968570556
6XC4_Z	RBD	0.2518456650628596
6XC4_Z	BetaCoV-S1-CTD	0.2518456650628596
6XF5_A	BetaCoV-S1-CTD	0.2519692621525994
7A96_C	BetaCoV-S1-CTD	0.2519995720865979
6XF5_B	BetaCoV-S1-CTD	0.252037297217169
1Q57_B	SF4-helicase	0.2521561846660007
7KFW_E	RBD	0.2521705445606392
7DCX_K	BetaCoV-S1-CTD	0.2522748832233081
7KFX_A	RBD	0.2525400782435686
6XF6_A	BetaCoV-S1-CTD	0.2525461624826781
7KFV_E	RBD	0.2525618501044493
7KFW_A	RBD	0.2529474127319953
7CT5_A	BetaCoV-S1-CTD	0.2532519100531651
4BIQ_A	Rhv	0.2534698065509762
7K8S_C	BetaCoV-S1-CTD	0.2534850550739272
6ZDH_C	BetaCoV-S1-CTD	0.2535818680049919
7K8S_B	BetaCoV-S1-CTD	0.2535882949125473
7K8X_A	BetaCoV-S1-CTD	0.2539207616060502
5CRX_A	Tyr-recombinase	0.2539282990361251
6ZCZ_E	RBD	0.253957730609173
6Z2M_A	BetaCoV-S1-CTD	0.2539657626626453
1E0J_D	SF4-helicase	0.2540789849275173
6N9W_E	SF4-helicase	0.2541513924460002
7KFW_B	RBD	0.2541524785487873
4ZS6_A	bCoV-S1-RBD	0.254168241519453
6N7T_F	SF4-helicase	0.2542197210692568
7A97_C	BetaCoV-S1-CTD	0.2542669407841231
7C01_A	RBD	0.2543096099344554
7K8Y_D	BetaCoV-S1-CTD	0.2544522641198459
6XF6_C	BetaCoV-S1-CTD	0.2546053795647891
6Z2M_E	BetaCoV-S1-CTD	0.254705157941925
7K8S_A	BetaCoV-S1-CTD	0.2547879566278067
1E0J_A	SF4-helicase	0.2547919755760713
6UH6_B	Rhv	0.2549017223170224
5X59_C	BetaCoV-S1-CTD	0.2550756108069844
5X59_B	BetaCoV-S1-CTD	0.2550763595075823
5X59_A	BetaCoV-S1-CTD	0.2550784704326197
5X5C_A	BetaCoV-S1-CTD	0.2550802833874334
5X5C_C	BetaCoV-S1-CTD	0.2551327513300682
4L3N_A	bCoV-S1-RBD	0.2552785843819597
6N7N_D	SF4-helicase	0.2552914127596114
7C01_B	RBD	0.2555946224743931
7JJI_B	BetaCoV-S1-CTD	0.255756613627321
7JJI_A	BetaCoV-S1-CTD	0.2557584083084109
7JJI_C	BetaCoV-S1-CTD	0.2557638720338865
7JV4_A	BetaCoV-S1-CTD	0.2560739838807555
7JMW_A	BetaCoV-S1-CTD	0.2564993994673697
7JZL_A	BetaCoV-S1-NTD	0.2565084116187217
1Q57_D	SF4-helicase	0.2565312389283711
7JVB_A	BetaCoV-S1-CTD	0.2568293777646215
7JVB_A	RBD	0.2568293777646215
6CV1_B	Rhv	0.2570317393250159
6ZDG_A	RBD	0.2571539837195483
6ZDG_E	RBD	0.2571546806874098
6ZDG_D	RBD	0.2571560404311351
7KKL_C	BetaCoV-S1-CTD	0.2574679072246843
6XC3_C	RBD	0.2576143273683579
7JZN_A	BetaCoV-S1-NTD	0.2578225757459386
6XC7_A	RBD	0.2580301537368109
7CN9_B	BetaCoV-S1-CTD	0.258053749939755
7KKL_D	BetaCoV-S1-CTD	0.2580855071875323
7KKL_A	BetaCoV-S1-CTD	0.2583481181513417
6CV5_B	Rhv	0.2589379478911871
3BSO_A	Peptidase-C37	0.2591322640248349
6W41_C	BetaCoV-S1-CTD	0.2592736723590477
1Q57_A	SF4-helicase	0.2593843691271337
1Q57_F	SF4-helicase	0.2594253872028298
4IDH_A	Terminase-3C	0.2594986434367111
1FMD_2	Peptidase-C28	0.2595305552996702
4ZS6_B	bCoV-S1-RBD	0.2597189860283181
6YZ5_E	RBD	0.2597304618940255
6YOR_E	RBD	0.2600022587968942
6YOR_A	RBD	0.2600091397921621
7AD1_C	BetaCoV-S1-NTD	0.2600311652877469
1Q57_C	SF4-helicase	0.2600715928934298
6UH1_B	Rhv	0.2601124176179639
7K8Y_E	BetaCoV-S1-CTD	0.2601966201867829
6VMS_A	G-alpha	0.2602991851200797
6CV2_B	Rhv	0.260486884511716
4L3N_B	bCoV-S1-RBD	0.2607556335934302
1Q57_G	SF4-helicase	0.2609809487637851
4BAC_B	Reverse-transcriptase	0.2613235865512188
5MQC_C	Rhv	0.2617257485135176
4QPX_A	Peptidase-C37	0.2619454975607368
3KHS_C	PNP-UDP-1	0.2622194357966136
1SH2_A	Peptidase-C37	0.2622220046976031
6L8Q_G	Peptidase-S9	0.2622677506763771
7A95_A	BetaCoV-S1-CTD	0.2624404046249119
5ACA_3	Rhv	0.2624663128234151
1Q57_E	SF4-helicase	0.2628559753377498
4KQZ_A	bCoV-S1-RBD	0.2629830675900413
6L8Q_E	Peptidase-S9	0.2635508778395701
5TSN_A	Peptidase-C37	0.2638444356781296
6Z2M_E	RBD	0.2648705001605334
7CAI_B	BetaCoV-S1-CTD	0.2651771345226525
6ZP1_A	BetaCoV-S1-CTD	0.265490437243688
6ZP1_B	BetaCoV-S1-CTD	0.2654929714111415
6ZP1_C	BetaCoV-S1-CTD	0.2654956337025598
7A98_A	BetaCoV-S1-CTD	0.2655025830292948
3BSN_A	Peptidase-C37	0.2663044660679692
6PW6_D	GP41	0.2667420855023329
6PW6_F	GP41	0.266743301948847
6PW6_B	GP41	0.2667461910216006
4KQZ_B	bCoV-S1-RBD	0.2669959005246397
5C12_A	Terminase-3C	0.2671419547114417
7JMW_A	RBD	0.2674008996765226
7A97_B	BetaCoV-S1-CTD	0.2674768773010027
6N7T_A	SF4-helicase	0.2675944745155061
7A93_B	BetaCoV-S1-CTD	0.2679268239287782
4IEI_A	Terminase-3C	0.2680554754347636
1SH0_A	Peptidase-C37	0.2680609452303452
6XDG_E	BetaCoV-S1-CTD	0.268213919439598
3JWD_B	Ig-like-C2-type-2	0.2682731992763212
1SH0_B	Peptidase-C37	0.2682935486072388
7CAK_C	BetaCoV-S1-CTD	0.2684254791799792
7CAK_B	BetaCoV-S1-CTD	0.2684279223255674
7CAK_A	BetaCoV-S1-CTD	0.2684308788628059
7A93_C	BetaCoV-S1-CTD	0.2685296767361425
7DCC_I	BetaCoV-S1-CTD	0.2688091228458119
6N7N_A	SF4-helicase	0.2694691027770791
5C10_A	Terminase-3C	0.2695781299858357
6L8Q_C	Peptidase-S9	0.26969701141475
4E9O_X	Alpha-carbonic-anhydrase	0.2697828465426367
5OWX_2	Peptidase-C28	0.2697855091142901
6W41_C	RBD	0.2706304781133666
6L8Q_A	Peptidase-S9	0.2710929499834401
5IKN_J	SF4-helicase	0.2717669492823297
6ZER_D	RBD	0.271821111743694
6ZER_A	RBD	0.2718717060811919
6OHW_C	bCoV-S1-RBD	0.2721377318299994
6OHW_B	bCoV-S1-RBD	0.2721389587564117
6OHW_A	bCoV-S1-RBD	0.2721440817203746
7A94_B	BetaCoV-S1-CTD	0.2723400118845476
6N7T_D	SF4-helicase	0.2726927234763056
3S3M_B	Reverse-transcriptase	0.2727775645552373
1E0K_D	SF4-helicase	0.2731581052154169
4KR0_B	bCoV-S1-RBD	0.2733064007195282
7CAN_B	BetaCoV-S1-CTD	0.2733554173635722
3OS0_B	Reverse-transcriptase	0.2736551109976358
6UDJ_M	GP41	0.2738135603800763
3H5Y_A	Peptidase-C37	0.2744789300611637
1SH3_A	Peptidase-C37	0.2745071105916129
7AGF_B	Cadherin-2	0.2750034459002035
7AGF_C	Cadherin-2	0.2750092161439339
6X9V_B	GP41	0.2750219609220753
3OYN_B	Reverse-transcriptase	0.2753828937127636
1SH3_B	Peptidase-C37	0.2754411221986291
7C8W_B	BetaCoV-S1-CTD	0.2754832809965926
2WZR_2	Peptidase-C28	0.2754938324586088
3S3O_B	Reverse-transcriptase	0.276349163620502
4BE1_B	Reverse-transcriptase	0.2764348330617634
7DCC_K	BetaCoV-S1-CTD	0.2767425072797943
6ZGG_C	BetaCoV-S1-CTD	0.2768817630947041
6NM6_B	GP41	0.2770375774028799
1E0K_A	SF4-helicase	0.277251680926083
6MZJ_A	GP41	0.2773080449508489
6MYY_A	GP41	0.2773133339189069
6N7I_A	SF4-helicase	0.2774098655656897
5D9Q_B	GP41	0.2776558728997062
1E0J_B	SF4-helicase	0.2777273116089249
5D9Q_K	GP41	0.277826346496589
1E0J_E	SF4-helicase	0.2779792926663678
3OY9_B	Reverse-transcriptase	0.2782505047772816
6X9S_B	GP41	0.2783514857038802
6W03_B	GP41	0.2785838264313104
4BDZ_B	Reverse-transcriptase	0.2787447277578318
3OYG_B	Reverse-transcriptase	0.2787983148576671
6X9R_B	GP41	0.2788374131238783
6N7S_D	SF4-helicase	0.2790527144937221
7A95_B	BetaCoV-S1-CTD	0.2794716105519086
4BE0_B	Reverse-transcriptase	0.2794782180698587
5W9L_J	BetaCoV-S1-CTD	0.2796546031353032
6NZK_A	bCoV-S1-RBD	0.2798192209818062
6NZK_B	bCoV-S1-RBD	0.2798226039722894
6NZK_C	bCoV-S1-RBD	0.279826992086987
3OYA_B	Reverse-transcriptase	0.2800436453693529
7DD2_K	BetaCoV-S1-CTD	0.2800713983390187
5W9H_r	BetaCoV-S1-CTD	0.2800775816416964
3OYC_B	Reverse-transcriptase	0.280160825353881
5W9O_L	BetaCoV-S1-CTD	0.2801953113338572
6G1S_A	Helicase-ATP-binding	0.2805484609182138
5D9Q_C	GP41	0.2808541213050392
7A94_A	BetaCoV-S1-CTD	0.2808586287757327
6X9U_B	GP41	0.2809003993966424
3OYB_B	Reverse-transcriptase	0.2810068565571259
5USL_X	Alpha-carbonic-anhydrase	0.2811133517020362
7C2L_B	BetaCoV-S1-CTD	0.2812678093481804
6X9T_B	GP41	0.281462458485599
3KHS_A	PNP-UDP-1	0.2816101450209071
3KHS_D	PNP-UDP-1	0.2816287278054858
7A96_A	BetaCoV-S1-CTD	0.2818032273599086
2CRX_A	Tyr-recombinase	0.2819789417277172
6XDG_E	RBD	0.2820229536180378
6DIZ_B	Rhv	0.2820312319416252
6NF5_B	GP41	0.2824667508557792
6NF5_M	GP41	0.282468082515671
6NF5_D	GP41	0.2824705746064601
1E0J_C	SF4-helicase	0.2824773090348987
1E0K_E	SF4-helicase	0.2825314817533415
7AGG_B	Cadherin-2	0.2826961099007068
4ZTJ_B	Reverse-transcriptase	0.2828787654865023
5OWX_1	Peptidase-C28	0.2830026458109758
6N7S_C	SF4-helicase	0.2830141409792439
4ZTF_B	Reverse-transcriptase	0.2831394007763422
7CAN_B	RBD	0.283178094552532
1E0K_B	SF4-helicase	0.2832345542459655
6YM0_E	RBD	0.2834445449013728
7A94_C	BetaCoV-S1-CTD	0.2835733993605411
4D9J_I	AB-hydrolase-1	0.2836059754600478
1E0J_F	SF4-helicase	0.2839901889492461
6N7N_B	SF4-helicase	0.2841162496472197
4ZMJ_B	GP41	0.2841327923317475
6CVB_B	Rhv	0.2845839529212225
6XLU_C	BetaCoV-S1-CTD	0.285268726463747
7C8W_B	RBD	0.2856292185150446
6ZER_E	RBD	0.2856421838313054
6Z2M_A	RBD	0.2856902407122734
4QF0_D	AB-hydrolase-1	0.285773367539559
4QF0_C	AB-hydrolase-1	0.2857827568126322
4QF0_A	AB-hydrolase-1	0.2858444115194864
4QF0_F	AB-hydrolase-1	0.2858746153266099
5IKN_D	SF4-helicase	0.2859431200344743
4QF0_B	AB-hydrolase-1	0.2859750373253029
4QF0_E	AB-hydrolase-1	0.2860483552038296
4BDY_B	Reverse-transcriptase	0.286131479688416
5UOQ_B	Reverse-transcriptase	0.286331870027006
6XM0_A	BetaCoV-S1-CTD	0.286494753994063
6XM3_A	BetaCoV-S1-CTD	0.2865043365120156
6N7I_B	SF4-helicase	0.2865071035972931
6P62_A	GP41	0.2869616649140648
6P62_B	GP41	0.2869653468220851
3OYH_B	Reverse-transcriptase	0.2870500189782956
4IDH_A	Terminase-3	0.2871764060686209
6ZGG_B	BetaCoV-S1-CTD	0.2872069714675934
4D9J_J	AB-hydrolase-1	0.2872353457504574
6IIJ_B	Rhv	0.2872477785986476
7DCC_E	BetaCoV-S1-CTD	0.287259634168082
3OYE_B	Reverse-transcriptase	0.2874018687765789
3OYJ_B	Reverse-transcriptase	0.2874762495645852
3OYD_B	Reverse-transcriptase	0.2876114690331174
4IKF_B	Reverse-transcriptase	0.2877436527624169
6XLU_A	BetaCoV-S1-CTD	0.2877541372763173
4IVJ_C	AB-hydrolase-1	0.2878402816763412
5W9M_J	BetaCoV-S1-CTD	0.288116634060044
5IKN_G	SF4-helicase	0.2881474941518513
4IVJ_B	AB-hydrolase-1	0.2882167792449159
7V7Q_A	BetaCoV-S1-CTD	0.2882295941963827
5WDU_R	GP41	0.2882644602274964
5FRN_B	Reverse-transcriptase	0.2885471904539727
6DCQ_B	GP41	0.2885483054510487
6XLU_B	BetaCoV-S1-CTD	0.2886865982374759
1YGU_A	Tyrosine-protein-phosphatase-2	0.2888757364047738
1OBA_A	Ch-type-lysozyme	0.2889786848543537
5WDU_J	GP41	0.2890147088031788
5C15_A	Terminase-3C	0.2892343066879824
6N7V_A	SF4-helicase	0.2893746982749352
4IEE_A	Terminase-3	0.2894594562742255
3VDX_A	AB-hydrolase-1	0.2895934554201561
4BE2_B	Reverse-transcriptase	0.2896400243671377
6P4L_C	Calici-coat	0.2896550069706687
6G19_A	Helicase-ATP-binding	0.2899165160752884
4E7H_B	Reverse-transcriptase	0.2902516609682494
5W9N_J	BetaCoV-S1-CTD	0.2903720969433745
3VDX_B	AB-hydrolase-1	0.2904698977581285
1E0K_C	SF4-helicase	0.2905280743324335
5IKN_I	SF4-helicase	0.2906312244590297
5CJX_B	GP41	0.2908655266045366
3H5X_A	Peptidase-C37	0.2909127202087568
3OYF_B	Reverse-transcriptase	0.2914390881390071
4D9J_L	AB-hydrolase-1	0.291531395858854
1E0K_F	SF4-helicase	0.2915616903828258
6GJZ_A	Helicase-ATP-binding	0.2915632806046784
3OYI_B	Reverse-transcriptase	0.2916557001800501
4E7I_B	Reverse-transcriptase	0.2916785637005002
3S3N_B	Reverse-transcriptase	0.2916855358863703
4IEI_A	Terminase-3	0.2918108370681033
6N7V_D	SF4-helicase	0.2918958180900759
4TVP_B	GP41	0.292261162986881
4D9J_F	AB-hydrolase-1	0.2922971626110886
6XM0_C	BetaCoV-S1-CTD	0.2923309698155204
4D9J_A	AB-hydrolase-1	0.2923700664532759
7A97_A	BetaCoV-S1-CTD	0.2924365110254196
3OYK_B	Reverse-transcriptase	0.293639077101642
1H09_A	Ch-type-lysozyme	0.2936654123796621
6XM5_A	BetaCoV-S1-CTD	0.2936843421969883
4D9J_E	AB-hydrolase-1	0.2937565104390864
5C2D_A	Terminase-3C	0.2937673633476865
4D9J_H	AB-hydrolase-1	0.2937919113195646
4D9J_D	AB-hydrolase-1	0.2940333055994135
5CJX_J	GP41	0.2940421788769937
5UOP_B	Reverse-transcriptase	0.2940888664991961
3VDX_C	AB-hydrolase-1	0.2944055345534045
6ZOX_C	BetaCoV-S1-NTD	0.2944912696198938
6ZOX_A	BetaCoV-S1-NTD	0.2945015550046692
6ZOX_B	BetaCoV-S1-NTD	0.2945048672410746
6N7S_B	SF4-helicase	0.2945993334728783
5FRM_B	Reverse-transcriptase	0.2947788718878544
7JWY_B	BetaCoV-S1-CTD	0.2949250742517568
3OYL_B	Reverse-transcriptase	0.2949594462892053
6XM4_B	BetaCoV-S1-CTD	0.2950374817599676
4D9J_B	AB-hydrolase-1	0.2950769999986368
4D9J_K	AB-hydrolase-1	0.2955951719904021
7JWY_A	BetaCoV-S1-CTD	0.2958652691690318
7JWY_C	BetaCoV-S1-CTD	0.2960835334853086
5WDU_A	GP41	0.2966447511101198
4QFF_G	AB-hydrolase-1	0.2966490598467993
4QFF_H	AB-hydrolase-1	0.296669616082905
4IVJ_A	AB-hydrolase-1	0.2967118117799227
4QFF_E	AB-hydrolase-1	0.2967168971606649
4QFF_J	AB-hydrolase-1	0.2967226567877016
4QFF_K	AB-hydrolase-1	0.2967236327882668
7JX3_R	RBD	0.2967421373083118
4QFF_D	AB-hydrolase-1	0.2967450940155348
4QFF_C	AB-hydrolase-1	0.2967458298399328
4D9J_C	AB-hydrolase-1	0.2967550439119381
4QFF_A	AB-hydrolase-1	0.2967914685251686
4QFF_B	AB-hydrolase-1	0.2967970960121064
4QFF_I	AB-hydrolase-1	0.2968179454367709
4QFF_F	AB-hydrolase-1	0.2968498205510084
7JN5_F	bCoV-S1-RBD	0.2976696128574602
6CV3_B	Rhv	0.2977908273621449
5I8H_D	GP41	0.2978817109812647
5T3Z_B	GP41	0.2979263030233312
5CJX_X	GP41	0.2980315656184849
5USL_A	Alpha-carbonic-anhydrase	0.298094649131379
6XM4_C	BetaCoV-S1-CTD	0.298176440142625
5IKN_E	SF4-helicase	0.2982065906839623
5OYI_J	Peptidase-C28	0.2986320389827894
5OYI_D	Peptidase-C28	0.298637537752661
5OYI_G	Peptidase-C28	0.298637849493001
5OYI_A	Peptidase-C28	0.2986406754514602
5OYI_1	Peptidase-C28	0.2986443953231864
6MUG_B	GP41	0.2992481950651769
6XM4_A	BetaCoV-S1-CTD	0.2993702120307664
6XM5_C	BetaCoV-S1-CTD	0.2995048033541543
2IXU_A	Ch-type-lysozyme	0.2999800573104786
4D9J_G	AB-hydrolase-1	0.3003765538747847
4QZV_B	BetaCoV-S1-NTD	0.3005853497687588
5I8H_B	GP41	0.3006929473248397
4QZV_D	BetaCoV-S1-NTD	0.301060794013811
6N9V_D	SF4-helicase	0.301188336444264
3BH0_A	SF4-helicase	0.3013326158417106
6ZGG_A	BetaCoV-S1-CTD	0.3013955033962411
3BGW_A	SF4-helicase	0.3014310022003883
2J8F_A	Ch-type-lysozyme	0.3014907250340095
6MUF_B	GP41	0.30185407659131
2VG7_B	Integrase-catalytic	0.3019191565622229
6ZGE_C	BetaCoV-S1-CTD	0.3024993834319993
6ZGE_A	BetaCoV-S1-CTD	0.3025093928776747
6ZGE_B	BetaCoV-S1-CTD	0.3025134580414991
6XM3_C	BetaCoV-S1-CTD	0.3025629427447266
3BGW_D	SF4-helicase	0.3029154047590947
3BGW_F	SF4-helicase	0.3030728676393515
4IQ4_D	AB-hydrolase-1	0.3032937243712262
2J8G_A	Ch-type-lysozyme	0.303503643227153
4QES_B	AB-hydrolase-1	0.3036154371284569
6IZL_C	ICOSAH-VIR-COAT-S	0.3042713036756328
2IXV_A	Ch-type-lysozyme	0.3043405841017915
3BGW_C	SF4-helicase	0.3044095614624479
4ITV_G	AB-hydrolase-1	0.3044495237632078
7DD8_D	BetaCoV-S1-CTD	0.3047121006433658
3BGW_B	SF4-helicase	0.3048019986335643
4QES_C	AB-hydrolase-1	0.304911831031736
4IQ4_E	AB-hydrolase-1	0.3050069374854789
4ITV_L	AB-hydrolase-1	0.3051269445643081
4QES_A	AB-hydrolase-1	0.3052264845417698
6BBM_D	SF4-helicase	0.3052775513054595
4IQ4_C	AB-hydrolase-1	0.3053644621877189
4ITV_I	AB-hydrolase-1	0.3054444298668668
6N7N_C	SF4-helicase	0.3056277695748591
4IQ4_F	AB-hydrolase-1	0.3057129831754707
2NV9_E	Orn-Arg-deC-N	0.3057320632563804
7JV6_B	BetaCoV-S1-CTD	0.3057422369913347
7JV6_E	BetaCoV-S1-CTD	0.3057436263378509
7JV6_A	BetaCoV-S1-CTD	0.3057468021711698
4IQ4_A	AB-hydrolase-1	0.3059950889529845
4IQ4_B	AB-hydrolase-1	0.30613123837934
2NV9_A	Orn-Arg-deC-N	0.3062805559197841
6N7T_C	SF4-helicase	0.3063129646426354
5W9L_C	BetaCoV-S1-CTD	0.3063310680713568
2NV9_B	Orn-Arg-deC-N	0.3065117605886505
7DD8_E	BetaCoV-S1-CTD	0.3066207406248085
6N7I_C	SF4-helicase	0.3068683776925677
6IZL_A	ICOSAH-VIR-COAT-S	0.3070027029450174
5W9O_K	BetaCoV-S1-CTD	0.3071317342614973
6BBM_A	SF4-helicase	0.3071869934568523
6P4L_A	Calici-coat	0.3073042527309361
6SUQ_A	Peptidase-S30	0.3073559838794561
4ITV_F	AB-hydrolase-1	0.3075598097300137
5IKN_F	SF4-helicase	0.307578261502913
5W9H_q	BetaCoV-S1-CTD	0.3075790073413506
6N7T_B	SF4-helicase	0.307763506968343
3BGW_E	SF4-helicase	0.3080280375857521
5CDD_B	Rhv	0.3080774072128108
6XM3_B	BetaCoV-S1-CTD	0.3082224459078365
6BBM_C	SF4-helicase	0.3082342565878989
4ITV_E	AB-hydrolase-1	0.3084601358059888
5O5P_3	Rhv	0.309070067631958
5T3X_B	GP41	0.309569701573004
6P65_A	GP41	0.3096379334118257
5I08_A	BetaCoV-S1-CTD	0.309647814838346
5I08_C	BetaCoV-S1-CTD	0.3096486448298759
5I08_B	BetaCoV-S1-CTD	0.3096490248746888
4ITV_H	AB-hydrolase-1	0.3099602096276976
4ITV_K	AB-hydrolase-1	0.3102898930361309
1BUI_B	Kringle-1	0.3107881309323466
5IKN_H	SF4-helicase	0.3108807809980262
6LB1_C	Rhv	0.3111108735951172
4ITV_J	AB-hydrolase-1	0.3111993691470281
5NED_B	Peptidase-C28	0.3113327345810686
6XM5_B	BetaCoV-S1-CTD	0.3115440962084367
6N7V_B	SF4-helicase	0.3120504281294173
5Z58_V	MIF4G	0.3121960335301316
4ITV_D	AB-hydrolase-1	0.3123400777555012
4ITV_C	AB-hydrolase-1	0.3125025411808383
5W9N_I	BetaCoV-S1-CTD	0.3125463811914789
5USH_A	Alpha-carbonic-anhydrase	0.312907397397147
6E5P_F	GP41	0.3131383579087544
6E5P_B	GP41	0.3131431115224391
6E5P_D	GP41	0.3131478850188444
7A5S_B	BetaCoV-S1-CTD	0.3132561537612884
7A5S_A	BetaCoV-S1-CTD	0.3132600665270187
5W9K_K	BetaCoV-S1-CTD	0.3134096155912049
7CAI_B	BetaCoV-S1-NTD	0.3138622950859903
6LBO_C	Rhv	0.3139353282908307
6LBQ_C	Rhv	0.3139353282908307
6LAP_C	Rhv	0.3139353282908307
7A5R_A	BetaCoV-S1-CTD	0.3140850902577119
7A5R_B	BetaCoV-S1-CTD	0.3140856537957824
6OZC_I	GP41	0.3141422225423118
6OZC_G	GP41	0.3141441043651219
6OZC_B	GP41	0.3141460083631748
5MZ4_B	Peptidase-C53	0.3141873559066667
1CU1_B	Peptidase-S29	0.3144404967226685
4ETQ_X	Alpha-carbonic-anhydrase	0.3144432419178913
4ITV_B	AB-hydrolase-1	0.3149107945048239
5FYL_B	GP41	0.3152847042645909
5CDC_B	Rhv	0.3154853336991873
5O5B_3	Rhv	0.3157829890828481
4ITV_A	AB-hydrolase-1	0.3157840992383971
5GQH_A	HD-Cas3-type	0.315816356677041
4IV3_B	Peptidase-C28	0.3162627390390247
6CV4_B	Rhv	0.3165242398897749
6B9J_X	Alpha-carbonic-anhydrase	0.3168651132090868
6B9J_Y	Alpha-carbonic-anhydrase	0.3169686289408738
5MMB_B	Reverse-transcriptase	0.3170894840439685
7CAK_B	BetaCoV-S1-NTD	0.3172540467892712
7CAK_A	BetaCoV-S1-NTD	0.3172604959023188
7CAK_C	BetaCoV-S1-NTD	0.317270653830266
6N9X_D	SF4-helicase	0.3175358691979236
2NVA_G	Orn-Arg-deC-N	0.3179548732454644
6ZGI_B	BetaCoV-S1-CTD	0.3186499592997499
6ZGI_A	BetaCoV-S1-CTD	0.3186522554206282
6ZGI_C	BetaCoV-S1-CTD	0.3186590112696757
5W9M_F	BetaCoV-S1-CTD	0.3189675101687736
5FRO_B	Reverse-transcriptase	0.3197474048588035
6YLA_A	RBD	0.3202522032375806
5Z58_x	Helicase-C-terminal	0.3205555369285193
6ZP1_C	BetaCoV-S1-NTD	0.3206436523026724
6ZP1_B	BetaCoV-S1-NTD	0.3206451160192216
6ZP1_A	BetaCoV-S1-NTD	0.3206458597175811
6Z3Q_C	Rhv	0.3213807444955389
5NE4_2	Peptidase-C28	0.3214125377968507
4GH4_B	Peptidase-C28	0.321777026458059
4ETQ_C	Alpha-carbonic-anhydrase	0.3218880822954722
7V7Q_B	BetaCoV-S1-CTD	0.3219765023109511
7JW0_A	BetaCoV-S1-NTD	0.3223806971163344
6ZB4_A	BetaCoV-S1-CTD	0.3224037142186726
7CT5_B	BetaCoV-S1-NTD	0.3228640057482295
7JW0_B	BetaCoV-S1-NTD	0.3229763934889349
7JW0_E	BetaCoV-S1-NTD	0.3229819460294871
5VJ6_C	GP41	0.3238801001249523
6IZL_B	ICOSAH-VIR-COAT-S	0.3240523003703951
5NER_3	Rhv	0.3240623424632881
5NEM_3	Rhv	0.3240653776253885
7CT5_A	BetaCoV-S1-NTD	0.3249543878038693
7CT5_C	BetaCoV-S1-NTD	0.3249643051332776
4IV1_B	Peptidase-C28	0.3250666938134157
6Z3P_C	Rhv	0.3252223617375531
5MZ4_A	Peptidase-C53	0.3258680569027446
5VJ6_B	GP41	0.3259499904818388
6ORP_F	GP41	0.3262078975910447
2NVA_E	Orn-Arg-deC-N	0.3263974029766809
2NVA_D	Orn-Arg-deC-N	0.3264987798456961
5D8A_B	Peptidase-C28	0.3267691485556419
6N7V_C	SF4-helicase	0.3274456943202355
1BBT_3	Rhv	0.3282711244758416
6XEY_C	BetaCoV-S1-NTD	0.3286227778837787
6ZB4_C	BetaCoV-S1-CTD	0.3289555904886981
4I54_B	GP120	0.3294214838342884
7V7Q_C	BetaCoV-S1-CTD	0.3295268687316195
5HC1_B	Peptidase-C31	0.3297667323476281
2NVA_B	Orn-Arg-deC-N	0.3299194563235121
5MMA_B	Reverse-transcriptase	0.3306027864870128
6N9W_D	SF4-helicase	0.330924285149853
7CAI_A	BetaCoV-S1-NTD	0.3310496735842477
6BBM_F	SF4-helicase	0.3314342256337378
6ZB4_B	BetaCoV-S1-CTD	0.331625683172997
3MUU_E	Peptidase-S3	0.3317159649580993
5NET_3	Peptidase-C28	0.3317692750111893
3MUU_C	Peptidase-S3	0.331992436471957
4R4N_B	GP120	0.3321111171848409
6NNJ_B	GP41	0.3321842778746451
6N9X_A	SF4-helicase	0.332275659167292
5VJ6_A	GP41	0.3323479634786022
4YDI_G	GP120	0.3325836705086065
2JW8_B	CoV-N-CTD	0.3325879305794032
6ZB5_B	BetaCoV-S1-CTD	0.3330010976205194
6ZB5_A	BetaCoV-S1-CTD	0.3330370132126091
6ZB5_C	BetaCoV-S1-CTD	0.3330555071927856
5D8A_C	Peptidase-C28	0.3333811729136229
6XEY_A	BetaCoV-S1-NTD	0.3336403529368834
4IV1_C	Peptidase-C28	0.3336872177600065
6VLR_I	GP41	0.3337114309366583
6XEY_B	BetaCoV-S1-NTD	0.3343050334589125
6BBM_E	SF4-helicase	0.3347771110009978
4IV3_C	Peptidase-C28	0.3348219137770266
6NN3_A	Parvo-coat-N	0.3350150132638489
3DD9_D	Fido	0.335184790294775
4OLV_G	GP120	0.3355523280881154
4TTH_B	Protein-kinase	0.3357240173013939
5NE4_3	Peptidase-C28	0.3359434862911863
3O8E_C	Adeno-knob	0.3359739639333032
4DKP_A	GP120	0.3360228182475078
4DKR_A	GP120	0.3364090608368312
4OM0_G	GP120	0.3367803071278947
3O8E_A	Adeno-knob	0.3371498609811098
2WFF_2	VP4-2	0.3374388067623727
2NV9_F	Orn-Arg-deC-N	0.3377289167310396
4YFL_E	GP120	0.3379499659087164
5NED_C	Peptidase-C28	0.3384788117976235
3MUU_B	Peptidase-S3	0.3390083624103319
6BF4_A	GP120	0.3391635011306447
5WX1_A	Peptidase-C53	0.3394652495426684
4DKQ_A	GP120	0.3402460423131032
4TQG_A	Polysacc-synt-2	0.3403910156648629
4XNY_G	GP120	0.3404871044478404
4OLX_G	GP120	0.3406975782781914
4I54_A	GP120	0.3409384780594489
4OM1_G	GP120	0.3410795057889859
6XM0_A	BetaCoV-S1-NTD	0.3411422118126286
6BBM_B	SF4-helicase	0.3412576928042888
4F5X_W	RdRp-catalytic	0.3412817916885101
6VO0_B	GP41	0.3413299680711787
6VO0_F	GP41	0.3413302405171028
6VO0_E	GP41	0.3413316966073796
2WFF_2	Rhv	0.3413602442874237
4DKO_A	GP120	0.3415487198137291
6VLR_J	GP41	0.3417911620770643
3U7Y_G	GP120	0.3418146822301404
5U7M_B	GP41	0.3418351591710944
6XM4_A	BetaCoV-S1-NTD	0.3419696370618298
6CDI_D	GP41	0.3422852663799279
6CDI_c	GP41	0.3422866921426751
6CDI_A	GP41	0.3422911036156175
7DD8_C	BetaCoV-S1-CTD	0.3425038316520945
4OLW_G	GP120	0.3429274194339734
6MPG_D	GP41	0.3431343595297864
6MPG_U	GP41	0.3431376646484134
6MPG_A	GP41	0.3431442753636258
6VLR_B	GP41	0.3433438175431084
6N9W_A	SF4-helicase	0.3434580502765917
4P9H_G	GP120	0.343708419947498
4OLZ_G	GP120	0.3437105414460076
4OLY_G	GP120	0.3439285656054841
3NGB_A	GP120	0.3448935273918287
2WS9_2	Rhv	0.3449471463670549
6OZ4_B	GP41	0.3451774548422329
3R4D_B	bCoV-S1-N	0.345628420425991
4ZDG_B	Adeno-knob	0.3456612919402574
4RFN_A	GP120	0.3458010662173192
4YDK_G	GP120	0.3459480307408049
7CAI_C	BetaCoV-S1-NTD	0.3460807239793488
4OLU_G	GP120	0.3462995205164599
3NGB_I	GP120	0.3466050518725902
6XM5_A	BetaCoV-S1-NTD	0.3469969230168162
3NGB_D	GP120	0.3472106772379764
6ZOY_C	BetaCoV-S1-NTD	0.3472554226107162
6ZOY_B	BetaCoV-S1-NTD	0.3472579120379562
6ZOY_A	BetaCoV-S1-NTD	0.3472628756100991
2XBO_2	Rhv	0.3473224554868805
3TGR_A	GP120	0.3473965795676464
2NVA_F	Orn-Arg-deC-N	0.3474320327478979
5O5B_2	Rhv	0.3477614502519813
6ZP0_A	BetaCoV-S1-NTD	0.3480314161455784
6ZP0_B	BetaCoV-S1-NTD	0.3480354751443478
6ZP0_C	BetaCoV-S1-NTD	0.3480384557651761
3TGR_B	GP120	0.3480796105096575
1JUV_A	DHFR	0.3481058125648438
6UEB_A	Mononegavirus-type-SAM-dependent-2-O-MTase	0.3483177221168249
6XM3_A	BetaCoV-S1-NTD	0.3486666322821776
6DIZ_C	Rhv	0.3487619884809134
2OCA_A	Helicase-C-terminal	0.3497265900914879
3TGT_A	GP120	0.34979332828124
6GKH_A	Helicase-C-terminal	0.3499574485077067
4ZDG_C	Adeno-knob	0.349961058110925
4ZDG_A	Adeno-knob	0.350539271517475
3DD9_H	Fido	0.3506186846149612
1FOD_3	Rhv	0.3510322195950027
5NO1_B	Reverse-transcriptase	0.3510811808905251
2NVA_H	Orn-Arg-deC-N	0.3511866176372343
3MUU_A	Peptidase-S3	0.3519947646658189
6VRW_E	GP41	0.3522797375440669
6VRW_C	GP41	0.3522918808240092
6VY2_B	GP41	0.3528014865303979
6VY2_F	GP41	0.3528131183054604
3NGB_G	GP120	0.3528210997490725
6VY2_D	GP41	0.3528359947491993
4XNZ_D	GP120	0.3530204430852564
5LWG_C	Rhv	0.3537078842710833
6CHB_B	GP41	0.3544596303091064
6CHB_A	GP41	0.354838304776049
6MPH_6	GP41	0.3552983126633387
6MPH_E	GP41	0.3554910549141252
4XNZ_G	GP120	0.3557608440721878
6N9V_B	SF4-helicase	0.3559435311438166
6UDJ_G	Ig-like	0.3559753107309656
6N9V_C	SF4-helicase	0.355981144733093
6N1W_d	GP41	0.3560945999999932
6ZGF_C	bCoV-S1-RBD	0.356106531867101
6ZGF_A	bCoV-S1-RBD	0.3561097409460935
6ZGF_B	bCoV-S1-RBD	0.3561121518696284
5O5P_2	Rhv	0.3561151953157501
6MPH_D	GP41	0.3562823228754107
6N1W_D	GP41	0.3563260751961372
6N1W_A	GP41	0.3563899062791011
5V8L_E	GP41	0.3566753502374753
4YDL_G	GP120	0.3569405414387649
6XM3_B	BetaCoV-S1-NTD	0.3570452961701196
3TGS_B	GP120	0.3573476582303335
4R4N_E	GP120	0.3578054672203111
6N9X_B	SF4-helicase	0.3579895733353265
4XMP_G	GP120	0.3580062180707396
4YDL_A	GP120	0.3580900252971704
2NVA_A	Orn-Arg-deC-N	0.3584524828031235
3TGS_A	GP120	0.3586384384371038
4R4N_A	GP120	0.3589546566588112
6K41_A	G-alpha	0.3590038124472263
6XC4_A	RBD	0.3590202839576871
2NV9_D	Orn-Arg-deC-N	0.35926708675342
3DD9_B	Fido	0.3596299726489472
1FOD_2	VP4-2	0.3597207324787531
6OT1_D	GP41	0.3598800142903866
6OT1_B	GP41	0.3598944130096007
6OT1_O	GP41	0.3599421695547638
5U7O_B	GP41	0.3607054380488799
2NV9_H	Orn-Arg-deC-N	0.3609121826347431
6N9X_C	SF4-helicase	0.3610258306268119
3T5N_A	Arena-nucleocap	0.3610731293948072
1DDL_B	Tymo-coat	0.3612124298134652
5JIL_A	Hema-HEFG	0.3612360907324261
4YFL_G	GP120	0.3623534926671832
3CNC_E	Adeno-knob	0.3625113901576708
7CN9_A	BetaCoV-S1-CTD	0.3626197888655483
3CNC_D	Adeno-knob	0.3631095996719629
5V8L_F	GP41	0.3634698858991668
4IEG_D	RdRp-catalytic	0.3635506023773512
6UDK_C	GP41	0.3635849551553616
4IEG_A	RdRp-catalytic	0.3636130376690213
7JQC_J	Ribosomal-S7	0.3636368093108156
6GKM_A	Helicase-C-terminal	0.3638372174111349
1BUI_A	Kringle-1	0.3641499730219857
1DDL_C	Tymo-coat	0.3644118343348901
3CNC_F	Adeno-knob	0.3644656385049261
6NF2_B	GP41	0.3645117523550308
6NF2_R	GP41	0.3645136028177344
6NF2_I	GP41	0.3645229407559301
3CNC_B	Adeno-knob	0.3646488166192175
6OSY_A	GP41	0.3646494287713739
4IEG_C	RdRp-catalytic	0.3651503700307148
6GJZ_A	Helicase-C-terminal	0.365431352398352
1DDL_A	Tymo-coat	0.365491306961225
6UDK_Q	GP41	0.3656875863302914
3CNC_C	Adeno-knob	0.3667376744748546
6G19_A	Helicase-C-terminal	0.3667436684487587
6OSY_G	GP41	0.3669808380900816
6UM7_H	GP41	0.3670234193094075
6UM7_1	GP41	0.3670855068111649
6UM7_D	GP41	0.367103361802551
2NVA_C	Orn-Arg-deC-N	0.367149103928876
7JV4_C	BetaCoV-S1-CTD	0.3674790885443517
6XM0_B	BetaCoV-S1-CTD	0.3675325802826246
6N9W_C	SF4-helicase	0.3675717569326275
3CNC_A	Adeno-knob	0.3676358263235872
3BQ4_A	Adeno-knob	0.3684301211824985
4XNZ_A	GP120	0.3688734054098586
3R4D_D	bCoV-S1-N	0.3694316651189124
3BQ4_E	Adeno-knob	0.3696443887620106
6CDE_D	GP41	0.3699477668677003
6CDE_d	GP41	0.3699518204556951
6CDE_1	GP41	0.3699528181833827
6XM0_B	BetaCoV-S1-NTD	0.3699625223318943
6XM3_C	BetaCoV-S1-NTD	0.3699914528781154
7KDE_C	GP41	0.3700289965897695
3OYM_B	Reverse-transcriptase	0.3701232156373688
4IEG_B	RdRp-catalytic	0.3702999933456218
3MUU_D	Peptidase-S3	0.3706003918899667
6XM5_B	BetaCoV-S1-NTD	0.3706353900166015
7C2L_C	BetaCoV-S1-CTD	0.3706401799289259
6XM4_B	BetaCoV-S1-NTD	0.3706486060470453
2NV9_C	Orn-Arg-deC-N	0.3709720400829314
3DD9_A	Fido	0.3709783586594373
3BQ4_F	Adeno-knob	0.3714092884482001
6L1Y_A	GP120	0.3720910672509879
2WK4_A	SF3-helicase	0.3721662939092601
4ZXN_A	Hema-HEFG	0.3722010161977953
3BQ4_G	Adeno-knob	0.3722370247352802
2ED6_B	WSS-VP	0.3722765211528818
2ED6_G	WSS-VP	0.3723033260484031
2ED6_D	WSS-VP	0.3723459019814082
2ED6_A	WSS-VP	0.3724033951808554
2ED6_H	WSS-VP	0.3724136830216963
2ED6_C	WSS-VP	0.3724184802117121
4GZK_A	RdRp-catalytic	0.372487200318948
2ED6_I	WSS-VP	0.3725661178896381
2ED6_E	WSS-VP	0.3725941089897436
6ORP_C	GP41	0.3727357731589366
2ED6_F	WSS-VP	0.3729387677139517
2ED6_J	WSS-VP	0.3733813947563152
2ED6_L	WSS-VP	0.3737956359792433
6N9W_B	SF4-helicase	0.3738986842569529
4D61_I	tr-type-G	0.3742096764139001
6OHY_E	GP41	0.3743474468502349
6OHY_F	GP41	0.3743486881321106
6OHY_B	GP41	0.3743563646672079
6EA5_A	Filo-glycop	0.3744675892163277
2WK4_B	SF3-helicase	0.3748260769823894
6XM0_C	BetaCoV-S1-NTD	0.3749712732919762
3BQ4_B	Adeno-knob	0.3752604508109686
3BQ4_D	Adeno-knob	0.3752766016856093
6CUF_A	GP41	0.3755855690755211
6CUF_D	GP41	0.3755873887706738
6CUF_c	GP41	0.375593475353789
3F0Y_H	Adeno-knob	0.3758608452076515
6ORO_F	GP41	0.3758857729691938
5LWI_C	Rhv	0.3760397860892164
3F0Y_E	Adeno-knob	0.3771143553404684
2ED6_K	WSS-VP	0.3773721438019717
7KDE_B	GP41	0.3774086089999899
2NV9_G	Orn-Arg-deC-N	0.3778055173024236
6XM4_C	BetaCoV-S1-NTD	0.3779716455216837
6ORO_A	GP41	0.3782943763180958
6ORO_C	GP41	0.3782951379795957
7JQB_J	Ribosomal-S7	0.3788002484820067
7K43_B	BetaCoV-S1-NTD	0.379050885909119
7K43_E	BetaCoV-S1-NTD	0.3790512069718375
7K43_A	BetaCoV-S1-NTD	0.3790540754250402
6YLA_E	RBD	0.3792892489670583
7KDE_A	GP41	0.3806277622137136
7T9K_C	BetaCoV-S1-NTD	0.380914681126195
7CZF_A	Eph-LBD	0.3814298084327783
3F0Y_C	Adeno-knob	0.3815928639443107
6ORP_A	GP41	0.3818565817621029
3F0Y_I	Adeno-knob	0.3821581803648824
7T9K_B	BetaCoV-S1-NTD	0.3822866880013792
7T9K_A	BetaCoV-S1-NTD	0.3823374966801794
6EA5_E	Filo-glycop	0.3824755806744687
6MZJ_B	Ig-like	0.3834312601594213
6MYY_B	Ig-like	0.3834375652578687
6MYY_E	Ig-like	0.3834376836761143
6MZJ_E	Ig-like	0.3834457272246658
1HVC_A	Peptidase-A2	0.3841835891626845
5F4U_A	GP120	0.3843264612133109
3DD9_E	Fido	0.3849255403575705
6IIJ_C	Rhv	0.3849714154385264
6ZOW_B	RBD	0.3851083108442281
7K8Z_C	BetaCoV-S1-CTD	0.3858648095974978
2VDW_G	mRNA-cap-0-methyltransferase	0.3862025602091493
7JMP_A	BetaCoV-S1-CTD	0.3863357321667803
7JMP_A	RBD	0.3863357321667803
6VTT_A	GP41	0.3863478137527354
6ORQ_C	GP41	0.3864202764240996
6ORQ_A	GP41	0.3864264789793568
3F0Y_F	Adeno-knob	0.3864283539842676
6ORQ_F	GP41	0.3864292801827967
1EET_B	Integrase-catalytic	0.3865104827088093
6XKL_B	BetaCoV-S1-CTD	0.3868305151967963
5MD0_f	Gag-p17	0.387049294156431
5MDC_f	Gag-p17	0.3870505026224195
5MD7_f	Gag-p17	0.3870511853567184
5MD8_f	Gag-p17	0.3870602723808785
5MD1_f	Gag-p17	0.3870615532669884
5MDG_f	Gag-p17	0.3870617270806508
5MD2_f	Gag-p17	0.3870635340965043
5MDA_f	Gag-p17	0.3870641596360902
5MDF_f	Gag-p17	0.3870643905423623
5MDB_f	Gag-p17	0.3870653074977359
5MD3_f	Gag-p17	0.3870657305063201
5MDE_f	Gag-p17	0.3870657489064938
5MD7_J	Gag-p17	0.3870665546871912
5MCZ_f	Gag-p17	0.387066739436516
5MD5_f	Gag-p17	0.3870668249528151
5MDD_f	Gag-p17	0.3870669401578516
5MD0_b	Gag-p17	0.387070468605834
5MD9_a	Gag-p17	0.3870720478822195
5MDA_b	Gag-p17	0.3870734132704981
5MDF_b	Gag-p17	0.387075045836853
5MDA_a	Gag-p17	0.3870759766069326
5MD5_b	Gag-p17	0.3870761408870059
5MDG_a	Gag-p17	0.3870764600514872
5MD1_b	Gag-p17	0.3870771568698212
5MD7_H	Gag-p17	0.3870776475567091
5MDD_b	Gag-p17	0.387078168293499
5MDF_I	Gag-p17	0.387078369717231
5MDE_b	Gag-p17	0.387078557913618
5MDB_a	Gag-p17	0.387078621086829
5MDB_b	Gag-p17	0.3870794018448207
5MDC_b	Gag-p17	0.3870801192788351
5MD8_a	Gag-p17	0.3870801380696343
5MDD_a	Gag-p17	0.3870801429428145
5MD8_b	Gag-p17	0.3870801862778691
5MD7_I	Gag-p17	0.3870806645051096
5MD0_a	Gag-p17	0.3870807674861449
5MDE_a	Gag-p17	0.3870809643231728
5MDG_b	Gag-p17	0.3870817766863406
5MDF_a	Gag-p17	0.3870831462037554
5MDC_a	Gag-p17	0.3870842768643207
5MD1_a	Gag-p17	0.3870843818639439
5MD6_a	Gag-p17	0.3870845818521972
5MD9_b	Gag-p17	0.3870847879907408
5MCZ_a	Gag-p17	0.3870848992269223
5MCZ_b	Gag-p17	0.3870875949724693
5MD7_a	Gag-p17	0.3870876092695706
5MD2_a	Gag-p17	0.3870908552171694
5MD6_b	Gag-p17	0.387092265341508
5MD3_a	Gag-p17	0.3870961428923047
5MD7_b	Gag-p17	0.3870968819998775
5F17_D	Peptidase-C31	0.3875783899912182
3F0Y_A	Adeno-knob	0.3879373560851606
3DD9_G	Fido	0.3883066042501962
3MUW_Z	Peptidase-S3	0.3886506301354124
6U1X_A	Mononegavirus-type-SAM-dependent-2-O-MTase	0.3890238504594717
1BBT_2	VP4-2	0.3896405317059374
6XLU_A	BetaCoV-S1-NTD	0.3898904919174755
7CC8_B	Thymidylat-synt	0.3906530095957403
3F0Y_G	Adeno-knob	0.3906803529222267
6MTN_B	GP41	0.3909159334758771
6EA5_C	Filo-glycop	0.3909443141469145
5HBZ_D	Peptidase-C31	0.3910727229989317
6ORN_C	GP41	0.3921532160343315
3DD9_C	Fido	0.3923424518487661
6MU6_B	GP41	0.3925998536338572
7A4N_B	BetaCoV-S1-NTD	0.3926117033219065
3MUW_X	Peptidase-S3	0.3932234690218069
7JV4_B	BetaCoV-S1-CTD	0.3935348823731775
6CUE_1	GP41	0.3939247785051598
2VG5_B	Integrase-catalytic	0.3942720311116466
6CUE_D	GP41	0.394312346461883
1MQT_C	Rhv	0.3944078445278927
5ZUF_C	Rhv	0.3947863775949141
5ZUD_C	Rhv	0.3947896207705698
7A4N_C	BetaCoV-S1-NTD	0.3950383923361848
1UXE_B	Adeno-knob	0.3962344356384191
6XM5_C	BetaCoV-S1-NTD	0.3963369286272155
2VDW_E	mRNA-cap-0-methyltransferase	0.3970532843238248
7JWY_A	BetaCoV-S1-NTD	0.397485732927282
3F0Y_B	Adeno-knob	0.3975932195328871
3MUW_U	Peptidase-S3	0.3976269820031219
7JQC_M	WD-REPEATS-REGION	0.3978210922937271
6NNF_B	GP41	0.3981241708267825
7A4N_A	BetaCoV-S1-NTD	0.3983247070186709
6F7D_A	Beta-helix	0.3991352492861184
1UXE_C	Adeno-knob	0.3991750537787399
6XLU_C	BetaCoV-S1-NTD	0.3992227563352172
6UDA_Z	GP41	0.399656690358722
6UDA_F	GP41	0.3996641444225675
6UDA_J	GP41	0.3996686588989139
3MUU_F	Peptidase-S3	0.4001430594096046
6ZOZ_A	BetaCoV-S1-NTD	0.4003447230559454
6ZOZ_C	BetaCoV-S1-NTD	0.4003449028875856
6ZOZ_B	BetaCoV-S1-NTD	0.4003495145916829
5OSN_C	Rhv	0.4009343997427818
6UM6_B	GP41	0.4014600077114127
6UM6_F	GP41	0.4015053199244883
6UM6_J	GP41	0.401509711875937
7CAH_A	RBD	0.4017007478943563
7CAH_A	BetaCoV-S1-CTD	0.4017007478943563
5CDD_A	Rhv	0.401856201143652
5HBZ_F	Peptidase-C31	0.4023140376325195
3MUW_Y	Peptidase-S3	0.4024974949191444
6XLU_B	BetaCoV-S1-NTD	0.4025202127258286
1UXE_A	Adeno-knob	0.4031574901613941
5HBZ_E	Peptidase-C31	0.4035138655492527
6CUE_d	GP41	0.4035162429542933
6DID_J	GP41	0.403746319439066
5V8M_B	GP41	0.4037478407528149
5V8M_J	GP41	0.4037494106301538
5V8M_I	GP41	0.4037496277561886
6DID_I	GP41	0.4037502027202435
6DID_B	GP41	0.4037510044484433
5F17_F	Peptidase-C31	0.4039839690064863
2IZW_B	ICOSAH-VIR-COAT-S	0.4040653103301542
3I1K_A	Hema-HEFG	0.4047222536285341
3F0Y_D	Adeno-knob	0.404925993244363
5F4L_A	GP120	0.4052396308210085
5LWI_A	Rhv	0.4055365953791521
3I1K_B	Hema-HEFG	0.4057749391577198
2WS9_3	Rhv	0.4060528634062189
5F4L_B	GP120	0.4063229721051949
6G1X_A	Helicase-C-terminal	0.4066200127486361
6ZB5_B	BetaCoV-S1-NTD	0.4071915511435856
6ZB5_A	BetaCoV-S1-NTD	0.4071926204156004
6ZB5_C	BetaCoV-S1-NTD	0.4072028360103801
4M6F_A	Resolvase-invertase-type-recombinase-catalytic	0.4075334603254512
3I1K_C	Hema-HEFG	0.4081294226114483
2WFF_3	Rhv	0.4083641575006513
6MDT_B	GP41	0.4085618862891653
1YGU_A	Tyrosine-protein-phosphatase-1	0.4096595407719628
5F17_E	Peptidase-C31	0.4096940192335954
6H61_A	Helicase-C-terminal	0.4098804616551722
5F4U_B	GP120	0.4103892629442897
6H66_A	Helicase-C-terminal	0.4104579446228343
5F4P_A	GP120	0.411072240638437
3DD9_F	Fido	0.4111869787132803
5F4R_A	GP120	0.4117266913962233
2XBO_3	Rhv	0.4120604344396993
7CCA_B	Thymidylat-synt	0.4130427392882397
7JWY_C	BetaCoV-S1-NTD	0.4132580952496143
6XRT_A	GP41	0.4138994019912064
7JWY_B	BetaCoV-S1-NTD	0.4141095757533885
6ZOW_C	RBD	0.4149143268889632
3JCC_E	GP120	0.4152117826373842
2EDM_A	WSS-VP	0.4155049586407868
3RWN_A	Phage-tail-NK	0.4155628116046233
4I53_A	GP120	0.4160672262900096
6VSB_B	BetaCoV-S1-CTD	0.4160961214142319
6ZP2_A	BetaCoV-S1-NTD	0.4164267807080375
6ZP2_C	BetaCoV-S1-NTD	0.4164296132652953
6ZP2_B	BetaCoV-S1-NTD	0.4164298977678365
3JCB_E	GP120	0.416616569174422
3JCB_A	GP120	0.4166294063130853
3SKU_A	Herpes-glycop-D	0.4177682934869579
6IIO_C	Rhv	0.4178834685315585
3SKU_B	Herpes-glycop-D	0.4179013072106217
4ZNL_B	Terminase-6	0.4180614518271933
3BQJ_A	Calici-coat-C	0.4183808711352693
6GP9_A	RdRp-catalytic	0.4184695937193008
4TY8_A	RdRp-catalytic	0.4186574890500502
3SKU_C	Herpes-glycop-D	0.4186719140215303
6ZP7_C	BetaCoV-S1-CTD	0.4186864915923737
6VTT_E	Ig-like	0.418952810538051
7CCA_A	Thymidylat-synt	0.4190092733887328
5H38_B	Thymidylat-synt	0.4194041245844043
4TXS_C	RdRp-catalytic	0.4194774223743359
4TYB_A	RdRp-catalytic	0.4195069594128834
4TYA_A	RdRp-catalytic	0.4195145399587071
3PHE_A	RdRp-catalytic	0.4196138622117858
3I1L_A	Hema-HEFG	0.4196283596285424
4TYA_C	RdRp-catalytic	0.4196364342124281
4TYA_D	RdRp-catalytic	0.4197218151944737
6ZB4_C	BetaCoV-S1-NTD	0.4197437192290397
4TY8_C	RdRp-catalytic	0.4198337749612392
4TY9_A	RdRp-catalytic	0.4198347222968732
4WXR_B	Helicase-C-terminal	0.4198908357264153
2X6N_E	Reverse-transcriptase	0.4198999128149314
6G1S_A	Helicase-C-terminal	0.4199059384218072
5LWG_A	Rhv	0.420055529845156
4TXS_D	RdRp-catalytic	0.4200573633069981
4TYB_C	RdRp-catalytic	0.4200608116397134
3PHE_B	RdRp-catalytic	0.4201164172524488
4TY8_B	RdRp-catalytic	0.4201492062675451
4N0N_A	Peptidase-C33	0.42025052175408
4TXS_A	RdRp-catalytic	0.4202786172264962
4TYB_D	RdRp-catalytic	0.4203838721837549
4TYA_B	RdRp-catalytic	0.4204921168023722
4F2M_E	CoV-S1	0.4204927124473121
5CDC_A	Rhv	0.4205520420400619
3PHE_C	RdRp-catalytic	0.4205841155949231
4TYB_B	RdRp-catalytic	0.4207248495341952
4TY9_C	RdRp-catalytic	0.4208321654800359
3I1L_B	Hema-HEFG	0.4208950249613268
3PHE_D	RdRp-catalytic	0.4209221696921915
2VG6_B	Integrase-catalytic	0.4209331109020908
2X6S_A	Reverse-transcriptase	0.4211144085941485
4TY8_D	RdRp-catalytic	0.4212143717905758
4TY9_D	RdRp-catalytic	0.4213090139988017
4TY9_B	RdRp-catalytic	0.421422608978368
6ZP5_C	BetaCoV-S1-CTD	0.4214512800771439
2VDW_C	mRNA-cap-0-methyltransferase	0.4215333420891851
4I53_B	GP120	0.4216533735300362
2IZW_A	ICOSAH-VIR-COAT-S	0.4216779880517883
4TXS_B	RdRp-catalytic	0.4218721674208777
2VDW_A	mRNA-cap-0-methyltransferase	0.4227821318263328
4N0O_E	Peptidase-C33	0.4241518133487579
3RWN_B	Phage-tail-NK	0.4243521081726049
6JHY_A	bCoV-S1-N	0.4254349527321805
5H38_A	Thymidylat-synt	0.425618814213663
4ZNL_A	Terminase-6	0.4262394659677913
4N0O_A	Peptidase-C33	0.426278306277801
6N1V_D	GP41	0.4264788044459572
6N1V_E	GP41	0.4264804075885932
6N1V_F	GP41	0.4264805808602638
5UM8_B	GP41	0.4265142979233988
2VG6_B	RNase-H	0.4265610945455133
4ZNL_C	Terminase-6	0.4267250400978623
2W8M_B	VirArc-Nuclease	0.4270648244652528
4F5C_E	CoV-S1	0.4277718725880898
3I1L_C	Hema-HEFG	0.4280938224393422
4WXR_A	Helicase-C-terminal	0.4282649419574519
6MCO_B	GP41	0.4285193046158927
4N0O_C	Peptidase-C33	0.4288490531880496
3L88_C	Adeno-knob	0.429248962217396
2X6N_A	Reverse-transcriptase	0.4297867325124762
3QND_A	Adeno-knob	0.4299938501462765
6QPM_A	Adeno-knob	0.4303075406154065
5TDG_A	Fibritin-C	0.430323791477799
2WGT_B	Adeno-knob	0.4303256042096031
2JMG_A	Gag-p17	0.4309610923752656
6X5B_D	Ig-like-C2-type-2	0.4311143825460747
5ACA_2	Rhv	0.4311284739241995
2JLG_C	RdRp-catalytic	0.4311606142126143
6QPM_E	Adeno-knob	0.4313626932995381
2WS9_2	VP4-2	0.4319946417143214
2WGT_A	Adeno-knob	0.4328785314379446
6QPM_C	Adeno-knob	0.4335656687100721
2WGT_C	Adeno-knob	0.4335834749761791
1UVM_C	RdRp-catalytic	0.4336768008008831
3QND_E	Adeno-knob	0.4338312479505332
4B02_C	RdRp-catalytic	0.4338727205846805
1IKY_B	RNase-H	0.4340458531570239
1UVL_A	RdRp-catalytic	0.4343417467933573
1UVL_C	RdRp-catalytic	0.4343443283145086
1UVL_E	RdRp-catalytic	0.4343480019664381
1IKX_B	RNase-H	0.4343524948056304
2X6S_E	Reverse-transcriptase	0.4345801227161427
4YN1_A	Chitin-binding-type-4	0.4346645574516147
2NV3_A	Gag-p17	0.4347942528261538
3L88_K	Adeno-knob	0.4349190845633708
4B02_B	RdRp-catalytic	0.4349434353430347
3QND_F	Adeno-knob	0.4349840747623592
6UM5_B	GP41	0.4350281291017044
2XBO_2	VP4-2	0.4350426051339646
6UM5_F	GP41	0.4350682355391121
6UM5_J	GP41	0.4350713782550817
1UVM_A	RdRp-catalytic	0.4352261563369878
4F2M_F	CoV-S1	0.43540352408236
6RID_B	RNA-pol-Rpb2-7	0.4354041803883946
3L88_F	Adeno-knob	0.435579116708357
1UVM_B	RdRp-catalytic	0.4364621393816217
2X6S_B	Reverse-transcriptase	0.4366752526543574
3RWN_C	Phage-tail-NK	0.4372296923883325
5HC1_A	Peptidase-C31	0.4373125542586591
1IKW_B	RNase-H	0.4374124597571854
4B02_A	RdRp-catalytic	0.4375962840691367
1FOD_2	Rhv	0.4376389272755667
2VG5_B	RNase-H	0.4376866882419623
3L88_B	Adeno-knob	0.4380974754216388
1EET_B	RNase-H	0.4382724441162414
1BBT_2	Rhv	0.4384928777050441
3L88_E	Adeno-knob	0.4385776165660425
3L88_I	Adeno-knob	0.4386661346084873
1YGU_B	Tyrosine-protein-phosphatase-1	0.4387581224077808
6OPA_B	GP41	0.4387892036103364
4N0O_G	Peptidase-C33	0.4391236858456449
1UVN_A	RdRp-catalytic	0.4392436132542819
1UVN_E	RdRp-catalytic	0.4392461435913781
1UVN_C	RdRp-catalytic	0.4392553202344595
6QPM_F	Adeno-knob	0.4393267037323806
3L88_A	Adeno-knob	0.4393839819057796
2X6N_B	Reverse-transcriptase	0.4394501307920737
2JLF_A	RdRp-catalytic	0.4395257073154313
4ZNI_A	Terminase-6	0.4395893651451017
5LRP_B	Arena-ncap-C	0.4396279881133664
4A8Y_C	RdRp-catalytic	0.4397335062275403
3N0I_B	Adeno-knob	0.4401764722581168
4K6T_C	Adeno-knob	0.4401854248579498
2PNL_F	Peptidase-S50	0.4403049299590533
1WAC_A	RdRp-catalytic	0.4403815874218649
1WAC_C	RdRp-catalytic	0.4403923303110015
1WAC_B	RdRp-catalytic	0.440392387544698
4K6V_B	Adeno-knob	0.4404716413834889
4XQB_B	Adeno-knob	0.4406853344344353
6LSA_F	Herpes-glycop-D	0.4408747924864765
3JCC_A	GP120	0.4409274624909945
2JLG_A	RdRp-catalytic	0.4409784007137928
6QPM_B	Adeno-knob	0.4411431037861969
2JLG_B	RdRp-catalytic	0.441198511369296
6W52_B	Fibritin-C	0.441232482470793
2X74_E	Reverse-transcriptase	0.4412922570510763
1HI1_C	RdRp-catalytic	0.4413417234451888
1HI1_B	RdRp-catalytic	0.4413498676156773
1HI1_A	RdRp-catalytic	0.4413534331134825
3L88_G	Adeno-knob	0.4414193410967129
3L88_D	Adeno-knob	0.4414197440933274
6CHB_C	GP41	0.4418133343473382
2X74_B	Reverse-transcriptase	0.4419318527531524
1UVJ_C	RdRp-catalytic	0.4421878478757031
6CE0_B	GP41	0.4426691821401754
3D2U_E	Ig-like-C1-type	0.4427709184287237
6QFY_B	bCoV-S1-N	0.4429778148084175
2X74_A	Reverse-transcriptase	0.4430236689053958
3L89_L	Adeno-knob	0.443120147331188
2JLF_B	RdRp-catalytic	0.4431301605916852
3QND_G	Adeno-knob	0.4432059069865355
2JLF_C	RdRp-catalytic	0.4432882645107371
1UVK_E	RdRp-catalytic	0.4434083146148196
6VN0_B	GP41	0.4434200696036996
6VN0_E	GP41	0.4434221309998278
6VN0_F	GP41	0.4434239032681081
1UVK_C	RdRp-catalytic	0.4434270848261638
1UVK_A	RdRp-catalytic	0.4434338006954293
3N0I_C	Adeno-knob	0.4434697790337647
4A8Q_C	RdRp-catalytic	0.4437213766132898
4K6V_C	Adeno-knob	0.4437500788705883
2WGU_B	Adeno-knob	0.4438960789417246
1UVI_C	RdRp-catalytic	0.4439079344991165
1HHT_Q	RdRp-catalytic	0.4440474155223117
1HHT_P	RdRp-catalytic	0.444047419466811
1HHT_R	RdRp-catalytic	0.4440517487710704
4K6W_B	Adeno-knob	0.4441951688838124
6V86_A	Mononegavirus-type-SAM-dependent-2-O-MTase	0.444339661366947
3QND_C	Adeno-knob	0.4443436843733355
4A8F_C	RdRp-catalytic	0.444554123914842
2X6S_F	Reverse-transcriptase	0.44459167544786
4XQB_C	Adeno-knob	0.4447097194892441
4XQA_C	Adeno-knob	0.4448124437013002
7KEC_A	RBD	0.4448717806891048
1UVJ_A	RdRp-catalytic	0.4449129239887953
1UVJ_B	RdRp-catalytic	0.444927379364206
4XQA_B	Adeno-knob	0.4449415258808674
4K6T_F	Adeno-knob	0.4449550103837517
1HI0_P	RdRp-catalytic	0.4450534429323253
1HI0_R	RdRp-catalytic	0.4450564951287884
1HI0_Q	RdRp-catalytic	0.4450637681775656
3L89_E	Adeno-knob	0.4451467616373433
1C8N_A	ICOSAH-VIR-COAT-S	0.4452405403174082
1UVI_A	RdRp-catalytic	0.4453164089820768
3L88_H	Adeno-knob	0.4454204505280871
7KEB_A	RBD	0.4454284953023872
4A8O_C	RdRp-catalytic	0.4457856692925623
1UVI_B	RdRp-catalytic	0.4458801606263055
3L89_I	Adeno-knob	0.4459710382604703
5TDG_B	Fibritin-C	0.4460064920353785
6XKL_C	BetaCoV-S1-CTD	0.4460801774403208
4A8Y_B	RdRp-catalytic	0.44612866958749
4A8Y_A	RdRp-catalytic	0.4461730893857578
4K6V_A	Adeno-knob	0.446174904989785
1HI8_B	RdRp-catalytic	0.4463571853312674
3N0I_A	Adeno-knob	0.4463600388343822
1HI8_A	RdRp-catalytic	0.4463712124642316
2WGU_A	Adeno-knob	0.4465934303516531
6LS9_B	Herpes-glycop-D	0.4466271633837826
6MET_A	Ig-like-C2-type-2	0.4466599877563396
3QND_B	Adeno-knob	0.4466895622358536
4A8K_C	RdRp-catalytic	0.4466912787456535
4A8W_C	RdRp-catalytic	0.4467004556253972
2WGU_C	Adeno-knob	0.4469806984760384
6H6H_D	Ig-like-C1-type	0.4472018154353812
4XQA_A	Adeno-knob	0.447253590829083
3L88_J	Adeno-knob	0.4475241013248068
6WPS_A	RBD	0.4482661040730266
6WPS_E	RBD	0.44826634146041
6WPS_B	RBD	0.4482667220307671
4A8F_A	RdRp-catalytic	0.4484879171521968
4A8O_A	RdRp-catalytic	0.4484881177499272
6DE7_B	GP41	0.4485761144720625
4A8F_B	RdRp-catalytic	0.4486469345353887
3JCL_A	BetaCoV-S1-NTD	0.4486831064628467
3JCL_B	BetaCoV-S1-NTD	0.4486878868805779
3JCL_C	BetaCoV-S1-NTD	0.448689875848867
4ZNJ_A	Terminase-6	0.4486972505667815
6XRT_B	GP41	0.4488033932528278
4A8Q_B	RdRp-catalytic	0.4488432178102054
5A22_A	Mononegavirus-type-SAM-dependent-2-O-MTase	0.4489332685732389
4XQB_A	Adeno-knob	0.4492052893804917
6XE1_E	RBD	0.4492647661534544
4F5C_F	CoV-S1	0.4493366710449219
4A8O_B	RdRp-catalytic	0.4493862056112054
4K6W_A	Adeno-knob	0.4499205339589281
6RFL_B	RNA-pol-Rpb2-7	0.4500012484648147
4A8Q_A	RdRp-catalytic	0.4501282096125432
5I62_A	RdRp-catalytic	0.4502207986811412
5I61_A	RdRp-catalytic	0.4502331592894654
4K6W_C	Adeno-knob	0.4503564005988835
5V8L_B	GP41	0.4504374989529834
7V7Q_C	BetaCoV-S1-NTD	0.4507611443344086
1HHS_C	RdRp-catalytic	0.4510350124621654
1HHS_A	RdRp-catalytic	0.4510422868441242
1HHS_B	RdRp-catalytic	0.451047338985047
5JNX_A	SSD	0.4511217059471929
1UXA_B	Adeno-knob	0.4512954633834058
4A8W_A	RdRp-catalytic	0.4513041211348142
4A8K_B	RdRp-catalytic	0.4513271236429897
6V85_A	Mononegavirus-type-SAM-dependent-2-O-MTase	0.451461127920112
3L89_F	Adeno-knob	0.4516894355814697
3L89_K	Adeno-knob	0.451834031055903
6LS9_C	Herpes-glycop-D	0.4518443463592901
2JW8_A	CoV-N-CTD	0.4520228794817468
7KEC_C	RBD	0.4521578903229802
4A8K_A	RdRp-catalytic	0.4521779166244647
4K6U_B	Adeno-knob	0.4521779588303537
4A8W_B	RdRp-catalytic	0.4521835614725004
6XRT_C	GP41	0.4523958186788979
6LAP_A	Rhv	0.4529053844918991
6LBO_A	Rhv	0.4529053844918991
6LBQ_A	Rhv	0.4529053844918991
7KEB_C	RBD	0.4530703396799607
6ZB4_B	BetaCoV-S1-NTD	0.4530843041332348
1UXA_A	Adeno-knob	0.4531344800836097
4A8M_R	RdRp-catalytic	0.4531465819308786
6LS9_A	Herpes-glycop-D	0.4532759950565323
4K6T_G	Adeno-knob	0.4537668271650374
3L89_B	Adeno-knob	0.4537676502185807
3L89_C	Adeno-knob	0.4539028604003705
4K6T_A	Adeno-knob	0.4539484924206576
1AIH_A	Tyr-recombinase	0.4540250658286567
4K6T_E	Adeno-knob	0.4544489493968817
2PNL_G	Peptidase-S50	0.4545047080685795
7KJ5_C	RBD	0.454795392261431
5F17_B	Peptidase-C31	0.4548051928379268
7V7Q_B	BetaCoV-S1-NTD	0.4548092771992172
4K6U_A	Adeno-knob	0.454879909775093
7KE7_A	RBD	0.4549106447202851
6WPT_C	RBD	0.455319979681676
7V7Q_A	BetaCoV-S1-NTD	0.4556132032308686
4A8S_C	RdRp-catalytic	0.4556917057364105
5I61_B	RdRp-catalytic	0.4557401246542275
4K6U_C	Adeno-knob	0.4557811814081454
1UXB_B	Adeno-knob	0.4561886161674238
4A8M_Q	RdRp-catalytic	0.4562100267164382
1UXA_C	Adeno-knob	0.4563391627894609
4A8M_P	RdRp-catalytic	0.4563646441486733
3GV2_A	BMC	0.4571160547304824
3GV2_F	BMC	0.457120354307981
3GV2_D	BMC	0.4571253098222528
3GV2_C	BMC	0.4571288274164427
3GV2_B	BMC	0.4571398439189403
3GV2_E	BMC	0.4571406181575544
6YI3_A	CoV-N-NTD	0.4572765301415372
7AD1_C	RBD	0.4573547592991966
7KDL_C	RBD	0.4573857642826751
5HC1_D	Peptidase-C31	0.4575052098883637
2WBW_A	Adeno-knob	0.4580850297932928
4A8S_A	RdRp-catalytic	0.4584451105357202
1C8N_B	ICOSAH-VIR-COAT-S	0.458564211160483
6LB1_A	Rhv	0.4589102142100547
6WPT_A	RBD	0.4593555587515686
7KE8_C	RBD	0.4594577158216342
5LS4_A	Arena-ncap-C	0.4597283421538831
7KE9_C	RBD	0.4599040663612785
3JCL_B	BetaCoV-S1-CTD	0.4602580065079273
3JCL_A	BetaCoV-S1-CTD	0.4602609748232988
3JCL_C	BetaCoV-S1-CTD	0.4602625203407402
4A8S_B	RdRp-catalytic	0.4604238225278574
2PNL_D	Peptidase-S50	0.4604546219426517
7KEA_C	RBD	0.4606600213000528
4K6T_B	Adeno-knob	0.460864994188137
5HBZ_B	Peptidase-C31	0.461205946045398
6RIC_B	RNA-pol-Rpb2-7	0.4612213095712258
5LRP_A	Arena-ncap-C	0.4612446308350735
3L88_L	Adeno-knob	0.4614393828326332
2X6N_F	Reverse-transcriptase	0.4616818814931695
2Q2T_A	DNA-LIGASE-A3	0.461697613528483
5W6D_B	GP41	0.4620306262437355
2JL9_B	RdRp-catalytic	0.4621408635228597
7ACS_A	CoV-N-NTD	0.4621836451266412
7KE7_C	RBD	0.4622527327512443
2PNL_I	Peptidase-S50	0.4623290961450185
5HC1_C	Peptidase-C31	0.4625140929574778
2JL9_C	RdRp-catalytic	0.4625183627975694
1UXB_C	Adeno-knob	0.4628575456624957
4H14_A	bCoV-S1-N	0.46317017995984
1P8L_A	DNA-LIGASE-A3	0.4632259910581848
5CRX_B	Tyr-recombinase	0.4633205719449979
3L89_D	Adeno-knob	0.4633871250977807
5F17_C	Peptidase-C31	0.4637636422778145
5F17_A	Peptidase-C31	0.4639006278625261
5EYI_A	Peptidase-C31	0.4639255571194407
5HBZ_C	Peptidase-C31	0.4640324918501318
4BS1_B	Sigma-54-factor-interaction	0.4641622202365701
4BT0_B	Sigma-54-factor-interaction	0.4641634343790006
4BT1_B	Sigma-54-factor-interaction	0.464163734875496
7DK5_C	BetaCoV-S1-NTD	0.4643866017870586
2PNL_A	Peptidase-S50	0.4644474906523893
3L89_J	Adeno-knob	0.4646713271298374
6VYB_C	RBD	0.4647588560544411
6MTJ_B	GP41	0.4647684086015702
7KDJ_C	RBD	0.4648195101156784
2PNL_J	Peptidase-S50	0.4648360865771834
5HBZ_A	Peptidase-C31	0.4651729365116953
3L89_H	Adeno-knob	0.4652708272458301
6QU6_A	Adeno-knob	0.4653363543682604
2VG7_B	RNase-H	0.4654860270319951
2PNL_C	Peptidase-S50	0.4655932937066595
6MU7_B	GP41	0.4659501464556841
6X2A_C	RBD	0.4660720368385299
7KJ2_C	RBD	0.4660731137474306
1IKV_B	RNase-H	0.4661509840652202
7KDH_C	RBD	0.4662744318505588
3L89_G	Adeno-knob	0.4665601079937863
3C3I_B	dUTPase	0.4666019839069606
6P4G_E	KH-type-2	0.4669464578123804
6VN1_B	Glycoprot-B-PH1	0.4671213131036029
6VN1_A	Glycoprot-B-PH1	0.4671263585487193
2PNL_B	Peptidase-S50	0.4672981773167176
3L89_A	Adeno-knob	0.4677786699631678
2PNL_E	Peptidase-S50	0.4678911285802237
7KE4_A	RBD	0.4679811957053265
7BYR_C	BetaCoV-S1-CTD	0.4680620908239064
6LSA_C	Ig-like	0.4682283049783657
1QOL_C	Peptidase-C28	0.4684694852714182
2X74_F	Reverse-transcriptase	0.4685088915123812
1UXB_A	Adeno-knob	0.4685816257068051
7KDK_A	RBD	0.4689489680384471
2PNL_H	Peptidase-S50	0.4693378382196581
7DK5_B	BetaCoV-S1-NTD	0.4696803640031516
6P4H_E	KH-type-2	0.4699870333707561
6AB6_C	ICOSAH-VIR-COAT-S	0.469988539979838
6ZB4_A	BetaCoV-S1-NTD	0.4702150454783738
6X79_B	RBD	0.4704021073754199
6X79_C	RBD	0.4704089429916207
6X79_A	RBD	0.4704125520946512
7KDK_C	RBD	0.4705893855017815
2Q2U_B	DNA-LIGASE-A3	0.4706489061274927
7KEA_A	RBD	0.4707372405685052
7KDI_C	RBD	0.4711445965484883
7DK6_B	BetaCoV-S1-NTD	0.4712787761593787
2Q2U_C	DNA-LIGASE-A3	0.4713446490080882
2Q2U_A	DNA-LIGASE-A3	0.4714076462881406
2Q2U_D	DNA-LIGASE-A3	0.4714935541485955
5J0N_F	Tyr-recombinase	0.4716278092540134
6ESC_A	Glycoprot-B-PH1	0.4720850862146545
7KDG_A	RBD	0.4721566014642512
6FJP_A	Adeno-knob	0.4724356539065771
6MU8_B	GP41	0.4724956508665163
7KE4_B	RBD	0.4726561370553931
1QOL_D	Peptidase-C28	0.472870407797499
5V6A_A	Peptidase-C16	0.4730846948379008
7KDK_B	RBD	0.4733333233880639
6H3X_A	Bunya-G1	0.473336907838613
7KE8_A	RBD	0.4733481329459905
6FJO_A	Adeno-knob	0.4734717348489464
7KDG_B	RBD	0.4739233248045671
2JL9_A	RdRp-catalytic	0.4739527482234622
6VXX_C	RBD	0.474132814903444
6VXX_B	RBD	0.4741335582325278
6VXX_A	RBD	0.4741377382399165
7KE6_A	RBD	0.4741597945342681
7KE6_B	RBD	0.474546274943607
7KDI_A	RBD	0.4746273460430072
7KDG_C	RBD	0.4749973758725222
6QPM_D	Adeno-knob	0.4750077517263505
1QOL_H	Peptidase-C28	0.4752298965586387
7AD1_A	RBD	0.4754055912180996
5J0N_E	Tyr-recombinase	0.4754820813890783
6ZP7_C	RBD	0.4757320839922111
7KDH_A	RBD	0.4757954478611049
7KE8_B	RBD	0.4766752439450424
7KE7_B	RBD	0.4768691767034286
7DK4_B	BetaCoV-S1-NTD	0.4773000052798164
7JQC_K	Ubiquitin-like	0.4773039003181373
6ZP5_C	RBD	0.4773724731225944
4IZJ_D	Peptidase-S50	0.4775073550415106
6VYB_A	RBD	0.4775360758675888
6MAR_B	GP41	0.477825238140741
6FJN_A	Adeno-knob	0.4779537619920667
4ZNK_A	Terminase-6	0.4780533086194746
7JQC_H	KH-type-2	0.4783390812107283
4PB6_Q	Calici-coat	0.4784749211547697
4PB6_H	Calici-coat	0.4784753138927707
[truncated: 9,680 more rows]
