# Supplementary material for: Identifying and profiling structural similarities between Spike of SARS-CoV-2 and other viral or host proteins with Machaon
Source: Commun Biol. 2023 Jul 19;6:752. doi: 10.1038/s42003-023-05076-7 (PMC10356814; doi:10.1038/s42003-023-05076-7)
Supplement: Supplementary file 7 — Supplementary Data 4 [file 42003_2023_5076_MOESM7_ESM.zip › 6VXX_A_domain/metrics/6VXX_A_RBD_b-phipsi.csv]

structureId	domain	b-phipsi
6VXX_A	RBD	0.0
6VXX_C	RBD	1.1205318638212335e-09
6VXX_B	RBD	1.3443642877668743e-09
7KEA_A	RBD	0.0007216356181457
5DO2_A	bCoV-S1-RBD	0.0009582064773012
6WPT_A	BetaCoV-S1-CTD	0.0010356178112748
5DO2_B	bCoV-S1-RBD	0.001205856297639
4KR0_B	bCoV-S1-RBD	0.0012284965226089
5CJX_Y	GP120	0.0013438898855173
6VXX_C	BetaCoV-S1-CTD	0.0014020638136348
6VXX_B	BetaCoV-S1-CTD	0.0014020640259917
6VXX_A	BetaCoV-S1-CTD	0.0014021811270714
7KDJ_C	RBD	0.001436666058994
6WPT_A	RBD	0.001570733252617
5USL_A	Alpha-carbonic-anhydrase	0.0015879837346594
7KDK_A	RBD	0.0016132027278969
6X79_C	RBD	0.0016560541559823
6X79_A	RBD	0.0016561462151876
6X79_B	RBD	0.0016609574045424
3LIY_C	Peptidase-A2	0.0016694425752711
6XF6_B	RBD	0.0017057081524348
3L88_K	Adeno-knob	0.0019604822799096
3L88_D	Adeno-knob	0.0019745451812419
4IV3_C	Peptidase-C28	0.0020179460290023
7K8Z_A	RBD	0.0020290416712638
2HAH_A	Peptidase-A2	0.0020305957996994
4L3N_A	bCoV-S1-RBD	0.0021112790298205
6VSB_A	RBD	0.0021125547113319
4KQZ_B	bCoV-S1-RBD	0.0021295834063055
7KDH_A	RBD	0.0021406648027936
7KE8_B	RBD	0.0021609129578323
6OPO_D	Ig-like-V-type	0.0021617854410191
5USH_X	Alpha-carbonic-anhydrase	0.002253215787205
6ZOW_C	BetaCoV-S1-CTD	0.0022631458623446
7KDG_C	RBD	0.0022812390771005
1C8N_B	ICOSAH-VIR-COAT-S	0.0022953396480676
6NZK_B	bCoV-S1-RBD	0.002296318177466
6NZK_A	bCoV-S1-RBD	0.0022969820393109
6NZK_C	bCoV-S1-RBD	0.002298635405094
6ZOW_C	RBD	0.0023120715588895
4ZS6_B	bCoV-S1-RBD	0.0024288428757991
4FIV_A	Peptidase-A2	0.0024396747948239
6E5U_H	NTF2	0.0024631140176358
6VSB_A	BetaCoV-S1-CTD	0.0024667424403804
1QO3_C	C-type-lectin	0.0024718369160891
5NE4_1	Rhv	0.0024776240644625
7KE4_C	RBD	0.0024899683715359
4ZS6_A	bCoV-S1-RBD	0.0025000343205206
6E5U_F	NTF2	0.002516022811087
5FIV_A	Peptidase-A2	0.002540205229242
3L88_L	Adeno-knob	0.0025426709236702
6ZOW_B	BetaCoV-S1-CTD	0.0025588130891525
6E5U_D	NTF2	0.0025794821925959
6ONE_A	GP120	0.0026192706027152
7KEA_A	BetaCoV-S1-CTD	0.0026220500240732
6WPT_B	RBD	0.0026277041141196
6E5U_B	NTF2	0.0026413288497596
3LIY_B	Peptidase-A2	0.0026513807457709
1B11_A	Peptidase-A2	0.0026679807675542
7KDI_C	RBD	0.0026724512183581
6VSB_B	BetaCoV-S1-CTD	0.0026995865700457
7KDG_B	RBD	0.0027771991057237
5L7O_A	Rhv	0.002784558147415
6MFP_A	GP120	0.0027947745305481
1FIV_A	Peptidase-A2	0.0028044750269159
5CJX_K	GP120	0.0028175536385871
7K8Z_A	BetaCoV-S1-CTD	0.002834338429784
7KDG_A	RBD	0.0028452953923872
7KE7_B	RBD	0.0028819766990891
3L88_I	Adeno-knob	0.0029666957154251
1QQP_1	Peptidase-C28	0.0029670378807109
7KDH_A	BetaCoV-S1-CTD	0.0030066987461684
3FIV_B	Peptidase-A2	0.0030623190174405
1QO3_D	C-type-lectin	0.0030941043708976
6NB3_A	Spike-rec-bind	0.0031145928773892
3FIV_A	Peptidase-A2	0.0031352410958806
5W9K_K	BetaCoV-S1-CTD	0.0031541985363115
3L88_E	Adeno-knob	0.003168380542948
3LIY_E	Peptidase-A2	0.003192458408414
3L88_B	Adeno-knob	0.0032323817757077
5D8A_C	Peptidase-C28	0.0032712190471421
3L88_J	Adeno-knob	0.0033140515938678
4IV1_C	Peptidase-C28	0.0033193437923725
4QUZ_A	Calici-coat	0.003342883134249
6NB4_A	Spike-rec-bind	0.0033772880940774
5Y5O_B	dUTPase	0.0033924187489789
3LIY_A	Peptidase-A2	0.0034121573428828
4QUZ_B	Calici-coat	0.0034362938462293
5W9L_J	BetaCoV-S1-CTD	0.0034459156131335
4XQA_C	Adeno-knob	0.0034464417753829
6XKL_B	RBD	0.0034577587231624
7KDJ_C	BetaCoV-S1-CTD	0.0034779540537611
6DE7_G	GP120	0.0034791085606135
4KQZ_A	bCoV-S1-RBD	0.0034817186313022
6VYB_B	RBD	0.0034987944668152
6WPT_B	BetaCoV-S1-CTD	0.0034989676632838
6Q05_B	bCoV-S1-RBD	0.0035317429887588
6Q05_A	bCoV-S1-RBD	0.0035323865470505
6Q05_C	bCoV-S1-RBD	0.0035324657313281
6Q06_B	bCoV-S1-RBD	0.0035482528839387
6Q06_A	bCoV-S1-RBD	0.0035492240090825
6Q07_B	bCoV-S1-RBD	0.0035493707318483
6Q07_A	bCoV-S1-RBD	0.0035502689064695
6Q04_A	bCoV-S1-RBD	0.0035506473796069
6Q04_C	bCoV-S1-RBD	0.0035513458489249
6Q06_C	bCoV-S1-RBD	0.0035519507587489
6Q04_B	bCoV-S1-RBD	0.003552326084337
6Q07_C	bCoV-S1-RBD	0.0035524413752273
6VLR_H	GP120	0.0035611088410601
5W9H_r	BetaCoV-S1-CTD	0.0035691637361506
6UDJ_P	GP120	0.0035716196475167
5W4L_A	GP120	0.0035830317669864
4K6V_C	Adeno-knob	0.0035846833624391
5W9O_L	BetaCoV-S1-CTD	0.0035873068139251
6VSB_B	RBD	0.0035958291919859
6AB6_C	ICOSAH-VIR-COAT-S	0.0036270009770474
6OHW_C	bCoV-S1-RBD	0.0036364872294749
6OHW_B	bCoV-S1-RBD	0.0036367064816355
6OHW_A	bCoV-S1-RBD	0.0036370185240189
6XF5_C	RBD	0.0036581347215262
5W9N_J	BetaCoV-S1-CTD	0.003663970115303
7KE8_B	BetaCoV-S1-CTD	0.0037038153124381
6XKP_B	RBD	0.0037066953423105
6XKP_B	BetaCoV-S1-CTD	0.0037066953423105
7KDL_C	RBD	0.003718292241986
3O8E_C	Adeno-knob	0.0037321769368209
3P0S_A	Parvo-NS1	0.0037403200780563
7KE7_A	RBD	0.0037480157538319
6XF5_B	RBD	0.0037533240616145
5W9M_J	BetaCoV-S1-CTD	0.0037795911360747
6XF5_A	RBD	0.003783952939439
7KDK_B	RBD	0.003787150284003
5CJX_G	GP120	0.0037930432974024
6CDE_C	GP120	0.0038325984277245
6CDE_c	GP120	0.0038340859529992
6CDE_2	GP120	0.0038348672653199
6UDJ_J	GP120	0.0038387967628627
4ETQ_C	Alpha-carbonic-anhydrase	0.0038487718579298
7KE4_A	RBD	0.0038702631755987
6XF6_C	RBD	0.0038945662268533
6FIV_A	Peptidase-A2	0.0039432415065479
7KE9_A	RBD	0.0040018055692912
7KDI_A	RBD	0.0040110337336439
1ZBA_1	Peptidase-C28	0.0040414123626659
7KE6_A	RBD	0.0040643749967889
7KDJ_A	RBD	0.0040718132111182
3F0Y_G	Adeno-knob	0.0040922090453018
7KDK_A	BetaCoV-S1-CTD	0.0041165618826697
3QND_C	Adeno-knob	0.004122161552892
1UXB_C	Adeno-knob	0.0041327226064386
5YL1_A	ICOSAH-VIR-COAT-S	0.0041547957632904
6X9T_A	GP120	0.0041600047138411
3F0Y_F	Adeno-knob	0.0042012338741087
7KE6_B	RBD	0.0042023170650246
6MU8_G	GP120	0.0042280813631195
7KE4_C	BetaCoV-S1-CTD	0.004257976900161
5W9M_F	BetaCoV-S1-CTD	0.0042699610298605
3L88_H	Adeno-knob	0.0042814568457751
7K8U_B	RBD	0.0042901196306158
6ZOW_B	RBD	0.004290204324761
4WM8_A	Rhv	0.0043148263003862
7KDK_C	RBD	0.0043171358135645
3N0I_C	Adeno-knob	0.0043343101952845
5HBZ_F	Peptidase-C32	0.0043344277261496
4BIQ_A	Rhv	0.0043439998526899
6X9S_A	GP120	0.0043476287690318
6XF6_B	BetaCoV-S1-CTD	0.0043785294325588
3F0Y_I	Adeno-knob	0.0044412663495676
6X9U_A	GP120	0.0044816524969481
3LIV_A	Peptidase-A2	0.0044935273457735
3N0I_A	Adeno-knob	0.0045171057824125
3NAP_C	Rhv	0.0045267374084416
7AD1_A	BetaCoV-S1-CTD	0.0045281230630284
6ZOY_B	RBD	0.0045666056776091
4K6T_A	Adeno-knob	0.0045684785522531
6ZOY_C	RBD	0.0045716576071372
6ZOY_A	RBD	0.0045723511355516
5W9H_q	BetaCoV-S1-CTD	0.0045757525323686
4K6W_C	Adeno-knob	0.0045845283713763
5W9L_C	BetaCoV-S1-CTD	0.0045967343401961
3NAP_A	Rhv	0.0046328269281774
6VYB_A	RBD	0.0046422176717173
5Y5O_E	dUTPase	0.0046557804108765
6MU6_G	GP120	0.0046580570096159
6TYB_G	GP120	0.0046597595349006
3L88_A	Adeno-knob	0.0047142074102565
1ZBE_1	Peptidase-C28	0.0047222921392516
2WGU_C	Adeno-knob	0.0047723198820905
4K6T_F	Adeno-knob	0.0047756728590386
5W9O_K	BetaCoV-S1-CTD	0.0048042097512888
4K6V_B	Adeno-knob	0.0048060016783356
5W9N_I	BetaCoV-S1-CTD	0.0048231509157388
3QND_G	Adeno-knob	0.0048239590430888
4QVJ_B	Calici-coat	0.0048419907281541
4K6T_G	Adeno-knob	0.0048483044708581
3QND_B	Adeno-knob	0.004856357907565
6XKL_A	RBD	0.0048648650898179
3LIT_B	Peptidase-A2	0.0048873789663912
4XQB_C	Adeno-knob	0.0048960652739255
7KE9_A	BetaCoV-S1-CTD	0.0049135930076667
7C9Y_A	Rhv	0.0049333434956739
4K6W_B	Adeno-knob	0.0049388263601175
4XQB_B	Adeno-knob	0.0049452467741504
2WGU_B	Adeno-knob	0.0049636847733833
5USL_X	Alpha-carbonic-anhydrase	0.004964280893959
2WGT_C	Adeno-knob	0.0049716645834641
6XKL_C	RBD	0.0049853652002975
6VYB_A	BetaCoV-S1-CTD	0.0050129784046886
1C8N_A	ICOSAH-VIR-COAT-S	0.0050184350530748
3N0I_B	Adeno-knob	0.0050512970303211
4YDJ_G	GP120	0.0050641511535207
6XKL_B	BetaCoV-S1-CTD	0.0050641773275829
2WGU_A	Adeno-knob	0.0050936287994644
5W9M_E	BetaCoV-S1-CTD	0.005119672968599
4K6V_A	Adeno-knob	0.0051216495567945
4K6T_C	Adeno-knob	0.0051220731418792
4XQA_B	Adeno-knob	0.0051261702558551
4XQB_A	Adeno-knob	0.0051362085997859
6OPP_C	GP120	0.0051451806512344
6EA5_A	Filo-glycop	0.0051575153798563
4L3N_B	bCoV-S1-RBD	0.0051578848561981
6X79_A	BetaCoV-S1-CTD	0.0051632060806401
6X79_C	BetaCoV-S1-CTD	0.0051667113311
6X79_B	BetaCoV-S1-CTD	0.005168199605113
6X9V_A	GP120	0.0051751796300828
3L89_H	Adeno-knob	0.0051779134301603
6OPO_G	Ig-like-V-type	0.0051958192144049
6OPO_N	Ig-like-V-type	0.0051977099638902
4WM7_A	Rhv	0.0051978009527894
5W9L_B	BetaCoV-S1-CTD	0.0051985990749578
3L88_F	Adeno-knob	0.0051990030276189
5W9N_H	BetaCoV-S1-CTD	0.0052243325713352
6YLA_A	BetaCoV-S1-CTD	0.005225656258261
2WGT_A	Adeno-knob	0.0052402150963403
7KDJ_A	BetaCoV-S1-CTD	0.0052617237204167
4K6W_A	Adeno-knob	0.0052660214922216
6OPQ_D	Ig-like-V-type	0.005271244039952
7JVA_A	RBD	0.005281221947482
7JVA_A	BetaCoV-S1-CTD	0.005281221947482
7KJ5_A	RBD	0.0053006247091141
4XQA_A	Adeno-knob	0.0053019546390348
7K8U_B	BetaCoV-S1-CTD	0.0053073345041968
5CDD_B	Rhv	0.0053391946419998
5W9K_L	BetaCoV-S1-CTD	0.0053545206326871
7JVC_E	RBD	0.0053566087000941
7JVC_B	RBD	0.0053595265998091
7JVC_A	RBD	0.005361821979769
7KE9_C	RBD	0.0053920392509307
7KE7_B	BetaCoV-S1-CTD	0.0054000338832807
5W9O_J	BetaCoV-S1-CTD	0.0054196118792783
3F0Y_A	Adeno-knob	0.0054333124658444
3DXA_O	Ig-like-C1-type	0.0054348770055218
3QND_E	Adeno-knob	0.0054424438803126
7JV4_B	RBD	0.0054679795246724
6MYY_A	GP120	0.0054720277403999
6MZJ_A	GP120	0.0054727145992239
6AB6_B	ICOSAH-VIR-COAT-S	0.0054814125664609
2WBW_A	Adeno-knob	0.0055027170343991
6ZP0_C	RBD	0.005515254871709
6MDT_G	GP120	0.0055153152140043
6ZP0_A	RBD	0.0055205471058787
6ZP0_B	RBD	0.0055218367642678
7KJ5_C	RBD	0.005533952846558
7AD1_A	RBD	0.005535141815295
5MQC_A	Rhv	0.0055453255043847
7KDH_C	RBD	0.0055536803112658
3DXA_J	Ig-like-C1-type	0.0055716451299644
6NC2_F	GP41	0.0055733121002741
7KE7_C	RBD	0.0055806647278202
3DXA_E	Ig-like-C1-type	0.0055960844887775
7KE4_A	BetaCoV-S1-CTD	0.0056065854647365
3O8E_A	Adeno-knob	0.0056094134127591
1UXA_C	Adeno-knob	0.0056290826351211
6MU7_G	GP120	0.0056319953318632
3F0Y_E	Adeno-knob	0.0056345290387133
3F0Y_B	Adeno-knob	0.0056667141484012
6ZP1_C	RBD	0.0056694330798725
6ZP1_A	RBD	0.0056724919648794
6ZP1_B	RBD	0.0056728254161402
3JWD_B	Ig-like-C2-type-2	0.0056905392709705
6VYB_B	BetaCoV-S1-CTD	0.0057156810852041
7KDI_A	BetaCoV-S1-CTD	0.005723996587804
5V7J_G	GP120	0.0057524538290245
5OSN_A	Rhv	0.0057595687930687
7JV6_B	RBD	0.0057607955643706
5X5C_C	BetaCoV-S1-CTD	0.0057681115445372
7JV6_E	RBD	0.0057697590199738
7JV6_A	RBD	0.0057699983229846
4ZDG_A	Adeno-knob	0.0057715339278962
4JRX_D	Ig-like-C1-type	0.0057930051587586
7KE7_A	BetaCoV-S1-CTD	0.0058026964535189
6S6L_C	Calici-coat	0.0058128630202145
6OPO_C	GP120	0.0058165903663091
7K8Z_B	RBD	0.0058566249572472
5W9H_p	BetaCoV-S1-CTD	0.0058656107617632
3F0Y_H	Adeno-knob	0.0058673678976977
7KE8_A	RBD	0.0058788649206404
7KDI_C	BetaCoV-S1-CTD	0.0058814502362561
6OPP_D	Ig-like-C2-type-2	0.0058816237891361
6XKL_A	BetaCoV-S1-CTD	0.0059087692427603
5W9K_J	BetaCoV-S1-CTD	0.0059116139058215
4GH4_C	Rhv	0.0059305780206305
6OPP_F	Ig-like-V-type	0.005962799362454
4UTC_B	Flavi-glycoprot	0.0059780417258337
6OZC_E	GP120	0.0059889685072024
6OZC_A	GP120	0.0059906279163782
6OZC_F	GP120	0.005991224824316
1UXA_B	Adeno-knob	0.006018846413204
4E9O_X	Alpha-carbonic-anhydrase	0.0060415340166387
6LAP_A	Rhv	0.0060982945122567
6LBQ_A	Rhv	0.0060982945122567
6LBO_A	Rhv	0.0060982945122567
7KDG_A	BetaCoV-S1-CTD	0.0061131232042601
1UXA_A	Adeno-knob	0.0061208661293412
6B0N_G	GP120	0.0061349843559579
3F0Y_C	Adeno-knob	0.0061521291420041
1C8N_C	ICOSAH-VIR-COAT-S	0.0061611014535902
5EGC_A	Parvo-coat	0.0061663471247394
7KDG_C	BetaCoV-S1-CTD	0.0061892157482289
6OPQ_I	Ig-like-V-type	0.0062583150324081
4K6U_B	Adeno-knob	0.0062617346194772
6OPQ_J	Ig-like-V-type	0.0062712351675787
6VSB_C	RBD	0.0062720358583235
4K6U_A	Adeno-knob	0.006294978563003
6ZOW_a	BetaCoV-S1-CTD	0.0063290493125716
6ZOW_a	RBD	0.0063290493125716
4QVJ_A	Calici-coat	0.0063359642120905
2NXY_A	GP120	0.0063594705483022
7JV4_A	RBD	0.0063706769107928
7KEB_A	RBD	0.0063972383764573
6X6P_A	RBD	0.0063987420241553
6X6P_B	RBD	0.006404348612008
6X6P_C	RBD	0.006405886219144
7KJ2_A	RBD	0.006413121631524
4ALA_C	Flavi-glycop-C	0.0064180650312516
7KDI_B	RBD	0.0064328441811109
2ESV_D	Ig-like-C1-type	0.0064392109509728
3W39_E	Ig-like-C1-type	0.0064406110096541
7KDK_B	BetaCoV-S1-CTD	0.0064834675192203
3LIN_L	Peptidase-A2	0.0065162258540411
4K6U_C	Adeno-knob	0.0065228069374845
2WGT_B	Adeno-knob	0.0065299178548647
3LIQ_A	Peptidase-A2	0.0065668417708291
6XF5_C	BetaCoV-S1-CTD	0.0065845764695195
7K8T_C	RBD	0.0066294254889191
2WS9_3	Rhv	0.0066300161576188
6ZOX_C	RBD	0.0066344912060458
6ZOX_B	RBD	0.0066378971688432
6ZOX_A	RBD	0.0066454608166186
7KE7_C	BetaCoV-S1-CTD	0.0066467163542901
7KDG_B	BetaCoV-S1-CTD	0.0066470662937836
6NB3_C	Spike-rec-bind	0.0066616439758756
5CEZ_G	GP120	0.0066664522200518
6AB6_A	ICOSAH-VIR-COAT-S	0.0066672156333813
5Y5O_F	dUTPase	0.0066807801343612
3J1P_B	SF3-helicase	0.0067059935970426
5LZ3_A	GOLD	0.0067370902141383
7KJ5_C	BetaCoV-S1-CTD	0.0067403487630127
7KJ2_C	RBD	0.0067443143730714
6BKC_H	Ig-like-1	0.0067498803863403
6XF5_B	BetaCoV-S1-CTD	0.0067621732377805
1BBT_1	Rhv	0.0067764698930589
7KE6_A	BetaCoV-S1-CTD	0.006792950620518
6XF5_A	BetaCoV-S1-CTD	0.0068032931676384
6JDU_A	RdRp-catalytic	0.00681934661737
5JZI_B	Ig-like-C1-type	0.0068197659177138
6X2B_A	RBD	0.0068214895612758
3OGP_B	Peptidase-A2	0.0068244404392455
6MZJ_E	Ig-like	0.0068897400919861
6MYY_B	Ig-like	0.0068916561093949
6MYY_E	Ig-like	0.0068941777317356
6MZJ_B	Ig-like	0.0068949791668901
5Y5P_D	dUTPase	0.0068958949789697
6B9J_X	Alpha-carbonic-anhydrase	0.0068975836961388
7KDK_C	BetaCoV-S1-CTD	0.0069066191137826
6B9J_Y	Alpha-carbonic-anhydrase	0.0069145721240118
7KJ5_A	BetaCoV-S1-CTD	0.0069177412685551
3LIN_C	Peptidase-A2	0.0069463022292142
6STU_E	Adeno-knob	0.0069657176146109
4ETQ_X	Alpha-carbonic-anhydrase	0.0069953485771674
2NV9_D	Orn-DAP-Arg-deC	0.0070223646503245
5IRO_Q	Ig-like-C1-type	0.0070342021538283
6ZOY_B	BetaCoV-S1-CTD	0.0070664616657007
7T9K_A	RBD	0.0070700517326453
6ZOY_C	BetaCoV-S1-CTD	0.0070719962666431
5HBZ_D	Peptidase-C32	0.0070747345001909
6ZOY_A	BetaCoV-S1-CTD	0.0070750009842665
3KMJ_A	SET	0.0070776948161528
5GMQ_A	Spike-rec-bind	0.0071105551129046
5JZI_G	Ig-like-C1-type	0.0071114876888654
3KXF_D	Ig-like-C1-type	0.0071135326525301
7KJ2_A	BetaCoV-S1-CTD	0.0071234326569971
7KDL_C	BetaCoV-S1-CTD	0.0071487474041309
4WRK_E	dUTPase	0.0071508954602913
3QND_F	Adeno-knob	0.0071762905271713
7KEA_C	RBD	0.0071925654144324
7KEC_C	RBD	0.0072017367001929
5T3S_G	GP120	0.0072356289529729
2ZAH_A	Viral-coat	0.0072672800340858
6ZP0_C	BetaCoV-S1-CTD	0.0072741381099413
6ZP0_A	BetaCoV-S1-CTD	0.0072811474526055
6ZP0_B	BetaCoV-S1-CTD	0.0072833177713568
6AB5_A	ICOSAH-VIR-COAT-S	0.0072854316488517
2NV9_C	Orn-DAP-Arg-deC	0.0073344286012642
2NV9_B	Orn-DAP-Arg-deC	0.007348781307727
7KE6_B	BetaCoV-S1-CTD	0.0073753782036734
7AGF_D	Cadherin-3	0.0073883600393995
7JZL_B	RBD	0.0073888746711691
2NVA_A	Orn-DAP-Arg-deC	0.0073983519262448
4D61_L	S10-plectin	0.0074118897891891
5IRO_E	Ig-like-C1-type	0.007416117083157
6G47_B	Adeno-knob	0.0074180733775273
7KJ3_C	BetaCoV-S1-CTD	0.0074212404960079
3L88_G	Adeno-knob	0.0074315778428716
6VSB_C	BetaCoV-S1-CTD	0.00745642927573
5USH_A	Alpha-carbonic-anhydrase	0.0075079052437357
3SEJ_I	Calici-coat	0.007513456569814
6X2A_A	RBD	0.0075481523350144
3ASP_A	Calici-coat	0.0075836766145137
5NMG_G	Ig-like-C1-type	0.0076015193373847
4RPB_C	Calici-coat	0.0076141804320673
2NV9_G	Orn-DAP-Arg-deC	0.0076161486727578
4RPB_B	Calici-coat	0.007618448541229
1UXE_A	Adeno-knob	0.0076331822218576
2NVA_G	Orn-DAP-Arg-deC	0.0076460556739197
6ZP1_C	BetaCoV-S1-CTD	0.0076805403722111
4RPB_A	Calici-coat	0.0076807455017383
6ZP1_B	BetaCoV-S1-CTD	0.0076832418511677
6ZP1_A	BetaCoV-S1-CTD	0.007684240862024
6Q68_A	GOLD	0.0076941759176954
2NVA_E	Orn-DAP-Arg-deC	0.0077048786204437
3ASR_A	Calici-coat	0.0077346536980618
4RDJ_B	Calici-coat	0.0077400576795848
6XF6_A	RBD	0.0077533522114862
6X2B_A	BetaCoV-S1-CTD	0.0077644591897493
2NV9_F	Orn-DAP-Arg-deC	0.0077710336835553
2NVA_F	Orn-DAP-Arg-deC	0.0077779551590617
6MTJ_G	GP120	0.0077814506823115
2NVA_D	Orn-DAP-Arg-deC	0.0077858592898741
5W4L_G	GP120	0.0077932174240928
7K8W_B	RBD	0.0077989653474106
2GJ2_A	VP9	0.0078105325034407
5YMV_D	Ig-like-C1-type	0.007818780966801
4P25_D	Calici-coat	0.0078477583840176
2NVA_C	Orn-DAP-Arg-deC	0.0078706822119458
6OPP_D	Ig-like-V-type	0.007894982226713
4UT6_A	Flavi-M	0.007900046859566
4K7F_E	Ig-like-C1-type	0.0079179099040776
3ASS_A	Calici-coat	0.0079211839240198
6XF6_C	BetaCoV-S1-CTD	0.0079427163744279
3L88_C	Adeno-knob	0.0079493452816567
6X2B_C	RBD	0.0079508157374658
5Y5O_A	dUTPase	0.0079551866837064
5X59_B	BetaCoV-S1-CTD	0.0079669050443718
5X59_C	BetaCoV-S1-CTD	0.0079684115001243
2NVA_H	Orn-DAP-Arg-deC	0.0079687842302769
3FD4_B	C-type-lectin	0.0079694292327871
5X59_A	BetaCoV-S1-CTD	0.0079694464557916
6OPA_G	GP120	0.0079699883666408
4UT6_B	Flavi-M	0.0079701887822618
5HBZ_E	Peptidase-C32	0.0079975403222137
5GSV_B	Ig-like-C1-type	0.0079979971304793
7KE9_C	BetaCoV-S1-CTD	0.0079987575897597
7KDH_C	BetaCoV-S1-CTD	0.0080018633952033
3U82_B	Ig-like-V-type	0.0080024508401469
7KEB_A	BetaCoV-S1-CTD	0.0080284951179114
4MJI_G	Ig-like-C1-type	0.0080292652551002
6VLR_A	GP120	0.0080356419715348
4D61_O	Ribosomal-S13-N	0.008037276761449
5Y5P_C	dUTPase	0.008042832047337
1QXM_B	Ricin-B-type-lectin-1	0.0080454316304571
3LIX_A	Peptidase-A2	0.0080490523097432
3SEJ_G	Calici-coat	0.0080819958567431
6XKL_C	BetaCoV-S1-CTD	0.0080828205037317
6Q68_C	GOLD	0.0080857320865008
6KYU_A	Ig-like	0.0080900607298247
3ASQ_A	Calici-coat	0.0081167736104411
2NV9_E	Orn-DAP-Arg-deC	0.0081190346421945
4P12_B	Calici-coat	0.0081517489548577
5Z58_l	HTH-myb-type-2	0.0081601464582448
5KD7_F	Ig-like-C1-type	0.0081793260843053
6NC3_F	GP41	0.0081880467068332
3LIQ_B	Peptidase-A2	0.0082185910964321
3L89_G	Adeno-knob	0.0082260323754775
6ZDH_B	RBD	0.0082282487287743
6XC2_A	BetaCoV-S1-CTD	0.0082336301860888
6XC2_A	RBD	0.0082336301860888
3LIY_F	Peptidase-A2	0.0082543421556328
6XRT_G	GP120	0.0082678888975534
1UXB_B	Adeno-knob	0.0082783511419628
6Z97_A	RBD	0.0082925018185172
7JVC_E	BetaCoV-S1-CTD	0.008294685378007
7JVC_B	BetaCoV-S1-CTD	0.0082997920182164
7JVC_A	BetaCoV-S1-CTD	0.0083024560800894
2NV9_A	Orn-DAP-Arg-deC	0.0083051337990704
6S4S_F	PSA-CBD	0.0083115517952481
7JW0_B	RBD	0.0083471254409224
7JW0_E	RBD	0.0083473109668579
7JW0_A	RBD	0.0083486274291455
6ZDH_A	RBD	0.0083523745188069
6ZCZ_E	BetaCoV-S1-CTD	0.0083598203653626
6ZCZ_E	RBD	0.0083598203653626
6ZP5_A	RBD	0.0083633669557352
1QXM_A	Ricin-B-type-lectin-1	0.0083874024573288
4QVA_B	Calici-coat	0.0083882743404029
4WRK_F	dUTPase	0.0083959226621619
6ZP7_A	RBD	0.0083980174508224
1Z14_A	Parvo-coat	0.0084053480716271
6VYB_C	RBD	0.0084130080164374
6WPT_C	RBD	0.0084235343808189
3RA2_A	Parvo-coat	0.0084280171995456
5XGR_F	BetaCoV-S1-NTD	0.0084798052008352
4ZDG_B	Adeno-knob	0.0084825187790416
5Y5P_E	dUTPase	0.008483373428664
4QVA_A	Calici-coat	0.0084838512698532
6NF5_J	GP120	0.0084864586875553
5TDG_A	Fibritin-C	0.0084864606892478
6NF5_A	GP120	0.0084883519290579
6YLA_A	RBD	0.0085012511059786
3VXP_E	Ig-like-C1-type	0.0085203131296323
4U1K_E	Ig-like-C1-type	0.0085230218327954
6S3Y_F	PSA-CBD	0.0085272659821264
7JV6_B	BetaCoV-S1-CTD	0.0085469253399568
7JV6_E	BetaCoV-S1-CTD	0.0085589510603384
7JV6_A	BetaCoV-S1-CTD	0.0085590428599819
7JV4_B	BetaCoV-S1-CTD	0.0085632741354483
6SK6_C	Rhv	0.0085812434554289
7JZL_A	RBD	0.0085939195388143
2X4S_E	Ig-like-C1-type	0.0085960385420625
5I9Q_A	GP120	0.008597190888718
6EA5_C	Filo-glycop	0.0085984974682303
6S4S_C	PSA-CBD	0.0086055290305774
7C8W_B	RBD	0.0086070627070492
7C8W_B	BetaCoV-S1-CTD	0.0086070627070492
4N53_A	Rhv	0.0086506515625279
6ESC_A	Glycoprot-B-PH1	0.008679600250779
5SWQ_B	Ig-like-C1-type	0.0086796968904818
6STU_B	Adeno-knob	0.0087285143035775
6S4S_B	PSA-CBD	0.0087292918915996
6S4S_H	PSA-CBD	0.0087437826133966
7T9K_B	RBD	0.0087547465250313
6WPS_B	RBD	0.0087551480888097
6WPS_E	RBD	0.0087575744826422
6WPS_A	RBD	0.0087599324894503
5WKF_I	Ig-like	0.0087685996553638
1DDL_C	Tymo-coat	0.0087698197183829
6S4S_E	PSA-CBD	0.0087778389231686
6S4S_I	PSA-CBD	0.0087810788836789
6ZP5_C	RBD	0.008785307724138
7T9K_A	BetaCoV-S1-CTD	0.0087880070245964
6VO0_G	GP120	0.0087940853540801
6S4S_K	PSA-CBD	0.0087965073889367
6VO0_H	GP120	0.0088009136211038
6ZP7_C	RBD	0.0088110588888207
3SEJ_D	Calici-coat	0.0088187581873623
6SIT_D	Cadherin-3	0.0088190681323567
4R2G_J	Ig-like-2	0.008831979233989
7KE6_C	RBD	0.0088344146691479
5X5C_A	BetaCoV-S1-CTD	0.0088398723237729
6JO8_N	Ig-like-V-type-1	0.0088403090410527
5GR7_B	Ig-like-C1-type	0.0088407846716412
6S4S_D	PSA-CBD	0.0088466602162213
2ZAH_B	Viral-coat	0.008864041275704
6PWU_C	GP120	0.0088656537774423
4P26_A	Calici-coat	0.0088714213855911
3LIN_B	Peptidase-A2	0.0088747052085125
6IVZ_A	Flavi-glycoprot	0.0088761642262453
6S3Y_B	PSA-CBD	0.0088873531035742
6S4S_G	PSA-CBD	0.0089008530692846
2ZAH_C	Viral-coat	0.0089105807527264
6U0L_B	GP120	0.0089237750776723
4QV2_B	Calici-coat	0.0089254390229346
6S3Y_C	PSA-CBD	0.0089378475661232
6S3Y_H	PSA-CBD	0.0089454189108266
6S3Y_K	PSA-CBD	0.00894879203978
6CDI_2	GP120	0.0089593371211524
6CDI_C	GP120	0.0089643127759992
6S3Y_E	PSA-CBD	0.0089650441288655
4PDC_D	C-type-lectin	0.0089667415208258
4OW5_A	Chitin-binding-type-4	0.0089712449726473
6CDI_d	GP120	0.0089713930682704
6VBP_K	GP120	0.0089735535957184
6GML_C	RPOLD	0.0089764758675905
3KXF_G	Ig-like-C1-type	0.0089871827864685
6XKP_A	BetaCoV-S1-CTD	0.0090142234063284
6XKP_A	RBD	0.0090142234063284
2QLK_A	Adeno-knob	0.0090145147550484
3L89_I	Adeno-knob	0.0090163318911265
5F17_D	Peptidase-C32	0.0090257080664161
7K8X_A	RBD	0.0090391317451697
6L1Y_C	Ig-like-V-type	0.0090540282132675
6S4S_J	PSA-CBD	0.0090594571773511
4K7F_B	Ig-like-C1-type	0.0090891828289945
7K43_E	RBD	0.0090963955590296
7K43_A	RBD	0.0090995342412769
7K43_B	RBD	0.0091017784371813
4QV2_A	Calici-coat	0.0091017977579651
7JV4_A	BetaCoV-S1-CTD	0.0091052693598925
6ZOX_C	BetaCoV-S1-CTD	0.0091053581280804
6ZOX_B	BetaCoV-S1-CTD	0.0091091684999234
5E6I_J	Ig-like-C1-type	0.0091169432946382
6ZOX_A	BetaCoV-S1-CTD	0.0091186790360028
3SKB_A	Calici-coat	0.0091305268149255
7KDI_B	BetaCoV-S1-CTD	0.0091509779490444
7KDL_A	RBD	0.0091539125584511
6YLA_E	BetaCoV-S1-CTD	0.0091722542704373
1JUV_A	DHFR	0.0091741711419843
1UXE_C	Adeno-knob	0.009187757355072
6S3Y_J	PSA-CBD	0.0092044430472666
6JO8_O	Ig-like-V-type-1	0.0092182301627343
2X4N_B	Ig-like-C1-type	0.0092255423145715
5V8L_A	GP120	0.0092375424800636
7C9V_F	Ig-like-C1-type	0.0092379631182514
4P2N_D	Calici-coat	0.0092400708243228
5FA2_B	GP120	0.0092463353592169
6LB1_A	Rhv	0.009248332328279
6NK6_N	Ig-like-V-type-1	0.0092516502525834
6S3Y_G	PSA-CBD	0.0092543975616575
6NK7_N	Ig-like-V-type-1	0.0092593904386661
5Y5P_F	dUTPase	0.0092641596325319
6H6M_B	Calici-coat	0.0092681170141843
6X6P_A	BetaCoV-S1-CTD	0.0092842606610868
6X6P_C	BetaCoV-S1-CTD	0.0092908879979189
6X6P_B	BetaCoV-S1-CTD	0.0092922417453869
7K8T_C	BetaCoV-S1-NTD	0.0092925858650409
6S4S_A	PSA-CBD	0.0093245318024723
6X2A_A	BetaCoV-S1-CTD	0.0093323360804048
3NGB_A	GP120	0.0093458667582481
6S4S_L	PSA-CBD	0.0093680203065913
5V8L_D	GP120	0.0093747588898918
6S3Y_A	PSA-CBD	0.0093840022700158
6XW7_E	Calici-coat	0.0093850017702587
3MRN_B	Ig-like-C1-type	0.0093873511764553
1K5M_C	Peptidase-C3	0.0093874224295604
4P25_B	Calici-coat	0.0093892730558643
6HLT_A	GOLD	0.0093917796924236
7K8X_A	BetaCoV-S1-CTD	0.0093986107213567
6W03_G	GP120	0.0093994082111276
3O4L_B	Ig-like-C1-type	0.0094091842432628
1LUZ_B	S1-motif	0.0094131819526863
6H6M_A	Calici-coat	0.0094160905883204
7K8T_C	BetaCoV-S1-CTD	0.0094216864360858
6YOR_A	RBD	0.0094227830583189
6YOR_A	BetaCoV-S1-CTD	0.0094227830583189
6YOR_E	BetaCoV-S1-CTD	0.0094251976363977
6YOR_E	RBD	0.0094251976363977
5BSX_B	Calici-coat	0.0094480241666362
5IRO_U	Ig-like-C1-type	0.0094522947207344
3R4D_B	bCoV-S1-N	0.0094700197236489
5ACA_1	VP4-2	0.0094797569762763
2X4P_E	Ig-like-C1-type	0.0094886374763892
5BSX_A	Calici-coat	0.0094945900227104
5FA2_A	GP120	0.0094959303032981
7K9Z_E	BetaCoV-S1-CTD	0.0094983743224774
7K9Z_E	RBD	0.0094983743224774
6S3Y_L	PSA-CBD	0.0095001631262254
6S3Y_I	PSA-CBD	0.0095062914500177
5D2N_L	Ig-like-C1-type	0.0095100896420174
6S3Y_D	PSA-CBD	0.0095110894906782
6IMJ_A	DNA-LIGASE-A3	0.009517435342427
5Y5O_D	dUTPase	0.0095319787740714
5N6B_B	Ig-like-C1-type	0.0095373472803653
7KE8_A	BetaCoV-S1-CTD	0.0095389461740277
3LIN_A	Peptidase-A2	0.0095494384073605
6NK6_P	Ig-like-V-type-1	0.0095502910478338
7DDN_A	RBD	0.0095521542501307
4PDC_A	C-type-lectin	0.0095650303853233
3MRL_B	Ig-like-C1-type	0.00956871880731
6X9R_A	GP120	0.0095697838951753
6SS7_E	Ig-like-C1-type	0.0095816235830408
5Y5Q_C	dUTPase	0.0095864978762058
7KE4_B	RBD	0.0095974354034117
3N44_B	Peptidase-S3	0.0096064417342737
6RWN_D	Reverse-transcriptase	0.0096101309632475
2OBE_B	Adeno-hexon	0.0096108583801991
3IXA_E	Ig-like-C1-type	0.0096234227775836
6RWN_L	Reverse-transcriptase	0.0096253014994222
6H6M_C	Calici-coat	0.0096253328974442
3L89_F	Adeno-knob	0.0096303772879751
7JZN_B	RBD	0.0096348893858852
6X2A_C	RBD	0.00963800929405
4R2G_D	Ig-like-2	0.009662085266909
3LQ6_A	Calici-coat	0.0096975135797654
6H6M_D	Calici-coat	0.0096986914871066
2X4J_A	DUF5607	0.0097017120005426
6L8Q_G	DPPIV-N	0.0097275640590463
5N6B_E	Ig-like-C1-type	0.0097339592095437
5OR7_A	Calici-coat	0.0097368317214413
6H4C_C	dUTPase	0.0097486837167733
4P3I_D	Calici-coat	0.0097641004159667
1PQZ_B	Ig-like-C1-type	0.0097667012146462
4P25_C	Calici-coat	0.0097696625606344
6XCM_A	RBD	0.0097798952101845
4P12_A	Calici-coat	0.0097824312155824
5W1V_B	Ig-like-C1-type	0.0097903790345529
2X70_E	Ig-like-C1-type	0.0097914594177761
4P3I_C	Calici-coat	0.0098084412146174
2VSM_B	Ephrin-RBD	0.0098085523672887
7KJ3_C	RBD	0.0098097081269907
7KJ2_C	BetaCoV-S1-CTD	0.009814443253691
6FJO_A	Adeno-knob	0.0098402640723707
7KJ4_C	RBD	0.0098572322627116
6V0R_D	GP120	0.009865755201532
6V0R_C	GP120	0.0098664985847906
6V0R_A	GP120	0.0098675820719902
7K8Z_B	BetaCoV-S1-CTD	0.0098692792707514
5OR7_B	Calici-coat	0.0098931018472911
6XC2_Z	BetaCoV-S1-CTD	0.0098976311150173
6XC2_Z	RBD	0.0098976311150173
7K8Y_E	RBD	0.0099067361127044
5FYK_G	GP120	0.0099084691254812
3LIN_E	Peptidase-A2	0.0099193692431377
5JZI_I	Ig-like-C1-type	0.0099370102253317
7JZL_B	BetaCoV-S1-CTD	0.0099393100114639
6STU_C	Adeno-knob	0.0099413511314186
5FEC_G	GP120	0.0099432458026465
6NNJ_G	GP120	0.0099434065071359
6E47_B	Calici-coat	0.0099716553764225
6UX2_A	SH2	0.0099821810165787
4X7C_A	Calici-coat	0.0099827211508329
5XGR_H	BetaCoV-S1-NTD	0.0099831404198903
3L89_L	Adeno-knob	0.0099926391413225
6SS7_B	Ig-like-C1-type	0.0099991494358533
4X7C_B	Calici-coat	0.0100331145008612
7JZN_A	RBD	0.0100397226132012
4GV8_B	dUTPase	0.0100519980792082
6P65_A	GP120	0.0100707007747388
6N1W_c	GP120	0.0100769492487033
5F17_F	Peptidase-C32	0.0100773181071891
6EA5_E	Filo-glycop	0.0100791547146562
5Y5P_A	dUTPase	0.0101038536572159
6XW7_B	Calici-coat	0.0101050093431983
5Y5P_B	dUTPase	0.0101210738395992
3ZF2_A	dUTPase	0.0101311362930611
3LIN_K	Peptidase-A2	0.0101552136285695
6XW7_A	Calici-coat	0.01017197783882
4P1V_A	Calici-coat	0.0101769001612127
6LSA_A	Ig-like	0.0101840864586531
3SLN_J	Calici-coat	0.0101876759105586
7KEC_C	BetaCoV-S1-CTD	0.0101906099818342
2X4O_E	Ig-like-C1-type	0.0101973538189999
5D9Q_A	GP120	0.0102133784515954
3SLD_H	Calici-coat	0.0102144468672275
2FIV_A	Peptidase-A2	0.0102198734505156
4ADF_M	Ig-like-2	0.0102252062751022
2FIV_B	Peptidase-A2	0.0102330940252556
6CRQ_B	GP120	0.0102351757007065
5CDD_C	Rhv	0.0102584338481001
5D9Q_G	GP120	0.0102641034454197
6MPH_A	GP120	0.0102722605591251
6ZHD_A	RBD	0.0102789825584059
5O04_A	Calici-coat	0.0102890339782418
6HLN_A	GOLD	0.0102922417280782
5LFE_A	Calici-coat	0.0102988525253131
6RWL_B	Reverse-transcriptase	0.010307511187488
6RWL_J	Reverse-transcriptase	0.0103099380722973
7AD1_C	RBD	0.0103130480975131
5JIL_A	Hema-HEFG	0.0103130816816028
6FJP_A	Adeno-knob	0.0103133379526321
6X2B_C	BetaCoV-S1-CTD	0.0103231811469619
3MRB_B	Ig-like-C1-type	0.01032978055978
5D9Q_J	GP120	0.0103436632002498
6H6L_D	Calici-coat	0.0103864890980117
5X5C_B	BetaCoV-S1-CTD	0.0103886176922661
6VLR_G	GP120	0.0103908049825926
3OXS_B	Ig-like-C1-type	0.0103949865017434
6H6L_A	Calici-coat	0.0104034113679423
6ZXN_B	RBD	0.0104121534724641
6ZER_E	RBD	0.0104203989342826
4P26_C	Calici-coat	0.0104353538654482
5E6T_B	Calici-coat	0.0104474870299998
6OPQ_C	GP120	0.0104484477620519
7JWY_A	RBD	0.010456421202661
6H6L_B	Calici-coat	0.0104652260249383
6MPH_C	GP120	0.0104771172971184
5JHD_G	Ig-like-C1-type	0.0104786617664761
3SEJ_H	Calici-coat	0.0104787731794197
5W8T_D	Ubiquitin-like-2	0.0104792960386007
6E48_B	Calici-coat	0.0104876830745997
6TM8_A	Herpes-glycop-D	0.0104977164209787
6E48_A	Calici-coat	0.010528159762846
6MPH_B	GP120	0.0105329101437002
2X4R_B	Ig-like-C1-type	0.0105502970228783
6NK6_O	Ig-like-V-type-1	0.0105562656475952
2X4Q_B	Ig-like-C1-type	0.0105593739045163
5JHD_B	Ig-like-C1-type	0.0105645389281864
3RA8_A	Parvo-coat	0.0105653855575502
4P12_C	Calici-coat	0.0106024524217991
6H6L_C	Calici-coat	0.0106227709819139
4IV1_B	Peptidase-C28	0.0106234832249231
1F7N_A	Peptidase-A2	0.0106321899647706
4P2N_B	Calici-coat	0.0106403564920061
3MGT_E	Ig-like-C1-type	0.0106436737471692
3QND_A	Adeno-knob	0.0106444533438182
6ZDH_B	BetaCoV-S1-CTD	0.010644873037531
7DDN_B	RBD	0.0106562924329681
6OUU_D	Calici-coat	0.0106616349486797
6ZER_E	BetaCoV-S1-CTD	0.0106643885066008
3SEJ_E	Calici-coat	0.0106665497754425
6L8Q_A	DPPIV-N	0.0106777801864614
6ZER_A	RBD	0.0106987011822407
6ZER_A	BetaCoV-S1-CTD	0.0106987011822407
4P3I_B	Calici-coat	0.0107015971312186
6ZER_D	BetaCoV-S1-CTD	0.0107072514826684
6ZER_D	RBD	0.0107072514826684
4MYW_B	Ig-like-V-type	0.0107144885444578
7A5S_B	RBD	0.0107220589802519
6C6Q_A	Calici-coat	0.0107232214453505
7A5S_A	RBD	0.0107234805537366
6NM6_G	GP120	0.0107264975392094
3WL9_B	Ig-like-C1-type	0.0107337661551852
3VXM_B	Ig-like-C1-type	0.010735894004974
3R6J_A	Calici-coat	0.0107383473935016
6X2A_B	RBD	0.0107403906018538
6ZFO_E	BetaCoV-S1-CTD	0.0107433568790527
6ZFO_E	RBD	0.0107433568790527
2JYS_A	Peptidase-A9	0.0107456122551328
6ZFO_A	BetaCoV-S1-CTD	0.0107468003252676
6ZFO_A	RBD	0.0107468003252676
5Y5Q_A	dUTPase	0.0107474425362094
4HJ1_C	Phlebovirus-G2	0.0107512101845662
6IZL_A	ICOSAH-VIR-COAT-S	0.0107628339774465
2V2W_B	Ig-like-C1-type	0.0107641489070735
4YN1_A	Chitin-binding-type-4	0.0107643315800937
7K4N_E	RBD	0.0107661809236696
7K4N_B	RBD	0.0107670725504374
7K4N_A	RBD	0.0107706600037241
3L89_D	Adeno-knob	0.0107743444452418
6IMJ_B	DNA-LIGASE-A3	0.0107822341017489
3MRE_B	Ig-like-C1-type	0.0108021688724273
2JO9_A	C2	0.0108070364018467
3QZW_B	Ig-like-C1-type	0.0108121287809204
5VIG_B	Ig-like-2	0.0108125282028206
6MUF_G	GP120	0.0108126136465577
7KEA_C	BetaCoV-S1-CTD	0.0108283494788818
6STU_F	Adeno-knob	0.010846091972929
5CCT_A	dUTPase	0.0108536180818482
1ZBE_2	Peptidase-C28	0.0108564860375626
5VIG_L	Ig-like-2	0.010862183890151
3KXF_M	Ig-like-C1-type	0.0108984018585168
7JMW_A	RBD	0.0109058374296258
7JMW_A	BetaCoV-S1-CTD	0.0109058374296258
6P2S_B	Ig-like-C1-type	0.0109096678846358
4O42_A	Chromo-2	0.0109133326403598
5NME_A	Ig-like-C1-type	0.0109144667529842
6SS8_E	Ig-like-C1-type	0.0109144858036761
6C6Q_B	Calici-coat	0.0109150986582882
4P26_D	Calici-coat	0.0109302294518966
7K90_A	RBD	0.0109452921885166
6IIO_A	Rhv	0.0109566330820072
6OTF_A	Calici-coat	0.0109583032613345
3LIN_D	Peptidase-A2	0.0109599248253074
6ZP5_A	BetaCoV-S1-CTD	0.0109726676253493
3OX8_B	Ig-like-C1-type	0.0109833976949796
5W1V_G	Ig-like-C1-type	0.0109961863474949
4FTV_B	Ig-like-C1-type	0.0110018688153368
7K43_E	BetaCoV-S1-CTD	0.0110030116345029
6L8Q_E	DPPIV-N	0.0110076843054276
7K43_A	BetaCoV-S1-CTD	0.0110079654755674
7K43_B	BetaCoV-S1-CTD	0.0110110365289792
2X4P_B	Ig-like-C1-type	0.0110130682741659
6Z43_A	RBD	0.0110279203005001
7KDL_A	BetaCoV-S1-CTD	0.0110330188584488
7KDH_B	RBD	0.0110331837288316
6ZP7_A	BetaCoV-S1-CTD	0.0110346223487144
7K8X_C	BetaCoV-S1-CTD	0.011063752288381
7KE8_C	RBD	0.0110698978312729
2GJ2_B	VP9	0.0110712843388198
6RWO_J	Reverse-transcriptase	0.0110845957292672
6RWO_B	Reverse-transcriptase	0.011086768701222
4WRK_B	dUTPase	0.0110882729531001
6RWM_L	Reverse-transcriptase	0.0110895300126107
7JZL_A	BetaCoV-S1-CTD	0.0110922260149043
6RWM_D	Reverse-transcriptase	0.0110992995173805
6RWM_J	Reverse-transcriptase	0.0111432423792216
6RWM_B	Reverse-transcriptase	0.011155601450383
5X5W_D	Ig-like-V-type	0.0111716428727279
5XGR_G	BetaCoV-S1-NTD	0.0111738359581097
6GML_G	S1	0.0111913656267524
3ZF1_A	dUTPase	0.0111982813355874
6XW4_B	Calici-coat	0.011199121372111
3SKB_C	Calici-coat	0.0111991526935643
3WSJ_A	Peptidase-A2	0.0112023008970943
3LQE_A	Calici-coat	0.0112178195561849
4P12_D	Calici-coat	0.0112204919259353
7A5S_A	BetaCoV-S1-CTD	0.0112215843590954
3CA9_A	dUTPase	0.011222108699436
7A5S_B	BetaCoV-S1-CTD	0.0112222456681906
5NMF_B	Ig-like-C1-type	0.0112279455055369
5AAW_L	Flavi-glycoprot	0.0112370921164204
2OBE_C	Adeno-hexon	0.0112482465910771
6XW5_A	Calici-coat	0.0112494520272016
6ZHD_A	BetaCoV-S1-CTD	0.0112637127618967
3L89_B	Adeno-knob	0.0112639764590456
2X4U_E	Ig-like-C1-type	0.0112716771710164
4X29_A	Chitin-binding-type-4	0.0112764921943306
4OPS_B	Calici-coat	0.0112775590390338
7A5R_B	BetaCoV-S1-CTD	0.0112779721713586
4X27_A	Chitin-binding-type-4	0.0112782761407908
7A5R_A	BetaCoV-S1-CTD	0.0112788807810005
2X4T_E	Ig-like-C1-type	0.0112895459418704
6XW6_B	Calici-coat	0.0112941088399698
7CJQ_B	Ig-like	0.0113122263331333
5O04_B	Calici-coat	0.0113268121016475
7JW0_B	BetaCoV-S1-CTD	0.0113339925661852
7JW0_E	BetaCoV-S1-CTD	0.0113350508379029
7JW0_A	BetaCoV-S1-CTD	0.0113385942293428
7T9K_B	BetaCoV-S1-CTD	0.0113483637200194
2OBE_A	Adeno-hexon	0.0113496537276421
1Z7Z_I	Ig-like-C2-type-1	0.0113620496683248
1QLF_B	Ig-like-C1-type	0.011374467833946
3SEJ_A	Calici-coat	0.0113775728706061
3ONY_B	Calici-coat	0.0113829250252804
4WU5_E	Ig-like-C1-type	0.0113839206370418
7KE6_C	BetaCoV-S1-CTD	0.0113851416345164
7KDL_B	RBD	0.0113993443167442
3LIN_G	Peptidase-A2	0.0114041211242295
5IT9_C	S5-DRBM	0.0114454435587534
5NE4_3	Peptidase-C28	0.0114539112018434
5XGR_E	BetaCoV-S1-NTD	0.0114672416379579
1UXE_B	Adeno-knob	0.0114821694678074
6ZOZ_A	RBD	0.0114862684550818
5O05_B	Calici-coat	0.0114864134910734
4X7D_A	Calici-coat	0.0114897186566427
6ZOZ_B	RBD	0.0114907887290514
6ZOZ_C	RBD	0.0114925678712208
6J2G_B	Ig-like-C1-type	0.0115081208002018
3SKB_G	Calici-coat	0.0115193832837852
4K6T_B	Adeno-knob	0.0115264267025864
6E47_A	Calici-coat	0.0115309401322251
6X5B_D	Ig-like-V-type	0.01154299932719
5VIC_L	Ig-like-2	0.0115488501884122
4PAR_C	SRA	0.0115527575397984
6ZDH_A	BetaCoV-S1-CTD	0.0115685360984304
6NPR_B	Ig-like-C1-type	0.0115741606137405
2VE6_K	Ig-like-C1-type	0.011583575261935
6ZP5_C	BetaCoV-S1-CTD	0.011595363583457
6HLW_A	GOLD	0.0115954716258447
7JZN_C	RBD	0.011602424005578
6XW7_F	Calici-coat	0.0116072684512538
5E6T_B	Calici-coat-C	0.0116086835616095
4OP7_B	Calici-coat	0.0116091718184663
1QVO_E	Ig-like-C1-type	0.0116119548681594
7CHH_C	RBD	0.01161516386145
6RWO_D	Reverse-transcriptase	0.0116166457283932
6VYB_C	BetaCoV-S1-CTD	0.0116167919778404
4ZXN_A	Hema-HEFG	0.0116189459333726
4OPS_A	Calici-coat	0.0116212268075109
6RWO_L	Reverse-transcriptase	0.0116260997934711
2VLK_A	Ig-like-C1-type	0.0116356348707794
6ZP7_C	BetaCoV-S1-CTD	0.0116375943761373
7JZN_B	BetaCoV-S1-CTD	0.0116451329314247
4Z4U_A	Calici-coat	0.0116459035531367
5BSY_B	Calici-coat	0.0116471749441993
6WPT_C	BetaCoV-S1-CTD	0.011673147126318
4X7F_A	Calici-coat	0.0116916206973902
6M24_B	Ig-like-C1-type	0.0116919830766209
4MJI_D	Ig-like	0.0116999114340271
3L89_C	Adeno-knob	0.0117057680523754
5W8T_B	Ubiquitin-like-2	0.011706776968907
6Z43_A	BetaCoV-S1-CTD	0.0117091397310851
6XLU_A	RBD	0.0117123783010899
4NW2_C	Chromo-2	0.011719258882354
5EUO_D	Ig-like-C1-type	0.0117212940765998
1LUZ_A	S1-motif	0.011725959435689
4WZE_A	Calici-coat	0.0117298000472415
4X7E_B	Calici-coat	0.01173121553194
2X4O_B	Ig-like-C1-type	0.011737978621988
5W9O_L	BetaCoV-S1-NTD	0.0117399214679323
4X7D_B	Calici-coat	0.0117415120869985
6NPR_D	Ig-like-C1-type	0.011748058464606
3SKB_I	Calici-coat	0.0117542498582057
5ZUS_B	Calici-coat	0.0117690084639863
7JMS_B	Ubiquitin-like-1	0.0117696196535047
4X7E_A	Calici-coat	0.0117894908769457
6ZDH_C	RBD	0.0117896970548601
6XEY_B	RBD	0.0118030865915328
4QRR_B	Ig-like-C1-type	0.0118034549896773
5ZUS_A	Calici-coat	0.011827975431879
6RWN_J	Reverse-transcriptase	0.0118282534350296
7KJ4_B	RBD	0.011828915430292
6RWN_B	Reverse-transcriptase	0.0118401417353647
4WUR_B	Ubiquitin-like-1	0.0118437147496214
6XW4_A	Calici-coat	0.0118486627413123
5FYL_G	GP120	0.0118541231120081
2FYY_B	Ig-like-C1-type	0.0118611783681976
6E5P_A	GP120	0.0118749759862824
6E5P_C	GP120	0.0118752045149615
6ZDG_E	RBD	0.0118822078151475
6ZDG_E	BetaCoV-S1-CTD	0.0118822078151475
6ZDG_A	RBD	0.0118825710408972
6ZDG_A	BetaCoV-S1-CTD	0.0118825710408972
6E5P_E	GP120	0.0118859461440992
5W9I_J	BetaCoV-S1-NTD	0.0118872957521271
6ZDG_D	BetaCoV-S1-CTD	0.0118884152947911
6ZDG_D	RBD	0.0118884152947911
3SKB_D	Calici-coat	0.0118921382748063
7JWY_C	RBD	0.011904867504897
3SEJ_B	Calici-coat	0.0119215672169646
5IYW_B	Calici-coat	0.011923633384041
3SKB_H	Calici-coat	0.0119300015967796
4JRY_D	Ig-like-C1-type	0.0119313964358059
4HKJ_J	Ig-like-C1-type	0.0119426176256338
7K8V_C	RBD	0.0119484276915317
2ED6_L	WSS-VP	0.0119504367117979
6GB7_F	Ig-like-C1-type	0.0119603764052477
4HKJ_F	Ig-like-C1-type	0.0119685085376338
5IYQ_B	Calici-coat	0.0119727614669106
5W9P_A	BetaCoV-S1-NTD	0.0119733396809078
5W9P_I	BetaCoV-S1-NTD	0.0119781643965978
5W9I_F	BetaCoV-S1-NTD	0.0119785038883541
5IRO_A	Ig-like-C1-type	0.0119800254477577
5W9P_C	BetaCoV-S1-NTD	0.0119806572417497
4HJ1_B	Phlebovirus-G2	0.0119973306592946
6OPO_D	Ig-like-C2-type-2	0.0119997779165098
4YDL_A	GP120	0.0120037679678631
4WZE_B	Calici-coat	0.0120078811495581
6CRI_W	MHD	0.0120094077734921
6N1W_C	GP120	0.0120102147830398
5BSY_A	Calici-coat	0.0120151381334718
6CRI_X	MHD	0.0120221675357818
6CRI_M	MHD	0.0120252204262872
6LA6_F	Ig-like-C1-type	0.0120267642911466
3MRH_B	Ig-like-C1-type	0.0120268623221878
4HKJ_N	Ig-like-C1-type	0.0120268764420491
5W9I_B	BetaCoV-S1-NTD	0.0120271863873673
6ILM_F	Ig-like-C1-type	0.0120302733334012
7K8T_A	BetaCoV-S1-NTD	0.0120464514921593
2EDM_A	WSS-VP	0.0120567369705798
4HKJ_B	Ig-like-C1-type	0.0120579873685923
6XF6_A	BetaCoV-S1-CTD	0.0120587785723806
1ZBA_2	Peptidase-C28	0.0120604172237926
4MJI_B	Ig-like-C1-type	0.0120650506609213
6SSA_E	Ig-like-C1-type	0.012076420112939
4ADF_F	Ig-like-2	0.0120994008531881
4OPV_B	Calici-coat	0.0121109419057457
6USW_A	GP120	0.0121240947157261
5NED_A	Rhv	0.012138930304424
2YQ2_A	Peptidase-C53	0.012160839487471
2ED6_J	WSS-VP	0.0121634917159503
4ZDG_C	Adeno-knob	0.0121785358266158
7K8V_A	RBD	0.0121805654132311
5X5F_A	BetaCoV-S1-CTD	0.0121865872309218
2BVP_B	Ig-like-C1-type	0.0121959641670066
3JTT_B	Ig-like-C1-type	0.0122013437742401
3PA1_B	Calici-coat	0.0122095837824302
4WU5_B	Ig-like-C1-type	0.0122232583865656
3VXP_B	Ig-like-C1-type	0.0122271466489116
2AK4_N	Ig-like-C1-type	0.0122280100075361
6Z97_C	RBD	0.0122379716092695
3SKU_B	Herpes-glycop-D	0.0122401023530236
6Z97_A	BetaCoV-S1-CTD	0.0122443268513068
4OP7_A	Calici-coat	0.0122458929876904
7DDN_A	BetaCoV-S1-CTD	0.012249144098905
3SLN_H	Calici-coat	0.0122505285624851
6OSY_F	GP120	0.0122554303726719
1ZBE_3	Peptidase-C28	0.012257100524189
6UTE_F	Ig-like-2	0.0122594956228617
4NW2_A	Chromo-2	0.0122627984708162
7JWY_A	BetaCoV-S1-CTD	0.0122804133489247
6H9Z_B	VP4-haemagglut	0.0122819111736648
5IYN_B	Calici-coat	0.0122923473403422
7JWB_C	RBD	0.0122937264039613
6J2J_A	Ig-like	0.0122990250903129
6IR5_A	Calici-coat	0.0123064632870376
3JTS_E	Ig-like-C1-type	0.0123183336104696
3J1P_C	SF3-helicase	0.0123183595854077
4X7F_B	Calici-coat	0.0123186884623988
5E6T_A	Calici-coat	0.0123209680546844
3SKU_A	Herpes-glycop-D	0.0123241220530205
5ACO_C	GP120	0.0123244339711776
6MN7_C	GP120	0.0123249542938285
5ACO_A	GP120	0.0123249648715757
6MN7_A	GP120	0.0123304770399574
5ACO_D	GP120	0.0123311094960605
6MN7_D	GP120	0.012331602460342
6J2H_B	Ig-like-C1-type	0.012338273576248
3GIV_E	Ig-like-C1-type	0.0123451953381816
6RWL_D	Reverse-transcriptase	0.012350961673037
2OPS_A	Peptidase-A2	0.0123562511967463
3SKU_C	Herpes-glycop-D	0.0123569787840539
6JH1_D	Ubiquitin-like-1	0.0123612049215608
6RWL_L	Reverse-transcriptase	0.0123698080836501
4ADF_Q	Ig-like-2	0.0123729412375185
4YN2_A	Chitin-binding-type-4	0.0123754132179239
3F0Y_D	Adeno-knob	0.0123908541915298
3NG9_B	Parvo-coat	0.0124005800944702
4P3I_A	Calici-coat	0.0124012334415286
3CNC_C	Adeno-knob	0.0124044369205554
6Z97_B	BetaCoV-S1-CTD	0.0124046967008056
3GW6_C	Peptidase-S74	0.0124261162125822
5VN8_I	GP120	0.0124270519820068
6SUQ_A	Peptidase-C6	0.0124274325927295
5XGR_C	BetaCoV-S1-NTD	0.012430048618865
5VN8_F	GP120	0.0124319199758514
7JZN_A	BetaCoV-S1-CTD	0.0124358919070109
4Z4U_B	Calici-coat	0.0124370561537612
6ULC_E	GP120	0.0124436169367442
3TO2_B	Ig-like-C1-type	0.0124530273776129
5IYP_B	Calici-coat	0.0124537034782427
3CNC_A	Adeno-knob	0.0124555141388193
6XW6_A	Calici-coat	0.0124646875813294
5W9M_F	BetaCoV-S1-NTD	0.0124673515734791
6P4G_h	WD-REPEATS-REGION	0.0124685132364614
3LIV_B	Peptidase-A2	0.012478248398079
3VXU_G	Ig-like-C1-type	0.0124835239626073
6IML_A	DNA-LIGASE-A3	0.0124998226580596
4K6T_E	Adeno-knob	0.0125048651893198
3REB_B	SH3	0.0125094920101502
3RWI_B	Ig-like-C1-type	0.0125185223026145
6IR5_B	Calici-coat	0.0125216874464631
7KJ4_C	BetaCoV-S1-CTD	0.0125231995092116
6L8Q_C	DPPIV-N	0.0125274546556037
5O05_A	Calici-coat	0.0125334105653039
2OL1_A	dUTPase	0.0125654020999086
3VXR_B	Ig-like-C1-type	0.012570286012473
6XEY_H	Ig-like	0.0125704613478461
4Z4V_B	Calici-coat	0.0125730464799553
7KE4_B	BetaCoV-S1-CTD	0.0125902271520691
6GW2_A	Calici-coat	0.0126148095863082
5VOC_H	Ig-like	0.012617881014484
6UT9_A	VP4-haemagglut	0.0126214157403877
5I22_A	SH3	0.0126430574684479
4I54_B	GP120	0.0126432006776272
5E6T_A	Calici-coat-C	0.0126512598759931
3LIN_J	Peptidase-A2	0.0126517183545075
3W39_B	Ig-like-C1-type	0.0126587799280824
2YPK_B	Ig-like-C1-type	0.0126588120350855
4P25_A	Calici-coat	0.0126637330933869
7JWY_B	RBD	0.0126660641121849
5D8A_B	Peptidase-C28	0.0126694163804738
3KMA_B	SET	0.0126733827377459
7JZN_C	BetaCoV-S1-CTD	0.0126772772602112
3SEJ_J	Calici-coat	0.0126774939066748
1A1M_B	Ig-like-C1-type	0.0126860845288303
7CHH_C	BetaCoV-S1-CTD	0.0126979657564599
6UM6_E	GP120	0.0127003234530309
6UM6_I	GP120	0.0127123614328845
6UM6_A	GP120	0.0127152086082393
7C9W_E	Sushi-1	0.0127169570629379
4FAE_A	Peptidase-A2	0.0127224054033577
5OMM_A	Calici-coat	0.0127296314161461
5KON_B	Calici-coat	0.0127301926426389
4F7M_B	Ig-like-C1-type	0.0127313109406469
5F17_C	Peptidase-C32	0.0127391303318427
3RWN_C	Phage-tail-NK	0.0127392284928437
3FD4_A	C-type-lectin	0.0127460197390718
3ONY_C	Calici-coat	0.0127489725786637
4Z4V_A	Calici-coat	0.0127515500994362
1MI5_B	Ig-like-C1-type	0.0127578273517911
6MPG_C	GP120	0.0127580918993806
6MPG_2	GP120	0.0127584366900762
6MPG_V	GP120	0.0127598751562885
5W9M_J	BetaCoV-S1-NTD	0.0127614829560028
3VXO_B	Ig-like-C1-type	0.0127783618342147
3VXO_E	Ig-like-C1-type	0.0127932546864196
4X07_B	Calici-coat	0.0128125101162527
5O03_B	Calici-coat	0.0128153695391327
3GW6_D	Peptidase-S74	0.012820706244162
5NME_G	Ig-like-C1-type	0.0128209584739236
6OU9_C	Calici-coat	0.012822571336988
6OSY_B	GP120	0.0128278089326627
6DID_F	GP120	0.012834090839873
6OU9_A	Calici-coat	0.0128345730280199
5V8M_G	GP120	0.0128374349907709
5V8M_A	GP120	0.0128423977603121
5V8M_F	GP120	0.0128425256546862
6DID_G	GP120	0.0128434145804322
5HLJ_A	WSS-VP	0.0128439227004685
6DID_A	GP120	0.0128462789436859
7KEC_A	RBD	0.0128487211184294
6J2G_E	Ig-like-C1-type	0.0128488736205168
3J70_T	Ig-like-V-type	0.0128527687940016
3J70_O	Ig-like-V-type	0.0128537020059246
2ED6_G	WSS-VP	0.0128561764305825
3LIN_F	Peptidase-A2	0.0128581784462674
3J70_C	Ig-like-V-type	0.0128582816491499
2ZUG_A	VP9	0.0128625964562459
6GW1_A	Calici-coat	0.0128643443251731
5V5M_D	Ig-like-C1-type	0.0128651166413214
4X07_A	Calici-coat	0.0128688693082608
6JHY_A	bCoV-S1-N	0.012871924483394
7JV4_C	RBD	0.0128751505722015
4XNZ_D	GP120	0.0128849419660336
4Z4T_A	Calici-coat	0.0128955480645251
5O03_A	Calici-coat	0.0129009931080433
2ED6_C	WSS-VP	0.0129137195020742
3SLN_G	Calici-coat	0.0129151061533518
4OPV_A	Calici-coat	0.0129155366478296
5IYR_B	Calici-coat	0.0129200616295762
3KMA_A	SET	0.0129256533878287
2ED6_E	WSS-VP	0.0129316197167362
2ED6_I	WSS-VP	0.0129375729930139
5IYR_A	Calici-coat	0.0129413770004408
6IS5_C	Calici-coat	0.0129424320777413
4X05_D	Calici-coat	0.0129447845608706
6UOE_L	Ig-like-2	0.0129480888235365
4Z4S_A	Calici-coat	0.0129486643779178
2FZ3_B	Ig-like-C1-type	0.0129544684796364
4X05_C	Calici-coat	0.0129619565229567
7K8Y_E	BetaCoV-S1-CTD	0.012962631891361
6XLU_C	RBD	0.0129655610407422
3E6H_B	Ig-like-C1-type	0.0129692291046021
2ED6_B	WSS-VP	0.0129738909588256
2ED6_H	WSS-VP	0.012977285538468
6ZGF_C	bCoV-S1-RBD	0.0129791522832913
6N81_B	Calici-coat	0.0129798613397685
6ZGF_A	bCoV-S1-RBD	0.0129801332885052
4G8G_B	Ig-like-C1-type	0.0129865437754561
6ZGF_B	bCoV-S1-RBD	0.0129889155076764
5W42_H	Ig-like	0.0129894603373158
7JJI_A	RBD	0.01299640930949
7JJI_B	RBD	0.0129979447875674
7JJI_C	RBD	0.0130027709818484
3VXU_B	Ig-like-C1-type	0.0130029630052919
4P1V_C	Calici-coat	0.0130057414115173
3CNC_D	Adeno-knob	0.013009153294111
6G47_C	Adeno-knob	0.0130176940705848
5W9N_J	BetaCoV-S1-NTD	0.0130226681125193
6DE7_E	Ig-like-2	0.0130285032950379
2GJ2_D	VP9	0.0130375728726254
4Z4R_A	Calici-coat	0.0130450967350792
6ZHD_C	RBD	0.0130457745615322
5GSX_B	Ig-like-C1-type	0.01304911142063
2ED6_D	WSS-VP	0.0130497543934634
3SLN_B	Calici-coat	0.0130545707128056
2ED6_A	WSS-VP	0.0130566275028085
3Q3A_B	Calici-coat	0.0130580472492745
4FAF_B	Peptidase-A2	0.0130628511047476
1T5R_F	Leukocidin	0.0130669945813971
7CDJ_E	RBD	0.0130697914549767
7CDJ_E	BetaCoV-S1-CTD	0.0130697914549767
4N0N_A	Peptidase-C33	0.0130840426213543
6VY2_C	GP120	0.0131024530144298
6VY2_A	GP120	0.0131039792731774
6CV5_B	Rhv	0.0131046987742228
3PA2_B	Calici-coat	0.0131089193407272
6VY2_E	GP120	0.0131096140841987
6UTA_L	Ig-like-2	0.0131103949444788
2ED6_K	WSS-VP	0.0131129637514298
5OMM_B	Calici-coat	0.0131148558327801
4Z4W_A	Calici-coat	0.0131205440440554
4P1V_D	Calici-coat	0.0131210104954685
6HBK_M	SF3-helicase	0.0131212963126362
2ED6_F	WSS-VP	0.0131239665855278
6HBK_G	SF3-helicase	0.01313104794717
7K8U_A	RBD	0.0131316671188549
3SLD_D	Calici-coat	0.0131409954471559
6XLU_C	BetaCoV-S1-CTD	0.0131443433763293
6IS5_B	Calici-coat	0.0131507330818248
6HBK_J	SF3-helicase	0.013151686966482
6QU6_A	Adeno-knob	0.0131550726141192
3Q39_B	Calici-coat	0.0131553027520748
6HBK_V	SF3-helicase	0.0131565240756012
6ZHD_B	RBD	0.0131613290476866
6HBK_e	SF3-helicase	0.0131657267470673
6HBK_D	SF3-helicase	0.0131698186601238
6HBL_A	SF3-helicase	0.0131767224539171
6HBL_S	SF3-helicase	0.0131772882994757
6HBL_e	SF3-helicase	0.0131792866159986
6HBK_S	SF3-helicase	0.0131804520407256
6HBL_b	SF3-helicase	0.0131805195096617
6HBL_Y	SF3-helicase	0.0131812196424663
6HBL_D	SF3-helicase	0.0131824804285972
6HBL_V	SF3-helicase	0.0131829859193337
6HBL_q	SF3-helicase	0.0131830017207858
6HBL_J	SF3-helicase	0.0131843266487402
6X2B_B	RBD	0.0131855277330303
6HBL_P	SF3-helicase	0.0131882336853008
6HBL_M	SF3-helicase	0.013188899815474
6HBL_n	SF3-helicase	0.0131917281814956
6HBL_k	SF3-helicase	0.0131938049982715
6HBL_h	SF3-helicase	0.0131947698872942
6GW2_B	Calici-coat	0.0131960531518194
6HBL_G	SF3-helicase	0.0131969701459293
6HBK_b	SF3-helicase	0.0131975499283458
4PBA_C	SRA	0.0131988337101873
6HBK_Y	SF3-helicase	0.0131989861511943
6ZP2_A	RBD	0.0131997438088127
2OKD_A	dUTPase	0.0132007817039569
6ZP2_B	RBD	0.0132018437251489
6ZP2_C	RBD	0.0132022500882551
6HBK_A	SF3-helicase	0.0132057077484992
6HBK_P	SF3-helicase	0.0132061480320715
4Z4Z_B	Calici-coat	0.0132067399109151
5XGR_D	BetaCoV-S1-NTD	0.013212806741631
3CNC_F	Adeno-knob	0.0132339422654359
5IYW_A	Calici-coat	0.013239052409512
3L89_J	Adeno-knob	0.01324196952081
4X05_B	Calici-coat	0.0132546769172536
3BVN_E	Ig-like-C1-type	0.0132600300610017
5HZA_A	Calici-coat	0.0132628987700024
3P4M_B	Ig-like-C1-type	0.0132699574235111
6XW5_B	Calici-coat	0.0132833215088035
5Z58_A	MPN	0.0132903763740759
5HZB_A	Calici-coat	0.0132921680092853
5NED_C	Peptidase-C28	0.013294237075338
6PDL_H	Ephrin-RBD	0.0133114197069583
6SSA_K	Ig-like-C1-type	0.013324524511683
6GW1_B	Calici-coat	0.013325556890655
3SLD_J	Calici-coat	0.013328065628694
6LHL_A	Rhv	0.01333355993694
1NZL_A	SH2	0.0133375579847257
6ZB5_A	BetaCoV-S1-CTD	0.0133418672613379
5E6I_H	Ig-like-C1-type	0.0133566608326302
3Q3A_A	Calici-coat	0.0133610324255081
6ZB5_C	BetaCoV-S1-CTD	0.0133641327067178
6ZB5_B	BetaCoV-S1-CTD	0.0133672248525844
4ZUV_B	Ig-like-C1-type	0.013367605097237
2HJK_B	Ig-like-C1-type	0.013382283911442
2XFB_B	Peptidase-S3	0.0133830446295476
6IS5_D	Calici-coat	0.0133844937879392
6H9V_B	Calici-coat	0.0133894432634856
3KXF_O	Ig-like-C1-type	0.0133898060173879
3GSO_B	Ig-like-C1-type	0.0133927299811844
3JTT_E	Ig-like-C1-type	0.0133959701882603
4XNZ_G	GP120	0.0133978223796306
6ZB5_A	RBD	0.0134097229868313
3PA1_A	Calici-coat	0.013413933556397
4X05_A	Calici-coat	0.0134143463578897
2ZUG_B	VP9	0.0134220652445109
3E6F_A	Ig-like-C1-type	0.0134258229379007
6ZB5_C	RBD	0.0134289315051729
4P26_B	Calici-coat	0.0134322039343799
6QU8_A	Adeno-knob	0.0134343206844564
6ZB5_B	RBD	0.0134382903241588
4PGB_E	Ig-like-C1-type	0.0134514764670689
3QZW_E	Ig-like-C1-type	0.0134565210972619
4PGB_B	Ig-like-C1-type	0.0134821015839107
1XR8_B	Ig-like-C1-type	0.0134869229095369
3Q6Q_B	Calici-coat	0.0134887776816149
4Z4T_B	Calici-coat	0.0134930930624611
4PBA_B	SRA	0.0134955536796493
5N11_A	Hema-esterase	0.0135016669840291
3LIN_I	Peptidase-A2	0.0135087321261362
3RY8_B	Calici-coat	0.0135146354566667
7K8W_B	BetaCoV-S1-CTD	0.0135176576396789
6J2H_E	Ig-like-C1-type	0.0135205326208324
6DFF_M	MHD	0.013523381598687
4Q7J_D	S1-motif-2	0.0135280987208552
5V5M_B	Ig-like-C1-type	0.0135288360512824
6Z43_B	RBD	0.013531685172502
6J2J_E	Ig-like-C1-type	0.0135333208787705
3OBU_A	UEV	0.0135385290279907
2OL1_B	dUTPase	0.0135408451384117
3C3I_A	dUTPase	0.0135491490920528
1FOD_1	Rhv	0.0135570334066303
4Z4W_B	Calici-coat	0.0135597634847617
4P2N_C	Calici-coat	0.0135652605331621
5YXU_D	Ig-like-C1-type	0.0135674875823026
7K8X_B	RBD	0.0135711828733605
3SKB_B	Calici-coat	0.0135797317299171
7KJ2_B	RBD	0.0135929321815811
5N0A_A	Flavi-glycoprot	0.0136006739702483
4Z4S_B	Calici-coat	0.0136160508997478
6OU9_B	Calici-coat	0.013620014575332
5HZA_B	Calici-coat	0.0136234431726027
4OPO_B	Calici-coat	0.0136255900661479
5W9N_I	BetaCoV-S1-NTD	0.0136330977138724
4P1V_B	Calici-coat	0.0136353663814589
3NG9_E	Parvo-coat	0.0136440829325734
3Q6R_B	Calici-coat	0.0136478970615508
4C56_H	Ig-like-C1-type	0.0136508393852187
7JWB_B	RBD	0.0136551311743055
2AV7_E	Ig-like-C1-type	0.0136619670258608
3Q6Q_A	Calici-coat	0.0136719752801094
7KEB_C	RBD	0.0136857657076583
6OTF_B	Calici-coat	0.0136917103350225
4GH4_A	Peptidase-C28	0.0136960394518967
1BBT_2	Rhv	0.0136979022100409
3Q38_B	Calici-coat	0.013706997842993
3RWJ_B	Ig-like-C1-type	0.0137319210643262
4ZUS_B	Ig-like-C1-type	0.0137329661392049
3MRM_B	Ig-like-C1-type	0.0137523269796826
7JWY_C	BetaCoV-S1-CTD	0.0137550121576841
4Z4Y_B	Calici-coat	0.0137673534920306
5JZE_D	Ubiquitin-like-2	0.013797446052539
5IYQ_A	Calici-coat	0.0138012851753087
5NQ1_B	Ig-like-C1-type	0.0138030575036935
1MBM_C	Peptidase-C32	0.0138067889030023
6XLU_B	RBD	0.0138094322400644
5GSX_E	Ig-like-C1-type	0.0138116284104806
1A9B_B	Ig-like-C1-type	0.0138218847433989
5W1V_Q	Ig-like-C1-type	0.0138240732743331
7JVB_B	RBD	0.0138266162751483
7JVB_B	BetaCoV-S1-CTD	0.0138266162751483
6OPN_C	Ig-like-V-type	0.0138365124755261
6DFH_A	GP120	0.0138381817443716
5XOR_B	Viral-Rep	0.0138407422835898
6OPN_I	Ig-like-V-type	0.0138418871943325
6DFH_C	GP120	0.0138440789010549
7JWB_B	BetaCoV-S1-CTD	0.0138454795861936
6DFH_D	GP120	0.0138457475995512
4Z4Z_A	Calici-coat	0.0138478108869925
7KEC_B	RBD	0.0138484852600524
5GSB_B	Ig-like-C1-type	0.013849957823135
6XCM_A	BetaCoV-S1-CTD	0.0138513146440901
6OPN_F	Ig-like-V-type	0.0138524041736422
4OOV_B	Calici-coat	0.0138540127449236
6J2J_B	Ig-like-C1-type	0.0138562711850085
6Z43_C	RBD	0.0138567743474032
5D8A_A	Peptidase-C28	0.0138592558514596
1DDL_B	Tymo-coat	0.0138964695140149
7K8U_C	RBD	0.0138993885396607
5IYP_A	Calici-coat	0.01390637353221
1FYT_E	Ig-like-C1-type	0.0139165880470168
4OOV_A	Calici-coat	0.0139197074702404
4I54_A	GP120	0.0139205605460271
7KJ3_A	RBD	0.0139322942885106
4Z4Y_A	Calici-coat	0.0139331885105717
6UTE_B	Ig-like-2	0.0139355317077184
7JWB_C	BetaCoV-S1-CTD	0.0139359876176579
5HZB_B	Calici-coat	0.0139402851875727
4XL8_C	Adeno-knob	0.0139456213347687
5IYN_A	Calici-coat	0.0139629055859499
3PA2_A	Calici-coat	0.0139644416294832
6XLU_A	BetaCoV-S1-CTD	0.0139675195931469
6VMX_B	Ig-like-C1-type	0.0139846729887662
6STU_A	Adeno-knob	0.0139901875323326
4P2N_A	Calici-coat	0.0139915770012786
3SLN_I	Calici-coat	0.0140068384021679
6JO8_M	Ig-like-V-type-1	0.0140204882308197
4PAR_B	SRA	0.0140255340012946
4OOX_A	Calici-coat	0.0140292757943468
2BVO_B	Ig-like-C1-type	0.0140336765589286
3LIN_H	Peptidase-A2	0.0140350981117719
4PRN_B	Ig-like-C1-type	0.0140354409312619
4PA1_A	Peptidase-A2	0.0140390695493298
6F7D_A	Beta-helix	0.0140421970238635
7KE8_C	BetaCoV-S1-CTD	0.0140446857661656
1KG0_C	C-type-lectin	0.0140450791076837
7K4N_B	BetaCoV-S1-CTD	0.0140514121872221
7K4N_E	BetaCoV-S1-CTD	0.0140521039076078
7K4N_A	BetaCoV-S1-CTD	0.0140558140210246
6WPS_B	BetaCoV-S1-CTD	0.0140575158830836
6X2A_B	BetaCoV-S1-CTD	0.0140601415323933
6WPS_E	BetaCoV-S1-CTD	0.0140614164031955
6WPS_A	BetaCoV-S1-CTD	0.014064114093036
6UM7_A	GP120	0.0141015768689147
3Q6R_A	Calici-coat	0.0141020935884062
6NNF_G	GP120	0.0141185376901604
4R2G_M	Ig-like	0.014129500546327
4WZL_A	Calici-coat	0.0141322215952787
6SUQ_A	Helicase-C-terminal	0.0141422900714392
6D84_P	MHD	0.0141489241698199
3L89_K	Adeno-knob	0.0141533319888807
4ADF_D	Ig-like-2	0.0141542588955459
6UTA_B	Ig-like-2	0.0141561119471668
6D84_M	MHD	0.0141567107144652
6SS8_B	Ig-like-C1-type	0.0141594810909099
5W08_K	Ig-like	0.0141653103104503
4HWZ_B	Ig-like-C1-type	0.0141675802017251
3ONU_B	Calici-coat	0.0141694296617576
3SLN_D	Calici-coat	0.0141715671524484
3VXS_B	Ig-like-C1-type	0.0141717997188448
2YPL_B	Ig-like-C1-type	0.0141815173306864
4ZXN_A	Hema-esterase	0.0141855996362071
7BWJ_E	BetaCoV-S1-CTD	0.0141900173599684
7BWJ_E	RBD	0.0141900173599684
3MRD_B	Ig-like-C1-type	0.0141922941737822
3Q38_A	Calici-coat	0.0141959843764819
4HJ1_A	Phlebovirus-G2	0.0142041672149639
3JCC_D	Ig-like-V-type	0.014204740706027
4Z4R_B	Calici-coat	0.014210977751298
4WZL_B	Calici-coat	0.0142255327598402
6OPO_J	GP120	0.014229140253825
3ONY_A	Calici-coat	0.0142298948248901
6OPO_A	GP120	0.0142307929735776
7KDJ_B	RBD	0.0142311952381108
5W08_Q	Ig-like	0.0142314054167589
3SLD_B	Calici-coat	0.0142345265550485
6GY9_B	Calici-coat	0.0142347808322682
6XLU_B	BetaCoV-S1-CTD	0.0142408508816877
7CAN_B	RBD	0.0142421199206928
7CAN_B	BetaCoV-S1-CTD	0.0142421199206928
4U1L_E	Ig-like-C1-type	0.0142702559048583
3L89_A	Adeno-knob	0.0142773712521107
6IS5_A	Calici-coat	0.0142803711750564
7JWY_B	BetaCoV-S1-CTD	0.0142818952271422
6EWB_A	Calici-coat	0.0142850488400822
7DDN_B	BetaCoV-S1-CTD	0.0142887558625563
4WRK_A	dUTPase	0.0142894250715661
4HJ1_D	Phlebovirus-G2	0.0142963068942938
2XFB_G	Peptidase-S3	0.014297512063401
2OBS_A	Calici-coat	0.0142996653751
3UEZ_B	Ig-like-2	0.014302910806578
6EWB_B	Calici-coat	0.0143038965330423
6H4C_A	dUTPase	0.0143069843775901
3MRC_B	Ig-like-C1-type	0.0143140818577648
2XFC_B	Peptidase-S3	0.0143148176689535
6PWU_A	GP120	0.014319524957006
4WU7_E	Ig-like-C1-type	0.0143327414985692
3LIX_B	Peptidase-A2	0.0143373065598673
3MUU_F	Peptidase-S3	0.0143410540520662
5W08_O	Ig-like	0.0143458470935062
2VSK_B	Ephrin-RBD	0.0143483234086289
3VFR_B	Ig-like-C1-type	0.0143506514718998
3ONU_A	Calici-coat	0.0143523355445045
3SLN_E	Calici-coat	0.0143673562000613
5YXN_D	Ig-like-C1-type	0.0143678826675424
5XGR_B	BetaCoV-S1-NTD	0.0143713417632794
5W9K_J	BetaCoV-S1-NTD	0.0143748923473524
6H4C_E	dUTPase	0.0144071654092395
6C5V_A	Herpes-glycoH-C	0.0144155377204177
5W08_M	Ig-like	0.0144203408666065
7A93_B	BetaCoV-S1-NTD	0.0144298751855989
5NQ1_E	Ig-like-C1-type	0.014436423465365
3PWU_B	Ig-like-C1-type	0.0144377032378429
6Q3K_B	Ig-like-C1-type	0.0144433086317217
5WWI_A	Ig-like-C1-type	0.0144571629748573
4PR5_B	Ig-like-C1-type	0.0144613801154056
3VFP_B	Ig-like-C1-type	0.0144667277310166
5T7G_B	Ig-like-C1-type	0.0144820073170582
1ZBA_3	Peptidase-C28	0.0144820291538926
4UTC_A	Flavi-glycoprot	0.0144820924828121
3NG9_C	Parvo-coat	0.0144896330495464
5WXD_B	Ig-like-C1-type	0.0145038956043299
2OKD_B	dUTPase	0.0145108904043058
5HGB_K	Ig-like-C1-type	0.0145133214464868
2OKE_A	dUTPase	0.0145174692278507
2A1K_A	gp32	0.0145201497590516
6JYS_D	Calici-coat	0.0145336000254869
2XFB_I	Peptidase-S3	0.0145427961108019
5W08_G	Ig-like	0.0145446561910012
6P7S_B	Ephrin-RBD	0.014545952944966
6J2E_E	Ig-like-C1-type	0.0145512529450902
2XFC_I	Peptidase-S3	0.0145576451148764
4ZUW_B	Ig-like-C1-type	0.0145601947439097
3SLN_F	Calici-coat	0.0145635769620002
6S6L_A	Calici-coat	0.0145645673886385
4MQ3_A	Peptidase-A2	0.0145804618644164
2XFB_E	Peptidase-S3	0.0145805309156947
5W08_I	Ig-like	0.0145830632599304
5T7G_D	Ig-like-C1-type	0.0145926120366269
6EWB_D	Calici-coat	0.0145942649421421
3SEJ_F	Calici-coat	0.014597788701166
6J1V_B	Ig-like-C1-type	0.0145981086068303
4PRB_B	Ig-like-C1-type	0.0146041441457965
6XM3_A	BetaCoV-S1-CTD	0.0146247748013107
4PRA_B	Ig-like-C1-type	0.0146258506576543
3SLD_C	Calici-coat	0.0146302534838397
6Z97_B	RBD	0.0146423624173029
5MQC_B	Rhv	0.0146434367028928
5XOV_B	Ig-like-C1-type	0.0146435756765294
5IRO_G	Ig-like-C1-type	0.0146451585364199
3MRG_B	Ig-like-C1-type	0.014647879835057
4GV8_A	dUTPase	0.0146573889627659
6VN0_C	GP120	0.0146605393627552
7KJ4_B	BetaCoV-S1-CTD	0.0146610079965398
6VN0_A	GP120	0.0146665210372064
6VN0_D	GP120	0.0146675783654152
2CME_G	9b	0.0146681702193939
6U20_A	Parvo-coat	0.0146694042266591
3RY8_A	Calici-coat	0.0146730370657565
1A9E_B	Ig-like-C1-type	0.0146743820911708
6GY9_A	Calici-coat	0.0146782299431487
3NG9_G	Parvo-coat	0.0146827230408335
2X4R_E	Ig-like-C1-type	0.0147013891772359
6UDJ_G	Ig-like	0.0147082240037457
1KBG_L	Ig-like-C1-type	0.0147094777640889
6SUQ_A	Peptidase-S30	0.0147225311222919
4EJE_B	UEV	0.0147467705555754
6ZXN_B	BetaCoV-S1-CTD	0.014748165487775
5JEA_G	S1-motif	0.014751112445856
6P4L_B	Calici-coat	0.014752049226049
4EGT_A	SF3-helicase	0.0147611395248441
6JYS_B	Calici-coat	0.0147714896158876
7AGG_B	Cadherin-2	0.014774743458793
6JYS_C	Calici-coat	0.0147958039960301
6SIT_D	Cadherin-1	0.0147976166214538
6P2C_B	Ig-like-C1-type	0.014799318982809
4GV8_D	dUTPase	0.014799537914379
4MJI_I	Ig-like	0.01481343582824
6X2A_C	BetaCoV-S1-CTD	0.0148153174599802
4DKQ_A	GP120	0.0148160599774104
2XFC_G	Peptidase-S3	0.0148206265681955
3MGO_K	Ig-like-C1-type	0.0148233413037735
7K8U_A	BetaCoV-S1-CTD	0.0148255710912113
6E5U_G	NTF2	0.0148389932608801
7A94_C	RBD	0.0148397073660101
6IEX_B	Ig-like-C1-type	0.0148501475453012
6E5U_C	NTF2	0.0148591362483688
1CG9_B	Ig-like-C1-type	0.0148673076696765
6A3B_B	RanBD1	0.0148805344403861
6KFT_B	RanBD1	0.0148805344403861
3Q39_A	Calici-coat	0.0148847887606633
3MV8_B	Ig-like-C1-type	0.0148883584620664
3E6H_A	Ig-like-C1-type	0.0148906215078033
7DK4_c	BetaCoV-S1-NTD	0.0149032973513539
6E4X_B	Ig-like	0.0149089013162368
4WU7_B	Ig-like-C1-type	0.0149129893823982
6UDA_E	GP120	0.014918650536523
6UDA_A	GP120	0.014921323022643
6UDA_I	GP120	0.0149213914986563
5CAY_B	Ig-like-V-type	0.0149257115822802
2VSK_D	Ephrin-RBD	0.0149323066669452
6OAR_B	Ubiquitin-like	0.0149386745081993
6SIT_D	Cadherin-2	0.0149408587208106
4XL8_B	Adeno-knob	0.0149424266525038
4X0C_B	Calici-coat	0.0149490354116316
2VLL_E	Ig-like-C1-type	0.0149532247368724
4G9D_B	Ig-like-C1-type	0.0149578302159844
4X0C_A	Calici-coat	0.0149593655914686
6NCA_b	Ig-like-C1-type	0.0149627724916142
6P23_B	Ig-like-C1-type	0.0149727342583053
3NAP_B	Rhv	0.0149792108228796
7AGF_C	Cadherin-2	0.014986661904658
7KFW_B	RBD	0.0149872850652806
7KFW_B	BetaCoV-S1-CTD	0.0149872850652806
7AGF_B	Cadherin-2	0.0149874401141064
4GH4_B	Peptidase-C28	0.0149910482200784
6RIC_B	RNA-pol-Rpb2-3	0.0149972181597994
5UTY_G	GP120	0.0150046460819188
5W9L_C	BetaCoV-S1-NTD	0.0150048628495053
3SJP_A	Calici-coat	0.0150179883513296
6ZB4_C	RBD	0.015020479307968
6P59_W	Ubiquitin-like	0.015025058399272
6NCA_c	Ig-like-C1-type	0.0150290972424447
4R4N_E	GP120	0.0150301118876099
4PGD_B	Ig-like-C1-type	0.0150322775060181
4F7M_E	Ig-like-C1-type	0.0150439725228163
6OAR_D	Ubiquitin-like	0.0150451660977255
4G8I_B	Ig-like-C1-type	0.0150523751212883
4OLZ_G	GP120	0.0150542062534511
5WEU_B	Ig-like-C1-type	0.0150554670737358
1BBT_1	VP4-2	0.0150622507467746
4U1L_B	Ig-like-C1-type	0.0150626701542758
3PSE_B	Ubiquitin-like-2	0.0150711801800115
6THG_C	Ephrin-RBD	0.015073775743179
3OBX_A	UEV	0.0150830100464726
6YLA_E	RBD	0.0150839349831891
3RA4_A	Parvo-coat	0.0150861583571593
6H4C_G	dUTPase	0.0150974033940315
6NCA_q	Ig-like-C1-type	0.0151104521531627
6P59_D	Ubiquitin-like	0.0151122507146668
6IR5_C	Calici-coat	0.015116891716933
3MUU_D	Peptidase-S3	0.0151253116886542
6NF2_G	GP120	0.0151265329180205
6YVA_C	Ubiquitin-like-1	0.0151299402816447
5W9N_H	BetaCoV-S1-NTD	0.0151338595979753
6NCA_h	Ig-like-C1-type	0.0151454425410442
4ZFZ_J	Ig-like	0.0151481621537663
6BF4_A	GP120	0.0151500056098276
2XFC_E	Peptidase-S3	0.015150669912185
6THG_D	Ephrin-RBD	0.0151555417677709
6NF2_Q	GP120	0.0151561223946534
4WZT_B	Calici-coat	0.0151567138641107
6NF2_A	GP120	0.0151605691172065
7JJI_A	BetaCoV-S1-CTD	0.0151727688849765
1MVP_B	Peptidase-A2	0.015173532665155
7JJI_B	BetaCoV-S1-CTD	0.0151746895328759
7JJI_C	BetaCoV-S1-CTD	0.0151802255800063
6CUE_2	GP120	0.0151802672695496
6NCA_t	Ig-like-C1-type	0.0151853597439889
6CRQ_F	GP120	0.0151885328525304
6M0J_E	RBD	0.0151913838531016
6M0J_E	BetaCoV-S1-CTD	0.0151913838531016
3NG9_D	Parvo-coat	0.0152018262850503
3LIY_D	Peptidase-A2	0.015203099207896
6OAR_F	Ubiquitin-like	0.0152096566215296
5W9O_K	BetaCoV-S1-NTD	0.0152116778205201
6UTB_A	GP120	0.0152141918215692
6CE0_G	GP120	0.0152190066729684
5NME_B	Ig-like-C1-type	0.0152366807480425
6NCA_p	Ig-like-C1-type	0.0152440274742645
6XA9_F	Ubiquitin-like-2	0.0152472434831576
4DKP_A	GP120	0.0152556176129083
6NCA_s	Ig-like-C1-type	0.015261821729063
6NK6_M	Ig-like-V-type-1	0.0152673778042143
6XM0_C	RBD	0.0152721208480821
3SLN_A	Calici-coat	0.0152761612649936
7DK6_a	BetaCoV-S1-NTD	0.0152857193450758
6LA4_A	Rhv	0.0152889162494901
6LAO_A	Rhv	0.0152889162494901
6NCA_m	Ig-like-C1-type	0.0152946074548397
6NCA_r	Ig-like-C1-type	0.0152974861042151
3NG9_J	Parvo-coat	0.0153176794210983
6TYB_C	Ig-like	0.0153225101881464
4EJE_A	UEV	0.0153302278854808
6NCA_g	Ig-like-C1-type	0.0153326211496385
7KFV_A	RBD	0.015334079644494
7KFV_A	BetaCoV-S1-CTD	0.015334079644494
5W9H_r	BetaCoV-S1-NTD	0.0153476877786089
6PWU_E	GP120	0.0153590888052849
6JYS_A	Calici-coat	0.0153636049637824
6BJ2_B	Ig-like-C1-type	0.015366763972656
6NCA_l	Ig-like-C1-type	0.0153816181706152
6N1W_2	GP120	0.0153851281580172
5IRO_K	Ig-like-C1-type	0.0153913531343098
5W9H_q	BetaCoV-S1-NTD	0.0153928308740624
4WRK_D	dUTPase	0.0153994563553446
3LIT_A	Peptidase-A2	0.0154141289819279
4ZUV_E	Ig-like-C1-type	0.0154238778053348
5NQ3_E	Ig-like-C1-type	0.0154254254761821
5TEZ_B	Ig-like-C1-type	0.0154309161556177
6NCA_n	Ig-like-C1-type	0.0154319305138131
4ADF_A	Ig-like-2	0.0154322601714816
5W9L_B	BetaCoV-S1-NTD	0.0154408824657849
3J1P_A	SF3-helicase	0.0154454030730431
7JWB_A	RBD	0.0154501146351158
6IMN_A	DNA-LIGASE-A3	0.0154518028139021
6STU_D	Adeno-knob	0.0154528389117109
5W9K_K	BetaCoV-S1-NTD	0.0154528646986696
6NCA_o	Ig-like-C1-type	0.0154612926729653
6VN1_A	Glycoprot-B-PH1	0.0154675791912752
4WZT_A	Calici-coat	0.0154707196375601
3NGB_D	GP120	0.0154714999061322
6VN1_B	Glycoprot-B-PH1	0.015472418591777
6ZP5_B	BetaCoV-S1-NTD	0.0154735160339724
5IRO_W	Ig-like-C1-type	0.0154781035383037
3CNC_B	Adeno-knob	0.0154781693171658
2GJ2_C	VP9	0.015483241399637
7KJ3_B	RBD	0.0154995948202512
6HLV_A	GOLD	0.0155112458140589
4ZUU_B	Ig-like-C1-type	0.015511914544283
2AXG_B	Ig-like-C1-type	0.0155185781436857
5F4M_A	Calici-coat	0.0155216180659469
3SLD_G	Calici-coat	0.0155273890377188
6JCS_A	Parvo-coat	0.015530563877639
6NCA_a	Ig-like-C1-type	0.0155336774896252
2X4U_B	Ig-like-C1-type	0.0155395792981483
5IRO_O	Ig-like-C1-type	0.0155419923641408
6ZHD_B	BetaCoV-S1-CTD	0.0155560630590479
6XC4_A	BetaCoV-S1-CTD	0.0155672245771321
4MJ5_B	Ig-like-C1-type	0.0155687328157782
6NCA_k	Ig-like-C1-type	0.015570096870955
2X4Q_E	Ig-like-C1-type	0.0155719599292237
7K8U_C	BetaCoV-S1-CTD	0.0155862083096903
6ZP7_B	BetaCoV-S1-NTD	0.0155866440543067
7K8X_C	RBD	0.015590666120866
7JOT_A	Parvo-coat	0.0155957055957826
3N40_P	Peptidase-S3	0.0156063008615843
6BKB_H	Ig-like-1	0.0156191378956407
6UDK_R	GP120	0.0156238104530165
2AV1_B	Ig-like-C1-type	0.0156240918853167
6NCA_f	Ig-like-C1-type	0.0156293423174191
6NCA_i	Ig-like-C1-type	0.0156341791438205
3NG9_H	Parvo-coat	0.0156361402131081
3MGO_H	Ig-like-C1-type	0.0156553746856472
4PAR_D	SRA	0.0156557611215862
2AV7_B	Ig-like-C1-type	0.0156559822505268
6XM0_C	BetaCoV-S1-CTD	0.0156574888587811
5IRO_S	Ig-like-C1-type	0.0156581816807777
5FOB_B	NTR	0.0156757902461692
5NQ3_B	Ig-like-C1-type	0.0156795842421966
3MGT_H	Ig-like-C1-type	0.0156826746993747
3KXF_I	Ig-like-C1-type	0.0156888129956299
3SJV_D	Ig-like-C1-type	0.0157134693155714
6GL1_D	Ig-like-C1-type	0.0157211301504548
6LHO_A	Rhv	0.0157307458024461
3SLD_E	Calici-coat	0.0157376927166953
1BUI_A	PAN	0.0157378548305512
2CH8_D	Ig-like-2	0.0157442403835421
4ADF_R	Ig-like-2	0.0157615870142997
3KXF_A	Ig-like-C1-type	0.0157688131656285
1RK1_B	Ig-like-C1-type	0.0157784266344008
6IR5_D	Calici-coat	0.0157799032112789
1DDL_A	Tymo-coat	0.015791369163902
6KWK_B	Ig-like-C1-type	0.0157986101619717
3KXF_N	Ig-like-C1-type	0.0158064514260149
5LKC_A	Calici-coat	0.0158111308485177
5LKC_B	Calici-coat	0.0158146952864779
5LKK_A	Calici-coat	0.0158245037042466
4ADF_C	Ig-like-2	0.0158290411796388
6J2A_B	Ig-like-C1-type	0.0158387551273582
4OM1_G	GP120	0.0158472205623398
6XC4_Z	BetaCoV-S1-CTD	0.0158501046157269
6XC4_Z	RBD	0.0158501046157269
6ZGE_C	RBD	0.0158622283872294
6ZGE_A	RBD	0.0158669532568233
1ZBA_4	Peptidase-C28	0.0158675288253917
6ZGE_B	RBD	0.0158788201021052
3SLD_I	Calici-coat	0.0158831150558878
4H14_A	bCoV-S1-N	0.0158877251098893
3MNZ_B	Ig-like	0.0158949991372088
2X4T_B	Ig-like-C1-type	0.0158966888265174
4DKO_A	GP120	0.0158985505040702
5NE4_2	Peptidase-C28	0.0159025436362635
6YZ5_E	BetaCoV-S1-CTD	0.0159064587114081
6YZ5_E	RBD	0.0159064587114081
6ZGI_B	RBD	0.0159287210670459
6ULC_C	GP120	0.0159288757288965
6ZGI_C	RBD	0.0159332156543559
6ZGI_A	RBD	0.0159340892746196
6N81_A	Calici-coat	0.0159368887407243
6SQJ_A	Herpes-glycop-D	0.0159399347729763
3MGT_K	Ig-like-C1-type	0.0159406429803242
6NCA_d	Ig-like-C1-type	0.0159421013868715
7JZM_B	BetaCoV-S1-CTD	0.0159485471917278
7JZM_B	RBD	0.0159485471917278
5Y5Q_B	dUTPase	0.0159574679323233
5NMH_B	Ig-like-C1-type	0.0159662138357113
4PRP_B	Ig-like-C1-type	0.0159720585587671
6IMN_B	DNA-LIGASE-A3	0.0159724977159781
3KIE_A	Parvo-coat	0.0159725544226483
3KIE_K	Parvo-coat	0.015973897400434
3KIE_E	Parvo-coat	0.0159744517595004
3KIE_F	Parvo-coat	0.0159751874092183
3KIE_L	Parvo-coat	0.0159753478121935
3KIE_D	Parvo-coat	0.0159755713723432
3KIE_I	Parvo-coat	0.0159761218115449
3KIE_M	Parvo-coat	0.0159765567276931
3KIE_Q	Parvo-coat	0.0159766097597027
3KIE_B	Parvo-coat	0.0159768230947073
3KIE_C	Parvo-coat	0.0159775327131581
3KIE_H	Parvo-coat	0.0159796131951975
3KIE_N	Parvo-coat	0.0159803348677014
3KIE_P	Parvo-coat	0.0159803621374049
3KIE_O	Parvo-coat	0.0159804226906556
3KIE_R	Parvo-coat	0.0159811372996986
3KIE_S	Parvo-coat	0.0159813796938395
3KIE_T	Parvo-coat	0.0159831050002808
3KIE_G	Parvo-coat	0.0159832685334404
3KIE_J	Parvo-coat	0.0159895626779545
6UDK_K	Ig-like	0.0159937482733644
3ASR_B	Calici-coat	0.015996151177368
3MGO_E	Ig-like-C1-type	0.0160014152139021
4QRQ_B	Ig-like-C1-type	0.0160068093340792
3NG9_I	Parvo-coat	0.0160068170902016
2NV9_H	Orn-DAP-Arg-deC	0.0160072257790651
3JTT_H	Ig-like-C1-type	0.0160080136348901
6NCA_j	Ig-like-C1-type	0.0160270378272056
7K8Z_C	RBD	0.016032997927093
2OKE_B	dUTPase	0.016054860456313
5HBZ_C	Peptidase-C32	0.0160716480055436
5LKK_B	Calici-coat	0.0160777587060552
1AGD_B	Ig-like-C1-type	0.0160779984541879
6U0L_A	GP120	0.0160817313220906
4O5I_M	Ig-like	0.0160962650298455
1QXM_B	Ricin-B-type-lectin-2	0.0161009949246532
3SEJ_E	Calici-coat-C	0.0161036050921888
5HGB_B	Ig-like-C1-type	0.0161183099872377
3ASP_B	Calici-coat	0.0161382812311445
3NG9_A	Parvo-coat	0.0161595444943052
6V8Z_A	GP120	0.0161643176646077
6V8Z_M	GP120	0.0161649213184414
5TJE_B	Ig-like-C1-type	0.0161671841674472
6V8Z_G	GP120	0.0161688305135611
2GJI_A	VP9	0.0161823310257772
6XM3_A	RBD	0.0161878188468181
4O5I_O	Ig-like	0.0161894121886002
4XNZ_A	GP120	0.0161894765183389
2X70_B	Ig-like-C1-type	0.0161945746965496
4O5I_U	Ig-like	0.0161958542873551
4O5I_Q	Ig-like	0.0162050417086139
6GL1_H	Ig-like-C1-type	0.0162132533259952
3RL1_B	Ig-like-C1-type	0.0162147568905302
3U7S_A	Peptidase-A2	0.0162267770208895
4O5I_S	Ig-like	0.016240846518148
5W1V_L	Ig-like-C1-type	0.0162419396762949
3KIC_L	Parvo-coat	0.0162440709203424
6XEY_B	BetaCoV-S1-CTD	0.0162465653413155
5N09_A	Flavi-glycoprot	0.0162476130567552
3KIC_N	Parvo-coat	0.0162478754824644
3KIC_T	Parvo-coat	0.016248394169455
3MGO_B	Ig-like-C1-type	0.0162497389780903
3KIC_I	Parvo-coat	0.0162505270760376
3KIC_E	Parvo-coat	0.0162506947073146
3KIC_O	Parvo-coat	0.0162511109675658
3KIC_R	Parvo-coat	0.0162513604812497
3KIC_D	Parvo-coat	0.016252408757589
3KIC_A	Parvo-coat	0.016252432925105
3KIC_H	Parvo-coat	0.0162525140948013
1QXM_A	Ricin-B-type-lectin-2	0.016253164273492
3KIC_K	Parvo-coat	0.0162538996718021
3KIC_Q	Parvo-coat	0.016254438159985
3KIC_P	Parvo-coat	0.0162544912204651
3KIC_M	Parvo-coat	0.0162553752491914
3KIC_B	Parvo-coat	0.0162553908089543
6ZP2_A	BetaCoV-S1-CTD	0.0162568330026019
3KIC_F	Parvo-coat	0.0162571559161198
3KIC_J	Parvo-coat	0.0162576023012199
3KIC_G	Parvo-coat	0.0162585650346278
6ZP2_B	BetaCoV-S1-CTD	0.0162586667622946
3KIC_C	Parvo-coat	0.0162601127225572
6ZP2_C	BetaCoV-S1-CTD	0.0162608037160109
3ASS_B	Calici-coat	0.0162632669781497
3KIC_S	Parvo-coat	0.0162636556310862
5NZ2_A	dUTPase	0.0162703369277627
5LZ6_A	GOLD	0.016272862851212
4OLX_G	GP120	0.0162772320527535
7AD1_C	BetaCoV-S1-CTD	0.0162814953654394
6OSY_P	GP120	0.0162857627150052
5N0A_B	Flavi-glycoprot	0.016288444882324
7K8V_C	BetaCoV-S1-CTD	0.0163047634541909
4O5I_W	Ig-like	0.016325919278705
5W9L_J	BetaCoV-S1-NTD	0.0163287477592652
7KDL_B	BetaCoV-S1-CTD	0.0163508318874193
4YC2_A	GP120	0.0163523605120998
2ESV_B	Ig-like-C1-type	0.0163549913390351
3SLD_F	Calici-coat	0.0163623052441451
6ZHD_C	BetaCoV-S1-CTD	0.016374090623715
6ZB4_C	BetaCoV-S1-CTD	0.0163771616036143
6J2J_D	Ig-like	0.0163793625440402
6DTX_A	Peptidase-A2	0.0164040896211097
6VKN_D	GP120	0.0164138066274293
5TL6_D	Ubiquitin-like-1	0.0164160170629379
6LA7_A	Rhv	0.0164204098367954
7JMS_H	Ubiquitin-like-1	0.0164210837845843
6VKN_A	GP120	0.0164219857466294
2AV1_E	Ig-like-C1-type	0.0164240309606201
6VKN_C	GP120	0.0164294314425163
6GL1_F	Ig-like-C1-type	0.0164321937000468
5W9M_E	BetaCoV-S1-NTD	0.0164439223319765
4LCY_H	Ig-like-C1-type	0.0164452071869676
5W8U_D	Ubiquitin-like-2	0.0164756344918384
4U1S_B	Ig-like-C1-type	0.0164918544557019
6ZDH_C	BetaCoV-S1-CTD	0.0164952896417471
1AKJ_B	Ig-like-C1-type	0.0164959879745231
5IT9_U	Ribosomal-S10	0.016502143439041
3V6B_R	Ig-like-C2-type-2	0.0165101878850221
2A1K_B	gp32	0.0165106433875938
3BES_R	IFNGR1	0.0165161196067175
6FW2_A	MOSC	0.0165200106871365
6X29_A	RBD	0.0165212638254034
7DDN_C	RBD	0.0165219294074545
6XA9_D	Ubiquitin-like-2	0.0165225715818513
4UF7_E	Ephrin-RBD	0.0165343544748684
3SKO_B	Ig-like-C1-type	0.0165356454809677
6X29_C	RBD	0.0165369980262809
5N11_B	Hema-esterase	0.0165373418475131
6X29_B	RBD	0.0165477645680529
7K90_B	RBD	0.0165512150629919
6Z97_C	BetaCoV-S1-CTD	0.0165518505244906
6JYO_A	Calici-coat	0.016554273803895
4X7C_A	Calici-coat-C	0.0165551953456217
5W8U_B	Ubiquitin-like-2	0.016577323027237
6Z2M_E	RBD	0.0165875927456579
6Z2M_E	BetaCoV-S1-CTD	0.0165875927456579
3ASQ_B	Calici-coat	0.0165938134021211
3D2U_B	Ig-like-C1-type	0.0166135497519155
4PRH_D	Ig-like-C1-type	0.0166147201124449
6CPL_A	Ig-like-C1-type	0.0166157485442477
5JZE_B	Ubiquitin-like-2	0.0166183549426929
4WRK_C	dUTPase	0.0166222666081706
4BIP_A	Rhv	0.016626227396096
3J0C_E	Peptidase-S3	0.0166273394436598
4ADF_O	Ig-like-2	0.01663458468417
7DK5_a	BetaCoV-S1-NTD	0.0166358580304646
4ZFZ_G	Ig-like	0.016637518971113
1UXB_A	Adeno-knob	0.0166443715332599
6CV2_B	Rhv	0.0166491921949843
3P9G_A	UEV	0.016651876097336
5W9K_L	BetaCoV-S1-NTD	0.0166673489450611
4UOI_E	HCV-env	0.0166784082720141
6CVB_B	Rhv	0.0167030718816362
6ILG_A	Ig-like	0.0167034743610176
5CCO_A	dUTPase	0.0167110552081449
5XGR_A	BetaCoV-S1-NTD	0.0167122898786283
3UEZ_D	Ig-like-2	0.0167128278424717
6YVA_C	Ubiquitin-like-2	0.0167155205540533
6G47_A	Adeno-knob	0.0167169370721847
6XC4_A	RBD	0.0167229819550289
4F5C_F	CoV-S1	0.0167238348367326
4NT6_B	Ig-like-C1-type	0.016749424791808
6XEY_C	RBD	0.0167507611683673
6JYN_A	Calici-coat	0.0167561641097402
4PBA_D	SRA	0.0167703958037749
3P9H_A	UEV	0.0167758849345031
1ZBE_4	Peptidase-C28	0.0167867005500522
4XL8_A	Adeno-knob	0.0167921713293621
6AKU_A	Rhv	0.0168009480707087
7KEC_A	BetaCoV-S1-CTD	0.0168083614751219
6RWM_F	Reverse-transcriptase	0.0168086442876957
6RWM_N	Reverse-transcriptase	0.0168129135389302
6EWA_B	Ig-like-C1-type	0.0168138024261581
5W9H_p	BetaCoV-S1-NTD	0.0168328663344564
5C5T_B	Fe2OG-dioxygenase	0.0168510565367832
4ZFZ_D	Ig-like	0.0168529239410876
5LKG_B	Calici-coat	0.0168603887056028
1HOC_B	Ig-like-C1-type	0.0168828306135339
6CM3_G	Ig-like-V-type	0.0168957706350741
4X06_B	Calici-coat-C	0.0168979714421601
6CM3_I	Ig-like-V-type	0.0169045254798691
6CM3_H	Ig-like-V-type	0.0169047485307225
4ZNY_A	UEV	0.0169050405676226
1S7T_E	Ig-like-C1-type	0.0169093797993294
6OPP_J	GP120	0.0169195961161517
6M2J_B	Ig-like-C1-type	0.0169323590271982
4NQX_J	Ig-like-C1-type	0.0169464677205423
3RWN_B	Phage-tail-NK	0.0169535893451656
4O58_H	Ig-like	0.0169606357383182
6OUC_A	Calici-coat	0.0169697847838638
4UOI_A	HCV-env	0.0169710358381042
7KDH_B	BetaCoV-S1-CTD	0.0169724762327234
5O02_A	Calici-coat	0.0169741029792394
5U1F_C	GP120	0.0169872254109927
7CJQ_E	Ig-like	0.0169875131572324
3AST_B	Calici-coat	0.0170089803379927
6XC3_C	BetaCoV-S1-CTD	0.0170226583552175
6XC3_C	RBD	0.0170226583552175
6D83_M	MHD	0.017026358688006
6ZOZ_A	BetaCoV-S1-CTD	0.0170303205611334
6ZOZ_B	BetaCoV-S1-CTD	0.0170348573399831
6ZOZ_C	BetaCoV-S1-CTD	0.017038532039455
3SEJ_C	Calici-coat	0.0170442562252201
1ZXT_B	SCY	0.0170479875123503
6EWB_A	Calici-coat-C	0.0170480177996652
6CM9_M	MHD	0.0170661493166261
[truncated: 9,475 more rows]
