# Supplementary material for: Identifying and profiling structural similarities between Spike of SARS-CoV-2 and other viral or host proteins with Machaon
Source: Commun Biol. 2023 Jul 19;6:752. doi: 10.1038/s42003-023-05076-7 (PMC10356814; doi:10.1038/s42003-023-05076-7)
Supplement: Supplementary file 7 — Supplementary Data 4 [file 42003_2023_5076_MOESM7_ESM.zip › 6VXX_A_domain/metrics/6VXX_A_RBD_t-alpha.csv]

structureId	domain	t-alpha
1M9C_B	PPIase-cyclophilin-type	0.0
4FZB_H	ThyX	0.0
6MTJ_D	GP120	0.0
3CL3_B	DED	0.0
6VXX_A	RBD	0.0
4WXR_B	Helicase-C-terminal	0.0
5W9L_J	BetaCoV-S1-CTD	0.0
6W09_B	Peptidase-S3	0.0
7A97_B	BetaCoV-S1-CTD	0.0
1FOD_3	Rhv	0.0
5UOP_B	Reverse-transcriptase	0.0
5A2T_S	POTEX-CARLAVIRUS-COAT	0.0
4MJI_E	Ig-like-C1-type	0.0
6DWX_C	OTU	0.0
3O99_B	Peptidase-A2	0.0
6X2C_A	BetaCoV-S1-CTD	0.0
6XH3_A	RRM-1	0.0
4DVK_A	Peptidase-C53	0.0
1DYL_D	Peptidase-S3	0.0
2CJR_F	CoV-N-CTD	0.0
6X79_C	RBD	0.0
2RKF_A	Peptidase-A2	0.0
2H1L_B	SF3-helicase	0.0
4PRI_D	Ig-like-C1-type	0.0
6NYP_A	Ig-like-V-type	0.0
6XAA_B	Ubiquitin-like-1	0.0
5X59_C	BetaCoV-S1-CTD	0.0
4CSH_B	Peptidase-C51	0.0
3M5N_B	Peptidase-S29	0.0
5FUU_F	GP41	0.0
3U6X_R	Caudo-bapla-RBP	0.0
6J62_A	Ubiquitin-like-2	0.0
7JWY_B	BetaCoV-S1-CTD	0.0
7JVC_E	BetaCoV-S1-CTD	0.0
6M17_F	RBD	0.0
6M17_F	BetaCoV-S1-CTD	0.0
6M17_E	RBD	0.0
6M17_E	BetaCoV-S1-CTD	0.0
6SUQ_A	Peptidase-S30	0.0
6P4G_G	Ribosomal-S7	0.0
6NK5_E	Peptidase-S3	0.0
5H7G_B	BTB	0.0
6DX3_C	OTU	0.0
3LIQ_A	Peptidase-A2	0.0
6E5U_A	NTF2	0.0
2Q5K_B	Peptidase-A2	0.0
6NIL_A	CMP-dCMP-type-deaminase-2	0.0
6NIL_G	CMP-dCMP-type-deaminase-2	0.0
6NIL_D	CMP-dCMP-type-deaminase-2	0.0
3LIY_E	Peptidase-A2	0.0
6NIL_J	CMP-dCMP-type-deaminase-2	0.0
3KS8_B	VP35-IID	0.001709401709401
7KFV_E	RBD	0.001709401709401
7CHH_B	BetaCoV-S1-CTD	0.001709401709401
4CSH_D	Peptidase-C51	0.001709401709401
7K8Z_C	BetaCoV-S1-CTD	0.001709401709401
6QPF_K	RdRp-catalytic	0.001709401709401
3M5O_B	Peptidase-S29	0.001709401709401
3F0Y_G	Adeno-knob	0.001709401709401
6ZHD_C	RBD	0.001709401709401
3ZNH_A	OTU	0.001709401709401
6XC7_A	BetaCoV-S1-CTD	0.001709401709401
3SA5_B	Peptidase-A2	0.001709401709401
7JQB_N	Ribosomal-L7Ae	0.001709401709401
6OPO_H	GP120	0.001709401709401
5C6K_A	Tyr-recombinase	0.001709401709401
6X5B_D	Ig-like-C2-type-2	0.001709401709401
7JJI_C	BetaCoV-S1-CTD	0.001709401709401
6UDK_N	Ig-like	0.001709401709401
2BBZ_A	DED-1	0.001709401709401
7KFX_A	BetaCoV-S1-CTD	0.001709401709401
6VO1_I	GP120	0.001709401709401
7KE4_B	RBD	0.001709401709401
7K8M_E	BetaCoV-S1-CTD	0.001709401709401
7K8M_E	RBD	0.001709401709401
3RT3_B	Ubiquitin-like-2	0.001709401709401
3S54_B	Peptidase-A2	0.001709401709401
1WBK_B	Peptidase-A2	0.001709401709401
5KQX_A	Peptidase-A2	0.001709401709401
1EFN_C	SH3	0.001709401709401
3N0I_C	Adeno-knob	0.001709401709401
6N8D_D	Calici-coat	0.001709401709401
6XM4_C	BetaCoV-S1-CTD	0.001709401709401
5X59_A	BetaCoV-S1-CTD	0.001709401709401
2H1L_E	SF3-helicase	0.001709401709401
4YOA_A	Peptidase-A2	0.001709401709401
6E5U_E	NTF2	0.001709401709401
3PRP_B	Ubiquitin-like	0.0017123287671234
6MU8_G	GP120	0.0017123287671234
6P3E_N	BIG2	0.0017123287671234
1VCP_B	Peptidase-S3	0.0017123287671234
6THG_J	Ephrin-RBD	0.0017123287671234
4N9F_s	Ubiquitin-like	0.0017123287671234
4B8N_D	Cytochrome-b5-heme-binding	0.0017123287671234
6UDK_I	Ig-like	0.0017123287671234
6W52_B	Fibritin-C	0.0017123287671234
5A2T_G	POTEX-CARLAVIRUS-COAT	0.0017123287671234
7KDG_B	RBD	0.0017123287671234
1VQ2_A	CMP-dCMP-type-deaminase	0.0017123287671234
7KDI_A	RBD	0.0017123287671234
2YPK_A	Ig-like-C1-type	0.0017123287671234
1S9H_A	SF3-helicase	0.0017123287671234
6X29_B	RBD	0.0017123287671234
3PHW_E	OTU	0.0017123287671234
1OUQ_F	Core-binding-CB	0.0017123287671234
7DK6_C	RBD	0.0017123287671234
4M0W_B	Ubiquitin-like	0.0017123287671234
6XLU_B	RBD	0.0017123287671234
7JMS_E	OTU	0.0017123287671234
3L26_B	VP35-IID	0.0017123287671234
4N0O_G	Peptidase-C33	0.0017123287671234
5W9N_J	BetaCoV-S1-CTD	0.0017123287671234
7JV4_B	BetaCoV-S1-NTD	0.0017123287671234
6OZC_G	GP41	0.0017123287671234
2W9L_K	Ig-like-C2-type-1	0.0017123287671234
2JLE_A	RNase-H	0.0017123287671234
3PSE_A	OTU	0.0017123287671234
4BE1_B	Reverse-transcriptase	0.0017123287671234
1H7A_A	Glycine-radical	0.0017123287671234
4E2I_H	SF3-helicase	0.0017123287671234
6VO0_D	GP120	0.0017123287671234
4NJU_D	Peptidase-A2	0.0017123287671234
6V8Z_G	GP120	0.0017123287671234
3U6X_P	Caudo-bapla-RBP	0.0017123287671234
3U6X_B	Caudo-bapla-RBP	0.0017123287671234
4RVI_A	Peptidase-A2	0.0017123287671234
7C22_A	CoV-N-CTD	0.0017123287671234
5W08_L	Ig-like	0.0017123287671234
4ZTJ_B	Reverse-transcriptase	0.0017123287671234
4CSH_C	Peptidase-C51	0.0017123287671234
1ZTX_H	Ig-like-1	0.0017123287671234
2XFB_D	Peptidase-S3	0.0034188034188034
4NQV_I	Ig-like-C1-type	0.0034188034188034
6WPS_G	BetaCoV-S1-NTD	0.0034188034188034
1Z8Y_R	Peptidase-S3	0.0034188034188034
6WPS_A	RBD	0.0034188034188034
7K8T_A	RBD	0.0034188034188034
4H9K_A	Peptidase-C53	0.0034188034188034
5L7O_B	Rhv	0.0034188034188034
6Z2Y_A	Reverse-transcriptase	0.0034188034188034
7DK4_C	RBD	0.0034188034188034
4P9C_J	CMP-dCMP-type-deaminase	0.0034188034188034
6THG_D	Ephrin-RBD	0.0034188034188034
6WKP_D	CoV-N-NTD	0.0034188034188034
5KR0_B	Peptidase-A2	0.0034188034188034
6DX3_D	OTU	0.0034188034188034
6EDU_I	Ig-like-V-type	0.0034188034188034
6DE7_H	Ig-like-1	0.0034188034188034
2X74_B	Reverse-transcriptase	0.0034188034188034
3SV6_A	Peptidase-S29	0.0034188034188034
6WQ0_h	Sulf-coat-C	0.0034188034188034
6Z2Y_D	Reverse-transcriptase	0.0034188034188034
3DXA_L	Ig-like-C1-type	0.0034188034188034
7K8T_C	BetaCoV-S1-CTD	0.0034188034188034
7CHE_R	RBD	0.0034188034188034
7CHF_R	BetaCoV-S1-CTD	0.0034188034188034
5DRV_A	NTF2	0.0034188034188034
3L88_C	Adeno-knob	0.0034188034188034
7JZN_B	BetaCoV-S1-CTD	0.0034188034188034
6XC3_C	BetaCoV-S1-CTD	0.0034188034188034
3R0W_B	Peptidase-A2	0.0034188034188034
6NC2_V	GP41	0.0034188034188034
6XC4_A	RBD	0.0034188034188034
6ZER_E	BetaCoV-S1-CTD	0.0034188034188034
1CU1_B	Peptidase-S29	0.0034188034188034
7K8Z_A	RBD	0.0034188034188034
5IKN_E	Toprim	0.0034188034188034
4DKS_A	Tyr-recombinase	0.0034188034188034
6J2D_A	Ig-like	0.0034188034188034
6MPG_C	GP120	0.0034188034188034
4NJV_B	Peptidase-A2	0.0034188034188034
3KS8_D	VP35-IID	0.0034188034188034
2FXD_B	Peptidase-A2	0.0034188034188034
6ZGE_A	RBD	0.0034188034188034
4ADQ_D	Ig-like-1	0.0034188034188034
7C22_D	CoV-N-CTD	0.0034188034188034
1NUI_A	Toprim	0.0034188034188034
4E2I_K	SF3-helicase	0.003430531732419
2IXV_A	Ch-type-lysozyme	0.003430531732419
6VO1_D	GP120	0.003430531732419
4IZK_A	Peptidase-S50	0.003430531732419
3LIT_A	Peptidase-A2	0.003430531732419
5W1M_H	Ig-like	0.003430531732419
5VU2_O	Peptidase-S3	0.003430531732419
6DX1_B	OTU	0.003430531732419
6MU6_G	GP120	0.003430531732419
6IXD_B	Peptidase-A2	0.003430531732419
4R4N_Q	GP120	0.003430531732419
5VU2_K	Peptidase-S3	0.003430531732419
3SUE_C	Peptidase-S29	0.003430531732419
4IKF_B	Reverse-transcriptase	0.003430531732419
7KJ5_C	BetaCoV-S1-CTD	0.003430531732419
2XXN_A	MATH	0.003430531732419
4IZJ_C	Peptidase-S50	0.003430531732419
3SUF_C	Peptidase-S29	0.003430531732419
6OTG_A	Peptidase-A2	0.003430531732419
4WXR_B	Helicase-ATP-binding	0.003430531732419
3LIN_E	Peptidase-A2	0.003430531732419
2X6N_B	Reverse-transcriptase	0.003430531732419
3SA9_A	Peptidase-A2	0.003430531732419
2MK5_A	Peptidase-C51	0.003430531732419
7KEB_C	RBD	0.003430531732419
6CDL_B	Peptidase-A2	0.003430531732419
1PVQ_A	Core-binding-CB	0.003430531732419
6N1V_E	GP41	0.003430531732419
7JMS_C	OTU	0.003430531732419
2BVO_A	Ig-like-C1-type	0.003430531732419
1KCR_L	Ig-like	0.003430531732419
6CHB_F	GP120	0.003430531732419
7JZL_C	RBD	0.003430531732419
6XKP_A	BetaCoV-S1-CTD	0.003430531732419
6XKP_A	RBD	0.003430531732419
6ZHD_B	RBD	0.003430531732419
4RVJ_D	Peptidase-A2	0.003430531732419
6SZU_B	RdRp-catalytic	0.003430531732419
6XC3_C	RBD	0.003430531732419
5KW1_A	RRM-1	0.003430531732419
2Q54_A	Peptidase-A2	0.003430531732419
3PRP_C	OTU	0.003430531732419
5WKO_H	Ig-like	0.003430531732419
6DID_D	GP120	0.003430531732419
6P3E_Q	BIG2	0.003430531732419
6CDI_c	GP41	0.003430531732419
2GXA_H	SF3-helicase	0.003430531732419
5Z58_V	MI	0.003430531732419
2WSU_D	Galectin	0.003430531732419
2H1L_G	SF3-helicase	0.0051282051282046
6MPH_A	GP120	0.0051282051282046
3L88_A	Adeno-knob	0.0051282051282046
5VN8_F	GP120	0.0051282051282046
2V9P_A	SF3-helicase	0.0051282051282046
7JV6_E	RBD	0.0051282051282046
6N4N_B	Peptidase-S29	0.0051282051282046
5X5C_A	BetaCoV-S1-CTD	0.0051282051282046
4ZTF_B	Reverse-transcriptase	0.0051282051282046
6X79_A	BetaCoV-S1-CTD	0.0051282051282046
1VCP_A	Peptidase-S3	0.0051282051282046
4FZB_A	ThyX	0.0051282051282046
6MU7_G	GP120	0.0051282051282046
6XF6_A	BetaCoV-S1-CTD	0.0051282051282046
2ZAH_B	Viral-coat	0.0051282051282046
6XEY_C	BetaCoV-S1-CTD	0.0051282051282046
6OSY_K	GP120	0.0051282051282046
2CEN_A	Peptidase-A2	0.0051282051282046
1F5Q_D	CYCLIN	0.0051282051282046
6OHY_E	GP41	0.0051282051282046
6WJI_D	CoV-N-CTD	0.0051282051282046
6KL2_B	CoV-N-NTD	0.0051282051282046
3O8E_A	Adeno-knob	0.0051282051282046
1Z19_A	Tyr-recombinase	0.0051282051282046
6EB1_A	Integrase-catalytic	0.0051282051282046
3KEA_A	ANK-REP-REGION	0.0051282051282046
7KL9_C	BetaCoV-S1-CTD	0.0051282051282046
3RC5_A	Peptidase-S29	0.0051282051282046
6DNQ_B	KIX	0.0051282051282046
6T2C_B	RdRp-catalytic	0.0051282051282046
7KL9_A	BetaCoV-S1-CTD	0.0051282051282046
6ZOZ_C	RBD	0.0051282051282046
7KDI_B	BetaCoV-S1-CTD	0.0051282051282046
6X5C_B	GP41	0.0051282051282046
2C86_B	CoV-N-NTD	0.0051282051282046
7K43_B	RBD	0.0051546391752586
6KY9_A	dUTPase	0.0051546391752586
3SAC_A	Peptidase-A2	0.0051546391752586
5TYR_A	Peptidase-A2	0.0051546391752586
6QWL_K	RdRp-catalytic	0.0051546391752586
4PDC_C	C-type-lectin	0.0051546391752586
4Z4X_A	Peptidase-A2	0.0051546391752586
1QO3_D	C-type-lectin	0.0051546391752586
7K8Y_B	BetaCoV-S1-CTD	0.0051546391752586
5FRM_B	Reverse-transcriptase	0.0051546391752586
4BE0_B	Reverse-transcriptase	0.0051546391752586
6K5R_A	Ubiquitin-like	0.0051546391752586
3EOY_J	Ig-like-V-type-1	0.0051546391752586
5TL7_C	Ubiquitin-like-2	0.0051546391752586
4RVX_D	Peptidase-A2	0.0051546391752586
4N9F_e	Ubiquitin-like	0.0051546391752586
3L88_I	Adeno-knob	0.0051546391752586
5T84_A	Peptidase-A2	0.0051546391752586
6YPT_C	Peptidase-C21	0.0051546391752586
3SU3_A	Peptidase-S29	0.0051546391752586
5MSG_B	RdRp-catalytic	0.0051546391752586
4DJO_A	Peptidase-A2	0.0051546391752586
5IVS_B	Peptidase-A2	0.0051546391752586
5IKN_I	Toprim	0.0051546391752586
2P4D_A	Tyrosine-protein-phosphatase	0.0051546391752586
2UUT_A	SF3-helicase	0.0051546391752586
6H6L_H	Ig-like-V-type	0.0051546391752586
6ZMT_G	Ubiquitin-like	0.0051546391752586
3S3M_B	Reverse-transcriptase	0.0051546391752586
4DVK_B	Peptidase-C53	0.0051546391752586
4DVL_A	Peptidase-C53	0.0051546391752586
5V83_A	DCUN1	0.0051546391752586
6GSI_F	Ig-like-V-type-2	0.0051546391752586
2WBW_A	Adeno-knob	0.0051546391752586
4XMP_L	Ig-like	0.0051546391752586
5IQ9_A	Ig-like-2	0.0051546391752586
2CH8_C	Ig-like-1	0.0051546391752586
2BBZ_B	DED-1	0.0051546391752586
2GJ2_D	VP9	0.0051546391752586
6XDG_A	BetaCoV-S1-NTD	0.0051546391752586
6APD_K	Ig-like-2	0.0051546391752586
6WQ0_S	Sulf-coat-C	0.0051546391752586
5W6G_L	Ig-like	0.0051546391752586
4WH6_A	Peptidase-S29	0.0051546391752586
5E66_A	Hema-HEFG	0.0051546391752586
3N42_B	Peptidase-S3	0.0068376068376063
3QND_F	Adeno-knob	0.0068376068376063
7DD8_D	BetaCoV-S1-CTD	0.0068376068376063
1Z1D_B	J	0.0068376068376063
2AK4_U	Ig-like-C1-type	0.0068376068376063
5KQZ_A	Peptidase-A2	0.0068376068376063
7K4N_E	RBD	0.0068376068376063
6O5X_B	Peptidase-A2	0.0068376068376063
1EP6_C	Peptidase-S3	0.0068376068376063
1OUQ_B	Core-binding-CB	0.0068376068376063
3N43_B	Peptidase-S3	0.0068376068376063
1DYL_B	Peptidase-S3	0.0068376068376063
2WSU_B	Galectin	0.0068376068376063
5UOQ_B	Reverse-transcriptase	0.0068376068376063
7JJI_C	RBD	0.0068376068376063
6N1V_R	GP120	0.0068376068376063
6CIT_B	RanBD1	0.0068376068376063
7A4N_B	BetaCoV-S1-CTD	0.0068376068376063
7BYR_B	RBD	0.0068376068376063
7CAI_A	BetaCoV-S1-CTD	0.0068376068376063
3U6X_X	BppU-IgG	0.0068376068376063
5VXR_H	Ig-like	0.0068376068376063
4FZB_F	ThyX	0.0068376068376063
6V8Z_E	Ig-like-1	0.0068376068376063
3PSE_B	Ubiquitin-like-1	0.0068376068376063
2PNL_H	Peptidase-S50	0.0068376068376063
3DCK_A	Peptidase-A2	0.0068376068376063
3DXA_A	Ig-like-C1-type	0.0068376068376063
6PZK_A	RdRp-catalytic	0.0068376068376063
3PRP_A	OTU	0.0068376068376063
6QCT_B	RdRp-catalytic	0.0068376068376063
5I61_B	RdRp-catalytic	0.0068376068376063
6NK5_H	Peptidase-S3	0.0068376068376063
7JZM_B	RBD	0.0068846815834775
2QAD_D	Ig-like-1	0.0068846815834775
3LIN_A	Peptidase-A2	0.0068846815834775
6XCM_A	BetaCoV-S1-CTD	0.0068846815834775
6ZGI_A	RBD	0.0068846815834775
6ZP0_B	RBD	0.0068846815834775
7K4N_G	BetaCoV-S1-NTD	0.0068846815834775
5Y4L_B	Peptidase-C31	0.0068846815834775
5CDC_C	Rhv	0.0068846815834775
3KMT_B	SET	0.0068846815834775
2WSU_A	Galectin	0.0068846815834775
4IEG_C	RdRp-catalytic	0.0068846815834775
4XNZ_C	Ig-like	0.0068846815834775
6NF2_R	GP41	0.0068846815834775
6ZLW_G	Ubiquitin-like	0.0068846815834775
3L88_B	Adeno-knob	0.0068846815834775
6XH2_A	RRM-1	0.0068846815834775
5WKO_F	Ig-like	0.0068846815834775
3SKU_E	Ig-like-V-type	0.0068846815834775
2PNL_F	Peptidase-S50	0.0068846815834775
6E5U_G	NTF2	0.0068846815834775
7JZM_B	BetaCoV-S1-CTD	0.0068846815834775
2W9L_O	Ig-like-C2-type-1	0.0068846815834775
6NF2_Q	GP120	0.0068846815834775
5KQZ_B	Peptidase-A2	0.0068846815834775
5WKO_J	Ig-like	0.0068846815834775
3LIV_A	Peptidase-A2	0.0068846815834775
5TZN_W	C-type-lectin	0.0068846815834775
3QND_B	Adeno-knob	0.0068846815834775
5KW6_A	RRM-1	0.0068846815834775
6OPS_A	Peptidase-A2	0.0068846815834775
3M5O_A	Peptidase-S29	0.0068846815834775
6UM6_B	GP41	0.0068846815834775
6UM7_B	GP120	0.0068846815834775
6VRW_E	GP41	0.0068846815834775
3DXA_E	Ig-like-C1-type	0.0068846815834775
6OZ4_B	GP41	0.0068846815834775
2X6S_B	Reverse-transcriptase	0.0068846815834775
1ZUG_A	HTH-cro-C1-type	0.0068846815834775
7K8V_A	BetaCoV-S1-CTD	0.0068846815834775
3DD7_C	Fido	0.0068846815834775
6CUF_D	GP41	0.0068846815834775
3DXA_N	Ig-like-C1-type	0.0068846815834775
2YEW_I	Peptidase-S3	0.0068846815834775
2YEW_B	Peptidase-S3	0.0068846815834775
3FD4_A	C-type-lectin	0.0068846815834775
6U7O_B	Peptidase-A2	0.0068846815834775
4IJE_C	VP35-IID	0.0068846815834775
1LCJ_A	SH2	0.0085470085470078
6XF5_A	BetaCoV-S1-CTD	0.0085470085470078
4Q7J_F	tr-type-G	0.0085470085470078
5X5C_B	BetaCoV-S1-CTD	0.0085470085470078
3L89_H	Adeno-knob	0.0085470085470078
3SUE_D	Peptidase-S29	0.0085470085470078
2V9P_D	SF3-helicase	0.0085470085470078
1NCA_H	Ig-like-1	0.0085470085470078
1NAM_L	Ig-like-C1-type	0.0085470085470078
7KDG_A	RBD	0.0085470085470078
1SJ3_P	RRM-1	0.0085470085470078
4WXR_A	Helicase-C-terminal	0.0085470085470078
6XM3_C	RBD	0.0085470085470078
6OTG_B	Peptidase-A2	0.0085470085470078
6XC7_A	RBD	0.0085470085470078
3U6X_M	Caudo-bapla-RBP	0.0085470085470078
5J47_A	SF3-helicase	0.0085470085470078
5FLX_E	S4-RNA-binding	0.0085470085470078
5IT9_F	Ribosomal-S7	0.0085470085470078
6VJV_A	2Fe-2S-ferredoxin-type	0.0085470085470078
2J1K_O	Ig-like-C2-type-1	0.0085470085470078
2XFC_E	Peptidase-S3	0.0085470085470078
4CSH_A	Peptidase-C51	0.0085470085470078
6WPS_E	RBD	0.0085470085470078
7KKL_E	BetaCoV-S1-NTD	0.0085470085470078
6CK9_D	GP120	0.0085470085470078
4GV8_D	dUTPase	0.0085470085470078
3PHW_C	OTU	0.0085470085470078
7K8S_B	BetaCoV-S1-CTD	0.0085470085470078
7DD2_B	BetaCoV-S1-NTD	0.0085470085470078
4DWA_A	Peptidase-C53	0.0085470085470078
6ZP1_B	RBD	0.0085470085470078
6VJV_B	2Fe-2S-ferredoxin-type	0.0085470085470078
3RC4_A	Peptidase-S29	0.0085470085470078
6KL5_B	CoV-N-NTD	0.0085470085470078
3S54_A	Peptidase-A2	0.0085470085470078
5C7K_D	GP41	0.0085470085470078
7A96_B	BetaCoV-S1-CTD	0.0085470085470078
3SA4_B	Peptidase-A2	0.0085470085470078
3JB7_A	RdRp-catalytic	0.0085470085470078
5ISZ_A	Ig-like-C1-type	0.0086206896551728
6HLW_C	GOLD	0.0086206896551728
6X5B_E	GP41	0.0086206896551728
6DX3_B	OTU	0.0086206896551728
3U4E_B	GP120	0.0086206896551728
5I8H_A	GP120	0.0086206896551728
5MMB_B	Reverse-transcriptase	0.0086206896551728
6TRI_A	HTH-cro-C1-type	0.0086206896551728
1QOL_D	Peptidase-C28	0.0086206896551728
2AK4_J	Ig-like-C1-type	0.0086206896551728
5OA3_0	SUI1	0.0086206896551728
7A25_A	BetaCoV-S1-CTD	0.0086206896551728
3J0C_I	Peptidase-S3	0.0086206896551728
6DFG_B	GP41	0.0086206896551728
6FJN_A	Adeno-knob	0.0086206896551728
7DK7_b	BetaCoV-S1-NTD	0.0086206896551728
3J70_M	Ig-like-C2-type-1	0.0086206896551728
7DD8_D	RBD	0.0086206896551728
1Z19_B	Core-binding-CB	0.0086206896551728
2XBO_3	Rhv	0.0086206896551728
6XM0_C	RBD	0.0086206896551728
3SU6_A	Peptidase-S29	0.0086206896551728
2VG7_B	Integrase-catalytic	0.0086206896551728
6DMX_I	KIX	0.0086206896551728
3WV0_A	Ig-like-V-type	0.0086206896551728
4WXR_A	Helicase-ATP-binding	0.0086206896551728
5KR1_B	Peptidase-A2	0.0086206896551728
6NCA_o	Ig-like-C1-type	0.0086206896551728
3QB8_A	N-acetyltransferase	0.0086206896551728
6NF5_J	GP120	0.0086206896551728
4IZJ_E	Peptidase-S50	0.0086206896551728
3OYM_B	Reverse-transcriptase	0.0086206896551728
4M8X_B	Peptidase-A2	0.0086206896551728
6N1W_C	GP120	0.0086206896551728
5CRX_A	Core-binding-CB	0.0086206896551728
6O5X_C	Peptidase-A2	0.0086206896551728
6ORP_C	GP41	0.0086206896551728
6OT1_E	GP120	0.0086206896551728
6MUF_D	GP120	0.0086206896551728
7KDH_C	BetaCoV-S1-CTD	0.0086206896551728
4MJ5_A	Ig-like-C1-type	0.0086206896551728
7KFV_E	BetaCoV-S1-CTD	0.0086206896551728
6OKP_M	Ig-like	0.0086206896551728
7KE4_B	BetaCoV-S1-CTD	0.0086206896551728
4LG2_D	VP35-IID	0.0086206896551728
6N4N_A	Peptidase-S29	0.0086206896551728
3SA9_B	Peptidase-A2	0.0086206896551728
5FOB_B	NTR	0.0086206896551728
5UGY_H	Ig-like	0.0102564102564102
5LWA_B	Peptidase-C21	0.0102564102564102
7KE7_A	RBD	0.0102564102564102
5JZI_E	Ig-like-C1-type	0.0102564102564102
6J2F_A	Ig-like	0.0102564102564102
1N25_B	SF3-helicase	0.0102564102564102
6HMV_A	GOLD	0.0102564102564102
4UON_B	Peptidase-S3	0.0102564102564102
4D8D_A	SH3	0.0102564102564102
3DCR_A	Peptidase-A2	0.0102564102564102
5IRO_W	Ig-like-C1-type	0.0102564102564102
1NZB_F	Core-binding-CB	0.0102564102564102
7KE6_B	RBD	0.0102564102564102
3CSY_G	Ig-like-2	0.0102564102564102
1SVM_C	SF3-helicase	0.0102564102564102
7C9X_A	Rhv	0.0102564102564102
5W9K_J	BetaCoV-S1-CTD	0.0102564102564102
4ZDG_B	Adeno-knob	0.0102564102564102
2YI9_B	RdRp-catalytic	0.0102564102564102
6DX2_B	OTU	0.0102564102564102
1C6X_A	Peptidase-A2	0.0102564102564102
6UTK_G	GP120	0.0102564102564102
5KQY_B	Peptidase-A2	0.0102564102564102
1J8H_A	Ig-like-C1-type	0.0102564102564102
7KE6_A	RBD	0.0102564102564102
4KRT_B	SH3b	0.0102564102564102
4P9C_L	CMP-dCMP-type-deaminase	0.0102564102564102
5W9O_L	BetaCoV-S1-CTD	0.0102564102564102
6MYY_L	Ig-like	0.0102564102564102
6MYY_G	GP120	0.0102564102564102
5KQY_A	Peptidase-A2	0.0102564102564102
5LW5_A	Peptidase-C21	0.0102564102564102
3SAB_B	Peptidase-A2	0.0102564102564102
1Z1G_C	Tyr-recombinase	0.0102564102564102
6P4H_G	Ribosomal-S7	0.0102564102564102
6QPG_E	RdRp-catalytic	0.0102564102564102
1IKV_B	Integrase-catalytic	0.0102564102564102
1C6Z_A	Peptidase-A2	0.0102564102564102
5IT9_M	Ribosomal-L7Ae	0.0102564102564102
6ODF_E	Peptidase-S3	0.0102564102564102
6NNJ_B	GP41	0.0102564102564102
6BJ2_E	Ig-like	0.010362694300519
4A4Q_A	Peptidase-A2	0.010362694300519
6OGY_A	RdRp-catalytic	0.010362694300519
3C2A_M	Ig-like	0.010362694300519
3R0Y_B	Peptidase-A2	0.010362694300519
6ILF_A	Ig-like	0.010362694300519
3J0C_K	Peptidase-S3	0.010362694300519
1IZH_B	Peptidase-A2	0.010362694300519
1BBT_3	Rhv	0.010362694300519
3DCR_B	Peptidase-A2	0.010362694300519
6ULC_B	GP41	0.010362694300519
7K43_G	BetaCoV-S1-NTD	0.010362694300519
6ZP2_B	BetaCoV-S1-CTD	0.010362694300519
6UDJ_P	GP120	0.010362694300519
6SU5_A	PGRP	0.010362694300519
4QBO_A	VRR-NUC	0.010362694300519
1P7Q_B	Ig-like-C1-type	0.010362694300519
6CDJ_A	Peptidase-A2	0.010362694300519
5IVQ_B	Peptidase-A2	0.010362694300519
2NX5_N	Ig-like-C1-type	0.010362694300519
6CRQ_A	GP120	0.010362694300519
5FRN_B	Reverse-transcriptase	0.010362694300519
5H7G_A	BTB	0.010362694300519
6XEY_B	RBD	0.010362694300519
4PAR_B	SRA	0.010362694300519
5GSO_D	Peptidase-C3	0.010362694300519
6N1V_F	GP41	0.010362694300519
5ZUD_A	Rhv	0.010362694300519
5WJN_A	Ig-like-C1-type	0.010362694300519
6ZOX_B	BetaCoV-S1-CTD	0.010362694300519
6X5C_I	Ig-like-V-type	0.010362694300519
6X6P_A	BetaCoV-S1-CTD	0.010362694300519
4N0N_A	Peptidase-C32	0.010362694300519
4XQB_C	Adeno-knob	0.010362694300519
3L88_L	Adeno-knob	0.010362694300519
4XNZ_B	Ig-like-2	0.010362694300519
6DCQ_B	GP41	0.010362694300519
6QNW_K	RdRp-catalytic	0.010362694300519
7KFX_A	RBD	0.0119658119658114
1RER_B	Peptidase-S3	0.0119658119658114
5NED_C	Peptidase-C28	0.0119658119658114
6CH7_G	GP120	0.0119658119658114
6ZER_A	RBD	0.0119658119658114
4M8X_A	Peptidase-A2	0.0119658119658114
2YEW_F	Peptidase-S3	0.0119658119658114
6P4G_V	Ribosomal-S10	0.0119658119658114
3DXA_O	Ig-like-C1-type	0.0119658119658114
6UOE_H	Ig-like-2	0.0119658119658114
1Z1G_C	Core-binding-CB	0.0119658119658114
2Q55_A	Peptidase-A2	0.0119658119658114
1MBM_C	Peptidase-C31	0.0119658119658114
7JM3_C	Flu-M1-C	0.0119658119658114
4GZK_A	RdRp-catalytic	0.0119658119658114
6ZB4_C	BetaCoV-S1-CTD	0.0119658119658114
1RPI_B	Peptidase-A2	0.0119658119658114
6P4L_A	Calici-coat	0.0119658119658114
7JMP_A	RBD	0.0119658119658114
7JMP_A	BetaCoV-S1-CTD	0.0119658119658114
3FD4_B	C-type-lectin	0.0119658119658114
4LYL_G	UDG	0.0119658119658114
5LW5_B	Peptidase-C21	0.0119658119658114
6ZER_A	BetaCoV-S1-CTD	0.0119658119658114
5I61_A	RdRp-catalytic	0.0119658119658114
5W9H_r	BetaCoV-S1-CTD	0.0119658119658114
6VPX_B	GP41	0.0119658119658114
3SA8_B	Peptidase-A2	0.0119658119658114
6E48_F	Ig-like-V-type	0.0119658119658114
3OSY_C	Peptidase-C3	0.0119658119658114
3L28_D	VP35-IID	0.0119658119658114
3SA5_A	Peptidase-A2	0.0119658119658114
4RVX_B	Peptidase-A2	0.0119658119658114
4E2I_C	SF3-helicase	0.0119658119658114
2J92_B	Peptidase-C28	0.0119658119658114
6OPP_F	Ig-like-V-type	0.0119658119658114
3U6X_J	Caudo-bapla-RBP	0.0119658119658114
4QZV_D	BetaCoV-S1-NTD	0.0119658119658114
5JSE_A	Pectate-lyase-3	0.0119658119658114
1WBM_B	Peptidase-A2	0.0119658119658114
6IST_C	Peptidase-C51	0.0119658119658114
7KEC_A	BetaCoV-S1-CTD	0.0119658119658114
4IV1_A	Peptidase-C28	0.0119658119658114
3LIN_F	Peptidase-A2	0.0119658119658114
3OSY_E	Peptidase-C3	0.0119658119658114
6NW9_B	Tail-spike-N	0.0119658119658114
6MPH_E	GP41	0.0119658119658114
7A4N_B	RBD	0.0119658119658114
6VN0_E	GP41	0.0119658119658114
4NKK_A	Peptidase-A2	0.0119658119658114
6CQQ_A	Ig-like-C1-type	0.0121107266435986
6X2B_A	RBD	0.0121107266435986
3J9X_3	Sulf-coat-C	0.0121107266435986
6STU_E	Adeno-knob	0.0121107266435986
6FJP_A	Adeno-knob	0.0121107266435986
6OPO_D	Ig-like-C2-type-2	0.0121107266435986
5X59_B	BetaCoV-S1-CTD	0.0121107266435986
1F5Q_B	CYCLIN	0.0121107266435986
6WPT_C	RBD	0.0121107266435986
6XKL_B	RBD	0.0121107266435986
6KL2_A	CoV-N-NTD	0.0121107266435986
6ZOZ_B	BetaCoV-S1-CTD	0.0121107266435986
4N9F_J	Ubiquitin-like	0.0121107266435986
6T0W_B	RdRp-catalytic	0.0121107266435986
6DID_L	Ig-like	0.0121107266435986
6UEN_A	RdRp-catalytic	0.0121107266435986
2H1L_H	SF3-helicase	0.0121107266435986
7JWB_A	BetaCoV-S1-CTD	0.0121107266435986
3SA3_A	Peptidase-A2	0.0121107266435986
6CM3_H	Ig-like-V-type	0.0121107266435986
1Q3V_F	Core-binding-CB	0.0121107266435986
6QU8_A	Adeno-knob	0.0121107266435986
1UXE_C	Adeno-knob	0.0121107266435986
7JVC_B	BetaCoV-S1-CTD	0.0121107266435986
7CAI_C	BetaCoV-S1-CTD	0.0121107266435986
4ZUU_B	Ig-like-C1-type	0.0121107266435986
1WBM_A	Peptidase-A2	0.0121107266435986
3SA6_A	Peptidase-A2	0.0121107266435986
6CDL_A	Peptidase-A2	0.0121107266435986
4NJU_B	Peptidase-A2	0.0121107266435986
7JVC_E	RBD	0.0121107266435986
7KDK_A	RBD	0.0121107266435986
5GYQ_A	BetaCoV-S1-NTD	0.0121107266435986
6ZGF_C	bCoV-S1-RBD	0.0121107266435986
4O5I_R	Ig-like	0.0121107266435986
2WGT_C	Adeno-knob	0.0121107266435986
5VIY_A	GP41	0.0121107266435986
5VIG_L	Ig-like-2	0.0121107266435986
1KC5_L	Ig-like	0.0121107266435986
6N1W_2	GP120	0.0121107266435986
6C6Q_D	Ig-like-V-type	0.0121107266435986
6XLU_B	BetaCoV-S1-CTD	0.0121107266435986
2CH8_D	Ig-like-1	0.0121107266435986
1MUI_A	Peptidase-A2	0.0121107266435986
6CUF_C	GP120	0.0121107266435986
5WKO_D	Ig-like	0.0136752136752136
1FOD_2	Rhv	0.0136752136752136
4MQ3_A	Peptidase-A2	0.0136752136752136
6ZER_E	RBD	0.0136752136752136
4YDJ_G	GP120	0.0136752136752136
2Q55_B	Peptidase-A2	0.0136752136752136
7K9Z_E	BetaCoV-S1-CTD	0.0136752136752136
5W9H_q	BetaCoV-S1-CTD	0.0136752136752136
7DDD_B	BetaCoV-S1-CTD	0.0136752136752136
6OT1_R	GP120	0.0136752136752136
2C86_A	CoV-N-NTD	0.0136752136752136
6H66_A	RLR-CTR	0.0136752136752136
2YIA_B	RdRp-catalytic	0.0136752136752136
1S9H_B	SF3-helicase	0.0136752136752136
5ACO_E	GP41	0.0136752136752136
7CN9_B	RBD	0.0136752136752136
6MX4_D	Peptidase-S3	0.0136752136752136
5YL1_A	ICOSAH-VIR-COAT-S	0.0136752136752136
7DDN_A	RBD	0.0136752136752136
2PSV_B	Peptidase-A2	0.0136752136752136
3ZED_A	RdRp-catalytic	0.0136752136752136
5JZI_G	Ig-like-C1-type	0.0136752136752136
4XMP_H	Ig-like-1	0.0136752136752136
3SAA_B	Peptidase-A2	0.0136752136752136
5JSD_A	Pectate-lyase-3	0.0136752136752136
1M9C_A	PPIase-cyclophilin-type	0.0136752136752136
6MDT_B	GP41	0.0136752136752136
4ZDG_C	Adeno-knob	0.0136752136752136
1Q3U_A	Core-binding-CB	0.0136752136752136
7K4N_B	RBD	0.0136752136752136
5JS4_A	Pectate-lyase-3	0.0136752136752136
6E47_G	Ig-like-V-type	0.0136752136752136
6NCA_k	Ig-like-C1-type	0.0136752136752136
4YOB_A	Peptidase-A2	0.0136752136752136
6ZP2_B	RBD	0.0136752136752136
6I28_A	Tyrosine-protein-phosphatase	0.0138648180242635
6QPM_F	Adeno-knob	0.0138648180242635
4OLK_B	Peptidase-C51	0.0138648180242635
5TDG_A	Fibritin-C	0.0138648180242635
6P3E_B	BIG2	0.0138648180242635
6OSY_B	GP120	0.0138648180242635
6ID4_A	Ig-like-C1-type	0.0138648180242635
4LG2_C	VP35-IID	0.0138648180242635
4DJQ_A	Peptidase-A2	0.0138648180242635
5WKO_B	Ig-like	0.0138648180242635
2A4Q_C	Peptidase-S29	0.0138648180242635
3SU2_A	Peptidase-S29	0.0138648180242635
5IKN_H	Toprim	0.0138648180242635
6VYV_D	Peptidase-S3	0.0138648180242635
1Q3U_F	Core-binding-CB	0.0138648180242635
4WRK_C	dUTPase	0.0138648180242635
3J9X_K	Sulf-coat-C	0.0138648180242635
6P3E_E	BIG2	0.0138648180242635
6VPX_A	GP120	0.0138648180242635
7DCC_I	RBD	0.0138648180242635
1H09_A	Ch-type-lysozyme	0.0138648180242635
1N25_A	SF3-helicase	0.0138648180242635
4BDY_B	Reverse-transcriptase	0.0138648180242635
6HKS_E	PDZ	0.0138648180242635
7JWY_C	BetaCoV-S1-CTD	0.0138648180242635
7K8S_C	BetaCoV-S1-CTD	0.0138648180242635
6KUV_B	RdRp-catalytic	0.0138648180242635
4KRT_A	SH3b	0.0138648180242635
5C7K_E	Ig-like-1	0.0138648180242635
2W9L_J	Ig-like-C2-type-1	0.0138648180242635
4K6T_B	Adeno-knob	0.0138648180242635
3L27_A	VP35-IID	0.0138648180242635
5C6K_B	Tyr-recombinase	0.0138648180242635
2X6N_E	Reverse-transcriptase	0.0138648180242635
6CDJ_B	Peptidase-A2	0.0138648180242635
6VTT_C	GP41	0.0138648180242635
5ANY_E	Peptidase-S3	0.0138648180242635
7JV4_A	RBD	0.0138648180242635
1Z8Y_E	Peptidase-S3	0.0138648180242635
2CA1_B	CoV-N-CTD	0.0138648180242635
6NK5_F	Peptidase-S3	0.0138648180242635
6U7P_A	Peptidase-A2	0.0138648180242635
5J40_A	SF3-helicase	0.0138648180242635
6NCA_q	Ig-like-C1-type	0.0138648180242635
3SA4_A	Peptidase-A2	0.0138648180242635
6MYY_H	Ig-like	0.0138648180242635
1UVK_C	RdRp-catalytic	0.0153846153846153
4A8W_B	RdRp-catalytic	0.0153846153846153
7CAK_A	BetaCoV-S1-CTD	0.0153846153846153
1SVM_F	SF3-helicase	0.0153846153846153
2WT2_A	Galectin	0.0153846153846153
5HML_B	5-3-exonuclease	0.0153846153846153
4A8K_B	RdRp-catalytic	0.0153846153846153
6B9J_A	Alpha-carbonic-anhydrase	0.0153846153846153
4DW3_A	Peptidase-C53	0.0153846153846153
4L3N_B	bCoV-S1-RBD	0.0153846153846153
3K33_A	Fido	0.0153846153846153
7KJ5_A	BetaCoV-S1-CTD	0.0153846153846153
6V6W_C	GP120	0.0153846153846153
6ZOW_B	BetaCoV-S1-CTD	0.0153846153846153
6OHY_F	GP41	0.0153846153846153
3NGB_J	GP120	0.0153846153846153
1QOL_G	Peptidase-C28	0.0153846153846153
7A4N_C	RBD	0.0153846153846153
6OKP_L	Ig-like	0.0153846153846153
4ADF_P	Ig-like-2	0.0153846153846153
5UTY_G	GP120	0.0153846153846153
2N3K_A	NET	0.0153846153846153
4N9F_P	Ubiquitin-like	0.0153846153846153
6L2T_B	Capsid-NCLDV	0.0153846153846153
6MPG_R	GP120	0.0153846153846153
4P9C_I	CMP-dCMP-type-deaminase	0.0153846153846153
7DDD_A	RBD	0.0153846153846153
5W9M_J	BetaCoV-S1-CTD	0.0153846153846153
2X2D_C	PPIase-cyclophilin-type	0.0153846153846153
2IZW_C	ICOSAH-VIR-COAT-S	0.0153846153846153
5VU2_J	Peptidase-S3	0.0153846153846153
3V7A_E	Calici-coat	0.0153846153846153
6X79_A	RBD	0.0153846153846153
6UDJ_M	GP41	0.0153846153846153
2IZW_B	ICOSAH-VIR-COAT-S	0.0153846153846153
4DW5_A	Peptidase-C53	0.0153846153846153
2V9P_J	SF3-helicase	0.0153846153846153
5VIY_J	Ig-like	0.0153846153846153
4IJF_A	VP35-IID	0.0153846153846153
2YI8_B	RdRp-catalytic	0.0153846153846153
4K6U_C	Adeno-knob	0.015625
7KDI_A	BetaCoV-S1-CTD	0.015625
7CHF_R	RBD	0.015625
7JQC_J	Ribosomal-S7	0.015625
5NCR_B	TYR-PHOSPHATASE-2	0.015625
1DE1_A	Glutaredoxin	0.015625
6OPX_B	Peptidase-A2	0.015625
6P59_D	Ubiquitin-like	0.015625
3L25_E	VP35-IID	0.015625
5T3X_B	GP41	0.015625
4XNZ_L	Ig-like	0.015625
6VYV_B	Peptidase-S3	0.015625
7KEA_C	RBD	0.015625
3N44_B	Peptidase-S3	0.015625
5WKO_L	Ig-like	0.015625
1KXD_A	Peptidase-S3	0.015625
6W1C_B	Peptidase-S3	0.015625
6CUF_H	GP120	0.015625
7KDE_A	GP41	0.015625
3KH2_A	Fido	0.015625
7K90_B	RBD	0.015625
5CA6_A	VP4-haemagglut	0.015625
2X6S_E	Reverse-transcriptase	0.015625
4XQA_A	Adeno-knob	0.015625
3U6X_E	Caudo-bapla-RBP	0.015625
2Q5K_A	Peptidase-A2	0.015625
6OHY_B	GP41	0.015625
3J9X_g	Sulf-coat-C	0.015625
3PHW_D	Ubiquitin-like	0.015625
7KFY_A	RBD	0.015625
6UTA_A	Ig-like	0.015625
2O40_A	Peptidase-A2	0.015625
3PHU_A	OTU	0.015625
3O4L_E	Ig-like-C1-type	0.015625
4IEG_A	RdRp-catalytic	0.015625
4GV8_C	dUTPase	0.015625
6ZGE_B	RBD	0.015625
6XKL_C	BetaCoV-S1-CTD	0.015625
6J52_B	CARD	0.015625
5FYJ_B	GP41	0.015625
4E2I_A	SF3-helicase	0.0170940170940161
3M5L_A	Peptidase-S29	0.0170940170940161
6CDE_d	GP41	0.0170940170940161
4FZB_B	ThyX	0.0170940170940161
7CAN_B	RBD	0.0170940170940161
1SVL_A	SF3-helicase	0.0170940170940161
3D0V_B	Ig-like-1	0.0170940170940161
1AIH_D	Tyr-recombinase	0.0170940170940161
5UGY_I	Ig-like	0.0170940170940161
6DFH_E	GP41	0.0170940170940161
2PNL_C	Peptidase-S50	0.0170940170940161
1HHS_B	RdRp-catalytic	0.0170940170940161
6XM4_C	RBD	0.0170940170940161
7JWY_C	RBD	0.0170940170940161
7JV6_D	BetaCoV-S1-NTD	0.0170940170940161
6IMJ_B	DNA-LIGASE-A3	0.0170940170940161
3O9B_B	Peptidase-A2	0.0170940170940161
1LN0_A	GIY-YIG	0.0170940170940161
4YDF_B	Peptidase-A2	0.0170940170940161
5JS4_C	Pectate-lyase-3	0.0170940170940161
3VXM_A	Ig-like-C1-type	0.0170940170940161
7JQC_Q	S10-plectin	0.0170940170940161
5ESV_C	Ig-like	0.0170940170940161
6C6Q_F	Ig-like-V-type	0.0170940170940161
5D2N_H	Ig-like-C1-type	0.0170940170940161
5IQ7_H	Ig-like-1	0.0170940170940161
6GSI_H	Ig-like-V-type-2	0.0170940170940161
6SUQ_A	Helicase-C-terminal	0.0170940170940161
5W9O_J	BetaCoV-S1-CTD	0.0170940170940161
7JN5_F	bCoV-S1-RBD	0.0170940170940161
6NK6_E	Peptidase-S3	0.0170940170940161
6CDE_2	GP120	0.0170940170940161
5TZN_A	C-type-lectin	0.0170940170940161
4DVN_A	Peptidase-C53	0.0170940170940161
6V0R_E	GP41	0.0170940170940161
2QAD_D	Ig-like-2	0.0170940170940161
4N9F_4	Ubiquitin-like	0.0170940170940161
6OSY_2	GP120	0.0173913043478262
4N0O_E	Peptidase-C33	0.0173913043478262
6X6P_B	BetaCoV-S1-CTD	0.0173913043478262
6ZB4_B	RBD	0.0173913043478262
3C28_B	Core-binding-CB	0.0173913043478262
6ZOX_C	RBD	0.0173913043478262
4L1A_B	Peptidase-A2	0.0173913043478262
4XQA_B	Adeno-knob	0.0173913043478262
6CRQ_C	GP41	0.0173913043478262
6CCB_B	GP41	0.0173913043478262
6X9T_B	GP41	0.0173913043478262
6VZI_B	GP41	0.0173913043478262
7AD1_A	RBD	0.0173913043478262
4RVJ_B	Peptidase-A2	0.0173913043478262
4ZUT_B	Ig-like-C1-type	0.0173913043478262
7DCC_I	BetaCoV-S1-CTD	0.0173913043478262
6EA5_C	Filo-glycop	0.0173913043478262
5IKN_J	Toprim	0.0173913043478262
7DCX_D	BetaCoV-S1-CTD	0.0173913043478262
5ZUF_C	Rhv	0.0173913043478262
6ZOY_C	RBD	0.0173913043478262
4XQB_A	Adeno-knob	0.0173913043478262
5NMF_B	Ig-like-C1-type	0.0173913043478262
6NK6_F	Peptidase-S3	0.0173913043478262
5IRO_K	Ig-like-C1-type	0.0173913043478262
5WFI_D	Ubiquitin-like-1	0.0173913043478262
4FZB_P	ThyX	0.0173913043478262
1SVM_D	SF3-helicase	0.0173913043478262
6WQ0_D	Sulf-coat-C	0.0173913043478262
6E5U_B	NTF2	0.0173913043478262
6NUJ_A	Integrase-catalytic	0.0173913043478262
1S9H_C	SF3-helicase	0.0173913043478262
1P7D_B	Core-binding-CB	0.0173913043478262
3CNC_D	Adeno-knob	0.0173913043478262
2HOI_A	Core-binding-CB	0.0173913043478262
6OZC_H	GP120	0.0173913043478262
6XM3_C	BetaCoV-S1-CTD	0.0173913043478262
3DD9_B	Fido	0.0173913043478262
6ZP0_B	BetaCoV-S1-CTD	0.0173913043478262
3LIN_D	Peptidase-A2	0.0173913043478262
2J1K_J	Ig-like-C2-type-1	0.0173913043478262
7K90_A	BetaCoV-S1-CTD	0.0173913043478262
3OYC_B	Reverse-transcriptase	0.0173913043478262
6OJN_B	Capsid-NCLDV	0.0173913043478262
4DJR_B	Peptidase-A2	0.0188034188034187
6SQJ_A	Herpes-glycop-D	0.0188034188034187
7K9Z_E	RBD	0.0188034188034187
7JVA_A	RBD	0.0188034188034187
1M9Y_F	PPIase-cyclophilin-type	0.0188034188034187
4LI4_A	CoV-N-NTD	0.0188034188034187
3GPG_D	Alphavirus-like-MT	0.0188034188034187
7A4N_A	BetaCoV-S1-CTD	0.0188034188034187
6XH0_A	RRM-1	0.0188034188034187
4DWA_B	Peptidase-C53	0.0188034188034187
5W08_R	Ig-like	0.0188034188034187
6OZC_I	GP41	0.0188034188034187
4P9C_K	CMP-dCMP-type-deaminase	0.0188034188034187
7JZN_B	RBD	0.0188034188034187
3RC6_A	Peptidase-S29	0.0188034188034187
5ACA_2	Rhv	0.0188034188034187
1NUI_B	Toprim	0.0188034188034187
4EP0_D	Caud-tail-N	0.0188034188034187
5W6F_C	NosD	0.0188034188034187
2R5Q_B	Peptidase-A2	0.0188034188034187
5O5B_3	Rhv	0.0188034188034187
3CNC_F	Adeno-knob	0.0188034188034187
4QNL_A	Tail-spike-N	0.0188034188034187
5V7J_G	GP120	0.0188034188034187
7JVC_D	BetaCoV-S1-NTD	0.0188034188034187
4KQZ_B	bCoV-S1-RBD	0.0188034188034187
6ZGG_C	BetaCoV-S1-CTD	0.0188034188034187
6ZOX_B	RBD	0.0188034188034187
2YIA_H	RdRp-catalytic	0.0188034188034187
6MZJ_H	Ig-like	0.0188034188034187
5OVN_B	Reverse-transcriptase	0.0188034188034187
6X5C_G	GP41	0.0188034188034187
2Q05_A	Tyrosine-protein-phosphatase	0.0188034188034187
6XH1_A	RRM-1	0.0188034188034187
7CAI_B	RBD	0.0188034188034187
7C22_C	CoV-N-CTD	0.0188034188034187
6VY2_B	GP41	0.0191637630662029
3S45_B	Peptidase-A2	0.0191637630662029
3O9C_A	Peptidase-A2	0.0191637630662029
7KDH_C	RBD	0.0191637630662029
7JVC_A	RBD	0.0191637630662029
5IQ9_H	Ig-like-2	0.0191637630662029
6OPP_D	Ig-like-C2-type-2	0.0191637630662029
6DFG_C	GP120	0.0191637630662029
6WJI_B	CoV-N-CTD	0.0191637630662029
5HGB_G	Ig-like-C1-type	0.0191637630662029
5Y4L_C	Peptidase-C31	0.0191637630662029
3DD9_H	Fido	0.0191637630662029
7JVC_B	RBD	0.0191637630662029
6FJO_A	Adeno-knob	0.0191637630662029
3SA3_B	Peptidase-A2	0.0191637630662029
6F5O_B	RdRp-catalytic	0.0191637630662029
7DK5_C	RBD	0.0191637630662029
1CRX_B	Core-binding-CB	0.0191637630662029
6F9B_J	Phlebo-G2-C	0.0191637630662029
3C3I_B	dUTPase	0.0191637630662029
3U6X_G	Caudo-bapla-RBP	0.0191637630662029
6RID_B	RNA-pol-Rpb2-7	0.0191637630662029
4C56_B	Ig-like-C1-type	0.0191637630662029
4A5U_A	Peptidase-C21	0.0191637630662029
2CJR_B	CoV-N-CTD	0.0191637630662029
3U6X_N	Caudo-bapla-RBP	0.0191637630662029
4D61_G	Ribosomal-S7	0.0191637630662029
4CRX_B	Core-binding-CB	0.0191637630662029
6OT1_O	GP41	0.0191637630662029
4ZDG_A	Adeno-knob	0.0191637630662029
4NPU_A	Peptidase-A2	0.0191637630662029
6MPH_B	GP120	0.0191637630662029
6VTT_B	GP41	0.0191637630662029
4E7I_B	Reverse-transcriptase	0.0191637630662029
4LMT_A	CoV-N-NTD	0.0191637630662029
5FYL_B	GP41	0.0191637630662029
4KB9_A	Peptidase-A2	0.0191637630662029
5X5C_C	BetaCoV-S1-CTD	0.0191637630662029
6KUJ_B	RdRp-catalytic	0.0191637630662029
1FPT_H	Ig-like-1	0.0191637630662029
4K6W_C	Adeno-knob	0.0191637630662029
6SZV_B	RdRp-catalytic	0.0205128205128204
7JW0_E	BetaCoV-S1-CTD	0.0205128205128204
7K45_B	RBD	0.0205128205128204
3O9A_B	Peptidase-A2	0.0205128205128204
3L88_D	Adeno-knob	0.0205128205128204
6V6W_K	GP41	0.0205128205128204
7V7Q_C	BetaCoV-S1-CTD	0.0205128205128204
3TD7_A	ERV-ALR-sulfhydryl-oxidase	0.0205128205128204
7JW0_G	BetaCoV-S1-NTD	0.0205128205128204
6F9B_P	Phlebo-G2-C	0.0205128205128204
6W09_D	Peptidase-S3	0.0205128205128204
4CT3_D	Peptidase-C51	0.0205128205128204
4DJO_B	Peptidase-A2	0.0205128205128204
6BRA_B	Peptidase-A2	0.0205128205128204
5W08_J	Ig-like	0.0205128205128204
4RVI_C	Peptidase-A2	0.0205128205128204
2R5Q_D	Peptidase-A2	0.0205128205128204
3L89_J	Adeno-knob	0.0205128205128204
4N0O_A	Peptidase-C33	0.0205128205128204
6UTE_S	Flavi-glycop-C	0.0205128205128204
6ORQ_C	GP41	0.0205128205128204
7CZF_E	Herpes-glycoH-C	0.0205128205128204
5D8A_A	Peptidase-C28	0.0205128205128204
5W1K_F	Ig-like-1	0.0205128205128204
3L89_E	Adeno-knob	0.0205128205128204
6XRT_G	GP120	0.0205128205128204
6V8Z_N	GP41	0.0205128205128204
1N3J_A	SET	0.0205128205128204
3GQO_C	Alphavirus-like-MT	0.0205128205128204
6V8Z_K	Ig-like-2	0.0205128205128204
3GPO_C	Alphavirus-like-MT	0.0205128205128204
5W1V_K	Ig-like-C1-type	0.0205128205128204
5V8M_B	GP41	0.0205128205128204
7K45_B	BetaCoV-S1-CTD	0.0205128205128204
3L88_G	Adeno-knob	0.0205128205128204
4DWC_B	Peptidase-C53	0.0205128205128204
4ZS6_A	bCoV-S1-RBD	0.0205128205128204
3V7A_F	Calici-coat	0.0205128205128204
3LIN_L	Peptidase-A2	0.0205128205128204
7KDK_C	RBD	0.0205128205128204
6K41_A	G-alpha	0.0205128205128204
7CHB_R	RBD	0.0205128205128204
6STU_B	Adeno-knob	0.0205128205128204
6XRT_F	GP120	0.0205128205128204
3PHW_A	OTU	0.0205128205128204
5H94_D	Ig-like	0.0205128205128204
1QMY_B	Peptidase-C28	0.0209424083769633
5WDU_J	GP41	0.0209424083769633
6KUR_B	RdRp-catalytic	0.0209424083769633
6NF2_A	GP120	0.0209424083769633
6YZ5_E	RBD	0.0209424083769633
7A25_B	RBD	0.0209424083769633
1IZH_A	Peptidase-A2	0.0209424083769633
4AU6_B	RdRp-catalytic	0.0209424083769633
1UXB_C	Adeno-knob	0.0209424083769633
6VO0_F	GP41	0.0209424083769633
6ORO_F	GP41	0.0209424083769633
4N9F_H	Ubiquitin-like	0.0209424083769633
3O9B_A	Peptidase-A2	0.0209424083769633
2NX5_D	Ig-like-C1-type	0.0209424083769633
3U6X_H	Caudo-bapla-RBP	0.0209424083769633
6ILC_A	Ig-like	0.0209424083769633
6X2A_A	BetaCoV-S1-CTD	0.0209424083769633
3KEA_B	ANK-REP-REGION	0.0209424083769633
6VKN_D	GP120	0.0209424083769633
1PVR_A	Core-binding-CB	0.0209424083769633
3J9X_X	Sulf-coat-C	0.0209424083769633
6V8Z_O	Ig-like-2	0.0209424083769633
7CAK_C	BetaCoV-S1-CTD	0.0209424083769633
6NW9_C	NosD	0.0209424083769633
2QV1_A	Peptidase-S29	0.0209424083769633
2G46_B	SET	0.0209424083769633
3SA8_A	Peptidase-A2	0.0209424083769633
3CSY_F	Ig-like	0.0209424083769633
1SVM_A	SF3-helicase	0.0209424083769633
6X29_C	RBD	0.0209424083769633
6Z43_C	RBD	0.0209424083769633
6OHY_C	GP120	0.0209424083769633
6X9S_B	GP41	0.0209424083769633
7KFY_A	BetaCoV-S1-CTD	0.0209424083769633
5LM7_A	S1-motif	0.0209424083769633
2XFC_D	Peptidase-S3	0.0209424083769633
4K6T_F	Adeno-knob	0.0209424083769633
3N0I_A	Adeno-knob	0.0209424083769633
4U5W_D	SH3	0.0209424083769633
7K8X_A	RBD	0.0209424083769633
6M3M_D	CoV-N-NTD	0.0209424083769633
5CDD_B	Rhv	0.0209424083769633
7K8Y_D	BetaCoV-S1-CTD	0.0209424083769633
6CRQ_G	GP41	0.0209424083769633
6OPQ_D	Ig-like-C2-type-2	0.0209424083769633
2CRX_A	Core-binding-CB	0.0209424083769633
5T2Z_B	Peptidase-A2	0.0209424083769633
6AX7_B	Fe2OG-dioxygenase	0.0209424083769633
6EA5_A	Filo-glycop	0.0209424083769633
6NFC_L	GP120	0.0209424083769633
4XQB_B	Adeno-knob	0.0209424083769633
6ZGG_A	BetaCoV-S1-CTD	0.0209424083769633
6DX3_A	OTU	0.0209424083769633
4WSA_B	RdRp-catalytic	0.0209424083769633
6VRW_A	GP120	0.0209424083769633
2J9J_B	Peptidase-A2	0.0209424083769633
3O9D_A	Peptidase-A2	0.0209424083769633
3O9E_B	Peptidase-A2	0.0222222222222214
6ZP7_C	BetaCoV-S1-NTD	0.0222222222222214
4XNY_H	Ig-like-1	0.0222222222222214
4DW4_A	Peptidase-C53	0.0222222222222214
5WJL_A	Ig-like-C1-type	0.0222222222222214
6X2C_A	RBD	0.0222222222222214
6G19_A	RLR-CTR	0.0222222222222214
3O9C_B	Peptidase-A2	0.0222222222222214
3L27_D	VP35-IID	0.0222222222222214
6OAT_B	Ubiquitin-like	0.0222222222222214
7DCX_K	BetaCoV-S1-CTD	0.0222222222222214
6G47_C	Adeno-knob	0.0222222222222214
2GXA_F	SF3-helicase	0.0222222222222214
2H1L_K	SF3-helicase	0.0222222222222214
6KLH_A	RdRp-catalytic	0.0222222222222214
6XF5_C	RBD	0.0222222222222214
4PRI_E	Ig-like-C1-type	0.0222222222222214
6L2T_A	Capsid-NCLDV	0.0222222222222214
6XCN_E	BetaCoV-S1-CTD	0.0222222222222214
6THG_F	Ephrin-RBD	0.0222222222222214
1Q57_C	Toprim	0.0222222222222214
6XLU_A	RBD	0.0222222222222214
2I0D_A	Peptidase-A2	0.0222222222222214
6NK6_B	Peptidase-S3	0.0222222222222214
6Z43_B	BetaCoV-S1-CTD	0.0222222222222214
7KJ5_C	RBD	0.0222222222222214
3L88_H	Adeno-knob	0.0222222222222214
3L25_B	VP35-IID	0.0222222222222214
6XLU_A	BetaCoV-S1-CTD	0.0222222222222214
3EOY_G	Ig-like-V-type-1	0.0222222222222214
3LIX_A	Peptidase-A2	0.0222222222222214
5W1K_I	Ig-like	0.0222222222222214
7KDK_B	BetaCoV-S1-CTD	0.0222222222222214
1YN9_B	Tyrosine-protein-phosphatase	0.0222222222222214
4DJP_B	Peptidase-A2	0.0222222222222214
1XOV_A	MurNAc-LAA	0.0222222222222214
7KDI_C	RBD	0.0222222222222214
2YI8_C	RdRp-catalytic	0.0222222222222214
6OPP_C	GP120	0.0222222222222214
4CT3_B	Peptidase-C51	0.0222222222222214
3ZED_B	RdRp-catalytic	0.0222222222222214
6H6M_E	Ig-like-V-type	0.0222222222222214
4F5C_F	CoV-S1	0.0222222222222214
4A8O_B	RdRp-catalytic	0.0222222222222214
1HHT_Q	RdRp-catalytic	0.0222222222222214
6XCM_A	RBD	0.0222222222222214
7CHE_R	BetaCoV-S1-CTD	0.0222222222222214
7K8Y_D	RBD	0.0222222222222214
7KFW_A	RBD	0.0222222222222214
6NK7_D	Peptidase-S3	0.0227272727272731
6ZGE_A	BetaCoV-S1-CTD	0.0227272727272731
4O58_H	Ig-like	0.0227272727272731
6XM5_C	RBD	0.0227272727272731
2NX5_J	Ig-like-C1-type	0.0227272727272731
6NZ0_Z	PKD-2	0.0227272727272731
2Q05_B	Tyrosine-protein-phosphatase	0.0227272727272731
5E65_C	Hema-HEFG	0.0227272727272731
2F9U_C	Peptidase-S29	0.0227272727272731
6ZOW_B	RBD	0.0227272727272731
2HOI_H	Core-binding-CB	0.0227272727272731
2J1K_T	Ig-like-C2-type-1	0.0227272727272731
2WGU_C	Adeno-knob	0.0227272727272731
2ZAH_A	Viral-coat	0.0227272727272731
1KXF_A	Peptidase-S3	0.0227272727272731
3SV9_A	Peptidase-S29	0.0227272727272731
5OYI_1	Peptidase-C28	0.0227272727272731
2A4F_B	Peptidase-A2	0.0227272727272731
6ORO_B	GP120	0.0227272727272731
3J9X_U	Sulf-coat-C	0.0227272727272731
2X74_C	Reverse-transcriptase	0.0227272727272731
3J9X_M	Sulf-coat-C	0.0227272727272731
6WQ0_Q	Sulf-coat-C	0.0227272727272731
3J9X_5	Sulf-coat-C	0.0227272727272731
1JM4_B	Bromo	0.0227272727272731
6CUF_A	GP41	0.0227272727272731
5FYL_G	GP120	0.0227272727272731
6P3E_C	BIG2	0.0227272727272731
5CDC_A	Rhv	0.0227272727272731
2AK4_E	Ig-like-C1-type	0.0227272727272731
1SJ4_P	RRM-1	0.0227272727272731
3IA9_A	Peptidase-A2	0.0227272727272731
4PBA_B	SRA	0.0227272727272731
4IJE_B	VP35-IID	0.0227272727272731
3CSY_D	Ig-like	0.0227272727272731
5W08_H	Ig-like	0.0227272727272731
1QXM_A	Ricin-B-type-lectin-1	0.0227272727272731
1KXA_A	Peptidase-S3	0.0227272727272731
4HEM_B	Caudo-bapla-RBP	0.0227272727272731
7CHH_B	RBD	0.0227272727272731
5I9Q_B	GP120	0.0227272727272731
5W6F_C	Tail-spike-N	0.0227272727272731
6T0N_B	RdRp-catalytic	0.0239316239316234
6XE1_E	RBD	0.0239316239316234
1Z1B_A	Core-binding-CB	0.0239316239316234
6ZOY_A	BetaCoV-S1-CTD	0.0239316239316234
3PRM_C	OTU	0.0239316239316234
5W9O_K	BetaCoV-S1-CTD	0.0239316239316234
3J2W_I	Peptidase-S3	0.0239316239316234
5U7M_B	GP41	0.0239316239316234
4N9F_y	Ubiquitin-like	0.0239316239316234
5O5P_3	Rhv	0.0239316239316234
5W9L_C	BetaCoV-S1-CTD	0.0239316239316234
2GXA_B	SF3-helicase	0.0239316239316234
6W1C_D	Peptidase-S3	0.0239316239316234
6KLD_A	RdRp-catalytic	0.0239316239316234
5VX4_A	VP4-haemagglut	0.0239316239316234
1SVO_B	SF3-helicase	0.0239316239316234
2G9H_D	Stap-Strp-tox-C	0.0239316239316234
2WSU_C	Galectin	0.0239316239316234
4DGA_B	PPIase-cyclophilin-type	0.0239316239316234
4PDC_D	C-type-lectin	0.0239316239316234
6PCU_G	VP4-haemagglut	0.0239316239316234
3O9D_B	Peptidase-A2	0.0239316239316234
7KE7_C	RBD	0.0239316239316234
2W8M_A	VirArc-Nuclease	0.0239316239316234
6X5B_B	GP41	0.0239316239316234
5ACA_1	Rhv	0.0245183887915936
1SVM_E	SF3-helicase	0.0245183887915936
1SVO_A	SF3-helicase	0.0245183887915936
6X79_B	BetaCoV-S1-CTD	0.0245183887915936
4N0O_C	Peptidase-C33	0.0245183887915936
6OSY_G	GP41	0.0245183887915936
2GXA_G	SF3-helicase	0.0245183887915936
5V8L_C	GP120	0.0245183887915936
6H4C_G	dUTPase	0.0245183887915936
3R0W_A	Peptidase-A2	0.0245183887915936
5VIY_C	GP41	0.0245183887915936
1TUE_H	SF3-helicase	0.0245183887915936
6X9V_A	GP120	0.0245183887915936
6NZT_A	Peptidase-S29	0.0245183887915936
6P3E_F	BIG2	0.0245183887915936
6VYB_A	BetaCoV-S1-CTD	0.0245183887915936
3EPF_R	Ig-like-C2-type-1	0.0245183887915936
3EYF_A	Ig-like	0.0245183887915936
4EYR_A	Peptidase-A2	0.0245183887915936
5VIG_L	Ig-like-1	0.0245183887915936
3TBS_A	Ig-like-C1-type	0.0245183887915936
7A97_B	RBD	0.0245183887915936
2C7U_A	Ig-like-C1-type	0.0245183887915936
5KR1_A	Peptidase-A2	0.0245183887915936
1DYL_C	Peptidase-S3	0.0245183887915936
7JV6_B	RBD	0.0245183887915936
6QCW_B	RdRp-catalytic	0.0245183887915936
3L88_E	Adeno-knob	0.0245183887915936
7JZL_B	RBD	0.0245183887915936
6PW6_C	GP120	0.0245183887915936
3SAB_A	Peptidase-A2	0.0245183887915936
6MPH_6	GP41	0.0245183887915936
5A2T_B	POTEX-CARLAVIRUS-COAT	0.0245183887915936
4LQ3_A	RdRp-catalytic	0.0245183887915936
6YM0_E	RBD	0.0245183887915936
2BBR_A	DED-1	0.0245183887915936
3L28_F	VP35-IID	0.0245183887915936
6OAT_C	OTU	0.0245183887915936
3KH2_D	Fido	0.0245183887915936
6CDI_2	GP120	0.0245183887915936
7A95_B	RBD	0.0245183887915936
3J9X_v	Sulf-coat-C	0.0245183887915936
3J9X_o	Sulf-coat-C	0.0245183887915936
3J9X_n	Sulf-coat-C	0.0245183887915936
4QBB_B	Peptidase-C28	0.0245183887915936
6O5X_A	Peptidase-A2	0.0245183887915936
1NZB_B	Core-binding-CB	0.0245183887915936
5HBZ_D	Peptidase-C31	0.0245183887915936
5NE4_3	Peptidase-C28	0.0256410256410253
4A8S_B	RdRp-catalytic	0.0256410256410253
1P7D_A	Core-binding-CB	0.0256410256410253
6PCU_A	VP4-haemagglut	0.0256410256410253
6KLH_C	RdRp-catalytic	0.0256410256410253
2HG0_A	Flavi-glycop-C	0.0256410256410253
7DK4_A	RBD	0.0256410256410253
6PCU_D	VP4-haemagglut	0.0256410256410253
1IKY_B	Integrase-catalytic	0.0256410256410253
1Q57_G	Toprim	0.0256410256410253
7K8S_B	RBD	0.0256410256410253
6BKB_H	Ig-like-2	0.0256410256410253
4CT3_C	Peptidase-C51	0.0256410256410253
7CN9_C	RBD	0.0256410256410253
7JVB_B	RBD	0.0256410256410253
3SUD_C	Peptidase-S29	0.0256410256410253
7JVB_B	BetaCoV-S1-CTD	0.0256410256410253
4UON_A	Peptidase-S3	0.0256410256410253
6CDE_H	GP120	0.0256410256410253
1IM3_H	Ig-like-H-type	0.0256410256410253
5XGR_A	BetaCoV-S1-NTD	0.0256410256410253
7K8W_A	BetaCoV-S1-CTD	0.0256410256410253
7K8X_B	BetaCoV-S1-CTD	0.0256410256410253
7CAK_C	RBD	0.0256410256410253
6DFG_D	GP120	0.0256410256410253
2YIB_D	RdRp-catalytic	0.0256410256410253
6F5P_C	RdRp-catalytic	0.0256410256410253
2YQ2_B	Peptidase-C53	0.0256410256410253
5IQ7_L	Ig-like	0.0256410256410253
6OPN_I	Ig-like-V-type	0.0256410256410253
5W9L_B	BetaCoV-S1-CTD	0.0256410256410253
7K8Z_A	BetaCoV-S1-CTD	0.0256410256410253
1UVJ_B	RdRp-catalytic	0.0256410256410253
6OAR_A	OTU	0.0256410256410253
5KW6_A	RRM-2	0.0256410256410253
2WFF_2	Rhv	0.0256410256410253
2WT2_B	Galectin	0.0256410256410253
4EO2_F	Caud-tail-N	0.0256410256410253
5LWG_C	Rhv	0.0256410256410253
7JQB_J	Ribosomal-S7	0.0263157894736842
6NFC_K	GP120	0.0263157894736842
1QOL_H	Peptidase-C28	0.0263157894736842
6OPQ_M	GP120	0.0263157894736842
4LCY_F	Ig-like-C1-type	0.0263157894736842
6UM7_I	GP120	0.0263157894736842
6DID_B	GP41	0.0263157894736842
6M3M_B	CoV-N-NTD	0.0263157894736842
1QOL_C	Peptidase-C28	0.0263157894736842
6P3E_I	BIG2	0.0263157894736842
6QCV_B	RdRp-catalytic	0.0263157894736842
5CEZ_B	GP41	0.0263157894736842
3VQ9_A	Peptidase-A2	0.0263157894736842
4K6T_E	Adeno-knob	0.0263157894736842
4EP0_G	Caud-tail-N	0.0263157894736842
5OYI_A	Peptidase-C28	0.0263157894736842
6N1V_C	GP120	0.0263157894736842
2BVQ_A	Ig-like-C1-type	0.0263157894736842
4MYW_B	Ig-like-C2-type-1	0.0263157894736842
5OYI_J	Peptidase-C28	0.0263157894736842
4QZV_B	BetaCoV-S1-NTD	0.0263157894736842
6W03_B	GP41	0.0263157894736842
1RER_C	Peptidase-S3	0.0263157894736842
7KDJ_C	BetaCoV-S1-CTD	0.0263157894736842
2XCN_B	Peptidase-S29	0.0263157894736842
6KUU_B	RdRp-catalytic	0.0263157894736842
6P3E_R	BIG2	0.0263157894736842
6NK7_F	Peptidase-S3	0.0263157894736842
4PDC_B	C-type-lectin	0.0263157894736842
6CUE_d	GP41	0.0263157894736842
6APD_F	Ig-like	0.0263157894736842
3J9X_q	Sulf-coat-C	0.0263157894736842
2WS9_3	Rhv	0.0263157894736842
2QMP_A	Peptidase-A2	0.0263157894736842
2ESV_E	Ig-like-C1-type	0.0263157894736842
5A2T_D	POTEX-CARLAVIRUS-COAT	0.0263157894736842
3O99_A	Peptidase-A2	0.0263157894736842
6P4H_K	S4-RNA-binding	0.0263157894736842
6ATV_A	SH3-1	0.0263157894736842
2G46_A	SET	0.0263157894736842
5GSO_A	Peptidase-C3	0.0263157894736842
6I45_A	Peptidase-A2	0.0263157894736842
6J2G_A	Ig-like	0.0263157894736842
6YZ5_E	BetaCoV-S1-CTD	0.0263157894736842
3J9X_t	Sulf-coat-C	0.0263157894736842
3L27_B	VP35-IID	0.0263157894736842
4NRX_A	GP41	0.0263157894736842
4FZB_E	ThyX	0.0263157894736842
6P4G_K	S4-RNA-binding	0.0263157894736842
6MPG_D	GP41	0.0263157894736842
4R2G_Q	Ig-like-2	0.0263157894736842
3J9X_B	Sulf-coat-C	0.0263157894736842
6NF2_B	GP41	0.0263157894736842
2OSE_A	PPIase-cyclophilin-type	0.027350427350427
4N0O_G	Peptidase-C32	0.027350427350427
4EJE_A	UEV	0.027350427350427
6MX7_F	Peptidase-S3	0.027350427350427
1KG0_C	C-type-lectin	0.027350427350427
6WJI_C	CoV-N-CTD	0.027350427350427
1Z1G_A	Core-binding-CB	0.027350427350427
6XEY_H	Ig-like	0.027350427350427
6WJI_A	CoV-N-CTD	0.027350427350427
5VN3_H	GP120	0.027350427350427
7JMS_H	Ubiquitin-like-1	0.027350427350427
5D9A_H	RdRp-catalytic	0.027350427350427
6WJI_E	CoV-N-CTD	0.027350427350427
5G47_A	Phlebovirus-G2	0.027350427350427
2YIA_D	RdRp-catalytic	0.027350427350427
6N1V_D	GP41	0.027350427350427
6V85_A	RdRp-catalytic	0.027350427350427
6X29_A	BetaCoV-S1-CTD	0.027350427350427
4HXD_C	Ubiquitin-like-1	0.027350427350427
5NER_3	Rhv	0.027350427350427
6HLV_A	GOLD	0.027350427350427
6C5V_A	Herpes-glycoH-C	0.027350427350427
7JW0_B	BetaCoV-S1-CTD	0.027350427350427
6MU6_B	GP41	0.027350427350427
4MYW_B	Ig-like-V-type	0.027350427350427
6JH1_D	Ubiquitin-like-2	0.027350427350427
3SUF_B	Peptidase-S29	0.027350427350427
3RWN_B	Phage-tail-NK	0.027350427350427
4BIQ_A	Rhv	0.027350427350427
1IKV_B	RNase-H	0.027350427350427
7KE8_A	RBD	0.027350427350427
1HI0_Q	RdRp-catalytic	0.027350427350427
7KE6_C	BetaCoV-S1-CTD	0.027350427350427
6ZP5_C	BetaCoV-S1-NTD	0.027350427350427
1M9E_B	PPIase-cyclophilin-type	0.027350427350427
5CON_A	Peptidase-A2	0.027350427350427
6G47_A	Adeno-knob	0.027350427350427
4ADF_E	Ig-like-2	0.027350427350427
6NK7_H	Peptidase-S3	0.027350427350427
6GML_C	RPOLD	0.027350427350427
6OHY_D	GP120	0.027350427350427
1M9Y_B	PPIase-cyclophilin-type	0.027350427350427
5E5W_C	Hema-HEFG	0.028119507908612
7V7Q_B	RBD	0.028119507908612
1PVQ_B	Core-binding-CB	0.028119507908612
7KE8_A	BetaCoV-S1-CTD	0.028119507908612
1KXC_A	Peptidase-S3	0.028119507908612
6LS9_A	Herpes-glycop-D	0.028119507908612
6P59_W	Ubiquitin-like	0.028119507908612
6WQ0_R	Sulf-coat-C	0.028119507908612
3O9E_A	Peptidase-A2	0.028119507908612
3JTS_B	Ig-like-C1-type	0.028119507908612
3OBU_A	UEV	0.028119507908612
1KXB_A	Peptidase-S3	0.028119507908612
5GSW_C	Peptidase-C3	0.028119507908612
7A93_C	BetaCoV-S1-CTD	0.028119507908612
4BIP_A	Rhv	0.028119507908612
3J9X_S	Sulf-coat-C	0.028119507908612
6NM6_D	GP120	0.028119507908612
7CJF_C	BetaCoV-S1-CTD	0.028119507908612
7CJF_C	RBD	0.028119507908612
6CUE_1	GP41	0.028119507908612
3C29_A	Core-binding-CB	0.028119507908612
4GV8_F	dUTPase	0.028119507908612
6H4C_C	dUTPase	0.028119507908612
4U4I_B	Sod-Cu	0.028119507908612
6ZGE_B	BetaCoV-S1-CTD	0.028119507908612
5IVT_B	Peptidase-A2	0.028119507908612
1IKW_B	Integrase-catalytic	0.028119507908612
3V6B_R	Ig-like-C2-type-3	0.028119507908612
6P3E_L	BIG2	0.028119507908612
6UOE_L	Ig-like-1	0.028119507908612
3BGF_B	Ig-like-1	0.028119507908612
6X2A_C	RBD	0.028119507908612
6UTA_H	Ig-like	0.028119507908612
7KDG_B	BetaCoV-S1-CTD	0.028119507908612
6P3E_O	BIG2	0.028119507908612
6NM6_B	GP41	0.028119507908612
3IT8_J	Ig-like	0.028119507908612
6ILG_A	Ig-like	0.028119507908612
3J9X_i	Sulf-coat-C	0.028119507908612
7JJC_A	F5-8-type-C-1	0.028119507908612
5IVR_B	Peptidase-A2	0.028119507908612
6X9V_B	GP41	0.028119507908612
6DCQ_D	GP41	0.028119507908612
3OS0_B	Reverse-transcriptase	0.028119507908612
6W2U_B	Peptidase-S3	0.028119507908612
6KV5_B	RdRp-catalytic	0.028119507908612
2P84_A	YopX	0.028119507908612
2CH8_B	Ig-like-1	0.028119507908612
6OSY_A	GP41	0.028119507908612
5FRO_B	Reverse-transcriptase	0.028119507908612
7DK5_B	BetaCoV-S1-CTD	0.028119507908612
4K6W_B	Adeno-knob	0.028119507908612
6KUT_B	RdRp-catalytic	0.028119507908612
6U59_D	GP41	0.028119507908612
4K6V_C	Adeno-knob	0.028119507908612
6ILM_E	Ig-like-C1-type	0.028119507908612
1UXE_A	Adeno-knob	0.028119507908612
6ORQ_I	GP120	0.0290598290598285
6IW5_A	Flavi-glycoprot	0.0290598290598285
6J2F_D	Ig-like	0.0290598290598285
5VIC_L	Ig-like-1	0.0290598290598285
5NEM_3	Rhv	0.0290598290598285
3CNC_C	Adeno-knob	0.0290598290598285
5U1D_B	ABC-transmembrane-type-1	0.0290598290598285
2V9P_G	SF3-helicase	0.0290598290598285
6XM3_A	BetaCoV-S1-CTD	0.0290598290598285
3NAP_B	Rhv	0.0290598290598285
6XF6_A	RBD	0.0290598290598285
4XL8_A	Adeno-knob	0.0290598290598285
5JSE_C	Pectate-lyase-3	0.0290598290598285
6M0J_E	BetaCoV-S1-CTD	0.0290598290598285
3SA7_B	Peptidase-A2	0.0290598290598285
6X6P_B	RBD	0.0290598290598285
3O8E_C	Adeno-knob	0.0290598290598285
6R0P_A	Alphavirus-like-MT	0.0290598290598285
5JSD_C	Pectate-lyase-3	0.0290598290598285
6OJN_A	Capsid-NCLDV	0.0290598290598285
6QNW_E	RdRp-catalytic	0.0290598290598285
5W08_P	Ig-like	0.0290598290598285
6UDK_F	Ig-like	0.0290598290598285
4ADF_C	Ig-like-1	0.0290598290598285
2WSV_A	Galectin	0.0290598290598285
6X2C_C	RBD	0.0290598290598285
2PNL_E	Peptidase-S50	0.0290598290598285
3CNC_E	Adeno-knob	0.0290598290598285
4A8Y_B	RdRp-catalytic	0.0290598290598285
7CHH_C	BetaCoV-S1-CTD	0.0290598290598285
2BBZ_D	DED-1	0.0290598290598285
1CZY_A	MATH	0.0290598290598285
7DDD_A	BetaCoV-S1-CTD	0.0290598290598285
7CAI_C	RBD	0.0290598290598285
7JVA_A	BetaCoV-S1-CTD	0.0290598290598285
7DD2_D	BetaCoV-S1-CTD	0.0290598290598285
7DD2_C	BetaCoV-S1-CTD	0.0290598290598285
6CDE_C	GP120	0.0290598290598285
7CAK_B	BetaCoV-S1-CTD	0.0290598290598285
7K90_C	BetaCoV-S1-CTD	0.0290598290598285
4LYL_E	UDG	0.0290598290598285
4FZB_L	ThyX	0.0290598290598285
1Q57_A	Toprim	0.0290598290598285
7KFW_A	BetaCoV-S1-CTD	0.0290598290598285
7DCC_E	BetaCoV-S1-CTD	0.0290598290598285
2CJR_C	CoV-N-CTD	0.0290598290598285
6DID_K	Ig-like	0.0290598290598285
4M8Y_B	Peptidase-A2	0.0290598290598285
2GJ2_C	VP9	0.0290598290598285
7KJ3_A	BetaCoV-S1-CTD	0.0290598290598285
3U6X_K	Caudo-bapla-RBP	0.0299295774647887
3J9X_D	Sulf-coat-C	0.0299295774647887
5X5W_B	Ig-like-V-type	0.0299295774647887
4HEP_A	Caudo-bapla-RBP	0.0299295774647887
4L1A_A	Peptidase-A2	0.0299295774647887
2GJI_A	VP9	0.0299295774647887
6VLR_I	GP41	0.0299295774647887
6U59_F	GP120	0.0299295774647887
7C8D_B	BetaCoV-S1-CTD	0.0299295774647887
6U7O_A	Peptidase-A2	0.0299295774647887
3IT8_D	Ig-like	0.0299295774647887
6UDA_J	GP41	0.0299295774647887
3J9X_R	Sulf-coat-C	0.0299295774647887
3HD4_A	CoV-N-NTD	0.0299295774647887
5WKH_A	Ig-like-C1-type	0.0299295774647887
5LWI_A	Rhv	0.0299295774647887
5T3X_G	GP120	0.0299295774647887
3EYF_D	Ig-like-1	0.0299295774647887
6G1X_A	RLR-CTR	0.0299295774647887
7CT5_A	BetaCoV-S1-CTD	0.0299295774647887
5ACO_F	GP41	0.0299295774647887
6CUE_c	GP120	0.0299295774647887
6BI8_D	Ubiquitin-like-1	0.0299295774647887
4K6V_B	Adeno-knob	0.0299295774647887
3SUF_A	Peptidase-S29	0.0299295774647887
3J9X_Z	Sulf-coat-C	0.0299295774647887
4BE2_B	Reverse-transcriptase	0.0299295774647887
4PBA_A	SRA	0.0299295774647887
5M3J_B	RdRp-catalytic	0.0299295774647887
1UXA_C	Adeno-knob	0.0299295774647887
3LIY_F	Peptidase-A2	0.0299295774647887
6QPF_H	RdRp-catalytic	0.0299295774647887
3R3P_A	DUF559	0.0299295774647887
7K8X_C	RBD	0.0299295774647887
3O9A_A	Peptidase-A2	0.0299295774647887
3M5N_D	Peptidase-S29	0.0299295774647887
4R4N_J	GP120	0.0299295774647887
6VO0_A	GP120	0.0299295774647887
3M9F_A	Peptidase-A2	0.0299295774647887
1C70_A	Peptidase-A2	0.0299295774647887
6XM5_C	BetaCoV-S1-CTD	0.0299295774647887
2R5Q_A	Peptidase-A2	0.0299295774647887
5OWX_1	Peptidase-C28	0.0299295774647887
1U0J_A	SF3-helicase	0.0307692307692306
6X5B_G	Ig-like-V-type	0.0307692307692306
6M39_A	bCoV-S1-N	0.0307692307692306
4IV3_A	Peptidase-C28	0.0307692307692306
4YDV_A	Ig-like	0.0307692307692306
7CAN_B	BetaCoV-S1-CTD	0.0307692307692306
7K8U_A	BetaCoV-S1-CTD	0.0307692307692306
1SVL_B	SF3-helicase	0.0307692307692306
6MUG_D	GP120	0.0307692307692306
6Q05_B	bCoV-S1-RBD	0.0307692307692306
6VXX_C	RBD	0.0307692307692306
4IYC_D	Leukocidin	0.0307692307692306
6JH1_D	Ubiquitin-like-1	0.0307692307692306
6YOR_A	RBD	0.0307692307692306
6ZOY_B	BetaCoV-S1-CTD	0.0307692307692306
4J3K_A	CoV-N-NTD	0.0307692307692306
4GH4_A	Peptidase-C28	0.0307692307692306
6YM0_E	BetaCoV-S1-CTD	0.0307692307692306
7A4N_A	BetaCoV-S1-NTD	0.0307692307692306
4NJV_D	Peptidase-A2	0.0307692307692306
6H61_A	RLR-CTR	0.0307692307692306
3L88_J	Adeno-knob	0.0307692307692306
6XKP_B	BetaCoV-S1-CTD	0.0307692307692306
6XKP_B	RBD	0.0307692307692306
4KXJ_A	CoV-N-NTD	0.0307692307692306
2PNL_A	Peptidase-S50	0.0307692307692306
6M0J_E	RBD	0.0307692307692306
6KLC_A	RdRp-catalytic	0.0307692307692306
1NZB_A	Core-binding-CB	0.0307692307692306
2X74_E	Reverse-transcriptase	0.0307692307692306
1UVI_B	RdRp-catalytic	0.0307692307692306
5D9Q_K	GP41	0.0307692307692306
1HI1_A	RdRp-catalytic	0.0307692307692306
7C22_B	CoV-N-CTD	0.0307692307692306
3PHW_G	OTU	0.0307692307692306
6VN1_B	Glycoprot-B-PH2	0.0307692307692306
6X5C_C	Ig-like-V-type	0.0307692307692306
6XM5_B	BetaCoV-S1-CTD	0.0307692307692306
6P7Y_D	Ephrin-RBD	0.0307692307692306
6DX2_A	OTU	0.0307692307692306
6W2U_C	Peptidase-S3	0.0317460317460325
1TW7_A	Peptidase-A2	0.0317460317460325
4NQV_F	Ig-like-C1-type	0.0317460317460325
6CV1_B	Rhv	0.0317460317460325
6VLR_H	GP120	0.0317460317460325
7KEA_C	BetaCoV-S1-CTD	0.0317460317460325
6ODM_P	Peptidase-C76	0.0317460317460325
2P3C_B	Peptidase-A2	0.0317460317460325
3U82_B	Ig-like-C2-type-1	0.0317460317460325
7A93_C	RBD	0.0317460317460325
6NZV_A	Peptidase-S29	0.0317460317460325
4NQV_A	Ig-like-C1-type	0.0317460317460325
1TUE_D	SF3-helicase	0.0317460317460325
1UXB_A	Adeno-knob	0.0317460317460325
5WDU_A	GP41	0.0317460317460325
1CRX_A	Core-binding-CB	0.0317460317460325
5VU2_B	Peptidase-S3	0.0317460317460325
7A95_B	BetaCoV-S1-CTD	0.0317460317460325
5VJ6_A	GP41	0.0317460317460325
4B8N_B	Cytochrome-b5-heme-binding	0.0317460317460325
5OR7_C	Ig-like-V-type	0.0317460317460325
7K90_B	BetaCoV-S1-CTD	0.0317460317460325
2J8G_A	Ch-type-lysozyme	0.0317460317460325
6WQ0_N	Sulf-coat-C	0.0317460317460325
3J9X_u	Sulf-coat-C	0.0317460317460325
2BVP_A	Ig-like-C1-type	0.0317460317460325
4M8Y_A	Peptidase-A2	0.0317460317460325
6E5U_H	NTF2	0.0317460317460325
1HK8_A	Glycine-radical	0.0317460317460325
6NF5_A	GP120	0.0317460317460325
3M5M_B	Peptidase-S29	0.0317460317460325
7V7Q_B	BetaCoV-S1-CTD	0.0317460317460325
5JEA_J	S1-motif	0.0317460317460325
6MAR_D	GP41	0.0317460317460325
4N0O_C	Peptidase-C32	0.0317460317460325
7DDD_C	RBD	0.0317460317460325
3SPK_B	Peptidase-A2	0.0317460317460325
4NQX_I	Ig-like-C1-type	0.0317460317460325
6OPQ_C	GP120	0.0317460317460325
6JXV_A	Ubiquitin-like	0.0317460317460325
6ZB5_A	BetaCoV-S1-CTD	0.0317460317460325
2WZR_1	Peptidase-C28	0.0317460317460325
3SU5_A	Peptidase-S29	0.0317460317460325
7KL9_C	RBD	0.0324786324786323
5KQX_B	Peptidase-A2	0.0324786324786323
1AVZ_C	SH3	0.0324786324786323
6IMJ_A	DNA-LIGASE-A3	0.0324786324786323
2WS9_1	Rhv	0.0324786324786323
7JV6_A	BetaCoV-S1-CTD	0.0324786324786323
5IT9_K	S10-plectin	0.0324786324786323
3KH2_C	Fido	0.0324786324786323
5W9H_p	BetaCoV-S1-CTD	0.0324786324786323
4CT3_A	Peptidase-C51	0.0324786324786323
6UT9_A	VP4-haemagglut	0.0324786324786323
6XCM_C	RBD	0.0324786324786323
3DCG_A	Ubiquitin-like	0.0324786324786323
6BI8_C	Ubiquitin-like-1	0.0324786324786323
3OBX_A	UEV	0.0324786324786323
6IXD_A	Peptidase-A2	0.0324786324786323
7K8V_A	RBD	0.0324786324786323
7JZN_A	RBD	0.0324786324786323
2VLK_E	Ig-like-C1-type	0.0324786324786323
4N0N_A	Peptidase-C33	0.0324786324786323
6NK7_J	Peptidase-S3	0.0324786324786323
7CAK_B	RBD	0.0324786324786323
4DGA_A	PPIase-cyclophilin-type	0.0324786324786323
3RBB_B	SH3	0.0324786324786323
2YI9_C	RdRp-catalytic	0.0324786324786323
4A8Q_B	RdRp-catalytic	0.0324786324786323
5VJ6_R	Ig-like	0.0324786324786323
7DK6_A	BetaCoV-S1-CTD	0.0324786324786323
5H23_B	Peptidase-S3	0.0324786324786323
7CAI_B	BetaCoV-S1-CTD	0.0324786324786323
7C8W_B	RBD	0.0324786324786323
6SUQ_A	Helicase-ATP-binding	0.0324786324786323
5W9K_L	BetaCoV-S1-CTD	0.0324786324786323
6BJ3_H	Ig-like	0.0324786324786323
6CH9_B	GP41	0.0324786324786323
5COP_B	Peptidase-A2	0.0324786324786323
4P9D_D	CMP-dCMP-type-deaminase	0.0324786324786323
7CAK_A	RBD	0.0324786324786323
6T0U_B	RdRp-catalytic	0.0324786324786323
4P9C_G	CMP-dCMP-type-deaminase	0.0324786324786323
1KXE_A	Peptidase-S3	0.0335689045936398
5WKF_F	Ig-like-C1-type	0.0335689045936398
2CKW_A	SF3-helicase	0.0335689045936398
1XNS_B	Core-binding-CB	0.0335689045936398
2XFC_H	Peptidase-S3	0.0335689045936398
1KPV_B	Ig-like-C1-type	0.0335689045936398
4K6U_A	Adeno-knob	0.0335689045936398
3SAA_A	Peptidase-A2	0.0335689045936398
6DCQ_C	GP120	0.0335689045936398
2CA1_A	CoV-N-CTD	0.0335689045936398
6P3E_P	BIG2	0.0335689045936398
2RKG_B	Peptidase-A2	0.0335689045936398
6X2C_C	BetaCoV-S1-CTD	0.0335689045936398
2TBD_A	J	0.0335689045936398
2WGU_A	Adeno-knob	0.0335689045936398
2CEM_A	Peptidase-A2	0.0335689045936398
6WQ0_i	Sulf-coat-C	0.0335689045936398
1KBU_B	Core-binding-CB	0.0335689045936398
6OZC_B	GP41	0.0335689045936398
3M9F_B	Peptidase-A2	0.0335689045936398
4FZB_D	ThyX	0.0335689045936398
5ZCX_P	GP120	0.0335689045936398
6SQJ_B	Herpes-glycop-D	0.0335689045936398
3J9X_Y	Sulf-coat-C	0.0335689045936398
3J9X_w	Sulf-coat-C	0.0335689045936398
7JWB_D	RBD	0.0335689045936398
3NFK_A	PDZ	0.0335689045936398
3SKU_F	Ig-like-C2-type-1	0.0335689045936398
3J9X_a	Sulf-coat-C	0.0335689045936398
6MX4_F	Peptidase-S3	0.0335689045936398
2IXU_A	Ch-type-lysozyme	0.0335689045936398
5EUO_B	Ig-like-C1-type	0.0335689045936398
6ORN_C	GP41	0.0335689045936398
2I0A_A	Peptidase-A2	0.0335689045936398
6XM0_C	BetaCoV-S1-CTD	0.0335689045936398
7KE6_B	BetaCoV-S1-CTD	0.0335689045936398
6AKT_A	Rhv	0.0335689045936398
1KBU_A	Core-binding-CB	0.0335689045936398
6XW7_D	Calici-coat	0.0335689045936398
3QND_G	Adeno-knob	0.0335689045936398
1NO1_C	Inhibitor-G39P	0.0335689045936398
1UXA_A	Adeno-knob	0.0335689045936398
3S53_A	Peptidase-A2	0.0335689045936398
6P65_A	GP41	0.0335689045936398
6DID_C	Ig-like	0.0335689045936398
5A9K_E	SF3-helicase	0.0335689045936398
6P3E_M	BIG2	0.0335689045936398
5W6H_C	Tail-spike-N	0.0335689045936398
5UTF_B	GP41	0.0335689045936398
4NJV_C	Peptidase-A2	0.0335689045936398
2Q05_D	Tyrosine-protein-phosphatase	0.0335689045936398
6BCM_A	PLUSRNA-virus-helicase-ATP-binding	0.0335689045936398
6PU8_A	Peptidase-A2	0.0335689045936398
6ORP_F	GP41	0.0341880341880334
4N9F_D	Ubiquitin-like	0.0341880341880334
6KLE_A	RdRp-catalytic	0.0341880341880334
6C5V_C	C-type-lectin	0.0341880341880334
6SNW_E	Kringle	0.0341880341880334
2VE6_H	Ig-like-C1-type	0.0341880341880334
5D9A_B	RdRp-catalytic	0.0341880341880334
5BPV_B	VP35-IID	0.0341880341880334
5A2T_A	POTEX-CARLAVIRUS-COAT	0.0341880341880334
7BYR_C	RBD	0.0341880341880334
3UXU_A	Tyr-recombinase	0.0341880341880334
6O57_A	Peptidase-A2	0.0341880341880334
5D98_B	RdRp-catalytic	0.0341880341880334
6H9W_A	VP4-haemagglut	0.0341880341880334
2XBO_1	Rhv	0.0341880341880334
5Z58_x	Helicase-C-terminal	0.0341880341880334
5MQC_A	Rhv	0.0341880341880334
7C9V_F	Ig-like-C1-type	0.0341880341880334
5G47_B	Phlebovirus-G2	0.0341880341880334
7CHC_R	BetaCoV-S1-CTD	0.0341880341880334
5COK_A	Peptidase-A2	0.0341880341880334
7CHC_R	RBD	0.0341880341880334
6OJN_C	Capsid-NCLDV	0.0341880341880334
5I08_A	BetaCoV-S1-CTD	0.0341880341880334
4GH4_C	Rhv	0.0341880341880334
2YIB_B	RdRp-catalytic	0.0341880341880334
7D7S_D	SH3	0.0341880341880334
5HMM_A	5-3-exonuclease	0.0341880341880334
4P9C_H	CMP-dCMP-type-deaminase	0.0341880341880334
3NKY_A	Peptidase-C28	0.0341880341880334
3UEZ_D	Ig-like-1	0.0341880341880334
6E5U_C	NTF2	0.0341880341880334
6NK7_B	Peptidase-S3	0.0341880341880334
2IZW_A	ICOSAH-VIR-COAT-S	0.0341880341880334
5D9Q_J	GP120	0.0341880341880334
4A8Q_C	RdRp-catalytic	0.0341880341880334
3SV7_A	Peptidase-S29	0.0353982300884965
6ZOZ_B	RBD	0.0353982300884965
7JV4_C	BetaCoV-S1-CTD	0.0353982300884965
3U6X_Q	Caudo-bapla-RBP	0.0353982300884965
4Z50_C	Peptidase-A2	0.0353982300884965
6XKQ_A	RBD	0.0353982300884965
6XKQ_A	BetaCoV-S1-CTD	0.0353982300884965
3OYF_B	Reverse-transcriptase	0.0353982300884965
4DAG_L	Ig-like	0.0353982300884965
4E2I_B	SF3-helicase	0.0353982300884965
5IVT_A	Peptidase-A2	0.0353982300884965
5W6F_B	Tail-spike-N	0.0353982300884965
2ED6_E	WSS-VP	0.0353982300884965
6UM7_D	GP41	0.0353982300884965
3SUE_B	Peptidase-S29	0.0353982300884965
6MZJ_L	Ig-like	0.0353982300884965
4BAC_B	Reverse-transcriptase	0.0353982300884965
4ADF_Q	Ig-like-1	0.0353982300884965
1PVR_B	Core-binding-CB	0.0353982300884965
1PVP_A	Core-binding-CB	0.0353982300884965
3EJC_A	Caudo-bapla-RBP	0.0353982300884965
6UTE_G	Ig-like-1	0.0353982300884965
2W9L_T	Ig-like-C2-type-1	0.0353982300884965
6STU_C	Adeno-knob	0.0353982300884965
2WGT_A	Adeno-knob	0.0353982300884965
7KDJ_C	RBD	0.0353982300884965
3DCK_B	Peptidase-A2	0.0353982300884965
3QND_E	Adeno-knob	0.0353982300884965
5KR2_D	Peptidase-A2	0.0353982300884965
6MAR_B	GP41	0.0353982300884965
3MGV_A	Core-binding-CB	0.0353982300884965
1YN9_A	Tyrosine-protein-phosphatase	0.0353982300884965
6X9R_B	GP41	0.0353982300884965
6XC2_A	RBD	0.0353982300884965
6W1C_C	Peptidase-S3	0.0353982300884965
6QCX_B	RdRp-catalytic	0.0353982300884965
1XO0_A	Core-binding-CB	0.0353982300884965
4EP0_L	Caud-tail-N	0.0353982300884965
3J9X_C	Sulf-coat-C	0.0353982300884965
4BDZ_B	Reverse-transcriptase	0.0353982300884965
6U0L_Y	GP41	0.0353982300884965
3VQ9_B	Peptidase-A2	0.0353982300884965
6CV5_B	Rhv	0.0353982300884965
5DOR_B	Tyr-recombinase	0.0353982300884965
6XRT_A	GP41	0.0353982300884965
6VYB_A	RBD	0.0353982300884965
1UXS_A	Ig-like-C1-type	0.0353982300884965
4K6W_A	Adeno-knob	0.0353982300884965
1MA7_B	Core-binding-CB	0.0353982300884965
2QMP_B	Peptidase-A2	0.0353982300884965
6NW9_C	Tail-spike-N	0.0353982300884965
3PHX_A	OTU	0.0358974358974353
7KEC_A	RBD	0.0358974358974353
7KE8_C	RBD	0.0358974358974353
3JB6_A	RdRp-catalytic	0.0358974358974353
6CDI_R	GP120	0.0358974358974353
5I08_C	BetaCoV-S1-CTD	0.0358974358974353
5LWA_A	Peptidase-C21	0.0358974358974353
6O57_B	Peptidase-A2	0.0358974358974353
4EO2_C	Caud-tail-N	0.0358974358974353
7A25_C	BetaCoV-S1-CTD	0.0358974358974353
1TUE_F	SF3-helicase	0.0358974358974353
4XL8_B	Adeno-knob	0.0358974358974353
6QPG_H	RdRp-catalytic	0.0358974358974353
1BBT_2	Rhv	0.0358974358974353
6PCI_J	Filo-glycop	0.0358974358974353
2WS9_2	Rhv	0.0358974358974353
2JL9_B	RdRp-catalytic	0.0358974358974353
3J9F_9	Ig-like-C2-type-2	0.0358974358974353
3DD9_D	Fido	0.0358974358974353
1Q57_D	Toprim	0.0358974358974353
2J12_B	Ig-like-C2-type-1	0.0358974358974353
3SUD_D	Peptidase-S29	0.0358974358974353
1AIH_C	Tyr-recombinase	0.0358974358974353
6U7G_C	CoV-S1	0.0358974358974353
3OYD_B	Reverse-transcriptase	0.0372340425531914
6CDI_C	GP120	0.0372340425531914
6UDA_A	GP120	0.0372340425531914
7JV4_C	RBD	0.0372340425531914
6P3E_J	BIG2	0.0372340425531914
4Z50_A	Peptidase-A2	0.0372340425531914
3PHW_B	Ubiquitin-like	0.0372340425531914
6WQ0_K	Sulf-coat-C	0.0372340425531914
6VN0_A	GP120	0.0372340425531914
6UDK_D	Ig-like	0.0372340425531914
7C01_D	BetaCoV-S1-NTD	0.0372340425531914
1TUE_K	SF3-helicase	0.0372340425531914
3J9X_L	Sulf-coat-C	0.0372340425531914
6EB2_A	Integrase-catalytic	0.0372340425531914
6XEY_B	BetaCoV-S1-CTD	0.0372340425531914
6ORQ_A	GP41	0.0372340425531914
5HBZ_E	Peptidase-C31	0.0372340425531914
6UM6_F	GP41	0.0372340425531914
4HS3_B	Ig-like-C1-type	0.0372340425531914
5A2T_Y	POTEX-CARLAVIRUS-COAT	0.0372340425531914
2R69_H	Ig-like-1	0.0372340425531914
6BKC_H	Ig-like-2	0.0372340425531914
5A2T_T	POTEX-CARLAVIRUS-COAT	0.0372340425531914
6CVB_B	Rhv	0.0372340425531914
4E7H_B	Reverse-transcriptase	0.0372340425531914
1NO1_A	Inhibitor-G39P	0.0372340425531914
6NC2_R	GP41	0.0372340425531914
1WBK_A	Peptidase-A2	0.0372340425531914
1QXM_A	Ricin-B-type-lectin-2	0.0372340425531914
4F2M_E	CoV-S1	0.0372340425531914
4C56_A	Ig-like-C1-type	0.0372340425531914
5V8L_B	GP41	0.0372340425531914
3J9X_E	Sulf-coat-C	0.0372340425531914
3J9X_f	Sulf-coat-C	0.0372340425531914
5KW1_B	RRM-1	0.0372340425531914
6WQ0_w	Sulf-coat-C	0.0372340425531914
6NW9_B	NosD	0.0372340425531914
6P3E_G	BIG2	0.0372340425531914
6CH7_B	GP41	0.0372340425531914
1A1O_A	Ig-like-C1-type	0.0372340425531914
6V0R_B	GP41	0.0372340425531914
1C6Y_A	Peptidase-A2	0.0372340425531914
6FW2_A	MOSC	0.0372340425531914
4TVG_B	Peptidase-A2	0.0372340425531914
2P3A_B	Peptidase-A2	0.0372340425531914
6LB1_C	Rhv	0.0372340425531914
6XF5_C	BetaCoV-S1-CTD	0.0372340425531914
7DK5_A	BetaCoV-S1-CTD	0.0376068376068374
6ZP7_C	RBD	0.0376068376068374
1DRG_A	Core-binding-CB	0.0376068376068374
5LWI_C	Rhv	0.0376068376068374
5W9K_K	BetaCoV-S1-CTD	0.0376068376068374
6EVJ_B	RdRp-catalytic	0.0376068376068374
6X6P_C	BetaCoV-S1-CTD	0.0376068376068374
1EET_B	RNase-H	0.0376068376068374
4GDF_A	SF3-helicase	0.0376068376068374
6ZB4_B	BetaCoV-S1-CTD	0.0376068376068374
5IKN_D	Toprim	0.0376068376068374
4HXD_D	OTU	0.0376068376068374
4A8M_Q	RdRp-catalytic	0.0376068376068374
6QNW_H	RdRp-catalytic	0.0376068376068374
6UM7_F	GP120	0.0376068376068374
5IQ9_B	Ig-like	0.0376068376068374
1M9X_F	PPIase-cyclophilin-type	0.0376068376068374
6MX7_C	Peptidase-S3	0.0376068376068374
6VMS_A	G-alpha	0.0376068376068374
3NMA_A	Peptidase-C28	0.0376068376068374
5IQ9_L	Ig-like	0.0376068376068374
2PGG_A	RdRp-catalytic	0.0376068376068374
5H23_A	Peptidase-S3	0.0376068376068374
6T0S_B	RdRp-catalytic	0.0376068376068374
5Y6R_A	Peptidase-C53	0.0376068376068374
6BKC_H	Ig-like-1	0.0390763765541741
2NV9_B	Orn-DAP-Arg-deC	0.0390763765541741
1LBA_A	N-acetylmuramoyl-L-alanine-amidase	0.0390763765541741
4DJP_A	Peptidase-A2	0.0390763765541741
7BYR_B	BetaCoV-S1-CTD	0.0390763765541741
4ZUV_A	Ig-like	0.0390763765541741
4GDF_F	SF3-helicase	0.0390763765541741
7JWB_D	BetaCoV-S1-NTD	0.0390763765541741
3SA7_A	Peptidase-A2	0.0390763765541741
4PGD_B	Ig-like-C1-type	0.0390763765541741
7KDI_C	BetaCoV-S1-CTD	0.0390763765541741
7KDK_C	BetaCoV-S1-CTD	0.0390763765541741
2XNI_B	Peptidase-S29	0.0390763765541741
6U0N_X	GP41	0.0390763765541741
7KDK_A	BetaCoV-S1-CTD	0.0390763765541741
5LWG_A	Rhv	0.0390763765541741
3QUK_A	Ig-like-C1-type	0.0390763765541741
6NK5_D	Peptidase-S3	0.0390763765541741
4CRX_A	Core-binding-CB	0.0390763765541741
5A2T_W	POTEX-CARLAVIRUS-COAT	0.0390763765541741
6CCB_A	GP41	0.0390763765541741
5V8L_D	GP120	0.0390763765541741
7JV4_B	RBD	0.0390763765541741
2HOI_G	Core-binding-CB	0.0390763765541741
3OYK_B	Reverse-transcriptase	0.0390763765541741
6MAR_E	GP120	0.0390763765541741
7A4N_C	BetaCoV-S1-CTD	0.0390763765541741
6DMX_G	KIX	0.0390763765541741
6VKN_C	GP120	0.0390763765541741
6VKN_A	GP120	0.0390763765541741
6FHG_B	PGRP	0.0390763765541741
3SU0_A	Peptidase-S29	0.0390763765541741
6ORP_A	GP41	0.0390763765541741
7C9Y_A	Rhv	0.0390763765541741
2PSU_A	Peptidase-A2	0.0390763765541741
3WRY_D	PLUSRNA-virus-helicase-C-terminal	0.0390763765541741
6ZP1_B	BetaCoV-S1-CTD	0.0390763765541741
5A9K_D	SF3-helicase	0.0390763765541741
4DJR_A	Peptidase-A2	0.0390763765541741
1Q3U_B	Core-binding-CB	0.0390763765541741
4ADF_N	Ig-like-1	0.0390763765541741
6LSA_F	Herpes-glycop-D	0.0390763765541741
4GDF_B	SF3-helicase	0.0390763765541741
6E47_F	Ig-like-V-type	0.0390763765541741
3QND_A	Adeno-knob	0.0390763765541741
7DDN_A	BetaCoV-S1-CTD	0.0390763765541741
5I8H_C	GP120	0.0390763765541741
6WQ0_C	Sulf-coat-C	0.0390763765541741
5NMG_G	Ig-like-C1-type	0.0390763765541741
6W1C_F	Peptidase-S3	0.0390763765541741
2XFB_H	Peptidase-S3	0.0393162393162391
1OUQ_A	Core-binding-CB	0.0393162393162391
5A2T_X	POTEX-CARLAVIRUS-COAT	0.0393162393162391
1IKX_B	RNase-H	0.0393162393162391
3EGD_C	Longin	0.0393162393162391
7DK6_A	RBD	0.0393162393162391
1QOL_A	Peptidase-C28	0.0393162393162391
6ZB5_C	RBD	0.0393162393162391
4NJS_B	Peptidase-A2	0.0393162393162391
2I0A_B	Peptidase-A2	0.0393162393162391
5BPV_A	VP35-IID	0.0393162393162391
6MX4_H	Peptidase-S3	0.0393162393162391
2Q54_B	Peptidase-A2	0.0393162393162391
5LZ6_A	GOLD	0.0393162393162391
2FDD_A	Peptidase-A2	0.0393162393162391
4WRK_D	dUTPase	0.0393162393162391
6ZB4_A	RBD	0.0393162393162391
5XGR_H	BetaCoV-S1-NTD	0.0393162393162391
7KJ3_C	BetaCoV-S1-CTD	0.0393162393162391
3LIN_G	Peptidase-A2	0.0393162393162391
3LIN_K	Peptidase-A2	0.0393162393162391
6F7K_F	Beta-helix	0.0393162393162391
7K8S_C	RBD	0.0393162393162391
4YDF_A	Peptidase-A2	0.0393162393162391
7JZL_A	RBD	0.0393162393162391
4DWC_A	Peptidase-C53	0.0393162393162391
4PRP_E	Ig-like-C1-type	0.0393162393162391
7K5I_E	S4-RNA-binding	0.0393162393162391
4EYR_B	Peptidase-A2	0.0409252669039152
3J9X_h	Sulf-coat-C	0.0409252669039152
6ORQ_B	GP120	0.0409252669039152
6XKL_B	BetaCoV-S1-CTD	0.0409252669039152
7KEB_C	BetaCoV-S1-CTD	0.0409252669039152
6NM6_G	GP120	0.0409252669039152
6ORN_A	GP120	0.0409252669039152
2YEW_E	Peptidase-S3	0.0409252669039152
6RIC_B	RNA-pol-Rpb2-7	0.0409252669039152
6KUK_B	RdRp-catalytic	0.0409252669039152
1TW7_B	Peptidase-A2	0.0409252669039152
7JWY_A	RBD	0.0409252669039152
4MAY_A	Ig-like	0.0409252669039152
3SV8_A	Peptidase-S29	0.0409252669039152
5E62_C	Hema-HEFG	0.0409252669039152
6UM5_B	GP41	0.0409252669039152
4JRY_E	Ig-like-C1-type	0.0409252669039152
5ISZ_B	Ig-like-C1-type	0.0409252669039152
3J9X_P	Sulf-coat-C	0.0409252669039152
6WPT_C	BetaCoV-S1-CTD	0.0409252669039152
3WRX_D	PLUSRNA-virus-helicase-C-terminal	0.0409252669039152
4NQX_K	Ig-like-C1-type	0.0409252669039152
4O5I_O	Ig-like	0.0409252669039152
3S3N_B	Reverse-transcriptase	0.0409252669039152
6QPF_B	RdRp-catalytic	0.0409252669039152
7BWJ_E	BetaCoV-S1-CTD	0.0409252669039152
6P3E_A	BIG2	0.0409252669039152
1FZK_B	Ig-like-C1-type	0.0409252669039152
2UUW_A	SF3-helicase	0.0409252669039152
3J9X_J	Sulf-coat-C	0.0409252669039152
5VJ6_D	GP120	0.0409252669039152
6MAR_A	GP120	0.0409252669039152
2F1S_A	DED-1	0.0409252669039152
6CDI_A	GP41	0.0409252669039152
6WQ0_t	Sulf-coat-C	0.0409252669039152
5I8H_B	GP41	0.0409252669039152
6X79_B	RBD	0.0409252669039152
6OT1_P	GP120	0.0409252669039152
5TL6_C	Ubiquitin-like-2	0.0409252669039152
4FZB_C	ThyX	0.0409252669039152
4TVP_G	GP120	0.0409252669039152
5A2T_H	POTEX-CARLAVIRUS-COAT	0.0409252669039152
2V9P_F	SF3-helicase	0.0409252669039152
[truncated: 9,706 more rows]
