# Supplementary material for: Identifying and profiling structural similarities between Spike of SARS-CoV-2 and other viral or host proteins with Machaon
Source: Commun Biol. 2023 Jul 19;6:752. doi: 10.1038/s42003-023-05076-7 (PMC10356814; doi:10.1038/s42003-023-05076-7)
Supplement: Supplementary file 7 — Supplementary Data 4 [file 42003_2023_5076_MOESM7_ESM.zip › 6VXX_A_domain/metrics/6VXX_A_RBD_w-rdist.csv]

structureId	domain	w-rdist
6VXX_A	RBD	0.0
6VXX_B	RBD	0.0001426504874033
6VXX_C	RBD	0.0001502294352852
7KDG_B	RBD	0.0135534436068216
7KDG_C	RBD	0.0160138546378087
7KDG_A	RBD	0.0172152328911597
7KDI_A	RBD	0.0174789759598706
7KDK_B	RBD	0.0193844907371305
7KE6_A	RBD	0.023408113066152
7KDK_A	RBD	0.0234359808532542
7KE6_B	RBD	0.0254005463368966
7KDI_B	RBD	0.0265333665082641
7KDK_C	RBD	0.0273712157916368
7KE8_A	RBD	0.0278582594885143
7KE4_B	RBD	0.0287955134677521
7KE8_B	RBD	0.0319793303810844
7KDH_C	RBD	0.0336609210992497
7KDI_C	RBD	0.0342804990253144
7KE7_B	RBD	0.0365583801429011
7KJ3_C	RBD	0.0370177165141925
7KDJ_C	RBD	0.0388611705989773
6X2A_C	RBD	0.0391861470207809
7KJ2_C	RBD	0.0393119043148026
7KE7_C	RBD	0.0440300465690727
7AD1_A	RBD	0.0454073248411374
7KEA_C	RBD	0.0481956255661147
7KE8_C	RBD	0.0487275589094498
6VYB_C	RBD	0.0511365391052893
7KE4_A	RBD	0.0511724705579375
7KEA_A	RBD	0.0520349774608951
6VYB_A	RBD	0.0527048178362123
7KE9_C	RBD	0.0569722482433962
6X79_C	RBD	0.0578353004364873
6X79_A	RBD	0.057869073108568
6X79_B	RBD	0.0578909211876368
7KDH_A	RBD	0.0618427131608979
7KE6_C	RBD	0.0625898303382999
7KDL_C	RBD	0.0629584474427689
7KE7_A	RBD	0.0663767571886646
6X29_B	RBD	0.0673333741076387
6X29_C	RBD	0.0673527371664463
6X29_A	RBD	0.0673834959070459
6WPT_A	RBD	0.0676222758485699
7KE4_C	RBD	0.0696131042118294
7AD1_C	RBD	0.0753815251462118
7KJ5_C	RBD	0.0755740042356643
6WPT_C	RBD	0.0764016461299833
7KE9_A	RBD	0.0764882741118701
7KEC_C	RBD	0.0790615162912011
7KEB_C	RBD	0.0800506735380323
7KJ5_A	RBD	0.0810998328257181
7K8Z_A	RBD	0.0825224032786258
6X2A_A	RBD	0.0830211984521841
7KDL_A	RBD	0.0870279772746538
6X2C_B	RBD	0.0894402395611901
6X2C_C	RBD	0.0894496171492781
6X2C_A	RBD	0.0894514179375773
7KDJ_A	RBD	0.0931254687247219
6X2B_A	RBD	0.101721045460989
6XCM_A	RBD	0.1034694231187405
7KEB_A	RBD	0.103670171788307
7KEC_A	RBD	0.1056984336427237
6VSB_C	RBD	0.1100021976939669
7KJ2_A	RBD	0.1286297390162278
6WPS_A	RBD	0.1380968504352148
6WPS_E	RBD	0.138098210274781
6WPS_B	RBD	0.1381050596980495
6ZP7_C	RBD	0.1486601255733649
6ZP5_C	RBD	0.1492830204867757
4GH4_C	Rhv	0.1516905347240265
2WZR_3	Peptidase-C28	0.1613739458480964
7BYR_C	RBD	0.1730115258157995
7K8W_B	RBD	0.1779648821336126
6CM3_C	GP41	0.1819827308616838
6CM3_A	GP41	0.1819889571529176
6CM3_B	GP41	0.1819899726321671
6ZOW_C	RBD	0.1877891495327377
7BYR_A	RBD	0.1888009936627423
7K8Z_B	RBD	0.1937330079703384
4WXR_A	Helicase-C-terminal	0.2000474529377063
4WXR_B	Helicase-C-terminal	0.2021350598155786
6EDU_C	GP41	0.2023036542728817
6EDU_B	GP41	0.2023188406018686
6EDU_A	GP41	0.2071289082913226
6OPO_D	Ig-like-C2-type-2	0.2104193833582297
1IKY_B	Integrase-catalytic	0.2134550439311499
6VSB_A	RBD	0.2145022393678997
1IKW_B	Integrase-catalytic	0.2169316109886314
6UDK_G	Ig-like	0.2189260594524335
1IKV_B	Integrase-catalytic	0.2200943363400777
6XKL_C	RBD	0.2212696597542404
6XE1_E	RBD	0.2247434243217379
6U0L_Z	GP41	0.2287417571210152
5W6D_B	GP41	0.2294561643275972
6UDK_K	Ig-like	0.2295954875940102
6VN1_B	Glycoprot-B-PH1	0.230202633112878
6VN1_A	Glycoprot-B-PH1	0.2302045282731554
6VSB_B	RBD	0.2322160336430372
6WPT_B	RBD	0.2369234876036673
6ESC_A	Glycoprot-B-PH1	0.2421660331486192
6VYB_B	RBD	0.2421814711422715
5OSN_C	Rhv	0.2438464764724149
6XC4_A	RBD	0.245509908740348
6YLA_E	RBD	0.2486231533204885
7JWB_C	RBD	0.2492087977788135
6X5B_D	Ig-like-C2-type-2	0.251135336377258
6IIO_C	Rhv	0.2528221316582298
6X2A_B	RBD	0.2531559371817341
5V8L_B	GP41	0.2595801500507283
5NED_C	Peptidase-C28	0.2603633070735032
6DE7_B	GP41	0.2613065113056286
6X2B_B	RBD	0.2622601971443652
7KE9_B	RBD	0.2627478501169648
6XF6_B	RBD	0.2635918876349327
4IV3_C	Peptidase-C28	0.2652713817397321
5NE4_3	Peptidase-C28	0.2652909805667095
5YS6_A	Glycoprot-B-PH1	0.2654719763766812
6OPQ_D	Ig-like-C2-type-2	0.2659537301500599
5NET_3	Peptidase-C28	0.2666326507875947
5D8A_C	Peptidase-C28	0.2690456811390999
6X2B_C	RBD	0.2690674880598426
6OPA_B	GP41	0.2696257832091779
4IV1_C	Peptidase-C28	0.2699217416208673
5THR_B	GP41	0.2721932774965341
5THR_C	GP41	0.2727668058109542
7AD1_B	RBD	0.2733628766583332
7KDH_B	RBD	0.2734138218751784
5THR_A	GP41	0.2738716108683324
1HHT_Q	RdRp-catalytic	0.2757513189440959
1HHT_P	RdRp-catalytic	0.2757521298520074
1HHT_R	RdRp-catalytic	0.2757560546679059
1UVM_C	RdRp-catalytic	0.2759807326771188
1UVL_A	RdRp-catalytic	0.2763368662814351
1UVL_E	RdRp-catalytic	0.2763406511717912
1UVL_C	RdRp-catalytic	0.2763451331774875
1UVM_A	RdRp-catalytic	0.2768628206823155
1UVM_B	RdRp-catalytic	0.2773730353076421
1WAC_A	RdRp-catalytic	0.2774644243766396
1WAC_C	RdRp-catalytic	0.2774688510205437
1WAC_B	RdRp-catalytic	0.2774700785919125
5ZUF_C	Rhv	0.2778568828113369
5ZUD_C	Rhv	0.2778625114606211
1UVJ_C	RdRp-catalytic	0.2789868901937804
1HI0_P	RdRp-catalytic	0.2791735452596928
1HI0_R	RdRp-catalytic	0.2791737731063342
1HI0_Q	RdRp-catalytic	0.2791753378853263
1UVN_A	RdRp-catalytic	0.2792373526566812
1UVN_E	RdRp-catalytic	0.2792393046291455
1UVN_C	RdRp-catalytic	0.279244126771596
6ZGF_A	bCoV-S1-RBD	0.2794092708786525
6ZGF_B	bCoV-S1-RBD	0.2794099577270631
6ZGF_C	bCoV-S1-RBD	0.2794117431720171
6YLA_A	RBD	0.2794909611362069
1UVI_C	RdRp-catalytic	0.2796009011510947
6G1X_A	Helicase-C-terminal	0.2799175252242072
1UVK_E	RdRp-catalytic	0.2805423858160287
1UVK_C	RdRp-catalytic	0.2805480606506219
1UVK_A	RdRp-catalytic	0.2805487725353255
1UVI_A	RdRp-catalytic	0.2806302883007128
1UVJ_A	RdRp-catalytic	0.2806904822136773
1UVI_B	RdRp-catalytic	0.280746799024713
1UVJ_B	RdRp-catalytic	0.2808947492098668
1HI1_C	RdRp-catalytic	0.2809414554994883
1HI1_B	RdRp-catalytic	0.2809441363669556
1HI1_A	RdRp-catalytic	0.2809464399198053
4B02_B	RdRp-catalytic	0.2813167686025098
4A8F_C	RdRp-catalytic	0.2825087962027475
2JLF_A	RdRp-catalytic	0.2826045365929392
4A8Y_C	RdRp-catalytic	0.2827097874580518
4B02_A	RdRp-catalytic	0.2828444841756079
2JLG_C	RdRp-catalytic	0.2829984202860118
2JLG_A	RdRp-catalytic	0.2830484364818908
6MDT_B	GP41	0.2831417739622103
2JLG_B	RdRp-catalytic	0.2833911771587827
4B02_C	RdRp-catalytic	0.2834373867856628
1HI8_B	RdRp-catalytic	0.2839318201775386
1HI8_A	RdRp-catalytic	0.2839399188787032
4A8Q_C	RdRp-catalytic	0.2843115565542836
4A8Q_B	RdRp-catalytic	0.284518281875558
4A8Y_A	RdRp-catalytic	0.2845385331039193
5C7K_D	GP41	0.2845679801499012
4A8K_C	RdRp-catalytic	0.2846014116485973
2JLF_B	RdRp-catalytic	0.2846421192171846
4A8F_A	RdRp-catalytic	0.2853632153823881
4A8Q_A	RdRp-catalytic	0.2854794058263161
4A8Y_B	RdRp-catalytic	0.2855642444026567
4A8W_C	RdRp-catalytic	0.2856308315867273
1HHS_C	RdRp-catalytic	0.2857153673054296
1HHS_A	RdRp-catalytic	0.2857187239180283
1HHS_B	RdRp-catalytic	0.285722030769666
4A8F_B	RdRp-catalytic	0.2860448546540729
4A8W_A	RdRp-catalytic	0.2860772183851736
4A8K_B	RdRp-catalytic	0.2864772659536603
4A8W_B	RdRp-catalytic	0.2865014699043397
4A8O_C	RdRp-catalytic	0.286684207998674
7V7Q_C	BetaCoV-S1-CTD	0.2871581213858491
4A8O_B	RdRp-catalytic	0.2873022870937361
4A8K_A	RdRp-catalytic	0.287397926185332
4A8O_A	RdRp-catalytic	0.2874597842837831
2JLF_C	RdRp-catalytic	0.2877503083946936
7KDL_B	RBD	0.2881848657811052
7KEA_B	RBD	0.2882689292292638
7K8Z_C	RBD	0.2883777384031077
4FZB_N	ThyX	0.2885883610194419
6CE0_B	GP41	0.2886961894450888
4A8M_R	RdRp-catalytic	0.2890933851582654
4A8S_A	RdRp-catalytic	0.2892598654277374
6H66_A	Helicase-C-terminal	0.2897222383203517
6IIJ_C	Rhv	0.2897896305408008
4A8M_P	RdRp-catalytic	0.2901776681778452
4A8S_B	RdRp-catalytic	0.290404039292106
4A8S_C	RdRp-catalytic	0.2907038776344284
6ZB4_B	BetaCoV-S1-CTD	0.291047026486828
7V7Q_B	BetaCoV-S1-CTD	0.2910552841686508
4A8M_Q	RdRp-catalytic	0.291474559186564
6MCO_B	GP41	0.2915451862800138
6ZB4_C	BetaCoV-S1-CTD	0.2922440214262319
6ZB5_B	BetaCoV-S1-CTD	0.2928237607306989
6ZB5_A	BetaCoV-S1-CTD	0.2928277586982637
6ZB5_C	BetaCoV-S1-CTD	0.2928318938977617
2VG6_B	Integrase-catalytic	0.292869317703658
6P4L_A	Calici-coat	0.2931685947760825
2JL9_B	RdRp-catalytic	0.2933530686148833
6MTJ_B	GP41	0.2935379073724653
2JL9_C	RdRp-catalytic	0.2942605950575147
6MU6_B	GP41	0.2958176063300164
6XM3_C	BetaCoV-S1-CTD	0.2960471599279045
6MU7_B	GP41	0.2964976840803227
6OPP_D	Ig-like-C2-type-2	0.2970761835109825
6XM5_B	BetaCoV-S1-CTD	0.297100102019656
6ZGI_B	BetaCoV-S1-CTD	0.2973959458160706
6ZGI_C	BetaCoV-S1-CTD	0.2973987663193588
6ZGI_A	BetaCoV-S1-CTD	0.2974002641423804
2JL9_A	RdRp-catalytic	0.2977050771439751
6MN7_F	GP41	0.2982745503953466
6MN7_B	GP41	0.2982771476610281
5ACO_B	GP41	0.2982800428630056
5ACO_E	GP41	0.2982819104035858
5ACO_F	GP41	0.2982867232102008
6MN7_E	GP41	0.2982916334099824
5U1F_B	GP41	0.2983430893017463
6ZB4_A	BetaCoV-S1-CTD	0.2983723659172609
5U1F_F	GP41	0.2983849768081743
5U1F_E	GP41	0.2983901708350469
6NNF_B	GP41	0.2985041977881381
5UM8_B	GP41	0.2989131500470184
6XKL_A	RBD	0.2995433136532295
6XM5_C	BetaCoV-S1-CTD	0.3003991653882062
4QZV_B	BetaCoV-S1-NTD	0.300442860851469
4ZNI_A	Terminase-6	0.3004949092576101
4QZV_D	BetaCoV-S1-NTD	0.3006735603162686
6MU8_B	GP41	0.3009715666428805
6XM4_C	BetaCoV-S1-CTD	0.3012256890729385
5FJ6_A	RdRp-catalytic	0.3016346024611792
5FJ7_C	RdRp-catalytic	0.3016357102092717
7A5R_B	BetaCoV-S1-CTD	0.3018399459087995
7A5R_A	BetaCoV-S1-CTD	0.3018408445759097
6XM4_A	BetaCoV-S1-CTD	0.3020741472690418
6CH7_D	GP120	0.3021512327554632
7A5S_B	BetaCoV-S1-CTD	0.302180767281852
7A5S_A	BetaCoV-S1-CTD	0.3021809770321209
6XRT_B	GP41	0.3021940421315497
7JWY_C	BetaCoV-S1-CTD	0.3025179519897281
7JWY_A	BetaCoV-S1-CTD	0.3029782945861171
6ZGE_B	BetaCoV-S1-CTD	0.3034756486768553
6ZGE_A	BetaCoV-S1-CTD	0.3034756781706396
6ZGE_C	BetaCoV-S1-CTD	0.3034786527713881
7JWY_B	BetaCoV-S1-CTD	0.3039441405507858
6MTN_B	GP41	0.3047249335856427
5W9H_q	BetaCoV-S1-CTD	0.3052152889445756
4FZB_H	ThyX	0.3052605669467259
4ZNJ_A	Terminase-6	0.3053463615831665
5W9O_K	BetaCoV-S1-CTD	0.3056187522924292
6XM0_C	BetaCoV-S1-CTD	0.3059413136638449
5W9L_C	BetaCoV-S1-CTD	0.3059502545314263
6U59_I	GP41	0.3061221064601446
6U59_D	GP41	0.3061244221109758
6U59_B	GP41	0.3061269706380117
5W9M_F	BetaCoV-S1-CTD	0.3062862204511021
6XM5_A	BetaCoV-S1-CTD	0.3063131991274174
6ZGG_A	BetaCoV-S1-CTD	0.3069991150395479
5W9N_I	BetaCoV-S1-CTD	0.3070506607332673
6H61_A	Helicase-C-terminal	0.3081354571866195
7JX3_R	RBD	0.3085652779049368
5W9K_K	BetaCoV-S1-CTD	0.3090940226323318
6XKL_B	RBD	0.309098453549725
6OJN_B	Capsid-N	0.3098332092961814
6UM5_B	GP41	0.3105133960222
6UM5_F	GP41	0.3105227856437756
6UM5_J	GP41	0.3105254861220232
4FZB_J	ThyX	0.3105313971966008
6XLU_B	BetaCoV-S1-CTD	0.3108551797762506
6OJN_C	Capsid-N	0.3110315604225186
6XM3_A	BetaCoV-S1-CTD	0.3113526388249168
6XLU_A	BetaCoV-S1-CTD	0.3123348458693354
6AKT_A	Rhv	0.3125228586142333
6OJN_A	Capsid-N	0.3127853558339056
7V7Q_A	BetaCoV-S1-CTD	0.3128707449087067
6XLU_C	BetaCoV-S1-CTD	0.3138633127268796
1MQT_C	Rhv	0.3140162034057441
6G1S_A	Helicase-C-terminal	0.3143406542514549
6XM0_A	BetaCoV-S1-CTD	0.3143912305374889
2WFF_3	Rhv	0.3145754655150913
3C5X_A	Flavi-glycop-C	0.3150060960302087
6XRT_C	GP41	0.3157477629663198
6VZI_B	GP41	0.3157554413140712
4ZNL_B	Terminase-6	0.316066195603726
5VN3_I	Ig-like-C2-type-2	0.3161467208753298
6DIZ_C	Rhv	0.3163406168243039
6ZGG_B	BetaCoV-S1-CTD	0.3167022398757387
7C2L_C	RBD	0.3171688102571464
6CH7_B	GP41	0.3171956808189999
6XM3_B	BetaCoV-S1-CTD	0.3178366019783574
6VN0_E	GP41	0.3182856550153007
6VN0_B	GP41	0.318285928427184
6VN0_F	GP41	0.3182895865046387
6GKH_A	Helicase-C-terminal	0.3187882707282038
6DID_I	GP41	0.3189482561269051
5V8M_I	GP41	0.3189492203541456
5V8M_B	GP41	0.3189496037964954
6DID_B	GP41	0.3189500193884089
6DID_J	GP41	0.3189505989245187
5V8M_J	GP41	0.318951777170672
4ZNL_A	Terminase-6	0.3191261650818907
6ZER_E	RBD	0.3195703071666313
7C2L_A	RBD	0.3196787080018103
2XBO_3	Rhv	0.3199153256085861
7A95_B	BetaCoV-S1-CTD	0.3201277803650739
4GZK_A	RdRp-catalytic	0.3205267107550298
6XDG_E	RBD	0.3206193639000232
6VSJ_A	BetaCoV-S1-CTD	0.321026138782592
6VSJ_C	BetaCoV-S1-CTD	0.3210279231335827
6VSJ_B	BetaCoV-S1-CTD	0.3210289016183583
6ZGG_C	BetaCoV-S1-CTD	0.3210648670833675
5W9N_J	BetaCoV-S1-CTD	0.3216204999682012
6UTK_T	GP41	0.3216815924542484
4ZNL_C	Terminase-6	0.3217622920113469
7A97_A	BetaCoV-S1-CTD	0.3221246790178267
6V6W_K	GP41	0.322127884152759
5W9M_J	BetaCoV-S1-CTD	0.3224731831511345
2WS9_3	Rhv	0.322631342385305
7DCC_E	BetaCoV-S1-CTD	0.3229479763513649
5W9H_r	BetaCoV-S1-CTD	0.3230132794710414
5W9O_L	BetaCoV-S1-CTD	0.3230427306383673
6GKM_A	Helicase-C-terminal	0.3231625175174208
6V6W_T	GP41	0.3231694244582073
5W9L_J	BetaCoV-S1-CTD	0.3232285198791389
7DCC_K	BetaCoV-S1-CTD	0.3238739299573256
6Z2M_A	RBD	0.3240601794513909
5LWG_A	Rhv	0.3258413382320788
6ZOW_B	RBD	0.3262957080602172
6VO1_B	GP41	0.32629792793832
6VO1_F	GP41	0.3262986546568393
6VO1_E	GP41	0.3263002467483224
6YM0_E	RBD	0.3270093703131283
3JCL_A	BetaCoV-S1-CTD	0.3271487404856316
3JCL_B	BetaCoV-S1-CTD	0.3271500507690044
3JCL_C	BetaCoV-S1-CTD	0.3271509234695541
7DD8_C	BetaCoV-S1-CTD	0.3271968138224572
5V8L_F	GP41	0.3278064491871565
6MET_B	Ig-like-C2-type-2	0.3279005196866538
7KDE_B	GP41	0.3279896979863557
6DCQ_F	GP41	0.3280136923324737
7A96_A	BetaCoV-S1-CTD	0.3281734645309784
4IEG_B	RdRp-catalytic	0.3281807269962439
7KDE_A	GP41	0.3284763511662487
7A93_C	BetaCoV-S1-CTD	0.328617257527278
6XDG_E	BetaCoV-S1-CTD	0.3289554715244941
5I08_B	BetaCoV-S1-CTD	0.3298462691522145
5I08_C	BetaCoV-S1-CTD	0.3298494988154647
5I08_A	BetaCoV-S1-CTD	0.329849593625519
5LWI_A	Rhv	0.3299741992933124
5U7O_B	GP41	0.3303726727493106
7C8W_B	RBD	0.3303923996458127
4ZNK_A	Terminase-6	0.3304436288646543
7A93_B	BetaCoV-S1-CTD	0.3311811140692623
2VG5_B	Integrase-catalytic	0.3316602832041079
6UDA_J	GP41	0.3320715053099685
6UDA_F	GP41	0.3320726625214416
6UDA_Z	GP41	0.3320775442044644
7A94_A	BetaCoV-S1-CTD	0.3323975397382603
5OWX_2	Peptidase-C28	0.3325823288203833
7A98_A	BetaCoV-S1-CTD	0.3327891872504507
6LHL_A	Rhv	0.3329326672346565
6UM6_J	GP41	0.3334516955506503
6UM6_F	GP41	0.333452771325437
6UM6_B	GP41	0.3334534525896337
7JV4_C	RBD	0.333739821623687
7DCC_I	BetaCoV-S1-CTD	0.3337673212353561
7A94_C	BetaCoV-S1-CTD	0.3346449241216934
4IEG_A	RdRp-catalytic	0.3350524639323405
7K8Y_E	BetaCoV-S1-CTD	0.3353947943287341
6XM4_B	BetaCoV-S1-CTD	0.3354390150750076
7KDE_C	GP41	0.3354845575084907
4IEG_C	RdRp-catalytic	0.3359697138071067
7CAN_B	RBD	0.3360717493583826
6ZER_A	RBD	0.3369351738315578
4IEG_D	RdRp-catalytic	0.336968208480189
6ZER_D	RBD	0.3370480431937592
2R7X_B	RdRp-catalytic	0.3374984390520758
2R7X_A	RdRp-catalytic	0.3375074286470904
7A95_A	BetaCoV-S1-CTD	0.3375734649821238
6W41_C	RBD	0.3386290957339081
6G19_A	Helicase-C-terminal	0.3386460373545468
6VLR_B	GP41	0.3387231685621761
4AU6_E	RdRp-catalytic	0.3388670601232032
4AU6_D	RdRp-catalytic	0.3388673304296554
4AU6_A	RdRp-catalytic	0.3388677633526049
4AU6_B	RdRp-catalytic	0.338868197701643
4AU6_C	RdRp-catalytic	0.3388719993795523
7A94_B	BetaCoV-S1-CTD	0.3389528181731861
2R7O_A	RdRp-catalytic	0.338953625551877
5V8L_E	GP41	0.3391540926512674
6UM7_D	GP41	0.3394565685346795
6UM7_1	GP41	0.3394612143667164
6UM7_H	GP41	0.3394917095730501
6GJZ_A	Helicase-C-terminal	0.3395596942716031
6VTT_E	Ig-like	0.3399661572302362
7A97_B	BetaCoV-S1-CTD	0.3400237876879424
7JVB_A	BetaCoV-S1-CTD	0.3401052763841676
7JVB_A	RBD	0.3401052763841676
7A97_C	BetaCoV-S1-CTD	0.3403795004901291
6XRT_A	GP41	0.3406578349596798
7CT5_A	BetaCoV-S1-CTD	0.3407100440583112
7DCX_K	BetaCoV-S1-CTD	0.3414877654075299
7K8X_A	BetaCoV-S1-CTD	0.3416387265964241
6VLR_J	GP41	0.3420532379062553
7A96_C	BetaCoV-S1-CTD	0.3422479561880883
6VY2_D	GP41	0.3424197065836685
6VY2_F	GP41	0.3424350244555756
6VY2_B	GP41	0.3424423455821753
6CHB_B	GP41	0.3425825618679467
3GUD_A	Peptidase-S74	0.3427491911443204
2R7V_A	RdRp-catalytic	0.3432024239363147
7CT5_B	BetaCoV-S1-CTD	0.343522517232375
1CU1_B	Helicase-ATP-binding	0.3436814675203489
5X5C_C	BetaCoV-S1-CTD	0.3437492828220648
5X59_A	BetaCoV-S1-CTD	0.3437976871024521
5X59_B	BetaCoV-S1-CTD	0.3437994099541771
5X5C_A	BetaCoV-S1-CTD	0.3438023055249404
5X59_C	BetaCoV-S1-CTD	0.3438027592911901
6CCB_A	GP41	0.3441446977614396
6XF6_C	BetaCoV-S1-CTD	0.3441695357791278
2R7T_A	RdRp-catalytic	0.3442587862765283
6ZP1_C	BetaCoV-S1-CTD	0.3443612224151183
6ZP1_B	BetaCoV-S1-CTD	0.344361667029175
6ZP1_A	BetaCoV-S1-CTD	0.3443674699054606
6NF2_B	GP41	0.3444621718362775
6NF2_I	GP41	0.3444626426273169
6NF2_R	GP41	0.3444634490940216
6CCB_B	GP41	0.3446345450051798
6V0R_F	GP41	0.3446619458940542
6V0R_B	GP41	0.3446667330748552
6V0R_E	GP41	0.3446667828084873
5U7M_B	GP41	0.3447906261302628
2R7Q_A	RdRp-catalytic	0.3449212441412954
6CH9_B	GP41	0.3449938082960553
2R7U_A	RdRp-catalytic	0.3451779178899078
6OT1_D	GP41	0.3452917207697938
6OT1_O	GP41	0.3452937888123483
6CUE_d	GP41	0.3452971219600521
6OT1_B	GP41	0.345297374530828
7A96_B	BetaCoV-S1-CTD	0.3453547649619656
7JVB_B	RBD	0.345660708561644
7JVB_B	BetaCoV-S1-CTD	0.345660708561644
5JS9_D	GP41	0.3459644922590048
7K8Y_D	BetaCoV-S1-CTD	0.346307333252016
7DD2_K	BetaCoV-S1-CTD	0.346705305276923
6N1V_E	GP41	0.3469025352627632
6N1V_D	GP41	0.3469043934092679
6N1V_F	GP41	0.3469053913405128
6CDE_1	GP41	0.3469617633601926
6CDE_d	GP41	0.3469643545976432
6CDE_D	GP41	0.346965557471873
7C8W_B	BetaCoV-S1-CTD	0.347124055938391
6XF6_A	BetaCoV-S1-CTD	0.3472312721930386
6CUF_c	GP41	0.3475607926574327
6CUF_D	GP41	0.3475631529795782
6CUF_A	GP41	0.3475632039461154
2CFA_A	ThyX	0.347708744816863
5CDC_A	Rhv	0.3478080296499433
6NNJ_B	GP41	0.3482786738963229
6VO0_B	GP41	0.3483339772811646
6VO0_F	GP41	0.3483348031024231
6VO0_E	GP41	0.3483372968071802
2R7R_A	RdRp-catalytic	0.3487376971478727
6UDK_Q	GP41	0.3490047764455088
6V86_A	RdRp-catalytic	0.349032250546574
2R7W_A	RdRp-catalytic	0.3492408760471193
6OSY_A	GP41	0.3492744328560921
6ORO_C	GP41	0.3492752296414717
6ORO_A	GP41	0.349278275505932
7CT5_C	BetaCoV-S1-CTD	0.349377675083318
6OSY_G	GP41	0.3493950725027037
6CUE_1	GP41	0.3495485509892176
6ORO_F	GP41	0.3496426161076396
6VLR_I	GP41	0.3500759490087086
6DFH_F	GP41	0.3508027324894621
6DFH_B	GP41	0.3508054080114532
6DFH_E	GP41	0.3508079506814736
6UDK_C	GP41	0.3508597869946377
7KDJ_B	RBD	0.3512344312289588
6LB1_A	Rhv	0.3515497922487122
6IIJ_B	Rhv	0.3515917444224464
7K8S_B	BetaCoV-S1-CTD	0.3516063521517684
7A29_A	BetaCoV-S1-CTD	0.3516652053882353
6ZDG_D	RBD	0.3519728773778597
6ZDG_A	RBD	0.3519770289512712
6SUQ_A	Helicase-ATP-binding	0.3519782110382904
6ZDG_E	RBD	0.3519790243086058
6N1W_d	GP41	0.3521394353752916
6MPG_A	GP41	0.3521937352549091
6MPG_U	GP41	0.3521969920083233
6MPG_D	GP41	0.3522026199317295
5X5C_B	BetaCoV-S1-CTD	0.3523995068533123
6LBQ_A	Rhv	0.3524459458416255
6LAP_A	Rhv	0.3524459458416255
6LBO_A	Rhv	0.3524459458416255
6V85_A	RdRp-catalytic	0.3524821426993855
6ORN_C	GP41	0.352591380929544
7CHH_A	BetaCoV-S1-CTD	0.3527013265309128
7A93_A	BetaCoV-S1-CTD	0.3527314973181924
7JJI_C	BetaCoV-S1-CTD	0.3527568718511212
7JJI_B	BetaCoV-S1-CTD	0.3527608628690659
7JJI_A	BetaCoV-S1-CTD	0.3527617925614636
7CAN_B	BetaCoV-S1-CTD	0.3527991662616045
6CUE_D	GP41	0.3529299549559672
6EA5_A	Filo-glycop	0.3529350042253962
7JMW_A	RBD	0.3529413136687768
6XF5_A	BetaCoV-S1-CTD	0.3531425295920807
6N1W_D	GP41	0.3531432454487454
6VTT_B	GP41	0.3531883460507356
6XF5_B	BetaCoV-S1-CTD	0.353189275753051
6N1W_A	GP41	0.3533222376860359
5X5F_A	BetaCoV-S1-CTD	0.353337027817364
7K8S_A	BetaCoV-S1-CTD	0.3533599753079985
7KFW_E	RBD	0.3533711125825632
7K8Y_B	BetaCoV-S1-CTD	0.3537753352120768
4KQZ_B	bCoV-S1-RBD	0.353923254641708
6DIZ_B	Rhv	0.3540176159818058
6MPH_6	GP41	0.3541341144261483
6XM0_B	BetaCoV-S1-CTD	0.354278890898843
6MPH_D	GP41	0.3543108370384266
6XF5_C	BetaCoV-S1-CTD	0.3545971848180669
6W41_C	BetaCoV-S1-CTD	0.3546311680091362
6MPH_E	GP41	0.3546858421813988
6OHY_B	GP41	0.3553455695073184
6OHY_F	GP41	0.3553479342571849
6OHY_E	GP41	0.3553496293375793
6OGZ_A	RdRp-catalytic	0.3556614643448125
6U0N_X	GP41	0.3558790485503418
7DD8_E	BetaCoV-S1-CTD	0.3563986874343128
7DD2_C	BetaCoV-S1-CTD	0.3564262924170119
6CHB_A	GP41	0.3568898014403849
6MAR_B	GP41	0.3575812986175387
6Z2M_E	RBD	0.3576528178431868
5VJ6_A	GP41	0.3577129229211689
6ZCZ_E	RBD	0.3577717865711778
6ZP5_C	BetaCoV-S1-CTD	0.3579841351070448
6CDI_c	GP41	0.35819883604809
6CDI_A	GP41	0.3582025091369519
6CDI_D	GP41	0.3582026266589823
7BYR_B	BetaCoV-S1-CTD	0.3591392840384178
6VTT_C	GP41	0.3591775328049784
4WM7_A	Rhv	0.3594636885745177
7K8S_C	BetaCoV-S1-CTD	0.3595672743675847
2R7S_A	RdRp-catalytic	0.3596226132564541
4KR0_B	bCoV-S1-RBD	0.3601086441697132
4KQZ_A	bCoV-S1-RBD	0.3602957582079555
6ZXN_A	BetaCoV-S1-CTD	0.3604025520331085
7DD8_D	BetaCoV-S1-CTD	0.3607834675743738
7KL9_B	BetaCoV-S1-CTD	0.3615430706830383
6ZP2_B	BetaCoV-S1-CTD	0.3615481535450456
6ZP2_C	BetaCoV-S1-CTD	0.3615602371252704
6ZP2_A	BetaCoV-S1-CTD	0.3615626018816864
6ZP7_C	BetaCoV-S1-CTD	0.3616085378510919
6ZOZ_B	BetaCoV-S1-CTD	0.3616451562957462
6ZOZ_A	BetaCoV-S1-CTD	0.3616498079148473
6ZOZ_C	BetaCoV-S1-CTD	0.361651782654331
6ZFO_E	RBD	0.3623197629125833
6ZFO_A	RBD	0.3623227196388616
7C8D_B	RBD	0.362417426183294
2CFA_B	ThyX	0.3628642997068503
5MQC_A	Rhv	0.3630862457339529
7C01_B	RBD	0.3634997823834272
5FYL_B	GP41	0.3636653852471867
6LHO_A	Rhv	0.3641371283856403
6YZ5_E	RBD	0.3642259480086529
7DDN_A	BetaCoV-S1-CTD	0.3644630020205244
6ZP0_C	BetaCoV-S1-CTD	0.3646078015294661
6ZP0_A	BetaCoV-S1-CTD	0.3646132755568378
6ZP0_B	BetaCoV-S1-CTD	0.3646140916828603
5VJ6_C	GP41	0.364635935580334
1FMD_2	Peptidase-C28	0.3648369405922982
5JSA_D	GP41	0.3649300640421807
6YOR_A	RBD	0.3653669445077263
6YOR_E	RBD	0.3653791309879839
6UH1_B	Rhv	0.3654384982873524
5VJ6_B	GP41	0.3656311503239033
7A29_B	BetaCoV-S1-CTD	0.3658218899610485
5YSX_A	Calici-coat	0.3658367636199659
6E5P_D	GP41	0.3659320368397395
6E5P_B	GP41	0.3659355224924644
6E5P_F	GP41	0.3659383994474851
7C01_A	RBD	0.3660448048442216
4OW5_A	Chitin-binding-type-4	0.366598151392703
7KFV_E	RBD	0.3667345625591272
7A95_C	BetaCoV-S1-CTD	0.3670609023483214
1EET_B	Integrase-catalytic	0.3670680374363413
4X27_A	Chitin-binding-type-4	0.3671206592345344
6U0L_C	GP120	0.3671778317803617
7A4N_A	BetaCoV-S1-CTD	0.3672023552699274
6ZDG_D	BetaCoV-S1-CTD	0.3673699669066165
6ZDG_A	BetaCoV-S1-CTD	0.3673740681245352
6ZDG_E	BetaCoV-S1-CTD	0.3673753389346329
6ORQ_A	GP41	0.3676464811533682
6ORQ_F	GP41	0.367649635686725
6ORQ_C	GP41	0.3676510561064305
7JMW_A	BetaCoV-S1-CTD	0.3677337047764554
4L3N_B	bCoV-S1-RBD	0.3677977483691649
7A4N_B	BetaCoV-S1-CTD	0.3678379346463435
6U0N_Y	GP41	0.3681904083880434
6ORP_C	GP41	0.3683872247040324
6ZER_A	BetaCoV-S1-CTD	0.3686625465323797
6VKN_E	GP41	0.3687155829132034
6VKN_B	GP41	0.3687266795284479
6VKN_F	GP41	0.368728087227638
6ZER_E	BetaCoV-S1-CTD	0.3687470414735961
6ZER_D	BetaCoV-S1-CTD	0.3687697094949929
7KFW_E	BetaCoV-S1-CTD	0.3690300890844892
6ORP_A	GP41	0.3693089634023171
6UH6_B	Rhv	0.369527317053418
6ZDH_A	BetaCoV-S1-CTD	0.3696662079301646
5W9K_J	BetaCoV-S1-CTD	0.3704323759852616
6V8X_F	GP41	0.3704460035224461
6V8X_J	GP41	0.3704469917657557
6V8X_B	GP41	0.3704592180624586
7A4N_C	BetaCoV-S1-CTD	0.3709267654151585
6P4L_C	Calici-coat	0.37105675313158
6SHL_A	CRPV-capsid	0.3712671806830978
7KFW_B	RBD	0.3713630668061091
4X29_A	Chitin-binding-type-4	0.3714038284905744
6P4L_B	Calici-coat	0.3714791546473956
6VTT_A	GP41	0.371768010788134
5W9K_L	BetaCoV-S1-CTD	0.37208861458915
6ZDH_C	BetaCoV-S1-CTD	0.3721671514363041
6OZ4_B	GP41	0.3726469050438272
6ZCZ_E	BetaCoV-S1-CTD	0.3731012220978925
6OZC_B	GP41	0.3731602350649531
6OZC_G	GP41	0.3731626078842372
6OZC_I	GP41	0.3731630519554077
5W9N_H	BetaCoV-S1-CTD	0.373377943621294
5I8H_B	GP41	0.3735496928529487
6XC4_Z	RBD	0.3735777075509591
6XC4_Z	BetaCoV-S1-CTD	0.3735777075509591
6Z2M_E	BetaCoV-S1-CTD	0.3738097832742923
6YM0_E	BetaCoV-S1-CTD	0.3739976491000977
4L3N_A	bCoV-S1-RBD	0.3740770325099276
6ZOX_A	BetaCoV-S1-CTD	0.374272332780066
6ZOX_C	BetaCoV-S1-CTD	0.3742838114097511
6ZOX_B	BetaCoV-S1-CTD	0.3742850849838255
7KEB_B	RBD	0.3743690336127981
6ZOY_A	BetaCoV-S1-CTD	0.3751269846045247
6ZOY_C	BetaCoV-S1-CTD	0.3751284203562281
6ZOY_B	BetaCoV-S1-CTD	0.3751339284046929
7KKL_A	BetaCoV-S1-CTD	0.3751415950507137
6XC4_A	BetaCoV-S1-CTD	0.3752156351229485
6Z2M_A	BetaCoV-S1-CTD	0.3754053472740895
7K9Z_E	RBD	0.3754266010284686
6XE1_E	BetaCoV-S1-CTD	0.375477413309933
5I8H_D	GP41	0.3754828212800198
7K8X_B	BetaCoV-S1-CTD	0.3755331571139305
7KKL_D	BetaCoV-S1-CTD	0.3756653931935337
7KKL_C	BetaCoV-S1-CTD	0.3757984026251098
1YGU_B	Tyrosine-protein-phosphatase-1	0.3759449403918133
7KFW_A	RBD	0.3764203099183346
5WDU_A	GP41	0.3767186179249354
7DDN_B	BetaCoV-S1-CTD	0.3768454705583839
6P65_A	GP41	0.37685980814948
6ZFO_E	BetaCoV-S1-CTD	0.3777649095700215
6ZFO_A	BetaCoV-S1-CTD	0.3777680583467473
6LZG_B	RBD	0.3778639514192671
6XC7_A	RBD	0.377871285841565
6UH7_B	Rhv	0.3779966265088503
5NER_B	VWFA	0.3782417022253779
5NET_B	VWFA	0.3782434982333194
5NEM_B	VWFA	0.3782467156308201
6MZJ_E	Ig-like	0.3783066735866529
6MYY_E	Ig-like	0.3783166439388849
6MYY_B	Ig-like	0.378322336228226
6MZJ_B	Ig-like	0.3783304440425581
7KFV_A	RBD	0.3785047513197833
7C01_B	BetaCoV-S1-CTD	0.3787213509593227
7KFX_A	RBD	0.3787785398514015
7A25_B	BetaCoV-S1-CTD	0.3789079240010071
7C8D_B	BetaCoV-S1-CTD	0.3789269852023478
6CHB_C	GP41	0.3790601353932373
6YZ5_E	BetaCoV-S1-CTD	0.3790963251665877
4ZS6_B	bCoV-S1-RBD	0.3791144938170345
7DK7_C	RBD	0.3796440628181598
7KFV_B	RBD	0.3796541434737337
5OVN_A	Peptidase-A2	0.3799285570481325
7JX3_R	BetaCoV-S1-CTD	0.3804225887817761
6YOR_A	BetaCoV-S1-CTD	0.3805571013901145
6YLA_E	BetaCoV-S1-CTD	0.3805683868045881
6YOR_E	BetaCoV-S1-CTD	0.3805691040721863
7C01_A	BetaCoV-S1-CTD	0.3811324908926372
6VRW_E	GP41	0.3811385150887553
6VRW_C	GP41	0.3811398123250353
6ZDH_B	BetaCoV-S1-CTD	0.3811742153999578
5W9M_E	BetaCoV-S1-CTD	0.3812420706003742
6XKP_B	RBD	0.3812768561671262
6XKP_B	BetaCoV-S1-CTD	0.3812768561671262
6XC3_C	RBD	0.3816591505588623
5W9O_J	BetaCoV-S1-CTD	0.3817882901441533
2YQ2_B	Peptidase-C53	0.3821079850961889
7BWJ_E	RBD	0.382274017679403
5DO2_A	bCoV-S1-RBD	0.3824253271680582
7KFY_A	RBD	0.3825446804634801
4TVP_B	GP41	0.3825652070167218
6X6P_A	RBD	0.3828428025385033
6X6P_C	RBD	0.382843811667756
6X6P_B	RBD	0.3828483927264637
7A29_C	BetaCoV-S1-CTD	0.3829528381770454
7K8U_B	BetaCoV-S1-CTD	0.3830308832832017
5W9H_p	BetaCoV-S1-CTD	0.3832064871505948
5WDU_R	GP41	0.3832538821496494
5W9L_B	BetaCoV-S1-CTD	0.3836606163527627
6Z43_B	BetaCoV-S1-CTD	0.3838497403561631
7KFV_E	BetaCoV-S1-CTD	0.3838628218981055
7DK7_A	BetaCoV-S1-CTD	0.3839265611284537
5VIY_M	Ig-like	0.3840237426967868
5VIY_O	Ig-like	0.3840341804499524
5VIY_K	Ig-like	0.3840411015314311
5OYI_2	Peptidase-C28	0.3840752361289189
5OYI_K	Peptidase-C28	0.3840772937789982
5OYI_H	Peptidase-C28	0.3840778925057224
5OYI_B	Peptidase-C28	0.3840793076380476
5OYI_E	Peptidase-C28	0.3840864070587776
5WDU_J	GP41	0.3842388188744671
5T3Z_B	GP41	0.3844208024573547
6M0J_E	RBD	0.3844518416179529
5DO2_B	bCoV-S1-RBD	0.3847670634102232
3GUD_B	Peptidase-S74	0.3852232223387537
7K8X_C	BetaCoV-S1-CTD	0.3854251307695323
5CJX_J	GP41	0.3860140581581919
7KFW_B	BetaCoV-S1-CTD	0.3862071098932591
7K90_C	BetaCoV-S1-CTD	0.3863534572747631
7JV6_E	RBD	0.3865107927639687
7JV6_A	RBD	0.3865113517809994
7JV6_B	RBD	0.3865116414694738
5Z58_x	Helicase-C-terminal	0.3865718601379074
7T9K_B	BetaCoV-S1-CTD	0.3868953386416198
6XEY_B	BetaCoV-S1-CTD	0.387205770444006
7DK7_B	BetaCoV-S1-CTD	0.3872849923327765
7T9K_A	BetaCoV-S1-CTD	0.3880935545795663
7K8U_C	BetaCoV-S1-CTD	0.3885298162915577
5CJX_X	GP41	0.3885501629523783
4ZS6_A	bCoV-S1-RBD	0.3886470581984538
6Z97_B	BetaCoV-S1-CTD	0.3888261840548639
7CDJ_E	RBD	0.3890138874357087
6XZQ_C	RdRp-catalytic	0.3890563591057886
7DDD_A	BetaCoV-S1-CTD	0.3891405947048129
6ZXN_C	BetaCoV-S1-CTD	0.3893551344225321
7DDD_B	BetaCoV-S1-CTD	0.3895892721936224
7BZ5_A	RBD	0.3899030176063854
7DDD_C	BetaCoV-S1-CTD	0.3899232985794116
7K90_B	BetaCoV-S1-CTD	0.3900203697633816
7K90_A	BetaCoV-S1-CTD	0.3902198773873884
6ORP_F	GP41	0.390297762047653
6YLA_A	BetaCoV-S1-CTD	0.3903929870783745
5CJX_B	GP41	0.3905836642996112
7KKK_E	BetaCoV-S1-CTD	0.3909898695051746
7KKK_A	BetaCoV-S1-CTD	0.3910102851681477
6OGY_A	RdRp-catalytic	0.3910404329982876
7K9Z_E	BetaCoV-S1-CTD	0.3910816769577694
4ZMJ_B	GP41	0.3910900225392491
7KKK_C	BetaCoV-S1-CTD	0.3911309109830682
7KFW_A	BetaCoV-S1-CTD	0.3911964976461805
6EA5_C	Filo-glycop	0.3914241389499098
6Z2Y_B	Reverse-transcriptase	0.3916391999353287
6Z2Y_E	Reverse-transcriptase	0.391700458157882
6ZXN_B	BetaCoV-S1-CTD	0.3923339396262482
6XEY_C	BetaCoV-S1-CTD	0.3925549756525055
6LZG_B	BetaCoV-S1-CTD	0.3926254381687944
6Z43_A	BetaCoV-S1-CTD	0.3926366039866566
6XC7_A	BetaCoV-S1-CTD	0.3929959170790084
6NF5_M	GP41	0.3931974805628757
6NF5_D	GP41	0.3931977916593377
6NF5_B	GP41	0.3931987377044023
7KFV_B	BetaCoV-S1-CTD	0.3933267688975312
6Z97_C	BetaCoV-S1-CTD	0.393343813493462
6NM6_B	GP41	0.393582124793271
7KFV_A	BetaCoV-S1-CTD	0.3939863887263426
7A25_A	BetaCoV-S1-CTD	0.3940179376427514
6Z3Q_B	Rhv	0.3941521488587862
6XCM_B	BetaCoV-S1-CTD	0.3944319778543117
7K8W_G	BetaCoV-S1-CTD	0.394617951965696
6XCN_A	BetaCoV-S1-CTD	0.3947882719164721
6XCN_C	BetaCoV-S1-CTD	0.3947938665853228
7CT5_B	BetaCoV-S1-NTD	0.3948014982829753
6XCN_E	BetaCoV-S1-CTD	0.3948030902173808
6Z43_C	BetaCoV-S1-CTD	0.3948262969764743
7CT5_A	BetaCoV-S1-NTD	0.3949783429546473
7CT5_C	BetaCoV-S1-NTD	0.3949906762290748
7CHH_C	BetaCoV-S1-CTD	0.395037096074268
7KFX_A	BetaCoV-S1-CTD	0.3950470210199376
1YGU_A	Tyrosine-protein-phosphatase-1	0.3951190428087958
6XEY_A	BetaCoV-S1-CTD	0.3951662779934655
7DCX_C	BetaCoV-S1-CTD	0.3953390183253911
7CJF_C	RBD	0.3954037257271122
7CJF_C	BetaCoV-S1-CTD	0.3954037257271122
6ZHD_A	BetaCoV-S1-CTD	0.3960832363055389
6XC3_C	BetaCoV-S1-CTD	0.3962940739833234
6MYY_A	GP41	0.396468698200761
6MZJ_A	GP41	0.3964697178872589
1H8T_B	SF3-helicase	0.3965128542875722
7BWJ_E	BetaCoV-S1-CTD	0.3965924077979883
3J9B_B	RdRp-catalytic	0.3970184683253646
3J9B_I	RdRp-catalytic	0.3970202315446966
5CJX_H	GP120	0.397098579438315
4REZ_A	Peptidase-C16	0.3971006672612027
5T3X_B	GP41	0.3975680156634388
6Z97_A	BetaCoV-S1-CTD	0.3979086583875865
6ZB5_A	BetaCoV-S1-NTD	0.3979399695628401
6ZB5_B	BetaCoV-S1-NTD	0.3979440347935495
6ZB5_C	BetaCoV-S1-NTD	0.3979460065913738
7A25_C	BetaCoV-S1-CTD	0.3979482386144434
7KFY_A	BetaCoV-S1-CTD	0.3980606625011367
4FZB_I	ThyX	0.3985559505133167
6M0J_E	BetaCoV-S1-CTD	0.3986894431982546
6Z3Q_C	Rhv	0.3987186428152966
7K8W_A	BetaCoV-S1-CTD	0.3990418953372727
7K8U_A	BetaCoV-S1-CTD	0.3993242524163043
6MUF_B	GP41	0.3995754706861007
6Z3P_B	Rhv	0.3998291629204152
5D9Q_B	GP41	0.3998379760056159
6ZHD_C	BetaCoV-S1-CTD	0.3999484642154496
6ZHD_B	BetaCoV-S1-CTD	0.400021136125189
7KJ3_A	BetaCoV-S1-CTD	0.4001766086981171
7DD2_D	BetaCoV-S1-CTD	0.4002519186524577
7DK4_A	BetaCoV-S1-CTD	0.4002872323457113
6MAR_F	GP41	0.4003839362404077
2JLE_A	Reverse-transcriptase	0.4004908846651044
7JMO_A	RBD	0.4007053364317023
7JMO_A	BetaCoV-S1-CTD	0.4007053364317023
6XKP_A	RBD	0.4007597428834271
6XKP_A	BetaCoV-S1-CTD	0.4007597428834271
2YQ2_A	Peptidase-C53	0.4014723732203478
6CV5_B	Rhv	0.4017265987891114
7DK4_B	BetaCoV-S1-CTD	0.4018950855335118
7C2L_B	RBD	0.4020496232915636
6MUG_B	GP41	0.4020875124151479
6XLU_B	BetaCoV-S1-NTD	0.4022023964399325
5XGR_B	BetaCoV-S1-NTD	0.4022576292974105
1QQP_2	Peptidase-C28	0.4023481261158178
6Z3P_C	Rhv	0.4023879361572888
5O5P_3	Rhv	0.4024631780085123
6ZB4_C	BetaCoV-S1-NTD	0.4024777489049467
7CDI_E	RBD	0.4026045343609976
6CV1_B	Rhv	0.4026098723791279
4YN1_A	Chitin-binding-type-4	0.4027060310922768
5LWG_C	Rhv	0.4027943611848671
5D9Q_K	GP41	0.4027957575788367
6XLU_C	BetaCoV-S1-NTD	0.4032254960824781
5LWI_C	Rhv	0.4034156114012091
2JLE_B	Reverse-transcriptase	0.403681898480559
7CHH_B	BetaCoV-S1-CTD	0.4049747743437611
6UDJ_M	GP41	0.4052569857680909
7CDJ_E	BetaCoV-S1-CTD	0.4052645692154611
5CDD_A	Rhv	0.4055532579757536
7DK6_B	BetaCoV-S1-CTD	0.4060572153255875
7K8V_A	RBD	0.4062803634567955
7BZ5_A	BetaCoV-S1-CTD	0.406551347341871
6PW6_F	GP41	0.4068183726824495
6PW6_B	GP41	0.4068186168218384
6PW6_D	GP41	0.4068243810819326
5C7K_A	Ig-like	0.4073195468233068
7JQC_h	WD-REPEATS-REGION	0.4075511925279568
6Q06_B	bCoV-S1-RBD	0.4076167887718453
6Q06_A	bCoV-S1-RBD	0.4076178094033084
6Q07_B	bCoV-S1-RBD	0.4076181357130642
6Q07_C	bCoV-S1-RBD	0.4076183760855153
6Q07_A	bCoV-S1-RBD	0.4076191977926399
6Q04_A	bCoV-S1-RBD	0.4076227373971445
6Q04_C	bCoV-S1-RBD	0.4076240161417324
6Q06_C	bCoV-S1-RBD	0.4076268060431242
6Q04_B	bCoV-S1-RBD	0.4076284285708362
6Q05_B	bCoV-S1-RBD	0.40763420335444
6Q05_A	bCoV-S1-RBD	0.4076348703682875
6Q05_C	bCoV-S1-RBD	0.4076351392463554
5O5B_3	Rhv	0.4080070359975634
6XLU_A	BetaCoV-S1-NTD	0.4082520175008245
6X9U_B	GP41	0.4082756798791973
7JWY_B	BetaCoV-S1-NTD	0.4085223657533564
7CN9_B	RBD	0.4086504543639685
4WM8_A	Rhv	0.4086507802240471
6X9T_B	GP41	0.4086781934774658
5XGR_G	BetaCoV-S1-NTD	0.408823678697932
5XGR_H	BetaCoV-S1-NTD	0.4089954467433123
4FZB_B	ThyX	0.4090263863201178
7C8V_B	RBD	0.4090739024075928
7C8V_B	BetaCoV-S1-CTD	0.4090739024075928
5D9Q_C	GP41	0.4093879080533242
7JZM_B	BetaCoV-S1-CTD	0.4094801525869969
7JZM_B	RBD	0.4094801525869969
6XM3_B	BetaCoV-S1-NTD	0.4095377747977053
6XM5_B	BetaCoV-S1-NTD	0.4095773587961556
6W03_B	GP41	0.4095947125957938
7JW0_A	BetaCoV-S1-NTD	0.4097031534484067
7JW0_B	BetaCoV-S1-NTD	0.4097585097789194
7JW0_E	BetaCoV-S1-NTD	0.4097592975393915
7DK6_A	BetaCoV-S1-CTD	0.4098759740182454
7JWY_C	BetaCoV-S1-NTD	0.4101098468325966
7DCX_D	RBD	0.4102387825614566
5O5P_2	Rhv	0.4102795332177243
6X9R_B	GP41	0.4106593317373333
6XM0_B	BetaCoV-S1-NTD	0.4107780055341489
5O5B_2	Rhv	0.4108095980419246
6XM3_C	BetaCoV-S1-NTD	0.4109509867225623
6U0N_B	GP120	0.4110229998928465
6XM0_C	BetaCoV-S1-NTD	0.4110428934663825
7KJ4_C	BetaCoV-S1-CTD	0.4111218765399943
6XEY_C	BetaCoV-S1-NTD	0.411345239063321
7K8T_A	BetaCoV-S1-CTD	0.4114513682364215
6X6P_C	BetaCoV-S1-NTD	0.4115332235908404
6X6P_B	BetaCoV-S1-NTD	0.4115353640585936
6X6P_A	BetaCoV-S1-NTD	0.4115389931624359
7CAI_C	BetaCoV-S1-NTD	0.4116067072479443
1MQT_B	Rhv	0.4116813520696246
4F5X_W	RdRp-catalytic	0.4117156295277305
1SH0_A	Peptidase-C37	0.4117531793651002
7K43_E	BetaCoV-S1-CTD	0.4118466544707739
7K43_A	BetaCoV-S1-CTD	0.4118484717404452
7K43_B	BetaCoV-S1-CTD	0.411850243291774
6XM4_A	BetaCoV-S1-NTD	0.4119127201073473
5VJ6_Q	Ig-like	0.4120034412641984
5VJ6_O	Ig-like	0.4120040263189776
5VJ6_M	Ig-like	0.4120075857211362
7JZN_A	BetaCoV-S1-CTD	0.4121959614889028
4FZB_M	ThyX	0.4122806811856606
5XGR_A	BetaCoV-S1-NTD	0.4123010513305568
5CDD_B	Rhv	0.4123341918539687
6X9S_B	GP41	0.4123793940127137
1SH0_B	Peptidase-C37	0.4124480621221026
3BES_R	IFNGR1	0.4126040559716166
7JZN_C	BetaCoV-S1-CTD	0.4127526534598759
7V7Q_C	BetaCoV-S1-NTD	0.4128591623852335
5XGR_C	BetaCoV-S1-NTD	0.4129149344654741
6XM4_B	BetaCoV-S1-NTD	0.4130796436900482
7JWY_A	BetaCoV-S1-NTD	0.4130969759352188
6XM3_A	BetaCoV-S1-NTD	0.4131680760774821
6XM5_A	BetaCoV-S1-NTD	0.4133249655405729
5XGR_D	BetaCoV-S1-NTD	0.413363321427219
6XEY_A	BetaCoV-S1-NTD	0.4133962903772542
1SH2_A	Peptidase-C37	0.4135291457613306
6QFY_A	bCoV-S1-N	0.4135416049289067
7CAI_B	BetaCoV-S1-NTD	0.4135933572151058
6XM0_A	BetaCoV-S1-NTD	0.4136588773135414
7CN9_A	RBD	0.4138688948713479
6XM4_C	BetaCoV-S1-NTD	0.4139156154939354
1SH3_B	Peptidase-C37	0.4147159053625047
6XEY_B	BetaCoV-S1-NTD	0.4147251531755783
7DK5_C	BetaCoV-S1-CTD	0.415148834208799
6MET_G	GP120	0.4153056297105487
6MEO_G	GP120	0.4153056297105487
7JZL_C	BetaCoV-S1-CTD	0.4154541415722376
5CDC_B	Rhv	0.4154694108950143
5FUU_D	GP41	0.4157030905653958
3BSN_A	Peptidase-C37	0.4158599002936919
6XCM_C	BetaCoV-S1-CTD	0.4160314869095595
7CAK_A	BetaCoV-S1-NTD	0.4160725729946221
7CAK_C	BetaCoV-S1-NTD	0.4160741095483873
7CAK_B	BetaCoV-S1-NTD	0.4160743054237917
7CN9_C	RBD	0.4161267805157403
6Z2Y_D	Reverse-transcriptase	0.4161539014822121
6Z2Y_A	Reverse-transcriptase	0.4161688533313732
4FZB_G	ThyX	0.4164661705306355
7V7Q_B	BetaCoV-S1-NTD	0.4164821969483168
3H5Y_A	Peptidase-C37	0.4164898651233076
7CDI_E	BetaCoV-S1-CTD	0.4167012418462686
3BSO_A	Peptidase-C37	0.4168700859258714
6XM5_C	BetaCoV-S1-NTD	0.4169331694261741
7K8V_C	RBD	0.417156284153919
7KEC_B	RBD	0.4172509313599107
7K45_B	BetaCoV-S1-CTD	0.4173421104318821
7K45_B	RBD	0.4173421104318821
4QPX_A	Peptidase-C37	0.4175470119670293
7CAI_A	BetaCoV-S1-NTD	0.4176002073903862
6CV2_B	Rhv	0.4176205157365473
7JVA_A	RBD	0.4176730706599443
7JZN_B	BetaCoV-S1-CTD	0.4176803968104674
7CHE_R	RBD	0.4178366590970463
5XGR_F	BetaCoV-S1-NTD	0.4178717527499216
1CU1_B	Peptidase-S29	0.4180041483230418
2XFC_I	Peptidase-S3	0.4183423942705189
1SH3_A	Peptidase-C37	0.4183459355172426
6OPN_B	GP41	0.4185134813548971
6OPN_H	GP41	0.4185157725114003
6OPN_E	GP41	0.4185176085291108
3H5X_A	Peptidase-C37	0.4186262713444192
5TSN_A	Peptidase-C37	0.4186284600508342
7V7Q_A	BetaCoV-S1-NTD	0.4186800848828289
7CHF_R	RBD	0.4187047281865965
7KJ3_B	BetaCoV-S1-CTD	0.4187054053617547
6OJN_B	Capsid-NCLDV	0.4188037959300865
6OJN_A	Capsid-NCLDV	0.4189244411147777
6J52_B	CARD	0.4191353858671224
7JZL_A	BetaCoV-S1-CTD	0.4193381495906422
6CV3_B	Rhv	0.4195600614531613
6OJN_C	Capsid-NCLDV	0.4200194932818654
4RF1_A	Peptidase-C16	0.4200511992832852
5XGR_E	BetaCoV-S1-NTD	0.4209014302952493
5V6A_A	Peptidase-C16	0.4209526084899374
5WFI_A	Peptidase-C16-2	0.4209987348150025
1C8N_C	ICOSAH-VIR-COAT-S	0.4211624489816171
1BBT_1	Rhv	0.4212652679094736
6JHY_A	bCoV-S1-N	0.4238760513954223
5WFI_B	Peptidase-C16-2	0.4238937066652392
7DK4_C	BetaCoV-S1-CTD	0.4247961750707686
6ZOW_a	RBD	0.4247971630592096
6ZOW_a	BetaCoV-S1-CTD	0.4247971630592096
7K8T_C	BetaCoV-S1-CTD	0.4248555972560421
7CHH_A	BetaCoV-S1-NTD	0.4249730499690227
6QFY_B	bCoV-S1-N	0.4249823717125729
6XKL_A	BetaCoV-S1-NTD	0.4251459052715119
4RX4_A	GP120	0.4257184166999516
7BYR_B	BetaCoV-S1-NTD	0.425954475423166
7T9K_C	BetaCoV-S1-NTD	0.4260539086506153
7T9K_B	BetaCoV-S1-NTD	0.4261404429707837
6XKL_B	BetaCoV-S1-NTD	0.4261867113514712
6EA5_E	Filo-glycop	0.4262256177335767
7JZU_B	BetaCoV-S1-CTD	0.4268772532856318
7JZU_B	RBD	0.4268772532856318
7DK5_A	BetaCoV-S1-CTD	0.4272477011357971
6ZB4_A	BetaCoV-S1-NTD	0.4274463457409308
6OPQ_G	GP41	0.4275879575371961
6OPQ_F	GP41	0.4275902363308003
6OPQ_B	GP41	0.4275944913877975
7K4N_B	BetaCoV-S1-CTD	0.4276919835832657
7K4N_E	BetaCoV-S1-CTD	0.427692319600938
7K4N_A	BetaCoV-S1-CTD	0.4276941284940021
6ZP7_C	BetaCoV-S1-NTD	0.42772073993719
6BI8_B	Peptidase-C16	0.4277782536780187
6J52_A	CARD	0.4280568794929857
7T9K_A	BetaCoV-S1-NTD	0.4283989340823353
6BI8_A	Peptidase-C16	0.4284440879431136
7KJ5_B	BetaCoV-S1-CTD	0.4286454794149896
7KJ4_A	BetaCoV-S1-CTD	0.4292205794691199
6ZOX_C	BetaCoV-S1-NTD	0.4297119764623015
6ZOX_B	BetaCoV-S1-NTD	0.4297145304645019
6ZOX_A	BetaCoV-S1-NTD	0.4297149961440166
6ZB4_B	BetaCoV-S1-NTD	0.4298897160788456
7KL9_A	BetaCoV-S1-NTD	0.4308389306894279
6ZP5_C	BetaCoV-S1-NTD	0.4308469567069964
5OE9_C	Terminase-6	0.4309837973426831
5LYE_A	gp12-short-mid	0.4311686385165902
6DZM_A	Filo-glycop	0.4312005553768702
6DZM_B	Filo-glycop	0.4312008914447194
6DZM_C	Filo-glycop	0.431202398703532
7BYR_A	BetaCoV-S1-NTD	0.4313760205510267
7JVC_E	BetaCoV-S1-CTD	0.4316642862044096
7JVC_A	BetaCoV-S1-CTD	0.4316685652836835
7JVC_B	BetaCoV-S1-CTD	0.4316727353653004
7JVA_A	BetaCoV-S1-CTD	0.4319132359692295
6ZP1_A	BetaCoV-S1-NTD	0.4319345889587519
6ZP1_B	BetaCoV-S1-NTD	0.4319356151054319
6ZP1_C	BetaCoV-S1-NTD	0.4319360978695791
6MET_B	Ig-like-C2-type-1	0.4319401769624661
6IMJ_B	DNA-LIGASE-A3	0.4319942470354275
7JW0_E	BetaCoV-S1-CTD	0.432461634266397
7JW0_A	BetaCoV-S1-CTD	0.4324636391651154
7JW0_B	BetaCoV-S1-CTD	0.4324669872855563
7KJ2_B	BetaCoV-S1-CTD	0.4326779644697408
7JN5_F	bCoV-S1-RBD	0.4328301641005301
6MEO_A	Ig-like-V-type	0.4330930376519443
6MET_A	Ig-like-V-type	0.4330930376519443
5V69_A	Peptidase-C16	0.4332319969840585
7JV4_A	RBD	0.4333024814367079
5OWX_1	Peptidase-C28	0.4336674559388148
7CHE_R	BetaCoV-S1-CTD	0.433684676394605
6J52_D	CARD	0.4339084238677292
4BQQ_A	Recombinase	0.4343087076413586
6X9V_B	GP41	0.43435957722441
7CHF_R	BetaCoV-S1-CTD	0.4345115187983418
7KJ4_B	BetaCoV-S1-CTD	0.4346645150874044
4RF0_A	Peptidase-C16	0.434722898721003
5OE9_B	Terminase-6	0.434969400106074
7DK6_C	BetaCoV-S1-CTD	0.435439310260731
7DDN_C	BetaCoV-S1-CTD	0.4354691001578201
4HEM_A	Caudo-bapla-RBP	0.4357364541497168
5VIY_B	GP41	0.435833590313889
5VIY_C	GP41	0.4358340562712713
5VIY_A	GP41	0.4358363781747335
6J52_C	CARD	0.4361517097639147
7CHB_R	RBD	0.4361844845632374
2XFC_E	Peptidase-S3	0.4364556446026562
6VSB_A	BetaCoV-S1-NTD	0.4371103892445471
7KL9_A	BetaCoV-S1-CTD	0.437297448513514
7JWB_A	BetaCoV-S1-CTD	0.4373060771481246
7KL9_B	BetaCoV-S1-NTD	0.4373128025485467
6MEJ_C	HCV-NS1	0.4374654078871093
6ZP0_A	BetaCoV-S1-NTD	0.4377142831645456
6ZP0_C	BetaCoV-S1-NTD	0.4377143484530839
6ZP0_B	BetaCoV-S1-NTD	0.4377174516964053
6ZOY_A	BetaCoV-S1-NTD	0.4377955005434331
6ZOY_B	BetaCoV-S1-NTD	0.4377957709341598
6ZOY_C	BetaCoV-S1-NTD	0.4377962494266036
5L7O_C	Rhv	0.4381112567044016
6UH7_A	Rhv	0.4381321655303209
6CV4_B	Rhv	0.4382106214636848
3JCL_A	BetaCoV-S1-NTD	0.4384031324784317
3JCL_C	BetaCoV-S1-NTD	0.438406013402531
3JCL_B	BetaCoV-S1-NTD	0.4384076952402334
7DK5_C	BetaCoV-S1-NTD	0.4392555976444913
3CRX_B	Tyr-recombinase	0.4392895583883865
4HEM_B	Caudo-bapla-RBP	0.4393145386534446
7CHH_B	BetaCoV-S1-NTD	0.4394674225550691
6ZP5_A	BetaCoV-S1-NTD	0.4397153234377458
4H14_A	bCoV-S1-N	0.439812769743354
7DK5_B	RBD	0.4403302642842911
6OPP_B	GP41	0.4403333699195383
6M17_E	BetaCoV-S1-CTD	0.4404621595032845
6M17_E	RBD	0.4404621595032845
6M17_F	RBD	0.4404621995247342
6M17_F	BetaCoV-S1-CTD	0.4404621995247342
1QQP_1	Peptidase-C28	0.440683587469151
7K8T_B	BetaCoV-S1-CTD	0.4407124437022855
6M39_C	bCoV-S1-N	0.4409167333233764
6M39_B	bCoV-S1-N	0.4409209931936789
6M39_A	bCoV-S1-N	0.4409221145296287
4BQQ_B	Recombinase	0.4410392294065269
6XKL_C	BetaCoV-S1-NTD	0.4414250161056662
7K4N_A	BetaCoV-S1-NTD	0.4421633600423024
7K4N_E	BetaCoV-S1-NTD	0.4421639501744955
7K4N_B	BetaCoV-S1-NTD	0.4421648776666366
6UH6_A	Rhv	0.4424377847579632
7BYR_C	BetaCoV-S1-NTD	0.4430852826401321
2XFC_G	Peptidase-S3	0.4432424718188242
6X2C_A	BetaCoV-S1-NTD	0.4434310690994579
6X2C_B	BetaCoV-S1-NTD	0.4434311330527977
6X2C_C	BetaCoV-S1-NTD	0.4434325910296382
3NAP_C	Rhv	0.4434400214599137
2XBO_2	VP4-2	0.4435240496527836
7DK5_B	BetaCoV-S1-NTD	0.4436148475452316
6CH8_B	GP41	0.4437733633756655
1ZBA_2	Peptidase-C28	0.4439800493571991
5OE9_A	Terminase-6	0.4441925759474242
6VSB_B	BetaCoV-S1-NTD	0.4442446718722828
5OVN_B	Peptidase-A2	0.4444830981039035
6XS6_B	BetaCoV-S1-NTD	0.4447624254812357
7KL9_C	BetaCoV-S1-NTD	0.4449453315024314
2IXU_A	Ch-type-lysozyme	0.4450434941215265
7CAI_C	BetaCoV-S1-CTD	0.445271493798647
1JOW_B	Protein-kinase	0.4455368392047848
5UTF_B	GP41	0.4456127295993273
6VSB_C	BetaCoV-S1-NTD	0.4456447177906288
6OKP_B	GP41	0.4457667054473614
6OKP_C	GP41	0.4457693372068377
6OKP_A	GP41	0.4457763973411398
6PCU_E	VP4-haemagglut	0.445849561112984
4YFL_G	GP120	0.4460095602374188
2VG7_B	Integrase-catalytic	0.4461209314502632
6UH1_A	Rhv	0.4462288504518916
6XS6_A	BetaCoV-S1-NTD	0.4462568828049703
5OE8_C	Terminase-6	0.4465279678365688
6ZP7_A	BetaCoV-S1-NTD	0.4466008533189739
5V7J_B	GP41	0.4467102009337198
2J8G_A	Ch-type-lysozyme	0.4468395597281547
6XS6_C	BetaCoV-S1-NTD	0.4473115711246974
6OPP_K	GP41	0.4475901652382568
7K43_A	BetaCoV-S1-NTD	0.4477754101108369
7K43_E	BetaCoV-S1-NTD	0.4477756732378857
7K43_B	BetaCoV-S1-NTD	0.4477769041310598
3WFV_A	GP41	0.4478979420520256
4HEM_C	Caudo-bapla-RBP	0.4481073851031754
3HG0_B	Caudo-bapla-RBP	0.4482857626507127
5OEE_D	Terminase-6	0.4484176458938284
6XC2_Z	RBD	0.448515682593594
7K8X_B	BetaCoV-S1-NTD	0.4486242001341841
7DK6_c	BetaCoV-S1-NTD	0.4495801994250658
2IXV_A	Ch-type-lysozyme	0.4496115626387456
6CVB_B	Rhv	0.4497389657960584
7CH4_R	BetaCoV-S1-CTD	0.4498433892675693
7CH4_R	RBD	0.4498433892675693
7DK5_A	BetaCoV-S1-NTD	0.4499204938105295
7K8X_C	BetaCoV-S1-NTD	0.4500817384825654
4R4H_B	Ig-like-V-type	0.4501859322215878
5OEA_D	Terminase-6	0.4502233227138573
7CHB_R	BetaCoV-S1-CTD	0.4503194663640251
7K8T_A	BetaCoV-S1-NTD	0.4503577681050377
7DK5_B	BetaCoV-S1-CTD	0.4504493883938809
2EUF_B	Protein-kinase	0.4506101033950774
5VN3_E	Ig-like-V-type	0.4513308037343442
5VN3_C	Ig-like-V-type	0.4513340919565629
5VN3_F	Ig-like-V-type	0.45133750202127
6VSJ_C	BetaCoV-S1-NTD	0.4513378507914178
6VSJ_A	BetaCoV-S1-NTD	0.4513390735909066
6VSJ_B	BetaCoV-S1-NTD	0.4513414796642645
5ZUF_A	Rhv	0.4515088043426615
5ZUD_A	Rhv	0.4515170649709194
7K8S_A	BetaCoV-S1-NTD	0.4516922924371141
1Z7Z_I	Ig-like-C2-type-4	0.4521600614645509
5OEE_A	Terminase-6	0.4521613666452421
6ZP2_B	BetaCoV-S1-NTD	0.4522944816088818
6ZP2_A	BetaCoV-S1-NTD	0.4522946395525668
6ZP2_C	BetaCoV-S1-NTD	0.45229514309023
5OE8_B	Terminase-6	0.4526360023902439
7JWB_B	BetaCoV-S1-CTD	0.4530137871442595
7CHH_C	BetaCoV-S1-NTD	0.4532636157828965
1ZBE_2	Peptidase-C28	0.4533680720517685
7K8Y_D	BetaCoV-S1-NTD	0.453448025350158
5OEA_E	Terminase-6	0.4535814838859215
7CAK_C	BetaCoV-S1-CTD	0.4537484158164314
7CAK_B	BetaCoV-S1-CTD	0.4537525574584484
7CAK_A	BetaCoV-S1-CTD	0.453760016460925
6Z0V_K	Alphavirus-like-MT	0.4537810289428515
6Z0V_E	Alphavirus-like-MT	0.4537836783909548
7KKL_D	BetaCoV-S1-NTD	0.4538242736215356
2A1K_B	gp32	0.4538302525549303
6Z0V_X	Alphavirus-like-MT	0.4538360500436567
6Z0V_Q	Alphavirus-like-MT	0.4538794604096298
7KKL_A	BetaCoV-S1-NTD	0.4539189882140622
6Z0V_S	Alphavirus-like-MT	0.4539242239623663
7KKL_C	BetaCoV-S1-NTD	0.4539522510589967
6Z0V_G	Alphavirus-like-MT	0.4540984546689842
6Z0V_A	Alphavirus-like-MT	0.4541008324463286
6Z0V_M	Alphavirus-like-MT	0.4541064699822543
7K8Y_E	BetaCoV-S1-NTD	0.4544397172650077
6NFC_I	GP41	0.4544483842200603
7K8Y_B	BetaCoV-S1-NTD	0.4545519828181136
6XC2_A	RBD	0.4549686396888347
6Z0V_C	Alphavirus-like-MT	0.4550905332519237
2WS9_2	VP4-2	0.4551441095254037
6Z0V_I	Alphavirus-like-MT	0.4552545896393907
6Z0V_V	Alphavirus-like-MT	0.4552899386926049
6Z0V_O	Alphavirus-like-MT	0.4553214657414279
7K8T_B	BetaCoV-S1-NTD	0.4554961535518115
7K8S_C	BetaCoV-S1-NTD	0.45571719648495
7K8S_B	BetaCoV-S1-NTD	0.455762376503783
3HG0_A	Caudo-bapla-RBP	0.4558045625792319
6OPO_F	GP41	0.4558503809319275
6OPO_M	GP41	0.4558539788002107
6OPO_B	GP41	0.4558557921858672
1F5Q_C	Protein-kinase	0.4566534669566875
5U1D_B	ABC-transporter	0.4566845878553691
5OEE_E	Terminase-6	0.4568033674395584
5USL_B	Alpha-carbonic-anhydrase	0.4569672793811069
7JZL_B	BetaCoV-S1-CTD	0.4569753419140289
5MQC_C	Rhv	0.4570050129069846
1OUQ_E	Tyr-recombinase	0.4570850719791329
6B0N_G	GP41	0.4571167904687079
7JWB_C	BetaCoV-S1-NTD	0.4571433523282526
5OEE_B	Terminase-6	0.4571435508580269
4TQG_A	Polysacc-synt-2	0.4577037502225445
5ACA_1	VP4-2	0.4577964458450824
5I08_C	BetaCoV-S1-NTD	0.457842549028111
5I08_B	BetaCoV-S1-NTD	0.457844083053577
5I08_A	BetaCoV-S1-NTD	0.4578448929725016
7K8T_C	BetaCoV-S1-NTD	0.4578995621364956
5OEB_A	Terminase-6	0.4579151733456896
5OEB_F	Terminase-6	0.4580573023838522
5OE8_A	Terminase-6	0.4580717959003875
6U0N_Z	GP41	0.4582605393483399
6PZK_A	RdRp-catalytic	0.458362244532798
1OUQ_A	Tyr-recombinase	0.458628109924069
6UYE_A	Filo-glycop	0.45866152455449
5OEA_B	Terminase-6	0.4586619140713588
6UYE_B	Filo-glycop	0.4586670910790784
7DK6_B	BetaCoV-S1-NTD	0.4586851216018761
3JCB_D	Ig-like-V-type	0.4588406254260143
2B4C_C	Ig-like-V-type	0.4588421663215484
5OEB_D	Terminase-6	0.4588606303645043
7KE8_A	BetaCoV-S1-NTD	0.4589069041905628
6ZOZ_C	BetaCoV-S1-NTD	0.4589366141434135
6ZOZ_B	BetaCoV-S1-NTD	0.4589369441869548
6ZOZ_A	BetaCoV-S1-NTD	0.4589374017616439
6ZDH_C	BetaCoV-S1-NTD	0.4590977802543617
6DIZ_A	Rhv	0.45912371115522
5OEA_A	Terminase-6	0.4592257544942751
6X2B_C	BetaCoV-S1-NTD	0.459431365655162
4TTH_B	Protein-kinase	0.4595713004085072
6ZDH_A	BetaCoV-S1-NTD	0.4596257061794269
7KDI_B	BetaCoV-S1-NTD	0.4596371370788003
7K8U_C	BetaCoV-S1-NTD	0.4596594657089377
5OEB_E	Terminase-6	0.4596845195413158
7K90_B	BetaCoV-S1-NTD	0.4597418226764312
7K90_C	BetaCoV-S1-NTD	0.4597446800170991
6ZDH_B	BetaCoV-S1-NTD	0.4598473322129301
5OEB_B	Terminase-6	0.4598721101420905
7K90_A	BetaCoV-S1-NTD	0.4598940595239781
5OEA_F	Terminase-6	0.4600661306965556
5U1D_A	ABC-transporter	0.4601021767390364
6IMJ_A	DNA-LIGASE-A3	0.4601789671782162
7K8V_C	BetaCoV-S1-NTD	0.4604828962743519
2QAD_B	Ig-like-V-type	0.4605551511143313
5THR_E	GP120	0.4607549720944607
5THR_D	GP120	0.4607634168319755
5THR_F	GP120	0.4607785021029911
6XC2_Z	BetaCoV-S1-CTD	0.4608121144882394
1F5Q_A	Protein-kinase	0.4608190929854798
1FVI_A	DNA-LIGASE-A3	0.4608810485407686
1OBA_A	Ch-type-lysozyme	0.4609906234575626
2A1K_A	gp32	0.4611681165111696
3C3I_C	dUTPase	0.4611915860484616
7K8V_B	BetaCoV-S1-NTD	0.4612380316881042
2QAD_F	Ig-like-V-type	0.461446853521962
5OEE_F	Terminase-6	0.4615249374477281
7DK4_C	BetaCoV-S1-NTD	0.4616316365603343
4YPT_A	Peptidase-C16-2	0.4618166005361043
3HG0_C	Caudo-bapla-RBP	0.4618630610008947
3U4E_A	GP120	0.4620444092000696
7DK4_A	BetaCoV-S1-NTD	0.4621151994089181
7KDG_A	BetaCoV-S1-NTD	0.4624068025429974
1NZB_E	Tyr-recombinase	0.4626795426141987
7KKK_E	BetaCoV-S1-NTD	0.4629532930704921
7KKK_A	BetaCoV-S1-NTD	0.4631107221937349
7KL9_C	BetaCoV-S1-CTD	0.4631148290902366
4D61_I	tr-type-G	0.4631818179046144
5UTY_D	GP120	0.463211581140257
4FZB_P	ThyX	0.4632715935358142
7KKK_C	BetaCoV-S1-NTD	0.4633580177895154
4BIP_B	Rhv	0.4633836932576786
7DK6_C	BetaCoV-S1-NTD	0.4634236955993849
7C9W_E	Sushi-2	0.4635988269715879
7K8V_A	BetaCoV-S1-NTD	0.4638770971634631
7KDK_C	BetaCoV-S1-NTD	0.4638850089738976
7DCX_D	BetaCoV-S1-CTD	0.4641444396868007
7KE4_A	BetaCoV-S1-NTD	0.4641600178648645
6JO8_E	Peptidase-S3	0.4641793370335783
7DK7_B	BetaCoV-S1-NTD	0.4642391833769216
1Q3V_E	Tyr-recombinase	0.4646364404641542
7DK4_B	BetaCoV-S1-NTD	0.4646954761641275
5JSD_A	Pectate-lyase-3	0.4647961858240244
5JSD_C	Pectate-lyase-3	0.4648096280396695
5JSD_B	Pectate-lyase-3	0.4649703398513999
6X5B_D	Ig-like-V-type	0.4651431818868722
5OEB_C	Terminase-6	0.4651604210249679
1H09_A	Ch-type-lysozyme	0.4654158003631133
2XFC_B	Peptidase-S3	0.4655083415715504
1XO0_B	Tyr-recombinase	0.4659880399056014
2J8F_A	Ch-type-lysozyme	0.4660068651573898
1NZB_A	Tyr-recombinase	0.4660095144665026
7DK6_A	BetaCoV-S1-NTD	0.4661462189382319
7KDG_C	BetaCoV-S1-NTD	0.4663695437248485
7K8X_A	BetaCoV-S1-NTD	0.4663841550764277
7CN9_B	BetaCoV-S1-NTD	0.4667395345429485
1MA7_A	Tyr-recombinase	0.4667693618926243
7KE8_B	BetaCoV-S1-NTD	0.4668217497352709
6XC2_A	BetaCoV-S1-CTD	0.4670735048449251
6XF5_B	BetaCoV-S1-NTD	0.467227944054286
6XF5_C	BetaCoV-S1-NTD	0.4672435435567992
7CAI_A	BetaCoV-S1-CTD	0.4672992040232792
6XF5_A	BetaCoV-S1-NTD	0.4673220557332632
6UDJ_G	Ig-like	0.4673460146748954
5JS4_C	Pectate-lyase-3	0.4673990000216956
7KDG_B	BetaCoV-S1-NTD	0.4674031749858388
5JS4_B	Pectate-lyase-3	0.4675946966067725
5JS4_A	Pectate-lyase-3	0.4676250557438062
7KE6_C	BetaCoV-S1-NTD	0.4680162486396616
4CRX_A	Tyr-recombinase	0.4685446394240413
7KDI_A	BetaCoV-S1-NTD	0.4685660313802495
4FZB_A	ThyX	0.4686800073072547
5OEA_C	Terminase-6	0.4687442029708534
7KE6_A	BetaCoV-S1-NTD	0.4691085174665346
1XO0_A	Tyr-recombinase	0.46920609188616
1Q3V_A	Tyr-recombinase	0.4692260888524303
7DK4_a	BetaCoV-S1-NTD	0.4695261270353875
6P4H_g	Ribosomal-S7	0.4695317969643056
3EJC_A	Caudo-bapla-RBP	0.4696234339085463
7DDN_B	BetaCoV-S1-NTD	0.4696547498835586
3JCC_D	Ig-like-V-type	0.4701010470022753
7A5S_A	BetaCoV-S1-NTD	0.4701464998665367
7A5S_B	BetaCoV-S1-NTD	0.4701479206877194
5OEE_C	Terminase-6	0.4703646283804024
7KE6_B	BetaCoV-S1-NTD	0.4704648622769554
7DK7_C	BetaCoV-S1-NTD	0.4710694766162981
1FOD_2	Rhv	0.4710705995636434
7JVC_E	BetaCoV-S1-NTD	0.4713521283295198
7JVC_A	BetaCoV-S1-NTD	0.4713549172426522
7JVC_B	BetaCoV-S1-NTD	0.4713552845923868
7DK7_A	BetaCoV-S1-NTD	0.4714930860820795
1Q3U_E	Tyr-recombinase	0.4718943864294996
7KDI_C	BetaCoV-S1-NTD	0.4719464355666976
5JSE_C	Pectate-lyase-3	0.4721458269853665
5JSE_A	Pectate-lyase-3	0.4721836039763489
5JSE_B	Pectate-lyase-3	0.4721991167798049
6X29_A	BetaCoV-S1-NTD	0.4722106369341721
6X29_B	BetaCoV-S1-NTD	0.4722145962029891
6X29_C	BetaCoV-S1-NTD	0.472215703522962
7KE4_B	BetaCoV-S1-NTD	0.4722197348441794
1XO2_B	Protein-kinase	0.4722327841123996
1Q3U_A	Tyr-recombinase	0.4723315559405878
3N40_P	Peptidase-S3	0.4723607708961612
7KDH_B	BetaCoV-S1-NTD	0.4723688489986488
4PLA_A	PI3K-PI4K	0.4724357821249871
5ACA_1	Rhv	0.4726138343673042
7K8U_A	BetaCoV-S1-NTD	0.4726226408829954
7KDK_A	BetaCoV-S1-NTD	0.4726612868234923
7KJ5_C	BetaCoV-S1-NTD	0.4726688548790621
7KDH_A	BetaCoV-S1-NTD	0.4727425096198103
5FEC_H	GP120	0.4731943499682137
7DCX_K	BetaCoV-S1-NTD	0.4732550251882971
7DDN_C	BetaCoV-S1-NTD	0.4733456245769135
7DDD_A	BetaCoV-S1-NTD	0.4734700176615418
2F0C_B	Caudo-bapla-RBP	0.4735809978462905
7DDD_B	BetaCoV-S1-NTD	0.4735970075936029
7DDD_C	BetaCoV-S1-NTD	0.4736457052920667
1TUE_Q	PPV-E2-N	0.4737004268246537
6VXX_C	BetaCoV-S1-NTD	0.4741352103615266
6VXX_B	BetaCoV-S1-NTD	0.4741368411884403
6VXX_A	BetaCoV-S1-NTD	0.4741377382399165
3CRX_A	Tyr-recombinase	0.4742515281215558
7DCX_D	BetaCoV-S1-NTD	0.4744717841971911
6ZXN_A	BetaCoV-S1-NTD	0.474717981005925
1PVR_A	Tyr-recombinase	0.4747518430103704
7DDN_A	BetaCoV-S1-NTD	0.4747927801078497
7DK7_C	BetaCoV-S1-CTD	0.4749163835542781
2F0C_C	Caudo-bapla-RBP	0.4750702704003233
4YC4_A	PI3K-PI4K	0.4751879491422919
7CAI_C	RBD	0.4752234491047121
6U0N_C	GP120	0.475239526313612
2HOI_A	Tyr-recombinase	0.4759016711839328
1PVP_A	Tyr-recombinase	0.4759063199245093
7DK4_c	BetaCoV-S1-NTD	0.4760599434278062
5ACA_2	Rhv	0.4760720675455852
4JM2_F	Ig-like-V-type	0.4763103048379944
6XF6_C	BetaCoV-S1-NTD	0.4763362936925481
7KJ3_C	BetaCoV-S1-NTD	0.4763824156510283
6ILJ_E	Sushi-2	0.4767634641388596
1PVQ_A	Tyr-recombinase	0.4768285494299394
6ILK_E	Sushi-2	0.4770836140834171
4RQS_B	Ig-like-V-type	0.4771901171307439
1CRX_A	Tyr-recombinase	0.4773060111244413
7JQC_M	WD-REPEATS-REGION	0.4773294816278662
5UTY_B	GP41	0.4774758377586631
6IIJ_A	Rhv	0.4775462559771924
6Z43_C	BetaCoV-S1-NTD	0.4775615611007132
6ZXN_C	BetaCoV-S1-NTD	0.4776053611607054
7KDK_B	BetaCoV-S1-NTD	0.4777180352607846
4N0O_A	Peptidase-C31	0.4779496137886768
7KE4_C	BetaCoV-S1-NTD	0.4780804930631058
7KE7_A	BetaCoV-S1-NTD	0.47811372289449
7KJ2_C	BetaCoV-S1-NTD	0.4781275466471518
7CN9_C	BetaCoV-S1-NTD	0.4783504746507775
7K8U_B	BetaCoV-S1-NTD	0.4783902097911492
4CRX_B	Tyr-recombinase	0.4784039701887769
6ZXN_B	BetaCoV-S1-NTD	0.4784623124404774
6U0L_A	GP120	0.4785214504727021
7KJ4_C	BetaCoV-S1-NTD	0.4785295603086741
5E6T_A	Calici-coat-C	0.4785340271425704
7CHC_R	RBD	0.4789035547455875
7CHC_R	BetaCoV-S1-CTD	0.4789035547455875
1BBT_2	Rhv	0.4789980983229305
4R2G_H	Ig-like-V-type	0.4790290701869972
6IIO_B	Rhv	0.4791477404698987
7K8W_G	BetaCoV-S1-NTD	0.4796159028951319
6U5O_L	RdRp-catalytic	0.4796449559544758
7K8M_E	RBD	0.4798042813405608
7K8M_E	BetaCoV-S1-CTD	0.4798042813405608
5VIC_H	Ig-like	0.4798642043738924
4N0O_E	Peptidase-C31	0.4799069921162265
7JV4_B	RBD	0.4801784388567132
3MGV_A	Tyr-recombinase	0.4803727728525002
7A25_A	BetaCoV-S1-NTD	0.4804314688486941
7KJ3_A	BetaCoV-S1-NTD	0.4805573907512899
3C29_A	Tyr-recombinase	0.480574125161085
6Z97_C	BetaCoV-S1-NTD	0.4806137188814089
6WPT_C	BetaCoV-S1-NTD	0.4807553643347035
7KE8_C	BetaCoV-S1-NTD	0.4808374592467783
5ACA_2	VP4-2	0.4808588498088346
7KJ3_B	BetaCoV-S1-NTD	0.4809361379263007
6CX1_A	VWFA	0.4810205765584948
3U6X_Q	Caudo-bapla-RBP	0.4811634275528428
7K8Z_C	BetaCoV-S1-NTD	0.4811987129840153
1XNS_A	Tyr-recombinase	0.4812686202703975
7A25_C	BetaCoV-S1-NTD	0.4814082003760455
6VYB_C	BetaCoV-S1-NTD	0.4816464368859474
4OGR_A	Protein-kinase	0.4818160695503565
7JV4_C	BetaCoV-S1-NTD	0.4819055516589461
5E6T_B	Calici-coat-C	0.4819074216481229
4N53_A	Rhv	0.4819147633578321
2C8I_E	Sushi-2	0.4820865772559657
7CH5_R	BetaCoV-S1-CTD	0.4821173279212924
7CH5_R	RBD	0.4821173279212924
7DK4_C	RBD	0.482280704919513
3IYP_F	Sushi-2	0.4824650732196063
5NE4_1	Rhv	0.4824818572666527
3BGW_E	SF4-helicase	0.4825137747472977
7CAI_B	BetaCoV-S1-CTD	0.4825193953847491
7KJ2_A	BetaCoV-S1-NTD	0.4825703549784088
3U6X_P	Caudo-bapla-RBP	0.4825705060665534
3BH0_A	SF4-helicase	0.482586476471751
5NED_A	Rhv	0.4826168032948603
6X2A_C	BetaCoV-S1-NTD	0.4829706358542966
4R2G_B	Ig-like-V-type	0.4830727096397597
7KJ4_B	BetaCoV-S1-NTD	0.4831119796289588
5V61_A	Protein-kinase	0.483199437536865
6AKU_A	Rhv	0.4832224672627355
3BGW_F	SF4-helicase	0.4832808343628513
3BGW_B	SF4-helicase	0.4833740927499208
3BGW_A	SF4-helicase	0.4834044321943888
7DK6_C	RBD	0.4835105542511503
1CRX_B	Tyr-recombinase	0.4836283829999321
6P62_A	GP41	0.4836527596670799
6P62_B	GP41	0.4836598544027893
3BGW_C	SF4-helicase	0.4836757761005128
7JWB_A	BetaCoV-S1-NTD	0.4836911536540137
7A25_B	BetaCoV-S1-NTD	0.4837183937905037
3EMB_A	MRNA-cap-0-1-NS5-type-MT	0.4837273748176935
2F0C_A	Caudo-bapla-RBP	0.4837514470365165
3U6X_F	Caudo-bapla-RBP	0.4837999777458246
4YDV_H	Ig-like	0.4838018789488638
5OVN_B	Reverse-transcriptase	0.4838098966764184
7A29_A	BetaCoV-S1-NTD	0.4838458458151055
3U6X_M	Caudo-bapla-RBP	0.4838729769023635
4YDV_B	Ig-like	0.4839155714491474
3BGW_D	SF4-helicase	0.4839320382247628
3ELY_A	MRNA-cap-0-1-NS5-type-MT	0.4839330118785974
7DD2_K	BetaCoV-S1-NTD	0.4839652102522737
7JVC_G	BetaCoV-S1-NTD	0.4842470379726226
7JVC_D	BetaCoV-S1-NTD	0.4842493266996225
1KBU_A	Tyr-recombinase	0.4842560381075281
6N7T_A	SF4-helicase	0.4842624427782385
6ZHD_C	BetaCoV-S1-NTD	0.4845139372596837
7DCX_C	BetaCoV-S1-NTD	0.4845501524836724
3C3I_B	dUTPase	0.4846117191615755
7K8W_B	BetaCoV-S1-NTD	0.4848418281362772
3U6X_G	Caudo-bapla-RBP	0.4848854165371029
4FZB_D	ThyX	0.4850777052801165
3EMD_A	MRNA-cap-0-1-NS5-type-MT	0.4851950494154357
6XF6_B	BetaCoV-S1-NTD	0.4854374777131308
7DD2_D	BetaCoV-S1-NTD	0.4855112419508656
6N9V_A	SF4-helicase	0.4856639687461452
6JO8_A	Peptidase-S3	0.4857061253285737
7KDH_C	BetaCoV-S1-NTD	0.4857161777517225
7KDJ_C	BetaCoV-S1-NTD	0.485832248961229
6N7S_C	SF4-helicase	0.4859037393754981
1XNS_B	Tyr-recombinase	0.4859427511266569
7KE9_C	BetaCoV-S1-NTD	0.4860796232911849
6XCM_A	BetaCoV-S1-NTD	0.4860883531340384
6N7T_B	SF4-helicase	0.4861570814844783
7KJ5_A	BetaCoV-S1-NTD	0.4861689107826099
7KJ4_A	BetaCoV-S1-NTD	0.4862502721164883
4R2G_F	Ig-like-V-type	0.486384255733811
6OPP_E	GP41	0.4865148145201556
5YHQ_A	Rhv	0.4866822143290802
2XFB_B	Peptidase-S3	0.4867532405342357
7KEA_C	BetaCoV-S1-NTD	0.4868705474342278
6N9V_D	SF4-helicase	0.4869497265092586
3U6X_H	Caudo-bapla-RBP	0.4870496106007708
7DD2_C	BetaCoV-S1-NTD	0.4871711834644534
3U6X_C	Caudo-bapla-RBP	0.4872110352674708
6N9V_C	SF4-helicase	0.487219210931095
6VYB_B	BetaCoV-S1-NTD	0.4873567518574763
6N7I_C	SF4-helicase	0.4874059288318039
7CAI_A	RBD	0.4874519419094845
3ELW_A	MRNA-cap-0-1-NS5-type-MT	0.4874526086568734
6N7T_C	SF4-helicase	0.4875211004539703
3U6X_K	Caudo-bapla-RBP	0.4875659869447139
1G9M_C	Ig-like-V-type	0.4875973301964718
4OGR_E	Protein-kinase	0.4876481966020527
6N9X_D	SF4-helicase	0.4876495616191981
6N7N_C	SF4-helicase	0.4877128136313614
6N7I_B	SF4-helicase	0.4877308709003355
7KJ2_B	BetaCoV-S1-NTD	0.4877468811396018
4FZB_E	ThyX	0.4878009666792016
4OGR_I	Protein-kinase	0.4878092415214786
6N7I_A	SF4-helicase	0.4878968440601742
6N7N_B	SF4-helicase	0.4879429982333485
3O8E_D	Sushi-3	0.4879566045082466
6N7N_A	SF4-helicase	0.4879952687402213
6N7T_D	SF4-helicase	0.4881253426562993
1Q57_E	SF4-helicase	0.488138814937109
6N7I_D	SF4-helicase	0.4881738321964396
1Q57_C	SF4-helicase	0.4883931339348571
6U0L_X	GP41	0.4884245283205572
7KE7_C	BetaCoV-S1-NTD	0.4884313073829336
6N7N_D	SF4-helicase	0.4884694525272096
5Z7D_A	HIN-200-2	0.4884823475796219
4FZB_O	ThyX	0.4885096047418632
1Q57_G	SF4-helicase	0.4886202126092186
1Q57_A	SF4-helicase	0.4886519285849702
5L1Z_A	Protein-kinase	0.4886521086939183
7KDL_C	BetaCoV-S1-NTD	0.4888263342364169
1Q57_D	SF4-helicase	0.4888487822399186
6IIO_A	Rhv	0.4889219447965334
1Q57_F	SF4-helicase	0.488945100123821
4HEP_A	Caudo-bapla-RBP	0.4889562386380321
3U6X_B	Caudo-bapla-RBP	0.4891052877114659
7K8Z_B	BetaCoV-S1-NTD	0.4891392333453273
5FYK_B	GP41	0.4891916241532999
4N0O_G	Peptidase-C31	0.4892062886230784
7JWB_B	BetaCoV-S1-NTD	0.4892693463423969
1PVR_B	Tyr-recombinase	0.4892760769670005
6N9V_B	SF4-helicase	0.4893285241187606
3U6X_J	Caudo-bapla-RBP	0.4893573884932006
7A94_A	BetaCoV-S1-NTD	0.4894143738183015
7DCC_K	BetaCoV-S1-NTD	0.4894686304284525
6DFG_E	GP41	0.4895120074719635
1Q57_B	SF4-helicase	0.4895228566167862
7A29_C	BetaCoV-S1-NTD	0.4895898351363789
6N9W_A	SF4-helicase	0.4896901522238399
2HOI_G	Tyr-recombinase	0.4897880170403785
6N7V_D	SF4-helicase	0.4898598143070914
6N7S_B	SF4-helicase	0.4900140072058108
7JV6_E	BetaCoV-S1-NTD	0.4900577046604403
7JV6_B	BetaCoV-S1-NTD	0.4900578009991839
7JV6_A	BetaCoV-S1-NTD	0.4900581987071889
7A29_B	BetaCoV-S1-NTD	0.4900767189653334
1RZJ_C	Ig-like-V-type	0.4903008863376951
3O8E_B	Sushi-3	0.490355390044202
3MGV_C	Tyr-recombinase	0.4903697050097369
6X2A_B	BetaCoV-S1-NTD	0.4907366575633292
6N7V_B	SF4-helicase	0.4908909119755958
6N7V_C	SF4-helicase	0.4909007775202058
3U6X_D	Caudo-bapla-RBP	0.4909455956713937
6XCN_C	BetaCoV-S1-NTD	0.4910653044523074
6XCN_A	BetaCoV-S1-NTD	0.4910722300001898
6XCN_E	BetaCoV-S1-NTD	0.4910723249379357
7DCC_I	BetaCoV-S1-NTD	0.4911015398441631
3LQA_C	Ig-like-V-type	0.4911183284771677
7JZN_C	BetaCoV-S1-NTD	0.4911433551438606
7DK6_a	BetaCoV-S1-NTD	0.4911698575403708
6Z43_A	BetaCoV-S1-NTD	0.4913069312208513
3ELD_A	MRNA-cap-0-1-NS5-type-MT	0.4913090404926131
6N7V_A	SF4-helicase	0.4913928952918452
6N9X_A	SF4-helicase	0.49141045568761
3ELU_A	MRNA-cap-0-1-NS5-type-MT	0.4914799082718339
6Z97_A	BetaCoV-S1-NTD	0.4914922385235036
6N7S_D	SF4-helicase	0.4915840975142808
6N9W_D	SF4-helicase	0.4916256641797278
3U6X_N	Caudo-bapla-RBP	0.4916738872939257
6N9X_C	SF4-helicase	0.4917192931517919
2XFB_I	Peptidase-S3	0.4918816320812271
5A22_A	RdRp-catalytic	0.491996028153228
7KDJ_A	BetaCoV-S1-NTD	0.4920382696509623
6XF6_A	BetaCoV-S1-NTD	0.4920423654418271
6N9X_B	SF4-helicase	0.4920583783893041
6N9W_B	SF4-helicase	0.4920772945682325
6N7T_F	SF4-helicase	0.4921581425966387
3U6X_A	Caudo-bapla-RBP	0.492230000556638
4R4N_B	GP120	0.4922594096681287
7DCC_E	BetaCoV-S1-NTD	0.4923467693998395
6X79_C	BetaCoV-S1-NTD	0.4924829853234171
6X79_B	BetaCoV-S1-NTD	0.4924854070395282
6X79_A	BetaCoV-S1-NTD	0.4924867129618977
2XFB_G	Peptidase-S3	0.492552922653095
3MI9_A	Protein-kinase	0.4926379368381188
6X2B_B	BetaCoV-S1-NTD	0.4926735947457361
5IKN_I	SF4-helicase	0.4927911639737961
1E0J_B	SF4-helicase	0.4929435149560792
1E0K_B	SF4-helicase	0.4930068999166034
1E0J_E	SF4-helicase	0.4930517788289481
3C29_G	Tyr-recombinase	0.493113873672699
7K8Z_A	BetaCoV-S1-NTD	0.4932480754360462
6WPS_E	BetaCoV-S1-NTD	0.4932659281113596
6WPS_B	BetaCoV-S1-NTD	0.4932678491194983
6WPS_A	BetaCoV-S1-NTD	0.4932689605710747
1E0K_E	SF4-helicase	0.4932856717947211
7A93_B	BetaCoV-S1-NTD	0.4934104062345197
6N9W_C	SF4-helicase	0.4935488392777299
4R2G_L	Ig-like-V-type	0.4936242740404662
1IKX_B	Integrase-catalytic	0.4938014874450814
6XCM_B	BetaCoV-S1-NTD	0.4938328906425218
6ZHD_B	BetaCoV-S1-NTD	0.4939013880067355
6N9W_E	SF4-helicase	0.4939237791375297
7A93_A	BetaCoV-S1-NTD	0.49399581909768
5IKN_E	SF4-helicase	0.4940097593592105
7A96_A	BetaCoV-S1-NTD	0.4940499761657156
3U6X_R	Caudo-bapla-RBP	0.4941311365715696
6LB1_C	Rhv	0.4943046674791609
1PVQ_B	Tyr-recombinase	0.494361686168727
1E0J_A	SF4-helicase	0.4946227669367561
1E0J_F	SF4-helicase	0.4946245826019054
1E0J_C	SF4-helicase	0.4946425907253741
1E0J_D	SF4-helicase	0.4946754830952342
1E0K_C	SF4-helicase	0.4948575178225939
1E0K_F	SF4-helicase	0.4948925907114078
3U6X_L	Caudo-bapla-RBP	0.4949269541026813
6X2A_A	BetaCoV-S1-NTD	0.4949451996487668
6JO8_C	Peptidase-S3	0.4950574221718983
6CYT_A	Protein-kinase	0.4950669612175263
3T5N_A	Arena-nucleocap	0.4950903294302865
6Z43_B	BetaCoV-S1-NTD	0.4951190275661566
7DD2_D	RBD	0.4952350933415804
6Z97_B	BetaCoV-S1-NTD	0.4952633218000339
6N9V_F	SF4-helicase	0.4952890686713584
6ZHD_A	BetaCoV-S1-NTD	0.4954231316527964
1E0K_A	SF4-helicase	0.4954849232300427
4YFL_E	GP120	0.4955813826095921
6BBM_A	SF4-helicase	0.495617932929116
7KJ5_B	BetaCoV-S1-NTD	0.4957387190844748
7A95_C	BetaCoV-S1-NTD	0.4957448548185509
1ZBE_1	Peptidase-C28	0.4959911311812653
6VYB_A	BetaCoV-S1-NTD	0.4960056458679284
3U6X_E	Caudo-bapla-RBP	0.4960320183719832
6N7S_A	SF4-helicase	0.4960478401136219
1E0K_D	SF4-helicase	0.4961514746463543
5IKN_F	SF4-helicase	0.496315069676559
3D2U_D	Ig-like-C2-type-1	0.4963491123430359
4FZB_K	ThyX	0.4964201071094539
5IKN_J	SF4-helicase	0.4965376022195238
6XCM_C	BetaCoV-S1-NTD	0.4967941766620358
7K8W_A	BetaCoV-S1-NTD	0.4969179501663534
6LAP_C	Rhv	0.4969334781126086
6LBQ_C	Rhv	0.4969334781126086
6LBO_C	Rhv	0.4969334781126086
3U6X_I	Caudo-bapla-RBP	0.4970532947686272
6N9X_E	SF4-helicase	0.4970614425969412
7DK5_C	RBD	0.4971124740356097
2XFB_E	Peptidase-S3	0.4972760494553331
7A98_A	BetaCoV-S1-NTD	0.4973676685131341
1NZB_F	Tyr-recombinase	0.4974123930253561
7DD8_E	BetaCoV-S1-NTD	0.4974291043527743
7KEA_A	BetaCoV-S1-NTD	0.497511197640924
5VOC_L	Ig-like	0.4975379839979016
5IKN_D	SF4-helicase	0.4975493837192544
7KE9_B	BetaCoV-S1-NTD	0.4976649849230427
6N7V_E	SF4-helicase	0.4976949803396416
6X2B_A	BetaCoV-S1-NTD	0.4977488066403837
5IKN_G	SF4-helicase	0.4977760336001178
7DD8_D	BetaCoV-S1-NTD	0.4978077656191686
5IKN_H	SF4-helicase	0.4978399419896875
1FOD_1	VP4-2	0.4979032164916446
4FZB_L	ThyX	0.4979104798886171
6K32_A	RdRp-catalytic	0.4979258466615088
7JJI_B	BetaCoV-S1-NTD	0.4979823490082431
7JJI_A	BetaCoV-S1-NTD	0.4979825366333169
7JJI_C	BetaCoV-S1-NTD	0.4979880303026032
6DFG_F	GP41	0.4981817542577529
6DFG_B	GP41	0.4981960292343735
6N7V_F	SF4-helicase	0.4983211253472811
6BBM_D	SF4-helicase	0.4983885874638559
6VPX_B	GP41	0.4983901517701799
3U6X_O	Caudo-bapla-RBP	0.498414939863159
2HOF_A	Tyr-recombinase	0.4984622061865558
5OSN_A	Rhv	0.4985969976141086
6N7T_E	SF4-helicase	0.4987037632561944
3MIA_A	Protein-kinase	0.4988884737068574
6N9V_E	SF4-helicase	0.4989131301079506
4N0O_C	Peptidase-C31	0.4989694456477888
7A97_A	BetaCoV-S1-NTD	0.4990282933425779
6BBM_C	SF4-helicase	0.4993755545739533
6N7N_E	SF4-helicase	0.4994005628994743
7A96_B	BetaCoV-S1-NTD	0.4995668178406446
7A97_B	BetaCoV-S1-NTD	0.4996234023205435
4FZB_C	ThyX	0.4996672713365395
6BBM_E	SF4-helicase	0.4999881483717922
4P2N_D	Calici-coat-C	0.5000241112112822
1BBT_1	VP4-2	0.5001863074365153
7A95_A	BetaCoV-S1-NTD	0.5001924898743775
2ATQ_B	gp32	0.5002950955539691
7DD8_C	BetaCoV-S1-NTD	0.5003796425940928
7A93_C	BetaCoV-S1-NTD	0.5005550264225876
1NZB_B	Tyr-recombinase	0.5005561798563258
6N7I_E	SF4-helicase	0.5006029277670186
6BBM_F	SF4-helicase	0.5009372872959744
4OLY_G	GP120	0.5010878027938084
1OUQ_B	Tyr-recombinase	0.5015021861629079
7KDJ_B	BetaCoV-S1-NTD	0.501503665338539
4OR5_A	Protein-kinase	0.5015558426582213
6N7S_E	SF4-helicase	0.5016609472831028
5FUU_F	GP41	0.501705272231403
7A94_C	BetaCoV-S1-NTD	0.5017663278519371
1PVP_B	Tyr-recombinase	0.5019237122240311
4P25_D	Calici-coat-C	0.5019484377355654
7KE7_B	BetaCoV-S1-NTD	0.502227616694841
6MET_A	Ig-like-C2-type-1	0.5022759660575103
6N7N_F	SF4-helicase	0.5023529326926236
7KDL_A	BetaCoV-S1-NTD	0.5025985348078359
5Z7D_C	HIN-200-1	0.5026586239663231
1GC1_C	Ig-like-V-type	0.5027452268865022
6WPT_B	BetaCoV-S1-NTD	0.5028560544646288
7KE9_A	BetaCoV-S1-NTD	0.5028737885789137
4BIQ_B	Rhv	0.503099071404933
3D8M_A	Caudo-bapla-RBP	0.5032276779563538
6ZGE_A	BetaCoV-S1-NTD	0.5034286783342959
6ZGE_B	BetaCoV-S1-NTD	0.5034312403091602
6ZGE_C	BetaCoV-S1-NTD	0.5034316395339162
7KDL_B	BetaCoV-S1-NTD	0.50402183660427
1T5R_A	Leukocidin	0.504994277428896
4M6F_A	Resolvase-invertase-type-recombinase-catalytic	0.5050251233549435
7KEB_C	BetaCoV-S1-NTD	0.5050524341957113
7KEC_C	BetaCoV-S1-NTD	0.5051493692328303
6N7S_F	SF4-helicase	0.5055204615212062
6PCI_A	Filo-glycop	0.5059199378712278
4P25_B	Calici-coat-C	0.5059584263318017
1KBU_B	Tyr-recombinase	0.5061090499643034
6P4G_g	Ribosomal-S7	0.5061867881956817
7KEB_A	BetaCoV-S1-NTD	0.5061956439161899
7KEA_B	BetaCoV-S1-NTD	0.506277775704244
1Z7Z_I	Ig-like-C2-type-2	0.5066903649440392
1OUQ_F	Tyr-recombinase	0.5066937382686837
6ODM_P	Peptidase-C76	0.5066975646403413
1Q3V_B	Tyr-recombinase	0.5068346892940294
6BBM_B	SF4-helicase	0.5069022075004399
4OLU_G	GP120	0.5070253213420726
6ZGG_B	BetaCoV-S1-NTD	0.5071444056723594
6ZGI_A	BetaCoV-S1-NTD	0.5071571321935664
6ZGI_C	BetaCoV-S1-NTD	0.5071573860062211
6ZGI_B	BetaCoV-S1-NTD	0.507159903759423
3D2U_H	Ig-like-C2-type-1	0.5073667594460163
1Q3U_F	Tyr-recombinase	0.5075674633015517
5Z7D_B	HIN-200-2	0.5077545457418676
5FUU_B	GP41	0.5077555860307612
1Q3U_B	Tyr-recombinase	0.5078511021355159
5Z7D_C	HIN-200-2	0.507874511580837
6QPF_H	RdRp-catalytic	0.5079610976999039
3U7Y_G	GP120	0.5079866156558887
5Z7D_B	HIN-200-1	0.5080021190024275
4P3I_B	Calici-coat-C	0.5080183268293796
1ZBA_1	Peptidase-C28	0.5080872349606713
7C2L_C	BetaCoV-S1-NTD	0.5081031514587345
3INB_D	Sushi-1	0.5081094992633461
6EWA_H	Ig-like-C2-type-1	0.5081267237998275
5FYL_D	GP120	0.5082935447043707
7C2L_A	BetaCoV-S1-NTD	0.5083525833649234
4FZB_F	ThyX	0.508420786055357
7C2L_B	BetaCoV-S1-NTD	0.5086747655826526
7A96_C	BetaCoV-S1-NTD	0.509161380643279
7A95_B	BetaCoV-S1-NTD	0.5091939917041906
4D61_N	Ribosomal-L7Ae	0.5094507354902276
5OYI_J	Peptidase-C28	0.5095849220057023
5OYI_D	Peptidase-C28	0.5095888859773909
5OYI_A	Peptidase-C28	0.5095914967275011
5OYI_G	Peptidase-C28	0.5095961223905242
5OYI_1	Peptidase-C28	0.5095968262516591
5VN3_D	GP41	0.5097399173384164
5VN3_A	GP41	0.5097407468918123
5VN3_B	GP41	0.5097438377833415
7KEC_B	BetaCoV-S1-NTD	0.5100586988761074
6ZOW_B	BetaCoV-S1-NTD	0.5100652451440075
3T5Q_G	Arena-nucleocap	0.5102675173477685
5VN8_C	GP41	0.510335118826797
5VN8_B	GP41	0.5103389112757384
5VN8_A	GP41	0.510340343919372
4OR5_F	Protein-kinase	0.5104852942481126
1FOD_2	VP4-2	0.510986523519816
7A97_C	BetaCoV-S1-NTD	0.5110300709928968
7A94_B	BetaCoV-S1-NTD	0.5111970229920281
7JZL_B	BetaCoV-S1-NTD	0.5113750493940368
6ZOW_A	BetaCoV-S1-NTD	0.5116135974379383
7K8V_B	BetaCoV-S1-CTD	0.5119172345512943
1Q3V_F	Tyr-recombinase	0.511948524462944
1MA7_B	Tyr-recombinase	0.5124870933551381
4OM0_G	GP120	0.5127399982961676
4RX4_D	GP120	0.5127500623648964
6UTK_D	GP120	0.5129081493397838
6L1Y_C	Ig-like-V-type	0.5129240509505286
6CRQ_C	GP41	0.5130221318203612
2HOI_B	Tyr-recombinase	0.5130495844938672
7JWB_A	RBD	0.5130945488168264
3T5Q_E	Arena-nucleocap	0.5133488629588525
7JV4_A	BetaCoV-S1-NTD	0.5135638814073857
3J70_T	Ig-like-V-type	0.5135723473044036
3J70_O	Ig-like-V-type	0.5135786682252176
3J70_C	Ig-like-V-type	0.5135809026285241
7JZL_C	BetaCoV-S1-NTD	0.5138265204318005
4OLW_G	GP120	0.5138776712022814
7DK7_a	BetaCoV-S1-NTD	0.5138894765306745
7DK7_c	BetaCoV-S1-NTD	0.5139206530681742
6CH8_D	GP120	0.5142285516711754
6IWD_A	Tyrosine-protein-phosphatase	0.5142375098944043
4XNZ_G	GP120	0.5143321381366438
2HOF_B	Tyr-recombinase	0.5146214537494164
1G9N_C	Ig-like-V-type	0.5146282979537962
6SUQ_A	Peptidase-C6	0.5147163845682186
6TZ1_A	RdRp-catalytic	0.5150311011940176
3NGB_I	GP120	0.5151269408601346
7K8V_C	BetaCoV-S1-CTD	0.5153353889236062
5OSN_B	Rhv	0.515411759314598
7JZL_A	RBD	0.5157359664579912
5FYJ_B	GP41	0.5157383731537964
7JV4_A	BetaCoV-S1-CTD	0.5158035225793873
2HOI_H	Tyr-recombinase	0.5158194796242486
5A7X_F	Ig-like-V-type	0.5158257439504177
5A7X_B	Ig-like-V-type	0.5158305743610502
5A8H_N	Ig-like-V-type	0.5158318480120705
1RZK_C	Ig-like-V-type	0.515834495006213
5A7X_J	Ig-like-V-type	0.5158383688434044
5A8H_H	Ig-like-V-type	0.5158385301875511
5A8H_B	Ig-like-V-type	0.5158414161044244
7DDD_C	RBD	0.5159144533422979
7CN9_A	BetaCoV-S1-NTD	0.5159969965995527
6CRQ_H	GP41	0.5160817309592756
7DDD_B	RBD	0.516085440600609
5ACA_3	Rhv	0.5160995559380025
7DDD_A	RBD	0.5162746573927397
6NK6_M	Ig-like-V-type-1	0.5163985745286451
6KLD_A	RdRp-catalytic	0.5169658801481979
5U7M_D	GP120	0.5170450591870717
5Z7D_A	HIN-200-1	0.5172772108221941
2WS9_2	Rhv	0.5173996524397175
6ZOW_C	BetaCoV-S1-NTD	0.5177867370234446
6NI3_A	G-alpha	0.5180185563319903
2NXY_A	GP120	0.5181613698296037
5U7O_D	GP120	0.5181714935607903
2WFF_2	Rhv	0.518381629158791
2IZW_C	ICOSAH-VIR-COAT-S	0.5184496776463164
3INB_C	Sushi-1	0.5184500866856131
3NGB_G	GP120	0.5188660033294407
4OLX_G	GP120	0.5191396574786584
7CC8_B	Thymidylat-synt	0.519252120245608
3C29_B	Tyr-recombinase	0.5192977582517277
3NGB_A	GP120	0.5193129558349321
3T5Q_K	Arena-nucleocap	0.5196406766726372
7K8V_A	BetaCoV-S1-CTD	0.519883059480742
6ZGG_C	BetaCoV-S1-NTD	0.5198886515821344
5OVN_A	Reverse-transcriptase	0.5199377084892418
6TZ0_A	RdRp-catalytic	0.5201028921641132
7CC8_A	Thymidylat-synt	0.5201975557130315
6NZK_C	bCoV-S1-N	0.5202077398588343
6NZK_B	bCoV-S1-N	0.5202109551798554
6NZK_A	bCoV-S1-N	0.5202116057885726
4I54_B	GP120	0.5203230386981557
6ZGG_A	BetaCoV-S1-NTD	0.5203371143668303
5T3S_B	GP41	0.520599452369999
7DK5_a	BetaCoV-S1-NTD	0.5206416732815199
4OM1_G	GP120	0.5213001138159463
3NGB_D	GP120	0.5213786314590325
3C28_A	Tyr-recombinase	0.5215579681745606
7D8U_B	mRNA-cap-0-methyltransferase	0.5218182706218815
3T5Q_B	Arena-nucleocap	0.5219714648513956
5VIG_H	Ig-like	0.5221122105235911
6Z43_C	RBD	0.5221683860916119
1M11_R	Sushi-3	0.522220120699476
4BIP_A	Rhv	0.5223200243672312
6WPT_A	BetaCoV-S1-NTD	0.5223248514350423
4P25_A	Calici-coat-C	0.5223899088514825
4XNZ_D	GP120	0.5224000623184348
6TY9_A	RdRp-catalytic	0.5228322086672664
7K43_B	RBD	0.5228572767357822
7K43_A	RBD	0.5228577029512097
7K43_E	RBD	0.522859830861441
3C29_H	Tyr-recombinase	0.5232040961347212
4P2N_A	Calici-coat-C	0.5232351244007953
4P3I_C	Calici-coat-C	0.523411702216071
4OLV_G	GP120	0.5235481185580777
2NY6_A	GP120	0.5237286636849967
6UTE_A	Ig-like	0.523767769885183
5X59_C	BetaCoV-S1-NTD	0.5238016427026023
5X59_A	BetaCoV-S1-NTD	0.523802134338266
5X59_B	BetaCoV-S1-NTD	0.5238094635544008
7K8W_G	RBD	0.5238131431246297
2CRX_B	Tyr-recombinase	0.5238369619465161
7JQC_K	Ubiquitin-like	0.5238602171860611
5X5C_A	BetaCoV-S1-NTD	0.5239462103530671
1F7R_A	Peptidase-A2	0.5239698793693379
1G3N_E	Protein-kinase	0.5241005764153385
6K42_A	G-alpha	0.524143139737552
2XBO_2	Rhv	0.5241448507912586
5X5C_B	BetaCoV-S1-NTD	0.5242510638925454
1G3N_A	Protein-kinase	0.5244268566617973
5X5C_C	BetaCoV-S1-NTD	0.5245369173915353
6MAR_D	GP41	0.5245380550997565
7K8T_C	RBD	0.5245834098679479
5X5F_A	BetaCoV-S1-NTD	0.5246149738306558
4OLZ_G	GP120	0.5247467553504165
4P2N_C	Calici-coat-C	0.524761074953649
4P3I_A	Calici-coat-C	0.5248666213456489
6OHW_C	bCoV-S1-N	0.5249060681717319
6OHW_A	bCoV-S1-N	0.5249078323931319
6OHW_B	bCoV-S1-N	0.5249089245952072
1T5R_D	Leukocidin	0.5252514416848105
6ZHD_C	RBD	0.525282739124673
7JZN_A	RBD	0.5253697156138396
7JV4_B	BetaCoV-S1-NTD	0.5254113774877331
3C28_B	Tyr-recombinase	0.5257821011485124
6IMK_A	DNA-LIGASE-A3	0.5260310166742345
7CCA_B	Thymidylat-synt	0.5260316837153812
4P1V_B	Calici-coat-C	0.5260340151345375
7K8T_A	RBD	0.5262864377520342
3L89_X	Sushi-1	0.5263828029883049
6PXH_A	BetaCoV-S1-NTD	0.526385111112734
2NV3_A	Gag-p17	0.5264751042348842
2ED6_K	WSS-VP	0.5265932531569564
3T5Q_I	Arena-nucleocap	0.5266038849650896
7D8U_A	mRNA-cap-0-methyltransferase	0.5266192220342922
4P1V_C	Calici-coat-C	0.5266430491933232
6CRQ_G	GP41	0.5268238031594741
6ZHD_B	RBD	0.5269855221412749
7JQB_V	Ribosomal-S10	0.5270157293490669
6PXH_B	BetaCoV-S1-NTD	0.5272257572782085
4P12_B	Calici-coat-C	0.5274709168639471
7K8V_B	RBD	0.5276596575198294
5H38_A	Thymidylat-synt	0.5279455886244455
2ED6_G	WSS-VP	0.5280449531487483
7CCA_A	Thymidylat-synt	0.5280491219430044
6JO8_O	Ig-like-V-type-1	0.5281335274341828
6JO8_M	Ig-like-V-type-1	0.528173847779091
2ED6_D	WSS-VP	0.5282353804764047
2ED6_B	WSS-VP	0.5283279798080609
2ED6_H	WSS-VP	0.5283322807371187
2ED6_A	WSS-VP	0.5283858898722655
6MET_A	Ig-like-C2-type-2	0.5284568892351937
2ED6_C	WSS-VP	0.5284717078659684
2ED6_E	WSS-VP	0.5286650892490823
7KEC_A	BetaCoV-S1-NTD	0.5287641669368557
[truncated: 9,680 more rows]
