# Supplementary material for: Identifying and profiling structural similarities between Spike of SARS-CoV-2 and other viral or host proteins with Machaon
Source: Commun Biol. 2023 Jul 19;6:752. doi: 10.1038/s42003-023-05076-7 (PMC10356814; doi:10.1038/s42003-023-05076-7)
Supplement: Supplementary file 7 — Supplementary Data 4 [file 42003_2023_5076_MOESM7_ESM.zip › 6VXX_A_segment/candidates/6VXX_A_site0-metrics-merged-allclusters.csv]

structureId b-phipsi w-rdist t-alpha alignedRange referenceSegmentIndex referenceRange alignedSequences cluster originalLabels outlierScores probabilities
6NB6_B 0.0020621422160062 0.4536113149411129 0.185852981969486 [[42	57]	[199	208]	[268	306]	[342	440]	[517	599]	[717	755]	[933	1001]] [3	5	6	1	4	0	2] [[38	53]	[204	215]	[281	319]	[355	449]	[531	613]	[735	773]	[951	1019]] "[['..SSEE..SEEEEEEE'	'YPDEIFRSDTLYLTQD'	'}}VV/1^}V2020233'	'3344025343131344'	'.SSSEE..SEEEEEEE'	'YPDKVFRSSVLHSTQD'	'}UVV/1^}U/032233'	'3344025330143344']	['EEEE...SSS'	'GYQPIDVVRD'	'2232Y]YRWV'	'3343040054'	'EEEEEE...SSS'	'YSKHTPINLVRD'	'223322Y]ZRWV'	'334433041054']	['TTS.EEEEEETTS.HHHHHHHHTT.S...SEEEEEEEEE'	'ENGTITDAVDRSQNPLAELKRSVKSFEIDKGIYQTSNFR'
6NB7_B 0.0020388889562072 0.2014238182621764 0.2391304347826086 [[42	57]	[199	208]	[268	306]	[342	440]	[509	599]	[717	755]	[933	1001]] [3	5	6	1	4	0	2] [[38	53]	[204	215]	[281	319]	[355	449]	[523	613]	[735	773]	[951	1019]] "[['..SSEE..SEEEEEEE'	'YPDEIFRSDTLYLTQD'	'}}VV/1^}V2020233'	'3344025343131344'	'.SSSEE..SEEEEEEE'	'YPDKVFRSSVLHSTQD'	'}UVV/1^}U/032233'	'3344025330143344']	['EEEE...SSS'	'GYQPIDVVRD'	'2232Y]YRWV'	'3343040054'	'EEEEEE...SSS'	'YSKHTPINLVRD'	'223322Y]ZRWV'	'334433041054']	['TTS.EEEEEETTS.HHHHHHHHTT.S...SEEEEEEEEE'	'ENGTITDAVDRSQNPLAELKRSVKSFEIDKGIYQTSNFR'
6ZGF_A 0.0063433189101407 0.1992978117004122 0.0198830409356729 [[38	53]	[195	228]	[281	310]	[355	438]	[514	612]	[757	769]	[947	1015]] [3	5	6	1	4	0	2] [[38	53]	[195	228]	[281	310]	[355	438]	[514	612]	[761	773]	[951	1019]] "[['..SS....S.EEEEEE'	'YPDKVFRSSVLHLTQD'	'}}VVY[^}UY030233'	'3344025330141344'	'.SSSEE..SEEEEEEE'	'YPDKVFRSSVLHSTQD'	'}UVV/1^}U/032233'	'3344025330143344']	['EEETTEEEEEEEEEE....SSPPPSEEEEEEEEE'	'KNIDGYFKIYSKHTPINLVRDLPPGFSALEPLVD'	'33/ON213/223322Y]ZYWVEGGU1210320/3'	'4404332403344330410541333232143104'	'EEETTEEEEEEEEEE...SSSPPPS..PBEEEEE'	'KNIDGYFKIYSKHTPINLVRDLPQGFSALEPLVD'	'33/ON213/223322Y]ZRWVEGHU[}F)320/3'	'4404332403344330410541343232143104']	['TTS.EEEEEETTSSHHHHHHHHHTSS...S'	'ENGTITDAVDCALDPLSETKCTLKSFTVEK'
6ZGF_C 0.0063423242700335 0.199288613473839 0.0215053763440855 [[38	53]	[195	228]	[281	310]	[355	438]	[514	612]	[757	769]	[947	1015]] [3	5	6	1	4	0	2] [[38	53]	[195	228]	[281	310]	[355	438]	[514	612]	[761	773]	[951	1019]] "[['..SS....S.EEEEEE'	'YPDKVFRSSVLHLTQD'	'}}VVY[^}UY030233'	'3344025330141344'	'.SSSEE..SEEEEEEE'	'YPDKVFRSSVLHSTQD'	'}UVV/1^}U/032233'	'3344025330143344']	['EEETTEEEEEEEEEE....SSPPPSEEEEEEEEE'	'KNIDGYFKIYSKHTPINLVRDLPPGFSALEPLVD'	'33/ON213/223322Y]ZYWVEGGU1210320/3'	'4404332403344330410541333232143104'	'EEETTEEEEEEEEEE...SSSPPPS..PBEEEEE'	'KNIDGYFKIYSKHTPINLVRDLPQGFSALEPLVD'	'33/ON213/223322Y]ZRWVEGHU[}F)320/3'	'4404332403344330410541343232143104']	['TTS.EEEEEETTSSHHHHHHHHHTSS...S'	'ENGTITDAVDGALDPLSETKGTLKSFTVEK'
6ACD_A 0.0073205193593011 0.2758755764852981 0.0215053763440855 [[42	57]	[188	213]	[270	306]	[342	429]	[505	597]	[743	755]	[933	1001]] [3	5	6	1	4	0	2] [[38	53]	[195	220]	[283	319]	[355	442]	[519	611]	[761	773]	[951	1019]] "[['.SSSB...S.EEEEEE'	'YPDEIFRSDTLYLTQD'	'}UVV([^}V}020233'	'3344025343131344'	'.SSSEE..SEEEEEEE'	'YPDKVFRSSVLHSTQD'	'}UVV/1^}U/032233'	'3344025330143344']	['EEETTEEEEEEEE..B..SSSPPPS.'	'KNKDGFLYVYKGYQPIDVVRDLPSGF'	'333ON102/2322]}(]YRWVEGGU['	'44443213034334304005413332'	'EEETTEEEEEEEEEE...SSSPPPS.'	'KNIDGYFKIYSKHTPINLVRDLPQGF'	'33/ON213/223322Y]ZRWVEGHU['	'44043324033443304105413432']	['S.EEEEEESSS.HHHHHHHHHT.SS..SEEEEEEEEE'	'GTITDAVDBSQNPLAELKBSVKSFEIDKGIYQTSNFR'
6ZGF_B 0.0063419369782547 0.1993139521263221 0.0465116279069761 [[38	53]	[195	228]	[281	310]	[355	438]	[514	612]	[757	769]	[947	1015]] [3	5	6	1	4	0	2] [[38	53]	[195	228]	[281	310]	[355	438]	[514	612]	[761	773]	[951	1019]] "[['..SS....S.EEEEEE'	'YPDKVFRSSVLHLTQD'	'}}VVY[^}UY030233'	'3344025330141344'	'.SSSEE..SEEEEEEE'	'YPDKVFRSSVLHSTQD'	'}UVV/1^}U/032233'	'3344025330143344']	['EEETTEEEEEEEEEE....SSPPPSEEEEEEEEE'	'KNIDGYFKIYSKHTPINLVRDLPPGFSALEPLVD'	'33/ON213/223322Y]ZYWVEGGU1210320/3'	'4404332403344330410541333232143104'	'EEETTEEEEEEEEEE...SSSPPPS..PBEEEEE'	'KNIDGYFKIYSKHTPINLVRDLPQGFSALEPLVD'	'33/ON213/223322Y]ZRWVEGHU[}F)320/3'	'4404332403344330410541343232143104']	['TTS.EEEEEETTSSHHHHHHHHHTSS...S'	'ENGTITDAVDRALDPLSETKRTLKSFTVEK'
6DTX_A 0.0007058398588223 11.651760061763891 0.0011709601873528 [[349	353]	[327	352]	[103	107]	[122	126]	[455	468]	[262	267]	[396	404]] [3	5	6	1	4	0	2] [[48	52]	[201	209]	[309	313]	[405	409]	[592	599]	[761	766]	[1002	1010]] "[['EEEEE'	'LKTGK'	'03223'	'14334'	'EEEEE'	'LHSTQ'	'03223'	'14334']	['EEEEE.SSSEEEEEEESSSS.EEEEE'	'AEIQKQGQGQWTYQIYQEPFKNLKTG'	'13/33]UVU32223/2VVUT]30322'	'24044434343334034432441433'	'EEEEEEEEE'	'FKIYSKHTP'	'13/223322'	'240334433']	['.SEEE'	'KKSVT'
6NB6_A 0.0056616809409877 0.5689727421667393 0.1324503311258273 [[42	57]	[254	260]	[268	306]	[342	440]	[500	598]	[717	755]	[933	1001]] [3	5	6	1	4	0	2] [[38	53]	[203	209]	[281	319]	[355	449]	[514	612]	[735	773]	[951	1019]] "[['..SSEE..SEEEEEEE'	'YPDEIFRSDTLYLTQD'	'}}VV/1^}V2020233'	'3344025343131344'	'.SSSEE..SEEEEEEE'	'YPDKVFRSSVLHSTQD'	'}UVV/1^}U/032233'	'3344025330143344']	['EEE.EEE'	'VGYLKPT'	'/22Z322'	'0331433'	'EEEEEEE'	'IYSKHTP'	'/223322'	'0334433']	['TTS.EEEEEETTS.HHHHHHHHTT.S...SEEEEEEEEE'	'ENGTITDAVDCSQNPLAELKCSVKSFEIDKGIYQTSNFR'
6CRZ_A 0.0056581300608331 0.7685813491497224 0.1384820239680426 [[42	57]	[254	260]	[268	306]	[342	413]	[513	599]	[743	755]	[933	1001]] [3	5	6	1	4	0	2] [[38	53]	[203	209]	[281	319]	[355	426]	[527	613]	[761	773]	[951	1019]] "[['..SSEE..SEEEEEEE'	'YPDEIFRSDTLYLTQD'	'}}VV/1^}V2020233'	'3344025343131344'	'.SSSEE..SEEEEEEE'	'YPDKVFRSSVLHSTQD'	'}UVV/1^}U/032233'	'3344025330143344']	['EEE.EEE'	'VGYLKPT'	'/22Z322'	'0331433'	'EEEEEEE'	'IYSKHTP'	'/223322'	'0334433']	['TTS.EEEEEESSS.HHHHHHHHHT.SS..SEEEEEEEEE'	'ENGTITDAVDCSQNPLAELKCSVKSFEIDKGIYQTSNFR'
6CS0_A 0.0056581300608331 0.7685813491497224 0.1384820239680426 [[42	57]	[254	260]	[268	306]	[342	413]	[513	599]	[743	755]	[933	1001]] [3	5	6	1	4	0	2] [[38	53]	[203	209]	[281	319]	[355	426]	[527	613]	[761	773]	[951	1019]] "[['..SSEE..SEEEEEEE'	'YPDEIFRSDTLYLTQD'	'}}VV/1^}V2020233'	'3344025343131344'	'.SSSEE..SEEEEEEE'	'YPDKVFRSSVLHSTQD'	'}UVV/1^}U/032233'	'3344025330143344']	['EEE.EEE'	'VGYLKPT'	'/22Z322'	'0331433'	'EEEEEEE'	'IYSKHTP'	'/223322'	'0334433']	['TTS.EEEEEESSS.HHHHHHHHHT.SS..SEEEEEEEEE'	'ENGTITDAVDCSQNPLAELKCSVKSFEIDKGIYQTSNFR'
5X58_B 0.0035904552863251 1.1285600928228718 0.0202863961813841 [[42	57]	[188	208]	[270	299]	[342	389]	[503	599]	[722	755]	[933	1001]] [3	5	6	1	4	0	2] [[38	53]	[195	215]	[283	312]	[355	402]	[517	613]	[740	773]	[951	1019]] "[['..SSEEE.S.EEEEEE'	'YPDEIFRSDTLYLTQD'	'}}VV/14}V}020233'	'3344025343131344'	'.SSSEE..SEEEEEEE'	'YPDKVFRSSVLHSTQD'	'}UVV/1^}U/032233'	'3344025330143344']	['EEETTEEEEEEEE.....SSS'	'KNKDGFLYVYKGYQPIDVVRD'	'333ON102/2322]}Y]YRWV'	'444432130343343040054'	'EEETTEEEEEEEEEE...SSS'	'KNIDGYFKIYSKHTPINLVRD'	'33/ON213/223322Y]ZRWV'	'440433240334433041054']	['S...EEEETTSSHHHHHHHHHT.SS..SEE'	'GTITDAVDCSQNPLAELKCSVKSFEIDKGI'
4ZQX_A 0.0045572061973555 2.763078052720929 0.0011709601873528 [[163	166]	[42	44]	[194	202]	[40	43]	[162	165]	[73	77]	[56	59]] [3	5	6	1	4	0	2] [[50	53]	[200	202]	[296	304]	[397	400]	[592	595]	[761	765]	[985	988]] "[['EEEE'	'WYVE'	'22/3'	'3304'	'EEEE'	'STQD'	'2233'	'3344']	['EEE'	'SFH'	'213'	'324'	'EEE'	'YFK'	'213'	'324']	['HHHHHHHTT'	'LGNVIEGLD'
2WPO_A 0.005726683161275 2.6891066670438333 0.0 [[26	29]	[172	174]	[222	225]	[219	224]	[14	18]	[123	126]	[38	45]] [3	5	6	1	4	0	2] [[38	41]	[203	205]	[296	299]	[365	370]	[595	599]	[766	769]	[951	958]] "[['..SS'	'SPDE'	'}}VV'	'3344'	'.SSS'	'YPDK'	'}UVV'	'3344']	['EEE'	'VYG'	'/22'	'033'	'EEE'	'IYS'	'/22'	'033']	['HHHH'	'LGNS'
5T0B_E 0.0006243848856452 2.083692776916501 0.2629246676514027 [[165	169]	[165	169]	[258	261]	[61	64]	[232	237]	[102	108]	[188	194]] [3	5	6	1	4	0	2] [[49	53]	[202	206]	[286	289]	[365	368]	[547	552]	[762	768]	[1006	1012]] "[['EEEEE'	'KGTYN'	'32223'	'43334'	'EEEEE'	'HSTQD'	'32233'	'43344']	['EEEEE'	'KGTYN'	'32223'	'43334'	'EEEEE'	'KIYSK'	'3/223'	'40334']	['EEEE'	'YKFV'
6UK0_A 0.0012955378868958 9.4103144686773 0.0070671378091875 [[349	353]	[338	352]	[103	107]	[438	442]	[455	468]	[262	267]	[396	404]] [3	5	6	1	4	0	2] [[48	52]	[200	209]	[309	313]	[398	402]	[592	599]	[761	766]	[1002	1010]] "[['EEEEE'	'LKTGK'	'03223'	'14334'	'EEEEE'	'LHSTQ'	'03223'	'14334']	['EEEEEEETTEEEEEE'	'TYQIYQEPFKNLKTG'	'223/233NM330322'	'334034432441433'	'EEEEEEEEEE'	'YFKIYSKHTP'	'213/223322'	'3240334433']	['.SEEE'	'KKSVT'
3R0F_A 0.0066422405590564 2.434007611555152 0.0011695906432751 [[119	123]	[159	164]	[116	121]	[117	122]	[35	38]	[2	9]	[142	145]] [3	5	6	1	4	0	2] [[47	51]	[200	205]	[285	290]	[431	436]	[609	612]	[761	768]	[968	971]] "[['EEEEE'	'VVQYG'	'//322'	'00433'	'EEEEE'	'VLHST'	'/0322'	'01433']	['EEEEEE'	'GIHIGG'	'2/3/22'	'304033'	'EEEEEE'	'YFKIYS'	'213/22'	'324033']	['EEEEEE'	'VGDVVQ'
6ACD_C 0.0037382208300732 2.489260841157288 0.0058479532163744 [[301	304]	[188	218]	[270	306]	[361	427]	[503	597]	[743	755]	[933	1001]] [3	5	6	1	4	0	2] [[49	52]	[195	225]	[283	319]	[374	440]	[517	611]	[761	773]	[951	1019]] "[['EEEE'	'QTSN'	'3223'	'4334'	'EEEE'	'HSTQ'	'3223'	'4334']	['EEETTEEEEEEEE.....SSSPPP....BEE'	'KNKDGFLYVYKGYQPIDVVRDLPSGFNTLKP'	'333ON102/2322]}Y]YRWVEGG}[]})32'	'4444321303433430400541333243143'	'EEETTEEEEEEEEEE...SSSPPPS..PBEE'	'KNIDGYFKIYSKHTPINLVRDLPQGFSALEP'	'33/ON213/223322Y]ZRWVEGHU[}F)32'	'4404332403344330410541343232143']	['S.EEEEEESSS.HHHHHHHHHT.SS..SS.EEEEEEE'	'GTITDAVDBSQNPLAELKBSVKSFEIDKGIYQTSNFR'
3QZR_A 0.0082335316696811 2.430663163808361 0.0 [[130	133]	[159	164]	[116	121]	[117	122]	[35	38]	[2	9]	[142	145]] [3	5	6	1	4	0	2] [[49	52]	[200	205]	[285	290]	[431	436]	[609	612]	[761	768]	[968	971]] "[['EEEE'	'KPTH'	'3223'	'4334'	'EEEE'	'HSTQ'	'3223'	'4334']	['EEEEEE'	'GIHIGG'	'2/3/22'	'304033'	'EEEEEE'	'YFKIYS'	'213/22'	'324033']	['EEEEEE'	'VGDVVQ'
5GQ1_F 0.0015810285709404 1.900196455787216 0.2284482758620682 [[219	222]	[246	248]	[151	155]	[218	221]	[126	131]	[308	312]	[304	312]] [3	5	6	1	4	0	2] [[42	45]	[201	203]	[282	286]	[433	436]	[597	602]	[761	765]	[1005	1014]] "[['EEE.'	'IAST'	'/12}'	'0233'	'EE..'	'VFRS'	'/1^}'	'0253']	['EEE'	'CDI'	'13/'	'240'	'EEE'	'FKI'	'13/'	'240']	['T..EE'	'HSSVY'
6ACC_C 0.010925197537015 0.5397137314844751 0.1235216819973712 [[42	57]	[203	218]	[270	301]	[361	440]	[503	597]	[743	755]	[933	1001]] [3	5	6	1	4	0	2] [[38	53]	[210	225]	[283	314]	[374	449]	[517	611]	[761	773]	[951	1019]] "[['.SSSB...S.EEEEEE'	'YPDEIFRSDTLYLTQD'	'}UVV([^}V}020233'	'3344025343131344'	'.SSSEE..SEEEEEEE'	'YPDKVFRSSVLHSTQD'	'}UVV/1^}U/032233'	'3344025330143344']	['...SSSPPP....BEE'	'IDVVRDLPSGFNTLKP'	'Y]YRWVEGG}[]})32'	'0400541333243143'	'...SSSPPPS..PBEE'	'INLVRDLPQGFSALEP'	'Y]ZRWVEGHU[}F)32'	'0410541343232143']	['S.EEEEEESSS.HHHHHHHHHT.SS..SEEEE'	'GTITDAVDBSQNPLAELKBSVKSFEIDKGIYQ'
4NRJ_C 0.006143761144427 3.205345069724839 0.0011695906432751 [[220	222]	[189	194]	[187	191]	[134	137]	[216	224]	[62	67]	[196	201]] [3	5	6	1	4	0	2] [[50	52]	[203	208]	[312	316]	[430	433]	[543	551]	[762	767]	[985	990]] "[['EEE'	'TTH'	'223'	'334'	'EEE'	'STQ'	'223'	'334']	['EEEEEE'	'VWGFHS'	'/22132'	'033243'	'EEEEEE'	'IYSKHT'	'/22332'	'033443']	['EEEEE'	'ITVWG'
5X58_C 0.0035921336771542 1.12853353387184 0.0439560439560433 [[42	57]	[188	208]	[270	299]	[342	389]	[503	599]	[722	755]	[933	1001]] [3	5	6	1	4	0	2] [[38	53]	[195	215]	[283	312]	[355	402]	[517	613]	[740	773]	[951	1019]] "[['..SSEEE.S.EEEEEE'	'YPDEIFRSDTLYLTQD'	'}}VV/14}V}020233'	'3344025343131344'	'.SSSEE..SEEEEEEE'	'YPDKVFRSSVLHSTQD'	'}UVV/1^}U/032233'	'3344025330143344']	['EEETTEEEEEEEE.....SSS'	'KNKDGFLYVYKGYQPIDVVRD'	'333ON102/2322]}Y]YRWV'	'444432130343343040054'	'EEETTEEEEEEEEEE...SSS'	'KNIDGYFKIYSKHTPINLVRD'	'33/ON213/223322Y]ZRWV'	'440433240334433041054']	['S...EEEETTSSHHHHHHHHHT.SS..SEE'	'GTITDAVDCSQNPLAELKCSVKSFEIDKGI'
5VK2_C 0.0005934306340235 1.8773551801821715 0.4039408866995067 [[68	72]	[223	228]	[222	226]	[67	71]	[161	167]	[132	136]	[119	124]] [3	5	6	1	4	0	2] [[48	52]	[206	211]	[312	316]	[448	452]	[607	613]	[766	770]	[985	990]] "[['EEEEE'	'LQTLE'	'03203'	'14314'	'EEEEE'	'LHSTQ'	'03223'	'14334']	['EEEE..'	'QNTTWE'	'3322}]'	'443334'	'EEEE..'	'KHTPIN'	'3322Y]'	'443304']	['EEEEE'	'IQNTT'
6ACC_A 0.0109258710640802 0.539690325106489 0.1632653061224487 [[42	57]	[203	218]	[270	301]	[361	440]	[503	597]	[743	755]	[933	1001]] [3	5	6	1	4	0	2] [[38	53]	[210	225]	[283	314]	[374	449]	[517	611]	[761	773]	[951	1019]] "[['.SSSB...S.EEEEEE'	'YPDEIFRSDTLYLTQD'	'}UVV([^}V}020233'	'3344025343131344'	'.SSSEE..SEEEEEEE'	'YPDKVFRSSVLHSTQD'	'}UVV/1^}U/032233'	'3344025330143344']	['...SSSPPP....BEE'	'IDVVRDLPSGFNTLKP'	'Y]YRWVEGG}[]})32'	'0400541333243143'	'...SSSPPPS..PBEE'	'INLVRDLPQGFSALEP'	'Y]ZRWVEGHU[}F)32'	'0410541343232143']	['S.EEEEEESSS.HHHHHHHHHT.SS..SEEEE'	'GTITDAVDBSQNPLAELKBSVKSFEIDKGIYQ'
6ACC_B 0.0109236649858441 0.5396753814807914 0.180939226519337 [[42	57]	[203	218]	[270	301]	[361	440]	[503	597]	[743	755]	[933	1001]] [3	5	6	1	4	0	2] [[38	53]	[210	225]	[283	314]	[374	449]	[517	611]	[761	773]	[951	1019]] "[['.SSSB...S.EEEEEE'	'YPDEIFRSDTLYLTQD'	'}UVV([^}V}020233'	'3344025343131344'	'.SSSEE..SEEEEEEE'	'YPDKVFRSSVLHSTQD'	'}UVV/1^}U/032233'	'3344025330143344']	['...SSSPPP....BEE'	'IDVVRDLPSGFNTLKP'	'Y]YRWVEGG}[]})32'	'0400541333243143'	'...SSSPPPS..PBEE'	'INLVRDLPQGFSALEP'	'Y]ZRWVEGHU[}F)32'	'0410541343232143']	['S.EEEEEESSS.HHHHHHHHHT.SS..SEEEE'	'GTITDAVDOSQNPLAELKOSVKSFEIDKGIYQ'
4YY7_A 0.0017885448535365 2.12558838820668 0.19413407821229 [[163	167]	[163	167]	[256	259]	[59	62]	[230	235]	[100	106]	[186	192]] [3	5	6	1	4	0	2] [[49	53]	[202	206]	[286	289]	[365	368]	[547	552]	[762	768]	[1006	1012]] "[['EEEEE'	'KGTYN'	'32223'	'43334'	'EEEEE'	'HSTQD'	'32233'	'43344']	['EEEEE'	'KGTYN'	'32223'	'43334'	'EEEEE'	'KIYSK'	'3/223'	'40334']	['EEEE'	'YKFV'
5X58_A 0.0035888953234392 1.1285445846865592 0.075471698113207 [[42	57]	[188	208]	[270	299]	[342	389]	[503	599]	[722	755]	[933	1001]] [3	5	6	1	4	0	2] [[38	53]	[195	215]	[283	312]	[355	402]	[517	613]	[740	773]	[951	1019]] "[['..SSEEE.S.EEEEEE'	'YPDEIFRSDTLYLTQD'	'}}VV/14}V}020233'	'3344025343131344'	'.SSSEE..SEEEEEEE'	'YPDKVFRSSVLHSTQD'	'}UVV/1^}U/032233'	'3344025330143344']	['EEETTEEEEEEEE.....SSS'	'KNKDGFLYVYKGYQPIDVVRD'	'333ON102/2322]}Y]YRWV'	'444432130343343040054'	'EEETTEEEEEEEEEE...SSS'	'KNIDGYFKIYSKHTPINLVRD'	'33/ON213/223322Y]ZRWV'	'440433240334433041054']	['S...EEEETTSSHHHHHHHHHT.SS..SEE'	'GTITDAVDCSQNPLAELKCSVKSFEIDKGI'
4JTV_I 0.001767423531649 2.336727554674628 0.1958041958041956 [[181	187]	[169	173]	[168	171]	[245	249]	[167	172]	[65	67]	[104	107]] [3	5	6	1	4	0	2] [[47	53]	[207	211]	[313	316]	[394	398]	[546	551]	[768	770]	[1009	1012]] "[['EEEEEEE'	'VLWGIHH'	'/022/33'	'0133044'	'EEEEEEE'	'VLHSTQD'	'/032233'	'0143344']	['EEEE.'	'KSYIN'	'322/]'	'43304'	'EEE..'	'HTPIN'	'322Y]'	'43304']	['EEEE'	'SKSY'
4JTX_I 0.0008728940395579 2.3873912876609094 0.3422291993720563 [[129	132]	[169	173]	[168	171]	[245	249]	[167	172]	[65	67]	[104	107]] [3	5	6	1	4	0	2] [[38	41]	[207	211]	[313	316]	[394	398]	[546	551]	[768	770]	[1009	1012]] "[['.SSS'	'WPNH'	'}UVV'	'3344'	'.SSS'	'YPDK'	'}UVV'	'3344']	['EEEE.'	'KSYIN'	'322/]'	'43304'	'EEE..'	'HTPIN'	'322Y]'	'43304']	['EEEE'	'SKSY'
5JER_A 0.0003104909924402 3.8848195446914926 0.2592047128129595 [[303	305]	[204	207]	[407	411]	[205	208]	[241	244]	[330	333]	[406	416]] [3	5	6	1	4	0	2] [[38	40]	[201	204]	[298	302]	[394	397]	[593	596]	[738	741]	[954	963]] "[['.SS'	'SGH'	'}UV'	'334'	'.SS'	'YPD'	'}UV'	'334']	['EEEE'	'FEVT'	'13/2'	'2403'	'EEEE'	'FKIY'	'13/2'	'2403']	['HHHHH'	'QYKAY'
2WPO_D 0.0073695025417693 2.6769988603146952 0.0047003525264388 [[26	29]	[172	174]	[222	225]	[219	224]	[14	18]	[123	126]	[38	45]] [3	5	6	1	4	0	2] [[38	41]	[203	205]	[296	299]	[365	370]	[595	599]	[766	769]	[951	958]] "[['..SS'	'SPDE'	'}}VV'	'3344'	'.SSS'	'YPDK'	'}UVV'	'3344']	['EEE'	'VYG'	'/22'	'033'	'EEE'	'IYS'	'/22'	'033']	['HHHH'	'LGNS'
6ZMT_W 0.0004450917514268 2.0688191936484555 0.4297658862876254 [[103	106]	[29	31]	[86	90]	[119	125]	[123	127]	[36	43]	[8	13]] [3	5	6	1	4	0	2] [[47	50]	[219	221]	[296	300]	[427	433]	[549	553]	[765	773]	[956	961]] "[['EEEE'	'VLTT'	'/022'	'0133'	'EEEE'	'VLHS'	'/032'	'0143']	['S..'	'PCS'	'U[}'	'323'	'S..'	'GFS'	'U[}'	'323']	['HHHHH'	'LEKWQ'
4WSU_A 0.0017603118177635 2.1260080634892446 0.2647928994082833 [[163	167]	[163	167]	[256	259]	[59	62]	[230	235]	[100	106]	[186	192]] [3	5	6	1	4	0	2] [[49	53]	[202	206]	[286	289]	[365	368]	[547	552]	[762	768]	[1006	1012]] "[['EEEEE'	'KGTYN'	'32223'	'43334'	'EEEEE'	'HSTQD'	'32233'	'43344']	['EEEEE'	'KGTYN'	'32223'	'43334'	'EEEEE'	'KIYSK'	'3/223'	'40334']	['EEEE'	'YKFV'
4JTX_G 0.0017182814480231 2.33948349285741 0.2427325581395345 [[129	132]	[169	173]	[168	171]	[245	249]	[167	172]	[65	67]	[104	107]] [3	5	6	1	4	0	2] [[38	41]	[207	211]	[313	316]	[394	398]	[546	551]	[768	770]	[1009	1012]] "[['.SSS'	'WPNH'	'}UVV'	'3344'	'.SSS'	'YPDK'	'}UVV'	'3344']	['EEEE.'	'KSYIN'	'322/]'	'43304'	'EEE..'	'HTPIN'	'322Y]'	'43304']	['EEEE'	'SKSY'
5W6G_A 0.0016979712901807 2.3274163737665905 0.2555066079295154 [[178	184]	[166	170]	[165	168]	[63	66]	[232	237]	[191	195]	[102	105]] [3	5	6	1	4	0	2] [[47	53]	[207	211]	[313	316]	[365	368]	[547	552]	[764	768]	[1009	1012]] "[['EEEEEEE'	'VLWGVHH'	'/022/33'	'0133044'	'EEEEEEE'	'VLHSTQD'	'/032233'	'0143344']	['EEEE.'	'KSYAN'	'3221]'	'43324'	'EEE..'	'HTPIN'	'322Y]'	'43304']	['EEEE'	'SKSY'
6WJ1_C 0.0016283420656233 2.3909651308074613 0.2536656891495594 [[127	130]	[166	170]	[165	168]	[242	246]	[164	169]	[68	70]	[105	108]] [3	5	6	1	4	0	2] [[38	41]	[207	211]	[313	316]	[394	398]	[546	551]	[768	770]	[1009	1012]] "[['.SSS'	'WPNH'	'}UVV'	'3344'	'.SSS'	'YPDK'	'}UVV'	'3344']	['EEEE.'	'KSYIN'	'322/]'	'43304'	'EEE..'	'HTPIN'	'322Y]'	'43304']	['EEEE'	'SKSY'
4JTV_E 0.0020320121414498 2.298811696008903 0.1538461538461537 [[181	187]	[169	173]	[168	171]	[245	249]	[167	172]	[65	67]	[104	107]] [3	5	6	1	4	0	2] [[47	53]	[207	211]	[313	316]	[394	398]	[546	551]	[768	770]	[1009	1012]] "[['EEEEEEE'	'VLWGIHH'	'/022/33'	'0133044'	'EEEEEEE'	'VLHSTQD'	'/032233'	'0143344']	['EEEE.'	'KSYIN'	'322/]'	'43304'	'EEE..'	'HTPIN'	'322Y]'	'43304']	['EEEE'	'SKSY'
5MUP_A 0.0008392827823473 3.354677918321728 0.2837837837837831 [[43	45]	[120	124]	[220	225]	[148	152]	[220	225]	[193	196]	[23	25]] [3	5	6	1	4	0	2] [[50	52]	[203	207]	[311	316]	[420	424]	[594	599]	[756	759]	[1014	1016]] [['EEE'	'YGQ'	'223'	'334'	'EEE'	'STQ'	'223'	'334']	['EEEEE'	'IWVQH'	'/2/33'	'03044'	'EEEEE'	'IYSKH'	'/2233'	'03344']	['EEEEEE'	'PVTIYY'
3KK3_A 0.0017249530224022 10.243346122898414 0.0116959064327484 [[349	353]	[338	352]	[103	107]	[438	442]	[455	468]	[262	267]	[396	404]] [3	5	6	1	4	0	2] [[48	52]	[200	209]	[309	313]	[398	402]	[592	599]	[761	766]	[1002	1010]] "[['EEEEE'	'LKTGK'	'03223'	'14334'	'EEEEE'	'LHSTQ'	'03223'	'14334']	['EEEEEEETTEEEEEE'	'TYQIYQEPFKNLKTG'	'223/233NM330322'	'334034432441433'	'EEEEEEEEEE'	'YFKIYSKHTP'	'213/223322'	'3240334433']	['.SEEE'	'KKSVT'
5KAN_C 0.0016999653778883 1.622644399107489 0.376811594202898 [[50	60]	[210	214]	[134	140]	[246	249]	[132	146]	[105	107]	[191	195]] [3	5	6	1	4	0	2] [[41	49]	[206	210]	[284	290]	[448	451]	[528	549]	[739	741]	[1005	1009]] "[['SEEEESS.EEE'	'KICNNPHRILD'	'V/133UV^/03'	'40244345014'	'SEE..SEEE'	'KVFRSSVLH'	'V/1^}U/03'	'402533014']	['EEEE.'	'QQTII'	'332/Y'	'44300'	'EEEE.'	'KHTPI'	'3322Y'	'44330']	['..EEEEE'	'GGSNAHK'
5XC6_A 0.0011900584834943 6.172849322552119 0.0516605166051662 [[442	446]	[218	220]	[395	398]	[402	405]	[444	448]	[204	207]	[369	375]] [3	5	6	1	4	0	2] [[47	51]	[225	227]	[297	300]	[359	362]	[592	596]	[767	770]	[953	959]] "[['EEEEE'	'ILAGP'	'/0122'	'01233'	'EEEEE'	'VLHST'	'/0322'	'01433']	['EEE'	'TLI'	'20/'	'310'	'EEE'	'PLV'	'20/'	'310']	['HHHH'	'PKTK'
4WSU_C 0.0017747985883383 2.122564745704892 0.2954545454545452 [[163	167]	[163	167]	[256	259]	[59	62]	[230	235]	[100	106]	[186	192]] [3	5	6	1	4	0	2] [[49	53]	[202	206]	[286	289]	[365	368]	[547	552]	[762	768]	[1006	1012]] "[['EEEEE'	'KGTYN'	'32223'	'43334'	'EEEEE'	'HSTQD'	'32233'	'43344']	['EEEEE'	'KGTYN'	'32223'	'43334'	'EEEEE'	'KIYSK'	'3/223'	'40334']	['EEEE'	'YKFV'
4WST_C 0.0018424450204491 2.0918752859049765 0.2857142857142851 [[163	167]	[163	167]	[256	259]	[59	62]	[230	235]	[100	106]	[186	192]] [3	5	6	1	4	0	2] [[49	53]	[202	206]	[286	289]	[365	368]	[547	552]	[762	768]	[1006	1012]] "[['EEEEE'	'KGTYN'	'32223'	'43334'	'EEEEE'	'HSTQD'	'32233'	'43344']	['EEEEE'	'KGTYN'	'32223'	'43334'	'EEEEE'	'KIYSK'	'3/223'	'40334']	['EEEE'	'YKFV'
1I3P_A 0.0004579153316196 5.375138380979682 0.1616847826086958 [[231	233]	[284	287]	[242	247]	[263	270]	[269	286]	[213	215]	[108	135]] [3	5	6	1	4	0	2] [[50	52]	[202	205]	[285	290]	[394	401]	[575	588]	[771	773]	[998	1011]] "[['EEE'	'YYN'	'223'	'334'	'EEE'	'STQ'	'223'	'334']	['EEEE'	'NVTS'	'3/22'	'4033'	'EEEE'	'KIYS'	'3/22'	'4033']	['EEEEEE'	'IYKALE'
5NQ3_A 0.0006057758441375 1.6162516972676193 0.5630712979890307 [[111	116]	[113	116]	[32	35]	[8	17]	[32	36]	[78	80]	[70	85]] [3	5	6	1	4	0	2] [[48	53]	[204	207]	[286	289]	[396	405]	[573	577]	[762	764]	[987	1007]] "[['EEEEEE'	'LRGYDQ'	'042233'	'153344'	'EEEEEE'	'LHSTQD'	'032233'	'143344']	['EEEE'	'GYDQ'	'2233'	'3344'	'EEEE'	'YSKH'	'2233'	'3344']	['EEEE'	'TQFV'
5F4U_B 0.0041083040153339 6.93538487694501 0.0011695906432751 [[225	239]	[444	451]	[336	341]	[441	449]	[295	300]	[68	71]	[340	349]] [3	5	6	1	4	0	2] [[47	52]	[200	209]	[297	302]	[393	401]	[551	556]	[738	741]	[1002	1012]] "[['EEEE..TT..SEEEE'	'ILKKNNKTFNGTGPK'	'/033]]ON[]U2223'	'014444432433334'	'EEEEEE'	'VLHSTQ'	'/03223'	'014334']	['EEEEEEEE'	'TMNSNITG'	'21323/22'	'32434033'	'EEEEEEEEEE'	'YFKIYSKHTP'	'213/223322'	'3240334433']	['HHHHHH'	'SKWNNT'
6ACK_B 0.0141970054452439 0.5306324017935348 0.1147327249022163 [[42	49]	[254	260]	[270	304]	[361	440]	[500	597]	[743	755]	[933	1001]] [3	5	6	1	4	0	2] [[38	45]	[203	209]	[283	317]	[374	449]	[514	611]	[761	773]	[951	1019]] "[['.SSS....'	'YPDEIFRS'	'}UVVY[^}'	'33440253'	'.SSSEE..'	'YPDKVFRS'	'}UVV/1^}'	'33440253']	['EEE.EEE'	'VGYLKPT'	'/22Z322'	'0331433'	'EEEEEEE'	'IYSKHTP'	'/223322'	'0334433']	['S.EEEEEESTT.HHHHHHHHHT.SS..SEEEEEEE'	'GTITDAVDOSQNPLAELKOSVKSFEIDKGIYQTSN'
4ZTB_D 0.0045337230702825 6.719709534094587 0.0011695906432751 [[716	719]	[492	494]	[540	544]	[558	568]	[718	723]	[784	788]	[625	629]] [3	5	6	1	4	0	2] [[48	51]	[210	212]	[312	316]	[361	368]	[547	552]	[762	766]	[960	964]] "[['EEEE'	'LKPG'	'0322'	'1433'	'EEEE'	'LHST'	'0322'	'1433']	['...'	'IKL'	'Y]Z'	'041'	'...'	'INL'	'Y]Z'	'041']	['EEEEE'	'VSVYY'
6CRW_A 0.0018647301284885 1.5081222960910678 0.352848101265822 [[42	57]	[704	719]	[268	306]	[380	389]	[509	599]	[743	755]	[933	1001]] [3	5	6	1	4	0	2] [[38	53]	[203	211]	[281	319]	[393	402]	[523	613]	[761	773]	[951	1019]] "[['..SSEE..SEEEEEEE'	'YPDEIFRSDTLYLTQD'	'}}VV/1^}V2020233'	'3344025343131344'	'.SSSEE..SEEEEEEE'	'YPDKVFRSSVLHSTQD'	'}UVV/1^}U/032233'	'3344025330143344']	['EEEEEEE..PPEEE..'	'ITTEVMPVSMAKTSVD'	'/223/12Y}FF322Y]'	'0334023032243304'	'EEEEEEE..'	'IYSKHTPIN'	'/223322Y]'	'033443304']	['TTS.EEEEEESSS.HHHHHHHHTT.SS..SEEEEEEEEE'	'ENGTITDAVDCSQNPLAELKCSVKSFEIDKGIYQTSNFR'
3D23_A 0.0014560230037796 7.354068499347667 0.0202863961813841 [[79	81]	[78	81]	[79	82]	[28	31]	[159	175]	[291	297]	[291	297]] [3	5	6	1	4	0	2] [[50	52]	[203	206]	[315	318]	[450	453]	[538	550]	[747	753]	[1006	1012]] "[['EEE'	'SYQ'	'223'	'334'	'EEE'	'STQ'	'223'	'334']	['EEEE'	'VSYQ'	'/223'	'0334'	'EEEE'	'IYSK'	'/223'	'0334']	['EEEE'	'SYQM'
4UNZ_E 0.0006280519285814 1.992673778512731 0.5159574468085095 [[131	133]	[131	134]	[230	234]	[152	155]	[130	137]	[190	194]	[66	70]] [3	5	6	1	4	0	2] [[51	53]	[205	208]	[312	316]	[450	453]	[595	602]	[748	752]	[1012	1016]] "[['EEE'	'TQN'	'233'	'344'	'EEE'	'TQD'	'233'	'344']	['EEEE'	'TQNG'	'2332'	'3443'	'EEEE'	'SKHT'	'2332'	'3443']	['EEEEE'	'ISIYW'
6FYW_A 0.0064310865988132 3.211410780584468 0.0070175438596491 [[218	220]	[187	192]	[137	143]	[134	137]	[214	222]	[62	67]	[194	198]] [3	5	6	1	4	0	2] [[50	52]	[203	208]	[312	318]	[430	433]	[543	551]	[762	767]	[985	989]] "[['EEE'	'TTH'	'223'	'334'	'EEE'	'STQ'	'223'	'334']	['EEEEEE'	'VWGFHS'	'/22132'	'033243'	'EEEEEE'	'IYSKHT'	'/22332'	'033443']	['EE.EEEE'	'IGTSGSC'
6M15_C 0.0021100551008334 1.890315257522684 0.2647928994082833 [[936	962]	[906	924]	[381	387]	[417	421]	[411	427]	[863	868]	[803	862]] [3	5	6	1	4	0	2] [[39	51]	[195	208]	[312	318]	[395	399]	[547	556]	[761	766]	[951	1010]] "[['SSSTT..EEEESSSEEEESS.SS.EEE'	'SDELGSKSIVAKDGVLVSANLSYWQWS'	'UVVLN}]2//1VVU/0/2TVZUU}322'	'344133430024430103241333433'	'SSSEE..SEEEEE'	'PDKVFRSSVLHST'	'UVV/1^}U/0322'	'3440253301433']	['EEETTEEEEEEEEEEEEEE'	'QNAPSGIMFFHYSLIPNNT'	'331NN2/1113220/2332'	'4423330222433103443'	'EEETTEEEEEEEEE'	'KNIDGYFKIYSKHT'	'33/ON213/22332'	'44043324033443']	['EEEEEEE'	'IYDWWIA'
6NB6_C 0.0027341288344604 2.398820862237627 0.0178571428571425 [[299	304]	[199	208]	[268	306]	[342	429]	[500	599]	[717	755]	[933	1001]] [3	5	6	1	4	0	2] [[47	52]	[204	215]	[281	319]	[355	442]	[514	613]	[735	773]	[951	1019]] "[['EEEEEE'	'IYQTSN'	'/23223'	'034334'	'EEEEEE'	'VLHSTQ'	'/03223'	'014334']	['EEEE...SSS'	'GYQPIDVVRD'	'2232Y]YRWV'	'3343040054'	'EEEEEE...SSS'	'YSKHTPINLVRD'	'223322Y]ZRWV'	'334433041054']	['TTS.EEEEEETTS.HHHHHHHHTT.S...SEEEEEEEEE'	'ENGTITDAVDFSQNPLAELKFSVKSFEIDKGIYQTSNFR'
2VQZ_D 0.0012796252661647 2.415451184812851 0.3993453355155474 [[329	334]	[449	453]	[371	375]	[450	456]	[393	395]	[432	439]] [5	6	1	4	0	2] [[200	205]	[283	287]	[399	403]	[523	529]	[769	771]	[1010	1017]] "[['EEEEEE'	'TFKRTS'	'213422'	'324533'	'EEEEEE'	'YFKIYS'	'213/22'	'324033']	['S.EEE'	'WGIEH'	'U}/33'	'33044'	'S.EEE'	'GTITD'	'U}/23'	'33034']	['EEEEE'	'TAILR'	'21/04'	'32015'	'EEEEE'	'SFVIR'	'21//4'
2XYQ_A 0.0015085497141503 2.251028688075465 0.4039408866995067 [[163	166]	[191	195]	[166	170]	[207	211]	[164	167]	[80	84]	[220	227]] [3	5	6	1	4	0	2] [[48	51]	[200	204]	[286	290]	[395	399]	[548	551]	[768	772]	[985	992]] [['EEEE'	'LGGS'	'0222'	'1333'	'EEEE'	'LHST'	'0322'	'1433']	['EEEEE'	'TAFVT'	'211/2'	'32203'	'EEEEE'	'YFKIY'	'213/2'	'32403']	['EEEEE'	'SIAVK'
6CS2_B 0.0141096998529938 0.8225582930260982 0.1235216819973712 [[42	57]	[199	208]	[268	306]	[343	403]	[517	599]	[728	755]	[933	1001]] [3	5	6	1	4	0	2] [[38	53]	[204	215]	[281	319]	[356	416]	[531	613]	[746	773]	[951	1019]] "[['..SSEE..SEEEEEEE'	'YPDEIFRSDTLYLTQD'	'}}VV/1^}V2020233'	'3344025343131344'	'.SSSEE..SEEEEEEE'	'YPDKVFRSSVLHSTQD'	'}UVV/1^}U/032233'	'3344025330143344']	['EEEE...SSS'	'GYQPIDVVRD'	'2232Y]YRWV'	'3343040054'	'EEEEEE...SSS'	'YSKHTPINLVRD'	'223322Y]ZRWV'	'334433041054']	['TTS.EEE..BSSS.HHHHHHHHHTSS...SEEEEEEEEE'	'ENGTITDAVDNSQNPLAELKNSVKSFEIDKGIYQTSNFR'
3F9H_B 0.0010587394788839 6.181599705653607 0.1760660247592844 [[27	29]	[149	152]	[78	83]	[144	151]	[121	125]	[250	252]	[244	253]] [3	5	6	1	4	0	2] [[48	50]	[200	203]	[312	317]	[371	378]	[547	551]	[767	769]	[953	962]] "[['EEE'	'LNG'	'032'	'143'	'EEE'	'LHS'	'032'	'143']	['EEEE'	'GFNI'	'213/'	'3240'	'EEEE'	'YFKI'	'213/'	'3240']	['EEEEEE'	'IGHSMQ'
1P35_C 0.0017359967558438 6.001611677342408 0.054970760233918 [[231	234]	[231	234]	[242	247]	[263	270]	[81	84]	[213	215]	[71	76]] [3	5	6	1	4	0	2] [[50	53]	[204	207]	[285	290]	[394	401]	[529	532]	[771	773]	[952	957]] [['EEEE'	'YYNE'	'2233'	'3344'	'EEEE'	'STQD'	'2233'	'3344']	['EEEE'	'YYNE'	'2233'	'3344'	'EEEE'	'YSKH'	'2233'	'3344']	['EEEEEE'	'IYKALE'
5JER_C 0.0017684180345236 3.875312706683481 0.2284482758620682 [[303	305]	[204	207]	[407	411]	[396	399]	[241	244]	[404	409]	[406	416]] [3	5	6	1	4	0	2] [[38	40]	[201	204]	[298	302]	[421	424]	[593	596]	[746	751]	[954	963]] "[['.SS'	'SGH'	'}UV'	'334'	'.SS'	'YPD'	'}UV'	'334']	['EEEE'	'FEVT'	'13/2'	'2403'	'EEEE'	'FKIY'	'13/2'	'2403']	['HHHHH'	'QYKAY'
5WFI_B 0.0013161874874263 4.158971253585121 0.3133640552995393 [[1873	1876]	[1863	1876]	[1872	1876]	[1823	1849]	[1876	1887]	[1673	1676]	[1685	1690]] [3	5	6	1	4	0	2] [[49	52]	[201	206]	[313	317]	[430	437]	[540	554]	[770	773]	[1002	1007]] "[['EEEE'	'HYTH'	'3223'	'4334'	'EEEE'	'HSTQ'	'3223'	'4334']	['EEEEEESSSEEEEE'	'ANIFTGGSVGHYTH'	'13/122UUR23223'	'24023333034334'	'EEEEEE'	'FKIYSK'	'13/223'	'240334']	['EEEEE'	'GHYTH'
6L70_B 0.0037939849195516 7.0671095427485 0.0023446658851109 [[148	150]	[171	174]	[48	52]	[28	31]	[66	78]	[259	265]	[258	267]] [3	5	6	1	4	0	2] [[50	52]	[202	205]	[305	309]	[450	453]	[594	599]	[764	770]	[993	1006]] "[['EEE'	'GYN'	'223'	'334'	'EEE'	'STQ'	'223'	'334']	['EEEE'	'HVGS'	'3/22'	'4033'	'EEEE'	'KIYS'	'3/22'	'4033']	['SS...'	'TSTID'
6N5E_B 0.0017523610076624 1.5749396867253984 0.4921465968586378 [[50	61]	[204	214]	[134	140]	[246	249]	[132	146]	[284	286]	[108	112]] [3	5	6	1	4	0	2] [[41	50]	[203	210]	[284	290]	[448	451]	[528	549]	[744	746]	[959	963]] "[['SEEEESS.EEEE'	'KICNNPHRILDG'	'V/133UV^/032'	'402443450143'	'SEE..SEEEE'	'KVFRSSVLHS'	'V/1^}U/032'	'4025330143']	['EEESS.EEEE.'	'VSTRRSQQTII'	'/22WW}332/Y'	'03355344300'	'EEEEEEE.'	'IYSKHTPI'	'/223322Y'	'03344330']	['..EEEEE'	'GGSNADK'
3UWA_A 0.0014214237693564 2.388336208125639 0.4249999999999996 [[119	121]	[77	81]	[119	123]	[109	113]	[76	84]	[25	29]	[131	139]] [3	5	6	1	4	0	2] [[51	53]	[202	206]	[313	317]	[394	398]	[549	557]	[748	752]	[951	959]] "[['EEE'	'YKK'	'233'	'344'	'EEE'	'TQD'	'233'	'344']	['EEEEE'	'KITWK'	'3/223'	'40334'	'EEEEE'	'KIYSK'	'3/223'	'40334']	['EEEEE'	'YKKWK'
6CRX_C 0.0037865100718566 1.2556431226477809 0.0961538461538455 [[42	57]	[254	260]	[268	306]	[345	389]	[513	599]	[717	755]	[933	1001]] [3	5	6	1	4	0	2] [[38	53]	[203	209]	[281	319]	[358	402]	[527	613]	[735	773]	[951	1019]] "[['..SSEE..SSEEEEEE'	'YPDEIFRSDTLYLTQD'	'}}VV/1^}VU020233'	'3344025343131344'	'.SSSEE..SEEEEEEE'	'YPDKVFRSSVLHSTQD'	'}UVV/1^}U/032233'	'3344025330143344']	['EEE.EEE'	'VGYLKPT'	'/22Z322'	'0331433'	'EEEEEEE'	'IYSKHTP'	'/223322'	'0334433']	['TTS.EEEEEETTSSHHHHHHHHHT.SS..SEEEEEEEEE'	'ENGTITDAVDRSQNPLAELKRSVKSFEIDKGIYQTSNFR'
6ACG_B 0.0142863897751827 0.8049375248216029 0.1680327868852458 [[42	45]	[254	260]	[270	296]	[361	427]	[503	598]	[743	755]	[933	1001]] [3	5	6	1	4	0	2] [[38	41]	[203	209]	[283	309]	[374	440]	[517	612]	[761	773]	[951	1019]] "[['.SSS'	'YPDE'	'}UVV'	'3344'	'.SSS'	'YPDK'	'}UVV'	'3344']	['EEE.EEE'	'VGYLKPT'	'/22Z322'	'0331433'	'EEEEEEE'	'IYSKHTP'	'/223322'	'0334433']	['S.EEEEEESTT.HHHHHHHHHT.SS..'	'GTITDAVDOSQNPLAELKOSVKSFEID'
4JO8_A 0.0020488650465265 2.061753266328059 0.333853354134165 [[134	139]	[48	51]	[137	140]	[272	274]	[149	154]	[175	177]	[165	193]] [3	5	6	1	4	0	2] [[47	52]	[201	204]	[312	315]	[449	451]	[601	606]	[771	773]	[986	1010]] "[['EEEEEE'	'VBDVYH'	'/53/23'	'064034'	'EEEEEE'	'VLHSTQ'	'/03223'	'014334']	['EEEE'	'FEVT'	'13/2'	'2403'	'EEEE'	'FKIY'	'13/2'	'2403']	['EEEE'	'VYHT'
4E7K_B 0.001852783013295 3.045414296943091 0.2536656891495594 [[179	184]	[153	158]	[224	226]	[120	122]	[155	158]	[225	232]	[224	232]] [3	5	6	1	4	0	2] [[45	50]	[204	209]	[298	300]	[462	464]	[546	549]	[761	768]	[990	998]] "[['.SEEEE'	'PKVIHS'	'}V//32'	'340043'	'.SEEEE'	'SSVLHS'	'}U/032'	'330143']	['EEEEEE'	'TWLYPT'	'220222'	'331333'	'EEEEEE'	'YSKHTP'	'223322'	'334433']	['HHH'	'NSD'
6VJV_B 0.0001177859952331 4.489592171916464 0.3970588235294112 [[52	54]	[14	16]	[4	6]	[15	17]	[3	6]	[69	71]	[67	71]] [3	5	6	1	4	0	2] [[47	49]	[195	197]	[311	313]	[432	434]	[593	596]	[762	764]	[953	957]] "[['EEE'	'VLE'	'/03'	'014'	'EEE'	'VLH'	'/03'	'014']	['EEE'	'EEV'	'33/'	'440'	'EEE'	'KNI'	'33/'	'440']	['EEE'	'SIT'
6CRZ_C 0.0064833093911724 1.1629707216910214 0.1264822134387353 [[42	57]	[188	208]	[268	301]	[342	389]	[513	599]	[728	755]	[933	1001]] [3	5	6	1	4	0	2] [[38	53]	[195	215]	[281	314]	[355	402]	[527	613]	[746	773]	[951	1019]] "[['..SSEE..S.EEEEEE'	'YPDEIFRSDTLYLTQD'	'}}VV/1^}V}020233'	'3344025343131344'	'.SSSEE..SEEEEEEE'	'YPDKVFRSSVLHSTQD'	'}UVV/1^}U/032233'	'3344025330143344']	['EEETTEEEEEEEEE...BSSS'	'KNKDGFLYVYKGYQPIDVVRD'	'333ON102/23223}Y](RWV'	'444432130343343040054'	'EEETTEEEEEEEEEE...SSS'	'KNIDGYFKIYSKHTPINLVRD'	'33/ON213/223322Y]ZRWV'	'440433240334433041054']	['TTS.EEEEEETTS.HHHHHHHHHT.SS..SEEEE'	'ENGTITDAVDGSQNPLAELKGSVKSFEIDKGIYQ'
6CS0_C 0.0064833093911724 1.1629707216910214 0.1264822134387353 [[42	57]	[188	208]	[268	301]	[342	389]	[513	599]	[728	755]	[933	1001]] [3	5	6	1	4	0	2] [[38	53]	[195	215]	[281	314]	[355	402]	[527	613]	[746	773]	[951	1019]] "[['..SSEE..S.EEEEEE'	'YPDEIFRSDTLYLTQD'	'}}VV/1^}V}020233'	'3344025343131344'	'.SSSEE..SEEEEEEE'	'YPDKVFRSSVLHSTQD'	'}UVV/1^}U/032233'	'3344025330143344']	['EEETTEEEEEEEEE...BSSS'	'KNKDGFLYVYKGYQPIDVVRD'	'333ON102/23223}Y](RWV'	'444432130343343040054'	'EEETTEEEEEEEEEE...SSS'	'KNIDGYFKIYSKHTPINLVRD'	'33/ON213/223322Y]ZRWV'	'440433240334433041054']	['TTS.EEEEEETTS.HHHHHHHHHT.SS..SEEEE'	'ENGTITDAVDGSQNPLAELKGSVKSFEIDKGIYQ'
4NRL_C 0.0062128230671266 3.2082800059216483 0.0116959064327484 [[220	222]	[189	194]	[187	191]	[134	137]	[216	224]	[62	67]	[196	201]] [3	5	6	1	4	0	2] [[50	52]	[203	208]	[312	316]	[430	433]	[543	551]	[762	767]	[985	990]] "[['EEE'	'TTH'	'223'	'334'	'EEE'	'STQ'	'223'	'334']	['EEEEEE'	'VWGFHS'	'/22132'	'033243'	'EEEEEE'	'IYSKHT'	'/22332'	'033443']	['EEEEE'	'ITVWG'
4UO8_A 0.0022266499999198 2.293287095394577 0.2266857962697266 [[302	304]	[179	183]	[230	234]	[246	249]	[164	182]	[190	194]	[66	70]] [3	5	6	1	4	0	2] [[50	52]	[203	207]	[312	316]	[448	451]	[585	598]	[748	752]	[1012	1016]] "[['EEE'	'YGK'	'223'	'334'	'EEE'	'STQ'	'223'	'334']	['EEEEE'	'IWGIH'	'/22/3'	'03304'	'EEEEE'	'IYSKH'	'/2233'	'03344']	['EEEEE'	'ISIYW'
5F4P_A 0.0033320326667308 6.969086084067032 0.0070175438596491 [[225	239]	[444	451]	[336	341]	[441	449]	[295	300]	[68	71]	[340	349]] [3	5	6	1	4	0	2] [[47	52]	[200	209]	[297	302]	[393	401]	[551	556]	[738	741]	[1002	1012]] "[['EEEE..TT..SEEEE'	'ILKKNNKTFNGTGPK'	'/033]]ON[]U2223'	'014444432433334'	'EEEEEE'	'VLHSTQ'	'/03223'	'014334']	['EEEEEEEE'	'TMNSNITG'	'21323/22'	'32434033'	'EEEEEEEEEE'	'YFKIYSKHTP'	'213/223322'	'3240334433']	['HHHHHH'	'SKWNNT'
5HRB_A 0.0004218762612351 2.8225105196274125 0.5106007067137801 [[95	98]	[26	28]	[95	98]	[34	36]	[20	24]	[110	113]	[126	129]] [3	5	6	1	4	0	2] [[49	52]	[226	228]	[314	317]	[433	435]	[541	545]	[769	772]	[1013	1016]] [['EEEE'	'KTYQ'	'3223'	'4334'	'EEEE'	'HSTQ'	'3223'	'4334']	['EEE'	'LIK'	'0/3'	'104'	'EEE'	'LVD'	'0/3'	'104']	['EEEE'	'KTYQ'
2BX4_A 0.0013645463356162 6.029291789454982 0.1760660247592844 [[27	29]	[149	152]	[78	83]	[144	151]	[121	125]	[250	252]	[244	253]] [3	5	6	1	4	0	2] [[48	50]	[200	203]	[312	317]	[371	378]	[547	551]	[767	769]	[953	962]] "[['EEE'	'LNG'	'032'	'143'	'EEE'	'LHS'	'032'	'143']	['EEEE'	'GFNI'	'213/'	'3240'	'EEEE'	'YFKI'	'213/'	'3240']	['EEEEEE'	'IGHSMQ'
6CRW_C 0.0063479527056668 1.1963796498663894 0.1003861003861001 [[42	57]	[254	260]	[268	301]	[342	389]	[513	599]	[728	755]	[933	1001]] [3	5	6	1	4	0	2] [[38	53]	[203	209]	[281	314]	[355	402]	[527	613]	[746	773]	[951	1019]] "[['..SSEE..S.EEEEEE'	'YPDEIFRSDTLYLTQD'	'}}VV/1^}V}020233'	'3344025343131344'	'.SSSEE..SEEEEEEE'	'YPDKVFRSSVLHSTQD'	'}UVV/1^}U/032233'	'3344025330143344']	['EEE.EEE'	'VGYLKPT'	'/22Z322'	'0331433'	'EEEEEEE'	'IYSKHTP'	'/223322'	'0334433']	['TTS.EEEEEETTS.HHHHHHHHHT.SS..SEEEE'	'ENGTITDAVDGSQNPLAELKGSVKSFEIDKGIYQ'
4P16_A 0.0010347120389032 5.443558781723717 0.2704309063893011 [[310	316]	[305	318]	[295	299]	[105	109]	[246	250]	[80	85]	[63	71]] [3	5	6	1	4	0	2] [[47	53]	[201	209]	[283	287]	[424	428]	[546	550]	[763	768]	[954	962]] "[['EEEEEEE'	'VLFPGQK'	'/012233'	'0123344'	'EEEEEEE'	'VLHSTQD'	'/032233'	'0143344']	['EEEEEEEEEEEEEE'	'CKVTDVLFPGQKYS'	'13/23/01223322'	'24034012334433'	'EEEEEEEEE'	'FKIYSKHTP'	'13/223322'	'240334433']	['S.EEE'	'GTVSK'
1JQR_A 0.0013145256901579 2.669330317240687 0.4716006884681585 [[95	98]	[26	28]	[95	98]	[34	36]	[20	24]	[110	113]	[62	67]] [3	5	6	1	4	0	2] [[49	52]	[226	228]	[314	317]	[433	435]	[541	545]	[769	772]	[977	982]] "[['EEEE'	'KTYQ'	'3223'	'4334'	'EEEE'	'HSTQ'	'3223'	'4334']	['EEE'	'LIK'	'0/3'	'104'	'EEE'	'LVD'	'0/3'	'104']	['EEEE'	'KTYQ'
6M15_A 0.0021067701735514 1.890352766453555 0.3745980707395495 [[936	962]	[906	924]	[381	387]	[417	421]	[411	427]	[863	868]	[803	862]] [3	5	6	1	4	0	2] [[39	51]	[195	208]	[312	318]	[395	399]	[547	556]	[761	766]	[951	1010]] "[['SSSTT..EEEESSSEEEESS.SS.EEE'	'SDELGSKDIVAKDGVLVSANLSYWQWS'	'UVVLN}]3//1VVU/0/2TVZUU}322'	'344133440024430103241333433'	'SSSEE..SEEEEE'	'PDKVFRSSVLHST'	'UVV/1^}U/0322'	'3440253301433']	['EEETTEEEEEEEEEEEEEE'	'QNAPSGIMFFHYSLIPNNT'	'331NN2/1113220/2332'	'4423330222433103443'	'EEETTEEEEEEEEE'	'KNIDGYFKIYSKHT'	'33/ON213/22332'	'44043324033443']	['EEEEEEE'	'IYDWWIA'
1NAM_H 0.0021533439310858 1.6251996898920886 0.3723916532905293 [[110	115]	[96	116]	[171	178]	[7	12]	[31	35]	[56	61]	[142	145]] [3	5	6	1	4	0	2] [[48	53]	[196	208]	[295	302]	[396	401]	[573	577]	[746	751]	[1008	1011]] "[['EEEEEE'	'LRGYQQ'	'042233'	'153344'	'EEEEEE'	'LHSTQD'	'032233'	'143344']	['EEEEEEEE.TTS.EEEEEEEE'	'QVISGCEVGSDGRLLRGYQQY'	'3//2213/}NOU^00422332'	'400332403343511533443'	'EETTEEEEEEEEE'	'NIDGYFKIYSKHT'	'3/ON213/22332'	'4043324033443']	['HHHHHHHH'	'YLKNGNAT'
6VJV_A 0.0008957889362565 4.458497620332876 0.3879870129870131 [[52	54]	[14	16]	[4	6]	[15	17]	[3	6]	[69	71]	[67	71]] [3	5	6	1	4	0	2] [[47	49]	[195	197]	[311	313]	[432	434]	[593	596]	[762	764]	[953	957]] "[['EEE'	'VLE'	'/03'	'014'	'EEE'	'VLH'	'/03'	'014']	['EEE'	'EEV'	'33/'	'440'	'EEE'	'KNI'	'33/'	'440']	['EEE'	'SIT'
5GRB_C 0.0021049695059673 2.4566256066835868 0.2837837837837831 [[287	290]	[154	156]	[151	155]	[218	221]	[126	131]	[308	312]	[304	312]] [3	5	6	1	4	0	2] [[39	42]	[203	205]	[282	286]	[433	436]	[597	602]	[761	765]	[1005	1014]] "[['SSSE'	'GKAI'	'UVT/'	'3420'	'SSSE'	'PDKV'	'UVV/'	'3440']	['EEE'	'VYS'	'/22'	'033'	'EEE'	'IYS'	'/22'	'033']	['T..EE'	'HSSVY'
6Q0E_A 0.009029126026915 2.2569773381435168 0.015439429928741 [[178	184]	[166	170]	[165	168]	[63	66]	[232	237]	[63	65]	[102	105]] [3	5	6	1	4	0	2] [[47	53]	[207	211]	[313	316]	[365	368]	[547	552]	[768	770]	[1009	1012]] "[['EEEEEEE'	'VLWGVHH'	'/022/33'	'0133044'	'EEEEEEE'	'VLHSTQD'	'/032233'	'0143344']	['EEEE.'	'NSYVN'	'322/]'	'43304'	'EEE..'	'HTPIN'	'322Y]'	'43304']	['EEEE'	'SNSY'
3TRK_A 0.0018296425000895 6.129294510695275 0.1147327249022163 [[1251	1254]	[1027	1029]	[1075	1079]	[1093	1103]	[1253	1258]	[1319	1323]	[1315	1322]] [3	5	6	1	4	0	2] [[48	51]	[210	212]	[312	316]	[361	368]	[547	552]	[762	766]	[951	958]] "[['EEEE'	'LKPG'	'0322'	'1433'	'EEEE'	'LHST'	'0322'	'1433']	['...'	'IKL'	'Y]Z'	'041'	'...'	'INL'	'Y]Z'	'041']	['EEEEE'	'VSVYY'
7BR7_C 0.001941014787829 2.8732569994622223 0.3053435114503815 [[427	429]	[18	20]	[118	122]	[433	438]	[77	82]	[340	346]	[336	344]] [3	5	6	1	4	0	2] [[39	41]	[226	228]	[295	299]	[429	434]	[592	597]	[765	771]	[953	961]] "[['SSS'	'YEE'	'UVV'	'344'	'SSS'	'PDK'	'UVV'	'344']	['EEE'	'LVH'	'0/3'	'104'	'EEE'	'LVD'	'0/3'	'104']	['HHHHH'	'SLFEG'
4KV8_B 0.0018582492932386 2.0294890270395745 0.4869565217391296 [[349	353]	[331	352]	[350	353]	[351	355]	[329	341]	[262	267]	[256	266]] [3	5	6	1	4	0	2] [[48	52]	[195	209]	[314	317]	[396	400]	[539	551]	[761	766]	[992	1003]] "[['EEEEE'	'LKTGK'	'03223'	'14334'	'EEEEE'	'LHSTQ'	'03223'	'14334']	['EEETTEEEEEEESSTT.EEEEE'	'KQGQGQWTYQIYQEPFKNLKTG'	'332ON32223/2VVNM]30322'	'4434343334034432441433'	'EEETTEEEEEEEEEE'	'KNIDGYFKIYSKHTP'	'33/ON213/223322'	'440433240334433']	['EEEE'	'KTGK'
2V6J_A 0.0021228580233042 3.969790989478932 0.185852981969486 [[257	259]	[255	259]	[257	261]	[252	260]	[288	294]	[107	110]	[348	363]] [3	5	6	1	4	0	2] [[49	51]	[205	209]	[314	318]	[393	401]	[526	532]	[739	742]	[1011	1018]] "[['EEE'	'QGP'	'322'	'433'	'EEE'	'HST'	'322'	'433']	['EEEEE'	'SMQGP'	'21322'	'32433'	'EEEEE'	'SKHTP'	'23322'	'34433']	['EEEEE'	'QGPIA'
6HJC_A 0.0010641192548218 3.0787209440484697 0.4947552447552445 [[227	230]	[89	92]	[126	128]	[159	164]	[160	164]	[126	134]	[184	190]] [3	5	6	1	4	0	2] [[38	41]	[205	208]	[298	300]	[394	399]	[595	599]	[762	770]	[999	1005]] "[['.SSS'	'TWED'	'}UVV'	'3344'	'.SSS'	'YPDK'	'}UVV'	'3344']	['EEEE'	'SHHY'	'2332'	'3443'	'EEEE'	'SKHT'	'2332'	'3443']	['HHH'	'QYD'
6CS1_B 0.0069848126154769 1.1566255315028755 0.1991584852734917 [[45	49]	[65	71]	[268	306]	[345	393]	[517	599]	[717	755]	[933	1001]] [3	5	6	1	4	0	2] [[41	45]	[202	208]	[281	319]	[358	406]	[531	613]	[735	773]	[951	1019]] "[['SEE..'	'EIFRS'	'V/1^}'	'40253'	'SEE..'	'KVFRS'	'V/1^}'	'40253']	['EEEEEEE'	'NVTGFHT'	'3/22132'	'4033243'	'EEEEEEE'	'KIYSKHT'	'3/22332'	'4033443']	['TTS.EEEEEESSSSHHHHHHHHHT.SS..SEEEEEEEEE'	'ENGTITDAVDCSQNPLAELKCSVKSFEIDKGIYQTSNFR'
4JTV_A 0.0023433805751976 2.292595346887442 0.2391304347826086 [[181	187]	[169	173]	[168	171]	[245	249]	[167	172]	[65	67]	[104	107]] [3	5	6	1	4	0	2] [[47	53]	[207	211]	[313	316]	[394	398]	[546	551]	[768	770]	[1009	1012]] "[['EEEEEEE'	'VLWGIHH'	'/022/33'	'0133044'	'EEEEEEE'	'VLHSTQD'	'/032233'	'0143344']	['EEEE.'	'KSYIN'	'322/]'	'43304'	'EEE..'	'HTPIN'	'322Y]'	'43304']	['EEEE'	'SKSY'
1YKS_A 0.001646415881281 5.9047068168824985 0.1958041958041956 [[474	476]	[223	225]	[233	237]	[520	525]	[475	486]	[296	299]	[370	375]] [3	5	6	1	4	0	2] [[49	51]	[225	227]	[296	300]	[380	385]	[547	558]	[739	742]	[1013	1018]] "[['EEE'	'DSY'	'322'	'433'	'EEE'	'HST'	'322'	'433']	['EEE'	'TLV'	'20/'	'310'	'EEE'	'PLV'	'20/'	'310']	['HHHHH'	'LSEMK'
5UK1_E 0.0102653316656778 2.492156604682308 0.0130331753554495 [[178	184]	[166	170]	[165	168]	[63	66]	[232	237]	[191	194]	[102	105]] [3	5	6	1	4	0	2] [[47	53]	[207	211]	[313	316]	[365	368]	[547	552]	[764	767]	[1009	1012]] "[['EEEEEEE'	'VLWGVHH'	'/022/33'	'0133044'	'EEEEEEE'	'VLHSTQD'	'/032233'	'0143344']	['EEEE.'	'KSYAN'	'3221]'	'43324'	'EEE..'	'HTPIN'	'322Y]'	'43304']	['EEEE'	'SKSY'
5UJZ_E 0.0076856752174038 2.5206229858208755 0.015439429928741 [[178	184]	[166	170]	[165	168]	[63	66]	[232	237]	[191	194]	[102	105]] [3	5	6	1	4	0	2] [[47	53]	[207	211]	[313	316]	[365	368]	[547	552]	[764	767]	[1009	1012]] "[['EEEEEEE'	'VLWGVHH'	'/022/33'	'0133044'	'EEEEEEE'	'VLHSTQD'	'/032233'	'0143344']	['EEEE.'	'KSYAN'	'3221]'	'43324'	'EEE..'	'HTPIN'	'322Y]'	'43304']	['EEEE'	'SKSY'
4JTX_E 0.0023704662551902 2.3507697127694422 0.2025316455696202 [[129	132]	[169	173]	[168	171]	[245	249]	[167	172]	[65	67]	[104	107]] [3	5	6	1	4	0	2] [[38	41]	[207	211]	[313	316]	[394	398]	[546	551]	[768	770]	[1009	1012]] "[['.SSS'	'WPNH'	'}UVV'	'3344'	'.SSS'	'YPDK'	'}UVV'	'3344']	['EEEE.'	'KSYIN'	'322/]'	'43304'	'EEE..'	'HTPIN'	'322Y]'	'43304']	['EEEE'	'SKSY'
6ZLW_W 0.0017957839984792 2.070128453694992 0.5079365079365079 [[103	106]	[29	31]	[86	90]	[119	125]	[123	127]	[36	43]	[8	13]] [3	5	6	1	4	0	2] [[47	50]	[219	221]	[296	300]	[427	433]	[549	553]	[765	773]	[956	961]] "[['EEEE'	'VLTT'	'/022'	'0133'	'EEEE'	'VLHS'	'/032'	'0143']	['S..'	'PCS'	'U[}'	'323'	'S..'	'GFS'	'U[}'	'323']	['HHHHH'	'LEKWQ'
4JTX_C 0.0022148250821661 2.363024265396694 0.2934947049924359 [[129	132]	[169	173]	[168	171]	[245	249]	[167	172]	[65	67]	[104	107]] [3	5	6	1	4	0	2] [[38	41]	[207	211]	[313	316]	[394	398]	[546	551]	[768	770]	[1009	1012]] "[['.SSS'	'WPNH'	'}UVV'	'3344'	'.SSS'	'YPDK'	'}UVV'	'3344']	['EEEE.'	'KSYIN'	'322/]'	'43304'	'EEE..'	'HTPIN'	'322Y]'	'43304']	['EEEE'	'SKSY'
4R3D_B 0.0011859011420258 5.358791153757847 0.333853354134165 [[311	317]	[306	321]	[279	284]	[106	110]	[247	251]	[81	86]	[64	72]] [3	5	6	1	4	0	2] [[47	53]	[201	211]	[314	319]	[424	428]	[546	550]	[763	768]	[954	962]] "[['EEEEEEE'	'VLFPGQK'	'/012233'	'0123344'	'EEEEEEE'	'VLHSTQD'	'/032233'	'0143344']	['EEEEEEEEEEEEEE..'	'CKVTDVLFPGQKYSSD'	'13/23/01223322}]'	'2403401233443334'	'EEEEEEEEE..'	'FKIYSKHTPIN'	'13/223322Y]'	'24033443304']	['EEEEEE'	'HYVHAR'
4CC9_A 0.0105554829914642 4.638822010910516 0.0070671378091875 [[1115	1121]	[1371	1374]	[1179	1182]	[1340	1343]	[1080	1085]	[1340	1342]] [3	5	6	1	4	0] [[46	52]	[206	209]	[309	312]	[421	424]	[592	597]	[744	746]] [['SEEEEEE'	'GQLKLYN'	'U303023'	'3414134'	'SEEEEEE'	'SVLHSTQ'	'U/03223'	'3014334']	['EEEE'	'NQGS'	'3322'	'4433'	'EEEE'	'KHTP'	'3322'	'4433']	['.SEE'	'DHYV'	']V2/'	'4430'	'.SEE'	'EKGI'	']V2/'
5NFF_P 0.0021608537039609 3.2862760904506727 0.2302158273381291 [[220	224]	[221	224]	[220	224]	[160	165]	[209	213]	[129	135]	[130	136]] [3	5	6	1	4	0	2] [[47	51]	[206	209]	[312	316]	[394	399]	[596	600]	[764	770]	[957	963]] "[['EEEEE'	'IQNTT'	'/3322'	'04433'	'EEEEE'	'VLHST'	'/0322'	'01433']	['EEEE'	'QNTT'	'3322'	'4433'	'EEEE'	'KHTP'	'3322'	'4433']	['EEEEE'	'IQNTT'
5D2L_C 0.0008062200205911 2.116212379557169 0.6964285714285705 [[110	115]	[112	116]	[213	218]	[237	243]	[31	35]	[56	61]	[68	75]] [3	5	6	1	4	0	2] [[48	53]	[204	208]	[312	317]	[373	379]	[573	577]	[746	751]	[988	995]] "[['EEEEEE'	'LRGYHQ'	'042233'	'153344'	'EEEEEE'	'LHSTQD'	'032233'	'143344']	['EEEEE'	'GYHQY'	'22332'	'33443'	'EEEEE'	'YSKHT'	'22332'	'33443']	['EEEEEE'	'ITLTWQ'
6UIS_A 0.0013395619354734 9.3981545745544 0.0477941176470586 [[349	353]	[338	352]	[103	107]	[438	442]	[455	468]	[262	267]	[396	404]] [3	5	6	1	4	0	2] [[48	52]	[200	209]	[309	313]	[398	402]	[592	599]	[761	766]	[1002	1010]] "[['EEEEE'	'LKTGK'	'03223'	'14334'	'EEEEE'	'LHSTQ'	'03223'	'14334']	['EEEEEEETTEEEEEE'	'TYQIYQEPFKNLKTG'	'223/233NM330322'	'334034432441433'	'EEEEEEEEEE'	'YFKIYSKHTP'	'213/223322'	'3240334433']	['.SEEE'	'KKSVT'
4JTX_A 0.0023160091851019 2.339758167296076 0.2895927601809951 [[129	132]	[169	173]	[168	171]	[245	249]	[167	172]	[65	67]	[104	107]] [3	5	6	1	4	0	2] [[38	41]	[207	211]	[313	316]	[394	398]	[546	551]	[768	770]	[1009	1012]] "[['.SSS'	'WPNH'	'}UVV'	'3344'	'.SSS'	'YPDK'	'}UVV'	'3344']	['EEEE.'	'KSYIN'	'322/]'	'43304'	'EEE..'	'HTPIN'	'322Y]'	'43304']	['EEEE'	'SKSY'
6JIJ_C 0.0004267385831097 7.337981892468556 0.25 [[151	155]	[124	127]	[18	22]	[28	31]	[9	12]	[289	295]	[289	295]] [3	5	6	1	4	0	2] [[38	42]	[201	204]	[312	316]	[450	453]	[600	603]	[747	753]	[1006	1012]] "[['.SSSE'	'TGDSV'	'}UVU/'	'33430'	'.SSSE'	'YPDKV'	'}UVV/'	'33440']	['EEEE'	'FHVT'	'13/2'	'2403'	'EEEE'	'FKIY'	'13/2'	'2403']	['EEEEE'	'VSVTY'
4R2G_O 0.0061570428462486 6.427819692076424 0.0070175438596491 [[225	228]	[446	451]	[411	414]	[486	489]	[413	418]	[100	102]	[340	349]] [3	5	6	1	4	0	2] [[47	50]	[204	209]	[309	312]	[431	434]	[549	554]	[771	773]	[1002	1012]] "[['EEEE'	'ILKG'	'/032'	'0143'	'EEEE'	'VLHS'	'/032'	'0143']	['EEEEEE'	'SSNITG'	'223/22'	'334033'	'EEEEEE'	'YSKHTP'	'223322'	'334433']	['.SEE'	'NDTI'
6A4K_D 0.0025126183226972 2.392964733942521 0.1430481283422462 [[192	198]	[180	184]	[179	182]	[256	260]	[178	183]	[76	78]	[115	118]] [3	5	6	1	4	0	2] [[47	53]	[207	211]	[313	316]	[394	398]	[546	551]	[768	770]	[1009	1012]] "[['EEEEEEE'	'VLWGIHH'	'/022/33'	'0133044'	'EEEEEEE'	'VLHSTQD'	'/032233'	'0143344']	['EEEE.'	'KSYIN'	'322/]'	'43304'	'EEE..'	'HTPIN'	'322Y]'	'43304']	['EEEE'	'SKSY'
6NIL_E 0.0022051250387755 1.985634616387081 0.4039408866995067 [[109	115]	[104	113]	[109	113]	[94	102]	[107	111]	[10	13]	[10	13]] [3	5	6	1	4	0	2] [[47	53]	[198	209]	[312	316]	[394	401]	[609	613]	[761	764]	[987	990]] "[['EEEEEEE'	'IWKGWID'	'/2322/3'	'0343304'	'EEEEEEE'	'VLHSTQD'	'/032233'	'0143344']	['TTEEEEEEEE'	'NGVCVIWKGW'	'ON/1//2322'	'4302003433'	'TTEEEEEEEEEE'	'DGYFKIYSKHTP'	'ON213/223322'	'433240334433']	['EEEEE'	'IWKGW'
5F4P_D 0.0020550193947502 7.019538651550553 0.0264105642256904 [[225	239]	[444	451]	[336	341]	[441	449]	[224	228]	[68	71]	[340	349]] [3	5	6	1	4	0	2] [[47	52]	[200	209]	[297	302]	[393	401]	[609	613]	[738	741]	[1002	1012]] "[['EEEE..TT..SEEEE'	'ILKDNNKTFNGTGPD'	'/033]]ON[]U2223'	'014444432433334'	'EEEEEE'	'VLHSTQ'	'/03223'	'014334']	['EEEEEEEE'	'TFNSNITG'	'21323/22'	'32434033'	'EEEEEEEEEE'	'YFKIYSKHTP'	'213/223322'	'3240334433']	['HHHHHH'	'SKWNNT'
6NIL_B 0.0022051282741087 1.9856347548254327 0.4039408866995067 [[109	115]	[104	113]	[109	113]	[94	102]	[107	111]	[10	13]	[10	13]] [3	5	6	1	4	0	2] [[47	53]	[198	209]	[312	316]	[394	401]	[609	613]	[761	764]	[987	990]] "[['EEEEEEE'	'IWKGWID'	'/2322/3'	'0343304'	'EEEEEEE'	'VLHSTQD'	'/032233'	'0143344']	['TTEEEEEEEE'	'NGVCVIWKGW'	'ON/1//2322'	'4302003433'	'TTEEEEEEEEEE'	'DGYFKIYSKHTP'	'ON213/223322'	'433240334433']	['EEEEE'	'IWKGW'
3D23_B 0.0021670316039603 7.466545258340417 0.0202863961813841 [[79	81]	[78	81]	[79	82]	[28	31]	[159	175]	[291	297]	[291	297]] [3	5	6	1	4	0	2] [[50	52]	[203	206]	[315	318]	[450	453]	[538	550]	[747	753]	[1006	1012]] "[['EEE'	'SYQ'	'223'	'334'	'EEE'	'STQ'	'223'	'334']	['EEEE'	'VSYQ'	'/223'	'0334'	'EEEE'	'IYSK'	'/223'	'0334']	['EEEE'	'SYQM'
6NB7_A 0.0025556670339037 1.3904805900627442 0.2427325581395345 [[42	57]	[199	208]	[268	306]	[342	440]	[500	598]	[717	755]	[933	1001]] [3	5	6	1	4	0	2] [[38	53]	[204	215]	[281	319]	[355	449]	[514	612]	[735	773]	[951	1019]] "[['..SSEE..SEEEEEEE'	'YPDEIFRSDTLYLTQD'	'}}VV/1^}V2020233'	'3344025343131344'	'.SSSEE..SEEEEEEE'	'YPDKVFRSSVLHSTQD'	'}UVV/1^}U/032233'	'3344025330143344']	['EEEE...SSS'	'GYQPIDVVRD'	'2232Y]YRWV'	'3343040054'	'EEEEEE...SSS'	'YSKHTPINLVRD'	'223322Y]ZRWV'	'334433041054']	['TTS.EEEEEETTS.HHHHHHHHTT.S...SEEEEEEEEE'	'ENGTITDAVDCSQNPLAELKCSVKSFEIDKGIYQTSNFR'
6NIL_H 0.0022051283238797 1.9856347742651768 0.4039408866995067 [[109	115]	[104	113]	[109	113]	[94	102]	[107	111]	[10	13]	[10	13]] [3	5	6	1	4	0	2] [[47	53]	[198	209]	[312	316]	[394	401]	[609	613]	[761	764]	[987	990]] "[['EEEEEEE'	'IWKGWID'	'/2322/3'	'0343304'	'EEEEEEE'	'VLHSTQD'	'/032233'	'0143344']	['TTEEEEEEEE'	'NGVCVIWKGW'	'ON/1//2322'	'4302003433'	'TTEEEEEEEEEE'	'DGYFKIYSKHTP'	'ON213/223322'	'433240334433']	['EEEEE'	'IWKGW'
5EG7_A 0.0018867629251504 2.490653586877309 0.4202657807308969 [[329	334]	[445	447]	[371	375]	[446	452]	[393	395]	[428	435]] [5	6	1	4	0	2] [[200	205]	[283	285]	[399	403]	[523	529]	[769	771]	[1010	1017]] "[['EEEEEE'	'TFKRTS'	'213422'	'324533'	'EEEEEE'	'YFKIYS'	'213/22'	'324033']	['S.E'	'WGI'	'U}/'	'330'	'S.E'	'GTI'	'U}/'	'330']	['EEEEE'	'TAILR'	'21/04'	'32015'	'EEEEE'	'SFVIR'	'21//4'
6NIL_K 0.0022051553029493 1.985634975284715 0.4039408866995067 [[109	115]	[104	113]	[109	113]	[94	102]	[107	111]	[10	13]	[10	13]] [3	5	6	1	4	0	2] [[47	53]	[198	209]	[312	316]	[394	401]	[609	613]	[761	764]	[987	990]] "[['EEEEEEE'	'IWKGWID'	'/2322/3'	'0343304'	'EEEEEEE'	'VLHSTQD'	'/032233'	'0143344']	['TTEEEEEEEE'	'NGVCVIWKGW'	'ON/1//2322'	'4302003433'	'TTEEEEEEEEEE'	'DGYFKIYSKHTP'	'ON213/223322'	'433240334433']	['EEEEE'	'IWKGW'
7K39_A 0.0016166988658277 1.957230738043731 0.6569767441860459 [[58	61]	[210	214]	[134	140]	[165	168]	[124	146]	[105	107]	[108	112]] [3	5	6	1	4	0	2] [[47	50]	[206	210]	[284	290]	[394	397]	[521	549]	[739	741]	[959	963]] "[['EEEE'	'ILDG'	'/032'	'0143'	'EEEE'	'VLHS'	'/032'	'0143']	['EEEE.'	'QQTII'	'332/Y'	'44300'	'EEEE.'	'KHTPI'	'3322Y'	'44330']	['..EEEEE'	'GGSNADK'
7K37_A 0.0017585957845599 1.9635129050965696 0.6347992351816434 [[58	61]	[210	214]	[134	140]	[165	168]	[137	146]	[105	107]	[108	112]] [3	5	6	1	4	0	2] [[47	50]	[206	210]	[284	290]	[394	397]	[540	549]	[739	741]	[959	963]] "[['EEEE'	'ILDG'	'/032'	'0143'	'EEEE'	'VLHS'	'/032'	'0143']	['EEEE.'	'QQTII'	'332/Y'	'44300'	'EEEE.'	'KHTPI'	'3322Y'	'44330']	['..EEEEE'	'GGSNADK'
4YYB_A 0.0025296544767192 2.094690566425428 0.2231759656652356 [[163	167]	[163	167]	[256	259]	[59	62]	[230	235]	[100	106]	[186	192]] [3	5	6	1	4	0	2] [[49	53]	[202	206]	[286	289]	[365	368]	[547	552]	[762	768]	[1006	1012]] "[['EEEEE'	'KGTYN'	'32223'	'43334'	'EEEEE'	'HSTQD'	'32233'	'43344']	['EEEEE'	'KGTYN'	'32223'	'43334'	'EEEEE'	'KIYSK'	'3/223'	'40334']	['EEEE'	'YKFV'
5VBA_A 0.0032704110819109 5.133174139673766 0.0166468489892979 [[1015	1019]	[18	22]	[94	98]	[201	206]	[242	249]	[252	257]	[251	262]] [3	5	6	1	4	0	2] [[48	52]	[200	204]	[315	319]	[432	437]	[548	555]	[762	767]	[954	964]] "[['EEEEE'	'LKIYK'	'03/23'	'14034'	'EEEEE'	'LHSTQ'	'03223'	'14334']	['EEEEE'	'GVEVT'	'2/3/2'	'30403'	'EEEEE'	'YFKIY'	'213/2'	'32403']	['EEEEE'	'TLEAR'
4KPQ_E 0.0024333502683944 2.054715575021517 0.3297045101088647 [[162	169]	[229	234]	[164	169]	[243	247]	[137	140]	[62	66]	[63	66]] [3	5	6	1	4	0	2] [[45	52]	[200	205]	[312	317]	[395	399]	[565	568]	[766	770]	[1005	1008]] "[['..EEEEEE'	'PVISKTYN'	'}Y/23223'	'30034334'	'.SEEEEEE'	'SSVLHSTQ'	'}U/03223'	'33014334']	['EEEEEE'	'WMKIYW'	'213/22'	'324033'	'EEEEEE'	'YFKIYS'	'213/22'	'324033']	['EEEEEE'	'ISKTYN'
2FUN_C 0.0053322265337456 5.9749317350206255 0.0128654970760235 [[1231	1234]	[1231	1234]	[1242	1247]	[1194	1199]	[1260	1263]	[1213	1215]	[1071	1075]] [3	5	6	1	4	0	2] [[50	53]	[204	207]	[285	290]	[431	436]	[553	556]	[771	773]	[952	956]] [['EEEE'	'YYNE'	'2233'	'3344'	'EEEE'	'STQD'	'2233'	'3344']	['EEEE'	'YYNE'	'2233'	'3344'	'EEEE'	'YSKH'	'2233'	'3344']	['EEEEEE'	'IYKALE'
2GP1_G 0.0015550336116516 6.588867565324252 0.2818590704647676 [[376	380]	[173	180]	[376	380]	[173	181]	[298	301]	[353	355]	[203	211]] [3	5	6	1	4	0	2] [[47	51]	[202	208]	[312	316]	[394	400]	[600	603]	[771	773]	[1004	1012]] "[['EEEEE'	'IIKGT'	'//322'	'00433'	'EEEEE'	'VLHST'	'/0322'	'01433']	['EEEEEEEE'	'DITFSKQT'	'3/212332'	'40323443'	'EEEEEEE'	'KIYSKHT'	'3/22332'	'4033443']	['EEEEE'	'IIKGT'
6IK9_D 0.0021452404220109 2.055879920989983 0.4895470383275264 [[349	353]	[331	352]	[412	417]	[351	355]	[329	341]	[262	267]	[256	266]] [3	5	6	1	4	0	2] [[48	52]	[195	209]	[284	289]	[396	400]	[539	551]	[761	766]	[992	1003]] "[['EEEEE'	'LKTGK'	'03223'	'14334'	'EEEEE'	'LHSTQ'	'03223'	'14334']	['EEETTEEEEEEEEETTEEEEEE'	'KQGQGQWTYQIYQEPFKNLKTG'	'332ON32223/233NM330322'	'4434343334034432441433'	'EEETTEEEEEEEEEE'	'KNIDGYFKIYSKHTP'	'33/ON213/223322'	'440433240334433']	['..EEEE'	'PEWEFV'
3GNV_B 0.0118010022138628 6.945543857944609 0.0011709601873528 [[323	326]	[314	316]	[408	411]	[406	411]	[451	454]	[172	178]	[121	126]] [3	5	6	1	4	0	2] [[42	45]	[226	228]	[295	298]	[364	370]	[592	595]	[764	770]	[1007	1012]] "[['EEE.'	'ICES'	'/13}'	'0243'	'EE..'	'VFRS'	'/1^}'	'0253']	['EEE'	'LVN'	'0/3'	'104'	'EEE'	'LVD'	'0/3'	'104']	['HHHH'	'WLGN'
3MRI_A 0.0011504649581426 2.2884529811508485 0.6998011928429417 [[110	115]	[100	116]	[71	74]	[204	208]	[31	35]	[56	61]	[68	75]] [3	5	6	1	4	0	2] [[48	53]	[200	208]	[297	300]	[396	400]	[573	577]	[746	751]	[988	995]] "[['EEEEEE'	'LRGYHQ'	'042233'	'153344'	'EEEEEE'	'LHSTQD'	'032233'	'143344']	['EEEE.TTSSEEEEEEEE'	'GADVGSDWRFLRGYHQY'	'213/}NOUW10422332'	'32403343521533443'	'EEEEEEEEE'	'YFKIYSKHT'	'213/22332'	'324033443']	['HHHH'	'SQTH'
7K3A_A 0.0016085295572171 1.9089133141580952 0.6930693069306935 [[58	61]	[210	214]	[134	140]	[165	168]	[124	146]	[105	107]	[108	112]] [3	5	6	1	4	0	2] [[47	50]	[206	210]	[284	290]	[394	397]	[521	549]	[739	741]	[959	963]] "[['EEEE'	'ILDG'	'/032'	'0143'	'EEEE'	'VLHS'	'/032'	'0143']	['EEEE.'	'QQTII'	'332/Y'	'44300'	'EEEE.'	'KHTPI'	'3322Y'	'44330']	['..EEEEE'	'GGSNADK'
5JBL_C 0.001137525835997 2.3766620135147773 0.6897233201581019 [[104	106]	[109	112]	[111	115]	[141	145]	[143	150]	[65	67]	[124	132]] [3	5	6	1	4	0	2] [[50	52]	[202	205]	[315	319]	[449	453]	[548	555]	[771	773]	[1009	1019]] "[['EEE'	'WWK'	'223'	'334'	'EEE'	'STQ'	'223'	'334']	['EEEE'	'DVYG'	'3/22'	'4033'	'EEEE'	'KIYS'	'3/22'	'4033']	['EEEEE'	'YGRAR'
7CBP_Q 0.0018737545910867 22.048101302094064 0.0023446658851109 [[88	92]	[210	214]	[324	331]	[492	495]	[45	50]	[490	494]	[465	475]] [3	5	6	1	4	0	2] [[39	43]	[224	228]	[283	290]	[365	368]	[546	551]	[766	770]	[994	1004]] "[['SSEEE'	'TQYVC'	'UV2/1'	'34302'	'SSSEE'	'PDKVF'	'UVV/1'	'34402']	['EEEEE'	'HWLVH'	'320/3'	'43104'	'EEEEE'	'EPLVD'	'320/3'	'43104']	['S.EEEEEE'	'GTVTVEVQ'
2BE2_A 0.0013496668672374 11.426413079406784 0.0315789473684215 [[349	353]	[338	352]	[103	107]	[122	126]	[455	470]	[262	267]	[396	404]] [3	5	6	1	4	0	2] [[48	52]	[200	209]	[309	313]	[405	409]	[592	601]	[761	766]	[1002	1010]] "[['EEEEE'	'LKTGK'	'03223'	'14334'	'EEEEE'	'LHSTQ'	'03223'	'14334']	['EEEEEEETTEEEEEE'	'TYQIYQEPFKNLKTG'	'223/233NM330322'	'334034432441433'	'EEEEEEEEEE'	'YFKIYSKHTP'	'213/223322'	'3240334433']	['.SEEE'	'KKSVT'
6JH1_D 0.0022161923048806 0.7765292374646467 1.060240963855422 [[92	94]	[92	94]	[90	94]	[120	122]	[78	81]	[26	31]	[29	35]] [3	5	6	1	4	0	2] [[50	52]	[204	206]	[313	317]	[451	453]	[594	597]	[761	766]	[954	960]] "[['EEE'	'PYE'	'223'	'334'	'EEE'	'STQ'	'223'	'334']	['EEE'	'PYE'	'223'	'334'	'EEE'	'YSK'	'223'	'334']	['EEEEE'	'SSPYE'
3P4O_A 0.0022135278310198 1.5732261732436408 0.5213523131672597 [[110	115]	[96	116]	[171	178]	[7	12]	[31	35]	[56	61]	[142	145]] [3	5	6	1	4	0	2] [[48	53]	[196	208]	[295	302]	[396	401]	[573	577]	[746	751]	[1008	1011]] "[['EEEEEE'	'LRGYQQ'	'042233'	'153344'	'EEEEEE'	'LHSTQD'	'032233'	'143344']	['EEEEEEEE.TTS.EEEEEEEE'	'QVISGAEVGSDGRLLRGYQQY'	'3//2213/}NOU^00422332'	'400332403343511533443'	'EETTEEEEEEEEE'	'NIDGYFKIYSKHT'	'3/ON213/22332'	'4043324033443']	['HHHHHHHH'	'YLKNGNAT'
6CRX_B 0.005759954835378 1.3650325825501357 0.1369680851063823 [[42	57]	[254	260]	[268	306]	[342	389]	[517	599]	[717	755]	[933	1001]] [3	5	6	1	4	0	2] [[38	53]	[203	209]	[281	319]	[355	402]	[531	613]	[735	773]	[951	1019]] "[['..SSEE..SEEEEEEE'	'YPDEIFRSDTLYLTQD'	'}}VV/1^}V2020233'	'3344025343131344'	'.SSSEE..SEEEEEEE'	'YPDKVFRSSVLHSTQD'	'}UVV/1^}U/032233'	'3344025330143344']	['EEE.EEE'	'VGYLKPT'	'/22Z322'	'0331433'	'EEEEEEE'	'IYSKHTP'	'/223322'	'0334433']	['TTS.EEEEEESSS.HHHHHHHHHT.S...SEEEEEEEEE'	'ENGTITDAVDCSQNPLAELKCSVKSFEIDKGIYQTSNFR'
5UJZ_A 0.0076819766635966 2.520586320077169 0.0202863961813841 [[178	184]	[166	170]	[165	168]	[63	66]	[232	237]	[191	194]	[102	105]] [3	5	6	1	4	0	2] [[47	53]	[207	211]	[313	316]	[365	368]	[547	552]	[764	767]	[1009	1012]] "[['EEEEEEE'	'VLWGVHH'	'/022/33'	'0133044'	'EEEEEEE'	'VLHSTQD'	'/032233'	'0143344']	['EEEE.'	'KSYAN'	'3221]'	'43324'	'EEE..'	'HTPIN'	'322Y]'	'43304']	['EEEE'	'SKSY'
2ZE2_A 0.0024543687221968 12.238596746292682 0.0070175438596491 [[349	353]	[327	352]	[103	107]	[122	126]	[51	56]	[262	267]	[396	404]] [3	5	6	1	4	0	2] [[48	52]	[201	209]	[309	313]	[405	409]	[526	531]	[761	766]	[1002	1010]] "[['EEEEE'	'LKTGK'	'03223'	'14334'	'EEEEE'	'LHSTQ'	'03223'	'14334']	['EEEEE.SSSEEEEEEESSTT.EEEEE'	'AEIQKQGQGQWTYQIYQEPFKNLKTG'	'13/33]UVU32223/2VVNM]30322'	'24044434343334034432441433'	'EEEEEEEEE'	'FKIYSKHTP'	'13/223322'	'240334433']	['.SEEE'	'NKSVT'
3TGS_A 0.0050074836660043 6.828944231516319 0.0118343195266268 [[416	418]	[444	451]	[336	341]	[441	449]	[404	407]	[68	71]	[340	349]] [3	5	6	1	4	0	2] [[48	50]	[200	209]	[297	302]	[393	401]	[528	531]	[738	741]	[1002	1012]] "[['EEE'	'LQG'	'032'	'143'	'EEE'	'LHS'	'032'	'143']	['EEEEEEEE'	'TFNSNITG'	'21323/22'	'32434033'	'EEEEEEEEEE'	'YFKIYSKHTP'	'213/223322'	'3240334433']	['HHHHHH'	'SKWNNT'
4ZUH_A 0.0018178362410861 7.23077074997248 0.1522911051212934 [[148	150]	[171	174]	[48	52]	[28	31]	[66	78]	[259	265]	[258	269]] [3	5	6	1	4	0	2] [[50	52]	[202	205]	[305	309]	[450	453]	[594	599]	[764	770]	[993	1005]] "[['EEE'	'GYN'	'223'	'334'	'EEE'	'STQ'	'223'	'334']	['EEEE'	'HVGS'	'3/22'	'4033'	'EEEE'	'KIYS'	'3/22'	'4033']	['SS...'	'TSTID'
5XLR_B 0.0082434756726383 2.393893728289701 0.0210526315789474 [[299	304]	[188	207]	[281	306]	[361	402]	[500	598]	[743	755]	[933	1001]] [3	5	6	1	4	0	2] [[47	52]	[195	214]	[294	319]	[374	415]	[514	612]	[761	773]	[951	1019]] "[['EEEEEE'	'IYQTSN'	'/23223'	'034334'	'EEEEEE'	'VLHSTQ'	'/03223'	'014334']	['EEETTEEEEEEEE....SSS'	'KNKDGFLYVYKGYQPIDVVR'	'333ON102/2322]}Y]RRW'	'44443213034334304005'	'EEETTEEEEEEEEEE...SS'	'KNIDGYFKIYSKHTPINLVR'	'33/ON213/223322Y]ZRW'	'44043324033443304105']	['.HHHHHHHHHT.SS...EEEEEEEEE'	'NPLAELKPSVKSFEIDKGIYQTSNFR'
1RPU_A 0.0023423791723544 1.7208679577425137 0.4818024263431533 [[61	63]	[58	63]	[120	125]	[19	22]	[120	125]	[83	85]	[131	136]] [3	5	6	1	4	0	2] [[49	51]	[204	209]	[311	316]	[413	416]	[594	599]	[763	765]	[953	958]] "[['EEE'	'ESW'	'322'	'433'	'EEE'	'HST'	'322'	'433']	['EEEEEE'	'GFKESW'	'213322'	'324433'	'EEEEEE'	'YSKHTP'	'223322'	'334433']	['EEEEEE'	'SVTISG'
6UJY_A 0.0017369201292542 9.481658249219471 0.0727728983688826 [[349	353]	[338	352]	[103	107]	[122	126]	[455	468]	[262	267]	[396	404]] [3	5	6	1	4	0	2] [[48	52]	[200	209]	[309	313]	[405	409]	[592	599]	[761	766]	[1002	1010]] "[['EEEEE'	'LKTGK'	'03223'	'14334'	'EEEEE'	'LHSTQ'	'03223'	'14334']	['EEEEEEETTEEEEEE'	'TYQIYQEPFKNLKTG'	'223/233NM330322'	'334034432441433'	'EEEEEEEEEE'	'YFKIYSKHTP'	'213/223322'	'3240334433']	['.SEEE'	'KKSVT'
3D23_D 0.001587078030737 7.406921277717879 0.2284482758620682 [[79	81]	[78	81]	[79	82]	[28	31]	[149	153]	[291	297]	[291	297]] [3	5	6	1	4	0	2] [[50	52]	[203	206]	[315	318]	[450	453]	[549	553]	[747	753]	[1006	1012]] "[['EEE'	'SYQ'	'223'	'334'	'EEE'	'STQ'	'223'	'334']	['EEEE'	'VSYQ'	'/223'	'0334'	'EEEE'	'IYSK'	'/223'	'0334']	['EEEE'	'SYQM'
4S1T_E 0.0008102119129743 7.304149963132447 0.3485804416403784 [[129	133]	[280	284]	[289	291]	[286	295]	[32	37]	[220	224]	[211	216]] [3	5	6	1	4	0	2] [[38	42]	[201	205]	[315	317]	[427	436]	[575	580]	[769	773]	[955	960]] "[['.SSEE'	'STNAV'	'}UV1/'	'33420'	'.SSSE'	'YPDKV'	'}UVV/'	'33440']	['EEEEE'	'CTVTY'	'12/22'	'23033'	'EEEEE'	'FKIYS'	'13/22'	'24033']	['EEE'	'SSK'
5FFM_A 0.0018323389978266 5.693789025876095 0.3093415007656963 [[474	476]	[223	225]	[233	237]	[475	486]	[296	299]	[370	375]] [3	5	6	4	0	2] [[49	51]	[225	227]	[296	300]	[547	558]	[739	742]	[1013	1018]] "[['EEE'	'DSY'	'322'	'433'	'EEE'	'HST'	'322'	'433']	['EEE'	'TLV'	'20/'	'310'	'EEE'	'PLV'	'20/'	'310']	['HHH-H'	'LSE-K'	'""$%-%'	'134-4'	'HHHHH'	'LSETK'	'""$%$%'
5HRG_B 0.0001969474816022 2.815324545179973 0.741344195519348 [[95	98]	[26	28]	[95	98]	[34	36]	[20	24]	[110	113]	[126	129]] [3	5	6	1	4	0	2] [[49	52]	[226	228]	[314	317]	[433	435]	[541	545]	[769	772]	[1013	1016]] [['EEEE'	'KTYQ'	'3223'	'4334'	'EEEE'	'HSTQ'	'3223'	'4334']	['EEE'	'LIK'	'0/3'	'104'	'EEE'	'LVD'	'0/3'	'104']	['EEEE'	'KTYQ'
6ACJ_B 0.0090828985603983 2.9579524966335144 0.018713450292398 [[299	304]	[204	210]	[270	304]	[361	389]	[506	599]	[743	755]	[933	1001]] [3	5	6	1	4	0	2] [[47	52]	[211	217]	[283	317]	[374	402]	[520	613]	[761	773]	[951	1019]] "[['EEEEEE'	'IYQTSN'	'/23223'	'034334'	'EEEEEE'	'VLHSTQ'	'/03223'	'014334']	['..SSSPP'	'DVVRDLP'	']YRWVEG'	'4005413'	'..SSSPP'	'NLVRDLP'	']ZRWVEG'	'4105413']	['S.EEEEEESSS.HHHHHHHHHT.SS..SEEEEEEE'	'GTITDAVDOSQNPLAELKOSVKSFEIDKGIYQTSN'
4RX4_G 0.0120058945581696 5.475815895932834 0.0058479532163744 [[225	239]	[236	239]	[336	341]	[486	489]	[450	455]	[68	71]	[340	349]] [3	5	6	1	4	0	2] [[47	52]	[203	206]	[297	302]	[431	434]	[548	553]	[738	741]	[1002	1012]] "[['EEEE..TT..SEEEE'	'ILKDKDEEFNGIGPD'	'/033]]OO[]U/223'	'014444442430334'	'EEEEEE'	'VLHSTQ'	'/03223'	'014334']	['EEEE'	'IGPD'	'/223'	'0334'	'EEEE'	'IYSK'	'/223'	'0334']	['HHHHHH'	'TEWNNT'
6JO8_A 0.001621472915712 2.840538621368575 0.6162570888468804 [[127	130]	[326	330]	[127	132]	[172	176]	[215	219]	[48	51]	[31	39]] [3	5	6	1	4	0	2] [[49	52]	[201	205]	[314	319]	[449	453]	[546	550]	[750	753]	[1009	1017]] "[['EEEE'	'DWTK'	'3223'	'4334'	'EEEE'	'HSTQ'	'3223'	'4334']	['EEEEE'	'ANVTG'	'13/22'	'24033'	'EEEEE'	'FKIYS'	'13/22'	'24033']	['EEEEEE'	'DWTKLR'
1NND_A 0.0023173545088484 3.89077136612428 0.2818590704647676 [[180	182]	[180	185]	[246	249]	[73	77]	[145	149]	[233	243]	[75	81]] [3	5	6	1	4	0	2] [[50	52]	[204	209]	[295	298]	[366	370]	[548	552]	[762	767]	[990	996]] "[['EEE'	'SGQ'	'223'	'334'	'EEE'	'STQ'	'223'	'334']	['EEEEEE'	'SGQLTW'	'223022'	'334133'	'EEEEEE'	'YSKHTP'	'223322'	'334433']	['HHHH'	'TLGN'
1UF2_G 0.0058452311775514 11.598213935810408 0.0 [[192	195]	[222	226]	[352	355]	[330	335]	[292	297]	[328	331]	[6	23]] [3	5	6	1	4	0	2] [[47	50]	[200	204]	[296	299]	[365	370]	[538	543]	[766	769]	[1003	1015]] "[['EEEE'	'ILFG'	'/012'	'0123'	'EEEE'	'VLHS'	'/032'	'0143']	['EEEEE'	'GAYVY'	'212/2'	'32303'	'EEEEE'	'YFKIY'	'213/2'	'32403']	['HHHH'	'LTNS'
1P35_B 0.0086742744059283 6.44800798275806 0.008187134502924 [[231	234]	[231	234]	[242	247]	[263	270]	[148	152]	[213	215]	[71	76]] [3	5	6	1	4	0	2] [[50	53]	[204	207]	[285	290]	[394	401]	[572	576]	[771	773]	[952	957]] [['EEEE'	'YYNE'	'2233'	'3344'	'EEEE'	'STQD'	'2233'	'3344']	['EEEE'	'YYNE'	'2233'	'3344'	'EEEE'	'YSKH'	'2233'	'3344']	['EEEEEE'	'IYKALE'
5LI2_D 0.0053493896393605 0.9027059189337197 0.7272727272727266 [[390	392]	[126	131]	[129	132]	[32	38]	[416	421]	[494	502]] [5	6	1	4	0	2] [[225	227]	[310	315]	[449	452]	[605	611]	[766	771]	[987	998]] "[['EEE'	'SLV'	'20/'	'310'	'EEE'	'PLV'	'20/'	'310']	['SEEEEE'	'NTLSDS'	'V20232'	'431343'	'SEEEEE'	'KGIYQT'	'V2/232'	'430343']	['EEEE'	'SDSL'	'2320'	'3431'	'EEEE'	'YNYL'	'2320'
4BG7_B 0.0011828424223953 1.8387881167948203 0.819148936170212 [[21	23]	[56	60]	[57	60]	[78	83]	[17	22]	[92	94]	[90	98]] [3	5	6	1	4	0	2] [[51	53]	[205	209]	[313	316]	[365	370]	[549	554]	[764	766]	[952	960]] "[['EEE'	'WEK'	'233'	'344'	'EEE'	'TQD'	'233'	'344']	['EEEEE'	'PTKSG'	'22322'	'33433'	'EEEEE'	'SKHTP'	'23322'	'34433']	['EEEE'	'TKSG'
4ZJF_C 0.0022837786140064 2.294487916899569 0.4273789649415689 [[222	226]	[223	226]	[222	226]	[113	116]	[130	136]	[125	137]] [3	5	6	4	0	2] [[47	51]	[206	209]	[312	316]	[534	537]	[764	770]	[953	963]] "[['EEEEE'	'IQNTT'	'/3322'	'04433'	'EEEEE'	'VLHST'	'/0322'	'01433']	['EEEE'	'QNTT'	'3322'	'4433'	'EEEE'	'KHTP'	'3322'	'4433']	['EEEEE'	'IQNTT'	'/3322'	'04433'	'EEEEE'	'IYQTS'	'/2322'
4ZJF_A 0.002319295867507 2.306984983525524 0.408566721581548 [[222	226]	[223	226]	[222	226]	[161	166]	[113	116]	[130	136]	[125	137]] [3	5	6	1	4	0	2] [[47	51]	[206	209]	[312	316]	[394	399]	[534	537]	[764	770]	[953	963]] "[['EEEEE'	'IQNTT'	'/3322'	'04433'	'EEEEE'	'VLHST'	'/0322'	'01433']	['EEEE'	'QNTT'	'3322'	'4433'	'EEEE'	'KHTP'	'3322'	'4433']	['EEEEE'	'IQNTT'
3J26_L 0.0080014537020928 9.31674010450047 0.0011709601873528 [[465	469]	[70	76]	[465	469]	[73	78]	[200	205]	[502	505]	[373	376]] [3	5	6	1	4	0	2] [[47	51]	[202	208]	[312	316]	[431	436]	[549	554]	[762	765]	[1009	1012]] "[['EEEEE'	'VYDGT'	'/2322'	'03433'	'EEEEE'	'VLHST'	'/0322'	'01433']	['EEEEEEE'	'QVPYDIT'	'3/223/2'	'4033403'	'EEEEEEE'	'KIYSKHT'	'3/22332'	'4033443']	['EEEEE'	'VYDGT'
6ACD_B 0.0138952311928708 2.2651781692963047 0.015439429928741 [[301	304]	[204	210]	[270	306]	[361	429]	[505	597]	[743	755]	[933	1001]] [3	5	6	1	4	0	2] [[49	52]	[211	217]	[283	319]	[374	442]	[519	611]	[761	773]	[951	1019]] "[['EEEE'	'QTSN'	'3223'	'4334'	'EEEE'	'HSTQ'	'3223'	'4334']	['..SSSPP'	'DVVRDLP'	']YRWVEG'	'4005413'	'..SSSPP'	'NLVRDLP'	']ZRWVEG'	'4105413']	['S.EEEEEESSS.HHHHHHHHHT.SS..SS.EEEEEEE'	'GTITDAVDOSQNPLAELKOSVKSFEIDKGIYQTSNFR'
5LI2_A 0.0053550965615632 0.9027816553009628 0.7272727272727266 [[390	392]	[126	131]	[129	132]	[32	38]	[416	421]	[494	502]] [5	6	1	4	0	2] [[225	227]	[310	315]	[449	452]	[605	611]	[766	771]	[987	998]] "[['EEE'	'SLV'	'20/'	'310'	'EEE'	'PLV'	'20/'	'310']	['SEEEEE'	'NTLSDS'	'V20232'	'431343'	'SEEEEE'	'KGIYQT'	'V2/232'	'430343']	['EEEE'	'SDSL'	'2320'	'3431'	'EEEE'	'YNYL'	'2320'
5W1M_S 0.0024993098958237 2.950439684359118 0.2337662337662334 [[216	219]	[216	219]	[120	125]	[106	111]	[96	100]	[142	146]	[187	193]] [3	5	6	1	4	0	2] [[50	53]	[204	207]	[281	286]	[398	403]	[544	548]	[769	773]	[1008	1014]] "[['EEEE'	'TINQ'	'2/33'	'3044'	'EEEE'	'STQD'	'2233'	'3344']	['EEEE'	'TINQ'	'2/33'	'3044'	'EEEE'	'YSKH'	'2233'	'3344']	['TTTSEE'	'KEYDVS'
5FT1_E 0.0024126739944553 4.306215535693811 0.2144886363636362 [[223	228]	[208	214]	[149	151]	[207	212]	[217	224]	[11	13]	[139	144]] [3	5	6	1	4	0	2] [[47	52]	[196	202]	[313	315]	[431	436]	[578	585]	[762	764]	[1008	1013]] "[['EEEEEE'	'VLFTIK'	'/012/3'	'012304'	'EEEEEE'	'VLHSTQ'	'/03223'	'014334']	['EEEEEEE'	'EVYFSFE'	'3/21213'	'4032324'	'EETTEEE'	'NIDGYFK'	'3/ON213'	'4043324']	['EEE'	'YQG'
6CS1_C 0.0125172513140589 1.216340158537052 0.1032258064516122 [[42	57]	[254	260]	[268	306]	[345	389]	[513	599]	[717	755]	[933	1001]] [3	5	6	1	4	0	2] [[38	53]	[203	209]	[281	319]	[358	402]	[527	613]	[735	773]	[951	1019]] "[['..SSEE..SSEEEEEE'	'YPDEIFRSDTLYLTQD'	'}}VV/1^}VU020233'	'3344025343131344'	'.SSSEE..SEEEEEEE'	'YPDKVFRSSVLHSTQD'	'}UVV/1^}U/032233'	'3344025330143344']	['EEE.EEE'	'VGYLKPT'	'/22Z322'	'0331433'	'EEEEEEE'	'IYSKHTP'	'/223322'	'0334433']	['TTS.EEEEEETTSSHHHHHHHHHT.S...SEEEEEEEEE'	'ENGTITDAVDRSQNPLAELKRSVKSFEIDKGIYQTSNFR'
6MZK_A 0.0008920802517936 3.0436981798307507 0.6998011928429417 [[209	211]	[209	214]	[439	443]	[61	65]	[164	182]	[475	481]	[369	375]] [3	5	6	1	4	0	2] [[51	53]	[205	210]	[296	300]	[426	430]	[585	598]	[764	770]	[986	992]] "[['EEE'	'SQQ'	'233'	'344'	'EEE'	'TQD'	'233'	'344']	['EEEEE.'	'SQQTVI'	'2332/Y'	'344300'	'EEEEE.'	'SKHTPI'	'23322Y'	'344330']	['HHHHH'	'LTDSE'
5UK1_A 0.0102718635727 2.492187872551684 0.0202863961813841 [[178	184]	[166	170]	[165	168]	[63	66]	[232	237]	[191	194]	[102	105]] [3	5	6	1	4	0	2] [[47	53]	[207	211]	[313	316]	[365	368]	[547	552]	[764	767]	[1009	1012]] "[['EEEEEEE'	'VLWGVHH'	'/022/33'	'0133044'	'EEEEEEE'	'VLHSTQD'	'/032233'	'0143344']	['EEEE.'	'KSYAN'	'3221]'	'43324'	'EEE..'	'HTPIN'	'322Y]'	'43304']	['EEEE'	'SKSY'
6IKA_A 0.0017565572396668 10.526972290649123 0.0741206030150749 [[349	353]	[338	352]	[103	107]	[178	182]	[455	468]	[156	168]] [3	5	6	1	4	2] [[48	52]	[200	209]	[309	313]	[433	437]	[592	599]	[998	1012]] "[['EEEEE'	'LKTGK'	'03223'	'14334'	'EEEEE'	'LHSTQ'	'03223'	'14334']	['EEEEEEETTEEEEEE'	'TYQIYQEPFKNLKTG'	'223/233NM330322'	'334034432441433'	'EEEEEEEEEE'	'YFKIYSKHTP'	'213/223322'	'3240334433']	['.SEEE'	'KKSVT'	']V2/2'	'44303'	'.SEEE'	'EKGIY'	']V2/2'
5F6J_G 0.0093537735811519 7.267330428084813 0.0058479532163744 [[225	227]	[444	451]	[411	418]	[441	449]	[447	450]	[68	71]	[340	349]] [3	5	6	1	4	0	2] [[47	49]	[200	205]	[309	316]	[393	401]	[596	599]	[738	741]	[1002	1012]] "[['EEE'	'ILK'	'/03'	'014'	'EEE'	'VLH'	'/03'	'014']	['EEEEEEEE'	'TFKSIITG'	'2132//22'	'32430033'	'EEEEEE'	'YFKIYS'	'213/22'	'324033']	['..EEEEEE'	'NTTITLPG'
3KQH_A 0.0018416983210582 7.749616632742411 0.1793103448275859 [[447	449]	[445	449]	[547	551]	[486	493]	[221	224]	[588	591]	[371	377]] [3	5	6	1	4	0	2] [[49	51]	[205	209]	[296	300]	[363	370]	[603	606]	[754	757]	[953	959]] "[['EEE'	'ETT'	'322'	'433'	'EEE'	'HST'	'322'	'433']	['EEEEE'	'TIETT'	'2/322'	'30433'	'EEEEE'	'SKHTP'	'23322'	'34433']	['HHHHH'	'LSQTK'
4S1T_A 0.0012806235817838 7.159572017214075 0.3485804416403784 [[129	133]	[287	299]	[289	291]	[286	295]	[32	37]	[220	224]	[211	216]] [3	5	6	1	4	0	2] [[38	42]	[198	212]	[315	317]	[427	436]	[575	580]	[769	773]	[955	960]] "[['.SSEE'	'STNAV'	'}UV1/'	'33420'	'.SSSE'	'YPDKV'	'}UVV/'	'33440']	['TTEEEEEEEEB..'	'DPSSKTVCTYMDL'	'ON2232/122*]Z'	'4333430233241'	'TTEEEEEEEEEE...'	'DGYFKIYSKHTPINL'	'ON213/223322Y]Z'	'433240334433041']	['EEE'	'SSK'
3LAN_B 0.0023189419635232 2.000763192060348 0.5079365079365079 [[349	353]	[331	352]	[350	353]	[351	355]	[329	341]	[262	267]	[256	266]] [3	5	6	1	4	0	2] [[48	52]	[195	209]	[314	317]	[396	400]	[539	551]	[761	766]	[992	1003]] "[['EEEEE'	'LKTGK'	'03223'	'14334'	'EEEEE'	'LHSTQ'	'03223'	'14334']	['EEETTEEEEEEESSTT.EEEEE'	'KQGQGQWTYQIYQEPFKNLKTG'	'332ON32223/2VVNM]30322'	'4434343334034432441433'	'EEETTEEEEEEEEEE'	'KNIDGYFKIYSKHTP'	'33/ON213/223322'	'440433240334433']	['EEEE'	'KTGK'
5OE9_A 0.0017657903946989 9.612726518509012 0.1003861003861001 [[265	268]	[281	284]	[282	284]	[113	118]	[366	369]	[84	92]	[306	311]] [3	5	6	1	4	0	2] [[38	41]	[203	206]	[315	317]	[448	453]	[610	613]	[761	769]	[953	958]] "[['.SSS'	'GTQN'	'}UVV'	'3344'	'.SSS'	'YPDK'	'}UVV'	'3344']	['EEEE'	'VWYK'	'/223'	'0334'	'EEEE'	'IYSK'	'/223'	'0334']	['EEE'	'WYK'
4ZTB_B 0.0046034521616622 6.716399148593959 0.0163742690058483 [[716	719]	[492	494]	[540	544]	[558	568]	[718	723]	[784	788]	[625	629]] [3	5	6	1	4	0	2] [[48	51]	[210	212]	[312	316]	[361	368]	[547	552]	[762	766]	[960	964]] "[['EEEE'	'LKPG'	'0322'	'1433'	'EEEE'	'LHST'	'0322'	'1433']	['...'	'IKL'	'Y]Z'	'041'	'...'	'INL'	'Y]Z'	'041']	['EEEEE'	'VSVYY'
3R24_A 0.0025631410621934 1.966562463755044 0.3380281690140843 [[163	166]	[191	195]	[166	170]	[207	211]	[164	167]	[80	84]	[220	227]] [3	5	6	1	4	0	2] [[48	51]	[200	204]	[286	290]	[395	399]	[548	551]	[768	772]	[985	992]] [['EEEE'	'LGGS'	'0222'	'1333'	'EEEE'	'LHST'	'0322'	'1433']	['EEEEE'	'TAFVT'	'211/2'	'32203'	'EEEEE'	'YFKIY'	'213/2'	'32403']	['EEEEE'	'SIAVK'
4ZTB_C 0.004613830563178 6.717529353712895 0.0163742690058483 [[716	719]	[492	494]	[540	544]	[558	568]	[718	723]	[784	788]	[625	629]] [3	5	6	1	4	0	2] [[48	51]	[210	212]	[312	316]	[361	368]	[547	552]	[762	766]	[960	964]] "[['EEEE'	'LKPG'	'0322'	'1433'	'EEEE'	'LHST'	'0322'	'1433']	['...'	'IKL'	'Y]Z'	'041'	'...'	'INL'	'Y]Z'	'041']	['EEEEE'	'VSVYY'
6CHB_H 0.0084198301562914 10.646292307243248 0.0 [[289	293]	[448	451]	[341	344]	[375	380]	[286	302]	[100	102]	[103	108]] [3	5	6	1	4	0	2] [[49	53]	[202	205]	[295	298]	[376	381]	[539	558]	[771	773]	[988	993]] "[['EEEEE'	'NTPVQ'	'322/3'	'43304'	'EEEEE'	'HSTQD'	'32233'	'43344']	['EEEE'	'NITG'	'3/22'	'4033'	'EEEE'	'KIYS'	'3/22'	'4033']	['HHHH'	'TLGK'
3QLH_A 0.0036107017070442 12.21180171701038 0.003508771929825 [[349	353]	[331	352]	[103	107]	[295	298]	[51	56]	[262	267]	[396	404]] [3	5	6	1	4	0	2] [[48	52]	[195	209]	[309	313]	[425	428]	[526	531]	[761	766]	[1002	1010]] "[['EEEEE'	'LKTGK'	'03223'	'14334'	'EEEEE'	'LHSTQ'	'03223'	'14334']	['EEETTEEEEEEEEETTEEEEEE'	'KQGQGQWTYQIYQEPFKNLKTG'	'332ON32223/233NM330322'	'4434343334034432441433'	'EEETTEEEEEEEEEE'	'KNIDGYFKIYSKHTP'	'33/ON213/223322'	'440433240334433']	['.SEEE'	'KKSVT'
3VXU_A 0.0017720197125009 2.2350157614098976 0.6930693069306935 [[110	115]	[100	116]	[71	74]	[243	247]	[31	35]	[56	61]	[68	75]] [3	5	6	1	4	0	2] [[48	53]	[200	208]	[297	300]	[398	402]	[573	577]	[746	751]	[988	995]] "[['EEEEEE'	'LRGYHQ'	'042233'	'153344'	'EEEEEE'	'LHSTQD'	'032233'	'143344']	['EEEE.TTS.EEEEEEEE'	'GADVGSDGRFLRGYHQY'	'213/}NOU^10422332'	'32403343521533443'	'EEEEEEEEE'	'YFKIYSKHT'	'213/22332'	'324033443']	['HHHH'	'SQTD'
1KSX_E 0.0018470921627879 2.9970788704701743 0.5774907749077482 [[238	241]	[226	233]	[165	169]	[235	240]	[217	221]	[160	162]	[251	254]] [3	5	6	1	4	0	2] [[49	52]	[198	204]	[295	299]	[395	400]	[538	542]	[769	771]	[956	959]] "[['EEEE'	'NTAK'	'3213'	'4324'	'EEEE'	'HSTQ'	'3223'	'4334']	['TTEEEEEE'	'EGGTCAVY'	'ON2211/2'	'43332203'	'TTEEEEE'	'DGYFKIY'	'ON213/2'	'4332403']	['HHHHH'	'GLFKS'
2HD0_F 0.0087058016839249 0.9622906107366846 0.6347992351816434 [[188	190]	[192	194]	[141	146]	[189	194]	[102	107]	[105	109]] [5	6	1	4	0	2] [[197	199]	[311	313]	[438	443]	[544	549]	[768	773]	[1000	1004]] "[['ETT'	'ING'	'/ON'	'043'	'ETT'	'IDG'	'/ON'	'043']	['EEE'	'PVS'	'2/2'	'303'	'EEE'	'GIY'	'2/2'	'303']	['.TTTS.'	'YNHLTP'	'}OOLU}'	'344133'	'.TTTT.'	'SNNLDS'	'}OOLO}'
6KNA_A 0.0002200509176521 5.616367805573235 0.5981308411214952 [[61	63]	[53	62]	[2	7]	[22	24]	[28	32]] [6	1	4	0	2] [[308	310]	[413	424]	[607	612]	[769	771]	[953	957]] [['..S'	'IQK'	'Y]V'	'044'	'..S'	'VEK'	'Y]V'	'044']	['T..TTTTT..'	'SKTMADYNIQ'	'N]}MMONOY]'	'3432243404'	'T..STTTTTT..'	'GQTGKIADYNYK'	'N]}UOKMONO}]'	'343340243434']	['..EEEE'	'QIFIKT'	']Y1/32'	'402043'	'..EEEE'	'QVAVLY'	']Y1/02'	'402013']	['HHH'	'TVA'	'$!#'	'302'
1C0T_A 0.0016476634099817 10.102927978483557 0.1491935483870967 [[349	353]	[338	352]	[103	107]	[438	442]	[455	468]	[262	267]	[396	404]] [3	5	6	1	4	0	2] [[48	52]	[200	209]	[309	313]	[398	402]	[592	599]	[761	766]	[1002	1010]] "[['EEEEE'	'LKTGK'	'03223'	'14334'	'EEEEE'	'LHSTQ'	'03223'	'14334']	['EEEEEEETTEEEEEE'	'TYQIYQEPFKNLKTG'	'223/233NM330322'	'334034432441433'	'EEEEEEEEEE'	'YFKIYSKHTP'	'213/223322'	'3240334433']	['.SEEE'	'KKSVT'
1UF2_Q 0.0035908184939336 11.908084895849258 0.0047003525264388 [[192	195]	[222	226]	[352	355]	[330	335]	[292	297]	[328	331]	[6	23]] [3	5	6	1	4	0	2] [[47	50]	[200	204]	[296	299]	[365	370]	[538	543]	[766	769]	[1003	1015]] "[['EEEE'	'ILFG'	'/012'	'0123'	'EEEE'	'VLHS'	'/032'	'0143']	['EEEEE'	'GAYVY'	'212/2'	'32303'	'EEEEE'	'YFKIY'	'213/2'	'32403']	['HHHH'	'LTNS'
3GUT_D 0.0010398617931974 8.959853526946853 0.3033536585365854 [[583	585]	[418	424]	[533	537]	[579	584]	[534	537]	[498	500]	[449	452]] [3	5	6	1	4	0	2] [[51	53]	[198	204]	[285	289]	[432	437]	[573	576]	[771	773]	[1002	1005]] "[['EEE'	'YEE'	'233'	'344'	'EEE'	'TQD'	'233'	'344']	['TTEEEEE'	'DGVCTVT'	'ON/12/2'	'4302303'	'TTEEEEE'	'DGYFKIY'	'ON213/2'	'4332403']	['EEEEE'	'VSDAI'
4MYW_A 0.0023433445904581 2.24411677945497 0.4869565217391296 [[112	117]	[169	177]	[111	118]	[90	99]	[225	235]	[233	237]] [3	5	6	1	0	2] [[47	52]	[196	204]	[311	318]	[428	436]	[761	769]	[1001	1005]] "[['EEEEEE'	'VMEYTE'	'/13223'	'024334'	'EEEEEE'	'VLHSTQ'	'/03223'	'014334']	['EETTEEEEE'	'KINDWTEIT'	'3/OO223/2'	'404433403'	'EETTEEEEE'	'NIDGYFKIY'	'3/ON213/2'	'404332403']	['EEEEEEEE'	'TVMEYTEC'	'2/132231'	'30243342'	'EEEEEEEE'	'GIYQTSNF'	'2/232231'
2WRC_C 0.002489230435374 2.478286833052824 0.3359374999999998 [[164	168]	[256	260]	[301	304]	[242	246]	[242	245]	[104	110]	[410	453]] [3	5	6	1	4	0	2] [[49	53]	[200	204]	[284	287]	[395	399]	[539	542]	[762	768]	[953	1015]] "[['EEEEE'	'KGSYN'	'32223'	'43334'	'EEEEE'	'HSTQD'	'32233'	'43344']	['EEEEE'	'GFKIS'	'213/2'	'32403'	'EEEEE'	'YFKIY'	'213/2'	'32403']	['.EEE'	'TIGE'
6WAQ_B 0.0019626746064035 2.889445030753449 0.5630712979890307 [[363	366]	[363	367]	[463	467]	[342	425]	[418	425]	[326	329]	[427	429]] [3	5	6	1	4	0	2] [[50	53]	[204	208]	[304	308]	[355	438]	[549	555]	[768	771]	[992	994]] "[['EEEE'	'TFKH'	'2133'	'3244'	'EEEE'	'STQD'	'2233'	'3344']	['EEEEE'	'TFKHY'	'21332'	'32443'	'EEEEE'	'YSKHT'	'22332'	'33443']	['TSS..'	'DGKPI'
4WUR_A 0.0022228259277646 5.455701441597431 0.2355491329479768 [[310	316]	[305	318]	[276	283]	[308	313]	[246	250]	[80	85]	[63	71]] [3	5	6	1	4	0	2] [[47	53]	[201	209]	[312	319]	[431	436]	[546	550]	[763	768]	[954	962]] "[['EEEEEEE'	'VLFPGQK'	'/012233'	'0123344'	'EEEEEEE'	'VLHSTQD'	'/032233'	'0143344']	['EEEEEEEEEEEEEE'	'CKVTDVLFPGQKYS'	'13/23/01223322'	'24034012334433'	'EEEEEEEEE'	'FKIYSKHTP'	'13/223322'	'240334433']	['EEEEEEEE'	'VGHYVHAR'
4RFN_A 0.0029840154107801 5.92612824716376 0.0222222222222223 [[330	332]	[448	451]	[409	419]	[486	489]	[445	450]	[100	102]	[345	349]] [3	5	6	1	4	0	2] [[50	52]	[202	205]	[307	317]	[431	434]	[594	599]	[771	773]	[1008	1012]] "[['EEE'	'YSE'	'223'	'334'	'EEE'	'STQ'	'223'	'334']	['EEEE'	'NITG'	'3/22'	'4033'	'EEEE'	'KIYS'	'3/22'	'4033']	['...SEEEEEEE'	'GVNGTITLPUK'
4RS4_C 0.0019263234932701 7.611041162373778 0.189151599443671 [[129	133]	[289	299]	[289	291]	[20	23]	[328	334]	[220	224]	[211	216]] [3	5	6	1	4	0	2] [[38	42]	[204	212]	[315	317]	[423	426]	[547	553]	[769	773]	[955	960]] "[['.SSEE'	'STNAV'	'}UV1/'	'33420'	'.SSSE'	'YPDKV'	'}UVV/'	'33440']	['EEESS.EEB..'	'SSKTVCTYMDL'	'223UR[22*]Z'	'33430233241'	'EEEEEE...'	'YSKHTPINL'	'223322Y]Z'	'334433041']	['EEE'	'SSK'
1M05_C 0.0019619751913059 9.423809989456792 0.075471698113207 [[257	260]	[257	260]	[69	74]	[7	11]	[31	35]	[56	61]	[59	66]] [3	5	6	1	4	0	2] [[50	53]	[204	207]	[295	300]	[396	400]	[573	577]	[746	751]	[986	993]] "[['EEEE'	'YTEH'	'2233'	'3344'	'EEEE'	'STQD'	'2233'	'3344']	['EEEE'	'YTEH'	'2233'	'3344'	'EEEE'	'YSKH'	'2233'	'3344']	['HHHHHH'	'TNTQTD'
3QUL_G 0.0022291732249588 4.172117469649919 0.370192307692307 [[188	192]	[187	193]	[22	27]	[7	12]	[22	27]	[56	61]	[166	171]] [3	5	6	1	4	0	2] [[49	53]	[201	208]	[311	316]	[396	401]	[594	599]	[746	751]	[1002	1007]] "[['EEEEE'	'HVTHH'	'3/233'	'40344'	'EEEEE'	'HSTQD'	'32233'	'43344']	['EEEEEEE'	'AHVTHHP'	'13/2332'	'2403443'	'EEEEEEEE'	'FKIYSKHT'	'13/22332'	'24033443']	['EEEEEE'	'YISVGY'
1JLA_B 0.0024529579732722 2.229106054314105 0.4297658862876254 [[349	353]	[331	352]	[350	353]	[412	415]	[329	341]	[262	267]	[256	266]] [3	5	6	1	4	0	2] [[48	52]	[195	209]	[314	317]	[447	450]	[539	551]	[761	766]	[992	1003]] "[['EEEEE'	'LKTGK'	'03223'	'14334'	'EEEEE'	'LHSTQ'	'03223'	'14334']	['EEETTEEEEEEEEETTEEEEEE'	'KQGQGQWTYQIYQEPFKNLKTG'	'332ON32223/233NM330322'	'4434343334034432441433'	'EEETTEEEEEEEEEE'	'KNIDGYFKIYSKHTP'	'33/ON213/223322'	'440433240334433']	['EEEE'	'KTGK'
2VG7_A 0.0010612285580717 11.737084420434384 0.180939226519337 [[349	353]	[338	352]	[103	107]	[351	355]	[455	468]	[262	267]	[396	404]] [3	5	6	1	4	0	2] [[48	52]	[200	209]	[309	313]	[396	400]	[592	599]	[761	766]	[1002	1010]] "[['EEEEE'	'LKTGK'	'03223'	'14334'	'EEEEE'	'LHSTQ'	'03223'	'14334']	['EEEEEEETTEEEEEE'	'TYQIYQEPFKNLKTG'	'223/233NM330322'	'334034432441433'	'EEEEEEEEEE'	'YFKIYSKHTP'	'213/223322'	'3240334433']	['.SEEE'	'KKSVT'
1KSX_I 0.0018454611326628 2.9970080082982875 0.6254752851711016 [[238	241]	[226	233]	[165	169]	[235	240]	[217	221]	[160	162]	[251	254]] [3	5	6	1	4	0	2] [[49	52]	[198	204]	[295	299]	[395	400]	[538	542]	[769	771]	[956	959]] "[['EEEE'	'NTAK'	'3213'	'4324'	'EEEE'	'HSTQ'	'3223'	'4334']	['TTEEEEEE'	'EGGTCAVY'	'ON2211/2'	'43332203'	'TTEEEEE'	'DGYFKIY'	'ON213/2'	'4332403']	['HHHHH'	'GLFKS'
1KSX_M 0.0018482859222436 2.997110446616264 0.6011235955056171 [[238	241]	[226	233]	[165	169]	[235	240]	[217	221]	[160	162]	[251	254]] [3	5	6	1	4	0	2] [[49	52]	[198	204]	[295	299]	[395	400]	[538	542]	[769	771]	[956	959]] "[['EEEE'	'NTAK'	'3213'	'4324'	'EEEE'	'HSTQ'	'3223'	'4334']	['TTEEEEEE'	'EGGTCAVY'	'ON2211/2'	'43332203'	'TTEEEEE'	'DGYFKIY'	'ON213/2'	'4332403']	['HHHHH'	'GLFKS'
1HHH_A 0.0020119658516203 2.2562311798714267 0.6601941747572806 [[110	115]	[100	116]	[71	74]	[243	247]	[31	35]	[56	61]	[68	75]] [3	5	6	1	4	0	2] [[48	53]	[200	208]	[297	300]	[398	402]	[573	577]	[746	751]	[988	995]] "[['EEEEEE'	'LRGYHQ'	'042233'	'153344'	'EEEEEE'	'LHSTQD'	'032233'	'143344']	['EEEE.TTS.EEEEEEEE'	'GADVGSDWRFLRGYHQY'	'213/}NOU^10422332'	'32403343521533443'	'EEEEEEEEE'	'YFKIYSKHT'	'213/22332'	'324033443']	['HHHH'	'SQTH'
6KDK_A 0.0018566092181954 10.518141941399051 0.0877862595419842 [[349	353]	[331	352]	[103	107]	[178	182]	[329	341]	[256	266]] [3	5	6	1	4	2] [[48	52]	[195	209]	[309	313]	[433	437]	[539	551]	[992	1003]] "[['EEEEE'	'LKTGK'	'03223'	'14334'	'EEEEE'	'LHSTQ'	'03223'	'14334']	['EEETTEEEEEEEEETTEEEEEE'	'KQGQGQWTYQIYQEPFKNLKTG'	'332ON32223/233NM330322'	'4434343334034432441433'	'EEETTEEEEEEEEEE'	'KNIDGYFKIYSKHTP'	'33/ON213/223322'	'440433240334433']	['.SEEE'	'KKSVT'	']V2/2'	'44303'	'.SEEE'	'EKGIY'	']V2/2'
1E0J_C 0.0184321540065873 5.007301815761357 0.0023446658851109 [[542	544]	[531	535]	[497	499]	[532	535]	[334	336]	[447	452]	[346	356]] [3	5	6	1	4	0	2] [[48	50]	[204	208]	[310	312]	[396	399]	[605	607]	[761	766]	[952	962]] "[['EEE'	'LEP'	'032'	'143'	'EEE'	'LHS'	'032'	'143']	['EEEEE'	'GYMEY'	'22132'	'33243'	'EEEEE'	'YSKHT'	'22332'	'33443']	['SEE'	'DTI'
4ZTB_A 0.0045367264362412 6.719448930711032 0.018713450292398 [[716	719]	[492	494]	[540	544]	[558	568]	[718	723]	[784	788]	[625	629]] [3	5	6	1	4	0	2] [[48	51]	[210	212]	[312	316]	[361	368]	[547	552]	[762	766]	[960	964]] "[['EEEE'	'LKPG'	'0322'	'1433'	'EEEE'	'LHST'	'0322'	'1433']	['...'	'IKL'	'Y]Z'	'041'	'...'	'INL'	'Y]Z'	'041']	['EEEEE'	'VSVYY'
6TYB_G 0.0062767904793527 6.395923249545588 0.0163742690058483 [[426	429]	[416	419]	[414	421]	[444	449]	[284	287]	[107	111]	[99	105]] [3	5	6	1	4	0	2] [[38	41]	[203	206]	[310	319]	[396	401]	[596	599]	[748	752]	[1007	1013]] "[['.SSS'	'TWHK'	'}UVV'	'3344'	'.SSS'	'YPDK'	'}UVV'	'3344']	['EEEE'	'VPGH'	'/223'	'0334'	'EEEE'	'IYSK'	'/223'	'0334']	['SEEEEEEE'	'NYVPGHIR'
4O6H_H 0.0017608860272323 4.414603605209043 0.589219330855018 [[379	382]	[474	476]	[402	405]	[440	444]	[403	406]	[440	442]	[413	417]] [3	5	6	1	4	0	2] [[50	53]	[226	228]	[287	290]	[365	369]	[538	541]	[768	770]	[953	957]] "[['EEEE'	'TWID'	'22/3'	'3304'	'EEEE'	'STQD'	'2233'	'3344']	['EEE'	'LID'	'0/3'	'104'	'EEE'	'LVD'	'0/3'	'104']	['EEEE'	'QFIH'
1BD2_A 0.0021573889241952 1.6899465059949712 0.6830708661417315 [[110	115]	[100	116]	[71	74]	[185	188]	[9	13]	[56	61]	[68	75]] [3	5	6	1	4	0	2] [[48	53]	[200	208]	[297	300]	[447	450]	[592	596]	[746	751]	[988	995]] "[['EEEEEE'	'LRGYHQ'	'042233'	'153344'	'EEEEEE'	'LHSTQD'	'032233'	'143344']	['EEEE.TT..EEEEEEEE'	'GADVGSDWRFLRGYHQY'	'213/}NO}^10422332'	'32403343521533443'	'EEEEEEEEE'	'YFKIYSKHT'	'213/22332'	'324033443']	['HHHH'	'SQTH'
3GUT_B 0.0003777675232765 9.151735931683795 0.3902439024390243 [[583	585]	[418	424]	[533	537]	[579	584]	[534	539]	[498	500]	[449	452]] [3	5	6	1	4	0	2] [[51	53]	[198	204]	[285	289]	[432	437]	[573	578]	[771	773]	[1002	1005]] "[['EEE'	'YEE'	'233'	'344'	'EEE'	'TQD'	'233'	'344']	['TTEEEEE'	'DGVCTVT'	'ON/12/2'	'4302303'	'TTEEEEE'	'DGYFKIY'	'ON213/2'	'4332403']	['EEEEE'	'VSDAI'
6ANV_B 0.0106746344574209 8.583697454225673 0.0046783625730992 [[20	22]	[255	259]	[320	325]	[139	142]	[322	325]	[309	316]	[48	55]] [3	5	6	1	4	0	2] [[51	53]	[224	228]	[308	313]	[433	436]	[593	596]	[757	764]	[1002	1009]] "[['EEE'	'YEN'	'233'	'344'	'EEE'	'TQD'	'233'	'344']	['EEEEE'	'KYDIK'	'323/3'	'43404'	'EEEEE'	'EPLVD'	'320/3'	'43104']	['..EEEE'	'VNYGVT'
6KDJ_A 0.0018396623614684 10.564525742518446 0.1191099476439785 [[349	353]	[331	352]	[103	107]	[178	182]	[329	341]	[256	266]] [3	5	6	1	4	2] [[48	52]	[195	209]	[309	313]	[433	437]	[539	551]	[992	1003]] "[['EEEEE'	'LKTGK'	'03223'	'14334'	'EEEEE'	'LHSTQ'	'03223'	'14334']	['EEETTEEEEEEEEETTEEEEEE'	'KQGQGQWTYQIYQEPFKNLKTG'	'332ON32223/233NM330322'	'4434343334034432441433'	'EEETTEEEEEEEEEE'	'KNIDGYFKIYSKHTP'	'33/ON213/223322'	'440433240334433']	['.SEEE'	'KKSVT'	']V2/2'	'44303'	'.SEEE'	'EKGIY'	']V2/2'
3TBT_A 0.002327045890278 4.134915401027173 0.3658146964856228 [[188	192]	[187	193]	[22	27]	[7	12]	[22	27]	[56	61]	[140	150]] [3	5	6	1	4	0	2] [[49	53]	[201	208]	[311	316]	[396	401]	[594	599]	[746	751]	[989	1006]] "[['EEEEE'	'HVTHH'	'3/233'	'40344'	'EEEEE'	'HSTQD'	'32233'	'43344']	['EEEEEEE'	'AHVTHHP'	'13/2332'	'2403443'	'EEEEEEEE'	'FKIYSKHT'	'13/22332'	'24033443']	['EEEEEE'	'YISVGY'
6QGM_d 0.0035066789486697 10.633956959780171 0.0106382978723404 [[198	201]	[198	201]	[283	288]	[75	85]	[282	288]	[465	469]	[306	311]] [3	5	6	1	4	0	2] [[50	53]	[204	207]	[311	316]	[428	436]	[593	599]	[738	742]	[953	958]] [['EEEE'	'GYQK'	'2233'	'3344'	'EEEE'	'STQD'	'2233'	'3344']	['EEEE'	'GYQK'	'2233'	'3344'	'EEEE'	'YSKH'	'2233'	'3344']	['EEEEEE'	'WVWNIP'
6YVA_C 0.0017344919220001 1.495710174690755 0.846652267818574 [[92	95]	[92	94]	[91	95]	[121	123]	[124	128]	[26	29]	[103	111]] [3	5	6	1	4	0	2] [[49	52]	[202	204]	[313	317]	[451	453]	[543	547]	[761	764]	[1002	1010]] "[['EEEE'	'NIYE'	'3/23'	'4034'	'EEEE'	'HSTQ'	'3223'	'4334']	['EEE'	'NIY'	'3/2'	'403'	'EEE'	'KIY'	'3/2'	'403']	['EEEEE'	'SNIYE'
1UF2_J 0.0074586645179103 11.378241716319073 0.0023446658851109 [[192	195]	[222	226]	[352	355]	[330	335]	[292	297]	[325	331]	[6	23]] [3	5	6	1	4	0	2] [[47	50]	[200	204]	[296	299]	[365	370]	[538	543]	[760	769]	[1003	1015]] "[['EEEE'	'ILFG'	'/012'	'0123'	'EEEE'	'VLHS'	'/032'	'0143']	['EEEEE'	'GAYVY'	'212/2'	'32303'	'EEEEE'	'YFKIY'	'213/2'	'32403']	['HHHH'	'LTNS'
1KSX_A 0.0018472078824124 2.997077117646596 0.6379310344827589 [[238	241]	[226	233]	[165	169]	[235	240]	[217	221]	[160	162]	[251	254]] [3	5	6	1	4	0	2] [[49	52]	[198	204]	[295	299]	[395	400]	[538	542]	[769	771]	[956	959]] "[['EEEE'	'NTAK'	'3213'	'4324'	'EEEE'	'HSTQ'	'3223'	'4334']	['TTEEEEEE'	'EGGTCAVY'	'ON2211/2'	'43332203'	'TTEEEEE'	'DGYFKIY'	'ON213/2'	'4332403']	['HHHHH'	'GLFKS'
5FUU_A 0.0098171537165406 9.652908661565016 0.003508771929825 [[443	448]	[446	451]	[443	448]	[486	489]	[317	323]	[100	102]	[103	116]] [3	5	6	1	4	0	2] [[47	52]	[204	209]	[312	317]	[431	434]	[592	598]	[771	773]	[988	1004]] "[['EEEEEE'	'IRHSSN'	'/43223'	'054334'	'EEEEEE'	'VLHSTQ'	'/03223'	'014334']	['EEEEEE'	'SSNITG'	'223/22'	'334033'	'EEEEEE'	'YSKHTP'	'223322'	'334433']	['EEEEEE'	'IRHSSN'
5HGB_A 0.0018772825566612 2.113346127229656 0.7342799188640972 [[110	115]	[100	116]	[213	218]	[243	247]	[31	35]	[56	61]	[68	75]] [3	5	6	1	4	0	2] [[48	53]	[200	208]	[312	317]	[398	402]	[573	577]	[746	751]	[988	995]] "[['EEEEEE'	'LRGYHQ'	'042233'	'153344'	'EEEEEE'	'LHSTQD'	'032233'	'143344']	['EEEE.TTS.EEEEEEEE'	'GADVGSDGRFLRGYHQY'	'213/}NOU^10422332'	'32403343521533443'	'EEEEEEEEE'	'YFKIYSKHT'	'213/22332'	'324033443']	['EEEEEE'	'ITLTWQ'
2J8F_A 0.0037608450398608 0.693331402304806 0.94760820045558 [[201	204]	[201	204]	[122	127]	[20	25]	[263	266]	[20	22]	[20	25]] [3	5	6	1	4	0	2] [[50	53]	[204	207]	[311	316]	[365	370]	[549	552]	[768	770]	[1006	1011]] "[['EEEE'	'TWKQ'	'2233'	'3344'	'EEEE'	'STQD'	'2233'	'3344']	['EEEE'	'TWKQ'	'2233'	'3344'	'EEEE'	'YSKH'	'2233'	'3344']	['EEEEEE'	'PIYYSY'
6CRX_A 0.0096713761640829 1.3394347889520055 0.2008426966292129 [[45	57]	[65	71]	[268	306]	[345	389]	[509	599]	[743	755]	[933	1001]] [3	5	6	1	4	0	2] [[41	53]	[202	208]	[281	319]	[358	402]	[523	613]	[761	773]	[951	1019]] "[['SEE..SEEEEEEE'	'EIFRSDTLYLTQD'	'V/1^}V2020233'	'4025343131344'	'SEE..SEEEEEEE'	'KVFRSSVLHSTQD'	'V/1^}U/032233'	'4025330143344']	['EEEEEEE'	'NVTGFHT'	'3/22132'	'4033243'	'EEEEEEE'	'KIYSKHT'	'3/22332'	'4033443']	['TTS.EEEEEESSS.HHHHHHHHHT.SS..SS.EEEEEEE'	'ENGTITDAVDGSQNPLAELKGSVKSFEIDKGIYQTSNFR'
6ACJ_A 0.0156241615712025 1.2158178754587217 0.0700876095118896 [[42	49]	[254	260]	[268	306]	[361	389]	[503	597]	[743	755]	[933	1001]] [3	5	6	1	4	0	2] [[38	45]	[203	209]	[281	319]	[374	402]	[517	611]	[761	773]	[951	1019]] "[['.SSSB...'	'YPDEIFRS'	'}UVV([^}'	'33440253'	'.SSSEE..'	'YPDKVFRS'	'}UVV/1^}'	'33440253']	['EEE.EEE'	'VGYLKPT'	'/22Z322'	'0331433'	'EEEEEEE'	'IYSKHTP'	'/223322'	'0334433']	['TT..EEEEEESSS.HHHHHHHHHT.SS..SS.EEEEEEE'	'ENGTITDAVDBSQNPLAELKBSVKSFEIDKGIYQTSNFR'
5HGB_D 0.0017788614261565 2.133778088337129 0.7628865979381436 [[110	115]	[112	116]	[213	218]	[243	247]	[31	35]	[56	61]	[68	75]] [3	5	6	1	4	0	2] [[48	53]	[204	208]	[312	317]	[398	402]	[573	577]	[746	751]	[988	995]] "[['EEEEEE'	'LRGYHQ'	'042233'	'153344'	'EEEEEE'	'LHSTQD'	'032233'	'143344']	['EEEEE'	'GYHQY'	'22332'	'33443'	'EEEEE'	'YSKHT'	'22332'	'33443']	['EEEEEE'	'ITLTWQ'
3KLI_A 0.0020904889428614 9.23041493766329 0.0919540229885056 [[349	353]	[338	352]	[103	107]	[441	445]	[51	57]	[262	267]	[396	404]] [3	5	6	1	4	0	2] [[48	52]	[200	209]	[309	313]	[396	400]	[526	532]	[761	766]	[1002	1010]] "[['EEEEE'	'LKTGK'	'03223'	'14334'	'EEEEE'	'LHSTQ'	'03223'	'14334']	['EEEEEEETTEEEEEE'	'TYQIYQEPFKNLKTG'	'223/233NM330322'	'334034432441433'	'EEEEEEEEEE'	'YFKIYSKHTP'	'213/223322'	'3240334433']	['.SEEE'	'KKSVT'
4RZ8_A 0.0062516207077985 6.673129378710914 0.0166468489892979 [[328	332]	[448	451]	[411	419]	[486	489]	[450	453]	[68	71]	[345	349]] [3	5	6	1	4	0	2] [[49	53]	[202	205]	[309	317]	[431	434]	[549	552]	[738	741]	[1008	1012]] "[['EEEEE'	'KAYEE'	'31233'	'42344'	'EEEEE'	'HSTQD'	'32233'	'43344']	['EEEE'	'NITG'	'3/22'	'4033'	'EEEE'	'KIYS'	'3/22'	'4033']	['..EEEEEEE'	'NGTITLPGK'
4OW5_A 0.0088973088001212 3.663139983522965 0.0227272727272722 [[149	152]	[192	199]	[230	233]	[198	202]	[109	111]	[52	61]] [5	6	1	4	0	2] [[201	204]	[309	316]	[432	435]	[593	597]	[757	759]	[952	961]] "[['EEEE'	'FEIY'	'13/2'	'2403'	'EEEE'	'FKIY'	'13/2'	'2403']	['.SEEEEEE'	'NNLVYRTT'	']V0/2422'	'44103533'	'.SEEEEEE'	'EKGIYQTS'	']V2/2322'	'44303433']	['EEEE'	'DVIF'	'3//1'	'4002'	'EEEE'	'DVIA'	'3//1'
5YVU_B 0.0011977780109119 13.834205122236549 0.0690058479532162 [[442	446]	[69	79]	[36	42]	[402	405]	[444	448]	[204	207]	[369	375]] [3	5	6	1	4	0	2] [[47	51]	[200	205]	[312	318]	[359	362]	[592	596]	[767	770]	[953	959]] "[['EEEEE'	'ILAGP'	'/0122'	'01233'	'EEEEE'	'VLHST'	'/0322'	'01433']	['EEEGGGTEEEE'	'WADVRNDMISY'	'2136;:O1/22'	'32405442033'	'EEEEEE'	'YFKIYS'	'213/22'	'324033']	['EEEEEEE'	'VGVGIHM'
3D23_C 0.0020955916408979 7.398921307045778 0.2093352192362094 [[79	81]	[78	81]	[79	82]	[28	31]	[149	153]	[291	297]	[291	297]] [3	5	6	1	4	0	2] [[50	52]	[203	206]	[315	318]	[450	453]	[549	553]	[747	753]	[1006	1012]] "[['EEE'	'SYQ'	'223'	'334'	'EEE'	'STQ'	'223'	'334']	['EEEE'	'VSYQ'	'/223'	'0334'	'EEEE'	'IYSK'	'/223'	'0334']	['EEEE'	'SYQM'
5HP1_C 0.0034327816242902 10.480475908412966 0.0130331753554495 [[349	353]	[338	352]	[103	107]	[438	442]	[455	468]	[262	267]	[396	404]] [3	5	6	1	4	0	2] [[48	52]	[200	209]	[309	313]	[398	402]	[592	599]	[761	766]	[1002	1010]] "[['EEEEE'	'LKTGK'	'03223'	'14334'	'EEEEE'	'LHSTQ'	'03223'	'14334']	['EEEEEEETTEEEEEE'	'TYQIYQEPFKNLKTG'	'223/233NM330322'	'334034432441433'	'EEEEEEEEEE'	'YFKIYSKHTP'	'213/223322'	'3240334433']	['.SEEE'	'KKSVT'
2HD0_J 0.0074348227831674 1.0318787187930336 0.6699218749999996 [[188	190]	[192	194]	[141	146]	[189	194]	[134	136]	[105	109]] [5	6	1	4	0	2] [[197	199]	[311	313]	[438	443]	[544	549]	[766	768]	[1000	1004]] "[['ETT'	'ING'	'/ON'	'043'	'ETT'	'IDG'	'/ON'	'043']	['EEE'	'PVS'	'2/2'	'303'	'EEE'	'GIY'	'2/2'	'303']	['.TTTS.'	'YNHLTP'	'}OOLU}'	'344133'	'.TTTT.'	'SNNLDS'	'}OOLO}'
5ESB_A 0.0013759340513989 4.457432541497733 0.6764705882352939 [[1082	1086]	[1083	1086]	[1163	1168]	[1006	1009]	[1033	1038]	[1132	1134]	[1173	1178]] [3	5	6	1	4	0	2] [[48	52]	[203	206]	[285	290]	[376	379]	[595	600]	[767	769]	[1002	1007]] "[['EEEEE'	'LVGWQ'	'0/223'	'10334'	'EEEEE'	'LHSTQ'	'03223'	'14334']	['EEEE'	'VGWQ'	'/223'	'0334'	'EEEE'	'IYSK'	'/223'	'0334']	['EEEEEE'	'VAKAVQ'
4LK0_G 0.0019283020937258 6.381387200153761 0.370192307692307 [[28	30]	[24	29]	[38	41]	[25	30]	[108	111]	[221	223]	[213	223]] [3	5	6	1	4	0	2] [[48	50]	[201	206]	[295	298]	[394	399]	[593	596]	[740	742]	[1009	1018]] "[['EEE'	'LEP'	'032'	'143'	'EEE'	'LHS'	'032'	'143']	['EEEEEE'	'AKVTLE'	'13/203'	'240314'	'EEEEEE'	'FKIYSK'	'13/223'	'240334']	['HHHH'	'TLGN'
6OEJ_A 0.0055963888357141 5.359588997405688 0.0215053763440855 [[225	228]	[448	451]	[413	419]	[486	489]	[450	453]	[100	102]	[345	349]] [3	5	6	1	4	0	2] [[47	50]	[202	205]	[311	317]	[431	434]	[549	552]	[771	773]	[1008	1012]] "[['EEEE'	'ILKP'	'/032'	'0143'	'EEEE'	'VLHS'	'/032'	'0143']	['EEEE'	'NITG'	'3/22'	'4033'	'EEEE'	'KIYS'	'3/22'	'4033']	['EEEEEEE'	'TITLPSK'
5HRG_A 0.0002165205957235 2.8103009071433944 0.8832599118942719 [[95	98]	[26	28]	[95	98]	[34	36]	[20	24]	[110	113]	[126	129]] [3	5	6	1	4	0	2] [[49	52]	[226	228]	[314	317]	[433	435]	[541	545]	[769	772]	[1013	1016]] [['EEEE'	'KTYQ'	'3223'	'4334'	'EEEE'	'HSTQ'	'3223'	'4334']	['EEE'	'LIK'	'0/3'	'104'	'EEE'	'LVD'	'0/3'	'104']	['EEEE'	'KTYQ'
1LW0_B 0.0045146241390316 13.835023810225255 0.0023446658851109 [[349	353]	[331	352]	[103	107]	[412	415]	[329	341]	[262	267]	[396	404]] [3	5	6	1	4	0	2] [[48	52]	[195	209]	[309	313]	[447	450]	[539	551]	[761	766]	[1002	1010]] "[['EEEEE'	'LKTGK'	'03223'	'14334'	'EEEEE'	'LHSTQ'	'03223'	'14334']	['EEETTEEEEEEEEETTEEEEEE'	'KQGQGQWTYQIYQEPFKNLKTG'	'332ON32223/233NM330322'	'4434343334034432441433'	'EEETTEEEEEEEEEE'	'KNIDGYFKIYSKHTP'	'33/ON213/223322'	'440433240334433']	['.SEEE'	'KKSVT'
6GB7_E 0.0024017342302507 4.236649135520583 0.3549920760697307 [[188	192]	[187	193]	[22	27]	[7	12]	[22	27]	[56	61]	[140	150]] [3	5	6	1	4	0	2] [[49	53]	[201	208]	[311	316]	[396	401]	[594	599]	[746	751]	[989	1006]] "[['EEEEE'	'HVTHH'	'3/233'	'40344'	'EEEEE'	'HSTQD'	'32233'	'43344']	['EEEEEEE'	'AHVTHHP'	'13/2332'	'2403443'	'EEEEEEEE'	'FKIYSKHT'	'13/22332'	'24033443']	['EEEEEE'	'YISVGY'
5XN0_B 0.0024617090435819 2.163311474787078 0.5052816901408441 [[349	353]	[331	352]	[350	353]	[351	355]	[329	341]	[262	267]	[256	266]] [3	5	6	1	4	0	2] [[48	52]	[195	209]	[314	317]	[396	400]	[539	551]	[761	766]	[992	1003]] "[['EEEEE'	'LKTGK'	'03223'	'14334'	'EEEEE'	'LHSTQ'	'03223'	'14334']	['EEETTEEEEEEEEETTEEEEEE'	'KQGQGQWTYQIYQEPFKNLKTG'	'332ON32223/233NM330322'	'4434343334034432441433'	'EEETTEEEEEEEEEE'	'KNIDGYFKIYSKHTP'	'33/ON213/223322'	'440433240334433']	['EEEE'	'KTGK'
2WR7_C 0.0079387110380259 1.0913436400782732 0.595149253731343 [[164	168]	[256	260]	[273	283]	[242	246]	[242	245]	[190	194]	[410	453]] [3	5	6	1	4	0	2] [[49	53]	[200	204]	[307	315]	[395	399]	[539	542]	[764	768]	[953	1015]] "[['EEEEE'	'KGSYN'	'32223'	'43334'	'EEEEE'	'HSTQD'	'32233'	'43344']	['EEEEE'	'GFKIS'	'213/2'	'32403'	'EEEEE'	'YFKIY'	'213/2'	'32403']	['...S.EESEEE'	'TLENMETKPQT'
2J8G_A 0.0035141986670351 0.7685975702089453 0.9837587006960558 [[201	204]	[201	204]	[122	127]	[20	25]	[263	266]	[20	22]	[20	25]] [3	5	6	1	4	0	2] [[50	53]	[204	207]	[311	316]	[365	370]	[549	552]	[768	770]	[1006	1011]] "[['EEEE'	'TWKQ'	'2233'	'3344'	'EEEE'	'STQD'	'2233'	'3344']	['EEEE'	'TWKQ'	'2233'	'3344'	'EEEE'	'YSKH'	'2233'	'3344']	['EEEEEE'	'PIYYSY'
6V6W_C 0.0071527103786609 10.555577102444952 0.0070175438596491 [[289	293]	[448	451]	[411	417]	[486	489]	[286	302]	[100	102]	[103	116]] [3	5	6	1	4	0	2] [[49	53]	[202	205]	[309	315]	[431	434]	[539	558]	[771	773]	[988	1004]] "[['EEEEE'	'NTPVQ'	'322/3'	'43304'	'EEEEE'	'HSTQD'	'32233'	'43344']	['EEEE'	'NITG'	'3/22'	'4033'	'EEEE'	'KIYS'	'3/22'	'4033']	['.SEEEEE'	'NDSITLP'
6UJX_A 0.0021598048988429 9.630578034589918 0.0700876095118896 [[349	353]	[331	352]	[103	107]	[122	126]	[329	341]	[262	267]	[396	404]] [3	5	6	1	4	0	2] [[48	52]	[195	209]	[309	313]	[405	409]	[539	551]	[761	766]	[1002	1010]] "[['EEEEE'	'LKTGK'	'03223'	'14334'	'EEEEE'	'LHSTQ'	'03223'	'14334']	['EEETTEEEEEEESSTT.EEEEE'	'KQGQGQWTYQIYQEPFKNLKTG'	'332ON32223/2VVNM]30322'	'4434343334034432441433'	'EEETTEEEEEEEEEE'	'KNIDGYFKIYSKHTP'	'33/ON213/223322'	'440433240334433']	['.SEEE'	'KKSVT'
1FZM_A 0.0025786934391848 1.7307047578893426 0.4818024263431533 [[110	115]	[96	116]	[31	34]	[7	12]	[31	35]	[56	61]	[142	145]] [3	5	6	1	4	0	2] [[48	53]	[196	208]	[286	289]	[396	401]	[573	577]	[746	751]	[1008	1011]] "[['EEEEEE'	'LRGYQQ'	'042233'	'153344'	'EEEEEE'	'LHSTQD'	'032233'	'143344']	['EEEEEEEE.TTS.EEEEEEEE'	'QVISGCEVGSDGRLLRGYQQY'	'3//2213/}NOU^00422332'	'400332403343511533443'	'EETTEEEEEEEEE'	'NIDGYFKIYSKHT'	'3/ON213/22332'	'4043324033443']	['EEEE'	'TEFV'
4WE7_D 0.002594411834387 2.6483890076009686 0.3214837712519323 [[111	113]	[139	143]	[233	237]	[20	23]	[124	142]	[149	155]	[148	154]] [3	5	6	1	4	0	2] [[48	50]	[203	207]	[284	288]	[437	440]	[585	598]	[762	768]	[953	959]] "[['EEE'	'LNW'	'032'	'143'	'EEE'	'LHS'	'032'	'143']	['EEEEE'	'IWGVH'	'/22/3'	'03304'	'EEEEE'	'IYSKH'	'/2233'	'03344']	['.EEEE'	'PIGKM'
5X5B_A 0.008040205953954 1.258105704930755 0.3571428571428565 [[1051	1054]	[188	208]	[270	299]	[342	389]	[518	599]	[745	755]	[933	1001]] [3	5	6	1	4	0	2] [[50	53]	[195	215]	[283	312]	[355	402]	[532	613]	[763	773]	[951	1019]] "[['EEEE'	'PSQE'	'2233'	'3344'	'EEEE'	'STQD'	'2233'	'3344']	['EEETTEEEEEEEE.....SSS'	'KNKDGFLYVYKGYQPIDVVRD'	'333ON102/2322]}Y]YRWV'	'444432130343343040054'	'EEETTEEEEEEEEEE...SSS'	'KNIDGYFKIYSKHTPINLVRD'	'33/ON213/223322Y]ZRWV'	'440433240334433041054']	['SSEEEEEETTSSHHHHHHHHHT.S...SEE'	'GTITDAVDCSQNPLAELKCSVKSFEIDKGI'
4LK0_A 0.0019542520306062 6.408038798593897 0.3925081433224755 [[28	30]	[24	29]	[38	41]	[25	30]	[108	111]	[221	223]	[213	223]] [3	5	6	1	4	0	2] [[48	50]	[201	206]	[295	298]	[394	399]	[593	596]	[740	742]	[1009	1018]] "[['EEE'	'LEP'	'032'	'143'	'EEE'	'LHS'	'032'	'143']	['EEEEEE'	'AKVTLE'	'13/203'	'240314'	'EEEEEE'	'FKIYSK'	'13/223'	'240334']	['HHHH'	'TLGN'
1S2E_A 0.0019978452326378 3.9730119201073872 0.595149253731343 [[157	165]	[231	234]	[159	163]	[277	282]	[4	11]	[195	197]	[31	37]] [3	5	6	1	4	0	2] [[45	53]	[203	206]	[312	316]	[432	437]	[528	535]	[744	746]	[952	958]] [['..EEEEEEE'	'TSVWNYSIE'	'}}/2322/3'	'330343304'	'.SEEEEEEE'	'SSVLHSTQD'	'}U/032233'	'330143344']	['EEEE'	'ISSE'	'/223'	'0334'	'EEEE'	'IYSK'	'/223'	'0334']	['EEEEE'	'VWNYS'
2ZHX_D 0.0020444641254745 4.590686532618476 0.5240641711229947 [[18	21]	[42	44]	[18	21]	[75	78]	[36	42]	[75	77]	[7	11]] [3	5	6	1	4	0	2] [[47	50]	[226	228]	[312	315]	[421	424]	[578	585]	[744	746]	[951	955]] [['EEEE'	'IQES'	'/332'	'0443'	'EEEE'	'VLHS'	'/032'	'0143']	['EEE'	'LVH'	'0/3'	'104'	'EEE'	'LVD'	'0/3'	'104']	['EEEE'	'IQES'
2HD0_G 0.0072689535715048 1.0254777224237115 0.7168674698795177 [[188	190]	[192	194]	[141	146]	[189	194]	[134	136]	[105	109]] [5	6	1	4	0	2] [[197	199]	[311	313]	[438	443]	[544	549]	[766	768]	[1000	1004]] "[['ETT'	'ING'	'/ON'	'043'	'ETT'	'IDG'	'/ON'	'043']	['EEE'	'PVS'	'2/2'	'303'	'EEE'	'GIY'	'2/2'	'303']	['.TTTS.'	'YNHLTP'	'}OOLU}'	'344133'	'.TTTT.'	'SNNLDS'	'}OOLO}'
3MEC_B 0.0025759219673629 1.9811999911856475 0.4792387543252587 [[349	353]	[331	352]	[350	353]	[351	355]	[329	341]	[262	267]	[256	266]] [3	5	6	1	4	0	2] [[48	52]	[195	209]	[314	317]	[396	400]	[539	551]	[761	766]	[992	1003]] "[['EEEEE'	'LKTGK'	'03223'	'14334'	'EEEEE'	'LHSTQ'	'03223'	'14334']	['EEETTEEEEEEESSTT.EEEEE'	'KQGQGQWTYQIYQEPFKNLKTG'	'332ON32223/2VVNM]30322'	'4434343334034432441433'	'EEETTEEEEEEEEEE'	'KNIDGYFKIYSKHTP'	'33/ON213/223322'	'440433240334433']	['EEEE'	'KTGK'
2IXU_A 0.0044354606534647 0.7646606790836978 0.9700460829493076 [[201	204]	[201	204]	[122	127]	[20	25]	[263	266]	[20	22]	[20	25]] [3	5	6	1	4	0	2] [[50	53]	[204	207]	[311	316]	[365	370]	[549	552]	[768	770]	[1006	1011]] "[['EEEE'	'TWKQ'	'2233'	'3344'	'EEEE'	'STQD'	'2233'	'3344']	['EEEE'	'TWKQ'	'2233'	'3344'	'EEEE'	'YSKH'	'2233'	'3344']	['EEEEEE'	'PIYYSY'
6LKX_A 0.0019847501057997 9.600988488208186 0.1825726141078834 [[347	350]	[339	345]	[117	123]	[335	342]	[147	151]	[355	361]	[61	68]] [3	5	6	1	4	0	2] [[38	41]	[201	207]	[310	316]	[427	434]	[598	602]	[764	772]	[974	981]] "[['.SSS'	'PTKD'	'}UVV'	'3344'	'.SSS'	'YPDK'	'}UVV'	'3344']	['EEEEEEE'	'FDVVTLH'	'13//203'	'2400314'	'EEEEEEE'	'FKIYSKH'	'13/2233'	'2403344']	['SEEEEEE'	'DGDYAST'
5YVW_B 0.0012907817461938 14.557694234405425 0.0647571606475712 [[442	446]	[218	220]	[330	336]	[86	91]	[444	448]	[204	207]	[369	375]] [3	5	6	1	4	0	2] [[47	51]	[225	227]	[283	290]	[423	428]	[592	596]	[767	770]	[953	959]] "[['EEEEE'	'ILAGP'	'/0122'	'01233'	'EEEEE'	'VLHST'	'/0322'	'01433']	['EEE'	'TLI'	'20/'	'310'	'EEE'	'PLV'	'20/'	'310']	['S.EEEEE'	'SPIEDIE'
6W4M_G 0.0025182750383766 6.982910370052016 0.0809102402022758 [[223	239]	[448	451]	[414	419]	[415	417]	[450	453]	[68	71]	[334	349]] [3	5	6	1	4	0	2] [[45	52]	[202	205]	[312	317]	[451	453]	[549	552]	[738	741]	[985	1012]] "[['..EEEE..SS..SEEEE'	'YVILKDNDKNFNGTGPD'	'}Y/033]]VV[]U2223'	'30014444442433334'	'.SEEEEEE'	'SSVLHSTQ'	'}U/03223'	'33014334']	['EEEE'	'NITG'	'3/22'	'4033'	'EEEE'	'KIYS'	'3/22'	'4033']	['EEEEEE'	'ITLPGK'
1P35_A 0.0056895727774906 6.3323477277919125 0.0210526315789474 [[231	234]	[231	234]	[242	247]	[263	270]	[161	168]	[213	215]	[71	75]] [3	5	6	1	4	0	2] [[50	53]	[204	207]	[285	290]	[394	401]	[603	612]	[771	773]	[952	956]] [['EEEE'	'YYNE'	'2233'	'3344'	'EEEE'	'STQD'	'2233'	'3344']	['EEEE'	'YYNE'	'2233'	'3344'	'EEEE'	'YSKH'	'2233'	'3344']	['EEEEEE'	'IYKALE'
5LI4_B 0.0055361096834387 1.0316153474925778 0.7812499999999993 [[130	132]	[76	81]	[129	132]	[32	36]	[416	419]	[494	502]] [5	6	1	4	0	2] [[224	226]	[295	300]	[449	452]	[605	609]	[766	769]	[987	998]] "[['EEE'	'DSL'	'320'	'431'	'EEE'	'EPL'	'320'	'431']	['HHHHHH'	'WGSNPN'	'$$$%$%'	'333434'	'HHHHHH'	'PLSETK'	'$""$%$%'	'313434']	['EEEE'	'SDSL'	'2320'	'3431'	'EEEE'	'YNYL'	'2320'
1GW7_F 0.0023424906071257 5.040035388466229 0.331775700934579 [[3232	3238]	[3227	3236]	[3231	3236]	[3304	3307]	[3227	3233]	[3017	3024]] [3	5	6	1	4	2] [[47	53]	[202	209]	[311	316]	[450	453]	[586	596]	[953	960]] "[['EEEEEEE'	'VYQSYLD'	'/232203'	'0343314'	'EEEEEEE'	'VLHSTQD'	'/032233'	'0143344']	['EEEEEEEEEE'	'EISYTVYQSY'	'3/222/2322'	'4033303433'	'EEEEEEEE'	'KIYSKHTP'	'3/223322'	'40334433']	['EEEEEE'	'TVYQSY'	'2/2322'	'303433'	'EEEEEE'	'GIYQTS'	'2/2322'
1GW8_F 0.0023417570911106 5.040052725394645 0.331775700934579 [[3232	3238]	[3227	3236]	[3231	3236]	[3304	3307]	[3227	3233]	[3017	3024]] [3	5	6	1	4	2] [[47	53]	[202	209]	[311	316]	[450	453]	[586	596]	[953	960]] "[['EEEEEEE'	'VYQSYLD'	'/232203'	'0343314'	'EEEEEEE'	'VLHSTQD'	'/032233'	'0143344']	['EEEEEEEEEE'	'EISYTVYQSY'	'3/222/2322'	'4033303433'	'EEEEEEEE'	'KIYSKHTP'	'3/223322'	'40334433']	['EEEEEE'	'TVYQSY'	'2/2322'	'303433'	'EEEEEE'	'GIYQTS'	'2/2322'
4TPL_A 0.0022022448352303 6.986601583478822 0.2915407854984888 [[329	331]	[328	331]	[309	312]	[16	19]	[68	72]	[64	80]] [3	6	1	4	0	2] [[49	51]	[313	316]	[447	450]	[548	551]	[769	773]	[953	964]] "[['EEE'	'DWY'	'322'	'433'	'EEE'	'HST'	'322'	'433']	['EEEE'	'GDWY'	'2322'	'3433'	'EEEE'	'YQTS'	'2322'	'3433']	['.EEE'	'TDWE'	'}323'	'3434'	'.EEE'	'GNYN'	'}323'
5LI4_E 0.0055361461043382 1.0316307963897555 0.7812499999999993 [[130	132]	[76	81]	[129	132]	[32	36]	[416	419]	[494	502]] [5	6	1	4	0	2] [[224	226]	[295	300]	[449	452]	[605	609]	[766	769]	[987	998]] "[['EEE'	'DSL'	'320'	'431'	'EEE'	'EPL'	'320'	'431']	['HHHHHH'	'WGSNPN'	'$$$%$%'	'333434'	'HHHHHH'	'PLSETK'	'$""$%$%'	'313434']	['EEEE'	'SDSL'	'2320'	'3431'	'EEEE'	'YNYL'	'2320'
5UWE_G 0.0025410875120697 6.983604278502599 0.0768261964735517 [[223	239]	[448	451]	[414	419]	[415	417]	[450	453]	[68	71]	[334	349]] [3	5	6	1	4	0	2] [[45	52]	[202	205]	[312	317]	[451	453]	[549	552]	[738	741]	[985	1012]] "[['..EEEE..SS..SEEEE'	'YVILKDNDKNFNGTGPD'	'}Y/033]]VV[]U2223'	'30014444442433334'	'.SEEEEEE'	'SSVLHSTQ'	'}U/03223'	'33014334']	['EEEE'	'NITG'	'3/22'	'4033'	'EEEE'	'KIYS'	'3/22'	'4033']	['EEEEEE'	'ITLPGK'
1HB7_F 0.002343223461827 5.040069225792275 0.331775700934579 [[232	238]	[227	236]	[231	236]	[304	307]	[227	233]	[17	24]] [3	5	6	1	4	2] [[47	53]	[202	209]	[311	316]	[450	453]	[586	596]	[953	960]] "[['EEEEEEE'	'VYQSYLD'	'/232203'	'0343314'	'EEEEEEE'	'VLHSTQD'	'/032233'	'0143344']	['EEEEEEEEEE'	'EISYTVYQSY'	'3/222/2322'	'4033303433'	'EEEEEEEE'	'KIYSKHTP'	'3/223322'	'40334433']	['EEEEEE'	'TVYQSY'	'2/2322'	'303433'	'EEEEEE'	'GIYQTS'	'2/2322'
3LAK_B 0.0025708493138193 2.005968581437849 0.4921465968586378 [[349	353]	[327	352]	[350	353]	[351	355]	[334	341]	[262	267]	[256	266]] [3	5	6	1	4	0	2] [[48	52]	[201	209]	[314	317]	[396	400]	[544	551]	[761	766]	[992	1003]] "[['EEEEE'	'LKTGK'	'03223'	'14334'	'EEEEE'	'LHSTQ'	'03223'	'14334']	['EEEEE.STTEEEEEEESSTT.EEEEE'	'AEIQKQGQGQWTYQIYQEPFKNLKTG'	'13/33]UON32223/2VVNM]30322'	'24044434343334034432441433'	'EEEEEEEEE'	'FKIYSKHTP'	'13/223322'	'240334433']	['EEEE'	'KTGK'
1GW7_J 0.0025111801929704 5.038300910631604 0.2818590704647676 [[1232	1238]	[1227	1236]	[1231	1236]	[1304	1307]	[1227	1233]	[1017	1024]] [3	5	6	1	4	2] [[47	53]	[202	209]	[311	316]	[450	453]	[586	596]	[953	960]] "[['EEEEEEE'	'VYQSYLD'	'/232203'	'0343314'	'EEEEEEE'	'VLHSTQD'	'/032233'	'0143344']	['EEEEEEEEEE'	'EISYTVYQSY'	'3/222/2322'	'4033303433'	'EEEEEEEE'	'KIYSKHTP'	'3/223322'	'40334433']	['EEEEEE'	'TVYQSY'	'2/2322'	'303433'	'EEEEEE'	'GIYQTS'	'2/2322'
5LI2_B 0.0053494597844523 0.9027287513449636 0.9084821428571426 [[390	392]	[126	131]	[129	132]	[32	38]	[416	421]	[494	502]] [5	6	1	4	0	2] [[225	227]	[310	315]	[449	452]	[605	611]	[766	771]	[987	998]] "[['EEE'	'SLV'	'20/'	'310'	'EEE'	'PLV'	'20/'	'310']	['SEEEEE'	'NTLSDS'	'V20232'	'431343'	'SEEEEE'	'KGIYQT'	'V2/232'	'430343']	['EEEE'	'SDSL'	'2320'	'3431'	'EEEE'	'YNYL'	'2320'
3LAL_B 0.0025667272153109 1.96713788492052 0.5052816901408441 [[349	353]	[331	352]	[350	353]	[351	355]	[329	341]	[262	267]	[256	266]] [3	5	6	1	4	0	2] [[48	52]	[195	209]	[314	317]	[396	400]	[539	551]	[761	766]	[992	1003]] "[['EEEEE'	'LKTGK'	'03223'	'14334'	'EEEEE'	'LHSTQ'	'03223'	'14334']	['EEETTEEEEEEESSTT.EEEEE'	'KQGQGQWTYQIYQEPFKNLKTG'	'332ON32223/2VVNM]30322'	'4434343334034432441433'	'EEETTEEEEEEEEEE'	'KNIDGYFKIYSKHTP'	'33/ON213/223322'	'440433240334433']	['EEEE'	'KTGK'
3JSM_B 0.0025047960124724 2.128583341650354 0.5517241379310347 [[349	353]	[338	352]	[350	353]	[412	415]	[332	335]	[262	265]	[256	266]] [3	5	6	1	4	0	2] [[48	52]	[200	209]	[314	317]	[447	450]	[578	581]	[761	764]	[992	1003]] "[['EEEEE'	'LKTGK'	'03223'	'14334'	'EEEEE'	'LHSTQ'	'03223'	'14334']	['EEEEEEETTEEEEEE'	'TYQIYQEPFKNLKTG'	'223/233NM330322'	'334034432441433'	'EEEEEEEEEE'	'YFKIYSKHTP'	'213/223322'	'3240334433']	['EEEE'	'KTGK'
5LI2_E 0.005347989887208 0.9027919322579164 0.9084821428571426 [[390	392]	[126	131]	[129	132]	[32	38]	[416	421]	[494	502]] [5	6	1	4	0	2] [[225	227]	[310	315]	[449	452]	[605	611]	[766	771]	[987	998]] "[['EEE'	'SLV'	'20/'	'310'	'EEE'	'PLV'	'20/'	'310']	['SEEEEE'	'NTLSDS'	'V20232'	'431343'	'SEEEEE'	'KGIYQT'	'V2/232'	'430343']	['EEEE'	'SDSL'	'2320'	'3431'	'EEEE'	'YNYL'	'2320'
1LWE_B 0.002519245932598 2.433753419390392 0.4615384615384605 [[349	353]	[331	352]	[350	353]	[412	415]	[329	341]	[262	267]	[256	266]] [3	5	6	1	4	0	2] [[48	52]	[195	209]	[314	317]	[447	450]	[539	551]	[761	766]	[992	1003]] "[['EEEEE'	'LKTGK'	'03223'	'14334'	'EEEEE'	'LHSTQ'	'03223'	'14334']	['EEETTEEEEEEEEETTEEEEEE'	'KQGQGQWTYQIYQEPFKNLKTG'	'332ON32223/233NM330322'	'4434343334034432441433'	'EEETTEEEEEEEEEE'	'KNIDGYFKIYSKHTP'	'33/ON213/223322'	'440433240334433']	['EEEE'	'KTGK'
2C0N_A 0.002408041728787 3.0199874235346886 0.4895470383275264 [[168	172]	[166	171]	[169	173]	[84	89]	[162	166]	[37	40]	[73	80]] [3	5	6	1	4	0	2] [[48	52]	[204	209]	[314	318]	[433	438]	[549	553]	[770	773]	[953	960]] "[['EEEEE'	'LKAYH'	'03123'	'14234'	'EEEEE'	'LHSTQ'	'03223'	'14334']	['EEEEEE'	'SSLKAY'	'220312'	'331423'	'EEEEEE'	'YSKHTP'	'223322'	'334433']	['EEEEE'	'KAYHF'
5YW1_B 0.0016804958850002 14.319543661415652 0.0432748538011702 [[442	446]	[69	79]	[395	398]	[402	405]	[444	448]	[204	207]	[369	375]] [3	5	6	1	4	0	2] [[47	51]	[200	205]	[297	300]	[359	362]	[592	596]	[767	770]	[953	959]] "[['EEEEE'	'ILAGP'	'/0122'	'01233'	'EEEEE'	'VLHST'	'/0322'	'01433']	['EEEGGGTEEEE'	'WADVRNDMISY'	'2136;:O1/22'	'32405442033'	'EEEEEE'	'YFKIYS'	'213/22'	'324033']	['HHHH'	'PKTK'
4R3D_A 0.0023815342624602 5.358851682909157 0.3153846153846151 [[311	317]	[306	321]	[279	284]	[106	110]	[247	251]	[81	86]	[64	72]] [3	5	6	1	4	0	2] [[47	53]	[201	211]	[314	319]	[424	428]	[546	550]	[763	768]	[954	962]] "[['EEEEEEE'	'VLFPGQK'	'/012233'	'0123344'	'EEEEEEE'	'VLHSTQD'	'/032233'	'0143344']	['EEEEEEEEEEEEEE..'	'CKVTDVLFPGQKYSSD'	'13/23/01223322}]'	'2403401233443334'	'EEEEEEEEE..'	'FKIYSKHTPIN'	'13/223322Y]'	'24033443304']	['EEEEEE'	'HYVHAR'
5TW3_A 0.0106817843477239 11.62354536233528 0.003508771929825 [[349	353]	[338	352]	[103	107]	[178	182]	[455	468]	[262	267]	[396	404]] [3	5	6	1	4	0	2] [[48	52]	[200	209]	[309	313]	[433	437]	[592	599]	[761	766]	[1002	1010]] "[['EEEEE'	'LKTGK'	'03223'	'14334'	'EEEEE'	'LHSTQ'	'03223'	'14334']	['EEEEEEETTEEEEEE'	'TYQIYQEPFKNLKTG'	'223/233NM330322'	'334034432441433'	'EEEEEEEEEE'	'YFKIYSKHTP'	'213/223322'	'3240334433']	['.SEEE'	'KKSVT'
2IAJ_B 0.0034590525361351 13.533482417768148 0.008187134502924 [[349	353]	[327	352]	[350	353]	[295	298]	[51	56]	[262	267]	[256	266]] [3	5	6	1	4	0	2] [[48	52]	[201	209]	[314	317]	[425	428]	[526	531]	[761	766]	[992	1003]] "[['EEEEE'	'LKTGK'	'03223'	'14334'	'EEEEE'	'LHSTQ'	'03223'	'14334']	['EEEEE.SSS.EEEEEESSTT.EEEEE'	'AEIQKQGQGQWTYQIYQEPFKNLKTG'	'13/33]UVU]2223/2VVNM]30322'	'24044434343334034432441433'	'EEEEEEEEE'	'FKIYSKHTP'	'13/223322'	'240334433']	['EEEE'	'KTGK'
5ACO_C 0.0072763122444634 10.832475755953146 0.0082547169811317 [[289	293]	[448	451]	[411	418]	[486	489]	[286	302]	[100	102]	[340	349]] [3	5	6	1	4	0	2] [[49	53]	[202	205]	[309	316]	[431	434]	[539	558]	[771	773]	[1002	1012]] "[['EEEEE'	'NTPVQ'	'322/3'	'43304'	'EEEEE'	'HSTQD'	'32233'	'43344']	['EEEE'	'NITG'	'3/22'	'4033'	'EEEE'	'KIYS'	'3/22'	'4033']	['..EEEEEE'	'NDSITLPT'
6N4F_G 0.0024465272782177 1.91044690410466 0.6666666666666663 [[131	133]	[131	134]	[278	283]	[152	155]	[54	60]	[105	107]	[191	195]] [3	5	6	1	4	0	2] [[51	53]	[205	208]	[308	313]	[450	453]	[580	586]	[739	741]	[1005	1009]] "[['EEE'	'TQN'	'233'	'344'	'EEE'	'TQD'	'233'	'344']	['EEEE'	'TQNG'	'2332'	'3443'	'EEEE'	'SKHT'	'2332'	'3443']	['..SEEE'	'ISEWIT'
6OMC_J 0.014590334970964 7.990710753974726 0.0023446658851109 [[428	430]	[373	375]	[435	438]	[251	255]	[433	454]	[328	334]	[326	329]] [3	5	6	1	4	0	2] [[39	41]	[210	212]	[311	314]	[397	401]	[592	601]	[761	767]	[1007	1010]] "[['SSS'	'GKQ'	'UVV'	'344'	'SSS'	'PDK'	'UVV'	'344']	['...'	'VKL'	'Y]Z'	'041'	'...'	'INL'	'Y]Z'	'041']	['EEEE'	'YVTQ'
5YVV_B 0.0025541720961183 13.783273527127978 0.0116959064327484 [[442	446]	[69	79]	[36	42]	[402	405]	[444	448]	[204	207]	[369	375]] [3	5	6	1	4	0	2] [[47	51]	[200	205]	[312	318]	[359	362]	[592	596]	[767	770]	[953	959]] "[['EEEEE'	'ILAGP'	'/0122'	'01233'	'EEEEE'	'VLHST'	'/0322'	'01433']	['EEETTTTEEEE'	'WADVRNDMISY'	'213KPOO1/22'	'32405442033'	'EEEEEE'	'YFKIYS'	'213/22'	'324033']	['EEEEEEE'	'VGVGIHM'
1HX6_C 0.0024572209146806 5.039738966388317 0.331775700934579 [[232	238]	[227	236]	[231	236]	[304	307]	[227	233]	[17	24]] [3	5	6	1	4	2] [[47	53]	[202	209]	[311	316]	[450	453]	[586	596]	[953	960]] "[['EEEEEEE'	'VYQSYLD'	'/232203'	'0343314'	'EEEEEEE'	'VLHSTQD'	'/032233'	'0143344']	['EEEEEEEEEE'	'EISYTVYQSY'	'3/222/2322'	'4033303433'	'EEEEEEEE'	'KIYSKHTP'	'3/223322'	'40334433']	['EEEEEE'	'TVYQSY'	'2/2322'	'303433'	'EEEEEE'	'GIYQTS'	'2/2322'
6GZV_A 0.0133238154609213 8.902397621657414 0.0035211267605634 [[239	241]	[117	124]	[227	243]	[235	239]	[36	43]	[99	104]	[66	68]] [3	5	6	1	4	0	2] [[51	53]	[200	207]	[283	290]	[395	399]	[527	534]	[762	767]	[957	959]] "[['EEE'	'PKH'	'233'	'344'	'EEE'	'TQD'	'233'	'344']	['EEEEEEEE'	'TFVITSTQ'	'21//2223'	'32003334'	'EEEEEEEE'	'YFKIYSKH'	'213/2233'	'32403344']	['S.EEEEEEEEEEEEEEE'	'GPIKSTIRIYFKPKHVK'
6P1X_B 0.0024069247082577 2.990552205864703 0.5106007067137801 [[349	353]	[331	352]	[350	353]	[230	233]	[329	341]	[262	267]	[256	266]] [3	5	6	1	4	0	2] [[48	52]	[195	209]	[314	317]	[429	432]	[539	551]	[761	766]	[992	1003]] "[['EEEEE'	'LKTGK'	'03223'	'14334'	'EEEEE'	'LHSTQ'	'03223'	'14334']	['EEETTEEEEEEEEETTEEEEEE'	'KQGQGQWTYQIYQEPFKNLKTG'	'332ON32223/233NM330322'	'4434343334034432441433'	'EEETTEEEEEEEEEE'	'KNIDGYFKIYSKHTP'	'33/ON213/223322'	'440433240334433']	['EEEE'	'KTGK'
2WRC_A 0.0024923332259194 2.47828151088581 0.5132743362831862 [[164	168]	[256	260]	[301	304]	[242	246]	[242	245]	[104	110]	[410	453]] [3	5	6	1	4	0	2] [[49	53]	[200	204]	[284	287]	[395	399]	[539	542]	[762	768]	[953	1015]] "[['EEEEE'	'KGSYN'	'32223'	'43334'	'EEEEE'	'HSTQD'	'32233'	'43344']	['EEEEE'	'GFKIS'	'213/2'	'32403'	'EEEEE'	'YFKIY'	'213/2'	'32403']	['.EEE'	'TIGE'
6MCC_C 0.0136226650004192 1.0164553948747317 0.5862708719851579 [[82	84]	[82	84]	[82	84]	[35	43]	[83	86]	[13	18]	[27	34]] [3	5	6	1	4	0	2] [[49	51]	[207	209]	[314	316]	[427	436]	[548	551]	[761	766]	[974	981]] "[['EEE'	'ETY'	'322'	'433'	'EEE'	'HST'	'322'	'433']	['EEE'	'ETY'	'322'	'433'	'EEE'	'HTP'	'322'	'433']	['EEE'	'ETY'
1HB7_J 0.0025132394175176 5.038355869481142 0.2954545454545452 [[232	238]	[227	236]	[231	236]	[304	307]	[227	233]	[17	24]] [3	5	6	1	4	2] [[47	53]	[202	209]	[311	316]	[450	453]	[586	596]	[953	960]] "[['EEEEEEE'	'VYQSYLD'	'/232203'	'0343314'	'EEEEEEE'	'VLHSTQD'	'/032233'	'0143344']	['EEEEEEEEEE'	'EISYTVYQSY'	'3/222/2322'	'4033303433'	'EEEEEEEE'	'KIYSKHTP'	'3/223322'	'40334433']	['EEEEEE'	'TVYQSY'	'2/2322'	'303433'	'EEEEEE'	'GIYQTS'	'2/2322'
4NWL_B 0.0021525236941688 4.351271243495503 0.5921787709497197 [[82	86]	[83	86]	[163	168]	[6	9]	[33	38]	[54	59]	[173	178]] [3	5	6	1	4	0	2] [[48	52]	[203	206]	[285	290]	[376	379]	[595	600]	[735	740]	[1002	1007]] "[['EEEEE'	'LVGWQ'	'0/223'	'10334'	'EEEEE'	'LHSTQ'	'03223'	'14334']	['EEEE'	'VGWQ'	'/223'	'0334'	'EEEE'	'IYSK'	'/223'	'0334']	['EEEEEE'	'VAKAVD'
1HB9_I 0.002457343021955 5.039711919024198 0.3443396226415087 [[232	238]	[227	236]	[231	236]	[304	307]	[227	233]	[17	24]] [3	5	6	1	4	2] [[47	53]	[202	209]	[311	316]	[450	453]	[586	596]	[953	960]] "[['EEEEEEE'	'VYQSYLD'	'/232203'	'0343314'	'EEEEEEE'	'VLHSTQD'	'/032233'	'0143344']	['EEEEEEEEEE'	'EISYTVYQSY'	'3/222/2322'	'4033303433'	'EEEEEEEE'	'KIYSKHTP'	'3/223322'	'40334433']	['EEEEEE'	'TVYQSY'	'2/2322'	'303433'	'EEEEEE'	'GIYQTS'	'2/2322'
4Y3C_A 0.0197116427566807 5.766610625174542 0.003508771929825 [[276	278]	[276	280]	[226	233]	[241	244]	[56	60]	[300	307]	[268	272]] [3	5	6	1	4	0	2] [[51	53]	[205	209]	[304	314]	[412	415]	[528	532]	[766	773]	[1002	1006]] "[['EEE'	'SKH'	'233'	'344'	'EEE'	'TQD'	'233'	'344']	['EEEEE'	'SKHAY'	'23312'	'34423'	'EEEEE'	'SKHTP'	'23322'	'34433']	['TSSSEEEE'	'QGFERVYD'
5KJR_G 0.017719234099214 5.462362034216479 0.0070175438596491 [[330	332]	[448	451]	[336	339]	[462	470]	[450	453]	[100	102]	[334	349]] [3	5	6	1	4	0	2] [[51	53]	[202	205]	[297	300]	[391	399]	[549	552]	[771	773]	[985	1012]] "[['EEE'	'YEE'	'233'	'344'	'EEE'	'TQD'	'233'	'344']	['EEEE'	'NITG'	'3/22'	'4033'	'EEEE'	'KIYS'	'3/22'	'4033']	['HHHH'	'TKWN'
4OK6_B 0.0077470234770438 0.9388351406748686 0.85466377440347 [[447	449]	[445	449]	[547	553]	[486	493]	[406	411]	[507	511]	[371	377]] [3	5	6	1	4	0	2] [[49	51]	[205	209]	[296	302]	[363	370]	[595	600]	[766	770]	[953	959]] "[['EEE'	'ETT'	'322'	'433'	'EEE'	'HST'	'322'	'433']	['EEEEE'	'TIETT'	'2/322'	'30433'	'EEEEE'	'SKHTP'	'23322'	'34433']	['HHHHHHH'	'LSQTKQS'
1W8X_L 0.0020919315799031 5.110555921853136 0.4973730297723282 [[374	378]	[227	230]	[231	235]	[304	307]	[227	233]	[17	24]] [3	5	6	1	4	2] [[48	52]	[202	205]	[311	315]	[450	453]	[586	596]	[953	960]] "[['EEEEE'	'LMGYE'	'01223'	'12334'	'EEEEE'	'LHSTQ'	'03223'	'14334']	['EEEE'	'EISY'	'3/22'	'4033'	'EEEE'	'KIYS'	'3/22'	'4033']	['EEEEE'	'TVYQS'	'2/232'	'30343'	'EEEEE'	'GIYQT'	'2/232'
5HRE_A 0.0020223776248205 2.8493318494246096 0.7203219315895364 [[95	98]	[26	28]	[95	98]	[34	36]	[20	24]	[110	113]	[126	129]] [3	5	6	1	4	0	2] [[49	52]	[226	228]	[314	317]	[433	435]	[541	545]	[769	772]	[1013	1016]] [['EEEE'	'KTYQ'	'3223'	'4334'	'EEEE'	'HSTQ'	'3223'	'4334']	['EEE'	'LIK'	'0/3'	'104'	'EEE'	'LVD'	'0/3'	'104']	['EEEE'	'KTYQ'
2PZS_A 0.0025491433793904 9.502940306359292 0.0227272727272722 [[486	490]	[483	490]	[279	282]	[503	507]	[499	521]	[430	433]	[166	180]] [3	5	6	1	4	0	2] [[49	53]	[200	207]	[281	284]	[394	398]	[593	605]	[769	772]	[952	964]] "[['EEEEE'	'ESTFK'	'32213'	'43324'	'EEEEE'	'HSTQD'	'32233'	'43344']	['EEEEEEEE'	'WAHESTFK'	'21332213'	'32443324'	'EEEEEEEE'	'YFKIYSKH'	'213/2233'	'32403344']	['TTS.'	'EDYP'
1UF2_I 0.0034228288857269 11.7735878939366 0.0152046783625738 [[192	195]	[222	226]	[352	355]	[330	335]	[292	297]	[325	331]	[6	23]] [3	5	6	1	4	0	2] [[47	50]	[200	204]	[296	299]	[365	370]	[538	543]	[760	769]	[1003	1015]] "[['EEEE'	'ILFG'	'/012'	'0123'	'EEEE'	'VLHS'	'/032'	'0143']	['EEEEE'	'GAYVY'	'212/2'	'32303'	'EEEEE'	'YFKIY'	'213/2'	'32403']	['HHHH'	'LTNS'
1JLF_A 0.0032591099838152 12.1536746013224 0.014035087719298 [[349	353]	[331	352]	[103	107]	[178	182]	[51	56]	[262	267]	[256	266]] [3	5	6	1	4	0	2] [[48	52]	[195	209]	[309	313]	[433	437]	[526	531]	[761	766]	[992	1003]] "[['EEEEE'	'LKTGK'	'03223'	'14334'	'EEEEE'	'LHSTQ'	'03223'	'14334']	['EEETTEEEEEEEEETTEEEEEE'	'KQGQGQWTYQIYQEPFKNLKTG'	'332ON32223/233NM330322'	'4434343334034432441433'	'EEETTEEEEEEEEEE'	'KNIDGYFKIYSKHTP'	'33/ON213/223322'	'440433240334433']	['.SEEE'	'KKSVT'
1GW7_I 0.0023451454909848 5.039943524643877 0.3947797716150074 [[3232	3238]	[3227	3236]	[3231	3236]	[3304	3307]	[3227	3233]	[3017	3024]] [3	5	6	1	4	2] [[47	53]	[202	209]	[311	316]	[450	453]	[586	596]	[953	960]] "[['EEEEEEE'	'VYQSYLD'	'/232203'	'0343314'	'EEEEEEE'	'VLHSTQD'	'/032233'	'0143344']	['EEEEEEEEEE'	'EISYTVYQSY'	'3/222/2322'	'4033303433'	'EEEEEEEE'	'KIYSKHTP'	'3/223322'	'40334433']	['EEEEEE'	'TVYQSY'	'2/2322'	'303433'	'EEEEEE'	'GIYQTS'	'2/2322'
6OMA_J 0.014588945954713 7.99069303455429 0.0035211267605634 [[428	430]	[373	375]	[435	438]	[251	255]	[433	454]	[328	334]	[326	329]] [3	5	6	1	4	0	2] [[39	41]	[210	212]	[311	314]	[397	401]	[592	601]	[761	767]	[1007	1010]] "[['SSS'	'GKQ'	'UVV'	'344'	'SSS'	'PDK'	'UVV'	'344']	['...'	'VKL'	'Y]Z'	'041'	'...'	'INL'	'Y]Z'	'041']	['EEEE'	'YVTQ'
1HB5_F 0.0024552223282369 5.039768858336453 0.352848101265822 [[232	238]	[227	236]	[231	236]	[304	307]	[227	233]	[17	24]] [3	5	6	1	4	2] [[47	53]	[202	209]	[311	316]	[450	453]	[586	596]	[953	960]] "[['EEEEEEE'	'VYQSYLD'	'/232203'	'0343314'	'EEEEEEE'	'VLHSTQD'	'/032233'	'0143344']	['EEEEEEEEEE'	'EISYTVYQSY'	'3/222/2322'	'4033303433'	'EEEEEEEE'	'KIYSKHTP'	'3/223322'	'40334433']	['EEEEEE'	'TVYQSY'	'2/2322'	'303433'	'EEEEEE'	'GIYQTS'	'2/2322'
5E4F_B 0.0025790870976422 5.727994217066611 0.1874999999999993 [[447	449]	[445	449]	[547	551]	[298	302]	[221	224]	[588	591]	[371	377]] [3	5	6	1	4	0	2] [[49	51]	[205	209]	[296	300]	[365	369]	[603	606]	[754	757]	[953	959]] "[['EEE'	'ETT'	'322'	'433'	'EEE'	'HST'	'322'	'433']	['EEEEE'	'TIETT'	'2/322'	'30433'	'EEEEE'	'SKHTP'	'23322'	'34433']	['HHHHH'	'LSQTK'
5LI2_F 0.0053466323724824 0.9027556257810828 0.9655172413793094 [[390	392]	[126	131]	[129	132]	[32	38]	[416	421]	[494	502]] [5	6	1	4	0	2] [[225	227]	[310	315]	[449	452]	[605	611]	[766	771]	[987	998]] "[['EEE'	'SLV'	'20/'	'310'	'EEE'	'PLV'	'20/'	'310']	['SEEEEE'	'NTLSDS'	'V20232'	'431343'	'SEEEEE'	'KGIYQT'	'V2/232'	'430343']	['EEEE'	'SDSL'	'2320'	'3431'	'EEEE'	'YNYL'	'2320'
1HB7_I 0.0023467481375768 5.04002395682899 0.3879870129870131 [[232	238]	[227	236]	[231	236]	[304	307]	[227	233]	[17	24]] [3	5	6	1	4	2] [[47	53]	[202	209]	[311	316]	[450	453]	[586	596]	[953	960]] "[['EEEEEEE'	'VYQSYLD'	'/232203'	'0343314'	'EEEEEEE'	'VLHSTQD'	'/032233'	'0143344']	['EEEEEEEEEE'	'EISYTVYQSY'	'3/222/2322'	'4033303433'	'EEEEEEEE'	'KIYSKHTP'	'3/223322'	'40334433']	['EEEEEE'	'TVYQSY'	'2/2322'	'303433'	'EEEEEE'	'GIYQTS'	'2/2322'
5LI2_C 0.0053468958252653 0.9027414912623684 0.9655172413793094 [[390	392]	[126	131]	[129	132]	[32	38]	[416	421]	[494	502]] [5	6	1	4	0	2] [[225	227]	[310	315]	[449	452]	[605	611]	[766	771]	[987	998]] "[['EEE'	'SLV'	'20/'	'310'	'EEE'	'PLV'	'20/'	'310']	['SEEEEE'	'NTLSDS'	'V20232'	'431343'	'SEEEEE'	'KGIYQT'	'V2/232'	'430343']	['EEEE'	'SDSL'	'2320'	'3431'	'EEEE'	'YNYL'	'2320'
4JMQ_C 0.0025774297450232 3.748400069576745 0.3614649681528661 [[110	112]	[139	143]	[135	141]	[134	151]	[10	12]	[60	67]] [3	5	6	4	0	2] [[47	49]	[205	209]	[312	318]	[583	599]	[744	746]	[954	961]] "[['EEE'	'ILN'	'/03'	'014'	'EEE'	'VLH'	'/03'	'014']	['EEEEE'	'TNFSS'	'23122'	'34233'	'EEEEE'	'SKHTP'	'23322'	'34433']	['EEEEEEE'	'VYKITNF'	'/23/231'	'0340342'	'EEEEEEE'	'IYQTSNF'	'/232231'
1GW8_I 0.0023457019067833 5.039981922507415 0.3993453355155474 [[3232	3238]	[3227	3236]	[3231	3236]	[3304	3307]	[3227	3233]	[3017	3024]] [3	5	6	1	4	2] [[47	53]	[202	209]	[311	316]	[450	453]	[586	596]	[953	960]] "[['EEEEEEE'	'VYQSYLD'	'/232203'	'0343314'	'EEEEEEE'	'VLHSTQD'	'/032233'	'0143344']	['EEEEEEEEEE'	'EISYTVYQSY'	'3/222/2322'	'4033303433'	'EEEEEEEE'	'KIYSKHTP'	'3/223322'	'40334433']	['EEEEEE'	'TVYQSY'	'2/2322'	'303433'	'EEEEEE'	'GIYQTS'	'2/2322'
6SS8_A 0.0021011407784287 2.344797598835044 0.7628865979381436 [[110	115]	[100	116]	[71	74]	[243	247]	[31	35]	[56	61]	[68	75]] [3	5	6	1	4	0	2] [[48	53]	[200	208]	[297	300]	[398	402]	[573	577]	[746	751]	[988	995]] "[['EEEEEE'	'LRGYHQ'	'042233'	'153344'	'EEEEEE'	'LHSTQD'	'032233'	'143344']	['EEEE.TT..EEEEEEEE'	'GADVGSDWRFLRGYHQY'	'213/}NO}^10422332'	'32403343521533443'	'EEEEEEEEE'	'YFKIYSKHT'	'213/22332'	'324033443']	['HHHH'	'SQTH'
1S1U_B 0.0069022770137207 13.881107837175325 0.003508771929825 [[349	353]	[331	352]	[103	107]	[412	415]	[329	341]	[262	267]	[396	404]] [3	5	6	1	4	0	2] [[48	52]	[195	209]	[309	313]	[447	450]	[539	551]	[761	766]	[1002	1010]] "[['EEEEE'	'LKTGK'	'03223'	'14334'	'EEEEE'	'LHSTQ'	'03223'	'14334']	['EEETTEEEEEEEEETTEEEEEE'	'KQGQGQWTYQIYQEPFKNLKTG'	'332ON32223/233NM330322'	'4434343334034432441433'	'EEETTEEEEEEEEEE'	'KNIDGYFKIYSKHTP'	'33/ON213/223322'	'440433240334433']	['.SEEE'	'KKSVT'
6LGX_B 0.0056163332292151 1.330709410742534 0.502636203866432 [[8	10]	[8	18]	[6	9]	[328	331]	[188	192]	[283	291]	[281	289]] [3	5	6	1	4	0	2] [[51	53]	[205	211]	[311	314]	[448	451]	[605	609]	[762	771]	[953	961]] "[['EEE'	'PDE'	'233'	'344'	'EEE'	'TQD'	'233'	'344']	['EEEE...EE..'	'PDELGPWSPID'	'2330}}}22Y]'	'34413333304'	'EEEEE..'	'SKHTPIN'	'23322Y]'	'3443304']	['EEEE'	'TIPD'
3J26_H 0.0124563083686702 10.411292274903255 0.0047003525264388 [[465	469]	[70	76]	[465	469]	[73	78]	[25	32]	[370	374]	[373	376]] [3	5	6	1	4	0	2] [[47	51]	[202	208]	[312	316]	[431	436]	[593	601]	[744	748]	[1009	1012]] "[['EEEEE'	'VYDGT'	'/2322'	'03433'	'EEEEE'	'VLHST'	'/0322'	'01433']	['EEEEEEE'	'QVPYDIT'	'3/223/2'	'4033403'	'EEEEEEE'	'KIYSKHT'	'3/22332'	'4033443']	['EEEEE'	'VYDGT'
3DLK_A 0.0060197654172493 9.722587987980525 0.0152046783625738 [[349	353]	[331	352]	[103	107]	[122	126]	[51	56]	[262	267]	[396	404]] [3	5	6	1	4	0	2] [[48	52]	[195	209]	[309	313]	[405	409]	[526	531]	[761	766]	[1002	1010]] "[['EEEEE'	'LKTGK'	'03223'	'14334'	'EEEEE'	'LHSTQ'	'03223'	'14334']	['EEETTEEEEEEEEETTEEEEEE'	'KQGQGQWTYQIYQEPFKNLKTG'	'332ON32223/233NM330322'	'4434343334034432441433'	'EEETTEEEEEEEEEE'	'KNIDGYFKIYSKHTP'	'33/ON213/223322'	'440433240334433']	['.SEEE'	'KKSVT'
6P9W_3 0.0025974921674562 7.1737325655858655 0.0581683168316833 [[127	129]	[153	157]	[189	197]	[188	195]	[12	18]	[99	103]	[98	104]] [3	5	6	1	4	0	2] [[50	52]	[202	206]	[311	319]	[430	437]	[558	564]	[766	770]	[975	981]] "[['EEE'	'TGK'	'223'	'334'	'EEE'	'STQ'	'223'	'334']	['EEEEE'	'HVIWD'	'3//23'	'40034'	'EEEEE'	'KIYSK'	'3/223'	'40334']	['EEEEEEEEE'	'YISVFYQTR'
3J5M_A 0.009470416461248 11.028469535339218 0.008187134502924 [[374	378]	[448	451]	[341	344]	[486	489]	[68	71]	[340	349]] [3	5	6	1	0	2] [[49	53]	[202	205]	[295	298]	[431	434]	[738	741]	[1002	1012]] "[['EEEEE'	'HSFNH'	'32133'	'43244'	'EEEEE'	'HSTQD'	'32233'	'43344']	['EEEE'	'NITG'	'3/22'	'4033'	'EEEE'	'KIYS'	'3/22'	'4033']	['HHHH'	'TLGK'	'$""$%'	'3134'	'HHHH'	'PLSE'	'$""$%'
5TE7_G 0.00573696521407 7.002600696876843 0.023391812865497 [[374	378]	[444	447]	[443	448]	[486	489]	[424	429]	[68	71]	[335	349]] [3	5	6	1	4	0	2] [[49	53]	[205	208]	[312	317]	[431	434]	[576	581]	[738	741]	[1000	1012]] "[['EEEEE'	'HSFNK'	'32133'	'43244'	'EEEEE'	'HSTQD'	'32233'	'43344']	['EEEE'	'TKKS'	'2332'	'3443'	'EEEE'	'SKHT'	'2332'	'3443']	['EEEEEE'	'ITKKSN'
2YKN_A 0.0020868472669176 11.51846507845039 0.1680327868852458 [[349	353]	[338	352]	[103	107]	[438	442]	[455	470]	[262	267]	[396	404]] [3	5	6	1	4	0	2] [[48	52]	[200	209]	[309	313]	[398	402]	[592	601]	[761	766]	[1002	1010]] "[['EEEEE'	'LKTGK'	'03223'	'14334'	'EEEEE'	'LHSTQ'	'03223'	'14334']	['EEEEEEETTEEEEEE'	'TYQIYQEPFKNLKTG'	'223/233NM330322'	'334034432441433'	'EEEEEEEEEE'	'YFKIYSKHTP'	'213/223322'	'3240334433']	['.SEEE'	'KKSVT'
4F5C_F 0.0182533852821387 1.0118210377475596 0.4108910891089108 [[419	421]	[409	422]	[418	423]	[421	424]	[335	341]] [3	5	6	1	4] [[51	53]	[195	208]	[312	317]	[448	451]	[594	600]] [['EEE'	'YEE'	'233'	'344'	'EEE'	'TQD'	'233'	'344']	['EEEEEEEEEEEEEE'	'DQVVRSLYVIYEEG'	'33//4202//2332'	'44005313003443'	'EEETTEEEEEEEEE'	'KNIDGYFKIYSKHT'	'33/ON213/22332'	'44043324033443']	['EEEEEE'	'IYEEGD'	'/23323'	'034434'	'EEEEEE'	'IYQTSN'	'/23223'	'034334']	['EEEE'	'EGDS'	'3232'	'4343'
4PUO_A 0.0021922352197133 12.360836520543106 0.0338573155985488 [[349	353]	[327	352]	[103	107]	[24	29]	[455	468]	[262	267]	[396	404]] [3	5	6	1	4	0	2] [[48	52]	[201	209]	[309	313]	[423	428]	[592	599]	[761	766]	[1002	1010]] "[['EEEEE'	'LKTGK'	'03223'	'14334'	'EEEEE'	'LHSTQ'	'03223'	'14334']	['EEEEE.SSS.EEEEEESSTT.EEEEE'	'AEIQKQGQGQWTYQIYQEPFKNLKTG'	'13/33]UVU]2223/2VVNM]30322'	'24044434343334034432441433'	'EEEEEEEEE'	'FKIYSKHTP'	'13/223322'	'240334433']	['.SEEE'	'KKSVT'
6LQD_C 0.0109882826075215 7.587800073592421 0.014035087719298 [[112	118]	[196	204]	[194	199]	[222	227]	[12	18]	[102	104]	[60	63]] [3	5	6	1	4	0	2] [[45	51]	[203	210]	[312	317]	[427	432]	[558	564]	[761	763]	[968	971]] "[['.S.EEEE'	'SGSLEVT'	'}U}03/2'	'3331403'	'.SEEEEE'	'SSVLHST'	'}U/0322'	'3301433']	['EEEEEEEE.'	'IWYQTNYVV'	'/223232/Y'	'033434300'	'EEEEEEE.'	'IYSKHTPI'	'/223322Y'	'03344330']	['EEEEEE'	'VSIWYQ'
3NWF_A 0.0008023902074235 21.299277133299327 0.0439560439560433 [[655	658]	[370	388]	[169	174]	[352	356]	[265	269]	[516	526]	[509	541]] [3	5	6	1	4	0	2] [[50	53]	[195	205]	[311	316]	[434	438]	[547	551]	[762	772]	[986	1011]] "[['EEEE'	'YSHQ'	'2233'	'3344'	'EEEE'	'STQD'	'2233'	'3344']	['EEETTEEEEEETTEEEEEE'	'QEVDEMLRSEYGGSFRFSS'	'33/OO104232NN214122'	'4404421534333325233'	'EEETTEEEEEE'	'KNIDGYFKIYS'	'33/ON213/22'	'44043324033']	['EEEEEE'	'TVSQVW'
5T96_E 0.0013484744784238 14.90839449192359 0.1399999999999996 [[52	55]	[211	214]	[308	313]	[304	311]	[153	159]	[328	332]	[322	335]] [3	5	6	1	4	0	2] [[46	49]	[200	203]	[295	300]	[363	370]	[592	598]	[761	765]	[977	998]] "[['SEEE'	'GVLQ'	'U/03'	'3014'	'SEEE'	'SVLH'	'U/03'	'3014']	['EEEE'	'TFEV'	'213/'	'3240'	'EEEE'	'YFKI'	'213/'	'3240']	['HHHHHH'	'SLGNTD'
1JKH_A 0.0020246525808218 12.427987463311144 0.0961538461538455 [[349	353]	[338	352]	[103	107]	[48	67]	[455	459]	[262	267]	[396	404]] [3	5	6	1	4	0	2] [[48	52]	[200	209]	[309	313]	[423	440]	[592	596]	[761	766]	[1002	1010]] "[['EEEEE'	'LKTGK'	'03223'	'14334'	'EEEEE'	'LHSTQ'	'03223'	'14334']	['EEEEEEETTEEEEEE'	'TYQIYQEPFKNLKTG'	'223/233NM330322'	'334034432441433'	'EEEEEEEEEE'	'YFKIYSKHTP'	'213/223322'	'3240334433']	['.SEEE'	'KKSVT'
6OMC_G 0.0111569600900708 12.808242808170656 0.0011709601873528 [[428	430]	[189	191]	[435	438]	[251	254]	[433	437]	[328	332]	[326	329]] [3	5	6	1	4	0	2] [[39	41]	[211	213]	[311	314]	[397	400]	[592	596]	[761	765]	[1007	1010]] "[['SSS'	'GKQ'	'UVV'	'344'	'SSS'	'PDK'	'UVV'	'344']	['..S'	'ELV'	']ZR'	'410'	'..S'	'NLV'	']ZR'	'410']	['EEEE'	'YVTQ'
3JCC_I 0.0037304698835349 11.87906429084239 0.0152046783625738 [[289	293]	[448	451]	[341	344]	[375	380]	[286	302]	[68	71]	[340	349]] [3	5	6	1	4	0	2] [[49	53]	[202	205]	[295	298]	[376	381]	[539	558]	[738	741]	[1002	1012]] "[['EEEEE'	'NTPVQ'	'322/3'	'43304'	'EEEEE'	'HSTQD'	'32233'	'43344']	['EEEE'	'NITG'	'3/22'	'4033'	'EEEE'	'KIYS'	'3/22'	'4033']	['HHHH'	'TLGK'
2X4P_A 0.0021010353237288 2.2306119766939 0.815286624203821 [[110	115]	[100	116]	[71	74]	[185	188]	[31	35]	[56	61]	[68	75]] [3	5	6	1	4	0	2] [[48	53]	[200	208]	[297	300]	[447	450]	[573	577]	[746	751]	[988	995]] "[['EEEEEE'	'LRGYHQ'	'042233'	'153344'	'EEEEEE'	'LHSTQD'	'032233'	'143344']	['EEEE.TT.SEEEEEEEE'	'GADVGSDWRFLRGYHQY'	'213/}NO}W10422332'	'32403343521533443'	'EEEEEEEEE'	'YFKIYSKHT'	'213/22332'	'324033443']	['HHHH'	'SQTH'
6X9V_A 0.0117825014308289 9.176595526963254 0.009356725146199 [[289	293]	[448	451]	[445	450]	[131	137]	[100	102]	[340	349]] [3	5	6	1	0	2] [[49	53]	[202	205]	[311	316]	[435	440]	[771	773]	[1002	1012]] "[['EEEEE'	'NTPVQ'	'322/3'	'43304'	'EEEEE'	'HSTQD'	'32233'	'43344']	['EEEE'	'NITG'	'3/22'	'4033'	'EEEE'	'KIYS'	'3/22'	'4033']	['EEEEEE'	'GVSNIT'	'2/23/2'	'303403'	'EEEEEE'	'GIYQTS'	'2/2322'
4F5X_D 0.0013628068889951 16.25301106059693 0.0538011695906432 [[269	274]	[257	274]	[6	10]	[327	330]	[218	223]	[381	384]	[366	383]] [3	5	6	1	4	0	2] [[47	52]	[195	206]	[295	299]	[398	401]	[546	551]	[762	765]	[985	1005]] "[['EEEEEE'	'IINTYQ'	'//3223'	'004334'	'EEEEEE'	'VLHSTQ'	'/03223'	'014334']	['EEEEEEEEETTEEEEEEE'	'NNVEVEFLLNGQIINTYQ'	'33/3/3100ON3//3223'	'440404211434004334'	'EEETTEEEEEEE'	'KNIDGYFKIYSK'	'33/ON213/223'	'440433240334']	['HHHHH'	'SLSKT'
3KZ4_D 0.0013628068889951 16.25301106059693 0.0538011695906432 [[269	274]	[257	274]	[6	10]	[327	330]	[218	223]	[381	384]	[366	383]] [3	5	6	1	4	0	2] [[47	52]	[195	206]	[295	299]	[398	401]	[546	551]	[762	765]	[985	1005]] "[['EEEEEE'	'IINTYQ'	'//3223'	'004334'	'EEEEEE'	'VLHSTQ'	'/03223'	'014334']	['EEEEEEEEETTEEEEEEE'	'NNVEVEFLLNGQIINTYQ'	'33/3/3100ON3//3223'	'440404211434004334'	'EEETTEEEEEEE'	'KNIDGYFKIYSK'	'33/ON213/223'	'440433240334']	['HHHHH'	'SLSKT'
5OAC_D 0.0045143255691113 1.0267863752056798 0.9213483146067412 [[128	134]	[258	261]	[158	166]	[57	61]	[127	132]	[293	296]	[223	227]] [3	5	6	1	4	0	2] [[47	53]	[200	203]	[305	313]	[432	436]	[583	588]	[770	773]	[1009	1013]] "[['EEEEEEE'	'VLEVYVN'	'/03/2/3'	'0140304'	'EEEEEEE'	'VLHSTQD'	'/032233'	'0143344']	['EEEE'	'SAKV'	'213/'	'3240'	'EEEE'	'YFKI'	'213/'	'3240']	['S......EE'	'SIGVEKFIP'
2VVF_E 0.0229258249615884 3.661689334768328 0.0094451003541913 [[56	60]	[188	192]	[155	160]	[29	32]	[184	191]	[205	208]	[63	66]] [3	5	6	1	4	0	2] [[48	52]	[196	200]	[309	314]	[431	434]	[538	545]	[761	764]	[1010	1013]] "[['EEEEE'	'LSTYK'	'02223'	'13334'	'EEEEE'	'LHSTQ'	'03223'	'14334']	['EETTE'	'QIDGT'	'3/ON2'	'40433'	'EETTE'	'NIDGY'	'3/ON2'	'40433']	['.SEEEE'	'NNGTTE'
3NWD_C 0.0009198928397523 21.07728943875812 0.0338573155985488 [[655	658]	[164	169]	[169	182]	[352	356]	[169	174]	[516	526]	[509	541]] [3	5	6	1	4	0	2] [[50	53]	[204	209]	[311	318]	[434	438]	[594	599]	[762	772]	[986	1011]] "[['EEEE'	'YSHQ'	'2233'	'3344'	'EEEE'	'STQD'	'2233'	'3344']	['EEEEEE'	'YYKDVT'	'2233/2'	'334403'	'EEEEEE'	'YSKHTP'	'223322'	'334433']	['EEEEEEEETTEEEE'	'TVSQVWFGHRSSQF'
6SS8_D 0.0022014587697083 2.354258795838922 0.7556468172484596 [[110	115]	[112	116]	[71	74]	[243	247]	[31	35]	[56	61]	[68	75]] [3	5	6	1	4	0	2] [[48	53]	[204	208]	[297	300]	[398	402]	[573	577]	[746	751]	[988	995]] "[['EEEEEE'	'LRGYHQ'	'042233'	'153344'	'EEEEEE'	'LHSTQD'	'032233'	'143344']	['EEEEE'	'GYHQY'	'22332'	'33443'	'EEEEE'	'YSKHT'	'22332'	'33443']	['HHHH'	'SQTH'
6S2C_A 0.0087776874484575 13.61787511514718 0.0023446658851109 [[1091	1093]	[1079	1083]	[1077	1082]	[1091	1095]	[810	813]	[1209	1215]	[1306	1318]] [3	5	6	1	4	0	2] [[51	53]	[205	209]	[311	316]	[431	435]	[605	608]	[762	768]	[1006	1016]] "[['EEE'	'GQQ'	'233'	'344'	'EEE'	'TQD'	'233'	'344']	['EEEEE'	'TKQTT'	'23322'	'34433'	'EEEEE'	'SKHTP'	'23322'	'34433']	['EEEEEE'	'TVTKQT'
5CR2_A 0.002196519134707 4.335520752707145 0.6347992351816434 [[65	68]	[89	94]	[91	93]	[30	33]	[57	59]	[98	100]	[103	108]] [3	5	6	1	4	0	2] [[38	41]	[205	210]	[314	316]	[399	402]	[600	602]	[762	764]	[988	993]] "[['.SSS'	'SGQE'	'}UVV'	'3344'	'.SSS'	'YPDK'	'}UVV'	'3344']	['EEEEE.'	'TKKGTV'	'23322Y'	'344330'	'EEEEE.'	'SKHTPI'	'23322Y'	'344330']	['EEE'	'KGT'
1RT1_A 0.0015289684161581 12.029037988999749 0.299392097264437 [[349	353]	[338	352]	[103	107]	[178	182]	[455	468]	[262	267]	[256	266]] [3	5	6	1	4	0	2] [[48	52]	[200	209]	[309	313]	[433	437]	[592	599]	[761	766]	[992	1003]] "[['EEEEE'	'LKTGK'	'03223'	'14334'	'EEEEE'	'LHSTQ'	'03223'	'14334']	['EEEEEEETTEEEEEE'	'TYQIYQEPFKNLKTG'	'223/233NM330322'	'334034432441433'	'EEEEEEEEEE'	'YFKIYSKHTP'	'213/223322'	'3240334433']	['.SEEE'	'KKSVT'
2V8O_A 0.0025130551811322 3.420385697787137 0.4818024263431533 [[471	474]	[429	431]	[391	396]	[472	475]	[406	409]	[297	302]	[370	377]] [3	5	6	1	4	0	2] [[49	52]	[209	211]	[297	302]	[448	451]	[597	600]	[766	771]	[953	960]] "[['EEEE'	'DEYH'	'3323'	'4434'	'EEEE'	'HSTQ'	'3223'	'4334']	['E..'	'SVK'	'2Y]'	'304'	'E..'	'PIN'	'2Y]'	'304']	['HHHHHH'	'YDTEYP'
3JCL_C 0.0003463757876357 25.835182707565973 0.0456140350877192 [[536	539]	[536	540]	[274	293]	[431	434]	[65	69]	[978	985]	[1001	1074]] [3	5	6	1	4	0	2] [[50	53]	[204	208]	[281	300]	[425	428]	[546	550]	[764	773]	[951	1017]] "[['EEEE'	'WSHD'	'2233'	'3344'	'EEEE'	'STQD'	'2233'	'3344']	['EEEEE'	'WSHDT'	'22332'	'33443'	'EEEEE'	'YSKHT'	'22332'	'33443']	['TTS.EEEEEETTS.HHHHHH'	'QKGVITSAVDPASSYTSEIK'
1GW7_L 0.002346262560487 5.040011052999937 0.4249999999999996 [[3232	3238]	[3227	3236]	[3231	3236]	[3304	3307]	[3227	3233]	[3017	3024]] [3	5	6	1	4	2] [[47	53]	[202	209]	[311	316]	[450	453]	[586	596]	[953	960]] "[['EEEEEEE'	'VYQSYLD'	'/232203'	'0343314'	'EEEEEEE'	'VLHSTQD'	'/032233'	'0143344']	['EEEEEEEEEE'	'EISYTVYQSY'	'3/222/2322'	'4033303433'	'EEEEEEEE'	'KIYSKHTP'	'3/223322'	'40334433']	['EEEEEE'	'TVYQSY'	'2/2322'	'303433'	'EEEEEE'	'GIYQTS'	'2/2322'
3UR0_C 0.0133117567384416 7.0499474191665925 0.0116959064327484 [[419	423]	[420	423]	[418	422]	[290	293]	[119	125]	[255	263]	[305	315]] [3	5	6	1	4	0	2] [[49	53]	[204	207]	[313	317]	[431	434]	[600	606]	[763	772]	[998	1008]] "[['EEEEE'	'KGPNH'	'32233'	'43344'	'EEEEE'	'HSTQD'	'32233'	'43344']	['EEEE'	'GPNH'	'2233'	'3344'	'EEEE'	'YSKH'	'2233'	'3344']	['EEEEE'	'TKGPN'
6OMA_G 0.0111660412271694 12.80821580524346 0.0023391812865503 [[428	430]	[189	191]	[435	438]	[251	254]	[433	437]	[328	332]	[326	329]] [3	5	6	1	4	0	2] [[39	41]	[211	213]	[311	314]	[397	400]	[592	596]	[761	765]	[1007	1010]] "[['SSS'	'GKQ'	'UVV'	'344'	'SSS'	'PDK'	'UVV'	'344']	['..S'	'ELV'	']ZR'	'410'	'..S'	'NLV'	']ZR'	'410']	['EEEE'	'YVTQ'
1GW8_L 0.0023506942345819 5.039896938044799 0.4273789649415689 [[3232	3238]	[3227	3236]	[3231	3236]	[3304	3307]	[3227	3233]	[3017	3024]] [3	5	6	1	4	2] [[47	53]	[202	209]	[311	316]	[450	453]	[586	596]	[953	960]] "[['EEEEEEE'	'VYQSYLD'	'/232203'	'0343314'	'EEEEEEE'	'VLHSTQD'	'/032233'	'0143344']	['EEEEEEEEEE'	'EISYTVYQSY'	'3/222/2322'	'4033303433'	'EEEEEEEE'	'KIYSKHTP'	'3/223322'	'40334433']	['EEEEEE'	'TVYQSY'	'2/2322'	'303433'	'EEEEEE'	'GIYQTS'	'2/2322'
5K9O_I 0.0017672537647427 20.07060402954823 0.0202863961813841 [[352	355]	[352	355]	[165	168]	[242	246]	[20	24]	[439	443]	[422	447]] [3	5	6	1	4	0	2] [[50	53]	[204	207]	[313	316]	[394	398]	[528	532]	[747	751]	[986	1012]] "[['EEEE'	'GYHH'	'2233'	'3344'	'EEEE'	'STQD'	'2233'	'3344']	['EEEE'	'GYHH'	'2233'	'3344'	'EEEE'	'YSKH'	'2233'	'3344']	['EEEE'	'SKSY'
5VI7_A 0.0023824478429078 7.838818804189218 0.2152046783625734 [[441	445]	[577	581]	[331	335]	[519	524]	[580	586]	[293	296]	[301	306]] [3	5	6	1	4	0	2] [[47	51]	[200	204]	[283	287]	[420	425]	[598	606]	[768	771]	[997	1002]] "[['EEEEE'	'ILAGP'	'/0122'	'01233'	'EEEEE'	'VLHST'	'/0322'	'01433']	['E.EEE'	'PAEVW'	'2[3/2'	'32403'	'EEEEE'	'YFKIY'	'213/2'	'32403']	['S.EEE'	'SPIMD'
1HB7_L 0.0023486313852711 5.039946603176328 0.434563758389261 [[232	238]	[227	236]	[231	236]	[304	307]	[227	233]	[17	24]] [3	5	6	1	4	2] [[47	53]	[202	209]	[311	316]	[450	453]	[586	596]	[953	960]] "[['EEEEEEE'	'VYQSYLD'	'/232203'	'0343314'	'EEEEEEE'	'VLHSTQD'	'/032233'	'0143344']	['EEEEEEEEEE'	'EISYTVYQSY'	'3/222/2322'	'4033303433'	'EEEEEEEE'	'KIYSKHTP'	'3/223322'	'40334433']	['EEEEEE'	'TVYQSY'	'2/2322'	'303433'	'EEEEEE'	'GIYQTS'	'2/2322'
3V81_A 0.0021883224199433 12.271180741339892 0.0660847880299246 [[349	353]	[327	352]	[103	107]	[24	29]	[455	468]	[262	267]	[396	404]] [3	5	6	1	4	0	2] [[48	52]	[201	209]	[309	313]	[423	428]	[592	599]	[761	766]	[1002	1010]] "[['EEEEE'	'LKTGK'	'03223'	'14334'	'EEEEE'	'LHSTQ'	'03223'	'14334']	['EEEEE.SSS.EEEEEESSTT.EEEEE'	'AEIQKQGQGQWTYQIYQEPFKNLKTG'	'13/33]UVU]2223/2VVNM]30322'	'24044434343334034432441433'	'EEEEEEEEE'	'FKIYSKHTP'	'13/223322'	'240334433']	['.SEEE'	'KKSVT'
4NZ0_A 0.0239929068573121 5.70193916066115 0.0023446658851109 [[276	278]	[276	280]	[226	233]	[241	244]	[56	60]	[300	307]	[268	272]] [3	5	6	1	4	0	2] [[51	53]	[205	209]	[304	314]	[412	415]	[528	532]	[766	773]	[1002	1006]] "[['EEE'	'SKH'	'233'	'344'	'EEE'	'TQD'	'233'	'344']	['EEEEE'	'SKHAY'	'23312'	'34423'	'EEEEE'	'SKHTP'	'23322'	'34433']	['TSSSEEEE'	'QGFERVYD'
4OJQ_B 0.0116024559806999 0.8198400539767542 0.8708971553610507 [[447	449]	[445	449]	[547	553]	[486	493]	[406	411]	[507	511]	[371	377]] [3	5	6	1	4	0	2] [[49	51]	[205	209]	[296	302]	[363	370]	[595	600]	[766	770]	[953	959]] "[['EEE'	'ETT'	'322'	'433'	'EEE'	'HST'	'322'	'433']	['EEEEE'	'TIETT'	'2/322'	'30433'	'EEEEE'	'SKHTP'	'23322'	'34433']	['HHHHHHH'	'LSQTKQS'
4O6B_A 0.0080873275478029 0.9518278007890418 0.8999999999999992 [[294	298]	[200	204]	[84	88]	[305	312]	[16	19]	[73	80]	[75	79]] [3	5	6	1	4	0	2] [[44	48]	[204	208]	[308	312]	[443	450]	[548	551]	[761	768]	[977	981]] "[['..S.E'	'RGPSL'	'^}U}0'	'53331'	'..SEE'	'RSSVL'	'^}U/0'	'53301']	['EEEEE'	'YWIES'	'22/32'	'33043'	'EEEEE'	'YSKHT'	'22332'	'33443']	['...EE'	'VKLTI'
2HD0_H 0.0062508537427278 0.8833211750912842 0.979166666666667 [[188	190]	[122	124]	[141	146]	[189	192]	[134	136]	[105	109]] [5	6	1	4	0	2] [[197	199]	[297	299]	[438	443]	[544	547]	[766	768]	[1000	1004]] "[['ETT'	'ING'	'/ON'	'043'	'ETT'	'IDG'	'/ON'	'043']	['HHH'	'GHY'	'$%$'	'343'	'HHH'	'SET'	'$%$'	'343']	['.TTTS.'	'YNHLTP'	'}OOLU}'	'344133'	'.TTTT.'	'SNNLDS'	'}OOLO}'
5HRI_A 0.0022273534650438 2.79425926936693 0.713426853707414 [[95	98]	[26	28]	[95	98]	[34	36]	[20	24]	[110	113]	[126	129]] [3	5	6	1	4	0	2] [[49	52]	[226	228]	[314	317]	[433	435]	[541	545]	[769	772]	[1013	1016]] [['EEEE'	'KTYQ'	'3223'	'4334'	'EEEE'	'HSTQ'	'3223'	'4334']	['EEE'	'LIK'	'0/3'	'104'	'EEE'	'LVD'	'0/3'	'104']	['EEEE'	'KTYQ'
4Y3C_C 0.0172394041126525 5.821017697700009 0.0105263157894737 [[276	278]	[276	280]	[226	233]	[318	321]	[56	60]	[300	307]	[268	272]] [3	5	6	1	4	0	2] [[51	53]	[205	209]	[304	314]	[426	429]	[528	532]	[766	773]	[1002	1006]] "[['EEE'	'SKH'	'233'	'344'	'EEE'	'TQD'	'233'	'344']	['EEEEE'	'SKHAY'	'23312'	'34423'	'EEEEE'	'SKHTP'	'23322'	'34433']	['TSSSEEEE'	'QGFERVYD'
5EQS_A 0.0023997571064274 4.41959407406651 0.5267857142857142 [[1082	1086]	[1083	1086]	[1163	1168]	[1006	1009]	[1033	1038]	[1132	1134]	[1173	1178]] [3	5	6	1	4	0	2] [[48	52]	[203	206]	[285	290]	[376	379]	[595	600]	[767	769]	[1002	1007]] "[['EEEEE'	'LVGWQ'	'0/223'	'10334'	'EEEEE'	'LHSTQ'	'03223'	'14334']	['EEEE'	'VGWQ'	'/223'	'0334'	'EEEE'	'IYSK'	'/223'	'0334']	['EEEEEE'	'VAKAVQ'
3GZU_O 0.0010070612258578 16.238493831838007 0.1491935483870967 [[269	274]	[257	274]	[6	10]	[327	330]	[218	223]	[381	384]	[366	383]] [3	5	6	1	4	0	2] [[47	52]	[195	206]	[295	299]	[398	401]	[546	551]	[762	765]	[985	1005]] "[['EEEEEE'	'IINTYQ'	'//3223'	'004334'	'EEEEEE'	'VLHSTQ'	'/03223'	'014334']	['EEEEEEEEETTEEEEEEE'	'NNVEIEFLLNGQIINTYQ'	'33/3/3100ON3//3223'	'440404211434004334'	'EEETTEEEEEEE'	'KNIDGYFKIYSK'	'33/ON213/223'	'440433240334']	['HHHHH'	'SLSKT'
6MCB_C 0.0036227536995665 1.1759907579060258 0.815286624203821 [[76	78]	[72	76]	[76	78]	[59	62]	[87	92]	[79	81]	[8	15]] [3	5	6	1	4	0	2] [[49	51]	[224	228]	[314	316]	[426	429]	[593	598]	[735	737]	[953	960]] "[['EEE'	'DYS'	'322'	'433'	'EEE'	'HST'	'322'	'433']	['EEEEE'	'EKLVD'	'330/3'	'44104'	'EEEEE'	'EPLVD'	'320/3'	'43104']	['EEE'	'DYS'
2HD0_A 0.0075232651584667 1.0348846240467768 0.8308351177730184 [[198	201]	[188	190]	[192	194]	[141	146]	[189	194]	[134	136]	[105	109]] [3	5	6	1	4	0	2] [[39	42]	[197	199]	[311	313]	[438	443]	[544	549]	[766	768]	[1000	1004]] "[['SS.E'	'GQEI'	'UV]/'	'3440'	'SSSE'	'PDKV'	'UVV/'	'3440']	['ETT'	'ING'	'/ON'	'043'	'ETT'	'IDG'	'/ON'	'043']	['EEE'	'PVS'
1HB7_G 0.0025161646369612 5.038272639625816 0.3947797716150074 [[232	238]	[227	236]	[231	236]	[304	307]	[227	233]	[17	24]] [3	5	6	1	4	2] [[47	53]	[202	209]	[311	316]	[450	453]	[586	596]	[953	960]] "[['EEEEEEE'	'VYQSYLD'	'/232203'	'0343314'	'EEEEEEE'	'VLHSTQD'	'/032233'	'0143344']	['EEEEEEEEEE'	'EISYTVYQSY'	'3/222/2322'	'4033303433'	'EEEEEEEE'	'KIYSKHTP'	'3/223322'	'40334433']	['EEEEEE'	'TVYQSY'	'2/2322'	'303433'	'EEEEEE'	'GIYQTS'	'2/2322'
5HRI_B 0.0021748462093355 2.807631546245774 0.7556468172484596 [[95	98]	[26	28]	[95	98]	[34	36]	[20	24]	[110	113]	[126	129]] [3	5	6	1	4	0	2] [[49	52]	[226	228]	[314	317]	[433	435]	[541	545]	[769	772]	[1013	1016]] [['EEEE'	'KTYQ'	'3223'	'4334'	'EEEE'	'HSTQ'	'3223'	'4334']	['EEE'	'LIK'	'0/3'	'104'	'EEE'	'LVD'	'0/3'	'104']	['EEEE'	'KTYQ'
1GW7_G 0.0025170079733016 5.038336526888331 0.3925081433224755 [[1232	1238]	[1227	1236]	[1231	1236]	[1304	1307]	[1227	1233]	[1017	1024]] [3	5	6	1	4	2] [[47	53]	[202	209]	[311	316]	[450	453]	[586	596]	[953	960]] "[['EEEEEEE'	'VYQSYLD'	'/232203'	'0343314'	'EEEEEEE'	'VLHSTQD'	'/032233'	'0143344']	['EEEEEEEEEE'	'EISYTVYQSY'	'3/222/2322'	'4033303433'	'EEEEEEEE'	'KIYSKHTP'	'3/223322'	'40334433']	['EEEEEE'	'TVYQSY'	'2/2322'	'303433'	'EEEEEE'	'GIYQTS'	'2/2322'
2HD0_C 0.0124936693890549 0.8921169163502907 0.8114406779661019 [[188	190]	[122	124]	[141	146]	[189	192]	[134	136]	[105	109]] [5	6	1	4	0	2] [[197	199]	[297	299]	[438	443]	[544	547]	[766	768]	[1000	1004]] "[['ETT'	'ING'	'/ON'	'043'	'ETT'	'IDG'	'/ON'	'043']	['HHH'	'GHY'	'$%$'	'343'	'HHH'	'SET'	'$%$'	'343']	['.TTTS.'	'YNHLTP'	'}OOLU}'	'344133'	'.TTTT.'	'SNNLDS'	'}OOLO}'
4Y3C_E 0.0257982193246638 5.848658227138553 0.0023446658851109 [[276	278]	[276	280]	[229	233]	[318	321]	[56	60]	[300	307]	[268	272]] [3	5	6	1	4	0	2] [[51	53]	[205	209]	[310	314]	[426	429]	[528	532]	[766	773]	[1002	1006]] "[['EEE'	'SKH'	'233'	'344'	'EEE'	'TQD'	'233'	'344']	['EEEEE'	'SKHAY'	'23312'	'34423'	'EEEEE'	'SKHTP'	'23322'	'34433']	['SEEEE'	'ERVYD'
6II8_E 0.0014473333389485 11.19918010578118 0.415562913907284 [[157	160]	[157	161]	[156	160]	[13	32]	[12	15]	[181	185]	[58	61]] [3	5	6	1	4	0	2] [[49	52]	[207	211]	[313	317]	[430	438]	[571	574]	[748	752]	[1006	1009]] "[['EEEE'	'KSYK'	'3223'	'4334'	'EEEE'	'HSTQ'	'3223'	'4334']	['EEEE.'	'KSYKN'	'3223]'	'43344'	'EEE..'	'HTPIN'	'322Y]'	'43304']	['EEEEE'	'TKSYK'
6BEC_B 0.0105056570205833 5.717197174178995 0.0239520958083834 [[453	455]	[257	262]	[256	262]	[35	40]	[252	278]	[133	136]	[460	466]] [3	5	6	1	4	0	2] [[50	52]	[203	208]	[311	316]	[448	453]	[592	606]	[761	764]	[1006	1012]] "[['EEE'	'YSE'	'223'	'334'	'EEE'	'STQ'	'223'	'334']	['EEEEEE'	'VYTKPY'	'/22322'	'033433'	'EEEEEE'	'IYSKHT'	'/22332'	'033443']	['EEEEEEE'	'SVYTKPY'
6CX1_C 0.006093707222305 1.244929889192618 0.663424124513619 [[114	116]	[111	116]	[114	116]	[40	43]	[265	268]	[89	91]	[248	254]] [3	5	6	1	4	0	2] [[50	52]	[201	206]	[315	317]	[412	415]	[547	550]	[766	768]	[968	974]] "[['EEE'	'GWQ'	'223'	'334'	'EEE'	'STQ'	'223'	'334']	['EEEEEE'	'MKCGWQ'	'131223'	'242334'	'EEEEEE'	'FKIYSK'	'13/223'	'240334']	['EEE'	'GWQ'
1GW8_B 0.0025625539457491 5.036850203440377 0.3812600969305326 [[2232	2238]	[2227	2236]	[2231	2236]	[2304	2307]	[2227	2233]	[2017	2024]] [3	5	6	1	4	2] [[47	53]	[202	209]	[311	316]	[450	453]	[586	596]	[953	960]] "[['EEEEEEE'	'VYQSYLD'	'/232203'	'0343314'	'EEEEEEE'	'VLHSTQD'	'/032233'	'0143344']	['EEEEEEEEEE'	'EISYTVYQSY'	'3/222/2322'	'4033303433'	'EEEEEEEE'	'KIYSKHTP'	'3/223322'	'40334433']	['EEEEEE'	'TVYQSY'	'2/2322'	'303433'	'EEEEEE'	'GIYQTS'	'2/2322'
1HB7_B 0.0025625675451994 5.036850480722332 0.3790322580645151 [[232	238]	[227	236]	[231	236]	[304	307]	[227	233]	[17	24]] [3	5	6	1	4	2] [[47	53]	[202	209]	[311	316]	[450	453]	[586	596]	[953	960]] "[['EEEEEEE'	'VYQSYLD'	'/232203'	'0343314'	'EEEEEEE'	'VLHSTQD'	'/032233'	'0143344']	['EEEEEEEEEE'	'EISYTVYQSY'	'3/222/2322'	'4033303433'	'EEEEEEEE'	'KIYSKHTP'	'3/223322'	'40334433']	['EEEEEE'	'TVYQSY'	'2/2322'	'303433'	'EEEEEE'	'GIYQTS'	'2/2322'
6UIR_A 0.0038555092937939 9.399719412139673 0.0227272727272722 [[349	353]	[338	352]	[103	107]	[438	442]	[455	468]	[262	267]	[396	404]] [3	5	6	1	4	0	2] [[48	52]	[200	209]	[309	313]	[398	402]	[592	599]	[761	766]	[1002	1010]] "[['EEEEE'	'LKTGK'	'03223'	'14334'	'EEEEE'	'LHSTQ'	'03223'	'14334']	['EEEEEEETTEEEEEE'	'TYQIYQEPFKNLKTG'	'223/233NM330322'	'334034432441433'	'EEEEEEEEEE'	'YFKIYSKHTP'	'213/223322'	'3240334433']	['.SEEE'	'KKSVT'
1GW7_B 0.0025640825123445 5.03684210827753 0.376811594202898 [[2232	2238]	[2227	2236]	[2231	2236]	[2304	2307]	[2227	2233]	[2017	2024]] [3	5	6	1	4	2] [[47	53]	[202	209]	[311	316]	[450	453]	[586	596]	[953	960]] "[['EEEEEEE'	'VYQSYLD'	'/232203'	'0343314'	'EEEEEEE'	'VLHSTQD'	'/032233'	'0143344']	['EEEEEEEEEE'	'EISYTVYQSY'	'3/222/2322'	'4033303433'	'EEEEEEEE'	'KIYSKHTP'	'3/223322'	'40334433']	['EEEEEE'	'TVYQSY'	'2/2322'	'303433'	'EEEEEE'	'GIYQTS'	'2/2322'
1HB7_A 0.0025154793931214 5.038289484388476 0.408566721581548 [[232	238]	[227	236]	[231	236]	[304	307]	[227	233]	[17	24]] [3	5	6	1	4	2] [[47	53]	[202	209]	[311	316]	[450	453]	[586	596]	[953	960]] "[['EEEEEEE'	'VYQSYLD'	'/232203'	'0343314'	'EEEEEEE'	'VLHSTQD'	'/032233'	'0143344']	['EEEEEEEEEE'	'EISYTVYQSY'	'3/222/2322'	'4033303433'	'EEEEEEEE'	'KIYSKHTP'	'3/223322'	'40334433']	['EEEEEE'	'TVYQSY'	'2/2322'	'303433'	'EEEEEE'	'GIYQTS'	'2/2322'
4KO0_A 0.0097470124033903 12.205340597071988 0.0070671378091875 [[349	353]	[331	352]	[103	107]	[178	182]	[51	56]	[262	267]	[396	404]] [3	5	6	1	4	0	2] [[48	52]	[195	209]	[309	313]	[433	437]	[526	531]	[761	766]	[1002	1010]] "[['EEEEE'	'LKTGK'	'03223'	'14334'	'EEEEE'	'LHSTQ'	'03223'	'14334']	['EEETTEEEEEEEEETTEEEEEE'	'KQGQGQWTYQIYQEPFKNLKTG'	'332ON32223/233NM330322'	'4434343334034432441433'	'EEETTEEEEEEEEEE'	'KNIDGYFKIYSKHTP'	'33/ON213/223322'	'440433240334433']	['.SEEE'	'KKSVT'
1HB9_L 0.0024555430078366 5.039768117681442 0.4418212478920733 [[232	238]	[227	236]	[231	236]	[304	307]	[227	233]	[17	24]] [3	5	6	1	4	2] [[47	53]	[202	209]	[311	316]	[450	453]	[586	596]	[953	960]] "[['EEEEEEE'	'VYQSYLD'	'/232203'	'0343314'	'EEEEEEE'	'VLHSTQD'	'/032233'	'0143344']	['EEEEEEEEEE'	'EISYTVYQSY'	'3/222/2322'	'4033303433'	'EEEEEEEE'	'KIYSKHTP'	'3/223322'	'40334433']	['EEEEEE'	'TVYQSY'	'2/2322'	'303433'	'EEEEEE'	'GIYQTS'	'2/2322'
4WZT_B 0.0232813446202039 7.068643596040879 0.0011695906432751 [[298	302]	[518	522]	[288	292]	[517	521]	[383	389]	[511	513]	[456	464]] [3	5	6	1	4	0	2] [[49	53]	[207	211]	[313	317]	[397	401]	[592	598]	[744	746]	[1002	1011]] "[['EEEEE'	'NYTMN'	'32213'	'43324'	'EEEEE'	'HSTQD'	'32233'	'43344']	['EEEE.'	'DSWVN'	'322/]'	'43304'	'EEE..'	'HTPIN'	'322Y]'	'43304']	['EEEEE'	'GDVTH'
1HB5_I 0.0024589269776465 5.039745782854307 0.4393939393939385 [[232	238]	[227	236]	[231	236]	[304	307]	[227	233]	[17	24]] [3	5	6	1	4	2] [[47	53]	[202	209]	[311	316]	[450	453]	[586	596]	[953	960]] "[['EEEEEEE'	'VYQSYLD'	'/232203'	'0343314'	'EEEEEEE'	'VLHSTQD'	'/032233'	'0143344']	['EEEEEEEEEE'	'EISYTVYQSY'	'3/222/2322'	'4033303433'	'EEEEEEEE'	'KIYSKHTP'	'3/223322'	'40334433']	['EEEEEE'	'TVYQSY'	'2/2322'	'303433'	'EEEEEE'	'GIYQTS'	'2/2322'
3GUT_F 0.0021251144034007 9.145877625314268 0.3464566929133852 [[583	585]	[418	424]	[533	537]	[579	584]	[534	539]	[498	500]	[449	452]] [3	5	6	1	4	0	2] [[51	53]	[198	204]	[285	289]	[432	437]	[573	578]	[771	773]	[1002	1005]] "[['EEE'	'YEE'	'233'	'344'	'EEE'	'TQD'	'233'	'344']	['TTEEEEE'	'DGVCTVT'	'ON/12/2'	'4302303'	'TTEEEEE'	'DGYFKIY'	'ON213/2'	'4332403']	['EEEEE'	'VSDAI'
5TEP_A 0.0105699259473468 11.639979577398648 0.009356725146199 [[349	353]	[338	352]	[103	107]	[178	182]	[455	468]	[262	267]	[396	404]] [3	5	6	1	4	0	2] [[48	52]	[200	209]	[309	313]	[433	437]	[592	599]	[761	766]	[1002	1010]] "[['EEEEE'	'LKTGK'	'03223'	'14334'	'EEEEE'	'LHSTQ'	'03223'	'14334']	['EEEEEEETTEEEEEE'	'TYQIYQEPFKNLKTG'	'223/233NM330322'	'334034432441433'	'EEEEEEEEEE'	'YFKIYSKHTP'	'213/223322'	'3240334433']	['.SEEE'	'KKSVT'
1HB9_C 0.0024569244526998 5.039732523326192 0.4741379310344822 [[232	238]	[227	236]	[231	236]	[304	307]	[227	233]	[17	24]] [3	5	6	1	4	2] [[47	53]	[202	209]	[311	316]	[450	453]	[586	596]	[953	960]] "[['EEEEEEE'	'VYQSYLD'	'/232203'	'0343314'	'EEEEEEE'	'VLHSTQD'	'/032233'	'0143344']	['EEEEEEEEEE'	'EISYTVYQSY'	'3/222/2322'	'4033303433'	'EEEEEEEE'	'KIYSKHTP'	'3/223322'	'40334433']	['EEEEEE'	'TVYQSY'	'2/2322'	'303433'	'EEEEEE'	'GIYQTS'	'2/2322'
2VG5_A 0.0020609764937187 11.613612616343245 0.2463556851311954 [[349	353]	[327	352]	[103	107]	[436	440]	[455	459]	[262	267]	[396	404]] [3	5	6	1	4	0	2] [[48	52]	[201	209]	[309	313]	[373	377]	[592	596]	[761	766]	[1002	1010]] "[['EEEEE'	'LKTGK'	'03223'	'14334'	'EEEEE'	'LHSTQ'	'03223'	'14334']	['EEEEE.SSS.EEEEEESSTT.EEEEE'	'AEIQKQGQGQWTYQIYQEPFKNLKTG'	'13/33]UVU]2223/2VVNM]30322'	'24044434343334034432441433'	'EEEEEEEEE'	'FKIYSKHTP'	'13/223322'	'240334433']	['.SEEE'	'KKSVT'
1HB7_C 0.002344977827106 5.040013600229381 0.502636203866432 [[232	238]	[227	236]	[231	236]	[304	307]	[227	233]	[17	24]] [3	5	6	1	4	2] [[47	53]	[202	209]	[311	316]	[450	453]	[586	596]	[953	960]] "[['EEEEEEE'	'VYQSYLD'	'/232203'	'0343314'	'EEEEEEE'	'VLHSTQD'	'/032233'	'0143344']	['EEEEEEEEEE'	'EISYTVYQSY'	'3/222/2322'	'4033303433'	'EEEEEEEE'	'KIYSKHTP'	'3/223322'	'40334433']	['EEEEEE'	'TVYQSY'	'2/2322'	'303433'	'EEEEEE'	'GIYQTS'	'2/2322'
1GW7_C 0.0023446292472786 5.039986354361719 0.5079365079365079 [[3232	3238]	[3227	3236]	[3231	3236]	[3304	3307]	[3227	3233]	[3017	3024]] [3	5	6	1	4	2] [[47	53]	[202	209]	[311	316]	[450	453]	[586	596]	[953	960]] "[['EEEEEEE'	'VYQSYLD'	'/232203'	'0343314'	'EEEEEEE'	'VLHSTQD'	'/032233'	'0143344']	['EEEEEEEEEE'	'EISYTVYQSY'	'3/222/2322'	'4033303433'	'EEEEEEEE'	'KIYSKHTP'	'3/223322'	'40334433']	['EEEEEE'	'TVYQSY'	'2/2322'	'303433'	'EEEEEE'	'GIYQTS'	'2/2322'
1GW7_A 0.002518789383603 5.038328086805141 0.408566721581548 [[1232	1238]	[1227	1236]	[1231	1236]	[1304	1307]	[1227	1233]	[1017	1024]] [3	5	6	1	4	2] [[47	53]	[202	209]	[311	316]	[450	453]	[586	596]	[953	960]] "[['EEEEEEE'	'VYQSYLD'	'/232203'	'0343314'	'EEEEEEE'	'VLHSTQD'	'/032233'	'0143344']	['EEEEEEEEEE'	'EISYTVYQSY'	'3/222/2322'	'4033303433'	'EEEEEEEE'	'KIYSKHTP'	'3/223322'	'40334433']	['EEEEEE'	'TVYQSY'	'2/2322'	'303433'	'EEEEEE'	'GIYQTS'	'2/2322'
5YVY_B 0.0022665312180208 13.568796948219376 0.0264105642256904 [[442	446]	[69	79]	[330	336]	[46	49]	[444	448]	[204	207]	[369	375]] [3	5	6	1	4	0	2] [[47	51]	[200	205]	[283	290]	[397	400]	[592	596]	[767	770]	[953	959]] "[['EEEEE'	'ILAGP'	'/0122'	'01233'	'EEEEE'	'VLHST'	'/0322'	'01433']	['EEETTTTEEEE'	'WADVRNDMISY'	'213KPOO1/22'	'32405442033'	'EEEEEE'	'YFKIYS'	'213/22'	'324033']	['S.EEEEE'	'SPIEDIE'
5XN1_A 0.0024707281764157 10.684065637840394 0.0822784810126575 [[349	353]	[331	352]	[103	107]	[122	126]	[329	341]	[256	266]] [3	5	6	1	4	2] [[48	52]	[195	209]	[309	313]	[405	409]	[539	551]	[992	1003]] "[['EEEEE'	'LKTGK'	'03223'	'14334'	'EEEEE'	'LHSTQ'	'03223'	'14334']	['EEETTEEEEEEEEETTEEEEEE'	'KQGQGQWTYQIYQEPFKNLKTG'	'332ON32223/233NM330322'	'4434343334034432441433'	'EEETTEEEEEEEEEE'	'KNIDGYFKIYSKHTP'	'33/ON213/223322'	'440433240334433']	['.SEEE'	'KKSVT'	']V2/2'	'44303'	'.SEEE'	'EKGIY'	']V2/2'
1GW8_C 0.0023460214451392 5.040048534139294 0.502636203866432 [[3232	3238]	[3227	3236]	[3231	3236]	[3304	3307]	[3227	3233]	[3017	3024]] [3	5	6	1	4	2] [[47	53]	[202	209]	[311	316]	[450	453]	[586	596]	[953	960]] "[['EEEEEEE'	'VYQSYLD'	'/232203'	'0343314'	'EEEEEEE'	'VLHSTQD'	'/032233'	'0143344']	['EEEEEEEEEE'	'EISYTVYQSY'	'3/222/2322'	'4033303433'	'EEEEEEEE'	'KIYSKHTP'	'3/223322'	'40334433']	['EEEEEE'	'TVYQSY'	'2/2322'	'303433'	'EEEEEE'	'GIYQTS'	'2/2322'
3J8V_A 0.0112261656898758 12.873379300842773 0.0046783625730992 [[168	171]	[32	38]	[442	448]	[397	402]	[331	336]	[281	284]	[392	401]] [3	5	6	1	4	0	2] [[49	52]	[202	208]	[281	287]	[366	371]	[595	600]	[756	759]	[1002	1011]] "[['EEEE'	'HWGK'	'3223'	'4334'	'EEEE'	'HSTQ'	'3223'	'4334']	['EEEEEEE'	'NIYYHAG'	'3/22312'	'4033423'	'EEEEEEE'	'KIYSKHT'	'3/22332'	'4033443']	['TTS..EE'	'KKYTFWE'
4K50_A 0.0131143952226256 8.060500263480852 0.0116959064327484 [[4	8]	[271	280]	[278	280]	[282	288]	[274	281]	[139	145]	[428	435]] [3	5	6	1	4	0	2] [[49	53]	[195	206]	[315	317]	[379	385]	[543	551]	[761	767]	[986	993]] "[['EEEEE'	'QISKH'	'3/233'	'40344'	'EEEEE'	'HSTQD'	'32233'	'43344']	['EEEETTEEEE'	'KHIFKSTYYE'	'33/1ON2223'	'4402433334'	'EEETTEEEEEEE'	'KNIDGYFKIYSK'	'33/ON213/223'	'440433240334']	['EEE'	'YYE'
2WRB_C 0.0140738742310298 1.0679437602633888 0.6347992351816434 [[164	168]	[256	260]	[301	304]	[242	246]	[242	245]	[190	194]	[410	453]] [3	5	6	1	4	0	2] [[49	53]	[200	204]	[284	287]	[395	399]	[539	542]	[764	768]	[953	1015]] "[['EEEEE'	'KGSYN'	'32223'	'43334'	'EEEEE'	'HSTQD'	'32233'	'43344']	['EEEEE'	'GFKIS'	'213/2'	'32403'	'EEEEE'	'YFKIY'	'213/2'	'32403']	['.EEE'	'TIGE'
4I2P_A 0.0046438943359946 12.295881974198585 0.015439429928741 [[349	353]	[331	352]	[103	107]	[178	182]	[51	56]	[262	267]	[396	404]] [3	5	6	1	4	0	2] [[48	52]	[195	209]	[309	313]	[433	437]	[526	531]	[761	766]	[1002	1010]] "[['EEEEE'	'LKTGK'	'03223'	'14334'	'EEEEE'	'LHSTQ'	'03223'	'14334']	['EEETTEEEEEEEEETTEEEEEE'	'KQGQGQWTYQIYQEPFKNLKTG'	'332ON32223/233NM330322'	'4434343334034432441433'	'EEETTEEEEEEEEEE'	'KNIDGYFKIYSKHTP'	'33/ON213/223322'	'440433240334433']	['.SEEE'	'KKSVT'
6BQJ_A 0.0025546210383943 4.416388188349079 0.4869565217391296 [[82	86]	[83	86]	[163	168]	[6	9]	[33	38]	[18	21]	[173	178]] [3	5	6	1	4	0	2] [[48	52]	[203	206]	[285	290]	[376	379]	[595	600]	[748	751]	[1002	1007]] "[['EEEEE'	'LVGWQ'	'0/223'	'10334'	'EEEEE'	'LHSTQ'	'03223'	'14334']	['EEEE'	'VGWQ'	'/223'	'0334'	'EEEE'	'IYSK'	'/223'	'0334']	['EEEEEE'	'VAKAVD'
4PUO_C 0.0116946414693168 12.26947240933328 0.0058479532163744 [[349	353]	[331	352]	[103	107]	[24	29]	[329	341]	[262	267]	[396	404]] [3	5	6	1	4	0	2] [[48	52]	[195	209]	[309	313]	[423	428]	[539	551]	[761	766]	[1002	1010]] "[['EEEEE'	'LKTGK'	'03223'	'14334'	'EEEEE'	'LHSTQ'	'03223'	'14334']	['EEETTEEEEEEESSTT.EEEEE'	'KQGQGQWTYQIYQEPFKNLKTG'	'332ON32223/2VVNM]30322'	'4434343334034432441433'	'EEETTEEEEEEEEEE'	'KNIDGYFKIYSKHTP'	'33/ON213/223322'	'440433240334433']	['.SEEE'	'KKSVT'
5T96_C 0.0014663072617212 15.433537724465864 0.1616847826086958 [[52	55]	[211	214]	[308	313]	[304	311]	[217	223]	[328	332]	[322	335]] [3	5	6	1	4	0	2] [[46	49]	[200	203]	[295	300]	[363	370]	[605	611]	[761	765]	[977	998]] "[['SEEE'	'GVLQ'	'U/03'	'3014'	'SEEE'	'SVLH'	'U/03'	'3014']	['EEEE'	'TFEV'	'213/'	'3240'	'EEEE'	'YFKI'	'213/'	'3240']	['HHHHHH'	'SLGNTD'
3NWF_B 0.00114686931197 41.488418916462415 0.0421052631578946 [[655	658]	[649	660]	[169	174]	[352	356]	[265	269]	[516	526]	[509	541]] [3	5	6	1	4	0	2] [[50	53]	[200	209]	[311	316]	[434	438]	[547	551]	[762	772]	[986	1011]] "[['EEEE'	'YSHQ'	'2233'	'3344'	'EEEE'	'STQD'	'2233'	'3344']	['EEETTEEEEEEE'	'YFEEYAYSHQLS'	'213ON1223302'	'324432334413'	'EEEEEEEEEE'	'YFKIYSKHTP'	'213/223322'	'3240334433']	['EEEEEE'	'TVSQVW'
6JH1_C 0.0019978704177286 1.7028132328091168 1.007042253521127 [[92	94]	[92	94]	[90	94]	[120	122]	[90	93]	[26	31]	[29	35]] [3	5	6	1	4	0	2] [[50	52]	[204	206]	[313	317]	[451	453]	[547	550]	[761	766]	[954	960]] "[['EEE'	'PYE'	'223'	'334'	'EEE'	'STQ'	'223'	'334']	['EEE'	'PYE'	'223'	'334'	'EEE'	'YSK'	'223'	'334']	['EEEEE'	'SSPYE'
5HRD_A 0.0024354587405159 2.829663625263476 0.6797642436149312 [[95	98]	[26	28]	[95	98]	[34	36]	[20	24]	[110	113]	[126	129]] [3	5	6	1	4	0	2] [[49	52]	[226	228]	[314	317]	[433	435]	[541	545]	[769	772]	[1013	1016]] [['EEEE'	'KTYQ'	'3223'	'4334'	'EEEE'	'HSTQ'	'3223'	'4334']	['EEE'	'LIK'	'0/3'	'104'	'EEE'	'LVD'	'0/3'	'104']	['EEEE'	'KTYQ'
4NWV_C 0.011546961176081 11.07465989196137 0.0105263157894737 [[50	54]	[202	206]	[291	297]	[298	303]	[280	285]	[374	377]	[374	380]] [3	5	6	1	4	0	2] [[48	52]	[224	228]	[312	318]	[431	436]	[593	598]	[768	771]	[1006	1012]] "[['EEEEE'	'LKGCD'	'03213'	'14324'	'EEEEE'	'LHSTQ'	'03223'	'14334']	['EEEEE'	'EWVVE'	'32//3'	'43004'	'EEEEE'	'EPLVD'	'320/3'	'43104']	['EEEEEEE'	'VYQSVEA'
6CQQ_G 0.0164906214909397 0.8395744041199632 0.7342799188640972 [[161	163]	[156	159]	[117	121]	[155	159]	[99	104]	[83	85]	[82	86]] [3	5	6	1	4	0	2] [[48	50]	[224	227]	[312	316]	[397	401]	[595	600]	[768	770]	[1005	1009]] [['EEE'	'LET'	'032'	'143'	'EEE'	'LHS'	'032'	'143']	['EEEE'	'QTLV'	'320/'	'4310'	'EEEE'	'EPLV'	'320/'	'4310']	['EEEEE'	'ISVSG'
6CO8_A 0.0056185537118779 19.92830046305187 0.0011709601873528 [[384	386]	[95	98]	[324	331]	[492	495]	[154	163]	[490	496]	[465	475]] [3	5	6	1	4	0	2] [[49	51]	[225	228]	[283	290]	[365	368]	[528	537]	[766	772]	[994	1004]] "[['EEE'	'DSY'	'322'	'433'	'EEE'	'HST'	'322'	'433']	['EEEE'	'TLVD'	'20/3'	'3104'	'EEEE'	'PLVD'	'20/3'	'3104']	['S.EE.EEE'	'GTVTVEVQ'
2R5H_C 0.0112541210175282 12.791221929177157 0.0058479532163744 [[118	120]	[32	36]	[34	37]	[395	402]	[52	61]	[281	284]	[397	401]] [3	5	6	1	4	0	2] [[50	52]	[202	206]	[315	318]	[364	371]	[576	585]	[756	759]	[1007	1011]] "[['EEE'	'SGH'	'223'	'334'	'EEE'	'STQ'	'223'	'334']	['EEEEE'	'NIYYH'	'3/223'	'40334'	'EEEEE'	'KIYSK'	'3/223'	'40334']	['EEEE'	'YYHA'
4C56_K 0.0130043808478019 0.8659566778319576 0.85466377440347 [[171	174]	[170	174]	[99	103]	[155	159]	[142	146]	[83	85]	[82	86]] [3	5	6	1	4	0	2] [[50	53]	[203	207]	[312	316]	[397	401]	[597	601]	[768	770]	[1005	1009]] [['EEEE'	'YTQQ'	'2233'	'3344'	'EEEE'	'STQD'	'2233'	'3344']	['EEEEE'	'VYTQQ'	'/2233'	'03344'	'EEEEE'	'IYSKH'	'/2233'	'03344']	['EEEEE'	'VTVYP'
1HB7_E 0.0025619365430585 5.036880536197387 0.4249999999999996 [[232	238]	[227	236]	[231	236]	[304	307]	[227	233]	[17	24]] [3	5	6	1	4	2] [[47	53]	[202	209]	[311	316]	[450	453]	[586	596]	[953	960]] "[['EEEEEEE'	'VYQSYLD'	'/232203'	'0343314'	'EEEEEEE'	'VLHSTQD'	'/032233'	'0143344']	['EEEEEEEEEE'	'EISYTVYQSY'	'3/222/2322'	'4033303433'	'EEEEEEEE'	'KIYSKHTP'	'3/223322'	'40334433']	['EEEEEE'	'TVYQSY'	'2/2322'	'303433'	'EEEEEE'	'GIYQTS'	'2/2322'
1GW7_E 0.0025613596907307 5.036871502325411 0.4273789649415689 [[2232	2238]	[2227	2236]	[2231	2236]	[2304	2307]	[2227	2233]	[2017	2024]] [3	5	6	1	4	2] [[47	53]	[202	209]	[311	316]	[450	453]	[586	596]	[953	960]] "[['EEEEEEE'	'VYQSYLD'	'/232203'	'0343314'	'EEEEEEE'	'VLHSTQD'	'/032233'	'0143344']	['EEEEEEEEEE'	'EISYTVYQSY'	'3/222/2322'	'4033303433'	'EEEEEEEE'	'KIYSKHTP'	'3/223322'	'40334433']	['EEEEEE'	'TVYQSY'	'2/2322'	'303433'	'EEEEEE'	'GIYQTS'	'2/2322'
4OPS_A 0.0247505332767475 7.058387132532928 0.0011709601873528 [[298	302]	[518	522]	[288	292]	[517	521]	[383	389]	[511	513]	[462	464]] [3	5	6	1	4	0	2] [[49	53]	[207	211]	[313	317]	[397	401]	[592	598]	[744	746]	[1009	1011]] [['EEEEE'	'NYTMN'	'32213'	'43324'	'EEEEE'	'HSTQD'	'32233'	'43344']	['EEEE.'	'DSWVN'	'322/]'	'43304'	'EEE..'	'HTPIN'	'322Y]'	'43304']	['EEEEE'	'GDVTH'
5OEA_E 0.004934778763425 9.606028437985918 0.0227272727272722 [[265	268]	[281	284]	[282	284]	[320	325]	[395	400]	[84	92]	[306	311]] [3	5	6	1	4	0	2] [[38	41]	[203	206]	[315	317]	[397	402]	[532	537]	[761	769]	[953	958]] "[['.SSS'	'GTQN'	'}UVV'	'3344'	'.SSS'	'YPDK'	'}UVV'	'3344']	['EEEE'	'VWYK'	'/223'	'0334'	'EEEE'	'IYSK'	'/223'	'0334']	['EEE'	'WYK'
5HLF_A 0.0023789850934611 10.616384496230106 0.1908077994428967 [[349	353]	[327	352]	[103	107]	[178	182]	[455	468]	[262	267]	[396	404]] [3	5	6	1	4	0	2] [[48	52]	[201	209]	[309	313]	[433	437]	[592	599]	[761	766]	[1002	1010]] "[['EEEEE'	'LKTGK'	'03223'	'14334'	'EEEEE'	'LHSTQ'	'03223'	'14334']	['EEEEE.SSS.EEEEEESSTT.EEEEE'	'AEIQKQGQGQWTYQIYQEPFKNLKTG'	'13/33]UVU]2223/2VVNM]30322'	'24044434343334034432441433'	'EEEEEEEEE'	'FKIYSKHTP'	'13/223322'	'240334433']	['.SEEE'	'KKSVT'
4FQM_I 0.0237026504859051 3.304549017990464 0.014035087719298 [[218	220]	[187	192]	[185	189]	[103	106]	[214	222]	[62	67]	[194	198]] [3	5	6	1	4	0	2] [[50	52]	[203	208]	[312	316]	[406	409]	[543	551]	[762	767]	[985	989]] "[['EEE'	'TTH'	'223'	'334'	'EEE'	'STQ'	'223'	'334']	['EEEEEE'	'VWGFHS'	'/22132'	'033243'	'EEEEEE'	'IYSKHT'	'/22332'	'033443']	['EEEEE'	'ITVWG'
6Z9M_C 0.0014000310038969 21.934371696491866 0.0596491228070172 [[655	658]	[649	660]	[169	174]	[352	356]	[265	269]	[518	526]	[509	541]] [3	5	6	1	4	0	2] [[50	53]	[200	209]	[311	316]	[434	438]	[547	551]	[764	772]	[986	1011]] "[['EEEE'	'YSHQ'	'2233'	'3344'	'EEEE'	'STQD'	'2233'	'3344']	['EEETTEEEEEEE'	'YFEEYAYSHQLS'	'213ON1223302'	'324432334413'	'EEEEEEEEEE'	'YFKIYSKHTP'	'213/223322'	'3240334433']	['EEEEEE'	'TVSQVW'
1E0J_F 0.0181383872756401 5.008044591041155 0.0166468489892979 [[542	544]	[531	535]	[497	499]	[532	535]	[334	336]	[447	452]	[346	356]] [3	5	6	1	4	0	2] [[48	50]	[204	208]	[310	312]	[396	399]	[605	607]	[761	766]	[952	962]] "[['EEE'	'LEP'	'032'	'143'	'EEE'	'LHS'	'032'	'143']	['EEEEE'	'GYMEY'	'22132'	'33243'	'EEEEE'	'YSKHT'	'22332'	'33443']	['SEE'	'DTI'
1CKO_A 0.0025282318088757 6.2070977908479295 0.3614649681528661 [[80	82]	[78	83]	[266	269]	[214	219]	[253	278]	[202	206]	[198	204]] [3	5	6	1	4	0	2] [[51	53]	[203	208]	[311	314]	[431	436]	[594	605]	[762	766]	[951	957]] "[['EEE'	'SEK'	'233'	'344'	'EEE'	'TQD'	'233'	'344']	['EEEEEE'	'VVSEKT'	'//2332'	'003443'	'EEEEEE'	'IYSKHT'	'/22332'	'033443']	['EEEE'	'PVGK'
3KQK_B 0.0056303831084437 7.788802343262967 0.0257309941520471 [[447	449]	[445	449]	[547	551]	[486	493]	[221	224]	[507	511]	[371	377]] [3	5	6	1	4	0	2] [[49	51]	[205	209]	[296	300]	[363	370]	[603	606]	[766	770]	[953	959]] "[['EEE'	'ETT'	'322'	'433'	'EEE'	'HST'	'322'	'433']	['EEEEE'	'TIETT'	'2/322'	'30433'	'EEEEE'	'SKHTP'	'23322'	'34433']	['HHHHH'	'LSQTK'
1GW8_E 0.0025624968099025 5.036896488624616 0.4273789649415689 [[2232	2238]	[2227	2236]	[2231	2236]	[2304	2307]	[2227	2233]	[2017	2024]] [3	5	6	1	4	2] [[47	53]	[202	209]	[311	316]	[450	453]	[586	596]	[953	960]] "[['EEEEEEE'	'VYQSYLD'	'/232203'	'0343314'	'EEEEEEE'	'VLHSTQD'	'/032233'	'0143344']	['EEEEEEEEEE'	'EISYTVYQSY'	'3/222/2322'	'4033303433'	'EEEEEEEE'	'KIYSKHTP'	'3/223322'	'40334433']	['EEEEEE'	'TVYQSY'	'2/2322'	'303433'	'EEEEEE'	'GIYQTS'	'2/2322'
2HD0_E 0.0079118823281547 1.03877368267788 0.8957871396895776 [[188	190]	[192	194]	[141	146]	[189	194]	[134	136]	[105	109]] [5	6	1	4	0	2] [[197	199]	[311	313]	[438	443]	[544	549]	[766	768]	[1000	1004]] "[['ETT'	'ING'	'/ON'	'043'	'ETT'	'IDG'	'/ON'	'043']	['EEE'	'PVS'	'2/2'	'303'	'EEE'	'GIY'	'2/2'	'303']	['.TTTS.'	'YNHLTP'	'}OOLU}'	'344133'	'.TTTT.'	'SNNLDS'	'}OOLO}'
3J8Z_A 0.0112337391367175 12.873370611138528 0.0058479532163744 [[168	171]	[32	38]	[442	448]	[397	402]	[331	336]	[281	284]	[392	401]] [3	5	6	1	4	0	2] [[49	52]	[202	208]	[281	287]	[366	371]	[595	600]	[756	759]	[1002	1011]] "[['EEEE'	'HWGK'	'3223'	'4334'	'EEEE'	'HSTQ'	'3223'	'4334']	['EEEEEEE'	'NIYYHAG'	'3/22312'	'4033423'	'EEEEEEE'	'KIYSKHT'	'3/22332'	'4033443']	['TTS..EE'	'KKYTFWE'
6ZLW_F 0.0022728093098443 8.362313069520496 0.3549920760697307 [[224	226]	[133	136]	[221	225]	[120	135]	[34	37]	[20	26]	[72	77]] [3	5	6	1	4	0	2] [[51	53]	[200	203]	[283	287]	[365	378]	[548	551]	[762	768]	[951	956]] "[['EEE'	'SEQ'	'233'	'344'	'EEE'	'TQD'	'233'	'344']	['EEEE'	'GCEV'	'213/'	'3240'	'EEEE'	'YFKI'	'213/'	'3240']	['S.EEE'	'TPISE'
2HD0_K 0.013751260008466 0.8873816392843711 0.8230277185501063 [[188	190]	[122	124]	[141	146]	[189	192]	[134	136]	[105	109]] [5	6	1	4	0	2] [[197	199]	[297	299]	[438	443]	[544	547]	[766	768]	[1000	1004]] "[['ETT'	'ING'	'/ON'	'043'	'ETT'	'IDG'	'/ON'	'043']	['HHH'	'GHY'	'$%$'	'343'	'HHH'	'SET'	'$%$'	'343']	['.TTTS.'	'YNHLTP'	'}OOLU}'	'344133'	'.TTTT.'	'SNNLDS'	'}OOLO}'
3SV6_A 0.0023118256428667 4.390455552281431 0.6830708661417315 [[1082	1086]	[1083	1086]	[1163	1168]	[1006	1009]	[1033	1038]	[1054	1059]	[1173	1178]] [3	5	6	1	4	0	2] [[48	52]	[203	206]	[285	290]	[376	379]	[595	600]	[735	740]	[1002	1007]] "[['EEEEE'	'LVGWQ'	'0/223'	'10334'	'EEEEE'	'LHSTQ'	'03223'	'14334']	['EEEE'	'VGWQ'	'/223'	'0334'	'EEEE'	'IYSK'	'/223'	'0334']	['EEEEEE'	'VAKAVD'
6IDD_K 0.0034380904855567 18.64585943512233 0.0070175438596491 [[157	160]	[272	279]	[156	160]	[13	32]	[12	15]	[371	375]	[361	424]] [3	5	6	1	4	0	2] [[49	52]	[203	210]	[313	317]	[430	438]	[571	574]	[761	765]	[986	1017]] "[['EEEE'	'KSYK'	'3223'	'4334'	'EEEE'	'HSTQ'	'3223'	'4334']	['EEETTEE.'	'IYYSGGTI'	'/22NN22Y'	'03333330'	'EEEEEEE.'	'IYSKHTPI'	'/223322Y'	'03344330']	['EEEEE'	'TKSYK'
1SV5_A 0.002484723918633 11.61505934491297 0.0736842105263164 [[350	353]	[327	352]	[103	107]	[441	445]	[51	56]	[262	267]	[396	404]] [3	5	6	1	4	0	2] [[49	52]	[201	209]	[309	313]	[396	400]	[526	531]	[761	766]	[1002	1010]] "[['EEEE'	'KTGK'	'3223'	'4334'	'EEEE'	'HSTQ'	'3223'	'4334']	['EEEEE.SSSEEEEEEESSTTS.SEEE'	'AEIQKQGQGQWTYQIYQEPFKNLKTG'	'13/33]UVU32223/2VVNMV]S322'	'24044434343334034432441433'	'EEEEEEEEE'	'FKIYSKHTP'	'13/223322'	'240334433']	['.SEEE'	'NKSVT'
1H09_A 0.0122147785160855 0.7526350392334697 0.9387755102040808 [[201	204]	[201	204]	[122	127]	[20	25]	[263	266]	[20	22]	[20	25]] [3	5	6	1	4	0	2] [[50	53]	[204	207]	[311	316]	[365	370]	[549	552]	[768	770]	[1006	1011]] "[['EEEE'	'TWKQ'	'2233'	'3344'	'EEEE'	'STQD'	'2233'	'3344']	['EEEE'	'TWKQ'	'2233'	'3344'	'EEEE'	'YSKH'	'2233'	'3344']	['EEEEEE'	'PIYYSY'
1OBA_A 0.0103431177957768 0.7648520072847746 1.0260663507108991 [[201	204]	[201	204]	[122	127]	[20	25]	[263	266]	[20	22]	[20	25]] [3	5	6	1	4	0	2] [[50	53]	[204	207]	[311	316]	[365	370]	[549	552]	[768	770]	[1006	1011]] "[['EEEE'	'TWKQ'	'2233'	'3344'	'EEEE'	'STQD'	'2233'	'3344']	['EEEE'	'TWKQ'	'2233'	'3344'	'EEEE'	'YSKH'	'2233'	'3344']	['EEEEEE'	'PIYYSY'
2YKM_A 0.0023713035397257 11.429868288215 0.174450549450549 [[349	353]	[327	352]	[103	107]	[438	442]	[455	468]	[262	267]	[396	404]] [3	5	6	1	4	0	2] [[48	52]	[201	209]	[309	313]	[398	402]	[592	599]	[761	766]	[1002	1010]] "[['EEEEE'	'LKTGK'	'03223'	'14334'	'EEEEE'	'LHSTQ'	'03223'	'14334']	['EEEEE.SSSEEEEEEESSTT.EEEEE'	'AEIQKQGQGQWTYQIYQEPFKNLKTG'	'13/33]UVU32223/2VVNM]30322'	'24044434343334034432441433'	'EEEEEEEEE'	'FKIYSKHTP'	'13/223322'	'240334433']	['.SEEE'	'KKSVT'
2VVF_B 0.0226449183923234 3.6693281021764266 0.015439429928741 [[56	60]	[188	192]	[155	160]	[29	32]	[184	191]	[205	208]	[63	66]] [3	5	6	1	4	0	2] [[48	52]	[196	200]	[309	314]	[431	434]	[538	545]	[761	764]	[1010	1013]] "[['EEEEE'	'LSTYK'	'02223'	'13334'	'EEEEE'	'LHSTQ'	'03223'	'14334']	['EETTE'	'QIDGT'	'3/ON2'	'40433'	'EETTE'	'NIDGY'	'3/ON2'	'40433']	['.SEEEE'	'NNGTTE'
4NWW_C 0.0100402652652169 11.111727786608425 0.014035087719298 [[50	54]	[202	206]	[291	297]	[298	303]	[280	285]	[374	377]	[374	380]] [3	5	6	1	4	0	2] [[48	52]	[224	228]	[312	318]	[431	436]	[593	598]	[768	771]	[1006	1012]] "[['EEEEE'	'LKGCD'	'03213'	'14324'	'EEEEE'	'LHSTQ'	'03223'	'14334']	['EEEEE'	'EWVVE'	'32//3'	'43004'	'EEEEE'	'EPLVD'	'320/3'	'43104']	['EEEEEEE'	'VYQSVEA'
6II4_C 0.0205094760950485 3.16947942541728 0.0178571428571425 [[157	160]	[200	205]	[156	160]	[222	226]	[221	224]	[181	185]	[58	61]] [3	5	6	1	4	0	2] [[49	52]	[205	210]	[313	317]	[448	452]	[539	542]	[748	752]	[1006	1009]] "[['EEEE'	'KSYK'	'3223'	'4334'	'EEEE'	'HSTQ'	'3223'	'4334']	['EEEEE.'	'YQQSFV'	'23321Y'	'344320'	'EEEEE.'	'SKHTPI'	'23322Y'	'344330']	['EEEEE'	'TKSYK'
1GW7_D 0.002513215306349 5.038292548937116 0.4947552447552445 [[1232	1238]	[1227	1236]	[1231	1236]	[1304	1307]	[1227	1233]	[1017	1024]] [3	5	6	1	4	2] [[47	53]	[202	209]	[311	316]	[450	453]	[586	596]	[953	960]] "[['EEEEEEE'	'VYQSYLD'	'/232203'	'0343314'	'EEEEEEE'	'VLHSTQD'	'/032233'	'0143344']	['EEEEEEEEEE'	'EISYTVYQSY'	'3/222/2322'	'4033303433'	'EEEEEEEE'	'KIYSKHTP'	'3/223322'	'40334433']	['EEEEEE'	'TVYQSY'	'2/2322'	'303433'	'EEEEEE'	'GIYQTS'	'2/2322'
6U7G_D 0.0139419008029073 1.3481836875360331 0.333853354134165 [[407	409]	[407	412]	[414	416]	[383	386]	[306	309]	[335	337]] [3	5	6	1	4	0] [[51	53]	[200	205]	[311	313]	[433	436]	[539	542]	[744	746]] [['EEE'	'SHN'	'233'	'344'	'EEE'	'TQD'	'233'	'344']	['EEEEEE'	'SHNIGT'	'233/22'	'344033'	'EEEEEE'	'YFKIYS'	'213/22'	'324033']	['EEE'	'YVS'	'2/2'	'303'	'EEE'	'GIY'	'2/2'
4NZ0_E 0.0271848598206449 5.766759205105586 0.0047003525264388 [[276	278]	[276	280]	[229	233]	[318	321]	[56	60]	[300	307]	[268	272]] [3	5	6	1	4	0	2] [[51	53]	[205	209]	[310	314]	[426	429]	[528	532]	[766	773]	[1002	1006]] "[['EEE'	'SKH'	'233'	'344'	'EEE'	'TQD'	'233'	'344']	['EEEEE'	'SKHAY'	'23312'	'34423'	'EEEEE'	'SKHTP'	'23322'	'34433']	['SEEEE'	'ERVYD'
1HB7_D 0.0025119139211928 5.038359057230642 0.4973730297723282 [[232	238]	[227	236]	[231	236]	[304	307]	[227	233]	[17	24]] [3	5	6	1	4	2] [[47	53]	[202	209]	[311	316]	[450	453]	[586	596]	[953	960]] "[['EEEEEEE'	'VYQSYLD'	'/232203'	'0343314'	'EEEEEEE'	'VLHSTQD'	'/032233'	'0143344']	['EEEEEEEEEE'	'EISYTVYQSY'	'3/222/2322'	'4033303433'	'EEEEEEEE'	'KIYSKHTP'	'3/223322'	'40334433']	['EEEEEE'	'TVYQSY'	'2/2322'	'303433'	'EEEEEE'	'GIYQTS'	'2/2322'
6IDD_C 0.0049242273078091 18.670832652684425 0.0047003525264388 [[157	160]	[458	461]	[157	160]	[13	32]	[258	270]	[371	375]	[361	424]] [3	5	6	1	4	0	2] [[49	52]	[200	203]	[314	317]	[430	438]	[524	530]	[761	765]	[986	1017]] "[['EEEE'	'KSYK'	'3223'	'4334'	'EEEE'	'HSTQ'	'3223'	'4334']	['EEEE'	'GFEI'	'213/'	'3240'	'EEEE'	'YFKI'	'213/'	'3240']	['EEEE'	'KSYK'
1SJE_B 0.0170977380049204 0.7217385480670918 0.7924528301886782 [[161	163]	[156	159]	[99	103]	[155	159]	[142	146]	[83	85]	[82	86]] [3	5	6	1	4	0	2] [[48	50]	[224	227]	[312	316]	[397	401]	[597	601]	[768	770]	[1005	1009]] [['EEE'	'LET'	'032'	'143'	'EEE'	'LHS'	'032'	'143']	['EEEE'	'QTLV'	'320/'	'4310'	'EEEE'	'EPLV'	'320/'	'4310']	['EEEEE'	'VTVYP'
4RPB_C 0.0175414167738046 7.123329610850565 0.0094451003541913 [[352	356]	[520	524]	[387	393]	[289	293]	[391	395]	[522	524]	[464	466]] [3	5	6	1	4	0	2] [[49	53]	[207	211]	[310	316]	[394	398]	[592	596]	[735	737]	[1009	1011]] [['EEEEE'	'NRGHD'	'34233'	'45344'	'EEEEE'	'HSTQD'	'32233'	'43344']	['EEEE.'	'DSWVN'	'322/]'	'43304'	'EEE..'	'HTPIN'	'322Y]'	'43304']	['SEEEEEE'	'QPVKFTP'
2HD0_L 0.0061383762898206 1.0478065067937157 0.961009174311926 [[188	190]	[192	194]	[141	146]	[189	194]	[134	136]	[105	109]] [5	6	1	4	0	2] [[197	199]	[311	313]	[438	443]	[544	549]	[766	768]	[1000	1004]] "[['ETT'	'ING'	'/ON'	'043'	'ETT'	'IDG'	'/ON'	'043']	['EEE'	'PVS'	'2/2'	'303'	'EEE'	'GIY'	'2/2'	'303']	['.TTTS.'	'YNHLTP'	'}OOLU}'	'344133'	'.TTTT.'	'SNNLDS'	'}OOLO}'
3J8W_A 0.0112306350883585 12.873373657609788 0.0070175438596491 [[168	171]	[32	38]	[442	448]	[397	402]	[331	336]	[281	284]	[392	401]] [3	5	6	1	4	0	2] [[49	52]	[202	208]	[281	287]	[366	371]	[595	600]	[756	759]	[1002	1011]] "[['EEEE'	'HWGK'	'3223'	'4334'	'EEEE'	'HSTQ'	'3223'	'4334']	['EEEEEEE'	'NIYYHAG'	'3/22312'	'4033423'	'EEEEEEE'	'KIYSKHT'	'3/22332'	'4033443']	['TTS..EE'	'KKYTFWE'
1S1V_A 0.0138431037600093 12.362913999135891 0.003508771929825 [[349	353]	[338	352]	[103	107]	[178	182]	[51	56]	[262	267]	[256	266]] [3	5	6	1	4	0	2] [[48	52]	[200	209]	[309	313]	[433	437]	[526	531]	[761	766]	[992	1003]] "[['EEEEE'	'LKTGK'	'03223'	'14334'	'EEEEE'	'LHSTQ'	'03223'	'14334']	['EEEEEEETTEEEEEE'	'TYQIYQEPFKNLKTG'	'223/233NM330322'	'334034432441433'	'EEEEEEEEEE'	'YFKIYSKHTP'	'213/223322'	'3240334433']	['.SEEE'	'KKSVT'
6EWB_C 0.0237385554369099 7.176039091147322 0.0023446658851109 [[298	302]	[518	522]	[288	292]	[517	521]	[383	389]	[511	513]	[456	464]] [3	5	6	1	4	0	2] [[49	53]	[207	211]	[313	317]	[397	401]	[592	598]	[744	746]	[1002	1011]] "[['EEEEE'	'NYTMN'	'32213'	'43324'	'EEEEE'	'HSTQD'	'32233'	'43344']	['EEEE.'	'DSWVN'	'322/]'	'43304'	'EEE..'	'HTPIN'	'322Y]'	'43304']	['EEEEE'	'GDVTH'
6BQJ_C 0.002497022940657 4.406568056948297 0.5981308411214952 [[82	86]	[83	86]	[163	168]	[6	9]	[33	38]	[18	21]	[173	178]] [3	5	6	1	4	0	2] [[48	52]	[203	206]	[285	290]	[376	379]	[595	600]	[748	751]	[1002	1007]] "[['EEEEE'	'LVGWQ'	'0/223'	'10334'	'EEEEE'	'LHSTQ'	'03223'	'14334']	['EEEE'	'VGWQ'	'/223'	'0334'	'EEEE'	'IYSK'	'/223'	'0334']	['EEEEEE'	'VAKAVD'
1CD3_F 0.0023306607678993 11.554412006881035 0.2266857962697266 [[266	270]	[267	271]	[29	34]	[175	184]	[31	35]	[204	208]	[153	156]] [3	5	6	1	4	0	2] [[49	53]	[204	208]	[311	316]	[421	430]	[547	551]	[761	765]	[953	956]] "[['EEEEE'	'QTYKH'	'32233'	'43344'	'EEEEE'	'HSTQD'	'32233'	'43344']	['EEEEE'	'TYKHS'	'22332'	'33443'	'EEEEE'	'YSKHT'	'22332'	'33443']	['EEEEEE'	'TISTTP'
4YXA_B 0.00156751822956 2.589263861760757 1.0454545454545443 [[12	15]	[62	68]	[52	56]	[51	62]	[9	12]	[20	22]	[19	22]] [3	5	6	1	4	0	2] [[50	53]	[200	208]	[286	290]	[448	453]	[609	612]	[762	764]	[989	992]] "[['EEEE'	'YRKN'	'2433'	'3544'	'EEEE'	'STQD'	'2233'	'3344']	['EEEEEEE'	'GVEIHEW'	'2/3/332'	'3040443'	'EEEEEEEEE'	'YFKIYSKHT'	'213/22332'	'324033443']	['EEEEE'	'GELVQ'
3CSO_B 0.0120094930128375 6.951409667041665 0.0215053763440855 [[323	326]	[314	316]	[408	411]	[406	411]	[451	454]	[172	178]	[121	126]] [3	5	6	1	4	0	2] [[42	45]	[226	228]	[295	298]	[364	370]	[592	595]	[764	770]	[1007	1012]] "[['EEE.'	'ICES'	'/13}'	'0243'	'EE..'	'VFRS'	'/1^}'	'0253']	['EEE'	'LVN'	'0/3'	'104'	'EEE'	'LVD'	'0/3'	'104']	['HHHH'	'WLGN'
5U7M_G 0.0085909089906994 9.263369723876592 0.0190703218116805 [[289	293]	[448	451]	[445	450]	[486	489]	[100	102]	[103	116]] [3	5	6	1	0	2] [[49	53]	[202	205]	[311	316]	[431	434]	[771	773]	[988	1004]] "[['EEEEE'	'NTPVQ'	'322/3'	'43304'	'EEEEE'	'HSTQD'	'32233'	'43344']	['EEEE'	'NITG'	'3/22'	'4033'	'EEEE'	'KIYS'	'3/22'	'4033']	['EEEEEE'	'PVSNIT'	'2/23/2'	'303403'	'EEEEEE'	'GIYQTS'	'2/2322'
4F2M_F 0.0158470895831648 1.1236251893302365 0.5405405405405401 [[642	648]	[633	646]	[642	647]	[563	568]	[638	643]] [3	5	6	1	4] [[47	53]	[195	208]	[312	317]	[394	399]	[594	599]] [['EEEEEEE'	'IYEEGDN'	'/233233'	'0344344'	'EEEEEEE'	'VLHSTQD'	'/032233'	'0143344']	['EEEEEEEEEEEEEE'	'EQVVRSLYVIYEEG'	'33//4202//2332'	'44005313003443'	'EEETTEEEEEEEEE'	'KNIDGYFKIYSKHT'	'33/ON213/22332'	'44043324033443']	['EEEEEE'	'IYEEGD'	'/23323'	'034434'	'EEEEEE'	'IYQTSN'	'/23223'	'034334']	['EEEEEE'	'HSTMKS'	'322132'	'433243'
1HB7_K 0.0025628138102138 5.036840354365992 0.4921465968586378 [[232	238]	[227	236]	[231	236]	[304	307]	[227	233]	[17	24]] [3	5	6	1	4	2] [[47	53]	[202	209]	[311	316]	[450	453]	[586	596]	[953	960]] "[['EEEEEEE'	'VYQSYLD'	'/232203'	'0343314'	'EEEEEEE'	'VLHSTQD'	'/032233'	'0143344']	['EEEEEEEEEE'	'EISYTVYQSY'	'3/222/2322'	'4033303433'	'EEEEEEEE'	'KIYSKHTP'	'3/223322'	'40334433']	['EEEEEE'	'TVYQSY'	'2/2322'	'303433'	'EEEEEE'	'GIYQTS'	'2/2322'
5LI4_C 0.0055369164097508 1.0315966604455542 1.0357142857142851 [[130	132]	[76	81]	[129	132]	[32	36]	[416	419]	[494	502]] [5	6	1	4	0	2] [[224	226]	[295	300]	[449	452]	[605	609]	[766	769]	[987	998]] "[['EEE'	'DSL'	'320'	'431'	'EEE'	'EPL'	'320'	'431']	['HHHHHH'	'WGSNPN'	'$$$%$%'	'333434'	'HHHHHH'	'PLSETK'	'$""$%$%'	'313434']	['EEEE'	'SDSL'	'2320'	'3431'	'EEEE'	'YNYL'	'2320'
5LI4_F 0.0055363835983737 1.0316038104993293 1.0357142857142851 [[130	132]	[76	81]	[129	132]	[32	36]	[416	419]	[494	502]] [5	6	1	4	0	2] [[224	226]	[295	300]	[449	452]	[605	609]	[766	769]	[987	998]] "[['EEE'	'DSL'	'320'	'431'	'EEE'	'EPL'	'320'	'431']	['HHHHHH'	'WGSNPN'	'$$$%$%'	'333434'	'HHHHHH'	'PLSETK'	'$""$%$%'	'313434']	['EEEE'	'SDSL'	'2320'	'3431'	'EEEE'	'YNYL'	'2320'
4RW4_A 0.0023014699284976 11.575103008571872 0.2445414847161571 [[350	353]	[331	352]	[103	107]	[438	442]	[329	341]	[262	267]	[396	404]] [3	5	6	1	4	0	2] [[49	52]	[195	209]	[309	313]	[398	402]	[539	551]	[761	766]	[1002	1010]] "[['EEEE'	'KTGK'	'3223'	'4334'	'EEEE'	'HSTQ'	'3223'	'4334']	['EEETTEEEEEEESBTTB.SEEE'	'KQGQGQWTYQIYQEPFKNLKTG'	'332ON32223/2V	NM	]S322'	'4434343334034432441433'	'EEETTEEEEEEEEEE'	'KNIDGYFKIYSKHTP'	'33/ON213/223322'	'440433240334433']
4ORO_D 0.0009926641581417 3.809104755686208 1.060240963855422 [[375	379]	[344	357]	[357	360]	[452	454]	[375	379]	[434	438]	[398	414]] [3	5	6	1	4	0	2] [[47	51]	[195	204]	[311	314]	[430	432]	[584	588]	[761	765]	[1011	1017]] "[['EEEEE'	'ILKKS'	'/0332'	'01443'	'EEEEE'	'VLHST'	'/0322'	'01433']	['EEEEETTTEEEEEE'	'EEILIGNGTIQKIG'	'33/0/NON2/33/2'	'44010343304403'	'EEETTEEEEE'	'KNIDGYFKIY'	'33/ON213/2'	'4404332403']	['EEEE'	'GIWD'
3V81_C 0.0117863472905671 12.254348777097896 0.008187134502924 [[349	353]	[331	352]	[103	107]	[24	29]	[329	341]	[262	267]	[396	404]] [3	5	6	1	4	0	2] [[48	52]	[195	209]	[309	313]	[423	428]	[539	551]	[761	766]	[1002	1010]] "[['EEEEE'	'LKTGK'	'03223'	'14334'	'EEEEE'	'LHSTQ'	'03223'	'14334']	['EEETTEEEEEEESSTT.EEEEE'	'KQGQGQWTYQIYQEPFKNLKTG'	'332ON32223/2VVNM]30322'	'4434343334034432441433'	'EEETTEEEEEEEEEE'	'KNIDGYFKIYSKHTP'	'33/ON213/223322'	'440433240334433']	['.SEEE'	'KKSVT'
5LI4_A 0.0055394510757051 1.0315749112948225 1.0405727923627683 [[130	132]	[76	81]	[129	132]	[32	36]	[416	419]	[494	502]] [5	6	1	4	0	2] [[224	226]	[295	300]	[449	452]	[605	609]	[766	769]	[987	998]] "[['EEE'	'DSL'	'320'	'431'	'EEE'	'EPL'	'320'	'431']	['HHHHHH'	'WGSNPN'	'$$$%$%'	'333434'	'HHHHHH'	'PLSETK'	'$""$%$%'	'313434']	['EEEE'	'SDSL'	'2320'	'3431'	'EEEE'	'YNYL'	'2320'
5T96_D 0.00158514183574 15.545064693675377 0.2196861626248212 [[52	55]	[211	214]	[308	313]	[70	74]	[153	159]	[328	332]	[322	335]] [3	5	6	1	4	0	2] [[46	49]	[200	203]	[295	300]	[411	415]	[592	598]	[761	765]	[977	998]] "[['SEEE'	'GVLQ'	'U/03'	'3014'	'SEEE'	'SVLH'	'U/03'	'3014']	['EEEE'	'TFEV'	'213/'	'3240'	'EEEE'	'YFKI'	'213/'	'3240']	['HHHHHH'	'SLGNTD'
1HB9_F 0.0024583911111775 5.039751515724896 0.5630712979890307 [[232	238]	[227	236]	[231	236]	[304	307]	[227	233]	[17	24]] [3	5	6	1	4	2] [[47	53]	[202	209]	[311	316]	[450	453]	[586	596]	[953	960]] "[['EEEEEEE'	'VYQSYLD'	'/232203'	'0343314'	'EEEEEEE'	'VLHSTQD'	'/032233'	'0143344']	['EEEEEEEEEE'	'EISYTVYQSY'	'3/222/2322'	'4033303433'	'EEEEEEEE'	'KIYSKHTP'	'3/223322'	'40334433']	['EEEEEE'	'TVYQSY'	'2/2322'	'303433'	'EEEEEE'	'GIYQTS'	'2/2322'
1HB5_C 0.0024568805371257 5.039747103197227 0.568807339449541 [[232	238]	[227	236]	[231	236]	[304	307]	[227	233]	[17	24]] [3	5	6	1	4	2] [[47	53]	[202	209]	[311	316]	[450	453]	[586	596]	[953	960]] "[['EEEEEEE'	'VYQSYLD'	'/232203'	'0343314'	'EEEEEEE'	'VLHSTQD'	'/032233'	'0143344']	['EEEEEEEEEE'	'EISYTVYQSY'	'3/222/2322'	'4033303433'	'EEEEEEEE'	'KIYSKHTP'	'3/223322'	'40334433']	['EEEEEE'	'TVYQSY'	'2/2322'	'303433'	'EEEEEE'	'GIYQTS'	'2/2322'
1GW8_K 0.0025638721710922 5.036836570062838 0.4947552447552445 [[2232	2238]	[2227	2236]	[2231	2236]	[2304	2307]	[2227	2233]	[2017	2024]] [3	5	6	1	4	2] [[47	53]	[202	209]	[311	316]	[450	453]	[586	596]	[953	960]] "[['EEEEEEE'	'VYQSYLD'	'/232203'	'0343314'	'EEEEEEE'	'VLHSTQD'	'/032233'	'0143344']	['EEEEEEEEEE'	'EISYTVYQSY'	'3/222/2322'	'4033303433'	'EEEEEEEE'	'KIYSKHTP'	'3/223322'	'40334433']	['EEEEEE'	'TVYQSY'	'2/2322'	'303433'	'EEEEEE'	'GIYQTS'	'2/2322'
1GW7_K 0.002562979376176 5.036904226371957 0.4921465968586378 [[2232	2238]	[2227	2236]	[2231	2236]	[2304	2307]	[2227	2233]	[2017	2024]] [3	5	6	1	4	2] [[47	53]	[202	209]	[311	316]	[450	453]	[586	596]	[953	960]] "[['EEEEEEE'	'VYQSYLD'	'/232203'	'0343314'	'EEEEEEE'	'VLHSTQD'	'/032233'	'0143344']	['EEEEEEEEEE'	'EISYTVYQSY'	'3/222/2322'	'4033303433'	'EEEEEEEE'	'KIYSKHTP'	'3/223322'	'40334433']	['EEEEEE'	'TVYQSY'	'2/2322'	'303433'	'EEEEEE'	'GIYQTS'	'2/2322'
5HRD_D 0.0024156141561908 2.87056042492918 0.741344195519348 [[95	98]	[26	28]	[95	98]	[34	36]	[20	24]	[110	113]	[126	129]] [3	5	6	1	4	0	2] [[49	52]	[226	228]	[314	317]	[433	435]	[541	545]	[769	772]	[1013	1016]] [['EEEE'	'KTYQ'	'3223'	'4334'	'EEEE'	'HSTQ'	'3223'	'4334']	['EEE'	'LIK'	'0/3'	'104'	'EEE'	'LVD'	'0/3'	'104']	['EEEE'	'KTYQ'
5LI4_D 0.0055398149791201 1.0316133040713056 1.0405727923627683 [[130	132]	[76	81]	[129	132]	[32	36]	[416	419]	[494	502]] [5	6	1	4	0	2] [[224	226]	[295	300]	[449	452]	[605	609]	[766	769]	[987	998]] "[['EEE'	'DSL'	'320'	'431'	'EEE'	'EPL'	'320'	'431']	['HHHHHH'	'WGSNPN'	'$$$%$%'	'333434'	'HHHHHH'	'PLSETK'	'$""$%$%'	'313434']	['EEEE'	'SDSL'	'2320'	'3431'	'EEEE'	'YNYL'	'2320'
4O44_B 0.0115891387909044 13.883957553339611 0.0058479532163744 [[349	353]	[331	352]	[350	353]	[351	355]	[329	341]	[369	373]	[28	34]] [3	5	6	1	4	0	2] [[48	52]	[195	209]	[314	317]	[396	400]	[539	551]	[769	773]	[953	959]] "[['EEEEE'	'LKTGK'	'03223'	'14334'	'EEEEE'	'LHSTQ'	'03223'	'14334']	['EEETTEEEEEEESSTT.EEEEE'	'KQGQGQWTYQIYQEPFKNLKTG'	'332ON32223/2VVNM]30322'	'4434343334034432441433'	'EEETTEEEEEEEEEE'	'KNIDGYFKIYSKHTP'	'33/ON213/223322'	'440433240334433']	['EEEE'	'KTGK'
6UDK_R 0.0111474064626089 13.319144290519668 0.0070671378091875 [[129	133]	[155	162]	[35	40]	[156	160]	[35	40]	[342	345]	[340	349]] [3	5	6	1	4	0	2] [[48	52]	[195	204]	[311	316]	[394	398]	[594	599]	[767	770]	[1002	1012]] "[['EEEEE'	'LQVTN'	'03/23'	'14034'	'EEEEE'	'LHSTQ'	'03223'	'14334']	['EEEEEEEE'	'KQVSFNMT'	'33/21312'	'44032423'	'EEETTEEEEE'	'KNIDGYFKIY'	'33/ON213/2'	'4404332403']	['EEEEEE'	'WVTVYY'
3RC4_A 0.0024376440065815 4.448002122952761 0.6601941747572806 [[1082	1086]	[1083	1086]	[1163	1168]	[1006	1009]	[1033	1038]	[1018	1021]	[1173	1178]] [3	5	6	1	4	0	2] [[48	52]	[203	206]	[285	290]	[376	379]	[595	600]	[748	751]	[1002	1007]] "[['EEEEE'	'LVGWQ'	'0/223'	'10334'	'EEEEE'	'LHSTQ'	'03223'	'14334']	['EEEE'	'VGWQ'	'/223'	'0334'	'EEEE'	'IYSK'	'/223'	'0334']	['EEEEEE'	'VAKAVD'
5HRD_C 0.0024661471208004 2.81431740334774 0.7342799188640972 [[95	98]	[26	28]	[95	98]	[34	36]	[20	24]	[110	113]	[126	129]] [3	5	6	1	4	0	2] [[49	52]	[226	228]	[314	317]	[433	435]	[541	545]	[769	772]	[1013	1016]] [['EEEE'	'KTYQ'	'3223'	'4334'	'EEEE'	'HSTQ'	'3223'	'4334']	['EEE'	'LIK'	'0/3'	'104'	'EEE'	'LVD'	'0/3'	'104']	['EEEE'	'KTYQ'
5OAC_H 0.0043181115761769 1.0237033033517813 1.1867007672634262 [[128	134]	[258	261]	[158	166]	[57	61]	[127	132]	[293	296]	[223	227]] [3	5	6	1	4	0	2] [[47	53]	[200	203]	[305	313]	[432	436]	[583	588]	[770	773]	[1009	1013]] "[['EEEEEEE'	'VLEVYVN'	'/03/2/3'	'0140304'	'EEEEEEE'	'VLHSTQD'	'/032233'	'0143344']	['EEEE'	'SAKV'	'213/'	'3240'	'EEEE'	'YFKI'	'213/'	'3240']	['S......EE'	'SIGVEKFIP'
7KDE_F 0.0107639171779249 13.232325259600994 0.0082547169811317 [[45	47]	[285	287]	[35	40]	[375	378]	[35	40]	[342	345]	[340	349]] [3	5	6	1	4	0	2] [[51	53]	[226	228]	[311	316]	[396	399]	[594	599]	[767	770]	[1002	1012]] "[['EEE'	'WKD'	'233'	'344'	'EEE'	'TQD'	'233'	'344']	['EEE'	'LVQ'	'0/3'	'104'	'EEE'	'LVD'	'0/3'	'104']	['EEEEEE'	'WVTVYY'
3OXS_A 0.0026005151186512 2.236175390058396 0.7065868263473052 [[110	115]	[100	116]	[71	74]	[185	188]	[31	35]	[56	61]	[68	75]] [3	5	6	1	4	0	2] [[48	53]	[200	208]	[297	300]	[447	450]	[573	577]	[746	751]	[988	995]] "[['EEEEEE'	'LRGYHQ'	'042233'	'153344'	'EEEEEE'	'LHSTQD'	'032233'	'143344']	['EEEE.TTSSEEEEEEEE'	'GADVGSDWRFLRGYHQY'	'213/}NOUW10422332'	'32403343521533443'	'EEEEEEEEE'	'YFKIYSKHT'	'213/22332'	'324033443']	['HHHH'	'SQTH'
3J26_A 0.0128456244499029 10.559466530627478 0.0118343195266268 [[465	469]	[70	76]	[465	469]	[73	78]	[200	205]	[499	501]	[500	503]] [3	5	6	1	4	0	2] [[47	51]	[202	208]	[312	316]	[431	436]	[549	554]	[746	748]	[1009	1012]] "[['EEEEE'	'VYDGT'	'/2322'	'03433'	'EEEEE'	'VLHST'	'/0322'	'01433']	['EEEEEEE'	'QVPYDIT'	'3/223/2'	'4033403'	'EEEEEEE'	'KIYSKHT'	'3/22332'	'4033443']	['EEEEE'	'VYDGT'
1RTJ_A 0.0021054975764706 11.883048909000845 0.3073394495412838 [[349	353]	[331	352]	[103	107]	[438	442]	[329	341]	[262	267]	[256	266]] [3	5	6	1	4	0	2] [[48	52]	[195	209]	[309	313]	[398	402]	[539	551]	[761	766]	[992	1003]] "[['EEEEE'	'LKTGK'	'03223'	'14334'	'EEEEE'	'LHSTQ'	'03223'	'14334']	['EEETTEEEEEEEEETTEEEEEE'	'KQGQGQWTYQIYQEPFKNLKTG'	'332ON32223/233NM330322'	'4434343334034432441433'	'EEETTEEEEEEEEEE'	'KNIDGYFKIYSKHTP'	'33/ON213/223322'	'440433240334433']	['.SEEE'	'KKSVT'
6NRL_A 0.002323492261377 4.131084382886274 0.7484662576687104 [[102	104]	[137	140]	[152	156]	[137	139]	[126	129]	[193	196]	[166	182]] [3	5	6	1	4	0	2] [[51	53]	[224	227]	[312	316]	[450	452]	[540	543]	[763	766]	[988	1003]] "[['EEE'	'PKQ'	'233'	'344'	'EEE'	'TQD'	'233'	'344']	['EEEE'	'ETLI'	'320/'	'4310'	'EEEE'	'EPLV'	'320/'	'4310']	['EEEEE'	'VGEIS'
1OHF_C 0.0155125065036728 8.213313668222012 0.0116959064327484 [[519	524]	[259	264]	[519	524]	[358	361]	[150	158]	[582	586]	[179	184]] [3	5	6	1	4	0	2] [[47	52]	[201	206]	[312	317]	[448	451]	[593	601]	[766	770]	[1008	1013]] "[['EEEEEE'	'VTKTYQ'	'/23223'	'034334'	'EEEEEE'	'VLHSTQ'	'/03223'	'014334']	['EEEEEE'	'FWIGGH'	'12/223'	'230334'	'EEEEEE'	'FKIYSK'	'13/223'	'240334']	['EEEEEE'	'VTKTYQ'
6QX5_F 0.0002829669662639 3.863943108417692 1.2679045092838188 [[176	184]	[212	218]	[174	180]	[415	418]	[200	205]	[379	388]	[131	138]] [3	5	6	1	4	0	2] [[47	53]	[202	208]	[283	289]	[423	426]	[602	607]	[761	770]	[956	963]] "[['EEEEEE.EE'	'VLQMVTRDQ'	'/031/2^33'	'014203544'	'EEEEEEE'	'VLHSTQD'	'/032233'	'0143344']	['EEEEEEE'	'DVYTHIY'	'3/223/2'	'4033403'	'EEEEEEE'	'KIYSKHT'	'3/22332'	'4033443']	['S.EEEEE'	'GNVLQMV'
3KLF_F 0.0082056215966646 14.181538418110568 0.009356725146199 [[349	352]	[331	352]	[103	107]	[181	183]	[329	341]	[262	265]	[396	404]] [3	5	6	1	4	0	2] [[48	51]	[195	209]	[309	313]	[449	451]	[539	551]	[761	764]	[1002	1010]] "[['EEEE'	'LKTG'	'0322'	'1433'	'EEEE'	'LHST'	'0322'	'1433']	['EEETTEEEEEEESSTT.EEEEE'	'KQGQGQWTYQIYQEPFKNLKTG'	'332ON32223/2VVNM]30322'	'4434343334034432441433'	'EEETTEEEEEEEEEE'	'KNIDGYFKIYSKHTP'	'33/ON213/223322'	'440433240334433']	['.SEEE'	'KKSVT'
2HD0_D 0.0112170573909634 0.973665698999451 0.9387755102040808 [[188	190]	[192	194]	[141	146]	[189	194]	[102	107]	[105	109]] [5	6	1	4	0	2] [[197	199]	[311	313]	[438	443]	[544	549]	[768	773]	[1000	1004]] "[['ETT'	'ING'	'/ON'	'043'	'ETT'	'IDG'	'/ON'	'043']	['EEE'	'PVS'	'2/2'	'303'	'EEE'	'GIY'	'2/2'	'303']	['.TTTS.'	'YNHLTP'	'}OOLU}'	'344133'	'.TTTT.'	'SNNLDS'	'}OOLO}'
3SUG_A 0.0024015330715827 4.4310392548563735 0.6863905325443775 [[1082	1086]	[1083	1086]	[1163	1168]	[1006	1009]	[1033	1038]	[1018	1021]	[1173	1178]] [3	5	6	1	4	0	2] [[48	52]	[203	206]	[285	290]	[376	379]	[595	600]	[748	751]	[1002	1007]] "[['EEEEE'	'LVGWQ'	'0/223'	'10334'	'EEEEE'	'LHSTQ'	'03223'	'14334']	['EEEE'	'VGWQ'	'/223'	'0334'	'EEEE'	'IYSK'	'/223'	'0334']	['EEEEEE'	'VAKAVD'
4ORO_C 0.0005519004763225 4.773134996324387 1.0702179176755453 [[375	379]	[385	389]	[350	355]	[452	454]	[375	379]	[434	438]	[398	414]] [3	5	6	1	4	0	2] [[47	51]	[224	228]	[282	287]	[430	432]	[584	588]	[761	765]	[1011	1017]] "[['EEEEE'	'ILKKS'	'/0332'	'01443'	'EEEEE'	'VLHST'	'/0322'	'01433']	['EEEEE'	'KLLIN'	'300/3'	'41104'	'EEEEE'	'EPLVD'	'320/3'	'43104']	['TS.EEE'	'NGTIQK'
5A2Q_L 0.0144456327837022 1.1341978507096273 0.6223908918406065 [[142	146]	[91	93]	[127	130]	[85	89]	[142	146]	[48	50]] [3	5	6	1	4	2] [[47	51]	[224	226]	[311	314]	[399	403]	[584	588]	[954	956]] [['EEEEE'	'VLKVT'	'/03/2'	'01403'	'EEEEE'	'VLHST'	'/0322'	'01433']	['EEE'	'DYL'	'320'	'431'	'EEE'	'EPL'	'320'	'431']	['EEEE'	'TVGE'	'2/23'	'3034'	'EEEE'	'GIYQ'	'2/23'
3NWD_D 0.0013943885242885 41.78364658084013 0.087719298245614 [[655	658]	[649	673]	[169	174]	[352	356]	[265	269]	[516	526]	[700	707]] [3	5	6	1	4	0	2] [[50	53]	[200	212]	[311	316]	[434	438]	[547	551]	[762	772]	[984	995]] "[['EEEE'	'YSHQ'	'2233'	'3344'	'EEEE'	'STQD'	'2233'	'3344']	['EEETTEEEEEEEGGGS.........'	'YFEEYAYSHQLSRADITTVSTFIDL'	'213ON1223302;8:R}}Y}}[Y]Z'	'3244323344135240330332041'	'EEEEEEEEEE...'	'YFKIYSKHTPINL'	'213/223322Y]Z'	'3240334433041']	['EEEEEE'	'TVSQVW'
4OR4_B 0.0012128345608539 4.756792840928559 1.0165094339622636 [[375	379]	[385	389]	[350	355]	[452	454]	[375	379]	[434	438]	[398	414]] [3	5	6	1	4	0	2] [[47	51]	[224	228]	[282	287]	[430	432]	[584	588]	[761	765]	[1011	1017]] "[['EEEEE'	'ILKKS'	'/0332'	'01443'	'EEEEE'	'VLHST'	'/0322'	'01433']	['EEEEE'	'KLLIN'	'300/3'	'41104'	'EEEEE'	'EPLVD'	'320/3'	'43104']	['TS.EEE'	'NGTIQK'
6VY2_A 0.0172698407420111 11.711869577633152 0.0023446658851109 [[330	332]	[156	162]	[110	119]	[486	489]	[413	418]	[342	344]	[340	349]] [3	5	6	1	4	0	2] [[51	53]	[198	204]	[297	306]	[431	434]	[594	599]	[763	765]	[1002	1012]] "[['EEE'	'YEN'	'233'	'344'	'EEE'	'TQD'	'233'	'344']	['TEEEEEE'	'NCSFNIT'	'O1213/2'	'4232403'	'TTEEEEE'	'DGYFKIY'	'ON213/2'	'4332403']	['HHHHHHTSSS'	'SLWDQSLKPA'
2G9H_B 0.0159106519657171 0.640531029056282 0.8832599118942719 [[161	163]	[156	159]	[99	103]	[155	159]	[142	146]	[83	85]	[82	86]] [3	5	6	1	4	0	2] [[48	50]	[224	227]	[312	316]	[397	401]	[597	601]	[768	770]	[1005	1009]] [['EEE'	'LET'	'032'	'143'	'EEE'	'LHS'	'032'	'143']	['EEEE'	'QTLV'	'320/'	'4310'	'EEEE'	'EPLV'	'320/'	'4310']	['EEEEE'	'VTVYP'
5A32_B 0.0119228066129264 1.307139356944738 0.5350089766606814 [[168	171]	[248	251]	[169	171]	[78	85]	[149	156]	[105	108]	[233	236]] [3	5	6	1	4	0	2] [[48	51]	[201	204]	[314	316]	[423	430]	[594	601]	[768	771]	[1005	1008]] [['EEEE'	'LDWS'	'0322'	'1433'	'EEEE'	'LHST'	'0322'	'1433']	['EEEE'	'FEVT'	'13/2'	'2403'	'EEEE'	'FKIY'	'13/2'	'2403']	['EEE'	'DWS'
4LYL_B 0.0023326859361454 4.707136988909379 0.7237903225806455 [[57	60]	[42	44]	[18	22]	[75	78]	[36	42]	[75	77]	[7	11]] [3	5	6	1	4	0	2] [[48	51]	[226	228]	[308	312]	[421	424]	[578	585]	[744	746]	[951	955]] [['EEEE'	'LLTS'	'0022'	'1133'	'EEEE'	'LHST'	'0322'	'1433']	['EEE'	'LVH'	'0/3'	'104'	'EEE'	'LVD'	'0/3'	'104']	['..EEE'	'IQESI'
2HD0_B 0.0145264087067108 0.9939694341765596 0.7999999999999994 [[188	190]	[192	194]	[141	146]	[189	194]	[102	107]	[105	109]] [5	6	1	4	0	2] [[197	199]	[311	313]	[438	443]	[544	549]	[768	773]	[1000	1004]] "[['ETT'	'ING'	'/ON'	'043'	'ETT'	'IDG'	'/ON'	'043']	['EEE'	'PVS'	'2/2'	'303'	'EEE'	'GIY'	'2/2'	'303']	['.TTTS.'	'YNHLTP'	'}OOLU}'	'344133'	'.TTTT.'	'SNNLDS'	'}OOLO}'
5T96_A 0.0015100694906451 15.598625648960487 0.2761194029850744 [[52	55]	[211	214]	[308	313]	[70	74]	[217	223]	[328	332]	[322	335]] [3	5	6	1	4	0	2] [[46	49]	[200	203]	[295	300]	[411	415]	[605	611]	[761	765]	[977	998]] "[['SEEE'	'GVLQ'	'U/03'	'3014'	'SEEE'	'SVLH'	'U/03'	'3014']	['EEEE'	'TFEV'	'213/'	'3240'	'EEEE'	'YFKI'	'213/'	'3240']	['HHHHHH'	'SLGNTD'
6HAK_A 0.0040740290276399 12.000985074821374 0.0227272727272722 [[349	353]	[327	352]	[103	107]	[178	182]	[455	468]	[262	267]	[28	34]] [3	5	6	1	4	0	2] [[48	52]	[201	209]	[309	313]	[433	437]	[592	599]	[761	766]	[953	959]] "[['EEEEE'	'LKTGK'	'03223'	'14334'	'EEEEE'	'LHSTQ'	'03223'	'14334']	['EEEEE.STT.EEEEEESSTT.EEEEE'	'AEIQKQGQGQWTYQIYQEPFKNLKTG'	'13/33]UON]2223/2VVNM]30322'	'24044434343334034432441433'	'EEEEEEEEE'	'FKIYSKHTP'	'13/223322'	'240334433']	['.SEEE'	'KKSVT'
3NW8_B 0.0016483472894548 42.23601561304668 0.049122807017544 [[655	658]	[649	673]	[169	174]	[352	356]	[265	269]	[516	526]	[509	541]] [3	5	6	1	4	0	2] [[50	53]	[200	212]	[311	316]	[434	438]	[547	551]	[762	772]	[986	1011]] "[['EEEE'	'YSHQ'	'2233'	'3344'	'EEEE'	'STQD'	'2233'	'3344']	['EEESSBEEEEEETTTSPP...S...'	'YFEEYAYSHQLSRADITTVSTFIDL'	'213VU*223302PMORGGY}}TY]Z'	'3244323344135240330332041'	'EEEEEEEEEE...'	'YFKIYSKHTPINL'	'213/223322Y]Z'	'3240334433041']	['EEEEEE'	'TVSQVW'
6QOZ_E 0.0119275651964881 1.3071343136116476 0.5461121157323681 [[168	171]	[248	251]	[169	171]	[78	85]	[149	156]	[105	108]	[233	236]] [3	5	6	1	4	0	2] [[48	51]	[201	204]	[314	316]	[423	430]	[594	601]	[768	771]	[1005	1008]] [['EEEE'	'LDWS'	'0322'	'1433'	'EEEE'	'LHST'	'0322'	'1433']	['EEEE'	'FEVT'	'13/2'	'2403'	'EEEE'	'FKIY'	'13/2'	'2403']	['EEE'	'DWS'
6QOZ_G 0.0119196945157601 1.3071594771081194 0.5461121157323681 [[168	171]	[248	251]	[169	171]	[78	85]	[149	156]	[105	108]	[233	236]] [3	5	6	1	4	0	2] [[48	51]	[201	204]	[314	316]	[423	430]	[594	601]	[768	771]	[1005	1008]] [['EEEE'	'LDWS'	'0322'	'1433'	'EEEE'	'LHST'	'0322'	'1433']	['EEEE'	'FEVT'	'13/2'	'2403'	'EEEE'	'FKIY'	'13/2'	'2403']	['EEE'	'DWS'
6VPX_E 0.0108573703904754 11.04145322392728 0.0166468489892979 [[443	447]	[451	453]	[438	447]	[40	44]	[100	102]	[335	340]] [3	5	6	4	0	2] [[47	51]	[225	227]	[307	316]	[593	597]	[771	773]	[1006	1011]] [['EEEEE'	'IRQSS'	'/4322'	'05433'	'EEEEE'	'VLHST'	'/0322'	'01433']	['EEE'	'GLI'	'20/'	'310'	'EEE'	'PLV'	'20/'	'310']	['...EEEEEEE'	'PIKGQIRQSS'	'}Y]23/4322'	'3043405433'	'...SEEEEEE'	'TVEKGIYQTS'	'}Y]V2/2322'
3NWF_D 0.0015521068006569 41.44935885552225 0.0888888888888894 [[655	658]	[649	660]	[537	540]	[352	356]	[169	176]	[516	526]	[700	707]] [3	5	6	1	4	0	2] [[50	53]	[200	209]	[295	298]	[434	438]	[594	601]	[762	772]	[984	995]] "[['EEEE'	'YSHQ'	'2233'	'3344'	'EEEE'	'STQD'	'2233'	'3344']	['EEESSBEEEEEE'	'YFEEYAYSHQLS'	'213VU*223302'	'324432334413'	'EEEEEEEEEE'	'YFKIYSKHTP'	'213/223322'	'3240334433']	['HHHH'	'TLWN'
3J5M_E 0.0099614496360237 11.033038379292783 0.0178571428571425 [[225	228]	[448	451]	[341	344]	[486	489]	[68	71]	[340	349]] [3	5	6	1	0	2] [[47	50]	[202	205]	[295	298]	[431	434]	[738	741]	[1002	1012]] "[['EEEE'	'ILKS'	'/032'	'0143'	'EEEE'	'VLHS'	'/032'	'0143']	['EEEE'	'NITG'	'3/22'	'4033'	'EEEE'	'KIYS'	'3/22'	'4033']	['HHHH'	'TLGK'	'$""$%'	'3134'	'HHHH'	'PLSE'	'$""$%'
4LYL_D 0.00221659334212 4.6910176346161006 0.7701863354037268 [[57	60]	[42	44]	[4	6]	[75	78]	[36	42]	[75	77]	[7	11]] [3	5	6	1	4	0	2] [[48	51]	[226	228]	[296	298]	[421	424]	[578	585]	[744	746]	[951	955]] "[['EEEE'	'LLTS'	'0022'	'1133'	'EEEE'	'LHST'	'0322'	'1433']	['EEE'	'LVH'	'0/3'	'104'	'EEE'	'LVD'	'0/3'	'104']	['HHH'	'LSD'
6I9E_J 0.0126318002651719 0.9996508511431016 0.8832599118942719 [[46	48]	[4	6]	[96	102]	[98	104]	[14	19]	[55	57]	[43	47]] [3	5	6	1	4	0	2] [[38	40]	[210	212]	[312	318]	[395	401]	[529	534]	[735	737]	[971	975]] [['.SS'	'GPH'	'}UV'	'334'	'.SS'	'YPD'	'}UV'	'334']	['...'	'VKL'	'Y]Z'	'041'	'...'	'INL'	'Y]Z'	'041']	['EEEEEEE'	'VTVTLKA'
1IHM_B 0.0147809558020829 12.203752790994148 0.0047003525264388 [[2101	2103]	[2327	2331]	[2100	2103]	[2319	2333]	[2369	2379]	[2039	2042]	[2439	2444]] [3	5	6	1	4	0	2] [[49	51]	[224	228]	[313	316]	[421	436]	[594	601]	[756	759]	[1005	1010]] [['EEE'	'NGW'	'322'	'433'	'EEE'	'HST'	'322'	'433']	['EEEEE'	'DWHIN'	'323/3'	'43404'	'EEEEE'	'EPLVD'	'320/3'	'43104']	['EEEE'	'YNGW'
5OA3_L 0.0186025070411137 1.085331421561352 0.5659340659340653 [[142	146]	[91	93]	[127	130]	[85	89]	[142	146]	[50	52]	[48	50]] [3	5	6	1	4	0	2] [[47	51]	[224	226]	[311	314]	[399	403]	[584	588]	[771	773]	[954	956]] [['EEEEE'	'VLKVT'	'/03/2'	'01403'	'EEEEE'	'VLHST'	'/0322'	'01433']	['EEE'	'DYL'	'320'	'431'	'EEE'	'EPL'	'320'	'431']	['EEEE'	'TVGE'
2IQH_B 0.0343499348705718 7.116088780390128 0.0011695906432751 [[375	377]	[375	381]	[139	142]	[133	135]	[94	97]	[141	154]	[192	198]] [3	5	6	1	4	0	2] [[49	51]	[206	212]	[297	300]	[368	370]	[593	596]	[761	767]	[1011	1017]] "[['EEE'	'ESS'	'322'	'433'	'EEE'	'HST'	'322'	'433']	['EEEE...'	'ESSTLEL'	'3222Z]Z'	'4333141'	'EEEE...'	'KHTPINL'	'3322Y]Z'	'4433041']	['HHHH'	'WHSN'
2ZD1_A 0.0031937760386385 12.475062977331923 0.0239520958083834 [[349	353]	[331	352]	[103	107]	[178	182]	[51	56]	[262	267]	[396	404]] [3	5	6	1	4	0	2] [[48	52]	[195	209]	[309	313]	[433	437]	[526	531]	[761	766]	[1002	1010]] "[['EEEEE'	'LKTGK'	'03223'	'14334'	'EEEEE'	'LHSTQ'	'03223'	'14334']	['EEETTEEEEEEEEETTEEEEEE'	'KQGQGQWTYQIYQEPFKNLKTG'	'332ON32223/233NM330322'	'4434343334034432441433'	'EEETTEEEEEEEEEE'	'KNIDGYFKIYSKHTP'	'33/ON213/223322'	'440433240334433']	['.SEEE'	'KKSVT'
6QOZ_I 0.0119252757102787 1.3071767281533295 0.5630712979890307 [[168	171]	[248	251]	[169	171]	[78	85]	[149	156]	[105	108]	[233	236]] [3	5	6	1	4	0	2] [[48	51]	[201	204]	[314	316]	[423	430]	[594	601]	[768	771]	[1005	1008]] [['EEEE'	'LDWS'	'0322'	'1433'	'EEEE'	'LHST'	'0322'	'1433']	['EEEE'	'FEVT'	'13/2'	'2403'	'EEEE'	'FKIY'	'13/2'	'2403']	['EEE'	'DWS'
3DM2_A 0.0110328485722722 7.5677629952767 0.0239520958083834 [[349	353]	[331	352]	[350	353]	[178	182]	[329	341]	[262	267]	[256	266]] [3	5	6	1	4	0	2] [[48	52]	[195	209]	[314	317]	[433	437]	[539	551]	[761	766]	[992	1003]] "[['EEEEE'	'LKTGK'	'03223'	'14334'	'EEEEE'	'LHSTQ'	'03223'	'14334']	['EEETTEEEEEEEEETTEEEEEE'	'KQGQGQWTYQIYQEPFKNLKTG'	'332ON32223/233NM330322'	'4434343334034432441433'	'EEETTEEEEEEEEEE'	'KNIDGYFKIYSKHTP'	'33/ON213/223322'	'440433240334433']	['EEEE'	'KTGK'
1SH3_A 0.0142562381436382 8.586242214622017 0.0142348754448395 [[420	423]	[420	423]	[306	309]	[409	414]	[12	17]	[456	461]	[80	94]] [3	5	6	1	4	0	2] [[50	53]	[204	207]	[297	300]	[365	370]	[596	601]	[747	752]	[998	1012]] "[['EEEE'	'GPNH'	'2233'	'3344'	'EEEE'	'STQD'	'2233'	'3344']	['EEEE'	'GPNH'	'2233'	'3344'	'EEEE'	'YSKH'	'2233'	'3344']	['HHHH'	'SQWN'
6IDD_E 0.004303149835366 18.64657087173126 0.0094451003541913 [[157	160]	[273	279]	[156	160]	[13	32]	[12	15]	[371	375]	[361	424]] [3	5	6	1	4	0	2] [[49	52]	[204	210]	[313	317]	[430	438]	[571	574]	[761	765]	[986	1017]] "[['EEEE'	'KSYK'	'3223'	'4334'	'EEEE'	'HSTQ'	'3223'	'4334']	['EETTEE.'	'YYSGGTI'	'22NN22Y'	'3333330'	'EEEEEE.'	'YSKHTPI'	'223322Y'	'3344330']	['EEEEE'	'TKSYK'
1QEX_A 0.0020544724183414 7.760683682485685 0.6316793893129768 [[157	165]	[231	234]	[159	163]	[277	282]	[4	11]	[195	197]	[31	37]] [3	5	6	1	4	0	2] [[45	53]	[203	206]	[312	316]	[432	437]	[528	535]	[744	746]	[952	958]] [['..EEEEEEE'	'TSVWNYSIE'	'}}/2322/3'	'330343304'	'.SEEEEEEE'	'SSVLHSTQD'	'}U/032233'	'330143344']	['EEEE'	'ISSE'	'/223'	'0334'	'EEEE'	'IYSK'	'/223'	'0334']	['EEEEE'	'VWNYS'
4X0C_A 0.0185088593170265 7.036981441099688 0.014035087719298 [[298	302]	[518	522]	[288	292]	[517	521]	[383	389]	[511	513]	[456	464]] [3	5	6	1	4	0	2] [[49	53]	[207	211]	[313	317]	[397	401]	[592	598]	[744	746]	[1002	1011]] "[['EEEEE'	'NYTMN'	'32213'	'43324'	'EEEEE'	'HSTQD'	'32233'	'43344']	['EEEE.'	'DSWVN'	'322/]'	'43304'	'EEE..'	'HTPIN'	'322Y]'	'43304']	['EEEEE'	'GDVTH'
5VTW_A 0.0011382691347326 3.1400599456345377 1.381615598885794 [[151	153]	[210	214]	[134	140]	[246	249]	[132	146]	[105	107]	[191	195]] [3	5	6	1	4	0	2] [[48	50]	[206	210]	[284	290]	[448	451]	[528	549]	[739	741]	[1005	1009]] "[['EEE'	'LNW'	'032'	'143'	'EEE'	'LHS'	'032'	'143']	['EEEE.'	'QQTII'	'332/Y'	'44300'	'EEEE.'	'KHTPI'	'3322Y'	'44330']	['..EEEEE'	'GGSNADK'
3KZ4_O 0.0020117919979048 16.27663485389404 0.1279683377308702 [[269	274]	[257	274]	[6	10]	[327	330]	[218	223]	[381	384]	[366	383]] [3	5	6	1	4	0	2] [[47	52]	[195	206]	[295	299]	[398	401]	[546	551]	[762	765]	[985	1005]] "[['EEEEEE'	'IINTYQ'	'//3223'	'004334'	'EEEEEE'	'VLHSTQ'	'/03223'	'014334']	['EEEEEEEEETTEEEEEEE'	'NNVEVEFLLNGQIINTYQ'	'33/3/3100ON3//3223'	'440404211434004334'	'EEETTEEEEEEE'	'KNIDGYFKIYSK'	'33/ON213/223'	'440433240334']	['HHHHH'	'SLSKT'
4F5X_O 0.0020117919979048 16.27663485389404 0.1279683377308702 [[269	274]	[257	274]	[6	10]	[327	330]	[218	223]	[381	384]	[366	383]] [3	5	6	1	4	0	2] [[47	52]	[195	206]	[295	299]	[398	401]	[546	551]	[762	765]	[985	1005]] "[['EEEEEE'	'IINTYQ'	'//3223'	'004334'	'EEEEEE'	'VLHSTQ'	'/03223'	'014334']	['EEEEEEEEETTEEEEEEE'	'NNVEVEFLLNGQIINTYQ'	'33/3/3100ON3//3223'	'440404211434004334'	'EEETTEEEEEEE'	'KNIDGYFKIYSK'	'33/ON213/223'	'440433240334']	['HHHHH'	'SLSKT'
6OMC_H 0.0265878069133565 7.535600442036291 0.0035211267605634 [[259	261]	[451	453]	[435	438]	[251	255]	[433	454]	[328	334]	[326	329]] [3	5	6	1	4	0	2] [[39	41]	[203	205]	[311	314]	[397	401]	[592	601]	[761	767]	[1007	1010]] "[['SSS'	'TEE'	'UVV'	'344'	'SSS'	'PDK'	'UVV'	'344']	['EEE'	'VSG'	'/22'	'033'	'EEE'	'IYS'	'/22'	'033']	['EEEE'	'YVTQ'
1HB7_H 0.0025609314438444 5.0368760306151295 0.595149253731343 [[232	238]	[227	236]	[231	236]	[304	307]	[227	233]	[17	24]] [3	5	6	1	4	2] [[47	53]	[202	209]	[311	316]	[450	453]	[586	596]	[953	960]] "[['EEEEEEE'	'VYQSYLD'	'/232203'	'0343314'	'EEEEEEE'	'VLHSTQD'	'/032233'	'0143344']	['EEEEEEEEEE'	'EISYTVYQSY'	'3/222/2322'	'4033303433'	'EEEEEEEE'	'KIYSKHTP'	'3/223322'	'40334433']	['EEEEEE'	'TVYQSY'	'2/2322'	'303433'	'EEEEEE'	'GIYQTS'	'2/2322'
5OAC_E 0.0070148288334634 0.9969606119296138 1.1428571428571417 [[128	134]	[258	261]	[158	166]	[57	61]	[114	132]	[293	296]	[223	227]] [3	5	6	1	4	0	2] [[47	53]	[200	203]	[305	313]	[432	436]	[578	588]	[770	773]	[1009	1013]] "[['EEEEEEE'	'VLEVYVN'	'/03/2/3'	'0140304'	'EEEEEEE'	'VLHSTQD'	'/032233'	'0143344']	['EEEE'	'SAKV'	'213/'	'3240'	'EEEE'	'YFKI'	'213/'	'3240']	['S......EE'	'SIGVEKFIP'
2R5J_J 0.0171693136772844 12.609984357315158 0.0023391812865503 [[168	171]	[166	170]	[34	37]	[393	397]	[129	134]	[390	396]	[390	398]] [3	5	6	1	4	0	2] [[49	52]	[205	209]	[315	318]	[364	368]	[602	607]	[764	770]	[1002	1010]] "[['EEEE'	'HWGK'	'3223'	'4334'	'EEEE'	'HSTQ'	'3223'	'4334']	['EEEEE'	'GEHWG'	'23322'	'34433'	'EEEEE'	'SKHTP'	'23322'	'34433']	['EEEE'	'YYHA'
3KIE_H 0.011882314979964 17.13108943715934 0.0011695906432751 [[308	310]	[316	326]	[674	678]	[342	346]	[674	677]	[395	397]	[295	300]] [3	5	6	1	4	0	2] [[51	53]	[201	211]	[313	317]	[434	438]	[547	550]	[754	756]	[992	997]] "[['EEE'	'PKK'	'233'	'344'	'EEE'	'TQD'	'233'	'344']	['EEEEEEEEEE.'	'FNIQVKEVTQN'	'13/3/33/23]'	'24040440344'	'EEEEEEEEE..'	'FKIYSKHTPIN'	'13/223322Y]'	'24033443304']	['EEEEE'	'YSTGQ'
1GW8_H 0.0025621296892348 5.036946273374525 0.5921787709497197 [[2232	2238]	[2227	2236]	[2231	2236]	[2304	2307]	[2227	2233]	[2017	2024]] [3	5	6	1	4	2] [[47	53]	[202	209]	[311	316]	[450	453]	[586	596]	[953	960]] "[['EEEEEEE'	'VYQSYLD'	'/232203'	'0343314'	'EEEEEEE'	'VLHSTQD'	'/032233'	'0143344']	['EEEEEEEEEE'	'EISYTVYQSY'	'3/222/2322'	'4033303433'	'EEEEEEEE'	'KIYSKHTP'	'3/223322'	'40334433']	['EEEEEE'	'TVYQSY'	'2/2322'	'303433'	'EEEEEE'	'GIYQTS'	'2/2322'
1GW7_H 0.0025602283565661 5.03698501224945 0.595149253731343 [[2232	2238]	[2227	2236]	[2231	2236]	[2304	2307]	[2227	2233]	[2017	2024]] [3	5	6	1	4	2] [[47	53]	[202	209]	[311	316]	[450	453]	[586	596]	[953	960]] "[['EEEEEEE'	'VYQSYLD'	'/232203'	'0343314'	'EEEEEEE'	'VLHSTQD'	'/032233'	'0143344']	['EEEEEEEEEE'	'EISYTVYQSY'	'3/222/2322'	'4033303433'	'EEEEEEEE'	'KIYSKHTP'	'3/223322'	'40334433']	['EEEEEE'	'TVYQSY'	'2/2322'	'303433'	'EEEEEE'	'GIYQTS'	'2/2322'
2GP1_A 0.0024710441122582 7.069614855346968 0.4741379310344822 [[376	380]	[173	180]	[376	380]	[173	181]	[312	316]	[219	224]	[203	211]] [3	5	6	1	4	0	2] [[47	51]	[202	208]	[312	316]	[394	400]	[596	600]	[748	753]	[1004	1012]] "[['EEEEE'	'IIKGT'	'//322'	'00433'	'EEEEE'	'VLHST'	'/0322'	'01433']	['EEEEEEEE'	'DITFSKQT'	'3/212332'	'40323443'	'EEEEEEE'	'KIYSKHT'	'3/22332'	'4033443']	['EEEEE'	'IIKGT'
2IC3_A 0.0132241083737744 1.1966344229804589 0.663424124513619 [[350	353]	[239	242]	[350	353]	[441	445]	[455	468]	[262	267]	[256	266]] [3	5	6	1	4	0	2] [[49	52]	[208	211]	[314	317]	[396	400]	[592	599]	[761	766]	[992	1003]] "[['EEEE'	'KTGK'	'3223'	'4334'	'EEEE'	'HSTQ'	'3223'	'4334']	['EE..'	'WTVQ'	'22Y]'	'3304'	'EE..'	'TPIN'	'22Y]'	'3304']	['EEEE'	'KTGK'
2OBE_A 0.0038638812325802 21.533669325182743 0.0105263157894737 [[405	408]	[132	148]	[559	566]	[279	282]	[557	568]	[351	354]	[355	358]] [3	5	6	1	4	0	2] [[49	52]	[201	209]	[311	319]	[431	434]	[547	558]	[750	753]	[1001	1004]] "[['EEEE'	'DTYQ'	'3223'	'4334'	'EEEE'	'HSTQ'	'3223'	'4334']	['EEEEEE.----..EEEE'	'CQWTYKA----ATEKTY'	'132223[----[}3322'	'2433342----234433'	'EEEEEEEEE'	'FKIYSKHTP'	'13/223322'	'240334433']	['EEEEEEEE'	'YTYEWNFR'
4YVW_N 0.0018779768325529 10.974024894625384 0.5602189781021887 [[3	5]	[154	158]	[163	166]	[153	156]	[170	173]	[102	104]	[60	63]] [3	5	6	1	4	0	2] [[50	52]	[202	206]	[283	286]	[431	434]	[593	596]	[761	763]	[968	971]] "[['EEE'	'PTE'	'223'	'334'	'EEE'	'STQ'	'223'	'334']	['EEEEE'	'HVIWD'	'3//23'	'40034'	'EEEEE'	'KIYSK'	'3/223'	'40334']	['S.EE'	'SSVT'
6CO8_E 0.0037678345039183 21.625384934162 0.0106382978723404 [[122	124]	[210	214]	[324	331]	[492	495]	[45	50]	[490	494]	[465	475]] [3	5	6	1	4	0	2] [[51	53]	[224	228]	[283	290]	[365	368]	[546	551]	[766	770]	[994	1004]] "[['EEE'	'SKK'	'233'	'344'	'EEE'	'TQD'	'233'	'344']	['EEEEE'	'HWLVH'	'320/3'	'43104'	'EEEEE'	'EPLVD'	'320/3'	'43104']	['S.EE.EEE'	'GTVTVEVQ'
4LSL_A 0.0019152554078647 18.09083998157338 0.1298245614035087 [[350	353]	[327	352]	[103	107]	[449	467]	[455	468]	[262	267]	[396	404]] [3	5	6	1	4	0	2] [[49	52]	[201	209]	[309	313]	[422	434]	[592	599]	[761	766]	[1002	1010]] "[['EEEE'	'KTGK'	'3223'	'4334'	'EEEE'	'HSTQ'	'3223'	'4334']	['EEEEE.SSSEEEEEEESBTTB.SEEE'	'AEIQKQGQGQWTYQIYQEPFKNLKTG'	'13/33]UVU32223/2V	NM	]S322'	'24044434343334034432441433'	'EEEEEEEEE'	'FKIYSKHTP'	'13/223322'	'240334433']
6IXA_C 0.0008281325735152 29.655687086347744 0.2807017543859658 [[948	959]	[246	254]	[896	900]	[421	426]	[211	220]	[822	827]	[836	905]] [3	5	6	1	4	0	2] [[48	53]	[198	205]	[295	299]	[448	453]	[533	542]	[766	771]	[951	1015]] "[['EEEEEEES.EEE'	'LHTVLLPTQYKD'	'032/002U]233'	'143011334344'	'EEEEEE'	'LHSTQD'	'032233'	'143344']	['TTEEEEEEE'	'QTSIANIIY'	'ON2/13//2'	'433024003'	'TTEEEEEE'	'DGYFKIYS'	'ON213/22'	'43324033']	['HHHHH'	'TLTKY'
2W45_A 0.0124176191391438 10.346531757353052 0.0175438596491233 [[421	425]	[424	428]	[26	29]	[246	251]	[203	209]	[133	136]	[87	92]] [3	5	6	1	4	0	2] [[47	51]	[208	212]	[297	300]	[365	370]	[536	542]	[767	770]	[997	1002]] "[['EEEEE'	'VLVTP'	'/0/22'	'01033'	'EEEEE'	'VLHST'	'/0322'	'01433']	['EE...'	'TPVVL'	'22YYZ'	'33001'	'EE...'	'TPINL'	'22Y]Z'	'33041']	['HHHH'	'PETE'
4ORO_A 0.0014441998785147 4.795162140239292 1.0405727923627683 [[375	379]	[385	389]	[350	355]	[452	454]	[375	379]	[434	438]	[398	414]] [3	5	6	1	4	0	2] [[47	51]	[224	228]	[282	287]	[430	432]	[584	588]	[761	765]	[1011	1017]] "[['EEEEE'	'ILKKS'	'/0332'	'01443'	'EEEEE'	'VLHST'	'/0322'	'01433']	['EEEEE'	'KLLIN'	'300/3'	'41104'	'EEEEE'	'EPLVD'	'320/3'	'43104']	['TS.EEE'	'NGTIQK'
4NRU_E 0.0173469352654867 8.1075352408831 0.0128654970760235 [[419	423]	[37	42]	[418	422]	[290	293]	[401	406]	[255	263]	[305	315]] [3	5	6	1	4	0	2] [[49	53]	[216	221]	[313	317]	[431	434]	[547	552]	[763	772]	[998	1008]] "[['EEEEE'	'KGPNH'	'32233'	'43344'	'EEEEE'	'HSTQD'	'32233'	'43344']	['PPSS..'	'LPPGAW'	'EGUU[}'	'133323'	'PPPS..'	'LPQGFS'	'EGHU[}'	'134323']	['EEEEE'	'TKGPN'
3J26_C 0.0111125505692178 12.138282548046972 0.015439429928741 [[465	469]	[70	76]	[465	469]	[7	14]	[200	210]	[502	505]	[377	382]] [3	5	6	1	4	0	2] [[47	51]	[202	208]	[312	316]	[430	437]	[549	561]	[762	765]	[987	992]] "[['EEEEE'	'VYDGT'	'/2322'	'03433'	'EEEEE'	'VLHST'	'/0322'	'01433']	['EEEEEEE'	'QVPYDIT'	'3/223/2'	'4033403'	'EEEEEEE'	'KIYSKHT'	'3/22332'	'4033443']	['EEEEE'	'VYDGT'
6J1U_C 0.033354867493884 7.562970193474275 0.0011709601873528 [[375	377]	[375	381]	[139	142]	[469	472]	[92	96]	[141	154]	[192	198]] [3	5	6	1	4	0	2] [[49	51]	[206	212]	[297	300]	[427	430]	[547	551]	[761	767]	[1011	1017]] "[['EEE'	'ESS'	'322'	'433'	'EEE'	'HST'	'322'	'433']	['EEEE...'	'ESSTLEL'	'3222Z]Z'	'4333141'	'EEEE...'	'KHTPINL'	'3322Y]Z'	'4433041']	['HHHH'	'WHSN'
1EJ6_A 0.001832538127033 22.27306633888025 0.1298245614035087 [[1086	1090]	[1075	1088]	[844	850]	[1074	1079]	[436	442]	[324	329]	[679	688]] [3	5	6	1	4	0	2] [[49	53]	[202	209]	[283	290]	[393	398]	[548	556]	[764	769]	[999	1009]] "[['EEEEE'	'EWTLD'	'32203'	'43314'	'EEEEE'	'HSTQD'	'32233'	'43344']	['EEEEEEETTTTEEE'	'QVSAQFDATKGEWT'	'3/21313MNON322'	'40324242343433'	'EEEEEEEE'	'KIYSKHTP'	'3/223322'	'40334433']	['S.EEEEE'	'SPVTCVD'
2X6X_A 0.0146062947058177 14.905777553914652 0.0011695906432751 [[689	691]	[688	691]	[686	691]	[654	660]	[341	345]	[179	181]	[174	177]] [3	5	6	1	4	0	2] [[50	52]	[203	206]	[312	317]	[371	377]	[593	597]	[771	773]	[1002	1005]] "[['EEE'	'GYN'	'223'	'334'	'EEE'	'STQ'	'223'	'334']	['EEEE'	'VGYN'	'/223'	'0334'	'EEEE'	'IYSK'	'/223'	'0334']	['EEEEEE'	'VGVGYN'
6IXA_A 0.0008286754263761 29.655690463600376 0.2842105263157899 [[948	959]	[246	254]	[896	900]	[421	426]	[211	220]	[822	827]	[836	905]] [3	5	6	1	4	0	2] [[48	53]	[198	205]	[295	299]	[448	453]	[533	542]	[766	771]	[951	1015]] "[['EEEEEEES.EEE'	'LHTVLLPTQYKD'	'032/002U]233'	'143011334344'	'EEEEEE'	'LHSTQD'	'032233'	'143344']	['TTEEEEEEE'	'QTSIANIIY'	'ON2/13//2'	'433024003'	'TTEEEEEE'	'DGYFKIYS'	'ON213/22'	'43324033']	['HHHHH'	'TLTKY'
4BOM_A 0.0055958172339394 22.98343538621777 0.0070671378091875 [[655	658]	[164	169]	[169	174]	[352	356]	[265	269]	[516	526]	[509	541]] [3	5	6	1	4	0	2] [[50	53]	[204	209]	[311	316]	[434	438]	[547	551]	[762	772]	[986	1011]] "[['EEEE'	'YSHQ'	'2233'	'3344'	'EEEE'	'STQD'	'2233'	'3344']	['EEEEEE'	'YYKDVT'	'2233/2'	'334403'	'EEEEEE'	'YSKHTP'	'223322'	'334433']	['EEEEEE'	'TVSQVW'
4CCF_F 0.0113605031863166 0.8475829972455647 1.175572519083969 [[308	312]	[438	441]	[40	44]	[245	250]	[413	419]	[255	258]	[257	262]] [3	5	6	1	4	0	2] [[47	51]	[205	208]	[312	316]	[380	385]	[597	603]	[750	753]	[959	964]] "[['EEEEE'	'VIDTP'	'//322'	'00433'	'EEEEE'	'VLHST'	'/0322'	'01433']	['EEEE'	'GEDY'	'2332'	'3443'	'EEEE'	'SKHT'	'2332'	'3443']	['EEEEE'	'VSKGY'
6OJ0_U 0.0173607952655718 1.0190798996614068 0.7556468172484596 [[330	334]	[267	270]	[268	274]	[338	341]	[225	230]	[279	283]	[207	212]] [3	5	6	1	4	0	2] [[38	42]	[202	205]	[312	318]	[396	399]	[548	553]	[747	751]	[953	958]] "[['.SS.E'	'SPQSI'	'}UV}/'	'33430'	'.SSSE'	'YPDKV'	'}UVV/'	'33440']	['EEEE'	'QIWY'	'3/22'	'4033'	'EEEE'	'KIYS'	'3/22'	'4033']	['EEEEEEE'	'IWYLTDA'
4OR6_B 0.001532364087498 4.752215116426855 1.050359712230215 [[375	379]	[385	389]	[350	355]	[452	454]	[375	379]	[434	438]	[398	414]] [3	5	6	1	4	0	2] [[47	51]	[224	228]	[282	287]	[430	432]	[584	588]	[761	765]	[1011	1017]] "[['EEEEE'	'ILKKS'	'/0332'	'01443'	'EEEEE'	'VLHST'	'/0322'	'01433']	['EEEEE'	'KLLIN'	'300/3'	'41104'	'EEEEE'	'EPLVD'	'320/3'	'43104']	['TS.EEE'	'NGTIQK'
6IXA_B 0.0008290535796768 29.655701875988 0.2853801169590644 [[948	959]	[246	254]	[896	900]	[421	426]	[211	220]	[822	827]	[836	905]] [3	5	6	1	4	0	2] [[48	53]	[198	205]	[295	299]	[448	453]	[533	542]	[766	771]	[951	1015]] "[['EEEEEEES.EEE'	'LHTVLLPTQYKD'	'032/002U]233'	'143011334344'	'EEEEEE'	'LHSTQD'	'032233'	'143344']	['TTEEEEEEE'	'QTSIANIIY'	'ON2/13//2'	'433024003'	'TTEEEEEE'	'DGYFKIYS'	'ON213/22'	'43324033']	['HHHHH'	'TLTKY'
6CQR_G 0.0144135296316468 0.9713050515956952 0.8874172185430451 [[171	174]	[156	159]	[99	103]	[155	159]	[142	146]	[83	85]	[82	86]] [3	5	6	1	4	0	2] [[50	53]	[224	227]	[312	316]	[397	401]	[597	601]	[768	770]	[1005	1009]] [['EEEE'	'YTFQ'	'2213'	'3324'	'EEEE'	'STQD'	'2233'	'3344']	['EEEE'	'QTLV'	'320/'	'4310'	'EEEE'	'EPLV'	'320/'	'4310']	['EEEEE'	'VTVYP'
2WRD_A 0.0157143495924493 1.1063931508826526 0.6863905325443775 [[278	282]	[256	260]	[301	304]	[242	246]	[242	245]	[190	194]	[410	453]] [3	5	6	1	4	0	2] [[49	53]	[200	204]	[284	287]	[395	399]	[539	542]	[764	768]	[953	1015]] "[['EESEE'	'ETKEQ'	'32V33'	'43444'	'EEEEE'	'HSTQD'	'32233'	'43344']	['EEEEE'	'GFKIS'	'213/2'	'32403'	'EEEEE'	'YFKIY'	'213/2'	'32403']	['.EEE'	'TIGE'
6NTF_A 0.006623382495747 15.966739173583422 0.0106382978723404 [[353	356]	[353	357]	[21	25]	[254	257]	[229	232]	[490	494]	[411	420]] [3	5	6	1	4	0	2] [[50	53]	[204	208]	[309	313]	[431	434]	[592	595]	[747	751]	[953	960]] "[['EEEE'	'GYHH'	'2233'	'3344'	'EEEE'	'STQD'	'2233'	'3344']	['EEEEE'	'GYHHS'	'22332'	'33443'	'EEEEE'	'YSKHT'	'22332'	'33443']	['.SSEE'	'EKNVT'
3JCC_A 0.0081192906512555 11.875703577358577 0.0198830409356729 [[289	293]	[448	451]	[341	344]	[375	380]	[286	302]	[68	71]	[340	349]] [3	5	6	1	4	0	2] [[49	53]	[202	205]	[295	298]	[376	381]	[539	558]	[738	741]	[1002	1012]] "[['EEEEE'	'NTPVQ'	'322/3'	'43304'	'EEEEE'	'HSTQD'	'32233'	'43344']	['EEEE'	'NITG'	'3/22'	'4033'	'EEEE'	'KIYS'	'3/22'	'4033']	['HHHH'	'TLGK'
2R5H_F 0.0119609531764423 12.713522734759664 0.0118343195266268 [[367	369]	[357	370]	[34	37]	[395	402]	[52	61]	[281	284]	[397	401]] [3	5	6	1	4	0	2] [[51	53]	[198	208]	[315	318]	[364	371]	[576	585]	[756	759]	[1007	1011]] "[['EEE'	'GEE'	'233'	'344'	'EEE'	'TQD'	'233'	'344']	['TTSEEEEEEEEEEE'	'NTNFKEYLRHGEEY'	'ONV13320432332'	'43424431543443'	'TTEEEEEEEEE'	'DGYFKIYSKHT'	'ON213/22332'	'43324033443']	['EEEE'	'YYHA'
6HAU_B 0.1984573350156846 3.204648369944997 0.0023446658851109 [[403	405]	[381	384]	[387	390]	[179	181]	[395	401]	[376	386]] [3	6	1	4	0	2] [[38	40]	[295	298]	[427	430]	[605	607]	[766	772]	[1002	1012]] "[['.SS'	'GTK'	'}UV'	'334'	'.SS'	'YPD'	'}UV'	'334']	['HHHH'	'SLTQ'	'$""$%'	'3134'	'HHHH'	'PLSE'	'$""$%'	'3134']	['TT..'	'NKCP'	'OO[}'	'4423'	'TT..'	'DDFT'	'OO[}'
4CBL_A 0.0092479879172456 11.149761121609243 0.0210526315789474 [[622	626]	[621	628]	[622	626]	[204	208]	[353	362]	[568	571]	[328	337]] [3	5	6	1	4	0	2] [[47	51]	[202	211]	[312	316]	[366	370]	[521	532]	[761	764]	[1009	1018]] "[['EEEEE'	'VTDTY'	'/2322'	'03433'	'EEEEE'	'VLHST'	'/0322'	'01433']	['EEEEEE..'	'EVTDTYDN'	'3/2322]]'	'40343344'	'EEEEEEEE..'	'KIYSKHTPIN'	'3/223322Y]'	'4033443304']	['EEEEE'	'VTDTY'
4K6M_B 0.0120683320359647 14.841723844194524 0.0070175438596491 [[308	312]	[306	311]	[307	310]	[518	523]	[215	220]	[610	621]	[609	627]] [3	5	6	1	4	0	2] [[49	53]	[204	209]	[313	316]	[365	370]	[561	566]	[761	773]	[998	1017]] "[['EEEEE'	'HGSYE'	'32223'	'43334'	'EEEEE'	'HSTQD'	'32233'	'43344']	['EEEEEE'	'TYHGSY'	'223222'	'334333'	'EEEEEE'	'YSKHTP'	'223322'	'334433']	['EEEE'	'YHGS'
6T0V_B 0.0200312233286097 10.499876512690104 0.0058479532163744 [[53	57]	[180	184]	[182	185]	[416	420]	[300	309]	[414	418]	[688	695]] [3	5	6	1	4	0	2] [[46	50]	[202	206]	[315	318]	[365	369]	[593	604]	[766	770]	[1008	1018]] "[['SEEEE'	'GIWKT'	'U/232'	'30343'	'SEEEE'	'SVLHS'	'U/032'	'30143']	['EEEEE'	'EVTTH'	'3/223'	'40334'	'EEEEE'	'KIYSK'	'3/223'	'40334']	['EEEE'	'TTHF'
1E0K_F 0.0190364319205519 5.018732271710057 0.0227272727272722 [[542	544]	[531	535]	[497	499]	[532	535]	[334	336]	[447	452]	[346	356]] [3	5	6	1	4	0	2] [[48	50]	[204	208]	[310	312]	[396	399]	[605	607]	[761	766]	[952	962]] "[['EEE'	'LEP'	'032'	'143'	'EEE'	'LHS'	'032'	'143']	['EEEEE'	'GYMEY'	'22132'	'33243'	'EEEEE'	'YSKHT'	'22332'	'33443']	['SEE'	'DTI'
6OMA_H 0.0266047080753364 7.535555077537986 0.0058823529411766 [[259	261]	[451	453]	[435	438]	[251	255]	[433	454]	[328	334]	[326	329]] [3	5	6	1	4	0	2] [[39	41]	[203	205]	[311	314]	[397	401]	[592	601]	[761	767]	[1007	1010]] "[['SSS'	'TEE'	'UVV'	'344'	'SSS'	'PDK'	'UVV'	'344']	['EEE'	'VSG'	'/22'	'033'	'EEE'	'IYS'	'/22'	'033']	['EEEE'	'YVTQ'
5EVM_F 0.01087686845767 19.192202377462184 0.003508771929825 [[101	103]	[281	287]	[466	473]	[49	54]	[281	287]	[128	132]	[453	478]] [3	5	6	1	4	0	2] [[51	53]	[200	206]	[295	302]	[448	453]	[548	554]	[738	742]	[990	1017]] "[['EEE'	'THD'	'233'	'344'	'EEE'	'TQD'	'233'	'344']	['EEEEEEE'	'YFPILTE'	'212/023'	'3230134'	'EEEEEEE'	'YFKIYSK'	'213/223'	'3240334']	['HHHHHHHH'	'SLQQSKDY'
4H4M_A 0.0019409665968681 18.224746450584004 0.1567251461988301 [[350	353]	[327	352]	[103	107]	[449	467]	[455	470]	[262	267]	[396	404]] [3	5	6	1	4	0	2] [[49	52]	[201	209]	[309	313]	[422	434]	[592	601]	[761	766]	[1002	1010]] "[['EEEE'	'KTGK'	'3223'	'4334'	'EEEE'	'HSTQ'	'3223'	'4334']	['EEEEE.SSSEEEEEEESSSS.BSEEE'	'AEIQKQGQGQWTYQIYQEPFKNLKTG'	'13/33]UVU32223/2VVUT]	S322'	'24044434343334034432441433'	'EEEEEEEEE'	'FKIYSKHTP'	'13/223322'	'240334433']	['.SEEE'
4XLA_A 0.0156377507854524 14.871991074204349 0.0011695906432751 [[689	691]	[688	691]	[686	691]	[654	660]	[341	345]	[179	181]	[174	177]] [3	5	6	1	4	0	2] [[50	52]	[203	206]	[312	317]	[371	377]	[593	597]	[771	773]	[1002	1005]] "[['EEE'	'GYN'	'223'	'334'	'EEE'	'STQ'	'223'	'334']	['EEEE'	'VGYN'	'/223'	'0334'	'EEEE'	'IYSK'	'/223'	'0334']	['EEEEEE'	'VGVGYN'
4AVZ_A 0.0146485470118035 14.902825049066168 0.0011709601873528 [[689	691]	[688	691]	[686	691]	[654	660]	[341	345]	[179	181]	[174	177]] [3	5	6	1	4	0	2] [[50	52]	[203	206]	[312	317]	[371	377]	[593	597]	[771	773]	[1002	1005]] "[['EEE'	'GYN'	'223'	'334'	'EEE'	'STQ'	'223'	'334']	['EEEE'	'VGYN'	'/223'	'0334'	'EEEE'	'IYSK'	'/223'	'0334']	['EEEEEE'	'VGVGYN'
4GIZ_B 0.0160174097008466 7.426961236750744 0.0175438596491233 [[17	19]	[176	180]	[241	246]	[60	63]	[243	246]	[230	237]	[210	215]] [3	5	6	1	4	0	2] [[38	40]	[224	228]	[308	313]	[433	436]	[593	596]	[757	764]	[985	990]] "[['.SS'	'GYN'	'}UV'	'334'	'.SS'	'YPD'	'}UV'	'334']	['EEEEE'	'KYDIK'	'323/3'	'43404'	'EEEEE'	'EPLVD'	'320/3'	'43104']	['..EEEE'	'VNYGVT'
3J0H_D 0.0140100640881709 1.245737252756307 0.6011235955056171 [[149	152]	[205	210]	[149	154]	[177	184]	[208	213]	[278	283]	[312	317]] [3	5	6	1	4	0	2] [[49	52]	[200	205]	[314	319]	[438	449]	[597	602]	[768	773]	[1011	1016]] "[['EEEE'	'DGLK'	'3203'	'4314'	'EEEE'	'HSTQ'	'3223'	'4334']	['EEEEEE'	'GMRVWS'	'214/22'	'325033'	'EEEEEE'	'YFKIYS'	'213/22'	'324033']	['EEEEEE'	'DGLKAR'
6P4K_C 0.012364654620733 18.682441883377304 0.0011695906432751 [[194	197]	[398	402]	[397	401]	[145	150]	[448	451]	[455	464]	[89	94]] [3	5	6	1	4	0	2] [[38	41]	[203	207]	[284	288]	[393	398]	[538	541]	[764	773]	[985	990]] "[['.SSS'	'PGDE'	'}UVV'	'3344'	'.SSS'	'YPDK'	'}UVV'	'3344']	['EEEEE'	'IYGFQ'	'/2213'	'03324'	'EEEEE'	'IYSKH'	'/2233'	'03344']	['.EEEE'	'SIYGF'
4XOR_A 0.0150278742290855 14.942131831813228 0.0011695906432751 [[689	691]	[688	691]	[686	691]	[654	660]	[341	345]	[179	181]	[174	177]] [3	5	6	1	4	0	2] [[50	52]	[203	206]	[312	317]	[371	377]	[593	597]	[771	773]	[1002	1005]] "[['EEE'	'GYN'	'223'	'334'	'EEE'	'STQ'	'223'	'334']	['EEEE'	'VGYN'	'/223'	'0334'	'EEEE'	'IYSK'	'/223'	'0334']	['EEEEEE'	'VGVGYN'
3J0H_A 0.0140105799136002 1.245737252756307 0.6011235955056171 [[149	152]	[205	210]	[149	154]	[177	184]	[208	213]	[278	283]	[312	317]] [3	5	6	1	4	0	2] [[49	52]	[200	205]	[314	319]	[438	449]	[597	602]	[768	773]	[1011	1016]] "[['EEEE'	'DGLK'	'3203'	'4314'	'EEEE'	'HSTQ'	'3223'	'4334']	['EEEEEE'	'GMRVWS'	'214/22'	'325033'	'EEEEEE'	'YFKIYS'	'213/22'	'324033']	['EEEEEE'	'DGLKAR'
4HSI_B 0.0018972102662505 21.092771280515056 0.1554054054054052 [[655	658]	[164	169]	[169	182]	[352	356]	[265	269]	[511	526]	[512	541]] [3	5	6	1	4	0	2] [[50	53]	[204	209]	[311	318]	[434	438]	[547	551]	[761	772]	[992	1011]] "[['EEEE'	'YSHQ'	'2233'	'3344'	'EEEE'	'STQD'	'2233'	'3344']	['EEEEEE'	'YYKDVT'	'2233/2'	'334403'	'EEEEEE'	'YSKHTP'	'223322'	'334433']	['EEEEEEEETTEEEE'	'TVSQVWFGHRYSQF'
3GZU_N 0.0041670184852581 17.212431868434663 0.014035087719298 [[269	274]	[257	274]	[6	10]	[327	330]	[218	223]	[24	30]	[366	383]] [3	5	6	1	4	0	2] [[47	52]	[195	206]	[295	299]	[398	401]	[546	551]	[757	763]	[985	1005]] "[['EEEEEE'	'IINTYQ'	'//3223'	'004334'	'EEEEEE'	'VLHSTQ'	'/03223'	'014334']	['EEEEEEEEETTEEEEEEE'	'NNVEIEFLLNGQIINTYQ'	'33/3/3100ON3//3223'	'440404211434004334'	'EEETTEEEEEEE'	'KNIDGYFKIYSK'	'33/ON213/223'	'440433240334']	['HHHHH'	'SLSKT'
2VIR_C 0.0016323322611356 3.152662073275755 1.310810810810811 [[131	133]	[131	134]	[134	140]	[165	170]	[177	182]	[105	107]	[191	195]] [3	5	6	1	4	0	2] [[51	53]	[205	208]	[311	317]	[432	437]	[546	551]	[739	741]	[1005	1009]] "[['EEE'	'TQN'	'233'	'344'	'EEE'	'TQD'	'233'	'344']	['EEEE'	'TQNG'	'2332'	'3443'	'EEEE'	'SKHT'	'2332'	'3443']	['E.EEEEE'	'GGSNAGK'
2WRE_A 0.0129114550589799 1.1191002224870283 0.815286624203821 [[278	282]	[256	260]	[301	304]	[242	246]	[242	245]	[188	194]	[410	453]] [3	5	6	1	4	0	2] [[49	53]	[200	204]	[284	287]	[395	399]	[539	542]	[762	768]	[953	1015]] "[['EESEE'	'ETKEQ'	'32V33'	'43444'	'EEEEE'	'HSTQD'	'32233'	'43344']	['EEEEE'	'GFKIS'	'213/2'	'32403'	'EEEEE'	'YFKIY'	'213/2'	'32403']	['.EEE'	'TIGE'
1PYW_B 0.016796997670833 0.7212423105707877 0.9520547945205468 [[161	163]	[156	159]	[99	103]	[155	159]	[142	146]	[83	85]	[82	86]] [3	5	6	1	4	0	2] [[48	50]	[224	227]	[312	316]	[397	401]	[597	601]	[768	770]	[1005	1009]] [['EEE'	'LET'	'032'	'143'	'EEE'	'LHS'	'032'	'143']	['EEEE'	'QTLV'	'320/'	'4310'	'EEEE'	'EPLV'	'320/'	'4310']	['EEEEE'	'VTVYP'
6DID_C 0.0308579475211949 0.8647798622002891 0.6569767441860459 [[216	220]	[174	178]	[216	219]	[127	131]	[155	159]	[209	212]	[208	212]] [3	5	6	1	4	0	2] [[49	53]	[196	200]	[314	317]	[430	434]	[594	598]	[761	764]	[1006	1010]] "[['EEEEE'	'EYTKK'	'32233'	'43344'	'EEEEE'	'HSTQD'	'32233'	'43344']	['EETTE'	'EVDGT'	'3/ON2'	'40433'	'EETTE'	'NIDGY'	'3/ON2'	'40433']	['EEEE'	'EYTK'
3J0H_B 0.0139986376427262 1.2456824377032727 0.6442307692307687 [[149	152]	[205	210]	[149	154]	[177	184]	[208	213]	[278	283]	[312	317]] [3	5	6	1	4	0	2] [[49	52]	[200	205]	[314	319]	[438	449]	[597	602]	[768	773]	[1011	1016]] "[['EEEE'	'DGLK'	'3203'	'4314'	'EEEE'	'HSTQ'	'3223'	'4334']	['EEEEEE'	'GMRVWS'	'214/22'	'325033'	'EEEEEE'	'YFKIYS'	'213/22'	'324033']	['EEEEEE'	'DGLKAR'
3J0H_E 0.0139958244304451 1.245698436936198 0.6442307692307687 [[149	152]	[205	210]	[149	154]	[177	184]	[208	213]	[278	283]	[312	317]] [3	5	6	1	4	0	2] [[49	52]	[200	205]	[314	319]	[438	449]	[597	602]	[768	773]	[1011	1016]] "[['EEEE'	'DGLK'	'3203'	'4314'	'EEEE'	'HSTQ'	'3223'	'4334']	['EEEEEE'	'GMRVWS'	'214/22'	'325033'	'EEEEEE'	'YFKIYS'	'213/22'	'324033']	['EEEEEE'	'DGLKAR'
2I5J_A 0.0205447087718792 0.7879702388241433 0.8230277185501063 [[349	353]	[338	352]	[350	353]	[441	445]	[455	468]	[262	267]	[256	266]] [3	5	6	1	4	0	2] [[48	52]	[200	209]	[314	317]	[396	400]	[592	599]	[761	766]	[992	1003]] "[['EEEEE'	'LKTGK'	'03223'	'14334'	'EEEEE'	'LHSTQ'	'03223'	'14334']	['EEEEEEETTEEEEEE'	'TYQIYQEPFKNLKTG'	'223/233NM330322'	'334034432441433'	'EEEEEEEEEE'	'YFKIYSKHTP'	'213/223322'	'3240334433']	['EEEE'	'KTGK'
5TSN_A 0.0111645580845383 8.571280654630337 0.0257309941520471 [[420	423]	[420	423]	[306	309]	[409	412]	[12	17]	[456	461]	[80	94]] [3	5	6	1	4	0	2] [[50	53]	[204	207]	[297	300]	[365	368]	[550	555]	[747	752]	[998	1012]] "[['EEEE'	'GPNH'	'2233'	'3344'	'EEEE'	'STQD'	'2233'	'3344']	['EEEE'	'GPNH'	'2233'	'3344'	'EEEE'	'YSKH'	'2233'	'3344']	['HHHH'	'SQWN'
5YET_A 0.0330818721784489 9.201990534730728 0.0011695906432751 [[150	152]	[435	439]	[318	322]	[435	439]	[430	435]	[496	500]	[494	498]] [3	5	6	1	4	0	2] [[39	41]	[202	206]	[298	302]	[394	398]	[549	554]	[764	768]	[952	956]] "[['SSS'	'PKE'	'UVV'	'344'	'SSS'	'PDK'	'UVV'	'344']	['EEEEE'	'QVTCN'	'3/213'	'40324'	'EEEEE'	'KIYSK'	'3/223'	'40334']	['HHHHH'	'QTQLY'
2MXZ_A 0.0265229148460917 1.089638493489567 0.4921465968586378 [[106	108]	[105	107]	[128	130]	[75	78]	[92	94]	[18	23]] [5	6	1	4	0	2] [[210	212]	[307	309]	[415	417]	[592	595]	[771	773]	[975	980]] "[['...'	'IKL'	'Y]Z'	'041'	'...'	'INL'	'Y]Z'	'041']	['...'	'GIK'	'}Y]'	'304'	'...'	'TVE'	'}Y]'	'304']	['.ST'	'TYD'	'}UO'	'334'	'.ST'	'TGK'	'}UO'
2WK4_A 0.0192337868921709 7.727036669989567 0.0130331753554495 [[343	345]	[341	345]	[340	345]	[37	40]	[11	18]	[442	467]	[411	416]] [3	5	6	1	4	0	2] [[49	51]	[205	209]	[310	316]	[412	415]	[524	531]	[762	773]	[1006	1011]] "[['EEE'	'HTY'	'322'	'433'	'EEE'	'HST'	'322'	'433']	['EEEEE'	'TIHTY'	'2/322'	'30433'	'EEEEE'	'SKHTP'	'23322'	'34433']	['SEEEEE'	'ETIHTY'
5W1X_E 0.0161851357337192 13.082607940057354 0.0047003525264388 [[363	367]	[362	365]	[165	169]	[165	170]	[27	36]	[393	399]	[393	402]] [3	5	6	1	4	0	2] [[49	53]	[206	209]	[312	316]	[395	400]	[545	554]	[764	770]	[1002	1011]] "[['EEEEE'	'QYSRH'	'32243'	'43354'	'EEEEE'	'HSTQD'	'32233'	'43344']	['EEEE'	'KQYS'	'3322'	'4433'	'EEEE'	'KHTP'	'3322'	'4433']	['EEEEE'	'IGEHW'
2HWC_1 0.0041933495067023 1.2130579482715782 1.0023419203747062 [[204	207]	[100	105]	[126	129]	[125	128]	[126	131]	[68	71]	[114	116]] [3	5	6	1	4	0	2] [[38	41]	[206	211]	[313	316]	[448	451]	[547	552]	[764	767]	[1010	1012]] "[['.SSS'	'YSHD'	'}UVV'	'3344'	'.SSS'	'YPDK'	'}UVV'	'3344']	['EEE...'	'NDWKIN'	'332]Y]'	'443404'	'EEEE..'	'KHTPIN'	'3322Y]'	'443304']	['EEEE'	'SEYT'
3JCC_E 0.0074991249144627 10.768984619555928 0.0264105642256904 [[156	160]	[155	158]	[445	450]	[375	380]	[445	464]	[68	71]	[103	116]] [3	5	6	1	4	0	2] [[49	53]	[206	209]	[311	316]	[376	381]	[594	605]	[738	741]	[988	1004]] "[['EEEEE'	'NSSFN'	'32213'	'43324'	'EEEEE'	'HSTQD'	'32233'	'43344']	['EEEE'	'KNSS'	'3322'	'4433'	'EEEE'	'KHTP'	'3322'	'4433']	['EEEEEE'	'WVSNIT'
3KZ4_C 0.0022725676236678 17.19580055821681 0.059479553903345 [[269	274]	[257	274]	[6	10]	[327	330]	[218	223]	[24	30]	[366	383]] [3	5	6	1	4	0	2] [[47	52]	[195	206]	[295	299]	[398	401]	[546	551]	[757	763]	[985	1005]] "[['EEEEEE'	'IINTYQ'	'//3223'	'004334'	'EEEEEE'	'VLHSTQ'	'/03223'	'014334']	['EEEEEEEEETTEEEEEEE'	'NNVEVEFLLNGQIINTYQ'	'33/3/3100ON3//3223'	'440404211434004334'	'EEETTEEEEEEE'	'KNIDGYFKIYSK'	'33/ON213/223'	'440433240334']	['HHHHH'	'SLSKT'
4F5X_C 0.0022725676236678 17.19580055821681 0.059479553903345 [[269	274]	[257	274]	[6	10]	[327	330]	[218	223]	[24	30]	[366	383]] [3	5	6	1	4	0	2] [[47	52]	[195	206]	[295	299]	[398	401]	[546	551]	[757	763]	[985	1005]] "[['EEEEEE'	'IINTYQ'	'//3223'	'004334'	'EEEEEE'	'VLHSTQ'	'/03223'	'014334']	['EEEEEEEEETTEEEEEEE'	'NNVEVEFLLNGQIINTYQ'	'33/3/3100ON3//3223'	'440404211434004334'	'EEETTEEEEEEE'	'KNIDGYFKIYSK'	'33/ON213/223'	'440433240334']	['HHHHH'	'SLSKT'
4XR6_A 0.0154161274371078 14.913816595744928 0.0023391812865503 [[689	691]	[688	691]	[686	691]	[654	660]	[341	345]	[179	181]	[174	177]] [3	5	6	1	4	0	2] [[50	52]	[203	206]	[312	317]	[371	377]	[593	597]	[771	773]	[1002	1005]] "[['EEE'	'GYN'	'223'	'334'	'EEE'	'STQ'	'223'	'334']	['EEEE'	'VGYN'	'/223'	'0334'	'EEEE'	'IYSK'	'/223'	'0334']	['EEEEEE'	'VGVGYN'
1LWE_A 0.0025895123445057 11.734082590507732 0.189151599443671 [[349	353]	[338	352]	[103	107]	[441	445]	[455	468]	[262	267]	[396	404]] [3	5	6	1	4	0	2] [[48	52]	[200	209]	[309	313]	[396	400]	[592	599]	[761	766]	[1002	1010]] "[['EEEEE'	'LKTGK'	'03223'	'14334'	'EEEEE'	'LHSTQ'	'03223'	'14334']	['EEEEEEETTEEEEEE'	'TYQIYQEPFKNLKTG'	'223/233NM330322'	'334034432441433'	'EEEEEEEEEE'	'YFKIYSKHTP'	'213/223322'	'3240334433']	['.SEEE'	'KKSVT'
4N8V_A 0.027796326995424 0.8882786185997008 0.6897233201581019 [[99	102]	[94	102]	[89	94]	[88	99]	[31	35]	[56	61]	[68	75]] [3	5	6	1	4	0	2] [[50	53]	[200	207]	[281	286]	[426	436]	[573	577]	[746	751]	[988	995]] "[['EEEE'	'YGED'	'2233'	'3344'	'EEEE'	'STQD'	'2233'	'3344']	['EEEEEEEEE'	'TIQIMYGED'	'2/3/12233'	'304023344'	'EEEEEEEE'	'YFKIYSKH'	'213/2233'	'32403344']	['TTS..E'	'EDGSHT'
4C56_E 0.0018676201872174 7.834004772174067 0.7592592592592589 [[171	174]	[170	174]	[99	103]	[155	159]	[142	146]	[83	85]	[59	67]] [3	5	6	1	4	0	2] [[50	53]	[203	207]	[312	316]	[397	401]	[597	601]	[768	770]	[1005	1012]] "[['EEEE'	'YTHQ'	'2233'	'3344'	'EEEE'	'STQD'	'2233'	'3344']	['EEEEE'	'VYTHQ'	'/2233'	'03344'	'EEEEE'	'IYSKH'	'/2233'	'03344']	['EEEEE'	'VTVYP'
2VIU_A 0.0018152243700299 11.794778380535268 0.6285714285714283 [[16	18]	[210	214]	[134	140]	[246	249]	[132	146]	[105	107]	[191	195]] [3	5	6	1	4	0	2] [[51	53]	[206	210]	[284	290]	[448	451]	[528	549]	[739	741]	[1005	1009]] "[['EEE'	'GHH'	'233'	'344'	'EEE'	'TQD'	'233'	'344']	['EEEE.'	'QQTII'	'332/Y'	'44300'	'EEEE.'	'KHTPI'	'3322Y'	'44330']	['..EEEEE'	'GGSNADK'
6QOZ_B 0.0119196123963989 1.3071426065472267 0.6797642436149312 [[168	171]	[248	251]	[169	171]	[78	85]	[149	156]	[105	108]	[233	236]] [3	5	6	1	4	0	2] [[48	51]	[201	204]	[314	316]	[423	430]	[594	601]	[768	771]	[1005	1008]] [['EEEE'	'LDWS'	'0322'	'1433'	'EEEE'	'LHST'	'0322'	'1433']	['EEEE'	'FEVT'	'13/2'	'2403'	'EEEE'	'FKIY'	'13/2'	'2403']	['EEE'	'DWS'
4F3Z_C 0.0151371773293441 1.1445499981465488 0.71 [[178	184]	[166	170]	[165	168]	[242	246]	[164	169]	[168	170]	[105	108]] [3	5	6	1	4	0	2] [[47	53]	[207	211]	[313	316]	[394	398]	[546	551]	[735	737]	[1009	1012]] "[['EEEEEEE'	'VLWGIHH'	'/022/33'	'0133044'	'EEEEEEE'	'VLHSTQD'	'/032233'	'0143344']	['EEEE.'	'KSYIN'	'322/]'	'43304'	'EEE..'	'HTPIN'	'322Y]'	'43304']	['EEEE'	'SKSY'
3J0H_C 0.0140069570576889 1.245713962068989 0.6569767441860459 [[149	152]	[205	210]	[149	154]	[177	184]	[208	213]	[278	283]	[312	317]] [3	5	6	1	4	0	2] [[49	52]	[200	205]	[314	319]	[438	449]	[597	602]	[768	773]	[1011	1016]] "[['EEEE'	'DGLK'	'3203'	'4314'	'EEEE'	'HSTQ'	'3223'	'4334']	['EEEEEE'	'GMRVWS'	'214/22'	'325033'	'EEEEEE'	'YFKIYS'	'213/22'	'324033']	['EEEEEE'	'DGLKAR'
3J0H_F 0.0140092864550523 1.2457115523674762 0.6569767441860459 [[149	152]	[205	210]	[149	154]	[177	184]	[208	213]	[278	283]	[312	317]] [3	5	6	1	4	0	2] [[49	52]	[200	205]	[314	319]	[438	449]	[597	602]	[768	773]	[1011	1016]] "[['EEEE'	'DGLK'	'3203'	'4314'	'EEEE'	'HSTQ'	'3223'	'4334']	['EEEEEE'	'GMRVWS'	'214/22'	'325033'	'EEEEEE'	'YFKIYS'	'213/22'	'324033']	['EEEEEE'	'DGLKAR'
4YEL_A 0.0166473542011226 14.933844052211567 0.0011695906432751 [[689	691]	[688	691]	[686	691]	[654	660]	[341	345]	[179	181]	[174	177]] [3	5	6	1	4	0	2] [[50	52]	[203	206]	[312	317]	[371	377]	[593	597]	[771	773]	[1002	1005]] "[['EEE'	'GYN'	'223'	'334'	'EEE'	'STQ'	'223'	'334']	['EEEE'	'VGYN'	'/223'	'0334'	'EEEE'	'IYSK'	'/223'	'0334']	['EEEEEE'	'VGVGYN'
6QX5_D 0.0016603178178028 3.7585312393595576 1.3233695652173898 [[176	184]	[180	184]	[174	180]	[415	418]	[200	205]	[379	388]	[131	138]] [3	5	6	1	4	0	2] [[47	53]	[203	207]	[283	289]	[423	426]	[602	607]	[761	770]	[956	963]] "[['EEEEEE.EE'	'VLQMVTRDQ'	'/031/2^33'	'014203544'	'EEEEEEE'	'VLHSTQD'	'/032233'	'0143344']	['EE.EE'	'VTRDQ'	'/2^33'	'03544'	'EEEEE'	'IYSKH'	'/2233'	'03344']	['S.EEEEE'	'GNVLQMV'
2PGG_A 0.0124536819565119 1.205992183773145 0.7665289256198349 [[413	416]	[336	339]	[775	778]	[575	581]	[409	415]	[351	359]	[748	756]] [3	5	6	1	4	0	2] [[50	53]	[202	205]	[295	298]	[435	441]	[545	551]	[738	746]	[952	960]] "[['EEEE'	'YSID'	'22/3'	'3304'	'EEEE'	'STQD'	'2233'	'3344']	['EEEE'	'NIWS'	'3/22'	'4033'	'EEEE'	'KIYS'	'3/22'	'4033']	['HHHH'	'TLSD'
5PZK_B 0.0168100714174603 7.142833411670989 0.0198830409356729 [[323	326]	[381	383]	[408	411]	[406	411]	[451	454]	[172	178]	[121	126]] [3	5	6	1	4	0	2] [[42	45]	[203	205]	[295	298]	[364	370]	[592	595]	[764	770]	[1007	1012]] "[['EEE.'	'ICES'	'/13}'	'0243'	'EE..'	'VFRS'	'/1^}'	'0253']	['EEE'	'VYY'	'/22'	'033'	'EEE'	'IYS'	'/22'	'033']	['HHHH'	'WLGN'
6QGI_A 0.0064484031814524 13.964816742720211 0.0190703218116805 [[405	408]	[218	221]	[402	407]	[107	112]	[451	457]	[123	131]	[74	123]] [3	5	6	1	4	0	2] [[50	53]	[224	227]	[282	287]	[365	370]	[602	608]	[762	770]	[986	1010]] "[['EEEE'	'WYHD'	'2233'	'3344'	'EEEE'	'STQD'	'2233'	'3344']	['EEEE'	'DSLV'	'320/'	'4310'	'EEEE'	'EPLV'	'320/'	'4310']	['TS.EEE'	'NGTWYH'
2R5J_K 0.0154068515195039 12.848717397069384 0.008187134502924 [[168	171]	[32	38]	[29	37]	[393	400]	[129	134]	[390	396]	[390	399]] [3	5	6	1	4	0	2] [[49	52]	[202	208]	[311	318]	[364	371]	[602	607]	[764	770]	[1002	1011]] "[['EEEE'	'HWGK'	'3223'	'4334'	'EEEE'	'HSTQ'	'3223'	'4334']	['EEEEEEE'	'NIYYHAG'	'3/22312'	'4033423'	'EEEEEEE'	'KIYSKHT'	'3/22332'	'4033443']	['EEEEEEEEE'	'TRTNIYYHA'
6MYA_D 0.0125736287163625 16.438262074638583 0.0046783625730992 [[352	355]	[352	355]	[133	140]	[276	281]	[82	86]	[373	375]] [3	5	6	1	4	0] [[50	53]	[204	207]	[307	314]	[448	453]	[524	528]	[771	773]] [['EEEE'	'GYHH'	'2233'	'3344'	'EEEE'	'STQD'	'2233'	'3344']	['EEEE'	'GYHH'	'2233'	'3344'	'EEEE'	'YSKH'	'2233'	'3344']	['..EEEEEE'	'GVTASVSH'	'}Y212/23'	'30323034'	'...SEEEE'	'TVEKGIYQ'	'}Y]V2/23'
1H15_E 0.0024928665312641 9.187371798914809 0.4467005076142123 [[12	16]	[156	159]	[95	103]	[156	158]	[142	146]	[58	61]	[56	59]] [3	5	6	1	4	0	2] [[49	53]	[224	227]	[308	316]	[450	452]	[597	601]	[766	769]	[987	990]] "[['EEEEE'	'KYEEH'	'32333'	'43444'	'EEEEE'	'HSTQD'	'32233'	'43344']	['EEEE'	'QTLV'	'320/'	'4310'	'EEEE'	'EPLV'	'320/'	'4310']	['...EEEEEE'	'VEPKVTVYP'
4PWD_C 0.0117225511806779 12.248081465688722 0.0175438596491233 [[349	353]	[331	352]	[103	107]	[24	29]	[329	341]	[262	267]	[396	404]] [3	5	6	1	4	0	2] [[48	52]	[195	209]	[309	313]	[423	428]	[539	551]	[761	766]	[1002	1010]] "[['EEEEE'	'LKTGK'	'03223'	'14334'	'EEEEE'	'LHSTQ'	'03223'	'14334']	['EEETTEEEEEEESSTT.EEEEE'	'KQGQGQWTYQIYQEPFKNLKTG'	'332ON32223/2VVNM]30322'	'4434343334034432441433'	'EEETTEEEEEEEEEE'	'KNIDGYFKIYSKHTP'	'33/ON213/223322'	'440433240334433']	['.SEEE'	'KKSVT'
6MID_C 0.0023751143974797 13.05775397764573 0.2895927601809951 [[122	124]	[210	214]	[324	331]	[316	320]	[318	329]	[490	496]	[406	412]] [3	5	6	1	4	0	2] [[51	53]	[224	228]	[283	290]	[394	398]	[514	525]	[766	772]	[1007	1017]] "[['EEE'	'SKK'	'233'	'344'	'EEE'	'TQD'	'233'	'344']	['EEEEE'	'HWLVH'	'320/3'	'43104'	'EEEEE'	'EPLVD'	'320/3'	'43104']	['S.EEEEEE'	'GTVTVEVQ'
3GZU_F 0.0037497692066109 17.145455110448875 0.0175438596491233 [[269	274]	[257	274]	[6	10]	[327	330]	[218	223]	[24	30]	[366	383]] [3	5	6	1	4	0	2] [[47	52]	[195	206]	[295	299]	[398	401]	[546	551]	[757	763]	[985	1005]] "[['EEEEEE'	'IINTYQ'	'//3223'	'004334'	'EEEEEE'	'VLHSTQ'	'/03223'	'014334']	['EEEEEEEEETTEEEEEEE'	'NNVEIEFLLNGQIINTYQ'	'33/3/3100ON3//3223'	'440404211434004334'	'EEETTEEEEEEE'	'KNIDGYFKIYSK'	'33/ON213/223'	'440433240334']	['HHHHH'	'SLSKT'
4XNF_A 0.0154421932795456 14.86447187582584 0.0046783625730992 [[689	691]	[688	691]	[686	691]	[654	660]	[341	345]	[179	181]	[174	177]] [3	5	6	1	4	0	2] [[50	52]	[203	206]	[312	317]	[371	377]	[593	597]	[771	773]	[1002	1005]] "[['EEE'	'GYN'	'223'	'334'	'EEE'	'STQ'	'223'	'334']	['EEEE'	'VGYN'	'/223'	'0334'	'EEEE'	'IYSK'	'/223'	'0334']	['EEEEEE'	'VGVGYN'
4O44_A 0.0082727434114469 11.669176477566928 0.0245614035087726 [[350	353]	[327	352]	[103	107]	[455	468]	[477	480]	[396	404]] [3	5	6	4	0	2] [[49	52]	[201	209]	[309	313]	[592	599]	[761	764]	[1002	1010]] "[['EEEE'	'KTGK'	'3223'	'4334'	'EEEE'	'HSTQ'	'3223'	'4334']	['EEEEE.SSS.EEEEEESSSS..SEEE'	'AEIQKQGQGQWTYQIYQEPFKNLKTG'	'13/33]UVU]2223/2VVUT]]S322'	'24044434343334034432441433'	'EEEEEEEEE'	'FKIYSKHTP'	'13/223322'	'240334433']	['.SEEE'	'KKSVT'	']V2/2'	'44303'	'.SEEE'	'EKGIY'	']V2/2'
1LWC_B 0.0054147070442586 13.847628638354884 0.023391812865497 [[349	353]	[331	352]	[103	107]	[412	415]	[329	341]	[262	267]	[396	404]] [3	5	6	1	4	0	2] [[48	52]	[195	209]	[309	313]	[447	450]	[539	551]	[761	766]	[1002	1010]] "[['EEEEE'	'LKTGK'	'03223'	'14334'	'EEEEE'	'LHSTQ'	'03223'	'14334']	['EEETTEEEEEEEEETTEEEEEE'	'KQGQGQWTYQIYQEPFKNLKTG'	'332ON32223/233NM330322'	'4434343334034432441433'	'EEETTEEEEEEEEEE'	'KNIDGYFKIYSKHTP'	'33/ON213/223322'	'440433240334433']	['.SEEE'	'KKSVT'
6BSP_G 0.012249376791827 14.027496035816958 0.0118343195266268 [[367	369]	[26	38]	[34	37]	[395	401]	[430	439]	[389	391]	[397	401]] [3	5	6	1	4	0	2] [[51	53]	[198	208]	[315	318]	[364	370]	[528	537]	[768	770]	[1007	1011]] "[['EEE'	'GEE'	'233'	'344'	'EEE'	'TQD'	'233'	'344']	['TT.EEEEEEEEEE'	'EYVARTNIYYHAG'	'ONY1423/22312'	'4302534033423'	'TTEEEEEEEEE'	'DGYFKIYSKHT'	'ON213/22332'	'43324033443']	['EEEE'	'YYHA'
3SKA_B 0.0159606209045125 6.8063925328195065 0.0251798561151075 [[323	326]	[314	316]	[408	411]	[406	411]	[451	454]	[172	178]	[121	126]] [3	5	6	1	4	0	2] [[42	45]	[226	228]	[295	298]	[364	370]	[592	595]	[764	770]	[1007	1012]] "[['EEE.'	'ICES'	'/13}'	'0243'	'EE..'	'VFRS'	'/1^}'	'0253']	['EEE'	'LVN'	'0/3'	'104'	'EEE'	'LVD'	'0/3'	'104']	['HHHH'	'WLGN'
1S1T_A 0.0024990841565996 11.952279143139297 0.3053435114503815 [[349	353]	[338	352]	[103	107]	[178	182]	[455	468]	[262	267]	[256	266]] [3	5	6	1	4	0	2] [[48	52]	[200	209]	[309	313]	[433	437]	[592	599]	[761	766]	[992	1003]] "[['EEEEE'	'LKTGK'	'03223'	'14334'	'EEEEE'	'LHSTQ'	'03223'	'14334']	['EEEEEEETTEEEEEE'	'TYQIYQEPFKNLKTG'	'223/233NM330322'	'334034432441433'	'EEEEEEEEEE'	'YFKIYSKHTP'	'213/223322'	'3240334433']	['.SEEE'	'KKSVT'
3GZU_D 0.0031598568902654 17.144873022882194 0.0190703218116805 [[269	274]	[257	274]	[6	10]	[327	330]	[218	223]	[24	30]	[366	383]] [3	5	6	1	4	0	2] [[47	52]	[195	206]	[295	299]	[398	401]	[546	551]	[757	763]	[985	1005]] "[['EEEEEE'	'IINTYQ'	'//3223'	'004334'	'EEEEEE'	'VLHSTQ'	'/03223'	'014334']	['EEEEEEEEETTEEEEEEE'	'NNVEIEFLLNGQIINTYQ'	'33/3/3100ON3//3223'	'440404211434004334'	'EEETTEEEEEEE'	'KNIDGYFKIYSK'	'33/ON213/223'	'440433240334']	['HHHHH'	'SLSKT'
6OJ0_O 0.0171398392766246 0.9824971578727066 0.8957871396895776 [[330	334]	[267	270]	[268	274]	[338	341]	[225	230]	[279	283]	[207	212]] [3	5	6	1	4	0	2] [[38	42]	[202	205]	[312	318]	[396	399]	[548	553]	[747	751]	[953	958]] "[['.SS.E'	'SPQSI'	'}UV}/'	'33430'	'.SSSE'	'YPDKV'	'}UVV/'	'33440']	['EEEE'	'QIWY'	'3/22'	'4033'	'EEEE'	'KIYS'	'3/22'	'4033']	['EEEEEEE'	'IWYLTDA'
4XOP_A 0.0165175179215581 14.871079653871368 0.003508771929825 [[689	691]	[688	691]	[686	691]	[654	660]	[341	345]	[179	181]	[174	177]] [3	5	6	1	4	0	2] [[50	52]	[203	206]	[312	317]	[371	377]	[593	597]	[771	773]	[1002	1005]] "[['EEE'	'GYN'	'223'	'334'	'EEE'	'STQ'	'223'	'334']	['EEEE'	'VGYN'	'/223'	'0334'	'EEEE'	'IYSK'	'/223'	'0334']	['EEEEEE'	'VGVGYN'
4QC8_A 0.0142926974018657 14.98915961167815 0.0046783625730992 [[278	281]	[477	483]	[470	475]	[475	479]	[238	241]	[110	117]	[114	118]] [3	5	6	1	4	0	2] [[38	41]	[200	206]	[312	317]	[394	398]	[572	575]	[746	753]	[1009	1013]] "[['.SSS'	'GPNN'	'}UVV'	'3344'	'.SSS'	'YPDK'	'}UVV'	'3344']	['EEEEEEE'	'SCEVVWE'	'213//23'	'3240034'	'EEEEEEE'	'YFKIYSK'	'213/223'	'3240334']	['EEEEEE'	'IYVTGQ'
6HBJ_C 0.0026009331872955 7.39771768646477 0.4741379310344822 [[194	196]	[154	158]	[190	196]	[191	200]	[12	18]	[102	105]	[44	46]] [3	5	6	1	4	0	2] [[50	52]	[202	206]	[311	317]	[395	402]	[558	564]	[750	753]	[1016	1018]] "[['EEE'	'WYQ'	'223'	'334'	'EEE'	'STQ'	'223'	'334']	['EEEEE'	'HIVWD'	'3//23'	'40034'	'EEEEE'	'KIYSK'	'3/223'	'40334']	['EEEEEEE'	'YITCWYQ'
4YEJ_A 0.0178775274246776 14.924299710758724 0.0011695906432751 [[689	691]	[688	691]	[686	691]	[654	660]	[341	345]	[179	181]	[174	177]] [3	5	6	1	4	0	2] [[50	52]	[203	206]	[312	317]	[371	377]	[593	597]	[771	773]	[1002	1005]] "[['EEE'	'GYN'	'223'	'334'	'EEE'	'STQ'	'223'	'334']	['EEEE'	'VGYN'	'/223'	'0334'	'EEEE'	'IYSK'	'/223'	'0334']	['EEEEEE'	'VGVGYN'
2X6W_A 0.0179867698681143 14.95868948583114 0.0 [[689	691]	[688	691]	[686	691]	[654	660]	[341	345]	[179	181]	[174	177]] [3	5	6	1	4	0	2] [[50	52]	[203	206]	[312	317]	[371	377]	[593	597]	[771	773]	[1002	1005]] "[['EEE'	'GYN'	'223'	'334'	'EEE'	'STQ'	'223'	'334']	['EEEE'	'VGYN'	'/223'	'0334'	'EEEE'	'IYSK'	'/223'	'0334']	['EEEEEE'	'VGVGYN'
2R5I_J 0.013060859960483 12.181011583332806 0.0163742690058483 [[363	367]	[362	365]	[165	169]	[165	170]	[27	36]	[390	392]	[393	402]] [3	5	6	1	4	0	2] [[49	53]	[206	209]	[312	316]	[395	400]	[545	554]	[768	770]	[1002	1011]] "[['EEEEE'	'QYSRH'	'32243'	'43354'	'EEEEE'	'HSTQD'	'32233'	'43344']	['EEEE'	'KQYS'	'3322'	'4433'	'EEEE'	'KHTP'	'3322'	'4433']	['EEEEE'	'IGEHW'
6WV8_A 0.0160093115241634 13.161254210463412 0.0070671378091875 [[350	354]	[348	356]	[341	345]	[368	371]	[370	377]	[252	257]	[170	177]] [3	5	6	1	4	0	2] [[49	53]	[201	209]	[281	285]	[450	453]	[546	553]	[766	771]	[987	994]] "[['EEEEE'	'HYQQN'	'32333'	'43444'	'EEEEE'	'HSTQD'	'32233'	'43344']	['EEEEEEEEE'	'ADHYQQNTP'	'133233322'	'244344433'	'EEEEEEEEE'	'FKIYSKHTP'	'13/223322'	'240334433']	['TTS.E'	'EDGSV'
3NWA_D 0.0021095730267767 41.62156892846564 0.0865497076023391 [[655	658]	[649	660]	[169	172]	[352	356]	[265	269]	[516	526]	[412	422]] [3	5	6	1	4	0	2] [[50	53]	[200	209]	[311	314]	[434	438]	[547	551]	[762	772]	[1007	1017]] "[['EEEE'	'YSHQ'	'2233'	'3344'	'EEEE'	'STQD'	'2233'	'3344']	['EEETTEEEEEEE'	'YFEEYAYSHQLS'	'213ON1223302'	'324432334413'	'EEEEEEEEEE'	'YFKIYSKHTP'	'213/223322'	'3240334433']	['EEEE'	'TVSQ'
3NWD_B 0.0021794994144452 41.869041623720136 0.0584795321637425 [[655	658]	[649	673]	[169	182]	[352	356]	[265	269]	[516	526]	[700	707]] [3	5	6	1	4	0	2] [[50	53]	[200	212]	[311	318]	[434	438]	[547	551]	[762	772]	[984	995]] "[['EEEE'	'YSHQ'	'2233'	'3344'	'EEEE'	'STQD'	'2233'	'3344']	['EEETTEEEEEEETTTS.....S...'	'YFEEYAYSHQLSRADITTVSTFIDL'	'213ON1223302PMOR}}Y}}TY]Z'	'3244323344135240330332041'	'EEEEEEEEEE...'	'YFKIYSKHTPINL'	'213/223322Y]Z'	'3240334433041']	['EEEEEEEETTEEEE'	'TVSQVWFGHRSSQF'
4BBL_W 0.0381183673884409 7.038139537137042 0.0070175438596491 [[375	377]	[375	381]	[139	142]	[484	486]	[94	97]	[141	154]	[192	198]] [3	5	6	1	4	0	2] [[49	51]	[206	212]	[297	300]	[414	416]	[593	596]	[761	767]	[1011	1017]] "[['EEE'	'ESS'	'322'	'433'	'EEE'	'HST'	'322'	'433']	['EEEE...'	'ESSTLEL'	'3222Z]Z'	'4333141'	'EEEE...'	'KHTPINL'	'3322Y]Z'	'4433041']	['HHHH'	'WHSN'
5W1O_D 0.0164729092794713 12.800099499583723 0.0082547169811317 [[168	171]	[32	38]	[442	448]	[395	401]	[331	334]	[392	398]	[392	401]] [3	5	6	1	4	0	2] [[49	52]	[202	208]	[281	287]	[364	370]	[595	598]	[764	770]	[1002	1011]] "[['EEEE'	'HWGK'	'3223'	'4334'	'EEEE'	'HSTQ'	'3223'	'4334']	['EEEEEEE'	'NIYYHAG'	'3/22312'	'4033423'	'EEEEEEE'	'KIYSKHT'	'3/22332'	'4033443']	['TTS..EE'	'KKYTFWE'
6IXB_A 0.001352194435732 28.674063191828605 0.3461988304093575 [[948	959]	[246	254]	[896	900]	[141	146]	[455	460]	[822	827]	[836	905]] [3	5	6	1	4	0	2] [[48	53]	[198	205]	[295	299]	[433	438]	[593	598]	[766	771]	[951	1015]] "[['EEEEE..SSEEE'	'LHTVLLPTQYKD'	'032/0Z}UV233'	'143011334344'	'EEEEEE'	'LHSTQD'	'032233'	'143344']	['TTEEEEEEE'	'QTSIANIIY'	'ON2/13//2'	'433024003'	'TTEEEEEE'	'DGYFKIYS'	'ON213/22'	'43324033']	['HHHHH'	'TLTKY'
3ZTJ_C 0.0019482744907857 2.990928781515488 1.3297002724795646 [[131	133]	[131	134]	[230	234]	[152	155]	[177	182]	[105	107]	[191	195]] [3	5	6	1	4	0	2] [[51	53]	[205	208]	[312	316]	[450	453]	[546	551]	[739	741]	[1005	1009]] "[['EEE'	'TQN'	'233'	'344'	'EEE'	'TQD'	'233'	'344']	['EEEE'	'TQNG'	'2332'	'3443'	'EEEE'	'SKHT'	'2332'	'3443']	['EEEEE'	'ISIYW'
6MZK_B 0.0023262805577247 22.92747714507272 0.0542540073982731 [[275	277]	[466	469]	[439	443]	[465	470]	[164	182]	[190	194]	[475	483]] [3	5	6	1	4	0	2] [[51	53]	[200	203]	[296	300]	[375	380]	[585	598]	[748	752]	[1002	1010]] "[['EEE'	'GNH'	'233'	'344'	'EEE'	'TQD'	'233'	'344']	['EEEE'	'GFKI'	'213/'	'3240'	'EEEE'	'YFKI'	'213/'	'3240']	['HHHHH'	'LTDSE'
2R5H_D 0.0177728313078086 13.002141741361754 0.0058823529411766 [[169	171]	[26	36]	[34	37]	[395	402]	[52	61]	[281	284]	[392	401]] [3	5	6	1	4	0	2] [[50	52]	[198	206]	[315	318]	[364	371]	[576	585]	[756	759]	[1002	1011]] "[['EEE'	'WGK'	'223'	'334'	'EEE'	'STQ'	'223'	'334']	['TT.EEEEEEEE'	'EYVARTNIYYH'	'ONY1423/223'	'43025340334'	'TTEEEEEEE'	'DGYFKIYSK'	'ON213/223'	'433240334']	['EEEE'	'YYHA'
2IXV_A 0.0192130924482788 0.80601245676115 0.9213483146067412 [[201	204]	[201	204]	[122	127]	[20	25]	[263	266]	[20	22]	[20	25]] [3	5	6	1	4	0	2] [[50	53]	[204	207]	[311	316]	[365	370]	[549	552]	[768	770]	[1006	1011]] "[['EEEE'	'TWKQ'	'2233'	'3344'	'EEEE'	'STQD'	'2233'	'3344']	['EEEE'	'TWKQ'	'2233'	'3344'	'EEEE'	'YSKH'	'2233'	'3344']	['EEEEEE'	'PIYYSY'
6VSJ_C 0.0054372402522485 26.43088224831289 0.0130331753554495 [[536	539]	[536	540]	[284	299]	[406	409]	[65	69]	[978	985]	[1001	1074]] [3	5	6	1	4	0	2] [[50	53]	[204	208]	[291	306]	[413	416]	[546	550]	[764	773]	[951	1017]] "[['EEEE'	'WSHD'	'2233'	'3344'	'EEEE'	'STQD'	'2233'	'3344']	['EEEEE'	'WSHDT'	'22332'	'33443'	'EEEEE'	'YSKHT'	'22332'	'33443']	['TTS.HHHHHHHHHTSS'	'JASSYTSEIKJKTQSM'
1RVT_J 0.0025856834645172 11.108791887740091 0.3053435114503815 [[178	184]	[166	170]	[165	168]	[244	249]	[14	18]	[87	89]	[102	105]] [3	5	6	1	4	0	2] [[47	53]	[207	211]	[313	316]	[376	381]	[528	532]	[744	746]	[1009	1012]] "[['EEEEEEE'	'VLWGVHH'	'/022/33'	'0133044'	'EEEEEEE'	'VLHSTQD'	'/032233'	'0143344']	['EEEE.'	'KSYVN'	'322/]'	'43304'	'EEE..'	'HTPIN'	'322Y]'	'43304']	['EEEE'	'SKSY'
5YVJ_B 0.0070613507635864 13.13959895179862 0.0227272727272722 [[442	446]	[69	79]	[20	23]	[402	405]	[444	448]	[204	207]	[369	375]] [3	5	6	1	4	0	2] [[47	51]	[200	205]	[310	313]	[359	362]	[592	596]	[767	770]	[953	959]] "[['EEEEE'	'ILAGP'	'/0122'	'01233'	'EEEEE'	'VLHST'	'/0322'	'01433']	['EEETTTTEEEE'	'WADVRNDMISY'	'213KPOO1/22'	'32405442033'	'EEEEEE'	'YFKIYS'	'213/22'	'324033']	['SEEE'	'EGVY'
4CBL_D 0.0135629530385515 8.066852799174386 0.0251798561151075 [[622	626]	[621	628]	[622	626]	[433	437]	[421	424]	[568	571]	[328	337]] [3	5	6	1	4	0	2] [[47	51]	[202	211]	[312	316]	[364	368]	[603	606]	[761	764]	[1009	1018]] "[['EEEEE'	'VTDTY'	'/2322'	'03433'	'EEEEE'	'VLHST'	'/0322'	'01433']	['EEEEEE..'	'EVTDTYDN'	'3/2322]]'	'40343344'	'EEEEEEEE..'	'KIYSKHTPIN'	'3/223322Y]'	'4033443304']	['EEEEE'	'VTDTY'
6KDJ_B 0.0025587150384328 14.109513366318 0.1445783132530116 [[349	353]	[331	352]	[350	353]	[122	126]	[329	341]	[262	267]	[256	266]] [3	5	6	1	4	0	2] [[48	52]	[195	209]	[314	317]	[405	409]	[539	551]	[761	766]	[992	1003]] "[['EEEEE'	'LKTGK'	'03223'	'14334'	'EEEEE'	'LHSTQ'	'03223'	'14334']	['EEETTEEEEEEESSTT.EEEEE'	'KQGQGQWTYQIYQEPFKNLKTG'	'332ON32223/2VVNM]30322'	'4434343334034432441433'	'EEETTEEEEEEEEEE'	'KNIDGYFKIYSKHTP'	'33/ON213/223322'	'440433240334433']	['EEEE'	'KTGK'
4OP7_B 0.0174990422745873 7.04540998431115 0.0222222222222223 [[298	302]	[518	522]	[288	292]	[517	521]	[383	389]	[511	513]	[456	464]] [3	5	6	1	4	0	2] [[49	53]	[207	211]	[313	317]	[397	401]	[592	598]	[744	746]	[1002	1011]] "[['EEEEE'	'NYTMN'	'32213'	'43324'	'EEEEE'	'HSTQD'	'32233'	'43344']	['EEEE.'	'DSWVN'	'322/]'	'43304'	'EEE..'	'HTPIN'	'322Y]'	'43304']	['EEEEE'	'GDVTH'
3J26_G 0.0137344239372312 11.599051354715217 0.0178571428571425 [[360	363]	[70	76]	[465	469]	[9	14]	[457	460]	[370	374]	[373	376]] [3	5	6	1	4	0	2] [[38	41]	[202	208]	[312	316]	[432	437]	[572	575]	[744	748]	[1009	1012]] "[['.SSS'	'TWNN'	'}UVV'	'3344'	'.SSS'	'YPDK'	'}UVV'	'3344']	['EEEEEEE'	'QVPYDIT'	'3/223/2'	'4033403'	'EEEEEEE'	'KIYSKHT'	'3/22332'	'4033443']	['EEEEE'	'VYDGT'
5V7J_G 0.0129900924015877 13.207154502138025 0.0142348754448395 [[374	378]	[171	174]	[33	40]	[375	378]	[35	40]	[100	102]	[340	349]] [3	5	6	1	4	0	2] [[49	53]	[202	205]	[309	316]	[376	379]	[594	599]	[771	773]	[1002	1012]] "[['EEEEE'	'HSFNH'	'32133'	'43244'	'EEEEE'	'HSTQD'	'32233'	'43344']	['EEEE'	'KVYS'	'3/22'	'4033'	'EEEE'	'KIYS'	'3/22'	'4033']	['..EEEEEE'	'NLWVTVYY'
5JHD_J 0.0300045553190147 7.113360811804399 0.0106382978723404 [[4	9]	[235	239]	[6	15]	[231	237]	[98	103]	[198	200]	[131	134]] [3	5	6	1	4	0	2] [[45	50]	[200	204]	[312	319]	[393	398]	[545	550]	[739	741]	[988	991]] [['..EEEE'	'GGITQS'	'}}/232'	'330343'	'.SEEEE'	'SSVLHS'	'}U/032'	'330143']	['EEEEE'	'SAEAW'	'21312'	'32423'	'EEEEE'	'YFKIY'	'213/2'	'32403']	['EEEE.SEEEE'	'ITQSPKYLFR'
3J0I_C 0.0140144611986967 1.2457003905793294 0.703187250996016 [[149	152]	[205	210]	[149	154]	[177	184]	[208	213]	[278	283]	[312	317]] [3	5	6	1	4	0	2] [[49	52]	[200	205]	[314	319]	[438	449]	[597	602]	[768	773]	[1011	1016]] "[['EEEE'	'DGLK'	'3203'	'4314'	'EEEE'	'HSTQ'	'3223'	'4334']	['EEEEEE'	'GMRVWS'	'214/22'	'325033'	'EEEEEE'	'YFKIYS'	'213/22'	'324033']	['EEEEEE'	'DGLKAR'
6F9D_G 0.0206129999796452 7.243734443253193 0.0166468489892979 [[440	444]	[457	460]	[450	460]	[406	410]	[305	308]	[215	217]	[177	179]] [3	5	6	1	4	0	2] [[45	49]	[203	206]	[312	317]	[412	416]	[529	532]	[771	773]	[970	972]] [['.SEEE'	'SGIVQ'	'}U//3'	'33004'	'.SEEE'	'SSVLH'	'}U/03'	'33014']	['EEEE'	'VGYE'	'/223'	'0334'	'EEEE'	'IYSK'	'/223'	'0334']	['EEE..SEEEEE'	'VWKKPLCVGYE'
1TKX_A 0.0025574190504112 12.035111394196065 0.2876506024096386 [[349	353]	[338	352]	[103	107]	[178	182]	[455	468]	[262	267]	[256	266]] [3	5	6	1	4	0	2] [[48	52]	[200	209]	[309	313]	[433	437]	[592	599]	[761	766]	[992	1003]] "[['EEEEE'	'LKTGK'	'03223'	'14334'	'EEEEE'	'LHSTQ'	'03223'	'14334']	['EEEEEEETTEEEEEE'	'TYQIYQEPFKNLKTG'	'223/233NM330322'	'334034432441433'	'EEEEEEEEEE'	'YFKIYSKHTP'	'213/223322'	'3240334433']	['.SEEE'	'KKSVT'
6IB1_C 0.012711808890562 15.205057169559929 0.008187134502924 [[85	88]	[371	379]	[372	377]	[300	303]	[41	44]	[150	154]	[244	249]] [3	5	6	1	4	0	2] [[50	53]	[202	209]	[312	317]	[412	415]	[578	581]	[764	768]	[1002	1007]] "[['EEEE'	'YSEE'	'2233'	'3344'	'EEEE'	'STQD'	'2233'	'3344']	['EEEEEEEEE'	'EVTHWIHYY'	'3/232/322'	'403430433'	'EEEEEEEE'	'KIYSKHTP'	'3/223322'	'40334433']	['EEEEEE'	'VTHWIH'
2UUW_A 0.0195916303467498 7.936717626932144 0.0163742690058483 [[343	345]	[341	345]	[340	345]	[296	301]	[3	9]	[442	467]	[307	327]] [3	5	6	1	4	0	2] [[49	51]	[205	209]	[310	316]	[380	385]	[541	547]	[762	773]	[951	961]] "[['EEE'	'HTY'	'322'	'433'	'EEE'	'HST'	'322'	'433']	['EEEEE'	'TIHTY'	'2/322'	'30433'	'EEEEE'	'SKHTP'	'23322'	'34433']	['SEEEEE'	'ETIHTY'
3J0I_F 0.0140186776407277 1.245707311861313 0.703187250996016 [[149	152]	[205	210]	[149	154]	[177	184]	[208	213]	[278	283]	[312	317]] [3	5	6	1	4	0	2] [[49	52]	[200	205]	[314	319]	[438	449]	[597	602]	[768	773]	[1011	1016]] "[['EEEE'	'DGLK'	'3203'	'4314'	'EEEE'	'HSTQ'	'3223'	'4334']	['EEEEEE'	'GMRVWS'	'214/22'	'325033'	'EEEEEE'	'YFKIYS'	'213/22'	'324033']	['EEEEEE'	'DGLKAR'
6ZTY_V 0.0139244794731345 1.137376311281609 0.8426724137931028 [[361	364]	[127	130]	[353	356]	[148	151]	[147	155]	[94	104]	[115	120]] [3	5	6	1	4	0	2] [[45	48]	[225	228]	[282	285]	[383	386]	[600	608]	[762	771]	[1009	1014]] "[['.EEE'	'PMIL'	'}1/0'	'3201'	'.SEE'	'SSVL'	'}U/0'	'3301']	['EEEE'	'SLVE'	'20/3'	'3104'	'EEEE'	'PLVD'	'20/3'	'3104']	['TS.E'	'DYPV'
6IXB_C 0.0013524164109954 28.67406149557674 0.3649122807017546 [[948	959]	[246	254]	[896	900]	[141	146]	[455	460]	[822	827]	[836	905]] [3	5	6	1	4	0	2] [[48	53]	[198	205]	[295	299]	[433	438]	[593	598]	[766	771]	[951	1015]] "[['EEEEE..SSEEE'	'LHTVLLPTQYKD'	'032/0Z}UV233'	'143011334344'	'EEEEEE'	'LHSTQD'	'032233'	'143344']	['TTEEEEEEE'	'QTSIANIIY'	'ON2/13//2'	'433024003'	'TTEEEEEE'	'DGYFKIYS'	'ON213/22'	'43324033']	['HHHHH'	'TLTKY'
4PGB_D 0.0133861102539018 1.2861192184273869 0.7065868263473052 [[104	115]	[22	27]	[214	218]	[96	101]	[94	99]	[56	61]	[142	145]] [3	5	6	1	4	0	2] [[38	53]	[200	205]	[313	317]	[432	437]	[594	599]	[746	751]	[1008	1011]] "[['.SS..EEEEEEE'	'GSDGRLLRGYQQ'	'}UV}^0042233'	'334351153344'	'.SSSEE..SEEEEEEE'	'YPDKVFRSSVLHSTQD'	'}UVV/1^}U/032233'	'3344025330143344']	['EEEEEE'	'YMEVGY'	'213/22'	'324033'	'EEEEEE'	'YFKIYS'	'213/22'	'324033']	['EEEEE'	'TLTWQ'
5B7B_E 0.0390860025657359 7.03208857944266 0.0070671378091875 [[375	377]	[375	381]	[139	142]	[133	135]	[94	97]	[141	154]	[192	198]] [3	5	6	1	4	0	2] [[49	51]	[206	212]	[297	300]	[368	370]	[593	596]	[761	767]	[1011	1017]] "[['EEE'	'ESS'	'322'	'433'	'EEE'	'HST'	'322'	'433']	['EEEE...'	'ESSTLEL'	'3222Z]Z'	'4333141'	'EEEE...'	'KHTPINL'	'3322Y]Z'	'4433041']	['HHHH'	'WHSN'
3NWF_C 0.0018397564226137 41.5433024240135 0.2374269005847957 [[655	658]	[649	660]	[169	174]	[352	356]	[169	176]	[516	526]	[509	541]] [3	5	6	1	4	0	2] [[50	53]	[200	209]	[311	316]	[434	438]	[594	601]	[762	772]	[986	1011]] "[['EEEE'	'YSHQ'	'2233'	'3344'	'EEEE'	'STQD'	'2233'	'3344']	['EEETTEEEEEEE'	'YFEEYAYSHQLS'	'213ON1223302'	'324432334413'	'EEEEEEEEEE'	'YFKIYSKHTP'	'213/223322'	'3240334433']	['EEEEEE'	'TVSQVW'
6OE4_D 0.0023040782174389 13.751321038732264 0.3680000000000001 [[308	312]	[411	416]	[40	44]	[465	468]	[413	419]	[150	155]	[222	230]] [3	5	6	1	4	0	2] [[47	51]	[200	205]	[312	316]	[450	453]	[597	603]	[768	773]	[988	996]] "[['EEEEE'	'VIDTP'	'//322'	'00433'	'EEEEE'	'VLHST'	'/0322'	'01433']	['EEEEEE'	'GAIVSP'	'21//22'	'320033'	'EEEEEE'	'YFKIYS'	'213/22'	'324033']	['EEEEE'	'VSKGY'
6MID_E 0.0038662871992455 22.083561664355784 0.0166468489892979 [[126	128]	[210	214]	[324	331]	[492	495]	[45	50]	[490	496]	[465	475]] [3	5	6	1	4	0	2] [[50	52]	[224	228]	[283	290]	[365	368]	[546	551]	[766	772]	[994	1004]] "[['EEE'	'TGK'	'223'	'334'	'EEE'	'STQ'	'223'	'334']	['EEEEE'	'HWLVH'	'320/3'	'43104'	'EEEEE'	'EPLVD'	'320/3'	'43104']	['S.EE.EEE'	'GTVTVEVQ'
4WTG_A 0.0220024592666002 6.265216894056322 0.0202863961813841 [[39	42]	[369	371]	[408	411]	[321	326]	[322	327]	[293	297]	[121	126]] [3	5	6	1	4	0	2] [[43	46]	[202	204]	[295	298]	[433	438]	[551	556]	[738	742]	[1007	1012]] "[['E..S'	'CTTS'	'1}}U'	'2333'	'E..S'	'FRSS'	'1^}U'	'2533']	['EEE'	'NVS'	'3/2'	'403'	'EEE'	'KIY'	'3/2'	'403']	['HHHH'	'WLGN'
3J7G_C 0.0128341699313003 12.868537894873024 0.0163742690058483 [[168	171]	[32	38]	[442	448]	[397	402]	[331	336]	[281	284]	[392	401]] [3	5	6	1	4	0	2] [[49	52]	[202	208]	[281	287]	[366	371]	[595	600]	[756	759]	[1002	1011]] "[['EEEE'	'HWGK'	'3223'	'4334'	'EEEE'	'HSTQ'	'3223'	'4334']	['EEEEEEE'	'NIYYHAG'	'3/22312'	'4033423'	'EEEEEEE'	'KIYSKHT'	'3/22332'	'4033443']	['TTS..EE'	'KKYTFWE'
6QPF_I 0.0083380701552287 12.23428494361683 0.0245614035087726 [[653	658]	[329	334]	[483	486]	[567	572]	[484	489]	[205	211]	[117	125]] [3	5	6	1	4	0	2] [[45	50]	[200	205]	[306	309]	[364	369]	[526	531]	[761	767]	[987	996]] "[['.SSEEE'	'SPVFNY'	'}UR132'	'330243'	'.SEEEE'	'SSVLHS'	'}U/032'	'330143']	['EEEEEE'	'TFKRTS'	'213422'	'324533'	'EEEEEE'	'YFKIYS'	'213/22'	'324033']	['S...'	'MGVD'
6Z9M_A 0.0022155012156274 21.843018942169795 0.1438596491228068 [[655	658]	[649	673]	[169	174]	[352	356]	[265	269]	[518	526]	[509	541]] [3	5	6	1	4	0	2] [[50	53]	[200	212]	[311	316]	[434	438]	[547	551]	[764	772]	[986	1011]] "[['EEEE'	'YSHQ'	'2233'	'3344'	'EEEE'	'STQD'	'2233'	'3344']	['EEETTEEEEEEEGGGSTT.SS....'	'YFEEYAYSHQLSRADITTVSTFIDL'	'213ON1223302;8:RNNYUU[Y]Z'	'3244323344135240330332041'	'EEEEEEEEEE...'	'YFKIYSKHTPINL'	'213/223322Y]Z'	'3240334433041']	['EEEEEE'	'TVSQVW'
5K9O_F 0.002306950088357 21.79322152662941 0.1191099476439785 [[352	355]	[352	355]	[165	168]	[242	246]	[170	177]	[439	443]	[422	447]] [3	5	6	1	4	0	2] [[50	53]	[204	207]	[313	316]	[394	398]	[578	585]	[747	751]	[986	1012]] "[['EEEE'	'GYHH'	'2233'	'3344'	'EEEE'	'STQD'	'2233'	'3344']	['EEEE'	'GYHH'	'2233'	'3344'	'EEEE'	'YSKH'	'2233'	'3344']	['EEEE'	'SKSY'
3VSM_A 0.0148575187702992 8.375062077211973 0.0222222222222223 [[455	462]	[499	508]	[459	462]	[177	182]	[380	384]	[75	93]	[121	133]] [3	5	6	1	4	0	2] [[43	50]	[201	211]	[312	315]	[416	421]	[547	551]	[762	773]	[987	1007]] "[['E..SEEEE'	'FRPTIGQT'	'1^}U/232'	'25330343'	'E..SEEEE'	'FRSSVLHS'	'1^}U/032'	'25330143']	['EEEEEEEE..'	'FQLYYNIGVE'	'130223/2Y]'	'2413340304'	'EEEEEEEEE..'	'FKIYSKHTPIN'	'13/223322Y]'	'24033443304']	['EEEE'	'IGQT'
3KLH_B 0.010828786254928 13.950638745975263 0.0178571428571425 [[349	353]	[327	352]	[103	107]	[412	415]	[418	424]	[262	265]	[256	266]] [3	5	6	1	4	0	2] [[48	52]	[201	209]	[309	313]	[447	450]	[529	535]	[761	764]	[992	1003]] "[['EEEEE'	'LKTGK'	'03223'	'14334'	'EEEEE'	'LHSTQ'	'03223'	'14334']	['EEEEE.STT.EEEEEESSSS.EEEEE'	'AEIQKQGQGQWTYQIYQEPFKNLKTG'	'13/33]UON]2223/2VVUT]30322'	'24044434343334034432441433'	'EEEEEEEEE'	'FKIYSKHTP'	'13/223322'	'240334433']	['.SEEE'	'KKSVT'
6IAT_C 0.0130663945565066 15.08605078654005 0.008187134502924 [[85	88]	[371	379]	[372	377]	[300	303]	[41	44]	[150	154]	[244	249]] [3	5	6	1	4	0	2] [[50	53]	[202	209]	[312	317]	[412	415]	[578	581]	[764	768]	[1002	1007]] "[['EEEE'	'YSEE'	'2233'	'3344'	'EEEE'	'STQD'	'2233'	'3344']	['EEEEEEEEE'	'EVTHWIHYY'	'3/232/322'	'403430433'	'EEEEEEEE'	'KIYSKHTP'	'3/223322'	'40334433']	['EEEEEE'	'VTHWIH'
1J5O_B 0.0151148323550809 13.886809988415523 0.009356725146199 [[349	353]	[338	352]	[350	353]	[178	182]	[15	20]	[262	267]	[256	266]] [3	5	6	1	4	0	2] [[48	52]	[200	209]	[314	317]	[433	437]	[527	532]	[761	766]	[992	1003]] "[['EEEEE'	'LKTGK'	'03223'	'14334'	'EEEEE'	'LHSTQ'	'03223'	'14334']	['EEEEEEETTEEEEEE'	'TYQIYQEPFKNLKTG'	'223/233NM330322'	'334034432441433'	'EEEEEEEEEE'	'YFKIYSKHTP'	'213/223322'	'3240334433']	['EEEE'	'KTGK'
5G52_C 0.0205536985398661 9.543248597299756 0.0118343195266268 [[121	123]	[329	334]	[341	345]	[329	332]	[49	53]	[56	58]	[367	370]] [3	5	6	1	4	0	2] [[48	50]	[200	205]	[312	316]	[399	402]	[555	559]	[768	770]	[954	957]] [['EEE'	'LEY'	'032'	'143'	'EEE'	'LHS'	'032'	'143']	['EEEEEE'	'TMVVWP'	'21//22'	'320033'	'EEEEEE'	'YFKIYS'	'213/22'	'324033']	['EEEEE'	'IGIPT'
3KZ4_I 0.0023406879215259 16.231785702690694 0.1991584852734917 [[269	274]	[257	274]	[6	10]	[327	330]	[218	223]	[381	384]	[366	383]] [3	5	6	1	4	0	2] [[47	52]	[195	206]	[295	299]	[398	401]	[546	551]	[762	765]	[985	1005]] "[['EEEEEE'	'IINTYQ'	'//3223'	'004334'	'EEEEEE'	'VLHSTQ'	'/03223'	'014334']	['EEEEEEEEETTEEEEEEE'	'NNVEVEFLLNGQIINTYQ'	'33/3/3100ON3//3223'	'440404211434004334'	'EEETTEEEEEEE'	'KNIDGYFKIYSK'	'33/ON213/223'	'440433240334']	['HHHHH'	'SLSKT'
4F5X_I 0.0023406879215259 16.231785702690694 0.1991584852734917 [[269	274]	[257	274]	[6	10]	[327	330]	[218	223]	[381	384]	[366	383]] [3	5	6	1	4	0	2] [[47	52]	[195	206]	[295	299]	[398	401]	[546	551]	[762	765]	[985	1005]] "[['EEEEEE'	'IINTYQ'	'//3223'	'004334'	'EEEEEE'	'VLHSTQ'	'/03223'	'014334']	['EEEEEEEEETTEEEEEEE'	'NNVEVEFLLNGQIINTYQ'	'33/3/3100ON3//3223'	'440404211434004334'	'EEETTEEEEEEE'	'KNIDGYFKIYSK'	'33/ON213/223'	'440433240334']	['HHHHH'	'SLSKT'
2KT5_A 0.0708871549648863 0.8227965681599982 0.5862708719851579 [[144	146]	[144	147]	[105	107]	[116	119]	[56	59]	[129	132]	[88	92]] [3	5	6	1	4	0	2] [[51	53]	[200	203]	[288	290]	[375	378]	[555	558]	[763	766]	[988	992]] "[['EEE'	'PMD'	'213'	'324'	'EEE'	'TQD'	'233'	'344']	['EEEE'	'PMDI'	'213/'	'3240'	'EEEE'	'YFKI'	'213/'	'3240']	['EEE'	'AVD'
6DFG_D 0.0156481897051513 13.468006701953987 0.0094451003541913 [[374	378]	[171	174]	[341	344]	[486	489]	[35	38]	[100	102]	[340	349]] [3	5	6	1	4	0	2] [[49	53]	[202	205]	[295	298]	[431	434]	[594	597]	[771	773]	[1002	1012]] "[['EEEEE'	'HSFNH'	'32133'	'43244'	'EEEEE'	'HSTQD'	'32233'	'43344']	['EEEE'	'KVYS'	'3/22'	'4033'	'EEEE'	'KIYS'	'3/22'	'4033']	['HHHH'	'TLGK'
6CQR_B 0.0204112649697203 0.897466743936007 0.8957871396895776 [[161	163]	[156	159]	[99	103]	[155	159]	[142	146]	[83	85]	[82	86]] [3	5	6	1	4	0	2] [[48	50]	[224	227]	[312	316]	[397	401]	[597	601]	[768	770]	[1005	1009]] [['EEE'	'LET'	'032'	'143'	'EEE'	'LHS'	'032'	'143']	['EEEE'	'QTLV'	'320/'	'4310'	'EEEE'	'EPLV'	'320/'	'4310']	['EEEEE'	'VTVYP'
2WRB_A 0.0134501714753546 1.0683443403081645 0.979166666666667 [[164	168]	[256	260]	[301	304]	[242	246]	[242	245]	[190	194]	[410	453]] [3	5	6	1	4	0	2] [[49	53]	[200	204]	[284	287]	[395	399]	[539	542]	[764	768]	[953	1015]] "[['EEEEE'	'KGSYN'	'32223'	'43334'	'EEEEE'	'HSTQD'	'32233'	'43344']	['EEEEE'	'GFKIS'	'213/2'	'32403'	'EEEEE'	'YFKIY'	'213/2'	'32403']	['.EEE'	'TIGE'
4FTE_A 0.0206512848491983 1.1936578764830292 0.5981308411214952 [[312	316]	[170	174]	[189	192]	[103	113]	[173	178]	[349	351]	[362	375]] [3	5	6	1	4	0	2] [[47	51]	[200	204]	[311	314]	[395	401]	[595	600]	[769	771]	[954	964]] "[['EEEEE'	'ILKAW'	'/0312'	'01423'	'EEEEE'	'VLHST'	'/0322'	'01433']	['EEEEE'	'SMNVG'	'213/2'	'32403'	'EEEEE'	'YFKIY'	'213/2'	'32403']	['EEEE'	'TVWK'
6ORQ_B 0.0108634191395572 13.969029154543504 0.018713450292398 [[374	378]	[448	451]	[35	40]	[375	378]	[35	41]	[100	102]	[103	116]] [3	5	6	1	4	0	2] [[49	53]	[202	205]	[311	316]	[376	379]	[594	600]	[771	773]	[988	1004]] "[['EEEEE'	'HSFNH'	'32133'	'43244'	'EEEEE'	'HSTQD'	'32233'	'43344']	['EEEE'	'NITG'	'3/22'	'4033'	'EEEE'	'KIYS'	'3/22'	'4033']	['EEEEEE'	'WVTVYY'
5E7F_I 0.0285791349197585 1.069583778983231 0.6410748560460646 [[160	163]	[160	164]	[113	118]	[132	139]	[133	137]	[52	55]	[50	58]] [3	5	6	1	4	0	2] [[50	53]	[204	208]	[313	318]	[429	436]	[572	576]	[747	750]	[952	960]] "[['EEEE'	'GPKH'	'2233'	'3344'	'EEEE'	'STQD'	'2233'	'3344']	['EEEEE'	'GPKHP'	'22332'	'33443'	'EEEEE'	'YSKHT'	'22332'	'33443']	['EEEEEE'	'TQIYEA'
3KIE_F 0.0118874160669704 17.131050489648064 0.0082547169811317 [[308	310]	[316	326]	[674	678]	[342	346]	[674	677]	[395	397]	[295	300]] [3	5	6	1	4	0	2] [[51	53]	[201	211]	[313	317]	[434	438]	[547	550]	[754	756]	[992	997]] "[['EEE'	'PKK'	'233'	'344'	'EEE'	'TQD'	'233'	'344']	['EEEEEEEEEE.'	'FNIQVKEVTQN'	'13/3/33/23]'	'24040440344'	'EEEEEEEEE..'	'FKIYSKHTPIN'	'13/223322Y]'	'24033443304']	['EEEEE'	'YSTGQ'
6VV5_A 0.0014283877323981 28.47938574294114 0.3847953216374271 [[334	339]	[272	278]	[1101	1105]	[499	513]	[714	718]	[821	826]	[1032	1106]] [3	5	6	1	4	0	2] [[45	50]	[202	208]	[295	299]	[395	401]	[595	599]	[751	756]	[956	1007]] "[['.EEEEE'	'SIVLHT'	'}//032'	'300143'	'.SEEEE'	'SSVLHS'	'}U/032'	'330143']	['EEEEEEE'	'KVVSNQP'	'3//2332'	'4003443'	'EEEEEEE'	'KIYSKHT'	'3/22332'	'4033443']	['HHHHH'	'TLTKY'
6BP2_A 0.0151400016680388 1.1677265773521963 0.7999999999999994 [[116	124]	[124	128]	[161	163]	[159	162]	[81	84]	[175	177]	[174	178]] [3	5	6	1	4	0	2] [[45	53]	[202	206]	[313	315]	[434	437]	[524	527]	[764	766]	[993	997]] "[['.S.EEEEEE'	'YPKBKTVHH'	'}U]532/33'	'334643044'	'.SEEEEEEE'	'SSVLHSTQD'	'}U/032233'	'330143344']	['EEEEE'	'HIQGQ'	'3/323'	'40434'	'EEEEE'	'KIYSK'	'3/223'	'40334']	['EEE'	'TEG'
3J0I_A 0.0140137784740975 1.245751044563695 0.7342799188640972 [[149	152]	[205	210]	[149	154]	[177	184]	[208	213]	[278	283]	[312	317]] [3	5	6	1	4	0	2] [[49	52]	[200	205]	[314	319]	[438	449]	[597	602]	[768	773]	[1011	1016]] "[['EEEE'	'DGLK'	'3203'	'4314'	'EEEE'	'HSTQ'	'3223'	'4334']	['EEEEEE'	'GMRVWS'	'214/22'	'325033'	'EEEEEE'	'YFKIYS'	'213/22'	'324033']	['EEEEEE'	'DGLKAR'
3J0I_D 0.0140137784740975 1.245751044563695 0.7342799188640972 [[149	152]	[205	210]	[149	154]	[177	184]	[208	213]	[278	283]	[312	317]] [3	5	6	1	4	0	2] [[49	52]	[200	205]	[314	319]	[438	449]	[597	602]	[768	773]	[1011	1016]] "[['EEEE'	'DGLK'	'3203'	'4314'	'EEEE'	'HSTQ'	'3223'	'4334']	['EEEEEE'	'GMRVWS'	'214/22'	'325033'	'EEEEEE'	'YFKIYS'	'213/22'	'324033']	['EEEEEE'	'DGLKAR'
6OJ0_i 0.0199053250458668 1.0668425243182438 0.7738589211618254 [[330	334]	[267	270]	[268	274]	[355	361]	[225	230]	[279	283]	[207	212]] [3	5	6	1	4	0	2] [[38	42]	[202	205]	[312	318]	[395	402]	[548	553]	[747	751]	[953	958]] "[['.SS.E'	'SPQSI'	'}UV}/'	'33430'	'.SSSE'	'YPDKV'	'}UVV/'	'33440']	['EEEE'	'QIWY'	'3/22'	'4033'	'EEEE'	'KIYS'	'3/22'	'4033']	['EEEEEEE'	'IWYLTDA'
4ILD_B 0.0315694717153663 0.6899313089345871 0.819148936170212 [[990	993]	[894	899]	[990	993]	[986	990]	[954	959]	[970	973]] [3	5	6	1	4	2] [[49	52]	[203	208]	[314	317]	[374	378]	[593	598]	[972	975]] [['EEEE'	'NYTK'	'3223'	'4334'	'EEEE'	'HSTQ'	'3223'	'4334']	['EEEEEE'	'IESKKW'	'/32332'	'043443'	'EEEEEE'	'IYSKHT'	'/22332'	'033443']	['EEEE'	'NYTK'	'3223'	'4334'	'EEEE'	'QTSN'	'3223'
1KLM_A 0.0025886485114123 11.980016641650607 0.3013698630136987 [[349	353]	[338	352]	[103	107]	[494	500]	[455	468]	[262	267]	[256	266]] [3	5	6	1	4	0	2] [[48	52]	[200	209]	[309	313]	[432	439]	[592	599]	[761	766]	[992	1003]] "[['EEEEE'	'LKTGK'	'03223'	'14334'	'EEEEE'	'LHSTQ'	'03223'	'14334']	['EEEEEEETTEEEEEE'	'TYQIYQEPFKNLKTG'	'223/233NM330322'	'334034432441433'	'EEEEEEEEEE'	'YFKIYSKHTP'	'213/223322'	'3240334433']	['.SEEE'	'KKSVT'
1H15_B 0.0025181150338828 8.849338810505378 0.5630712979890307 [[161	163]	[156	159]	[100	104]	[155	159]	[142	146]	[58	61]	[56	59]] [3	5	6	1	4	0	2] [[48	50]	[224	227]	[284	288]	[397	401]	[597	601]	[766	769]	[987	990]] "[['EEE'	'LET'	'032'	'143'	'EEE'	'LHS'	'032'	'143']	['EEEE'	'QTLV'	'320/'	'4310'	'EEEE'	'EPLV'	'320/'	'4310']	['.EEEE'	'TVYPA'
5WJL_D 0.0009507091333503 6.641104716980865 1.507331378299119 [[257	260]	[94	102]	[71	74]	[185	188]	[31	35]	[56	61]	[68	75]] [3	5	6	1	4	0	2] [[50	53]	[200	207]	[297	300]	[447	450]	[573	577]	[746	751]	[988	995]] "[['EEEE'	'YTEH'	'2233'	'3344'	'EEEE'	'STQD'	'2233'	'3344']	['EEEEEEEEE'	'TIQIMYGDD'	'2/3/12233'	'304023344'	'EEEEEEEE'	'YFKIYSKH'	'213/2233'	'32403344']	['HHHH'	'SQTD'
1NCR_B 0.0094579499536778 1.118420608223262 1.1428571428571417 [[79	81]	[249	253]	[241	248]	[45	48]	[104	108]	[90	94]	[93	95]] [3	5	6	1	4	0	2] [[50	52]	[201	205]	[311	318]	[427	430]	[547	551]	[769	773]	[1009	1011]] [['EEE'	'WWK'	'223'	'334'	'EEE'	'STQ'	'223'	'334']	['EEEEE'	'AEFSG'	'13122'	'24233'	'EEEEE'	'FKIYS'	'13/22'	'24033']	['EEEEEEEE'	'TVSISPMC'
1QE1_B 0.0069878257832159 13.649329611743951 0.0251798561151075 [[349	352]	[327	352]	[412	416]	[295	298]	[51	66]	[262	267]	[256	266]] [3	5	6	1	4	0	2] [[48	51]	[201	209]	[284	288]	[425	428]	[526	537]	[761	766]	[992	1003]] "[['EEEE'	'LKTG'	'0322'	'1433'	'EEEE'	'LHST'	'0322'	'1433']	['EEEEE.SSS.EEEEEESSTT.EEEEE'	'AEIQKQGQGQWTYQIYQEPFKNLKTG'	'13/33]UVU]2223/2VVNM]30322'	'24044434343334034432441433'	'EEEEEEEEE'	'FKIYSKHTP'	'13/223322'	'240334433']	['..EEE'	'PEWEF'
3J0I_B 0.0140058755638489 1.2457489852354362 0.7592592592592589 [[149	152]	[205	210]	[149	154]	[177	184]	[208	213]	[278	283]	[312	317]] [3	5	6	1	4	0	2] [[49	52]	[200	205]	[314	319]	[438	449]	[597	602]	[768	773]	[1011	1016]] "[['EEEE'	'DGLK'	'3203'	'4314'	'EEEE'	'HSTQ'	'3223'	'4334']	['EEEEEE'	'GMRVWS'	'214/22'	'325033'	'EEEEEE'	'YFKIYS'	'213/22'	'324033']	['EEEEEE'	'DGLKAR'
1SVM_C 0.0472240890389922 8.89444066202027 0.0023446658851109 [[516	519]	[543	545]	[609	613]	[403	407]	[265	268]	[369	372]	[611	617]] [3	5	6	1	4	0	2] [[49	52]	[195	197]	[296	300]	[366	370]	[605	608]	[763	766]	[952	958]] "[['EEEE'	'KRTQ'	'3423'	'4534'	'EEEE'	'HSTQ'	'3223'	'4334']	['EEE'	'KQI'	'33/'	'440'	'EEE'	'KNI'	'33/'	'440']	['HHHHH'	'LSVYQ'
6C21_G 0.0022846161289506 10.5612482008511 0.6473988439306357 [[272	275]	[281	283]	[278	282]	[247	251]	[69	73]	[181	183]	[117	128]] [3	5	6	1	4	0	2] [[38	41]	[210	212]	[305	309]	[375	379]	[555	559]	[762	764]	[1002	1017]] "[['..SS'	'TVKN'	'}YVV'	'3044'	'.SSS'	'YPDK'	'}UVV'	'3344']	['...'	'VNL'	'Y]Z'	'041'	'...'	'INL'	'Y]Z'	'041']	['SS...'	'GTPVN'
3J0I_E 0.0140104046424066 1.24574987191893 0.7592592592592589 [[149	152]	[205	210]	[149	154]	[177	184]	[208	213]	[278	283]	[312	317]] [3	5	6	1	4	0	2] [[49	52]	[200	205]	[314	319]	[438	449]	[597	602]	[768	773]	[1011	1016]] "[['EEEE'	'DGLK'	'3203'	'4314'	'EEEE'	'HSTQ'	'3223'	'4334']	['EEEEEE'	'GMRVWS'	'214/22'	'325033'	'EEEEEE'	'YFKIYS'	'213/22'	'324033']	['EEEEEE'	'DGLKAR'
2YMN_E 0.0381213361975161 7.038090341820337 0.0106382978723404 [[375	377]	[375	381]	[139	142]	[484	486]	[94	97]	[141	154]	[192	198]] [3	5	6	1	4	0	2] [[49	51]	[206	212]	[297	300]	[414	416]	[593	596]	[761	767]	[1011	1017]] "[['EEE'	'ESS'	'322'	'433'	'EEE'	'HST'	'322'	'433']	['EEEE...'	'ESSTLEL'	'3222Z]Z'	'4333141'	'EEEE...'	'KHTPINL'	'3322Y]Z'	'4433041']	['HHHH'	'WHSN'
4F5C_E 0.0298374659025058 1.0702904334306962 0.6505791505791505 [[419	421]	[409	422]	[418	423]	[421	424]	[335	341]] [3	5	6	1	4] [[51	53]	[195	208]	[312	317]	[448	451]	[594	600]] [['EEE'	'YEE'	'233'	'344'	'EEE'	'TQD'	'233'	'344']	['EEEEEEEEEEEEEE'	'DQVVRSLYVIYEEG'	'33//4202//2332'	'44005313003443'	'EEETTEEEEEEEEE'	'KNIDGYFKIYSKHT'	'33/ON213/22332'	'44043324033443']	['EEEEEE'	'IYEEGD'	'/23323'	'034434'	'EEEEEE'	'IYQTSN'	'/23223'	'034334']	['EEEE'	'EGDS'	'3232'	'4343'
6IXB_B 0.0013525189351811 28.67407757042005 0.4093567251461991 [[948	959]	[246	254]	[896	900]	[141	146]	[455	460]	[822	827]	[836	905]] [3	5	6	1	4	0	2] [[48	53]	[198	205]	[295	299]	[433	438]	[593	598]	[766	771]	[951	1015]] "[['EEEEE..SSEEE'	'LHTVLLPTQYKD'	'032/0Z}UV233'	'143011334344'	'EEEEEE'	'LHSTQD'	'032233'	'143344']	['TTEEEEEEE'	'QTSIANIIY'	'ON2/13//2'	'433024003'	'TTEEEEEE'	'DGYFKIYS'	'ON213/22'	'43324033']	['HHHHH'	'TLTKY'
5J2N_B 0.0025512289078262 14.166928624581043 0.2319884726224776 [[349	353]	[331	352]	[350	353]	[122	126]	[329	341]	[262	267]	[256	266]] [3	5	6	1	4	0	2] [[48	52]	[195	209]	[314	317]	[405	409]	[539	551]	[761	766]	[992	1003]] "[['EEEEE'	'LKTGK'	'03223'	'14334'	'EEEEE'	'LHSTQ'	'03223'	'14334']	['EEETTEEEEEEEEETTEEEEEE'	'KQGQGQWTYQIYQEPFKNLKTG'	'332ON32223/233NM330322'	'4434343334034432441433'	'EEETTEEEEEEEEEE'	'KNIDGYFKIYSKHTP'	'33/ON213/223322'	'440433240334433']	['EEEE'	'KTGK'
4XLE_A 0.0174372666505233 15.040419557833948 0.0035211267605634 [[689	691]	[688	691]	[686	691]	[654	660]	[341	345]	[179	181]	[174	177]] [3	5	6	1	4	0	2] [[50	52]	[203	206]	[312	317]	[371	377]	[593	597]	[771	773]	[1002	1005]] "[['EEE'	'GYN'	'223'	'334'	'EEE'	'STQ'	'223'	'334']	['EEEE'	'VGYN'	'/223'	'0334'	'EEEE'	'IYSK'	'/223'	'0334']	['EEEEEE'	'VGVGYN'
5V8L_C 0.0243205222923796 9.896795410761865 0.0106382978723404 [[289	293]	[448	451]	[411	418]	[486	489]	[445	468]	[100	102]	[103	116]] [3	5	6	1	4	0	2] [[49	53]	[202	205]	[309	316]	[431	434]	[594	609]	[771	773]	[988	1004]] "[['EEEEE'	'NTPVQ'	'322/3'	'43304'	'EEEEE'	'HSTQD'	'32233'	'43344']	['EEEE'	'NITG'	'3/22'	'4033'	'EEEE'	'KIYS'	'3/22'	'4033']	['..EEEEEE'	'NDSITLPT'
4XN0_A 0.0176895599282251 14.923908309057522 0.0047003525264388 [[689	691]	[688	691]	[686	691]	[654	660]	[341	345]	[179	181]	[174	177]] [3	5	6	1	4	0	2] [[50	52]	[203	206]	[312	317]	[371	377]	[593	597]	[771	773]	[1002	1005]] "[['EEE'	'GYN'	'223'	'334'	'EEE'	'STQ'	'223'	'334']	['EEEE'	'VGYN'	'/223'	'0334'	'EEEE'	'IYSK'	'/223'	'0334']	['EEEEEE'	'VGVGYN'
2CGT_N 0.023639127402813 11.840578495685524 0.0070175438596491 [[484	487]	[477	486]	[484	487]	[461	464]	[330	338]	[115	129]	[391	401]] [3	5	6	1	4	0	2] [[49	52]	[204	209]	[314	317]	[364	367]	[548	556]	[762	773]	[953	960]] "[['EEEE'	'EYGN'	'3223'	'4334'	'EEEE'	'HSTQ'	'3223'	'4334']	['EEETTTTEEE'	'GYNAATEEYG'	'223MMNO322'	'3342234433'	'EEEEEE'	'YSKHTP'	'223322'	'334433']	['EEEE'	'EYGN'
6OZC_E 0.0158953339818526 10.626023498680532 0.0190703218116805 [[225	228]	[448	451]	[341	344]	[486	489]	[100	102]	[340	349]] [3	5	6	1	0	2] [[47	50]	[202	205]	[295	298]	[431	434]	[771	773]	[1002	1012]] "[['EEEE'	'ILKT'	'/032'	'0143'	'EEEE'	'VLHS'	'/032'	'0143']	['EEEE'	'NITG'	'3/22'	'4033'	'EEEE'	'KIYS'	'3/22'	'4033']	['HHHH'	'TLGK'	'$""$%'	'3134'	'HHHH'	'PLSE'	'$""$%'
4CBL_B 0.0224992650488333 11.306727790411038 0.0105263157894737 [[622	626]	[621	628]	[622	626]	[204	208]	[421	424]	[568	571]	[328	337]] [3	5	6	1	4	0	2] [[47	51]	[202	211]	[312	316]	[366	370]	[603	606]	[761	764]	[1009	1018]] "[['EEEEE'	'VTDTY'	'/2322'	'03433'	'EEEEE'	'VLHST'	'/0322'	'01433']	['EEEEEE..'	'EVTDTYDN'	'3/2322]]'	'40343344'	'EEEEEEEE..'	'KIYSKHTPIN'	'3/223322Y]'	'4033443304']	['EEEEE'	'VTDTY'
3KIE_I 0.011886560955316 17.13105862439755 0.0106382978723404 [[308	310]	[316	326]	[674	678]	[342	346]	[674	677]	[395	397]	[295	300]] [3	5	6	1	4	0	2] [[51	53]	[201	211]	[313	317]	[434	438]	[547	550]	[754	756]	[992	997]] "[['EEE'	'PKK'	'233'	'344'	'EEE'	'TQD'	'233'	'344']	['EEEEEEEEEE.'	'FNIQVKEVTQN'	'13/3/33/23]'	'24040440344'	'EEEEEEEEE..'	'FKIYSKHTPIN'	'13/223322Y]'	'24033443304']	['EEEEE'	'YSTGQ'
6I7B_C 0.0381018203542374 7.0381290225390325 0.0116959064327484 [[375	377]	[375	381]	[139	142]	[484	486]	[94	97]	[141	154]	[192	198]] [3	5	6	1	4	0	2] [[49	51]	[206	212]	[297	300]	[414	416]	[593	596]	[761	767]	[1011	1017]] "[['EEE'	'ESS'	'322'	'433'	'EEE'	'HST'	'322'	'433']	['EEEE...'	'ESSTLEL'	'3222Z]Z'	'4333141'	'EEEE...'	'KHTPINL'	'3322Y]Z'	'4433041']	['HHHH'	'WHSN'
4N8V_D 0.0192522178292876 0.8721060390192912 0.9745958429561196 [[99	102]	[94	102]	[89	94]	[203	208]	[31	35]	[56	61]	[68	75]] [3	5	6	1	4	0	2] [[50	53]	[200	207]	[281	286]	[395	400]	[573	577]	[746	751]	[988	995]] "[['EEEE'	'YGHD'	'2233'	'3344'	'EEEE'	'STQD'	'2233'	'3344']	['EEEEEEEEE'	'TIQIMYGHD'	'2/3/12233'	'304023344'	'EEEEEEEE'	'YFKIYSKH'	'213/2233'	'32403344']	['TTS..E'	'EDGSHT'
2WR0_B 0.0021234272211847 18.528621200328665 0.2915407854984888 [[352	355]	[352	356]	[110	117]	[489	492]	[242	245]	[190	194]	[410	453]] [3	5	6	1	4	0	2] [[50	53]	[204	208]	[283	290]	[421	424]	[539	542]	[764	768]	[953	1015]] "[['EEEE'	'GYHH'	'2233'	'3344'	'EEEE'	'STQD'	'2233'	'3344']	['EEEEE'	'GYHHS'	'22332'	'33443'	'EEEEE'	'YSKHT'	'22332'	'33443']	['SSEEEEEE'	'TSVTHFEK'
2YMN_A 0.0381233086358336 7.038069220748217 0.0116959064327484 [[375	377]	[375	381]	[139	142]	[484	486]	[94	97]	[141	154]	[192	198]] [3	5	6	1	4	0	2] [[49	51]	[206	212]	[297	300]	[414	416]	[593	596]	[761	767]	[1011	1017]] "[['EEE'	'ESS'	'322'	'433'	'EEE'	'HST'	'322'	'433']	['EEEE...'	'ESSTLEL'	'3222Z]Z'	'4333141'	'EEEE...'	'KHTPINL'	'3322Y]Z'	'4433041']	['HHHH'	'WHSN'
5YET_B 0.0407982289296599 9.292400043114592 0.0035211267605634 [[150	152]	[435	439]	[318	322]	[435	439]	[430	435]	[496	500]	[494	498]] [3	5	6	1	4	0	2] [[39	41]	[202	206]	[298	302]	[394	398]	[549	554]	[764	768]	[952	956]] "[['SSS'	'PKE'	'UVV'	'344'	'SSS'	'PDK'	'UVV'	'344']	['EEEEE'	'QVTCN'	'3/213'	'40324'	'EEEEE'	'KIYSK'	'3/223'	'40334']	['HHHHH'	'QTQLY'
4XLC_A 0.0186215703916962 14.9229747741605 0.0035211267605634 [[689	691]	[688	691]	[686	691]	[654	660]	[341	345]	[179	181]	[174	177]] [3	5	6	1	4	0	2] [[50	52]	[203	206]	[312	317]	[371	377]	[593	597]	[771	773]	[1002	1005]] "[['EEE'	'GYN'	'223'	'334'	'EEE'	'STQ'	'223'	'334']	['EEEE'	'VGYN'	'/223'	'0334'	'EEEE'	'IYSK'	'/223'	'0334']	['EEEEEE'	'VGVGYN'
4CHE_A 0.0574991491233397 0.8320394535757264 0.6731898238747549 [[337	340]	[370	376]	[359	363]	[371	375]	[359	363]	[406	414]	[404	409]] [3	5	6	1	4	0	2] [[47	50]	[201	207]	[312	316]	[394	398]	[595	599]	[761	769]	[959	964]] "[['EEEE'	'ILNS'	'/032'	'0143'	'EEEE'	'VLHS'	'/032'	'0143']	['EEEEEEE'	'AKVYFQN'	'13/2133'	'2403244'	'EEEEEEE'	'FKIYSKH'	'13/2233'	'2403344']	['EEEEE'	'VTIPY'
1C8M_2 0.0084134626440091 1.132564773443117 1.2036082474226792 [[79	81]	[249	253]	[241	248]	[45	48]	[104	108]	[90	94]	[93	95]] [3	5	6	1	4	0	2] [[50	52]	[201	205]	[311	318]	[427	430]	[547	551]	[769	773]	[1009	1011]] [['EEE'	'WWK'	'223'	'334'	'EEE'	'STQ'	'223'	'334']	['EEEEE'	'AEFSG'	'13122'	'24233'	'EEEEE'	'FKIYS'	'13/22'	'24033']	['EEEEEEEE'	'TVSISPMC'
5TPN_A 0.0026056259944137 13.485344249665726 0.2355491329479768 [[40	44]	[411	416]	[40	44]	[245	250]	[413	419]	[150	154]	[222	239]] [3	5	6	1	4	0	2] [[47	51]	[200	205]	[312	316]	[380	385]	[597	603]	[768	772]	[988	1008]] "[['EEEEE'	'VSKGY'	'/2322'	'03433'	'EEEEE'	'VLHST'	'/0322'	'01433']	['EEEEEE'	'GAIVSG'	'21//22'	'320033'	'EEEEEE'	'YFKIYS'	'213/22'	'324033']	['EEEEE'	'VSKGY'
6P59_F 0.0009154569525234 6.759451322611488 2.10909090909091 [[73	75]	[69	72]	[70	75]	[49	53]	[71	76]	[152	158]	[111	115]] [3	5	6	1	4	0	2] [[50	52]	[202	205]	[312	317]	[381	385]	[547	552]	[767	773]	[960	964]] "[['EEE'	'YWN'	'223'	'334'	'EEE'	'STQ'	'223'	'334']	['EEEE'	'KVTT'	'3/22'	'4033'	'EEEE'	'KIYS'	'3/22'	'4033']	['EEEEEE'	'VTTYWN'
6ZLW_Z 0.0019980879785451 4.223634585708467 1.529585798816567 [[51	53]	[51	53]	[48	50]	[47	49]	[32	35]	[65	70]	[65	74]] [3	5	6	1	4	0	2] [[49	51]	[207	209]	[316	318]	[448	450]	[539	542]	[747	752]	[1009	1017]] "[['EEE'	'KTY'	'322'	'433'	'EEE'	'HST'	'322'	'433']	['EEE'	'KTY'	'322'	'433'	'EEE'	'HTP'	'322'	'433']	['EEE'	'GQF'
2R5J_L 0.0176962541817776 12.806677286974814 0.0116959064327484 [[168	171]	[32	38]	[29	37]	[393	397]	[129	134]	[390	396]	[390	398]] [3	5	6	1	4	0	2] [[49	52]	[202	208]	[311	318]	[364	368]	[602	607]	[764	770]	[1002	1010]] "[['EEEE'	'HWGK'	'3223'	'4334'	'EEEE'	'HSTQ'	'3223'	'4334']	['EEEEEEE'	'NIYYHAG'	'3/22312'	'4033423'	'EEEEEEE'	'KIYSKHT'	'3/22332'	'4033443']	['EEEEEEEEE'	'TRTNIYYHA'
6OAT_D 0.0047665607943028 1.3657805464027395 1.0165094339622636 [[95	97]	[79	81]	[93	97]	[80	84]	[86	91]	[26	31]	[29	35]] [3	5	6	1	4	0	2] [[50	52]	[219	221]	[313	317]	[429	433]	[576	581]	[761	766]	[954	960]] "[['EEE'	'SYE'	'223'	'334'	'EEE'	'STQ'	'223'	'334']	['S..'	'SAT'	'U[}'	'323'	'S..'	'GFS'	'U[}'	'323']	['EEEEE'	'SSSYE'
2R5H_N 0.0208204540097077 12.720279529663769 0.0070671378091875 [[367	369]	[357	370]	[34	37]	[395	402]	[52	61]	[281	284]	[392	401]] [3	5	6	1	4	0	2] [[51	53]	[198	208]	[315	318]	[364	371]	[576	585]	[756	759]	[1002	1011]] "[['EEE'	'GEE'	'233'	'344'	'EEE'	'TQD'	'233'	'344']	['TTSEEEEEEEEEEE'	'NTNFKEYLRHGEEY'	'ONV13320432332'	'43424431543443'	'TTEEEEEEEEE'	'DGYFKIYSKHT'	'ON213/22332'	'43324033443']	['EEEE'	'YYHA'
6VV5_C 0.0014291336439614 28.47937465297102 0.4362573099415208 [[334	339]	[272	278]	[1101	1105]	[499	513]	[714	718]	[821	826]	[1032	1106]] [3	5	6	1	4	0	2] [[45	50]	[202	208]	[295	299]	[395	401]	[595	599]	[751	756]	[956	1007]] "[['.EEEEE'	'SIVLHT'	'}//032'	'300143'	'.SEEEE'	'SSVLHS'	'}U/032'	'330143']	['EEEEEEE'	'KVVSNQP'	'3//2332'	'4003443'	'EEEEEEE'	'KIYSKHT'	'3/22332'	'4033443']	['HHHHH'	'TLTKY'
4CGX_B 0.0298458591213663 1.031276215454627 0.7203219315895364 [[114	116]	[114	116]	[37	39]	[94	97]	[105	109]	[136	152]	[133	154]] [3	5	6	1	4	0	2] [[51	53]	[205	207]	[297	299]	[434	437]	[527	531]	[761	770]	[984	1009]] "[['EEE'	'YHD'	'233'	'344'	'EEE'	'TQD'	'233'	'344']	['EEE'	'YHD'	'233'	'344'	'EEE'	'SKH'	'233'	'344']	['HHH'	'WKY'
6LA6_A 0.100208017826156 0.9041602207918652 0.5804066543438078 [[124	127]	[120	127]	[75	79]	[141	148]	[110	113]	[160	162]	[66	68]] [3	5	6	1	4	0	2] [[50	53]	[200	207]	[311	315]	[431	438]	[592	595]	[756	758]	[957	959]] "[['EEEE'	'TSKQ'	'2233'	'3344'	'EEEE'	'STQD'	'2233'	'3344']	['EEEEEEEE'	'TFVITSKQ'	'21//2233'	'32003344'	'EEEEEEEE'	'YFKIYSKH'	'213/2233'	'32403344']	['EEEEE'	'YMGEY'
3S6P_A 0.0169969041464943 8.486019908462309 0.023391812865497 [[524	529]	[262	267]	[524	529]	[382	387]	[504	518]	[439	441]	[183	191]] [3	5	6	1	4	0	2] [[47	52]	[201	206]	[312	317]	[432	437]	[535	547]	[769	771]	[993	1005]] "[['EEEEEE'	'VTKTYQ'	'/23223'	'034334'	'EEEEEE'	'VLHSTQ'	'/03223'	'014334']	['EEEEEE'	'FWIGGQ'	'12/223'	'230334'	'EEEEEE'	'FKIYSK'	'13/223'	'240334']	['EEEEEE'	'VTKTYQ'
5T9Y_A 0.002501742039734 15.601249656004772 0.1974789915966386 [[52	55]	[211	214]	[308	313]	[70	74]	[217	223]	[328	332]	[322	335]] [3	5	6	1	4	0	2] [[46	49]	[200	203]	[295	300]	[411	415]	[605	611]	[761	765]	[977	998]] "[['SEEE'	'GVLQ'	'U/03'	'3014'	'SEEE'	'SVLH'	'U/03'	'3014']	['EEEE'	'TFEV'	'213/'	'3240'	'EEEE'	'YFKI'	'213/'	'3240']	['HHHHHH'	'SLGNTD'
5E7F_G 0.0288831531755555 1.0766779642597022 0.6797642436149312 [[160	163]	[160	164]	[113	118]	[132	139]	[133	137]	[52	55]	[50	58]] [3	5	6	1	4	0	2] [[50	53]	[204	208]	[313	318]	[429	436]	[572	576]	[747	750]	[952	960]] "[['EEEE'	'GPKH'	'2233'	'3344'	'EEEE'	'STQD'	'2233'	'3344']	['EEEEE'	'GPKHP'	'22332'	'33443'	'EEEEE'	'YSKHT'	'22332'	'33443']	['EEEEEE'	'TQIYEA'
5E7F_H 0.0288167062315849 1.087882139450421 0.6731898238747549 [[160	163]	[160	164]	[113	118]	[132	139]	[133	137]	[52	55]	[50	58]] [3	5	6	1	4	0	2] [[50	53]	[204	208]	[313	318]	[429	436]	[572	576]	[747	750]	[952	960]] "[['EEEE'	'GPKH'	'2233'	'3344'	'EEEE'	'STQD'	'2233'	'3344']	['EEEEE'	'GPKHP'	'22332'	'33443'	'EEEEE'	'YSKHT'	'22332'	'33443']	['EEEEEE'	'TQIYEA'
2X6Y_A 0.0175590747864955 14.940574822731982 0.0058823529411766 [[689	691]	[688	691]	[686	691]	[654	660]	[341	345]	[179	181]	[174	177]] [3	5	6	1	4	0	2] [[50	52]	[203	206]	[312	317]	[371	377]	[593	597]	[771	773]	[1002	1005]] "[['EEE'	'GYN'	'223'	'334'	'EEE'	'STQ'	'223'	'334']	['EEEE'	'VGYN'	'/223'	'0334'	'EEEE'	'IYSK'	'/223'	'0334']	['EEEEEE'	'VGVGYN'
6LA7_A 0.1303106572764273 0.8615494897170488 0.5745856353591159 [[124	127]	[120	127]	[75	79]	[141	148]	[110	113]	[160	162]	[66	68]] [3	5	6	1	4	0	2] [[50	53]	[200	207]	[311	315]	[431	438]	[592	595]	[756	758]	[957	959]] "[['EEEE'	'TSKQ'	'2233'	'3344'	'EEEE'	'STQD'	'2233'	'3344']	['EEEEEEEE'	'TFVITSKQ'	'21//2233'	'32003344'	'EEEEEEEE'	'YFKIYSKH'	'213/2233'	'32403344']	['EEEEE'	'YMGEY'
1P75_B 0.0111354214279969 1.2156708801868554 0.9745958429561196 [[127	129]	[134	136]	[76	81]	[177	182]	[23	26]	[337	342]	[75	79]] [3	5	6	1	4	0	2] [[44	46]	[225	227]	[295	300]	[431	436]	[595	598]	[761	766]	[1006	1010]] "[['..S'	'RGT'	'^}U'	'533'	'..S'	'RSS'	'^}U'	'533']	['EEE'	'TLV'	'20/'	'310'	'EEE'	'PLV'	'20/'	'310']	['HHHHHH'	'GIYDTQ'
4BBL_V 0.038131900380805 7.038131593517456 0.0118343195266268 [[375	377]	[375	381]	[139	142]	[484	486]	[94	97]	[141	154]	[192	198]] [3	5	6	1	4	0	2] [[49	51]	[206	212]	[297	300]	[414	416]	[593	596]	[761	767]	[1011	1017]] "[['EEE'	'ESS'	'322'	'433'	'EEE'	'HST'	'322'	'433']	['EEEE...'	'ESSTLEL'	'3222Z]Z'	'4333141'	'EEEE...'	'KHTPINL'	'3322Y]Z'	'4433041']	['HHHH'	'WHSN'
6HAK_D 0.0157288090606166 13.83832669261942 0.0130331753554495 [[349	353]	[338	352]	[103	107]	[351	355]	[334	341]	[262	267]	[396	404]] [3	5	6	1	4	0	2] [[48	52]	[200	209]	[309	313]	[396	400]	[544	551]	[761	766]	[1002	1010]] "[['EEEEE'	'LKTGK'	'03223'	'14334'	'EEEEE'	'LHSTQ'	'03223'	'14334']	['EEEEEEETTEEEEEE'	'TYQIYQEPFKNLKTG'	'223/233NM330322'	'334034432441433'	'EEEEEEEEEE'	'YFKIYSKHTP'	'213/223322'	'3240334433']	['.SEEE'	'KKSVT'
1QBE_C 0.0491724174517019 0.8259295773675065 0.7168674698795177 [[20	23]	[89	93]	[68	74]	[91	98]	[49	52]	[102	106]	[105	107]] [3	5	6	1	4	0	2] [[47	50]	[200	204]	[312	318]	[432	439]	[594	597]	[762	766]	[1014	1016]] "[['EEEE'	'VLNP'	'/032'	'0143'	'EEEE'	'VLHS'	'/032'	'0143']	['EEEEE'	'YADVT'	'213/2'	'32403'	'EEEEE'	'YFKIY'	'213/2'	'32403']	['EEEEEEE'	'IQNPTAC'
4XMY_A 0.0188239951216299 14.858697071109932 0.0058823529411766 [[689	691]	[688	691]	[686	691]	[654	660]	[341	345]	[179	181]	[174	177]] [3	5	6	1	4	0	2] [[50	52]	[203	206]	[312	317]	[371	377]	[593	597]	[771	773]	[1002	1005]] "[['EEE'	'GYN'	'223'	'334'	'EEE'	'STQ'	'223'	'334']	['EEEE'	'VGYN'	'/223'	'0334'	'EEEE'	'IYSK'	'/223'	'0334']	['EEEEEE'	'VGVGYN'
4NWV_B 0.0154948404275448 10.986299618241649 0.0215053763440855 [[50	54]	[202	206]	[291	297]	[298	303]	[280	285]	[374	377]	[374	380]] [3	5	6	1	4	0	2] [[48	52]	[224	228]	[312	318]	[431	436]	[593	598]	[768	771]	[1006	1012]] "[['EEEEE'	'LKGCD'	'03213'	'14324'	'EEEEE'	'LHSTQ'	'03223'	'14334']	['EEEEE'	'EWVVE'	'32//3'	'43004'	'EEEEE'	'EPLVD'	'320/3'	'43104']	['EEEEEEE'	'VYQSVEA'
2CKW_A 0.0196734462834203 7.913035177116923 0.0210526315789474 [[343	345]	[341	345]	[340	345]	[296	301]	[3	9]	[442	467]	[307	327]] [3	5	6	1	4	0	2] [[49	51]	[205	209]	[310	316]	[380	385]	[541	547]	[762	773]	[951	961]] "[['EEE'	'HTY'	'322'	'433'	'EEE'	'HST'	'322'	'433']	['EEEEE'	'TIHTY'	'2/322'	'30433'	'EEEEE'	'SKHTP'	'23322'	'34433']	['SEEEEE'	'ETIHTY'
6C5V_A 0.0116246879976678 17.081485612424228 0.014035087719298 [[628	631]	[28	37]	[664	669]	[186	200]	[630	633]	[446	449]	[264	270]] [3	5	6	1	4	0	2] [[48	51]	[196	205]	[282	287]	[426	437]	[547	550]	[750	753]	[1007	1013]] "[['EEEE'	'LETT'	'0322'	'1433'	'EEEE'	'LHST'	'0322'	'1433']	['EETTEEEEEE'	'DIEGHASHYT'	'3/ON312322'	'4043423433'	'EETTEEEEEE'	'NIDGYFKIYS'	'3/ON213/22'	'4043324033']	['TS.EEE'	'NGTVME'
6G0X_A 0.0188405514212274 14.948880984987635 0.0047003525264388 [[689	691]	[688	691]	[686	691]	[654	660]	[341	345]	[179	181]	[174	177]] [3	5	6	1	4	0	2] [[50	52]	[203	206]	[312	317]	[371	377]	[593	597]	[771	773]	[1002	1005]] "[['EEE'	'GYN'	'223'	'334'	'EEE'	'STQ'	'223'	'334']	['EEEE'	'VGYN'	'/223'	'0334'	'EEEE'	'IYSK'	'/223'	'0334']	['EEEEEE'	'VGVGYN'
1NY7_2 0.0255283343957785 1.2441749036037004 0.5573770491803276 [[168	171]	[248	251]	[169	171]	[78	85]	[149	156]	[103	109]	[233	236]] [3	5	6	1	4	0	2] [[48	51]	[201	204]	[314	316]	[423	430]	[594	601]	[737	744]	[1005	1008]] [['EEEE'	'LDWS'	'0322'	'1433'	'EEEE'	'LHST'	'0322'	'1433']	['EEEE'	'FEVT'	'13/2'	'2403'	'EEEE'	'FKIY'	'13/2'	'2403']	['EEE'	'DWS'
2IPK_B 0.0286975545151321 0.6948743513033879 0.9213483146067412 [[161	163]	[156	159]	[99	103]	[155	159]	[142	146]	[83	85]	[82	86]] [3	5	6	1	4	0	2] [[48	50]	[224	227]	[312	316]	[397	401]	[597	601]	[768	770]	[1005	1009]] [['EEE'	'LET'	'032'	'143'	'EEE'	'LHS'	'032'	'143']	['EEEE'	'QTLV'	'320/'	'4310'	'EEEE'	'EPLV'	'320/'	'4310']	['EEEEE'	'VTVYP'
6HAT_B 0.2130301053991569 3.1165828003779934 0.014035087719298 [[403	405]	[381	384]	[365	371]	[179	181]	[395	401]	[376	386]] [3	6	1	4	0	2] [[38	40]	[295	298]	[367	373]	[605	607]	[766	772]	[1002	1012]] "[['.SS'	'GTK'	'}UV'	'334'	'.SS'	'YPD'	'}UV'	'334']	['HHHH'	'SLTQ'	'$""$%'	'3134'	'HHHH'	'PLSE'	'$""$%'	'3134']	['HHHH..T'	'ILKEYRP'	'!""%%}^N'	'0144353'	'HHHH.TT'	'VLYNSAS'	'!""$%}MN'
6OMC_D 0.0231469273086315 8.310551674074958 0.0175438596491233 [[428	430]	[451	453]	[435	438]	[251	254]	[433	437]	[328	332]	[326	329]] [3	5	6	1	4	0	2] [[39	41]	[203	205]	[311	314]	[397	400]	[592	596]	[761	765]	[1007	1010]] "[['SSS'	'GKQ'	'UVV'	'344'	'SSS'	'PDK'	'UVV'	'344']	['EEE'	'VSG'	'/22'	'033'	'EEE'	'IYS'	'/22'	'033']	['EEEE'	'YVTQ'
4O6C_E 0.0259200612981658 0.9945032185394388 0.8506493506493504 [[33	35]	[32	36]	[32	35]	[131	135]	[15	19]	[68	72]	[64	80]] [3	5	6	1	4	0	2] [[49	51]	[205	209]	[313	316]	[398	402]	[547	551]	[769	773]	[953	964]] "[['EEE'	'KYY'	'322'	'433'	'EEE'	'HST'	'322'	'433']	['EEEEE'	'YKYYP'	'23222'	'34333'	'EEEEE'	'SKHTP'	'23322'	'34433']	['EEEE'	'YKYY'
4XKW_A 0.0172075241825428 14.892059609146296 0.0082547169811317 [[689	691]	[688	691]	[686	691]	[654	660]	[341	345]	[179	181]	[174	177]] [3	5	6	1	4	0	2] [[50	52]	[203	206]	[312	317]	[371	377]	[593	597]	[771	773]	[1002	1005]] "[['EEE'	'GYN'	'223'	'334'	'EEE'	'STQ'	'223'	'334']	['EEEE'	'VGYN'	'/223'	'0334'	'EEEE'	'IYSK'	'/223'	'0334']	['EEEEEE'	'VGVGYN'
3J7G_B 0.0114715053170035 12.870676431702226 0.0245614035087726 [[168	171]	[32	38]	[442	448]	[397	402]	[331	336]	[281	284]	[392	401]] [3	5	6	1	4	0	2] [[49	52]	[202	208]	[281	287]	[366	371]	[595	600]	[756	759]	[1002	1011]] "[['EEEE'	'HWGK'	'3223'	'4334'	'EEEE'	'HSTQ'	'3223'	'4334']	['EEEEEEE'	'NIYYHAG'	'3/22312'	'4033423'	'EEEEEEE'	'KIYSKHT'	'3/22332'	'4033443']	['TTS..EE'	'KKYTFWE'
5KIP_C 0.0210968010233069 1.2427114032328666 0.6410748560460646 [[20	23]	[89	93]	[68	72]	[87	91]	[35	37]	[104	106]	[105	107]] [3	5	6	1	4	0	2] [[47	50]	[200	204]	[312	316]	[394	398]	[611	613]	[764	766]	[1014	1016]] [['EEEE'	'VLNP'	'/032'	'0143'	'EEEE'	'VLHS'	'/032'	'0143']	['EEEEE'	'YADVT'	'213/2'	'32403'	'EEEEE'	'YFKIY'	'213/2'	'32403']	['EEEEE'	'IQNPT'
6VY2_E 0.0125540636785136 13.919125816677546 0.0190703218116805 [[45	47]	[156	162]	[33	40]	[486	489]	[413	418]	[342	344]	[340	349]] [3	5	6	1	4	0	2] [[51	53]	[198	204]	[309	316]	[431	434]	[594	599]	[763	765]	[1002	1012]] "[['EEE'	'WKE'	'233'	'344'	'EEE'	'TQD'	'233'	'344']	['TEEEEEE'	'NUSFNIT'	'O5213/2'	'4632403'	'TTEEEEE'	'DGYFKIY'	'ON213/2'	'4332403']	['..EEEEEE'	'NLWVTVYY'
6TW1_B 0.0156358369101537 10.538978804964598 0.023391812865497 [[53	57]	[178	184]	[176	185]	[416	420]	[299	304]	[414	418]	[688	695]] [3	5	6	1	4	0	2] [[46	50]	[200	206]	[309	318]	[365	369]	[548	553]	[766	770]	[1008	1018]] "[['SEEEE'	'GIWKT'	'U/232'	'30343'	'SEEEE'	'SVLHS'	'U/032'	'30143']	['EEEEEEE'	'SMEVTTH'	'213/223'	'3240334'	'EEEEEEE'	'YFKIYSK'	'213/223'	'3240334']	['.SEEEEEEEE'	'NDSMEVTTHF'
3TN9_1 0.1358746305388539 0.7646811719550513 0.6442307692307687 [[236	238]	[124	126]	[93	97]	[140	146]	[124	130]	[67	71]	[105	108]] [3	5	6	1	4	0	2] [[51	53]	[225	227]	[309	313]	[396	402]	[593	599]	[763	767]	[1016	1019]] "[['EEE'	'YHK'	'233'	'344'	'EEE'	'TQD'	'233'	'344']	['EEE'	'TLV'	'20/'	'310'	'EEE'	'PLV'	'20/'	'310']	['.SEEE'	'NFTVW'
2R5H_G 0.015188230161347 13.046753348517182 0.0166468489892979 [[367	369]	[32	36]	[34	37]	[395	402]	[331	336]	[23	27]	[397	401]] [3	5	6	1	4	0	2] [[51	53]	[202	206]	[315	318]	[364	371]	[595	600]	[746	750]	[1007	1011]] "[['EEE'	'GEE'	'233'	'344'	'EEE'	'TQD'	'233'	'344']	['EEEEE'	'NIYYH'	'3/223'	'40334'	'EEEEE'	'KIYSK'	'3/223'	'40334']	['EEEE'	'YYHA'
6I54_C 0.0380998060993516 7.038143662333652 0.0142348754448395 [[375	377]	[375	381]	[139	142]	[484	486]	[94	97]	[141	154]	[192	198]] [3	5	6	1	4	0	2] [[49	51]	[206	212]	[297	300]	[414	416]	[593	596]	[761	767]	[1011	1017]] "[['EEE'	'ESS'	'322'	'433'	'EEE'	'HST'	'322'	'433']	['EEEE...'	'ESSTLEL'	'3222Z]Z'	'4333141'	'EEEE...'	'KHTPINL'	'3322Y]Z'	'4433041']	['HHHH'	'WHSN'
2F5U_A 0.0463805413801073 8.016606938999827 0.0070671378091875 [[435	437]	[136	138]	[530	534]	[213	220]	[427	429]	[261	264]	[520	531]] [3	5	6	1	4	0	2] [[38	40]	[201	203]	[298	302]	[367	373]	[530	532]	[750	753]	[951	961]] "[['.SS'	'SGD'	'}UV'	'334'	'.SS'	'YPD'	'}UV'	'334']	['EEE'	'MEV'	'13/'	'240'	'EEE'	'FKI'	'13/'	'240']	['HHHHH'	'QYEQG'
6OJ0_o 0.0197378176396426 1.1185626769125552 0.815286624203821 [[330	334]	[267	270]	[268	274]	[355	361]	[225	230]	[279	283]	[207	212]] [3	5	6	1	4	0	2] [[38	42]	[202	205]	[312	318]	[395	402]	[548	553]	[747	751]	[953	958]] "[['.SS.E'	'SPQSI'	'}UV}/'	'33430'	'.SSSE'	'YPDKV'	'}UVV/'	'33440']	['EEEE'	'QIWY'	'3/22'	'4033'	'EEEE'	'KIYS'	'3/22'	'4033']	['EEEEEEE'	'IWYLTDA'
3S4S_B 0.0270603461389324 0.6913847755887548 0.9745958429561196 [[161	163]	[156	159]	[99	103]	[155	159]	[142	146]	[83	85]	[82	86]] [3	5	6	1	4	0	2] [[48	50]	[224	227]	[312	316]	[397	401]	[597	601]	[768	770]	[1005	1009]] [['EEE'	'LET'	'032'	'143'	'EEE'	'LHS'	'032'	'143']	['EEEE'	'QTLV'	'320/'	'4310'	'EEEE'	'EPLV'	'320/'	'4310']	['EEEEE'	'VTVYP'
2CGT_H 0.0236369040567942 11.840580923174365 0.0106382978723404 [[484	487]	[477	486]	[484	487]	[461	464]	[330	338]	[115	129]	[391	401]] [3	5	6	1	4	0	2] [[49	52]	[204	209]	[314	317]	[364	367]	[548	556]	[762	773]	[953	960]] "[['EEEE'	'EYGN'	'3223'	'4334'	'EEEE'	'HSTQ'	'3223'	'4334']	['EEETTTTEEE'	'GYNAATEEYG'	'223MMNO322'	'3342234433'	'EEEEEE'	'YSKHTP'	'223322'	'334433']	['EEEE'	'EYGN'
5JJ3_F 0.0185586176561141 24.680434631465783 0.0 [[306	308]	[306	308]	[276	279]	[223	226]	[130	134]	[443	451]	[444	451]] [3	5	6	1	4	0	2] [[49	51]	[207	209]	[312	315]	[431	434]	[553	557]	[762	773]	[1004	1011]] "[['EEE'	'EWG'	'322'	'433'	'EEE'	'HST'	'322'	'433']	['EEE'	'EWG'	'322'	'433'	'EEE'	'HTP'	'322'	'433']	['EEEE'	'VYKS'
2OBE_C 0.0041169969022043 20.28563376480509 0.0245614035087726 [[405	408]	[99	104]	[559	566]	[279	282]	[557	568]	[351	354]	[355	358]] [3	5	6	1	4	0	2] [[49	52]	[200	205]	[311	319]	[431	434]	[547	558]	[750	753]	[1001	1004]] "[['EEEE'	'DTYQ'	'3223'	'4334'	'EEEE'	'HSTQ'	'3223'	'4334']	['EEEEEE'	'YFDIRG'	'213/42'	'324053'	'EEEEEE'	'YFKIYS'	'213/22'	'324033']	['EEEEEEEE'	'YTYEWNFR'
5WMF_C 0.0312225350808575 1.3034531662321658 0.4062499999999991 [[599	602]	[599	603]	[516	519]	[498	506]	[595	599]	[518	522]	[514	519]] [3	5	6	1	4	0	2] [[50	53]	[204	208]	[295	298]	[426	436]	[595	599]	[761	765]	[1005	1010]] "[['EEEE'	'SFDD'	'2133'	'3244'	'EEEE'	'STQD'	'2233'	'3344']	['EEEEE'	'SFDDG'	'21332'	'32443'	'EEEEE'	'YSKHT'	'22332'	'33443']	['HHHH'	'SLYN'
2WR7_A 0.0193733930306448 1.129885522770732 0.8114406779661019 [[278	282]	[256	260]	[301	304]	[242	246]	[242	245]	[190	194]	[410	453]] [3	5	6	1	4	0	2] [[49	53]	[200	204]	[284	287]	[395	399]	[539	542]	[764	768]	[953	1015]] "[['EESEE'	'ETKDQ'	'32V33'	'43444'	'EEEEE'	'HSTQD'	'32233'	'43344']	['EEEEE'	'GFKIS'	'213/2'	'32403'	'EEEEE'	'YFKIY'	'213/2'	'32403']	['.EEE'	'TIGE'
4JO1_M 0.0325005023699479 0.8448506962451401 0.8791208791208789 [[190	194]	[192	196]	[183	186]	[101	105]	[129	133]	[183	186]	[182	186]] [3	5	6	1	4	0	2] [[49	53]	[200	204]	[297	300]	[430	434]	[594	598]	[761	764]	[1006	1010]] "[['EEEEE'	'EYTMK'	'32213'	'43324'	'EEEEE'	'HSTQD'	'32233'	'43344']	['EEEEE'	'TMKVT'	'213/2'	'32403'	'EEEEE'	'YFKIY'	'213/2'	'32403']	['HHHH'	'TQYN'
4XKV_A 0.0189512223566448 14.83123920831191 0.008187134502924 [[689	691]	[688	691]	[686	691]	[654	660]	[341	345]	[179	181]	[174	186]] [3	5	6	1	4	0	2] [[50	52]	[203	206]	[312	317]	[371	377]	[593	597]	[771	773]	[1002	1011]] "[['EEE'	'GYN'	'223'	'334'	'EEE'	'STQ'	'223'	'334']	['EEEE'	'VGYN'	'/223'	'0334'	'EEEE'	'IYSK'	'/223'	'0334']	['EEEEEE'	'VGVGYN'
4XOT_A 0.0171399347900534 14.931401338936976 0.0105263157894737 [[689	691]	[688	691]	[686	691]	[654	660]	[341	345]	[179	181]	[174	177]] [3	5	6	1	4	0	2] [[50	52]	[203	206]	[312	317]	[371	377]	[593	597]	[771	773]	[1002	1005]] "[['EEE'	'GYN'	'223'	'334'	'EEE'	'STQ'	'223'	'334']	['EEEE'	'VGYN'	'/223'	'0334'	'EEEE'	'IYSK'	'/223'	'0334']	['EEEEEE'	'VGVGYN'
6PCI_I 0.0321640073652881 1.207481846944349 0.5433212996389885 [[112	114]	[112	114]	[112	114]	[29	35]	[118	121]] [3	5	6	1	4] [[49	51]	[207	209]	[314	316]	[372	378]	[585	588]] [['EEE'	'HSY'	'322'	'433'	'EEE'	'HST'	'322'	'433']	['EEE'	'HSY'	'322'	'433'	'EEE'	'HTP'	'322'	'433']	['EEE'	'HSY'	'322'	'433'	'EEE'	'QTS'	'322'	'433']	['TTTS.EE'	'FSNYGMH'	'MNOU}13'	'2343324'
3SHM_A 0.0130700415025278 16.906729774227966 0.0130331753554495 [[676	678]	[323	327]	[674	678]	[343	348]	[406	411]	[396	398]	[296	301]] [3	5	6	1	4	0	2] [[50	52]	[202	206]	[313	317]	[434	439]	[561	566]	[754	756]	[992	997]] "[['EEE'	'TGQ'	'223'	'334'	'EEE'	'STQ'	'223'	'334']	['EEEEE'	'EVTTN'	'3/223'	'40334'	'EEEEE'	'KIYSK'	'3/223'	'40334']	['EEEEE'	'YSTGQ'
6EGX_B 0.0349763643297457 1.143339097902757 0.5921787709497197 [[107	109]	[103	109]	[105	111]	[126	131]	[195	200]	[147	151]	[42	46]] [3	5	6	1	4	0	2] [[50	52]	[198	206]	[311	317]	[431	436]	[592	597]	[764	768]	[1011	1015]] "[['EEE'	'YGK'	'223'	'334'	'EEE'	'STQ'	'223'	'334']	['TTEEEEE'	'ETYVYGK'	'ON2/223'	'4330334'	'TTEEEEEEE'	'DGYFKIYSK'	'ON213/223'	'433240334']	['EEEEEEE'	'YVYGKYE'
6SK5_A 0.0784979529841106 1.104797601471437 0.4690721649484539 [[127	129]	[100	105]	[126	129]	[128	133]	[119	131]	[67	71]	[67	71]] [3	5	6	1	4	0	2] [[49	51]	[206	211]	[313	316]	[431	436]	[592	598]	[763	767]	[977	981]] "[['EEE'	'EYT'	'322'	'433'	'EEE'	'HST'	'322'	'433']	['EEEE..'	'NNWKIN'	'3323Y]'	'443404'	'EEEE..'	'KHTPIN'	'3322Y]'	'443304']	['EEEE'	'SEYT'
4XLF_A 0.0169787643098785 14.917632518624329 0.0116959064327484 [[689	691]	[688	691]	[686	691]	[654	660]	[341	345]	[179	181]	[174	177]] [3	5	6	1	4	0	2] [[50	52]	[203	206]	[312	317]	[371	377]	[593	597]	[771	773]	[1002	1005]] "[['EEE'	'GYN'	'223'	'334'	'EEE'	'STQ'	'223'	'334']	['EEEE'	'VGYN'	'/223'	'0334'	'EEEE'	'IYSK'	'/223'	'0334']	['EEEEEE'	'VGVGYN'
3ALW_A 0.0361245053054361 8.255338145364489 0.0128654970760235 [[592	598]	[477	480]	[594	598]	[593	600]	[409	414]	[108	110]	[383	394]] [3	5	6	1	4	0	2] [[45	51]	[202	205]	[312	316]	[394	401]	[548	553]	[744	746]	[954	960]] "[['.EEEEEE'	'GHITHSG'	'}3/2322'	'3403433'	'.SEEEEE'	'SSVLHST'	'}U/0322'	'3301433']	['EEEE'	'KVSP'	'3/22'	'4033'	'EEEE'	'KIYS'	'3/22'	'4033']	['EEEEE'	'ITHSG'
3WOF_G 0.0265101992417002 0.9701804694555416 0.904231625835188 [[706	709]	[708	711]	[711	713]	[794	797]	[798	800]	[771	777]	[771	773]] [3	5	6	1	4	0	2] [[49	52]	[225	228]	[317	319]	[412	415]	[596	598]	[764	770]	[994	996]] "[['EEEE'	'ERYE'	'3423'	'4534'	'EEEE'	'HSTQ'	'3223'	'4334']	['EEEE'	'YEIE'	'23/3'	'3404'	'EEEE'	'PLVD'	'20/3'	'3104']	['EEE'	'EAR'
6MQC_B 0.0393279907902647 0.8765178378335723 0.8037974683544307 [[159	162]	[203	207]	[101	104]	[129	133]	[184	187]	[183	187]] [5	6	1	4	0	2] [[205	208]	[283	287]	[430	433]	[594	598]	[761	764]	[1006	1010]] "[['EEEE'	'SQES'	'2332'	'3443'	'EEEE'	'SKHT'	'2332'	'3443']	['S.EEE'	'SPVTK'	'U}/23'	'33034'	'S.EEE'	'GTITD'	'U}/23'	'33034']	['.EEE'	'GTKV'	'}23/'	'3340'	'.EEE'	'TGDV'	'}23/'
6OMA_D 0.0231522210308368 8.310534364674993 0.0198830409356729 [[428	430]	[451	453]	[435	438]	[251	254]	[433	437]	[328	332]	[326	329]] [3	5	6	1	4	0	2] [[39	41]	[203	205]	[311	314]	[397	400]	[592	596]	[761	765]	[1007	1010]] "[['SSS'	'GKQ'	'UVV'	'344'	'SSS'	'PDK'	'UVV'	'344']	['EEE'	'VSG'	'/22'	'033'	'EEE'	'IYS'	'/22'	'033']	['EEEE'	'YVTQ'
5WSN_E 0.0078004898821897 23.071973646460243 0.0178571428571425 [[38	42]	[185	190]	[64	73]	[381	385]	[64	69]	[405	410]	[408	413]] [3	5	6	1	4	0	2] [[49	53]	[202	207]	[311	319]	[430	434]	[594	599]	[764	769]	[1001	1006]] "[['EEEEE'	'KPTLD'	'32203'	'43314'	'EEEEE'	'HSTQD'	'32233'	'43344']	['EEEEEE'	'EVTLDN'	'3/2033'	'403144'	'EEEEEE'	'KIYSKH'	'3/2233'	'403344']	['EEEEEEEEEE'	'SVTDISTVAR'
6ZTS_A 0.0376306775999858 10.28440617294272 0.0082547169811317 [[1001	1003]	[1008	1011]	[761	764]	[575	580]	[584	591]	[916	929]	[925	932]] [3	5	6	1	4	0	2] [[51	53]	[200	203]	[296	299]	[365	370]	[555	562]	[761	773]	[956	963]] "[['EEE'	'YQQ'	'233'	'344'	'EEE'	'TQD'	'233'	'344']	['EEEE'	'TFDV'	'213/'	'3240'	'EEEE'	'YFKI'	'213/'	'3240']	['HHHH'	'LTNW'
2WR0_A 0.0025346834383803 16.490248844362185 0.2266857962697266 [[352	355]	[352	356]	[81	85]	[483	487]	[242	245]	[190	194]	[410	453]] [3	5	6	1	4	0	2] [[50	53]	[204	208]	[283	287]	[420	424]	[539	542]	[764	768]	[953	1015]] "[['EEEE'	'GYHH'	'2233'	'3344'	'EEEE'	'STQD'	'2233'	'3344']	['EEEEE'	'GYHHS'	'22332'	'33443'	'EEEEE'	'YSKHT'	'22332'	'33443']	['S.EEE'	'SYIVE'
1AYN_2 0.0122830340952807 1.1245415992550072 1.2150259067357505 [[79	81]	[249	253]	[241	248]	[45	48]	[104	108]	[90	94]	[93	95]] [3	5	6	1	4	0	2] [[50	52]	[201	205]	[311	318]	[427	430]	[547	551]	[769	773]	[1009	1011]] [['EEE'	'WWK'	'223'	'334'	'EEE'	'STQ'	'223'	'334']	['EEEEE'	'AEFSG'	'13122'	'24233'	'EEEEE'	'FKIYS'	'13/22'	'24033']	['EEEEEEEE'	'TVSISPMC'
6QPN_F 0.017773405420736 1.1674202278646897 0.8668122270742362 [[486	488]	[422	424]	[484	488]	[564	569]	[547	551]] [3	5	6	1	4] [[51	53]	[225	227]	[313	317]	[395	400]	[592	596]] [['EEE'	'YKN'	'233'	'344'	'EEE'	'TQD'	'233'	'344']	['EEE'	'TLV'	'20/'	'310'	'EEE'	'PLV'	'20/'	'310']	['EEEEE'	'WNYKN'	'23233'	'34344'	'EEEEE'	'YQTSN'	'23223'	'34334']	['EEEEEE'	'ITFDFA'	'/21311'	'032422'
5L7Q_C 0.0192821304462171 16.209329830999398 0.0047003525264388 [[119	123]	[329	334]	[341	345]	[329	332]	[49	53]	[56	59]	[367	372]] [3	5	6	1	4	0	2] [[46	50]	[200	205]	[312	316]	[399	402]	[555	559]	[768	771]	[954	959]] "[['S.EEE'	'GSLEY'	'U}032'	'33143'	'SEEEE'	'SVLHS'	'U/032'	'30143']	['EEEEEE'	'TMVVWP'	'21//22'	'320033'	'EEEEEE'	'YFKIYS'	'213/22'	'324033']	['EEEEE'	'IGIPT'
6S6L_B 0.0189615827135516 16.893363648400342 0.0046783625730992 [[332	334]	[351	356]	[447	450]	[145	150]	[348	353]	[283	285]	[90	94]] [3	5	6	1	4	0	2] [[50	52]	[202	207]	[287	290]	[393	398]	[583	588]	[756	758]	[986	990]] "[['EEE'	'SGQ'	'223'	'334'	'EEE'	'STQ'	'223'	'334']	['EEEEEE'	'KVTTFE'	'3/2213'	'403324'	'EEEEEE'	'KIYSKH'	'3/2233'	'403344']	['EEEE'	'EAID'
4O6D_B 0.0204433635299611 0.9457691042776502 1.0405727923627683 [[33	35]	[32	36]	[32	35]	[305	312]	[15	19]	[68	72]	[64	80]] [3	5	6	1	4	0	2] [[49	51]	[205	209]	[313	316]	[443	450]	[547	551]	[769	773]	[953	964]] "[['EEE'	'KYY'	'322'	'433'	'EEE'	'HST'	'322'	'433']	['EEEEE'	'YKYYP'	'23222'	'34333'	'EEEEE'	'SKHTP'	'23322'	'34433']	['EEEE'	'YKYY'
6OJ0_l 0.0304998583247483 0.9588834000764532 0.8832599118942719 [[930	934]	[867	870]	[868	874]	[938	941]	[825	830]	[879	883]	[807	812]] [3	5	6	1	4	0	2] [[38	42]	[202	205]	[312	318]	[396	399]	[548	553]	[747	751]	[953	958]] "[['.SS.E'	'SPQSI'	'}UV}/'	'33430'	'.SSSE'	'YPDKV'	'}UVV/'	'33440']	['EEEE'	'QIWY'	'3/22'	'4033'	'EEEE'	'KIYS'	'3/22'	'4033']	['EEEEEEE'	'IWYLTDA'
5WJN_D 0.0233604801675901 0.8622619129269458 1.021276595744681 [[99	102]	[94	102]	[213	218]	[224	227]	[31	35]	[56	61]	[68	75]] [3	5	6	1	4	0	2] [[50	53]	[200	207]	[312	317]	[437	440]	[573	577]	[746	751]	[988	995]] "[['EEEE'	'YGDD'	'2233'	'3344'	'EEEE'	'STQD'	'2233'	'3344']	['EEEEEEEEE'	'TIQIMYGDD'	'2/3/12233'	'304023344'	'EEEEEEEE'	'YFKIYSKH'	'213/2233'	'32403344']	['EEEEEE'	'ITLTWQ'
3D0G_B 0.0517251685010535 10.0082220063877 0.0058479532163744 [[137	141]	[320	322]	[343	357]	[255	258]	[335	345]	[545	554]	[113	127]] [3	5	6	1	4	0	2] [[49	53]	[216	218]	[308	319]	[381	384]	[529	536]	[744	753]	[998	1009]] "[['EEEEE'	'NPQED'	'32333'	'43444'	'EEEEE'	'HSTQD'	'32233'	'43344']	['PPP'	'LPN'	'EGH'	'134'	'PPP'	'LPQ'	'EGH'	'134']	['..S.EEEEEETTEEE'	'VEHPTAWDLGKGDFR'
4K6M_A 0.0129604182942153 14.810105920581464 0.0198830409356729 [[308	312]	[306	311]	[307	310]	[518	523]	[215	220]	[610	621]	[609	627]] [3	5	6	1	4	0	2] [[49	53]	[204	209]	[313	316]	[365	370]	[561	566]	[761	773]	[998	1017]] "[['EEEEE'	'HGSYE'	'32223'	'43334'	'EEEEE'	'HSTQD'	'32233'	'43344']	['EEEEEE'	'TYHGSY'	'223222'	'334333'	'EEEEEE'	'YSKHTP'	'223322'	'334433']	['EEEE'	'YHGS'
5NER_2 0.034460325052543 1.1907885804245066 0.5659340659340653 [[103	106]	[200	207]	[103	106]	[198	204]	[190	206]	[188	190]	[139	141]] [3	5	6	1	4	0	2] [[49	52]	[200	206]	[314	317]	[394	400]	[578	594]	[735	737]	[965	967]] [['EEEE'	'NGWD'	'3223'	'4334'	'EEEE'	'HSTQ'	'3223'	'4334']	['EEEEEEEE'	'YANIAPTN'	'213/1223'	'32402334'	'EEEEEEE'	'YFKIYSK'	'213/223'	'3240334']	['EEEE'	'NGWD'
6OJ0_k 0.0337373391371413 1.0742326167794174 0.7237903225806455 [[730	734]	[667	670]	[668	674]	[738	741]	[625	630]	[679	683]	[607	612]] [3	5	6	1	4	0	2] [[38	42]	[202	205]	[312	318]	[396	399]	[548	553]	[747	751]	[953	958]] "[['.SS.E'	'SPQSI'	'}UV}/'	'33430'	'.SSSE'	'YPDKV'	'}UVV/'	'33440']	['EEEE'	'QIWY'	'3/22'	'4033'	'EEEE'	'KIYS'	'3/22'	'4033']	['EEEEEEE'	'IWYLTDA'
1QJY_2 0.0129982157839116 1.1288592997000182 1.1321695760598494 [[79	81]	[249	253]	[241	248]	[45	48]	[104	108]	[90	94]	[93	95]] [3	5	6	1	4	0	2] [[50	52]	[201	205]	[311	318]	[427	430]	[547	551]	[769	773]	[1009	1011]] [['EEE'	'WWK'	'223'	'334'	'EEE'	'STQ'	'223'	'334']	['EEEEE'	'AEFSG'	'13122'	'24233'	'EEEEE'	'FKIYS'	'13/22'	'24033']	['EEEEEEEE'	'TVSISPMC'
1QJU_2 0.0130617338894406 1.1288040377295645 1.1268656716417902 [[79	81]	[249	253]	[241	248]	[45	48]	[104	108]	[90	94]	[93	95]] [3	5	6	1	4	0	2] [[50	52]	[201	205]	[311	318]	[427	430]	[547	551]	[769	773]	[1009	1011]] [['EEE'	'WWK'	'223'	'334'	'EEE'	'STQ'	'223'	'334']	['EEEEE'	'AEFSG'	'13122'	'24233'	'EEEEE'	'FKIYS'	'13/22'	'24033']	['EEEEEEEE'	'TVSISPMC'
1EO8_A 0.0024002265984812 3.182374169321643 1.4016853932584263 [[151	153]	[210	214]	[134	140]	[165	168]	[132	146]	[105	107]	[191	195]] [3	5	6	1	4	0	2] [[48	50]	[206	210]	[284	290]	[394	397]	[528	549]	[739	741]	[1005	1009]] "[['EEE'	'LNW'	'032'	'143'	'EEE'	'LHS'	'032'	'143']	['EEEE.'	'QQTII'	'332/Y'	'44300'	'EEEE.'	'KHTPI'	'3322Y'	'44330']	['..EEEEE'	'GGSNADK'
5L8Q_C 0.0222431318822927 16.149942522157552 0.003508771929825 [[119	123]	[329	334]	[341	345]	[329	332]	[49	53]	[56	59]	[367	370]] [3	5	6	1	4	0	2] [[46	50]	[200	205]	[312	316]	[399	402]	[555	559]	[768	771]	[954	957]] [['S.EEE'	'GSLEY'	'U}032'	'33143'	'SEEEE'	'SVLHS'	'U/032'	'30143']	['EEEEEE'	'TMVVWP'	'21//22'	'320033'	'EEEEEE'	'YFKIYS'	'213/22'	'324033']	['EEEEE'	'IGIPT'
2R5J_A 0.0175396496520907 12.794272551126513 0.0175438596491233 [[168	171]	[32	38]	[29	37]	[393	397]	[129	134]	[390	396]	[390	398]] [3	5	6	1	4	0	2] [[49	52]	[202	208]	[311	318]	[364	368]	[602	607]	[764	770]	[1002	1010]] "[['EEEE'	'HWGK'	'3223'	'4334'	'EEEE'	'HSTQ'	'3223'	'4334']	['EEEEEEE'	'NIYYHAG'	'3/22312'	'4033423'	'EEEEEEE'	'KIYSKHT'	'3/22332'	'4033443']	['EEEEEEEEE'	'TRTNIYYHA'
4YDJ_L 0.0309687713332141 1.3269365567660645 0.4665523156089191 [[191	194]	[193	205]	[136	139]	[100	104]	[149	155]	[181	186]	[122	125]] [3	5	6	1	4	0	2] [[50	53]	[195	208]	[285	288]	[429	433]	[542	551]	[746	751]	[1009	1012]] "[['EEEE'	'YSKQ'	'2233'	'3344'	'EEEE'	'STQD'	'2233'	'3344']	['EEEEETTEEEEEE'	'KQVTHEGSTVEKT'	'33/23ON22/332'	'4403443330443'	'EEETTEEEEEEEEE'	'KNIDGYFKIYSKHT'	'33/ON213/22332'	'44043324033443']	['EEEE'	'ISDF'
7CZF_D 0.0208940200377687 1.232781113773082 0.71 [[122	125]	[119	126]	[63	68]	[123	126]	[95	100]] [3	5	6	1	4] [[50	53]	[201	208]	[311	316]	[396	399]	[538	543]] [['EEEE'	'YYAE'	'2213'	'3324'	'EEEE'	'STQD'	'2233'	'3344']	['EEEEEEEE'	'FNLYYAES'	'13022132'	'24133243'	'EEEEEEEE'	'FKIYSKHT'	'13/22332'	'24033443']	['EEEEEE'	'PIYMYS'	'2/2122'	'303233'	'EEEEEE'	'GIYQTS'	'2/2322'	'303433']	['EEEE'	'YAES'	'2132'	'3243'
5NEM_2 0.0344704314077504 1.1907933000255326 0.5833333333333321 [[103	106]	[200	207]	[103	106]	[198	204]	[190	206]	[188	190]	[139	141]] [3	5	6	1	4	0	2] [[49	52]	[200	206]	[314	317]	[394	400]	[578	594]	[735	737]	[965	967]] [['EEEE'	'NGWD'	'3223'	'4334'	'EEEE'	'HSTQ'	'3223'	'4334']	['EEEEEEEE'	'YANIAPTN'	'213/1223'	'32402334'	'EEEEEEE'	'YFKIYSK'	'213/223'	'3240334']	['EEEE'	'NGWD'
4HSI_C 0.0020748018473671 42.13570141700774 0.356725146198831 [[655	658]	[649	673]	[169	174]	[352	356]	[265	269]	[511	526]	[700	707]] [3	5	6	1	4	0	2] [[50	53]	[200	212]	[311	316]	[434	438]	[547	551]	[761	772]	[984	995]] "[['EEEE'	'YSHQ'	'2233'	'3344'	'EEEE'	'STQD'	'2233'	'3344']	['EEETTEEEEEEEGGGS.........'	'YFEEYAYSHQLSRADITTVSTFIDL'	'213ON1223302;8:R}}Y}}[Y]Z'	'3244323344135240330332041'	'EEEEEEEEEE...'	'YFKIYSKHTPINL'	'213/223322Y]Z'	'3240334433041']	['EEEEEE'	'TVSQVW'
6T0N_C 0.0700027599772047 11.432105615200912 0.0023391812865503 [[240	242]	[240	245]	[183	187]	[142	145]	[133	138]	[200	203]	[4	12]] [3	5	6	1	4	0	2] [[51	53]	[204	209]	[296	300]	[355	358]	[524	529]	[769	772]	[952	960]] "[['EEE'	'WEQ'	'233'	'344'	'EEE'	'TQD'	'233'	'344']	['EEEEEE'	'WEQQYT'	'233322'	'344433'	'EEEEEE'	'YSKHTP'	'223322'	'334433']	['HHHHH'	'LTITK'
4XN3_A 0.0174595719529482 14.938826055242972 0.0116959064327484 [[689	691]	[688	691]	[686	691]	[654	660]	[341	345]	[179	181]	[174	177]] [3	5	6	1	4	0	2] [[50	52]	[203	206]	[312	317]	[371	377]	[593	597]	[771	773]	[1002	1005]] "[['EEE'	'GYN'	'223'	'334'	'EEE'	'STQ'	'223'	'334']	['EEEE'	'VGYN'	'/223'	'0334'	'EEEE'	'IYSK'	'/223'	'0334']	['EEEEEE'	'VGVGYN'
5KEP_E 0.0137648914146828 13.676630556615772 0.0215053763440855 [[367	369]	[26	38]	[34	37]	[395	401]	[430	439]	[281	284]	[392	401]] [3	5	6	1	4	0	2] [[51	53]	[198	208]	[315	318]	[364	370]	[528	537]	[756	759]	[1002	1011]] "[['EEE'	'GEE'	'233'	'344'	'EEE'	'TQD'	'233'	'344']	['TT.EEEEEEEEEE'	'EYVARTNIYYHAG'	'ONY1423/22312'	'4302534033423'	'TTEEEEEEEEE'	'DGYFKIYSKHT'	'ON213/22332'	'43324033443']	['EEEE'	'YYHA'
4BBL_Q 0.038125671273786 7.038099924012824 0.0175438596491233 [[375	377]	[375	381]	[139	142]	[484	486]	[94	97]	[141	154]	[192	198]] [3	5	6	1	4	0	2] [[49	51]	[206	212]	[297	300]	[414	416]	[593	596]	[761	767]	[1011	1017]] "[['EEE'	'ESS'	'322'	'433'	'EEE'	'HST'	'322'	'433']	['EEEE...'	'ESSTLEL'	'3222Z]Z'	'4333141'	'EEEE...'	'KHTPINL'	'3322Y]Z'	'4433041']	['HHHH'	'WHSN'
2CGT_J 0.0236368315785564 11.840592747673666 0.014035087719298 [[484	487]	[477	486]	[484	487]	[461	464]	[330	338]	[115	129]	[391	401]] [3	5	6	1	4	0	2] [[49	52]	[204	209]	[314	317]	[364	367]	[548	556]	[762	773]	[953	960]] "[['EEEE'	'EYGN'	'3223'	'4334'	'EEEE'	'HSTQ'	'3223'	'4334']	['EEETTTTEEE'	'GYNAATEEYG'	'223MMNO322'	'3342234433'	'EEEEEE'	'YSKHTP'	'223322'	'334433']	['EEEE'	'EYGN'
1ND2_B 0.0137574206512771 1.1256573187852652 1.1268656716417902 [[79	81]	[249	253]	[241	248]	[45	48]	[104	108]	[90	94]	[93	95]] [3	5	6	1	4	0	2] [[50	52]	[201	205]	[311	318]	[427	430]	[547	551]	[769	773]	[1009	1011]] [['EEE'	'WWK'	'223'	'334'	'EEE'	'STQ'	'223'	'334']	['EEEEE'	'AEFSG'	'13122'	'24233'	'EEEEE'	'FKIYS'	'13/22'	'24033']	['EEEEEEEE'	'TVSISPMC'
6P4G_M 0.0155425412995379 1.1969635100216989 0.9213483146067412 [[142	146]	[91	93]	[127	130]	[85	89]	[142	146]	[50	52]	[48	50]] [3	5	6	1	4	0	2] [[47	51]	[224	226]	[311	314]	[399	403]	[584	588]	[771	773]	[954	956]] [['EEEEE'	'VLKVT'	'/03/2'	'01403'	'EEEEE'	'VLHST'	'/0322'	'01433']	['EEE'	'DYL'	'320'	'431'	'EEE'	'EPL'	'320'	'431']	['EEEE'	'TVGE'
1AYM_2 0.013508257578638 1.126864872012308 1.1536523929471016 [[79	81]	[249	253]	[241	248]	[45	48]	[104	108]	[90	94]	[93	95]] [3	5	6	1	4	0	2] [[50	52]	[201	205]	[311	318]	[427	430]	[547	551]	[769	773]	[1009	1011]] [['EEE'	'WWK'	'223'	'334'	'EEE'	'STQ'	'223'	'334']	['EEEEE'	'AEFSG'	'13122'	'24233'	'EEEEE'	'FKIYS'	'13/22'	'24033']	['EEEEEEEE'	'TVSISPMC'
2YMN_B 0.0343530290007253 7.116071375703151 0.018713450292398 [[375	377]	[375	381]	[139	142]	[133	135]	[94	97]	[141	154]	[192	198]] [3	5	6	1	4	0	2] [[49	51]	[206	212]	[297	300]	[368	370]	[593	596]	[761	767]	[1011	1017]] "[['EEE'	'ESS'	'322'	'433'	'EEE'	'HST'	'322'	'433']	['EEEE...'	'ESSTLEL'	'3222Z]Z'	'4333141'	'EEEE...'	'KHTPINL'	'3322Y]Z'	'4433041']	['HHHH'	'WHSN'
5IT9_C 0.0125007038704099 1.1898804489414956 1.0802919708029195 [[89	93]	[83	92]	[67	70]	[114	123]	[109	117]	[130	134]	[189	194]] [3	5	6	1	4	0	2] [[49	53]	[195	207]	[307	310]	[393	400]	[576	588]	[738	742]	[952	957]] "[['EEEEE'	'KPVQK'	'32/33'	'43044'	'EEEEE'	'HSTQD'	'32233'	'43344']	['EEEEEEEEEE'	'DEVMNIKPVQ'	'33/13/32/3'	'4402404304'	'EEETTEEEEEEEE'	'KNIDGYFKIYSKH'	'33/ON213/2233'	'4404332403344']	['...S'	'PVKE'
4XL9_A 0.0141709175070458 14.730343782892492 0.018713450292398 [[689	691]	[688	691]	[686	691]	[654	660]	[341	345]	[179	181]	[174	177]] [3	5	6	1	4	0	2] [[50	52]	[203	206]	[312	317]	[371	377]	[593	597]	[771	773]	[1002	1005]] "[['EEE'	'GYN'	'223'	'334'	'EEE'	'STQ'	'223'	'334']	['EEEE'	'VGYN'	'/223'	'0334'	'EEEE'	'IYSK'	'/223'	'0334']	['EEEEEE'	'VGVGYN'
2ZTN_A 0.0100094600471016 15.693841740888994 0.023391812865497 [[439	444]	[570	572]	[497	504]	[182	189]	[566	571]	[173	181]	[417	420]] [3	5	6	1	4	0	2] [[47	52]	[226	228]	[284	292]	[396	403]	[605	610]	[737	745]	[954	957]] [['EEEEEE'	'VIQDYD'	'//3323'	'004434'	'EEEEEE'	'VLHSTQ'	'/03223'	'014334']	['EEE'	'LIE'	'0/3'	'104'	'EEE'	'LVD'	'0/3'	'104']	['.EEEEETT'	'TVTFVNVA'
3S4S_E 0.0270926584194192 0.5903212871185431 1.0652173913043477 [[171	174]	[170	174]	[99	103]	[159	163]	[142	146]	[83	85]	[82	86]] [3	5	6	1	4	0	2] [[50	53]	[203	207]	[312	316]	[434	438]	[597	601]	[768	770]	[1005	1009]] [['EEEE'	'YTHQ'	'2233'	'3344'	'EEEE'	'STQD'	'2233'	'3344']	['EEEEE'	'VYTHQ'	'/2233'	'03344'	'EEEEE'	'IYSKH'	'/2233'	'03344']	['EEEEE'	'VTVYP'
5FUA_3 0.0240548645383695 8.31835478999484 0.0210526315789474 [[227	230]	[286	297]	[43	47]	[44	50]	[16	23]	[307	309]	[304	311]] [3	5	6	1	4	0	2] [[38	41]	[200	211]	[310	314]	[429	435]	[528	535]	[761	763]	[958	964]] "[['.SSS'	'GGEN'	'}UVV'	'3344'	'.SSS'	'YPDK'	'}UVV'	'3344']	['EEEEEEEEEE..'	'YFKIRLRKRSVK'	'213/404342Y]'	'324051545304'	'EEEEEEEEEE..'	'YFKIYSKHTPIN'	'213/223322Y]'	'324033443304']	['S.EEE'	'DAITE'
4JTW_A 0.0698048994196814 8.924608538919566 0.0070671378091875 [[218	220]	[214	220]	[24	29]	[383	386]	[136	143]	[548	551]	[121	126]] [3	5	6	1	4	0	2] [[50	52]	[200	206]	[294	299]	[451	454]	[549	556]	[756	759]	[1007	1012]] "[['EEE'	'SYD'	'223'	'334'	'EEE'	'STQ'	'223'	'334']	['EEEEEEE'	'PMGFSYD'	'2121223'	'3232334'	'EEEEEEE'	'YFKIYSK'	'213/223'	'3240334']	['.HHHHH'	'NPLSNS'
5VF3_S 0.0024946963013414 4.188592710236421 1.1321695760598494 [[17	22]	[27	29]	[46	48]	[46	50]	[39	41]	[68	72]	[70	72]] [3	5	6	1	4	0	2] [[48	53]	[202	204]	[313	315]	[449	453]	[606	608]	[769	773]	[1015	1017]] [['EETTEE'	'LDGNKK'	'03NO33'	'143444'	'EEEEEE'	'LHSTQD'	'032233'	'143344']	['EEE'	'EVS'	'3/2'	'403'	'EEE'	'KIY'	'3/2'	'403']	['EEE'	'YQT'
6D8W_E 0.0079542599111001 17.217378483896706 0.0227272727272722 [[352	355]	[352	355]	[4	9]	[85	90]	[4	9]	[370	375]] [3	5	6	1	4	0] [[50	53]	[204	207]	[311	316]	[421	426]	[594	599]	[768	773]] [['EEEE'	'GYHH'	'2233'	'3344'	'EEEE'	'STQD'	'2233'	'3344']	['EEEE'	'GYHH'	'2233'	'3344'	'EEEE'	'YSKH'	'2233'	'3344']	['EEEEEE'	'TIWVGY'	'2/2/22'	'303033'	'EEEEEE'	'GIYQTS'	'2/2322'
6J1U_B 0.0347768150990713 7.556838315232017 0.0175438596491233 [[375	377]	[375	381]	[139	142]	[469	472]	[92	96]	[141	154]	[192	198]] [3	5	6	1	4	0	2] [[49	51]	[206	212]	[297	300]	[427	430]	[547	551]	[761	767]	[1011	1017]] "[['EEE'	'ESS'	'322'	'433'	'EEE'	'HST'	'322'	'433']	['EEEE...'	'ESSTLEL'	'3222Z]Z'	'4333141'	'EEEE...'	'KHTPINL'	'3322Y]Z'	'4433041']	['HHHH'	'WHSN'
6OJ0_R 0.0297766864412316 1.1942363080053495 0.6699218749999996 [[930	934]	[867	870]	[868	874]	[955	961]	[938	946]	[879	883]	[807	812]] [3	5	6	1	4	0	2] [[38	42]	[202	205]	[312	318]	[395	402]	[514	523]	[747	751]	[953	958]] "[['.SS.E'	'SPQSI'	'}UV}/'	'33430'	'.SSSE'	'YPDKV'	'}UVV/'	'33440']	['EEEE'	'QIWY'	'3/22'	'4033'	'EEEE'	'KIYS'	'3/22'	'4033']	['EEEEEEE'	'IWYLTDA'
4XLH_A 0.0159981834343994 14.832926722827212 0.0163742690058483 [[689	691]	[688	691]	[686	691]	[654	660]	[341	345]	[179	181]	[174	177]] [3	5	6	1	4	0	2] [[50	52]	[203	206]	[312	317]	[371	377]	[593	597]	[771	773]	[1002	1005]] "[['EEE'	'GYN'	'223'	'334'	'EEE'	'STQ'	'223'	'334']	['EEEE'	'VGYN'	'/223'	'0334'	'EEEE'	'IYSK'	'/223'	'0334']	['EEEEEE'	'VGVGYN'
6XYE_A 0.0019041662577919 6.3537323749313455 1.9999999999999984 [[151	154]	[164	167]	[185	189]	[154	160]	[152	156]	[186	192]	[184	191]] [3	5	6	1	4	0	2] [[49	52]	[224	227]	[296	300]	[448	454]	[550	554]	[747	753]	[1005	1012]] "[['EEEE'	'DSVH'	'32/3'	'4304'	'EEEE'	'HSTQ'	'3223'	'4334']	['EEEE'	'QYLV'	'320/'	'4310'	'EEEE'	'EPLV'	'320/'	'4310']	['HHHHH'	'LGEYE'
6XYE_E 0.0019044275561437 6.353717676699031 2.0319148936170195 [[151	154]	[164	167]	[185	189]	[154	160]	[152	156]	[186	192]	[184	191]] [3	5	6	1	4	0	2] [[49	52]	[224	227]	[296	300]	[448	454]	[550	554]	[747	753]	[1005	1012]] "[['EEEE'	'DSVH'	'32/3'	'4304'	'EEEE'	'HSTQ'	'3223'	'4334']	['EEEE'	'QYLV'	'320/'	'4310'	'EEEE'	'EPLV'	'320/'	'4310']	['HHHHH'	'LGEYE'
6BBM_C 0.0383531251012129 12.54308064153101 0.0035211267605634 [[439	441]	[431	449]	[86	90]	[211	215]	[468	471]	[300	303]	[89	92]] [3	5	6	1	4	0	2] [[51	53]	[198	210]	[295	299]	[438	442]	[555	558]	[739	742]	[1002	1005]] "[['EEE'	'GKQ'	'233'	'344'	'EEE'	'TQD'	'233'	'344']	['TTEEEEEEEEESSS..EE.'	'KGIAEIIIGKQRNGPIGTV'	'ON/13///233WVU}Y22Y'	'4302400034454330330'	'TTEEEEEEEEEE.'	'DGYFKIYSKHTPI'	'ON213/223322Y'	'4332403344330']	['HHHHH'	'TLAES'
6XYE_C 0.001901268367433 6.353726757199882 2.120437956204378 [[151	154]	[164	167]	[185	189]	[154	160]	[152	156]	[186	192]	[184	191]] [3	5	6	1	4	0	2] [[49	52]	[224	227]	[296	300]	[448	454]	[550	554]	[747	753]	[1005	1012]] "[['EEEE'	'DSVH'	'32/3'	'4304'	'EEEE'	'HSTQ'	'3223'	'4334']	['EEEE'	'QYLV'	'320/'	'4310'	'EEEE'	'EPLV'	'320/'	'4310']	['HHHHH'	'LGEYE'
2XN9_E 0.0317651728892244 0.737057581644417 0.997663551401869 [[161	163]	[156	159]	[117	121]	[155	159]	[142	146]	[83	85]	[82	85]] [3	5	6	1	4	0	2] [[48	50]	[224	227]	[312	316]	[397	401]	[597	601]	[768	770]	[1005	1008]] [['EEE'	'LET'	'032'	'143'	'EEE'	'LHS'	'032'	'143']	['EEEE'	'QTLV'	'320/'	'4310'	'EEEE'	'EPLV'	'320/'	'4310']	['EEEEE'	'ISVSG'
3NW8_C 0.0022500709610886 42.18306704098791 0.3181286549707611 [[655	658]	[649	673]	[169	174]	[352	356]	[265	269]	[516	526]	[700	707]] [3	5	6	1	4	0	2] [[50	53]	[200	212]	[311	316]	[434	438]	[547	551]	[762	772]	[984	995]] "[['EEEE'	'YSHQ'	'2233'	'3344'	'EEEE'	'STQD'	'2233'	'3344']	['EEETTEEEEEEEGGGS.........'	'YFEEYAYSHQLSRADITTVSTFIDL'	'213ON1223302;8:R}}Y}}[Y]Z'	'3244323344135240330332041'	'EEEEEEEEEE...'	'YFKIYSKHTPINL'	'213/223322Y]Z'	'3240334433041']	['EEEEEE'	'TVSQVW'
7CZF_A 0.0279507439334509 1.1151594698399134 0.7701863354037268 [[122	125]	[119	126]	[63	68]	[123	126]	[199	206]] [3	5	6	1	4] [[50	53]	[201	208]	[311	316]	[396	399]	[528	535]] [['EEEE'	'YYAE'	'2213'	'3324'	'EEEE'	'STQD'	'2233'	'3344']	['EEEEEEEE'	'FNLYYAES'	'13022132'	'24133243'	'EEEEEEEE'	'FKIYSKHT'	'13/22332'	'24033443']	['EEEEEE'	'PIYMYS'	'2/2122'	'303233'	'EEEEEE'	'GIYQTS'	'2/2322'	'303433']	['EEEE'	'YAES'	'2132'	'3243'
6ZLW_L 0.0233969952639101 1.075215464870907 0.8999999999999992 [[142	146]	[91	93]	[127	130]	[85	89]	[142	146]	[48	50]] [3	5	6	1	4	2] [[47	51]	[224	226]	[311	314]	[399	403]	[584	588]	[954	956]] [['EEEEE'	'VLKVT'	'/03/2'	'01403'	'EEEEE'	'VLHST'	'/0322'	'01433']	['EEE'	'DYL'	'320'	'431'	'EEE'	'EPL'	'320'	'431']	['EEEE'	'TVGE'	'2/23'	'3034'	'EEEE'	'GIYQ'	'2/23'
4XQF_A 0.0228829201788857 15.00701896204044 0.0058823529411766 [[689	691]	[688	691]	[686	691]	[654	660]	[341	345]	[179	181]	[174	177]] [3	5	6	1	4	0	2] [[50	52]	[203	206]	[312	317]	[371	377]	[593	597]	[771	773]	[1002	1005]] "[['EEE'	'GYN'	'223'	'334'	'EEE'	'STQ'	'223'	'334']	['EEEE'	'VGYN'	'/223'	'0334'	'EEEE'	'IYSK'	'/223'	'0334']	['EEEEEE'	'VGVGYN'
7BU8_C 0.0058454875998758 21.758679601818745 0.0251798561151075 [[38	42]	[210	214]	[440	444]	[492	495]	[236	239]	[490	496]	[465	475]] [3	5	6	1	4	0	2] [[49	53]	[224	228]	[295	299]	[365	368]	[555	558]	[766	772]	[994	1004]] "[['EEEEE'	'KPTVD'	'322/3'	'43304'	'EEEEE'	'HSTQD'	'32233'	'43344']	['EEEEE'	'HWLVH'	'320/3'	'43104'	'EEEEE'	'EPLVD'	'320/3'	'43104']	['HHHHH'	'SLGKG'
6LA4_A 0.0906808670070687 0.851194369901703 0.7628865979381436 [[124	127]	[120	127]	[75	79]	[141	148]	[110	113]	[160	162]	[66	68]] [3	5	6	1	4	0	2] [[50	53]	[200	207]	[311	315]	[431	438]	[592	595]	[756	758]	[957	959]] "[['EEEE'	'TSKQ'	'2233'	'3344'	'EEEE'	'STQD'	'2233'	'3344']	['EEEEEEEE'	'TFVITSKQ'	'21//2233'	'32003344'	'EEEEEEEE'	'YFKIYSKH'	'213/2233'	'32403344']	['EEEEE'	'YMGEY'
6LAO_A 0.0906808670070687 0.851194369901703 0.7628865979381436 [[124	127]	[120	127]	[75	79]	[141	148]	[110	113]	[160	162]	[66	68]] [3	5	6	1	4	0	2] [[50	53]	[200	207]	[311	315]	[431	438]	[592	595]	[756	758]	[957	959]] "[['EEEE'	'TSKQ'	'2233'	'3344'	'EEEE'	'STQD'	'2233'	'3344']	['EEEEEEEE'	'TFVITSKQ'	'21//2233'	'32003344'	'EEEEEEEE'	'YFKIYSKH'	'213/2233'	'32403344']	['EEEEE'	'YMGEY'
2WR1_B 0.0025532612290749 18.655404931850896 0.2409288824383157 [[352	355]	[352	356]	[110	117]	[276	279]	[242	245]	[190	194]	[410	453]] [3	5	6	1	4	0	2] [[50	53]	[204	208]	[283	290]	[448	451]	[539	542]	[764	768]	[953	1015]] "[['EEEE'	'GYHH'	'2233'	'3344'	'EEEE'	'STQD'	'2233'	'3344']	['EEEEE'	'GYHHS'	'22332'	'33443'	'EEEEE'	'YSKHT'	'22332'	'33443']	['SSEEEEEE'	'TSVTHFEK'
4XM3_A 0.0170538224229674 14.975907786696714 0.014035087719298 [[689	691]	[688	691]	[686	691]	[654	660]	[341	345]	[179	181]	[174	177]] [3	5	6	1	4	0	2] [[50	52]	[203	206]	[312	317]	[371	377]	[593	597]	[771	773]	[1002	1005]] "[['EEE'	'GYN'	'223'	'334'	'EEE'	'STQ'	'223'	'334']	['EEEE'	'VGYN'	'/223'	'0334'	'EEEE'	'IYSK'	'/223'	'0334']	['EEEEEE'	'VGVGYN'
7K5I_L 0.0379837733382255 0.9620175880871016 0.8668122270742362 [[142	146]	[91	93]	[127	130]	[45	49]	[142	146]] [3	5	6	1	4] [[47	51]	[224	226]	[311	314]	[424	428]	[584	588]] [['EEEEE'	'VLKVT'	'/03/2'	'01403'	'EEEEE'	'VLHST'	'/0322'	'01433']	['EEE'	'DYL'	'320'	'431'	'EEE'	'EPL'	'320'	'431']	['EEEE'	'TVGE'	'2/23'	'3034'	'EEEE'	'GIYQ'	'2/23'	'3034']	['...TT'	'KTPKE'	']}}OO'	'43344'
3NWA_C 0.0024132429228852 41.464287084398016 0.2549707602339186 [[655	658]	[649	660]	[169	172]	[352	356]	[265	269]	[516	526]	[700	707]] [3	5	6	1	4	0	2] [[50	53]	[200	209]	[311	314]	[434	438]	[547	551]	[762	772]	[984	995]] "[['EEEE'	'YSHQ'	'2233'	'3344'	'EEEE'	'STQD'	'2233'	'3344']	['EEETTEEEEEEE'	'YFEEYAYSHQLS'	'213ON1223302'	'324432334413'	'EEEEEEEEEE'	'YFKIYSKHTP'	'213/223322'	'3240334433']	['EEEE'	'TVSQ'
1DLH_B 0.0573332317399952 0.7755319309357526 0.8627450980392148 [[161	163]	[156	159]	[99	103]	[155	159]	[142	146]	[83	85]	[82	86]] [3	5	6	1	4	0	2] [[48	50]	[224	227]	[312	316]	[397	401]	[597	601]	[768	770]	[1005	1009]] [['EEE'	'LET'	'032'	'143'	'EEE'	'LHS'	'032'	'143']	['EEEE'	'QTLV'	'320/'	'4310'	'EEEE'	'EPLV'	'320/'	'4310']	['EEEEE'	'VTVYP'
3IYJ_C 0.0178062708855051 14.807257636306002 0.0152046783625738 [[142	146]	[113	120]	[162	165]	[161	166]	[5	10]	[387	390]	[387	392]] [3	5	6	1	4	0	2] [[49	53]	[203	211]	[313	316]	[448	453]	[528	533]	[761	764]	[999	1004]] "[['EEEEE'	'QTGLD'	'32203'	'43314'	'EEEEE'	'HSTQD'	'32233'	'43344']	['EEEEEEE.'	'VTGHPTFN'	'/223221]'	'03343324'	'EEEEEEE..'	'IYSKHTPIN'	'/223322Y]'	'033443304']	['EEEE'	'GEYW'
5LRP_A 0.0015135730367362 7.97923334522604 1.6470588235294112 [[515	517]	[482	484]	[410	414]	[409	411]	[387	391]	[446	452]	[499	502]] [3	5	6	1	4	0	2] [[51	53]	[226	228]	[314	318]	[447	449]	[593	597]	[767	773]	[1008	1011]] "[['EEE'	'TQK'	'233'	'344'	'EEE'	'TQD'	'233'	'344']	['EEE'	'LID'	'0/3'	'104'	'EEE'	'LVD'	'0/3'	'104']	['EEEEE'	'QYIHF'
1JQU_C 0.0500481318420055 1.1199347394122348 0.6223908918406065 [[15	19]	[16	18]	[22	26]	[59	61]	[25	29]	[109	112]	[100	111]] [3	5	6	1	4	0	2] [[48	52]	[202	204]	[282	286]	[438	440]	[593	597]	[768	771]	[952	963]] "[['EEEEE'	'LKIYK'	'03/23'	'14034'	'EEEEE'	'LHSTQ'	'03223'	'14334']	['EEE'	'KIY'	'3/2'	'403'	'EEE'	'KIY'	'3/2'	'403']	['TS.EE'	'EGYYT'
4BBL_J 0.0381252670358451 7.038135750717669 0.0190703218116805 [[375	377]	[375	381]	[139	142]	[484	486]	[94	97]	[141	154]	[192	198]] [3	5	6	1	4	0	2] [[49	51]	[206	212]	[297	300]	[414	416]	[593	596]	[761	767]	[1011	1017]] "[['EEE'	'ESS'	'322'	'433'	'EEE'	'HST'	'322'	'433']	['EEEE...'	'ESSTLEL'	'3222Z]Z'	'4333141'	'EEEE...'	'KHTPINL'	'3322Y]Z'	'4433041']	['HHHH'	'WHSN'
4NQV_C 0.0262451033855545 0.958956464151344 1.0117647058823516 [[188	192]	[96	103]	[89	94]	[88	99]	[31	35]	[71	80]	[68	75]] [3	5	6	1	4	0	2] [[49	53]	[196	203]	[281	286]	[426	436]	[573	577]	[761	769]	[988	995]] "[['EEEEE'	'HMTHH'	'31233'	'42344'	'EEEEE'	'HSTQD'	'32233'	'43344']	['EEEEEEEE'	'QIMYGCDV'	'3/12213/'	'40233240'	'EETTEEEE'	'NIDGYFKI'	'3/ON213/'	'40433240']	['TTS..E'	'EDGSHT'
6U7K_A 0.0022344794950212 28.11652144029008 0.3754385964912285 [[333	336]	[269	275]	[1098	1102]	[496	510]	[711	715]	[802	820]	[1045	1103]] [3	5	6	1	4	0	2] [[47	50]	[202	208]	[295	299]	[395	401]	[595	599]	[735	753]	[958	1007]] "[['EEEE'	'VLHT'	'/032'	'0143'	'EEEE'	'VLHS'	'/032'	'0143']	['EEEEEEE'	'KVVSNQP'	'3//2332'	'4003443'	'EEEEEEE'	'KIYSKHT'	'3/22332'	'4033443']	['HHHHH'	'TLTKY'
6BBM_D 0.0413948881340041 14.519338200889717 0.0 [[439	441]	[437	449]	[84	90]	[316	321]	[468	471]	[300	303]	[89	92]] [3	5	6	1	4	0	2] [[51	53]	[203	210]	[293	299]	[380	385]	[555	558]	[739	742]	[1002	1005]] "[['EEE'	'GKQ'	'233'	'344'	'EEE'	'TQD'	'233'	'344']	['EEEEESSS..EE.'	'IIGKQRNGPIGTV'	'//233WVU}Y22Y'	'0034454330330'	'EEEEEEE.'	'IYSKHTPI'	'/223322Y'	'03344330']	['SHHHHHH'	'LITLAES'
6LA5_A 0.0408242451405344 1.1458872514332683 0.6316793893129768 [[124	127]	[120	127]	[75	79]	[133	148]	[110	113]	[65	68]	[211	213]] [3	5	6	1	4	0	2] [[50	53]	[200	207]	[311	315]	[425	438]	[592	595]	[764	767]	[1002	1004]] "[['EEEE'	'TSKQ'	'2233'	'3344'	'EEEE'	'STQD'	'2233'	'3344']	['EEEEEEEE'	'TFVITSKQ'	'21//2233'	'32003344'	'EEEEEEEE'	'YFKIYSKH'	'213/2233'	'32403344']	['EEEEE'	'YMGEY'
6OJ0_j 0.0382409115868934 1.032724011531735 0.7701863354037268 [[530	534]	[467	470]	[468	474]	[538	541]	[425	432]	[479	483]	[407	412]] [3	5	6	1	4	0	2] [[38	42]	[202	205]	[312	318]	[396	399]	[548	555]	[747	751]	[953	958]] "[['.SS.E'	'SPQSI'	'}UV}/'	'33430'	'.SSSE'	'YPDKV'	'}UVV/'	'33440']	['EEEE'	'QIWY'	'3/22'	'4033'	'EEEE'	'KIYS'	'3/22'	'4033']	['EEEEEEE'	'IWYLTDA'
6GML_K 0.0325170978693916 1.0539536224471058 0.8269230769230773 [[60	62]	[19	23]	[41	44]	[70	72]	[78	82]	[96	110]	[109	112]] [3	5	6	1	4	0	2] [[50	52]	[203	207]	[295	298]	[432	434]	[601	605]	[761	773]	[952	955]] "[['EEE'	'GYK'	'223'	'334'	'EEE'	'STQ'	'223'	'334']	['EEEEE'	'ITINK'	'/2/33'	'03044'	'EEEEE'	'IYSKH'	'/2233'	'03344']	['HHHH'	'TLGN'
4GQH_K 0.1333975157393825 1.0866897010241277 0.5213523131672597 [[2	4]	[106	108]	[68	70]	[68	70]	[118	121]	[76	80]] [5	6	1	4	0	2] [[208	210]	[294	296]	[394	396]	[586	588]	[769	772]	[959	963]] "[['EE.'	'YSI'	'22Y'	'330'	'EE.'	'TPI'	'22Y'	'330']	['.HH'	'ETL'	']$""'	'431'	'.HH'	'DPL'	']$""'	'431']	['EEE'	'KVY'	'3/2'	'403'	'EEE'	'NVY'	'3/2'
4MJ6_A 0.0332845719044249 0.9312517059556004 0.9300225733634304 [[188	192]	[96	103]	[213	218]	[88	99]	[31	35]	[56	61]	[68	75]] [3	5	6	1	4	0	2] [[49	53]	[196	203]	[312	317]	[426	436]	[573	577]	[746	751]	[988	995]] "[['EEEEE'	'HMTHH'	'31233'	'42344'	'EEEEE'	'HSTQD'	'32233'	'43344']	['EEEEEEEE'	'QIMYGADV'	'3/12213/'	'40233240'	'EETTEEEE'	'NIDGYFKI'	'3/ON213/'	'40433240']	['EEEEEE'	'ITLTWQ'
4Q46_B 0.0024863757184042 4.786123119251423 1.1700507614213191 [[375	379]	[385	389]	[350	355]	[452	454]	[375	379]	[434	438]	[398	414]] [3	5	6	1	4	0	2] [[47	51]	[224	228]	[282	287]	[430	432]	[584	588]	[761	765]	[1011	1017]] "[['EEEEE'	'ILKKS'	'/0332'	'01443'	'EEEEE'	'VLHST'	'/0322'	'01433']	['EEEEE'	'KLLIN'	'300/3'	'41104'	'EEEEE'	'EPLVD'	'320/3'	'43104']	['TS.EEE'	'NGTIQK'
1QJX_2 0.0145919372898908 1.125354799220987 1.1428571428571417 [[79	81]	[249	253]	[241	248]	[45	48]	[104	108]	[90	94]	[93	95]] [3	5	6	1	4	0	2] [[50	52]	[201	205]	[311	318]	[427	430]	[547	551]	[769	773]	[1009	1011]] [['EEE'	'WWK'	'223'	'334'	'EEE'	'STQ'	'223'	'334']	['EEEEE'	'AEFSG'	'13122'	'24233'	'EEEEE'	'FKIYS'	'13/22'	'24033']	['EEEEEEEE'	'TVSISPMC'
6LB1_A 0.1096600636677004 0.8598115490226961 0.7665289256198349 [[124	127]	[120	127]	[75	79]	[141	148]	[110	113]	[160	162]	[66	68]] [3	5	6	1	4	0	2] [[50	53]	[200	207]	[311	315]	[431	438]	[592	595]	[756	758]	[957	959]] "[['EEEE'	'TSKQ'	'2233'	'3344'	'EEEE'	'STQD'	'2233'	'3344']	['EEEEEEEE'	'TFVITSKQ'	'21//2233'	'32003344'	'EEEEEEEE'	'YFKIYSKH'	'213/2233'	'32403344']	['EEEEE'	'YMGEY'
4O6C_D 0.0282068495645969 0.9727963433507087 0.9655172413793094 [[310	312]	[324	331]	[32	35]	[131	135]	[15	19]	[68	72]	[64	80]] [3	5	6	1	4	0	2] [[49	51]	[196	205]	[313	316]	[398	402]	[547	551]	[769	773]	[953	964]] "[['EEE'	'DWW'	'322'	'433'	'EEE'	'HST'	'322'	'433']	['EETTEEEE'	'QTDSGVWY'	'32ON2/22'	'43433033'	'EETTEEEEEE'	'NIDGYFKIYS'	'3/ON213/22'	'4043324033']	['EEEE'	'YKYY'
4O6C_B 0.0260457095321074 0.9950722877736704 0.9883720930232558 [[33	35]	[32	36]	[32	35]	[131	135]	[15	19]	[68	72]	[64	80]] [3	5	6	1	4	0	2] [[49	51]	[205	209]	[313	316]	[398	402]	[547	551]	[769	773]	[953	964]] "[['EEE'	'KYY'	'322'	'433'	'EEE'	'HST'	'322'	'433']	['EEEEE'	'YKYYP'	'23222'	'34333'	'EEEEE'	'SKHTP'	'23322'	'34433']	['EEEE'	'YKYY'
6TMT_F 0.0328252643329645 15.01901311420712 0.0011709601873528 [[340	343]	[544	547]	[76	81]	[543	546]	[392	395]	[466	473]	[64	74]] [3	5	6	1	4	0	2] [[47	50]	[224	227]	[295	300]	[449	452]	[594	597]	[762	770]	[988	998]] "[['EEEE'	'ILKS'	'/032'	'0143'	'EEEE'	'VLHS'	'/032'	'0143']	['EEEE'	'KTLI'	'320/'	'4310'	'EEEE'	'EPLV'	'320/'	'4310']	['HHHHHH'	'PATKTD'
4GMS_M 0.049006651071113 0.891084307437614 0.858695652173912 [[159	163]	[45	48]	[17	25]	[112	118]	[114	117]] [3	5	6	1	4] [[47	51]	[224	227]	[310	318]	[429	435]	[594	597]] [['EEEEE'	'VLNSW'	'/0322'	'01433'	'EEEEE'	'VLHST'	'/0322'	'01433']	['EEEE'	'KTLI'	'320/'	'4310'	'EEEE'	'EPLV'	'320/'	'4310']	['S.EEEEEEE'	'DRVSVTWKA'	'V^/2/2231'	'450303342'	'SEEEEEEEE'	'KGIYQTSNF'	'V2/232231'	'430343342']	['..EEEEE'	'APTVSIF'	'[}2/2/1'	'2330302'
6MPH_B 0.026868483739552 11.643982910714127 0.015439429928741 [[129	133]	[155	158]	[445	450]	[486	489]	[342	345]	[340	349]] [3	5	6	1	0	2] [[48	52]	[206	209]	[311	316]	[431	434]	[767	770]	[1002	1012]] "[['EEEEE'	'LQTTN'	'03223'	'14334'	'EEEEE'	'LHSTQ'	'03223'	'14334']	['EEEE'	'KNTS'	'3322'	'4433'	'EEEE'	'KHTP'	'3322'	'4433']	['EEEEEE'	'YVSNIT'	'2/23/2'	'303403'	'EEEEEE'	'GIYQTS'	'2/2322'
4ADP_A 0.0226475705954317 9.232542640528289 0.0239520958083834 [[372	375]	[451	453]	[24	28]	[321	326]	[444	453]	[293	297]	[121	126]] [3	5	6	1	4	0	2] [[42	45]	[203	205]	[294	298]	[433	438]	[540	549]	[738	742]	[1007	1012]] "[['EEE.'	'VALG'	'/10}'	'0213'	'EE..'	'VFRS'	'/1^}'	'0253']	['EEE'	'VYS'	'/22'	'033'	'EEE'	'IYS'	'/22'	'033']	['.HHHH'	'NPLSN'
5D28_A 0.0368254190867276 1.2029691497723405 0.6379310344827589 [[99	101]	[72	75]	[231	235]	[111	115]	[207	212]	[137	139]	[138	145]] [3	5	6	1	4	0	2] [[49	51]	[201	204]	[313	317]	[395	399]	[538	543]	[767	769]	[998	1005]] "[['EEE'	'ETT'	'322'	'433'	'EEE'	'HST'	'322'	'433']	['EEEE'	'ADVY'	'13/2'	'2403'	'EEEE'	'FKIY'	'13/2'	'2403']	['EEEEE'	'GHGCN'
3KIE_K 0.0118886462816605 17.13104042466726 0.0202863961813841 [[308	310]	[316	326]	[674	678]	[342	346]	[674	677]	[395	397]	[295	300]] [3	5	6	1	4	0	2] [[51	53]	[201	211]	[313	317]	[434	438]	[547	550]	[754	756]	[992	997]] "[['EEE'	'PKK'	'233'	'344'	'EEE'	'TQD'	'233'	'344']	['EEEEEEEEEE.'	'FNIQVKEVTQN'	'13/3/33/23]'	'24040440344'	'EEEEEEEEE..'	'FKIYSKHTPIN'	'13/223322Y]'	'24033443304']	['EEEEE'	'YSTGQ'
6A4K_M 0.0251543006534116 0.973733681877764 1.030878859857482 [[90	94]	[91	96]	[196	198]	[90	95]	[109	116]	[186	191]	[187	189]] [3	5	6	1	4	0	2] [[49	53]	[204	209]	[315	317]	[394	399]	[550	559]	[746	751]	[1009	1011]] "[['EEEEE'	'DYYMQ'	'32213'	'43324'	'EEEEE'	'HSTQD'	'32233'	'43344']	['EEEEEE'	'YYMQTW'	'221322'	'332433'	'EEEEEE'	'YSKHTP'	'223322'	'334433']	['EEE'	'YSN'
1C8M_3 0.0182735336935035 1.3566343565696828 0.7448979591836735 [[192	194]	[152	156]	[188	194]	[151	154]	[162	169]	[182	184]	[99	101]] [3	5	6	1	4	0	2] [[50	52]	[202	206]	[311	317]	[431	434]	[594	601]	[756	758]	[1008	1010]] [['EEE'	'WYQ'	'223'	'334'	'EEE'	'STQ'	'223'	'334']	['EEEEE'	'HVVWD'	'3//23'	'40034'	'EEEEE'	'KIYSK'	'3/223'	'40334']	['EEEEEEE'	'YITCWYQ'
1QBE_A 0.045671272288708 0.8013602234037918 0.9127516778523496 [[20	23]	[89	93]	[68	74]	[91	98]	[49	52]	[102	106]	[105	107]] [3	5	6	1	4	0	2] [[47	50]	[200	204]	[312	318]	[432	439]	[594	597]	[762	766]	[1014	1016]] "[['EEEE'	'VLNP'	'/032'	'0143'	'EEEE'	'VLHS'	'/032'	'0143']	['EEEEE'	'YADVT'	'213/2'	'32403'	'EEEEE'	'YFKIY'	'213/2'	'32403']	['EEEEEEE'	'IQNPTAC'
3IT8_B 0.0635093740172773 1.0980412275124392 0.6347992351816434 [[57	61]	[58	61]	[117	124]	[116	121]	[104	107]] [3	5	6	1	4] [[48	52]	[203	206]	[311	318]	[448	453]	[529	532]] [['EEEEE'	'LIYSQ'	'0/223'	'10334'	'EEEEE'	'LHSTQ'	'03223'	'14334']	['EEEE'	'IYSQ'	'/223'	'0334'	'EEEE'	'IYSK'	'/223'	'0334']	['EEEEEEEE'	'PIYLGGVF'	'2/2022/1'	'30313302'	'EEEEEEEE'	'GIYQTSNF'	'2/232231'	'30343342']	['EEEEEE'	'EPIYLG'	'32/202'	'430313'
1ND3_B 0.0141732034577604 1.1386102305769 1.181122448979592 [[79	81]	[249	253]	[241	248]	[45	48]	[104	108]	[90	94]	[93	95]] [3	5	6	1	4	0	2] [[50	52]	[201	205]	[311	318]	[427	430]	[547	551]	[769	773]	[1009	1011]] [['EEE'	'WWK'	'223'	'334'	'EEE'	'STQ'	'223'	'334']	['EEEEE'	'AEFSG'	'13122'	'24233'	'EEEEE'	'FKIYS'	'13/22'	'24033']	['EEEEEEEE'	'TVSISPMC'
7JQB_W 0.0025189927520095 4.256302405987466 1.2265624999999991 [[51	53]	[51	53]	[48	50]	[47	49]	[32	35]	[65	70]	[65	74]] [3	5	6	1	4	0	2] [[49	51]	[207	209]	[316	318]	[448	450]	[539	542]	[747	752]	[1009	1017]] "[['EEE'	'KTY'	'322'	'433'	'EEE'	'HST'	'322'	'433']	['EEE'	'KTY'	'322'	'433'	'EEE'	'HTP'	'322'	'433']	['EEE'	'GQF'
5LK0_A 0.0199605649374806 17.56474501127129 0.0070175438596491 [[81	86]	[369	381]	[72	78]	[371	376]	[326	333]	[266	268]] [3	5	6	1	4	2] [[48	53]	[200	208]	[313	319]	[448	453]	[546	553]	[1009	1011]] [['EEEEEE'	'LKTSFH'	'032213'	'143324'	'EEEEEE'	'LHSTQD'	'032233'	'143344']	['EEEEEEEEEEEEE'	'GAESVTLTRGQNT'	'2132/20242332'	'3243031353443'	'EEEEEEEEE'	'YFKIYSKHT'	'213/22332'	'324033443']	['EEEEEEE'	'GHWFDGR'	'2321324'	'3432435'	'EEEEEEE'	'YQTSNFR'	'2322314'
4FTE_B 0.0192412921727218 1.3110470266248 0.7628865979381436 [[312	316]	[170	174]	[189	192]	[103	113]	[173	179]	[349	351]	[371	375]] [3	5	6	1	4	0	2] [[47	51]	[200	204]	[311	314]	[395	401]	[595	601]	[769	771]	[960	964]] "[['EEEEE'	'ILKAW'	'/0312'	'01423'	'EEEEE'	'VLHST'	'/0322'	'01433']	['EEEEE'	'SMNVG'	'213/2'	'32403'	'EEEEE'	'YFKIY'	'213/2'	'32403']	['EEEE'	'TVWK'
6MQC_L 0.0348680121978212 0.8690513661334307 0.9745958429561196 [[159	162]	[203	207]	[101	104]	[129	133]	[184	187]	[183	187]] [5	6	1	4	0	2] [[205	208]	[283	287]	[430	433]	[594	598]	[761	764]	[1006	1010]] "[['EEEE'	'SQES'	'2332'	'3443'	'EEEE'	'SKHT'	'2332'	'3443']	['S.EEE'	'SPVTK'	'U}/23'	'33034'	'S.EEE'	'GTITD'	'U}/23'	'33034']	['.EEE'	'GTKV'	'}23/'	'3340'	'.EEE'	'TGDV'	'}23/'
6ZMT_L 0.0223685010012466 1.1154350018835235 0.9170403587443936 [[142	146]	[91	93]	[127	130]	[85	89]	[142	146]	[50	52]	[48	50]] [3	5	6	1	4	0	2] [[47	51]	[224	226]	[311	314]	[399	403]	[584	588]	[771	773]	[954	956]] [['EEEEE'	'VLKVT'	'/03/2'	'01403'	'EEEEE'	'VLHST'	'/0322'	'01433']	['EEE'	'DYL'	'320'	'431'	'EEE'	'EPL'	'320'	'431']	['EEEE'	'TVGE'
6VRW_A 0.0212238456550828 12.872482190546153 0.0166468489892979 [[225	239]	[443	446]	[35	40]	[486	489]	[35	40]	[342	344]	[340	349]] [3	5	6	1	4	0	2] [[47	52]	[203	206]	[311	316]	[431	434]	[594	599]	[763	765]	[1002	1012]] "[['EEEE..SS..SSEEE'	'ILKQNNKTFNGTGPQ'	'/033]]VU[]UU223'	'014444432433334'	'EEEEEE'	'VLHSTQ'	'/03223'	'014334']	['EEEE'	'ITSK'	'/223'	'0334'	'EEEE'	'IYSK'	'/223'	'0334']	['EEEEEE'	'WVTVYY'
3U4E_G 0.0655910504312254 1.1894462617539197 0.5240641711229947 [[225	229]	[158	164]	[198	203]	[120	124]	[194	201]	[212	215]	[209	212]] [3	5	6	1	4	0	2] [[49	53]	[200	206]	[313	318]	[396	400]	[539	550]	[770	773]	[1015	1018]] [['EEEEE'	'EWTYD'	'32223'	'43334'	'EEEEE'	'HSTQD'	'32233'	'43344']	['EEEEEEE'	'SFNITTE'	'213/223'	'3240334'	'EEEEEEE'	'YFKIYSK'	'213/223'	'3240334']	['EEEEEE'	'TTTTEA'
2CGT_F 0.0310631236231513 14.930849650825616 0.0047003525264388 [[484	487]	[477	486]	[484	487]	[354	357]	[330	338]	[115	129]	[391	401]] [3	5	6	1	4	0	2] [[49	52]	[204	209]	[314	317]	[427	430]	[548	556]	[762	773]	[953	960]] "[['EEEE'	'EYGN'	'3223'	'4334'	'EEEE'	'HSTQ'	'3223'	'4334']	['EEETTTTEEE'	'GYNAATEEYG'	'223MMNO322'	'3342234433'	'EEEEEE'	'YSKHTP'	'223322'	'334433']	['EEEE'	'EYGN'
2QB0_B 0.0779087292487406 0.9607249117929147 0.7999999999999994 [[108	112]	[109	111]	[179	183]	[78	83]	[75	85]	[32	40]] [3	5	6	1	0	2] [[48	52]	[202	204]	[295	299]	[365	370]	[744	753]	[953	961]] "[['EEEEE'	'LKIYK'	'03/23'	'14034'	'EEEEE'	'LHSTQ'	'03223'	'14334']	['EEE'	'KIY'	'3/2'	'403'	'EEE'	'KIY'	'3/2'	'403']	['HHHHH'	'PVYDS'	'$!$%$'	'30343'	'HHHHH'	'PLSET'	'$""$%$'
5KIP_A 0.0215827771251897 1.2318469474378648 0.815286624203821 [[20	23]	[89	93]	[68	72]	[87	91]	[35	37]	[104	106]	[105	107]] [3	5	6	1	4	0	2] [[47	50]	[200	204]	[312	316]	[394	398]	[611	613]	[764	766]	[1014	1016]] [['EEEE'	'VLNP'	'/032'	'0143'	'EEEE'	'VLHS'	'/032'	'0143']	['EEEEE'	'YADVT'	'213/2'	'32403'	'EEEEE'	'YFKIY'	'213/2'	'32403']	['EEEEE'	'IQNPT'
4FTS_A 0.0196995558033672 1.2782072442494314 0.8076109936575053 [[312	316]	[170	174]	[189	192]	[103	113]	[173	179]	[349	351]	[371	375]] [3	5	6	1	4	0	2] [[47	51]	[200	204]	[311	314]	[395	401]	[595	601]	[769	771]	[960	964]] "[['EEEEE'	'ILKAW'	'/0312'	'01423'	'EEEEE'	'VLHST'	'/0322'	'01433']	['EEEEE'	'SMNVG'	'213/2'	'32403'	'EEEEE'	'YFKIY'	'213/2'	'32403']	['EEEE'	'TVWK'
7CZE_J 0.0426057579161331 1.0709541642019071 0.7592592592592589 [[197	199]	[119	126]	[63	68]	[123	126]	[95	100]] [3	5	6	1	4] [[50	52]	[201	208]	[311	316]	[396	399]	[538	543]] [['EEE'	'YYK'	'223'	'334'	'EEE'	'STQ'	'223'	'334']	['EEEEEEEE'	'FNLYYAES'	'13022132'	'24133243'	'EEEEEEEE'	'FKIYSKHT'	'13/22332'	'24033443']	['EEEEEE'	'PIYMYS'	'2/2122'	'303233'	'EEEEEE'	'GIYQTS'	'2/2322'	'303433']	['EEEE'	'YAES'	'2132'	'3243'
4BBL_P 0.0381255789492057 7.0381528010836005 0.0215053763440855 [[375	377]	[375	381]	[139	142]	[484	486]	[94	97]	[141	154]	[192	198]] [3	5	6	1	4	0	2] [[49	51]	[206	212]	[297	300]	[414	416]	[593	596]	[761	767]	[1011	1017]] "[['EEE'	'ESS'	'322'	'433'	'EEE'	'HST'	'322'	'433']	['EEEE...'	'ESSTLEL'	'3222Z]Z'	'4333141'	'EEEE...'	'KHTPINL'	'3322Y]Z'	'4433041']	['HHHH'	'WHSN'
6GVR_A 0.0167336130870649 14.985231566443598 0.0175438596491233 [[689	691]	[688	691]	[686	691]	[654	660]	[341	345]	[179	181]	[174	177]] [3	5	6	1	4	0	2] [[50	52]	[203	206]	[312	317]	[371	377]	[593	597]	[771	773]	[1002	1005]] "[['EEE'	'GYN'	'223'	'334'	'EEE'	'STQ'	'223'	'334']	['EEEE'	'VGYN'	'/223'	'0334'	'EEEE'	'IYSK'	'/223'	'0334']	['EEEEEE'	'VGVGYN'
4XT1_A 0.2883152542452016 5.698957937080035 0.0142348754448395 [[167	169]	[167	169]	[275	278]	[274	277]	[176	181]	[38	42]	[45	56]] [3	5	6	1	4	0	2] [[51	53]	[205	207]	[296	299]	[367	370]	[578	583]	[766	770]	[1004	1015]] "[['EEE'	'TKK'	'233'	'344'	'EEE'	'TQD'	'233'	'344']	['EEE'	'TKK'	'233'	'344'	'EEE'	'SKH'	'233'	'344']	['HHHH'	'LTES'
6H9G_C 0.0381144637798226 7.038152919409384 0.0227272727272722 [[375	377]	[375	381]	[139	142]	[484	486]	[94	97]	[141	154]	[192	198]] [3	5	6	1	4	0	2] [[49	51]	[206	212]	[297	300]	[414	416]	[593	596]	[761	767]	[1011	1017]] "[['EEE'	'ESS'	'322'	'433'	'EEE'	'HST'	'322'	'433']	['EEEE...'	'ESSTLEL'	'3222Z]Z'	'4333141'	'EEEE...'	'KHTPINL'	'3322Y]Z'	'4433041']	['HHHH'	'WHSN'
6K32_G 0.0179063583352499 27.308867754771622 0.008187134502924 [[1172	1176]	[1169	1177]	[799	803]	[797	802]	[732	740]	[548	552]	[522	550]] [3	5	6	1	4	0	2] [[49	53]	[195	203]	[295	299]	[365	370]	[596	605]	[768	772]	[986	1008]] "[['EEEEE'	'EYTAE'	'32213'	'43324'	'EEEEE'	'HSTQD'	'32233'	'43344']	['EEEEEEEEE'	'HDIEYTAEV'	'33/32213/'	'440433240'	'EEETTEEEE'	'KNIDGYFKI'	'33/ON213/'	'440433240']	['HHHHH'	'TLSQS'
5U0C_C 0.0366744938791398 8.298275012323227 0.0190703218116805 [[307	311]	[306	310]	[450	455]	[517	522]	[457	462]	[513	519]	[608	626]] [3	5	6	1	4	0	2] [[49	53]	[205	209]	[283	288]	[365	370]	[553	558]	[763	770]	[998	1017]] "[['EEEEE'	'HGSYE'	'32223'	'43334'	'EEEEE'	'HSTQD'	'32233'	'43344']	['EEEEE'	'YHGSY'	'23222'	'34333'	'EEEEE'	'SKHTP'	'23322'	'34433']	['S.EEEE'	'SCVYNM'
4NQV_I 0.0255849616389284 0.9652125518885988 1.1215880893300252 [[188	192]	[96	103]	[89	94]	[88	99]	[31	35]	[71	80]	[68	75]] [3	5	6	1	4	0	2] [[49	53]	[196	203]	[281	286]	[426	436]	[573	577]	[761	769]	[988	995]] "[['EEEEE'	'HMTHH'	'31233'	'42344'	'EEEEE'	'HSTQD'	'32233'	'43344']	['EEEEEEEE'	'QIMYGCDV'	'3/12213/'	'40233240'	'EETTEEEE'	'NIDGYFKI'	'3/ON213/'	'40433240']	['TTS..E'	'EDGSHT'
6H9G_A 0.0381145014534318 7.038153036289189 0.0227272727272722 [[375	377]	[375	381]	[139	142]	[484	486]	[94	97]	[141	154]	[192	198]] [3	5	6	1	4	0	2] [[49	51]	[206	212]	[297	300]	[414	416]	[593	596]	[761	767]	[1011	1017]] "[['EEE'	'ESS'	'322'	'433'	'EEE'	'HST'	'322'	'433']	['EEEE...'	'ESSTLEL'	'3222Z]Z'	'4333141'	'EEEE...'	'KHTPINL'	'3322Y]Z'	'4433041']	['HHHH'	'WHSN'
4FTS_B 0.0198143790354364 1.315698196087024 0.7701863354037268 [[312	316]	[170	174]	[189	192]	[103	113]	[173	179]	[349	351]	[371	375]] [3	5	6	1	4	0	2] [[47	51]	[200	204]	[311	314]	[395	401]	[595	601]	[769	771]	[960	964]] "[['EEEEE'	'ILKAW'	'/0312'	'01423'	'EEEEE'	'VLHST'	'/0322'	'01433']	['EEEEE'	'SMNVG'	'213/2'	'32403'	'EEEEE'	'YFKIY'	'213/2'	'32403']	['EEEE'	'TVWK'
2HWB_1 0.0165707207901817 1.2083045047219407 0.9930069930069922 [[204	207]	[100	105]	[126	129]	[125	128]	[126	131]	[68	71]	[114	116]] [3	5	6	1	4	0	2] [[38	41]	[206	211]	[313	316]	[448	451]	[547	552]	[764	767]	[1010	1012]] "[['.SSS'	'YSHD'	'}UVV'	'3344'	'.SSS'	'YPDK'	'}UVV'	'3344']	['EEE...'	'NDWKIN'	'332]Y]'	'443404'	'EEEE..'	'KHTPIN'	'3322Y]'	'443304']	['EEEE'	'SEYT'
3ZDP_C 0.0384959852712751 7.661407678841528 0.0190703218116805 [[375	377]	[375	381]	[139	142]	[469	472]	[92	96]	[141	154]	[192	198]] [3	5	6	1	4	0	2] [[49	51]	[206	212]	[297	300]	[427	430]	[547	551]	[761	767]	[1011	1017]] "[['EEE'	'ESS'	'322'	'433'	'EEE'	'HST'	'322'	'433']	['EEEE...'	'ESSTLEL'	'3222Z]Z'	'4333141'	'EEEE...'	'KHTPINL'	'3322Y]Z'	'4433041']	['HHHH'	'WHSN'
6TYS_E 0.0287608319396474 19.718777496013104 0.0011709601873528 [[101	103]	[393	396]	[466	473]	[49	54]	[281	287]	[128	132]	[453	478]] [3	5	6	1	4	0	2] [[51	53]	[196	199]	[295	302]	[448	453]	[548	554]	[738	742]	[990	1017]] "[['EEE'	'THD'	'233'	'344'	'EEE'	'TQD'	'233'	'344']	['EETT'	'QVQT'	'3/ON'	'4043'	'EETT'	'NIDG'	'3/ON'	'4043']	['HHHHHHHH'	'SLQQSKDY'
3SHM_M 0.0130956255537357 16.906544396740337 0.0202863961813841 [[676	678]	[323	327]	[674	678]	[343	348]	[406	411]	[396	398]	[296	301]] [3	5	6	1	4	0	2] [[50	52]	[202	206]	[313	317]	[434	439]	[561	566]	[754	756]	[992	997]] "[['EEE'	'TGQ'	'223'	'334'	'EEE'	'STQ'	'223'	'334']	['EEEEE'	'EVTTN'	'3/223'	'40334'	'EEEEE'	'KIYSK'	'3/223'	'40334']	['EEEEE'	'YSTGQ'
2YMN_D 0.0381169973723035 7.038076112705665 0.0239520958083834 [[375	377]	[375	381]	[139	142]	[484	486]	[94	97]	[141	154]	[192	198]] [3	5	6	1	4	0	2] [[49	51]	[206	212]	[297	300]	[414	416]	[593	596]	[761	767]	[1011	1017]] "[['EEE'	'ESS'	'322'	'433'	'EEE'	'HST'	'322'	'433']	['EEEE...'	'ESSTLEL'	'3222Z]Z'	'4333141'	'EEEE...'	'KHTPINL'	'3322Y]Z'	'4433041']	['HHHH'	'WHSN'
7CZE_L 0.0427953384710645 1.09711938368988 0.7378048780487803 [[197	199]	[119	126]	[63	68]	[123	126]	[95	100]] [3	5	6	1	4] [[50	52]	[201	208]	[311	316]	[396	399]	[538	543]] [['EEE'	'YYK'	'223'	'334'	'EEE'	'STQ'	'223'	'334']	['EEEEEEEE'	'FNLYYAES'	'13022132'	'24133243'	'EEEEEEEE'	'FKIYSKHT'	'13/22332'	'24033443']	['EEEEEE'	'PIYMYS'	'2/2122'	'303233'	'EEEEEE'	'GIYQTS'	'2/2322'	'303433']	['EEEE'	'YAES'	'2132'	'3243'
3WOF_U 0.0188860704045102 1.1369059160153705 0.997663551401869 [[708	711]	[711	713]	[794	797]	[779	781]	[771	778]	[771	773]] [5	6	1	4	0	2] [[225	228]	[317	319]	[412	415]	[605	607]	[764	771]	[994	996]] "[['EEEE'	'YEIE'	'23/3'	'3404'	'EEEE'	'PLVD'	'20/3'	'3104']	['EEE'	'EAR'	'314'	'425'	'EEE'	'NFR'	'314'	'425']	['TT..'	'PGEG'	'NN]}'	'3343'	'TT..'	'PGQT'	'NN]}'
4GQH_V 0.1100622420014995 1.088689600482475 0.6473988439306357 [[2	4]	[68	70]	[68	70]	[118	121]	[76	80]] [5	1	4	0	2] [[208	210]	[394	396]	[586	588]	[769	772]	[959	963]] "[['EE.'	'YSI'	'22Y'	'330'	'EE.'	'TPI'	'22Y'	'330']	['EEE'	'KVY'	'3/2'	'403'	'EEE'	'NVY'	'3/2'	'403']	['EEE'	'KVY'	'3/2'	'403'	'EEE'	'DIT'	'3/2'	'403']	['HHHH'	'TVAI'	'$!#!'	'3020'
4WHY_H 0.0344519050562692 1.0666579028819392 0.8791208791208789 [[196	199]	[153	157]	[196	198]	[104	107]	[118	121]	[126	129]	[126	129]] [3	5	6	1	4	0	2] [[50	53]	[196	200]	[315	317]	[429	432]	[594	597]	[750	753]	[1009	1012]] "[['EEEE'	'YTDE'	'2233'	'3344'	'EEEE'	'STQD'	'2233'	'3344']	['EETTE'	'KIDGT'	'3/ON2'	'40433'	'EETTE'	'NIDGY'	'3/ON2'	'40433']	['EEE'	'YTD'
7CZE_I 0.0425902261479398 1.0776219366550492 0.7701863354037268 [[197	199]	[119	126]	[63	70]	[123	126]	[95	100]] [3	5	6	1	4] [[50	52]	[201	208]	[311	318]	[396	399]	[538	543]] [['EEE'	'YYK'	'223'	'334'	'EEE'	'STQ'	'223'	'334']	['EEEEEEEE'	'FNLYYAES'	'13022132'	'24133243'	'EEEEEEEE'	'FKIYSKHT'	'13/22332'	'24033443']	['EEEEEEEE'	'PIYMYSVC'	'2/2122/1'	'30323302'	'EEEEEEEE'	'GIYQTSNF'	'2/232231'	'30343342']	['EEEE'	'YAES'	'2132'	'3243'
6OJ0_r 0.027871260556598 1.182545374100456 0.8037974683544307 [[930	934]	[867	870]	[868	874]	[955	961]	[938	946]	[879	883]	[807	812]] [3	5	6	1	4	0	2] [[38	42]	[202	205]	[312	318]	[395	402]	[514	523]	[747	751]	[953	958]] "[['.SS.E'	'SPQSI'	'}UV}/'	'33430'	'.SSSE'	'YPDKV'	'}UVV/'	'33440']	['EEEE'	'QIWY'	'3/22'	'4033'	'EEEE'	'KIYS'	'3/22'	'4033']	['EEEEEEE'	'IWYLTDA'
4XON_A 0.0168396800253917 14.952703479327896 0.018713450292398 [[689	691]	[688	691]	[686	691]	[654	660]	[341	345]	[179	181]	[174	177]] [3	5	6	1	4	0	2] [[50	52]	[203	206]	[312	317]	[371	377]	[593	597]	[771	773]	[1002	1005]] "[['EEE'	'GYN'	'223'	'334'	'EEE'	'STQ'	'223'	'334']	['EEEE'	'VGYN'	'/223'	'0334'	'EEEE'	'IYSK'	'/223'	'0334']	['EEEEEE'	'VGVGYN'
4NQV_A 0.0259732385499483 0.9590771709628384 1.1979434447300772 [[188	192]	[96	103]	[89	94]	[88	99]	[31	35]	[71	80]	[68	75]] [3	5	6	1	4	0	2] [[49	53]	[196	203]	[281	286]	[426	436]	[573	577]	[761	769]	[988	995]] "[['EEEEE'	'HMTHH'	'31233'	'42344'	'EEEEE'	'HSTQD'	'32233'	'43344']	['EEEEEEEE'	'QIMYGCDV'	'3/12213/'	'40233240'	'EETTEEEE'	'NIDGYFKI'	'3/ON213/'	'40433240']	['TTS..E'	'EDGSHT'
6OJ0_V 0.0406309474645053 1.0822029270167688 0.7962184873949583 [[530	534]	[467	470]	[468	474]	[555	561]	[425	430]	[479	483]	[407	412]] [3	5	6	1	4	0	2] [[38	42]	[202	205]	[312	318]	[395	402]	[548	553]	[747	751]	[953	958]] "[['.SS.E'	'SPQSI'	'}UV}/'	'33430'	'.SSSE'	'YPDKV'	'}UVV/'	'33440']	['EEEE'	'QIWY'	'3/22'	'4033'	'EEEE'	'KIYS'	'3/22'	'4033']	['EEEEEEE'	'IWYLTDA'
2XHU_B 0.048682464038188 9.197307396895573 0.015439429928741 [[218	220]	[214	220]	[24	28]	[383	386]	[451	454]	[172	178]	[121	126]] [3	5	6	1	4	0	2] [[50	52]	[200	206]	[294	298]	[451	454]	[592	595]	[764	770]	[1007	1012]] "[['EEE'	'SYD'	'223'	'334'	'EEE'	'STQ'	'223'	'334']	['EEEEEEE'	'PMGFSYD'	'2121223'	'3232334'	'EEEEEEE'	'YFKIYSK'	'213/223'	'3240334']	['.HHHH'	'NPLSN'
5VGC_A 0.0224933278633274 1.1323841749143293 0.9431818181818185 [[162	164]	[36	38]	[110	113]	[95	99]	[45	55]	[112	115]] [3	5	6	1	4	0] [[41	43]	[201	203]	[297	300]	[366	370]	[595	605]	[761	764]] "[['SEE'	'NVC'	'V/1'	'402'	'SEE'	'KVF'	'V/1'	'402']	['EEE'	'AQI'	'13/'	'240'	'EEE'	'FKI'	'13/'	'240']	['HHHH'	'SNYQ'	'$%$%'	'3434'	'HHHH'	'SETK'	'$%$%'
3SHM_D 0.0130883860836633 16.906601867733603 0.0215053763440855 [[676	678]	[323	327]	[674	678]	[343	348]	[406	411]	[396	398]	[296	301]] [3	5	6	1	4	0	2] [[50	52]	[202	206]	[313	317]	[434	439]	[561	566]	[754	756]	[992	997]] "[['EEE'	'TGQ'	'223'	'334'	'EEE'	'STQ'	'223'	'334']	['EEEEE'	'EVTTN'	'3/223'	'40334'	'EEEEE'	'KIYSK'	'3/223'	'40334']	['EEEEE'	'YSTGQ'
6HAU_A 0.2017949915880823 3.221964390207932 0.0245614035087726 [[403	405]	[381	384]	[365	371]	[179	181]	[395	401]	[376	386]] [3	6	1	4	0	2] [[38	40]	[295	298]	[367	373]	[605	607]	[766	772]	[1002	1012]] "[['.SS'	'GTK'	'}UV'	'334'	'.SS'	'YPD'	'}UV'	'334']	['HHHH'	'SLTQ'	'$""$%'	'3134'	'HHHH'	'PLSE'	'$""$%'	'3134']	['HHHH..T'	'ILKEYRP'	'!""%%}^N'	'0144353'	'HHHH.TT'	'VLYNSAS'	'!""$%}MN'
4NQV_K 0.0280740702025141 0.9676981956553978 1.085365853658537 [[188	192]	[96	103]	[89	94]	[88	99]	[31	35]	[71	80]	[68	75]] [3	5	6	1	4	0	2] [[49	53]	[196	203]	[281	286]	[426	436]	[573	577]	[761	769]	[988	995]] "[['EEEEE'	'HMTHH'	'31233'	'42344'	'EEEEE'	'HSTQD'	'32233'	'43344']	['EEEEEEEE'	'QIMYGCDV'	'3/12213/'	'40233240'	'EETTEEEE'	'NIDGYFKI'	'3/ON213/'	'40433240']	['TTS..E'	'EDGSHT'
4TPL_B 0.0264127274925416 0.9959932882144495 1.1163366336633669 [[33	35]	[32	36]	[32	35]	[309	312]	[15	19]	[68	72]	[64	80]] [3	5	6	1	4	0	2] [[49	51]	[205	209]	[313	316]	[447	450]	[547	551]	[769	773]	[953	964]] "[['EEE'	'KYY'	'322'	'433'	'EEE'	'HST'	'322'	'433']	['EEEEE'	'YKYYP'	'23222'	'34333'	'EEEEE'	'SKHTP'	'23322'	'34433']	['EEEE'	'YKYY'
6GVP_A 0.0198115789728374 15.028224590192144 0.0142348754448395 [[689	691]	[688	691]	[686	691]	[654	660]	[341	345]	[179	181]	[174	177]] [3	5	6	1	4	0	2] [[50	52]	[203	206]	[312	317]	[371	377]	[593	597]	[771	773]	[1002	1005]] "[['EEE'	'GYN'	'223'	'334'	'EEE'	'STQ'	'223'	'334']	['EEEE'	'VGYN'	'/223'	'0334'	'EEEE'	'IYSK'	'/223'	'0334']	['EEEEEE'	'VGVGYN'
3KIE_C 0.0118836470486219 17.131047779707522 0.0251798561151075 [[308	310]	[316	326]	[674	678]	[342	346]	[674	677]	[395	397]	[295	300]] [3	5	6	1	4	0	2] [[51	53]	[201	211]	[313	317]	[434	438]	[547	550]	[754	756]	[992	997]] "[['EEE'	'PKK'	'233'	'344'	'EEE'	'TQD'	'233'	'344']	['EEEEEEEEEE.'	'FNIQVKEVTQN'	'13/3/33/23]'	'24040440344'	'EEEEEEEEE..'	'FKIYSKHTPIN'	'13/223322Y]'	'24033443304']	['EEEEE'	'YSTGQ'
1LJ2_B 0.3292700321882171 0.9952100092664378 0.6830708661417315 [[309	311]	[309	311]	[290	293]	[243	247]	[312	314]	[229	245]	[293	304]] [3	5	6	1	4	0	2] [[49	51]	[207	209]	[297	300]	[365	369]	[592	594]	[762	770]	[953	964]] "[['EEE'	'QYS'	'322'	'433'	'EEE'	'HST'	'322'	'433']	['EEE'	'QYS'	'322'	'433'	'EEE'	'HTP'	'322'	'433']	['HHHH'	'SDYD'
6PCI_H 0.0321609227206816 1.207539816146547 0.7448979591836735 [[112	114]	[112	114]	[112	114]	[29	35]	[118	121]] [3	5	6	1	4] [[49	51]	[207	209]	[314	316]	[372	378]	[585	588]] [['EEE'	'HSY'	'322'	'433'	'EEE'	'HST'	'322'	'433']	['EEE'	'HSY'	'322'	'433'	'EEE'	'HTP'	'322'	'433']	['EEE'	'HSY'	'322'	'433'	'EEE'	'QTS'	'322'	'433']	['TTTS.EE'	'FSNYGMH'	'MNOU}13'	'2343324'
4BBL_S 0.0381258514622031 7.0381071687551335 0.0251798561151075 [[375	377]	[375	381]	[139	142]	[484	486]	[94	97]	[141	154]	[192	198]] [3	5	6	1	4	0	2] [[49	51]	[206	212]	[297	300]	[414	416]	[593	596]	[761	767]	[1011	1017]] "[['EEE'	'ESS'	'322'	'433'	'EEE'	'HST'	'322'	'433']	['EEEE...'	'ESSTLEL'	'3222Z]Z'	'4333141'	'EEEE...'	'KHTPINL'	'3322Y]Z'	'4433041']	['HHHH'	'WHSN'
6LAP_A 0.0880691473610038 1.099870970604342 0.6764705882352939 [[124	127]	[120	127]	[75	79]	[141	148]	[218	234]	[160	162]	[66	68]] [3	5	6	1	4	0	2] [[50	53]	[200	207]	[311	315]	[431	438]	[586	594]	[756	758]	[957	959]] "[['EEEE'	'TSKQ'	'2233'	'3344'	'EEEE'	'STQD'	'2233'	'3344']	['EEEEEEEE'	'TFVITSKQ'	'21//2233'	'32003344'	'EEEEEEEE'	'YFKIYSKH'	'213/2233'	'32403344']	['EEEEE'	'YMGEY'
6LBO_A 0.0880691473610038 1.099870970604342 0.6764705882352939 [[124	127]	[120	127]	[75	79]	[141	148]	[218	234]	[160	162]	[66	68]] [3	5	6	1	4	0	2] [[50	53]	[200	207]	[311	315]	[431	438]	[586	594]	[756	758]	[957	959]] "[['EEEE'	'TSKQ'	'2233'	'3344'	'EEEE'	'STQD'	'2233'	'3344']	['EEEEEEEE'	'TFVITSKQ'	'21//2233'	'32003344'	'EEEEEEEE'	'YFKIYSKH'	'213/2233'	'32403344']	['EEEEE'	'YMGEY'
6LBQ_A 0.0880691473610038 1.099870970604342 0.6764705882352939 [[124	127]	[120	127]	[75	79]	[141	148]	[218	234]	[160	162]	[66	68]] [3	5	6	1	4	0	2] [[50	53]	[200	207]	[311	315]	[431	438]	[586	594]	[756	758]	[957	959]] "[['EEEE'	'TSKQ'	'2233'	'3344'	'EEEE'	'STQD'	'2233'	'3344']	['EEEEEEEE'	'TFVITSKQ'	'21//2233'	'32003344'	'EEEEEEEE'	'YFKIYSKH'	'213/2233'	'32403344']	['EEEEE'	'YMGEY'
4WRK_B 0.0188879287710191 1.0888051943556492 1.2093023255813944 [[115	118]	[103	105]	[111	120]	[65	70]	[117	121]	[65	67]	[65	70]] [3	5	6	1	4	0	2] [[49	52]	[203	205]	[282	289]	[365	370]	[573	577]	[768	770]	[1006	1011]] "[['EEEE'	'DLSD'	'3023'	'4134'	'EEEE'	'HSTQ'	'3223'	'4334']	['EEE'	'ITP'	'/22'	'033'	'EEE'	'IYS'	'/22'	'033']	['TS.EEEEEEE'	'KGEIDLSDAI'
3SHM_H 0.0130809691591836 16.90667072465477 0.0227272727272722 [[676	678]	[323	327]	[674	678]	[343	348]	[406	411]	[396	398]	[296	301]] [3	5	6	1	4	0	2] [[50	52]	[202	206]	[313	317]	[434	439]	[561	566]	[754	756]	[992	997]] "[['EEE'	'TGQ'	'223'	'334'	'EEE'	'STQ'	'223'	'334']	['EEEEE'	'EVTTN'	'3/223'	'40334'	'EEEEE'	'KIYSK'	'3/223'	'40334']	['EEEEE'	'YSTGQ'
3KIC_G 0.0182059056218321 16.417290228590968 0.015439429928741 [[308	310]	[316	326]	[674	678]	[231	234]	[674	677]	[395	397]	[295	300]] [3	5	6	1	4	0	2] [[51	53]	[201	211]	[313	317]	[448	451]	[547	550]	[754	756]	[992	997]] "[['EEE'	'PKK'	'233'	'344'	'EEE'	'TQD'	'233'	'344']	['EEEEEEEEEE.'	'FNIQVKEVTQN'	'13/3/33/23]'	'24040440344'	'EEEEEEEEE..'	'FKIYSKHTPIN'	'13/223322Y]'	'24033443304']	['EEEEE'	'YSTGQ'
151L_A 0.0811143004661222 1.1763098467608009 0.6316793893129768 [[15	19]	[16	18]	[86	90]	[109	113]	[25	28]	[44	49]	[100	111]] [3	5	6	1	4	0	2] [[48	52]	[202	204]	[295	299]	[365	369]	[593	596]	[761	766]	[952	963]] "[['EEEEE'	'LKIYK'	'03/23'	'14034'	'EEEEE'	'LHSTQ'	'03223'	'14334']	['EEE'	'KIY'	'3/2'	'403'	'EEE'	'KIY'	'3/2'	'403']	['HHHHH'	'PVYDS'
2UUZ_B 0.4140571874264978 1.0448028472491622 0.6473988439306357 [[58	60]	[77	80]	[126	130]	[129	135]] [6	1	0	2] [[298	300]	[420	423]	[769	773]	[988	994]] [['HHH'	'HYQ'	'%$%'	'434'	'HHH'	'ETK'	'%$%'	'434']	['TTS.'	'KGIP'	'ONR}'	'4303'	'TTT.'	'DYNY'	'ONO}'	'4343']	['HHHHH'	'TIAHH'	'$!#%%'	'30244'	'HHHHH'	'GIAVE'	'$!#!%'	'30204']	['HHHHHHH'	'HHQVDID'	'%%%!%!%'	'4440404'	'HHHHHHH'	'EAEVQID'	'%#%!%!%'	'4240404']] 0 0 0.7730410851671438 0.22695891483285624
6I7M_C 0.0381194004539367 7.0381469333840965 0.0264105642256904 [[375	377]	[375	381]	[139	142]	[484	486]	[94	97]	[141	154]	[192	198]] [3	5	6	1	4	0	2] [[49	51]	[206	212]	[297	300]	[414	416]	[593	596]	[761	767]	[1011	1017]] "[['EEE'	'ESS'	'322'	'433'	'EEE'	'HST'	'322'	'433']	['EEEE...'	'ESSTLEL'	'3222Z]Z'	'4333141'	'EEEE...'	'KHTPINL'	'3322Y]Z'	'4433041']	['HHHH'	'WHSN'
6TMU_D 0.031633294467952 15.04865588809382 0.0070175438596491 [[168	170]	[544	547]	[76	81]	[543	546]	[392	395]	[466	473]	[64	82]] [3	5	6	1	4	0	2] [[50	52]	[224	227]	[295	300]	[449	452]	[594	597]	[762	770]	[988	1011]] "[['EEE'	'YPD'	'223'	'334'	'EEE'	'STQ'	'223'	'334']	['EEEE'	'KTLI'	'320/'	'4310'	'EEEE'	'EPLV'	'320/'	'4310']	['HHHHHH'	'PATKTD'
3KIC_C 0.0182050155532945 16.417263841111673 0.0163742690058483 [[308	310]	[316	326]	[674	678]	[231	234]	[674	677]	[395	397]	[295	300]] [3	5	6	1	4	0	2] [[51	53]	[201	211]	[313	317]	[448	451]	[547	550]	[754	756]	[992	997]] "[['EEE'	'PKK'	'233'	'344'	'EEE'	'TQD'	'233'	'344']	['EEEEEEEEEE.'	'FNIQVKEVTQN'	'13/3/33/23]'	'24040440344'	'EEEEEEEEE..'	'FKIYSKHTPIN'	'13/223322Y]'	'24033443304']	['EEEEE'	'YSTGQ'
4QNL_A 0.0026143620216839 31.601781347171325 0.272514619883041 [[841	844]	[788	794]	[790	794]	[14	18]	[409	413]	[447	449]	[18	25]] [3	5	6	1	4	0	2] [[48	51]	[201	209]	[312	316]	[366	370]	[595	599]	[767	769]	[953	960]] "[['EEEE'	'LEYS'	'0322'	'1433'	'EEEE'	'LHST'	'0322'	'1433']	['EEEEEEE'	'FKVWEYT'	'13/2322'	'2403433'	'EEEEEEEEE'	'FKIYSKHTP'	'13/223322'	'240334433']	['EEEEE'	'VWEYT'
1KI2_A 0.1049665067492757 1.0078008973385588 0.7999999999999994 [[144	146]	[143	146]	[144	146]	[200	206]	[78	82]	[359	362]	[211	217]] [3	5	6	1	4	0	2] [[50	52]	[203	206]	[315	317]	[430	436]	[597	601]	[768	771]	[990	996]] "[['EEE'	'GGE'	'223'	'334'	'EEE'	'STQ'	'223'	'334']	['EEEE'	'IGGE'	'/223'	'0334'	'EEEE'	'IYSK'	'/223'	'0334']	['EEE'	'GGE'
6QPO_B 0.0341794905888147 1.1404671078975404 0.819148936170212 [[486	488]	[422	424]	[484	488]	[564	569]	[547	551]] [3	5	6	1	4] [[51	53]	[225	227]	[313	317]	[395	400]	[592	596]] [['EEE'	'YKN'	'233'	'344'	'EEE'	'TQD'	'233'	'344']	['EEE'	'TLV'	'20/'	'310'	'EEE'	'PLV'	'20/'	'310']	['EEEEE'	'WNYKN'	'23233'	'34344'	'EEEEE'	'YQTSN'	'23223'	'34334']	['EEEEEE'	'ITFDFA'	'/21311'	'032422'
6E1R_A 0.0219212135573831 15.726243887819882 0.0130331753554495 [[628	632]	[618	633]	[694	701]	[463	468]	[692	699]	[295	297]	[291	297]] [3	5	6	1	4	0	2] [[49	53]	[201	208]	[311	318]	[448	453]	[592	599]	[771	773]	[958	964]] "[['ETEEE'	'HNYKK'	'3O233'	'44344'	'EEEEE'	'HSTQD'	'32233'	'43344']	['EEEEEEE.SEETEEEE'	'AKITNLTSYKHNYKKT'	'13/2302}U33O2332'	'2403413334443443'	'EEEEEEEE'	'FKIYSKHT'	'13/22332'	'24033443']	['EEEEEEEE'	'YISQIGSA'
6TMU_F 0.0316801058133851 15.200924992230028 0.0070175438596491 [[168	170]	[544	547]	[76	81]	[543	546]	[392	395]	[466	473]	[64	82]] [3	5	6	1	4	0	2] [[50	52]	[224	227]	[295	300]	[449	452]	[594	597]	[762	770]	[988	1011]] "[['EEE'	'YPD'	'223'	'334'	'EEE'	'STQ'	'223'	'334']	['EEEE'	'KTLI'	'320/'	'4310'	'EEEE'	'EPLV'	'320/'	'4310']	['HHHHHH'	'PATKTD'
3KIC_F 0.0182054295530087 16.41733344678691 0.0163742690058483 [[308	310]	[316	326]	[674	678]	[231	234]	[674	677]	[395	397]	[295	300]] [3	5	6	1	4	0	2] [[51	53]	[201	211]	[313	317]	[448	451]	[547	550]	[754	756]	[992	997]] "[['EEE'	'PKK'	'233'	'344'	'EEE'	'TQD'	'233'	'344']	['EEEEEEEEEE.'	'FNIQVKEVTQN'	'13/3/33/23]'	'24040440344'	'EEEEEEEEE..'	'FKIYSKHTPIN'	'13/223322Y]'	'24033443304']	['EEEEE'	'YSTGQ'
2X8K_A 0.0502941678815069 1.062133500647299 0.834763948497854 [[135	140]	[138	144]	[137	144]	[243	250]	[103	117]	[75	79]	[80	85]] [3	5	6	1	4	0	2] [[48	53]	[200	206]	[311	317]	[430	437]	[545	556]	[761	765]	[1000	1005]] "[['EEEEEE'	'LKYGPE'	'032223'	'143334'	'EEEEEE'	'LHSTQD'	'032233'	'143344']	['EEEEEEE'	'GPEVTTD'	'223/223'	'3340334'	'EEEEEEE'	'YFKIYSK'	'213/223'	'3240334']	['EEEEEEEE'	'YGPEVTTD'
4WRK_E 0.01838288609662 1.091442369193162 1.38826815642458 [[115	118]	[103	105]	[111	120]	[65	70]	[117	121]	[65	67]	[65	70]] [3	5	6	1	4	0	2] [[49	52]	[203	205]	[282	289]	[365	370]	[573	577]	[768	770]	[1006	1011]] "[['EEEE'	'DLSD'	'3023'	'4134'	'EEEE'	'HSTQ'	'3223'	'4334']	['EEE'	'ITP'	'/22'	'033'	'EEE'	'IYS'	'/22'	'033']	['TS.EEEEEEE'	'KGEIDLSDAI'
5D5N_A 0.0202985867246301 1.077171409131347 1.2619047619047603 [[111	113]	[157	160]	[133	136]	[131	134]	[161	167]	[157	164]] [5	6	1	4	0	2] [[225	227]	[297	300]	[400	403]	[573	576]	[762	768]	[1007	1014]] "[['EEE'	'SLI'	'20/'	'310'	'EEE'	'PLV'	'20/'	'310']	['HHHH'	'GEYE'	'$%$%'	'3434'	'HHHH'	'SETK'	'$%$%'	'3434']	['EEEE'	'CVVR'	'1//4'	'2005'	'EEEE'	'FVIR'	'1//4'
1QVO_A 0.0309692310138087 0.9748978477065452 1.1215880893300252 [[188	192]	[96	103]	[89	94]	[88	99]	[31	35]	[56	61]	[68	75]] [3	5	6	1	4	0	2] [[49	53]	[196	203]	[281	286]	[426	436]	[573	577]	[746	751]	[988	995]] "[['EEEEE'	'HMTHH'	'31233'	'42344'	'EEEEE'	'HSTQD'	'32233'	'43344']	['EEEEEEEE'	'QIMYGADV'	'3/12213/'	'40233240'	'EETTEEEE'	'NIDGYFKI'	'3/ON213/'	'40433240']	['TTS..E'	'EDGSHT'
5D28_D 0.0434762952800803 1.2220039538979923 0.6731898238747549 [[99	101]	[72	75]	[231	235]	[258	263]	[207	212]	[137	139]	[138	145]] [3	5	6	1	4	0	2] [[49	51]	[201	204]	[313	317]	[394	399]	[538	543]	[767	769]	[998	1005]] "[['EEE'	'ETT'	'322'	'433'	'EEE'	'HST'	'322'	'433']	['EEEE'	'ADVY'	'13/2'	'2403'	'EEEE'	'FKIY'	'13/2'	'2403']	['EEEEE'	'GHGCN'
2R7V_A 0.0684806619102282 12.14441842761809 0.0082547169811317 [[269	274]	[272	275]	[886	889]	[487	498]	[24	29]	[287	292]	[980	995]] [3	5	6	1	4	0	2] [[48	53]	[205	208]	[311	314]	[415	424]	[595	600]	[762	767]	[997	1010]] "[['EEEEEE'	'LEFSNK'	'031233'	'142344'	'EEEEEE'	'LHSTQD'	'032233'	'143344']	['EEEE'	'SNKY'	'2332'	'3443'	'EEEE'	'SKHT'	'2332'	'3443']	['EEEE'	'TVSD'
6NN3_A 0.0211397899264172 16.515168058373064 0.0128654970760235 [[402	404]	[402	404]	[487	491]	[422	427]	[118	123]	[380	382]	[105	108]] [3	5	6	1	4	0	2] [[51	53]	[205	207]	[311	315]	[421	426]	[592	597]	[762	764]	[1010	1013]] "[['EEE'	'TDQ'	'233'	'344'	'EEE'	'TQD'	'233'	'344']	['EEE'	'TDQ'	'233'	'344'	'EEE'	'SKH'	'233'	'344']	['EEEEE'	'TVTMT'
2CGT_D 0.0310662496755221 14.93082101307672 0.0094451003541913 [[484	487]	[477	486]	[484	487]	[354	357]	[330	338]	[115	129]	[391	401]] [3	5	6	1	4	0	2] [[49	52]	[204	209]	[314	317]	[427	430]	[548	556]	[762	773]	[953	960]] "[['EEEE'	'EYGN'	'3223'	'4334'	'EEEE'	'HSTQ'	'3223'	'4334']	['EEETTTTEEE'	'GYNAATEEYG'	'223MMNO322'	'3342234433'	'EEEEEE'	'YSKHTP'	'223322'	'334433']	['EEEE'	'EYGN'
6YFI_C 0.018143608860439 1.3051273359885267 0.9300225733634304 [[48	50]	[18	21]	[55	58]	[87	92]	[19	25]	[112	116]	[108	113]] [3	5	6	1	4	0	2] [[50	52]	[224	227]	[281	284]	[431	436]	[593	599]	[766	770]	[954	959]] "[['EEE'	'TGQ'	'223'	'334'	'EEE'	'STQ'	'223'	'334']	['EEEE'	'KTLI'	'320/'	'4310'	'EEEE'	'EPLV'	'320/'	'4310']	['TTS.'	'KDGT'
6T0S_C 0.0538782690967817 12.501263709514378 0.009356725146199 [[240	242]	[240	245]	[183	187]	[142	145]	[133	151]	[200	203]	[4	12]] [3	5	6	1	4	0	2] [[51	53]	[204	209]	[296	300]	[355	358]	[524	532]	[769	772]	[952	960]] "[['EEE'	'WEQ'	'233'	'344'	'EEE'	'TQD'	'233'	'344']	['EEEEEE'	'WEQQYT'	'233322'	'344433'	'EEEEEE'	'YSKHTP'	'223322'	'334433']	['HHHHH'	'LTITK'
5TKK_L 0.0373646312799176 1.039280044459661 0.9520547945205468 [[159	163]	[149	153]	[169	174]	[100	103]	[159	164]	[185	188]	[122	125]] [3	5	6	1	4	0	2] [[47	51]	[196	200]	[281	286]	[429	432]	[584	589]	[762	765]	[1009	1012]] "[['EEEEE'	'VLNSW'	'/0322'	'01433'	'EEEEE'	'VLHST'	'/0322'	'01433']	['EETTE'	'KIDGS'	'3/ON2'	'40433'	'EETTE'	'NIDGY'	'3/ON2'	'40433']	['TTS.EE'	'KDSTYS'
1AFV_M 0.081753606917564 0.8262446200449627 0.9565217391304346 [[162	167]	[165	169]	[160	167]	[104	108]	[198	209]	[126	129]	[126	129]] [3	5	6	1	4	0	2] [[46	51]	[207	211]	[309	316]	[429	433]	[541	551]	[750	753]	[1009	1012]] "[['SEEEEE'	'GVLNSW'	'U/0322'	'301433'	'SEEEEE'	'SVLHST'	'U/0322'	'301433']	['EEE..'	'NSWTD'	'322}]'	'43334'	'EEE..'	'HTPIN'	'322Y]'	'43304']	['.SSEEEEE'	'QNGVLNSW'
2CGT_M 0.0236363699938598 11.840613215879523 0.0239520958083834 [[484	487]	[477	486]	[484	487]	[461	464]	[330	338]	[115	129]	[391	401]] [3	5	6	1	4	0	2] [[49	52]	[204	209]	[314	317]	[364	367]	[548	556]	[762	773]	[953	960]] "[['EEEE'	'EYGN'	'3223'	'4334'	'EEEE'	'HSTQ'	'3223'	'4334']	['EEETTTTEEE'	'GYNAATEEYG'	'223MMNO322'	'3342234433'	'EEEEEE'	'YSKHTP'	'223322'	'334433']	['EEEE'	'EYGN'
5JX3_F 0.002144007127138 7.727384205241828 2.226415094339622 [[118	120]	[117	120]	[118	120]	[116	120]	[176	182]	[139	144]	[94	97]] [3	5	6	1	4	0	2] [[50	52]	[203	206]	[315	317]	[433	437]	[596	602]	[748	753]	[1006	1009]] "[['EEE'	'PWN'	'223'	'334'	'EEE'	'STQ'	'223'	'334']	['EEEE'	'IPWN'	'/223'	'0334'	'EEEE'	'IYSK'	'/223'	'0334']	['EEE'	'PWN'
4GQH_N 0.1421157608914305 1.0762575472048528 0.6998011928429417 [[2	4]	[68	70]	[68	70]	[118	121]	[76	80]] [5	1	4	0	2] [[208	210]	[394	396]	[586	588]	[769	772]	[959	963]] "[['EE.'	'YSI'	'22Y'	'330'	'EE.'	'TPI'	'22Y'	'330']	['EEE'	'KVY'	'3/2'	'403'	'EEE'	'NVY'	'3/2'	'403']	['EEE'	'KVY'	'3/2'	'403'	'EEE'	'DIT'	'3/2'	'403']	['HHHH'	'TVAI'	'$!#!'	'3020'
6TWQ_A 0.0355706409788424 11.348794376087003 0.0190703218116805 [[522	526]	[864	867]	[698	704]	[485	489]	[789	794]	[792	800]] [5	6	1	4	0	2] [[197	201]	[297	300]	[367	373]	[596	600]	[761	766]	[954	964]] "[['ETTEE'	'VNDTC'	'/OO21'	'04432'	'ETTEE'	'IDGYF'	'/ON21'	'04332']	['HHHH'	'GDYQ'	'$%$%'	'3434'	'HHHH'	'SETK'	'$%$%'	'3434']	['HHHH..T'	'IISDTSG'	'!!$%}}N'	'0034333'	'HHHH.TT'	'VLYNSAS'	'!""$%}MN'
5FJ7_A 0.0426353269567569 13.070048455176526 0.0106382978723404 [[541	543]	[374	377]	[90	95]	[251	255]	[373	376]	[193	200]	[225	233]] [3	5	6	1	4	0	2] [[44	46]	[208	211]	[297	302]	[365	369]	[592	595]	[761	768]	[1008	1016]] "[['..S'	'RTP'	'^}U'	'533'	'..S'	'RSS'	'^}U'	'533']	['EEE.'	'TPVK'	'22/]'	'3304'	'EE..'	'TPIN'	'22Y]'	'3304']	['HHHHHH'	'TEYHQS'
4CHF_A 0.0575019755560367 0.8138160395960163 1.0405727923627683 [[337	340]	[370	376]	[336	340]	[371	375]	[348	354]	[406	414]	[404	409]] [3	5	6	1	4	0	2] [[47	50]	[201	207]	[311	315]	[394	398]	[606	612]	[761	769]	[959	964]] "[['EEEE'	'ILNS'	'/032'	'0143'	'EEEE'	'VLHS'	'/032'	'0143']	['EEEEEEE'	'AKVYFQN'	'13/2133'	'2403244'	'EEEEEEE'	'FKIYSKH'	'13/2233'	'2403344']	['EEEEE'	'SILNS'
5JHM_B 0.0125447362269844 1.3378508151351218 1.3553719008264462 [[397	399]	[210	214]	[323	331]	[316	320]	[224	235]	[264	266]	[262	266]] [3	5	6	1	4	0	2] [[51	53]	[224	228]	[282	290]	[394	398]	[572	583]	[771	773]	[960	964]] "[['EEE'	'THH'	'233'	'344'	'EEE'	'TQD'	'233'	'344']	['EEEEE'	'HWLVH'	'320/3'	'43104'	'EEEEE'	'EPLVD'	'320/3'	'43104']	['TS.EEEEEE'	'HGTVTVEVQ'
6TWX_A 0.0463123812986217 11.34400585006577 0.0163742690058483 [[499	501]	[864	867]	[856	862]	[485	489]	[789	794]	[792	800]] [5	6	1	4	0	2] [[224	226]	[297	300]	[365	371]	[596	600]	[761	766]	[954	964]] "[['EEE'	'KSL'	'320'	'431'	'EEE'	'EPL'	'320'	'431']	['HHHH'	'GDYQ'	'$%$%'	'3434'	'HHHH'	'SETK'	'$%$%'	'3434']	['HHHHHH.'	'YYIQQDT'	'$$!%%%}'	'3304443'	'HHHHHH.'	'YSVLYNS'	'$$!""$%}'
4CHF_B 0.0560771610054597 0.8097288667358744 1.050359712230215 [[337	340]	[370	376]	[336	340]	[371	375]	[348	354]	[406	414]	[404	409]] [3	5	6	1	4	0	2] [[47	50]	[201	207]	[311	315]	[394	398]	[606	612]	[761	769]	[959	964]] "[['EEEE'	'ILNS'	'/032'	'0143'	'EEEE'	'VLHS'	'/032'	'0143']	['EEEEEEE'	'AKVYFQN'	'13/2133'	'2403244'	'EEEEEEE'	'FKIYSKH'	'13/2233'	'2403344']	['EEEEE'	'SILNS'
2X8K_B 0.0266993042866524 1.0975022779985042 1.021276595744681 [[135	140]	[138	144]	[206	211]	[243	250]	[103	117]	[75	79]	[80	85]] [3	5	6	1	4	0	2] [[48	53]	[200	206]	[281	286]	[430	437]	[545	556]	[761	765]	[1000	1005]] "[['EEEEEE'	'LKYGPE'	'032223'	'143334'	'EEEEEE'	'LHSTQD'	'032233'	'143344']	['EEEEEEE'	'GPEVTTD'	'223/223'	'3340334'	'EEEEEEE'	'YFKIYSK'	'213/223'	'3240334']	['TTB.EE'	'HERSVT'
3KIC_I 0.0182039663955644 16.417321792705657 0.018713450292398 [[308	310]	[316	326]	[674	678]	[231	234]	[674	677]	[395	397]	[295	300]] [3	5	6	1	4	0	2] [[51	53]	[201	211]	[313	317]	[448	451]	[547	550]	[754	756]	[992	997]] "[['EEE'	'PKK'	'233'	'344'	'EEE'	'TQD'	'233'	'344']	['EEEEEEEEEE.'	'FNIQVKEVTQN'	'13/3/33/23]'	'24040440344'	'EEEEEEEEE..'	'FKIYSKHTPIN'	'13/223322Y]'	'24033443304']	['EEEEE'	'YSTGQ'
1P75_A 0.0204035011044828 1.282069507335022 0.9256756756756752 [[127	129]	[134	136]	[76	81]	[122	127]	[23	26]	[337	342]	[75	79]] [3	5	6	1	4	0	2] [[44	46]	[225	227]	[295	300]	[449	454]	[595	598]	[761	766]	[1006	1010]] "[['..S'	'RGT'	'^}U'	'533'	'..S'	'RSS'	'^}U'	'533']	['EEE'	'TLV'	'20/'	'310'	'EEE'	'PLV'	'20/'	'310']	['HHHHHH'	'GIYDTQ'
4HSI_A 0.002580689516539 41.86865413210607 0.3438596491228074 [[655	658]	[649	660]	[169	174]	[352	356]	[265	269]	[511	526]	[700	707]] [3	5	6	1	4	0	2] [[50	53]	[200	209]	[311	316]	[434	438]	[547	551]	[761	772]	[984	995]] "[['EEEE'	'YSHQ'	'2233'	'3344'	'EEEE'	'STQD'	'2233'	'3344']	['EEETTEEEEEEE'	'YFEEYAYSHQLS'	'213ON1223302'	'324432334413'	'EEEEEEEEEE'	'YFKIYSKHTP'	'213/223322'	'3240334433']	['EEEEEE'	'TVSQVW'
4BHH_D 0.0810251515695648 0.9023417299162972 0.961009174311926 [[68	71]	[104	108]	[213	216]	[130	132]	[48	54]	[92	120]] [5	6	1	4	0	2] [[208	211]	[296	300]	[414	417]	[602	604]	[762	768]	[993	1014]] "[['EE..'	'WQVE'	'23Y]'	'3404'	'EE..'	'TPIN'	'22Y]'	'3304']	['HHHHH'	'LDQYN'	'""%%$%'	'14434'	'HHHHH'	'LSETK'	'""$%$%'	'13434']	['..ST'	'KWGK'	']}UO'	'4334'	'..ST'	'QTGK'	']}UO'
6PO2_J 0.0431239186489077 22.00562166584134 0.0 [[585	588]	[581	588]	[585	588]	[583	586]	[263	266]	[397	402]	[128	136]] [3	5	6	1	4	0	2] [[49	52]	[198	206]	[314	317]	[396	399]	[594	597]	[762	767]	[1006	1015]] "[['EEEE'	'EPTH'	'3223'	'4334'	'EEEE'	'HSTQ'	'3223'	'4334']	['T.EEEEEE'	'NRSFEPTH'	'O^213223'	'45324334'	'TTEEEEEEE'	'DGYFKIYSK'	'ON213/223'	'433240334']	['EEEE'	'EPTH'
4BHH_Z 0.0788507504752457 0.9065294553010664 0.961009174311926 [[68	71]	[104	108]	[213	216]	[130	132]	[48	54]	[92	120]] [5	6	1	4	0	2] [[208	211]	[296	300]	[414	417]	[602	604]	[762	768]	[993	1014]] "[['EE..'	'WQVE'	'23Y]'	'3404'	'EE..'	'TPIN'	'22Y]'	'3304']	['HHHHH'	'LDQYN'	'""%%$%'	'14434'	'HHHHH'	'LSETK'	'""$%$%'	'13434']	['..ST'	'KWGK'	']}UO'	'4334'	'..ST'	'QTGK'	']}UO'
5ZVS_C 0.021291592247319 28.750819299042057 0.0105263157894737 [[1085	1088]	[1082	1088]	[1080	1088]	[487	495]	[189	194]	[730	733]	[396	403]] [3	5	6	1	4	0	2] [[48	51]	[203	209]	[310	316]	[362	370]	[529	534]	[768	771]	[1001	1008]] "[['EEEE'	'LHYY'	'0322'	'1433'	'EEEE'	'LHST'	'0322'	'1433']	['EEEEEEE'	'VYTLHYY'	'/220322'	'0331433'	'EEEEEEE'	'IYSKHTP'	'/223322'	'0334433']	['SEEEEEEEE'	'HYVYTLHYY'
4GQH_W 0.1251956658912704 1.0803373779732577 0.7556468172484596 [[2	4]	[68	70]	[68	70]	[118	121]	[76	80]] [5	1	4	0	2] [[208	210]	[394	396]	[586	588]	[769	772]	[959	963]] "[['EE.'	'YSI'	'22Y'	'330'	'EE.'	'TPI'	'22Y'	'330']	['EEE'	'KVY'	'3/2'	'403'	'EEE'	'NVY'	'3/2'	'403']	['EEE'	'KVY'	'3/2'	'403'	'EEE'	'DIT'	'3/2'	'403']	['HHHH'	'TVAI'	'$!#!'	'3020'
1P73_B 0.0230298392653587 1.2670914552812067 0.904231625835188 [[127	129]	[134	136]	[76	81]	[177	182]	[23	26]	[337	342]	[75	79]] [3	5	6	1	4	0	2] [[44	46]	[225	227]	[295	300]	[431	436]	[595	598]	[761	766]	[1006	1010]] "[['..S'	'RGT'	'^}U'	'533'	'..S'	'RSS'	'^}U'	'533']	['EEE'	'TLV'	'20/'	'310'	'EEE'	'PLV'	'20/'	'310']	['HHHHHH'	'GIYDTQ'
2XXN_A 0.0412536301653374 1.355132666872836 0.6316793893129768 [[96	98]	[190	193]	[112	116]	[188	195]	[137	140]	[173	175]] [3	5	6	1	4	2] [[50	52]	[200	203]	[309	313]	[394	401]	[584	587]	[986	988]] [['EEE'	'PWK'	'223'	'334'	'EEE'	'STQ'	'223'	'334']	['EEEE'	'TFEV'	'213/'	'3240'	'EEEE'	'YFKI'	'213/'	'3240']	['..EEE'	'QKSVG'	']]2/2'	'44303'	'.SEEE'	'EKGIY'	']V2/2'
1R09_1 0.0223263483745973 1.2080918518502486 0.9837587006960558 [[204	207]	[100	105]	[126	129]	[125	128]	[126	131]	[68	71]	[114	116]] [3	5	6	1	4	0	2] [[38	41]	[206	211]	[313	316]	[448	451]	[547	552]	[764	767]	[1010	1012]] "[['.SSS'	'YSHD'	'}UVV'	'3344'	'.SSS'	'YPDK'	'}UVV'	'3344']	['EEE...'	'NDWKIN'	'332]Y]'	'443404'	'EEEE..'	'KHTPIN'	'3322Y]'	'443304']	['EEEE'	'SEYT'
6KV5_A 0.0220184906551219 1.335252820766743 0.8791208791208789 [[475	478]	[502	506]	[475	478]	[501	504]	[499	502]	[622	627]	[421	431]] [3	5	6	1	4	0	2] [[49	52]	[200	204]	[314	317]	[395	398]	[596	599]	[762	767]	[953	963]] "[['EEEE'	'ESTD'	'3223'	'4334'	'EEEE'	'HSTQ'	'3223'	'4334']	['EEEEE'	'TFEFS'	'21312'	'32423'	'EEEEE'	'YFKIY'	'213/2'	'32403']	['EEEE'	'ESTD'
1TOX_B 0.0271058539391355 13.382154719702545 0.0190703218116805 [[413	417]	[392	398]	[412	416]	[466	471]	[84	90]	[334	340]	[213	229]] [3	5	6	1	4	0	2] [[49	53]	[198	205]	[313	317]	[393	398]	[548	554]	[766	772]	[987	1011]] "[['EEEEE'	'ESGHD'	'32233'	'43344'	'EEEEE'	'HSTQD'	'32233'	'43344']	['TTEEEEE'	'DGYAVSW'	'ON21/22'	'4332033'	'TTEEEEEE'	'DGYFKIYS'	'ON213/22'	'43324033']	['EEEEE'	'GESGH'
6B47_A 0.0020067346308655 9.433123234822954 4.213414634146338 [[262	264]	[167	169]	[350	356]	[228	241]	[373	381]	[332	336]] [5	6	1	4	0	2] [[224	226]	[305	307]	[383	388]	[526	540]	[761	769]	[957	961]] "[['EEE'	'NWL'	'320'	'431'	'EEE'	'EPL'	'320'	'431']	['SS.'	'GAP'	'UT}'	'323'	'SS.'	'SFT'	'UT}'	'323']	['.TT.STT'	'TPGCQLH'	'}NN[VLO'	'3332414'	'.TTSTT'	'SPTKLN'	'}NNVLO'
4GQH_U 0.1191621613591794 1.0752658319391089 0.7887029288702931 [[2	4]	[68	70]	[68	70]	[118	121]	[76	80]] [5	1	4	0	2] [[208	210]	[394	396]	[586	588]	[769	772]	[959	963]] "[['EE.'	'YSI'	'22Y'	'330'	'EE.'	'TPI'	'22Y'	'330']	['EEE'	'KVY'	'3/2'	'403'	'EEE'	'NVY'	'3/2'	'403']	['EEE'	'KVY'	'3/2'	'403'	'EEE'	'DIT'	'3/2'	'403']	['HHHH'	'TVAI'	'$!#!'	'3020'
3KIC_S 0.0182066508008542 16.417278648923887 0.0198830409356729 [[308	310]	[316	326]	[674	678]	[231	234]	[674	677]	[395	397]	[295	300]] [3	5	6	1	4	0	2] [[51	53]	[201	211]	[313	317]	[448	451]	[547	550]	[754	756]	[992	997]] "[['EEE'	'PKK'	'233'	'344'	'EEE'	'TQD'	'233'	'344']	['EEEEEEEEEE.'	'FNIQVKEVTQN'	'13/3/33/23]'	'24040440344'	'EEEEEEEEE..'	'FKIYSKHTPIN'	'13/223322Y]'	'24033443304']	['EEEEE'	'YSTGQ'
6VSJ_B 0.0026161221485986 34.78980254138528 0.3637426900584799 [[536	539]	[536	540]	[1062	1065]	[406	409]	[65	69]	[794	799]	[1001	1074]] [3	5	6	1	4	0	2] [[50	53]	[204	208]	[296	299]	[413	416]	[546	550]	[768	773]	[951	1017]] "[['EEEE'	'WSHD'	'2233'	'3344'	'EEEE'	'STQD'	'2233'	'3344']	['EEEEE'	'WSHDT'	'22332'	'33443'	'EEEEE'	'YSKHT'	'22332'	'33443']	['HHHH'	'LSDS'
4GQH_O 0.1611156561436716 1.09112241978209 0.6930693069306935 [[2	4]	[68	70]	[68	70]	[118	121]	[76	80]] [5	1	4	0	2] [[208	210]	[394	396]	[586	588]	[769	772]	[959	963]] "[['EE.'	'YSI'	'22Y'	'330'	'EE.'	'TPI'	'22Y'	'330']	['EEE'	'KVY'	'3/2'	'403'	'EEE'	'NVY'	'3/2'	'403']	['EEE'	'KVY'	'3/2'	'403'	'EEE'	'DIT'	'3/2'	'403']	['HHHH'	'TVAI'	'$!#!'	'3020'
6GML_W 0.1012032573850234 0.937581997181986 0.9565217391304346 [[445	447]	[413	416]	[412	416]	[348	351]	[386	391]	[426	435]] [3	6	1	4	0	2] [[39	41]	[295	298]	[366	370]	[534	537]	[768	773]	[999	1008]] "[['SSS'	'TDH'	'UVV'	'344'	'SSS'	'PDK'	'UVV'	'344']	['HHHH'	'TLYQ'	'$""$%'	'3134'	'HHHH'	'PLSE'	'$""$%'	'3134']	['HHHHH'	'STLYQ'	'$$""$%'	'33134'	'HHHHH'	'SVLYN'	'$!""$%'
3RDP_A 0.1341297994768361 1.0053021108633349 0.8627450980392148 [[144	146]	[143	146]	[144	146]	[201	206]	[78	82]	[359	362]	[211	217]] [3	5	6	1	4	0	2] [[50	52]	[203	206]	[315	317]	[431	436]	[597	601]	[768	771]	[990	996]] "[['EEE'	'GGE'	'223'	'334'	'EEE'	'STQ'	'223'	'334']	['EEEE'	'IGGE'	'/223'	'0334'	'EEEE'	'IYSK'	'/223'	'0334']	['EEE'	'GGE'
5MBV_A 0.4404002014238747 0.9595568585462516 0.8308351177730184 [[58	60]	[77	80]	[126	130]	[129	135]] [6	1	0	2] [[298	300]	[420	423]	[769	773]	[988	994]] [['HHH'	'HYQ'	'%$%'	'434'	'HHH'	'ETK'	'%$%'	'434']	['TTS.'	'KGIP'	'ONR}'	'4303'	'TTT.'	'DYNY'	'ONO}'	'4343']	['HHHHH'	'TIAHH'	'$!#%%'	'30244'	'HHHHH'	'GIAVE'	'$!#!%'	'30204']	['HHHHHHH'	'HHQVDID'	'%%%!%!%'	'4440404'	'HHHHHHH'	'EAEVQID'	'%#%!%!%'	'4240404']] 0 0 0.7629602184029397 0.23703978159706038
4F2M_D 0.0508972519656187 1.0846192714323268 0.8874172185430451 [[158	163]	[149	153]	[156	163]	[100	103]	[195	205]	[124	127]	[124	126]] [3	5	6	1	4	0	2] [[46	51]	[196	200]	[309	316]	[429	432]	[540	551]	[755	758]	[965	967]] [['SEEEEE'	'GVLNSW'	'U/0322'	'301433'	'SEEEEE'	'SVLHST'	'U/0322'	'301433']	['EETTE'	'KIDGS'	'3/ON2'	'40433'	'EETTE'	'NIDGY'	'3/ON2'	'40433']	['.SSEEEEE'	'QNGVLNSW'
4MMS_E 0.0011941631119942 14.818558747153094 1.2499999999999991 [[40	44]	[29	33]	[40	44]	[44	46]	[52	58]	[91	94]	[74	92]] [3	5	6	1	4	0	2] [[47	51]	[205	209]	[312	316]	[451	453]	[593	599]	[761	764]	[989	1010]] "[['EEEEE'	'VSKGY'	'/2322'	'03433'	'EEEEE'	'VLHST'	'/0322'	'01433']	['EEEEE'	'TEEFY'	'23312'	'34423'	'EEEEE'	'SKHTP'	'23322'	'34433']	['EEEEE'	'VSKGY'
1HXY_B 0.0233954326526026 1.2986097164954318 0.904231625835188 [[161	163]	[156	159]	[118	120]	[155	159]	[142	146]	[83	85]	[82	86]] [3	5	6	1	4	0	2] [[48	50]	[224	227]	[311	313]	[397	401]	[597	601]	[768	770]	[1005	1009]] [['EEE'	'LET'	'032'	'143'	'EEE'	'LHS'	'032'	'143']	['EEEE'	'QTLV'	'320/'	'4310'	'EEEE'	'EPLV'	'320/'	'4310']	['EEE'	'SVS'
6KUT_A 0.0222755213604699 1.3326207358236046 0.904231625835188 [[475	478]	[502	506]	[475	478]	[501	504]	[499	502]	[622	627]	[421	431]] [3	5	6	1	4	0	2] [[49	52]	[200	204]	[314	317]	[395	398]	[596	599]	[762	767]	[953	963]] "[['EEEE'	'ESTD'	'3223'	'4334'	'EEEE'	'HSTQ'	'3223'	'4334']	['EEEEE'	'TFEFS'	'21312'	'32423'	'EEEEE'	'YFKIY'	'213/2'	'32403']	['EEEE'	'ESTD'
4GV8_A 0.0264197601142439 1.0607004101720272 1.435897435897436 [[115	118]	[103	105]	[111	120]	[65	70]	[117	121]	[65	67]	[65	70]] [3	5	6	1	4	0	2] [[49	52]	[203	205]	[282	289]	[365	370]	[573	577]	[768	770]	[1006	1011]] "[['EEEE'	'DLSD'	'3023'	'4134'	'EEEE'	'HSTQ'	'3223'	'4334']	['EEE'	'ITP'	'/22'	'033'	'EEE'	'IYS'	'/22'	'033']	['TS.EEEEEEE'	'KGEIDLSDAI'
2KI5_A 0.1387323939112118 1.0052997236695544 0.8708971553610507 [[144	146]	[143	146]	[144	146]	[202	206]	[78	82]	[359	362]	[211	217]] [3	5	6	1	4	0	2] [[50	52]	[203	206]	[315	317]	[432	436]	[597	601]	[768	771]	[990	996]] "[['EEE'	'GGE'	'223'	'334'	'EEE'	'STQ'	'223'	'334']	['EEEE'	'IGGE'	'/223'	'0334'	'EEEE'	'IYSK'	'/223'	'0334']	['EEE'	'GGE'
1KI6_A 0.1454266597668427 1.0165909190475912 0.8230277185501063 [[144	146]	[143	146]	[144	146]	[202	206]	[78	82]	[359	362]	[211	217]] [3	5	6	1	4	0	2] [[50	52]	[203	206]	[315	317]	[432	436]	[597	601]	[768	771]	[990	996]] "[['EEE'	'GGE'	'223'	'334'	'EEE'	'STQ'	'223'	'334']	['EEEE'	'IGGE'	'/223'	'0334'	'EEEE'	'IYSK'	'/223'	'0334']	['EEE'	'GGE'
6H3S_B 0.0008562860936468 14.117556122974763 2.940092165898616 [[723	727]	[790	793]	[742	749]	[727	731]	[814	819]	[671	680]	[621	625]] [3	5	6	1	4	0	2] [[49	53]	[201	204]	[311	318]	[432	436]	[592	597]	[762	773]	[953	957]] "[['ESEEE'	'KSPQK'	'3U233'	'43344'	'EEEEE'	'HSTQD'	'32233'	'43344']	['EEEE'	'FKVS'	'13/2'	'2403'	'EEEE'	'FKIY'	'13/2'	'2403']	['EEEETTEE'	'YISEKSKM'
2X8K_C 0.0527415013425481 0.981755633452829 1.0260663507108991 [[135	140]	[138	144]	[137	144]	[243	250]	[103	117]	[75	79]	[80	85]] [3	5	6	1	4	0	2] [[48	53]	[200	206]	[311	317]	[430	437]	[545	556]	[761	765]	[1000	1005]] "[['EEEEEE'	'LKYGPE'	'032223'	'143334'	'EEEEEE'	'LHSTQD'	'032233'	'143344']	['EEEEEEE'	'GPEVTTD'	'223/223'	'3340334'	'EEEEEEE'	'YFKIYSK'	'213/223'	'3240334']	['EEEEEEEE'	'YGPEVTTD'
2R7O_A 0.060131782120329 12.177701083578526 0.0142348754448395 [[269	274]	[272	275]	[886	889]	[487	498]	[24	29]	[287	292]	[980	995]] [3	5	6	1	4	0	2] [[48	53]	[205	208]	[311	314]	[415	424]	[595	600]	[762	767]	[997	1010]] "[['EEEEEE'	'LEFSNK'	'031233'	'142344'	'EEEEEE'	'LHSTQD'	'032233'	'143344']	['EEEE'	'SNKY'	'2332'	'3443'	'EEEE'	'SKHT'	'2332'	'3443']	['EEEE'	'TVSD'
6QPN_B 0.0410966386358189 1.148688180187588 0.8708971553610507 [[486	488]	[422	424]	[484	488]	[564	569]	[547	551]] [3	5	6	1	4] [[51	53]	[225	227]	[313	317]	[395	400]	[592	596]] [['EEE'	'YKN'	'233'	'344'	'EEE'	'TQD'	'233'	'344']	['EEE'	'TLV'	'20/'	'310'	'EEE'	'PLV'	'20/'	'310']	['EEEEE'	'WNYKN'	'23233'	'34344'	'EEEEE'	'YQTSN'	'23223'	'34334']	['EEEEEE'	'ITFDFA'	'/21311'	'032422'
5D7Y_D 0.1270311381149397 1.285196110591987 0.5804066543438078 [[134	136]	[22	25]	[114	116]	[20	22]	[120	124]	[114	125]] [3	6	1	4	0	2] [[38	40]	[304	307]	[366	368]	[601	603]	[738	742]	[999	1009]] "[['.SS'	'PPN'	'}UV'	'334'	'.SS'	'YPD'	'}UV'	'334']	['TSS.'	'DFFP'	'OTT}'	'4223'	'TSS.'	'KSFT'	'OUT}'	'4323']	['HHH'	'TVL'	'$!""'	'301'	'HHH'	'SVL'	'$!""'
4WRK_A 0.0275774386774099 1.0587193921325362 1.4639769452449558 [[115	118]	[103	105]	[111	120]	[65	70]	[117	121]	[65	67]	[65	70]] [3	5	6	1	4	0	2] [[49	52]	[203	205]	[282	289]	[365	370]	[573	577]	[768	770]	[1006	1011]] "[['EEEE'	'DLSD'	'3023'	'4134'	'EEEE'	'HSTQ'	'3223'	'4334']	['EEE'	'ITP'	'/22'	'033'	'EEE'	'IYS'	'/22'	'033']	['TS.EEEEEEE'	'KGEIDLSDAI'
3IT8_G 0.0633607299775199 1.0972406159833463 0.8791208791208789 [[57	61]	[58	61]	[117	124]	[116	121]	[104	107]] [3	5	6	1	4] [[48	52]	[203	206]	[311	318]	[448	453]	[529	532]] [['EEEEE'	'LIYSQ'	'0/223'	'10334'	'EEEEE'	'LHSTQ'	'03223'	'14334']	['EEEE'	'IYSQ'	'/223'	'0334'	'EEEE'	'IYSK'	'/223'	'0334']	['EEEEEEEE'	'PIYLGGVF'	'2/2022/1'	'30313302'	'EEEEEEEE'	'GIYQTSNF'	'2/232231'	'30343342']	['EEEEEE'	'EPIYLG'	'32/202'	'430313'
4WRK_D 0.0249632851217326 1.0909667076658367 1.38826815642458 [[115	118]	[103	105]	[111	120]	[65	70]	[117	121]	[65	67]	[65	70]] [3	5	6	1	4	0	2] [[49	52]	[203	205]	[282	289]	[365	370]	[573	577]	[768	770]	[1006	1011]] "[['EEEE'	'DLSD'	'3023'	'4134'	'EEEE'	'HSTQ'	'3223'	'4334']	['EEE'	'ITP'	'/22'	'033'	'EEE'	'IYS'	'/22'	'033']	['TS.EEEEEEE'	'KGEIDLSDAI'
6TMT_G 0.0340592553655484 14.762608536431618 0.015439429928741 [[340	343]	[544	547]	[76	81]	[543	546]	[392	395]	[466	473]	[64	74]] [3	5	6	1	4	0	2] [[47	50]	[224	227]	[295	300]	[449	452]	[594	597]	[762	770]	[988	998]] "[['EEEE'	'ILKS'	'/032'	'0143'	'EEEE'	'VLHS'	'/032'	'0143']	['EEEE'	'KTLI'	'320/'	'4310'	'EEEE'	'EPLV'	'320/'	'4310']	['HHHHHH'	'PATKTD'
6P4H_M 0.0288194136359136 1.2226948504082964 0.9170403587443936 [[142	146]	[91	93]	[127	130]	[85	89]	[142	148]	[50	52]	[48	50]] [3	5	6	1	4	0	2] [[47	51]	[224	226]	[311	314]	[399	403]	[584	590]	[771	773]	[954	956]] [['EEEEE'	'VLKVT'	'/03/2'	'01403'	'EEEEE'	'VLHST'	'/0322'	'01433']	['EEE'	'DYL'	'320'	'431'	'EEE'	'EPL'	'320'	'431']	['EEEE'	'TVGE'
1QHI_A 0.1390409741429331 0.994165968771744 0.904231625835188 [[144	146]	[143	146]	[144	146]	[202	206]	[78	82]	[359	362]	[211	217]] [3	5	6	1	4	0	2] [[50	52]	[203	206]	[315	317]	[432	436]	[597	601]	[768	771]	[990	996]] "[['EEE'	'GGE'	'223'	'334'	'EEE'	'STQ'	'223'	'334']	['EEEE'	'IGGE'	'/223'	'0334'	'EEEE'	'IYSK'	'/223'	'0334']	['EEE'	'GGE'
2Q05_D 0.0453483332267197 1.3197016580447196 0.6897233201581019 [[31	34]	[107	109]	[5	9]	[66	69]	[61	80]	[138	140]	[155	162]] [3	5	6	1	4	0	2] [[39	42]	[226	228]	[295	299]	[421	424]	[528	536]	[766	768]	[985	993]] "[['SSSE'	'TNNV'	'UVV/'	'3440'	'SSSE'	'PDKV'	'UVV/'	'3440']	['EEE'	'LVH'	'0/3'	'104'	'EEE'	'LVD'	'0/3'	'104']	['HHHHH'	'SLYKY'
3KIC_K 0.0182095311570368 16.41730048140309 0.0222222222222223 [[308	310]	[316	326]	[674	678]	[231	234]	[674	677]	[395	397]	[295	300]] [3	5	6	1	4	0	2] [[51	53]	[201	211]	[313	317]	[448	451]	[547	550]	[754	756]	[992	997]] "[['EEE'	'PKK'	'233'	'344'	'EEE'	'TQD'	'233'	'344']	['EEEEEEEEEE.'	'FNIQVKEVTQN'	'13/3/33/23]'	'24040440344'	'EEEEEEEEE..'	'FKIYSKHTPIN'	'13/223322Y]'	'24033443304']	['EEEEE'	'YSTGQ'
6PNS_H 0.025138521409677 22.014858072784108 0.0118343195266268 [[585	588]	[825	827]	[585	588]	[793	797]	[809	820]	[397	402]	[128	136]] [3	5	6	1	4	0	2] [[49	52]	[225	227]	[314	317]	[439	443]	[545	556]	[762	767]	[1006	1015]] "[['EEEE'	'EPTH'	'3223'	'4334'	'EEEE'	'HSTQ'	'3223'	'4334']	['EEE'	'YLI'	'20/'	'310'	'EEE'	'PLV'	'20/'	'310']	['EEEE'	'EPTH'
1KI7_A 0.1431152165280948 1.0293414670229244 0.858695652173912 [[144	146]	[143	146]	[144	146]	[201	206]	[78	82]	[359	362]	[211	217]] [3	5	6	1	4	0	2] [[50	52]	[203	206]	[315	317]	[431	436]	[597	601]	[768	771]	[990	996]] "[['EEE'	'GGE'	'223'	'334'	'EEE'	'STQ'	'223'	'334']	['EEEE'	'IGGE'	'/223'	'0334'	'EEEE'	'IYSK'	'/223'	'0334']	['EEE'	'GGE'
1P6X_B 0.0207132874816529 1.343770042381752 0.9387755102040808 [[127	129]	[134	136]	[76	81]	[122	127]	[23	26]	[337	342]	[75	79]] [3	5	6	1	4	0	2] [[44	46]	[225	227]	[295	300]	[449	454]	[595	598]	[761	766]	[1006	1010]] "[['..S'	'RGT'	'^}U'	'533'	'..S'	'RSS'	'^}U'	'533']	['EEE'	'TLV'	'20/'	'310'	'EEE'	'PLV'	'20/'	'310']	['HHHHHH'	'GIYDTQ'
7JZT_C 0.0306985213957647 1.2316614044073655 0.9084821428571426 [[74	76]	[173	177]	[121	124]	[301	304]	[120	123]	[111	115]	[265	269]] [3	5	6	1	4	0	2] [[47	49]	[200	204]	[311	314]	[423	426]	[593	596]	[768	772]	[960	964]] "[['EEE'	'ILE'	'/03'	'014'	'EEE'	'VLH'	'/03'	'014']	['EEEEE'	'TFDLT'	'21302'	'32413'	'EEEEE'	'YFKIY'	'213/2'	'32403']	['EEEE'	'TITH'
6YFI_B 0.0283799894584589 1.2911846492029624 0.8832599118942719 [[48	50]	[18	21]	[55	58]	[87	92]	[19	25]	[112	116]	[108	113]] [3	5	6	1	4	0	2] [[50	52]	[224	227]	[281	284]	[431	436]	[593	599]	[766	770]	[954	959]] "[['EEE'	'TGQ'	'223'	'334'	'EEE'	'STQ'	'223'	'334']	['EEEE'	'KTLI'	'320/'	'4310'	'EEEE'	'EPLV'	'320/'	'4310']	['TTS.'	'KDGT'
5JW4_K 0.0013130559274859 13.981213117456337 2.406374501992032 [[174	180]	[133	142]	[271	274]	[254	257]	[238	242]	[186	190]	[101	107]] [3	5	6	1	4	0	2] [[47	53]	[200	209]	[315	318]	[431	434]	[538	542]	[748	752]	[977	983]] "[['EEEEEEE'	'VLWGIHH'	'/022/33'	'0133044'	'EEEEEEE'	'VLHSTQD'	'/032233'	'0143344']	['EEEEETTEEE'	'SAHPYQGKSS'	'21322ON322'	'3243343433'	'EEEEEEEEEE'	'YFKIYSKHTP'	'213/223322'	'3240334433']	['EEEE'	'YGNF'
6ZTZ_B 0.0374760256402847 10.688010321281752 0.0251798561151075 [[1001	1003]	[1008	1011]	[872	876]	[575	580]	[891	894]	[916	929]	[925	932]] [3	5	6	1	4	0	2] [[51	53]	[200	203]	[284	288]	[365	370]	[600	603]	[761	773]	[956	963]] "[['EEE'	'YQQ'	'233'	'344'	'EEE'	'TQD'	'233'	'344']	['EEEE'	'TFNV'	'213/'	'3240'	'EEEE'	'YFKI'	'213/'	'3240']	['.EEEE'	'GVPLA'
1E2K_A 0.1425578849038772 1.022023343071872 0.8750000000000004 [[144	146]	[143	146]	[144	146]	[202	206]	[78	82]	[359	362]	[211	217]] [3	5	6	1	4	0	2] [[50	52]	[203	206]	[315	317]	[432	436]	[597	601]	[768	771]	[990	996]] "[['EEE'	'GGE'	'223'	'334'	'EEE'	'STQ'	'223'	'334']	['EEEE'	'IGGE'	'/223'	'0334'	'EEEE'	'IYSK'	'/223'	'0334']	['EEE'	'GGE'
6TMU_C 0.0304207417220978 14.477140709243637 0.018713450292398 [[168	170]	[544	547]	[76	81]	[543	546]	[392	395]	[466	473]	[64	82]] [3	5	6	1	4	0	2] [[50	52]	[224	227]	[295	300]	[449	452]	[594	597]	[762	770]	[988	1011]] "[['EEE'	'YPD'	'223'	'334'	'EEE'	'STQ'	'223'	'334']	['EEEE'	'KTLI'	'320/'	'4310'	'EEEE'	'EPLV'	'320/'	'4310']	['HHHHHH'	'PATKTD'
1KI8_A 0.1401067180997169 1.0486958778773712 0.8506493506493504 [[144	146]	[143	146]	[144	146]	[201	206]	[78	82]	[359	362]	[211	217]] [3	5	6	1	4	0	2] [[50	52]	[203	206]	[315	317]	[431	436]	[597	601]	[768	771]	[990	996]] "[['EEE'	'GGE'	'223'	'334'	'EEE'	'STQ'	'223'	'334']	['EEEE'	'IGGE'	'/223'	'0334'	'EEEE'	'IYSK'	'/223'	'0334']	['EEE'	'GGE'
1H8T_A 0.0805907125936838 1.1740016784960647 0.777546777546777 [[124	127]	[116	127]	[75	79]	[132	148]	[110	113]	[160	162]	[211	213]] [3	5	6	1	4	0	2] [[50	53]	[196	207]	[311	315]	[424	438]	[592	595]	[756	758]	[1002	1004]] "[['EEEE'	'TSKQ'	'2233'	'3344'	'EEEE'	'STQD'	'2233'	'3344']	['EEEEEEEEEEEE'	'DVEVTFVITSKQ'	'3/3/21//2233'	'404032003344'	'EETTEEEEEEEE'	'NIDGYFKIYSKH'	'3/ON213/2233'	'404332403344']	['EEEEE'	'YMGEY'
2FS3_G 0.0012722390038719 14.18617376564976 2.533057851239667 [[376	380]	[322	327]	[335	341]	[250	253]	[312	316]	[219	223]	[203	211]] [3	5	6	1	4	0	2] [[47	51]	[199	204]	[312	318]	[412	415]	[596	600]	[748	752]	[1004	1012]] "[['EEEEE'	'IIKGT'	'//322'	'00433'	'EEEEE'	'VLHST'	'/0322'	'01433']	['TEEEEE'	'GTFTVG'	'N212/2'	'332303'	'TEEEEE'	'GYFKIY'	'N213/2'	'332403']	['EEEEEEE'	'VWDRMDA'
6TMT_C 0.0314847000526732 15.022760444430745 0.0152046783625738 [[340	343]	[544	547]	[76	81]	[543	546]	[392	395]	[466	473]	[64	74]] [3	5	6	1	4	0	2] [[47	50]	[224	227]	[295	300]	[449	452]	[594	597]	[762	770]	[988	998]] "[['EEEE'	'ILKS'	'/032'	'0143'	'EEEE'	'VLHS'	'/032'	'0143']	['EEEE'	'KTLI'	'320/'	'4310'	'EEEE'	'EPLV'	'320/'	'4310']	['HHHHHH'	'PATKTD'
4IVQ_B 0.1429473485933017 1.00381138371645 0.8915929203539825 [[144	146]	[143	146]	[144	146]	[202	206]	[78	82]	[359	362]	[211	217]] [3	5	6	1	4	0	2] [[50	52]	[203	206]	[315	317]	[432	436]	[597	601]	[768	771]	[990	996]] "[['EEE'	'GGE'	'223'	'334'	'EEE'	'STQ'	'223'	'334']	['EEEE'	'IGGE'	'/223'	'0334'	'EEEE'	'IYSK'	'/223'	'0334']	['EEE'	'GGE'
2UUZ_A 0.4080590197593819 1.055601915163893 0.7924528301886782 [[58	60]	[77	80]	[126	130]	[129	135]] [6	1	0	2] [[298	300]	[420	423]	[769	773]	[988	994]] [['HHH'	'HYQ'	'%$%'	'434'	'HHH'	'ETK'	'%$%'	'434']	['TT..'	'KGIP'	'ONY}'	'4303'	'TTT.'	'DYNY'	'ONO}'	'4343']	['HHHHH'	'TIAHH'	'$!#%%'	'30244'	'HHHHH'	'GIAVE'	'$!#!%'	'30204']	['HHHHHHH'	'HHQVDID'	'%%%!%!%'	'4440404'	'HHHHHHH'	'EAEVQID'	'%#%!%!%'	'4240404']] 0 0 0.73319824116742 0.26680175883257995
6N6Q_C 0.0775952330591026 7.827549571653055 0.0251798561151075 [[88	90]	[327	329]	[381	385]	[457	461]	[377	385]	[259	264]	[134	145]] [3	5	6	1	4	0	2] [[51	53]	[219	221]	[286	290]	[421	425]	[535	540]	[763	768]	[1007	1019]] "[['EEE'	'WEK'	'233'	'344'	'EEE'	'TQD'	'233'	'344']	['S..'	'TFP'	'U[}'	'323'	'S..'	'GFS'	'U[}'	'323']	['EEEEE'	'WVFVN'
5I61_A 0.0020713847170645 11.034805785012963 2.622881355932204 [[402	404]	[160	165]	[346	349]	[257	261]	[174	185]	[132	135]	[328	335]] [3	5	6	1	4	0	2] [[51	53]	[201	206]	[281	284]	[433	437]	[544	553]	[769	772]	[957	964]] "[['EEE'	'WHH'	'233'	'344'	'EEE'	'TQD'	'233'	'344']	['EEEE-E'	'CDVY-D'	'13/2-3'	'2403-4'	'EEEEEE'	'FKIYSK'	'13/223'	'240334']	['TTS.'	'HHTT'
6TMU_E 0.0314459636409859 14.511972277515566 0.018713450292398 [[168	170]	[544	547]	[76	81]	[543	546]	[392	395]	[466	473]	[64	82]] [3	5	6	1	4	0	2] [[50	52]	[224	227]	[295	300]	[449	452]	[594	597]	[762	770]	[988	1011]] "[['EEE'	'YPD'	'223'	'334'	'EEE'	'STQ'	'223'	'334']	['EEEE'	'KTLI'	'320/'	'4310'	'EEEE'	'EPLV'	'320/'	'4310']	['HHHHHH'	'PATKTD'
4JBX_A 0.1394431792756604 0.997392195511326 0.9170403587443936 [[144	146]	[143	146]	[144	146]	[202	206]	[78	82]	[359	362]	[211	217]] [3	5	6	1	4	0	2] [[50	52]	[203	206]	[315	317]	[432	436]	[597	601]	[768	771]	[990	996]] "[['EEE'	'GGE'	'223'	'334'	'EEE'	'STQ'	'223'	'334']	['EEEE'	'IGGE'	'/223'	'0334'	'EEEE'	'IYSK'	'/223'	'0334']	['EEE'	'GGE'
2QB0_D 0.0765981458877798 0.9618097806650726 1.060240963855422 [[108	112]	[109	111]	[179	183]	[78	83]	[75	85]	[32	40]] [3	5	6	1	0	2] [[48	52]	[202	204]	[295	299]	[365	370]	[744	753]	[953	961]] "[['EEEEE'	'LKIYK'	'03/23'	'14034'	'EEEEE'	'LHSTQ'	'03223'	'14334']	['EEE'	'KIY'	'3/2'	'403'	'EEE'	'KIY'	'3/2'	'403']	['HHHHH'	'PVYDS'	'$!$%$'	'30343'	'HHHHH'	'PLSET'	'$""$%$'
5ZVS_B 0.0227648511074333 27.55862589479901 0.0142348754448395 [[1085	1088]	[1082	1088]	[920	923]	[489	495]	[189	194]	[730	733]	[396	403]] [3	5	6	1	4	0	2] [[48	51]	[203	209]	[293	296]	[364	370]	[529	534]	[768	771]	[1001	1008]] "[['EEEE'	'LHYY'	'0322'	'1433'	'EEEE'	'LHST'	'0322'	'1433']	['EEEEEEE'	'VYTLHYY'	'/220322'	'0331433'	'EEEEEEE'	'IYSKHTP'	'/223322'	'0334433']	['S.HH'	'LDGL'
1AFV_L 0.0766808267417354 0.9556387981798776 1.0702179176755453 [[162	167]	[153	157]	[160	167]	[104	108]	[199	209]	[126	129]	[126	129]] [3	5	6	1	4	0	2] [[46	51]	[196	200]	[309	316]	[429	433]	[540	551]	[750	753]	[1009	1012]] "[['SEEEEE'	'GVLNSW'	'U/0322'	'301433'	'SEEEEE'	'SVLHST'	'U/0322'	'301433']	['EETTE'	'KIDGS'	'3/ON2'	'40433'	'EETTE'	'NIDGY'	'3/ON2'	'40433']	['.SSEEEEE'	'QNGVLNSW'
1UPN_A 0.0806033296726386 1.173974080232337 0.8037974683544307 [[124	127]	[116	127]	[75	79]	[132	148]	[110	113]	[160	162]	[211	213]] [3	5	6	1	4	0	2] [[50	53]	[196	207]	[311	315]	[424	438]	[592	595]	[756	758]	[1002	1004]] "[['EEEE'	'TSKQ'	'2233'	'3344'	'EEEE'	'STQD'	'2233'	'3344']	['EEEEEEEEEEEE'	'DVEVTFVITSKQ'	'3/3/21//2233'	'404032003344'	'EETTEEEEEEEE'	'NIDGYFKIYSKH'	'3/ON213/2233'	'404332403344']	['EEEEE'	'YMGEY'
6EC2_G 0.1376423276818775 1.090442840277226 0.819148936170212 [[156	158]	[85	87]	[102	108]	[156	160]	[37	56]	[67	79]] [3	6	1	4	0	2] [[38	40]	[307	309]	[369	375]	[526	530]	[738	767]	[1002	1017]] "[['.SS'	'GPK'	'}UV'	'334'	'.SS'	'YPD'	'}UV'	'334']	['...'	'PVH'	'}Y]'	'304'	'...'	'TVE'	'}Y]'	'304']	['HHHTTSS'	'SDIAGTT'	'$%!MNUU'	'3402333'	'HH.TT.S'	'YNSASFS'	'$%}MN[U'
4L8H_A 0.0392236061207871 1.0675362932321275 1.050359712230215 [[20	23]	[89	93]	[60	72]	[91	98]	[49	52]	[102	106]	[105	107]] [3	5	6	1	4	0	2] [[47	50]	[200	204]	[309	316]	[432	439]	[594	597]	[762	766]	[1014	1016]] "[['EEEE'	'VLNP'	'/032'	'0143'	'EEEE'	'VLHS'	'/032'	'0143']	['EEEEE'	'YADVT'	'213/2'	'32403'	'EEEEE'	'YFKIY'	'213/2'	'32403']	['.SEEEEEEEEEEE'	'KNYKVQVKIQNPT'
3LJ5_C 0.0466613362721826 47.86380924464504 0.0011709601873528 [[306	308]	[306	308]	[276	279]	[382	387]	[520	523]	[668	673]	[662	671]] [3	5	6	1	4	0	2] [[49	51]	[207	209]	[312	315]	[423	428]	[598	601]	[766	771]	[953	961]] "[['EEE'	'EWG'	'322'	'433'	'EEE'	'HST'	'322'	'433']	['EEE'	'EWG'	'322'	'433'	'EEE'	'HTP'	'322'	'433']	['EEEE'	'VYKS'
1KI4_A 0.1449562164951843 1.0454648581990496 0.8627450980392148 [[144	146]	[143	146]	[144	146]	[201	206]	[78	82]	[359	362]	[211	217]] [3	5	6	1	4	0	2] [[50	52]	[203	206]	[315	317]	[431	436]	[597	601]	[768	771]	[990	996]] "[['EEE'	'GGE'	'223'	'334'	'EEE'	'STQ'	'223'	'334']	['EEEE'	'IGGE'	'/223'	'0334'	'EEEE'	'IYSK'	'/223'	'0334']	['EEE'	'GGE'
4C3E_B 0.1122019103286808 1.2069215813960144 0.7237903225806455 [[136	138]	[133	138]	[49	51]	[100	103]	[80	84]] [6	1	4	0	2] [[298	300]	[365	370]	[561	563]	[750	753]	[1004	1008]] "[['HHH'	'ESN'	'%$%'	'434'	'HHH'	'ETK'	'%$%'	'434']	['HHHHHH'	'SYIESN'	'$$!%$%'	'330434'	'HHHHHH'	'YSVLYN'	'$$!""$%'	'330134']	['TT.'	'SMD'	'NM]'	'324'	'TT.'	'PFQ'	'NM]'	'324']	['HHHH'	'SKLL'	'$%""""'	'3411'
1E2L_A 0.1438805122418111 1.0109400768990449 0.8999999999999992 [[144	146]	[143	146]	[144	146]	[202	206]	[78	82]	[359	362]	[211	217]] [3	5	6	1	4	0	2] [[50	52]	[203	206]	[315	317]	[432	436]	[597	601]	[768	771]	[990	996]] "[['EEE'	'GGE'	'223'	'334'	'EEE'	'STQ'	'223'	'334']	['EEEE'	'IGGE'	'/223'	'0334'	'EEEE'	'IYSK'	'/223'	'0334']	['EEE'	'GGE'
1E2I_A 0.1429957764242347 1.004087947189739 0.9084821428571426 [[144	146]	[143	146]	[144	146]	[202	206]	[78	82]	[359	362]	[211	217]] [3	5	6	1	4	0	2] [[50	52]	[203	206]	[315	317]	[432	436]	[597	601]	[768	771]	[990	996]] "[['EEE'	'GGE'	'223'	'334'	'EEE'	'STQ'	'223'	'334']	['EEEE'	'IGGE'	'/223'	'0334'	'EEEE'	'IYSK'	'/223'	'0334']	['EEE'	'GGE'
5H7H_A 0.0412012615031143 0.9969346061676938 1.244094488188975 [[70	73]	[1	3]	[42	44]	[46	50]	[9	11]	[58	61]	[55	60]] [3	5	6	1	4	0	2] [[46	49]	[200	202]	[317	319]	[364	368]	[539	541]	[768	771]	[1003	1008]] "[['SEEE'	'SVIN'	'U//3'	'3004'	'SEEE'	'SVLH'	'U/03'	'3014']	['EEE'	'YFQ'	'213'	'324'	'EEE'	'YFK'	'213'	'324']	['EEE'	'QFR'
3F0T_A 0.1472458948398576 1.0405068813021932 0.8668122270742362 [[144	146]	[143	146]	[144	146]	[202	206]	[78	82]	[359	362]	[211	217]] [3	5	6	1	4	0	2] [[50	52]	[203	206]	[315	317]	[432	436]	[597	601]	[768	771]	[990	996]] "[['EEE'	'GGE'	'223'	'334'	'EEE'	'STQ'	'223'	'334']	['EEEE'	'IGGE'	'/223'	'0334'	'EEEE'	'IYSK'	'/223'	'0334']	['EEE'	'GGE'
6MX4_C 0.0023917368839448 8.117012593059144 2.6382978723404245 [[123	125]	[151	153]	[123	127]	[184	188]	[178	182]	[107	109]	[105	107]] [3	5	6	1	4	0	2] [[49	51]	[210	212]	[314	318]	[447	451]	[526	530]	[762	764]	[1015	1017]] "[['EEE'	'NGY'	'322'	'433'	'EEE'	'HST'	'322'	'433']	['...'	'IKL'	'Y]Z'	'041'	'...'	'INL'	'Y]Z'	'041']	['EEEEE'	'NGYAC'
4L8H_B 0.0437121376566867 1.0546160054817304 1.0552884615384608 [[20	23]	[89	93]	[68	72]	[91	98]	[32	37]	[102	106]	[105	107]] [3	5	6	1	4	0	2] [[47	50]	[200	204]	[312	316]	[432	439]	[608	613]	[762	766]	[1014	1016]] "[['EEEE'	'VLNP'	'/032'	'0143'	'EEEE'	'VLHS'	'/032'	'0143']	['EEEEE'	'YADVT'	'213/2'	'32403'	'EEEEE'	'YFKIY'	'213/2'	'32403']	['EEEEE'	'IQNPT'
1KIM_A 0.1435323747083635 1.048669647295766 0.8791208791208789 [[144	146]	[143	146]	[144	146]	[201	206]	[78	82]	[359	362]	[211	217]] [3	5	6	1	4	0	2] [[50	52]	[203	206]	[315	317]	[431	436]	[597	601]	[768	771]	[990	996]] "[['EEE'	'GGE'	'223'	'334'	'EEE'	'STQ'	'223'	'334']	['EEEE'	'IGGE'	'/223'	'0334'	'EEEE'	'IYSK'	'/223'	'0334']	['EEE'	'GGE'
4OQX_A 0.1570262936668471 1.0014483274026666 0.9084821428571426 [[144	146]	[143	146]	[144	146]	[202	206]	[78	82]	[359	362]	[211	217]] [3	5	6	1	4	0	2] [[50	52]	[203	206]	[315	317]	[432	436]	[597	601]	[768	771]	[990	996]] "[['EEE'	'GGE'	'223'	'334'	'EEE'	'STQ'	'223'	'334']	['EEEE'	'IGGE'	'/223'	'0334'	'EEEE'	'IYSK'	'/223'	'0334']	['EEE'	'GGE'
6H2B_A 0.039952639692496 15.736481976307596 0.0116959064327484 [[323	326]	[139	142]	[203	206]	[332	335]	[330	333]	[156	158]] [3	5	6	1	4	2] [[39	42]	[208	211]	[309	312]	[395	398]	[593	596]	[1010	1012]] "[['SSSE'	'TNDI'	'UVV/'	'3440'	'SSSE'	'PDKV'	'UVV/'	'3440']	['EE..'	'GYID'	'22Y]'	'3304'	'EE..'	'TPIN'	'22Y]'	'3304']	['.SEE'	'QQGV'	']V2/'	'4430'	'.SEE'	'EKGI'	']V2/'
6CWD_C 0.1101203111715422 1.2973179203692675 0.6764705882352939 [[133	135]	[10	12]	[88	90]	[20	22]	[45	49]	[120	124]	[114	125]] [3	5	6	1	4	0	2] [[44	46]	[219	221]	[307	309]	[415	417]	[527	531]	[738	742]	[999	1009]] "[['..S'	'RPP'	'^}U'	'533'	'..S'	'RSS'	'^}U'	'533']	['S..'	'GAT'	'U[}'	'323'	'S..'	'GFS'	'U[}'	'323']	['...'	'YVN'
4Z8L_F 0.0534163725349405 0.9651474477525004 1.2799999999999998 [[68	70]	[80	85]	[61	63]	[9	13]	[102	104]	[79	87]] [5	6	1	4	0	2] [[213	215]	[292	300]	[462	464]	[526	530]	[768	770]	[982	990]] "[['SSS'	'IRE'	'RWV'	'054'	'SSS'	'VRD'	'RWV'	'054']	['TS.HHH'	'CLDESH'	'MS]%$%'	'214434'	'TS.HHHHHH'	'ALDPLSETK'	'MS]$""$%$%'	'214313434']	['.TT'	'EPA'	']NM'	'432'	'.TT'	'KPF'	']NM'
7C2N_A 0.1092181283334288 15.450198593998056 0.0058823529411766 [[764	768]	[458	460]	[641	647]	[605	608]	[271	274]	[644	656]	[171	185]] [3	5	6	1	4	0	2] [[48	52]	[225	227]	[295	300]	[366	369]	[603	606]	[761	773]	[1001	1011]] "[['EEEEE'	'LKIYK'	'03/23'	'14034'	'EEEEE'	'LHSTQ'	'03223'	'14334']	['EEE'	'TLV'	'20/'	'310'	'EEE'	'PLV'	'20/'	'310']	['HHHHHHH'	'GLSTDYE'
4BMG_D 0.2218990420828621 1.2155765894124202 0.6764705882352939 [[134	136]	[90	94]	[87	92]	[20	22]	[120	124]	[60	73]] [3	6	1	4	0	2] [[38	40]	[298	302]	[365	370]	[601	603]	[738	742]	[996	1009]] "[['.SS'	'PPN'	'}UV'	'334'	'.SS'	'YPD'	'}UV'	'334']	['HHHTH'	'NTNVG'	'%$%K$'	'43403'	'HHHHH'	'ETKBT'	""%$%'$""	'43463']	['HHHHHH'	'SYVNTN'	'$$!%$%'	'330434'	'HHHHHH'	'YSVLYN'	'$$!""$%'
6TWU_A 0.0362946306832186 11.879629498358344 0.0257309941520471 [[488	491]	[499	501]	[864	867]	[856	862]	[470	474]	[789	794]	[792	800]] [3	5	6	1	4	0	2] [[38	41]	[224	226]	[297	300]	[365	371]	[609	613]	[761	766]	[954	964]] "[['..SS'	'GGDE'	'}}VV'	'3344'	'.SSS'	'YPDK'	'}UVV'	'3344']	['EEE'	'KSL'	'320'	'431'	'EEE'	'EPL'	'320'	'431']	['HHHH'	'GDYQ'
6LA4_D 0.0229686653153598 1.179938393172605 1.5909090909090908 [[26	29]	[3	7]	[26	29]	[1	5]	[44	48]	[51	54]	[49	53]] [3	5	6	1	4	0	2] [[49	52]	[201	205]	[314	317]	[429	433]	[528	532]	[747	750]	[985	989]] "[['EEEE'	'HYTN'	'3223'	'4334'	'EEEE'	'HSTQ'	'3223'	'4334']	['EEEEE'	'AQVST'	'13/22'	'24033'	'EEEEE'	'FKIYS'	'13/22'	'24033']	['EEEE'	'HYTN'
6LAO_D 0.0229686653153598 1.179938393172605 1.5909090909090908 [[26	29]	[3	7]	[26	29]	[1	5]	[44	48]	[51	54]	[49	53]] [3	5	6	1	4	0	2] [[49	52]	[201	205]	[314	317]	[429	433]	[528	532]	[747	750]	[985	989]] "[['EEEE'	'HYTN'	'3223'	'4334'	'EEEE'	'HSTQ'	'3223'	'4334']	['EEEEE'	'AQVST'	'13/22'	'24033'	'EEEEE'	'FKIYS'	'13/22'	'24033']	['EEEE'	'HYTN'
5FS4_A 0.0483819876057341 1.2167800368546404 0.8750000000000004 [[125	127]	[45	49]	[52	57]	[14	19]	[80	83]	[96	99]	[89	100]] [3	5	6	1	4	0	2] [[50	52]	[202	206]	[311	316]	[432	437]	[596	599]	[761	764]	[1001	1011]] "[['EEE'	'SSD'	'223'	'334'	'EEE'	'STQ'	'223'	'334']	['EEEEE'	'NVSGQ'	'3/223'	'40334'	'EEEEE'	'KIYSK'	'3/223'	'40334']	['EEEEEE'	'SVYKRP'
3KXS_B 0.1289700364642775 1.241954813133454 0.7378048780487803 [[134	136]	[90	94]	[87	92]	[20	22]	[120	124]	[60	75]] [3	6	1	4	0	2] [[38	40]	[298	302]	[365	370]	[601	603]	[738	742]	[996	1011]] "[['.SS'	'PPN'	'}UV'	'334'	'.SS'	'YPD'	'}UV'	'334']	['HHHHH'	'NTNVG'	'%$%!$'	'43403'	'HHHHH'	'ETKBT'	""%$%'$""	'43463']	['HHHHHH'	'SYVNTN'	'$$!%$%'	'330434'	'HHHHHH'	'YSVLYN'	'$$!""$%'
6K32_F 0.0222729669169575 25.892880111901324 0.018713450292398 [[632	634]	[166	170]	[799	803]	[797	802]	[732	740]	[548	551]	[522	550]] [3	5	6	1	4	0	2] [[49	51]	[204	208]	[295	299]	[365	370]	[596	605]	[768	771]	[986	1008]] "[['EEE'	'QTY'	'322'	'433'	'EEE'	'HST'	'322'	'433']	['EEEEE'	'YSVKY'	'22/32'	'33043'	'EEEEE'	'YSKHT'	'22332'	'33443']	['HHHHH'	'TLSQS'
6F9B_D 0.0182783977967585 20.92399836362524 0.0245614035087726 [[1078	1081]	[1078	1083]	[711	714]	[913	916]	[965	971]	[938	940]	[937	940]] [3	5	6	1	4	0	2] [[50	53]	[204	209]	[316	319]	[399	402]	[529	535]	[768	770]	[1005	1008]] [['EEEE'	'GTKD'	'2233'	'3344'	'EEEE'	'STQD'	'2233'	'3344']	['EEEEEE'	'GTKDQP'	'223332'	'334443'	'EEEEEE'	'YSKHTP'	'223322'	'334433']	['EEEE'	'TKFR'
4JBY_A 0.1443487133697046 1.0069747700163452 0.9655172413793094 [[144	146]	[143	146]	[144	146]	[202	206]	[78	82]	[359	362]	[211	217]] [3	5	6	1	4	0	2] [[50	52]	[203	206]	[315	317]	[432	436]	[597	601]	[768	771]	[990	996]] "[['EEE'	'GGE'	'223'	'334'	'EEE'	'STQ'	'223'	'334']	['EEEE'	'IGGE'	'/223'	'0334'	'EEEE'	'IYSK'	'/223'	'0334']	['EEE'	'GGE'
2GUM_C 0.0018025835639616 14.03407053822334 2.4897959183673475 [[655	658]	[164	169]	[440	444]	[352	356]	[265	269]	[516	526]	[700	707]] [3	5	6	1	4	0	2] [[50	53]	[204	209]	[314	318]	[434	438]	[547	551]	[762	772]	[984	995]] "[['EEEE'	'YSHQ'	'2233'	'3344'	'EEEE'	'STQD'	'2233'	'3344']	['EEEEEE'	'YYKDVT'	'2233/2'	'334403'	'EEEEEE'	'YSKHTP'	'223322'	'334433']	['EEEEE'	'QYYQA'
2X5I_D 0.0191313803201154 1.293330807946523 1.5 [[26	29]	[4	7]	[26	29]	[1	5]	[47	49]	[51	54]	[49	53]] [3	5	6	1	4	0	2] [[49	52]	[202	205]	[314	317]	[429	433]	[605	607]	[747	750]	[985	989]] "[['EEEE'	'HYTN'	'3223'	'4334'	'EEEE'	'HSTQ'	'3223'	'4334']	['EEEE'	'QVST'	'3/22'	'4033'	'EEEE'	'KIYS'	'3/22'	'4033']	['EEEE'	'HYTN'
4D9J_C 0.0024883646516433 8.671230653554792 3.1707317073170707 [[16	19]	[7	19]	[335	341]	[17	22]	[90	93]	[372	381]] [3	5	6	1	4	2] [[50	53]	[196	207]	[293	299]	[376	381]	[536	539]	[985	994]] "[['EEEE'	'YYED'	'2233'	'3344'	'EEEE'	'STQD'	'2233'	'3344']	['EETTEEEEEEEEE'	'QENSTSIDLYYED'	'33ON22/302233'	'4443330413344'	'EETTEEEEEEEE'	'NIDGYFKIYSKH'	'3/ON213/2233'	'404332403344']	['S.HHHHH'	'LSPLTKG'	'S}$""$%$'	'1331343'	'S.HHHHH'	'LDPLSET'	'S]$""$%$'
1E2P_A 0.1366822408722574 1.0634522110592954 0.9520547945205468 [[144	146]	[143	148]	[144	147]	[202	206]	[78	82]	[359	362]	[211	217]] [3	5	6	1	4	0	2] [[50	52]	[203	208]	[315	318]	[432	436]	[597	601]	[768	771]	[990	996]] "[['EEE'	'GGE'	'223'	'334'	'EEE'	'STQ'	'223'	'334']	['EEEEEE'	'IGGEAG'	'/22312'	'033423'	'EEEEEE'	'IYSKHT'	'/22332'	'033443']	['EEEE'	'GGEA'
6TMT_D 0.0357166099123596 14.989952393622207 0.0178571428571425 [[340	343]	[544	547]	[76	81]	[543	546]	[392	395]	[141	146]	[64	74]] [3	5	6	1	4	0	2] [[47	50]	[224	227]	[295	300]	[449	452]	[594	597]	[764	769]	[988	998]] "[['EEEE'	'ILKS'	'/032'	'0143'	'EEEE'	'VLHS'	'/032'	'0143']	['EEEE'	'KTLI'	'320/'	'4310'	'EEEE'	'EPLV'	'320/'	'4310']	['HHHHHH'	'PATKTD'
4N8C_L 0.0527633938033083 1.104400211765547 1.021276595744681 [[165	169]	[155	159]	[165	169]	[106	109]	[165	170]	[191	194]	[128	131]] [3	5	6	1	4	0	2] [[47	51]	[196	200]	[312	316]	[429	432]	[584	589]	[762	765]	[1009	1012]] "[['EEEEE'	'VLNSW'	'/0322'	'01433'	'EEEEE'	'VLHST'	'/0322'	'01433']	['EETTE'	'KIDGS'	'3/ON2'	'40433'	'EETTE'	'NIDGY'	'3/ON2'	'40433']	['EEEEE'	'VLNSW'
6TMT_B 0.0349460256778638 15.0497002020192 0.0178571428571425 [[340	343]	[544	547]	[76	81]	[543	546]	[392	395]	[466	473]	[64	74]] [3	5	6	1	4	0	2] [[47	50]	[224	227]	[295	300]	[449	452]	[594	597]	[762	770]	[988	998]] "[['EEEE'	'ILKS'	'/032'	'0143'	'EEEE'	'VLHS'	'/032'	'0143']	['EEEE'	'KTLI'	'320/'	'4310'	'EEEE'	'EPLV'	'320/'	'4310']	['HHHHHH'	'PATKTD'
2VTK_A 0.1450330102211232 1.003067504212087 0.997663551401869 [[144	146]	[143	146]	[144	146]	[202	206]	[78	82]	[359	362]	[211	217]] [3	5	6	1	4	0	2] [[50	52]	[203	206]	[315	317]	[432	436]	[597	601]	[768	771]	[990	996]] "[['EEE'	'GGE'	'223'	'334'	'EEE'	'STQ'	'223'	'334']	['EEEE'	'IGGE'	'/223'	'0334'	'EEEE'	'IYSK'	'/223'	'0334']	['EEE'	'GGE'
1E2M_A 0.1419320768940973 1.0692969448470864 0.934389140271493 [[144	146]	[143	148]	[144	147]	[202	206]	[78	82]	[359	362]	[211	217]] [3	5	6	1	4	0	2] [[50	52]	[203	208]	[315	318]	[432	436]	[597	601]	[768	771]	[990	996]] "[['EEE'	'GGE'	'223'	'334'	'EEE'	'STQ'	'223'	'334']	['EEEEEE'	'IGGEAG'	'/22312'	'033423'	'EEEEEE'	'IYSKHT'	'/22332'	'033443']	['EEEE'	'GGEA'
6CWD_D 0.1412036051719085 1.24213879136824 0.7378048780487803 [[134	136]	[10	12]	[88	90]	[114	116]	[45	49]	[120	124]	[114	125]] [3	5	6	1	4	0	2] [[38	40]	[219	221]	[307	309]	[366	368]	[527	531]	[738	742]	[999	1009]] "[['.SS'	'PPN'	'}UV'	'334'	'.SS'	'YPD'	'}UV'	'334']	['S..'	'GAT'	'U[}'	'323'	'S..'	'GFS'	'U[}'	'323']	['...'	'YVN'
4C3E_D 0.1112059264994434 1.2001166429903272 0.8308351177730184 [[136	138]	[133	138]	[49	51]	[100	103]	[80	84]] [6	1	4	0	2] [[298	300]	[365	370]	[561	563]	[750	753]	[1004	1008]] "[['HHH'	'ESN'	'%$%'	'434'	'HHH'	'ETK'	'%$%'	'434']	['HHHHHH'	'SYIESN'	'$$!%$%'	'330434'	'HHHHHH'	'YSVLYN'	'$$!""$%'	'330134']	['TT.'	'SMD'	'NM]'	'324'	'TT.'	'PFQ'	'NM]'	'324']	['HHHH'	'SKLL'	'$%""""'	'3411'
4WRK_F 0.041704900133964 1.0769793505654373 1.2150259067357505 [[115	118]	[103	105]	[111	120]	[65	70]	[117	121]	[65	67]	[65	70]] [3	5	6	1	4	0	2] [[49	52]	[203	205]	[282	289]	[365	370]	[573	577]	[768	770]	[1006	1011]] "[['EEEE'	'DLSD'	'3023'	'4134'	'EEEE'	'HSTQ'	'3223'	'4334']	['EEE'	'ITP'	'/22'	'033'	'EEE'	'IYS'	'/22'	'033']	['TS.EEEEEEE'	'KGEIDLSDAI'
6LA7_D 0.0257083567147696 1.1782780780315278 1.878787878787877 [[26	29]	[3	7]	[26	29]	[1	5]	[8	11]	[51	54]	[49	53]] [3	5	6	1	4	0	2] [[49	52]	[201	205]	[314	317]	[429	433]	[528	531]	[747	750]	[985	989]] "[['EEEE'	'HYTN'	'3223'	'4334'	'EEEE'	'HSTQ'	'3223'	'4334']	['EEEEE'	'AQVST'	'13/22'	'24033'	'EEEEE'	'FKIYS'	'13/22'	'24033']	['EEEE'	'HYTN'
6LA3_D 0.0257429821593564 1.181581171231492 1.6307692307692303 [[26	29]	[3	7]	[26	29]	[1	5]	[44	48]	[51	54]	[49	53]] [3	5	6	1	4	0	2] [[49	52]	[201	205]	[314	317]	[429	433]	[528	532]	[747	750]	[985	989]] "[['EEEE'	'HYTN'	'3223'	'4334'	'EEEE'	'HSTQ'	'3223'	'4334']	['EEEEE'	'AQVST'	'13/22'	'24033'	'EEEEE'	'FKIYS'	'13/22'	'24033']	['EEEE'	'HYTN'
3IYP_D 0.0191433708012002 1.2933217494425917 1.7229299363057322 [[26	29]	[4	7]	[26	29]	[1	5]	[47	49]	[51	54]	[49	53]] [3	5	6	1	4	0	2] [[49	52]	[202	205]	[314	317]	[429	433]	[605	607]	[747	750]	[985	989]] "[['EEEE'	'HYTN'	'3223'	'4334'	'EEEE'	'HSTQ'	'3223'	'4334']	['EEEE'	'QVST'	'3/22'	'4033'	'EEEE'	'KIYS'	'3/22'	'4033']	['EEEE'	'HYTN'
4C3E_A 0.1114963841505561 1.2029521706792954 0.838709677419355 [[136	138]	[133	138]	[49	51]	[100	103]	[80	84]] [6	1	4	0	2] [[298	300]	[365	370]	[561	563]	[750	753]	[1004	1008]] "[['HHH'	'ESN'	'%$%'	'434'	'HHH'	'ETK'	'%$%'	'434']	['HHHHHH'	'SYIESN'	'$$!%$%'	'330434'	'HHHHHH'	'YSVLYN'	'$$!""$%'	'330134']	['TT.'	'SMD'	'NM]'	'324'	'TT.'	'PFQ'	'NM]'	'324']	['HHHH'	'SKLL'	'$%""""'	'3411'
1E2H_A 0.1410532030935292 1.0786659709153297 0.934389140271493 [[144	146]	[143	148]	[144	147]	[202	206]	[78	82]	[359	362]	[211	217]] [3	5	6	1	4	0	2] [[50	52]	[203	208]	[315	318]	[432	436]	[597	601]	[768	771]	[990	996]] "[['EEE'	'GGE'	'223'	'334'	'EEE'	'STQ'	'223'	'334']	['EEEEEE'	'IGGEAG'	'/22312'	'033423'	'EEEEEE'	'IYSKHT'	'/22332'	'033443']	['EEEE'	'GGEA'
2IBX_A 0.0019153447925421 13.999357792461048 2.288461538461538 [[178	184]	[137	146]	[25	29]	[258	261]	[242	246]	[190	194]	[105	113]] [3	5	6	1	4	0	2] [[47	53]	[200	209]	[309	313]	[431	434]	[538	542]	[748	752]	[977	985]] "[['EEEEEEE'	'VLWGIHH'	'/022/33'	'0133044'	'EEEEEEE'	'VLHSTQD'	'/032233'	'0143344']	['EEEEETTEEE'	'SADPYQGKSS'	'21322ON322'	'3243343433'	'EEEEEEEEEE'	'YFKIYSKHTP'	'213/223322'	'3240334433']	['.SSEE'	'EKNVT'
4XZE_A 0.1467049623992417 10.511274102661837 0.0202863961813841 [[46	49]	[314	319]	[338	342]	[259	264]	[249	265]] [6	1	4	0	2] [[297	300]	[365	370]	[602	606]	[762	770]	[952	964]] "[['HHHH'	'YKYK'	'$%$%'	'3434'	'HHHH'	'SETK'	'$%$%'	'3434']	['HHHHHH'	'YYWLWK'	'$$$""$%'	'333134'	'HHHHHH'	'YSVLYN'	'$$!""$%'	'330134']	['TTS..'	'GKNPK'	'NOV}]'	'34434'	'TTT..'	'TNTSN'	'NON}]'	'34334']	['HHHHHH'	'QLEGWV'	'%""%$$!'	'414330'
1LJ2_A 0.3519678027079254 0.9850273420718474 1.0023419203747062 [[309	311]	[309	311]	[290	293]	[243	247]	[267	270]	[229	245]	[279	300]] [3	5	6	1	4	0	2] [[49	51]	[207	209]	[297	300]	[365	369]	[603	606]	[762	770]	[1002	1017]] "[['EEE'	'QYS'	'322'	'433'	'EEE'	'HST'	'322'	'433']	['EEE'	'QYS'	'322'	'433'	'EEE'	'HTP'	'322'	'433']	['HHHH'	'SDYD'
5HX2_E 0.0375789394628287 23.00321272337533 0.0118343195266268 [[628	630]	[653	655]	[649	654]	[551	554]	[141	146]	[464	468]	[434	443]] [3	5	6	1	4	0	2] [[39	41]	[210	212]	[304	309]	[431	434]	[571	576]	[766	770]	[1002	1011]] "[['SSS'	'TDD'	'UVV'	'344'	'SSS'	'PDK'	'UVV'	'344']	['...'	'IDL'	'Y]Z'	'041'	'...'	'INL'	'Y]Z'	'041']	['TS....'	'QYLTID'
4GQH_Q 0.1186322555167425 1.3255804712925217 0.7203219315895364 [[138	140]	[67	70]	[138	140]	[68	70]	[68	70]	[118	121]	[76	80]] [3	5	6	1	4	0	2] [[50	52]	[201	204]	[315	317]	[394	396]	[586	588]	[769	772]	[959	963]] "[['EEE'	'SYN'	'223'	'334'	'EEE'	'STQ'	'223'	'334']	['EEEE'	'FKVY'	'13/2'	'2403'	'EEEE'	'FKIY'	'13/2'	'2403']	['EEE'	'SYN'
4GV8_D 0.0473948904205764 1.0801958597489612 1.220779220779221 [[115	118]	[103	105]	[111	120]	[65	70]	[117	121]	[65	67]	[65	70]] [3	5	6	1	4	0	2] [[49	52]	[203	205]	[282	289]	[365	370]	[573	577]	[768	770]	[1006	1011]] "[['EEEE'	'DLSD'	'3023'	'4134'	'EEEE'	'HSTQ'	'3223'	'4334']	['EEE'	'ITP'	'/22'	'033'	'EEE'	'IYS'	'/22'	'033']	['TS.EEEEEEE'	'KGEIDLSDAI'
6ILL_A 0.1696811992279012 0.9607380447251272 1.0652173913043477 [[242	244]	[116	127]	[230	233]	[111	123]	[74	77]	[162	164]	[205	207]] [3	5	6	1	4	0	2] [[51	53]	[196	207]	[283	286]	[393	402]	[595	598]	[744	746]	[974	976]] [['EEE'	'PKH'	'233'	'344'	'EEE'	'TQD'	'233'	'344']	['EEEEEEEEEEEE'	'DVEVTFVITSVQ'	'3/3/21//22/3'	'404032003304'	'EETTEEEEEEEE'	'NIDGYFKIYSKH'	'3/ON213/2233'	'404332403344']	['S.EE'	'SPIT'
5CCV_H 0.0577915717244343 14.654042403924343 0.0175438596491233 [[305	309]	[304	308]	[304	307]	[515	520]	[212	216]	[514	517]	[607	623]] [3	5	6	1	4	0	2] [[49	53]	[205	209]	[313	316]	[365	370]	[603	607]	[767	770]	[1003	1017]] "[['EEEEE'	'HGSYE'	'32223'	'43334'	'EEEEE'	'HSTQD'	'32233'	'43344']	['EEEEE'	'YHGSY'	'23222'	'34333'	'EEEEE'	'SKHTP'	'23322'	'34433']	['EEEE'	'YHGS'
6CWD_F 0.1580379846761904 1.3592972897078774 0.6537717601547384 [[134	136]	[10	12]	[88	90]	[114	116]	[45	47]	[120	124]	[114	125]] [3	5	6	1	4	0	2] [[38	40]	[219	221]	[307	309]	[366	368]	[605	607]	[738	742]	[999	1009]] "[['.SS'	'PPN'	'}UV'	'334'	'.SS'	'YPD'	'}UV'	'334']	['S..'	'GAT'	'U[}'	'323'	'S..'	'GFS'	'U[}'	'323']	['...'	'YVN'
5D7Y_A 0.2639568547590691 1.134553614170143 0.858695652173912 [[133	135]	[90	94]	[87	92]	[20	22]	[120	124]	[60	73]] [3	6	1	4	0	2] [[44	46]	[298	302]	[365	370]	[601	603]	[738	742]	[996	1009]] "[['..S'	'RPP'	'^}U'	'533'	'..S'	'RSS'	'^}U'	'533']	['HHHHH'	'NTNMG'	'%$%#$'	'43423'	'HHHHH'	'ETKBT'	""%$%'$""	'43463']	['HHHHHH'	'SYVNTN'	'$$!%$%'	'330434'	'HHHHHH'	'YSVLYN'	'$$!""$%'
[truncated: 58 more rows]
[truncated: 40 more columns]
