# Supplementary material for: Identifying and profiling structural similarities between Spike of SARS-CoV-2 and other viral or host proteins with Machaon
Source: Commun Biol. 2023 Jul 19;6:752. doi: 10.1038/s42003-023-05076-7 (PMC10356814; doi:10.1038/s42003-023-05076-7)
Supplement: Supplementary file 7 — Supplementary Data 4 [file 42003_2023_5076_MOESM7_ESM.zip › 6VXX_A_segment/candidates/6VXX_A_site0-metrics-merged-enriched_eval.csv]

pdbId chainId chainLength resolution geneId taxonomy molecularFunction cellularComponent biologicalProcess b-phipsi w-rdist t-alpha alignedRange referenceSegmentIndex referenceRange alignedSequences 1D-score 1D-identity 1D-identity-ng 1D-identity-gaps 1DPDB-score 1DPDB-identity 1DPDB-identity-ng 1DPDB-identity-gaps 2D-score 2D-identity 2D-identity-ng 2D-identity-gaps 5UTR-score 5UTR-identity 5UTR…
6VXX A 972.0 2.8 43740568 2697049 0046789#0042802 0030666#0005788#0005793#0044173#0020002#0016021#0019031#0055036 0075509#0039654#0019064#0009405#0046813#0039587#0039502#0046718#0019082#0019081 4.162281133240921e-05 0.0694671073885553 0.0070175438596491 [[38	53]	[195	228]	[281	322]	[355	454]	[514	613]	[735	773]	[951	1019]] [3	5	6	1	4	0	2] [[38	53]	[195	228]	[281	322]	[355	454]	[514	613]	[735	773]	[951	1019]] "[['.SSSEE..SEEEEEEE'	'YPDKVFRSSVLHSTQD'	'}UVV/1^}U/032233'	'3344025330143344'	'.SSSEE..SEEEEEEE'	'YPDKVFRSSVLHSTQD'	'}UVV/1^}U/032233'	'3344025330143344']	['EEETTEEEEEEEEEE...SSSPPPS..PBEEEEE'	'KNIDGYFKIYSKHTPINLVRDLPQGFSALEPLVD'	'33/ON213/223322Y]ZRWVEGHU[}F)320/3'	'4404332403344330410541343232143104'	'EEETTEEEEEEEEEE...SSSPPPS..PBEEEEE'	'KNIDGYFKIYSKHTPINLVRDLPQGFSALEPLVD'	'33/ON213/223322Y]ZRWVEGHU[}F)320/3'	'4404332403344330410541343232143104']	['TTS.EEEEEETTS.HHHHHHHHTTSS...SEEEEEEEEEPPP'	'ENGTITDAVDBALDPLSETKBTLKSFTVEKGIYQTSNFRVQP'
6NB6 B 1026.0 4.2 1489668 694009 0046789#0042802 0044173#0020002#0016021#0019031#0055036 0075509#0039654#0019064#0009405#0046813#0039587#0039502#0019082#0019081 0.0020621422160062 0.4536113149411129 0.185852981969486 [[42	57]	[199	208]	[268	306]	[342	440]	[517	599]	[717	755]	[933	1001]] [3	5	6	1	4	0	2] [[38	53]	[204	215]	[281	319]	[355	449]	[531	613]	[735	773]	[951	1019]] "[['..SSEE..SEEEEEEE'	'YPDEIFRSDTLYLTQD'	'}}VV/1^}V2020233'	'3344025343131344'	'.SSSEE..SEEEEEEE'	'YPDKVFRSSVLHSTQD'	'}UVV/1^}U/032233'	'3344025330143344']	['EEEE...SSS'	'GYQPIDVVRD'	'2232Y]YRWV'	'3343040054'	'EEEEEE...SSS'	'YSKHTPINLVRD'	'223322Y]ZRWV'	'334433041054']	['TTS.EEEEEETTS.HHHHHHHHTT.S...SEEEEEEEEE'	'ENGTITDAVDRSQNPLAELKRSVKSFEIDKGIYQTSNFR'
6ZGF A 1060.0 3.1 # 2709072 # 0020002#0016021#0019031#0055036 0075509#0039654#0019064#0009405#0046813 0.0063433189101407 0.1992978117004122 0.0198830409356729 [[38	53]	[195	228]	[281	310]	[355	438]	[514	612]	[757	769]	[947	1015]] [3	5	6	1	4	0	2] [[38	53]	[195	228]	[281	310]	[355	438]	[514	612]	[761	773]	[951	1019]] "[['..SS....S.EEEEEE'	'YPDKVFRSSVLHLTQD'	'}}VVY[^}UY030233'	'3344025330141344'	'.SSSEE..SEEEEEEE'	'YPDKVFRSSVLHSTQD'	'}UVV/1^}U/032233'	'3344025330143344']	['EEETTEEEEEEEEEE....SSPPPSEEEEEEEEE'	'KNIDGYFKIYSKHTPINLVRDLPPGFSALEPLVD'	'33/ON213/223322Y]ZYWVEGGU1210320/3'	'4404332403344330410541333232143104'	'EEETTEEEEEEEEEE...SSSPPPS..PBEEEEE'	'KNIDGYFKIYSKHTPINLVRDLPQGFSALEPLVD'	'33/ON213/223322Y]ZRWVEGHU[}F)320/3'	'4404332403344330410541343232143104']	['TTS.EEEEEETTSSHHHHHHHHHTSS...S'	'ENGTITDAVDCALDPLSETKCTLKSFTVEK'
5VK2 C 185.0 3.2 956585 11622 0046872 0044167#0044178#0020002#0016021#0019031#0055036 0039654#0019065#0019062 0.0005934306340235 1.8773551801821715 0.4039408866995067 [[68	72]	[223	228]	[222	226]	[67	71]	[161	167]	[132	136]	[119	124]] [3	5	6	1	4	0	2] [[48	52]	[206	211]	[312	316]	[448	452]	[607	613]	[766	770]	[985	990]] "[['EEEEE'	'LQTLE'	'03203'	'14314'	'EEEEE'	'LHSTQ'	'03223'	'14334']	['EEEE..'	'QNTTWE'	'3322}]'	'443334'	'EEEE..'	'KHTPIN'	'3322Y]'	'443304']	['EEEEE'	'IQNTT'
5JER A 234.0 2.91 3661 9606 0003677#0001228#0000981#0001227#0042802#0019904#0042803#0000978#0043565#1990837 0000785#0005737#0005829#0005739#0005654#0005634 0006915#0006974#0071360#0098586#0051607#0002376#0060333#0031663#0071888#0039530#0032480#0043123#0032727#0032728#0045944#0032481#0060340#0097300#0042981#0050727#0006357#0032479#0035666#0060337#0016032 0.0003104909924402 3.8848195446914926 0.259…	305]	[204	207]	[407	411]	[205	208]	[241	244]	[330	333]	[406	416]] [3	5	6	1	4	0	2] [[38	40]	[201	204]	[298	302]	[394	397]	[593	596]	[738	741]	[954	963]] "[['.SS'	'SGH'	'}UV'	'334'	'.SS'	'YPD'	'}UV'	'334']	['EEEE'	'FEVT'	'13/2'	'2403'	'EEEE'	'FKIY'	'13/2'	'2403']	['HHHHH'	'QYKAY'
6ZMT W 129.0 3.0 6210 9606 0003723#0003735 0005737#0005829#0022626#0022627#0070062#0016020#0005654 0002181#0000184#0045787#0008284#0009615#0006614#0006412#0006413#0019083 0.0004450917514268 2.0688191936484555 0.4297658862876254 [[103	106]	[29	31]	[86	90]	[119	125]	[123	127]	[36	43]	[8	13]] [3	5	6	1	4	0	2] [[47	50]	[219	221]	[296	300]	[427	433]	[549	553]	[765	773]	[956	961]] "[['EEEE'	'VLTT'	'/022'	'0133'	'EEEE'	'VLHS'	'/032'	'0143']	['S..'	'PCS'	'U[}'	'323'	'S..'	'GFS'	'U[}'	'323']	['HHHHH'	'LEKWQ'
1I3P A 274.0 3.1 1403968 46015 0004869 # 0043066#0043154#1900369#0019050#0039650 0.0004579153316196 5.375138380979682 0.1616847826086958 [[231	233]	[284	287]	[242	247]	[263	270]	[269	286]	[213	215]	[108	135]] [3	5	6	1	4	0	2] [[50	52]	[202	205]	[285	290]	[394	401]	[575	588]	[771	773]	[998	1011]] "[['EEE'	'YYN'	'223'	'334'	'EEE'	'STQ'	'223'	'334']	['EEEE'	'NVTS'	'3/22'	'4033'	'EEEE'	'KIYS'	'3/22'	'4033']	['EEEEEE'	'IYKALE'
2XYQ A 287.0 2.0 1489680 694009 0000175#0005524#0004197#0003678#0003725#0004519#0002151#0004386#0042802#0019785#1990380#0008168#0004482#0004483#0046983#0003724#0003968#0003727#0004843#0008270 0039714#0062243#0030430#0044172#0044220#0016021 0006370#0039595#0039520#0032259#0039648#0080009#2000158#0039690#0016540#0071108#0070536#0090503#0039548#0039579#0039644#0039722#0039547#0039604#0039501#0039502…	166]	[191	195]	[166	170]	[207	211]	[164	167]	[80	84]	[220	227]] [3	5	6	1	4	0	2] [[48	51]	[200	204]	[286	290]	[395	399]	[548	551]	[768	772]	[985	992]] [['EEEE'	'LGGS'	'0222'	'1333'	'EEEE'	'LHST'	'0322'	'1433']	['EEEEE'	'TAFVT'	'211/2'	'32203'	'EEEEE'	'YFKIY'	'213/2'	'32403']	['EEEEE'	'SIAVK'
1NAM H 275.0 2.7 14972 10090 0030881#0042610#0042605#0042277#0044877#0005102#0042608#0046977#0062061 0009986#0005783#0070971#0009897#0005615#0005794#0005797#0071556#0042824#0042612#0030670#0005886 0002485#0002476#0042590#0042742#0006955#0048839#0010977#0001916 0.0021533439310858 1.6251996898920886 0.3723916532905293 [[110	115]	[96	116]	[171	178]	[7	12]	[31	35]	[56	61]	[142	145]] [3	5	6	1	4	0	2] [[48	53]	[196	208]	[295	302]	[396	401]	[573	577]	[746	751]	[1008	1011]] "[['EEEEEE'	'LRGYQQ'	'042233'	'153344'	'EEEEEE'	'LHSTQD'	'032233'	'143344']	['EEEEEEEE.TTS.EEEEEEEE'	'QVISGCEVGSDGRLLRGYQQY'	'3//2213/}NOU^00422332'	'400332403343511533443'	'EETTEEEEEEEEE'	'NIDGYFKIYSKHT'	'3/ON213/22332'	'4043324033443']	['HHHHHHHH'	'YLKNGNAT'
6UK0 A 532.0 2.76 155348 11706 0004190#0003677#0003887#0004533#0042802#0008289#0003723#0003964#0004523#0005198#0008270 0042025#0020002#0072494#0019013#0055036 0015074#0006310#0044409#0075713#0019064#0039651#0006278#0039657#0019061#0044826#0019072#0019058#0075732#0019068 0.0012955378868958 9.4103144686773 0.0070671378091875 [[349	353]	[338	352]	[103	107]	[438	442]	[455	468]	[262	267]	[396	404]] [3	5	6	1	4	0	2] [[48	52]	[200	209]	[309	313]	[398	402]	[592	599]	[761	766]	[1002	1010]] "[['EEEEE'	'LKTGK'	'03223'	'14334'	'EEEEE'	'LHSTQ'	'03223'	'14334']	['EEEEEEETTEEEEEE'	'TYQIYQEPFKNLKTG'	'223/233NM330322'	'334034432441433'	'EEEEEEEEEE'	'YFKIYSKHTP'	'213/223322'	'3240334433']	['.SEEE'	'KKSVT'
6JIJ C 298.0 2.65 1489749 11142 0005524#0004197#0003678#0004519#0004532#0008168#0003724#0003968#0003727#0004843#0008270 0039714#0044172#0033644#0044220#0016021 0039595#0039520#0032259#0039648#0039579#0039644#0039502#0006351#0019082#0039694 0.0004267385831097 7.337981892468556 0.25 [[151	155]	[124	127]	[18	22]	[28	31]	[9	12]	[289	295]	[289	295]] [3	5	6	1	4	0	2] [[38	42]	[201	204]	[312	316]	[450	453]	[600	603]	[747	753]	[1006	1012]] "[['.SSSE'	'TGDSV'	'}UVU/'	'33430'	'.SSSE'	'YPDKV'	'}UVV/'	'33440']	['EEEE'	'FHVT'	'13/2'	'2403'	'EEEE'	'FKIY'	'13/2'	'2403']	['EEEEE'	'VSVTY'
3UWA A 144.0 1.95 10328864 445686 0046872 # # 0.0014214237693564 2.388336208125639 0.4249999999999996 [[119	121]	[77	81]	[119	123]	[109	113]	[76	84]	[25	29]	[131	139]] [3	5	6	1	4	0	2] [[51	53]	[202	206]	[313	317]	[394	398]	[549	557]	[748	752]	[951	959]] "[['EEE'	'YKK'	'233'	'344'	'EEE'	'TQD'	'233'	'344']	['EEEEE'	'KITWK'	'3/223'	'40334'	'EEEEE'	'KIYSK'	'3/223'	'40334']	['EEEEE'	'YKKWK'
7BR7 C 346.0 4.3 3783702 10377 # 0042025#0019028 0006323#0019076 0.001941014787829 2.8732569994622223 0.3053435114503815 [[427	429]	[18	20]	[118	122]	[433	438]	[77	82]	[340	346]	[336	344]] [3	5	6	1	4	0	2] [[39	41]	[226	228]	[295	299]	[429	434]	[592	597]	[765	771]	[953	961]] "[['SSS'	'YEE'	'UVV'	'344'	'SSS'	'PDK'	'UVV'	'344']	['EEE'	'LVH'	'0/3'	'104'	'EEE'	'LVD'	'0/3'	'104']	['HHHHH'	'SLFEG'
1JQR A 3654.0 -1.0 22220326 10498 0003677#0003887#0046872 # 0006281 0.0013145256901579 2.669330317240687 0.4716006884681585 [[95	98]	[26	28]	[95	98]	[34	36]	[20	24]	[110	113]	[62	67]] [3	5	6	1	4	0	2] [[49	52]	[226	228]	[314	317]	[433	435]	[541	545]	[769	772]	[977	982]] "[['EEEE'	'KTYQ'	'3223'	'4334'	'EEEE'	'HSTQ'	'3223'	'4334']	['EEE'	'LIK'	'0/3'	'104'	'EEE'	'LVD'	'0/3'	'104']	['EEEE'	'KTYQ'
3TRK A 314.0 2.4 956309 371094 0047407#0005524#0008234#0005525#0004386#0046872#0008174#0017111#0004651#0004652#0003723#0003724#0003968 0044162#0044176#0042025#0020002#0016020 0006370#0039690#0051493#0035617#0039523#0039562#0039563#0039502#0006351#0039694 0.0018296425000895 6.129294510695275 0.1147327249022163 [[1251	1254]	[1027	1029]	[1075	1079]	[1093	1103]	[1253	1258]	[1319	1323]	[1315	1322]] [3	5	6	1	4	0	2] [[48	51]	[210	212]	[312	316]	[361	368]	[547	552]	[762	766]	[951	958]] "[['EEEE'	'LKPG'	'0322'	'1433'	'EEEE'	'LHST'	'0322'	'1433']	['...'	'IKL'	'Y]Z'	'041'	'...'	'INL'	'Y]Z'	'041']	['EEEEE'	'VSVYY'
1YKS A 431.0 1.8 1502173 11090 0005524#0003725#0005525#0046872#0004482#0004483#0017111#0046983#0003724#0003968#0004252#0005198 0005576#0044167#0042025#0044220#0016021#0019028#0019031#0055036 0075512#0039654#0039520#1900369#0039564#0039502#0046762#0039694#0019062 0.001646415881281 5.9047068168824985 0.1958041958041956 [[474	476]	[223	225]	[233	237]	[520	525]	[475	486]	[296	299]	[370	375]] [3	5	6	1	4	0	2] [[49	51]	[225	227]	[296	300]	[380	385]	[547	558]	[739	742]	[1013	1018]] "[['EEE'	'DSY'	'322'	'433'	'EEE'	'HST'	'322'	'433']	['EEE'	'TLV'	'20/'	'310'	'EEE'	'PLV'	'20/'	'310']	['HHHHH'	'LSEMK'
2V6J A 421.0 2.3 5075791 44024 0005524#0003725#0046872#0004482#0004483#0017111#0046983#0003724#0003968#0004252#0005198 0005576#0044167#0042025#0044220#0016021#0019028#0055036 0039654#0039520#0039563#0039564#0039502#0039694#0019062 0.0021228580233042 3.969790989478932 0.185852981969486 [[257	259]	[255	259]	[257	261]	[252	260]	[288	294]	[107	110]	[348	363]] [3	5	6	1	4	0	2] [[49	51]	[205	209]	[314	318]	[393	401]	[526	532]	[739	742]	[1011	1018]] "[['EEE'	'QGP'	'322'	'433'	'EEE'	'HST'	'322'	'433']	['EEEEE'	'SMQGP'	'21322'	'32433'	'EEEEE'	'SKHTP'	'23322'	'34433']	['EEEEE'	'QGPIA'
6NIL E 140.0 3.9 865 9606 0043565#0003713 0016513#0016020#0005654 0048469#0060216#0030098#0030099#0043371#0000122#0001649#0043378#0045944#0000209#0050855#2000810#0001959#1902036#0033146#0045616#0045652#0045637#0045589#0006357#0060260#0030111#0006366 0.0022051250387755 1.985634616387081 0.4039408866995067 [[109	115]	[104	113]	[109	113]	[94	102]	[107	111]	[10	13]	[10	13]] [3	5	6	1	4	0	2] [[47	53]	[198	209]	[312	316]	[394	401]	[609	613]	[761	764]	[987	990]] "[['EEEEEEE'	'IWKGWID'	'/2322/3'	'0343304'	'EEEEEEE'	'VLHSTQD'	'/032233'	'0143344']	['TTEEEEEEEE'	'NGVCVIWKGW'	'ON/1//2322'	'4302003433'	'TTEEEEEEEEEE'	'DGYFKIYSKHTP'	'ON213/223322'	'433240334433']	['EEEEE'	'IWKGW'
4NRJ C 342.0 2.53 956538 518987 0046789 0020002#0016021#0019031#0055036 0075509#0039654#0019064#0046761#0019062 0.006143761144427 3.205345069724839 0.0011695906432751 [[220	222]	[189	194]	[187	191]	[134	137]	[216	224]	[62	67]	[196	201]] [3	5	6	1	4	0	2] [[50	52]	[203	208]	[312	316]	[430	433]	[543	551]	[762	767]	[985	990]] "[['EEE'	'TTH'	'223'	'334'	'EEE'	'STQ'	'223'	'334']	['EEEEEE'	'VWGFHS'	'/22132'	'033243'	'EEEEEE'	'IYSKHT'	'/22332'	'033443']	['EEEEE'	'ITVWG'
2J8F A 338.0 1.84 1261221 10747 0003796 # 0016998#0019835#0042742#0009253#0044659 0.0037608450398608 0.693331402304806 0.94760820045558 [[201	204]	[201	204]	[122	127]	[20	25]	[263	266]	[20	22]	[20	25]] [3	5	6	1	4	0	2] [[50	53]	[204	207]	[311	316]	[365	370]	[549	552]	[768	770]	[1006	1011]] "[['EEEE'	'TWKQ'	'2233'	'3344'	'EEEE'	'STQD'	'2233'	'3344']	['EEEE'	'TWKQ'	'2233'	'3344'	'EEEE'	'YSKH'	'2233'	'3344']	['EEEEEE'	'PIYYSY'
6JH1 D 147.0 3.0 281871 9913 0005178#0031386#0031625 0005737#0022627#0005576#0005634 0042742#0051607#0007229#0032020#0019941#0031397#0060339#0045071#0030501#0045648#0032729#0032733#0032649#0034340 0.0022161923048806 0.7765292374646467 1.060240963855422 [[92	94]	[92	94]	[90	94]	[120	122]	[78	81]	[26	31]	[29	35]] [3	5	6	1	4	0	2] [[50	52]	[204	206]	[313	317]	[451	453]	[594	597]	[761	766]	[954	960]] "[['EEE'	'PYE'	'223'	'334'	'EEE'	'STQ'	'223'	'334']	['EEE'	'PYE'	'223'	'334'	'EEE'	'YSK'	'223'	'334']	['EEEEE'	'SSPYE'
5NFF P 156.0 2.62 8250712 573900 0046872 0044167#0044178#0020002#0016021#0019031#0055036 0039654#0019065#0019062 0.0021608537039609 3.2862760904506727 0.2302158273381291 [[220	224]	[221	224]	[220	224]	[160	165]	[209	213]	[129	135]	[130	136]] [3	5	6	1	4	0	2] [[47	51]	[206	209]	[312	316]	[394	399]	[596	600]	[764	770]	[957	963]] "[['EEEEE'	'IQNTT'	'/3322'	'04433'	'EEEEE'	'VLHST'	'/0322'	'01433']	['EEEE'	'QNTT'	'3322'	'4433'	'EEEE'	'KHTP'	'3322'	'4433']	['EEEEE'	'IQNTT'
6CQQ G 189.0 2.8 3123 9606 0042609#0023026#0032395#0042605#0030247#0005200#0042608 0009986#0030669#0030666#0012507#0009897#0070062#0005615#0000139#0001772#0071556#0005887#0005882#0031902#0005765#0016020#0042613#0005886#0032588#0030658 0002491#0019886#0016045#0008544#0006959#0006955#0002437#0060333#0030225#0002469#0002862#0032689#0042130#0002503#2000516#0032831#0070374#0043123#0035774#0033674#0043…	163]	[156	159]	[117	121]	[155	159]	[99	104]	[83	85]	[82	86]] [3	5	6	1	4	0	2] [[48	50]	[224	227]	[312	316]	[397	401]	[595	600]	[768	770]	[1005	1009]] [['EEE'	'LET'	'032'	'143'	'EEE'	'LHS'	'032'	'143']	['EEEE'	'QTLV'	'320/'	'4310'	'EEEE'	'EPLV'	'320/'	'4310']	['EEEEE'	'ISVSG'
5OA3 L 151.0 4.3 6205 9606 0003723#0019843#0003735 0005737#0005829#0022626#0022627#0070062#0005925#0016020#0005730#0005654#0005840 0002181#0000184#0006614#0006412#0006413#0019083 0.0186025070411137 1.085331421561352 0.5659340659340653 [[142	146]	[91	93]	[127	130]	[85	89]	[142	146]	[50	52]	[48	50]] [3	5	6	1	4	0	2] [[47	51]	[224	226]	[311	314]	[399	403]	[584	588]	[771	773]	[954	956]] [['EEEEE'	'VLKVT'	'/03/2'	'01403'	'EEEEE'	'VLHST'	'/0322'	'01433']	['EEE'	'DYL'	'320'	'431'	'EEE'	'EPL'	'320'	'431']	['EEEE'	'TVGE'
4S1T E 342.0 2.5 918764 11137 0005524#0004197#0003678#0004519#0004532#0042802#0008168#0003723#0003724#0003968#0004843#0008270 0044172#0033644#0044220#0016021 0039520#0032259#0039648#0039548#0006351#0019082#0039694 0.0008102119129743 7.304149963132447 0.3485804416403784 [[129	133]	[280	284]	[289	291]	[286	295]	[32	37]	[220	224]	[211	216]] [3	5	6	1	4	0	2] [[38	42]	[201	205]	[315	317]	[427	436]	[575	580]	[769	773]	[955	960]] "[['.SSEE'	'STNAV'	'}UV1/'	'33420'	'.SSSE'	'YPDKV'	'}UVV/'	'33440']	['EEEEE'	'CTVTY'	'12/22'	'23033'	'EEEEE'	'FKIYS'	'13/22'	'24033']	['EEE'	'SSK'
5W1M S 151.0 3.91 2943093 # # # # 0.0024993098958237 2.950439684359118 0.2337662337662334 [[216	219]	[216	219]	[120	125]	[106	111]	[96	100]	[142	146]	[187	193]] [3	5	6	1	4	0	2] [[50	53]	[204	207]	[281	286]	[398	403]	[544	548]	[769	773]	[1008	1014]] "[['EEEE'	'TINQ'	'2/33'	'3044'	'EEEE'	'STQD'	'2233'	'3344']	['EEEE'	'TINQ'	'2/33'	'3044'	'EEEE'	'YSKH'	'2233'	'3344']	['TTTSEE'	'KEYDVS'
2GP1 G 254.0 5.2 1262530 37554 0042802 0039620#0019028 0046797 0.0015550336116516 6.588867565324252 0.2818590704647676 [[376	380]	[173	180]	[376	380]	[173	181]	[298	301]	[353	355]	[203	211]] [3	5	6	1	4	0	2] [[47	51]	[202	208]	[312	316]	[394	400]	[600	603]	[771	773]	[1004	1012]] "[['EEEEE'	'IIKGT'	'//322'	'00433'	'EEEEE'	'VLHST'	'/0322'	'01433']	['EEEEEEEE'	'DITFSKQT'	'3/212332'	'40323443'	'EEEEEEE'	'KIYSKHT'	'3/22332'	'4033443']	['EEEEE'	'IIKGT'
1RPU A 139.0 2.5 935442 39443 0003723 0019012 # 0.0023423791723544 1.7208679577425137 0.4818024263431533 [[61	63]	[58	63]	[120	125]	[19	22]	[120	125]	[83	85]	[131	136]] [3	5	6	1	4	0	2] [[49	51]	[204	209]	[311	316]	[413	416]	[594	599]	[763	765]	[953	958]] "[['EEE'	'ESW'	'322'	'433'	'EEE'	'HST'	'322'	'433']	['EEEEEE'	'GFKESW'	'213322'	'324433'	'EEEEEE'	'YSKHTP'	'223322'	'334433']	['EEEEEE'	'SVTISG'
5VBA A 408.0 2.27 1258585 10665 0003796 0030430 0016998#0019835#0042742#0009253#0044659 0.0032704110819109 5.133174139673766 0.0166468489892979 [[1015	1019]	[18	22]	[94	98]	[201	206]	[242	249]	[252	257]	[251	262]] [3	5	6	1	4	0	2] [[48	52]	[200	204]	[315	319]	[432	437]	[548	555]	[762	767]	[954	964]] "[['EEEEE'	'LKIYK'	'03/23'	'14034'	'EEEEE'	'LHSTQ'	'03223'	'14334']	['EEEEE'	'GVEVT'	'2/3/2'	'30403'	'EEEEE'	'YFKIY'	'213/2'	'32403']	['EEEEE'	'TLEAR'
2MXZ A 2740.0 -1.0 2777574 10726 0046872#0008233 # 0071555#0019835#0042742#0044659 0.0265229148460917 1.089638493489567 0.4921465968586378 [[106	108]	[105	107]	[128	130]	[75	78]	[92	94]	[18	23]] [5	6	1	4	0	2] [[210	212]	[307	309]	[415	417]	[592	595]	[771	773]	[975	980]] "[['...'	'IKL'	'Y]Z'	'041'	'...'	'INL'	'Y]Z'	'041']	['...'	'GIK'	'}Y]'	'304'	'...'	'TVE'	'}Y]'	'304']	['.ST'	'TYD'	'}UO'	'334'	'.ST'	'TGK'	'}UO'
4N8V A 274.0 2.5 3105 9606 0030881#0042610#0042605#0003723#0005102#0042608#0046977#0062061 0009986#0031901#0005783#0070971#0005789#0012507#0070062#0005794#0005797#0000139#0071556#0005887#0016020#0042824#0042612#0030670#0005886#0055038 0019731#0019885#0002485#0002486#0042590#0002479#0002480#0002474#0036037#0050830#0016045#0006955#0060333#2001187#2000566#0032729#2000568#0002726#0001916#0042270#0016…	102]	[94	102]	[89	94]	[88	99]	[31	35]	[56	61]	[68	75]] [3	5	6	1	4	0	2] [[50	53]	[200	207]	[281	286]	[426	436]	[573	577]	[746	751]	[988	995]] "[['EEEE'	'YGED'	'2233'	'3344'	'EEEE'	'STQD'	'2233'	'3344']	['EEEEEEEEE'	'TIQIMYGED'	'2/3/12233'	'304023344'	'EEEEEEEE'	'YFKIYSKH'	'213/2233'	'32403344']	['TTS..E'	'EDGSHT'
5JBL C 166.0 1.94 1258771 10665 0008233 0019012 0046797 0.001137525835997 2.3766620135147773 0.6897233201581019 [[104	106]	[109	112]	[111	115]	[141	145]	[143	150]	[65	67]	[124	132]] [3	5	6	1	4	0	2] [[50	52]	[202	205]	[315	319]	[449	453]	[548	555]	[771	773]	[1009	1019]] "[['EEE'	'WWK'	'223'	'334'	'EEE'	'STQ'	'223'	'334']	['EEEE'	'DVYG'	'3/22'	'4033'	'EEEE'	'KIYS'	'3/22'	'4033']	['EEEEE'	'YGRAR'
1NND A 251.0 2.3 2193424 928306 0004190#0003677#0003887#0044824#0003723#0003964#0004523#0039660#0008270 0044185#0020002#0072494#0016020#0032993#0019013 0006308#0006310#0075713#0039657#0046718#0044826#0039705#0019068 0.0023173545088484 3.89077136612428 0.2818590704647676 [[180	182]	[180	185]	[246	249]	[73	77]	[145	149]	[233	243]	[75	81]] [3	5	6	1	4	0	2] [[50	52]	[204	209]	[295	298]	[366	370]	[548	552]	[762	767]	[990	996]] "[['EEE'	'SGQ'	'223'	'334'	'EEE'	'STQ'	'223'	'334']	['EEEEEE'	'SGQLTW'	'223022'	'334133'	'EEEEEE'	'YSKHTP'	'223322'	'334433']	['HHHH'	'TLGN'
4CC9 A 307.0 2.47 9730 9606 0005524#0030331#1990244#0106310#0106311 0080008#0005737#0001650#0005654#0005634 0030183#0035212#1990245#0000122#0016567#0033151#0016032 0.0105554829914642 4.638822010910516 0.0070671378091875 [[1115	1121]	[1371	1374]	[1179	1182]	[1340	1343]	[1080	1085]	[1340	1342]] [3	5	6	1	4	0] [[46	52]	[206	209]	[309	312]	[421	424]	[592	597]	[744	746]] [['SEEEEEE'	'GQLKLYN'	'U303023'	'3414134'	'SEEEEEE'	'SVLHSTQ'	'U/03223'	'3014334']	['EEEE'	'NQGS'	'3322'	'4433'	'EEEE'	'KHTP'	'3322'	'4433']	['.SEE'	'DHYV'	']V2/'	'4430'	'.SEE'	'EKGI'	']V2/'
2KT5 A 2480.0 -1.0 56009 10090 0003723#0003697 0005737#0005681 0006397#0051028#0008380 0.0708871549648863 0.8227965681599982 0.5862708719851579 [[144	146]	[144	147]	[105	107]	[116	119]	[56	59]	[129	132]	[88	92]] [3	5	6	1	4	0	2] [[51	53]	[200	203]	[288	290]	[375	378]	[555	558]	[763	766]	[988	992]] "[['EEE'	'PMD'	'213'	'324'	'EEE'	'TQD'	'233'	'344']	['EEEE'	'PMDI'	'213/'	'3240'	'EEEE'	'YFKI'	'213/'	'3240']	['EEE'	'AVD'
4BG7 B 88.0 1.9 2777499 10726 0003677 0042025 0006355 0.0011828424223953 1.8387881167948203 0.819148936170212 [[21	23]	[56	60]	[57	60]	[78	83]	[17	22]	[92	94]	[90	98]] [3	5	6	1	4	0	2] [[51	53]	[205	209]	[313	316]	[365	370]	[549	554]	[764	766]	[952	960]] "[['EEE'	'WEK'	'233'	'344'	'EEE'	'TQD'	'233'	'344']	['EEEEE'	'PTKSG'	'22322'	'33433'	'EEEEE'	'SKHTP'	'23322'	'34433']	['EEEE'	'TKSG'
6I9E J 146.0 3.74 5600470 466051 # 0098021 # 0.0126318002651719 0.9996508511431016 0.8832599118942719 [[46	48]	[4	6]	[96	102]	[98	104]	[14	19]	[55	57]	[43	47]] [3	5	6	1	4	0	2] [[38	40]	[210	212]	[312	318]	[395	401]	[529	534]	[735	737]	[971	975]] [['.SS'	'GPH'	'}UV'	'334'	'.SS'	'YPD'	'}UV'	'334']	['...'	'VKL'	'Y]Z'	'041'	'...'	'INL'	'Y]Z'	'041']	['EEEEEEE'	'VTVTLKA'
1KSX E 145.0 3.2 1489019 337052 0005524#0003677#0003678#0016817 0042025 0006260 0.0018470921627879 2.9970788704701743 0.5774907749077482 [[238	241]	[226	233]	[165	169]	[235	240]	[217	221]	[160	162]	[251	254]] [3	5	6	1	4	0	2] [[49	52]	[198	204]	[295	299]	[395	400]	[538	542]	[769	771]	[956	959]] "[['EEEE'	'NTAK'	'3213'	'4324'	'EEEE'	'HSTQ'	'3223'	'4334']	['TTEEEEEE'	'EGGTCAVY'	'ON2211/2'	'43332203'	'TTEEEEE'	'DGYFKIY'	'ON213/2'	'4332403']	['HHHHH'	'GLFKS'
5E7F I 128.0 2.7 920859 # # # # 0.0285791349197585 1.069583778983231 0.6410748560460646 [[160	163]	[160	164]	[113	118]	[132	139]	[133	137]	[52	55]	[50	58]] [3	5	6	1	4	0	2] [[50	53]	[204	208]	[313	318]	[429	436]	[572	576]	[747	750]	[952	960]] "[['EEEE'	'GPKH'	'2233'	'3344'	'EEEE'	'STQD'	'2233'	'3344']	['EEEEE'	'GPKHP'	'22332'	'33443'	'EEEEE'	'YSKHT'	'22332'	'33443']	['EEEEEE'	'TQIYEA'
6CX1 C 268.0 3.8 6966369 390157 0005524#0004197#0005216#1990380#0061578#0003723#0003724#0003968#0005198#0004843 0044162#0044196#0044385#0016020#0039617#0039618 0039707#0051259#0018144#0039548#0039557#0039545#0039540#0039723#0039722#0039547#0006351#0046718#0039694#0019062 0.006093707222305 1.244929889192618 0.663424124513619 [[114	116]	[111	116]	[114	116]	[40	43]	[265	268]	[89	91]	[248	254]] [3	5	6	1	4	0	2] [[50	52]	[201	206]	[315	317]	[412	415]	[547	550]	[766	768]	[968	974]] "[['EEE'	'GWQ'	'223'	'334'	'EEE'	'STQ'	'223'	'334']	['EEEEEE'	'MKCGWQ'	'131223'	'242334'	'EEEEEE'	'FKIYSK'	'13/223'	'240334']	['EEE'	'GWQ'
3J26 L 508.0 3.5 6760338 543939 # 0019028 # 0.0080014537020928 9.31674010450047 0.0011709601873528 [[465	469]	[70	76]	[465	469]	[73	78]	[200	205]	[502	505]	[373	376]] [3	5	6	1	4	0	2] [[47	51]	[202	208]	[312	316]	[431	436]	[549	554]	[762	765]	[1009	1012]] "[['EEEEE'	'VYDGT'	'/2322'	'03433'	'EEEEE'	'VLHST'	'/0322'	'01433']	['EEEEEEE'	'QVPYDIT'	'3/223/2'	'4033403'	'EEEEEEE'	'KIYSKHT'	'3/22332'	'4033443']	['EEEEE'	'VYDGT'
5A32 B 368.0 3.44 956626 928299 0003677#0005525#0003723#0005198 0042025#0044219#0039617 0046740 0.0119228066129264 1.307139356944738 0.5350089766606814 [[168	171]	[248	251]	[169	171]	[78	85]	[149	156]	[105	108]	[233	236]] [3	5	6	1	4	0	2] [[48	51]	[201	204]	[314	316]	[423	430]	[594	601]	[768	771]	[1005	1008]] [['EEEE'	'LDWS'	'0322'	'1433'	'EEEE'	'LHST'	'0322'	'1433']	['EEEE'	'FEVT'	'13/2'	'2403'	'EEEE'	'FKIY'	'13/2'	'2403']	['EEE'	'DWS'
4ILD B 237.0 3.27 1489735 11100 0005524#0004197#0003677#1990814#0042802#0005216#0017111#0033897#0003723#0003724#0033592#0003968#0004252#0070008 0030430#0044161#0044177#0033650#0042025#0044228#0016021#0044385#0032993#1990904#0055036 0075512#0039654#0039520#0039707#0051259#0043489#0039548#0019082#0039694#0019062 0.0315694717153663 0.6899313089345871 0.819148936170212 [[990	993]	[894	899]	[990	993]	[986	990]	[954	959]	[970	973]] [3	5	6	1	4	2] [[49	52]	[203	208]	[314	317]	[374	378]	[593	598]	[972	975]] [['EEEE'	'NYTK'	'3223'	'4334'	'EEEE'	'HSTQ'	'3223'	'4334']	['EEEEEE'	'IESKKW'	'/32332'	'043443'	'EEEEEE'	'IYSKHT'	'/22332'	'033443']	['EEEE'	'NYTK'	'3223'	'4334'	'EEEE'	'QTSN'	'3223'
4CHE A 161.0 1.8 5075739 126796 0003723 0042025#0019012 0006370#0075526#0039694 0.0574991491233397 0.8320394535757264 0.6731898238747549 [[337	340]	[370	376]	[359	363]	[371	375]	[359	363]	[406	414]	[404	409]] [3	5	6	1	4	0	2] [[47	50]	[201	207]	[312	316]	[394	398]	[595	599]	[761	769]	[959	964]] "[['EEEE'	'ILNS'	'/032'	'0143'	'EEEE'	'VLHS'	'/032'	'0143']	['EEEEEEE'	'AKVYFQN'	'13/2133'	'2403244'	'EEEEEEE'	'FKIYSKH'	'13/2233'	'2403344']	['EEEEE'	'VTIPY'
4FTE A 328.0 3.5 962115 12287 0004190#0046872 0039617 0039665#0099008 0.0206512848491983 1.1936578764830292 0.5981308411214952 [[312	316]	[170	174]	[189	192]	[103	113]	[173	178]	[349	351]	[362	375]] [3	5	6	1	4	0	2] [[47	51]	[200	204]	[311	314]	[395	401]	[595	600]	[769	771]	[954	964]] "[['EEEEE'	'ILKAW'	'/0312'	'01423'	'EEEEE'	'VLHST'	'/0322'	'01433']	['EEEEE'	'SMNVG'	'213/2'	'32403'	'EEEEE'	'YFKIY'	'213/2'	'32403']	['EEEE'	'TVWK'
4CGX B 158.0 2.7 5075734 126796 0003723 0042025#0019012 0039694 0.0298458591213663 1.031276215454627 0.7203219315895364 [[114	116]	[114	116]	[37	39]	[94	97]	[105	109]	[136	152]	[133	154]] [3	5	6	1	4	0	2] [[51	53]	[205	207]	[297	299]	[434	437]	[527	531]	[761	770]	[984	1009]] "[['EEE'	'YHD'	'233'	'344'	'EEE'	'TQD'	'233'	'344']	['EEE'	'YHD'	'233'	'344'	'EEE'	'SKH'	'233'	'344']	['HHH'	'WKY'
3J0H D 252.0 18.0 1258217 169683 # # # 0.0140100640881709 1.245737252756307 0.6011235955056171 [[149	152]	[205	210]	[149	154]	[177	184]	[208	213]	[278	283]	[312	317]] [3	5	6	1	4	0	2] [[49	52]	[200	205]	[314	319]	[438	449]	[597	602]	[768	773]	[1011	1016]] "[['EEEE'	'DGLK'	'3203'	'4314'	'EEEE'	'HSTQ'	'3223'	'4334']	['EEEEEE'	'GMRVWS'	'214/22'	'325033'	'EEEEEE'	'YFKIYS'	'213/22'	'324033']	['EEEEEE'	'DGLKAR'
2C0N A 187.0 1.86 2845984 269145 # # # 0.002408041728787 3.0199874235346886 0.4895470383275264 [[168	172]	[166	171]	[169	173]	[84	89]	[162	166]	[37	40]	[73	80]] [3	5	6	1	4	0	2] [[48	52]	[204	209]	[314	318]	[433	438]	[549	553]	[770	773]	[953	960]] "[['EEEEE'	'LKAYH'	'03123'	'14234'	'EEEEE'	'LHSTQ'	'03223'	'14334']	['EEEEEE'	'SSLKAY'	'220312'	'331423'	'EEEEEE'	'YSKHTP'	'223322'	'334433']	['EEEEE'	'KAYHF'
6YVA C 155.0 3.18 100038882 10090 0005178#0031386#0031625 0005737#0022627#0005576#0005634 0042742#0051607#0007229#0032020#0019941#0031397#0060339#0045071#0030501#0045648#0032729#0032733#0032649#0009617#0034340 0.0017344919220001 1.495710174690755 0.846652267818574 [[92	95]	[92	94]	[91	95]	[121	123]	[124	128]	[26	29]	[103	111]] [3	5	6	1	4	0	2] [[49	52]	[202	204]	[313	317]	[451	453]	[543	547]	[761	764]	[1002	1010]] "[['EEEE'	'NIYE'	'3/23'	'4034'	'EEEE'	'HSTQ'	'3223'	'4334']	['EEE'	'NIY'	'3/2'	'403'	'EEE'	'KIY'	'3/2'	'403']	['EEEEE'	'SNIYE'
3WOF G 129.0 3.3 3169736 300852 0003677#0003899#0032549 # 0006351 0.0265101992417002 0.9701804694555416 0.904231625835188 [[706	709]	[708	711]	[711	713]	[794	797]	[798	800]	[771	777]	[771	773]] [3	5	6	1	4	0	2] [[49	52]	[225	228]	[317	319]	[412	415]	[596	598]	[764	770]	[994	996]] "[['EEEE'	'ERYE'	'3423'	'4534'	'EEEE'	'HSTQ'	'3223'	'4334']	['EEEE'	'YEIE'	'23/3'	'3404'	'EEEE'	'PLVD'	'20/3'	'3104']	['EEE'	'EAR'
6BP2 A 148.0 3.17 20282644 378809 # 0020002#0016021#0019031#0055036 0039654#0019062 0.0151400016680388 1.1677265773521963 0.7999999999999994 [[116	124]	[124	128]	[161	163]	[159	162]	[81	84]	[175	177]	[174	178]] [3	5	6	1	4	0	2] [[45	53]	[202	206]	[313	315]	[434	437]	[524	527]	[764	766]	[993	997]] "[['.S.EEEEEE'	'YPKBKTVHH'	'}U]532/33'	'334643044'	'.SEEEEEEE'	'SSVLHSTQD'	'}U/032233'	'330143344']	['EEEEE'	'HIQGQ'	'3/323'	'40434'	'EEEEE'	'KIYSK'	'3/223'	'40334']	['EEE'	'TEG'
5WMF C 138.0 1.9 3783709; 3783774 10377 0003677#0003700 0042025 0045893#0006275#0039504#0039588#0039644#0019042 0.0312225350808575 1.3034531662321658 0.4062499999999991 [[599	602]	[599	603]	[516	519]	[498	506]	[595	599]	[518	522]	[514	519]] [3	5	6	1	4	0	2] [[50	53]	[204	208]	[295	298]	[426	436]	[595	599]	[761	765]	[1005	1010]] "[['EEEE'	'SFDD'	'2133'	'3244'	'EEEE'	'STQD'	'2233'	'3344']	['EEEEE'	'SFDDG'	'21332'	'32443'	'EEEEE'	'YSKHT'	'22332'	'33443']	['HHHH'	'SLYN'
4GQH K 143.0 3.06 1494080 12243 0005198 0019029 # 0.1333975157393825 1.0866897010241277 0.5213523131672597 [[2	4]	[106	108]	[68	70]	[68	70]	[118	121]	[76	80]] [5	6	1	4	0	2] [[208	210]	[294	296]	[394	396]	[586	588]	[769	772]	[959	963]] "[['EE.'	'YSI'	'22Y'	'330'	'EE.'	'TPI'	'22Y'	'330']	['.HH'	'ETL'	']$""'	'431'	'.HH'	'DPL'	']$""'	'431']	['EEE'	'KVY'	'3/2'	'403'	'EEE'	'NVY'	'3/2'
7CZF A 170.0 3.2 1969 9606 0005524#0045296#0019838#0004714#0005005#0001618 0009986#0005925#0005887#0030027#0031258#0031256#0043005#0005886#0043235#0032587#0070160 0090630#0048320#0007411#0002043#0046849#0060444#0046058#0007155#0060326#0016477#0048870#0050830#0048013#0006954#0008630#0030216#0070309#0033598#0007275#0016525#0032682#1901491#0051898#0021915#0060035#0014028#0001649#0030316#1904238#1903…	125]	[119	126]	[63	68]	[123	126]	[199	206]] [3	5	6	1	4] [[50	53]	[201	208]	[311	316]	[396	399]	[528	535]] [['EEEE'	'YYAE'	'2213'	'3324'	'EEEE'	'STQD'	'2233'	'3344']	['EEEEEEEE'	'FNLYYAES'	'13022132'	'24133243'	'EEEEEEEE'	'FKIYSKHT'	'13/22332'	'24033443']	['EEEEEE'	'PIYMYS'	'2/2122'	'303233'	'EEEEEE'	'GIYQTS'	'2/2322'	'303433']	['EEEE'	'YAES'	'2132'	'3243'
2HWC 1 273.0 3.0 1461213 12131 0005524#0004197#0005216#0046872#0017111#0003723#0003724#0003968#0005198 0044162#0042025#0044385#0016020#0039618 0006260#0075509#0039520#0039664#0039707#0044694#0039690#0051259#0018144#0039657#0039522#0039540#0039611#0006351#0039694#0019062 0.0041933495067023 1.2130579482715782 1.0023419203747062 [[204	207]	[100	105]	[126	129]	[125	128]	[126	131]	[68	71]	[114	116]] [3	5	6	1	4	0	2] [[38	41]	[206	211]	[313	316]	[448	451]	[547	552]	[764	767]	[1010	1012]] "[['.SSS'	'YSHD'	'}UVV'	'3344'	'.SSS'	'YPDK'	'}UVV'	'3344']	['EEE...'	'NDWKIN'	'332]Y]'	'443404'	'EEEE..'	'KHTPIN'	'3322Y]'	'443304']	['EEEE'	'SEYT'
6GML K 115.0 3.2 100521614 # # # # 0.0325170978693916 1.0539536224471058 0.8269230769230773 [[60	62]	[19	23]	[41	44]	[70	72]	[78	82]	[96	110]	[109	112]] [3	5	6	1	4	0	2] [[50	52]	[203	207]	[295	298]	[432	434]	[601	605]	[761	773]	[952	955]] "[['EEE'	'GYK'	'223'	'334'	'EEE'	'STQ'	'223'	'334']	['EEEEE'	'ITINK'	'/2/33'	'03044'	'EEEEE'	'IYSKH'	'/2233'	'03344']	['HHHH'	'TLGN'
3IT8 B 152.0 2.8 7124 9606 0005125#0042802#0002020#0000976#0005164 0009986#0009897#0005576#0005615#0005887#0016020#0045121#0001891#0005886#0032991#0055037 0006919#0000187#0000185#0048143#0071230#0071316#0071407#0002439#0050890#0030866#0019221#0071550#0050830#0048566#0072577#0060664#0030198#0097191#0008625#0006006#0006959#0007249#0006954#0008630#0007254#0050901#0031663#0000165#0001774#0097527#0010…	61]	[58	61]	[117	124]	[116	121]	[104	107]] [3	5	6	1	4] [[48	52]	[203	206]	[311	318]	[448	453]	[529	532]] [['EEEEE'	'LIYSQ'	'0/223'	'10334'	'EEEEE'	'LHSTQ'	'03223'	'14334']	['EEEE'	'IYSQ'	'/223'	'0334'	'EEEE'	'IYSK'	'/223'	'0334']	['EEEEEEEE'	'PIYLGGVF'	'2/2022/1'	'30313302'	'EEEEEEEE'	'GIYQTSNF'	'2/232231'	'30343342']	['EEEEEE'	'EPIYLG'	'32/202'	'430313'
2UUZ B 86.0 2.3 2703509 10710 0060703 # 0099016 0.4140571874264978 1.0448028472491622 0.6473988439306357 [[58	60]	[77	80]	[126	130]	[129	135]] [6	1	0	2] [[298	300]	[420	423]	[769	773]	[988	994]] [['HHH'	'HYQ'	'%$%'	'434'	'HHH'	'ETK'	'%$%'	'434']	['TTS.'	'KGIP'	'ONR}'	'4303'	'TTT.'	'DYNY'	'ONO}'	'4343']	['HHHHH'	'TIAHH'	'$!#%%'	'30244'	'HHHHH'	'GIAVE'	'$!#!%'	'30204']	['HHHHHHH'	'HHQVDID'	'%%%!%!%'	'4440404'	'HHHHHHH'	'EAEVQID'	'%#%!%!%'	'4240404']] 16.0 0.0301391035548686 0.3333333333333333 1177.0 1.0 0.0009372071227741 0.5 1065.0 280.0 0.068068068068068 0.9714285714285714 929.0 0.0 -1.0 -1.0 -1.0 434.5 0.0778008298755186 0.783289817232376 3473.0 0.0 -1.0 -1.0 -1.0 0.0535 0.3923 85.0 0.8159744408945687 0.0 0.0 0.0 48502 NC_001416
1KI2 A 308.0 2.2 24271467 10299 0005524#0004797 # 0071897#0006230 0.1049665067492757 1.0078008973385588 0.7999999999999994 [[144	146]	[143	146]	[144	146]	[200	206]	[78	82]	[359	362]	[211	217]] [3	5	6	1	4	0	2] [[50	52]	[203	206]	[315	317]	[430	436]	[597	601]	[768	771]	[990	996]] "[['EEE'	'GGE'	'223'	'334'	'EEE'	'STQ'	'223'	'334']	['EEEE'	'IGGE'	'/223'	'0334'	'EEEE'	'IYSK'	'/223'	'0334']	['EEE'	'GGE'
2X8K A 242.0 2.95 955334 10724 # 0098015 0099001 0.0502941678815069 1.062133500647299 0.834763948497854 [[135	140]	[138	144]	[137	144]	[243	250]	[103	117]	[75	79]	[80	85]] [3	5	6	1	4	0	2] [[48	53]	[200	206]	[311	317]	[430	437]	[545	556]	[761	765]	[1000	1005]] "[['EEEEEE'	'LKYGPE'	'032223'	'143334'	'EEEEEE'	'LHSTQD'	'032233'	'143344']	['EEEEEEE'	'GPEVTTD'	'223/223'	'3340334'	'EEEEEEE'	'YFKIYSK'	'213/223'	'3240334']	['EEEEEEEE'	'YGPEVTTD'
6P4G M 143.0 3.1 100347468 9986 0019843#0003735 0005840 0006412 0.0155425412995379 1.1969635100216989 0.9213483146067412 [[142	146]	[91	93]	[127	130]	[85	89]	[142	146]	[50	52]	[48	50]] [3	5	6	1	4	0	2] [[47	51]	[224	226]	[311	314]	[399	403]	[584	588]	[771	773]	[954	956]] [['EEEEE'	'VLKVT'	'/03/2'	'01403'	'EEEEE'	'VLHST'	'/0322'	'01433']	['EEE'	'DYL'	'320'	'431'	'EEE'	'EPL'	'320'	'431']	['EEEE'	'TVGE'
5VGC A 211.0 2.6 6973113 564886 0004842 # 0044403 0.0224933278633274 1.1323841749143293 0.9431818181818185 [[162	164]	[36	38]	[110	113]	[95	99]	[45	55]	[112	115]] [3	5	6	1	4	0] [[41	43]	[201	203]	[297	300]	[366	370]	[595	605]	[761	764]] "[['SEE'	'NVC'	'V/1'	'402'	'SEE'	'KVF'	'V/1'	'402']	['EEE'	'AQI'	'13/'	'240'	'EEE'	'FKI'	'13/'	'240']	['HHHH'	'SNYQ'	'$%$%'	'3434'	'HHHH'	'SETK'	'$%$%'
5IT9 C 217.0 3.8 2895002 284590 0003735 0022627 1900153#0006407#0006412 0.0125007038704099 1.1898804489414956 1.0802919708029195 [[89	93]	[83	92]	[67	70]	[114	123]	[109	117]	[130	134]	[189	194]] [3	5	6	1	4	0	2] [[49	53]	[195	207]	[307	310]	[393	400]	[576	588]	[738	742]	[952	957]] "[['EEEEE'	'KPVQK'	'32/33'	'43044'	'EEEEE'	'HSTQD'	'32233'	'43344']	['EEEEEEEEEE'	'DEVMNIKPVQ'	'33/13/32/3'	'4402404304'	'EEETTEEEEEEEE'	'KNIDGYFKIYSKH'	'33/ON213/2233'	'4404332403344']	['...S'	'PVKE'
4WRK B 155.0 2.9 1258034 12360 0004170#0000287 # 0006226#0046081 0.0188879287710191 1.0888051943556492 1.2093023255813944 [[115	118]	[103	105]	[111	120]	[65	70]	[117	121]	[65	67]	[65	70]] [3	5	6	1	4	0	2] [[49	52]	[203	205]	[282	289]	[365	370]	[573	577]	[768	770]	[1006	1011]] "[['EEEE'	'DLSD'	'3023'	'4134'	'EEEE'	'HSTQ'	'3223'	'4334']	['EEE'	'ITP'	'/22'	'033'	'EEE'	'IYS'	'/22'	'033']	['TS.EEEEEEE'	'KGEIDLSDAI'
6HAU B 273.0 1.86 1682520 10383 0046872#0003723 0030430#0042025 0006355 0.1984573350156846 3.204648369944997 0.0023446658851109 [[403	405]	[381	384]	[387	390]	[179	181]	[395	401]	[376	386]] [3	6	1	4	0	2] [[38	40]	[295	298]	[427	430]	[605	607]	[766	772]	[1002	1012]] "[['.SS'	'GTK'	'}UV'	'334'	'.SS'	'YPD'	'}UV'	'334']	['HHHH'	'SLTQ'	'$""$%'	'3134'	'HHHH'	'PLSE'	'$""$%'	'3134']	['TT..'	'NKCP'	'OO[}'	'4423'	'TT..'	'DDFT'	'OO[}'
5D5N A 162.0 2.44 3077439 295027 # 0044201#0016021#0019033 0046765#0019058#0019083 0.0202985867246301 1.077171409131347 1.2619047619047603 [[111	113]	[157	160]	[133	136]	[131	134]	[161	167]	[157	164]] [5	6	1	4	0	2] [[225	227]	[297	300]	[400	403]	[573	576]	[762	768]	[1007	1014]] "[['EEE'	'SLI'	'20/'	'310'	'EEE'	'PLV'	'20/'	'310']	['HHHH'	'GEYE'	'$%$%'	'3434'	'HHHH'	'SETK'	'$%$%'	'3434']	['EEEE'	'CVVR'	'1//4'	'2005'	'EEEE'	'FVIR'	'1//4'
6GML W 538.0 3.2 51497 9606 0003723 0016020#0032021#0005654 0034244#0050434#0006366#0006368 0.1012032573850234 0.937581997181986 0.9565217391304346 [[445	447]	[413	416]	[412	416]	[348	351]	[386	391]	[426	435]] [3	6	1	4	0	2] [[39	41]	[295	298]	[366	370]	[534	537]	[768	773]	[999	1008]] "[['SSS'	'TDH'	'UVV'	'344'	'SSS'	'PDK'	'UVV'	'344']	['HHHH'	'TLYQ'	'$""$%'	'3134'	'HHHH'	'PLSE'	'$""$%'	'3134']	['HHHHH'	'STLYQ'	'$$""$%'	'33134'	'HHHHH'	'SVLYN'	'$!""$%'
6OAT D 153.0 3.17 443057 9940 # # # 0.0047665607943028 1.3657805464027395 1.0165094339622636 [[95	97]	[79	81]	[93	97]	[80	84]	[86	91]	[26	31]	[29	35]] [3	5	6	1	4	0	2] [[50	52]	[219	221]	[313	317]	[429	433]	[576	581]	[761	766]	[954	960]] "[['EEE'	'SYE'	'223'	'334'	'EEE'	'STQ'	'223'	'334']	['S..'	'SAT'	'U[}'	'323'	'S..'	'GFS'	'U[}'	'323']	['EEEEE'	'SSSYE'
2XXN A 143.0 1.6 7874 9606 0004197#0101005#1990380#0002039#0008022#0004843#0008134#0031625 0005694#0005829#0016604#0005654#0005634#0016605#0032991 0035616#0010216#0035520#0007275#0032088#0032435#1901537#0016579#0070536#0050821#0016567#0042752#0051090#0006111#0031647#1905279#1901796#1904353#0048511#0006283#0006511#0016032 0.0412536301653374 1.355132666872836 0.6316793893129768 [[96	98]	[190	193]	[112	116]	[188	195]	[137	140]	[173	175]] [3	5	6	1	4	2] [[50	52]	[200	203]	[309	313]	[394	401]	[584	587]	[986	988]] [['EEE'	'PWK'	'223'	'334'	'EEE'	'STQ'	'223'	'334']	['EEEE'	'TFEV'	'213/'	'3240'	'EEEE'	'YFKI'	'213/'	'3240']	['..EEE'	'QKSVG'	']]2/2'	'44303'	'.SEEE'	'EKGIY'	']V2/2'
5H7H A 130.0 1.95 604 9606 0003682#0031490#0003700#0001227#0042802#0001161#0046872#0000978#0043565#1990837 0005794#0005730#0005654#0005634 0030036#0030183#0000902#0006974#0019221#0048821#0002467#0006954#0002903#0030308#0008285#0001953#2000773#0048294#0032764#1903464#0045746#0035024#0045629#0000122#0045892#0043065#0030890#0051272#0031065#0045666#0045591#0008104#0042981#0045595#0042127#0001817#0002…	73]	[1	3]	[42	44]	[46	50]	[9	11]	[58	61]	[55	60]] [3	5	6	1	4	0	2] [[46	49]	[200	202]	[317	319]	[364	368]	[539	541]	[768	771]	[1003	1008]] "[['SEEE'	'SVIN'	'U//3'	'3004'	'SEEE'	'SVLH'	'U/03'	'3014']	['EEE'	'YFQ'	'213'	'324'	'EEE'	'YFK'	'213'	'324']	['EEE'	'QFR'
6EC2 G 201.0 3.4 155030 11706 0003723#0005198#0008270 0005737#0042025#0020002#0072494#0031965#0005730#0019013#0055036 0044409#0075713#0019064#0075733#0006278#0019061#0039702#0019058#0019082#0019068 0.1376423276818775 1.090442840277226 0.819148936170212 [[156	158]	[85	87]	[102	108]	[156	160]	[37	56]	[67	79]] [3	6	1	4	0	2] [[38	40]	[307	309]	[369	375]	[526	530]	[738	767]	[1002	1017]] "[['.SS'	'GPK'	'}UV'	'334'	'.SS'	'YPD'	'}UV'	'334']	['...'	'PVH'	'}Y]'	'304'	'...'	'TVE'	'}Y]'	'304']	['HHHTTSS'	'SDIAGTT'	'$%!MNUU'	'3402333'	'HH.TT.S'	'YNSASFS'	'$%}MN[U'
7JZT C 233.0 3.77 911825 128952 0042802#0003723#0039660 0005576#0033645#0044185#0020002#0044385#0045121#0055036 0075733#0030683#0044414#0046755#0046761#0039702 0.0306985213957647 1.2316614044073655 0.9084821428571426 [[74	76]	[173	177]	[121	124]	[301	304]	[120	123]	[111	115]	[265	269]] [3	5	6	1	4	0	2] [[47	49]	[200	204]	[311	314]	[423	426]	[593	596]	[768	772]	[960	964]] "[['EEE'	'ILE'	'/03'	'014'	'EEE'	'VLH'	'/03'	'014']	['EEEEE'	'TFDLT'	'21302'	'32413'	'EEEEE'	'YFKIY'	'213/2'	'32403']	['EEEE'	'TITH'
5FS4 A 118.0 1.73 956335 154784 # 0019028 # 0.0483819876057341 1.2167800368546404 0.8750000000000004 [[125	127]	[45	49]	[52	57]	[14	19]	[80	83]	[96	99]	[89	100]] [3	5	6	1	4	0	2] [[50	52]	[202	206]	[311	316]	[432	437]	[596	599]	[761	764]	[1001	1011]] "[['EEE'	'SSD'	'223'	'334'	'EEE'	'STQ'	'223'	'334']	['EEEEE'	'NVSGQ'	'3/223'	'40334'	'EEEEE'	'KIYSK'	'3/223'	'40334']	['EEEEEE'	'SVYKRP'
2H1L O 199.0 3.16 7157 9606 0051087#0003682#0000987#0005507#0001046#0097718#0003677#0001216#0001228#0003700#0000981#0019899#0035035#0042826#0035033#0042802#0097371#0003730#0002039#1990841#0002020#0046982#0019901#0047485#0051721#0019903#0043621#0030971#0000978#0001085#0001094#0008134#0000976#0031625#0008270 0005813#0000785#0005737#0005829#0005783#0005759#0005739#0016363#0005730#0005654#0005634#001…	233]	[269	272]	[268	273]	[266	273]	[217	220]	[240	242]	[284	286]] [3	5	6	1	4	0	2] [[50	53]	[200	203]	[314	319]	[396	403]	[597	600]	[757	759]	[1009	1011]] [['EEEE'	'TTIH'	'22/3'	'3304'	'EEEE'	'STQD'	'2233'	'3344']	['EEEE'	'SFEV'	'213/'	'3240'	'EEEE'	'YFKI'	'213/'	'3240']	['EEEEEE'	'NSFEVR'
5KDM A 99.0 3.5 3020; 3021 9606 0031492#0046982#0000978#0000979 0001740#0000781#0070062#0005576#0000228#0005654#0000786#0005634#0032991 1990000#0007596#0008283#0006336#0007566#0008584#0035264#0042692#1902340#0045814#0006334#0006997#0048477#0001649#0031508#0030307#1900051#0000183#0060765#0090230#0060964#0045652#0007338#0007286#0031509#0032200 0.2204248789649797 1.169972898809285 0.9084821428571426…	44]	[106	108]	[79	82]	[80	82]	[105	109]	[68	71]] [3	6	1	4	0	2] [[44	46]	[298	300]	[422	425]	[531	533]	[748	752]	[994	997]] "[['..S'	'RPG'	'^}U'	'533'	'..S'	'RSS'	'^}U'	'533']	['HHH'	'DTN'	'%$%'	'434'	'HHH'	'ETK'	'%$%'	'434']	['T...'	'KTDL'	'O}]Z'	'4341'	'T...'	'NYKL'	'O}]Z'
3J7V D 298.0 4.5 1261026 10760 0042802 0019028 # 0.0315189388175566 1.2197704578858937 1.705696202531644 [[167	169]	[91	93]	[126	129]	[123	128]	[248	254]	[124	130]	[121	135]] [3	5	6	1	4	0	2] [[38	40]	[195	197]	[296	299]	[365	370]	[524	530]	[747	753]	[1005	1017]] "[['.SS'	'TTQ'	'}UV'	'334'	'.SS'	'YPD'	'}UV'	'334']	['EEE'	'EKV'	'33/'	'440'	'EEE'	'KNI'	'33/'	'440']	['HHHH'	'LGES'
1JE5 A 181.0 1.9 1261080 10760 0003677 # 0006281#0006260#0039693 0.0575061175237859 1.249010207784624 1.0405727923627683 [[122	124]	[177	179]	[36	39]	[94	100]	[99	102]	[69	71]	[58	65]] [3	5	6	1	4	0	2] [[51	53]	[226	228]	[284	287]	[374	380]	[578	581]	[771	773]	[951	958]] [['EEE'	'TKH'	'233'	'344'	'EEE'	'TQD'	'233'	'344']	['EEE'	'LVE'	'0/3'	'104'	'EEE'	'LVD'	'0/3'	'104']	['.EEE'	'GVYK'
2G2Q B 118.0 2.5 3707537 10254 # 0030430 # 0.1087264760747467 1.2846610402049978 1.0454545454545443 [[32	34]	[71	76]	[72	76]	[6	9]	[32	35]	[20	24]	[104	113]] [3	5	6	1	4	0	2] [[47	49]	[203	208]	[311	315]	[433	436]	[584	587]	[769	773]	[1001	1010]] "[['EEE'	'ILH'	'/03'	'014'	'EEE'	'VLH'	'/03'	'014']	['EEEEEE'	'VSIFKY'	'/2/132'	'030243'	'EEEEEE'	'IYSKHT'	'/22332'	'033443']	['EEEEE'	'SIFKY'
1E57 B 183.0 3.2 940246 72539 0005198 0039617 # 0.0583811347859378 1.3499180092210428 1.583081570996978 [[161	163]	[102	104]	[181	183]	[141	147]	[23	26]	[61	63]	[59	62]] [3	5	6	1	4	0	2] [[38	40]	[219	221]	[313	315]	[377	383]	[578	581]	[761	763]	[1007	1010]] "[['.SS'	'PTN'	'}UV'	'334'	'.SS'	'YPD'	'}UV'	'334']	['S..'	'PAT'	'U[}'	'323'	'S..'	'GFS'	'U[}'	'323']	['EEE'	'SKP'
[truncated: 38 more columns]
