# Supplementary material for: Identifying and profiling structural similarities between Spike of SARS-CoV-2 and other viral or host proteins with Machaon
Source: Commun Biol. 2023 Jul 19;6:752. doi: 10.1038/s42003-023-05076-7 (PMC10356814; doi:10.1038/s42003-023-05076-7)
Supplement: Supplementary file 7 — Supplementary Data 4 [file 42003_2023_5076_MOESM7_ESM.zip › 6VXX_A_segment/candidates/6VXX_A_site0-metrics-merged-enriched_eval_full.csv]

pdbId	chainId	chainLength	resolution	geneId	taxonomy	molecularFunction	cellularComponent	biologicalProcess	b-phipsi	w-rdist	t-alpha	alignedRange	referenceSegmentIndex	referenceRange	alignedSequences	1D-score	1D-identity	1D-identity-ng	1D-identity-gaps	1DPDB-score	1DPDB-identity	1DPDB-identity-ng	1DPDB-identity-gaps	2D-score	2D-identity	2D-identity-ng	2D-identity-gaps	5UTR-score	5UTR-identity	5UTR-identity-ng	5UTR-identity-gaps	CDS-score	CDS-identity	CDS-identity-ng	CDS-identity-gaps	3UTR-score	3UTR-identity	3UTR-identity-ng	3UTR-identity-gaps	3D-score	3D-score-cand	length	chemSim	molecularFunctionSim	cellularComponentSim	biologicalProcessSim	geneLength	refSeqId	uniprotId
6VXX	A	972.0	2.8	43740568	2697049	0046789#0042802	0030666#0005788#0005793#0044173#0020002#0016021#0019031#0055036	0075509#0039654#0019064#0009405#0046813#0039587#0039502#0046718#0019082#0019081	4.162281133240921e-05	0.0694671073885553	0.0070175438596491	[[38, 53], [195, 228], [281, 322], [355, 454], [514, 613], [735, 773], [951, 1019]]	[3, 5, 6, 1, 4, 0, 2]	[[38, 53], [195, 228], [281, 322], [355, 454], [514, 613], [735, 773], [951, 1019]]	[['.SSSEE..SEEEEEEE', 'YPDKVFRSSVLHSTQD', '}UVV/1^}U/032233', '3344025330143344', '.SSSEE..SEEEEEEE', 'YPDKVFRSSVLHSTQD', '}UVV/1^}U/032233', '3344025330143344'], ['EEETTEEEEEEEEEE...SSSPPPS..PBEEEEE', 'KNIDGYFKIYSKHTPINLVRDLPQGFSALEPLVD', '33/ON213/223322Y]ZRWVEGHU[}F)320/3', '4404332403344330410541343232143104', 'EEETTEEEEEEEEEE...SSSPPPS..PBEEEEE', 'KNIDGYFKIYSKHTPINLVRDLPQGFSALEPLVD', '33/ON2…																																		#
6NB6	B	1026.0	4.2	1489668	694009	0046789#0042802	0044173#0020002#0016021#0019031#0055036	0075509#0039654#0019064#0009405#0046813#0039587#0039502#0019082#0019081	0.0020621422160062	0.4536113149411129	0.185852981969486	[[42, 57], [199, 208], [268, 306], [342, 440], [517, 599], [717, 755], [933, 1001]]	[3, 5, 6, 1, 4, 0, 2]	[[38, 53], [204, 215], [281, 319], [355, 449], [531, 613], [735, 773], [951, 1019]]	[['..SSEE..SEEEEEEE', 'YPDEIFRSDTLYLTQD', '}}VV/1^}V2020233', '3344025343131344', '.SSSEE..SEEEEEEE', 'YPDKVFRSSVLHSTQD', '}UVV/1^}U/032233', '3344025330143344'], ['EEEE...SSS', 'GYQPIDVVRD', '2232Y]YRWV', '3343040054', 'EEEEEE...SSS', 'YSKHTPINLVRD', '223322Y]ZRWV', '334433041054'], ['TTS.EEEEEETTS.HHHHHHHHTT.S...SEEEEEEEEE', 'ENGTITDAVDRSQNPLAELKRSVKSFEIDKGIYQTSNFR', 'OOU}/231/3PNV]$"#%"%&$KO}T…	5230.0	0.7635082223962412	0.7793764988009593	26.0	2712.5	0.6930232558139535	0.7908704883227177	133.0	3178.0	0.7539608574091333	0.8569915254237288	129.0	1063.0	0.8851851851851852	0.9227799227799228	11.0	10394.0	0.7314532520325203	0.7879036672140121	282.0	1064.0	0.2238341968911917	0.9818181818181818	745.0	0.8103	0.7688	1026.0	0.945619335347432	1.0	0.625	0.9	29751	NC_004718	P59594
6ZGF	A	1060.0	3.1	#	2709072	#	0020002#0016021#0019031#0055036	0075509#0039654#0019064#0009405#0046813	0.0063433189101407	0.1992978117004122	0.0198830409356729	[[38, 53], [195, 228], [281, 310], [355, 438], [514, 612], [757, 769], [947, 1015]]	[3, 5, 6, 1, 4, 0, 2]	[[38, 53], [195, 228], [281, 310], [355, 438], [514, 612], [761, 773], [951, 1019]]	[['..SS....S.EEEEEE', 'YPDKVFRSSVLHLTQD', '}}VVY[^}UY030233', '3344025330141344', '.SSSEE..SEEEEEEE', 'YPDKVFRSSVLHSTQD', '}UVV/1^}U/032233', '3344025330143344'], ['EEETTEEEEEEEEEE....SSPPPSEEEEEEEEE', 'KNIDGYFKIYSKHTPINLVRDLPPGFSALEPLVD', '33/ON213/223322Y]ZYWVEGGU1210320/3', '4404332403344330410541333232143104', 'EEETTEEEEEEEEEE...SSSPPPS..PBEEEEE', 'KNIDGYFKIYSKHTPINLVRDLPQGFSALEPLVD', '33/ON2…	6543.5	0.974076983503535	0.9771473601260836	4.0	4238.5	0.8591417910447762	0.940755873340143	93.0	3010.0	0.6840731070496083	0.8713968957871396	247.0	0.0	-1.0	-1.0	-1.0	0.0	-1.0	-1.0	-1.0	0.0	-1.0	-1.0	-1.0	0.8888	0.8203	1060.0	1.0	0.0	0.5	0.5	-	-	A0A6B9WHD3
5VK2	C	185.0	3.2	956585	11622	0046872	0044167#0044178#0020002#0016021#0019031#0055036	0039654#0019065#0019062	0.0005934306340235	1.8773551801821715	0.4039408866995067	[[68, 72], [223, 228], [222, 226], [67, 71], [161, 167], [132, 136], [119, 124]]	[3, 5, 6, 1, 4, 0, 2]	[[48, 52], [206, 211], [312, 316], [448, 452], [607, 613], [766, 770], [985, 990]]	[['EEEEE', 'LQTLE', '03203', '14314', 'EEEEE', 'LHSTQ', '03223', '14334'], ['EEEE..', 'QNTTWE', '3322}]', '443334', 'EEEE..', 'KHTPIN', '3322Y]', '443304'], ['EEEEE', 'IQNTT', '/3322', '04433', 'EEEEE', 'IYQTS', '/2322', '03433'], ['EEEEE', 'ELQTL', '30320', '41431', 'EEEEE', 'NYNYL', '32320', '43431'], ['..EEEEE', 'KISVQYN', ']Y2/323', '4030434', '..EEEEE', 'QVAVLYQ', ']Y1/023', '4020134'], ['HH…	28.0	0.0142433234421364	0.3037974683544304	1606.0	1.0	0.0008561643835616	0.5	1166.0	245.0	0.1128254580520733	0.8796992481203008	904.0	0.0	-1.0	-1.0	-1.0	1563.5	0.2544011901810067	0.8110671936758893	2768.0	0.0	-1.0	-1.0	-1.0	0.0763	0.2775	185.0	0.9454875832828588	0.0	0.5	0.1	3402	NC_004296	P08669
5JER	A	234.0	2.91	3661	9606	0003677#0001228#0000981#0001227#0042802#0019904#0042803#0000978#0043565#1990837	0000785#0005737#0005829#0005739#0005654#0005634	0006915#0006974#0071360#0098586#0051607#0002376#0060333#0031663#0071888#0039530#0032480#0043123#0032727#0032728#0045944#0032481#0060340#0097300#0042981#0050727#0006357#0032479#0035666#0060337#0016032	0.0003104909924402	3.8848195446914926	0.2592047128129595	[[303, 305], [204, 207], [407, 411], [205, 208], [241, 244], [330, 333], [406, 416]]	[3, 5, 6, 1, 4, 0, 2]	[[38, 40], [201, 204], [298, 302], [394, 397], [593, 596], [738, 741], [954, 963]]	[['.SS', 'SGH', '}UV', '334', '.SS', 'YPD', '}UV', '334'], ['EEEE', 'FEVT', '13/2', '2403', 'EEEE', 'FKIY', '13/2', '2403'], ['HHHHH', 'QYKAY', '%$%#$', '43423', 'HHHHH', 'ETKBT', "%$%'$", '43463'], ['EEEE', 'EVTA', '3/21', '4032', 'EEEE', 'NVYA', '3/21', '4032'], ['EEEE', 'WPVT', '22/2', '3303', 'EEEE', 'GGVS', '22/2', '3303'], ['HHHH', 'ITFT', '!$#$', '0323', 'HHHH', 'ITMY', '!$#$', '0323'], ['…	0.0	-1.0	-1.0	-1.0	0.0	0.0	0.0	1217.0	328.5	0.1475095785440613	0.8901734104046243	871.0	0.0	-1.0	-1.0	-1.0	0.0	-1.0	-1.0	-1.0	0.0	-1.0	-1.0	-1.0	0.0102	0.465	10.0	0.8383386581469648	0.5	0.0	0.0	-	-	Q14653
6ZMT	W	129.0	3.0	6210	9606	0003723#0003735	0005737#0005829#0022626#0022627#0070062#0016020#0005654	0002181#0000184#0045787#0008284#0009615#0006614#0006412#0006413#0019083	0.0004450917514268	2.0688191936484555	0.4297658862876254	[[103, 106], [29, 31], [86, 90], [119, 125], [123, 127], [36, 43], [8, 13]]	[3, 5, 6, 1, 4, 0, 2]	[[47, 50], [219, 221], [296, 300], [427, 433], [549, 553], [765, 773], [956, 961]]	[['EEEE', 'VLTT', '/022', '0133', 'EEEE', 'VLHS', '/032', '0143'], ['S..', 'PCS', 'U[}', '323', 'S..', 'GFS', 'U[}', '323'], ['HHHHH', 'LEKWQ', '"%%$%', '14434', 'HHHHH', 'LSETK', '"$%$%', '13434'], ['TT..EEE', 'KHTGGKI', 'OO}}23/', '4433340', 'TT..EEE', 'DDFTGDV', 'OO[}23/', '4423340'], ['EEEEE', 'GKILG', '23/02', '34013', 'EEEEE', 'TGVLT', '22/02', '33013'], ['HHHHHHHH', 'RFLTVMMK', '&#"$!##%',…	35.0	0.0260536398467432	0.3469387755102041	1207.0	0.0	0.0	0.0	1112.0	185.5	0.0885826771653543	0.9375	920.0	38.0	0.0746268656716417	0.7407407407407407	241.0	456.5	0.0720557851239669	0.8134110787172012	3529.0	221.5	0.0840480274442538	0.7577319587628866	1555.0	0.0752	0.3617	129.0	0.8278481012658228	0.0	0.0	0.0	2137	NM_001030009	P62244
1I3P	A	274.0	3.1	1403968	46015	0004869	#	0043066#0043154#1900369#0019050#0039650	0.0004579153316196	5.375138380979682	0.1616847826086958	[[231, 233], [284, 287], [242, 247], [263, 270], [269, 286], [213, 215], [108, 135]]	[3, 5, 6, 1, 4, 0, 2]	[[50, 52], [202, 205], [285, 290], [394, 401], [575, 588], [771, 773], [998, 1011]]	[['EEE', 'YYN', '223', '334', 'EEE', 'STQ', '223', '334'], ['EEEE', 'NVTS', '3/22', '4033', 'EEEE', 'KIYS', '3/22', '4033'], ['EEEEEE', 'IYKALE', '/23103', '034214', 'EEEEEE', 'ITDAVD', '/231/3', '034204'], ['EEEEEEEE', 'KIFCNGFI', '3/11321/', '40224320', 'EEEEEEEE', 'NVYADSFV', '3/21321/', '40324320'], ['EEE.SSS.EEEEEEEEEE', 'FIYDKKSKVLYVKLHNVT', '1/2]VVU]/02/3033/2', '203444340130414403', 'EEE.…	50.0	0.0448765893792071	0.2553191489361702	1102.0	0.0	0.0	0.0	1260.0	477.0	0.1986434108527131	0.8991228070175439	804.0	0.0	-1.0	-1.0	-1.0	1045.5	0.1703817576223417	0.811965811965812	3084.0	0.0	-1.0	-1.0	-1.0	0.0975	0.2559	274.0	0.8281150159744409	0.0	0.0	0.0	133894	NC_001623	P08160
2XYQ	A	287.0	2.0	1489680	694009	0000175#0005524#0004197#0003678#0003725#0004519#0002151#0004386#0042802#0019785#1990380#0008168#0004482#0004483#0046983#0003724#0003968#0003727#0004843#0008270	0039714#0062243#0030430#0044172#0044220#0016021	0006370#0039595#0039520#0032259#0039648#0080009#2000158#0039690#0016540#0071108#0070536#0090503#0039548#0039579#0039644#0039722#0039547#0039604#0039501#0039502#0006351#0001172#0019082#0039694#0019083	0.0015085497141503	2.251028688075465	0.4039408866995067	[[163, 166], [191, 195], [166, 170], [207, 211], [164, 167], [80, 84], [220, 227]]	[3, 5, 6, 1, 4, 0, 2]	[[48, 51], [200, 204], [286, 290], [395, 399], [548, 551], [768, 772], [985, 992]]	[['EEEE', 'LGGS', '0222', '1333', 'EEEE', 'LHST', '0322', '1433'], ['EEEEE', 'TAFVT', '211/2', '32203', 'EEEEE', 'YFKIY', '213/2', '32403'], ['EEEEE', 'SIAVK', '2/1/3', '30204', 'EEEEE', 'TDAVD', '231/3', '34204'], ['EEEEE', 'IGANY', '/2132', '03243', 'EEEEE', 'VYADS', '/2132', '03243'], ['EEEE', 'GGSI', '222/', '3330', 'EEEE', 'GTGV', '222/', '3330'], ['HHHHH', 'PGTAV', '$$$#!', '33320', 'HHHHH'…	101.0	0.0401154004670971	0.2736644798500469	6212.0	1.0	0.0007880220646178	0.5	1267.0	317.0	0.1602982292637465	0.8686868686868687	875.0	1063.0	0.8851851851851852	0.9227799227799228	11.0	4322.5	0.1998970739597118	0.807064410804393	10233.0	1064.0	0.2238341968911917	0.9818181818181818	745.0	0.0985	0.2505	287.0	0.8252372975991067	0.5	0.125	0.2	29751	NC_004718	P0C6X7
1NAM	H	275.0	2.7	14972	10090	0030881#0042610#0042605#0042277#0044877#0005102#0042608#0046977#0062061	0009986#0005783#0070971#0009897#0005615#0005794#0005797#0071556#0042824#0042612#0030670#0005886	0002485#0002476#0042590#0042742#0006955#0048839#0010977#0001916	0.0021533439310858	1.6251996898920886	0.3723916532905293	[[110, 115], [96, 116], [171, 178], [7, 12], [31, 35], [56, 61], [142, 145]]	[3, 5, 6, 1, 4, 0, 2]	[[48, 53], [196, 208], [295, 302], [396, 401], [573, 577], [746, 751], [1008, 1011]]	[['EEEEEE', 'LRGYQQ', '042233', '153344', 'EEEEEE', 'LHSTQD', '032233', '143344'], ['EEEEEEEE.TTS.EEEEEEEE', 'QVISGCEVGSDGRLLRGYQQY', '3//2213/}NOU^00422332', '400332403343511533443', 'EETTEEEEEEEEE', 'NIDGYFKIYSKHT', '3/ON213/22332', '4043324033443'], ['HHHHHHHH', 'YLKNGNAT', '$"%%$%#$', '31443423', 'HHHHHHHH', 'PLSETKBT', '$"$%$%\'$', '31343463'], ['EEEEEE', 'YFVTAV', '21/21/', '320320', 'EEEEE…	5.0	0.0616740088105726	0.3	1082.0	0.0	0.0	0.0	1258.0	465.5	0.1723484848484848	0.900990099009901	854.0	0.0	-1.0	-1.0	-1.0	0.0	-1.0	-1.0	-1.0	0.0	-1.0	-1.0	-1.0	0.1045	0.2836	275.0	0.8549520766773163	0.0	0.0	0.0	-	-	P01901
6UK0	A	532.0	2.76	155348	11706	0004190#0003677#0003887#0004533#0042802#0008289#0003723#0003964#0004523#0005198#0008270	0042025#0020002#0072494#0019013#0055036	0015074#0006310#0044409#0075713#0019064#0039651#0006278#0039657#0019061#0044826#0019072#0019058#0075732#0019068	0.0012955378868958	9.4103144686773	0.0070671378091875	[[349, 353], [338, 352], [103, 107], [438, 442], [455, 468], [262, 267], [396, 404]]	[3, 5, 6, 1, 4, 0, 2]	[[48, 52], [200, 209], [309, 313], [398, 402], [592, 599], [761, 766], [1002, 1010]]	[['EEEEE', 'LKTGK', '03223', '14334', 'EEEEE', 'LHSTQ', '03223', '14334'], ['EEEEEEETTEEEEEE', 'TYQIYQEPFKNLKTG', '223/233NM330322', '334034432441433', 'EEEEEEEEEE', 'YFKIYSKHTP', '213/223322', '3240334433'], ['.SEEE', 'KKSVT', ']V2/2', '44303', '.SEEE', 'EKGIY', ']V2/2', '44303'], ['EEEEE', 'ETFYV', '3212/', '43230', 'EEEEE', 'DSFVI', '321//', '43200'], ['EEEEETTS.EEEEE', 'AGYVTNRGRQKVVT', '122/…	28.5	0.1298283261802575	0.2867298578199052	1020.0	5.0	0.0006587615283267	1.0	1517.0	564.0	0.2330259849119866	0.852760736196319	867.0	95.5	0.2359550561797752	0.7590361445783133	184.0	3307.5	0.4046372475691847	0.7778576563623293	2566.0	187.5	0.2362948960302457	0.8064516129032258	374.0	0.1658	0.2593	532.0	0.8259010384850336	0.5	0.25	0.1	9181	NC_001802	P04585
6JIJ	C	298.0	2.65	1489749	11142	0005524#0004197#0003678#0004519#0004532#0008168#0003724#0003968#0003727#0004843#0008270	0039714#0044172#0033644#0044220#0016021	0039595#0039520#0032259#0039648#0039579#0039644#0039502#0006351#0019082#0039694	0.0004267385831097	7.337981892468556	0.25	[[151, 155], [124, 127], [18, 22], [28, 31], [9, 12], [289, 295], [289, 295]]	[3, 5, 6, 1, 4, 0, 2]	[[38, 42], [201, 204], [312, 316], [450, 453], [600, 603], [747, 753], [1006, 1012]]	[['.SSSE', 'TGDSV', '}UVU/', '33430', '.SSSE', 'YPDKV', '}UVV/', '33440'], ['EEEE', 'FHVT', '13/2', '2403', 'EEEE', 'FKIY', '13/2', '2403'], ['EEEEE', 'VSVTY', '/2/22', '03033', 'EEEEE', 'IYQTS', '/2322', '03433'], ['EEEE', 'NGLW', '3202', '4313', 'EEEE', 'NYLY', '3202', '4313'], ['..TT', 'PTSK', '}}NO', '3334', '..TT', 'PGTN', '}}NO', '3334'], ['HHHHHHH', 'SDVYQQL', '$%!$%%"', '3403441', 'HHHHHH…	107.0	0.0392313851080864	0.3078534031413613	6539.0	5.0	0.00078125	1.0	1279.0	496.0	0.2065637065637065	0.8734693877551021	791.0	237.5	0.4299674267100977	0.7904191616766467	140.0	4143.5	0.1936738958138194	0.8009535160905841	10523.0	307.0	0.3817204301075269	0.7759562841530054	189.0	0.1201	0.3015	297.0	0.8370607028753994	0.0	0.125	0.2	31357	NC_001846	P0C6X9
3UWA	A	144.0	1.95	10328864	445686	0046872	#	#	0.0014214237693564	2.388336208125639	0.4249999999999996	[[119, 121], [77, 81], [119, 123], [109, 113], [76, 84], [25, 29], [131, 139]]	[3, 5, 6, 1, 4, 0, 2]	[[51, 53], [202, 206], [313, 317], [394, 398], [549, 557], [748, 752], [951, 959]]	[['EEE', 'YKK', '233', '344', 'EEE', 'TQD', '233', '344'], ['EEEEE', 'KITWK', '3/223', '40334', 'EEEEE', 'KIYSK', '3/223', '40334'], ['EEEEE', 'YKKWK', '23323', '34434', 'EEEEE', 'YQTSN', '23223', '34334'], ['EEEEE', 'KVTFQ', '3/213', '40324', 'EEEEE', 'NVYAD', '3/213', '40324'], ['EEEEEE.S.', 'PKITWKSEE', '23/223}V]', '340334344', 'EEEEEE...', 'TGVLTESNK', '22/023}]]', '330134344'], ['H-HHH', 'E…	17.5	0.0181543116490166	0.3037974683544304	1243.0	5.0	0.0008849557522123	1.0	1129.0	202.0	0.10802775024777	0.8934426229508197	887.0	0.0	-1.0	-1.0	-1.0	473.5	0.0703789636504253	0.8272727272727273	3549.0	0.0	-1.0	-1.0	-1.0	0.0701	0.3035	144.0	0.8160919540229885	0.0	0.0	0.0	232878	NC_015287	E3SLL2
7BR7	C	346.0	4.3	3783702	10377	#	0042025#0019028	0006323#0019076	0.001941014787829	2.8732569994622223	0.3053435114503815	[[427, 429], [18, 20], [118, 122], [433, 438], [77, 82], [340, 346], [336, 344]]	[3, 5, 6, 1, 4, 0, 2]	[[39, 41], [226, 228], [295, 299], [429, 434], [592, 597], [765, 771], [953, 961]]	[['SSS', 'YEE', 'UVV', '344', 'SSS', 'PDK', 'UVV', '344'], ['EEE', 'LVH', '0/3', '104', 'EEE', 'LVD', '0/3', '104'], ['HHHHH', 'SLFEG', '$"#%$', '31243', 'HHHHH', 'PLSET', '$"$%$', '31343'], ['...EEE', 'AWGKVI', '[}}3//', '233400', '..EEEE', 'FTGDVI', '[}23//', '233400'], ['EEEEEE', 'FTSVPV', '122/2/', '233030', 'EEEEEE', 'FGGVSV', '122/2/', '233030'], ['HHHHHHH', 'RFLISVA', '&#"!$!#', '5210302',…	11.0	0.0160714285714285	0.27	1580.0	0.0	0.0	0.0	1334.0	464.0	0.2072155411655874	0.8853754940711462	828.0	0.0	-1.0	-1.0	-1.0	1187.5	0.2359413202933985	0.768312101910828	2834.0	0.0	-1.0	-1.0	-1.0	0.0541	0.5348	71.0	0.8383386581469648	0.0	0.0	0.0	171823	NC_007605	P03222
1JQR	A	3654.0	-1.0	22220326	10498	0003677#0003887#0046872	#	0006281	0.0013145256901579	2.669330317240687	0.4716006884681585	[[95, 98], [26, 28], [95, 98], [34, 36], [20, 24], [110, 113], [62, 67]]	[3, 5, 6, 1, 4, 0, 2]	[[49, 52], [226, 228], [314, 317], [433, 435], [541, 545], [769, 772], [977, 982]]	[['EEEE', 'KTYQ', '3223', '4334', 'EEEE', 'HSTQ', '3223', '4334'], ['EEE', 'LIK', '0/3', '104', 'EEE', 'LVD', '0/3', '104'], ['EEEE', 'KTYQ', '3223', '4334', 'EEEE', 'QTSN', '3223', '4334'], ['EEE', 'IVA', '//1', '002', 'EEE', 'VIA', '//1', '002'], ['EEETT', 'FEYNG', '132ON', '24343', 'EEETT', 'FNFNG', '131ON', '24243'], ['HHHH', 'PYAI', '$$#!', '3320', 'HHHH', 'GIAV', '$!#!', '3020'], ['HHHHTT',…	22.0	0.0294117647058823	0.3223140495867768	1205.0	0.0	0.0	0.0	1157.0	262.5	0.130648330058939	0.9568345323741008	879.0	0.0	-1.0	-1.0	-1.0	598.5	0.0970823650916602	0.7932489451476793	3399.0	0.0	-1.0	-1.0	-1.0	0.075	0.2727	174.0	0.8510502864417568	0.0	0.0	0.0	170101	NC_001659	P42494
3TRK	A	314.0	2.4	956309	371094	0047407#0005524#0008234#0005525#0004386#0046872#0008174#0017111#0004651#0004652#0003723#0003724#0003968	0044162#0044176#0042025#0020002#0016020	0006370#0039690#0051493#0035617#0039523#0039562#0039563#0039502#0006351#0039694	0.0018296425000895	6.129294510695275	0.1147327249022163	[[1251, 1254], [1027, 1029], [1075, 1079], [1093, 1103], [1253, 1258], [1319, 1323], [1315, 1322]]	[3, 5, 6, 1, 4, 0, 2]	[[48, 51], [210, 212], [312, 316], [361, 368], [547, 552], [762, 766], [951, 958]]	[['EEEE', 'LKPG', '0322', '1433', 'EEEE', 'LHST', '0322', '1433'], ['...', 'IKL', 'Y]Z', '041', '...', 'INL', 'Y]Z', '041'], ['EEEEE', 'VSVYY', '/2/22', '03033', 'EEEEE', 'IYQTS', '/2322', '03433'], ['EB..HHHHHHH', 'FGFNPEAASIL', '1+[]$%##$!"', '23243422301', 'EE..HHHH', 'CVADYSVL', '1/[]$$!"', '20243301'], ['EEEEEE', 'PGGSLL', '222200', '333311', 'EEEEEE', 'TGTGVL', '2222/0', '333301'], ['HHHHH'…	79.5	0.1019522776572668	0.2874617737003058	1785.0	1.0	0.0007680491551459	0.5	1300.0	343.5	0.1357586512866015	0.864406779661017	950.0	0.0	-1.0	-1.0	-1.0	3480.5	0.3361269841269841	0.784994068801898	4503.0	0.0	-1.0	-1.0	-1.0	0.1083	0.2546	314.0	0.839073262366938	0.0	0.125	0.1	11826	NC_004162	Q8JUX6
1YKS	A	431.0	1.8	1502173	11090	0005524#0003725#0005525#0046872#0004482#0004483#0017111#0046983#0003724#0003968#0004252#0005198	0005576#0044167#0042025#0044220#0016021#0019028#0019031#0055036	0075512#0039654#0039520#1900369#0039564#0039502#0046762#0039694#0019062	0.001646415881281	5.9047068168824985	0.1958041958041956	[[474, 476], [223, 225], [233, 237], [520, 525], [475, 486], [296, 299], [370, 375]]	[3, 5, 6, 1, 4, 0, 2]	[[49, 51], [225, 227], [296, 300], [380, 385], [547, 558], [739, 742], [1013, 1018]]	[['EEE', 'DSY', '322', '433', 'EEE', 'HST', '322', '433'], ['EEE', 'TLV', '20/', '310', 'EEE', 'PLV', '20/', '310'], ['HHHHH', 'LSEMK', '"$%#%', '13424', 'HHHHH', 'LSETK', '"$%$%', '13434'], ['SSS.TT', 'TPVSPG', 'UUR}NN', '330333', 'SSS.TT', 'YGVSPT', 'UUR}NN', '330333'], ['EEEE.SPP....', 'SYYYSEPTSENN', '2222}VGG}]]]', '333334333444', 'EEEEEEEE....', 'TGTGVLTESNKK', '2222/023}]]]', '333301343444…	36.5	0.070493991989319	0.2811501597444089	2806.0	5.0	0.0007072135785007	1.0	1413.0	493.5	0.2216312056737588	0.8710801393728222	841.0	0.0	-1.0	-1.0	-1.0	3689.0	0.2334131957242904	0.7900810979413599	7646.0	0.0	-1.0	-1.0	-1.0	0.1323	0.2456	431.0	0.8374760994263862	0.0	0.375	0.2	10862	NC_002031	P03314
2V6J	A	421.0	2.3	5075791	44024	0005524#0003725#0046872#0004482#0004483#0017111#0046983#0003724#0003968#0004252#0005198	0005576#0044167#0042025#0044220#0016021#0019028#0055036	0039654#0039520#0039563#0039564#0039502#0039694#0019062	0.0021228580233042	3.969790989478932	0.185852981969486	[[257, 259], [255, 259], [257, 261], [252, 260], [288, 294], [107, 110], [348, 363]]	[3, 5, 6, 1, 4, 0, 2]	[[49, 51], [205, 209], [314, 318], [393, 401], [526, 532], [739, 742], [1011, 1018]]	[['EEE', 'QGP', '322', '433', 'EEE', 'HST', '322', '433'], ['EEEEE', 'SMQGP', '21322', '32433', 'EEEEE', 'SKHTP', '23322', '34433'], ['EEEEE', 'QGPIA', '322/1', '43302', 'EEEEE', 'QTSNF', '32231', '43342'], ['SSEEEEEEE', 'GRVSMQGPI', 'UW/21322/', '350324330', 'SEEEEEEEE', 'TNVYADSFV', 'U3/21321/', '340324320'], ['.S.....', 'SGNVSSD', '}U]Y}}]', '3340334', '.S.....', 'GPKKSTN', '}U]]}}]', '3344334…	32.5	0.0427371541501976	0.2724409448818897	3413.0	0.0	0.0	0.0	1405.0	444.0	0.1939130434782608	0.8745098039215686	895.0	0.0	-1.0	-1.0	-1.0	3695.5	0.2411380597014925	0.775112443778111	7385.0	0.0	-1.0	-1.0	-1.0	0.1284	0.2449	421.0	0.8357827476038339	0.0	0.25	0.2	10874	NC_009029	Q32ZD5
6NIL	E	140.0	3.9	865	9606	0043565#0003713	0016513#0016020#0005654	0048469#0060216#0030098#0030099#0043371#0000122#0001649#0043378#0045944#0000209#0050855#2000810#0001959#1902036#0033146#0045616#0045652#0045637#0045589#0006357#0060260#0030111#0006366	0.0022051250387755	1.985634616387081	0.4039408866995067	[[109, 115], [104, 113], [109, 113], [94, 102], [107, 111], [10, 13], [10, 13]]	[3, 5, 6, 1, 4, 0, 2]	[[47, 53], [198, 209], [312, 316], [394, 401], [609, 613], [761, 764], [987, 990]]	[['EEEEEEE', 'IWKGWID', '/2322/3', '0343304', 'EEEEEEE', 'VLHSTQD', '/032233', '0143344'], ['TTEEEEEEEE', 'NGVCVIWKGW', 'ON/1//2322', '4302003433', 'TTEEEEEEEEEE', 'DGYFKIYSKHTP', 'ON213/223322', '433240334433'], ['EEEEE', 'IWKGW', '/2322', '03433', 'EEEEE', 'IYQTS', '/2322', '03433'], ['EEEEEEEEE', 'KVYLKAPMI', '3/203121/', '403142320', 'EEEEEEEE', 'NVYADSFV', '3/21321/', '40324320'], ['EEEEE', …	16.5	0.0299769408147578	0.2532467532467532	1147.0	0.0	0.0	0.0	1124.0	245.0	0.0827653359298929	0.8762886597938144	930.0	95.5	0.1966019417475728	0.7232142857142857	300.0	500.0	0.0918315575849822	0.8153153153153153	3498.0	233.0	0.07105719237435	0.8159203980099502	2107.0	0.077	0.3365	140.0	0.8293929712460064	0.0	0.0	0.0	3103	NM_022845	Q13951
4NRJ	C	342.0	2.53	956538	518987	0046789	0020002#0016021#0019031#0055036	0075509#0039654#0019064#0046761#0019062	0.006143761144427	3.205345069724839	0.0011695906432751	[[220, 222], [189, 194], [187, 191], [134, 137], [216, 224], [62, 67], [196, 201]]	[3, 5, 6, 1, 4, 0, 2]	[[50, 52], [203, 208], [312, 316], [430, 433], [543, 551], [762, 767], [985, 990]]	[['EEE', 'TTH', '223', '334', 'EEE', 'STQ', '223', '334'], ['EEEEEE', 'VWGFHS', '/22132', '033243', 'EEEEEE', 'IYSKHT', '/22332', '033443'], ['EEEEE', 'ITVWG', '/2/22', '03033', 'EEEEE', 'IYQTS', '/2322', '03433'], ['.EEE', 'PYKV', '}23/', '3340', '.EEE', 'TGDV', '}23/', '3340'], ['ETTEEEEEE', 'ANGVTTHYV', '1ON/2232/', '243033430', 'ETTEEEEEE', 'FNGLTGTGV', '1ON02222/', '243133330'], ['HHHHHH', '…	77.5	0.107116654438738	0.2955465587044534	869.0	1.0	0.000755857898715	0.5	1321.0	508.5	0.2169362511893434	0.8321167883211679	777.0	0.0	-1.0	-1.0	-1.0	1883.5	0.331982780450747	0.8052825552825553	2321.0	0.0	-1.0	-1.0	-1.0	0.1435	0.3268	342.0	0.9473046638400968	0.5	0.5	0.3	1882	NC_002207	P03460
2J8F	A	338.0	1.84	1261221	10747	0003796	#	0016998#0019835#0042742#0009253#0044659	0.0037608450398608	0.693331402304806	0.94760820045558	[[201, 204], [201, 204], [122, 127], [20, 25], [263, 266], [20, 22], [20, 25]]	[3, 5, 6, 1, 4, 0, 2]	[[50, 53], [204, 207], [311, 316], [365, 370], [549, 552], [768, 770], [1006, 1011]]	[['EEEE', 'TWKQ', '2233', '3344', 'EEEE', 'STQD', '2233', '3344'], ['EEEE', 'TWKQ', '2233', '3344', 'EEEE', 'YSKH', '2233', '3344'], ['EEEEEE', 'PIYYSY', '2/2222', '303333', 'EEEEEE', 'GIYQTS', '2/2322', '303433'], ['HHHHHH', 'TGILEQ', '$$!"%%', '330144', 'HHHHHH', 'YSVLYN', '$$!"$%', '330134'], ['EEEE', 'GWVL', '22/0', '3301', 'EEEE', 'TGVL', '22/0', '3301'], ['HHH', 'TGI', '$$!', '330', 'HHH', …	40.0	0.0405027932960893	0.3222222222222222	1252.0	5.0	0.0007575757575757	1.0	1319.0	450.5	0.1880733944954128	0.8874458874458875	859.0	0.0	-1.0	-1.0	-1.0	1070.0	0.1590236686390532	0.8206106870229007	3270.0	0.0	-1.0	-1.0	-1.0	0.1391	0.3046	338.0	0.8890221955608878	0.0	0.0	0.0	19343	NC_001825	P15057
6JH1	D	147.0	3.0	281871	9913	0005178#0031386#0031625	0005737#0022627#0005576#0005634	0042742#0051607#0007229#0032020#0019941#0031397#0060339#0045071#0030501#0045648#0032729#0032733#0032649#0034340	0.0022161923048806	0.7765292374646467	1.060240963855422	[[92, 94], [92, 94], [90, 94], [120, 122], [78, 81], [26, 31], [29, 35]]	[3, 5, 6, 1, 4, 0, 2]	[[50, 52], [204, 206], [313, 317], [451, 453], [594, 597], [761, 766], [954, 960]]	[['EEE', 'PYE', '223', '334', 'EEE', 'STQ', '223', '334'], ['EEE', 'PYE', '223', '334', 'EEE', 'YSK', '223', '334'], ['EEEEE', 'SSPYE', '22223', '33334', 'EEEEE', 'YQTSN', '23223', '34334'], ['EEE', 'WLS', '202', '313', 'EEE', 'YLY', '202', '313'], ['EEEE', 'SISI', '2/2/', '3030', 'EEEE', 'GVSV', '2/2/', '3030'], ['HHHHHH', 'SELKQF', '$%"%%#', '341442', 'HHHHHH', 'TQLNRA', '$%"%&#', '341452'], ['…	15.5	0.0209580838323353	0.3076923076923077	1245.0	0.0	0.0	0.0	1130.0	222.5	0.1056268509378084	0.9145299145299144	896.0	0.0	-1.0	-1.0	-1.0	0.0	-1.0	-1.0	-1.0	0.0	-1.0	-1.0	-1.0	0.0757	0.327	147.0	0.8345047923322684	0.0	0.0	0.0	-	-	O02741
5NFF	P	156.0	2.62	8250712	573900	0046872	0044167#0044178#0020002#0016021#0019031#0055036	0039654#0019065#0019062	0.0021608537039609	3.2862760904506727	0.2302158273381291	[[220, 224], [221, 224], [220, 224], [160, 165], [209, 213], [129, 135], [130, 136]]	[3, 5, 6, 1, 4, 0, 2]	[[47, 51], [206, 209], [312, 316], [394, 399], [596, 600], [764, 770], [957, 963]]	[['EEEEE', 'IQNTT', '/3322', '04433', 'EEEEE', 'VLHST', '/0322', '01433'], ['EEEE', 'QNTT', '3322', '4433', 'EEEE', 'KHTP', '3322', '4433'], ['EEEEE', 'IQNTT', '/3322', '04433', 'EEEEE', 'IYQTS', '/2322', '03433'], ['EEEEEE', 'KITVQY', '3/2/32', '403043', 'EEEEEE', 'NVYADS', '3/2132', '403243'], ['EEEE.', 'TVIQT', '2//3}', '30043', 'EEEE.', 'SVITP', '2//2}', '30033'], ['HHHHHHH', 'DKALMSI', '%%#"…	40.5	0.0516173434273916	0.2427184466019417	1144.0	0.0	0.0	0.0	1139.0	237.0	0.1057786483839373	0.9152542372881356	903.0	0.0	-1.0	-1.0	-1.0	1592.0	0.270543615676359	0.8002991772625281	2618.0	0.0	-1.0	-1.0	-1.0	0.069	0.3106	156.0	0.853035143769968	0.0	0.5	0.1	3383	NC_013057	C6ZK00
6CQQ	G	189.0	2.8	3123	9606	0042609#0023026#0032395#0042605#0030247#0005200#0042608	0009986#0030669#0030666#0012507#0009897#0070062#0005615#0000139#0001772#0071556#0005887#0005882#0031902#0005765#0016020#0042613#0005886#0032588#0030658	0002491#0019886#0016045#0008544#0006959#0006955#0002437#0060333#0030225#0002469#0002862#0032689#0042130#0002503#2000516#0032831#0070374#0043123#0035774#0033674#0043410#0043382#0045657#0001934#0001916#0002842#0045893#0046598#0051262#0032653#0032673#0045622#0007165#0050852#0042088	0.0164906214909397	0.8395744041199632	0.7342799188640972	[[161, 163], [156, 159], [117, 121], [155, 159], [99, 104], [83, 85], [82, 86]]	[3, 5, 6, 1, 4, 0, 2]	[[48, 50], [224, 227], [312, 316], [397, 401], [595, 600], [768, 770], [1005, 1009]]	[['EEE', 'LET', '032', '143', 'EEE', 'LHS', '032', '143'], ['EEEE', 'QTLV', '320/', '4310', 'EEEE', 'EPLV', '320/', '4310'], ['EEEEE', 'ISVSG', '/2/22', '03033', 'EEEEE', 'IYQTS', '/2322', '03433'], ['EEEEE', 'FQTLV', '1320/', '24310', 'EEEEE', 'ADSFV', '1321/', '24320'], ['EEEEE.', 'VTVYPS', '/2/22}', '030333', 'EEEEE.', 'VSVITP', '/2//2}', '030033'], ['HHH', 'YGV', '$$!', '330', 'HHH', 'TGI', '…	0.0	-1.0	-1.0	-1.0	5.0	0.0008539709649871	1.0	1170.0	335.5	0.1415841584158415	0.8827160493827161	848.0	0.0	-1.0	-1.0	-1.0	0.0	-1.0	-1.0	-1.0	0.0	-1.0	-1.0	-1.0	0.0807	0.3037	189.0	0.9961734693877552	0.0	0.125	0.0	-	-	#
5OA3	L	151.0	4.3	6205	9606	0003723#0019843#0003735	0005737#0005829#0022626#0022627#0070062#0005925#0016020#0005730#0005654#0005840	0002181#0000184#0006614#0006412#0006413#0019083	0.0186025070411137	1.085331421561352	0.5659340659340653	[[142, 146], [91, 93], [127, 130], [85, 89], [142, 146], [50, 52], [48, 50]]	[3, 5, 6, 1, 4, 0, 2]	[[47, 51], [224, 226], [311, 314], [399, 403], [584, 588], [771, 773], [954, 956]]	[['EEEEE', 'VLKVT', '/03/2', '01403', 'EEEEE', 'VLHST', '/0322', '01433'], ['EEE', 'DYL', '320', '431', 'EEE', 'EPL', '320', '431'], ['EEEE', 'TVGE', '2/23', '3034', 'EEEE', 'GIYQ', '2/23', '3034'], ['EEEEE', 'TIVIR', '2///4', '30005', 'EEEEE', 'SFVIR', '21//4', '32005'], ['EEEEE', 'VLKVT', '/03/2', '01403', 'EEEEE', 'ILDIT', '/03/2', '01403'], ['HHH', 'AIE', '#!%', '204', 'HHH', 'AVE', '#!%', '2…	33.5	0.0367762128325508	0.3071895424836601	1125.0	2.0	0.0017699115044247	0.5	1126.0	245.5	0.124493927125506	0.8424657534246576	842.0	121.5	0.3074792243767313	0.7551020408163265	214.0	212.5	0.0361290322580645	0.7734806629834254	3694.0	294.5	0.0024471015766953	0.8477157360406091	68047.0	0.0683	0.2929	151.0	0.7303514376996805	0.0	0.0	0.0	68689	NM_001015	P62280
4S1T	E	342.0	2.5	918764	11137	0005524#0004197#0003678#0004519#0004532#0042802#0008168#0003723#0003724#0003968#0004843#0008270	0044172#0033644#0044220#0016021	0039520#0032259#0039648#0039548#0006351#0019082#0039694	0.0008102119129743	7.304149963132447	0.3485804416403784	[[129, 133], [280, 284], [289, 291], [286, 295], [32, 37], [220, 224], [211, 216]]	[3, 5, 6, 1, 4, 0, 2]	[[38, 42], [201, 205], [315, 317], [427, 436], [575, 580], [769, 773], [955, 960]]	[['.SSEE', 'STNAV', '}UV1/', '33420', '.SSSE', 'YPDKV', '}UVV/', '33440'], ['EEEEE', 'CTVTY', '12/22', '23033', 'EEEEE', 'FKIYS', '13/22', '24033'], ['EEE', 'SSK', '223', '334', 'EEE', 'TSN', '223', '334'], ['TTTEEEEEEE', 'NDPSSKTVCT', 'OON2232/12', '4433343023', 'TT..EEEEEE', 'DDFTGDVIAW', 'OO[}23//12', '4423340023'], ['EEE.SS', 'FVRDGN', '1/4]UV', '205434', 'EEE.SS', 'AVRDPQ', '1/4]UV', '205434…	151.0	0.0397775876817792	0.2743362831858407	5997.0	0.0	0.0	0.0	1325.0	456.5	0.1873857404021937	0.8874458874458875	863.0	293.5	0.4655172413793103	0.7751196172248804	139.0	4366.0	0.2059305501365587	0.8082695252679939	9550.0	360.5	0.3246492985971944	0.84375	307.0	0.1565	0.3441	342.0	0.8334396936821953	0.5	0.125	0.1	27317	NC_002645	P0C6X1
5W1M	S	151.0	3.91	2943093	#	#	#	#	0.0024993098958237	2.950439684359118	0.2337662337662334	[[216, 219], [216, 219], [120, 125], [106, 111], [96, 100], [142, 146], [187, 193]]	[3, 5, 6, 1, 4, 0, 2]	[[50, 53], [204, 207], [281, 286], [398, 403], [544, 548], [769, 773], [1008, 1014]]	[['EEEE', 'TINQ', '2/33', '3044', 'EEEE', 'STQD', '2233', '3344'], ['EEEE', 'TINQ', '2/33', '3044', 'EEEE', 'YSKH', '2233', '3344'], ['TTTSEE', 'KEYDVS', 'OONV/2', '443403', 'TTS.EE', 'ENGTIT', 'OOU}/2', '443303'], ['EEEEEE', 'NTFLIR', '3210/4', '432105', 'EEEEEE', 'DSFVIR', '321//4', '432005'], ['TTEEE', 'NSFYY', 'ON122', '43233', 'TTEEE', 'NGLTG', 'ON022', '43133'], ['HHHHH', 'SWAIH', '$$#!%', …	53.5	0.0683636363636363	0.2385786802030456	981.0	11.0	0.0026548672566371	0.75	1126.0	207.0	0.0830917874396135	0.8686868686868687	936.0	0.0	-1.0	-1.0	-1.0	1601.0	0.2600997506234414	0.8004604758250192	2707.0	0.0	-1.0	-1.0	-1.0	0.0724	0.3045	151.0	0.942459115687462	0.0	0.0	0.0	3439	NC_005078	Q8AZ57
2GP1	G	254.0	5.2	1262530	37554	0042802	0039620#0019028	0046797	0.0015550336116516	6.588867565324252	0.2818590704647676	[[376, 380], [173, 180], [376, 380], [173, 181], [298, 301], [353, 355], [203, 211]]	[3, 5, 6, 1, 4, 0, 2]	[[47, 51], [202, 208], [312, 316], [394, 400], [600, 603], [771, 773], [1004, 1012]]	[['EEEEE', 'IIKGT', '//322', '00433', 'EEEEE', 'VLHST', '/0322', '01433'], ['EEEEEEEE', 'DITFSKQT', '3/212332', '40323443', 'EEEEEEE', 'KIYSKHT', '3/22332', '4033443'], ['EEEEE', 'IIKGT', '//322', '00433', 'EEEEE', 'IYQTS', '/2322', '03433'], ['EEEEEEEEE', 'DITFSKQTA', '3/2123321', '403234432', 'EEEEEEE', 'NVYADSF', '3/21321', '4032432'], ['..TT', 'GGPQ', '}}NO', '3334', '..TT', 'PGTN', '}}NO', '…	56.0	0.0611483967188665	0.2586750788643533	1024.0	0.0	0.0	0.0	1238.0	404.5	0.1710144927536231	0.8719211822660099	832.0	0.0	-1.0	-1.0	-1.0	1075.0	0.2054312295700276	0.8145563310069791	2974.0	0.0	-1.0	-1.0	-1.0	0.099	0.2829	254.0	-1.0	0.5	0.0	0.0	39732	NC_002167	P49861
1RPU	A	139.0	2.5	935442	39443	0003723	0019012	#	0.0023423791723544	1.7208679577425137	0.4818024263431533	[[61, 63], [58, 63], [120, 125], [19, 22], [120, 125], [83, 85], [131, 136]]	[3, 5, 6, 1, 4, 0, 2]	[[49, 51], [204, 209], [311, 316], [413, 416], [594, 599], [763, 765], [953, 958]]	[['EEE', 'ESW', '322', '433', 'EEE', 'HST', '322', '433'], ['EEEEEE', 'GFKESW', '213322', '324433', 'EEEEEE', 'YSKHTP', '223322', '334433'], ['EEEEEE', 'SVTISG', '2/2/22', '303033', 'EEEEEE', 'GIYQTS', '2/2322', '303433'], ['T..S', 'WDGG', 'N]}U', '3433', 'T..S', 'GQTG', 'N]}U', '3433'], ['EEEEEE', 'SVTISG', '2/2/22', '303033', 'EEEEEE', 'GVSVIT', '2/2//2', '303003'], ['HHH', 'LHR', '"%&', '145',…	35.5	0.0452065471551052	0.3580246913580246	1121.0	0.0	0.0	0.0	1123.0	215.5	0.0829268292682926	0.8673469387755102	927.0	0.0	-1.0	-1.0	-1.0	537.0	0.0920308483290488	0.7937915742793792	3439.0	0.0	-1.0	-1.0	-1.0	0.0731	0.3604	138.0	0.8300319488817891	0.0	0.0	0.0	4763	NC_003500	Q66104
5VBA	A	408.0	2.27	1258585	10665	0003796	0030430	0016998#0019835#0042742#0009253#0044659	0.0032704110819109	5.133174139673766	0.0166468489892979	[[1015, 1019], [18, 22], [94, 98], [201, 206], [242, 249], [252, 257], [251, 262]]	[3, 5, 6, 1, 4, 0, 2]	[[48, 52], [200, 204], [315, 319], [432, 437], [548, 555], [762, 767], [954, 964]]	[['EEEEE', 'LKIYK', '03/23', '14034', 'EEEEE', 'LHSTQ', '03223', '14334'], ['EEEEE', 'GVEVT', '2/3/2', '30403', 'EEEEE', 'YFKIY', '213/2', '32403'], ['EEEEE', 'TLEAR', '20314', '31425', 'EEEEE', 'TSNFR', '22314', '33425'], ['EEEEEE', 'EIVASQ', '3//123', '400234', 'EEEEEE', 'DVIAWN', '3//123', '400234'], ['EEEEEE..', 'YGSFLPGT', '222102}}', '33321333', 'EEEEEEE.', 'GTGVLTES', '222/023}', '33301343…	26.0	0.0326594090202177	0.2781456953642384	1135.0	6.0	0.0014367816091954	0.6666666666666666	1389.0	720.5	0.2592250922509225	0.9035369774919614	773.0	0.0	-1.0	-1.0	-1.0	603.0	0.0919184095016782	0.8018018018018018	3429.0	0.0	-1.0	-1.0	-1.0	0.1372	0.2652	408.0	0.8210862619808307	0.0	0.0	0.0	168903	NC_000866	P00720
2MXZ	A	2740.0	-1.0	2777574	10726	0046872#0008233	#	0071555#0019835#0042742#0044659	0.0265229148460917	1.089638493489567	0.4921465968586378	[[106, 108], [105, 107], [128, 130], [75, 78], [92, 94], [18, 23]]	[5, 6, 1, 4, 0, 2]	[[210, 212], [307, 309], [415, 417], [592, 595], [771, 773], [975, 980]]	[['...', 'IKL', 'Y]Z', '041', '...', 'INL', 'Y]Z', '041'], ['...', 'GIK', '}Y]', '304', '...', 'TVE', '}Y]', '304'], ['.ST', 'TYD', '}UO', '334', '.ST', 'TGK', '}UO', '334'], ['EEEE', 'APYI', '122/', '2330', 'EEEE', 'FGGV', '122/', '2330'], ['HHH', 'AVK', '#!%', '204', 'HHH', 'AVE', '#!%', '204'], ['SSHHHH', 'PELQKV', 'UV"%%!', '341440', 'S.HHHH', 'SVLNDI', 'UY"%%!', '301440']]	21.5	0.0302325581395348	0.325	1170.0	1.0	0.0008944543828264	0.5	1116.0	211.0	0.0827653359298929	0.913978494623656	934.0	0.0	-1.0	-1.0	-1.0	484.0	0.0816432657306292	0.8051282051282052	3456.0	0.0	-1.0	-1.0	-1.0	0.0694	0.3227	137.0	0.8134185303514377	0.0	0.0	0.0	121750	NC_005859	Q6QGP7
4N8V	A	274.0	2.5	3105	9606	0030881#0042610#0042605#0003723#0005102#0042608#0046977#0062061	0009986#0031901#0005783#0070971#0005789#0012507#0070062#0005794#0005797#0000139#0071556#0005887#0016020#0042824#0042612#0030670#0005886#0055038	0019731#0019885#0002485#0002486#0042590#0002479#0002480#0002474#0036037#0050830#0016045#0006955#0060333#2001187#2000566#0032729#2000568#0002726#0001916#0042270#0016567#0050776#0001913#0002419#0050852#0060337#0016032	0.027796326995424	0.8882786185997008	0.6897233201581019	[[99, 102], [94, 102], [89, 94], [88, 99], [31, 35], [56, 61], [68, 75]]	[3, 5, 6, 1, 4, 0, 2]	[[50, 53], [200, 207], [281, 286], [426, 436], [573, 577], [746, 751], [988, 995]]	[['EEEE', 'YGED', '2233', '3344', 'EEEE', 'STQD', '2233', '3344'], ['EEEEEEEEE', 'TIQIMYGED', '2/3/12233', '304023344', 'EEEEEEEE', 'YFKIYSKH', '213/2233', '32403344'], ['TTS..E', 'EDGSHT', 'OOU}]2', '443343', 'TTS.EE', 'ENGTIT', 'OOU}/2', '443303'], ['.TTS..EEEEEE', 'SEDGSHTIQIMY', '}OOU}]2/3/12', '344334304023', '.TT..EEEEEE', 'PDDFTGDVIAW', '}OO[}23//12', '34423340023'], ['EEEEE', 'TQFVR', '23…	8.5	0.0603053435114503	0.2408536585365853	982.0	1.0	0.0007968127490039	0.5	1253.0	452.0	0.1714285714285714	0.8695652173913043	843.0	26.5	0.0439560439560439	0.8571428571428571	259.0	764.5	0.1752758274824473	0.75	3056.0	249.0	0.3536036036036036	0.785	244.0	0.0882	0.3002	190.0	0.8493064312736444	0.0	0.0	0.0	1535	NM_002116	P04439
5JBL	C	166.0	1.94	1258771	10665	0008233	0019012	0046797	0.001137525835997	2.3766620135147773	0.6897233201581019	[[104, 106], [109, 112], [111, 115], [141, 145], [143, 150], [65, 67], [124, 132]]	[3, 5, 6, 1, 4, 0, 2]	[[50, 52], [202, 205], [315, 319], [449, 453], [548, 555], [771, 773], [1009, 1019]]	[['EEE', 'WWK', '223', '334', 'EEE', 'STQ', '223', '334'], ['EEEE', 'DVYG', '3/22', '4033', 'EEEE', 'KIYS', '3/22', '4033'], ['EEEEE', 'YGRAR', '22414', '33525', 'EEEEE', 'TSNFR', '22314', '33425'], ['EEEEE', 'SRGLG', '24202', '35313', 'EEEEE', 'YNYLY', '23202', '34313'], ['EEE.EEE.', 'GLGSLTDT', '202}023}', '31331343', 'EEEEEEE.', 'GTGVLTES', '222/023}', '33301343'], ['HHH', 'AVK', '#!%', '204',…	26.5	0.0483499616270145	0.3461538461538461	1121.0	0.0	0.0	0.0	1150.0	277.5	0.1159135559921414	0.8939393939393939	886.0	0.0	-1.0	-1.0	-1.0	677.5	0.1162551440329218	0.7888307155322862	3315.0	0.0	-1.0	-1.0	-1.0	0.0862	0.344	166.0	0.8185303514376997	0.0	0.0	0.0	168903	NC_000866	P06807
1NND	A	251.0	2.3	2193424	928306	0004190#0003677#0003887#0044824#0003723#0003964#0004523#0039660#0008270	0044185#0020002#0072494#0016020#0032993#0019013	0006308#0006310#0075713#0039657#0046718#0044826#0039705#0019068	0.0023173545088484	3.89077136612428	0.2818590704647676	[[180, 182], [180, 185], [246, 249], [73, 77], [145, 149], [233, 243], [75, 81]]	[3, 5, 6, 1, 4, 0, 2]	[[50, 52], [204, 209], [295, 298], [366, 370], [548, 552], [762, 767], [990, 996]]	[['EEE', 'SGQ', '223', '334', 'EEE', 'STQ', '223', '334'], ['EEEEEE', 'SGQLTW', '223022', '334133', 'EEEEEE', 'YSKHTP', '223322', '334433'], ['HHHH', 'TLGN', '$"$%', '3134', 'HHHH', 'PLSE', '$"$%', '3134'], ['HHHHH', 'GIKPH', '$!%$%', '30434', 'HHHHH', 'SVLYN', '$!"$%', '30134'], ['EEEEE', 'WYTVL', '222/0', '33301', 'EEEEE', 'GTGVL', '222/0', '33301'], ['HHHHHHHHHHH', 'ELDCQQGTRAL', '%"%#%%$$&#"'…	31.0	0.037965072133637	0.2652519893899204	2257.0	0.0	0.0	0.0	1234.0	262.5	0.0842198581560283	0.8962264150943396	1022.0	0.0	-1.0	-1.0	-1.0	3030.5	0.3839893705364557	0.766832504145937	3006.0	0.0	-1.0	-1.0	-1.0	0.1041	0.3065	251.0	0.8351437699680511	0.0	0.125	0.1	8332	NC_001501	P03355
4CC9	A	307.0	2.47	9730	9606	0005524#0030331#1990244#0106310#0106311	0080008#0005737#0001650#0005654#0005634	0030183#0035212#1990245#0000122#0016567#0033151#0016032	0.0105554829914642	4.638822010910516	0.0070671378091875	[[1115, 1121], [1371, 1374], [1179, 1182], [1340, 1343], [1080, 1085], [1340, 1342]]	[3, 5, 6, 1, 4, 0]	[[46, 52], [206, 209], [309, 312], [421, 424], [592, 597], [744, 746]]	[['SEEEEEE', 'GQLKLYN', 'U303023', '3414134', 'SEEEEEE', 'SVLHSTQ', 'U/03223', '3014334'], ['EEEE', 'NQGS', '3322', '4433', 'EEEE', 'KHTP', '3322', '4433'], ['.SEE', 'DHYV', ']V2/', '4430', '.SEE', 'EKGI', ']V2/', '4430'], ['TT..', 'TDYK', 'NO}]', '3434', 'TT..', 'YNYK', 'NO}]', '3434'], ['EEEEEE', 'FRPISV', '142/2/', '253030', 'EEEEEE', 'FGGVSV', '122/2/', '233030'], ['TT.', 'TDY', 'NO}', '343',…	38.0	0.0856610800744879	0.2911392405063291	1516.0	0.0	0.0	0.0	1291.0	595.0	0.2334630350194552	0.9125475285171104	765.0	0.0	-1.0	-1.0	-1.0	0.0	-1.0	-1.0	-1.0	0.0	-1.0	-1.0	-1.0	0.1059	0.2579	307.0	0.8353541799617102	0.0	0.0	0.0	-	-	Q9Y4B6
2KT5	A	2480.0	-1.0	56009	10090	0003723#0003697	0005737#0005681	0006397#0051028#0008380	0.0708871549648863	0.8227965681599982	0.5862708719851579	[[144, 146], [144, 147], [105, 107], [116, 119], [56, 59], [129, 132], [88, 92]]	[3, 5, 6, 1, 4, 0, 2]	[[51, 53], [200, 203], [288, 290], [375, 378], [555, 558], [763, 766], [988, 992]]	[['EEE', 'PMD', '213', '324', 'EEE', 'TQD', '233', '344'], ['EEEE', 'PMDI', '213/', '3240', 'EEEE', 'YFKI', '213/', '3240'], ['EEE', 'AVD', '1/3', '204', 'EEE', 'AVD', '1/3', '204'], ['SEEE', 'GTAD', 'U213', '3324', 'SEEE', 'STFK', 'U213', '3324'], ['....', 'WQHD', '}]]]', '3444', '....', 'SNKK', '}]]]', '3444'], ['HHHH', 'LKAM', '"%##', '1422', 'HHHH', 'LNRA', '"%&#', '1452'], ['HHHHH', 'DADIQ',…	15.0	0.0357675111773472	0.3221476510067114	1193.0	0.0	0.0	0.0	1107.0	199.0	0.0971943887775551	0.8899082568807339	889.0	0.0	-1.0	-1.0	-1.0	0.0	-1.0	-1.0	-1.0	0.0	-1.0	-1.0	-1.0	0.0617	0.3069	124.0	0.82555910543131	0.0	0.0	0.0	-	-	Q9JJW6
4BG7	B	88.0	1.9	2777499	10726	0003677	0042025	0006355	0.0011828424223953	1.8387881167948203	0.819148936170212	[[21, 23], [56, 60], [57, 60], [78, 83], [17, 22], [92, 94], [90, 98]]	[3, 5, 6, 1, 4, 0, 2]	[[51, 53], [205, 209], [313, 316], [365, 370], [549, 554], [764, 766], [952, 960]]	[['EEE', 'WEK', '233', '344', 'EEE', 'TQD', '233', '344'], ['EEEEE', 'PTKSG', '22322', '33433', 'EEEEE', 'SKHTP', '23322', '34433'], ['EEEE', 'TKSG', '2322', '3433', 'EEEE', 'YQTS', '2322', '3433'], ['HHHHHH', 'TQILSE', '$%!"$%', '340134', 'HHHHHH', 'YSVLYN', '$$!"$%', '330134'], ['EEEEEE', 'SIILWE', '2//023', '300134', 'EEEEEE', 'TGVLTE', '22/023', '330134'], ['HHH', 'KRA', '%&#', '452', 'HHH', …	23.0	0.015552099533437	0.2247191011235955	1197.0	1.0	0.000935453695042	0.5	1067.0	259.0	0.0766902119071644	0.95	911.0	0.0	-1.0	-1.0	-1.0	360.5	0.0622233793282999	0.8241379310344827	3551.0	0.0	-1.0	-1.0	-1.0	0.0503	0.369	88.0	0.8166134185303514	0.0	0.0	0.0	121750	NC_005859	Q6QGH2
6I9E	J	146.0	3.74	5600470	466051	#	0098021	#	0.0126318002651719	0.9996508511431016	0.8832599118942719	[[46, 48], [4, 6], [96, 102], [98, 104], [14, 19], [55, 57], [43, 47]]	[3, 5, 6, 1, 4, 0, 2]	[[38, 40], [210, 212], [312, 318], [395, 401], [529, 534], [735, 737], [971, 975]]	[['.SS', 'GPH', '}UV', '334', '.SS', 'YPD', '}UV', '334'], ['...', 'VKL', 'Y]Z', '041', '...', 'INL', 'Y]Z', '041'], ['EEEEEEE', 'VTVTLKA', '/2/2031', '0303142', 'EEEEEEE', 'IYQTSNF', '/232231', '0343342'], ['EEEEEEE', 'VTLKAAV', '/20311/', '0314220', 'EEEEEEE', 'VYADSFV', '/21321/', '0324320'], ['......', 'EYWERV', ']}}]^Y', '433450', '......', 'KSTNLV', ']}}]ZY', '433410'], ['EE.', 'SIH', '2/]'…	29.5	0.0266362252663622	0.3333333333333333	1209.0	2.0	0.0017777777777777	0.5	1121.0	182.5	0.0822846079380445	0.8854166666666666	937.0	0.0	-1.0	-1.0	-1.0	426.0	0.0778551172982727	0.7864583333333334	3495.0	0.0	-1.0	-1.0	-1.0	0.0671	0.2929	146.0	0.8221797323135756	0.0	0.0	0.0	84201	NC_009803	A7XXC1
1KSX	E	145.0	3.2	1489019	337052	0005524#0003677#0003678#0016817	0042025	0006260	0.0018470921627879	2.9970788704701743	0.5774907749077482	[[238, 241], [226, 233], [165, 169], [235, 240], [217, 221], [160, 162], [251, 254]]	[3, 5, 6, 1, 4, 0, 2]	[[49, 52], [198, 204], [295, 299], [395, 400], [538, 542], [769, 771], [956, 959]]	[['EEEE', 'NTAK', '3213', '4324', 'EEEE', 'HSTQ', '3223', '4334'], ['TTEEEEEE', 'EGGTCAVY', 'ON2211/2', '43332203', 'TTEEEEE', 'DGYFKIY', 'ON213/2', '4332403'], ['HHHHH', 'GLFKS', '$"#%$', '31243', 'HHHHH', 'PLSET', '$"$%$', '31343'], ['EEEEEE', 'ICFNTA', '/11321', '022432', 'EEEEEE', 'VYADSF', '/21321', '032432'], ['EEEEE', 'FLQMQ', '10313', '21424', 'EEEEE', 'FVNFN', '1/313', '20424'], ['HHH', …	33.5	0.0532051282051282	0.2610062893081761	1242.0	0.5	0.0026690391459074	0.75	1120.0	217.5	0.0904669260700389	0.93	928.0	0.0	-1.0	-1.0	-1.0	1829.0	0.3082225504677499	0.7934093789607097	2484.0	0.0	-1.0	-1.0	-1.0	0.0873	0.4032	145.0	0.8318471337579618	0.0	0.0	0.0	7945	NC_001522	P03116
5E7F	I	128.0	2.7	920859	#	#	#	#	0.0285791349197585	1.069583778983231	0.6410748560460646	[[160, 163], [160, 164], [113, 118], [132, 139], [133, 137], [52, 55], [50, 58]]	[3, 5, 6, 1, 4, 0, 2]	[[50, 53], [204, 208], [313, 318], [429, 436], [572, 576], [747, 750], [952, 960]]	[['EEEE', 'GPKH', '2233', '3344', 'EEEE', 'STQD', '2233', '3344'], ['EEEEE', 'GPKHP', '22332', '33443', 'EEEEE', 'YSKHT', '22332', '33443'], ['EEEEEE', 'TQIYEA', '23/231', '340342', 'EEEEEE', 'YQTSNF', '232231', '343342'], ['..EEEEEE', 'MPTKAIYS', '[}231/22', '23342033', '..EEEEEE', 'FTGDVIAW', '[}23//12', '23340023'], ['.EEEE', 'PTKAI', '}231/', '33420', '.EEEE', 'TTDAV', '}231/', '33420'], ['HH…	22.0	0.030256012412723	0.2484076433121019	1132.0	5.0	0.0009009009009009	1.0	1109.0	286.0	0.1122345803842265	0.9098360655737704	867.0	0.0	-1.0	-1.0	-1.0	580.5	0.0894183961055598	0.7913832199546486	3462.0	0.0	-1.0	-1.0	-1.0	0.0726	0.3934	128.0	0.8332268370607029	0.0	0.0	0.0	38347	NC_002703	Q38610
6CX1	C	268.0	3.8	6966369	390157	0005524#0004197#0005216#1990380#0061578#0003723#0003724#0003968#0005198#0004843	0044162#0044196#0044385#0016020#0039617#0039618	0039707#0051259#0018144#0039548#0039557#0039545#0039540#0039723#0039722#0039547#0006351#0046718#0039694#0019062	0.006093707222305	1.244929889192618	0.663424124513619	[[114, 116], [111, 116], [114, 116], [40, 43], [265, 268], [89, 91], [248, 254]]	[3, 5, 6, 1, 4, 0, 2]	[[50, 52], [201, 206], [315, 317], [412, 415], [547, 550], [766, 768], [968, 974]]	[['EEE', 'GWQ', '223', '334', 'EEE', 'STQ', '223', '334'], ['EEEEEE', 'MKCGWQ', '131223', '242334', 'EEEEEE', 'FKIYSK', '13/223', '240334'], ['EEE', 'GWQ', '223', '334', 'EEE', 'TSN', '223', '334'], ['TT..', 'PTKS', 'NN]}', '3343', 'TT..', 'PGQT', 'NN]}', '3343'], ['EEEE', 'TSPY', '2222', '3333', 'EEEE', 'TGTG', '2222', '3333'], ['HHH', 'FLS', '#"$', '213', 'HHH', 'ALT', '#"$', '213'], ['..TTS..'…	110.5	0.111155537784886	0.291710388247639	1548.0	1.0	0.0008006405124099	0.5	1247.0	396.0	0.1704980842911877	0.8599033816425121	837.0	0.0	-1.0	-1.0	-1.0	3465.5	0.3671353500923164	0.7769762548842801	3714.0	0.0	-1.0	-1.0	-1.0	0.1101	0.2967	268.0	0.8351437699680511	0.0	0.0	0.1	7310	NC_011349	Q155Z9
3J26	L	508.0	3.5	6760338	543939	#	0019028	#	0.0080014537020928	9.31674010450047	0.0011709601873528	[[465, 469], [70, 76], [465, 469], [73, 78], [200, 205], [502, 505], [373, 376]]	[3, 5, 6, 1, 4, 0, 2]	[[47, 51], [202, 208], [312, 316], [431, 436], [549, 554], [762, 765], [1009, 1012]]	[['EEEEE', 'VYDGT', '/2322', '03433', 'EEEEE', 'VLHST', '/0322', '01433'], ['EEEEEEE', 'QVPYDIT', '3/223/2', '4033403', 'EEEEEEE', 'KIYSKHT', '3/22332', '4033443'], ['EEEEE', 'VYDGT', '/2322', '03433', 'EEEEE', 'IYQTS', '/2322', '03433'], ['EEEEEE', 'YDITFT', '23/212', '340323', 'EEEEEE', 'GDVIAW', '23//12', '340023'], ['EEEEEE', 'TGVLYE', '22/023', '330134', 'EEEEEE', 'TGVLTE', '22/023', '330134…	77.0	0.0697522816166884	0.3203592814371258	1200.0	1.0	0.0006715916722632	0.5	1487.0	632.5	0.2803571428571428	0.8463611859838275	749.0	0.0	-1.0	-1.0	-1.0	2093.0	0.3262446835126344	0.8084314941103534	2384.0	0.0	-1.0	-1.0	-1.0	0.1374	0.2281	362.0	-1.0	0.0	0.0	0.0	18343	NC_011132	B4YNG0
5A32	B	368.0	3.44	956626	928299	0003677#0005525#0003723#0005198	0042025#0044219#0039617	0046740	0.0119228066129264	1.307139356944738	0.5350089766606814	[[168, 171], [248, 251], [169, 171], [78, 85], [149, 156], [105, 108], [233, 236]]	[3, 5, 6, 1, 4, 0, 2]	[[48, 51], [201, 204], [314, 316], [423, 430], [594, 601], [768, 771], [1005, 1008]]	[['EEEE', 'LDWS', '0322', '1433', 'EEEE', 'LHST', '0322', '1433'], ['EEEE', 'FEVT', '13/2', '2403', 'EEEE', 'FKIY', '13/2', '2403'], ['EEE', 'DWS', '322', '433', 'EEE', 'QTS', '322', '433'], ['....TT..', 'TNISDNSG', '}]Y}OO}}', '34034433', '....TT..', 'YKLPDDFT', '}]Z}OO[}', '34134423'], ['EEEEEE..', 'TVICVSGW', '2//1/2}}', '30020333', 'EEEEEE..', 'GVSVITPG', '2/2//2}}', '30300333'], ['HHHH', 'YT…	66.0	0.152768512341561	0.2792682926829268	679.0	0.0	0.0	0.0	1351.0	566.5	0.2204797047970479	0.8951310861423221	817.0	0.0	-1.0	-1.0	-1.0	3071.0	0.4208553791887125	0.7865677791512155	2109.0	0.0	-1.0	-1.0	-1.0	0.1078	0.2278	368.0	0.8364217252396167	0.0	0.0	0.0	3481	NC_003550	P03599
4ILD	B	237.0	3.27	1489735	11100	0005524#0004197#0003677#1990814#0042802#0005216#0017111#0033897#0003723#0003724#0033592#0003968#0004252#0070008	0030430#0044161#0044177#0033650#0042025#0044228#0016021#0044385#0032993#1990904#0055036	0075512#0039654#0039520#0039707#0051259#0043489#0039548#0019082#0039694#0019062	0.0315694717153663	0.6899313089345871	0.819148936170212	[[990, 993], [894, 899], [990, 993], [986, 990], [954, 959], [970, 973]]	[3, 5, 6, 1, 4, 2]	[[49, 52], [203, 208], [314, 317], [374, 378], [593, 598], [972, 975]]	[['EEEE', 'NYTK', '3223', '4334', 'EEEE', 'HSTQ', '3223', '4334'], ['EEEEEE', 'IESKKW', '/32332', '043443', 'EEEEEE', 'IYSKHT', '/22332', '033443'], ['EEEE', 'NYTK', '3223', '4334', 'EEEE', 'QTSN', '3223', '4334'], ['.SEEE', 'AGTFN', '[U213', '23324', '.SEEE', 'FSTFK', '[U213', '23324'], ['EEEEEE', 'TTVQVI', '22/3//', '330400', 'EEEEEE', 'GGVSVI', '22/2//', '330300'], ['SB.S', 'MRPY', 'T~}U', '25…	73.5	0.0666200791986955	0.2954545454545454	3325.0	1.0	0.0008203445447087	0.5	1217.0	371.0	0.1502890173410404	0.8524590163934426	855.0	0.0	-1.0	-1.0	-1.0	3821.5	0.2177419354838709	0.7966951903216288	9011.0	0.0	-1.0	-1.0	-1.0	0.1194	0.3749	237.0	-1.0	0.5	0.25	0.2	12573	NC_001461	P19711
4CHE	A	161.0	1.8	5075739	126796	0003723	0042025#0019012	0006370#0075526#0039694	0.0574991491233397	0.8320394535757264	0.6731898238747549	[[337, 340], [370, 376], [359, 363], [371, 375], [359, 363], [406, 414], [404, 409]]	[3, 5, 6, 1, 4, 0, 2]	[[47, 50], [201, 207], [312, 316], [394, 398], [595, 599], [761, 769], [959, 964]]	[['EEEE', 'ILNS', '/032', '0143', 'EEEE', 'VLHS', '/032', '0143'], ['EEEEEEE', 'AKVYFQN', '13/2133', '2403244', 'EEEEEEE', 'FKIYSKH', '13/2233', '2403344'], ['EEEEE', 'VTIPY', '/2/22', '03033', 'EEEEE', 'IYQTS', '/2322', '03433'], ['EEEEE', 'KVYFQ', '3/213', '40324', 'EEEEE', 'NVYAD', '3/213', '40324'], ['EEEEE', 'VTIPY', '/2/22', '03033', 'EEEEE', 'VSVIT', '/2//2', '03003'], ['HHHHHHHHH', 'PLLDI…	48.5	0.1375089992800576	0.2924961715160796	736.0	0.0	0.0	0.0	1144.0	321.0	0.121031746031746	0.8970588235294118	872.0	0.0	-1.0	-1.0	-1.0	2087.5	0.3297009042429863	0.7817482133040132	2494.0	0.0	-1.0	-1.0	-1.0	0.0714	0.2753	160.0	0.8345047923322684	0.0	0.0	0.0	2375	NC_006508	Q9YNA4
4FTE	A	328.0	3.5	962115	12287	0004190#0046872	0039617	0039665#0099008	0.0206512848491983	1.1936578764830292	0.5981308411214952	[[312, 316], [170, 174], [189, 192], [103, 113], [173, 178], [349, 351], [362, 375]]	[3, 5, 6, 1, 4, 0, 2]	[[47, 51], [200, 204], [311, 314], [395, 401], [595, 600], [769, 771], [954, 964]]	[['EEEEE', 'ILKAW', '/0312', '01423', 'EEEEE', 'VLHST', '/0322', '01433'], ['EEEEE', 'SMNVG', '213/2', '32403', 'EEEEE', 'YFKIY', '213/2', '32403'], ['EEEE', 'TVWK', '2/23', '3034', 'EEEE', 'GIYQ', '2/23', '3034'], ['EEEPTTEEEEE', 'ISFTAGQDTFI', '/21GMN3321/', '03232344320', 'EEEEEEE', 'VYADSFV', '/21321/', '0324320'], ['EEEEE.', 'VGIYPT', '/2/22}', '030333', 'EEEEE.', 'VSVITP', '/2//2}', '030033…	43.5	0.0496209510682288	0.314410480349345	1222.0	0.0	0.0	0.0	1311.0	578.5	0.2210526315789473	0.868421052631579	779.0	0.0	-1.0	-1.0	-1.0	1181.5	0.2066800602712205	0.7734962406015038	2918.0	0.0	-1.0	-1.0	-1.0	0.1033	0.242	328.0	0.8390596745027125	0.0	0.0	0.0	1400	NC_004144	P12870
4CGX	B	158.0	2.7	5075734	126796	0003723	0042025#0019012	0039694	0.0298458591213663	1.031276215454627	0.7203219315895364	[[114, 116], [114, 116], [37, 39], [94, 97], [105, 109], [136, 152], [133, 154]]	[3, 5, 6, 1, 4, 0, 2]	[[51, 53], [205, 207], [297, 299], [434, 437], [527, 531], [761, 770], [984, 1009]]	[['EEE', 'YHD', '233', '344', 'EEE', 'TQD', '233', '344'], ['EEE', 'YHD', '233', '344', 'EEE', 'SKH', '233', '344'], ['HHH', 'WKY', '$%$', '343', 'HHH', 'SET', '$%$', '343'], ['EEEE', 'VAYK', '/123', '0234', 'EEEE', 'IAWN', '/123', '0234'], ['SS...', 'SDHSP', 'UV]}}', '34433', 'S....', 'PKKST', 'U]]}}', '34433'], ['HHHHHHHHHHHHHHHHH', 'SQLQDIKGFLCRALEWV', '$%"%%!%$#"#&#"%$!', '34144043212521430',…	19.5	0.0770318021201413	0.2270833333333333	935.0	0.0	0.0	0.0	1143.0	297.5	0.0994152046783625	0.8717948717948718	909.0	0.0	-1.0	-1.0	-1.0	1832.0	0.3124541228284805	0.7961346633416458	2483.0	0.0	-1.0	-1.0	-1.0	0.0737	0.341	157.0	0.8166134185303514	0.0	0.0	0.0	1927	NC_006496	P27194
3J0H	D	252.0	18.0	1258217	169683	#	#	#	0.0140100640881709	1.245737252756307	0.6011235955056171	[[149, 152], [205, 210], [149, 154], [177, 184], [208, 213], [278, 283], [312, 317]]	[3, 5, 6, 1, 4, 0, 2]	[[49, 52], [200, 205], [314, 319], [438, 449], [597, 602], [768, 773], [1011, 1016]]	[['EEEE', 'DGLK', '3203', '4314', 'EEEE', 'HSTQ', '3223', '4334'], ['EEEEEE', 'GMRVWS', '214/22', '325033', 'EEEEEE', 'YFKIYS', '213/22', '324033'], ['EEEEEE', 'DGLKAR', '320314', '431425', 'EEEEEE', 'QTSNFR', '322314', '433425'], ['.TTT..EE', 'SDKDGSQS', '}OOO}}32', '34443343', '.TTTT..--.EE', 'SNNLDSK--GNY', '}OOLO}]--}32', '3441434--343'], ['EEE..T', 'VWSTTT', '/22}}N', '033333', 'EEE..T', 'VI…	66.0	0.1171428571428571	0.2887323943661972	832.0	0.0	0.0	0.0	1237.0	342.5	0.1503330161750713	0.8494623655913979	865.0	0.0	-1.0	-1.0	-1.0	2170.5	0.365441906653426	0.7821466524973433	2146.0	0.0	-1.0	-1.0	-1.0	0.112	0.3139	252.0	0.8223642172523962	0.0	0.0	0.0	280334	NC_004629	Q8SDD3
2C0N	A	187.0	1.86	2845984	269145	#	#	#	0.002408041728787	3.0199874235346886	0.4895470383275264	[[168, 172], [166, 171], [169, 173], [84, 89], [162, 166], [37, 40], [73, 80]]	[3, 5, 6, 1, 4, 0, 2]	[[48, 52], [204, 209], [314, 318], [433, 438], [549, 553], [770, 773], [953, 960]]	[['EEEEE', 'LKAYH', '03123', '14234', 'EEEEE', 'LHSTQ', '03223', '14334'], ['EEEEEE', 'SSLKAY', '220312', '331423', 'EEEEEE', 'YSKHTP', '223322', '334433'], ['EEEEE', 'KAYHF', '31231', '42342', 'EEEEE', 'QTSNF', '32231', '43342'], ['EEEEE.', 'VVCGYY', '//122}', '002333', 'EEEEE.', 'VIAWNS', '//123}', '002343'], ['EEEEE', 'TYALS', '22102', '33213', 'EEEEE', 'TGVLT', '22/02', '33013'], ['HHHH', 'VA…	33.0	0.0337682271680736	0.2634730538922156	1136.0	0.0	0.0	0.0	1174.0	260.5	0.1203522504892367	0.8092105263157895	870.0	0.0	-1.0	-1.0	-1.0	672.0	0.106611993849308	0.8093385214007782	3388.0	0.0	-1.0	-1.0	-1.0	0.0936	0.3432	187.0	0.8150563129816242	0.0	0.0	0.0	17663	NC_005892	Q6Q0L5
6YVA	C	155.0	3.18	100038882	10090	0005178#0031386#0031625	0005737#0022627#0005576#0005634	0042742#0051607#0007229#0032020#0019941#0031397#0060339#0045071#0030501#0045648#0032729#0032733#0032649#0009617#0034340	0.0017344919220001	1.495710174690755	0.846652267818574	[[92, 95], [92, 94], [91, 95], [121, 123], [124, 128], [26, 29], [103, 111]]	[3, 5, 6, 1, 4, 0, 2]	[[49, 52], [202, 204], [313, 317], [451, 453], [543, 547], [761, 764], [1002, 1010]]	[['EEEE', 'NIYE', '3/23', '4034', 'EEEE', 'HSTQ', '3223', '4334'], ['EEE', 'NIY', '3/2', '403', 'EEE', 'KIY', '3/2', '403'], ['EEEEE', 'SNIYE', '23/23', '34034', 'EEEEE', 'YQTSN', '23223', '34334'], ['EEE', 'WLS', '202', '313', 'EEE', 'YLY', '202', '313'], ['ETTEE', 'FEGRP', '1ON42', '24353', 'ETTEE', 'FNGLT', '1ON02', '24313'], ['HHHH', 'SELK', '$%"%', '3414', 'HHHH', 'TQLN', '$%"%', '3414'], ['…	30.5	0.0293663060278207	0.2714285714285714	1154.0	0.0	0.0	0.0	1138.0	253.5	0.1105626850937808	0.896	888.0	0.0	-1.0	-1.0	-1.0	0.0	-1.0	-1.0	-1.0	0.0	-1.0	-1.0	-1.0	0.0741	0.3102	155.0	0.8281150159744409	0.0	0.0	0.0	-	-	Q64339
3WOF	G	129.0	3.3	3169736	300852	0003677#0003899#0032549	#	0006351	0.0265101992417002	0.9701804694555416	0.904231625835188	[[706, 709], [708, 711], [711, 713], [794, 797], [798, 800], [771, 777], [771, 773]]	[3, 5, 6, 1, 4, 0, 2]	[[49, 52], [225, 228], [317, 319], [412, 415], [596, 598], [764, 770], [994, 996]]	[['EEEE', 'ERYE', '3423', '4534', 'EEEE', 'HSTQ', '3223', '4334'], ['EEEE', 'YEIE', '23/3', '3404', 'EEEE', 'PLVD', '20/3', '3104'], ['EEE', 'EAR', '314', '425', 'EEE', 'NFR', '314', '425'], ['TT..', 'PGEG', 'NN]}', '3343', 'TT..', 'PGQT', 'NN]}', '3343'], ['EEE', 'GIV', '2//', '300', 'EEE', 'SVI', '2//', '300'], ['HHHHHHH', 'ERLLRSI', '%&""&$!', '4511530', 'HHHHHHH', 'NRALTGI', '%&#"$$!', '45213…	50.5	0.1358180669614655	0.2657601977750309	774.0	0.0	0.0	0.0	1112.0	185.5	0.0907258064516129	0.75	872.0	0.0	-1.0	-1.0	-1.0	0.0	-1.0	-1.0	-1.0	0.0	-1.0	-1.0	-1.0	0.0651	0.3303	129.0	0.6779552715654952	0.0	0.0	0.0	-	-	Q8RQE9
6BP2	A	148.0	3.17	20282644	378809	#	0020002#0016021#0019031#0055036	0039654#0019062	0.0151400016680388	1.1677265773521963	0.7999999999999994	[[116, 124], [124, 128], [161, 163], [159, 162], [81, 84], [175, 177], [174, 178]]	[3, 5, 6, 1, 4, 0, 2]	[[45, 53], [202, 206], [313, 315], [434, 437], [524, 527], [764, 766], [993, 997]]	[['.S.EEEEEE', 'YPKBKTVHH', '}U]532/33', '334643044', '.SEEEEEEE', 'SSVLHSTQD', '}U/032233', '330143344'], ['EEEEE', 'HIQGQ', '3/323', '40434', 'EEEEE', 'KIYSK', '3/223', '40334'], ['EEE', 'TEG', '232', '343', 'EEE', 'YQT', '232', '343'], ['EEEE', 'VFTE', '/123', '0234', 'EEEE', 'IAWN', '/123', '0234'], ['EE.S', 'VEYT', '/3}U', '0433', 'EE.S', 'VEGP', '/3}U', '0433'], ['HHH', 'HRM', '%&#', '452',…	35.0	0.0994475138121546	0.2845849802371542	942.0	6.0	0.00177304964539	0.6666666666666666	1125.0	227.0	0.0939334637964774	0.8807339449541285	913.0	0.0	-1.0	-1.0	-1.0	2029.0	0.3280231716147719	0.7878260869565218	2418.0	0.0	-1.0	-1.0	-1.0	0.0754	0.3255	215.0	-1.0	0.0	0.5	0.1	19114	NC_024781	Q1PDC7
5WMF	C	138.0	1.9	3783709; 3783774	10377	0003677#0003700	0042025	0045893#0006275#0039504#0039588#0039644#0019042	0.0312225350808575	1.3034531662321658	0.4062499999999991	[[599, 602], [599, 603], [516, 519], [498, 506], [595, 599], [518, 522], [514, 519]]	[3, 5, 6, 1, 4, 0, 2]	[[50, 53], [204, 208], [295, 298], [426, 436], [595, 599], [761, 765], [1005, 1010]]	[['EEEE', 'SFDD', '2133', '3244', 'EEEE', 'STQD', '2233', '3344'], ['EEEEE', 'SFDDG', '21332', '32443', 'EEEEE', 'YSKHT', '22332', '33443'], ['HHHH', 'SLYN', '$"$%', '3134', 'HHHH', 'PLSE', '$"$%', '3134'], ['.TT..EEEE', 'TDEGTWVAG', '}OO}}2/12', '344333023', '.TT..EEEEEE', 'PDDFTGDVIAW', '}OO[}23//12', '34423340023'], ['EEEEE', 'VTVCS', '/2/12', '03023', 'EEEEE', 'VSVIT', '/2//2', '03003'], ['HH…	0.0	0.0	0.0	1914.0	0.0	0.0	0.0	1121.0	200.5	0.0834951456310679	0.945054945054945	939.0	0.0	-1.0	-1.0	-1.0	0.0	-1.0	-1.0	-1.0	0.0	-1.0	-1.0	-1.0	0.0661	0.2977	138.0	0.8351437699680511	0.0	0.0	0.0	171823	NC_007605	P03211
4GQH	K	143.0	3.06	1494080	12243	0005198	0019029	#	0.1333975157393825	1.0866897010241277	0.5213523131672597	[[2, 4], [106, 108], [68, 70], [68, 70], [118, 121], [76, 80]]	[5, 6, 1, 4, 0, 2]	[[208, 210], [294, 296], [394, 396], [586, 588], [769, 772], [959, 963]]	[['EE.', 'YSI', '22Y', '330', 'EE.', 'TPI', '22Y', '330'], ['.HH', 'ETL', ']$"', '431', '.HH', 'DPL', ']$"', '431'], ['EEE', 'KVY', '3/2', '403', 'EEE', 'NVY', '3/2', '403'], ['EEE', 'KVY', '3/2', '403', 'EEE', 'DIT', '3/2', '403'], ['HHHH', 'TVAI', '$!#!', '3020', 'HHHH', 'GIAV', '$!#!', '3020'], ['HHHHH', 'LDPLV', '"%$"!', '14310', 'HHHHH', 'LNTLV', '"%$"!', '14310']]	47.5	0.0256603773584905	0.3177570093457944	1218.0	5.0	0.0008896797153024	1.0	1123.0	286.5	0.0986193293885601	0.9009009009009008	903.0	0.0	-1.0	-1.0	-1.0	512.5	0.0862957238536836	0.7976190476190477	3462.0	0.0	-1.0	-1.0	-1.0	0.0848	0.4185	143.0	0.8172523961661342	0.0	0.0	0.0	6395	NC_001367	P69687
7CZF	A	170.0	3.2	1969	9606	0005524#0045296#0019838#0004714#0005005#0001618	0009986#0005925#0005887#0030027#0031258#0031256#0043005#0005886#0043235#0032587#0070160	0090630#0048320#0007411#0002043#0046849#0060444#0046058#0007155#0060326#0016477#0048870#0050830#0048013#0006954#0008630#0030216#0070309#0033598#0007275#0016525#0032682#1901491#0051898#0021915#0060035#0014028#0001649#0030316#1904238#1903348#0033674#1903078#0036342#0043491#0072659#0045765#0043535#0033628#0070372#0010591#0070848#0001501#0007169#0001570	0.0279507439334509	1.1151594698399134	0.7701863354037268	[[122, 125], [119, 126], [63, 68], [123, 126], [199, 206]]	[3, 5, 6, 1, 4]	[[50, 53], [201, 208], [311, 316], [396, 399], [528, 535]]	[['EEEE', 'YYAE', '2213', '3324', 'EEEE', 'STQD', '2233', '3344'], ['EEEEEEEE', 'FNLYYAES', '13022132', '24133243', 'EEEEEEEE', 'FKIYSKHT', '13/22332', '24033443'], ['EEEEEE', 'PIYMYS', '2/2122', '303233', 'EEEEEE', 'GIYQTS', '2/2322', '303433'], ['EEEE', 'YAES', '2132', '3243', 'EEEE', 'YADS', '2132', '3243'], ['........', 'KKCPELLQ', ']][}]ZZ]', '44234114', '........', 'KKSTNLVK', ']]}}]ZY]', '…	58.0	0.1172800998128509	0.2910216718266253	957.0	0.0	0.0	0.0	1154.0	344.0	0.141	0.9155844155844156	846.0	118.0	0.2959183673469387	0.8055555555555556	186.0	1980.0	0.3669159700835899	0.7557770729497055	2339.0	176.5	0.1559432933478735	0.7526315789473684	727.0	0.0951	0.399	115.0	-1.0	0.0	0.0	0.0	3946	NM_004431	P29317
2HWC	1	273.0	3.0	1461213	12131	0005524#0004197#0005216#0046872#0017111#0003723#0003724#0003968#0005198	0044162#0042025#0044385#0016020#0039618	0006260#0075509#0039520#0039664#0039707#0044694#0039690#0051259#0018144#0039657#0039522#0039540#0039611#0006351#0039694#0019062	0.0041933495067023	1.2130579482715782	1.0023419203747062	[[204, 207], [100, 105], [126, 129], [125, 128], [126, 131], [68, 71], [114, 116]]	[3, 5, 6, 1, 4, 0, 2]	[[38, 41], [206, 211], [313, 316], [448, 451], [547, 552], [764, 767], [1010, 1012]]	[['.SSS', 'YSHD', '}UVV', '3344', '.SSS', 'YPDK', '}UVV', '3344'], ['EEE...', 'NDWKIN', '332]Y]', '443404', 'EEEE..', 'KHTPIN', '3322Y]', '443304'], ['EEEE', 'SEYT', '2322', '3433', 'EEEE', 'YQTS', '2322', '3433'], ['EEEE', 'DSEY', '3232', '4343', 'EEEE', 'NYNY', '3232', '4343'], ['EEEEEE', 'SEYTIL', '2322/0', '343301', 'EEEEEE', 'TGTGVL', '2222/0', '333301'], ['HHHH', 'ECFL', '%##"', '4221', 'HH…	102.0	0.1145536078271504	0.2812812812812812	1454.0	1.0	0.0007974481658692	0.5	1252.0	362.5	0.1901066925315228	0.8711111111111111	806.0	0.0	-1.0	-1.0	-1.0	3976.5	0.3441054091539528	0.7871192893401016	4058.0	0.0	-1.0	-1.0	-1.0	0.1058	0.3058	40.0	-1.0	0.0	0.0	0.1	7212	NC_001490	P03303
6GML	K	115.0	3.2	100521614	#	#	#	#	0.0325170978693916	1.0539536224471058	0.8269230769230773	[[60, 62], [19, 23], [41, 44], [70, 72], [78, 82], [96, 110], [109, 112]]	[3, 5, 6, 1, 4, 0, 2]	[[50, 52], [203, 207], [295, 298], [432, 434], [601, 605], [761, 773], [952, 955]]	[['EEE', 'GYK', '223', '334', 'EEE', 'STQ', '223', '334'], ['EEEEE', 'ITINK', '/2/33', '03044', 'EEEEE', 'IYSKH', '/2233', '03344'], ['HHHH', 'TLGN', '$"$%', '3134', 'HHHH', 'PLSE', '$"$%', '3134'], ['EEE', 'KII', '3//', '400', 'EEE', 'DVI', '3//', '400'], ['.TTS.', 'TPDYS', '}NOU}', '33433', '.TTT.', 'GTNTS', '}NON}', '33433'], ['HHHHHHHHHHHHHHH', 'SELSLLEERFRVAIK', '$%"$""%%&#&!#!%', '341311445…	19.5	0.0154679040989945	0.2061855670103092	1196.0	0.0	0.0	0.0	1098.0	213.5	0.0792079207920792	0.9090909090909092	922.0	0.0	-1.0	-1.0	-1.0	0.0	-1.0	-1.0	-1.0	0.0	-1.0	-1.0	-1.0	0.2368	0.1787	171.0	-1.0	0.0	0.0	0.0	-	-	F1RKE4
3IT8	B	152.0	2.8	7124	9606	0005125#0042802#0002020#0000976#0005164	0009986#0009897#0005576#0005615#0005887#0016020#0045121#0001891#0005886#0032991#0055037	0006919#0000187#0000185#0048143#0071230#0071316#0071407#0002439#0050890#0030866#0019221#0071550#0050830#0048566#0072577#0060664#0030198#0097191#0008625#0006006#0006959#0007249#0006954#0008630#0007254#0050901#0031663#0000165#0001774#0097527#0010693#1900222#2001234#1903347#0043537#0061048#0043154#0002719#0001937#2001240#0045599#0010629#0046325#0032715#0050995#0010888#0045930#0045662#0035509#0050768…	0.0635093740172773	1.0980412275124392	0.6347992351816434	[[57, 61], [58, 61], [117, 124], [116, 121], [104, 107]]	[3, 5, 6, 1, 4]	[[48, 52], [203, 206], [311, 318], [448, 453], [529, 532]]	[['EEEEE', 'LIYSQ', '0/223', '10334', 'EEEEE', 'LHSTQ', '03223', '14334'], ['EEEE', 'IYSQ', '/223', '0334', 'EEEE', 'IYSK', '/223', '0334'], ['EEEEEEEE', 'PIYLGGVF', '2/2022/1', '30313302', 'EEEEEEEE', 'GIYQTSNF', '2/232231', '30343342'], ['EEEEEE', 'EPIYLG', '32/202', '430313', 'EEEEEE', 'NYNYLY', '323202', '434313'], ['....', 'ETPE', ']}}]', '4334', '....', 'KSTN', ']}}]', '4334']]	29.0	0.0357414448669201	0.2460732984293193	1124.0	1.0	0.0008826125330979	0.5	1131.0	316.5	0.1129831516352824	0.9047619047619048	883.0	128.0	0.2282282282282282	0.6972477064220184	224.0	557.5	0.119775739041794	0.7833333333333333	3324.0	237.0	0.1997593261131167	0.8426395939086294	634.0	0.0787	0.3698	152.0	0.841502227880331	0.5	0.0	0.0	1678	NM_000594	P01375
2UUZ	B	86.0	2.3	2703509	10710	0060703	#	0099016	0.4140571874264978	1.0448028472491622	0.6473988439306357	[[58, 60], [77, 80], [126, 130], [129, 135]]	[6, 1, 0, 2]	[[298, 300], [420, 423], [769, 773], [988, 994]]	[['HHH', 'HYQ', '%$%', '434', 'HHH', 'ETK', '%$%', '434'], ['TTS.', 'KGIP', 'ONR}', '4303', 'TTT.', 'DYNY', 'ONO}', '4343'], ['HHHHH', 'TIAHH', '$!#%%', '30244', 'HHHHH', 'GIAVE', '$!#!%', '30204'], ['HHHHHHH', 'HHQVDID', '%%%!%!%', '4440404', 'HHHHHHH', 'EAEVQID', '%#%!%!%', '4240404']]	16.0	0.0301391035548686	0.3333333333333333	1177.0	1.0	0.0009372071227741	0.5	1065.0	280.0	0.068068068068068	0.9714285714285714	929.0	0.0	-1.0	-1.0	-1.0	434.5	0.0778008298755186	0.783289817232376	3473.0	0.0	-1.0	-1.0	-1.0	0.0535	0.3923	85.0	0.8159744408945687	0.0	0.0	0.0	48502	NC_001416	P03702
1KI2	A	308.0	2.2	24271467	10299	0005524#0004797	#	0071897#0006230	0.1049665067492757	1.0078008973385588	0.7999999999999994	[[144, 146], [143, 146], [144, 146], [200, 206], [78, 82], [359, 362], [211, 217]]	[3, 5, 6, 1, 4, 0, 2]	[[50, 52], [203, 206], [315, 317], [430, 436], [597, 601], [768, 771], [990, 996]]	[['EEE', 'GGE', '223', '334', 'EEE', 'STQ', '223', '334'], ['EEEE', 'IGGE', '/223', '0334', 'EEEE', 'IYSK', '/223', '0334'], ['EEE', 'GGE', '223', '334', 'EEE', 'TSN', '223', '334'], ['..EEEEE', 'GTNIVLG', '}}3//02', '3340013', '.EEEEEE', 'TGDVIAW', '}23//12', '3340023'], ['EEEE.', 'IVYVP', '//2/}', '00303', 'EEE..', 'VITPG', '//2}}', '00333'], ['HHHH', 'PTIC', '$$!#', '3302', 'HHHH', 'TGIA', '$$…	19.0	0.0556776556776556	0.2676056338028169	1081.0	0.0	0.0	0.0	1291.0	546.0	0.1794634597594819	0.9150943396226416	869.0	0.0	-1.0	-1.0	-1.0	733.0	0.1770678553739475	0.7814207650273224	3123.0	0.0	-1.0	-1.0	-1.0	0.0986	0.2401	306.0	0.8340323547034152	0.0	0.0	0.0	152222	NC_001806	P0DTH5
2X8K	A	242.0	2.95	955334	10724	#	0098015	0099001	0.0502941678815069	1.062133500647299	0.834763948497854	[[135, 140], [138, 144], [137, 144], [243, 250], [103, 117], [75, 79], [80, 85]]	[3, 5, 6, 1, 4, 0, 2]	[[48, 53], [200, 206], [311, 317], [430, 437], [545, 556], [761, 765], [1000, 1005]]	[['EEEEEE', 'LKYGPE', '032223', '143334', 'EEEEEE', 'LHSTQD', '032233', '143344'], ['EEEEEEE', 'GPEVTTD', '223/223', '3340334', 'EEEEEEE', 'YFKIYSK', '213/223', '3240334'], ['EEEEEEEE', 'YGPEVTTD', '2223/223', '33340334', 'EEEEEEE', 'GIYQTSN', '2/23223', '3034334'], ['.EEEEEEE', 'PSTIVFTE', '}22//123', '33300234', '.EEEEEEE', 'TGDVIAWN', '}23//123', '33400234'], ['T.EEEEEEEEEEE..', 'SRTYYGRYEFATE…	42.5	0.0452147701582517	0.3015075376884422	1128.0	0.0	0.0	0.0	1226.0	467.5	0.1848574237954769	0.8995215311004785	808.0	0.0	-1.0	-1.0	-1.0	770.0	0.1298174442190669	0.8	3304.0	0.0	-1.0	-1.0	-1.0	0.0931	0.3103	242.0	0.8332272437937619	0.0	0.0	0.0	44010	NC_004166	O48459
6P4G	M	143.0	3.1	100347468	9986	0019843#0003735	0005840	0006412	0.0155425412995379	1.1969635100216989	0.9213483146067412	[[142, 146], [91, 93], [127, 130], [85, 89], [142, 146], [50, 52], [48, 50]]	[3, 5, 6, 1, 4, 0, 2]	[[47, 51], [224, 226], [311, 314], [399, 403], [584, 588], [771, 773], [954, 956]]	[['EEEEE', 'VLKVT', '/03/2', '01403', 'EEEEE', 'VLHST', '/0322', '01433'], ['EEE', 'DYL', '320', '431', 'EEE', 'EPL', '320', '431'], ['EEEE', 'TVGE', '2/23', '3034', 'EEEE', 'GIYQ', '2/23', '3034'], ['EEEEE', 'TIVIR', '2///4', '30005', 'EEEEE', 'SFVIR', '21//4', '32005'], ['EEEEE', 'VLKVT', '/03/2', '01403', 'EEEEE', 'ILDIT', '/03/2', '01403'], ['HHH', 'AIE', '#!%', '204', 'HHH', 'AVE', '#!%', '2…	33.5	0.0367762128325508	0.3071895424836601	1125.0	1.0	0.0008888888888888	0.5	1123.0	235.5	0.1158841158841158	0.9206349206349206	875.0	0.0	-1.0	-1.0	-1.0	0.0	-1.0	-1.0	-1.0	0.0	-1.0	-1.0	-1.0	0.0663	0.3054	143.0	0.7303514376996805	0.0	0.0	0.0	-	-	G1TRM4
5VGC	A	211.0	2.6	6973113	564886	0004842	#	0044403	0.0224933278633274	1.1323841749143293	0.9431818181818185	[[162, 164], [36, 38], [110, 113], [95, 99], [45, 55], [112, 115]]	[3, 5, 6, 1, 4, 0]	[[41, 43], [201, 203], [297, 300], [366, 370], [595, 605], [761, 764]]	[['SEE', 'NVC', 'V/1', '402', 'SEE', 'KVF', 'V/1', '402'], ['EEE', 'AQI', '13/', '240', 'EEE', 'FKI', '13/', '240'], ['HHHH', 'SNYQ', '$%$%', '3434', 'HHHH', 'SETK', '$%$%', '3434'], ['HHHHH', 'TVLRE', '$!"&%', '30154', 'HHHHH', 'SVLYN', '$!"$%', '30134'], ['EEEEE.SSTT.', 'VSIRPMQVNGY', '/2/42[VRON}', '03053240433', 'EEEEE..TTT.', 'VSVITPGTNTS', '/2//2}}NON}', '03003333433'], ['HHHH', 'YQLE', '$%…	38.0	0.043613707165109	0.2772277227722772	1082.0	0.0	0.0	0.0	1194.0	302.5	0.1015992474129821	0.8244274809160306	932.0	0.0	-1.0	-1.0	-1.0	803.0	0.1174057933863112	0.8134991119005328	3338.0	0.0	-1.0	-1.0	-1.0	0.0904	0.3084	211.0	0.746321365509123	0.0	0.0	0.0	54896	NC_011356	B6DZC0
5IT9	C	217.0	3.8	2895002	284590	0003735	0022627	1900153#0006407#0006412	0.0125007038704099	1.1898804489414956	1.0802919708029195	[[89, 93], [83, 92], [67, 70], [114, 123], [109, 117], [130, 134], [189, 194]]	[3, 5, 6, 1, 4, 0, 2]	[[49, 53], [195, 207], [307, 310], [393, 400], [576, 588], [738, 742], [952, 957]]	[['EEEEE', 'KPVQK', '32/33', '43044', 'EEEEE', 'HSTQD', '32233', '43344'], ['EEEEEEEEEE', 'DEVMNIKPVQ', '33/13/32/3', '4402404304', 'EEETTEEEEEEEE', 'KNIDGYFKIYSKH', '33/ON213/2233', '4404332403344'], ['...S', 'PVKE', '}Y]V', '3044', '...S', 'TVEK', '}Y]V', '3044'], ['SEEEEEEEEE', 'GHVGLGIKTA', 'U3/202/321', '3403130432', 'SEEEEEEE', 'TNVYADSF', 'U3/21321', '34032432'], ['EE.SSSEEE', 'VGDSNGHVG',…	22.0	0.0363636363636363	0.2264150943396226	1108.0	1.0	0.0025083612040133	0.75	1192.0	292.0	0.1185324553151458	0.9197080291970804	926.0	0.0	-1.0	-1.0	-1.0	0.0	-1.0	-1.0	-1.0	0.0	-1.0	-1.0	-1.0	0.0881	0.2939	318.0	-1.0	0.0	0.0	0.0	-	-	Q6CKL3
4WRK	B	155.0	2.9	1258034	12360	0004170#0000287	#	0006226#0046081	0.0188879287710191	1.0888051943556492	1.2093023255813944	[[115, 118], [103, 105], [111, 120], [65, 70], [117, 121], [65, 67], [65, 70]]	[3, 5, 6, 1, 4, 0, 2]	[[49, 52], [203, 205], [282, 289], [365, 370], [573, 577], [768, 770], [1006, 1011]]	[['EEEE', 'DLSD', '3023', '4134', 'EEEE', 'HSTQ', '3223', '4334'], ['EEE', 'ITP', '/22', '033', 'EEE', 'IYS', '/22', '033'], ['TS.EEEEEEE', 'KGEIDLSDAI', 'OU]/30231/', '4340413420', 'TS.EEEEE', 'NGTITDAV', 'OU}/231/', '43303420'], ['HHHHHH', 'SGVSSK', '$$!$$%', '330334', 'HHHHHH', 'YSVLYN', '$$!"$%', '330134'], ['EEEEE', 'SDAIR', '231/4', '34205', 'EEEEE', 'TDAVR', '231/4', '34205'], ['HHH', 'SGV…	41.0	0.037122969837587	0.3221476510067114	1144.0	6.5	0.0053097345132743	0.6666666666666666	1121.0	292.0	0.1056751467710371	0.9230769230769232	905.0	0.0	-1.0	-1.0	-1.0	548.0	0.0906522855675398	0.8059360730593608	3456.0	0.0	-1.0	-1.0	-1.0	0.0838	0.3574	155.0	0.8254149971379507	0.0	0.0	0.0	43604	NC_004615	Q8SDV3
6HAU	B	273.0	1.86	1682520	10383	0046872#0003723	0030430#0042025	0006355	0.1984573350156846	3.204648369944997	0.0023446658851109	[[403, 405], [381, 384], [387, 390], [179, 181], [395, 401], [376, 386]]	[3, 6, 1, 4, 0, 2]	[[38, 40], [295, 298], [427, 430], [605, 607], [766, 772], [1002, 1012]]	[['.SS', 'GTK', '}UV', '334', '.SS', 'YPD', '}UV', '334'], ['HHHH', 'SLTQ', '$"$%', '3134', 'HHHH', 'PLSE', '$"$%', '3134'], ['TT..', 'NKCP', 'OO[}', '4423', 'TT..', 'DDFT', 'OO[}', '4423'], ['...', 'TND', '}]]', '344', '...', 'SNQ', '}]]', '344'], ['HHHHHHH', 'AYTTRAI', '#$$$&#!', '2333520', 'HHHHHHH', 'ALTGIAV', '#"$$!#!', '2133020'], ['HHHHHHHHHHH', 'NILHESLTQHL', '%!"%%$"$%%"', '40144313441',…	28.5	0.0490129339686861	0.3257918552036199	1248.0	0.0	0.0	0.0	1256.0	537.0	0.1737891737891738	0.9014778325123152	850.0	0.0	-1.0	-1.0	-1.0	1378.0	0.2195979899497487	0.7974452554744526	2884.0	0.0	-1.0	-1.0	-1.0	0.0972	0.2664	273.0	0.8248350329934013	0.0	0.0	0.0	112930	NC_001350	P13199
5D5N	A	162.0	2.44	3077439	295027	#	0044201#0016021#0019033	0046765#0019058#0019083	0.0202985867246301	1.077171409131347	1.2619047619047603	[[111, 113], [157, 160], [133, 136], [131, 134], [161, 167], [157, 164]]	[5, 6, 1, 4, 0, 2]	[[225, 227], [297, 300], [400, 403], [573, 576], [762, 768], [1007, 1014]]	[['EEE', 'SLI', '20/', '310', 'EEE', 'PLV', '20/', '310'], ['HHHH', 'GEYE', '$%$%', '3434', 'HHHH', 'SETK', '$%$%', '3434'], ['EEEE', 'CVVR', '1//4', '2005', 'EEEE', 'FVIR', '1//4', '2005'], ['EEEE', 'TKCV', '231/', '3420', 'EEEE', 'TDAV', '231/', '3420'], ['HHHHHHH', 'NLLRELY', '%""&%"$', '4115413', 'HHHHHHH', 'QLNRALT', '%"%&#"$', '4145213'], ['HHHHHHHH', 'GEYENLLR', '$%$%%""&', '34344115', 'HH…	12.0	0.0321285140562249	0.2711864406779661	1317.0	5.0	0.0008733624454148	1.0	1144.0	245.5	0.0867492850333651	0.9381443298969072	952.0	0.0	-1.0	-1.0	-1.0	755.5	0.1890472618154538	0.7411764705882353	2979.0	0.0	-1.0	-1.0	-1.0	0.0725	0.2977	162.0	0.8261980830670926	0.0	0.125	0.0	235646	NC_006273	Q6SW81
6GML	W	538.0	3.2	51497	9606	0003723	0016020#0032021#0005654	0034244#0050434#0006366#0006368	0.1012032573850234	0.937581997181986	0.9565217391304346	[[445, 447], [413, 416], [412, 416], [348, 351], [386, 391], [426, 435]]	[3, 6, 1, 4, 0, 2]	[[39, 41], [295, 298], [366, 370], [534, 537], [768, 773], [999, 1008]]	[['SSS', 'TDH', 'UVV', '344', 'SSS', 'PDK', 'UVV', '344'], ['HHHH', 'TLYQ', '$"$%', '3134', 'HHHH', 'PLSE', '$"$%', '3134'], ['HHHHH', 'STLYQ', '$$"$%', '33134', 'HHHHH', 'SVLYN', '$!"$%', '30134'], ['..SS', 'INQD', 'Y]VV', '0444', '..SS', 'VKNK', 'Y]VV', '0444'], ['HHHHHH', 'TSKAVE', '$$%#!%', '334204', 'HHHHHH', 'TGIAVE', '$$!#!%', '330204'], ['HHHHHHHHHH', 'GVLKWVDWTV', '$!"%$!%$$!', '30143043…	37.5	0.0173184357541899	0.4246575342465753	1717.0	0.0	0.0	0.0	1522.0	635.5	0.1796690307328605	0.9011857707509882	1016.0	0.0	-1.0	-1.0	-1.0	0.0	-1.0	-1.0	-1.0	0.0	-1.0	-1.0	-1.0	0.2368	0.1787	171.0	-1.0	0.0	0.0	0.0	-	-	Q8IXH7
6OAT	D	153.0	3.17	443057	9940	#	#	#	0.0047665607943028	1.3657805464027395	1.0165094339622636	[[95, 97], [79, 81], [93, 97], [80, 84], [86, 91], [26, 31], [29, 35]]	[3, 5, 6, 1, 4, 0, 2]	[[50, 52], [219, 221], [313, 317], [429, 433], [576, 581], [761, 766], [954, 960]]	[['EEE', 'SYE', '223', '334', 'EEE', 'STQ', '223', '334'], ['S..', 'SAT', 'U[}', '323', 'S..', 'GFS', 'U[}', '323'], ['EEEEE', 'SSSYE', '22223', '33334', 'EEEEE', 'YQTSN', '23223', '34334'], ['..EEE', 'ATLNI', '[}03/', '23140', '..EEE', 'FTGDV', '[}23/', '23340'], ['EE.SSS', 'VRNDKG', '/4]VVU', '054443', 'EE.SSS', 'VRDPQT', '/4]UVU', '054343'], ['HHHHHH', 'SELKQF', '$%"%%#', '341442', 'HHHHHH', '…	32.0	0.0348837209302325	0.3214285714285714	1150.0	1.0	0.0008818342151675	0.5	1132.0	209.5	0.0994094488188976	0.8416666666666667	896.0	0.0	-1.0	-1.0	-1.0	0.0	-1.0	-1.0	-1.0	0.0	-1.0	-1.0	-1.0	0.0844	0.3359	153.0	-1.0	0.0	0.0	0.0	-	-	Q9GKP4
2XXN	A	143.0	1.6	7874	9606	0004197#0101005#1990380#0002039#0008022#0004843#0008134#0031625	0005694#0005829#0016604#0005654#0005634#0016605#0032991	0035616#0010216#0035520#0007275#0032088#0032435#1901537#0016579#0070536#0050821#0016567#0042752#0051090#0006111#0031647#1905279#1901796#1904353#0048511#0006283#0006511#0016032	0.0412536301653374	1.355132666872836	0.6316793893129768	[[96, 98], [190, 193], [112, 116], [188, 195], [137, 140], [173, 175]]	[3, 5, 6, 1, 4, 2]	[[50, 52], [200, 203], [309, 313], [394, 401], [584, 587], [986, 988]]	[['EEE', 'PWK', '223', '334', 'EEE', 'STQ', '223', '334'], ['EEEE', 'TFEV', '213/', '3240', 'EEEE', 'YFKI', '213/', '3240'], ['..EEE', 'QKSVG', ']]2/2', '44303', '.SEEE', 'EKGIY', ']V2/2', '44303'], ['EEEEEEEE', 'KVTFEVFV', '3/213/1/', '40324020', 'EEEEEEEE', 'NVYADSFV', '3/21321/', '40324320'], ['EEEE', 'VLKI', '/03/', '0140', 'EEEE', 'ILDI', '/03/', '0140'], ['HHH', 'WSE', '$$%', '334', 'HHH', …	36.5	0.1239157372986369	0.2628120893561104	853.0	1.0	0.0008896797153024	0.5	1122.0	271.0	0.1041666666666666	0.8898305084745762	890.0	74.5	0.0807453416149068	0.8024691358024691	724.0	3052.5	0.4268424465096174	0.7887380191693291	2123.0	265.5	0.0781573498964803	0.7626262626262627	1734.0	0.0759	0.3197	143.0	0.8297604035308953	0.0	0.0	0.0	5831	NM_003470	Q93009
5H7H	A	130.0	1.95	604	9606	0003682#0031490#0003700#0001227#0042802#0001161#0046872#0000978#0043565#1990837	0005794#0005730#0005654#0005634	0030036#0030183#0000902#0006974#0019221#0048821#0002467#0006954#0002903#0030308#0008285#0001953#2000773#0048294#0032764#1903464#0045746#0035024#0045629#0000122#0045892#0043065#0030890#0051272#0031065#0045666#0045591#0008104#0042981#0045595#0042127#0001817#0002634#0043087#0050776#0002682#0050727#0043380#0006357#0007266#0007283#0042092	0.0412012615031143	0.9969346061676938	1.244094488188975	[[70, 73], [1, 3], [42, 44], [46, 50], [9, 11], [58, 61], [55, 60]]	[3, 5, 6, 1, 4, 0, 2]	[[46, 49], [200, 202], [317, 319], [364, 368], [539, 541], [768, 771], [1003, 1008]]	[['SEEE', 'SVIN', 'U//3', '3004', 'SEEE', 'SVLH', 'U/03', '3014'], ['EEE', 'YFQ', '213', '324', 'EEE', 'YFK', '213', '324'], ['EEE', 'QFR', '314', '425', 'EEE', 'NFR', '314', '425'], ['.HHHH', 'HKTVL', ']%$!"', '44301', '.HHHH', 'DYSVL', ']$$!"', '43301'], ['EEE', 'IQF', '/31', '042', 'EEE', 'VNF', '/31', '042'], ['HHHH', 'YSIF', '$$!#', '3302', 'HHHH', 'TGIA', '$$!#', '3302'], ['HHHHHH', 'GLFYSI…	25.0	0.1204037490987743	0.2820945945945945	795.0	0.0	0.0	0.0	1112.0	286.0	0.0923535253227408	0.8857142857142857	902.0	0.0	-1.0	-1.0	-1.0	0.0	-1.0	-1.0	-1.0	0.0	-1.0	-1.0	-1.0	0.0573	0.2876	130.0	0.7309160305343512	0.5	0.0	0.0	-	-	P41182
6EC2	G	201.0	3.4	155030	11706	0003723#0005198#0008270	0005737#0042025#0020002#0072494#0031965#0005730#0019013#0055036	0044409#0075713#0019064#0075733#0006278#0019061#0039702#0019058#0019082#0019068	0.1376423276818775	1.090442840277226	0.819148936170212	[[156, 158], [85, 87], [102, 108], [156, 160], [37, 56], [67, 79]]	[3, 6, 1, 4, 0, 2]	[[38, 40], [307, 309], [369, 375], [526, 530], [738, 767], [1002, 1017]]	[['.SS', 'GPK', '}UV', '334', '.SS', 'YPD', '}UV', '334'], ['...', 'PVH', '}Y]', '304', '...', 'TVE', '}Y]', '304'], ['HHHTTSS', 'SDIAGTT', '$%!MNUU', '3402333', 'HH.TT.S', 'YNSASFS', '$%}MN[U', '3432323'], ['.SS..', 'GPKEP', '}UV]}', '33443', '.S...', 'GPKKS', '}U]]}', '33443'], ['HHHHHHHTTT..HHHHHHHH', 'IPMFSELSEGATPQDLNTML', '!$##$%"NON[}$%%"%$#"', '03223413432334414321', 'HHHHHSTT.HHHHHHHGGGG…	35.5	0.0705800139762403	0.2953216374269006	1089.0	0.0	0.0	0.0	1187.0	466.5	0.1463178294573643	0.9741935483870968	877.0	95.5	0.2359550561797752	0.7590361445783133	184.0	1484.0	0.2381184499146965	0.7995090016366612	2881.0	187.5	0.2362948960302457	0.8064516129032258	374.0	0.0866	0.3152	201.0	0.8345047923322684	0.0	0.25	0.2	9181	NC_001802	P04591
7JZT	C	233.0	3.77	911825	128952	0042802#0003723#0039660	0005576#0033645#0044185#0020002#0044385#0045121#0055036	0075733#0030683#0044414#0046755#0046761#0039702	0.0306985213957647	1.2316614044073655	0.9084821428571426	[[74, 76], [173, 177], [121, 124], [301, 304], [120, 123], [111, 115], [265, 269]]	[3, 5, 6, 1, 4, 0, 2]	[[47, 49], [200, 204], [311, 314], [423, 426], [593, 596], [768, 772], [960, 964]]	[['EEE', 'ILE', '/03', '014', 'EEE', 'VLH', '/03', '014'], ['EEEEE', 'TFDLT', '21302', '32413', 'EEEEE', 'YFKIY', '213/2', '32403'], ['EEEE', 'TITH', '2/23', '3034', 'EEEE', 'GIYQ', '2/23', '3034'], ['....', 'GDLT', '}]Z}', '3413', '....', 'YKLP', '}]Z}', '3413'], ['EEEE', 'YTIT', '22/2', '3303', 'EEEE', 'GGVS', '22/2', '3303'], ['HHHHH', 'TTAAI', '$$##!', '33220', 'HHHHH', 'TGIAV', '$$!#!', '330…	56.5	0.063076923076923	0.2742474916387959	1001.0	1.0	0.0008210180623973	0.5	1216.0	304.5	0.1362346263008514	0.8834355828220859	894.0	60.5	0.1578947368421052	0.7777777777777778	212.0	984.5	0.1742886178861788	0.7912341407151096	3069.0	264.0	0.1986013986013986	0.743455497382199	524.0	0.0911	0.2551	233.0	0.823003194888179	0.5	0.25	0.0	18959	NC_002549	Q05128
5FS4	A	118.0	1.73	956335	154784	#	0019028	#	0.0483819876057341	1.2167800368546404	0.8750000000000004	[[125, 127], [45, 49], [52, 57], [14, 19], [80, 83], [96, 99], [89, 100]]	[3, 5, 6, 1, 4, 0, 2]	[[50, 52], [202, 206], [311, 316], [432, 437], [596, 599], [761, 764], [1001, 1011]]	[['EEE', 'SSD', '223', '334', 'EEE', 'STQ', '223', '334'], ['EEEEE', 'NVSGQ', '3/223', '40334', 'EEEEE', 'KIYSK', '3/223', '40334'], ['EEEEEE', 'SVYKRP', '2/2342', '303453', 'EEEEEE', 'GIYQTS', '2/2322', '303433'], ['EEEEEE', 'KIVWSD', '3//223', '400334', 'EEEEEE', 'DVIAWN', '3//123', '400234'], ['EEEE', 'TVIS', '2//2', '3003', 'EEEE', 'SVIT', '2//2', '3003'], ['HHHH', 'WETH', '$%$%', '3434', 'HH…	45.0	0.0282574568288854	0.2769230769230769	1144.0	0.0	0.0	0.0	1101.0	266.0	0.0844091360476663	0.9042553191489362	913.0	0.0	-1.0	-1.0	-1.0	434.5	0.0704697986577181	0.7936046511627907	3530.0	0.0	-1.0	-1.0	-1.0	0.0651	0.3525	118.0	0.8146964856230032	0.0	0.0	0.0	4268	NC_002700	Q9AZ42
2H1L	O	199.0	3.16	7157	9606	0051087#0003682#0000987#0005507#0001046#0097718#0003677#0001216#0001228#0003700#0000981#0019899#0035035#0042826#0035033#0042802#0097371#0003730#0002039#1990841#0002020#0046982#0019901#0047485#0051721#0019903#0043621#0030971#0000978#0001085#0001094#0008134#0000976#0031625#0008270	0005813#0000785#0005737#0005829#0005783#0005759#0005739#0016363#0005730#0005654#0005634#0016605#0032991#0005657#0035861#0005667	0006914#0002326#0048539#0060411#0007569#0007050#0034613#0072717#0006974#0035690#0071480#0042149#0071456#0071479#0034644#0071494#0021549#0031497#0048512#0019221#0008340#0030330#0006977#0006978#0000733#0006302#0048568#0043153#0006983#0007369#0002244#0060218#0001701#0060333#0097193#0072332#0042771#0070059#1990144#0043504#0071850#0031571#0009299#0035264#0070266#0043066#0030308#0008285#0008156#0048147…	0.0296510819599553	1.218193084209677	1.238219895287957	[[230, 233], [269, 272], [268, 273], [266, 273], [217, 220], [240, 242], [284, 286]]	[3, 5, 6, 1, 4, 0, 2]	[[50, 53], [200, 203], [314, 319], [396, 403], [597, 600], [757, 759], [1009, 1011]]	[['EEEE', 'TTIH', '22/3', '3304', 'EEEE', 'STQD', '2233', '3344'], ['EEEE', 'SFEV', '213/', '3240', 'EEEE', 'YFKI', '213/', '3240'], ['EEEEEE', 'NSFEVR', '3213/4', '432405', 'EEEEEE', 'QTSNFR', '322314', '433425'], ['EEEEEEEE', 'GRNSFEVR', '243213/4', '35432405', 'EEEEEEEE', 'YADSFVIR', '21321//4', '32432005'], ['EEE.', 'VVPY', '//2}', '0033', 'EEE.', 'VITP', '//2}', '0033'], ['GGG', 'SSC', '998'…	23.0	0.0624092888243831	0.2986111111111111	1090.0	5.0	0.0008467400508044	1.0	1180.0	295.0	0.1141769743101807	0.916030534351145	920.0	0.0	-1.0	-1.0	-1.0	0.0	-1.0	-1.0	-1.0	0.0	-1.0	-1.0	-1.0	0.0959	0.3243	199.0	0.8207547169811321	0.5	0.0	0.0	-	-	P04637
5KDM	A	99.0	3.5	3020; 3021	9606	0031492#0046982#0000978#0000979	0001740#0000781#0070062#0005576#0000228#0005654#0000786#0005634#0032991	1990000#0007596#0008283#0006336#0007566#0008584#0035264#0042692#1902340#0045814#0006334#0006997#0048477#0001649#0031508#0030307#1900051#0000183#0060765#0090230#0060964#0045652#0007338#0007286#0031509#0032200	0.2204248789649797	1.169972898809285	0.9084821428571426	[[42, 44], [106, 108], [79, 82], [80, 82], [105, 109], [68, 71]]	[3, 6, 1, 4, 0, 2]	[[44, 46], [298, 300], [422, 425], [531, 533], [748, 752], [994, 997]]	[['..S', 'RPG', '^}U', '533', '..S', 'RSS', '^}U', '533'], ['HHH', 'DTN', '%$%', '434', 'HHH', 'ETK', '%$%', '434'], ['T...', 'KTDL', 'O}]Z', '4341', 'T...', 'NYKL', 'O}]Z', '4341'], ['...', 'TDL', '}]Z', '341', '...', 'TNL', '}]Z', '341'], ['HHHHH', 'EDTNL', '%%$%"', '44341', 'HHHHH', 'EJSNL', '%\'$%"', '46341'], ['HHHH', 'QRLV', '%&"!', '4510', 'HHHH', 'DRLI', '%&"!', '4510']]	32.5	0.03198127925117	0.3228346456692913	1155.0	5.0	0.0009250693802035	1.0	1080.0	252.0	0.082912032355915	0.8817204301075269	896.0	107.0	0.2827586206896552	0.7592592592592593	182.0	367.0	0.0712998712998713	0.7959770114942529	3537.0	258.5	0.0696721311475409	0.788659793814433	2002.0	0.0631	0.3966	99.0	0.7258785942492013	0.0	0.0	0.0	2705	NM_005324	P84243
3J7V	D	298.0	4.5	1261026	10760	0042802	0019028	#	0.0315189388175566	1.2197704578858937	1.705696202531644	[[167, 169], [91, 93], [126, 129], [123, 128], [248, 254], [124, 130], [121, 135]]	[3, 5, 6, 1, 4, 0, 2]	[[38, 40], [195, 197], [296, 299], [365, 370], [524, 530], [747, 753], [1005, 1017]]	[['.SS', 'TTQ', '}UV', '334', '.SS', 'YPD', '}UV', '334'], ['EEE', 'EKV', '33/', '440', 'EEE', 'KNI', '33/', '440'], ['HHHH', 'LGES', '"$%$', '1343', 'HHHH', 'LSET', '"$%$', '1343'], ['HHHHHH', 'TSQLGE', '$$%"$%', '334134', 'HHHHHH', 'YSVLYN', '$$!"$%', '330134'], ['EE.S.S.', 'VEVPHLT', '/3YU]S}', '0403413', 'EE.S...', 'VEGPKKS', '/3}U]]}', '0433443'], ['HHHHHHH', 'SQLGESL', '$%"$%$"', '3413431',…	38.0	0.0553097345132743	0.2862595419847328	1094.0	1.0	0.0007806401249024	0.5	1279.0	371.0	0.1467639015496809	0.8655913978494624	911.0	0.0	-1.0	-1.0	-1.0	992.0	0.1896507774662248	0.7940234791889007	2986.0	0.0	-1.0	-1.0	-1.0	0.0965	0.2383	317.0	-1.0	0.5	0.0	0.0	39937	NC_001604	P19726
1JE5	A	181.0	1.9	1261080	10760	0003677	#	0006281#0006260#0039693	0.0575061175237859	1.249010207784624	1.0405727923627683	[[122, 124], [177, 179], [36, 39], [94, 100], [99, 102], [69, 71], [58, 65]]	[3, 5, 6, 1, 4, 0, 2]	[[51, 53], [226, 228], [284, 287], [374, 380], [578, 581], [771, 773], [951, 958]]	[['EEE', 'TKH', '233', '344', 'EEE', 'TQD', '233', '344'], ['EEE', 'LVE', '0/3', '104', 'EEE', 'LVD', '0/3', '104'], ['.EEE', 'GVYK', '}/23', '3034', '.EEE', 'TITD', '}/23', '3034'], ['.SEEE.S', 'MPFFDNG', '[U113]U', '2322443', '.SEEEES', 'FSTFKDY', '[U2133U', '2332443'], ['.SSS', 'NGDG', ']UVU', '4343', '.SSS', 'DPQT', ']UVU', '4343'], ['HHH', 'AVE', '#!%', '204', 'HHH', 'AVE', '#!%', '204'], ['…	15.0	0.0427480916030534	0.2871794871794871	1115.0	0.0	0.0	0.0	1167.0	274.0	0.1198830409356725	0.8723404255319149	885.0	0.0	-1.0	-1.0	-1.0	654.5	0.1167846309403437	0.8176991150442477	3391.0	0.0	-1.0	-1.0	-1.0	0.0719	0.253	181.0	0.8287539936102236	0.0	0.0	0.0	39937	NC_001604	P03696
2G2Q	B	118.0	2.5	3707537	10254	#	0030430	#	0.1087264760747467	1.2846610402049978	1.0454545454545443	[[32, 34], [71, 76], [72, 76], [6, 9], [32, 35], [20, 24], [104, 113]]	[3, 5, 6, 1, 4, 0, 2]	[[47, 49], [203, 208], [311, 315], [433, 436], [584, 587], [769, 773], [1001, 1010]]	[['EEE', 'ILH', '/03', '014', 'EEE', 'VLH', '/03', '014'], ['EEEEEE', 'VSIFKY', '/2/132', '030243', 'EEEEEE', 'IYSKHT', '/22332', '033443'], ['EEEEE', 'SIFKY', '2/132', '30243', 'EEEEE', 'GIYQT', '2/232', '30343'], ['EEEE', 'IIFG', '//12', '0023', 'EEEE', 'VIAW', '//12', '0023'], ['EEEE', 'ILHV', '/03/', '0140', 'EEEE', 'ILDI', '/03/', '0140'], ['HHHHH', 'SDAVE', '$%#!%', '34204', 'HHHHH', 'GIAVE…	32.0	0.0241433021806853	0.2743362831858407	1171.0	1.0	0.0045662100456621	0.625	1087.0	151.0	0.0701071080817916	0.9473684210526316	951.0	0.0	-1.0	-1.0	-1.0	435.0	0.0663568293312677	0.7932098765432098	3549.0	0.0	-1.0	-1.0	-1.0	0.0756	0.3922	118.0	0.8375314861460957	0.0	0.0	0.0	194711	NC_006998	P68460
1E57	B	183.0	3.2	940246	72539	0005198	0039617	#	0.0583811347859378	1.3499180092210428	1.583081570996978	[[161, 163], [102, 104], [181, 183], [141, 147], [23, 26], [61, 63], [59, 62]]	[3, 5, 6, 1, 4, 0, 2]	[[38, 40], [219, 221], [313, 315], [377, 383], [578, 581], [761, 763], [1007, 1010]]	[['.SS', 'PTN', '}UV', '334', '.SS', 'YPD', '}UV', '334'], ['S..', 'PAT', 'U[}', '323', 'S..', 'GFS', 'U[}', '323'], ['EEE', 'SKP', '232', '343', 'EEE', 'YQT', '232', '343'], ['EEE.SS.', 'MLKDSVT', '103]UR}', '2144303', 'EEESSS.', 'FKDYGVS', '133UUR}', '2443303'], ['.SSS', 'QPNT', ']UVU', '4343', '.SSS', 'DPQT', ']UVU', '4343'], ['HHH', 'TKL', '$%"', '341', 'HHH', 'TQL', '$%"', '341'], ['HHHH', '…	34.5	0.0324324324324324	0.253012048192771	1129.0	1.0	0.0008591065292096	0.5	1162.0	240.5	0.1252465483234714	0.8355263157894737	862.0	0.0	-1.0	-1.0	-1.0	505.0	0.0989945862335653	0.7529411764705882	3369.0	0.0	-1.0	-1.0	-1.0	0.0802	0.2941	183.0	0.8324840764331211	0.0	0.0	0.0	6673	NC_003634	P36351
[truncated: 3 more columns]
