# Supplementary material for: Identifying and profiling structural similarities between Spike of SARS-CoV-2 and other viral or host proteins with Machaon
Source: Commun Biol. 2023 Jul 19;6:752. doi: 10.1038/s42003-023-05076-7 (PMC10356814; doi:10.1038/s42003-023-05076-7)
Supplement: Supplementary file 7 — Supplementary Data 4 [file 42003_2023_5076_MOESM7_ESM.zip › 6VXX_A_segment/candidates/6VXX_A_site0-metrics-merged-filtered.csv]

structureId b-phipsi w-rdist t-alpha alignedRange referenceSegmentIndex referenceRange alignedSequences
5X58_B 0.0035904552863251 1.1285600928228718 0.0202863961813841 [[42	57]	[188	208]	[270	299]	[342	389]	[503	599]	[722	755]	[933	1001]] [3	5	6	1	4	0	2] [[38	53]	[195	215]	[283	312]	[355	402]	[517	613]	[740	773]	[951	1019]] "[['..SSEEE.S.EEEEEE'	'YPDEIFRSDTLYLTQD'	'}}VV/14}V}020233'	'3344025343131344'	'.SSSEE..SEEEEEEE'	'YPDKVFRSSVLHSTQD'	'}UVV/1^}U/032233'	'3344025330143344']	['EEETTEEEEEEEE.....SSS'	'KNKDGFLYVYKGYQPIDVVRD'	'333ON102/2322]}Y]YRWV'	'444432130343343040054'	'EEETTEEEEEEEEEE...SSS'	'KNIDGYFKIYSKHTPINLVRD'	'33/ON213/223322Y]ZRWV'	'440433240334433041054']	['S...EEEETTSSHHHHHHHHHT.SS..SEE'	'GTITDAVDCSQNPLAELKCSVKSFEIDKGI'
5X58_C 0.0035921336771542 1.12853353387184 0.0439560439560433 [[42	57]	[188	208]	[270	299]	[342	389]	[503	599]	[722	755]	[933	1001]] [3	5	6	1	4	0	2] [[38	53]	[195	215]	[283	312]	[355	402]	[517	613]	[740	773]	[951	1019]] "[['..SSEEE.S.EEEEEE'	'YPDEIFRSDTLYLTQD'	'}}VV/14}V}020233'	'3344025343131344'	'.SSSEE..SEEEEEEE'	'YPDKVFRSSVLHSTQD'	'}UVV/1^}U/032233'	'3344025330143344']	['EEETTEEEEEEEE.....SSS'	'KNKDGFLYVYKGYQPIDVVRD'	'333ON102/2322]}Y]YRWV'	'444432130343343040054'	'EEETTEEEEEEEEEE...SSS'	'KNIDGYFKIYSKHTPINLVRD'	'33/ON213/223322Y]ZRWV'	'440433240334433041054']	['S...EEEETTSSHHHHHHHHHT.SS..SEE'	'GTITDAVDCSQNPLAELKCSVKSFEIDKGI'
5X58_A 0.0035888953234392 1.1285445846865592 0.075471698113207 [[42	57]	[188	208]	[270	299]	[342	389]	[503	599]	[722	755]	[933	1001]] [3	5	6	1	4	0	2] [[38	53]	[195	215]	[283	312]	[355	402]	[517	613]	[740	773]	[951	1019]] "[['..SSEEE.S.EEEEEE'	'YPDEIFRSDTLYLTQD'	'}}VV/14}V}020233'	'3344025343131344'	'.SSSEE..SEEEEEEE'	'YPDKVFRSSVLHSTQD'	'}UVV/1^}U/032233'	'3344025330143344']	['EEETTEEEEEEEE.....SSS'	'KNKDGFLYVYKGYQPIDVVRD'	'333ON102/2322]}Y]YRWV'	'444432130343343040054'	'EEETTEEEEEEEEEE...SSS'	'KNIDGYFKIYSKHTPINLVRD'	'33/ON213/223322Y]ZRWV'	'440433240334433041054']	['S...EEEETTSSHHHHHHHHHT.SS..SEE'	'GTITDAVDCSQNPLAELKCSVKSFEIDKGI'
6CRX_C 0.0037865100718566 1.2556431226477809 0.0961538461538455 [[42	57]	[254	260]	[268	306]	[345	389]	[513	599]	[717	755]	[933	1001]] [3	5	6	1	4	0	2] [[38	53]	[203	209]	[281	319]	[358	402]	[527	613]	[735	773]	[951	1019]] "[['..SSEE..SSEEEEEE'	'YPDEIFRSDTLYLTQD'	'}}VV/1^}VU020233'	'3344025343131344'	'.SSSEE..SEEEEEEE'	'YPDKVFRSSVLHSTQD'	'}UVV/1^}U/032233'	'3344025330143344']	['EEE.EEE'	'VGYLKPT'	'/22Z322'	'0331433'	'EEEEEEE'	'IYSKHTP'	'/223322'	'0334433']	['TTS.EEEEEETTSSHHHHHHHHHT.SS..SEEEEEEEEE'	'ENGTITDAVDRSQNPLAELKRSVKSFEIDKGIYQTSNFR'
6ZGF_A 0.0063433189101407 0.1992978117004122 0.0198830409356729 [[38	53]	[195	228]	[281	310]	[355	438]	[514	612]	[757	769]	[947	1015]] [3	5	6	1	4	0	2] [[38	53]	[195	228]	[281	310]	[355	438]	[514	612]	[761	773]	[951	1019]] "[['..SS....S.EEEEEE'	'YPDKVFRSSVLHLTQD'	'}}VVY[^}UY030233'	'3344025330141344'	'.SSSEE..SEEEEEEE'	'YPDKVFRSSVLHSTQD'	'}UVV/1^}U/032233'	'3344025330143344']	['EEETTEEEEEEEEEE....SSPPPSEEEEEEEEE'	'KNIDGYFKIYSKHTPINLVRDLPPGFSALEPLVD'	'33/ON213/223322Y]ZYWVEGGU1210320/3'	'4404332403344330410541333232143104'	'EEETTEEEEEEEEEE...SSSPPPS..PBEEEEE'	'KNIDGYFKIYSKHTPINLVRDLPQGFSALEPLVD'	'33/ON213/223322Y]ZRWVEGHU[}F)320/3'	'4404332403344330410541343232143104']	['TTS.EEEEEETTSSHHHHHHHHHTSS...S'	'ENGTITDAVDCALDPLSETKCTLKSFTVEK'
6ZGF_C 0.0063423242700335 0.199288613473839 0.0215053763440855 [[38	53]	[195	228]	[281	310]	[355	438]	[514	612]	[757	769]	[947	1015]] [3	5	6	1	4	0	2] [[38	53]	[195	228]	[281	310]	[355	438]	[514	612]	[761	773]	[951	1019]] "[['..SS....S.EEEEEE'	'YPDKVFRSSVLHLTQD'	'}}VVY[^}UY030233'	'3344025330141344'	'.SSSEE..SEEEEEEE'	'YPDKVFRSSVLHSTQD'	'}UVV/1^}U/032233'	'3344025330143344']	['EEETTEEEEEEEEEE....SSPPPSEEEEEEEEE'	'KNIDGYFKIYSKHTPINLVRDLPPGFSALEPLVD'	'33/ON213/223322Y]ZYWVEGGU1210320/3'	'4404332403344330410541333232143104'	'EEETTEEEEEEEEEE...SSSPPPS..PBEEEEE'	'KNIDGYFKIYSKHTPINLVRDLPQGFSALEPLVD'	'33/ON213/223322Y]ZRWVEGHU[}F)320/3'	'4404332403344330410541343232143104']	['TTS.EEEEEETTSSHHHHHHHHHTSS...S'	'ENGTITDAVDGALDPLSETKGTLKSFTVEK'
6ZGF_B 0.0063419369782547 0.1993139521263221 0.0465116279069761 [[38	53]	[195	228]	[281	310]	[355	438]	[514	612]	[757	769]	[947	1015]] [3	5	6	1	4	0	2] [[38	53]	[195	228]	[281	310]	[355	438]	[514	612]	[761	773]	[951	1019]] "[['..SS....S.EEEEEE'	'YPDKVFRSSVLHLTQD'	'}}VVY[^}UY030233'	'3344025330141344'	'.SSSEE..SEEEEEEE'	'YPDKVFRSSVLHSTQD'	'}UVV/1^}U/032233'	'3344025330143344']	['EEETTEEEEEEEEEE....SSPPPSEEEEEEEEE'	'KNIDGYFKIYSKHTPINLVRDLPPGFSALEPLVD'	'33/ON213/223322Y]ZYWVEGGU1210320/3'	'4404332403344330410541333232143104'	'EEETTEEEEEEEEEE...SSSPPPS..PBEEEEE'	'KNIDGYFKIYSKHTPINLVRDLPQGFSALEPLVD'	'33/ON213/223322Y]ZRWVEGHU[}F)320/3'	'4404332403344330410541343232143104']	['TTS.EEEEEETTSSHHHHHHHHHTSS...S'	'ENGTITDAVDRALDPLSETKRTLKSFTVEK'
6NB6_B 0.0020621422160062 0.4536113149411129 0.185852981969486 [[42	57]	[199	208]	[268	306]	[342	440]	[517	599]	[717	755]	[933	1001]] [3	5	6	1	4	0	2] [[38	53]	[204	215]	[281	319]	[355	449]	[531	613]	[735	773]	[951	1019]] "[['..SSEE..SEEEEEEE'	'YPDEIFRSDTLYLTQD'	'}}VV/1^}V2020233'	'3344025343131344'	'.SSSEE..SEEEEEEE'	'YPDKVFRSSVLHSTQD'	'}UVV/1^}U/032233'	'3344025330143344']	['EEEE...SSS'	'GYQPIDVVRD'	'2232Y]YRWV'	'3343040054'	'EEEEEE...SSS'	'YSKHTPINLVRD'	'223322Y]ZRWV'	'334433041054']	['TTS.EEEEEETTS.HHHHHHHHTT.S...SEEEEEEEEE'	'ENGTITDAVDRSQNPLAELKRSVKSFEIDKGIYQTSNFR'
6ACD_A 0.0073205193593011 0.2758755764852981 0.0215053763440855 [[42	57]	[188	213]	[270	306]	[342	429]	[505	597]	[743	755]	[933	1001]] [3	5	6	1	4	0	2] [[38	53]	[195	220]	[283	319]	[355	442]	[519	611]	[761	773]	[951	1019]] "[['.SSSB...S.EEEEEE'	'YPDEIFRSDTLYLTQD'	'}UVV([^}V}020233'	'3344025343131344'	'.SSSEE..SEEEEEEE'	'YPDKVFRSSVLHSTQD'	'}UVV/1^}U/032233'	'3344025330143344']	['EEETTEEEEEEEE..B..SSSPPPS.'	'KNKDGFLYVYKGYQPIDVVRDLPSGF'	'333ON102/2322]}(]YRWVEGGU['	'44443213034334304005413332'	'EEETTEEEEEEEEEE...SSSPPPS.'	'KNIDGYFKIYSKHTPINLVRDLPQGF'	'33/ON213/223322Y]ZRWVEGHU['	'44043324033443304105413432']	['S.EEEEEESSS.HHHHHHHHHT.SS..SEEEEEEEEE'	'GTITDAVDBSQNPLAELKBSVKSFEIDKGIYQTSNFR'
6CRZ_B 0.0033288844023987 1.383972941725573 0.1601085481682496 [[42	57]	[65	71]	[268	306]	[380	425]	[509	599]	[717	755]	[933	996]] [3	5	6	1	4	0	2] [[38	53]	[202	208]	[281	319]	[393	438]	[523	613]	[735	773]	[951	1014]] "[['..SSEE..S.EEEEEE'	'YPDEIFRSDTLYLTQD'	'}}VV/1^}V}020233'	'3344025343131344'	'.SSSEE..SEEEEEEE'	'YPDKVFRSSVLHSTQD'	'}UVV/1^}U/032233'	'3344025330143344']	['EEEEEEE'	'NVTGFHT'	'3/22132'	'4033243'	'EEEEEEE'	'KIYSKHT'	'3/22332'	'4033443']	['TT..EEEEEESSS.HHHHHHHHHTSS...SEEEEEEEEE'	'ENGTITDAVDRSQNPLAELKRSVKSFEIDKGIYQTSNFR'
6CS0_B 0.0033288844023987 1.383972941725573 0.1601085481682496 [[42	57]	[65	71]	[268	306]	[380	425]	[509	599]	[717	755]	[933	996]] [3	5	6	1	4	0	2] [[38	53]	[202	208]	[281	319]	[393	438]	[523	613]	[735	773]	[951	1014]] "[['..SSEE..S.EEEEEE'	'YPDEIFRSDTLYLTQD'	'}}VV/1^}V}020233'	'3344025343131344'	'.SSSEE..SEEEEEEE'	'YPDKVFRSSVLHSTQD'	'}UVV/1^}U/032233'	'3344025330143344']	['EEEEEEE'	'NVTGFHT'	'3/22132'	'4033243'	'EEEEEEE'	'KIYSKHT'	'3/22332'	'4033443']	['TT..EEEEEESSS.HHHHHHHHHTSS...SEEEEEEEEE'	'ENGTITDAVDRSQNPLAELKRSVKSFEIDKGIYQTSNFR'
6NB6_A 0.0056616809409877 0.5689727421667393 0.1324503311258273 [[42	57]	[254	260]	[268	306]	[342	440]	[500	598]	[717	755]	[933	1001]] [3	5	6	1	4	0	2] [[38	53]	[203	209]	[281	319]	[355	449]	[514	612]	[735	773]	[951	1019]] "[['..SSEE..SEEEEEEE'	'YPDEIFRSDTLYLTQD'	'}}VV/1^}V2020233'	'3344025343131344'	'.SSSEE..SEEEEEEE'	'YPDKVFRSSVLHSTQD'	'}UVV/1^}U/032233'	'3344025330143344']	['EEE.EEE'	'VGYLKPT'	'/22Z322'	'0331433'	'EEEEEEE'	'IYSKHTP'	'/223322'	'0334433']	['TTS.EEEEEETTS.HHHHHHHHTT.S...SEEEEEEEEE'	'ENGTITDAVDCSQNPLAELKCSVKSFEIDKGIYQTSNFR'
6NB7_B 0.0020388889562072 0.2014238182621764 0.2391304347826086 [[42	57]	[199	208]	[268	306]	[342	440]	[509	599]	[717	755]	[933	1001]] [3	5	6	1	4	0	2] [[38	53]	[204	215]	[281	319]	[355	449]	[523	613]	[735	773]	[951	1019]] "[['..SSEE..SEEEEEEE'	'YPDEIFRSDTLYLTQD'	'}}VV/1^}V2020233'	'3344025343131344'	'.SSSEE..SEEEEEEE'	'YPDKVFRSSVLHSTQD'	'}UVV/1^}U/032233'	'3344025330143344']	['EEEE...SSS'	'GYQPIDVVRD'	'2232Y]YRWV'	'3343040054'	'EEEEEE...SSS'	'YSKHTPINLVRD'	'223322Y]ZRWV'	'334433041054']	['TTS.EEEEEETTS.HHHHHHHHTT.S...SEEEEEEEEE'	'ENGTITDAVDRSQNPLAELKRSVKSFEIDKGIYQTSNFR'
6CRZ_A 0.0056581300608331 0.7685813491497224 0.1384820239680426 [[42	57]	[254	260]	[268	306]	[342	413]	[513	599]	[743	755]	[933	1001]] [3	5	6	1	4	0	2] [[38	53]	[203	209]	[281	319]	[355	426]	[527	613]	[761	773]	[951	1019]] "[['..SSEE..SEEEEEEE'	'YPDEIFRSDTLYLTQD'	'}}VV/1^}V2020233'	'3344025343131344'	'.SSSEE..SEEEEEEE'	'YPDKVFRSSVLHSTQD'	'}UVV/1^}U/032233'	'3344025330143344']	['EEE.EEE'	'VGYLKPT'	'/22Z322'	'0331433'	'EEEEEEE'	'IYSKHTP'	'/223322'	'0334433']	['TTS.EEEEEESSS.HHHHHHHHHT.SS..SEEEEEEEEE'	'ENGTITDAVDCSQNPLAELKCSVKSFEIDKGIYQTSNFR'
6CS0_A 0.0056581300608331 0.7685813491497224 0.1384820239680426 [[42	57]	[254	260]	[268	306]	[342	413]	[513	599]	[743	755]	[933	1001]] [3	5	6	1	4	0	2] [[38	53]	[203	209]	[281	319]	[355	426]	[527	613]	[761	773]	[951	1019]] "[['..SSEE..SEEEEEEE'	'YPDEIFRSDTLYLTQD'	'}}VV/1^}V2020233'	'3344025343131344'	'.SSSEE..SEEEEEEE'	'YPDKVFRSSVLHSTQD'	'}UVV/1^}U/032233'	'3344025330143344']	['EEE.EEE'	'VGYLKPT'	'/22Z322'	'0331433'	'EEEEEEE'	'IYSKHTP'	'/223322'	'0334433']	['TTS.EEEEEESSS.HHHHHHHHHT.SS..SEEEEEEEEE'	'ENGTITDAVDCSQNPLAELKCSVKSFEIDKGIYQTSNFR'
6CRW_C 0.0063479527056668 1.1963796498663894 0.1003861003861001 [[42	57]	[254	260]	[268	301]	[342	389]	[513	599]	[728	755]	[933	1001]] [3	5	6	1	4	0	2] [[38	53]	[203	209]	[281	314]	[355	402]	[527	613]	[746	773]	[951	1019]] "[['..SSEE..S.EEEEEE'	'YPDEIFRSDTLYLTQD'	'}}VV/1^}V}020233'	'3344025343131344'	'.SSSEE..SEEEEEEE'	'YPDKVFRSSVLHSTQD'	'}UVV/1^}U/032233'	'3344025330143344']	['EEE.EEE'	'VGYLKPT'	'/22Z322'	'0331433'	'EEEEEEE'	'IYSKHTP'	'/223322'	'0334433']	['TTS.EEEEEETTS.HHHHHHHHHT.SS..SEEEE'	'ENGTITDAVDGSQNPLAELKGSVKSFEIDKGIYQ'
6CRX_B 0.005759954835378 1.3650325825501357 0.1369680851063823 [[42	57]	[254	260]	[268	306]	[342	389]	[517	599]	[717	755]	[933	1001]] [3	5	6	1	4	0	2] [[38	53]	[203	209]	[281	319]	[355	402]	[531	613]	[735	773]	[951	1019]] "[['..SSEE..SEEEEEEE'	'YPDEIFRSDTLYLTQD'	'}}VV/1^}V2020233'	'3344025343131344'	'.SSSEE..SEEEEEEE'	'YPDKVFRSSVLHSTQD'	'}UVV/1^}U/032233'	'3344025330143344']	['EEE.EEE'	'VGYLKPT'	'/22Z322'	'0331433'	'EEEEEEE'	'IYSKHTP'	'/223322'	'0334433']	['TTS.EEEEEESSS.HHHHHHHHHT.S...SEEEEEEEEE'	'ENGTITDAVDCSQNPLAELKCSVKSFEIDKGIYQTSNFR'
6NB6_C 0.0027341288344604 2.398820862237627 0.0178571428571425 [[299	304]	[199	208]	[268	306]	[342	429]	[500	599]	[717	755]	[933	1001]] [3	5	6	1	4	0	2] [[47	52]	[204	215]	[281	319]	[355	442]	[514	613]	[735	773]	[951	1019]] "[['EEEEEE'	'IYQTSN'	'/23223'	'034334'	'EEEEEE'	'VLHSTQ'	'/03223'	'014334']	['EEEE...SSS'	'GYQPIDVVRD'	'2232Y]YRWV'	'3343040054'	'EEEEEE...SSS'	'YSKHTPINLVRD'	'223322Y]ZRWV'	'334433041054']	['TTS.EEEEEETTS.HHHHHHHHTT.S...SEEEEEEEEE'	'ENGTITDAVDFSQNPLAELKFSVKSFEIDKGIYQTSNFR'
6CRZ_C 0.0064833093911724 1.1629707216910214 0.1264822134387353 [[42	57]	[188	208]	[268	301]	[342	389]	[513	599]	[728	755]	[933	1001]] [3	5	6	1	4	0	2] [[38	53]	[195	215]	[281	314]	[355	402]	[527	613]	[746	773]	[951	1019]] "[['..SSEE..S.EEEEEE'	'YPDEIFRSDTLYLTQD'	'}}VV/1^}V}020233'	'3344025343131344'	'.SSSEE..SEEEEEEE'	'YPDKVFRSSVLHSTQD'	'}UVV/1^}U/032233'	'3344025330143344']	['EEETTEEEEEEEEE...BSSS'	'KNKDGFLYVYKGYQPIDVVRD'	'333ON102/23223}Y](RWV'	'444432130343343040054'	'EEETTEEEEEEEEEE...SSS'	'KNIDGYFKIYSKHTPINLVRD'	'33/ON213/223322Y]ZRWV'	'440433240334433041054']	['TTS.EEEEEETTS.HHHHHHHHHT.SS..SEEEE'	'ENGTITDAVDGSQNPLAELKGSVKSFEIDKGIYQ'
6CS0_C 0.0064833093911724 1.1629707216910214 0.1264822134387353 [[42	57]	[188	208]	[268	301]	[342	389]	[513	599]	[728	755]	[933	1001]] [3	5	6	1	4	0	2] [[38	53]	[195	215]	[281	314]	[355	402]	[527	613]	[746	773]	[951	1019]] "[['..SSEE..S.EEEEEE'	'YPDEIFRSDTLYLTQD'	'}}VV/1^}V}020233'	'3344025343131344'	'.SSSEE..SEEEEEEE'	'YPDKVFRSSVLHSTQD'	'}UVV/1^}U/032233'	'3344025330143344']	['EEETTEEEEEEEEE...BSSS'	'KNKDGFLYVYKGYQPIDVVRD'	'333ON102/23223}Y](RWV'	'444432130343343040054'	'EEETTEEEEEEEEEE...SSS'	'KNIDGYFKIYSKHTPINLVRD'	'33/ON213/223322Y]ZRWV'	'440433240334433041054']	['TTS.EEEEEETTS.HHHHHHHHHT.SS..SEEEE'	'ENGTITDAVDGSQNPLAELKGSVKSFEIDKGIYQ'
6NB7_A 0.0025556670339037 1.3904805900627442 0.2427325581395345 [[42	57]	[199	208]	[268	306]	[342	440]	[500	598]	[717	755]	[933	1001]] [3	5	6	1	4	0	2] [[38	53]	[204	215]	[281	319]	[355	449]	[514	612]	[735	773]	[951	1019]] "[['..SSEE..SEEEEEEE'	'YPDEIFRSDTLYLTQD'	'}}VV/1^}V2020233'	'3344025343131344'	'.SSSEE..SEEEEEEE'	'YPDKVFRSSVLHSTQD'	'}UVV/1^}U/032233'	'3344025330143344']	['EEEE...SSS'	'GYQPIDVVRD'	'2232Y]YRWV'	'3343040054'	'EEEEEE...SSS'	'YSKHTPINLVRD'	'223322Y]ZRWV'	'334433041054']	['TTS.EEEEEETTS.HHHHHHHHTT.S...SEEEEEEEEE'	'ENGTITDAVDCSQNPLAELKCSVKSFEIDKGIYQTSNFR'
6M15_B 0.0029955523620787 2.1753188094536284 0.146112600536193 [[936	962]	[906	924]	[338	343]	[417	421]	[411	427]	[863	868]	[803	862]] [3	5	6	1	4	0	2] [[39	51]	[195	208]	[308	313]	[395	399]	[547	556]	[761	766]	[951	1010]] "[['SSSTT..EEEESSSEEEESS.SS.EEE'	'SDELGSKOIVAKDGVLVSANLSYWQWS'	'UVVLN}]5//1VVU/0/2TVZUU}322'	'344133460024430103241333433'	'SSSEE..SEEEEE'	'PDKVFRSSVLHST'	'UVV/1^}U/0322'	'3440253301433']	['EEETTEEEEEEEEEEEEEE'	'QNAPSGIMFFHYSLIPNNT'	'331NN2/1113220/2332'	'4423330222433103443'	'EEETTEEEEEEEEE'	'KNIDGYFKIYSKHT'	'33/ON213/22332'	'44043324033443']	['..SEEE'	'VDDGVT'
5GQ1_F 0.0015810285709404 1.900196455787216 0.2284482758620682 [[219	222]	[246	248]	[151	155]	[218	221]	[126	131]	[308	312]	[304	312]] [3	5	6	1	4	0	2] [[42	45]	[201	203]	[282	286]	[433	436]	[597	602]	[761	765]	[1005	1014]] "[['EEE.'	'IAST'	'/12}'	'0233'	'EE..'	'VFRS'	'/1^}'	'0253']	['EEE'	'CDI'	'13/'	'240'	'EEE'	'FKI'	'13/'	'240']	['T..EE'	'HSSVY'
4YY7_A 0.0017885448535365 2.12558838820668 0.19413407821229 [[163	167]	[163	167]	[256	259]	[59	62]	[230	235]	[100	106]	[186	192]] [3	5	6	1	4	0	2] [[49	53]	[202	206]	[286	289]	[365	368]	[547	552]	[762	768]	[1006	1012]] "[['EEEEE'	'KGTYN'	'32223'	'43334'	'EEEEE'	'HSTQD'	'32233'	'43344']	['EEEEE'	'KGTYN'	'32223'	'43334'	'EEEEE'	'KIYSK'	'3/223'	'40334']	['EEEE'	'YKFV'
6ACD_C 0.0037382208300732 2.489260841157288 0.0058479532163744 [[301	304]	[188	218]	[270	306]	[361	427]	[503	597]	[743	755]	[933	1001]] [3	5	6	1	4	0	2] [[49	52]	[195	225]	[283	319]	[374	440]	[517	611]	[761	773]	[951	1019]] "[['EEEE'	'QTSN'	'3223'	'4334'	'EEEE'	'HSTQ'	'3223'	'4334']	['EEETTEEEEEEEE.....SSSPPP....BEE'	'KNKDGFLYVYKGYQPIDVVRDLPSGFNTLKP'	'333ON102/2322]}Y]YRWVEGG}[]})32'	'4444321303433430400541333243143'	'EEETTEEEEEEEEEE...SSSPPPS..PBEE'	'KNIDGYFKIYSKHTPINLVRDLPQGFSALEP'	'33/ON213/223322Y]ZRWVEGHU[}F)32'	'4404332403344330410541343232143']	['S.EEEEEESSS.HHHHHHHHHT.SS..SS.EEEEEEE'	'GTITDAVDBSQNPLAELKBSVKSFEIDKGIYQTSNFR'
4PDC_F 0.0058193848498872 1.7811586037288945 0.1476510067114087 [[89	93]	[91	106]	[116	121]	[93	98]	[14	20]	[117	119]	[130	145]] [3	5	6	1	4	0	2] [[49	53]	[200	211]	[295	300]	[448	453]	[545	551]	[767	769]	[1009	1017]] "[['EEEEE'	'KSTFD'	'32213'	'43324'	'EEEEE'	'HSTQD'	'32233'	'43344']	['EEEEEEEETTEEE...'	'TFDQDYLYNGEEYTVK'	'21333202ON332}Y]'	'3244431343443304'	'EEEEEEEEEE..'	'YFKIYSKHTPIN'	'213/223322Y]'	'324033443304']	['HHHHHH'	'WLTTSE'
6V47_E 0.0035817172416314 2.3221732734997 0.1046511627906969 [[107	110]	[163	179]	[77	81]	[239	243]	[166	176]	[57	61]	[185	189]] [3	5	6	1	4	0	2] [[46	49]	[200	207]	[283	287]	[395	399]	[578	588]	[766	770]	[953	957]] "[['SEEE'	'GVLE'	'U/03'	'3014'	'SEEE'	'SVLH'	'U/03'	'3014']	['EEE..SSS.EEEEEEEE'	'TFNNTKGRDVLMVWGVH'	'213]}VUW]/01/22/3'	'32443435401203304'	'EEEEEEEE'	'YFKIYSKH'	'213/2233'	'32403344']	['S.EEE'	'SYIVE'
4JTV_E 0.0020320121414498 2.298811696008903 0.1538461538461537 [[181	187]	[169	173]	[168	171]	[245	249]	[167	172]	[65	67]	[104	107]] [3	5	6	1	4	0	2] [[47	53]	[207	211]	[313	316]	[394	398]	[546	551]	[768	770]	[1009	1012]] "[['EEEEEEE'	'VLWGIHH'	'/022/33'	'0133044'	'EEEEEEE'	'VLHSTQD'	'/032233'	'0143344']	['EEEE.'	'KSYIN'	'322/]'	'43304'	'EEE..'	'HTPIN'	'322Y]'	'43304']	['EEEE'	'SKSY'
4YYB_A 0.0025296544767192 2.094690566425428 0.2231759656652356 [[163	167]	[163	167]	[256	259]	[59	62]	[230	235]	[100	106]	[186	192]] [3	5	6	1	4	0	2] [[49	53]	[202	206]	[286	289]	[365	368]	[547	552]	[762	768]	[1006	1012]] "[['EEEEE'	'KGTYN'	'32223'	'43334'	'EEEEE'	'HSTQD'	'32233'	'43344']	['EEEEE'	'KGTYN'	'32223'	'43334'	'EEEEE'	'KIYSK'	'3/223'	'40334']	['EEEE'	'YKFV'
3UBQ_A 0.0045872015540832 2.235742048113908 0.1279683377308702 [[178	184]	[166	170]	[165	168]	[242	246]	[170	177]	[68	70]	[105	108]] [3	5	6	1	4	0	2] [[47	53]	[207	211]	[313	316]	[394	398]	[578	585]	[768	770]	[1009	1012]] "[['EEEEEEE'	'VLWGIHH'	'/022/33'	'0133044'	'EEEEEEE'	'VLHSTQD'	'/032233'	'0143344']	['EEEE.'	'KSYIN'	'322/]'	'43304'	'EEE..'	'HTPIN'	'322Y]'	'43304']	['EEEE'	'SKSY'
6CRV_A 0.0047803442921103 1.3744892280910197 0.248175182481751 [[42	57]	[254	260]	[268	306]	[158	163]	[516	599]	[728	755]	[933	1001]] [3	5	6	1	4	0	2] [[38	53]	[203	209]	[281	319]	[394	399]	[530	613]	[746	773]	[951	1019]] "[['..SSEE..SEEEEEEE'	'YPDEIFRSDTLYLTQD'	'}}VV/1^}V2020233'	'3344025343131344'	'.SSSEE..SEEEEEEE'	'YPDKVFRSSVLHSTQD'	'}UVV/1^}U/032233'	'3344025330143344']	['EEE.EEE'	'VGYLKPT'	'/22Z322'	'0331433'	'EEEEEEE'	'IYSKHTP'	'/223322'	'0334433']	['TTS.EEEEEETTSSHHHHHHHHHT.S...SEEEEEEEEE'	'ENGTITDAVDCSQNPLAELKCSVKSFEIDKGIYQTSNFR'
4YY9_A 0.0036018165580408 2.0948210894176893 0.2025316455696202 [[163	167]	[163	167]	[256	259]	[59	62]	[230	235]	[100	106]	[186	192]] [3	5	6	1	4	0	2] [[49	53]	[202	206]	[286	289]	[365	368]	[547	552]	[762	768]	[1006	1012]] "[['EEEEE'	'KGTYN'	'32223'	'43334'	'EEEEE'	'HSTQD'	'32233'	'43344']	['EEEEE'	'KGTYN'	'32223'	'43334'	'EEEEE'	'KIYSK'	'3/223'	'40334']	['EEEE'	'YKFV'
4YY7_C 0.0033785783403084 2.122962574691181 0.2042253521126753 [[163	167]	[163	167]	[256	259]	[59	62]	[230	235]	[100	106]	[186	192]] [3	5	6	1	4	0	2] [[49	53]	[202	206]	[286	289]	[365	368]	[547	552]	[762	768]	[1006	1012]] "[['EEEEE'	'KGTYN'	'32223'	'43334'	'EEEEE'	'HSTQD'	'32233'	'43344']	['EEEEE'	'KGTYN'	'32223'	'43334'	'EEEEE'	'KIYSK'	'3/223'	'40334']	['EEEE'	'YKFV'
6M15_C 0.0021100551008334 1.890315257522684 0.2647928994082833 [[936	962]	[906	924]	[381	387]	[417	421]	[411	427]	[863	868]	[803	862]] [3	5	6	1	4	0	2] [[39	51]	[195	208]	[312	318]	[395	399]	[547	556]	[761	766]	[951	1010]] "[['SSSTT..EEEESSSEEEESS.SS.EEE'	'SDELGSKSIVAKDGVLVSANLSYWQWS'	'UVVLN}]2//1VVU/0/2TVZUU}322'	'344133430024430103241333433'	'SSSEE..SEEEEE'	'PDKVFRSSVLHST'	'UVV/1^}U/0322'	'3440253301433']	['EEETTEEEEEEEEEEEEEE'	'QNAPSGIMFFHYSLIPNNT'	'331NN2/1113220/2332'	'4423330222433103443'	'EEETTEEEEEEEEE'	'KNIDGYFKIYSKHT'	'33/ON213/22332'	'44043324033443']	['EEEEEEE'	'IYDWWIA'
6NB7_C 0.0028661062345883 1.4786397523326813 0.2954545454545452 [[42	57]	[199	208]	[268	306]	[342	429]	[500	599]	[733	755]	[933	1001]] [3	5	6	1	4	0	2] [[38	53]	[204	215]	[281	319]	[355	442]	[514	613]	[751	773]	[951	1019]] "[['..SSEE..SEEEEEEE'	'YPDEIFRSDTLYLTQD'	'}}VV/1^}V2020233'	'3344025343131344'	'.SSSEE..SEEEEEEE'	'YPDKVFRSSVLHSTQD'	'}UVV/1^}U/032233'	'3344025330143344']	['EEEE...SSS'	'GYQPIDVVRD'	'2232Y]YRWV'	'3343040054'	'EEEEEE...SSS'	'YSKHTPINLVRD'	'223322Y]ZRWV'	'334433041054']	['TTS.EEEEEETTS.HHHHHHHHTT.S...SEEEEEEEEE'	'ENGTITDAVDGSQNPLAELKGSVKSFEIDKGIYQTSNFR'
6LKS_K 0.004476954535182 2.154907799069704 0.174450549450549 [[174	180]	[162	166]	[161	164]	[59	62]	[228	233]	[187	191]	[98	101]] [3	5	6	1	4	0	2] [[47	53]	[207	211]	[313	316]	[365	368]	[547	552]	[764	768]	[1009	1012]] "[['EEEEEEE'	'VLWGVHH'	'/022/33'	'0133044'	'EEEEEEE'	'VLHSTQD'	'/032233'	'0143344']	['EEEE.'	'KSYAN'	'3221]'	'43324'	'EEE..'	'HTPIN'	'322Y]'	'43304']	['EEEE'	'SKSY'
6P8N_A 0.0039375909921712 2.342722877848205 0.1205766710353863 [[147	150]	[21	23]	[111	115]	[148	153]	[11	16]	[121	123]	[114	117]] [3	5	6	1	4	0	2] [[49	52]	[225	227]	[298	302]	[376	381]	[600	605]	[761	763]	[1002	1005]] "[['EEEE'	'HSFN'	'3213'	'4324'	'EEEE'	'HSTQ'	'3223'	'4334']	['EEE'	'GLI'	'20/'	'310'	'EEE'	'PLV'	'20/'	'310']	['HHHHH'	'KWNNT'
6CS1_B 0.0069848126154769 1.1566255315028755 0.1991584852734917 [[45	49]	[65	71]	[268	306]	[345	393]	[517	599]	[717	755]	[933	1001]] [3	5	6	1	4	0	2] [[41	45]	[202	208]	[281	319]	[358	406]	[531	613]	[735	773]	[951	1019]] "[['SEE..'	'EIFRS'	'V/1^}'	'40253'	'SEE..'	'KVFRS'	'V/1^}'	'40253']	['EEEEEEE'	'NVTGFHT'	'3/22132'	'4033243'	'EEEEEEE'	'KIYSKHT'	'3/22332'	'4033443']	['TTS.EEEEEESSSSHHHHHHHHHT.SS..SEEEEEEEEE'	'ENGTITDAVDCSQNPLAELKCSVKSFEIDKGIYQTSNFR'
6CRV_C 0.0047806060111682 1.3745086097046018 0.2610619469026547 [[42	57]	[254	260]	[268	306]	[158	163]	[516	599]	[728	755]	[933	1001]] [3	5	6	1	4	0	2] [[38	53]	[203	209]	[281	319]	[394	399]	[530	613]	[746	773]	[951	1019]] "[['..SSEE..SEEEEEEE'	'YPDEIFRSDTLYLTQD'	'}}VV/1^}V2020233'	'3344025343131344'	'.SSSEE..SEEEEEEE'	'YPDKVFRSSVLHSTQD'	'}UVV/1^}U/032233'	'3344025330143344']	['EEE.EEE'	'VGYLKPT'	'/22Z322'	'0331433'	'EEEEEEE'	'IYSKHTP'	'/223322'	'0334433']	['TTS.EEEEEETTSSHHHHHHHHHT.S...SEEEEEEEEE'	'ENGTITDAVDYSQNPLAELKYSVKSFEIDKGIYQTSNFR'
6A4K_D 0.0025126183226972 2.392964733942521 0.1430481283422462 [[192	198]	[180	184]	[179	182]	[256	260]	[178	183]	[76	78]	[115	118]] [3	5	6	1	4	0	2] [[47	53]	[207	211]	[313	316]	[394	398]	[546	551]	[768	770]	[1009	1012]] "[['EEEEEEE'	'VLWGIHH'	'/022/33'	'0133044'	'EEEEEEE'	'VLHSTQD'	'/032233'	'0143344']	['EEEE.'	'KSYIN'	'322/]'	'43304'	'EEE..'	'HTPIN'	'322Y]'	'43304']	['EEEE'	'SKSY'
5BR0_A 0.0036405372114444 2.101158313739499 0.2162162162162155 [[163	167]	[163	167]	[256	259]	[59	62]	[230	235]	[100	106]	[186	192]] [3	5	6	1	4	0	2] [[49	53]	[202	206]	[286	289]	[365	368]	[547	552]	[762	768]	[1006	1012]] "[['EEEEE'	'KGTYN'	'32223'	'43334'	'EEEEE'	'HSTQD'	'32233'	'43344']	['EEEEE'	'KGTYN'	'32223'	'43334'	'EEEEE'	'KIYSK'	'3/223'	'40334']	['EEEE'	'YKFV'
5T0B_E 0.0006243848856452 2.083692776916501 0.2629246676514027 [[165	169]	[165	169]	[258	261]	[61	64]	[232	237]	[102	108]	[188	194]] [3	5	6	1	4	0	2] [[49	53]	[202	206]	[286	289]	[365	368]	[547	552]	[762	768]	[1006	1012]] "[['EEEEE'	'KGTYN'	'32223'	'43334'	'EEEEE'	'HSTQD'	'32233'	'43344']	['EEEEE'	'KGTYN'	'32223'	'43334'	'EEEEE'	'KIYSK'	'3/223'	'40334']	['EEEE'	'YKFV'
3UBJ_A 0.0052392857875752 2.238686134957395 0.1324503311258273 [[178	184]	[166	170]	[165	168]	[242	246]	[170	177]	[68	70]	[105	108]] [3	5	6	1	4	0	2] [[47	53]	[207	211]	[313	316]	[394	398]	[578	585]	[768	770]	[1009	1012]] "[['EEEEEEE'	'VLWGIHH'	'/022/33'	'0133044'	'EEEEEEE'	'VLHSTQD'	'/032233'	'0143344']	['EEEE.'	'KSYIN'	'322/]'	'43304'	'EEE..'	'HTPIN'	'322Y]'	'43304']	['EEEE'	'SKSY'
4PDC_E 0.0069464821170412 1.8093237284898864 0.1554054054054052 [[89	93]	[91	106]	[116	121]	[93	98]	[14	20]	[117	119]	[130	145]] [3	5	6	1	4	0	2] [[49	53]	[200	211]	[295	300]	[448	453]	[545	551]	[767	769]	[1009	1017]] "[['EEEEE'	'KSTFD'	'32213'	'43324'	'EEEEE'	'HSTQD'	'32233'	'43344']	['EEEEEEEETTEEE...'	'TFDQDYLYNGEEYTVK'	'21333202ON332}Y]'	'3244431343443304'	'EEEEEEEEEE..'	'YFKIYSKHTPIN'	'213/223322Y]'	'324033443304']	['HHHHHH'	'WLTTSE'
6CRW_B 0.0026182807740855 1.5026472636021242 0.3133640552995393 [[42	57]	[65	71]	[268	306]	[380	389]	[509	599]	[743	755]	[933	1001]] [3	5	6	1	4	0	2] [[38	53]	[202	208]	[281	319]	[393	402]	[523	613]	[761	773]	[951	1019]] "[['..SSEE..SEEEEEEE'	'YPDEIFRSDTLYLTQD'	'}}VV/1^}V2020233'	'3344025343131344'	'.SSSEE..SEEEEEEE'	'YPDKVFRSSVLHSTQD'	'}UVV/1^}U/032233'	'3344025330143344']	['EEEEEEE'	'NVTGFHT'	'3/22132'	'4033243'	'EEEEEEE'	'KIYSKHT'	'3/22332'	'4033443']	['TTS.EEEEEETTSSHHHHHHHHHTSS...SEEEEEEEEE'	'ENGTITDAVDRSQNPLAELKRSVKSFEIDKGIYQTSNFR'
6URM_C 0.0054159204941918 2.3197324887881297 0.0961538461538455 [[178	184]	[166	170]	[165	168]	[242	246]	[170	177]	[68	70]	[105	108]] [3	5	6	1	4	0	2] [[47	53]	[207	211]	[313	316]	[394	398]	[578	585]	[768	770]	[1009	1012]] "[['EEEEEEE'	'VLWGIHH'	'/022/33'	'0133044'	'EEEEEEE'	'VLHSTQD'	'/032233'	'0143344']	['EEEE.'	'KSYIN'	'322/]'	'43304'	'EEE..'	'HTPIN'	'322Y]'	'43304']	['EEEE'	'SKSY'
6A4K_C 0.0034330711902374 2.294183377024892 0.1680327868852458 [[192	198]	[180	184]	[179	182]	[256	260]	[178	183]	[76	78]	[115	118]] [3	5	6	1	4	0	2] [[47	53]	[207	211]	[313	316]	[394	398]	[546	551]	[768	770]	[1009	1012]] "[['EEEEEEE'	'VLWGIHH'	'/022/33'	'0133044'	'EEEEEEE'	'VLHSTQD'	'/032233'	'0143344']	['EEEE.'	'KSYIN'	'322/]'	'43304'	'EEE..'	'HTPIN'	'322Y]'	'43304']	['EEEE'	'SKSY'
5BR0_C 0.0035439038684482 2.1051387102013885 0.2266857962697266 [[163	167]	[163	167]	[256	259]	[59	62]	[230	235]	[100	106]	[186	192]] [3	5	6	1	4	0	2] [[49	53]	[202	206]	[286	289]	[365	368]	[547	552]	[762	768]	[1006	1012]] "[['EEEEE'	'KGTYN'	'32223'	'43334'	'EEEEE'	'HSTQD'	'32233'	'43344']	['EEEEE'	'KGTYN'	'32223'	'43334'	'EEEEE'	'KIYSK'	'3/223'	'40334']	['EEEE'	'YKFV'
4JTV_I 0.001767423531649 2.336727554674628 0.1958041958041956 [[181	187]	[169	173]	[168	171]	[245	249]	[167	172]	[65	67]	[104	107]] [3	5	6	1	4	0	2] [[47	53]	[207	211]	[313	316]	[394	398]	[546	551]	[768	770]	[1009	1012]] "[['EEEEEEE'	'VLWGIHH'	'/022/33'	'0133044'	'EEEEEEE'	'VLHSTQD'	'/032233'	'0143344']	['EEEE.'	'KSYIN'	'322/]'	'43304'	'EEE..'	'HTPIN'	'322Y]'	'43304']	['EEEE'	'SKSY'
5TH0_A 0.0034920084116749 2.219062935348332 0.2059238363892803 [[164	166]	[86	89]	[165	168]	[242	247]	[165	182]	[67	71]	[189	193]] [3	5	6	1	4	0	2] [[50	52]	[225	228]	[313	316]	[432	437]	[573	595]	[738	742]	[953	957]] "[['EEE'	'TTN'	'223'	'334'	'EEE'	'STQ'	'223'	'334']	['EEEE'	'TLIE'	'20/3'	'3104'	'EEEE'	'PLVD'	'20/3'	'3104']	['EEEE'	'TNTY'
4WSU_A 0.0017603118177635 2.1260080634892446 0.2647928994082833 [[163	167]	[163	167]	[256	259]	[59	62]	[230	235]	[100	106]	[186	192]] [3	5	6	1	4	0	2] [[49	53]	[202	206]	[286	289]	[365	368]	[547	552]	[762	768]	[1006	1012]] "[['EEEEE'	'KGTYN'	'32223'	'43334'	'EEEEE'	'HSTQD'	'32233'	'43344']	['EEEEE'	'KGTYN'	'32223'	'43334'	'EEEEE'	'KIYSK'	'3/223'	'40334']	['EEEE'	'YKFV'
3R0F_A 0.0066422405590564 2.434007611555152 0.0011695906432751 [[119	123]	[159	164]	[116	121]	[117	122]	[35	38]	[2	9]	[142	145]] [3	5	6	1	4	0	2] [[47	51]	[200	205]	[285	290]	[431	436]	[609	612]	[761	768]	[968	971]] "[['EEEEE'	'VVQYG'	'//322'	'00433'	'EEEEE'	'VLHST'	'/0322'	'01433']	['EEEEEE'	'GIHIGG'	'2/3/22'	'304033'	'EEEEEE'	'YFKIYS'	'213/22'	'324033']	['EEEEEE'	'VGDVVQ'
6CIT_A 0.0068255685689048 1.952820351214352 0.1601085481682496 [[145	148]	[48	51]	[145	148]	[173	176]	[59	62]	[77	80]	[101	110]] [3	5	6	1	4	0	2] [[49	52]	[224	227]	[314	317]	[389	392]	[539	542]	[755	758]	[1008	1014]] "[['EEEE'	'QYYD'	'3223'	'4334'	'EEEE'	'HSTQ'	'3223'	'4334']	['EEEE'	'HPLV'	'320/'	'4310'	'EEEE'	'EPLV'	'320/'	'4310']	['EEEE'	'QYYD'
6V47_A 0.0035416831307614 2.3193725825820297 0.1760660247592844 [[107	110]	[163	179]	[77	81]	[239	243]	[166	176]	[57	61]	[185	189]] [3	5	6	1	4	0	2] [[46	49]	[200	207]	[283	287]	[395	399]	[578	588]	[766	770]	[953	957]] "[['SEEE'	'GVLE'	'U/03'	'3014'	'SEEE'	'SVLH'	'U/03'	'3014']	['EEE..SSS.EEEEEEEE'	'TFNNTKGRDVLMVWGVH'	'213]}VUW]/01/22/3'	'32443435401203304'	'EEEEEEEE'	'YFKIYSKH'	'213/2233'	'32403344']	['S.EEE'	'SYIVE'
6LKS_G 0.0060067992540265 2.18467338205473 0.1522911051212934 [[174	180]	[162	166]	[161	164]	[59	62]	[228	233]	[187	191]	[98	101]] [3	5	6	1	4	0	2] [[47	53]	[207	211]	[313	316]	[365	368]	[547	552]	[764	768]	[1009	1012]] "[['EEEEEEE'	'VLWGVHH'	'/022/33'	'0133044'	'EEEEEEE'	'VLHSTQD'	'/032233'	'0143344']	['EEEE.'	'KSYAN'	'3221]'	'43324'	'EEE..'	'HTPIN'	'322Y]'	'43304']	['EEEE'	'SKSY'
5UGY_A 0.0066211715125079 1.9248450086408944 0.1760660247592844 [[178	184]	[166	170]	[165	168]	[113	116]	[202	206]	[191	195]	[102	105]] [3	5	6	1	4	0	2] [[47	53]	[207	211]	[313	316]	[375	378]	[595	599]	[764	768]	[1009	1012]] "[['EEEEEEE'	'VLWGVHH'	'/022/33'	'0133044'	'EEEEEEE'	'VLHSTQD'	'/032233'	'0143344']	['EEEE.'	'KSYAN'	'3221]'	'43324'	'EEE..'	'HTPIN'	'322Y]'	'43304']	['EEEE'	'SKSY'
4UO5_A 0.0039214499602094 2.258764339472561 0.1924686192468618 [[302	304]	[210	214]	[230	234]	[165	168]	[164	182]	[190	194]	[66	70]] [3	5	6	1	4	0	2] [[50	52]	[206	210]	[312	316]	[394	397]	[585	598]	[748	752]	[1012	1016]] "[['EEE'	'YGK'	'223'	'334'	'EEE'	'STQ'	'223'	'334']	['EEEE.'	'QQTII'	'332/Y'	'44300'	'EEEE.'	'KHTPI'	'3322Y'	'44330']	['EEEEE'	'ISIYW'
4JTX_E 0.0023704662551902 2.3507697127694422 0.2025316455696202 [[129	132]	[169	173]	[168	171]	[245	249]	[167	172]	[65	67]	[104	107]] [3	5	6	1	4	0	2] [[38	41]	[207	211]	[313	316]	[394	398]	[546	551]	[768	770]	[1009	1012]] "[['.SSS'	'WPNH'	'}UVV'	'3344'	'.SSS'	'YPDK'	'}UVV'	'3344']	['EEEE.'	'KSYIN'	'322/]'	'43304'	'EEE..'	'HTPIN'	'322Y]'	'43304']	['EEEE'	'SKSY'
4ZQX_A 0.0045572061973555 2.763078052720929 0.0011709601873528 [[163	166]	[42	44]	[194	202]	[40	43]	[162	165]	[73	77]	[56	59]] [3	5	6	1	4	0	2] [[50	53]	[200	202]	[296	304]	[397	400]	[592	595]	[761	765]	[985	988]] "[['EEEE'	'WYVE'	'22/3'	'3304'	'EEEE'	'STQD'	'2233'	'3344']	['EEE'	'SFH'	'213'	'324'	'EEE'	'YFK'	'213'	'324']	['HHHHHHHTT'	'LGNVIEGLD'
4WST_C 0.0018424450204491 2.0918752859049765 0.2857142857142851 [[163	167]	[163	167]	[256	259]	[59	62]	[230	235]	[100	106]	[186	192]] [3	5	6	1	4	0	2] [[49	53]	[202	206]	[286	289]	[365	368]	[547	552]	[762	768]	[1006	1012]] "[['EEEEE'	'KGTYN'	'32223'	'43334'	'EEEEE'	'HSTQD'	'32233'	'43344']	['EEEEE'	'KGTYN'	'32223'	'43334'	'EEEEE'	'KIYSK'	'3/223'	'40334']	['EEEE'	'YKFV'
6P9O_2 0.005626004170555 2.2113432160029234 0.1664392905866301 [[79	81]	[207	209]	[248	252]	[248	252]	[104	108]	[144	146]	[145	147]] [3	5	6	1	4	0	2] [[50	52]	[225	227]	[311	315]	[449	453]	[547	551]	[746	748]	[1009	1011]] [['EEE'	'WWK'	'223'	'334'	'EEE'	'STQ'	'223'	'334']	['EEE'	'TLV'	'20/'	'310'	'EEE'	'PLV'	'20/'	'310']	['EEEEE'	'PITLT'
4UO8_A 0.0022266499999198 2.293287095394577 0.2266857962697266 [[302	304]	[179	183]	[230	234]	[246	249]	[164	182]	[190	194]	[66	70]] [3	5	6	1	4	0	2] [[50	52]	[203	207]	[312	316]	[448	451]	[585	598]	[748	752]	[1012	1016]] "[['EEE'	'YGK'	'223'	'334'	'EEE'	'STQ'	'223'	'334']	['EEEEE'	'IWGIH'	'/22/3'	'03304'	'EEEEE'	'IYSKH'	'/2233'	'03344']	['EEEEE'	'ISIYW'
3QZQ_C 0.0059109866693246 2.456065548702155 0.0439560439560433 [[130	133]	[159	164]	[116	121]	[117	122]	[35	38]	[4	9]	[142	145]] [3	5	6	1	4	0	2] [[49	52]	[200	205]	[285	290]	[431	436]	[609	612]	[763	768]	[968	971]] "[['EEEE'	'KPTH'	'3223'	'4334'	'EEEE'	'HSTQ'	'3223'	'4334']	['EEEEEE'	'GIHIGG'	'2/3/22'	'304033'	'EEEEEE'	'YFKIYS'	'213/22'	'324033']	['EEEEEE'	'VGDVVQ'
6CRV_B 0.0047804923729922 1.3745271603335016 0.299392097264437 [[42	57]	[254	260]	[268	306]	[158	163]	[516	599]	[728	755]	[933	1001]] [3	5	6	1	4	0	2] [[38	53]	[203	209]	[281	319]	[394	399]	[530	613]	[746	773]	[951	1019]] "[['..SSEE..SEEEEEEE'	'YPDEIFRSDTLYLTQD'	'}}VV/1^}V2020233'	'3344025343131344'	'.SSSEE..SEEEEEEE'	'YPDKVFRSSVLHSTQD'	'}UVV/1^}U/032233'	'3344025330143344']	['EEE.EEE'	'VGYLKPT'	'/22Z322'	'0331433'	'EEEEEEE'	'IYSKHTP'	'/223322'	'0334433']	['TTS.EEEEEETTSSHHHHHHHHHT.S...SEEEEEEEEE'	'ENGTITDAVDNSQNPLAELKNSVKSFEIDKGIYQTSNFR'
6ACC_C 0.010925197537015 0.5397137314844751 0.1235216819973712 [[42	57]	[203	218]	[270	301]	[361	440]	[503	597]	[743	755]	[933	1001]] [3	5	6	1	4	0	2] [[38	53]	[210	225]	[283	314]	[374	449]	[517	611]	[761	773]	[951	1019]] "[['.SSSB...S.EEEEEE'	'YPDEIFRSDTLYLTQD'	'}UVV([^}V}020233'	'3344025343131344'	'.SSSEE..SEEEEEEE'	'YPDKVFRSSVLHSTQD'	'}UVV/1^}U/032233'	'3344025330143344']	['...SSSPPP....BEE'	'IDVVRDLPSGFNTLKP'	'Y]YRWVEGG}[]})32'	'0400541333243143'	'...SSSPPPS..PBEE'	'INLVRDLPQGFSALEP'	'Y]ZRWVEGHU[}F)32'	'0410541343232143']	['S.EEEEEESSS.HHHHHHHHHT.SS..SEEEE'	'GTITDAVDBSQNPLAELKBSVKSFEIDKGIYQ'
4JTV_C 0.0028710513325958 2.325048586467914 0.2076271186440674 [[181	187]	[169	173]	[168	171]	[245	249]	[167	172]	[65	67]	[104	107]] [3	5	6	1	4	0	2] [[47	53]	[207	211]	[313	316]	[394	398]	[546	551]	[768	770]	[1009	1012]] "[['EEEEEEE'	'VLWGIHH'	'/022/33'	'0133044'	'EEEEEEE'	'VLHSTQD'	'/032233'	'0143344']	['EEEE.'	'KSYIN'	'322/]'	'43304'	'EEE..'	'HTPIN'	'322Y]'	'43304']	['EEEE'	'SKSY'
6CRW_A 0.0018647301284885 1.5081222960910678 0.352848101265822 [[42	57]	[704	719]	[268	306]	[380	389]	[509	599]	[743	755]	[933	1001]] [3	5	6	1	4	0	2] [[38	53]	[203	211]	[281	319]	[393	402]	[523	613]	[761	773]	[951	1019]] "[['..SSEE..SEEEEEEE'	'YPDEIFRSDTLYLTQD'	'}}VV/1^}V2020233'	'3344025343131344'	'.SSSEE..SEEEEEEE'	'YPDKVFRSSVLHSTQD'	'}UVV/1^}U/032233'	'3344025330143344']	['EEEEEEE..PPEEE..'	'ITTEVMPVSMAKTSVD'	'/223/12Y}FF322Y]'	'0334023032243304'	'EEEEEEE..'	'IYSKHTPIN'	'/223322Y]'	'033443304']	['TTS.EEEEEESSS.HHHHHHHHTT.SS..SEEEEEEEEE'	'ENGTITDAVDCSQNPLAELKCSVKSFEIDKGIYQTSNFR'
6Q0E_A 0.009029126026915 2.2569773381435168 0.015439429928741 [[178	184]	[166	170]	[165	168]	[63	66]	[232	237]	[63	65]	[102	105]] [3	5	6	1	4	0	2] [[47	53]	[207	211]	[313	316]	[365	368]	[547	552]	[768	770]	[1009	1012]] "[['EEEEEEE'	'VLWGVHH'	'/022/33'	'0133044'	'EEEEEEE'	'VLHSTQD'	'/032233'	'0143344']	['EEEE.'	'NSYVN'	'322/]'	'43304'	'EEE..'	'HTPIN'	'322Y]'	'43304']	['EEEE'	'SNSY'
7K37_E 0.0037686929198539 2.1889794374490767 0.2409288824383157 [[58	61]	[210	214]	[132	140]	[165	168]	[164	182]	[105	107]	[108	112]] [3	5	6	1	4	0	2] [[47	50]	[206	210]	[309	317]	[394	397]	[585	598]	[739	741]	[959	963]] "[['EEEE'	'ILDG'	'/032'	'0143'	'EEEE'	'VLHS'	'/032'	'0143']	['EEEE.'	'QQTII'	'332/Y'	'44300'	'EEEE.'	'KHTPI'	'3322Y'	'44330']	['.S..EEEEE'	'QNGGSNAPK'
6LKS_C 0.0054988437912657 2.1854456658262587 0.19413407821229 [[174	180]	[162	166]	[161	164]	[59	62]	[228	233]	[187	191]	[98	101]] [3	5	6	1	4	0	2] [[47	53]	[207	211]	[313	316]	[365	368]	[547	552]	[764	768]	[1009	1012]] "[['EEEEEEE'	'VLWGVHH'	'/022/33'	'0133044'	'EEEEEEE'	'VLHSTQD'	'/032233'	'0143344']	['EEEE.'	'KSYAN'	'3221]'	'43324'	'EEE..'	'HTPIN'	'322Y]'	'43304']	['EEEE'	'SKSY'
6P6V_A 0.007238486900942 2.2358085282772566 0.1046511627906969 [[1075	1077]	[1075	1077]	[1006	1009]	[1116	1122]	[1174	1176]	[1173	1178]] [3	6	1	4	0	2] [[50	52]	[315	317]	[376	379]	[575	581]	[762	764]	[1002	1007]] "[['EEE'	'YTN'	'223'	'334'	'EEE'	'STQ'	'223'	'334']	['EEE'	'YTN'	'223'	'334'	'EEE'	'TSN'	'223'	'334']	['EEEE'	'YAQQ'	'2133'	'3244'	'EEEE'	'TFKD'	'2133'
4WSU_C 0.0017747985883383 2.122564745704892 0.2954545454545452 [[163	167]	[163	167]	[256	259]	[59	62]	[230	235]	[100	106]	[186	192]] [3	5	6	1	4	0	2] [[49	53]	[202	206]	[286	289]	[365	368]	[547	552]	[762	768]	[1006	1012]] "[['EEEEE'	'KGTYN'	'32223'	'43334'	'EEEEE'	'HSTQD'	'32233'	'43344']	['EEEEE'	'KGTYN'	'32223'	'43334'	'EEEEE'	'KIYSK'	'3/223'	'40334']	['EEEE'	'YKFV'
4JTV_A 0.0023433805751976 2.292595346887442 0.2391304347826086 [[181	187]	[169	173]	[168	171]	[245	249]	[167	172]	[65	67]	[104	107]] [3	5	6	1	4	0	2] [[47	53]	[207	211]	[313	316]	[394	398]	[546	551]	[768	770]	[1009	1012]] "[['EEEEEEE'	'VLWGIHH'	'/022/33'	'0133044'	'EEEEEEE'	'VLHSTQD'	'/032233'	'0143344']	['EEEE.'	'KSYIN'	'322/]'	'43304'	'EEE..'	'HTPIN'	'322Y]'	'43304']	['EEEE'	'SKSY'
4WST_G 0.0033011668333009 2.091155192085668 0.2742175856929947 [[163	167]	[163	167]	[256	259]	[59	62]	[230	235]	[100	106]	[186	192]] [3	5	6	1	4	0	2] [[49	53]	[202	206]	[286	289]	[365	368]	[547	552]	[762	768]	[1006	1012]] "[['EEEEE'	'KGTYN'	'32223'	'43334'	'EEEEE'	'HSTQD'	'32233'	'43344']	['EEEEE'	'KGTYN'	'32223'	'43334'	'EEEEE'	'KIYSK'	'3/223'	'40334']	['EEEE'	'YKFV'
6SCL_C 0.0080643479747217 1.7083206565527052 0.180939226519337 [[67	70]	[103	106]	[186	189]	[60	67]	[186	189]	[90	92]] [3	5	6	1	4	0] [[50	53]	[202	205]	[286	289]	[430	436]	[573	576]	[766	768]] "[['EEEE'	'SVDN'	'2/33'	'3044'	'EEEE'	'STQD'	'2233'	'3344']	['EEEE'	'KITS'	'3/22'	'4033'	'EEEE'	'KIYS'	'3/22'	'4033']	['EEEE'	'GQFI'	'231/'	'3420'	'EEEE'	'TDAV'	'231/'
6WF1_A 0.0028737100996942 2.2874862585941536 0.2302158273381291 [[164	166]	[86	89]	[165	168]	[242	247]	[165	182]	[67	71]	[189	193]] [3	5	6	1	4	0	2] [[50	52]	[225	228]	[313	316]	[432	437]	[573	595]	[738	742]	[953	957]] "[['EEE'	'TTN'	'223'	'334'	'EEE'	'STQ'	'223'	'334']	['EEEE'	'TLIE'	'20/3'	'3104'	'EEEE'	'PLVD'	'20/3'	'3104']	['EEEE'	'TNTY'
2WPO_A 0.005726683161275 2.6891066670438333 0.0 [[26	29]	[172	174]	[222	225]	[219	224]	[14	18]	[123	126]	[38	45]] [3	5	6	1	4	0	2] [[38	41]	[203	205]	[296	299]	[365	370]	[595	599]	[766	769]	[951	958]] "[['..SS'	'SPDE'	'}}VV'	'3344'	'.SSS'	'YPDK'	'}UVV'	'3344']	['EEE'	'VYG'	'/22'	'033'	'EEE'	'IYS'	'/22'	'033']	['HHHH'	'LGNS'
6A4K_A 0.0042271292393475 2.2841329232168333 0.2025316455696202 [[192	198]	[180	184]	[179	182]	[256	260]	[178	183]	[76	78]	[115	118]] [3	5	6	1	4	0	2] [[47	53]	[207	211]	[313	316]	[394	398]	[546	551]	[768	770]	[1009	1012]] "[['EEEEEEE'	'VLWGIHH'	'/022/33'	'0133044'	'EEEEEEE'	'VLHSTQD'	'/032233'	'0143344']	['EEEE.'	'KSYIN'	'322/]'	'43304'	'EEE..'	'HTPIN'	'322Y]'	'43304']	['EEEE'	'SKSY'
4JTX_G 0.0017182814480231 2.33948349285741 0.2427325581395345 [[129	132]	[169	173]	[168	171]	[245	249]	[167	172]	[65	67]	[104	107]] [3	5	6	1	4	0	2] [[38	41]	[207	211]	[313	316]	[394	398]	[546	551]	[768	770]	[1009	1012]] "[['.SSS'	'WPNH'	'}UVV'	'3344'	'.SSS'	'YPDK'	'}UVV'	'3344']	['EEEE.'	'KSYIN'	'322/]'	'43304'	'EEE..'	'HTPIN'	'322Y]'	'43304']	['EEEE'	'SKSY'
6A4K_B 0.0045356874696016 2.327116870470696 0.1842105263157893 [[192	198]	[180	184]	[179	182]	[256	260]	[178	183]	[76	78]	[115	118]] [3	5	6	1	4	0	2] [[47	53]	[207	211]	[313	316]	[394	398]	[546	551]	[768	770]	[1009	1012]] "[['EEEEEEE'	'VLWGIHH'	'/022/33'	'0133044'	'EEEEEEE'	'VLHSTQD'	'/032233'	'0143344']	['EEEE.'	'KSYIN'	'322/]'	'43304'	'EEE..'	'HTPIN'	'322Y]'	'43304']	['EEEE'	'SKSY'
5TH1_A 0.0049013224544559 2.2210976079117875 0.2162162162162155 [[164	166]	[86	89]	[165	168]	[242	247]	[165	182]	[67	71]	[189	193]] [3	5	6	1	4	0	2] [[50	52]	[225	228]	[313	316]	[432	437]	[573	595]	[738	742]	[953	957]] "[['EEE'	'TTN'	'223'	'334'	'EEE'	'STQ'	'223'	'334']	['EEEE'	'TLIE'	'20/3'	'3104'	'EEEE'	'PLVD'	'20/3'	'3104']	['EEEE'	'TNTY'
4WST_I 0.0032401815722442 2.0944136062055208 0.2876506024096386 [[163	167]	[163	167]	[256	259]	[59	62]	[230	235]	[100	106]	[186	192]] [3	5	6	1	4	0	2] [[49	53]	[202	206]	[286	289]	[365	368]	[547	552]	[762	768]	[1006	1012]] "[['EEEEE'	'KGTYN'	'32223'	'43334'	'EEEEE'	'HSTQD'	'32233'	'43344']	['EEEEE'	'KGTYN'	'32223'	'43334'	'EEEEE'	'KIYSK'	'3/223'	'40334']	['EEEE'	'YKFV'
4XQ5_A 0.0048229604138259 2.2119863438308363 0.2249283667621773 [[164	166]	[86	89]	[165	168]	[242	247]	[165	182]	[67	71]	[189	193]] [3	5	6	1	4	0	2] [[50	52]	[225	228]	[313	316]	[432	437]	[573	595]	[738	742]	[953	957]] "[['EEE'	'TTN'	'223'	'334'	'EEE'	'STQ'	'223'	'334']	['EEEE'	'TLIE'	'20/3'	'3104'	'EEEE'	'PLVD'	'20/3'	'3104']	['EEEE'	'TNTY'
4WST_E 0.0031991046207741 2.0913158169043107 0.2895927601809951 [[163	167]	[163	167]	[256	259]	[59	62]	[230	235]	[100	106]	[186	192]] [3	5	6	1	4	0	2] [[49	53]	[202	206]	[286	289]	[365	368]	[547	552]	[762	768]	[1006	1012]] "[['EEEEE'	'KGTYN'	'32223'	'43334'	'EEEEE'	'HSTQD'	'32233'	'43344']	['EEEEE'	'KGTYN'	'32223'	'43334'	'EEEEE'	'KIYSK'	'3/223'	'40334']	['EEEE'	'YKFV'
6OC3_E 0.0060917557078265 2.309623970031608 0.1399999999999996 [[178	184]	[166	170]	[165	168]	[63	66]	[232	237]	[191	195]	[102	105]] [3	5	6	1	4	0	2] [[47	53]	[207	211]	[313	316]	[365	368]	[547	552]	[764	768]	[1009	1012]] "[['EEEEEEE'	'VLWGVHH'	'/022/33'	'0133044'	'EEEEEEE'	'VLHSTQD'	'/032233'	'0143344']	['EEEE.'	'KSYAN'	'3221]'	'43324'	'EEE..'	'HTPIN'	'322Y]'	'43304']	['EEEE'	'SKSY'
4WSV_A 0.0033194754634259 2.1108365556909963 0.2837837837837831 [[163	167]	[163	167]	[256	259]	[59	62]	[230	235]	[100	106]	[186	192]] [3	5	6	1	4	0	2] [[49	53]	[202	206]	[286	289]	[365	368]	[547	552]	[762	768]	[1006	1012]] "[['EEEEE'	'KGTYN'	'32223'	'43334'	'EEEEE'	'HSTQD'	'32233'	'43344']	['EEEEE'	'KGTYN'	'32223'	'43334'	'EEEEE'	'KIYSK'	'3/223'	'40334']	['EEEE'	'YKFV'
5XLR_C 0.0076021982126323 2.3938452879991576 0.0374269005847953 [[299	304]	[188	207]	[281	306]	[361	402]	[500	598]	[743	755]	[933	1001]] [3	5	6	1	4	0	2] [[47	52]	[195	214]	[294	319]	[374	415]	[514	612]	[761	773]	[951	1019]] "[['EEEEEE'	'IYQTSN'	'/23223'	'034334'	'EEEEEE'	'VLHSTQ'	'/03223'	'014334']	['EEETTEEEEEEEE....SSS'	'KNKDGFLYVYKGYQPIDVVR'	'333ON102/2322]}Y]RRW'	'44443213034334304005'	'EEETTEEEEEEEEEE...SS'	'KNIDGYFKIYSKHTPINLVR'	'33/ON213/223322Y]ZRW'	'44043324033443304105']	['.HHHHHHHHHT.SS...EEEEEEEEE'	'NPLAELKDSVKSFEIDKGIYQTSNFR'
7K39_E 0.0038502528883221 2.199148836219105 0.2536656891495594 [[58	61]	[210	214]	[134	140]	[165	168]	[164	182]	[105	107]	[108	112]] [3	5	6	1	4	0	2] [[47	50]	[206	210]	[284	290]	[394	397]	[585	598]	[739	741]	[959	963]] "[['EEEE'	'ILDG'	'/032'	'0143'	'EEEE'	'VLHS'	'/032'	'0143']	['EEEE.'	'QQTII'	'332/Y'	'44300'	'EEEE.'	'KHTPI'	'3322Y'	'44330']	['..EEEEE'	'GGSNAPK'
7K3A_E 0.0038427859278919 2.2687991636543496 0.2302158273381291 [[58	61]	[210	214]	[134	140]	[165	168]	[164	182]	[105	107]	[108	112]] [3	5	6	1	4	0	2] [[47	50]	[206	210]	[284	290]	[394	397]	[585	598]	[739	741]	[959	963]] "[['EEEE'	'ILDG'	'/032'	'0143'	'EEEE'	'VLHS'	'/032'	'0143']	['EEEE.'	'QQTII'	'332/Y'	'44300'	'EEEE.'	'KHTPI'	'3322Y'	'44330']	['..EEEEE'	'GGSNAPK'
3QZR_A 0.0082335316696811 2.430663163808361 0.0 [[130	133]	[159	164]	[116	121]	[117	122]	[35	38]	[2	9]	[142	145]] [3	5	6	1	4	0	2] [[49	52]	[200	205]	[285	290]	[431	436]	[609	612]	[761	768]	[968	971]] "[['EEEE'	'KPTH'	'3223'	'4334'	'EEEE'	'HSTQ'	'3223'	'4334']	['EEEEEE'	'GIHIGG'	'2/3/22'	'304033'	'EEEEEE'	'YFKIYS'	'213/22'	'324033']	['EEEEEE'	'VGDVVQ'
6M16_B 0.0052865842637311 1.832242684011172 0.2761194029850744 [[938	964]	[908	926]	[383	389]	[419	423]	[413	429]	[865	870]	[805	864]] [3	5	6	1	4	0	2] [[39	51]	[195	208]	[312	318]	[395	399]	[547	556]	[761	766]	[951	1010]] "[['SSSTT..EEEESSSEEE.SS.SS.EEE'	'SDELGSKOIVAKDGVLVSANLSYWQWS'	'UVVLN}]5//1VVU/0/}TVZUU}322'	'344133460024430103241333433'	'SSSEE..SEEEEE'	'PDKVFRSSVLHST'	'UVV/1^}U/0322'	'3440253301433']	['EEETTEEEEEEEEEEEEEE'	'QNAPSGIMFFHYSLIPNNT'	'331NN2/1113220/2332'	'4423330222433103443'	'EEETTEEEEEEEEE'	'KNIDGYFKIYSKHT'	'33/ON213/22332'	'44043324033443']	['EEEEEEE'	'IYDWWIA'
4WSV_C 0.0037207171345072 2.1072329283674067 0.2780269058295965 [[163	167]	[163	167]	[256	259]	[59	62]	[230	235]	[100	106]	[186	192]] [3	5	6	1	4	0	2] [[49	53]	[202	206]	[286	289]	[365	368]	[547	552]	[762	768]	[1006	1012]] "[['EEEEE'	'KGTYN'	'32223'	'43334'	'EEEEE'	'HSTQD'	'32233'	'43344']	['EEEEE'	'KGTYN'	'32223'	'43334'	'EEEEE'	'KIYSK'	'3/223'	'40334']	['EEEE'	'YKFV'
3UYW_C 0.0069419817257087 2.271116563307518 0.1264822134387353 [[181	187]	[169	173]	[168	171]	[245	249]	[167	172]	[65	67]	[104	107]] [3	5	6	1	4	0	2] [[47	53]	[207	211]	[313	316]	[394	398]	[546	551]	[768	770]	[1009	1012]] "[['EEEEEEE'	'VLWGIHH'	'/022/33'	'0133044'	'EEEEEEE'	'VLHSTQD'	'/032233'	'0143344']	['EEEE.'	'KSYIN'	'322/]'	'43304'	'EEE..'	'HTPIN'	'322Y]'	'43304']	['EEEE'	'SKSY'
5W6G_A 0.0016979712901807 2.3274163737665905 0.2555066079295154 [[178	184]	[166	170]	[165	168]	[63	66]	[232	237]	[191	195]	[102	105]] [3	5	6	1	4	0	2] [[47	53]	[207	211]	[313	316]	[365	368]	[547	552]	[764	768]	[1009	1012]] "[['EEEEEEE'	'VLWGVHH'	'/022/33'	'0133044'	'EEEEEEE'	'VLHSTQD'	'/032233'	'0143344']	['EEEE.'	'KSYAN'	'3221]'	'43324'	'EEE..'	'HTPIN'	'322Y]'	'43304']	['EEEE'	'SKSY'
6FYT_A 0.0050671891658289 2.3047599741061777 0.1874999999999993 [[178	184]	[166	170]	[165	168]	[68	71]	[232	237]	[191	195]	[105	108]] [3	5	6	1	4	0	2] [[47	53]	[207	211]	[313	316]	[365	368]	[547	552]	[764	768]	[1009	1012]] "[['EEEEEEE'	'VLWGVHH'	'/022/33'	'0133044'	'EEEEEEE'	'VLHSTQD'	'/032233'	'0143344']	['EEEE.'	'KSYAN'	'3221]'	'43324'	'EEE..'	'HTPIN'	'322Y]'	'43304']	['EEEE'	'SKSY'
5UGY_E 0.0066218435183927 1.9230918184490595 0.2249283667621773 [[178	184]	[166	170]	[165	168]	[113	116]	[202	206]	[191	195]	[102	105]] [3	5	6	1	4	0	2] [[47	53]	[207	211]	[313	316]	[375	378]	[595	599]	[764	768]	[1009	1012]] "[['EEEEEEE'	'VLWGVHH'	'/022/33'	'0133044'	'EEEEEEE'	'VLHSTQD'	'/032233'	'0143344']	['EEEE.'	'KSYAN'	'3221]'	'43324'	'EEE..'	'HTPIN'	'322Y]'	'43304']	['EEEE'	'SKSY'
5XLR_B 0.0082434756726383 2.393893728289701 0.0210526315789474 [[299	304]	[188	207]	[281	306]	[361	402]	[500	598]	[743	755]	[933	1001]] [3	5	6	1	4	0	2] [[47	52]	[195	214]	[294	319]	[374	415]	[514	612]	[761	773]	[951	1019]] "[['EEEEEE'	'IYQTSN'	'/23223'	'034334'	'EEEEEE'	'VLHSTQ'	'/03223'	'014334']	['EEETTEEEEEEEE....SSS'	'KNKDGFLYVYKGYQPIDVVR'	'333ON102/2322]}Y]RRW'	'44443213034334304005'	'EEETTEEEEEEEEEE...SS'	'KNIDGYFKIYSKHTPINLVR'	'33/ON213/223322Y]ZRW'	'44043324033443304105']	['.HHHHHHHHHT.SS...EEEEEEEEE'	'NPLAELKPSVKSFEIDKGIYQTSNFR'
6ACC_A 0.0109258710640802 0.539690325106489 0.1632653061224487 [[42	57]	[203	218]	[270	301]	[361	440]	[503	597]	[743	755]	[933	1001]] [3	5	6	1	4	0	2] [[38	53]	[210	225]	[283	314]	[374	449]	[517	611]	[761	773]	[951	1019]] "[['.SSSB...S.EEEEEE'	'YPDEIFRSDTLYLTQD'	'}UVV([^}V}020233'	'3344025343131344'	'.SSSEE..SEEEEEEE'	'YPDKVFRSSVLHSTQD'	'}UVV/1^}U/032233'	'3344025330143344']	['...SSSPPP....BEE'	'IDVVRDLPSGFNTLKP'	'Y]YRWVEGG}[]})32'	'0400541333243143'	'...SSSPPPS..PBEE'	'INLVRDLPQGFSALEP'	'Y]ZRWVEGHU[}F)32'	'0410541343232143']	['S.EEEEEESSS.HHHHHHHHHT.SS..SEEEE'	'GTITDAVDBSQNPLAELKBSVKSFEIDKGIYQ'
5GQ1_E 0.004571519735135 2.7430995991915847 0.059479553903345 [[287	290]	[154	156]	[151	155]	[218	221]	[165	169]	[308	312]	[304	312]] [3	5	6	1	4	0	2] [[39	42]	[203	205]	[282	286]	[433	436]	[603	607]	[761	765]	[1005	1014]] "[['SSSE'	'GKAI'	'UVT/'	'3420'	'SSSE'	'PDKV'	'UVV/'	'3440']	['EEE'	'VYS'	'/22'	'033'	'EEE'	'IYS'	'/22'	'033']	['T..EE'	'HSSVY'
5BQY_A 0.0034303616305543 2.029837786394773 0.3033536585365854 [[168	171]	[132	136]	[171	178]	[133	136]	[229	234]	[100	106]	[57	61]] [3	5	6	1	4	0	2] [[38	41]	[204	208]	[310	316]	[396	399]	[547	552]	[762	769]	[1004	1008]] "[['.SSS'	'TGDK'	'}UVV'	'3344'	'.SSS'	'YPDK'	'}UVV'	'3344']	['EEEEE'	'SSADP'	'22132'	'33243'	'EEEEE'	'YSKHT'	'22332'	'33443']	['SEEEEEEE'	'KSILYFWG'
3LZG_E 0.0043938083758425 2.211899718025262 0.248175182481751 [[178	184]	[277	283]	[165	168]	[242	246]	[164	169]	[68	70]	[105	108]] [3	5	6	1	4	0	2] [[47	53]	[202	208]	[313	316]	[394	398]	[546	551]	[768	770]	[1009	1012]] "[['EEEEEEE'	'VLWGIHH'	'/022/33'	'0133044'	'EEEEEEE'	'VLHSTQD'	'/032233'	'0143344']	['EEESEEE'	'NNTTQQT'	'332U332'	'4433443'	'EEEEEEE'	'KIYSKHT'	'3/22332'	'4033443']	['EEEE'	'SKSY'
6PSZ_2 0.0072812352401141 2.170974277334711 0.164850136239782 [[79	81]	[207	209]	[248	252]	[248	252]	[104	108]	[144	146]	[145	147]] [3	5	6	1	4	0	2] [[50	52]	[225	227]	[311	315]	[449	453]	[547	551]	[746	748]	[1009	1011]] [['EEE'	'WWK'	'223'	'334'	'EEE'	'STQ'	'223'	'334']	['EEE'	'TLV'	'20/'	'310'	'EEE'	'PLV'	'20/'	'310']	['EEEEE'	'PITLT'
5KAN_C 0.0016999653778883 1.622644399107489 0.376811594202898 [[50	60]	[210	214]	[134	140]	[246	249]	[132	146]	[105	107]	[191	195]] [3	5	6	1	4	0	2] [[41	49]	[206	210]	[284	290]	[448	451]	[528	549]	[739	741]	[1005	1009]] "[['SEEEESS.EEE'	'KICNNPHRILD'	'V/133UV^/03'	'40244345014'	'SEE..SEEE'	'KVFRSSVLH'	'V/1^}U/03'	'402533014']	['EEEE.'	'QQTII'	'332/Y'	'44300'	'EEEE.'	'KHTPI'	'3322Y'	'44330']	['..EEEEE'	'GGSNAHK'
1NAM_H 0.0021533439310858 1.6251996898920886 0.3723916532905293 [[110	115]	[96	116]	[171	178]	[7	12]	[31	35]	[56	61]	[142	145]] [3	5	6	1	4	0	2] [[48	53]	[196	208]	[295	302]	[396	401]	[573	577]	[746	751]	[1008	1011]] "[['EEEEEE'	'LRGYQQ'	'042233'	'153344'	'EEEEEE'	'LHSTQD'	'032233'	'143344']	['EEEEEEEE.TTS.EEEEEEEE'	'QVISGCEVGSDGRLLRGYQQY'	'3//2213/}NOU^00422332'	'400332403343511533443'	'EETTEEEEEEEEE'	'NIDGYFKIYSKHT'	'3/ON213/22332'	'4043324033443']	['HHHHHHHH'	'YLKNGNAT'
3UBE_C 0.0063555472730831 2.3211519134729635 0.1491935483870967 [[178	184]	[166	170]	[113	118]	[242	246]	[164	169]	[68	70]	[105	108]] [3	5	6	1	4	0	2] [[47	53]	[207	211]	[283	288]	[394	398]	[546	551]	[768	770]	[1009	1012]] "[['EEEEEEE'	'VLWGIHH'	'/022/33'	'0133044'	'EEEEEEE'	'VLHSTQD'	'/032233'	'0143344']	['EEEE.'	'KSYIN'	'322/]'	'43304'	'EEE..'	'HTPIN'	'322Y]'	'43304']	['S.EEEE'	'SSVSRF'
5XLR_A 0.0075996430212826 2.393850125457352 0.0619883040935671 [[299	304]	[188	207]	[281	306]	[361	402]	[500	598]	[743	755]	[933	1001]] [3	5	6	1	4	0	2] [[47	52]	[195	214]	[294	319]	[374	415]	[514	612]	[761	773]	[951	1019]] "[['EEEEEE'	'IYQTSN'	'/23223'	'034334'	'EEEEEE'	'VLHSTQ'	'/03223'	'014334']	['EEETTEEEEEEEE....SSS'	'KNKDGFLYVYKGYQPIDVVR'	'333ON102/2322]}Y]RRW'	'44443213034334304005'	'EEETTEEEEEEEEEE...SS'	'KNIDGYFKIYSKHTPINLVR'	'33/ON213/223322Y]ZRW'	'44043324033443304105']	['.HHHHHHHHHT.SS...EEEEEEEEE'	'NPLAELKBSVKSFEIDKGIYQTSNFR'
4JU0_A 0.0035308662702498 2.348496654425729 0.2284482758620682 [[129	132]	[169	173]	[168	171]	[245	249]	[167	172]	[65	67]	[104	107]] [3	5	6	1	4	0	2] [[38	41]	[207	211]	[313	316]	[394	398]	[546	551]	[768	770]	[1009	1012]] "[['.SSS'	'WPNH'	'}UVV'	'3344'	'.SSS'	'YPDK'	'}UVV'	'3344']	['EEEE.'	'KSYIN'	'322/]'	'43304'	'EEE..'	'HTPIN'	'322Y]'	'43304']	['EEEE'	'SKSY'
6CRX_A 0.0096713761640829 1.3394347889520055 0.2008426966292129 [[45	57]	[65	71]	[268	306]	[345	389]	[509	599]	[743	755]	[933	1001]] [3	5	6	1	4	0	2] [[41	53]	[202	208]	[281	319]	[358	402]	[523	613]	[761	773]	[951	1019]] "[['SEE..SEEEEEEE'	'EIFRSDTLYLTQD'	'V/1^}V2020233'	'4025343131344'	'SEE..SEEEEEEE'	'KVFRSSVLHSTQD'	'V/1^}U/032233'	'4025330143344']	['EEEEEEE'	'NVTGFHT'	'3/22132'	'4033243'	'EEEEEEE'	'KIYSKHT'	'3/22332'	'4033443']	['TTS.EEEEEESSS.HHHHHHHHHT.SS..SS.EEEEEEE'	'ENGTITDAVDGSQNPLAELKGSVKSFEIDKGIYQTSNFR'
4WST_A 0.0032404784715206 2.1020237365671552 0.3073394495412838 [[163	167]	[163	167]	[256	259]	[59	62]	[230	235]	[100	106]	[186	192]] [3	5	6	1	4	0	2] [[49	53]	[202	206]	[286	289]	[365	368]	[547	552]	[762	768]	[1006	1012]] "[['EEEEE'	'KGTYN'	'32223'	'43334'	'EEEEE'	'HSTQD'	'32233'	'43344']	['EEEEE'	'KGTYN'	'32223'	'43334'	'EEEEE'	'KIYSK'	'3/223'	'40334']	['EEEE'	'YKFV'
4KPQ_E 0.0024333502683944 2.054715575021517 0.3297045101088647 [[162	169]	[229	234]	[164	169]	[243	247]	[137	140]	[62	66]	[63	66]] [3	5	6	1	4	0	2] [[45	52]	[200	205]	[312	317]	[395	399]	[565	568]	[766	770]	[1005	1008]] "[['..EEEEEE'	'PVISKTYN'	'}Y/23223'	'30034334'	'.SEEEEEE'	'SSVLHSTQ'	'}U/03223'	'33014334']	['EEEEEE'	'WMKIYW'	'213/22'	'324033'	'EEEEEE'	'YFKIYS'	'213/22'	'324033']	['EEEEEE'	'ISKTYN'
3UBQ_C 0.0035917607581481 2.346169339544176 0.2319884726224776 [[178	184]	[166	170]	[113	118]	[242	246]	[164	169]	[68	70]	[105	108]] [3	5	6	1	4	0	2] [[47	53]	[207	211]	[283	288]	[394	398]	[546	551]	[768	770]	[1009	1012]] "[['EEEEEEE'	'VLWGIHH'	'/022/33'	'0133044'	'EEEEEEE'	'VLHSTQD'	'/032233'	'0143344']	['EEEE.'	'KSYIN'	'322/]'	'43304'	'EEE..'	'HTPIN'	'322Y]'	'43304']	['S.EEEE'	'SSVSRF'
4JO8_A 0.0020488650465265 2.061753266328059 0.333853354134165 [[134	139]	[48	51]	[137	140]	[272	274]	[149	154]	[175	177]	[165	193]] [3	5	6	1	4	0	2] [[47	52]	[201	204]	[312	315]	[449	451]	[601	606]	[771	773]	[986	1010]] "[['EEEEEE'	'VBDVYH'	'/53/23'	'064034'	'EEEEEE'	'VLHSTQ'	'/03223'	'014334']	['EEEE'	'FEVT'	'13/2'	'2403'	'EEEE'	'FKIY'	'13/2'	'2403']	['EEEE'	'VYHT'
5J09_E 0.0083281854393324 1.6752378018884653 0.2179487179487178 [[211	213]	[98	102]	[227	238]	[124	127]	[226	229]	[148	150]] [3	5	6	1	4	2] [[49	51]	[224	228]	[311	319]	[398	401]	[593	596]	[970	972]] [['EEE'	'HYG'	'322'	'433'	'EEE'	'HST'	'322'	'433']	['EEEEE'	'DYRIK'	'324/3'	'43504'	'EEEEE'	'EPLVD'	'320/3'	'43104']	['EEEEEEEEEEEE'	'YVTKLTLYVQFR'	'2/230202/314'	'303413130425'	'EEEEEEEEE'	'GIYQTSNFR'	'2/2322314'
6ACC_B 0.0109236649858441 0.5396753814807914 0.180939226519337 [[42	57]	[203	218]	[270	301]	[361	440]	[503	597]	[743	755]	[933	1001]] [3	5	6	1	4	0	2] [[38	53]	[210	225]	[283	314]	[374	449]	[517	611]	[761	773]	[951	1019]] "[['.SSSB...S.EEEEEE'	'YPDEIFRSDTLYLTQD'	'}UVV([^}V}020233'	'3344025343131344'	'.SSSEE..SEEEEEEE'	'YPDKVFRSSVLHSTQD'	'}UVV/1^}U/032233'	'3344025330143344']	['...SSSPPP....BEE'	'IDVVRDLPSGFNTLKP'	'Y]YRWVEGG}[]})32'	'0400541333243143'	'...SSSPPPS..PBEE'	'INLVRDLPQGFSALEP'	'Y]ZRWVEGHU[}F)32'	'0410541343232143']	['S.EEEEEESSS.HHHHHHHHHT.SS..SEEEE'	'GTITDAVDOSQNPLAELKOSVKSFEIDKGIYQ'
3UBJ_C 0.0031892481774691 2.323801854260822 0.25 [[178	184]	[166	170]	[113	118]	[242	246]	[164	169]	[68	70]	[105	108]] [3	5	6	1	4	0	2] [[47	53]	[207	211]	[283	288]	[394	398]	[546	551]	[768	770]	[1009	1012]] "[['EEEEEEE'	'VLWGIHH'	'/022/33'	'0133044'	'EEEEEEE'	'VLHSTQD'	'/032233'	'0143344']	['EEEE.'	'KSYIN'	'322/]'	'43304'	'EEE..'	'HTPIN'	'322Y]'	'43304']	['S.EEEE'	'SSVSRF'
3R24_A 0.0025631410621934 1.966562463755044 0.3380281690140843 [[163	166]	[191	195]	[166	170]	[207	211]	[164	167]	[80	84]	[220	227]] [3	5	6	1	4	0	2] [[48	51]	[200	204]	[286	290]	[395	399]	[548	551]	[768	772]	[985	992]] [['EEEE'	'LGGS'	'0222'	'1333'	'EEEE'	'LHST'	'0322'	'1433']	['EEEEE'	'TAFVT'	'211/2'	'32203'	'EEEEE'	'YFKIY'	'213/2'	'32403']	['EEEEE'	'SIAVK'
6WJ1_C 0.0016283420656233 2.3909651308074613 0.2536656891495594 [[127	130]	[166	170]	[165	168]	[242	246]	[164	169]	[68	70]	[105	108]] [3	5	6	1	4	0	2] [[38	41]	[207	211]	[313	316]	[394	398]	[546	551]	[768	770]	[1009	1012]] "[['.SSS'	'WPNH'	'}UVV'	'3344'	'.SSS'	'YPDK'	'}UVV'	'3344']	['EEEE.'	'KSYIN'	'322/]'	'43304'	'EEE..'	'HTPIN'	'322Y]'	'43304']	['EEEE'	'SKSY'
6CS1_C 0.0125172513140589 1.216340158537052 0.1032258064516122 [[42	57]	[254	260]	[268	306]	[345	389]	[513	599]	[717	755]	[933	1001]] [3	5	6	1	4	0	2] [[38	53]	[203	209]	[281	319]	[358	402]	[527	613]	[735	773]	[951	1019]] "[['..SSEE..SSEEEEEE'	'YPDEIFRSDTLYLTQD'	'}}VV/1^}VU020233'	'3344025343131344'	'.SSSEE..SEEEEEEE'	'YPDKVFRSSVLHSTQD'	'}UVV/1^}U/032233'	'3344025330143344']	['EEE.EEE'	'VGYLKPT'	'/22Z322'	'0331433'	'EEEEEEE'	'IYSKHTP'	'/223322'	'0334433']	['TTS.EEEEEETTSSHHHHHHHHHT.S...SEEEEEEEEE'	'ENGTITDAVDRSQNPLAELKRSVKSFEIDKGIYQTSNFR'
3UYW_A 0.005044553616214 2.3093078659730564 0.2110481586402264 [[90	93]	[169	173]	[168	171]	[245	249]	[167	172]	[65	67]	[104	107]] [3	5	6	1	4	0	2] [[38	41]	[207	211]	[313	316]	[394	398]	[546	551]	[768	770]	[1009	1012]] "[['.SSS'	'SSDN'	'}UVV'	'3344'	'.SSS'	'YPDK'	'}UVV'	'3344']	['EEEE.'	'KSYIN'	'322/]'	'43304'	'EEE..'	'HTPIN'	'322Y]'	'43304']	['EEEE'	'SKSY'
5UJZ_E 0.0076856752174038 2.5206229858208755 0.015439429928741 [[178	184]	[166	170]	[165	168]	[63	66]	[232	237]	[191	194]	[102	105]] [3	5	6	1	4	0	2] [[47	53]	[207	211]	[313	316]	[365	368]	[547	552]	[764	767]	[1009	1012]] "[['EEEEEEE'	'VLWGVHH'	'/022/33'	'0133044'	'EEEEEEE'	'VLHSTQD'	'/032233'	'0143344']	['EEEE.'	'KSYAN'	'3221]'	'43324'	'EEE..'	'HTPIN'	'322Y]'	'43304']	['EEEE'	'SKSY'
2IN2_A 0.0030332784738059 2.455639798201299 0.2144886363636362 [[112	116]	[122	125]	[2	5]	[23	29]	[112	116]	[2	9]	[144	147]] [3	5	6	1	4	0	2] [[47	51]	[225	228]	[297	300]	[447	453]	[584	588]	[761	768]	[968	971]] "[['EEEEE'	'ILEVG'	'/03/2'	'01403'	'EEEEE'	'VLHST'	'/0322'	'01433']	['EEEE'	'GLIN'	'20/3'	'3104'	'EEEE'	'PLVD'	'20/3'	'3104']	['HHHH'	'PNTE'
4XQU_E 0.0027045787286168 2.2403731310797754 0.2934947049924359 [[164	166]	[86	89]	[165	168]	[242	247]	[165	182]	[67	71]	[191	195]] [3	5	6	1	4	0	2] [[50	52]	[225	228]	[313	316]	[432	437]	[573	595]	[738	742]	[978	982]] "[['EEE'	'TTN'	'223'	'334'	'EEE'	'STQ'	'223'	'334']	['EEEE'	'TLIE'	'20/3'	'3104'	'EEEE'	'PLVD'	'20/3'	'3104']	['EEEE'	'TNTY'
4WSX_M 0.007703539090593 2.2135379352775573 0.1601085481682496 [[157	159]	[76	79]	[158	161]	[235	240]	[158	175]	[57	61]	[182	186]] [3	5	6	1	4	0	2] [[50	52]	[225	228]	[313	316]	[432	437]	[573	595]	[738	742]	[953	957]] "[['EEE'	'TTN'	'223'	'334'	'EEE'	'STQ'	'223'	'334']	['EEEE'	'TLIE'	'20/3'	'3104'	'EEEE'	'PLVD'	'20/3'	'3104']	['EEEE'	'TNTY'
4LXV_I 0.0064841512336273 2.3407151058663898 0.1522911051212934 [[175	181]	[163	167]	[106	111]	[239	243]	[161	166]	[59	61]	[98	101]] [3	5	6	1	4	0	2] [[47	53]	[207	211]	[283	288]	[394	398]	[546	551]	[768	770]	[1009	1012]] "[['EEEEEEE'	'VLWGIHH'	'/022/33'	'0133044'	'EEEEEEE'	'VLHSTQD'	'/032233'	'0143344']	['EEEE.'	'KSYIN'	'322/]'	'43304'	'EEE..'	'HTPIN'	'322Y]'	'43304']	['S.EEEE'	'SSVSSF'
5KTZ_2 0.0041672085796733 2.1505466822268806 0.2876506024096386 [[106	109]	[207	209]	[244	252]	[248	252]	[104	108]	[144	146]	[145	147]] [3	5	6	1	4	0	2] [[50	53]	[225	227]	[307	315]	[449	453]	[547	551]	[746	748]	[1009	1011]] [['EEEE'	'YTVH'	'22/3'	'3304'	'EEEE'	'STQD'	'2233'	'3344']	['EEE'	'TLV'	'20/'	'310'	'EEE'	'PLV'	'20/'	'310']	['.S.EEEEEE'	'SPEIPITLT'
4WSX_W 0.0077276482800835 2.212949124582228 0.1601085481682496 [[157	159]	[76	79]	[158	161]	[235	240]	[158	175]	[57	61]	[182	186]] [3	5	6	1	4	0	2] [[50	52]	[225	228]	[313	316]	[432	437]	[573	595]	[738	742]	[953	957]] "[['EEE'	'TTN'	'223'	'334'	'EEE'	'STQ'	'223'	'334']	['EEEE'	'TLIE'	'20/3'	'3104'	'EEEE'	'PLVD'	'20/3'	'3104']	['EEEE'	'TNTY'
4WSX_I 0.0077155449780935 2.2131662213928545 0.1616847826086958 [[157	159]	[76	79]	[158	161]	[235	240]	[158	175]	[57	61]	[182	186]] [3	5	6	1	4	0	2] [[50	52]	[225	228]	[313	316]	[432	437]	[573	595]	[738	742]	[953	957]] "[['EEE'	'TTN'	'223'	'334'	'EEE'	'STQ'	'223'	'334']	['EEEE'	'TLIE'	'20/3'	'3104'	'EEEE'	'PLVD'	'20/3'	'3104']	['EEEE'	'TNTY'
5UJZ_A 0.0076819766635966 2.520586320077169 0.0202863961813841 [[178	184]	[166	170]	[165	168]	[63	66]	[232	237]	[191	194]	[102	105]] [3	5	6	1	4	0	2] [[47	53]	[207	211]	[313	316]	[365	368]	[547	552]	[764	767]	[1009	1012]] "[['EEEEEEE'	'VLWGVHH'	'/022/33'	'0133044'	'EEEEEEE'	'VLHSTQD'	'/032233'	'0143344']	['EEEE.'	'KSYAN'	'3221]'	'43324'	'EEE..'	'HTPIN'	'322Y]'	'43304']	['EEEE'	'SKSY'
2WPO_B 0.0062341768789941 2.672868625624364 0.0414129110840439 [[26	29]	[172	174]	[222	225]	[219	224]	[14	18]	[123	126]	[38	45]] [3	5	6	1	4	0	2] [[38	41]	[203	205]	[296	299]	[365	370]	[595	599]	[766	769]	[951	958]] "[['..SS'	'SPDE'	'}}VV'	'3344'	'.SSS'	'YPDK'	'}UVV'	'3344']	['EEE'	'VYG'	'/22'	'033'	'EEE'	'IYS'	'/22'	'033']	['HHHH'	'LGNS'
5BR3_A 0.0060424639826314 2.0926933627491664 0.248175182481751 [[163	167]	[163	167]	[256	259]	[59	62]	[230	235]	[100	106]	[186	192]] [3	5	6	1	4	0	2] [[49	53]	[202	206]	[286	289]	[365	368]	[547	552]	[762	768]	[1006	1012]] "[['EEEEE'	'KGTYN'	'32223'	'43334'	'EEEEE'	'HSTQD'	'32233'	'43344']	['EEEEE'	'KGTYN'	'32223'	'43334'	'EEEEE'	'KIYSK'	'3/223'	'40334']	['EEEE'	'YKFV'
1NKK_B 0.0046613193740193 2.6169121891366016 0.1220472440944875 [[326	329]	[472	474]	[522	525]	[519	524]	[314	318]	[423	426]	[338	345]] [3	5	6	1	4	0	2] [[38	41]	[203	205]	[296	299]	[365	370]	[595	599]	[766	769]	[951	958]] "[['..SS'	'SPDE'	'}}VV'	'3344'	'.SSS'	'YPDK'	'}UVV'	'3344']	['EEE'	'VYG'	'/22'	'033'	'EEE'	'IYS'	'/22'	'033']	['HHHH'	'LGNS'
4WSX_K 0.007739074982096 2.213930535262436 0.1632653061224487 [[157	159]	[76	79]	[158	161]	[235	240]	[158	175]	[57	61]	[182	186]] [3	5	6	1	4	0	2] [[50	52]	[225	228]	[313	316]	[432	437]	[573	595]	[738	742]	[953	957]] "[['EEE'	'TTN'	'223'	'334'	'EEE'	'STQ'	'223'	'334']	['EEEE'	'TLIE'	'20/3'	'3104'	'EEEE'	'PLVD'	'20/3'	'3104']	['EEEE'	'TNTY'
4LXV_K 0.0064379351905324 2.3395624023364565 0.164850136239782 [[175	181]	[163	167]	[106	111]	[239	243]	[161	166]	[59	61]	[98	101]] [3	5	6	1	4	0	2] [[47	53]	[207	211]	[283	288]	[394	398]	[546	551]	[768	770]	[1009	1012]] "[['EEEEEEE'	'VLWGIHH'	'/022/33'	'0133044'	'EEEEEEE'	'VLHSTQD'	'/032233'	'0143344']	['EEEE.'	'KSYIN'	'322/]'	'43304'	'EEE..'	'HTPIN'	'322Y]'	'43304']	['S.EEEE'	'SSVSSF'
6CF7_A 0.004230708064461 2.307628325307248 0.248175182481751 [[178	184]	[166	170]	[165	168]	[68	71]	[232	237]	[191	195]	[105	108]] [3	5	6	1	4	0	2] [[47	53]	[207	211]	[313	316]	[365	368]	[547	552]	[764	768]	[1009	1012]] "[['EEEEEEE'	'VLWGVHH'	'/022/33'	'0133044'	'EEEEEEE'	'VLHSTQD'	'/032233'	'0143344']	['EEEE.'	'KSYAN'	'3221]'	'43324'	'EEE..'	'HTPIN'	'322Y]'	'43304']	['EEEE'	'SKSY'
2WPO_D 0.0073695025417693 2.6769988603146952 0.0047003525264388 [[26	29]	[172	174]	[222	225]	[219	224]	[14	18]	[123	126]	[38	45]] [3	5	6	1	4	0	2] [[38	41]	[203	205]	[296	299]	[365	370]	[595	599]	[766	769]	[951	958]] "[['..SS'	'SPDE'	'}}VV'	'3344'	'.SSS'	'YPDK'	'}UVV'	'3344']	['EEE'	'VYG'	'/22'	'033'	'EEE'	'IYS'	'/22'	'033']	['HHHH'	'LGNS'
6M15_A 0.0021067701735514 1.890352766453555 0.3745980707395495 [[936	962]	[906	924]	[381	387]	[417	421]	[411	427]	[863	868]	[803	862]] [3	5	6	1	4	0	2] [[39	51]	[195	208]	[312	318]	[395	399]	[547	556]	[761	766]	[951	1010]] "[['SSSTT..EEEESSSEEEESS.SS.EEE'	'SDELGSKDIVAKDGVLVSANLSYWQWS'	'UVVLN}]3//1VVU/0/2TVZUU}322'	'344133440024430103241333433'	'SSSEE..SEEEEE'	'PDKVFRSSVLHST'	'UVV/1^}U/0322'	'3440253301433']	['EEETTEEEEEEEEEEEEEE'	'QNAPSGIMFFHYSLIPNNT'	'331NN2/1113220/2332'	'4423330222433103443'	'EEETTEEEEEEEEE'	'KNIDGYFKIYSKHT'	'33/ON213/22332'	'44043324033443']	['EEEEEEE'	'IYDWWIA'
1QOL_A 0.0041789921309853 2.666286137715965 0.1415220293724965 [[123	125]	[38	40]	[113	116]	[160	162]	[156	162]	[100	106]	[53	57]] [3	5	6	1	4	0	2] [[41	43]	[206	208]	[283	286]	[399	401]	[545	551]	[739	745]	[977	981]] "[['SEE'	'EVC'	'V/1'	'402'	'SEE'	'KVF'	'V/1'	'402']	['EEE'	'KKT'	'332'	'443'	'EEE'	'KHT'	'332'	'443']	['S.EE'	'TGIG'
5BR3_C 0.0060899512798523 2.084499197993077 0.2629246676514027 [[163	167]	[163	167]	[256	259]	[59	62]	[230	235]	[100	106]	[186	192]] [3	5	6	1	4	0	2] [[49	53]	[202	206]	[286	289]	[365	368]	[547	552]	[762	768]	[1006	1012]] "[['EEEEE'	'KGTYN'	'32223'	'43334'	'EEEEE'	'HSTQD'	'32233'	'43344']	['EEEEE'	'KGTYN'	'32223'	'43334'	'EEEEE'	'KIYSK'	'3/223'	'40334']	['EEEE'	'YKFV'
4JTX_A 0.0023160091851019 2.339758167296076 0.2895927601809951 [[129	132]	[169	173]	[168	171]	[245	249]	[167	172]	[65	67]	[104	107]] [3	5	6	1	4	0	2] [[38	41]	[207	211]	[313	316]	[394	398]	[546	551]	[768	770]	[1009	1012]] "[['.SSS'	'WPNH'	'}UVV'	'3344'	'.SSS'	'YPDK'	'}UVV'	'3344']	['EEEE.'	'KSYIN'	'322/]'	'43304'	'EEE..'	'HTPIN'	'322Y]'	'43304']	['EEEE'	'SKSY'
3UBQ_E 0.0059207417408872 2.407960672776075 0.164850136239782 [[178	184]	[166	170]	[165	168]	[242	246]	[164	169]	[68	70]	[105	108]] [3	5	6	1	4	0	2] [[47	53]	[207	211]	[313	316]	[394	398]	[546	551]	[768	770]	[1009	1012]] "[['EEEEEEE'	'VLWGIHH'	'/022/33'	'0133044'	'EEEEEEE'	'VLHSTQD'	'/032233'	'0143344']	['EEEE.'	'KSYIN'	'322/]'	'43304'	'EEE..'	'HTPIN'	'322Y]'	'43304']	['EEEE'	'SKSY'
1QA7_D 0.0030664803046482 2.0354745877566094 0.3464566929133852 [[156	159]	[123	131]	[130	132]	[148	152]	[62	68]	[3	6]	[2	12]] [3	5	6	1	4	0	2] [[50	53]	[197	204]	[312	314]	[427	431]	[545	551]	[763	766]	[1003	1011]] "[['EEEE'	'TVDQ'	'2/33'	'3044'	'EEEE'	'STQD'	'2233'	'3344']	['ETTEEEEEE'	'VNGTPMLIS'	'/ON2210/2'	'043332103'	'ETTEEEEE'	'IDGYFKIY'	'/ON213/2'	'04332403']	['EEE'	'ISE'
3LZG_A 0.0052175142344795 2.248512675636732 0.2536656891495594 [[178	184]	[166	170]	[165	168]	[244	249]	[232	235]	[68	70]	[105	108]] [3	5	6	1	4	0	2] [[47	53]	[207	211]	[313	316]	[376	381]	[547	550]	[768	770]	[1009	1012]] "[['EEEEEEE'	'VLWGIHH'	'/022/33'	'0133044'	'EEEEEEE'	'VLHSTQD'	'/032233'	'0143344']	['EEE..'	'KSYIN'	'322Y]'	'43304'	'EEE..'	'HTPIN'	'322Y]'	'43304']	['EEEE'	'SKSY'
3UBJ_E 0.0062886919972755 2.351104377216686 0.1842105263157893 [[178	184]	[166	170]	[165	168]	[242	246]	[164	169]	[68	70]	[105	108]] [3	5	6	1	4	0	2] [[47	53]	[207	211]	[313	316]	[394	398]	[546	551]	[768	770]	[1009	1012]] "[['EEEEEEE'	'VLWGIHH'	'/022/33'	'0133044'	'EEEEEEE'	'VLHSTQD'	'/032233'	'0143344']	['EEEE.'	'KSYIN'	'322/]'	'43304'	'EEE..'	'HTPIN'	'322Y]'	'43304']	['EEEE'	'SKSY'
6WIZ_A 0.0076795029305351 2.3410554382190822 0.1384820239680426 [[178	184]	[166	170]	[165	168]	[68	71]	[202	206]	[191	194]	[188	191]] [3	5	6	1	4	0	2] [[47	53]	[207	211]	[313	316]	[365	368]	[595	599]	[764	767]	[1008	1011]] "[['EEEEEEE'	'VLWGVHH'	'/022/33'	'0133044'	'EEEEEEE'	'VLHSTQD'	'/032233'	'0143344']	['EEEE.'	'KSYAN'	'3221]'	'43324'	'EEE..'	'HTPIN'	'322Y]'	'43304']	['EEEE'	'SKSY'
1NJT_C 0.0057298965627295 2.6512940452226266 0.1018041237113396 [[1026	1029]	[1172	1174]	[1222	1225]	[1219	1224]	[1014	1018]	[1123	1126]	[1005	1010]] [3	5	6	1	4	0	2] [[38	41]	[203	205]	[296	299]	[365	370]	[595	599]	[766	769]	[953	958]] "[['..SS'	'SPDE'	'}}VV'	'3344'	'.SSS'	'YPDK'	'}UVV'	'3344']	['EEE'	'VYG'	'/22'	'033'	'EEE'	'IYS'	'/22'	'033']	['HHHH'	'LGNS'
3UBN_G 0.0067086412161249 2.307949722717781 0.1874999999999993 [[178	184]	[166	170]	[113	118]	[242	246]	[164	169]	[68	70]	[105	108]] [3	5	6	1	4	0	2] [[47	53]	[207	211]	[283	288]	[394	398]	[546	551]	[768	770]	[1009	1012]] "[['EEEEEEE'	'VLWGIHH'	'/022/33'	'0133044'	'EEEEEEE'	'VLHSTQD'	'/032233'	'0143344']	['EEEE.'	'KSYIN'	'322/]'	'43304'	'EEE..'	'HTPIN'	'322Y]'	'43304']	['S.EEEE'	'SSVSRF'
3LZG_G 0.0058037825707622 2.3211401163833223 0.2179487179487178 [[178	184]	[166	170]	[165	168]	[276	281]	[91	94]	[68	70]	[105	108]] [3	5	6	1	4	0	2] [[47	53]	[207	211]	[313	316]	[448	453]	[604	607]	[768	770]	[1009	1012]] "[['EEEEEEE'	'VLWGIHH'	'/022/33'	'0133044'	'EEEEEEE'	'VLHSTQD'	'/032233'	'0143344']	['EEE..'	'KSYIN'	'322Y]'	'43304'	'EEE..'	'HTPIN'	'322Y]'	'43304']	['EEEE'	'SKSY'
1RVZ_A 0.0049222284843409 2.804942057707331 0.1046511627906969 [[178	184]	[165	170]	[198	203]	[198	205]	[170	177]	[87	89]	[102	105]] [3	5	6	1	4	0	2] [[47	53]	[206	211]	[281	286]	[427	434]	[578	585]	[744	746]	[1009	1012]] "[['EEEEEEE'	'VLWGIHH'	'/022/33'	'0133044'	'EEEEEEE'	'VLHSTQD'	'/032233'	'0143344']	['EEEEE.'	'KNSYVN'	'3322/]'	'443304'	'EEEE..'	'KHTPIN'	'3322Y]'	'443304']	['TT..EE'	'ENAYVS'
4JTX_C 0.0022148250821661 2.363024265396694 0.2934947049924359 [[129	132]	[169	173]	[168	171]	[245	249]	[167	172]	[65	67]	[104	107]] [3	5	6	1	4	0	2] [[38	41]	[207	211]	[313	316]	[394	398]	[546	551]	[768	770]	[1009	1012]] "[['.SSS'	'WPNH'	'}UVV'	'3344'	'.SSS'	'YPDK'	'}UVV'	'3344']	['EEEE.'	'KSYIN'	'322/]'	'43304'	'EEE..'	'HTPIN'	'322Y]'	'43304']	['EEEE'	'SKSY'
5THC_C 0.0080636948741266 2.224396335519824 0.1793103448275859 [[164	166]	[86	89]	[165	168]	[242	247]	[165	182]	[67	71]] [3	5	6	1	4	0] [[50	52]	[225	228]	[313	316]	[432	437]	[573	595]	[738	742]] "[['EEE'	'TTN'	'223'	'334'	'EEE'	'STQ'	'223'	'334']	['EEEE'	'TLIE'	'20/3'	'3104'	'EEEE'	'PLVD'	'20/3'	'3104']	['EEEE'	'TNTY'	'2322'	'3433'	'EEEE'	'YQTS'	'2322'
6CS2_A 0.0073354927152952 1.620976054854267 0.2934947049924359 [[42	57]	[254	260]	[281	306]	[158	163]	[516	599]	[743	755]	[933	1001]] [3	5	6	1	4	0	2] [[38	53]	[203	209]	[294	319]	[394	399]	[530	613]	[761	773]	[951	1019]] "[['..SSEE..SEEEEEEE'	'YPDEIFRSDTLYLTQD'	'}}VV/1^}V2020233'	'3344025343131344'	'.SSSEE..SEEEEEEE'	'YPDKVFRSSVLHSTQD'	'}UVV/1^}U/032233'	'3344025330143344']	['EEE.EEE'	'VGYLKPT'	'/22Z322'	'0331433'	'EEEEEEE'	'IYSKHTP'	'/223322'	'0334433']	['.HHHHHHHHHTSS...SEEEEEEEEE'	'NPLAELKCSVKSFEIDKGIYQTSNFR'
3LZG_I 0.0053228730196531 2.280814911050697 0.25 [[178	184]	[166	170]	[165	168]	[244	249]	[232	235]	[68	70]	[105	108]] [3	5	6	1	4	0	2] [[47	53]	[207	211]	[313	316]	[376	381]	[547	550]	[768	770]	[1009	1012]] "[['EEEEEEE'	'VLWGIHH'	'/022/33'	'0133044'	'EEEEEEE'	'VLHSTQD'	'/032233'	'0143344']	['EEE..'	'KSYIN'	'322Y]'	'43304'	'EEE..'	'HTPIN'	'322Y]'	'43304']	['EEEE'	'SKSY'
5IYT_A 0.0045416676223517 2.4205517686095206 0.2249283667621773 [[119	123]	[159	164]	[115	121]	[30	36]	[115	120]	[1	4]	[8	12]] [3	5	6	1	4	0	2] [[47	51]	[200	205]	[311	317]	[395	401]	[594	599]	[768	771]	[1013	1017]] [['EEEEE'	'VTDYG'	'/2322'	'03433'	'EEEEE'	'VLHST'	'/0322'	'01433']	['EEEEEE'	'GIHVGG'	'2/3/22'	'304033'	'EEEEEE'	'YFKIYS'	'213/22'	'324033']	['EEEEEEE'	'PVGQVTD'
5TJE_C 0.0046577870369506 1.4416757369600657 0.3790322580645151 [[99	102]	[97	102]	[22	27]	[7	12]	[22	27]	[56	61]	[166	171]] [3	5	6	1	4	0	2] [[50	53]	[202	207]	[311	316]	[396	401]	[594	599]	[746	751]	[1002	1007]] "[['EEEE'	'SGDD'	'2233'	'3344'	'EEEE'	'STQD'	'2233'	'3344']	['EEEEEE'	'QMSGDD'	'312233'	'423344'	'EEEEEE'	'KIYSKH'	'3/2233'	'403344']	['EEEEEE'	'YISVGY'
5UG0_A 0.0028955908041908 2.367676102018333 0.2857142857142851 [[127	130]	[166	170]	[165	168]	[63	66]	[202	206]	[191	194]	[102	105]] [3	5	6	1	4	0	2] [[38	41]	[207	211]	[313	316]	[365	368]	[595	599]	[764	767]	[1009	1012]] "[['.SSS'	'WPNH'	'}UVV'	'3344'	'.SSS'	'YPDK'	'}UVV'	'3344']	['EEEE.'	'KSYAN'	'3221]'	'43324'	'EEE..'	'HTPIN'	'322Y]'	'43304']	['EEEE'	'SKSY'
6TJY_A 0.0085417183556759 2.2164183830598283 0.1728395061728389 [[157	159]	[76	79]	[158	161]	[235	240]	[158	175]	[57	61]	[182	186]] [3	5	6	1	4	0	2] [[50	52]	[225	228]	[313	316]	[432	437]	[573	595]	[738	742]	[953	957]] "[['EEE'	'TTN'	'223'	'334'	'EEE'	'STQ'	'223'	'334']	['EEEE'	'TLIE'	'20/3'	'3104'	'EEEE'	'PLVD'	'20/3'	'3104']	['EEEE'	'TNTY'
4M4Y_A 0.0072952395710547 2.2968408697831086 0.1793103448275859 [[178	184]	[166	170]	[113	118]	[242	246]	[164	169]	[68	70]	[105	108]] [3	5	6	1	4	0	2] [[47	53]	[207	211]	[283	288]	[394	398]	[546	551]	[768	770]	[1009	1012]] "[['EEEEEEE'	'VLWGIHH'	'/022/33'	'0133044'	'EEEEEEE'	'VLHSTQD'	'/032233'	'0143344']	['EEEE.'	'KSYIN'	'322/]'	'43304'	'EEE..'	'HTPIN'	'322Y]'	'43304']	['S.EEEE'	'SSVSRF'
4M5Z_A 0.0066018866981955 2.302738670453013 0.2042253521126753 [[178	184]	[166	170]	[165	168]	[242	246]	[164	169]	[68	70]	[105	108]] [3	5	6	1	4	0	2] [[47	53]	[207	211]	[313	316]	[394	398]	[546	551]	[768	770]	[1009	1012]] "[['EEEEEEE'	'VLWGIHH'	'/022/33'	'0133044'	'EEEEEEE'	'VLHSTQD'	'/032233'	'0143344']	['EEEE.'	'KSYIN'	'322/]'	'43304'	'EEE..'	'HTPIN'	'322Y]'	'43304']	['EEEE'	'SKSY'
5VK2_C 0.0005934306340235 1.8773551801821715 0.4039408866995067 [[68	72]	[223	228]	[222	226]	[67	71]	[161	167]	[132	136]	[119	124]] [3	5	6	1	4	0	2] [[48	52]	[206	211]	[312	316]	[448	452]	[607	613]	[766	770]	[985	990]] "[['EEEEE'	'LQTLE'	'03203'	'14314'	'EEEEE'	'LHSTQ'	'03223'	'14334']	['EEEE..'	'QNTTWE'	'3322}]'	'443334'	'EEEE..'	'KHTPIN'	'3322Y]'	'443304']	['EEEEE'	'IQNTT'
1RV0_J 0.0038870715038944 2.31750787504854 0.2837837837837831 [[178	184]	[166	170]	[165	168]	[244	249]	[170	177]	[87	89]	[102	105]] [3	5	6	1	4	0	2] [[47	53]	[207	211]	[313	316]	[376	381]	[578	585]	[744	746]	[1009	1012]] "[['EEEEEEE'	'VLWGVHH'	'/022/33'	'0133044'	'EEEEEEE'	'VLHSTQD'	'/032233'	'0143344']	['EEEE.'	'KSYVN'	'322/]'	'43304'	'EEE..'	'HTPIN'	'322Y]'	'43304']	['EEEE'	'SKSY'
6ACK_B 0.0141970054452439 0.5306324017935348 0.1147327249022163 [[42	49]	[254	260]	[270	304]	[361	440]	[500	597]	[743	755]	[933	1001]] [3	5	6	1	4	0	2] [[38	45]	[203	209]	[283	317]	[374	449]	[514	611]	[761	773]	[951	1019]] "[['.SSS....'	'YPDEIFRS'	'}UVVY[^}'	'33440253'	'.SSSEE..'	'YPDKVFRS'	'}UVV/1^}'	'33440253']	['EEE.EEE'	'VGYLKPT'	'/22Z322'	'0331433'	'EEEEEEE'	'IYSKHTP'	'/223322'	'0334433']	['S.EEEEEESTT.HHHHHHHHHT.SS..SEEEEEEE'	'GTITDAVDOSQNPLAELKOSVKSFEIDKGIYQTSN'
4NRK_A 0.0036368468684511 3.207091638978673 0.0555555555555555 [[220	222]	[189	194]	[187	191]	[134	137]	[216	224]	[62	67]	[196	201]] [3	5	6	1	4	0	2] [[50	52]	[203	208]	[312	316]	[430	433]	[543	551]	[762	767]	[985	990]] "[['EEE'	'TTH'	'223'	'334'	'EEE'	'STQ'	'223'	'334']	['EEEEEE'	'VWGFHS'	'/22132'	'033243'	'EEEEEE'	'IYSKHT'	'/22332'	'033443']	['EEEEE'	'ITVWG'
4UNX_E 0.0048819207961568 2.3399459802965934 0.2555066079295154 [[302	304]	[179	183]	[230	234]	[155	157]	[177	182]	[190	194]	[66	70]] [3	5	6	1	4	0	2] [[50	52]	[203	207]	[312	316]	[436	438]	[546	551]	[748	752]	[1012	1016]] "[['EEE'	'YGK'	'223'	'334'	'EEE'	'STQ'	'223'	'334']	['EEEEE'	'IWGIH'	'/22/3'	'03304'	'EEEEE'	'IYSKH'	'/2233'	'03344']	['EEEEE'	'ISIYW'
4LLF_E 0.0124991944190044 2.0044018656104443 0.0809102402022758 [[249	253]	[343	346]	[295	298]	[364	370]	[101	112]	[223	225]	[224	226]] [3	5	6	1	4	0	2] [[49	53]	[201	204]	[285	288]	[397	403]	[548	559]	[761	763]	[1011	1013]] "[['EEEEE'	'EYTVD'	'322/3'	'43304'	'EEEEE'	'HSTQD'	'32233'	'43344']	['EEEE'	'ANIT'	'13/2'	'2403'	'EEEE'	'FKIY'	'13/2'	'2403']	['EEEE'	'VWQA'
6M16_A 0.0052883075391208 1.8320880599929 0.3443396226415087 [[938	964]	[908	926]	[383	389]	[419	423]	[413	429]	[865	870]	[805	864]] [3	5	6	1	4	0	2] [[39	51]	[195	208]	[312	318]	[395	399]	[547	556]	[761	766]	[951	1010]] "[['SSSTT..EEEESSSEEE.SS.SS.EEE'	'SDELGSKDIVAKDGVLVSANLSYWQWS'	'UVVLN}]3//1VVU/0/}TVZUU}322'	'344133440024430103241333433'	'SSSEE..SEEEEE'	'PDKVFRSSVLHST'	'UVV/1^}U/0322'	'3440253301433']	['EEETTEEEEEEEEEEEEEE'	'QNAPSGIMFFHYSLIPNNT'	'331NN2/1113220/2332'	'4423330222433103443'	'EEETTEEEEEEEEE'	'KNIDGYFKIYSKHT'	'33/ON213/22332'	'44043324033443']	['EEEEEEE'	'IYDWWIA'
5J09_A 0.0030837514798723 2.751884400230688 0.19413407821229 [[211	213]	[98	102]	[227	232]	[124	127]	[226	229]	[81	84]	[81	83]] [3	5	6	1	4	0	2] [[49	51]	[224	228]	[311	316]	[398	401]	[593	596]	[763	766]	[977	979]] "[['EEE'	'HYG'	'322'	'433'	'EEE'	'HST'	'322'	'433']	['EEEEE'	'DYRIK'	'324/3'	'43504'	'EEEEE'	'EPLVD'	'320/3'	'43104']	['EEEEEE'	'YVTKLT'
2WPO_C 0.0078621992069497 2.6808253385363323 0.0301204819277107 [[26	29]	[172	174]	[222	225]	[219	224]	[14	18]	[123	126]	[38	45]] [3	5	6	1	4	0	2] [[38	41]	[203	205]	[296	299]	[365	370]	[595	599]	[766	769]	[951	958]] "[['..SS'	'SPDE'	'}}VV'	'3344'	'.SSS'	'YPDK'	'}UVV'	'3344']	['EEE'	'VYG'	'/22'	'033'	'EEE'	'IYS'	'/22'	'033']	['HHHH'	'LGNS'
1NJT_B 0.0062454753321795 2.609909216294456 0.1220472440944875 [[326	329]	[472	474]	[522	525]	[519	524]	[314	318]	[423	426]	[338	345]] [3	5	6	1	4	0	2] [[38	41]	[203	205]	[296	299]	[365	370]	[595	599]	[766	769]	[951	958]] "[['..SS'	'SPDE'	'}}VV'	'3344'	'.SSS'	'YPDK'	'}UVV'	'3344']	['EEE'	'VYG'	'/22'	'033'	'EEE'	'IYS'	'/22'	'033']	['HHHH'	'LGNS'
5ACA_3 0.0039337402988906 2.274361341277154 0.3013698630136987 [[102	106]	[174	176]	[145	149]	[146	149]	[205	210]	[89	92]	[41	47]] [3	5	6	1	4	0	2] [[46	50]	[217	219]	[311	315]	[448	451]	[598	603]	[766	769]	[974	980]] "[['S.EEE'	'GSLNY'	'U}032'	'33143'	'SEEEE'	'SVLHS'	'U/032'	'30143']	['PPS'	'TDT'	'GHU'	'343'	'PPS'	'PQG'	'GHU'	'343']	['EEEEE'	'YHSEW'
4JTV_G 0.0043679186872367 3.223251127588361 0.0269005847953223 [[212	215]	[212	215]	[168	171]	[245	249]	[167	172]	[65	67]	[104	107]] [3	5	6	1	4	0	2] [[50	53]	[204	207]	[313	316]	[394	398]	[546	551]	[768	770]	[1009	1012]] "[['EEEE'	'YSKK'	'2233'	'3344'	'EEEE'	'STQD'	'2233'	'3344']	['EEEE'	'YSKK'	'2233'	'3344'	'EEEE'	'YSKH'	'2233'	'3344']	['EEEE'	'SKSY'
6CS2_B 0.0141096998529938 0.8225582930260982 0.1235216819973712 [[42	57]	[199	208]	[268	306]	[343	403]	[517	599]	[728	755]	[933	1001]] [3	5	6	1	4	0	2] [[38	53]	[204	215]	[281	319]	[356	416]	[531	613]	[746	773]	[951	1019]] "[['..SSEE..SEEEEEEE'	'YPDEIFRSDTLYLTQD'	'}}VV/1^}V2020233'	'3344025343131344'	'.SSSEE..SEEEEEEE'	'YPDKVFRSSVLHSTQD'	'}UVV/1^}U/032233'	'3344025330143344']	['EEEE...SSS'	'GYQPIDVVRD'	'2232Y]YRWV'	'3343040054'	'EEEEEE...SSS'	'YSKHTPINLVRD'	'223322Y]ZRWV'	'334433041054']	['TTS.EEE..BSSS.HHHHHHHHHTSS...SEEEEEEEEE'	'ENGTITDAVDNSQNPLAELKNSVKSFEIDKGIYQTSNFR'
5GRB_C 0.0021049695059673 2.4566256066835868 0.2837837837837831 [[287	290]	[154	156]	[151	155]	[218	221]	[126	131]	[308	312]	[304	312]] [3	5	6	1	4	0	2] [[39	42]	[203	205]	[282	286]	[433	436]	[597	602]	[761	765]	[1005	1014]] "[['SSSE'	'GKAI'	'UVT/'	'3420'	'SSSE'	'PDKV'	'UVV/'	'3440']	['EEE'	'VYS'	'/22'	'033'	'EEE'	'IYS'	'/22'	'033']	['T..EE'	'HSSVY'
3SJV_F 0.0084139650115451 1.522076899486473 0.2895927601809951 [[99	102]	[99	102]	[69	74]	[7	11]	[31	35]	[56	61]	[59	66]] [3	5	6	1	4	0	2] [[50	53]	[204	207]	[295	300]	[396	400]	[573	577]	[746	751]	[986	993]] "[['EEEE'	'YGHD'	'2233'	'3344'	'EEEE'	'STQD'	'2233'	'3344']	['EEEE'	'YGHD'	'2233'	'3344'	'EEEE'	'YSKH'	'2233'	'3344']	['HHHHHH'	'TNTQTD'
3AL4_E 0.0060589404542918 2.329322578618837 0.2319884726224776 [[129	132]	[169	173]	[168	171]	[245	249]	[167	172]	[65	67]	[104	107]] [3	5	6	1	4	0	2] [[38	41]	[207	211]	[313	316]	[394	398]	[546	551]	[768	770]	[1009	1012]] "[['.SSS'	'WPNH'	'}UVV'	'3344'	'.SSS'	'YPDK'	'}UVV'	'3344']	['EEEE.'	'KSYIN'	'322/]'	'43304'	'EEE..'	'HTPIN'	'322Y]'	'43304']	['EEEE'	'SKSY'
5VMF_E 0.005555951701559 2.487189898007687 0.189151599443671 [[174	180]	[162	166]	[161	164]	[83	88]	[228	233]	[83	85]	[98	101]] [3	5	6	1	4	0	2] [[47	53]	[207	211]	[313	316]	[421	426]	[547	552]	[744	746]	[1009	1012]] "[['EEEEEEE'	'VLWGVHH'	'/022/33'	'0133044'	'EEEEEEE'	'VLHSTQD'	'/032233'	'0143344']	['EEEE.'	'KSYVN'	'322/]'	'43304'	'EEE..'	'HTPIN'	'322Y]'	'43304']	['EEEE'	'SKSY'
3UYW_B 0.0091207248659792 2.283891203170164 0.1415220293724965 [[181	187]	[169	173]	[168	171]	[245	249]	[167	172]	[65	67]	[104	107]] [3	5	6	1	4	0	2] [[47	53]	[207	211]	[313	316]	[394	398]	[546	551]	[768	770]	[1009	1012]] "[['EEEEEEE'	'VLWGIHH'	'/022/33'	'0133044'	'EEEEEEE'	'VLHSTQD'	'/032233'	'0143344']	['EEEE.'	'KSYIN'	'322/]'	'43304'	'EEE..'	'HTPIN'	'322Y]'	'43304']	['EEEE'	'SKSY'
3UYW_D 0.0093559625762474 2.285230130798284 0.1324503311258273 [[181	187]	[169	173]	[168	171]	[245	249]	[167	172]	[65	67]	[104	107]] [3	5	6	1	4	0	2] [[47	53]	[207	211]	[313	316]	[394	398]	[546	551]	[768	770]	[1009	1012]] "[['EEEEEEE'	'VLWGIHH'	'/022/33'	'0133044'	'EEEEEEE'	'VLHSTQD'	'/032233'	'0143344']	['EEEE.'	'KSYIN'	'322/]'	'43304'	'EEE..'	'HTPIN'	'322Y]'	'43304']	['EEEE'	'SKSY'
5CYQ_B 0.0059496141908629 2.192800982518257 0.2837837837837831 [[349	353]	[331	352]	[350	353]	[412	415]	[329	341]	[262	267]	[256	266]] [3	5	6	1	4	0	2] [[48	52]	[195	209]	[314	317]	[447	450]	[539	551]	[761	766]	[992	1003]] "[['EEEEE'	'LKTGK'	'03223'	'14334'	'EEEEE'	'LHSTQ'	'03223'	'14334']	['EEETTEEEEEEESSTT.EEEEE'	'KQGQGQWTYQIYQEPFKNLKTG'	'332ON32223/2VVNM]30322'	'4434343334034432441433'	'EEETTEEEEEEEEEE'	'KNIDGYFKIYSKHTP'	'33/ON213/223322'	'440433240334433']	['EEEE'	'KTGK'
3UYX_B 0.0080062569650613 2.349879711695303 0.1585365853658533 [[181	187]	[169	173]	[168	171]	[245	249]	[167	172]	[65	67]	[104	107]] [3	5	6	1	4	0	2] [[47	53]	[207	211]	[313	316]	[394	398]	[546	551]	[768	770]	[1009	1012]] "[['EEEEEEE'	'VLWGIHH'	'/022/33'	'0133044'	'EEEEEEE'	'VLHSTQD'	'/032233'	'0143344']	['EEEE.'	'KSYIN'	'322/]'	'43304'	'EEE..'	'HTPIN'	'322Y]'	'43304']	['EEEE'	'SKSY'
6TVS_E 0.0093528774004478 2.206592498911529 0.174450549450549 [[159	161]	[78	81]	[160	163]	[237	242]	[160	177]	[59	63]	[184	188]] [3	5	6	1	4	0	2] [[50	52]	[225	228]	[313	316]	[432	437]	[573	595]	[738	742]	[953	957]] "[['EEE'	'TTN'	'223'	'334'	'EEE'	'STQ'	'223'	'334']	['EEEE'	'TLIE'	'20/3'	'3104'	'EEEE'	'PLVD'	'20/3'	'3104']	['EEEE'	'TNTY'
6V48_A 0.0046505839811764 1.756694031171073 0.370192307692307 [[166	170]	[166	170]	[231	235]	[60	63]	[268	274]	[191	195]	[106	110]] [3	5	6	1	4	0	2] [[49	53]	[202	206]	[312	316]	[437	440]	[550	557]	[748	752]	[1002	1006]] "[['EEEEE'	'NVTKE'	'3/233'	'40344'	'EEEEE'	'HSTQD'	'32233'	'43344']	['EEEEE'	'NVTKE'	'3/233'	'40344'	'EEEEE'	'KIYSK'	'3/223'	'40334']	['EEEEE'	'ISIYW'
5GQ1_C 0.0065159782192861 2.449467782809421 0.1712328767123283 [[287	290]	[154	156]	[151	155]	[218	221]	[126	131]	[308	312]	[304	312]] [3	5	6	1	4	0	2] [[39	42]	[203	205]	[282	286]	[433	436]	[597	602]	[761	765]	[1005	1014]] "[['SSSE'	'GKAI'	'UVT/'	'3420'	'SSSE'	'PDKV'	'UVV/'	'3440']	['EEE'	'VYS'	'/22'	'033'	'EEE'	'IYS'	'/22'	'033']	['T..EE'	'HSSVY'
5X5B_C 0.0115740678959437 2.031966996341982 0.1264822134387353 [[42	57]	[254	260]	[270	299]	[342	429]	[541	591]	[717	755]	[933	1001]] [3	5	6	1	4	0	2] [[38	53]	[203	209]	[283	312]	[355	442]	[555	605]	[735	773]	[951	1019]] "[['..SSEE..S.EEEEEE'	'YPDEIFRSDTLYLTQD'	'}}VV/1^}V}020233'	'3344025343131344'	'.SSSEE..SEEEEEEE'	'YPDKVFRSSVLHSTQD'	'}UVV/1^}U/032233'	'3344025330143344']	['EEE.EEE'	'VGYLKPT'	'/22Z322'	'0331433'	'EEEEEEE'	'IYSKHTP'	'/223322'	'0334433']	['S.EEEEEETTT.HHHHHHHHHT.SSPPSEE'	'GTITDAVDCSQNPLAELKCSVKSFEIDKGI'
3UBE_G 0.0076791716710305 2.317360359444588 0.1874999999999993 [[178	184]	[166	170]	[113	118]	[242	246]	[164	169]	[68	70]	[105	108]] [3	5	6	1	4	0	2] [[47	53]	[207	211]	[283	288]	[394	398]	[546	551]	[768	770]	[1009	1012]] "[['EEEEEEE'	'VLWGIHH'	'/022/33'	'0133044'	'EEEEEEE'	'VLHSTQD'	'/032233'	'0143344']	['EEEE.'	'KSYIN'	'322/]'	'43304'	'EEE..'	'HTPIN'	'322Y]'	'43304']	['S.EEEE'	'SSVSRF'
6AX6_B 0.0052470031639003 2.9036321354688965 0.1089494163424125 [[884	886]	[882	888]	[884	886]	[717	720]	[883	890]	[705	707]	[738	745]] [3	5	6	1	4	0	2] [[50	52]	[203	209]	[315	317]	[430	433]	[547	552]	[766	768]	[951	956]] "[['EEE'	'SGK'	'223'	'334'	'EEE'	'STQ'	'223'	'334']	['EEEEEEE'	'ITSGKRY'	'/222342'	'0333453'	'EEEEEEE'	'IYSKHTP'	'/223322'	'0334433']	['EEE'	'SGK'
2HYE_B 0.0059716951223441 2.4772268763717964 0.185852981969486 [[174	176]	[174	176]	[186	189]	[209	212]	[175	182]	[126	132]	[23	31]] [3	5	6	1	4	0	2] [[49	51]	[207	209]	[312	315]	[427	430]	[596	603]	[746	752]	[1003	1011]] "[['EEE'	'EYS'	'322'	'433'	'EEE'	'HST'	'322'	'433']	['EEE'	'EYS'	'322'	'433'	'EEE'	'HTP'	'322'	'433']	['EEEE'	'VTEW'
6V48_C 0.0046604150412774 1.7516222665428152 0.3745980707395495 [[166	170]	[166	170]	[231	235]	[60	63]	[268	274]	[191	195]	[106	110]] [3	5	6	1	4	0	2] [[49	53]	[202	206]	[312	316]	[437	440]	[550	557]	[748	752]	[1002	1006]] "[['EEEEE'	'NVTKE'	'3/233'	'40344'	'EEEEE'	'HSTQD'	'32233'	'43344']	['EEEEE'	'NVTKE'	'3/233'	'40344'	'EEEEE'	'KIYSK'	'3/223'	'40334']	['EEEEE'	'ISIYW'
6P9W_2 0.008698796428866 2.2180810759178584 0.1974789915966386 [[79	81]	[207	209]	[248	252]	[248	252]	[104	108]	[93	95]] [3	5	6	1	4	2] [[50	52]	[225	227]	[311	315]	[449	453]	[547	551]	[1009	1011]] [['EEE'	'WWK'	'223'	'334'	'EEE'	'STQ'	'223'	'334']	['EEE'	'TLV'	'20/'	'310'	'EEE'	'PLV'	'20/'	'310']	['EEEEE'	'PITLT'	'2/202'	'30313'	'EEEEE'	'GIYQT'	'2/232'
5GJS_A 0.0055157323808022 2.3852476233977526 0.2391304347826086 [[185	191]	[173	177]	[172	175]	[249	253]	[171	176]	[69	71]	[108	111]] [3	5	6	1	4	0	2] [[47	53]	[207	211]	[313	316]	[394	398]	[546	551]	[768	770]	[1009	1012]] "[['EEEEEEE'	'VLWGIHH'	'/022/33'	'0133044'	'EEEEEEE'	'VLHSTQD'	'/032233'	'0143344']	['EEEE.'	'KSYIN'	'322/]'	'43304'	'EEE..'	'HTPIN'	'322Y]'	'43304']	['EEEE'	'SKSY'
6TVT_A 0.0054348837893936 2.265390402723253 0.2818590704647676 [[157	159]	[76	79]	[158	161]	[234	239]	[158	175]	[57	61]	[182	186]] [3	5	6	1	4	0	2] [[50	52]	[225	228]	[313	316]	[432	437]	[573	595]	[738	742]	[953	957]] "[['EEE'	'TTN'	'223'	'334'	'EEE'	'STQ'	'223'	'334']	['EEEE'	'TLIE'	'20/3'	'3104'	'EEEE'	'PLVD'	'20/3'	'3104']	['EEEE'	'TNTY'
4JU0_I 0.0039391993045899 2.364741835534643 0.2876506024096386 [[129	132]	[169	173]	[168	171]	[245	249]	[167	172]	[65	67]	[104	107]] [3	5	6	1	4	0	2] [[38	41]	[207	211]	[313	316]	[394	398]	[546	551]	[768	770]	[1009	1012]] "[['.SSS'	'WPNH'	'}UVV'	'3344'	'.SSS'	'YPDK'	'}UVV'	'3344']	['EEEE.'	'KSYIN'	'322/]'	'43304'	'EEE..'	'HTPIN'	'322Y]'	'43304']	['EEEE'	'SKSY'
5J09_D 0.004037002070547 2.635024324365146 0.2059238363892803 [[211	213]	[98	102]	[227	238]	[124	127]	[226	229]	[81	84]	[81	83]] [3	5	6	1	4	0	2] [[49	51]	[224	228]	[311	319]	[398	401]	[593	596]	[763	766]	[977	979]] "[['EEE'	'HYG'	'322'	'433'	'EEE'	'HST'	'322'	'433']	['EEEEE'	'DYRIK'	'324/3'	'43504'	'EEEEE'	'EPLVD'	'320/3'	'43104']	['EEEEEEEEEEEE'	'YVTKLTLYVQFR'
5V5H_A 0.0053585688870827 2.5061131775168137 0.2025316455696202 [[145	147]	[149	153]	[64	67]	[9	13]	[151	154]	[90	93]	[88	91]] [3	5	6	1	4	0	2] [[48	50]	[198	202]	[296	299]	[430	434]	[540	543]	[763	766]	[1002	1005]] "[['EEE'	'LHS'	'032'	'143'	'EEE'	'LHS'	'032'	'143']	['TTEEE'	'QTHFD'	'ON313'	'43424'	'TTEEE'	'DGYFK'	'ON213'	'43324']	['HHHH'	'LTES'
5UK1_E 0.0102653316656778 2.492156604682308 0.0130331753554495 [[178	184]	[166	170]	[165	168]	[63	66]	[232	237]	[191	194]	[102	105]] [3	5	6	1	4	0	2] [[47	53]	[207	211]	[313	316]	[365	368]	[547	552]	[764	767]	[1009	1012]] "[['EEEEEEE'	'VLWGVHH'	'/022/33'	'0133044'	'EEEEEEE'	'VLHSTQD'	'/032233'	'0143344']	['EEEE.'	'KSYAN'	'3221]'	'43324'	'EEE..'	'HTPIN'	'322Y]'	'43304']	['EEEE'	'SKSY'
4U01_D 0.0047438825771607 2.255794392152181 0.3033536585365854 [[6	9]	[6	9]	[163	168]	[51	53]	[33	38]	[173	178]	[173	178]] [3	5	6	1	4	0	2] [[50	53]	[204	207]	[285	290]	[434	436]	[595	600]	[764	769]	[1002	1007]] "[['EEEE'	'YSQQ'	'2233'	'3344'	'EEEE'	'STQD'	'2233'	'3344']	['EEEE'	'YSQQ'	'2233'	'3344'	'EEEE'	'YSKH'	'2233'	'3344']	['EEEEEE'	'VAKAVD'
5T08_C 0.0070192147511214 2.0704149133529763 0.2799401197604791 [[165	169]	[165	169]	[258	261]	[61	64]	[232	237]	[102	109]	[188	194]] [3	5	6	1	4	0	2] [[49	53]	[202	206]	[286	289]	[365	368]	[547	552]	[762	769]	[1006	1012]] "[['EEEEE'	'KGTYN'	'32223'	'43334'	'EEEEE'	'HSTQD'	'32233'	'43344']	['EEEEE'	'KGTYN'	'32223'	'43334'	'EEEEE'	'KIYSK'	'3/223'	'40334']	['EEEE'	'YKFV'
6UIG_G 0.0088131581787258 1.9072175002026304 0.25 [[157	160]	[200	205]	[156	160]	[106	120]	[221	224]	[181	185]	[58	61]] [3	5	6	1	4	0	2] [[49	52]	[205	210]	[313	317]	[375	382]	[539	542]	[748	752]	[1006	1009]] "[['EEEE'	'KSYK'	'3223'	'4334'	'EEEE'	'HSTQ'	'3223'	'4334']	['EEEEE.'	'YQQSFV'	'23321Y'	'344320'	'EEEEE.'	'SKHTPI'	'23322Y'	'344330']	['EEEEE'	'TKSYK'
6NIL_E 0.0022051250387755 1.985634616387081 0.4039408866995067 [[109	115]	[104	113]	[109	113]	[94	102]	[107	111]	[10	13]	[10	13]] [3	5	6	1	4	0	2] [[47	53]	[198	209]	[312	316]	[394	401]	[609	613]	[761	764]	[987	990]] "[['EEEEEEE'	'IWKGWID'	'/2322/3'	'0343304'	'EEEEEEE'	'VLHSTQD'	'/032233'	'0143344']	['TTEEEEEEEE'	'NGVCVIWKGW'	'ON/1//2322'	'4302003433'	'TTEEEEEEEEEE'	'DGYFKIYSKHTP'	'ON213/223322'	'433240334433']	['EEEEE'	'IWKGW'
6NIL_B 0.0022051282741087 1.9856347548254327 0.4039408866995067 [[109	115]	[104	113]	[109	113]	[94	102]	[107	111]	[10	13]	[10	13]] [3	5	6	1	4	0	2] [[47	53]	[198	209]	[312	316]	[394	401]	[609	613]	[761	764]	[987	990]] "[['EEEEEEE'	'IWKGWID'	'/2322/3'	'0343304'	'EEEEEEE'	'VLHSTQD'	'/032233'	'0143344']	['TTEEEEEEEE'	'NGVCVIWKGW'	'ON/1//2322'	'4302003433'	'TTEEEEEEEEEE'	'DGYFKIYSKHTP'	'ON213/223322'	'433240334433']	['EEEEE'	'IWKGW'
6NIL_H 0.0022051283238797 1.9856347742651768 0.4039408866995067 [[109	115]	[104	113]	[109	113]	[94	102]	[107	111]	[10	13]	[10	13]] [3	5	6	1	4	0	2] [[47	53]	[198	209]	[312	316]	[394	401]	[609	613]	[761	764]	[987	990]] "[['EEEEEEE'	'IWKGWID'	'/2322/3'	'0343304'	'EEEEEEE'	'VLHSTQD'	'/032233'	'0143344']	['TTEEEEEEEE'	'NGVCVIWKGW'	'ON/1//2322'	'4302003433'	'TTEEEEEEEEEE'	'DGYFKIYSKHTP'	'ON213/223322'	'433240334433']	['EEEEE'	'IWKGW'
6NIL_K 0.0022051553029493 1.985634975284715 0.4039408866995067 [[109	115]	[104	113]	[109	113]	[94	102]	[107	111]	[10	13]	[10	13]] [3	5	6	1	4	0	2] [[47	53]	[198	209]	[312	316]	[394	401]	[609	613]	[761	764]	[987	990]] "[['EEEEEEE'	'IWKGWID'	'/2322/3'	'0343304'	'EEEEEEE'	'VLHSTQD'	'/032233'	'0143344']	['TTEEEEEEEE'	'NGVCVIWKGW'	'ON/1//2322'	'4302003433'	'TTEEEEEEEEEE'	'DGYFKIYSKHTP'	'ON213/223322'	'433240334433']	['EEEEE'	'IWKGW'
3LZG_C 0.0070814428120955 2.3195762371109536 0.2144886363636362 [[127	130]	[166	170]	[165	168]	[242	246]	[164	169]	[68	70]	[105	108]] [3	5	6	1	4	0	2] [[38	41]	[207	211]	[313	316]	[394	398]	[546	551]	[768	770]	[1009	1012]] "[['.SSS'	'WPNH'	'}UVV'	'3344'	'.SSS'	'YPDK'	'}UVV'	'3344']	['EEEE.'	'KSYIN'	'322/]'	'43304'	'EEE..'	'HTPIN'	'322Y]'	'43304']	['EEEE'	'SKSY'
1NJT_D 0.0047605958049986 2.689735435145389 0.1776859504132231 [[1326	1329]	[1472	1474]	[1522	1525]	[1519	1524]	[1314	1318]	[1423	1426]	[1305	1310]] [3	5	6	1	4	0	2] [[38	41]	[203	205]	[296	299]	[365	370]	[595	599]	[766	769]	[953	958]] "[['..SS'	'SPDE'	'}}VV'	'3344'	'.SSS'	'YPDK'	'}UVV'	'3344']	['EEE'	'VYG'	'/22'	'033'	'EEE'	'IYS'	'/22'	'033']	['HHHH'	'LGNS'
6ACJ_A 0.0156241615712025 1.2158178754587217 0.0700876095118896 [[42	49]	[254	260]	[268	306]	[361	389]	[503	597]	[743	755]	[933	1001]] [3	5	6	1	4	0	2] [[38	45]	[203	209]	[281	319]	[374	402]	[517	611]	[761	773]	[951	1019]] "[['.SSSB...'	'YPDEIFRS'	'}UVV([^}'	'33440253'	'.SSSEE..'	'YPDKVFRS'	'}UVV/1^}'	'33440253']	['EEE.EEE'	'VGYLKPT'	'/22Z322'	'0331433'	'EEEEEEE'	'IYSKHTP'	'/223322'	'0334433']	['TT..EEEEEESSS.HHHHHHHHHT.SS..SS.EEEEEEE'	'ENGTITDAVDBSQNPLAELKBSVKSFEIDKGIYQTSNFR'
3UBJ_G 0.0062270016863033 2.295734770316779 0.2518301610541722 [[178	184]	[166	170]	[165	168]	[242	246]	[164	169]	[68	70]	[105	108]] [3	5	6	1	4	0	2] [[47	53]	[207	211]	[313	316]	[394	398]	[546	551]	[768	770]	[1009	1012]] "[['EEEEEEE'	'VLWGIHH'	'/022/33'	'0133044'	'EEEEEEE'	'VLHSTQD'	'/032233'	'0143344']	['EEEE.'	'KSYIN'	'322/]'	'43304'	'EEE..'	'HTPIN'	'322Y]'	'43304']	['EEEE'	'SKSY'
5UK1_A 0.0102718635727 2.492187872551684 0.0202863961813841 [[178	184]	[166	170]	[165	168]	[63	66]	[232	237]	[191	194]	[102	105]] [3	5	6	1	4	0	2] [[47	53]	[207	211]	[313	316]	[365	368]	[547	552]	[764	767]	[1009	1012]] "[['EEEEEEE'	'VLWGVHH'	'/022/33'	'0133044'	'EEEEEEE'	'VLHSTQD'	'/032233'	'0143344']	['EEEE.'	'KSYAN'	'3221]'	'43324'	'EEE..'	'HTPIN'	'322Y]'	'43304']	['EEEE'	'SKSY'
5WKO_O 0.0073703964018657 2.319279610519816 0.2110481586402264 [[178	184]	[166	170]	[165	168]	[242	246]	[164	169]	[68	70]	[105	108]] [3	5	6	1	4	0	2] [[47	53]	[207	211]	[313	316]	[394	398]	[546	551]	[768	770]	[1009	1012]] "[['EEEEEEE'	'VLWGIHH'	'/022/33'	'0133044'	'EEEEEEE'	'VLHSTQD'	'/032233'	'0143344']	['EEEE.'	'KSYIN'	'322/]'	'43304'	'EEE..'	'HTPIN'	'322Y]'	'43304']	['EEEE'	'SKSY'
5ODJ_A 0.0058727733816937 2.1530054878404137 0.3113496932515331 [[150	153]	[152	157]	[23	32]	[24	29]	[107	110]	[60	62]	[64	70]] [3	5	6	1	4	0	2] [[50	53]	[195	200]	[312	317]	[431	436]	[596	599]	[771	773]	[951	957]] [['EEEE'	'WSQE'	'2233'	'3344'	'EEEE'	'STQD'	'2233'	'3344']	['EEETTE'	'QENKYG'	'333ON2'	'444433'	'EEETTE'	'KNIDGY'	'33/ON2'	'440433']	['EEEEEEEEEE'	'VSNVRCSYPH'
2WFF_2 0.0040304301525448 2.1959792682805475 0.3464566929133852 [[107	109]	[107	109]	[14	18]	[108	111]	[198	201]	[150	154]] [3	5	6	1	4	2] [[50	52]	[204	206]	[308	312]	[431	434]	[610	613]	[1007	1011]] [['EEE'	'GWD'	'223'	'334'	'EEE'	'STQ'	'223'	'334']	['EEE'	'GWD'	'223'	'334'	'EEE'	'YSK'	'223'	'334']	['...EE'	'IETTV'	'Y]}2/'	'04330'	'..SEE'	'VEKGI'	'Y]V2/'
3P8O_B 0.0078547681590608 2.2517029716652743 0.2214285714285713 [[6	9]	[6	9]	[163	168]	[60	63]	[52	55]	[173	178]	[173	178]] [3	5	6	1	4	0	2] [[50	53]	[204	207]	[285	290]	[412	415]	[592	595]	[764	769]	[1002	1007]] "[['EEEE'	'YSQQ'	'2233'	'3344'	'EEEE'	'STQD'	'2233'	'3344']	['EEEE'	'YSQQ'	'2233'	'3344'	'EEEE'	'YSKH'	'2233'	'3344']	['EEEEEE'	'VAKAVD'
3UBN_A 0.0059241002860379 2.3102619333639813 0.2610619469026547 [[178	184]	[166	170]	[113	118]	[242	246]	[164	169]	[68	70]	[105	108]] [3	5	6	1	4	0	2] [[47	53]	[207	211]	[283	288]	[394	398]	[546	551]	[768	770]	[1009	1012]] "[['EEEEEEE'	'VLWGIHH'	'/022/33'	'0133044'	'EEEEEEE'	'VLHSTQD'	'/032233'	'0143344']	['EEEE.'	'KSYIN'	'322/]'	'43304'	'EEE..'	'HTPIN'	'322Y]'	'43304']	['S.EEEE'	'SSVSRF'
4NRJ_C 0.006143761144427 3.205345069724839 0.0011695906432751 [[220	222]	[189	194]	[187	191]	[134	137]	[216	224]	[62	67]	[196	201]] [3	5	6	1	4	0	2] [[50	52]	[203	208]	[312	316]	[430	433]	[543	551]	[762	767]	[985	990]] "[['EEE'	'TTH'	'223'	'334'	'EEE'	'STQ'	'223'	'334']	['EEEEEE'	'VWGFHS'	'/22132'	'033243'	'EEEEEE'	'IYSKHT'	'/22332'	'033443']	['EEEEE'	'ITVWG'
5GSO_E 0.0052037870683881 2.4110470926758745 0.25 [[119	123]	[159	164]	[116	121]	[117	122]	[35	38]	[2	9]	[142	145]] [3	5	6	1	4	0	2] [[47	51]	[200	205]	[285	290]	[431	436]	[609	612]	[761	768]	[968	971]] "[['EEEEE'	'VVQYG'	'//322'	'00433'	'EEEEE'	'VLHST'	'/0322'	'01433']	['EEEEEE'	'GIHIGG'	'2/3/22'	'304033'	'EEEEEE'	'YFKIYS'	'213/22'	'324033']	['EEEEEE'	'VGDVVQ'
1NKK_C 0.0063248401719777 2.6183605592191386 0.1491935483870967 [[1026	1029]	[1172	1174]	[1222	1225]	[1219	1224]	[1014	1018]	[1123	1126]	[1038	1045]] [3	5	6	1	4	0	2] [[38	41]	[203	205]	[296	299]	[365	370]	[595	599]	[766	769]	[951	958]] "[['..SS'	'SPDE'	'}}VV'	'3344'	'.SSS'	'YPDK'	'}UVV'	'3344']	['EEE'	'VYG'	'/22'	'033'	'EEE'	'IYS'	'/22'	'033']	['HHHH'	'LGNS'
1NJT_A 0.0065917863351874 2.678978126712658 0.1235216819973712 [[26	29]	[172	174]	[222	225]	[219	224]	[14	18]	[123	126]	[5	10]] [3	5	6	1	4	0	2] [[38	41]	[203	205]	[296	299]	[365	370]	[595	599]	[766	769]	[953	958]] "[['..SS'	'SPDE'	'}}VV'	'3344'	'.SSS'	'YPDK'	'}UVV'	'3344']	['EEE'	'VYG'	'/22'	'033'	'EEE'	'IYS'	'/22'	'033']	['HHHH'	'LGNS'
4JAN_I 0.0082789763575092 1.4860367712268712 0.3194444444444444 [[366	368]	[289	291]	[444	450]	[293	299]	[447	450]	[344	349]	[340	349]] [3	5	6	1	4	0	2] [[38	40]	[206	208]	[307	313]	[432	438]	[596	599]	[748	753]	[1002	1012]] "[['.SS'	'GGD'	'}UV'	'334'	'.SS'	'YPD'	'}UV'	'334']	['EEE'	'KES'	'332'	'443'	'EEE'	'KHT'	'332'	'443']	['...EEEE'	'TIKSIIT'
4QY0_A 0.0097780553062529 2.1982038279405693 0.1874999999999993 [[157	159]	[76	79]	[158	161]	[235	240]	[158	175]	[57	61]	[182	186]] [3	5	6	1	4	0	2] [[50	52]	[225	228]	[313	316]	[432	437]	[573	595]	[738	742]	[953	957]] "[['EEE'	'TTN'	'223'	'334'	'EEE'	'STQ'	'223'	'334']	['EEEE'	'TLIE'	'20/3'	'3104'	'EEEE'	'PLVD'	'20/3'	'3104']	['EEEE'	'TNTY'
6Q18_A 0.0071714839030614 2.3438430231305887 0.2144886363636362 [[178	184]	[166	170]	[165	168]	[63	66]	[232	237]	[63	65]	[102	105]] [3	5	6	1	4	0	2] [[47	53]	[207	211]	[313	316]	[365	368]	[547	552]	[768	770]	[1009	1012]] "[['EEEEEEE'	'VLWGVHH'	'/022/33'	'0133044'	'EEEEEEE'	'VLHSTQD'	'/032233'	'0143344']	['EEEE.'	'NSYVN'	'322/]'	'43304'	'EEE..'	'HTPIN'	'322Y]'	'43304']	['EEEE'	'SNSY'
5X5B_B 0.0115744020063793 2.031937723290953 0.1507402422611032 [[42	57]	[254	260]	[270	299]	[342	429]	[541	591]	[717	755]	[933	1001]] [3	5	6	1	4	0	2] [[38	53]	[203	209]	[283	312]	[355	442]	[555	605]	[735	773]	[951	1019]] "[['..SSEEE.S.EEEEEE'	'YPDEIFRSDTLYLTQD'	'}}VV/14}V}020233'	'3344025343131344'	'.SSSEE..SEEEEEEE'	'YPDKVFRSSVLHSTQD'	'}UVV/1^}U/032233'	'3344025330143344']	['EEE.EEE'	'VGYLKPT'	'/22Z322'	'0331433'	'EEEEEEE'	'IYSKHTP'	'/223322'	'0334433']	['S.EEEEEETTT.HHHHHHHHHT.SSPPSEE'	'GTITDAVDCSQNPLAELKCSVKSFEIDKGI'
1Z1Z_A 0.0059645344291095 2.0512734443605867 0.3276397515527942 [[119	122]	[120	125]	[107	109]	[86	91]	[50	52]	[86	91]	[12	15]] [3	5	6	1	4	0	2] [[50	53]	[200	205]	[313	315]	[365	370]	[605	607]	[768	773]	[957	960]] "[['EEEE'	'SSAD'	'2213'	'3324'	'EEEE'	'STQD'	'2233'	'3344']	['EEEEEE'	'SADLTY'	'213022'	'324133'	'EEEEEE'	'YFKIYS'	'213/22'	'324033']	['EEE'	'YDY'
4NRK_E 0.0036328523959496 3.2030283300219584 0.1032258064516122 [[220	222]	[189	194]	[187	191]	[134	137]	[216	224]	[62	67]	[196	201]] [3	5	6	1	4	0	2] [[50	52]	[203	208]	[312	316]	[430	433]	[543	551]	[762	767]	[985	990]] "[['EEE'	'TTH'	'223'	'334'	'EEE'	'STQ'	'223'	'334']	['EEEEEE'	'VWGFHS'	'/22132'	'033243'	'EEEEEE'	'IYSKHT'	'/22332'	'033443']	['EEEEE'	'ITVWG'
4UNX_C 0.0037203941215108 2.8848529660483044 0.1842105263157893 [[302	304]	[210	214]	[191	205]	[165	168]	[156	182]	[190	194]	[66	70]] [3	5	6	1	4	0	2] [[50	52]	[206	210]	[298	313]	[394	397]	[525	551]	[748	752]	[1012	1016]] "[['EEE'	'YGK'	'223'	'334'	'EEE'	'STQ'	'223'	'334']	['EEEE.'	'QQTVI'	'332/Y'	'44300'	'EEEE.'	'KHTPI'	'3322Y'	'44330']	['HHHHH..SS..EEEE'	'QTKLYIQESGRVTVS'
4G1Q_B 0.0052367333595259 2.3656163882662566 0.2742175856929947 [[349	353]	[331	352]	[350	353]	[412	415]	[329	341]	[262	267]	[396	404]] [3	5	6	1	4	0	2] [[48	52]	[195	209]	[314	317]	[447	450]	[539	551]	[761	766]	[1002	1010]] "[['EEEEE'	'LKTGK'	'03223'	'14334'	'EEEEE'	'LHSTQ'	'03223'	'14334']	['EEETTEEEEEEESSTT.EEEEE'	'KQGQGQWTYQIYQEPFKNLKTG'	'332ON32223/2VVNM]30322'	'4434343334034432441433'	'EEETTEEEEEEEEEE'	'KNIDGYFKIYSKHTP'	'33/ON213/223322'	'440433240334433']	['EEEE'	'KTGK'
4XQO_E 0.007326335037196 2.234206128035389 0.25 [[164	166]	[86	89]	[165	168]	[242	247]	[165	182]	[67	71]	[189	193]] [3	5	6	1	4	0	2] [[50	52]	[225	228]	[313	316]	[432	437]	[573	595]	[738	742]	[953	957]] "[['EEE'	'TTN'	'223'	'334'	'EEE'	'STQ'	'223'	'334']	['EEEE'	'TLIE'	'20/3'	'3104'	'EEEE'	'PLVD'	'20/3'	'3104']	['EEEE'	'TNTY'
6M16_C 0.0052837455269138 1.8321162837569671 0.3723916532905293 [[938	964]	[908	926]	[383	389]	[419	423]	[413	429]	[865	870]	[805	864]] [3	5	6	1	4	0	2] [[39	51]	[195	208]	[312	318]	[395	399]	[547	556]	[761	766]	[951	1010]] "[['SSSTT..EEEESSSEEE.SS.SS.EEE'	'SDELGSKSIVAKDGVLVSANLSYWQWS'	'UVVLN}]2//1VVU/0/}TVZUU}322'	'344133430024430103241333433'	'SSSEE..SEEEEE'	'PDKVFRSSVLHST'	'UVV/1^}U/0322'	'3440253301433']	['EEETTEEEEEEEEEEEEEE'	'QNAPSGIMFFHYSLIPNNT'	'331NN2/1113220/2332'	'4423330222433103443'	'EEETTEEEEEEEEE'	'KNIDGYFKIYSKHT'	'33/ON213/22332'	'44043324033443']	['EEEEEEE'	'IYDWWIA'
5V5G_A 0.0052158589200092 2.508664819524597 0.2266857962697266 [[145	147]	[149	153]	[64	67]	[9	13]	[151	154]	[90	93]	[88	91]] [3	5	6	1	4	0	2] [[48	50]	[198	202]	[296	299]	[430	434]	[540	543]	[763	766]	[1002	1005]] "[['EEE'	'LHS'	'032'	'143'	'EEE'	'LHS'	'032'	'143']	['TTEEE'	'QTHFD'	'ON313'	'43424'	'TTEEE'	'DGYFK'	'ON213'	'43324']	['HHHH'	'LTES'
3VBO_A 0.0071931253791933 2.373742807178269 0.2076271186440674 [[151	153]	[188	191]	[178	182]	[103	108]	[176	185]	[80	83]	[80	82]] [3	5	6	1	4	0	2] [[48	50]	[201	204]	[286	290]	[373	378]	[571	580]	[763	766]	[1004	1006]] "[['EEE'	'LQY'	'032'	'143'	'EEE'	'LHS'	'032'	'143']	['EEEE'	'AQVS'	'13/2'	'2403'	'EEEE'	'FKIY'	'13/2'	'2403']	['EEEEE'	'SVFVK'
6V48_I 0.0046911684363143 1.749486087310573 0.3925081433224755 [[166	170]	[166	170]	[231	235]	[60	63]	[268	274]	[191	195]	[106	110]] [3	5	6	1	4	0	2] [[49	53]	[202	206]	[312	316]	[437	440]	[550	557]	[748	752]	[1002	1006]] "[['EEEEE'	'NVTKE'	'3/233'	'40344'	'EEEEE'	'HSTQD'	'32233'	'43344']	['EEEEE'	'NVTKE'	'3/233'	'40344'	'EEEEE'	'KIYSK'	'3/223'	'40334']	['EEEEE'	'ISIYW'
4JUH_A 0.003856686809425 2.3637148141315025 0.3093415007656963 [[178	184]	[166	170]	[165	168]	[244	249]	[170	177]	[87	89]	[102	105]] [3	5	6	1	4	0	2] [[47	53]	[207	211]	[313	316]	[376	381]	[578	585]	[744	746]	[1009	1012]] "[['EEEEEEE'	'VLWGVHH'	'/022/33'	'0133044'	'EEEEEEE'	'VLHSTQD'	'/032233'	'0143344']	['EEEE.'	'KSYVN'	'322/]'	'43304'	'EEE..'	'HTPIN'	'322Y]'	'43304']	['EEEE'	'SKSY'
4JTX_I 0.0008728940395579 2.3873912876609094 0.3422291993720563 [[129	132]	[169	173]	[168	171]	[245	249]	[167	172]	[65	67]	[104	107]] [3	5	6	1	4	0	2] [[38	41]	[207	211]	[313	316]	[394	398]	[546	551]	[768	770]	[1009	1012]] "[['.SSS'	'WPNH'	'}UVV'	'3344'	'.SSS'	'YPDK'	'}UVV'	'3344']	['EEEE.'	'KSYIN'	'322/]'	'43304'	'EEE..'	'HTPIN'	'322Y]'	'43304']	['EEEE'	'SKSY'
4ICL_B 0.0059754461535413 2.2445561392112907 0.2915407854984888 [[349	353]	[331	352]	[350	353]	[412	415]	[329	341]	[262	267]	[256	266]] [3	5	6	1	4	0	2] [[48	52]	[195	209]	[314	317]	[447	450]	[539	551]	[761	766]	[992	1003]] "[['EEEEE'	'LKTGK'	'03223'	'14334'	'EEEEE'	'LHSTQ'	'03223'	'14334']	['EEETTEEEEEEESSTT.EEEEE'	'KQGQGQWTYQIYQEPFKNLKTG'	'332ON32223/2VVNM]30322'	'4434343334034432441433'	'EEETTEEEEEEEEEE'	'KNIDGYFKIYSKHTP'	'33/ON213/223322'	'440433240334433']	['EEEE'	'KTGK'
4F15_A 0.0046575795863596 2.519878226160496 0.2391304347826086 [[123	126]	[163	167]	[162	165]	[239	243]	[161	166]	[59	61]	[98	101]] [3	5	6	1	4	0	2] [[38	41]	[207	211]	[313	316]	[394	398]	[546	551]	[768	770]	[1009	1012]] "[['.SSS'	'WPNH'	'}UVV'	'3344'	'.SSS'	'YPDK'	'}UVV'	'3344']	['EEEE.'	'KSYIN'	'322/]'	'43304'	'EEE..'	'HTPIN'	'322Y]'	'43304']	['EEEE'	'SKSY'
4A1V_B 0.0070143276913352 2.224211618987279 0.2685459940652814 [[6	9]	[6	9]	[163	168]	[76	80]	[33	38]	[173	178]	[173	178]] [3	5	6	1	4	0	2] [[50	53]	[204	207]	[285	290]	[436	440]	[595	600]	[764	769]	[1002	1007]] "[['EEEE'	'YSQQ'	'2233'	'3344'	'EEEE'	'STQD'	'2233'	'3344']	['EEEE'	'YSQQ'	'2233'	'3344'	'EEEE'	'YSKH'	'2233'	'3344']	['EEEEEE'	'VAKAVD'
4NRL_C 0.0062128230671266 3.2082800059216483 0.0116959064327484 [[220	222]	[189	194]	[187	191]	[134	137]	[216	224]	[62	67]	[196	201]] [3	5	6	1	4	0	2] [[50	52]	[203	208]	[312	316]	[430	433]	[543	551]	[762	767]	[985	990]] "[['EEE'	'TTH'	'223'	'334'	'EEE'	'STQ'	'223'	'334']	['EEEEEE'	'VWGFHS'	'/22132'	'033243'	'EEEEEE'	'IYSKHT'	'/22332'	'033443']	['EEEEE'	'ITVWG'
5T0E_E 0.0076847138780303 2.089532845893053 0.2799401197604791 [[165	169]	[165	169]	[258	261]	[61	64]	[232	237]	[102	109]	[188	194]] [3	5	6	1	4	0	2] [[49	53]	[202	206]	[286	289]	[365	368]	[547	552]	[762	769]	[1006	1012]] "[['EEEEE'	'KGTYN'	'32223'	'43334'	'EEEEE'	'HSTQD'	'32233'	'43344']	['EEEEE'	'KGTYN'	'32223'	'43334'	'EEEEE'	'KIYSK'	'3/223'	'40334']	['EEEE'	'YKFV'
1NJU_C 0.00885951984392 2.5889699700167808 0.0741206030150749 [[1026	1029]	[1172	1174]	[1222	1225]	[1219	1224]	[1014	1018]	[1123	1126]	[1242	1245]] [3	5	6	1	4	0	2] [[38	41]	[203	205]	[296	299]	[365	370]	[595	599]	[766	769]	[1010	1013]] "[['..SS'	'SPDE'	'}}VV'	'3344'	'.SSS'	'YPDK'	'}UVV'	'3344']	['EEE'	'VYG'	'/22'	'033'	'EEE'	'IYS'	'/22'	'033']	['HHHH'	'LGNS'
5C1X_A 0.0055564811982482 2.4511547668544065 0.2391304347826086 [[130	133]	[159	164]	[116	121]	[117	122]	[35	38]	[2	9]	[142	145]] [3	5	6	1	4	0	2] [[49	52]	[200	205]	[285	290]	[431	436]	[609	612]	[761	768]	[968	971]] "[['EEEE'	'KPTH'	'3223'	'4334'	'EEEE'	'HSTQ'	'3223'	'4334']	['EEEEEE'	'GIHIGG'	'2/3/22'	'304033'	'EEEEEE'	'YFKIYS'	'213/22'	'324033']	['EEEEEE'	'VGDVVQ'
6QT9_c 0.0094684772990277 2.320277672625158 0.1601085481682496 [[92	94]	[164	170]	[5	8]	[86	90]	[167	170]	[167	170]] [5	6	1	4	0	2] [[206	208]	[294	300]	[423	426]	[594	598]	[761	764]	[987	990]] "[['EEE'	'NDT'	'332'	'443'	'EEE'	'KHT'	'332'	'443']	['.HHHHHH'	'DELSDAE'	']%""$%#%'	'4413424'	'.HHHHHH'	'DPLSETK'	']$""$%$%'	'4313434']	['....'	'GNLS'	'}]Z}'	'3413'	'....'	'YKLP'	'}]Z}'
5TGU_A 0.0100972717788616 2.1935306847183296 0.189151599443671 [[164	166]	[86	89]	[165	168]	[242	247]	[165	182]	[67	71]] [3	5	6	1	4	0] [[50	52]	[225	228]	[313	316]	[432	437]	[573	595]	[738	742]] "[['EEE'	'TTN'	'223'	'334'	'EEE'	'STQ'	'223'	'334']	['EEEE'	'TLIE'	'20/3'	'3104'	'EEEE'	'PLVD'	'20/3'	'3104']	['EEEE'	'TNTY'	'2322'	'3433'	'EEEE'	'YQTS'	'2322'
6FYW_A 0.0064310865988132 3.211410780584468 0.0070175438596491 [[218	220]	[187	192]	[137	143]	[134	137]	[214	222]	[62	67]	[194	198]] [3	5	6	1	4	0	2] [[50	52]	[203	208]	[312	318]	[430	433]	[543	551]	[762	767]	[985	989]] "[['EEE'	'TTH'	'223'	'334'	'EEE'	'STQ'	'223'	'334']	['EEEEEE'	'VWGFHS'	'/22132'	'033243'	'EEEEEE'	'IYSKHT'	'/22332'	'033443']	['EE.EEEE'	'IGTSGSC'
5GQ1_B 0.0071174708255598 2.483296597993628 0.1760660247592844 [[287	290]	[154	156]	[151	155]	[218	221]	[126	131]	[308	312]	[304	312]] [3	5	6	1	4	0	2] [[39	42]	[203	205]	[282	286]	[433	436]	[597	602]	[761	765]	[1005	1014]] "[['SSSE'	'GKAI'	'UVT/'	'3420'	'SSSE'	'PDKV'	'UVV/'	'3440']	['EEE'	'VYS'	'/22'	'033'	'EEE'	'IYS'	'/22'	'033']	['T..EE'	'HSSVY'
4QY1_W 0.0085913176689595 2.227947848427016 0.2266857962697266 [[157	159]	[76	79]	[158	161]	[235	240]	[158	175]	[57	61]	[184	188]] [3	5	6	1	4	0	2] [[50	52]	[225	228]	[313	316]	[432	437]	[573	595]	[738	742]	[978	982]] "[['EEE'	'TTN'	'223'	'334'	'EEE'	'STQ'	'223'	'334']	['EEEE'	'TLIE'	'20/3'	'3104'	'EEEE'	'PLVD'	'20/3'	'3104']	['EEEE'	'TNTY'
6ACG_B 0.0142863897751827 0.8049375248216029 0.1680327868852458 [[42	45]	[254	260]	[270	296]	[361	427]	[503	598]	[743	755]	[933	1001]] [3	5	6	1	4	0	2] [[38	41]	[203	209]	[283	309]	[374	440]	[517	612]	[761	773]	[951	1019]] "[['.SSS'	'YPDE'	'}UVV'	'3344'	'.SSS'	'YPDK'	'}UVV'	'3344']	['EEE.EEE'	'VGYLKPT'	'/22Z322'	'0331433'	'EEEEEEE'	'IYSKHTP'	'/223322'	'0334433']	['S.EEEEEESTT.HHHHHHHHHT.SS..'	'GTITDAVDOSQNPLAELKOSVKSFEID'
4M40_A 0.0055738273991281 3.2457115043220908 0.0363636363636361 [[218	220]	[187	192]	[185	189]	[252	255]	[214	222]	[62	67]	[194	199]] [3	5	6	1	4	0	2] [[50	52]	[203	208]	[312	316]	[412	415]	[543	551]	[762	767]	[985	990]] "[['EEE'	'TTH'	'223'	'334'	'EEE'	'STQ'	'223'	'334']	['EEEEEE'	'VWGFHS'	'/22132'	'033243'	'EEEEEE'	'IYSKHT'	'/22332'	'033443']	['EEEEE'	'ITVWG'
5T0D_E 0.0071991899774571 2.095286562384251 0.299392097264437 [[165	169]	[165	169]	[258	261]	[61	64]	[232	237]	[102	108]	[188	194]] [3	5	6	1	4	0	2] [[49	53]	[202	206]	[286	289]	[365	368]	[547	552]	[762	768]	[1006	1012]] "[['EEEEE'	'KGTYN'	'32223'	'43334'	'EEEEE'	'HSTQD'	'32233'	'43344']	['EEEEE'	'KGTYN'	'32223'	'43334'	'EEEEE'	'KIYSK'	'3/223'	'40334']	['EEEE'	'YKFV'
6TWS_C 0.0104424754287773 2.2024628496452654 0.1776859504132231 [[157	159]	[76	79]	[158	161]	[235	240]	[158	175]	[57	61]	[182	186]] [3	5	6	1	4	0	2] [[50	52]	[225	228]	[313	316]	[432	437]	[573	595]	[738	742]	[953	957]] "[['EEE'	'TTN'	'223'	'334'	'EEE'	'STQ'	'223'	'334']	['EEEE'	'TLIE'	'20/3'	'3104'	'EEEE'	'PLVD'	'20/3'	'3104']	['EEEE'	'TNTY'
5WKO_U 0.0073361474209576 2.33099613761381 0.2302158273381291 [[178	184]	[166	170]	[113	118]	[242	246]	[164	169]	[68	70]	[105	108]] [3	5	6	1	4	0	2] [[47	53]	[207	211]	[283	288]	[394	398]	[546	551]	[768	770]	[1009	1012]] "[['EEEEEEE'	'VLWGIHH'	'/022/33'	'0133044'	'EEEEEEE'	'VLHSTQD'	'/032233'	'0143344']	['EEEE.'	'KSYIN'	'322/]'	'43304'	'EEE..'	'HTPIN'	'322Y]'	'43304']	['S.EEEE'	'SSVSRF'
3R0F_B 0.0109642640447737 2.463467303539719 0.0376213592233003 [[119	123]	[159	164]	[116	121]	[117	122]	[35	38]	[7	9]	[142	145]] [3	5	6	1	4	0	2] [[47	51]	[200	205]	[285	290]	[431	436]	[609	612]	[766	768]	[968	971]] "[['EEEEE'	'VVQYG'	'//322'	'00433'	'EEEEE'	'VLHST'	'/0322'	'01433']	['EEEEEE'	'GIHIGG'	'2/3/22'	'304033'	'EEEEEE'	'YFKIYS'	'213/22'	'324033']	['EEEEEE'	'VGDVVQ'
2JW8_B 0.0084477169183005 2.454112691014092 0.1445783132530116 [[333	335]	[322	340]	[329	335]	[333	338]	[256	259]	[270	272]	[355	360]] [3	5	6	1	4	0	2] [[50	52]	[200	212]	[311	317]	[396	401]	[527	530]	[737	739]	[953	958]] [['EEE'	'TYH'	'223'	'334'	'EEE'	'STQ'	'223'	'334']	['EEEEETTEEEEEEEEEE..'	'GMEVTPSGTWLTYHGAIKL'	'213/2NN222022321/]Z'	'3240333333133432041'	'EEEEEEEEEE...'	'YFKIYSKHTPINL'	'213/223322Y]Z'	'3240334433041']	['EEEEEEE'	'GTWLTYH'
5DOC_A 0.0058771573218151 2.204740514036641 0.3194444444444444 [[41	43]	[31	43]	[157	159]	[130	133]	[156	170]	[88	95]	[99	110]] [3	5	6	1	4	0	2] [[51	53]	[198	207]	[311	313]	[432	435]	[593	599]	[745	752]	[985	1002]] "[['EEE'	'GNE'	'233'	'344'	'EEE'	'TQD'	'233'	'344']	['TTEEEEEETTEEE'	'QHTCLDISPYGNE'	'OO2103/2NN233'	'4432140333344'	'TTEEEEEEEE'	'DGYFKIYSKH'	'ON213/2233'	'4332403344']	['EEE'	'SVT'
4K8B_B 0.0081725899220572 2.227687076401394 0.2427325581395345 [[6	9]	[6	9]	[163	168]	[76	80]	[33	38]	[173	178]	[173	178]] [3	5	6	1	4	0	2] [[50	53]	[204	207]	[285	290]	[436	440]	[595	600]	[764	769]	[1002	1007]] "[['EEEE'	'YSQQ'	'2233'	'3344'	'EEEE'	'STQD'	'2233'	'3344']	['EEEE'	'YSQQ'	'2233'	'3344'	'EEEE'	'YSKH'	'2233'	'3344']	['EEEEEE'	'VAKAVD'
5W6R_A 0.0063504245449625 3.0072550925193173 0.0809102402022758 [[178	184]	[165	170]	[198	203]	[198	205]	[88	97]	[168	170]	[105	108]] [3	5	6	1	4	0	2] [[47	53]	[206	211]	[281	286]	[427	434]	[524	535]	[735	737]	[1009	1012]] "[['EEEEEEE'	'VLWGIHH'	'/022/33'	'0133044'	'EEEEEEE'	'VLHSTQD'	'/032233'	'0143344']	['EEEEE.'	'KNSYVN'	'3322/]'	'443304'	'EEEE..'	'KHTPIN'	'3322Y]'	'443304']	['TT..EE'	'ENAYVS'
6ZMT_W 0.0004450917514268 2.0688191936484555 0.4297658862876254 [[103	106]	[29	31]	[86	90]	[119	125]	[123	127]	[36	43]	[8	13]] [3	5	6	1	4	0	2] [[47	50]	[219	221]	[296	300]	[427	433]	[549	553]	[765	773]	[956	961]] "[['EEEE'	'VLTT'	'/022'	'0133'	'EEEE'	'VLHS'	'/032'	'0143']	['S..'	'PCS'	'U[}'	'323'	'S..'	'GFS'	'U[}'	'323']	['HHHHH'	'LEKWQ'
1RTL_A 0.0082665441837063 2.2614880888686137 0.2319884726224776 [[75	77]	[48	52]	[163	168]	[6	9]	[33	38]	[174	176]	[173	178]] [3	5	6	1	4	0	2] [[50	52]	[197	201]	[285	290]	[376	379]	[595	600]	[762	764]	[1002	1007]] "[['EEE'	'YTN'	'223'	'334'	'EEE'	'STQ'	'223'	'334']	['ETTEE'	'INGVC'	'/ON/1'	'04302'	'ETTEE'	'IDGYF'	'/ON21'	'04332']	['EEEEEE'	'VTKAVD'
4LVH_D 0.0093414541081242 2.472866397355953 0.1132812499999995 [[123	126]	[163	167]	[162	165]	[239	243]	[167	174]	[59	61]	[98	101]] [3	5	6	1	4	0	2] [[38	41]	[207	211]	[313	316]	[394	398]	[578	585]	[768	770]	[1009	1012]] "[['.SSS'	'WPNH'	'}UVV'	'3344'	'.SSS'	'YPDK'	'}UVV'	'3344']	['EEEE.'	'KSYIN'	'322/]'	'43304'	'EEE..'	'HTPIN'	'322Y]'	'43304']	['EEEE'	'SKSY'
4WSW_A 0.0083118245259307 2.14848858194135 0.2666666666666659 [[48	50]	[76	79]	[158	161]	[235	240]	[158	173]	[180	182]	[182	186]] [3	5	6	1	4	0	2] [[51	53]	[225	228]	[313	316]	[432	437]	[573	588]	[746	748]	[953	957]] [['EEE'	'YKD'	'233'	'344'	'EEE'	'TQD'	'233'	'344']	['EEEE'	'TLIE'	'20/3'	'3104'	'EEEE'	'PLVD'	'20/3'	'3104']	['EEEE'	'TNTY'
5WKO_T 0.0074057094596889 2.3664871926476216 0.2249283667621773 [[178	184]	[166	170]	[113	118]	[242	246]	[164	169]	[68	70]	[105	108]] [3	5	6	1	4	0	2] [[47	53]	[207	211]	[283	288]	[394	398]	[546	551]	[768	770]	[1009	1012]] "[['EEEEEEE'	'VLWGIHH'	'/022/33'	'0133044'	'EEEEEEE'	'VLHSTQD'	'/032233'	'0143344']	['EEEE.'	'KSYIN'	'322/]'	'43304'	'EEE..'	'HTPIN'	'322Y]'	'43304']	['S.EEEE'	'SSVSRF'
1HOC_A 0.0051348190338951 2.9951249905435624 0.1384820239680426 [[216	218]	[242	244]	[22	34]	[7	12]	[32	35]	[168	172]	[166	171]] [3	5	6	1	4	0	2] [[50	52]	[206	208]	[284	289]	[396	401]	[574	577]	[763	767]	[1002	1007]] "[['EEE'	'TWQ'	'223'	'334'	'EEE'	'STQ'	'223'	'334']	['EEE'	'QKW'	'332'	'443'	'EEE'	'KHT'	'332'	'443']	['.EEEEESSSSEEE'	'YISVGYVDNKEFV'
4WSX_A 0.0076482318110297 2.213486963629521 0.2704309063893011 [[157	159]	[76	79]	[158	161]	[235	240]	[158	175]	[57	61]	[182	186]] [3	5	6	1	4	0	2] [[50	52]	[225	228]	[313	316]	[432	437]	[573	595]	[738	742]	[953	957]] "[['EEE'	'TTN'	'223'	'334'	'EEE'	'STQ'	'223'	'334']	['EEEE'	'TLIE'	'20/3'	'3104'	'EEEE'	'PLVD'	'20/3'	'3104']	['EEEE'	'TNTY'
4K8B_A 0.0069156194619121 2.226013284635389 0.2857142857142851 [[6	9]	[6	9]	[163	168]	[60	63]	[33	38]	[173	178]	[173	178]] [3	5	6	1	4	0	2] [[50	53]	[204	207]	[285	290]	[412	415]	[595	600]	[764	769]	[1002	1007]] "[['EEEE'	'YSQQ'	'2233'	'3344'	'EEEE'	'STQD'	'2233'	'3344']	['EEEE'	'YSQQ'	'2233'	'3344'	'EEEE'	'YSKH'	'2233'	'3344']	['EEEEEE'	'VAKAVD'
4M40_E 0.0045878674750029 3.35423191176222 0.0674157303370788 [[218	220]	[187	192]	[185	189]	[54	59]	[214	222]	[62	67]	[194	199]] [3	5	6	1	4	0	2] [[50	52]	[203	208]	[312	316]	[383	388]	[543	551]	[762	767]	[985	990]] "[['EEE'	'TTH'	'223'	'334'	'EEE'	'STQ'	'223'	'334']	['EEEEEE'	'VWGFHS'	'/22132'	'033243'	'EEEEEE'	'IYSKHT'	'/22332'	'033443']	['EEEEE'	'ITVWG'
4GHT_A 0.0057131042150125 2.43696473059308 0.2518301610541722 [[130	133]	[159	164]	[116	121]	[117	122]	[35	38]	[2	9]	[142	145]] [3	5	6	1	4	0	2] [[49	52]	[200	205]	[285	290]	[431	436]	[609	612]	[761	768]	[968	971]] "[['EEEE'	'KPTH'	'3223'	'4334'	'EEEE'	'HSTQ'	'3223'	'4334']	['EEEEEE'	'GIHIGG'	'2/3/22'	'304033'	'EEEEEE'	'YFKIYS'	'213/22'	'324033']	['EEEEEE'	'VGDVVQ'
1NJU_A 0.0072302158626572 2.6487270998848444 0.1399999999999996 [[26	29]	[172	174]	[222	225]	[219	224]	[14	18]	[123	126]	[38	45]] [3	5	6	1	4	0	2] [[38	41]	[203	205]	[296	299]	[365	370]	[595	599]	[766	769]	[951	958]] "[['..SS'	'SPDE'	'}}VV'	'3344'	'.SSS'	'YPDK'	'}UVV'	'3344']	['EEE'	'VYG'	'/22'	'033'	'EEE'	'IYS'	'/22'	'033']	['HHHH'	'LGNS'
4JUG_A 0.0035327839803906 2.3650761259838977 0.333853354134165 [[178	184]	[166	170]	[165	168]	[244	249]	[232	237]	[87	89]	[102	105]] [3	5	6	1	4	0	2] [[47	53]	[207	211]	[313	316]	[376	381]	[547	552]	[744	746]	[1009	1012]] "[['EEEEEEE'	'VLWGVHH'	'/022/33'	'0133044'	'EEEEEEE'	'VLHSTQD'	'/032233'	'0143344']	['EEEE.'	'KSYVN'	'322/]'	'43304'	'EEE..'	'HTPIN'	'322Y]'	'43304']	['EEEE'	'SKSY'
5X5B_A 0.008040205953954 1.258105704930755 0.3571428571428565 [[1051	1054]	[188	208]	[270	299]	[342	389]	[518	599]	[745	755]	[933	1001]] [3	5	6	1	4	0	2] [[50	53]	[195	215]	[283	312]	[355	402]	[532	613]	[763	773]	[951	1019]] "[['EEEE'	'PSQE'	'2233'	'3344'	'EEEE'	'STQD'	'2233'	'3344']	['EEETTEEEEEEEE.....SSS'	'KNKDGFLYVYKGYQPIDVVRD'	'333ON102/2322]}Y]YRWV'	'444432130343343040054'	'EEETTEEEEEEEEEE...SSS'	'KNIDGYFKIYSKHTPINLVRD'	'33/ON213/223322Y]ZRWV'	'440433240334433041054']	['SSEEEEEETTSSHHHHHHHHHT.S...SEE'	'GTITDAVDCSQNPLAELKCSVKSFEIDKGI'
5GQ1_A 0.0039079379181137 3.4595519615898525 0.0687499999999998 [[287	290]	[154	156]	[151	155]	[218	221]	[165	169]	[308	312]	[304	312]] [3	5	6	1	4	0	2] [[39	42]	[203	205]	[282	286]	[433	436]	[603	607]	[761	765]	[1005	1014]] "[['SSSE'	'GKAI'	'UVT/'	'3420'	'SSSE'	'PDKV'	'UVV/'	'3440']	['EEE'	'VYS'	'/22'	'033'	'EEE'	'IYS'	'/22'	'033']	['T..EE'	'HSSVY'
6ACD_B 0.0138952311928708 2.2651781692963047 0.015439429928741 [[301	304]	[204	210]	[270	306]	[361	429]	[505	597]	[743	755]	[933	1001]] [3	5	6	1	4	0	2] [[49	52]	[211	217]	[283	319]	[374	442]	[519	611]	[761	773]	[951	1019]] "[['EEEE'	'QTSN'	'3223'	'4334'	'EEEE'	'HSTQ'	'3223'	'4334']	['..SSSPP'	'DVVRDLP'	']YRWVEG'	'4005413'	'..SSSPP'	'NLVRDLP'	']ZRWVEG'	'4105413']	['S.EEEEEESSS.HHHHHHHHHT.SS..SS.EEEEEEE'	'GTITDAVDOSQNPLAELKOSVKSFEIDKGIYQTSNFR'
4U01_H 0.0071241603950616 2.2493684463797994 0.2742175856929947 [[6	9]	[6	9]	[163	168]	[158	160]	[33	38]	[173	178]	[173	178]] [3	5	6	1	4	0	2] [[50	53]	[204	207]	[285	290]	[434	436]	[595	600]	[764	769]	[1002	1007]] "[['EEEE'	'YSQQ'	'2233'	'3344'	'EEEE'	'STQD'	'2233'	'3344']	['EEEE'	'YSQQ'	'2233'	'3344'	'EEEE'	'YSKH'	'2233'	'3344']	['EEEEEE'	'VAKAVD'
1O6E_B 0.0076376305195289 2.2065438896788145 0.2780269058295965 [[191	194]	[52	56]	[28	35]	[170	173]	[53	59]	[171	176]	[177	183]] [3	5	6	1	4	0	2] [[38	41]	[201	205]	[294	300]	[364	367]	[547	553]	[768	773]	[952	958]] "[['.SSS'	'PEDH'	'}VVV'	'3444'	'.SSS'	'YPDK'	'}UVV'	'3344']	['EEEEE'	'APVGS'	'12/22'	'23033'	'EEEEE'	'FKIYS'	'13/22'	'24033']	['.HHHHHHH'	'DPLTVKSQ'
7K37_C 0.0037654205760705 2.188977402276143 0.3812600969305326 [[58	61]	[210	214]	[134	140]	[165	168]	[164	182]	[105	107]	[108	112]] [3	5	6	1	4	0	2] [[47	50]	[206	210]	[284	290]	[394	397]	[585	598]	[739	741]	[959	963]] "[['EEEE'	'ILDG'	'/032'	'0143'	'EEEE'	'VLHS'	'/032'	'0143']	['EEEE.'	'QQTII'	'332/Y'	'44300'	'EEEE.'	'KHTPI'	'3322Y'	'44330']	['..EEEEE'	'GGSNAJK'
6N5E_B 0.0017523610076624 1.5749396867253984 0.4921465968586378 [[50	61]	[204	214]	[134	140]	[246	249]	[132	146]	[284	286]	[108	112]] [3	5	6	1	4	0	2] [[41	50]	[203	210]	[284	290]	[448	451]	[528	549]	[744	746]	[959	963]] "[['SEEEESS.EEEE'	'KICNNPHRILDG'	'V/133UV^/032'	'402443450143'	'SEE..SEEEE'	'KVFRSSVLHS'	'V/1^}U/032'	'4025330143']	['EEESS.EEEE.'	'VSTRRSQQTII'	'/22WW}332/Y'	'03355344300'	'EEEEEEE.'	'IYSKHTPI'	'/223322Y'	'03344330']	['..EEEEE'	'GGSNADK'
4OGR_A 0.0120363376006796 2.198242784920005 0.1339522546419091 [[19	21]	[23	26]	[31	37]	[285	289]	[40	43]	[137	140]	[125	140]] [3	5	6	1	4	0	2] [[51	53]	[201	204]	[313	319]	[364	368]	[603	606]	[767	770]	[992	1008]] "[['EEE'	'YEK'	'233'	'344'	'EEE'	'TQD'	'233'	'344']	['EEEE'	'AKIG'	'13/2'	'2403'	'EEEE'	'FKIY'	'13/2'	'2403']	['EEEEEEE'	'GEVFKAR'
5WKO_M 0.0074362794362979 2.3245139849275525 0.2427325581395345 [[178	184]	[166	170]	[165	168]	[242	246]	[164	169]	[68	70]	[105	108]] [3	5	6	1	4	0	2] [[47	53]	[207	211]	[313	316]	[394	398]	[546	551]	[768	770]	[1009	1012]] "[['EEEEEEE'	'VLWGIHH'	'/022/33'	'0133044'	'EEEEEEE'	'VLHSTQD'	'/032233'	'0143344']	['EEEE.'	'KSYIN'	'322/]'	'43304'	'EEE..'	'HTPIN'	'322Y]'	'43304']	['EEEE'	'SKSY'
6Z3Q_B 0.0033058710892755 3.04464159838182 0.189151599443671 [[79	81]	[64	68]	[79	82]	[99	102]	[10	17]	[90	94]	[94	98]] [3	5	6	1	4	0	2] [[50	52]	[204	208]	[315	318]	[450	453]	[605	612]	[769	773]	[954	958]] [['EEE'	'YWK'	'223'	'334'	'EEE'	'STQ'	'223'	'334']	['EEEEE'	'YTLDT'	'22032'	'33143'	'EEEEE'	'YSKHT'	'22332'	'33443']	['EEEE'	'YWKF'
4UO2_A 0.0037378968910537 3.193498232133776 0.1384820239680426 [[209	211]	[209	212]	[230	234]	[152	155]	[164	182]	[190	194]	[66	70]] [3	5	6	1	4	0	2] [[51	53]	[205	208]	[312	316]	[450	453]	[585	598]	[748	752]	[1012	1016]] "[['EEE'	'SQQ'	'233'	'344'	'EEE'	'TQD'	'233'	'344']	['EEEE'	'SQQT'	'2332'	'3443'	'EEEE'	'SKHT'	'2332'	'3443']	['EEEEE'	'ISIYW'
5BNY_A 0.0076874163593987 2.0351018323652275 0.3073394495412838 [[168	171]	[132	136]	[171	178]	[133	136]	[229	234]	[100	106]	[57	61]] [3	5	6	1	4	0	2] [[38	41]	[204	208]	[310	316]	[396	399]	[547	552]	[762	769]	[1004	1008]] "[['.SSS'	'TGDK'	'}UVV'	'3344'	'.SSS'	'YPDK'	'}UVV'	'3344']	['EEEEE'	'SSADP'	'22132'	'33243'	'EEEEE'	'YSKHT'	'22332'	'33443']	['SEEEEEEE'	'KSILYFWG'
3P8N_A 0.0061330822525199 2.2522569029796227 0.3073394495412838 [[6	9]	[6	9]	[163	168]	[60	63]	[166	169]	[173	178]	[173	178]] [3	5	6	1	4	0	2] [[50	53]	[204	207]	[285	290]	[412	415]	[538	541]	[764	769]	[1002	1007]] "[['EEEE'	'YSQQ'	'2233'	'3344'	'EEEE'	'STQD'	'2233'	'3344']	['EEEE'	'YSQQ'	'2233'	'3344'	'EEEE'	'YSKH'	'2233'	'3344']	['EEEEEE'	'VAKAVD'
3DLG_B 0.0028369594841859 2.1850741857450355 0.4039408866995067 [[349	353]	[331	352]	[350	353]	[412	415]	[329	341]	[262	267]	[256	266]] [3	5	6	1	4	0	2] [[48	52]	[195	209]	[314	317]	[447	450]	[539	551]	[761	766]	[992	1003]] "[['EEEEE'	'LKTGK'	'03223'	'14334'	'EEEEE'	'LHSTQ'	'03223'	'14334']	['EEETTEEEEEEEEETTEEEEEE'	'KQGQGQWTYQIYQEPFKNLKTG'	'332ON32223/233NM330322'	'4434343334034432441433'	'EEETTEEEEEEEEEE'	'KNIDGYFKIYSKHTP'	'33/ON213/223322'	'440433240334433']	['EEEE'	'KTGK'
2WY3_A 0.0036686781006425 2.7547674860637583 0.2427325581395345 [[87	92]	[119	129]	[59	64]	[36	40]	[10	14]	[167	174]	[161	168]] [3	5	6	1	4	0	2] [[48	53]	[205	210]	[295	300]	[436	440]	[609	613]	[762	769]	[955	962]] "[['EEEEEE'	'LHSLQE'	'032033'	'143144'	'EEEEEE'	'LHSTQD'	'032233'	'143344']	['EEETTT..EE.'	'SQNLETQESTV'	'233LON]]22Y'	'34414344330'	'EEEEE.'	'SKHTPI'	'23322Y'	'344330']	['HHHHHH'	'WDTETE'
4A1X_B 0.0057487764304326 2.237445893231265 0.3235294117647054 [[6	9]	[6	9]	[163	168]	[60	63]	[33	38]	[173	178]	[173	178]] [3	5	6	1	4	0	2] [[50	53]	[204	207]	[285	290]	[412	415]	[595	600]	[764	769]	[1002	1007]] "[['EEEE'	'YSQQ'	'2233'	'3344'	'EEEE'	'STQD'	'2233'	'3344']	['EEEE'	'YSQQ'	'2233'	'3344'	'EEEE'	'YSKH'	'2233'	'3344']	['EEEEEE'	'VAKAVD'
4WSX_E 0.0077635171972949 2.2143027083094644 0.2742175856929947 [[157	159]	[76	79]	[158	161]	[235	240]	[158	175]	[57	61]	[182	186]] [3	5	6	1	4	0	2] [[50	52]	[225	228]	[313	316]	[432	437]	[573	595]	[738	742]	[953	957]] "[['EEE'	'TTN'	'223'	'334'	'EEE'	'STQ'	'223'	'334']	['EEEE'	'TLIE'	'20/3'	'3104'	'EEEE'	'PLVD'	'20/3'	'3104']	['EEEE'	'TNTY'
6Q0I_A 0.0102574652216874 2.278133040109068 0.1696306429548564 [[178	184]	[166	170]	[165	168]	[63	66]	[202	206]	[191	195]	[102	105]] [3	5	6	1	4	0	2] [[47	53]	[207	211]	[313	316]	[365	368]	[595	599]	[764	768]	[1009	1012]] "[['EEEEEEE'	'VLWGVHH'	'/022/33'	'0133044'	'EEEEEEE'	'VLHSTQD'	'/032233'	'0143344']	['EEEE.'	'NSYVN'	'322/]'	'43304'	'EEE..'	'HTPIN'	'322Y]'	'43304']	['EEEE'	'SNSY'
5W1M_S 0.0024993098958237 2.950439684359118 0.2337662337662334 [[216	219]	[216	219]	[120	125]	[106	111]	[96	100]	[142	146]	[187	193]] [3	5	6	1	4	0	2] [[50	53]	[204	207]	[281	286]	[398	403]	[544	548]	[769	773]	[1008	1014]] "[['EEEE'	'TINQ'	'2/33'	'3044'	'EEEE'	'STQD'	'2233'	'3344']	['EEEE'	'TINQ'	'2/33'	'3044'	'EEEE'	'YSKH'	'2233'	'3344']	['TTTSEE'	'KEYDVS'
3ZZ6_A 0.002995728034856 2.420085209144571 0.333853354134165 [[119	123]	[159	164]	[115	121]	[30	36]	[115	120]	[1	4]	[8	12]] [3	5	6	1	4	0	2] [[47	51]	[200	205]	[311	317]	[395	401]	[594	599]	[768	771]	[1013	1017]] [['EEEEE'	'VTEYG'	'/2322'	'03433'	'EEEEE'	'VLHST'	'/0322'	'01433']	['EEEEEE'	'GIHVGG'	'2/3/22'	'304033'	'EEEEEE'	'YFKIYS'	'213/22'	'324033']	['EEEEEEE'	'PVGQVTE'
3UBQ_G 0.0073532439905477 2.29019277453372 0.2592047128129595 [[178	184]	[166	170]	[165	168]	[242	246]	[164	169]	[68	70]	[105	108]] [3	5	6	1	4	0	2] [[47	53]	[207	211]	[313	316]	[394	398]	[546	551]	[768	770]	[1009	1012]] "[['EEEEEEE'	'VLWGIHH'	'/022/33'	'0133044'	'EEEEEEE'	'VLHSTQD'	'/032233'	'0143344']	['EEEE.'	'KSYIN'	'322/]'	'43304'	'EEE..'	'HTPIN'	'322Y]'	'43304']	['EEEE'	'SKSY'
5TH0_C 0.0063294794030882 2.231332434436565 0.3133640552995393 [[164	166]	[86	89]	[165	168]	[242	247]	[165	182]	[67	71]	[189	193]] [3	5	6	1	4	0	2] [[50	52]	[225	228]	[313	316]	[432	437]	[573	595]	[738	742]	[953	957]] "[['EEE'	'TTN'	'223'	'334'	'EEE'	'STQ'	'223'	'334']	['EEEE'	'TLIE'	'20/3'	'3104'	'EEEE'	'PLVD'	'20/3'	'3104']	['EEEE'	'TNTY'
3ZYE_A 0.0033888665067757 2.405521946260075 0.331775700934579 [[119	123]	[159	165]	[115	121]	[30	36]	[115	120]	[1	4]	[8	12]] [3	5	6	1	4	0	2] [[47	51]	[200	206]	[311	317]	[395	401]	[594	599]	[768	771]	[1013	1017]] [['EEEEE'	'VTEYG'	'/2322'	'03433'	'EEEEE'	'VLHST'	'/0322'	'01433']	['EEEEEEE'	'GIHVGGN'	'2/3/223'	'3040334'	'EEEEEEE'	'YFKIYSK'	'213/223'	'3240334']	['EEEEEEE'	'PVGQVTE'
5TGO_A 0.0109209734191412 2.2176933258086824 0.1793103448275859 [[164	166]	[86	89]	[165	168]	[242	247]	[165	182]	[67	71]] [3	5	6	1	4	0] [[50	52]	[225	228]	[313	316]	[432	437]	[573	595]	[738	742]] "[['EEE'	'TTN'	'223'	'334'	'EEE'	'STQ'	'223'	'334']	['EEEE'	'TLIE'	'20/3'	'3104'	'EEEE'	'PLVD'	'20/3'	'3104']	['EEEE'	'TNTY'	'2322'	'3433'	'EEEE'	'YQTS'	'2322'
3UYX_A 0.0093776934271453 2.3590672044234315 0.1793103448275859 [[181	187]	[169	173]	[168	171]	[245	249]	[167	172]	[65	67]	[104	107]] [3	5	6	1	4	0	2] [[47	53]	[207	211]	[313	316]	[394	398]	[546	551]	[768	770]	[1009	1012]] "[['EEEEEEE'	'VLWGIHH'	'/022/33'	'0133044'	'EEEEEEE'	'VLHSTQD'	'/032233'	'0143344']	['EEEE.'	'KSYIN'	'322/]'	'43304'	'EEE..'	'HTPIN'	'322Y]'	'43304']	['EEEE'	'SKSY'
4WSX_G 0.0077976641411257 2.213935902221241 0.2780269058295965 [[130	134]	[76	79]	[158	161]	[235	240]	[158	175]	[57	61]	[182	186]] [3	5	6	1	4	0	2] [[42	46]	[225	228]	[313	316]	[432	437]	[573	595]	[738	742]	[953	957]] "[['EE.SS'	'VMRNG'	'/1^VU'	'02543'	'EE..S'	'VFRSS'	'/1^}U'	'02533']	['EEEE'	'TLIE'	'20/3'	'3104'	'EEEE'	'PLVD'	'20/3'	'3104']	['EEEE'	'TNTY'
2XYQ_A 0.0015085497141503 2.251028688075465 0.4039408866995067 [[163	166]	[191	195]	[166	170]	[207	211]	[164	167]	[80	84]	[220	227]] [3	5	6	1	4	0	2] [[48	51]	[200	204]	[286	290]	[395	399]	[548	551]	[768	772]	[985	992]] [['EEEE'	'LGGS'	'0222'	'1333'	'EEEE'	'LHST'	'0322'	'1433']	['EEEEE'	'TAFVT'	'211/2'	'32203'	'EEEEE'	'YFKIY'	'213/2'	'32403']	['EEEEE'	'SIAVK'
6URM_F 0.0061604398478382 3.221374374739765 0.0502923976608193 [[209	212]	[209	212]	[165	168]	[242	246]	[164	169]	[68	70]	[105	108]] [3	5	6	1	4	0	2] [[50	53]	[204	207]	[313	316]	[394	398]	[546	551]	[768	770]	[1009	1012]] "[['EEEE'	'YSKK'	'2233'	'3344'	'EEEE'	'STQD'	'2233'	'3344']	['EEEE'	'YSKK'	'2233'	'3344'	'EEEE'	'YSKH'	'2233'	'3344']	['EEEE'	'SKSY'
4XQ5_E 0.0076807301762906 2.239004970963776 0.2723214285714281 [[164	166]	[86	89]	[165	168]	[242	247]	[165	182]	[67	71]	[189	193]] [3	5	6	1	4	0	2] [[50	52]	[225	228]	[313	316]	[432	437]	[573	595]	[738	742]	[953	957]] "[['EEE'	'TTN'	'223'	'334'	'EEE'	'STQ'	'223'	'334']	['EEEE'	'TLIE'	'20/3'	'3104'	'EEEE'	'PLVD'	'20/3'	'3104']	['EEEE'	'TNTY'
4WSX_C 0.0080994902094711 2.213855969131078 0.2723214285714281 [[157	159]	[76	79]	[158	161]	[235	240]	[158	175]	[57	61]	[182	186]] [3	5	6	1	4	0	2] [[50	52]	[225	228]	[313	316]	[432	437]	[573	595]	[738	742]	[953	957]] "[['EEE'	'TTN'	'223'	'334'	'EEE'	'STQ'	'223'	'334']	['EEEE'	'TLIE'	'20/3'	'3104'	'EEEE'	'PLVD'	'20/3'	'3104']	['EEEE'	'TNTY'
6Y5J_E 0.0066501678827574 2.4998097331887585 0.2162162162162155 [[58	61]	[210	214]	[230	234]	[165	168]	[164	182]	[105	107]	[108	112]] [3	5	6	1	4	0	2] [[47	50]	[206	210]	[312	316]	[394	397]	[585	598]	[739	741]	[959	963]] "[['EEEE'	'ILDG'	'/032'	'0143'	'EEEE'	'VLHS'	'/032'	'0143']	['EEEE.'	'QQTII'	'332/Y'	'44300'	'EEEE.'	'KHTPI'	'3322Y'	'44330']	['EEEEE'	'ISIYW'
5DP5_A 0.0065461757371046 2.439584660348414 0.2409288824383157 [[130	133]	[159	164]	[116	121]	[117	122]	[35	38]	[2	9]	[142	145]] [3	5	6	1	4	0	2] [[49	52]	[200	205]	[285	290]	[431	436]	[609	612]	[761	768]	[968	971]] "[['EEEE'	'KPTH'	'3223'	'4334'	'EEEE'	'HSTQ'	'3223'	'4334']	['EEEEEE'	'GIHIGG'	'2/3/22'	'304033'	'EEEEEE'	'YFKIYS'	'213/22'	'324033']	['EEEEEE'	'VGDVVQ'
7K39_C 0.0038434581922792 2.199185144510788 0.3879870129870131 [[58	61]	[210	214]	[134	140]	[165	168]	[164	182]	[105	107]	[108	112]] [3	5	6	1	4	0	2] [[47	50]	[206	210]	[284	290]	[394	397]	[585	598]	[739	741]	[959	963]] "[['EEEE'	'ILDG'	'/032'	'0143'	'EEEE'	'VLHS'	'/032'	'0143']	['EEEE.'	'QQTII'	'332/Y'	'44300'	'EEEE.'	'KHTPI'	'3322Y'	'44330']	['..EEEEE'	'GGSNAJK'
1F2N_B 0.0043383592095632 2.454706662731904 0.3013698630136987 [[211	219]	[215	221]	[58	62]	[184	189]	[216	221]	[157	159]	[135	138]] [3	5	6	1	4	0	2] [[45	53]	[202	208]	[314	318]	[380	385]	[548	553]	[751	753]	[986	989]] "[['.SS.EEEEE'	'PTVSDTPGK'	'}UR}32223'	'330343334'	'.SEEEEEEE'	'SSVLHSTQD'	'}U/032233'	'330143344']	['EEEEEEE'	'DTPGKLY'	'3222302'	'4333413'	'EEEEEEE'	'KIYSKHT'	'3/22332'	'4033443']	['EEEEE'	'HSVEF'
3QQO_E 0.006492369527923 2.804351182785845 0.1569688768606225 [[165	169]	[257	261]	[167	169]	[243	247]	[243	246]	[191	195]	[105	108]] [3	5	6	1	4	0	2] [[49	53]	[200	204]	[315	317]	[395	399]	[539	542]	[764	768]	[1009	1012]] "[['EEEEE'	'KGSYN'	'32223'	'43334'	'EEEEE'	'HSTQD'	'32233'	'43344']	['EEEEE'	'GFKIS'	'213/2'	'32403'	'EEEEE'	'YFKIY'	'213/2'	'32403']	['EEE'	'SYN'
3QZQ_A 0.0116335966313229 2.478022377579254 0.0388821385176181 [[130	133]	[159	164]	[116	121]	[117	122]	[35	38]	[7	9]	[142	145]] [3	5	6	1	4	0	2] [[49	52]	[200	205]	[285	290]	[431	436]	[609	612]	[766	768]	[968	971]] "[['EEEE'	'KPTH'	'3223'	'4334'	'EEEE'	'HSTQ'	'3223'	'4334']	['EEEEEE'	'GIHIGG'	'2/3/22'	'304033'	'EEEEEE'	'YFKIYS'	'213/22'	'324033']	['EEEEEE'	'VGDVVQ'
1RPU_A 0.0023423791723544 1.7208679577425137 0.4818024263431533 [[61	63]	[58	63]	[120	125]	[19	22]	[120	125]	[83	85]	[131	136]] [3	5	6	1	4	0	2] [[49	51]	[204	209]	[311	316]	[413	416]	[594	599]	[763	765]	[953	958]] "[['EEE'	'ESW'	'322'	'433'	'EEE'	'HST'	'322'	'433']	['EEEEEE'	'GFKESW'	'213322'	'324433'	'EEEEEE'	'YSKHTP'	'223322'	'334433']	['EEEEEE'	'SVTISG'
4LLF_H 0.0123763672681521 2.005003451622956 0.1793103448275859 [[249	253]	[343	346]	[295	298]	[364	370]	[101	112]	[223	225]	[224	226]] [3	5	6	1	4	0	2] [[49	53]	[201	204]	[285	288]	[397	403]	[548	559]	[761	763]	[1011	1013]] "[['EEEEE'	'EYTVD'	'322/3'	'43304'	'EEEEE'	'HSTQD'	'32233'	'43344']	['EEEE'	'ANIT'	'13/2'	'2403'	'EEEE'	'FKIY'	'13/2'	'2403']	['EEEE'	'VWQA'
2J7Q_C 0.0031729965540876 2.513842380085876 0.3133640552995393 [[83	88]	[92	95]	[91	96]	[191	196]	[192	196]	[121	124]	[62	68]] [3	5	6	1	4	0	2] [[45	50]	[203	206]	[313	318]	[429	434]	[572	576]	[766	769]	[989	995]] "[['.SEEEE'	'PTVIET'	'}U//32'	'330043'	'.SEEEE'	'SSVLHS'	'}U/032'	'330143']	['EEEE'	'ITGH'	'/223'	'0334'	'EEEE'	'IYSK'	'/223'	'0334']	['EEEEEE'	'GITGHA'
4S1K_A 0.0037926439880287 2.622399023548009 0.2742175856929947 [[163	166]	[42	44]	[194	202]	[40	43]	[162	165]	[73	77]	[56	59]] [3	5	6	1	4	0	2] [[50	53]	[200	202]	[296	304]	[397	400]	[592	595]	[761	765]	[985	988]] "[['EEEE'	'WYVE'	'22/3'	'3304'	'EEEE'	'STQD'	'2233'	'3344']	['EEE'	'SFH'	'213'	'324'	'EEE'	'YFK'	'213'	'324']	['HHHHHHHTT'	'LGNVIEGLD'
1RJY_A 0.0046257596888307 1.5420404333809743 0.4491525423728815 [[110	115]	[96	116]	[171	178]	[7	12]	[31	35]	[56	61]	[142	145]] [3	5	6	1	4	0	2] [[48	53]	[196	208]	[295	302]	[396	401]	[573	577]	[746	751]	[1008	1011]] "[['EEEEEE'	'LRGYQQ'	'042233'	'153344'	'EEEEEE'	'LHSTQD'	'032233'	'143344']	['EEEEEEEE.TTS.EEEEEEEE'	'QVISGAEVGSDGRLLRGYQQY'	'3//2213/}NOU^00422332'	'400332403343511533443'	'EETTEEEEEEEEE'	'NIDGYFKIYSKHT'	'3/ON213/22332'	'4043324033443']	['HHHHHHHH'	'YLKNGNAT'
4M4Y_C 0.0084979295149634 2.3253850243611662 0.2284482758620682 [[178	184]	[166	170]	[113	118]	[242	246]	[164	169]	[68	70]	[105	108]] [3	5	6	1	4	0	2] [[47	53]	[207	211]	[283	288]	[394	398]	[546	551]	[768	770]	[1009	1012]] "[['EEEEEEE'	'VLWGIHH'	'/022/33'	'0133044'	'EEEEEEE'	'VLHSTQD'	'/032233'	'0143344']	['EEEE.'	'KSYIN'	'322/]'	'43304'	'EEE..'	'HTPIN'	'322Y]'	'43304']	['S.EEEE'	'SSVSRF'
3PRP_A 0.0048382202285869 2.474898196862476 0.2857142857142851 [[145	147]	[149	153]	[64	67]	[9	13]	[151	154]	[90	93]	[88	91]] [3	5	6	1	4	0	2] [[48	50]	[198	202]	[296	299]	[430	434]	[540	543]	[763	766]	[1002	1005]] "[['EEE'	'LHS'	'032'	'143'	'EEE'	'LHS'	'032'	'143']	['TTEEE'	'QTHFD'	'ON313'	'43424'	'TTEEE'	'DGYFK'	'ON213'	'43324']	['HHHH'	'LTES'
2WRC_C 0.002489230435374 2.478286833052824 0.3359374999999998 [[164	168]	[256	260]	[301	304]	[242	246]	[242	245]	[104	110]	[410	453]] [3	5	6	1	4	0	2] [[49	53]	[200	204]	[284	287]	[395	399]	[539	542]	[762	768]	[953	1015]] "[['EEEEE'	'KGSYN'	'32223'	'43334'	'EEEEE'	'HSTQD'	'32233'	'43344']	['EEEEE'	'GFKIS'	'213/2'	'32403'	'EEEEE'	'YFKIY'	'213/2'	'32403']	['.EEE'	'TIGE'
6N4F_A 0.0029840363956437 1.8990994847293985 0.4516129032258063 [[131	133]	[131	134]	[230	234]	[152	155]	[54	60]	[105	107]	[191	195]] [3	5	6	1	4	0	2] [[51	53]	[205	208]	[312	316]	[450	453]	[580	586]	[739	741]	[1005	1009]] "[['EEE'	'TQN'	'233'	'344'	'EEE'	'TQD'	'233'	'344']	['EEEE'	'TQNG'	'2332'	'3443'	'EEEE'	'SKHT'	'2332'	'3443']	['EEEEE'	'ISVYW'
1AUY_B 0.0067754855152828 1.628309044146655 0.3879870129870131 [[180	182]	[178	182]	[172	182]	[32	39]	[75	81]	[58	60]] [3	5	6	1	4	2] [[49	51]	[205	209]	[311	316]	[394	401]	[594	600]	[1007	1009]] [['EEE'	'HSP'	'322'	'433'	'EEE'	'HST'	'322'	'433']	['EEEEE'	'SMHSP'	'21322'	'32433'	'EEEEE'	'SKHTP'	'23322'	'34433']	['EEEEEEEEEEE'	'TVSGTLSMHSP'	'2/222021322'	'30333132433'	'EEEEEE'	'GIYQTS'	'2/2322'
4KTC_C 0.0093533286992018 2.2407849498041976 0.2337662337662334 [[6	9]	[6	9]	[163	168]	[60	63]	[52	55]	[173	178]	[173	178]] [3	5	6	1	4	0	2] [[50	53]	[204	207]	[285	290]	[412	415]	[592	595]	[764	769]	[1002	1007]] "[['EEEE'	'YSQQ'	'2233'	'3344'	'EEEE'	'STQD'	'2233'	'3344']	['EEEE'	'YSQQ'	'2233'	'3344'	'EEEE'	'YSKH'	'2233'	'3344']	['EEEEEE'	'VAKAVD'
6ACJ_B 0.0090828985603983 2.9579524966335144 0.018713450292398 [[299	304]	[204	210]	[270	304]	[361	389]	[506	599]	[743	755]	[933	1001]] [3	5	6	1	4	0	2] [[47	52]	[211	217]	[283	317]	[374	402]	[520	613]	[761	773]	[951	1019]] "[['EEEEEE'	'IYQTSN'	'/23223'	'034334'	'EEEEEE'	'VLHSTQ'	'/03223'	'014334']	['..SSSPP'	'DVVRDLP'	']YRWVEG'	'4005413'	'..SSSPP'	'NLVRDLP'	']ZRWVEG'	'4105413']	['S.EEEEEESSS.HHHHHHHHHT.SS..SEEEEEEE'	'GTITDAVDOSQNPLAELKOSVKSFEIDKGIYQTSN'
4UO9_A 0.0032412968672099 2.29284350817454 0.376811594202898 [[149	153]	[210	214]	[230	234]	[165	168]	[164	182]	[190	194]	[66	70]] [3	5	6	1	4	0	2] [[46	50]	[206	210]	[312	316]	[394	397]	[585	598]	[748	752]	[1012	1016]] "[['SSEEE'	'SRLNW'	'UW032'	'35143'	'SEEEE'	'SVLHS'	'U/032'	'30143']	['EEEE.'	'QQTII'	'332/Y'	'44300'	'EEEE.'	'KHTPI'	'3322Y'	'44330']	['EEEEE'	'ISIYW'
4U01_C 0.0059453295307105 2.255487081878856 0.3276397515527942 [[6	9]	[6	9]	[163	168]	[158	160]	[33	38]	[173	178]	[173	178]] [3	5	6	1	4	0	2] [[50	53]	[204	207]	[285	290]	[434	436]	[595	600]	[764	769]	[1002	1007]] "[['EEEE'	'YSQQ'	'2233'	'3344'	'EEEE'	'STQD'	'2233'	'3344']	['EEEE'	'YSQQ'	'2233'	'3344'	'EEEE'	'YSKH'	'2233'	'3344']	['EEEEEE'	'VAKAVD'
4LLF_A 0.0124648719893958 2.004947249631751 0.180939226519337 [[249	253]	[343	346]	[295	298]	[364	370]	[101	112]	[223	225]	[224	226]] [3	5	6	1	4	0	2] [[49	53]	[201	204]	[285	288]	[397	403]	[548	559]	[761	763]	[1011	1013]] "[['EEEEE'	'EYTVD'	'322/3'	'43304'	'EEEEE'	'HSTQD'	'32233'	'43344']	['EEEE'	'ANIT'	'13/2'	'2403'	'EEEE'	'FKIY'	'13/2'	'2403']	['EEEE'	'VWQA'
3AL4_I 0.0068553529696996 2.3459507114511324 0.2742175856929947 [[129	132]	[169	173]	[168	171]	[245	249]	[167	172]	[65	67]	[104	107]] [3	5	6	1	4	0	2] [[38	41]	[207	211]	[313	316]	[394	398]	[546	551]	[768	770]	[1009	1012]] "[['.SSS'	'WPNH'	'}UVV'	'3344'	'.SSS'	'YPDK'	'}UVV'	'3344']	['EEEE.'	'KSYIN'	'322/]'	'43304'	'EEE..'	'HTPIN'	'322Y]'	'43304']	['EEEE'	'SKSY'
4LLF_K 0.0124496046391014 2.0048781738320303 0.1825726141078834 [[249	253]	[343	346]	[295	298]	[364	370]	[101	112]	[223	225]	[224	226]] [3	5	6	1	4	0	2] [[49	53]	[201	204]	[285	288]	[397	403]	[548	559]	[761	763]	[1011	1013]] "[['EEEEE'	'EYTVD'	'322/3'	'43304'	'EEEEE'	'HSTQD'	'32233'	'43344']	['EEEE'	'ANIT'	'13/2'	'2403'	'EEEE'	'FKIY'	'13/2'	'2403']	['EEEE'	'VWQA'
3SKU_B 0.0037572119947965 2.3535162895199826 0.352848101265822 [[112	116]	[169	176]	[111	116]	[176	180]	[107	112]	[225	233]	[225	227]] [3	5	6	1	4	0	2] [[47	51]	[196	203]	[311	316]	[358	362]	[592	597]	[761	772]	[1009	1011]] "[['EEEEE'	'VMEYT'	'/1322'	'02433'	'EEEEE'	'VLHST'	'/0322'	'01433']	['EETTEEEE'	'KINDWTEI'	'3/OO223/'	'40443340'	'EETTEEEE'	'NIDGYFKI'	'3/ON213/'	'40433240']	['EEEEEE'	'TVMEYT'
3QZQ_D 0.0113161300436434 2.464386802848292 0.0700876095118896 [[130	133]	[159	164]	[116	121]	[117	122]	[35	38]	[7	9]	[142	145]] [3	5	6	1	4	0	2] [[49	52]	[200	205]	[285	290]	[431	436]	[609	612]	[766	768]	[968	971]] "[['EEEE'	'KPTH'	'3223'	'4334'	'EEEE'	'HSTQ'	'3223'	'4334']	['EEEEEE'	'GIHIGG'	'2/3/22'	'304033'	'EEEEEE'	'YFKIYS'	'213/22'	'324033']	['EEEEEE'	'VGDVVQ'
4OW0_A 0.0054461357315537 3.0988136978318512 0.1354581673306769 [[273	276]	[233	237]	[272	276]	[196	201]	[299	314]	[114	117]	[214	217]] [3	5	6	1	4	0	2] [[49	52]	[224	228]	[313	317]	[448	453]	[593	601]	[767	770]	[1009	1012]] "[['EEEE'	'HYTH'	'3223'	'4334'	'EEEE'	'HSTQ'	'3223'	'4334']	['EEEEE'	'QYLVQ'	'320/3'	'43104'	'EEEEE'	'EPLVD'	'320/3'	'43104']	['EEEEE'	'GHYTH'
5UK0_E 0.009969833305217 2.549693239093965 0.0933503836317131 [[127	130]	[166	170]	[165	168]	[63	66]	[232	237]	[63	65]	[102	105]] [3	5	6	1	4	0	2] [[38	41]	[207	211]	[313	316]	[365	368]	[547	552]	[768	770]	[1009	1012]] "[['.SSS'	'WPNH'	'}UVV'	'3344'	'.SSS'	'YPDK'	'}UVV'	'3344']	['EEEE.'	'KSYAN'	'3221]'	'43324'	'EEE..'	'HTPIN'	'322Y]'	'43304']	['EEEE'	'SKSY'
6NSA_A 0.0043548742085723 2.6143167602822994 0.2685459940652814 [[151	153]	[137	140]	[230	234]	[61	65]	[164	182]	[189	195]	[188	194]] [3	5	6	1	4	0	2] [[48	50]	[200	203]	[312	316]	[426	430]	[585	598]	[762	768]	[953	959]] "[['EEE'	'LNW'	'032'	'143'	'EEE'	'LHS'	'032'	'143']	['EEEE'	'SADI'	'213/'	'3240'	'EEEE'	'YFKI'	'213/'	'3240']	['EEEEE'	'ISIYW'
5GSO_C 0.0051785552000367 2.4125789214808204 0.3033536585365854 [[119	123]	[159	164]	[116	121]	[117	122]	[35	38]	[2	8]	[142	145]] [3	5	6	1	4	0	2] [[47	51]	[200	205]	[285	290]	[431	436]	[609	612]	[761	767]	[968	971]] "[['EEEEE'	'VVQYG'	'//322'	'00433'	'EEEEE'	'VLHST'	'/0322'	'01433']	['EEEEEE'	'GIHIGG'	'2/3/22'	'304033'	'EEEEEE'	'YFKIYS'	'213/22'	'324033']	['EEEEEE'	'VGDVVQ'
6BJH_B 0.010513694471058 1.473635200925277 0.3053435114503815 [[61	63]	[58	63]	[120	125]	[24	27]	[120	125]	[83	85]	[131	136]] [3	5	6	1	4	0	2] [[49	51]	[204	209]	[311	316]	[380	383]	[594	599]	[763	765]	[953	958]] "[['EEE'	'ESW'	'322'	'433'	'EEE'	'HST'	'322'	'433']	['EEEEEE'	'GFKESW'	'213322'	'324433'	'EEEEEE'	'YSKHTP'	'223322'	'334433']	['EEEEEE'	'SVTISG'
1FZM_A 0.0025786934391848 1.7307047578893426 0.4818024263431533 [[110	115]	[96	116]	[31	34]	[7	12]	[31	35]	[56	61]	[142	145]] [3	5	6	1	4	0	2] [[48	53]	[196	208]	[286	289]	[396	401]	[573	577]	[746	751]	[1008	1011]] "[['EEEEEE'	'LRGYQQ'	'042233'	'153344'	'EEEEEE'	'LHSTQD'	'032233'	'143344']	['EEEEEEEE.TTS.EEEEEEEE'	'QVISGCEVGSDGRLLRGYQQY'	'3//2213/}NOU^00422332'	'400332403343511533443'	'EETTEEEEEEEEE'	'NIDGYFKIYSKHT'	'3/ON213/22332'	'4043324033443']	['EEEE'	'TEFV'
3RLC_A 0.0064931877902368 1.893351832814133 0.3723916532905293 [[227	229]	[170	177]	[186	193]	[280	284]	[189	192]	[280	283]	[204	206]] [3	5	6	1	4	0	2] [[43	45]	[203	209]	[283	290]	[368	372]	[573	576]	[767	770]	[1010	1012]] "[['E..'	'CRG'	'1^}'	'253'	'E..'	'FRS'	'1^}'	'253']	['EEEEEEEE'	'IWSLEEVY'	'/22033/2'	'03314403'	'EEEEEEE'	'IYSKHTP'	'/223322'	'0334433']	['S.EEEEEE'	'WPIYNAVE'
3UBN_E 0.0099945900315763 2.387507755924807 0.1601085481682496 [[178	184]	[166	170]	[165	168]	[242	246]	[164	169]	[68	70]	[105	108]] [3	5	6	1	4	0	2] [[47	53]	[207	211]	[313	316]	[394	398]	[546	551]	[768	770]	[1009	1012]] "[['EEEEEEE'	'VLWGIHH'	'/022/33'	'0133044'	'EEEEEEE'	'VLHSTQD'	'/032233'	'0143344']	['EEEE.'	'KSYIN'	'322/]'	'43304'	'EEE..'	'HTPIN'	'322Y]'	'43304']	['EEEE'	'SKSY'
3FZB_D 0.0061562659576693 1.586245612253984 0.4132231404958679 [[131	133]	[123	133]	[60	63]	[48	51]	[128	131]	[89	92]	[15	18]] [3	5	6	1	4	0	2] [[50	52]	[200	206]	[315	318]	[396	399]	[596	599]	[768	771]	[957	960]] "[['EEE'	'TYE'	'223'	'334'	'EEE'	'STQ'	'223'	'334']	['EEEEEEEEEEE'	'SADLTYVITYE'	'213022//223'	'32413300334'	'EEEEEEE'	'YFKIYSK'	'213/223'	'3240334']	['EEEE'	'TWQA'
4A1T_B 0.0079069018380429 2.2305612404131105 0.2837837837837831 [[6	9]	[6	9]	[163	168]	[76	80]	[33	38]	[173	178]	[173	178]] [3	5	6	1	4	0	2] [[50	53]	[204	207]	[285	290]	[436	440]	[595	600]	[764	769]	[1002	1007]] "[['EEEE'	'YSQQ'	'2233'	'3344'	'EEEE'	'STQD'	'2233'	'3344']	['EEEE'	'YSQQ'	'2233'	'3344'	'EEEE'	'YSKH'	'2233'	'3344']	['EEEEEE'	'VAKAVD'
6Q0L_A 0.0098837522220119 2.3344167579430404 0.189151599443671 [[127	130]	[166	170]	[165	168]	[63	66]	[232	237]	[191	195]	[102	105]] [3	5	6	1	4	0	2] [[38	41]	[207	211]	[313	316]	[365	368]	[547	552]	[764	768]	[1009	1012]] "[['.SSS'	'WPNH'	'}UVV'	'3344'	'.SSS'	'YPDK'	'}UVV'	'3344']	['EEEE.'	'NSYVN'	'322/]'	'43304'	'EEE..'	'HTPIN'	'322Y]'	'43304']	['EEEE'	'SNSY'
6Y5G_A 0.0026705249304193 1.8582736436022844 0.4716006884681585 [[58	61]	[210	214]	[134	140]	[165	168]	[132	146]	[105	107]	[108	112]] [3	5	6	1	4	0	2] [[47	50]	[206	210]	[284	290]	[394	397]	[528	549]	[739	741]	[959	963]] "[['EEEE'	'ILDG'	'/032'	'0143'	'EEEE'	'VLHS'	'/032'	'0143']	['EEEE.'	'QQTII'	'332/Y'	'44300'	'EEEE.'	'KHTPI'	'3322Y'	'44330']	['..EEEEE'	'GGSNADK'
6WEZ_A 0.0037736481686577 2.663378388315802 0.2780269058295965 [[149	153]	[137	140]	[230	234]	[61	65]	[164	182]	[189	195]	[188	194]] [3	5	6	1	4	0	2] [[46	50]	[200	203]	[312	316]	[426	430]	[585	598]	[762	768]	[953	959]] "[['SSEEE'	'SRLNW'	'UW032'	'35143'	'SEEEE'	'SVLHS'	'U/032'	'30143']	['EEEE'	'SADI'	'213/'	'3240'	'EEEE'	'YFKI'	'213/'	'3240']	['EEEEE'	'ISIYW'
7K3A_C 0.0038418340381793 2.2687861469530164 0.376811594202898 [[58	61]	[210	214]	[134	140]	[165	168]	[164	182]	[105	107]	[108	112]] [3	5	6	1	4	0	2] [[47	50]	[206	210]	[284	290]	[394	397]	[585	598]	[739	741]	[959	963]] "[['EEEE'	'ILDG'	'/032'	'0143'	'EEEE'	'VLHS'	'/032'	'0143']	['EEEE.'	'QQTII'	'332/Y'	'44300'	'EEEE.'	'KHTPI'	'3322Y'	'44330']	['..EEEEE'	'GGSNAJK'
5W6R_E 0.0066030702470787 3.00412488067767 0.1191099476439785 [[178	184]	[165	170]	[198	203]	[198	205]	[88	96]	[168	170]	[105	108]] [3	5	6	1	4	0	2] [[47	53]	[206	211]	[281	286]	[427	434]	[524	534]	[735	737]	[1009	1012]] "[['EEEEEEE'	'VLWGIHH'	'/022/33'	'0133044'	'EEEEEEE'	'VLHSTQD'	'/032233'	'0143344']	['EEEEE.'	'KNSYVN'	'3322/]'	'443304'	'EEEE..'	'KHTPIN'	'3322Y]'	'443304']	['TT..EE'	'ENAYVS'
5THB_A 0.0112837229382974 2.2284780811782507 0.180939226519337 [[164	166]	[86	89]	[165	168]	[242	247]	[165	182]	[67	71]] [3	5	6	1	4	0] [[50	52]	[225	228]	[313	316]	[432	437]	[573	595]	[738	742]] "[['EEE'	'TTN'	'223'	'334'	'EEE'	'STQ'	'223'	'334']	['EEEE'	'TLIE'	'20/3'	'3104'	'EEEE'	'PLVD'	'20/3'	'3104']	['EEEE'	'TNTY'	'2322'	'3433'	'EEEE'	'YQTS'	'2322'
1QIU_C 0.0038811463655566 2.456774187024194 0.3235294117647054 [[404	406]	[515	521]	[517	521]	[431	435]	[419	427]	[538	540]	[446	449]] [3	5	6	1	4	0	2] [[38	40]	[202	208]	[312	316]	[432	436]	[541	554]	[756	758]	[1006	1009]] [['.SS'	'TPD'	'}UV'	'334'	'.SS'	'YPD'	'}UV'	'334']	['EEEEEEE'	'NIVSQVY'	'3//23/2'	'4003403'	'EEEEEEE'	'KIYSKHT'	'3/22332'	'4033443']	['EEEEE'	'VSQVY'
5UK0_A 0.009976694411323 2.549690458869519 0.1003861003861001 [[127	130]	[166	170]	[165	168]	[63	66]	[232	237]	[63	65]	[102	105]] [3	5	6	1	4	0	2] [[38	41]	[207	211]	[313	316]	[365	368]	[547	552]	[768	770]	[1009	1012]] "[['.SSS'	'WPNH'	'}UVV'	'3344'	'.SSS'	'YPDK'	'}UVV'	'3344']	['EEEE.'	'KSYAN'	'3221]'	'43324'	'EEE..'	'HTPIN'	'322Y]'	'43304']	['EEEE'	'SKSY'
4A1X_A 0.009371286724735 2.2455845387108564 0.2409288824383157 [[6	9]	[6	9]	[163	168]	[60	63]	[33	38]	[173	178]	[173	178]] [3	5	6	1	4	0	2] [[50	53]	[204	207]	[285	290]	[412	415]	[595	600]	[764	769]	[1002	1007]] "[['EEEE'	'YSQQ'	'2233'	'3344'	'EEEE'	'STQD'	'2233'	'3344']	['EEEE'	'YSQQ'	'2233'	'3344'	'EEEE'	'YSKH'	'2233'	'3344']	['EEEEEE'	'VAKAVD'
4NRL_A 0.006876346052883 3.2184573467326807 0.0465116279069761 [[220	222]	[189	194]	[187	191]	[134	137]	[216	224]	[62	67]	[196	201]] [3	5	6	1	4	0	2] [[50	52]	[203	208]	[312	316]	[430	433]	[543	551]	[762	767]	[985	990]] "[['EEE'	'TTH'	'223'	'334'	'EEE'	'STQ'	'223'	'334']	['EEEEEE'	'VWGFHS'	'/22132'	'033243'	'EEEEEE'	'IYSKHT'	'/22332'	'033443']	['EEEEE'	'ITVWG'
3DMJ_B 0.0028434317600412 2.125911573139538 0.4369747899159666 [[349	353]	[331	352]	[350	353]	[412	415]	[329	341]	[262	267]	[256	266]] [3	5	6	1	4	0	2] [[48	52]	[195	209]	[314	317]	[447	450]	[539	551]	[761	766]	[992	1003]] "[['EEEEE'	'LKTGK'	'03223'	'14334'	'EEEEE'	'LHSTQ'	'03223'	'14334']	['EEETTEEEEEEEEETTEEEEEE'	'KQGQGQWTYQIYQEPFKNLKTG'	'332ON32223/233NM330322'	'4434343334034432441433'	'EEETTEEEEEEEEEE'	'KNIDGYFKIYSKHTP'	'33/ON213/223322'	'440433240334433']	['EEEE'	'KTGK'
7K3B_E 0.0032592562610384 1.9543174034537527 0.4491525423728815 [[58	61]	[210	214]	[134	140]	[165	168]	[137	146]	[105	107]	[108	112]] [3	5	6	1	4	0	2] [[47	50]	[206	210]	[284	290]	[394	397]	[540	549]	[739	741]	[959	963]] "[['EEEE'	'ILDG'	'/032'	'0143'	'EEEE'	'VLHS'	'/032'	'0143']	['EEEE.'	'QQTII'	'332/Y'	'44300'	'EEEE.'	'KHTPI'	'3322Y'	'44330']	['..EEEEE'	'GGSNAKK'
3UBE_A 0.0077909343674997 2.290670546080608 0.2704309063893011 [[178	184]	[166	170]	[165	168]	[242	246]	[164	169]	[68	70]	[105	108]] [3	5	6	1	4	0	2] [[47	53]	[207	211]	[313	316]	[394	398]	[546	551]	[768	770]	[1009	1012]] "[['EEEEEEE'	'VLWGIHH'	'/022/33'	'0133044'	'EEEEEEE'	'VLHSTQD'	'/032233'	'0143344']	['EEEE.'	'KSYIN'	'322/]'	'43304'	'EEE..'	'HTPIN'	'322Y]'	'43304']	['EEEE'	'SKSY'
5V5I_A 0.0077466668171862 2.5033517864126065 0.1991584852734917 [[145	147]	[149	153]	[64	67]	[9	13]	[151	154]	[90	94]	[88	91]] [3	5	6	1	4	0	2] [[48	50]	[198	202]	[296	299]	[430	434]	[540	543]	[763	767]	[1002	1005]] "[['EEE'	'LHS'	'032'	'143'	'EEE'	'LHS'	'032'	'143']	['TTEEE'	'QTHFD'	'ON313'	'43424'	'TTEEE'	'DGYFK'	'ON213'	'43324']	['HHHH'	'LTES'
4YK4_E 0.0058200532774272 2.283539083213197 0.3297045101088647 [[127	130]	[166	170]	[165	168]	[63	66]	[232	237]	[191	195]	[102	105]] [3	5	6	1	4	0	2] [[38	41]	[207	211]	[313	316]	[365	368]	[547	552]	[764	768]	[1009	1012]] "[['.SSS'	'WPNH'	'}UVV'	'3344'	'.SSS'	'YPDK'	'}UVV'	'3344']	['EEEE.'	'KSYAN'	'3221]'	'43324'	'EEE..'	'HTPIN'	'322Y]'	'43304']	['EEEE'	'SKSY'
1NJU_D 0.0087102215931765 2.6329713250758573 0.1309523809523811 [[1326	1329]	[1472	1474]	[1522	1525]	[1519	1524]	[1314	1318]	[1423	1426]	[1542	1545]] [3	5	6	1	4	0	2] [[38	41]	[203	205]	[296	299]	[365	370]	[595	599]	[766	769]	[1010	1013]] "[['..SS'	'SPDE'	'}}VV'	'3344'	'.SSS'	'YPDK'	'}UVV'	'3344']	['EEE'	'VYG'	'/22'	'033'	'EEE'	'IYS'	'/22'	'033']	['HHHH'	'LGNS'
5TGV_A 0.0077060414805756 1.895544259271296 0.3485804416403784 [[164	166]	[86	89]	[165	168]	[242	247]	[117	124]	[67	71]] [3	5	6	1	4	0] [[50	52]	[225	228]	[313	316]	[432	437]	[594	601]	[738	742]] "[['EEE'	'TTN'	'223'	'334'	'EEE'	'STQ'	'223'	'334']	['EEEE'	'TLIE'	'20/3'	'3104'	'EEEE'	'PLVD'	'20/3'	'3104']	['EEEE'	'TNTY'	'2322'	'3433'	'EEEE'	'YQTS'	'2322'
1KHV_B 0.0047372630623421 1.8762689851236865 0.4273789649415689 [[428	430]	[428	433]	[429	432]	[420	425]	[439	446]	[324	329]	[321	336]] [3	5	6	1	4	0	2] [[50	52]	[204	209]	[313	316]	[365	370]	[528	535]	[767	772]	[1002	1018]] "[['EEE'	'WSK'	'223'	'334'	'EEE'	'STQ'	'223'	'334']	['EEEEEE'	'WSKTTS'	'223222'	'334333'	'EEEEEE'	'YSKHTP'	'223322'	'334433']	['EEEE'	'SKTT'
1S7R_A 0.0053476115456253 1.5973139187138172 0.4418212478920733 [[110	115]	[96	116]	[31	34]	[7	12]	[31	35]	[56	61]	[142	145]] [3	5	6	1	4	0	2] [[48	53]	[196	208]	[286	289]	[396	401]	[573	577]	[746	751]	[1008	1011]] "[['EEEEEE'	'LRGYQQ'	'042233'	'153344'	'EEEEEE'	'LHSTQD'	'032233'	'143344']	['EEEEEEEE.TT..EEEEEEEE'	'QVISGAEVGSDGRLLRGYQQY'	'3//2213/}NO}^00422332'	'400332403343511533443'	'EETTEEEEEEEEE'	'NIDGYFKIYSKHT'	'3/ON213/22332'	'4043324033443']	['EEEE'	'TEFV'
6Q0H_A 0.0138932060006304 2.3194966791354075 0.0388821385176181 [[178	184]	[166	170]	[165	168]	[63	66]	[202	206]	[63	65]	[102	105]] [3	5	6	1	4	0	2] [[47	53]	[207	211]	[313	316]	[365	368]	[595	599]	[768	770]	[1009	1012]] "[['EEEEEEE'	'VLWGVHH'	'/022/33'	'0133044'	'EEEEEEE'	'VLHSTQD'	'/032233'	'0143344']	['EEEE.'	'NSYVN'	'322/]'	'43304'	'EEE..'	'HTPIN'	'322Y]'	'43304']	['EEEE'	'SNSY'
6P8N_C 0.0091592566996095 2.372684193624896 0.2076271186440674 [[147	150]	[146	150]	[111	115]	[132	134]	[11	16]	[121	123]	[114	117]] [3	5	6	1	4	0	2] [[49	52]	[198	202]	[298	302]	[433	435]	[600	605]	[761	763]	[1002	1005]] "[['EEEE'	'HSFN'	'3213'	'4324'	'EEEE'	'HSTQ'	'3223'	'4334']	['TEEEE'	'NHSFN'	'O3213'	'44324'	'TTEEE'	'DGYFK'	'ON213'	'43324']	['HHHHH'	'KWNNT'
4ZXS_C 0.005545885644096 2.6980093628829724 0.2302158273381291 [[33	35]	[150	154]	[130	134]	[124	129]	[154	158]	[131	134]	[15	21]] [3	5	6	1	4	0	2] [[50	52]	[200	204]	[296	300]	[448	453]	[573	577]	[761	764]	[958	964]] "[['EEE'	'GGD'	'223'	'334'	'EEE'	'STQ'	'223'	'334']	['EEEEE'	'SMWIS'	'212/2'	'32303'	'EEEEE'	'YFKIY'	'213/2'	'32403']	['HHHHH'	'LGDLD'
1RPU_B 0.0028685037395661 1.7565345136446395 0.4843749999999991 [[61	63]	[58	63]	[120	125]	[19	22]	[120	125]	[83	85]	[131	136]] [3	5	6	1	4	0	2] [[49	51]	[204	209]	[311	316]	[413	416]	[594	599]	[763	765]	[953	958]] "[['EEE'	'ESW'	'322'	'433'	'EEE'	'HST'	'322'	'433']	['EEEEEE'	'GFKESW'	'213322'	'324433'	'EEEEEE'	'YSKHTP'	'223322'	'334433']	['EEEEEE'	'SVTISG'
3SJI_A 0.0037989695935034 2.473266717525335 0.3255813953488369 [[130	133]	[159	164]	[116	121]	[117	122]	[98	107]	[5	9]	[142	145]] [3	5	6	1	4	0	2] [[49	52]	[200	205]	[285	290]	[431	436]	[573	580]	[764	768]	[968	971]] "[['EEEE'	'KPTH'	'3223'	'4334'	'EEEE'	'HSTQ'	'3223'	'4334']	['EEEEEE'	'GIHIGG'	'2/3/22'	'304033'	'EEEEEE'	'YFKIYS'	'213/22'	'324033']	['EEEEEE'	'VGDVVQ'
6CS1_A 0.0098639221163136 1.5076008412076485 0.331775700934579 [[45	57]	[199	208]	[268	301]	[383	389]	[509	599]	[717	755]	[933	1001]] [3	5	6	1	4	0	2] [[41	53]	[204	215]	[281	314]	[396	402]	[523	613]	[735	773]	[951	1019]] "[['SEE..S.EEEEEE'	'EIFRSDTLYLTQD'	'V/1^}V}020233'	'4025343131344'	'SEE..SEEEEEEE'	'KVFRSSVLHSTQD'	'V/1^}U/032233'	'4025330143344']	['EEEE...SSS'	'GYQPIDVVRD'	'2232Y]YRWV'	'3343040054'	'EEEEEE...SSS'	'YSKHTPINLVRD'	'223322Y]ZRWV'	'334433041054']	['TTS.EEEEEESSS.HHHHHHHHHT.SS..SS.EE'	'ENGTITDAVDGSQNPLAELKGSVKSFEIDKGIYQ'
3P4O_A 0.0022135278310198 1.5732261732436408 0.5213523131672597 [[110	115]	[96	116]	[171	178]	[7	12]	[31	35]	[56	61]	[142	145]] [3	5	6	1	4	0	2] [[48	53]	[196	208]	[295	302]	[396	401]	[573	577]	[746	751]	[1008	1011]] "[['EEEEEE'	'LRGYQQ'	'042233'	'153344'	'EEEEEE'	'LHSTQD'	'032233'	'143344']	['EEEEEEEE.TTS.EEEEEEEE'	'QVISGAEVGSDGRLLRGYQQY'	'3//2213/}NOU^00422332'	'400332403343511533443'	'EETTEEEEEEEEE'	'NIDGYFKIYSKHT'	'3/ON213/22332'	'4043324033443']	['HHHHHHHH'	'YLKNGNAT'
1MQN_A 0.0047124188023984 1.8603529369866183 0.4321608040200997 [[151	153]	[210	214]	[230	234]	[165	168]	[164	182]	[190	194]	[108	112]] [3	5	6	1	4	0	2] [[48	50]	[206	210]	[312	316]	[394	397]	[585	598]	[748	752]	[959	963]] "[['EEE'	'LNW'	'032'	'143'	'EEE'	'LHS'	'032'	'143']	['EEEE.'	'QQTII'	'332/Y'	'44300'	'EEEE.'	'KHTPI'	'3322Y'	'44330']	['EEEEE'	'ISIYW'
1MQM_A 0.0047133337364868 1.8603488761324096 0.4321608040200997 [[151	153]	[210	214]	[230	234]	[165	168]	[164	182]	[190	194]	[108	112]] [3	5	6	1	4	0	2] [[48	50]	[206	210]	[312	316]	[394	397]	[585	598]	[748	752]	[959	963]] "[['EEE'	'LNW'	'032'	'143'	'EEE'	'LHS'	'032'	'143']	['EEEE.'	'QQTII'	'332/Y'	'44300'	'EEEE.'	'KHTPI'	'3322Y'	'44330']	['EEEEE'	'ISIYW'
3J22_A 0.0095896077276834 2.4287719482094547 0.1712328767123283 [[151	153]	[188	191]	[178	182]	[103	108]	[176	185]	[80	83]	[80	82]] [3	5	6	1	4	0	2] [[48	50]	[201	204]	[286	290]	[373	378]	[571	580]	[763	766]	[1004	1006]] "[['EEE'	'LQY'	'032'	'143'	'EEE'	'LHS'	'032'	'143']	['EEEE'	'AQVS'	'13/2'	'2403'	'EEEE'	'FKIY'	'13/2'	'2403']	['EEEEE'	'SVFVK'
3J23_A 0.0095896077276834 2.4287719482094547 0.1712328767123283 [[151	153]	[188	191]	[178	182]	[103	108]	[176	185]	[80	83]	[80	82]] [3	5	6	1	4	0	2] [[48	50]	[201	204]	[286	290]	[373	378]	[571	580]	[763	766]	[1004	1006]] "[['EEE'	'LQY'	'032'	'143'	'EEE'	'LHS'	'032'	'143']	['EEEE'	'AQVS'	'13/2'	'2403'	'EEEE'	'FKIY'	'13/2'	'2403']	['EEEEE'	'SVFVK'
3VBU_A 0.0095896077276834 2.4287719482094547 0.1712328767123283 [[151	153]	[188	191]	[178	182]	[103	108]	[176	185]	[80	83]	[80	82]] [3	5	6	1	4	0	2] [[48	50]	[201	204]	[286	290]	[373	378]	[571	580]	[763	766]	[1004	1006]] "[['EEE'	'LQY'	'032'	'143'	'EEE'	'LHS'	'032'	'143']	['EEEE'	'AQVS'	'13/2'	'2403'	'EEEE'	'FKIY'	'13/2'	'2403']	['EEEEE'	'SVFVK'
4LLF_N 0.0098878700418403 1.997171669160685 0.2818590704647676 [[249	253]	[325	330]	[295	298]	[364	370]	[101	112]	[223	225]	[224	226]] [3	5	6	1	4	0	2] [[49	53]	[204	209]	[285	288]	[397	403]	[548	559]	[761	763]	[1011	1013]] "[['EEEEE'	'EYTVD'	'322/3'	'43304'	'EEEEE'	'HSTQD'	'32233'	'43344']	['EEEEEE'	'GTINSS'	'22/322'	'330433'	'EEEEEE'	'YSKHTP'	'223322'	'334433']	['EEEE'	'VWQA'
6CHX_B 0.0086123871350759 2.251996014280072 0.2647928994082833 [[178	184]	[166	170]	[165	168]	[63	66]	[202	206]	[191	195]	[102	105]] [3	5	6	1	4	0	2] [[47	53]	[207	211]	[313	316]	[365	368]	[595	599]	[764	768]	[1009	1012]] "[['EEEEEEE'	'VLWGVHH'	'/022/33'	'0133044'	'EEEEEEE'	'VLHSTQD'	'/032233'	'0143344']	['EEEE.'	'KSYAN'	'3221]'	'43324'	'EEE..'	'HTPIN'	'322Y]'	'43304']	['EEEE'	'SKSY'
2H6M_A 0.0060820978449946 2.669747211924217 0.2231759656652356 [[156	159]	[123	131]	[148	151]	[148	152]	[62	68]	[3	6]	[2	12]] [3	5	6	1	4	0	2] [[50	53]	[197	204]	[281	284]	[427	431]	[545	551]	[763	766]	[1003	1011]] "[['EEEE'	'TVDQ'	'2/33'	'3044'	'EEEE'	'STQD'	'2233'	'3344']	['ETTEEEEEE'	'VNGTPMLIS'	'/ON2210/2'	'043332103'	'ETTEEEEE'	'IDGYFKIY'	'/ON213/2'	'04332403']	['TTS.'	'NDGT'
2JQF_S 0.0092576408315084 2.628561704666021 0.1205766710353863 [[323	325]	[238	240]	[359	363]	[234	237]	[356	362]	[282	284]	[253	257]] [3	5	6	1	4	0	2] [[41	43]	[206	208]	[286	290]	[421	424]	[545	551]	[771	773]	[977	981]] "[['SEE'	'EVC'	'V/1'	'402'	'SEE'	'KVF'	'V/1'	'402']	['EEE'	'KKT'	'332'	'443'	'EEE'	'KHT'	'332'	'443']	['EEEEE'	'WYAID'
5GQ1_D 0.0056769136615598 3.14804835161192 0.1279683377308702 [[287	290]	[154	156]	[151	155]	[218	221]	[165	169]	[308	312]	[304	312]] [3	5	6	1	4	0	2] [[39	42]	[203	205]	[282	286]	[433	436]	[603	607]	[761	765]	[1005	1014]] "[['SSSE'	'GKAI'	'UVT/'	'3420'	'SSSE'	'PDKV'	'UVV/'	'3440']	['EEE'	'VYS'	'/22'	'033'	'EEE'	'IYS'	'/22'	'033']	['T..EE'	'HSSVY'
6SK7_C 0.0103361976026958 1.3790658003566612 0.3276397515527942 [[192	194]	[106	110]	[188	194]	[131	135]	[195	198]	[100	102]	[99	101]] [3	5	6	1	4	0	2] [[50	52]	[205	209]	[311	317]	[434	438]	[573	576]	[761	763]	[1008	1010]] "[['EEE'	'WYQ'	'223'	'334'	'EEE'	'STQ'	'223'	'334']	['EEEEE'	'YTHWT'	'22322'	'33433'	'EEEEE'	'SKHTP'	'23322'	'34433']	['EEEEEEE'	'YITCWYQ'
5VK2_A 0.0053932766383313 1.8685141553511504 0.4179104477611932 [[68	72]	[223	228]	[222	226]	[67	71]	[204	207]	[132	136]	[119	124]] [3	5	6	1	4	0	2] [[48	52]	[206	211]	[312	316]	[448	452]	[529	532]	[766	770]	[985	990]] "[['EEEEE'	'LQTLE'	'03203'	'14314'	'EEEEE'	'LHSTQ'	'03223'	'14334']	['EEEE..'	'QNTTWE'	'3322}]'	'443334'	'EEEE..'	'KHTPIN'	'3322Y]'	'443304']	['EEEEE'	'IQNTT'
4E7K_B 0.001852783013295 3.045414296943091 0.2536656891495594 [[179	184]	[153	158]	[224	226]	[120	122]	[155	158]	[225	232]	[224	232]] [3	5	6	1	4	0	2] [[45	50]	[204	209]	[298	300]	[462	464]	[546	549]	[761	768]	[990	998]] "[['.SEEEE'	'PKVIHS'	'}V//32'	'340043'	'.SEEEE'	'SSVLHS'	'}U/032'	'330143']	['EEEEEE'	'TWLYPT'	'220222'	'331333'	'EEEEEE'	'YSKHTP'	'223322'	'334433']	['HHH'	'NSD'
3ZZ3_B 0.0035046629098645 2.4029281494173125 0.3549920760697307 [[119	123]	[159	164]	[115	121]	[30	36]	[115	120]	[1	4]	[8	12]] [3	5	6	1	4	0	2] [[47	51]	[200	205]	[311	317]	[395	401]	[594	599]	[768	771]	[1013	1017]] [['EEEEE'	'VTEYG'	'/2322'	'03433'	'EEEEE'	'VLHST'	'/0322'	'01433']	['EEEEEE'	'GIHVGG'	'2/3/22'	'304033'	'EEEEEE'	'YFKIYS'	'213/22'	'324033']	['EEEEEEE'	'PVGQVTE'
3P8O_A 0.0093909845255528 2.199291129043271 0.2685459940652814 [[6	9]	[6	9]	[163	168]	[76	80]	[166	169]	[14	17]	[174	178]] [3	5	6	1	4	0	2] [[50	53]	[204	207]	[285	290]	[436	440]	[538	541]	[767	770]	[1003	1007]] "[['EEEE'	'YSQQ'	'2233'	'3344'	'EEEE'	'STQD'	'2233'	'3344']	['EEEE'	'YSQQ'	'2233'	'3344'	'EEEE'	'YSKH'	'2233'	'3344']	['EEEEEE'	'VAKAVD'
2Q6D_B 0.0062199925995356 2.3066281807532527 0.3214837712519323 [[169	172]	[147	150]	[145	151]	[26	31]	[114	122]	[267	273]	[199	203]] [3	5	6	1	4	0	2] [[48	51]	[200	203]	[284	290]	[448	453]	[592	599]	[767	773]	[1009	1013]] "[['EEEE'	'LHTG'	'0322'	'1433'	'EEEE'	'LHST'	'0322'	'1433']	['EEEE'	'GFNI'	'213/'	'3240'	'EEEE'	'YFKI'	'213/'	'3240']	['.EEEEEE'	'SVGFNIE'
6V48_G 0.004686654996915 1.7487504762998922 0.4467005076142123 [[166	170]	[166	170]	[231	235]	[60	63]	[268	274]	[191	195]	[106	110]] [3	5	6	1	4	0	2] [[49	53]	[202	206]	[312	316]	[437	440]	[550	557]	[748	752]	[1002	1006]] "[['EEEEE'	'NVTKE'	'3/233'	'40344'	'EEEEE'	'HSTQD'	'32233'	'43344']	['EEEEE'	'NVTKE'	'3/233'	'40344'	'EEEEE'	'KIYSK'	'3/223'	'40334']	['EEEEE'	'ISIYW'
5X5W_C 0.0039603598480746 2.91840209959829 0.2409288824383157 [[113	116]	[170	178]	[33	37]	[114	117]	[175	178]	[225	230]	[228	233]] [3	5	6	1	4	0	2] [[49	52]	[197	206]	[283	287]	[396	399]	[610	613]	[746	751]	[986	991]] "[['EEEE'	'EYAD'	'3213'	'4324'	'EEEE'	'HSTQ'	'3223'	'4334']	['ETTEEEEEE'	'VDGVNILTD'	'/ON/3/023'	'043040134'	'ETTEEEEEEE'	'IDGYFKIYSK'	'/ON213/223'	'0433240334']	['S..EE'	'YPYTE'
6V48_E 0.0046654255812303 1.756649941132284 0.4467005076142123 [[166	170]	[166	170]	[231	235]	[60	63]	[268	274]	[191	195]	[106	110]] [3	5	6	1	4	0	2] [[49	53]	[202	206]	[312	316]	[437	440]	[550	557]	[748	752]	[1002	1006]] "[['EEEEE'	'NVTKE'	'3/233'	'40344'	'EEEEE'	'HSTQD'	'32233'	'43344']	['EEEEE'	'NVTKE'	'3/233'	'40344'	'EEEEE'	'KIYSK'	'3/223'	'40334']	['EEEEE'	'ISIYW'
3ZVA_A 0.0043540323004711 2.417751118975949 0.333853354134165 [[119	123]	[159	164]	[115	121]	[35	40]	[115	120]	[176	178]	[4	8]] [3	5	6	1	4	0	2] [[47	51]	[200	205]	[311	317]	[400	405]	[594	599]	[755	757]	[956	960]] "[['EEEEE'	'VTNYG'	'/2322'	'03433'	'EEEEE'	'VLHST'	'/0322'	'01433']	['EEEEEE'	'GIHVGG'	'2/3/22'	'304033'	'EEEEEE'	'YFKIYS'	'213/22'	'324033']	['EEEEEEE'	'PVGQVTN'
6TVS_C 0.0108807586395471 2.220575236890977 0.2162162162162155 [[159	161]	[78	81]	[160	163]	[237	242]	[160	177]	[59	63]	[184	188]] [3	5	6	1	4	0	2] [[50	52]	[225	228]	[313	316]	[432	437]	[573	595]	[738	742]	[953	957]] "[['EEE'	'TTN'	'223'	'334'	'EEE'	'STQ'	'223'	'334']	['EEEE'	'TLIE'	'20/3'	'3104'	'EEEE'	'PLVD'	'20/3'	'3104']	['EEEE'	'TNTY'
3SKU_A 0.0038575249310849 2.367302627996753 0.3614649681528661 [[112	116]	[169	176]	[111	116]	[176	180]	[109	112]	[225	233]	[225	227]] [3	5	6	1	4	0	2] [[47	51]	[196	203]	[311	316]	[358	362]	[594	597]	[761	772]	[1009	1011]] "[['EEEEE'	'VMEYT'	'/1322'	'02433'	'EEEEE'	'VLHST'	'/0322'	'01433']	['EETTEEEE'	'KINDWTEI'	'3/OO223/'	'40443340'	'EETTEEEE'	'NIDGYFKI'	'3/ON213/'	'40433240']	['EEEEEE'	'TVMEYT'
4HLZ_E 0.0040605990320856 3.448454807397429 0.1220472440944875 [[165	169]	[164	169]	[85	89]	[243	247]	[243	246]	[191	195]	[108	113]] [3	5	6	1	4	0	2] [[49	53]	[201	206]	[283	287]	[395	399]	[539	542]	[764	768]	[977	982]] "[['EEEEE'	'KGSYN'	'32223'	'43334'	'EEEEE'	'HSTQD'	'32233'	'43344']	['EEEEEE'	'AKGSYN'	'132223'	'243334'	'EEEEEE'	'FKIYSK'	'13/223'	'240334']	['S.EEE'	'SYIME'
2A9K_B 0.0050067839689318 2.3874567506212463 0.331775700934579 [[120	125]	[201	203]	[220	229]	[223	225]	[221	225]	[99	103]] [3	5	6	1	4	0] [[38	43]	[208	210]	[310	319]	[431	433]	[547	551]	[744	748]] [['.SS.EE'	'TPENIM'	'}UV]/1'	'334402'	'.SSSEE'	'YPDKVF'	'}UVV/1'	'334402']	['EE.'	'GYI'	'22Y'	'330'	'EE.'	'TPI'	'22Y'	'330']	['SEEEEEEEEE'	'HSTYHIDDMR'	'V2223/3314'	'4333404425'	'SEEEEEEEEE'	'KGIYQTSNFR'	'V2/2322314'
6ACK_C 0.0095801264982608 1.505413095915696 0.3464566929133852 [[299	304]	[704	719]	[270	306]	[363	403]	[503	598]	[743	755]	[933	1001]] [3	5	6	1	4	0	2] [[47	52]	[203	211]	[283	319]	[376	416]	[517	612]	[761	773]	[951	1019]] "[['EEEEEE'	'IYQTSN'	'/23223'	'034334'	'EEEEEE'	'VLHSTQ'	'/03223'	'014334']	['EEEEEEE.....EE..'	'ITTEVMPVSMAKTSVD'	'/223/12Y}[[]22Y]'	'0334023032243304'	'EEEEEEE..'	'IYSKHTPIN'	'/223322Y]'	'033443304']	['S.EEEEE.SSS.HHHHHHTTTT.SS..SEEEEEEEEE'	'GTITDAVDBSQNPLAELKBSVKSFEIDKGIYQTSNFR'
4ZJF_A 0.002319295867507 2.306984983525524 0.408566721581548 [[222	226]	[223	226]	[222	226]	[161	166]	[113	116]	[130	136]	[125	137]] [3	5	6	1	4	0	2] [[47	51]	[206	209]	[312	316]	[394	399]	[534	537]	[764	770]	[953	963]] "[['EEEEE'	'IQNTT'	'/3322'	'04433'	'EEEEE'	'VLHST'	'/0322'	'01433']	['EEEE'	'QNTT'	'3322'	'4433'	'EEEE'	'KHTP'	'3322'	'4433']	['EEEEE'	'IQNTT'
1JLA_B 0.0024529579732722 2.229106054314105 0.4297658862876254 [[349	353]	[331	352]	[350	353]	[412	415]	[329	341]	[262	267]	[256	266]] [3	5	6	1	4	0	2] [[48	52]	[195	209]	[314	317]	[447	450]	[539	551]	[761	766]	[992	1003]] "[['EEEEE'	'LKTGK'	'03223'	'14334'	'EEEEE'	'LHSTQ'	'03223'	'14334']	['EEETTEEEEEEEEETTEEEEEE'	'KQGQGQWTYQIYQEPFKNLKTG'	'332ON32223/233NM330322'	'4434343334034432441433'	'EEETTEEEEEEEEEE'	'KNIDGYFKIYSKHTP'	'33/ON213/223322'	'440433240334433']	['EEEE'	'KTGK'
6FFA_A 0.0043250770442586 2.6534583138120214 0.2818590704647676 [[145	149]	[38	40]	[113	116]	[160	162]	[156	162]	[82	84]	[53	57]] [3	5	6	1	4	0	2] [[39	43]	[206	208]	[283	286]	[399	401]	[545	551]	[771	773]	[977	981]] "[['SSS.E'	'GQEHA'	'UVV]1'	'34442'	'SSSEE'	'PDKVF'	'UVV/1'	'34402']	['EEE'	'KKT'	'332'	'443'	'EEE'	'KHT'	'332'	'443']	['S.EE'	'TGIG'
4HG4_I 0.0085773535159175 2.263902967140848 0.2704309063893011 [[165	169]	[164	169]	[167	169]	[50	54]	[243	246]	[191	195]	[106	111]] [3	5	6	1	4	0	2] [[49	53]	[201	206]	[315	317]	[424	428]	[539	542]	[764	768]	[957	962]] "[['EEEEE'	'KGSYN'	'32223'	'43334'	'EEEEE'	'HSTQD'	'32233'	'43344']	['EEEEEE'	'AKGSYN'	'132223'	'243334'	'EEEEEE'	'FKIYSK'	'13/223'	'240334']	['EEE'	'SYN'
1FKP_B 0.0034023486112038 2.1663106139395816 0.4297658862876254 [[349	353]	[331	352]	[350	353]	[412	415]	[329	341]	[262	267]	[256	266]] [3	5	6	1	4	0	2] [[48	52]	[195	209]	[314	317]	[447	450]	[539	551]	[761	766]	[992	1003]] "[['EEEEE'	'LKTGK'	'03223'	'14334'	'EEEEE'	'LHSTQ'	'03223'	'14334']	['EEETTEEEEEEEEETTEEEEEE'	'KQGQGQWTYQIYQEPFKNLKTG'	'332ON32223/233NM330322'	'4434343334034432441433'	'EEETTEEEEEEEEEE'	'KNIDGYFKIYSKHTP'	'33/ON213/223322'	'440433240334433']	['EEEE'	'KTGK'
4KPS_E 0.0067836382365201 2.0616109287776365 0.3636363636363628 [[162	169]	[229	234]	[164	169]	[243	247]	[137	140]	[62	66]	[63	66]] [3	5	6	1	4	0	2] [[45	52]	[200	205]	[312	317]	[395	399]	[565	568]	[766	770]	[1005	1008]] "[['..EEEEEE'	'PVISKTYN'	'}Y/23223'	'30034334'	'.SEEEEEE'	'SSVLHSTQ'	'}U/03223'	'33014334']	['EEEEEE'	'WMKIYW'	'213/22'	'324033'	'EEEEEE'	'YFKIYS'	'213/22'	'324033']	['EEEEEE'	'ISKTYN'
4WE7_D 0.002594411834387 2.6483890076009686 0.3214837712519323 [[111	113]	[139	143]	[233	237]	[20	23]	[124	142]	[149	155]	[148	154]] [3	5	6	1	4	0	2] [[48	50]	[203	207]	[284	288]	[437	440]	[585	598]	[762	768]	[953	959]] "[['EEE'	'LNW'	'032'	'143'	'EEE'	'LHS'	'032'	'143']	['EEEEE'	'IWGVH'	'/22/3'	'03304'	'EEEEE'	'IYSKH'	'/2233'	'03344']	['.EEEE'	'PIGKM'
5W1M_T 0.0026961758575375 2.931449631089334 0.2723214285714281 [[216	219]	[216	219]	[99	102]	[106	110]	[175	178]	[142	146]	[187	193]] [3	5	6	1	4	0	2] [[50	53]	[204	207]	[316	319]	[398	402]	[539	542]	[769	773]	[1008	1014]] "[['EEEE'	'TINQ'	'2/33'	'3044'	'EEEE'	'STQD'	'2233'	'3344']	['EEEE'	'TINQ'	'2/33'	'3044'	'EEEE'	'YSKH'	'2233'	'3344']	['EEEE'	'YYMR'
2YEW_D 0.0099028324168478 2.3359497877266744 0.2076271186440674 [[220	226]	[190	196]	[116	118]	[223	226]	[233	237]	[139	141]	[162	164]] [3	5	6	1	4	0	2] [[47	53]	[198	204]	[314	316]	[376	379]	[596	600]	[761	763]	[1015	1017]] "[['EEEEEEE'	'VLGGANE'	'/022133'	'0133244'	'EEEEEEE'	'VLHSTQD'	'/032233'	'0143344']	['TTEEEEE'	'NGRFTIP'	'ON412/2'	'4352303'	'TTEEEEE'	'DGYFKIY'	'ON213/2'	'4332403']	['EEE'	'NGY'
4QY1_Q 0.0116114080170853 2.2062967840499805 0.1991584852734917 [[157	159]	[76	79]	[158	161]	[235	240]	[158	175]	[57	61]	[182	186]] [3	5	6	1	4	0	2] [[50	52]	[225	228]	[313	316]	[432	437]	[573	595]	[738	742]	[953	957]] "[['EEE'	'TTN'	'223'	'334'	'EEE'	'STQ'	'223'	'334']	['EEEE'	'TLIE'	'20/3'	'3104'	'EEEE'	'PLVD'	'20/3'	'3104']	['EEEE'	'TNTY'
4F15_D 0.0107502760550357 2.4375850736607463 0.1339522546419091 [[175	181]	[163	167]	[162	165]	[241	246]	[83	88]	[59	61]	[98	101]] [3	5	6	1	4	0	2] [[47	53]	[207	211]	[313	316]	[376	381]	[600	605]	[768	770]	[1009	1012]] "[['EEEEEEE'	'VLWGIHH'	'/022/33'	'0133044'	'EEEEEEE'	'VLHSTQD'	'/032233'	'0143344']	['EEE..'	'KSYIN'	'322Y]'	'43304'	'EEE..'	'HTPIN'	'322Y]'	'43304']	['EEEE'	'SKSY'
2WOM_B 0.0040271594960352 2.022779692576163 0.4369747899159666 [[349	353]	[331	352]	[350	353]	[351	355]	[329	341]	[262	267]	[256	266]] [3	5	6	1	4	0	2] [[48	52]	[195	209]	[314	317]	[396	400]	[539	551]	[761	766]	[992	1003]] "[['EEEEE'	'LKTGK'	'03223'	'14334'	'EEEEE'	'LHSTQ'	'03223'	'14334']	['EEETTEEEEEEESSTT.EEEEE'	'KQGQGQWTYQIYQEPFKNLKTG'	'332ON32223/2VVNM]30322'	'4434343334034432441433'	'EEETTEEEEEEEEEE'	'KNIDGYFKIYSKHTP'	'33/ON213/223322'	'440433240334433']	['EEEE'	'KTGK'
6TVC_A 0.0114858101070701 2.228623131832556 0.1924686192468618 [[157	159]	[76	79]	[158	161]	[235	240]	[158	175]	[57	61]	[182	186]] [3	5	6	1	4	0	2] [[50	52]	[225	228]	[313	316]	[432	437]	[573	595]	[738	742]	[953	957]] "[['EEE'	'TTN'	'223'	'334'	'EEE'	'STQ'	'223'	'334']	['EEEE'	'TLIE'	'20/3'	'3104'	'EEEE'	'PLVD'	'20/3'	'3104']	['EEEE'	'TNTY'
5JHD_A 0.0111773223673748 1.7190194582518137 0.2837837837837831 [[110	115]	[100	116]	[71	74]	[243	247]	[9	13]	[56	61]	[68	75]] [3	5	6	1	4	0	2] [[48	53]	[200	208]	[297	300]	[398	402]	[592	596]	[746	751]	[988	995]] "[['EEEEEE'	'LRGYHQ'	'042233'	'153344'	'EEEEEE'	'LHSTQD'	'032233'	'143344']	['EEEE.TT..EEEEEEEE'	'GADVGSDWRFLRGYHQY'	'213/}NO}^10422332'	'32403343521533443'	'EEEEEEEEE'	'YFKIYSKHT'	'213/22332'	'324033443']	['HHHH'	'SQTH'
3DM2_B 0.0035138218840479 2.1513838818765976 0.4321608040200997 [[349	353]	[331	352]	[350	353]	[412	415]	[329	341]	[262	267]	[256	266]] [3	5	6	1	4	0	2] [[48	52]	[195	209]	[314	317]	[447	450]	[539	551]	[761	766]	[992	1003]] "[['EEEEE'	'LKTGK'	'03223'	'14334'	'EEEEE'	'LHSTQ'	'03223'	'14334']	['EEETTEEEEEEEEETTEEEEEE'	'KQGQGQWTYQIYQEPFKNLKTG'	'332ON32223/233NM330322'	'4434343334034432441433'	'EEETTEEEEEEEEEE'	'KNIDGYFKIYSKHTP'	'33/ON213/223322'	'440433240334433']	['EEEE'	'KTGK'
4XQU_C 0.0050032551032985 1.9067349337152808 0.4297658862876254 [[164	166]	[86	89]	[165	168]	[242	247]	[116	124]	[67	71]	[189	193]] [3	5	6	1	4	0	2] [[50	52]	[225	228]	[313	316]	[432	437]	[593	601]	[738	742]	[953	957]] "[['EEE'	'TTN'	'223'	'334'	'EEE'	'STQ'	'223'	'334']	['EEEE'	'TLIE'	'20/3'	'3104'	'EEEE'	'PLVD'	'20/3'	'3104']	['EEEE'	'TNTY'
6Z3P_B 0.0046991413094406 3.0284051018381803 0.2025316455696202 [[79	81]	[64	68]	[79	82]	[99	102]	[10	17]	[90	94]	[94	98]] [3	5	6	1	4	0	2] [[50	52]	[204	208]	[315	318]	[450	453]	[605	612]	[769	773]	[954	958]] [['EEE'	'YWK'	'223'	'334'	'EEE'	'STQ'	'223'	'334']	['EEEEE'	'YTLDT'	'22032'	'33143'	'EEEEE'	'YSKHT'	'22332'	'33443']	['EEEE'	'YWKF'
6EIW_A 0.0058371712110633 2.8498569292171263 0.2110481586402264 [[214	218]	[208	218]	[116	121]	[213	217]	[150	154]	[34	37]] [3	5	6	1	4	2] [[49	53]	[200	207]	[311	316]	[433	437]	[572	576]	[978	981]] "[['EEEEE'	'EAGDD'	'31233'	'42344'	'EEEEE'	'HSTQD'	'32233'	'43344']	['EEEEEEEEEEE'	'YMSVWVEAGDD'	'212/2/31233'	'32303042344'	'EEEEEEEE'	'YFKIYSKH'	'213/2233'	'32403344']	['EEEEEE'	'YVTHVP'	'2/23/2'	'303403'	'EEEEEE'	'GIYQTS'	'2/2322'
6NSB_A 0.0042607768622184 2.639232411411529 0.2895927601809951 [[151	153]	[137	140]	[230	234]	[61	65]	[164	182]	[189	195]	[188	194]] [3	5	6	1	4	0	2] [[48	50]	[200	203]	[312	316]	[426	430]	[585	598]	[762	768]	[953	959]] "[['EEE'	'LNW'	'032'	'143'	'EEE'	'LHS'	'032'	'143']	['EEEE'	'SADI'	'213/'	'3240'	'EEEE'	'YFKI'	'213/'	'3240']	['EEEEE'	'ISIYW'
1JLF_B 0.0028246577987068 2.208137123693379 0.4369747899159666 [[349	353]	[331	352]	[350	353]	[412	415]	[329	341]	[262	267]	[256	266]] [3	5	6	1	4	0	2] [[48	52]	[195	209]	[314	317]	[447	450]	[539	551]	[761	766]	[992	1003]] "[['EEEEE'	'LKTGK'	'03223'	'14334'	'EEEEE'	'LHSTQ'	'03223'	'14334']	['EEETTEEEEEEEEETTEEEEEE'	'KQGQGQWTYQIYQEPFKNLKTG'	'332ON32223/233NM330322'	'4434343334034432441433'	'EEETTEEEEEEEEEE'	'KNIDGYFKIYSKHTP'	'33/ON213/223322'	'440433240334433']	['EEEE'	'KTGK'
5DP4_B 0.0069318401542145 2.437315959254504 0.2629246676514027 [[130	133]	[159	164]	[116	121]	[117	122]	[35	38]	[2	9]	[142	145]] [3	5	6	1	4	0	2] [[49	52]	[200	205]	[285	290]	[431	436]	[609	612]	[761	768]	[968	971]] "[['EEEE'	'KPTH'	'3223'	'4334'	'EEEE'	'HSTQ'	'3223'	'4334']	['EEEEEE'	'GIHIGG'	'2/3/22'	'304033'	'EEEEEE'	'YFKIYS'	'213/22'	'324033']	['EEEEEE'	'VGDVVQ'
4D61_W 0.0120108380334108 2.063307639419299 0.2179487179487178 [[103	106]	[29	31]	[86	90]	[120	125]	[123	127]	[36	43]	[8	13]] [3	5	6	1	4	0	2] [[47	50]	[219	221]	[296	300]	[428	433]	[549	553]	[765	773]	[956	961]] "[['EEEE'	'VLTT'	'/022'	'0133'	'EEEE'	'VLHS'	'/032'	'0143']	['S..'	'PCS'	'U[}'	'323'	'S..'	'GFS'	'U[}'	'323']	['HHHHH'	'LEKWQ'
6TJW_E 0.0083204045241251 2.243283064875779 0.2895927601809951 [[158	160]	[77	80]	[159	162]	[235	240]	[159	176]	[58	62]	[183	187]] [3	5	6	1	4	0	2] [[50	52]	[225	228]	[313	316]	[432	437]	[573	595]	[738	742]	[953	957]] "[['EEE'	'TTN'	'223'	'334'	'EEE'	'STQ'	'223'	'334']	['EEEE'	'TLIE'	'20/3'	'3104'	'EEEE'	'PLVD'	'20/3'	'3104']	['EEEE'	'TNTY'
3MEC_B 0.0025759219673629 1.9811999911856475 0.4792387543252587 [[349	353]	[331	352]	[350	353]	[351	355]	[329	341]	[262	267]	[256	266]] [3	5	6	1	4	0	2] [[48	52]	[195	209]	[314	317]	[396	400]	[539	551]	[761	766]	[992	1003]] "[['EEEEE'	'LKTGK'	'03223'	'14334'	'EEEEE'	'LHSTQ'	'03223'	'14334']	['EEETTEEEEEEESSTT.EEEEE'	'KQGQGQWTYQIYQEPFKNLKTG'	'332ON32223/2VVNM]30322'	'4434343334034432441433'	'EEETTEEEEEEEEEE'	'KNIDGYFKIYSKHTP'	'33/ON213/223322'	'440433240334433']	['EEEE'	'KTGK'
4CX8_A 0.0049427805976957 2.006178891156144 0.4226289517470878 [[40	50]	[101	104]	[48	56]	[4	8]	[164	167]	[164	171]] [5	6	1	4	0	2] [[196	204]	[296	299]	[394	402]	[595	599]	[750	753]	[1009	1016]] "[['EETT.TT.EEE'	'NIDHRPRCDIG'	'3/OO^NP[3/2'	'40445352403'	'EETTEEEEE'	'NIDGYFKIY'	'3/ON213/2'	'404332403']	['HHHH'	'LSNY'	'""$%$'	'1343'	'HHHH'	'LSET'	'""$%$'	'1343']	['EEEEEEEEE'	'DIGAVLAVV'	'3/21/01//'	'403201200'	'EEEEEEEEE'	'NVYADSFVI'	'3/21321//'
4KV8_B 0.0018582492932386 2.0294890270395745 0.4869565217391296 [[349	353]	[331	352]	[350	353]	[351	355]	[329	341]	[262	267]	[256	266]] [3	5	6	1	4	0	2] [[48	52]	[195	209]	[314	317]	[396	400]	[539	551]	[761	766]	[992	1003]] "[['EEEEE'	'LKTGK'	'03223'	'14334'	'EEEEE'	'LHSTQ'	'03223'	'14334']	['EEETTEEEEEEESSTT.EEEEE'	'KQGQGQWTYQIYQEPFKNLKTG'	'332ON32223/2VVNM]30322'	'4434343334034432441433'	'EEETTEEEEEEEEEE'	'KNIDGYFKIYSKHTP'	'33/ON213/223322'	'440433240334433']	['EEEE'	'KTGK'
2OWQ_B 0.0092467510411871 1.637997411211107 0.352848101265822 [[118	120]	[117	120]	[12	16]	[116	120]	[176	182]	[139	144]	[94	97]] [3	5	6	1	4	0	2] [[50	52]	[203	206]	[313	317]	[433	437]	[596	602]	[748	753]	[1006	1009]] "[['EEE'	'PWN'	'223'	'334'	'EEE'	'STQ'	'223'	'334']	['EEEE'	'IPWN'	'/223'	'0334'	'EEEE'	'IYSK'	'/223'	'0334']	['EEEEE'	'TITYH'
5XRS_E 0.0036246778421729 3.475413579909697 0.1430481283422462 [[209	211]	[209	214]	[230	234]	[60	63]	[51	60]	[190	194]	[108	112]] [3	5	6	1	4	0	2] [[51	53]	[205	210]	[312	316]	[437	440]	[576	586]	[748	752]	[959	963]] "[['EEE'	'SQQ'	'233'	'344'	'EEE'	'TQD'	'233'	'344']	['EEEEE.'	'SQQTVI'	'2332/Y'	'344300'	'EEEEE.'	'SKHTPI'	'23322Y'	'344330']	['EEEEE'	'ISIYW'
7BR7_C 0.001941014787829 2.8732569994622223 0.3053435114503815 [[427	429]	[18	20]	[118	122]	[433	438]	[77	82]	[340	346]	[336	344]] [3	5	6	1	4	0	2] [[39	41]	[226	228]	[295	299]	[429	434]	[592	597]	[765	771]	[953	961]] "[['SSS'	'YEE'	'UVV'	'344'	'SSS'	'PDK'	'UVV'	'344']	['EEE'	'LVH'	'0/3'	'104'	'EEE'	'LVD'	'0/3'	'104']	['HHHHH'	'SLFEG'
4M40_C 0.0055648668729123 3.242241685954736 0.1264822134387353 [[218	220]	[187	192]	[185	189]	[252	255]	[214	222]	[62	67]	[194	199]] [3	5	6	1	4	0	2] [[50	52]	[203	208]	[312	316]	[412	415]	[543	551]	[762	767]	[985	990]] "[['EEE'	'TTH'	'223'	'334'	'EEE'	'STQ'	'223'	'334']	['EEEEEE'	'VWGFHS'	'/22132'	'033243'	'EEEEEE'	'IYSKHT'	'/22332'	'033443']	['EEEEE'	'ITVWG'
5NFF_C 0.0031487200933828 3.358029066384309 0.1825726141078834 [[220	224]	[221	224]	[220	224]	[160	165]	[209	213]	[129	135]	[130	136]] [3	5	6	1	4	0	2] [[47	51]	[206	209]	[312	316]	[394	399]	[596	600]	[764	770]	[957	963]] "[['EEEEE'	'IQNTT'	'/3322'	'04433'	'EEEEE'	'VLHST'	'/0322'	'01433']	['EEEE'	'QNTT'	'3322'	'4433'	'EEEE'	'KHTP'	'3322'	'4433']	['EEEEE'	'IQNTT'
6EH1_A 0.0053476790752212 2.8473464684721943 0.2355491329479768 [[214	218]	[208	218]	[116	121]	[213	217]	[150	154]	[34	37]] [3	5	6	1	4	2] [[49	53]	[200	207]	[311	316]	[433	437]	[572	576]	[978	981]] "[['EEEEE'	'EAGDD'	'31233'	'42344'	'EEEEE'	'HSTQD'	'32233'	'43344']	['EEEEEEEEEEE'	'YMSVWVEAGDD'	'212/2/31233'	'32303042344'	'EEEEEEEE'	'YFKIYSKH'	'213/2233'	'32403344']	['EEEEEE'	'YVTHVP'	'2/23/2'	'303403'	'EEEEEE'	'GIYQTS'	'2/2322'
3ZZA_A 0.0043443864973427 2.4281296136921684 0.3422291993720563 [[119	123]	[159	164]	[115	121]	[30	36]	[115	120]	[1	4]	[8	12]] [3	5	6	1	4	0	2] [[47	51]	[200	205]	[311	317]	[395	401]	[594	599]	[768	771]	[1013	1017]] [['EEEEE'	'VTEYG'	'/2322'	'03433'	'EEEEE'	'VLHST'	'/0322'	'01433']	['EEEEEE'	'GIHVGG'	'2/3/22'	'304033'	'EEEEEE'	'YFKIYS'	'213/22'	'324033']	['EEEEEEE'	'PVGQVTE'
3P4N_A 0.0043717042436243 1.563507752715243 0.4895470383275264 [[110	115]	[96	116]	[171	178]	[7	12]	[31	35]	[56	61]	[142	145]] [3	5	6	1	4	0	2] [[48	53]	[196	208]	[295	302]	[396	401]	[573	577]	[746	751]	[1008	1011]] "[['EEEEEE'	'LRGYQQ'	'042233'	'153344'	'EEEEEE'	'LHSTQD'	'032233'	'143344']	['EEEEEEEE.SSSSEEEEEEEE'	'QVISGAEVGSDGRLLRGYQQY'	'3//2213/}UVUW00422332'	'400332403343511533443'	'EETTEEEEEEEEE'	'NIDGYFKIYSKHT'	'3/ON213/22332'	'4043324033443']	['HHHHHHHH'	'YLKNGNAT'
4FQJ_A 0.0069025889518032 3.177103222740034 0.0947503201024322 [[218	220]	[187	192]	[185	189]	[252	255]	[214	222]	[62	67]	[194	199]] [3	5	6	1	4	0	2] [[50	52]	[203	208]	[312	316]	[412	415]	[543	551]	[762	767]	[985	990]] "[['EEE'	'TTH'	'223'	'334'	'EEE'	'STQ'	'223'	'334']	['EEEEEE'	'VWGFHS'	'/22132'	'033243'	'EEEEEE'	'IYSKHT'	'/22332'	'033443']	['EEEEE'	'ITVWG'
3Q3Y_A 0.0078932512266653 2.423253379117651 0.2463556851311954 [[119	123]	[159	165]	[115	121]	[30	36]	[115	120]	[1	4]	[8	12]] [3	5	6	1	4	0	2] [[47	51]	[200	206]	[311	317]	[395	401]	[594	599]	[768	771]	[1013	1017]] [['EEEEE'	'VTDYG'	'/2322'	'03433'	'EEEEE'	'VLHST'	'/0322'	'01433']	['EEEEEEE'	'GIHVGGN'	'2/3/223'	'3040334'	'EEEEEEE'	'YFKIYSK'	'213/223'	'3240334']	['EEEEEEE'	'PVGQVTD'
6QT9_b 0.0095734594870283 2.3282990474397933 0.2337662337662334 [[11	13]	[164	170]	[5	8]	[136	139]	[62	64]	[167	170]] [5	6	1	4	0	2] [[195	197]	[294	300]	[423	426]	[529	532]	[744	746]	[987	990]] "[['EEE'	'KQI'	'33/'	'440'	'EEE'	'KNI'	'33/'	'440']	['.HHHHHH'	'DELSDAE'	']%""$%#%'	'4413424'	'.HHHHHH'	'DPLSETK'	']$""$%$%'	'4313434']	['....'	'GNLS'	'}]Z}'	'3413'	'....'	'YKLP'	'}]Z}'
5ODK_A 0.0053683004575648 2.2079054262550426 0.3879870129870131 [[150	153]	[152	157]	[23	32]	[24	29]	[107	110]	[60	62]	[64	70]] [3	5	6	1	4	0	2] [[50	53]	[195	200]	[312	317]	[431	436]	[596	599]	[771	773]	[951	957]] [['EEEE'	'WSQE'	'2233'	'3344'	'EEEE'	'STQD'	'2233'	'3344']	['EEETTE'	'QENKYG'	'333ON2'	'444433'	'EEETTE'	'KNIDGY'	'33/ON2'	'440433']	['EEEEEEEEEE'	'VSNVRCSYPH'
7K3B_C 0.0047693284349702 2.218980603495514 0.3970588235294112 [[58	61]	[210	214]	[132	140]	[165	168]	[164	182]	[105	107]	[108	112]] [3	5	6	1	4	0	2] [[47	50]	[206	210]	[309	317]	[394	397]	[585	598]	[739	741]	[959	963]] "[['EEEE'	'ILDG'	'/032'	'0143'	'EEEE'	'VLHS'	'/032'	'0143']	['EEEE.'	'QQTII'	'332/Y'	'44300'	'EEEE.'	'KHTPI'	'3322Y'	'44330']	['.S..EEEEE'	'QNGGSNAGK'
5GRB_D 0.008176787829022 2.519371604673401 0.2059238363892803 [[158	160]	[154	156]	[151	155]	[218	221]	[126	131]	[308	312]	[304	312]] [3	5	6	1	4	0	2] [[38	40]	[203	205]	[282	286]	[433	436]	[597	602]	[761	765]	[1005	1014]] "[['.SS'	'PPD'	'}UV'	'334'	'.SS'	'YPD'	'}UV'	'334']	['EEE'	'VYS'	'/22'	'033'	'EEE'	'IYS'	'/22'	'033']	['T..EE'	'HSSVY'
4XQ5_C 0.0093117372776465 2.2189908765754724 0.2780269058295965 [[164	166]	[86	89]	[165	168]	[242	247]	[165	182]	[67	71]	[189	193]] [3	5	6	1	4	0	2] [[50	52]	[225	228]	[313	316]	[432	437]	[573	595]	[738	742]	[953	957]] "[['EEE'	'TTN'	'223'	'334'	'EEE'	'STQ'	'223'	'334']	['EEEE'	'TLIE'	'20/3'	'3104'	'EEEE'	'PLVD'	'20/3'	'3104']	['EEEE'	'TNTY'
5VMG_E 0.0096991817441558 2.4601171888505755 0.1793103448275859 [[174	180]	[162	166]	[161	164]	[240	245]	[228	233]	[83	85]	[98	101]] [3	5	6	1	4	0	2] [[47	53]	[207	211]	[313	316]	[376	381]	[547	552]	[744	746]	[1009	1012]] "[['EEEEEEE'	'VLWGVHH'	'/022/33'	'0133044'	'EEEEEEE'	'VLHSTQD'	'/032233'	'0143344']	['EEEE.'	'KSYVN'	'322/]'	'43304'	'EEE..'	'HTPIN'	'322Y]'	'43304']	['EEEE'	'SKSY'
6ACG_A 0.0156350470621251 2.149318876662007 0.0713450292397659 [[301	304]	[203	210]	[271	306]	[345	427]	[506	598]	[743	755]	[933	1001]] [3	5	6	1	4	0	2] [[49	52]	[210	217]	[284	319]	[358	440]	[520	612]	[761	773]	[951	1019]] "[['EEEE'	'QTSN'	'3223'	'4334'	'EEEE'	'HSTQ'	'3223'	'4334']	['...SSSPP'	'IDVVRDLP'	'Y]YRWVEG'	'04005413'	'...SSSPP'	'INLVRDLP'	'Y]ZRWVEG'	'04105413']	['.EEEEEESTT.HHHHHHHHHT.SS..SS.EEEEEEE'	'TITDAVDBSQNPLAELKBSVKSFEIDKGIYQTSNFR'
2WON_B 0.0037933776492703 2.019493364098966 0.4516129032258063 [[349	353]	[331	352]	[350	353]	[351	355]	[329	341]	[262	267]	[256	266]] [3	5	6	1	4	0	2] [[48	52]	[195	209]	[314	317]	[396	400]	[539	551]	[761	766]	[992	1003]] "[['EEEEE'	'LKTGK'	'03223'	'14334'	'EEEEE'	'LHSTQ'	'03223'	'14334']	['EEETTEEEEEEESSTT.EEEEE'	'KQGQGQWTYQIYQEPFKNLKTG'	'332ON32223/2VVNM]30322'	'4434343334034432441433'	'EEETTEEEEEEEEEE'	'KNIDGYFKIYSKHTP'	'33/ON213/223322'	'440433240334433']	['EEEE'	'KTGK'
4RS5_D 0.0072126330419268 2.3504633191401325 0.2934947049924359 [[167	169]	[124	128]	[194	198]	[248	252]	[192	201]	[80	83]	[80	82]] [3	5	6	1	4	0	2] [[48	50]	[207	211]	[286	290]	[399	403]	[571	580]	[763	766]	[1004	1006]] "[['EEE'	'LQY'	'032'	'143'	'EEE'	'LHS'	'032'	'143']	['EEE..'	'NWDID'	'323Y]'	'43404'	'EEE..'	'HTPIN'	'322Y]'	'43304']	['EEEEE'	'SVFVK'
3QZQ_B 0.0124104469562215 2.477945131025958 0.0621118012422354 [[130	133]	[159	164]	[116	121]	[117	122]	[35	38]	[7	9]	[142	145]] [3	5	6	1	4	0	2] [[49	52]	[200	205]	[285	290]	[431	436]	[609	612]	[766	768]	[968	971]] "[['EEEE'	'KPTH'	'3223'	'4334'	'EEEE'	'HSTQ'	'3223'	'4334']	['EEEEEE'	'GIHIGG'	'2/3/22'	'304033'	'EEEEEE'	'YFKIYS'	'213/22'	'324033']	['EEEEEE'	'VGDVVQ'
1IEC_B 0.0054019692607442 2.6121249428535696 0.2761194029850744 [[326	329]	[472	474]	[522	525]	[519	524]	[314	318]	[423	426]	[305	310]] [3	5	6	1	4	0	2] [[38	41]	[203	205]	[296	299]	[365	370]	[595	599]	[766	769]	[953	958]] "[['..SS'	'SPDE'	'}}VV'	'3344'	'.SSS'	'YPDK'	'}UVV'	'3344']	['EEE'	'VYG'	'/22'	'033'	'EEE'	'IYS'	'/22'	'033']	['HHHH'	'LGNS'
4U01_B 0.0051621784178323 2.2531601274749344 0.3790322580645151 [[6	9]	[6	9]	[163	168]	[51	53]	[33	38]	[173	178]	[173	178]] [3	5	6	1	4	0	2] [[50	53]	[204	207]	[285	290]	[434	436]	[595	600]	[764	769]	[1002	1007]] "[['EEEE'	'YSQQ'	'2233'	'3344'	'EEEE'	'STQD'	'2233'	'3344']	['EEEE'	'YSQQ'	'2233'	'3344'	'EEEE'	'YSKH'	'2233'	'3344']	['EEEEEE'	'VAKAVD'
5GJT_A 0.0069176693057461 2.362548216680553 0.3033536585365854 [[133	136]	[173	177]	[172	175]	[249	253]	[171	176]	[69	71]	[108	111]] [3	5	6	1	4	0	2] [[38	41]	[207	211]	[313	316]	[394	398]	[546	551]	[768	770]	[1009	1012]] "[['.SSS'	'WPNH'	'}UVV'	'3344'	'.SSS'	'YPDK'	'}UVV'	'3344']	['EEEE.'	'KSYIN'	'322/]'	'43304'	'EEE..'	'HTPIN'	'322Y]'	'43304']	['EEEE'	'SKSY'
2VQZ_D 0.0012796252661647 2.415451184812851 0.3993453355155474 [[329	334]	[449	453]	[371	375]	[450	456]	[393	395]	[432	439]] [5	6	1	4	0	2] [[200	205]	[283	287]	[399	403]	[523	529]	[769	771]	[1010	1017]] "[['EEEEEE'	'TFKRTS'	'213422'	'324533'	'EEEEEE'	'YFKIYS'	'213/22'	'324033']	['S.EEE'	'WGIEH'	'U}/33'	'33044'	'S.EEE'	'GTITD'	'U}/23'	'33034']	['EEEEE'	'TAILR'	'21/04'	'32015'	'EEEEE'	'SFVIR'	'21//4'
5J09_J 0.013246203989901 1.6384537337639151 0.2409288824383157 [[211	213]	[98	102]	[227	238]	[124	127]	[226	229]	[148	150]] [3	5	6	1	4	2] [[49	51]	[224	228]	[311	319]	[398	401]	[593	596]	[970	972]] [['EEE'	'HYG'	'322'	'433'	'EEE'	'HST'	'322'	'433']	['EEEEE'	'DYRIK'	'324/3'	'43504'	'EEEEE'	'EPLVD'	'320/3'	'43104']	['EEEEEEEEEEEE'	'YVTKLTLYVQFR'	'2/230202/314'	'303413130425'	'EEEEEEEEE'	'GIYQTSNFR'	'2/2322314'
3EYD_A 0.0068651720175415 2.2243051625553845 0.3464566929133852 [[75	77]	[48	52]	[163	168]	[6	9]	[33	38]	[172	176]	[173	178]] [3	5	6	1	4	0	2] [[50	52]	[197	201]	[285	290]	[376	379]	[595	600]	[760	764]	[1002	1007]] "[['EEE'	'YTN'	'223'	'334'	'EEE'	'STQ'	'223'	'334']	['ETTEE'	'INGVC'	'/ON/1'	'04302'	'ETTEE'	'IDGYF'	'/ON21'	'04332']	['EEEEEE'	'VAKAVD'
4ZJF_C 0.0022837786140064 2.294487916899569 0.4273789649415689 [[222	226]	[223	226]	[222	226]	[113	116]	[130	136]	[125	137]] [3	5	6	4	0	2] [[47	51]	[206	209]	[312	316]	[534	537]	[764	770]	[953	963]] "[['EEEEE'	'IQNTT'	'/3322'	'04433'	'EEEEE'	'VLHST'	'/0322'	'01433']	['EEEE'	'QNTT'	'3322'	'4433'	'EEEE'	'KHTP'	'3322'	'4433']	['EEEEE'	'IQNTT'	'/3322'	'04433'	'EEEEE'	'IYQTS'	'/2322'
5MF2_A 0.0049509428886634 3.5495496465783702 0.0877862595419842 [[110	112]	[139	143]	[136	141]	[130	133]	[47	55]	[10	12]	[60	67]] [3	5	6	1	4	0	2] [[47	49]	[205	209]	[313	318]	[412	415]	[594	601]	[744	746]	[954	961]] "[['EEE'	'ILN'	'/03'	'014'	'EEE'	'VLH'	'/03'	'014']	['EEEEE'	'TNFSS'	'23122'	'34233'	'EEEEE'	'SKHTP'	'23322'	'34433']	['EEEEEE'	'YKITNF'
4I7F_B 0.0032867410159019 2.0145603685152818 0.4716006884681585 [[349	353]	[331	352]	[350	353]	[351	355]	[329	341]	[262	267]	[256	266]] [3	5	6	1	4	0	2] [[48	52]	[195	209]	[314	317]	[396	400]	[539	551]	[761	766]	[992	1003]] "[['EEEEE'	'LKTGK'	'03223'	'14334'	'EEEEE'	'LHSTQ'	'03223'	'14334']	['EEETTEEEEEEESSTT.EEEEE'	'KQGQGQWTYQIYQEPFKNLKTG'	'332ON32223/2VVNM]30322'	'4434343334034432441433'	'EEETTEEEEEEEEEE'	'KNIDGYFKIYSKHTP'	'33/ON213/223322'	'440433240334433']	['EEEE'	'KTGK'
6IK9_D 0.0021452404220109 2.055879920989983 0.4895470383275264 [[349	353]	[331	352]	[412	417]	[351	355]	[329	341]	[262	267]	[256	266]] [3	5	6	1	4	0	2] [[48	52]	[195	209]	[284	289]	[396	400]	[539	551]	[761	766]	[992	1003]] "[['EEEEE'	'LKTGK'	'03223'	'14334'	'EEEEE'	'LHSTQ'	'03223'	'14334']	['EEETTEEEEEEEEETTEEEEEE'	'KQGQGQWTYQIYQEPFKNLKTG'	'332ON32223/233NM330322'	'4434343334034432441433'	'EEETTEEEEEEEEEE'	'KNIDGYFKIYSKHTP'	'33/ON213/223322'	'440433240334433']	['..EEEE'	'PEWEFV'
3SJV_P 0.0048103948041988 1.8701220942304733 0.4540816326530608 [[104	114]	[112	116]	[69	74]	[7	11]	[31	35]	[56	61]	[59	66]] [3	5	6	1	4	0	2] [[38	53]	[205	209]	[295	300]	[396	400]	[573	577]	[746	751]	[986	993]] "[['.SSS.EEEEEE'	'GPDGRLLRGHN'	'}UVU^004233'	'33435115344'	'.SSSEE..SEEEEEEE'	'YPDKVFRSSVLHSTQD'	'}UVV/1^}U/032233'	'3344025330143344']	['EEEEE'	'GHNQY'	'23332'	'34443'	'EEEEE'	'SKHTP'	'23322'	'34433']	['HHHHHH'	'TNTQTD'
1RVT_L 0.0050101267565349 2.329460178932981 0.3658146964856228 [[178	184]	[166	170]	[165	168]	[244	249]	[170	177]	[87	89]	[102	105]] [3	5	6	1	4	0	2] [[47	53]	[207	211]	[313	316]	[376	381]	[578	585]	[744	746]	[1009	1012]] "[['EEEEEEE'	'VLWGVHH'	'/022/33'	'0133044'	'EEEEEEE'	'VLHSTQD'	'/032233'	'0143344']	['EEEE.'	'KSYVN'	'322/]'	'43304'	'EEE..'	'HTPIN'	'322Y]'	'43304']	['EEEE'	'SKSY'
3EXV_A 0.0062323297519569 2.553591498341865 0.2666666666666659 [[295	297]	[161	164]	[292	297]	[284	290]	[173	177]	[180	183]] [3	5	6	1	4	2] [[50	52]	[225	228]	[312	317]	[427	433]	[595	599]	[954	957]] [['EEE'	'SWN'	'223'	'334'	'EEE'	'STQ'	'223'	'334']	['EEEE'	'TLVK'	'20/3'	'3104'	'EEEE'	'PLVD'	'20/3'	'3104']	['EEEEEE'	'ITWSWN'	'/22223'	'033334'	'EEEEEE'	'IYQTSN'	'/23223'
5NFF_P 0.0021608537039609 3.2862760904506727 0.2302158273381291 [[220	224]	[221	224]	[220	224]	[160	165]	[209	213]	[129	135]	[130	136]] [3	5	6	1	4	0	2] [[47	51]	[206	209]	[312	316]	[394	399]	[596	600]	[764	770]	[957	963]] "[['EEEEE'	'IQNTT'	'/3322'	'04433'	'EEEEE'	'VLHST'	'/0322'	'01433']	['EEEE'	'QNTT'	'3322'	'4433'	'EEEE'	'KHTP'	'3322'	'4433']	['EEEEE'	'IQNTT'
6QT9_n 0.0101236531018732 2.2233386059298708 0.2592047128129595 [[92	94]	[164	170]	[132	135]	[31	34]	[167	170]	[167	170]] [5	6	1	4	0	2] [[206	208]	[294	300]	[371	374]	[578	581]	[761	764]	[987	990]] "[['EEE'	'NDT'	'332'	'443'	'EEE'	'KHT'	'332'	'443']	['.HHHHHH'	'DELSDAE'	']%""$%#%'	'4413424'	'.HHHHHH'	'DPLSETK'	']$""$%$%'	'4313434']	['.TT.'	'PAGA'	'}MN['	'3232'	'.TT.'	'SASF'	'}MN['
2RKI_B 0.0028178460507136 1.9895133044539888 0.4895470383275264 [[349	353]	[331	352]	[350	353]	[351	355]	[329	341]	[262	267]	[256	266]] [3	5	6	1	4	0	2] [[48	52]	[195	209]	[314	317]	[396	400]	[539	551]	[761	766]	[992	1003]] "[['EEEEE'	'LKTGK'	'03223'	'14334'	'EEEEE'	'LHSTQ'	'03223'	'14334']	['EEETTEEEEEEESSTT.EEEEE'	'KQGQGQWTYQIYQEPFKNLKTG'	'332ON32223/2VVNM]30322'	'4434343334034432441433'	'EEETTEEEEEEEEEE'	'KNIDGYFKIYSKHTP'	'33/ON213/223322'	'440433240334433']	['EEEE'	'KTGK'
2C8B_X 0.0061769800978869 2.4347551162056256 0.3053435114503815 [[120	125]	[201	203]	[220	229]	[223	225]	[221	225]	[99	103]] [3	5	6	1	4	0] [[38	43]	[208	210]	[310	319]	[431	433]	[547	551]	[744	748]] [['.SS.EE'	'TPENIM'	'}UV]/1'	'334402'	'.SSSEE'	'YPDKVF'	'}UVV/1'	'334402']	['EE.'	'GYI'	'22Y'	'330'	'EE.'	'TPI'	'22Y'	'330']	['SEEEEEEEEE'	'HSTYHIDDMR'	'V2223/3314'	'4333404425'	'SEEEEEEEEE'	'KGIYQTSNFR'	'V2/2322314'
3FKU_S 0.0104805995554708 2.370089493077355 0.1974789915966386 [[182	185]	[19	22]	[182	185]	[46	49]	[178	184]	[196	199]] [3	5	6	1	4	2] [[49	52]	[202	205]	[314	317]	[450	453]	[542	548]	[971	974]] [['EEEE'	'HPPK'	'3223'	'4334'	'EEEE'	'HSTQ'	'3223'	'4334']	['EEEE'	'KVSS'	'3/22'	'4033'	'EEEE'	'KIYS'	'3/22'	'4033']	['EEEE'	'HPPK'	'3223'	'4334'	'EEEE'	'QTSN'	'3223'
6WJ1_A 0.0097841780017507 2.4645665461490047 0.185852981969486 [[127	130]	[166	170]	[165	168]	[242	246]	[164	169]	[68	70]	[105	108]] [3	5	6	1	4	0	2] [[38	41]	[207	211]	[313	316]	[394	398]	[546	551]	[768	770]	[1009	1012]] "[['.SSS'	'WPNH'	'}UVV'	'3344'	'.SSS'	'YPDK'	'}UVV'	'3344']	['EEEE.'	'KSYIN'	'322/]'	'43304'	'EEE..'	'HTPIN'	'322Y]'	'43304']	['EEEE'	'SKSY'
3FZ2_D 0.0067762860587116 1.4068294207145278 0.4418212478920733 [[131	133]	[123	133]	[60	63]	[51	59]	[128	131]	[78	81]	[15	18]] [3	5	6	1	4	0	2] [[50	52]	[200	206]	[315	318]	[436	444]	[596	599]	[761	764]	[957	960]] "[['EEE'	'TYE'	'223'	'334'	'EEE'	'STQ'	'223'	'334']	['EEEEEEEEEEE'	'SADLTYVITYE'	'213022//223'	'32413300334'	'EEEEEEE'	'YFKIYSK'	'213/223'	'3240334']	['EEEE'	'TWQA'
5V5G_C 0.0101033136750376 2.4880207001221537 0.1632653061224487 [[145	147]	[149	153]	[64	67]	[9	13]	[151	154]	[90	94]	[88	91]] [3	5	6	1	4	0	2] [[48	50]	[198	202]	[296	299]	[430	434]	[540	543]	[763	767]	[1002	1005]] "[['EEE'	'LHS'	'032'	'143'	'EEE'	'LHS'	'032'	'143']	['TTEEE'	'QTHFD'	'ON313'	'43424'	'TTEEE'	'DGYFK'	'ON213'	'43324']	['HHHH'	'LTES'
3LAK_B 0.0025708493138193 2.005968581437849 0.4921465968586378 [[349	353]	[327	352]	[350	353]	[351	355]	[334	341]	[262	267]	[256	266]] [3	5	6	1	4	0	2] [[48	52]	[201	209]	[314	317]	[396	400]	[544	551]	[761	766]	[992	1003]] "[['EEEEE'	'LKTGK'	'03223'	'14334'	'EEEEE'	'LHSTQ'	'03223'	'14334']	['EEEEE.STTEEEEEEESSTT.EEEEE'	'AEIQKQGQGQWTYQIYQEPFKNLKTG'	'13/33]UON32223/2VVNM]30322'	'24044434343334034432441433'	'EEEEEEEEE'	'FKIYSKHTP'	'13/223322'	'240334433']	['EEEE'	'KTGK'
3Q3Y_B 0.0079926489966493 2.4247377860689694 0.2536656891495594 [[119	123]	[159	165]	[115	121]	[30	36]	[115	120]	[1	4]	[8	12]] [3	5	6	1	4	0	2] [[47	51]	[200	206]	[311	317]	[395	401]	[594	599]	[768	771]	[1013	1017]] [['EEEEE'	'VTDYG'	'/2322'	'03433'	'EEEEE'	'VLHST'	'/0322'	'01433']	['EEEEEEE'	'GIHVGGN'	'2/3/223'	'3040334'	'EEEEEEE'	'YFKIYSK'	'213/223'	'3240334']	['EEEEEEE'	'PVGQVTD'
3QZR_B 0.0131163725595481 2.4786522943209586 0.0414129110840439 [[130	133]	[159	164]	[116	121]	[117	122]	[35	38]	[7	9]	[142	145]] [3	5	6	1	4	0	2] [[49	52]	[200	205]	[285	290]	[431	436]	[609	612]	[766	768]	[968	971]] "[['EEEE'	'KPTH'	'3223'	'4334'	'EEEE'	'HSTQ'	'3223'	'4334']	['EEEEEE'	'GIHIGG'	'2/3/22'	'304033'	'EEEEEE'	'YFKIYS'	'213/22'	'324033']	['EEEEEE'	'VGDVVQ'
5NQ3_A 0.0006057758441375 1.6162516972676193 0.5630712979890307 [[111	116]	[113	116]	[32	35]	[8	17]	[32	36]	[78	80]	[70	85]] [3	5	6	1	4	0	2] [[48	53]	[204	207]	[286	289]	[396	405]	[573	577]	[762	764]	[987	1007]] "[['EEEEEE'	'LRGYDQ'	'042233'	'153344'	'EEEEEE'	'LHSTQD'	'032233'	'143344']	['EEEE'	'GYDQ'	'2233'	'3344'	'EEEE'	'YSKH'	'2233'	'3344']	['EEEE'	'TQFV'
5J09_F 0.0101536630561237 2.6212133347896787 0.1235216819973712 [[211	213]	[98	102]	[227	238]	[124	127]	[226	229]	[81	84]	[81	83]] [3	5	6	1	4	0	2] [[49	51]	[224	228]	[311	319]	[398	401]	[593	596]	[763	766]	[977	979]] "[['EEE'	'HYG'	'322'	'433'	'EEE'	'HST'	'322'	'433']	['EEEEE'	'DYRIK'	'324/3'	'43504'	'EEEEE'	'EPLVD'	'320/3'	'43104']	['EEEEEEEEEEEE'	'YVTKLTLYVQFR'
2OPS_B 0.002709974735932 2.266276129797739 0.434563758389261 [[349	353]	[331	352]	[350	353]	[412	415]	[329	341]	[262	267]	[256	266]] [3	5	6	1	4	0	2] [[48	52]	[195	209]	[314	317]	[447	450]	[539	551]	[761	766]	[992	1003]] "[['EEEEE'	'LKTGK'	'03223'	'14334'	'EEEEE'	'LHSTQ'	'03223'	'14334']	['EEETTEEEEEEEEETTEEEEEE'	'KQGQGQWTYQIYQEPFKNLKTG'	'332ON32223/233NM330322'	'4434343334034432441433'	'EEETTEEEEEEEEEE'	'KNIDGYFKIYSKHTP'	'33/ON213/223322'	'440433240334433']	['EEEE'	'KTGK'
5NPZ_A 0.0087714139648934 1.7150177511753943 0.3680000000000001 [[111	116]	[113	116]	[32	35]	[8	15]	[32	36]	[78	80]	[70	85]] [3	5	6	1	4	0	2] [[48	53]	[204	207]	[286	289]	[396	403]	[573	577]	[762	764]	[987	1007]] "[['EEEEEE'	'LRGYDQ'	'042233'	'153344'	'EEEEEE'	'LHSTQD'	'032233'	'143344']	['EEEE'	'GYDQ'	'2233'	'3344'	'EEEE'	'YSKH'	'2233'	'3344']	['EEEE'	'TQFV'
1RTJ_B 0.0035852454853377 2.1942419192745004 0.4418212478920733 [[349	353]	[331	352]	[350	353]	[412	415]	[329	341]	[262	267]	[256	266]] [3	5	6	1	4	0	2] [[48	52]	[195	209]	[314	317]	[447	450]	[539	551]	[761	766]	[992	1003]] "[['EEEEE'	'LKTGK'	'03223'	'14334'	'EEEEE'	'LHSTQ'	'03223'	'14334']	['EEETTEEEEEEEEETTEEEEEE'	'KQGQGQWTYQIYQEPFKNLKTG'	'332ON32223/233NM330322'	'4434343334034432441433'	'EEETTEEEEEEEEEE'	'KNIDGYFKIYSKHTP'	'33/ON213/223322'	'440433240334433']	['EEEE'	'KTGK'
5DP4_C 0.0070422292546557 2.439647280675138 0.2780269058295965 [[130	133]	[159	164]	[116	121]	[117	122]	[35	38]	[2	9]	[142	145]] [3	5	6	1	4	0	2] [[49	52]	[200	205]	[285	290]	[431	436]	[609	612]	[761	768]	[968	971]] "[['EEEE'	'KPTH'	'3223'	'4334'	'EEEE'	'HSTQ'	'3223'	'4334']	['EEEEEE'	'GIHIGG'	'2/3/22'	'304033'	'EEEEEE'	'YFKIYS'	'213/22'	'324033']	['EEEEEE'	'VGDVVQ'
4UNZ_E 0.0006280519285814 1.992673778512731 0.5159574468085095 [[131	133]	[131	134]	[230	234]	[152	155]	[130	137]	[190	194]	[66	70]] [3	5	6	1	4	0	2] [[51	53]	[205	208]	[312	316]	[450	453]	[595	602]	[748	752]	[1012	1016]] "[['EEE'	'TQN'	'233'	'344'	'EEE'	'TQD'	'233'	'344']	['EEEE'	'TQNG'	'2332'	'3443'	'EEEE'	'SKHT'	'2332'	'3443']	['EEEEE'	'ISIYW'
3AL4_G 0.0083177465735144 2.3365978573046204 0.2799401197604791 [[129	132]	[169	173]	[168	171]	[245	249]	[167	172]	[65	67]	[104	107]] [3	5	6	1	4	0	2] [[38	41]	[207	211]	[313	316]	[394	398]	[546	551]	[768	770]	[1009	1012]] "[['.SSS'	'WPNH'	'}UVV'	'3344'	'.SSS'	'YPDK'	'}UVV'	'3344']	['EEEE.'	'KSYIN'	'322/]'	'43304'	'EEE..'	'HTPIN'	'322Y]'	'43304']	['EEEE'	'SKSY'
3UBN_C 0.0116909084643339 2.326920398662756 0.1728395061728389 [[178	184]	[166	170]	[113	118]	[242	246]	[164	169]	[68	70]	[105	108]] [3	5	6	1	4	0	2] [[47	53]	[207	211]	[283	288]	[394	398]	[546	551]	[768	770]	[1009	1012]] "[['EEEEEEE'	'VLWGIHH'	'/022/33'	'0133044'	'EEEEEEE'	'VLHSTQD'	'/032233'	'0143344']	['EEEE.'	'KSYIN'	'322/]'	'43304'	'EEE..'	'HTPIN'	'322Y]'	'43304']	['S.EEEE'	'SSVSRF'
3PHW_G 0.0076889686747042 2.497462393376892 0.2427325581395345 [[145	147]	[149	153]	[64	67]	[9	13]	[151	154]	[90	94]	[88	91]] [3	5	6	1	4	0	2] [[48	50]	[198	202]	[296	299]	[430	434]	[540	543]	[763	767]	[1002	1005]] "[['EEE'	'LHS'	'032'	'143'	'EEE'	'LHS'	'032'	'143']	['TTEEE'	'QTHFD'	'ON313'	'43424'	'TTEEE'	'DGYFK'	'ON213'	'43324']	['HHHH'	'LTES'
5T0E_C 0.0106809106024467 2.095586059981468 0.2761194029850744 [[165	169]	[165	169]	[258	261]	[61	64]	[232	237]	[102	108]	[188	194]] [3	5	6	1	4	0	2] [[49	53]	[202	206]	[286	289]	[365	368]	[547	552]	[762	768]	[1006	1012]] "[['EEEEE'	'KGTYN'	'32223'	'43334'	'EEEEE'	'HSTQD'	'32233'	'43344']	['EEEEE'	'KGTYN'	'32223'	'43334'	'EEEEE'	'KIYSK'	'3/223'	'40334']	['EEEE'	'YKFV'
4NRL_E 0.0068533887963548 3.21509025480662 0.1046511627906969 [[220	222]	[189	194]	[187	191]	[134	137]	[216	224]	[62	67]	[196	201]] [3	5	6	1	4	0	2] [[50	52]	[203	208]	[312	316]	[430	433]	[543	551]	[762	767]	[985	990]] "[['EEE'	'TTH'	'223'	'334'	'EEE'	'STQ'	'223'	'334']	['EEEEEE'	'VWGFHS'	'/22132'	'033243'	'EEEEEE'	'IYSKHT'	'/22332'	'033443']	['EEEEE'	'ITVWG'
4QY2_A 0.0126853767540796 2.205492879487124 0.1908077994428967 [[157	159]	[76	79]	[158	161]	[235	240]	[158	175]	[57	61]	[182	186]] [3	5	6	1	4	0	2] [[50	52]	[225	228]	[313	316]	[432	437]	[573	595]	[738	742]	[953	957]] "[['EEE'	'TTN'	'223'	'334'	'EEE'	'STQ'	'223'	'334']	['EEEE'	'TLIE'	'20/3'	'3104'	'EEEE'	'PLVD'	'20/3'	'3104']	['EEEE'	'TNTY'
5THC_A 0.0085868030871965 2.254236238951519 0.299392097264437 [[164	166]	[86	89]	[165	168]	[242	247]	[165	182]	[67	71]] [3	5	6	1	4	0] [[50	52]	[225	228]	[313	316]	[432	437]	[573	595]	[738	742]] "[['EEE'	'TTN'	'223'	'334'	'EEE'	'STQ'	'223'	'334']	['EEEE'	'TLIE'	'20/3'	'3104'	'EEEE'	'PLVD'	'20/3'	'3104']	['EEEE'	'TNTY'	'2322'	'3433'	'EEEE'	'YQTS'	'2322'
3KLE_B 0.0058884769085072 2.157077115850208 0.3970588235294112 [[349	353]	[331	352]	[350	353]	[412	415]	[329	341]	[262	267]	[256	266]] [3	5	6	1	4	0	2] [[48	52]	[195	209]	[314	317]	[447	450]	[539	551]	[761	766]	[992	1003]] "[['EEEEE'	'LKTGK'	'03223'	'14334'	'EEEEE'	'LHSTQ'	'03223'	'14334']	['EEETTEEEEEEEEETTEEEEEE'	'KQGQGQWTYQIYQEPFKNLKTG'	'332ON32223/233NM330322'	'4434343334034432441433'	'EEETTEEEEEEEEEE'	'KNIDGYFKIYSKHTP'	'33/ON213/223322'	'440433240334433']	['EEEE'	'KTGK'
4XQO_A 0.0112803317771179 2.221654485574041 0.2319884726224776 [[164	166]	[86	89]	[165	168]	[242	247]	[165	182]	[67	71]	[191	195]] [3	5	6	1	4	0	2] [[50	52]	[225	228]	[313	316]	[432	437]	[573	595]	[738	742]	[978	982]] "[['EEE'	'TTN'	'223'	'334'	'EEE'	'STQ'	'223'	'334']	['EEEE'	'TLIE'	'20/3'	'3104'	'EEEE'	'PLVD'	'20/3'	'3104']	['EEEE'	'TNTY'
6BKP_A 0.0045697668866657 2.6227782743171177 0.3093415007656963 [[151	153]	[137	140]	[230	234]	[61	65]	[164	182]	[189	195]	[188	194]] [3	5	6	1	4	0	2] [[48	50]	[200	203]	[312	316]	[426	430]	[585	598]	[762	768]	[953	959]] "[['EEE'	'LNW'	'032'	'143'	'EEE'	'LHS'	'032'	'143']	['EEEE'	'SADI'	'213/'	'3240'	'EEEE'	'YFKI'	'213/'	'3240']	['EEEEE'	'ISIYW'
3PRM_A 0.0054553442933626 2.4947709911044225 0.3153846153846151 [[145	147]	[149	153]	[64	67]	[9	13]	[151	154]	[90	94]	[88	91]] [3	5	6	1	4	0	2] [[48	50]	[198	202]	[296	299]	[430	434]	[540	543]	[763	767]	[1002	1005]] "[['EEE'	'LHS'	'032'	'143'	'EEE'	'LHS'	'032'	'143']	['TTEEE'	'QTHFD'	'ON313'	'43424'	'TTEEE'	'DGYFK'	'ON213'	'43324']	['HHHH'	'LTES'
3RWN_C 0.0095113844291933 1.84806936019099 0.3443396226415087 [[274	277]	[226	229]	[151	155]	[145	150]	[273	279]	[254	257]	[134	138]] [3	5	6	1	4	0	2] [[50	53]	[224	227]	[311	315]	[431	436]	[592	598]	[766	769]	[957	961]] "[['EEEE'	'TTIK'	'22/3'	'3304'	'EEEE'	'STQD'	'2233'	'3344']	['EEEE'	'DTLV'	'320/'	'4310'	'EEEE'	'EPLV'	'320/'	'4310']	['EEEEE'	'GVSVT'
1JLG_B 0.0036024236524033 2.1673011700106577 0.4516129032258063 [[349	353]	[331	352]	[350	353]	[412	415]	[329	341]	[262	267]	[256	266]] [3	5	6	1	4	0	2] [[48	52]	[195	209]	[314	317]	[447	450]	[539	551]	[761	766]	[992	1003]] "[['EEEEE'	'LKTGK'	'03223'	'14334'	'EEEEE'	'LHSTQ'	'03223'	'14334']	['EEETTEEEEEEEEETTEEEEEE'	'KQGQGQWTYQIYQEPFKNLKTG'	'332ON32223/233NM330322'	'4434343334034432441433'	'EEETTEEEEEEEEEE'	'KNIDGYFKIYSKHTP'	'33/ON213/223322'	'440433240334433']	['EEEE'	'KTGK'
5GSW_A 0.0064412123924526 2.4494396546655164 0.3013698630136987 [[119	123]	[159	164]	[116	121]	[117	122]	[46	49]	[2	9]	[142	145]] [3	5	6	1	4	0	2] [[47	51]	[200	205]	[285	290]	[431	436]	[594	597]	[761	768]	[968	971]] "[['EEEEE'	'VVQYG'	'//322'	'00433'	'EEEEE'	'VLHST'	'/0322'	'01433']	['EEEEEE'	'GIHIGG'	'2/3/22'	'304033'	'EEEEEE'	'YFKIYS'	'213/22'	'324033']	['EEEEEE'	'VGDVVQ'
4QY1_K 0.0115678239851213 2.2395322832730296 0.2162162162162155 [[157	159]	[76	79]	[158	161]	[235	240]	[158	175]	[57	61]	[182	186]] [3	5	6	1	4	0	2] [[50	52]	[225	228]	[313	316]	[432	437]	[573	595]	[738	742]	[953	957]] "[['EEE'	'TTN'	'223'	'334'	'EEE'	'STQ'	'223'	'334']	['EEEE'	'TLIE'	'20/3'	'3104'	'EEEE'	'PLVD'	'20/3'	'3104']	['EEEE'	'TNTY'
6QT9_m 0.011560205303032 2.255782766167385 0.2093352192362094 [[92	94]	[164	170]	[5	8]	[61	64]	[167	170]	[167	170]] [5	6	1	4	0	2] [[206	208]	[294	300]	[423	426]	[578	581]	[761	764]	[987	990]] "[['EEE'	'NDT'	'332'	'443'	'EEE'	'KHT'	'332'	'443']	['.HHHHHH'	'DELSDAE'	']%""$%#%'	'4413424'	'.HHHHHH'	'DPLSETK'	']$""$%$%'	'4313434']	['....'	'GNLS'	'}]Z}'	'3413'	'....'	'YKLP'	'}]Z}'
3LAL_B 0.0025667272153109 1.96713788492052 0.5052816901408441 [[349	353]	[331	352]	[350	353]	[351	355]	[329	341]	[262	267]	[256	266]] [3	5	6	1	4	0	2] [[48	52]	[195	209]	[314	317]	[396	400]	[539	551]	[761	766]	[992	1003]] "[['EEEEE'	'LKTGK'	'03223'	'14334'	'EEEEE'	'LHSTQ'	'03223'	'14334']	['EEETTEEEEEEESSTT.EEEEE'	'KQGQGQWTYQIYQEPFKNLKTG'	'332ON32223/2VVNM]30322'	'4434343334034432441433'	'EEETTEEEEEEEEEE'	'KNIDGYFKIYSKHTP'	'33/ON213/223322'	'440433240334433']	['EEEE'	'KTGK'
4ZXS_A 0.0046883278618633 2.712651466397058 0.2915407854984888 [[33	35]	[150	154]	[130	134]	[124	129]	[154	158]	[131	134]	[15	21]] [3	5	6	1	4	0	2] [[50	52]	[200	204]	[296	300]	[448	453]	[573	577]	[761	764]	[958	964]] "[['EEE'	'GGD'	'223'	'334'	'EEE'	'STQ'	'223'	'334']	['EEEEE'	'SMWIS'	'212/2'	'32303'	'EEEEE'	'YFKIY'	'213/2'	'32403']	['HHHHH'	'LGDLD'
3LAN_B 0.0023189419635232 2.000763192060348 0.5079365079365079 [[349	353]	[331	352]	[350	353]	[351	355]	[329	341]	[262	267]	[256	266]] [3	5	6	1	4	0	2] [[48	52]	[195	209]	[314	317]	[396	400]	[539	551]	[761	766]	[992	1003]] "[['EEEEE'	'LKTGK'	'03223'	'14334'	'EEEEE'	'LHSTQ'	'03223'	'14334']	['EEETTEEEEEEESSTT.EEEEE'	'KQGQGQWTYQIYQEPFKNLKTG'	'332ON32223/2VVNM]30322'	'4434343334034432441433'	'EEETTEEEEEEEEEE'	'KNIDGYFKIYSKHTP'	'33/ON213/223322'	'440433240334433']	['EEEE'	'KTGK'
5NFF_G 0.0030729156636851 3.3893354216093243 0.2025316455696202 [[220	224]	[221	224]	[153	156]	[160	165]	[152	165]	[129	135]	[130	136]] [3	5	6	1	4	0	2] [[47	51]	[206	209]	[315	318]	[394	399]	[592	599]	[764	770]	[957	963]] "[['EEEEE'	'IQNTT'	'/3322'	'04433'	'EEEEE'	'VLHST'	'/0322'	'01433']	['EEEE'	'QNTT'	'3322'	'4433'	'EEEE'	'KHTP'	'3322'	'4433']	['EEEE'	'STDF'
1BEV_2 0.0067975865224656 2.4118367210892147 0.3033536585365854 [[79	81]	[118	121]	[235	239]	[236	240]	[227	232]	[94	98]] [3	5	6	1	4	2] [[50	52]	[206	209]	[311	315]	[448	452]	[594	599]	[954	958]] [['EEE'	'YWK'	'223'	'334'	'EEE'	'STQ'	'223'	'334']	['EEEE'	'HQGT'	'3322'	'4433'	'EEEE'	'KHTP'	'3322'	'4433']	['EEEEE'	'TEYNG'	'23232'	'34343'	'EEEEE'	'GIYQT'	'2/232'
3KEE_B 0.0074805561044392 2.2264522439925387 0.3401253918495295 [[6	9]	[6	9]	[163	168]	[76	80]	[33	38]	[173	178]	[173	178]] [3	5	6	1	4	0	2] [[50	53]	[204	207]	[285	290]	[436	440]	[595	600]	[764	769]	[1002	1007]] "[['EEEE'	'YSQQ'	'2233'	'3344'	'EEEE'	'STQD'	'2233'	'3344']	['EEEE'	'YSQQ'	'2233'	'3344'	'EEEE'	'YSKH'	'2233'	'3344']	['EEEEEE'	'VAKAVD'
5A33_B 0.0039815809477628 1.8881350748214365 0.4843749999999991 [[168	171]	[40	46]	[169	171]	[78	85]	[149	156]	[105	108]	[233	236]] [3	5	6	1	4	0	2] [[48	51]	[202	208]	[314	316]	[423	430]	[594	601]	[768	771]	[1005	1008]] [['EEEE'	'LDWS'	'0322'	'1433'	'EEEE'	'LHST'	'0322'	'1433']	['EEEEEEE'	'DVLLDEY'	'3/00332'	'4011443'	'EEEEEEE'	'KIYSKHT'	'3/22332'	'4033443']	['EEE'	'DWS'
1LW2_B 0.0059632329307212 2.17581608960107 0.3970588235294112 [[349	353]	[338	352]	[350	353]	[412	415]	[334	341]	[262	267]	[256	266]] [3	5	6	1	4	0	2] [[48	52]	[200	209]	[314	317]	[447	450]	[544	551]	[761	766]	[992	1003]] "[['EEEEE'	'LKTGK'	'03223'	'14334'	'EEEEE'	'LHSTQ'	'03223'	'14334']	['EEEEEEETTEEEEEE'	'TYQIYQEPFKNLKTG'	'223/233NM330322'	'334034432441433'	'EEEEEEEEEE'	'YFKIYSKHTP'	'213/223322'	'3240334433']	['EEEE'	'KTGK'
3J31_O 0.0056291638231113 1.6455031776105384 0.4665523156089191 [[156	158]	[3	7]	[152	158]	[3	8]	[152	157]	[335	339]	[163	167]] [3	5	6	1	4	0	2] [[50	52]	[202	206]	[311	317]	[394	399]	[594	599]	[769	773]	[978	982]] "[['EEE'	'TYE'	'223'	'334'	'EEE'	'STQ'	'223'	'334']	['EEEEE'	'EIYTE'	'3/223'	'40334'	'EEEEE'	'KIYSK'	'3/223'	'40334']	['EEEEEEE'	'YITITYE'
2O5N_B 0.0055344216918029 1.9505294787928087 0.4369747899159666 [[184	188]	[252	259]	[107	114]	[21	25]	[240	245]	[173	177]	[170	175]] [3	5	6	1	4	0	2] [[49	53]	[198	205]	[309	316]	[432	436]	[592	597]	[762	766]	[952	957]] "[['EEEEE'	'QYTLE'	'32203'	'43314'	'EEEEE'	'HSTQD'	'32233'	'43344']	['T.EEEEEE'	'NTTFEITS'	'O}213/22'	'43324033'	'TTEEEEEE'	'DGYFKIYS'	'ON213/22'	'43324033']	['..EEEEEE'	'NETITHRW'
2FZ1_B 0.0132849577500207 1.6880439548148374 0.25 [[180	182]	[178	182]	[172	182]	[32	39]	[75	81]	[58	60]] [3	5	6	1	4	2] [[49	51]	[205	209]	[311	316]	[394	401]	[594	600]	[1007	1009]] [['EEE'	'HSP'	'322'	'433'	'EEE'	'HST'	'322'	'433']	['EEEEE'	'SMHSP'	'21322'	'32433'	'EEEEE'	'SKHTP'	'23322'	'34433']	['EEEEEEEEEEE'	'TVSGTLSMHSP'	'2/222021322'	'30333132433'	'EEEEEE'	'GIYQTS'	'2/2322'
5KU0_2 0.01114406220483 2.1389665266389835 0.2629246676514027 [[106	109]	[207	209]	[244	252]	[248	252]	[104	108]	[144	146]	[145	147]] [3	5	6	1	4	0	2] [[50	53]	[225	227]	[307	315]	[449	453]	[547	551]	[746	748]	[1009	1011]] [['EEEE'	'YTVH'	'22/3'	'3304'	'EEEE'	'STQD'	'2233'	'3344']	['EEE'	'TLV'	'20/'	'310'	'EEE'	'PLV'	'20/'	'310']	['.S.EEEEEE'	'SPEIPITLT'
6ZLW_W 0.0017957839984792 2.070128453694992 0.5079365079365079 [[103	106]	[29	31]	[86	90]	[119	125]	[123	127]	[36	43]	[8	13]] [3	5	6	1	4	0	2] [[47	50]	[219	221]	[296	300]	[427	433]	[549	553]	[765	773]	[956	961]] "[['EEEE'	'VLTT'	'/022'	'0133'	'EEEE'	'VLHS'	'/032'	'0143']	['S..'	'PCS'	'U[}'	'323'	'S..'	'GFS'	'U[}'	'323']	['HHHHH'	'LEKWQ'
4OVZ_B 0.0053367703780317 3.068428942034989 0.2110481586402264 [[273	276]	[233	237]	[272	276]	[232	235]	[299	314]	[114	117]	[214	217]] [3	5	6	1	4	0	2] [[49	52]	[224	228]	[313	317]	[449	452]	[593	601]	[767	770]	[1009	1012]] "[['EEEE'	'HYTH'	'3223'	'4334'	'EEEE'	'HSTQ'	'3223'	'4334']	['EEEEE'	'QYLVQ'	'320/3'	'43104'	'EEEEE'	'EPLVD'	'320/3'	'43104']	['EEEEE'	'GHYTH'
4WE7_C 0.0033163591803127 2.6819180638416342 0.331775700934579 [[111	113]	[97	100]	[233	236]	[20	23]	[124	142]	[149	155]	[148	154]] [3	5	6	1	4	0	2] [[48	50]	[200	203]	[284	287]	[437	440]	[585	598]	[762	768]	[953	959]] "[['EEE'	'LNW'	'032'	'143'	'EEE'	'LHS'	'032'	'143']	['EEEE'	'SAKI'	'213/'	'3240'	'EEEE'	'YFKI'	'213/'	'3240']	['.EEE'	'PIGK'
4OLK_A 0.007185303534081 2.3249499946141965 0.3235294117647054 [[132	134]	[117	119]	[156	160]	[61	64]	[118	124]	[58	62]	[5	12]] [3	5	6	1	4	0	2] [[47	49]	[202	204]	[286	290]	[366	369]	[595	601]	[738	742]	[988	996]] "[['EEE'	'ILE'	'/03'	'014'	'EEE'	'VLH'	'/03'	'014']	['EEE'	'HIG'	'3/2'	'403'	'EEE'	'KIY'	'3/2'	'403']	['EEEEE'	'THFIE'
3UWA_A 0.0014214237693564 2.388336208125639 0.4249999999999996 [[119	121]	[77	81]	[119	123]	[109	113]	[76	84]	[25	29]	[131	139]] [3	5	6	1	4	0	2] [[51	53]	[202	206]	[313	317]	[394	398]	[549	557]	[748	752]	[951	959]] "[['EEE'	'YKK'	'233'	'344'	'EEE'	'TQD'	'233'	'344']	['EEEEE'	'KITWK'	'3/223'	'40334'	'EEEEE'	'KIYSK'	'3/223'	'40334']	['EEEEE'	'YKKWK'
1Z1J_B 0.0085275543919005 2.255108681784844 0.3093415007656963 [[1027	1029]	[1149	1152]	[1124	1127]	[1144	1151]	[1121	1125]	[1010	1012]	[1263	1269]] [3	5	6	1	4	0	2] [[48	50]	[200	203]	[311	314]	[371	378]	[547	551]	[746	748]	[954	960]] "[['EEE'	'LNG'	'032'	'143'	'EEE'	'LHS'	'032'	'143']	['EEEE'	'GFNI'	'213/'	'3240'	'EEEE'	'YFKI'	'213/'	'3240']	['EEEE'	'GVYQ'
5L7O_B 0.0049808953797968 1.868886204499 0.4665523156089191 [[218	221]	[88	90]	[219	222]	[140	148]	[162	169]	[117	123]] [5	6	1	4	0	2] [[201	204]	[287	289]	[394	397]	[558	567]	[763	768]	[1006	1012]] "[['EEEE'	'AHVY'	'13/2'	'2403'	'EEEE'	'FKIY'	'13/2'	'2403']	['EEE'	'QFI'	'31/'	'420'	'EEE'	'DAV'	'31/'	'420']	['EEEE'	'HVYA'	'3/21'	'4032'	'EEEE'	'NVYA'	'3/21'
4V0T_B 0.0034842708392034 1.9981212859552888 0.4895470383275264 [[40	50]	[101	104]	[48	56]	[4	8]	[164	167]	[164	172]] [5	6	1	4	0	2] [[196	204]	[296	299]	[394	402]	[595	599]	[750	753]	[1009	1017]] "[['EETT.TT.EEE'	'NIDHRPRCDIG'	'3/OO^NP[3/2'	'40445352403'	'EETTEEEEE'	'NIDGYFKIY'	'3/ON213/2'	'404332403']	['HHHH'	'LSNY'	'""$%$'	'1343'	'HHHH'	'LSET'	'""$%$'	'1343']	['EEEEEEEEE'	'DIGAVLAVV'	'3/21/01//'	'403201200'	'EEEEEEEEE'	'NVYADSFVI'	'3/21321//'
6ACW_B 0.0076796839545027 2.720006903670418 0.2059238363892803 [[223	225]	[221	225]	[234	238]	[99	103]	[236	241]	[90	94]	[80	83]] [3	5	6	1	4	0	2] [[48	50]	[204	208]	[311	315]	[450	454]	[594	599]	[769	773]	[968	971]] [['EEE'	'LKY'	'032'	'143'	'EEE'	'LHS'	'032'	'143']	['EEEEE'	'SPLKY'	'22032'	'33143'	'EEEEE'	'YSKHT'	'22332'	'33443']	['EEEEE'	'PITIT'
2O39_A 0.0046350000961823 2.607401730310634 0.3194444444444444 [[295	297]	[161	164]	[292	297]	[192	198]	[173	177]	[180	183]] [3	5	6	1	4	2] [[50	52]	[225	228]	[312	317]	[394	400]	[595	599]	[954	957]] [['EEE'	'SWN'	'223'	'334'	'EEE'	'STQ'	'223'	'334']	['EEEE'	'TLVK'	'20/3'	'3104'	'EEEE'	'PLVD'	'20/3'	'3104']	['EEEEEE'	'ITWSWN'	'/22223'	'033334'	'EEEEEE'	'IYQTSN'	'/23223'
3ZYD_A 0.0055182058133271 2.4033847691122694 0.3464566929133852 [[119	123]	[159	165]	[115	121]	[30	36]	[115	120]	[1	4]	[8	12]] [3	5	6	1	4	0	2] [[47	51]	[200	206]	[311	317]	[395	401]	[594	599]	[768	771]	[1013	1017]] [['EEEEE'	'VTEYG'	'/2322'	'03433'	'EEEEE'	'VLHST'	'/0322'	'01433']	['EEEEEEE'	'GIHVGGN'	'2/3/223'	'3040334'	'EEEEEEE'	'YFKIYSK'	'213/223'	'3240334']	['EEEEEEE'	'PVGQVTE'
5J09_C 0.0156792359438468 1.5737628863218296 0.1924686192468618 [[211	213]	[98	102]	[227	238]	[124	127]	[226	229]	[148	150]] [3	5	6	1	4	2] [[49	51]	[224	228]	[311	319]	[398	401]	[593	596]	[970	972]] [['EEE'	'HYG'	'322'	'433'	'EEE'	'HST'	'322'	'433']	['EEEEE'	'DYRIK'	'324/3'	'43504'	'EEEEE'	'EPLVD'	'320/3'	'43104']	['EEEEEEEEEEEE'	'YVTKLTLYVQFR'	'2/230202/314'	'303413130425'	'EEEEEEEEE'	'GIYQTSNFR'	'2/2322314'
4CX8_B 0.0034753124063777 1.9444499708294607 0.4973730297723282 [[6	8]	[101	104]	[48	56]	[4	8]	[164	167]	[164	171]] [5	6	1	4	0	2] [[203	205]	[296	299]	[394	402]	[595	599]	[750	753]	[1009	1016]] "[['EEE'	'VSG'	'/22'	'033'	'EEE'	'IYS'	'/22'	'033']	['HHHH'	'LSNY'	'""$%$'	'1343'	'HHHH'	'LSET'	'""$%$'	'1343']	['EEEEEEEEE'	'DIGAVLAVV'	'3/21/01//'	'403201200'	'EEEEEEEEE'	'NVYADSFVI'	'3/21321//'
4A1T_A 0.0082680942003016 2.241309290298932 0.3235294117647054 [[6	9]	[6	9]	[163	168]	[76	80]	[33	38]	[173	178]	[173	178]] [3	5	6	1	4	0	2] [[50	53]	[204	207]	[285	290]	[436	440]	[595	600]	[764	769]	[1002	1007]] "[['EEEE'	'YSQQ'	'2233'	'3344'	'EEEE'	'STQD'	'2233'	'3344']	['EEEE'	'YSQQ'	'2233'	'3344'	'EEEE'	'YSKH'	'2233'	'3344']	['EEEEEE'	'VAKAVD'
1JUV_A 0.0110696623396047 2.463686842262708 0.1569688768606225 [[177	180]	[177	179]	[176	180]	[175	178]	[124	129]	[36	40]	[38	42]] [3	5	6	1	4	0	2] [[49	52]	[207	209]	[313	317]	[448	451]	[595	600]	[762	766]	[954	958]] "[['EEEE'	'HWYK'	'3223'	'4334'	'EEEE'	'HSTQ'	'3223'	'4334']	['EEE'	'HWY'	'322'	'433'	'EEE'	'HTP'	'322'	'433']	['EEEEE'	'THWYK'
6TJY_E 0.0092728016310386 2.2485116810078023 0.2954545454545452 [[157	159]	[76	79]	[158	161]	[235	240]	[158	175]	[57	61]	[184	188]] [3	5	6	1	4	0	2] [[50	52]	[225	228]	[313	316]	[432	437]	[573	595]	[738	742]	[978	982]] "[['EEE'	'TTN'	'223'	'334'	'EEE'	'STQ'	'223'	'334']	['EEEE'	'TLIE'	'20/3'	'3104'	'EEEE'	'PLVD'	'20/3'	'3104']	['EEEE'	'TNTY'
1KEN_E 0.0104624918395785 2.1908549597248568 0.2799401197604791 [[58	60]	[179	183]	[132	140]	[135	140]	[177	182]	[284	286]	[191	195]] [3	5	6	1	4	0	2] [[47	49]	[203	207]	[309	317]	[430	437]	[546	551]	[744	746]	[1005	1009]] "[['EEE'	'ILD'	'/03'	'014'	'EEE'	'VLH'	'/03'	'014']	['EEEEE'	'IWGIH'	'/22/3'	'03304'	'EEEEE'	'IYSKH'	'/2233'	'03344']	['.S..EEEEE'	'QNGGSNAPK'
4O5N_A 0.0069562195491428 2.591919487271506 0.2555066079295154 [[151	153]	[137	140]	[230	234]	[61	65]	[164	182]	[189	195]	[188	194]] [3	5	6	1	4	0	2] [[48	50]	[200	203]	[312	316]	[426	430]	[585	598]	[762	768]	[953	959]] "[['EEE'	'LNW'	'032'	'143'	'EEE'	'LHS'	'032'	'143']	['EEEE'	'SADI'	'213/'	'3240'	'EEEE'	'YFKI'	'213/'	'3240']	['EEEEE'	'ISIYW'
3FZ2_B 0.0055496742887586 1.737143578928005 0.4665523156089191 [[131	133]	[123	133]	[60	63]	[48	51]	[128	131]	[78	81]	[15	18]] [3	5	6	1	4	0	2] [[50	52]	[200	206]	[315	318]	[396	399]	[596	599]	[761	764]	[957	960]] "[['EEE'	'TYE'	'223'	'334'	'EEE'	'STQ'	'223'	'334']	['EEEEEEEEEEE'	'SADLTYVITYE'	'213022//223'	'32413300334'	'EEEEEEE'	'YFKIYSK'	'213/223'	'3240334']	['EEEE'	'TWQA'
3PSE_A 0.0058142273109734 2.4880479963977904 0.317411402157165 [[145	147]	[149	153]	[64	67]	[9	13]	[151	154]	[90	93]	[88	91]] [3	5	6	1	4	0	2] [[48	50]	[198	202]	[296	299]	[430	434]	[540	543]	[763	766]	[1002	1005]] "[['EEE'	'LHS'	'032'	'143'	'EEE'	'LHS'	'032'	'143']	['TTEEE'	'QTHFD'	'ON313'	'43424'	'TTEEE'	'DGYFK'	'ON213'	'43324']	['HHHH'	'LTES'
6CNV_A 0.006756153251268 3.2489940934182457 0.1205766710353863 [[218	220]	[187	192]	[185	189]	[134	137]	[214	222]	[62	67]	[194	198]] [3	5	6	1	4	0	2] [[50	52]	[203	208]	[312	316]	[430	433]	[543	551]	[762	767]	[985	989]] "[['EEE'	'TTH'	'223'	'334'	'EEE'	'STQ'	'223'	'334']	['EEEEEE'	'VWGFHS'	'/22132'	'033243'	'EEEEEE'	'IYSKHT'	'/22332'	'033443']	['EEEEE'	'ITVWG'
2XCF_A 0.0116304297137956 2.2630382774917432 0.2179487179487178 [[75	77]	[48	52]	[163	168]	[6	9]	[33	38]	[172	176]	[173	178]] [3	5	6	1	4	0	2] [[50	52]	[197	201]	[285	290]	[376	379]	[595	600]	[760	764]	[1002	1007]] "[['EEE'	'YTN'	'223'	'334'	'EEE'	'STQ'	'223'	'334']	['ETTEE'	'INGVC'	'/ON/1'	'04302'	'ETTEE'	'IDGYF'	'/ON21'	'04332']	['EEEEEE'	'VAKAVD'
7AGG_C 0.005055689092935 2.617370499909041 0.3113496932515331 [[295	297]	[161	164]	[292	297]	[192	198]	[173	177]	[180	183]] [3	5	6	1	4	2] [[50	52]	[225	228]	[312	317]	[394	400]	[595	599]	[954	957]] [['EEE'	'SWN'	'223'	'334'	'EEE'	'STQ'	'223'	'334']	['EEEE'	'TLVK'	'20/3'	'3104'	'EEEE'	'PLVD'	'20/3'	'3104']	['EEEEEE'	'VTWSWN'	'/22223'	'033334'	'EEEEEE'	'IYQTSN'	'/23223'
3M8P_B 0.0045428906063246 1.9745498002364017 0.4690721649484539 [[349	353]	[331	352]	[350	353]	[352	354]	[329	341]	[262	267]	[256	266]] [3	5	6	1	4	0	2] [[48	52]	[195	209]	[314	317]	[449	451]	[539	551]	[761	766]	[992	1003]] "[['EEEEE'	'LKTGK'	'03223'	'14334'	'EEEEE'	'LHSTQ'	'03223'	'14334']	['EEETTEEEEEEESSTT.EEEEE'	'KQGQGQWTYQIYQEPFKNLKTG'	'332ON32223/2VVNM]30322'	'4434343334034432441433'	'EEETTEEEEEEEEEE'	'KNIDGYFKIYSKHTP'	'33/ON213/223322'	'440433240334433']	['EEEE'	'KTGK'
6TJY_K 0.0130208172170355 2.2162398506066867 0.1908077994428967 [[202	204]	[76	79]	[158	161]	[235	240]	[158	175]	[57	61]	[184	188]] [3	5	6	1	4	0	2] [[51	53]	[225	228]	[313	316]	[432	437]	[573	595]	[738	742]	[978	982]] "[['EEE'	'YKN'	'233'	'344'	'EEE'	'TQD'	'233'	'344']	['EEEE'	'TLIE'	'20/3'	'3104'	'EEEE'	'PLVD'	'20/3'	'3104']	['EEEE'	'TNTY'
4U4H_A 0.0048095849274454 1.7029697132175143 0.4947552447552445 [[132	136]	[150	153]	[151	153]	[14	21]	[34	37]	[90	94]	[184	188]] [3	5	6	1	4	0	2] [[47	51]	[206	209]	[314	316]	[433	440]	[593	596]	[767	771]	[959	963]] "[['EEEEE'	'VLISG'	'/0/22'	'01033'	'EEEEE'	'VLHST'	'/0322'	'01433']	['EEEE'	'EHPT'	'3322'	'4433'	'EEEE'	'KHTP'	'3322'	'4433']	['EEE'	'HPT'
6CSA_C 0.0078616458351299 2.422860442051099 0.2780269058295965 [[79	81]	[64	68]	[183	187]	[158	163]	[185	192]	[68	70]	[93	95]] [3	5	6	1	4	0	2] [[50	52]	[204	208]	[309	313]	[384	389]	[594	601]	[735	737]	[1009	1011]] [['EEE'	'WWK'	'223'	'334'	'EEE'	'STQ'	'223'	'334']	['EEEEE'	'YTLKS'	'22032'	'33143'	'EEEEE'	'YSKHT'	'22332'	'33443']	['.SEEE'	'NNSAT'
2O8M_A 0.0087049081740714 2.2409148798306795 0.3153846153846151 [[75	77]	[48	52]	[163	168]	[6	9]	[33	38]	[174	176]	[173	178]] [3	5	6	1	4	0	2] [[50	52]	[197	201]	[285	290]	[376	379]	[595	600]	[762	764]	[1002	1007]] "[['EEE'	'YTN'	'223'	'334'	'EEE'	'STQ'	'223'	'334']	['ETTEE'	'INGVC'	'/ON/1'	'04302'	'ETTEE'	'IDGYF'	'/ON21'	'04332']	['EEEEEE'	'VAKAVD'
4F15_G 0.0112086180331175 2.851515764249791 0.0542540073982731 [[123	126]	[227	231]	[228	230]	[159	162]	[158	163]	[165	167]	[98	101]] [3	5	6	1	4	0	2] [[38	41]	[201	205]	[314	316]	[423	426]	[530	535]	[735	737]	[1009	1012]] "[['.SSS'	'WPNH'	'}UVV'	'3344'	'.SSS'	'YPDK'	'}UVV'	'3344']	['EEEEE'	'MNYYW'	'13222'	'24333'	'EEEEE'	'FKIYS'	'13/22'	'24033']	['EEE'	'NYY'
6LGX_B 0.0056163332292151 1.330709410742534 0.502636203866432 [[8	10]	[8	18]	[6	9]	[328	331]	[188	192]	[283	291]	[281	289]] [3	5	6	1	4	0	2] [[51	53]	[205	211]	[311	314]	[448	451]	[605	609]	[762	771]	[953	961]] "[['EEE'	'PDE'	'233'	'344'	'EEE'	'TQD'	'233'	'344']	['EEEE...EE..'	'PDELGPWSPID'	'2330}}}22Y]'	'34413333304'	'EEEEE..'	'SKHTPIN'	'23322Y]'	'3443304']	['EEEE'	'TIPD'
4KPQ_A 0.0028647661723674 2.5559528597584773 0.3680000000000001 [[162	169]	[229	234]	[164	169]	[243	247]	[39	42]	[62	66]	[63	66]] [3	5	6	1	4	0	2] [[45	52]	[200	205]	[312	317]	[395	399]	[554	557]	[766	770]	[1005	1008]] "[['..EEEEEE'	'PVISKTYN'	'}Y/23223'	'30034334'	'.SEEEEEE'	'SSVLHSTQ'	'}U/03223'	'33014334']	['EEEEEE'	'WMKIYW'	'213/22'	'324033'	'EEEEEE'	'YFKIYS'	'213/22'	'324033']	['EEEEEE'	'ISKTYN'
6EGX_A 0.0051154138509695 2.9097955955898938 0.2592047128129595 [[214	218]	[208	218]	[116	119]	[213	217]	[150	154]	[234	237]	[34	37]] [3	5	6	1	4	0	2] [[49	53]	[200	207]	[311	314]	[433	437]	[572	576]	[755	758]	[978	981]] "[['EEEEE'	'EAGDD'	'31233'	'42344'	'EEEEE'	'HSTQD'	'32233'	'43344']	['EEEEEEEEEEE'	'YMSVWVEAGDD'	'212/2/31233'	'32303042344'	'EEEEEEEE'	'YFKIYSKH'	'213/2233'	'32403344']	['EEEE'	'YVTH'
4XQO_C 0.0068875427795538 2.212738905617224 0.3723916532905293 [[164	166]	[86	89]	[165	168]	[242	247]	[165	182]	[67	71]	[66	68]] [3	5	6	1	4	0	2] [[50	52]	[225	228]	[313	316]	[432	437]	[573	595]	[738	742]	[1007	1009]] "[['EEE'	'TTN'	'223'	'334'	'EEE'	'STQ'	'223'	'334']	['EEEE'	'TLIE'	'20/3'	'3104'	'EEEE'	'PLVD'	'20/3'	'3104']	['EEEE'	'TNTY'
3ZZ8_A 0.0059024679105245 2.4217237500026165 0.3359374999999998 [[119	123]	[159	164]	[115	121]	[30	36]	[115	120]	[1	4]	[8	12]] [3	5	6	1	4	0	2] [[47	51]	[200	205]	[311	317]	[395	401]	[594	599]	[768	771]	[1013	1017]] [['EEEEE'	'VTEYG'	'/2322'	'03433'	'EEEEE'	'VLHST'	'/0322'	'01433']	['EEEEEE'	'GIHVGG'	'2/3/22'	'304033'	'EEEEEE'	'YFKIYS'	'213/22'	'324033']	['EEEEEEE'	'PVGQVTE'
3ZVG_A 0.0058840962145852 2.422793062439053 0.3359374999999998 [[119	123]	[159	164]	[115	121]	[35	40]	[115	120]	[177	179]	[4	8]] [3	5	6	1	4	0	2] [[47	51]	[200	205]	[311	317]	[400	405]	[594	599]	[757	759]	[956	960]] "[['EEEEE'	'VTNYG'	'/2322'	'03433'	'EEEEE'	'VLHST'	'/0322'	'01433']	['EEEEEE'	'GIHVGG'	'2/3/22'	'304033'	'EEEEEE'	'YFKIYS'	'213/22'	'324033']	['EEEEEEE'	'PVGQVTN'
5XS4_B 0.006155457379163 2.533825299198772 0.299392097264437 [[67	69]	[67	71]	[228	247]	[235	239]	[194	199]	[90	94]	[94	98]] [3	5	6	1	4	0	2] [[50	52]	[205	209]	[304	318]	[449	453]	[596	601]	[769	773]	[954	958]] [['EEE'	'STK'	'223'	'334'	'EEE'	'STQ'	'223'	'334']	['EEEEE'	'STKSW'	'22322'	'33433'	'EEEEE'	'SKHTP'	'23322'	'34433']	['TTS.S.EEEEEEEEEEEEEE'	'NGATTEVPVTLTIAPLNSEF'
2J7Q_A 0.0037088085761287 2.5055806065642017 0.3636363636363628 [[83	88]	[92	95]	[91	96]	[191	196]	[192	196]	[121	124]	[62	68]] [3	5	6	1	4	0	2] [[45	50]	[203	206]	[313	318]	[429	434]	[572	576]	[766	769]	[989	995]] "[['.SEEEE'	'PTVIET'	'}U//32'	'330043'	'.SEEEE'	'SSVLHS'	'}U/032'	'330143']	['EEEE'	'ITGH'	'/223'	'0334'	'EEEE'	'IYSK'	'/223'	'0334']	['EEEEEE'	'GITGHA'
3KF2_B 0.0111999809694291 2.250459278627269 0.2409288824383157 [[75	77]	[48	52]	[163	168]	[6	9]	[33	38]	[174	176]	[173	178]] [3	5	6	1	4	0	2] [[50	52]	[197	201]	[285	290]	[376	379]	[595	600]	[762	764]	[1002	1007]] "[['EEE'	'YTN'	'223'	'334'	'EEE'	'STQ'	'223'	'334']	['ETTEE'	'INGVC'	'/ON/1'	'04302'	'ETTEE'	'IDGYF'	'/ON21'	'04332']	['EEEEEE'	'VAKAVD'
1C1B_B 0.004110062969885 2.2337053133017664 0.434563758389261 [[349	353]	[331	352]	[350	353]	[412	415]	[329	341]	[262	267]	[256	266]] [3	5	6	1	4	0	2] [[48	52]	[195	209]	[314	317]	[447	450]	[539	551]	[761	766]	[992	1003]] "[['EEEEE'	'LKTGK'	'03223'	'14334'	'EEEEE'	'LHSTQ'	'03223'	'14334']	['EEETTEEEEEEEEETTEEEEEE'	'KQGQGQWTYQIYQEPFKNLKTG'	'332ON32223/233NM330322'	'4434343334034432441433'	'EEETTEEEEEEEEEE'	'KNIDGYFKIYSKHTP'	'33/ON213/223322'	'440433240334433']	['EEEE'	'KTGK'
4I33_B 0.0089046785023262 2.226850985366008 0.317411402157165 [[6	9]	[6	9]	[163	168]	[60	63]	[166	169]	[173	178]	[173	178]] [3	5	6	1	4	0	2] [[50	53]	[204	207]	[285	290]	[412	415]	[538	541]	[764	769]	[1002	1007]] "[['EEEE'	'YSQQ'	'2233'	'3344'	'EEEE'	'STQD'	'2233'	'3344']	['EEEE'	'YSQQ'	'2233'	'3344'	'EEEE'	'YSKH'	'2233'	'3344']	['EEEEEE'	'VAKAVD'
6LYJ_A 0.007092520515909 2.416769068480936 0.3053435114503815 [[208	211]	[248	250]	[61	65]	[176	180]	[208	210]	[121	124]	[118	124]] [3	5	6	1	4	0	2] [[47	50]	[216	218]	[282	286]	[366	370]	[610	612]	[762	765]	[1008	1014]] "[['EEEE'	'VLTS'	'/022'	'0133'	'EEEE'	'VLHS'	'/032'	'0143']	['PPP'	'LGE'	'EGH'	'134'	'PPP'	'LPQ'	'EGH'	'134']	['TS.EE'	'QATVY'
3NBP_B 0.0047426255606263 1.823208171135812 0.4895470383275264 [[349	353]	[331	352]	[350	353]	[352	354]	[329	341]	[262	267]	[256	266]] [3	5	6	1	4	0	2] [[48	52]	[195	209]	[314	317]	[449	451]	[539	551]	[761	766]	[992	1003]] "[['EEEEE'	'LKTGK'	'03223'	'14334'	'EEEEE'	'LHSTQ'	'03223'	'14334']	['EEETTEEEEEEESSTT.EEEEE'	'KQGQGQWTYQIYQEPFKNLKTG'	'332ON32223/2VVNM]30322'	'4434343334034432441433'	'EEETTEEEEEEEEEE'	'KNIDGYFKIYSKHTP'	'33/ON213/223322'	'440433240334433']	['EEEE'	'KTGK'
1QHV_A 0.0080342325076277 2.408962195718535 0.2837837837837831 [[404	406]	[515	521]	[517	521]	[561	564]	[419	427]	[446	448]	[543	550]] [3	5	6	1	4	0	2] [[38	40]	[202	208]	[312	316]	[412	415]	[541	554]	[757	759]	[968	975]] [['.SS'	'TPD'	'}UV'	'334'	'.SS'	'YPD'	'}UV'	'334']	['EEEEEEE'	'NIVSQVY'	'3//23/2'	'4003403'	'EEEEEEE'	'KIYSKHT'	'3/22332'	'4033443']	['EEEEE'	'VSQVY'
3ZVF_A 0.0057530756913607 2.4232913492287467 0.3422291993720563 [[119	123]	[159	164]	[115	121]	[35	40]	[115	120]	[177	179]	[4	8]] [3	5	6	1	4	0	2] [[47	51]	[200	205]	[311	317]	[400	405]	[594	599]	[757	759]	[956	960]] "[['EEEEE'	'VTNYG'	'/2322'	'03433'	'EEEEE'	'VLHST'	'/0322'	'01433']	['EEEEEE'	'GIHVGG'	'2/3/22'	'304033'	'EEEEEE'	'YFKIYS'	'213/22'	'324033']	['EEEEEEE'	'PVGQVTN'
2RHB_F 0.0052941295047991 2.1115100362426737 0.4393939393939385 [[177	181]	[322	328]	[284	291]	[287	293]	[287	291]	[302	304]	[208	215]] [3	5	6	1	4	0	2] [[49	53]	[197	204]	[282	289]	[430	436]	[572	576]	[771	773]	[953	960]] "[['EEEEE'	'NYFKK'	'32133'	'43244'	'EEEEE'	'HSTQD'	'32233'	'43344']	['ETTEEEE'	'IDYAEIS'	'/ON13/2'	'0432403'	'ETTEEEEE'	'IDGYFKIY'	'/ON213/2'	'04332403']	['TT..EEEE'	'QTGSSKCV'
3KLE_F 0.0059960044032892 2.1511950476528576 0.4132231404958679 [[349	353]	[331	352]	[350	353]	[412	415]	[329	341]	[262	267]	[256	266]] [3	5	6	1	4	0	2] [[48	52]	[195	209]	[314	317]	[447	450]	[539	551]	[761	766]	[992	1003]] "[['EEEEE'	'LKTGK'	'03223'	'14334'	'EEEEE'	'LHSTQ'	'03223'	'14334']	['EEETTEEEEEEEEETTEEEEEE'	'KQGQGQWTYQIYQEPFKNLKTG'	'332ON32223/233NM330322'	'4434343334034432441433'	'EEETTEEEEEEEEEE'	'KNIDGYFKIYSKHTP'	'33/ON213/223322'	'440433240334433']	['EEEE'	'KTGK'
3RWN_A 0.009505106573324 1.993598555249214 0.3443396226415087 [[274	277]	[226	229]	[151	155]	[145	150]	[273	279]	[254	257]	[130	138]] [3	5	6	1	4	0	2] [[50	53]	[224	227]	[311	315]	[431	436]	[592	598]	[766	769]	[998	1006]] "[['EEEE'	'TTIK'	'22/3'	'3304'	'EEEE'	'STQD'	'2233'	'3344']	['EEEE'	'DTLV'	'320/'	'4310'	'EEEE'	'EPLV'	'320/'	'4310']	['EEEEE'	'GVSVT'
5MV6_A 0.0029215539881532 3.266626594653092 0.2463556851311954 [[43	45]	[120	124]	[220	225]	[180	182]	[220	225]	[193	196]	[23	25]] [3	5	6	1	4	0	2] [[50	52]	[203	207]	[311	316]	[447	449]	[594	599]	[756	759]	[1014	1016]] [['EEE'	'YGQ'	'223'	'334'	'EEE'	'STQ'	'223'	'334']	['EEEEE'	'IWVQH'	'/2/33'	'03044'	'EEEEE'	'IYSKH'	'/2233'	'03344']	['EEEEEE'	'PVTIYY'
4WE6_A 0.0051631717350301 3.170899847516343 0.2093352192362094 [[169	171]	[169	172]	[234	237]	[20	23]	[124	142]	[149	155]	[148	154]] [3	5	6	1	4	0	2] [[51	53]	[205	208]	[285	288]	[437	440]	[585	598]	[762	768]	[953	959]] "[['EEE'	'SQQ'	'233'	'344'	'EEE'	'TQD'	'233'	'344']	['EEEE'	'SQQT'	'2332'	'3443'	'EEEE'	'SKHT'	'2332'	'3443']	['EEEE'	'IGKA'
2OXT_A 0.0088312847946519 2.455980576467751 0.248175182481751 [[140	143]	[207	209]	[154	162]	[154	160]	[216	220]	[240	244]	[22	45]] [3	5	6	1	4	0	2] [[44	47]	[225	227]	[294	302]	[364	370]	[603	607]	[764	768]	[953	962]] "[['..SE'	'RTDV'	'^}V/'	'5340'	'..SE'	'RSSV'	'^}U/'	'5330']	['EEE'	'GLV'	'20/'	'310'	'EEE'	'PLV'	'20/'	'310']	['.HHHHHHHH'	'KWSVESERT'
5LW5_B 0.0054393890562232 2.993504006277182 0.2409288824383157 [[851	853]	[776	778]	[860	863]	[861	863]	[744	748]	[823	825]	[801	805]] [3	5	6	1	4	0	2] [[38	40]	[216	218]	[312	315]	[449	451]	[549	553]	[746	748]	[1002	1006]] "[['.SS'	'PSD'	'}UV'	'334'	'.SS'	'YPD'	'}UV'	'334']	['PPP'	'LPQ'	'EGH'	'134'	'PPP'	'LPQ'	'EGH'	'134']	['EEEE'	'ITHT'
2RHB_A 0.0065770597455565 2.0117463880969413 0.415562913907284 [[177	181]	[322	328]	[284	291]	[287	293]	[287	291]	[302	304]	[208	215]] [3	5	6	1	4	0	2] [[49	53]	[197	204]	[282	289]	[430	436]	[572	576]	[771	773]	[953	960]] "[['EEEEE'	'NYFKK'	'32133'	'43244'	'EEEEE'	'HSTQD'	'32233'	'43344']	['ETTEEEE'	'IDYAEIS'	'/ON13/2'	'0432403'	'ETTEEEEE'	'IDGYFKIY'	'/ON213/2'	'04332403']	['TT..EEEE'	'QTGSSKCV'
4V0T_A 0.0047514063776717 2.000470326996516 0.4690721649484539 [[40	50]	[101	104]	[48	56]	[4	8]	[164	167]	[164	170]] [5	6	1	4	0	2] [[196	204]	[296	299]	[394	402]	[595	599]	[750	753]	[1009	1015]] "[['EETT.TT.EEE'	'NIDHRPRCDIG'	'3/OO^NP[3/2'	'40445352403'	'EETTEEEEE'	'NIDGYFKIY'	'3/ON213/2'	'404332403']	['HHHH'	'LSNY'	'""$%$'	'1343'	'HHHH'	'LSET'	'""$%$'	'1343']	['EEEEEEEEE'	'DIGAVLAVV'	'3/21/01//'	'403201200'	'EEEEEEEEE'	'NVYADSFVI'	'3/21321//'
1F15_C 0.0047849817165187 3.3932710792467065 0.174450549450549 [[185	189]	[187	189]	[118	124]	[34	37]	[70	74]	[139	141]	[36	41]] [3	5	6	1	4	0	2] [[47	51]	[203	205]	[309	315]	[367	370]	[592	596]	[738	740]	[1009	1014]] "[['EEEEE'	'VLVYS'	'/0/22'	'01033'	'EEEEE'	'VLHST'	'/0322'	'01433']	['EEE'	'VYS'	'/22'	'033'	'EEE'	'IYS'	'/22'	'033']	['.SEEEEE'	'DSTVWVT'
1JLE_B 0.0046443412995841 2.173446541123368 0.4467005076142123 [[349	353]	[331	352]	[350	353]	[412	415]	[329	341]	[262	267]	[256	266]] [3	5	6	1	4	0	2] [[48	52]	[195	209]	[314	317]	[447	450]	[539	551]	[761	766]	[992	1003]] "[['EEEEE'	'LKTGK'	'03223'	'14334'	'EEEEE'	'LHSTQ'	'03223'	'14334']	['EEETTEEEEEEEEETTEEEEEE'	'KQGQGQWTYQIYQEPFKNLKTG'	'332ON32223/233NM330322'	'4434343334034432441433'	'EEETTEEEEEEEEEE'	'KNIDGYFKIYSKHTP'	'33/ON213/223322'	'440433240334433']	['EEEE'	'KTGK'
4MWF_D 0.0064037857958132 1.7156537639716791 0.4540816326530608 [[529	532]	[627	629]	[615	617]	[615	618]	[513	518]] [3	5	6	1	4] [[38	41]	[201	203]	[296	298]	[368	371]	[596	601]] "[['.S.S'	'WGAN'	'}U[V'	'3324'	'.SSS'	'YPDK'	'}UVV'	'3344']	['EEE'	'FKV'	'13/'	'240'	'EEE'	'FKI'	'13/'	'240']	['HHH'	'LWH'	'""$%'	'134'	'HHH'	'LSE'	'""$%'	'134']	['HHH.'	'LWHY'	'""$%}'	'1343'
6NS9_A 0.0069151160020757 2.567956840309411 0.2742175856929947 [[209	211]	[137	140]	[230	234]	[61	65]	[177	182]	[189	195]	[188	194]] [3	5	6	1	4	0	2] [[51	53]	[200	203]	[312	316]	[426	430]	[546	551]	[762	768]	[953	959]] "[['EEE'	'SQQ'	'233'	'344'	'EEE'	'TQD'	'233'	'344']	['EEEE'	'SADI'	'213/'	'3240'	'EEEE'	'YFKI'	'213/'	'3240']	['EEEEE'	'ISIYW'
4JZ5_A 0.0078354695107649 1.5678403208150222 0.4297658862876254 [[150	153]	[171	175]	[171	174]	[171	175]	[183	186]	[77	80]	[71	78]] [3	5	6	1	4	0	2] [[42	45]	[205	209]	[313	316]	[449	453]	[592	595]	[738	741]	[954	961]] "[['EE..'	'VARY'	'/1^}'	'0253'	'EE..'	'VFRS'	'/1^}'	'0253']	['EEEEE'	'WQYTS'	'23222'	'34333'	'EEEEE'	'SKHTP'	'23322'	'34433']	['EEEE'	'WQYT'
4I31_B 0.0085329887021377 2.2310778145305745 0.331775700934579 [[6	9]	[6	9]	[163	168]	[60	63]	[52	55]	[173	178]	[173	178]] [3	5	6	1	4	0	2] [[50	53]	[204	207]	[285	290]	[412	415]	[592	595]	[764	769]	[1002	1007]] "[['EEEE'	'YSQQ'	'2233'	'3344'	'EEEE'	'STQD'	'2233'	'3344']	['EEEE'	'YSQQ'	'2233'	'3344'	'EEEE'	'YSKH'	'2233'	'3344']	['EEEEEE'	'VAKAVD'
4K6B_C 0.0111282789172012 1.842123453939048 0.3235294117647054 [[309	312]	[261	264]	[186	190]	[180	185]	[308	314]	[168	170]	[170	173]] [3	5	6	1	4	0	2] [[50	53]	[224	227]	[311	315]	[431	436]	[592	598]	[738	740]	[958	961]] "[['EEEE'	'TTIK'	'22/3'	'3304'	'EEEE'	'STQD'	'2233'	'3344']	['EEEE'	'DTLV'	'320/'	'4310'	'EEEE'	'EPLV'	'320/'	'4310']	['EEEEE'	'GVSVT'
4I32_A 0.0116800941818401 2.237690809960584 0.2391304347826086 [[6	9]	[6	9]	[163	167]	[60	63]	[52	55]	[173	178]	[173	178]] [3	5	6	1	4	0	2] [[50	53]	[204	207]	[285	289]	[412	415]	[592	595]	[764	769]	[1002	1007]] "[['EEEE'	'YSQQ'	'2233'	'3344'	'EEEE'	'STQD'	'2233'	'3344']	['EEEE'	'YSQQ'	'2233'	'3344'	'EEEE'	'YSKH'	'2233'	'3344']	['EEEEE'	'VAKAV'
5V5I_C 0.0105444775944394 2.4963849270421603 0.1825726141078834 [[145	147]	[149	153]	[64	67]	[9	13]	[151	154]	[90	94]	[88	91]] [3	5	6	1	4	0	2] [[48	50]	[198	202]	[296	299]	[430	434]	[540	543]	[763	767]	[1002	1005]] "[['EEE'	'LHS'	'032'	'143'	'EEE'	'LHS'	'032'	'143']	['TTEEE'	'QTHFD'	'ON313'	'43424'	'TTEEE'	'DGYFK'	'ON213'	'43324']	['HHHH'	'LTES'
4M44_A 0.0084958359502182 3.23391960202124 0.0727728983688826 [[218	220]	[187	192]	[185	189]	[252	255]	[214	222]	[62	67]	[194	199]] [3	5	6	1	4	0	2] [[50	52]	[203	208]	[312	316]	[412	415]	[543	551]	[762	767]	[985	990]] "[['EEE'	'TTH'	'223'	'334'	'EEE'	'STQ'	'223'	'334']	['EEEEEE'	'VWGFHS'	'/22132'	'033243'	'EEEEEE'	'IYSKHT'	'/22332'	'033443']	['EEEEE'	'ITVWG'
5XN0_B 0.0024617090435819 2.163311474787078 0.5052816901408441 [[349	353]	[331	352]	[350	353]	[351	355]	[329	341]	[262	267]	[256	266]] [3	5	6	1	4	0	2] [[48	52]	[195	209]	[314	317]	[396	400]	[539	551]	[761	766]	[992	1003]] "[['EEEEE'	'LKTGK'	'03223'	'14334'	'EEEEE'	'LHSTQ'	'03223'	'14334']	['EEETTEEEEEEEEETTEEEEEE'	'KQGQGQWTYQIYQEPFKNLKTG'	'332ON32223/233NM330322'	'4434343334034432441433'	'EEETTEEEEEEEEEE'	'KNIDGYFKIYSKHTP'	'33/ON213/223322'	'440433240334433']	['EEEE'	'KTGK'
4JUJ_E 0.0076570314247858 2.3997715344221024 0.3053435114503815 [[178	184]	[166	170]	[165	168]	[244	249]	[232	237]	[87	89]	[102	105]] [3	5	6	1	4	0	2] [[47	53]	[207	211]	[313	316]	[376	381]	[547	552]	[744	746]	[1009	1012]] "[['EEEEEEE'	'VLWGVHH'	'/022/33'	'0133044'	'EEEEEEE'	'VLHSTQD'	'/032233'	'0143344']	['EEEE.'	'KSYVN'	'322/]'	'43304'	'EEE..'	'HTPIN'	'322Y]'	'43304']	['EEEE'	'SKSY'
1QIU_B 0.009025148893973 2.4090388113322625 0.2629246676514027 [[404	406]	[515	521]	[517	521]	[561	565]	[419	427]	[446	448]	[543	550]] [3	5	6	1	4	0	2] [[38	40]	[202	208]	[312	316]	[412	416]	[541	554]	[757	759]	[968	975]] [['.SS'	'TPD'	'}UV'	'334'	'.SS'	'YPD'	'}UV'	'334']	['EEEEEEE'	'NIVSQVY'	'3//23/2'	'4003403'	'EEEEEEE'	'KIYSKHT'	'3/22332'	'4033443']	['EEEEE'	'VSQVY'
2FE8_C 0.0050120286000521 3.2221287178874074 0.2059238363892803 [[273	276]	[233	237]	[273	276]	[187	201]	[299	304]	[114	117]	[214	217]] [3	5	6	1	4	0	2] [[49	52]	[224	228]	[314	317]	[432	453]	[593	598]	[767	770]	[1009	1012]] "[['EEEE'	'HYTH'	'3223'	'4334'	'EEEE'	'HSTQ'	'3223'	'4334']	['EEEEE'	'QYLVQ'	'320/3'	'43104'	'EEEEE'	'EPLVD'	'320/3'	'43104']	['EEEE'	'HYTH'
3OYP_A 0.0112242869587573 2.2124722420207923 0.2666666666666659 [[6	9]	[6	9]	[163	168]	[60	63]	[166	169]	[14	17]	[132	134]] [3	5	6	1	4	0	2] [[50	53]	[204	207]	[285	290]	[412	415]	[538	541]	[767	770]	[997	999]] "[['EEEE'	'YSQQ'	'2233'	'3344'	'EEEE'	'STQD'	'2233'	'3344']	['EEEE'	'YSQQ'	'2233'	'3344'	'EEEE'	'YSKH'	'2233'	'3344']	['EEEEEE'	'VAKAVD'
5W08_E 0.004393953805464 2.9051137283598765 0.2915407854984888 [[151	153]	[179	183]	[280	283]	[60	63]	[51	60]	[189	195]	[188	194]] [3	5	6	1	4	0	2] [[48	50]	[203	207]	[310	313]	[437	440]	[576	586]	[762	768]	[953	959]] "[['EEE'	'LNW'	'032'	'143'	'EEE'	'LHS'	'032'	'143']	['EEEEE'	'IWGVH'	'/22/3'	'03304'	'EEEEE'	'IYSKH'	'/2233'	'03344']	['SEEE'	'ETIT'
4P26_D 0.0108663545209322 2.5670610587844283 0.1522911051212934 [[505	510]	[334	339]	[479	483]	[273	276]	[513	516]	[453	457]	[449	457]] [3	5	6	1	4	0	2] [[38	43]	[202	207]	[314	318]	[441	444]	[548	551]	[769	773]	[954	960]] "[['.SS.EE'	'PTNGVF'	'}UV}/1'	'334302'	'.SSSEE'	'YPDKVF'	'}UVV/1'	'334402']	['EEEEEE'	'HVSTFK'	'3/2213'	'403324'	'EEEEEE'	'KIYSKH'	'3/2233'	'403344']	['EEEEE'	'NLGEF'
4WSX_S 0.0075245575956951 2.21402209275198 0.3658146964856228 [[157	159]	[76	79]	[158	161]	[235	240]	[158	175]	[57	61]	[182	186]] [3	5	6	1	4	0	2] [[50	52]	[225	228]	[313	316]	[432	437]	[573	595]	[738	742]	[953	957]] "[['EEE'	'TTN'	'223'	'334'	'EEE'	'STQ'	'223'	'334']	['EEEE'	'TLIE'	'20/3'	'3104'	'EEEE'	'PLVD'	'20/3'	'3104']	['EEEE'	'TNTY'
4WSX_U 0.0075580589670919 2.214269105209412 0.3658146964856228 [[157	159]	[76	79]	[158	161]	[235	240]	[158	175]	[57	61]	[182	186]] [3	5	6	1	4	0	2] [[50	52]	[225	228]	[313	316]	[432	437]	[573	595]	[738	742]	[953	957]] "[['EEE'	'TTN'	'223'	'334'	'EEE'	'STQ'	'223'	'334']	['EEEE'	'TLIE'	'20/3'	'3104'	'EEEE'	'PLVD'	'20/3'	'3104']	['EEEE'	'TNTY'
3ZZ4_B 0.003868025274104 2.3979373697287434 0.4016393442622941 [[119	123]	[159	164]	[115	121]	[30	36]	[115	120]	[1	4]	[8	12]] [3	5	6	1	4	0	2] [[47	51]	[200	205]	[311	317]	[395	401]	[594	599]	[768	771]	[1013	1017]] [['EEEEE'	'VTEYG'	'/2322'	'03433'	'EEEEE'	'VLHST'	'/0322'	'01433']	['EEEEEE'	'GIHVGG'	'2/3/22'	'304033'	'EEEEEE'	'YFKIYS'	'213/22'	'324033']	['EEEEEEE'	'PVGQVTE'
6TWI_A 0.012639715506572 2.242724460570452 0.2093352192362094 [[157	159]	[76	79]	[158	161]	[235	240]	[158	175]	[57	61]	[184	188]] [3	5	6	1	4	0	2] [[50	52]	[225	228]	[313	316]	[432	437]	[573	595]	[738	742]	[978	982]] "[['EEE'	'TTN'	'223'	'334'	'EEE'	'STQ'	'223'	'334']	['EEEE'	'TLIE'	'20/3'	'3104'	'EEEE'	'PLVD'	'20/3'	'3104']	['EEEE'	'TNTY'
3PHX_A 0.0073965048512099 2.492070974273052 0.2857142857142851 [[145	147]	[149	153]	[64	67]	[9	13]	[151	154]	[90	93]	[88	91]] [3	5	6	1	4	0	2] [[48	50]	[198	202]	[296	299]	[430	434]	[540	543]	[763	766]	[1002	1005]] "[['EEE'	'LHS'	'032'	'143'	'EEE'	'LHS'	'032'	'143']	['TTEEE'	'QTHFD'	'ON313'	'43424'	'TTEEE'	'DGYFK'	'ON213'	'43324']	['HHHH'	'LTES'
2RHB_B 0.0054429308347421 2.076169728601021 0.4491525423728815 [[177	181]	[322	328]	[284	291]	[287	293]	[287	291]	[302	304]	[208	215]] [3	5	6	1	4	0	2] [[49	53]	[197	204]	[282	289]	[430	436]	[572	576]	[771	773]	[953	960]] "[['EEEEE'	'NYFKK'	'32133'	'43244'	'EEEEE'	'HSTQD'	'32233'	'43344']	['ETTEEEE'	'IDYAEIS'	'/ON13/2'	'0432403'	'ETTEEEEE'	'IDGYFKIY'	'/ON213/2'	'04332403']	['TT..EEEE'	'QTGSSKCV'
2VVD_A 0.0094113541848132 1.6293565933469552 0.3925081433224755 [[271	274]	[315	318]	[309	315]	[171	175]	[246	249]	[295	299]	[295	301]] [3	5	6	1	4	0	2] [[49	52]	[202	205]	[284	290]	[434	438]	[603	606]	[769	773]	[987	993]] [['EEEE'	'NTLD'	'3203'	'4314'	'EEEE'	'HSTQ'	'3223'	'4334']	['EEEE'	'EVYS'	'3/22'	'4033'	'EEEE'	'KIYS'	'3/22'	'4033']	['.SEEEEE'	'SFTTFIE'
4YLU_A 0.0117402739214477 2.3897978817605336 0.185852981969486 [[153	156]	[153	156]	[81	86]	[28	31]	[165	178]	[268	270]	[252	258]] [3	5	6	1	4	0	2] [[50	53]	[204	207]	[285	290]	[450	453]	[538	550]	[771	773]	[955	961]] "[['EEEE'	'YTKE'	'2233'	'3344'	'EEEE'	'STQD'	'2233'	'3344']	['EEEE'	'YTKE'	'2233'	'3344'	'EEEE'	'YSKH'	'2233'	'3344']	['EEEEEE'	'VGHAMQ'
3M6S_G 0.0098736457026438 2.3771832881938417 0.2536656891495594 [[175	181]	[163	167]	[106	111]	[239	243]	[161	166]	[59	61]	[98	101]] [3	5	6	1	4	0	2] [[47	53]	[207	211]	[283	288]	[394	398]	[546	551]	[768	770]	[1009	1012]] "[['EEEEEEE'	'VLWGIHH'	'/022/33'	'0133044'	'EEEEEEE'	'VLHSTQD'	'/032233'	'0143344']	['EEEE.'	'KSYIN'	'322/]'	'43304'	'EEE..'	'HTPIN'	'322Y]'	'43304']	['S.EEEE'	'SSVSSF'
4TYD_C 0.0120210967103256 2.2271393448987227 0.2373371924746736 [[6	9]	[6	9]	[163	168]	[60	63]	[33	38]	[173	178]	[173	178]] [3	5	6	1	4	0	2] [[50	53]	[204	207]	[285	290]	[412	415]	[595	600]	[764	769]	[1002	1007]] "[['EEEE'	'YSQQ'	'2233'	'3344'	'EEEE'	'STQD'	'2233'	'3344']	['EEEE'	'YSQQ'	'2233'	'3344'	'EEEE'	'YSKH'	'2233'	'3344']	['EEEEEE'	'VAKAVD'
5TL6_B 0.0033483108103957 3.1850218904993497 0.2629246676514027 [[273	276]	[233	237]	[272	276]	[196	201]	[299	314]	[114	117]	[214	217]] [3	5	6	1	4	0	2] [[49	52]	[224	228]	[313	317]	[448	453]	[593	601]	[767	770]	[1009	1012]] "[['EEEE'	'HYTH'	'3223'	'4334'	'EEEE'	'HSTQ'	'3223'	'4334']	['EEEEE'	'QYLVQ'	'320/3'	'43104'	'EEEEE'	'EPLVD'	'320/3'	'43104']	['EEEEE'	'GHYTH'
2OPR_B 0.0052124376470821 2.2088627778192245 0.434563758389261 [[349	353]	[331	352]	[350	353]	[412	415]	[329	341]	[262	267]	[256	266]] [3	5	6	1	4	0	2] [[48	52]	[195	209]	[314	317]	[447	450]	[539	551]	[761	766]	[992	1003]] "[['EEEEE'	'LKTGK'	'03223'	'14334'	'EEEEE'	'LHSTQ'	'03223'	'14334']	['EEETTEEEEEEEEETTEEEEEE'	'KQGQGQWTYQIYQEPFKNLKTG'	'332ON32223/233NM330322'	'4434343334034432441433'	'EEETTEEEEEEEEEE'	'KNIDGYFKIYSKHTP'	'33/ON213/223322'	'440433240334433']	['EEEE'	'KTGK'
5DP3_A 0.0092788924078254 2.448235121928588 0.248175182481751 [[130	133]	[159	164]	[116	121]	[117	122]	[35	38]	[2	9]	[142	145]] [3	5	6	1	4	0	2] [[49	52]	[200	205]	[285	290]	[431	436]	[609	612]	[761	768]	[968	971]] "[['EEEE'	'KPTH'	'3223'	'4334'	'EEEE'	'HSTQ'	'3223'	'4334']	['EEEEEE'	'GIHIGG'	'2/3/22'	'304033'	'EEEEEE'	'YFKIYS'	'213/22'	'324033']	['EEEEEE'	'VGDVVQ'
2QC2_B 0.0076742887206657 2.4048906140752773 0.3073394495412838 [[27	29]	[149	152]	[78	83]	[144	151]	[121	125]	[270	272]	[244	249]] [3	5	6	1	4	0	2] [[48	50]	[200	203]	[312	317]	[371	378]	[547	551]	[751	753]	[988	993]] "[['EEE'	'LNG'	'032'	'143'	'EEE'	'LHS'	'032'	'143']	['EEEE'	'GFNI'	'213/'	'3240'	'EEEE'	'YFKI'	'213/'	'3240']	['EEEEEE'	'IGHSMQ'
4WSX_O 0.0075625866382141 2.214054464980067 0.3680000000000001 [[157	159]	[76	79]	[158	161]	[235	240]	[158	175]	[57	61]	[182	186]] [3	5	6	1	4	0	2] [[50	52]	[225	228]	[313	316]	[432	437]	[573	595]	[738	742]	[953	957]] "[['EEE'	'TTN'	'223'	'334'	'EEE'	'STQ'	'223'	'334']	['EEEE'	'TLIE'	'20/3'	'3104'	'EEEE'	'PLVD'	'20/3'	'3104']	['EEEE'	'TNTY'
4WSX_Q 0.0075729298137687 2.2141735598744345 0.3680000000000001 [[157	159]	[76	79]	[158	161]	[235	240]	[158	175]	[57	61]	[182	186]] [3	5	6	1	4	0	2] [[50	52]	[225	228]	[313	316]	[432	437]	[573	595]	[738	742]	[953	957]] "[['EEE'	'TTN'	'223'	'334'	'EEE'	'STQ'	'223'	'334']	['EEEE'	'TLIE'	'20/3'	'3104'	'EEEE'	'PLVD'	'20/3'	'3104']	['EEEE'	'TNTY'
5M0Q_A 0.0046306277733677 3.3875120247966324 0.19413407821229 [[240	242]	[138	141]	[159	163]	[63	72]	[55	57]	[126	131]	[158	167]] [3	5	6	1	4	0	2] [[50	52]	[206	209]	[295	299]	[431	440]	[605	607]	[748	753]	[1002	1012]] "[['EEE'	'PTQ'	'223'	'334'	'EEE'	'STQ'	'223'	'334']	['EEEE'	'EHTT'	'3322'	'4433'	'EEEE'	'KHTP'	'3322'	'4433']	['HHHHH'	'TLKNT'
4WSW_E 0.0084000502261935 2.1579721873784177 0.3614649681528661 [[48	50]	[76	79]	[158	161]	[235	240]	[158	173]	[180	182]	[182	186]] [3	5	6	1	4	0	2] [[51	53]	[225	228]	[313	316]	[432	437]	[573	588]	[746	748]	[953	957]] [['EEE'	'YKD'	'233'	'344'	'EEE'	'TQD'	'233'	'344']	['EEEE'	'TLIE'	'20/3'	'3104'	'EEEE'	'PLVD'	'20/3'	'3104']	['EEEE'	'TNTY'
4MYW_A 0.0023433445904581 2.24411677945497 0.4869565217391296 [[112	117]	[169	177]	[111	118]	[90	99]	[225	235]	[233	237]] [3	5	6	1	0	2] [[47	52]	[196	204]	[311	318]	[428	436]	[761	769]	[1001	1005]] "[['EEEEEE'	'VMEYTE'	'/13223'	'024334'	'EEEEEE'	'VLHSTQ'	'/03223'	'014334']	['EETTEEEEE'	'KINDWTEIT'	'3/OO223/2'	'404433403'	'EETTEEEEE'	'NIDGYFKIY'	'3/ON213/2'	'404332403']	['EEEEEEEE'	'TVMEYTEC'	'2/132231'	'30243342'	'EEEEEEEE'	'GIYQTSNF'	'2/232231'
7AGG_B 0.0050584130675101 2.61735132276856 0.3297045101088647 [[295	297]	[161	164]	[292	297]	[192	198]	[173	177]	[180	183]] [3	5	6	1	4	2] [[50	52]	[225	228]	[312	317]	[394	400]	[595	599]	[954	957]] [['EEE'	'SWN'	'223'	'334'	'EEE'	'STQ'	'223'	'334']	['EEEE'	'TLVK'	'20/3'	'3104'	'EEEE'	'PLVD'	'20/3'	'3104']	['EEEEEE'	'VTWSWN'	'/22223'	'033334'	'EEEEEE'	'IYQTSN'	'/23223'
6P91_A 0.0046334842735386 2.12936985535469 0.4665523156089191 [[68	72]	[223	228]	[222	226]	[161	166]	[225	231]	[132	136]	[119	124]] [3	5	6	1	4	0	2] [[48	52]	[206	211]	[312	316]	[394	399]	[553	559]	[766	770]	[985	990]] "[['EEEEE'	'LQTLE'	'03203'	'14314'	'EEEEE'	'LHSTQ'	'03223'	'14334']	['EEEE..'	'QNTTWE'	'3322}]'	'443334'	'EEEE..'	'KHTPIN'	'3322Y]'	'443304']	['EEEEE'	'IQNTT'
2HNY_B 0.0055037398872728 2.2107212574586104 0.4273789649415689 [[349	353]	[331	352]	[350	353]	[412	415]	[329	341]	[262	267]	[256	266]] [3	5	6	1	4	0	2] [[48	52]	[195	209]	[314	317]	[447	450]	[539	551]	[761	766]	[992	1003]] "[['EEEEE'	'LKTGK'	'03223'	'14334'	'EEEEE'	'LHSTQ'	'03223'	'14334']	['EEETTEEEEEEEEETTEEEEEE'	'KQGQGQWTYQIYQEPFKNLKTG'	'332ON32223/233NM330322'	'4434343334034432441433'	'EEETTEEEEEEEEEE'	'KNIDGYFKIYSKHTP'	'33/ON213/223322'	'440433240334433']	['EEEE'	'KTGK'
6EGV_A 0.0064538465956958 2.838436319883443 0.2536656891495594 [[214	218]	[208	218]	[116	121]	[213	217]	[150	154]	[234	237]	[34	37]] [3	5	6	1	4	0	2] [[49	53]	[200	207]	[311	316]	[433	437]	[572	576]	[755	758]	[978	981]] "[['EEEEE'	'EAGDD'	'31233'	'42344'	'EEEEE'	'HSTQD'	'32233'	'43344']	['EEEEEEEEEEE'	'YMSVWVEAGDD'	'212/2/31233'	'32303042344'	'EEEEEEEE'	'YFKIYSKH'	'213/2233'	'32403344']	['EEEEEE'	'YVTHVP'
5X5V_A 0.0035089227520457 2.990256719623334 0.3033536585365854 [[113	116]	[170	178]	[113	117]	[34	38]	[111	119]	[225	230]	[228	239]] [3	5	6	1	4	0	2] [[49	52]	[197	206]	[314	318]	[447	451]	[538	545]	[746	751]	[986	1000]] "[['EEEE'	'EYAD'	'3213'	'4324'	'EEEE'	'HSTQ'	'3223'	'4334']	['ETTEEEEEE'	'VDGVNILTD'	'/ON/3/023'	'043040134'	'ETTEEEEEEE'	'IDGYFKIYSK'	'/ON213/223'	'0433240334']	['EEEEE'	'EYADC'
4HG4_G 0.0080142084563285 3.292711631153733 0.0919540229885056 [[278	282]	[164	169]	[85	89]	[243	247]	[243	246]	[191	195]	[106	111]] [3	5	6	1	4	0	2] [[49	53]	[201	206]	[283	287]	[395	399]	[539	542]	[764	768]	[957	962]] "[['EESEE'	'ETKKQ'	'32V33'	'43444'	'EEEEE'	'HSTQD'	'32233'	'43344']	['EEEEEE'	'AKGSYN'	'132223'	'243334'	'EEEEEE'	'FKIYSK'	'13/223'	'240334']	['S.EEE'	'SYIME'
3LAM_B 0.0029765215956141 1.9376071257589984 0.5377697841726614 [[349	353]	[331	352]	[350	353]	[412	415]	[329	341]	[262	267]	[256	266]] [3	5	6	1	4	0	2] [[48	52]	[195	209]	[314	317]	[447	450]	[539	551]	[761	766]	[992	1003]] "[['EEEEE'	'LKTGK'	'03223'	'14334'	'EEEEE'	'LHSTQ'	'03223'	'14334']	['EEETTEEEEEEESSTT.EEEEE'	'KQGQGQWTYQIYQEPFKNLKTG'	'332ON32223/2VVNM]30322'	'4434343334034432441433'	'EEETTEEEEEEEEEE'	'KNIDGYFKIYSKHTP'	'33/ON213/223322'	'440433240334433']	['EEEE'	'KTGK'
4OIG_B 0.0065590269872193 1.980234874648624 0.4321608040200997 [[310	313]	[200	204]	[310	313]	[281	287]	[200	205]] [3	5	6	1	4] [[49	52]	[204	208]	[314	317]	[428	434]	[549	554]] [['EEEE'	'EWGH'	'3223'	'4334'	'EEEE'	'HSTQ'	'3223'	'4334']	['EEEEE'	'YWIES'	'22/32'	'33043'	'EEEEE'	'YSKHT'	'22332'	'33443']	['EEEE'	'EWGH'	'3223'	'4334'	'EEEE'	'QTSN'	'3223'	'4334']	['TT.EEEE'	'EGTTVVV'	'ON}2///'	'4333000'
2OIN_B 0.0090715117536466 2.238647080708972 0.3255813953488369 [[1101	1103]	[1074	1078]	[1189	1194]	[1032	1035]	[1059	1064]	[1200	1202]	[1199	1204]] [3	5	6	1	4	0	2] [[50	52]	[197	201]	[285	290]	[376	379]	[595	600]	[762	764]	[1002	1007]] "[['EEE'	'YTN'	'223'	'334'	'EEE'	'STQ'	'223'	'334']	['ETTEE'	'INGVC'	'/ON/1'	'04302'	'ETTEE'	'IDGYF'	'/ON21'	'04332']	['EEEEEE'	'VAKAVD'
4I32_B 0.0087430079831133 2.2210024159161046 0.3401253918495295 [[6	9]	[6	9]	[163	167]	[158	160]	[52	55]	[173	178]	[173	178]] [3	5	6	1	4	0	2] [[50	53]	[204	207]	[285	289]	[434	436]	[592	595]	[764	769]	[1002	1007]] "[['EEEE'	'YSQQ'	'2233'	'3344'	'EEEE'	'STQD'	'2233'	'3344']	['EEEE'	'YSQQ'	'2233'	'3344'	'EEEE'	'YSKH'	'2233'	'3344']	['EEEEE'	'VAKAV'
3M6S_I 0.0100376842403085 2.3786717533493573 0.2536656891495594 [[175	181]	[163	167]	[106	111]	[239	243]	[161	166]	[59	61]	[98	101]] [3	5	6	1	4	0	2] [[47	53]	[207	211]	[283	288]	[394	398]	[546	551]	[768	770]	[1009	1012]] "[['EEEEEEE'	'VLWGIHH'	'/022/33'	'0133044'	'EEEEEEE'	'VLHSTQD'	'/032233'	'0143344']	['EEEE.'	'KSYIN'	'322/]'	'43304'	'EEE..'	'HTPIN'	'322Y]'	'43304']	['S.EEEE'	'SSVSSF'
5C1U_A 0.009732958652659 2.442062824508161 0.2427325581395345 [[130	133]	[159	164]	[116	121]	[117	122]	[35	38]	[2	9]	[142	145]] [3	5	6	1	4	0	2] [[49	52]	[200	205]	[285	290]	[431	436]	[609	612]	[761	768]	[968	971]] "[['EEEE'	'KPTH'	'3223'	'4334'	'EEEE'	'HSTQ'	'3223'	'4334']	['EEEEEE'	'GIHIGG'	'2/3/22'	'304033'	'EEEEEE'	'YFKIYS'	'213/22'	'324033']	['EEEEEE'	'VGDVVQ'
3MJ5_A 0.0049986633680541 3.081741234619164 0.25 [[273	276]	[233	237]	[272	276]	[187	201]	[299	314]	[114	117]	[214	217]] [3	5	6	1	4	0	2] [[49	52]	[224	228]	[313	317]	[432	453]	[593	601]	[767	770]	[1009	1012]] "[['EEEE'	'HYTH'	'3223'	'4334'	'EEEE'	'HSTQ'	'3223'	'4334']	['EEEEE'	'QYLVQ'	'320/3'	'43104'	'EEEEE'	'EPLVD'	'320/3'	'43104']	['EEEEE'	'GHYTH'
5NFF_O 0.0032957279305429 3.3272964548456083 0.2463556851311954 [[220	224]	[221	224]	[220	224]	[160	165]	[208	211]	[129	135]	[130	136]] [3	5	6	1	4	0	2] [[47	51]	[206	209]	[312	316]	[394	399]	[548	551]	[764	770]	[957	963]] "[['EEEEE'	'IQNTT'	'/3322'	'04433'	'EEEEE'	'VLHST'	'/0322'	'01433']	['EEEE'	'QNTT'	'3322'	'4433'	'EEEE'	'KHTP'	'3322'	'4433']	['EEEEE'	'IQNTT'
5VMC_E 0.0115070090107479 2.4416661420664627 0.180939226519337 [[174	180]	[162	166]	[161	164]	[240	245]	[228	233]	[83	85]	[98	101]] [3	5	6	1	4	0	2] [[47	53]	[207	211]	[313	316]	[376	381]	[547	552]	[744	746]	[1009	1012]] "[['EEEEEEE'	'VLWGVHH'	'/022/33'	'0133044'	'EEEEEEE'	'VLHSTQD'	'/032233'	'0143344']	['EEEE.'	'KSYVN'	'322/]'	'43304'	'EEE..'	'HTPIN'	'322Y]'	'43304']	['EEEE'	'SKSY'
4BLP_F 0.0077496534494051 3.3959340967443863 0.0809102402022758 [[174	176]	[74	76]	[289	292]	[290	292]	[150	155]	[79	86]	[267	272]] [3	5	6	1	4	0	2] [[38	40]	[225	227]	[312	315]	[449	451]	[597	602]	[764	771]	[1006	1011]] "[['.SS'	'WGE'	'}UV'	'334'	'.SS'	'YPD'	'}UV'	'334']	['EEE'	'PLV'	'20/'	'310'	'EEE'	'PLV'	'20/'	'310']	['EEEE'	'VSQT'
4K6B_A 0.0110321329498037 1.8445260082530548 0.3359374999999998 [[309	312]	[261	264]	[186	190]	[180	185]	[308	314]	[168	170]	[170	173]] [3	5	6	1	4	0	2] [[50	53]	[224	227]	[311	315]	[431	436]	[592	598]	[738	740]	[958	961]] "[['EEEE'	'TTIK'	'22/3'	'3304'	'EEEE'	'STQD'	'2233'	'3344']	['EEEE'	'DTLV'	'320/'	'4310'	'EEEE'	'EPLV'	'320/'	'4310']	['EEEEE'	'GVSVT'
4NRK_C 0.0091237454404233 2.564599952997052 0.2266857962697266 [[220	222]	[189	194]	[187	191]	[134	137]	[216	224]	[108	111]	[196	201]] [3	5	6	1	4	0	2] [[50	52]	[203	208]	[312	316]	[430	433]	[543	551]	[750	753]	[985	990]] "[['EEE'	'TTH'	'223'	'334'	'EEE'	'STQ'	'223'	'334']	['EEEEEE'	'VWGFHS'	'/22132'	'033243'	'EEEEEE'	'IYSKHT'	'/22332'	'033443']	['EEEEE'	'ITVWG'
4RS5_J 0.0065705727555447 2.3988317481580146 0.3443396226415087 [[154	158]	[204	207]	[194	198]	[168	172]	[192	201]	[80	83]	[80	82]] [3	5	6	1	4	0	2] [[42	46]	[201	204]	[286	290]	[398	402]	[571	580]	[763	766]	[1004	1006]] "[['EEE.S'	'VACTP'	'/11}U'	'02233'	'EE..S'	'VFRSS'	'/1^}U'	'02533']	['EEEE'	'AQVS'	'13/2'	'2403'	'EEEE'	'FKIY'	'13/2'	'2403']	['EEEEE'	'SVFVK'
4NCG_B 0.0041286935744252 2.0807844986535944 0.4921465968586378 [[349	353]	[331	352]	[350	353]	[351	355]	[329	341]	[262	267]	[256	266]] [3	5	6	1	4	0	2] [[48	52]	[195	209]	[314	317]	[396	400]	[539	551]	[761	766]	[992	1003]] "[['EEEEE'	'LKTGK'	'03223'	'14334'	'EEEEE'	'LHSTQ'	'03223'	'14334']	['EEETTEEEEEEEEETTEEEEEE'	'KQGQGQWTYQIYQEPFKNLKTG'	'332ON32223/233NM330322'	'4434343334034432441433'	'EEETTEEEEEEEEEE'	'KNIDGYFKIYSKHTP'	'33/ON213/223322'	'440433240334433']	['EEEE'	'KTGK'
6WF0_A 0.0062850576759511 2.821912974613918 0.2685459940652814 [[54	58]	[137	140]	[230	234]	[165	168]	[164	182]	[189	195]	[188	194]] [3	5	6	1	4	0	2] [[38	42]	[200	203]	[312	316]	[394	397]	[585	598]	[762	768]	[953	959]] "[['.SS.E'	'SPHQI'	'}UV]/'	'33440'	'.SSSE'	'YPDKV'	'}UVV/'	'33440']	['EEEE'	'SADI'	'213/'	'3240'	'EEEE'	'YFKI'	'213/'	'3240']	['EEEEE'	'ISIYW'
6QT9_l 0.0121716785429181 2.1822957872526194 0.2573529411764708 [[92	94]	[164	170]	[89	93]	[31	34]	[167	170]	[167	170]] [5	6	1	4	0	2] [[206	208]	[294	300]	[433	437]	[578	581]	[761	764]	[987	990]] "[['EEE'	'NDT'	'332'	'443'	'EEE'	'KHT'	'332'	'443']	['.HHHHHH'	'DELSDAE'	']%""$%#%'	'4413424'	'.HHHHHH'	'DPLSETK'	']$""$%$%'	'4313434']	['EEEEE'	'IVFND'	'//133'	'00244'	'EEEEE'	'VIAWN'	'//123'
3PRP_C 0.0045323559525594 2.47660354446841 0.3745980707395495 [[145	147]	[149	153]	[64	67]	[9	13]	[151	154]	[90	93]	[88	91]] [3	5	6	1	4	0	2] [[48	50]	[198	202]	[296	299]	[430	434]	[540	543]	[763	766]	[1002	1005]] "[['EEE'	'LHS'	'032'	'143'	'EEE'	'LHS'	'032'	'143']	['TTEEE'	'QTHFD'	'ON313'	'43424'	'TTEEE'	'DGYFK'	'ON213'	'43324']	['HHHH'	'LTES'
3ZZ4_A 0.0040845873738929 2.405090476507728 0.4039408866995067 [[119	123]	[159	164]	[115	121]	[30	36]	[115	120]	[1	4]	[8	12]] [3	5	6	1	4	0	2] [[47	51]	[200	205]	[311	317]	[395	401]	[594	599]	[768	771]	[1013	1017]] [['EEEEE'	'VTEYG'	'/2322'	'03433'	'EEEEE'	'VLHST'	'/0322'	'01433']	['EEEEEE'	'GIHVGG'	'2/3/22'	'304033'	'EEEEEE'	'YFKIYS'	'213/22'	'324033']	['EEEEEEE'	'PVGQVTE'
5L7Q_A 0.0083819286493888 3.0460582491431385 0.146112600536193 [[43	45]	[119	124]	[220	225]	[119	123]	[220	230]	[193	195]	[33	36]] [3	5	6	1	4	0	2] [[50	52]	[202	207]	[311	316]	[394	398]	[594	604]	[756	758]	[1001	1004]] "[['EEE'	'YGQ'	'223'	'334'	'EEE'	'STQ'	'223'	'334']	['EEEEEE'	'NIWVQH'	'3/2/33'	'403044'	'EEEEEE'	'KIYSKH'	'3/2233'	'403344']	['EEEEEE'	'PVTIYY'
5DPA_A 0.0091978051822777 2.431191818764434 0.2647928994082833 [[130	133]	[159	164]	[116	121]	[117	122]	[98	107]	[2	9]	[142	145]] [3	5	6	1	4	0	2] [[49	52]	[200	205]	[285	290]	[431	436]	[573	580]	[761	768]	[968	971]] "[['EEEE'	'KPTH'	'3223'	'4334'	'EEEE'	'HSTQ'	'3223'	'4334']	['EEEEEE'	'GIHIGG'	'2/3/22'	'304033'	'EEEEEE'	'YFKIYS'	'213/22'	'324033']	['EEEEEE'	'VGDVVQ'
5EG7_A 0.0018867629251504 2.490653586877309 0.4202657807308969 [[329	334]	[445	447]	[371	375]	[446	452]	[393	395]	[428	435]] [5	6	1	4	0	2] [[200	205]	[283	285]	[399	403]	[523	529]	[769	771]	[1010	1017]] "[['EEEEEE'	'TFKRTS'	'213422'	'324533'	'EEEEEE'	'YFKIYS'	'213/22'	'324033']	['S.E'	'WGI'	'U}/'	'330'	'S.E'	'GTI'	'U}/'	'330']	['EEEEE'	'TAILR'	'21/04'	'32015'	'EEEEE'	'SFVIR'	'21//4'
5IQ5_A 0.0059959169162214 3.0461859463912626 0.2302158273381291 [[4	7]	[64	67]	[124	127]	[154	158]	[3	6]	[126	129]	[147	153]] [3	5	6	1	4	0	2] [[50	53]	[225	228]	[295	298]	[366	370]	[592	595]	[750	753]	[986	992]] "[['EEEE'	'YTVK'	'22/3'	'3304'	'EEEE'	'STQD'	'2233'	'3344']	['EEEE'	'YIIH'	'2//3'	'3004'	'EEEE'	'PLVD'	'20/3'	'3104']	['HHHH'	'SLSH'
4I33_A 0.0122044144625914 2.239103893459754 0.2373371924746736 [[6	9]	[6	9]	[163	168]	[60	63]	[52	55]	[173	178]	[173	178]] [3	5	6	1	4	0	2] [[50	53]	[204	207]	[285	290]	[412	415]	[592	595]	[764	769]	[1002	1007]] "[['EEEE'	'YSQQ'	'2233'	'3344'	'EEEE'	'STQD'	'2233'	'3344']	['EEEE'	'YSQQ'	'2233'	'3344'	'EEEE'	'YSKH'	'2233'	'3344']	['EEEEEE'	'VAKAVD'
4O5I_K 0.0087638503249917 2.923959737857821 0.1664392905866301 [[50	60]	[137	140]	[274	277]	[60	63]	[164	182]	[189	195]	[188	194]] [3	5	6	1	4	0	2] [[41	49]	[200	203]	[285	288]	[437	440]	[585	598]	[762	768]	[953	959]] "[['SEEEESS.EEE'	'EIFDSPHQILD'	'V/132UV]/03'	'40243344014'	'SEE..SEEE'	'KVFRSSVLH'	'V/1^}U/03'	'402533014']	['EEEE'	'SAHI'	'213/'	'3240'	'EEEE'	'YFKI'	'213/'	'3240']	['EEEE'	'IGKF'
2A5K_A 0.0063061703622695 2.3934318157864647 0.3571428571428565 [[27	29]	[149	152]	[78	83]	[144	151]	[121	125]	[270	272]	[244	249]] [3	5	6	1	4	0	2] [[48	50]	[200	203]	[312	317]	[371	378]	[547	551]	[751	753]	[988	993]] "[['EEE'	'LNG'	'032'	'143'	'EEE'	'LHS'	'032'	'143']	['EEEE'	'GFNI'	'213/'	'3240'	'EEEE'	'YFKI'	'213/'	'3240']	['EEEEEE'	'IGHSMQ'
3KN2_A 0.0092091581973803 2.2351585286501816 0.3297045101088647 [[75	77]	[48	52]	[163	168]	[6	9]	[33	38]	[174	176]	[173	178]] [3	5	6	1	4	0	2] [[50	52]	[197	201]	[285	290]	[376	379]	[595	600]	[762	764]	[1002	1007]] "[['EEE'	'YTN'	'223'	'334'	'EEE'	'STQ'	'223'	'334']	['ETTEE'	'INGVC'	'/ON/1'	'04302'	'ETTEE'	'IDGYF'	'/ON21'	'04332']	['EEEEEE'	'VAKAVD'
5DP8_A 0.0090299841052876 2.4478361336863097 0.2647928994082833 [[130	133]	[159	164]	[116	121]	[117	122]	[35	38]	[2	9]	[142	145]] [3	5	6	1	4	0	2] [[49	52]	[200	205]	[285	290]	[431	436]	[609	612]	[761	768]	[968	971]] "[['EEEE'	'KPTH'	'3223'	'4334'	'EEEE'	'HSTQ'	'3223'	'4334']	['EEEEEE'	'GIHIGG'	'2/3/22'	'304033'	'EEEEEE'	'YFKIYS'	'213/22'	'324033']	['EEEEEE'	'VGDVVQ'
4JMY_A 0.0084001641992352 2.243577344254225 0.3464566929133852 [[6	9]	[6	9]	[163	168]	[60	63]	[52	55]	[173	178]	[173	178]] [3	5	6	1	4	0	2] [[50	53]	[204	207]	[285	290]	[412	415]	[592	595]	[764	769]	[1002	1007]] "[['EEEE'	'YSQQ'	'2233'	'3344'	'EEEE'	'STQD'	'2233'	'3344']	['EEEE'	'YSQQ'	'2233'	'3344'	'EEEE'	'YSKH'	'2233'	'3344']	['EEEEEE'	'VAKAVD'
5LAK_B 0.0064562519475527 2.715023206547855 0.2799401197604791 [[135	137]	[39	46]	[135	139]	[196	199]	[42	45]	[212	218]	[54	59]] [3	5	6	1	4	0	2] [[49	51]	[197	206]	[314	318]	[430	433]	[594	597]	[758	764]	[953	958]] "[['EEE'	'HTG'	'322'	'433'	'EEE'	'HST'	'322'	'433']	['ETTEEEEE'	'VNGYIYIQ'	'/ON2/2/3'	'04330304'	'ETTEEEEEEE'	'IDGYFKIYSK'	'/ON213/223'	'0433240334']	['EEEEE'	'HTGFM'
4OIE_A 0.0094749107556641 1.8835431563522071 0.376811594202898 [[200	203]	[200	204]	[185	189]	[305	311]	[303	308]] [3	5	6	1	4] [[50	53]	[204	208]	[286	290]	[443	449]	[603	608]] [['EEEE'	'YWIE'	'22/3'	'3304'	'EEEE'	'STQD'	'2233'	'3344']	['EEEEE'	'YWIES'	'22/32'	'33043'	'EEEEE'	'YSKHT'	'22332'	'33443']	['EEEEE'	'GTAVK'	'221/3'	'33204'	'EEEEE'	'TDAVD'	'231/3'	'34204']	['..B..EE'	'GKLITDW'	'}])Y}32'	'3410343'
4QY0_K 0.0110513127954078 2.2082622589755294 0.2895927601809951 [[157	159]	[76	79]	[158	161]	[235	240]	[158	175]	[57	61]	[184	188]] [3	5	6	1	4	0	2] [[50	52]	[225	228]	[313	316]	[432	437]	[573	595]	[738	742]	[978	982]] "[['EEE'	'TTN'	'223'	'334'	'EEE'	'STQ'	'223'	'334']	['EEEE'	'TLIE'	'20/3'	'3104'	'EEEE'	'PLVD'	'20/3'	'3104']	['EEEE'	'TNTY'
4TYD_M 0.0109606658944042 2.247131170136417 0.2761194029850744 [[6	9]	[6	9]	[163	168]	[60	63]	[33	38]	[173	178]	[173	178]] [3	5	6	1	4	0	2] [[50	53]	[204	207]	[285	290]	[412	415]	[595	600]	[764	769]	[1002	1007]] "[['EEEE'	'YSQQ'	'2233'	'3344'	'EEEE'	'STQD'	'2233'	'3344']	['EEEE'	'YSQQ'	'2233'	'3344'	'EEEE'	'YSKH'	'2233'	'3344']	['EEEEEE'	'VAKAVD'
5DP4_D 0.0098165184258851 2.4377067761817752 0.248175182481751 [[130	133]	[159	164]	[116	121]	[117	122]	[35	38]	[2	9]	[142	145]] [3	5	6	1	4	0	2] [[49	52]	[200	205]	[285	290]	[431	436]	[609	612]	[761	768]	[968	971]] "[['EEEE'	'KPTH'	'3223'	'4334'	'EEEE'	'HSTQ'	'3223'	'4334']	['EEEEEE'	'GIHIGG'	'2/3/22'	'304033'	'EEEEEE'	'YFKIYS'	'213/22'	'324033']	['EEEEEE'	'VGDVVQ'
6EUY_B 0.0062680907957399 3.431836940313231 0.1415220293724965 [[470	472]	[329	334]	[528	530]	[371	375]	[529	532]	[410	412]	[432	439]] [3	5	6	1	4	0	2] [[38	40]	[200	205]	[284	286]	[399	403]	[598	601]	[771	773]	[1010	1017]] "[['.SS'	'STE'	'}UV'	'334'	'.SS'	'YPD'	'}UV'	'334']	['EEEEEE'	'TFKRTS'	'213422'	'324533'	'EEEEEE'	'YFKIYS'	'213/22'	'324033']	['.EE'	'TIT'
3ZZ3_A 0.0049314238105398 2.405344960760439 0.3902439024390243 [[119	123]	[159	164]	[115	121]	[30	36]	[115	120]	[1	4]	[8	12]] [3	5	6	1	4	0	2] [[47	51]	[200	205]	[311	317]	[395	401]	[594	599]	[768	771]	[1013	1017]] [['EEEEE'	'VTEYG'	'/2322'	'03433'	'EEEEE'	'VLHST'	'/0322'	'01433']	['EEEEEE'	'GIHVGG'	'2/3/22'	'304033'	'EEEEEE'	'YFKIYS'	'213/22'	'324033']	['EEEEEEE'	'PVGQVTE'
3KHS_C 0.0054507288273694 3.696920685036743 0.1075129533678751 [[184	186]	[184	187]	[166	170]	[127	130]	[41	45]	[135	137]	[201	208]] [3	5	6	1	4	0	2] [[51	53]	[205	208]	[295	299]	[400	403]	[593	597]	[767	769]	[989	996]] "[['EEE'	'THE'	'233'	'344'	'EEE'	'TQD'	'233'	'344']	['EEEE'	'THEG'	'2332'	'3443'	'EEEE'	'SKHT'	'2332'	'3443']	['HHHHH'	'TLRKY'
4BLP_C 0.0072266264707368 3.386311974623076 0.1147327249022163 [[174	176]	[74	76]	[289	292]	[290	292]	[150	155]	[79	86]	[267	272]] [3	5	6	1	4	0	2] [[38	40]	[225	227]	[312	315]	[449	451]	[597	602]	[764	771]	[1006	1011]] "[['.SS'	'WGE'	'}UV'	'334'	'.SS'	'YPD'	'}UV'	'334']	['EEE'	'PLV'	'20/'	'310'	'EEE'	'PLV'	'20/'	'310']	['EEEE'	'VSQT'
3ZZ7_A 0.0063817262619755 2.404960471223632 0.3549920760697307 [[119	123]	[159	165]	[115	121]	[30	36]	[115	120]	[1	4]	[8	12]] [3	5	6	1	4	0	2] [[47	51]	[200	206]	[311	317]	[395	401]	[594	599]	[768	771]	[1013	1017]] [['EEEEE'	'VTEYG'	'/2322'	'03433'	'EEEEE'	'VLHST'	'/0322'	'01433']	['EEEEEEE'	'GIHVGGN'	'2/3/223'	'3040334'	'EEEEEEE'	'YFKIYSK'	'213/223'	'3240334']	['EEEEEEE'	'PVGQVTE'
3KEE_A 0.0085347170743965 2.244154152356967 0.3464566929133852 [[6	9]	[6	9]	[163	168]	[158	160]	[33	38]	[173	178]	[173	178]] [3	5	6	1	4	0	2] [[50	53]	[204	207]	[285	290]	[434	436]	[595	600]	[764	769]	[1002	1007]] "[['EEEE'	'YSQQ'	'2233'	'3344'	'EEEE'	'STQD'	'2233'	'3344']	['EEEE'	'YSQQ'	'2233'	'3344'	'EEEE'	'YSKH'	'2233'	'3344']	['EEEEEE'	'VAKAVD'
6Y5I_A 0.0089055700616923 2.39551812071409 0.2915407854984888 [[58	61]	[210	214]	[230	234]	[165	168]	[164	182]	[105	107]	[108	112]] [3	5	6	1	4	0	2] [[47	50]	[206	210]	[312	316]	[394	397]	[585	598]	[739	741]	[959	963]] "[['EEEE'	'ILDG'	'/032'	'0143'	'EEEE'	'VLHS'	'/032'	'0143']	['EEEE.'	'QQTII'	'332/Y'	'44300'	'EEEE.'	'KHTPI'	'3322Y'	'44330']	['EEEEE'	'ISIYW'
2NW0_B 0.0103741560559343 2.041072669873626 0.3380281690140843 [[160	163]	[158	162]	[160	163]	[121	125]	[139	143]	[100	108]	[41	51]] [3	5	6	1	4	0	2] [[49	52]	[205	209]	[314	317]	[436	440]	[592	596]	[765	773]	[1009	1019]] "[['EEEE'	'EYGQ'	'3223'	'4334'	'EEEE'	'HSTQ'	'3223'	'4334']	['EEEEE'	'YDEYG'	'23322'	'34433'	'EEEEE'	'SKHTP'	'23322'	'34433']	['EEEE'	'EYGQ'
5MUP_A 0.0008392827823473 3.354677918321728 0.2837837837837831 [[43	45]	[120	124]	[220	225]	[148	152]	[220	225]	[193	196]	[23	25]] [3	5	6	1	4	0	2] [[50	52]	[203	207]	[311	316]	[420	424]	[594	599]	[756	759]	[1014	1016]] [['EEE'	'YGQ'	'223'	'334'	'EEE'	'STQ'	'223'	'334']	['EEEEE'	'IWVQH'	'/2/33'	'03044'	'EEEEE'	'IYSKH'	'/2233'	'03344']	['EEEEEE'	'PVTIYY'
4U01_E 0.006987132912663 2.2652037532363174 0.3790322580645151 [[6	9]	[6	9]	[163	168]	[60	63]	[33	38]	[173	178]	[173	178]] [3	5	6	1	4	0	2] [[50	53]	[204	207]	[285	290]	[412	415]	[595	600]	[764	769]	[1002	1007]] "[['EEEE'	'YSQQ'	'2233'	'3344'	'EEEE'	'STQD'	'2233'	'3344']	['EEEE'	'YSQQ'	'2233'	'3344'	'EEEE'	'YSKH'	'2233'	'3344']	['EEEEEE'	'VAKAVD'
1KNB_A 0.0070922162449415 2.882896927647394 0.2373371924746736 [[555	557]	[515	521]	[528	533]	[529	533]	[422	427]] [3	5	6	1	4] [[50	52]	[202	208]	[310	315]	[449	453]	[549	554]] [['EEE'	'SWD'	'223'	'334'	'EEE'	'STQ'	'223'	'334']	['EEEEEEE'	'NIVSQVY'	'3//23/2'	'4003403'	'EEEEEEE'	'KIYSKHT'	'3/22332'	'4033443']	['SEEEEE'	'KPVTLT'	'V2/202'	'430313'	'SEEEEE'	'KGIYQT'	'V2/232'	'430343']	['EEEEE'	'PVTLT'	'2/202'	'30313'
4QY2_I 0.0124035124848893 2.197851126691755 0.2555066079295154 [[157	159]	[76	79]	[158	161]	[235	240]	[158	175]	[57	61]	[182	186]] [3	5	6	1	4	0	2] [[50	52]	[225	228]	[313	316]	[432	437]	[573	595]	[738	742]	[953	957]] "[['EEE'	'TTN'	'223'	'334'	'EEE'	'STQ'	'223'	'334']	['EEEE'	'TLIE'	'20/3'	'3104'	'EEEE'	'PLVD'	'20/3'	'3104']	['EEEE'	'TNTY'
3Q3X_A 0.010285656049169 2.4366864924446423 0.2391304347826086 [[119	123]	[159	165]	[115	121]	[30	36]	[115	120]	[1	4]	[8	12]] [3	5	6	1	4	0	2] [[47	51]	[200	206]	[311	317]	[395	401]	[594	599]	[768	771]	[1013	1017]] [['EEEEE'	'VTDYG'	'/2322'	'03433'	'EEEEE'	'VLHST'	'/0322'	'01433']	['EEEEEEE'	'GIHVGGN'	'2/3/223'	'3040334'	'EEEEEEE'	'YFKIYSK'	'213/223'	'3240334']	['EEEEEEE'	'PVGQVTD'
1W39_C 0.0083707054912101 1.6238295296642056 0.4369747899159666 [[180	182]	[178	182]	[172	182]	[32	39]	[75	81]	[63	65]	[58	60]] [3	5	6	1	4	0	2] [[49	51]	[205	209]	[311	316]	[394	401]	[594	600]	[757	759]	[1007	1009]] [['EEE'	'HSP'	'322'	'433'	'EEE'	'HST'	'322'	'433']	['EEEEE'	'SMHSP'	'21322'	'32433'	'EEEEE'	'SKHTP'	'23322'	'34433']	['EEEEEEEEEEE'	'TVSGTLSMHSP'
1W46_A 0.0078591306474628 2.947500894967186 0.2008426966292129 [[284	287]	[283	287]	[77	82]	[119	127]	[258	265]	[171	174]	[169	174]] [3	5	6	1	4	0	2] [[48	51]	[205	209]	[281	286]	[394	402]	[597	604]	[770	773]	[989	994]] [['EEEE'	'LQTS'	'0322'	'1433'	'EEEE'	'LHST'	'0322'	'1433']	['EEEEE'	'TLQTS'	'20322'	'31433'	'EEEEE'	'SKHTP'	'23322'	'34433']	['TTS.EE'	'EDGSVS'
4OW0_B 0.0065106732109036 3.105628592496396 0.2110481586402264 [[273	276]	[233	237]	[272	276]	[187	201]	[299	314]	[114	117]	[214	217]] [3	5	6	1	4	0	2] [[49	52]	[224	228]	[313	317]	[432	453]	[593	601]	[767	770]	[1009	1012]] "[['EEEE'	'HYTH'	'3223'	'4334'	'EEEE'	'HSTQ'	'3223'	'4334']	['EEEEE'	'QYLVQ'	'320/3'	'43104'	'EEEEE'	'EPLVD'	'320/3'	'43104']	['EEEEE'	'GHYTH'
6MEI_C 0.0080774974907771 2.2739810064475594 0.352848101265822 [[552	554]	[552	554]	[504	509]	[562	565]	[513	518]	[452	454]	[594	597]] [3	5	6	1	4	0	2] [[49	51]	[207	209]	[283	288]	[448	451]	[596	601]	[749	751]	[986	989]] "[['EEE'	'ETW'	'322'	'433'	'EEE'	'HST'	'322'	'433']	['EEE'	'ETW'	'322'	'433'	'EEE'	'HTP'	'322'	'433']	['S..EEE'	'GPVYEF'
4JU0_C 0.0065417332284016 2.3527655974764663 0.370192307692307 [[129	132]	[169	173]	[168	171]	[245	249]	[167	172]	[65	67]	[104	107]] [3	5	6	1	4	0	2] [[38	41]	[207	211]	[313	316]	[394	398]	[546	551]	[768	770]	[1009	1012]] "[['.SSS'	'WPNH'	'}UVV'	'3344'	'.SSS'	'YPDK'	'}UVV'	'3344']	['EEEE.'	'KSYIN'	'322/]'	'43304'	'EEE..'	'HTPIN'	'322Y]'	'43304']	['EEEE'	'SKSY'
4KRT_B 0.0055644987525535 2.014097306367086 0.4741379310344822 [[177	181]	[175	184]	[327	335]	[175	178]	[255	260]	[111	119]	[76	88]] [3	5	6	1	4	0	2] [[49	53]	[200	210]	[281	290]	[396	399]	[548	553]	[765	773]	[953	964]] "[['EEEEE'	'QYSEN'	'32233'	'43344'	'EEEEE'	'HSTQD'	'32233'	'43344']	['EEEEEEEE..'	'GFQYSENGSV'	'21322332}Y'	'3243344330'	'EEEEEEEEEE.'	'YFKIYSKHTPI'	'213/223322Y'	'32403344330']	['TTS.EEEEE'	'KNGKVGFVN'
3E9S_A 0.0045947967437914 3.117802180950666 0.2685459940652814 [[273	276]	[233	237]	[273	276]	[196	201]	[299	314]	[114	117]	[214	217]] [3	5	6	1	4	0	2] [[49	52]	[224	228]	[314	317]	[448	453]	[593	601]	[767	770]	[1009	1012]] "[['EEEE'	'HYTH'	'3223'	'4334'	'EEEE'	'HSTQ'	'3223'	'4334']	['EEEEE'	'QYLVQ'	'320/3'	'43104'	'EEEEE'	'EPLVD'	'320/3'	'43104']	['EEEE'	'HYTH'
5MF2_B 0.0067610682001908 3.638650175271794 0.0741206030150749 [[110	112]	[139	143]	[135	141]	[134	151]	[10	12]	[60	67]] [3	5	6	4	0	2] [[47	49]	[205	209]	[312	318]	[583	599]	[744	746]	[954	961]] "[['EEE'	'ILN'	'/03'	'014'	'EEE'	'VLH'	'/03'	'014']	['EEEEE'	'TNFSS'	'23122'	'34233'	'EEEEE'	'SKHTP'	'23322'	'34433']	['EEEEEEE'	'VYKITNF'	'/23/231'	'0340342'	'EEEEEEE'	'IYQTSNF'	'/232231'
3RWN_B 0.0094205107675954 1.9814245882566213 0.3745980707395495 [[274	277]	[226	229]	[151	155]	[145	150]	[273	279]	[254	257]	[130	138]] [3	5	6	1	4	0	2] [[50	53]	[224	227]	[311	315]	[431	436]	[592	598]	[766	769]	[998	1006]] "[['EEEE'	'TTIK'	'22/3'	'3304'	'EEEE'	'STQD'	'2233'	'3344']	['EEEE'	'DTLV'	'320/'	'4310'	'EEEE'	'EPLV'	'320/'	'4310']	['EEEEE'	'GVSVT'
3J8F_2 0.003790645817089 3.471248527882113 0.2249283667621773 [[106	109]	[207	209]	[244	252]	[99	102]	[241	246]	[144	146]	[81	85]] [3	5	6	1	4	0	2] [[50	53]	[225	227]	[307	315]	[450	453]	[527	532]	[746	748]	[985	989]] [['EEEE'	'YTVH'	'22/3'	'3304'	'EEEE'	'STQD'	'2233'	'3344']	['EEE'	'TLV'	'20/'	'310'	'EEE'	'PLV'	'20/'	'310']	['...EEEEEE'	'SPEIPITLT'
4K6B_B 0.0112230931322849 1.8603547276948444 0.3422291993720563 [[309	312]	[261	264]	[186	190]	[180	185]	[308	314]	[168	170]	[170	173]] [3	5	6	1	4	0	2] [[50	53]	[224	227]	[311	315]	[431	436]	[592	598]	[738	740]	[958	961]] "[['EEEE'	'TTIK'	'22/3'	'3304'	'EEEE'	'STQD'	'2233'	'3344']	['EEEE'	'DTLV'	'320/'	'4310'	'EEEE'	'EPLV'	'320/'	'4310']	['EEEEE'	'GVSVT'
1N1L_A 0.0121442466679772 2.2597399027739646 0.2445414847161571 [[75	77]	[48	52]	[163	168]	[6	9]	[33	38]	[174	176]	[173	178]] [3	5	6	1	4	0	2] [[50	52]	[197	201]	[285	290]	[376	379]	[595	600]	[762	764]	[1002	1007]] "[['EEE'	'YTN'	'223'	'334'	'EEE'	'STQ'	'223'	'334']	['ETTEE'	'INGVC'	'/ON/1'	'04302'	'ETTEE'	'IDGYF'	'/ON21'	'04332']	['EEEEEE'	'VTKAVD'
4IRB_A 0.0123215353982376 1.6525840065867392 0.331775700934579 [[70	73]	[117	120]	[12	16]	[116	120]	[176	182]	[139	144]	[94	97]] [3	5	6	1	4	0	2] [[38	41]	[203	206]	[313	317]	[433	437]	[596	602]	[748	753]	[1006	1009]] "[['.SSS'	'YPKD'	'}UVV'	'3344'	'.SSS'	'YPDK'	'}UVV'	'3344']	['EEEE'	'IPWN'	'/223'	'0334'	'EEEE'	'IYSK'	'/223'	'0334']	['EEEEE'	'TITYH'
5J09_B 0.0129479936541702 2.525617189654528 0.1147327249022163 [[211	213]	[98	102]	[227	238]	[124	127]	[226	229]	[87	89]] [3	5	6	1	4	2] [[49	51]	[224	228]	[311	319]	[398	401]	[593	596]	[972	974]] [['EEE'	'HYG'	'322'	'433'	'EEE'	'HST'	'322'	'433']	['EEEEE'	'DYRIK'	'324/3'	'43504'	'EEEEE'	'EPLVD'	'320/3'	'43104']	['EEEEEEEEEEEE'	'YVTKLTLYVQFR'	'2/230202/314'	'303413130425'	'EEEEEEEEE'	'GIYQTSNFR'	'2/2322314'
6AOU_A 0.0067620584936096 2.623789279014888 0.299392097264437 [[151	153]	[137	140]	[230	234]	[61	65]	[164	182]	[189	195]	[188	194]] [3	5	6	1	4	0	2] [[48	50]	[200	203]	[312	316]	[426	430]	[585	598]	[762	768]	[953	959]] "[['EEE'	'LNW'	'032'	'143'	'EEE'	'LHS'	'032'	'143']	['EEEE'	'SADI'	'213/'	'3240'	'EEEE'	'YFKI'	'213/'	'3240']	['EEEEE'	'ISIYW'
1SMV_C 0.0038116029181234 2.7207017562071645 0.3571428571428565 [[242	246]	[75	79]	[242	246]	[109	114]	[155	160]	[100	104]	[148	150]] [3	5	6	1	4	0	2] [[47	51]	[200	204]	[312	316]	[448	453]	[549	554]	[767	771]	[1010	1012]] "[['EEEEE'	'IYDTY'	'/2322'	'03433'	'EEEEE'	'VLHST'	'/0322'	'01433']	['EEEEE'	'TAEIG'	'213/2'	'32403'	'EEEEE'	'YFKIY'	'213/2'	'32403']	['EEEEE'	'IYDTY'
4QY0_I 0.0124562267501499 2.1874566466253027 0.2629246676514027 [[157	159]	[76	79]	[158	161]	[235	240]	[158	175]	[57	61]	[182	186]] [3	5	6	1	4	0	2] [[50	52]	[225	228]	[313	316]	[432	437]	[573	595]	[738	742]	[953	957]] "[['EEE'	'TTN'	'223'	'334'	'EEE'	'STQ'	'223'	'334']	['EEEE'	'TLIE'	'20/3'	'3104'	'EEEE'	'PLVD'	'20/3'	'3104']	['EEEE'	'TNTY'
4M44_C 0.0092891623150714 3.22921656962028 0.0822784810126575 [[218	220]	[187	192]	[185	189]	[252	255]	[214	222]	[62	67]	[194	199]] [3	5	6	1	4	0	2] [[50	52]	[203	208]	[312	316]	[412	415]	[543	551]	[762	767]	[985	990]] "[['EEE'	'TTH'	'223'	'334'	'EEE'	'STQ'	'223'	'334']	['EEEEEE'	'VWGFHS'	'/22132'	'033243'	'EEEEEE'	'IYSKHT'	'/22332'	'033443']	['EEEEE'	'ITVWG'
5DP7_A 0.0101128466027469 2.433371533712854 0.25 [[130	133]	[159	164]	[116	121]	[117	122]	[35	38]	[2	9]	[142	145]] [3	5	6	1	4	0	2] [[49	52]	[200	205]	[285	290]	[431	436]	[609	612]	[761	768]	[968	971]] "[['EEEE'	'KPTH'	'3223'	'4334'	'EEEE'	'HSTQ'	'3223'	'4334']	['EEEEEE'	'GIHIGG'	'2/3/22'	'304033'	'EEEEEE'	'YFKIYS'	'213/22'	'324033']	['EEEEEE'	'VGDVVQ'
5NUZ_D 0.0057546946632699 2.904170091471276 0.2818590704647676 [[91	93]	[105	113]	[143	147]	[109	113]	[206	210]	[190	195]	[190	193]] [3	5	6	1	4	0	2] [[48	50]	[198	206]	[295	299]	[394	398]	[600	604]	[764	769]	[954	957]] "[['EEE'	'LNT'	'032'	'143'	'EEE'	'LHS'	'032'	'143']	['TEEEEEEEE'	'NASFQISFD'	'O1213/213'	'423240324'	'TTEEEEEEE'	'DGYFKIYSK'	'ON213/223'	'433240334']	['HHHHH'	'WLSQW'
6TVB_E 0.0134471168374725 2.225100841126036 0.2179487179487178 [[157	159]	[76	79]	[158	161]	[235	240]	[158	175]	[57	61]	[182	186]] [3	5	6	1	4	0	2] [[50	52]	[225	228]	[313	316]	[432	437]	[573	595]	[738	742]	[953	957]] "[['EEE'	'TTN'	'223'	'334'	'EEE'	'STQ'	'223'	'334']	['EEEE'	'TLIE'	'20/3'	'3104'	'EEEE'	'PLVD'	'20/3'	'3104']	['EEEE'	'TNTY'
3ZZ5_A 0.0064688908782085 2.4156353182924244 0.3571428571428565 [[119	123]	[159	165]	[115	121]	[30	36]	[115	120]	[1	4]	[8	12]] [3	5	6	1	4	0	2] [[47	51]	[200	206]	[311	317]	[395	401]	[594	599]	[768	771]	[1013	1017]] [['EEEEE'	'VTEYG'	'/2322'	'03433'	'EEEEE'	'VLHST'	'/0322'	'01433']	['EEEEEEE'	'GIHVGGN'	'2/3/223'	'3040334'	'EEEEEEE'	'YFKIYSK'	'213/223'	'3240334']	['EEEEEEE'	'PVGQVTE'
5TH0_E 0.0114837428965476 2.249880992859283 0.2704309063893011 [[164	166]	[86	89]	[165	168]	[242	247]	[165	182]	[67	71]	[189	193]] [3	5	6	1	4	0	2] [[50	52]	[225	228]	[313	316]	[432	437]	[573	595]	[738	742]	[953	957]] "[['EEE'	'TTN'	'223'	'334'	'EEE'	'STQ'	'223'	'334']	['EEEE'	'TLIE'	'20/3'	'3104'	'EEEE'	'PLVD'	'20/3'	'3104']	['EEEE'	'TNTY'
4OGR_E 0.0122045307131764 2.378249598977185 0.2042253521126753 [[19	21]	[81	83]	[123	127]	[285	289]	[40	43]	[137	140]	[125	140]] [3	5	6	1	4	0	2] [[51	53]	[226	228]	[296	300]	[364	368]	[603	606]	[767	770]	[992	1008]] "[['EEE'	'YEK'	'233'	'344'	'EEE'	'TQD'	'233'	'344']	['EEE'	'LIE'	'0/3'	'104'	'EEE'	'LVD'	'0/3'	'104']	['HHHHH'	'LSEIK'
5NFF_E 0.0032324028801389 3.3479291157399667 0.2629246676514027 [[220	224]	[221	224]	[220	224]	[160	165]	[161	165]	[129	135]	[130	136]] [3	5	6	1	4	0	2] [[47	51]	[206	209]	[312	316]	[394	399]	[595	599]	[764	770]	[957	963]] "[['EEEEE'	'IQNTT'	'/3322'	'04433'	'EEEEE'	'VLHST'	'/0322'	'01433']	['EEEE'	'QNTT'	'3322'	'4433'	'EEEE'	'KHTP'	'3322'	'4433']	['EEEEE'	'IQNTT'
4I31_A 0.0135877169268362 2.2473731704972826 0.2042253521126753 [[6	9]	[6	9]	[163	168]	[60	63]	[52	55]	[173	178]	[173	178]] [3	5	6	1	4	0	2] [[50	53]	[204	207]	[285	290]	[412	415]	[592	595]	[764	769]	[1002	1007]] "[['EEEE'	'YSQQ'	'2233'	'3344'	'EEEE'	'STQD'	'2233'	'3344']	['EEEE'	'YSQQ'	'2233'	'3344'	'EEEE'	'YSKH'	'2233'	'3344']	['EEEEEE'	'VAKAVD'
1IEF_B 0.0071578884630846 2.6354122800592306 0.2876506024096386 [[326	329]	[472	474]	[522	525]	[519	524]	[314	318]	[423	426]	[305	310]] [3	5	6	1	4	0	2] [[38	41]	[203	205]	[296	299]	[365	370]	[595	599]	[766	769]	[953	958]] "[['..SS'	'SPDE'	'}}VV'	'3344'	'.SSS'	'YPDK'	'}UVV'	'3344']	['EEE'	'VYG'	'/22'	'033'	'EEE'	'IYS'	'/22'	'033']	['HHHH'	'LGNS'
3ZNH_A 0.006867400673588 2.535534268931398 0.317411402157165 [[145	147]	[149	153]	[64	67]	[9	13]	[151	154]	[90	93]	[88	91]] [3	5	6	1	4	0	2] [[48	50]	[198	202]	[296	299]	[430	434]	[540	543]	[763	766]	[1002	1005]] "[['EEE'	'LHS'	'032'	'143'	'EEE'	'LHS'	'032'	'143']	['TTEEE'	'QTHFD'	'ON313'	'43424'	'TTEEE'	'DGYFK'	'ON213'	'43324']	['HHHH'	'LTES'
6FJN_A 0.0074533333053803 2.4583401440531376 0.3214837712519323 [[192	194]	[308	314]	[310	314]	[210	214]	[220	223]] [3	5	6	1	4] [[38	40]	[202	208]	[312	316]	[449	453]	[610	613]] [['.SS'	'TPD'	'}UV'	'334'	'.SS'	'YPD'	'}UV'	'334']	['EEEEEEE'	'KIISNVY'	'3//23/2'	'4003403'	'EEEEEEE'	'KIYSKHT'	'3/22332'	'4033443']	['EEEEE'	'ISNVY'	'/23/2'	'03403'	'EEEEE'	'IYQTS'	'/2322'	'03433']	['EEEEE'	'TLTLT'	'20202'	'31313'
5NFF_J 0.0065881240586918 2.305549249615105 0.3879870129870131 [[220	224]	[221	224]	[204	210]	[160	165]	[113	116]	[129	135]	[130	136]] [3	5	6	1	4	0	2] [[47	51]	[206	209]	[311	317]	[394	399]	[556	559]	[764	770]	[957	963]] "[['EEEEE'	'IQNTT'	'/3322'	'04433'	'EEEEE'	'VLHST'	'/0322'	'01433']	['EEEE'	'QNTT'	'3322'	'4433'	'EEEE'	'KHTP'	'3322'	'4433']	['EETTEEE'	'YISGTTD'
6ZOJ_W 0.007197683178918 2.0371137539588333 0.4297658862876254 [[103	106]	[29	31]	[86	90]	[120	125]	[123	127]	[36	43]	[8	13]] [3	5	6	1	4	0	2] [[47	50]	[219	221]	[296	300]	[428	433]	[549	553]	[765	773]	[956	961]] "[['EEEE'	'VLTT'	'/022'	'0133'	'EEEE'	'VLHS'	'/032'	'0143']	['S..'	'PCS'	'U[}'	'323'	'S..'	'GFS'	'U[}'	'323']	['HHHHH'	'LEKWQ'
6AOQ_A 0.0064388567751961 2.65904012247454 0.3093415007656963 [[151	153]	[137	140]	[230	234]	[61	65]	[164	182]	[189	195]	[188	194]] [3	5	6	1	4	0	2] [[48	50]	[200	203]	[312	316]	[426	430]	[585	598]	[762	768]	[953	959]] "[['EEE'	'LNW'	'032'	'143'	'EEE'	'LHS'	'032'	'143']	['EEEE'	'SADI'	'213/'	'3240'	'EEEE'	'YFKI'	'213/'	'3240']	['EEEEE'	'ISIYW'
6C6Y_S 0.011380975952657 2.044092746480493 0.3235294117647054 [[442	445]	[499	504]	[499	506]	[476	487]	[557	561]	[412	415]	[530	532]] [3	5	6	1	4	0	2] [[47	50]	[204	209]	[311	318]	[430	440]	[547	551]	[750	753]	[973	975]] "[['EEEE'	'ILDY'	'/032'	'0143'	'EEEE'	'VLHS'	'/032'	'0143']	['EEEEEE'	'YINKPS'	'2/3322'	'304433'	'EEEEEE'	'YSKHTP'	'223322'	'334433']	['EEEEEEEE'	'YINKPSRF'
3SJ9_A 0.0064978955609104 2.4600911200645035 0.3485804416403784 [[130	133]	[159	164]	[116	121]	[117	122]	[35	38]	[5	9]	[142	145]] [3	5	6	1	4	0	2] [[49	52]	[200	205]	[285	290]	[431	436]	[609	612]	[764	768]	[968	971]] "[['EEEE'	'KPTH'	'3223'	'4334'	'EEEE'	'HSTQ'	'3223'	'4334']	['EEEEEE'	'GIHIGG'	'2/3/22'	'304033'	'EEEEEE'	'YFKIYS'	'213/22'	'324033']	['EEEEEE'	'VGDVVQ'
4BLR_C 0.0074141969306506 2.8548348927478955 0.248175182481751 [[284	287]	[283	287]	[77	82]	[119	127]	[258	265]	[171	174]	[169	174]] [3	5	6	1	4	0	2] [[48	51]	[205	209]	[281	286]	[394	402]	[597	604]	[770	773]	[989	994]] [['EEEE'	'LQTS'	'0322'	'1433'	'EEEE'	'LHST'	'0322'	'1433']	['EEEEE'	'TLQTS'	'20322'	'31433'	'EEEEE'	'SKHTP'	'23322'	'34433']	['TTS.EE'	'EDGSVS'
6FJO_A 0.0070788742468155 2.457137237372545 0.333853354134165 [[192	194]	[308	314]	[310	314]	[210	214]	[220	223]	[264	267]] [3	5	6	1	4	2] [[38	40]	[202	208]	[312	316]	[449	453]	[610	613]	[965	968]] [['.SS'	'TPD'	'}UV'	'334'	'.SS'	'YPD'	'}UV'	'334']	['EEEEEEE'	'KIISNVY'	'3//23/2'	'4003403'	'EEEEEEE'	'KIYSKHT'	'3/22332'	'4033443']	['EEEEE'	'ISNVY'	'/23/2'	'03403'	'EEEEE'	'IYQTS'	'/2322'
3ZVD_A 0.0054600679123352 2.420582948171929 0.3879870129870131 [[119	123]	[159	164]	[115	121]	[35	40]	[115	120]	[177	179]	[4	8]] [3	5	6	1	4	0	2] [[47	51]	[200	205]	[311	317]	[400	405]	[594	599]	[757	759]	[956	960]] "[['EEEEE'	'VTNYG'	'/2322'	'03433'	'EEEEE'	'VLHST'	'/0322'	'01433']	['EEEEEE'	'GIHVGG'	'2/3/22'	'304033'	'EEEEEE'	'YFKIYS'	'213/22'	'324033']	['EEEEEEE'	'PVGQVTN'
1C0T_B 0.0050327860457204 2.297972237584489 0.434563758389261 [[349	353]	[331	352]	[350	353]	[412	415]	[329	341]	[262	267]	[396	404]] [3	5	6	1	4	0	2] [[48	52]	[195	209]	[314	317]	[447	450]	[539	551]	[761	766]	[1002	1010]] "[['EEEEE'	'LKTGK'	'03223'	'14334'	'EEEEE'	'LHSTQ'	'03223'	'14334']	['EEETTEEEEEEEEETTEEEEEE'	'KQGQGQWTYQIYQEPFKNLKTG'	'332ON32223/233NM330322'	'4434343334034432441433'	'EEETTEEEEEEEEEE'	'KNIDGYFKIYSKHTP'	'33/ON213/223322'	'440433240334433']	['EEEE'	'KTGK'
4BLP_E 0.0072075219851075 3.3750658636374054 0.1384820239680426 [[174	176]	[74	76]	[289	292]	[290	292]	[150	155]	[79	86]	[267	272]] [3	5	6	1	4	0	2] [[38	40]	[225	227]	[312	315]	[449	451]	[597	602]	[764	771]	[1006	1011]] "[['.SS'	'WGE'	'}UV'	'334'	'.SS'	'YPD'	'}UV'	'334']	['EEE'	'PLV'	'20/'	'310'	'EEE'	'PLV'	'20/'	'310']	['EEEE'	'VSQT'
6ZOK_W 0.0072952396944782 2.033205994679572 0.4297658862876254 [[103	106]	[29	31]	[86	90]	[120	125]	[123	127]	[36	43]	[8	13]] [3	5	6	1	4	0	2] [[47	50]	[219	221]	[296	300]	[428	433]	[549	553]	[765	773]	[956	961]] "[['EEEE'	'VLTT'	'/022'	'0133'	'EEEE'	'VLHS'	'/032'	'0143']	['S..'	'PCS'	'U[}'	'323'	'S..'	'GFS'	'U[}'	'323']	['HHHHH'	'LEKWQ'
3JSM_B 0.0025047960124724 2.128583341650354 0.5517241379310347 [[349	353]	[338	352]	[350	353]	[412	415]	[332	335]	[262	265]	[256	266]] [3	5	6	1	4	0	2] [[48	52]	[200	209]	[314	317]	[447	450]	[578	581]	[761	764]	[992	1003]] "[['EEEEE'	'LKTGK'	'03223'	'14334'	'EEEEE'	'LHSTQ'	'03223'	'14334']	['EEEEEEETTEEEEEE'	'TYQIYQEPFKNLKTG'	'223/233NM330322'	'334034432441433'	'EEEEEEEEEE'	'YFKIYSKHTP'	'213/223322'	'3240334433']	['EEEE'	'KTGK'
4EXM_C 0.0065564356486513 2.455169705224435 0.3507109004739337 [[102	106]	[103	106]	[97	105]	[6	9]	[159	165]	[230	236]] [3	5	6	1	0	2] [[49	53]	[204	207]	[310	317]	[435	438]	[761	767]	[953	959]] "[['EEEEE'	'ETGQE'	'32233'	'43344'	'EEEEE'	'HSTQD'	'32233'	'43344']	['EEEE'	'TGQE'	'2233'	'3344'	'EEEE'	'YSKH'	'2233'	'3344']	['S.EEEEEEE'	'QKITVETGQ'	'V]/2/3223'	'440304334'	'SEEEEEEE'	'KGIYQTSN'	'V2/23223'
6TY1_E 0.0111370540214157 2.182317857539381 0.3133640552995393 [[157	159]	[76	79]	[158	161]	[235	240]	[158	175]	[57	61]	[184	188]] [3	5	6	1	4	0	2] [[50	52]	[225	228]	[313	316]	[432	437]	[573	595]	[738	742]	[978	982]] "[['EEE'	'TTN'	'223'	'334'	'EEE'	'STQ'	'223'	'334']	['EEEE'	'TLIE'	'20/3'	'3104'	'EEEE'	'PLVD'	'20/3'	'3104']	['EEEE'	'TNTY'
3L2R_B 0.0033320375864612 3.02905404206016 0.3255813953488369 [[179	184]	[153	158]	[224	226]	[211	214]	[118	125]	[225	232]	[224	232]] [3	5	6	1	4	0	2] [[45	50]	[204	209]	[298	300]	[412	415]	[555	565]	[761	768]	[990	998]] "[['.SEEEE'	'PKVIHS'	'}V//32'	'340043'	'.SEEEE'	'SSVLHS'	'}U/032'	'330143']	['EEEEEE'	'TWLYPT'	'220222'	'331333'	'EEEEEE'	'YSKHTP'	'223322'	'334433']	['HHH'	'NSD'
5VK2_B 0.0048620142768789 1.865278818637205 0.5295169946332732 [[68	72]	[223	228]	[222	226]	[67	71]	[204	207]	[132	136]	[119	124]] [3	5	6	1	4	0	2] [[48	52]	[206	211]	[312	316]	[448	452]	[529	532]	[766	770]	[985	990]] "[['EEEEE'	'LQTLE'	'03203'	'14314'	'EEEEE'	'LHSTQ'	'03223'	'14334']	['EEEE..'	'QNTTWE'	'3322}]'	'443334'	'EEEE..'	'KHTPIN'	'3322Y]'	'443304']	['EEEEE'	'IQNTT'
2VB0_A 0.0061400074024667 2.4240777790863355 0.370192307692307 [[119	123]	[159	164]	[115	121]	[30	36]	[115	120]	[8	12]] [3	5	6	1	4	2] [[47	51]	[200	205]	[311	317]	[395	401]	[594	599]	[1013	1017]] [['EEEEE'	'VTEYG'	'/2322'	'03433'	'EEEEE'	'VLHST'	'/0322'	'01433']	['EEEEEE'	'GIHVGG'	'2/3/22'	'304033'	'EEEEEE'	'YFKIYS'	'213/22'	'324033']	['EEEEEEE'	'PVGQVTE'	'2/23/23'	'3034034'	'EEEEEEE'	'GIYQTSN'	'2/23223'
5OYP_A 0.0051081064896146 3.3393027000814186 0.2266857962697266 [[214	218]	[208	218]	[116	121]	[213	217]	[150	154]	[20	26]] [3	5	6	1	4	2] [[49	53]	[200	207]	[311	316]	[433	437]	[572	576]	[968	974]] [['EEEEE'	'EAGDD'	'31233'	'42344'	'EEEEE'	'HSTQD'	'32233'	'43344']	['EEEEEEEEEEE'	'YMSVWVEAGDD'	'212/2/31233'	'32303042344'	'EEEEEEEE'	'YFKIYSKH'	'213/2233'	'32403344']	['EEEEEE'	'YVTHVP'	'2/23/2'	'303403'	'EEEEEE'	'GIYQTS'	'2/2322'
2VHT_A 0.0088336751171236 3.030799195960901 0.1632653061224487 [[284	287]	[283	287]	[77	82]	[119	127]	[258	265]	[171	174]	[169	174]] [3	5	6	1	4	0	2] [[48	51]	[205	209]	[281	286]	[394	402]	[597	604]	[770	773]	[989	994]] [['EEEE'	'LQTS'	'0322'	'1433'	'EEEE'	'LHST'	'0322'	'1433']	['EEEEE'	'TLQTS'	'20322'	'31433'	'EEEEE'	'SKHTP'	'23322'	'34433']	['TTS.EE'	'EDGSVS'
3PRM_C 0.0062173340999656 2.477518511508622 0.3549920760697307 [[145	147]	[149	153]	[64	67]	[9	13]	[151	154]	[90	94]	[88	91]] [3	5	6	1	4	0	2] [[48	50]	[198	202]	[296	299]	[430	434]	[540	543]	[763	767]	[1002	1005]] "[['EEE'	'LHS'	'032'	'143'	'EEE'	'LHS'	'032'	'143']	['TTEEE'	'QTHFD'	'ON313'	'43424'	'TTEEE'	'DGYFK'	'ON213'	'43324']	['HHHH'	'LTES'
6N4F_E 0.0030096743225196 1.898502873558264 0.5774907749077482 [[131	133]	[131	134]	[230	234]	[152	155]	[54	60]	[105	107]	[191	195]] [3	5	6	1	4	0	2] [[51	53]	[205	208]	[312	316]	[450	453]	[580	586]	[739	741]	[1005	1009]] "[['EEE'	'TQN'	'233'	'344'	'EEE'	'TQD'	'233'	'344']	['EEEE'	'TQNG'	'2332'	'3443'	'EEEE'	'SKHT'	'2332'	'3443']	['EEEEE'	'ISVYW'
3P8N_B 0.0135837927813647 2.2496300992991345 0.2144886363636362 [[6	9]	[6	9]	[163	168]	[60	63]	[166	169]	[173	178]	[173	178]] [3	5	6	1	4	0	2] [[50	53]	[204	207]	[285	290]	[412	415]	[538	541]	[764	769]	[1002	1007]] "[['EEEE'	'YSQQ'	'2233'	'3344'	'EEEE'	'STQD'	'2233'	'3344']	['EEEE'	'YSQQ'	'2233'	'3344'	'EEEE'	'YSKH'	'2233'	'3344']	['EEEEEE'	'VAKAVD'
4QY2_E 0.0126159935901182 2.1999540365354555 0.2666666666666659 [[157	159]	[76	79]	[158	161]	[235	240]	[158	175]	[57	61]	[182	186]] [3	5	6	1	4	0	2] [[50	52]	[225	228]	[313	316]	[432	437]	[573	595]	[738	742]	[953	957]] "[['EEE'	'TTN'	'223'	'334'	'EEE'	'STQ'	'223'	'334']	['EEEE'	'TLIE'	'20/3'	'3104'	'EEEE'	'PLVD'	'20/3'	'3104']	['EEEE'	'TNTY'
4X27_A 0.0039732802200521 3.665128185843348 0.1874999999999993 [[149	152]	[193	199]	[230	233]	[198	202]	[109	111]	[52	61]] [5	6	1	4	0	2] [[201	204]	[310	316]	[432	435]	[593	597]	[757	759]	[952	961]] "[['EEEE'	'FEIY'	'13/2'	'2403'	'EEEE'	'FKIY'	'13/2'	'2403']	['SEEEEEE'	'NLVYRTT'	'V0/2422'	'4103533'	'SEEEEEE'	'KGIYQTS'	'V2/2322'	'4303433']	['EEEE'	'DVIF'	'3//1'	'4002'	'EEEE'	'DVIA'	'3//1'
5THF_C 0.0033673212370491 1.5507009103449447 0.6162570888468804 [[52	54]	[210	214]	[134	140]	[246	249]	[135	139]	[105	107]	[191	195]] [3	5	6	1	4	0	2] [[51	53]	[206	210]	[284	290]	[448	451]	[572	576]	[739	741]	[1005	1009]] "[['EEE'	'GNN'	'233'	'344'	'EEE'	'TQD'	'233'	'344']	['EEEE.'	'QQTII'	'332/Y'	'44300'	'EEEE.'	'KHTPI'	'3322Y'	'44330']	['..EEEEE'	'GGSNAIK'
3SJ8_A 0.0069918809687102 2.461612419167942 0.3401253918495295 [[130	133]	[159	164]	[116	121]	[117	122]	[35	38]	[5	9]	[142	145]] [3	5	6	1	4	0	2] [[49	52]	[200	205]	[285	290]	[431	436]	[609	612]	[764	768]	[968	971]] "[['EEEE'	'KPTH'	'3223'	'4334'	'EEEE'	'HSTQ'	'3223'	'4334']	['EEEEEE'	'GIHIGG'	'2/3/22'	'304033'	'EEEEEE'	'YFKIYS'	'213/22'	'324033']	['EEEEEE'	'VGDVVQ'
2XNI_A 0.0117570987348124 2.3562605177902345 0.2409288824383157 [[75	77]	[48	52]	[163	168]	[6	9]	[33	38]	[172	176]	[173	178]] [3	5	6	1	4	0	2] [[50	52]	[197	201]	[285	290]	[376	379]	[595	600]	[760	764]	[1002	1007]] "[['EEE'	'YTN'	'223'	'334'	'EEE'	'STQ'	'223'	'334']	['ETTEE'	'INGVC'	'/ON/1'	'04302'	'ETTEE'	'IDGYF'	'/ON21'	'04332']	['EEEEEE'	'VAKAVD'
5C1X_B 0.0102884825590207 2.4364109518708306 0.2555066079295154 [[130	133]	[159	164]	[116	121]	[117	122]	[35	38]	[2	9]	[142	145]] [3	5	6	1	4	0	2] [[49	52]	[200	205]	[285	290]	[431	436]	[609	612]	[761	768]	[968	971]] "[['EEEE'	'KPTH'	'3223'	'4334'	'EEEE'	'HSTQ'	'3223'	'4334']	['EEEEEE'	'GIHIGG'	'2/3/22'	'304033'	'EEEEEE'	'YFKIYS'	'213/22'	'324033']	['EEEEEE'	'VGDVVQ'
2FAV_B 0.0115921650279415 2.8712145477348776 0.1060802069857698 [[14	18]	[151	153]	[150	156]	[86	89]	[16	21]	[143	146]	[138	142]] [3	5	6	1	4	0	2] [[39	43]	[202	204]	[283	289]	[438	441]	[536	541]	[770	773]	[1001	1005]] "[['SSSEE'	'TDNVA'	'UVV/1'	'34402'	'SSSEE'	'PDKVF'	'UVV/1'	'34402']	['EEE'	'QVY'	'3/2'	'403'	'EEE'	'KIY'	'3/2'	'403']	['SEEEEEE'	'TQVYIAV'
4QY1_S 0.010956562784369 1.8695614697627887 0.3614649681528661 [[157	159]	[76	79]	[158	161]	[235	240]	[107	114]	[57	61]	[182	186]] [3	5	6	1	4	0	2] [[50	52]	[225	228]	[313	316]	[432	437]	[594	601]	[738	742]	[953	957]] "[['EEE'	'TTN'	'223'	'334'	'EEE'	'STQ'	'223'	'334']	['EEEE'	'TLIE'	'20/3'	'3104'	'EEEE'	'PLVD'	'20/3'	'3104']	['EEEE'	'TNTY'
3VB6_B 0.0055612110003102 2.379873584995156 0.4039408866995067 [[27	29]	[149	152]	[78	83]	[144	151]	[121	125]	[270	272]	[244	249]] [3	5	6	1	4	0	2] [[48	50]	[200	203]	[312	317]	[371	378]	[547	551]	[751	753]	[988	993]] "[['EEE'	'LNG'	'032'	'143'	'EEE'	'LHS'	'032'	'143']	['EEEE'	'GFNI'	'213/'	'3240'	'EEEE'	'YFKI'	'213/'	'3240']	['EEEEEE'	'IGHSMQ'
1W4B_A 0.0093823609530423 2.906733945393984 0.1825726141078834 [[284	287]	[283	287]	[77	82]	[266	271]	[258	265]	[171	174]	[169	174]] [3	5	6	1	4	0	2] [[48	51]	[205	209]	[281	286]	[448	453]	[597	604]	[770	773]	[989	994]] [['EEEE'	'LQTS'	'0322'	'1433'	'EEEE'	'LHST'	'0322'	'1433']	['EEEEE'	'TLQTS'	'20322'	'31433'	'EEEEE'	'SKHTP'	'23322'	'34433']	['TTS.EE'	'EDGSVS'
2ZTZ_B 0.0081905162655749 2.427960942922355 0.3214837712519323 [[119	123]	[159	165]	[115	121]	[30	36]	[115	120]	[8	12]] [3	5	6	1	4	2] [[47	51]	[200	206]	[311	317]	[395	401]	[594	599]	[1013	1017]] [['EEEEE'	'VTEYG'	'/2322'	'03433'	'EEEEE'	'VLHST'	'/0322'	'01433']	['EEEEEEE'	'GIHVGGN'	'2/3/223'	'3040334'	'EEEEEEE'	'YFKIYSK'	'213/223'	'3240334']	['EEEEEEE'	'PVGQVTE'	'2/23/23'	'3034034'	'EEEEEEE'	'GIYQTSN'	'2/23223'
4BWY_C 0.0049060675499511 3.976499587978175 0.1003861003861001 [[274	276]	[273	276]	[246	250]	[117	121]	[57	60]	[192	198]	[18	24]] [3	5	6	1	4	0	2] [[50	52]	[203	206]	[286	290]	[366	370]	[550	553]	[762	768]	[998	1004]] "[['EEE'	'SGD'	'223'	'334'	'EEE'	'STQ'	'223'	'334']	['EEEE'	'VSGD'	'/223'	'0334'	'EEEE'	'IYSK'	'/223'	'0334']	['EEEEE'	'SFAVN'
2VAA_A 0.0034836529737975 1.673743664382052 0.5981308411214952 [[110	115]	[96	116]	[31	34]	[7	12]	[31	35]	[56	61]	[142	145]] [3	5	6	1	4	0	2] [[48	53]	[196	208]	[286	289]	[396	401]	[573	577]	[746	751]	[1008	1011]] "[['EEEEEE'	'LRGYQQ'	'042233'	'153344'	'EEEEEE'	'LHSTQD'	'032233'	'143344']	['EEEEEEEE.TTS.EEEEEEEE'	'QVISGAEVGSDGRLLRGYQQY'	'3//2213/}NOU^00422332'	'400332403343511533443'	'EETTEEEEEEEEE'	'NIDGYFKIYSKHT'	'3/ON213/22332'	'4043324033443']	['EEEE'	'TEFV'
5C1Y_A 0.010772238813713 2.4331628139902763 0.2463556851311954 [[130	133]	[159	164]	[116	121]	[117	122]	[35	38]	[2	9]	[142	145]] [3	5	6	1	4	0	2] [[49	52]	[200	205]	[285	290]	[431	436]	[609	612]	[761	768]	[968	971]] "[['EEEE'	'KPTH'	'3223'	'4334'	'EEEE'	'HSTQ'	'3223'	'4334']	['EEEEEE'	'GIHIGG'	'2/3/22'	'304033'	'EEEEEE'	'YFKIYS'	'213/22'	'324033']	['EEEEEE'	'VGDVVQ'
6AOV_A 0.0069813542205303 2.635051697610423 0.3053435114503815 [[151	153]	[137	140]	[230	234]	[61	65]	[164	182]	[189	195]	[188	194]] [3	5	6	1	4	0	2] [[48	50]	[200	203]	[312	316]	[426	430]	[585	598]	[762	768]	[953	959]] "[['EEE'	'LNW'	'032'	'143'	'EEE'	'LHS'	'032'	'143']	['EEEE'	'SADI'	'213/'	'3240'	'EEEE'	'YFKI'	'213/'	'3240']	['EEEEE'	'ISIYW'
2J8X_A 0.0077560983092938 2.468656064323791 0.3214837712519323 [[208	211]	[210	213]	[61	65]	[176	180]	[208	210]	[121	124]	[118	124]] [3	5	6	1	4	0	2] [[47	50]	[208	211]	[282	286]	[366	370]	[610	612]	[762	765]	[1008	1014]] "[['EEEE'	'VLTS'	'/022'	'0133'	'EEEE'	'VLHS'	'/032'	'0143']	['EE..'	'TSQH'	'22]]'	'3344'	'EE..'	'TPIN'	'22Y]'	'3304']	['TS.EE'	'QATVY'
4NRJ_A 0.0100292736115371 3.217532335678929 0.075471698113207 [[220	222]	[189	194]	[187	191]	[134	137]	[216	224]	[62	67]	[196	201]] [3	5	6	1	4	0	2] [[50	52]	[203	208]	[312	316]	[430	433]	[543	551]	[762	767]	[985	990]] "[['EEE'	'TTH'	'223'	'334'	'EEE'	'STQ'	'223'	'334']	['EEEEEE'	'VWGFHS'	'/22132'	'033243'	'EEEEEE'	'IYSKHT'	'/22332'	'033443']	['EEEEE'	'ITVWG'
3AL4_C 0.008461744696702 2.3791310794321494 0.331775700934579 [[129	132]	[169	173]	[168	171]	[245	249]	[167	172]	[65	67]	[104	107]] [3	5	6	1	4	0	2] [[38	41]	[207	211]	[313	316]	[394	398]	[546	551]	[768	770]	[1009	1012]] "[['.SSS'	'WPNH'	'}UVV'	'3344'	'.SSS'	'YPDK'	'}UVV'	'3344']	['EEEE.'	'KSYIN'	'322/]'	'43304'	'EEE..'	'HTPIN'	'322Y]'	'43304']	['EEEE'	'SKSY'
3M6S_A 0.0093764022616386 2.3753147488218245 0.3113496932515331 [[175	181]	[163	167]	[106	111]	[239	243]	[161	166]	[59	61]	[98	101]] [3	5	6	1	4	0	2] [[47	53]	[207	211]	[283	288]	[394	398]	[546	551]	[768	770]	[1009	1012]] "[['EEEEEEE'	'VLWGIHH'	'/022/33'	'0133044'	'EEEEEEE'	'VLHSTQD'	'/032233'	'0143344']	['EEEE.'	'KSYIN'	'322/]'	'43304'	'EEE..'	'HTPIN'	'322Y]'	'43304']	['S.EEEE'	'SSVSSF'
6TXO_A 0.0081841677120121 2.95336454366596 0.2127659574468077 [[158	160]	[77	80]	[159	162]	[235	240]	[159	176]	[182	189]	[183	187]] [3	5	6	1	4	0	2] [[50	52]	[225	228]	[313	316]	[432	437]	[573	595]	[761	768]	[953	957]] "[['EEE'	'TTN'	'223'	'334'	'EEE'	'STQ'	'223'	'334']	['EEEE'	'TLIE'	'20/3'	'3104'	'EEEE'	'PLVD'	'20/3'	'3104']	['EEEE'	'TNTY'
1KBG_H 0.0076315786530048 1.6860197838990296 0.4690721649484539 [[110	115]	[96	116]	[31	34]	[7	12]	[31	35]	[56	61]	[142	145]] [3	5	6	1	4	0	2] [[48	53]	[196	208]	[286	289]	[396	401]	[573	577]	[746	751]	[1008	1011]] "[['EEEEEE'	'LRGYQQ'	'042233'	'153344'	'EEEEEE'	'LHSTQD'	'032233'	'143344']	['EEEEEEEE.TTS.EEEEEEEE'	'QVISGAEVGSDGRLLRGYQQY'	'3//2213/}NOU^00422332'	'400332403343511533443'	'EETTEEEEEEEEE'	'NIDGYFKIYSKHT'	'3/ON213/22332'	'4043324033443']	['EEEE'	'TEFV'
4KPQ_C 0.0029204003063167 2.5566284563016644 0.415562913907284 [[162	169]	[229	234]	[164	169]	[243	247]	[39	42]	[62	66]	[63	66]] [3	5	6	1	4	0	2] [[45	52]	[200	205]	[312	317]	[395	399]	[554	557]	[766	770]	[1005	1008]] "[['..EEEEEE'	'PVISKTYN'	'}Y/23223'	'30034334'	'.SEEEEEE'	'SSVLHSTQ'	'}U/03223'	'33014334']	['EEEEEE'	'WMKIYW'	'213/22'	'324033'	'EEEEEE'	'YFKIYS'	'213/22'	'324033']	['EEEEEE'	'ISKTYN'
5MV5_A 0.0028479879486955 3.329350699014455 0.2895927601809951 [[209	212]	[120	124]	[220	225]	[156	158]	[220	230]	[193	195]	[23	25]] [3	5	6	1	4	0	2] [[38	41]	[203	207]	[311	316]	[435	437]	[594	604]	[756	758]	[1014	1016]] [['.SSS'	'TSDD'	'}UVV'	'3344'	'.SSS'	'YPDK'	'}UVV'	'3344']	['EEEEE'	'IWVQH'	'/2/33'	'03044'	'EEEEE'	'IYSKH'	'/2233'	'03344']	['EEEEEE'	'PVTIYY'
1W4A_C 0.0076932747037617 2.9955440349339275 0.2196861626248212 [[284	287]	[283	287]	[77	82]	[119	127]	[258	265]	[171	174]	[310	317]] [3	5	6	1	4	0	2] [[48	51]	[205	209]	[281	286]	[394	402]	[597	604]	[770	773]	[957	964]] "[['EEEE'	'LQTS'	'0322'	'1433'	'EEEE'	'LHST'	'0322'	'1433']	['EEEEE'	'TLQTS'	'20322'	'31433'	'EEEEE'	'SKHTP'	'23322'	'34433']	['TTS.EE'	'EDGSVS'
2QC2_A 0.0069056581339883 2.401255490142224 0.3636363636363628 [[27	29]	[149	152]	[78	83]	[144	151]	[121	125]	[270	272]	[244	249]] [3	5	6	1	4	0	2] [[48	50]	[200	203]	[312	317]	[371	378]	[547	551]	[751	753]	[988	993]] "[['EEE'	'LNG'	'032'	'143'	'EEE'	'LHS'	'032'	'143']	['EEEE'	'GFNI'	'213/'	'3240'	'EEEE'	'YFKI'	'213/'	'3240']	['EEEEEE'	'IGHSMQ'
4M44_E 0.0085502712868654 3.233539877427265 0.1309523809523811 [[218	220]	[187	192]	[185	189]	[252	255]	[214	222]	[62	67]	[194	199]] [3	5	6	1	4	0	2] [[50	52]	[203	208]	[312	316]	[412	415]	[543	551]	[762	767]	[985	990]] "[['EEE'	'TTH'	'223'	'334'	'EEE'	'STQ'	'223'	'334']	['EEEEEE'	'VWGFHS'	'/22132'	'033243'	'EEEEEE'	'IYSKHT'	'/22332'	'033443']	['EEEEE'	'ITVWG'
4GXX_A 0.0065050774145039 2.386845951305345 0.3790322580645151 [[178	184]	[166	170]	[165	168]	[91	96]	[170	177]	[91	93]	[105	108]] [3	5	6	1	4	0	2] [[47	53]	[207	211]	[313	316]	[421	426]	[578	585]	[744	746]	[1009	1012]] "[['EEEEEEE'	'VLWGVHH'	'/022/33'	'0133044'	'EEEEEEE'	'VLHSTQD'	'/032233'	'0143344']	['EEEE.'	'KSYVN'	'322/]'	'43304'	'EEE..'	'HTPIN'	'322Y]'	'43304']	['EEEE'	'SKSY'
6Y5H_A 0.0087576877578855 2.397301272520369 0.3194444444444444 [[58	61]	[210	214]	[230	234]	[165	168]	[164	182]	[105	107]	[108	112]] [3	5	6	1	4	0	2] [[47	50]	[206	210]	[312	316]	[394	397]	[585	598]	[739	741]	[959	963]] "[['EEEE'	'ILDG'	'/032'	'0143'	'EEEE'	'VLHS'	'/032'	'0143']	['EEEE.'	'QQTII'	'332/Y'	'44300'	'EEEE.'	'KHTPI'	'3322Y'	'44330']	['EEEEE'	'ISIYW'
6BKT_A 0.0068546858173063 2.6084904547802115 0.317411402157165 [[151	153]	[137	140]	[230	234]	[61	65]	[164	182]	[189	195]	[188	194]] [3	5	6	1	4	0	2] [[48	50]	[200	203]	[312	316]	[426	430]	[585	598]	[762	768]	[953	959]] "[['EEE'	'LNW'	'032'	'143'	'EEE'	'LHS'	'032'	'143']	['EEEE'	'SADI'	'213/'	'3240'	'EEEE'	'YFKI'	'213/'	'3240']	['EEEEE'	'ISIYW'
3CNC_B 0.0075151247233894 2.527350333780463 0.3133640552995393 [[290	292]	[285	291]	[284	289]	[159	164]	[199	202]	[274	277]] [3	5	6	1	4	2] [[50	52]	[203	209]	[313	318]	[448	453]	[593	596]	[968	971]] [['EEE'	'YYK'	'223'	'334'	'EEE'	'STQ'	'223'	'334']	['EEEEEEE'	'IYGECYY'	'/223122'	'0334233'	'EEEEEEE'	'IYSKHTP'	'/223322'	'0334433']	['EEEEEE'	'YIYGEC'	'2/2231'	'303342'	'EEEEEE'	'YQTSNF'	'232231'
4BLP_B 0.0081202339303032 3.363924156603108 0.1235216819973712 [[174	176]	[74	76]	[289	292]	[290	292]	[150	155]	[79	86]	[267	272]] [3	5	6	1	4	0	2] [[38	40]	[225	227]	[312	315]	[449	451]	[597	602]	[764	771]	[1006	1011]] "[['.SS'	'WGE'	'}UV'	'334'	'.SS'	'YPD'	'}UV'	'334']	['EEE'	'PLV'	'20/'	'310'	'EEE'	'PLV'	'20/'	'310']	['EEEE'	'VSQT'
2V6J_A 0.0021228580233042 3.969790989478932 0.185852981969486 [[257	259]	[255	259]	[257	261]	[252	260]	[288	294]	[107	110]	[348	363]] [3	5	6	1	4	0	2] [[49	51]	[205	209]	[314	318]	[393	401]	[526	532]	[739	742]	[1011	1018]] "[['EEE'	'QGP'	'322'	'433'	'EEE'	'HST'	'322'	'433']	['EEEEE'	'SMQGP'	'21322'	'32433'	'EEEEE'	'SKHTP'	'23322'	'34433']	['EEEEE'	'QGPIA'
3PHU_A 0.0071668732718793 2.481190821460537 0.3359374999999998 [[145	147]	[149	153]	[64	67]	[9	13]	[151	154]	[90	94]	[77	91]] [3	5	6	1	4	0	2] [[48	50]	[198	202]	[296	299]	[430	434]	[540	543]	[763	767]	[987	1005]] "[['EEE'	'LHS'	'032'	'143'	'EEE'	'LHS'	'032'	'143']	['TTEEE'	'QTHFD'	'ON313'	'43424'	'TTEEE'	'DGYFK'	'ON213'	'43324']	['HHHH'	'LTES'
6FJP_A 0.0083516521801935 2.4523676904445733 0.3153846153846151 [[192	194]	[308	314]	[310	314]	[210	214]	[220	223]	[264	267]] [3	5	6	1	4	2] [[38	40]	[202	208]	[312	316]	[449	453]	[610	613]	[965	968]] [['.SS'	'TPD'	'}UV'	'334'	'.SS'	'YPD'	'}UV'	'334']	['EEEEEEE'	'KIISNVY'	'3//23/2'	'4003403'	'EEEEEEE'	'KIYSKHT'	'3/22332'	'4033443']	['EEEEE'	'ISNVY'	'/23/2'	'03403'	'EEEEE'	'IYQTS'	'/2322'
2M2V_A 0.0045829871394537 2.8032058570560325 0.3485804416403784 [[95	98]	[26	28]	[95	98]	[76	80]	[75	79]	[110	113]	[126	129]] [3	5	6	1	4	0	2] [[49	52]	[226	228]	[314	317]	[429	433]	[521	525]	[769	772]	[1013	1016]] [['EEEE'	'KTYQ'	'3223'	'4334'	'EEEE'	'HSTQ'	'3223'	'4334']	['EEE'	'LIK'	'0/3'	'104'	'EEE'	'LVD'	'0/3'	'104']	['EEEE'	'KTYQ'
6PW2_K 0.0069074662660359 1.7999117011699672 0.4843749999999991 [[599	602]	[599	603]	[516	519]	[558	561]	[466	475]	[518	522]	[514	519]] [3	5	6	1	4	0	2] [[50	53]	[204	208]	[295	298]	[433	436]	[527	532]	[761	765]	[1005	1010]] "[['EEEE'	'SFDD'	'2133'	'3244'	'EEEE'	'STQD'	'2233'	'3344']	['EEEEE'	'SFDDG'	'21332'	'32443'	'EEEEE'	'YSKHT'	'22332'	'33443']	['HHHH'	'SLYN'
2HND_B 0.0064898075067361 2.1900320355908325 0.4418212478920733 [[349	353]	[331	352]	[350	353]	[412	415]	[329	341]	[262	267]	[256	266]] [3	5	6	1	4	0	2] [[48	52]	[195	209]	[314	317]	[447	450]	[539	551]	[761	766]	[992	1003]] "[['EEEEE'	'LKTGK'	'03223'	'14334'	'EEEEE'	'LHSTQ'	'03223'	'14334']	['EEETTEEEEEEESSSS.EEEEE'	'KQGQGQWTYQIYQEPFKNLKTG'	'332ON32223/2VVUT]30322'	'4434343334034432441433'	'EEETTEEEEEEEEEE'	'KNIDGYFKIYSKHTP'	'33/ON213/223322'	'440433240334433']	['EEEE'	'KTGK'
1W47_A 0.0083262106515631 2.954718454948804 0.2144886363636362 [[284	287]	[283	287]	[77	82]	[119	127]	[258	265]	[171	174]	[169	174]] [3	5	6	1	4	0	2] [[48	51]	[205	209]	[281	286]	[394	402]	[597	604]	[770	773]	[989	994]] [['EEEE'	'LQTS'	'0322'	'1433'	'EEEE'	'LHST'	'0322'	'1433']	['EEEEE'	'TLQTS'	'20322'	'31433'	'EEEEE'	'SKHTP'	'23322'	'34433']	['TTS.EE'	'EDGSVS'
5JZI_A 0.0092778348702 2.282163397748897 0.3422291993720563 [[110	115]	[100	116]	[71	74]	[204	208]	[31	35]	[56	61]	[68	75]] [3	5	6	1	4	0	2] [[48	53]	[200	208]	[297	300]	[396	400]	[573	577]	[746	751]	[988	995]] "[['EEEEEE'	'LRGYHQ'	'042233'	'153344'	'EEEEEE'	'LHSTQD'	'032233'	'143344']	['EEEE.TT..EEEEEEEE'	'GADVGSDWRFLRGYHQY'	'213/}NO}^10422332'	'32403343521533443'	'EEEEEEEEE'	'YFKIYSKHT'	'213/22332'	'324033443']	['HHHH'	'SQTH'
6IWH_A 0.0109547003916288 1.5932687976934576 0.3947797716150074 [[110	115]	[112	116]	[31	34]	[7	12]	[31	35]	[56	61]	[164	168]] [3	5	6	1	4	0	2] [[48	53]	[204	208]	[286	289]	[396	401]	[573	577]	[746	751]	[958	962]] "[['EEEEEE'	'LRGYHQ'	'042233'	'153344'	'EEEEEE'	'LHSTQD'	'032233'	'143344']	['EEEEE'	'GYHQS'	'22332'	'33443'	'EEEEE'	'YSKHT'	'22332'	'33443']	['EEEE'	'TQFV'
2OZK_D 0.003962070635971 1.6404122595676112 0.595149253731343 [[177	181]	[322	328]	[32	34]	[176	181]	[317	321]	[302	304]	[208	215]] [3	5	6	1	4	0	2] [[49	53]	[197	204]	[315	317]	[374	379]	[584	588]	[771	773]	[953	960]] "[['EEEEE'	'NYFKK'	'32133'	'43244'	'EEEEE'	'HSTQD'	'32233'	'43344']	['ETTEEEE'	'IDYAEIS'	'/ON13/2'	'0432403'	'ETTEEEEE'	'IDGYFKIY'	'/ON213/2'	'04332403']	['EEE'	'YTK'
3SJV_A 0.0091687038908316 1.842769627397 0.4179104477611932 [[112	114]	[100	116]	[69	74]	[7	11]	[31	35]	[56	61]	[59	66]] [3	5	6	1	4	0	2] [[51	53]	[200	208]	[295	300]	[396	400]	[573	577]	[746	751]	[986	993]] "[['EEE'	'GHN'	'233'	'344'	'EEE'	'TQD'	'233'	'344']	['EEEE.TTS.EEEEEEEE'	'GADVGPDGRLLRGHNQY'	'213/}NOU^00423332'	'32403343511534443'	'EEEEEEEEE'	'YFKIYSKHT'	'213/22332'	'324033443']	['HHHHHH'	'TNTQTD'
1LWE_B 0.002519245932598 2.433753419390392 0.4615384615384605 [[349	353]	[331	352]	[350	353]	[412	415]	[329	341]	[262	267]	[256	266]] [3	5	6	1	4	0	2] [[48	52]	[195	209]	[314	317]	[447	450]	[539	551]	[761	766]	[992	1003]] "[['EEEEE'	'LKTGK'	'03223'	'14334'	'EEEEE'	'LHSTQ'	'03223'	'14334']	['EEETTEEEEEEEEETTEEEEEE'	'KQGQGQWTYQIYQEPFKNLKTG'	'332ON32223/233NM330322'	'4434343334034432441433'	'EEETTEEEEEEEEEE'	'KNIDGYFKIYSKHTP'	'33/ON213/223322'	'440433240334433']	['EEEE'	'KTGK'
1S1W_B 0.005861608784123 2.2559236176183366 0.4393939393939385 [[349	353]	[331	352]	[350	353]	[412	415]	[329	341]	[262	267]	[396	404]] [3	5	6	1	4	0	2] [[48	52]	[195	209]	[314	317]	[447	450]	[539	551]	[761	766]	[1002	1010]] "[['EEEEE'	'LKTGK'	'03223'	'14334'	'EEEEE'	'LHSTQ'	'03223'	'14334']	['EEETTEEEEEEEEETTEEEEEE'	'KQGQGQWTYQIYQEPFKNLKTG'	'332ON32223/233NM330322'	'4434343334034432441433'	'EEETTEEEEEEEEEE'	'KNIDGYFKIYSKHTP'	'33/ON213/223322'	'440433240334433']	['EEEE'	'KTGK'
4QY1_O 0.0138741946559063 2.2474081799866217 0.2179487179487178 [[157	159]	[76	79]	[158	161]	[235	240]	[158	175]	[57	61]	[182	186]] [3	5	6	1	4	0	2] [[50	52]	[225	228]	[313	316]	[432	437]	[573	595]	[738	742]	[953	957]] "[['EEE'	'TTN'	'223'	'334'	'EEE'	'STQ'	'223'	'334']	['EEEE'	'TLIE'	'20/3'	'3104'	'EEEE'	'PLVD'	'20/3'	'3104']	['EEEE'	'TNTY'
5J09_H 0.0104006288631755 2.584182807324128 0.2231759656652356 [[211	213]	[98	102]	[227	238]	[124	127]	[226	229]	[81	84]	[81	83]] [3	5	6	1	4	0	2] [[49	51]	[224	228]	[311	319]	[398	401]	[593	596]	[763	766]	[977	979]] "[['EEE'	'HYG'	'322'	'433'	'EEE'	'HST'	'322'	'433']	['EEEEE'	'DYRIK'	'324/3'	'43504'	'EEEEE'	'EPLVD'	'320/3'	'43104']	['EEEEEEEEEEEE'	'YVTKLTLYVQFR'
5E6J_D 0.0034614840343237 3.131449367817198 0.317411402157165 [[273	276]	[233	237]	[272	276]	[196	201]	[299	314]	[114	117]	[214	217]] [3	5	6	1	4	0	2] [[49	52]	[224	228]	[313	317]	[448	453]	[593	601]	[767	770]	[1009	1012]] "[['EEEE'	'HYTH'	'3223'	'4334'	'EEEE'	'HSTQ'	'3223'	'4334']	['EEEEE'	'QYLVQ'	'320/3'	'43104'	'EEEEE'	'EPLVD'	'320/3'	'43104']	['EEEEE'	'GHYTH'
4LSN_B 0.0054434115781031 2.444059178043337 0.3970588235294112 [[350	353]	[331	352]	[350	353]	[351	355]	[329	341]	[262	267]	[256	266]] [3	5	6	1	4	0	2] [[49	52]	[195	209]	[314	317]	[396	400]	[539	551]	[761	766]	[992	1003]] "[['EEEE'	'KTGK'	'3223'	'4334'	'EEEE'	'HSTQ'	'3223'	'4334']	['EEETTEEEEEEESSTT..SEEE'	'KQGQGQWTYQIYQEPFKNLKTG'	'332ON32223/2VVNM]]S322'	'4434343334034432441433'	'EEETTEEEEEEEEEE'	'KNIDGYFKIYSKHTP'	'33/ON213/223322'	'440433240334433']	['EEEE'	'KTGK'
6TVB_C 0.0143428272935411 2.2242998684404136 0.2110481586402264 [[157	159]	[76	79]	[158	161]	[235	240]	[158	175]	[57	61]	[182	186]] [3	5	6	1	4	0	2] [[50	52]	[225	228]	[313	316]	[432	437]	[573	595]	[738	742]	[953	957]] "[['EEE'	'TTN'	'223'	'334'	'EEE'	'STQ'	'223'	'334']	['EEEE'	'TLIE'	'20/3'	'3104'	'EEEE'	'PLVD'	'20/3'	'3104']	['EEEE'	'TNTY'
4X29_A 0.0043375947905436 3.6950610536877138 0.1842105263157893 [[149	152]	[193	199]	[230	233]	[198	202]	[109	111]	[52	61]] [5	6	1	4	0	2] [[201	204]	[310	316]	[432	435]	[593	597]	[757	759]	[952	961]] "[['EEEE'	'FEIY'	'13/2'	'2403'	'EEEE'	'FKIY'	'13/2'	'2403']	['SEEEEEE'	'NLVYRTT'	'V0/2422'	'4103533'	'SEEEEEE'	'KGIYQTS'	'V2/2322'	'4303433']	['EEEE'	'DVIF'	'3//1'	'4002'	'EEEE'	'DVIA'	'3//1'
3ZVE_A 0.0067394504339209 2.4218133978506464 0.3680000000000001 [[119	123]	[159	164]	[115	121]	[35	40]	[115	120]	[177	179]	[4	8]] [3	5	6	1	4	0	2] [[47	51]	[200	205]	[311	317]	[400	405]	[594	599]	[757	759]	[956	960]] "[['EEEEE'	'VTNYG'	'/2322'	'03433'	'EEEEE'	'VLHST'	'/0322'	'01433']	['EEEEEE'	'GIHVGG'	'2/3/22'	'304033'	'EEEEEE'	'YFKIYS'	'213/22'	'324033']	['EEEEEEE'	'PVGQVTN'
4O5I_I 0.006898638732834 2.6012763102265635 0.3235294117647054 [[151	153]	[179	183]	[230	234]	[61	65]	[164	182]	[189	195]	[188	194]] [3	5	6	1	4	0	2] [[48	50]	[203	207]	[312	316]	[426	430]	[585	598]	[762	768]	[953	959]] "[['EEE'	'LNW'	'032'	'143'	'EEE'	'LHS'	'032'	'143']	['EEEEE'	'IWGVH'	'/22/3'	'03304'	'EEEEE'	'IYSKH'	'/2233'	'03344']	['EEEEE'	'ISIYW'
4ZNL_B 0.0105963163228274 1.5863014649741096 0.4062499999999991 [[124	126]	[106	108]	[124	128]	[214	217]	[176	180]	[24	26]	[70	87]] [3	5	6	1	4	0	2] [[50	52]	[226	228]	[315	319]	[397	400]	[597	601]	[771	773]	[986	996]] "[['EEE'	'TSE'	'223'	'334'	'EEE'	'STQ'	'223'	'334']	['EEE'	'LVH'	'0/3'	'104'	'EEE'	'LVD'	'0/3'	'104']	['EEEEE'	'TSEFR'
6TVA_A 0.0138230879454426 2.2318165536727714 0.2284482758620682 [[157	159]	[76	79]	[158	161]	[235	240]	[158	175]	[57	61]	[182	186]] [3	5	6	1	4	0	2] [[50	52]	[225	228]	[313	316]	[432	437]	[573	595]	[738	742]	[953	957]] "[['EEE'	'TTN'	'223'	'334'	'EEE'	'STQ'	'223'	'334']	['EEEE'	'TLIE'	'20/3'	'3104'	'EEEE'	'PLVD'	'20/3'	'3104']	['EEEE'	'TNTY'
6TVA_E 0.0138644477324307 2.2285254327879764 0.2284482758620682 [[157	159]	[76	79]	[158	161]	[235	240]	[158	175]	[57	61]	[182	186]] [3	5	6	1	4	0	2] [[50	52]	[225	228]	[313	316]	[432	437]	[573	595]	[738	742]	[953	957]] "[['EEE'	'TTN'	'223'	'334'	'EEE'	'STQ'	'223'	'334']	['EEEE'	'TLIE'	'20/3'	'3104'	'EEEE'	'PLVD'	'20/3'	'3104']	['EEEE'	'TNTY'
4F15_J 0.0090193930324212 3.416826627783885 0.0853801169590648 [[199	203]	[227	231]	[228	230]	[65	68]	[83	88]	[59	61]	[98	101]] [3	5	6	1	4	0	2] [[42	46]	[201	205]	[314	316]	[421	424]	[600	605]	[768	770]	[1009	1012]] "[['EE..S'	'VFVGS'	'/1Y}U'	'02033'	'EE..S'	'VFRSS'	'/1^}U'	'02533']	['EEEEE'	'MNYYW'	'13222'	'24333'	'EEEEE'	'FKIYS'	'13/22'	'24033']	['EEE'	'NYY'
6AOR_A 0.0069200753539824 2.637078315187473 0.317411402157165 [[151	153]	[137	140]	[230	234]	[61	65]	[164	182]	[189	195]	[188	194]] [3	5	6	1	4	0	2] [[48	50]	[200	203]	[312	316]	[426	430]	[585	598]	[762	768]	[953	959]] "[['EEE'	'LNW'	'032'	'143'	'EEE'	'LHS'	'032'	'143']	['EEEE'	'SADI'	'213/'	'3240'	'EEEE'	'YFKI'	'213/'	'3240']	['EEEEE'	'ISIYW'
3KLI_B 0.0089824644290058 2.1598099234735284 0.3879870129870131 [[349	353]	[327	352]	[350	353]	[412	415]	[385	389]	[262	267]	[256	266]] [3	5	6	1	4	0	2] [[48	52]	[201	209]	[314	317]	[447	450]	[571	575]	[761	766]	[992	1003]] "[['EEEEE'	'LKTGK'	'03223'	'14334'	'EEEEE'	'LHSTQ'	'03223'	'14334']	['EEEEE.SSS.EEEEEESSTT.EEEEE'	'AEIQKQGQGQWTYQIYQEPFKNLKTG'	'13/33]UVU]2223/2VVNM]30322'	'24044434343334034432441433'	'EEEEEEEEE'	'FKIYSKHTP'	'13/223322'	'240334433']	['EEEE'	'KTGK'
3OS1_B 0.0050747149830907 3.1823273324104164 0.2723214285714281 [[179	184]	[153	158]	[224	226]	[120	122]	[155	158]	[225	232]	[224	232]] [3	5	6	1	4	0	2] [[45	50]	[204	209]	[298	300]	[462	464]	[546	549]	[761	768]	[990	998]] "[['.SEEEE'	'PKVIHS'	'}V//32'	'340043'	'.SEEEE'	'SSVLHS'	'}U/032'	'330143']	['EEEEEE'	'TWLYPT'	'220222'	'331333'	'EEEEEE'	'YSKHTP'	'223322'	'334433']	['HHH'	'NSD'
2FZ2_B 0.012940566260844 1.6778009436530543 0.3359374999999998 [[180	182]	[178	182]	[172	182]	[32	39]	[75	81]	[58	60]] [3	5	6	1	4	2] [[49	51]	[205	209]	[311	316]	[394	401]	[594	600]	[1007	1009]] [['EEE'	'HSP'	'322'	'433'	'EEE'	'HST'	'322'	'433']	['EEEEE'	'SMHSP'	'21322'	'32433'	'EEEEE'	'SKHTP'	'23322'	'34433']	['EEEEEEEEEEE'	'TVSGTLSMHSP'	'2/222021322'	'30333132433'	'EEEEEE'	'GIYQTS'	'2/2322'
6C0O_B 0.0030423450277318 2.2723542958451795 0.5132743362831862 [[349	353]	[331	352]	[350	353]	[412	415]	[329	341]	[262	267]	[256	266]] [3	5	6	1	4	0	2] [[48	52]	[195	209]	[314	317]	[447	450]	[539	551]	[761	766]	[992	1003]] "[['EEEEE'	'LKTGK'	'03223'	'14334'	'EEEEE'	'LHSTQ'	'03223'	'14334']	['EEETTEEEEEEESSTT.EEEEE'	'KQGQGQWTYQIYQEPFKNLKTG'	'332ON32223/2VVNM]30322'	'4434343334034432441433'	'EEETTEEEEEEEEEE'	'KNIDGYFKIYSKHTP'	'33/ON213/223322'	'440433240334433']	['EEEE'	'KTGK'
6QU8_A 0.0065404705804129 2.4971164071664007 0.3549920760697307 [[192	194]	[308	314]	[310	314]	[210	214]	[220	223]	[264	267]] [3	5	6	1	4	2] [[38	40]	[202	208]	[312	316]	[449	453]	[610	613]	[965	968]] [['.SS'	'TPD'	'}UV'	'334'	'.SS'	'YPD'	'}UV'	'334']	['EEEEEEE'	'KIISNVY'	'3//23/2'	'4003403'	'EEEEEEE'	'KIYSKHT'	'3/22332'	'4033443']	['EEEEE'	'ISNVY'	'/23/2'	'03403'	'EEEEE'	'IYQTS'	'/2322'
1TUE_F 0.0116142046708751 2.237402603393345 0.2974203338391499 [[569	573]	[615	617]	[521	523]	[441	445]	[465	471]	[613	618]] [3	6	1	4	0	2] [[47	51]	[298	300]	[421	423]	[528	532]	[761	767]	[953	958]] "[['EEEEE'	'ILLTT'	'/0022'	'01133'	'EEEEE'	'VLHST'	'/0322'	'01433']	['HHH'	'NWK'	'%$%'	'434'	'HHH'	'ETK'	'%$%'	'434']	['TT.'	'TDT'	'NO}'	'343'	'TT.'	'YNY'	'NO}'
2H1L_N 0.0088579232184769 2.692659431697111 0.2518301610541722 [[230	233]	[269	272]	[234	236]	[266	273]	[230	235]	[105	107]	[284	286]] [3	5	6	1	4	0	2] [[50	53]	[200	203]	[313	315]	[396	403]	[549	554]	[756	758]	[1009	1011]] [['EEEE'	'TTIH'	'22/3'	'3304'	'EEEE'	'STQD'	'2233'	'3344']	['EEEE'	'SFEV'	'213/'	'3240'	'EEEE'	'YFKI'	'213/'	'3240']	['EEE'	'YNY'
5NFF_K 0.0030895800576278 3.342768893137138 0.2934947049924359 [[220	224]	[221	224]	[220	224]	[160	165]	[208	211]	[129	135]	[130	136]] [3	5	6	1	4	0	2] [[47	51]	[206	209]	[312	316]	[394	399]	[548	551]	[764	770]	[957	963]] "[['EEEEE'	'IQNTT'	'/3322'	'04433'	'EEEEE'	'VLHST'	'/0322'	'01433']	['EEEE'	'QNTT'	'3322'	'4433'	'EEEE'	'KHTP'	'3322'	'4433']	['EEEEE'	'IQNTT'
4TYD_K 0.0116838231402736 2.2417205293971696 0.2934947049924359 [[6	9]	[6	9]	[163	168]	[60	63]	[33	38]	[173	178]	[173	178]] [3	5	6	1	4	0	2] [[50	53]	[204	207]	[285	290]	[412	415]	[595	600]	[764	769]	[1002	1007]] "[['EEEE'	'YSQQ'	'2233'	'3344'	'EEEE'	'STQD'	'2233'	'3344']	['EEEE'	'YSQQ'	'2233'	'3344'	'EEEE'	'YSKH'	'2233'	'3344']	['EEEEEE'	'VAKAVD'
4BWY_G 0.0049769937611821 3.977135802648458 0.117647058823529 [[274	276]	[273	276]	[246	250]	[117	121]	[57	60]	[192	198]	[18	24]] [3	5	6	1	4	0	2] [[50	52]	[203	206]	[286	290]	[366	370]	[550	553]	[762	768]	[998	1004]] "[['EEE'	'SGD'	'223'	'334'	'EEE'	'STQ'	'223'	'334']	['EEEE'	'VSGD'	'/223'	'0334'	'EEEE'	'IYSK'	'/223'	'0334']	['EEEEE'	'SFAVN'
2RHB_D 0.0076222038775945 2.008749195442084 0.4442567567567566 [[177	181]	[322	328]	[284	291]	[287	293]	[287	291]	[302	304]	[208	215]] [3	5	6	1	4	0	2] [[49	53]	[197	204]	[282	289]	[430	436]	[572	576]	[771	773]	[953	960]] "[['EEEEE'	'NYFKK'	'32133'	'43244'	'EEEEE'	'HSTQD'	'32233'	'43344']	['ETTEEEE'	'IDYAEIS'	'/ON13/2'	'0432403'	'ETTEEEEE'	'IDGYFKIY'	'/ON213/2'	'04332403']	['TT..EEEE'	'QTGSSKCV'
3R2X_A 0.00650215145605 2.4651204840748075 0.3658146964856228 [[178	184]	[166	170]	[165	168]	[91	96]	[170	177]	[91	93]	[105	108]] [3	5	6	1	4	0	2] [[47	53]	[207	211]	[313	316]	[421	426]	[578	585]	[744	746]	[1009	1012]] "[['EEEEEEE'	'VLWGVHH'	'/022/33'	'0133044'	'EEEEEEE'	'VLHSTQD'	'/032233'	'0143344']	['EEEE.'	'KSYVN'	'322/]'	'43304'	'EEE..'	'HTPIN'	'322Y]'	'43304']	['EEEE'	'SKSY'
2ZTZ_A 0.0089045367740353 2.423536848167725 0.317411402157165 [[119	123]	[159	165]	[115	121]	[30	36]	[115	120]	[8	12]] [3	5	6	1	4	2] [[47	51]	[200	206]	[311	317]	[395	401]	[594	599]	[1013	1017]] [['EEEEE'	'VTEYG'	'/2322'	'03433'	'EEEEE'	'VLHST'	'/0322'	'01433']	['EEEEEEE'	'GIHVGGN'	'2/3/223'	'3040334'	'EEEEEEE'	'YFKIYSK'	'213/223'	'3240334']	['EEEEEEE'	'PVGQVTE'	'2/23/23'	'3034034'	'EEEEEEE'	'GIYQTSN'	'2/23223'
1AO7_A 0.004115434396974 1.830550791252588 0.5774907749077482 [[110	115]	[100	116]	[71	74]	[243	247]	[9	12]	[56	61]	[68	75]] [3	5	6	1	4	0	2] [[48	53]	[200	208]	[297	300]	[398	402]	[592	595]	[746	751]	[988	995]] "[['EEEEEE'	'LRGYHQ'	'042233'	'153344'	'EEEEEE'	'LHSTQD'	'032233'	'143344']	['EEEE.TTS.EEEEEEEE'	'GADVGSDWRFLRGYHQY'	'213/}NOU^10422332'	'32403343521533443'	'EEEEEEEEE'	'YFKIYSKHT'	'213/22332'	'324033443']	['HHHH'	'SQTH'
4OW5_A 0.0088973088001212 3.663139983522965 0.0227272727272722 [[149	152]	[192	199]	[230	233]	[198	202]	[109	111]	[52	61]] [5	6	1	4	0	2] [[201	204]	[309	316]	[432	435]	[593	597]	[757	759]	[952	961]] "[['EEEE'	'FEIY'	'13/2'	'2403'	'EEEE'	'FKIY'	'13/2'	'2403']	['.SEEEEEE'	'NNLVYRTT'	']V0/2422'	'44103533'	'.SEEEEEE'	'EKGIYQTS'	']V2/2322'	'44303433']	['EEEE'	'DVIF'	'3//1'	'4002'	'EEEE'	'DVIA'	'3//1'
5O19_A 0.016975080749994 1.8783222137433804 0.1924686192468618 [[274	276]	[200	204]	[184	189]	[305	311]	[303	308]] [3	5	6	1	4] [[47	49]	[204	208]	[285	290]	[443	449]	[603	608]] [['EEE'	'VLD'	'/03'	'014'	'EEE'	'VLH'	'/03'	'014']	['EEEEE'	'YWIES'	'22/32'	'33043'	'EEEEE'	'YSKHT'	'22332'	'33443']	['EEEEEE'	'IGTAVK'	'/221/3'	'033204'	'EEEEEE'	'ITDAVD'	'/231/3'	'034204']	['..B..EE'	'GKLITDW'	'}])Y}32'	'3410343'
6U7G_D 0.0139419008029073 1.3481836875360331 0.333853354134165 [[407	409]	[407	412]	[414	416]	[383	386]	[306	309]	[335	337]] [3	5	6	1	4	0] [[51	53]	[200	205]	[311	313]	[433	436]	[539	542]	[744	746]] [['EEE'	'SHN'	'233'	'344'	'EEE'	'TQD'	'233'	'344']	['EEEEEE'	'SHNIGT'	'233/22'	'344033'	'EEEEEE'	'YFKIYS'	'213/22'	'324033']	['EEE'	'YVS'	'2/2'	'303'	'EEE'	'GIY'	'2/2'
5GSW_D 0.0087757201285123 2.4822272647667463 0.3053435114503815 [[119	123]	[159	164]	[116	121]	[117	122]	[35	38]	[4	9]	[142	145]] [3	5	6	1	4	0	2] [[47	51]	[200	205]	[285	290]	[431	436]	[609	612]	[763	768]	[968	971]] "[['EEEEE'	'VVQYG'	'//322'	'00433'	'EEEEE'	'VLHST'	'/0322'	'01433']	['EEEEEE'	'GIHIGG'	'2/3/22'	'304033'	'EEEEEE'	'YFKIYS'	'213/22'	'324033']	['EEEEEE'	'VGDVVQ'
4BLR_A 0.0083673684623134 2.8007482744035936 0.2536656891495594 [[284	287]	[283	287]	[77	82]	[119	127]	[258	265]	[171	174]	[169	174]] [3	5	6	1	4	0	2] [[48	51]	[205	209]	[281	286]	[394	402]	[597	604]	[770	773]	[989	994]] [['EEEE'	'LQTS'	'0322'	'1433'	'EEEE'	'LHST'	'0322'	'1433']	['EEEEE'	'TLQTS'	'20322'	'31433'	'EEEEE'	'SKHTP'	'23322'	'34433']	['TTS.EE'	'EDGSVS'
4GHT_B 0.0097035822274366 2.442797996824198 0.2915407854984888 [[130	133]	[159	164]	[116	121]	[117	122]	[35	38]	[2	9]	[142	145]] [3	5	6	1	4	0	2] [[49	52]	[200	205]	[285	290]	[431	436]	[609	612]	[761	768]	[968	971]] "[['EEEE'	'KPTH'	'3223'	'4334'	'EEEE'	'HSTQ'	'3223'	'4334']	['EEEEEE'	'GIHIGG'	'2/3/22'	'304033'	'EEEEEE'	'YFKIYS'	'213/22'	'324033']	['EEEEEE'	'VGDVVQ'
4QY1_C 0.0134313214742824 2.231819545536764 0.2463556851311954 [[157	159]	[76	79]	[158	161]	[235	240]	[158	175]	[57	61]	[182	186]] [3	5	6	1	4	0	2] [[50	52]	[225	228]	[313	316]	[432	437]	[573	595]	[738	742]	[953	957]] "[['EEE'	'TTN'	'223'	'334'	'EEE'	'STQ'	'223'	'334']	['EEEE'	'TLIE'	'20/3'	'3104'	'EEEE'	'PLVD'	'20/3'	'3104']	['EEEE'	'TNTY'
4OGR_I 0.0158586580117628 2.2771752834336416 0.1430481283422462 [[19	21]	[23	26]	[31	37]	[285	289]	[40	43]	[137	140]	[125	140]] [3	5	6	1	4	0	2] [[51	53]	[201	204]	[313	319]	[364	368]	[603	606]	[767	770]	[992	1008]] "[['EEE'	'YEK'	'233'	'344'	'EEE'	'TQD'	'233'	'344']	['EEEE'	'AKIG'	'13/2'	'2403'	'EEEE'	'FKIY'	'13/2'	'2403']	['EEEEEEE'	'GEVFKAR'
3FFI_B 0.0059709105468229 2.033693362032736 0.4947552447552445 [[349	353]	[331	352]	[350	353]	[352	354]	[329	341]	[262	267]	[396	404]] [3	5	6	1	4	0	2] [[48	52]	[195	209]	[314	317]	[449	451]	[539	551]	[761	766]	[1002	1010]] "[['EEEEE'	'LKTGK'	'03223'	'14334'	'EEEEE'	'LHSTQ'	'03223'	'14334']	['EEETTEEEEEEESSTT.EEEEE'	'KQGQGQWTYQIYQEPFKNLKTG'	'332ON32223/2VVNM]30322'	'4434343334034432441433'	'EEETTEEEEEEEEEE'	'KNIDGYFKIYSKHTP'	'33/ON213/223322'	'440433240334433']	['EEEE'	'KTGK'
1DDL_B 0.0104966797613162 1.621683930441289 0.4108910891089108 [[154	158]	[34	38]	[86	92]	[151	155]	[179	182]	[60	63]	[59	62]] [3	5	6	1	4	0	2] [[48	52]	[200	204]	[282	288]	[449	453]	[546	549]	[766	769]	[1004	1007]] "[['EEEEE'	'LYYSK'	'02223'	'13334'	'EEEEE'	'LHSTQ'	'03223'	'14334']	['EEEEE'	'PFQIT'	'213/2'	'32403'	'EEEEE'	'YFKIY'	'213/2'	'32403']	['TS.EEEE'	'KYPTSVA'
1WPO_A 0.0121941333595792 2.333247401324644 0.2518301610541722 [[172	174]	[222	225]	[219	224]	[14	18]	[123	126]	[121	127]] [5	6	1	4	0	2] [[203	205]	[296	299]	[365	370]	[595	599]	[766	769]	[993	999]] "[['EEE'	'VYG'	'/22'	'033'	'EEE'	'IYS'	'/22'	'033']	['HHHH'	'LGNS'	'""$%$'	'1343'	'HHHH'	'LSET'	'""$%$'	'1343']	['HHHHHH'	'YGLLGN'	'$$""""$%'	'331134'	'HHHHHH'	'YSVLYN'	'$$!""$%'
1KHW_B 0.0084019104373205 1.905938756619174 0.4393939393939385 [[428	430]	[428	433]	[429	432]	[420	425]	[439	446]	[324	329]	[321	336]] [3	5	6	1	4	0	2] [[50	52]	[204	209]	[313	316]	[365	370]	[528	535]	[767	772]	[1002	1018]] "[['EEE'	'WSK'	'223'	'334'	'EEE'	'STQ'	'223'	'334']	['EEEEEE'	'WSKTTS'	'223222'	'334333'	'EEEEEE'	'YSKHTP'	'223322'	'334433']	['EEEE'	'SKTT'
3DOL_B 0.0046893096050406 2.327071799833244 0.4590443686006826 [[349	353]	[331	352]	[350	353]	[412	415]	[329	341]	[262	267]	[256	266]] [3	5	6	1	4	0	2] [[48	52]	[195	209]	[314	317]	[447	450]	[539	551]	[761	766]	[992	1003]] "[['EEEEE'	'LKTGK'	'03223'	'14334'	'EEEEE'	'LHSTQ'	'03223'	'14334']	['EEETTEEEEEEESSTT.EEEEE'	'KQGQGQWTYQIYQEPFKNLKTG'	'332ON32223/2VVNM]30322'	'4434343334034432441433'	'EEETTEEEEEEEEEE'	'KNIDGYFKIYSKHTP'	'33/ON213/223322'	'440433240334433']	['EEEE'	'KTGK'
3NT7_A 0.0121828879135461 1.6447683526665355 0.3636363636363628 [[118	120]	[117	120]	[12	16]	[116	120]	[176	182]	[139	144]	[94	97]] [3	5	6	1	4	0	2] [[50	52]	[203	206]	[313	317]	[433	437]	[596	602]	[748	753]	[1006	1009]] "[['EEE'	'PWN'	'223'	'334'	'EEE'	'STQ'	'223'	'334']	['EEEE'	'IPWN'	'/223'	'0334'	'EEEE'	'IYSK'	'/223'	'0334']	['EEEEE'	'TITYH'
3CL5_A 0.0057049135356895 3.2761695522610554 0.2409288824383157 [[253	258]	[195	200]	[319	326]	[94	104]	[185	196]	[131	135]	[126	136]] [3	5	6	1	4	0	2] [[47	52]	[204	209]	[305	314]	[430	440]	[530	548]	[747	751]	[1002	1011]] "[['EEEEEE'	'VLPSGN'	'/02223'	'013334'	'EEEEEE'	'VLHSTQ'	'/03223'	'014334']	['EEEEEE'	'SGDDEY'	'223332'	'334443'	'EEEEEE'	'YSKHTP'	'223322'	'334433']	['S...EEEE'	'TNYVGVYD'
2YNH_B 0.0038568092123632 2.210577064336554 0.5240641711229947 [[349	353]	[331	352]	[350	353]	[351	355]	[329	341]	[262	267]	[256	266]] [3	5	6	1	4	0	2] [[48	52]	[195	209]	[314	317]	[396	400]	[539	551]	[761	766]	[992	1003]] "[['EEEEE'	'LKTGK'	'03223'	'14334'	'EEEEE'	'LHSTQ'	'03223'	'14334']	['EEETTEEEEEEESSTT.EEEEE'	'KQGQGQWTYQIYQEPFKNLKTG'	'332ON32223/2VVNM]30322'	'4434343334034432441433'	'EEETTEEEEEEEEEE'	'KNIDGYFKIYSKHTP'	'33/ON213/223322'	'440433240334433']	['EEEE'	'KTGK'
6TVT_C 0.0131636757045721 1.8873439465054247 0.3153846153846151 [[157	159]	[76	79]	[158	161]	[234	239]	[126	130]	[57	61]	[182	186]] [3	5	6	1	4	0	2] [[50	52]	[225	228]	[313	316]	[432	437]	[572	576]	[738	742]	[953	957]] "[['EEE'	'TTN'	'223'	'334'	'EEE'	'STQ'	'223'	'334']	['EEEE'	'TLIE'	'20/3'	'3104'	'EEEE'	'PLVD'	'20/3'	'3104']	['EEEE'	'TNTY'
3VBR_A 0.013068497415422 2.4299701811115337 0.189151599443671 [[151	153]	[188	191]	[178	182]	[103	108]	[176	185]	[80	83]	[80	82]] [3	5	6	1	4	0	2] [[48	50]	[201	204]	[286	290]	[373	378]	[571	580]	[763	766]	[1004	1006]] "[['EEE'	'LQY'	'032'	'143'	'EEE'	'LHS'	'032'	'143']	['EEEE'	'AQVS'	'13/2'	'2403'	'EEEE'	'FKIY'	'13/2'	'2403']	['EEEEE'	'SVFVK'
3ITH_D 0.0051370098429504 2.2153953276669376 0.4895470383275264 [[349	353]	[338	352]	[350	353]	[412	415]	[334	341]	[262	267]	[256	266]] [3	5	6	1	4	0	2] [[48	52]	[200	209]	[314	317]	[447	450]	[544	551]	[761	766]	[992	1003]] "[['EEEEE'	'LKTGK'	'03223'	'14334'	'EEEEE'	'LHSTQ'	'03223'	'14334']	['EEEEEEETTEEEEEE'	'TYQIYQEPFKNLKTG'	'223/233NM330322'	'334034432441433'	'EEEEEEEEEE'	'YFKIYSKHTP'	'213/223322'	'3240334433']	['EEEE'	'KTGK'
6C0J_B 0.0040855224132171 2.205295086315251 0.5213523131672597 [[349	353]	[331	352]	[350	353]	[412	415]	[329	341]	[262	267]	[256	266]] [3	5	6	1	4	0	2] [[48	52]	[195	209]	[314	317]	[447	450]	[539	551]	[761	766]	[992	1003]] "[['EEEEE'	'LKTGK'	'03223'	'14334'	'EEEEE'	'LHSTQ'	'03223'	'14334']	['EEETTEEEEEEESSTT.EEEEE'	'KQGQGQWTYQIYQEPFKNLKTG'	'332ON32223/2VVNM]30322'	'4434343334034432441433'	'EEETTEEEEEEEEEE'	'KNIDGYFKIYSKHTP'	'33/ON213/223322'	'440433240334433']	['EEEE'	'KTGK'
5DP9_A 0.0109944054265724 2.4358763918222426 0.2555066079295154 [[130	133]	[159	164]	[116	121]	[117	122]	[35	38]	[2	9]	[142	145]] [3	5	6	1	4	0	2] [[49	52]	[200	205]	[285	290]	[431	436]	[609	612]	[761	768]	[968	971]] "[['EEEE'	'KPTH'	'3223'	'4334'	'EEEE'	'HSTQ'	'3223'	'4334']	['EEEEEE'	'GIHIGG'	'2/3/22'	'304033'	'EEEEEE'	'YFKIYS'	'213/22'	'324033']	['EEEEEE'	'VGDVVQ'
6DWX_B 0.0125272990645907 2.207373297203908 0.2895927601809951 [[125	128]	[10	21]	[124	128]	[114	118]	[126	133]	[107	110]	[59	69]] [3	5	6	1	4	0	2] [[47	50]	[195	203]	[311	315]	[433	437]	[573	580]	[750	753]	[952	961]] "[['EEEE'	'VTQG'	'/232'	'0343'	'EEEE'	'VLHS'	'/032'	'0143']	['EEEETTEEEEEE'	'EHVFDNCSQANV'	'33/1OO12313/'	'440244234240'	'EEETTEEEE'	'KNIDGYFKI'	'33/ON213/'	'440433240']	['EEEEE'	'WVTQG'
2J8X_C 0.0066259693898807 2.467939644556207 0.3658146964856228 [[208	211]	[210	213]	[61	65]	[176	180]	[208	210]	[121	124]	[118	124]] [3	5	6	1	4	0	2] [[47	50]	[208	211]	[282	286]	[366	370]	[610	612]	[762	765]	[1008	1014]] "[['EEEE'	'VLTS'	'/022'	'0133'	'EEEE'	'VLHS'	'/032'	'0143']	['EE..'	'TSQH'	'22]]'	'3344'	'EE..'	'TPIN'	'22Y]'	'3304']	['TS.EE'	'QATVY'
4BLT_A 0.0041365315815313 3.891128268914423 0.1632653061224487 [[284	287]	[283	287]	[77	82]	[119	127]	[258	265]	[171	174]	[34	39]] [3	5	6	1	4	0	2] [[48	51]	[205	209]	[281	286]	[394	402]	[597	604]	[770	773]	[998	1003]] "[['EEEE'	'LQTS'	'0322'	'1433'	'EEEE'	'LHST'	'0322'	'1433']	['EEEEE'	'TLQTS'	'20322'	'31433'	'EEEEE'	'SKHTP'	'23322'	'34433']	['TTS.EE'	'EDGSVS'
3LOX_A 0.0105776181560007 2.22838602652388 0.3359374999999998 [[75	77]	[48	52]	[163	168]	[6	9]	[33	38]	[174	176]	[173	178]] [3	5	6	1	4	0	2] [[50	52]	[197	201]	[285	290]	[376	379]	[595	600]	[762	764]	[1002	1007]] "[['EEE'	'YTN'	'223'	'334'	'EEE'	'STQ'	'223'	'334']	['ETTEE'	'INGVC'	'/ON/1'	'04302'	'ETTEE'	'IDGYF'	'/ON21'	'04332']	['EEEEEE'	'VAKAVD'
4O5I_A 0.0069000770259343 2.603686372281565 0.331775700934579 [[151	153]	[137	140]	[230	234]	[61	65]	[164	182]	[189	195]	[188	194]] [3	5	6	1	4	0	2] [[48	50]	[200	203]	[312	316]	[426	430]	[585	598]	[762	768]	[953	959]] "[['EEE'	'LNW'	'032'	'143'	'EEE'	'LHS'	'032'	'143']	['EEEE'	'SADI'	'213/'	'3240'	'EEEE'	'YFKI'	'213/'	'3240']	['EEEEE'	'ISIYW'
4JMY_B 0.011108795872269 2.2452850901350248 0.317411402157165 [[6	9]	[6	9]	[163	168]	[76	80]	[52	55]	[173	178]	[173	178]] [3	5	6	1	4	0	2] [[50	53]	[204	207]	[285	290]	[436	440]	[592	595]	[764	769]	[1002	1007]] "[['EEEE'	'YSQQ'	'2233'	'3344'	'EEEE'	'STQD'	'2233'	'3344']	['EEEE'	'YSQQ'	'2233'	'3344'	'EEEE'	'YSKH'	'2233'	'3344']	['EEEEEE'	'VAKAVD'
3KK3_B 0.0037361243054442 2.0511773910965725 0.5630712979890307 [[349	353]	[331	352]	[350	353]	[412	415]	[329	341]	[262	267]	[256	266]] [3	5	6	1	4	0	2] [[48	52]	[195	209]	[314	317]	[447	450]	[539	551]	[761	766]	[992	1003]] "[['EEEEE'	'LKTGK'	'03223'	'14334'	'EEEEE'	'LHSTQ'	'03223'	'14334']	['EEETTEEEEEEESSTT.EEEEE'	'KQGQGQWTYQIYQEPFKNLKTG'	'332ON32223/2VVNM]30322'	'4434343334034432441433'	'EEETTEEEEEEEEEE'	'KNIDGYFKIYSKHTP'	'33/ON213/223322'	'440433240334433']	['EEEE'	'KTGK'
1W39_B 0.0056269172602285 1.6201509700714651 0.5659340659340653 [[180	182]	[178	182]	[172	182]	[32	39]	[75	81]	[63	65]	[58	60]] [3	5	6	1	4	0	2] [[49	51]	[205	209]	[311	316]	[394	401]	[594	600]	[757	759]	[1007	1009]] [['EEE'	'HSP'	'322'	'433'	'EEE'	'HST'	'322'	'433']	['EEEEE'	'SMHSP'	'21322'	'32433'	'EEEEE'	'SKHTP'	'23322'	'34433']	['EEEEEEEEEEE'	'TVSGTLSMHSP'
7JZJ_C 0.0061660990294539 4.09585837932718 0.0568603213844252 [[74	76]	[304	308]	[182	185]	[304	307]	[205	208]	[111	115]	[265	269]] [3	5	6	1	4	0	2] [[47	49]	[200	204]	[312	315]	[399	402]	[593	596]	[768	772]	[960	964]] "[['EEE'	'ILE'	'/03'	'014'	'EEE'	'VLH'	'/03'	'014']	['EEEEE'	'TMVIT'	'21//2'	'32003'	'EEEEE'	'YFKIY'	'213/2'	'32403']	['EEEE'	'ITQP'
1W49_A 0.0101776759959347 2.9977878138977947 0.1554054054054052 [[284	287]	[283	287]	[77	82]	[119	127]	[258	265]	[171	174]	[310	317]] [3	5	6	1	4	0	2] [[48	51]	[205	209]	[281	286]	[394	402]	[597	604]	[770	773]	[957	964]] "[['EEEE'	'LQTS'	'0322'	'1433'	'EEEE'	'LHST'	'0322'	'1433']	['EEEEE'	'TLQTS'	'20322'	'31433'	'EEEEE'	'SKHTP'	'23322'	'34433']	['TTS.EE'	'EDGSVS'
1QIU_D 0.0094398983098609 2.451670072710214 0.3033536585365854 [[404	406]	[515	521]	[517	521]	[431	435]	[419	427]	[538	540]	[559	562]] [3	5	6	1	4	0	2] [[38	40]	[202	208]	[312	316]	[432	436]	[541	554]	[756	758]	[968	971]] [['.SS'	'TPD'	'}UV'	'334'	'.SS'	'YPD'	'}UV'	'334']	['EEEEEEE'	'NIVSQVY'	'3//23/2'	'4003403'	'EEEEEEE'	'KIYSKHT'	'3/22332'	'4033443']	['EEEEE'	'VSQVY'
6KDK_B 0.0038144991130464 2.1944036666228857 0.5350089766606814 [[349	353]	[331	352]	[350	353]	[351	355]	[329	341]	[262	267]	[256	266]] [3	5	6	1	4	0	2] [[48	52]	[195	209]	[314	317]	[396	400]	[539	551]	[761	766]	[992	1003]] "[['EEEEE'	'LKTGK'	'03223'	'14334'	'EEEEE'	'LHSTQ'	'03223'	'14334']	['EEETTEEEEEEESSTT.EEEEE'	'KQGQGQWTYQIYQEPFKNLKTG'	'332ON32223/2VVNM]30322'	'4434343334034432441433'	'EEETTEEEEEEEEEE'	'KNIDGYFKIYSKHTP'	'33/ON213/223322'	'440433240334433']	['EEEE'	'KTGK'
6TVF_G 0.0097844200541135 3.084080879396716 0.1522911051212934 [[157	159]	[76	79]	[158	161]	[235	240]	[126	130]	[181	188]	[182	186]] [3	5	6	1	4	0	2] [[50	52]	[225	228]	[313	316]	[432	437]	[572	576]	[761	768]	[953	957]] "[['EEE'	'TTN'	'223'	'334'	'EEE'	'STQ'	'223'	'334']	['EEEE'	'TLIE'	'20/3'	'3104'	'EEEE'	'PLVD'	'20/3'	'3104']	['EEEE'	'TNTY'
4KRT_A 0.0048210369542389 1.9972111422165653 0.5433212996389885 [[177	181]	[175	184]	[327	335]	[175	178]	[210	215]	[111	119]	[76	88]] [3	5	6	1	4	0	2] [[49	53]	[200	210]	[281	290]	[396	399]	[563	568]	[765	773]	[953	964]] "[['EEEEE'	'QYSEN'	'32233'	'43344'	'EEEEE'	'HSTQD'	'32233'	'43344']	['EEEEEEEE..'	'GFQYSENGSV'	'21322332}Y'	'3243344330'	'EEEEEEEEEE.'	'YFKIYSKHTPI'	'213/223322Y'	'32403344330']	['TTS.EEEEE'	'KNGKVGFVN'
2Z9L_B 0.0088020779102048 2.393810721850928 0.3359374999999998 [[27	29]	[149	152]	[78	83]	[144	151]	[121	125]	[270	272]	[244	249]] [3	5	6	1	4	0	2] [[48	50]	[200	203]	[312	317]	[371	378]	[547	551]	[751	753]	[988	993]] "[['EEE'	'LNG'	'032'	'143'	'EEE'	'LHS'	'032'	'143']	['EEEE'	'GFNI'	'213/'	'3240'	'EEEE'	'YFKI'	'213/'	'3240']	['EEEEEE'	'IGHSMQ'
1W44_A 0.0104739996490374 3.001473885435705 0.1445783132530116 [[284	287]	[283	287]	[77	82]	[119	127]	[258	265]	[171	174]	[310	317]] [3	5	6	1	4	0	2] [[48	51]	[205	209]	[281	286]	[394	402]	[597	604]	[770	773]	[957	964]] "[['EEEE'	'LQTS'	'0322'	'1433'	'EEEE'	'LHST'	'0322'	'1433']	['EEEEE'	'TLQTS'	'20322'	'31433'	'EEEEE'	'SKHTP'	'23322'	'34433']	['TTS.EE'	'EDGSVS'
2WR2_A 0.0046405471442435 2.152241552013288 0.5240641711229947 [[278	282]	[256	260]	[110	117]	[242	246]	[242	245]	[190	194]	[410	453]] [3	5	6	1	4	0	2] [[49	53]	[200	204]	[283	290]	[395	399]	[539	542]	[764	768]	[953	1015]] "[['EESEE'	'ETKDQ'	'32V33'	'43444'	'EEEEE'	'HSTQD'	'32233'	'43344']	['EEEEE'	'GFKIS'	'213/2'	'32403'	'EEEEE'	'YFKIY'	'213/2'	'32403']	['SSEEEEEE'	'TSVTHFEK'
2P59_B 0.0098500555982245 2.228023690688153 0.3593004769475358 [[1101	1103]	[1074	1078]	[1189	1194]	[1032	1035]	[1059	1064]	[1200	1202]	[1199	1204]] [3	5	6	1	4	0	2] [[50	52]	[197	201]	[285	290]	[376	379]	[595	600]	[762	764]	[1002	1007]] "[['EEE'	'YTN'	'223'	'334'	'EEE'	'STQ'	'223'	'334']	['ETTEE'	'INGVC'	'/ON/1'	'04302'	'ETTEE'	'IDGYF'	'/ON21'	'04332']	['EEEEEE'	'VAKAVD'
4QBB_C 0.0044228786924893 2.702505247398814 0.3790322580645151 [[145	149]	[38	40]	[113	116]	[160	162]	[156	162]	[82	84]	[53	57]] [3	5	6	1	4	0	2] [[39	43]	[206	208]	[283	286]	[399	401]	[545	551]	[771	773]	[977	981]] "[['SSS.E'	'GQEHA'	'UVV]1'	'34442'	'SSSEE'	'PDKVF'	'UVV/1'	'34402']	['EEE'	'KKT'	'332'	'443'	'EEE'	'KHT'	'332'	'443']	['S.EE'	'TGIG'
6N5E_C 0.0040082573357232 1.6143339082506754 0.6223908918406065 [[50	61]	[210	214]	[134	140]	[275	278]	[137	146]	[284	286]	[108	112]] [3	5	6	1	4	0	2] [[41	50]	[206	210]	[284	290]	[398	401]	[540	549]	[744	746]	[959	963]] "[['SEEEESS.EEEE'	'KIFNNPHRILDG'	'V/133UV^/032'	'402443450143'	'SEE..SEEEE'	'KVFRSSVLHS'	'V/1^}U/032'	'4025330143']	['EEEE.'	'QQTII'	'332/Y'	'44300'	'EEEE.'	'KHTPI'	'3322Y'	'44330']	['..EEEEE'	'GGSNAHK'
6JJD_C 0.0175794024242406 2.144779196317503 0.1324503311258273 [[65	70]	[138	142]	[64	71]	[235	241]	[177	180]	[157	159]	[156	162]] [3	5	6	1	4	0	2] [[47	52]	[203	207]	[311	318]	[432	438]	[593	596]	[751	753]	[1010	1016]] "[['EEEEEE'	'VLNGSD'	'/03223'	'014334'	'EEEEEE'	'VLHSTQ'	'/03223'	'014334']	['EEEEE'	'IGYID'	'/22/3'	'03304'	'EEEEE'	'IYSKH'	'/2233'	'03344']	['EEEEEEEE'	'TVLNGSDF'
6LJB_A 0.0085130381663389 2.109265916080285 0.4179104477611932 [[156	158]	[139	145]	[68	70]	[182	186]	[152	160]	[249	253]] [3	5	6	1	4	0] [[47	49]	[195	201]	[296	298]	[396	400]	[547	556]	[768	772]] "[['EEE'	'VLN'	'/03'	'014'	'EEE'	'VLH'	'/03'	'014']	['EEETTEE'	'QYVEGKA'	'32/ON31'	'4304342'	'EEETTEE'	'KNIDGYF'	'33/ON21'	'4404332']	['HHH'	'LSK'	'""$%'	'134'	'HHH'	'LSE'	'""$%'
6QT9_e 0.0112787129926047 2.330868911694069 0.2895927601809951 [[92	94]	[164	170]	[5	8]	[134	139]	[38	40]	[167	170]] [5	6	1	4	0	2] [[206	208]	[294	300]	[423	426]	[527	532]	[735	737]	[987	990]] "[['EEE'	'NDT'	'332'	'443'	'EEE'	'KHT'	'332'	'443']	['.HHHHHH'	'DELSDAE'	']%""$%#%'	'4413424'	'.HHHHHH'	'DPLSETK'	']$""$%$%'	'4313434']	['....'	'GNLS'	'}]Z}'	'3413'	'....'	'YKLP'	'}]Z}'
6DX1_B 0.0120179646505381 2.210419914856164 0.3093415007656963 [[125	128]	[10	21]	[124	128]	[114	118]	[126	133]	[107	110]	[59	69]] [3	5	6	1	4	0	2] [[47	50]	[195	203]	[311	315]	[433	437]	[573	580]	[750	753]	[952	961]] "[['EEEE'	'VTQG'	'/232'	'0343'	'EEEE'	'VLHS'	'/032'	'0143']	['EEEETTEEEEEE'	'EHVFDNCSQANV'	'33/1OO12313/'	'440244234240'	'EEETTEEEE'	'KNIDGYFKI'	'33/ON213/'	'440433240']	['EEEEE'	'WVTQG'
5JER_C 0.0017684180345236 3.875312706683481 0.2284482758620682 [[303	305]	[204	207]	[407	411]	[396	399]	[241	244]	[404	409]	[406	416]] [3	5	6	1	4	0	2] [[38	40]	[201	204]	[298	302]	[421	424]	[593	596]	[746	751]	[954	963]] "[['.SS'	'SGH'	'}UV'	'334'	'.SS'	'YPD'	'}UV'	'334']	['EEEE'	'FEVT'	'13/2'	'2403'	'EEEE'	'FKIY'	'13/2'	'2403']	['HHHHH'	'QYKAY'
6WAQ_D 0.00365939243155 2.9358225917944103 0.3614649681528661 [[420	423]	[363	367]	[378	383]	[342	425]	[418	425]	[326	329]	[427	429]] [3	5	6	1	4	0	2] [[47	50]	[200	204]	[281	286]	[355	438]	[549	555]	[768	771]	[992	994]] "[['EEEE'	'VLAW'	'/012'	'0123'	'EEEE'	'VLHS'	'/032'	'0143']	['EEEEE'	'TFKCY'	'21312'	'32423'	'EEEEE'	'YFKIY'	'213/2'	'32403']	['TTS.EE'	'DFSNVY'
1QA7_C 0.0077462132139386 2.984332107385715 0.2445414847161571 [[156	159]	[127	131]	[150	161]	[56	60]	[62	68]	[143	145]	[2	12]] [3	5	6	1	4	0	2] [[50	53]	[200	204]	[305	316]	[394	398]	[545	551]	[735	737]	[1003	1011]] "[['EEEE'	'TVDQ'	'2/33'	'3044'	'EEEE'	'STQD'	'2233'	'3344']	['EEEEE'	'PMLIS'	'210/2'	'32103'	'EEEEE'	'YFKIY'	'213/2'	'32403']	['S...EEEEEEEE'	'GTTVDLTVDQAW'
3JB4_B 0.0039425338835793 1.6359816223360115 0.6223908918406065 [[116	119]	[136	139]	[214	219]	[106	110]	[214	219]	[173	175]	[160	163]] [3	5	6	1	4	0	2] [[38	41]	[200	203]	[311	316]	[434	438]	[594	599]	[756	758]	[1002	1005]] "[['.SSS'	'WPNQ'	'}UVV'	'3344'	'.SSS'	'YPDK'	'}UVV'	'3344']	['EEEE'	'GFHI'	'213/'	'3240'	'EEEE'	'YFKI'	'213/'	'3240']	['EEEEEE'	'YIWVWS'
4JUJ_A 0.0107203188911303 2.3519586955482823 0.3033536585365854 [[178	184]	[166	170]	[165	168]	[244	249]	[170	177]	[87	89]	[102	105]] [3	5	6	1	4	0	2] [[47	53]	[207	211]	[313	316]	[376	381]	[578	585]	[744	746]	[1009	1012]] "[['EEEEEEE'	'VLWGVHH'	'/022/33'	'0133044'	'EEEEEEE'	'VLHSTQD'	'/032233'	'0143344']	['EEEE.'	'KSYVN'	'322/]'	'43304'	'EEE..'	'HTPIN'	'322Y]'	'43304']	['EEEE'	'SKSY'
5NFF_I 0.0030657097530054 3.3888739974974698 0.299392097264437 [[220	224]	[221	224]	[220	224]	[160	165]	[161	165]	[129	135]	[130	136]] [3	5	6	1	4	0	2] [[47	51]	[206	209]	[312	316]	[394	399]	[595	599]	[764	770]	[957	963]] "[['EEEEE'	'IQNTT'	'/3322'	'04433'	'EEEEE'	'VLHST'	'/0322'	'01433']	['EEEE'	'QNTT'	'3322'	'4433'	'EEEE'	'KHTP'	'3322'	'4433']	['EEEEE'	'IQNTT'
1W4A_A 0.0102832086928413 2.998908874996655 0.1569688768606225 [[284	287]	[283	287]	[77	82]	[119	127]	[258	265]	[171	174]	[310	317]] [3	5	6	1	4	0	2] [[48	51]	[205	209]	[281	286]	[394	402]	[597	604]	[770	773]	[957	964]] "[['EEEE'	'LQTS'	'0322'	'1433'	'EEEE'	'LHST'	'0322'	'1433']	['EEEEE'	'TLQTS'	'20322'	'31433'	'EEEEE'	'SKHTP'	'23322'	'34433']	['TTS.EE'	'EDGSVS'
5W6T_A 0.0118357825424797 2.8298678756478126 0.1430481283422462 [[178	184]	[165	170]	[198	203]	[198	205]	[232	237]	[91	93]	[105	108]] [3	5	6	1	4	0	2] [[47	53]	[206	211]	[281	286]	[427	434]	[547	552]	[744	746]	[1009	1012]] "[['EEEEEEE'	'VLWGIHH'	'/022/33'	'0133044'	'EEEEEEE'	'VLHSTQD'	'/032233'	'0143344']	['EEEEE.'	'KNSYVN'	'3322/]'	'443304'	'EEEE..'	'KHTPIN'	'3322Y]'	'443304']	['TT..EE'	'ENAYVS'
5XN2_B 0.0038103207957559 2.195617748710576 0.5405405405405401 [[349	353]	[331	352]	[350	353]	[351	355]	[329	341]	[262	267]	[256	266]] [3	5	6	1	4	0	2] [[48	52]	[195	209]	[314	317]	[396	400]	[539	551]	[761	766]	[992	1003]] "[['EEEEE'	'LKTGK'	'03223'	'14334'	'EEEEE'	'LHSTQ'	'03223'	'14334']	['EEETTEEEEEEESSTT.EEEEE'	'KQGQGQWTYQIYQEPFKNLKTG'	'332ON32223/2VVNM]30322'	'4434343334034432441433'	'EEETTEEEEEEEEEE'	'KNIDGYFKIYSKHTP'	'33/ON213/223322'	'440433240334433']	['EEEE'	'KTGK'
2XCN_A 0.0138015686210536 2.2502027605860144 0.2391304347826086 [[75	77]	[48	52]	[163	168]	[6	9]	[33	38]	[174	176]	[173	178]] [3	5	6	1	4	0	2] [[50	52]	[197	201]	[285	290]	[376	379]	[595	600]	[762	764]	[1002	1007]] "[['EEE'	'YTN'	'223'	'334'	'EEE'	'STQ'	'223'	'334']	['ETTEE'	'INGVC'	'/ON/1'	'04302'	'ETTEE'	'IDGYF'	'/ON21'	'04332']	['EEEEEE'	'VAKAVD'
6DFF_H 0.0104199399273312 2.612614233643163 0.2355491329479768 [[153	156]	[51	58]	[64	67]	[31	36]	[64	72]	[142	147]	[139	143]] [3	5	6	1	4	0	2] [[50	53]	[201	208]	[311	314]	[365	370]	[594	603]	[751	756]	[1008	1012]] "[['EEEE'	'WYIQ'	'22/3'	'3304'	'EEEE'	'STQD'	'2233'	'3344']	['EEEEEEEE'	'FNVETVEY'	'13/32/32'	'24043043'	'EEEEEEEE'	'FKIYSKHT'	'13/22332'	'24033443']	['EEEE'	'TVWD'
1TL1_B 0.0062519854144255 2.26347459594688 0.4442567567567566 [[349	353]	[331	352]	[350	353]	[412	415]	[329	341]	[262	267]	[396	404]] [3	5	6	1	4	0	2] [[48	52]	[195	209]	[314	317]	[447	450]	[539	551]	[761	766]	[1002	1010]] "[['EEEEE'	'LKTGK'	'03223'	'14334'	'EEEEE'	'LHSTQ'	'03223'	'14334']	['EEETTEEEEEEEEETTEEEEEE'	'KQGQGQWTYQIYQEPFKNLKTG'	'332ON32223/233NM330322'	'4434343334034432441433'	'EEETTEEEEEEEEEE'	'KNIDGYFKIYSKHTP'	'33/ON213/223322'	'440433240334433']	['EEEE'	'KTGK'
2ZU1_B 0.0083583906939897 2.4252297588791003 0.3422291993720563 [[119	123]	[159	165]	[115	121]	[30	36]	[115	120]	[8	12]] [3	5	6	1	4	2] [[47	51]	[200	206]	[311	317]	[395	401]	[594	599]	[1013	1017]] [['EEEEE'	'VTEYG'	'/2322'	'03433'	'EEEEE'	'VLHST'	'/0322'	'01433']	['EEEEEEE'	'GIHVGGN'	'2/3/223'	'3040334'	'EEEEEEE'	'YFKIYSK'	'213/223'	'3240334']	['EEEEEEE'	'PVGQVTE'	'2/23/23'	'3034034'	'EEEEEEE'	'GIYQTSN'	'2/23223'
4QY2_K 0.0123843240299039 2.212390310271568 0.3013698630136987 [[157	159]	[76	79]	[158	161]	[235	240]	[158	175]	[57	61]	[182	186]] [3	5	6	1	4	0	2] [[50	52]	[225	228]	[313	316]	[432	437]	[573	595]	[738	742]	[953	957]] "[['EEE'	'TTN'	'223'	'334'	'EEE'	'STQ'	'223'	'334']	['EEEE'	'TLIE'	'20/3'	'3104'	'EEEE'	'PLVD'	'20/3'	'3104']	['EEEE'	'TNTY'
3FZB_J 0.0058719247939526 1.8836758889055976 0.5322580645161288 [[109	111]	[123	132]	[60	63]	[48	51]	[128	131]	[89	92]	[10	12]] [3	5	6	1	4	0	2] [[50	52]	[200	209]	[315	318]	[396	399]	[596	599]	[768	771]	[1014	1016]] [['EEE'	'GYD'	'223'	'334'	'EEE'	'STQ'	'223'	'334']	['EEEEEEEEEE'	'SADLTYVITY'	'213022//22'	'3241330033'	'EEEEEEEEEE'	'YFKIYSKHTP'	'213/223322'	'3240334433']	['EEEE'	'TWQA'
3DRP_B 0.0088909731155847 2.136470121381128 0.408566721581548 [[349	353]	[331	352]	[350	353]	[351	355]	[329	341]	[262	267]	[256	266]] [3	5	6	1	4	0	2] [[48	52]	[195	209]	[314	317]	[396	400]	[539	551]	[761	766]	[992	1003]] "[['EEEEE'	'LKTGK'	'03223'	'14334'	'EEEEE'	'LHSTQ'	'03223'	'14334']	['EEETTEEEEEEEEETTEEEEEE'	'KQGQGQWTYQIYQEPFKNLKTG'	'332ON32223/233NM330322'	'4434343334034432441433'	'EEETTEEEEEEEEEE'	'KNIDGYFKIYSKHTP'	'33/ON213/223322'	'440433240334433']	['EEEE'	'KTGK'
6CGF_B 0.0047945267049959 2.1758861031460177 0.5213523131672597 [[349	353]	[331	352]	[350	353]	[412	415]	[329	341]	[262	267]	[256	266]] [3	5	6	1	4	0	2] [[48	52]	[195	209]	[314	317]	[447	450]	[539	551]	[761	766]	[992	1003]] "[['EEEEE'	'LKTGK'	'03223'	'14334'	'EEEEE'	'LHSTQ'	'03223'	'14334']	['EEETTEEEEEEESSTT.EEEEE'	'KQGQGQWTYQIYQEPFKNLKTG'	'332ON32223/2VVNM]30322'	'4434343334034432441433'	'EEETTEEEEEEEEEE'	'KNIDGYFKIYSKHTP'	'33/ON213/223322'	'440433240334433']	['EEEE'	'KTGK'
4ODA_B 0.0154889808072184 1.6218950134444388 0.2857142857142851 [[118	120]	[117	120]	[12	16]	[116	120]	[176	182]	[139	144]	[94	97]] [3	5	6	1	4	0	2] [[50	52]	[203	206]	[313	317]	[433	437]	[596	602]	[748	753]	[1006	1009]] "[['EEE'	'PWN'	'223'	'334'	'EEE'	'STQ'	'223'	'334']	['EEEE'	'IPWN'	'/223'	'0334'	'EEEE'	'IYSK'	'/223'	'0334']	['EEEEE'	'TITYH'
3QO9_B 0.0034678109814864 2.29349694106465 0.5132743362831862 [[350	353]	[331	352]	[350	353]	[412	415]	[329	341]	[262	267]	[256	266]] [3	5	6	1	4	0	2] [[49	52]	[195	209]	[314	317]	[447	450]	[539	551]	[761	766]	[992	1003]] "[['EEEE'	'KTGK'	'3223'	'4334'	'EEEE'	'HSTQ'	'3223'	'4334']	['EEETTEEEEEEESSTT..SEEE'	'KQGQGQWTYQIYQEPFKNLKTG'	'332ON32223/2VVNM]]S322'	'4434343334034432441433'	'EEETTEEEEEEEEEE'	'KNIDGYFKIYSKHTP'	'33/ON213/223322'	'440433240334433']	['EEEE'	'KTGK'
4NRJ_E 0.0100913352615338 3.2148195473504684 0.1132812499999995 [[220	222]	[189	194]	[187	191]	[134	137]	[216	224]	[62	67]	[196	201]] [3	5	6	1	4	0	2] [[50	52]	[203	208]	[312	316]	[430	433]	[543	551]	[762	767]	[985	990]] "[['EEE'	'TTH'	'223'	'334'	'EEE'	'STQ'	'223'	'334']	['EEEEEE'	'VWGFHS'	'/22132'	'033243'	'EEEEEE'	'IYSKHT'	'/22332'	'033443']	['EEEEE'	'ITVWG'
3BGR_B 0.0029925109327247 2.2240749480840947 0.5545454545454547 [[349	353]	[331	352]	[350	353]	[412	415]	[329	341]	[262	267]	[256	266]] [3	5	6	1	4	0	2] [[48	52]	[195	209]	[314	317]	[447	450]	[539	551]	[761	766]	[992	1003]] "[['EEEEE'	'LKTGK'	'03223'	'14334'	'EEEEE'	'LHSTQ'	'03223'	'14334']	['EEETTEEEEEEEEETTEEEEEE'	'KQGQGQWTYQIYQEPFKNLKTG'	'332ON32223/233NM330322'	'4434343334034432441433'	'EEETTEEEEEEEEEE'	'KNIDGYFKIYSKHTP'	'33/ON213/223322'	'440433240334433']	['EEEE'	'KTGK'
5A2Q_W 0.0101574291060788 2.0824371665847323 0.383495145631068 [[106	111]	[29	31]	[86	90]	[120	125]	[123	127]	[36	43]	[8	13]] [3	5	6	1	4	0	2] [[38	43]	[219	221]	[296	300]	[428	433]	[549	553]	[765	773]	[956	961]] "[['.SS.EE'	'TSAGIM'	'}UT}/1'	'332302'	'.SSSEE'	'YPDKVF'	'}UVV/1'	'334402']	['S..'	'PCS'	'U[}'	'323'	'S..'	'GFS'	'U[}'	'323']	['HHHHH'	'LEKWQ'
1W48_A 0.010287319304875 2.9588584568776426 0.1712328767123283 [[284	287]	[283	287]	[77	82]	[119	127]	[258	265]	[171	174]	[310	318]] [3	5	6	1	4	0	2] [[48	51]	[205	209]	[281	286]	[394	402]	[597	604]	[770	773]	[957	965]] "[['EEEE'	'LQTS'	'0322'	'1433'	'EEEE'	'LHST'	'0322'	'1433']	['EEEEE'	'TLQTS'	'20322'	'31433'	'EEEEE'	'SKHTP'	'23322'	'34433']	['TTS.EE'	'EDGSVS'
6QT9_a 0.0143644348479777 2.1707575765139646 0.25 [[92	94]	[164	170]	[55	58]	[136	139]	[167	170]	[167	170]] [5	6	1	4	0	2] [[206	208]	[294	300]	[434	437]	[529	532]	[761	764]	[987	990]] "[['EEE'	'NDT'	'332'	'443'	'EEE'	'KHT'	'332'	'443']	['.HHHHHH'	'DELSDAE'	']%""$%#%'	'4413424'	'.HHHHHH'	'DPLSETK'	']$""$%$%'	'4313434']	['EEEE'	'IAPE'	'/123'	'0234'	'EEEE'	'IAWN'	'/123'
4CSH_A 0.0077811622813079 2.3080102009250263 0.3925081433224755 [[132	134]	[117	119]	[156	160]	[61	64]	[118	124]	[58	62]	[5	12]] [3	5	6	1	4	0	2] [[47	49]	[202	204]	[286	290]	[366	369]	[595	601]	[738	742]	[988	996]] "[['EEE'	'ILE'	'/03'	'014'	'EEE'	'VLH'	'/03'	'014']	['EEE'	'HIG'	'3/2'	'403'	'EEE'	'KIY'	'3/2'	'403']	['EEEEE'	'THFIE'
7K37_A 0.0017585957845599 1.9635129050965696 0.6347992351816434 [[58	61]	[210	214]	[134	140]	[165	168]	[137	146]	[105	107]	[108	112]] [3	5	6	1	4	0	2] [[47	50]	[206	210]	[284	290]	[394	397]	[540	549]	[739	741]	[959	963]] "[['EEEE'	'ILDG'	'/032'	'0143'	'EEEE'	'VLHS'	'/032'	'0143']	['EEEE.'	'QQTII'	'332/Y'	'44300'	'EEEE.'	'KHTPI'	'3322Y'	'44330']	['..EEEEE'	'GGSNADK'
6ELI_B 0.0029908010959717 2.231088034726605 0.5517241379310347 [[349	353]	[331	352]	[350	353]	[412	415]	[329	341]	[262	267]	[256	266]] [3	5	6	1	4	0	2] [[48	52]	[195	209]	[314	317]	[447	450]	[539	551]	[761	766]	[992	1003]] "[['EEEEE'	'LKTGK'	'03223'	'14334'	'EEEEE'	'LHSTQ'	'03223'	'14334']	['EEETTEEEEEEESSTT.EEEEE'	'KQGQGQWTYQIYQEPFKNLKTG'	'332ON32223/2VVNM]30322'	'4434343334034432441433'	'EEETTEEEEEEEEEE'	'KNIDGYFKIYSKHTP'	'33/ON213/223322'	'440433240334433']	['EEEE'	'KTGK'
6C0L_B 0.0043707233463904 2.203625462847025 0.5267857142857142 [[349	353]	[331	352]	[350	353]	[412	415]	[329	341]	[262	267]	[256	266]] [3	5	6	1	4	0	2] [[48	52]	[195	209]	[314	317]	[447	450]	[539	551]	[761	766]	[992	1003]] "[['EEEEE'	'LKTGK'	'03223'	'14334'	'EEEEE'	'LHSTQ'	'03223'	'14334']	['EEETTEEEEEEESSTT.EEEEE'	'KQGQGQWTYQIYQEPFKNLKTG'	'332ON32223/2VVNM]30322'	'4434343334034432441433'	'EEETTEEEEEEEEEE'	'KNIDGYFKIYSKHTP'	'33/ON213/223322'	'440433240334433']	['EEEE'	'KTGK'
4WE7_A 0.0060829868807783 2.6853127558463967 0.3485804416403784 [[111	113]	[139	143]	[233	237]	[20	23]	[124	142]	[149	155]	[148	154]] [3	5	6	1	4	0	2] [[48	50]	[203	207]	[284	288]	[437	440]	[585	598]	[762	768]	[953	959]] "[['EEE'	'LNW'	'032'	'143'	'EEE'	'LHS'	'032'	'143']	['EEEEE'	'IWGVH'	'/22/3'	'03304'	'EEEEE'	'IYSKH'	'/2233'	'03344']	['.EEEE'	'PIGKA'
3RWD_D 0.0088646954666261 1.5372665115719748 0.4792387543252587 [[110	115]	[112	116]	[147	152]	[4	8]	[31	35]	[56	61]	[165	168]] [3	5	6	1	4	0	2] [[48	53]	[204	208]	[297	302]	[396	400]	[573	577]	[746	751]	[1001	1004]] "[['EEEEEE'	'LRGYHQ'	'042233'	'153344'	'EEEEEE'	'LHSTQD'	'032233'	'143344']	['EEEEE'	'GYHQS'	'22332'	'33443'	'EEEEE'	'YSKHT'	'22332'	'33443']	['HHHHTH'	'WEGNRY'
5WFI_A 0.004505971432747 4.1598221772878095 0.1235216819973712 [[1873	1876]	[1863	1876]	[1872	1876]	[1823	1849]	[1876	1887]	[1673	1676]	[1685	1690]] [3	5	6	1	4	0	2] [[49	52]	[201	206]	[313	317]	[430	437]	[540	554]	[770	773]	[1002	1007]] "[['EEEE'	'HYTH'	'3223'	'4334'	'EEEE'	'HSTQ'	'3223'	'4334']	['EEEEEESSSEEEEE'	'ANIFTGGSVGHYTH'	'13/122UUR23223'	'24023333034334'	'EEEEEE'	'FKIYSK'	'13/223'	'240334']	['EEEEE'	'GHYTH'
1W47_C 0.0083076817564549 2.954825598470608 0.2409288824383157 [[284	287]	[283	287]	[77	82]	[119	127]	[258	265]	[171	174]	[169	174]] [3	5	6	1	4	0	2] [[48	51]	[205	209]	[281	286]	[394	402]	[597	604]	[770	773]	[989	994]] [['EEEE'	'LQTS'	'0322'	'1433'	'EEEE'	'LHST'	'0322'	'1433']	['EEEEE'	'TLQTS'	'20322'	'31433'	'EEEEE'	'SKHTP'	'23322'	'34433']	['TTS.EE'	'EDGSVS'
3CL4_A 0.0059844157867981 3.2303160614949937 0.2518301610541722 [[253	258]	[195	200]	[319	326]	[94	104]	[185	196]	[131	135]	[126	136]] [3	5	6	1	4	0	2] [[47	52]	[204	209]	[305	314]	[430	440]	[530	548]	[747	751]	[1002	1011]] "[['EEEEEE'	'VLPSGN'	'/02223'	'013334'	'EEEEEE'	'VLHSTQ'	'/03223'	'014334']	['EEEEEE'	'SGDDEY'	'223332'	'334443'	'EEEEEE'	'YSKHTP'	'223322'	'334433']	['S...EEEE'	'TNYVGVYD'
6DUF_B 0.0033996413935832 2.2456434812691546 0.5350089766606814 [[349	353]	[331	352]	[350	353]	[412	415]	[329	341]	[262	267]	[256	266]] [3	5	6	1	4	0	2] [[48	52]	[195	209]	[314	317]	[447	450]	[539	551]	[761	766]	[992	1003]] "[['EEEEE'	'LKTGK'	'03223'	'14334'	'EEEEE'	'LHSTQ'	'03223'	'14334']	['EEETTEEEEEEESSTT.EEEEE'	'KQGQGQWTYQIYQEPFKNLKTG'	'332ON32223/2VVNM]30322'	'4434343334034432441433'	'EEETTEEEEEEEEEE'	'KNIDGYFKIYSKHTP'	'33/ON213/223322'	'440433240334433']	['EEEE'	'KTGK'
2OPQ_B 0.0079773843145039 2.1028753915313634 0.4393939393939385 [[349	353]	[331	352]	[350	353]	[412	415]	[329	341]	[262	267]	[256	266]] [3	5	6	1	4	0	2] [[48	52]	[195	209]	[314	317]	[447	450]	[539	551]	[761	766]	[992	1003]] "[['EEEEE'	'LKTGK'	'03223'	'14334'	'EEEEE'	'LHSTQ'	'03223'	'14334']	['EEETTEEEEEEEEETTEEEEEE'	'KQGQGQWTYQIYQEPFKNLKTG'	'332ON32223/233NM330322'	'4434343334034432441433'	'EEETTEEEEEEEEEE'	'KNIDGYFKIYSKHTP'	'33/ON213/223322'	'440433240334433']	['EEEE'	'KTGK'
4KRU_A 0.0094619653639296 1.990338786320618 0.415562913907284 [[177	181]	[175	184]	[152	157]	[175	178]	[203	206]	[111	119]	[76	88]] [3	5	6	1	4	0	2] [[49	53]	[200	210]	[283	288]	[396	399]	[529	532]	[765	773]	[953	964]] "[['EEEEE'	'QYSEN'	'32233'	'43344'	'EEEEE'	'HSTQD'	'32233'	'43344']	['EEEEEEEE..'	'GFQYSENGSV'	'21322332}Y'	'3243344330'	'EEEEEEEEEE.'	'YFKIYSKHTPI'	'213/223322Y'	'32403344330']	['S.EEEE'	'YPVWIA'
2RHB_C 0.0060117385964662 2.0694197258633764 0.5052816901408441 [[177	181]	[322	328]	[284	291]	[287	293]	[287	291]	[302	304]	[208	215]] [3	5	6	1	4	0	2] [[49	53]	[197	204]	[282	289]	[430	436]	[572	576]	[771	773]	[953	960]] "[['EEEEE'	'NYFKK'	'32133'	'43244'	'EEEEE'	'HSTQD'	'32233'	'43344']	['ETTEEEE'	'IDYAEIS'	'/ON13/2'	'0432403'	'ETTEEEEE'	'IDGYFKIY'	'/ON213/2'	'04332403']	['TT..EEEE'	'QTGSSKCV'
5VZ6_B 0.0073966747301391 2.0983517174871578 0.4565587734241898 [[349	353]	[331	352]	[350	353]	[351	355]	[329	341]	[262	267]	[256	266]] [3	5	6	1	4	0	2] [[48	52]	[195	209]	[314	317]	[396	400]	[539	551]	[761	766]	[992	1003]] "[['EEEEE'	'LKTGK'	'03223'	'14334'	'EEEEE'	'LHSTQ'	'03223'	'14334']	['EEETTEEEEEEESSTT.EEEEE'	'KQGQGQWTYQIYQEPFKNLKTG'	'332ON32223/2VVNM]30322'	'4434343334034432441433'	'EEETTEEEEEEEEEE'	'KNIDGYFKIYSKHTP'	'33/ON213/223322'	'440433240334433']	['EEEE'	'KTGK'
1EP4_B 0.0032570749289093 2.393998171908636 0.4869565217391296 [[349	353]	[331	352]	[350	353]	[351	355]	[329	341]	[262	267]	[256	266]] [3	5	6	1	4	0	2] [[48	52]	[195	209]	[314	317]	[396	400]	[539	551]	[761	766]	[992	1003]] "[['EEEEE'	'LKTGK'	'03223'	'14334'	'EEEEE'	'LHSTQ'	'03223'	'14334']	['EEETTEEEEEEEEETTEEEEEE'	'KQGQGQWTYQIYQEPFKNLKTG'	'332ON32223/233NM330322'	'4434343334034432441433'	'EEETTEEEEEEEEEE'	'KNIDGYFKIYSKHTP'	'33/ON213/223322'	'440433240334433']	['EEEE'	'KTGK'
5C1U_B 0.0103024538547447 2.437587765590205 0.2895927601809951 [[130	133]	[159	164]	[116	121]	[117	122]	[35	38]	[2	9]	[142	145]] [3	5	6	1	4	0	2] [[49	52]	[200	205]	[285	290]	[431	436]	[609	612]	[761	768]	[968	971]] "[['EEEE'	'KPTH'	'3223'	'4334'	'EEEE'	'HSTQ'	'3223'	'4334']	['EEEEEE'	'GIHIGG'	'2/3/22'	'304033'	'EEEEEE'	'YFKIYS'	'213/22'	'324033']	['EEEEEE'	'VGDVVQ'
5NFF_F 0.0079352857568879 2.342997863070842 0.3812600969305326 [[220	224]	[221	224]	[220	224]	[160	165]	[109	115]	[129	135]	[130	136]] [3	5	6	1	4	0	2] [[47	51]	[206	209]	[312	316]	[394	399]	[531	537]	[764	770]	[957	963]] "[['EEEEE'	'IQNTT'	'/3322'	'04433'	'EEEEE'	'VLHST'	'/0322'	'01433']	['EEEE'	'QNTT'	'3322'	'4433'	'EEEE'	'KHTP'	'3322'	'4433']	['EEEEE'	'IQNTT'
6J62_A 0.0037447099958223 1.6784260040370391 0.6316793893129768 [[92	95]	[92	94]	[91	95]	[121	123]	[124	128]	[26	29]	[103	110]] [3	5	6	1	4	0	2] [[49	52]	[202	204]	[313	317]	[451	453]	[543	547]	[761	764]	[1002	1009]] "[['EEEE'	'NIYE'	'3/23'	'4034'	'EEEE'	'HSTQ'	'3223'	'4334']	['EEE'	'NIY'	'3/2'	'403'	'EEE'	'KIY'	'3/2'	'403']	['EEEEE'	'SNIYE'
6LNQ_A 0.0065566329575347 2.3824826792474605 0.4062499999999991 [[27	29]	[149	152]	[78	83]	[144	151]	[121	125]	[270	272]	[244	249]] [3	5	6	1	4	0	2] [[48	50]	[200	203]	[312	317]	[371	378]	[547	551]	[751	753]	[988	993]] "[['EEE'	'LNG'	'032'	'143'	'EEE'	'LHS'	'032'	'143']	['EEEE'	'GFNI'	'213/'	'3240'	'EEEE'	'YFKI'	'213/'	'3240']	['EEEEEE'	'IGHSMQ'
4QCA_B 0.0148490785423855 1.6781121212278172 0.3013698630136987 [[118	120]	[117	120]	[12	16]	[116	120]	[176	182]	[139	144]	[94	97]] [3	5	6	1	4	0	2] [[50	52]	[203	206]	[313	317]	[433	437]	[596	602]	[748	753]	[1006	1009]] "[['EEE'	'PWN'	'223'	'334'	'EEE'	'STQ'	'223'	'334']	['EEEE'	'IPWN'	'/223'	'0334'	'EEEE'	'IYSK'	'/223'	'0334']	['EEEEE'	'TITYH'
2FE8_B 0.0035028502302806 3.180076823912409 0.331775700934579 [[273	276]	[233	237]	[273	276]	[187	201]	[299	314]	[114	117]	[214	217]] [3	5	6	1	4	0	2] [[49	52]	[224	228]	[314	317]	[432	453]	[593	601]	[767	770]	[1009	1012]] "[['EEEE'	'HYTH'	'3223'	'4334'	'EEEE'	'HSTQ'	'3223'	'4334']	['EEEEE'	'QYLVQ'	'320/3'	'43104'	'EEEEE'	'EPLVD'	'320/3'	'43104']	['EEEE'	'HYTH'
4I3R_G 0.0067568327389586 1.8681460186564376 0.5132743362831862 [[285	290]	[448	451]	[336	341]	[330	333]	[450	453]	[336	348]	[335	341]] [3	5	6	1	4	0	2] [[47	52]	[202	205]	[297	302]	[399	402]	[549	552]	[761	773]	[1000	1006]] "[['EEEEEE'	'IVQLTK'	'//3023'	'004134'	'EEEEEE'	'VLHSTQ'	'/03223'	'014334']	['EEEE'	'NITG'	'3/22'	'4033'	'EEEE'	'KIYS'	'3/22'	'4033']	['HHHHHH'	'TQWNDT'
3SDY_A 0.0137257171572444 2.742316195613628 0.0947503201024322 [[209	211]	[209	214]	[134	140]	[246	249]	[164	182]	[105	107]	[191	195]] [3	5	6	1	4	0	2] [[51	53]	[205	210]	[284	290]	[448	451]	[585	598]	[739	741]	[1005	1009]] "[['EEE'	'SQQ'	'233'	'344'	'EEE'	'TQD'	'233'	'344']	['EEEEE.'	'SQQTII'	'2332/Y'	'344300'	'EEEEE.'	'SKHTPI'	'23322Y'	'344330']	['..EEEEE'	'GGSNADK'
4QY2_G 0.0149733960647199 2.2141895153993625 0.2249283667621773 [[157	159]	[76	79]	[158	161]	[235	240]	[158	175]	[57	61]	[182	186]] [3	5	6	1	4	0	2] [[50	52]	[225	228]	[313	316]	[432	437]	[573	595]	[738	742]	[953	957]] "[['EEE'	'TTN'	'223'	'334'	'EEE'	'STQ'	'223'	'334']	['EEEE'	'TLIE'	'20/3'	'3104'	'EEEE'	'PLVD'	'20/3'	'3104']	['EEEE'	'TNTY'
2XN9_C 0.0050533524409174 2.7530084093819887 0.370192307692307 [[128	130]	[161	165]	[19	22]	[110	113]	[164	168]	[137	139]	[137	142]] [3	5	6	1	4	0	2] [[51	53]	[224	228]	[297	300]	[395	398]	[539	543]	[762	764]	[988	993]] "[['EEE'	'TNK'	'233'	'344'	'EEE'	'TQD'	'233'	'344']	['EEEEE'	'KGLIE'	'320/3'	'43104'	'EEEEE'	'EPLVD'	'320/3'	'43104']	['HHHH'	'GQYN'
4EXM_D 0.0070288167976252 2.455468026256325 0.3723916532905293 [[102	106]	[103	106]	[97	105]	[6	9]	[159	165]	[230	236]] [3	5	6	1	0	2] [[49	53]	[204	207]	[310	317]	[435	438]	[761	767]	[953	959]] "[['EEEEE'	'ETGQE'	'32233'	'43344'	'EEEEE'	'HSTQD'	'32233'	'43344']	['EEEE'	'TGQE'	'2233'	'3344'	'EEEE'	'YSKH'	'2233'	'3344']	['S.EEEEEEE'	'QKITVETGQ'	'V]/2/3223'	'440304334'	'SEEEEEEE'	'KGIYQTSN'	'V2/23223'
3UBE_E 0.0142888714354966 2.3840995992276004 0.1825726141078834 [[178	184]	[166	170]	[165	168]	[242	246]	[164	169]	[68	70]	[105	108]] [3	5	6	1	4	0	2] [[47	53]	[207	211]	[313	316]	[394	398]	[546	551]	[768	770]	[1009	1012]] "[['EEEEEEE'	'VLWGIHH'	'/022/33'	'0133044'	'EEEEEEE'	'VLHSTQD'	'/032233'	'0143344']	['EEEE.'	'KSYIN'	'322/]'	'43304'	'EEE..'	'HTPIN'	'322Y]'	'43304']	['EEEE'	'SKSY'
6TJW_A 0.0120105251009313 2.2505314143665216 0.3033536585365854 [[158	160]	[77	80]	[159	162]	[235	240]	[159	176]	[58	62]	[183	187]] [3	5	6	1	4	0	2] [[50	52]	[225	228]	[313	316]	[432	437]	[573	595]	[738	742]	[953	957]] "[['EEE'	'TTN'	'223'	'334'	'EEE'	'STQ'	'223'	'334']	['EEEE'	'TLIE'	'20/3'	'3104'	'EEEE'	'PLVD'	'20/3'	'3104']	['EEEE'	'TNTY'
6UL5_B 0.0031536383053965 2.2258700004528382 0.5573770491803276 [[349	353]	[331	352]	[350	353]	[412	415]	[329	341]	[262	267]	[256	266]] [3	5	6	1	4	0	2] [[48	52]	[195	209]	[314	317]	[447	450]	[539	551]	[761	766]	[992	1003]] "[['EEEEE'	'LKTGK'	'03223'	'14334'	'EEEEE'	'LHSTQ'	'03223'	'14334']	['EEETTEEEEEEESSTT.EEEEE'	'KQGQGQWTYQIYQEPFKNLKTG'	'332ON32223/2VVNM]30322'	'4434343334034432441433'	'EEETTEEEEEEEEEE'	'KNIDGYFKIYSKHTP'	'33/ON213/223322'	'440433240334433']	['EEEE'	'KTGK'
1NJU_B 0.013515423750605 2.668678823991756 0.1205766710353863 [[326	329]	[472	474]	[522	525]	[519	524]	[314	318]	[423	426]	[338	345]] [3	5	6	1	4	0	2] [[38	41]	[203	205]	[296	299]	[365	370]	[595	599]	[766	769]	[951	958]] "[['..SS'	'SPDE'	'}}VV'	'3344'	'.SSS'	'YPDK'	'}UVV'	'3344']	['EEE'	'VYG'	'/22'	'033'	'EEE'	'IYS'	'/22'	'033']	['HHHH'	'LGNS'
4YN1_A 0.0144250183124093 2.872495518602114 0.0326086956521736 [[147	150]	[148	152]	[130	133]	[222	226]	[152	165]	[35	44]	[14	17]] [3	5	6	1	4	0	2] [[50	53]	[200	204]	[310	313]	[447	451]	[594	608]	[765	773]	[989	992]] "[['EEEE'	'SYFE'	'2213'	'3324'	'EEEE'	'STQD'	'2233'	'3344']	['EEEEE'	'YFEVY'	'213/2'	'32403'	'EEEEE'	'YFKIY'	'213/2'	'32403']	['SEEE'	'NTIP'
2A5A_A 0.0060861402492227 2.4009244341187155 0.415562913907284 [[27	29]	[149	152]	[78	83]	[144	151]	[121	125]	[270	272]	[244	249]] [3	5	6	1	4	0	2] [[48	50]	[200	203]	[312	317]	[371	378]	[547	551]	[751	753]	[988	993]] "[['EEE'	'LNG'	'032'	'143'	'EEE'	'LHS'	'032'	'143']	['EEEE'	'GFNI'	'213/'	'3240'	'EEEE'	'YFKI'	'213/'	'3240']	['EEEEEE'	'IGHSMQ'
5J09_I 0.0127765480818808 2.504920722987681 0.19413407821229 [[211	213]	[98	102]	[227	238]	[124	127]	[226	229]	[87	89]] [3	5	6	1	4	2] [[49	51]	[224	228]	[311	319]	[398	401]	[593	596]	[972	974]] [['EEE'	'HYG'	'322'	'433'	'EEE'	'HST'	'322'	'433']	['EEEEE'	'DYRIK'	'324/3'	'43504'	'EEEEE'	'EPLVD'	'320/3'	'43104']	['EEEEEEEEEEEE'	'YVTKLTLYVQFR'	'2/230202/314'	'303413130425'	'EEEEEEEEE'	'GIYQTSNFR'	'2/2322314'
3M3S_B 0.0096187878013051 2.401281782715124 0.3276397515527942 [[27	29]	[149	152]	[78	83]	[144	151]	[121	125]	[270	272]	[244	249]] [3	5	6	1	4	0	2] [[48	50]	[200	203]	[312	317]	[371	378]	[547	551]	[751	753]	[988	993]] "[['EEE'	'LNG'	'032'	'143'	'EEE'	'LHS'	'032'	'143']	['EEEE'	'GFNI'	'213/'	'3240'	'EEEE'	'YFKI'	'213/'	'3240']	['EEEEEE'	'IGHSMQ'
1BD2_A 0.0021573889241952 1.6899465059949712 0.6830708661417315 [[110	115]	[100	116]	[71	74]	[185	188]	[9	13]	[56	61]	[68	75]] [3	5	6	1	4	0	2] [[48	53]	[200	208]	[297	300]	[447	450]	[592	596]	[746	751]	[988	995]] "[['EEEEEE'	'LRGYHQ'	'042233'	'153344'	'EEEEEE'	'LHSTQD'	'032233'	'143344']	['EEEE.TT..EEEEEEEE'	'GADVGSDWRFLRGYHQY'	'213/}NO}^10422332'	'32403343521533443'	'EEEEEEEEE'	'YFKIYSKHT'	'213/22332'	'324033443']	['HHHH'	'SQTH'
2VHU_B 0.00693953700576 2.9808989194940674 0.2818590704647676 [[284	287]	[283	287]	[77	82]	[119	127]	[258	265]	[171	174]	[169	174]] [3	5	6	1	4	0	2] [[48	51]	[205	209]	[281	286]	[394	402]	[597	604]	[770	773]	[989	994]] [['EEEE'	'LQTS'	'0322'	'1433'	'EEEE'	'LHST'	'0322'	'1433']	['EEEEE'	'TLQTS'	'20322'	'31433'	'EEEEE'	'SKHTP'	'23322'	'34433']	['TTS.EE'	'EDGSVS'
3ZVC_A 0.0069034231077202 2.4189186789291246 0.3902439024390243 [[119	123]	[159	164]	[115	121]	[35	40]	[115	120]	[177	179]	[4	8]] [3	5	6	1	4	0	2] [[47	51]	[200	205]	[311	317]	[400	405]	[594	599]	[757	759]	[956	960]] "[['EEEEE'	'VTNYG'	'/2322'	'03433'	'EEEEE'	'VLHST'	'/0322'	'01433']	['EEEEEE'	'GIHVGG'	'2/3/22'	'304033'	'EEEEEE'	'YFKIYS'	'213/22'	'324033']	['EEEEEEE'	'PVGQVTN'
5W08_B 0.005025235835022 2.8804974258260736 0.3549920760697307 [[151	153]	[179	183]	[230	234]	[61	65]	[51	60]	[189	195]	[188	194]] [3	5	6	1	4	0	2] [[48	50]	[203	207]	[312	316]	[426	430]	[576	586]	[762	768]	[953	959]] "[['EEE'	'LNW'	'032'	'143'	'EEE'	'LHS'	'032'	'143']	['EEEEE'	'IWGVH'	'/22/3'	'03304'	'EEEEE'	'IYSKH'	'/2233'	'03344']	['EEEEE'	'ISIYW'
4CSH_B 0.0076466421470975 2.31031338890659 0.4039408866995067 [[132	134]	[117	119]	[156	160]	[61	64]	[118	124]	[58	62]	[5	12]] [3	5	6	1	4	0	2] [[47	49]	[202	204]	[286	290]	[366	369]	[595	601]	[738	742]	[988	996]] "[['EEE'	'ILE'	'/03'	'014'	'EEE'	'VLH'	'/03'	'014']	['EEE'	'HIG'	'3/2'	'403'	'EEE'	'KIY'	'3/2'	'403']	['EEEEE'	'THFIE'
6BHJ_D 0.0064157657135082 2.214101500554236 0.4716006884681585 [[349	353]	[331	352]	[412	417]	[352	354]	[329	341]	[262	267]	[256	266]] [3	5	6	1	4	0	2] [[48	52]	[195	209]	[284	289]	[449	451]	[539	551]	[761	766]	[992	1003]] "[['EEEEE'	'LKTGK'	'03223'	'14334'	'EEEEE'	'LHSTQ'	'03223'	'14334']	['EEETTEEEEEEESSTT.EEEEE'	'KQGQGQWTYQIYQEPFKNLKTG'	'332ON32223/2VVNM]30322'	'4434343334034432441433'	'EEETTEEEEEEEEEE'	'KNIDGYFKIYSKHTP'	'33/ON213/223322'	'440433240334433']	['..EEEE'	'PEWEFV'
3ZV9_A 0.0069951605982616 2.416019604611044 0.3879870129870131 [[119	123]	[159	164]	[115	121]	[35	40]	[115	120]	[177	179]	[4	8]] [3	5	6	1	4	0	2] [[47	51]	[200	205]	[311	317]	[400	405]	[594	599]	[757	759]	[956	960]] "[['EEEEE'	'VTNYG'	'/2322'	'03433'	'EEEEE'	'VLHST'	'/0322'	'01433']	['EEEEEE'	'GIHVGG'	'2/3/22'	'304033'	'EEEEEE'	'YFKIYS'	'213/22'	'324033']	['EEEEEEE'	'PVGQVTN'
4BLO_L 0.0070192443917515 3.8576753441828537 0.0905612244897957 [[141	145]	[261	263]	[120	122]	[210	215]	[254	260]	[214	219]	[7	11]] [3	5	6	1	4	0	2] [[44	48]	[202	204]	[311	313]	[365	370]	[538	545]	[747	752]	[988	992]] "[['..SEE'	'RPDVL'	'^}V/0'	'53401'	'..SEE'	'RSSVL'	'^}U/0'	'53301']	['EEE'	'NVS'	'3/2'	'403'	'EEE'	'KIY'	'3/2'	'403']	['EEE'	'GVT'
5NFF_D 0.0073533795542254 3.3285477540624315 0.2008426966292129 [[220	224]	[209	212]	[220	224]	[160	165]	[161	165]	[129	135]	[130	136]] [3	5	6	1	4	0	2] [[47	51]	[225	228]	[312	316]	[394	399]	[595	599]	[764	770]	[957	963]] "[['EEEEE'	'IQNTT'	'/3322'	'04433'	'EEEEE'	'VLHST'	'/0322'	'01433']	['EEEE'	'TLIQ'	'20/3'	'3104'	'EEEE'	'PLVD'	'20/3'	'3104']	['EEEEE'	'IQNTT'
1W4B_C 0.009291254623115 2.908114980999636 0.2319884726224776 [[284	287]	[283	287]	[77	82]	[266	271]	[258	265]	[171	174]	[169	174]] [3	5	6	1	4	0	2] [[48	51]	[205	209]	[281	286]	[448	453]	[597	604]	[770	773]	[989	994]] [['EEEE'	'LQTS'	'0322'	'1433'	'EEEE'	'LHST'	'0322'	'1433']	['EEEEE'	'TLQTS'	'20322'	'31433'	'EEEEE'	'SKHTP'	'23322'	'34433']	['TTS.EE'	'EDGSVS'
2VHU_A 0.0083797192778273 3.012468246011968 0.2355491329479768 [[284	287]	[283	287]	[77	82]	[119	127]	[258	265]	[171	174]	[169	174]] [3	5	6	1	4	0	2] [[48	51]	[205	209]	[281	286]	[394	402]	[597	604]	[770	773]	[989	994]] [['EEEE'	'LQTS'	'0322'	'1433'	'EEEE'	'LHST'	'0322'	'1433']	['EEEEE'	'TLQTS'	'20322'	'31433'	'EEEEE'	'SKHTP'	'23322'	'34433']	['TTS.EE'	'EDGSVS'
6DUH_B 0.0035629041174037 2.246763493296861 0.5405405405405401 [[349	353]	[331	352]	[350	353]	[412	415]	[329	341]	[262	267]	[256	266]] [3	5	6	1	4	0	2] [[48	52]	[195	209]	[314	317]	[447	450]	[539	551]	[761	766]	[992	1003]] "[['EEEEE'	'LKTGK'	'03223'	'14334'	'EEEEE'	'LHSTQ'	'03223'	'14334']	['EEETTEEEEEEESSTT.EEEEE'	'KQGQGQWTYQIYQEPFKNLKTG'	'332ON32223/2VVNM]30322'	'4434343334034432441433'	'EEETTEEEEEEEEEE'	'KNIDGYFKIYSKHTP'	'33/ON213/223322'	'440433240334433']	['EEEE'	'KTGK'
2H1L_R 0.0061164513280586 2.6831080768354347 0.3571428571428565 [[230	233]	[269	272]	[234	236]	[266	273]	[230	235]	[105	107]	[284	286]] [3	5	6	1	4	0	2] [[50	53]	[200	203]	[313	315]	[396	403]	[549	554]	[756	758]	[1009	1011]] [['EEEE'	'TTIH'	'22/3'	'3304'	'EEEE'	'STQD'	'2233'	'3344']	['EEEE'	'SFEV'	'213/'	'3240'	'EEEE'	'YFKI'	'213/'	'3240']	['EEE'	'YNY'
5TUQ_B 0.0050268360784776 2.172060028811951 0.5295169946332732 [[349	353]	[331	352]	[350	353]	[412	415]	[329	341]	[262	267]	[256	266]] [3	5	6	1	4	0	2] [[48	52]	[195	209]	[314	317]	[447	450]	[539	551]	[761	766]	[992	1003]] "[['EEEEE'	'LKTGK'	'03223'	'14334'	'EEEEE'	'LHSTQ'	'03223'	'14334']	['EEETTEEEEEEEEETTEEEEEE'	'KQGQGQWTYQIYQEPFKNLKTG'	'332ON32223/233NM330322'	'4434343334034432441433'	'EEETTEEEEEEEEEE'	'KNIDGYFKIYSKHTP'	'33/ON213/223322'	'440433240334433']	['EEEE'	'KTGK'
4HG4_C 0.0084311640646886 2.8012416008229377 0.2780269058295965 [[165	169]	[257	261]	[279	283]	[243	247]	[243	246]	[191	195]	[106	111]] [3	5	6	1	4	0	2] [[49	53]	[200	204]	[311	315]	[395	399]	[539	542]	[764	768]	[957	962]] "[['EEEEE'	'KGSYN'	'32223'	'43334'	'EEEEE'	'HSTQD'	'32233'	'43344']	['EEEEE'	'GFKIS'	'213/2'	'32403'	'EEEEE'	'YFKIY'	'213/2'	'32403']	['ESEEE'	'TKPQT'
7AGG_A 0.0050605433492561 2.617348822729608 0.3970588235294112 [[295	297]	[161	164]	[292	297]	[192	198]	[173	177]	[180	183]] [3	5	6	1	4	2] [[50	52]	[225	228]	[312	317]	[394	400]	[595	599]	[954	957]] [['EEE'	'SWN'	'223'	'334'	'EEE'	'STQ'	'223'	'334']	['EEEE'	'TLVK'	'20/3'	'3104'	'EEEE'	'PLVD'	'20/3'	'3104']	['EEEEEE'	'VTWSWN'	'/22223'	'033334'	'EEEEEE'	'IYQTSN'	'/23223'
3Q3X_B 0.0115825206356107 2.423867902971502 0.2647928994082833 [[119	123]	[159	165]	[115	121]	[30	36]	[115	120]	[1	4]	[8	12]] [3	5	6	1	4	0	2] [[47	51]	[200	206]	[311	317]	[395	401]	[594	599]	[768	771]	[1013	1017]] [['EEEEE'	'VTDYG'	'/2322'	'03433'	'EEEEE'	'VLHST'	'/0322'	'01433']	['EEEEEEE'	'GIHVGGN'	'2/3/223'	'3040334'	'EEEEEEE'	'YFKIYSK'	'213/223'	'3240334']	['EEEEEEE'	'PVGQVTD'
4BWY_F 0.0049416086785901 3.982720107412225 0.1538461538461537 [[274	276]	[273	276]	[246	250]	[117	121]	[57	60]	[192	198]	[18	24]] [3	5	6	1	4	0	2] [[50	52]	[203	206]	[286	290]	[366	370]	[550	553]	[762	768]	[998	1004]] "[['EEE'	'SGD'	'223'	'334'	'EEE'	'STQ'	'223'	'334']	['EEEE'	'VSGD'	'/223'	'0334'	'EEEE'	'IYSK'	'/223'	'0334']	['EEEEE'	'SFAVN'
3FZB_G 0.0030100451010117 1.400766768338803 0.703187250996016 [[131	133]	[123	133]	[60	63]	[51	59]	[128	131]	[89	92]	[15	18]] [3	5	6	1	4	0	2] [[50	52]	[200	206]	[315	318]	[436	444]	[596	599]	[768	771]	[957	960]] "[['EEE'	'TYE'	'223'	'334'	'EEE'	'STQ'	'223'	'334']	['EEEEEEEEEEE'	'SADLTYVITYE'	'213022//223'	'32413300334'	'EEEEEEE'	'YFKIYSK'	'213/223'	'3240334']	['EEEE'	'TWQA'
7K39_A 0.0016166988658277 1.957230738043731 0.6569767441860459 [[58	61]	[210	214]	[134	140]	[165	168]	[124	146]	[105	107]	[108	112]] [3	5	6	1	4	0	2] [[47	50]	[206	210]	[284	290]	[394	397]	[521	549]	[739	741]	[959	963]] "[['EEEE'	'ILDG'	'/032'	'0143'	'EEEE'	'VLHS'	'/032'	'0143']	['EEEE.'	'QQTII'	'332/Y'	'44300'	'EEEE.'	'KHTPI'	'3322Y'	'44330']	['..EEEEE'	'GGSNADK'
1QOL_C 0.0042336622200653 2.699724503364262 0.4016393442622941 [[123	125]	[38	40]	[159	163]	[141	147]	[156	162]	[82	84]	[192	195]] [3	5	6	1	4	0	2] [[41	43]	[206	208]	[286	290]	[434	440]	[545	551]	[771	773]	[987	990]] [['SEE'	'EVC'	'V/1'	'402'	'SEE'	'KVF'	'V/1'	'402']	['EEE'	'KKT'	'332'	'443'	'EEE'	'KHT'	'332'	'443']	['EEEEE'	'WYAID'
5GSO_A 0.0076262316532831 2.456231343287743 0.3658146964856228 [[119	123]	[159	164]	[116	121]	[117	122]	[98	107]	[2	9]	[142	145]] [3	5	6	1	4	0	2] [[47	51]	[200	205]	[285	290]	[431	436]	[573	580]	[761	768]	[968	971]] "[['EEEEE'	'VVQYG'	'//322'	'00433'	'EEEEE'	'VLHST'	'/0322'	'01433']	['EEEEEE'	'GIHIGG'	'2/3/22'	'304033'	'EEEEEE'	'YFKIYS'	'213/22'	'324033']	['EEEEEE'	'VGDVVQ'
3QAY_C 0.0090310277799547 2.5813446036896908 0.3013698630136987 [[139	142]	[142	144]	[27	32]	[95	99]	[140	144]	[164	166]	[103	115]] [3	5	6	1	4	0	2] [[45	48]	[226	228]	[297	302]	[449	453]	[609	613]	[769	771]	[1002	1012]] "[['.EEE'	'TAVL'	'}1/0'	'3201'	'.SEE'	'SSVL'	'}U/0'	'3301']	['EEE'	'LIE'	'0/3'	'104'	'EEE'	'LVD'	'0/3'	'104']	['HHHHHH'	'YQYNKS'
3EXW_A 0.0069474497422669 2.5752470678737174 0.3549920760697307 [[295	297]	[161	164]	[292	297]	[192	198]	[173	177]	[180	183]] [3	5	6	1	4	2] [[50	52]	[225	228]	[312	317]	[394	400]	[595	599]	[954	957]] [['EEE'	'SWN'	'223'	'334'	'EEE'	'STQ'	'223'	'334']	['EEEE'	'TLVK'	'20/3'	'3104'	'EEEE'	'PLVD'	'20/3'	'3104']	['EEEEEE'	'VTWSWN'	'/22223'	'033334'	'EEEEEE'	'IYQTSN'	'/23223'
4OLK_B 0.0076462774577171 2.327310521728428 0.4039408866995067 [[132	134]	[117	119]	[156	160]	[61	64]	[118	124]	[58	62]	[5	12]] [3	5	6	1	4	0	2] [[47	49]	[202	204]	[286	290]	[366	369]	[595	601]	[738	742]	[988	996]] "[['EEE'	'ILE'	'/03'	'014'	'EEE'	'VLH'	'/03'	'014']	['EEE'	'HIG'	'3/2'	'403'	'EEE'	'KIY'	'3/2'	'403']	['EEEEE'	'THFIE'
6TJY_C 0.0120200960104399 2.2003813147755684 0.3297045101088647 [[157	159]	[76	79]	[158	161]	[235	240]	[158	175]	[57	61]	[184	188]] [3	5	6	1	4	0	2] [[50	52]	[225	228]	[313	316]	[432	437]	[573	595]	[738	742]	[978	982]] "[['EEE'	'TTN'	'223'	'334'	'EEE'	'STQ'	'223'	'334']	['EEEE'	'TLIE'	'20/3'	'3104'	'EEEE'	'PLVD'	'20/3'	'3104']	['EEEE'	'TNTY'
1RT2_B 0.0091634001410394 2.081361134051185 0.4249999999999996 [[349	353]	[331	352]	[350	353]	[412	415]	[329	341]	[262	267]	[256	266]] [3	5	6	1	4	0	2] [[48	52]	[195	209]	[314	317]	[447	450]	[539	551]	[761	766]	[992	1003]] "[['EEEEE'	'LKTGK'	'03223'	'14334'	'EEEEE'	'LHSTQ'	'03223'	'14334']	['EEETTEEEEEEEEETTEEEEEE'	'KQGQGQWTYQIYQEPFKNLKTG'	'332ON32223/233NM330322'	'4434343334034432441433'	'EEETTEEEEEEEEEE'	'KNIDGYFKIYSKHTP'	'33/ON213/223322'	'440433240334433']	['EEEE'	'KTGK'
2O0H_A 0.0066358132636612 2.445465553514378 0.3947797716150074 [[309	311]	[129	133]	[229	232]	[229	239]	[282	288]	[298	303]	[141	148]] [3	5	6	1	4	0	2] [[49	51]	[196	200]	[281	284]	[427	438]	[595	601]	[768	773]	[953	960]] "[['EEE'	'EPY'	'322'	'433'	'EEE'	'HST'	'322'	'433']	['ETTTE'	'HIDYG'	'3KON2'	'40433'	'EETTE'	'NIDGY'	'3/ON2'	'40433']	['TTS.'	'DNGS'
4A1V_A 0.0114996924389345 2.2467878829108336 0.3276397515527942 [[6	9]	[6	9]	[163	168]	[60	63]	[33	38]	[173	178]	[173	178]] [3	5	6	1	4	0	2] [[50	53]	[204	207]	[285	290]	[412	415]	[595	600]	[764	769]	[1002	1007]] "[['EEEE'	'YSQQ'	'2233'	'3344'	'EEEE'	'STQD'	'2233'	'3344']	['EEEE'	'YSQQ'	'2233'	'3344'	'EEEE'	'YSKH'	'2233'	'3344']	['EEEEEE'	'VAKAVD'
5EHI_A 0.0079281514312898 3.647908457577589 0.1118335500650196 [[50	52]	[34	37]	[7	14]	[48	51]	[212	216]	[192	195]	[187	195]] [3	5	6	1	4	0	2] [[38	40]	[225	228]	[294	300]	[413	416]	[603	607]	[762	765]	[1006	1014]] "[['.SS'	'TTH'	'}UV'	'334'	'.SS'	'YPD'	'}UV'	'334']	['EEEE'	'TEVD'	'23/3'	'3404'	'EEEE'	'PLVD'	'20/3'	'3104']	['..HHHHHH'	'ETLGEKWK'
6H82_a 0.0155992969022746 2.3224908245944054 0.1728395061728389 [[74	77]	[73	77]	[92	94]	[90	93]	[77	84]	[171	174]	[171	173]] [3	5	6	1	4	0	2] [[50	53]	[203	207]	[313	315]	[434	437]	[540	547]	[769	772]	[987	989]] [['EEEE'	'TIQK'	'2/33'	'3044'	'EEEE'	'STQD'	'2233'	'3344']	['EEEEE'	'VTIQK'	'/2/33'	'03044'	'EEEEE'	'IYSKH'	'/2233'	'03344']	['EEE'	'SDT'
3VB5_A 0.0094572316126064 2.38015729328032 0.3464566929133852 [[27	29]	[149	152]	[78	83]	[144	151]	[121	125]	[270	272]	[244	249]] [3	5	6	1	4	0	2] [[48	50]	[200	203]	[312	317]	[371	378]	[547	551]	[751	753]	[988	993]] "[['EEE'	'LNG'	'032'	'143'	'EEE'	'LHS'	'032'	'143']	['EEEE'	'GFNI'	'213/'	'3240'	'EEEE'	'YFKI'	'213/'	'3240']	['EEEEEE'	'IGHSMQ'
4BG7_A 0.0038435385135456 1.808170548242023 0.6285714285714283 [[21	23]	[56	60]	[57	60]	[78	83]	[17	22]	[92	94]	[90	98]] [3	5	6	1	4	0	2] [[51	53]	[205	209]	[313	316]	[365	370]	[549	554]	[764	766]	[952	960]] "[['EEE'	'WEK'	'233'	'344'	'EEE'	'TQD'	'233'	'344']	['EEEEE'	'PTKSG'	'22322'	'33433'	'EEEEE'	'SKHTP'	'23322'	'34433']	['EEEE'	'TKSG'
6ZN5_W 0.0088850570788323 1.9538494027240352 0.4467005076142123 [[103	106]	[29	31]	[86	90]	[119	125]	[123	127]	[36	43]	[15	18]] [3	5	6	1	4	0	2] [[47	50]	[219	221]	[296	300]	[427	433]	[549	553]	[765	773]	[954	957]] "[['EEEE'	'VLTT'	'/022'	'0133'	'EEEE'	'VLHS'	'/032'	'0143']	['S..'	'PCS'	'U[}'	'323'	'S..'	'GFS'	'U[}'	'323']	['HHHHH'	'LEKWQ'
6ECL_B 0.0032431048500326 2.277395010953187 0.5461121157323681 [[349	353]	[331	352]	[350	353]	[412	415]	[329	341]	[262	267]	[256	266]] [3	5	6	1	4	0	2] [[48	52]	[195	209]	[314	317]	[447	450]	[539	551]	[761	766]	[992	1003]] "[['EEEEE'	'LKTGK'	'03223'	'14334'	'EEEEE'	'LHSTQ'	'03223'	'14334']	['EEETTEEEEEEESSTT.EEEEE'	'KQGQGQWTYQIYQEPFKNLKTG'	'332ON32223/2VVNM]30322'	'4434343334034432441433'	'EEETTEEEEEEEEEE'	'KNIDGYFKIYSKHTP'	'33/ON213/223322'	'440433240334433']	['EEEE'	'KTGK'
6QU6_A 0.0125029273296383 2.6636368558767587 0.1760660247592844 [[297	300]	[308	314]	[310	314]	[210	214]	[220	223]	[264	267]] [3	5	6	1	4	2] [[38	41]	[202	208]	[312	316]	[449	453]	[610	613]	[965	968]] [['.SSS'	'SAQN'	'}TVV'	'3244'	'.SSS'	'YPDK'	'}UVV'	'3344']	['EEEEEEE'	'KIISNVY'	'3//23/2'	'4003403'	'EEEEEEE'	'KIYSKHT'	'3/22332'	'4033443']	['EEEEE'	'ISNVY'	'/23/2'	'03403'	'EEEEE'	'IYQTS'	'/2322'
3PHW_E 0.0096166015150228 2.5092698012476014 0.3053435114503815 [[145	147]	[149	153]	[64	67]	[9	13]	[151	154]	[90	94]	[88	91]] [3	5	6	1	4	0	2] [[48	50]	[198	202]	[296	299]	[430	434]	[540	543]	[763	767]	[1002	1005]] "[['EEE'	'LHS'	'032'	'143'	'EEE'	'LHS'	'032'	'143']	['TTEEE'	'QTHFD'	'ON313'	'43424'	'TTEEE'	'DGYFK'	'ON213'	'43324']	['HHHH'	'LTES'
2YNI_B 0.0061800519897806 2.08639134519264 0.5159574468085095 [[349	353]	[331	352]	[350	353]	[424	428]	[329	341]	[262	267]	[256	266]] [3	5	6	1	4	0	2] [[48	52]	[195	209]	[314	317]	[440	444]	[539	551]	[761	766]	[992	1003]] "[['EEEEE'	'LKTGK'	'03223'	'14334'	'EEEEE'	'LHSTQ'	'03223'	'14334']	['EEETTEEEEEEESSTT.EEEEE'	'KQGQGQWTYQIYQEPFKNLKTG'	'332ON32223/2VVNM]30322'	'4434343334034432441433'	'EEETTEEEEEEEEEE'	'KNIDGYFKIYSKHTP'	'33/ON213/223322'	'440433240334433']	['EEEE'	'KTGK'
1WBZ_A 0.0076623036473494 1.5932728318530838 0.5295169946332732 [[110	115]	[96	116]	[171	178]	[7	12]	[31	35]	[56	61]	[142	145]] [3	5	6	1	4	0	2] [[48	53]	[196	208]	[295	302]	[396	401]	[573	577]	[746	751]	[1008	1011]] "[['EEEEEE'	'LRGYQQ'	'042233'	'153344'	'EEEEEE'	'LHSTQD'	'032233'	'143344']	['EEEEEEEE.TTS.EEEEEEEE'	'QVISGAEVGSDGRLLRGYQQY'	'3//2213/}NOU^00422332'	'400332403343511533443'	'EETTEEEEEEEEE'	'NIDGYFKIYSKHT'	'3/ON213/22332'	'4043324033443']	['HHHHHHHH'	'YLKNGNAT'
2OC8_A 0.0125028946075795 2.21527551189221 0.3153846153846151 [[75	77]	[48	52]	[163	168]	[6	9]	[33	38]	[174	176]	[173	178]] [3	5	6	1	4	0	2] [[50	52]	[197	201]	[285	290]	[376	379]	[595	600]	[762	764]	[1002	1007]] "[['EEE'	'YTN'	'223'	'334'	'EEE'	'STQ'	'223'	'334']	['ETTEE'	'INGVC'	'/ON/1'	'04302'	'ETTEE'	'IDGYF'	'/ON21'	'04332']	['EEEEEE'	'VAKAVD'
6C0P_B 0.0037458899331357 2.276680905705013 0.5322580645161288 [[349	353]	[331	352]	[350	353]	[412	415]	[329	341]	[262	267]	[256	266]] [3	5	6	1	4	0	2] [[48	52]	[195	209]	[314	317]	[447	450]	[539	551]	[761	766]	[992	1003]] "[['EEEEE'	'LKTGK'	'03223'	'14334'	'EEEEE'	'LHSTQ'	'03223'	'14334']	['EEETTEEEEEEESSTT.EEEEE'	'KQGQGQWTYQIYQEPFKNLKTG'	'332ON32223/2VVNM]30322'	'4434343334034432441433'	'EEETTEEEEEEEEEE'	'KNIDGYFKIYSKHTP'	'33/ON213/223322'	'440433240334433']	['EEEE'	'KTGK'
4YVS_M 0.0122530901847737 2.4385582227208418 0.2463556851311954 [[151	153]	[188	191]	[178	182]	[232	236]	[176	185]	[80	83]	[80	82]] [3	5	6	1	4	0	2] [[48	50]	[201	204]	[286	290]	[399	403]	[571	580]	[763	766]	[1004	1006]] "[['EEE'	'LQY'	'032'	'143'	'EEE'	'LHS'	'032'	'143']	['EEEE'	'AQVS'	'13/2'	'2403'	'EEEE'	'FKIY'	'13/2'	'2403']	['EEEEE'	'SVFVK'
6Y5J_C 0.0066991411782615 2.501563511998895 0.3812600969305326 [[58	61]	[210	214]	[230	234]	[165	168]	[164	182]	[105	107]	[108	112]] [3	5	6	1	4	0	2] [[47	50]	[206	210]	[312	316]	[394	397]	[585	598]	[739	741]	[959	963]] "[['EEEE'	'ILDG'	'/032'	'0143'	'EEEE'	'VLHS'	'/032'	'0143']	['EEEE.'	'QQTII'	'332/Y'	'44300'	'EEEE.'	'KHTPI'	'3322Y'	'44330']	['EEEEE'	'ISIYW'
6QT9_i 0.0130899136691799 2.32387073235204 0.2592047128129595 [[92	94]	[164	170]	[5	8]	[31	34]	[62	64]	[167	170]] [5	6	1	4	0	2] [[206	208]	[294	300]	[423	426]	[578	581]	[744	746]	[987	990]] "[['EEE'	'NDT'	'332'	'443'	'EEE'	'KHT'	'332'	'443']	['.HHHHHH'	'DELSDAE'	']%""$%#%'	'4413424'	'.HHHHHH'	'DPLSETK'	']$""$%$%'	'4313434']	['....'	'GNLS'	'}]Z}'	'3413'	'....'	'YKLP'	'}]Z}'
2OBQ_A 0.0112882267987314 2.212064938336758 0.3507109004739337 [[75	77]	[48	52]	[163	168]	[6	9]	[33	38]	[174	176]	[173	178]] [3	5	6	1	4	0	2] [[50	52]	[197	201]	[285	290]	[376	379]	[595	600]	[762	764]	[1002	1007]] "[['EEE'	'YTN'	'223'	'334'	'EEE'	'STQ'	'223'	'334']	['ETTEE'	'INGVC'	'/ON/1'	'04302'	'ETTEE'	'IDGYF'	'/ON21'	'04332']	['EEEEEE'	'VAKAVD'
5TL6_D 0.0028438334249548 3.1807214912293813 0.3571428571428565 [[273	276]	[233	237]	[272	276]	[187	201]	[299	314]	[114	117]	[214	217]] [3	5	6	1	4	0	2] [[49	52]	[224	228]	[313	317]	[432	453]	[593	601]	[767	770]	[1009	1012]] "[['EEEE'	'HYTH'	'3223'	'4334'	'EEEE'	'HSTQ'	'3223'	'4334']	['EEEEE'	'QYLVQ'	'320/3'	'43104'	'EEEEE'	'EPLVD'	'320/3'	'43104']	['EEEEE'	'GHYTH'
6TWS_A 0.0141037454996992 2.2172283101534203 0.2647928994082833 [[157	159]	[76	79]	[158	161]	[235	240]	[158	175]	[57	61]	[182	186]] [3	5	6	1	4	0	2] [[50	52]	[225	228]	[313	316]	[432	437]	[573	595]	[738	742]	[953	957]] "[['EEE'	'TTN'	'223'	'334'	'EEE'	'STQ'	'223'	'334']	['EEEE'	'TLIE'	'20/3'	'3104'	'EEEE'	'PLVD'	'20/3'	'3104']	['EEEE'	'TNTY'
3QAY_D 0.0103217327371306 2.5720346531140024 0.2704309063893011 [[142	144]	[27	32]	[95	99]	[140	144]	[164	166]	[103	115]] [5	6	1	4	0	2] [[226	228]	[297	302]	[449	453]	[609	613]	[769	771]	[1002	1012]] "[['EEE'	'LIE'	'0/3'	'104'	'EEE'	'LVD'	'0/3'	'104']	['HHHHHH'	'YQYNKS'	'$%$%%$'	'343443'	'HHHHHH'	'SETKBT'	""$%$%'$""	'343463']	['EEEEE'	'SEVLY'	'23/02'	'34013'	'EEEEE'	'YNYLY'	'23202'
2VG6_B 0.0069108181945328 1.8765189896366048 0.5240641711229947 [[1349	1353]	[1331	1352]	[1350	1353]	[1412	1415]	[1329	1341]	[1262	1267]	[1256	1266]] [3	5	6	1	4	0	2] [[48	52]	[195	209]	[314	317]	[447	450]	[539	551]	[761	766]	[992	1003]] "[['EEEEE'	'LKTGK'	'03223'	'14334'	'EEEEE'	'LHSTQ'	'03223'	'14334']	['EETTTEEEEEEESSSS.EEEEE'	'KQGQGQWTYQIYQEPFKNLKTG'	'33NON32223/2VVUT]30322'	'4434343334034432441433'	'EEETTEEEEEEEEEE'	'KNIDGYFKIYSKHTP'	'33/ON213/223322'	'440433240334433']	['EEEE'	'KTGK'
5JER_A 0.0003104909924402 3.8848195446914926 0.2592047128129595 [[303	305]	[204	207]	[407	411]	[205	208]	[241	244]	[330	333]	[406	416]] [3	5	6	1	4	0	2] [[38	40]	[201	204]	[298	302]	[394	397]	[593	596]	[738	741]	[954	963]] "[['.SS'	'SGH'	'}UV'	'334'	'.SS'	'YPD'	'}UV'	'334']	['EEEE'	'FEVT'	'13/2'	'2403'	'EEEE'	'FKIY'	'13/2'	'2403']	['HHHHH'	'QYKAY'
6H82_M 0.0155957569985651 2.3224597571355803 0.180939226519337 [[74	77]	[73	77]	[92	94]	[90	93]	[77	84]	[171	174]	[171	173]] [3	5	6	1	4	0	2] [[50	53]	[203	207]	[313	315]	[434	437]	[540	547]	[769	772]	[987	989]] [['EEEE'	'TIQK'	'2/33'	'3044'	'EEEE'	'STQD'	'2233'	'3344']	['EEEEE'	'VTIQK'	'/2/33'	'03044'	'EEEEE'	'IYSKH'	'/2233'	'03344']	['EEE'	'SDT'
2JQF_R 0.0139948818064203 2.660333950680796 0.1249999999999993 [[123	125]	[38	40]	[113	116]	[160	162]	[156	162]	[82	84]	[53	57]] [3	5	6	1	4	0	2] [[41	43]	[206	208]	[283	286]	[399	401]	[545	551]	[771	773]	[977	981]] "[['SEE'	'EVC'	'V/1'	'402'	'SEE'	'KVF'	'V/1'	'402']	['EEE'	'KKT'	'332'	'443'	'EEE'	'KHT'	'332'	'443']	['S.EE'	'TGIG'
4QY1_E 0.01082086698362 2.85420317822554 0.2076271186440674 [[157	159]	[76	79]	[158	161]	[235	240]	[158	175]	[181	188]	[182	186]] [3	5	6	1	4	0	2] [[50	52]	[225	228]	[313	316]	[432	437]	[573	595]	[761	768]	[953	957]] "[['EEE'	'TTN'	'223'	'334'	'EEE'	'STQ'	'223'	'334']	['EEEE'	'TLIE'	'20/3'	'3104'	'EEEE'	'PLVD'	'20/3'	'3104']	['EEEE'	'TNTY'
5HXF_A 0.0095199678327539 2.449891762542566 0.3297045101088647 [[131	134]	[160	165]	[117	122]	[118	123]	[36	39]	[3	10]	[143	146]] [3	5	6	1	4	0	2] [[49	52]	[200	205]	[285	290]	[431	436]	[609	612]	[761	768]	[968	971]] "[['EEEE'	'KPTH'	'3223'	'4334'	'EEEE'	'HSTQ'	'3223'	'4334']	['EEEEEE'	'GIHIGG'	'2/3/22'	'304033'	'EEEEEE'	'YFKIYS'	'213/22'	'324033']	['EEEEEE'	'VGDVVQ'
2OZK_A 0.0047287068903381 2.532370652139834 0.4273789649415689 [[177	181]	[322	328]	[284	291]	[287	293]	[287	291]	[302	304]	[208	215]] [3	5	6	1	4	0	2] [[49	53]	[197	204]	[282	289]	[430	436]	[572	576]	[771	773]	[953	960]] "[['EEEEE'	'NYFKK'	'32133'	'43244'	'EEEEE'	'HSTQD'	'32233'	'43344']	['ETTEEEE'	'IDYAEIS'	'/ON13/2'	'0432403'	'ETTEEEEE'	'IDGYFKIY'	'/ON213/2'	'04332403']	['TT..EEEE'	'QTGSSKAV'
3PHW_C 0.0086341915002337 2.502342748188357 0.3359374999999998 [[145	147]	[149	153]	[64	67]	[9	13]	[151	154]	[90	93]	[88	91]] [3	5	6	1	4	0	2] [[48	50]	[198	202]	[296	299]	[430	434]	[540	543]	[763	766]	[1002	1005]] "[['EEE'	'LHS'	'032'	'143'	'EEE'	'LHS'	'032'	'143']	['TTEEE'	'QTHFD'	'ON313'	'43424'	'TTEEE'	'DGYFK'	'ON213'	'43324']	['HHHH'	'LTES'
3RT3_B 0.0044734134068105 1.439010215982381 0.663424124513619 [[95	97]	[15	18]	[93	97]	[123	125]	[93	96]	[26	29]	[28	35]] [3	5	6	1	4	0	2] [[50	52]	[201	204]	[313	317]	[451	453]	[547	550]	[761	764]	[1004	1011]] "[['EEE'	'TYE'	'223'	'334'	'EEE'	'STQ'	'223'	'334']	['EEEE'	'FQVS'	'13/2'	'2403'	'EEEE'	'FKIY'	'13/2'	'2403']	['EEEEE'	'SSTYE'
1AUY_C 0.0054352505661793 1.6415009490724048 0.6071428571428563 [[180	182]	[178	182]	[172	182]	[32	39]	[75	81]	[58	60]] [3	5	6	1	4	2] [[49	51]	[205	209]	[311	316]	[394	401]	[594	600]	[1007	1009]] [['EEE'	'HSP'	'322'	'433'	'EEE'	'HST'	'322'	'433']	['EEEEE'	'SMHSP'	'21322'	'32433'	'EEEEE'	'SKHTP'	'23322'	'34433']	['EEEEEEEEEEE'	'TVSGTLSMHSP'	'2/222021322'	'30333132433'	'EEEEEE'	'GIYQTS'	'2/2322'
6KDM_D 0.0026664728125389 2.108567714151897 0.6223908918406065 [[349	353]	[331	352]	[350	353]	[351	355]	[329	341]	[262	267]	[256	266]] [3	5	6	1	4	0	2] [[48	52]	[195	209]	[314	317]	[396	400]	[539	551]	[761	766]	[992	1003]] "[['EEEEE'	'LKTGK'	'03223'	'14334'	'EEEEE'	'LHSTQ'	'03223'	'14334']	['EEETTEEEEEEESSTT.EEEEE'	'KQGQGQWTYQIYQEPFKNLKTG'	'332ON32223/2VVNM]30322'	'4434343334034432441433'	'EEETTEEEEEEEEEE'	'KNIDGYFKIYSKHTP'	'33/ON213/223322'	'440433240334433']	['EEEE'	'KTGK'
5X5W_A 0.0038826389527602 3.029615344979301 0.3636363636363628 [[113	116]	[170	178]	[113	117]	[34	38]	[111	119]	[225	230]	[228	239]] [3	5	6	1	4	0	2] [[49	52]	[197	206]	[314	318]	[447	451]	[538	545]	[746	751]	[986	1000]] "[['EEEE'	'EYAD'	'3213'	'4324'	'EEEE'	'HSTQ'	'3223'	'4334']	['ETTEEEEEE'	'VDGVNILTD'	'/ON/3/023'	'043040134'	'ETTEEEEEEE'	'IDGYFKIYSK'	'/ON213/223'	'0433240334']	['EEEEE'	'EYADC'
6H82_F 0.0155983416153403 2.322439753225048 0.1825726141078834 [[74	77]	[73	77]	[92	94]	[90	93]	[77	84]	[171	174]	[171	173]] [3	5	6	1	4	0	2] [[50	53]	[203	207]	[313	315]	[434	437]	[540	547]	[769	772]	[987	989]] [['EEEE'	'TIQK'	'2/33'	'3044'	'EEEE'	'STQD'	'2233'	'3344']	['EEEEE'	'VTIQK'	'/2/33'	'03044'	'EEEEE'	'IYSKH'	'/2233'	'03344']	['EEE'	'SDT'
2F9U_A 0.0116846716882302 2.223132280377777 0.3380281690140843 [[75	77]	[48	52]	[163	168]	[6	9]	[33	38]	[174	176]	[173	178]] [3	5	6	1	4	0	2] [[50	52]	[197	201]	[285	290]	[376	379]	[595	600]	[762	764]	[1002	1007]] "[['EEE'	'YTN'	'223'	'334'	'EEE'	'STQ'	'223'	'334']	['ETTEE'	'INGVC'	'/ON/1'	'04302'	'ETTEE'	'IDGYF'	'/ON21'	'04332']	['EEEEEE'	'VAKAVD'
2VHU_C 0.0080961151660522 3.008097432869301 0.2573529411764708 [[284	287]	[283	287]	[77	82]	[119	127]	[258	265]	[171	174]	[169	174]] [3	5	6	1	4	0	2] [[48	51]	[205	209]	[281	286]	[394	402]	[597	604]	[770	773]	[989	994]] [['EEEE'	'LQTS'	'0322'	'1433'	'EEEE'	'LHST'	'0322'	'1433']	['EEEEE'	'TLQTS'	'20322'	'31433'	'EEEEE'	'SKHTP'	'23322'	'34433']	['TTS.EE'	'EDGSVS'
6N4F_G 0.0024465272782177 1.91044690410466 0.6666666666666663 [[131	133]	[131	134]	[278	283]	[152	155]	[54	60]	[105	107]	[191	195]] [3	5	6	1	4	0	2] [[51	53]	[205	208]	[308	313]	[450	453]	[580	586]	[739	741]	[1005	1009]] "[['EEE'	'TQN'	'233'	'344'	'EEE'	'TQD'	'233'	'344']	['EEEE'	'TQNG'	'2332'	'3443'	'EEEE'	'SKHT'	'2332'	'3443']	['..SEEE'	'ISEWIT'
5Y10_C 0.0079991440435527 2.9094772591065583 0.2818590704647676 [[223	226]	[206	231]	[68	73]	[237	240]	[256	265]	[193	197]	[44	61]] [3	5	6	1	4	0	2] [[49	52]	[195	207]	[309	314]	[432	435]	[538	548]	[762	766]	[986	1001]] "[['EEEE'	'QPFD'	'3213'	'4324'	'EEEE'	'HSTQ'	'3223'	'4334']	['EEETTEE.S..SSB...EEEEEEEEE'	'DKIDGIVFNQDEGESLPQPFDVAWMD'	'33/ON//[V]]VU	}Z}3213/1213'	'44043002444434313432402324'	'EEETTEEEEEEEE'	'KNIDGYFKIYSKH'	'33/ON213/2233'	'4404332403344']	['.SEEEE'
1DTQ_B 0.0062135667593263 2.269027654811416 0.4716006884681585 [[349	353]	[331	352]	[350	353]	[412	415]	[329	341]	[262	267]	[396	404]] [3	5	6	1	4	0	2] [[48	52]	[195	209]	[314	317]	[447	450]	[539	551]	[761	766]	[1002	1010]] "[['EEEEE'	'LKTGK'	'03223'	'14334'	'EEEEE'	'LHSTQ'	'03223'	'14334']	['EEETTEEEEEEEEETTEEEEEE'	'KQGQGQWTYQIYQEPFKNLKTG'	'332ON32223/233NM330322'	'4434343334034432441433'	'EEETTEEEEEEEEEE'	'KNIDGYFKIYSKHTP'	'33/ON213/223322'	'440433240334433']	['EEEE'	'KTGK'
6TWI_C 0.0136712743039427 2.256509589396764 0.2685459940652814 [[157	159]	[76	79]	[158	161]	[235	240]	[158	175]	[57	61]	[182	186]] [3	5	6	1	4	0	2] [[50	52]	[225	228]	[313	316]	[432	437]	[573	595]	[738	742]	[953	957]] "[['EEE'	'TTN'	'223'	'334'	'EEE'	'STQ'	'223'	'334']	['EEEE'	'TLIE'	'20/3'	'3104'	'EEEE'	'PLVD'	'20/3'	'3104']	['EEEE'	'TNTY'
4GXU_A 0.0066305380290084 2.40668966711846 0.4132231404958679 [[178	184]	[166	170]	[165	168]	[91	96]	[170	177]	[91	93]	[105	108]] [3	5	6	1	4	0	2] [[47	53]	[207	211]	[313	316]	[421	426]	[578	585]	[744	746]	[1009	1012]] "[['EEEEEEE'	'VLWGVHH'	'/022/33'	'0133044'	'EEEEEEE'	'VLHSTQD'	'/032233'	'0143344']	['EEEE.'	'KSYVN'	'322/]'	'43304'	'EEE..'	'HTPIN'	'322Y]'	'43304']	['EEEE'	'SKSY'
4QY0_C 0.0143722089291974 2.199365742436601 0.2685459940652814 [[157	159]	[76	79]	[158	161]	[235	240]	[158	175]	[57	61]	[182	186]] [3	5	6	1	4	0	2] [[50	52]	[225	228]	[313	316]	[432	437]	[573	595]	[738	742]	[953	957]] "[['EEE'	'TTN'	'223'	'334'	'EEE'	'STQ'	'223'	'334']	['EEEE'	'TLIE'	'20/3'	'3104'	'EEEE'	'PLVD'	'20/3'	'3104']	['EEEE'	'TNTY'
6C0K_B 0.0038726404614837 2.244879147330822 0.5489130434782608 [[349	353]	[331	352]	[350	353]	[412	415]	[329	341]	[262	267]	[256	266]] [3	5	6	1	4	0	2] [[48	52]	[195	209]	[314	317]	[447	450]	[539	551]	[761	766]	[992	1003]] "[['EEEEE'	'LKTGK'	'03223'	'14334'	'EEEEE'	'LHSTQ'	'03223'	'14334']	['EEETTEEEEEEESSTT.EEEEE'	'KQGQGQWTYQIYQEPFKNLKTG'	'332ON32223/2VVNM]30322'	'4434343334034432441433'	'EEETTEEEEEEEEEE'	'KNIDGYFKIYSKHTP'	'33/ON213/223322'	'440433240334433']	['EEEE'	'KTGK'
5J09_G 0.011831828869659 2.591158678538998 0.2249283667621773 [[211	213]	[98	102]	[227	238]	[124	127]	[226	229]	[87	89]] [3	5	6	1	4	2] [[49	51]	[224	228]	[311	319]	[398	401]	[593	596]	[972	974]] [['EEE'	'HYG'	'322'	'433'	'EEE'	'HST'	'322'	'433']	['EEEEE'	'DYRIK'	'324/3'	'43504'	'EEEEE'	'EPLVD'	'320/3'	'43104']	['EEEEEEEEEEEE'	'YVTKLTLYVQFR'	'2/230202/314'	'303413130425'	'EEEEEEEEE'	'GIYQTSNFR'	'2/2322314'
4QY1_U 0.0112936405965784 2.8546671167827977 0.19413407821229 [[157	159]	[76	79]	[158	161]	[235	240]	[158	175]	[181	188]	[182	186]] [3	5	6	1	4	0	2] [[50	52]	[225	228]	[313	316]	[432	437]	[573	595]	[761	768]	[953	957]] "[['EEE'	'TTN'	'223'	'334'	'EEE'	'STQ'	'223'	'334']	['EEEE'	'TLIE'	'20/3'	'3104'	'EEEE'	'PLVD'	'20/3'	'3104']	['EEEE'	'TNTY'
5VBA_A 0.0032704110819109 5.133174139673766 0.0166468489892979 [[1015	1019]	[18	22]	[94	98]	[201	206]	[242	249]	[252	257]	[251	262]] [3	5	6	1	4	0	2] [[48	52]	[200	204]	[315	319]	[432	437]	[548	555]	[762	767]	[954	964]] "[['EEEEE'	'LKIYK'	'03/23'	'14034'	'EEEEE'	'LHSTQ'	'03223'	'14334']	['EEEEE'	'GVEVT'	'2/3/2'	'30403'	'EEEEE'	'YFKIY'	'213/2'	'32403']	['EEEEE'	'TLEAR'
4WE4_A 0.0058885760219578 2.102033986265907 0.5295169946332732 [[151	153]	[210	214]	[134	140]	[165	168]	[164	182]	[105	107]	[191	195]] [3	5	6	1	4	0	2] [[48	50]	[206	210]	[284	290]	[394	397]	[585	598]	[739	741]	[1005	1009]] "[['EEE'	'LNW'	'032'	'143'	'EEE'	'LHS'	'032'	'143']	['EEEE.'	'QQTII'	'332/Y'	'44300'	'EEEE.'	'KHTPI'	'3322Y'	'44330']	['..EEEEE'	'GGSNADK'
6CSH_C 0.0121761669659244 2.032267310970825 0.3593004769475358 [[79	81]	[107	109]	[227	231]	[232	234]	[101	119]	[19	21]	[93	95]] [3	5	6	1	4	0	2] [[50	52]	[226	228]	[311	315]	[434	436]	[546	564]	[744	746]	[1009	1011]] [['EEE'	'WWK'	'223'	'334'	'EEE'	'STQ'	'223'	'334']	['EEE'	'LIH'	'0/3'	'104'	'EEE'	'LVD'	'0/3'	'104']	['EEEEE'	'PITVS'
6OCB_A 0.0060016052851655 1.609249599557686 0.595149253731343 [[50	60]	[210	214]	[134	140]	[275	278]	[137	146]	[105	107]	[191	195]] [3	5	6	1	4	0	2] [[41	49]	[206	210]	[284	290]	[398	401]	[540	549]	[739	741]	[1005	1009]] "[['SEEEESS.EEE'	'KIFNNPHRILD'	'V/133UV^/03'	'40244345014'	'SEE..SEEE'	'KVFRSSVLH'	'V/1^}U/03'	'402533014']	['EEEE.'	'QQTII'	'332/Y'	'44300'	'EEEE.'	'KHTPI'	'3322Y'	'44330']	['..EEEEE'	'GGSNAHK'
5WQ2_A 0.0094694978856923 2.449969254121556 0.333853354134165 [[151	154]	[180	185]	[137	142]	[138	143]	[56	59]	[23	30]	[163	166]] [3	5	6	1	4	0	2] [[49	52]	[200	205]	[285	290]	[431	436]	[609	612]	[761	768]	[968	971]] "[['EEEE'	'KPTH'	'3223'	'4334'	'EEEE'	'HSTQ'	'3223'	'4334']	['EEEEEE'	'GIHIGG'	'2/3/22'	'304033'	'EEEEEE'	'YFKIYS'	'213/22'	'324033']	['EEEEEE'	'VGDVVQ'
5Y3Q_A 0.0044380544604579 3.035101311440842 0.3549920760697307 [[273	276]	[233	237]	[272	276]	[187	201]	[299	314]	[114	117]	[214	217]] [3	5	6	1	4	0	2] [[49	52]	[224	228]	[313	317]	[432	453]	[593	601]	[767	770]	[1009	1012]] "[['EEEE'	'HYTH'	'3223'	'4334'	'EEEE'	'HSTQ'	'3223'	'4334']	['EEEEE'	'QYLVQ'	'320/3'	'43104'	'EEEEE'	'EPLVD'	'320/3'	'43104']	['EEEEE'	'GHYTH'
2FZ2_A 0.0081039641898029 1.6693028028663122 0.5159574468085095 [[180	182]	[178	182]	[172	182]	[32	39]	[75	81]	[63	65]	[58	60]] [3	5	6	1	4	0	2] [[49	51]	[205	209]	[311	316]	[394	401]	[594	600]	[757	759]	[1007	1009]] [['EEE'	'HSP'	'322'	'433'	'EEE'	'HST'	'322'	'433']	['EEEEE'	'SMHSP'	'21322'	'32433'	'EEEEE'	'SKHTP'	'23322'	'34433']	['EEEEEEEEEEE'	'TVSGTLSMHSP'
4HF5_A 0.0080751053279346 2.877646340413938 0.2895927601809951 [[278	282]	[164	169]	[202	206]	[243	247]	[243	246]	[107	113]	[105	108]] [3	5	6	1	4	0	2] [[49	53]	[201	206]	[312	316]	[395	399]	[539	542]	[762	768]	[1009	1012]] "[['EESEE'	'ETKDQ'	'32V33'	'43444'	'EEEEE'	'HSTQD'	'32233'	'43344']	['EEEEEE'	'AKGSYN'	'132223'	'243334'	'EEEEEE'	'FKIYSK'	'13/223'	'240334']	['EEEEE'	'VSVGT'
1Q2W_A 0.0105798696357311 2.2902493247832547 0.3507109004739337 [[27	29]	[149	152]	[78	83]	[144	151]	[121	125]	[270	272]	[244	249]] [3	5	6	1	4	0	2] [[48	50]	[200	203]	[312	317]	[371	378]	[547	551]	[751	753]	[988	993]] "[['EEE'	'LNG'	'032'	'143'	'EEE'	'LHS'	'032'	'143']	['EEEE'	'GFNI'	'213/'	'3240'	'EEEE'	'YFKI'	'213/'	'3240']	['EEEEEE'	'IGHSMQ'
1TKZ_B 0.0061833962937094 2.286696178520814 0.4690721649484539 [[349	353]	[331	352]	[350	353]	[412	415]	[329	341]	[262	267]	[396	404]] [3	5	6	1	4	0	2] [[48	52]	[195	209]	[314	317]	[447	450]	[539	551]	[761	766]	[1002	1010]] "[['EEEEE'	'LKTGK'	'03223'	'14334'	'EEEEE'	'LHSTQ'	'03223'	'14334']	['EEETTEEEEEEEEETTEEEEEE'	'KQGQGQWTYQIYQEPFKNLKTG'	'332ON32223/233NM330322'	'4434343334034432441433'	'EEETTEEEEEEEEEE'	'KNIDGYFKIYSKHTP'	'33/ON213/223322'	'440433240334433']	['EEEE'	'KTGK'
4D00_E 0.0150228630897137 2.2180027548400907 0.2445414847161571 [[157	159]	[76	79]	[158	161]	[235	240]	[158	175]	[57	61]	[182	186]] [3	5	6	1	4	0	2] [[50	52]	[225	228]	[313	316]	[432	437]	[573	595]	[738	742]	[953	957]] "[['EEE'	'TTN'	'223'	'334'	'EEE'	'STQ'	'223'	'334']	['EEEE'	'TLIE'	'20/3'	'3104'	'EEEE'	'PLVD'	'20/3'	'3104']	['EEEE'	'TNTY'
4HKJ_A 0.0145094951093132 1.6404968176505823 0.3359374999999998 [[110	115]	[96	116]	[171	178]	[7	12]	[31	35]	[56	61]	[142	145]] [3	5	6	1	4	0	2] [[48	53]	[196	208]	[295	302]	[396	401]	[573	577]	[746	751]	[1008	1011]] "[['EEEEEE'	'LRGYQQ'	'042233'	'153344'	'EEEEEE'	'LHSTQD'	'032233'	'143344']	['EEEEEEEE.TTS.EEEEEEEE'	'QVISGAEVGSDGRLLRGYQQY'	'3//2213/}NOU^00422332'	'400332403343511533443'	'EETTEEEEEEEEE'	'NIDGYFKIYSKHT'	'3/ON213/22332'	'4043324033443']	['HHHHHHHH'	'YLKNGNAT'
4L3B_A 0.0067258807193106 3.32785621887441 0.2427325581395345 [[1236	1238]	[1124	1126]	[1235	1237]	[1122	1129]	[1091	1094]	[1161	1163]	[1105	1108]] [3	5	6	1	4	0	2] [[51	53]	[225	227]	[312	314]	[394	401]	[556	559]	[744	746]	[1016	1019]] [['EEE'	'YHK'	'233'	'344'	'EEE'	'TQD'	'233'	'344']	['EEE'	'TLV'	'20/'	'310'	'EEE'	'PLV'	'20/'	'310']	['EEE'	'IYH'
5XHV_A 0.008278989105795 2.2941496927173493 0.408566721581548 [[123	126]	[163	167]	[162	165]	[239	243]	[308	312]	[59	61]	[98	101]] [3	5	6	1	4	0	2] [[38	41]	[207	211]	[313	316]	[394	398]	[529	533]	[768	770]	[1009	1012]] "[['.SSS'	'WPNH'	'}UVV'	'3344'	'.SSS'	'YPDK'	'}UVV'	'3344']	['EEEE.'	'KSYIN'	'322/]'	'43304'	'EEE..'	'HTPIN'	'322Y]'	'43304']	['EEEE'	'SKSY'
1JQR_A 0.0013145256901579 2.669330317240687 0.4716006884681585 [[95	98]	[26	28]	[95	98]	[34	36]	[20	24]	[110	113]	[62	67]] [3	5	6	1	4	0	2] [[49	52]	[226	228]	[314	317]	[433	435]	[541	545]	[769	772]	[977	982]] "[['EEEE'	'KTYQ'	'3223'	'4334'	'EEEE'	'HSTQ'	'3223'	'4334']	['EEE'	'LIK'	'0/3'	'104'	'EEE'	'LVD'	'0/3'	'104']	['EEEE'	'KTYQ'
4QY0_G 0.01088412367257 2.5895520114111887 0.2592047128129595 [[157	159]	[76	79]	[158	161]	[235	240]	[158	175]	[280	282]	[182	186]] [3	5	6	1	4	0	2] [[50	52]	[225	228]	[313	316]	[432	437]	[573	595]	[735	737]	[953	957]] [['EEE'	'TTN'	'223'	'334'	'EEE'	'STQ'	'223'	'334']	['EEEE'	'TLIE'	'20/3'	'3104'	'EEEE'	'PLVD'	'20/3'	'3104']	['EEEE'	'TNTY'
4CSH_D 0.0078655920840953 2.296720840562603 0.4179104477611932 [[132	134]	[117	119]	[156	160]	[61	64]	[118	124]	[58	62]	[5	12]] [3	5	6	1	4	0	2] [[47	49]	[202	204]	[286	290]	[366	369]	[595	601]	[738	742]	[988	996]] "[['EEE'	'ILE'	'/03'	'014'	'EEE'	'VLH'	'/03'	'014']	['EEE'	'HIG'	'3/2'	'403'	'EEE'	'KIY'	'3/2'	'403']	['EEEEE'	'THFIE'
4OD8_B 0.0167038408984381 1.6237077572218177 0.2780269058295965 [[118	120]	[117	120]	[12	16]	[116	120]	[176	182]	[139	144]	[94	97]] [3	5	6	1	4	0	2] [[50	52]	[203	206]	[313	317]	[433	437]	[596	602]	[748	753]	[1006	1009]] "[['EEE'	'PWN'	'223'	'334'	'EEE'	'STQ'	'223'	'334']	['EEEE'	'IPWN'	'/223'	'0334'	'EEEE'	'IYSK'	'/223'	'0334']	['EEEEE'	'TITYH'
2FUN_B 0.0106157331230905 2.958136850802365 0.1974789915966386 [[2314	2319]	[2363	2366]	[2447	2451]	[2441	2445]	[2322	2327]	[2263	2276]	[2447	2452]] [3	5	6	1	4	0	2] [[47	52]	[215	218]	[298	302]	[366	370]	[598	603]	[761	773]	[1005	1010]] "[['EES.EE'	'ILSHGD'	'/0U]23'	'013434'	'EEEEEE'	'VLHSTQ'	'/03223'	'014334']	['SBPP'	'DNYQ'	'V	GH'	'4434'	'SPPP'	'DLPQ'	'VEGH'	'4134']	['HHHHH'
4QC9_D 0.0097977169476668 1.6549505098399409 0.4716006884681585 [[118	120]	[117	120]	[12	16]	[116	120]	[176	182]	[139	144]	[94	97]] [3	5	6	1	4	0	2] [[50	52]	[203	206]	[313	317]	[433	437]	[596	602]	[748	753]	[1006	1009]] "[['EEE'	'PWN'	'223'	'334'	'EEE'	'STQ'	'223'	'334']	['EEEE'	'IPWN'	'/223'	'0334'	'EEEE'	'IYSK'	'/223'	'0334']	['EEEEE'	'TITYH'
5CYM_B 0.0104336235138038 2.978177572281416 0.1991584852734917 [[349	353]	[331	352]	[350	353]	[230	233]	[329	341]	[262	267]	[396	404]] [3	5	6	1	4	0	2] [[48	52]	[195	209]	[314	317]	[429	432]	[539	551]	[761	766]	[1002	1010]] "[['EEEEE'	'LKTGK'	'03223'	'14334'	'EEEEE'	'LHSTQ'	'03223'	'14334']	['EEETTEEEEEEESSTT.EEEEE'	'KQGQGQWTYQIYQEPFKNLKTG'	'332ON32223/2VVNM]30322'	'4434343334034432441433'	'EEETTEEEEEEEEEE'	'KNIDGYFKIYSKHTP'	'33/ON213/223322'	'440433240334433']	['EEEE'	'KTGK'
1BBT_2 0.0077203430176418 2.914681259260198 0.2954545454545452 [[103	106]	[200	207]	[93	106]	[198	204]	[20	25]	[90	93]	[92	96]] [3	5	6	1	4	0	2] [[49	52]	[200	206]	[295	317]	[394	400]	[545	550]	[738	741]	[1006	1010]] "[['EEEE'	'NGWD'	'3223'	'4334'	'EEEE'	'HSTQ'	'3223'	'4334']	['EEEEEEEE'	'YANIAPTN'	'213/1223'	'32402334'	'EEEEEEE'	'YFKIYSK'	'213/223'	'3240334']	['HHHHHEEEEEEEEE'	'SLTDSYAYMRNGWD'
6FAD_D 0.0049361351107455 2.215959291388404 0.5405405405405401 [[158	160]	[151	159]	[93	99]	[80	83]	[76	94]	[188	190]	[197	201]] [3	5	6	1	4	0	2] [[50	52]	[201	209]	[311	317]	[431	434]	[543	551]	[771	773]	[1001	1005]] "[['EEE'	'GTH'	'223'	'334'	'EEE'	'STQ'	'223'	'334']	['EEEEETTEE'	'FKISGVNGT'	'13/22KO22'	'240330433'	'EEEEEEEEE'	'FKIYSKHTP'	'13/223322'	'240334433']	['EEEEEEE'	'TVWLSWD'
1FOD_2 0.0075281153624129 2.9470928416899413 0.2934947049924359 [[103	106]	[200	207]	[103	106]	[198	204]	[20	25]	[90	93]	[90	94]] [3	5	6	1	4	0	2] [[49	52]	[200	206]	[314	317]	[394	400]	[545	550]	[738	741]	[997	1001]] "[['EEEE'	'NGWD'	'3223'	'4334'	'EEEE'	'HSTQ'	'3223'	'4334']	['EEEEEEEE'	'YANIAPTN'	'213/1223'	'32402334'	'EEEEEEE'	'YFKIYSK'	'213/223'	'3240334']	['EEEE'	'NGWD'
5MF2_D 0.0090326347180864 3.5956498626717703 0.1018041237113396 [[110	112]	[139	143]	[135	141]	[130	133]	[134	151]	[10	12]	[60	67]] [3	5	6	1	4	0	2] [[47	49]	[205	209]	[312	318]	[412	415]	[583	599]	[744	746]	[954	961]] "[['EEE'	'ILN'	'/03'	'014'	'EEE'	'VLH'	'/03'	'014']	['EEEEE'	'TNFSS'	'23122'	'34233'	'EEEEE'	'SKHTP'	'23322'	'34433']	['EEEEEEE'	'VYKITNF'
3IYP_C 0.0066465017698264 2.992095338931265 0.3113496932515331 [[78	80]	[252	254]	[78	81]	[250	254]	[198	203]	[93	97]	[142	144]] [3	5	6	1	4	0	2] [[50	52]	[224	226]	[315	318]	[448	452]	[596	601]	[764	768]	[1015	1017]] "[['EEE'	'WWK'	'223'	'334'	'EEE'	'STQ'	'223'	'334']	['EEE'	'NGL'	'320'	'431'	'EEE'	'EPL'	'320'	'431']	['EEEE'	'WWKF'
5GRB_A 0.0081103246762948 2.885612976213186 0.2915407854984888 [[158	160]	[154	156]	[151	155]	[218	221]	[126	131]	[308	312]	[304	312]] [3	5	6	1	4	0	2] [[38	40]	[203	205]	[282	286]	[433	436]	[597	602]	[761	765]	[1005	1014]] "[['.SS'	'PPD'	'}UV'	'334'	'.SS'	'YPD'	'}UV'	'334']	['EEE'	'VYS'	'/22'	'033'	'EEE'	'IYS'	'/22'	'033']	['T..EE'	'HSSVY'
7K3A_A 0.0016085295572171 1.9089133141580952 0.6930693069306935 [[58	61]	[210	214]	[134	140]	[165	168]	[124	146]	[105	107]	[108	112]] [3	5	6	1	4	0	2] [[47	50]	[206	210]	[284	290]	[394	397]	[521	549]	[739	741]	[959	963]] "[['EEEE'	'ILDG'	'/032'	'0143'	'EEEE'	'VLHS'	'/032'	'0143']	['EEEE.'	'QQTII'	'332/Y'	'44300'	'EEEE.'	'KHTPI'	'3322Y'	'44330']	['..EEEEE'	'GGSNADK'
5W08_D 0.005474694129621 2.937620064696303 0.3549920760697307 [[50	60]	[257	260]	[280	283]	[60	63]	[51	60]	[189	195]	[188	194]] [3	5	6	1	4	0	2] [[41	49]	[200	203]	[310	313]	[437	440]	[576	586]	[762	768]	[953	959]] "[['SEE.SSS.EEE'	'EIMDSPHQILD'	'V/1]UUV]/03'	'40243344014'	'SEE..SEEE'	'KVFRSSVLH'	'V/1^}U/03'	'402533014']	['EEEE'	'YFKI'	'213/'	'3240'	'EEEE'	'YFKI'	'213/'	'3240']	['SEEE'	'EPIT'
6Q5U_A 0.0042882673112873 4.0888710694932575 0.180939226519337 [[232	238]	[227	236]	[231	236]	[291	295]	[227	233]	[114	122]] [3	5	6	1	4	2] [[47	53]	[202	209]	[311	316]	[377	381]	[586	596]	[998	1006]] "[['EEEEEEE'	'VYQSYLD'	'/232203'	'0343314'	'EEEEEEE'	'VLHSTQD'	'/032233'	'0143344']	['EEEEEEEEEE'	'EISYTVYQSY'	'3/222/2322'	'4033303433'	'EEEEEEEE'	'KIYSKHTP'	'3/223322'	'40334433']	['EEEEEE'	'TVYQSY'	'2/2322'	'303433'	'EEEEEE'	'GIYQTS'	'2/2322'
2VHT_C 0.0080813530370321 3.0298157702037924 0.2629246676514027 [[284	287]	[283	287]	[77	82]	[119	127]	[258	265]	[171	174]	[169	174]] [3	5	6	1	4	0	2] [[48	51]	[205	209]	[281	286]	[394	402]	[597	604]	[770	773]	[989	994]] [['EEEE'	'LQTS'	'0322'	'1433'	'EEEE'	'LHST'	'0322'	'1433']	['EEEEE'	'TLQTS'	'20322'	'31433'	'EEEEE'	'SKHTP'	'23322'	'34433']	['TTS.EE'	'EDGSVS'
7JZJ_D 0.0072030028994556 4.318194459177223 0.028880866425992 [[74	76]	[304	308]	[182	185]	[304	307]	[234	237]	[111	115]	[265	269]] [3	5	6	1	4	0	2] [[47	49]	[200	204]	[312	315]	[399	402]	[605	608]	[768	772]	[960	964]] "[['EEE'	'ILE'	'/03'	'014'	'EEE'	'VLH'	'/03'	'014']	['EEEEE'	'TMVIT'	'21//2'	'32003'	'EEEEE'	'YFKIY'	'213/2'	'32403']	['EEEE'	'ITQP'
4TYD_F 0.0145116170452517 2.2414780206741964 0.2536656891495594 [[6	9]	[6	9]	[163	168]	[76	80]	[33	38]	[173	178]	[173	178]] [3	5	6	1	4	0	2] [[50	53]	[204	207]	[285	290]	[436	440]	[595	600]	[764	769]	[1002	1007]] "[['EEEE'	'YSQQ'	'2233'	'3344'	'EEEE'	'STQD'	'2233'	'3344']	['EEEE'	'YSQQ'	'2233'	'3344'	'EEEE'	'YSKH'	'2233'	'3344']	['EEEEEE'	'VAKAVD'
5W08_C 0.0051855745179898 2.89372714012216 0.370192307692307 [[151	153]	[137	140]	[230	234]	[60	63]	[51	60]	[189	195]	[188	194]] [3	5	6	1	4	0	2] [[48	50]	[200	203]	[312	316]	[437	440]	[576	586]	[762	768]	[953	959]] "[['EEE'	'LNW'	'032'	'143'	'EEE'	'LHS'	'032'	'143']	['EEEE'	'SAKI'	'213/'	'3240'	'EEEE'	'YFKI'	'213/'	'3240']	['EEEEE'	'ISIYW'
4TYD_B 0.0153290168786972 2.2694724305035647 0.2231759656652356 [[6	9]	[6	9]	[3	8]	[60	63]	[33	38]	[173	178]	[173	178]] [3	5	6	1	4	0	2] [[50	53]	[204	207]	[312	317]	[412	415]	[595	600]	[764	769]	[1002	1007]] "[['EEEE'	'YSQQ'	'2233'	'3344'	'EEEE'	'STQD'	'2233'	'3344']	['EEEE'	'YSQQ'	'2233'	'3344'	'EEEE'	'YSKH'	'2233'	'3344']	['EEEEEE'	'ITAYSQ'
2OXT_B 0.0118167343451939 2.4779772126024486 0.2629246676514027 [[140	143]	[207	209]	[154	162]	[154	160]	[216	220]	[240	244]	[22	45]] [3	5	6	1	4	0	2] [[44	47]	[225	227]	[294	302]	[364	370]	[603	607]	[764	768]	[953	962]] "[['..SE'	'RTDV'	'^}V/'	'5340'	'..SE'	'RSSV'	'^}U/'	'5330']	['EEE'	'GLV'	'20/'	'310'	'EEE'	'PLV'	'20/'	'310']	['.HHHHHHHH'	'KWSVESERT'
6C0R_B 0.0041754530016236 2.283172568070833 0.5350089766606814 [[349	353]	[331	352]	[350	353]	[412	415]	[329	341]	[262	267]	[256	266]] [3	5	6	1	4	0	2] [[48	52]	[195	209]	[314	317]	[447	450]	[539	551]	[761	766]	[992	1003]] "[['EEEEE'	'LKTGK'	'03223'	'14334'	'EEEEE'	'LHSTQ'	'03223'	'14334']	['EEETTEEEEEEESSTT.EEEEE'	'KQGQGQWTYQIYQEPFKNLKTG'	'332ON32223/2VVNM]30322'	'4434343334034432441433'	'EEETTEEEEEEEEEE'	'KNIDGYFKIYSKHTP'	'33/ON213/223322'	'440433240334433']	['EEEE'	'KTGK'
6P4G_X 0.0079149357897536 2.228193651371075 0.4442567567567566 [[103	106]	[29	31]	[86	90]	[119	125]	[103	105]	[36	43]	[8	13]] [3	5	6	1	4	0	2] [[47	50]	[219	221]	[296	300]	[427	433]	[610	612]	[765	773]	[956	961]] "[['EEEE'	'VLTT'	'/022'	'0133'	'EEEE'	'VLHS'	'/032'	'0143']	['S..'	'PCS'	'U[}'	'323'	'S..'	'GFS'	'U[}'	'323']	['HHHHH'	'LEKWQ'
6H82_R 0.0155910664580889 2.322494332390038 0.1974789915966386 [[74	77]	[73	77]	[92	94]	[90	93]	[77	84]	[171	174]	[171	173]] [3	5	6	1	4	0	2] [[50	53]	[203	207]	[313	315]	[434	437]	[540	547]	[769	772]	[987	989]] [['EEEE'	'TIQK'	'2/33'	'3044'	'EEEE'	'STQD'	'2233'	'3344']	['EEEEE'	'VTIQK'	'/2/33'	'03044'	'EEEEE'	'IYSKH'	'/2233'	'03344']	['EEE'	'SDT'
4QY2_C 0.0150265825602066 2.22070003029166 0.25 [[157	159]	[76	79]	[158	161]	[235	240]	[158	175]	[57	61]	[182	186]] [3	5	6	1	4	0	2] [[50	52]	[225	228]	[313	316]	[432	437]	[573	595]	[738	742]	[953	957]] "[['EEE'	'TTN'	'223'	'334'	'EEE'	'STQ'	'223'	'334']	['EEEE'	'TLIE'	'20/3'	'3104'	'EEEE'	'PLVD'	'20/3'	'3104']	['EEEE'	'TNTY'
3LON_A 0.0119757413956728 2.224172238091992 0.3401253918495295 [[75	77]	[48	52]	[163	168]	[6	9]	[33	38]	[174	176]	[173	178]] [3	5	6	1	4	0	2] [[50	52]	[197	201]	[285	290]	[376	379]	[595	600]	[762	764]	[1002	1007]] "[['EEE'	'YTN'	'223'	'334'	'EEE'	'STQ'	'223'	'334']	['ETTEE'	'INGVC'	'/ON/1'	'04302'	'ETTEE'	'IDGYF'	'/ON21'	'04332']	['EEEEEE'	'VAKAVD'
6TJY_G 0.0124431384803284 2.2707157910041227 0.3133640552995393 [[226	228]	[76	79]	[158	161]	[235	240]	[157	175]	[57	59]	[182	186]] [3	5	6	1	4	0	2] [[49	51]	[225	228]	[313	316]	[432	437]	[572	595]	[738	740]	[953	957]] [['EEE'	'HWT'	'322'	'433'	'EEE'	'HST'	'322'	'433']	['EEEE'	'TLIE'	'20/3'	'3104'	'EEEE'	'PLVD'	'20/3'	'3104']	['EEEE'	'TNTY'
4BLQ_F 0.0065773234899384 4.075138947762095 0.1046511627906969 [[274	276]	[269	276]	[246	250]	[117	121]	[57	60]	[192	198]	[18	24]] [3	5	6	1	4	0	2] [[50	52]	[200	206]	[286	290]	[366	370]	[550	553]	[762	768]	[998	1004]] "[['EEE'	'SGD'	'223'	'334'	'EEE'	'STQ'	'223'	'334']	['EEEEEEEE'	'SANRVSGD'	'2134/223'	'32450334'	'EEEEEEE'	'YFKIYSK'	'213/223'	'3240334']	['EEEEE'	'SFAVN'
5JX8_A 0.0137294136721339 1.6382419230212768 0.3658146964856228 [[118	120]	[117	120]	[12	16]	[116	120]	[176	182]	[139	144]	[94	97]] [3	5	6	1	4	0	2] [[50	52]	[203	206]	[313	317]	[433	437]	[596	602]	[748	753]	[1006	1009]] "[['EEE'	'PWN'	'223'	'334'	'EEE'	'STQ'	'223'	'334']	['EEEE'	'IPWN'	'/223'	'0334'	'EEEE'	'IYSK'	'/223'	'0334']	['EEEEE'	'TITYH'
6N4F_C 0.0029701858648262 1.89551612227392 0.6731898238747549 [[131	133]	[131	134]	[230	234]	[152	155]	[54	60]	[105	107]	[191	195]] [3	5	6	1	4	0	2] [[51	53]	[205	208]	[312	316]	[450	453]	[580	586]	[739	741]	[1005	1009]] "[['EEE'	'TQN'	'233'	'344'	'EEE'	'TQD'	'233'	'344']	['EEEE'	'TQNG'	'2332'	'3443'	'EEEE'	'SKHT'	'2332'	'3443']	['EEEEE'	'ISVYW'
4FTB_C 0.0103588915972876 2.691883100953745 0.2610619469026547 [[312	316]	[170	174]	[189	192]	[103	113]	[173	178]	[349	351]	[61	63]] [3	5	6	1	4	0	2] [[47	51]	[200	204]	[311	314]	[395	401]	[595	600]	[769	771]	[1005	1007]] [['EEEEE'	'ILKAW'	'/0312'	'01423'	'EEEEE'	'VLHST'	'/0322'	'01433']	['EEEEE'	'SMNVG'	'213/2'	'32403'	'EEEEE'	'YFKIY'	'213/2'	'32403']	['EEEE'	'TVWK'
6RTK_C 0.0086868279272351 1.801980743565464 0.4947552447552445 [[63	65]	[189	195]	[111	115]	[63	68]	[194	198]	[159	161]	[159	161]] [3	5	6	1	4	0	2] [[50	52]	[200	206]	[285	289]	[396	401]	[539	543]	[768	770]	[1006	1008]] [['EEE'	'SSE'	'223'	'334'	'EEE'	'STQ'	'223'	'334']	['EEEEEEE'	'SFRITIK'	'214/2/3'	'3250304'	'EEEEEEE'	'YFKIYSK'	'213/223'	'3240334']	['EEEEE'	'ILEFV'
6C0N_B 0.003657550460691 2.2580812196903275 0.5630712979890307 [[349	353]	[331	352]	[350	353]	[412	415]	[329	341]	[262	267]	[256	266]] [3	5	6	1	4	0	2] [[48	52]	[195	209]	[314	317]	[447	450]	[539	551]	[761	766]	[992	1003]] "[['EEEEE'	'LKTGK'	'03223'	'14334'	'EEEEE'	'LHSTQ'	'03223'	'14334']	['EEETTEEEEEEESSTT.EEEEE'	'KQGQGQWTYQIYQEPFKNLKTG'	'332ON32223/2VVNM]30322'	'4434343334034432441433'	'EEETTEEEEEEEEEE'	'KNIDGYFKIYSKHTP'	'33/ON213/223322'	'440433240334433']	['EEEE'	'KTGK'
5HBM_B 0.0054021472761232 2.330833321353547 0.4921465968586378 [[349	353]	[331	352]	[350	353]	[412	415]	[329	341]	[262	267]	[256	266]] [3	5	6	1	4	0	2] [[48	52]	[195	209]	[314	317]	[447	450]	[539	551]	[761	766]	[992	1003]] "[['EEEEE'	'LKTGK'	'03223'	'14334'	'EEEEE'	'LHSTQ'	'03223'	'14334']	['EEETTEEEEEEESSTT.EEEEE'	'KQGQGQWTYQIYQEPFKNLKTG'	'332ON32223/2VVNM]30322'	'4434343334034432441433'	'EEETTEEEEEEEEEE'	'KNIDGYFKIYSKHTP'	'33/ON213/223322'	'440433240334433']	['EEEE'	'KTGK'
1QAI_A 0.0038467055201422 3.704278062119696 0.2573529411764708 [[180	182]	[180	185]	[246	249]	[73	77]	[145	149]	[233	243]	[75	81]] [3	5	6	1	4	0	2] [[50	52]	[204	209]	[295	298]	[366	370]	[548	552]	[762	767]	[990	996]] "[['EEE'	'SGQ'	'223'	'334'	'EEE'	'STQ'	'223'	'334']	['EEEEEE'	'SGQLTW'	'223022'	'334133'	'EEEEEE'	'YSKHTP'	'223322'	'334433']	['HHHH'	'TLGN'
6PW2_A 0.0066490566238979 1.794668167070085 0.5602189781021887 [[599	602]	[599	603]	[516	519]	[558	561]	[466	475]	[518	522]	[514	519]] [3	5	6	1	4	0	2] [[50	53]	[204	208]	[295	298]	[433	436]	[527	532]	[761	765]	[1005	1010]] "[['EEEE'	'SFDD'	'2133'	'3244'	'EEEE'	'STQD'	'2233'	'3344']	['EEEEE'	'SFDDG'	'21332'	'32443'	'EEEEE'	'YSKHT'	'22332'	'33443']	['HHHH'	'SLYN'
3FZB_E 0.0054663571531688 1.6347419147584723 0.6285714285714283 [[131	133]	[123	133]	[60	63]	[48	51]	[128	131]	[89	92]	[15	18]] [3	5	6	1	4	0	2] [[50	52]	[200	206]	[315	318]	[396	399]	[596	599]	[768	771]	[957	960]] "[['EEE'	'TYE'	'223'	'334'	'EEE'	'STQ'	'223'	'334']	['EEEEEEEEEEE'	'SADLTYVITYE'	'213022//223'	'32413300334'	'EEEEEEE'	'YFKIYSK'	'213/223'	'3240334']	['EEEE'	'TWQA'
6DUG_B 0.0029184373194158 2.2884850088473074 0.5716911764705883 [[349	353]	[331	352]	[350	353]	[412	415]	[329	341]	[262	267]	[256	266]] [3	5	6	1	4	0	2] [[48	52]	[195	209]	[314	317]	[447	450]	[539	551]	[761	766]	[992	1003]] "[['EEEEE'	'LKTGK'	'03223'	'14334'	'EEEEE'	'LHSTQ'	'03223'	'14334']	['EEETTEEEEEEESSTT.EEEEE'	'KQGQGQWTYQIYQEPFKNLKTG'	'332ON32223/2VVNM]30322'	'4434343334034432441433'	'EEETTEEEEEEEEEE'	'KNIDGYFKIYSKHTP'	'33/ON213/223322'	'440433240334433']	['EEEE'	'KTGK'
5TH1_C 0.0122342588770101 2.235075341256906 0.331775700934579 [[164	166]	[86	89]	[165	168]	[242	247]	[165	182]	[67	71]	[189	193]] [3	5	6	1	4	0	2] [[50	52]	[225	228]	[313	316]	[432	437]	[573	595]	[738	742]	[953	957]] "[['EEE'	'TTN'	'223'	'334'	'EEE'	'STQ'	'223'	'334']	['EEEE'	'TLIE'	'20/3'	'3104'	'EEEE'	'PLVD'	'20/3'	'3104']	['EEEE'	'TNTY'
2WRC_A 0.0024923332259194 2.47828151088581 0.5132743362831862 [[164	168]	[256	260]	[301	304]	[242	246]	[242	245]	[104	110]	[410	453]] [3	5	6	1	4	0	2] [[49	53]	[200	204]	[284	287]	[395	399]	[539	542]	[762	768]	[953	1015]] "[['EEEEE'	'KGSYN'	'32223'	'43334'	'EEEEE'	'HSTQD'	'32233'	'43344']	['EEEEE'	'GFKIS'	'213/2'	'32403'	'EEEEE'	'YFKIY'	'213/2'	'32403']	['.EEE'	'TIGE'
2ZSW_E 0.0106155842805304 1.5976312949159954 0.4590443686006826 [[110	115]	[96	116]	[171	178]	[7	12]	[31	35]	[56	61]	[142	145]] [3	5	6	1	4	0	2] [[48	53]	[196	208]	[295	302]	[396	401]	[573	577]	[746	751]	[1008	1011]] "[['EEEEEE'	'LRGYQQ'	'042233'	'153344'	'EEEEEE'	'LHSTQD'	'032233'	'143344']	['EEEEEEEE.TTS.EEEEEEEE'	'QVISGCEVGSDGRLLRGYQQY'	'3//2213/}NOU^00422332'	'400332403343511533443'	'EETTEEEEEEEEE'	'NIDGYFKIYSKHT'	'3/ON213/22332'	'4043324033443']	['HHHHHHHH'	'YLKNGNAT'
6TVB_A 0.013679074633602 2.2363571563428986 0.2895927601809951 [[157	159]	[76	79]	[158	161]	[235	240]	[158	175]	[57	61]	[182	186]] [3	5	6	1	4	0	2] [[50	52]	[225	228]	[313	316]	[432	437]	[573	595]	[738	742]	[953	957]] "[['EEE'	'TTN'	'223'	'334'	'EEE'	'STQ'	'223'	'334']	['EEEE'	'TLIE'	'20/3'	'3104'	'EEEE'	'PLVD'	'20/3'	'3104']	['EEEE'	'TNTY'
4YK4_A 0.0157083782495657 2.305490236236822 0.2025316455696202 [[127	130]	[166	170]	[165	168]	[63	66]	[232	237]	[191	195]	[102	105]] [3	5	6	1	4	0	2] [[38	41]	[207	211]	[313	316]	[365	368]	[547	552]	[764	768]	[1009	1012]] "[['.SSS'	'WPNH'	'}UVV'	'3344'	'.SSS'	'YPDK'	'}UVV'	'3344']	['EEEE.'	'KSYAN'	'3221]'	'43324'	'EEE..'	'HTPIN'	'322Y]'	'43304']	['EEEE'	'SKSY'
4CT3_A 0.0088466236490807 2.316630114255947 0.3993453355155474 [[132	134]	[117	119]	[156	160]	[61	64]	[118	124]	[58	62]	[5	12]] [3	5	6	1	4	0	2] [[47	49]	[202	204]	[286	290]	[366	369]	[595	601]	[738	742]	[988	996]] "[['EEE'	'ILE'	'/03'	'014'	'EEE'	'VLH'	'/03'	'014']	['EEE'	'HIG'	'3/2'	'403'	'EEE'	'KIY'	'3/2'	'403']	['EEEEE'	'THFIE'
1QLF_A 0.0028019991429542 4.168802180909653 0.2179487179487178 [[188	192]	[187	193]	[22	27]	[7	12]	[22	27]	[56	61]	[140	150]] [3	5	6	1	4	0	2] [[49	53]	[201	208]	[311	316]	[396	401]	[594	599]	[746	751]	[989	1006]] "[['EEEEE'	'HVTHH'	'3/233'	'40344'	'EEEEE'	'HSTQD'	'32233'	'43344']	['EEEEEEE'	'AHVTHHP'	'13/2332'	'2403443'	'EEEEEEEE'	'FKIYSKHT'	'13/22332'	'24033443']	['EEEEEE'	'YISVGY'
5D5N_B 0.0138765195471414 2.217948591619865 0.2915407854984888 [[113	115]	[103	115]	[229	231]	[202	205]	[228	242]	[160	167]	[167	182]] [3	5	6	1	4	0	2] [[51	53]	[198	207]	[311	313]	[432	435]	[593	599]	[745	752]	[981	1002]] "[['EEE'	'GNE'	'233'	'344'	'EEE'	'TQD'	'233'	'344']	['TTEEEEEETTEEE'	'QHTCLDISPYGNE'	'OO2103/2NN233'	'4432140333344'	'TTEEEEEEEE'	'DGYFKIYSKH'	'ON213/2233'	'4332403344']	['EEE'	'SVT'
6A3E_A 0.0098533665105164 1.957999098736632 0.4418212478920733 [[145	148]	[48	51]	[145	148]	[173	176]	[59	62]	[77	80]	[101	110]] [3	5	6	1	4	0	2] [[49	52]	[224	227]	[314	317]	[389	392]	[539	542]	[755	758]	[1008	1014]] "[['EEEE'	'QYYD'	'3223'	'4334'	'EEEE'	'HSTQ'	'3223'	'4334']	['EEEE'	'HPLV'	'320/'	'4310'	'EEEE'	'EPLV'	'320/'	'4310']	['EEEE'	'QYYD'
3EXW_B 0.0075221979063563 2.5743905709037893 0.3614649681528661 [[295	297]	[161	164]	[292	297]	[192	198]	[173	177]	[180	183]] [3	5	6	1	4	2] [[50	52]	[225	228]	[312	317]	[394	400]	[595	599]	[954	957]] [['EEE'	'SWN'	'223'	'334'	'EEE'	'STQ'	'223'	'334']	['EEEE'	'TLVK'	'20/3'	'3104'	'EEEE'	'PLVD'	'20/3'	'3104']	['EEEEEE'	'VTWSWN'	'/22223'	'033334'	'EEEEEE'	'IYQTSN'	'/23223'
4CT3_C 0.0087462645534914 2.305897674135877 0.4039408866995067 [[132	134]	[117	119]	[156	160]	[61	64]	[118	124]	[58	62]	[5	12]] [3	5	6	1	4	0	2] [[47	49]	[202	204]	[286	290]	[366	369]	[595	601]	[738	742]	[988	996]] "[['EEE'	'ILE'	'/03'	'014'	'EEE'	'VLH'	'/03'	'014']	['EEE'	'HIG'	'3/2'	'403'	'EEE'	'KIY'	'3/2'	'403']	['EEEEE'	'THFIE'
6TVC_E 0.0140862933342778 2.2454213680797963 0.2742175856929947 [[157	159]	[76	79]	[158	161]	[235	240]	[158	175]	[57	61]	[182	186]] [3	5	6	1	4	0	2] [[50	52]	[225	228]	[313	316]	[432	437]	[573	595]	[738	742]	[953	957]] "[['EEE'	'TTN'	'223'	'334'	'EEE'	'STQ'	'223'	'334']	['EEEE'	'TLIE'	'20/3'	'3104'	'EEEE'	'PLVD'	'20/3'	'3104']	['EEEE'	'TNTY'
4CSH_C 0.0078849085420045 2.2961573641526254 0.4273789649415689 [[132	134]	[117	119]	[156	160]	[61	64]	[118	124]	[58	62]	[5	12]] [3	5	6	1	4	0	2] [[47	49]	[202	204]	[286	290]	[366	369]	[595	601]	[738	742]	[988	996]] "[['EEE'	'ILE'	'/03'	'014'	'EEE'	'VLH'	'/03'	'014']	['EEE'	'HIG'	'3/2'	'403'	'EEE'	'KIY'	'3/2'	'403']	['EEEEE'	'THFIE'
6ZOJ_E 0.0071623200469835 1.5843987526835197 0.5716911764705883 [[168	171]	[71	74]	[169	173]	[233	237]	[192	196]	[248	251]	[61	65]] [3	5	6	1	4	0	2] [[49	52]	[196	199]	[285	289]	[379	383]	[595	599]	[770	773]	[952	956]] [['EEEE'	'KITD'	'3/23'	'4034'	'EEEE'	'HSTQ'	'3223'	'4334']	['EETT'	'KIDG'	'3/ON'	'4043'	'EETT'	'NIDG'	'3/ON'	'4043']	['EEEEE'	'ITDFI'
4BLP_A 0.0075813014062367 3.350973604537572 0.2249283667621773 [[174	176]	[74	76]	[289	292]	[290	292]	[150	155]	[79	86]	[267	272]] [3	5	6	1	4	0	2] [[38	40]	[225	227]	[312	315]	[449	451]	[597	602]	[764	771]	[1006	1011]] "[['.SS'	'WGE'	'}UV'	'334'	'.SS'	'YPD'	'}UV'	'334']	['EEE'	'PLV'	'20/'	'310'	'EEE'	'PLV'	'20/'	'310']	['EEEE'	'VSQT'
4RS5_G 0.0083736099336129 2.3566082486274795 0.4016393442622941 [[167	169]	[204	207]	[194	198]	[299	303]	[192	201]	[80	83]	[80	82]] [3	5	6	1	4	0	2] [[48	50]	[201	204]	[286	290]	[412	416]	[571	580]	[763	766]	[1004	1006]] "[['EEE'	'LQY'	'032'	'143'	'EEE'	'LHS'	'032'	'143']	['EEEE'	'AQVS'	'13/2'	'2403'	'EEEE'	'FKIY'	'13/2'	'2403']	['EEEEE'	'SVFVK'
2BE2_B 0.0101522440874236 2.1788144240941265 0.4062499999999991 [[349	353]	[331	352]	[350	353]	[412	415]	[329	341]	[262	267]	[256	266]] [3	5	6	1	4	0	2] [[48	52]	[195	209]	[314	317]	[447	450]	[539	551]	[761	766]	[992	1003]] "[['EEEEE'	'LKTGK'	'03223'	'14334'	'EEEEE'	'LHSTQ'	'03223'	'14334']	['EEETTEEEEEEEEETTEEEEEE'	'KQGQGQWTYQIYQEPFKNLKTG'	'332ON32223/233NM330322'	'4434343334034432441433'	'EEETTEEEEEEEEEE'	'KNIDGYFKIYSKHTP'	'33/ON213/223322'	'440433240334433']	['EEEE'	'KTGK'
1FNW_C 0.0058049629228764 1.7143610545076255 0.6041275797373358 [[631	633]	[723	733]	[701	705]	[727	730]	[718	722]	[752	754]	[742	749]] [3	5	6	1	4	0	2] [[51	53]	[197	203]	[283	287]	[450	453]	[584	588]	[768	770]	[956	963]] "[['EEE'	'THE'	'233'	'344'	'EEE'	'TQD'	'233'	'344']	['ETTEEEEEEEE'	'IDGIQSLSFDI'	'/ON/320213/'	'04304313240'	'ETTEEEE'	'IDGYFKI'	'/ON213/'	'0433240']	['S.EEE'	'GGVTN'
4CT3_D 0.0088017713066595 2.303383372552907 0.4039408866995067 [[132	134]	[117	119]	[156	160]	[61	64]	[118	124]	[58	62]	[5	12]] [3	5	6	1	4	0	2] [[47	49]	[202	204]	[286	290]	[366	369]	[595	601]	[738	742]	[988	996]] "[['EEE'	'ILE'	'/03'	'014'	'EEE'	'VLH'	'/03'	'014']	['EEE'	'HIG'	'3/2'	'403'	'EEE'	'KIY'	'3/2'	'403']	['EEEEE'	'THFIE'
1FMD_2 0.0069132902009343 2.956618723499893 0.3194444444444444 [[103	106]	[200	207]	[103	106]	[198	204]	[20	25]	[91	96]	[93	96]] [3	5	6	1	4	0	2] [[49	52]	[200	206]	[314	317]	[394	400]	[545	550]	[768	773]	[961	964]] "[['EEEE'	'NGWD'	'3223'	'4334'	'EEEE'	'HSTQ'	'3223'	'4334']	['EEEEEEEE'	'YANIAPTN'	'213/1223'	'32402334'	'EEEEEEE'	'YFKIYSK'	'213/223'	'3240334']	['EEEE'	'NGWD'
1QGC_2 0.0069132902009343 2.956618723499893 0.3194444444444444 [[103	106]	[200	207]	[103	106]	[198	204]	[20	25]	[91	96]	[93	96]] [3	5	6	1	4	0	2] [[49	52]	[200	206]	[314	317]	[394	400]	[545	550]	[768	773]	[961	964]] "[['EEEE'	'NGWD'	'3223'	'4334'	'EEEE'	'HSTQ'	'3223'	'4334']	['EEEEEEEE'	'YANIAPTN'	'213/1223'	'32402334'	'EEEEEEE'	'YFKIYSK'	'213/223'	'3240334']	['EEEE'	'NGWD'
3NT7_C 0.0129852515942079 1.6611688000141376 0.3879870129870131 [[118	120]	[117	120]	[12	16]	[116	120]	[176	182]	[139	144]	[94	97]] [3	5	6	1	4	0	2] [[50	52]	[203	206]	[313	317]	[433	437]	[596	602]	[748	753]	[1006	1009]] "[['EEE'	'PWN'	'223'	'334'	'EEE'	'STQ'	'223'	'334']	['EEEE'	'IPWN'	'/223'	'0334'	'EEEE'	'IYSK'	'/223'	'0334']	['EEEEE'	'TITYH'
4U01_J 0.0092560113821999 2.2695180266545645 0.4039408866995067 [[6	9]	[6	9]	[163	168]	[158	160]	[33	38]	[173	178]	[173	178]] [3	5	6	1	4	0	2] [[50	53]	[204	207]	[285	290]	[434	436]	[595	600]	[764	769]	[1002	1007]] "[['EEEE'	'YSQQ'	'2233'	'3344'	'EEEE'	'STQD'	'2233'	'3344']	['EEEE'	'YSQQ'	'2233'	'3344'	'EEEE'	'YSKH'	'2233'	'3344']	['EEEEEE'	'VAKAVD'
2V6I_A 0.0030932888922587 3.9587296714502473 0.2427325581395345 [[257	259]	[255	259]	[257	261]	[254	260]	[288	294]	[107	110]	[348	363]] [3	5	6	1	4	0	2] [[49	51]	[205	209]	[314	318]	[395	401]	[526	532]	[739	742]	[1011	1018]] "[['EEE'	'QGP'	'322'	'433'	'EEE'	'HST'	'322'	'433']	['EEEEE'	'SMQGP'	'21322'	'32433'	'EEEEE'	'SKHTP'	'23322'	'34433']	['EEEEE'	'QGPIA'
4YLU_C 0.0164030608094645 2.432809749457794 0.1264822134387353 [[153	156]	[153	156]	[81	86]	[28	31]	[165	178]	[268	270]] [3	5	6	1	4	0] [[50	53]	[204	207]	[285	290]	[450	453]	[538	550]	[771	773]] [['EEEE'	'YTKE'	'2233'	'3344'	'EEEE'	'STQD'	'2233'	'3344']	['EEEE'	'YTKE'	'2233'	'3344'	'EEEE'	'YSKH'	'2233'	'3344']	['EEEEEE'	'VGHAMQ'	'/23113'	'034224'	'EEEEEE'	'ITDAVD'	'/231/3'
6H82_E 0.0155956273901276 2.322483029080081 0.2042253521126753 [[74	77]	[73	77]	[92	94]	[90	93]	[77	84]	[171	174]	[171	173]] [3	5	6	1	4	0	2] [[50	53]	[203	207]	[313	315]	[434	437]	[540	547]	[769	772]	[987	989]] [['EEEE'	'TIQK'	'2/33'	'3044'	'EEEE'	'STQD'	'2233'	'3344']	['EEEEE'	'VTIQK'	'/2/33'	'03044'	'EEEEE'	'IYSKH'	'/2233'	'03344']	['EEE'	'SDT'
4TYD_A 0.0159942408760308 2.218950430187529 0.2319884726224776 [[6	9]	[6	9]	[163	168]	[60	63]	[33	38]	[173	178]	[173	178]] [3	5	6	1	4	0	2] [[50	53]	[204	207]	[285	290]	[412	415]	[595	600]	[764	769]	[1002	1007]] "[['EEEE'	'YSQQ'	'2233'	'3344'	'EEEE'	'STQD'	'2233'	'3344']	['EEEE'	'YSQQ'	'2233'	'3344'	'EEEE'	'YSKH'	'2233'	'3344']	['EEEEEE'	'VAKAVD'
6EUY_C 0.0087342043658974 3.7759044227767102 0.0836501901140684 [[509	512]	[329	334]	[528	530]	[371	375]	[529	532]	[410	412]	[432	439]] [3	5	6	1	4	0	2] [[45	48]	[200	205]	[284	286]	[399	403]	[598	601]	[771	773]	[1010	1017]] "[['..EE'	'GNVL'	'}]/0'	'3401'	'.SEE'	'SSVL'	'}U/0'	'3301']	['EEEEEE'	'TFKRTS'	'213422'	'324533'	'EEEEEE'	'YFKIYS'	'213/22'	'324033']	['.EE'	'TIT'
1TL3_B 0.0066134381700079 2.273337180904667 0.4741379310344822 [[349	353]	[331	352]	[350	353]	[412	415]	[329	341]	[262	267]	[396	404]] [3	5	6	1	4	0	2] [[48	52]	[195	209]	[314	317]	[447	450]	[539	551]	[761	766]	[1002	1010]] "[['EEEEE'	'LKTGK'	'03223'	'14334'	'EEEEE'	'LHSTQ'	'03223'	'14334']	['EEETTEEEEEEESSTT.EEEEE'	'KQGQGQWTYQIYQEPFKNLKTG'	'332ON32223/2VVNM]30322'	'4434343334034432441433'	'EEETTEEEEEEEEEE'	'KNIDGYFKIYSKHTP'	'33/ON213/223322'	'440433240334433']	['EEEE'	'KTGK'
6SCL_A 0.0068243899479227 1.6575129320681294 0.5774907749077482 [[67	70]	[103	106]	[186	189]	[184	190]	[186	189]	[90	92]] [3	5	6	1	4	0] [[50	53]	[202	205]	[286	289]	[396	402]	[573	576]	[766	768]] "[['EEEE'	'SVDN'	'2/33'	'3044'	'EEEE'	'STQD'	'2233'	'3344']	['EEEE'	'KITS'	'3/22'	'4033'	'EEEE'	'KIYS'	'3/22'	'4033']	['EEEE'	'GQFI'	'231/'	'3420'	'EEEE'	'TDAV'	'231/'
3FZ2_E 0.0105366556668609 1.4339621137573584 0.4792387543252587 [[131	133]	[123	133]	[60	63]	[51	59]	[128	131]	[78	81]	[15	18]] [3	5	6	1	4	0	2] [[50	52]	[200	206]	[315	318]	[436	444]	[596	599]	[761	764]	[957	960]] "[['EEE'	'TYE'	'223'	'334'	'EEE'	'STQ'	'223'	'334']	['EEEEEEEEEEE'	'SADLTYVITYE'	'213022//223'	'32413300334'	'EEEEEEE'	'YFKIYSK'	'213/223'	'3240334']	['EEEE'	'TWQA'
5NN7_A 0.0081586336712207 2.294918622358817 0.4249999999999996 [[129	131]	[59	62]	[173	178]	[205	207]	[112	118]	[173	178]] [3	6	1	4	0	2] [[38	40]	[283	286]	[365	370]	[610	612]	[767	773]	[1006	1011]] "[['.SS'	'PSH'	'}UV'	'334'	'.SS'	'YPD'	'}UV'	'334']	['S.EE'	'TTVY'	'U}/2'	'3303'	'S.EE'	'GTIT'	'U}/2'	'3303']	['HHHHHH'	'SSISSK'	'$$!$$%'	'330334'	'HHHHHH'	'YSVLYN'	'$$!""$%'
4BLP_D 0.0057424895925315 3.393607745217518 0.2761194029850744 [[174	176]	[74	76]	[289	292]	[290	292]	[150	155]	[79	86]	[267	272]] [3	5	6	1	4	0	2] [[38	40]	[225	227]	[312	315]	[449	451]	[597	602]	[764	771]	[1006	1011]] "[['.SS'	'WGE'	'}UV'	'334'	'.SS'	'YPD'	'}UV'	'334']	['EEE'	'PLV'	'20/'	'310'	'EEE'	'PLV'	'20/'	'310']	['EEEE'	'VSQT'
4CT3_B 0.0089510526955033 2.3152421343668763 0.4016393442622941 [[132	134]	[117	119]	[156	160]	[61	64]	[118	124]	[58	62]	[5	12]] [3	5	6	1	4	0	2] [[47	49]	[202	204]	[286	290]	[366	369]	[595	601]	[738	742]	[988	996]] "[['EEE'	'ILE'	'/03'	'014'	'EEE'	'VLH'	'/03'	'014']	['EEE'	'HIG'	'3/2'	'403'	'EEE'	'KIY'	'3/2'	'403']	['EEEEE'	'THFIE'
3ZTJ_E 0.0090848299202575 2.127527114535374 0.4467005076142123 [[151	153]	[210	214]	[230	234]	[165	168]	[164	182]	[105	107]	[191	195]] [3	5	6	1	4	0	2] [[48	50]	[206	210]	[312	316]	[394	397]	[585	598]	[739	741]	[1005	1009]] "[['EEE'	'LNW'	'032'	'143'	'EEE'	'LHS'	'032'	'143']	['EEEE.'	'QQTII'	'332/Y'	'44300'	'EEEE.'	'KHTPI'	'3322Y'	'44330']	['EEEEE'	'ISIYW'
2CXV_A 0.0120950615304942 2.655729901791956 0.2249283667621773 [[156	159]	[123	131]	[148	151]	[148	152]	[62	68]	[3	6]	[2	12]] [3	5	6	1	4	0	2] [[50	53]	[197	204]	[281	284]	[427	431]	[545	551]	[763	766]	[1003	1011]] "[['EEEE'	'TVDQ'	'2/33'	'3044'	'EEEE'	'STQD'	'2233'	'3344']	['ETTEEEEEE'	'VNGTPMLIS'	'/ON2210/2'	'043332103'	'ETTEEEEE'	'IDGYFKIY'	'/ON213/2'	'04332403']	['TTS.'	'NDGT'
4JNH_A 0.0039869339918698 1.4569635766688551 0.71 [[57	59]	[86	88]	[149	152]	[98	101]	[35	37]	[164	171]	[143	156]] [3	5	6	1	4	0	2] [[47	49]	[203	205]	[297	300]	[388	391]	[597	599]	[761	767]	[977	994]] "[['EEE'	'ILQ'	'/03'	'014'	'EEE'	'VLH'	'/03'	'014']	['EEE'	'ISG'	'/22'	'033'	'EEE'	'IYS'	'/22'	'033']	['HHHH'	'TQSE'
2X5I_B 0.0066458864951039 2.992066192790128 0.3235294117647054 [[78	80]	[252	254]	[78	81]	[250	254]	[198	203]	[93	97]	[142	144]] [3	5	6	1	4	0	2] [[50	52]	[224	226]	[315	318]	[448	452]	[596	601]	[764	768]	[1015	1017]] "[['EEE'	'WWK'	'223'	'334'	'EEE'	'STQ'	'223'	'334']	['EEE'	'NGL'	'320'	'431'	'EEE'	'EPL'	'320'	'431']	['EEEE'	'WWKF'
4BWY_I 0.0049119335496395 3.976165120429933 0.1958041958041956 [[274	276]	[273	276]	[246	250]	[117	121]	[57	60]	[192	198]	[18	24]] [3	5	6	1	4	0	2] [[50	52]	[203	206]	[286	290]	[366	370]	[550	553]	[762	768]	[998	1004]] "[['EEE'	'SGD'	'223'	'334'	'EEE'	'STQ'	'223'	'334']	['EEEE'	'VSGD'	'/223'	'0334'	'EEEE'	'IYSK'	'/223'	'0334']	['EEEEE'	'SFAVN'
5DP6_A 0.0118850486372762 2.456973165307181 0.2780269058295965 [[130	133]	[159	164]	[116	121]	[117	122]	[35	38]	[4	9]	[142	145]] [3	5	6	1	4	0	2] [[49	52]	[200	205]	[285	290]	[431	436]	[609	612]	[763	768]	[968	971]] "[['EEEE'	'KPTH'	'3223'	'4334'	'EEEE'	'HSTQ'	'3223'	'4334']	['EEEEEE'	'GIHIGG'	'2/3/22'	'304033'	'EEEEEE'	'YFKIYS'	'213/22'	'324033']	['EEEEEE'	'VGDVVQ'
6OC3_F 0.0113722382445309 1.9090163588982128 0.4108910891089108 [[178	184]	[166	170]	[165	168]	[113	116]	[232	237]	[191	195]	[102	105]] [3	5	6	1	4	0	2] [[47	53]	[207	211]	[313	316]	[375	378]	[547	552]	[764	768]	[1009	1012]] "[['EEEEEEE'	'VLWGVHH'	'/022/33'	'0133044'	'EEEEEEE'	'VLHSTQD'	'/032233'	'0143344']	['EEEE.'	'KSYAN'	'3221]'	'43324'	'EEE..'	'HTPIN'	'322Y]'	'43304']	['EEEE'	'SKSY'
5FT1_E 0.0024126739944553 4.306215535693811 0.2144886363636362 [[223	228]	[208	214]	[149	151]	[207	212]	[217	224]	[11	13]	[139	144]] [3	5	6	1	4	0	2] [[47	52]	[196	202]	[313	315]	[431	436]	[578	585]	[762	764]	[1008	1013]] "[['EEEEEE'	'VLFTIK'	'/012/3'	'012304'	'EEEEEE'	'VLHSTQ'	'/03223'	'014334']	['EEEEEEE'	'EVYFSFE'	'3/21213'	'4032324'	'EETTEEE'	'NIDGYFK'	'3/ON213'	'4043324']	['EEE'	'YQG'
6SCL_B 0.0068295556122628 1.6575303219080848 0.5804066543438078 [[67	70]	[103	106]	[186	189]	[184	190]	[186	189]	[90	92]] [3	5	6	1	4	0] [[50	53]	[202	205]	[286	289]	[396	402]	[573	576]	[766	768]] "[['EEEE'	'SVDN'	'2/33'	'3044'	'EEEE'	'STQD'	'2233'	'3344']	['EEEE'	'KITS'	'3/22'	'4033'	'EEEE'	'KIYS'	'3/22'	'4033']	['EEEE'	'GQFI'	'231/'	'3420'	'EEEE'	'TDAV'	'231/'
6F2M_B 0.00893393650731 3.4819976362066862 0.1585365853658533 [[110	112]	[139	143]	[136	141]	[47	55]	[10	12]	[60	67]] [3	5	6	4	0	2] [[47	49]	[205	209]	[313	318]	[594	601]	[744	746]	[954	961]] "[['EEE'	'ILN'	'/03'	'014'	'EEE'	'VLH'	'/03'	'014']	['EEEEE'	'TNFSS'	'23122'	'34233'	'EEEEE'	'SKHTP'	'23322'	'34433']	['EEEEEE'	'YKITNF'	'23/231'	'340342'	'EEEEEE'	'YQTSNF'	'232231'
4WSW_C 0.0138601481055427 2.1626523804638143 0.3133640552995393 [[48	50]	[76	79]	[158	161]	[235	240]	[158	173]	[180	182]	[182	186]] [3	5	6	1	4	0	2] [[51	53]	[225	228]	[313	316]	[432	437]	[573	588]	[746	748]	[953	957]] [['EEE'	'YKD'	'233'	'344'	'EEE'	'TQD'	'233'	'344']	['EEEE'	'TLIE'	'20/3'	'3104'	'EEEE'	'PLVD'	'20/3'	'3104']	['EEEE'	'TNTY'
6A3C_A 0.0101345198837856 1.957920618210944 0.4393939393939385 [[145	148]	[48	51]	[145	148]	[173	176]	[59	62]	[77	80]	[101	110]] [3	5	6	1	4	0	2] [[49	52]	[224	227]	[314	317]	[389	392]	[539	542]	[755	758]	[1008	1014]] "[['EEEE'	'QYYD'	'3223'	'4334'	'EEEE'	'HSTQ'	'3223'	'4334']	['EEEE'	'HPLV'	'320/'	'4310'	'EEEE'	'EPLV'	'320/'	'4310']	['EEEE'	'QYYD'
[truncated: 35,359 more rows]
[truncated: 40 more columns]
