# Supplementary material for: Identifying and profiling structural similarities between Spike of SARS-CoV-2 and other viral or host proteins with Machaon
Source: Commun Biol. 2023 Jul 19;6:752. doi: 10.1038/s42003-023-05076-7 (PMC10356814; doi:10.1038/s42003-023-05076-7)
Supplement: Supplementary file 7 — Supplementary Data 4 [file 42003_2023_5076_MOESM7_ESM.zip › 6VXX_A_segment/candidates/6VXX_A_site0-metrics-merged-notenriched.csv]

structureId b-phipsi w-rdist t-alpha alignedRange referenceSegmentIndex referenceRange alignedSequences cluster originalLabels outlierScores probabilities
6VXX_A 4.162281133240921e-05 0.0694671073885553 0.0070175438596491 [[38	53]	[195	228]	[281	322]	[355	454]	[514	613]	[735	773]	[951	1019]] [3	5	6	1	4	0	2] [[38	53]	[195	228]	[281	322]	[355	454]	[514	613]	[735	773]	[951	1019]] "[['.SSSEE..SEEEEEEE'	'YPDKVFRSSVLHSTQD'	'}UVV/1^}U/032233'	'3344025330143344'	'.SSSEE..SEEEEEEE'	'YPDKVFRSSVLHSTQD'	'}UVV/1^}U/032233'	'3344025330143344']	['EEETTEEEEEEEEEE...SSSPPPS..PBEEEEE'	'KNIDGYFKIYSKHTPINLVRDLPQGFSALEPLVD'	'33/ON213/223322Y]ZRWVEGHU[}F)320/3'	'4404332403344330410541343232143104'	'EEETTEEEEEEEEEE...SSSPPPS..PBEEEEE'	'KNIDGYFKIYSKHTPINLVRDLPQGFSALEPLVD'	'33/ON213/223322Y]ZRWVEGHU[}F)320/3'	'4404332403344330410541343232143104']	['TTS.EEEEEETTS.HHHHHHHHTTSS...SEEEEEEEEEPPP'	'ENGTITDAVDBALDPLSETKBTLKSFTVEKGIYQTSNFRVQP'
6NB6_B 0.0020621422160062 0.4536113149411129 0.185852981969486 [[42	57]	[199	208]	[268	306]	[342	440]	[517	599]	[717	755]	[933	1001]] [3	5	6	1	4	0	2] [[38	53]	[204	215]	[281	319]	[355	449]	[531	613]	[735	773]	[951	1019]] "[['..SSEE..SEEEEEEE'	'YPDEIFRSDTLYLTQD'	'}}VV/1^}V2020233'	'3344025343131344'	'.SSSEE..SEEEEEEE'	'YPDKVFRSSVLHSTQD'	'}UVV/1^}U/032233'	'3344025330143344']	['EEEE...SSS'	'GYQPIDVVRD'	'2232Y]YRWV'	'3343040054'	'EEEEEE...SSS'	'YSKHTPINLVRD'	'223322Y]ZRWV'	'334433041054']	['TTS.EEEEEETTS.HHHHHHHHTT.S...SEEEEEEEEE'	'ENGTITDAVDRSQNPLAELKRSVKSFEIDKGIYQTSNFR'
6NB7_B 0.0020388889562072 0.2014238182621764 0.2391304347826086 [[42	57]	[199	208]	[268	306]	[342	440]	[509	599]	[717	755]	[933	1001]] [3	5	6	1	4	0	2] [[38	53]	[204	215]	[281	319]	[355	449]	[523	613]	[735	773]	[951	1019]] "[['..SSEE..SEEEEEEE'	'YPDEIFRSDTLYLTQD'	'}}VV/1^}V2020233'	'3344025343131344'	'.SSSEE..SEEEEEEE'	'YPDKVFRSSVLHSTQD'	'}UVV/1^}U/032233'	'3344025330143344']	['EEEE...SSS'	'GYQPIDVVRD'	'2232Y]YRWV'	'3343040054'	'EEEEEE...SSS'	'YSKHTPINLVRD'	'223322Y]ZRWV'	'334433041054']	['TTS.EEEEEETTS.HHHHHHHHTT.S...SEEEEEEEEE'	'ENGTITDAVDRSQNPLAELKRSVKSFEIDKGIYQTSNFR'
6ZGF_A 0.0063433189101407 0.1992978117004122 0.0198830409356729 [[38	53]	[195	228]	[281	310]	[355	438]	[514	612]	[757	769]	[947	1015]] [3	5	6	1	4	0	2] [[38	53]	[195	228]	[281	310]	[355	438]	[514	612]	[761	773]	[951	1019]] "[['..SS....S.EEEEEE'	'YPDKVFRSSVLHLTQD'	'}}VVY[^}UY030233'	'3344025330141344'	'.SSSEE..SEEEEEEE'	'YPDKVFRSSVLHSTQD'	'}UVV/1^}U/032233'	'3344025330143344']	['EEETTEEEEEEEEEE....SSPPPSEEEEEEEEE'	'KNIDGYFKIYSKHTPINLVRDLPPGFSALEPLVD'	'33/ON213/223322Y]ZYWVEGGU1210320/3'	'4404332403344330410541333232143104'	'EEETTEEEEEEEEEE...SSSPPPS..PBEEEEE'	'KNIDGYFKIYSKHTPINLVRDLPQGFSALEPLVD'	'33/ON213/223322Y]ZRWVEGHU[}F)320/3'	'4404332403344330410541343232143104']	['TTS.EEEEEETTSSHHHHHHHHHTSS...S'	'ENGTITDAVDCALDPLSETKCTLKSFTVEK'
6ZGF_C 0.0063423242700335 0.199288613473839 0.0215053763440855 [[38	53]	[195	228]	[281	310]	[355	438]	[514	612]	[757	769]	[947	1015]] [3	5	6	1	4	0	2] [[38	53]	[195	228]	[281	310]	[355	438]	[514	612]	[761	773]	[951	1019]] "[['..SS....S.EEEEEE'	'YPDKVFRSSVLHLTQD'	'}}VVY[^}UY030233'	'3344025330141344'	'.SSSEE..SEEEEEEE'	'YPDKVFRSSVLHSTQD'	'}UVV/1^}U/032233'	'3344025330143344']	['EEETTEEEEEEEEEE....SSPPPSEEEEEEEEE'	'KNIDGYFKIYSKHTPINLVRDLPPGFSALEPLVD'	'33/ON213/223322Y]ZYWVEGGU1210320/3'	'4404332403344330410541333232143104'	'EEETTEEEEEEEEEE...SSSPPPS..PBEEEEE'	'KNIDGYFKIYSKHTPINLVRDLPQGFSALEPLVD'	'33/ON213/223322Y]ZRWVEGHU[}F)320/3'	'4404332403344330410541343232143104']	['TTS.EEEEEETTSSHHHHHHHHHTSS...S'	'ENGTITDAVDGALDPLSETKGTLKSFTVEK'
6ZGF_B 0.0063419369782547 0.1993139521263221 0.0465116279069761 [[38	53]	[195	228]	[281	310]	[355	438]	[514	612]	[757	769]	[947	1015]] [3	5	6	1	4	0	2] [[38	53]	[195	228]	[281	310]	[355	438]	[514	612]	[761	773]	[951	1019]] "[['..SS....S.EEEEEE'	'YPDKVFRSSVLHLTQD'	'}}VVY[^}UY030233'	'3344025330141344'	'.SSSEE..SEEEEEEE'	'YPDKVFRSSVLHSTQD'	'}UVV/1^}U/032233'	'3344025330143344']	['EEETTEEEEEEEEEE....SSPPPSEEEEEEEEE'	'KNIDGYFKIYSKHTPINLVRDLPPGFSALEPLVD'	'33/ON213/223322Y]ZYWVEGGU1210320/3'	'4404332403344330410541333232143104'	'EEETTEEEEEEEEEE...SSSPPPS..PBEEEEE'	'KNIDGYFKIYSKHTPINLVRDLPQGFSALEPLVD'	'33/ON213/223322Y]ZRWVEGHU[}F)320/3'	'4404332403344330410541343232143104']	['TTS.EEEEEETTSSHHHHHHHHHTSS...S'	'ENGTITDAVDRALDPLSETKRTLKSFTVEK'
6ACD_A 0.0073205193593011 0.2758755764852981 0.0215053763440855 [[42	57]	[188	213]	[270	306]	[342	429]	[505	597]	[743	755]	[933	1001]] [3	5	6	1	4	0	2] [[38	53]	[195	220]	[283	319]	[355	442]	[519	611]	[761	773]	[951	1019]] "[['.SSSB...S.EEEEEE'	'YPDEIFRSDTLYLTQD'	'}UVV([^}V}020233'	'3344025343131344'	'.SSSEE..SEEEEEEE'	'YPDKVFRSSVLHSTQD'	'}UVV/1^}U/032233'	'3344025330143344']	['EEETTEEEEEEEE..B..SSSPPPS.'	'KNKDGFLYVYKGYQPIDVVRDLPSGF'	'333ON102/2322]}(]YRWVEGGU['	'44443213034334304005413332'	'EEETTEEEEEEEEEE...SSSPPPS.'	'KNIDGYFKIYSKHTPINLVRDLPQGF'	'33/ON213/223322Y]ZRWVEGHU['	'44043324033443304105413432']	['S.EEEEEESSS.HHHHHHHHHT.SS..SEEEEEEEEE'	'GTITDAVDBSQNPLAELKBSVKSFEIDKGIYQTSNFR'
6NB6_A 0.0056616809409877 0.5689727421667393 0.1324503311258273 [[42	57]	[254	260]	[268	306]	[342	440]	[500	598]	[717	755]	[933	1001]] [3	5	6	1	4	0	2] [[38	53]	[203	209]	[281	319]	[355	449]	[514	612]	[735	773]	[951	1019]] "[['..SSEE..SEEEEEEE'	'YPDEIFRSDTLYLTQD'	'}}VV/1^}V2020233'	'3344025343131344'	'.SSSEE..SEEEEEEE'	'YPDKVFRSSVLHSTQD'	'}UVV/1^}U/032233'	'3344025330143344']	['EEE.EEE'	'VGYLKPT'	'/22Z322'	'0331433'	'EEEEEEE'	'IYSKHTP'	'/223322'	'0334433']	['TTS.EEEEEETTS.HHHHHHHHTT.S...SEEEEEEEEE'	'ENGTITDAVDCSQNPLAELKCSVKSFEIDKGIYQTSNFR'
6CS0_A 0.0056581300608331 0.7685813491497224 0.1384820239680426 [[42	57]	[254	260]	[268	306]	[342	413]	[513	599]	[743	755]	[933	1001]] [3	5	6	1	4	0	2] [[38	53]	[203	209]	[281	319]	[355	426]	[527	613]	[761	773]	[951	1019]] "[['..SSEE..SEEEEEEE'	'YPDEIFRSDTLYLTQD'	'}}VV/1^}V2020233'	'3344025343131344'	'.SSSEE..SEEEEEEE'	'YPDKVFRSSVLHSTQD'	'}UVV/1^}U/032233'	'3344025330143344']	['EEE.EEE'	'VGYLKPT'	'/22Z322'	'0331433'	'EEEEEEE'	'IYSKHTP'	'/223322'	'0334433']	['TTS.EEEEEESSS.HHHHHHHHHT.SS..SEEEEEEEEE'	'ENGTITDAVDCSQNPLAELKCSVKSFEIDKGIYQTSNFR'
6CRZ_A 0.0056581300608331 0.7685813491497224 0.1384820239680426 [[42	57]	[254	260]	[268	306]	[342	413]	[513	599]	[743	755]	[933	1001]] [3	5	6	1	4	0	2] [[38	53]	[203	209]	[281	319]	[355	426]	[527	613]	[761	773]	[951	1019]] "[['..SSEE..SEEEEEEE'	'YPDEIFRSDTLYLTQD'	'}}VV/1^}V2020233'	'3344025343131344'	'.SSSEE..SEEEEEEE'	'YPDKVFRSSVLHSTQD'	'}UVV/1^}U/032233'	'3344025330143344']	['EEE.EEE'	'VGYLKPT'	'/22Z322'	'0331433'	'EEEEEEE'	'IYSKHTP'	'/223322'	'0334433']	['TTS.EEEEEESSS.HHHHHHHHHT.SS..SEEEEEEEEE'	'ENGTITDAVDCSQNPLAELKCSVKSFEIDKGIYQTSNFR'
6ACC_C 0.010925197537015 0.5397137314844751 0.1235216819973712 [[42	57]	[203	218]	[270	301]	[361	440]	[503	597]	[743	755]	[933	1001]] [3	5	6	1	4	0	2] [[38	53]	[210	225]	[283	314]	[374	449]	[517	611]	[761	773]	[951	1019]] "[['.SSSB...S.EEEEEE'	'YPDEIFRSDTLYLTQD'	'}UVV([^}V}020233'	'3344025343131344'	'.SSSEE..SEEEEEEE'	'YPDKVFRSSVLHSTQD'	'}UVV/1^}U/032233'	'3344025330143344']	['...SSSPPP....BEE'	'IDVVRDLPSGFNTLKP'	'Y]YRWVEGG}[]})32'	'0400541333243143'	'...SSSPPPS..PBEE'	'INLVRDLPQGFSALEP'	'Y]ZRWVEGHU[}F)32'	'0410541343232143']	['S.EEEEEESSS.HHHHHHHHHT.SS..SEEEE'	'GTITDAVDBSQNPLAELKBSVKSFEIDKGIYQ'
6ACC_A 0.0109258710640802 0.539690325106489 0.1632653061224487 [[42	57]	[203	218]	[270	301]	[361	440]	[503	597]	[743	755]	[933	1001]] [3	5	6	1	4	0	2] [[38	53]	[210	225]	[283	314]	[374	449]	[517	611]	[761	773]	[951	1019]] "[['.SSSB...S.EEEEEE'	'YPDEIFRSDTLYLTQD'	'}UVV([^}V}020233'	'3344025343131344'	'.SSSEE..SEEEEEEE'	'YPDKVFRSSVLHSTQD'	'}UVV/1^}U/032233'	'3344025330143344']	['...SSSPPP....BEE'	'IDVVRDLPSGFNTLKP'	'Y]YRWVEGG}[]})32'	'0400541333243143'	'...SSSPPPS..PBEE'	'INLVRDLPQGFSALEP'	'Y]ZRWVEGHU[}F)32'	'0410541343232143']	['S.EEEEEESSS.HHHHHHHHHT.SS..SEEEE'	'GTITDAVDBSQNPLAELKBSVKSFEIDKGIYQ'
6ACC_B 0.0109236649858441 0.5396753814807914 0.180939226519337 [[42	57]	[203	218]	[270	301]	[361	440]	[503	597]	[743	755]	[933	1001]] [3	5	6	1	4	0	2] [[38	53]	[210	225]	[283	314]	[374	449]	[517	611]	[761	773]	[951	1019]] "[['.SSSB...S.EEEEEE'	'YPDEIFRSDTLYLTQD'	'}UVV([^}V}020233'	'3344025343131344'	'.SSSEE..SEEEEEEE'	'YPDKVFRSSVLHSTQD'	'}UVV/1^}U/032233'	'3344025330143344']	['...SSSPPP....BEE'	'IDVVRDLPSGFNTLKP'	'Y]YRWVEGG}[]})32'	'0400541333243143'	'...SSSPPPS..PBEE'	'INLVRDLPQGFSALEP'	'Y]ZRWVEGHU[}F)32'	'0410541343232143']	['S.EEEEEESSS.HHHHHHHHHT.SS..SEEEE'	'GTITDAVDOSQNPLAELKOSVKSFEIDKGIYQ'
6ACK_B 0.0141970054452439 0.5306324017935348 0.1147327249022163 [[42	49]	[254	260]	[270	304]	[361	440]	[500	597]	[743	755]	[933	1001]] [3	5	6	1	4	0	2] [[38	45]	[203	209]	[283	317]	[374	449]	[514	611]	[761	773]	[951	1019]] "[['.SSS....'	'YPDEIFRS'	'}UVVY[^}'	'33440253'	'.SSSEE..'	'YPDKVFRS'	'}UVV/1^}'	'33440253']	['EEE.EEE'	'VGYLKPT'	'/22Z322'	'0331433'	'EEEEEEE'	'IYSKHTP'	'/223322'	'0334433']	['S.EEEEEESTT.HHHHHHHHHT.SS..SEEEEEEE'	'GTITDAVDOSQNPLAELKOSVKSFEIDKGIYQTSN'
6CS2_B 0.0141096998529938 0.8225582930260982 0.1235216819973712 [[42	57]	[199	208]	[268	306]	[343	403]	[517	599]	[728	755]	[933	1001]] [3	5	6	1	4	0	2] [[38	53]	[204	215]	[281	319]	[356	416]	[531	613]	[746	773]	[951	1019]] "[['..SSEE..SEEEEEEE'	'YPDEIFRSDTLYLTQD'	'}}VV/1^}V2020233'	'3344025343131344'	'.SSSEE..SEEEEEEE'	'YPDKVFRSSVLHSTQD'	'}UVV/1^}U/032233'	'3344025330143344']	['EEEE...SSS'	'GYQPIDVVRD'	'2232Y]YRWV'	'3343040054'	'EEEEEE...SSS'	'YSKHTPINLVRD'	'223322Y]ZRWV'	'334433041054']	['TTS.EEE..BSSS.HHHHHHHHHTSS...SEEEEEEEEE'	'ENGTITDAVDNSQNPLAELKNSVKSFEIDKGIYQTSNFR'
6ACG_B 0.0142863897751827 0.8049375248216029 0.1680327868852458 [[42	45]	[254	260]	[270	296]	[361	427]	[503	598]	[743	755]	[933	1001]] [3	5	6	1	4	0	2] [[38	41]	[203	209]	[283	309]	[374	440]	[517	612]	[761	773]	[951	1019]] "[['.SSS'	'YPDE'	'}UVV'	'3344'	'.SSS'	'YPDK'	'}UVV'	'3344']	['EEE.EEE'	'VGYLKPT'	'/22Z322'	'0331433'	'EEEEEEE'	'IYSKHTP'	'/223322'	'0334433']	['S.EEEEEESTT.HHHHHHHHHT.SS..'	'GTITDAVDOSQNPLAELKOSVKSFEID'
5X58_B 0.0035904552863251 1.1285600928228718 0.0202863961813841 [[42	57]	[188	208]	[270	299]	[342	389]	[503	599]	[722	755]	[933	1001]] [3	5	6	1	4	0	2] [[38	53]	[195	215]	[283	312]	[355	402]	[517	613]	[740	773]	[951	1019]] "[['..SSEEE.S.EEEEEE'	'YPDEIFRSDTLYLTQD'	'}}VV/14}V}020233'	'3344025343131344'	'.SSSEE..SEEEEEEE'	'YPDKVFRSSVLHSTQD'	'}UVV/1^}U/032233'	'3344025330143344']	['EEETTEEEEEEEE.....SSS'	'KNKDGFLYVYKGYQPIDVVRD'	'333ON102/2322]}Y]YRWV'	'444432130343343040054'	'EEETTEEEEEEEEEE...SSS'	'KNIDGYFKIYSKHTPINLVRD'	'33/ON213/223322Y]ZRWV'	'440433240334433041054']	['S...EEEETTSSHHHHHHHHHT.SS..SEE'	'GTITDAVDCSQNPLAELKCSVKSFEIDKGI'
5X58_C 0.0035921336771542 1.12853353387184 0.0439560439560433 [[42	57]	[188	208]	[270	299]	[342	389]	[503	599]	[722	755]	[933	1001]] [3	5	6	1	4	0	2] [[38	53]	[195	215]	[283	312]	[355	402]	[517	613]	[740	773]	[951	1019]] "[['..SSEEE.S.EEEEEE'	'YPDEIFRSDTLYLTQD'	'}}VV/14}V}020233'	'3344025343131344'	'.SSSEE..SEEEEEEE'	'YPDKVFRSSVLHSTQD'	'}UVV/1^}U/032233'	'3344025330143344']	['EEETTEEEEEEEE.....SSS'	'KNKDGFLYVYKGYQPIDVVRD'	'333ON102/2322]}Y]YRWV'	'444432130343343040054'	'EEETTEEEEEEEEEE...SSS'	'KNIDGYFKIYSKHTPINLVRD'	'33/ON213/223322Y]ZRWV'	'440433240334433041054']	['S...EEEETTSSHHHHHHHHHT.SS..SEE'	'GTITDAVDCSQNPLAELKCSVKSFEIDKGI'
5X58_A 0.0035888953234392 1.1285445846865592 0.075471698113207 [[42	57]	[188	208]	[270	299]	[342	389]	[503	599]	[722	755]	[933	1001]] [3	5	6	1	4	0	2] [[38	53]	[195	215]	[283	312]	[355	402]	[517	613]	[740	773]	[951	1019]] "[['..SSEEE.S.EEEEEE'	'YPDEIFRSDTLYLTQD'	'}}VV/14}V}020233'	'3344025343131344'	'.SSSEE..SEEEEEEE'	'YPDKVFRSSVLHSTQD'	'}UVV/1^}U/032233'	'3344025330143344']	['EEETTEEEEEEEE.....SSS'	'KNKDGFLYVYKGYQPIDVVRD'	'333ON102/2322]}Y]YRWV'	'444432130343343040054'	'EEETTEEEEEEEEEE...SSS'	'KNIDGYFKIYSKHTPINLVRD'	'33/ON213/223322Y]ZRWV'	'440433240334433041054']	['S...EEEETTSSHHHHHHHHHT.SS..SEE'	'GTITDAVDCSQNPLAELKCSVKSFEIDKGI'
6CS0_C 0.0064833093911724 1.1629707216910214 0.1264822134387353 [[42	57]	[188	208]	[268	301]	[342	389]	[513	599]	[728	755]	[933	1001]] [3	5	6	1	4	0	2] [[38	53]	[195	215]	[281	314]	[355	402]	[527	613]	[746	773]	[951	1019]] "[['..SSEE..S.EEEEEE'	'YPDEIFRSDTLYLTQD'	'}}VV/1^}V}020233'	'3344025343131344'	'.SSSEE..SEEEEEEE'	'YPDKVFRSSVLHSTQD'	'}UVV/1^}U/032233'	'3344025330143344']	['EEETTEEEEEEEEE...BSSS'	'KNKDGFLYVYKGYQPIDVVRD'	'333ON102/23223}Y](RWV'	'444432130343343040054'	'EEETTEEEEEEEEEE...SSS'	'KNIDGYFKIYSKHTPINLVRD'	'33/ON213/223322Y]ZRWV'	'440433240334433041054']	['TTS.EEEEEETTS.HHHHHHHHHT.SS..SEEEE'	'ENGTITDAVDGSQNPLAELKGSVKSFEIDKGIYQ'
6CRZ_C 0.0064833093911724 1.1629707216910214 0.1264822134387353 [[42	57]	[188	208]	[268	301]	[342	389]	[513	599]	[728	755]	[933	1001]] [3	5	6	1	4	0	2] [[38	53]	[195	215]	[281	314]	[355	402]	[527	613]	[746	773]	[951	1019]] "[['..SSEE..S.EEEEEE'	'YPDEIFRSDTLYLTQD'	'}}VV/1^}V}020233'	'3344025343131344'	'.SSSEE..SEEEEEEE'	'YPDKVFRSSVLHSTQD'	'}UVV/1^}U/032233'	'3344025330143344']	['EEETTEEEEEEEEE...BSSS'	'KNKDGFLYVYKGYQPIDVVRD'	'333ON102/23223}Y](RWV'	'444432130343343040054'	'EEETTEEEEEEEEEE...SSS'	'KNIDGYFKIYSKHTPINLVRD'	'33/ON213/223322Y]ZRWV'	'440433240334433041054']	['TTS.EEEEEETTS.HHHHHHHHHT.SS..SEEEE'	'ENGTITDAVDGSQNPLAELKGSVKSFEIDKGIYQ'
5LI2_D 0.0053493896393605 0.9027059189337197 0.7272727272727266 [[390	392]	[126	131]	[129	132]	[32	38]	[416	421]	[494	502]] [5	6	1	4	0	2] [[225	227]	[310	315]	[449	452]	[605	611]	[766	771]	[987	998]] "[['EEE'	'SLV'	'20/'	'310'	'EEE'	'PLV'	'20/'	'310']	['SEEEEE'	'NTLSDS'	'V20232'	'431343'	'SEEEEE'	'KGIYQT'	'V2/232'	'430343']	['EEEE'	'SDSL'	'2320'	'3431'	'EEEE'	'YNYL'	'2320'
5GQ1_F 0.0015810285709404 1.900196455787216 0.2284482758620682 [[219	222]	[246	248]	[151	155]	[218	221]	[126	131]	[308	312]	[304	312]] [3	5	6	1	4	0	2] [[42	45]	[201	203]	[282	286]	[433	436]	[597	602]	[761	765]	[1005	1014]] "[['EEE.'	'IAST'	'/12}'	'0233'	'EE..'	'VFRS'	'/1^}'	'0253']	['EEE'	'CDI'	'13/'	'240'	'EEE'	'FKI'	'13/'	'240']	['T..EE'	'HSSVY'
6CRW_C 0.0063479527056668 1.1963796498663894 0.1003861003861001 [[42	57]	[254	260]	[268	301]	[342	389]	[513	599]	[728	755]	[933	1001]] [3	5	6	1	4	0	2] [[38	53]	[203	209]	[281	314]	[355	402]	[527	613]	[746	773]	[951	1019]] "[['..SSEE..S.EEEEEE'	'YPDEIFRSDTLYLTQD'	'}}VV/1^}V}020233'	'3344025343131344'	'.SSSEE..SEEEEEEE'	'YPDKVFRSSVLHSTQD'	'}UVV/1^}U/032233'	'3344025330143344']	['EEE.EEE'	'VGYLKPT'	'/22Z322'	'0331433'	'EEEEEEE'	'IYSKHTP'	'/223322'	'0334433']	['TTS.EEEEEETTS.HHHHHHHHHT.SS..SEEEE'	'ENGTITDAVDGSQNPLAELKGSVKSFEIDKGIYQ'
5LI2_A 0.0053550965615632 0.9027816553009628 0.7272727272727266 [[390	392]	[126	131]	[129	132]	[32	38]	[416	421]	[494	502]] [5	6	1	4	0	2] [[225	227]	[310	315]	[449	452]	[605	611]	[766	771]	[987	998]] "[['EEE'	'SLV'	'20/'	'310'	'EEE'	'PLV'	'20/'	'310']	['SEEEEE'	'NTLSDS'	'V20232'	'431343'	'SEEEEE'	'KGIYQT'	'V2/232'	'430343']	['EEEE'	'SDSL'	'2320'	'3431'	'EEEE'	'YNYL'	'2320'
2HD0_F 0.0087058016839249 0.9622906107366846 0.6347992351816434 [[188	190]	[192	194]	[141	146]	[189	194]	[102	107]	[105	109]] [5	6	1	4	0	2] [[197	199]	[311	313]	[438	443]	[544	549]	[768	773]	[1000	1004]] "[['ETT'	'ING'	'/ON'	'043'	'ETT'	'IDG'	'/ON'	'043']	['EEE'	'PVS'	'2/2'	'303'	'EEE'	'GIY'	'2/2'	'303']	['.TTTS.'	'YNHLTP'	'}OOLU}'	'344133'	'.TTTT.'	'SNNLDS'	'}OOLO}'
6CS1_B 0.0069848126154769 1.1566255315028755 0.1991584852734917 [[45	49]	[65	71]	[268	306]	[345	393]	[517	599]	[717	755]	[933	1001]] [3	5	6	1	4	0	2] [[41	45]	[202	208]	[281	319]	[358	406]	[531	613]	[735	773]	[951	1019]] "[['SEE..'	'EIFRS'	'V/1^}'	'40253'	'SEE..'	'KVFRS'	'V/1^}'	'40253']	['EEEEEEE'	'NVTGFHT'	'3/22132'	'4033243'	'EEEEEEE'	'KIYSKHT'	'3/22332'	'4033443']	['TTS.EEEEEESSSSHHHHHHHHHT.SS..SEEEEEEEEE'	'ENGTITDAVDCSQNPLAELKCSVKSFEIDKGIYQTSNFR'
5T0B_E 0.0006243848856452 2.083692776916501 0.2629246676514027 [[165	169]	[165	169]	[258	261]	[61	64]	[232	237]	[102	108]	[188	194]] [3	5	6	1	4	0	2] [[49	53]	[202	206]	[286	289]	[365	368]	[547	552]	[762	768]	[1006	1012]] "[['EEEEE'	'KGTYN'	'32223'	'43334'	'EEEEE'	'HSTQD'	'32233'	'43344']	['EEEEE'	'KGTYN'	'32223'	'43334'	'EEEEE'	'KIYSK'	'3/223'	'40334']	['EEEE'	'YKFV'
6CRX_C 0.0037865100718566 1.2556431226477809 0.0961538461538455 [[42	57]	[254	260]	[268	306]	[345	389]	[513	599]	[717	755]	[933	1001]] [3	5	6	1	4	0	2] [[38	53]	[203	209]	[281	319]	[358	402]	[527	613]	[735	773]	[951	1019]] "[['..SSEE..SSEEEEEE'	'YPDEIFRSDTLYLTQD'	'}}VV/1^}VU020233'	'3344025343131344'	'.SSSEE..SEEEEEEE'	'YPDKVFRSSVLHSTQD'	'}UVV/1^}U/032233'	'3344025330143344']	['EEE.EEE'	'VGYLKPT'	'/22Z322'	'0331433'	'EEEEEEE'	'IYSKHTP'	'/223322'	'0334433']	['TTS.EEEEEETTSSHHHHHHHHHT.SS..SEEEEEEEEE'	'ENGTITDAVDRSQNPLAELKRSVKSFEIDKGIYQTSNFR'
5VK2_C 0.0005934306340235 1.8773551801821715 0.4039408866995067 [[68	72]	[223	228]	[222	226]	[67	71]	[161	167]	[132	136]	[119	124]] [3	5	6	1	4	0	2] [[48	52]	[206	211]	[312	316]	[448	452]	[607	613]	[766	770]	[985	990]] "[['EEEEE'	'LQTLE'	'03203'	'14314'	'EEEEE'	'LHSTQ'	'03223'	'14334']	['EEEE..'	'QNTTWE'	'3322}]'	'443334'	'EEEE..'	'KHTPIN'	'3322Y]'	'443304']	['EEEEE'	'IQNTT'
4YY7_A 0.0017885448535365 2.12558838820668 0.19413407821229 [[163	167]	[163	167]	[256	259]	[59	62]	[230	235]	[100	106]	[186	192]] [3	5	6	1	4	0	2] [[49	53]	[202	206]	[286	289]	[365	368]	[547	552]	[762	768]	[1006	1012]] "[['EEEEE'	'KGTYN'	'32223'	'43334'	'EEEEE'	'HSTQD'	'32233'	'43344']	['EEEEE'	'KGTYN'	'32223'	'43334'	'EEEEE'	'KIYSK'	'3/223'	'40334']	['EEEE'	'YKFV'
5KAN_C 0.0016999653778883 1.622644399107489 0.376811594202898 [[50	60]	[210	214]	[134	140]	[246	249]	[132	146]	[105	107]	[191	195]] [3	5	6	1	4	0	2] [[41	49]	[206	210]	[284	290]	[448	451]	[528	549]	[739	741]	[1005	1009]] "[['SEEEESS.EEE'	'KICNNPHRILD'	'V/133UV^/03'	'40244345014'	'SEE..SEEE'	'KVFRSSVLH'	'V/1^}U/03'	'402533014']	['EEEE.'	'QQTII'	'332/Y'	'44300'	'EEEE.'	'KHTPI'	'3322Y'	'44330']	['..EEEEE'	'GGSNAHK'
6ZMT_W 0.0004450917514268 2.0688191936484555 0.4297658862876254 [[103	106]	[29	31]	[86	90]	[119	125]	[123	127]	[36	43]	[8	13]] [3	5	6	1	4	0	2] [[47	50]	[219	221]	[296	300]	[427	433]	[549	553]	[765	773]	[956	961]] "[['EEEE'	'VLTT'	'/022'	'0133'	'EEEE'	'VLHS'	'/032'	'0143']	['S..'	'PCS'	'U[}'	'323'	'S..'	'GFS'	'U[}'	'323']	['HHHHH'	'LEKWQ'
6DTX_A 0.0007058398588223 11.651760061763891 0.0011709601873528 [[349	353]	[327	352]	[103	107]	[122	126]	[455	468]	[262	267]	[396	404]] [3	5	6	1	4	0	2] [[48	52]	[201	209]	[309	313]	[405	409]	[592	599]	[761	766]	[1002	1010]] "[['EEEEE'	'LKTGK'	'03223'	'14334'	'EEEEE'	'LHSTQ'	'03223'	'14334']	['EEEEE.SSSEEEEEEESSSS.EEEEE'	'AEIQKQGQGQWTYQIYQEPFKNLKTG'	'13/33]UVU32223/2VVUT]30322'	'24044434343334034432441433'	'EEEEEEEEE'	'FKIYSKHTP'	'13/223322'	'240334433']	['.SEEE'	'KKSVT'
4F5C_F 0.0182533852821387 1.0118210377475596 0.4108910891089108 [[419	421]	[409	422]	[418	423]	[421	424]	[335	341]] [3	5	6	1	4] [[51	53]	[195	208]	[312	317]	[448	451]	[594	600]] [['EEE'	'YEE'	'233'	'344'	'EEE'	'TQD'	'233'	'344']	['EEEEEEEEEEEEEE'	'DQVVRSLYVIYEEG'	'33//4202//2332'	'44005313003443'	'EEETTEEEEEEEEE'	'KNIDGYFKIYSKHT'	'33/ON213/22332'	'44043324033443']	['EEEEEE'	'IYEEGD'	'/23323'	'034434'	'EEEEEE'	'IYQTSN'	'/23223'	'034334']	['EEEE'	'EGDS'	'3232'	'4343'
5NQ3_A 0.0006057758441375 1.6162516972676193 0.5630712979890307 [[111	116]	[113	116]	[32	35]	[8	17]	[32	36]	[78	80]	[70	85]] [3	5	6	1	4	0	2] [[48	53]	[204	207]	[286	289]	[396	405]	[573	577]	[762	764]	[987	1007]] "[['EEEEEE'	'LRGYDQ'	'042233'	'153344'	'EEEEEE'	'LHSTQD'	'032233'	'143344']	['EEEE'	'GYDQ'	'2233'	'3344'	'EEEE'	'YSKH'	'2233'	'3344']	['EEEE'	'TQFV'
4JTV_I 0.001767423531649 2.336727554674628 0.1958041958041956 [[181	187]	[169	173]	[168	171]	[245	249]	[167	172]	[65	67]	[104	107]] [3	5	6	1	4	0	2] [[47	53]	[207	211]	[313	316]	[394	398]	[546	551]	[768	770]	[1009	1012]] "[['EEEEEEE'	'VLWGIHH'	'/022/33'	'0133044'	'EEEEEEE'	'VLHSTQD'	'/032233'	'0143344']	['EEEE.'	'KSYIN'	'322/]'	'43304'	'EEE..'	'HTPIN'	'322Y]'	'43304']	['EEEE'	'SKSY'
6CRW_A 0.0018647301284885 1.5081222960910678 0.352848101265822 [[42	57]	[704	719]	[268	306]	[380	389]	[509	599]	[743	755]	[933	1001]] [3	5	6	1	4	0	2] [[38	53]	[203	211]	[281	319]	[393	402]	[523	613]	[761	773]	[951	1019]] "[['..SSEE..SEEEEEEE'	'YPDEIFRSDTLYLTQD'	'}}VV/1^}V2020233'	'3344025343131344'	'.SSSEE..SEEEEEEE'	'YPDKVFRSSVLHSTQD'	'}UVV/1^}U/032233'	'3344025330143344']	['EEEEEEE..PPEEE..'	'ITTEVMPVSMAKTSVD'	'/223/12Y}FF322Y]'	'0334023032243304'	'EEEEEEE..'	'IYSKHTPIN'	'/223322Y]'	'033443304']	['TTS.EEEEEESSS.HHHHHHHHTT.SS..SEEEEEEEEE'	'ENGTITDAVDCSQNPLAELKCSVKSFEIDKGIYQTSNFR'
4WSU_A 0.0017603118177635 2.1260080634892446 0.2647928994082833 [[163	167]	[163	167]	[256	259]	[59	62]	[230	235]	[100	106]	[186	192]] [3	5	6	1	4	0	2] [[49	53]	[202	206]	[286	289]	[365	368]	[547	552]	[762	768]	[1006	1012]] "[['EEEEE'	'KGTYN'	'32223'	'43334'	'EEEEE'	'HSTQD'	'32233'	'43344']	['EEEEE'	'KGTYN'	'32223'	'43334'	'EEEEE'	'KIYSK'	'3/223'	'40334']	['EEEE'	'YKFV'
6MCC_C 0.0136226650004192 1.0164553948747317 0.5862708719851579 [[82	84]	[82	84]	[82	84]	[35	43]	[83	86]	[13	18]	[27	34]] [3	5	6	1	4	0	2] [[49	51]	[207	209]	[314	316]	[427	436]	[548	551]	[761	766]	[974	981]] "[['EEE'	'ETY'	'322'	'433'	'EEE'	'HST'	'322'	'433']	['EEE'	'ETY'	'322'	'433'	'EEE'	'HTP'	'322'	'433']	['EEE'	'ETY'
2HD0_J 0.0074348227831674 1.0318787187930336 0.6699218749999996 [[188	190]	[192	194]	[141	146]	[189	194]	[134	136]	[105	109]] [5	6	1	4	0	2] [[197	199]	[311	313]	[438	443]	[544	549]	[766	768]	[1000	1004]] "[['ETT'	'ING'	'/ON'	'043'	'ETT'	'IDG'	'/ON'	'043']	['EEE'	'PVS'	'2/2'	'303'	'EEE'	'GIY'	'2/2'	'303']	['.TTTS.'	'YNHLTP'	'}OOLU}'	'344133'	'.TTTT.'	'SNNLDS'	'}OOLO}'
6M15_C 0.0021100551008334 1.890315257522684 0.2647928994082833 [[936	962]	[906	924]	[381	387]	[417	421]	[411	427]	[863	868]	[803	862]] [3	5	6	1	4	0	2] [[39	51]	[195	208]	[312	318]	[395	399]	[547	556]	[761	766]	[951	1010]] "[['SSSTT..EEEESSSEEEESS.SS.EEE'	'SDELGSKSIVAKDGVLVSANLSYWQWS'	'UVVLN}]2//1VVU/0/2TVZUU}322'	'344133430024430103241333433'	'SSSEE..SEEEEE'	'PDKVFRSSVLHST'	'UVV/1^}U/0322'	'3440253301433']	['EEETTEEEEEEEEEEEEEE'	'QNAPSGIMFFHYSLIPNNT'	'331NN2/1113220/2332'	'4423330222433103443'	'EEETTEEEEEEEEE'	'KNIDGYFKIYSKHT'	'33/ON213/22332'	'44043324033443']	['EEEEEEE'	'IYDWWIA'
4JTX_G 0.0017182814480231 2.33948349285741 0.2427325581395345 [[129	132]	[169	173]	[168	171]	[245	249]	[167	172]	[65	67]	[104	107]] [3	5	6	1	4	0	2] [[38	41]	[207	211]	[313	316]	[394	398]	[546	551]	[768	770]	[1009	1012]] "[['.SSS'	'WPNH'	'}UVV'	'3344'	'.SSS'	'YPDK'	'}UVV'	'3344']	['EEEE.'	'KSYIN'	'322/]'	'43304'	'EEE..'	'HTPIN'	'322Y]'	'43304']	['EEEE'	'SKSY'
5W6G_A 0.0016979712901807 2.3274163737665905 0.2555066079295154 [[178	184]	[166	170]	[165	168]	[63	66]	[232	237]	[191	195]	[102	105]] [3	5	6	1	4	0	2] [[47	53]	[207	211]	[313	316]	[365	368]	[547	552]	[764	768]	[1009	1012]] "[['EEEEEEE'	'VLWGVHH'	'/022/33'	'0133044'	'EEEEEEE'	'VLHSTQD'	'/032233'	'0143344']	['EEEE.'	'KSYAN'	'3221]'	'43324'	'EEE..'	'HTPIN'	'322Y]'	'43304']	['EEEE'	'SKSY'
4UNZ_E 0.0006280519285814 1.992673778512731 0.5159574468085095 [[131	133]	[131	134]	[230	234]	[152	155]	[130	137]	[190	194]	[66	70]] [3	5	6	1	4	0	2] [[51	53]	[205	208]	[312	316]	[450	453]	[595	602]	[748	752]	[1012	1016]] "[['EEE'	'TQN'	'233'	'344'	'EEE'	'TQD'	'233'	'344']	['EEEE'	'TQNG'	'2332'	'3443'	'EEEE'	'SKHT'	'2332'	'3443']	['EEEEE'	'ISIYW'
4JTV_E 0.0020320121414498 2.298811696008903 0.1538461538461537 [[181	187]	[169	173]	[168	171]	[245	249]	[167	172]	[65	67]	[104	107]] [3	5	6	1	4	0	2] [[47	53]	[207	211]	[313	316]	[394	398]	[546	551]	[768	770]	[1009	1012]] "[['EEEEEEE'	'VLWGIHH'	'/022/33'	'0133044'	'EEEEEEE'	'VLHSTQD'	'/032233'	'0143344']	['EEEE.'	'KSYIN'	'322/]'	'43304'	'EEE..'	'HTPIN'	'322Y]'	'43304']	['EEEE'	'SKSY'
4JTX_I 0.0008728940395579 2.3873912876609094 0.3422291993720563 [[129	132]	[169	173]	[168	171]	[245	249]	[167	172]	[65	67]	[104	107]] [3	5	6	1	4	0	2] [[38	41]	[207	211]	[313	316]	[394	398]	[546	551]	[768	770]	[1009	1012]] "[['.SSS'	'WPNH'	'}UVV'	'3344'	'.SSS'	'YPDK'	'}UVV'	'3344']	['EEEE.'	'KSYIN'	'322/]'	'43304'	'EEE..'	'HTPIN'	'322Y]'	'43304']	['EEEE'	'SKSY'
4WSU_C 0.0017747985883383 2.122564745704892 0.2954545454545452 [[163	167]	[163	167]	[256	259]	[59	62]	[230	235]	[100	106]	[186	192]] [3	5	6	1	4	0	2] [[49	53]	[202	206]	[286	289]	[365	368]	[547	552]	[762	768]	[1006	1012]] "[['EEEEE'	'KGTYN'	'32223'	'43334'	'EEEEE'	'HSTQD'	'32233'	'43344']	['EEEEE'	'KGTYN'	'32223'	'43334'	'EEEEE'	'KIYSK'	'3/223'	'40334']	['EEEE'	'YKFV'
4WST_C 0.0018424450204491 2.0918752859049765 0.2857142857142851 [[163	167]	[163	167]	[256	259]	[59	62]	[230	235]	[100	106]	[186	192]] [3	5	6	1	4	0	2] [[49	53]	[202	206]	[286	289]	[365	368]	[547	552]	[762	768]	[1006	1012]] "[['EEEEE'	'KGTYN'	'32223'	'43334'	'EEEEE'	'HSTQD'	'32233'	'43344']	['EEEEE'	'KGTYN'	'32223'	'43334'	'EEEEE'	'KIYSK'	'3/223'	'40334']	['EEEE'	'YKFV'
6UK0_A 0.0012955378868958 9.4103144686773 0.0070671378091875 [[349	353]	[338	352]	[103	107]	[438	442]	[455	468]	[262	267]	[396	404]] [3	5	6	1	4	0	2] [[48	52]	[200	209]	[309	313]	[398	402]	[592	599]	[761	766]	[1002	1010]] "[['EEEEE'	'LKTGK'	'03223'	'14334'	'EEEEE'	'LHSTQ'	'03223'	'14334']	['EEEEEEETTEEEEEE'	'TYQIYQEPFKNLKTG'	'223/233NM330322'	'334034432441433'	'EEEEEEEEEE'	'YFKIYSKHTP'	'213/223322'	'3240334433']	['.SEEE'	'KKSVT'
6WJ1_C 0.0016283420656233 2.3909651308074613 0.2536656891495594 [[127	130]	[166	170]	[165	168]	[242	246]	[164	169]	[68	70]	[105	108]] [3	5	6	1	4	0	2] [[38	41]	[207	211]	[313	316]	[394	398]	[546	551]	[768	770]	[1009	1012]] "[['.SSS'	'WPNH'	'}UVV'	'3344'	'.SSS'	'YPDK'	'}UVV'	'3344']	['EEEE.'	'KSYIN'	'322/]'	'43304'	'EEE..'	'HTPIN'	'322Y]'	'43304']	['EEEE'	'SKSY'
6CS1_C 0.0125172513140589 1.216340158537052 0.1032258064516122 [[42	57]	[254	260]	[268	306]	[345	389]	[513	599]	[717	755]	[933	1001]] [3	5	6	1	4	0	2] [[38	53]	[203	209]	[281	319]	[358	402]	[527	613]	[735	773]	[951	1019]] "[['..SSEE..SSEEEEEE'	'YPDEIFRSDTLYLTQD'	'}}VV/1^}VU020233'	'3344025343131344'	'.SSSEE..SEEEEEEE'	'YPDKVFRSSVLHSTQD'	'}UVV/1^}U/032233'	'3344025330143344']	['EEE.EEE'	'VGYLKPT'	'/22Z322'	'0331433'	'EEEEEEE'	'IYSKHTP'	'/223322'	'0334433']	['TTS.EEEEEETTSSHHHHHHHHHT.S...SEEEEEEEEE'	'ENGTITDAVDRSQNPLAELKRSVKSFEIDKGIYQTSNFR'
6N5E_B 0.0017523610076624 1.5749396867253984 0.4921465968586378 [[50	61]	[204	214]	[134	140]	[246	249]	[132	146]	[284	286]	[108	112]] [3	5	6	1	4	0	2] [[41	50]	[203	210]	[284	290]	[448	451]	[528	549]	[744	746]	[959	963]] "[['SEEEESS.EEEE'	'KICNNPHRILDG'	'V/133UV^/032'	'402443450143'	'SEE..SEEEE'	'KVFRSSVLHS'	'V/1^}U/032'	'4025330143']	['EEESS.EEEE.'	'VSTRRSQQTII'	'/22WW}332/Y'	'03355344300'	'EEEEEEE.'	'IYSKHTPI'	'/223322Y'	'03344330']	['..EEEEE'	'GGSNADK'
1I3P_A 0.0004579153316196 5.375138380979682 0.1616847826086958 [[231	233]	[284	287]	[242	247]	[263	270]	[269	286]	[213	215]	[108	135]] [3	5	6	1	4	0	2] [[50	52]	[202	205]	[285	290]	[394	401]	[575	588]	[771	773]	[998	1011]] "[['EEE'	'YYN'	'223'	'334'	'EEE'	'STQ'	'223'	'334']	['EEEE'	'NVTS'	'3/22'	'4033'	'EEEE'	'KIYS'	'3/22'	'4033']	['EEEEEE'	'IYKALE'
2J8F_A 0.0037608450398608 0.693331402304806 0.94760820045558 [[201	204]	[201	204]	[122	127]	[20	25]	[263	266]	[20	22]	[20	25]] [3	5	6	1	4	0	2] [[50	53]	[204	207]	[311	316]	[365	370]	[549	552]	[768	770]	[1006	1011]] "[['EEEE'	'TWKQ'	'2233'	'3344'	'EEEE'	'STQD'	'2233'	'3344']	['EEEE'	'TWKQ'	'2233'	'3344'	'EEEE'	'YSKH'	'2233'	'3344']	['EEEEEE'	'PIYYSY'
2WR7_C 0.0079387110380259 1.0913436400782732 0.595149253731343 [[164	168]	[256	260]	[273	283]	[242	246]	[242	245]	[190	194]	[410	453]] [3	5	6	1	4	0	2] [[49	53]	[200	204]	[307	315]	[395	399]	[539	542]	[764	768]	[953	1015]] "[['EEEEE'	'KGSYN'	'32223'	'43334'	'EEEEE'	'HSTQD'	'32233'	'43344']	['EEEEE'	'GFKIS'	'213/2'	'32403'	'EEEEE'	'YFKIY'	'213/2'	'32403']	['...S.EESEEE'	'TLENMETKPQT'
2HD0_G 0.0072689535715048 1.0254777224237115 0.7168674698795177 [[188	190]	[192	194]	[141	146]	[189	194]	[134	136]	[105	109]] [5	6	1	4	0	2] [[197	199]	[311	313]	[438	443]	[544	549]	[766	768]	[1000	1004]] "[['ETT'	'ING'	'/ON'	'043'	'ETT'	'IDG'	'/ON'	'043']	['EEE'	'PVS'	'2/2'	'303'	'EEE'	'GIY'	'2/2'	'303']	['.TTTS.'	'YNHLTP'	'}OOLU}'	'344133'	'.TTTT.'	'SNNLDS'	'}OOLO}'
5XC6_A 0.0011900584834943 6.172849322552119 0.0516605166051662 [[442	446]	[218	220]	[395	398]	[402	405]	[444	448]	[204	207]	[369	375]] [3	5	6	1	4	0	2] [[47	51]	[225	227]	[297	300]	[359	362]	[592	596]	[767	770]	[953	959]] "[['EEEEE'	'ILAGP'	'/0122'	'01233'	'EEEEE'	'VLHST'	'/0322'	'01433']	['EEE'	'TLI'	'20/'	'310'	'EEE'	'PLV'	'20/'	'310']	['HHHH'	'PKTK'
2XYQ_A 0.0015085497141503 2.251028688075465 0.4039408866995067 [[163	166]	[191	195]	[166	170]	[207	211]	[164	167]	[80	84]	[220	227]] [3	5	6	1	4	0	2] [[48	51]	[200	204]	[286	290]	[395	399]	[548	551]	[768	772]	[985	992]] [['EEEE'	'LGGS'	'0222'	'1333'	'EEEE'	'LHST'	'0322'	'1433']	['EEEEE'	'TAFVT'	'211/2'	'32203'	'EEEEE'	'YFKIY'	'213/2'	'32403']	['EEEEE'	'SIAVK'
1NAM_H 0.0021533439310858 1.6251996898920886 0.3723916532905293 [[110	115]	[96	116]	[171	178]	[7	12]	[31	35]	[56	61]	[142	145]] [3	5	6	1	4	0	2] [[48	53]	[196	208]	[295	302]	[396	401]	[573	577]	[746	751]	[1008	1011]] "[['EEEEEE'	'LRGYQQ'	'042233'	'153344'	'EEEEEE'	'LHSTQD'	'032233'	'143344']	['EEEEEEEE.TTS.EEEEEEEE'	'QVISGCEVGSDGRLLRGYQQY'	'3//2213/}NOU^00422332'	'400332403343511533443'	'EETTEEEEEEEEE'	'NIDGYFKIYSKHT'	'3/ON213/22332'	'4043324033443']	['HHHHHHHH'	'YLKNGNAT'
6NB7_A 0.0025556670339037 1.3904805900627442 0.2427325581395345 [[42	57]	[199	208]	[268	306]	[342	440]	[500	598]	[717	755]	[933	1001]] [3	5	6	1	4	0	2] [[38	53]	[204	215]	[281	319]	[355	449]	[514	612]	[735	773]	[951	1019]] "[['..SSEE..SEEEEEEE'	'YPDEIFRSDTLYLTQD'	'}}VV/1^}V2020233'	'3344025343131344'	'.SSSEE..SEEEEEEE'	'YPDKVFRSSVLHSTQD'	'}UVV/1^}U/032233'	'3344025330143344']	['EEEE...SSS'	'GYQPIDVVRD'	'2232Y]YRWV'	'3343040054'	'EEEEEE...SSS'	'YSKHTPINLVRD'	'223322Y]ZRWV'	'334433041054']	['TTS.EEEEEETTS.HHHHHHHHTT.S...SEEEEEEEEE'	'ENGTITDAVDCSQNPLAELKCSVKSFEIDKGIYQTSNFR'
6M15_A 0.0021067701735514 1.890352766453555 0.3745980707395495 [[936	962]	[906	924]	[381	387]	[417	421]	[411	427]	[863	868]	[803	862]] [3	5	6	1	4	0	2] [[39	51]	[195	208]	[312	318]	[395	399]	[547	556]	[761	766]	[951	1010]] "[['SSSTT..EEEESSSEEEESS.SS.EEE'	'SDELGSKDIVAKDGVLVSANLSYWQWS'	'UVVLN}]3//1VVU/0/2TVZUU}322'	'344133440024430103241333433'	'SSSEE..SEEEEE'	'PDKVFRSSVLHST'	'UVV/1^}U/0322'	'3440253301433']	['EEETTEEEEEEEEEEEEEE'	'QNAPSGIMFFHYSLIPNNT'	'331NN2/1113220/2332'	'4423330222433103443'	'EEETTEEEEEEEEE'	'KNIDGYFKIYSKHT'	'33/ON213/22332'	'44043324033443']	['EEEEEEE'	'IYDWWIA'
5JER_A 0.0003104909924402 3.8848195446914926 0.2592047128129595 [[303	305]	[204	207]	[407	411]	[205	208]	[241	244]	[330	333]	[406	416]] [3	5	6	1	4	0	2] [[38	40]	[201	204]	[298	302]	[394	397]	[593	596]	[738	741]	[954	963]] "[['.SS'	'SGH'	'}UV'	'334'	'.SS'	'YPD'	'}UV'	'334']	['EEEE'	'FEVT'	'13/2'	'2403'	'EEEE'	'FKIY'	'13/2'	'2403']	['HHHHH'	'QYKAY'
4JO8_A 0.0020488650465265 2.061753266328059 0.333853354134165 [[134	139]	[48	51]	[137	140]	[272	274]	[149	154]	[175	177]	[165	193]] [3	5	6	1	4	0	2] [[47	52]	[201	204]	[312	315]	[449	451]	[601	606]	[771	773]	[986	1010]] "[['EEEEEE'	'VBDVYH'	'/53/23'	'064034'	'EEEEEE'	'VLHSTQ'	'/03223'	'014334']	['EEEE'	'FEVT'	'13/2'	'2403'	'EEEE'	'FKIY'	'13/2'	'2403']	['EEEE'	'VYHT'
3D23_A 0.0014560230037796 7.354068499347667 0.0202863961813841 [[79	81]	[78	81]	[79	82]	[28	31]	[159	175]	[291	297]	[291	297]] [3	5	6	1	4	0	2] [[50	52]	[203	206]	[315	318]	[450	453]	[538	550]	[747	753]	[1006	1012]] "[['EEE'	'SYQ'	'223'	'334'	'EEE'	'STQ'	'223'	'334']	['EEEE'	'VSYQ'	'/223'	'0334'	'EEEE'	'IYSK'	'/223'	'0334']	['EEEE'	'SYQM'
2VQZ_D 0.0012796252661647 2.415451184812851 0.3993453355155474 [[329	334]	[449	453]	[371	375]	[450	456]	[393	395]	[432	439]] [5	6	1	4	0	2] [[200	205]	[283	287]	[399	403]	[523	529]	[769	771]	[1010	1017]] "[['EEEEEE'	'TFKRTS'	'213422'	'324533'	'EEEEEE'	'YFKIYS'	'213/22'	'324033']	['S.EEE'	'WGIEH'	'U}/33'	'33044'	'S.EEE'	'GTITD'	'U}/23'	'33034']	['EEEEE'	'TAILR'	'21/04'	'32015'	'EEEEE'	'SFVIR'	'21//4'
3KK3_A 0.0017249530224022 10.243346122898414 0.0116959064327484 [[349	353]	[338	352]	[103	107]	[438	442]	[455	468]	[262	267]	[396	404]] [3	5	6	1	4	0	2] [[48	52]	[200	209]	[309	313]	[398	402]	[592	599]	[761	766]	[1002	1010]] "[['EEEEE'	'LKTGK'	'03223'	'14334'	'EEEEE'	'LHSTQ'	'03223'	'14334']	['EEEEEEETTEEEEEE'	'TYQIYQEPFKNLKTG'	'223/233NM330322'	'334034432441433'	'EEEEEEEEEE'	'YFKIYSKHTP'	'213/223322'	'3240334433']	['.SEEE'	'KKSVT'
6JH1_D 0.0022161923048806 0.7765292374646467 1.060240963855422 [[92	94]	[92	94]	[90	94]	[120	122]	[78	81]	[26	31]	[29	35]] [3	5	6	1	4	0	2] [[50	52]	[204	206]	[313	317]	[451	453]	[594	597]	[761	766]	[954	960]] "[['EEE'	'PYE'	'223'	'334'	'EEE'	'STQ'	'223'	'334']	['EEE'	'PYE'	'223'	'334'	'EEE'	'YSK'	'223'	'334']	['EEEEE'	'SSPYE'
3F9H_B 0.0010587394788839 6.181599705653607 0.1760660247592844 [[27	29]	[149	152]	[78	83]	[144	151]	[121	125]	[250	252]	[244	253]] [3	5	6	1	4	0	2] [[48	50]	[200	203]	[312	317]	[371	378]	[547	551]	[767	769]	[953	962]] "[['EEE'	'LNG'	'032'	'143'	'EEE'	'LHS'	'032'	'143']	['EEEE'	'GFNI'	'213/'	'3240'	'EEEE'	'YFKI'	'213/'	'3240']	['EEEEEE'	'IGHSMQ'
5LI4_B 0.0055361096834387 1.0316153474925778 0.7812499999999993 [[130	132]	[76	81]	[129	132]	[32	36]	[416	419]	[494	502]] [5	6	1	4	0	2] [[224	226]	[295	300]	[449	452]	[605	609]	[766	769]	[987	998]] "[['EEE'	'DSL'	'320'	'431'	'EEE'	'EPL'	'320'	'431']	['HHHHHH'	'WGSNPN'	'$$$%$%'	'333434'	'HHHHHH'	'PLSETK'	'$""$%$%'	'313434']	['EEEE'	'SDSL'	'2320'	'3431'	'EEEE'	'YNYL'	'2320'
6CQQ_G 0.0164906214909397 0.8395744041199632 0.7342799188640972 [[161	163]	[156	159]	[117	121]	[155	159]	[99	104]	[83	85]	[82	86]] [3	5	6	1	4	0	2] [[48	50]	[224	227]	[312	316]	[397	401]	[595	600]	[768	770]	[1005	1009]] [['EEE'	'LET'	'032'	'143'	'EEE'	'LHS'	'032'	'143']	['EEEE'	'QTLV'	'320/'	'4310'	'EEEE'	'EPLV'	'320/'	'4310']	['EEEEE'	'ISVSG'
6CRX_B 0.005759954835378 1.3650325825501357 0.1369680851063823 [[42	57]	[254	260]	[268	306]	[342	389]	[517	599]	[717	755]	[933	1001]] [3	5	6	1	4	0	2] [[38	53]	[203	209]	[281	319]	[355	402]	[531	613]	[735	773]	[951	1019]] "[['..SSEE..SEEEEEEE'	'YPDEIFRSDTLYLTQD'	'}}VV/1^}V2020233'	'3344025343131344'	'.SSSEE..SEEEEEEE'	'YPDKVFRSSVLHSTQD'	'}UVV/1^}U/032233'	'3344025330143344']	['EEE.EEE'	'VGYLKPT'	'/22Z322'	'0331433'	'EEEEEEE'	'IYSKHTP'	'/223322'	'0334433']	['TTS.EEEEEESSS.HHHHHHHHHT.S...SEEEEEEEEE'	'ENGTITDAVDCSQNPLAELKCSVKSFEIDKGIYQTSNFR'
2IXU_A 0.0044354606534647 0.7646606790836978 0.9700460829493076 [[201	204]	[201	204]	[122	127]	[20	25]	[263	266]	[20	22]	[20	25]] [3	5	6	1	4	0	2] [[50	53]	[204	207]	[311	316]	[365	370]	[549	552]	[768	770]	[1006	1011]] "[['EEEE'	'TWKQ'	'2233'	'3344'	'EEEE'	'STQD'	'2233'	'3344']	['EEEE'	'TWKQ'	'2233'	'3344'	'EEEE'	'YSKH'	'2233'	'3344']	['EEEEEE'	'PIYYSY'
5LI4_E 0.0055361461043382 1.0316307963897555 0.7812499999999993 [[130	132]	[76	81]	[129	132]	[32	36]	[416	419]	[494	502]] [5	6	1	4	0	2] [[224	226]	[295	300]	[449	452]	[605	609]	[766	769]	[987	998]] "[['EEE'	'DSL'	'320'	'431'	'EEE'	'EPL'	'320'	'431']	['HHHHHH'	'WGSNPN'	'$$$%$%'	'333434'	'HHHHHH'	'PLSETK'	'$""$%$%'	'313434']	['EEEE'	'SDSL'	'2320'	'3431'	'EEEE'	'YNYL'	'2320'
1P35_C 0.0017359967558438 6.001611677342408 0.054970760233918 [[231	234]	[231	234]	[242	247]	[263	270]	[81	84]	[213	215]	[71	76]] [3	5	6	1	4	0	2] [[50	53]	[204	207]	[285	290]	[394	401]	[529	532]	[771	773]	[952	957]] [['EEEE'	'YYNE'	'2233'	'3344'	'EEEE'	'STQD'	'2233'	'3344']	['EEEE'	'YYNE'	'2233'	'3344'	'EEEE'	'YSKH'	'2233'	'3344']	['EEEEEE'	'IYKALE'
2J8G_A 0.0035141986670351 0.7685975702089453 0.9837587006960558 [[201	204]	[201	204]	[122	127]	[20	25]	[263	266]	[20	22]	[20	25]] [3	5	6	1	4	0	2] [[50	53]	[204	207]	[311	316]	[365	370]	[549	552]	[768	770]	[1006	1011]] "[['EEEE'	'TWKQ'	'2233'	'3344'	'EEEE'	'STQD'	'2233'	'3344']	['EEEE'	'TWKQ'	'2233'	'3344'	'EEEE'	'YSKH'	'2233'	'3344']	['EEEEEE'	'PIYYSY'
6ACD_C 0.0037382208300732 2.489260841157288 0.0058479532163744 [[301	304]	[188	218]	[270	306]	[361	427]	[503	597]	[743	755]	[933	1001]] [3	5	6	1	4	0	2] [[49	52]	[195	225]	[283	319]	[374	440]	[517	611]	[761	773]	[951	1019]] "[['EEEE'	'QTSN'	'3223'	'4334'	'EEEE'	'HSTQ'	'3223'	'4334']	['EEETTEEEEEEEE.....SSSPPP....BEE'	'KNKDGFLYVYKGYQPIDVVRDLPSGFNTLKP'	'333ON102/2322]}Y]YRWVEGG}[]})32'	'4444321303433430400541333243143'	'EEETTEEEEEEEEEE...SSSPPPS..PBEE'	'KNIDGYFKIYSKHTPINLVRDLPQGFSALEP'	'33/ON213/223322Y]ZRWVEGHU[}F)32'	'4404332403344330410541343232143']	['S.EEEEEESSS.HHHHHHHHHT.SS..SS.EEEEEEE'	'GTITDAVDBSQNPLAELKBSVKSFEIDKGIYQTSNFR'
6UIS_A 0.0013395619354734 9.3981545745544 0.0477941176470586 [[349	353]	[338	352]	[103	107]	[438	442]	[455	468]	[262	267]	[396	404]] [3	5	6	1	4	0	2] [[48	52]	[200	209]	[309	313]	[398	402]	[592	599]	[761	766]	[1002	1010]] "[['EEEEE'	'LKTGK'	'03223'	'14334'	'EEEEE'	'LHSTQ'	'03223'	'14334']	['EEEEEEETTEEEEEE'	'TYQIYQEPFKNLKTG'	'223/233NM330322'	'334034432441433'	'EEEEEEEEEE'	'YFKIYSKHTP'	'213/223322'	'3240334433']	['.SEEE'	'KKSVT'
2BE2_A 0.0013496668672374 11.426413079406784 0.0315789473684215 [[349	353]	[338	352]	[103	107]	[122	126]	[455	470]	[262	267]	[396	404]] [3	5	6	1	4	0	2] [[48	52]	[200	209]	[309	313]	[405	409]	[592	601]	[761	766]	[1002	1010]] "[['EEEEE'	'LKTGK'	'03223'	'14334'	'EEEEE'	'LHSTQ'	'03223'	'14334']	['EEEEEEETTEEEEEE'	'TYQIYQEPFKNLKTG'	'223/233NM330322'	'334034432441433'	'EEEEEEEEEE'	'YFKIYSKHTP'	'213/223322'	'3240334433']	['.SEEE'	'KKSVT'
4UO8_A 0.0022266499999198 2.293287095394577 0.2266857962697266 [[302	304]	[179	183]	[230	234]	[246	249]	[164	182]	[190	194]	[66	70]] [3	5	6	1	4	0	2] [[50	52]	[203	207]	[312	316]	[448	451]	[585	598]	[748	752]	[1012	1016]] "[['EEE'	'YGK'	'223'	'334'	'EEE'	'STQ'	'223'	'334']	['EEEEE'	'IWGIH'	'/22/3'	'03304'	'EEEEE'	'IYSKH'	'/2233'	'03344']	['EEEEE'	'ISIYW'
3UWA_A 0.0014214237693564 2.388336208125639 0.4249999999999996 [[119	121]	[77	81]	[119	123]	[109	113]	[76	84]	[25	29]	[131	139]] [3	5	6	1	4	0	2] [[51	53]	[202	206]	[313	317]	[394	398]	[549	557]	[748	752]	[951	959]] "[['EEE'	'YKK'	'233'	'344'	'EEE'	'TQD'	'233'	'344']	['EEEEE'	'KITWK'	'3/223'	'40334'	'EEEEE'	'KIYSK'	'3/223'	'40334']	['EEEEE'	'YKKWK'
6ACJ_A 0.0156241615712025 1.2158178754587217 0.0700876095118896 [[42	49]	[254	260]	[268	306]	[361	389]	[503	597]	[743	755]	[933	1001]] [3	5	6	1	4	0	2] [[38	45]	[203	209]	[281	319]	[374	402]	[517	611]	[761	773]	[951	1019]] "[['.SSSB...'	'YPDEIFRS'	'}UVV([^}'	'33440253'	'.SSSEE..'	'YPDKVFRS'	'}UVV/1^}'	'33440253']	['EEE.EEE'	'VGYLKPT'	'/22Z322'	'0331433'	'EEEEEEE'	'IYSKHTP'	'/223322'	'0334433']	['TT..EEEEEESSS.HHHHHHHHHT.SS..SS.EEEEEEE'	'ENGTITDAVDBSQNPLAELKBSVKSFEIDKGIYQTSNFR'
6NB6_C 0.0027341288344604 2.398820862237627 0.0178571428571425 [[299	304]	[199	208]	[268	306]	[342	429]	[500	599]	[717	755]	[933	1001]] [3	5	6	1	4	0	2] [[47	52]	[204	215]	[281	319]	[355	442]	[514	613]	[735	773]	[951	1019]] "[['EEEEEE'	'IYQTSN'	'/23223'	'034334'	'EEEEEE'	'VLHSTQ'	'/03223'	'014334']	['EEEE...SSS'	'GYQPIDVVRD'	'2232Y]YRWV'	'3343040054'	'EEEEEE...SSS'	'YSKHTPINLVRD'	'223322Y]ZRWV'	'334433041054']	['TTS.EEEEEETTS.HHHHHHHHTT.S...SEEEEEEEEE'	'ENGTITDAVDFSQNPLAELKFSVKSFEIDKGIYQTSNFR'
5MUP_A 0.0008392827823473 3.354677918321728 0.2837837837837831 [[43	45]	[120	124]	[220	225]	[148	152]	[220	225]	[193	196]	[23	25]] [3	5	6	1	4	0	2] [[50	52]	[203	207]	[311	316]	[420	424]	[594	599]	[756	759]	[1014	1016]] [['EEE'	'YGQ'	'223'	'334'	'EEE'	'STQ'	'223'	'334']	['EEEEE'	'IWVQH'	'/2/33'	'03044'	'EEEEE'	'IYSKH'	'/2233'	'03344']	['EEEEEE'	'PVTIYY'
2BX4_A 0.0013645463356162 6.029291789454982 0.1760660247592844 [[27	29]	[149	152]	[78	83]	[144	151]	[121	125]	[250	252]	[244	253]] [3	5	6	1	4	0	2] [[48	50]	[200	203]	[312	317]	[371	378]	[547	551]	[767	769]	[953	962]] "[['EEE'	'LNG'	'032'	'143'	'EEE'	'LHS'	'032'	'143']	['EEEE'	'GFNI'	'213/'	'3240'	'EEEE'	'YFKI'	'213/'	'3240']	['EEEEEE'	'IGHSMQ'
4KV8_B 0.0018582492932386 2.0294890270395745 0.4869565217391296 [[349	353]	[331	352]	[350	353]	[351	355]	[329	341]	[262	267]	[256	266]] [3	5	6	1	4	0	2] [[48	52]	[195	209]	[314	317]	[396	400]	[539	551]	[761	766]	[992	1003]] "[['EEEEE'	'LKTGK'	'03223'	'14334'	'EEEEE'	'LHSTQ'	'03223'	'14334']	['EEETTEEEEEEESSTT.EEEEE'	'KQGQGQWTYQIYQEPFKNLKTG'	'332ON32223/2VVNM]30322'	'4434343334034432441433'	'EEETTEEEEEEEEEE'	'KNIDGYFKIYSKHTP'	'33/ON213/223322'	'440433240334433']	['EEEE'	'KTGK'
5LI2_B 0.0053494597844523 0.9027287513449636 0.9084821428571426 [[390	392]	[126	131]	[129	132]	[32	38]	[416	421]	[494	502]] [5	6	1	4	0	2] [[225	227]	[310	315]	[449	452]	[605	611]	[766	771]	[987	998]] "[['EEE'	'SLV'	'20/'	'310'	'EEE'	'PLV'	'20/'	'310']	['SEEEEE'	'NTLSDS'	'V20232'	'431343'	'SEEEEE'	'KGIYQT'	'V2/232'	'430343']	['EEEE'	'SDSL'	'2320'	'3431'	'EEEE'	'YNYL'	'2320'
7CBP_Q 0.0018737545910867 22.048101302094064 0.0023446658851109 [[88	92]	[210	214]	[324	331]	[492	495]	[45	50]	[490	494]	[465	475]] [3	5	6	1	4	0	2] [[39	43]	[224	228]	[283	290]	[365	368]	[546	551]	[766	770]	[994	1004]] "[['SSEEE'	'TQYVC'	'UV2/1'	'34302'	'SSSEE'	'PDKVF'	'UVV/1'	'34402']	['EEEEE'	'HWLVH'	'320/3'	'43104'	'EEEEE'	'EPLVD'	'320/3'	'43104']	['S.EEEEEE'	'GTVTVEVQ'
4YYB_A 0.0025296544767192 2.094690566425428 0.2231759656652356 [[163	167]	[163	167]	[256	259]	[59	62]	[230	235]	[100	106]	[186	192]] [3	5	6	1	4	0	2] [[49	53]	[202	206]	[286	289]	[365	368]	[547	552]	[762	768]	[1006	1012]] "[['EEEEE'	'KGTYN'	'32223'	'43334'	'EEEEE'	'HSTQD'	'32233'	'43344']	['EEEEE'	'KGTYN'	'32223'	'43334'	'EEEEE'	'KIYSK'	'3/223'	'40334']	['EEEE'	'YKFV'
1SJE_B 0.0170977380049204 0.7217385480670918 0.7924528301886782 [[161	163]	[156	159]	[99	103]	[155	159]	[142	146]	[83	85]	[82	86]] [3	5	6	1	4	0	2] [[48	50]	[224	227]	[312	316]	[397	401]	[597	601]	[768	770]	[1005	1009]] [['EEE'	'LET'	'032'	'143'	'EEE'	'LHS'	'032'	'143']	['EEEE'	'QTLV'	'320/'	'4310'	'EEEE'	'EPLV'	'320/'	'4310']	['EEEEE'	'VTVYP'
6NIL_E 0.0022051250387755 1.985634616387081 0.4039408866995067 [[109	115]	[104	113]	[109	113]	[94	102]	[107	111]	[10	13]	[10	13]] [3	5	6	1	4	0	2] [[47	53]	[198	209]	[312	316]	[394	401]	[609	613]	[761	764]	[987	990]] "[['EEEEEEE'	'IWKGWID'	'/2322/3'	'0343304'	'EEEEEEE'	'VLHSTQD'	'/032233'	'0143344']	['TTEEEEEEEE'	'NGVCVIWKGW'	'ON/1//2322'	'4302003433'	'TTEEEEEEEEEE'	'DGYFKIYSKHTP'	'ON213/223322'	'433240334433']	['EEEEE'	'IWKGW'
2HD0_C 0.0124936693890549 0.8921169163502907 0.8114406779661019 [[188	190]	[122	124]	[141	146]	[189	192]	[134	136]	[105	109]] [5	6	1	4	0	2] [[197	199]	[297	299]	[438	443]	[544	547]	[766	768]	[1000	1004]] "[['ETT'	'ING'	'/ON'	'043'	'ETT'	'IDG'	'/ON'	'043']	['HHH'	'GHY'	'$%$'	'343'	'HHH'	'SET'	'$%$'	'343']	['.TTTS.'	'YNHLTP'	'}OOLU}'	'344133'	'.TTTT.'	'SNNLDS'	'}OOLO}'
5LI2_E 0.005347989887208 0.9027919322579164 0.9084821428571426 [[390	392]	[126	131]	[129	132]	[32	38]	[416	421]	[494	502]] [5	6	1	4	0	2] [[225	227]	[310	315]	[449	452]	[605	611]	[766	771]	[987	998]] "[['EEE'	'SLV'	'20/'	'310'	'EEE'	'PLV'	'20/'	'310']	['SEEEEE'	'NTLSDS'	'V20232'	'431343'	'SEEEEE'	'KGIYQT'	'V2/232'	'430343']	['EEEE'	'SDSL'	'2320'	'3431'	'EEEE'	'YNYL'	'2320'
6NIL_B 0.0022051282741087 1.9856347548254327 0.4039408866995067 [[109	115]	[104	113]	[109	113]	[94	102]	[107	111]	[10	13]	[10	13]] [3	5	6	1	4	0	2] [[47	53]	[198	209]	[312	316]	[394	401]	[609	613]	[761	764]	[987	990]] "[['EEEEEEE'	'IWKGWID'	'/2322/3'	'0343304'	'EEEEEEE'	'VLHSTQD'	'/032233'	'0143344']	['TTEEEEEEEE'	'NGVCVIWKGW'	'ON/1//2322'	'4302003433'	'TTEEEEEEEEEE'	'DGYFKIYSKHTP'	'ON213/223322'	'433240334433']	['EEEEE'	'IWKGW'
4ZQX_A 0.0045572061973555 2.763078052720929 0.0011709601873528 [[163	166]	[42	44]	[194	202]	[40	43]	[162	165]	[73	77]	[56	59]] [3	5	6	1	4	0	2] [[50	53]	[200	202]	[296	304]	[397	400]	[592	595]	[761	765]	[985	988]] "[['EEEE'	'WYVE'	'22/3'	'3304'	'EEEE'	'STQD'	'2233'	'3344']	['EEE'	'SFH'	'213'	'324'	'EEE'	'YFK'	'213'	'324']	['HHHHHHHTT'	'LGNVIEGLD'
4OK6_B 0.0077470234770438 0.9388351406748686 0.85466377440347 [[447	449]	[445	449]	[547	553]	[486	493]	[406	411]	[507	511]	[371	377]] [3	5	6	1	4	0	2] [[49	51]	[205	209]	[296	302]	[363	370]	[595	600]	[766	770]	[953	959]] "[['EEE'	'ETT'	'322'	'433'	'EEE'	'HST'	'322'	'433']	['EEEEE'	'TIETT'	'2/322'	'30433'	'EEEEE'	'SKHTP'	'23322'	'34433']	['HHHHHHH'	'LSQTKQS'
6NIL_H 0.0022051283238797 1.9856347742651768 0.4039408866995067 [[109	115]	[104	113]	[109	113]	[94	102]	[107	111]	[10	13]	[10	13]] [3	5	6	1	4	0	2] [[47	53]	[198	209]	[312	316]	[394	401]	[609	613]	[761	764]	[987	990]] "[['EEEEEEE'	'IWKGWID'	'/2322/3'	'0343304'	'EEEEEEE'	'VLHSTQD'	'/032233'	'0143344']	['TTEEEEEEEE'	'NGVCVIWKGW'	'ON/1//2322'	'4302003433'	'TTEEEEEEEEEE'	'DGYFKIYSKHTP'	'ON213/223322'	'433240334433']	['EEEEE'	'IWKGW'
4OJQ_B 0.0116024559806999 0.8198400539767542 0.8708971553610507 [[447	449]	[445	449]	[547	553]	[486	493]	[406	411]	[507	511]	[371	377]] [3	5	6	1	4	0	2] [[49	51]	[205	209]	[296	302]	[363	370]	[595	600]	[766	770]	[953	959]] "[['EEE'	'ETT'	'322'	'433'	'EEE'	'HST'	'322'	'433']	['EEEEE'	'TIETT'	'2/322'	'30433'	'EEEEE'	'SKHTP'	'23322'	'34433']	['HHHHHHH'	'LSQTKQS'
6ZLW_W 0.0017957839984792 2.070128453694992 0.5079365079365079 [[103	106]	[29	31]	[86	90]	[119	125]	[123	127]	[36	43]	[8	13]] [3	5	6	1	4	0	2] [[47	50]	[219	221]	[296	300]	[427	433]	[549	553]	[765	773]	[956	961]] "[['EEEE'	'VLTT'	'/022'	'0133'	'EEEE'	'VLHS'	'/032'	'0143']	['S..'	'PCS'	'U[}'	'323'	'S..'	'GFS'	'U[}'	'323']	['HHHHH'	'LEKWQ'
6NIL_K 0.0022051553029493 1.985634975284715 0.4039408866995067 [[109	115]	[104	113]	[109	113]	[94	102]	[107	111]	[10	13]	[10	13]] [3	5	6	1	4	0	2] [[47	53]	[198	209]	[312	316]	[394	401]	[609	613]	[761	764]	[987	990]] "[['EEEEEEE'	'IWKGWID'	'/2322/3'	'0343304'	'EEEEEEE'	'VLHSTQD'	'/032233'	'0143344']	['TTEEEEEEEE'	'NGVCVIWKGW'	'ON/1//2322'	'4302003433'	'TTEEEEEEEEEE'	'DGYFKIYSKHTP'	'ON213/223322'	'433240334433']	['EEEEE'	'IWKGW'
6JIJ_C 0.0004267385831097 7.337981892468556 0.25 [[151	155]	[124	127]	[18	22]	[28	31]	[9	12]	[289	295]	[289	295]] [3	5	6	1	4	0	2] [[38	42]	[201	204]	[312	316]	[450	453]	[600	603]	[747	753]	[1006	1012]] "[['.SSSE'	'TGDSV'	'}UVU/'	'33430'	'.SSSE'	'YPDKV'	'}UVV/'	'33440']	['EEEE'	'FHVT'	'13/2'	'2403'	'EEEE'	'FKIY'	'13/2'	'2403']	['EEEEE'	'VSVTY'
4P16_A 0.0010347120389032 5.443558781723717 0.2704309063893011 [[310	316]	[305	318]	[295	299]	[105	109]	[246	250]	[80	85]	[63	71]] [3	5	6	1	4	0	2] [[47	53]	[201	209]	[283	287]	[424	428]	[546	550]	[763	768]	[954	962]] "[['EEEEEEE'	'VLFPGQK'	'/012233'	'0123344'	'EEEEEEE'	'VLHSTQD'	'/032233'	'0143344']	['EEEEEEEEEEEEEE'	'CKVTDVLFPGQKYS'	'13/23/01223322'	'24034012334433'	'EEEEEEEEE'	'FKIYSKHTP'	'13/223322'	'240334433']	['S.EEE'	'GTVSK'
4JTV_A 0.0023433805751976 2.292595346887442 0.2391304347826086 [[181	187]	[169	173]	[168	171]	[245	249]	[167	172]	[65	67]	[104	107]] [3	5	6	1	4	0	2] [[47	53]	[207	211]	[313	316]	[394	398]	[546	551]	[768	770]	[1009	1012]] "[['EEEEEEE'	'VLWGIHH'	'/022/33'	'0133044'	'EEEEEEE'	'VLHSTQD'	'/032233'	'0143344']	['EEEE.'	'KSYIN'	'322/]'	'43304'	'EEE..'	'HTPIN'	'322Y]'	'43304']	['EEEE'	'SKSY'
4JTX_E 0.0023704662551902 2.3507697127694422 0.2025316455696202 [[129	132]	[169	173]	[168	171]	[245	249]	[167	172]	[65	67]	[104	107]] [3	5	6	1	4	0	2] [[38	41]	[207	211]	[313	316]	[394	398]	[546	551]	[768	770]	[1009	1012]] "[['.SSS'	'WPNH'	'}UVV'	'3344'	'.SSS'	'YPDK'	'}UVV'	'3344']	['EEEE.'	'KSYIN'	'322/]'	'43304'	'EEE..'	'HTPIN'	'322Y]'	'43304']	['EEEE'	'SKSY'
6VJV_B 0.0001177859952331 4.489592171916464 0.3970588235294112 [[52	54]	[14	16]	[4	6]	[15	17]	[3	6]	[69	71]	[67	71]] [3	5	6	1	4	0	2] [[47	49]	[195	197]	[311	313]	[432	434]	[593	596]	[762	764]	[953	957]] "[['EEE'	'VLE'	'/03'	'014'	'EEE'	'VLH'	'/03'	'014']	['EEE'	'EEV'	'33/'	'440'	'EEE'	'KNI'	'33/'	'440']	['EEE'	'SIT'
1YKS_A 0.001646415881281 5.9047068168824985 0.1958041958041956 [[474	476]	[223	225]	[233	237]	[520	525]	[475	486]	[296	299]	[370	375]] [3	5	6	1	4	0	2] [[49	51]	[225	227]	[296	300]	[380	385]	[547	558]	[739	742]	[1013	1018]] "[['EEE'	'DSY'	'322'	'433'	'EEE'	'HST'	'322'	'433']	['EEE'	'TLV'	'20/'	'310'	'EEE'	'PLV'	'20/'	'310']	['HHHHH'	'LSEMK'
3TRK_A 0.0018296425000895 6.129294510695275 0.1147327249022163 [[1251	1254]	[1027	1029]	[1075	1079]	[1093	1103]	[1253	1258]	[1319	1323]	[1315	1322]] [3	5	6	1	4	0	2] [[48	51]	[210	212]	[312	316]	[361	368]	[547	552]	[762	766]	[951	958]] "[['EEEE'	'LKPG'	'0322'	'1433'	'EEEE'	'LHST'	'0322'	'1433']	['...'	'IKL'	'Y]Z'	'041'	'...'	'INL'	'Y]Z'	'041']	['EEEEE'	'VSVYY'
4KPQ_E 0.0024333502683944 2.054715575021517 0.3297045101088647 [[162	169]	[229	234]	[164	169]	[243	247]	[137	140]	[62	66]	[63	66]] [3	5	6	1	4	0	2] [[45	52]	[200	205]	[312	317]	[395	399]	[565	568]	[766	770]	[1005	1008]] "[['..EEEEEE'	'PVISKTYN'	'}Y/23223'	'30034334'	'.SEEEEEE'	'SSVLHSTQ'	'}U/03223'	'33014334']	['EEEEEE'	'WMKIYW'	'213/22'	'324033'	'EEEEEE'	'YFKIYS'	'213/22'	'324033']	['EEEEEE'	'ISKTYN'
1JQR_A 0.0013145256901579 2.669330317240687 0.4716006884681585 [[95	98]	[26	28]	[95	98]	[34	36]	[20	24]	[110	113]	[62	67]] [3	5	6	1	4	0	2] [[49	52]	[226	228]	[314	317]	[433	435]	[541	545]	[769	772]	[977	982]] "[['EEEE'	'KTYQ'	'3223'	'4334'	'EEEE'	'HSTQ'	'3223'	'4334']	['EEE'	'LIK'	'0/3'	'104'	'EEE'	'LVD'	'0/3'	'104']	['EEEE'	'KTYQ'
2WPO_A 0.005726683161275 2.6891066670438333 0.0 [[26	29]	[172	174]	[222	225]	[219	224]	[14	18]	[123	126]	[38	45]] [3	5	6	1	4	0	2] [[38	41]	[203	205]	[296	299]	[365	370]	[595	599]	[766	769]	[951	958]] "[['..SS'	'SPDE'	'}}VV'	'3344'	'.SSS'	'YPDK'	'}UVV'	'3344']	['EEE'	'VYG'	'/22'	'033'	'EEE'	'IYS'	'/22'	'033']	['HHHH'	'LGNS'
5HRB_A 0.0004218762612351 2.8225105196274125 0.5106007067137801 [[95	98]	[26	28]	[95	98]	[34	36]	[20	24]	[110	113]	[126	129]] [3	5	6	1	4	0	2] [[49	52]	[226	228]	[314	317]	[433	435]	[541	545]	[769	772]	[1013	1016]] [['EEEE'	'KTYQ'	'3223'	'4334'	'EEEE'	'HSTQ'	'3223'	'4334']	['EEE'	'LIK'	'0/3'	'104'	'EEE'	'LVD'	'0/3'	'104']	['EEEE'	'KTYQ'
5JER_C 0.0017684180345236 3.875312706683481 0.2284482758620682 [[303	305]	[204	207]	[407	411]	[396	399]	[241	244]	[404	409]	[406	416]] [3	5	6	1	4	0	2] [[38	40]	[201	204]	[298	302]	[421	424]	[593	596]	[746	751]	[954	963]] "[['.SS'	'SGH'	'}UV'	'334'	'.SS'	'YPD'	'}UV'	'334']	['EEEE'	'FEVT'	'13/2'	'2403'	'EEEE'	'FKIY'	'13/2'	'2403']	['HHHHH'	'QYKAY'
6A4K_D 0.0025126183226972 2.392964733942521 0.1430481283422462 [[192	198]	[180	184]	[179	182]	[256	260]	[178	183]	[76	78]	[115	118]] [3	5	6	1	4	0	2] [[47	53]	[207	211]	[313	316]	[394	398]	[546	551]	[768	770]	[1009	1012]] "[['EEEEEEE'	'VLWGIHH'	'/022/33'	'0133044'	'EEEEEEE'	'VLHSTQD'	'/032233'	'0143344']	['EEEE.'	'KSYIN'	'322/]'	'43304'	'EEE..'	'HTPIN'	'322Y]'	'43304']	['EEEE'	'SKSY'
6UJY_A 0.0017369201292542 9.481658249219471 0.0727728983688826 [[349	353]	[338	352]	[103	107]	[122	126]	[455	468]	[262	267]	[396	404]] [3	5	6	1	4	0	2] [[48	52]	[200	209]	[309	313]	[405	409]	[592	599]	[761	766]	[1002	1010]] "[['EEEEE'	'LKTGK'	'03223'	'14334'	'EEEEE'	'LHSTQ'	'03223'	'14334']	['EEEEEEETTEEEEEE'	'TYQIYQEPFKNLKTG'	'223/233NM330322'	'334034432441433'	'EEEEEEEEEE'	'YFKIYSKHTP'	'213/223322'	'3240334433']	['.SEEE'	'KKSVT'
2WRB_C 0.0140738742310298 1.0679437602633888 0.6347992351816434 [[164	168]	[256	260]	[301	304]	[242	246]	[242	245]	[190	194]	[410	453]] [3	5	6	1	4	0	2] [[49	53]	[200	204]	[284	287]	[395	399]	[539	542]	[764	768]	[953	1015]] "[['EEEEE'	'KGSYN'	'32223'	'43334'	'EEEEE'	'HSTQD'	'32233'	'43344']	['EEEEE'	'GFKIS'	'213/2'	'32403'	'EEEEE'	'YFKIY'	'213/2'	'32403']	['.EEE'	'TIGE'
1RPU_A 0.0023423791723544 1.7208679577425137 0.4818024263431533 [[61	63]	[58	63]	[120	125]	[19	22]	[120	125]	[83	85]	[131	136]] [3	5	6	1	4	0	2] [[49	51]	[204	209]	[311	316]	[413	416]	[594	599]	[763	765]	[953	958]] "[['EEE'	'ESW'	'322'	'433'	'EEE'	'HST'	'322'	'433']	['EEEEEE'	'GFKESW'	'213322'	'324433'	'EEEEEE'	'YSKHTP'	'223322'	'334433']	['EEEEEE'	'SVTISG'
5GRB_C 0.0021049695059673 2.4566256066835868 0.2837837837837831 [[287	290]	[154	156]	[151	155]	[218	221]	[126	131]	[308	312]	[304	312]] [3	5	6	1	4	0	2] [[39	42]	[203	205]	[282	286]	[433	436]	[597	602]	[761	765]	[1005	1014]] "[['SSSE'	'GKAI'	'UVT/'	'3420'	'SSSE'	'PDKV'	'UVV/'	'3440']	['EEE'	'VYS'	'/22'	'033'	'EEE'	'IYS'	'/22'	'033']	['T..EE'	'HSSVY'
3R0F_A 0.0066422405590564 2.434007611555152 0.0011695906432751 [[119	123]	[159	164]	[116	121]	[117	122]	[35	38]	[2	9]	[142	145]] [3	5	6	1	4	0	2] [[47	51]	[200	205]	[285	290]	[431	436]	[609	612]	[761	768]	[968	971]] "[['EEEEE'	'VVQYG'	'//322'	'00433'	'EEEEE'	'VLHST'	'/0322'	'01433']	['EEEEEE'	'GIHIGG'	'2/3/22'	'304033'	'EEEEEE'	'YFKIYS'	'213/22'	'324033']	['EEEEEE'	'VGDVVQ'
3P4O_A 0.0022135278310198 1.5732261732436408 0.5213523131672597 [[110	115]	[96	116]	[171	178]	[7	12]	[31	35]	[56	61]	[142	145]] [3	5	6	1	4	0	2] [[48	53]	[196	208]	[295	302]	[396	401]	[573	577]	[746	751]	[1008	1011]] "[['EEEEEE'	'LRGYQQ'	'042233'	'153344'	'EEEEEE'	'LHSTQD'	'032233'	'143344']	['EEEEEEEE.TTS.EEEEEEEE'	'QVISGAEVGSDGRLLRGYQQY'	'3//2213/}NOU^00422332'	'400332403343511533443'	'EETTEEEEEEEEE'	'NIDGYFKIYSKHT'	'3/ON213/22332'	'4043324033443']	['HHHHHHHH'	'YLKNGNAT'
3R24_A 0.0025631410621934 1.966562463755044 0.3380281690140843 [[163	166]	[191	195]	[166	170]	[207	211]	[164	167]	[80	84]	[220	227]] [3	5	6	1	4	0	2] [[48	51]	[200	204]	[286	290]	[395	399]	[548	551]	[768	772]	[985	992]] [['EEEE'	'LGGS'	'0222'	'1333'	'EEEE'	'LHST'	'0322'	'1433']	['EEEEE'	'TAFVT'	'211/2'	'32203'	'EEEEE'	'YFKIY'	'213/2'	'32403']	['EEEEE'	'SIAVK'
5WFI_B 0.0013161874874263 4.158971253585121 0.3133640552995393 [[1873	1876]	[1863	1876]	[1872	1876]	[1823	1849]	[1876	1887]	[1673	1676]	[1685	1690]] [3	5	6	1	4	0	2] [[49	52]	[201	206]	[313	317]	[430	437]	[540	554]	[770	773]	[1002	1007]] "[['EEEE'	'HYTH'	'3223'	'4334'	'EEEE'	'HSTQ'	'3223'	'4334']	['EEEEEESSSEEEEE'	'ANIFTGGSVGHYTH'	'13/122UUR23223'	'24023333034334'	'EEEEEE'	'FKIYSK'	'13/223'	'240334']	['EEEEE'	'GHYTH'
6IK9_D 0.0021452404220109 2.055879920989983 0.4895470383275264 [[349	353]	[331	352]	[412	417]	[351	355]	[329	341]	[262	267]	[256	266]] [3	5	6	1	4	0	2] [[48	52]	[195	209]	[284	289]	[396	400]	[539	551]	[761	766]	[992	1003]] "[['EEEEE'	'LKTGK'	'03223'	'14334'	'EEEEE'	'LHSTQ'	'03223'	'14334']	['EEETTEEEEEEEEETTEEEEEE'	'KQGQGQWTYQIYQEPFKNLKTG'	'332ON32223/233NM330322'	'4434343334034432441433'	'EEETTEEEEEEEEEE'	'KNIDGYFKIYSKHTP'	'33/ON213/223322'	'440433240334433']	['..EEEE'	'PEWEFV'
7K37_A 0.0017585957845599 1.9635129050965696 0.6347992351816434 [[58	61]	[210	214]	[134	140]	[165	168]	[137	146]	[105	107]	[108	112]] [3	5	6	1	4	0	2] [[47	50]	[206	210]	[284	290]	[394	397]	[540	549]	[739	741]	[959	963]] "[['EEEE'	'ILDG'	'/032'	'0143'	'EEEE'	'VLHS'	'/032'	'0143']	['EEEE.'	'QQTII'	'332/Y'	'44300'	'EEEE.'	'KHTPI'	'3322Y'	'44330']	['..EEEEE'	'GGSNADK'
2HD0_K 0.013751260008466 0.8873816392843711 0.8230277185501063 [[188	190]	[122	124]	[141	146]	[189	192]	[134	136]	[105	109]] [5	6	1	4	0	2] [[197	199]	[297	299]	[438	443]	[544	547]	[766	768]	[1000	1004]] "[['ETT'	'ING'	'/ON'	'043'	'ETT'	'IDG'	'/ON'	'043']	['HHH'	'GHY'	'$%$'	'343'	'HHH'	'SET'	'$%$'	'343']	['.TTTS.'	'YNHLTP'	'}OOLU}'	'344133'	'.TTTT.'	'SNNLDS'	'}OOLO}'
7K39_A 0.0016166988658277 1.957230738043731 0.6569767441860459 [[58	61]	[210	214]	[134	140]	[165	168]	[124	146]	[105	107]	[108	112]] [3	5	6	1	4	0	2] [[47	50]	[206	210]	[284	290]	[394	397]	[521	549]	[739	741]	[959	963]] "[['EEEE'	'ILDG'	'/032'	'0143'	'EEEE'	'VLHS'	'/032'	'0143']	['EEEE.'	'QQTII'	'332/Y'	'44300'	'EEEE.'	'KHTPI'	'3322Y'	'44330']	['..EEEEE'	'GGSNADK'
5X5B_A 0.008040205953954 1.258105704930755 0.3571428571428565 [[1051	1054]	[188	208]	[270	299]	[342	389]	[518	599]	[745	755]	[933	1001]] [3	5	6	1	4	0	2] [[50	53]	[195	215]	[283	312]	[355	402]	[532	613]	[763	773]	[951	1019]] "[['EEEE'	'PSQE'	'2233'	'3344'	'EEEE'	'STQD'	'2233'	'3344']	['EEETTEEEEEEEE.....SSS'	'KNKDGFLYVYKGYQPIDVVRD'	'333ON102/2322]}Y]YRWV'	'444432130343343040054'	'EEETTEEEEEEEEEE...SSS'	'KNIDGYFKIYSKHTPINLVRD'	'33/ON213/223322Y]ZRWV'	'440433240334433041054']	['SSEEEEEETTSSHHHHHHHHHT.S...SEE'	'GTITDAVDCSQNPLAELKCSVKSFEIDKGI'
6VJV_A 0.0008957889362565 4.458497620332876 0.3879870129870131 [[52	54]	[14	16]	[4	6]	[15	17]	[3	6]	[69	71]	[67	71]] [3	5	6	1	4	0	2] [[47	49]	[195	197]	[311	313]	[432	434]	[593	596]	[762	764]	[953	957]] "[['EEE'	'VLE'	'/03'	'014'	'EEE'	'VLH'	'/03'	'014']	['EEE'	'EEV'	'33/'	'440'	'EEE'	'KNI'	'33/'	'440']	['EEE'	'SIT'
4R3D_B 0.0011859011420258 5.358791153757847 0.333853354134165 [[311	317]	[306	321]	[279	284]	[106	110]	[247	251]	[81	86]	[64	72]] [3	5	6	1	4	0	2] [[47	53]	[201	211]	[314	319]	[424	428]	[546	550]	[763	768]	[954	962]] "[['EEEEEEE'	'VLFPGQK'	'/012233'	'0123344'	'EEEEEEE'	'VLHSTQD'	'/032233'	'0143344']	['EEEEEEEEEEEEEE..'	'CKVTDVLFPGQKYSSD'	'13/23/01223322}]'	'2403401233443334'	'EEEEEEEEE..'	'FKIYSKHTPIN'	'13/223322Y]'	'24033443304']	['EEEEEE'	'HYVHAR'
4C56_K 0.0130043808478019 0.8659566778319576 0.85466377440347 [[171	174]	[170	174]	[99	103]	[155	159]	[142	146]	[83	85]	[82	86]] [3	5	6	1	4	0	2] [[50	53]	[203	207]	[312	316]	[397	401]	[597	601]	[768	770]	[1005	1009]] [['EEEE'	'YTQQ'	'2233'	'3344'	'EEEE'	'STQD'	'2233'	'3344']	['EEEEE'	'VYTQQ'	'/2233'	'03344'	'EEEEE'	'IYSKH'	'/2233'	'03344']	['EEEEE'	'VTVYP'
4JTX_C 0.0022148250821661 2.363024265396694 0.2934947049924359 [[129	132]	[169	173]	[168	171]	[245	249]	[167	172]	[65	67]	[104	107]] [3	5	6	1	4	0	2] [[38	41]	[207	211]	[313	316]	[394	398]	[546	551]	[768	770]	[1009	1012]] "[['.SSS'	'WPNH'	'}UVV'	'3344'	'.SSS'	'YPDK'	'}UVV'	'3344']	['EEEE.'	'KSYIN'	'322/]'	'43304'	'EEE..'	'HTPIN'	'322Y]'	'43304']	['EEEE'	'SKSY'
4JTX_A 0.0023160091851019 2.339758167296076 0.2895927601809951 [[129	132]	[169	173]	[168	171]	[245	249]	[167	172]	[65	67]	[104	107]] [3	5	6	1	4	0	2] [[38	41]	[207	211]	[313	316]	[394	398]	[546	551]	[768	770]	[1009	1012]] "[['.SSS'	'WPNH'	'}UVV'	'3344'	'.SSS'	'YPDK'	'}UVV'	'3344']	['EEEE.'	'KSYIN'	'322/]'	'43304'	'EEE..'	'HTPIN'	'322Y]'	'43304']	['EEEE'	'SKSY'
4E7K_B 0.001852783013295 3.045414296943091 0.2536656891495594 [[179	184]	[153	158]	[224	226]	[120	122]	[155	158]	[225	232]	[224	232]] [3	5	6	1	4	0	2] [[45	50]	[204	209]	[298	300]	[462	464]	[546	549]	[761	768]	[990	998]] "[['.SEEEE'	'PKVIHS'	'}V//32'	'340043'	'.SEEEE'	'SSVLHS'	'}U/032'	'330143']	['EEEEEE'	'TWLYPT'	'220222'	'331333'	'EEEEEE'	'YSKHTP'	'223322'	'334433']	['HHH'	'NSD'
6DID_C 0.0308579475211949 0.8647798622002891 0.6569767441860459 [[216	220]	[174	178]	[216	219]	[127	131]	[155	159]	[209	212]	[208	212]] [3	5	6	1	4	0	2] [[49	53]	[196	200]	[314	317]	[430	434]	[594	598]	[761	764]	[1006	1010]] "[['EEEEE'	'EYTKK'	'32233'	'43344'	'EEEEE'	'HSTQD'	'32233'	'43344']	['EETTE'	'EVDGT'	'3/ON2'	'40433'	'EETTE'	'NIDGY'	'3/ON2'	'40433']	['EEEE'	'EYTK'
5F4P_D 0.0020550193947502 7.019538651550553 0.0264105642256904 [[225	239]	[444	451]	[336	341]	[441	449]	[224	228]	[68	71]	[340	349]] [3	5	6	1	4	0	2] [[47	52]	[200	209]	[297	302]	[393	401]	[609	613]	[738	741]	[1002	1012]] "[['EEEE..TT..SEEEE'	'ILKDNNKTFNGTGPD'	'/033]]ON[]U2223'	'014444432433334'	'EEEEEE'	'VLHSTQ'	'/03223'	'014334']	['EEEEEEEE'	'TFNSNITG'	'21323/22'	'32434033'	'EEEEEEEEEE'	'YFKIYSKHTP'	'213/223322'	'3240334433']	['HHHHHH'	'SKWNNT'
3QZR_A 0.0082335316696811 2.430663163808361 0.0 [[130	133]	[159	164]	[116	121]	[117	122]	[35	38]	[2	9]	[142	145]] [3	5	6	1	4	0	2] [[49	52]	[200	205]	[285	290]	[431	436]	[609	612]	[761	768]	[968	971]] "[['EEEE'	'KPTH'	'3223'	'4334'	'EEEE'	'HSTQ'	'3223'	'4334']	['EEEEEE'	'GIHIGG'	'2/3/22'	'304033'	'EEEEEE'	'YFKIYS'	'213/22'	'324033']	['EEEEEE'	'VGDVVQ'
6CRX_A 0.0096713761640829 1.3394347889520055 0.2008426966292129 [[45	57]	[65	71]	[268	306]	[345	389]	[509	599]	[743	755]	[933	1001]] [3	5	6	1	4	0	2] [[41	53]	[202	208]	[281	319]	[358	402]	[523	613]	[761	773]	[951	1019]] "[['SEE..SEEEEEEE'	'EIFRSDTLYLTQD'	'V/1^}V2020233'	'4025343131344'	'SEE..SEEEEEEE'	'KVFRSSVLHSTQD'	'V/1^}U/032233'	'4025330143344']	['EEEEEEE'	'NVTGFHT'	'3/22132'	'4033243'	'EEEEEEE'	'KIYSKHT'	'3/22332'	'4033443']	['TTS.EEEEEESSS.HHHHHHHHHT.SS..SS.EEEEEEE'	'ENGTITDAVDGSQNPLAELKGSVKSFEIDKGIYQTSNFR'
4ZUH_A 0.0018178362410861 7.23077074997248 0.1522911051212934 [[148	150]	[171	174]	[48	52]	[28	31]	[66	78]	[259	265]	[258	269]] [3	5	6	1	4	0	2] [[50	52]	[202	205]	[305	309]	[450	453]	[594	599]	[764	770]	[993	1005]] "[['EEE'	'GYN'	'223'	'334'	'EEE'	'STQ'	'223'	'334']	['EEEE'	'HVGS'	'3/22'	'4033'	'EEEE'	'KIYS'	'3/22'	'4033']	['SS...'	'TSTID'
3D23_D 0.001587078030737 7.406921277717879 0.2284482758620682 [[79	81]	[78	81]	[79	82]	[28	31]	[149	153]	[291	297]	[291	297]] [3	5	6	1	4	0	2] [[50	52]	[203	206]	[315	318]	[450	453]	[549	553]	[747	753]	[1006	1012]] "[['EEE'	'SYQ'	'223'	'334'	'EEE'	'STQ'	'223'	'334']	['EEEE'	'VSYQ'	'/223'	'0334'	'EEEE'	'IYSK'	'/223'	'0334']	['EEEE'	'SYQM'
5LI2_C 0.0053468958252653 0.9027414912623684 0.9655172413793094 [[390	392]	[126	131]	[129	132]	[32	38]	[416	421]	[494	502]] [5	6	1	4	0	2] [[225	227]	[310	315]	[449	452]	[605	611]	[766	771]	[987	998]] "[['EEE'	'SLV'	'20/'	'310'	'EEE'	'PLV'	'20/'	'310']	['SEEEEE'	'NTLSDS'	'V20232'	'431343'	'SEEEEE'	'KGIYQT'	'V2/232'	'430343']	['EEEE'	'SDSL'	'2320'	'3431'	'EEEE'	'YNYL'	'2320'
5LI2_F 0.0053466323724824 0.9027556257810828 0.9655172413793094 [[390	392]	[126	131]	[129	132]	[32	38]	[416	421]	[494	502]] [5	6	1	4	0	2] [[225	227]	[310	315]	[449	452]	[605	611]	[766	771]	[987	998]] "[['EEE'	'SLV'	'20/'	'310'	'EEE'	'PLV'	'20/'	'310']	['SEEEEE'	'NTLSDS'	'V20232'	'431343'	'SEEEEE'	'KGIYQT'	'V2/232'	'430343']	['EEEE'	'SDSL'	'2320'	'3431'	'EEEE'	'YNYL'	'2320'
7BR7_C 0.001941014787829 2.8732569994622223 0.3053435114503815 [[427	429]	[18	20]	[118	122]	[433	438]	[77	82]	[340	346]	[336	344]] [3	5	6	1	4	0	2] [[39	41]	[226	228]	[295	299]	[429	434]	[592	597]	[765	771]	[953	961]] "[['SSS'	'YEE'	'UVV'	'344'	'SSS'	'PDK'	'UVV'	'344']	['EEE'	'LVH'	'0/3'	'104'	'EEE'	'LVD'	'0/3'	'104']	['HHHHH'	'SLFEG'
2GP1_G 0.0015550336116516 6.588867565324252 0.2818590704647676 [[376	380]	[173	180]	[376	380]	[173	181]	[298	301]	[353	355]	[203	211]] [3	5	6	1	4	0	2] [[47	51]	[202	208]	[312	316]	[394	400]	[600	603]	[771	773]	[1004	1012]] "[['EEEEE'	'IIKGT'	'//322'	'00433'	'EEEEE'	'VLHST'	'/0322'	'01433']	['EEEEEEEE'	'DITFSKQT'	'3/212332'	'40323443'	'EEEEEEE'	'KIYSKHT'	'3/22332'	'4033443']	['EEEEE'	'IIKGT'
5OA3_L 0.0186025070411137 1.085331421561352 0.5659340659340653 [[142	146]	[91	93]	[127	130]	[85	89]	[142	146]	[50	52]	[48	50]] [3	5	6	1	4	0	2] [[47	51]	[224	226]	[311	314]	[399	403]	[584	588]	[771	773]	[954	956]] [['EEEEE'	'VLKVT'	'/03/2'	'01403'	'EEEEE'	'VLHST'	'/0322'	'01433']	['EEE'	'DYL'	'320'	'431'	'EEE'	'EPL'	'320'	'431']	['EEEE'	'TVGE'
4N8V_A 0.027796326995424 0.8882786185997008 0.6897233201581019 [[99	102]	[94	102]	[89	94]	[88	99]	[31	35]	[56	61]	[68	75]] [3	5	6	1	4	0	2] [[50	53]	[200	207]	[281	286]	[426	436]	[573	577]	[746	751]	[988	995]] "[['EEEE'	'YGED'	'2233'	'3344'	'EEEE'	'STQD'	'2233'	'3344']	['EEEEEEEEE'	'TIQIMYGED'	'2/3/12233'	'304023344'	'EEEEEEEE'	'YFKIYSKH'	'213/2233'	'32403344']	['TTS..E'	'EDGSHT'
3D23_B 0.0021670316039603 7.466545258340417 0.0202863961813841 [[79	81]	[78	81]	[79	82]	[28	31]	[159	175]	[291	297]	[291	297]] [3	5	6	1	4	0	2] [[50	52]	[203	206]	[315	318]	[450	453]	[538	550]	[747	753]	[1006	1012]] "[['EEE'	'SYQ'	'223'	'334'	'EEE'	'STQ'	'223'	'334']	['EEEE'	'VSYQ'	'/223'	'0334'	'EEEE'	'IYSK'	'/223'	'0334']	['EEEE'	'SYQM'
2V6J_A 0.0021228580233042 3.969790989478932 0.185852981969486 [[257	259]	[255	259]	[257	261]	[252	260]	[288	294]	[107	110]	[348	363]] [3	5	6	1	4	0	2] [[49	51]	[205	209]	[314	318]	[393	401]	[526	532]	[739	742]	[1011	1018]] "[['EEE'	'QGP'	'322'	'433'	'EEE'	'HST'	'322'	'433']	['EEEEE'	'SMQGP'	'21322'	'32433'	'EEEEE'	'SKHTP'	'23322'	'34433']	['EEEEE'	'QGPIA'
6HJC_A 0.0010641192548218 3.0787209440484697 0.4947552447552445 [[227	230]	[89	92]	[126	128]	[159	164]	[160	164]	[126	134]	[184	190]] [3	5	6	1	4	0	2] [[38	41]	[205	208]	[298	300]	[394	399]	[595	599]	[762	770]	[999	1005]] "[['.SSS'	'TWED'	'}UVV'	'3344'	'.SSS'	'YPDK'	'}UVV'	'3344']	['EEEE'	'SHHY'	'2332'	'3443'	'EEEE'	'SKHT'	'2332'	'3443']	['HHH'	'QYD'
6Q0E_A 0.009029126026915 2.2569773381435168 0.015439429928741 [[178	184]	[166	170]	[165	168]	[63	66]	[232	237]	[63	65]	[102	105]] [3	5	6	1	4	0	2] [[47	53]	[207	211]	[313	316]	[365	368]	[547	552]	[768	770]	[1009	1012]] "[['EEEEEEE'	'VLWGVHH'	'/022/33'	'0133044'	'EEEEEEE'	'VLHSTQD'	'/032233'	'0143344']	['EEEE.'	'NSYVN'	'322/]'	'43304'	'EEE..'	'HTPIN'	'322Y]'	'43304']	['EEEE'	'SNSY'
4S1T_E 0.0008102119129743 7.304149963132447 0.3485804416403784 [[129	133]	[280	284]	[289	291]	[286	295]	[32	37]	[220	224]	[211	216]] [3	5	6	1	4	0	2] [[38	42]	[201	205]	[315	317]	[427	436]	[575	580]	[769	773]	[955	960]] "[['.SSEE'	'STNAV'	'}UV1/'	'33420'	'.SSSE'	'YPDKV'	'}UVV/'	'33440']	['EEEEE'	'CTVTY'	'12/22'	'23033'	'EEEEE'	'FKIYS'	'13/22'	'24033']	['EEE'	'SSK'
4O6B_A 0.0080873275478029 0.9518278007890418 0.8999999999999992 [[294	298]	[200	204]	[84	88]	[305	312]	[16	19]	[73	80]	[75	79]] [3	5	6	1	4	0	2] [[44	48]	[204	208]	[308	312]	[443	450]	[548	551]	[761	768]	[977	981]] "[['..S.E'	'RGPSL'	'^}U}0'	'53331'	'..SEE'	'RSSVL'	'^}U/0'	'53301']	['EEEEE'	'YWIES'	'22/32'	'33043'	'EEEEE'	'YSKHT'	'22332'	'33443']	['...EE'	'VKLTI'
1FZM_A 0.0025786934391848 1.7307047578893426 0.4818024263431533 [[110	115]	[96	116]	[31	34]	[7	12]	[31	35]	[56	61]	[142	145]] [3	5	6	1	4	0	2] [[48	53]	[196	208]	[286	289]	[396	401]	[573	577]	[746	751]	[1008	1011]] "[['EEEEEE'	'LRGYQQ'	'042233'	'153344'	'EEEEEE'	'LHSTQD'	'032233'	'143344']	['EEEEEEEE.TTS.EEEEEEEE'	'QVISGCEVGSDGRLLRGYQQY'	'3//2213/}NOU^00422332'	'400332403343511533443'	'EETTEEEEEEEEE'	'NIDGYFKIYSKHT'	'3/ON213/22332'	'4043324033443']	['EEEE'	'TEFV'
5EG7_A 0.0018867629251504 2.490653586877309 0.4202657807308969 [[329	334]	[445	447]	[371	375]	[446	452]	[393	395]	[428	435]] [5	6	1	4	0	2] [[200	205]	[283	285]	[399	403]	[523	529]	[769	771]	[1010	1017]] "[['EEEEEE'	'TFKRTS'	'213422'	'324533'	'EEEEEE'	'YFKIYS'	'213/22'	'324033']	['S.E'	'WGI'	'U}/'	'330'	'S.E'	'GTI'	'U}/'	'330']	['EEEEE'	'TAILR'	'21/04'	'32015'	'EEEEE'	'SFVIR'	'21//4'
2WPO_D 0.0073695025417693 2.6769988603146952 0.0047003525264388 [[26	29]	[172	174]	[222	225]	[219	224]	[14	18]	[123	126]	[38	45]] [3	5	6	1	4	0	2] [[38	41]	[203	205]	[296	299]	[365	370]	[595	599]	[766	769]	[951	958]] "[['..SS'	'SPDE'	'}}VV'	'3344'	'.SSS'	'YPDK'	'}UVV'	'3344']	['EEE'	'VYG'	'/22'	'033'	'EEE'	'IYS'	'/22'	'033']	['HHHH'	'LGNS'
3LAN_B 0.0023189419635232 2.000763192060348 0.5079365079365079 [[349	353]	[331	352]	[350	353]	[351	355]	[329	341]	[262	267]	[256	266]] [3	5	6	1	4	0	2] [[48	52]	[195	209]	[314	317]	[396	400]	[539	551]	[761	766]	[992	1003]] "[['EEEEE'	'LKTGK'	'03223'	'14334'	'EEEEE'	'LHSTQ'	'03223'	'14334']	['EEETTEEEEEEESSTT.EEEEE'	'KQGQGQWTYQIYQEPFKNLKTG'	'332ON32223/2VVNM]30322'	'4434343334034432441433'	'EEETTEEEEEEEEEE'	'KNIDGYFKIYSKHTP'	'33/ON213/223322'	'440433240334433']	['EEEE'	'KTGK'
5D2L_C 0.0008062200205911 2.116212379557169 0.6964285714285705 [[110	115]	[112	116]	[213	218]	[237	243]	[31	35]	[56	61]	[68	75]] [3	5	6	1	4	0	2] [[48	53]	[204	208]	[312	317]	[373	379]	[573	577]	[746	751]	[988	995]] "[['EEEEEE'	'LRGYHQ'	'042233'	'153344'	'EEEEEE'	'LHSTQD'	'032233'	'143344']	['EEEEE'	'GYHQY'	'22332'	'33443'	'EEEEE'	'YSKHT'	'22332'	'33443']	['EEEEEE'	'ITLTWQ'
4F2M_F 0.0158470895831648 1.1236251893302365 0.5405405405405401 [[642	648]	[633	646]	[642	647]	[563	568]	[638	643]] [3	5	6	1	4] [[47	53]	[195	208]	[312	317]	[394	399]	[594	599]] [['EEEEEEE'	'IYEEGDN'	'/233233'	'0344344'	'EEEEEEE'	'VLHSTQD'	'/032233'	'0143344']	['EEEEEEEEEEEEEE'	'EQVVRSLYVIYEEG'	'33//4202//2332'	'44005313003443'	'EEETTEEEEEEEEE'	'KNIDGYFKIYSKHT'	'33/ON213/22332'	'44043324033443']	['EEEEEE'	'IYEEGD'	'/23323'	'034434'	'EEEEEE'	'IYQTSN'	'/23223'	'034334']	['EEEEEE'	'HSTMKS'	'322132'	'433243'
7K3A_A 0.0016085295572171 1.9089133141580952 0.6930693069306935 [[58	61]	[210	214]	[134	140]	[165	168]	[124	146]	[105	107]	[108	112]] [3	5	6	1	4	0	2] [[47	50]	[206	210]	[284	290]	[394	397]	[521	549]	[739	741]	[959	963]] "[['EEEE'	'ILDG'	'/032'	'0143'	'EEEE'	'VLHS'	'/032'	'0143']	['EEEE.'	'QQTII'	'332/Y'	'44300'	'EEEE.'	'KHTPI'	'3322Y'	'44330']	['..EEEEE'	'GGSNADK'
2G9H_B 0.0159106519657171 0.640531029056282 0.8832599118942719 [[161	163]	[156	159]	[99	103]	[155	159]	[142	146]	[83	85]	[82	86]] [3	5	6	1	4	0	2] [[48	50]	[224	227]	[312	316]	[397	401]	[597	601]	[768	770]	[1005	1009]] [['EEE'	'LET'	'032'	'143'	'EEE'	'LHS'	'032'	'143']	['EEEE'	'QTLV'	'320/'	'4310'	'EEEE'	'EPLV'	'320/'	'4310']	['EEEEE'	'VTVYP'
1H09_A 0.0122147785160855 0.7526350392334697 0.9387755102040808 [[201	204]	[201	204]	[122	127]	[20	25]	[263	266]	[20	22]	[20	25]] [3	5	6	1	4	0	2] [[50	53]	[204	207]	[311	316]	[365	370]	[549	552]	[768	770]	[1006	1011]] "[['EEEE'	'TWKQ'	'2233'	'3344'	'EEEE'	'STQD'	'2233'	'3344']	['EEEE'	'TWKQ'	'2233'	'3344'	'EEEE'	'YSKH'	'2233'	'3344']	['EEEEEE'	'PIYYSY'
4NRJ_C 0.006143761144427 3.205345069724839 0.0011695906432751 [[220	222]	[189	194]	[187	191]	[134	137]	[216	224]	[62	67]	[196	201]] [3	5	6	1	4	0	2] [[50	52]	[203	208]	[312	316]	[430	433]	[543	551]	[762	767]	[985	990]] "[['EEE'	'TTH'	'223'	'334'	'EEE'	'STQ'	'223'	'334']	['EEEEEE'	'VWGFHS'	'/22132'	'033243'	'EEEEEE'	'IYSKHT'	'/22332'	'033443']	['EEEEE'	'ITVWG'
5NFF_P 0.0021608537039609 3.2862760904506727 0.2302158273381291 [[220	224]	[221	224]	[220	224]	[160	165]	[209	213]	[129	135]	[130	136]] [3	5	6	1	4	0	2] [[47	51]	[206	209]	[312	316]	[394	399]	[596	600]	[764	770]	[957	963]] "[['EEEEE'	'IQNTT'	'/3322'	'04433'	'EEEEE'	'VLHST'	'/0322'	'01433']	['EEEE'	'QNTT'	'3322'	'4433'	'EEEE'	'KHTP'	'3322'	'4433']	['EEEEE'	'IQNTT'
2KT5_A 0.0708871549648863 0.8227965681599982 0.5862708719851579 [[144	146]	[144	147]	[105	107]	[116	119]	[56	59]	[129	132]	[88	92]] [3	5	6	1	4	0	2] [[51	53]	[200	203]	[288	290]	[375	378]	[555	558]	[763	766]	[988	992]] "[['EEE'	'PMD'	'213'	'324'	'EEE'	'TQD'	'233'	'344']	['EEEE'	'PMDI'	'213/'	'3240'	'EEEE'	'YFKI'	'213/'	'3240']	['EEE'	'AVD'
5F4U_B 0.0041083040153339 6.93538487694501 0.0011695906432751 [[225	239]	[444	451]	[336	341]	[441	449]	[295	300]	[68	71]	[340	349]] [3	5	6	1	4	0	2] [[47	52]	[200	209]	[297	302]	[393	401]	[551	556]	[738	741]	[1002	1012]] "[['EEEE..TT..SEEEE'	'ILKKNNKTFNGTGPK'	'/033]]ON[]U2223'	'014444432433334'	'EEEEEE'	'VLHSTQ'	'/03223'	'014334']	['EEEEEEEE'	'TMNSNITG'	'21323/22'	'32434033'	'EEEEEEEEEE'	'YFKIYSKHTP'	'213/223322'	'3240334433']	['HHHHHH'	'SKWNNT'
5VBA_A 0.0032704110819109 5.133174139673766 0.0166468489892979 [[1015	1019]	[18	22]	[94	98]	[201	206]	[242	249]	[252	257]	[251	262]] [3	5	6	1	4	0	2] [[48	52]	[200	204]	[315	319]	[432	437]	[548	555]	[762	767]	[954	964]] "[['EEEEE'	'LKIYK'	'03/23'	'14034'	'EEEEE'	'LHSTQ'	'03223'	'14334']	['EEEEE'	'GVEVT'	'2/3/2'	'30403'	'EEEEE'	'YFKIY'	'213/2'	'32403']	['EEEEE'	'TLEAR'
4ZJF_C 0.0022837786140064 2.294487916899569 0.4273789649415689 [[222	226]	[223	226]	[222	226]	[113	116]	[130	136]	[125	137]] [3	5	6	4	0	2] [[47	51]	[206	209]	[312	316]	[534	537]	[764	770]	[953	963]] "[['EEEEE'	'IQNTT'	'/3322'	'04433'	'EEEEE'	'VLHST'	'/0322'	'01433']	['EEEE'	'QNTT'	'3322'	'4433'	'EEEE'	'KHTP'	'3322'	'4433']	['EEEEE'	'IQNTT'	'/3322'	'04433'	'EEEEE'	'IYQTS'	'/2322'
2HD0_A 0.0075232651584667 1.0348846240467768 0.8308351177730184 [[198	201]	[188	190]	[192	194]	[141	146]	[189	194]	[134	136]	[105	109]] [3	5	6	1	4	0	2] [[39	42]	[197	199]	[311	313]	[438	443]	[544	549]	[766	768]	[1000	1004]] "[['SS.E'	'GQEI'	'UV]/'	'3440'	'SSSE'	'PDKV'	'UVV/'	'3440']	['ETT'	'ING'	'/ON'	'043'	'ETT'	'IDG'	'/ON'	'043']	['EEE'	'PVS'
3MEC_B 0.0025759219673629 1.9811999911856475 0.4792387543252587 [[349	353]	[331	352]	[350	353]	[351	355]	[329	341]	[262	267]	[256	266]] [3	5	6	1	4	0	2] [[48	52]	[195	209]	[314	317]	[396	400]	[539	551]	[761	766]	[992	1003]] "[['EEEEE'	'LKTGK'	'03223'	'14334'	'EEEEE'	'LHSTQ'	'03223'	'14334']	['EEETTEEEEEEESSTT.EEEEE'	'KQGQGQWTYQIYQEPFKNLKTG'	'332ON32223/2VVNM]30322'	'4434343334034432441433'	'EEETTEEEEEEEEEE'	'KNIDGYFKIYSKHTP'	'33/ON213/223322'	'440433240334433']	['EEEE'	'KTGK'
4ZJF_A 0.002319295867507 2.306984983525524 0.408566721581548 [[222	226]	[223	226]	[222	226]	[161	166]	[113	116]	[130	136]	[125	137]] [3	5	6	1	4	0	2] [[47	51]	[206	209]	[312	316]	[394	399]	[534	537]	[764	770]	[953	963]] "[['EEEEE'	'IQNTT'	'/3322'	'04433'	'EEEEE'	'VLHST'	'/0322'	'01433']	['EEEE'	'QNTT'	'3322'	'4433'	'EEEE'	'KHTP'	'3322'	'4433']	['EEEEE'	'IQNTT'
2ZE2_A 0.0024543687221968 12.238596746292682 0.0070175438596491 [[349	353]	[327	352]	[103	107]	[122	126]	[51	56]	[262	267]	[396	404]] [3	5	6	1	4	0	2] [[48	52]	[201	209]	[309	313]	[405	409]	[526	531]	[761	766]	[1002	1010]] "[['EEEEE'	'LKTGK'	'03223'	'14334'	'EEEEE'	'LHSTQ'	'03223'	'14334']	['EEEEE.SSSEEEEEEESSTT.EEEEE'	'AEIQKQGQGQWTYQIYQEPFKNLKTG'	'13/33]UVU32223/2VVNM]30322'	'24044434343334034432441433'	'EEEEEEEEE'	'FKIYSKHTP'	'13/223322'	'240334433']	['.SEEE'	'NKSVT'
4ZTB_D 0.0045337230702825 6.719709534094587 0.0011695906432751 [[716	719]	[492	494]	[540	544]	[558	568]	[718	723]	[784	788]	[625	629]] [3	5	6	1	4	0	2] [[48	51]	[210	212]	[312	316]	[361	368]	[547	552]	[762	766]	[960	964]] "[['EEEE'	'LKPG'	'0322'	'1433'	'EEEE'	'LHST'	'0322'	'1433']	['...'	'IKL'	'Y]Z'	'041'	'...'	'INL'	'Y]Z'	'041']	['EEEEE'	'VSVYY'
2HD0_H 0.0062508537427278 0.8833211750912842 0.979166666666667 [[188	190]	[122	124]	[141	146]	[189	192]	[134	136]	[105	109]] [5	6	1	4	0	2] [[197	199]	[297	299]	[438	443]	[544	547]	[766	768]	[1000	1004]] "[['ETT'	'ING'	'/ON'	'043'	'ETT'	'IDG'	'/ON'	'043']	['HHH'	'GHY'	'$%$'	'343'	'HHH'	'SET'	'$%$'	'343']	['.TTTS.'	'YNHLTP'	'}OOLU}'	'344133'	'.TTTT.'	'SNNLDS'	'}OOLO}'
1JLA_B 0.0024529579732722 2.229106054314105 0.4297658862876254 [[349	353]	[331	352]	[350	353]	[412	415]	[329	341]	[262	267]	[256	266]] [3	5	6	1	4	0	2] [[48	52]	[195	209]	[314	317]	[447	450]	[539	551]	[761	766]	[992	1003]] "[['EEEEE'	'LKTGK'	'03223'	'14334'	'EEEEE'	'LHSTQ'	'03223'	'14334']	['EEETTEEEEEEEEETTEEEEEE'	'KQGQGQWTYQIYQEPFKNLKTG'	'332ON32223/233NM330322'	'4434343334034432441433'	'EEETTEEEEEEEEEE'	'KNIDGYFKIYSKHTP'	'33/ON213/223322'	'440433240334433']	['EEEE'	'KTGK'
5F4P_A 0.0033320326667308 6.969086084067032 0.0070175438596491 [[225	239]	[444	451]	[336	341]	[441	449]	[295	300]	[68	71]	[340	349]] [3	5	6	1	4	0	2] [[47	52]	[200	209]	[297	302]	[393	401]	[551	556]	[738	741]	[1002	1012]] "[['EEEE..TT..SEEEE'	'ILKKNNKTFNGTGPK'	'/033]]ON[]U2223'	'014444432433334'	'EEEEEE'	'VLHSTQ'	'/03223'	'014334']	['EEEEEEEE'	'TMNSNITG'	'21323/22'	'32434033'	'EEEEEEEEEE'	'YFKIYSKHTP'	'213/223322'	'3240334433']	['HHHHHH'	'SKWNNT'
5OAC_D 0.0045143255691113 1.0267863752056798 0.9213483146067412 [[128	134]	[258	261]	[158	166]	[57	61]	[127	132]	[293	296]	[223	227]] [3	5	6	1	4	0	2] [[47	53]	[200	203]	[305	313]	[432	436]	[583	588]	[770	773]	[1009	1013]] "[['EEEEEEE'	'VLEVYVN'	'/03/2/3'	'0140304'	'EEEEEEE'	'VLHSTQD'	'/032233'	'0143344']	['EEEE'	'SAKV'	'213/'	'3240'	'EEEE'	'YFKI'	'213/'	'3240']	['S......EE'	'SIGVEKFIP'
2I5J_A 0.0205447087718792 0.7879702388241433 0.8230277185501063 [[349	353]	[338	352]	[350	353]	[441	445]	[455	468]	[262	267]	[256	266]] [3	5	6	1	4	0	2] [[48	52]	[200	209]	[314	317]	[396	400]	[592	599]	[761	766]	[992	1003]] "[['EEEEE'	'LKTGK'	'03223'	'14334'	'EEEEE'	'LHSTQ'	'03223'	'14334']	['EEEEEEETTEEEEEE'	'TYQIYQEPFKNLKTG'	'223/233NM330322'	'334034432441433'	'EEEEEEEEEE'	'YFKIYSKHTP'	'213/223322'	'3240334433']	['EEEE'	'KTGK'
4MYW_A 0.0023433445904581 2.24411677945497 0.4869565217391296 [[112	117]	[169	177]	[111	118]	[90	99]	[225	235]	[233	237]] [3	5	6	1	0	2] [[47	52]	[196	204]	[311	318]	[428	436]	[761	769]	[1001	1005]] "[['EEEEEE'	'VMEYTE'	'/13223'	'024334'	'EEEEEE'	'VLHSTQ'	'/03223'	'014334']	['EETTEEEEE'	'KINDWTEIT'	'3/OO223/2'	'404433403'	'EETTEEEEE'	'NIDGYFKIY'	'3/ON213/2'	'404332403']	['EEEEEEEE'	'TVMEYTEC'	'2/132231'	'30243342'	'EEEEEEEE'	'GIYQTSNF'	'2/232231'
6LGX_B 0.0056163332292151 1.330709410742534 0.502636203866432 [[8	10]	[8	18]	[6	9]	[328	331]	[188	192]	[283	291]	[281	289]] [3	5	6	1	4	0	2] [[51	53]	[205	211]	[311	314]	[448	451]	[605	609]	[762	771]	[953	961]] "[['EEE'	'PDE'	'233'	'344'	'EEE'	'TQD'	'233'	'344']	['EEEE...EE..'	'PDELGPWSPID'	'2330}}}22Y]'	'34413333304'	'EEEEE..'	'SKHTPIN'	'23322Y]'	'3443304']	['EEEE'	'TIPD'
5FFM_A 0.0018323389978266 5.693789025876095 0.3093415007656963 [[474	476]	[223	225]	[233	237]	[475	486]	[296	299]	[370	375]] [3	5	6	4	0	2] [[49	51]	[225	227]	[296	300]	[547	558]	[739	742]	[1013	1018]] "[['EEE'	'DSY'	'322'	'433'	'EEE'	'HST'	'322'	'433']	['EEE'	'TLV'	'20/'	'310'	'EEE'	'PLV'	'20/'	'310']	['HHH-H'	'LSE-K'	'""$%-%'	'134-4'	'HHHHH'	'LSETK'	'""$%$%'
6L70_B 0.0037939849195516 7.0671095427485 0.0023446658851109 [[148	150]	[171	174]	[48	52]	[28	31]	[66	78]	[259	265]	[258	267]] [3	5	6	1	4	0	2] [[50	52]	[202	205]	[305	309]	[450	453]	[594	599]	[764	770]	[993	1006]] "[['EEE'	'GYN'	'223'	'334'	'EEE'	'STQ'	'223'	'334']	['EEEE'	'HVGS'	'3/22'	'4033'	'EEEE'	'KIYS'	'3/22'	'4033']	['SS...'	'TSTID'
3LAL_B 0.0025667272153109 1.96713788492052 0.5052816901408441 [[349	353]	[331	352]	[350	353]	[351	355]	[329	341]	[262	267]	[256	266]] [3	5	6	1	4	0	2] [[48	52]	[195	209]	[314	317]	[396	400]	[539	551]	[761	766]	[992	1003]] "[['EEEEE'	'LKTGK'	'03223'	'14334'	'EEEEE'	'LHSTQ'	'03223'	'14334']	['EEETTEEEEEEESSTT.EEEEE'	'KQGQGQWTYQIYQEPFKNLKTG'	'332ON32223/2VVNM]30322'	'4434343334034432441433'	'EEETTEEEEEEEEEE'	'KNIDGYFKIYSKHTP'	'33/ON213/223322'	'440433240334433']	['EEEE'	'KTGK'
5UJZ_E 0.0076856752174038 2.5206229858208755 0.015439429928741 [[178	184]	[166	170]	[165	168]	[63	66]	[232	237]	[191	194]	[102	105]] [3	5	6	1	4	0	2] [[47	53]	[207	211]	[313	316]	[365	368]	[547	552]	[764	767]	[1009	1012]] "[['EEEEEEE'	'VLWGVHH'	'/022/33'	'0133044'	'EEEEEEE'	'VLHSTQD'	'/032233'	'0143344']	['EEEE.'	'KSYAN'	'3221]'	'43324'	'EEE..'	'HTPIN'	'322Y]'	'43304']	['EEEE'	'SKSY'
3LAK_B 0.0025708493138193 2.005968581437849 0.4921465968586378 [[349	353]	[327	352]	[350	353]	[351	355]	[334	341]	[262	267]	[256	266]] [3	5	6	1	4	0	2] [[48	52]	[201	209]	[314	317]	[396	400]	[544	551]	[761	766]	[992	1003]] "[['EEEEE'	'LKTGK'	'03223'	'14334'	'EEEEE'	'LHSTQ'	'03223'	'14334']	['EEEEE.STTEEEEEEESSTT.EEEEE'	'AEIQKQGQGQWTYQIYQEPFKNLKTG'	'13/33]UON32223/2VVNM]30322'	'24044434343334034432441433'	'EEEEEEEEE'	'FKIYSKHTP'	'13/223322'	'240334433']	['EEEE'	'KTGK'
2MXZ_A 0.0265229148460917 1.089638493489567 0.4921465968586378 [[106	108]	[105	107]	[128	130]	[75	78]	[92	94]	[18	23]] [5	6	1	4	0	2] [[210	212]	[307	309]	[415	417]	[592	595]	[771	773]	[975	980]] "[['...'	'IKL'	'Y]Z'	'041'	'...'	'INL'	'Y]Z'	'041']	['...'	'GIK'	'}Y]'	'304'	'...'	'TVE'	'}Y]'	'304']	['.ST'	'TYD'	'}UO'	'334'	'.ST'	'TGK'	'}UO'
2HD0_B 0.0145264087067108 0.9939694341765596 0.7999999999999994 [[188	190]	[192	194]	[141	146]	[189	194]	[102	107]	[105	109]] [5	6	1	4	0	2] [[197	199]	[311	313]	[438	443]	[544	549]	[768	773]	[1000	1004]] "[['ETT'	'ING'	'/ON'	'043'	'ETT'	'IDG'	'/ON'	'043']	['EEE'	'PVS'	'2/2'	'303'	'EEE'	'GIY'	'2/2'	'303']	['.TTTS.'	'YNHLTP'	'}OOLU}'	'344133'	'.TTTT.'	'SNNLDS'	'}OOLO}'
5W1M_S 0.0024993098958237 2.950439684359118 0.2337662337662334 [[216	219]	[216	219]	[120	125]	[106	111]	[96	100]	[142	146]	[187	193]] [3	5	6	1	4	0	2] [[50	53]	[204	207]	[281	286]	[398	403]	[544	548]	[769	773]	[1008	1014]] "[['EEEE'	'TINQ'	'2/33'	'3044'	'EEEE'	'STQD'	'2233'	'3344']	['EEEE'	'TINQ'	'2/33'	'3044'	'EEEE'	'YSKH'	'2233'	'3344']	['TTTSEE'	'KEYDVS'
5XLR_B 0.0082434756726383 2.393893728289701 0.0210526315789474 [[299	304]	[188	207]	[281	306]	[361	402]	[500	598]	[743	755]	[933	1001]] [3	5	6	1	4	0	2] [[47	52]	[195	214]	[294	319]	[374	415]	[514	612]	[761	773]	[951	1019]] "[['EEEEEE'	'IYQTSN'	'/23223'	'034334'	'EEEEEE'	'VLHSTQ'	'/03223'	'014334']	['EEETTEEEEEEEE....SSS'	'KNKDGFLYVYKGYQPIDVVR'	'333ON102/2322]}Y]RRW'	'44443213034334304005'	'EEETTEEEEEEEEEE...SS'	'KNIDGYFKIYSKHTPINLVR'	'33/ON213/223322Y]ZRW'	'44043324033443304105']	['.HHHHHHHHHT.SS...EEEEEEEEE'	'NPLAELKPSVKSFEIDKGIYQTSNFR'
5UJZ_A 0.0076819766635966 2.520586320077169 0.0202863961813841 [[178	184]	[166	170]	[165	168]	[63	66]	[232	237]	[191	194]	[102	105]] [3	5	6	1	4	0	2] [[47	53]	[207	211]	[313	316]	[365	368]	[547	552]	[764	767]	[1009	1012]] "[['EEEEEEE'	'VLWGVHH'	'/022/33'	'0133044'	'EEEEEEE'	'VLHSTQD'	'/032233'	'0143344']	['EEEE.'	'KSYAN'	'3221]'	'43324'	'EEE..'	'HTPIN'	'322Y]'	'43304']	['EEEE'	'SKSY'
4NRL_C 0.0062128230671266 3.2082800059216483 0.0116959064327484 [[220	222]	[189	194]	[187	191]	[134	137]	[216	224]	[62	67]	[196	201]] [3	5	6	1	4	0	2] [[50	52]	[203	208]	[312	316]	[430	433]	[543	551]	[762	767]	[985	990]] "[['EEE'	'TTH'	'223'	'334'	'EEE'	'STQ'	'223'	'334']	['EEEEEE'	'VWGFHS'	'/22132'	'033243'	'EEEEEE'	'IYSKHT'	'/22332'	'033443']	['EEEEE'	'ITVWG'
2FUN_C 0.0053322265337456 5.9749317350206255 0.0128654970760235 [[1231	1234]	[1231	1234]	[1242	1247]	[1194	1199]	[1260	1263]	[1213	1215]	[1071	1075]] [3	5	6	1	4	0	2] [[50	53]	[204	207]	[285	290]	[431	436]	[553	556]	[771	773]	[952	956]] [['EEEE'	'YYNE'	'2233'	'3344'	'EEEE'	'STQD'	'2233'	'3344']	['EEEE'	'YYNE'	'2233'	'3344'	'EEEE'	'YSKH'	'2233'	'3344']	['EEEEEE'	'IYKALE'
6FYW_A 0.0064310865988132 3.211410780584468 0.0070175438596491 [[218	220]	[187	192]	[137	143]	[134	137]	[214	222]	[62	67]	[194	198]] [3	5	6	1	4	0	2] [[50	52]	[203	208]	[312	318]	[430	433]	[543	551]	[762	767]	[985	989]] "[['EEE'	'TTH'	'223'	'334'	'EEE'	'STQ'	'223'	'334']	['EEEEEE'	'VWGFHS'	'/22132'	'033243'	'EEEEEE'	'IYSKHT'	'/22332'	'033443']	['EE.EEEE'	'IGTSGSC'
5UK1_E 0.0102653316656778 2.492156604682308 0.0130331753554495 [[178	184]	[166	170]	[165	168]	[63	66]	[232	237]	[191	194]	[102	105]] [3	5	6	1	4	0	2] [[47	53]	[207	211]	[313	316]	[365	368]	[547	552]	[764	767]	[1009	1012]] "[['EEEEEEE'	'VLWGVHH'	'/022/33'	'0133044'	'EEEEEEE'	'VLHSTQD'	'/032233'	'0143344']	['EEEE.'	'KSYAN'	'3221]'	'43324'	'EEE..'	'HTPIN'	'322Y]'	'43304']	['EEEE'	'SKSY'
2WRC_C 0.002489230435374 2.478286833052824 0.3359374999999998 [[164	168]	[256	260]	[301	304]	[242	246]	[242	245]	[104	110]	[410	453]] [3	5	6	1	4	0	2] [[49	53]	[200	204]	[284	287]	[395	399]	[539	542]	[762	768]	[953	1015]] "[['EEEEE'	'KGSYN'	'32223'	'43334'	'EEEEE'	'HSTQD'	'32233'	'43344']	['EEEEE'	'GFKIS'	'213/2'	'32403'	'EEEEE'	'YFKIY'	'213/2'	'32403']	['.EEE'	'TIGE'
3MRI_A 0.0011504649581426 2.2884529811508485 0.6998011928429417 [[110	115]	[100	116]	[71	74]	[204	208]	[31	35]	[56	61]	[68	75]] [3	5	6	1	4	0	2] [[48	53]	[200	208]	[297	300]	[396	400]	[573	577]	[746	751]	[988	995]] "[['EEEEEE'	'LRGYHQ'	'042233'	'153344'	'EEEEEE'	'LHSTQD'	'032233'	'143344']	['EEEE.TTSSEEEEEEEE'	'GADVGSDWRFLRGYHQY'	'213/}NOUW10422332'	'32403343521533443'	'EEEEEEEEE'	'YFKIYSKHT'	'213/22332'	'324033443']	['HHHH'	'SQTH'
5XN0_B 0.0024617090435819 2.163311474787078 0.5052816901408441 [[349	353]	[331	352]	[350	353]	[351	355]	[329	341]	[262	267]	[256	266]] [3	5	6	1	4	0	2] [[48	52]	[195	209]	[314	317]	[396	400]	[539	551]	[761	766]	[992	1003]] "[['EEEEE'	'LKTGK'	'03223'	'14334'	'EEEEE'	'LHSTQ'	'03223'	'14334']	['EEETTEEEEEEEEETTEEEEEE'	'KQGQGQWTYQIYQEPFKNLKTG'	'332ON32223/233NM330322'	'4434343334034432441433'	'EEETTEEEEEEEEEE'	'KNIDGYFKIYSKHTP'	'33/ON213/223322'	'440433240334433']	['EEEE'	'KTGK'
5FT1_E 0.0024126739944553 4.306215535693811 0.2144886363636362 [[223	228]	[208	214]	[149	151]	[207	212]	[217	224]	[11	13]	[139	144]] [3	5	6	1	4	0	2] [[47	52]	[196	202]	[313	315]	[431	436]	[578	585]	[762	764]	[1008	1013]] "[['EEEEEE'	'VLFTIK'	'/012/3'	'012304'	'EEEEEE'	'VLHSTQ'	'/03223'	'014334']	['EEEEEEE'	'EVYFSFE'	'3/21213'	'4032324'	'EETTEEE'	'NIDGYFK'	'3/ON213'	'4043324']	['EEE'	'YQG'
5A2Q_L 0.0144456327837022 1.1341978507096273 0.6223908918406065 [[142	146]	[91	93]	[127	130]	[85	89]	[142	146]	[48	50]] [3	5	6	1	4	2] [[47	51]	[224	226]	[311	314]	[399	403]	[584	588]	[954	956]] [['EEEEE'	'VLKVT'	'/03/2'	'01403'	'EEEEE'	'VLHST'	'/0322'	'01433']	['EEE'	'DYL'	'320'	'431'	'EEE'	'EPL'	'320'	'431']	['EEEE'	'TVGE'	'2/23'	'3034'	'EEEE'	'GIYQ'	'2/23'
6OJ0_U 0.0173607952655718 1.0190798996614068 0.7556468172484596 [[330	334]	[267	270]	[268	274]	[338	341]	[225	230]	[279	283]	[207	212]] [3	5	6	1	4	0	2] [[38	42]	[202	205]	[312	318]	[396	399]	[548	553]	[747	751]	[953	958]] "[['.SS.E'	'SPQSI'	'}UV}/'	'33430'	'.SSSE'	'YPDKV'	'}UVV/'	'33440']	['EEEE'	'QIWY'	'3/22'	'4033'	'EEEE'	'KIYS'	'3/22'	'4033']	['EEEEEEE'	'IWYLTDA'
5JBL_C 0.001137525835997 2.3766620135147773 0.6897233201581019 [[104	106]	[109	112]	[111	115]	[141	145]	[143	150]	[65	67]	[124	132]] [3	5	6	1	4	0	2] [[50	52]	[202	205]	[315	319]	[449	453]	[548	555]	[771	773]	[1009	1019]] "[['EEE'	'WWK'	'223'	'334'	'EEE'	'STQ'	'223'	'334']	['EEEE'	'DVYG'	'3/22'	'4033'	'EEEE'	'KIYS'	'3/22'	'4033']	['EEEEE'	'YGRAR'
3TGS_A 0.0050074836660043 6.828944231516319 0.0118343195266268 [[416	418]	[444	451]	[336	341]	[441	449]	[404	407]	[68	71]	[340	349]] [3	5	6	1	4	0	2] [[48	50]	[200	209]	[297	302]	[393	401]	[528	531]	[738	741]	[1002	1012]] "[['EEE'	'LQG'	'032'	'143'	'EEE'	'LHS'	'032'	'143']	['EEEEEEEE'	'TFNSNITG'	'21323/22'	'32434033'	'EEEEEEEEEE'	'YFKIYSKHTP'	'213/223322'	'3240334433']	['HHHHHH'	'SKWNNT'
6CX1_C 0.006093707222305 1.244929889192618 0.663424124513619 [[114	116]	[111	116]	[114	116]	[40	43]	[265	268]	[89	91]	[248	254]] [3	5	6	1	4	0	2] [[50	52]	[201	206]	[315	317]	[412	415]	[547	550]	[766	768]	[968	974]] "[['EEE'	'GWQ'	'223'	'334'	'EEE'	'STQ'	'223'	'334']	['EEEEEE'	'MKCGWQ'	'131223'	'242334'	'EEEEEE'	'FKIYSK'	'13/223'	'240334']	['EEE'	'GWQ'
4CHE_A 0.0574991491233397 0.8320394535757264 0.6731898238747549 [[337	340]	[370	376]	[359	363]	[371	375]	[359	363]	[406	414]	[404	409]] [3	5	6	1	4	0	2] [[47	50]	[201	207]	[312	316]	[394	398]	[595	599]	[761	769]	[959	964]] "[['EEEE'	'ILNS'	'/032'	'0143'	'EEEE'	'VLHS'	'/032'	'0143']	['EEEEEEE'	'AKVYFQN'	'13/2133'	'2403244'	'EEEEEEE'	'FKIYSKH'	'13/2233'	'2403344']	['EEEEE'	'VTIPY'
1OBA_A 0.0103431177957768 0.7648520072847746 1.0260663507108991 [[201	204]	[201	204]	[122	127]	[20	25]	[263	266]	[20	22]	[20	25]] [3	5	6	1	4	0	2] [[50	53]	[204	207]	[311	316]	[365	370]	[549	552]	[768	770]	[1006	1011]] "[['EEEE'	'TWKQ'	'2233'	'3344'	'EEEE'	'STQD'	'2233'	'3344']	['EEEE'	'TWKQ'	'2233'	'3344'	'EEEE'	'YSKH'	'2233'	'3344']	['EEEEEE'	'PIYYSY'
6ACD_B 0.0138952311928708 2.2651781692963047 0.015439429928741 [[301	304]	[204	210]	[270	306]	[361	429]	[505	597]	[743	755]	[933	1001]] [3	5	6	1	4	0	2] [[49	52]	[211	217]	[283	319]	[374	442]	[519	611]	[761	773]	[951	1019]] "[['EEEE'	'QTSN'	'3223'	'4334'	'EEEE'	'HSTQ'	'3223'	'4334']	['..SSSPP'	'DVVRDLP'	']YRWVEG'	'4005413'	'..SSSPP'	'NLVRDLP'	']ZRWVEG'	'4105413']	['S.EEEEEESSS.HHHHHHHHHT.SS..SS.EEEEEEE'	'GTITDAVDOSQNPLAELKOSVKSFEIDKGIYQTSNFR'
6JO8_A 0.001621472915712 2.840538621368575 0.6162570888468804 [[127	130]	[326	330]	[127	132]	[172	176]	[215	219]	[48	51]	[31	39]] [3	5	6	1	4	0	2] [[49	52]	[201	205]	[314	319]	[449	453]	[546	550]	[750	753]	[1009	1017]] "[['EEEE'	'DWTK'	'3223'	'4334'	'EEEE'	'HSTQ'	'3223'	'4334']	['EEEEE'	'ANVTG'	'13/22'	'24033'	'EEEEE'	'FKIYS'	'13/22'	'24033']	['EEEEEE'	'DWTKLR'
1BD2_A 0.0021573889241952 1.6899465059949712 0.6830708661417315 [[110	115]	[100	116]	[71	74]	[185	188]	[9	13]	[56	61]	[68	75]] [3	5	6	1	4	0	2] [[48	53]	[200	208]	[297	300]	[447	450]	[592	596]	[746	751]	[988	995]] "[['EEEEEE'	'LRGYHQ'	'042233'	'153344'	'EEEEEE'	'LHSTQD'	'032233'	'143344']	['EEEE.TT..EEEEEEEE'	'GADVGSDWRFLRGYHQY'	'213/}NO}^10422332'	'32403343521533443'	'EEEEEEEEE'	'YFKIYSKHT'	'213/22332'	'324033443']	['HHHH'	'SQTH'
1NND_A 0.0023173545088484 3.89077136612428 0.2818590704647676 [[180	182]	[180	185]	[246	249]	[73	77]	[145	149]	[233	243]	[75	81]] [3	5	6	1	4	0	2] [[50	52]	[204	209]	[295	298]	[366	370]	[548	552]	[762	767]	[990	996]] "[['EEE'	'SGQ'	'223'	'334'	'EEE'	'STQ'	'223'	'334']	['EEEEEE'	'SGQLTW'	'223022'	'334133'	'EEEEEE'	'YSKHTP'	'223322'	'334433']	['HHHH'	'TLGN'
4WE7_D 0.002594411834387 2.6483890076009686 0.3214837712519323 [[111	113]	[139	143]	[233	237]	[20	23]	[124	142]	[149	155]	[148	154]] [3	5	6	1	4	0	2] [[48	50]	[203	207]	[284	288]	[437	440]	[585	598]	[762	768]	[953	959]] "[['EEE'	'LNW'	'032'	'143'	'EEE'	'LHS'	'032'	'143']	['EEEEE'	'IWGVH'	'/22/3'	'03304'	'EEEEE'	'IYSKH'	'/2233'	'03344']	['.EEEE'	'PIGKM'
5UK1_A 0.0102718635727 2.492187872551684 0.0202863961813841 [[178	184]	[166	170]	[165	168]	[63	66]	[232	237]	[191	194]	[102	105]] [3	5	6	1	4	0	2] [[47	53]	[207	211]	[313	316]	[365	368]	[547	552]	[764	767]	[1009	1012]] "[['EEEEEEE'	'VLWGVHH'	'/022/33'	'0133044'	'EEEEEEE'	'VLHSTQD'	'/032233'	'0143344']	['EEEE.'	'KSYAN'	'3221]'	'43324'	'EEE..'	'HTPIN'	'322Y]'	'43304']	['EEEE'	'SKSY'
6MCB_C 0.0036227536995665 1.1759907579060258 0.815286624203821 [[76	78]	[72	76]	[76	78]	[59	62]	[87	92]	[79	81]	[8	15]] [3	5	6	1	4	0	2] [[49	51]	[224	228]	[314	316]	[426	429]	[593	598]	[735	737]	[953	960]] "[['EEE'	'DYS'	'322'	'433'	'EEE'	'HST'	'322'	'433']	['EEEEE'	'EKLVD'	'330/3'	'44104'	'EEEEE'	'EPLVD'	'320/3'	'43104']	['EEE'	'DYS'
4R2G_O 0.0061570428462486 6.427819692076424 0.0070175438596491 [[225	228]	[446	451]	[411	414]	[486	489]	[413	418]	[100	102]	[340	349]] [3	5	6	1	4	0	2] [[47	50]	[204	209]	[309	312]	[431	434]	[549	554]	[771	773]	[1002	1012]] "[['EEEE'	'ILKG'	'/032'	'0143'	'EEEE'	'VLHS'	'/032'	'0143']	['EEEEEE'	'SSNITG'	'223/22'	'334033'	'EEEEEE'	'YSKHTP'	'223322'	'334433']	['.SEE'	'NDTI'
1UF2_G 0.0058452311775514 11.598213935810408 0.0 [[192	195]	[222	226]	[352	355]	[330	335]	[292	297]	[328	331]	[6	23]] [3	5	6	1	4	0	2] [[47	50]	[200	204]	[296	299]	[365	370]	[538	543]	[766	769]	[1003	1015]] "[['EEEE'	'ILFG'	'/012'	'0123'	'EEEE'	'VLHS'	'/032'	'0143']	['EEEEE'	'GAYVY'	'212/2'	'32303'	'EEEEE'	'YFKIY'	'213/2'	'32403']	['HHHH'	'LTNS'
3JSM_B 0.0025047960124724 2.128583341650354 0.5517241379310347 [[349	353]	[338	352]	[350	353]	[412	415]	[332	335]	[262	265]	[256	266]] [3	5	6	1	4	0	2] [[48	52]	[200	209]	[314	317]	[447	450]	[578	581]	[761	764]	[992	1003]] "[['EEEEE'	'LKTGK'	'03223'	'14334'	'EEEEE'	'LHSTQ'	'03223'	'14334']	['EEEEEEETTEEEEEE'	'TYQIYQEPFKNLKTG'	'223/233NM330322'	'334034432441433'	'EEEEEEEEEE'	'YFKIYSKHTP'	'213/223322'	'3240334433']	['EEEE'	'KTGK'
2HD0_E 0.0079118823281547 1.03877368267788 0.8957871396895776 [[188	190]	[192	194]	[141	146]	[189	194]	[134	136]	[105	109]] [5	6	1	4	0	2] [[197	199]	[311	313]	[438	443]	[544	549]	[766	768]	[1000	1004]] "[['ETT'	'ING'	'/ON'	'043'	'ETT'	'IDG'	'/ON'	'043']	['EEE'	'PVS'	'2/2'	'303'	'EEE'	'GIY'	'2/2'	'303']	['.TTTS.'	'YNHLTP'	'}OOLU}'	'344133'	'.TTTT.'	'SNNLDS'	'}OOLO}'
3VXU_A 0.0017720197125009 2.2350157614098976 0.6930693069306935 [[110	115]	[100	116]	[71	74]	[243	247]	[31	35]	[56	61]	[68	75]] [3	5	6	1	4	0	2] [[48	53]	[200	208]	[297	300]	[398	402]	[573	577]	[746	751]	[988	995]] "[['EEEEEE'	'LRGYHQ'	'042233'	'153344'	'EEEEEE'	'LHSTQD'	'032233'	'143344']	['EEEE.TTS.EEEEEEEE'	'GADVGSDGRFLRGYHQY'	'213/}NOU^10422332'	'32403343521533443'	'EEEEEEEEE'	'YFKIYSKHT'	'213/22332'	'324033443']	['HHHH'	'SQTD'
1HHH_A 0.0020119658516203 2.2562311798714267 0.6601941747572806 [[110	115]	[100	116]	[71	74]	[243	247]	[31	35]	[56	61]	[68	75]] [3	5	6	1	4	0	2] [[48	53]	[200	208]	[297	300]	[398	402]	[573	577]	[746	751]	[988	995]] "[['EEEEEE'	'LRGYHQ'	'042233'	'153344'	'EEEEEE'	'LHSTQD'	'032233'	'143344']	['EEEE.TTS.EEEEEEEE'	'GADVGSDWRFLRGYHQY'	'213/}NOU^10422332'	'32403343521533443'	'EEEEEEEEE'	'YFKIYSKHT'	'213/22332'	'324033443']	['HHHH'	'SQTH'
4ILD_B 0.0315694717153663 0.6899313089345871 0.819148936170212 [[990	993]	[894	899]	[990	993]	[986	990]	[954	959]	[970	973]] [3	5	6	1	4	2] [[49	52]	[203	208]	[314	317]	[374	378]	[593	598]	[972	975]] [['EEEE'	'NYTK'	'3223'	'4334'	'EEEE'	'HSTQ'	'3223'	'4334']	['EEEEEE'	'IESKKW'	'/32332'	'043443'	'EEEEEE'	'IYSKHT'	'/22332'	'033443']	['EEEE'	'NYTK'	'3223'	'4334'	'EEEE'	'QTSN'	'3223'
6I9E_J 0.0126318002651719 0.9996508511431016 0.8832599118942719 [[46	48]	[4	6]	[96	102]	[98	104]	[14	19]	[55	57]	[43	47]] [3	5	6	1	4	0	2] [[38	40]	[210	212]	[312	318]	[395	401]	[529	534]	[735	737]	[971	975]] [['.SS'	'GPH'	'}UV'	'334'	'.SS'	'YPD'	'}UV'	'334']	['...'	'VKL'	'Y]Z'	'041'	'...'	'INL'	'Y]Z'	'041']	['EEEEEEE'	'VTVTLKA'
6LA6_A 0.100208017826156 0.9041602207918652 0.5804066543438078 [[124	127]	[120	127]	[75	79]	[141	148]	[110	113]	[160	162]	[66	68]] [3	5	6	1	4	0	2] [[50	53]	[200	207]	[311	315]	[431	438]	[592	595]	[756	758]	[957	959]] "[['EEEE'	'TSKQ'	'2233'	'3344'	'EEEE'	'STQD'	'2233'	'3344']	['EEEEEEEE'	'TFVITSKQ'	'21//2233'	'32003344'	'EEEEEEEE'	'YFKIYSKH'	'213/2233'	'32403344']	['EEEEE'	'YMGEY'
1LWE_B 0.002519245932598 2.433753419390392 0.4615384615384605 [[349	353]	[331	352]	[350	353]	[412	415]	[329	341]	[262	267]	[256	266]] [3	5	6	1	4	0	2] [[48	52]	[195	209]	[314	317]	[447	450]	[539	551]	[761	766]	[992	1003]] "[['EEEEE'	'LKTGK'	'03223'	'14334'	'EEEEE'	'LHSTQ'	'03223'	'14334']	['EEETTEEEEEEEEETTEEEEEE'	'KQGQGQWTYQIYQEPFKNLKTG'	'332ON32223/233NM330322'	'4434343334034432441433'	'EEETTEEEEEEEEEE'	'KNIDGYFKIYSKHTP'	'33/ON213/223322'	'440433240334433']	['EEEE'	'KTGK'
6ACJ_B 0.0090828985603983 2.9579524966335144 0.018713450292398 [[299	304]	[204	210]	[270	304]	[361	389]	[506	599]	[743	755]	[933	1001]] [3	5	6	1	4	0	2] [[47	52]	[211	217]	[283	317]	[374	402]	[520	613]	[761	773]	[951	1019]] "[['EEEEEE'	'IYQTSN'	'/23223'	'034334'	'EEEEEE'	'VLHSTQ'	'/03223'	'014334']	['..SSSPP'	'DVVRDLP'	']YRWVEG'	'4005413'	'..SSSPP'	'NLVRDLP'	']ZRWVEG'	'4105413']	['S.EEEEEESSS.HHHHHHHHHT.SS..SEEEEEEE'	'GTITDAVDOSQNPLAELKOSVKSFEIDKGIYQTSN'
1QBE_C 0.0491724174517019 0.8259295773675065 0.7168674698795177 [[20	23]	[89	93]	[68	74]	[91	98]	[49	52]	[102	106]	[105	107]] [3	5	6	1	4	0	2] [[47	50]	[200	204]	[312	318]	[432	439]	[594	597]	[762	766]	[1014	1016]] "[['EEEE'	'VLNP'	'/032'	'0143'	'EEEE'	'VLHS'	'/032'	'0143']	['EEEEE'	'YADVT'	'213/2'	'32403'	'EEEEE'	'YFKIY'	'213/2'	'32403']	['EEEEEEE'	'IQNPTAC'
6LA7_A 0.1303106572764273 0.8615494897170488 0.5745856353591159 [[124	127]	[120	127]	[75	79]	[141	148]	[110	113]	[160	162]	[66	68]] [3	5	6	1	4	0	2] [[50	53]	[200	207]	[311	315]	[431	438]	[592	595]	[756	758]	[957	959]] "[['EEEE'	'TSKQ'	'2233'	'3344'	'EEEE'	'STQD'	'2233'	'3344']	['EEEEEEEE'	'TFVITSKQ'	'21//2233'	'32003344'	'EEEEEEEE'	'YFKIYSKH'	'213/2233'	'32403344']	['EEEEE'	'YMGEY'
4BG7_B 0.0011828424223953 1.8387881167948203 0.819148936170212 [[21	23]	[56	60]	[57	60]	[78	83]	[17	22]	[92	94]	[90	98]] [3	5	6	1	4	0	2] [[51	53]	[205	209]	[313	316]	[365	370]	[549	554]	[764	766]	[952	960]] "[['EEE'	'WEK'	'233'	'344'	'EEE'	'TQD'	'233'	'344']	['EEEEE'	'PTKSG'	'22322'	'33433'	'EEEEE'	'SKHTP'	'23322'	'34433']	['EEEE'	'TKSG'
1PYW_B 0.016796997670833 0.7212423105707877 0.9520547945205468 [[161	163]	[156	159]	[99	103]	[155	159]	[142	146]	[83	85]	[82	86]] [3	5	6	1	4	0	2] [[48	50]	[224	227]	[312	316]	[397	401]	[597	601]	[768	770]	[1005	1009]] [['EEE'	'LET'	'032'	'143'	'EEE'	'LHS'	'032'	'143']	['EEEE'	'QTLV'	'320/'	'4310'	'EEEE'	'EPLV'	'320/'	'4310']	['EEEEE'	'VTVYP'
6WAQ_B 0.0019626746064035 2.889445030753449 0.5630712979890307 [[363	366]	[363	367]	[463	467]	[342	425]	[418	425]	[326	329]	[427	429]] [3	5	6	1	4	0	2] [[50	53]	[204	208]	[304	308]	[355	438]	[549	555]	[768	771]	[992	994]] "[['EEEE'	'TFKH'	'2133'	'3244'	'EEEE'	'STQD'	'2233'	'3344']	['EEEEE'	'TFKHY'	'21332'	'32443'	'EEEEE'	'YSKHT'	'22332'	'33443']	['TSS..'	'DGKPI'
2WRD_A 0.0157143495924493 1.1063931508826526 0.6863905325443775 [[278	282]	[256	260]	[301	304]	[242	246]	[242	245]	[190	194]	[410	453]] [3	5	6	1	4	0	2] [[49	53]	[200	204]	[284	287]	[395	399]	[539	542]	[764	768]	[953	1015]] "[['EESEE'	'ETKEQ'	'32V33'	'43444'	'EEEEE'	'HSTQD'	'32233'	'43344']	['EEEEE'	'GFKIS'	'213/2'	'32403'	'EEEEE'	'YFKIY'	'213/2'	'32403']	['.EEE'	'TIGE'
1KSX_E 0.0018470921627879 2.9970788704701743 0.5774907749077482 [[238	241]	[226	233]	[165	169]	[235	240]	[217	221]	[160	162]	[251	254]] [3	5	6	1	4	0	2] [[49	52]	[198	204]	[295	299]	[395	400]	[538	542]	[769	771]	[956	959]] "[['EEEE'	'NTAK'	'3213'	'4324'	'EEEE'	'HSTQ'	'3223'	'4334']	['TTEEEEEE'	'EGGTCAVY'	'ON2211/2'	'43332203'	'TTEEEEE'	'DGYFKIY'	'ON213/2'	'4332403']	['HHHHH'	'GLFKS'
2HD0_D 0.0112170573909634 0.973665698999451 0.9387755102040808 [[188	190]	[192	194]	[141	146]	[189	194]	[102	107]	[105	109]] [5	6	1	4	0	2] [[197	199]	[311	313]	[438	443]	[544	549]	[768	773]	[1000	1004]] "[['ETT'	'ING'	'/ON'	'043'	'ETT'	'IDG'	'/ON'	'043']	['EEE'	'PVS'	'2/2'	'303'	'EEE'	'GIY'	'2/2'	'303']	['.TTTS.'	'YNHLTP'	'}OOLU}'	'344133'	'.TTTT.'	'SNNLDS'	'}OOLO}'
6N4F_G 0.0024465272782177 1.91044690410466 0.6666666666666663 [[131	133]	[131	134]	[278	283]	[152	155]	[54	60]	[105	107]	[191	195]] [3	5	6	1	4	0	2] [[51	53]	[205	208]	[308	313]	[450	453]	[580	586]	[739	741]	[1005	1009]] "[['EEE'	'TQN'	'233'	'344'	'EEE'	'TQD'	'233'	'344']	['EEEE'	'TQNG'	'2332'	'3443'	'EEEE'	'SKHT'	'2332'	'3443']	['..SEEE'	'ISEWIT'
5E7F_I 0.0285791349197585 1.069583778983231 0.6410748560460646 [[160	163]	[160	164]	[113	118]	[132	139]	[133	137]	[52	55]	[50	58]] [3	5	6	1	4	0	2] [[50	53]	[204	208]	[313	318]	[429	436]	[572	576]	[747	750]	[952	960]] "[['EEEE'	'GPKH'	'2233'	'3344'	'EEEE'	'STQD'	'2233'	'3344']	['EEEEE'	'GPKHP'	'22332'	'33443'	'EEEEE'	'YSKHT'	'22332'	'33443']	['EEEEEE'	'TQIYEA'
3TN9_1 0.1358746305388539 0.7646811719550513 0.6442307692307687 [[236	238]	[124	126]	[93	97]	[140	146]	[124	130]	[67	71]	[105	108]] [3	5	6	1	4	0	2] [[51	53]	[225	227]	[309	313]	[396	402]	[593	599]	[763	767]	[1016	1019]] "[['EEE'	'YHK'	'233'	'344'	'EEE'	'TQD'	'233'	'344']	['EEE'	'TLV'	'20/'	'310'	'EEE'	'PLV'	'20/'	'310']	['.SEEE'	'NFTVW'
6U7G_D 0.0139419008029073 1.3481836875360331 0.333853354134165 [[407	409]	[407	412]	[414	416]	[383	386]	[306	309]	[335	337]] [3	5	6	1	4	0] [[51	53]	[200	205]	[311	313]	[433	436]	[539	542]	[744	746]] [['EEE'	'SHN'	'233'	'344'	'EEE'	'TQD'	'233'	'344']	['EEEEEE'	'SHNIGT'	'233/22'	'344033'	'EEEEEE'	'YFKIYS'	'213/22'	'324033']	['EEE'	'YVS'	'2/2'	'303'	'EEE'	'GIY'	'2/2'
2IXV_A 0.0192130924482788 0.80601245676115 0.9213483146067412 [[201	204]	[201	204]	[122	127]	[20	25]	[263	266]	[20	22]	[20	25]] [3	5	6	1	4	0	2] [[50	53]	[204	207]	[311	316]	[365	370]	[549	552]	[768	770]	[1006	1011]] "[['EEEE'	'TWKQ'	'2233'	'3344'	'EEEE'	'STQD'	'2233'	'3344']	['EEEE'	'TWKQ'	'2233'	'3344'	'EEEE'	'YSKH'	'2233'	'3344']	['EEEEEE'	'PIYYSY'
2IC3_A 0.0132241083737744 1.1966344229804589 0.663424124513619 [[350	353]	[239	242]	[350	353]	[441	445]	[455	468]	[262	267]	[256	266]] [3	5	6	1	4	0	2] [[49	52]	[208	211]	[314	317]	[396	400]	[592	599]	[761	766]	[992	1003]] "[['EEEE'	'KTGK'	'3223'	'4334'	'EEEE'	'HSTQ'	'3223'	'4334']	['EE..'	'WTVQ'	'22Y]'	'3304'	'EE..'	'TPIN'	'22Y]'	'3304']	['EEEE'	'KTGK'
6CQR_G 0.0144135296316468 0.9713050515956952 0.8874172185430451 [[171	174]	[156	159]	[99	103]	[155	159]	[142	146]	[83	85]	[82	86]] [3	5	6	1	4	0	2] [[50	53]	[224	227]	[312	316]	[397	401]	[597	601]	[768	770]	[1005	1009]] [['EEEE'	'YTFQ'	'2213'	'3324'	'EEEE'	'STQD'	'2233'	'3344']	['EEEE'	'QTLV'	'320/'	'4310'	'EEEE'	'EPLV'	'320/'	'4310']	['EEEEE'	'VTVYP'
4CC9_A 0.0105554829914642 4.638822010910516 0.0070671378091875 [[1115	1121]	[1371	1374]	[1179	1182]	[1340	1343]	[1080	1085]	[1340	1342]] [3	5	6	1	4	0] [[46	52]	[206	209]	[309	312]	[421	424]	[592	597]	[744	746]] [['SEEEEEE'	'GQLKLYN'	'U303023'	'3414134'	'SEEEEEE'	'SVLHSTQ'	'U/03223'	'3014334']	['EEEE'	'NQGS'	'3322'	'4433'	'EEEE'	'KHTP'	'3322'	'4433']	['.SEE'	'DHYV'	']V2/'	'4430'	'.SEE'	'EKGI'	']V2/'
1KSX_I 0.0018454611326628 2.9970080082982875 0.6254752851711016 [[238	241]	[226	233]	[165	169]	[235	240]	[217	221]	[160	162]	[251	254]] [3	5	6	1	4	0	2] [[49	52]	[198	204]	[295	299]	[395	400]	[538	542]	[769	771]	[956	959]] "[['EEEE'	'NTAK'	'3213'	'4324'	'EEEE'	'HSTQ'	'3223'	'4334']	['TTEEEEEE'	'EGGTCAVY'	'ON2211/2'	'43332203'	'TTEEEEE'	'DGYFKIY'	'ON213/2'	'4332403']	['HHHHH'	'GLFKS'
1KSX_M 0.0018482859222436 2.997110446616264 0.6011235955056171 [[238	241]	[226	233]	[165	169]	[235	240]	[217	221]	[160	162]	[251	254]] [3	5	6	1	4	0	2] [[49	52]	[198	204]	[295	299]	[395	400]	[538	542]	[769	771]	[956	959]] "[['EEEE'	'NTAK'	'3213'	'4324'	'EEEE'	'HSTQ'	'3223'	'4334']	['TTEEEEEE'	'EGGTCAVY'	'ON2211/2'	'43332203'	'TTEEEEE'	'DGYFKIY'	'ON213/2'	'4332403']	['HHHHH'	'GLFKS'
2WRC_A 0.0024923332259194 2.47828151088581 0.5132743362831862 [[164	168]	[256	260]	[301	304]	[242	246]	[242	245]	[104	110]	[410	453]] [3	5	6	1	4	0	2] [[49	53]	[200	204]	[284	287]	[395	399]	[539	542]	[762	768]	[953	1015]] "[['EEEEE'	'KGSYN'	'32223'	'43334'	'EEEEE'	'HSTQD'	'32233'	'43344']	['EEEEE'	'GFKIS'	'213/2'	'32403'	'EEEEE'	'YFKIY'	'213/2'	'32403']	['.EEE'	'TIGE'
3J26_L 0.0080014537020928 9.31674010450047 0.0011709601873528 [[465	469]	[70	76]	[465	469]	[73	78]	[200	205]	[502	505]	[373	376]] [3	5	6	1	4	0	2] [[47	51]	[202	208]	[312	316]	[431	436]	[549	554]	[762	765]	[1009	1012]] "[['EEEEE'	'VYDGT'	'/2322'	'03433'	'EEEEE'	'VLHST'	'/0322'	'01433']	['EEEEEEE'	'QVPYDIT'	'3/223/2'	'4033403'	'EEEEEEE'	'KIYSKHT'	'3/22332'	'4033443']	['EEEEE'	'VYDGT'
5HRG_B 0.0001969474816022 2.815324545179973 0.741344195519348 [[95	98]	[26	28]	[95	98]	[34	36]	[20	24]	[110	113]	[126	129]] [3	5	6	1	4	0	2] [[49	52]	[226	228]	[314	317]	[433	435]	[541	545]	[769	772]	[1013	1016]] [['EEEE'	'KTYQ'	'3223'	'4334'	'EEEE'	'HSTQ'	'3223'	'4334']	['EEE'	'LIK'	'0/3'	'104'	'EEE'	'LVD'	'0/3'	'104']	['EEEE'	'KTYQ'
5A32_B 0.0119228066129264 1.307139356944738 0.5350089766606814 [[168	171]	[248	251]	[169	171]	[78	85]	[149	156]	[105	108]	[233	236]] [3	5	6	1	4	0	2] [[48	51]	[201	204]	[314	316]	[423	430]	[594	601]	[768	771]	[1005	1008]] [['EEEE'	'LDWS'	'0322'	'1433'	'EEEE'	'LHST'	'0322'	'1433']	['EEEE'	'FEVT'	'13/2'	'2403'	'EEEE'	'FKIY'	'13/2'	'2403']	['EEE'	'DWS'
2HD0_L 0.0061383762898206 1.0478065067937157 0.961009174311926 [[188	190]	[192	194]	[141	146]	[189	194]	[134	136]	[105	109]] [5	6	1	4	0	2] [[197	199]	[311	313]	[438	443]	[544	549]	[766	768]	[1000	1004]] "[['ETT'	'ING'	'/ON'	'043'	'ETT'	'IDG'	'/ON'	'043']	['EEE'	'PVS'	'2/2'	'303'	'EEE'	'GIY'	'2/2'	'303']	['.TTTS.'	'YNHLTP'	'}OOLU}'	'344133'	'.TTTT.'	'SNNLDS'	'}OOLO}'
4F5C_E 0.0298374659025058 1.0702904334306962 0.6505791505791505 [[419	421]	[409	422]	[418	423]	[421	424]	[335	341]] [3	5	6	1	4] [[51	53]	[195	208]	[312	317]	[448	451]	[594	600]] [['EEE'	'YEE'	'233'	'344'	'EEE'	'TQD'	'233'	'344']	['EEEEEEEEEEEEEE'	'DQVVRSLYVIYEEG'	'33//4202//2332'	'44005313003443'	'EEETTEEEEEEEEE'	'KNIDGYFKIYSKHT'	'33/ON213/22332'	'44043324033443']	['EEEEEE'	'IYEEGD'	'/23323'	'034434'	'EEEEEE'	'IYQTSN'	'/23223'	'034334']	['EEEE'	'EGDS'	'3232'	'4343'
6QOZ_G 0.0119196945157601 1.3071594771081194 0.5461121157323681 [[168	171]	[248	251]	[169	171]	[78	85]	[149	156]	[105	108]	[233	236]] [3	5	6	1	4	0	2] [[48	51]	[201	204]	[314	316]	[423	430]	[594	601]	[768	771]	[1005	1008]] [['EEEE'	'LDWS'	'0322'	'1433'	'EEEE'	'LHST'	'0322'	'1433']	['EEEE'	'FEVT'	'13/2'	'2403'	'EEEE'	'FKIY'	'13/2'	'2403']	['EEE'	'DWS'
6QOZ_E 0.0119275651964881 1.3071343136116476 0.5461121157323681 [[168	171]	[248	251]	[169	171]	[78	85]	[149	156]	[105	108]	[233	236]] [3	5	6	1	4	0	2] [[48	51]	[201	204]	[314	316]	[423	430]	[594	601]	[768	771]	[1005	1008]] [['EEEE'	'LDWS'	'0322'	'1433'	'EEEE'	'LHST'	'0322'	'1433']	['EEEE'	'FEVT'	'13/2'	'2403'	'EEEE'	'FKIY'	'13/2'	'2403']	['EEE'	'DWS'
1P35_B 0.0086742744059283 6.44800798275806 0.008187134502924 [[231	234]	[231	234]	[242	247]	[263	270]	[148	152]	[213	215]	[71	76]] [3	5	6	1	4	0	2] [[50	53]	[204	207]	[285	290]	[394	401]	[572	576]	[771	773]	[952	957]] [['EEEE'	'YYNE'	'2233'	'3344'	'EEEE'	'STQD'	'2233'	'3344']	['EEEE'	'YYNE'	'2233'	'3344'	'EEEE'	'YSKH'	'2233'	'3344']	['EEEEEE'	'IYKALE'
6MZK_A 0.0008920802517936 3.0436981798307507 0.6998011928429417 [[209	211]	[209	214]	[439	443]	[61	65]	[164	182]	[475	481]	[369	375]] [3	5	6	1	4	0	2] [[51	53]	[205	210]	[296	300]	[426	430]	[585	598]	[764	770]	[986	992]] "[['EEE'	'SQQ'	'233'	'344'	'EEE'	'TQD'	'233'	'344']	['EEEEE.'	'SQQTVI'	'2332/Y'	'344300'	'EEEEE.'	'SKHTPI'	'23322Y'	'344330']	['HHHHH'	'LTDSE'
5HGB_A 0.0018772825566612 2.113346127229656 0.7342799188640972 [[110	115]	[100	116]	[213	218]	[243	247]	[31	35]	[56	61]	[68	75]] [3	5	6	1	4	0	2] [[48	53]	[200	208]	[312	317]	[398	402]	[573	577]	[746	751]	[988	995]] "[['EEEEEE'	'LRGYHQ'	'042233'	'153344'	'EEEEEE'	'LHSTQD'	'032233'	'143344']	['EEEE.TTS.EEEEEEEE'	'GADVGSDGRFLRGYHQY'	'213/}NOU^10422332'	'32403343521533443'	'EEEEEEEEE'	'YFKIYSKHT'	'213/22332'	'324033443']	['EEEEEE'	'ITLTWQ'
6CQR_B 0.0204112649697203 0.897466743936007 0.8957871396895776 [[161	163]	[156	159]	[99	103]	[155	159]	[142	146]	[83	85]	[82	86]] [3	5	6	1	4	0	2] [[48	50]	[224	227]	[312	316]	[397	401]	[597	601]	[768	770]	[1005	1009]] [['EEE'	'LET'	'032'	'143'	'EEE'	'LHS'	'032'	'143']	['EEEE'	'QTLV'	'320/'	'4310'	'EEEE'	'EPLV'	'320/'	'4310']	['EEEEE'	'VTVYP'
2C0N_A 0.002408041728787 3.0199874235346886 0.4895470383275264 [[168	172]	[166	171]	[169	173]	[84	89]	[162	166]	[37	40]	[73	80]] [3	5	6	1	4	0	2] [[48	52]	[204	209]	[314	318]	[433	438]	[549	553]	[770	773]	[953	960]] "[['EEEEE'	'LKAYH'	'03123'	'14234'	'EEEEE'	'LHSTQ'	'03223'	'14334']	['EEEEEE'	'SSLKAY'	'220312'	'331423'	'EEEEEE'	'YSKHTP'	'223322'	'334433']	['EEEEE'	'KAYHF'
1KSX_A 0.0018472078824124 2.997077117646596 0.6379310344827589 [[238	241]	[226	233]	[165	169]	[235	240]	[217	221]	[160	162]	[251	254]] [3	5	6	1	4	0	2] [[49	52]	[198	204]	[295	299]	[395	400]	[538	542]	[769	771]	[956	959]] "[['EEEE'	'NTAK'	'3213'	'4324'	'EEEE'	'HSTQ'	'3223'	'4334']	['TTEEEEEE'	'EGGTCAVY'	'ON2211/2'	'43332203'	'TTEEEEE'	'DGYFKIY'	'ON213/2'	'4332403']	['HHHHH'	'GLFKS'
6YVA_C 0.0017344919220001 1.495710174690755 0.846652267818574 [[92	95]	[92	94]	[91	95]	[121	123]	[124	128]	[26	29]	[103	111]] [3	5	6	1	4	0	2] [[49	52]	[202	204]	[313	317]	[451	453]	[543	547]	[761	764]	[1002	1010]] "[['EEEE'	'NIYE'	'3/23'	'4034'	'EEEE'	'HSTQ'	'3223'	'4334']	['EEE'	'NIY'	'3/2'	'403'	'EEE'	'KIY'	'3/2'	'403']	['EEEEE'	'SNIYE'
4RX4_G 0.0120058945581696 5.475815895932834 0.0058479532163744 [[225	239]	[236	239]	[336	341]	[486	489]	[450	455]	[68	71]	[340	349]] [3	5	6	1	4	0	2] [[47	52]	[203	206]	[297	302]	[431	434]	[548	553]	[738	741]	[1002	1012]] "[['EEEE..TT..SEEEE'	'ILKDKDEEFNGIGPD'	'/033]]OO[]U/223'	'014444442430334'	'EEEEEE'	'VLHSTQ'	'/03223'	'014334']	['EEEE'	'IGPD'	'/223'	'0334'	'EEEE'	'IYSK'	'/223'	'0334']	['HHHHHH'	'TEWNNT'
6QOZ_I 0.0119252757102787 1.3071767281533295 0.5630712979890307 [[168	171]	[248	251]	[169	171]	[78	85]	[149	156]	[105	108]	[233	236]] [3	5	6	1	4	0	2] [[48	51]	[201	204]	[314	316]	[423	430]	[594	601]	[768	771]	[1005	1008]] [['EEEE'	'LDWS'	'0322'	'1433'	'EEEE'	'LHST'	'0322'	'1433']	['EEEE'	'FEVT'	'13/2'	'2403'	'EEEE'	'FKIY'	'13/2'	'2403']	['EEE'	'DWS'
6P1X_B 0.0024069247082577 2.990552205864703 0.5106007067137801 [[349	353]	[331	352]	[350	353]	[230	233]	[329	341]	[262	267]	[256	266]] [3	5	6	1	4	0	2] [[48	52]	[195	209]	[314	317]	[429	432]	[539	551]	[761	766]	[992	1003]] "[['EEEEE'	'LKTGK'	'03223'	'14334'	'EEEEE'	'LHSTQ'	'03223'	'14334']	['EEETTEEEEEEEEETTEEEEEE'	'KQGQGQWTYQIYQEPFKNLKTG'	'332ON32223/233NM330322'	'4434343334034432441433'	'EEETTEEEEEEEEEE'	'KNIDGYFKIYSKHTP'	'33/ON213/223322'	'440433240334433']	['EEEE'	'KTGK'
3GNV_B 0.0118010022138628 6.945543857944609 0.0011709601873528 [[323	326]	[314	316]	[408	411]	[406	411]	[451	454]	[172	178]	[121	126]] [3	5	6	1	4	0	2] [[42	45]	[226	228]	[295	298]	[364	370]	[592	595]	[764	770]	[1007	1012]] "[['EEE.'	'ICES'	'/13}'	'0243'	'EE..'	'VFRS'	'/1^}'	'0253']	['EEE'	'LVN'	'0/3'	'104'	'EEE'	'LVD'	'0/3'	'104']	['HHHH'	'WLGN'
5HGB_D 0.0017788614261565 2.133778088337129 0.7628865979381436 [[110	115]	[112	116]	[213	218]	[243	247]	[31	35]	[56	61]	[68	75]] [3	5	6	1	4	0	2] [[48	53]	[204	208]	[312	317]	[398	402]	[573	577]	[746	751]	[988	995]] "[['EEEEEE'	'LRGYHQ'	'042233'	'153344'	'EEEEEE'	'LHSTQD'	'032233'	'143344']	['EEEEE'	'GYHQY'	'22332'	'33443'	'EEEEE'	'YSKHT'	'22332'	'33443']	['EEEEEE'	'ITLTWQ'
5LI4_F 0.0055363835983737 1.0316038104993293 1.0357142857142851 [[130	132]	[76	81]	[129	132]	[32	36]	[416	419]	[494	502]] [5	6	1	4	0	2] [[224	226]	[295	300]	[449	452]	[605	609]	[766	769]	[987	998]] "[['EEE'	'DSL'	'320'	'431'	'EEE'	'EPL'	'320'	'431']	['HHHHHH'	'WGSNPN'	'$$$%$%'	'333434'	'HHHHHH'	'PLSETK'	'$""$%$%'	'313434']	['EEEE'	'SDSL'	'2320'	'3431'	'EEEE'	'YNYL'	'2320'
5LI4_C 0.0055369164097508 1.0315966604455542 1.0357142857142851 [[130	132]	[76	81]	[129	132]	[32	36]	[416	419]	[494	502]] [5	6	1	4	0	2] [[224	226]	[295	300]	[449	452]	[605	609]	[766	769]	[987	998]] "[['EEE'	'DSL'	'320'	'431'	'EEE'	'EPL'	'320'	'431']	['HHHHHH'	'WGSNPN'	'$$$%$%'	'333434'	'HHHHHH'	'PLSETK'	'$""$%$%'	'313434']	['EEEE'	'SDSL'	'2320'	'3431'	'EEEE'	'YNYL'	'2320'
4CGX_B 0.0298458591213663 1.031276215454627 0.7203219315895364 [[114	116]	[114	116]	[37	39]	[94	97]	[105	109]	[136	152]	[133	154]] [3	5	6	1	4	0	2] [[51	53]	[205	207]	[297	299]	[434	437]	[527	531]	[761	770]	[984	1009]] "[['EEE'	'YHD'	'233'	'344'	'EEE'	'TQD'	'233'	'344']	['EEE'	'YHD'	'233'	'344'	'EEE'	'SKH'	'233'	'344']	['HHH'	'WKY'
5LI4_A 0.0055394510757051 1.0315749112948225 1.0405727923627683 [[130	132]	[76	81]	[129	132]	[32	36]	[416	419]	[494	502]] [5	6	1	4	0	2] [[224	226]	[295	300]	[449	452]	[605	609]	[766	769]	[987	998]] "[['EEE'	'DSL'	'320'	'431'	'EEE'	'EPL'	'320'	'431']	['HHHHHH'	'WGSNPN'	'$$$%$%'	'333434'	'HHHHHH'	'PLSETK'	'$""$%$%'	'313434']	['EEEE'	'SDSL'	'2320'	'3431'	'EEEE'	'YNYL'	'2320'
6OJ0_O 0.0171398392766246 0.9824971578727066 0.8957871396895776 [[330	334]	[267	270]	[268	274]	[338	341]	[225	230]	[279	283]	[207	212]] [3	5	6	1	4	0	2] [[38	42]	[202	205]	[312	318]	[396	399]	[548	553]	[747	751]	[953	958]] "[['.SS.E'	'SPQSI'	'}UV}/'	'33430'	'.SSSE'	'YPDKV'	'}UVV/'	'33440']	['EEEE'	'QIWY'	'3/22'	'4033'	'EEEE'	'KIYS'	'3/22'	'4033']	['EEEEEEE'	'IWYLTDA'
3J0H_D 0.0140100640881709 1.245737252756307 0.6011235955056171 [[149	152]	[205	210]	[149	154]	[177	184]	[208	213]	[278	283]	[312	317]] [3	5	6	1	4	0	2] [[49	52]	[200	205]	[314	319]	[438	449]	[597	602]	[768	773]	[1011	1016]] "[['EEEE'	'DGLK'	'3203'	'4314'	'EEEE'	'HSTQ'	'3223'	'4334']	['EEEEEE'	'GMRVWS'	'214/22'	'325033'	'EEEEEE'	'YFKIYS'	'213/22'	'324033']	['EEEEEE'	'DGLKAR'
3J0H_A 0.0140105799136002 1.245737252756307 0.6011235955056171 [[149	152]	[205	210]	[149	154]	[177	184]	[208	213]	[278	283]	[312	317]] [3	5	6	1	4	0	2] [[49	52]	[200	205]	[314	319]	[438	449]	[597	602]	[768	773]	[1011	1016]] "[['EEEE'	'DGLK'	'3203'	'4314'	'EEEE'	'HSTQ'	'3223'	'4334']	['EEEEEE'	'GMRVWS'	'214/22'	'325033'	'EEEEEE'	'YFKIYS'	'213/22'	'324033']	['EEEEEE'	'DGLKAR'
6OJ0_i 0.0199053250458668 1.0668425243182438 0.7738589211618254 [[330	334]	[267	270]	[268	274]	[355	361]	[225	230]	[279	283]	[207	212]] [3	5	6	1	4	0	2] [[38	42]	[202	205]	[312	318]	[395	402]	[548	553]	[747	751]	[953	958]] "[['.SS.E'	'SPQSI'	'}UV}/'	'33430'	'.SSSE'	'YPDKV'	'}UVV/'	'33440']	['EEEE'	'QIWY'	'3/22'	'4033'	'EEEE'	'KIYS'	'3/22'	'4033']	['EEEEEEE'	'IWYLTDA'
5LI4_D 0.0055398149791201 1.0316133040713056 1.0405727923627683 [[130	132]	[76	81]	[129	132]	[32	36]	[416	419]	[494	502]] [5	6	1	4	0	2] [[224	226]	[295	300]	[449	452]	[605	609]	[766	769]	[987	998]] "[['EEE'	'DSL'	'320'	'431'	'EEE'	'EPL'	'320'	'431']	['HHHHHH'	'WGSNPN'	'$$$%$%'	'333434'	'HHHHHH'	'PLSETK'	'$""$%$%'	'313434']	['EEEE'	'SDSL'	'2320'	'3431'	'EEEE'	'YNYL'	'2320'
4CCF_F 0.0113605031863166 0.8475829972455647 1.175572519083969 [[308	312]	[438	441]	[40	44]	[245	250]	[413	419]	[255	258]	[257	262]] [3	5	6	1	4	0	2] [[47	51]	[205	208]	[312	316]	[380	385]	[597	603]	[750	753]	[959	964]] "[['EEEEE'	'VIDTP'	'//322'	'00433'	'EEEEE'	'VLHST'	'/0322'	'01433']	['EEEE'	'GEDY'	'2332'	'3443'	'EEEE'	'SKHT'	'2332'	'3443']	['EEEEE'	'VSKGY'
4F3Z_C 0.0151371773293441 1.1445499981465488 0.71 [[178	184]	[166	170]	[165	168]	[242	246]	[164	169]	[168	170]	[105	108]] [3	5	6	1	4	0	2] [[47	53]	[207	211]	[313	316]	[394	398]	[546	551]	[735	737]	[1009	1012]] "[['EEEEEEE'	'VLWGIHH'	'/022/33'	'0133044'	'EEEEEEE'	'VLHSTQD'	'/032233'	'0143344']	['EEEE.'	'KSYIN'	'322/]'	'43304'	'EEE..'	'HTPIN'	'322Y]'	'43304']	['EEEE'	'SKSY'
6MQC_B 0.0393279907902647 0.8765178378335723 0.8037974683544307 [[159	162]	[203	207]	[101	104]	[129	133]	[184	187]	[183	187]] [5	6	1	4	0	2] [[205	208]	[283	287]	[430	433]	[594	598]	[761	764]	[1006	1010]] "[['EEEE'	'SQES'	'2332'	'3443'	'EEEE'	'SKHT'	'2332'	'3443']	['S.EEE'	'SPVTK'	'U}/23'	'33034'	'S.EEE'	'GTITD'	'U}/23'	'33034']	['.EEE'	'GTKV'	'}23/'	'3340'	'.EEE'	'TGDV'	'}23/'
4FTE_A 0.0206512848491983 1.1936578764830292 0.5981308411214952 [[312	316]	[170	174]	[189	192]	[103	113]	[173	178]	[349	351]	[362	375]] [3	5	6	1	4	0	2] [[47	51]	[200	204]	[311	314]	[395	401]	[595	600]	[769	771]	[954	964]] "[['EEEEE'	'ILKAW'	'/0312'	'01423'	'EEEEE'	'VLHST'	'/0322'	'01433']	['EEEEE'	'SMNVG'	'213/2'	'32403'	'EEEEE'	'YFKIY'	'213/2'	'32403']	['EEEE'	'TVWK'
5E7F_G 0.0288831531755555 1.0766779642597022 0.6797642436149312 [[160	163]	[160	164]	[113	118]	[132	139]	[133	137]	[52	55]	[50	58]] [3	5	6	1	4	0	2] [[50	53]	[204	208]	[313	318]	[429	436]	[572	576]	[747	750]	[952	960]] "[['EEEE'	'GPKH'	'2233'	'3344'	'EEEE'	'STQD'	'2233'	'3344']	['EEEEE'	'GPKHP'	'22332'	'33443'	'EEEEE'	'YSKHT'	'22332'	'33443']	['EEEEEE'	'TQIYEA'
3J0H_B 0.0139986376427262 1.2456824377032727 0.6442307692307687 [[149	152]	[205	210]	[149	154]	[177	184]	[208	213]	[278	283]	[312	317]] [3	5	6	1	4	0	2] [[49	52]	[200	205]	[314	319]	[438	449]	[597	602]	[768	773]	[1011	1016]] "[['EEEE'	'DGLK'	'3203'	'4314'	'EEEE'	'HSTQ'	'3223'	'4334']	['EEEEEE'	'GMRVWS'	'214/22'	'325033'	'EEEEEE'	'YFKIYS'	'213/22'	'324033']	['EEEEEE'	'DGLKAR'
3J0H_E 0.0139958244304451 1.245698436936198 0.6442307692307687 [[149	152]	[205	210]	[149	154]	[177	184]	[208	213]	[278	283]	[312	317]] [3	5	6	1	4	0	2] [[49	52]	[200	205]	[314	319]	[438	449]	[597	602]	[768	773]	[1011	1016]] "[['EEEE'	'DGLK'	'3203'	'4314'	'EEEE'	'HSTQ'	'3223'	'4334']	['EEEEEE'	'GMRVWS'	'214/22'	'325033'	'EEEEEE'	'YFKIYS'	'213/22'	'324033']	['EEEEEE'	'DGLKAR'
2WRE_A 0.0129114550589799 1.1191002224870283 0.815286624203821 [[278	282]	[256	260]	[301	304]	[242	246]	[242	245]	[188	194]	[410	453]] [3	5	6	1	4	0	2] [[49	53]	[200	204]	[284	287]	[395	399]	[539	542]	[762	768]	[953	1015]] "[['EESEE'	'ETKEQ'	'32V33'	'43444'	'EEEEE'	'HSTQD'	'32233'	'43344']	['EEEEE'	'GFKIS'	'213/2'	'32403'	'EEEEE'	'YFKIY'	'213/2'	'32403']	['.EEE'	'TIGE'
5E7F_H 0.0288167062315849 1.087882139450421 0.6731898238747549 [[160	163]	[160	164]	[113	118]	[132	139]	[133	137]	[52	55]	[50	58]] [3	5	6	1	4	0	2] [[50	53]	[204	208]	[313	318]	[429	436]	[572	576]	[747	750]	[952	960]] "[['EEEE'	'GPKH'	'2233'	'3344'	'EEEE'	'STQD'	'2233'	'3344']	['EEEEE'	'GPKHP'	'22332'	'33443'	'EEEEE'	'YSKHT'	'22332'	'33443']	['EEEEEE'	'TQIYEA'
5OAC_H 0.0043181115761769 1.0237033033517813 1.1867007672634262 [[128	134]	[258	261]	[158	166]	[57	61]	[127	132]	[293	296]	[223	227]] [3	5	6	1	4	0	2] [[47	53]	[200	203]	[305	313]	[432	436]	[583	588]	[770	773]	[1009	1013]] "[['EEEEEEE'	'VLEVYVN'	'/03/2/3'	'0140304'	'EEEEEEE'	'VLHSTQD'	'/032233'	'0143344']	['EEEE'	'SAKV'	'213/'	'3240'	'EEEE'	'YFKI'	'213/'	'3240']	['S......EE'	'SIGVEKFIP'
2IPK_B 0.0286975545151321 0.6948743513033879 0.9213483146067412 [[161	163]	[156	159]	[99	103]	[155	159]	[142	146]	[83	85]	[82	86]] [3	5	6	1	4	0	2] [[48	50]	[224	227]	[312	316]	[397	401]	[597	601]	[768	770]	[1005	1009]] [['EEE'	'LET'	'032'	'143'	'EEE'	'LHS'	'032'	'143']	['EEEE'	'QTLV'	'320/'	'4310'	'EEEE'	'EPLV'	'320/'	'4310']	['EEEEE'	'VTVYP'
4O6C_E 0.0259200612981658 0.9945032185394388 0.8506493506493504 [[33	35]	[32	36]	[32	35]	[131	135]	[15	19]	[68	72]	[64	80]] [3	5	6	1	4	0	2] [[49	51]	[205	209]	[313	316]	[398	402]	[547	551]	[769	773]	[953	964]] "[['EEE'	'KYY'	'322'	'433'	'EEE'	'HST'	'322'	'433']	['EEEEE'	'YKYYP'	'23222'	'34333'	'EEEEE'	'SKHTP'	'23322'	'34433']	['EEEE'	'YKYY'
3J0H_C 0.0140069570576889 1.245713962068989 0.6569767441860459 [[149	152]	[205	210]	[149	154]	[177	184]	[208	213]	[278	283]	[312	317]] [3	5	6	1	4	0	2] [[49	52]	[200	205]	[314	319]	[438	449]	[597	602]	[768	773]	[1011	1016]] "[['EEEE'	'DGLK'	'3203'	'4314'	'EEEE'	'HSTQ'	'3223'	'4334']	['EEEEEE'	'GMRVWS'	'214/22'	'325033'	'EEEEEE'	'YFKIYS'	'213/22'	'324033']	['EEEEEE'	'DGLKAR'
3J0H_F 0.0140092864550523 1.2457115523674762 0.6569767441860459 [[149	152]	[205	210]	[149	154]	[177	184]	[208	213]	[278	283]	[312	317]] [3	5	6	1	4	0	2] [[49	52]	[200	205]	[314	319]	[438	449]	[597	602]	[768	773]	[1011	1016]] "[['EEEE'	'DGLK'	'3203'	'4314'	'EEEE'	'HSTQ'	'3223'	'4334']	['EEEEEE'	'GMRVWS'	'214/22'	'325033'	'EEEEEE'	'YFKIYS'	'213/22'	'324033']	['EEEEEE'	'DGLKAR'
4JO1_M 0.0325005023699479 0.8448506962451401 0.8791208791208789 [[190	194]	[192	196]	[183	186]	[101	105]	[129	133]	[183	186]	[182	186]] [3	5	6	1	4	0	2] [[49	53]	[200	204]	[297	300]	[430	434]	[594	598]	[761	764]	[1006	1010]] "[['EEEEE'	'EYTMK'	'32213'	'43324'	'EEEEE'	'HSTQD'	'32233'	'43344']	['EEEEE'	'TMKVT'	'213/2'	'32403'	'EEEEE'	'YFKIY'	'213/2'	'32403']	['HHHH'	'TQYN'
4N8V_D 0.0192522178292876 0.8721060390192912 0.9745958429561196 [[99	102]	[94	102]	[89	94]	[203	208]	[31	35]	[56	61]	[68	75]] [3	5	6	1	4	0	2] [[50	53]	[200	207]	[281	286]	[395	400]	[573	577]	[746	751]	[988	995]] "[['EEEE'	'YGHD'	'2233'	'3344'	'EEEE'	'STQD'	'2233'	'3344']	['EEEEEEEEE'	'TIQIMYGHD'	'2/3/12233'	'304023344'	'EEEEEEEE'	'YFKIYSKH'	'213/2233'	'32403344']	['TTS..E'	'EDGSHT'
5OAC_E 0.0070148288334634 0.9969606119296138 1.1428571428571417 [[128	134]	[258	261]	[158	166]	[57	61]	[114	132]	[293	296]	[223	227]] [3	5	6	1	4	0	2] [[47	53]	[200	203]	[305	313]	[432	436]	[578	588]	[770	773]	[1009	1013]] "[['EEEEEEE'	'VLEVYVN'	'/03/2/3'	'0140304'	'EEEEEEE'	'VLHSTQD'	'/032233'	'0143344']	['EEEE'	'SAKV'	'213/'	'3240'	'EEEE'	'YFKI'	'213/'	'3240']	['S......EE'	'SIGVEKFIP'
6SK5_A 0.0784979529841106 1.104797601471437 0.4690721649484539 [[127	129]	[100	105]	[126	129]	[128	133]	[119	131]	[67	71]	[67	71]] [3	5	6	1	4	0	2] [[49	51]	[206	211]	[313	316]	[431	436]	[592	598]	[763	767]	[977	981]] "[['EEE'	'EYT'	'322'	'433'	'EEE'	'HST'	'322'	'433']	['EEEE..'	'NNWKIN'	'3323Y]'	'443404'	'EEEE..'	'KHTPIN'	'3322Y]'	'443304']	['EEEE'	'SEYT'
6LA4_A 0.0906808670070687 0.851194369901703 0.7628865979381436 [[124	127]	[120	127]	[75	79]	[141	148]	[110	113]	[160	162]	[66	68]] [3	5	6	1	4	0	2] [[50	53]	[200	207]	[311	315]	[431	438]	[592	595]	[756	758]	[957	959]] "[['EEEE'	'TSKQ'	'2233'	'3344'	'EEEE'	'STQD'	'2233'	'3344']	['EEEEEEEE'	'TFVITSKQ'	'21//2233'	'32003344'	'EEEEEEEE'	'YFKIYSKH'	'213/2233'	'32403344']	['EEEEE'	'YMGEY'
6LAO_A 0.0906808670070687 0.851194369901703 0.7628865979381436 [[124	127]	[120	127]	[75	79]	[141	148]	[110	113]	[160	162]	[66	68]] [3	5	6	1	4	0	2] [[50	53]	[200	207]	[311	315]	[431	438]	[592	595]	[756	758]	[957	959]] "[['EEEE'	'TSKQ'	'2233'	'3344'	'EEEE'	'STQD'	'2233'	'3344']	['EEEEEEEE'	'TFVITSKQ'	'21//2233'	'32003344'	'EEEEEEEE'	'YFKIYSKH'	'213/2233'	'32403344']	['EEEEE'	'YMGEY'
3S4S_B 0.0270603461389324 0.6913847755887548 0.9745958429561196 [[161	163]	[156	159]	[99	103]	[155	159]	[142	146]	[83	85]	[82	86]] [3	5	6	1	4	0	2] [[48	50]	[224	227]	[312	316]	[397	401]	[597	601]	[768	770]	[1005	1009]] [['EEE'	'LET'	'032'	'143'	'EEE'	'LHS'	'032'	'143']	['EEEE'	'QTLV'	'320/'	'4310'	'EEEE'	'EPLV'	'320/'	'4310']	['EEEEE'	'VTVYP'
2PGG_A 0.0124536819565119 1.205992183773145 0.7665289256198349 [[413	416]	[336	339]	[775	778]	[575	581]	[409	415]	[351	359]	[748	756]] [3	5	6	1	4	0	2] [[50	53]	[202	205]	[295	298]	[435	441]	[545	551]	[738	746]	[952	960]] "[['EEEE'	'YSID'	'22/3'	'3304'	'EEEE'	'STQD'	'2233'	'3344']	['EEEE'	'NIWS'	'3/22'	'4033'	'EEEE'	'KIYS'	'3/22'	'4033']	['HHHH'	'TLSD'
1DLH_B 0.0573332317399952 0.7755319309357526 0.8627450980392148 [[161	163]	[156	159]	[99	103]	[155	159]	[142	146]	[83	85]	[82	86]] [3	5	6	1	4	0	2] [[48	50]	[224	227]	[312	316]	[397	401]	[597	601]	[768	770]	[1005	1009]] [['EEE'	'LET'	'032'	'143'	'EEE'	'LHS'	'032'	'143']	['EEEE'	'QTLV'	'320/'	'4310'	'EEEE'	'EPLV'	'320/'	'4310']	['EEEEE'	'VTVYP'
6SS8_A 0.0021011407784287 2.344797598835044 0.7628865979381436 [[110	115]	[100	116]	[71	74]	[243	247]	[31	35]	[56	61]	[68	75]] [3	5	6	1	4	0	2] [[48	53]	[200	208]	[297	300]	[398	402]	[573	577]	[746	751]	[988	995]] "[['EEEEEE'	'LRGYHQ'	'042233'	'153344'	'EEEEEE'	'LHSTQD'	'032233'	'143344']	['EEEE.TT..EEEEEEEE'	'GADVGSDWRFLRGYHQY'	'213/}NO}^10422332'	'32403343521533443'	'EEEEEEEEE'	'YFKIYSKHT'	'213/22332'	'324033443']	['HHHH'	'SQTH'
6QOZ_B 0.0119196123963989 1.3071426065472267 0.6797642436149312 [[168	171]	[248	251]	[169	171]	[78	85]	[149	156]	[105	108]	[233	236]] [3	5	6	1	4	0	2] [[48	51]	[201	204]	[314	316]	[423	430]	[594	601]	[768	771]	[1005	1008]] [['EEEE'	'LDWS'	'0322'	'1433'	'EEEE'	'LHST'	'0322'	'1433']	['EEEE'	'FEVT'	'13/2'	'2403'	'EEEE'	'FKIY'	'13/2'	'2403']	['EEE'	'DWS'
1NY7_2 0.0255283343957785 1.2441749036037004 0.5573770491803276 [[168	171]	[248	251]	[169	171]	[78	85]	[149	156]	[103	109]	[233	236]] [3	5	6	1	4	0	2] [[48	51]	[201	204]	[314	316]	[423	430]	[594	601]	[737	744]	[1005	1008]] [['EEEE'	'LDWS'	'0322'	'1433'	'EEEE'	'LHST'	'0322'	'1433']	['EEEE'	'FEVT'	'13/2'	'2403'	'EEEE'	'FKIY'	'13/2'	'2403']	['EEE'	'DWS'
5HRE_A 0.0020223776248205 2.8493318494246096 0.7203219315895364 [[95	98]	[26	28]	[95	98]	[34	36]	[20	24]	[110	113]	[126	129]] [3	5	6	1	4	0	2] [[49	52]	[226	228]	[314	317]	[433	435]	[541	545]	[769	772]	[1013	1016]] [['EEEE'	'KTYQ'	'3223'	'4334'	'EEEE'	'HSTQ'	'3223'	'4334']	['EEE'	'LIK'	'0/3'	'104'	'EEE'	'LVD'	'0/3'	'104']	['EEEE'	'KTYQ'
3OXS_A 0.0026005151186512 2.236175390058396 0.7065868263473052 [[110	115]	[100	116]	[71	74]	[185	188]	[31	35]	[56	61]	[68	75]] [3	5	6	1	4	0	2] [[48	53]	[200	208]	[297	300]	[447	450]	[573	577]	[746	751]	[988	995]] "[['EEEEEE'	'LRGYHQ'	'042233'	'153344'	'EEEEEE'	'LHSTQD'	'032233'	'143344']	['EEEE.TTSSEEEEEEEE'	'GADVGSDWRFLRGYHQY'	'213/}NOUW10422332'	'32403343521533443'	'EEEEEEEEE'	'YFKIYSKHT'	'213/22332'	'324033443']	['HHHH'	'SQTH'
6LB1_A 0.1096600636677004 0.8598115490226961 0.7665289256198349 [[124	127]	[120	127]	[75	79]	[141	148]	[110	113]	[160	162]	[66	68]] [3	5	6	1	4	0	2] [[50	53]	[200	207]	[311	315]	[431	438]	[592	595]	[756	758]	[957	959]] "[['EEEE'	'TSKQ'	'2233'	'3344'	'EEEE'	'STQD'	'2233'	'3344']	['EEEEEEEE'	'TFVITSKQ'	'21//2233'	'32003344'	'EEEEEEEE'	'YFKIYSKH'	'213/2233'	'32403344']	['EEEEE'	'YMGEY'
6SS8_D 0.0022014587697083 2.354258795838922 0.7556468172484596 [[110	115]	[112	116]	[71	74]	[243	247]	[31	35]	[56	61]	[68	75]] [3	5	6	1	4	0	2] [[48	53]	[204	208]	[297	300]	[398	402]	[573	577]	[746	751]	[988	995]] "[['EEEEEE'	'LRGYHQ'	'042233'	'153344'	'EEEEEE'	'LHSTQD'	'032233'	'143344']	['EEEEE'	'GYHQY'	'22332'	'33443'	'EEEEE'	'YSKHT'	'22332'	'33443']	['HHHH'	'SQTH'
6EGX_B 0.0349763643297457 1.143339097902757 0.5921787709497197 [[107	109]	[103	109]	[105	111]	[126	131]	[195	200]	[147	151]	[42	46]] [3	5	6	1	4	0	2] [[50	52]	[198	206]	[311	317]	[431	436]	[592	597]	[764	768]	[1011	1015]] "[['EEE'	'YGK'	'223'	'334'	'EEE'	'STQ'	'223'	'334']	['TTEEEEE'	'ETYVYGK'	'ON2/223'	'4330334'	'TTEEEEEEE'	'DGYFKIYSK'	'ON213/223'	'433240334']	['EEEEEEE'	'YVYGKYE'
6OJ0_k 0.0337373391371413 1.0742326167794174 0.7237903225806455 [[730	734]	[667	670]	[668	674]	[738	741]	[625	630]	[679	683]	[607	612]] [3	5	6	1	4	0	2] [[38	42]	[202	205]	[312	318]	[396	399]	[548	553]	[747	751]	[953	958]] "[['.SS.E'	'SPQSI'	'}UV}/'	'33430'	'.SSSE'	'YPDKV'	'}UVV/'	'33440']	['EEEE'	'QIWY'	'3/22'	'4033'	'EEEE'	'KIYS'	'3/22'	'4033']	['EEEEEEE'	'IWYLTDA'
6OJ0_l 0.0304998583247483 0.9588834000764532 0.8832599118942719 [[930	934]	[867	870]	[868	874]	[938	941]	[825	830]	[879	883]	[807	812]] [3	5	6	1	4	0	2] [[38	42]	[202	205]	[312	318]	[396	399]	[548	553]	[747	751]	[953	958]] "[['.SS.E'	'SPQSI'	'}UV}/'	'33430'	'.SSSE'	'YPDKV'	'}UVV/'	'33440']	['EEEE'	'QIWY'	'3/22'	'4033'	'EEEE'	'KIYS'	'3/22'	'4033']	['EEEEEEE'	'IWYLTDA'
2X4P_A 0.0021010353237288 2.2306119766939 0.815286624203821 [[110	115]	[100	116]	[71	74]	[185	188]	[31	35]	[56	61]	[68	75]] [3	5	6	1	4	0	2] [[48	53]	[200	208]	[297	300]	[447	450]	[573	577]	[746	751]	[988	995]] "[['EEEEEE'	'LRGYHQ'	'042233'	'153344'	'EEEEEE'	'LHSTQD'	'032233'	'143344']	['EEEE.TT.SEEEEEEEE'	'GADVGSDWRFLRGYHQY'	'213/}NO}W10422332'	'32403343521533443'	'EEEEEEEEE'	'YFKIYSKHT'	'213/22332'	'324033443']	['HHHH'	'SQTH'
3WOF_G 0.0265101992417002 0.9701804694555416 0.904231625835188 [[706	709]	[708	711]	[711	713]	[794	797]	[798	800]	[771	777]	[771	773]] [3	5	6	1	4	0	2] [[49	52]	[225	228]	[317	319]	[412	415]	[596	598]	[764	770]	[994	996]] "[['EEEE'	'ERYE'	'3423'	'4534'	'EEEE'	'HSTQ'	'3223'	'4334']	['EEEE'	'YEIE'	'23/3'	'3404'	'EEEE'	'PLVD'	'20/3'	'3104']	['EEE'	'EAR'
6ZTY_V 0.0139244794731345 1.137376311281609 0.8426724137931028 [[361	364]	[127	130]	[353	356]	[148	151]	[147	155]	[94	104]	[115	120]] [3	5	6	1	4	0	2] [[45	48]	[225	228]	[282	285]	[383	386]	[600	608]	[762	771]	[1009	1014]] "[['.EEE'	'PMIL'	'}1/0'	'3201'	'.SEE'	'SSVL'	'}U/0'	'3301']	['EEEE'	'SLVE'	'20/3'	'3104'	'EEEE'	'PLVD'	'20/3'	'3104']	['TS.E'	'DYPV'
3J0I_C 0.0140144611986967 1.2457003905793294 0.703187250996016 [[149	152]	[205	210]	[149	154]	[177	184]	[208	213]	[278	283]	[312	317]] [3	5	6	1	4	0	2] [[49	52]	[200	205]	[314	319]	[438	449]	[597	602]	[768	773]	[1011	1016]] "[['EEEE'	'DGLK'	'3203'	'4314'	'EEEE'	'HSTQ'	'3223'	'4334']	['EEEEEE'	'GMRVWS'	'214/22'	'325033'	'EEEEEE'	'YFKIYS'	'213/22'	'324033']	['EEEEEE'	'DGLKAR'
4GMS_M 0.049006651071113 0.891084307437614 0.858695652173912 [[159	163]	[45	48]	[17	25]	[112	118]	[114	117]] [3	5	6	1	4] [[47	51]	[224	227]	[310	318]	[429	435]	[594	597]] [['EEEEE'	'VLNSW'	'/0322'	'01433'	'EEEEE'	'VLHST'	'/0322'	'01433']	['EEEE'	'KTLI'	'320/'	'4310'	'EEEE'	'EPLV'	'320/'	'4310']	['S.EEEEEEE'	'DRVSVTWKA'	'V^/2/2231'	'450303342'	'SEEEEEEEE'	'KGIYQTSNF'	'V2/232231'	'430343342']	['..EEEEE'	'APTVSIF'	'[}2/2/1'	'2330302'
5KIP_C 0.0210968010233069 1.2427114032328666 0.6410748560460646 [[20	23]	[89	93]	[68	72]	[87	91]	[35	37]	[104	106]	[105	107]] [3	5	6	1	4	0	2] [[47	50]	[200	204]	[312	316]	[394	398]	[611	613]	[764	766]	[1014	1016]] [['EEEE'	'VLNP'	'/032'	'0143'	'EEEE'	'VLHS'	'/032'	'0143']	['EEEEE'	'YADVT'	'213/2'	'32403'	'EEEEE'	'YFKIY'	'213/2'	'32403']	['EEEEE'	'IQNPT'
3J0I_F 0.0140186776407277 1.245707311861313 0.703187250996016 [[149	152]	[205	210]	[149	154]	[177	184]	[208	213]	[278	283]	[312	317]] [3	5	6	1	4	0	2] [[49	52]	[200	205]	[314	319]	[438	449]	[597	602]	[768	773]	[1011	1016]] "[['EEEE'	'DGLK'	'3203'	'4314'	'EEEE'	'HSTQ'	'3223'	'4334']	['EEEEEE'	'GMRVWS'	'214/22'	'325033'	'EEEEEE'	'YFKIYS'	'213/22'	'324033']	['EEEEEE'	'DGLKAR'
1JQU_C 0.0500481318420055 1.1199347394122348 0.6223908918406065 [[15	19]	[16	18]	[22	26]	[59	61]	[25	29]	[109	112]	[100	111]] [3	5	6	1	4	0	2] [[48	52]	[202	204]	[282	286]	[438	440]	[593	597]	[768	771]	[952	963]] "[['EEEEE'	'LKIYK'	'03/23'	'14034'	'EEEEE'	'LHSTQ'	'03223'	'14334']	['EEE'	'KIY'	'3/2'	'403'	'EEE'	'KIY'	'3/2'	'403']	['TS.EE'	'EGYYT'
5HRI_A 0.0022273534650438 2.79425926936693 0.713426853707414 [[95	98]	[26	28]	[95	98]	[34	36]	[20	24]	[110	113]	[126	129]] [3	5	6	1	4	0	2] [[49	52]	[226	228]	[314	317]	[433	435]	[541	545]	[769	772]	[1013	1016]] [['EEEE'	'KTYQ'	'3223'	'4334'	'EEEE'	'HSTQ'	'3223'	'4334']	['EEE'	'LIK'	'0/3'	'104'	'EEE'	'LVD'	'0/3'	'104']	['EEEE'	'KTYQ'
5HRD_A 0.0024354587405159 2.829663625263476 0.6797642436149312 [[95	98]	[26	28]	[95	98]	[34	36]	[20	24]	[110	113]	[126	129]] [3	5	6	1	4	0	2] [[49	52]	[226	228]	[314	317]	[433	435]	[541	545]	[769	772]	[1013	1016]] [['EEEE'	'KTYQ'	'3223'	'4334'	'EEEE'	'HSTQ'	'3223'	'4334']	['EEE'	'LIK'	'0/3'	'104'	'EEE'	'LVD'	'0/3'	'104']	['EEEE'	'KTYQ'
6PCI_I 0.0321640073652881 1.207481846944349 0.5433212996389885 [[112	114]	[112	114]	[112	114]	[29	35]	[118	121]] [3	5	6	1	4] [[49	51]	[207	209]	[314	316]	[372	378]	[585	588]] [['EEE'	'HSY'	'322'	'433'	'EEE'	'HST'	'322'	'433']	['EEE'	'HSY'	'322'	'433'	'EEE'	'HTP'	'322'	'433']	['EEE'	'HSY'	'322'	'433'	'EEE'	'QTS'	'322'	'433']	['TTTS.EE'	'FSNYGMH'	'MNOU}13'	'2343324'
5HRG_A 0.0002165205957235 2.8103009071433944 0.8832599118942719 [[95	98]	[26	28]	[95	98]	[34	36]	[20	24]	[110	113]	[126	129]] [3	5	6	1	4	0	2] [[49	52]	[226	228]	[314	317]	[433	435]	[541	545]	[769	772]	[1013	1016]] [['EEEE'	'KTYQ'	'3223'	'4334'	'EEEE'	'HSTQ'	'3223'	'4334']	['EEE'	'LIK'	'0/3'	'104'	'EEE'	'LVD'	'0/3'	'104']	['EEEE'	'KTYQ'
5NER_2 0.034460325052543 1.1907885804245066 0.5659340659340653 [[103	106]	[200	207]	[103	106]	[198	204]	[190	206]	[188	190]	[139	141]] [3	5	6	1	4	0	2] [[49	52]	[200	206]	[314	317]	[394	400]	[578	594]	[735	737]	[965	967]] [['EEEE'	'NGWD'	'3223'	'4334'	'EEEE'	'HSTQ'	'3223'	'4334']	['EEEEEEEE'	'YANIAPTN'	'213/1223'	'32402334'	'EEEEEEE'	'YFKIYSK'	'213/223'	'3240334']	['EEEE'	'NGWD'
4PGB_D 0.0133861102539018 1.2861192184273869 0.7065868263473052 [[104	115]	[22	27]	[214	218]	[96	101]	[94	99]	[56	61]	[142	145]] [3	5	6	1	4	0	2] [[38	53]	[200	205]	[313	317]	[432	437]	[594	599]	[746	751]	[1008	1011]] "[['.SS..EEEEEEE'	'GSDGRLLRGYQQ'	'}UV}^0042233'	'334351153344'	'.SSSEE..SEEEEEEE'	'YPDKVFRSSVLHSTQD'	'}UVV/1^}U/032233'	'3344025330143344']	['EEEEEE'	'YMEVGY'	'213/22'	'324033'	'EEEEEE'	'YFKIYS'	'213/22'	'324033']	['EEEEE'	'TLTWQ'
6BP2_A 0.0151400016680388 1.1677265773521963 0.7999999999999994 [[116	124]	[124	128]	[161	163]	[159	162]	[81	84]	[175	177]	[174	178]] [3	5	6	1	4	0	2] [[45	53]	[202	206]	[313	315]	[434	437]	[524	527]	[764	766]	[993	997]] "[['.S.EEEEEE'	'YPKBKTVHH'	'}U]532/33'	'334643044'	'.SEEEEEEE'	'SSVLHSTQD'	'}U/032233'	'330143344']	['EEEEE'	'HIQGQ'	'3/323'	'40434'	'EEEEE'	'KIYSK'	'3/223'	'40334']	['EEE'	'TEG'
6II4_C 0.0205094760950485 3.16947942541728 0.0178571428571425 [[157	160]	[200	205]	[156	160]	[222	226]	[221	224]	[181	185]	[58	61]] [3	5	6	1	4	0	2] [[49	52]	[205	210]	[313	317]	[448	452]	[539	542]	[748	752]	[1006	1009]] "[['EEEE'	'KSYK'	'3223'	'4334'	'EEEE'	'HSTQ'	'3223'	'4334']	['EEEEE.'	'YQQSFV'	'23321Y'	'344320'	'EEEEE.'	'SKHTPI'	'23322Y'	'344330']	['EEEEE'	'TKSYK'
6OJ0_j 0.0382409115868934 1.032724011531735 0.7701863354037268 [[530	534]	[467	470]	[468	474]	[538	541]	[425	432]	[479	483]	[407	412]] [3	5	6	1	4	0	2] [[38	42]	[202	205]	[312	318]	[396	399]	[548	555]	[747	751]	[953	958]] "[['.SS.E'	'SPQSI'	'}UV}/'	'33430'	'.SSSE'	'YPDKV'	'}UVV/'	'33440']	['EEEE'	'QIWY'	'3/22'	'4033'	'EEEE'	'KIYS'	'3/22'	'4033']	['EEEEEEE'	'IWYLTDA'
7K5I_L 0.0379837733382255 0.9620175880871016 0.8668122270742362 [[142	146]	[91	93]	[127	130]	[45	49]	[142	146]] [3	5	6	1	4] [[47	51]	[224	226]	[311	314]	[424	428]	[584	588]] [['EEEEE'	'VLKVT'	'/03/2'	'01403'	'EEEEE'	'VLHST'	'/0322'	'01433']	['EEE'	'DYL'	'320'	'431'	'EEE'	'EPL'	'320'	'431']	['EEEE'	'TVGE'	'2/23'	'3034'	'EEEE'	'GIYQ'	'2/23'	'3034']	['...TT'	'KTPKE'	']}}OO'	'43344'
6OJ0_o 0.0197378176396426 1.1185626769125552 0.815286624203821 [[330	334]	[267	270]	[268	274]	[355	361]	[225	230]	[279	283]	[207	212]] [3	5	6	1	4	0	2] [[38	42]	[202	205]	[312	318]	[395	402]	[548	553]	[747	751]	[953	958]] "[['.SS.E'	'SPQSI'	'}UV}/'	'33430'	'.SSSE'	'YPDKV'	'}UVV/'	'33440']	['EEEE'	'QIWY'	'3/22'	'4033'	'EEEE'	'KIYS'	'3/22'	'4033']	['EEEEEEE'	'IWYLTDA'
5WJN_D 0.0233604801675901 0.8622619129269458 1.021276595744681 [[99	102]	[94	102]	[213	218]	[224	227]	[31	35]	[56	61]	[68	75]] [3	5	6	1	4	0	2] [[50	53]	[200	207]	[312	317]	[437	440]	[573	577]	[746	751]	[988	995]] "[['EEEE'	'YGDD'	'2233'	'3344'	'EEEE'	'STQD'	'2233'	'3344']	['EEEEEEEEE'	'TIQIMYGDD'	'2/3/12233'	'304023344'	'EEEEEEEE'	'YFKIYSKH'	'213/2233'	'32403344']	['EEEEEE'	'ITLTWQ'
4GQH_K 0.1333975157393825 1.0866897010241277 0.5213523131672597 [[2	4]	[106	108]	[68	70]	[68	70]	[118	121]	[76	80]] [5	6	1	4	0	2] [[208	210]	[294	296]	[394	396]	[586	588]	[769	772]	[959	963]] "[['EE.'	'YSI'	'22Y'	'330'	'EE.'	'TPI'	'22Y'	'330']	['.HH'	'ETL'	']$""'	'431'	'.HH'	'DPL'	']$""'	'431']	['EEE'	'KVY'	'3/2'	'403'	'EEE'	'NVY'	'3/2'
6LA5_A 0.0408242451405344 1.1458872514332683 0.6316793893129768 [[124	127]	[120	127]	[75	79]	[133	148]	[110	113]	[65	68]	[211	213]] [3	5	6	1	4	0	2] [[50	53]	[200	207]	[311	315]	[425	438]	[592	595]	[764	767]	[1002	1004]] "[['EEEE'	'TSKQ'	'2233'	'3344'	'EEEE'	'STQD'	'2233'	'3344']	['EEEEEEEE'	'TFVITSKQ'	'21//2233'	'32003344'	'EEEEEEEE'	'YFKIYSKH'	'213/2233'	'32403344']	['EEEEE'	'YMGEY'
1QBE_A 0.045671272288708 0.8013602234037918 0.9127516778523496 [[20	23]	[89	93]	[68	74]	[91	98]	[49	52]	[102	106]	[105	107]] [3	5	6	1	4	0	2] [[47	50]	[200	204]	[312	318]	[432	439]	[594	597]	[762	766]	[1014	1016]] "[['EEEE'	'VLNP'	'/032'	'0143'	'EEEE'	'VLHS'	'/032'	'0143']	['EEEEE'	'YADVT'	'213/2'	'32403'	'EEEEE'	'YFKIY'	'213/2'	'32403']	['EEEEEEE'	'IQNPTAC'
5NEM_2 0.0344704314077504 1.1907933000255326 0.5833333333333321 [[103	106]	[200	207]	[103	106]	[198	204]	[190	206]	[188	190]	[139	141]] [3	5	6	1	4	0	2] [[49	52]	[200	206]	[314	317]	[394	400]	[578	594]	[735	737]	[965	967]] [['EEEE'	'NGWD'	'3223'	'4334'	'EEEE'	'HSTQ'	'3223'	'4334']	['EEEEEEEE'	'YANIAPTN'	'213/1223'	'32402334'	'EEEEEEE'	'YFKIYSK'	'213/223'	'3240334']	['EEEE'	'NGWD'
2QB0_B 0.0779087292487406 0.9607249117929147 0.7999999999999994 [[108	112]	[109	111]	[179	183]	[78	83]	[75	85]	[32	40]] [3	5	6	1	0	2] [[48	52]	[202	204]	[295	299]	[365	370]	[744	753]	[953	961]] "[['EEEEE'	'LKIYK'	'03/23'	'14034'	'EEEEE'	'LHSTQ'	'03223'	'14334']	['EEE'	'KIY'	'3/2'	'403'	'EEE'	'KIY'	'3/2'	'403']	['HHHHH'	'PVYDS'	'$!$%$'	'30343'	'HHHHH'	'PLSET'	'$""$%$'
3IT8_B 0.0635093740172773 1.0980412275124392 0.6347992351816434 [[57	61]	[58	61]	[117	124]	[116	121]	[104	107]] [3	5	6	1	4] [[48	52]	[203	206]	[311	318]	[448	453]	[529	532]] [['EEEEE'	'LIYSQ'	'0/223'	'10334'	'EEEEE'	'LHSTQ'	'03223'	'14334']	['EEEE'	'IYSQ'	'/223'	'0334'	'EEEE'	'IYSK'	'/223'	'0334']	['EEEEEEEE'	'PIYLGGVF'	'2/2022/1'	'30313302'	'EEEEEEEE'	'GIYQTSNF'	'2/232231'	'30343342']	['EEEEEE'	'EPIYLG'	'32/202'	'430313'
5HRI_B 0.0021748462093355 2.807631546245774 0.7556468172484596 [[95	98]	[26	28]	[95	98]	[34	36]	[20	24]	[110	113]	[126	129]] [3	5	6	1	4	0	2] [[49	52]	[226	228]	[314	317]	[433	435]	[541	545]	[769	772]	[1013	1016]] [['EEEE'	'KTYQ'	'3223'	'4334'	'EEEE'	'HSTQ'	'3223'	'4334']	['EEE'	'LIK'	'0/3'	'104'	'EEE'	'LVD'	'0/3'	'104']	['EEEE'	'KTYQ'
3S4S_E 0.0270926584194192 0.5903212871185431 1.0652173913043477 [[171	174]	[170	174]	[99	103]	[159	163]	[142	146]	[83	85]	[82	86]] [3	5	6	1	4	0	2] [[50	53]	[203	207]	[312	316]	[434	438]	[597	601]	[768	770]	[1005	1009]] [['EEEE'	'YTHQ'	'2233'	'3344'	'EEEE'	'STQD'	'2233'	'3344']	['EEEEE'	'VYTHQ'	'/2233'	'03344'	'EEEEE'	'IYSKH'	'/2233'	'03344']	['EEEEE'	'VTVYP'
2WR7_A 0.0193733930306448 1.129885522770732 0.8114406779661019 [[278	282]	[256	260]	[301	304]	[242	246]	[242	245]	[190	194]	[410	453]] [3	5	6	1	4	0	2] [[49	53]	[200	204]	[284	287]	[395	399]	[539	542]	[764	768]	[953	1015]] "[['EESEE'	'ETKDQ'	'32V33'	'43444'	'EEEEE'	'HSTQD'	'32233'	'43344']	['EEEEE'	'GFKIS'	'213/2'	'32403'	'EEEEE'	'YFKIY'	'213/2'	'32403']	['.EEE'	'TIGE'
2WRB_A 0.0134501714753546 1.0683443403081645 0.979166666666667 [[164	168]	[256	260]	[301	304]	[242	246]	[242	245]	[190	194]	[410	453]] [3	5	6	1	4	0	2] [[49	53]	[200	204]	[284	287]	[395	399]	[539	542]	[764	768]	[953	1015]] "[['EEEEE'	'KGSYN'	'32223'	'43334'	'EEEEE'	'HSTQD'	'32233'	'43344']	['EEEEE'	'GFKIS'	'213/2'	'32403'	'EEEEE'	'YFKIY'	'213/2'	'32403']	['.EEE'	'TIGE'
2XN9_E 0.0317651728892244 0.737057581644417 0.997663551401869 [[161	163]	[156	159]	[117	121]	[155	159]	[142	146]	[83	85]	[82	85]] [3	5	6	1	4	0	2] [[48	50]	[224	227]	[312	316]	[397	401]	[597	601]	[768	770]	[1005	1008]] [['EEE'	'LET'	'032'	'143'	'EEE'	'LHS'	'032'	'143']	['EEEE'	'QTLV'	'320/'	'4310'	'EEEE'	'EPLV'	'320/'	'4310']	['EEEEE'	'ISVSG'
5WMF_C 0.0312225350808575 1.3034531662321658 0.4062499999999991 [[599	602]	[599	603]	[516	519]	[498	506]	[595	599]	[518	522]	[514	519]] [3	5	6	1	4	0	2] [[50	53]	[204	208]	[295	298]	[426	436]	[595	599]	[761	765]	[1005	1010]] "[['EEEE'	'SFDD'	'2133'	'3244'	'EEEE'	'STQD'	'2233'	'3344']	['EEEEE'	'SFDDG'	'21332'	'32443'	'EEEEE'	'YSKHT'	'22332'	'33443']	['HHHH'	'SLYN'
3J0I_D 0.0140137784740975 1.245751044563695 0.7342799188640972 [[149	152]	[205	210]	[149	154]	[177	184]	[208	213]	[278	283]	[312	317]] [3	5	6	1	4	0	2] [[49	52]	[200	205]	[314	319]	[438	449]	[597	602]	[768	773]	[1011	1016]] "[['EEEE'	'DGLK'	'3203'	'4314'	'EEEE'	'HSTQ'	'3223'	'4334']	['EEEEEE'	'GMRVWS'	'214/22'	'325033'	'EEEEEE'	'YFKIYS'	'213/22'	'324033']	['EEEEEE'	'DGLKAR'
3J0I_A 0.0140137784740975 1.245751044563695 0.7342799188640972 [[149	152]	[205	210]	[149	154]	[177	184]	[208	213]	[278	283]	[312	317]] [3	5	6	1	4	0	2] [[49	52]	[200	205]	[314	319]	[438	449]	[597	602]	[768	773]	[1011	1016]] "[['EEEE'	'DGLK'	'3203'	'4314'	'EEEE'	'HSTQ'	'3223'	'4334']	['EEEEEE'	'GMRVWS'	'214/22'	'325033'	'EEEEEE'	'YFKIYS'	'213/22'	'324033']	['EEEEEE'	'DGLKAR'
4FQM_I 0.0237026504859051 3.304549017990464 0.014035087719298 [[218	220]	[187	192]	[185	189]	[103	106]	[214	222]	[62	67]	[194	198]] [3	5	6	1	4	0	2] [[50	52]	[203	208]	[312	316]	[406	409]	[543	551]	[762	767]	[985	989]] "[['EEE'	'TTH'	'223'	'334'	'EEE'	'STQ'	'223'	'334']	['EEEEEE'	'VWGFHS'	'/22132'	'033243'	'EEEEEE'	'IYSKHT'	'/22332'	'033443']	['EEEEE'	'ITVWG'
4O6D_B 0.0204433635299611 0.9457691042776502 1.0405727923627683 [[33	35]	[32	36]	[32	35]	[305	312]	[15	19]	[68	72]	[64	80]] [3	5	6	1	4	0	2] [[49	51]	[205	209]	[313	316]	[443	450]	[547	551]	[769	773]	[953	964]] "[['EEE'	'KYY'	'322'	'433'	'EEE'	'HST'	'322'	'433']	['EEEEE'	'YKYYP'	'23222'	'34333'	'EEEEE'	'SKHTP'	'23322'	'34433']	['EEEE'	'YKYY'
3J0I_B 0.0140058755638489 1.2457489852354362 0.7592592592592589 [[149	152]	[205	210]	[149	154]	[177	184]	[208	213]	[278	283]	[312	317]] [3	5	6	1	4	0	2] [[49	52]	[200	205]	[314	319]	[438	449]	[597	602]	[768	773]	[1011	1016]] "[['EEEE'	'DGLK'	'3203'	'4314'	'EEEE'	'HSTQ'	'3223'	'4334']	['EEEEEE'	'GMRVWS'	'214/22'	'325033'	'EEEEEE'	'YFKIYS'	'213/22'	'324033']	['EEEEEE'	'DGLKAR'
6OJ0_R 0.0297766864412316 1.1942363080053495 0.6699218749999996 [[930	934]	[867	870]	[868	874]	[955	961]	[938	946]	[879	883]	[807	812]] [3	5	6	1	4	0	2] [[38	42]	[202	205]	[312	318]	[395	402]	[514	523]	[747	751]	[953	958]] "[['.SS.E'	'SPQSI'	'}UV}/'	'33430'	'.SSSE'	'YPDKV'	'}UVV/'	'33440']	['EEEE'	'QIWY'	'3/22'	'4033'	'EEEE'	'KIYS'	'3/22'	'4033']	['EEEEEEE'	'IWYLTDA'
7CZF_A 0.0279507439334509 1.1151594698399134 0.7701863354037268 [[122	125]	[119	126]	[63	68]	[123	126]	[199	206]] [3	5	6	1	4] [[50	53]	[201	208]	[311	316]	[396	399]	[528	535]] [['EEEE'	'YYAE'	'2213'	'3324'	'EEEE'	'STQD'	'2233'	'3344']	['EEEEEEEE'	'FNLYYAES'	'13022132'	'24133243'	'EEEEEEEE'	'FKIYSKHT'	'13/22332'	'24033443']	['EEEEEE'	'PIYMYS'	'2/2122'	'303233'	'EEEEEE'	'GIYQTS'	'2/2322'	'303433']	['EEEE'	'YAES'	'2132'	'3243'
7CZE_J 0.0426057579161331 1.0709541642019071 0.7592592592592589 [[197	199]	[119	126]	[63	68]	[123	126]	[95	100]] [3	5	6	1	4] [[50	52]	[201	208]	[311	316]	[396	399]	[538	543]] [['EEE'	'YYK'	'223'	'334'	'EEE'	'STQ'	'223'	'334']	['EEEEEEEE'	'FNLYYAES'	'13022132'	'24133243'	'EEEEEEEE'	'FKIYSKHT'	'13/22332'	'24033443']	['EEEEEE'	'PIYMYS'	'2/2122'	'303233'	'EEEEEE'	'GIYQTS'	'2/2322'	'303433']	['EEEE'	'YAES'	'2132'	'3243'
3J0I_E 0.0140104046424066 1.24574987191893 0.7592592592592589 [[149	152]	[205	210]	[149	154]	[177	184]	[208	213]	[278	283]	[312	317]] [3	5	6	1	4	0	2] [[49	52]	[200	205]	[314	319]	[438	449]	[597	602]	[768	773]	[1011	1016]] "[['EEEE'	'DGLK'	'3203'	'4314'	'EEEE'	'HSTQ'	'3223'	'4334']	['EEEEEE'	'GMRVWS'	'214/22'	'325033'	'EEEEEE'	'YFKIYS'	'213/22'	'324033']	['EEEEEE'	'DGLKAR'
4MJ6_A 0.0332845719044249 0.9312517059556004 0.9300225733634304 [[188	192]	[96	103]	[213	218]	[88	99]	[31	35]	[56	61]	[68	75]] [3	5	6	1	4	0	2] [[49	53]	[196	203]	[312	317]	[426	436]	[573	577]	[746	751]	[988	995]] "[['EEEEE'	'HMTHH'	'31233'	'42344'	'EEEEE'	'HSTQD'	'32233'	'43344']	['EEEEEEEE'	'QIMYGADV'	'3/12213/'	'40233240'	'EETTEEEE'	'NIDGYFKI'	'3/ON213/'	'40433240']	['EEEEEE'	'ITLTWQ'
6GML_K 0.0325170978693916 1.0539536224471058 0.8269230769230773 [[60	62]	[19	23]	[41	44]	[70	72]	[78	82]	[96	110]	[109	112]] [3	5	6	1	4	0	2] [[50	52]	[203	207]	[295	298]	[432	434]	[601	605]	[761	773]	[952	955]] "[['EEE'	'GYK'	'223'	'334'	'EEE'	'STQ'	'223'	'334']	['EEEEE'	'ITINK'	'/2/33'	'03044'	'EEEEE'	'IYSKH'	'/2233'	'03344']	['HHHH'	'TLGN'
5HRD_C 0.0024661471208004 2.81431740334774 0.7342799188640972 [[95	98]	[26	28]	[95	98]	[34	36]	[20	24]	[110	113]	[126	129]] [3	5	6	1	4	0	2] [[49	52]	[226	228]	[314	317]	[433	435]	[541	545]	[769	772]	[1013	1016]] [['EEEE'	'KTYQ'	'3223'	'4334'	'EEEE'	'HSTQ'	'3223'	'4334']	['EEE'	'LIK'	'0/3'	'104'	'EEE'	'LVD'	'0/3'	'104']	['EEEE'	'KTYQ'
4GQH_V 0.1100622420014995 1.088689600482475 0.6473988439306357 [[2	4]	[68	70]	[68	70]	[118	121]	[76	80]] [5	1	4	0	2] [[208	210]	[394	396]	[586	588]	[769	772]	[959	963]] "[['EE.'	'YSI'	'22Y'	'330'	'EE.'	'TPI'	'22Y'	'330']	['EEE'	'KVY'	'3/2'	'403'	'EEE'	'NVY'	'3/2'	'403']	['EEE'	'KVY'	'3/2'	'403'	'EEE'	'DIT'	'3/2'	'403']	['HHHH'	'TVAI'	'$!#!'	'3020'
3U4E_G 0.0655910504312254 1.1894462617539197 0.5240641711229947 [[225	229]	[158	164]	[198	203]	[120	124]	[194	201]	[212	215]	[209	212]] [3	5	6	1	4	0	2] [[49	53]	[200	206]	[313	318]	[396	400]	[539	550]	[770	773]	[1015	1018]] [['EEEEE'	'EWTYD'	'32223'	'43334'	'EEEEE'	'HSTQD'	'32233'	'43344']	['EEEEEEE'	'SFNITTE'	'213/223'	'3240334'	'EEEEEEE'	'YFKIYSK'	'213/223'	'3240334']	['EEEEEE'	'TTTTEA'
4YDJ_L 0.0309687713332141 1.3269365567660645 0.4665523156089191 [[191	194]	[193	205]	[136	139]	[100	104]	[149	155]	[181	186]	[122	125]] [3	5	6	1	4	0	2] [[50	53]	[195	208]	[285	288]	[429	433]	[542	551]	[746	751]	[1009	1012]] "[['EEEE'	'YSKQ'	'2233'	'3344'	'EEEE'	'STQD'	'2233'	'3344']	['EEEEETTEEEEEE'	'KQVTHEGSTVEKT'	'33/23ON22/332'	'4403443330443'	'EEETTEEEEEEEEE'	'KNIDGYFKIYSKHT'	'33/ON213/22332'	'44043324033443']	['EEEE'	'ISDF'
5HRD_D 0.0024156141561908 2.87056042492918 0.741344195519348 [[95	98]	[26	28]	[95	98]	[34	36]	[20	24]	[110	113]	[126	129]] [3	5	6	1	4	0	2] [[49	52]	[226	228]	[314	317]	[433	435]	[541	545]	[769	772]	[1013	1016]] [['EEEE'	'KTYQ'	'3223'	'4334'	'EEEE'	'HSTQ'	'3223'	'4334']	['EEE'	'LIK'	'0/3'	'104'	'EEE'	'LVD'	'0/3'	'104']	['EEEE'	'KTYQ'
7CZF_D 0.0208940200377687 1.232781113773082 0.71 [[122	125]	[119	126]	[63	68]	[123	126]	[95	100]] [3	5	6	1	4] [[50	53]	[201	208]	[311	316]	[396	399]	[538	543]] [['EEEE'	'YYAE'	'2213'	'3324'	'EEEE'	'STQD'	'2233'	'3344']	['EEEEEEEE'	'FNLYYAES'	'13022132'	'24133243'	'EEEEEEEE'	'FKIYSKHT'	'13/22332'	'24033443']	['EEEEEE'	'PIYMYS'	'2/2122'	'303233'	'EEEEEE'	'GIYQTS'	'2/2322'	'303433']	['EEEE'	'YAES'	'2132'	'3243'
5D28_A 0.0368254190867276 1.2029691497723405 0.6379310344827589 [[99	101]	[72	75]	[231	235]	[111	115]	[207	212]	[137	139]	[138	145]] [3	5	6	1	4	0	2] [[49	51]	[201	204]	[313	317]	[395	399]	[538	543]	[767	769]	[998	1005]] "[['EEE'	'ETT'	'322'	'433'	'EEE'	'HST'	'322'	'433']	['EEEE'	'ADVY'	'13/2'	'2403'	'EEEE'	'FKIY'	'13/2'	'2403']	['EEEEE'	'GHGCN'
4NQV_C 0.0262451033855545 0.958956464151344 1.0117647058823516 [[188	192]	[96	103]	[89	94]	[88	99]	[31	35]	[71	80]	[68	75]] [3	5	6	1	4	0	2] [[49	53]	[196	203]	[281	286]	[426	436]	[573	577]	[761	769]	[988	995]] "[['EEEEE'	'HMTHH'	'31233'	'42344'	'EEEEE'	'HSTQD'	'32233'	'43344']	['EEEEEEEE'	'QIMYGCDV'	'3/12213/'	'40233240'	'EETTEEEE'	'NIDGYFKI'	'3/ON213/'	'40433240']	['TTS..E'	'EDGSHT'
7CZE_L 0.0427953384710645 1.09711938368988 0.7378048780487803 [[197	199]	[119	126]	[63	68]	[123	126]	[95	100]] [3	5	6	1	4] [[50	52]	[201	208]	[311	316]	[396	399]	[538	543]] [['EEE'	'YYK'	'223'	'334'	'EEE'	'STQ'	'223'	'334']	['EEEEEEEE'	'FNLYYAES'	'13022132'	'24133243'	'EEEEEEEE'	'FKIYSKHT'	'13/22332'	'24033443']	['EEEEEE'	'PIYMYS'	'2/2122'	'303233'	'EEEEEE'	'GIYQTS'	'2/2322'	'303433']	['EEEE'	'YAES'	'2132'	'3243'
2HWC_1 0.0041933495067023 1.2130579482715782 1.0023419203747062 [[204	207]	[100	105]	[126	129]	[125	128]	[126	131]	[68	71]	[114	116]] [3	5	6	1	4	0	2] [[38	41]	[206	211]	[313	316]	[448	451]	[547	552]	[764	767]	[1010	1012]] "[['.SSS'	'YSHD'	'}UVV'	'3344'	'.SSS'	'YPDK'	'}UVV'	'3344']	['EEE...'	'NDWKIN'	'332]Y]'	'443404'	'EEEE..'	'KHTPIN'	'3322Y]'	'443304']	['EEEE'	'SEYT'
6ZLW_L 0.0233969952639101 1.075215464870907 0.8999999999999992 [[142	146]	[91	93]	[127	130]	[85	89]	[142	146]	[48	50]] [3	5	6	1	4	2] [[47	51]	[224	226]	[311	314]	[399	403]	[584	588]	[954	956]] [['EEEEE'	'VLKVT'	'/03/2'	'01403'	'EEEEE'	'VLHST'	'/0322'	'01433']	['EEE'	'DYL'	'320'	'431'	'EEE'	'EPL'	'320'	'431']	['EEEE'	'TVGE'	'2/23'	'3034'	'EEEE'	'GIYQ'	'2/23'
7CZE_I 0.0425902261479398 1.0776219366550492 0.7701863354037268 [[197	199]	[119	126]	[63	70]	[123	126]	[95	100]] [3	5	6	1	4] [[50	52]	[201	208]	[311	318]	[396	399]	[538	543]] [['EEE'	'YYK'	'223'	'334'	'EEE'	'STQ'	'223'	'334']	['EEEEEEEE'	'FNLYYAES'	'13022132'	'24133243'	'EEEEEEEE'	'FKIYSKHT'	'13/22332'	'24033443']	['EEEEEEEE'	'PIYMYSVC'	'2/2122/1'	'30323302'	'EEEEEEEE'	'GIYQTSNF'	'2/232231'	'30343342']	['EEEE'	'YAES'	'2132'	'3243'
6MQC_L 0.0348680121978212 0.8690513661334307 0.9745958429561196 [[159	162]	[203	207]	[101	104]	[129	133]	[184	187]	[183	187]] [5	6	1	4	0	2] [[205	208]	[283	287]	[430	433]	[594	598]	[761	764]	[1006	1010]] "[['EEEE'	'SQES'	'2332'	'3443'	'EEEE'	'SKHT'	'2332'	'3443']	['S.EEE'	'SPVTK'	'U}/23'	'33034'	'S.EEE'	'GTITD'	'U}/23'	'33034']	['.EEE'	'GTKV'	'}23/'	'3340'	'.EEE'	'TGDV'	'}23/'
4O6C_D 0.0282068495645969 0.9727963433507087 0.9655172413793094 [[310	312]	[324	331]	[32	35]	[131	135]	[15	19]	[68	72]	[64	80]] [3	5	6	1	4	0	2] [[49	51]	[196	205]	[313	316]	[398	402]	[547	551]	[769	773]	[953	964]] "[['EEE'	'DWW'	'322'	'433'	'EEE'	'HST'	'322'	'433']	['EETTEEEE'	'QTDSGVWY'	'32ON2/22'	'43433033'	'EETTEEEEEE'	'NIDGYFKIYS'	'3/ON213/22'	'4043324033']	['EEEE'	'YKYY'
1LJ2_B 0.3292700321882171 0.9952100092664378 0.6830708661417315 [[309	311]	[309	311]	[290	293]	[243	247]	[312	314]	[229	245]	[293	304]] [3	5	6	1	4	0	2] [[49	51]	[207	209]	[297	300]	[365	369]	[592	594]	[762	770]	[953	964]] "[['EEE'	'QYS'	'322'	'433'	'EEE'	'HST'	'322'	'433']	['EEE'	'QYS'	'322'	'433'	'EEE'	'HTP'	'322'	'433']	['HHHH'	'SDYD'
6OJ0_V 0.0406309474645053 1.0822029270167688 0.7962184873949583 [[530	534]	[467	470]	[468	474]	[555	561]	[425	430]	[479	483]	[407	412]] [3	5	6	1	4	0	2] [[38	42]	[202	205]	[312	318]	[395	402]	[548	553]	[747	751]	[953	958]] "[['.SS.E'	'SPQSI'	'}UV}/'	'33430'	'.SSSE'	'YPDKV'	'}UVV/'	'33440']	['EEEE'	'QIWY'	'3/22'	'4033'	'EEEE'	'KIYS'	'3/22'	'4033']	['EEEEEEE'	'IWYLTDA'
4O6C_B 0.0260457095321074 0.9950722877736704 0.9883720930232558 [[33	35]	[32	36]	[32	35]	[131	135]	[15	19]	[68	72]	[64	80]] [3	5	6	1	4	0	2] [[49	51]	[205	209]	[313	316]	[398	402]	[547	551]	[769	773]	[953	964]] "[['EEE'	'KYY'	'322'	'433'	'EEE'	'HST'	'322'	'433']	['EEEEE'	'YKYYP'	'23222'	'34333'	'EEEEE'	'SKHTP'	'23322'	'34433']	['EEEE'	'YKYY'
6QPN_F 0.017773405420736 1.1674202278646897 0.8668122270742362 [[486	488]	[422	424]	[484	488]	[564	569]	[547	551]] [3	5	6	1	4] [[51	53]	[225	227]	[313	317]	[395	400]	[592	596]] [['EEE'	'YKN'	'233'	'344'	'EEE'	'TQD'	'233'	'344']	['EEE'	'TLV'	'20/'	'310'	'EEE'	'PLV'	'20/'	'310']	['EEEEE'	'WNYKN'	'23233'	'34344'	'EEEEE'	'YQTSN'	'23223'	'34334']	['EEEEEE'	'ITFDFA'	'/21311'	'032422'
6LBQ_A 0.0880691473610038 1.099870970604342 0.6764705882352939 [[124	127]	[120	127]	[75	79]	[141	148]	[218	234]	[160	162]	[66	68]] [3	5	6	1	4	0	2] [[50	53]	[200	207]	[311	315]	[431	438]	[586	594]	[756	758]	[957	959]] "[['EEEE'	'TSKQ'	'2233'	'3344'	'EEEE'	'STQD'	'2233'	'3344']	['EEEEEEEE'	'TFVITSKQ'	'21//2233'	'32003344'	'EEEEEEEE'	'YFKIYSKH'	'213/2233'	'32403344']	['EEEEE'	'YMGEY'
6LBO_A 0.0880691473610038 1.099870970604342 0.6764705882352939 [[124	127]	[120	127]	[75	79]	[141	148]	[218	234]	[160	162]	[66	68]] [3	5	6	1	4	0	2] [[50	53]	[200	207]	[311	315]	[431	438]	[586	594]	[756	758]	[957	959]] "[['EEEE'	'TSKQ'	'2233'	'3344'	'EEEE'	'STQD'	'2233'	'3344']	['EEEEEEEE'	'TFVITSKQ'	'21//2233'	'32003344'	'EEEEEEEE'	'YFKIYSKH'	'213/2233'	'32403344']	['EEEEE'	'YMGEY'
6LAP_A 0.0880691473610038 1.099870970604342 0.6764705882352939 [[124	127]	[120	127]	[75	79]	[141	148]	[218	234]	[160	162]	[66	68]] [3	5	6	1	4	0	2] [[50	53]	[200	207]	[311	315]	[431	438]	[586	594]	[756	758]	[957	959]] "[['EEEE'	'TSKQ'	'2233'	'3344'	'EEEE'	'STQD'	'2233'	'3344']	['EEEEEEEE'	'TFVITSKQ'	'21//2233'	'32003344'	'EEEEEEEE'	'YFKIYSKH'	'213/2233'	'32403344']	['EEEEE'	'YMGEY'
6A4K_M 0.0251543006534116 0.973733681877764 1.030878859857482 [[90	94]	[91	96]	[196	198]	[90	95]	[109	116]	[186	191]	[187	189]] [3	5	6	1	4	0	2] [[49	53]	[204	209]	[315	317]	[394	399]	[550	559]	[746	751]	[1009	1011]] "[['EEEEE'	'DYYMQ'	'32213'	'43324'	'EEEEE'	'HSTQD'	'32233'	'43344']	['EEEEEE'	'YYMQTW'	'221322'	'332433'	'EEEEEE'	'YSKHTP'	'223322'	'334433']	['EEE'	'YSN'
1KI2_A 0.1049665067492757 1.0078008973385588 0.7999999999999994 [[144	146]	[143	146]	[144	146]	[200	206]	[78	82]	[359	362]	[211	217]] [3	5	6	1	4	0	2] [[50	52]	[203	206]	[315	317]	[430	436]	[597	601]	[768	771]	[990	996]] "[['EEE'	'GGE'	'223'	'334'	'EEE'	'STQ'	'223'	'334']	['EEEE'	'IGGE'	'/223'	'0334'	'EEEE'	'IYSK'	'/223'	'0334']	['EEE'	'GGE'
2UUZ_B 0.4140571874264978 1.0448028472491622 0.6473988439306357 [[58	60]	[77	80]	[126	130]	[129	135]] [6	1	0	2] [[298	300]	[420	423]	[769	773]	[988	994]] [['HHH'	'HYQ'	'%$%'	'434'	'HHH'	'ETK'	'%$%'	'434']	['TTS.'	'KGIP'	'ONR}'	'4303'	'TTT.'	'DYNY'	'ONO}'	'4343']	['HHHHH'	'TIAHH'	'$!#%%'	'30244'	'HHHHH'	'GIAVE'	'$!#!%'	'30204']	['HHHHHHH'	'HHQVDID'	'%%%!%!%'	'4440404'	'HHHHHHH'	'EAEVQID'	'%#%!%!%'	'4240404']] 0.0 0.0 0.7730410851671438 0.22695891483285624
151L_A 0.0811143004661222 1.1763098467608009 0.6316793893129768 [[15	19]	[16	18]	[86	90]	[109	113]	[25	28]	[44	49]	[100	111]] [3	5	6	1	4	0	2] [[48	52]	[202	204]	[295	299]	[365	369]	[593	596]	[761	766]	[952	963]] "[['EEEEE'	'LKIYK'	'03/23'	'14034'	'EEEEE'	'LHSTQ'	'03223'	'14334']	['EEE'	'KIY'	'3/2'	'403'	'EEE'	'KIY'	'3/2'	'403']	['HHHHH'	'PVYDS'
4WHY_H 0.0344519050562692 1.0666579028819392 0.8791208791208789 [[196	199]	[153	157]	[196	198]	[104	107]	[118	121]	[126	129]	[126	129]] [3	5	6	1	4	0	2] [[50	53]	[196	200]	[315	317]	[429	432]	[594	597]	[750	753]	[1009	1012]] "[['EEEE'	'YTDE'	'2233'	'3344'	'EEEE'	'STQD'	'2233'	'3344']	['EETTE'	'KIDGT'	'3/ON2'	'40433'	'EETTE'	'NIDGY'	'3/ON2'	'40433']	['EEE'	'YTD'
1NCR_B 0.0094579499536778 1.118420608223262 1.1428571428571417 [[79	81]	[249	253]	[241	248]	[45	48]	[104	108]	[90	94]	[93	95]] [3	5	6	1	4	0	2] [[50	52]	[201	205]	[311	318]	[427	430]	[547	551]	[769	773]	[1009	1011]] [['EEE'	'WWK'	'223'	'334'	'EEE'	'STQ'	'223'	'334']	['EEEEE'	'AEFSG'	'13122'	'24233'	'EEEEE'	'FKIYS'	'13/22'	'24033']	['EEEEEEEE'	'TVSISPMC'
2X8K_A 0.0502941678815069 1.062133500647299 0.834763948497854 [[135	140]	[138	144]	[137	144]	[243	250]	[103	117]	[75	79]	[80	85]] [3	5	6	1	4	0	2] [[48	53]	[200	206]	[311	317]	[430	437]	[545	556]	[761	765]	[1000	1005]] "[['EEEEEE'	'LKYGPE'	'032223'	'143334'	'EEEEEE'	'LHSTQD'	'032233'	'143344']	['EEEEEEE'	'GPEVTTD'	'223/223'	'3340334'	'EEEEEEE'	'YFKIYSK'	'213/223'	'3240334']	['EEEEEEEE'	'YGPEVTTD'
4NQV_I 0.0255849616389284 0.9652125518885988 1.1215880893300252 [[188	192]	[96	103]	[89	94]	[88	99]	[31	35]	[71	80]	[68	75]] [3	5	6	1	4	0	2] [[49	53]	[196	203]	[281	286]	[426	436]	[573	577]	[761	769]	[988	995]] "[['EEEEE'	'HMTHH'	'31233'	'42344'	'EEEEE'	'HSTQD'	'32233'	'43344']	['EEEEEEEE'	'QIMYGCDV'	'3/12213/'	'40233240'	'EETTEEEE'	'NIDGYFKI'	'3/ON213/'	'40433240']	['TTS..E'	'EDGSHT'
1AFV_M 0.081753606917564 0.8262446200449627 0.9565217391304346 [[162	167]	[165	169]	[160	167]	[104	108]	[198	209]	[126	129]	[126	129]] [3	5	6	1	4	0	2] [[46	51]	[207	211]	[309	316]	[429	433]	[541	551]	[750	753]	[1009	1012]] "[['SEEEEE'	'GVLNSW'	'U/0322'	'301433'	'SEEEEE'	'SVLHST'	'U/0322'	'301433']	['EEE..'	'NSWTD'	'322}]'	'43334'	'EEE..'	'HTPIN'	'322Y]'	'43304']	['.SSEEEEE'	'QNGVLNSW'
6ZMT_L 0.0223685010012466 1.1154350018835235 0.9170403587443936 [[142	146]	[91	93]	[127	130]	[85	89]	[142	146]	[50	52]	[48	50]] [3	5	6	1	4	0	2] [[47	51]	[224	226]	[311	314]	[399	403]	[584	588]	[771	773]	[954	956]] [['EEEEE'	'VLKVT'	'/03/2'	'01403'	'EEEEE'	'VLHST'	'/0322'	'01433']	['EEE'	'DYL'	'320'	'431'	'EEE'	'EPL'	'320'	'431']	['EEEE'	'TVGE'
6OJ0_r 0.027871260556598 1.182545374100456 0.8037974683544307 [[930	934]	[867	870]	[868	874]	[955	961]	[938	946]	[879	883]	[807	812]] [3	5	6	1	4	0	2] [[38	42]	[202	205]	[312	318]	[395	402]	[514	523]	[747	751]	[953	958]] "[['.SS.E'	'SPQSI'	'}UV}/'	'33430'	'.SSSE'	'YPDKV'	'}UVV/'	'33440']	['EEEE'	'QIWY'	'3/22'	'4033'	'EEEE'	'KIYS'	'3/22'	'4033']	['EEEEEEE'	'IWYLTDA'
4NQV_A 0.0259732385499483 0.9590771709628384 1.1979434447300772 [[188	192]	[96	103]	[89	94]	[88	99]	[31	35]	[71	80]	[68	75]] [3	5	6	1	4	0	2] [[49	53]	[196	203]	[281	286]	[426	436]	[573	577]	[761	769]	[988	995]] "[['EEEEE'	'HMTHH'	'31233'	'42344'	'EEEEE'	'HSTQD'	'32233'	'43344']	['EEEEEEEE'	'QIMYGCDV'	'3/12213/'	'40233240'	'EETTEEEE'	'NIDGYFKI'	'3/ON213/'	'40433240']	['TTS..E'	'EDGSHT'
4GQH_N 0.1421157608914305 1.0762575472048528 0.6998011928429417 [[2	4]	[68	70]	[68	70]	[118	121]	[76	80]] [5	1	4	0	2] [[208	210]	[394	396]	[586	588]	[769	772]	[959	963]] "[['EE.'	'YSI'	'22Y'	'330'	'EE.'	'TPI'	'22Y'	'330']	['EEE'	'KVY'	'3/2'	'403'	'EEE'	'NVY'	'3/2'	'403']	['EEE'	'KVY'	'3/2'	'403'	'EEE'	'DIT'	'3/2'	'403']	['HHHH'	'TVAI'	'$!#!'	'3020'
4NQV_K 0.0280740702025141 0.9676981956553978 1.085365853658537 [[188	192]	[96	103]	[89	94]	[88	99]	[31	35]	[71	80]	[68	75]] [3	5	6	1	4	0	2] [[49	53]	[196	203]	[281	286]	[426	436]	[573	577]	[761	769]	[988	995]] "[['EEEEE'	'HMTHH'	'31233'	'42344'	'EEEEE'	'HSTQD'	'32233'	'43344']	['EEEEEEEE'	'QIMYGCDV'	'3/12213/'	'40233240'	'EETTEEEE'	'NIDGYFKI'	'3/ON213/'	'40433240']	['TTS..E'	'EDGSHT'
5D28_D 0.0434762952800803 1.2220039538979923 0.6731898238747549 [[99	101]	[72	75]	[231	235]	[258	263]	[207	212]	[137	139]	[138	145]] [3	5	6	1	4	0	2] [[49	51]	[201	204]	[313	317]	[394	399]	[538	543]	[767	769]	[998	1005]] "[['EEE'	'ETT'	'322'	'433'	'EEE'	'HST'	'322'	'433']	['EEEE'	'ADVY'	'13/2'	'2403'	'EEEE'	'FKIY'	'13/2'	'2403']	['EEEEE'	'GHGCN'
4CHF_A 0.0575019755560367 0.8138160395960163 1.0405727923627683 [[337	340]	[370	376]	[336	340]	[371	375]	[348	354]	[406	414]	[404	409]] [3	5	6	1	4	0	2] [[47	50]	[201	207]	[311	315]	[394	398]	[606	612]	[761	769]	[959	964]] "[['EEEE'	'ILNS'	'/032'	'0143'	'EEEE'	'VLHS'	'/032'	'0143']	['EEEEEEE'	'AKVYFQN'	'13/2133'	'2403244'	'EEEEEEE'	'FKIYSKH'	'13/2233'	'2403344']	['EEEEE'	'SILNS'
4CHF_B 0.0560771610054597 0.8097288667358744 1.050359712230215 [[337	340]	[370	376]	[336	340]	[371	375]	[348	354]	[406	414]	[404	409]] [3	5	6	1	4	0	2] [[47	50]	[201	207]	[311	315]	[394	398]	[606	612]	[761	769]	[959	964]] "[['EEEE'	'ILNS'	'/032'	'0143'	'EEEE'	'VLHS'	'/032'	'0143']	['EEEEEEE'	'AKVYFQN'	'13/2133'	'2403244'	'EEEEEEE'	'FKIYSKH'	'13/2233'	'2403344']	['EEEEE'	'SILNS'
1C8M_2 0.0084134626440091 1.132564773443117 1.2036082474226792 [[79	81]	[249	253]	[241	248]	[45	48]	[104	108]	[90	94]	[93	95]] [3	5	6	1	4	0	2] [[50	52]	[201	205]	[311	318]	[427	430]	[547	551]	[769	773]	[1009	1011]] [['EEE'	'WWK'	'223'	'334'	'EEE'	'STQ'	'223'	'334']	['EEEEE'	'AEFSG'	'13122'	'24233'	'EEEEE'	'FKIYS'	'13/22'	'24033']	['EEEEEEEE'	'TVSISPMC'
5KIP_A 0.0215827771251897 1.2318469474378648 0.815286624203821 [[20	23]	[89	93]	[68	72]	[87	91]	[35	37]	[104	106]	[105	107]] [3	5	6	1	4	0	2] [[47	50]	[200	204]	[312	316]	[394	398]	[611	613]	[764	766]	[1014	1016]] [['EEEE'	'VLNP'	'/032'	'0143'	'EEEE'	'VLHS'	'/032'	'0143']	['EEEEE'	'YADVT'	'213/2'	'32403'	'EEEEE'	'YFKIY'	'213/2'	'32403']	['EEEEE'	'IQNPT'
4TPL_B 0.0264127274925416 0.9959932882144495 1.1163366336633669 [[33	35]	[32	36]	[32	35]	[309	312]	[15	19]	[68	72]	[64	80]] [3	5	6	1	4	0	2] [[49	51]	[205	209]	[313	316]	[447	450]	[547	551]	[769	773]	[953	964]] "[['EEE'	'KYY'	'322'	'433'	'EEE'	'HST'	'322'	'433']	['EEEEE'	'YKYYP'	'23222'	'34333'	'EEEEE'	'SKHTP'	'23322'	'34433']	['EEEE'	'YKYY'
6PCI_H 0.0321609227206816 1.207539816146547 0.7448979591836735 [[112	114]	[112	114]	[112	114]	[29	35]	[118	121]] [3	5	6	1	4] [[49	51]	[207	209]	[314	316]	[372	378]	[585	588]] [['EEE'	'HSY'	'322'	'433'	'EEE'	'HST'	'322'	'433']	['EEE'	'HSY'	'322'	'433'	'EEE'	'HTP'	'322'	'433']	['EEE'	'HSY'	'322'	'433'	'EEE'	'QTS'	'322'	'433']	['TTTS.EE'	'FSNYGMH'	'MNOU}13'	'2343324'
1P75_B 0.0111354214279969 1.2156708801868554 0.9745958429561196 [[127	129]	[134	136]	[76	81]	[177	182]	[23	26]	[337	342]	[75	79]] [3	5	6	1	4	0	2] [[44	46]	[225	227]	[295	300]	[431	436]	[595	598]	[761	766]	[1006	1010]] "[['..S'	'RGT'	'^}U'	'533'	'..S'	'RSS'	'^}U'	'533']	['EEE'	'TLV'	'20/'	'310'	'EEE'	'PLV'	'20/'	'310']	['HHHHHH'	'GIYDTQ'
4BHH_D 0.0810251515695648 0.9023417299162972 0.961009174311926 [[68	71]	[104	108]	[213	216]	[130	132]	[48	54]	[92	120]] [5	6	1	4	0	2] [[208	211]	[296	300]	[414	417]	[602	604]	[762	768]	[993	1014]] "[['EE..'	'WQVE'	'23Y]'	'3404'	'EE..'	'TPIN'	'22Y]'	'3304']	['HHHHH'	'LDQYN'	'""%%$%'	'14434'	'HHHHH'	'LSETK'	'""$%$%'	'13434']	['..ST'	'KWGK'	']}UO'	'4334'	'..ST'	'QTGK'	']}UO'
4FTE_B 0.0192412921727218 1.3110470266248 0.7628865979381436 [[312	316]	[170	174]	[189	192]	[103	113]	[173	179]	[349	351]	[371	375]] [3	5	6	1	4	0	2] [[47	51]	[200	204]	[311	314]	[395	401]	[595	601]	[769	771]	[960	964]] "[['EEEEE'	'ILKAW'	'/0312'	'01423'	'EEEEE'	'VLHST'	'/0322'	'01433']	['EEEEE'	'SMNVG'	'213/2'	'32403'	'EEEEE'	'YFKIY'	'213/2'	'32403']	['EEEE'	'TVWK'
4BHH_Z 0.0788507504752457 0.9065294553010664 0.961009174311926 [[68	71]	[104	108]	[213	216]	[130	132]	[48	54]	[92	120]] [5	6	1	4	0	2] [[208	211]	[296	300]	[414	417]	[602	604]	[762	768]	[993	1014]] "[['EE..'	'WQVE'	'23Y]'	'3404'	'EE..'	'TPIN'	'22Y]'	'3304']	['HHHHH'	'LDQYN'	'""%%$%'	'14434'	'HHHHH'	'LSETK'	'""$%$%'	'13434']	['..ST'	'KWGK'	']}UO'	'4334'	'..ST'	'QTGK'	']}UO'
1C8M_3 0.0182735336935035 1.3566343565696828 0.7448979591836735 [[192	194]	[152	156]	[188	194]	[151	154]	[162	169]	[182	184]	[99	101]] [3	5	6	1	4	0	2] [[50	52]	[202	206]	[311	317]	[431	434]	[594	601]	[756	758]	[1008	1010]] [['EEE'	'WYQ'	'223'	'334'	'EEE'	'STQ'	'223'	'334']	['EEEEE'	'HVVWD'	'3//23'	'40034'	'EEEEE'	'KIYSK'	'3/223'	'40334']	['EEEEEEE'	'YITCWYQ'
4GQH_W 0.1251956658912704 1.0803373779732577 0.7556468172484596 [[2	4]	[68	70]	[68	70]	[118	121]	[76	80]] [5	1	4	0	2] [[208	210]	[394	396]	[586	588]	[769	772]	[959	963]] "[['EE.'	'YSI'	'22Y'	'330'	'EE.'	'TPI'	'22Y'	'330']	['EEE'	'KVY'	'3/2'	'403'	'EEE'	'NVY'	'3/2'	'403']	['EEE'	'KVY'	'3/2'	'403'	'EEE'	'DIT'	'3/2'	'403']	['HHHH'	'TVAI'	'$!#!'	'3020'
6QPO_B 0.0341794905888147 1.1404671078975404 0.819148936170212 [[486	488]	[422	424]	[484	488]	[564	569]	[547	551]] [3	5	6	1	4] [[51	53]	[225	227]	[313	317]	[395	400]	[592	596]] [['EEE'	'YKN'	'233'	'344'	'EEE'	'TQD'	'233'	'344']	['EEE'	'TLV'	'20/'	'310'	'EEE'	'PLV'	'20/'	'310']	['EEEEE'	'WNYKN'	'23233'	'34344'	'EEEEE'	'YQTSN'	'23223'	'34334']	['EEEEEE'	'ITFDFA'	'/21311'	'032422'
6P4G_M 0.0155425412995379 1.1969635100216989 0.9213483146067412 [[142	146]	[91	93]	[127	130]	[85	89]	[142	146]	[50	52]	[48	50]] [3	5	6	1	4	0	2] [[47	51]	[224	226]	[311	314]	[399	403]	[584	588]	[771	773]	[954	956]] [['EEEEE'	'VLKVT'	'/03/2'	'01403'	'EEEEE'	'VLHST'	'/0322'	'01433']	['EEE'	'DYL'	'320'	'431'	'EEE'	'EPL'	'320'	'431']	['EEEE'	'TVGE'
4FTS_A 0.0196995558033672 1.2782072442494314 0.8076109936575053 [[312	316]	[170	174]	[189	192]	[103	113]	[173	179]	[349	351]	[371	375]] [3	5	6	1	4	0	2] [[47	51]	[200	204]	[311	314]	[395	401]	[595	601]	[769	771]	[960	964]] "[['EEEEE'	'ILKAW'	'/0312'	'01423'	'EEEEE'	'VLHST'	'/0322'	'01433']	['EEEEE'	'SMNVG'	'213/2'	'32403'	'EEEEE'	'YFKIY'	'213/2'	'32403']	['EEEE'	'TVWK'
1QJU_2 0.0130617338894406 1.1288040377295645 1.1268656716417902 [[79	81]	[249	253]	[241	248]	[45	48]	[104	108]	[90	94]	[93	95]] [3	5	6	1	4	0	2] [[50	52]	[201	205]	[311	318]	[427	430]	[547	551]	[769	773]	[1009	1011]] [['EEE'	'WWK'	'223'	'334'	'EEE'	'STQ'	'223'	'334']	['EEEEE'	'AEFSG'	'13122'	'24233'	'EEEEE'	'FKIYS'	'13/22'	'24033']	['EEEEEEEE'	'TVSISPMC'
1QJY_2 0.0129982157839116 1.1288592997000182 1.1321695760598494 [[79	81]	[249	253]	[241	248]	[45	48]	[104	108]	[90	94]	[93	95]] [3	5	6	1	4	0	2] [[50	52]	[201	205]	[311	318]	[427	430]	[547	551]	[769	773]	[1009	1011]] [['EEE'	'WWK'	'223'	'334'	'EEE'	'STQ'	'223'	'334']	['EEEEE'	'AEFSG'	'13122'	'24233'	'EEEEE'	'FKIYS'	'13/22'	'24033']	['EEEEEEEE'	'TVSISPMC'
4GQH_U 0.1191621613591794 1.0752658319391089 0.7887029288702931 [[2	4]	[68	70]	[68	70]	[118	121]	[76	80]] [5	1	4	0	2] [[208	210]	[394	396]	[586	588]	[769	772]	[959	963]] "[['EE.'	'YSI'	'22Y'	'330'	'EE.'	'TPI'	'22Y'	'330']	['EEE'	'KVY'	'3/2'	'403'	'EEE'	'NVY'	'3/2'	'403']	['EEE'	'KVY'	'3/2'	'403'	'EEE'	'DIT'	'3/2'	'403']	['HHHH'	'TVAI'	'$!#!'	'3020'
5TKK_L 0.0373646312799176 1.039280044459661 0.9520547945205468 [[159	163]	[149	153]	[169	174]	[100	103]	[159	164]	[185	188]	[122	125]] [3	5	6	1	4	0	2] [[47	51]	[196	200]	[281	286]	[429	432]	[584	589]	[762	765]	[1009	1012]] "[['EEEEE'	'VLNSW'	'/0322'	'01433'	'EEEEE'	'VLHST'	'/0322'	'01433']	['EETTE'	'KIDGS'	'3/ON2'	'40433'	'EETTE'	'NIDGY'	'3/ON2'	'40433']	['TTS.EE'	'KDSTYS'
1AYN_2 0.0122830340952807 1.1245415992550072 1.2150259067357505 [[79	81]	[249	253]	[241	248]	[45	48]	[104	108]	[90	94]	[93	95]] [3	5	6	1	4	0	2] [[50	52]	[201	205]	[311	318]	[427	430]	[547	551]	[769	773]	[1009	1011]] [['EEE'	'WWK'	'223'	'334'	'EEE'	'STQ'	'223'	'334']	['EEEEE'	'AEFSG'	'13122'	'24233'	'EEEEE'	'FKIYS'	'13/22'	'24033']	['EEEEEEEE'	'TVSISPMC'
1ND2_B 0.0137574206512771 1.1256573187852652 1.1268656716417902 [[79	81]	[249	253]	[241	248]	[45	48]	[104	108]	[90	94]	[93	95]] [3	5	6	1	4	0	2] [[50	52]	[201	205]	[311	318]	[427	430]	[547	551]	[769	773]	[1009	1011]] [['EEE'	'WWK'	'223'	'334'	'EEE'	'STQ'	'223'	'334']	['EEEEE'	'AEFSG'	'13122'	'24233'	'EEEEE'	'FKIYS'	'13/22'	'24033']	['EEEEEEEE'	'TVSISPMC'
4FTS_B 0.0198143790354364 1.315698196087024 0.7701863354037268 [[312	316]	[170	174]	[189	192]	[103	113]	[173	179]	[349	351]	[371	375]] [3	5	6	1	4	0	2] [[47	51]	[200	204]	[311	314]	[395	401]	[595	601]	[769	771]	[960	964]] "[['EEEEE'	'ILKAW'	'/0312'	'01423'	'EEEEE'	'VLHST'	'/0322'	'01433']	['EEEEE'	'SMNVG'	'213/2'	'32403'	'EEEEE'	'YFKIY'	'213/2'	'32403']	['EEEE'	'TVWK'
5MBV_A 0.4404002014238747 0.9595568585462516 0.8308351177730184 [[58	60]	[77	80]	[126	130]	[129	135]] [6	1	0	2] [[298	300]	[420	423]	[769	773]	[988	994]] [['HHH'	'HYQ'	'%$%'	'434'	'HHH'	'ETK'	'%$%'	'434']	['TTS.'	'KGIP'	'ONR}'	'4303'	'TTT.'	'DYNY'	'ONO}'	'4343']	['HHHHH'	'TIAHH'	'$!#%%'	'30244'	'HHHHH'	'GIAVE'	'$!#!%'	'30204']	['HHHHHHH'	'HHQVDID'	'%%%!%!%'	'4440404'	'HHHHHHH'	'EAEVQID'	'%#%!%!%'	'4240404']] 0.0 0.0 0.7629602184029397 0.23703978159706038
1QVO_A 0.0309692310138087 0.9748978477065452 1.1215880893300252 [[188	192]	[96	103]	[89	94]	[88	99]	[31	35]	[56	61]	[68	75]] [3	5	6	1	4	0	2] [[49	53]	[196	203]	[281	286]	[426	436]	[573	577]	[746	751]	[988	995]] "[['EEEEE'	'HMTHH'	'31233'	'42344'	'EEEEE'	'HSTQD'	'32233'	'43344']	['EEEEEEEE'	'QIMYGADV'	'3/12213/'	'40233240'	'EETTEEEE'	'NIDGYFKI'	'3/ON213/'	'40433240']	['TTS..E'	'EDGSHT'
3RDP_A 0.1341297994768361 1.0053021108633349 0.8627450980392148 [[144	146]	[143	146]	[144	146]	[201	206]	[78	82]	[359	362]	[211	217]] [3	5	6	1	4	0	2] [[50	52]	[203	206]	[315	317]	[431	436]	[597	601]	[768	771]	[990	996]] "[['EEE'	'GGE'	'223'	'334'	'EEE'	'STQ'	'223'	'334']	['EEEE'	'IGGE'	'/223'	'0334'	'EEEE'	'IYSK'	'/223'	'0334']	['EEE'	'GGE'
4GQH_O 0.1611156561436716 1.09112241978209 0.6930693069306935 [[2	4]	[68	70]	[68	70]	[118	121]	[76	80]] [5	1	4	0	2] [[208	210]	[394	396]	[586	588]	[769	772]	[959	963]] "[['EE.'	'YSI'	'22Y'	'330'	'EE.'	'TPI'	'22Y'	'330']	['EEE'	'KVY'	'3/2'	'403'	'EEE'	'NVY'	'3/2'	'403']	['EEE'	'KVY'	'3/2'	'403'	'EEE'	'DIT'	'3/2'	'403']	['HHHH'	'TVAI'	'$!#!'	'3020'
1AYM_2 0.013508257578638 1.126864872012308 1.1536523929471016 [[79	81]	[249	253]	[241	248]	[45	48]	[104	108]	[90	94]	[93	95]] [3	5	6	1	4	0	2] [[50	52]	[201	205]	[311	318]	[427	430]	[547	551]	[769	773]	[1009	1011]] [['EEE'	'WWK'	'223'	'334'	'EEE'	'STQ'	'223'	'334']	['EEEEE'	'AEFSG'	'13122'	'24233'	'EEEEE'	'FKIYS'	'13/22'	'24033']	['EEEEEEEE'	'TVSISPMC'
6GML_W 0.1012032573850234 0.937581997181986 0.9565217391304346 [[445	447]	[413	416]	[412	416]	[348	351]	[386	391]	[426	435]] [3	6	1	4	0	2] [[39	41]	[295	298]	[366	370]	[534	537]	[768	773]	[999	1008]] "[['SSS'	'TDH'	'UVV'	'344'	'SSS'	'PDK'	'UVV'	'344']	['HHHH'	'TLYQ'	'$""$%'	'3134'	'HHHH'	'PLSE'	'$""$%'	'3134']	['HHHHH'	'STLYQ'	'$$""$%'	'33134'	'HHHHH'	'SVLYN'	'$!""$%'
5VGC_A 0.0224933278633274 1.1323841749143293 0.9431818181818185 [[162	164]	[36	38]	[110	113]	[95	99]	[45	55]	[112	115]] [3	5	6	1	4	0] [[41	43]	[201	203]	[297	300]	[366	370]	[595	605]	[761	764]] "[['SEE'	'NVC'	'V/1'	'402'	'SEE'	'KVF'	'V/1'	'402']	['EEE'	'AQI'	'13/'	'240'	'EEE'	'FKI'	'13/'	'240']	['HHHH'	'SNYQ'	'$%$%'	'3434'	'HHHH'	'SETK'	'$%$%'
3WOF_U 0.0188860704045102 1.1369059160153705 0.997663551401869 [[708	711]	[711	713]	[794	797]	[779	781]	[771	778]	[771	773]] [5	6	1	4	0	2] [[225	228]	[317	319]	[412	415]	[605	607]	[764	771]	[994	996]] "[['EEEE'	'YEIE'	'23/3'	'3404'	'EEEE'	'PLVD'	'20/3'	'3104']	['EEE'	'EAR'	'314'	'425'	'EEE'	'NFR'	'314'	'425']	['TT..'	'PGEG'	'NN]}'	'3343'	'TT..'	'PGQT'	'NN]}'
2KI5_A 0.1387323939112118 1.0052997236695544 0.8708971553610507 [[144	146]	[143	146]	[144	146]	[202	206]	[78	82]	[359	362]	[211	217]] [3	5	6	1	4	0	2] [[50	52]	[203	206]	[315	317]	[432	436]	[597	601]	[768	771]	[990	996]] "[['EEE'	'GGE'	'223'	'334'	'EEE'	'STQ'	'223'	'334']	['EEEE'	'IGGE'	'/223'	'0334'	'EEEE'	'IYSK'	'/223'	'0334']	['EEE'	'GGE'
1KI6_A 0.1454266597668427 1.0165909190475912 0.8230277185501063 [[144	146]	[143	146]	[144	146]	[202	206]	[78	82]	[359	362]	[211	217]] [3	5	6	1	4	0	2] [[50	52]	[203	206]	[315	317]	[432	436]	[597	601]	[768	771]	[990	996]] "[['EEE'	'GGE'	'223'	'334'	'EEE'	'STQ'	'223'	'334']	['EEEE'	'IGGE'	'/223'	'0334'	'EEEE'	'IYSK'	'/223'	'0334']	['EEE'	'GGE'
4F2M_D 0.0508972519656187 1.0846192714323268 0.8874172185430451 [[158	163]	[149	153]	[156	163]	[100	103]	[195	205]	[124	127]	[124	126]] [3	5	6	1	4	0	2] [[46	51]	[196	200]	[309	316]	[429	432]	[540	551]	[755	758]	[965	967]] [['SEEEEE'	'GVLNSW'	'U/0322'	'301433'	'SEEEEE'	'SVLHST'	'U/0322'	'301433']	['EETTE'	'KIDGS'	'3/ON2'	'40433'	'EETTE'	'NIDGY'	'3/ON2'	'40433']	['.SSEEEEE'	'QNGVLNSW'
2XXN_A 0.0412536301653374 1.355132666872836 0.6316793893129768 [[96	98]	[190	193]	[112	116]	[188	195]	[137	140]	[173	175]] [3	5	6	1	4	2] [[50	52]	[200	203]	[309	313]	[394	401]	[584	587]	[986	988]] [['EEE'	'PWK'	'223'	'334'	'EEE'	'STQ'	'223'	'334']	['EEEE'	'TFEV'	'213/'	'3240'	'EEEE'	'YFKI'	'213/'	'3240']	['..EEE'	'QKSVG'	']]2/2'	'44303'	'.SEEE'	'EKGIY'	']V2/2'
6OAT_D 0.0047665607943028 1.3657805464027395 1.0165094339622636 [[95	97]	[79	81]	[93	97]	[80	84]	[86	91]	[26	31]	[29	35]] [3	5	6	1	4	0	2] [[50	52]	[219	221]	[313	317]	[429	433]	[576	581]	[761	766]	[954	960]] "[['EEE'	'SYE'	'223'	'334'	'EEE'	'STQ'	'223'	'334']	['S..'	'SAT'	'U[}'	'323'	'S..'	'GFS'	'U[}'	'323']	['EEEEE'	'SSSYE'
5IT9_C 0.0125007038704099 1.1898804489414956 1.0802919708029195 [[89	93]	[83	92]	[67	70]	[114	123]	[109	117]	[130	134]	[189	194]] [3	5	6	1	4	0	2] [[49	53]	[195	207]	[307	310]	[393	400]	[576	588]	[738	742]	[952	957]] "[['EEEEE'	'KPVQK'	'32/33'	'43044'	'EEEEE'	'HSTQD'	'32233'	'43344']	['EEEEEEEEEE'	'DEVMNIKPVQ'	'33/13/32/3'	'4402404304'	'EEETTEEEEEEEE'	'KNIDGYFKIYSKH'	'33/ON213/2233'	'4404332403344']	['...S'	'PVKE'
2X8K_C 0.0527415013425481 0.981755633452829 1.0260663507108991 [[135	140]	[138	144]	[137	144]	[243	250]	[103	117]	[75	79]	[80	85]] [3	5	6	1	4	0	2] [[48	53]	[200	206]	[311	317]	[430	437]	[545	556]	[761	765]	[1000	1005]] "[['EEEEEE'	'LKYGPE'	'032223'	'143334'	'EEEEEE'	'LHSTQD'	'032233'	'143344']	['EEEEEEE'	'GPEVTTD'	'223/223'	'3340334'	'EEEEEEE'	'YFKIYSK'	'213/223'	'3240334']	['EEEEEEEE'	'YGPEVTTD'
1QJX_2 0.0145919372898908 1.125354799220987 1.1428571428571417 [[79	81]	[249	253]	[241	248]	[45	48]	[104	108]	[90	94]	[93	95]] [3	5	6	1	4	0	2] [[50	52]	[201	205]	[311	318]	[427	430]	[547	551]	[769	773]	[1009	1011]] [['EEE'	'WWK'	'223'	'334'	'EEE'	'STQ'	'223'	'334']	['EEEEE'	'AEFSG'	'13122'	'24233'	'EEEEE'	'FKIYS'	'13/22'	'24033']	['EEEEEEEE'	'TVSISPMC'
1QHI_A 0.1390409741429331 0.994165968771744 0.904231625835188 [[144	146]	[143	146]	[144	146]	[202	206]	[78	82]	[359	362]	[211	217]] [3	5	6	1	4	0	2] [[50	52]	[203	206]	[315	317]	[432	436]	[597	601]	[768	771]	[990	996]] "[['EEE'	'GGE'	'223'	'334'	'EEE'	'STQ'	'223'	'334']	['EEEE'	'IGGE'	'/223'	'0334'	'EEEE'	'IYSK'	'/223'	'0334']	['EEE'	'GGE'
4WRK_B 0.0188879287710191 1.0888051943556492 1.2093023255813944 [[115	118]	[103	105]	[111	120]	[65	70]	[117	121]	[65	67]	[65	70]] [3	5	6	1	4	0	2] [[49	52]	[203	205]	[282	289]	[365	370]	[573	577]	[768	770]	[1006	1011]] "[['EEEE'	'DLSD'	'3023'	'4134'	'EEEE'	'HSTQ'	'3223'	'4334']	['EEE'	'ITP'	'/22'	'033'	'EEE'	'IYS'	'/22'	'033']	['TS.EEEEEEE'	'KGEIDLSDAI'
1KI7_A 0.1431152165280948 1.0293414670229244 0.858695652173912 [[144	146]	[143	146]	[144	146]	[201	206]	[78	82]	[359	362]	[211	217]] [3	5	6	1	4	0	2] [[50	52]	[203	206]	[315	317]	[431	436]	[597	601]	[768	771]	[990	996]] "[['EEE'	'GGE'	'223'	'334'	'EEE'	'STQ'	'223'	'334']	['EEEE'	'IGGE'	'/223'	'0334'	'EEEE'	'IYSK'	'/223'	'0334']	['EEE'	'GGE'
3IT8_G 0.0633607299775199 1.0972406159833463 0.8791208791208789 [[57	61]	[58	61]	[117	124]	[116	121]	[104	107]] [3	5	6	1	4] [[48	52]	[203	206]	[311	318]	[448	453]	[529	532]] [['EEEEE'	'LIYSQ'	'0/223'	'10334'	'EEEEE'	'LHSTQ'	'03223'	'14334']	['EEEE'	'IYSQ'	'/223'	'0334'	'EEEE'	'IYSK'	'/223'	'0334']	['EEEEEEEE'	'PIYLGGVF'	'2/2022/1'	'30313302'	'EEEEEEEE'	'GIYQTSNF'	'2/232231'	'30343342']	['EEEEEE'	'EPIYLG'	'32/202'	'430313'
1E2K_A 0.1425578849038772 1.022023343071872 0.8750000000000004 [[144	146]	[143	146]	[144	146]	[202	206]	[78	82]	[359	362]	[211	217]] [3	5	6	1	4	0	2] [[50	52]	[203	206]	[315	317]	[432	436]	[597	601]	[768	771]	[990	996]] "[['EEE'	'GGE'	'223'	'334'	'EEE'	'STQ'	'223'	'334']	['EEEE'	'IGGE'	'/223'	'0334'	'EEEE'	'IYSK'	'/223'	'0334']	['EEE'	'GGE'
1KI8_A 0.1401067180997169 1.0486958778773712 0.8506493506493504 [[144	146]	[143	146]	[144	146]	[201	206]	[78	82]	[359	362]	[211	217]] [3	5	6	1	4	0	2] [[50	52]	[203	206]	[315	317]	[431	436]	[597	601]	[768	771]	[990	996]] "[['EEE'	'GGE'	'223'	'334'	'EEE'	'STQ'	'223'	'334']	['EEEE'	'IGGE'	'/223'	'0334'	'EEEE'	'IYSK'	'/223'	'0334']	['EEE'	'GGE'
2UUZ_A 0.4080590197593819 1.055601915163893 0.7924528301886782 [[58	60]	[77	80]	[126	130]	[129	135]] [6	1	0	2] [[298	300]	[420	423]	[769	773]	[988	994]] [['HHH'	'HYQ'	'%$%'	'434'	'HHH'	'ETK'	'%$%'	'434']	['TT..'	'KGIP'	'ONY}'	'4303'	'TTT.'	'DYNY'	'ONO}'	'4343']	['HHHHH'	'TIAHH'	'$!#%%'	'30244'	'HHHHH'	'GIAVE'	'$!#!%'	'30204']	['HHHHHHH'	'HHQVDID'	'%%%!%!%'	'4440404'	'HHHHHHH'	'EAEVQID'	'%#%!%!%'	'4240404']] 0.0 0.0 0.73319824116742 0.26680175883257995
6QPN_B 0.0410966386358189 1.148688180187588 0.8708971553610507 [[486	488]	[422	424]	[484	488]	[564	569]	[547	551]] [3	5	6	1	4] [[51	53]	[225	227]	[313	317]	[395	400]	[592	596]] [['EEE'	'YKN'	'233'	'344'	'EEE'	'TQD'	'233'	'344']	['EEE'	'TLV'	'20/'	'310'	'EEE'	'PLV'	'20/'	'310']	['EEEEE'	'WNYKN'	'23233'	'34344'	'EEEEE'	'YQTSN'	'23223'	'34334']	['EEEEEE'	'ITFDFA'	'/21311'	'032422'
5D5N_A 0.0202985867246301 1.077171409131347 1.2619047619047603 [[111	113]	[157	160]	[133	136]	[131	134]	[161	167]	[157	164]] [5	6	1	4	0	2] [[225	227]	[297	300]	[400	403]	[573	576]	[762	768]	[1007	1014]] "[['EEE'	'SLI'	'20/'	'310'	'EEE'	'PLV'	'20/'	'310']	['HHHH'	'GEYE'	'$%$%'	'3434'	'HHHH'	'SETK'	'$%$%'	'3434']	['EEEE'	'CVVR'	'1//4'	'2005'	'EEEE'	'FVIR'	'1//4'
4IVQ_B 0.1429473485933017 1.00381138371645 0.8915929203539825 [[144	146]	[143	146]	[144	146]	[202	206]	[78	82]	[359	362]	[211	217]] [3	5	6	1	4	0	2] [[50	52]	[203	206]	[315	317]	[432	436]	[597	601]	[768	771]	[990	996]] "[['EEE'	'GGE'	'223'	'334'	'EEE'	'STQ'	'223'	'334']	['EEEE'	'IGGE'	'/223'	'0334'	'EEEE'	'IYSK'	'/223'	'0334']	['EEE'	'GGE'
2X8K_B 0.0266993042866524 1.0975022779985042 1.021276595744681 [[135	140]	[138	144]	[206	211]	[243	250]	[103	117]	[75	79]	[80	85]] [3	5	6	1	4	0	2] [[48	53]	[200	206]	[281	286]	[430	437]	[545	556]	[761	765]	[1000	1005]] "[['EEEEEE'	'LKYGPE'	'032223'	'143334'	'EEEEEE'	'LHSTQD'	'032233'	'143344']	['EEEEEEE'	'GPEVTTD'	'223/223'	'3340334'	'EEEEEEE'	'YFKIYSK'	'213/223'	'3240334']	['TTB.EE'	'HERSVT'
1H8T_A 0.0805907125936838 1.1740016784960647 0.777546777546777 [[124	127]	[116	127]	[75	79]	[132	148]	[110	113]	[160	162]	[211	213]] [3	5	6	1	4	0	2] [[50	53]	[196	207]	[311	315]	[424	438]	[592	595]	[756	758]	[1002	1004]] "[['EEEE'	'TSKQ'	'2233'	'3344'	'EEEE'	'STQD'	'2233'	'3344']	['EEEEEEEEEEEE'	'DVEVTFVITSKQ'	'3/3/21//2233'	'404032003344'	'EETTEEEEEEEE'	'NIDGYFKIYSKH'	'3/ON213/2233'	'404332403344']	['EEEEE'	'YMGEY'
1ND3_B 0.0141732034577604 1.1386102305769 1.181122448979592 [[79	81]	[249	253]	[241	248]	[45	48]	[104	108]	[90	94]	[93	95]] [3	5	6	1	4	0	2] [[50	52]	[201	205]	[311	318]	[427	430]	[547	551]	[769	773]	[1009	1011]] [['EEE'	'WWK'	'223'	'334'	'EEE'	'STQ'	'223'	'334']	['EEEEE'	'AEFSG'	'13122'	'24233'	'EEEEE'	'FKIYS'	'13/22'	'24033']	['EEEEEEEE'	'TVSISPMC'
5D7Y_D 0.1270311381149397 1.285196110591987 0.5804066543438078 [[134	136]	[22	25]	[114	116]	[20	22]	[120	124]	[114	125]] [3	6	1	4	0	2] [[38	40]	[304	307]	[366	368]	[601	603]	[738	742]	[999	1009]] "[['.SS'	'PPN'	'}UV'	'334'	'.SS'	'YPD'	'}UV'	'334']	['TSS.'	'DFFP'	'OTT}'	'4223'	'TSS.'	'KSFT'	'OUT}'	'4323']	['HHH'	'TVL'	'$!""'	'301'	'HHH'	'SVL'	'$!""'
1AFV_L 0.0766808267417354 0.9556387981798776 1.0702179176755453 [[162	167]	[153	157]	[160	167]	[104	108]	[199	209]	[126	129]	[126	129]] [3	5	6	1	4	0	2] [[46	51]	[196	200]	[309	316]	[429	433]	[540	551]	[750	753]	[1009	1012]] "[['SEEEEE'	'GVLNSW'	'U/0322'	'301433'	'SEEEEE'	'SVLHST'	'U/0322'	'301433']	['EETTE'	'KIDGS'	'3/ON2'	'40433'	'EETTE'	'NIDGY'	'3/ON2'	'40433']	['.SSEEEEE'	'QNGVLNSW'
2QB0_D 0.0765981458877798 0.9618097806650726 1.060240963855422 [[108	112]	[109	111]	[179	183]	[78	83]	[75	85]	[32	40]] [3	5	6	1	0	2] [[48	52]	[202	204]	[295	299]	[365	370]	[744	753]	[953	961]] "[['EEEEE'	'LKIYK'	'03/23'	'14034'	'EEEEE'	'LHSTQ'	'03223'	'14334']	['EEE'	'KIY'	'3/2'	'403'	'EEE'	'KIY'	'3/2'	'403']	['HHHHH'	'PVYDS'	'$!$%$'	'30343'	'HHHHH'	'PLSET'	'$""$%$'
4WRK_E 0.01838288609662 1.091442369193162 1.38826815642458 [[115	118]	[103	105]	[111	120]	[65	70]	[117	121]	[65	67]	[65	70]] [3	5	6	1	4	0	2] [[49	52]	[203	205]	[282	289]	[365	370]	[573	577]	[768	770]	[1006	1011]] "[['EEEE'	'DLSD'	'3023'	'4134'	'EEEE'	'HSTQ'	'3223'	'4334']	['EEE'	'ITP'	'/22'	'033'	'EEE'	'IYS'	'/22'	'033']	['TS.EEEEEEE'	'KGEIDLSDAI'
4JBX_A 0.1394431792756604 0.997392195511326 0.9170403587443936 [[144	146]	[143	146]	[144	146]	[202	206]	[78	82]	[359	362]	[211	217]] [3	5	6	1	4	0	2] [[50	52]	[203	206]	[315	317]	[432	436]	[597	601]	[768	771]	[990	996]] "[['EEE'	'GGE'	'223'	'334'	'EEE'	'STQ'	'223'	'334']	['EEEE'	'IGGE'	'/223'	'0334'	'EEEE'	'IYSK'	'/223'	'0334']	['EEE'	'GGE'
2Q05_D 0.0453483332267197 1.3197016580447196 0.6897233201581019 [[31	34]	[107	109]	[5	9]	[66	69]	[61	80]	[138	140]	[155	162]] [3	5	6	1	4	0	2] [[39	42]	[226	228]	[295	299]	[421	424]	[528	536]	[766	768]	[985	993]] "[['SSSE'	'TNNV'	'UVV/'	'3440'	'SSSE'	'PDKV'	'UVV/'	'3440']	['EEE'	'LVH'	'0/3'	'104'	'EEE'	'LVD'	'0/3'	'104']	['HHHHH'	'SLYKY'
2HWB_1 0.0165707207901817 1.2083045047219407 0.9930069930069922 [[204	207]	[100	105]	[126	129]	[125	128]	[126	131]	[68	71]	[114	116]] [3	5	6	1	4	0	2] [[38	41]	[206	211]	[313	316]	[448	451]	[547	552]	[764	767]	[1010	1012]] "[['.SSS'	'YSHD'	'}UVV'	'3344'	'.SSS'	'YPDK'	'}UVV'	'3344']	['EEE...'	'NDWKIN'	'332]Y]'	'443404'	'EEEE..'	'KHTPIN'	'3322Y]'	'443304']	['EEEE'	'SEYT'
6EC2_G 0.1376423276818775 1.090442840277226 0.819148936170212 [[156	158]	[85	87]	[102	108]	[156	160]	[37	56]	[67	79]] [3	6	1	4	0	2] [[38	40]	[307	309]	[369	375]	[526	530]	[738	767]	[1002	1017]] "[['.SS'	'GPK'	'}UV'	'334'	'.SS'	'YPD'	'}UV'	'334']	['...'	'PVH'	'}Y]'	'304'	'...'	'TVE'	'}Y]'	'304']	['HHHTTSS'	'SDIAGTT'	'$%!MNUU'	'3402333'	'HH.TT.S'	'YNSASFS'	'$%}MN[U'
1KI4_A 0.1449562164951843 1.0454648581990496 0.8627450980392148 [[144	146]	[143	146]	[144	146]	[201	206]	[78	82]	[359	362]	[211	217]] [3	5	6	1	4	0	2] [[50	52]	[203	206]	[315	317]	[431	436]	[597	601]	[768	771]	[990	996]] "[['EEE'	'GGE'	'223'	'334'	'EEE'	'STQ'	'223'	'334']	['EEEE'	'IGGE'	'/223'	'0334'	'EEEE'	'IYSK'	'/223'	'0334']	['EEE'	'GGE'
1UPN_A 0.0806033296726386 1.173974080232337 0.8037974683544307 [[124	127]	[116	127]	[75	79]	[132	148]	[110	113]	[160	162]	[211	213]] [3	5	6	1	4	0	2] [[50	53]	[196	207]	[311	315]	[424	438]	[592	595]	[756	758]	[1002	1004]] "[['EEEE'	'TSKQ'	'2233'	'3344'	'EEEE'	'STQD'	'2233'	'3344']	['EEEEEEEEEEEE'	'DVEVTFVITSKQ'	'3/3/21//2233'	'404032003344'	'EETTEEEEEEEE'	'NIDGYFKIYSKH'	'3/ON213/2233'	'404332403344']	['EEEEE'	'YMGEY'
1E2L_A 0.1438805122418111 1.0109400768990449 0.8999999999999992 [[144	146]	[143	146]	[144	146]	[202	206]	[78	82]	[359	362]	[211	217]] [3	5	6	1	4	0	2] [[50	52]	[203	206]	[315	317]	[432	436]	[597	601]	[768	771]	[990	996]] "[['EEE'	'GGE'	'223'	'334'	'EEE'	'STQ'	'223'	'334']	['EEEE'	'IGGE'	'/223'	'0334'	'EEEE'	'IYSK'	'/223'	'0334']	['EEE'	'GGE'
1E2I_A 0.1429957764242347 1.004087947189739 0.9084821428571426 [[144	146]	[143	146]	[144	146]	[202	206]	[78	82]	[359	362]	[211	217]] [3	5	6	1	4	0	2] [[50	52]	[203	206]	[315	317]	[432	436]	[597	601]	[768	771]	[990	996]] "[['EEE'	'GGE'	'223'	'334'	'EEE'	'STQ'	'223'	'334']	['EEEE'	'IGGE'	'/223'	'0334'	'EEEE'	'IYSK'	'/223'	'0334']	['EEE'	'GGE'
3F0T_A 0.1472458948398576 1.0405068813021932 0.8668122270742362 [[144	146]	[143	146]	[144	146]	[202	206]	[78	82]	[359	362]	[211	217]] [3	5	6	1	4	0	2] [[50	52]	[203	206]	[315	317]	[432	436]	[597	601]	[768	771]	[990	996]] "[['EEE'	'GGE'	'223'	'334'	'EEE'	'STQ'	'223'	'334']	['EEEE'	'IGGE'	'/223'	'0334'	'EEEE'	'IYSK'	'/223'	'0334']	['EEE'	'GGE'
4C3E_B 0.1122019103286808 1.2069215813960144 0.7237903225806455 [[136	138]	[133	138]	[49	51]	[100	103]	[80	84]] [6	1	4	0	2] [[298	300]	[365	370]	[561	563]	[750	753]	[1004	1008]] "[['HHH'	'ESN'	'%$%'	'434'	'HHH'	'ETK'	'%$%'	'434']	['HHHHHH'	'SYIESN'	'$$!%$%'	'330434'	'HHHHHH'	'YSVLYN'	'$$!""$%'	'330134']	['TT.'	'SMD'	'NM]'	'324'	'TT.'	'PFQ'	'NM]'	'324']	['HHHH'	'SKLL'	'$%""""'	'3411'
1KIM_A 0.1435323747083635 1.048669647295766 0.8791208791208789 [[144	146]	[143	146]	[144	146]	[201	206]	[78	82]	[359	362]	[211	217]] [3	5	6	1	4	0	2] [[50	52]	[203	206]	[315	317]	[431	436]	[597	601]	[768	771]	[990	996]] "[['EEE'	'GGE'	'223'	'334'	'EEE'	'STQ'	'223'	'334']	['EEEE'	'IGGE'	'/223'	'0334'	'EEEE'	'IYSK'	'/223'	'0334']	['EEE'	'GGE'
4GV8_A 0.0264197601142439 1.0607004101720272 1.435897435897436 [[115	118]	[103	105]	[111	120]	[65	70]	[117	121]	[65	67]	[65	70]] [3	5	6	1	4	0	2] [[49	52]	[203	205]	[282	289]	[365	370]	[573	577]	[768	770]	[1006	1011]] "[['EEEE'	'DLSD'	'3023'	'4134'	'EEEE'	'HSTQ'	'3223'	'4334']	['EEE'	'ITP'	'/22'	'033'	'EEE'	'IYS'	'/22'	'033']	['TS.EEEEEEE'	'KGEIDLSDAI'
6HAU_B 0.1984573350156846 3.204648369944997 0.0023446658851109 [[403	405]	[381	384]	[387	390]	[179	181]	[395	401]	[376	386]] [3	6	1	4	0	2] [[38	40]	[295	298]	[427	430]	[605	607]	[766	772]	[1002	1012]] "[['.SS'	'GTK'	'}UV'	'334'	'.SS'	'YPD'	'}UV'	'334']	['HHHH'	'SLTQ'	'$""$%'	'3134'	'HHHH'	'PLSE'	'$""$%'	'3134']	['TT..'	'NKCP'	'OO[}'	'4423'	'TT..'	'DDFT'	'OO[}'
4OQX_A 0.1570262936668471 1.0014483274026666 0.9084821428571426 [[144	146]	[143	146]	[144	146]	[202	206]	[78	82]	[359	362]	[211	217]] [3	5	6	1	4	0	2] [[50	52]	[203	206]	[315	317]	[432	436]	[597	601]	[768	771]	[990	996]] "[['EEE'	'GGE'	'223'	'334'	'EEE'	'STQ'	'223'	'334']	['EEEE'	'IGGE'	'/223'	'0334'	'EEEE'	'IYSK'	'/223'	'0334']	['EEE'	'GGE'
5H7H_A 0.0412012615031143 0.9969346061676938 1.244094488188975 [[70	73]	[1	3]	[42	44]	[46	50]	[9	11]	[58	61]	[55	60]] [3	5	6	1	4	0	2] [[46	49]	[200	202]	[317	319]	[364	368]	[539	541]	[768	771]	[1003	1008]] "[['SEEE'	'SVIN'	'U//3'	'3004'	'SEEE'	'SVLH'	'U/03'	'3014']	['EEE'	'YFQ'	'213'	'324'	'EEE'	'YFK'	'213'	'324']	['EEE'	'QFR'
4L8H_A 0.0392236061207871 1.0675362932321275 1.050359712230215 [[20	23]	[89	93]	[60	72]	[91	98]	[49	52]	[102	106]	[105	107]] [3	5	6	1	4	0	2] [[47	50]	[200	204]	[309	316]	[432	439]	[594	597]	[762	766]	[1014	1016]] "[['EEEE'	'VLNP'	'/032'	'0143'	'EEEE'	'VLHS'	'/032'	'0143']	['EEEEE'	'YADVT'	'213/2'	'32403'	'EEEEE'	'YFKIY'	'213/2'	'32403']	['.SEEEEEEEEEEE'	'KNYKVQVKIQNPT'
4WRK_A 0.0275774386774099 1.0587193921325362 1.4639769452449558 [[115	118]	[103	105]	[111	120]	[65	70]	[117	121]	[65	67]	[65	70]] [3	5	6	1	4	0	2] [[49	52]	[203	205]	[282	289]	[365	370]	[573	577]	[768	770]	[1006	1011]] "[['EEEE'	'DLSD'	'3023'	'4134'	'EEEE'	'HSTQ'	'3223'	'4334']	['EEE'	'ITP'	'/22'	'033'	'EEE'	'IYS'	'/22'	'033']	['TS.EEEEEEE'	'KGEIDLSDAI'
4Z8L_F 0.0534163725349405 0.9651474477525004 1.2799999999999998 [[68	70]	[80	85]	[61	63]	[9	13]	[102	104]	[79	87]] [5	6	1	4	0	2] [[213	215]	[292	300]	[462	464]	[526	530]	[768	770]	[982	990]] "[['SSS'	'IRE'	'RWV'	'054'	'SSS'	'VRD'	'RWV'	'054']	['TS.HHH'	'CLDESH'	'MS]%$%'	'214434'	'TS.HHHHHH'	'ALDPLSETK'	'MS]$""$%$%'	'214313434']	['.TT'	'EPA'	']NM'	'432'	'.TT'	'KPF'	']NM'
1P73_B 0.0230298392653587 1.2670914552812067 0.904231625835188 [[127	129]	[134	136]	[76	81]	[177	182]	[23	26]	[337	342]	[75	79]] [3	5	6	1	4	0	2] [[44	46]	[225	227]	[295	300]	[431	436]	[595	598]	[761	766]	[1006	1010]] "[['..S'	'RGT'	'^}U'	'533'	'..S'	'RSS'	'^}U'	'533']	['EEE'	'TLV'	'20/'	'310'	'EEE'	'PLV'	'20/'	'310']	['HHHHHH'	'GIYDTQ'
4L8H_B 0.0437121376566867 1.0546160054817304 1.0552884615384608 [[20	23]	[89	93]	[68	72]	[91	98]	[32	37]	[102	106]	[105	107]] [3	5	6	1	4	0	2] [[47	50]	[200	204]	[312	316]	[432	439]	[608	613]	[762	766]	[1014	1016]] "[['EEEE'	'VLNP'	'/032'	'0143'	'EEEE'	'VLHS'	'/032'	'0143']	['EEEEE'	'YADVT'	'213/2'	'32403'	'EEEEE'	'YFKIY'	'213/2'	'32403']	['EEEEE'	'IQNPT'
6YFI_C 0.018143608860439 1.3051273359885267 0.9300225733634304 [[48	50]	[18	21]	[55	58]	[87	92]	[19	25]	[112	116]	[108	113]] [3	5	6	1	4	0	2] [[50	52]	[224	227]	[281	284]	[431	436]	[593	599]	[766	770]	[954	959]] "[['EEE'	'TGQ'	'223'	'334'	'EEE'	'STQ'	'223'	'334']	['EEEE'	'KTLI'	'320/'	'4310'	'EEEE'	'EPLV'	'320/'	'4310']	['TTS.'	'KDGT'
1P75_A 0.0204035011044828 1.282069507335022 0.9256756756756752 [[127	129]	[134	136]	[76	81]	[122	127]	[23	26]	[337	342]	[75	79]] [3	5	6	1	4	0	2] [[44	46]	[225	227]	[295	300]	[449	454]	[595	598]	[761	766]	[1006	1010]] "[['..S'	'RGT'	'^}U'	'533'	'..S'	'RSS'	'^}U'	'533']	['EEE'	'TLV'	'20/'	'310'	'EEE'	'PLV'	'20/'	'310']	['HHHHHH'	'GIYDTQ'
1R09_1 0.0223263483745973 1.2080918518502486 0.9837587006960558 [[204	207]	[100	105]	[126	129]	[125	128]	[126	131]	[68	71]	[114	116]] [3	5	6	1	4	0	2] [[38	41]	[206	211]	[313	316]	[448	451]	[547	552]	[764	767]	[1010	1012]] "[['.SSS'	'YSHD'	'}UVV'	'3344'	'.SSS'	'YPDK'	'}UVV'	'3344']	['EEE...'	'NDWKIN'	'332]Y]'	'443404'	'EEEE..'	'KHTPIN'	'3322Y]'	'443304']	['EEEE'	'SEYT'
6HAT_B 0.2130301053991569 3.1165828003779934 0.014035087719298 [[403	405]	[381	384]	[365	371]	[179	181]	[395	401]	[376	386]] [3	6	1	4	0	2] [[38	40]	[295	298]	[367	373]	[605	607]	[766	772]	[1002	1012]] "[['.SS'	'GTK'	'}UV'	'334'	'.SS'	'YPD'	'}UV'	'334']	['HHHH'	'SLTQ'	'$""$%'	'3134'	'HHHH'	'PLSE'	'$""$%'	'3134']	['HHHH..T'	'ILKEYRP'	'!""%%}^N'	'0144353'	'HHHH.TT'	'VLYNSAS'	'!""$%}MN'
4WRK_D 0.0249632851217326 1.0909667076658367 1.38826815642458 [[115	118]	[103	105]	[111	120]	[65	70]	[117	121]	[65	67]	[65	70]] [3	5	6	1	4	0	2] [[49	52]	[203	205]	[282	289]	[365	370]	[573	577]	[768	770]	[1006	1011]] "[['EEEE'	'DLSD'	'3023'	'4134'	'EEEE'	'HSTQ'	'3223'	'4334']	['EEE'	'ITP'	'/22'	'033'	'EEE'	'IYS'	'/22'	'033']	['TS.EEEEEEE'	'KGEIDLSDAI'
6KV5_A 0.0220184906551219 1.335252820766743 0.8791208791208789 [[475	478]	[502	506]	[475	478]	[501	504]	[499	502]	[622	627]	[421	431]] [3	5	6	1	4	0	2] [[49	52]	[200	204]	[314	317]	[395	398]	[596	599]	[762	767]	[953	963]] "[['EEEE'	'ESTD'	'3223'	'4334'	'EEEE'	'HSTQ'	'3223'	'4334']	['EEEEE'	'TFEFS'	'21312'	'32423'	'EEEEE'	'YFKIY'	'213/2'	'32403']	['EEEE'	'ESTD'
6CWD_C 0.1101203111715422 1.2973179203692675 0.6764705882352939 [[133	135]	[10	12]	[88	90]	[20	22]	[45	49]	[120	124]	[114	125]] [3	5	6	1	4	0	2] [[44	46]	[219	221]	[307	309]	[415	417]	[527	531]	[738	742]	[999	1009]] "[['..S'	'RPP'	'^}U'	'533'	'..S'	'RSS'	'^}U'	'533']	['S..'	'GAT'	'U[}'	'323'	'S..'	'GFS'	'U[}'	'323']	['...'	'YVN'
4BMG_D 0.2218990420828621 1.2155765894124202 0.6764705882352939 [[134	136]	[90	94]	[87	92]	[20	22]	[120	124]	[60	73]] [3	6	1	4	0	2] [[38	40]	[298	302]	[365	370]	[601	603]	[738	742]	[996	1009]] "[['.SS'	'PPN'	'}UV'	'334'	'.SS'	'YPD'	'}UV'	'334']	['HHHTH'	'NTNVG'	'%$%K$'	'43403'	'HHHHH'	'ETKBT'	""%$%'$""	'43463']	['HHHHHH'	'SYVNTN'	'$$!%$%'	'330434'	'HHHHHH'	'YSVLYN'	'$$!""$%'
6P4H_M 0.0288194136359136 1.2226948504082964 0.9170403587443936 [[142	146]	[91	93]	[127	130]	[85	89]	[142	148]	[50	52]	[48	50]] [3	5	6	1	4	0	2] [[47	51]	[224	226]	[311	314]	[399	403]	[584	590]	[771	773]	[954	956]] [['EEEEE'	'VLKVT'	'/03/2'	'01403'	'EEEEE'	'VLHST'	'/0322'	'01433']	['EEE'	'DYL'	'320'	'431'	'EEE'	'EPL'	'320'	'431']	['EEEE'	'TVGE'
1HXY_B 0.0233954326526026 1.2986097164954318 0.904231625835188 [[161	163]	[156	159]	[118	120]	[155	159]	[142	146]	[83	85]	[82	86]] [3	5	6	1	4	0	2] [[48	50]	[224	227]	[311	313]	[397	401]	[597	601]	[768	770]	[1005	1009]] [['EEE'	'LET'	'032'	'143'	'EEE'	'LHS'	'032'	'143']	['EEEE'	'QTLV'	'320/'	'4310'	'EEEE'	'EPLV'	'320/'	'4310']	['EEE'	'SVS'
7JZT_C 0.0306985213957647 1.2316614044073655 0.9084821428571426 [[74	76]	[173	177]	[121	124]	[301	304]	[120	123]	[111	115]	[265	269]] [3	5	6	1	4	0	2] [[47	49]	[200	204]	[311	314]	[423	426]	[593	596]	[768	772]	[960	964]] "[['EEE'	'ILE'	'/03'	'014'	'EEE'	'VLH'	'/03'	'014']	['EEEEE'	'TFDLT'	'21302'	'32413'	'EEEEE'	'YFKIY'	'213/2'	'32403']	['EEEE'	'TITH'
6YFI_B 0.0283799894584589 1.2911846492029624 0.8832599118942719 [[48	50]	[18	21]	[55	58]	[87	92]	[19	25]	[112	116]	[108	113]] [3	5	6	1	4	0	2] [[50	52]	[224	227]	[281	284]	[431	436]	[593	599]	[766	770]	[954	959]] "[['EEE'	'TGQ'	'223'	'334'	'EEE'	'STQ'	'223'	'334']	['EEEE'	'KTLI'	'320/'	'4310'	'EEEE'	'EPLV'	'320/'	'4310']	['TTS.'	'KDGT'
4JBY_A 0.1443487133697046 1.0069747700163452 0.9655172413793094 [[144	146]	[143	146]	[144	146]	[202	206]	[78	82]	[359	362]	[211	217]] [3	5	6	1	4	0	2] [[50	52]	[203	206]	[315	317]	[432	436]	[597	601]	[768	771]	[990	996]] "[['EEE'	'GGE'	'223'	'334'	'EEE'	'STQ'	'223'	'334']	['EEEE'	'IGGE'	'/223'	'0334'	'EEEE'	'IYSK'	'/223'	'0334']	['EEE'	'GGE'
3KXS_B 0.1289700364642775 1.241954813133454 0.7378048780487803 [[134	136]	[90	94]	[87	92]	[20	22]	[120	124]	[60	75]] [3	6	1	4	0	2] [[38	40]	[298	302]	[365	370]	[601	603]	[738	742]	[996	1011]] "[['.SS'	'PPN'	'}UV'	'334'	'.SS'	'YPD'	'}UV'	'334']	['HHHHH'	'NTNVG'	'%$%!$'	'43403'	'HHHHH'	'ETKBT'	""%$%'$""	'43463']	['HHHHHH'	'SYVNTN'	'$$!%$%'	'330434'	'HHHHHH'	'YSVLYN'	'$$!""$%'
6KUT_A 0.0222755213604699 1.3326207358236046 0.904231625835188 [[475	478]	[502	506]	[475	478]	[501	504]	[499	502]	[622	627]	[421	431]] [3	5	6	1	4	0	2] [[49	52]	[200	204]	[314	317]	[395	398]	[596	599]	[762	767]	[953	963]] "[['EEEE'	'ESTD'	'3223'	'4334'	'EEEE'	'HSTQ'	'3223'	'4334']	['EEEEE'	'TFEFS'	'21312'	'32423'	'EEEEE'	'YFKIY'	'213/2'	'32403']	['EEEE'	'ESTD'
5FS4_A 0.0483819876057341 1.2167800368546404 0.8750000000000004 [[125	127]	[45	49]	[52	57]	[14	19]	[80	83]	[96	99]	[89	100]] [3	5	6	1	4	0	2] [[50	52]	[202	206]	[311	316]	[432	437]	[596	599]	[761	764]	[1001	1011]] "[['EEE'	'SSD'	'223'	'334'	'EEE'	'STQ'	'223'	'334']	['EEEEE'	'NVSGQ'	'3/223'	'40334'	'EEEEE'	'KIYSK'	'3/223'	'40334']	['EEEEEE'	'SVYKRP'
6HAU_A 0.2017949915880823 3.221964390207932 0.0245614035087726 [[403	405]	[381	384]	[365	371]	[179	181]	[395	401]	[376	386]] [3	6	1	4	0	2] [[38	40]	[295	298]	[367	373]	[605	607]	[766	772]	[1002	1012]] "[['.SS'	'GTK'	'}UV'	'334'	'.SS'	'YPD'	'}UV'	'334']	['HHHH'	'SLTQ'	'$""$%'	'3134'	'HHHH'	'PLSE'	'$""$%'	'3134']	['HHHH..T'	'ILKEYRP'	'!""%%}^N'	'0144353'	'HHHH.TT'	'VLYNSAS'	'!""$%}MN'
1E2P_A 0.1366822408722574 1.0634522110592954 0.9520547945205468 [[144	146]	[143	148]	[144	147]	[202	206]	[78	82]	[359	362]	[211	217]] [3	5	6	1	4	0	2] [[50	52]	[203	208]	[315	318]	[432	436]	[597	601]	[768	771]	[990	996]] "[['EEE'	'GGE'	'223'	'334'	'EEE'	'STQ'	'223'	'334']	['EEEEEE'	'IGGEAG'	'/22312'	'033423'	'EEEEEE'	'IYSKHT'	'/22332'	'033443']	['EEEE'	'GGEA'
2VTK_A 0.1450330102211232 1.003067504212087 0.997663551401869 [[144	146]	[143	146]	[144	146]	[202	206]	[78	82]	[359	362]	[211	217]] [3	5	6	1	4	0	2] [[50	52]	[203	206]	[315	317]	[432	436]	[597	601]	[768	771]	[990	996]] "[['EEE'	'GGE'	'223'	'334'	'EEE'	'STQ'	'223'	'334']	['EEEE'	'IGGE'	'/223'	'0334'	'EEEE'	'IYSK'	'/223'	'0334']	['EEE'	'GGE'
1E2M_A 0.1419320768940973 1.0692969448470864 0.934389140271493 [[144	146]	[143	148]	[144	147]	[202	206]	[78	82]	[359	362]	[211	217]] [3	5	6	1	4	0	2] [[50	52]	[203	208]	[315	318]	[432	436]	[597	601]	[768	771]	[990	996]] "[['EEE'	'GGE'	'223'	'334'	'EEE'	'STQ'	'223'	'334']	['EEEEEE'	'IGGEAG'	'/22312'	'033423'	'EEEEEE'	'IYSKHT'	'/22332'	'033443']	['EEEE'	'GGEA'
4C3E_D 0.1112059264994434 1.2001166429903272 0.8308351177730184 [[136	138]	[133	138]	[49	51]	[100	103]	[80	84]] [6	1	4	0	2] [[298	300]	[365	370]	[561	563]	[750	753]	[1004	1008]] "[['HHH'	'ESN'	'%$%'	'434'	'HHH'	'ETK'	'%$%'	'434']	['HHHHHH'	'SYIESN'	'$$!%$%'	'330434'	'HHHHHH'	'YSVLYN'	'$$!""$%'	'330134']	['TT.'	'SMD'	'NM]'	'324'	'TT.'	'PFQ'	'NM]'	'324']	['HHHH'	'SKLL'	'$%""""'	'3411'
6CWD_D 0.1412036051719085 1.24213879136824 0.7378048780487803 [[134	136]	[10	12]	[88	90]	[114	116]	[45	49]	[120	124]	[114	125]] [3	5	6	1	4	0	2] [[38	40]	[219	221]	[307	309]	[366	368]	[527	531]	[738	742]	[999	1009]] "[['.SS'	'PPN'	'}UV'	'334'	'.SS'	'YPD'	'}UV'	'334']	['S..'	'GAT'	'U[}'	'323'	'S..'	'GFS'	'U[}'	'323']	['...'	'YVN'
4N8C_L 0.0527633938033083 1.104400211765547 1.021276595744681 [[165	169]	[155	159]	[165	169]	[106	109]	[165	170]	[191	194]	[128	131]] [3	5	6	1	4	0	2] [[47	51]	[196	200]	[312	316]	[429	432]	[584	589]	[762	765]	[1009	1012]] "[['EEEEE'	'VLNSW'	'/0322'	'01433'	'EEEEE'	'VLHST'	'/0322'	'01433']	['EETTE'	'KIDGS'	'3/ON2'	'40433'	'EETTE'	'NIDGY'	'3/ON2'	'40433']	['EEEEE'	'VLNSW'
4C3E_A 0.1114963841505561 1.2029521706792954 0.838709677419355 [[136	138]	[133	138]	[49	51]	[100	103]	[80	84]] [6	1	4	0	2] [[298	300]	[365	370]	[561	563]	[750	753]	[1004	1008]] "[['HHH'	'ESN'	'%$%'	'434'	'HHH'	'ETK'	'%$%'	'434']	['HHHHHH'	'SYIESN'	'$$!%$%'	'330434'	'HHHHHH'	'YSVLYN'	'$$!""$%'	'330134']	['TT.'	'SMD'	'NM]'	'324'	'TT.'	'PFQ'	'NM]'	'324']	['HHHH'	'SKLL'	'$%""""'	'3411'
1LJ2_A 0.3519678027079254 0.9850273420718474 1.0023419203747062 [[309	311]	[309	311]	[290	293]	[243	247]	[267	270]	[229	245]	[279	300]] [3	5	6	1	4	0	2] [[49	51]	[207	209]	[297	300]	[365	369]	[603	606]	[762	770]	[1002	1017]] "[['EEE'	'QYS'	'322'	'433'	'EEE'	'HST'	'322'	'433']	['EEE'	'QYS'	'322'	'433'	'EEE'	'HTP'	'322'	'433']	['HHHH'	'SDYD'
4WRK_F 0.041704900133964 1.0769793505654373 1.2150259067357505 [[115	118]	[103	105]	[111	120]	[65	70]	[117	121]	[65	67]	[65	70]] [3	5	6	1	4	0	2] [[49	52]	[203	205]	[282	289]	[365	370]	[573	577]	[768	770]	[1006	1011]] "[['EEEE'	'DLSD'	'3023'	'4134'	'EEEE'	'HSTQ'	'3223'	'4334']	['EEE'	'ITP'	'/22'	'033'	'EEE'	'IYS'	'/22'	'033']	['TS.EEEEEEE'	'KGEIDLSDAI'
1E2H_A 0.1410532030935292 1.0786659709153297 0.934389140271493 [[144	146]	[143	148]	[144	147]	[202	206]	[78	82]	[359	362]	[211	217]] [3	5	6	1	4	0	2] [[50	52]	[203	208]	[315	318]	[432	436]	[597	601]	[768	771]	[990	996]] "[['EEE'	'GGE'	'223'	'334'	'EEE'	'STQ'	'223'	'334']	['EEEEEE'	'IGGEAG'	'/22312'	'033423'	'EEEEEE'	'IYSKHT'	'/22332'	'033443']	['EEEE'	'GGEA'
6ILL_A 0.1696811992279012 0.9607380447251272 1.0652173913043477 [[242	244]	[116	127]	[230	233]	[111	123]	[74	77]	[162	164]	[205	207]] [3	5	6	1	4	0	2] [[51	53]	[196	207]	[283	286]	[393	402]	[595	598]	[744	746]	[974	976]] [['EEE'	'PKH'	'233'	'344'	'EEE'	'TQD'	'233'	'344']	['EEEEEEEEEEEE'	'DVEVTFVITSVQ'	'3/3/21//22/3'	'404032003304'	'EETTEEEEEEEE'	'NIDGYFKIYSKH'	'3/ON213/2233'	'404332403344']	['S.EE'	'SPIT'
1P6X_B 0.0207132874816529 1.343770042381752 0.9387755102040808 [[127	129]	[134	136]	[76	81]	[122	127]	[23	26]	[337	342]	[75	79]] [3	5	6	1	4	0	2] [[44	46]	[225	227]	[295	300]	[449	454]	[595	598]	[761	766]	[1006	1010]] "[['..S'	'RGT'	'^}U'	'533'	'..S'	'RSS'	'^}U'	'533']	['EEE'	'TLV'	'20/'	'310'	'EEE'	'PLV'	'20/'	'310']	['HHHHHH'	'GIYDTQ'
4GQH_Q 0.1186322555167425 1.3255804712925217 0.7203219315895364 [[138	140]	[67	70]	[138	140]	[68	70]	[68	70]	[118	121]	[76	80]] [3	5	6	1	4	0	2] [[50	52]	[201	204]	[315	317]	[394	396]	[586	588]	[769	772]	[959	963]] "[['EEE'	'SYN'	'223'	'334'	'EEE'	'STQ'	'223'	'334']	['EEEE'	'FKVY'	'13/2'	'2403'	'EEEE'	'FKIY'	'13/2'	'2403']	['EEE'	'SYN'
4GV8_D 0.0473948904205764 1.0801958597489612 1.220779220779221 [[115	118]	[103	105]	[111	120]	[65	70]	[117	121]	[65	67]	[65	70]] [3	5	6	1	4	0	2] [[49	52]	[203	205]	[282	289]	[365	370]	[573	577]	[768	770]	[1006	1011]] "[['EEEE'	'DLSD'	'3023'	'4134'	'EEEE'	'HSTQ'	'3223'	'4334']	['EEE'	'ITP'	'/22'	'033'	'EEE'	'IYS'	'/22'	'033']	['TS.EEEEEEE'	'KGEIDLSDAI'
5D7Y_A 0.2639568547590691 1.134553614170143 0.858695652173912 [[133	135]	[90	94]	[87	92]	[20	22]	[120	124]	[60	73]] [3	6	1	4	0	2] [[44	46]	[298	302]	[365	370]	[601	603]	[738	742]	[996	1009]] "[['..S'	'RPP'	'^}U'	'533'	'..S'	'RSS'	'^}U'	'533']	['HHHHH'	'NTNMG'	'%$%#$'	'43423'	'HHHHH'	'ETKBT'	""%$%'$""	'43463']	['HHHHHH'	'SYVNTN'	'$$!%$%'	'330434'	'HHHHHH'	'YSVLYN'	'$$!""$%'
6CWD_F 0.1580379846761904 1.3592972897078774 0.6537717601547384 [[134	136]	[10	12]	[88	90]	[114	116]	[45	47]	[120	124]	[114	125]] [3	5	6	1	4	0	2] [[38	40]	[219	221]	[307	309]	[366	368]	[605	607]	[738	742]	[999	1009]] "[['.SS'	'PPN'	'}UV'	'334'	'.SS'	'YPD'	'}UV'	'334']	['S..'	'GAT'	'U[}'	'323'	'S..'	'GFS'	'U[}'	'323']	['...'	'YVN'
6LA4_D 0.0229686653153598 1.179938393172605 1.5909090909090908 [[26	29]	[3	7]	[26	29]	[1	5]	[44	48]	[51	54]	[49	53]] [3	5	6	1	4	0	2] [[49	52]	[201	205]	[314	317]	[429	433]	[528	532]	[747	750]	[985	989]] "[['EEEE'	'HYTN'	'3223'	'4334'	'EEEE'	'HSTQ'	'3223'	'4334']	['EEEEE'	'AQVST'	'13/22'	'24033'	'EEEEE'	'FKIYS'	'13/22'	'24033']	['EEEE'	'HYTN'
6LAO_D 0.0229686653153598 1.179938393172605 1.5909090909090908 [[26	29]	[3	7]	[26	29]	[1	5]	[44	48]	[51	54]	[49	53]] [3	5	6	1	4	0	2] [[49	52]	[201	205]	[314	317]	[429	433]	[528	532]	[747	750]	[985	989]] "[['EEEE'	'HYTN'	'3223'	'4334'	'EEEE'	'HSTQ'	'3223'	'4334']	['EEEEE'	'AQVST'	'13/22'	'24033'	'EEEEE'	'FKIYS'	'13/22'	'24033']	['EEEE'	'HYTN'
4U0B_K 0.12431839828937 1.1377224933579233 0.9256756756756752 [[156	158]	[79	81]	[133	137]	[156	160]	[37	56]	[67	79]] [3	6	1	4	0	2] [[38	40]	[298	300]	[365	369]	[526	530]	[738	767]	[1002	1017]] "[['.SS'	'GPK'	'}UV'	'334'	'.SS'	'YPD'	'}UV'	'334']	['HHH'	'EWD'	'%$%'	'434'	'HHH'	'ETK'	'%$%'	'434']	['HHHHH'	'WIILG'	'$!!""$'	'30013'	'HHHHH'	'YSVLY'	'$$!""$'
5JHM_B 0.0125447362269844 1.3378508151351218 1.3553719008264462 [[397	399]	[210	214]	[323	331]	[316	320]	[224	235]	[264	266]	[262	266]] [3	5	6	1	4	0	2] [[51	53]	[224	228]	[282	290]	[394	398]	[572	583]	[771	773]	[960	964]] "[['EEE'	'THH'	'233'	'344'	'EEE'	'TQD'	'233'	'344']	['EEEEE'	'HWLVH'	'320/3'	'43104'	'EEEEE'	'EPLVD'	'320/3'	'43104']	['TS.EEEEEE'	'HGTVTVEVQ'
3IT8_H 0.0633989016210205 1.0973862002607182 1.1482412060301503 [[57	61]	[58	61]	[117	124]	[116	121]	[97	107]] [3	5	6	1	4] [[48	52]	[203	206]	[311	318]	[448	453]	[524	532]] [['EEEEE'	'LIYSQ'	'0/223'	'10334'	'EEEEE'	'LHSTQ'	'03223'	'14334']	['EEEE'	'IYSQ'	'/223'	'0334'	'EEEE'	'IYSK'	'/223'	'0334']	['EEEEEEEE'	'PIYLGGVF'	'2/2022/1'	'30313302'	'EEEEEEEE'	'GIYQTSNF'	'2/232231'	'30343342']	['EEEEEE'	'EPIYLG'	'32/202'	'430313'
6LA7_D 0.0257083567147696 1.1782780780315278 1.878787878787877 [[26	29]	[3	7]	[26	29]	[1	5]	[8	11]	[51	54]	[49	53]] [3	5	6	1	4	0	2] [[49	52]	[201	205]	[314	317]	[429	433]	[528	531]	[747	750]	[985	989]] "[['EEEE'	'HYTN'	'3223'	'4334'	'EEEE'	'HSTQ'	'3223'	'4334']	['EEEEE'	'AQVST'	'13/22'	'24033'	'EEEEE'	'FKIYS'	'13/22'	'24033']	['EEEE'	'HYTN'
6LA3_D 0.0257429821593564 1.181581171231492 1.6307692307692303 [[26	29]	[3	7]	[26	29]	[1	5]	[44	48]	[51	54]	[49	53]] [3	5	6	1	4	0	2] [[49	52]	[201	205]	[314	317]	[429	433]	[528	532]	[747	750]	[985	989]] "[['EEEE'	'HYTN'	'3223'	'4334'	'EEEE'	'HSTQ'	'3223'	'4334']	['EEEEE'	'AQVST'	'13/22'	'24033'	'EEEEE'	'FKIYS'	'13/22'	'24033']	['EEEE'	'HYTN'
6WFS_D 0.2363243734192672 1.1887443045167951 0.838709677419355 [[134	136]	[109	111]	[90	92]	[20	22]	[71	75]	[60	85]] [3	6	1	4	0	2] [[38	40]	[305	307]	[420	422]	[601	603]	[741	745]	[996	1013]] "[['.SS'	'PPN'	'}UV'	'334'	'.SS'	'YPD'	'}UV'	'334']	['SS.'	'TFG'	'UT}'	'323'	'SS.'	'SFT'	'UT}'	'323']	['TTT'	'NTN'	'ONO'	'434'	'TTT'	'DYN'	'ONO'
4C3E_K 0.1145955267136143 1.2697205734117425 0.8230277185501063 [[136	138]	[133	138]	[49	51]	[100	103]	[80	84]] [6	1	4	0	2] [[298	300]	[365	370]	[561	563]	[750	753]	[1004	1008]] "[['HHH'	'ESN'	'%$%'	'434'	'HHH'	'ETK'	'%$%'	'434']	['HHHHHH'	'SYIESN'	'$$!%$%'	'330434'	'HHHHHH'	'YSVLYN'	'$$!""$%'	'330134']	['TT.'	'SMD'	'NM]'	'324'	'TT.'	'PFQ'	'NM]'	'324']	['HHHH'	'SKLL'	'$%""""'	'3411'
4C3E_C 0.1115933797115247 1.2049015925247697 0.9084821428571426 [[136	138]	[133	138]	[49	51]	[100	103]	[80	84]] [6	1	4	0	2] [[298	300]	[365	370]	[561	563]	[750	753]	[1004	1008]] "[['HHH'	'ESN'	'%$%'	'434'	'HHH'	'ETK'	'%$%'	'434']	['HHHHHH'	'SYIESN'	'$$!%$%'	'330434'	'HHHHHH'	'YSVLYN'	'$$!""$%'	'330134']	['TT.'	'SMD'	'NM]'	'324'	'TT.'	'PFQ'	'NM]'	'324']	['HHHH'	'SKLL'	'$%""""'	'3411'
3IT8_A 0.0634378886316719 1.0978187856258048 1.1923076923076912 [[57	61]	[58	61]	[117	124]	[116	121]	[104	107]] [3	5	6	1	4] [[48	52]	[203	206]	[311	318]	[448	453]	[529	532]] [['EEEEE'	'LIYSQ'	'0/223'	'10334'	'EEEEE'	'LHSTQ'	'03223'	'14334']	['EEEE'	'IYSQ'	'/223'	'0334'	'EEEE'	'IYSK'	'/223'	'0334']	['EEEEEEEE'	'PIYLGGVF'	'2/2022/1'	'30313302'	'EEEEEEEE'	'GIYQTSNF'	'2/232231'	'30343342']	['EEEEEE'	'EPIYLG'	'32/202'	'430313'
3IT8_I 0.0632186878214432 1.0975744456617156 1.336065573770492 [[57	61]	[58	61]	[117	124]	[116	121]	[104	107]] [3	5	6	1	4] [[48	52]	[203	206]	[311	318]	[448	453]	[529	532]] [['EEEEE'	'LIYSQ'	'0/223'	'10334'	'EEEEE'	'LHSTQ'	'03223'	'14334']	['EEEE'	'IYSQ'	'/223'	'0334'	'EEEE'	'IYSK'	'/223'	'0334']	['EEEEEEEE'	'PIYLGGVF'	'2/2022/1'	'30313302'	'EEEEEEEE'	'GIYQTSNF'	'2/232231'	'30343342']	['EEEEEE'	'EPIYLG'	'32/202'	'430313'
3IT8_C 0.0632421125940057 1.0976506895598284 1.3233695652173898 [[57	61]	[58	61]	[117	124]	[116	121]	[104	107]] [3	5	6	1	4] [[48	52]	[203	206]	[311	318]	[448	453]	[529	532]] [['EEEEE'	'LIYSQ'	'0/223'	'10334'	'EEEEE'	'LHSTQ'	'03223'	'14334']	['EEEE'	'IYSQ'	'/223'	'0334'	'EEEE'	'IYSK'	'/223'	'0334']	['EEEEEEEE'	'PIYLGGVF'	'2/2022/1'	'30313302'	'EEEEEEEE'	'GIYQTSNF'	'2/232231'	'30343342']	['EEEEEE'	'EPIYLG'	'32/202'	'430313'
3P05_E 0.1030424654198906 1.2166855069343758 0.9213483146067412 [[156	158]	[208	210]	[79	81]	[175	178]	[156	160]	[37	56]	[67	79]] [3	5	6	1	4	0	2] [[38	40]	[219	221]	[298	300]	[427	430]	[526	530]	[738	767]	[1002	1017]] "[['.SS'	'GPK'	'}UV'	'334'	'.SS'	'YPD'	'}UV'	'334']	['S..'	'GAT'	'U[}'	'323'	'S..'	'GFS'	'U[}'	'323']	['HHH'	'EWD'
5EU7_F 0.0482080130780533 1.1769550019304202 1.1215880893300252 [[110	112]	[65	73]	[94	98]	[111	114]	[55	60]	[203	205]] [3	5	6	1	4	0] [[50	52]	[198	206]	[315	319]	[436	439]	[545	550]	[756	758]] [['EEE'	'YYD'	'223'	'334'	'EEE'	'STQ'	'223'	'334']	['TTTEEEEEE'	'KGRFTISAD'	'ONP12/213'	'435230324'	'TTEEEEEEE'	'DGYFKIYSK'	'ON213/223'	'433240334']	['EEEEE'	'YYCAR'	'22114'	'33225'	'EEEEE'	'TSNFR'	'22314'
4N8C_M 0.094675802664254 1.133405398581103 1.060240963855422 [[165	169]	[155	159]	[165	169]	[106	109]	[165	170]	[128	131]	[128	131]] [3	5	6	1	4	0	2] [[47	51]	[196	200]	[312	316]	[429	432]	[584	589]	[750	753]	[1009	1012]] "[['EEEEE'	'VLNSW'	'/0322'	'01433'	'EEEEE'	'VLHST'	'/0322'	'01433']	['EETTE'	'KIDGS'	'3/ON2'	'40433'	'EETTE'	'NIDGY'	'3/ON2'	'40433']	['EEEEE'	'VLNSW'
2X5I_D 0.0191313803201154 1.293330807946523 1.5 [[26	29]	[4	7]	[26	29]	[1	5]	[47	49]	[51	54]	[49	53]] [3	5	6	1	4	0	2] [[49	52]	[202	205]	[314	317]	[429	433]	[605	607]	[747	750]	[985	989]] "[['EEEE'	'HYTN'	'3223'	'4334'	'EEEE'	'HSTQ'	'3223'	'4334']	['EEEE'	'QVST'	'3/22'	'4033'	'EEEE'	'KIYS'	'3/22'	'4033']	['EEEE'	'HYTN'
5KDM_A 0.2204248789649797 1.169972898809285 0.9084821428571426 [[42	44]	[106	108]	[79	82]	[80	82]	[105	109]	[68	71]] [3	6	1	4	0	2] [[44	46]	[298	300]	[422	425]	[531	533]	[748	752]	[994	997]] "[['..S'	'RPG'	'^}U'	'533'	'..S'	'RSS'	'^}U'	'533']	['HHH'	'DTN'	'%$%'	'434'	'HHH'	'ETK'	'%$%'	'434']	['T...'	'KTDL'	'O}]Z'	'4341'	'T...'	'NYKL'	'O}]Z'
5EU7_E 0.0480991559354087 1.149117427689813 1.238219895287957 [[110	112]	[65	73]	[94	98]	[111	114]	[55	60]	[203	205]] [3	5	6	1	4	0] [[50	52]	[198	206]	[315	319]	[436	439]	[545	550]	[756	758]] [['EEE'	'YYD'	'223'	'334'	'EEE'	'STQ'	'223'	'334']	['TTTEEEEEE'	'KGRFTISAD'	'ONP12/213'	'435230324'	'TTEEEEEEE'	'DGYFKIYSK'	'ON213/223'	'433240334']	['EEEEE'	'YYAAR'	'22114'	'33225'	'EEEEE'	'TSNFR'	'22314'
6LA6_D 0.0337595945682904 1.1628729145915282 1.8885135135135127 [[26	29]	[3	7]	[26	29]	[1	5]	[8	11]	[51	54]	[49	53]] [3	5	6	1	4	0	2] [[49	52]	[201	205]	[314	317]	[429	433]	[528	531]	[747	750]	[985	989]] "[['EEEE'	'HYTN'	'3223'	'4334'	'EEEE'	'HSTQ'	'3223'	'4334']	['EEEEE'	'AQVST'	'13/22'	'24033'	'EEEEE'	'FKIYS'	'13/22'	'24033']	['EEEE'	'HYTN'
2H1L_O 0.0296510819599553 1.218193084209677 1.238219895287957 [[230	233]	[269	272]	[268	273]	[266	273]	[217	220]	[240	242]	[284	286]] [3	5	6	1	4	0	2] [[50	53]	[200	203]	[314	319]	[396	403]	[597	600]	[757	759]	[1009	1011]] [['EEEE'	'TTIH'	'22/3'	'3304'	'EEEE'	'STQD'	'2233'	'3344']	['EEEE'	'SFEV'	'213/'	'3240'	'EEEE'	'YFKI'	'213/'	'3240']	['EEEEEE'	'NSFEVR'
3IYP_D 0.0191433708012002 1.2933217494425917 1.7229299363057322 [[26	29]	[4	7]	[26	29]	[1	5]	[47	49]	[51	54]	[49	53]] [3	5	6	1	4	0	2] [[49	52]	[202	205]	[314	317]	[429	433]	[605	607]	[747	750]	[985	989]] "[['EEEE'	'HYTN'	'3223'	'4334'	'EEEE'	'HSTQ'	'3223'	'4334']	['EEEE'	'QVST'	'3/22'	'4033'	'EEEE'	'KIYS'	'3/22'	'4033']	['EEEE'	'HYTN'
4C3E_J 0.112501197231461 1.2084643533055568 0.9520547945205468 [[136	138]	[133	138]	[49	51]	[100	103]	[80	84]] [6	1	4	0	2] [[298	300]	[365	370]	[561	563]	[750	753]	[1004	1008]] "[['HHH'	'ESN'	'%$%'	'434'	'HHH'	'ETK'	'%$%'	'434']	['HHHHHH'	'SYIESN'	'$$!%$%'	'330434'	'HHHHHH'	'YSVLYN'	'$$!""$%'	'330134']	['TT.'	'SMD'	'NM]'	'324'	'TT.'	'PFQ'	'NM]'	'324']	['HHHH'	'SKLL'	'$%""""'	'3411'
2GNN_D 0.0261183254375448 1.3240946352022416 1.1111111111111112 [[70	73]	[64	73]	[71	75]	[75	79]	[28	32]	[33	38]	[19	23]] [3	5	6	1	4	0	2] [[50	53]	[198	207]	[286	290]	[394	398]	[594	598]	[736	741]	[1002	1006]] "[['EEEE'	'PTEE'	'2233'	'3344'	'EEEE'	'STQD'	'2233'	'3344']	['TT..EEEEEE'	'ESLENVPTEE'	'ONZ]3/2233'	'4314403344'	'TTEEEEEEEE'	'DGYFKIYSKH'	'ON213/2233'	'4332403344']	['EEEEE'	'TEEVN'
6PXH_D 0.095361462101236 1.1807985505891176 1.060240963855422 [[159	163]	[149	153]	[159	163]	[100	103]	[159	164]	[122	125]	[122	125]] [3	5	6	1	4	0	2] [[47	51]	[196	200]	[312	316]	[429	432]	[584	589]	[750	753]	[1009	1012]] "[['EEEEE'	'VLNSW'	'/0322'	'01433'	'EEEEE'	'VLHST'	'/0322'	'01433']	['EETTE'	'KIDGS'	'3/ON2'	'40433'	'EETTE'	'NIDGY'	'3/ON2'	'40433']	['EEEEE'	'VLNSW'
5KVD_L 0.0970607959012292 1.1771403414575623 1.0652173913043477 [[159	163]	[149	153]	[159	163]	[100	103]	[159	164]	[125	127]	[122	125]] [3	5	6	1	4	0	2] [[47	51]	[196	200]	[312	316]	[429	432]	[584	589]	[767	769]	[1009	1012]] "[['EEEEE'	'VLNSW'	'/0322'	'01433'	'EEEEE'	'VLHST'	'/0322'	'01433']	['EETTE'	'KIDGS'	'3/ON2'	'40433'	'EETTE'	'NIDGY'	'3/ON2'	'40433']	['EEEEE'	'VLNSW'
3J7V_D 0.0315189388175566 1.2197704578858937 1.705696202531644 [[167	169]	[91	93]	[126	129]	[123	128]	[248	254]	[124	130]	[121	135]] [3	5	6	1	4	0	2] [[38	40]	[195	197]	[296	299]	[365	370]	[524	530]	[747	753]	[1005	1017]] "[['.SS'	'TTQ'	'}UV'	'334'	'.SS'	'YPD'	'}UV'	'334']	['EEE'	'EKV'	'33/'	'440'	'EEE'	'KNI'	'33/'	'440']	['HHHH'	'LGES'
1JE5_A 0.0575061175237859 1.249010207784624 1.0405727923627683 [[122	124]	[177	179]	[36	39]	[94	100]	[99	102]	[69	71]	[58	65]] [3	5	6	1	4	0	2] [[51	53]	[226	228]	[284	287]	[374	380]	[578	581]	[771	773]	[951	958]] [['EEE'	'TKH'	'233'	'344'	'EEE'	'TQD'	'233'	'344']	['EEE'	'LVE'	'0/3'	'104'	'EEE'	'LVD'	'0/3'	'104']	['.EEE'	'GVYK'
4C3E_I 0.1179233754085899 1.2725425654838554 0.9387755102040808 [[136	138]	[133	138]	[49	51]	[100	103]	[80	84]] [6	1	4	0	2] [[298	300]	[365	370]	[561	563]	[750	753]	[1004	1008]] "[['HHH'	'ESN'	'%$%'	'434'	'HHH'	'ETK'	'%$%'	'434']	['HHHHHH'	'SYIESN'	'$$!%$%'	'330434'	'HHHHHH'	'YSVLYN'	'$$!""$%'	'330134']	['TT.'	'SMD'	'NM]'	'324'	'TT.'	'PFQ'	'NM]'	'324']	['HHHH'	'SKLL'	'$%""""'	'3411'
4C3E_N 0.1207095259310823 1.258383072488101 0.9431818181818185 [[136	138]	[133	138]	[49	51]	[100	103]	[80	84]] [6	1	4	0	2] [[298	300]	[365	370]	[561	563]	[750	753]	[1004	1008]] "[['HHH'	'ESN'	'%$%'	'434'	'HHH'	'ETK'	'%$%'	'434']	['HHHHHH'	'SYIESN'	'$$!%$%'	'330434'	'HHHHHH'	'YSVLYN'	'$$!""$%'	'330134']	['TT.'	'SMD'	'NM]'	'324'	'TT.'	'PFQ'	'NM]'	'324']	['HHHH'	'SKLL'	'$%""""'	'3411'
4C3B_O 0.1396897352739823 1.2038821846869785 0.9930069930069922 [[136	138]	[133	138]	[50	52]	[100	103]	[80	84]] [6	1	4	0	2] [[298	300]	[365	370]	[562	564]	[750	753]	[1004	1008]] "[['HHH'	'ESN'	'%$%'	'434'	'HHH'	'ETK'	'%$%'	'434']	['HHHHHH'	'SYIESN'	'$$!%$%'	'330434'	'HHHHHH'	'YSVLYN'	'$$!""$%'	'330134']	['T..'	'MDK'	'M]]'	'244'	'T..'	'FQQ'	'M]]'	'244']	['HHHH'	'SKLL'	'$%""""'	'3411'
4BIQ_A 0.0279117411307478 1.2957337240566005 1.583081570996978 [[137	152]	[107	111]	[107	109]	[231	235]	[144	148]	[121	123]	[79	81]] [3	5	6	1	4	0	2] [[42	50]	[207	211]	[314	316]	[399	403]	[529	533]	[762	764]	[1008	1010]] "[['EEE.SS......EEEE'	'VASTPEGETTNLILQY'	'/12}UV}]}}]Z/032'	'0233343433410143'	'EE..SEEEE'	'VFRSSVLHS'	'/1^}U/032'	'025330143']	['EEEE.'	'KWGID'	'322/]'	'43304'	'EEE..'	'HTPIN'	'322Y]'	'43304']	['EEE'	'KWG'
4C3B_E 0.1226719090705643 1.2172372994949274 1.0165094339622636 [[136	138]	[133	138]	[50	52]	[100	103]	[80	84]] [6	1	4	0	2] [[298	300]	[365	370]	[562	564]	[750	753]	[1004	1008]] "[['HHH'	'ESN'	'%$%'	'434'	'HHH'	'ETK'	'%$%'	'434']	['HHHHHH'	'SYIESN'	'$$!%$%'	'330434'	'HHHHHH'	'YSVLYN'	'$$!""$%'	'330134']	['T..'	'MDK'	'M]]'	'244'	'T..'	'FQQ'	'M]]'	'244']	['HHHH'	'SKLL'	'$%""""'	'3411'
6SHL_C 0.0585673188459634 1.3294275841841725 1.021276595744681 [[440	443]	[440	442]	[440	443]	[565	568]	[539	543]	[383	385]] [3	5	6	1	4	0] [[49	52]	[207	209]	[314	317]	[426	429]	[594	598]	[769	771]] [['EEEE'	'ETWQ'	'3223'	'4334'	'EEEE'	'HSTQ'	'3223'	'4334']	['EEE'	'ETW'	'322'	'433'	'EEE'	'HTP'	'322'	'433']	['EEEE'	'ETWQ'	'3223'	'4334'	'EEEE'	'QTSN'	'3223'
5JHM_A 0.0325351873048631 1.2962882769616833 1.442857142857143 [[397	399]	[210	214]	[323	331]	[316	320]	[224	231]	[264	266]	[262	266]] [3	5	6	1	4	0	2] [[51	53]	[224	228]	[282	290]	[394	398]	[572	579]	[771	773]	[960	964]] "[['EEE'	'THH'	'233'	'344'	'EEE'	'TQD'	'233'	'344']	['EEEEE'	'HWLVH'	'320/3'	'43104'	'EEEEE'	'EPLVD'	'320/3'	'43104']	['TS.EEEEEE'	'HGTVTVEVQ'
2GNN_A 0.0392732313060563 1.2823894471890682 1.4152542372881354 [[70	73]	[69	73]	[71	75]	[75	79]	[68	72]	[18	21]	[19	24]] [3	5	6	1	4	0	2] [[50	53]	[203	207]	[286	290]	[394	398]	[609	613]	[750	753]	[1002	1007]] "[['EEEE'	'PTEE'	'2233'	'3344'	'EEEE'	'STQD'	'2233'	'3344']	['EEEEE'	'VPTEE'	'/2233'	'03344'	'EEEEE'	'IYSKH'	'/2233'	'03344']	['EEEEE'	'TEEVN'
4GIP_D 0.0587269611848245 1.2444511925022264 1.3553719008264462 [[327	331]	[315	317]	[329	332]	[284	293]	[275	282]	[446	453]] [3	5	6	1	4	2] [[38	42]	[226	228]	[310	313]	[431	438]	[546	553]	[1003	1012]] "[['.SSEE'	'TPNTV'	'}UV2/'	'33430'	'.SSSE'	'YPDKV'	'}UVV/'	'33440']	['EEE'	'LIQ'	'0/3'	'104'	'EEE'	'LVD'	'0/3'	'104']	['SEEE'	'NTVY'	'V2/2'	'4303'	'SEEE'	'KGIY'	'V2/2'
5D50_G 0.2300042626671066 1.1392030720346105 1.1645569620253156 [[71	73]	[59	62]	[10	12]	[72	77]	[68	79]] [6	1	4	0	2] [[298	300]	[366	369]	[528	530]	[761	766]	[1002	1017]] "[['HHH'	'QTH'	'%$%'	'434'	'HHH'	'ETK'	'%$%'	'434']	['HHHH'	'YVTS'	'$!$$'	'3033'	'HHHH'	'SVLY'	'$!""$'	'3013']	['...'	'EEG'	']]}'	'443'	'...'	'KKS'	']]}'	'443']	['HHHHHH'	'THLDYC'	'$%""%$#'	'341432'
4C3E_H 0.1343388850145534 1.295474316510521 0.979166666666667 [[136	138]	[133	138]	[49	51]	[100	103]	[80	84]] [6	1	4	0	2] [[298	300]	[365	370]	[561	563]	[750	753]	[1004	1008]] "[['HHH'	'ESN'	'%$%'	'434'	'HHH'	'ETK'	'%$%'	'434']	['HHHHHH'	'SYIESN'	'$$!%$%'	'330434'	'HHHHHH'	'YSVLYN'	'$$!""$%'	'330134']	['TT.'	'SMD'	'NM]'	'324'	'TT.'	'PFQ'	'NM]'	'324']	['HHHH'	'SKLL'	'$%""""'	'3411'
2G2Q_B 0.1087264760747467 1.2846610402049978 1.0454545454545443 [[32	34]	[71	76]	[72	76]	[6	9]	[32	35]	[20	24]	[104	113]] [3	5	6	1	4	0	2] [[47	49]	[203	208]	[311	315]	[433	436]	[584	587]	[769	773]	[1001	1010]] "[['EEE'	'ILH'	'/03'	'014'	'EEE'	'VLH'	'/03'	'014']	['EEEEEE'	'VSIFKY'	'/2/132'	'030243'	'EEEEEE'	'IYSKHT'	'/22332'	'033443']	['EEEEE'	'SIFKY'
4C3E_G 0.1389608762363378 1.3424083977366728 0.934389140271493 [[136	138]	[133	138]	[49	51]	[100	103]	[80	84]] [6	1	4	0	2] [[298	300]	[365	370]	[561	563]	[750	753]	[1004	1008]] "[['HHH'	'ESN'	'%$%'	'434'	'HHH'	'ETK'	'%$%'	'434']	['HHHHHH'	'SYIESN'	'$$!%$%'	'330434'	'HHHHHH'	'YSVLYN'	'$$!""$%'	'330134']	['TT.'	'SMD'	'NM]'	'324'	'TT.'	'PFQ'	'NM]'	'324']	['HHHH'	'SKLL'	'$%""""'	'3411'
4C3E_O 0.1343293148258464 1.3032837348709845 0.9930069930069922 [[136	138]	[133	138]	[49	51]	[100	103]	[80	84]] [6	1	4	0	2] [[298	300]	[365	370]	[561	563]	[750	753]	[1004	1008]] "[['HHH'	'ESN'	'%$%'	'434'	'HHH'	'ETK'	'%$%'	'434']	['HHHHHH'	'SYIESN'	'$$!%$%'	'330434'	'HHHHHH'	'YSVLYN'	'$$!""$%'	'330134']	['TT.'	'SMD'	'NM]'	'324'	'TT.'	'PFQ'	'NM]'	'324']	['HHHH'	'SKLL'	'$%""""'	'3411'
4C3E_L 0.1352742102027633 1.3008299223325444 1.0165094339622636 [[136	138]	[133	138]	[49	51]	[100	103]	[80	84]] [6	1	4	0	2] [[298	300]	[365	370]	[561	563]	[750	753]	[1004	1008]] "[['HHH'	'ESN'	'%$%'	'434'	'HHH'	'ETK'	'%$%'	'434']	['HHHHHH'	'SYIESN'	'$$!%$%'	'330434'	'HHHHHH'	'YSVLYN'	'$$!""$%'	'330134']	['TT.'	'SMD'	'NM]'	'324'	'TT.'	'PFQ'	'NM]'	'324']	['HHHH'	'SKLL'	'$%""""'	'3411'
5FUU_B 0.1193566780716146 1.2526853712504535 1.181122448979592 [[599	603]	[586	591]	[596	600]	[606	617]	[571	584]	[548	556]] [3	6	1	4	0	2] [[38	42]	[295	300]	[412	416]	[596	607]	[768	773]	[951	959]] "[['.SSSE'	'SGKLI'	'}UVS/'	'33410'	'.SSSE'	'YPDKV'	'}UVV/'	'33440']	['HHHHHH'	'YLGDQQ'	'$""$%%%'	'313444'	'HHHHHH'	'PLSETK'	'$""$%$%'	'313434']	['TT..S'	'WGJSG'	'NN_}U'	'33633'	'TT..S'	'PGQTG'	'NN]}U'
3J7V_E 0.0735227396480415 1.27669435262038 1.6718749999999996 [[234	236]	[95	97]	[126	129]	[123	128]	[90	93]	[124	130]	[121	135]] [3	5	6	1	4	0	2] [[39	41]	[209	211]	[296	299]	[365	370]	[605	608]	[747	753]	[1005	1017]] "[['SSS'	'PEK'	'UVV'	'344'	'SSS'	'PDK'	'UVV'	'344']	['E..'	'TID'	'2Y]'	'304'	'E..'	'PIN'	'2Y]'	'304']	['HHHH'	'LGES'
6VI1_H 0.079965033228331 1.336454716519218 1.2093023255813944 [[324	326]	[323	341]	[430	433]	[289	292]	[416	419]	[422	424]] [3	5	6	1	4	0] [[50	52]	[203	211]	[284	287]	[395	398]	[596	599]	[756	758]] [['EEE'	'SYK'	'223'	'334'	'EEE'	'STQ'	'223'	'334']	['EEEETTTEEEE..EEEE..'	'VSYKPYYGLHFSAMDYWGQ'	'/223NNN2031}[1322}]'	'0334333314232243334'	'EEEEEEE..'	'IYSKHTPIN'	'/223322Y]'	'033443304']	['.EEE'	'YIPN'	'}/23'	'3034'	'.EEE'	'TITD'	'}/23'
1E57_B 0.0583811347859378 1.3499180092210428 1.583081570996978 [[161	163]	[102	104]	[181	183]	[141	147]	[23	26]	[61	63]	[59	62]] [3	5	6	1	4	0	2] [[38	40]	[219	221]	[313	315]	[377	383]	[578	581]	[761	763]	[1007	1010]] "[['.SS'	'PTN'	'}UV'	'334'	'.SS'	'YPD'	'}UV'	'334']	['S..'	'PAT'	'U[}'	'323'	'S..'	'GFS'	'U[}'	'323']	['EEE'	'SKP'
4BHH_B 0.1485743393649445 1.345578735902254 1.0165094339622636 [[68	71]	[104	108]	[87	91]	[130	132]	[162	166]	[92	120]] [5	6	1	4	0	2] [[208	211]	[296	300]	[422	426]	[602	604]	[769	773]	[993	1014]] "[['EE..'	'WQVE'	'23Y]'	'3404'	'EE..'	'TPIN'	'22Y]'	'3304']	['HHHHH'	'LDQYN'	'""%%$%'	'14434'	'HHHHH'	'LSETK'	'""$%$%'	'13434']	['TT...'	'NNDLT'	'OO]Z}'	'44413'	'T....'	'NYKLP'	'O}]Z}'
1D4M_4 0.1068105728764249 1.3529812132921717 1.5 [[26	29]	[3	7]	[26	29]	[31	33]	[47	49]	[50	54]	[49	53]] [3	5	6	1	4	0	2] [[49	52]	[201	205]	[314	317]	[414	416]	[605	607]	[746	750]	[985	989]] "[['EEEE'	'HYTN'	'3223'	'4334'	'EEEE'	'HSTQ'	'3223'	'4334']	['EEEEE'	'AQVST'	'13/22'	'24033'	'EEEEE'	'FKIYS'	'13/22'	'24033']	['EEEE'	'HYTN'
4BHH_F 0.1514988059047378 1.3445497838785945 1.255936675461741 [[68	71]	[104	108]	[87	91]	[130	132]	[162	166]	[92	120]] [5	6	1	4	0	2] [[208	211]	[296	300]	[422	426]	[602	604]	[769	773]	[993	1014]] "[['EE..'	'WQVE'	'23Y]'	'3404'	'EE..'	'TPIN'	'22Y]'	'3304']	['HHHHH'	'LDQYN'	'""%%$%'	'14434'	'HHHHH'	'LSETK'	'""$%$%'	'13434']	['TT...'	'NNDLT'	'OO]Z}'	'44413'	'T....'	'NYKLP'	'O}]Z}'
[truncated: 40 more columns]
