# Supplementary material for: Identifying and profiling structural similarities between Spike of SARS-CoV-2 and other viral or host proteins with Machaon
Source: Commun Biol. 2023 Jul 19;6:752. doi: 10.1038/s42003-023-05076-7 (PMC10356814; doi:10.1038/s42003-023-05076-7)
Supplement: Supplementary file 7 — Supplementary Data 4 [file 42003_2023_5076_MOESM7_ESM.zip › 6VXX_A_segment/candidates/6VXX_A_site1-metrics-merged-cluster.csv]

structureId b-phipsi w-rdist t-alpha alignedRange referenceSegmentIndex referenceRange alignedSequences cluster originalLabels outlierScores probabilities
6ZGF_B 0.0043673351392878 0.5093832941248431 0.0096051227321236 [[38	53]	[195	229]	[274	438]	[514	614]	[646	778]	[857	861]	[953	972]] [2	4	1	6	0	3	5] [[38	53]	[195	229]	[274	438]	[514	614]	[646	782]	[861	865]	[957	976]] "[['..SS....S.EEEEEE'	'YPDKVFRSSVLHLTQD'	'}}VVY[^}UY030233'	'3344025330141344'	'.SSSEE..SEEEEEEE'	'YPDKVFRSSVLHSTQD'	'}UVV/1^}U/032233'	'3344025330143344']	['EEETTEEEEEEEEEE....SSPPPSEEEEEEEEEE'	'KNIDGYFKIYSKHTPINLVRDLPPGFSALEPLVDL'	'33/ON213/223322Y]ZYWVEGGU1210320/30'	'44043324033443304105413332321431041'	'EEETTEEEEEEEEEE...SSSPPPS..PBEEEEEE'	'KNIDGYFKIYSKHTPINLVRDLPQGFSALEPLVDL'	'33/ON213/223322Y]ZRWVEGHU[}F)320/30'	'44043324033443304105413432321431041']	['EEEEEE.TTS.EEEEEETTSSHHHHHHHHHTSS...SB..B....S....EEEEE.....SBP.TTTTTT.SS..BGGG.EEEEE.SEE..GGGGTTT...SEEEESSS.GGGSSS.EESEEEEEEEEEEGGGGGGSSTT..SSHHHHT....SS..EEEEEEE.'	'TFLLKYNENGTITDAVDRALDPLSETKRTLKSFTVEKGIYQTSNFRVQPTDSIVRFPNITNLSPFGEVFNATTFASVYAWNRKRISNSVADYSVLYNSTSFSTFKTYGVSPTKLNDLUFTNVYADSFVITGDEVRQIAPGQTGKIADYNYKLPDDFTGTVIAWNS'
6ZGF_C 0.0048408333008584 0.5093710123762498 0.0182992465016147 [[38	53]	[195	229]	[274	438]	[514	614]	[646	778]	[857	861]	[953	972]] [2	4	1	6	0	3	5] [[38	53]	[195	229]	[274	438]	[514	614]	[646	782]	[861	865]	[957	976]] "[['..SS....S.EEEEEE'	'YPDKVFRSSVLHLTQD'	'}}VVY[^}UY030233'	'3344025330141344'	'.SSSEE..SEEEEEEE'	'YPDKVFRSSVLHSTQD'	'}UVV/1^}U/032233'	'3344025330143344']	['EEETTEEEEEEEEEE....SSPPPSEEEEEEEEEE'	'KNIDGYFKIYSKHTPINLVRDLPPGFSALEPLVDL'	'33/ON213/223322Y]ZYWVEGGU1210320/30'	'44043324033443304105413332321431041'	'EEETTEEEEEEEEEE...SSSPPPS..PBEEEEEE'	'KNIDGYFKIYSKHTPINLVRDLPQGFSALEPLVDL'	'33/ON213/223322Y]ZRWVEGHU[}F)320/30'	'44043324033443304105413432321431041']	['EEEEEE.TTS.EEEEEETTSSHHHHHHHHHTSS...SB..B....S....EEEEE.....SBP.TTTTTT.SS..BGGG.EEEEE.SEE..GGGGTTT...SEEEESSS.GGGSSS.EESEEEEEEEEEEGGGGGGSSTT..SSHHHHT....SS..EEEEEEE.'	'TFLLKYNENGTITDAVDGALDPLSETKGTLKSFTVEKGIYQTSNFRVQPTDSIVRFPNITNLHPFGEVFNATTFASVYAWNRKRISNHVADYSVLYNSTSFSTFKIYGVSPTKLNDLJFTNVYADSFVITGDEVRQIAPGQTGKIADYNYKLPDDFTGIVIAWNS'
6CRX_C 0.0070363381173869 1.1979428910018004 0.0204962243797193 [[42	57]	[254	260]	[261	389]	[513	600]	[634	768]	[844	847]	[939	965]] [2	4	1	6	0	3	5] [[38	53]	[203	209]	[274	402]	[527	614]	[648	786]	[862	865]	[957	983]] "[['..SSEE..SSEEEEEE'	'YPDEIFRSDTLYLTQD'	'}}VV/1^}VU020233'	'3344025343131344'	'.SSSEE..SEEEEEEE'	'YPDKVFRSSVLHSTQD'	'}UVV/1^}U/032233'	'3344025330143344']	['EEE.EEE'	'VGYLKPT'	'/22Z322'	'0331433'	'EEEEEEE'	'IYSKHTP'	'/223322'	'0334433']	['EEEEEE.TTS.EEEEEETTSSHHHHHHHHHT.SS..SEEEEEEEEEEPP..EEE..SS...B...HHHHS.S....SSS.B..EE.S.B...HHHHS.SSBS..EE.---.TTTTS..BSSEE.EEEEE'	'TFMLKYDENGTITDAVDRSQNPLAELKRSVKSFEIDKGIYQTSNFRVVPSGDVVRFPNITNLSPFGEVFNATKFPSVYAWERKKISNSVADYSVLYNSTFFSTFKTY---ATKLNDLUFSNVYADSFVV'
6ZGF_A 0.0048408344368046 0.5093790277497048 0.0422832980972516 [[38	53]	[195	229]	[274	438]	[514	614]	[646	778]	[857	861]	[953	972]] [2	4	1	6	0	3	5] [[38	53]	[195	229]	[274	438]	[514	614]	[646	782]	[861	865]	[957	976]] "[['..SS....S.EEEEEE'	'YPDKVFRSSVLHLTQD'	'}}VVY[^}UY030233'	'3344025330141344'	'.SSSEE..SEEEEEEE'	'YPDKVFRSSVLHSTQD'	'}UVV/1^}U/032233'	'3344025330143344']	['EEETTEEEEEEEEEE....SSPPPSEEEEEEEEEE'	'KNIDGYFKIYSKHTPINLVRDLPPGFSALEPLVDL'	'33/ON213/223322Y]ZYWVEGGU1210320/30'	'44043324033443304105413332321431041'	'EEETTEEEEEEEEEE...SSSPPPS..PBEEEEEE'	'KNIDGYFKIYSKHTPINLVRDLPQGFSALEPLVDL'	'33/ON213/223322Y]ZRWVEGHU[}F)320/30'	'44043324033443304105413432321431041']	['EEEEEE.TTS.EEEEEETTSSHHHHHHHHHTSS...SB..B....S....EEEEE.....SBP.TTTTTT.SS..BGGG.EEEEE.SEE..GGGGTTT...SEEEESSS.GGGSSS.EESEEEEEEEEEEGGGGGGSSTT..SSHHHHT....SS..EEEEEEE.'	'TFLLKYNENGTITDAVDCALDPLSETKCTLKSFTVEKGIYQTSNFRVQPTDSIVRFPNITNLDPFGEVFNATTFASVYAWNRKRISNDVADYSVLYNSTSFSTFKEYGVSPTKLNDLFFTNVYADSFVITGDEVRQIAPGQTGKIADYNYKLPDDFTGEVIAWNS'
6NB6_A 0.0015301959421478 1.574843115064123 0.0617283950617284 [[42	57]	[254	260]	[261	440]	[500	598]	[633	768]	[843	847]	[939	965]] [2	4	1	6	0	3	5] [[38	53]	[203	209]	[274	449]	[514	612]	[647	786]	[861	865]	[957	983]] "[['..SSEE..SEEEEEEE'	'YPDEIFRSDTLYLTQD'	'}}VV/1^}V2020233'	'3344025343131344'	'.SSSEE..SEEEEEEE'	'YPDKVFRSSVLHSTQD'	'}UVV/1^}U/032233'	'3344025330143344']	['EEE.EEE'	'VGYLKPT'	'/22Z322'	'0331433'	'EEEEEEE'	'IYSKHTP'	'/223322'	'0334433']	['EEEEEE.TTS.EEEEEETTS.HHHHHHHHTT.S...SEEEEEEEEEEPP.SEEE...S......THHHHS.S...BSTT.EEEEE.SEE..SSTTTSS...SEEEE.SS.TGGGGG..BSEEEEEEEEEEGGGGGGSSTT..SHHHHHT....SS..SEEEEEE.TTTT.BTT.B...EE'	'TFMLKYDENGTITDAVDCSQNPLAELKCSVKSFEIDKGIYQTSNFRVVPSGDVVRFPNITNLDPFGEVFNATKFPSVYAWERKKISNDVADYSVLYNSTFFSTFKEYGVSATKLNDLFFSNVYADSFVVKGDDVRQIAPGQTGVIADYNYKLPDDFMGEVLAWNTRNIDATSTGNYNYKY'
6CRW_C 0.0107980296713678 1.1649041330924088 0.0282608695652175 [[41	57]	[254	260]	[261	389]	[513	600]	[633	768]	[844	847]	[939	963]] [2	4	1	6	0	3	5] [[37	53]	[203	209]	[274	402]	[527	614]	[647	786]	[862	865]	[957	981]] "[['B..SSEE..S.EEEEEE'	'YYPDEIFRSDTLYLTQD'	'+}}VV/1^}V}020233'	'33344025343131344'	'B.SSSEE..SEEEEEEE'	'YYPDKVFRSSVLHSTQD'	'+}UVV/1^}U/032233'	'33344025330143344']	['EEE.EEE'	'VGYLKPT'	'/22Z322'	'0331433'	'EEEEEEE'	'IYSKHTP'	'/223322'	'0334433']	['EEEEEE.TTS.EEEEEETTS.HHHHHHHHHT.SS..SEEEE...EEE....EEE..SSPPB....TTTTS.S....STT.EEEEE.SB...SHHHHS.SSBS..B.----.THHHH..BS.EEEEEEEE'	'TFMLKYDENGTITDAVDGSQNPLAELKGSVKSFEIDKGIYQTSNFRVVPSGDVVRFPNITNLHPFGEVFNATKFPSVYAWERKKISNHVADYSVLYNSTFFSTFKI----ATKLNDLJFSNVYADSFVV'
6VN0_C 0.0004396108838382 2.2825445372912614 0.2697986577181201 [[225	228]	[448	451]	[224	243]	[35	40]	[366	370]] [2	4	1	0	5] [[47	50]	[202	205]	[275	286]	[719	724]	[974	978]] "[['EEEE'	'ILKS'	'/032'	'0143'	'EEEE'	'VLHS'	'/032'	'0143']	['EEEE'	'NITG'	'3/22'	'4033'	'EEEE'	'KIYS'	'3/22'	'4033']	['EEEEE..TT..SEEEES.EE'	'AILKSKDKKFNGTGPSPSVS'	'1/032]]OO[]U2222U}/2'	'20143444424333333303'	'EEEEE.TTS.EE'	'FLLKYNENGTIT'	'10032]OOU}/2'	'211434443303']	['EEEEEE'	'WVTVYY'	'2/2/22'	'303033'
6CFG_A 0.00074586792987 1.7706634278909732 0.4119402985074625 [[178	184]	[137	146]	[137	140]	[242	246]	[13	17]	[108	114]] [2	4	1	6	0	5] [[47	53]	[200	209]	[396	399]	[538	542]	[712	716]	[977	983]] "[['EEEEEEE'	'VLWGIHH'	'/022/33'	'0133044'	'EEEEEEE'	'VLHSTQD'	'/032233'	'0143344']	['EEEEETTEEE'	'SADPYQGKSS'	'21322ON322'	'3243343433'	'EEEEEEEEEE'	'YFKIYSKHTP'	'213/223322'	'3240334433']	['EEEE'	'SADP'	'2132'	'3243'	'EEEE'	'YADS'	'2132'
4JF7_C 0.0003735734069314 7.612202465956595 0.0150214592274677 [[510	513]	[509	513]	[524	530]	[295	309]	[66	69]] [2	4	1	0	5] [[50	53]	[203	207]	[313	319]	[714	726]	[978	981]] "[['EEEE'	'SSQQ'	'2233'	'3344'	'EEEE'	'STQD'	'2233'	'3344']	['EEEEE'	'ISSQQ'	'/2233'	'03344'	'EEEEE'	'IYSKH'	'/2233'	'03344']	['EEEEEEE'	'GHTTCFR'	'2322114'	'3433225'	'EEEEEEE'	'YQTSNFR'	'2322314'	'3433425']	['EEETTEEEEEEEEEE'	'VYYLGWVLFPIYGGV'	'/22LN2/012/222/'	'033133012303330'
6OUT_C 0.0023406816991997 3.509483517378944 0.0021141649048623 [[459	461]	[80	84]	[457	461]	[369	374]	[369	379]	[44	46]] [2	4	1	6	0	5] [[48	50]	[226	230]	[275	279]	[594	599]	[719	732]	[970	972]] [['EEE'	'LHY'	'032'	'143'	'EEE'	'LHS'	'032'	'143']	['EEEEE'	'LFDLS'	'01302'	'12413'	'EEEEE'	'LVDLP'	'0/302'	'10413']	['EEEEE'	'ALLHY'	'10032'	'21143'	'EEEEE'	'FLLKY'	'10032'
6CS1_C 0.0161039750886648 1.21061883553956 0.0429988974641677 [[42	57]	[254	260]	[261	389]	[513	600]	[633	768]	[844	847]	[939	965]] [2	4	1	6	0	3	5] [[38	53]	[203	209]	[274	402]	[527	614]	[647	786]	[862	865]	[957	983]] "[['..SSEE..SSEEEEEE'	'YPDEIFRSDTLYLTQD'	'}}VV/1^}VU020233'	'3344025343131344'	'.SSSEE..SEEEEEEE'	'YPDKVFRSSVLHSTQD'	'}UVV/1^}U/032233'	'3344025330143344']	['EEE.EEE'	'VGYLKPT'	'/22Z322'	'0331433'	'EEEEEEE'	'IYSKHTP'	'/223322'	'0334433']	['EEEEEE.TTS.EEEEEETTSSHHHHHHHHHT.S...SEEEEEEEEEEPP..EEE..SS.......HHHHS.S....SS..B..EE.SS....HHHHS.SSBS..EE.---.TTTTS..BS.EE.EEEEE'	'TFMLKYDENGTITDAVDRSQNPLAELKRSVKSFEIDKGIYQTSNFRVVPSGDVVRFPNITNLSPFGEVFNATKFPSVYAWERKKISNSVADYSVLYNSTFFSTFKTY---ATKLNDLUFSNVYADSFVV'
3ZP1_E 0.001051194137099 1.7554340844692424 0.4311649016641454 [[178	184]	[137	146]	[137	140]	[242	246]	[7	11]	[105	111]] [2	4	1	6	0	5] [[47	53]	[200	209]	[396	399]	[538	542]	[712	716]	[977	983]] "[['EEEEEEE'	'VLWGIHH'	'/022/33'	'0133044'	'EEEEEEE'	'VLHSTQD'	'/032233'	'0143344']	['EEEEETTEEE'	'SADPYQGKSS'	'21322ON322'	'3243343433'	'EEEEEEEEEE'	'YFKIYSKHTP'	'213/223322'	'3240334433']	['EEEE'	'SADP'	'2132'	'3243'	'EEEE'	'YADS'	'2132'
5FB4_C 0.0013772498591897 2.950793104270792 0.0558035714285711 [[311	314]	[209	213]	[126	130]	[511	514]	[567	573]	[570	573]] [2	4	1	6	0	5] [[49	52]	[204	208]	[399	403]	[595	598]	[775	781]	[977	980]] "[['EEEE'	'DTGD'	'3223'	'4334'	'EEEE'	'HSTQ'	'3223'	'4334']	['EEEEE'	'YYIHP'	'22/32'	'33043'	'EEEEE'	'YSKHT'	'22332'	'33443']	['EEEEE'	'SFIVR'	'21//4'	'32005'	'EEEEE'	'SFVIR'	'21//4'
5FB4_A 0.0018174724210075 2.853018127007824 0.0361445783132532 [[311	314]	[209	213]	[126	130]	[511	514]	[567	573]	[570	573]] [2	4	1	6	0	5] [[49	52]	[204	208]	[399	403]	[595	598]	[775	781]	[977	980]] "[['EEEE'	'DTGD'	'3223'	'4334'	'EEEE'	'HSTQ'	'3223'	'4334']	['EEEEE'	'YYIHP'	'22/32'	'33043'	'EEEEE'	'YSKHT'	'22332'	'33443']	['EEEEE'	'SFIVR'	'21//4'	'32005'	'EEEEE'	'SFVIR'	'21//4'
5OYL_A 0.0009150739809822 3.354262392309454 0.1722428748451046 [[323	327]	[183	187]	[325	332]	[311	314]	[60	67]	[279	281]] [2	4	1	6	0	5] [[48	52]	[200	204]	[396	403]	[547	550]	[717	724]	[959	961]] "[['EEEEE'	'LKYFE'	'03213'	'14324'	'EEEEE'	'LHSTQ'	'03223'	'14334']	['EEEEE'	'SMDIT'	'213/2'	'32403'	'EEEEE'	'YFKIY'	'213/2'	'32403']	['EEEEEEEE'	'YFETRYIR'	'213242/4'	'32435305'	'EEEEEEEE'	'YADSFVIR'	'21321//4'
3M5G_C 0.0002937043323052 3.1784428420439115 0.3120665742024959 [[209	211]	[209	212]	[23	42]	[165	170]	[117	126]	[108	114]] [2	4	1	6	0	5] [[51	53]	[205	208]	[430	438]	[573	578]	[721	732]	[977	983]] "[['EEE'	'YQQ'	'233'	'344'	'EEE'	'TQD'	'233'	'344']	['EEEE'	'YQQS'	'2332'	'3443'	'EEEE'	'SKHT'	'2332'	'3443']	['.EEE..SS.SSEEES.EEE.'	'GTKVNTLTERGIEVVNATET'	'}23/]}SU]WU/3/R]123}'	'33404313453040042343'	'.EEEEEEE.'	'TGDVIAWNS'	'}23//123}'
6TWI_E 0.0008912868668524 3.0410038399140573 0.303030303030303 [[159	163]	[3	6]	[235	240]	[107	114]	[182	186]	[184	188]] [2	4	1	6	0	5] [[49	53]	[227	230]	[432	437]	[594	601]	[773	777]	[978	982]] "[['EEEEE'	'NTYRN'	'32243'	'43354'	'EEEEE'	'HSTQD'	'32233'	'43344']	['EEEE'	'IKLG'	'/302'	'0413'	'EEEE'	'VDLP'	'/302'	'0413']	['EEEEEE'	'KITFSH'	'3/2123'	'403234'	'EEEEEE'	'DVIAWN'	'3//123'
3QQE_A 0.0003835129797483 3.59153357217305 0.303030303030303 [[278	282]	[257	261]	[243	247]	[243	246]	[13	17]	[108	113]] [2	4	1	6	0	5] [[49	53]	[200	204]	[395	399]	[539	542]	[712	716]	[977	982]] "[['EESEE'	'ETKDQ'	'32V33'	'43444'	'EEEEE'	'HSTQD'	'32233'	'43344']	['EEEEE'	'GFKIS'	'213/2'	'32403'	'EEEEE'	'YFKIY'	'213/2'	'32403']	['EEEEE'	'INFES'	'/3132'	'04243'	'EEEEE'	'VYADS'	'/2132'
4DJ8_E 0.0013734521465888 2.308204529744667 0.3323943661971824 [[157	160]	[224	227]	[156	160]	[12	15]	[190	196]	[98	102]] [2	4	1	6	0	5] [[49	52]	[224	227]	[313	317]	[571	574]	[661	667]	[977	981]] "[['EEEE'	'KSYK'	'3223'	'4334'	'EEEE'	'HSTQ'	'3223'	'4334']	['EEEE'	'HWLI'	'320/'	'4310'	'EEEE'	'EPLV'	'320/'	'4310']	['EEEEE'	'TKSYK'	'23223'	'34334'	'EEEEE'	'YQTSN'	'23223'
6CF5_C 0.0008545383184417 3.626503083898682 0.2285714285714286 [[274	277]	[274	279]	[100	104]	[242	246]	[13	17]	[108	114]] [2	4	1	6	0	5] [[50	53]	[204	209]	[436	440]	[538	542]	[720	724]	[977	983]] "[['EEEE'	'YGNH'	'2233'	'3344'	'EEEE'	'STQD'	'2233'	'3344']	['EEEEEE'	'YGNHNT'	'223332'	'334443'	'EEEEEE'	'YSKHTP'	'223322'	'334433']	['EEETT'	'GDFND'	'231OO'	'34244'	'EE.TT'	'WNSNN'	'23}OO'
6CF5_A 0.0010207424269258 1.7322503955943789 0.5184590690208664 [[178	184]	[137	146]	[137	140]	[242	246]	[13	17]	[108	114]] [2	4	1	6	0	5] [[47	53]	[200	209]	[396	399]	[538	542]	[712	716]	[977	983]] "[['EEEEEEE'	'VLWGIHH'	'/022/33'	'0133044'	'EEEEEEE'	'VLHSTQD'	'/032233'	'0143344']	['EEEEETTEEE'	'SADPYQGKSS'	'21322ON322'	'3243343433'	'EEEEEEEEEE'	'YFKIYSKHTP'	'213/223322'	'3240334433']	['EEEE'	'SADP'	'2132'	'3243'	'EEEE'	'YADS'	'2132'
5FB4_B 0.0013747524252368 2.9280395513486632 0.0886075949367084 [[311	314]	[209	213]	[126	130]	[511	514]	[567	573]	[570	573]] [2	4	1	6	0	5] [[49	52]	[204	208]	[399	403]	[595	598]	[775	781]	[977	980]] "[['EEEE'	'DTGD'	'3223'	'4334'	'EEEE'	'HSTQ'	'3223'	'4334']	['EEEEE'	'YYIHP'	'22/32'	'33043'	'EEEEE'	'YSKHT'	'22332'	'33443']	['EEEEE'	'SFIVR'	'21//4'	'32005'	'EEEEE'	'SFVIR'	'21//4'
6NB7_A 0.0009787334421267 4.079024232799872 0.1824999999999998 [[42	57]	[199	208]	[261	440]	[500	598]	[633	768]	[843	847]	[939	965]] [2	4	1	6	0	3	5] [[38	53]	[204	215]	[274	449]	[514	612]	[647	786]	[861	865]	[957	983]] "[['..SSEE..SEEEEEEE'	'YPDEIFRSDTLYLTQD'	'}}VV/1^}V2020233'	'3344025343131344'	'.SSSEE..SEEEEEEE'	'YPDKVFRSSVLHSTQD'	'}UVV/1^}U/032233'	'3344025330143344']	['EEEE...SSS'	'GYQPIDVVRD'	'2232Y]YRWV'	'3343040054'	'EEEEEE...SSS'	'YSKHTPINLVRD'	'223322Y]ZRWV'	'334433041054']	['EEEEEE.TTS.EEEEEETTS.HHHHHHHHTT.S...SEEEEEEEEEEPP.SEEE...........HHHHS.S...BSTT.EEEEE.SEE..TTTTTSS...SEEEE.SS.TGGGGG..BSEEEEEEEEEEHHHHTTSSTT..SHHHHHT....SS..SEEEEEE.TTTT.BTT.B...EE'	'TFMLKYDENGTITDAVDCSQNPLAELKCSVKSFEIDKGIYQTSNFRVVPSGDVVRFPNITNLDPFGEVFNATKFPSVYAWERKKISNDVADYSVLYNSTFFSTFKEYGVSATKLNDLFFSNVYADSFVVKGDDVRQIAPGQTGVIADYNYKLPDDFMGEVLAWNTRNIDATSTGNYNYKY'
3KIE_P 0.0045726731595661 4.434941581318208 0.0010570824524316 [[308	310]	[316	326]	[342	346]	[674	677]	[676	686]	[262	266]] [2	4	1	6	0	5] [[51	53]	[201	211]	[434	438]	[547	550]	[715	725]	[968	972]] [['EEE'	'PKK'	'233'	'344'	'EEE'	'TQD'	'233'	'344']	['EEEEEEEEEE.'	'FNIQVKEVTQN'	'13/3/33/23]'	'24040440344'	'EEEEEEEEE..'	'FKIYSKHTPIN'	'13/223322Y]'	'24033443304']	['EEEE.'	'VFTDS'	'/123}'	'02343'	'EEEE.'	'IAWNS'	'/123}'
6CS0_C 0.0128402877310881 1.0878052921963677 0.077448747152619 [[42	57]	[188	208]	[261	389]	[513	600]	[634	768]	[844	847]	[939	965]] [2	4	1	6	0	3	5] [[38	53]	[195	215]	[274	402]	[527	614]	[648	786]	[862	865]	[957	983]] "[['..SSEE..S.EEEEEE'	'YPDEIFRSDTLYLTQD'	'}}VV/1^}V}020233'	'3344025343131344'	'.SSSEE..SEEEEEEE'	'YPDKVFRSSVLHSTQD'	'}UVV/1^}U/032233'	'3344025330143344']	['EEETTEEEEEEEEE...BSSS'	'KNKDGFLYVYKGYQPIDVVRD'	'333ON102/23223}Y](RWV'	'444432130343343040054'	'EEETTEEEEEEEEEE...SSS'	'KNIDGYFKIYSKHTPINLVRD'	'33/ON213/223322Y]ZRWV'	'440433240334433041054']	['EEEEEE.TTS.EEEEEETTS.HHHHHHHHHT.SS..SEEEE...EEE....EEE..SSPPB....TTTTS.S....STT.EEEEE.SB...SHHHHS.SSBS..B.----.THHHH..BS.EEEEEEEE'	'TFMLKYDENGTITDAVDGSQNPLAELKGSVKSFEIDKGIYQTSNFRVVPSGDVVRFPNITNLHPFGEVFNATKFPSVYAWERKKISNHVADYSVLYNSTFFSTFKI----ATKLNDLJFSNVYADSFVV'
6CRZ_C 0.0128402877310881 1.0878052921963677 0.077448747152619 [[42	57]	[188	208]	[261	389]	[513	600]	[634	768]	[844	847]	[939	965]] [2	4	1	6	0	3	5] [[38	53]	[195	215]	[274	402]	[527	614]	[648	786]	[862	865]	[957	983]] "[['..SSEE..S.EEEEEE'	'YPDEIFRSDTLYLTQD'	'}}VV/1^}V}020233'	'3344025343131344'	'.SSSEE..SEEEEEEE'	'YPDKVFRSSVLHSTQD'	'}UVV/1^}U/032233'	'3344025330143344']	['EEETTEEEEEEEEE...BSSS'	'KNKDGFLYVYKGYQPIDVVRD'	'333ON102/23223}Y](RWV'	'444432130343343040054'	'EEETTEEEEEEEEEE...SSS'	'KNIDGYFKIYSKHTPINLVRD'	'33/ON213/223322Y]ZRWV'	'440433240334433041054']	['EEEEEE.TTS.EEEEEETTS.HHHHHHHHHT.SS..SEEEE...EEE....EEE..SSPPB....TTTTS.S....STT.EEEEE.SB...SHHHHS.SSBS..B.----.THHHH..BS.EEEEEEEE'	'TFMLKYDENGTITDAVDGSQNPLAELKGSVKSFEIDKGIYQTSNFRVVPSGDVVRFPNITNLHPFGEVFNATKFPSVYAWERKKISNHVADYSVLYNSTFFSTFKI----ATKLNDLJFSNVYADSFVV'
6CRW_B 0.0045304338279611 1.5748302216515269 0.1974683544303792 [[42	57]	[65	71]	[261	351]	[509	599]	[634	768]	[844	847]	[939	965]] [2	4	1	6	0	3	5] [[38	53]	[202	208]	[274	364]	[523	613]	[648	786]	[862	865]	[957	983]] "[['..SSEE..SEEEEEEE'	'YPDEIFRSDTLYLTQD'	'}}VV/1^}V2020233'	'3344025343131344'	'.SSSEE..SEEEEEEE'	'YPDKVFRSSVLHSTQD'	'}UVV/1^}U/032233'	'3344025330143344']	['EEEEEEE'	'NVTGFHT'	'3/22132'	'4033243'	'EEEEEEE'	'KIYSKHT'	'3/22332'	'4033443']	['EEEEEE.TTS.EEEEEETTSSHHHHHHHHHTSS...SEEEEEEEEEE....EEEE...SSS...HHHHTS.S....STT.EEEEE.SEE..'	'TFMLKYDENGTITDAVDRSQNPLAELKRSVKSFEIDKGIYQTSNFRVVPSGDVVRFPNITNLSPFGEVFNATKFPSVYAWERKKISNSVAD'
6ACD_A 0.0148123836472775 0.8935923632767703 0.0786773090079815 [[42	57]	[188	213]	[261	429]	[505	597]	[675	768]	[844	847]	[939	946]] [2	4	1	6	0	3	5] [[38	53]	[195	220]	[274	442]	[519	611]	[693	786]	[862	865]	[957	964]] "[['.SSSB...S.EEEEEE'	'YPDEIFRSDTLYLTQD'	'}UVV([^}V}020233'	'3344025343131344'	'.SSSEE..SEEEEEEE'	'YPDKVFRSSVLHSTQD'	'}UVV/1^}U/032233'	'3344025330143344']	['EEETTEEEEEEEE..B..SSSPPPS.'	'KNKDGFLYVYKGYQPIDVVRDLPSGF'	'333ON102/2322]}(]YRWVEGGU['	'44443213034334304005413332'	'EEETTEEEEEEEEEE...SSSPPPS.'	'KNIDGYFKIYSKHTPINLVRDLPQGF'	'33/ON213/223322Y]ZRWVEGHU['	'44043324033443304105413432']	['EEEEEE.SSS.EEEEEESSS.HHHHHHHHHT.SS..SEEEEEEEEEBPP.EEEE...S...B.THHHHSS.S....STT.EEEEE.SEE....TTTS.S..SEEEESSS.SGGGGGS.BSSEEEEEEEE.SSTTTT.SSS...SHHHHT....SSS..EEEEEE.TTTT'	'TFMLKYDENGTITDAVDBSQNPLAELKBSVKSFEIDKGIYQTSNFRVVPSGDVVRFPNITNLCPFGEVFNATKFPSVYAWERKKISNCVADYSVLYNSTFFSTFKDYGVSATKLNDLEFSNVYADSFVVKGDDVRQIAPGQTGVIADYNYKLPDDFMGDVLAWNTRNID'
5X5B_C 0.0157550485511612 1.002737422978739 0.0713476783691959 [[42	57]	[254	260]	[261	429]	[541	591]	[675	764]	[843	847]	[939	963]] [2	4	1	6	0	3	5] [[38	53]	[203	209]	[274	442]	[555	605]	[693	782]	[861	865]	[957	981]] "[['..SSEE..S.EEEEEE'	'YPDEIFRSDTLYLTQD'	'}}VV/1^}V}020233'	'3344025343131344'	'.SSSEE..SEEEEEEE'	'YPDKVFRSSVLHSTQD'	'}UVV/1^}U/032233'	'3344025330143344']	['EEE.EEE'	'VGYLKPT'	'/22Z322'	'0331433'	'EEEEEEE'	'IYSKHTP'	'/223322'	'0334433']	['EEEEEE.SSS.EEEEEETTT.HHHHHHHHHT.SSPPSEE..........B.....S.SS.EE.STHHHHS.S....STTPEEEE..SEE..HHHHHHS...SB....SS.HHHHTT...S..EEEEEEEEGGGSTTSSSS.TTSSTTTSS...SSS...EEEEE.TTTT'	'TFMLKYDENGTITDAVDCSQNPLAELKCSVKSFEIDKGIYQTSNFRVVPSGDVVRFPNITNLCPFGEVFNATKFPSVYAWERKKISNCVADYSVLYNSTFFSTFKCYGVSATKLNDLCFSNVYADSFVVKGDDVRQIAPGQTGVIADYNYKLPDDFMGCVLAWNTRNID'
5X5B_A 0.0112229852303725 0.8552455785837768 0.1959544879898864 [[1051	1054]	[188	208]	[261	389]	[518	599]	[636	763]	[843	847]	[939	963]] [2	4	1	6	0	3	5] [[50	53]	[195	215]	[274	402]	[532	613]	[650	781]	[861	865]	[957	981]] "[['EEEE'	'PSQE'	'2233'	'3344'	'EEEE'	'STQD'	'2233'	'3344']	['EEETTEEEEEEEE.....SSS'	'KNKDGFLYVYKGYQPIDVVRD'	'333ON102/2322]}Y]YRWV'	'444432130343343040054'	'EEETTEEEEEEEEEE...SSS'	'KNIDGYFKIYSKHTPINLVRD'	'33/ON213/223322Y]ZRWV'	'440433240334433041054']	['EEEEEEPSSSSEEEEEETTSSHHHHHHHHHT.S...SEE..........B.....------..GGGTTTT.S....STT.EEEEE.S....TTTTTSS...SEEEESSS.SSTTTTS..S.EEEEEEEE'	'TFMLKYDENGTITDAVDCSQNPLAELKCSVKSFEIDKGIYQTSNFRVVPSGDVVR------LCPFGEVFNATKFPSVYAWERKKISNCVADYSVLYNSTFFSTFKCYGVSATKLNDLCFSNVYADSFVV'
4DJ6_E 0.0007908313016829 2.348922974910851 0.4689440993788811 [[157	160]	[224	227]	[156	160]	[12	15]	[190	196]	[98	102]] [2	4	1	6	0	5] [[49	52]	[224	227]	[313	317]	[571	574]	[661	667]	[977	981]] "[['EEEE'	'KSYK'	'3223'	'4334'	'EEEE'	'HSTQ'	'3223'	'4334']	['EEEE'	'HWLI'	'320/'	'4310'	'EEEE'	'EPLV'	'320/'	'4310']	['EEEEE'	'TKSYK'	'23223'	'34334'	'EEEEE'	'YQTSN'	'23223'
3KIE_E 0.0045717702702591 4.434935801908051 0.0085287846481874 [[308	310]	[316	326]	[342	346]	[674	677]	[676	686]	[262	266]] [2	4	1	6	0	5] [[51	53]	[201	211]	[434	438]	[547	550]	[715	725]	[968	972]] [['EEE'	'PKK'	'233'	'344'	'EEE'	'TQD'	'233'	'344']	['EEEEEEEEEE.'	'FNIQVKEVTQN'	'13/3/33/23]'	'24040440344'	'EEEEEEEEE..'	'FKIYSKHTPIN'	'13/223322Y]'	'24033443304']	['EEEE.'	'VFTDS'	'/123}'	'02343'	'EEEE.'	'IAWNS'	'/123}'
6TIT_A 0.0024161061687495 3.427978527437168 0.0359408033826638 [[323	327]	[183	187]	[325	332]	[311	314]	[60	67]	[279	281]] [2	4	1	6	0	5] [[48	52]	[200	204]	[396	403]	[547	550]	[717	724]	[959	961]] "[['EEEEE'	'LKYFE'	'03213'	'14324'	'EEEEE'	'LHSTQ'	'03223'	'14334']	['EEEEE'	'SMDIT'	'213/2'	'32403'	'EEEEE'	'YFKIY'	'213/2'	'32403']	['EEEEEEEE'	'YFETRYIR'	'213242/4'	'32435305'	'EEEEEEEE'	'YADSFVIR'	'21321//4'
6CF5_E 0.0008186532981662 3.620075585539709 0.3267882187938284 [[274	277]	[274	279]	[100	104]	[242	246]	[13	17]	[108	114]] [2	4	1	6	0	5] [[50	53]	[204	209]	[436	440]	[538	542]	[712	716]	[977	983]] "[['EEEE'	'YGNN'	'2233'	'3344'	'EEEE'	'STQD'	'2233'	'3344']	['EEEEEE'	'YGNNNT'	'223332'	'334443'	'EEEEEE'	'YSKHTP'	'223322'	'334433']	['EEETT'	'GDFND'	'231OO'	'34244'	'EE.TT'	'WNSNN'	'23}OO'
5X5B_B 0.0157565127896224 1.002747022262953 0.1038506417736284 [[42	57]	[254	260]	[261	429]	[541	591]	[675	764]	[843	847]	[939	963]] [2	4	1	6	0	3	5] [[38	53]	[203	209]	[274	442]	[555	605]	[693	782]	[861	865]	[957	981]] "[['..SSEEE.S.EEEEEE'	'YPDEIFRSDTLYLTQD'	'}}VV/14}V}020233'	'3344025343131344'	'.SSSEE..SEEEEEEE'	'YPDKVFRSSVLHSTQD'	'}UVV/1^}U/032233'	'3344025330143344']	['EEE.EEE'	'VGYLKPT'	'/22Z322'	'0331433'	'EEEEEEE'	'IYSKHTP'	'/223322'	'0334433']	['EEEEEE.SSS.EEEEEETTT.HHHHHHHHHT.SSPPSEE..........B.....S.SS.EE.STHHHHS.S....STTPEEEE..SEE..HHHHHHS...SB....SS.HHHHTT...S..EEEEEEEEGGGSTTSSSS.TTSSTTTSS...SSS...EEEEE.TTTT'	'TFMLKYDENGTITDAVDCSQNPLAELKCSVKSFEIDKGIYQTSNFRVVPSGDVVRFPNITNLCPFGEVFNATKFPSVYAWERKKISNCVADYSVLYNSTFFSTFKCYGVSATKLNDLCFSNVYADSFVVKGDDVRQIAPGQTGVIADYNYKLPDDFMGCVLAWNTRNID'
6ACG_B 0.0259417595386251 0.7428605603713736 0.0558035714285711 [[42	45]	[254	260]	[261	427]	[503	598]	[636	768]	[844	847]	[939	957]] [2	4	1	6	0	3	5] [[38	41]	[203	209]	[274	440]	[517	612]	[650	786]	[862	865]	[957	975]] "[['.SSS'	'YPDE'	'}UVV'	'3344'	'.SSS'	'YPDK'	'}UVV'	'3344']	['EEE.EEE'	'VGYLKPT'	'/22Z322'	'0331433'	'EEEEEEE'	'IYSKHTP'	'/223322'	'0334433']	['EEEEEE.SSS.EEEEEESTT.HHHHHHHHHT.SS...S.EE...EEBPP..EEE.......B.THHHHSS.S....STT...EE..S.B..S.TTTS.SS.SS.EESSS.STTSTT....S.EEEEEEE.SSHHHH.SSS..TTGGGTT....SSS..EEEEEE.TT'	'TFMLKYDENGTITDAVDOSQNPLAELKOSVKSFEIDKGIYQTSNFRVVPSGDVVRFPNITNLPPFGEVFNATKFPSVYAWERKKISNPVADYSVLYNSTFFSTFKQYGVSATKLNDLRFSNVYADSFVVKGDDVRQIAPGQTGVIADYNYKLPDDFMGQVLAWNTRN'
1C8F_A 0.0011352504226149 4.419235075396518 0.16384778012685 [[149	152]	[524	529]	[60	65]	[345	352]	[524	528]	[326	329]] [2	4	1	6	0	5] [[47	50]	[204	209]	[394	399]	[541	548]	[715	719]	[968	971]] [['EEEE'	'VLKT'	'/032'	'0143'	'EEEE'	'VLHS'	'/032'	'0143']	['EEEEEE'	'YSDFWW'	'223122'	'334233'	'EEEEEE'	'YSKHTP'	'223322'	'334433']	['EEEEEE'	'EITANS'	'3/2132'	'403243'	'EEEEEE'	'NVYADS'	'3/2132'
1K3V_A 0.0049131351472076 4.359013130908631 0.0117647058823522 [[163	167]	[519	524]	[152	156]	[228	235]	[519	527]	[413	415]] [2	4	1	6	0	5] [[49	53]	[204	209]	[311	315]	[528	535]	[715	724]	[969	971]] [['EEEEE'	'KIYNN'	'3/233'	'40344'	'EEEEE'	'HSTQD'	'32233'	'43344']	['EEEEEE'	'YSNFWW'	'223122'	'334233'	'EEEEEE'	'YSKHTP'	'223322'	'334433']	['EEEEE'	'TITES'	'2/232'	'30343'	'EEEEE'	'GIYQT'	'2/232'
3KIE_O 0.0045687055874903 4.434954221023097 0.0128479657387574 [[308	310]	[316	326]	[342	346]	[674	677]	[676	686]	[262	266]] [2	4	1	6	0	5] [[51	53]	[201	211]	[434	438]	[547	550]	[715	725]	[968	972]] [['EEE'	'PKK'	'233'	'344'	'EEE'	'TQD'	'233'	'344']	['EEEEEEEEEE.'	'FNIQVKEVTQN'	'13/3/33/23]'	'24040440344'	'EEEEEEEEE..'	'FKIYSKHTPIN'	'13/223322Y]'	'24033443304']	['EEEE.'	'VFTDS'	'/123}'	'02343'	'EEEE.'	'IAWNS'	'/123}'
3KIE_N 0.0045701470302317 4.434938640076421 0.0139335476956052 [[308	310]	[316	326]	[342	346]	[674	677]	[676	686]	[262	266]] [2	4	1	6	0	5] [[51	53]	[201	211]	[434	438]	[547	550]	[715	725]	[968	972]] [['EEE'	'PKK'	'233'	'344'	'EEE'	'TQD'	'233'	'344']	['EEEEEEEEEE.'	'FNIQVKEVTQN'	'13/3/33/23]'	'24040440344'	'EEEEEEEEE..'	'FKIYSKHTPIN'	'13/223322Y]'	'24033443304']	['EEEE.'	'VFTDS'	'/123}'	'02343'	'EEEE.'	'IAWNS'	'/123}'
3KIE_M 0.0045663700516175 4.434927790976675 0.0169133192389008 [[308	310]	[316	326]	[342	346]	[674	677]	[676	686]	[262	266]] [2	4	1	6	0	5] [[51	53]	[201	211]	[434	438]	[547	550]	[715	725]	[968	972]] [['EEE'	'PKK'	'233'	'344'	'EEE'	'TQD'	'233'	'344']	['EEEEEEEEEE.'	'FNIQVKEVTQN'	'13/3/33/23]'	'24040440344'	'EEEEEEEEE..'	'FKIYSKHTPIN'	'13/223322Y]'	'24033443304']	['EEEE.'	'VFTDS'	'/123}'	'02343'	'EEEE.'	'IAWNS'	'/123}'
2X53_V 0.0013857811414652 2.4887328891100364 0.2976680384087786 [[138	141]	[126	138]	[234	253]	[237	243]	[73	77]	[84	87]] [2	4	1	6	0	5] [[50	53]	[195	209]	[308	317]	[550	556]	[775	779]	[978	981]] "[['EEEE'	'TYEN'	'2233'	'3344'	'EEEE'	'STQD'	'2233'	'3344']	['EEEEEEEEEEEEE'	'EKITFDIITKWYT'	'33/213//23222'	'4403240034333'	'EEETTEEEEEEEEEE'	'KNIDGYFKIYSKHTP'	'33/ON213/223322'	'440433240334433']	['..SEEEEE..STT.EEEEEE'	'VQDYILINTDVNDETYQGWK'	'Y]V2/0/3}]ROO]223223'	'04430104340444334334'	'..SEEEEEEE'	'VEKGIYQTSN'	'Y]V2/23223'
4DJ6_C 0.0009035285051162 2.35298650389103 0.4897637795275587 [[157	160]	[224	227]	[156	160]	[12	15]	[190	196]	[98	102]] [2	4	1	6	0	5] [[49	52]	[224	227]	[313	317]	[571	574]	[661	667]	[977	981]] "[['EEEE'	'KSYK'	'3223'	'4334'	'EEEE'	'HSTQ'	'3223'	'4334']	['EEEE'	'HWLI'	'320/'	'4310'	'EEEE'	'EPLV'	'320/'	'4310']	['EEEEE'	'TKSYK'	'23223'	'34334'	'EEEEE'	'YQTSN'	'23223'
6CS0_A 0.0084035021022812 1.612053559429523 0.0836197021764031 [[41	57]	[254	260]	[261	413]	[513	599]	[672	768]	[939	963]] [2	4	1	6	0	5] [[37	53]	[203	209]	[274	426]	[527	613]	[690	786]	[957	981]] "[['B..SSEE..SEEEEEEE'	'YYPDEIFRSDTLYLTQD'	'+}}VV/1^}V2020233'	'33344025343131344'	'B.SSSEE..SEEEEEEE'	'YYPDKVFRSSVLHSTQD'	'+}UVV/1^}U/032233'	'33344025330143344']	['EEE.EEE'	'VGYLKPT'	'/22Z322'	'0331433'	'EEEEEEE'	'IYSKHTP'	'/223322'	'0334433']	['EEEEEE.TTS.EEEEEESSS.HHHHHHHHHT.SS..SEEEEEEEEEEPP..EEE..S........HHHH.......STTPEEEEE.S.....HHHHS.SS....EE.---.GGGG..SSS.EEEEEEEE.GGGTTT.SBS..STTTTTT..B.'	'TFMLKYDENGTITDAVDCSQNPLAELKCSVKSFEIDKGIYQTSNFRVVPSGDVVRFPNITNLDPFGEVFNATKFPSVYAWERKKISNDVADYSVLYNSTFFSTFKEY---ATKLNDLFFSNVYADSFVVKGDDVRQIAPGQTGVIADYNYKLP'	'211032]OOU}/231/3TUV]$""#%""%#$!O}TVY]V2/2322314/DG}}3//^[U]Y}]Z]}[$%!#][}][}}RNMG3433/}V]Y[]}$!""$V}UT[}}[33}---[9:7:]ZTTU]/21321//]9::KPOYT+U]}UKKMONO}])}'	'32214344433034204234431241423043240443034334250033340052340341432340242342330323454403440243301343322332443---2341441223403243200434405402334330024343413'	'EEEEEE.TTS.EEEEEETTS.HHHHHHHHTTSS...SEEEEEEEEEPPP.SEEEE.....PBP..HHHHT.S.PPBGGG.EEEEE.SEE..HHHHHH.TT.SEEEESSS.TTSTTT..BSEEEEEEEEEEGGGGGGSSTT..STTTTTT....'	'TFLLKYNENGTITDAVDBALDPLSETKBTLKSFTVEKGIYQTSNFRVQPTESIVRFPNITNLCPFGEVFNATRFASVYAWNRKRISNCVADYSVLYNSASFSTFKDYGVSPTKLNDLEFTNVYADSFVIRGDEVRQIAPGQTGKIADYNYKLP'	'210032]OOU}/231/3QMS]$""$%$%\'$LOUT}Y]V2/2322314DHG}V2//4[}]Y}H)F}[$%!#O[U^FF+698}3434/}V1/[]$$!""$%}MN[U2133UUR}NNVLOOZ]*U3/21321//49::6;:RTNN]}UOKMONO}]Z}'
6CRZ_A 0.0084035021022812 1.612053559429523 0.0836197021764031 [[41	57]	[254	260]	[261	413]	[513	599]	[672	768]	[939	963]] [2	4	1	6	0	5] [[37	53]	[203	209]	[274	426]	[527	613]	[690	786]	[957	981]] "[['B..SSEE..SEEEEEEE'	'YYPDEIFRSDTLYLTQD'	'+}}VV/1^}V2020233'	'33344025343131344'	'B.SSSEE..SEEEEEEE'	'YYPDKVFRSSVLHSTQD'	'+}UVV/1^}U/032233'	'33344025330143344']	['EEE.EEE'	'VGYLKPT'	'/22Z322'	'0331433'	'EEEEEEE'	'IYSKHTP'	'/223322'	'0334433']	['EEEEEE.TTS.EEEEEESSS.HHHHHHHHHT.SS..SEEEEEEEEEEPP..EEE..S........HHHH.......STTPEEEEE.S.....HHHHS.SS....EE.---.GGGG..SSS.EEEEEEEE.GGGTTT.SBS..STTTTTT..B.'	'TFMLKYDENGTITDAVDCSQNPLAELKCSVKSFEIDKGIYQTSNFRVVPSGDVVRFPNITNLDPFGEVFNATKFPSVYAWERKKISNDVADYSVLYNSTFFSTFKEY---ATKLNDLFFSNVYADSFVVKGDDVRQIAPGQTGVIADYNYKLP'	'211032]OOU}/231/3TUV]$""#%""%#$!O}TVY]V2/2322314/DG}}3//^[U]Y}]Z]}[$%!#][}][}}RNMG3433/}V]Y[]}$!""$V}UT[}}[33}---[9:7:]ZTTU]/21321//]9::KPOYT+U]}UKKMONO}])}'	'32214344433034204234431241423043240443034334250033340052340341432340242342330323454403440243301343322332443---2341441223403243200434405402334330024343413'	'EEEEEE.TTS.EEEEEETTS.HHHHHHHHTTSS...SEEEEEEEEEPPP.SEEEE.....PBP..HHHHT.S.PPBGGG.EEEEE.SEE..HHHHHH.TT.SEEEESSS.TTSTTT..BSEEEEEEEEEEGGGGGGSSTT..STTTTTT....'	'TFLLKYNENGTITDAVDBALDPLSETKBTLKSFTVEKGIYQTSNFRVQPTESIVRFPNITNLCPFGEVFNATRFASVYAWNRKRISNCVADYSVLYNSASFSTFKDYGVSPTKLNDLEFTNVYADSFVIRGDEVRQIAPGQTGKIADYNYKLP'	'210032]OOU}/231/3QMS]$""$%$%\'$LOUT}Y]V2/2322314DHG}V2//4[}]Y}H)F}[$%!#O[U^FF+698}3434/}V1/[]$$!""$%}MN[U2133UUR}NNVLOOZ]*U3/21321//49::6;:RTNN]}UOKMONO}]Z}'
3S11_C 0.001109020520239 3.612615354167607 0.299450549450549 [[274	277]	[274	279]	[258	261]	[242	246]	[13	17]	[108	114]] [2	4	1	6	0	5] [[50	53]	[204	209]	[431	434]	[538	542]	[720	724]	[977	983]] "[['EEEE'	'YGNH'	'2233'	'3344'	'EEEE'	'STQD'	'2233'	'3344']	['EEEEEE'	'YGNHNT'	'223332'	'334443'	'EEEEEE'	'YSKHTP'	'223322'	'334433']	['EEEE'	'YKIV'	'23//'	'3400'	'EEEE'	'GDVI'	'23//'
5W1X_G 0.0012116703911872 4.354399094973324 0.2005076142131974 [[363	367]	[362	365]	[165	170]	[27	36]	[32	38]	[468	472]] [2	4	1	6	0	5] [[49	53]	[206	209]	[395	400]	[545	554]	[711	719]	[960	964]] "[['EEEEE'	'QYSRH'	'32243'	'43354'	'EEEEE'	'HSTQD'	'32233'	'43344']	['EEEE'	'KQYS'	'3322'	'4433'	'EEEE'	'KHTP'	'3322'	'4433']	['EEEEEE'	'IGEHWA'	'/23321'	'034432'	'EEEEEE'	'VYADSF'	'/21321'
6MYA_A 0.0010067536001692 5.244390003867101 0.0836197021764031 [[352	355]	[352	355]	[85	88]	[231	236]	[4	9]	[438	445]] [2	4	1	6	0	5] [[50	53]	[204	207]	[421	424]	[547	552]	[711	716]	[957	964]] "[['EEEE'	'GYHH'	'2233'	'3344'	'EEEE'	'STQD'	'2233'	'3344']	['EEEE'	'GYHH'	'2233'	'3344'	'EEEE'	'YSKH'	'2233'	'3344']	['TT..'	'PNSE'	'NO}]'	'3434'	'TT..'	'YNYK'	'NO}]'
5XLR_A 0.0094011605984325 3.976047458664125 0.007399577167019 [[299	304]	[188	207]	[281	402]	[500	598]	[636	768]	[844	847]	[939	958]] [2	4	1	6	0	3	5] [[47	52]	[195	214]	[294	415]	[514	612]	[650	786]	[862	865]	[957	976]] "[['EEEEEE'	'IYQTSN'	'/23223'	'034334'	'EEEEEE'	'VLHSTQ'	'/03223'	'014334']	['EEETTEEEEEEEE....SSS'	'KNKDGFLYVYKGYQPIDVVR'	'333ON102/2322]}Y]RRW'	'44443213034334304005'	'EEETTEEEEEEEEEE...SS'	'KNIDGYFKIYSKHTPINLVR'	'33/ON213/223322Y]ZRW'	'44043324033443304105']	['.HHHHHHHHHT.SS...EEEEEEEEEB...EEEEE..S.....TTHHHHS.S....STT.EEEEE.S......TTTS.TT.SEEEESSS.SSS.TT..BEEEEEEEEEE.GGGGGGSSSS..'	'NPLAELKBSVKSFEIDKGIYQTSNFRVVPSGDVVRFPNITNLCPFGEVFNATKFPSVYAWERKKISNCVADYSVLYNSTFFSTFKDYGVSATKLNDLEFSNVYADSFVVKGDDVRQIAPGQT'
4K67_A 0.001095532214567 2.502361450421116 0.3994082840236679 [[164	169]	[165	170]	[164	169]	[242	246]	[7	11]	[103	108]] [2	4	1	6	0	5] [[47	52]	[206	211]	[312	317]	[538	542]	[712	716]	[957	962]] "[['EEEEEE'	'IKKSYN'	'/33223'	'044334'	'EEEEEE'	'VLHSTQ'	'/03223'	'014334']	['EEEEE.'	'KKSYNN'	'33223]'	'443344'	'EEEE..'	'KHTPIN'	'3322Y]'	'443304']	['EEEEEE'	'IKKSYN'	'/33223'	'044334'	'EEEEEE'	'IYQTSN'	'/23223'
4K67_E 0.0010686835044392 2.5020316311621915 0.4098360655737698 [[164	169]	[165	170]	[164	169]	[242	246]	[7	11]	[103	108]] [2	4	1	6	0	5] [[47	52]	[206	211]	[312	317]	[538	542]	[712	716]	[957	962]] "[['EEEEEE'	'IKKSYN'	'/33223'	'044334'	'EEEEEE'	'VLHSTQ'	'/03223'	'014334']	['EEEEE.'	'KKSYNN'	'33223]'	'443344'	'EEEE..'	'KHTPIN'	'3322Y]'	'443304']	['EEEEEE'	'IKKSYN'	'/33223'	'044334'	'EEEEEE'	'IYQTSN'	'/23223'
1IHM_C 0.002873679931059 4.025705484846696 0.0369978858350947 [[3337	3340]	[3338	3346]	[3319	3334]	[3369	3382]	[3369	3379]	[3044	3046]] [2	4	1	6	0	5] [[49	52]	[204	211]	[421	437]	[594	604]	[719	732]	[970	972]] [['EEEE'	'HSSQ'	'3223'	'4334'	'EEEE'	'HSTQ'	'3223'	'4334']	['EEEEEEE..'	'SSQTQYDVD'	'2232323Y]'	'334343404'	'EEEEEE..'	'YSKHTPIN'	'223322Y]'	'33443304']	['T.....B...EEEEEE'	'GFPDLGGCDWHINMTQ'	'N[}]Z}+[]}3/3123'	'3234133243404234'	'TT....TT..EEEEEEE'	'YNYKLPDDFTGDVIAWN'	'NO}]Z}OO[}23//123'
6ACC_C 0.0153503954868744 1.387389790596067 0.08735632183908 [[41	57]	[203	222]	[261	440]	[503	597]	[681	768]	[844	847]	[939	946]] [2	4	1	6	0	3	5] [[37	53]	[210	229]	[274	449]	[517	611]	[699	786]	[862	865]	[957	964]] "[['B.SSSB...S.EEEEEE'	'YYPDEIFRSDTLYLTQD'	'+}UVV([^}V}020233'	'33344025343131344'	'B.SSSEE..SEEEEEEE'	'YYPDKVFRSSVLHSTQD'	'+}UVV/1^}U/032233'	'33344025330143344']	['...SSSPPP....BEEEEEE'	'IDVVRDLPSGFNTLKPIFKL'	'Y]YRWVEGG}[]})32/130'	'04005413332431430241'	'...SSSPPPS..PBEEEEEE'	'INLVRDLPQGFSALEPLVDL'	'Y]ZRWVEGHU[}F)320/30'	'04105413432321431041']	['EEEEEE.SSS.EEEEEESSS.HHHHHHHHHT.SS..SEEEE....BBPP...EE...S...B.THHHHSS.S....STT.EEEEE.S.B....TTTS.S..SEEEESSS.STTGGG..BSSEEEEEEEE.SSGGGG.SSS..TTTTTTS....SSS..EEEEEE.TTTT..TT.....EE'	'TFMLKYDENGTITDAVDBSQNPLAELKBSVKSFEIDKGIYQTSNFRVVPSGDVVRFPNITNLCPFGEVFNATKFPSVYAWERKKISNCVADYSVLYNSTFFSTFKDYGVSATKLNDLEFSNVYADSFVVKGDDVRQIAPGQTGVIADYNYKLPDDFMGDVLAWNTRNIDATSTGNYNYKY'
3KLE_F 0.0202600026951245 3.1409456675607577 0.0 [[349	353]	[331	352]	[412	415]	[329	341]	[254	259]	[32	36]] [2	4	1	6	0	5] [[48	52]	[195	209]	[447	450]	[539	551]	[772	777]	[960	964]] "[['EEEEE'	'LKTGK'	'03223'	'14334'	'EEEEE'	'LHSTQ'	'03223'	'14334']	['EEETTEEEEEEEEETTEEEEEE'	'KQGQGQWTYQIYQEPFKNLKTG'	'332ON32223/233NM330322'	'4434343334034432441433'	'EEETTEEEEEEEEEE'	'KNIDGYFKIYSKHTP'	'33/ON213/223322'	'440433240334433']	['.EEE'	'PEWE'	'}323'	'3434'	'.EEE'	'GNYN'	'}323'
6E5P_E 0.002709680238721 5.652492693683159 0.0096051227321236 [[289	293]	[448	451]	[110	119]	[436	455]	[340	344]] [2	4	1	0	5] [[49	53]	[202	205]	[297	306]	[706	728]	[960	964]] "[['EEEEE'	'NTPVQ'	'322/3'	'43304'	'EEEEE'	'HSTQD'	'32233'	'43344']	['EEEE'	'NITG'	'3/22'	'4033'	'EEEE'	'KIYS'	'3/22'	'4033']	['HHHHHHTTTS'	'SLWDQSLKPC'	'$""$%%$LONT'	'3134431432'	'HHHHHHTTSS'	'SETKBTLKSF'	""$%$%'$LOUT""	'3434631432']	['.....EEEEEEEEEEEEEEE'	'APPIQGVIRCVSNITGLILT'	'[}}Y]2//41/23/220/02'	'23304300520340331013'
6OUU_C 0.00599637318865 3.6475618781196992 0.0293797606093579 [[518	520]	[518	522]	[118	121]	[383	388]	[518	522]	[500	503]] [2	4	1	6	0	5] [[49	51]	[207	211]	[432	435]	[592	597]	[733	737]	[972	975]] [['EEE'	'DSW'	'322'	'433'	'EEE'	'HST'	'322'	'433']	['EEEE.'	'DSWVN'	'322/]'	'43304'	'EEE..'	'HTPIN'	'322Y]'	'43304']	['EEEE'	'KIIF'	'3//1'	'4002'	'EEEE'	'DVIA'	'3//1'
3S11_E 0.0007559532068731 3.650693906364901 0.3911764705882354 [[274	277]	[274	279]	[258	261]	[242	246]	[13	17]	[108	114]] [2	4	1	6	0	5] [[50	53]	[204	209]	[431	434]	[538	542]	[712	716]	[977	983]] "[['EEEE'	'YGNN'	'2233'	'3344'	'EEEE'	'STQD'	'2233'	'3344']	['EEEEEE'	'YGNNNT'	'223332'	'334443'	'EEEEEE'	'YSKHTP'	'223322'	'334433']	['EEEE'	'YKIV'	'23//'	'3400'	'EEEE'	'GDVI'	'23//'
6ACC_A 0.0153515225791212 1.3874034133199529 0.1142520612485278 [[41	57]	[203	222]	[261	440]	[503	597]	[681	768]	[844	847]	[939	946]] [2	4	1	6	0	3	5] [[37	53]	[210	229]	[274	449]	[517	611]	[699	786]	[862	865]	[957	964]] "[['B.SSSB...S.EEEEEE'	'YYPDEIFRSDTLYLTQD'	'+}UVV([^}V}020233'	'33344025343131344'	'B.SSSEE..SEEEEEEE'	'YYPDKVFRSSVLHSTQD'	'+}UVV/1^}U/032233'	'33344025330143344']	['...SSSPPP....BEEEEEE'	'IDVVRDLPSGFNTLKPIFKL'	'Y]YRWVEGG}[]})32/130'	'04005413332431430241'	'...SSSPPPS..PBEEEEEE'	'INLVRDLPQGFSALEPLVDL'	'Y]ZRWVEGHU[}F)320/30'	'04105413432321431041']	['EEEEEE.SSS.EEEEEESSS.HHHHHHHHHT.SS..SEEEE....BBPP...EE...S...B.THHHHSS.S....STT.EEEEE.S.B....TTTS.S..SEEEESSS.STTGGG..BSSEEEEEEEE.SSGGGG.SSS..TTTTTTS....SSS..EEEEEE.TTTT..TT.....EE'	'TFMLKYDENGTITDAVDBSQNPLAELKBSVKSFEIDKGIYQTSNFRVVPSGDVVRFPNITNLCPFGEVFNATKFPSVYAWERKKISNCVADYSVLYNSTFFSTFKDYGVSATKLNDLEFSNVYADSFVVKGDDVRQIAPGQTGVIADYNYKLPDDFMGDVLAWNTRNIDATSTGNYNYKY'
6ACC_B 0.0153489719845528 1.3874137166252287 0.1182033096926715 [[41	57]	[203	222]	[261	440]	[503	597]	[681	768]	[844	847]	[939	946]] [2	4	1	6	0	3	5] [[37	53]	[210	229]	[274	449]	[517	611]	[699	786]	[862	865]	[957	964]] "[['B.SSSB...S.EEEEEE'	'YYPDEIFRSDTLYLTQD'	'+}UVV([^}V}020233'	'33344025343131344'	'B.SSSEE..SEEEEEEE'	'YYPDKVFRSSVLHSTQD'	'+}UVV/1^}U/032233'	'33344025330143344']	['...SSSPPP....BEEEEEE'	'IDVVRDLPSGFNTLKPIFKL'	'Y]YRWVEGG}[]})32/130'	'04005413332431430241'	'...SSSPPPS..PBEEEEEE'	'INLVRDLPQGFSALEPLVDL'	'Y]ZRWVEGHU[}F)320/30'	'04105413432321431041']	['EEEEEE.SSS.EEEEEESSS.HHHHHHHHHT.SS..SEEEE....BBPP...EE...S...B.THHHHSS.S....STT.EEEEE.S.B....TTTS.S..SEEEESSS.STTGGG..BSSEEEEEEEE.SSGGGG.SSS..TTTTTTS....SSS..EEEEEE.TTTT..TT.....EE'	'TFMLKYDENGTITDAVDOSQNPLAELKOSVKSFEIDKGIYQTSNFRVVPSGDVVRFPNITNLPPFGEVFNATKFPSVYAWERKKISNPVADYSVLYNSTFFSTFKQYGVSATKLNDLRFSNVYADSFVVKGDDVRQIAPGQTGVIADYNYKLPDDFMGQVLAWNTRNIDATSTGNYNYKY'
4RSO_A 0.0102257888647483 4.312204782314249 0.0052854122621566 [[676	678]	[324	328]	[376	381]	[445	452]	[676	686]	[658	660]	[299	303]] [2	4	1	6	0	3	5] [[50	52]	[202	206]	[448	453]	[548	555]	[715	725]	[862	864]	[960	964]] "[['EEE'	'TGQ'	'223'	'334'	'EEE'	'STQ'	'223'	'334']	['EEEEE'	'EVTTN'	'3/223'	'40334'	'EEEEE'	'KIYSK'	'3/223'	'40334']	['EEEEEE'	'QYGYLT'
6MYA_D 0.0010870133823157 5.10345620576841 0.1012805587892899 [[352	355]	[352	355]	[133	140]	[82	86]	[4	9]	[438	445]] [2	4	1	6	0	5] [[50	53]	[204	207]	[307	314]	[524	528]	[719	724]	[957	964]] "[['EEEE'	'GYHH'	'2233'	'3344'	'EEEE'	'STQD'	'2233'	'3344']	['EEEE'	'GYHH'	'2233'	'3344'	'EEEE'	'YSKH'	'2233'	'3344']	['..EEEEEE'	'GVTASVSH'	'}Y212/23'	'30323034'	'...SEEEE'	'TVEKGIYQ'	'}Y]V2/23'
3KLE_B 0.0201301894525281 3.125644577644348 0.0021141649048623 [[349	353]	[331	352]	[412	415]	[329	341]	[428	432]	[32	36]] [2	4	1	6	0	5] [[48	52]	[195	209]	[447	450]	[539	551]	[658	662]	[960	964]] "[['EEEEE'	'LKTGK'	'03223'	'14334'	'EEEEE'	'LHSTQ'	'03223'	'14334']	['EEETTEEEEEEEEETTEEEEEE'	'KQGQGQWTYQIYQEPFKNLKTG'	'332ON32223/233NM330322'	'4434343334034432441433'	'EEETTEEEEEEEEEE'	'KNIDGYFKIYSKHTP'	'33/ON213/223322'	'440433240334433']	['.EEE'	'PEWE'	'}323'	'3434'	'.EEE'	'GNYN'	'}323'
3KIE_L 0.0045710521137421 4.43492837118898 0.0305010893246182 [[308	310]	[316	326]	[342	346]	[674	677]	[676	686]	[262	266]] [2	4	1	6	0	5] [[51	53]	[201	211]	[434	438]	[547	550]	[715	725]	[968	972]] [['EEE'	'PKK'	'233'	'344'	'EEE'	'TQD'	'233'	'344']	['EEEEEEEEEE.'	'FNIQVKEVTQN'	'13/3/33/23]'	'24040440344'	'EEEEEEEEE..'	'FKIYSKHTPIN'	'13/223322Y]'	'24033443304']	['EEEE.'	'VFTDS'	'/123}'	'02343'	'EEEE.'	'IAWNS'	'/123}'
6MYA_C 0.0010565709366021 5.301604585935934 0.1248513674197377 [[352	355]	[352	355]	[85	88]	[231	236]	[4	9]	[438	445]] [2	4	1	6	0	5] [[50	53]	[204	207]	[421	424]	[547	552]	[711	716]	[957	964]] "[['EEEE'	'GYHH'	'2233'	'3344'	'EEEE'	'STQD'	'2233'	'3344']	['EEEE'	'GYHH'	'2233'	'3344'	'EEEE'	'YSKH'	'2233'	'3344']	['TT..'	'PNSE'	'NO}]'	'3434'	'TT..'	'YNYK'	'NO}]'
6JCR_A 0.0046633720717258 4.34264392002391 0.0316248636859324 [[676	678]	[317	325]	[374	379]	[406	411]	[676	686]	[362	365]] [2	4	1	6	0	5] [[50	52]	[201	209]	[447	452]	[561	566]	[715	725]	[972	975]] [['EEE'	'TGQ'	'223'	'334'	'EEE'	'STQ'	'223'	'334']	['EEEEEEEEE'	'FNIQVKEVT'	'13/3/33/2'	'240404403'	'EEEEEEEEE'	'FKIYSKHTP'	'13/223322'	'240334433']	['.EEEEE'	'PQYGYL'	'}32220'	'343331'	'.EEEEE'	'GNYNYL'	'}32320'
5XLR_B 0.0101803135992181 3.976088105133451 0.009513742071882 [[299	304]	[188	207]	[281	402]	[500	598]	[636	768]	[844	847]	[939	958]] [2	4	1	6	0	3	5] [[47	52]	[195	214]	[294	415]	[514	612]	[650	786]	[862	865]	[957	976]] "[['EEEEEE'	'IYQTSN'	'/23223'	'034334'	'EEEEEE'	'VLHSTQ'	'/03223'	'014334']	['EEETTEEEEEEEE....SSS'	'KNKDGFLYVYKGYQPIDVVR'	'333ON102/2322]}Y]RRW'	'44443213034334304005'	'EEETTEEEEEEEEEE...SS'	'KNIDGYFKIYSKHTPINLVR'	'33/ON213/223322Y]ZRW'	'44043324033443304105']	['.HHHHHHHHHT.SS...EEEEEEEEEB...EEEEE..S.....TTHHHHS.S....STT.EEEEE.S......TTTS.TT.SEEEESSS.SSS.TT..BEEEEEEEEEE.GGGGGGSSSS..'	'NPLAELKPSVKSFEIDKGIYQTSNFRVVPSGDVVRFPNITNLQPFGEVFNATKFPSVYAWERKKISNQVADYSVLYNSTFFSTFKRYGVSATKLNDLSFSNVYADSFVVKGDDVRQIAPGQT'
4K67_C 0.0012647108730487 3.3379032594150253 0.3456614509246083 [[164	169]	[165	170]	[164	169]	[242	246]	[4	10]	[103	108]] [2	4	1	6	0	5] [[47	52]	[206	211]	[312	317]	[538	542]	[661	667]	[957	962]] "[['EEEEEE'	'IKKSYN'	'/33223'	'044334'	'EEEEEE'	'VLHSTQ'	'/03223'	'014334']	['EEEEE.'	'KKSYNN'	'33223]'	'443344'	'EEEE..'	'KHTPIN'	'3322Y]'	'443304']	['EEEEEE'	'IKKSYN'	'/33223'	'044334'	'EEEEEE'	'IYQTSN'	'/23223'
4K63_E 0.0011040362931073 2.5177010520857133 0.4246987951807228 [[164	169]	[165	170]	[164	169]	[242	246]	[7	11]	[105	111]] [2	4	1	6	0	5] [[47	52]	[206	211]	[312	317]	[538	542]	[712	716]	[977	983]] "[['EEEEEE'	'IKKSYN'	'/33223'	'044334'	'EEEEEE'	'VLHSTQ'	'/03223'	'014334']	['EEEEE.'	'KKSYNN'	'33223]'	'443344'	'EEEE..'	'KHTPIN'	'3322Y]'	'443304']	['EEEEEE'	'IKKSYN'	'/33223'	'044334'	'EEEEEE'	'IYQTSN'	'/23223'
6E1R_B 0.0088743318585741 3.313472691705708 0.0327510917030569 [[628	632]	[618	633]	[694	701]	[692	699]	[643	648]	[291	297]] [2	4	1	6	0	5] [[49	53]	[201	208]	[311	318]	[592	599]	[719	724]	[958	964]] "[['ETEEE'	'HNYKK'	'3O233'	'44344'	'EEEEE'	'HSTQD'	'32233'	'43344']	['EEEEEEE.SEETEEEE'	'AKITNLTSYKHNYKKT'	'13/2302}U33O2332'	'2403413334443443'	'EEEEEEEE'	'FKIYSKHT'	'13/22332'	'24033443']	['EEEEEEEE'	'YISQIGSA'	'2/23/221'	'30340332'	'EEEEEEEE'	'GIYQTSNF'	'2/232231'
6NK6_N 0.0037056657112763 1.9138640498129635 0.3193863319386332 [[269	272]	[268	272]	[36	39]	[267	273]] [2	4	1	0] [[50	53]	[203	207]	[312	315]	[721	727]] [['EEEE'	'YSDH'	'2233'	'3344'	'EEEE'	'STQD'	'2233'	'3344']	['EEEEE'	'IYSDH'	'/2233'	'03344'	'EEEEE'	'IYSKH'	'/2233'	'03344']	['EEEE'	'VSES'	'/232'	'0343'	'EEEE'	'IYQT'	'/232'	'0343']	['EEEEEEE'	'GIYSDHL'	'2/22330'	'3033441'	'EEEEEEE'	'SVTTEIL'	'2/223/0'	'3033401']] 1 1 0.5041085184094457 1.0
6CRZ_B 0.0081306681336911 2.0277271770635923 0.0886075949367084 [[42	57]	[65	71]	[261	425]	[509	599]	[634	768]	[939	965]] [2	4	1	6	0	5] [[38	53]	[202	208]	[274	438]	[523	613]	[648	786]	[957	983]] "[['..SSEE..S.EEEEEE'	'YPDEIFRSDTLYLTQD'	'}}VV/1^}V}020233'	'3344025343131344'	'.SSSEE..SEEEEEEE'	'YPDKVFRSSVLHSTQD'	'}UVV/1^}U/032233'	'3344025330143344']	['EEEEEEE'	'NVTGFHT'	'3/22132'	'4033243'	'EEEEEEE'	'KIYSKHT'	'3/22332'	'4033443']	['EEEEEE.TT..EEEEEESSS.HHHHHHHHHTSS...SEEEEEEEEEE....EEE....SSS...IIIIIS.S....STT.EEEEE.SEE...TTTTSSSSB...EE.---.THHHH.EES.EEEEEEEE.STTTTT.SSS.TTTTTTTT.B..SSS..EEEEEE.'	'TFMLKYDENGTITDAVDRSQNPLAELKRSVKSFEIDKGIYQTSNFRVVPSGDVVRFPNITNLSPFGEVFNATKFPSVYAWERKKISNSVADYSVLYNSTFFSTFKTY---ATKLNDLUFSNVYADSFVVKGDDVRQIAPGQTGVIADYNYKLPDDFMGTVLAWNT'	'211032]OO}}/231/3WUV]$""#%""%&$!OUT]Y]V2/2322314/Y}}}3//^[}]RUVZ}}?@A=?V[U][}}RNM}3433/}V2/[]}NKLNVUUT*}}[32}---[N%""%%Z51U]/21321//]UOOKPOYTUU]NNKKMONO}	Z}VVT[}2/0123}'	'32214344433034204534431241453043240443034334250033340052340341332340242342330323454403430243301343322332433---2341441623403243200434405402334330024343413442233012343'	'EEEEEE.TTS.EEEEEETTS.HHHHHHHHTTSS...SEEEEEEEEEPPP.SEEEE.....PBP..HHHHT.S.PPBGGG.EEEEE.SEE..HHHHHH.TT.SEEEESSS.TTSTTT..BSEEEEEEEEEEGGGGGGSSTT..STTTTTT....TT..EEEEEEE.'	'TFLLKYNENGTITDAVDBALDPLSETKBTLKSFTVEKGIYQTSNFRVQPTESIVRFPNITNLCPFGEVFNATRFASVYAWNRKRISNCVADYSVLYNSASFSTFKDYGVSPTKLNDLEFTNVYADSFVIRGDEVRQIAPGQTGKIADYNYKLPDDFTGDVIAWNS'
6CS0_B 0.0081306681336911 2.0277271770635923 0.0886075949367084 [[42	57]	[65	71]	[261	425]	[509	599]	[634	768]	[939	965]] [2	4	1	6	0	5] [[38	53]	[202	208]	[274	438]	[523	613]	[648	786]	[957	983]] "[['..SSEE..S.EEEEEE'	'YPDEIFRSDTLYLTQD'	'}}VV/1^}V}020233'	'3344025343131344'	'.SSSEE..SEEEEEEE'	'YPDKVFRSSVLHSTQD'	'}UVV/1^}U/032233'	'3344025330143344']	['EEEEEEE'	'NVTGFHT'	'3/22132'	'4033243'	'EEEEEEE'	'KIYSKHT'	'3/22332'	'4033443']	['EEEEEE.TT..EEEEEESSS.HHHHHHHHHTSS...SEEEEEEEEEE....EEE....SSS...IIIIIS.S....STT.EEEEE.SEE...TTTTSSSSB...EE.---.THHHH.EES.EEEEEEEE.STTTTT.SSS.TTTTTTTT.B..SSS..EEEEEE.'	'TFMLKYDENGTITDAVDRSQNPLAELKRSVKSFEIDKGIYQTSNFRVVPSGDVVRFPNITNLSPFGEVFNATKFPSVYAWERKKISNSVADYSVLYNSTFFSTFKTY---ATKLNDLUFSNVYADSFVVKGDDVRQIAPGQTGVIADYNYKLPDDFMGTVLAWNT'	'211032]OO}}/231/3WUV]$""#%""%&$!OUT]Y]V2/2322314/Y}}}3//^[}]RUVZ}}?@A=?V[U][}}RNM}3433/}V2/[]}NKLNVUUT*}}[32}---[N%""%%Z51U]/21321//]UOOKPOYTUU]NNKKMONO}	Z}VVT[}2/0123}'	'32214344433034204534431241453043240443034334250033340052340341332340242342330323454403430243301343322332433---2341441623403243200434405402334330024343413442233012343'	'EEEEEE.TTS.EEEEEETTS.HHHHHHHHTTSS...SEEEEEEEEEPPP.SEEEE.....PBP..HHHHT.S.PPBGGG.EEEEE.SEE..HHHHHH.TT.SEEEESSS.TTSTTT..BSEEEEEEEEEEGGGGGGSSTT..STTTTTT....TT..EEEEEEE.'	'TFLLKYNENGTITDAVDBALDPLSETKBTLKSFTVEKGIYQTSNFRVQPTESIVRFPNITNLCPFGEVFNATRFASVYAWNRKRISNCVADYSVLYNSASFSTFKDYGVSPTKLNDLEFTNVYADSFVIRGDEVRQIAPGQTGKIADYNYKLPDDFTGDVIAWNS'
4DJ8_C 0.0015995915514568 2.3042538737349765 0.4014814814814806 [[157	160]	[224	227]	[156	160]	[12	15]	[190	196]	[98	102]] [2	4	1	6	0	5] [[49	52]	[224	227]	[313	317]	[571	574]	[661	667]	[977	981]] "[['EEEE'	'KSYK'	'3223'	'4334'	'EEEE'	'HSTQ'	'3223'	'4334']	['EEEE'	'HWLI'	'320/'	'4310'	'EEEE'	'EPLV'	'320/'	'4310']	['EEEEE'	'TKSYK'	'23223'	'34334'	'EEEEE'	'YQTSN'	'23223'
5ACO_D 0.0016054482586511 3.5271781359553285 0.1494532199270957 [[289	293]	[155	158]	[33	40]	[286	302]	[35	40]	[340	344]] [2	4	1	6	0	5] [[49	53]	[206	209]	[309	316]	[539	558]	[719	724]	[960	964]] "[['EEEEE'	'NTPVQ'	'322/3'	'43304'	'EEEEE'	'HSTQD'	'32233'	'43344']	['EEEE'	'KNYS'	'3322'	'4433'	'EEEE'	'KHTP'	'3322'	'4433']	['..EEEEEE'	'NLWVTVYY'	']Z2/2/22'	'41303033'	'.SEEEEEE'	'EKGIYQTS'	']V2/2322'
6MN7_D 0.0016028237512056 3.527257536344345 0.1593137254901959 [[289	293]	[155	158]	[33	40]	[286	302]	[35	40]	[340	344]] [2	4	1	6	0	5] [[49	53]	[206	209]	[309	316]	[539	558]	[719	724]	[960	964]] "[['EEEEE'	'NTPVQ'	'322/3'	'43304'	'EEEEE'	'HSTQD'	'32233'	'43344']	['EEEE'	'KNWS'	'3322'	'4433'	'EEEE'	'KHTP'	'3322'	'4433']	['..EEEEEE'	'NLWVTVYY'	']Z2/2/22'	'41303033'	'.SEEEEEE'	'EKGIYQTS'	']V2/2322'
5XLR_C 0.009401342534876 3.976035368991139 0.0232558139534881 [[299	304]	[188	207]	[281	402]	[500	598]	[636	768]	[844	847]	[939	958]] [2	4	1	6	0	3	5] [[47	52]	[195	214]	[294	415]	[514	612]	[650	786]	[862	865]	[957	976]] "[['EEEEEE'	'IYQTSN'	'/23223'	'034334'	'EEEEEE'	'VLHSTQ'	'/03223'	'014334']	['EEETTEEEEEEEE....SSS'	'KNKDGFLYVYKGYQPIDVVR'	'333ON102/2322]}Y]RRW'	'44443213034334304005'	'EEETTEEEEEEEEEE...SS'	'KNIDGYFKIYSKHTPINLVR'	'33/ON213/223322Y]ZRW'	'44043324033443304105']	['.HHHHHHHHHT.SS...EEEEEEEEEB...EEEEE..S.....TTHHHHS.S....STT.EEEEE.S......TTTS.TT.SEEEESSS.SSS.TT..BEEEEEEEEEE.GGGGGGSSSS..'	'NPLAELKDSVKSFEIDKGIYQTSNFRVVPSGDVVRFPNITNLEPFGEVFNATKFPSVYAWERKKISNEVADYSVLYNSTFFSTFKFYGVSATKLNDLGFSNVYADSFVVKGDDVRQIAPGQT'
6JCQ_A 0.0050888108798403 4.354804013397881 0.0350109409190373 [[676	678]	[323	327]	[343	348]	[674	690]	[676	686]	[298	302]] [2	4	1	6	0	5] [[50	52]	[202	206]	[434	439]	[547	558]	[715	725]	[960	964]] "[['EEE'	'TGQ'	'223'	'334'	'EEE'	'STQ'	'223'	'334']	['EEEEE'	'EVTTN'	'3/223'	'40334'	'EEEEE'	'KIYSK'	'3/223'	'40334']	['EEEETT'	'VFSDSE'	'/123NO'	'023434'	'EEEE.T'	'IAWNSN'	'/123}O'
6MYA_E 0.0010380356096929 5.321617647643073 0.2222222222222216 [[352	355]	[352	355]	[301	307]	[12	16]	[4	9]	[438	445]] [2	4	1	6	0	5] [[50	53]	[204	207]	[284	290]	[528	532]	[719	724]	[957	964]] "[['EEEE'	'GYHH'	'2233'	'3344'	'EEEE'	'STQD'	'2233'	'3344']	['EEEE'	'GYHH'	'2233'	'3344'	'EEEE'	'YSKH'	'2233'	'3344']	['.EEEEPE'	'TIGECPK'	'}/231G3'	'3034234'	'.EEEEEE'	'TITDAVD'	'}/231/3'
4G1Q_B 0.0257462559431543 3.0196280224523844 0.0042283298097256 [[349	353]	[331	352]	[412	415]	[329	341]	[254	259]	[32	36]] [2	4	1	6	0	5] [[48	52]	[195	209]	[447	450]	[539	551]	[772	777]	[960	964]] "[['EEEEE'	'LKTGK'	'03223'	'14334'	'EEEEE'	'LHSTQ'	'03223'	'14334']	['EEETTEEEEEEESSTT.EEEEE'	'KQGQGQWTYQIYQEPFKNLKTG'	'332ON32223/2VVNM]30322'	'4434343334034432441433'	'EEETTEEEEEEEEEE'	'KNIDGYFKIYSKHTP'	'33/ON213/223322'	'440433240334433']	['.EEE'	'PEWE'	'}323'	'3434'	'.EEE'	'GNYN'	'}323'
4K63_A 0.0011427916935535 2.5362914224565127 0.4442748091603052 [[162	169]	[165	170]	[164	169]	[242	246]	[7	11]	[105	111]] [2	4	1	6	0	5] [[45	52]	[206	211]	[312	317]	[538	542]	[712	716]	[977	983]] "[['..EEEEEE'	'PTIKKSYN'	'}}/33223'	'33044334'	'.SEEEEEE'	'SSVLHSTQ'	'}U/03223'	'33014334']	['EEEEE.'	'KKSYNN'	'33223]'	'443344'	'EEEE..'	'KHTPIN'	'3322Y]'	'443304']	['EEEEEE'	'IKKSYN'	'/33223'	'044334'	'EEEEEE'	'IYQTSN'	'/23223'
5CYM_B 0.0291587739893202 2.9275568124448546 0.0010570824524316 [[349	353]	[331	352]	[230	233]	[329	341]	[254	259]	[32	36]] [2	4	1	6	0	5] [[48	52]	[195	209]	[429	432]	[539	551]	[772	777]	[960	964]] "[['EEEEE'	'LKTGK'	'03223'	'14334'	'EEEEE'	'LHSTQ'	'03223'	'14334']	['EEETTEEEEEEESSTT.EEEEE'	'KQGQGQWTYQIYQEPFKNLKTG'	'332ON32223/2VVNM]30322'	'4434343334034432441433'	'EEETTEEEEEEEEEE'	'KNIDGYFKIYSKHTP'	'33/ON213/223322'	'440433240334433']	['..EE'	'MGYE'	'[}23'	'2334'	'..EE'	'FTGD'	'[}23'
3KIC_L 0.0097600696870861 4.452564074977049 0.0096051227321236 [[308	310]	[316	326]	[231	234]	[674	677]	[676	686]	[262	266]] [2	4	1	6	0	5] [[51	53]	[201	211]	[448	451]	[547	550]	[715	725]	[968	972]] [['EEE'	'PKK'	'233'	'344'	'EEE'	'TQD'	'233'	'344']	['EEEEEEEEEE.'	'FNIQVKEVTQN'	'13/3/33/23]'	'24040440344'	'EEEEEEEEE..'	'FKIYSKHTPIN'	'13/223322Y]'	'24033443304']	['EEEE'	'DSQW'	'3232'	'4343'	'EEEE'	'NYNY'	'3232'
3KIE_D 0.0045750611321019 4.434956197944131 0.0350109409190373 [[308	310]	[316	326]	[342	346]	[674	677]	[676	686]	[262	266]] [2	4	1	6	0	5] [[51	53]	[201	211]	[434	438]	[547	550]	[715	725]	[968	972]] [['EEE'	'PKK'	'233'	'344'	'EEE'	'TQD'	'233'	'344']	['EEEEEEEEEE.'	'FNIQVKEVTQN'	'13/3/33/23]'	'24040440344'	'EEEEEEEEE..'	'FKIYSKHTPIN'	'13/223322Y]'	'24033443304']	['EEEE.'	'VFTDS'	'/123}'	'02343'	'EEEE.'	'IAWNS'	'/123}'
6NB7_C 0.0014486224601807 3.675951328009689 0.2783783783783784 [[42	57]	[199	208]	[261	429]	[500	600]	[633	768]	[843	847]	[939	963]] [2	4	1	6	0	3	5] [[38	53]	[204	215]	[274	442]	[514	614]	[647	786]	[861	865]	[957	981]] "[['..SSEE..SEEEEEEE'	'YPDEIFRSDTLYLTQD'	'}}VV/1^}V2020233'	'3344025343131344'	'.SSSEE..SEEEEEEE'	'YPDKVFRSSVLHSTQD'	'}UVV/1^}U/032233'	'3344025330143344']	['EEEE...SSS'	'GYQPIDVVRD'	'2232Y]YRWV'	'3343040054'	'EEEEEE...SSS'	'YSKHTPINLVRD'	'223322Y]ZRWV'	'334433041054']	['EEEEEE.TTS.EEEEEETTS.HHHHHHHHTT.S...SEEEEEEEEEEPP.SEEEE..S...B..THHHHS.S...BSTT.EEEEE.SEE...HHHHSSSS.SEEEESSS.GGGGGG..BSEEEEEEEEEEGGGGGGSSTT..SHHHHHT....SS...EEEEEE.TTTT'	'TFMLKYDENGTITDAVDGSQNPLAELKGSVKSFEIDKGIYQTSNFRVVPSGDVVRFPNITNLHPFGEVFNATKFPSVYAWERKKISNHVADYSVLYNSTFFSTFKIYGVSATKLNDLJFSNVYADSFVVKGDDVRQIAPGQTGVIADYNYKLPDDFMGIVLAWNTRNID'
5FUU_A 0.0011906787185052 5.0479061880407095 0.2020330368487926 [[443	448]	[446	451]	[443	448]	[317	323]	[35	40]	[342	345]] [2	4	1	6	0	5] [[47	52]	[204	209]	[312	317]	[592	598]	[719	724]	[977	980]] "[['EEEEEE'	'IRHSSN'	'/43223'	'054334'	'EEEEEE'	'VLHSTQ'	'/03223'	'014334']	['EEEEEE'	'SSNITG'	'223/22'	'334033'	'EEEEEE'	'YSKHTP'	'223322'	'334433']	['EEEEEE'	'IRHSSN'	'/43223'	'054334'	'EEEEEE'	'IYQTSN'	'/23223'
6MYA_B 0.0010940115271272 5.253328610952355 0.2066326530612243 [[352	355]	[352	355]	[465	470]	[169	176]	[4	9]	[438	445]] [2	4	1	6	0	5] [[50	53]	[204	207]	[375	380]	[578	585]	[719	724]	[957	964]] "[['EEEE'	'GYHH'	'2233'	'3344'	'EEEE'	'STQD'	'2233'	'3344']	['EEEE'	'GYHH'	'2233'	'3344'	'EEEE'	'YSKH'	'2233'	'3344']	['SEEEES'	'GGFEFY'	'U2131U'	'332423'	'SEEEES'	'STFKDY'	'U2133U'
4K64_C 0.001045865173981 3.368287820182792 0.4268476621417794 [[164	169]	[165	170]	[164	169]	[242	246]	[4	10]	[105	111]] [2	4	1	6	0	5] [[47	52]	[206	211]	[312	317]	[538	542]	[661	667]	[977	983]] "[['EEEEEE'	'IKKSYN'	'/33223'	'044334'	'EEEEEE'	'VLHSTQ'	'/03223'	'014334']	['EEEEE.'	'KKSYNN'	'33223]'	'443344'	'EEEE..'	'KHTPIN'	'3322Y]'	'443304']	['EEEEEE'	'IKKSYN'	'/33223'	'044334'	'EEEEEE'	'IYQTSN'	'/23223'
2GUM_B 0.0007898301280002 29.54589739904769 0.0052854122621566 [[655	658]	[649	660]	[169	182]	[265	269]	[516	537]	[692	694]] [2	4	1	6	0	5] [[50	53]	[200	209]	[311	318]	[547	551]	[762	778]	[978	980]] "[['EEEE'	'YSHQ'	'2233'	'3344'	'EEEE'	'STQD'	'2233'	'3344']	['EEETTEEEEEEE'	'YFEEYAYSHQLS'	'213ON1223302'	'324432334413'	'EEEEEEEEEE'	'YFKIYSKHTP'	'213/223322'	'3240334433']	['EEEEEEEETTEEEE'	'TVSQVWFGHRYSQF'	'2/23/212OP2231'	'30340323453342'	'EEEEEEEE'	'GIYQTSNF'	'2/232231'
2R5K_B 0.0014830985399537 4.187153024494156 0.2175032175032172 [[165	168]	[163	167]	[391	398]	[327	333]	[126	145]	[395	397]] [2	4	1	6	0	5] [[49	52]	[205	209]	[364	371]	[594	600]	[656	667]	[977	979]] "[['EEEE'	'HWGK'	'3223'	'4334'	'EEEE'	'HSTQ'	'3223'	'4334']	['EEEEE'	'GEHWG'	'23322'	'34433'	'EEEEE'	'SKHTP'	'23322'	'34433']	['.HHHHHH.'	'NPSVLEDW'	']$$!""%%}'	'43301443'	'.HHHHHH.'	'DYSVLYNS'	']$$!""$%}'
4FQV_A 0.0018900194732135 2.360061760417608 0.323076923076923 [[166	169]	[233	236]	[165	169]	[22	25]	[199	205]	[108	112]] [2	4	1	6	0	5] [[49	52]	[224	227]	[313	317]	[571	574]	[661	667]	[977	981]] "[['EEEE'	'KSYK'	'3223'	'4334'	'EEEE'	'HSTQ'	'3223'	'4334']	['EEEE'	'HWLI'	'320/'	'4310'	'EEEE'	'EPLV'	'320/'	'4310']	['EEEEE'	'TKSYK'	'23223'	'34334'	'EEEEE'	'YQTSN'	'23223'
3SHM_L 0.0072179646301915 4.463785405099781 0.0221987315010572 [[676	678]	[323	327]	[343	348]	[406	411]	[676	686]	[352	355]	[298	302]] [2	4	1	6	0	3	5] [[50	52]	[202	206]	[434	439]	[561	566]	[715	725]	[862	865]	[960	964]] "[['EEE'	'TGQ'	'223'	'334'	'EEE'	'STQ'	'223'	'334']	['EEEEE'	'EVTTN'	'3/223'	'40334'	'EEEEE'	'KIYSK'	'3/223'	'40334']	['EEEETT'	'VFSDSE'
6OSR_B 0.001149107245797 5.069891160003649 0.2222222222222216 [[352	355]	[352	355]	[85	96]	[12	16]	[4	9]	[438	445]] [2	4	1	6	0	5] [[50	53]	[204	207]	[421	432]	[528	532]	[719	724]	[957	964]] "[['EEEE'	'GYHH'	'2233'	'3344'	'EEEE'	'STQD'	'2233'	'3344']	['EEEE'	'GYHH'	'2233'	'3344'	'EEEE'	'YSKH'	'2233'	'3344']	['TT..B..SS.EE'	'PNSKNGIJYPGD'	'NO}]	}YXU}23'	'343443063334'	'TT....TT..EE'	'YNYKLPDDFTGD'
3KIE_A 0.0045671783154549 4.434942841881811 0.0384193194291986 [[308	310]	[316	326]	[342	346]	[674	677]	[676	686]	[262	266]] [2	4	1	6	0	5] [[51	53]	[201	211]	[434	438]	[547	550]	[715	725]	[968	972]] [['EEE'	'PKK'	'233'	'344'	'EEE'	'TQD'	'233'	'344']	['EEEEEEEEEE.'	'FNIQVKEVTQN'	'13/3/33/23]'	'24040440344'	'EEEEEEEEE..'	'FKIYSKHTPIN'	'13/223322Y]'	'24033443304']	['EEEE.'	'VFTDS'	'/123}'	'02343'	'EEEE.'	'IAWNS'	'/123}'
4K63_C 0.0013029782715887 3.4063218585183 0.3611510791366905 [[164	169]	[165	170]	[164	169]	[242	246]	[4	10]	[105	111]] [2	4	1	6	0	5] [[47	52]	[206	211]	[312	317]	[538	542]	[661	667]	[977	983]] "[['EEEEEE'	'IKKSYN'	'/33223'	'044334'	'EEEEEE'	'VLHSTQ'	'/03223'	'014334']	['EEEEE.'	'KKSYNN'	'33223]'	'443344'	'EEEE..'	'KHTPIN'	'3322Y]'	'443304']	['EEEEEE'	'IKKSYN'	'/33223'	'044334'	'EEEEEE'	'IYQTSN'	'/23223'
7A9D_C 0.0015904763519042 1.940515832621415 0.4781249999999999 [[281	287]	[160	163]	[128	134]	[129	135]	[3	7]	[57	61]] [2	4	1	6	0	5] [[40	46]	[205	208]	[284	290]	[572	578]	[712	716]	[959	963]] "[['S.EE..S'	'EGVMNTS'	'V}/1]}U'	'4302433'	'SSEE..S'	'DKVFRSS'	'VV/1^}U'	'4402533']	['EEEE'	'TDEY'	'2332'	'3443'	'EEEE'	'SKHT'	'2332'	'3443']	['..EEEEE'	'GTSKAIN'	'}}231/3'	'3334204'	'.EEEEEE'	'TITDAVD'	'}/231/3'
3KLF_B 0.0241774598583329 3.018770824894477 0.0128479657387574 [[349	352]	[331	352]	[103	107]	[329	341]	[254	259]	[32	36]] [2	4	1	6	0	5] [[48	51]	[195	209]	[309	313]	[539	551]	[772	777]	[960	964]] "[['EEEE'	'LKTG'	'0322'	'1433'	'EEEE'	'LHST'	'0322'	'1433']	['EEETTEEEEEEESSTT.EEEEE'	'KQGQGQWTYQIYQEPFKNLKTG'	'332ON32223/2VVNM]30322'	'4434343334034432441433'	'EEETTEEEEEEEEEE'	'KNIDGYFKIYSKHTP'	'33/ON213/223322'	'440433240334433']	['.SEEE'	'KKSVT'	']V2/2'	'44303'	'.SEEE'	'EKGIY'	']V2/2'
6VO1_A 0.0040478549334949 2.2512051349406743 0.303030303030303 [[225	228]	[448	451]	[224	243]	[35	40]	[366	370]] [2	4	1	0	5] [[47	50]	[202	205]	[275	286]	[719	724]	[974	978]] "[['EEEE'	'ILKG'	'/032'	'0143'	'EEEE'	'VLHS'	'/032'	'0143']	['EEEE'	'NITG'	'3/22'	'4033'	'EEEE'	'KIYS'	'3/22'	'4033']	['EEEEE..TT..SEEEES.EE'	'AILKGKDKKFNGTGPGPSVS'	'1/032]]OO[]U2222U}/2'	'20143444424333333303'	'EEEEE.TTS.EE'	'FLLKYNENGTIT'	'10032]OOU}/2'	'211434443303']	['EEEEEE'	'WVTVYY'	'2/2/22'	'303033'
4FQV_C 0.001179179672296 2.3569111648512377 0.5559210526315781 [[166	169]	[233	236]	[165	169]	[22	25]	[199	205]	[108	112]] [2	4	1	6	0	5] [[49	52]	[224	227]	[313	317]	[571	574]	[661	667]	[977	981]] "[['EEEE'	'KSYK'	'3223'	'4334'	'EEEE'	'HSTQ'	'3223'	'4334']	['EEEE'	'HWLI'	'320/'	'4310'	'EEEE'	'EPLV'	'320/'	'4310']	['EEEEE'	'TKSYK'	'23223'	'34334'	'EEEEE'	'YQTSN'	'23223'
3KIC_E 0.0097558407150548 4.452557660715577 0.0179704016913324 [[308	310]	[316	326]	[231	234]	[674	677]	[676	686]	[262	266]] [2	4	1	6	0	5] [[51	53]	[201	211]	[448	451]	[547	550]	[715	725]	[968	972]] [['EEE'	'PKK'	'233'	'344'	'EEE'	'TQD'	'233'	'344']	['EEEEEEEEEE.'	'FNIQVKEVTQN'	'13/3/33/23]'	'24040440344'	'EEEEEEEEE..'	'FKIYSKHTPIN'	'13/223322Y]'	'24033443304']	['EEEE'	'DSQW'	'3232'	'4343'	'EEEE'	'NYNY'	'3232'
3M5J_C 0.0015467327082015 3.1419055945476835 0.3286516853932579 [[209	211]	[209	212]	[23	42]	[165	170]	[189	194]	[108	114]] [2	4	1	6	0	5] [[51	53]	[205	208]	[430	438]	[573	578]	[747	752]	[977	983]] "[['EEE'	'YQQ'	'233'	'344'	'EEE'	'TQD'	'233'	'344']	['EEEE'	'YQQS'	'2332'	'3443'	'EEEE'	'SKHT'	'2332'	'3443']	['.EEE..SS.SSEEES.EEE.'	'GTKVNTLTERGIEVVNATET'	'}23/]}SU]WU/3/R]123}'	'33404313453040042343'	'.EEEEEEE.'	'TGDVIAWNS'	'}23//123}'
3KIC_A 0.0097585754953011 4.452542628602028 0.0193965517241374 [[308	310]	[316	326]	[231	234]	[674	677]	[676	686]	[262	266]] [2	4	1	6	0	5] [[51	53]	[201	211]	[448	451]	[547	550]	[715	725]	[968	972]] [['EEE'	'PKK'	'233'	'344'	'EEE'	'TQD'	'233'	'344']	['EEEEEEEEEE.'	'FNIQVKEVTQN'	'13/3/33/23]'	'24040440344'	'EEEEEEEEE..'	'FKIYSKHTPIN'	'13/223322Y]'	'24033443304']	['EEEE'	'DSQW'	'3232'	'4343'	'EEEE'	'NYNY'	'3232'
3SHM_Q 0.0072201243041451 4.463914767836801 0.0271444082518999 [[676	678]	[323	327]	[343	348]	[406	411]	[676	686]	[352	355]	[298	302]] [2	4	1	6	0	3	5] [[50	52]	[202	206]	[434	439]	[561	566]	[715	725]	[862	865]	[960	964]] "[['EEE'	'TGQ'	'223'	'334'	'EEE'	'STQ'	'223'	'334']	['EEEEE'	'EVTTN'	'3/223'	'40334'	'EEEEE'	'KIYSK'	'3/223'	'40334']	['EEEETT'	'VFSDSE'
5TE6_G 0.0003234108865617 7.934118480952268 0.1342925659472418 [[328	332]	[120	123]	[411	419]	[375	380]	[413	420]	[339	342]] [2	4	1	6	0	5] [[49	53]	[227	230]	[309	317]	[540	545]	[719	726]	[978	981]] "[['EEEEE'	'KAYEE'	'31233'	'42344'	'EEEEE'	'HSTQD'	'32233'	'43344']	['EEEE'	'VKLT'	'/302'	'0413'	'EEEE'	'VDLP'	'/302'	'0413']	['.SEEEEEEE'	'NGTITLPGK'	']U2/20223'	'433031334'	'.SEEEEEEE'	'EKGIYQTSN'	']V2/23223'
6NB6_C 0.0028040682081145 5.802531725661999 0.0271444082518999 [[299	304]	[199	208]	[261	429]	[500	600]	[633	768]	[843	847]	[939	965]] [2	4	1	6	0	3	5] [[47	52]	[204	215]	[274	442]	[514	614]	[647	786]	[861	865]	[957	983]] "[['EEEEEE'	'IYQTSN'	'/23223'	'034334'	'EEEEEE'	'VLHSTQ'	'/03223'	'014334']	['EEEE...SSS'	'GYQPIDVVRD'	'2232Y]YRWV'	'3343040054'	'EEEEEE...SSS'	'YSKHTPINLVRD'	'223322Y]ZRWV'	'334433041054']	['EEEEEE.TTS.EEEEEETTS.HHHHHHHHTT.S...SEEEEEEEEEEPP.SEEEE..S...B...HHHHS.S...BGGG.EEEEE.SEE...HHHHS.SS.SEEEESSS.GGGGGG..BSEEEEEEEEEEGGGGGGSSTT..SHHHHHT....SS...EEEEEE.TTTT'	'TFMLKYDENGTITDAVDFSQNPLAELKFSVKSFEIDKGIYQTSNFRVVPSGDVVRFPNITNLGPFGEVFNATKFPSVYAWERKKISNGVADYSVLYNSTFFSTFKHYGVSATKLNDLIFSNVYADSFVVKGDDVRQIAPGQTGVIADYNYKLPDDFMGHVLAWNTRNID'
3KLF_F 0.0220418957648438 3.042056842482134 0.0172043010752689 [[349	352]	[331	352]	[103	107]	[329	341]	[254	259]	[32	36]] [2	4	1	6	0	5] [[48	51]	[195	209]	[309	313]	[539	551]	[772	777]	[960	964]] "[['EEEE'	'LKTG'	'0322'	'1433'	'EEEE'	'LHST'	'0322'	'1433']	['EEETTEEEEEEESSTT.EEEEE'	'KQGQGQWTYQIYQEPFKNLKTG'	'332ON32223/2VVNM]30322'	'4434343334034432441433'	'EEETTEEEEEEEEEE'	'KNIDGYFKIYSKHTP'	'33/ON213/223322'	'440433240334433']	['.SEEE'	'KKSVT'	']V2/2'	'44303'	'.SEEE'	'EKGIY'	']V2/2'
6D7C_K 0.0012334889033323 2.4631391212438247 0.4758190327613103 [[157	160]	[3	6]	[156	160]	[258	263]	[190	196]	[98	102]] [2	4	1	6	0	5] [[49	52]	[227	230]	[313	317]	[524	529]	[661	667]	[977	981]] "[['EEEE'	'KSYK'	'3223'	'4334'	'EEEE'	'HSTQ'	'3223'	'4334']	['EEEE'	'IELG'	'/302'	'0413'	'EEEE'	'VDLP'	'/302'	'0413']	['EEEEE'	'TKSYK'	'23223'	'34334'	'EEEEE'	'YQTSN'	'23223'
3SHM_T 0.0072165780266361 4.463902407749661 0.0282608695652175 [[676	678]	[323	327]	[343	348]	[406	411]	[676	686]	[352	355]	[298	302]] [2	4	1	6	0	3	5] [[50	52]	[202	206]	[434	439]	[561	566]	[715	725]	[862	865]	[960	964]] "[['EEE'	'TGQ'	'223'	'334'	'EEE'	'STQ'	'223'	'334']	['EEEEE'	'EVTTN'	'3/223'	'40334'	'EEEEE'	'KIYSK'	'3/223'	'40334']	['EEEETT'	'VFSDSE'
6TVB_E 0.0018801661255237 2.795600610094516 0.2222222222222216 [[157	159]	[3	6]	[235	240]	[158	175]	[182	186]	[100	102]] [2	4	1	6	0	5] [[50	52]	[227	230]	[432	437]	[573	595]	[773	777]	[978	980]] [['EEE'	'TTN'	'223'	'334'	'EEE'	'STQ'	'223'	'334']	['EEEE'	'IKLG'	'/302'	'0413'	'EEEE'	'VDLP'	'/302'	'0413']	['EEEEEE'	'KIIFSH'	'3//123'	'400234'	'EEEEEE'	'DVIAWN'	'3//123'
6TXO_E 0.0005265880384031 2.8306662937982505 0.5662251655629134 [[158	160]	[4	7]	[235	240]	[159	176]	[183	187]	[101	103]] [2	4	1	6	0	5] [[50	52]	[227	230]	[432	437]	[573	595]	[773	777]	[978	980]] [['EEE'	'TTN'	'223'	'334'	'EEE'	'STQ'	'223'	'334']	['EEEE'	'IELG'	'/302'	'0413'	'EEEE'	'VDLP'	'/302'	'0413']	['EEEEEE'	'KITFSH'	'3/2123'	'403234'	'EEEEEE'	'DVIAWN'	'3//123'
4HLZ_A 0.000717606284049 3.6624305325066655 0.4598765432098766 [[278	282]	[257	261]	[243	247]	[243	246]	[13	17]	[108	113]] [2	4	1	6	0	5] [[49	53]	[200	204]	[395	399]	[539	542]	[712	716]	[977	982]] "[['EESEE'	'ETKDQ'	'32V33'	'43444'	'EEEEE'	'HSTQD'	'32233'	'43344']	['EEEEE'	'GFKIS'	'213/2'	'32403'	'EEEEE'	'YFKIY'	'213/2'	'32403']	['EEEEE'	'INFES'	'/3132'	'04243'	'EEEEE'	'VYADS'	'/2132'
6II8_E 0.0013151139816374 2.3348262263330533 0.5282714054927296 [[157	160]	[157	161]	[156	160]	[12	15]	[190	196]	[98	102]] [2	4	1	6	0	5] [[49	52]	[207	211]	[313	317]	[571	574]	[661	667]	[977	981]] "[['EEEE'	'KSYK'	'3223'	'4334'	'EEEE'	'HSTQ'	'3223'	'4334']	['EEEE.'	'KSYKN'	'3223]'	'43344'	'EEE..'	'HTPIN'	'322Y]'	'43304']	['EEEEE'	'TKSYK'	'23223'	'34334'	'EEEEE'	'YQTSN'	'23223'
6CS1_A 0.0149062555650549 1.6644510329378432 0.1914357682619649 [[45	57]	[199	208]	[261	324]	[509	599]	[634	763]	[844	847]	[939	965]] [2	4	1	6	0	3	5] [[41	53]	[204	215]	[274	337]	[523	613]	[648	781]	[862	865]	[957	983]] "[['SEE..S.EEEEEE'	'EIFRSDTLYLTQD'	'V/1^}V}020233'	'4025343131344'	'SEE..SEEEEEEE'	'KVFRSSVLHSTQD'	'V/1^}U/032233'	'4025330143344']	['EEEE...SSS'	'GYQPIDVVRD'	'2232Y]YRWV'	'3343040054'	'EEEEEE...SSS'	'YSKHTPINLVRD'	'223322Y]ZRWV'	'334433041054']	['EEEEEE.TTS.EEEEEESSS.HHHHHHHHHT.SS..SS.EE...EEE....EEE.......B..'	'TFMLKYDENGTITDAVDGSQNPLAELKGSVKSFEIDKGIYQTSNFRVVPSGDVVRFPNITNLHP'
6NB6_B 0.0016503017335659 4.22115389442265 0.1707920792079209 [[42	57]	[199	208]	[261	440]	[517	600]	[633	768]	[843	847]	[939	965]] [2	4	1	6	0	3	5] [[38	53]	[204	215]	[274	449]	[531	614]	[647	786]	[861	865]	[957	983]] "[['..SSEE..SEEEEEEE'	'YPDEIFRSDTLYLTQD'	'}}VV/1^}V2020233'	'3344025343131344'	'.SSSEE..SEEEEEEE'	'YPDKVFRSSVLHSTQD'	'}UVV/1^}U/032233'	'3344025330143344']	['EEEE...SSS'	'GYQPIDVVRD'	'2232Y]YRWV'	'3343040054'	'EEEEEE...SSS'	'YSKHTPINLVRD'	'223322Y]ZRWV'	'334433041054']	['EEEEEE.TTS.EEEEEETTS.HHHHHHHHTT.S...SEEEEEEEEEEPP.SEE....S...B...HHHHT.S...BSTT.EEEEE.SEE...HHHHT.SS.SEEEEESS.GGGGGG..BS.EEEEEEEEEGGGGGGSSBT..SHHHHHT..B.SS.EEEEEEEE.TTTT..TT..TT.EE'	'TFMLKYDENGTITDAVDRSQNPLAELKRSVKSFEIDKGIYQTSNFRVVPSGDVVRFPNITNLSPFGEVFNATKFPSVYAWERKKISNSVADYSVLYNSTFFSTFKTYGVSATKLNDLUFSNVYADSFVVKGDDVRQIAPGQTGVIADYNYKLPDDFMGTVLAWNTRNIDATSTGNYNYKY'
5CYQ_B 0.0246261892121838 3.068101913236485 0.0139335476956052 [[349	353]	[331	352]	[412	415]	[329	341]	[254	259]	[32	36]] [2	4	1	6	0	5] [[48	52]	[195	209]	[447	450]	[539	551]	[772	777]	[960	964]] "[['EEEEE'	'LKTGK'	'03223'	'14334'	'EEEEE'	'LHSTQ'	'03223'	'14334']	['EEETTEEEEEEESSTT.EEEEE'	'KQGQGQWTYQIYQEPFKNLKTG'	'332ON32223/2VVNM]30322'	'4434343334034432441433'	'EEETTEEEEEEEEEE'	'KNIDGYFKIYSKHTP'	'33/ON213/223322'	'440433240334433']	['.EEE'	'PEWE'	'}323'	'3434'	'.EEE'	'GNYN'	'}323'
3KIC_O 0.0097539865134497 4.452587320746188 0.0215982721382286 [[308	310]	[316	326]	[231	234]	[674	677]	[676	686]	[262	266]] [2	4	1	6	0	5] [[51	53]	[201	211]	[448	451]	[547	550]	[715	725]	[968	972]] [['EEE'	'PKK'	'233'	'344'	'EEE'	'TQD'	'233'	'344']	['EEEEEEEEEE.'	'FNIQVKEVTQN'	'13/3/33/23]'	'24040440344'	'EEEEEEEEE..'	'FKIYSKHTPIN'	'13/223322Y]'	'24033443304']	['EEEE'	'DSQW'	'3232'	'4343'	'EEEE'	'NYNY'	'3232'
3KIC_D 0.0097550279506521 4.452561119238778 0.0238095238095237 [[308	310]	[316	326]	[231	234]	[674	677]	[676	686]	[262	266]] [2	4	1	6	0	5] [[51	53]	[201	211]	[448	451]	[547	550]	[715	725]	[968	972]] [['EEE'	'PKK'	'233'	'344'	'EEE'	'TQD'	'233'	'344']	['EEEEEEEEEE.'	'FNIQVKEVTQN'	'13/3/33/23]'	'24040440344'	'EEEEEEEEE..'	'FKIYSKHTPIN'	'13/223322Y]'	'24033443304']	['EEEE'	'DSQW'	'3232'	'4343'	'EEEE'	'NYNY'	'3232'
1RVT_H 0.001554262693415 2.4658200268793005 0.3870967741935476 [[178	184]	[166	170]	[244	249]	[14	18]	[166	170]	[192	194]] [2	4	1	6	0	5] [[47	53]	[207	211]	[376	381]	[528	532]	[733	737]	[960	962]] "[['EEEEEEE'	'VLWGVHH'	'/022/33'	'0133044'	'EEEEEEE'	'VLHSTQD'	'/032233'	'0143344']	['EEEE.'	'KSYVN'	'322/]'	'43304'	'EEE..'	'HTPIN'	'322Y]'	'43304']	['EEEESS'	'TFEATG'	'2131UU'	'324233'	'EEEESS'	'TFKDYG'	'2133UU'
1C8E_A 0.0016668098309127 4.411221245853796 0.1363636363636364 [[149	152]	[524	529]	[60	65]	[345	352]	[524	528]	[326	329]] [2	4	1	6	0	5] [[47	50]	[204	209]	[394	399]	[541	548]	[715	719]	[968	971]] [['EEEE'	'VLKT'	'/032'	'0143'	'EEEE'	'VLHS'	'/032'	'0143']	['EEEEEE'	'YSDFWW'	'223122'	'334233'	'EEEEEE'	'YSKHTP'	'223322'	'334433']	['EEEEEE'	'EITANS'	'3/2132'	'403243'	'EEEEEE'	'NVYADS'	'3/2132'
6TVR_K 0.000844320437487 3.0584311598257243 0.5307443365695794 [[159	161]	[5	8]	[237	242]	[160	177]	[184	188]	[186	190]] [2	4	1	6	0	5] [[50	52]	[227	230]	[432	437]	[573	595]	[773	777]	[978	982]] "[['EEE'	'TTN'	'223'	'334'	'EEE'	'STQ'	'223'	'334']	['EEEE'	'IELG'	'/302'	'0413'	'EEEE'	'VDLP'	'/302'	'0413']	['EEEEEE'	'KITFSH'	'3/2123'	'403234'	'EEEEEE'	'DVIAWN'	'3//123'
6HAK_B 0.0334519136535023 3.117824931818092 0.0031813361611872 [[349	353]	[338	352]	[103	107]	[334	341]	[254	259]	[32	36]] [2	4	1	6	0	5] [[48	52]	[200	209]	[309	313]	[544	551]	[772	777]	[960	964]] "[['EEEEE'	'LKTGK'	'03223'	'14334'	'EEEEE'	'LHSTQ'	'03223'	'14334']	['EEEEEEETTEEEEEE'	'TYQIYQEPFKNLKTG'	'223/233NM330322'	'334034432441433'	'EEEEEEEEEE'	'YFKIYSKHTP'	'213/223322'	'3240334433']	['.SEEE'	'KKSVT'	']V2/2'	'44303'	'.SEEE'	'EKGIY'	']V2/2'
4DJ8_A 0.0017144560641288 2.306689565222557 0.4333333333333331 [[157	160]	[224	227]	[156	160]	[12	15]	[190	196]	[98	102]] [2	4	1	6	0	5] [[49	52]	[224	227]	[313	317]	[571	574]	[661	667]	[977	981]] "[['EEEE'	'KSYK'	'3223'	'4334'	'EEEE'	'HSTQ'	'3223'	'4334']	['EEEE'	'HWLI'	'320/'	'4310'	'EEEE'	'EPLV'	'320/'	'4310']	['EEEEE'	'TKSYK'	'23223'	'34334'	'EEEEE'	'YQTSN'	'23223'
5LK2_A 0.0068211645851757 2.3305429559085766 0.2081736909323115 [[326	329]	[369	381]	[348	355]	[326	333]	[63	73]	[267	269]] [2	4	1	6	0	5] [[48	51]	[200	208]	[311	318]	[546	553]	[665	675]	[978	980]] [['EEEE'	'LQTS'	'0322'	'1433'	'EEEE'	'LHST'	'0322'	'1433']	['EEEEEEEEEEEEE'	'GAESVTLTRGQNT'	'2132/20242332'	'3243031353443'	'EEEEEEEEE'	'YFKIYSKHT'	'213/22332'	'324033443']	['EEEEEEEE'	'SLTEGPTF'	'20232221'	'31343332'	'EEEEEEEE'	'GIYQTSNF'	'2/232231'
4K65_A 0.0015533986405038 2.560002348469121 0.3770014556040757 [[164	169]	[165	170]	[164	169]	[242	246]	[7	11]	[103	108]] [2	4	1	6	0	5] [[47	52]	[206	211]	[312	317]	[538	542]	[712	716]	[957	962]] "[['EEEEEE'	'IKKSYN'	'/33223'	'044334'	'EEEEEE'	'VLHSTQ'	'/03223'	'014334']	['EEEEE.'	'KKSYNN'	'33223]'	'443344'	'EEEE..'	'KHTPIN'	'3322Y]'	'443304']	['EEEEEE'	'IKKSYN'	'/33223'	'044334'	'EEEEEE'	'IYQTSN'	'/23223'
4JUN_E 0.0016683081653102 3.614647121049984 0.2563081009296146 [[274	277]	[274	279]	[258	261]	[242	246]	[13	17]	[108	114]] [2	4	1	6	0	5] [[50	53]	[204	209]	[431	434]	[538	542]	[712	716]	[977	983]] "[['EEEE'	'YGNN'	'2233'	'3344'	'EEEE'	'STQD'	'2233'	'3344']	['EEEEEE'	'YGNNNT'	'223332'	'334443'	'EEEEEE'	'YSKHTP'	'223322'	'334433']	['EEEE'	'YKIV'	'23//'	'3400'	'EEEE'	'GDVI'	'23//'
3KIC_N 0.009757666173672 4.452592361044827 0.026030368763557 [[308	310]	[316	326]	[231	234]	[674	677]	[676	686]	[262	266]] [2	4	1	6	0	5] [[51	53]	[201	211]	[448	451]	[547	550]	[715	725]	[968	972]] [['EEE'	'PKK'	'233'	'344'	'EEE'	'TQD'	'233'	'344']	['EEEEEEEEEE.'	'FNIQVKEVTQN'	'13/3/33/23]'	'24040440344'	'EEEEEEEEE..'	'FKIYSKHTPIN'	'13/223322Y]'	'24033443304']	['EEEE'	'DSQW'	'3232'	'4343'	'EEEE'	'NYNY'	'3232'
3J26_M 0.0012072468112617 6.509736237024731 0.116883116883117 [[465	469]	[70	76]	[465	469]	[293	302]	[458	473]	[487	490]] [2	4	1	6	0	5] [[47	51]	[202	208]	[312	316]	[546	557]	[716	728]	[978	981]] "[['EEEEE'	'VYDGT'	'/2322'	'03433'	'EEEEE'	'VLHST'	'/0322'	'01433']	['EEEEEEE'	'QVPYDIT'	'3/223/2'	'4033403'	'EEEEEEE'	'KIYSKHT'	'3/22332'	'4033443']	['EEEEE'	'VYDGT'	'/2322'	'03433'	'EEEEE'	'IYQTS'	'/2322'
5IBL_B 0.000625788141346 2.281695937213862 0.7849056603773581 [[178	184]	[166	170]	[242	246]	[20	24]	[166	170]	[191	195]] [2	4	1	6	0	5] [[47	53]	[207	211]	[394	398]	[528	532]	[733	737]	[978	982]] "[['EEEEEEE'	'VLWGIHH'	'/022/33'	'0133044'	'EEEEEEE'	'VLHSTQD'	'/032233'	'0143344']	['EEEE.'	'KSYIN'	'322/]'	'43304'	'EEE..'	'HTPIN'	'322Y]'	'43304']	['EEEEE'	'KITFE'	'3/213'	'40324'	'EEEEE'	'NVYAD'	'3/213'
3KIC_P 0.0097542059814929 4.452582333517241 0.0274841437632138 [[308	310]	[316	326]	[231	234]	[674	677]	[676	686]	[262	266]] [2	4	1	6	0	5] [[51	53]	[201	211]	[448	451]	[547	550]	[715	725]	[968	972]] [['EEE'	'PKK'	'233'	'344'	'EEE'	'TQD'	'233'	'344']	['EEEEEEEEEE.'	'FNIQVKEVTQN'	'13/3/33/23]'	'24040440344'	'EEEEEEEEE..'	'FKIYSKHTPIN'	'13/223322Y]'	'24033443304']	['EEEE'	'DSQW'	'3232'	'4343'	'EEEE'	'NYNY'	'3232'
5IBL_F 0.0015079184100931 2.296459309461229 0.4992076069730589 [[178	184]	[166	170]	[242	246]	[20	24]	[166	170]	[191	195]] [2	4	1	6	0	5] [[47	53]	[207	211]	[394	398]	[528	532]	[733	737]	[978	982]] "[['EEEEEEE'	'VLWGIHH'	'/022/33'	'0133044'	'EEEEEEE'	'VLHSTQD'	'/032233'	'0143344']	['EEEE.'	'KSYIN'	'322/]'	'43304'	'EEE..'	'HTPIN'	'322Y]'	'43304']	['EEEEE'	'KITFE'	'3/213'	'40324'	'EEEEE'	'NVYAD'	'3/213'
1LW2_B 0.0203240349579061 3.058551053346307 0.0282608695652175 [[349	353]	[338	352]	[412	415]	[334	341]	[254	259]	[32	36]] [2	4	1	6	0	5] [[48	52]	[200	209]	[447	450]	[544	551]	[772	777]	[960	964]] "[['EEEEE'	'LKTGK'	'03223'	'14334'	'EEEEE'	'LHSTQ'	'03223'	'14334']	['EEEEEEETTEEEEEE'	'TYQIYQEPFKNLKTG'	'223/233NM330322'	'334034432441433'	'EEEEEEEEEE'	'YFKIYSKHTP'	'213/223322'	'3240334433']	['.EEE'	'PEWE'	'}323'	'3434'	'.EEE'	'GNYN'	'}323'
3KIC_Q 0.0097633219250191 4.45256285552621 0.0274841437632138 [[308	310]	[316	326]	[231	234]	[674	677]	[676	686]	[262	266]] [2	4	1	6	0	5] [[51	53]	[201	211]	[448	451]	[547	550]	[715	725]	[968	972]] [['EEE'	'PKK'	'233'	'344'	'EEE'	'TQD'	'233'	'344']	['EEEEEEEEEE.'	'FNIQVKEVTQN'	'13/3/33/23]'	'24040440344'	'EEEEEEEEE..'	'FKIYSKHTPIN'	'13/223322Y]'	'24033443304']	['EEEE'	'DSQW'	'3232'	'4343'	'EEEE'	'NYNY'	'3232'
6OUT_B 0.0037920365344038 3.837599332509623 0.0558035714285711 [[459	461]	[80	84]	[457	461]	[369	374]	[369	379]	[44	46]] [2	4	1	6	0	5] [[48	50]	[226	230]	[275	279]	[594	599]	[719	732]	[970	972]] [['EEE'	'LHY'	'032'	'143'	'EEE'	'LHS'	'032'	'143']	['EEEEE'	'LFDLS'	'01302'	'12413'	'EEEEE'	'LVDLP'	'0/302'	'10413']	['EEEEE'	'ALLHY'	'10032'	'21143'	'EEEEE'	'FLLKY'	'10032'
6V46_A 0.0017429879857047 3.5656451413608536 0.249669749009247 [[123	127]	[226	230]	[72	81]	[228	233]	[3	7]	[98	100]] [2	4	1	6	0	5] [[41	45]	[201	205]	[280	287]	[547	552]	[712	716]	[977	979]] "[['SEE..'	'NVTRS'	'V/2^}'	'40353'	'SEE..'	'KVFRS'	'V/1^}'	'40253']	['EEEEE'	'MDYYW'	'13222'	'24333'	'EEEEE'	'FKIYS'	'13/22'	'24033']	['.TT.BS.EEE'	'KDQGWSYIVE'	']OO}+U}//3'	'4443333004'	'.TTS.EEE'	'NENGTITD'	']OOU}/23'
6BFU_A 0.0042423718212924 7.489904708752776 0.0052854122621566 [[938	940]	[244	250]	[582	586]	[440	446]	[571	612]	[720	722]	[826	849]] [2	4	1	6	0	3	5] [[51	53]	[224	230]	[448	452]	[545	551]	[712	753]	[861	863]	[957	980]] "[['EEE'	'PNK'	'233'	'344'	'EEE'	'TQD'	'233'	'344']	['EEEEEEE'	'DTLITLT'	'320/202'	'4310313'	'EEEEEEE'	'EPLVDLP'	'320/302'	'4310413']	['EEEEE'	'QTEYL'
3KIC_R 0.0097620012764171 4.452560628709878 0.0282608695652175 [[308	310]	[316	326]	[231	234]	[674	677]	[676	686]	[262	266]] [2	4	1	6	0	5] [[51	53]	[201	211]	[448	451]	[547	550]	[715	725]	[968	972]] [['EEE'	'PKK'	'233'	'344'	'EEE'	'TQD'	'233'	'344']	['EEEEEEEEEE.'	'FNIQVKEVTQN'	'13/3/33/23]'	'24040440344'	'EEEEEEEEE..'	'FKIYSKHTPIN'	'13/223322Y]'	'24033443304']	['EEEE'	'DSQW'	'3232'	'4343'	'EEEE'	'NYNY'	'3232'
3SHM_K 0.0072089880362503 4.463888736236482 0.0350109409190373 [[676	678]	[323	327]	[343	348]	[406	411]	[676	686]	[352	355]	[298	302]] [2	4	1	6	0	3	5] [[50	52]	[202	206]	[434	439]	[561	566]	[715	725]	[862	865]	[960	964]] "[['EEE'	'TGQ'	'223'	'334'	'EEE'	'STQ'	'223'	'334']	['EEEEE'	'EVTTN'	'3/223'	'40334'	'EEEEE'	'KIYSK'	'3/223'	'40334']	['EEEETT'	'VFSDSE'
1C8G_A 0.0015259403207025 4.478536417206959 0.1902748414376327 [[149	152]	[524	529]	[60	65]	[345	352]	[524	528]	[326	329]] [2	4	1	6	0	5] [[47	50]	[204	209]	[394	399]	[541	548]	[715	719]	[968	971]] [['EEEE'	'VLKT'	'/032'	'0143'	'EEEE'	'VLHS'	'/032'	'0143']	['EEEEEE'	'YSDFWW'	'223122'	'334233'	'EEEEEE'	'YSKHTP'	'223322'	'334433']	['EEEEEE'	'EITANS'	'3/2132'	'403243'	'EEEEEE'	'NVYADS'	'3/2132'
4ICL_B 0.0250130491457019 3.0239272259566654 0.0232558139534881 [[349	353]	[331	352]	[412	415]	[329	341]	[254	259]	[32	36]] [2	4	1	6	0	5] [[48	52]	[195	209]	[447	450]	[539	551]	[772	777]	[960	964]] "[['EEEEE'	'LKTGK'	'03223'	'14334'	'EEEEE'	'LHSTQ'	'03223'	'14334']	['EEETTEEEEEEESSTT.EEEEE'	'KQGQGQWTYQIYQEPFKNLKTG'	'332ON32223/2VVNM]30322'	'4434343334034432441433'	'EEETTEEEEEEEEEE'	'KNIDGYFKIYSKHTP'	'33/ON213/223322'	'440433240334433']	['.EEE'	'PEWE'	'}323'	'3434'	'.EEE'	'GNYN'	'}323'
4FQV_E 0.0011806262629152 2.3498678156969017 0.6198630136986296 [[166	169]	[233	236]	[165	169]	[22	25]	[199	205]	[108	112]] [2	4	1	6	0	5] [[49	52]	[224	227]	[313	317]	[571	574]	[661	667]	[977	981]] "[['EEEE'	'KSYK'	'3223'	'4334'	'EEEE'	'HSTQ'	'3223'	'4334']	['EEEE'	'HWLI'	'320/'	'4310'	'EEEE'	'EPLV'	'320/'	'4310']	['EEEEE'	'TKSYK'	'23223'	'34334'	'EEEEE'	'YQTSN'	'23223'
4F5X_G 0.0115306831411477 4.622263360083341 0.0158562367864696 [[269	274]	[257	274]	[6	10]	[218	223]	[24	36]	[86	90]] [2	4	1	6	0	5] [[47	52]	[195	206]	[295	299]	[546	551]	[757	777]	[960	964]] "[['EEEEEE'	'IINTYQ'	'//3223'	'004334'	'EEEEEE'	'VLHSTQ'	'/03223'	'014334']	['EEEEEEEEETTEEEEEEE'	'NNVEVEFLLNGQIINTYQ'	'33/3/3100ON3//3223'	'440404211434004334'	'EEETTEEEEEEE'	'KNIDGYFKIYSK'	'33/ON213/223'	'440433240334']	['HHHHH'	'SLSKT'	'$""$%$'	'31343'	'HHHHH'	'PLSET'	'$""$%$'
3KZ4_G 0.0115306831411477 4.622263360083341 0.0158562367864696 [[269	274]	[257	274]	[6	10]	[218	223]	[24	36]	[86	90]] [2	4	1	6	0	5] [[47	52]	[195	206]	[295	299]	[546	551]	[757	777]	[960	964]] "[['EEEEEE'	'IINTYQ'	'//3223'	'004334'	'EEEEEE'	'VLHSTQ'	'/03223'	'014334']	['EEEEEEEEETTEEEEEEE'	'NNVEVEFLLNGQIINTYQ'	'33/3/3100ON3//3223'	'440404211434004334'	'EEETTEEEEEEE'	'KNIDGYFKIYSK'	'33/ON213/223'	'440433240334']	['HHHHH'	'SLSKT'	'$""$%$'	'31343'	'HHHHH'	'PLSET'	'$""$%$'
3J6R_B 0.0150378301508138 4.4854393270174 0.0105708245243127 [[367	369]	[357	370]	[119	122]	[331	336]	[33	38]	[399	401]] [2	4	1	6	0	5] [[51	53]	[198	208]	[449	452]	[595	600]	[714	719]	[977	979]] "[['EEE'	'GEE'	'233'	'344'	'EEE'	'TQD'	'233'	'344']	['TTTEEEEEEEEEEE'	'NTNFKEYLRHGEEY'	'ONO13320432332'	'43424431543443'	'TTEEEEEEEEE'	'DGYFKIYSKHT'	'ON213/22332'	'43324033443']	['EEEE'	'GHPL'	'2320'	'3431'	'EEEE'	'YNYL'	'2320'
3KIE_R 0.0045672821118236 4.434944803761513 0.0511111111111106 [[308	310]	[316	326]	[342	346]	[674	677]	[676	686]	[262	266]] [2	4	1	6	0	5] [[51	53]	[201	211]	[434	438]	[547	550]	[715	725]	[968	972]] [['EEE'	'PKK'	'233'	'344'	'EEE'	'TQD'	'233'	'344']	['EEEEEEEEEE.'	'FNIQVKEVTQN'	'13/3/33/23]'	'24040440344'	'EEEEEEEEE..'	'FKIYSKHTPIN'	'13/223322Y]'	'24033443304']	['EEEE.'	'VFTDS'	'/123}'	'02343'	'EEEE.'	'IAWNS'	'/123}'
6TWH_P 0.0010566076272334 3.029379416980975 0.5332252836304692 [[157	159]	[3	6]	[235	240]	[158	175]	[182	186]	[184	188]] [2	4	1	6	0	5] [[50	52]	[227	230]	[432	437]	[573	595]	[773	777]	[978	982]] "[['EEE'	'TTN'	'223'	'334'	'EEE'	'STQ'	'223'	'334']	['EEEE'	'IDLG'	'/302'	'0413'	'EEEE'	'VDLP'	'/302'	'0413']	['EEEEEE'	'KITFSH'	'3/2123'	'403234'	'EEEEEE'	'DVIAWN'	'3//123'
3SHM_F 0.0072137143499805 4.463973321017508 0.0361445783132532 [[676	678]	[323	327]	[343	348]	[406	411]	[676	686]	[352	355]	[298	302]] [2	4	1	6	0	3	5] [[50	52]	[202	206]	[434	439]	[561	566]	[715	725]	[862	865]	[960	964]] "[['EEE'	'TGQ'	'223'	'334'	'EEE'	'STQ'	'223'	'334']	['EEEEE'	'EVTTN'	'3/223'	'40334'	'EEEEE'	'KIYSK'	'3/223'	'40334']	['EEEETT'	'VFSDSE'
4CQY_E 0.0011870718385068 3.5961371747564144 0.4464831804281339 [[270	273]	[270	275]	[253	256]	[237	241]	[3	7]	[101	107]] [2	4	1	6	0	5] [[50	53]	[204	209]	[431	434]	[538	542]	[712	716]	[977	983]] "[['EEEE'	'YGNN'	'2233'	'3344'	'EEEE'	'STQD'	'2233'	'3344']	['EEEEEE'	'YGNNNT'	'223332'	'334443'	'EEEEEE'	'YSKHTP'	'223322'	'334433']	['EEEE'	'YKIV'	'23//'	'3400'	'EEEE'	'GDVI'	'23//'
3TGS_A 0.00098037024015 8.236960959388671 0.0823798627002285 [[416	418]	[444	451]	[441	449]	[404	407]	[100	114]	[342	345]] [2	4	1	6	0	5] [[48	50]	[200	209]	[393	401]	[528	531]	[771	780]	[977	980]] "[['EEE'	'LQG'	'032'	'143'	'EEE'	'LHS'	'032'	'143']	['EEEEEEEE'	'TFNSNITG'	'21323/22'	'32434033'	'EEEEEEEEEE'	'YFKIYSKHTP'	'213/223322'	'3240334433']	['S.EEEEEEE'	'GEITFNSNI'	'U]/21323/'	'340324340'	'SEEEEEEEE'	'TNVYADSFV'	'U3/21321/'
5T08_E 0.0005781364218454 2.57610919299328 0.63951473136915 [[165	169]	[165	169]	[272	275]	[232	237]	[5	9]	[94	102]] [2	4	1	6	0	5] [[49	53]	[202	206]	[423	426]	[547	552]	[712	716]	[974	979]] "[['EEEEE'	'KGTYN'	'32223'	'43334'	'EEEEE'	'HSTQD'	'32233'	'43344']	['EEEEE'	'KGTYN'	'32223'	'43334'	'EEEEE'	'KIYSK'	'3/223'	'40334']	['....'	'SDLP'	'}]Z}'	'3413'	'....'	'YKLP'	'}]Z}'
5LJX_A 0.0101958963940825 2.1836300654501426 0.2020330368487926 [[326	329]	[369	381]	[348	355]	[326	333]	[63	73]	[267	269]] [2	4	1	6	0	5] [[48	51]	[200	208]	[311	318]	[546	553]	[665	675]	[978	980]] [['EEEE'	'LQTS'	'0322'	'1433'	'EEEE'	'LHST'	'0322'	'1433']	['EEEEEEEEEEEEE'	'GAESVTLTRGQNT'	'2132/20242332'	'3243031353443'	'EEEEEEEEE'	'YFKIYSKHT'	'213/22332'	'324033443']	['EEEEEEEE'	'SLTEGPTF'	'20232221'	'31343332'	'EEEEEEEE'	'GIYQTSNF'	'2/232231'
5YW1_B 0.0032295101743521 4.051985121413024 0.0605381165919276 [[442	446]	[69	79]	[141	146]	[444	448]	[366	372]	[210	213]] [2	4	1	6	0	5] [[47	51]	[200	205]	[280	285]	[592	596]	[776	782]	[957	960]] "[['EEEEE'	'ILAGP'	'/0122'	'01233'	'EEEEE'	'VLHST'	'/0322'	'01433']	['EEEGGGTEEEE'	'WADVRNDMISY'	'2136;:O1/22'	'32405442033'	'EEEEEE'	'YFKIYS'	'213/22'	'324033']	['.TTS.E'	'NKKGKV'	']OOU]/'	'444340'	'.TTS.E'	'NENGTI'	']OOU}/'
4CQW_E 0.0010436473317501 3.61081631693114 0.4850863422291991 [[270	273]	[270	275]	[253	256]	[237	241]	[3	7]	[101	107]] [2	4	1	6	0	5] [[50	53]	[204	209]	[431	434]	[538	542]	[712	716]	[977	983]] "[['EEEE'	'YGNN'	'2233'	'3344'	'EEEE'	'STQD'	'2233'	'3344']	['EEEEEE'	'YGNNNT'	'223332'	'334443'	'EEEEEE'	'YSKHTP'	'223322'	'334433']	['EEEE'	'YKIV'	'23//'	'3400'	'EEEE'	'GDVI'	'23//'
5LK3_A 0.0107507929079367 2.258957083892936 0.1650246305418716 [[326	329]	[369	381]	[348	355]	[326	333]	[63	73]	[267	269]] [2	4	1	6	0	5] [[48	51]	[200	208]	[311	318]	[546	553]	[665	675]	[978	980]] [['EEEE'	'LQTS'	'0322'	'1433'	'EEEE'	'LHST'	'0322'	'1433']	['EEEEEEEEEEEEE'	'GAESVTLTRGQNT'	'2132/20242332'	'3243031353443'	'EEEEEEEEE'	'YFKIYSKHT'	'213/22332'	'324033443']	['EEEEEEEE'	'SLTEGPTF'	'20232221'	'31343332'	'EEEEEEEE'	'GIYQTSNF'	'2/232231'
1IKY_A 0.0095476556548198 5.42299160979156 0.0137420718816072 [[349	353]	[338	352]	[65	71]	[455	468]	[453	459]	[523	527]] [2	4	1	6	0	5] [[48	52]	[200	209]	[280	286]	[592	599]	[716	723]	[960	964]] "[['EEEEE'	'LKTGK'	'03223'	'14334'	'EEEEE'	'LHSTQ'	'03223'	'14334']	['EEEEEEETTEEEEEE'	'TYQIYQEPFKNLKTG'	'223/233NM330322'	'334034432441433'	'EEEEEEEEEE'	'YFKIYSKHTP'	'213/223322'	'3240334433']	['.TTS.SE'	'KKDSTKW'	']OOU}V2'	'4443343'	'.TTS.EE'	'NENGTIT'	']OOU}/2'
6CS2_A 0.0177497454576498 1.923239119983938 0.1288782816229117 [[41	57]	[254	260]	[261	306]	[516	600]	[634	768]	[844	847]	[939	958]] [2	4	1	6	0	3	5] [[37	53]	[203	209]	[274	319]	[530	614]	[648	786]	[862	865]	[957	976]] "[['B..SSEE..SEEEEEEE'	'YYPDEIFRSDTLYLTQD'	'+}}VV/1^}V2020233'	'33344025343131344'	'B.SSSEE..SEEEEEEE'	'YYPDKVFRSSVLHSTQD'	'+}UVV/1^}U/032233'	'33344025330143344']	['EEE.EEE'	'VGYLKPT'	'/22Z322'	'0331433'	'EEEEEEE'	'IYSKHTP'	'/223322'	'0334433']	['EEEEEE.TT..B...EESSS.HHHHHHHHHTSS...SEEEEEEEEE'	'TFMLKYDENGTITDAVDCSQNPLAELKCSVKSFEIDKGIYQTSNFR'
1RTD_B 0.0243153803756667 3.097860260473424 0.0293797606093579 [[349	352]	[331	352]	[103	107]	[329	341]	[254	259]	[32	36]] [2	4	1	6	0	5] [[48	51]	[195	209]	[309	313]	[539	551]	[772	777]	[960	964]] "[['EEEE'	'LKTG'	'0322'	'1433'	'EEEE'	'LHST'	'0322'	'1433']	['EEETTEEEEEEEEETTEEEEEE'	'KQGQGQWTYQIYQEPFKNLKTG'	'332ON32223/233NM330322'	'4434343334034432441433'	'EEETTEEEEEEEEEE'	'KNIDGYFKIYSKHTP'	'33/ON213/223322'	'440433240334433']	['.SEEE'	'KKSVT'	']V2/2'	'44303'	'.SEEE'	'EKGIY'	']V2/2'
4JUN_C 0.001731797711303 3.605960475187417 0.303030303030303 [[274	277]	[274	279]	[258	261]	[242	246]	[13	17]	[108	114]] [2	4	1	6	0	5] [[50	53]	[204	209]	[431	434]	[538	542]	[720	724]	[977	983]] "[['EEEE'	'YGNH'	'2233'	'3344'	'EEEE'	'STQD'	'2233'	'3344']	['EEEEEE'	'YGNHNT'	'223332'	'334443'	'EEEEEE'	'YSKHTP'	'223322'	'334433']	['EEEE'	'YKIV'	'23//'	'3400'	'EEEE'	'GDVI'	'23//'
4JUK_A 0.0016703387798548 2.537975511978333 0.3891336270190897 [[164	169]	[137	146]	[164	169]	[242	246]	[13	17]	[108	114]] [2	4	1	6	0	5] [[47	52]	[200	209]	[312	317]	[538	542]	[712	716]	[977	983]] "[['EEEEEE'	'IKKSYN'	'/33223'	'044334'	'EEEEEE'	'VLHSTQ'	'/03223'	'014334']	['EEEEETTEEE'	'SADPYQGNSS'	'21322ON322'	'3243343433'	'EEEEEEEEEE'	'YFKIYSKHTP'	'213/223322'	'3240334433']	['EEEEEE'	'IKKSYN'	'/33223'	'044334'	'EEEEEE'	'IYQTSN'	'/23223'
3KIE_Q 0.0045698571957984 4.434950000967394 0.0528541226215646 [[308	310]	[316	326]	[342	346]	[674	677]	[676	686]	[262	266]] [2	4	1	6	0	5] [[51	53]	[201	211]	[434	438]	[547	550]	[715	725]	[968	972]] [['EEE'	'PKK'	'233'	'344'	'EEE'	'TQD'	'233'	'344']	['EEEEEEEEEE.'	'FNIQVKEVTQN'	'13/3/33/23]'	'24040440344'	'EEEEEEEEE..'	'FKIYSKHTPIN'	'13/223322Y]'	'24033443304']	['EEEE.'	'VFTDS'	'/123}'	'02343'	'EEEE.'	'IAWNS'	'/123}'
4K66_C 0.0015234942478826 3.3951062421232505 0.3749999999999998 [[164	169]	[165	170]	[164	169]	[242	246]	[4	10]	[103	108]] [2	4	1	6	0	5] [[47	52]	[206	211]	[312	317]	[538	542]	[661	667]	[957	962]] "[['EEEEEE'	'IKKSYN'	'/33223'	'044334'	'EEEEEE'	'VLHSTQ'	'/03223'	'014334']	['EEEEE.'	'KKSYNN'	'33223]'	'443344'	'EEEE..'	'KHTPIN'	'3322Y]'	'443304']	['EEEEEE'	'IKKSYN'	'/33223'	'044334'	'EEEEEE'	'IYQTSN'	'/23223'
4DJ7_E 0.0028350977553235 2.326401962857073 0.3810218978102182 [[157	160]	[224	227]	[156	160]	[12	15]	[190	196]	[98	102]] [2	4	1	6	0	5] [[49	52]	[224	227]	[313	317]	[571	574]	[661	667]	[977	981]] "[['EEEE'	'KSYK'	'3223'	'4334'	'EEEE'	'HSTQ'	'3223'	'4334']	['EEEE'	'HWLI'	'320/'	'4310'	'EEEE'	'EPLV'	'320/'	'4310']	['EEEEE'	'TKSYK'	'23223'	'34334'	'EEEEE'	'YQTSN'	'23223'
4K65_C 0.0015880882940674 3.4285164105682595 0.3591954022988499 [[164	169]	[165	170]	[164	169]	[242	246]	[4	10]	[103	108]] [2	4	1	6	0	5] [[47	52]	[206	211]	[312	317]	[538	542]	[661	667]	[957	962]] "[['EEEEEE'	'IKKSYN'	'/33223'	'044334'	'EEEEEE'	'VLHSTQ'	'/03223'	'014334']	['EEEEE.'	'KKSYNN'	'33223]'	'443344'	'EEEE..'	'KHTPIN'	'3322Y]'	'443304']	['EEEEEE'	'IKKSYN'	'/33223'	'044334'	'EEEEEE'	'IYQTSN'	'/23223'
6E1R_D 0.0088713323992904 3.290732500657993 0.0534521158129168 [[628	632]	[618	633]	[694	701]	[692	699]	[643	648]	[291	297]] [2	4	1	6	0	5] [[49	53]	[201	208]	[311	318]	[592	599]	[719	724]	[958	964]] "[['ETEEE'	'HNYKK'	'3O233'	'44344'	'EEEEE'	'HSTQD'	'32233'	'43344']	['EEEEEEE.SEETEEEE'	'AKITNLTSYKHNYKKT'	'13/2302}U33O2332'	'2403413334443443'	'EEEEEEEE'	'FKIYSKHT'	'13/22332'	'24033443']	['EEEEEEEE'	'YISQIGSA'	'2/23/221'	'30340332'	'EEEEEEEE'	'GIYQTSNF'	'2/232231'
5W1X_N 0.0015490207419227 4.333367830766606 0.3212290502793291 [[363	367]	[362	365]	[221	226]	[27	36]	[32	38]	[468	472]] [2	4	1	6	0	5] [[49	53]	[206	209]	[415	420]	[545	554]	[711	719]	[960	964]] "[['EEEEE'	'QYSRH'	'32243'	'43354'	'EEEEE'	'HSTQD'	'32233'	'43344']	['EEEE'	'KQYS'	'3322'	'4433'	'EEEE'	'KHTP'	'3322'	'4433']	['.TTTTT'	'PLDICQ'	'}LOKMO'	'314024'	'.STTTT'	'TGKIAD'	'}UOKMO'
6NC3_F 0.0015116791311942 5.106863569333814 0.1593137254901959 [[443	448]	[442	451]	[438	448]	[317	323]	[35	40]	[342	345]] [2	4	1	6	0	5] [[47	52]	[196	205]	[307	317]	[592	598]	[719	724]	[977	980]] "[['EEEEEE'	'IRDSSN'	'/43223'	'054334'	'EEEEEE'	'VLHSTQ'	'/03223'	'014334']	['EEEEEEEEEE'	'QIRDSSNITG'	'3/43223/22'	'4054334033'	'EETTEEEEEE'	'NIDGYFKIYS'	'3/ON213/22'	'4043324033']	['...EEEEEEEE'	'PIKGQIRDSSN'	'}Y]23/43223'	'30434054334'	'...SEEEEEEE'	'TVEKGIYQTSN'	'}Y]V2/23223'
3SHM_G 0.0072073620652581 4.463892614914061 0.040169133192389 [[676	678]	[323	327]	[343	348]	[406	411]	[676	686]	[352	355]	[298	302]] [2	4	1	6	0	3	5] [[50	52]	[202	206]	[434	439]	[561	566]	[715	725]	[862	865]	[960	964]] "[['EEE'	'TGQ'	'223'	'334'	'EEE'	'STQ'	'223'	'334']	['EEEEE'	'EVTTN'	'3/223'	'40334'	'EEEEE'	'KIYSK'	'3/223'	'40334']	['EEEETT'	'VFSDSE'
4K66_E 0.0013774211246052 2.538653837100125 0.4735202492211834 [[164	169]	[165	170]	[164	169]	[242	246]	[15	30]	[103	108]] [2	4	1	6	0	5] [[47	52]	[206	211]	[312	317]	[538	542]	[658	666]	[957	962]] "[['EEEEEE'	'IKKSYN'	'/33223'	'044334'	'EEEEEE'	'VLHSTQ'	'/03223'	'014334']	['EEEEE.'	'KKSYNN'	'33223]'	'443344'	'EEEE..'	'KHTPIN'	'3322Y]'	'443304']	['EEEEEE'	'IKKSYN'	'/33223'	'044334'	'EEEEEE'	'IYQTSN'	'/23223'
6D8B_C 0.0021018723026755 2.3383792072047607 0.3973412112259966 [[157	160]	[224	227]	[156	160]	[12	15]	[190	196]	[98	102]] [2	4	1	6	0	5] [[49	52]	[224	227]	[313	317]	[571	574]	[661	667]	[977	981]] "[['EEEE'	'KSYK'	'3223'	'4334'	'EEEE'	'HSTQ'	'3223'	'4334']	['EEEE'	'HWLI'	'320/'	'4310'	'EEEE'	'EPLV'	'320/'	'4310']	['EEEEE'	'TKSYK'	'23223'	'34334'	'EEEEE'	'YQTSN'	'23223'
6CRX_A 0.0145316829577439 2.2619220507364264 0.1012805587892899 [[41	57]	[65	71]	[261	389]	[509	599]	[634	768]	[844	847]	[939	965]] [2	4	1	6	0	3	5] [[37	53]	[202	208]	[274	402]	[523	613]	[648	786]	[862	865]	[957	983]] "[['B...SEE..SEEEEEEE'	'YYPDEIFRSDTLYLTQD'	'+}}]V/1^}V2020233'	'33344025343131344'	'B.SSSEE..SEEEEEEE'	'YYPDKVFRSSVLHSTQD'	'+}UVV/1^}U/032233'	'33344025330143344']	['EEEEEEE'	'NVTGFHT'	'3/22132'	'4033243'	'EEEEEEE'	'KIYSKHT'	'3/22332'	'4033443']	['EEEEEE.TTS.EEEEEESSS.HHHHHHHHHT.SS..SS.EEEEEEEEPP..EEE...S...B..HHHHTT.S....GGG.B..EE.SEE...HHHHSSSSBS..EE.---.THHHH.B.SSEEEEEEEE'	'TFMLKYDENGTITDAVDGSQNPLAELKGSVKSFEIDKGIYQTSNFRVVPSGDVVRFPNITNLHPFGEVFNATKFPSVYAWERKKISNHVADYSVLYNSTFFSTFKIY---ATKLNDLJFSNVYADSFVV'
4K66_A 0.0017223778393093 2.5347146634437223 0.3911764705882354 [[164	169]	[165	170]	[164	169]	[242	246]	[7	11]	[103	108]] [2	4	1	6	0	5] [[47	52]	[206	211]	[312	317]	[538	542]	[712	716]	[957	962]] "[['EEEEEE'	'IKKSYN'	'/33223'	'044334'	'EEEEEE'	'VLHSTQ'	'/03223'	'014334']	['EEEEE.'	'KKSYNN'	'33223]'	'443344'	'EEEE..'	'KHTPIN'	'3322Y]'	'443304']	['EEEEEE'	'IKKSYN'	'/33223'	'044334'	'EEEEEE'	'IYQTSN'	'/23223'
5CYM_A 0.0197825862614824 4.651726113138897 0.0053134962805527 [[349	353]	[331	352]	[103	107]	[51	56]	[474	478]	[523	527]] [2	4	1	6	0	5] [[48	52]	[195	209]	[309	313]	[526	531]	[775	779]	[960	964]] "[['EEEEE'	'LKTGK'	'03223'	'14334'	'EEEEE'	'LHSTQ'	'03223'	'14334']	['EEETTEEEEEEEEETTEEEEEE'	'KQGQGQWTYQIYQEPFKNLKTG'	'332ON32223/233NM330322'	'4434343334034432441433'	'EEETTEEEEEEEEEE'	'KNIDGYFKIYSKHTP'	'33/ON213/223322'	'440433240334433']	['.SEEE'	'KKSVT'	']V2/2'	'44303'	'.SEEE'	'EKGIY'	']V2/2'
6CRX_B 0.0066746599957964 2.4670421440497177 0.1621621621621622 [[42	57]	[254	260]	[261	389]	[517	600]	[634	764]	[844	847]	[939	963]] [2	4	1	6	0	3	5] [[38	53]	[203	209]	[274	402]	[531	614]	[648	782]	[862	865]	[957	981]] "[['..SSEE..SEEEEEEE'	'YPDEIFRSDTLYLTQD'	'}}VV/1^}V2020233'	'3344025343131344'	'.SSSEE..SEEEEEEE'	'YPDKVFRSSVLHSTQD'	'}UVV/1^}U/032233'	'3344025330143344']	['EEE.EEE'	'VGYLKPT'	'/22Z322'	'0331433'	'EEEEEEE'	'IYSKHTP'	'/223322'	'0334433']	['EEEEEE.TTS.EEEEEESSS.HHHHHHHHHT.S...SEEEEEEEEEE....EEEE..SS.SB..GGGTTS.S....GGG.EEEEE.SEE...HHHHT.S.B...EE.---.THHHH...SSEEEEEEEE'	'TFMLKYDENGTITDAVDCSQNPLAELKCSVKSFEIDKGIYQTSNFRVVPSGDVVRFPNITNLDPFGEVFNATKFPSVYAWERKKISNDVADYSVLYNSTFFSTFKEY---ATKLNDLFFSNVYADSFVV'
3KIE_J 0.0045685393578658 4.434957415441179 0.0546265328874022 [[308	310]	[316	326]	[342	346]	[674	677]	[676	686]	[262	266]] [2	4	1	6	0	5] [[51	53]	[201	211]	[434	438]	[547	550]	[715	725]	[968	972]] [['EEE'	'PKK'	'233'	'344'	'EEE'	'TQD'	'233'	'344']	['EEEEEEEEEE.'	'FNIQVKEVTQN'	'13/3/33/23]'	'24040440344'	'EEEEEEEEE..'	'FKIYSKHTPIN'	'13/223322Y]'	'24033443304']	['EEEE.'	'VFTDS'	'/123}'	'02343'	'EEEE.'	'IAWNS'	'/123}'
6CRV_B 0.0120531627444112 2.255496797810418 0.1914357682619649 [[41	57]	[206	223]	[261	314]	[516	599]	[633	768]	[844	847]	[939	963]] [2	4	1	6	0	3	5] [[37	53]	[213	230]	[274	327]	[530	613]	[647	786]	[862	865]	[957	981]] "[['B..SSEE..SEEEEEEE'	'YYPDEIFRSDTLYLTQD'	'+}}VV/1^}V2020233'	'33344025343131344'	'B.SSSEE..SEEEEEEE'	'YYPDKVFRSSVLHSTQD'	'+}UVV/1^}U/032233'	'33344025330143344']	['SSSPPP.B..BEEEEEEE'	'VRDLPSGFNTLKPIFKLP'	'RWVEGG}*]})32/1302'	'054133324314302413'	'SSSPPPS..PBEEEEEEE'	'VRDLPQGFSALEPLVDLP'	'RWVEGHU[}F)320/302'	'054134323214310413']	['EEEEEE.TTS.EEEEEETTSSHHHHHHHHHT.S...SEEEEEEEEEEPP..EEE'	'TFMLKYDENGTITDAVDNSQNPLAELKNSVKSFEIDKGIYQTSNFRVVPSGDVV'
1RVT_J 0.0015467334874139 2.474728043600534 0.4442748091603052 [[178	184]	[166	170]	[244	249]	[14	18]	[166	170]	[192	194]] [2	4	1	6	0	5] [[47	53]	[207	211]	[376	381]	[528	532]	[733	737]	[960	962]] "[['EEEEEEE'	'VLWGVHH'	'/022/33'	'0133044'	'EEEEEEE'	'VLHSTQD'	'/032233'	'0143344']	['EEEE.'	'KSYVN'	'322/]'	'43304'	'EEE..'	'HTPIN'	'322Y]'	'43304']	['EEEESS'	'TFEATG'	'2131UU'	'324233'	'EEEESS'	'TFKDYG'	'2133UU'
1IKX_B 0.014784527676137 3.53733597524666 0.0384193194291986 [[1349	1353]	[1331	1352]	[1103	1107]	[1329	1341]	[1254	1259]	[1032	1036]] [2	4	1	6	0	5] [[48	52]	[195	209]	[309	313]	[539	551]	[772	777]	[960	964]] "[['EEEEE'	'LKTGK'	'03223'	'14334'	'EEEEE'	'LHSTQ'	'03223'	'14334']	['EEETTEEEEEEESSTT.EEEEE'	'KQGQGQWTYQIYQEPFKNLKTG'	'332ON32223/2VVNM]30322'	'4434343334034432441433'	'EEETTEEEEEEEEEE'	'KNIDGYFKIYSKHTP'	'33/ON213/223322'	'440433240334433']	['.SEEE'	'NKSVT'	']V2/2'	'44303'	'.SEEE'	'EKGIY'	']V2/2'
4K64_A 0.0016290660660671 2.51731228995581 0.4182908545727137 [[164	169]	[165	170]	[164	169]	[242	246]	[7	11]	[105	107]] [2	4	1	6	0	5] [[47	52]	[206	211]	[312	317]	[538	542]	[712	716]	[977	979]] "[['EEEEEE'	'IKKSYN'	'/33223'	'044334'	'EEEEEE'	'VLHSTQ'	'/03223'	'014334']	['EEEEE.'	'KKSYNN'	'33223]'	'443344'	'EEEE..'	'KHTPIN'	'3322Y]'	'443304']	['EEEEEE'	'IKKSYN'	'/33223'	'044334'	'EEEEEE'	'IYQTSN'	'/23223'
2R5K_C 0.0018643572667702 4.187092098126834 0.1884422110552759 [[165	168]	[163	167]	[391	398]	[327	333]	[126	145]	[395	397]] [2	4	1	6	0	5] [[49	52]	[205	209]	[364	371]	[594	600]	[656	667]	[977	979]] "[['EEEE'	'HWGK'	'3223'	'4334'	'EEEE'	'HSTQ'	'3223'	'4334']	['EEEEE'	'GEHWG'	'23322'	'34433'	'EEEEE'	'SKHTP'	'23322'	'34433']	['.HHHHHH.'	'NPSVLEDW'	']$$!""%%}'	'43301443'	'.HHHHHH.'	'DYSVLYNS'	']$$!""$%}'
3KIC_M 0.0097512300463633 4.4525853467916505 0.0369978858350947 [[308	310]	[316	326]	[231	234]	[674	677]	[676	686]	[262	266]] [2	4	1	6	0	5] [[51	53]	[201	211]	[448	451]	[547	550]	[715	725]	[968	972]] [['EEE'	'PKK'	'233'	'344'	'EEE'	'TQD'	'233'	'344']	['EEEEEEEEEE.'	'FNIQVKEVTQN'	'13/3/33/23]'	'24040440344'	'EEEEEEEEE..'	'FKIYSKHTPIN'	'13/223322Y]'	'24033443304']	['EEEE'	'DSQW'	'3232'	'4343'	'EEEE'	'NYNY'	'3232'
3C6U_B 0.0176160702491946 3.2758379050366737 0.0384193194291986 [[349	353]	[331	352]	[103	107]	[329	341]	[254	259]	[32	36]] [2	4	1	6	0	5] [[48	52]	[195	209]	[309	313]	[539	551]	[772	777]	[960	964]] "[['EEEEE'	'LKTGK'	'03223'	'14334'	'EEEEE'	'LHSTQ'	'03223'	'14334']	['EEETTEEEEEEEEETTEEEEEE'	'KQGQGQWTYQIYQEPFKNLKTG'	'332ON32223/233NM330322'	'4434343334034432441433'	'EEETTEEEEEEEEEE'	'KNIDGYFKIYSKHTP'	'33/ON213/223322'	'440433240334433']	['.SEEE'	'KKSVT'	']V2/2'	'44303'	'.SEEE'	'EKGIY'	']V2/2'
5YVU_B 0.0037949480320474 4.071332108539074 0.0629213483146065 [[442	446]	[69	79]	[402	405]	[444	448]	[366	372]	[210	213]] [2	4	1	6	0	5] [[47	51]	[200	205]	[359	362]	[592	596]	[776	782]	[957	960]] "[['EEEEE'	'ILAGP'	'/0122'	'01233'	'EEEEE'	'VLHST'	'/0322'	'01433']	['EEEGGGTEEEE'	'WADVRNDMISY'	'2136;:O1/22'	'32405442033'	'EEEEEE'	'YFKIYS'	'213/22'	'324033']	['.SEE'	'WDFV'	'}V1/'	'3420'	'.SEE'	'SNCV'	'}V1/'
3KIE_B 0.00457050606794 4.434916487675607 0.0558035714285711 [[308	310]	[316	326]	[342	346]	[674	677]	[676	686]	[262	266]] [2	4	1	6	0	5] [[51	53]	[201	211]	[434	438]	[547	550]	[715	725]	[968	972]] [['EEE'	'PKK'	'233'	'344'	'EEE'	'TQD'	'233'	'344']	['EEEEEEEEEE.'	'FNIQVKEVTQN'	'13/3/33/23]'	'24040440344'	'EEEEEEEEE..'	'FKIYSKHTPIN'	'13/223322Y]'	'24033443304']	['EEEE.'	'VFTDS'	'/123}'	'02343'	'EEEE.'	'IAWNS'	'/123}'
4QY0_K 0.0006314229466264 3.01304062449009 0.6713780918727907 [[157	159]	[3	6]	[235	240]	[158	175]	[182	186]	[184	188]] [2	4	1	6	0	5] [[50	52]	[227	230]	[432	437]	[573	595]	[773	777]	[978	982]] "[['EEE'	'TTN'	'223'	'334'	'EEE'	'STQ'	'223'	'334']	['EEEE'	'IELG'	'/302'	'0413'	'EEEE'	'VDLP'	'/302'	'0413']	['EEEEEE'	'NITFSH'	'3/2123'	'403234'	'EEEEEE'	'DVIAWN'	'3//123'
4XNZ_A 0.0006206185700564 8.061478025951372 0.2853260869565219 [[412	419]	[448	451]	[414	419]	[450	453]	[100	114]	[339	342]] [2	4	1	6	0	5] [[45	52]	[202	205]	[312	317]	[549	552]	[771	780]	[978	981]] "[['.SEEEEEE'	'GTITLPSK'	'}U/20223'	'33031334'	'.SEEEEEE'	'SSVLHSTQ'	'}U/03223'	'33014334']	['EEEE'	'NITG'	'3/22'	'4033'	'EEEE'	'KIYS'	'3/22'	'4033']	['EEEEEE'	'ITLPSK'	'/20223'	'031334'	'EEEEEE'	'IYQTSN'	'/23223'
6CS2_C 0.0196860495113733 1.7309230203429202 0.2333767926988263 [[1098	1106]	[188	208]	[261	306]	[536	599]	[634	768]	[939	963]] [2	4	1	6	0	5] [[38	46]	[195	215]	[274	319]	[550	613]	[648	786]	[957	981]] "[['.SSSEEE.S'	'TTDNTFVSG'	'}UVV21/}U'	'334432033'	'.SSSEE..S'	'YPDKVFRSS'	'}UVV/1^}U'	'334402533']	['EEETTEEEEEEEEE...BSSS'	'KNKDGFLYVYKGYQPIDVVRD'	'333ON102/23223}Y](RWV'	'444432130343343040054'	'EEETTEEEEEEEEEE...SSS'	'KNIDGYFKIYSKHTPINLVRD'	'33/ON213/223322Y]ZRWV'	'440433240334433041054']	['EEEEEE.TTS.EEEEEESSS.HHHHHHHHHT.SS..SEEEEEEEEE'	'TFMLKYDENGTITDAVDCSQNPLAELKCSVKSFEIDKGIYQTSNFR'	'211032]OOU}/231/3TUV]$""#%""%#$!O}TVY]V2/2322314'	'3221434443303420423443124142304324044303433425'	'EEEEEE.TTS.EEEEEETTS.HHHHHHHHTTSS...SEEEEEEEEE'	'TFLLKYNENGTITDAVDBALDPLSETKBTLKSFTVEKGIYQTSNFR'	'210032]OOU}/231/3QMS]$""$%$%\'$LOUT}Y]V2/2322314'
3JBA_B 0.0150376712900405 4.485454767607331 0.0221987315010572 [[367	369]	[357	370]	[119	122]	[331	336]	[33	38]	[399	401]] [2	4	1	6	0	5] [[51	53]	[198	208]	[449	452]	[595	600]	[714	719]	[977	979]] "[['EEE'	'GEE'	'233'	'344'	'EEE'	'TQD'	'233'	'344']	['TTTEEEEEEEEEEE'	'NTNFKEYLRHGEEY'	'ONO13320432332'	'43424431543443'	'TTEEEEEEEEE'	'DGYFKIYSKHT'	'ON213/22332'	'43324033443']	['EEEE'	'GHPL'	'2320'	'3431'	'EEEE'	'YNYL'	'2320'
6CRV_A 0.0120531172529872 2.2555054305671174 0.2081736909323115 [[41	57]	[206	223]	[261	314]	[516	599]	[633	768]	[844	847]	[939	963]] [2	4	1	6	0	3	5] [[37	53]	[213	230]	[274	327]	[530	613]	[647	786]	[862	865]	[957	981]] "[['B..SSEE..SEEEEEEE'	'YYPDEIFRSDTLYLTQD'	'+}}VV/1^}V2020233'	'33344025343131344'	'B.SSSEE..SEEEEEEE'	'YYPDKVFRSSVLHSTQD'	'+}UVV/1^}U/032233'	'33344025330143344']	['SSSPPP.B..BEEEEEEE'	'VRDLPSGFNTLKPIFKLP'	'RWVEGG}*]})32/1302'	'054133324314302413'	'SSSPPPS..PBEEEEEEE'	'VRDLPQGFSALEPLVDLP'	'RWVEGHU[}F)320/302'	'054134323214310413']	['EEEEEE.TTS.EEEEEETTSSHHHHHHHHHT.S...SEEEEEEEEEEPP..EEE'	'TFMLKYDENGTITDAVDCSQNPLAELKCSVKSFEIDKGIYQTSNFRVVPSGDVV'
6IK9_B 0.0247019988401689 3.1732782378955697 0.0316248636859324 [[349	353]	[331	352]	[350	353]	[329	341]	[364	376]	[32	36]] [2	4	1	6	0	5] [[48	52]	[195	209]	[314	317]	[539	551]	[773	782]	[960	964]] "[['EEEEE'	'LKTGK'	'03223'	'14334'	'EEEEE'	'LHSTQ'	'03223'	'14334']	['EEETTEEEEEEESSTT.EEEEE'	'KQGQGQWTYQIYQEPFKNLKTG'	'332ON32223/2VVNM]30322'	'4434343334034432441433'	'EEETTEEEEEEEEEE'	'KNIDGYFKIYSKHTP'	'33/ON213/223322'	'440433240334433']	['EEEE'	'KTGK'	'3223'	'4334'	'EEEE'	'QTSN'	'3223'
6ACK_B 0.0187279611332278 1.9959784974465464 0.1707920792079209 [[42	49]	[254	260]	[261	440]	[500	597]	[705	764]	[939	965]] [2	4	1	6	0	5] [[38	45]	[203	209]	[274	449]	[514	611]	[723	782]	[957	983]] "[['.SSS....'	'YPDEIFRS'	'}UVVY[^}'	'33440253'	'.SSSEE..'	'YPDKVFRS'	'}UVV/1^}'	'33440253']	['EEE.EEE'	'VGYLKPT'	'/22Z322'	'0331433'	'EEEEEEE'	'IYSKHTP'	'/223322'	'0334433']	['EEEEEE.SSS.EEEEEESTT.HHHHHHHHHT.SS..SEEEEEEE..B...EE...........SHHHHTT.S....STT.EEEEE.S.B...TTTSS.S..S..EESSS.STTGGGS.BS.EEEEEEEE.TTTTTT.SSS..TTHHHHT....SS...EEEEEE.TTTTS.TT...S.EE'	'TFMLKYDENGTITDAVDOSQNPLAELKOSVKSFEIDKGIYQTSNFRVVPSGDVVRFPNITNLPPFGEVFNATKFPSVYAWERKKISNPVADYSVLYNSTFFSTFKQYGVSATKLNDLRFSNVYADSFVVKGDDVRQIAPGQTGVIADYNYKLPDDFMGQVLAWNTRNIDATSTGNYNYKY'	'211032]VVU}/231/3XNO]$""#%""%\'$!O}TVY]V2/23223[^(Y}}23YY^[}]Y}]Z}U#$%!MO[U][}}RNM}3433/}V}([]}NKLUV}U[[U}[33UUR}TNO7::S^*U]/21321//]NOOKPOYTUU]}NK!#%$O}]Z}VV[[}3/0123}POKOT}NN}]}V}32'	'322143444330342046344312414630432404430343342500333400523403413323402423423303234544034302433013433223324433032341441523403243200434405402334330024343413442234012343540423333434343'	'EEEEEE.TTS.EEEEEETTS.HHHHHHHHTTSS...SEEEEEEEEEPPP.SEEEE.....PBP..HHHHT.S.PPBGGG.EEEEE.SEE..HHHHHH.TT.SEEEESSS.TTSTTT..BSEEEEEEEEEEGGGGGGSSTT..STTTTTT....TT..EEEEEEE.TTTT..--.EE'	'TFLLKYNENGTITDAVDBALDPLSETKBTLKSFTVEKGIYQTSNFRVQPTESIVRFPNITNLCPFGEVFNATRFASVYAWNRKRISNCVADYSVLYNSASFSTFKDYGVSPTKLNDLEFTNVYADSFVIRGDEVRQIAPGQTGKIADYNYKLPDDFTGDVIAWNSNNLDSK--GNY'	'210032]OOU}/231/3QMS]$""$%$%\'$LOUT}Y]V2/2322314DHG}V2//4[}]Y}H)F}[$%!#O[U^FF+698}3434/}V1/[]$$!""$%}MN[U2133UUR}NNVLOOZ]*U3/21321//49::6;:RTNN]}UOKMONO}]Z}OO[}23//123}OOLO}]--}32'
3SHM_O 0.0072187017832905 4.463890456678103 0.0422832980972516 [[676	678]	[323	327]	[343	348]	[406	411]	[676	686]	[352	355]	[298	302]] [2	4	1	6	0	3	5] [[50	52]	[202	206]	[434	439]	[561	566]	[715	725]	[862	865]	[960	964]] "[['EEE'	'TGQ'	'223'	'334'	'EEE'	'STQ'	'223'	'334']	['EEEEE'	'EVTTN'	'3/223'	'40334'	'EEEEE'	'KIYSK'	'3/223'	'40334']	['EEEETT'	'VFSDSE'
3CSQ_C 0.01326817002535 2.130156302636811 0.2238033635187584 [[292	294]	[281	294]	[179	183]	[318	325]	[92	96]	[22	25]] [2	4	1	6	0	5] [[50	52]	[201	206]	[436	440]	[597	606]	[761	765]	[959	962]] "[['EEE'	'WTK'	'223'	'334'	'EEE'	'STQ'	'223'	'334']	['EEEEESS....EEE'	'FNVIDGKEYQGWTK'	'13//3UV]}]}223'	'24004344343334'	'EEEEEE'	'FKIYSK'	'13/223'	'240334']	['EE.TT'	'SQGEN'	'23}OO'	'34344'	'EE.TT'	'WNSNN'	'23}OO'
6E1R_C 0.0088785825450453 3.329307127234531 0.0558035714285711 [[628	632]	[618	633]	[694	701]	[692	699]	[643	648]	[291	297]] [2	4	1	6	0	5] [[49	53]	[201	208]	[311	318]	[592	599]	[719	724]	[958	964]] "[['ETEEE'	'HNYKK'	'3O233'	'44344'	'EEEEE'	'HSTQD'	'32233'	'43344']	['EEEEEEE.SEETEEEE'	'AKITNLTSYKHNYKKT'	'13/2302}U33O2332'	'2403413334443443'	'EEEEEEEE'	'FKIYSKHT'	'13/22332'	'24033443']	['EEEEEEEE'	'YISQIGSA'	'2/23/221'	'30340332'	'EEEEEEEE'	'GIYQTSNF'	'2/232231'
4BH0_C 0.0009241876219872 4.157419659965855 0.5136000000000001 [[271	274]	[271	276]	[276	283]	[238	242]	[11	26]	[101	107]] [2	4	1	6	0	5] [[50	53]	[204	209]	[376	383]	[538	542]	[658	666]	[977	983]] "[['EEEE'	'YGNH'	'2233'	'3344'	'EEEE'	'STQD'	'2233'	'3344']	['EEEEEE'	'YGNHNT'	'223332'	'334443'	'EEEEEE'	'YSKHTP'	'223322'	'334433']	['ESEE.SS.'	'TKKQTPIG'	'2V33}UR}'	'34443303'	'EEEESSS.'	'TFKDYGVS'	'2133UUR}'
5F4U_B 0.0011170498284932 8.153300003238757 0.0961761297798378 [[225	239]	[444	451]	[441	449]	[295	300]	[100	114]	[342	345]] [2	4	1	6	0	5] [[47	52]	[200	209]	[393	401]	[551	556]	[771	780]	[977	980]] "[['EEEE..TT..SEEEE'	'ILKKNNKTFNGTGPK'	'/033]]ON[]U2223'	'014444432433334'	'EEEEEE'	'VLHSTQ'	'/03223'	'014334']	['EEEEEEEE'	'TMNSNITG'	'21323/22'	'32434033'	'EEEEEEEEEE'	'YFKIYSKHTP'	'213/223322'	'3240334433']	['S.EEEEEEE'	'GEITMNSNI'	'U]/21323/'	'340324340'	'SEEEEEEEE'	'TNVYADSFV'	'U3/21321/'
3SHM_C 0.007231495836953 4.463949537878813 0.0418502202643173 [[676	678]	[323	327]	[343	348]	[406	411]	[676	686]	[352	355]	[298	302]] [2	4	1	6	0	3	5] [[50	52]	[202	206]	[434	439]	[561	566]	[715	725]	[862	865]	[960	964]] "[['EEE'	'TGQ'	'223'	'334'	'EEE'	'STQ'	'223'	'334']	['EEEEE'	'EVTTN'	'3/223'	'40334'	'EEEEE'	'KIYSK'	'3/223'	'40334']	['EEEETT'	'VFSDSE'
6D8B_A 0.0021511229500212 2.345095393875812 0.4098360655737698 [[157	160]	[224	227]	[156	160]	[12	15]	[190	196]	[98	102]] [2	4	1	6	0	5] [[49	52]	[224	227]	[313	317]	[571	574]	[661	667]	[977	981]] "[['EEEE'	'KSYK'	'3223'	'4334'	'EEEE'	'HSTQ'	'3223'	'4334']	['EEEE'	'HWLI'	'320/'	'4310'	'EEEE'	'EPLV'	'320/'	'4310']	['EEEEE'	'TKSYK'	'23223'	'34334'	'EEEEE'	'YQTSN'	'23223'
6NC3_A 0.0015120624161728 5.1068618761947615 0.2097186700767257 [[443	448]	[442	451]	[438	448]	[317	323]	[35	40]	[342	345]] [2	4	1	6	0	5] [[47	52]	[196	205]	[307	317]	[592	598]	[719	724]	[977	980]] "[['EEEEEE'	'IRHSSN'	'/43223'	'054334'	'EEEEEE'	'VLHSTQ'	'/03223'	'014334']	['EEEEEEEEEE'	'QIRHSSNITG'	'3/43223/22'	'4054334033'	'EETTEEEEEE'	'NIDGYFKIYS'	'3/ON213/22'	'4043324033']	['...EEEEEEEE'	'PIKGQIRHSSN'	'}Y]23/43223'	'30434054334'	'...SEEEEEEE'	'TVEKGIYQTSN'	'}Y]V2/23223'
4G1Q_A 0.0184347211360151 4.80928773452494 0.0128479657387574 [[349	353]	[331	352]	[103	107]	[51	56]	[474	478]	[523	527]] [2	4	1	6	0	5] [[48	52]	[195	209]	[309	313]	[526	531]	[775	779]	[960	964]] "[['EEEEE'	'LKTGK'	'03223'	'14334'	'EEEEE'	'LHSTQ'	'03223'	'14334']	['EEETTEEEEEEESSTT.EEEEE'	'KQGQGQWTYQIYQEPFKNLKTG'	'332ON32223/2VVNM]30322'	'4434343334034432441433'	'EEETTEEEEEEEEEE'	'KNIDGYFKIYSKHTP'	'33/ON213/223322'	'440433240334433']	['.SEEE'	'KKSVT'	']V2/2'	'44303'	'.SEEE'	'EKGIY'	']V2/2'
2X85_A 0.0048545219908549 3.8812773797016673 0.0605381165919276 [[689	691]	[634	637]	[654	660]	[341	345]	[686	691]	[144	146]] [2	4	1	6	0	5] [[50	52]	[227	230]	[371	377]	[593	597]	[720	725]	[979	981]] "[['EEE'	'GYN'	'223'	'334'	'EEE'	'STQ'	'223'	'334']	['EEEE'	'VNLT'	'/302'	'0413'	'EEEE'	'VDLP'	'/302'	'0413']	['.TT.SEE'	'YAWVTSA'	'}MNYU21'	'3230332'	'.TT.SEE'	'SASFSTF'	'}MN[U21'
3KIC_T 0.0097528409025764 4.452569130782552 0.0395604395604394 [[308	310]	[316	326]	[231	234]	[674	677]	[676	686]	[262	266]] [2	4	1	6	0	5] [[51	53]	[201	211]	[448	451]	[547	550]	[715	725]	[968	972]] [['EEE'	'PKK'	'233'	'344'	'EEE'	'TQD'	'233'	'344']	['EEEEEEEEEE.'	'FNIQVKEVTQN'	'13/3/33/23]'	'24040440344'	'EEEEEEEEE..'	'FKIYSKHTPIN'	'13/223322Y]'	'24033443304']	['EEEE'	'DSQW'	'3232'	'4343'	'EEEE'	'NYNY'	'3232'
4K67_G 0.0017212839796043 3.3318050960408767 0.3690303907380599 [[164	169]	[165	170]	[277	282]	[242	246]	[4	10]	[103	108]] [2	4	1	6	0	5] [[47	52]	[206	211]	[448	453]	[538	542]	[661	667]	[957	962]] "[['EEEEEE'	'IKKSYN'	'/33223'	'044334'	'EEEEEE'	'VLHSTQ'	'/03223'	'014334']	['EEEEE.'	'KKSYNN'	'33223]'	'443344'	'EEEE..'	'KHTPIN'	'3322Y]'	'443304']	['EEEESE'	'NTNTKW'	'3232V2'	'434343'	'EEEEEE'	'NYNYLY'	'323202'
6CRV_C 0.0120527433362012 2.2554804314574395 0.2414698162729651 [[41	57]	[206	223]	[261	314]	[516	599]	[633	768]	[844	847]	[939	963]] [2	4	1	6	0	3	5] [[37	53]	[213	230]	[274	327]	[530	613]	[647	786]	[862	865]	[957	981]] "[['B..SSEE..SEEEEEEE'	'YYPDEIFRSDTLYLTQD'	'+}}VV/1^}V2020233'	'33344025343131344'	'B.SSSEE..SEEEEEEE'	'YYPDKVFRSSVLHSTQD'	'+}UVV/1^}U/032233'	'33344025330143344']	['SSSPPP.B..BEEEEEEE'	'VRDLPSGFNTLKPIFKLP'	'RWVEGG}*]})32/1302'	'054133324314302413'	'SSSPPPS..PBEEEEEEE'	'VRDLPQGFSALEPLVDLP'	'RWVEGHU[}F)320/302'	'054134323214310413']	['EEEEEE.TTS.EEEEEETTSSHHHHHHHHHT.S...SEEEEEEEEEEPP..EEE'	'TFMLKYDENGTITDAVDYSQNPLAELKYSVKSFEIDKGIYQTSNFRVVPSGDVV'
6QGM_a 0.0200894633534306 5.073133279730338 0.0031712473572944 [[198	201]	[198	201]	[283	288]	[282	288]	[363	371]	[58	61]] [2	4	1	6	0	5] [[50	53]	[204	207]	[311	316]	[593	599]	[767	780]	[957	960]] "[['EEEE'	'GYQK'	'2233'	'3344'	'EEEE'	'STQD'	'2233'	'3344']	['EEEE'	'GYQK'	'2233'	'3344'	'EEEE'	'YSKH'	'2233'	'3344']	['EEEEEE'	'WVWNIP'	'2/23/2'	'303403'	'EEEEEE'	'GIYQTS'	'2/2322'
4DJ6_A 0.0020179569660567 2.3500870509324767 0.4204204204204198 [[157	160]	[224	227]	[156	160]	[12	15]	[190	196]	[98	102]] [2	4	1	6	0	5] [[49	52]	[224	227]	[313	317]	[571	574]	[661	667]	[977	981]] "[['EEEE'	'KSYK'	'3223'	'4334'	'EEEE'	'HSTQ'	'3223'	'4334']	['EEEE'	'HWLI'	'320/'	'4310'	'EEEE'	'EPLV'	'320/'	'4310']	['EEEEE'	'TKSYK'	'23223'	'34334'	'EEEEE'	'YQTSN'	'23223'
5J37_B 0.0007692782794934 9.328165240114975 0.0737797956867198 [[211	213]	[98	103]	[227	238]	[211	214]	[81	85]] [2	4	1	0	5] [[49	51]	[224	229]	[311	319]	[733	736]	[977	981]] "[['EEE'	'HYG'	'322'	'433'	'EEE'	'HST'	'322'	'433']	['EEEEEE'	'DYRIKL'	'324/30'	'435041'	'EEEEEE'	'EPLVDL'	'320/30'	'431041']	['EEEEEEEEEEEE'	'YVTKLTLYVQFR'	'2/230202/314'	'303413130425'	'EEEEEEEEE'	'GIYQTSNFR'	'2/2322314'	'303433425']	['EEEE'	'HYGI'	'322/'	'4330'
6Y62_A 0.0010653703216293 7.458831615883191 0.2596537949400799 [[76	80]	[75	78]	[206	211]	[365	374]	[362	372]	[278	281]] [2	4	1	6	0	5] [[49	53]	[206	209]	[448	453]	[547	556]	[715	725]	[980	983]] "[['EEEEE'	'QSYTQ'	'32223'	'43334'	'EEEEE'	'HSTQD'	'32233'	'43344']	['EEEE'	'QQSY'	'3322'	'4433'	'EEEE'	'KHTP'	'3322'	'4433']	['EEEEEE'	'ETLTLP'	'320202'	'431313'	'EEEEEE'	'NYNYLY'	'323202'
4OP7_A 0.0056565053206235 6.941348434957041 0.0271444082518999 [[298	302]	[518	522]	[517	521]	[383	389]	[346	352]] [2	4	1	6	0] [[49	53]	[207	211]	[397	401]	[592	598]	[715	721]] [['EEEEE'	'NYTMN'	'32213'	'43324'	'EEEEE'	'HSTQD'	'32233'	'43344']	['EEEE.'	'DSWVN'	'322/]'	'43304'	'EEE..'	'HTPIN'	'322Y]'	'43304']	['EEEEE'	'FDSWV'	'1322/'	'24330'	'EEEEE'	'ADSFV'	'1321/'	'24320']	['EEEEEEE'	'FTPVGVI'	'122/2//'	'2330300'
3KIC_H 0.0097520553534379 4.45256340652988 0.0429988974641677 [[308	310]	[316	326]	[231	234]	[674	677]	[676	686]	[262	266]] [2	4	1	6	0	5] [[51	53]	[201	211]	[448	451]	[547	550]	[715	725]	[968	972]] [['EEE'	'PKK'	'233'	'344'	'EEE'	'TQD'	'233'	'344']	['EEEEEEEEEE.'	'FNIQVKEVTQN'	'13/3/33/23]'	'24040440344'	'EEEEEEEEE..'	'FKIYSKHTPIN'	'13/223322Y]'	'24033443304']	['EEEE'	'DSQW'	'3232'	'4343'	'EEEE'	'NYNY'	'3232'
3FKU_C 0.0020656537899525 2.319849077464053 0.4442748091603052 [[178	184]	[137	146]	[137	140]	[14	18]	[275	280]	[105	111]] [2	4	1	6	0	5] [[47	53]	[200	209]	[396	399]	[528	532]	[723	728]	[977	983]] "[['EEEEEEE'	'VLWGIHH'	'/022/33'	'0133044'	'EEEEEEE'	'VLHSTQD'	'/032233'	'0143344']	['EEEEETTEEE'	'SAHPYQGKSS'	'21322ON322'	'3243343433'	'EEEEEEEEEE'	'YFKIYSKHTP'	'213/223322'	'3240334433']	['EEEE'	'SAHP'	'2132'	'3243'	'EEEE'	'YADS'	'2132'
6SK6_A 0.0194439623523223 1.4952955564259167 0.3611510791366905 [[203	207]	[20	22]	[128	133]	[119	131]	[129	134]	[67	71]] [2	4	1	6	0	5] [[37	41]	[209	211]	[431	436]	[592	598]	[691	696]	[977	981]] "[['BBSSS'	'GYSHD'	'++UVV'	'33344'	'B.SSS'	'YYPDK'	'+}UVV'	'33344']	['E..'	'SIK'	'2Y]'	'304'	'E..'	'PIN'	'2Y]'	'304']	['EEEEEE'	'YTIIAT'	'22//12'	'330023'	'EEEEEE'	'GDVIAW'	'23//12'
4QY1_O 0.0013468535041609 2.794777088386344 0.5233494363929141 [[157	159]	[3	6]	[235	240]	[158	175]	[182	186]	[100	102]] [2	4	1	6	0	5] [[50	52]	[227	230]	[432	437]	[573	595]	[773	777]	[978	980]] [['EEE'	'TTN'	'223'	'334'	'EEE'	'STQ'	'223'	'334']	['EEEE'	'IQLG'	'/302'	'0413'	'EEEE'	'VDLP'	'/302'	'0413']	['EEEEEE'	'NITFSH'	'3/2123'	'403234'	'EEEEEE'	'DVIAWN'	'3//123'
7JZJ_D 0.0007585437551443 9.015852323659429 0.1383874849578814 [[74	76]	[304	308]	[304	307]	[234	237]	[90	95]	[265	269]] [2	4	1	6	0	5] [[47	49]	[200	204]	[399	402]	[605	608]	[662	667]	[960	964]] "[['EEE'	'ILE'	'/03'	'014'	'EEE'	'VLH'	'/03'	'014']	['EEEEE'	'TMVIT'	'21//2'	'32003'	'EEEEE'	'YFKIY'	'213/2'	'32403']	['EEEE'	'TMVI'	'21//'	'3200'	'EEEE'	'SFVI'	'21//'
4DJ7_C 0.0024131061405508 2.3262280206326613 0.4333333333333331 [[157	160]	[224	227]	[156	160]	[12	15]	[190	196]	[98	102]] [2	4	1	6	0	5] [[49	52]	[224	227]	[313	317]	[571	574]	[661	667]	[977	981]] "[['EEEE'	'KSYK'	'3223'	'4334'	'EEEE'	'HSTQ'	'3223'	'4334']	['EEEE'	'HWLI'	'320/'	'4310'	'EEEE'	'EPLV'	'320/'	'4310']	['EEEEE'	'TKSYK'	'23223'	'34334'	'EEEEE'	'YQTSN'	'23223'
3I0R_B 0.017269040718872 3.33084480462523 0.045303867403315 [[349	353]	[327	352]	[412	415]	[334	341]	[254	259]	[32	36]] [2	4	1	6	0	5] [[48	52]	[201	209]	[447	450]	[544	551]	[772	777]	[960	964]] "[['EEEEE'	'LKTGK'	'03223'	'14334'	'EEEEE'	'LHSTQ'	'03223'	'14334']	['EEEEE.STTEEEEEEESSTT.EEEEE'	'AEIQKQGQGQWTYQIYQEPFKNLKTG'	'13/33]UON32223/2VVNM]30322'	'24044434343334034432441433'	'EEEEEEEEE'	'FKIYSKHTP'	'13/223322'	'240334433']	['.EEE'	'PEWE'	'}323'	'3434'	'.EEE'	'GNYN'	'}323'
4NWV_A 0.0010899057275762 6.586554063364689 0.3399433427762037 [[50	54]	[202	207]	[291	297]	[280	285]	[291	298]	[378	380]] [2	4	1	6	0	5] [[48	52]	[224	229]	[312	318]	[593	598]	[666	673]	[960	962]] "[['EEEEE'	'LKGCD'	'03213'	'14324'	'EEEEE'	'LHSTQ'	'03223'	'14334']	['EEEEEE'	'EWVVEL'	'32//30'	'430041'	'EEEEEE'	'EPLVDL'	'320/30'	'431041']	['EEEEEEE'	'VYQSVEA'	'/232/31'	'0343042'	'EEEEEEE'	'IYQTSNF'	'/232231'
3CPE_A 0.0238360823079775 3.8655219735552415 0.0282608695652175 [[428	431]	[423	431]	[42	46]	[537	541]	[106	112]	[503	508]] [2	4	1	6	0	5] [[47	50]	[200	208]	[420	424]	[603	607]	[771	777]	[959	964]] "[['EEEE'	'VLHS'	'/032'	'0143'	'EEEE'	'VLHS'	'/032'	'0143']	['EEEEEEEEE'	'WEQVGVLHS'	'233/2/032'	'344030143'	'EEEEEEEEE'	'YFKIYSKHT'	'213/22332'	'324033443']	['TTT..'	'QWDGK'	'ONO}]'	'43434'	'TTT..'	'DYNYK'	'ONO}]'
6KDJ_B 0.0191985593549348 3.17047653783018 0.045303867403315 [[349	353]	[331	352]	[350	353]	[329	341]	[364	376]	[32	36]] [2	4	1	6	0	5] [[48	52]	[195	209]	[314	317]	[539	551]	[773	782]	[960	964]] "[['EEEEE'	'LKTGK'	'03223'	'14334'	'EEEEE'	'LHSTQ'	'03223'	'14334']	['EEETTEEEEEEESSTT.EEEEE'	'KQGQGQWTYQIYQEPFKNLKTG'	'332ON32223/2VVNM]30322'	'4434343334034432441433'	'EEETTEEEEEEEEEE'	'KNIDGYFKIYSKHTP'	'33/ON213/223322'	'440433240334433']	['EEEE'	'KTGK'	'3223'	'4334'	'EEEE'	'QTSN'	'3223'
4JF7_A 0.0002403451984411 5.001730395269334 0.4968354430379738 [[510	513]	[509	513]	[524	530]	[295	309]	[65	69]] [2	4	1	0	5] [[50	53]	[203	207]	[313	319]	[714	726]	[977	981]] "[['EEEE'	'SSQQ'	'2233'	'3344'	'EEEE'	'STQD'	'2233'	'3344']	['EEEEE'	'ISSQQ'	'/2233'	'03344'	'EEEEE'	'IYSKH'	'/2233'	'03344']	['EEEEEEE'	'GHTTOFR'	'2322514'	'3433625'	'EEEEEEE'	'YQTSNFR'	'2322314'	'3433425']	['EEETTEEEEEEEEEE'	'VYYLGWVLFPIYGGV'	'/22LN2/012/222/'	'033133012303330'
3SHM_I 0.0072300706427652 4.463784891470137 0.0487804878048783 [[676	678]	[323	327]	[343	348]	[406	411]	[676	686]	[352	355]	[298	302]] [2	4	1	6	0	3	5] [[50	52]	[202	206]	[434	439]	[561	566]	[715	725]	[862	865]	[960	964]] "[['EEE'	'TGQ'	'223'	'334'	'EEE'	'STQ'	'223'	'334']	['EEEEE'	'EVTTN'	'3/223'	'40334'	'EEEEE'	'KIYSK'	'3/223'	'40334']	['EEEETT'	'VFSDSE'
6KDO_B 0.0199053171578657 3.1419400199588194 0.0441501103752761 [[349	353]	[331	352]	[350	353]	[329	341]	[364	376]	[32	36]] [2	4	1	6	0	5] [[48	52]	[195	209]	[314	317]	[539	551]	[773	782]	[960	964]] "[['EEEEE'	'LKTGK'	'03223'	'14334'	'EEEEE'	'LHSTQ'	'03223'	'14334']	['EEETTEEEEEEESSTT.EEEEE'	'KQGQGQWTYQIYQEPFKNLKTG'	'332ON32223/2VVNM]30322'	'4434343334034432441433'	'EEETTEEEEEEEEEE'	'KNIDGYFKIYSKHTP'	'33/ON213/223322'	'440433240334433']	['EEEE'	'KTGK'	'3223'	'4334'	'EEEE'	'QTSN'	'3223'
4K63_G 0.0016611659001605 3.4076344778839527 0.3952802359882006 [[164	169]	[165	170]	[277	282]	[242	246]	[4	10]	[105	111]] [2	4	1	6	0	5] [[47	52]	[206	211]	[448	453]	[538	542]	[661	667]	[977	983]] "[['EEEEEE'	'IKKSYN'	'/33223'	'044334'	'EEEEEE'	'VLHSTQ'	'/03223'	'014334']	['EEEEE.'	'KKSYNN'	'33223]'	'443344'	'EEEE..'	'KHTPIN'	'3322Y]'	'443304']	['EEEESE'	'NTNTKW'	'3232V2'	'434343'	'EEEEEE'	'NYNYLY'	'323202'
3M6S_K 0.0028187643551552 2.451470996516715 0.3690303907380599 [[175	181]	[4	7]	[239	243]	[161	166]	[163	167]	[61	63]] [2	4	1	6	0	5] [[47	53]	[202	205]	[394	398]	[546	551]	[733	737]	[980	982]] "[['EEEEEEE'	'VLWGIHH'	'/022/33'	'0133044'	'EEEEEEE'	'VLHSTQD'	'/032233'	'0143344']	['EEEE'	'EIGY'	'3/22'	'4033'	'EEEE'	'KIYS'	'3/22'	'4033']	['EEEEE'	'KITFE'	'3/213'	'40324'	'EEEEE'	'NVYAD'	'3/213'
4LCX_A 0.0033907664890282 2.422102419065773 0.3690303907380599 [[157	160]	[273	279]	[156	160]	[12	15]	[190	196]	[98	102]] [2	4	1	6	0	5] [[49	52]	[204	210]	[313	317]	[571	574]	[661	667]	[977	981]] "[['EEEE'	'KSYK'	'3223'	'4334'	'EEEE'	'HSTQ'	'3223'	'4334']	['EETTEE.'	'YYSGGTI'	'22NN22Y'	'3333330'	'EEEEEE.'	'YSKHTPI'	'223322Y'	'3344330']	['EEEEE'	'TKSYK'	'23223'	'34334'	'EEEEE'	'YQTSN'	'23223'
6D8D_C 0.0017423892103711 2.403632170938258 0.4712286158631416 [[157	160]	[157	161]	[156	160]	[12	15]	[190	196]	[98	102]] [2	4	1	6	0	5] [[49	52]	[207	211]	[313	317]	[571	574]	[661	667]	[977	981]] "[['EEEE'	'KSYK'	'3223'	'4334'	'EEEE'	'HSTQ'	'3223'	'4334']	['EEEE.'	'KSYKN'	'3223]'	'43344'	'EEE..'	'HTPIN'	'322Y]'	'43304']	['EEEEE'	'TKSYK'	'23223'	'34334'	'EEEEE'	'YQTSN'	'23223'
6WXB_A 0.0088077553470992 5.070460782263048 0.0380549682875266 [[50	61]	[131	134]	[439	443]	[164	182]	[416	443]	[494	497]] [2	4	1	6	0	5] [[41	50]	[205	208]	[296	300]	[585	598]	[761	779]	[957	960]] "[['SEE.SSS.EEEE'	'KICNNPHRILDG'	'V/1]VUV^/032'	'402443450143'	'SEE..SEEEE'	'KVFRSSVLHS'	'V/1^}U/032'	'4025330143']	['EEEE'	'TQNG'	'2332'	'3443'	'EEEE'	'SKHT'	'2332'	'3443']	['HHHHH'	'LTDSE'	'""$%$%'	'13434'	'HHHHH'	'LSETK'	'""$%$%'
6D8D_A 0.0017650808134955 2.4065505307703665 0.4621329211746525 [[157	160]	[157	161]	[156	160]	[12	15]	[190	196]	[98	102]] [2	4	1	6	0	5] [[49	52]	[207	211]	[313	317]	[571	574]	[661	667]	[977	981]] "[['EEEE'	'KSYK'	'3223'	'4334'	'EEEE'	'HSTQ'	'3223'	'4334']	['EEEE.'	'KSYKN'	'3223]'	'43344'	'EEE..'	'HTPIN'	'322Y]'	'43304']	['EEEEE'	'TKSYK'	'23223'	'34334'	'EEEEE'	'YQTSN'	'23223'
4LDB_B 0.0005799473723443 8.679731267306662 0.3066298342541438 [[74	76]	[304	308]	[304	307]	[205	208]	[234	237]	[265	269]] [2	4	1	6	0	5] [[47	49]	[200	204]	[399	402]	[593	596]	[778	781]	[960	964]] "[['EEE'	'ILE'	'/03'	'014'	'EEE'	'VLH'	'/03'	'014']	['EEEEE'	'TMVIT'	'21//2'	'32003'	'EEEEE'	'YFKIY'	'213/2'	'32403']	['EEEE'	'TMVI'	'21//'	'3200'	'EEEE'	'SFVI'	'21//'
2IC3_B 0.0285342907216775 3.097027368380452 0.0361445783132532 [[336	340]	[327	342]	[412	415]	[403	407]	[254	259]	[32	36]] [2	4	1	6	0	5] [[49	53]	[201	208]	[447	450]	[602	606]	[772	777]	[960	964]] "[['EEEEE'	'QWTYQ'	'32223'	'43334'	'EEEEE'	'HSTQD'	'32233'	'43344']	['EEEE..SSSEEEEEEE'	'AEIQKQGQGQWTYQIY'	'13/3]]UVU32223/2'	'2404443434333403'	'EEEEEEEE'	'FKIYSKHT'	'13/22332'	'24033443']	['.EEE'	'PEWE'	'}323'	'3434'	'.EEE'	'GNYN'	'}323'
3U7Y_G 0.0004325889769059 8.184526592475468 0.3456614509246083 [[225	239]	[448	451]	[205	209]	[450	453]	[100	106]	[339	342]] [2	4	1	6	0	5] [[47	52]	[202	205]	[329	333]	[549	552]	[771	777]	[978	981]] "[['EEEE..TT..SEEEE'	'ILKHNDKNFNGTGPH'	'/033]]OO[]U2223'	'014444442433334'	'EEEEEE'	'VLHSTQ'	'/03223'	'014334']	['EEEE'	'NITG'	'3/22'	'4033'	'EEEE'	'KIYS'	'3/22'	'4033']	['.....'	'FPKIS'	'[}]Y}'	'23403'	'.....'	'FPNIT'	'[}]Y}'
3KIE_T 0.0045710494192732 4.434950865032146 0.0641169853768275 [[308	310]	[316	326]	[342	346]	[674	677]	[676	686]	[262	266]] [2	4	1	6	0	5] [[51	53]	[201	211]	[434	438]	[547	550]	[715	725]	[968	972]] [['EEE'	'PKK'	'233'	'344'	'EEE'	'TQD'	'233'	'344']	['EEEEEEEEEE.'	'FNIQVKEVTQN'	'13/3/33/23]'	'24040440344'	'EEEEEEEEE..'	'FKIYSKHTPIN'	'13/223322Y]'	'24033443304']	['EEEE.'	'VFTDS'	'/123}'	'02343'	'EEEE.'	'IAWNS'	'/123}'
6CK9_G 0.0136769835444197 1.9099418952331104 0.3475783475783476 [[225	239]	[155	173]	[156	161]	[296	302]	[35	40]	[106	108]] [2	4	1	6	0	5] [[47	52]	[195	208]	[394	399]	[552	558]	[719	724]	[978	980]] [['EEEE..TT..SEEEE'	'ILKKNNKTFNGTGPK'	'/033]]ON[]U2223'	'014444432433334'	'EEEEEE'	'VLHSTQ'	'/03223'	'014334']	['EEEEEEEESSSSS.EEEEE'	'KNISFNTTTEIRDKKQKEY'	'33/21322UVRWV]33332'	'4403243334054444443'	'EEETTEEEEEEEEE'	'KNIDGYFKIYSKHT'	'33/ON213/22332'	'44043324033443']	['EEEEEE'	'NISFNT'	'3/2132'	'403243'	'EEEEEE'	'NVYADS'	'3/2132'
5JW4_E 0.001262973193747 3.639872653234173 0.5039745627980925 [[271	274]	[271	276]	[254	257]	[238	242]	[3	7]	[101	107]] [2	4	1	6	0	5] [[50	53]	[204	209]	[431	434]	[538	542]	[712	716]	[977	983]] "[['EEEE'	'YGNN'	'2233'	'3344'	'EEEE'	'STQD'	'2233'	'3344']	['EEEEEE'	'YGNNNT'	'223332'	'334443'	'EEEEEE'	'YSKHTP'	'223322'	'334433']	['EEEE'	'YKIV'	'23//'	'3400'	'EEEE'	'GDVI'	'23//'
6ACK_A 0.0222184058622831 1.8625606503754468 0.2513227513227516 [[41	57]	[254	260]	[261	389]	[506	549]	[700	759]	[939	957]] [2	4	1	6	0	5] [[37	53]	[203	209]	[274	402]	[520	563]	[718	777]	[957	975]] "[['B.SSSB...S.EEEEEE'	'YYPDEIFRSDTLYLTQD'	'+}UVV([^}V}020233'	'33344025343131344'	'B.SSSEE..SEEEEEEE'	'YYPDKVFRSSVLHSTQD'	'+}UVV/1^}U/032233'	'33344025330143344']	['EEE.EEE'	'VGYLKPT'	'/22Z322'	'0331433'	'EEEEEEE'	'IYSKHTP'	'/223322'	'0334433']	['EEEEEE.TTS.EEEEEESSS.HHHHHHHHHT.SS..SS.EE.S.EE....EE.....S...B.THHHHTS.S....STT.EEEEE.S.B..S.TTTS....S.EEESSS.SGGGGGS.BS.EEEEEEEE'	'TFMLKYDENGTITDAVDBSQNPLAELKBSVKSFEIDKGIYQTSNFRVVPSGDVVRFPNITNLCPFGEVFNATKFPSVYAWERKKISNCVADYSVLYNSTFFSTFKDYGVSATKLNDLEFSNVYADSFVV'	'211032]OOU}/231/3XUV]$""#%""%\'$!O}TVY]VUY23}U]14YY}}23YY^[}VY}])[N#$%!MV[U][}}RNM}3433/}V[([]U}KLNV}}[[U}133UUR}T9:7::S]*U]/21321//'	'322143444330342046344312414630432404430343342500333400523403412323402423423303234544034202433013433223324433032341441423403243200'	'EEEEEE.TTS.EEEEEETTS.HHHHHHHHTTSS...SEEEEEEEEEPPP.SEEEE.....PBP..HHHHT.S.PPBGGG.EEEEE.SEE..HHHHHH.TT.SEEEESSS.TTSTTT..BSEEEEEEEEE'	'TFLLKYNENGTITDAVDBALDPLSETKBTLKSFTVEKGIYQTSNFRVQPTESIVRFPNITNLCPFGEVFNATRFASVYAWNRKRISNCVADYSVLYNSASFSTFKDYGVSPTKLNDLEFTNVYADSFVI'	'210032]OOU}/231/3QMS]$""$%$%\'$LOUT}Y]V2/2322314DHG}V2//4[}]Y}H)F}[$%!#O[U^FF+698}3434/}V1/[]$$!""$%}MN[U2133UUR}NNVLOOZ]*U3/21321//'
3KLH_B 0.0258936744492265 3.464484930831268 0.0350109409190373 [[349	353]	[327	352]	[103	107]	[418	424]	[254	259]	[32	36]] [2	4	1	6	0	5] [[48	52]	[201	209]	[309	313]	[529	535]	[772	777]	[960	964]] "[['EEEEE'	'LKTGK'	'03223'	'14334'	'EEEEE'	'LHSTQ'	'03223'	'14334']	['EEEEE.STT.EEEEEESSSS.EEEEE'	'AEIQKQGQGQWTYQIYQEPFKNLKTG'	'13/33]UON]2223/2VVUT]30322'	'24044434343334034432441433'	'EEEEEEEEE'	'FKIYSKHTP'	'13/223322'	'240334433']	['.SEEE'	'KKSVT'	']V2/2'	'44303'	'.SEEE'	'EKGIY'	']V2/2'
6MN7_A 0.0018252306230355 4.844495982662844 0.1884422110552759 [[289	293]	[448	451]	[33	40]	[286	302]	[445	455]	[340	344]] [2	4	1	6	0	5] [[49	53]	[202	205]	[309	316]	[539	558]	[719	728]	[960	964]] "[['EEEEE'	'NTPVQ'	'322/3'	'43304'	'EEEEE'	'HSTQD'	'32233'	'43344']	['EEEE'	'NITG'	'3/22'	'4033'	'EEEE'	'KIYS'	'3/22'	'4033']	['..EEEEEE'	'NLWVTVYY'	']Z2/2/22'	'41303033'	'.SEEEEEE'	'EKGIYQTS'	']V2/2322'
4K62_A 0.0017346857069905 2.565779338247044 0.4486983154670747 [[164	169]	[165	170]	[164	169]	[242	246]	[7	11]	[105	111]] [2	4	1	6	0	5] [[47	52]	[206	211]	[312	317]	[538	542]	[712	716]	[977	983]] "[['EEEEEE'	'IKKSYN'	'/33223'	'044334'	'EEEEEE'	'VLHSTQ'	'/03223'	'014334']	['EEEEE.'	'KKSYNN'	'33223]'	'443344'	'EEEE..'	'KHTPIN'	'3322Y]'	'443304']	['EEEEEE'	'IKKSYN'	'/33223'	'044334'	'EEEEEE'	'IYQTSN'	'/23223'
3KK3_A 0.0096081259207784 5.720507077591933 0.0327510917030569 [[349	353]	[338	352]	[65	71]	[455	468]	[474	478]	[523	527]] [2	4	1	6	0	5] [[48	52]	[200	209]	[280	286]	[592	599]	[775	779]	[960	964]] "[['EEEEE'	'LKTGK'	'03223'	'14334'	'EEEEE'	'LHSTQ'	'03223'	'14334']	['EEEEEEETTEEEEEE'	'TYQIYQEPFKNLKTG'	'223/233NM330322'	'334034432441433'	'EEEEEEEEEE'	'YFKIYSKHTP'	'213/223322'	'3240334433']	['.TTS..E'	'KKDSTKW'	']OOU}]2'	'4443343'	'.TTS.EE'	'NENGTIT'	']OOU}/2'
3KLG_B 0.0320966501883783 2.8137700882369026 0.0384193194291986 [[340	344]	[331	342]	[180	183]	[329	341]	[66	70]	[420	422]	[32	36]] [2	4	1	6	0	3	5] [[49	53]	[195	208]	[312	315]	[539	551]	[657	661]	[862	864]	[960	964]] "[['EEEEE'	'QIYQE'	'3/233'	'40344'	'EEEEE'	'HSTQD'	'32233'	'43344']	['EEETTEEEEEEE'	'KQGQGQWTYQIY'	'332ON32223/2'	'443434333403'	'EEETTEEEEEEEEE'	'KNIDGYFKIYSKHT'	'33/ON213/22332'	'44043324033443']	['EEEE'	'IYQY'
4WZT_A 0.0041967704063975 6.919889662226386 0.0407040704070404 [[298	302]	[518	522]	[517	521]	[383	389]	[346	352]] [2	4	1	6	0] [[49	53]	[207	211]	[397	401]	[592	598]	[715	721]] [['EEEEE'	'NYTMN'	'32213'	'43324'	'EEEEE'	'HSTQD'	'32233'	'43344']	['EEEE.'	'DSWVN'	'322/]'	'43304'	'EEE..'	'HTPIN'	'322Y]'	'43304']	['EEEEE'	'FDSWV'	'1322/'	'24330'	'EEEEE'	'ADSFV'	'1321/'	'24320']	['EEEEEEE'	'FTPVGVI'	'122/2//'	'2330300'
4R4N_P 0.0046251493285726 7.768777115793428 0.0282608695652175 [[225	227]	[120	123]	[205	209]	[445	450]	[445	455]	[342	345]] [2	4	1	6	0	5] [[47	49]	[227	230]	[329	333]	[594	599]	[719	728]	[977	980]] "[['EEE'	'ILK'	'/03'	'014'	'EEE'	'VLH'	'/03'	'014']	['EEEE'	'VQLT'	'/302'	'0413'	'EEEE'	'VDLP'	'/302'	'0413']	['.....'	'MPKVT'	'[}]Y}'	'23403'	'.....'	'FPNIT'	'[}]Y}'
2VG7_A 0.005938899183756 5.639549753736048 0.045303867403315 [[349	353]	[338	352]	[103	107]	[455	468]	[453	459]	[523	527]] [2	4	1	6	0	5] [[48	52]	[200	209]	[309	313]	[592	599]	[716	723]	[960	964]] "[['EEEEE'	'LKTGK'	'03223'	'14334'	'EEEEE'	'LHSTQ'	'03223'	'14334']	['EEEEEEETTEEEEEE'	'TYQIYQEPFKNLKTG'	'223/233NM330322'	'334034432441433'	'EEEEEEEEEE'	'YFKIYSKHTP'	'213/223322'	'3240334433']	['.SEEE'	'KKSVT'	']V2/2'	'44303'	'.SEEE'	'EKGIY'	']V2/2'
2X53_S 0.0030783820934852 2.4203958133258925 0.4014814814814806 [[138	141]	[126	138]	[234	253]	[237	243]	[73	77]	[84	87]] [2	4	1	6	0	5] [[50	53]	[195	209]	[308	317]	[550	556]	[775	779]	[978	981]] "[['EEEE'	'TYEN'	'2233'	'3344'	'EEEE'	'STQD'	'2233'	'3344']	['EEEEEEEEEEEEE'	'EKITFDIITKWYT'	'33/213//23222'	'4403240034333'	'EEETTEEEEEEEEEE'	'KNIDGYFKIYSKHTP'	'33/ON213/223322'	'440433240334433']	['..SEEEEE..STT.EEEEEE'	'VQDYILINTDVNDETYQGWK'	'Y]V2/0/3}]ROO]223223'	'04430104340444334334'	'..SEEEEEEE'	'VEKGIYQTSN'	'Y]V2/23223'
5F4P_A 0.0013359417825988 8.14252009187886 0.1090269636576783 [[225	239]	[444	451]	[441	449]	[295	300]	[100	114]	[342	345]] [2	4	1	6	0	5] [[47	52]	[200	209]	[393	401]	[551	556]	[771	780]	[977	980]] "[['EEEE..TT..SEEEE'	'ILKKNNKTFNGTGPK'	'/033]]ON[]U2223'	'014444432433334'	'EEEEEE'	'VLHSTQ'	'/03223'	'014334']	['EEEEEEEE'	'TMNSNITG'	'21323/22'	'32434033'	'EEEEEEEEEE'	'YFKIYSKHTP'	'213/223322'	'3240334433']	['S.EEEEEEE'	'GEITMNSNI'	'U]/21323/'	'340324340'	'SEEEEEEEE'	'TNVYADSFV'	'U3/21321/'
4DVV_A 0.0007725678197009 8.059797968376365 0.3533619456366235 [[328	332]	[120	123]	[411	419]	[450	453]	[413	420]	[339	342]] [2	4	1	6	0	5] [[49	53]	[227	230]	[309	317]	[549	552]	[719	726]	[978	981]] "[['EEEEE'	'KAYEE'	'31233'	'42344'	'EEEEE'	'HSTQD'	'32233'	'43344']	['EEEE'	'VKLT'	'/302'	'0413'	'EEEE'	'VDLP'	'/302'	'0413']	['..EEEEEEE'	'NGTITLPGK'	']}2/20223'	'433031334'	'.SEEEEEEE'	'EKGIYQTSN'	']V2/23223'
4YDJ_I 0.002572763151817 9.168421778078455 0.0172043010752689 [[238	242]	[448	451]	[445	450]	[445	450]	[100	106]	[339	342]] [2	4	1	6	0	5] [[38	42]	[202	205]	[311	316]	[594	599]	[771	777]	[978	981]] "[['..SSE'	'PNKNV'	'}]VV/'	'34440'	'.SSSE'	'YPDKV'	'}UVV/'	'33440']	['EEEE'	'NITG'	'3/22'	'4033'	'EEEE'	'KIYS'	'3/22'	'4033']	['EEEEEE'	'PVSNIT'	'2/23/2'	'303403'	'EEEEEE'	'GIYQTS'	'2/2322'
4JF7_D 0.0015587183075468 4.97787218012581 0.3323943661971824 [[510	513]	[509	513]	[524	530]	[538	543]	[295	309]	[66	70]] [2	4	1	6	0	5] [[50	53]	[203	207]	[313	319]	[593	598]	[714	726]	[978	982]] "[['EEEE'	'SSQQ'	'2233'	'3344'	'EEEE'	'STQD'	'2233'	'3344']	['EEEEE'	'ISSQQ'	'/2233'	'03344'	'EEEEE'	'IYSKH'	'/2233'	'03344']	['EEEEEEE'	'GHTTGFR'	'2322214'	'3433325'	'EEEEEEE'	'YQTSNFR'	'2322314'
5NER_A 0.0197192418126284 2.20892880549039 0.2382198952879575 [[327	330]	[522	526]	[407	411]	[432	435]	[522	528]	[208	210]	[385	388]] [2	4	1	6	0	3	5] [[49	52]	[205	209]	[396	400]	[609	612]	[715	721]	[861	863]	[972	975]] [['EEEE'	'QTTK'	'3223'	'4334'	'EEEE'	'HSTQ'	'3223'	'4334']	['EEEEE'	'SKNMT'	'23312'	'34423'	'EEEEE'	'SKHTP'	'23322'	'34433']	['EEEEE'	'SMKGA'
3SHM_J 0.0072174597066646 4.463958443464495 0.0546265328874022 [[676	678]	[323	327]	[343	348]	[406	411]	[676	686]	[352	355]	[298	302]] [2	4	1	6	0	3	5] [[50	52]	[202	206]	[434	439]	[561	566]	[715	725]	[862	865]	[960	964]] "[['EEE'	'TGQ'	'223'	'334'	'EEE'	'STQ'	'223'	'334']	['EEEEE'	'EVTTN'	'3/223'	'40334'	'EEEEE'	'KIYSK'	'3/223'	'40334']	['EEEETT'	'VFSDSE'
3SHM_N 0.0072035949495532 4.463843240141969 0.0558035714285711 [[676	678]	[323	327]	[343	348]	[406	411]	[676	686]	[352	355]	[298	302]] [2	4	1	6	0	3	5] [[50	52]	[202	206]	[434	439]	[561	566]	[715	725]	[862	865]	[960	964]] "[['EEE'	'TGQ'	'223'	'334'	'EEE'	'STQ'	'223'	'334']	['EEEEE'	'EVTTN'	'3/223'	'40334'	'EEEEE'	'KIYSK'	'3/223'	'40334']	['EEEETT'	'VFSDSE'
4LKG_E 0.0071613723729472 2.362668892852007 0.3690303907380599 [[157	160]	[273	279]	[156	160]	[12	15]	[190	196]	[98	102]] [2	4	1	6	0	5] [[49	52]	[204	210]	[313	317]	[571	574]	[661	667]	[977	981]] "[['EEEE'	'KSYK'	'3223'	'4334'	'EEEE'	'HSTQ'	'3223'	'4334']	['EETTEE.'	'YYSGGTI'	'22NN22Y'	'3333330'	'EEEEEE.'	'YSKHTPI'	'223322Y'	'3344330']	['EEEEE'	'TKSYK'	'23223'	'34334'	'EEEEE'	'YQTSN'	'23223'
3KIC_J 0.0097527426323776 4.4525863887061226 0.0511111111111106 [[308	310]	[316	326]	[231	234]	[674	677]	[676	686]	[262	266]] [2	4	1	6	0	5] [[51	53]	[201	211]	[448	451]	[547	550]	[715	725]	[968	972]] [['EEE'	'PKK'	'233'	'344'	'EEE'	'TQD'	'233'	'344']	['EEEEEEEEEE.'	'FNIQVKEVTQN'	'13/3/33/23]'	'24040440344'	'EEEEEEEEE..'	'FKIYSKHTPIN'	'13/223322Y]'	'24033443304']	['EEEE'	'DSQW'	'3232'	'4343'	'EEEE'	'NYNY'	'3232'
5M9F_C 0.01271759825271 2.3266772175493573 0.3048275862068963 [[375	379]	[367	377]	[310	314]	[422	427]	[397	430]	[266	268]] [2	4	1	6	0	5] [[49	53]	[200	209]	[285	289]	[592	597]	[707	725]	[978	980]] [['EEEEE'	'KTTEK'	'32233'	'43344'	'EEEEE'	'HSTQD'	'32233'	'43344']	['EEEEEEEEEEE'	'YVEVYTTHKTT'	'2/3/2223322'	'30403334433'	'EEEEEEEEEE'	'YFKIYSKHTP'	'213/223322'	'3240334433']	['EEEEE'	'VYNAI'	'/231/'	'03420'	'EEEEE'	'ITDAV'	'/231/'
4KA2_A 0.0071262473211856 8.139933239690087 0.0161117078410306 [[443	448]	[446	451]	[199	209]	[296	301]	[345	352]	[342	345]] [2	4	1	6	0	5] [[47	52]	[204	209]	[325	333]	[552	557]	[770	777]	[977	980]] "[['EEEEEE'	'IRNSSN'	'/43223'	'054334'	'EEEEEE'	'VLHSTQ'	'/03223'	'014334']	['EEEEEE'	'SSNITG'	'223/22'	'334033'	'EEEEEE'	'YSKHTP'	'223322'	'334433']	['EEEE.......'	'SVITQAFPKVS'	'2//2][[}]Y}'	'30034223403'	'EEEE.....'	'SIVRFPNIT'	'2//4[}]Y}'
5KAQ_A 0.0098833571577809 8.320311711608626 0.0 [[361	363]	[210	214]	[439	443]	[132	146]	[416	443]	[494	497]] [2	4	1	6	0	5] [[50	52]	[206	210]	[296	300]	[528	549]	[761	779]	[957	960]] "[['EEE'	'TGQ'	'223'	'334'	'EEE'	'STQ'	'223'	'334']	['EEEE.'	'QQTII'	'332/Y'	'44300'	'EEEE.'	'KHTPI'	'3322Y'	'44330']	['HHHHH'	'LTDSE'	'""$%$%'	'13434'	'HHHHH'	'LSETK'	'""$%$%'
6Z9M_A 0.0039865280566068 6.888398457118251 0.0464601769911505 [[655	658]	[649	673]	[352	356]	[265	269]	[518	537]	[511	513]] [2	4	1	6	0	5] [[50	53]	[200	212]	[434	438]	[547	551]	[764	778]	[978	980]] "[['EEEE'	'YSHQ'	'2233'	'3344'	'EEEE'	'STQD'	'2233'	'3344']	['EEETTEEEEEEEGGGSTT.SS....'	'YFEEYAYSHQLSRADITTVSTFIDL'	'213ON1223302;8:RNNYUU[Y]Z'	'3244323344135240330332041'	'EEEEEEEEEE...'	'YFKIYSKHTPINL'	'213/223322Y]Z'	'3240334433041']	['EEEE.'	'VAWDW'	'/123}'	'02343'	'EEEE.'	'IAWNS'	'/123}'
5JW4_C 0.0018484808126603 3.637519661165217 0.3631123919308352 [[271	274]	[271	276]	[254	257]	[238	242]	[3	7]	[101	107]] [2	4	1	6	0	5] [[50	53]	[204	209]	[431	434]	[538	542]	[720	724]	[977	983]] "[['EEEE'	'YGNH'	'2233'	'3344'	'EEEE'	'STQD'	'2233'	'3344']	['EEEEEE'	'YGNHNT'	'223332'	'334443'	'EEEEEE'	'YSKHTP'	'223322'	'334433']	['EEEE'	'YKIV'	'23//'	'3400'	'EEEE'	'GDVI'	'23//'
2P5O_C 0.0476179135755473 3.7297966873429296 0.0137420718816072 [[426	431]	[706	713]	[867	871]	[118	121]	[591	609]	[605	610]] [2	4	1	6	0	5] [[38	43]	[198	204]	[364	368]	[600	603]	[764	782]	[977	982]] "[['.SS.EE'	'SPETIA'	'}UV}/1'	'334302'	'.SSSEE'	'YPDKVF'	'}UVV/1'	'334402']	['TEEEEEEE'	'KRYALNVW'	'O42103/2'	'45321403'	'TTEEEEE'	'DGYFKIY'	'ON213/2'	'4332403']	['.HHHH'	'DYTVL'	']$$!""'	'43301'	'.HHHH'	'DYSVL'	']$$!""'
4WSS_B 0.0097381100348659 2.2283155986481287 0.3810218978102182 [[351	354]	[351	354]	[462	469]	[229	234]	[447	453]	[296	299]] [2	4	1	6	0	5] [[50	53]	[204	207]	[373	380]	[547	552]	[773	779]	[973	976]] [['EEEE'	'GYHH'	'2233'	'3344'	'EEEE'	'STQD'	'2233'	'3344']	['EEEE'	'GYHH'	'2233'	'3344'	'EEEE'	'YSKH'	'2233'	'3344']	['TSSEEEES'	'GNGGFEFW'	'NVU2131U'	'34332423'	'T.SEEEES'	'SFSTFKDY'	'N[U2133U'
3EPD_2 0.000664029648942 9.274747099286522 0.2835820895522387 [[134	138]	[15	17]	[243	259]	[104	108]	[227	251]] [2	4	1	6	0] [[37	41]	[228	230]	[307	318]	[547	551]	[711	723]] [['BSSSS'	'GDSDK'	'+VUVV'	'34344'	'B.SSS'	'YYPDK'	'+}UVV'	'33344']	['EEE'	'QLT'	'302'	'413'	'EEE'	'DLP'	'302'	'413']	['..EEEEEEEEEEEEEEE'	'SVEIPITVTIAPMCSEF'	'}Y3/2/2/2/1211231'	'30403030302322342'	'...SEEEEEEEE'	'TVEKGIYQTSNF'	'}Y]V2/232231'	'304430343342']	['EEEEE'	'SGYTV'	'2222/'	'33330'
3SHM_R 0.0072142733508391 4.4639772171927845 0.0569832402234633 [[676	678]	[323	327]	[343	348]	[406	411]	[676	686]	[352	355]	[298	302]] [2	4	1	6	0	3	5] [[50	52]	[202	206]	[434	439]	[561	566]	[715	725]	[862	865]	[960	964]] "[['EEE'	'TGQ'	'223'	'334'	'EEE'	'STQ'	'223'	'334']	['EEEEE'	'EVTTN'	'3/223'	'40334'	'EEEEE'	'KIYSK'	'3/223'	'40334']	['EEEETT'	'VFSDSE'
1PVC_2 0.0006640821005861 9.274751503554157 0.2870748299319725 [[134	138]	[15	17]	[243	259]	[104	108]	[227	251]] [2	4	1	6	0] [[37	41]	[228	230]	[307	318]	[547	551]	[711	723]] [['BSSSS'	'GDSDK'	'+VUVV'	'34344'	'B.SSS'	'YYPDK'	'+}UVV'	'33344']	['EEE'	'QLT'	'302'	'413'	'EEE'	'DLP'	'302'	'413']	['..EEEEEEEEEEEEEEE'	'SVEIPITVTIAPMCSEF'	'}Y3/2/2/2/1211231'	'30403030302322342'	'...SEEEEEEEE'	'TVEKGIYQTSNF'	'}Y]V2/232231'	'304430343342']	['EEEEE'	'SGYTV'	'2222/'	'33330'
4LCX_E 0.0034267831318915 2.421137601166222 0.4182908545727137 [[157	160]	[273	279]	[156	160]	[12	15]	[190	196]	[98	102]] [2	4	1	6	0	5] [[49	52]	[204	210]	[313	317]	[571	574]	[661	667]	[977	981]] "[['EEEE'	'KSYK'	'3223'	'4334'	'EEEE'	'HSTQ'	'3223'	'4334']	['EETTEE.'	'YYSGGTI'	'22NN22Y'	'3333330'	'EEEEEE.'	'YSKHTPI'	'223322Y'	'3344330']	['EEEEE'	'TKSYK'	'23223'	'34334'	'EEEEE'	'YQTSN'	'23223'
5NET_A 0.0197192465761394 2.208926735737688 0.2870748299319725 [[327	330]	[522	526]	[407	411]	[432	435]	[522	528]	[208	210]	[385	388]] [2	4	1	6	0	3	5] [[49	52]	[205	209]	[396	400]	[609	612]	[715	721]	[861	863]	[972	975]] [['EEEE'	'QTTK'	'3223'	'4334'	'EEEE'	'HSTQ'	'3223'	'4334']	['EEEEE'	'SKNMT'	'23312'	'34423'	'EEEEE'	'SKHTP'	'23322'	'34433']	['EEEEE'	'SMKGA'
4DVS_A 0.0010097131147765 8.054088789552527 0.3533619456366235 [[328	332]	[120	123]	[411	419]	[450	453]	[413	420]	[339	342]] [2	4	1	6	0	5] [[49	53]	[227	230]	[309	317]	[549	552]	[719	726]	[978	981]] "[['EEEEE'	'KAYEE'	'31233'	'42344'	'EEEEE'	'HSTQD'	'32233'	'43344']	['EEEE'	'VKLT'	'/302'	'0413'	'EEEE'	'VDLP'	'/302'	'0413']	['..EEEEEEE'	'NGTITLPGK'	']}2/20223'	'433031334'	'.SEEEEEEE'	'EKGIYQTSN'	']V2/23223'
2IAJ_B 0.014304742429635 3.12063391910177 0.0641169853768275 [[349	353]	[327	352]	[295	298]	[51	56]	[254	259]	[32	36]] [2	4	1	6	0	5] [[48	52]	[201	209]	[425	428]	[526	531]	[772	777]	[960	964]] "[['EEEEE'	'LKTGK'	'03223'	'14334'	'EEEEE'	'LHSTQ'	'03223'	'14334']	['EEEEE.SSS.EEEEEESSTT.EEEEE'	'AEIQKQGQGQWTYQIYQEPFKNLKTG'	'13/33]UVU]2223/2VVNM]30322'	'24044434343334034432441433'	'EEEEEEEEE'	'FKIYSKHTP'	'13/223322'	'240334433']	['..TT'	'LTEE'	'Z}OO'	'1344'	'..TT'	'LPDD'	'Z}OO'
5NEM_A 0.0197199959054687 2.208935279800352 0.2941176470588236 [[327	330]	[522	526]	[407	411]	[432	435]	[522	528]	[208	210]	[385	388]] [2	4	1	6	0	3	5] [[49	52]	[205	209]	[396	400]	[609	612]	[715	721]	[861	863]	[972	975]] [['EEEE'	'QTTK'	'3223'	'4334'	'EEEE'	'HSTQ'	'3223'	'4334']	['EEEEE'	'SKNMT'	'23312'	'34423'	'EEEEE'	'SKHTP'	'23322'	'34433']	['EEEEE'	'SMKGA'
6VO3_C 0.0052493507680386 2.1262542299240046 0.4689440993788811 [[225	228]	[375	378]	[224	231]	[36	41]	[100	114]	[342	345]] [2	4	1	6	0	5] [[47	50]	[200	203]	[275	282]	[595	600]	[771	780]	[977	980]] "[['EEEE'	'ILKT'	'/032'	'0143'	'EEEE'	'VLHS'	'/032'	'0143']	['EEEE'	'SFNV'	'213/'	'3240'	'EEEE'	'YFKI'	'213/'	'3240']	['EEEEE..T'	'AILKTNDK'	'1/032]]O'	'20143444'	'EEEEE.TT'	'FLLKYNEN'	'10032]OO'
4F5X_K 0.0145214141798098 4.669029971790647 0.0407040704070404 [[269	274]	[257	274]	[6	10]	[218	223]	[24	36]	[86	90]] [2	4	1	6	0	5] [[47	52]	[195	206]	[295	299]	[546	551]	[757	777]	[960	964]] "[['EEEEEE'	'IINTYQ'	'//3223'	'004334'	'EEEEEE'	'VLHSTQ'	'/03223'	'014334']	['EEEEEEEEETTEEEEEEE'	'NNVEVEFLLNGQIINTYQ'	'33/3/3100ON3//3223'	'440404211434004334'	'EEETTEEEEEEE'	'KNIDGYFKIYSK'	'33/ON213/223'	'440433240334']	['HHHHH'	'SLSKT'	'$""$%$'	'31343'	'HHHHH'	'PLSET'	'$""$%$'
3KZ4_K 0.0145214141798098 4.669029971790647 0.0407040704070404 [[269	274]	[257	274]	[6	10]	[218	223]	[24	36]	[86	90]] [2	4	1	6	0	5] [[47	52]	[195	206]	[295	299]	[546	551]	[757	777]	[960	964]] "[['EEEEEE'	'IINTYQ'	'//3223'	'004334'	'EEEEEE'	'VLHSTQ'	'/03223'	'014334']	['EEEEEEEEETTEEEEEEE'	'NNVEVEFLLNGQIINTYQ'	'33/3/3100ON3//3223'	'440404211434004334'	'EEETTEEEEEEE'	'KNIDGYFKIYSK'	'33/ON213/223'	'440433240334']	['HHHHH'	'SLSKT'	'$""$%$'	'31343'	'HHHHH'	'PLSET'	'$""$%$'
4EEF_A 0.001192239410855 2.430196546680592 0.764925373134328 [[178	184]	[166	170]	[91	96]	[20	24]	[166	170]	[192	194]] [2	4	1	6	0	5] [[47	53]	[207	211]	[421	426]	[528	532]	[733	737]	[960	962]] "[['EEEEEEE'	'VLWGVHH'	'/022/33'	'0133044'	'EEEEEEE'	'VLHSTQD'	'/032233'	'0143344']	['EEEE.'	'KSYVN'	'322/]'	'43304'	'EEE..'	'HTPIN'	'322Y]'	'43304']	['TT..B.'	'SNSENT'	'NO}]	}'	'343443'	'TT....'	'YNYKLP'
6NTF_A 0.0043644695468711 5.347227495281475 0.0581655480984342 [[353	356]	[353	357]	[254	257]	[229	232]	[407	418]	[101	107]] [2	4	1	6	0	5] [[50	53]	[204	208]	[431	434]	[592	595]	[772	782]	[977	983]] "[['EEEE'	'GYHH'	'2233'	'3344'	'EEEE'	'STQD'	'2233'	'3344']	['EEEEE'	'GYHHS'	'22332'	'33443'	'EEEEE'	'YSKHT'	'22332'	'33443']	['EEEE'	'YKIV'	'23//'	'3400'	'EEEE'	'GDVI'	'23//'
2YKM_B 0.0205256772185469 3.423596182225683 0.0499445061043284 [[349	353]	[331	352]	[412	415]	[329	341]	[254	259]	[32	36]] [2	4	1	6	0	5] [[48	52]	[195	209]	[447	450]	[539	551]	[772	777]	[960	964]] "[['EEEEE'	'LKTGK'	'03223'	'14334'	'EEEEE'	'LHSTQ'	'03223'	'14334']	['EEETTEEEEEEESSTT.EEEEE'	'KQGQGQWTYQIYQEPFKNLKTG'	'332ON32223/2VVNM]30322'	'4434343334034432441433'	'EEETTEEEEEEEEEE'	'KNIDGYFKIYSKHTP'	'33/ON213/223322'	'440433240334433']	['.EEE'	'PEWE'	'}323'	'3434'	'.EEE'	'GNYN'	'}323'
3SHM_B 0.0071959510554052 4.464038822898881 0.0605381165919276 [[676	678]	[323	327]	[343	348]	[406	411]	[676	686]	[352	355]	[298	302]] [2	4	1	6	0	3	5] [[50	52]	[202	206]	[434	439]	[561	566]	[715	725]	[862	865]	[960	964]] "[['EEE'	'TGQ'	'223'	'334'	'EEE'	'STQ'	'223'	'334']	['EEEEE'	'EVTTN'	'3/223'	'40334'	'EEEEE'	'KIYSK'	'3/223'	'40334']	['EEEETT'	'VFSDSE'
6UDJ_P 0.0195799315514826 2.053264448986641 0.34375 [[225	228]	[448	451]	[224	243]	[35	40]	[340	344]] [2	4	1	0	5] [[47	50]	[202	205]	[275	286]	[719	724]	[960	964]] "[['EEEE'	'ILKP'	'/032'	'0143'	'EEEE'	'VLHS'	'/032'	'0143']	['EEEE'	'NITG'	'3/22'	'4033'	'EEEE'	'KIYS'	'3/22'	'4033']	['EEEEE..TT..SEEEES.EE'	'AILKPKDKKFNGTGPPPSVS'	'1/032]]OO[]U2222U}/2'	'20143444424333333303'	'EEEEE.TTS.EE'	'FLLKYNENGTIT'	'10032]OOU}/2'	'211434443303']	['EEEEEE'	'WVTVYY'	'2/2/22'	'303033'
6IKA_B 0.0247385172934702 3.146973544393237 0.0511111111111106 [[349	353]	[331	352]	[350	353]	[329	341]	[364	376]	[32	36]] [2	4	1	6	0	5] [[48	52]	[195	209]	[314	317]	[539	551]	[773	782]	[960	964]] "[['EEEEE'	'LKTGK'	'03223'	'14334'	'EEEEE'	'LHSTQ'	'03223'	'14334']	['EEETTEEEEEEESSTT.EEEEE'	'KQGQGQWTYQIYQEPFKNLKTG'	'332ON32223/2VVNM]30322'	'4434343334034432441433'	'EEETTEEEEEEEEEE'	'KNIDGYFKIYSKHTP'	'33/ON213/223322'	'440433240334433']	['EEEE'	'KTGK'	'3223'	'4334'	'EEEE'	'QTSN'	'3223'
5MDM_F 0.001955668344407 2.887655805078833 0.4268476621417794 [[340	343]	[322	325]	[77	83]	[186	191]	[288	294]	[292	294]] [2	4	1	6	0	5] [[45	48]	[197	200]	[311	317]	[594	599]	[775	781]	[978	980]] [['.SEE'	'GPVL'	'}U/0'	'3301'	'.SEE'	'SSVL'	'}U/0'	'3301']	['ETTE'	'INGT'	'/ON2'	'0433'	'ETTE'	'IDGY'	'/ON2'	'0433']	['EEEEEEE'	'YITHSIH'	'2/232/3'	'3034304'	'EEEEEEE'	'GIYQTSN'	'2/23223'
3LP1_B 0.0184847496998571 3.1780542232677567 0.0581655480984342 [[349	353]	[331	352]	[103	107]	[329	341]	[254	259]	[32	36]] [2	4	1	6	0	5] [[48	52]	[195	209]	[309	313]	[539	551]	[772	777]	[960	964]] "[['EEEEE'	'LKTGK'	'03223'	'14334'	'EEEEE'	'LHSTQ'	'03223'	'14334']	['EEETTEEEEEEESSTT.EEEEE'	'KQGQGQWTYQIYQEPFKNLKTG'	'332ON32223/2VVNM]30322'	'4434343334034432441433'	'EEETTEEEEEEEEEE'	'KNIDGYFKIYSKHTP'	'33/ON213/223322'	'440433240334433']	['.SEEE'	'NKSVT'	']V2/2'	'44303'	'.SEEE'	'EKGIY'	']V2/2'
5W0P_D 0.0234331022536274 6.732276541012992 0.0021141649048623 [[2324	2329]	[2236	2244]	[2344	2351]	[186	195]	[2323	2330]	[124	129]] [2	4	1	6	0	5] [[47	52]	[195	207]	[430	437]	[573	583]	[719	726]	[958	963]] "[['EEEEEE'	'ILVSYH'	'/0/223'	'010334'	'EEEEEE'	'VLHSTQ'	'/03223'	'014334']	['EEEEEEEEE'	'KKIKVSVEQ'	'33/3/2/33'	'440403044'	'EEETTEEEEEEEE'	'KNIDGYFKIYSKH'	'33/ON213/2233'	'4404332403344']	['.EEEEEEE'	'TSSEVATE'	'}223/123'	'33340234'	'.EEEEEEE'	'TGDVIAWN'	'}23//123'
6PXH_B 0.0012936520973712 8.296639224111782 0.2317708333333328 [[186	189]	[165	173]	[322	350]	[246	251]	[67	87]	[347	349]] [2	4	1	6	0	5] [[47	50]	[222	230]	[274	302]	[555	560]	[720	730]	[977	979]] "[['EEEE'	'ILEP'	'/032'	'0143'	'EEEE'	'VLHS'	'/032'	'0143']	['PSEEEEEEE'	'FNHTLVLLP'	'FV320/002'	'244310113'	'PBEEEEEEE'	'ALEPLVDLP'	'F)320/302'	'214310413']	['EEEEEE.TTS.EEEEEETTS.HHHHHHHH'	'TFLLDFSVDGYIRRAIDHGFNDLSQLHHS'	'210031}KOU}/441/3ONT]%""$%""%%$'	'32114230433055204432441341443'	'EEEEEE.TTS.EEEEEETTS.HHHHHHHH'	'TFLLKYNENGTITDAVDBALDPLSETKBT'	'210032]OOU}/231/3QMS]$""$%$%\'$'
4CQX_E 0.0016962654062903 3.6055035282861567 0.4486983154670747 [[270	273]	[270	275]	[253	256]	[237	241]	[3	7]	[101	107]] [2	4	1	6	0	5] [[50	53]	[204	209]	[431	434]	[538	542]	[712	716]	[977	983]] "[['EEEE'	'YGNN'	'2233'	'3344'	'EEEE'	'STQD'	'2233'	'3344']	['EEEEEE'	'YGNNNT'	'223332'	'334443'	'EEEEEE'	'YSKHTP'	'223322'	'334433']	['EEEE'	'YKIV'	'23//'	'3400'	'EEEE'	'GDVI'	'23//'
6II9_A 0.0023650785702459 2.3605356011989 0.5087719298245605 [[157	160]	[200	205]	[156	160]	[12	15]	[190	198]	[98	102]] [2	4	1	6	0	5] [[49	52]	[205	210]	[313	317]	[571	574]	[661	669]	[977	981]] "[['EEEE'	'KSYK'	'3223'	'4334'	'EEEE'	'HSTQ'	'3223'	'4334']	['EEEEE.'	'YQQSFV'	'23321Y'	'344320'	'EEEEE.'	'SKHTPI'	'23322Y'	'344330']	['EEEEE'	'TKSYK'	'23223'	'34334'	'EEEEE'	'YQTSN'	'23223'
6IAW_B 0.019860935841089 4.823557569008676 0.0350109409190373 [[86	88]	[371	379]	[372	377]	[34	41]	[150	162]	[20	24]] [2	4	1	6	0	5] [[51	53]	[202	209]	[312	317]	[521	532]	[764	779]	[975	979]] "[['EEE'	'SEE'	'233'	'344'	'EEE'	'TQD'	'233'	'344']	['EEEEEEEEE'	'EVTHWIHYY'	'3/232/322'	'403430433'	'EEEEEEEE'	'KIYSKHTP'	'3/223322'	'40334433']	['EEEEEE'	'VTHWIH'	'/232/3'	'034304'	'EEEEEE'	'IYQTSN'	'/23223'
6UT1_A 0.0010441363593882 7.997285834298868 0.3730043541364289 [[328	332]	[120	123]	[409	419]	[450	453]	[413	420]	[339	342]] [2	4	1	6	0	5] [[49	53]	[227	230]	[307	317]	[549	552]	[719	726]	[978	981]] "[['EEEEE'	'KAYEE'	'31233'	'42344'	'EEEEE'	'HSTQD'	'32233'	'43344']	['EEEE'	'VKLT'	'/302'	'0413'	'EEEE'	'VDLP'	'/302'	'0413']	['...SEEEEEEE'	'GHNGTITLPGK'	'}]]U2/20223'	'34433031334'	'...SEEEEEEE'	'TVEKGIYQTSN'	'}Y]V2/23223'
4X0C_B 0.0043912357615449 6.92470669687358 0.0511111111111106 [[298	302]	[518	522]	[517	521]	[383	389]	[346	352]] [2	4	1	6	0] [[49	53]	[207	211]	[397	401]	[592	598]	[715	721]] [['EEEEE'	'NYTMN'	'32213'	'43324'	'EEEEE'	'HSTQD'	'32233'	'43344']	['EEEE.'	'DSWVN'	'322/]'	'43304'	'EEE..'	'HTPIN'	'322Y]'	'43304']	['EEEEE'	'FDSWV'	'1322/'	'24330'	'EEEEE'	'ADSFV'	'1321/'	'24320']	['EEEEEEE'	'FTPVGVI'	'122/2//'	'2330300'
4K62_C 0.0018216659398072 3.4404504481316223 0.422556390977443 [[164	169]	[165	170]	[164	169]	[242	246]	[4	10]	[105	111]] [2	4	1	6	0	5] [[47	52]	[206	211]	[312	317]	[538	542]	[661	667]	[977	983]] "[['EEEEEE'	'IKKSYN'	'/33223'	'044334'	'EEEEEE'	'VLHSTQ'	'/03223'	'014334']	['EEEEE.'	'KKSYNN'	'33223]'	'443344'	'EEEE..'	'KHTPIN'	'3322Y]'	'443304']	['EEEEEE'	'IKKSYN'	'/33223'	'044334'	'EEEEEE'	'IYQTSN'	'/23223'
3KIC_B 0.0097527124128454 4.452569919953009 0.0581655480984342 [[308	310]	[316	326]	[231	234]	[674	677]	[676	686]	[262	266]] [2	4	1	6	0	5] [[51	53]	[201	211]	[448	451]	[547	550]	[715	725]	[968	972]] [['EEE'	'PKK'	'233'	'344'	'EEE'	'TQD'	'233'	'344']	['EEEEEEEEEE.'	'FNIQVKEVTQN'	'13/3/33/23]'	'24040440344'	'EEEEEEEEE..'	'FKIYSKHTPIN'	'13/223322Y]'	'24033443304']	['EEEE'	'DSQW'	'3232'	'4343'	'EEEE'	'NYNY'	'3232'
1HB9_I 0.0010753036627516 8.949995877070261 0.2958904109589038 [[232	238]	[227	236]	[231	236]	[227	233]	[228	236]	[118	122]] [2	4	1	6	0	5] [[47	53]	[202	209]	[311	316]	[586	596]	[714	724]	[957	961]] "[['EEEEEEE'	'VYQSYLD'	'/232203'	'0343314'	'EEEEEEE'	'VLHSTQD'	'/032233'	'0143344']	['EEEEEEEEEE'	'EISYTVYQSY'	'3/222/2322'	'4033303433'	'EEEEEEEE'	'KIYSKHTP'	'3/223322'	'40334433']	['EEEEEE'	'TVYQSY'	'2/2322'	'303433'	'EEEEEE'	'GIYQTS'	'2/2322'
2P5G_B 0.0502185730229024 4.571571702128559 0.0031712473572944 [[710	714]	[706	713]	[867	871]	[173	178]	[476	487]	[593	596]] [2	4	1	6	0	5] [[48	52]	[198	204]	[364	368]	[603	608]	[768	778]	[958	961]] "[['EEEEE'	'LNVWD'	'03/23'	'14034'	'EEEEE'	'LHSTQ'	'03223'	'14334']	['TEEEEEEE'	'KRYALNVW'	'O42103/2'	'45321403'	'TTEEEEE'	'DGYFKIY'	'ON213/2'	'4332403']	['.HHHH'	'DYTVL'	']$$!""'	'43301'	'.HHHH'	'DYSVL'	']$$!""'
3SHM_S 0.0072217923408842 4.464157472661374 0.0617283950617284 [[676	678]	[323	327]	[343	348]	[406	411]	[676	686]	[352	355]	[298	302]] [2	4	1	6	0	3	5] [[50	52]	[202	206]	[434	439]	[561	566]	[715	725]	[862	865]	[960	964]] "[['EEE'	'TGQ'	'223'	'334'	'EEE'	'STQ'	'223'	'334']	['EEEEE'	'EVTTN'	'3/223'	'40334'	'EEEEE'	'KIYSK'	'3/223'	'40334']	['EEEETT'	'VFSDSE'
6IDA_A 0.0044919075867145 2.3284120307567355 0.482758620689655 [[157	160]	[157	161]	[156	160]	[12	15]	[190	196]	[98	102]] [2	4	1	6	0	5] [[49	52]	[207	211]	[313	317]	[571	574]	[661	667]	[977	981]] "[['EEEE'	'KSYK'	'3223'	'4334'	'EEEE'	'HSTQ'	'3223'	'4334']	['EEEE.'	'KSYKN'	'3223]'	'43344'	'EEE..'	'HTPIN'	'322Y]'	'43304']	['EEEEE'	'TKSYK'	'23223'	'34334'	'EEEEE'	'YQTSN'	'23223'
6ACG_A 0.027746412139413 5.4073850265836025 0.0105708245243127 [[301	304]	[203	210]	[261	427]	[506	598]	[675	768]	[844	847]	[939	963]] [2	4	1	6	0	3	5] [[49	52]	[210	217]	[274	440]	[520	612]	[693	786]	[862	865]	[957	981]] "[['EEEE'	'QTSN'	'3223'	'4334'	'EEEE'	'HSTQ'	'3223'	'4334']	['...SSSPP'	'IDVVRDLP'	'Y]YRWVEG'	'04005413'	'...SSSPP'	'INLVRDLP'	'Y]ZRWVEG'	'04105413']	['EEEEEE.SS..EEEEEESTT.HHHHHHHHHT.SS..SS.EEEEEEEB....EEE.......B.THHHHSS.S....STT....EE.S.B...HHHHS.SS.SEEEESSS.SGGGTT..B.SEEEEEEEE.SSHHHHSSSS...STTTSS....SS...EEEEEE.TT'	'TFMLKYDENGTITDAVDBSQNPLAELKBSVKSFEIDKGIYQTSNFRVVPSGDVVRFPNITNLCPFGEVFNATKFPSVYAWERKKISNCVADYSVLYNSTFFSTFKDYGVSATKLNDLEFSNVYADSFVVKGDDVRQIAPGQTGVIADYNYKLPDDFMGDVLAWNTRN'
4BGZ_A 0.0030222252606362 1.626621212998334 0.713768115942029 [[122	125]	[132	137]	[128	137]	[238	242]	[3	7]	[101	107]] [2	4	1	6	0	5] [[38	41]	[204	209]	[305	316]	[538	542]	[712	716]	[977	983]] "[['.SSS'	'WSDH'	'}UVV'	'3344'	'.SSS'	'YPDK'	'}UVV'	'3344']	['EEEEEE'	'SSADPY'	'221322'	'332433'	'EEEEEE'	'YSKHTP'	'223322'	'334433']	['SS..EEEEEE'	'SAGVSSADPY'	'UT}Y221322'	'3230332433'	'SS...SEEEEEE'	'SFTVEKGIYQTS'	'UT}Y]V2/2322'
4DJ7_A 0.0036586628440624 2.3264939814845014 0.5111821086261981 [[157	160]	[224	227]	[156	160]	[12	15]	[190	196]	[98	102]] [2	4	1	6	0	5] [[49	52]	[224	227]	[313	317]	[571	574]	[661	667]	[977	981]] "[['EEEE'	'KSYK'	'3223'	'4334'	'EEEE'	'HSTQ'	'3223'	'4334']	['EEEE'	'HWLI'	'320/'	'4310'	'EEEE'	'EPLV'	'320/'	'4310']	['EEEEE'	'TKSYK'	'23223'	'34334'	'EEEEE'	'YQTSN'	'23223'
5UGY_D 0.0821546527147624 1.191108449912495 0.2647058823529415 [[523	526]	[631	639]	[637	641]	[641	645]	[614	622]	[609	616]] [2	4	1	6	0	5] [[50	53]	[195	202]	[376	380]	[579	583]	[773	781]	[957	964]] "[['EEEE'	'GYHH'	'2233'	'3344'	'EEEE'	'STQD'	'2233'	'3344']	['EEETTTEEE'	'KEIGNGGFE'	'33/NON213'	'440343324'	'EEETTEEE'	'KNIDGYFK'	'33/ON213'	'44043324']	['EEEES'	'GFEFY'	'2131U'	'32423'	'EEEES'	'TFKDY'	'2133U'
4K62_E 0.0016935488204588 2.629393035212292 0.5357142857142858 [[164	169]	[165	170]	[164	169]	[242	246]	[7	11]	[105	111]] [2	4	1	6	0	5] [[47	52]	[206	211]	[312	317]	[538	542]	[712	716]	[977	983]] "[['EEEEEE'	'IKKSYN'	'/33223'	'044334'	'EEEEEE'	'VLHSTQ'	'/03223'	'014334']	['EEEEE.'	'KKSYNN'	'33223]'	'443344'	'EEEE..'	'KHTPIN'	'3322Y]'	'443304']	['EEEEEE'	'IKKSYN'	'/33223'	'044334'	'EEEEEE'	'IYQTSN'	'/23223'
5Z88_A 0.0032448409478725 8.39526892642321 0.040169133192389 [[278	282]	[135	140]	[242	246]	[232	235]	[406	417]	[412	419]] [2	4	1	6	0	5] [[49	53]	[204	209]	[395	399]	[592	595]	[772	782]	[957	964]] "[['EESEE'	'DTKEQ'	'32V33'	'43444'	'EEEEE'	'HSTQD'	'32233'	'43344']	['EEEEEE'	'SSADPY'	'221322'	'332433'	'EEEEEE'	'YSKHTP'	'223322'	'334433']	['EEEEE'	'ITFES'	'/2132'	'03243'	'EEEEE'	'VYADS'	'/2132'
4LDB_A 0.0013465977967624 8.722823511113077 0.2175032175032172 [[74	76]	[304	308]	[304	307]	[205	208]	[234	237]	[265	269]] [2	4	1	6	0	5] [[47	49]	[200	204]	[399	402]	[593	596]	[778	781]	[960	964]] "[['EEE'	'ILE'	'/03'	'014'	'EEE'	'VLH'	'/03'	'014']	['EEEEE'	'TMVIT'	'21//2'	'32003'	'EEEEE'	'YFKIY'	'213/2'	'32403']	['EEEE'	'TMVI'	'21//'	'3200'	'EEEE'	'SFVI'	'21//'
3NGB_A 0.0015047368394594 7.368151359364072 0.2366013071895423 [[45	47]	[120	123]	[445	450]	[445	450]	[100	106]	[339	342]] [2	4	1	6	0	5] [[51	53]	[227	230]	[311	316]	[594	599]	[771	777]	[978	981]] "[['EEE'	'WKD'	'233'	'344'	'EEE'	'TQD'	'233'	'344']	['EEEE'	'VKLT'	'/302'	'0413'	'EEEE'	'VDLP'	'/302'	'0413']	['EEEEEE'	'TVSNIT'	'2/23/2'	'303403'	'EEEEEE'	'GIYQTS'	'2/2322'
7JZJ_A 0.0013195502676159 8.718731299409637 0.2301690507152147 [[74	76]	[304	308]	[304	307]	[205	208]	[234	237]	[265	269]] [2	4	1	6	0	5] [[47	49]	[200	204]	[399	402]	[593	596]	[778	781]	[960	964]] "[['EEE'	'ILE'	'/03'	'014'	'EEE'	'VLH'	'/03'	'014']	['EEEEE'	'TMVIT'	'21//2'	'32003'	'EEEEE'	'YFKIY'	'213/2'	'32403']	['EEEE'	'TMVI'	'21//'	'3200'	'EEEE'	'SFVI'	'21//'
3DRR_B 0.0177438563047276 3.2510446828109782 0.0629213483146065 [[349	353]	[331	352]	[103	107]	[329	341]	[254	259]	[32	36]] [2	4	1	6	0	5] [[48	52]	[195	209]	[309	313]	[539	551]	[772	777]	[960	964]] "[['EEEEE'	'LKTGK'	'03223'	'14334'	'EEEEE'	'LHSTQ'	'03223'	'14334']	['EEETTEEEEEEEEETTEEEEEE'	'KQGQGQWTYQIYQEPFKNLKTG'	'332ON32223/233NM330322'	'4434343334034432441433'	'EEETTEEEEEEEEEE'	'KNIDGYFKIYSKHTP'	'33/ON213/223322'	'440433240334433']	['.SEEE'	'KKSVT'	']V2/2'	'44303'	'.SEEE'	'EKGIY'	']V2/2'
4WSR_B 0.011112979074392 2.226395635353807 0.4035608308605338 [[351	354]	[351	354]	[462	469]	[229	234]	[447	453]	[296	299]] [2	4	1	6	0	5] [[50	53]	[204	207]	[373	380]	[547	552]	[773	779]	[973	976]] [['EEEE'	'GYHH'	'2233'	'3344'	'EEEE'	'STQD'	'2233'	'3344']	['EEEE'	'GYHH'	'2233'	'3344'	'EEEE'	'YSKH'	'2233'	'3344']	['TSSEEEES'	'GNGGFEFW'	'NVU2131U'	'34332423'	'T.SEEEES'	'SFSTFKDY'	'N[U2133U'
6D8D_E 0.0017412314466006 2.409959389119196 0.5872483221476503 [[157	160]	[157	161]	[156	160]	[12	15]	[190	196]	[98	102]] [2	4	1	6	0	5] [[49	52]	[207	211]	[313	317]	[571	574]	[661	667]	[977	981]] "[['EEEE'	'KSYK'	'3223'	'4334'	'EEEE'	'HSTQ'	'3223'	'4334']	['EEEE.'	'KSYKN'	'3223]'	'43344'	'EEE..'	'HTPIN'	'322Y]'	'43304']	['EEEEE'	'TKSYK'	'23223'	'34334'	'EEEEE'	'YQTSN'	'23223'
5DGY_A 0.0253787050963261 7.018804300787368 0.0010570824524316 [[1324	1329]	[1236	1244]	[1344	1351]	[1224	1227]	[1320	1350]	[124	129]] [2	4	1	6	0	5] [[47	52]	[195	207]	[430	437]	[594	597]	[704	728]	[958	963]] "[['EEEEEE'	'ILVSYH'	'/0/223'	'010334'	'EEEEEE'	'VLHSTQ'	'/03223'	'014334']	['EEEEEEEEE'	'KKIKVSVEQ'	'33/3/2/33'	'440403044'	'EEETTEEEEEEEE'	'KNIDGYFKIYSKH'	'33/ON213/2233'	'4404332403344']	['.EEEEEEE'	'TSSEVATE'	'}223/123'	'33340234'	'.EEEEEEE'	'TGDVIAWN'	'}23//123'
6IEK_A 0.0014692397884233 6.97139288515831 0.3323943661971824 [[256	262]	[303	307]	[10	20]	[154	157]	[304	307]	[88	91]] [2	4	1	6	0	5] [[45	51]	[202	206]	[421	430]	[555	558]	[722	725]	[978	981]] "[['.SS.EEE'	'GSKKHTG'	'}UV]322'	'3344433'	'.SEEEEE'	'SSVLHST'	'}U/0322'	'3301433']	['EEEEE'	'EVGYE'	'3/223'	'40334'	'EEEEE'	'KIYSK'	'3/223'	'40334']	['TT.....TT..'	'GKGHNYIDGMT'	'NO}]]}YON[}'	'34344304323'	'TT....TT..'	'YNYKLPDDFT'	'NO}]Z}OO[}'
3KD5_E 0.0476837436716917 5.058100227027648 0.0021141649048623 [[710	714]	[706	713]	[867	871]	[173	178]	[591	609]	[605	610]] [2	4	1	6	0	5] [[48	52]	[198	204]	[364	368]	[603	608]	[764	782]	[977	982]] "[['EEEEE'	'LNVWD'	'03/23'	'14034'	'EEEEE'	'LHSTQ'	'03223'	'14334']	['TEEEEEEE'	'KRYALNVW'	'O42103/2'	'45321403'	'TTEEEEE'	'DGYFKIY'	'ON213/2'	'4332403']	['.HHHH'	'DYTVL'	']$$!""'	'43301'	'.HHHH'	'DYSVL'	']$$!""'
5F4U_A 0.00150771906603 8.073284135754752 0.192938209331652 [[403	405]	[444	451]	[441	449]	[385	389]	[100	114]	[342	345]] [2	4	1	6	0	5] [[51	53]	[200	209]	[393	401]	[599	603]	[771	780]	[977	980]] "[['EEE'	'YNH'	'233'	'344'	'EEE'	'TQD'	'233'	'344']	['EEEEEEEE'	'TFNSNITG'	'21323/22'	'32434033'	'EEEEEEEEEE'	'YFKIYSKHTP'	'213/223322'	'3240334433']	['S.EEEEEEE'	'GEITFNSNI'	'U]/21323/'	'340324340'	'SEEEEEEEE'	'TNVYADSFV'	'U3/21321/'
4BH0_E 0.0012078263289105 3.6167464948053705 0.6538461538461537 [[271	274]	[271	276]	[276	283]	[238	242]	[3	7]	[101	107]] [2	4	1	6	0	5] [[50	53]	[204	209]	[376	383]	[538	542]	[712	716]	[977	983]] "[['EEEE'	'YGNN'	'2233'	'3344'	'EEEE'	'STQD'	'2233'	'3344']	['EEEEEE'	'YGNNNT'	'223332'	'334443'	'EEEEEE'	'YSKHTP'	'223322'	'334433']	['ESEE.SS.'	'TKQQTPIG'	'2V33}UR}'	'34443303'	'EEEESSS.'	'TFKDYGVS'	'2133UUR}'
4DKP_A 0.0009911164595405 7.987125292473871 0.4035608308605338 [[328	332]	[120	123]	[411	419]	[450	453]	[413	420]	[339	342]] [2	4	1	6	0	5] [[49	53]	[227	230]	[309	317]	[549	552]	[719	726]	[978	981]] "[['EEEEE'	'KAYEE'	'31233'	'42344'	'EEEEE'	'HSTQD'	'32233'	'43344']	['EEEE'	'VKLT'	'/302'	'0413'	'EEEE'	'VDLP'	'/302'	'0413']	['..EEEEEEE'	'NGTITLPGK'	']}2/20223'	'433031334'	'.SEEEEEEE'	'EKGIYQTSN'	']V2/23223'
3J26_C 0.0018954140829419 6.519862950048949 0.1038506417736284 [[465	469]	[70	76]	[465	469]	[200	210]	[458	473]	[487	490]] [2	4	1	6	0	5] [[47	51]	[202	208]	[312	316]	[549	561]	[716	728]	[978	981]] "[['EEEEE'	'VYDGT'	'/2322'	'03433'	'EEEEE'	'VLHST'	'/0322'	'01433']	['EEEEEEE'	'QVPYDIT'	'3/223/2'	'4033403'	'EEEEEEE'	'KIYSKHT'	'3/22332'	'4033443']	['EEEEE'	'VYDGT'	'/2322'	'03433'	'EEEEE'	'IYQTS'	'/2322'
4R4N_V 0.0044583867237131 7.793839746206774 0.045303867403315 [[374	378]	[120	123]	[336	341]	[450	455]	[449	455]	[342	345]] [2	4	1	6	0	5] [[49	53]	[227	230]	[297	302]	[548	553]	[722	728]	[977	980]] "[['EEEEE'	'HSFNN'	'32133'	'43244'	'EEEEE'	'HSTQD'	'32233'	'43344']	['EEEE'	'VQLT'	'/302'	'0413'	'EEEE'	'VDLP'	'/302'	'0413']	['HHHHHH'	'SQWNKT'	'$%$%%$'	'343443'	'HHHHHH'	'SETKBT'	""$%$%'$""
2X53_T 0.0017318575931385 2.4689263887614663 0.5714285714285714 [[250	253]	[126	132]	[234	253]	[237	243]	[73	77]	[84	87]] [2	4	1	6	0	5] [[49	52]	[195	203]	[308	317]	[550	556]	[775	779]	[978	981]] "[['EEEE'	'QGWK'	'3223'	'4334'	'EEEE'	'HSTQ'	'3223'	'4334']	['EEEEEEE'	'EKITFDI'	'33/213/'	'4403240'	'EEETTEEEE'	'KNIDGYFKI'	'33/ON213/'	'440433240']	['..SEEEEE..STT.B.EEEE'	'VQDYILINTDVNDETYQGWK'	'Y]V2/0/3}]ROO]+}3223'	'04430104340444334334'	'..SEEEEEEE'	'VEKGIYQTSN'	'Y]V2/23223'
4JDT_G 0.0011511988726964 8.200926721527178 0.3495007132667613 [[225	239]	[448	451]	[205	209]	[445	450]	[100	114]	[339	342]] [2	4	1	6	0	5] [[47	52]	[202	205]	[329	333]	[594	599]	[771	780]	[978	981]] "[['EEEE..TT..SEEEE'	'ILKENDKNFNGTGPE'	'/033]]OO[]U2223'	'014444442433334'	'EEEEEE'	'VLHSTQ'	'/03223'	'014334']	['EEEE'	'NITG'	'3/22'	'4033'	'EEEE'	'KIYS'	'3/22'	'4033']	['.....'	'CPKIS'	'[}]Y}'	'23403'	'.....'	'FPNIT'	'[}]Y}'
6AJ3_C 0.001083629785069 5.253487107210871 0.5111821086261981 [[130	134]	[152	156]	[151	154]	[18	21]	[153	164]	[44	47]] [2	4	1	6	0	5] [[47	51]	[202	206]	[431	434]	[528	531]	[714	721]	[977	980]] "[['EEEEE'	'ILCYT'	'/0122'	'01233'	'EEEEE'	'VLHST'	'/0322'	'01433']	['EEEEE'	'HIVWD'	'3//23'	'40034'	'EEEEE'	'KIYSK'	'3/223'	'40334']	['EEEE'	'THIV'	'23//'	'3400'	'EEEE'	'GDVI'	'23//'
2BE2_B 0.0163056202317521 3.418562883395415 0.0653153153153149 [[349	353]	[331	352]	[412	415]	[329	341]	[254	259]	[32	36]] [2	4	1	6	0	5] [[48	52]	[195	209]	[447	450]	[539	551]	[772	777]	[960	964]] "[['EEEEE'	'LKTGK'	'03223'	'14334'	'EEEEE'	'LHSTQ'	'03223'	'14334']	['EEETTEEEEEEEEETTEEEEEE'	'KQGQGQWTYQIYQEPFKNLKTG'	'332ON32223/233NM330322'	'4434343334034432441433'	'EEETTEEEEEEEEEE'	'KNIDGYFKIYSKHTP'	'33/ON213/223322'	'440433240334433']	['.EEE'	'PEWE'	'}323'	'3434'	'.EEE'	'GNYN'	'}323'
1HPZ_B 0.0258996547679513 3.500143398974118 0.0511111111111106 [[349	353]	[327	352]	[103	107]	[105	108]	[254	259]	[32	36]] [2	4	1	6	0	5] [[48	52]	[201	209]	[309	313]	[594	597]	[772	777]	[960	964]] "[['EEEEE'	'LKTGK'	'03223'	'14334'	'EEEEE'	'LHSTQ'	'03223'	'14334']	['EEEEE.SSSEEEEEEESSTT.EEEEE'	'AEIQKQGQGQWTYQIYQEPFKNLKTG'	'13/33]UVU32223/2VVNM]30322'	'24044434343334034432441433'	'EEEEEEEEE'	'FKIYSKHTP'	'13/223322'	'240334433']	['.SEEE'	'NKSVT'	']V2/2'	'44303'	'.SEEE'	'EKGIY'	']V2/2'
1R1A_1 0.0063858639025932 2.252484086995584 0.4874213836477981 [[238	242]	[235	240]	[124	131]	[116	119]	[233	239]	[8	10]] [2	4	1	6	0	5] [[49	53]	[203	208]	[394	401]	[592	595]	[720	726]	[978	980]] [['EEEEE'	'HIYHK'	'3/233'	'40344'	'EEEEE'	'HSTQD'	'32233'	'43344']	['EEEEEE'	'ITTHIY'	'/223/2'	'033403'	'EEEEEE'	'IYSKHT'	'/22332'	'033443']	['EEEEEEEE'	'EITLVPCI'	'3/20/21/'	'40310320'	'EEEEEEEE'	'NVYADSFV'	'3/21321/'
4LCX_C 0.0035257356626961 2.4201935114242525 0.4689440993788811 [[157	160]	[273	279]	[156	160]	[12	15]	[190	196]	[98	102]] [2	4	1	6	0	5] [[49	52]	[204	210]	[313	317]	[571	574]	[661	667]	[977	981]] "[['EEEE'	'KSYK'	'3223'	'4334'	'EEEE'	'HSTQ'	'3223'	'4334']	['EETTEE.'	'YYSGGTI'	'22NN22Y'	'3333330'	'EEEEEE.'	'YSKHTPI'	'223322Y'	'3344330']	['EEEEE'	'TKSYK'	'23223'	'34334'	'EEEEE'	'YQTSN'	'23223'
2WZP_P 0.0033231885575927 2.3868128546069767 0.4944707740916274 [[138	141]	[126	138]	[234	253]	[237	243]	[73	77]	[84	88]] [2	4	1	6	0	5] [[50	53]	[195	209]	[308	317]	[550	556]	[775	779]	[978	982]] "[['EEEE'	'TYEN'	'2233'	'3344'	'EEEE'	'STQD'	'2233'	'3344']	['EEEEEEEEEEEEE'	'EKITFDIITKWYT'	'33/213//23222'	'4403240034333'	'EEETTEEEEEEEEEE'	'KNIDGYFKIYSKHTP'	'33/ON213/223322'	'440433240334433']	['..SEEEEE..TTS.EEEEEE'	'VQDYILINTDVNDETYQGWK'	'Y]V2/0/3}]KOV]223223'	'04430104340444334334'	'..SEEEEEEE'	'VEKGIYQTSN'	'Y]V2/23223'
1S6P_A 0.0205386319004553 4.590983569168241 0.0395604395604394 [[350	353]	[327	352]	[87	90]	[455	468]	[474	478]	[32	36]] [2	4	1	6	0	5] [[49	52]	[201	209]	[329	332]	[592	599]	[775	779]	[960	964]] "[['EEEE'	'KTGK'	'3223'	'4334'	'EEEE'	'HSTQ'	'3223'	'4334']	['EEEEE.SSSEEEEEEESSTTS.SEEE'	'AEIQKQGQGQWTYQIYQEPFKNLKTG'	'13/33]UVU32223/2VVNMV]S322'	'24044434343334034432441433'	'EEEEEEEEE'	'FKIYSKHTP'	'13/223322'	'240334433']	['....'	'FWEV'	'[}]Y'	'2340'	'....'	'FPNI'	'[}]Y'
6WXB_C 0.0088077580514861 5.070452756529841 0.0560253699788582 [[50	61]	[131	134]	[439	443]	[164	182]	[416	443]	[494	497]] [2	4	1	6	0	5] [[41	50]	[205	208]	[296	300]	[585	598]	[761	779]	[957	960]] "[['SEE.SSS.EEEE'	'KICNNPHRILDG'	'V/1]VUV^/032'	'402443450143'	'SEE..SEEEE'	'KVFRSSVLHS'	'V/1^}U/032'	'4025330143']	['EEEE'	'TQNG'	'2332'	'3443'	'EEEE'	'SKHT'	'2332'	'3443']	['HHHHH'	'LTDSE'	'""$%$%'	'13434'	'HHHHH'	'LSETK'	'""$%$%'
6H66_A 0.0772650526711809 4.118178032595503 0.0053134962805527 [[916	919]	[978	980]	[731	736]	[909	917]	[625	637]	[685	690]] [2	4	1	6	0	5] [[38	41]	[228	230]	[365	370]	[519	527]	[761	777]	[957	962]] "[['.SSS'	'SGEN'	'}UVV'	'3344'	'.SSS'	'YPDK'	'}UVV'	'3344']	['EEE'	'DLP'	'302'	'413'	'EEE'	'DLP'	'302'	'413']	['HHHHHH'	'TYALSQ'	'$$#""$%'	'332134'	'HHHHHH'	'YSVLYN'	'$$!""$%'
4XKD_E 0.0015215016948764 2.578742215892274 0.6282271944922548 [[165	169]	[165	169]	[270	273]	[232	237]	[13	17]	[70	72]] [2	4	1	6	0	5] [[49	53]	[202	206]	[423	426]	[547	552]	[712	716]	[980	982]] "[['EEEEE'	'KGTYN'	'32223'	'43334'	'EEEEE'	'HSTQD'	'32233'	'43344']	['EEEEE'	'KGTYN'	'32223'	'43334'	'EEEEE'	'KIYSK'	'3/223'	'40334']	['....'	'SDLP'	'}]Z}'	'3413'	'....'	'YKLP'	'}]Z}'
1HB5_F 0.0010780896361045 8.94997482918656 0.3361581920903953 [[232	238]	[227	236]	[231	236]	[227	233]	[228	236]	[118	122]] [2	4	1	6	0	5] [[47	53]	[202	209]	[311	316]	[586	596]	[714	724]	[957	961]] "[['EEEEEEE'	'VYQSYLD'	'/232203'	'0343314'	'EEEEEEE'	'VLHSTQD'	'/032233'	'0143344']	['EEEEEEEEEE'	'EISYTVYQSY'	'3/222/2322'	'4033303433'	'EEEEEEEE'	'KIYSKHTP'	'3/223322'	'40334433']	['EEEEEE'	'TVYQSY'	'2/2322'	'303433'	'EEEEEE'	'GIYQTS'	'2/2322'
6IAW_A 0.0097421836004828 0.9974961645118922 0.7421731123388582 [[85	88]	[85	89]	[372	377]	[4	7]	[27	31]	[244	248]] [2	4	1	6	0	5] [[50	53]	[204	208]	[312	317]	[529	532]	[657	661]	[957	961]] "[['EEEE'	'YSEE'	'2233'	'3344'	'EEEE'	'STQD'	'2233'	'3344']	['EEEEE'	'YSEEY'	'22332'	'33443'	'EEEEE'	'YSKHT'	'22332'	'33443']	['EEEEEE'	'VTHWIH'	'/232/3'	'034304'	'EEEEEE'	'IYQTSN'	'/23223'
5LJZ_A 0.0069479077096706 5.098811539274188 0.0617283950617284 [[81	86]	[369	381]	[371	376]	[326	333]	[366	386]	[267	269]] [2	4	1	6	0	5] [[48	53]	[200	208]	[448	453]	[546	553]	[693	724]	[978	980]] [['EEEEEE'	'LKTSFH'	'032213'	'143324'	'EEEEEE'	'LHSTQD'	'032233'	'143344']	['EEEEEEEEEEEEE'	'GAESVTLTRGQNT'	'2132/20242332'	'3243031353443'	'EEEEEEEEE'	'YFKIYSKHT'	'213/22332'	'324033443']	['EEEEEE'	'ESVTLT'	'32/202'	'430313'	'EEEEEE'	'NYNYLY'	'323202'
4CQX_C 0.0018226527743095 3.6138841864520703 0.4355083459787554 [[270	273]	[270	275]	[253	256]	[237	241]	[3	7]	[101	107]] [2	4	1	6	0	5] [[50	53]	[204	209]	[431	434]	[538	542]	[720	724]	[977	983]] "[['EEEE'	'YGNH'	'2233'	'3344'	'EEEE'	'STQD'	'2233'	'3344']	['EEEEEE'	'YGNHNT'	'223332'	'334443'	'EEEEEE'	'YSKHTP'	'223322'	'334433']	['EEEE'	'YKIV'	'23//'	'3400'	'EEEE'	'GDVI'	'23//'
4LKG_A 0.0071514669122434 2.3626711075080995 0.4486983154670747 [[157	160]	[273	279]	[156	160]	[12	15]	[190	196]	[98	102]] [2	4	1	6	0	5] [[49	52]	[204	210]	[313	317]	[571	574]	[661	667]	[977	981]] "[['EEEE'	'KSYK'	'3223'	'4334'	'EEEE'	'HSTQ'	'3223'	'4334']	['EETTEE.'	'YYSGGTI'	'22NN22Y'	'3333330'	'EEEEEE.'	'YSKHTPI'	'223322Y'	'3344330']	['EEEEE'	'TKSYK'	'23223'	'34334'	'EEEEE'	'YQTSN'	'23223'
7JZJ_C 0.0012911717235984 9.336680500772342 0.1693448702101361 [[74	76]	[304	308]	[304	307]	[205	208]	[90	95]	[217	219]	[265	269]] [2	4	1	6	0	3	5] [[47	49]	[200	204]	[399	402]	[593	596]	[662	667]	[861	863]	[960	964]] "[['EEE'	'ILE'	'/03'	'014'	'EEE'	'VLH'	'/03'	'014']	['EEEEE'	'TMVIT'	'21//2'	'32003'	'EEEEE'	'YFKIY'	'213/2'	'32403']	['EEEE'	'TMVI'
2WRF_A 0.01044492923589 2.415718743751453 0.3553008595988536 [[164	168]	[163	168]	[490	494]	[229	236]	[15	19]	[438	445]] [2	4	1	6	0	5] [[49	53]	[201	206]	[420	424]	[541	552]	[658	662]	[957	964]] "[['EEEEE'	'KGSYN'	'32223'	'43334'	'EEEEE'	'HSTQD'	'32233'	'43344']	['EEEEEE'	'AKGSYN'	'132223'	'243334'	'EEEEEE'	'FKIYSK'	'13/223'	'240334']	['TTT..'	'KYEEE'	'ONO]]'	'43444'	'TTT..'	'DYNYK'	'ONO}]'
6BFU_B 0.0049411231791133 6.931350266269102 0.0534521158129168 [[938	940]	[244	250]	[582	586]	[440	446]	[571	601]	[720	722]	[826	849]] [2	4	1	6	0	3	5] [[51	53]	[224	230]	[448	452]	[545	551]	[712	742]	[861	863]	[957	980]] "[['EEE'	'PNK'	'233'	'344'	'EEE'	'TQD'	'233'	'344']	['EEEEEEE'	'DTLITLT'	'320/202'	'4310313'	'EEEEEEE'	'EPLVDLP'	'320/302'	'4310413']	['EEEEE'	'QTEYL'
5BQY_A 0.0054660570704481 1.6022760253667538 0.6832740213523132 [[168	171]	[132	136]	[133	136]	[229	234]	[3	7]	[99	105]] [2	4	1	6	0	5] [[38	41]	[204	208]	[396	399]	[547	552]	[712	716]	[957	963]] "[['.SSS'	'TGDK'	'}UVV'	'3344'	'.SSS'	'YPDK'	'}UVV'	'3344']	['EEEEE'	'SSADP'	'22132'	'33243'	'EEEEE'	'YSKHT'	'22332'	'33443']	['EEEE'	'SADP'	'2132'	'3243'	'EEEE'	'YADS'	'2132'
1SUQ_A 0.0194619977876298 4.550705284809603 0.0464601769911505 [[350	353]	[327	352]	[103	107]	[15	20]	[474	478]	[523	527]] [2	4	1	6	0	5] [[49	52]	[201	209]	[309	313]	[527	532]	[775	779]	[960	964]] "[['EEEE'	'KTGK'	'3223'	'4334'	'EEEE'	'HSTQ'	'3223'	'4334']	['EEEEE.SSSEEEEEEESSSSS.SEEE'	'AEIQKQGQGQWTYQIYQEPFKNLKTG'	'13/33]UVU32223/2VVUTV]S322'	'24044434343334034432441433'	'EEEEEEEEE'	'FKIYSKHTP'	'13/223322'	'240334433']	['.SEEE'	'KKSVT'	']V2/2'	'44303'	'.SEEE'	'EKGIY'	']V2/2'
4XHA_B 0.0343924480637062 6.154876494601576 0.0031813361611872 [[356	359]	[354	359]	[294	298]	[491	500]	[475	483]	[68	73]] [2	4	1	6	0	5] [[50	53]	[202	207]	[366	370]	[530	537]	[771	777]	[959	964]] "[['EEEE'	'YYRK'	'2243'	'3354'	'EEEE'	'STQD'	'2233'	'3344']	['EEEEEE'	'DIYYRK'	'3/2243'	'403354'	'EEEEEE'	'KIYSKH'	'3/2233'	'403344']	['HHHHH'	'SVLSQ'	'$!""$%'	'30134'	'HHHHH'	'SVLYN'	'$!""$%'
6OOO_A 0.0012079144337824 8.047723304408006 0.3670520231213874 [[328	332]	[120	123]	[409	419]	[450	453]	[413	420]	[339	342]] [2	4	1	6	0	5] [[49	53]	[227	230]	[307	317]	[549	552]	[719	726]	[978	981]] "[['EEEEE'	'KAYEE'	'31233'	'42344'	'EEEEE'	'HSTQD'	'32233'	'43344']	['EEEE'	'VKLT'	'/302'	'0413'	'EEEE'	'VDLP'	'/302'	'0413']	['...SEEEEEEE'	'GHNGTITLPGK'	'}]]U2/20223'	'34433031334'	'...SEEEEEEE'	'TVEKGIYQTSN'	'}Y]V2/23223'
3LP0_B 0.0219663476519369 3.260919134222444 0.0617283950617284 [[349	353]	[331	352]	[103	107]	[329	341]	[254	259]	[32	36]] [2	4	1	6	0	5] [[48	52]	[195	209]	[309	313]	[539	551]	[772	777]	[960	964]] "[['EEEEE'	'LKTGK'	'03223'	'14334'	'EEEEE'	'LHSTQ'	'03223'	'14334']	['EEETTEEEEEEESSTT.EEEEE'	'KQGQGQWTYQIYQEPFKNLKTG'	'332ON32223/2VVNM]30322'	'4434343334034432441433'	'EEETTEEEEEEEEEE'	'KNIDGYFKIYSKHTP'	'33/ON213/223322'	'440433240334433']	['.SEEE'	'NKSVT'	']V2/2'	'44303'	'.SEEE'	'EKGIY'	']V2/2'
5DGY_D 0.0247177133984575 6.944041169685661 0.009513742071882 [[1324	1329]	[1236	1258]	[1344	1351]	[1224	1227]	[1320	1350]	[124	129]] [2	4	1	6	0	5] [[47	52]	[195	211]	[430	437]	[594	597]	[704	728]	[958	963]] "[['EEEEEE'	'ILVSYH'	'/0/223'	'010334'	'EEEEEE'	'VLHSTQ'	'/03223'	'014334']	['EEEEEEEEEEEEEESSSEEEE..'	'KKIKVSVEQIANVVLYSSDYYVK'	'33/3/2/33/13//SUU2322Y]'	'44040304402400133343304'	'EEETTEEEEEEEEEE..'	'KNIDGYFKIYSKHTPIN'	'33/ON213/223322Y]'	'44043324033443304']	['.EEEEEEE'	'TSSEVATE'	'}223/123'	'33340234'	'.EEEEEEE'	'TGDVIAWN'	'}23//123'
5FEI_A 0.001746702359978 2.84552422621426 0.5508196721311467 [[311	314]	[209	213]	[126	130]	[511	514]	[567	573]	[570	573]] [2	4	1	6	0	5] [[49	52]	[204	208]	[399	403]	[595	598]	[775	781]	[977	980]] "[['EEEE'	'DTGD'	'3223'	'4334'	'EEEE'	'HSTQ'	'3223'	'4334']	['EEEEE'	'YYIHP'	'22/32'	'33043'	'EEEEE'	'YSKHT'	'22332'	'33443']	['EEEEE'	'SFIVR'	'21//4'	'32005'	'EEEEE'	'SFVIR'	'21//4'
4BH1_E 0.0018895725175153 3.7834180824745673 0.4246987951807228 [[271	274]	[271	276]	[254	257]	[1	7]	[11	25]	[101	107]] [2	4	1	6	0	5] [[50	53]	[204	209]	[431	434]	[606	612]	[658	665]	[977	983]] "[['EEEE'	'YGNN'	'2233'	'3344'	'EEEE'	'STQD'	'2233'	'3344']	['EEEEEE'	'YGNNNT'	'223332'	'334443'	'EEEEEE'	'YSKHTP'	'223322'	'334433']	['EEEE'	'YKIV'	'23//'	'3400'	'EEEE'	'GDVI'	'23//'
1HI8_A 0.0351300513138112 6.324809824093263 0.0031813361611872 [[38	40]	[38	40]	[625	632]	[200	203]	[309	313]	[305	310]] [2	4	1	6	0	5] [[49	51]	[207	209]	[416	423]	[596	599]	[773	777]	[974	979]] "[['EEE'	'ETY'	'322'	'433'	'EEE'	'HST'	'322'	'433']	['EEE'	'ETY'	'322'	'433'	'EEE'	'HTP'	'322'	'433']	['STTTTTT.'	'PNKLQYKW'	'UOOLONO}'	'34414343'	'STTTTTT.'	'GKIADYNY'	'UOKMONO}'
3EPF_2 0.0013069590328263 9.073009622245168 0.2035623409669207 [[79	81]	[15	17]	[99	102]	[229	232]	[227	249]] [2	4	1	6	0] [[50	52]	[228	230]	[450	453]	[609	612]	[711	723]] [['EEE'	'WWK'	'223'	'334'	'EEE'	'STQ'	'223'	'334']	['EEE'	'QLT'	'302'	'413'	'EEE'	'DLP'	'302'	'413']	['EEEE'	'HYLG'	'3202'	'4313'	'EEEE'	'NYLY'	'3202'	'4313']	['EEEE'	'AILP'	'1/02'	'2013'
6KDK_B 0.0219250315146708 3.1634399138945617 0.0641169853768275 [[349	353]	[331	352]	[350	353]	[329	341]	[364	376]	[32	36]] [2	4	1	6	0	5] [[48	52]	[195	209]	[314	317]	[539	551]	[773	782]	[960	964]] "[['EEEEE'	'LKTGK'	'03223'	'14334'	'EEEEE'	'LHSTQ'	'03223'	'14334']	['EEETTEEEEEEESSTT.EEEEE'	'KQGQGQWTYQIYQEPFKNLKTG'	'332ON32223/2VVNM]30322'	'4434343334034432441433'	'EEETTEEEEEEEEEE'	'KNIDGYFKIYSKHTP'	'33/ON213/223322'	'440433240334433']	['EEEE'	'KTGK'	'3223'	'4334'	'EEEE'	'QTSN'	'3223'
6OUU_A 0.003626603661615 6.633880617294299 0.0641169853768275 [[61	63]	[518	522]	[493	498]	[383	387]	[518	522]	[174	176]] [2	4	1	6	0	5] [[50	52]	[207	211]	[281	286]	[592	596]	[733	737]	[974	976]] [['EEE'	'GGE'	'223'	'334'	'EEE'	'STQ'	'223'	'334']	['EEEE.'	'DSWVN'	'322/]'	'43304'	'EEE..'	'HTPIN'	'322Y]'	'43304']	['TTS.EE'	'KSGYVT'	'ONU}/2'	'433303'	'TTS.EE'	'ENGTIT'	'OOU}/2'
6HAK_D 0.0294454330949541 3.266081798299336 0.0546265328874022 [[349	353]	[338	352]	[103	107]	[334	341]	[254	259]	[32	36]] [2	4	1	6	0	5] [[48	52]	[200	209]	[309	313]	[544	551]	[772	777]	[960	964]] "[['EEEEE'	'LKTGK'	'03223'	'14334'	'EEEEE'	'LHSTQ'	'03223'	'14334']	['EEEEEEETTEEEEEE'	'TYQIYQEPFKNLKTG'	'223/233NM330322'	'334034432441433'	'EEEEEEEEEE'	'YFKIYSKHTP'	'213/223322'	'3240334433']	['.SEEE'	'KKSVT'	']V2/2'	'44303'	'.SEEE'	'EKGIY'	']V2/2'
4LKG_C 0.0071677249511544 2.362599845671347 0.4576271186440681 [[157	160]	[273	279]	[156	160]	[12	15]	[190	196]	[98	102]] [2	4	1	6	0	5] [[49	52]	[204	210]	[313	317]	[571	574]	[661	667]	[977	981]] "[['EEEE'	'KSYK'	'3223'	'4334'	'EEEE'	'HSTQ'	'3223'	'4334']	['EETTEE.'	'YYSGGTI'	'22NN22Y'	'3333330'	'EEEEEE.'	'YSKHTPI'	'223322Y'	'3344330']	['EEEEE'	'TKSYK'	'23223'	'34334'	'EEEEE'	'YQTSN'	'23223'
4R4N_M 0.0050747077023271 7.7770913241232575 0.0464601769911505 [[225	227]	[120	123]	[205	209]	[450	455]	[449	455]	[342	345]] [2	4	1	6	0	5] [[47	49]	[227	230]	[329	333]	[548	553]	[722	728]	[977	980]] "[['EEE'	'ILK'	'/03'	'014'	'EEE'	'VLH'	'/03'	'014']	['EEEE'	'VQLT'	'/302'	'0413'	'EEEE'	'VDLP'	'/302'	'0413']	['.....'	'APKVT'	'[}]Y}'	'23403'	'.....'	'FPNIT'	'[}]Y}'
6II8_C 0.0020842877280718 2.3464358690222493 0.6088435374149657 [[157	160]	[157	161]	[156	160]	[12	15]	[190	196]	[98	102]] [2	4	1	6	0	5] [[49	52]	[207	211]	[313	317]	[571	574]	[661	667]	[977	981]] "[['EEEE'	'KSYK'	'3223'	'4334'	'EEEE'	'HSTQ'	'3223'	'4334']	['EEEE.'	'KSYKN'	'3223]'	'43344'	'EEE..'	'HTPIN'	'322Y]'	'43304']	['EEEEE'	'TKSYK'	'23223'	'34334'	'EEEEE'	'YQTSN'	'23223'
4K0A_A 0.0046898274761068 8.178140952893113 0.0441501103752761 [[443	448]	[446	451]	[199	209]	[199	202]	[345	352]	[342	345]] [2	4	1	6	0	5] [[47	52]	[204	209]	[325	333]	[596	599]	[770	777]	[977	980]] "[['EEEEEE'	'IRHSSN'	'/43223'	'054334'	'EEEEEE'	'VLHSTQ'	'/03223'	'014334']	['EEEEEE'	'SSNITG'	'223/22'	'334033'	'EEEEEE'	'YSKHTP'	'223322'	'334433']	['EEEE.......'	'SVITQACPKVS'	'2//2][[}]Y}'	'30034223403'	'EEEE.....'	'SIVRFPNIT'	'2//4[}]Y}'
5BNY_A 0.0058697658303098 1.5880112915590776 0.7106690777576847 [[168	171]	[132	136]	[133	136]	[229	234]	[3	7]	[99	105]] [2	4	1	6	0	5] [[38	41]	[204	208]	[396	399]	[547	552]	[712	716]	[957	963]] "[['.SSS'	'TGDK'	'}UVV'	'3344'	'.SSS'	'YPDK'	'}UVV'	'3344']	['EEEEE'	'SSADP'	'22132'	'33243'	'EEEEE'	'YSKHT'	'22332'	'33443']	['EEEE'	'SADP'	'2132'	'3243'	'EEEE'	'YADS'	'2132'
6OE3_A 0.0149501834695659 4.7442315486927535 0.0546265328874022 [[350	353]	[327	352]	[103	107]	[51	56]	[474	478]	[523	527]] [2	4	1	6	0	5] [[49	52]	[201	209]	[309	313]	[526	531]	[775	779]	[960	964]] "[['EEEE'	'KTGK'	'3223'	'4334'	'EEEE'	'HSTQ'	'3223'	'4334']	['EEEEE.STTEEEEEEESBTTB.SEEE'	'AEIQKQGQGQWTYQIYQEPFKNLKTG'	'13/33]UON32223/2V	NM	]S322'	'24044434343334034432441433'	'EEEEEEEEE'	'FKIYSKHTP'	'13/223322'	'240334433']	['.SEEE'	'KKSVT'	']V2/2'	'44303'	'.SEEE'
1XOV_A 0.0181387800353672 2.097877252805906 0.4077380952380949 [[86	92]	[89	92]	[216	226]	[305	308]	[223	236]	[28	31]] [2	4	1	6	0	5] [[45	51]	[202	205]	[312	318]	[547	550]	[715	723]	[978	981]] "[['.SEEEEE'	'TGVEVWY'	'}U/3/22'	'3304033'	'.SEEEEE'	'SSVLHST'	'}U/0322'	'3301433']	['EEEE'	'EVWY'	'3/22'	'4033'	'EEEE'	'KIYS'	'3/22'	'4033']	['EEE.SSSEEEE'	'VYEHNKYWYKA'	'/23]VVU2231'	'03444433342'	'EEEEEEE'	'IYQTSNF'	'/232231'
6IW2_P 0.0012077191648466 6.641086914697061 0.4576271186440681 [[307	312]	[308	311]	[111	116]	[63	67]	[307	313]	[254	256]] [2	4	1	6	0	5] [[47	52]	[206	209]	[431	436]	[609	613]	[670	676]	[959	961]] "[['EEEEEE'	'VKNPTD'	'/33223'	'044334'	'EEEEEE'	'VLHSTQ'	'/03223'	'014334']	['EEEE'	'KNPT'	'3322'	'4433'	'EEEE'	'KHTP'	'3322'	'4433']	['EEEEEE'	'GSIVAP'	'22//12'	'330023'	'EEEEEE'	'GDVIAW'	'23//12'
3GBM_C 0.0012863409592117 3.611956734816234 0.7075812274368225 [[274	277]	[274	279]	[100	104]	[242	246]	[13	17]	[108	110]] [2	4	1	6	0	5] [[50	53]	[204	209]	[436	440]	[538	542]	[720	724]	[977	979]] "[['EEEE'	'YGNH'	'2233'	'3344'	'EEEE'	'STQD'	'2233'	'3344']	['EEEEEE'	'YGNHNT'	'223332'	'334443'	'EEEEEE'	'YSKHTP'	'223322'	'334433']	['EEETT'	'GDFND'	'231OO'	'34244'	'EE.TT'	'WNSNN'	'23}OO'
5OYP_A 0.0009206788310519 10.037991135711982 0.3572453371592532 [[214	218]	[208	218]	[116	121]	[150	154]	[210	218]	[20	26]] [2	4	1	6	0	5] [[49	53]	[200	207]	[311	316]	[572	576]	[665	675]	[968	974]] [['EEEEE'	'EAGDD'	'31233'	'42344'	'EEEEE'	'HSTQD'	'32233'	'43344']	['EEEEEEEEEEE'	'YMSVWVEAGDD'	'212/2/31233'	'32303042344'	'EEEEEEEE'	'YFKIYSKH'	'213/2233'	'32403344']	['EEEEEE'	'YVTHVP'	'2/23/2'	'303403'	'EEEEEE'	'GIYQTS'	'2/2322'
4OOS_A 0.0073970237602081 6.938649117577564 0.0511111111111106 [[298	302]	[518	522]	[517	521]	[383	389]	[346	352]] [2	4	1	6	0] [[49	53]	[207	211]	[397	401]	[592	598]	[715	721]] [['EEEEE'	'NYTMN'	'32213'	'43324'	'EEEEE'	'HSTQD'	'32233'	'43344']	['EEEE.'	'DSWVN'	'322/]'	'43304'	'EEE..'	'HTPIN'	'322Y]'	'43304']	['EEEEE'	'FDSWV'	'1322/'	'24330'	'EEEEE'	'ADSFV'	'1321/'	'24320']	['EEEEEEE'	'FTPVGVI'	'122/2//'	'2330300'
1SV5_A 0.0146122349069011 5.027549991366972 0.0546265328874022 [[350	353]	[327	352]	[103	107]	[51	56]	[474	478]	[523	527]] [2	4	1	6	0	5] [[49	52]	[201	209]	[309	313]	[526	531]	[775	779]	[960	964]] "[['EEEE'	'KTGK'	'3223'	'4334'	'EEEE'	'HSTQ'	'3223'	'4334']	['EEEEE.SSSEEEEEEESSTTS.SEEE'	'AEIQKQGQGQWTYQIYQEPFKNLKTG'	'13/33]UVU32223/2VVNMV]S322'	'24044434343334034432441433'	'EEEEEEEEE'	'FKIYSKHTP'	'13/223322'	'240334433']	['.SEEE'	'NKSVT'	']V2/2'	'44303'	'.SEEE'	'EKGIY'	']V2/2'
1EAH_2 0.0013080891223404 9.07299677112321 0.281842818428184 [[79	81]	[15	17]	[99	102]	[229	232]	[227	249]] [2	4	1	6	0] [[50	52]	[228	230]	[450	453]	[609	612]	[711	723]] [['EEE'	'WWK'	'223'	'334'	'EEE'	'STQ'	'223'	'334']	['EEE'	'QLT'	'302'	'413'	'EEE'	'DLP'	'302'	'413']	['EEEE'	'HYLG'	'3202'	'4313'	'EEEE'	'NYLY'	'3202'	'4313']	['EEEE'	'AILP'	'1/02'	'2013'
2P5O_B 0.0593641320707524 5.092287486853333 0.0 [[214	217]	[706	713]	[867	871]	[426	429]	[591	608]	[605	610]] [2	4	1	6	0	5] [[37	40]	[198	204]	[364	368]	[601	604]	[764	781]	[977	982]] "[['B.SS'	'TGWN'	'+}UV'	'3334'	'B.SS'	'YYPD'	'+}UV'	'3334']	['TEEEEEEE'	'KRYALNVW'	'O42103/2'	'45321403'	'TTEEEEE'	'DGYFKIY'	'ON213/2'	'4332403']	['.HHHH'	'DYTVL'	']$$!""'	'43301'	'.HHHH'	'DYSVL'	']$$!""'
6II9_E 0.0026392082892377 2.3765941827444106 0.6006768189509297 [[157	160]	[157	161]	[156	160]	[12	15]	[190	196]	[98	102]] [2	4	1	6	0	5] [[49	52]	[207	211]	[313	317]	[571	574]	[661	667]	[977	981]] "[['EEEE'	'KSYK'	'3223'	'4334'	'EEEE'	'HSTQ'	'3223'	'4334']	['EEEE.'	'KSYKN'	'3223]'	'43344'	'EEE..'	'HTPIN'	'322Y]'	'43304']	['EEEEE'	'TKSYK'	'23223'	'34334'	'EEEEE'	'YQTSN'	'23223'
2OYQ_A 0.0515742057328978 4.410164664430284 0.0338266384778009 [[710	714]	[706	713]	[867	871]	[174	178]	[591	609]	[860	863]] [2	4	1	6	0	5] [[48	52]	[198	204]	[364	368]	[604	608]	[764	782]	[978	981]] "[['EEEEE'	'LNVWD'	'03/23'	'14034'	'EEEEE'	'LHSTQ'	'03223'	'14334']	['TEEEEEEE'	'KRYALNVW'	'O42103/2'	'45321403'	'TTEEEEE'	'DGYFKIY'	'ON213/2'	'4332403']	['.HHHH'	'DYTVL'	']$$!""'	'43301'	'.HHHH'	'DYSVL'	']$$!""'
6ID2_A 0.004444113537252 2.391897249908085 0.5307443365695794 [[157	160]	[157	161]	[156	160]	[12	15]	[190	196]	[98	102]] [2	4	1	6	0	5] [[49	52]	[207	211]	[313	317]	[571	574]	[661	667]	[977	981]] "[['EEEE'	'KSYK'	'3223'	'4334'	'EEEE'	'HSTQ'	'3223'	'4334']	['EEEE.'	'KSYKN'	'3223]'	'43344'	'EEE..'	'HTPIN'	'322Y]'	'43304']	['EEEEE'	'TKSYK'	'23223'	'34334'	'EEEEE'	'YQTSN'	'23223'
6IDD_G 0.00594269987108 2.44831510872624 0.4598765432098766 [[157	160]	[458	461]	[156	160]	[12	15]	[421	435]	[98	102]] [2	4	1	6	0	5] [[49	52]	[200	203]	[313	317]	[571	574]	[770	779]	[977	981]] "[['EEEE'	'KSYK'	'3223'	'4334'	'EEEE'	'HSTQ'	'3223'	'4334']	['EEEE'	'SFEI'	'213/'	'3240'	'EEEE'	'YFKI'	'213/'	'3240']	['EEEEE'	'TKSYK'	'23223'	'34334'	'EEEEE'	'YQTSN'	'23223'
4DVX_A 0.0014212077498946 8.054703182158539 0.3533619456366235 [[328	332]	[120	123]	[411	419]	[450	453]	[413	420]	[339	342]] [2	4	1	6	0	5] [[49	53]	[227	230]	[309	317]	[549	552]	[719	726]	[978	981]] "[['EEEEE'	'KAYEE'	'31233'	'42344'	'EEEEE'	'HSTQD'	'32233'	'43344']	['EEEE'	'VKLT'	'/302'	'0413'	'EEEE'	'VDLP'	'/302'	'0413']	['..EEEEEEE'	'NGTITLPGK'	']}2/20223'	'433031334'	'.SEEEEEEE'	'EKGIYQTSN'	']V2/23223'
1IH7_A 0.0490276588501681 5.743886463674754 0.0074547390841317 [[710	714]	[706	713]	[867	871]	[173	178]	[591	608]	[605	610]] [2	4	1	6	0	5] [[48	52]	[198	204]	[364	368]	[603	608]	[764	781]	[977	982]] "[['EEEEE'	'LNVWD'	'03/23'	'14034'	'EEEEE'	'LHSTQ'	'03223'	'14334']	['TEEEEEEE'	'KRYALNVW'	'O42103/2'	'45321403'	'TTEEEEE'	'DGYFKIY'	'ON213/2'	'4332403']	['.HHHH'	'DYTVL'	']$$!""'	'43301'	'.HHHH'	'DYSVL'	']$$!""'
3TAG_D 0.0540038329400654 5.730194782045459 0.0010582010582005 [[710	714]	[706	713]	[867	871]	[173	178]	[591	609]	[605	610]] [2	4	1	6	0	5] [[48	52]	[198	204]	[364	368]	[603	608]	[764	782]	[977	982]] "[['EEEEE'	'LNVWD'	'03/23'	'14034'	'EEEEE'	'LHSTQ'	'03223'	'14334']	['TEEEEEEE'	'KRYALNVW'	'O42103/2'	'45321403'	'TTEEEEE'	'DGYFKIY'	'ON213/2'	'4332403']	['.HHHH'	'DYTVL'	']$$!""'	'43301'	'.HHHH'	'DYSVL'	']$$!""'
4ZWJ_B 0.0236169165072644 6.965637224530174 0.026030368763557 [[2324	2329]	[2236	2244]	[2345	2351]	[2224	2227]	[2320	2350]	[124	129]] [2	4	1	6	0	5] [[47	52]	[195	207]	[430	437]	[594	597]	[704	728]	[958	963]] "[['EEEEEE'	'ILVSYH'	'/0/223'	'010334'	'EEEEEE'	'VLHSTQ'	'/03223'	'014334']	['EEEEEEEEE'	'KKIKVSVEQ'	'33/3/2/33'	'440403044'	'EEETTEEEEEEEE'	'KNIDGYFKIYSKH'	'33/ON213/2233'	'4404332403344']	['.EEEEEE'	'SSEVATE'	'}23/123'	'3340234'	'.EEEEEEE'	'TGDVIAWN'	'}23//123'
3TAF_D 0.055834457589037 5.033666041417449 0.0084566596194501 [[710	714]	[827	831]	[844	871]	[173	178]	[591	609]	[605	610]] [2	4	1	6	0	5] [[48	52]	[205	209]	[360	368]	[603	608]	[764	782]	[977	982]] "[['EEEEE'	'LNVWD'	'03/23'	'14034'	'EEEEE'	'LHSTQ'	'03223'	'14334']	['EEEEE'	'GEKVY'	'233/2'	'34403'	'EEEEE'	'SKHTP'	'23322'	'34433']	['SEE..BTTSPPPHHHHHHHHHHB.HHHH'	'KCIAWPSGTEITDLIKDDVLHWMDYTVL'	'V1/[}+NNUHDG%""!%%%!""%$*]$$!""'	'4202333334034104440143243301'	'SEE..HHHH'	'NCVADYSVL'	'V1/[]$$!""'
4KPQ_E 0.0014513885053077 2.53008125374294 0.8297872340425527 [[162	169]	[229	234]	[164	169]	[137	140]	[8	12]	[75	77]] [2	4	1	6	0	5] [[45	52]	[200	205]	[312	317]	[565	568]	[712	716]	[969	971]] [['..EEEEEE'	'PVISKTYN'	'}Y/23223'	'30034334'	'.SEEEEEE'	'SSVLHSTQ'	'}U/03223'	'33014334']	['EEEEEE'	'WMKIYW'	'213/22'	'324033'	'EEEEEE'	'YFKIYS'	'213/22'	'324033']	['EEEEEE'	'ISKTYN'	'/23223'	'034334'	'EEEEEE'	'IYQTSN'	'/23223'
2WRF_C 0.0194068169491353 8.960906165794942 0.0 [[164	168]	[163	168]	[301	304]	[229	236]	[443	451]	[438	445]] [2	4	1	6	0	5] [[49	53]	[201	206]	[284	287]	[541	552]	[773	781]	[957	964]] "[['EEEEE'	'KGSYN'	'32223'	'43334'	'EEEEE'	'HSTQD'	'32233'	'43344']	['EEEEEE'	'AKGSYN'	'132223'	'243334'	'EEEEEE'	'FKIYSK'	'13/223'	'240334']	['.EEE'	'TIGE'	'}/23'	'3034'	'.EEE'	'TITD'	'}/23'
4KON_A 0.0074872932964302 2.37731268949819 0.4735202492211834 [[157	160]	[157	161]	[156	160]	[12	15]	[190	196]	[98	102]] [2	4	1	6	0	5] [[49	52]	[207	211]	[313	317]	[571	574]	[661	667]	[977	981]] "[['EEEE'	'KSYK'	'3223'	'4334'	'EEEE'	'HSTQ'	'3223'	'4334']	['EEEE.'	'KSYKN'	'3223]'	'43344'	'EEE..'	'HTPIN'	'322Y]'	'43304']	['EEEEE'	'TKSYK'	'23223'	'34334'	'EEEEE'	'YQTSN'	'23223'
2WRF_E 0.0172716186383987 8.993224739053323 0.0031712473572944 [[164	168]	[163	168]	[301	304]	[229	236]	[443	451]	[438	445]] [2	4	1	6	0	5] [[49	53]	[201	206]	[284	287]	[541	552]	[773	781]	[957	964]] "[['EEEEE'	'KGSYN'	'32223'	'43334'	'EEEEE'	'HSTQD'	'32233'	'43344']	['EEEEEE'	'AKGSYN'	'132223'	'243334'	'EEEEEE'	'FKIYSK'	'13/223'	'240334']	['.EEE'	'TIGE'	'}/23'	'3034'	'.EEE'	'TITD'	'}/23'
5YT9_A 0.0059925724191171 8.756296551318604 0.0433403805496834 [[278	282]	[135	140]	[242	246]	[232	235]	[406	417]	[412	419]] [2	4	1	6	0	5] [[49	53]	[204	209]	[395	399]	[592	595]	[772	782]	[957	964]] "[['EESEE'	'DTKEQ'	'32V33'	'43444'	'EEEEE'	'HSTQD'	'32233'	'43344']	['EEEEEE'	'SSADPY'	'221322'	'332433'	'EEEEEE'	'YSKHTP'	'223322'	'334433']	['EEEEE'	'ITFES'	'/2132'	'03243'	'EEEEE'	'VYADS'	'/2132'
1WAC_A 0.0299390396082645 6.3862272332297225 0.0190274841437634 [[38	40]	[38	40]	[390	395]	[211	219]	[309	315]	[305	310]] [2	4	1	6	0	5] [[49	51]	[207	209]	[381	386]	[598	606]	[773	779]	[974	979]] "[['EEE'	'ETY'	'322'	'433'	'EEE'	'HST'	'322'	'433']	['EEE'	'ETY'	'322'	'433'	'EEE'	'HTP'	'322'	'433']	['S..TTS'	'GLSSGQ'	'UZ}NNV'	'313334'	'SS.TTS'	'GVSPTK'	'UR}NNV'
6II8_A 0.0056065350484056 2.3590493989166808 0.5457516339869277 [[157	160]	[157	161]	[156	160]	[12	15]	[190	196]	[98	102]] [2	4	1	6	0	5] [[49	52]	[207	211]	[313	317]	[571	574]	[661	667]	[977	981]] "[['EEEE'	'KSYK'	'3223'	'4334'	'EEEE'	'HSTQ'	'3223'	'4334']	['EEEE.'	'KSYKN'	'3223]'	'43344'	'EEE..'	'HTPIN'	'322Y]'	'43304']	['EEEEE'	'TKSYK'	'23223'	'34334'	'EEEEE'	'YQTSN'	'23223'
2OYQ_B 0.0560972435702365 4.548955309574732 0.0161117078410306 [[710	714]	[706	713]	[867	871]	[173	178]	[591	609]	[605	610]] [2	4	1	6	0	5] [[48	52]	[198	204]	[364	368]	[603	608]	[764	782]	[977	982]] "[['EEEEE'	'LNVWD'	'03/23'	'14034'	'EEEEE'	'LHSTQ'	'03223'	'14334']	['TEEEEEEE'	'KRYALNVW'	'O42103/2'	'45321403'	'TTEEEEE'	'DGYFKIY'	'ON213/2'	'4332403']	['.HHHH'	'DYTVL'	']$$!""'	'43301'	'.HHHH'	'DYSVL'	']$$!""'
5XN2_B 0.0325279788448624 3.11408039434988 0.0629213483146065 [[349	353]	[331	352]	[350	353]	[329	341]	[364	376]	[32	36]] [2	4	1	6	0	5] [[48	52]	[195	209]	[314	317]	[539	551]	[773	782]	[960	964]] "[['EEEEE'	'LKTGK'	'03223'	'14334'	'EEEEE'	'LHSTQ'	'03223'	'14334']	['EEETTEEEEEEESSTT.EEEEE'	'KQGQGQWTYQIYQEPFKNLKTG'	'332ON32223/2VVNM]30322'	'4434343334034432441433'	'EEETTEEEEEEEEEE'	'KNIDGYFKIYSKHTP'	'33/ON213/223322'	'440433240334433']	['EEEE'	'KTGK'	'3223'	'4334'	'EEEE'	'QTSN'	'3223'
4GIZ_A 0.0405547939622347 6.656103497653291 0.0063829787234037 [[17	19]	[176	180]	[241	246]	[243	246]	[293	310]	[195	201]] [2	4	1	6	0	5] [[38	40]	[224	228]	[308	313]	[593	596]	[771	780]	[958	964]] "[['.SS'	'GYN'	'}UV'	'334'	'.SS'	'YPD'	'}UV'	'334']	['EEEEE'	'KYDIK'	'323/3'	'43404'	'EEEEE'	'EPLVD'	'320/3'	'43104']	['..EEEE'	'VNYGVT'	'Y]22/2'	'043303'	'..SEEE'	'VEKGIY'	'Y]V2/2'
5WB1_A 0.0818319998903263 4.052413905659636 0.0238095238095237 [[1093	1096]	[1092	1096]	[1097	1102]	[1005	1009]	[38	42]	[249	253]] [2	4	1	6	0	5] [[50	53]	[203	207]	[377	382]	[597	601]	[766	770]	[958	962]] "[['EEEE'	'YYCN'	'2213'	'3324'	'EEEE'	'STQD'	'2233'	'3344']	['EEEEE'	'VYYCN'	'/2213'	'03324'	'EEEEE'	'IYSKH'	'/2233'	'03344']	['EEESSS'	'AEETIV'	'133URR'	'244300'	'EEESSS'	'FKDYGV'	'133UUR'
1HB5_B 0.0012719736225005 8.942240283976219 0.3631123919308352 [[232	238]	[227	236]	[231	236]	[227	233]	[228	236]	[118	122]] [2	4	1	6	0	5] [[47	53]	[202	209]	[311	316]	[586	596]	[714	724]	[957	961]] "[['EEEEEEE'	'VYQSYLD'	'/232203'	'0343314'	'EEEEEEE'	'VLHSTQD'	'/032233'	'0143344']	['EEEEEEEEEE'	'EISYTVYQSY'	'3/222/2322'	'4033303433'	'EEEEEEEE'	'KIYSKHTP'	'3/223322'	'40334433']	['EEEEEE'	'TVYQSY'	'2/2322'	'303433'	'EEEEEE'	'GIYQTS'	'2/2322'
3TAB_D 0.0553833025422004 4.98984273245398 0.0116279069767446 [[710	714]	[827	831]	[844	871]	[173	178]	[591	609]	[605	610]] [2	4	1	6	0	5] [[48	52]	[205	209]	[360	368]	[603	608]	[764	782]	[977	982]] "[['EEEEE'	'LNVWD'	'03/23'	'14034'	'EEEEE'	'LHSTQ'	'03223'	'14334']	['EEEEE'	'GEKVY'	'233/2'	'34403'	'EEEEE'	'SKHTP'	'23322'	'34433']	['SEE..BTTSPPPTTTHHHHHTTB.HHHH'	'KCIAWPSGTEITDLIKDDVLHWMDYTVL'	'V1/[}+NNUHDGOLK%%%!""ON*]$$!""'	'4202333334034104440143243301'	'SEE..HHHH'	'NCVADYSVL'	'V1/[]$$!""'
2B6A_B 0.0259729430737779 3.3747861640124808 0.0653153153153149 [[349	353]	[327	352]	[103	107]	[105	108]	[216	220]	[420	422]	[32	36]] [2	4	1	6	0	3	5] [[48	52]	[201	209]	[309	313]	[594	597]	[659	663]	[862	864]	[960	964]] "[['EEEEE'	'LKTGK'	'03223'	'14334'	'EEEEE'	'LHSTQ'	'03223'	'14334']	['EEEEE.SSSEEEEEEESSTT.EEEEE'	'AEIQKQGQGQWTYQIYQEPFKNLKTG'	'13/33]UVU32223/2VVNM]30322'	'24044434343334034432441433'	'EEEEEEEEE'	'FKIYSKHTP'	'13/223322'	'240334433']	['.SEEE'	'KKSVT'
5E7T_G 0.0047432022239393 1.387836084351723 1.0 [[72	76]	[168	171]	[132	139]	[133	137]	[18	28]	[23	27]] [2	4	1	6	0	5] [[38	42]	[227	230]	[429	436]	[572	576]	[772	781]	[957	961]] "[['.SS.E'	'SGNTV'	'}UV}/'	'33430'	'.SSSE'	'YPDKV'	'}UVV/'	'33440']	['EEEE'	'VKLY'	'/302'	'0413'	'EEEE'	'VDLP'	'/302'	'0413']	['..EEEEEE'	'MPTKAIYS'	'[}231/22'	'23342033'	'..EEEEEE'	'FTGDVIAW'	'[}23//12'
4F3Z_C 0.0052855428362791 2.128984784840534 0.63951473136915 [[178	184]	[166	170]	[242	246]	[164	169]	[21	35]	[192	194]] [2	4	1	6	0	5] [[47	53]	[207	211]	[394	398]	[546	551]	[658	665]	[960	962]] "[['EEEEEEE'	'VLWGIHH'	'/022/33'	'0133044'	'EEEEEEE'	'VLHSTQD'	'/032233'	'0143344']	['EEEE.'	'KSYIN'	'322/]'	'43304'	'EEE..'	'HTPIN'	'322Y]'	'43304']	['EEEEE'	'KITFE'	'3/213'	'40324'	'EEEEE'	'NVYAD'	'3/213'
3CFO_A 0.051581256559098 5.631186588020619 0.0105708245243127 [[710	714]	[706	713]	[867	871]	[174	178]	[591	609]	[605	610]] [2	4	1	6	0	5] [[48	52]	[198	204]	[364	368]	[604	608]	[764	782]	[977	982]] "[['EEEEE'	'LNVWD'	'03/23'	'14034'	'EEEEE'	'LHSTQ'	'03223'	'14334']	['TEEEEEEE'	'KRYALNVW'	'O42103/2'	'45321403'	'TTEEEEE'	'DGYFKIY'	'ON213/2'	'4332403']	['.HHHH'	'DYTVL'	']$$!""'	'43301'	'.HHHH'	'DYSVL'	']$$!""'
6PXH_A 0.0014958456947937 8.321678954972704 0.3323943661971824 [[186	189]	[165	173]	[322	348]	[246	251]	[67	87]	[347	349]] [2	4	1	6	0	5] [[47	50]	[222	230]	[274	300]	[555	560]	[720	730]	[977	979]] "[['EEEE'	'ILEP'	'/032'	'0143'	'EEEE'	'VLHS'	'/032'	'0143']	['PSEEEEEEE'	'FNHTLVLLP'	'FV320/002'	'244310113'	'PBEEEEEEE'	'ALEPLVDLP'	'F)320/302'	'214310413']	['EEEEEE.TTS.EEEEEEGGG.HHHHHH'	'TFLLDFSVDGYIRRAIDDGFNDLSQLH'	'210031}KOU}/441/3:98]%""$%""%'	'321142304330552044324413414'	'EEEEEE.TTS.EEEEEETTS.HHHHHH'	'TFLLKYNENGTITDAVDBALDPLSETK'	'210032]OOU}/231/3QMS]$""$%$%'
4WSV_E 0.0041146530431318 2.456328657341779 0.5432300163132129 [[163	167]	[4	7]	[59	62]	[230	235]	[162	167]	[189	193]] [2	4	1	6	0	5] [[49	53]	[202	205]	[365	368]	[547	552]	[670	675]	[978	982]] "[['EEEEE'	'KGTYN'	'32223'	'43334'	'EEEEE'	'HSTQD'	'32233'	'43344']	['EEEE'	'KIGY'	'3/22'	'4033'	'EEEE'	'KIYS'	'3/22'	'4033']	['HHHH'	'GWIL'	'$$!""'	'3301'	'HHHH'	'YSVL'	'$$!""'
4LKH_A 0.0090016616873493 2.372173150467264 0.4781249999999999 [[157	160]	[157	161]	[156	160]	[12	15]	[190	196]	[98	102]] [2	4	1	6	0	5] [[49	52]	[207	211]	[313	317]	[571	574]	[661	667]	[977	981]] "[['EEEE'	'KSYK'	'3223'	'4334'	'EEEE'	'HSTQ'	'3223'	'4334']	['EEEE.'	'KSYKN'	'3223]'	'43344'	'EEE..'	'HTPIN'	'322Y]'	'43304']	['EEEEE'	'TKSYK'	'23223'	'34334'	'EEEEE'	'YQTSN'	'23223'
2WRF_B 0.0162655837556752 8.933459968228552 0.0182992465016147 [[164	168]	[163	168]	[301	304]	[229	236]	[443	451]	[438	445]] [2	4	1	6	0	5] [[49	53]	[201	206]	[284	287]	[541	552]	[773	781]	[957	964]] "[['EEEEE'	'KGSYN'	'32223'	'43334'	'EEEEE'	'HSTQD'	'32233'	'43344']	['EEEEEE'	'AKGSYN'	'132223'	'243334'	'EEEEEE'	'FKIYSK'	'13/223'	'240334']	['.EEE'	'TIGE'	'}/23'	'3034'	'.EEE'	'TITD'	'}/23'
6VDK_C 0.0505234390416115 2.093624103674112 0.3012379642365885 [[236	240]	[236	238]	[61	69]	[84	87]	[8	15]	[172	177]] [2	4	1	6	0	5] [[49	53]	[207	209]	[431	439]	[539	542]	[771	778]	[959	964]] "[['EEEEE'	'KGPAK'	'32213'	'43324'	'EEEEE'	'HSTQD'	'32233'	'43344']	['EEE'	'KGP'	'322'	'433'	'EEE'	'HTP'	'322'	'433']	['EEEEEEEET'	'WQLDCTHLE'	'23031230O'	'341423414'	'EEEEEEE.T'	'GDVIAWNSN'	'23//123}O'
6Y5F_A 0.0013684102346837 8.628890024754174 0.3650793650793646 [[314	317]	[171	176]	[366	373]	[345	353]	[358	372]	[231	235]] [2	4	1	6	0	5] [[48	51]	[202	207]	[311	318]	[597	605]	[711	725]	[978	982]] "[['EEEE'	'LKGT'	'0322'	'1433'	'EEEE'	'LHST'	'0322'	'1433']	['EEEEEE'	'QVIYEK'	'3//233'	'400344'	'EEEEEE'	'KIYSKH'	'3/2233'	'403344']	['EEEEEEEE'	'YLPISGEM'	'202/2231'	'31303342'	'EEEEEEEE'	'GIYQTSNF'	'2/232231'
5UHY_E 0.0176610994512939 2.4646333215180154 0.3553008595988536 [[126	128]	[211	214]	[316	321]	[325	328]	[325	332]	[262	266]] [2	4	1	6	0	5] [[50	52]	[225	228]	[394	399]	[594	597]	[721	728]	[960	964]] "[['EEE'	'TGK'	'223'	'334'	'EEE'	'STQ'	'223'	'334']	['EEEE'	'WLVH'	'20/3'	'3104'	'EEEE'	'PLVD'	'20/3'	'3104']	['EEEEEE'	'KIPAET'	'3/2132'	'403243'	'EEEEEE'	'NVYADS'	'3/2132'
6B7N_C 0.0126400683575864 9.320105020624188 0.0139335476956052 [[433	435]	[245	250]	[582	586]	[440	446]	[580	642]	[841	849]] [2	4	1	6	0	5] [[50	52]	[225	230]	[448	452]	[545	551]	[721	784]	[972	980]] "[['EEE'	'GTD'	'223'	'334'	'EEE'	'STQ'	'223'	'334']	['EEEEEE'	'TLITLT'	'20/202'	'310313'	'EEEEEE'	'PLVDLP'	'20/302'	'310413']	['EEEEE'	'QTEYL'	'32320'	'43431'	'EEEEE'	'NYNYL'	'32320'
2HWE_1 0.013181976133711 2.229021551155413 0.4804381846635366 [[236	238]	[235	240]	[124	131]	[116	119]	[233	239]	[8	10]] [2	4	1	6	0	5] [[50	52]	[203	208]	[394	401]	[592	595]	[720	726]	[978	980]] [['EEE'	'TTH'	'223'	'334'	'EEE'	'STQ'	'223'	'334']	['EEEEEE'	'ITTHIY'	'/223/2'	'033403'	'EEEEEE'	'IYSKHT'	'/22332'	'033443']	['EEEEEEEE'	'EITLVPCI'	'3/20/21/'	'40310320'	'EEEEEEEE'	'NVYADSFV'	'3/21321/'
4YDK_G 0.003196199733071 7.908497305236958 0.0653153153153149 [[328	332]	[120	123]	[411	419]	[375	380]	[413	420]	[339	342]] [2	4	1	6	0	5] [[49	53]	[227	230]	[309	317]	[540	545]	[719	726]	[978	981]] "[['EEEEE'	'KAYEE'	'31233'	'42344'	'EEEEE'	'HSTQD'	'32233'	'43344']	['EEEE'	'VKLT'	'/302'	'0413'	'EEEE'	'VDLP'	'/302'	'0413']	['.SEEEEEEE'	'NGTITLPGK'	']U2/20223'	'433031334'	'.SEEEEEEE'	'EKGIYQTSN'	']V2/23223'
3KD1_E 0.0495121837355858 5.074656954309859 0.0253699788583514 [[710	714]	[706	713]	[867	871]	[174	178]	[591	609]	[605	610]] [2	4	1	6	0	5] [[48	52]	[198	204]	[364	368]	[604	608]	[764	782]	[977	982]] "[['EEEEE'	'LNVWD'	'03/23'	'14034'	'EEEEE'	'LHSTQ'	'03223'	'14334']	['TEEEEEEE'	'KRYALNVW'	'O42103/2'	'45321403'	'TTEEEEE'	'DGYFKIY'	'ON213/2'	'4332403']	['.HHHH'	'DYTVL'	']$$!""'	'43301'	'.HHHH'	'DYSVL'	']$$!""'
4KPQ_A 0.0014558485274129 2.5296203946189606 0.899598393574297 [[162	169]	[229	234]	[164	169]	[39	42]	[8	12]	[75	77]] [2	4	1	6	0	5] [[45	52]	[200	205]	[312	317]	[554	557]	[712	716]	[969	971]] [['..EEEEEE'	'PVISKTYN'	'}Y/23223'	'30034334'	'.SEEEEEE'	'SSVLHSTQ'	'}U/03223'	'33014334']	['EEEEEE'	'WMKIYW'	'213/22'	'324033'	'EEEEEE'	'YFKIYS'	'213/22'	'324033']	['EEEEEE'	'ISKTYN'	'/23223'	'034334'	'EEEEEE'	'IYQTSN'	'/23223'
6ID2_G 0.0070372084039726 2.3824588280621137 0.520900321543408 [[157	160]	[157	161]	[156	160]	[12	15]	[232	237]	[98	102]] [2	4	1	6	0	5] [[49	52]	[207	211]	[313	317]	[571	574]	[690	695]	[977	981]] "[['EEEE'	'KSYK'	'3223'	'4334'	'EEEE'	'HSTQ'	'3223'	'4334']	['EEEE.'	'KSYKN'	'3223]'	'43344'	'EEE..'	'HTPIN'	'322Y]'	'43304']	['EEEEE'	'TKSYK'	'23223'	'34334'	'EEEEE'	'YQTSN'	'23223'
5EWN_B 0.0009032140250099 9.903996925325735 0.4056463595839519 [[269	273]	[138	145]	[277	280]	[90	93]	[270	280]	[343	347]] [2	4	1	6	0	5] [[49	53]	[224	230]	[395	398]	[593	596]	[715	725]	[960	964]] "[['EEEEE'	'KSTDN'	'32233'	'43344'	'EEEEE'	'HSTQD'	'32233'	'43344']	['EEEEEEEE'	'KYLNVKLT'	'3203/302'	'43140413'	'EEEEEEE'	'EPLVDLP'	'320/302'	'4310413']	['EEEE'	'VTFE'	'/213'	'0324'	'EEEE'	'VYAD'	'/213'
1HB9_E 0.0012724049793414 8.94232236313286 0.3730043541364289 [[232	238]	[227	236]	[231	236]	[227	233]	[228	236]	[118	122]] [2	4	1	6	0	5] [[47	53]	[202	209]	[311	316]	[586	596]	[714	724]	[957	961]] "[['EEEEEEE'	'VYQSYLD'	'/232203'	'0343314'	'EEEEEEE'	'VLHSTQD'	'/032233'	'0143344']	['EEEEEEEEEE'	'EISYTVYQSY'	'3/222/2322'	'4033303433'	'EEEEEEEE'	'KIYSKHTP'	'3/223322'	'40334433']	['EEEEEE'	'TVYQSY'	'2/2322'	'303433'	'EEEEEE'	'GIYQTS'	'2/2322'
5W0P_A 0.0263948627228043 6.689577005242557 0.028541226215645 [[2324	2329]	[2236	2244]	[2344	2351]	[2253	2268]	[2323	2330]	[124	129]] [2	4	1	6	0	5] [[47	52]	[195	207]	[430	437]	[547	558]	[719	726]	[958	963]] "[['EEEEEE'	'ILVSYH'	'/0/223'	'010334'	'EEEEEE'	'VLHSTQ'	'/03223'	'014334']	['EEEEEEEEE'	'KKIKVSVEQ'	'33/3/2/33'	'440403044'	'EEETTEEEEEEEE'	'KNIDGYFKIYSKH'	'33/ON213/2233'	'4404332403344']	['.EEEEEEE'	'TSSEVATE'	'}223/123'	'33340234'	'.EEEEEEE'	'TGDVIAWN'	'}23//123'
4QY1_M 0.0015462962935876 2.798462247263997 0.764925373134328 [[157	159]	[3	6]	[235	240]	[158	175]	[182	186]	[100	102]] [2	4	1	6	0	5] [[50	52]	[227	230]	[432	437]	[573	595]	[773	777]	[978	980]] [['EEE'	'TTN'	'223'	'334'	'EEE'	'STQ'	'223'	'334']	['EEEE'	'IKLG'	'/302'	'0413'	'EEEE'	'VDLP'	'/302'	'0413']	['EEEEEE'	'NITFSH'	'3/2123'	'403234'	'EEEEEE'	'DVIAWN'	'3//123'
7KDE_G 0.010444825722678 1.8577364973242128 0.5872483221476503 [[225	239]	[158	162]	[230	243]	[35	40]	[35	40]	[340	344]] [2	4	1	6	0	5] [[47	52]	[200	204]	[280	286]	[594	599]	[719	724]	[960	964]] "[['EEEB..TT..SEEEE'	'ILKDKDKKFNGTGPD'	'/03	]]OO[]U2223'	'014444442433334'	'EEEEEE'	'VLHSTQ'	'/03223'	'014334']	['EEEEE'	'SFNMT'	'21312'	'32423'	'EEEEE'	'YFKIY'	'213/2'	'32403']	['.TT..SEEEES.EE'	'DKKFNGTGPDPSVS'	']OO[]U2223U}/2'	'44424333343303'	'.TTS.EE'	'NENGTIT'
5DGY_B 0.0236142804160647 6.965631938919454 0.0327510917030569 [[1324	1329]	[1236	1244]	[1345	1351]	[1224	1227]	[1320	1350]	[124	129]] [2	4	1	6	0	5] [[47	52]	[195	207]	[430	437]	[594	597]	[704	728]	[958	963]] "[['EEEEEE'	'ILVSYH'	'/0/223'	'010334'	'EEEEEE'	'VLHSTQ'	'/03223'	'014334']	['EEEEEEEEE'	'KKIKVSVEQ'	'33/3/2/33'	'440403044'	'EEETTEEEEEEEE'	'KNIDGYFKIYSKH'	'33/ON213/2233'	'4404332403344']	['.EEEEEE'	'SSEVATE'	'}23/123'	'3340234'	'.EEEEEEE'	'TGDVIAWN'	'}23//123'
2X53_U 0.0030529634648019 2.4243897645195527 0.6061120543293717 [[138	141]	[126	141]	[234	253]	[237	243]	[73	77]	[84	87]] [2	4	1	6	0	5] [[50	53]	[195	207]	[308	317]	[550	556]	[775	779]	[978	981]] "[['EEEE'	'TYEN'	'2233'	'3344'	'EEEE'	'STQD'	'2233'	'3344']	['EEEEEEESS.SEEEEE'	'EKITFDIITKWYTYEN'	'33/213/RU]U22233'	'4403240034333344'	'EEETTEEEEEEEE'	'KNIDGYFKIYSKH'	'33/ON213/2233'	'4404332403344']	['..SEEEEE..STT.EEEEEE'	'VQDYILINTDVNDETYQGWK'	'Y]V2/0/3}]ROO]223223'	'04430104340444334334'	'..SEEEEEEE'	'VEKGIYQTSN'	'Y]V2/23223'
4XNY_G 0.0055650400045604 8.186173707987788 0.0546265328874022 [[225	239]	[120	123]	[336	341]	[450	455]	[449	455]	[342	345]] [2	4	1	6	0	5] [[47	52]	[227	230]	[297	302]	[548	553]	[722	728]	[977	980]] "[['EEEE..TT..SEEEE'	'ILKDKDEEFNGIGPD'	'/033]]OO[]U/223'	'014444442430334'	'EEEEEE'	'VLHSTQ'	'/03223'	'014334']	['EEEE'	'VKLT'	'/302'	'0413'	'EEEE'	'VDLP'	'/302'	'0413']	['HHHHHH'	'TEWNNT'	'$%$%%$'	'343443'	'HHHHHH'	'SETKBT'	""$%$%'$""
6ID2_E 0.0071217987113079 2.383684691733201 0.5332252836304692 [[157	160]	[157	161]	[156	160]	[12	15]	[232	237]	[98	102]] [2	4	1	6	0	5] [[49	52]	[207	211]	[313	317]	[571	574]	[690	695]	[977	981]] "[['EEEE'	'KSYK'	'3223'	'4334'	'EEEE'	'HSTQ'	'3223'	'4334']	['EEEE.'	'KSYKN'	'3223]'	'43344'	'EEE..'	'HTPIN'	'322Y]'	'43304']	['EEEEE'	'TKSYK'	'23223'	'34334'	'EEEEE'	'YQTSN'	'23223'
3SUQ_A 0.0548691539484649 4.645530544805514 0.0274841437632138 [[426	431]	[706	713]	[867	871]	[131	136]	[591	609]	[605	610]] [2	4	1	6	0	5] [[38	43]	[198	204]	[364	368]	[571	576]	[764	782]	[977	982]] "[['.SS.EE'	'SPETIA'	'}UV}/1'	'334302'	'.SSSEE'	'YPDKVF'	'}UVV/1'	'334402']	['TEEEEEEE'	'KRYALNVW'	'O42103/2'	'45321403'	'TTEEEEE'	'DGYFKIY'	'ON213/2'	'4332403']	['.HHHH'	'DYTVL'	']$$!""'	'43301'	'.HHHH'	'DYSVL'	']$$!""'
5VMJ_F 0.1000685700524525 1.0834169226026396 0.3810218978102182 [[23	26]	[131	139]	[154	158]	[154	158]	[77	88]	[109	115]] [2	4	1	6	0	5] [[50	53]	[195	202]	[420	424]	[603	607]	[772	782]	[957	963]] "[['EEEE'	'GYHH'	'2233'	'3344'	'EEEE'	'STQD'	'2233'	'3344']	['EEEETTEEE'	'KEIGNGMFE'	'33/2ON113'	'440343224'	'EEETTEEE'	'KNIDGYFK'	'33/ON213'	'44043324']	['TT...'	'NGTYD'	'ON}}]'	'43334'	'TTT..'	'DYNYK'	'ONO}]'
6M15_A 0.0141799608829427 9.438263820854765 0.0139335476956052 [[936	962]	[906	924]	[381	387]	[411	427]	[921	929]	[821	827]] [2	4	1	6	0	5] [[39	51]	[195	208]	[312	318]	[547	556]	[716	724]	[969	975]] [['SSSTT..EEEESSSEEEESS.SS.EEE'	'SDELGSKDIVAKDGVLVSANLSYWQWS'	'UVVLN}]3//1VVU/0/2TVZUU}322'	'344133440024430103241333433'	'SSSEE..SEEEEE'	'PDKVFRSSVLHST'	'UVV/1^}U/0322'	'3440253301433']	['EEETTEEEEEEEEEEEEEE'	'QNAPSGIMFFHYSLIPNNT'	'331NN2/1113220/2332'	'4423330222433103443'	'EEETTEEEEEEEEE'	'KNIDGYFKIYSKHT'	'33/ON213/22332'	'44043324033443']	['EEEEEEE'	'IYDWWIA'	'/2322/1'	'0343302'	'EEEEEEE'	'IYQTSNF'	'/232231'
6HBJ_C 0.0011191470117704 5.553849999457149 0.6282271944922548 [[194	196]	[113	118]	[190	196]	[12	18]	[190	196]	[103	105]] [2	4	1	6	0	5] [[50	52]	[225	230]	[311	317]	[558	564]	[719	725]	[957	959]] "[['EEE'	'WYQ'	'223'	'334'	'EEE'	'STQ'	'223'	'334']	['EEEEEE'	'GSVKLT'	'22/302'	'330413'	'EEEEEE'	'PLVDLP'	'20/302'	'310413']	['EEEEEEE'	'YITCWYQ'	'2/21223'	'3032334'	'EEEEEEE'	'GIYQTSN'	'2/23223'
3HVT_B 0.0465515427052356 2.4315630073429206 0.1288782816229117 [[336	338]	[336	340]	[412	415]	[51	56]	[254	259]	[32	36]] [2	4	1	6	0	5] [[49	51]	[207	211]	[447	450]	[526	531]	[772	777]	[960	964]] "[['EEE'	'QWT'	'322'	'433'	'EEE'	'HST'	'322'	'433']	['EEE..'	'QWTYQ'	'322}]'	'43334'	'EEE..'	'HTPIN'	'322Y]'	'43304']	['.EEE'	'PEWE'	'}323'	'3434'	'.EEE'	'GNYN'	'}323'
1HB5_E 0.0012702830801578 8.94223427008742 0.3952802359882006 [[232	238]	[227	236]	[231	236]	[227	233]	[228	236]	[118	122]] [2	4	1	6	0	5] [[47	53]	[202	209]	[311	316]	[586	596]	[714	724]	[957	961]] "[['EEEEEEE'	'VYQSYLD'	'/232203'	'0343314'	'EEEEEEE'	'VLHSTQD'	'/032233'	'0143344']	['EEEEEEEEEE'	'EISYTVYQSY'	'3/222/2322'	'4033303433'	'EEEEEEEE'	'KIYSKHTP'	'3/223322'	'40334433']	['EEEEEE'	'TVYQSY'	'2/2322'	'303433'	'EEEEEE'	'GIYQTS'	'2/2322'
6BBM_B 0.0755082550951721 4.1591582977106265 0.0317124735729386 [[178	181]	[431	436]	[435	440]	[455	458]	[48	52]	[184	186]] [2	4	1	6	0	5] [[38	41]	[198	203]	[432	437]	[602	605]	[778	782]	[979	981]] "[['.SSS'	'GPKN'	'}UVV'	'3344'	'.SSS'	'YPDK'	'}UVV'	'3344']	['TTEEEE'	'KGIAEI'	'ON/13/'	'430240'	'TTEEEE'	'DGYFKI'	'ON213/'	'433240']	['EEEEEE'	'EIIIGK'	'3///23'	'400034'	'EEEEEE'	'DVIAWN'	'3//123'
6QGM_d 0.0201405310787983 5.094104204796062 0.0534521158129168 [[198	201]	[198	201]	[283	288]	[282	288]	[363	371]	[58	61]] [2	4	1	6	0	5] [[50	53]	[204	207]	[311	316]	[593	599]	[767	780]	[957	960]] "[['EEEE'	'GYQK'	'2233'	'3344'	'EEEE'	'STQD'	'2233'	'3344']	['EEEE'	'GYQK'	'2233'	'3344'	'EEEE'	'YSKH'	'2233'	'3344']	['EEEEEE'	'WVWNIP'	'2/23/2'	'303403'	'EEEEEE'	'GIYQTS'	'2/2322'
6VDK_A 0.0516982319263278 2.1134812232816 0.3066298342541438 [[236	240]	[236	238]	[146	149]	[84	87]	[8	15]	[172	177]] [2	4	1	6	0	5] [[49	53]	[207	209]	[420	423]	[539	542]	[771	778]	[959	964]] "[['EEEEE'	'KGPAK'	'32213'	'43324'	'EEEEE'	'HSTQD'	'32233'	'43344']	['EEE'	'KGP'	'322'	'433'	'EEE'	'HTP'	'322'	'433']	['TTT.'	'QSQG'	'ONO}'	'4343'	'TTT.'	'DYNY'	'ONO}'
6ID2_C 0.0026203878649221 2.38382522050966 0.6832740213523132 [[157	160]	[157	161]	[156	160]	[12	15]	[232	237]	[98	102]] [2	4	1	6	0	5] [[49	52]	[207	211]	[313	317]	[571	574]	[690	695]	[977	981]] "[['EEEE'	'KSYK'	'3223'	'4334'	'EEEE'	'HSTQ'	'3223'	'4334']	['EEEE.'	'KSYKN'	'3223]'	'43344'	'EEE..'	'HTPIN'	'322Y]'	'43304']	['EEEEE'	'TKSYK'	'23223'	'34334'	'EEEEE'	'YQTSN'	'23223'
4WST_K 0.0023547567624428 2.439401847726516 0.6366782006920406 [[163	167]	[4	7]	[59	62]	[230	235]	[162	167]	[61	63]] [2	4	1	6	0	5] [[49	53]	[202	205]	[365	368]	[547	552]	[670	675]	[980	982]] "[['EEEEE'	'KGTYN'	'32223'	'43334'	'EEEEE'	'HSTQD'	'32233'	'43344']	['EEEE'	'EIGY'	'3/22'	'4033'	'EEEE'	'KIYS'	'3/22'	'4033']	['HHHH'	'GWIL'	'$$!""'	'3301'	'HHHH'	'YSVL'	'$$!""'
6IDD_E 0.0092234263604204 2.469108966756133 0.4509202453987724 [[157	160]	[273	279]	[156	160]	[12	15]	[421	435]	[98	102]] [2	4	1	6	0	5] [[49	52]	[204	210]	[313	317]	[571	574]	[770	779]	[977	981]] "[['EEEE'	'KSYK'	'3223'	'4334'	'EEEE'	'HSTQ'	'3223'	'4334']	['EETTEE.'	'YYSGGTI'	'22NN22Y'	'3333330'	'EEEEEE.'	'YSKHTPI'	'223322Y'	'3344330']	['EEEEE'	'TKSYK'	'23223'	'34334'	'EEEEE'	'YQTSN'	'23223'
6LA3_C 0.0017445765712851 5.649243721819724 0.422556390977443 [[109	111]	[105	111]	[189	194]	[12	18]	[186	191]	[98	104]] [2	4	1	6	0	5] [[49	51]	[198	204]	[394	399]	[558	564]	[730	735]	[975	981]] "[['EEE'	'HWS'	'322'	'433'	'EEE'	'HST'	'322'	'433']	['TTEEEEE'	'NYYAHWS'	'ON21322'	'4332433'	'TTEEEEE'	'DGYFKIY'	'ON213/2'	'4332403']	['EEEEEE'	'NVTCWY'	'3/2122'	'403233'	'EEEEEE'	'NVYADS'	'3/2132'
5T6S_K 0.0029146758591531 2.391492082059342 0.6625659050966606 [[166	169]	[166	170]	[165	169]	[22	25]	[199	205]	[108	112]] [2	4	1	6	0	5] [[49	52]	[207	211]	[313	317]	[571	574]	[661	667]	[977	981]] "[['EEEE'	'KSYK'	'3223'	'4334'	'EEEE'	'HSTQ'	'3223'	'4334']	['EEEE.'	'KSYKN'	'3223]'	'43344'	'EEE..'	'HTPIN'	'322Y]'	'43304']	['EEEEE'	'TKSYK'	'23223'	'34334'	'EEEEE'	'YQTSN'	'23223'
2JL9_A 0.0293863279271036 6.334433445630348 0.0317124735729386 [[38	40]	[38	40]	[390	395]	[211	219]	[309	313]	[305	310]] [2	4	1	6	0	5] [[49	51]	[207	209]	[381	386]	[598	606]	[773	777]	[974	979]] "[['EEE'	'ETY'	'322'	'433'	'EEE'	'HST'	'322'	'433']	['EEE'	'ETY'	'322'	'433'	'EEE'	'HTP'	'322'	'433']	['SS.TTS'	'GLSSGQ'	'US}NNV'	'313334'	'SS.TTS'	'GVSPTK'	'UR}NNV'
5CYR_A 0.0255560064520526 6.186115655283277 0.0369978858350947 [[356	359]	[354	359]	[294	298]	[491	500]	[475	483]	[68	73]] [2	4	1	6	0	5] [[50	53]	[202	207]	[366	370]	[530	537]	[771	777]	[959	964]] "[['EEEE'	'YYRK'	'2243'	'3354'	'EEEE'	'STQD'	'2233'	'3344']	['EEEEEE'	'DIYYRK'	'3/2243'	'403354'	'EEEEEE'	'KIYSKH'	'3/2233'	'403344']	['HHHHH'	'SVLSQ'	'$!""$%'	'30134'	'HHHHH'	'SVLYN'	'$!""$%'
6QGM_b 0.0202769517803105 5.07148002664848 0.0546265328874022 [[198	201]	[198	201]	[283	288]	[282	288]	[363	371]	[58	61]] [2	4	1	6	0	5] [[50	53]	[204	207]	[311	316]	[593	599]	[767	780]	[957	960]] "[['EEEE'	'GYQK'	'2233'	'3344'	'EEEE'	'STQD'	'2233'	'3344']	['EEEE'	'GYQK'	'2233'	'3344'	'EEEE'	'YSKH'	'2233'	'3344']	['EEEEEE'	'WVWNIP'	'2/23/2'	'303403'	'EEEEEE'	'GIYQTS'	'2/2322'
6OSR_A 0.0037118012176997 8.199870973269533 0.0641169853768275 [[352	355]	[352	355]	[85	88]	[169	176]	[443	451]	[438	445]] [2	4	1	6	0	5] [[50	53]	[204	207]	[421	424]	[578	585]	[773	781]	[957	964]] "[['EEEE'	'GYHH'	'2233'	'3344'	'EEEE'	'STQD'	'2233'	'3344']	['EEEE'	'GYHH'	'2233'	'3344'	'EEEE'	'YSKH'	'2233'	'3344']	['TT..'	'PNSK'	'NO}]'	'3434'	'TT..'	'YNYK'	'NO}]'
6IDZ_A 0.0127486568937167 2.4070866046243573 0.4355083459787554 [[157	160]	[157	161]	[156	160]	[12	15]	[190	198]	[98	102]] [2	4	1	6	0	5] [[49	52]	[207	211]	[313	317]	[571	574]	[661	669]	[977	981]] "[['EEEE'	'KSYK'	'3223'	'4334'	'EEEE'	'HSTQ'	'3223'	'4334']	['EEEE.'	'KSYKN'	'3223]'	'43344'	'EEE..'	'HTPIN'	'322Y]'	'43304']	['EEEEE'	'TKSYK'	'23223'	'34334'	'EEEEE'	'YQTSN'	'23223'
6U8Q_A 0.0469947084483565 2.153830474034429 0.3399433427762037 [[236	240]	[236	238]	[235	238]	[84	87]	[8	15]	[172	177]] [2	4	1	6	0	5] [[49	53]	[207	209]	[313	316]	[539	542]	[771	778]	[959	964]] "[['EEEEE'	'KGPAK'	'32213'	'43324'	'EEEEE'	'HSTQD'	'32233'	'43344']	['EEE'	'KGP'	'322'	'433'	'EEE'	'HTP'	'322'	'433']	['EEEE'	'WKGP'	'2322'	'3433'	'EEEE'	'YQTS'	'2322'
6ICX_A 0.0061011110561637 2.367260901755853 0.5872483221476503 [[157	160]	[157	161]	[156	160]	[12	15]	[232	237]	[98	102]] [2	4	1	6	0	5] [[49	52]	[207	211]	[313	317]	[571	574]	[690	695]	[977	981]] "[['EEEE'	'KSYK'	'3223'	'4334'	'EEEE'	'HSTQ'	'3223'	'4334']	['EEEE.'	'KSYKN'	'3223]'	'43344'	'EEE..'	'HTPIN'	'322Y]'	'43304']	['EEEEE'	'TKSYK'	'23223'	'34334'	'EEEEE'	'YQTSN'	'23223'
6USW_A 0.0014970534157775 8.079476339151348 0.3790087463556852 [[328	332]	[120	123]	[409	419]	[450	453]	[413	420]	[339	342]] [2	4	1	6	0	5] [[49	53]	[227	230]	[307	317]	[549	552]	[719	726]	[978	981]] "[['EEEEE'	'KAYEE'	'31233'	'42344'	'EEEEE'	'HSTQD'	'32233'	'43344']	['EEEE'	'VKLT'	'/302'	'0413'	'EEEE'	'VDLP'	'/302'	'0413']	['...SEEEEEEE'	'GHNGTITLPGK'	'}]]U2/20223'	'34433031334'	'...SEEEEEEE'	'TVEKGIYQTSN'	'}Y]V2/23223'
1HB9_C 0.001073884167863 8.949987747602359 0.4398782343987826 [[232	238]	[227	236]	[231	236]	[227	233]	[228	236]	[118	122]] [2	4	1	6	0	5] [[47	53]	[202	209]	[311	316]	[586	596]	[714	724]	[957	961]] "[['EEEEEEE'	'VYQSYLD'	'/232203'	'0343314'	'EEEEEEE'	'VLHSTQD'	'/032233'	'0143344']	['EEEEEEEEEE'	'EISYTVYQSY'	'3/222/2322'	'4033303433'	'EEEEEEEE'	'KIYSKHTP'	'3/223322'	'40334433']	['EEEEEE'	'TVYQSY'	'2/2322'	'303433'	'EEEEEE'	'GIYQTS'	'2/2322'
2HWD_1 0.0165964625336972 2.233470204449561 0.482758620689655 [[236	238]	[235	240]	[124	131]	[116	119]	[233	239]	[8	10]] [2	4	1	6	0	5] [[50	52]	[203	208]	[394	401]	[592	595]	[720	726]	[978	980]] [['EEE'	'TTH'	'223'	'334'	'EEE'	'STQ'	'223'	'334']	['EEEEEE'	'ITTHIY'	'/223/2'	'033403'	'EEEEEE'	'IYSKHT'	'/22332'	'033443']	['EEEEEEEE'	'EITLVPCI'	'3/20/21/'	'40310320'	'EEEEEEEE'	'NVYADSFV'	'3/21321/'
6WCZ_A 0.0526705740291865 2.277778818447814 0.2732166890982499 [[436	438]	[434	438]	[392	395]	[479	483]	[163	173]	[224	229]] [2	4	1	6	0	5] [[49	51]	[205	209]	[420	423]	[533	537]	[772	782]	[959	964]] "[['EEE'	'KYT'	'322'	'433'	'EEE'	'HST'	'322'	'433']	['EEEEE'	'TVKYT'	'2/322'	'30433'	'EEEEE'	'SKHTP'	'23322'	'34433']	['TTT.'	'QSQG'	'ONO}'	'4343'	'TTT.'	'DYNY'	'ONO}'
5IKN_D 0.040393493214675 3.4428443317303863 0.0593505039193729 [[542	545]	[532	545]	[496	500]	[120	125]	[525	532]	[325	329]] [2	4	1	6	0	5] [[48	51]	[200	209]	[323	327]	[573	578]	[689	696]	[957	961]] "[['EEEE'	'LEPS'	'0322'	'1433'	'EEEE'	'LHST'	'0322'	'1433']	['EEEEETTTTEEEEE'	'YMEYNKETGWLEPS'	'21323OONN20322'	'32434443331433'	'EEEEEEEEEE'	'YFKIYSKHTP'	'213/223322'	'3240334433']	['.SEEE'	'SDTII'	'}V2//'	'34300'	'.SEEE'	'TESIV'	'}V2//'
5DGY_C 0.024219748539948 6.975000987210239 0.0350109409190373 [[1324	1329]	[1236	1244]	[1344	1351]	[1224	1227]	[1320	1350]	[124	129]] [2	4	1	6	0	5] [[47	52]	[195	207]	[430	437]	[594	597]	[704	728]	[958	963]] "[['EEEEEE'	'ILVSYH'	'/0/223'	'010334'	'EEEEEE'	'VLHSTQ'	'/03223'	'014334']	['EEEEEEEEE'	'KKIKVSVEQ'	'33/3/2/33'	'440403044'	'EEETTEEEEEEEE'	'KNIDGYFKIYSKH'	'33/ON213/2233'	'4404332403344']	['.EEEEEEE'	'TSSEVATE'	'}223/123'	'33340234'	'.EEEEEEE'	'TGDVIAWN'	'}23//123'
1Q9X_A 0.04860445528391 5.72341945651457 0.02431289640592 [[710	714]	[706	713]	[867	871]	[174	178]	[591	609]	[605	610]] [2	4	1	6	0	5] [[48	52]	[198	204]	[364	368]	[604	608]	[764	782]	[977	982]] "[['EEEEE'	'LNVWD'	'03/23'	'14034'	'EEEEE'	'LHSTQ'	'03223'	'14334']	['TEEEEEEE'	'KRYALNVW'	'O42103/2'	'45321403'	'TTEEEEE'	'DGYFKIY'	'ON213/2'	'4332403']	['.HHHH'	'DYTVL'	']$$!""'	'43301'	'.HHHH'	'DYSVL'	']$$!""'
2WRF_I 0.0203404134373894 8.934598897305637 0.0150214592274677 [[164	168]	[163	168]	[483	487]	[229	236]	[443	451]	[438	445]] [2	4	1	6	0	5] [[49	53]	[201	206]	[420	424]	[541	552]	[773	781]	[957	964]] "[['EEEEE'	'KGSYN'	'32223'	'43334'	'EEEEE'	'HSTQD'	'32233'	'43344']	['EEEEEE'	'AKGSYN'	'132223'	'243334'	'EEEEEE'	'FKIYSK'	'13/223'	'240334']	['TT...'	'NGTYD'	'ON}}]'	'43334'	'TTT..'	'DYNYK'	'ONO}]'
1HX6_C 0.0010751194650737 8.949979355838437 0.4442748091603052 [[232	238]	[227	236]	[231	236]	[227	233]	[228	236]	[118	122]] [2	4	1	6	0	5] [[47	53]	[202	209]	[311	316]	[586	596]	[714	724]	[957	961]] "[['EEEEEEE'	'VYQSYLD'	'/232203'	'0343314'	'EEEEEEE'	'VLHSTQD'	'/032233'	'0143344']	['EEEEEEEEEE'	'EISYTVYQSY'	'3/222/2322'	'4033303433'	'EEEEEEEE'	'KIYSKHTP'	'3/223322'	'40334433']	['EEEEEE'	'TVYQSY'	'2/2322'	'303433'	'EEEEEE'	'GIYQTS'	'2/2322'
4DVW_A 0.0015234887535551 8.042929281743353 0.3749999999999998 [[328	332]	[120	123]	[411	419]	[450	453]	[413	420]	[339	342]] [2	4	1	6	0	5] [[49	53]	[227	230]	[309	317]	[549	552]	[719	726]	[978	981]] "[['EEEEE'	'KAYEE'	'31233'	'42344'	'EEEEE'	'HSTQD'	'32233'	'43344']	['EEEE'	'VKLT'	'/302'	'0413'	'EEEE'	'VDLP'	'/302'	'0413']	['..EEEEEEE'	'NGTITLPGK'	']}2/20223'	'433031334'	'.SEEEEEEE'	'EKGIYQTSN'	']V2/23223'
4CBL_C 0.0314505812885696 6.176396366730781 0.0327510917030569 [[622	626]	[621	628]	[622	626]	[421	424]	[207	212]	[677	680]] [2	4	1	6	0	5] [[47	51]	[202	211]	[312	316]	[603	606]	[769	774]	[977	980]] "[['EEEEE'	'VTDTY'	'/2322'	'03433'	'EEEEE'	'VLHST'	'/0322'	'01433']	['EEEEEE..'	'EVTDTYDN'	'3/2322]]'	'40343344'	'EEEEEEEE..'	'KIYSKHTPIN'	'3/223322Y]'	'4033443304']	['EEEEE'	'VTDTY'	'/2322'	'03433'	'EEEEE'	'IYQTS'	'/2322'
6C0J_A 0.0192964369187598 4.9001114236991015 0.0617283950617284 [[349	353]	[331	352]	[103	107]	[51	56]	[64	70]	[523	527]] [2	4	1	6	0	5] [[48	52]	[195	209]	[309	313]	[526	531]	[655	661]	[960	964]] "[['EEEEE'	'LKTGK'	'03223'	'14334'	'EEEEE'	'LHSTQ'	'03223'	'14334']	['EEETTEEEEEEEEETTEEEEEE'	'KQGQGQWTYQIYQEPFKNLKTG'	'332ON32223/233NM330322'	'4434343334034432441433'	'EEETTEEEEEEEEEE'	'KNIDGYFKIYSKHTP'	'33/ON213/223322'	'440433240334433']	['.SEEE'	'KKSVT'	']V2/2'	'44303'	'.SEEE'	'EKGIY'	']V2/2'
1HB9_H 0.0012694469074925 8.942286645313487 0.4056463595839519 [[232	238]	[227	236]	[231	236]	[227	233]	[228	236]	[118	122]] [2	4	1	6	0	5] [[47	53]	[202	209]	[311	316]	[586	596]	[714	724]	[957	961]] "[['EEEEEEE'	'VYQSYLD'	'/232203'	'0343314'	'EEEEEEE'	'VLHSTQD'	'/032233'	'0143344']	['EEEEEEEEEE'	'EISYTVYQSY'	'3/222/2322'	'4033303433'	'EEEEEEEE'	'KIYSKHTP'	'3/223322'	'40334433']	['EEEEEE'	'TVYQSY'	'2/2322'	'303433'	'EEEEEE'	'GIYQTS'	'2/2322'
3TAE_D 0.0550068228274322 5.777475328943008 0.0105708245243127 [[710	714]	[706	713]	[867	871]	[173	178]	[591	609]	[605	610]] [2	4	1	6	0	5] [[48	52]	[198	204]	[364	368]	[603	608]	[764	782]	[977	982]] "[['EEEEE'	'LNVWD'	'03/23'	'14034'	'EEEEE'	'LHSTQ'	'03223'	'14334']	['TEEEEEEE'	'KRYALNVW'	'O42103/2'	'45321403'	'TTEEEEE'	'DGYFKIY'	'ON213/2'	'4332403']	['.HHHH'	'DYTVL'	']$$!""'	'43301'	'.HHHH'	'DYSVL'	']$$!""'
4R2G_K 0.0018921174380895 7.8910315527300146 0.2732166890982499 [[446	448]	[446	451]	[484	487]	[457	460]	[101	114]	[342	345]] [2	4	1	6	0	5] [[50	52]	[204	209]	[421	424]	[529	532]	[772	780]	[977	980]] "[['EEE'	'SSN'	'223'	'334'	'EEE'	'STQ'	'223'	'334']	['EEEEEE'	'SSNITG'	'223/22'	'334033'	'EEEEEE'	'YSKHTP'	'223322'	'334433']	['TT..'	'YKYK'	'NO}]'	'3434'	'TT..'	'YNYK'	'NO}]'
3H5Y_A 0.0269324666582357 7.247255804850926 0.0271444082518999 [[420	423]	[420	423]	[409	412]	[12	17]	[290	294]	[59	62]] [2	4	1	6	0	5] [[50	53]	[204	207]	[365	368]	[550	555]	[718	722]	[977	980]] "[['EEEE'	'GPNH'	'2233'	'3344'	'EEEE'	'STQD'	'2233'	'3344']	['EEEE'	'GPNH'	'2233'	'3344'	'EEEE'	'YSKH'	'2233'	'3344']	['HHHH'	'SSIL'	'$$!""'	'3301'	'HHHH'	'YSVL'	'$$!""'
5W0P_C 0.0223570492451807 6.746600948351412 0.0391120507399578 [[2324	2329]	[2236	2244]	[2344	2351]	[2253	2268]	[2323	2330]	[124	129]] [2	4	1	6	0	5] [[47	52]	[195	207]	[430	437]	[547	558]	[719	726]	[958	963]] "[['EEEEEE'	'ILVSYH'	'/0/223'	'010334'	'EEEEEE'	'VLHSTQ'	'/03223'	'014334']	['EEEEEEEEE'	'KKIKVSVEQ'	'33/3/2/33'	'440403044'	'EEETTEEEEEEEE'	'KNIDGYFKIYSKH'	'33/ON213/2233'	'4404332403344']	['.EEEEEEE'	'TSSEVATE'	'}223/123'	'33340234'	'.EEEEEEE'	'TGDVIAWN'	'}23//123'
1WAC_B 0.0299405961698799 6.386184192907681 0.0327695560253697 [[38	40]	[38	40]	[390	395]	[211	219]	[309	315]	[305	310]] [2	4	1	6	0	5] [[49	51]	[207	209]	[381	386]	[598	606]	[773	779]	[974	979]] "[['EEE'	'ETY'	'322'	'433'	'EEE'	'HST'	'322'	'433']	['EEE'	'ETY'	'322'	'433'	'EEE'	'HTP'	'322'	'433']	['S..TTS'	'GLSSGQ'	'UZ}NNV'	'313334'	'SS.TTS'	'GVSPTK'	'UR}NNV'
4LP7_C 0.0014943963192814 7.242169343726842 0.4246987951807228 [[242	245]	[242	247]	[113	118]	[156	160]	[49	51]] [2	4	1	6	5] [[50	53]	[204	209]	[448	453]	[593	597]	[977	979]] "[['EEEE'	'WSHQ'	'2233'	'3344'	'EEEE'	'STQD'	'2233'	'3344']	['EEEEEE'	'WSHQGT'	'223322'	'334433'	'EEEEEE'	'YSKHTP'	'223322'	'334433']	['EEEEEE'	'KTVYLT'	'32/202'	'430313'	'EEEEEE'	'NYNYLY'	'323202'	'434313']	['EEEEE'	'TPVTI'	'22/2/'	'33030'
2WUX_A 0.0017728813954504 8.73933622002771 0.2563081009296146 [[19	23]	[20	23]	[14	22]	[206	209]	[208	221]	[24	27]] [2	4	1	6	0	5] [[49	53]	[204	207]	[311	317]	[596	599]	[720	727]	[977	980]] "[['EEEEE'	'KYYKN'	'32233'	'43344'	'EEEEE'	'HSTQD'	'32233'	'43344']	['EEEE'	'YYKN'	'2233'	'3344'	'EEEE'	'YSKH'	'2233'	'3344']	['EEETTEEEE'	'YVYDNKYYK'	'2/2OO3223'	'303444334'	'EEEEEEE'	'GIYQTSN'	'2/23223'
2QQP_A 0.0096280692810456 7.009896798209397 0.0581655480984342 [[505	510]	[511	516]	[509	513]	[196	205]	[505	517]	[174	178]] [2	4	1	6	0	5] [[47	52]	[204	209]	[313	317]	[542	551]	[712	725]	[960	964]] "[['EEEEEE'	'VCKTYD'	'/13223'	'024334'	'EEEEEE'	'VLHSTQ'	'/03223'	'014334']	['EEEEEE'	'GWEGTT'	'223222'	'334333'	'EEEEEE'	'YSKHTP'	'223322'	'334433']	['EEEEE'	'YDGWE'	'23223'	'34334'	'EEEEE'	'YQTSN'	'23223'
6MYY_A 0.0472009309957685 1.925284154864661 0.3770014556040757 [[225	228]	[158	162]	[223	231]	[35	40]	[338	351]	[633	635]] [2	4	1	6	0	5] [[47	50]	[200	204]	[274	282]	[594	599]	[768	780]	[978	980]] "[['EEEE'	'ILKG'	'/032'	'0143'	'EEEE'	'VLHS'	'/032'	'0143']	['EEEEE'	'SFDIT'	'213/2'	'32403'	'EEEEE'	'YFKIY'	'213/2'	'32403']	['EEEEEE..T'	'YAILKGNNK'	'21/032]]O'	'320143444'	'EEEEEE.TT'	'TFLLKYNEN'	'210032]OO'
3GHE_H 0.008382704877561 2.0750771163544104 0.668430335097002 [[195	197]	[57	60]	[193	199]	[96	104]	[97	102]	[189	192]] [2	4	1	6	0	5] [[51	53]	[207	210]	[284	290]	[592	600]	[721	726]	[966	969]] [['EEE'	'TDN'	'233'	'344'	'EEE'	'TQD'	'233'	'344']	['EEE.'	'KYYV'	'322Y'	'4330'	'EEE.'	'HTPI'	'322Y'	'4330']	['..EEEEE'	'TYTDNVN'	'}}233/3'	'3334404'	'.EEEEEE'	'TITDAVD'	'}/231/3'
5FJ7_A 0.068852656405861 3.5478105010517447 0.0418502202643173 [[541	543]	[374	377]	[251	255]	[373	376]	[635	644]	[156	159]] [2	4	1	6	0	5] [[44	46]	[208	211]	[365	369]	[592	595]	[766	775]	[979	982]] "[['..S'	'RTP'	'^}U'	'533'	'..S'	'RSS'	'^}U'	'533']	['EEE.'	'TPVK'	'22/]'	'3304'	'EE..'	'TPIN'	'22Y]'	'3304']	['HHHHH'	'SSVLT'	'$$!""$'	'33013'	'HHHHH'	'YSVLY'	'$$!""$'
2X53_W 0.0038447718627199 2.4616803762409623 0.6143344709897613 [[138	141]	[126	138]	[234	253]	[237	243]	[73	77]	[84	87]] [2	4	1	6	0	5] [[50	53]	[195	209]	[308	317]	[550	556]	[775	779]	[978	981]] "[['EEEE'	'TYEN'	'2233'	'3344'	'EEEE'	'STQD'	'2233'	'3344']	['EEEEEEEEEEEEE'	'EKITFDIITKWYT'	'33/213//23222'	'4403240034333'	'EEETTEEEEEEEEEE'	'KNIDGYFKIYSKHTP'	'33/ON213/223322'	'440433240334433']	['..SEEEEE..STT.EEEEEE'	'VQDYILINTDVNDETYQGWK'	'Y]V2/0/3}]ROO]223223'	'04430104340444334334'	'..SEEEEEEE'	'VEKGIYQTSN'	'Y]V2/23223'
1SUQ_B 0.0384181776391782 3.402335456048366 0.0653153153153149 [[349	353]	[331	352]	[412	415]	[329	341]	[254	259]	[32	36]] [2	4	1	6	0	5] [[48	52]	[195	209]	[447	450]	[539	551]	[772	777]	[960	964]] "[['EEEEE'	'LKTGK'	'03223'	'14334'	'EEEEE'	'LHSTQ'	'03223'	'14334']	['EEETTEEEEEEESSTT.EEEEE'	'KQGQGQWTYQIYQEPFKNLKTG'	'332ON32223/2VVNM]30322'	'4434343334034432441433'	'EEETTEEEEEEEEEE'	'KNIDGYFKIYSKHTP'	'33/ON213/223322'	'440433240334433']	['.EEE'	'PEWE'	'}323'	'3434'	'.EEE'	'GNYN'	'}323'
6ICY_A 0.0125706596967283 2.3944573656985138 0.4666666666666663 [[156	159]	[156	160]	[155	159]	[11	14]	[189	195]	[97	101]] [2	4	1	6	0	5] [[49	52]	[207	211]	[313	317]	[571	574]	[661	667]	[977	981]] "[['EEEE'	'KSYK'	'3223'	'4334'	'EEEE'	'HSTQ'	'3223'	'4334']	['EEEE.'	'KSYKN'	'3223]'	'43344'	'EEE..'	'HTPIN'	'322Y]'	'43304']	['EEEEE'	'TKSYK'	'23223'	'34334'	'EEEEE'	'YQTSN'	'23223'
1HB5_I 0.0010755038238418 8.949975644362729 0.455384615384615 [[232	238]	[227	236]	[231	236]	[227	233]	[228	236]	[118	122]] [2	4	1	6	0	5] [[47	53]	[202	209]	[311	316]	[586	596]	[714	724]	[957	961]] "[['EEEEEEE'	'VYQSYLD'	'/232203'	'0343314'	'EEEEEEE'	'VLHSTQD'	'/032233'	'0143344']	['EEEEEEEEEE'	'EISYTVYQSY'	'3/222/2322'	'4033303433'	'EEEEEEEE'	'KIYSKHTP'	'3/223322'	'40334433']	['EEEEEE'	'TVYQSY'	'2/2322'	'303433'	'EEEEEE'	'GIYQTS'	'2/2322'
4WRT_C 0.046344055687708 5.829379909674842 0.0271444082518999 [[244	247]	[242	246]	[144	147]	[131	135]	[159	166]	[9	13]] [2	4	1	6	0	5] [[49	52]	[200	204]	[355	358]	[547	551]	[775	782]	[977	981]] "[['EEEE'	'QIYH'	'3/23'	'4034'	'EEEE'	'HSTQ'	'3223'	'4334']	['EEEEE'	'WRQIY'	'243/2'	'35403'	'EEEEE'	'YFKIY'	'213/2'	'32403']	['EEEE'	'RKRV'	'434/'	'5450'	'EEEE'	'RKRI'	'434/'
4KHS_A 0.0540547540910142 4.964736578409593 0.0317124735729386 [[710	714]	[706	713]	[867	871]	[174	178]	[591	609]	[605	610]] [2	4	1	6	0	5] [[48	52]	[198	204]	[364	368]	[604	608]	[764	782]	[977	982]] "[['EEEEE'	'LNVWD'	'03/23'	'14034'	'EEEEE'	'LHSTQ'	'03223'	'14334']	['TEEEEEEE'	'KRYALNVW'	'O42103/2'	'45321403'	'TTEEEEE'	'DGYFKIY'	'ON213/2'	'4332403']	['.HHHH'	'DYTVL'	']$$!""'	'43301'	'.HHHH'	'DYSVL'	']$$!""'
6UTB_A 0.0016196020176735 7.929641760692862 0.3749999999999998 [[328	332]	[120	123]	[409	419]	[450	453]	[413	420]	[339	342]] [2	4	1	6	0	5] [[49	53]	[227	230]	[307	317]	[549	552]	[719	726]	[978	981]] "[['EEEEE'	'KAYEE'	'31233'	'42344'	'EEEEE'	'HSTQD'	'32233'	'43344']	['EEEE'	'VKLT'	'/302'	'0413'	'EEEE'	'VDLP'	'/302'	'0413']	['...SEEEEEEE'	'GHNGTITLPGK'	'}]]U2/20223'	'34433031334'	'...SEEEEEEE'	'TVEKGIYQTSN'	'}Y]V2/23223'
4N63_C 0.0026770174707064 2.4001899223055023 0.713768115942029 [[166	169]	[166	170]	[165	169]	[22	25]	[199	205]	[108	112]] [2	4	1	6	0	5] [[49	52]	[207	211]	[313	317]	[571	574]	[661	667]	[977	981]] "[['EEEE'	'KSYK'	'3223'	'4334'	'EEEE'	'HSTQ'	'3223'	'4334']	['EEEE.'	'KSYKN'	'3223]'	'43344'	'EEE..'	'HTPIN'	'322Y]'	'43304']	['EEEEE'	'TKSYK'	'23223'	'34334'	'EEEEE'	'YQTSN'	'23223'
1HB9_L 0.0010774050138877 8.949972257927513 0.4576271186440681 [[232	238]	[227	236]	[231	236]	[227	233]	[228	236]	[118	122]] [2	4	1	6	0	5] [[47	53]	[202	209]	[311	316]	[586	596]	[714	724]	[957	961]] "[['EEEEEEE'	'VYQSYLD'	'/232203'	'0343314'	'EEEEEEE'	'VLHSTQD'	'/032233'	'0143344']	['EEEEEEEEEE'	'EISYTVYQSY'	'3/222/2322'	'4033303433'	'EEEEEEEE'	'KIYSKHTP'	'3/223322'	'40334433']	['EEEEEE'	'TVYQSY'	'2/2322'	'303433'	'EEEEEE'	'GIYQTS'	'2/2322'
6N1W_C 0.0017367848805576 7.170188803339082 0.3850658857979498 [[225	228]	[448	451]	[411	418]	[443	455]	[366	370]] [2	4	1	0	5] [[47	50]	[202	205]	[309	316]	[712	728]	[974	978]] "[['EEEE'	'ILKT'	'/032'	'0143'	'EEEE'	'VLHS'	'/032'	'0143']	['EEEE'	'NITG'	'3/22'	'4033'	'EEEE'	'KIYS'	'3/22'	'4033']	['..EEEEEE'	'NDSITLPW'	']]2/2022'	'44303133'	'.SEEEEEE'	'EKGIYQTS'	']V2/2322'	'44303433']	['EEEEEEEEEEEEE'	'IRVVSNITGLILT'	'/4//23/220/02'	'0500340331013'
1HX6_B 0.0012711818160327 8.942306491176307 0.4204204204204198 [[232	238]	[227	236]	[231	236]	[227	233]	[228	236]	[118	122]] [2	4	1	6	0	5] [[47	53]	[202	209]	[311	316]	[586	596]	[714	724]	[957	961]] "[['EEEEEEE'	'VYQSYLD'	'/232203'	'0343314'	'EEEEEEE'	'VLHSTQD'	'/032233'	'0143344']	['EEEEEEEEEE'	'EISYTVYQSY'	'3/222/2322'	'4033303433'	'EEEEEEEE'	'KIYSKHTP'	'3/223322'	'40334433']	['EEEEEE'	'TVYQSY'	'2/2322'	'303433'	'EEEEEE'	'GIYQTS'	'2/2322'
6OEJ_A 0.0016043831452786 9.283856972049172 0.2783783783783784 [[225	228]	[448	451]	[413	419]	[450	453]	[413	420]	[339	342]] [2	4	1	6	0	5] [[47	50]	[202	205]	[311	317]	[549	552]	[719	726]	[978	981]] "[['EEEE'	'ILKP'	'/032'	'0143'	'EEEE'	'VLHS'	'/032'	'0143']	['EEEE'	'NITG'	'3/22'	'4033'	'EEEE'	'KIYS'	'3/22'	'4033']	['EEEEEEE'	'TITLPSK'	'2/20223'	'3031334'	'EEEEEEE'	'GIYQTSN'	'2/23223'
3TAF_B 0.0477967903050146 5.857531839671277 0.0264270613107828 [[710	714]	[706	713]	[867	871]	[173	178]	[591	609]	[605	610]] [2	4	1	6	0	5] [[48	52]	[198	204]	[364	368]	[603	608]	[764	782]	[977	982]] "[['EEEEE'	'LNVWD'	'03/23'	'14034'	'EEEEE'	'LHSTQ'	'03223'	'14334']	['TEEEEEEE'	'KRYALNVW'	'O42103/2'	'45321403'	'TTEEEEE'	'DGYFKIY'	'ON213/2'	'4332403']	['.HHHH'	'DYTVL'	']$$!""'	'43301'	'.HHHH'	'DYSVL'	']$$!""'
3JB3_C 0.0542633235266513 7.06370805248787 0.0042462845010613 [[941	943]	[941	944]	[450	456]	[732	740]	[548	553]	[533	536]] [2	4	1	6	0	5] [[51	53]	[205	208]	[438	444]	[596	605]	[768	773]	[978	981]] "[['EEE'	'YHE'	'233'	'344'	'EEE'	'TQD'	'233'	'344']	['EEEE'	'YHES'	'2332'	'3443'	'EEEE'	'SKHT'	'2332'	'3443']	['.TTTTT.'	'PENLEQN'	'}OOLOO]'	'3441444'	'.TTTT..'	'SNNLDSK'	'}OOLO}]'
4BTQ_B 0.0832577856776203 4.796120856011648 0.0232558139534881 [[343	347]	[345	347]	[355	362]	[49	52]	[635	644]	[83	87]] [2	4	1	6	0	5] [[47	51]	[207	209]	[430	437]	[530	533]	[766	775]	[960	964]] "[['EEEEE'	'IGQTS'	'/2322'	'03433'	'EEEEE'	'VLHST'	'/0322'	'01433']	['EEE'	'QTS'	'322'	'433'	'EEE'	'HTP'	'322'	'433']	['.EEEEEEE'	'PSHVVVYE'	'}23///23'	'33400034'	'.EEEEEEE'	'TGDVIAWN'	'}23//123'
3M1C_A 0.0371371622410239 4.8280255876636495 0.0487804878048783 [[685	687]	[684	687]	[247	252]	[249	254]	[683	687]	[56	59]] [2	4	1	6	0	5] [[50	52]	[203	206]	[311	316]	[547	552]	[721	725]	[968	971]] [['EEE'	'GYK'	'223'	'334'	'EEE'	'STQ'	'223'	'334']	['EEEE'	'IGYK'	'/223'	'0334'	'EEEE'	'IYSK'	'/223'	'0334']	['EEEEEE'	'GVWTTG'	'2/2222'	'303333'	'EEEEEE'	'GIYQTS'	'2/2322'
3TIH_C 0.0017743611501906 8.386105864955836 0.303030303030303 [[467	470]	[445	451]	[484	487]	[450	453]	[106	108]] [2	4	1	6	5] [[42	45]	[203	209]	[421	424]	[549	552]	[978	980]] [['EE..'	'IFRP'	'/1^}'	'0253'	'EE..'	'VFRS'	'/1^}'	'0253']	['EEEEEEE'	'VTSNITG'	'/223/22'	'0334033'	'EEEEEEE'	'IYSKHTP'	'/223322'	'0334433']	['TT..'	'YKYK'	'NO}]'	'3434'	'TT..'	'YNYK'	'NO}]'	'3434']	['EEEE'	'TGIL'	'22/0'	'3301'
1W8X_D 0.0012694639608822 8.950502375710741 0.4182908545727137 [[232	238]	[227	236]	[231	236]	[227	233]	[228	236]	[118	122]] [2	4	1	6	0	5] [[47	53]	[202	209]	[311	316]	[586	596]	[714	724]	[957	961]] "[['EEEEEEE'	'VYQSYLD'	'/232203'	'0343314'	'EEEEEEE'	'VLHSTQD'	'/032233'	'0143344']	['EEEEEEEEEE'	'EISYTVYQSY'	'3/222/2322'	'4033303433'	'EEEEEEEE'	'KIYSKHTP'	'3/223322'	'40334433']	['EEEEEE'	'TVYQSY'	'2/2322'	'303433'	'EEEEEE'	'GIYQTS'	'2/2322'
4KPQ_C 0.0014255567780001 3.3375431770552275 0.9465020576131684 [[162	169]	[229	234]	[164	169]	[39	42]	[5	11]	[75	77]] [2	4	1	6	0	5] [[45	52]	[200	205]	[312	317]	[554	557]	[661	667]	[969	971]] [['..EEEEEE'	'PVISKTYN'	'}Y/23223'	'30034334'	'.SEEEEEE'	'SSVLHSTQ'	'}U/03223'	'33014334']	['EEEEEE'	'WMKIYW'	'213/22'	'324033'	'EEEEEE'	'YFKIYS'	'213/22'	'324033']	['EEEEEE'	'ISKTYN'	'/23223'	'034334'	'EEEEEE'	'IYQTSN'	'/23223'
4KOL_A 0.0091916935346209 2.363126515086394 0.5662251655629134 [[157	160]	[157	161]	[156	160]	[12	15]	[190	196]	[98	102]] [2	4	1	6	0	5] [[49	52]	[207	211]	[313	317]	[571	574]	[661	667]	[977	981]] "[['EEEE'	'KSYK'	'3223'	'4334'	'EEEE'	'HSTQ'	'3223'	'4334']	['EEEE.'	'KSYKN'	'3223]'	'43344'	'EEE..'	'HTPIN'	'322Y]'	'43304']	['EEEEE'	'TKSYK'	'23223'	'34334'	'EEEEE'	'YQTSN'	'23223'
3H5X_A 0.0281039469395675 7.205742873365362 0.0316248636859324 [[420	423]	[420	423]	[409	412]	[12	17]	[290	294]	[59	62]] [2	4	1	6	0	5] [[50	53]	[204	207]	[365	368]	[550	555]	[718	722]	[977	980]] "[['EEEE'	'GPNH'	'2233'	'3344'	'EEEE'	'STQD'	'2233'	'3344']	['EEEE'	'GPNH'	'2233'	'3344'	'EEEE'	'YSKH'	'2233'	'3344']	['HHHH'	'SSIL'	'$$!""'	'3301'	'HHHH'	'YSVL'	'$$!""'
6U8Q_C 0.0502014769532186 2.3359617874240564 0.3193863319386332 [[236	240]	[236	238]	[235	238]	[84	87]	[5	13]	[172	177]] [2	4	1	6	0	5] [[49	53]	[207	209]	[313	316]	[539	542]	[772	780]	[959	964]] "[['EEEEE'	'KGPAK'	'32213'	'43324'	'EEEEE'	'HSTQD'	'32233'	'43344']	['EEE'	'KGP'	'322'	'433'	'EEE'	'HTP'	'322'	'433']	['EEEE'	'WKGP'	'2322'	'3433'	'EEEE'	'YQTS'	'2322'
1SH2_A 0.0264978989645046 7.342850494067607 0.0316248636859324 [[420	423]	[420	423]	[409	414]	[12	17]	[290	294]	[59	62]] [2	4	1	6	0	5] [[50	53]	[204	207]	[365	370]	[550	555]	[718	722]	[977	980]] "[['EEEE'	'GPNH'	'2233'	'3344'	'EEEE'	'STQD'	'2233'	'3344']	['EEEE'	'GPNH'	'2233'	'3344'	'EEEE'	'YSKH'	'2233'	'3344']	['HHHHHH'	'SSILRQ'	'$$!""&%'	'330154'	'HHHHHH'	'YSVLYN'	'$$!""$%'
2X53_X 0.002945672771275 2.466590187304672 0.6832740213523132 [[138	141]	[126	138]	[234	253]	[237	243]	[73	77]	[84	87]] [2	4	1	6	0	5] [[50	53]	[195	209]	[308	317]	[550	556]	[775	779]	[978	981]] "[['EEEE'	'TYEN'	'2233'	'3344'	'EEEE'	'STQD'	'2233'	'3344']	['EEEEEEEEEEEEE'	'EKITFDIITKWYT'	'33/213//23222'	'4403240034333'	'EEETTEEEEEEEEEE'	'KNIDGYFKIYSKHTP'	'33/ON213/223322'	'440433240334433']	['..SEEEEE..STT.EEEEEE'	'VQDYILINTDVNDETYQGWK'	'Y]V2/0/3}]ROO]223223'	'04430104340444334334'	'..SEEEEEEE'	'VEKGIYQTSN'	'Y]V2/23223'
6ICW_A 0.0128566755906572 2.3843333077012114 0.4921135646687695 [[157	160]	[157	161]	[156	160]	[12	15]	[190	196]	[98	102]] [2	4	1	6	0	5] [[49	52]	[207	211]	[313	317]	[571	574]	[661	667]	[977	981]] "[['EEEE'	'KSYK'	'3223'	'4334'	'EEEE'	'HSTQ'	'3223'	'4334']	['EEEE.'	'KSYKN'	'3223]'	'43344'	'EEE..'	'HTPIN'	'322Y]'	'43304']	['EEEEE'	'TKSYK'	'23223'	'34334'	'EEEEE'	'YQTSN'	'23223'
6FYU_D 0.0015796906815027 2.662403952536361 0.9626556016597508 [[166	169]	[13	16]	[165	169]	[267	272]	[199	205]	[108	112]] [2	4	1	6	0	5] [[49	52]	[227	230]	[313	317]	[524	529]	[661	667]	[977	981]] "[['EEEE'	'KSYK'	'3223'	'4334'	'EEEE'	'HSTQ'	'3223'	'4334']	['EEEE'	'IHLG'	'/302'	'0413'	'EEEE'	'VDLP'	'/302'	'0413']	['EEEEE'	'TKSYK'	'23223'	'34334'	'EEEEE'	'YQTSN'	'23223'
6LHK_B 0.0011214712852958 9.262389443456993 0.4311649016641454 [[79	81]	[15	17]	[228	237]	[217	221]	[229	237]	[225	230]] [2	4	1	6	0	5] [[50	52]	[228	230]	[306	315]	[595	599]	[659	667]	[969	974]] [['EEE'	'YWK'	'223'	'334'	'EEE'	'STQ'	'223'	'334']	['EEE'	'QLT'	'302'	'413'	'EEE'	'DLP'	'302'	'413']	['S...EEEEEE'	'ATSEIPITVT'	'T}}]/2/2/2'	'2334030303'	'S...SEEEEE'	'FTVEKGIYQT'	'T}Y]V2/232'
6UDK_R 0.0082800554474451 2.0752946853614613 0.7231329690346082 [[129	133]	[155	162]	[156	160]	[35	40]	[35	40]	[340	344]] [2	4	1	6	0	5] [[48	52]	[195	204]	[394	398]	[594	599]	[719	724]	[960	964]] "[['EEEEE'	'LQVTN'	'03/23'	'14034'	'EEEEE'	'LHSTQ'	'03223'	'14334']	['EEEEEEEE'	'KQVSFNMT'	'33/21312'	'44032423'	'EEETTEEEEE'	'KNIDGYFKIY'	'33/ON213/2'	'4404332403']	['EEEEE'	'QVSFN'	'3/213'	'40324'	'EEEEE'	'NVYAD'	'3/213'
1W8X_H 0.0012693549535344 8.950534449047177 0.4290030211480358 [[232	238]	[227	236]	[231	236]	[227	233]	[228	236]	[118	122]] [2	4	1	6	0	5] [[47	53]	[202	209]	[311	316]	[586	596]	[714	724]	[957	961]] "[['EEEEEEE'	'VYQSYLD'	'/232203'	'0343314'	'EEEEEEE'	'VLHSTQD'	'/032233'	'0143344']	['EEEEEEEEEE'	'EISYTVYQSY'	'3/222/2322'	'4033303433'	'EEEEEEEE'	'KIYSKHTP'	'3/223322'	'40334433']	['EEEEEE'	'TVYQSY'	'2/2322'	'303433'	'EEEEEE'	'GIYQTS'	'2/2322'
4MMS_B 0.0224707427219243 2.4240917241683064 0.3952802359882006 [[306	312]	[299	304]	[418	421]	[413	427]	[150	156]	[257	262]] [2	4	1	6	0	5] [[45	51]	[225	230]	[421	424]	[597	614]	[768	774]	[959	964]] "[['.SEEEEE'	'YGVIDTP'	'}U//322'	'3300433'	'.SEEEEE'	'SSVLHST'	'}U/0322'	'3301433']	['EEEEEE'	'YVVQLP'	'2//302'	'300413'	'EEEEEE'	'PLVDLP'	'20/302'	'310413']	['TT..'	'GKTK'	'NO}]'	'3434'	'TT..'	'YNYK'	'NO}]'
5VMF_B 0.101278757630997 1.3268094304842886 0.3891336270190897 [[23	26]	[131	139]	[132	134]	[31	34]	[77	88]	[109	115]] [2	4	1	6	0	5] [[50	53]	[195	202]	[394	396]	[547	550]	[772	782]	[957	963]] "[['EEEE'	'GYHH'	'2233'	'3344'	'EEEE'	'STQD'	'2233'	'3344']	['EEEETTEEE'	'KEIGNGAFE'	'33/2ON113'	'440343224'	'EEETTEEE'	'KNIDGYFK'	'33/ON213'	'44043324']	['EEE'	'EIG'	'3/2'	'403'	'EEE'	'NVY'	'3/2'
2P5O_A 0.0481006232404908 4.652311936677181 0.0454545454545451 [[710	714]	[706	713]	[867	871]	[173	178]	[591	608]	[605	610]] [2	4	1	6	0	5] [[48	52]	[198	204]	[364	368]	[603	608]	[764	781]	[977	982]] "[['EEEEE'	'LNVWD'	'03/23'	'14034'	'EEEEE'	'LHSTQ'	'03223'	'14334']	['TEEEEEEE'	'KRYALNVW'	'O42103/2'	'45321403'	'TTEEEEE'	'DGYFKIY'	'ON213/2'	'4332403']	['.HHHH'	'DYTVL'	']$$!""'	'43301'	'.HHHH'	'DYSVL'	']$$!""'
6ID5_A 0.0113049040389923 2.375528397135336 0.5307443365695794 [[157	160]	[157	161]	[156	160]	[12	15]	[232	237]	[98	102]] [2	4	1	6	0	5] [[49	52]	[207	211]	[313	317]	[571	574]	[690	695]	[977	981]] "[['EEEE'	'KSYK'	'3223'	'4334'	'EEEE'	'HSTQ'	'3223'	'4334']	['EEEE.'	'KSYKN'	'3223]'	'43344'	'EEE..'	'HTPIN'	'322Y]'	'43304']	['EEEEE'	'TKSYK'	'23223'	'34334'	'EEEEE'	'YQTSN'	'23223'
3TIH_D 0.0019516241928551 8.508581893657492 0.2579787234042547 [[467	470]	[446	451]	[484	487]	[450	453]	[100	106]	[106	108]] [2	4	1	6	0	5] [[42	45]	[204	209]	[421	424]	[549	552]	[771	777]	[978	980]] [['EE..'	'IFRP'	'/1^}'	'0253'	'EE..'	'VFRS'	'/1^}'	'0253']	['EEEEEE'	'TSNITG'	'223/22'	'334033'	'EEEEEE'	'YSKHTP'	'223322'	'334433']	['TT..'	'YKYK'	'NO}]'	'3434'	'TT..'	'YNYK'	'NO}]'
6ID8_A 0.0087975025842751 2.358599776192305 0.6170940170940162 [[157	160]	[157	161]	[156	160]	[12	15]	[232	237]	[98	102]] [2	4	1	6	0	5] [[49	52]	[207	211]	[313	317]	[571	574]	[690	695]	[977	981]] "[['EEEE'	'KSYK'	'3223'	'4334'	'EEEE'	'HSTQ'	'3223'	'4334']	['EEEE.'	'KSYKN'	'3223]'	'43344'	'EEE..'	'HTPIN'	'322Y]'	'43304']	['EEEEE'	'TKSYK'	'23223'	'34334'	'EEEEE'	'YQTSN'	'23223'
3BSN_A 0.026734227122508 7.285318528584659 0.0350109409190373 [[420	423]	[420	423]	[79	83]	[12	17]	[197	208]	[59	62]] [2	4	1	6	0	5] [[50	53]	[204	207]	[364	368]	[596	601]	[765	778]	[977	980]] "[['EEEE'	'GPNH'	'2233'	'3344'	'EEEE'	'STQD'	'2233'	'3344']	['EEEE'	'GPNH'	'2233'	'3344'	'EEEE'	'YSKH'	'2233'	'3344']	['.HHHH'	'KPSVL'	']$$!""'	'43301'	'.HHHH'	'DYSVL'	']$$!""'
6P9N_A 0.0018248265748748 8.033647314858538 0.34375 [[328	332]	[120	123]	[409	419]	[450	453]	[413	420]	[339	342]] [2	4	1	6	0	5] [[49	53]	[227	230]	[307	317]	[549	552]	[719	726]	[978	981]] "[['EEEEE'	'KAYEE'	'31233'	'42344'	'EEEEE'	'HSTQD'	'32233'	'43344']	['EEEE'	'VKLT'	'/302'	'0413'	'EEEE'	'VDLP'	'/302'	'0413']	['...SEEEEEEE'	'GHNGTITLPGK'	'}]]U2/20223'	'34433031334'	'...SEEEEEEE'	'TVEKGIYQTSN'	'}Y]V2/23223'
3RMA_D 0.0547897037155313 5.659056806704581 0.0274841437632138 [[710	714]	[706	713]	[276	282]	[173	178]	[591	609]	[860	863]] [2	4	1	6	0	5] [[48	52]	[198	204]	[368	374]	[603	608]	[764	782]	[978	981]] "[['EEEEE'	'LNVWD'	'03/23'	'14034'	'EEEEE'	'LHSTQ'	'03223'	'14334']	['TEEEEEEE'	'KRYALNVW'	'O42103/2'	'45321403'	'TTEEEEE'	'DGYFKIY'	'ON213/2'	'4332403']	['HHHHTT.'	'LYKKFSF'	'""$%%MN['	'1344232'	'HHH.TT.'	'LYNSASF'	'""$%}MN['
2WRE_A 0.0368017033957963 2.391385245268773 0.3572453371592532 [[278	282]	[256	260]	[301	304]	[242	245]	[443	451]	[438	445]] [2	4	1	6	0	5] [[49	53]	[200	204]	[284	287]	[539	542]	[773	781]	[957	964]] "[['EESEE'	'ETKEQ'	'32V33'	'43444'	'EEEEE'	'HSTQD'	'32233'	'43344']	['EEEEE'	'GFKIS'	'213/2'	'32403'	'EEEEE'	'YFKIY'	'213/2'	'32403']	['.EEE'	'TIGE'	'}/23'	'3034'	'.EEE'	'TITD'	'}/23'
1W8X_A 0.00114012040072 8.956365456811094 0.455384615384615 [[232	238]	[227	236]	[231	236]	[227	233]	[228	236]	[118	122]] [2	4	1	6	0	5] [[47	53]	[202	209]	[311	316]	[586	596]	[714	724]	[957	961]] "[['EEEEEEE'	'VYQSYLD'	'/232203'	'0343314'	'EEEEEEE'	'VLHSTQD'	'/032233'	'0143344']	['EEEEEEEEEE'	'EISYTVYQSY'	'3/222/2322'	'4033303433'	'EEEEEEEE'	'KIYSKHTP'	'3/223322'	'40334433']	['EEEEEE'	'TVYQSY'	'2/2322'	'303433'	'EEEEEE'	'GIYQTS'	'2/2322'
2WRD_C 0.0364997632605924 2.360147453537356 0.3850658857979498 [[278	282]	[256	260]	[301	304]	[242	245]	[443	451]	[438	445]] [2	4	1	6	0	5] [[49	53]	[200	204]	[284	287]	[539	542]	[773	781]	[957	964]] "[['EESEE'	'ETKQQ'	'32V33'	'43444'	'EEEEE'	'HSTQD'	'32233'	'43344']	['EEEEE'	'GFKIS'	'213/2'	'32403'	'EEEEE'	'YFKIY'	'213/2'	'32403']	['.EEE'	'TIGE'	'}/23'	'3034'	'.EEE'	'TITD'	'}/23'
3TAG_A 0.0493798956244178 5.77328511943955 0.0348837209302328 [[710	714]	[706	713]	[867	871]	[174	178]	[591	609]	[860	863]] [2	4	1	6	0	5] [[48	52]	[198	204]	[364	368]	[604	608]	[764	782]	[978	981]] "[['EEEEE'	'LNVWD'	'03/23'	'14034'	'EEEEE'	'LHSTQ'	'03223'	'14334']	['TEEEEEEE'	'KRYALNVW'	'O42103/2'	'45321403'	'TTEEEEE'	'DGYFKIY'	'ON213/2'	'4332403']	['.HHHH'	'DYTVL'	']$$!""'	'43301'	'.HHHH'	'DYSVL'	']$$!""'
4F3Z_E 0.0244937078266261 2.3269112303906305 0.4531490015360986 [[127	130]	[166	170]	[242	246]	[20	24]	[166	170]	[191	195]] [2	4	1	6	0	5] [[38	41]	[207	211]	[394	398]	[528	532]	[733	737]	[978	982]] "[['.SSS'	'WPNH'	'}UVV'	'3344'	'.SSS'	'YPDK'	'}UVV'	'3344']	['EEEE.'	'KSYIN'	'322/]'	'43304'	'EEE..'	'HTPIN'	'322Y]'	'43304']	['EEEEE'	'KITFE'	'3/213'	'40324'	'EEEEE'	'NVYAD'	'3/213'
5VMC_B 0.1021829794535279 1.3424634160130096 0.3994082840236679 [[23	26]	[131	139]	[132	134]	[31	34]	[77	88]	[109	115]] [2	4	1	6	0	5] [[50	53]	[195	202]	[394	396]	[547	550]	[772	782]	[957	963]] "[['EEEE'	'GYHH'	'2233'	'3344'	'EEEE'	'STQD'	'2233'	'3344']	['EEEETTEEE'	'KEIGNGAFE'	'33/2ON113'	'440343224'	'EEETTEEE'	'KNIDGYFK'	'33/ON213'	'44043324']	['EEE'	'EIG'	'3/2'	'403'	'EEE'	'NVY'	'3/2'
5OSN_C 0.0014636132935887 4.76152069466866 0.7075812274368225 [[108	110]	[105	110]	[130	135]	[12	18]	[130	134]] [2	4	1	6	0] [[49	51]	[199	204]	[433	438]	[558	564]	[692	696]] [['EEE'	'QWS'	'322'	'433'	'EEE'	'HST'	'322'	'433']	['TEEEEE'	'YYAQWS'	'N21322'	'332433'	'TEEEEE'	'GYFKIY'	'N213/2'	'332403']	['EEEEE.'	'IIAYTP'	'//122}'	'002333'	'EEEEE.'	'VIAWNS'	'//123}'	'002343']	['...TT..'	'QFLTTDD'	'][ZNN]]'	'4213344'
4DVR_G 0.0019206922987945 8.510590307212434 0.2958904109589038 [[443	448]	[446	451]	[205	209]	[297	301]	[345	352]	[342	345]] [2	4	1	6	0	5] [[47	52]	[204	209]	[329	333]	[553	557]	[770	777]	[977	980]] "[['EEEEEE'	'IRESSN'	'/43223'	'054334'	'EEEEEE'	'VLHSTQ'	'/03223'	'014334']	['EEEEEE'	'SSNITG'	'223/22'	'334033'	'EEEEEE'	'YSKHTP'	'223322'	'334433']	['.....'	'APKVS'	'[}]Y}'	'23403'	'.....'	'FPNIT'	'[}]Y}'
4XSJ_A 0.0540477063004862 7.656617192180456 0.0042462845010613 [[15	19]	[1157	1159]	[1154	1160]	[1075	1079]	[60	67]	[105	111]] [2	4	1	6	0	5] [[48	52]	[204	206]	[427	433]	[595	599]	[775	782]	[957	963]] "[['EEEEE'	'LKIYK'	'03/23'	'14034'	'EEEEE'	'LHSTQ'	'03223'	'14334']	['EEE'	'TYH'	'223'	'334'	'EEE'	'YSK'	'223'	'334']	['TTEEEEE'	'NDLTYHV'	'OO0223/'	'4413340'	'TT..EEE'	'DDFTGDV'	'OO[}23/'
5GJT_B 0.0910480069916878 1.074951551410259 0.4712286158631416 [[23	26]	[131	139]	[154	158]	[154	158]	[103	122]	[112	116]] [2	4	1	6	0	5] [[50	53]	[195	202]	[420	424]	[603	607]	[762	781]	[960	964]] "[['EEEE'	'GYHH'	'2233'	'3344'	'EEEE'	'STQD'	'2233'	'3344']	['EEEETTEEE'	'KEIGNGAFE'	'33/2ON113'	'440343224'	'EEETTEEE'	'KNIDGYFK'	'33/ON213'	'44043324']	['TT...'	'NGTYD'	'ON}}]'	'43334'	'TTT..'	'DYNYK'	'ONO}]'
6ID3_A 0.0075385759421971 2.380897229396663 0.6170940170940162 [[157	160]	[157	161]	[156	160]	[12	15]	[190	196]	[98	102]] [2	4	1	6	0	5] [[49	52]	[207	211]	[313	317]	[571	574]	[661	667]	[977	981]] "[['EEEE'	'KSYK'	'3223'	'4334'	'EEEE'	'HSTQ'	'3223'	'4334']	['EEEE.'	'KSYKN'	'3223]'	'43344'	'EEE..'	'HTPIN'	'322Y]'	'43304']	['EEEEE'	'TKSYK'	'23223'	'34334'	'EEEEE'	'YQTSN'	'23223'
4AEX_A 0.0399974178187595 7.083612167837305 0.0305010893246182 [[372	375]	[451	453]	[24	28]	[444	454]	[293	297]	[68	71]] [2	4	1	6	0	5] [[42	45]	[203	205]	[294	298]	[540	551]	[738	742]	[977	980]] "[['EEE.'	'VALG'	'/10}'	'0213'	'EE..'	'VFRS'	'/1^}'	'0253']	['EEE'	'VYS'	'/22'	'033'	'EEE'	'IYS'	'/22'	'033']	['.HHHH'	'NPLSN'	']$""$%'	'43134'	'.HHHH'	'DPLSE'	']$""$%'
5EWN_A 0.0010596891571336 9.82484709670666 0.4598765432098766 [[269	273]	[138	145]	[277	280]	[90	93]	[270	280]	[343	347]] [2	4	1	6	0	5] [[49	53]	[224	230]	[395	398]	[593	596]	[715	725]	[960	964]] "[['EEEEE'	'KSTDN'	'32233'	'43344'	'EEEEE'	'HSTQD'	'32233'	'43344']	['EEEEEEEE'	'KYLNVKLT'	'3203/302'	'43140413'	'EEEEEEE'	'EPLVDLP'	'320/302'	'4310413']	['EEEE'	'VTFE'	'/213'	'0324'	'EEEE'	'VYAD'	'/213'
3JAY_C 0.054096484931207 7.028425965824699 0.0139335476956052 [[941	943]	[941	944]	[450	456]	[732	740]	[548	553]	[1277	1279]	[533	536]] [2	4	1	6	0	3	5] [[51	53]	[205	208]	[438	444]	[596	605]	[768	773]	[861	863]	[978	981]] "[['EEE'	'YHE'	'233'	'344'	'EEE'	'TQD'	'233'	'344']	['EEEE'	'YHES'	'2332'	'3443'	'EEEE'	'SKHT'	'2332'	'3443']	['.TTTTT.'	'PENLEQN'
3RMA_A 0.054133504653497 5.6586913357208815 0.0317124735729386 [[710	714]	[706	713]	[867	871]	[174	178]	[476	487]	[860	863]] [2	4	1	6	0	5] [[48	52]	[198	204]	[364	368]	[604	608]	[768	778]	[978	981]] "[['EEEEE'	'LNVWD'	'03/23'	'14034'	'EEEEE'	'LHSTQ'	'03223'	'14334']	['TEEEEEEE'	'KRYALNVW'	'O42103/2'	'45321403'	'TTEEEEE'	'DGYFKIY'	'ON213/2'	'4332403']	['.HHHH'	'DYTVL'	']$$!""'	'43301'	'.HHHH'	'DYSVL'	']$$!""'
6MZJ_A 0.0471955108280108 1.9252891015556928 0.4268476621417794 [[225	228]	[158	162]	[223	231]	[35	40]	[338	351]	[633	635]] [2	4	1	6	0	5] [[47	50]	[200	204]	[274	282]	[594	599]	[768	780]	[978	980]] "[['EEEE'	'ILKG'	'/032'	'0143'	'EEEE'	'VLHS'	'/032'	'0143']	['EEEEE'	'SFDIT'	'213/2'	'32403'	'EEEEE'	'YFKIY'	'213/2'	'32403']	['EEEEEE..T'	'YAILKGNNK'	'21/032]]O'	'320143444'	'EEEEEE.TT'	'TFLLKYNEN'	'210032]OO'
1W8X_F 0.0012795475880522 8.942072388776277 0.4576271186440681 [[232	238]	[227	236]	[231	236]	[227	233]	[228	236]	[118	122]] [2	4	1	6	0	5] [[47	53]	[202	209]	[311	316]	[586	596]	[714	724]	[957	961]] "[['EEEEEEE'	'VYQSYLD'	'/232203'	'0343314'	'EEEEEEE'	'VLHSTQD'	'/032233'	'0143344']	['EEEEEEEEEE'	'EISYTVYQSY'	'3/222/2322'	'4033303433'	'EEEEEEEE'	'KIYSKHTP'	'3/223322'	'40334433']	['EEEEEE'	'TVYQSY'	'2/2322'	'303433'	'EEEEEE'	'GIYQTS'	'2/2322'
2WR1_C 0.017712927356298 2.367617969023648 0.4944707740916274 [[352	355]	[256	260]	[483	487]	[242	245]	[443	451]	[438	445]] [2	4	1	6	0	5] [[50	53]	[200	204]	[420	424]	[539	542]	[773	781]	[957	964]] "[['EEEE'	'GYHH'	'2233'	'3344'	'EEEE'	'STQD'	'2233'	'3344']	['EEEEE'	'GFKIS'	'213/2'	'32403'	'EEEEE'	'YFKIY'	'213/2'	'32403']	['TT...'	'NGTYD'	'ON}}]'	'43334'	'TTT..'	'DYNYK'	'ONO}]'
6F9B_F 0.0166847658633543 1.6932739239861756 0.7106690777576847 [[1078	1081]	[750	755]	[938	942]	[967	971]	[895	901]	[937	940]] [2	4	1	6	0	5] [[50	53]	[203	208]	[365	369]	[531	535]	[703	709]	[960	963]] "[['EEEE'	'GTKD'	'2233'	'3344'	'EEEE'	'STQD'	'2233'	'3344']	['EEEEEE'	'VSSELS'	'/22302'	'033413'	'EEEEEE'	'IYSKHT'	'/22332'	'033443']	['HHHHH'	'SSVLS'	'$$!""$'	'33013'	'HHHHH'	'YSVLY'	'$$!""$'
1GW7_G 0.0017760541458904 8.956085578832683 0.303030303030303 [[1232	1238]	[1227	1236]	[1231	1236]	[1227	1233]	[1228	1236]	[1118	1122]] [2	4	1	6	0	5] [[47	53]	[202	209]	[311	316]	[586	596]	[714	724]	[957	961]] "[['EEEEEEE'	'VYQSYLD'	'/232203'	'0343314'	'EEEEEEE'	'VLHSTQD'	'/032233'	'0143344']	['EEEEEEEEEE'	'EISYTVYQSY'	'3/222/2322'	'4033303433'	'EEEEEEEE'	'KIYSKHTP'	'3/223322'	'40334433']	['EEEEEE'	'TVYQSY'	'2/2322'	'303433'	'EEEEEE'	'GIYQTS'	'2/2322'
4M41_A 0.0430692958300659 5.205712931741245 0.046511627906977 [[710	714]	[706	713]	[867	871]	[131	136]	[591	608]	[605	610]] [2	4	1	6	0	5] [[48	52]	[198	204]	[364	368]	[571	576]	[764	781]	[977	982]] "[['EEEEE'	'LNVWD'	'03/23'	'14034'	'EEEEE'	'LHSTQ'	'03223'	'14334']	['TEEEEEEE'	'KRYALNVW'	'O42103/2'	'45321403'	'TTEEEEE'	'DGYFKIY'	'ON213/2'	'4332403']	['.HHHH'	'DYTVL'	']$$!""'	'43301'	'.HHHH'	'DYSVL'	']$$!""'
4LQ9_A 0.0286052799257247 7.370886789316955 0.0361445783132532 [[420	423]	[420	423]	[79	83]	[12	17]	[307	312]	[59	62]] [2	4	1	6	0	5] [[50	53]	[204	207]	[364	368]	[550	555]	[777	782]	[977	980]] "[['EEEE'	'GPNH'	'2233'	'3344'	'EEEE'	'STQD'	'2233'	'3344']	['EEEE'	'GPNH'	'2233'	'3344'	'EEEE'	'YSKH'	'2233'	'3344']	['.HHHH'	'KPSVL'	']$$!""'	'43301'	'.HHHH'	'DYSVL'	']$$!""'
4LK0_D 0.045750603296475 6.672097007264294 0.0348837209302328 [[993	996]	[991	995]	[1327	1334]	[350	359]	[1360	1370]	[603	607]] [2	4	1	6	0	5] [[49	52]	[205	209]	[364	370]	[593	602]	[756	766]	[957	961]] "[['EEEE'	'ESYK'	'3223'	'4334'	'EEEE'	'HSTQ'	'3223'	'4334']	['EEEEE'	'TKESY'	'23322'	'34433'	'EEEEE'	'SKHTP'	'23322'	'34433']	['.HHHHHHH'	'ETTRVLTE'	']$$&!""$%'	'43350134'	'.HHHHHH'	'DYSVLYN'	']$$!""$%'
6ID2_I 0.0094156033977512 2.3899010366672875 0.6033898305084748 [[157	160]	[157	161]	[156	160]	[12	15]	[190	196]	[98	102]] [2	4	1	6	0	5] [[49	52]	[207	211]	[313	317]	[571	574]	[661	667]	[977	981]] "[['EEEE'	'KSYK'	'3223'	'4334'	'EEEE'	'HSTQ'	'3223'	'4334']	['EEEE.'	'KSYKN'	'3223]'	'43344'	'EEE..'	'HTPIN'	'322Y]'	'43304']	['EEEEE'	'TKSYK'	'23223'	'34334'	'EEEEE'	'YQTSN'	'23223'
3M6S_D 0.091941863344284 1.2616189012945969 0.4531490015360986 [[23	26]	[131	139]	[132	138]	[154	158]	[103	122]	[146	150]] [2	4	1	6	0	5] [[50	53]	[195	202]	[394	400]	[603	607]	[762	781]	[960	964]] "[['EEEE'	'GYHH'	'2233'	'3344'	'EEEE'	'STQD'	'2233'	'3344']	['EEEETTEEE'	'KEIGNGGFE'	'33/2ON213'	'440343324'	'EEETTEEE'	'KNIDGYFK'	'33/ON213'	'44043324']	['EEETTEE'	'EIGNGGF'	'3/2ON21'	'4034332'	'EEEEEEE'	'NVYADSF'	'3/21321'
1Q9X_B 0.0510129520101453 5.783646755561237 0.0359408033826638 [[710	714]	[706	713]	[867	871]	[174	178]	[591	609]	[605	610]] [2	4	1	6	0	5] [[48	52]	[198	204]	[364	368]	[604	608]	[764	782]	[977	982]] "[['EEEEE'	'LNVWD'	'03/23'	'14034'	'EEEEE'	'LHSTQ'	'03223'	'14334']	['TEEEEEEE'	'KRYALNVW'	'O42103/2'	'45321403'	'TTEEEEE'	'DGYFKIY'	'ON213/2'	'4332403']	['.HHHH'	'DYTVL'	']$$!""'	'43301'	'.HHHH'	'DYSVL'	']$$!""'
4N60_C 0.0059711683294289 2.380411751868268 0.7231329690346082 [[166	169]	[166	170]	[165	169]	[22	25]	[199	205]	[108	112]] [2	4	1	6	0	5] [[49	52]	[207	211]	[313	317]	[571	574]	[661	667]	[977	981]] "[['EEEE'	'KSYK'	'3223'	'4334'	'EEEE'	'HSTQ'	'3223'	'4334']	['EEEE.'	'KSYKN'	'3223]'	'43344'	'EEE..'	'HTPIN'	'322Y]'	'43304']	['EEEEE'	'TKSYK'	'23223'	'34334'	'EEEEE'	'YQTSN'	'23223'
1HB7_G 0.0017723915700657 8.956196632668144 0.3084370677731669 [[232	238]	[227	236]	[231	236]	[227	233]	[228	236]	[118	122]] [2	4	1	6	0	5] [[47	53]	[202	209]	[311	316]	[586	596]	[714	724]	[957	961]] "[['EEEEEEE'	'VYQSYLD'	'/232203'	'0343314'	'EEEEEEE'	'VLHSTQD'	'/032233'	'0143344']	['EEEEEEEEEE'	'EISYTVYQSY'	'3/222/2322'	'4033303433'	'EEEEEEEE'	'KIYSKHTP'	'3/223322'	'40334433']	['EEEEEE'	'TVYQSY'	'2/2322'	'303433'	'EEEEEE'	'GIYQTS'	'2/2322'
1W8X_I 0.0012618760473215 8.95083895960076 0.4712286158631416 [[232	238]	[227	236]	[231	236]	[227	233]	[228	236]	[118	122]] [2	4	1	6	0	5] [[47	53]	[202	209]	[311	316]	[586	596]	[714	724]	[957	961]] "[['EEEEEEE'	'VYQSYLD'	'/232203'	'0343314'	'EEEEEEE'	'VLHSTQD'	'/032233'	'0143344']	['EEEEEEEEEE'	'EISYTVYQSY'	'3/222/2322'	'4033303433'	'EEEEEEEE'	'KIYSKHTP'	'3/223322'	'40334433']	['EEEEEE'	'TVYQSY'	'2/2322'	'303433'	'EEEEEE'	'GIYQTS'	'2/2322'
1GW8_G 0.0017746397692288 8.956194598631477 0.3084370677731669 [[1232	1238]	[1227	1236]	[1231	1236]	[1227	1233]	[1228	1236]	[1118	1122]] [2	4	1	6	0	5] [[47	53]	[202	209]	[311	316]	[586	596]	[714	724]	[957	961]] "[['EEEEEEE'	'VYQSYLD'	'/232203'	'0343314'	'EEEEEEE'	'VLHSTQD'	'/032233'	'0143344']	['EEEEEEEEEE'	'EISYTVYQSY'	'3/222/2322'	'4033303433'	'EEEEEEEE'	'KIYSKHTP'	'3/223322'	'40334433']	['EEEEEE'	'TVYQSY'	'2/2322'	'303433'	'EEEEEE'	'GIYQTS'	'2/2322'
4N63_A 0.0038925921262594 2.4110126070895284 0.7551020408163269 [[166	169]	[166	170]	[165	169]	[22	25]	[199	205]	[108	112]] [2	4	1	6	0	5] [[49	52]	[207	211]	[313	317]	[571	574]	[661	667]	[977	981]] "[['EEEE'	'KSYK'	'3223'	'4334'	'EEEE'	'HSTQ'	'3223'	'4334']	['EEEE.'	'KSYKN'	'3223]'	'43344'	'EEE..'	'HTPIN'	'322Y]'	'43304']	['EEEEE'	'TKSYK'	'23223'	'34334'	'EEEEE'	'YQTSN'	'23223'
2HWF_1 0.0340185914402929 2.271833596987156 0.4486983154670747 [[238	242]	[235	240]	[143	148]	[41	44]	[233	239]	[8	10]] [2	4	1	6	0	5] [[49	53]	[203	208]	[397	402]	[529	532]	[720	726]	[978	980]] [['EEEEE'	'HIYHK'	'3/233'	'40344'	'EEEEE'	'HSTQD'	'32233'	'43344']	['EEEEEE'	'ITTHIY'	'/223/2'	'033403'	'EEEEEE'	'IYSKHT'	'/22332'	'033443']	['EEEEEE'	'MQYMYV'	'13212/'	'243230'	'EEEEEE'	'ADSFVI'	'1321//'
2WFS_I 0.0671496527742552 7.175717837420348 0.0085287846481874 [[375	377]	[375	381]	[139	142]	[94	97]	[141	154]	[224	228]] [2	4	1	6	0	5] [[49	51]	[206	212]	[297	300]	[593	596]	[761	767]	[957	961]] "[['EEE'	'ESS'	'322'	'433'	'EEE'	'HST'	'322'	'433']	['EEEE...'	'ESSTLEL'	'3222Z]Z'	'4333141'	'EEEE...'	'KHTPINL'	'3322Y]Z'	'4433041']	['HHHH'	'WHSN'	'$%$%'	'3434'	'HHHH'	'SETK'	'$%$%'
4N5K_C 0.0050936347156712 2.3799668968417995 0.745387453874538 [[166	169]	[166	170]	[165	169]	[22	25]	[199	205]	[108	112]] [2	4	1	6	0	5] [[49	52]	[207	211]	[313	317]	[571	574]	[661	667]	[977	981]] "[['EEEE'	'KSYK'	'3223'	'4334'	'EEEE'	'HSTQ'	'3223'	'4334']	['EEEE.'	'KSYKN'	'3223]'	'43344'	'EEE..'	'HTPIN'	'322Y]'	'43304']	['EEEEE'	'TKSYK'	'23223'	'34334'	'EEEEE'	'YQTSN'	'23223'
4WE1_A 0.0246017963398305 5.084424268409388 0.0665163472378804 [[349	353]	[327	352]	[103	107]	[51	57]	[474	478]	[523	527]] [2	4	1	6	0	5] [[48	52]	[201	209]	[309	313]	[526	532]	[775	779]	[960	964]] "[['EEEEE'	'LKTGK'	'03223'	'14334'	'EEEEE'	'LHSTQ'	'03223'	'14334']	['EEEEE.STT.EEEEEESSTTSEEEEE'	'AEIQKQGQGQWTYQIYQEPFKNLKTG'	'13/33]UON]2223/2VVNMV30322'	'24044434343334034432441433'	'EEEEEEEEE'	'FKIYSKHTP'	'13/223322'	'240334433']	['.SEEE'	'KKSVT'	']V2/2'	'44303'	'.SEEE'	'EKGIY'	']V2/2'
3RMD_A 0.0499195589284196 5.81213339098644 0.0380549682875266 [[710	714]	[706	713]	[867	871]	[174	178]	[591	608]	[605	610]] [2	4	1	6	0	5] [[48	52]	[198	204]	[364	368]	[604	608]	[764	781]	[977	982]] "[['EEEEE'	'LNVWD'	'03/23'	'14034'	'EEEEE'	'LHSTQ'	'03223'	'14334']	['TEEEEEEE'	'KRYALNVW'	'O42103/2'	'45321403'	'TTEEEEE'	'DGYFKIY'	'ON213/2'	'4332403']	['.HHHH'	'DYTVL'	']$$!""'	'43301'	'.HHHH'	'DYSVL'	']$$!""'
2WFS_G 0.0671394706566526 7.175753108143677 0.009513742071882 [[375	377]	[375	381]	[139	142]	[94	97]	[141	154]	[224	228]] [2	4	1	6	0	5] [[49	51]	[206	212]	[297	300]	[593	596]	[761	767]	[957	961]] "[['EEE'	'ESS'	'322'	'433'	'EEE'	'HST'	'322'	'433']	['EEEE...'	'ESSTLEL'	'3222Z]Z'	'4333141'	'EEEE...'	'KHTPINL'	'3322Y]Z'	'4433041']	['HHHH'	'WHSN'	'$%$%'	'3434'	'HHHH'	'SETK'	'$%$%'
4NRT_A 0.0277688439844142 7.371989264024137 0.0395604395604394 [[420	423]	[420	423]	[409	414]	[12	17]	[307	312]	[59	62]] [2	4	1	6	0	5] [[50	53]	[204	207]	[365	370]	[550	555]	[777	782]	[977	980]] "[['EEEE'	'GPNH'	'2233'	'3344'	'EEEE'	'STQD'	'2233'	'3344']	['EEEE'	'GPNH'	'2233'	'3344'	'EEEE'	'YSKH'	'2233'	'3344']	['HHHHHH'	'SSILRQ'	'$$!""&%'	'330154'	'HHHHHH'	'YSVLYN'	'$$!""$%'
2WRF_G 0.0296992713799844 9.033285454447372 0.0147991543340384 [[164	168]	[163	168]	[242	246]	[229	236]	[443	451]	[438	445]] [2	4	1	6	0	5] [[49	53]	[201	206]	[395	399]	[541	552]	[773	781]	[957	964]] "[['EEEEE'	'KGSYN'	'32223'	'43334'	'EEEEE'	'HSTQD'	'32233'	'43344']	['EEEEEE'	'AKGSYN'	'132223'	'243334'	'EEEEEE'	'FKIYSK'	'13/223'	'240334']	['EEEEE'	'INFES'	'/3132'	'04243'	'EEEEE'	'VYADS'	'/2132'
3GBM_L 0.0257318367994181 1.8256024537780733 0.5872483221476503 [[35	38]	[35	38]	[146	151]	[149	155]	[154	160]	[156	158]] [2	4	1	6	0	5] [[50	53]	[204	207]	[434	439]	[542	551]	[665	671]	[969	971]] [['EEEE'	'WYQQ'	'2233'	'3344'	'EEEE'	'STQD'	'2233'	'3344']	['EEEE'	'WYQQ'	'2233'	'3344'	'EEEE'	'YSKH'	'2233'	'3344']	['EEEEET'	'VAWKAD'	'/1231O'	'023424'	'EEEE.T'	'IAWNSN'	'/123}O'
4OGR_E 0.0262349513131342 8.13207156204727 0.0372807017543861 [[19	21]	[81	83]	[285	289]	[40	43]	[234	237]	[288	293]] [2	4	1	6	0	5] [[51	53]	[226	228]	[364	368]	[603	606]	[774	777]	[958	964]] "[['EEE'	'YEK'	'233'	'344'	'EEE'	'TQD'	'233'	'344']	['EEE'	'LIE'	'0/3'	'104'	'EEE'	'LVD'	'0/3'	'104']	['.HHHH'	'DPYAL'	']$$#""'	'43321'	'.HHHH'	'DYSVL'	']$$!""'
2WFS_B 0.0671487581753756 7.175758190583641 0.0085287846481874 [[375	377]	[375	381]	[139	142]	[94	97]	[141	154]	[224	228]] [2	4	1	6	0	5] [[49	51]	[206	212]	[297	300]	[593	596]	[761	767]	[957	961]] "[['EEE'	'ESS'	'322'	'433'	'EEE'	'HST'	'322'	'433']	['EEEE...'	'ESSTLEL'	'3222Z]Z'	'4333141'	'EEEE...'	'KHTPINL'	'3322Y]Z'	'4433041']	['HHHH'	'WHSN'	'$%$%'	'3434'	'HHHH'	'SETK'	'$%$%'
2WR3_A 0.027058818028586 2.397708622176655 0.4268476621417794 [[352	355]	[256	260]	[383	388]	[242	245]	[443	451]	[438	445]] [2	4	1	6	0	5] [[50	53]	[200	204]	[339	344]	[539	542]	[773	781]	[957	964]] "[['EEEE'	'GYHH'	'2233'	'3344'	'EEEE'	'STQD'	'2233'	'3344']	['EEEEE'	'GFKIS'	'213/2'	'32403'	'EEEEE'	'YFKIY'	'213/2'	'32403']	['HHHHT.'	'SVIAKM'	'$!!#O['	'300242'	'HHHHT.'	'GEVFNA'	'$%!#O['
4LQ3_A 0.0309570756959977 7.288034758337528 0.0395604395604394 [[420	423]	[420	423]	[79	83]	[12	17]	[307	312]	[59	62]] [2	4	1	6	0	5] [[50	53]	[204	207]	[364	368]	[550	555]	[777	782]	[977	980]] "[['EEEE'	'GPNH'	'2233'	'3344'	'EEEE'	'STQD'	'2233'	'3344']	['EEEE'	'GPNH'	'2233'	'3344'	'EEEE'	'YSKH'	'2233'	'3344']	['.HHHH'	'KPSVL'	']$$!""'	'43301'	'.HHHH'	'DYSVL'	']$$!""'
6OUU_D 0.0016542736822589 9.815838512129565 0.3456614509246083 [[346	348]	[518	522]	[489	498]	[383	388]	[518	522]	[111	113]] [2	4	1	6	0	5] [[51	53]	[207	211]	[275	286]	[592	597]	[733	737]	[968	970]] [['EEE'	'GHK'	'233'	'344'	'EEE'	'TQD'	'233'	'344']	['EEEE.'	'DSWVN'	'322/]'	'43304'	'EEE..'	'HTPIN'	'322Y]'	'43304']	['EEEETTS.EE'	'CKLHKSGYVT'	'1303ONU}/2'	'2414433303'	'EEEEE.TTS.EE'	'FLLKYNENGTIT'	'10032]OOU}/2'
1RVX_B 0.0973334262770102 1.0553256317848771 0.5087719298245605 [[527	532]	[654	660]	[654	658]	[614	622]	[609	616]] [4	1	6	0	5] [[195	200]	[420	426]	[603	607]	[773	781]	[957	964]] "[['EETTEE'	'QNEQGS'	'33OO22'	'444433'	'EEETTE'	'KNIDGY'	'33/ON2'	'440433']	['TT.....'	'NGTYDYP'	'ON}}]}}'	'4333433'	'TTT....'	'DYNYKLP'	'ONO}]Z}'	'4343413']	['TT...'	'NGTYD'	'ON}}]'	'43334'	'TT...'	'NTSNQ'	'ON}]]'	'43344']	['HHHHHHHHH'	'NVKNLYEKV'	'%!%%""$%%!'	'404413440'
1HI8_B 0.035131562302515 6.324803542611353 0.0486257928118392 [[38	40]	[38	40]	[625	632]	[200	203]	[309	313]	[305	310]] [2	4	1	6	0	5] [[49	51]	[207	209]	[416	423]	[596	599]	[773	777]	[974	979]] "[['EEE'	'ETY'	'322'	'433'	'EEE'	'HST'	'322'	'433']	['EEE'	'ETY'	'322'	'433'	'EEE'	'HTP'	'322'	'433']	['STTTTTT.'	'PNKLQYKW'	'UOOLONO}'	'34414343'	'STTTTTT.'	'GKIADYNY'	'UOKMONO}'
2DTU_D 0.042020321998288 5.263970094229184 0.0517970401691334 [[214	217]	[706	713]	[272	282]	[53	60]	[591	609]	[605	608]] [2	4	1	6	0	5] [[37	40]	[198	204]	[364	374]	[561	568]	[764	782]	[977	980]] "[['B.SS'	'TGWN'	'+}UV'	'3334'	'B.SS'	'YYPD'	'+}UV'	'3334']	['TEEEEEEE'	'KRYALNVW'	'O42103/2'	'45321403'	'TTEEEEE'	'DGYFKIY'	'ON213/2'	'4332403']	['.HHHHHHHTT.'	'DYIDLYKKFSF'	']$!%""$%%MN['	'43041344232'	'.HHHHHH.TT.'	'DYSVLYNSASF'	']$$!""$%}MN['
4Q7J_G 0.0400653230154387 5.343082571041547 0.0522803114571746 [[494	496]	[492	497]	[121	125]	[489	494]	[489	495]	[330	334]] [2	4	1	6	0	5] [[51	53]	[203	208]	[295	299]	[594	599]	[719	725]	[959	963]] "[['EEE'	'TDH'	'233'	'344'	'EEE'	'TQD'	'233'	'344']	['EEEEEE'	'VITDHT'	'//2332'	'003443'	'EEEEEE'	'IYSKHT'	'/22332'	'033443']	['HHHHH'	'SLGES'	'$""$%$'	'31343'	'HHHHH'	'PLSET'	'$""$%$'
4GIZ_B 0.0403354759838014 6.651751272130645 0.0418502202643173 [[17	19]	[176	180]	[241	246]	[243	246]	[293	310]	[195	201]] [2	4	1	6	0	5] [[38	40]	[224	228]	[308	313]	[593	596]	[771	780]	[958	964]] "[['.SS'	'GYN'	'}UV'	'334'	'.SS'	'YPD'	'}UV'	'334']	['EEEEE'	'KYDIK'	'323/3'	'43404'	'EEEEE'	'EPLVD'	'320/3'	'43104']	['..EEEE'	'VNYGVT'	'Y]22/2'	'043303'	'..SEEE'	'VEKGIY'	'Y]V2/2'
2WZP_Q 0.0034484225457439 2.4157485424314693 0.8476562499999998 [[138	141]	[126	138]	[234	253]	[237	243]	[73	77]	[84	88]] [2	4	1	6	0	5] [[50	53]	[195	209]	[308	317]	[550	556]	[775	779]	[978	982]] "[['EEEE'	'TYEN'	'2233'	'3344'	'EEEE'	'STQD'	'2233'	'3344']	['EEEEEEEEEEEEE'	'EKITFDIITKWYT'	'33/213//23222'	'4403240034333'	'EEETTEEEEEEEEEE'	'KNIDGYFKIYSKHTP'	'33/ON213/223322'	'440433240334433']	['..SEEEEE..SSS.EEEEEE'	'VQDYILINTDVNDETYQGWK'	'Y]V2/0/3}]RVV]223223'	'04430104340444334334'	'..SEEEEEEE'	'VEKGIYQTSN'	'Y]V2/23223'
6ID9_A 0.0132524312086755 2.395948864405523 0.5662251655629134 [[157	160]	[157	161]	[156	160]	[12	15]	[190	196]	[98	102]] [2	4	1	6	0	5] [[49	52]	[207	211]	[313	317]	[571	574]	[661	667]	[977	981]] "[['EEEE'	'KSYK'	'3223'	'4334'	'EEEE'	'HSTQ'	'3223'	'4334']	['EEEE.'	'KSYKN'	'3223]'	'43344'	'EEE..'	'HTPIN'	'322Y]'	'43304']	['EEEEE'	'TKSYK'	'23223'	'34334'	'EEEEE'	'YQTSN'	'23223'
2WFS_D 0.067147240956855 7.175743188375676 0.0126849894291756 [[375	377]	[375	381]	[139	142]	[94	97]	[141	154]	[224	228]] [2	4	1	6	0	5] [[49	51]	[206	212]	[297	300]	[593	596]	[761	767]	[957	961]] "[['EEE'	'ESS'	'322'	'433'	'EEE'	'HST'	'322'	'433']	['EEEE...'	'ESSTLEL'	'3222Z]Z'	'4333141'	'EEEE...'	'KHTPINL'	'3322Y]Z'	'4433041']	['HHHH'	'WHSN'	'$%$%'	'3434'	'HHHH'	'SETK'	'$%$%'
3TAE_A 0.0497061108343688 5.813845360520933 0.040169133192389 [[710	714]	[706	713]	[867	871]	[174	178]	[591	608]	[860	863]] [2	4	1	6	0	5] [[48	52]	[198	204]	[364	368]	[604	608]	[764	781]	[978	981]] "[['EEEEE'	'LNVWD'	'03/23'	'14034'	'EEEEE'	'LHSTQ'	'03223'	'14334']	['TEEEEEEE'	'KRYALNVW'	'O42103/2'	'45321403'	'TTEEEEE'	'DGYFKIY'	'ON213/2'	'4332403']	['.HHHH'	'DYTVL'	']$$!""'	'43301'	'.HHHH'	'DYSVL'	']$$!""'
5T04_A 0.2034348491114914 1.694124420558312 0.2596537949400799 [[1015	1019]	[226	228]	[1109	1115]	[1025	1028]	[1060	1067]	[1105	1111]] [2	4	1	6	0	5] [[48	52]	[208	210]	[365	371]	[593	596]	[775	782]	[957	963]] "[['EEEEE'	'LKIYK'	'03/23'	'14034'	'EEEEE'	'LHSTQ'	'03223'	'14334']	['EE.'	'TPI'	'22Y'	'330'	'EE.'	'TPI'	'22Y'	'330']	['HHHHH..'	'TGVAGFT'	'$$!#$[}'	'3302323'	'HHHHHH.'	'YSVLYNS'	'$$!""$%}'
4KHQ_A 0.0518176942763443 5.035768859734387 0.0507399577167024 [[710	714]	[706	713]	[867	871]	[174	178]	[591	609]	[605	610]] [2	4	1	6	0	5] [[48	52]	[198	204]	[364	368]	[604	608]	[764	782]	[977	982]] "[['EEEEE'	'LNVWD'	'03/23'	'14034'	'EEEEE'	'LHSTQ'	'03223'	'14334']	['TEEEEEEE'	'KRYALNVW'	'O42103/2'	'45321403'	'TTEEEEE'	'DGYFKIY'	'ON213/2'	'4332403']	['.HHHH'	'DYTVL'	']$$!""'	'43301'	'.HHHH'	'DYSVL'	']$$!""'
6QXE_E 0.0621680915952216 5.3198411756989135 0.0369978858350947 [[540	547]	[498	502]	[697	703]	[542	546]	[364	370]	[586	591]] [2	4	1	6	0	5] [[45	52]	[205	209]	[364	370]	[584	588]	[761	767]	[959	964]] "[['..EEEEEE'	'YCVLEIGD'	'}[/03/23'	'32014034'	'.SEEEEEE'	'SSVLHSTQ'	'}U/03223'	'33014334']	['EEEEE'	'TNLYG'	'23022'	'34133'	'EEEEE'	'SKHTP'	'23322'	'34433']	['.HHHHHH'	'DPWVLLN'	']$$!""""%'	'4330114'	'.HHHHHH'	'DYSVLYN'	']$$!""$%'
1HB9_B 0.0012726956437307 8.94232956274649 0.5039745627980925 [[232	238]	[227	236]	[231	236]	[227	233]	[228	236]	[118	122]] [2	4	1	6	0	5] [[47	53]	[202	209]	[311	316]	[586	596]	[714	724]	[957	961]] "[['EEEEEEE'	'VYQSYLD'	'/232203'	'0343314'	'EEEEEEE'	'VLHSTQD'	'/032233'	'0143344']	['EEEEEEEEEE'	'EISYTVYQSY'	'3/222/2322'	'4033303433'	'EEEEEEEE'	'KIYSKHTP'	'3/223322'	'40334433']	['EEEEEE'	'TVYQSY'	'2/2322'	'303433'	'EEEEEE'	'GIYQTS'	'2/2322'
2WFS_E 0.06716018179352 7.175733716975708 0.0137420718816072 [[375	377]	[375	381]	[139	142]	[94	97]	[141	154]	[224	228]] [2	4	1	6	0	5] [[49	51]	[206	212]	[297	300]	[593	596]	[761	767]	[957	961]] "[['EEE'	'ESS'	'322'	'433'	'EEE'	'HST'	'322'	'433']	['EEEE...'	'ESSTLEL'	'3222Z]Z'	'4333141'	'EEEE...'	'KHTPINL'	'3322Y]Z'	'4433041']	['HHHH'	'WHSN'	'$%$%'	'3434'	'HHHH'	'SETK'	'$%$%'
6IDD_K 0.006228657886609 2.486561409818927 0.6892857142857143 [[157	160]	[272	279]	[156	160]	[12	15]	[421	435]	[98	102]] [2	4	1	6	0	5] [[49	52]	[203	210]	[313	317]	[571	574]	[770	779]	[977	981]] "[['EEEE'	'KSYK'	'3223'	'4334'	'EEEE'	'HSTQ'	'3223'	'4334']	['EEETTEE.'	'IYYSGGTI'	'/22NN22Y'	'03333330'	'EEEEEEE.'	'IYSKHTPI'	'/223322Y'	'03344330']	['EEEEE'	'TKSYK'	'23223'	'34334'	'EEEEE'	'YQTSN'	'23223'
4LLG_C 0.0261789537827934 5.288156404088342 0.0653153153153149 [[585	590]	[115	128]	[580	604]	[154	161]	[952	963]	[379	386]] [2	4	1	6	0	5] [[46	51]	[195	204]	[278	290]	[550	557]	[762	780]	[957	964]] "[['S.EEEE'	'GFLETP'	'U[0322'	'321433'	'SEEEEE'	'SVLHST'	'U/0322'	'301433']	['EEE..TTEEEEEEE'	'KDIKEQEVYMGEIP'	'33/]]OO/2123/2'	'44044440323403'	'EEETTEEEEE'	'KNIDGYFKIY'	'33/ON213/2'	'4404332403']	['EE.TTS.EEEEEEEEETTEEEEEEE'	'QTNEYGFLETPYRKVTDGVVTDEIH'	'32]ONU[0322243/2ON//233/3'	'4344332143335403430034404'	'EE.TTS.EEEEEE'	'KYNENGTITDAVD'	'32]OOU}/231/3'
5X4R_A 0.0018608484645055 8.347230148856763 0.3749999999999998 [[186	189]	[165	173]	[322	348]	[246	251]	[67	87]	[347	349]] [2	4	1	6	0	5] [[47	50]	[222	230]	[274	300]	[555	560]	[720	730]	[977	979]] "[['EEEE'	'ILEP'	'/032'	'0143'	'EEEE'	'VLHS'	'/032'	'0143']	['PSEEEEEEE'	'FNHTLVLLP'	'FV320/002'	'244310113'	'PBEEEEEEE'	'ALEPLVDLP'	'F)320/302'	'214310413']	['EEEEEE.TTS.EEEEEEGGG.HHHHHH'	'TFLLDFSVDGYIRRAIDDGFNDLSQLH'	'210031}KOU}/441/3:98]%""$%""%'	'321142304330552044324413414'	'EEEEEE.TTS.EEEEEETTS.HHHHHH'	'TFLLKYNENGTITDAVDBALDPLSETK'	'210032]OOU}/231/3QMS]$""$%$%'
6QXE_A 0.0621668198893746 5.319830022114981 0.0380549682875266 [[540	547]	[498	502]	[697	703]	[542	546]	[364	370]	[586	591]] [2	4	1	6	0	5] [[45	52]	[205	209]	[364	370]	[584	588]	[761	767]	[959	964]] "[['..EEEEEE'	'YCVLEIGD'	'}[/03/23'	'32014034'	'.SEEEEEE'	'SSVLHSTQ'	'}U/03223'	'33014334']	['EEEEE'	'TNLYG'	'23022'	'34133'	'EEEEE'	'SKHTP'	'23322'	'34433']	['.HHHHHH'	'DPWVLLN'	']$$!""""%'	'4330114'	'.HHHHHH'	'DYSVLYN'	']$$!""$%'
4JUG_B 0.0978195225191983 1.189456881224641 0.5039745627980925 [[523	526]	[523	526]	[654	658]	[654	658]	[577	588]	[609	615]] [2	4	1	6	0	5] [[50	53]	[204	207]	[420	424]	[603	607]	[772	782]	[957	963]] "[['EEEE'	'GYHH'	'2233'	'3344'	'EEEE'	'STQD'	'2233'	'3344']	['EEEE'	'GYHH'	'2233'	'3344'	'EEEE'	'YSKH'	'2233'	'3344']	['TT...'	'NGTYD'	'ON}}]'	'43334'	'TTT..'	'DYNYK'	'ONO}]'
4N62_A 0.007097220586435 2.4070553212457018 0.732600732600732 [[166	169]	[166	170]	[165	169]	[22	25]	[199	205]	[108	112]] [2	4	1	6	0	5] [[49	52]	[207	211]	[313	317]	[571	574]	[661	667]	[977	981]] "[['EEEE'	'KSYK'	'3223'	'4334'	'EEEE'	'HSTQ'	'3223'	'4334']	['EEEE.'	'KSYKN'	'3223]'	'43344'	'EEE..'	'HTPIN'	'322Y]'	'43304']	['EEEEE'	'TKSYK'	'23223'	'34334'	'EEEEE'	'YQTSN'	'23223'
2P5G_A 0.0507147657095 5.388468414813769 0.0486257928118392 [[710	714]	[706	713]	[867	871]	[174	178]	[591	609]	[605	610]] [2	4	1	6	0	5] [[48	52]	[198	204]	[364	368]	[604	608]	[764	782]	[977	982]] "[['EEEEE'	'LNVWD'	'03/23'	'14034'	'EEEEE'	'LHSTQ'	'03223'	'14334']	['TEEEEEEE'	'KRYALNVW'	'O42103/2'	'45321403'	'TTEEEEE'	'DGYFKIY'	'ON213/2'	'4332403']	['.HHHH'	'DYTVL'	']$$!""'	'43301'	'.HHHH'	'DYSVL'	']$$!""'
3ZDP_A 0.0544984628598021 7.057310451846587 0.0293797606093579 [[375	377]	[375	381]	[469	472]	[77	80]	[141	154]	[224	228]] [2	4	1	6	0	5] [[49	51]	[206	212]	[427	430]	[580	583]	[761	767]	[957	961]] "[['EEE'	'ESS'	'322'	'433'	'EEE'	'HST'	'322'	'433']	['EEEE...'	'ESSTLEL'	'3222Z]Z'	'4333141'	'EEEE...'	'KHTPINL'	'3322Y]Z'	'4433041']	['TT..'	'EKAT'	'OO[}'	'4423'	'TT..'	'DDFT'	'OO[}'
5VMJ_D 0.0884516296712344 1.303755168852266 0.4968354430379738 [[23	26]	[131	139]	[132	138]	[31	34]	[77	88]	[109	115]] [2	4	1	6	0	5] [[50	53]	[195	202]	[394	400]	[547	550]	[772	782]	[957	963]] "[['EEEE'	'GYHH'	'2233'	'3344'	'EEEE'	'STQD'	'2233'	'3344']	['EEEETTEEE'	'KEIGNGGFE'	'33/2ON213'	'440343324'	'EEETTEEE'	'KNIDGYFK'	'33/ON213'	'44043324']	['EEETTEE'	'EIGNGGF'	'3/2ON21'	'4034332'	'EEEEEEE'	'NVYADSF'	'3/21321'
3TAB_C 0.0576274341976136 4.918379404668612 0.0476190476190474 [[426	433]	[706	713]	[867	871]	[173	178]	[591	609]	[605	610]] [2	4	1	6	0	5] [[38	45]	[198	204]	[364	368]	[603	608]	[764	782]	[977	982]] "[['.SS.EEE.'	'SPETIAGT'	'}UV}/12}'	'33430233'	'.SSSEE..'	'YPDKVFRS'	'}UVV/1^}'	'33440253']	['TEEEEEEE'	'KRYALNVW'	'O42103/2'	'45321403'	'TTEEEEE'	'DGYFKIY'	'ON213/2'	'4332403']	['.HHHH'	'DYTVL'	']$$!""'	'43301'	'.HHHH'	'DYSVL'	']$$!""'
3TAE_C 0.0516515824784796 5.737546416069105 0.044397463002114 [[710	714]	[706	713]	[867	871]	[174	178]	[591	609]	[605	610]] [2	4	1	6	0	5] [[48	52]	[198	204]	[364	368]	[604	608]	[764	782]	[977	982]] "[['EEEEE'	'LNVWD'	'03/23'	'14034'	'EEEEE'	'LHSTQ'	'03223'	'14334']	['TEEEEEEE'	'KRYALNVW'	'O42103/2'	'45321403'	'TTEEEEE'	'DGYFKIY'	'ON213/2'	'4332403']	['.HHHH'	'DYTVL'	']$$!""'	'43301'	'.HHHH'	'DYSVL'	']$$!""'
1HHT_P 0.0334202051150657 6.397973769270605 0.0517970401691334 [[38	40]	[38	40]	[390	395]	[200	217]	[309	315]	[305	310]] [2	4	1	6	0	5] [[49	51]	[207	209]	[381	386]	[596	604]	[773	779]	[974	979]] "[['EEE'	'ETY'	'322'	'433'	'EEE'	'HST'	'322'	'433']	['EEE'	'ETY'	'322'	'433'	'EEE'	'HTP'	'322'	'433']	['S..TTS'	'GLSSGQ'	'UZ}NNV'	'313334'	'SS.TTS'	'GVSPTK'	'UR}NNV'
7CZF_E 0.0551172845736027 4.45615517214774 0.0558035714285711 [[643	645]	[46	48]	[687	693]	[576	579]	[639	644]	[542	545]] [2	4	1	6	0	5] [[50	52]	[228	230]	[281	287]	[596	599]	[691	696]	[957	960]] "[['EEE'	'SYD'	'223'	'334'	'EEE'	'STQ'	'223'	'334']	['EEE'	'NLS'	'302'	'413'	'EEE'	'DLP'	'302'	'413']	['TTS.EEE'	'DNGTVVE'	'OOU}//3'	'4433004'	'TTS.EEE'	'ENGTITD'	'OOU}/23'
1M0I_C 0.0053597453466198 1.8408509231546253 1.947040498442368 [[48	50]	[40	52]	[43	47]	[40	67]	[20	26]	[25	29]] [2	4	1	6	0	5] [[51	53]	[202	209]	[325	329]	[586	613]	[774	780]	[957	961]] "[['EEE'	'SNH'	'233'	'344'	'EEE'	'TQD'	'233'	'344']	['EEEEEE..EEEEE'	'KVPYVIPASNHTY'	'3/22//}[23322'	'4033003234433'	'EEEEEEEE'	'KIYSKHTP'	'3/223322'	'40334433']	['EEE..'	'YVIPA'	'2//}['	'30032'	'EEEE.'	'SIVRF'	'2//4['
2VVF_E 0.0106051166434594 9.746253015113265 0.0499445061043284 [[56	60]	[188	192]	[155	160]	[184	191]	[200	205]	[207	209]] [2	4	1	6	0	5] [[48	52]	[196	200]	[309	314]	[538	545]	[773	778]	[977	979]] "[['EEEEE'	'LSTYK'	'02223'	'13334'	'EEEEE'	'LHSTQ'	'03223'	'14334']	['EETTE'	'QIDGT'	'3/ON2'	'40433'	'EETTE'	'NIDGY'	'3/ON2'	'40433']	['.SEEEE'	'NNGTTE'	']V2223'	'443334'	'.SEEEE'	'EKGIYQ'	']V2/23'
1Q9X_D 0.0514609476331244 5.7798567814457 0.044397463002114 [[710	714]	[706	713]	[867	871]	[174	178]	[591	608]	[605	610]] [2	4	1	6	0	5] [[48	52]	[198	204]	[364	368]	[604	608]	[764	781]	[977	982]] "[['EEEEE'	'LNVWD'	'03/23'	'14034'	'EEEEE'	'LHSTQ'	'03223'	'14334']	['TEEEEEEE'	'KRYALNVW'	'O42103/2'	'45321403'	'TTEEEEE'	'DGYFKIY'	'ON213/2'	'4332403']	['.HHHH'	'DYTVL'	']$$!""'	'43301'	'.HHHH'	'DYSVL'	']$$!""'
2WRD_A 0.0340324546193576 2.41171599366782 0.422556390977443 [[278	282]	[256	260]	[301	304]	[242	245]	[443	451]	[438	445]] [2	4	1	6	0	5] [[49	53]	[200	204]	[284	287]	[539	542]	[773	781]	[957	964]] "[['EESEE'	'ETKEQ'	'32V33'	'43444'	'EEEEE'	'HSTQD'	'32233'	'43344']	['EEEEE'	'GFKIS'	'213/2'	'32403'	'EEEEE'	'YFKIY'	'213/2'	'32403']	['.EEE'	'TIGE'	'}/23'	'3034'	'.EEE'	'TITD'	'}/23'
4I78_D 0.1000249732066544 1.5516667867156646 0.4311649016641454 [[23	26]	[23	26]	[92	97]	[130	136]	[168	172]	[165	169]] [2	4	1	6	0	5] [[50	53]	[204	207]	[295	300]	[575	581]	[772	776]	[960	964]] "[['EEEE'	'GYHH'	'2233'	'3344'	'EEEE'	'STQD'	'2233'	'3344']	['EEEE'	'GYHH'	'2233'	'3344'	'EEEE'	'YSKH'	'2233'	'3344']	['HHHHHH'	'WSYNTE'	'$$$%$%'	'333434'	'HHHHHH'	'PLSETK'	'$""$%$%'
3RMC_C 0.0613424834165995 4.923007146275735 0.046511627906977 [[214	217]	[706	713]	[867	871]	[174	178]	[591	609]	[605	610]] [2	4	1	6	0	5] [[37	40]	[198	204]	[364	368]	[604	608]	[764	782]	[977	982]] "[['B.SS'	'TGWN'	'+}UV'	'3334'	'B.SS'	'YYPD'	'+}UV'	'3334']	['TEEEEEEE'	'KRYALNVW'	'O42103/2'	'45321403'	'TTEEEEE'	'DGYFKIY'	'ON213/2'	'4332403']	['.HHHH'	'DYTVL'	']$$!""'	'43301'	'.HHHH'	'DYSVL'	']$$!""'
1M0I_D 0.0064447648664856 1.8112017026520777 1.858006042296072 [[48	50]	[48	52]	[65	67]	[43	67]	[20	26]	[25	29]] [2	4	1	6	0	5] [[51	53]	[205	209]	[448	450]	[596	613]	[774	780]	[957	961]] "[['EEE'	'SNH'	'233'	'344'	'EEE'	'TQD'	'233'	'344']	['EEEEE'	'SNHTY'	'23322'	'34433'	'EEEEE'	'SKHTP'	'23322'	'34433']	['EEE'	'ETK'	'323'	'434'	'EEE'	'NYN'	'323'
1ES6_A 0.0019726645308123 8.783751678933102 0.3495007132667613 [[74	76]	[304	308]	[304	307]	[205	208]	[234	237]	[217	219]	[265	268]] [2	4	1	6	0	3	5] [[47	49]	[200	204]	[399	402]	[593	596]	[778	781]	[861	863]	[960	963]] "[['EEE'	'ILE'	'/03'	'014'	'EEE'	'VLH'	'/03'	'014']	['EEEEE'	'TMVIT'	'21//2'	'32003'	'EEEEE'	'YFKIY'	'213/2'	'32403']	['EEEE'	'TMVI'
2WR7_A 0.0265362502384553 2.3649261323151123 0.4874213836477981 [[278	282]	[256	260]	[301	304]	[242	245]	[443	451]	[438	445]] [2	4	1	6	0	5] [[49	53]	[200	204]	[284	287]	[539	542]	[773	781]	[957	964]] "[['EESEE'	'ETKDQ'	'32V33'	'43444'	'EEEEE'	'HSTQD'	'32233'	'43344']	['EEEEE'	'GFKIS'	'213/2'	'32403'	'EEEEE'	'YFKIY'	'213/2'	'32403']	['.EEE'	'TIGE'	'}/23'	'3034'	'.EEE'	'TITD'	'}/23'
6U7H_B 0.0204829563015379 8.841247520252248 0.044397463002114 [[951	956]	[584	589]	[68	72]	[455	479]	[584	612]	[854	860]] [2	4	1	6	0	5] [[47	52]	[203	208]	[324	328]	[593	606]	[714	742]	[969	975]] [['EEEEEE'	'VLLPTQ'	'/00223'	'011334'	'EEEEEE'	'VLHSTQ'	'/03223'	'014334']	['EEEEEE'	'IPSNWT'	'/22322'	'033433'	'EEEEEE'	'IYSKHT'	'/22332'	'033443']	['SEEEE'	'DGVVR'	'V2//4'	'43005'	'SEEEE'	'ESIVR'	'V2//4'
1W8X_G 0.0011395397974743 8.956379963588931 0.5482815057283135 [[232	238]	[227	236]	[231	236]	[227	233]	[228	236]	[118	122]] [2	4	1	6	0	5] [[47	53]	[202	209]	[311	316]	[586	596]	[714	724]	[957	961]] "[['EEEEEEE'	'VYQSYLD'	'/232203'	'0343314'	'EEEEEEE'	'VLHSTQD'	'/032233'	'0143344']	['EEEEEEEEEE'	'EISYTVYQSY'	'3/222/2322'	'4033303433'	'EEEEEEEE'	'KIYSKHTP'	'3/223322'	'40334433']	['EEEEEE'	'TVYQSY'	'2/2322'	'303433'	'EEEEEE'	'GIYQTS'	'2/2322'
5VMG_D 0.0949075218882433 1.2843536270229583 0.5015873015873011 [[23	26]	[131	139]	[132	138]	[31	34]	[77	88]	[109	115]] [2	4	1	6	0	5] [[50	53]	[195	202]	[394	400]	[547	550]	[772	782]	[957	963]] "[['EEEE'	'GYHH'	'2233'	'3344'	'EEEE'	'STQD'	'2233'	'3344']	['EEEETTEEE'	'KEIGNGGFE'	'33/2ON213'	'440343324'	'EEETTEEE'	'KNIDGYFK'	'33/ON213'	'44043324']	['EEETTEE'	'EIGNGGF'	'3/2ON21'	'4034332'	'EEEEEEE'	'NVYADSF'	'3/21321'
2VVF_B 0.0100915074566272 9.735996436777226 0.0522803114571746 [[56	60]	[188	192]	[155	160]	[184	191]	[200	205]	[207	209]] [2	4	1	6	0	5] [[48	52]	[196	200]	[309	314]	[538	545]	[773	778]	[977	979]] "[['EEEEE'	'LSTYK'	'02223'	'13334'	'EEEEE'	'LHSTQ'	'03223'	'14334']	['EETTE'	'QIDGT'	'3/ON2'	'40433'	'EETTE'	'NIDGY'	'3/ON2'	'40433']	['.SEEEE'	'NNGTTE'	']V2223'	'443334'	'.SEEEE'	'EKGIYQ'	']V2/23'
1WAF_A 0.0595823175926923 5.756729162534028 0.0380549682875266 [[710	714]	[706	713]	[866	871]	[174	178]	[591	608]	[605	610]] [2	4	1	6	0	5] [[48	52]	[198	204]	[363	368]	[604	608]	[764	781]	[977	982]] "[['EEEEE'	'LNVWD'	'03/23'	'14034'	'EEEEE'	'LHSTQ'	'03223'	'14334']	['TEEEEEEE'	'KRYALNVW'	'O42103/2'	'45321403'	'TTEEEEE'	'DGYFKIY'	'ON213/2'	'4332403']	['..HHHH'	'MDYTVL'	'[]$$!""'	'243301'	'..HHHH'	'ADYSVL'	'[]$$!""'
4PY8_B 0.1009139196707328 1.3250769657600467 0.4758190327613103 [[23	26]	[23	26]	[154	158]	[154	158]	[77	88]	[109	115]] [2	4	1	6	0	5] [[50	53]	[204	207]	[420	424]	[603	607]	[772	782]	[957	963]] "[['EEEE'	'GYHH'	'2233'	'3344'	'EEEE'	'STQD'	'2233'	'3344']	['EEEE'	'GYHH'	'2233'	'3344'	'EEEE'	'YSKH'	'2233'	'3344']	['TT...'	'NGTYD'	'ON}}]'	'43334'	'TTT..'	'DYNYK'	'ONO}]'
2DTU_A 0.0521473211469752 5.695387674990376 0.046511627906977 [[710	714]	[706	713]	[867	871]	[174	178]	[476	487]	[860	863]] [2	4	1	6	0	5] [[48	52]	[198	204]	[364	368]	[604	608]	[768	778]	[978	981]] "[['EEEEE'	'LNVWD'	'03/23'	'14034'	'EEEEE'	'LHSTQ'	'03223'	'14334']	['TEEEEEEE'	'KRYALNVW'	'O42103/2'	'45321403'	'TTEEEEE'	'DGYFKIY'	'ON213/2'	'4332403']	['.HHHH'	'DYTVL'	']$$!""'	'43301'	'.HHHH'	'DYSVL'	']$$!""'
1WAJ_A 0.057786500724104 5.783658389212208 0.0380549682875266 [[710	714]	[706	713]	[866	871]	[174	178]	[591	608]	[605	610]] [2	4	1	6	0	5] [[48	52]	[198	204]	[363	368]	[604	608]	[764	781]	[977	982]] "[['EEEEE'	'LNVWD'	'03/23'	'14034'	'EEEEE'	'LHSTQ'	'03223'	'14334']	['TEEEEEEE'	'KRYALNVW'	'O42103/2'	'45321403'	'TTEEEEE'	'DGYFKIY'	'ON213/2'	'4332403']	['..HHHH'	'MDYTVL'	'[]$$!""'	'243301'	'..HHHH'	'ADYSVL'	'[]$$!""'
5VMC_D 0.0916635189000279 1.3593076145717973 0.4968354430379738 [[23	26]	[131	139]	[132	138]	[31	34]	[77	88]	[109	115]] [2	4	1	6	0	5] [[50	53]	[195	202]	[394	400]	[547	550]	[772	782]	[957	963]] "[['EEEE'	'GYHH'	'2233'	'3344'	'EEEE'	'STQD'	'2233'	'3344']	['EEEETTEEE'	'KEIGNGGFE'	'33/2ON213'	'440343324'	'EEETTEEE'	'KNIDGYFK'	'33/ON213'	'44043324']	['EEETTEE'	'EIGNGGF'	'3/2ON21'	'4034332'	'EEEEEEE'	'NVYADSF'	'3/21321'
5CX6_A 0.0352340869731746 6.160782303268217 0.0546265328874022 [[356	359]	[354	359]	[294	298]	[491	500]	[66	76]	[68	73]] [2	4	1	6	0	5] [[50	53]	[202	207]	[366	370]	[530	537]	[761	776]	[959	964]] "[['EEEE'	'YYRK'	'2243'	'3354'	'EEEE'	'STQD'	'2233'	'3344']	['EEEEEE'	'DIYYRK'	'3/2243'	'403354'	'EEEEEE'	'KIYSKH'	'3/2233'	'403344']	['HHHHH'	'SVLSQ'	'$!""$%'	'30134'	'HHHHH'	'SVLYN'	'$!""$%'
1HB9_F 0.0010727074137668 8.94995987875103 0.6198630136986296 [[232	238]	[227	236]	[231	236]	[227	233]	[228	236]	[118	122]] [2	4	1	6	0	5] [[47	53]	[202	209]	[311	316]	[586	596]	[714	724]	[957	961]] "[['EEEEEEE'	'VYQSYLD'	'/232203'	'0343314'	'EEEEEEE'	'VLHSTQD'	'/032233'	'0143344']	['EEEEEEEEEE'	'EISYTVYQSY'	'3/222/2322'	'4033303433'	'EEEEEEEE'	'KIYSKHTP'	'3/223322'	'40334433']	['EEEEEE'	'TVYQSY'	'2/2322'	'303433'	'EEEEEE'	'GIYQTS'	'2/2322'
1W8X_B 0.0012689146020373 8.950504613908743 0.5432300163132129 [[232	238]	[227	236]	[231	236]	[227	233]	[228	236]	[118	122]] [2	4	1	6	0	5] [[47	53]	[202	209]	[311	316]	[586	596]	[714	724]	[957	961]] "[['EEEEEEE'	'VYQSYLD'	'/232203'	'0343314'	'EEEEEEE'	'VLHSTQD'	'/032233'	'0143344']	['EEEEEEEEEE'	'EISYTVYQSY'	'3/222/2322'	'4033303433'	'EEEEEEEE'	'KIYSKHTP'	'3/223322'	'40334433']	['EEEEEE'	'TVYQSY'	'2/2322'	'303433'	'EEEEEE'	'GIYQTS'	'2/2322'
3RMB_A 0.043933320589184 5.787768156247602 0.0517970401691334 [[710	714]	[706	713]	[270	283]	[174	178]	[476	487]	[860	863]] [2	4	1	6	0	5] [[48	52]	[198	204]	[362	375]	[604	608]	[768	778]	[978	981]] "[['EEEEE'	'LNVWD'	'03/23'	'14034'	'EEEEE'	'LHSTQ'	'03223'	'14334']	['TEEEEEEE'	'KRYALNVW'	'O42103/2'	'45321403'	'TTEEEEE'	'DGYFKIY'	'ON213/2'	'4332403']	['E..HHHHHHTTS.S'	'VLDYIDLYKKFSFT'	'/Z]$!%""$%OMU[U'	'01430413442323'	'E..HHHHHH.TT.S'	'VADYSVLYNSASFS'	'/[]$$!""$%}MN[U'
4N61_C 0.0091133396285811 2.390028309940005 0.7262773722627727 [[166	169]	[166	170]	[165	169]	[22	25]	[199	205]	[108	112]] [2	4	1	6	0	5] [[49	52]	[207	211]	[313	317]	[571	574]	[661	667]	[977	981]] "[['EEEE'	'KSYK'	'3223'	'4334'	'EEEE'	'HSTQ'	'3223'	'4334']	['EEEE.'	'KSYKN'	'3223]'	'43344'	'EEE..'	'HTPIN'	'322Y]'	'43304']	['EEEEE'	'TKSYK'	'23223'	'34334'	'EEEEE'	'YQTSN'	'23223'
6Q5U_E 0.0017131734771608 8.766666915446976 0.4290030211480358 [[232	238]	[227	236]	[231	236]	[227	233]	[228	236]	[118	122]] [2	4	1	6	0	5] [[47	53]	[202	209]	[311	316]	[586	596]	[714	724]	[957	961]] "[['EEEEEEE'	'VYQSYLD'	'/232203'	'0343314'	'EEEEEEE'	'VLHSTQD'	'/032233'	'0143344']	['EEEEEEEEEE'	'EISYTVYQSY'	'3/222/2322'	'4033303433'	'EEEEEEEE'	'KIYSKHTP'	'3/223322'	'40334433']	['EEEEEE'	'TVYQSY'	'2/2322'	'303433'	'EEEEEE'	'GIYQTS'	'2/2322'
2P5O_D 0.0606293234448589 4.815172524863676 0.0511111111111106 [[619	621]	[247	251]	[867	871]	[21	26]	[619	628]	[593	596]] [2	4	1	6	0	5] [[50	52]	[207	211]	[364	368]	[578	583]	[715	723]	[958	961]] "[['EEE'	'YGD'	'223'	'334'	'EEE'	'STQ'	'223'	'334']	['EE...'	'KTRVK'	'32^Y]'	'43504'	'EEE..'	'HTPIN'	'322Y]'	'43304']	['.HHHH'	'DYTVL'	']$$!""'	'43301'	'.HHHH'	'DYSVL'	']$$!""'
4I78_C 0.0919409205429589 1.5827407317472255 0.4576271186440681 [[23	26]	[23	26]	[92	97]	[130	136]	[168	172]	[165	169]] [2	4	1	6	0	5] [[50	53]	[204	207]	[295	300]	[575	581]	[772	776]	[960	964]] "[['EEEE'	'GYHH'	'2233'	'3344'	'EEEE'	'STQD'	'2233'	'3344']	['EEEE'	'GYHH'	'2233'	'3344'	'EEEE'	'YSKH'	'2233'	'3344']	['HHHHHH'	'WSYNTE'	'$$$%$%'	'333434'	'HHHHHH'	'PLSETK'	'$""$%$%'
5YRD_A 0.0014076412721103 9.8050234738629 0.4531490015360986 [[162	164]	[160	165]	[25	33]	[36	47]	[23	29]	[189	193]] [2	4	1	6	0	5] [[50	52]	[203	208]	[297	305]	[594	605]	[774	780]	[968	972]] "[['EEE'	'YSH'	'223'	'334'	'EEE'	'STQ'	'223'	'334']	['EEEEEE'	'VGYSHY'	'/22232'	'033343'	'EEEEEE'	'IYSKHT'	'/22332'	'033443']	['HHHHHSTTS'	'YNYNNSLNG'	'$%$%%ULOU'	'343443143'	'HHHHHHTTS'	'SETKBTLKS'	""$%$%'$LOU""
4Q7J_C 0.0454685295174185 5.355148894918607 0.0558035714285711 [[494	496]	[492	497]	[121	125]	[489	494]	[489	495]	[330	334]] [2	4	1	6	0	5] [[51	53]	[203	208]	[295	299]	[594	599]	[719	725]	[959	963]] "[['EEE'	'TDH'	'233'	'344'	'EEE'	'TQD'	'233'	'344']	['EEEEEE'	'VITDHT'	'//2332'	'003443'	'EEEEEE'	'IYSKHT'	'/22332'	'033443']	['HHHHH'	'SLGES'	'$""$%$'	'31343'	'HHHHH'	'PLSET'	'$""$%$'
6U7H_C 0.0204838791314418 8.841243979219428 0.0475687103594086 [[951	956]	[584	589]	[68	72]	[455	479]	[584	612]	[854	860]] [2	4	1	6	0	5] [[47	52]	[203	208]	[324	328]	[593	606]	[714	742]	[969	975]] [['EEEEEE'	'VLLPTQ'	'/00223'	'011334'	'EEEEEE'	'VLHSTQ'	'/03223'	'014334']	['EEEEEE'	'IPSNWT'	'/22322'	'033433'	'EEEEEE'	'IYSKHT'	'/22332'	'033443']	['SEEEE'	'DGVVR'	'V2//4'	'43005'	'SEEEE'	'ESIVR'	'V2//4'
1QIU_E 0.0131326131629398 1.8427374726540409 0.8957915831663319 [[442	444]	[441	444]	[366	371]	[419	427]	[440	457]	[346	349]] [2	4	1	6	0	5] [[50	52]	[203	206]	[278	283]	[541	554]	[713	722]	[968	971]] [['EEE'	'SGD'	'223'	'334'	'EEE'	'STQ'	'223'	'334']	['EEEE'	'VSGD'	'/223'	'0334'	'EEEE'	'IYSK'	'/223'	'0334']	['EE.TTS'	'DYNENG'	'32]OOU'	'434443'	'EE.TTS'	'KYNENG'	'32]OOU'
1HB5_C 0.0010767568426901 8.949976894221162 0.6198630136986296 [[232	238]	[227	236]	[231	236]	[227	233]	[228	236]	[118	122]] [2	4	1	6	0	5] [[47	53]	[202	209]	[311	316]	[586	596]	[714	724]	[957	961]] "[['EEEEEEE'	'VYQSYLD'	'/232203'	'0343314'	'EEEEEEE'	'VLHSTQD'	'/032233'	'0143344']	['EEEEEEEEEE'	'EISYTVYQSY'	'3/222/2322'	'4033303433'	'EEEEEEEE'	'KIYSKHTP'	'3/223322'	'40334433']	['EEEEEE'	'TVYQSY'	'2/2322'	'303433'	'EEEEEE'	'GIYQTS'	'2/2322'
3BSO_A 0.0286298615984849 7.290696850866739 0.0511111111111106 [[420	423]	[420	423]	[409	412]	[12	17]	[290	294]	[59	62]] [2	4	1	6	0	5] [[50	53]	[204	207]	[365	368]	[550	555]	[718	722]	[977	980]] "[['EEEE'	'GPNH'	'2233'	'3344'	'EEEE'	'STQD'	'2233'	'3344']	['EEEE'	'GPNH'	'2233'	'3344'	'EEEE'	'YSKH'	'2233'	'3344']	['HHHH'	'SSIL'	'$$!""'	'3301'	'HHHH'	'YSVL'	'$$!""'
1JSO_B 0.0898750430438342 1.238574856209801 0.5482815057283135 [[23	26]	[23	27]	[154	160]	[154	158]	[77	88]	[109	116]] [2	4	1	6	0	5] [[50	53]	[204	208]	[420	426]	[603	607]	[772	782]	[957	964]] "[['EEEE'	'GYHH'	'2233'	'3344'	'EEEE'	'STQD'	'2233'	'3344']	['EEEEE'	'GYHHS'	'22332'	'33443'	'EEEEE'	'YSKHT'	'22332'	'33443']	['TT.....'	'NGTYDYP'	'ON}}]}}'	'4333433'	'TTT....'	'DYNYKLP'	'ONO}]Z}'
6Q5U_D 0.0014826688581006 8.777779473185555 0.5015873015873011 [[232	238]	[227	236]	[231	236]	[384	388]	[228	236]	[118	122]] [2	4	1	6	0	5] [[47	53]	[202	209]	[311	316]	[531	535]	[714	724]	[957	961]] "[['EEEEEEE'	'VYQSYLD'	'/232203'	'0343314'	'EEEEEEE'	'VLHSTQD'	'/032233'	'0143344']	['EEEEEEEEEE'	'EISYTVYQSY'	'3/222/2322'	'4033303433'	'EEEEEEEE'	'KIYSKHTP'	'3/223322'	'40334433']	['EEEEEE'	'TVYQSY'	'2/2322'	'303433'	'EEEEEE'	'GIYQTS'	'2/2322'
3TAF_C 0.048643823932887 5.804783111751016 0.0496828752642712 [[710	714]	[706	713]	[867	871]	[173	178]	[591	609]	[605	610]] [2	4	1	6	0	5] [[48	52]	[198	204]	[364	368]	[603	608]	[764	782]	[977	982]] "[['EEEEE'	'LNVWD'	'03/23'	'14034'	'EEEEE'	'LHSTQ'	'03223'	'14334']	['TEEEEEEE'	'KRYALNVW'	'O42103/2'	'45321403'	'TTEEEEE'	'DGYFKIY'	'ON213/2'	'4332403']	['.HHHH'	'DYTVL'	']$$!""'	'43301'	'.HHHH'	'DYSVL'	']$$!""'
2VVF_A 0.0104133277757296 9.731236874159912 0.0546265328874022 [[56	60]	[188	192]	[155	160]	[184	191]	[200	205]	[207	209]] [2	4	1	6	0	5] [[48	52]	[196	200]	[309	314]	[538	545]	[773	778]	[977	979]] "[['EEEEE'	'LSTYK'	'02223'	'13334'	'EEEEE'	'LHSTQ'	'03223'	'14334']	['EETTE'	'QIDGT'	'3/ON2'	'40433'	'EETTE'	'NIDGY'	'3/ON2'	'40433']	['.SEEEE'	'NNGTTE'	']V2223'	'443334'	'.SEEEE'	'EKGIYQ'	']V2/23'
6RJF_1 0.0019922529435026 9.00314051749858 0.3267882187938284 [[242	244]	[117	120]	[238	246]	[110	122]	[116	127]	[66	68]] [2	4	1	6	0	5] [[51	53]	[201	204]	[395	403]	[592	598]	[717	725]	[957	959]] "[['EEE'	'PKH'	'233'	'344'	'EEE'	'TQD'	'233'	'344']	['EEEE'	'MEIT'	'13/2'	'2403'	'EEEE'	'FKIY'	'13/2'	'2403']	['EEEEEEEEE'	'IYFKPKHVR'	'/213233/4'	'032434405'	'EEEEEEEEE'	'VYADSFVIR'	'/21321//4'
4LN8_K 0.0043723347554458 2.441420928917103 0.899598393574297 [[157	160]	[3	6]	[156	160]	[258	263]	[190	196]	[98	102]] [2	4	1	6	0	5] [[49	52]	[227	230]	[313	317]	[524	529]	[661	667]	[977	981]] "[['EEEE'	'KSYK'	'3223'	'4334'	'EEEE'	'HSTQ'	'3223'	'4334']	['EEEE'	'IELG'	'/302'	'0413'	'EEEE'	'VDLP'	'/302'	'0413']	['EEEEE'	'TKSYK'	'23223'	'34334'	'EEEEE'	'YQTSN'	'23223'
6LKS_F 0.0804664912727692 1.2644751657759283 0.5636363636363639 [[24	27]	[131	139]	[157	161]	[137	140]	[77	88]	[109	116]] [2	4	1	6	0	5] [[50	53]	[195	202]	[330	334]	[540	543]	[771	782]	[957	964]] "[['E.EE'	'YHHQ'	'2]33'	'3444'	'EEEE'	'STQD'	'2233'	'3344']	['EEETTTEEE'	'KEIGNGQFE'	'33/NON313'	'440343424'	'EEETTEEE'	'KNIDGYFK'	'33/ON213'	'44043324']	['....P'	'YDYPK'	'}]}}H'	'34334'	'....P'	'PNITN'	'}]Y}H'
6RFL_Y 0.0538230747504346 4.836311752692754 0.0569832402234633 [[577	580]	[578	583]	[593	598]	[237	244]	[266	273]	[322	327]] [2	4	1	6	0	5] [[49	52]	[204	209]	[394	399]	[557	564]	[773	780]	[957	962]] "[['EEEE'	'EGTN'	'3223'	'4334'	'EEEE'	'HSTQ'	'3223'	'4334']	['EEEEEE'	'GTNIWY'	'223/22'	'334033'	'EEEEEE'	'YSKHTP'	'223322'	'334433']	['EEEEEE'	'NRGFKG'	'342132'	'453243'	'EEEEEE'	'NVYADS'	'3/2132'
3NVN_B 0.0016662227619831 8.716051619084535 0.455384615384615 [[250	252]	[414	418]	[404	421]	[162	167]	[378	383]	[463	466]] [2	4	1	6	0	5] [[50	52]	[202	206]	[425	440]	[594	599]	[721	726]	[979	982]] "[['EEE'	'PYN'	'223'	'334'	'EEE'	'STQ'	'223'	'334']	['EEEEE'	'EVIYE'	'3//23'	'40034'	'EEEEE'	'KIYSK'	'3/223'	'40334']	['..TTS.....EEEEE.TT'	'LGENLTSNCPEVIYEIKE'	'Z}OOS}}][}3//23YOO'	'134413342340034044'	'..TT..EEEEEEE.TT'	'LPDDFTGDVIAWNSNN'	'Z}OO[}23//123}OO'
2DTU_B 0.0555194726840084 5.803824090096811 0.0412262156448206 [[710	714]	[706	713]	[867	871]	[173	178]	[591	608]	[605	610]] [2	4	1	6	0	5] [[48	52]	[198	204]	[364	368]	[603	608]	[764	781]	[977	982]] "[['EEEEE'	'LNVWD'	'03/23'	'14034'	'EEEEE'	'LHSTQ'	'03223'	'14334']	['TEEEEEEE'	'KRYALNVW'	'O42103/2'	'45321403'	'TTEEEEE'	'DGYFKIY'	'ON213/2'	'4332403']	['.HHHH'	'DYTVL'	']$$!""'	'43301'	'.HHHH'	'DYSVL'	']$$!""'
4JUH_B 0.0886981582183457 1.1658388542560765 0.589915966386555 [[523	526]	[523	526]	[654	658]	[654	658]	[577	588]	[609	615]] [2	4	1	6	0	5] [[50	53]	[204	207]	[420	424]	[603	607]	[772	782]	[957	963]] "[['EEEE'	'GYHH'	'2233'	'3344'	'EEEE'	'STQD'	'2233'	'3344']	['EEEE'	'GYHH'	'2233'	'3344'	'EEEE'	'YSKH'	'2233'	'3344']	['TT...'	'NGTYD'	'ON}}]'	'43334'	'TTT..'	'DYNYK'	'ONO}]'
1HB5_H 0.0012722695611426 8.942263466882027 0.5740432612312809 [[232	238]	[227	236]	[231	236]	[227	233]	[228	236]	[118	122]] [2	4	1	6	0	5] [[47	53]	[202	209]	[311	316]	[586	596]	[714	724]	[957	961]] "[['EEEEEEE'	'VYQSYLD'	'/232203'	'0343314'	'EEEEEEE'	'VLHSTQD'	'/032233'	'0143344']	['EEEEEEEEEE'	'EISYTVYQSY'	'3/222/2322'	'4033303433'	'EEEEEEEE'	'KIYSKHTP'	'3/223322'	'40334433']	['EEEEEE'	'TVYQSY'	'2/2322'	'303433'	'EEEEEE'	'GIYQTS'	'2/2322'
1HB9_K 0.0012703465680894 8.942260525394005 0.5792988313856424 [[232	238]	[227	236]	[231	236]	[227	233]	[228	236]	[118	122]] [2	4	1	6	0	5] [[47	53]	[202	209]	[311	316]	[586	596]	[714	724]	[957	961]] "[['EEEEEEE'	'VYQSYLD'	'/232203'	'0343314'	'EEEEEEE'	'VLHSTQD'	'/032233'	'0143344']	['EEEEEEEEEE'	'EISYTVYQSY'	'3/222/2322'	'4033303433'	'EEEEEEEE'	'KIYSKHTP'	'3/223322'	'40334433']	['EEEEEE'	'TVYQSY'	'2/2322'	'303433'	'EEEEEE'	'GIYQTS'	'2/2322'
3M6S_J 0.087158131431701 1.240100929132563 0.5688225538971798 [[23	26]	[131	139]	[132	138]	[154	158]	[103	122]	[112	116]] [2	4	1	6	0	5] [[50	53]	[195	202]	[394	400]	[603	607]	[762	781]	[960	964]] "[['EEEE'	'GYHH'	'2233'	'3344'	'EEEE'	'STQD'	'2233'	'3344']	['EEEETTEEE'	'KEIGNGYFE'	'33/2ON213'	'440343324'	'EEETTEEE'	'KNIDGYFK'	'33/ON213'	'44043324']	['EEETTEE'	'EIGNGYF'	'3/2ON21'	'4034332'	'EEEEEEE'	'NVYADSF'	'3/21321'
1WAC_C 0.0299392353338096 6.386201347505423 0.0593505039193729 [[38	40]	[38	40]	[390	395]	[211	219]	[309	315]	[305	310]] [2	4	1	6	0	5] [[49	51]	[207	209]	[381	386]	[598	606]	[773	779]	[974	979]] "[['EEE'	'ETY'	'322'	'433'	'EEE'	'HST'	'322'	'433']	['EEE'	'ETY'	'322'	'433'	'EEE'	'HTP'	'322'	'433']	['S..TTS'	'GLSSGQ'	'UZ}NNV'	'313334'	'SS.TTS'	'GVSPTK'	'UR}NNV'
3TAG_B 0.0529030767817462 5.777966826041643 0.0486257928118392 [[710	714]	[706	713]	[867	871]	[174	178]	[591	609]	[605	610]] [2	4	1	6	0	5] [[48	52]	[198	204]	[364	368]	[604	608]	[764	782]	[977	982]] "[['EEEEE'	'LNVWD'	'03/23'	'14034'	'EEEEE'	'LHSTQ'	'03223'	'14334']	['TEEEEEEE'	'KRYALNVW'	'O42103/2'	'45321403'	'TTEEEEE'	'DGYFKIY'	'ON213/2'	'4332403']	['.HHHH'	'DYTVL'	']$$!""'	'43301'	'.HHHH'	'DYSVL'	']$$!""'
4XQU_D 0.0696724436294314 1.2854193492230517 0.5792988313856424 [[135	140]	[137	141]	[11	14]	[100	114]	[114	117]] [4	1	6	0	5] [[198	203]	[376	380]	[528	531]	[770	779]	[957	960]] "[['TTEEEE'	'KGGFEI'	'ON213/'	'433240'	'TTEEEE'	'DGYFKI'	'ON213/'	'433240']	['EEEES'	'GFEIY'	'213/U'	'32403'	'EEEES'	'TFKDY'	'2133U'	'32443']	['....'	'ENGW'	']]}}'	'4433'	'....'	'KKST'	']]}}'	'4433']	['HHHHHHHHHHHHHHH'	'VAMENQHTIDMADSE'	'!##%%%%$!%##%$%'	'022444430422434'
4N61_A 0.0088805640342792 2.405074832931138 0.7389705882352944 [[166	169]	[166	170]	[165	169]	[22	25]	[199	205]	[108	112]] [2	4	1	6	0	5] [[49	52]	[207	211]	[313	317]	[571	574]	[661	667]	[977	981]] "[['EEEE'	'KSYK'	'3223'	'4334'	'EEEE'	'HSTQ'	'3223'	'4334']	['EEEE.'	'KSYKN'	'3223]'	'43344'	'EEE..'	'HTPIN'	'322Y]'	'43304']	['EEEEE'	'TKSYK'	'23223'	'34334'	'EEEEE'	'YQTSN'	'23223'
2B43_A 0.0261552621608335 7.355345592004465 0.0546265328874022 [[420	423]	[420	423]	[409	414]	[12	17]	[307	312]	[59	62]] [2	4	1	6	0	5] [[50	53]	[204	207]	[365	370]	[550	555]	[777	782]	[977	980]] "[['EEEE'	'GPNH'	'2233'	'3344'	'EEEE'	'STQD'	'2233'	'3344']	['EEEE'	'GPNH'	'2233'	'3344'	'EEEE'	'YSKH'	'2233'	'3344']	['HHHHHH'	'SSILRQ'	'$$!""&%'	'330154'	'HHHHHH'	'YSVLYN'	'$$!""$%'
6QX3_B 0.0547197766210256 6.009625316236588 0.0433403805496834 [[437	439]	[300	305]	[416	420]	[59	62]	[301	305]	[167	170]] [2	4	1	6	0	5] [[50	52]	[201	206]	[365	369]	[602	605]	[721	725]	[977	980]] "[['EEE'	'WWD'	'223'	'334'	'EEE'	'STQ'	'223'	'334']	['EEEEEE'	'FTITGD'	'12/223'	'230334'	'EEEEEE'	'FKIYSK'	'13/223'	'240334']	['HHHHH'	'STVLG'	'$$!""$'	'33013'	'HHHHH'	'YSVLY'	'$$!""$'
3SJJ_A 0.0456720861628802 5.08435087393042 0.0623678646934464 [[710	714]	[706	713]	[867	871]	[174	178]	[591	608]	[605	610]] [2	4	1	6	0	5] [[48	52]	[198	204]	[364	368]	[604	608]	[764	781]	[977	982]] "[['EEEEE'	'LNVWD'	'03/23'	'14034'	'EEEEE'	'LHSTQ'	'03223'	'14334']	['TEEEEEEE'	'KRYALNVW'	'O42103/2'	'45321403'	'TTEEEEE'	'DGYFKIY'	'ON213/2'	'4332403']	['.HHHH'	'DYTVL'	']$$!""'	'43301'	'.HHHH'	'DYSVL'	']$$!""'
1JSM_B 0.0897787023951817 1.238943695878163 0.5688225538971798 [[23	26]	[23	27]	[154	160]	[154	158]	[77	88]	[109	116]] [2	4	1	6	0	5] [[50	53]	[204	208]	[420	426]	[603	607]	[772	782]	[957	964]] "[['EEEE'	'GYHH'	'2233'	'3344'	'EEEE'	'STQD'	'2233'	'3344']	['EEEEE'	'GYHHS'	'22332'	'33443'	'EEEEE'	'YSKHT'	'22332'	'33443']	['TT.....'	'NGTYDYP'	'ON}}]}}'	'4333433'	'TTT....'	'DYNYKLP'	'ONO}]Z}'
1HB7_A 0.0017745053960381 8.956128317766002 0.4014814814814806 [[232	238]	[227	236]	[231	236]	[227	233]	[228	236]	[118	122]] [2	4	1	6	0	5] [[47	53]	[202	209]	[311	316]	[586	596]	[714	724]	[957	961]] "[['EEEEEEE'	'VYQSYLD'	'/232203'	'0343314'	'EEEEEEE'	'VLHSTQD'	'/032233'	'0143344']	['EEEEEEEEEE'	'EISYTVYQSY'	'3/222/2322'	'4033303433'	'EEEEEEEE'	'KIYSKHTP'	'3/223322'	'40334433']	['EEEEEE'	'TVYQSY'	'2/2322'	'303433'	'EEEEEE'	'GIYQTS'	'2/2322'
5M9F_A 0.0152066438633554 2.1314311352252244 0.7815442561205268 [[375	379]	[367	377]	[310	314]	[422	427]	[405	430]	[266	268]] [2	4	1	6	0	5] [[49	53]	[200	209]	[285	289]	[592	597]	[711	725]	[978	980]] [['EEEEE'	'KTTEK'	'32233'	'43344'	'EEEEE'	'HSTQD'	'32233'	'43344']	['EEEEEEEEEEE'	'YVEVYTTHKTT'	'2/3/2223322'	'30403334433'	'EEEEEEEEEE'	'YFKIYSKHTP'	'213/223322'	'3240334433']	['EEEEE'	'VYNAI'	'/231/'	'03420'	'EEEEE'	'ITDAV'	'/231/'
3S12_B 0.1066232268194793 1.081926776970452 0.5766666666666662 [[23	26]	[23	27]	[154	158]	[154	158]	[77	88]	[109	116]] [2	4	1	6	0	5] [[50	53]	[204	208]	[420	424]	[603	607]	[772	782]	[957	964]] "[['EEEE'	'GYHH'	'2233'	'3344'	'EEEE'	'STQD'	'2233'	'3344']	['EEEEE'	'GYHHS'	'22332'	'33443'	'EEEEE'	'YSKHT'	'22332'	'33443']	['TT...'	'NGTYD'	'ON}}]'	'43334'	'TTT..'	'DYNYK'	'ONO}]'
6ZJM_G 0.0012465302615863 8.628816590228535 0.6452173913043471 [[314	317]	[171	176]	[366	373]	[345	353]	[358	372]	[987	990]] [2	4	1	6	0	5] [[48	51]	[202	207]	[311	318]	[597	605]	[711	725]	[960	963]] "[['EEEE'	'LKGT'	'0322'	'1433'	'EEEE'	'LHST'	'0322'	'1433']	['EEEEEE'	'QVIYEK'	'3//233'	'400344'	'EEEEEE'	'KIYSKH'	'3/2233'	'403344']	['EEEEEEEE'	'YLPISGEM'	'202/2231'	'31303342'	'EEEEEEEE'	'GIYQTSNF'	'2/232231'
1GW8_A 0.0017796541050779 8.956106783399656 0.3994082840236679 [[1232	1238]	[1227	1236]	[1231	1236]	[1227	1233]	[1228	1236]	[1118	1122]] [2	4	1	6	0	5] [[47	53]	[202	209]	[311	316]	[586	596]	[714	724]	[957	961]] "[['EEEEEEE'	'VYQSYLD'	'/232203'	'0343314'	'EEEEEEE'	'VLHSTQD'	'/032233'	'0143344']	['EEEEEEEEEE'	'EISYTVYQSY'	'3/222/2322'	'4033303433'	'EEEEEEEE'	'KIYSKHTP'	'3/223322'	'40334433']	['EEEEEE'	'TVYQSY'	'2/2322'	'303433'	'EEEEEE'	'GIYQTS'	'2/2322'
1HB7_J 0.0017791795684841 8.956038558723384 0.4035608308605338 [[232	238]	[227	236]	[231	236]	[227	233]	[228	236]	[118	122]] [2	4	1	6	0	5] [[47	53]	[202	209]	[311	316]	[586	596]	[714	724]	[957	961]] "[['EEEEEEE'	'VYQSYLD'	'/232203'	'0343314'	'EEEEEEE'	'VLHSTQD'	'/032233'	'0143344']	['EEEEEEEEEE'	'EISYTVYQSY'	'3/222/2322'	'4033303433'	'EEEEEEEE'	'KIYSKHTP'	'3/223322'	'40334433']	['EEEEEE'	'TVYQSY'	'2/2322'	'303433'	'EEEEEE'	'GIYQTS'	'2/2322'
6T48_C 0.0017696343132696 4.89446621915298 0.7294332723948809 [[108	110]	[105	110]	[130	135]	[12	18]	[130	134]	[44	47]] [2	4	1	6	0	5] [[49	51]	[199	204]	[433	438]	[558	564]	[692	696]	[977	980]] "[['EEE'	'QWS'	'322'	'433'	'EEE'	'HST'	'322'	'433']	['TEEEEE'	'YYAQWS'	'N21322'	'332433'	'TEEEEE'	'GYFKIY'	'N213/2'	'332403']	['EEEEE.'	'IIAYTP'	'//122}'	'002333'	'EEEEE.'	'VIAWNS'	'//123}'
5B7I_A 0.0563356794656332 4.903185919928439 0.0558035714285711 [[653	657]	[32	36]	[648	655]	[74	77]	[11	15]	[741	745]] [2	4	1	6	0	5] [[49	53]	[205	209]	[309	316]	[596	599]	[764	768]	[960	964]] "[['EEEEE'	'QSSAH'	'32213'	'43324'	'EEEEE'	'HSTQD'	'32233'	'43344']	['EEEEE'	'TWQTP'	'22322'	'33433'	'EEEEE'	'SKHTP'	'23322'	'34433']	['.SS.EEEE'	'DEFSSQSS'	']VT}2322'	'44233433'	'.SEEEEEE'	'EKGIYQTS'	']V2/2322'
1GW7_J 0.0017808281993287 8.95606847499801 0.4014814814814806 [[1232	1238]	[1227	1236]	[1231	1236]	[1227	1233]	[1228	1236]	[1118	1122]] [2	4	1	6	0	5] [[47	53]	[202	209]	[311	316]	[586	596]	[714	724]	[957	961]] "[['EEEEEEE'	'VYQSYLD'	'/232203'	'0343314'	'EEEEEEE'	'VLHSTQD'	'/032233'	'0143344']	['EEEEEEEEEE'	'EISYTVYQSY'	'3/222/2322'	'4033303433'	'EEEEEEEE'	'KIYSKHTP'	'3/223322'	'40334433']	['EEEEEE'	'TVYQSY'	'2/2322'	'303433'	'EEEEEE'	'GIYQTS'	'2/2322'
2P5G_D 0.0582261523451666 4.54935436007568 0.0581655480984342 [[710	714]	[247	251]	[867	873]	[131	136]	[591	609]	[605	608]] [2	4	1	6	0	5] [[48	52]	[224	228]	[364	370]	[571	576]	[764	782]	[977	980]] "[['EEEEE'	'LNVWD'	'03/23'	'14034'	'EEEEE'	'LHSTQ'	'03223'	'14334']	['EEEEE'	'KTRVK'	'324/3'	'43504'	'EEEEE'	'EPLVD'	'320/3'	'43104']	['.HHHHHH'	'DYTVLLE'	']$$!""""%'	'4330114'	'.HHHHHH'	'DYSVLYN'	']$$!""$%'
6T40_C 0.0017702430930763 4.954731498408103 0.7231329690346082 [[108	110]	[105	110]	[130	135]	[12	18]	[130	134]	[44	47]] [2	4	1	6	0	5] [[49	51]	[199	204]	[433	438]	[558	564]	[692	696]	[977	980]] "[['EEE'	'QWS'	'322'	'433'	'EEE'	'HST'	'322'	'433']	['TEEEEE'	'YYAQWS'	'N21322'	'332433'	'TEEEEE'	'GYFKIY'	'N213/2'	'332403']	['EEEEE.'	'IIAYTP'	'//122}'	'002333'	'EEEEE.'	'VIAWNS'	'//123}'
3D0H_B 0.1118863120930111 7.42786061151289 0.0053134962805527 [[137	141]	[350	352]	[463	471]	[335	345]	[545	572]	[570	573]] [2	4	1	6	0	5] [[49	53]	[228	230]	[418	428]	[529	536]	[744	774]	[977	980]] "[['EEEEE'	'NPQED'	'32333'	'43444'	'EEEEE'	'HSTQD'	'32233'	'43344']	['EEE'	'DLG'	'302'	'413'	'EEE'	'DLP'	'302'	'413']	['TTTT.S.TT'	'VFKGEIPKD'	'KMON]R}OO'	'024340344'	'TTTTT....TT'	'IADYNYKLPDD'	'KMONO}]Z}OO'
1M0D_D 0.0091116769061219 1.808033651972528 1.9378881987577627 [[48	50]	[48	52]	[43	47]	[43	67]	[20	26]	[21	23]] [2	4	1	6	0	5] [[51	53]	[205	209]	[325	329]	[596	613]	[774	780]	[978	980]] [['EEE'	'SNH'	'233'	'344'	'EEE'	'TQD'	'233'	'344']	['EEEEE'	'SNHTY'	'23322'	'34433'	'EEEEE'	'SKHTP'	'23322'	'34433']	['EEE..'	'YVIPA'	'2//}['	'30032'	'EEEE.'	'SIVRF'	'2//4['
6WDS_C 0.0019285395282333 4.988478743519148 0.6366782006920406 [[130	134]	[82	85]	[151	154]	[12	18]	[151	155]	[43	45]] [2	4	1	6	0	5] [[47	51]	[201	204]	[431	434]	[558	564]	[724	728]	[958	960]] "[['EEEEE'	'ILCYT'	'/0122'	'01233'	'EEEEE'	'VLHST'	'/0322'	'01433']	['EEEE'	'FNIP'	'13/2'	'2403'	'EEEE'	'FKIY'	'13/2'	'2403']	['EEEE'	'THIV'	'23//'	'3400'	'EEEE'	'GDVI'	'23//'
3TAG_C 0.0553793066042374 5.722384615742315 0.0496828752642712 [[710	714]	[706	713]	[867	871]	[174	178]	[591	609]	[860	863]] [2	4	1	6	0	5] [[48	52]	[198	204]	[364	368]	[604	608]	[764	782]	[978	981]] "[['EEEEE'	'LNVWD'	'03/23'	'14034'	'EEEEE'	'LHSTQ'	'03223'	'14334']	['TEEEEEEE'	'KRYALNVW'	'O42103/2'	'45321403'	'TTEEEEE'	'DGYFKIY'	'ON213/2'	'4332403']	['.HHHH'	'DYTVL'	']$$!""'	'43301'	'.HHHH'	'DYSVL'	']$$!""'
2WFS_C 0.0671609969457336 7.175755667991935 0.0295983086680764 [[375	377]	[375	381]	[139	142]	[94	97]	[141	154]	[224	228]] [2	4	1	6	0	5] [[49	51]	[206	212]	[297	300]	[593	596]	[761	767]	[957	961]] "[['EEE'	'ESS'	'322'	'433'	'EEE'	'HST'	'322'	'433']	['EEEE...'	'ESSTLEL'	'3222Z]Z'	'4333141'	'EEEE...'	'KHTPINL'	'3322Y]Z'	'4433041']	['HHHH'	'WHSN'	'$%$%'	'3434'	'HHHH'	'SETK'	'$%$%'
4LN6_K 0.0048354596345806 2.467228931649954 0.8920000000000001 [[157	160]	[3	6]	[156	160]	[258	263]	[190	196]	[98	102]] [2	4	1	6	0	5] [[49	52]	[227	230]	[313	317]	[524	529]	[661	667]	[977	981]] "[['EEEE'	'KSYK'	'3223'	'4334'	'EEEE'	'HSTQ'	'3223'	'4334']	['EEEE'	'IELG'	'/302'	'0413'	'EEEE'	'VDLP'	'/302'	'0413']	['EEEEE'	'TKSYK'	'23223'	'34334'	'EEEEE'	'YQTSN'	'23223'
6HJR_B 0.1184905792959818 1.1878793227975664 0.5382113821138212 [[23	26]	[23	26]	[154	158]	[154	158]	[77	88]	[109	115]] [2	4	1	6	0	5] [[50	53]	[204	207]	[420	424]	[603	607]	[772	782]	[957	963]] "[['EEEE'	'GYHH'	'2233'	'3344'	'EEEE'	'STQD'	'2233'	'3344']	['EEEE'	'GYHH'	'2233'	'3344'	'EEEE'	'YSKH'	'2233'	'3344']	['TT...'	'NGTYD'	'ON}}]'	'43334'	'TTT..'	'DYNYK'	'ONO}]'
1GW7_A 0.0017803913534482 8.956073042572104 0.4077380952380949 [[1232	1238]	[1227	1236]	[1231	1236]	[1227	1233]	[1228	1236]	[1118	1122]] [2	4	1	6	0	5] [[47	53]	[202	209]	[311	316]	[586	596]	[714	724]	[957	961]] "[['EEEEEEE'	'VYQSYLD'	'/232203'	'0343314'	'EEEEEEE'	'VLHSTQD'	'/032233'	'0143344']	['EEEEEEEEEE'	'EISYTVYQSY'	'3/222/2322'	'4033303433'	'EEEEEEEE'	'KIYSKHTP'	'3/223322'	'40334433']	['EEEEEE'	'TVYQSY'	'2/2322'	'303433'	'EEEEEE'	'GIYQTS'	'2/2322'
1GW8_J 0.0017802183190093 8.956144807758163 0.4056463595839519 [[1232	1238]	[1227	1236]	[1231	1236]	[1227	1233]	[1228	1236]	[1118	1122]] [2	4	1	6	0	5] [[47	53]	[202	209]	[311	316]	[586	596]	[714	724]	[957	961]] "[['EEEEEEE'	'VYQSYLD'	'/232203'	'0343314'	'EEEEEEE'	'VLHSTQD'	'/032233'	'0143344']	['EEEEEEEEEE'	'EISYTVYQSY'	'3/222/2322'	'4033303433'	'EEEEEEEE'	'KIYSKHTP'	'3/223322'	'40334433']	['EEEEEE'	'TVYQSY'	'2/2322'	'303433'	'EEEEEE'	'GIYQTS'	'2/2322'
4KHN_A 0.0599313759905119 4.801086560727351 0.0570824524312896 [[619	621]	[706	713]	[867	871]	[174	178]	[591	609]	[605	610]] [2	4	1	6	0	5] [[50	52]	[198	204]	[364	368]	[604	608]	[764	782]	[977	982]] "[['EEE'	'YGD'	'223'	'334'	'EEE'	'STQ'	'223'	'334']	['TEEEEEEE'	'KRYALNVW'	'O42103/2'	'45321403'	'TTEEEEE'	'DGYFKIY'	'ON213/2'	'4332403']	['.HHHH'	'DYTVL'	']$$!""'	'43301'	'.HHHH'	'DYSVL'	']$$!""'
6T4C_C 0.0017672827158273 4.946762809128782 0.7357798165137612 [[108	110]	[105	110]	[130	135]	[12	18]	[130	134]	[44	47]] [2	4	1	6	0	5] [[49	51]	[199	204]	[433	438]	[558	564]	[692	696]	[977	980]] "[['EEE'	'QWS'	'322'	'433'	'EEE'	'HST'	'322'	'433']	['TEEEEE'	'YYAQWS'	'N21322'	'332433'	'TEEEEE'	'GYFKIY'	'N213/2'	'332403']	['EEEEE.'	'IIAYTP'	'//122}'	'002333'	'EEEEE.'	'VIAWNS'	'//123}'
5UG0_A 0.002396222757143 2.48356349090306 1.252380952380952 [[127	130]	[166	170]	[63	66]	[202	206]	[6	11]	[65	67]] [2	4	1	6	0	5] [[38	41]	[207	211]	[365	368]	[595	599]	[711	716]	[980	982]] "[['.SSS'	'WPNH'	'}UVV'	'3344'	'.SSS'	'YPDK'	'}UVV'	'3344']	['EEEE.'	'KSYAN'	'3221]'	'43324'	'EEE..'	'HTPIN'	'322Y]'	'43304']	['HHHH'	'GWIL'	'$$!""'	'3301'	'HHHH'	'YSVL'	'$$!""'
3RMC_A 0.0493912895337418 5.79084170582639 0.0549682875264274 [[710	714]	[706	713]	[866	871]	[174	178]	[476	487]	[593	596]] [2	4	1	6	0	5] [[48	52]	[198	204]	[363	368]	[604	608]	[768	778]	[958	961]] "[['EEEEE'	'LNVWD'	'03/23'	'14034'	'EEEEE'	'LHSTQ'	'03223'	'14334']	['TEEEEEEE'	'KRYALNVW'	'O42103/2'	'45321403'	'TTEEEEE'	'DGYFKIY'	'ON213/2'	'4332403']	['..HHHH'	'MDYTVL'	'[]$$!""'	'243301'	'..HHHH'	'ADYSVL'	'[]$$!""'
3M6S_H 0.0871476670658499 1.2406937213493647 0.6115843270868815 [[23	26]	[131	139]	[132	138]	[154	158]	[103	122]	[112	116]] [2	4	1	6	0	5] [[50	53]	[195	202]	[394	400]	[603	607]	[762	781]	[960	964]] "[['EEEE'	'GYHH'	'2233'	'3344'	'EEEE'	'STQD'	'2233'	'3344']	['EEEETTEEE'	'KEIGNGSFE'	'33/2ON213'	'440343324'	'EEETTEEE'	'KNIDGYFK'	'33/ON213'	'44043324']	['EEETTEE'	'EIGNGSF'	'3/2ON21'	'4034332'	'EEEEEEE'	'NVYADSF'	'3/21321'
1Q9X_C 0.051790098683194 5.758241106891779 0.0549682875264274 [[710	714]	[706	713]	[867	871]	[174	178]	[591	609]	[860	863]] [2	4	1	6	0	5] [[48	52]	[198	204]	[364	368]	[604	608]	[764	782]	[978	981]] "[['EEEEE'	'LNVWD'	'03/23'	'14034'	'EEEEE'	'LHSTQ'	'03223'	'14334']	['TEEEEEEE'	'KRYALNVW'	'O42103/2'	'45321403'	'TTEEEEE'	'DGYFKIY'	'ON213/2'	'4332403']	['.HHHH'	'DYTVL'	']$$!""'	'43301'	'.HHHH'	'DYSVL'	']$$!""'
4XHI_A 0.0351698335472824 6.133679413159992 0.0641169853768275 [[356	359]	[354	359]	[294	298]	[491	500]	[66	76]	[68	73]] [2	4	1	6	0	5] [[50	53]	[202	207]	[366	370]	[530	537]	[761	776]	[959	964]] "[['EEEE'	'YYRK'	'2243'	'3354'	'EEEE'	'STQD'	'2233'	'3344']	['EEEEEE'	'DIYYRK'	'3/2243'	'403354'	'EEEEEE'	'KIYSKH'	'3/2233'	'403344']	['HHHHH'	'SVLSQ'	'$!""$%'	'30134'	'HHHHH'	'SVLYN'	'$!""$%'
6V46_D 0.1264523485928275 1.1779752681636062 0.5432300163132129 [[23	26]	[137	140]	[23	26]	[137	142]	[79	88]	[112	116]] [2	4	1	6	0	5] [[50	53]	[200	203]	[376	379]	[514	519]	[771	781]	[960	964]] "[['EEEE'	'GFHH'	'2133'	'3244'	'EEEE'	'STQD'	'2233'	'3344']	['EEEE'	'GFDI'	'213/'	'3240'	'EEEE'	'YFKI'	'213/'	'3240']	['EEEE'	'GFHH'	'2133'	'3244'	'EEEE'	'TFKD'	'2133'
2WFS_F 0.0671424443119823 7.175743585647027 0.0348837209302328 [[375	377]	[375	381]	[139	142]	[94	97]	[141	154]	[224	228]] [2	4	1	6	0	5] [[49	51]	[206	212]	[297	300]	[593	596]	[761	767]	[957	961]] "[['EEE'	'ESS'	'322'	'433'	'EEE'	'HST'	'322'	'433']	['EEEE...'	'ESSTLEL'	'3222Z]Z'	'4333141'	'EEEE...'	'KHTPINL'	'3322Y]Z'	'4433041']	['HHHH'	'WHSN'	'$%$%'	'3434'	'HHHH'	'SETK'	'$%$%'
2B43_C 0.0255888926798505 7.296629608514122 0.0617283950617284 [[420	423]	[420	423]	[409	414]	[12	17]	[307	312]	[59	62]] [2	4	1	6	0	5] [[50	53]	[204	207]	[365	370]	[550	555]	[777	782]	[977	980]] "[['EEEE'	'GPNH'	'2233'	'3344'	'EEEE'	'STQD'	'2233'	'3344']	['EEEE'	'GPNH'	'2233'	'3344'	'EEEE'	'YSKH'	'2233'	'3344']	['HHHHHH'	'SSILRQ'	'$$!""&%'	'330154'	'HHHHHH'	'YSVLYN'	'$$!""$%'
2B43_D 0.0289416430090088 7.313302470106128 0.0569832402234633 [[420	423]	[420	423]	[79	83]	[12	17]	[307	312]	[59	62]] [2	4	1	6	0	5] [[50	53]	[204	207]	[364	368]	[550	555]	[777	782]	[977	980]] "[['EEEE'	'GPNH'	'2233'	'3344'	'EEEE'	'STQD'	'2233'	'3344']	['EEEE'	'GPNH'	'2233'	'3344'	'EEEE'	'YSKH'	'2233'	'3344']	['.HHHH'	'KPSVL'	']$$!""'	'43301'	'.HHHH'	'DYSVL'	']$$!""'
2WR3_B 0.0216168439060782 2.374377951640045 0.6170940170940162 [[352	355]	[256	260]	[465	470]	[242	245]	[443	451]	[438	445]] [2	4	1	6	0	5] [[50	53]	[200	204]	[375	380]	[539	542]	[773	781]	[957	964]] "[['EEEE'	'GYHH'	'2233'	'3344'	'EEEE'	'STQD'	'2233'	'3344']	['EEEEE'	'GFKIS'	'213/2'	'32403'	'EEEEE'	'YFKIY'	'213/2'	'32403']	['SEEEES'	'GGFEFY'	'U2131U'	'332423'	'SEEEES'	'STFKDY'	'U2133U'
3LDS_A 0.0553269127993004 5.072214915128473 0.058139534883721 [[710	714]	[706	713]	[867	871]	[174	178]	[591	609]	[860	863]] [2	4	1	6	0	5] [[48	52]	[198	204]	[364	368]	[604	608]	[764	782]	[978	981]] "[['EEEEE'	'LNVWD'	'03/23'	'14034'	'EEEEE'	'LHSTQ'	'03223'	'14334']	['TEEEEEEE'	'KRYALNVW'	'O42103/2'	'45321403'	'TTEEEEE'	'DGYFKIY'	'ON213/2'	'4332403']	['.HHHH'	'DYTVL'	']$$!""'	'43301'	'.HHHH'	'DYSVL'	']$$!""'
4FJN_A 0.0511874050898625 5.0653214552441685 0.0655391120507404 [[710	714]	[706	713]	[867	871]	[174	178]	[591	609]	[605	610]] [2	4	1	6	0	5] [[48	52]	[198	204]	[364	368]	[604	608]	[764	782]	[977	982]] "[['EEEEE'	'LNVWD'	'03/23'	'14034'	'EEEEE'	'LHSTQ'	'03223'	'14334']	['TEEEEEEE'	'KRYALNVW'	'O42103/2'	'45321403'	'TTEEEEE'	'DGYFKIY'	'ON213/2'	'4332403']	['.HHHH'	'DYTVL'	']$$!""'	'43301'	'.HHHH'	'DYSVL'	']$$!""'
3GW6_E 0.0025810969090983 2.450589823715716 1.8841463414634152 [[1014	1017]	[1029	1033]	[993	999]	[1013	1022]	[1014	1023]	[958	962]] [2	4	1	6	0	5] [[50	53]	[205	209]	[431	437]	[547	554]	[715	726]	[976	980]] "[['EEEE'	'TTEE'	'2233'	'3344'	'EEEE'	'STQD'	'2233'	'3344']	['EEEEE'	'GEEWG'	'23322'	'34433'	'EEEEE'	'SKHTP'	'23322'	'34433']	['EEEEEEE'	'TDTVFSH'	'232/123'	'3430234'	'EEEEEEE'	'GDVIAWN'	'23//123'
6B3M_H 0.0981705408063425 1.1769268151562495 0.6254295532646053 [[23	26]	[23	27]	[136	141]	[128	140]	[77	88]	[109	116]] [2	4	1	6	0	5] [[50	53]	[204	208]	[375	380]	[536	543]	[772	782]	[957	964]] "[['EEEE'	'GYHH'	'2233'	'3344'	'EEEE'	'STQD'	'2233'	'3344']	['EEEEE'	'GYHHS'	'22332'	'33443'	'EEEEE'	'YSKHT'	'22332'	'33443']	['SEEEES'	'GTFEFY'	'U2131U'	'332423'	'SEEEES'	'STFKDY'	'U2133U'
4JUG_J 0.0817028805904773 1.3889145104623468 0.6088435374149657 [[523	526]	[631	639]	[632	638]	[661	664]	[577	588]	[609	615]] [2	4	1	6	0	5] [[50	53]	[195	202]	[394	400]	[529	532]	[772	782]	[957	963]] "[['EEEE'	'GYHH'	'2233'	'3344'	'EEEE'	'STQD'	'2233'	'3344']	['EEEETTEEE'	'KEIGNGYFE'	'33/2ON213'	'440343324'	'EEETTEEE'	'KNIDGYFK'	'33/ON213'	'44043324']	['EEETTEE'	'EIGNGYF'	'3/2ON21'	'4034332'	'EEEEEEE'	'NVYADSF'	'3/21321'
3TAE_B 0.0524421960545632 5.797169913885423 0.0549682875264274 [[710	714]	[706	713]	[866	871]	[173	178]	[591	609]	[605	610]] [2	4	1	6	0	5] [[48	52]	[198	204]	[363	368]	[603	608]	[764	782]	[977	982]] "[['EEEEE'	'LNVWD'	'03/23'	'14034'	'EEEEE'	'LHSTQ'	'03223'	'14334']	['TEEEEEEE'	'KRYALNVW'	'O42103/2'	'45321403'	'TTEEEEE'	'DGYFKIY'	'ON213/2'	'4332403']	['..HHHH'	'MDYTVL'	'[]$$!""'	'243301'	'..HHHH'	'ADYSVL'	'[]$$!""'
3D0I_B 0.105118123835087 7.422975362481311 0.0172043010752689 [[137	141]	[350	352]	[343	357]	[335	345]	[545	572]	[570	573]] [2	4	1	6	0	5] [[49	53]	[228	230]	[308	319]	[529	536]	[744	774]	[977	980]] "[['EEEEE'	'NPQED'	'32333'	'43444'	'EEEEE'	'HSTQD'	'32233'	'43344']	['EEE'	'DLG'	'302'	'413'	'EEE'	'DLP'	'302'	'413']	['..S.EEEEEETTEEE'	'VEHPTAWDLGKGDFR'	'Y]V}212302ON314'	'044332341343425'	'..SEEEEEEEEE'	'VEKGIYQTSNFR'	'Y]V2/2322314'
4H32_F 0.1111722109919801 1.3445466473091854 0.5432300163132129 [[351	354]	[351	354]	[420	425]	[458	464]	[496	500]	[493	497]] [2	4	1	6	0	5] [[50	53]	[204	207]	[295	300]	[575	581]	[772	776]	[960	964]] "[['EEEE'	'GYHH'	'2233'	'3344'	'EEEE'	'STQD'	'2233'	'3344']	['EEEE'	'GYHH'	'2233'	'3344'	'EEEE'	'YSKH'	'2233'	'3344']	['HHHHHH'	'WSYNTE'	'$$$%$%'	'333434'	'HHHHHH'	'PLSETK'	'$""$%$%'
3RMD_D 0.0532064226362973 5.626696674256494 0.0591966173361524 [[710	714]	[706	713]	[867	871]	[174	178]	[591	608]	[605	610]] [2	4	1	6	0	5] [[48	52]	[198	204]	[364	368]	[604	608]	[764	781]	[977	982]] "[['EEEEE'	'LNVWD'	'03/23'	'14034'	'EEEEE'	'LHSTQ'	'03223'	'14334']	['TEEEEEEE'	'KRYALNVW'	'O42103/2'	'45321403'	'TTEEEEE'	'DGYFKIY'	'ON213/2'	'4332403']	['.HHHH'	'DYTVL'	']$$!""'	'43301'	'.HHHH'	'DYSVL'	']$$!""'
3RMA_C 0.0530203688542284 5.580070973222642 0.060253699788584 [[710	714]	[706	713]	[867	871]	[174	178]	[591	609]	[605	610]] [2	4	1	6	0	5] [[48	52]	[198	204]	[364	368]	[604	608]	[764	782]	[977	982]] "[['EEEEE'	'LNVWD'	'03/23'	'14034'	'EEEEE'	'LHSTQ'	'03223'	'14334']	['TEEEEEEE'	'KRYALNVW'	'O42103/2'	'45321403'	'TTEEEEE'	'DGYFKIY'	'ON213/2'	'4332403']	['.HHHH'	'DYTVL'	']$$!""'	'43301'	'.HHHH'	'DYSVL'	']$$!""'
3M6S_L 0.0927822983328487 1.206307970139486 0.6625659050966606 [[23	26]	[131	139]	[158	164]	[137	140]	[103	122]	[112	116]] [2	4	1	6	0	5] [[50	53]	[195	202]	[364	370]	[540	543]	[762	781]	[960	964]] "[['EEEE'	'GYHH'	'2233'	'3344'	'EEEE'	'STQD'	'2233'	'3344']	['EEEETTEEE'	'KEIGNGEFE'	'33/2ON313'	'440343424'	'EEETTEEE'	'KNIDGYFK'	'33/ON213'	'44043324']	['.HHHHHH'	'DYPKYSE'	']$$%$$%'	'4334334'	'.HHHHHH'	'DYSVLYN'	']$$!""$%'
5C0R_A 0.0881990526556117 2.381815480153191 0.3790087463556852 [[71	74]	[71	74]	[236	240]	[236	240]	[11	26]	[191	198]] [2	4	1	6	0	5] [[50	53]	[204	207]	[420	424]	[603	607]	[658	666]	[957	964]] "[['EEEE'	'GYHH'	'2233'	'3344'	'EEEE'	'STQD'	'2233'	'3344']	['EEEE'	'GYHH'	'2233'	'3344'	'EEEE'	'YSKH'	'2233'	'3344']	['TT...'	'NGTYD'	'ON}}]'	'43334'	'TTT..'	'DYNYK'	'ONO}]'
2UUT_A 0.0395702076351713 6.895153337124038 0.0605381165919276 [[343	345]	[341	345]	[296	301]	[3	9]	[436	461]	[59	65]] [2	4	1	6	0	5] [[49	51]	[205	209]	[380	385]	[541	547]	[762	773]	[957	962]] "[['EEE'	'HTY'	'322'	'433'	'EEE'	'HST'	'322'	'433']	['EEEEE'	'TIHTY'	'2/322'	'30433'	'EEEEE'	'SKHTP'	'23322'	'34433']	['SS..TT'	'GGLPSG'	'UUZ}NN'	'331333'	'SSS.TT'	'YGVSPT'	'UUR}NN'
1OOP_C 0.0019583801132888 6.142265478449303 0.5792988313856424 [[109	111]	[105	111]	[189	194]	[12	18]	[187	194]	[98	104]] [2	4	1	6	0	5] [[49	51]	[198	204]	[311	316]	[558	564]	[689	696]	[975	981]] "[['EEE'	'HWS'	'322'	'433'	'EEE'	'HST'	'322'	'433']	['TTEEEEE'	'NYYAHWS'	'ON21322'	'4332433'	'TTEEEEE'	'DGYFKIY'	'ON213/2'	'4332403']	['EEEEEE'	'YITCWY'	'2/2122'	'303233'	'EEEEEE'	'GIYQTS'	'2/2322'
6TZC_A 0.0410903264968993 7.302301476439357 0.053911205073996 [[84	87]	[60	64]	[266	271]	[268	271]	[318	335]	[385	388]] [2	4	1	6	0	5] [[40	43]	[202	206]	[308	313]	[593	596]	[771	780]	[957	960]] "[['SEEE'	'DIIF'	'V//1'	'4002'	'SSEE'	'DKVF'	'VV/1'	'4402']	['EEEEE'	'KVTVE'	'3/2/3'	'40304'	'EEEEE'	'KIYSK'	'3/223'	'40334']	['..EEEE'	'VNYGVT'	'Y]22/2'	'043303'	'..SEEE'	'VEKGIY'	'Y]V2/2'
6B7N_A 0.012642518097158 9.320061000633382 0.0641169853768275 [[433	435]	[245	250]	[582	586]	[440	446]	[580	642]	[841	849]] [2	4	1	6	0	5] [[50	52]	[225	230]	[448	452]	[545	551]	[721	784]	[972	980]] "[['EEE'	'GTD'	'223'	'334'	'EEE'	'STQ'	'223'	'334']	['EEEEEE'	'TLITLT'	'20/202'	'310313'	'EEEEEE'	'PLVDLP'	'20/302'	'310413']	['EEEEE'	'QTEYL'	'32320'	'43431'	'EEEEE'	'NYNYL'	'32320'
4K6M_A 0.0303230064636512 1.4429840200472657 1.0084925690021227 [[308	312]	[306	311]	[518	523]	[215	220]	[434	444]	[373	376]] [2	4	1	6	0	5] [[49	53]	[204	209]	[365	370]	[561	566]	[769	779]	[978	981]] "[['EEEEE'	'HGSYE'	'32223'	'43334'	'EEEEE'	'HSTQD'	'32233'	'43344']	['EEEEEE'	'TYHGSY'	'223222'	'334333'	'EEEEEE'	'YSKHTP'	'223322'	'334433']	['HHHHHH'	'GYILRD'	'$$!""&%'	'330154'	'HHHHHH'	'YSVLYN'	'$$!""$%'
5W0P_B 0.0461080646443032 6.9783421878836895 0.0558035714285711 [[2324	2329]	[2236	2244]	[2258	2263]	[2253	2268]	[315	322]	[124	129]] [2	4	1	6	0	5] [[47	52]	[195	207]	[432	437]	[547	558]	[764	771]	[958	963]] "[['EEEEEE'	'ILVSYH'	'/0/223'	'010334'	'EEEEEE'	'VLHSTQ'	'/03223'	'014334']	['EEEEEEEEE'	'KKIKVSVEQ'	'33/3/2/33'	'440403044'	'EEETTEEEEEEEE'	'KNIDGYFKIYSKH'	'33/ON213/2233'	'4404332403344']	['EEEEEE'	'KPVASE'	'32/123'	'430234'	'EEEEEE'	'DVIAWN'	'3//123'
6L31_E 0.0203223436523301 2.3421510249134534 0.7168784029038118 [[164	167]	[162	166]	[164	167]	[102	105]	[56	59]	[373	375]	[418	420]] [2	4	1	6	0	3	5] [[49	52]	[205	209]	[314	317]	[585	588]	[690	693]	[861	863]	[968	970]] [['EEEE'	'HWGK'	'3223'	'4334'	'EEEE'	'HSTQ'	'3223'	'4334']	['EEEEE'	'GEHWG'	'23322'	'34433'	'EEEEE'	'SKHTP'	'23322'	'34433']	['EEEE'	'HWGK'
4K65_B 0.1202846649085355 1.2725764633710317 0.5559210526315781 [[357	360]	[357	361]	[488	494]	[488	492]	[411	422]	[443	450]] [2	4	1	6	0	5] [[50	53]	[204	208]	[420	426]	[603	607]	[772	782]	[957	964]] "[['EEEE'	'GYHH'	'2233'	'3344'	'EEEE'	'STQD'	'2233'	'3344']	['EEEEE'	'GYHHS'	'22332'	'33443'	'EEEEE'	'YSKHT'	'22332'	'33443']	['TT.....'	'NGTYNYP'	'ON}}]}}'	'4333433'	'TTT....'	'DYNYKLP'	'ONO}]Z}'
6LKS_L 0.0883991942830871 1.248121948035009 0.6773049645390061 [[24	27]	[131	139]	[63	67]	[128	140]	[77	88]	[109	116]] [2	4	1	6	0	5] [[50	53]	[195	202]	[329	333]	[536	543]	[771	782]	[957	964]] "[['E.EE'	'YHHQ'	'2]33'	'3444'	'EEEE'	'STQD'	'2233'	'3344']	['EEETTTEEE'	'KEIGNGAFE'	'33/NON113'	'440343224'	'EEETTEEE'	'KNIDGYFK'	'33/ON213'	'44043324']	['..B..'	'FTAVG'	'[}*Y}'	'23203'	'.....'	'FPNIT'	'[}]Y}'
1FZR_D 0.013137622235247 1.817357997528356 1.8841463414634152 [[48	50]	[40	52]	[43	47]	[40	67]	[20	26]	[25	29]] [2	4	1	6	0	5] [[51	53]	[202	209]	[325	329]	[586	613]	[774	780]	[957	961]] "[['EEE'	'SNH'	'233'	'344'	'EEE'	'TQD'	'233'	'344']	['EEEEEE..EEEEE'	'KVPYVIPASNHTY'	'3/22//}[23322'	'4033003234433'	'EEEEEEEE'	'KIYSKHTP'	'3/223322'	'40334433']	['EEE..'	'YVIPA'	'2//}['	'30032'	'EEEE.'	'SIVRF'	'2//4['
3TAB_B 0.0466127555476215 6.352588210199479 0.0623678646934464 [[710	714]	[706	713]	[867	871]	[131	136]	[591	609]	[605	610]] [2	4	1	6	0	5] [[48	52]	[198	204]	[364	368]	[571	576]	[764	782]	[977	982]] "[['EEEEE'	'LNVWD'	'03/23'	'14034'	'EEEEE'	'LHSTQ'	'03223'	'14334']	['TEEEEEEE'	'KRYALNVW'	'O42103/2'	'45321403'	'TTEEEEE'	'DGYFKIY'	'ON213/2'	'4332403']	['.HHHH'	'DYTVL'	']$$!""'	'43301'	'.HHHH'	'DYSVL'	']$$!""'
4UO7_D 0.0866195964682105 1.026306832587428 0.7486136783733828 [[26	28]	[137	140]	[136	141]	[67	70]	[87	106]	[165	168]] [2	4	1	6	0	5] [[51	53]	[200	203]	[375	380]	[556	559]	[761	776]	[957	960]] "[['EEE'	'YQN'	'233'	'344'	'EEE'	'TQD'	'233'	'344']	['EEEE'	'GFKI'	'213/'	'3240'	'EEEE'	'YFKI'	'213/'	'3240']	['SEEEES'	'GGFKIY'	'U213/U'	'332403'	'SEEEES'	'STFKDY'	'U2133U'
6IAT_B 0.0256383275409582 1.54283225773995 1.1210762331838555 [[85	88]	[85	89]	[372	377]	[34	41]	[150	162]	[20	24]] [2	4	1	6	0	5] [[50	53]	[204	208]	[312	317]	[521	532]	[764	779]	[975	979]] "[['EEEE'	'YSEE'	'2233'	'3344'	'EEEE'	'STQD'	'2233'	'3344']	['EEEEE'	'YSEEY'	'22332'	'33443'	'EEEEE'	'YSKHT'	'22332'	'33443']	['EEEEEE'	'VTHWIH'	'/232/3'	'034304'	'EEEEEE'	'IYQTSN'	'/23223'
6U7H_A 0.020483140659287 8.841232416271167 0.0634249471458778 [[951	956]	[584	589]	[68	72]	[455	479]	[584	612]	[854	860]] [2	4	1	6	0	5] [[47	52]	[203	208]	[324	328]	[593	606]	[714	742]	[969	975]] [['EEEEEE'	'VLLPTQ'	'/00223'	'011334'	'EEEEEE'	'VLHSTQ'	'/03223'	'014334']	['EEEEEE'	'IPSNWT'	'/22322'	'033433'	'EEEEEE'	'IYSKHT'	'/22332'	'033443']	['SEEEE'	'DGVVR'	'V2//4'	'43005'	'SEEEE'	'ESIVR'	'V2//4'
2RKJ_M 0.0821531667008048 7.629832987006681 0.0350109409190373 [[194	197]	[266	269]	[398	403]	[99	102]	[41	53]	[398	401]] [2	4	1	6	0	5] [[44	47]	[201	204]	[295	300]	[594	597]	[768	779]	[961	964]] "[['..EE'	'RGIV'	'^}//'	'5300'	'..SE'	'RSSV'	'^}U/'	'5330']	['EEEE'	'MQIG'	'13/2'	'2403'	'EEEE'	'FKIY'	'13/2'	'2403']	['HHHHHH'	'TLVHGK'	'$""!%$%'	'310434'	'HHHHHH'	'PLSETK'	'$""$%$%'
4H32_D 0.1096774581211587 1.3366526109134986 0.6061120543293717 [[351	354]	[351	354]	[420	425]	[458	464]	[496	500]	[493	497]] [2	4	1	6	0	5] [[50	53]	[204	207]	[295	300]	[575	581]	[772	776]	[960	964]] "[['EEEE'	'GYHH'	'2233'	'3344'	'EEEE'	'STQD'	'2233'	'3344']	['EEEE'	'GYHH'	'2233'	'3344'	'EEEE'	'YSKH'	'2233'	'3344']	['HHHHHH'	'WSYNTE'	'$$$%$%'	'333434'	'HHHHHH'	'PLSETK'	'$""$%$%'
1M0D_A 0.0135872579334973 1.8277617378158104 2.0814332247557004 [[48	50]	[40	52]	[65	67]	[40	67]	[20	26]	[25	29]] [2	4	1	6	0	5] [[51	53]	[202	209]	[448	450]	[586	613]	[774	780]	[957	961]] "[['EEE'	'SNH'	'233'	'344'	'EEE'	'TQD'	'233'	'344']	['EEEEEEPPEEEEE'	'KVPYVIPASNHTY'	'3/22//GF23322'	'4033003234433'	'EEEEEEEE'	'KIYSKHTP'	'3/223322'	'40334433']	['EEE'	'ETK'	'323'	'434'	'EEE'	'NYN'	'323'
2RKJ_A 0.0792408420691791 7.629571558685757 0.0361445783132532 [[194	197]	[266	269]	[398	403]	[99	102]	[41	53]	[398	401]] [2	4	1	6	0	5] [[44	47]	[201	204]	[295	300]	[594	597]	[768	779]	[961	964]] "[['..EE'	'RGIV'	'^}//'	'5300'	'..SE'	'RSSV'	'^}U/'	'5330']	['EEEE'	'MQIG'	'13/2'	'2403'	'EEEE'	'FKIY'	'13/2'	'2403']	['HHHHHH'	'TLVHGK'	'$""!%$%'	'310434'	'HHHHHH'	'PLSETK'	'$""$%$%'
6ILK_E 0.016628418641687 1.890416945657868 1.3243243243243246 [[251	253]	[110	112]	[230	238]	[232	234]	[232	238]] [2	4	1	6	0] [[43	45]	[228	230]	[309	317]	[594	596]	[719	725]] [['E..'	'FRG'	'1^}'	'253'	'E..'	'FRS'	'1^}'	'253']	['EEE'	'KLT'	'302'	'413'	'EEE'	'DLP'	'302'	'413']	['.SEEEEEEE'	'EHSIYETVN'	']V2/232/3'	'443034304'	'.SEEEEEEE'	'EKGIYQTSN'	']V2/23223'	'443034334']	['EEE'	'SIY'	'2/2'	'303'
6N9W_H 0.0938221524360109 5.75830750046618 0.0487804878048783 [[575	578]	[575	577]	[360	365]	[151	154]	[382	389]	[609	615]] [2	4	1	6	0	5] [[49	52]	[207	209]	[305	310]	[527	530]	[771	778]	[958	964]] "[['EEEE'	'ESSQ'	'3223'	'4334'	'EEEE'	'HSTQ'	'3223'	'4334']	['EEE'	'ESS'	'322'	'433'	'EEE'	'HTP'	'322'	'433']	['SS...S'	'GAPVVD'	'UT}YYV'	'323004'	'SS...S'	'SFTVEK'	'UT}Y]V'
2Q06_B 0.0788971517495668 6.982487677342252 0.0441501103752761 [[375	377]	[375	381]	[45	52]	[94	97]	[141	154]	[224	228]] [2	4	1	6	0	5] [[49	51]	[206	212]	[421	428]	[593	596]	[761	767]	[957	961]] "[['EEE'	'DSS'	'322'	'433'	'EEE'	'HST'	'322'	'433']	['EEEE...'	'DSSTLEL'	'3222Z]Z'	'4333141'	'EEEE...'	'KHTPINL'	'3322Y]Z'	'4433041']	['TTTT..TT'	'TELKLSDQ'	'NOLOZ}OO'	'34141344'	'TT....TT'	'YNYKLPDD'	'NO}]Z}OO'
2WRF_F 0.0200455932842405 8.97722158811267 0.0593505039193729 [[164	168]	[163	168]	[301	304]	[229	236]	[443	451]	[438	445]] [2	4	1	6	0	5] [[49	53]	[201	206]	[284	287]	[541	552]	[773	781]	[957	964]] "[['EEEEE'	'KGSYN'	'32223'	'43334'	'EEEEE'	'HSTQD'	'32233'	'43344']	['EEEEEE'	'AKGSYN'	'132223'	'243334'	'EEEEEE'	'FKIYSK'	'13/223'	'240334']	['.EEE'	'TIGE'	'}/23'	'3034'	'.EEE'	'TITD'	'}/23'
1SH0_A 0.0310116918181612 7.307238511667021 0.0665163472378804 [[420	423]	[420	423]	[79	83]	[12	17]	[290	294]	[59	62]] [2	4	1	6	0	5] [[50	53]	[204	207]	[364	368]	[550	555]	[718	722]	[977	980]] "[['EEEE'	'GPNH'	'2233'	'3344'	'EEEE'	'STQD'	'2233'	'3344']	['EEEE'	'GPNH'	'2233'	'3344'	'EEEE'	'YSKH'	'2233'	'3344']	['.HHHH'	'KPSVL'	']$$!""'	'43301'	'.HHHH'	'DYSVL'	']$$!""'
1M0D_B 0.016447521949593 1.815680918767052 1.95625 [[48	50]	[40	52]	[65	67]	[40	67]	[20	26]	[25	29]] [2	4	1	6	0	5] [[51	53]	[202	209]	[448	450]	[586	613]	[774	780]	[957	961]] "[['EEE'	'SNH'	'233'	'344'	'EEE'	'TQD'	'233'	'344']	['EEEEEEPPEEEEE'	'KVPYVIPASNHTY'	'3/22//GF23322'	'4033003234433'	'EEEEEEEE'	'KIYSKHTP'	'3/223322'	'40334433']	['EEE'	'ETK'	'323'	'434'	'EEE'	'NYN'	'323'
3UAJ_B 0.0190803352600616 1.9573281787624817 1.1163310961968684 [[38	42]	[122	138]	[315	322]	[196	206]	[113	127]	[259	262]] [2	4	1	6	0	5] [[49	53]	[200	209]	[426	433]	[538	548]	[714	728]	[958	961]] "[['EEEEE'	'KPTLD'	'32203'	'43314'	'EEEEE'	'HSTQD'	'32233'	'43344']	['EEEEEEEEP.SSS.EEE'	'SGKITGNLVQIENLEYT'	'223/2230D]RVVZ322'	'33403341040441433'	'EEEEEEEEEE'	'YFKIYSKHTP'	'213/223322'	'3240334433']	['.TTS.EEE'	'TQHGTTVV'	'}OOU}2//'	'34433300'	'.TT..EEE'	'PDDFTGDV'	'}OO[}23/'
2DY4_A 0.0569807840586806 5.838035119313263 0.058139534883721 [[710	714]	[706	713]	[867	871]	[174	178]	[591	609]	[860	863]] [2	4	1	6	0	5] [[48	52]	[198	204]	[364	368]	[604	608]	[764	782]	[978	981]] "[['EEEEE'	'LNVWD'	'03/23'	'14034'	'EEEEE'	'LHSTQ'	'03223'	'14334']	['TEEEEEEE'	'KRYALNVW'	'O42103/2'	'45321403'	'TTEEEEE'	'DGYFKIY'	'ON213/2'	'4332403']	['.HHHH'	'DYTVL'	']$$!""'	'43301'	'.HHHH'	'DYSVL'	']$$!""'
6HJR_D 0.1230361529217 1.2001279363156845 0.6596491228070165 [[23	26]	[23	26]	[154	158]	[154	158]	[77	88]	[109	115]] [2	4	1	6	0	5] [[50	53]	[204	207]	[420	424]	[603	607]	[772	782]	[957	963]] "[['EEEE'	'GYHH'	'2233'	'3344'	'EEEE'	'STQD'	'2233'	'3344']	['EEEE'	'GYHH'	'2233'	'3344'	'EEEE'	'YSKH'	'2233'	'3344']	['TT...'	'NGTYD'	'ON}}]'	'43334'	'TTT..'	'DYNYK'	'ONO}]'
5FLX_L 0.0015202160339606 8.000572708156822 0.7200000000000002 [[142	144]	[91	93]	[127	130]	[74	81]	[124	129]	[14	16]] [2	4	1	6	0	5] [[47	49]	[224	226]	[311	314]	[549	556]	[662	667]	[974	976]] [['EEE'	'VLK'	'/03'	'014'	'EEE'	'VLH'	'/03'	'014']	['EEE'	'DYL'	'320'	'431'	'EEE'	'EPL'	'320'	'431']	['EEEE'	'TVGE'	'2/23'	'3034'	'EEEE'	'GIYQ'	'2/23'
1FZR_B 0.0167033655881759 1.8372062053738187 1.9842271293375395 [[48	50]	[40	52]	[65	67]	[40	67]	[20	26]	[25	29]] [2	4	1	6	0	5] [[51	53]	[202	209]	[448	450]	[586	613]	[774	780]	[957	961]] "[['EEE'	'SNH'	'233'	'344'	'EEE'	'TQD'	'233'	'344']	['EEEEEEPPEEEEE'	'KVPYVIPASNHTY'	'3/22//GF23322'	'4033003234433'	'EEEEEEEE'	'KIYSKHTP'	'3/223322'	'40334433']	['EEE'	'KTK'	'323'	'434'	'EEE'	'NYN'	'323'
4UO5_D 0.0960452636517296 1.0009120688845434 0.7950664136622385 [[26	28]	[137	140]	[136	141]	[67	70]	[87	106]	[165	168]] [2	4	1	6	0	5] [[51	53]	[200	203]	[375	380]	[556	559]	[761	776]	[957	960]] "[['EEE'	'YQN'	'233'	'344'	'EEE'	'TQD'	'233'	'344']	['EEEE'	'GFKI'	'213/'	'3240'	'EEEE'	'YFKI'	'213/'	'3240']	['SEEEES'	'GGFKIY'	'U213/U'	'332403'	'SEEEES'	'STFKDY'	'U2133U'
2FK0_H 0.1298682678805628 1.2631269118399284 0.6115843270868815 [[23	26]	[23	27]	[136	141]	[128	140]	[77	88]	[109	116]] [2	4	1	6	0	5] [[50	53]	[204	208]	[375	380]	[536	543]	[772	782]	[957	964]] "[['EEEE'	'GYHH'	'2233'	'3344'	'EEEE'	'STQD'	'2233'	'3344']	['EEEEE'	'GYHHS'	'22332'	'33443'	'EEEEE'	'YSKHT'	'22332'	'33443']	['SEEEES'	'GSFEFY'	'U2131U'	'332423'	'SEEEES'	'STFKDY'	'U2133U'
1M0D_C 0.0181497271354344 1.793302227642418 2.022364217252396 [[48	50]	[40	52]	[65	67]	[40	67]	[20	26]	[25	29]] [2	4	1	6	0	5] [[51	53]	[202	209]	[448	450]	[586	613]	[774	780]	[957	961]] "[['EEE'	'SNH'	'233'	'344'	'EEE'	'TQD'	'233'	'344']	['EEEEEEPPEEEEE'	'KVPYVIPASNHTY'	'3/22//GF23322'	'4033003234433'	'EEEEEEEE'	'KIYSKHTP'	'3/223322'	'40334433']	['EEE'	'ETK'	'323'	'434'	'EEE'	'NYN'	'323'
2WFS_H 0.0671502680295762 7.175720186320238 0.0486257928118392 [[375	377]	[375	381]	[139	142]	[94	97]	[141	154]	[224	228]] [2	4	1	6	0	5] [[49	51]	[206	212]	[297	300]	[593	596]	[761	767]	[957	961]] "[['EEE'	'ESS'	'322'	'433'	'EEE'	'HST'	'322'	'433']	['EEEE...'	'ESSTLEL'	'3222Z]Z'	'4333141'	'EEEE...'	'KHTPINL'	'3322Y]Z'	'4433041']	['HHHH'	'WHSN'	'$%$%'	'3434'	'HHHH'	'SETK'	'$%$%'
3UAJ_A 0.0192329525148595 1.9499908926439748 1.301703163017032 [[38	42]	[122	138]	[315	322]	[196	206]	[113	127]	[259	262]] [2	4	1	6	0	5] [[49	53]	[200	209]	[426	433]	[538	548]	[714	728]	[958	961]] "[['EEEEE'	'KPTLD'	'32203'	'43314'	'EEEEE'	'HSTQD'	'32233'	'43344']	['EEEEEEEE..TTS.EEE'	'SGKITGNLVQIENLEYT'	'223/2230Y]KOVZ322'	'33403341040441433'	'EEEEEEEEEE'	'YFKIYSKHTP'	'213/223322'	'3240334433']	['.TTS.EEE'	'TQHGTTVV'	'}OOU}2//'	'34433300'	'.TT..EEE'	'PDDFTGDV'	'}OO[}23/'
2WR0_A 0.0219847232322519 2.3784324862269366 0.7421731123388582 [[352	355]	[352	356]	[355	365]	[242	245]	[443	451]	[438	445]] [2	4	1	6	0	5] [[50	53]	[204	208]	[278	288]	[539	542]	[773	781]	[957	964]] "[['EEEE'	'GYHH'	'2233'	'3344'	'EEEE'	'STQD'	'2233'	'3344']	['EEEEE'	'GYHHS'	'22332'	'33443'	'EEEEE'	'YSKHT'	'22332'	'33443']	['EEBTTB..EEE'	'HSNDQGSGYAA'	'32	OO+}}211'	'43444333322'	'EE.TTS.EEEE'	'KYNENGTITDA'
3J26_J 0.0269833702588451 1.6255006494723183 1.2154566744730668 [[53	57]	[70	76]	[7	14]	[200	205]	[69	75]	[487	489]] [2	4	1	6	0	5] [[42	46]	[202	208]	[430	437]	[549	554]	[720	726]	[978	980]] [['EE..S'	'ICNPP'	'/1]}U'	'02433'	'EE..S'	'VFRSS'	'/1^}U'	'02533']	['EEEEEEE'	'QVPYDIT'	'3/223/2'	'4033403'	'EEEEEEE'	'KIYSKHT'	'3/22332'	'4033443']	['..EEEEEE'	'PLNVVAVQ'	'}Z3//1/3'	'31400204'	'.EEEEEEE'	'TGDVIAWN'	'}23//123'
6B3M_F 0.1154325517503827 1.2517702949456146 0.668430335097002 [[23	26]	[23	27]	[130	134]	[128	140]	[77	88]	[109	116]] [2	4	1	6	0	5] [[50	53]	[204	208]	[377	381]	[536	543]	[772	782]	[957	964]] "[['EEEE'	'GYHH'	'2233'	'3344'	'EEEE'	'STQD'	'2233'	'3344']	['EEEEE'	'GYHHS'	'22332'	'33443'	'EEEEE'	'YSKHT'	'22332'	'33443']	['EEE.S'	'AKELG'	'133ZU'	'24413'	'EEESS'	'FKDYG'	'133UU'
6QCS_B 0.0320935408651345 2.478971484812924 0.5740432612312809 [[303	305]	[299	305]	[433	441]	[660	665]	[299	305]	[142	147]] [2	4	1	6	0	5] [[50	52]	[200	206]	[309	317]	[600	605]	[719	725]	[958	963]] "[['EEE'	'TGD'	'223'	'334'	'EEE'	'STQ'	'223'	'334']	['EEEEEEE'	'SMTVTGD'	'212/223'	'3230334'	'EEEEEEE'	'YFKIYSK'	'213/223'	'3240334']	['.SEEEEEEE'	'KEYLWDGLQ'	']V2023203'	'443134314'	'.SEEEEEEE'	'EKGIYQTSN'	']V2/23223'
2FK0_D 0.1302211502464235 1.2651156826500414 0.6226415094339621 [[23	26]	[23	27]	[136	141]	[128	140]	[77	88]	[109	116]] [2	4	1	6	0	5] [[50	53]	[204	208]	[375	380]	[536	543]	[772	782]	[957	964]] "[['EEEE'	'GYHH'	'2233'	'3344'	'EEEE'	'STQD'	'2233'	'3344']	['EEEEE'	'GYHHS'	'22332'	'33443'	'EEEEE'	'YSKHT'	'22332'	'33443']	['SEEEES'	'GGFEFY'	'U2131U'	'332423'	'SEEEES'	'STFKDY'	'U2133U'
4JUJ_B 0.0947104170741741 1.1627866774391689 0.8157389635316694 [[523	526]	[523	526]	[654	658]	[654	658]	[577	588]	[609	615]] [2	4	1	6	0	5] [[50	53]	[204	207]	[420	424]	[603	607]	[772	782]	[957	963]] "[['EEEE'	'GYHH'	'2233'	'3344'	'EEEE'	'STQD'	'2233'	'3344']	['EEEE'	'GYHH'	'2233'	'3344'	'EEEE'	'YSKH'	'2233'	'3344']	['TT...'	'NGTYD'	'ON}}]'	'43334'	'TTT..'	'DYNYK'	'ONO}]'
3D0I_A 0.1040055148947924 7.065479498717093 0.0407040704070404 [[138	140]	[350	352]	[519	524]	[286	290]	[545	572]	[570	573]] [2	4	1	6	0	5] [[51	53]	[228	230]	[295	300]	[602	606]	[744	774]	[977	980]] "[['EEE'	'PQE'	'233'	'344'	'EEE'	'TQD'	'233'	'344']	['EEE'	'DLG'	'302'	'413'	'EEE'	'DLP'	'302'	'413']	['HHHHHH'	'TLYQFQ'	'$""$%#%'	'313424'	'HHHHHH'	'PLSETK'	'$""$%$%'
4WSU_F 0.1074997387288017 1.2303042881852042 0.7294332723948809 [[23	26]	[23	26]	[160	163]	[29	34]	[147	167]	[53	57]] [2	4	1	6	0	5] [[50	53]	[204	207]	[297	300]	[545	550]	[764	779]	[960	964]] "[['EEEE'	'GYHH'	'2233'	'3344'	'EEEE'	'STQD'	'2233'	'3344']	['EEEE'	'GYHH'	'2233'	'3344'	'EEEE'	'YSKH'	'2233'	'3344']	['HHHH'	'PKYQ'	'$%$%'	'3434'	'HHHH'	'SETK'	'$%$%'
6EGT_B 0.0305492858322627 1.9280011691808847 0.8844621513944224 [[963	968]	[954	966]	[864	871]	[1030	1040]	[1125	1130]	[940	942]] [2	4	1	6	0	5] [[48	53]	[203	209]	[279	286]	[540	550]	[671	676]	[980	982]] "[['EEEEEE'	'LEPTTN'	'032223'	'143334'	'EEEEEE'	'LHSTQD'	'032233'	'143344']	['EEEEEETTEEEEE'	'ISYKPMIDQLEPT'	'/22321KO30322'	'0334320441433'	'EEEEEEE'	'IYSKHTP'	'/223322'	'0334433']	['E.TTS.EE'	'TDFDGSVS'	'2]MOU}/2'	'34243303'	'E.TTS.EE'	'YNENGTIT'	'2]OOU}/2'
4JUG_D 0.0871790527706996 1.40732816218814 0.732600732600732 [[523	526]	[631	639]	[632	638]	[654	658]	[577	588]	[609	615]] [2	4	1	6	0	5] [[50	53]	[195	202]	[394	400]	[603	607]	[772	782]	[957	963]] "[['EEEE'	'GYHH'	'2233'	'3344'	'EEEE'	'STQD'	'2233'	'3344']	['EEEETTEEE'	'KEIGNGGFE'	'33/2ON213'	'440343324'	'EEETTEEE'	'KNIDGYFK'	'33/ON213'	'44043324']	['EEETTEE'	'EIGNGGF'	'3/2ON21'	'4034332'	'EEEEEEE'	'NVYADSF'	'3/21321'
6J1U_A 0.0631734524969379 6.851583359810006 0.0558035714285711 [[375	377]	[375	381]	[469	472]	[92	96]	[141	154]	[224	228]] [2	4	1	6	0	5] [[49	51]	[206	212]	[427	430]	[547	551]	[761	767]	[957	961]] "[['EEE'	'ESS'	'322'	'433'	'EEE'	'HST'	'322'	'433']	['EEEEE..'	'ESSTLEL'	'32220]Z'	'4333141'	'EEEE...'	'KHTPINL'	'3322Y]Z'	'4433041']	['TT..'	'EKAT'	'OO[}'	'4423'	'TT..'	'DDFT'	'OO[}'
5T0D_F 0.1261784499426445 1.2132814976639206 0.6953405017921146 [[23	26]	[23	26]	[160	163]	[67	70]	[147	167]	[53	57]] [2	4	1	6	0	5] [[50	53]	[204	207]	[297	300]	[556	559]	[764	779]	[960	964]] "[['EEEE'	'GYHH'	'2233'	'3344'	'EEEE'	'STQD'	'2233'	'3344']	['EEEE'	'GYHH'	'2233'	'3344'	'EEEE'	'YSKH'	'2233'	'3344']	['HHHH'	'PKYQ'	'$%$%'	'3434'	'HHHH'	'SETK'	'$%$%'
5T08_F 0.1284288968182615 1.2299715202529755 0.6802841918294842 [[23	26]	[23	26]	[160	163]	[29	34]	[147	167]	[53	57]] [2	4	1	6	0	5] [[50	53]	[204	207]	[297	300]	[545	550]	[764	779]	[960	964]] "[['EEEE'	'GYHH'	'2233'	'3344'	'EEEE'	'STQD'	'2233'	'3344']	['EEEE'	'GYHH'	'2233'	'3344'	'EEEE'	'YSKH'	'2233'	'3344']	['HHHH'	'PKYQ'	'$%$%'	'3434'	'HHHH'	'SETK'	'$%$%'
1GW7_D 0.0017775802968666 8.956165616898172 0.5184590690208664 [[1232	1238]	[1227	1236]	[1231	1236]	[1227	1233]	[1228	1236]	[1118	1122]] [2	4	1	6	0	5] [[47	53]	[202	209]	[311	316]	[586	596]	[714	724]	[957	961]] "[['EEEEEEE'	'VYQSYLD'	'/232203'	'0343314'	'EEEEEEE'	'VLHSTQD'	'/032233'	'0143344']	['EEEEEEEEEE'	'EISYTVYQSY'	'3/222/2322'	'4033303433'	'EEEEEEEE'	'KIYSKHTP'	'3/223322'	'40334433']	['EEEEEE'	'TVYQSY'	'2/2322'	'303433'	'EEEEEE'	'GIYQTS'	'2/2322'
1HB7_D 0.0017873644114764 8.95608747686338 0.5160256410256403 [[232	238]	[227	236]	[231	236]	[227	233]	[228	236]	[118	122]] [2	4	1	6	0	5] [[47	53]	[202	209]	[311	316]	[586	596]	[714	724]	[957	961]] "[['EEEEEEE'	'VYQSYLD'	'/232203'	'0343314'	'EEEEEEE'	'VLHSTQD'	'/032233'	'0143344']	['EEEEEEEEEE'	'EISYTVYQSY'	'3/222/2322'	'4033303433'	'EEEEEEEE'	'KIYSKHTP'	'3/223322'	'40334433']	['EEEEEE'	'TVYQSY'	'2/2322'	'303433'	'EEEEEE'	'GIYQTS'	'2/2322'
1M0I_A 0.0202906041143853 1.8053698932397408 2.022364217252396 [[48	50]	[40	52]	[65	67]	[40	67]	[20	26]	[25	29]] [2	4	1	6	0	5] [[51	53]	[202	209]	[448	450]	[586	613]	[774	780]	[957	961]] "[['EEE'	'SNH'	'233'	'344'	'EEE'	'TQD'	'233'	'344']	['EEEEEEPPEEEEE'	'KVPYVIPASNHTY'	'3/22//GF23322'	'4033003234433'	'EEEEEEEE'	'KIYSKHTP'	'3/223322'	'40334433']	['EEE'	'ETK'	'323'	'434'	'EEE'	'NYN'	'323'
5U7O_G 0.0019090107115254 8.258397388499677 0.561056105610561 [[289	293]	[448	451]	[445	450]	[445	455]	[340	344]] [2	4	1	0	5] [[49	53]	[202	205]	[311	316]	[719	728]	[960	964]] "[['EEEEE'	'NTPVQ'	'322/3'	'43304'	'EEEEE'	'HSTQD'	'32233'	'43344']	['EEEE'	'NITG'	'3/22'	'4033'	'EEEE'	'KIYS'	'3/22'	'4033']	['EEEEEE'	'PVSNIT'	'2/23/2'	'303403'	'EEEEEE'	'GIYQTS'	'2/2322'	'303433']	['EEEEEEEEEEE'	'PVSNITGLILT'	'2/23/220/02'	'30340331013'
4LXV_H 0.0880256272078105 1.250817837810818 0.8087954110898652 [[23	26]	[131	139]	[132	138]	[31	34]	[103	122]	[112	116]] [2	4	1	6	0	5] [[50	53]	[195	202]	[394	400]	[547	550]	[762	781]	[960	964]] "[['EEEE'	'GYHH'	'2233'	'3344'	'EEEE'	'STQD'	'2233'	'3344']	['EEEETTEEE'	'KEIGNGWFE'	'33/2ON213'	'440343324'	'EEETTEEE'	'KNIDGYFK'	'33/ON213'	'44043324']	['EEETTEE'	'EIGNGWF'	'3/2ON21'	'4034332'	'EEEEEEE'	'NVYADSF'	'3/21321'
1GW8_D 0.0017819475167182 8.956197011769458 0.5184590690208664 [[1232	1238]	[1227	1236]	[1231	1236]	[1227	1233]	[1228	1236]	[1118	1122]] [2	4	1	6	0	5] [[47	53]	[202	209]	[311	316]	[586	596]	[714	724]	[957	961]] "[['EEEEEEE'	'VYQSYLD'	'/232203'	'0343314'	'EEEEEEE'	'VLHSTQD'	'/032233'	'0143344']	['EEEEEEEEEE'	'EISYTVYQSY'	'3/222/2322'	'4033303433'	'EEEEEEEE'	'KIYSKHTP'	'3/223322'	'40334433']	['EEEEEE'	'TVYQSY'	'2/2322'	'303433'	'EEEEEE'	'GIYQTS'	'2/2322'
1Z7S_1 0.0019912781743567 8.328509092182493 0.5533661740558287 [[258	260]	[100	103]	[254	262]	[87	90]	[249	252]	[72	74]] [2	4	1	6	0	5] [[51	53]	[201	204]	[395	403]	[552	555]	[733	736]	[959	961]] "[['EEE'	'PKH'	'233'	'344'	'EEE'	'TQD'	'233'	'344']	['EEEE'	'FNIW'	'13/2'	'2403'	'EEEE'	'FKIY'	'13/2'	'2403']	['EEEEEEEEE'	'VYMKPKHIR'	'/213233/4'	'032434405'	'EEEEEEEEE'	'VYADSFVIR'	'/21321//4'
3GW6_F 0.0072560556410956 2.4778362360788275 1.8154761904761896 [[1014	1017]	[1029	1033]	[1005	1013]	[1013	1022]	[1014	1023]	[958	962]] [2	4	1	6	0	5] [[50	53]	[205	209]	[278	286]	[547	554]	[715	726]	[976	980]] "[['EEEE'	'TTEE'	'2233'	'3344'	'EEEE'	'STQD'	'2233'	'3344']	['EEEEE'	'GEEWG'	'23322'	'34433'	'EEEEE'	'SKHTP'	'23322'	'34433']	['EE.TTS.EE'	'HTDEEGNVT'	'32]OOU]/2'	'434443403'	'EE.TTS.EE'	'KYNENGTIT'	'32]OOU}/2'
6VW1_B 0.1126918080828026 7.353091226164447 0.0395604395604394 [[135	137]	[350	352]	[343	357]	[213	216]	[545	572]	[570	573]] [2	4	1	6	0	5] [[39	41]	[228	230]	[308	319]	[603	606]	[744	774]	[977	980]] "[['SSS'	'PDN'	'UVV'	'344'	'SSS'	'PDK'	'UVV'	'344']	['EEE'	'DLG'	'302'	'413'	'EEE'	'DLP'	'302'	'413']	['..S.EEEEEETTEEE'	'VEHPTAWDLGKGDFR'	'Y]V}212302ON314'	'044332341343425'	'..SEEEEEEEEE'	'VEKGIYQTSNFR'	'Y]V2/2322314'
5B7B_B 0.0648639513586098 7.174220218838509 0.0581655480984342 [[375	377]	[375	381]	[139	142]	[94	97]	[141	154]	[224	228]] [2	4	1	6	0	5] [[49	51]	[206	212]	[297	300]	[593	596]	[761	767]	[957	961]] "[['EEE'	'ESS'	'322'	'433'	'EEE'	'HST'	'322'	'433']	['EEEE...'	'ESSTLEL'	'3222Z]Z'	'4333141'	'EEEE...'	'KHTPINL'	'3322Y]Z'	'4433041']	['HHHH'	'WHSN'	'$%$%'	'3434'	'HHHH'	'SETK'	'$%$%'
1QA4_A 0.0259024573838654 1.7324736562428151 2.022364217252396 [[28	31]	[6	9]	[4	7]	[36	41]	[37	39]] [4	1	6	0	5] [[218	221]	[423	426]	[529	532]	[773	778]	[977	979]] "[['PS..'	'DGVG'	'HUY}'	'4303'	'PS..'	'QGFS'	'HU[}'	'4323']	['....'	'SKSS'	'}]}}'	'3433'	'....'	'YKLP'	'}]Z}'	'3413']	['....'	'KWSK'	']}}]'	'4334'	'....'	'KSTN'	']}}]'	'4334']	['HHHHHH'	'DLEKHG'	'%""%%%$'	'414443'
3JCB_E 0.0235808519736294 2.119770930519429 1.2795180722891568 [[156	160]	[155	158]	[440	444]	[81	84]	[102	109]	[340	344]] [2	4	1	6	0	5] [[49	53]	[206	209]	[324	328]	[605	608]	[774	781]	[960	964]] "[['EEEEE'	'NSSFN'	'32213'	'43324'	'EEEEE'	'HSTQD'	'32233'	'43344']	['EEEE'	'KNSS'	'3322'	'4433'	'EEEE'	'KHTP'	'3322'	'4433']	['SEEEE'	'QGVIR'	'V2//4'	'43005'	'SEEEE'	'ESIVR'	'V2//4'
3FKU_H 0.1272625879328402 1.3832338354817952 0.6953405017921146 [[23	25]	[23	25]	[130	134]	[128	140]	[77	88]	[109	116]] [2	4	1	6	0	5] [[50	52]	[204	206]	[377	381]	[536	543]	[772	782]	[957	964]] "[['EEE'	'GYH'	'223'	'334'	'EEE'	'STQ'	'223'	'334']	['EEE'	'GYH'	'223'	'334'	'EEE'	'YSK'	'223'	'334']	['EEE.S'	'AKELG'	'133ZU'	'24413'	'EEESS'	'FKDYG'	'133UU'
6ZLZ_E 0.0019628918889351 8.187271264309999 0.5979729729729728 [[254	260]	[308	312]	[239	246]	[243	249]	[119	132]	[158	161]] [2	4	1	6	0	5] [[45	51]	[200	204]	[309	316]	[547	553]	[715	726]	[973	976]] [['..EEEEE'	'PTVLQFS'	'}}/0312'	'3301423'	'.SEEEEE'	'SSVLHST'	'}U/0322'	'3301433']	['EEEEE'	'YFNVT'	'213/2'	'32403'	'EEEEE'	'YFKIY'	'213/2'	'32403']	['.SEEEEEE'	'ENSRYYGS'	']V242222'	'44353333'	'.SEEEEEE'	'EKGIYQTS'	']V2/2322'
2IPK_B 0.0013540472481075 8.306980298736988 0.9790794979079502 [[161	163]	[156	161]	[155	159]	[142	146]	[99	103]	[68	70]] [2	4	1	6	0	5] [[48	50]	[224	229]	[397	401]	[597	601]	[720	724]	[977	979]] "[['EEE'	'LET'	'032'	'143'	'EEE'	'LHS'	'032'	'143']	['EEEEEE'	'QTLVML'	'320/10'	'431021'	'EEEEEE'	'EPLVDL'	'320/30'	'431041']	['EEEEE'	'FQTLV'	'1320/'	'24310'	'EEEEE'	'ADSFV'	'1321/'
5XRS_H 0.0763475885606631 1.1765410588866976 1.1500000000000004 [[135	140]	[154	158]	[137	144]	[87	106]	[46	50]] [4	1	6	0	5] [[198	203]	[420	424]	[523	530]	[761	776]	[978	982]] "[['TT.EEE'	'NGSFKI'	'ON}13/'	'433240'	'TTEEEE'	'DGYFKI'	'ON213/'	'433240']	['TT...'	'NGTYD'	'ON}}]'	'43334'	'TTT..'	'DYNYK'	'ONO}]'	'43434']	['.EEES...'	'SFKIYHKW'	'}13/U]]}'	'32403443'	'.EE.S...'	'TVEGPKKS'	'}/3}U]]}'	'30433443']	['HHHHHHHHHHHHHHHHHHHH'	'TKIDLWSYNAELLVALENQH'	'$%!%""$$$%#%""""!#""%%%%'	'34041333424110214444'
5E30_F 0.0975306812055404 1.3041602134723052 0.844054580896686 [[23	26]	[23	27]	[154	158]	[154	158]	[77	88]	[109	116]] [2	4	1	6	0	5] [[50	53]	[204	208]	[420	424]	[603	607]	[772	782]	[957	964]] "[['EEEE'	'GYHH'	'2233'	'3344'	'EEEE'	'STQD'	'2233'	'3344']	['EEEEE'	'GYHHS'	'22332'	'33443'	'EEEEE'	'YSKHT'	'22332'	'33443']	['TT...'	'NGTYD'	'ON}}]'	'43334'	'TTT..'	'DYNYK'	'ONO}]'
4H32_H 0.1102876222323413 1.322970523558852 0.7583643122676575 [[351	354]	[351	354]	[420	425]	[458	464]	[496	500]	[493	497]] [2	4	1	6	0	5] [[50	53]	[204	207]	[295	300]	[575	581]	[772	776]	[960	964]] "[['EEEE'	'GYHH'	'2233'	'3344'	'EEEE'	'STQD'	'2233'	'3344']	['EEEE'	'GYHH'	'2233'	'3344'	'EEEE'	'YSKH'	'2233'	'3344']	['HHHHHH'	'WSYNTE'	'$$$%$%'	'333434'	'HHHHHH'	'PLSETK'	'$""$%$%'
5E2Y_F 0.0974424727152365 1.233387081875739 0.9111111111111104 [[23	26]	[23	27]	[154	158]	[154	158]	[77	88]	[109	116]] [2	4	1	6	0	5] [[50	53]	[204	208]	[420	424]	[603	607]	[772	782]	[957	964]] "[['EEEE'	'GYHH'	'2233'	'3344'	'EEEE'	'STQD'	'2233'	'3344']	['EEEEE'	'GYHHS'	'22332'	'33443'	'EEEEE'	'YSKHT'	'22332'	'33443']	['TT...'	'NGTYD'	'ON}}]'	'43334'	'TTT..'	'DYNYK'	'ONO}]'
5E2Z_F 0.1062882359824424 1.1723124064000316 0.9345603271983628 [[23	26]	[23	27]	[154	158]	[154	158]	[77	88]	[109	116]] [2	4	1	6	0	5] [[50	53]	[204	208]	[420	424]	[603	607]	[772	782]	[957	964]] "[['EEEE'	'GYHH'	'2233'	'3344'	'EEEE'	'STQD'	'2233'	'3344']	['EEEEE'	'GYHHS'	'22332'	'33443'	'EEEEE'	'YSKHT'	'22332'	'33443']	['TT...'	'NGTYD'	'ON}}]'	'43334'	'TTT..'	'DYNYK'	'ONO}]'
6B3M_L 0.1146179442741926 1.2192525070097018 0.8157389635316694 [[23	26]	[23	27]	[130	134]	[128	140]	[77	88]	[109	116]] [2	4	1	6	0	5] [[50	53]	[204	208]	[377	381]	[536	543]	[772	782]	[957	964]] "[['EEEE'	'GYHH'	'2233'	'3344'	'EEEE'	'STQD'	'2233'	'3344']	['EEEEE'	'GYHHS'	'22332'	'33443'	'EEEEE'	'YSKHT'	'22332'	'33443']	['EEE.S'	'AKELG'	'133ZU'	'24413'	'EEESS'	'FKDYG'	'133UU'
3JD7_1 0.0365809739772462 2.0749488843054253 0.9790794979079502 [[138	140]	[117	124]	[138	145]	[38	43]	[243	247]	[66	68]] [2	4	1	6	0	5] [[51	53]	[200	207]	[431	438]	[529	534]	[717	721]	[957	959]] "[['EEE'	'THQ'	'233'	'344'	'EEE'	'TQD'	'233'	'344']	['EEEEEEEE'	'TFVITSTQ'	'21//2223'	'32003334'	'EEEEEEEE'	'YFKIYSKH'	'213/2233'	'32403344']	['EEEEEEE.'	'THQIMYVP'	'233/12/}'	'34402303'	'EEEEEEE.'	'GDVIAWNS'	'23//123}'
3M5G_E 0.0018781149071626 5.243578348476631 1.0929203539823011 [[119	121]	[119	122]	[23	42]	[165	170]	[117	126]	[108	114]] [2	4	1	6	0	5] [[51	53]	[205	208]	[430	438]	[573	578]	[721	732]	[977	983]] "[['EEE'	'GKE'	'233'	'344'	'EEE'	'TQD'	'233'	'344']	['EEEE'	'GKES'	'2332'	'3443'	'EEEE'	'SKHT'	'2332'	'3443']	['.EEEE.SS.EEEEES.EEE.'	'GTKVNTLTERGIEVVNATET'	'}23/3}SU]42/3/R]123}'	'33404313453040042343'	'.EEEEEEE.'	'TGDVIAWNS'	'}23//123}'
6NK7_H 0.036878599876726 2.26138748657424 0.8732673267326738 [[337	339]	[327	342]	[306	313]	[349	354]	[383	386]	[237	243]] [2	4	1	6	0	5] [[49	51]	[202	212]	[353	360]	[578	583]	[769	772]	[968	974]] [['EEE'	'KYW'	'322'	'433'	'EEE'	'HST'	'322'	'433']	['EEEETTS..EEEEE..'	'EVTWGNNEPYKYWPQL'	'3/22NOV]}23222]Z'	'4033344433433341'	'EEEEEEEE...'	'KIYSKHTPINL'	'3/223322Y]Z'	'40334433041']	['.EEEEE.S'	'YQEEWVTH'	'}3332/}V'	'34443034'	'.EEEEE.S'	'WNRKRISN'	'}3434/}V'
5CFD_B 0.001625081254454 9.146647369333452 0.6713780918727907 [[107	111]	[79	82]	[150	161]	[30	36]	[158	210]	[140	142]] [2	4	1	6	0	5] [[46	50]	[203	206]	[312	318]	[598	604]	[715	728]	[977	979]] "[['S.EEE'	'GSLNY'	'U}032'	'33143'	'SEEEE'	'SVLHS'	'U/032'	'30143']	['EEEE'	'VTYQ'	'/223'	'0334'	'EEEE'	'IYSK'	'/223'	'0334']	['EEE.SSS.EEEE'	'IWDLGLNSSYNF'	'/23ZUSV}2231'	'034131433342'	'EEEEEEE'	'IYQTSNF'	'/232231'
1FMD_3 0.0013955704034862 9.251100661652712 0.7815442561205268 [[98	100]	[96	102]	[27	31]	[143	155]	[181	187]	[91	94]] [2	4	1	6	0	5] [[50	52]	[198	204]	[330	334]	[539	559]	[709	715]	[959	962]] "[['EEE'	'YTQ'	'223'	'334'	'EEE'	'STQ'	'223'	'334']	['TTEEEEE'	'QYYTQYT'	'ON22322'	'4333433'	'TTEEEEE'	'DGYFKIY'	'ON213/2'	'4332403']	['....P'	'GKVYN'	'}]Y}H'	'34034'	'....P'	'PNITN'	'}]Y}H'
5BQY_F 0.0951166064980576 1.2260878701925988 1.0042372881355934 [[23	26]	[23	26]	[160	163]	[29	34]	[147	166]	[53	57]] [2	4	1	6	0	5] [[50	53]	[204	207]	[297	300]	[545	550]	[764	778]	[960	964]] "[['EEEE'	'GYHH'	'2233'	'3344'	'EEEE'	'STQD'	'2233'	'3344']	['EEEE'	'GYHH'	'2233'	'3344'	'EEEE'	'YSKH'	'2233'	'3344']	['HHHH'	'PKYQ'	'$%$%'	'3434'	'HHHH'	'SETK'	'$%$%'
1QGC_3 0.0013955704034862 9.251100661652712 0.7815442561205268 [[98	100]	[96	102]	[27	31]	[143	155]	[181	187]	[91	94]] [2	4	1	6	0	5] [[50	52]	[198	204]	[330	334]	[539	559]	[709	715]	[959	962]] "[['EEE'	'YTQ'	'223'	'334'	'EEE'	'STQ'	'223'	'334']	['TTEEEEE'	'QYYTQYT'	'ON22322'	'4333433'	'TTEEEEE'	'DGYFKIY'	'ON213/2'	'4332403']	['....P'	'GKVYN'	'}]Y}H'	'34034'	'....P'	'PNITN'	'}]Y}H'
4DJ8_D 0.1079412303911403 1.5333534073170936 0.7357798165137612 [[32	34]	[137	140]	[136	139]	[59	62]	[100	114]	[42	46]] [2	4	1	6	0	5] [[49	51]	[200	203]	[375	378]	[555	558]	[770	779]	[960	964]] "[['EEE'	'EGT'	'322'	'433'	'EEE'	'HST'	'322'	'433']	['EEEE'	'GFEI'	'213/'	'3240'	'EEEE'	'YFKI'	'213/'	'3240']	['SEEE'	'GGFE'	'U213'	'3324'	'SEEE'	'STFK'	'U213'
5E2Z_D 0.0982863319861733 1.1274532417505378 1.0565217391304338 [[23	26]	[23	27]	[154	158]	[154	158]	[77	88]	[109	116]] [2	4	1	6	0	5] [[50	53]	[204	208]	[420	424]	[603	607]	[772	782]	[957	964]] "[['EEEE'	'GYHH'	'2233'	'3344'	'EEEE'	'STQD'	'2233'	'3344']	['EEEEE'	'GYHHS'	'22332'	'33443'	'EEEEE'	'YSKHT'	'22332'	'33443']	['TT...'	'NGTYD'	'ON}}]'	'43334'	'TTT..'	'DYNYK'	'ONO}]'
6B3M_T 0.1104142756658752 1.238073986165091 0.8807157057654069 [[23	26]	[23	27]	[130	134]	[128	140]	[77	88]	[109	116]] [2	4	1	6	0	5] [[50	53]	[204	208]	[377	381]	[536	543]	[772	782]	[957	964]] "[['EEEE'	'GYHH'	'2233'	'3344'	'EEEE'	'STQD'	'2233'	'3344']	['EEEEE'	'GYHHS'	'22332'	'33443'	'EEEEE'	'YSKHT'	'22332'	'33443']	['EEE.S'	'AKELG'	'133ZU'	'24413'	'EEESS'	'FKDYG'	'133UU'
3UBQ_J 0.0965393651635475 1.2846665695854635 0.9465020576131684 [[23	26]	[131	139]	[154	158]	[137	140]	[103	122]	[112	116]] [2	4	1	6	0	5] [[50	53]	[195	202]	[420	424]	[540	543]	[762	781]	[960	964]] "[['EEEE'	'GYHH'	'2233'	'3344'	'EEEE'	'STQD'	'2233'	'3344']	['EEEETTEEE'	'KEIGNGDFE'	'33/2ON313'	'440343424'	'EEETTEEE'	'KNIDGYFK'	'33/ON213'	'44043324']	['TT...'	'NGTYD'	'ON}}]'	'43334'	'TTT..'	'DYNYK'	'ONO}]'
6V0R_D 0.0019386607884457 8.235443246609647 0.6452173913043471 [[289	293]	[448	451]	[438	444]	[445	455]	[340	344]] [2	4	1	0	5] [[49	53]	[202	205]	[322	328]	[719	728]	[960	964]] "[['EEEEE'	'NTPVQ'	'322/3'	'43304'	'EEEEE'	'HSTQD'	'32233'	'43344']	['EEEE'	'NITG'	'3/22'	'4033'	'EEEE'	'KIYS'	'3/22'	'4033']	['PPSEEEE'	'PIQGVIR'	'GDV2//4'	'3043005'	'P.SEEEE'	'PTESIVR'	'G}V2//4'	'3343005']	['EEEEEEEEEEE'	'GVSNITGLILT'	'2/23/220/02'	'30340331013'
5E2Y_B 0.0967530034730383 1.1921114014469678 1.0610021786492363 [[23	26]	[23	27]	[154	158]	[154	158]	[77	88]	[109	116]] [2	4	1	6	0	5] [[50	53]	[204	208]	[420	424]	[603	607]	[772	782]	[957	964]] "[['EEEE'	'GYHH'	'2233'	'3344'	'EEEE'	'STQD'	'2233'	'3344']	['EEEEE'	'GYHHS'	'22332'	'33443'	'EEEEE'	'YSKHT'	'22332'	'33443']	['TT...'	'NGTYD'	'ON}}]'	'43334'	'TTT..'	'DYNYK'	'ONO}]'
5WTH_A 0.0166453874130741 2.475553858355356 1.034408602150538 [[106	108]	[223	226]	[115	121]	[226	231]	[107	112]	[25	27]] [2	4	1	6	0	5] [[49	51]	[198	201]	[380	386]	[592	597]	[716	721]	[973	975]] [['EEE'	'EYT'	'322'	'433'	'EEE'	'HST'	'322'	'433']	['TTEE'	'DSTF'	'ON21'	'4332'	'TTEE'	'DGYF'	'ON21'	'4332']	['SSS.TTS'	'STSNPPH'	'UUU]NNV'	'3334334'	'SSS.TTS'	'YGVSPTK'	'UUR}NNV'
6VYV_E 0.0383155556130413 2.072641884552529 1.052060737527114 [[329	332]	[306	309]	[262	265]	[129	134]	[252	263]	[235	238]] [2	4	1	6	0	5] [[38	41]	[205	208]	[394	397]	[555	560]	[724	736]	[968	971]] [['.SSS'	'WGNN'	'}UVV'	'3344'	'.SSS'	'YPDK'	'}UVV'	'3344']	['EEEE'	'YEEW'	'2332'	'3443'	'EEEE'	'SKHT'	'2332'	'3443']	['EEEE'	'NVTC'	'3/21'	'4032'	'EEEE'	'NVYA'	'3/21'
4BBL_E 0.0671421347265587 7.175718940001946 0.0653153153153149 [[375	377]	[375	381]	[139	142]	[94	97]	[141	154]	[224	228]] [2	4	1	6	0	5] [[49	51]	[206	212]	[297	300]	[593	596]	[761	767]	[957	961]] "[['EEE'	'ESS'	'322'	'433'	'EEE'	'HST'	'322'	'433']	['EEEE...'	'ESSTLEL'	'3222Z]Z'	'4333141'	'EEEE...'	'KHTPINL'	'3322Y]Z'	'4433041']	['HHHH'	'WHSN'	'$%$%'	'3434'	'HHHH'	'SETK'	'$%$%'
5TH0_D 0.0971475925946753 1.4171506138817271 0.8769841269841261 [[32	34]	[137	140]	[136	141]	[133	136]	[100	114]	[114	117]] [2	4	1	6	0	5] [[50	52]	[200	203]	[375	380]	[578	581]	[770	779]	[957	960]] "[['EEE'	'TGQ'	'223'	'334'	'EEE'	'STQ'	'223'	'334']	['EEEE'	'GFEI'	'213/'	'3240'	'EEEE'	'YFKI'	'213/'	'3240']	['SEEEES'	'GGFEIY'	'U213/U'	'332403'	'SEEEES'	'STFKDY'	'U2133U'
6TVF_J 0.1407040494138638 1.519624249399499 0.6832740213523132 [[32	34]	[137	140]	[136	141]	[133	136]	[100	114]	[114	117]] [2	4	1	6	0	5] [[50	52]	[200	203]	[375	380]	[578	581]	[770	779]	[957	960]] "[['EEE'	'TGQ'	'223'	'334'	'EEE'	'STQ'	'223'	'334']	['EEEE'	'YFEI'	'213/'	'3240'	'EEEE'	'YFKI'	'213/'	'3240']	['SEEEES'	'GYFEIY'	'U213/U'	'332403'	'SEEEES'	'STFKDY'	'U2133U'
2WFS_A 0.0671479479529192 7.1757406030197775 0.0644820295983084 [[375	377]	[375	381]	[139	142]	[94	97]	[141	154]	[224	228]] [2	4	1	6	0	5] [[49	51]	[206	212]	[297	300]	[593	596]	[761	767]	[957	961]] "[['EEE'	'ESS'	'322'	'433'	'EEE'	'HST'	'322'	'433']	['EEEE...'	'ESSTLEL'	'3222Z]Z'	'4333141'	'EEEE...'	'KHTPINL'	'3322Y]Z'	'4433041']	['HHHH'	'WHSN'	'$%$%'	'3434'	'HHHH'	'SETK'	'$%$%'
5U7M_G 0.0019454410086596 8.310460110686758 0.6596491228070165 [[289	293]	[448	451]	[445	450]	[445	455]	[340	344]] [2	4	1	0	5] [[49	53]	[202	205]	[311	316]	[719	728]	[960	964]] "[['EEEEE'	'NTPVQ'	'322/3'	'43304'	'EEEEE'	'HSTQD'	'32233'	'43344']	['EEEE'	'NITG'	'3/22'	'4033'	'EEEE'	'KIYS'	'3/22'	'4033']	['EEEEEE'	'PVSNIT'	'2/23/2'	'303403'	'EEEEEE'	'GIYQTS'	'2/2322'	'303433']	['EEEEEEEEEEE'	'PVSNITGLILT'	'2/23/220/02'	'30340331013'
5BQZ_F 0.1022688745213789 1.2142595332390116 1.012765957446808 [[23	26]	[23	26]	[160	163]	[29	34]	[147	166]	[53	57]] [2	4	1	6	0	5] [[50	53]	[204	207]	[297	300]	[545	550]	[764	778]	[960	964]] "[['EEEE'	'GYHH'	'2233'	'3344'	'EEEE'	'STQD'	'2233'	'3344']	['EEEE'	'GYHH'	'2233'	'3344'	'EEEE'	'YSKH'	'2233'	'3344']	['HHHH'	'PKYQ'	'$%$%'	'3434'	'HHHH'	'SETK'	'$%$%'
2YMN_C 0.0692792580658547 7.13978898136546 0.0665163472378804 [[375	377]	[375	381]	[139	142]	[470	486]	[141	154]	[224	228]] [2	4	1	6	0	5] [[49	51]	[206	212]	[297	300]	[519	531]	[761	767]	[957	961]] "[['EEE'	'ESS'	'322'	'433'	'EEE'	'HST'	'322'	'433']	['EEEE...'	'ESSTLEL'	'3222Z]Z'	'4333141'	'EEEE...'	'KHTPINL'	'3322Y]Z'	'4433041']	['HHHH'	'WHSN'	'$%$%'	'3434'	'HHHH'	'SETK'	'$%$%'
2WRG_I 0.1314345787265807 1.0257072865106824 0.9465020576131684 [[527	532]	[654	660]	[654	658]	[577	588]	[609	615]] [4	1	6	0	5] [[195	200]	[420	426]	[603	607]	[772	782]	[957	963]] "[['EETTEE'	'QNEQGS'	'33OO22'	'444433'	'EEETTE'	'KNIDGY'	'33/ON2'	'440433']	['TT.....'	'NGTYDYP'	'ON}}]}}'	'4333433'	'TTT....'	'DYNYKLP'	'ONO}]Z}'	'4343413']	['TT...'	'NGTYD'	'ON}}]'	'43334'	'TT...'	'NTSNQ'	'ON}]]'	'43344']	['HHHHHHHHHHHH'	'IENLNKKVDDGF'	'!%%""%%%!%%$#'	'044144404432'
6VW1_A 0.1124870299012976 7.169810131671672 0.0546265328874022 [[135	137]	[350	352]	[519	524]	[425	431]	[545	572]	[570	573]] [2	4	1	6	0	5] [[39	41]	[228	230]	[295	300]	[601	607]	[744	774]	[977	980]] "[['SSS'	'PDN'	'UVV'	'344'	'SSS'	'PDK'	'UVV'	'344']	['EEE'	'DLG'	'302'	'413'	'EEE'	'DLP'	'302'	'413']	['HHHHHH'	'TLYQFQ'	'$""$%#%'	'313424'	'HHHHHH'	'PLSETK'	'$""$%$%'
6D8B_D 0.122954721121929 1.6611052834240043 0.6953405017921146 [[32	34]	[137	140]	[136	139]	[59	62]	[100	114]	[42	46]] [2	4	1	6	0	5] [[49	51]	[200	203]	[375	378]	[555	558]	[770	779]	[960	964]] "[['EEE'	'EGT'	'322'	'433'	'EEE'	'HST'	'322'	'433']	['EEEE'	'GFEI'	'213/'	'3240'	'EEEE'	'YFKI'	'213/'	'3240']	['SEEE'	'GGFE'	'U213'	'3324'	'SEEE'	'STFK'	'U213'
6B3M_R 0.1103803718419541 1.2365131521920858 0.9915789473684204 [[23	26]	[23	27]	[130	134]	[128	140]	[77	88]	[109	116]] [2	4	1	6	0	5] [[50	53]	[204	208]	[377	381]	[536	543]	[772	782]	[957	964]] "[['EEEE'	'GYHH'	'2233'	'3344'	'EEEE'	'STQD'	'2233'	'3344']	['EEEEE'	'GYHHS'	'22332'	'33443'	'EEEEE'	'YSKHT'	'22332'	'33443']	['EEE.S'	'AKELG'	'133ZU'	'24413'	'EEESS'	'FKDYG'	'133UU'
6B3M_B 0.1099649119120343 1.2387702447961535 0.9915789473684204 [[23	26]	[23	27]	[130	134]	[128	140]	[77	88]	[109	116]] [2	4	1	6	0	5] [[50	53]	[204	208]	[377	381]	[536	543]	[772	782]	[957	964]] "[['EEEE'	'GYHH'	'2233'	'3344'	'EEEE'	'STQD'	'2233'	'3344']	['EEEEE'	'GYHHS'	'22332'	'33443'	'EEEEE'	'YSKHT'	'22332'	'33443']	['EEE.S'	'AKELG'	'133ZU'	'24413'	'EEESS'	'FKDYG'	'133UU'
1TKD_A 0.0530357160783088 8.909420301537521 0.0613107822410148 [[575	578]	[575	577]	[99	106]	[21	24]	[19	34]	[609	615]] [2	4	1	6	0	5] [[49	52]	[207	209]	[420	427]	[596	599]	[717	724]	[958	964]] "[['EEEE'	'ESSQ'	'3223'	'4334'	'EEEE'	'HSTQ'	'3223'	'4334']	['EEE'	'ESS'	'322'	'433'	'EEE'	'HTP'	'322'	'433']	['TTTS...T'	'HSNLKDTD'	'ONOS]]}O'	'43414434'	'TTT....T'	'DYNYKLPD'	'ONO}]Z}O'
4QY2_D 0.1288611247683495 1.5678015908069196 0.7294332723948809 [[355	357]	[460	463]	[459	464]	[456	459]	[423	437]	[437	440]] [2	4	1	6	0	5] [[50	52]	[200	203]	[375	380]	[578	581]	[770	779]	[957	960]] "[['EEE'	'TGQ'	'223'	'334'	'EEE'	'STQ'	'223'	'334']	['EEEE'	'GFEI'	'213/'	'3240'	'EEEE'	'YFKI'	'213/'	'3240']	['SEEEES'	'GGFEIY'	'U213/U'	'332403'	'SEEEES'	'STFKDY'	'U2133U'
6TVF_D 0.1403178977419493 1.476716469515283 0.732600732600732 [[32	34]	[137	140]	[136	141]	[133	136]	[100	114]	[114	117]] [2	4	1	6	0	5] [[50	52]	[200	203]	[375	380]	[578	581]	[770	779]	[957	960]] "[['EEE'	'TGQ'	'223'	'334'	'EEE'	'STQ'	'223'	'334']	['EEEE'	'GFEI'	'213/'	'3240'	'EEEE'	'YFKI'	'213/'	'3240']	['SEEEES'	'GGFEIY'	'U213/U'	'332403'	'SEEEES'	'STFKDY'	'U2133U'
4H32_L 0.1262405719243557 1.490037918825732 0.7551020408163269 [[351	354]	[351	354]	[420	425]	[458	464]	[496	500]	[499	503]] [2	4	1	6	0	5] [[50	53]	[204	207]	[295	300]	[575	581]	[772	776]	[978	982]] "[['EEEE'	'GYHH'	'2233'	'3344'	'EEEE'	'STQD'	'2233'	'3344']	['EEEE'	'GYHH'	'2233'	'3344'	'EEEE'	'YSKH'	'2233'	'3344']	['HHHHHH'	'WSYNTE'	'$$$%$%'	'333434'	'HHHHHH'	'PLSETK'	'$""$%$%'
4DJ6_D 0.1256796032330059 1.6886246336166328 0.701438848920863 [[32	34]	[137	140]	[136	139]	[59	62]	[100	114]	[42	46]] [2	4	1	6	0	5] [[49	51]	[200	203]	[375	378]	[555	558]	[770	779]	[960	964]] "[['EEE'	'EGT'	'322'	'433'	'EEE'	'HST'	'322'	'433']	['EEEE'	'GFEI'	'213/'	'3240'	'EEEE'	'YFKI'	'213/'	'3240']	['SEEE'	'GGFE'	'U213'	'3324'	'SEEE'	'STFK'	'U213'
2WRG_K 0.1432178757128703 1.0250305605359815 0.9626556016597508 [[527	532]	[654	660]	[654	658]	[577	588]	[609	615]] [4	1	6	0	5] [[195	200]	[420	426]	[603	607]	[772	782]	[957	963]] "[['EETTEE'	'QNEQGS'	'33OO22'	'444433'	'EEETTE'	'KNIDGY'	'33/ON2'	'440433']	['TT.....'	'NGTYDYP'	'ON}}]}}'	'4333433'	'TTT....'	'DYNYKLP'	'ONO}]Z}'	'4343413']	['TT...'	'NGTYD'	'ON}}]'	'43334'	'TT...'	'NTSNQ'	'ON}]]'	'43344']	['HHHHHHHHHHHH'	'IENLNKKVDDGF'	'!%%""%%%!%%$#'	'044144404432'
3UBJ_J 0.1098308928229739 1.3047140396978938 0.9667359667359664 [[23	26]	[131	139]	[158	164]	[137	140]	[103	122]	[112	116]] [2	4	1	6	0	5] [[50	53]	[195	202]	[364	370]	[540	543]	[762	781]	[960	964]] "[['EEEE'	'GYHH'	'2233'	'3344'	'EEEE'	'STQD'	'2233'	'3344']	['EEEETTEEE'	'KEIGNGDFE'	'33/2ON313'	'440343424'	'EEETTEEE'	'KNIDGYFK'	'33/ON213'	'44043324']	['.HHHHHH'	'DYPKYSE'	']$$%$$%'	'4334334'	'.HHHHHH'	'DYSVLYN'	']$$!""$%'
6D8D_D 0.1314338593143878 1.0600028555081176 1.012765957446808 [[137	140]	[136	139]	[59	62]	[100	114]	[73	77]] [4	1	6	0	5] [[200	203]	[375	378]	[555	558]	[770	779]	[976	980]] "[['EEEE'	'GFEI'	'213/'	'3240'	'EEEE'	'YFKI'	'213/'	'3240']	['SEEE'	'GGFE'	'U213'	'3324'	'SEEE'	'STFK'	'U213'	'3324']	['....'	'TNQQ'	'}]]]'	'3444'	'....'	'SNKK'	'}]]]'	'3444']	['HHHHHHHHHHHHHHH'	'IAMENQHTIDLADSE'	'!##%%%%$!%""#%$%'	'022444430412434'
6TWV_F 0.1511034666173123 1.5679581361595512 0.6802841918294842 [[32	34]	[137	140]	[136	141]	[133	136]	[100	114]	[114	117]] [2	4	1	6	0	5] [[50	52]	[200	203]	[375	380]	[578	581]	[770	779]	[957	960]] "[['EEE'	'TGQ'	'223'	'334'	'EEE'	'STQ'	'223'	'334']	['EEEE'	'GFEI'	'213/'	'3240'	'EEEE'	'YFKI'	'213/'	'3240']	['SEEEES'	'GGFEIY'	'U213/U'	'332403'	'SEEEES'	'STFKDY'	'U2133U'
5E30_D 0.0982907228452506 1.291635033697477 1.083700440528633 [[23	26]	[23	27]	[154	158]	[154	158]	[77	88]	[109	116]] [2	4	1	6	0	5] [[50	53]	[204	208]	[420	424]	[603	607]	[772	782]	[957	964]] "[['EEEE'	'GYHH'	'2233'	'3344'	'EEEE'	'STQD'	'2233'	'3344']	['EEEEE'	'GYHHS'	'22332'	'33443'	'EEEEE'	'YSKHT'	'22332'	'33443']	['TT...'	'NGTYD'	'ON}}]'	'43334'	'TTT..'	'DYNYK'	'ONO}]'
6D7U_D 0.1288980333888197 1.654036627989382 0.7106690777576847 [[32	34]	[137	140]	[136	139]	[59	62]	[100	114]	[42	46]] [2	4	1	6	0	5] [[49	51]	[200	203]	[375	378]	[555	558]	[770	779]	[960	964]] "[['EEE'	'EGT'	'322'	'433'	'EEE'	'HST'	'322'	'433']	['EEEE'	'GFEI'	'213/'	'3240'	'EEEE'	'YFKI'	'213/'	'3240']	['SEEE'	'GGFE'	'U213'	'3324'	'SEEE'	'STFK'	'U213'
6Y5W_B 0.0468274344351414 1.6689246492335368 2.296167247386758 [[802	807]	[798	805]	[781	798]	[1018	1022]	[792	801]	[766	768]] [2	4	1	6	0	5] [[48	53]	[202	209]	[274	290]	[547	551]	[719	728]	[967	969]] [['EEEEEE'	'LKYTRK'	'032243'	'143354'	'EEEEEE'	'LHSTQD'	'032233'	'143344']	['EEEEEEEE'	'KIISLKYT'	'3//20322'	'40031433'	'EEEEEEEE'	'KIYSKHTP'	'3/223322'	'40334433']	['EEEEEEEEEEEEEEEEEE'	'TALGVYLDKLKSVGKAYK'	'2102/2033032/23123'	'321303144143034234'	'EEEEEE.TTS.EEEEEE'	'TFLLKYNENGTITDAVD'	'210032]OOU}/231/3'
4CYV_D 0.147937345858706 1.509482004771301 0.732600732600732 [[32	34]	[137	140]	[136	141]	[133	136]	[100	114]	[114	117]] [2	4	1	6	0	5] [[50	52]	[200	203]	[375	380]	[578	581]	[770	779]	[957	960]] "[['EEE'	'TGQ'	'223'	'334'	'EEE'	'STQ'	'223'	'334']	['EEEE'	'GFEI'	'213/'	'3240'	'EEEE'	'YFKI'	'213/'	'3240']	['SEEEES'	'GGFEIY'	'U213/U'	'332403'	'SEEEES'	'STFKDY'	'U2133U'
6D7C_J 0.1370564209026317 1.1454730321519402 1.0084925690021227 [[137	140]	[136	139]	[60	66]	[100	114]	[73	77]] [4	1	6	0	5] [[200	203]	[375	378]	[528	534]	[770	779]	[976	980]] "[['EEEE'	'YFEI'	'213/'	'3240'	'EEEE'	'YFKI'	'213/'	'3240']	['SEEE'	'GYFE'	'U213'	'3324'	'SEEE'	'STFK'	'U213'	'3324']	['..EE...'	'NQQFELI'	']]31]ZY'	'4442410'	'.......'	'KKSTNLV'	']]}}]ZY'	'4433410']	['HHHHHHHHHHHHHHH'	'VAMENQHTIDLADSE'	'!##%%%%$!%""#%$%'	'022444430412434'
4WSX_H 0.1127296641382948 1.6417270523601226 0.7518518518518507 [[32	34]	[137	140]	[136	141]	[133	136]	[100	114]	[114	117]] [2	4	1	6	0	5] [[50	52]	[200	203]	[375	380]	[578	581]	[770	779]	[957	960]] "[['EEE'	'TGQ'	'223'	'334'	'EEE'	'STQ'	'223'	'334']	['EEEE'	'SFEI'	'213/'	'3240'	'EEEE'	'YFKI'	'213/'	'3240']	['SEEEES'	'GSFEIY'	'U213/U'	'332403'	'SEEEES'	'STFKDY'	'U2133U'
6TWH_D 0.1476728585579778 1.607468735207762 0.7075812274368225 [[32	34]	[137	140]	[136	141]	[133	136]	[100	114]	[114	117]] [2	4	1	6	0	5] [[50	52]	[200	203]	[375	380]	[578	581]	[770	779]	[957	960]] "[['EEE'	'TGQ'	'223'	'334'	'EEE'	'STQ'	'223'	'334']	['EEEE'	'GFEI'	'213/'	'3240'	'EEEE'	'YFKI'	'213/'	'3240']	['SEEEES'	'GGFEIY'	'U213/U'	'332403'	'SEEEES'	'STFKDY'	'U2133U'
7C9V_A 0.0854083231014696 2.4482655795475354 0.561056105610561 [[142	144]	[121	128]	[142	149]	[38	43]	[247	251]	[206	208]] [2	4	1	6	0	5] [[51	53]	[200	207]	[431	438]	[529	534]	[717	721]	[974	976]] [['EEE'	'THQ'	'233'	'344'	'EEE'	'TQD'	'233'	'344']	['EEEEEEEE'	'TFVITSSQ'	'21//2223'	'32003334'	'EEEEEEEE'	'YFKIYSKH'	'213/2233'	'32403344']	['EEEEEEE.'	'THQVMYVP'	'233/12/}'	'34402303'	'EEEEEEE.'	'GDVIAWNS'	'23//123}'
6TVF_H 0.1392830009290149 1.5836491904062633 0.7357798165137612 [[32	34]	[137	140]	[136	141]	[133	136]	[100	114]	[114	117]] [2	4	1	6	0	5] [[50	52]	[200	203]	[375	380]	[578	581]	[770	779]	[957	960]] "[['EEE'	'TGQ'	'223'	'334'	'EEE'	'STQ'	'223'	'334']	['EEEE'	'SFEI'	'213/'	'3240'	'EEEE'	'YFKI'	'213/'	'3240']	['SEEEES'	'GSFEIY'	'U213/U'	'332403'	'SEEEES'	'STFKDY'	'U2133U'
6ZN5_S 0.1119530008326886 1.1276891557248685 1.5159574468085095 [[115	118]	[123	126]	[43	46]	[117	119]	[74	79]	[104	107]] [2	4	1	6	0	5] [[46	49]	[217	220]	[438	441]	[585	587]	[774	779]	[957	960]] "[['SSEE'	'SNLQ'	'UV03'	'3414'	'SEEE'	'SVLH'	'U/03'	'3014']	['PSS.'	'TVGM'	'GRU['	'3032'	'PPS.'	'PQGF'	'GHU['	'3432']	['.TTT'	'SKKL'	'}OOL'	'3441'	'.TTT'	'SNNL'	'}OOL'
4WSX_D 0.1134726548219373 1.6499841314477683 0.7551020408163269 [[32	34]	[137	140]	[136	141]	[133	136]	[100	114]	[114	117]] [2	4	1	6	0	5] [[50	52]	[200	203]	[375	380]	[578	581]	[770	779]	[957	960]] "[['EEE'	'TGQ'	'223'	'334'	'EEE'	'STQ'	'223'	'334']	['EEEE'	'GFEI'	'213/'	'3240'	'EEEE'	'YFKI'	'213/'	'3240']	['SEEEES'	'GGFEIY'	'U213/U'	'332403'	'SEEEES'	'STFKDY'	'U2133U'
3UBQ_F 0.0979686215163381 1.3969103585740157 1.0745614035087725 [[23	26]	[131	139]	[132	138]	[31	34]	[103	122]	[112	116]] [2	4	1	6	0	5] [[50	53]	[195	202]	[394	400]	[547	550]	[762	781]	[960	964]] "[['EEEE'	'GYHH'	'2233'	'3344'	'EEEE'	'STQD'	'2233'	'3344']	['EEEETTEEE'	'KEIGNGPFE'	'33/2ON213'	'440343324'	'EEETTEEE'	'KNIDGYFK'	'33/ON213'	'44043324']	['EEETTEE'	'EIGNGPF'	'3/2ON21'	'4034332'	'EEEEEEE'	'NVYADSF'	'3/21321'
3UBJ_F 0.0975359653407344 1.395298917550898 1.0929203539823011 [[23	26]	[131	139]	[132	138]	[31	34]	[103	122]	[112	116]] [2	4	1	6	0	5] [[50	53]	[195	202]	[394	400]	[547	550]	[762	781]	[960	964]] "[['EEEE'	'GYHH'	'2233'	'3344'	'EEEE'	'STQD'	'2233'	'3344']	['EEEETTEEE'	'KEIGNGPFE'	'33/2ON213'	'440343324'	'EEETTEEE'	'KNIDGYFK'	'33/ON213'	'44043324']	['EEETTEE'	'EIGNGPF'	'3/2ON21'	'4034332'	'EEEEEEE'	'NVYADSF'	'3/21321'
5BNY_F 0.110885368832039 1.3301106358837054 1.0476190476190474 [[23	26]	[23	26]	[160	163]	[29	34]	[147	173]	[53	57]] [2	4	1	6	0	5] [[50	53]	[204	207]	[297	300]	[545	550]	[764	781]	[960	964]] "[['EEEE'	'GYHH'	'2233'	'3344'	'EEEE'	'STQD'	'2233'	'3344']	['EEEE'	'GYHH'	'2233'	'3344'	'EEEE'	'YSKH'	'2233'	'3344']	['HHHH'	'PKYQ'	'$%$%'	'3434'	'HHHH'	'SETK'	'$%$%'
1AL0_F 0.0370219008823326 2.2906324831332574 1.1847575057736717 [[267	270]	[267	271]	[175	184]	[251	256]	[407	413]	[228	230]] [2	4	1	6	0	5] [[50	53]	[204	208]	[421	430]	[600	605]	[717	723]	[968	970]] [['EEEE'	'TYKH'	'2233'	'3344'	'EEEE'	'STQD'	'2233'	'3344']	['EEEEE'	'TYKHS'	'22332'	'33443'	'EEEEE'	'YSKHT'	'22332'	'33443']	['TT..S.....'	'PETELSRQMT'	'NO}]S}^][}'	'3434135423'	'TT....TT..'	'YNYKLPDDFT'	'NO}]Z}OO[}'
4DJ7_D 0.1358770919746754 1.6644137768438865 0.7294332723948809 [[32	34]	[137	140]	[136	139]	[60	62]	[100	114]	[42	46]] [2	4	1	6	0	5] [[49	51]	[200	203]	[375	378]	[556	558]	[770	779]	[960	964]] "[['EEE'	'EGT'	'322'	'433'	'EEE'	'HST'	'322'	'433']	['EEEE'	'GFEI'	'213/'	'3240'	'EEEE'	'YFKI'	'213/'	'3240']	['SEEE'	'GGFE'	'U213'	'3324'	'SEEE'	'STFK'	'U213'
3LZG_H 0.1070770062847012 1.3820728421528663 1.0745614035087725 [[23	26]	[131	139]	[132	138]	[154	158]	[103	122]	[112	116]] [2	4	1	6	0	5] [[50	53]	[195	202]	[394	400]	[603	607]	[762	781]	[960	964]] "[['EEEE'	'GYHH'	'2233'	'3344'	'EEEE'	'STQD'	'2233'	'3344']	['EEEETTEEE'	'KEIGNGSFE'	'33/2ON213'	'440343324'	'EEETTEEE'	'KNIDGYFK'	'33/ON213'	'44043324']	['EEETTEE'	'EIGNGSF'	'3/2ON21'	'4034332'	'EEEEEEE'	'NVYADSF'	'3/21321'
6TVR_J 0.1511820879683744 1.5831845299001697 0.713768115942029 [[32	34]	[137	140]	[136	141]	[133	136]	[100	114]	[114	117]] [2	4	1	6	0	5] [[50	52]	[200	203]	[375	380]	[578	581]	[770	779]	[957	960]] "[['EEE'	'TGQ'	'223'	'334'	'EEE'	'STQ'	'223'	'334']	['EEEE'	'YFEI'	'213/'	'3240'	'EEEE'	'YFKI'	'213/'	'3240']	['SEEEES'	'GYFEIY'	'U213/U'	'332403'	'SEEEES'	'STFKDY'	'U2133U'
4WSX_R 0.1124249017483864 1.6286083395780495 0.8192307692307688 [[32	34]	[137	140]	[136	141]	[133	136]	[100	114]	[114	117]] [2	4	1	6	0	5] [[50	52]	[200	203]	[375	380]	[578	581]	[770	779]	[957	960]] "[['EEE'	'TGQ'	'223'	'334'	'EEE'	'STQ'	'223'	'334']	['EEEE'	'WFEI'	'213/'	'3240'	'EEEE'	'YFKI'	'213/'	'3240']	['SEEEES'	'GWFEIY'	'U213/U'	'332403'	'SEEEES'	'STFKDY'	'U2133U'
4BH0_D 0.1173705709798027 1.4500565175584377 0.9465020576131684 [[23	26]	[23	27]	[136	141]	[128	140]	[77	88]	[109	116]] [2	4	1	6	0	5] [[50	53]	[204	208]	[375	380]	[536	543]	[772	782]	[957	964]] "[['EEEE'	'GYHH'	'2233'	'3344'	'EEEE'	'STQD'	'2233'	'3344']	['EEEEE'	'GYHHS'	'22332'	'33443'	'EEEEE'	'YSKHT'	'22332'	'33443']	['SEEEES'	'GGFEFY'	'U2131U'	'332423'	'SEEEES'	'STFKDY'	'U2133U'
3LZG_J 0.113543548370027 1.364871780687654 1.034408602150538 [[23	26]	[131	139]	[132	138]	[31	34]	[103	122]	[112	116]] [2	4	1	6	0	5] [[50	53]	[195	202]	[394	400]	[547	550]	[762	781]	[960	964]] "[['EEEE'	'GYHH'	'2233'	'3344'	'EEEE'	'STQD'	'2233'	'3344']	['EEEETTEEE'	'KEIGNGYFE'	'33/2ON213'	'440343324'	'EEETTEEE'	'KNIDGYFK'	'33/ON213'	'44043324']	['EEETTEE'	'EIGNGYF'	'3/2ON21'	'4034332'	'EEEEEEE'	'NVYADSF'	'3/21321'
4CZ0_D 0.1393209113471387 1.44323529849825 0.8549019607843138 [[32	34]	[137	140]	[136	141]	[133	136]	[100	114]	[146	150]] [2	4	1	6	0	5] [[50	52]	[200	203]	[375	380]	[578	581]	[770	779]	[960	964]] "[['EEE'	'TGQ'	'223'	'334'	'EEE'	'STQ'	'223'	'334']	['EEEE'	'GFEI'	'213/'	'3240'	'EEEE'	'YFKI'	'213/'	'3240']	['SEEEES'	'GGFEIY'	'U213/U'	'332403'	'SEEEES'	'STFKDY'	'U2133U'
4QY0_D 0.131015302202607 1.6396657043902525 0.7518518518518507 [[355	357]	[460	463]	[459	464]	[456	459]	[423	437]	[437	440]] [2	4	1	6	0	5] [[50	52]	[200	203]	[375	380]	[578	581]	[770	779]	[957	960]] "[['EEE'	'TGQ'	'223'	'334'	'EEE'	'STQ'	'223'	'334']	['EEEE'	'GFEI'	'213/'	'3240'	'EEEE'	'YFKI'	'213/'	'3240']	['SEEEES'	'GGFEIY'	'U213/U'	'332403'	'SEEEES'	'STFKDY'	'U2133U'
3GW6_D 0.029213968246723 2.325542737518988 2.0127388535031847 [[1014	1017]	[1029	1033]	[993	999]	[1013	1022]	[1014	1023]	[958	962]] [2	4	1	6	0	5] [[50	53]	[205	209]	[431	437]	[547	554]	[715	726]	[976	980]] "[['EEEE'	'TTEE'	'2233'	'3344'	'EEEE'	'STQD'	'2233'	'3344']	['EEEEE'	'GEEWG'	'23322'	'34433'	'EEEEE'	'SKHTP'	'23322'	'34433']	['EEEEEEE'	'TDTVFSH'	'232/123'	'3430234'	'EEEEEEE'	'GDVIAWN'	'23//123'
6TJY_H 0.1476356074594473 1.7280109863258273 0.7045045045045042 [[32	34]	[137	140]	[136	141]	[133	136]	[100	114]	[114	117]] [2	4	1	6	0	5] [[50	52]	[200	203]	[375	380]	[578	581]	[770	779]	[957	960]] "[['EEE'	'TGQ'	'223'	'334'	'EEE'	'STQ'	'223'	'334']	['EEEE'	'SFEI'	'213/'	'3240'	'EEEE'	'YFKI'	'213/'	'3240']	['SEEEES'	'GSFEIY'	'U213/U'	'332403'	'SEEEES'	'STFKDY'	'U2133U'
4QY1_H 0.144972754290839 1.512717062861614 0.8019047619047617 [[355	357]	[460	463]	[459	464]	[456	459]	[423	437]	[437	440]] [2	4	1	6	0	5] [[50	52]	[200	203]	[375	380]	[578	581]	[770	779]	[957	960]] "[['EEE'	'TGQ'	'223'	'334'	'EEE'	'STQ'	'223'	'334']	['EEEE'	'SFEI'	'213/'	'3240'	'EEEE'	'YFKI'	'213/'	'3240']	['SEEEES'	'GSFEIY'	'U213/U'	'332403'	'SEEEES'	'STFKDY'	'U2133U'
6TVD_H 0.1437652775660852 1.5892181575622737 0.7518518518518507 [[32	34]	[137	140]	[136	141]	[133	136]	[100	114]	[114	117]] [2	4	1	6	0	5] [[50	52]	[200	203]	[375	380]	[578	581]	[770	779]	[957	960]] "[['EEE'	'TGQ'	'223'	'334'	'EEE'	'STQ'	'223'	'334']	['EEEE'	'SFEI'	'213/'	'3240'	'EEEE'	'YFKI'	'213/'	'3240']	['SEEEES'	'GSFEIY'	'U213/U'	'332403'	'SEEEES'	'STFKDY'	'U2133U'
4LKG_D 0.1489057294140326 1.7143323461038324 0.7045045045045042 [[353	355]	[458	461]	[457	460]	[380	383]	[421	435]	[394	398]] [2	4	1	6	0	5] [[49	51]	[200	203]	[375	378]	[555	558]	[770	779]	[976	980]] "[['EEE'	'EGT'	'322'	'433'	'EEE'	'HST'	'322'	'433']	['EEEE'	'GFEI'	'213/'	'3240'	'EEEE'	'YFKI'	'213/'	'3240']	['SEEE'	'GGFE'	'U213'	'3324'	'SEEE'	'STFK'	'U213'
4CYW_D 0.1507589967716514 1.493899590289928 0.7815442561205268 [[32	34]	[137	140]	[136	141]	[133	136]	[100	114]	[114	117]] [2	4	1	6	0	5] [[50	52]	[200	203]	[375	380]	[578	581]	[770	779]	[957	960]] "[['EEE'	'TGQ'	'223'	'334'	'EEE'	'STQ'	'223'	'334']	['EEEE'	'GFEI'	'213/'	'3240'	'EEEE'	'YFKI'	'213/'	'3240']	['SEEEES'	'GGFEIY'	'U213/U'	'332403'	'SEEEES'	'STFKDY'	'U2133U'
4XQ5_D 0.1420577803930456 1.4692018176520103 0.8658777120315571 [[32	34]	[137	140]	[136	141]	[133	136]	[100	114]	[114	117]] [2	4	1	6	0	5] [[50	52]	[200	203]	[375	380]	[578	581]	[770	779]	[957	960]] "[['EEE'	'TGQ'	'223'	'334'	'EEE'	'STQ'	'223'	'334']	['EEEE'	'GFEI'	'213/'	'3240'	'EEEE'	'YFKI'	'213/'	'3240']	['SEEEES'	'GGFEIY'	'U213/U'	'332403'	'SEEEES'	'STFKDY'	'U2133U'
6TWS_B 0.1496741876861084 1.737990381412034 0.7045045045045042 [[32	34]	[137	140]	[136	141]	[133	136]	[100	114]	[114	117]] [2	4	1	6	0	5] [[50	52]	[200	203]	[375	380]	[578	581]	[770	779]	[957	960]] "[['EEE'	'TGQ'	'223'	'334'	'EEE'	'STQ'	'223'	'334']	['EEEE'	'GFEI'	'213/'	'3240'	'EEEE'	'YFKI'	'213/'	'3240']	['SEEEES'	'GGFEIY'	'U213/U'	'332403'	'SEEEES'	'STFKDY'	'U2133U'
4FQV_D 0.1270149206326193 1.6927122861762631 0.7781954887218039 [[32	34]	[137	140]	[136	139]	[59	62]	[100	114]	[42	46]] [2	4	1	6	0	5] [[49	51]	[200	203]	[375	378]	[555	558]	[770	779]	[960	964]] "[['EEE'	'EGT'	'322'	'433'	'EEE'	'HST'	'322'	'433']	['EEEE'	'GFEI'	'213/'	'3240'	'EEEE'	'YFKI'	'213/'	'3240']	['SEEE'	'GGFE'	'U213'	'3324'	'SEEE'	'STFK'	'U213'
6TWV_B 0.1501553336235865 1.5306191122695711 0.7849056603773581 [[32	34]	[137	140]	[136	141]	[133	136]	[100	114]	[114	117]] [2	4	1	6	0	5] [[50	52]	[200	203]	[375	380]	[578	581]	[770	779]	[957	960]] "[['EEE'	'TGQ'	'223'	'334'	'EEE'	'STQ'	'223'	'334']	['EEEE'	'SFEI'	'213/'	'3240'	'EEEE'	'YFKI'	'213/'	'3240']	['SEEEES'	'GSFEIY'	'U213/U'	'332403'	'SEEEES'	'STFKDY'	'U2133U'
6P4H_S 0.098711386982343 1.4436541790014314 1.463541666666666 [[115	118]	[100	103]	[117	119]	[44	51]	[104	107]] [2	1	6	0	5] [[46	49]	[297	300]	[585	587]	[775	782]	[957	960]] "[['SSEE'	'SNLQ'	'UV03'	'3414'	'SEEE'	'SVLH'	'U/03'	'3014']	['HHHH'	'PDTK'	'$%$%'	'3434'	'HHHH'	'SETK'	'$%$%'	'3434']	['EEE'	'LQV'	'03/'	'140'	'EEE'	'LDI'	'03/'	'140']	['HHHHHHHH'	'KKLRNKIA'	'%%""&%%!#'	'44154402'
5THB_D 0.1488737881997545 1.49614172681447 0.844054580896686 [[32	34]	[137	140]	[136	141]	[133	136]	[100	114]	[114	117]] [2	4	1	6	0	5] [[50	52]	[200	203]	[375	380]	[578	581]	[770	779]	[957	960]] "[['EEE'	'TGQ'	'223'	'334'	'EEE'	'STQ'	'223'	'334']	['EEEE'	'GFEI'	'213/'	'3240'	'EEEE'	'YFKI'	'213/'	'3240']	['SEEEES'	'GGFEIY'	'U213/U'	'332403'	'SEEEES'	'STFKDY'	'U2133U'
6TVR_H 0.1503394790875311 1.6091470036640605 0.745387453874538 [[32	34]	[137	140]	[136	141]	[133	136]	[100	114]	[114	117]] [2	4	1	6	0	5] [[50	52]	[200	203]	[375	380]	[578	581]	[770	779]	[957	960]] "[['EEE'	'TGQ'	'223'	'334'	'EEE'	'STQ'	'223'	'334']	['EEEE'	'SFEI'	'213/'	'3240'	'EEEE'	'YFKI'	'213/'	'3240']	['SEEEES'	'GSFEIY'	'U213/U'	'332403'	'SEEEES'	'STFKDY'	'U2133U'
6TVR_D 0.1501618007176418 1.5792665295048594 0.7583643122676575 [[32	34]	[137	140]	[136	141]	[133	136]	[100	114]	[114	117]] [2	4	1	6	0	5] [[50	52]	[200	203]	[375	380]	[578	581]	[770	779]	[957	960]] "[['EEE'	'TGQ'	'223'	'334'	'EEE'	'STQ'	'223'	'334']	['EEEE'	'GFEI'	'213/'	'3240'	'EEEE'	'YFKI'	'213/'	'3240']	['SEEEES'	'GGFEIY'	'U213/U'	'332403'	'SEEEES'	'STFKDY'	'U2133U'
1H38_B 0.0907342463457931 1.983871206306504 0.8658777120315571 [[606	608]	[711	715]	[598	610]	[601	604]	[481	490]	[694	699]] [2	4	1	6	0	5] [[51	53]	[195	199]	[279	290]	[603	606]	[771	782]	[957	962]] "[['EEE'	'SEK'	'233'	'344'	'EEE'	'TQD'	'233'	'344']	['EETTT'	'KDKKT'	'33OON'	'44443'	'EEETT'	'KNIDG'	'33/ON'	'44043']	['E.TTT..EEEEEE'	'TDENTGEISEKVK'	'2]OON}]/233/3'	'3444334034404'	'E.TTS.EEEEEE'	'YNENGTITDAVD'	'2]OOU}/231/3'
4BH0_F 0.1223335485035018 1.5380638417650916 0.974947807933194 [[23	26]	[23	27]	[130	134]	[128	140]	[77	88]	[109	116]] [2	4	1	6	0	5] [[50	53]	[204	208]	[377	381]	[536	543]	[772	782]	[957	964]] "[['EEEE'	'GYHH'	'2233'	'3344'	'EEEE'	'STQD'	'2233'	'3344']	['EEEEE'	'GYHHS'	'22332'	'33443'	'EEEEE'	'YSKHT'	'22332'	'33443']	['EEE.S'	'AKELG'	'133ZU'	'24413'	'EEESS'	'FKDYG'	'133UU'
5TH1_D 0.1493082824907859 1.50607990429307 0.8404669260700393 [[32	34]	[137	140]	[136	141]	[133	136]	[100	114]	[114	117]] [2	4	1	6	0	5] [[50	52]	[200	203]	[375	380]	[578	581]	[770	779]	[957	960]] "[['EEE'	'TGQ'	'223'	'334'	'EEE'	'STQ'	'223'	'334']	['EEEE'	'GFEI'	'213/'	'3240'	'EEEE'	'YFKI'	'213/'	'3240']	['SEEEES'	'GGFEIY'	'U213/U'	'332403'	'SEEEES'	'STFKDY'	'U2133U'
4WSX_J 0.1151728435330442 1.7499607365850394 0.8192307692307688 [[32	34]	[137	140]	[136	139]	[133	136]	[100	114]	[114	117]] [2	4	1	6	0	5] [[50	52]	[200	203]	[375	378]	[578	581]	[770	779]	[957	960]] "[['EEE'	'TGQ'	'223'	'334'	'EEE'	'STQ'	'223'	'334']	['EEEE'	'YFEI'	'213/'	'3240'	'EEEE'	'YFKI'	'213/'	'3240']	['SEEE'	'GYFE'	'U213'	'3324'	'SEEE'	'STFK'	'U213'
6TJY_D 0.1460764163997031 1.6883214791815833 0.7518518518518507 [[32	34]	[137	140]	[136	141]	[133	136]	[100	114]	[114	117]] [2	4	1	6	0	5] [[50	52]	[200	203]	[375	380]	[578	581]	[770	779]	[957	960]] "[['EEE'	'TGQ'	'223'	'334'	'EEE'	'STQ'	'223'	'334']	['EEEE'	'GFEI'	'213/'	'3240'	'EEEE'	'YFKI'	'213/'	'3240']	['SEEEES'	'GGFEIY'	'U213/U'	'332403'	'SEEEES'	'STFKDY'	'U2133U'
6II4_D 0.1645339332346539 1.961679374531568 0.6282271944922548 [[32	34]	[137	140]	[136	139]	[156	160]	[100	114]	[46	50]] [2	4	1	6	0	5] [[49	51]	[200	203]	[375	378]	[600	604]	[770	779]	[978	982]] "[['EEE'	'EGT'	'322'	'433'	'EEE'	'HST'	'322'	'433']	['EEEE'	'GFEI'	'213/'	'3240'	'EEEE'	'YFKI'	'213/'	'3240']	['SEEE'	'GGFE'	'U213'	'3324'	'SEEE'	'STFK'	'U213'
4WSX_V 0.1141239708935379 1.7874713048130917 0.8368932038834942 [[134	138]	[32	34]	[32	35]	[133	140]	[100	114]	[114	117]] [2	4	1	6	0	5] [[39	43]	[204	206]	[315	318]	[578	587]	[770	779]	[957	960]] "[['SSSEE'	'GKGIF'	'UVU/1'	'34302'	'SSSEE'	'PDKVF'	'UVV/1'	'34402']	['EEE'	'TGQ'	'223'	'334'	'EEE'	'YSK'	'223'	'334']	['EEEE'	'TGQA'	'2231'	'3342'	'EEEE'	'TSNF'	'2231'
6M3W_C 0.054432159196431 2.072399063445552 1.3129584352078243 [[1098	1106]	[1050	1054]	[689	700]	[688	752]	[939	946]] [2	4	1	0	5] [[38	46]	[203	207]	[307	318]	[706	770]	[957	964]] "[['.SSSEE..S'	'TTDNTFVSG'	'}UVV21Y}U'	'334432033'	'.SSSEE..S'	'YPDKVFRSS'	'}UVV/1^}U'	'334402533']	['EEEEE'	'VPSQE'	'/2233'	'03344'	'EEEEE'	'IYSKH'	'/2233'	'03344']	['...EEEEEEEEE'	'YSNNTIAIPTNF'	'}}]32/1/2231'	'334430203342'	'...SEEEEEEEE'	'TVEKGIYQTSNF'	'}Y]V2/232231'	'304430343342']	['....EEEEEEEEEEEEE...EEE.........HHHHT.SS.HHHHHHHTTSTTHHHHHHHHHHHH'	'AYSNNTIAIPTNFSISITTEVMPVSMAKTSVDINMYIJGDSTEJANLLLQYGSFITQLNRALSGI'	'[}}]32/1/22312/2/}}]/12Y}[[]}}Y]!%#$K_UV}$%\'#%""""LOUNN#!$%""%&#""$$!'	'23344302033423030334023032243304042306343346241114333203414521330'
4LCX_D 0.1534075568615994 1.8409178656913352 0.6923076923076918 [[353	355]	[458	461]	[457	460]	[380	384]	[421	435]	[363	367]] [2	4	1	6	0	5] [[49	51]	[200	203]	[375	378]	[605	609]	[770	779]	[960	964]] "[['EEE'	'EGT'	'322'	'433'	'EEE'	'HST'	'322'	'433']	['EEEE'	'GFEI'	'213/'	'3240'	'EEEE'	'YFKI'	'213/'	'3240']	['SEEE'	'GGFE'	'U213'	'3324'	'SEEE'	'STFK'	'U213'
6ZOJ_R 0.1073943742582577 1.4103938941337215 1.6498599439775914 [[115	118]	[100	103]	[117	119]	[44	51]	[104	107]] [2	1	6	0	5] [[46	49]	[297	300]	[585	587]	[775	782]	[957	960]] "[['SSEE'	'SNLQ'	'UV03'	'3414'	'SEEE'	'SVLH'	'U/03'	'3014']	['HHHH'	'PDTK'	'$%$%'	'3434'	'HHHH'	'SETK'	'$%$%'	'3434']	['EEE'	'LQV'	'03/'	'140'	'EEE'	'LDI'	'03/'	'140']	['HHHHHHHH'	'KKLRNKIA'	'%%""&%%!#'	'44154402'
6P4G_S 0.0833163591321538 1.663501056121495 1.4894736842105254 [[115	118]	[123	126]	[100	103]	[117	119]	[44	51]	[48	50]] [2	4	1	6	0	5] [[46	49]	[217	220]	[297	300]	[585	587]	[775	782]	[978	980]] "[['SSEE'	'SNLQ'	'UV03'	'3414'	'SEEE'	'SVLH'	'U/03'	'3014']	['P.S.'	'TVGM'	'GYU['	'3032'	'PPS.'	'PQGF'	'GHU['	'3432']	['HHHH'	'PDTK'	'$%$%'	'3434'	'HHHH'	'SETK'	'$%$%'
6M3W_A 0.0544181326026511 2.072436974472025 1.388888888888888 [[1098	1106]	[1050	1054]	[689	700]	[688	752]	[939	946]] [2	4	1	0	5] [[38	46]	[203	207]	[307	318]	[706	770]	[957	964]] "[['.SSSEE..S'	'TTDNTFVSG'	'}UVV21Y}U'	'334432033'	'.SSSEE..S'	'YPDKVFRSS'	'}UVV/1^}U'	'334402533']	['EEEEE'	'VPSQE'	'/2233'	'03344'	'EEEEE'	'IYSKH'	'/2233'	'03344']	['...EEEEEEEEE'	'YSNNTIAIPTNF'	'}}]32/1/2231'	'334430203342'	'...SEEEEEEEE'	'TVEKGIYQTSNF'	'}Y]V2/232231'	'304430343342']	['....EEEEEEEEEEEEE...EEE.........HHHHT.SS.HHHHHHHTTSTTHHHHHHHHHHHH'	'AYSNNTIAIPTNFSISITTEVMPVSMAKTSVDANMYIBGDSTEBANLLLQYGSFATQLNRALSGI'	'[}}]32/1/22312/2/}}]/12Y}[[]}}Y]#%#$K_UV}$%\'#%""""LOUNN##$%""%&#""$$!'	'23344302033423030334023032243304242306343346241114333223414521330'
5TGO_D 0.1509397402353343 1.5276296361614 0.8585461689587426 [[32	34]	[137	140]	[136	141]	[133	136]	[100	114]	[114	117]] [2	4	1	6	0	5] [[50	52]	[200	203]	[375	380]	[578	581]	[770	779]	[957	960]] "[['EEE'	'TGQ'	'223'	'334'	'EEE'	'STQ'	'223'	'334']	['EEEE'	'GFEI'	'213/'	'3240'	'EEEE'	'YFKI'	'213/'	'3240']	['SEEEES'	'GGFEIY'	'U213/U'	'332403'	'SEEEES'	'STFKDY'	'U2133U'
6M3W_B 0.0544012951845333 2.0723741296285154 1.5361930294906174 [[1098	1106]	[1050	1054]	[689	700]	[688	752]	[939	946]] [2	4	1	0	5] [[38	46]	[203	207]	[307	318]	[706	770]	[957	964]] "[['.SSSEE..S'	'TTDNTFVSG'	'}UVV21Y}U'	'334432033'	'.SSSEE..S'	'YPDKVFRSS'	'}UVV/1^}U'	'334402533']	['EEEEE'	'VPSQE'	'/2233'	'03344'	'EEEEE'	'IYSKH'	'/2233'	'03344']	['...EEEEEEEEE'	'YSNNTIAIPTNF'	'}}]32/1/2231'	'334430203342'	'...SEEEEEEEE'	'TVEKGIYQTSNF'	'}Y]V2/232231'	'304430343342']	['....EEEEEEEEEEEEE...EEE.........HHHHT.SS.HHHHHHHTTSTTHHHHHHHHHHHH'	'AYSNNTIAIPTNFSISITTEVMPVSMAKTSVDENMYIFGDSTEFANLLLQYGSFETQLNRALSGI'	'[}}]32/1/22312/2/}}]/12Y}[[]}}Y]%%#$K[UV}$%##%""""LOUNN#%$%""%&#""$$!'	'23344302033423030334023032243304442302343342241114333243414521330'
6TWV_H 0.1500822139992335 1.5924294172966509 0.8297872340425527 [[32	34]	[137	140]	[136	141]	[133	136]	[100	114]	[114	117]] [2	4	1	6	0	5] [[50	52]	[200	203]	[375	380]	[578	581]	[770	779]	[957	960]] "[['EEE'	'TGQ'	'223'	'334'	'EEE'	'STQ'	'223'	'334']	['EEEE'	'YFEI'	'213/'	'3240'	'EEEE'	'YFKI'	'213/'	'3240']	['SEEEES'	'GYFEIY'	'U213/U'	'332403'	'SEEEES'	'STFKDY'	'U2133U'
3J40_A 0.0621245849355753 2.0039450232349303 1.17471264367816 [[68	70]	[225	227]	[243	252]	[34	37]	[116	124]	[123	125]] [2	4	1	6	0	5] [[39	41]	[202	204]	[364	373]	[605	608]	[761	775]	[978	980]] "[['SSS'	'YNQ'	'UVV'	'344'	'SSS'	'PDK'	'UVV'	'344']	['EEE'	'DIG'	'3/2'	'403'	'EEE'	'KIY'	'3/2'	'403']	['.HHHHHHTTT'	'DVTTLTKDAS'	']!$$""$%OMN'	'4033134423'	'.HHHHHH.TT'	'DYSVLYNSAS'	']$$!""$%}MN'
4QY2_H 0.1492984289877514 1.5071838996350877 0.9149797570850192 [[355	357]	[460	463]	[459	464]	[456	459]	[423	437]	[437	440]] [2	4	1	6	0	5] [[50	52]	[200	203]	[375	380]	[578	581]	[770	779]	[957	960]] "[['EEE'	'TGQ'	'223'	'334'	'EEE'	'STQ'	'223'	'334']	['EEEE'	'SFEI'	'213/'	'3240'	'EEEE'	'YFKI'	'213/'	'3240']	['SEEEES'	'GSFEIY'	'U213/U'	'332403'	'SEEEES'	'STFKDY'	'U2133U'
4QY1_D 0.1237294649804367 1.5879013865568483 1.052060737527114 [[355	357]	[460	463]	[459	464]	[456	459]	[423	437]	[437	440]] [2	4	1	6	0	5] [[50	52]	[200	203]	[375	380]	[578	581]	[770	779]	[957	960]] "[['EEE'	'TGQ'	'223'	'334'	'EEE'	'STQ'	'223'	'334']	['EEEE'	'GFEI'	'213/'	'3240'	'EEEE'	'YFKI'	'213/'	'3240']	['SEEEES'	'GGFEIY'	'U213/U'	'332403'	'SEEEES'	'STFKDY'	'U2133U'
4QY1_J 0.1239716540047443 1.5408883118097791 1.1116071428571428 [[355	357]	[460	463]	[459	464]	[456	459]	[423	437]	[437	440]] [2	4	1	6	0	5] [[50	52]	[200	203]	[375	380]	[578	581]	[770	779]	[957	960]] "[['EEE'	'TGQ'	'223'	'334'	'EEE'	'STQ'	'223'	'334']	['EEEE'	'YFEI'	'213/'	'3240'	'EEEE'	'YFKI'	'213/'	'3240']	['SEEEES'	'GYFEIY'	'U213/U'	'332403'	'SEEEES'	'STFKDY'	'U2133U'
4QY0_H 0.1480521035123656 1.5360370728539354 0.9626556016597508 [[355	357]	[460	463]	[459	464]	[456	459]	[423	437]	[437	440]] [2	4	1	6	0	5] [[50	52]	[200	203]	[375	380]	[578	581]	[770	779]	[957	960]] "[['EEE'	'TGQ'	'223'	'334'	'EEE'	'STQ'	'223'	'334']	['EEEE'	'SFEI'	'213/'	'3240'	'EEEE'	'YFKI'	'213/'	'3240']	['SEEEES'	'GSFEIY'	'U213/U'	'332403'	'SEEEES'	'STFKDY'	'U2133U'
5TGU_D 0.1487182179990595 1.6950208042418509 0.8053435114503815 [[32	34]	[137	140]	[136	141]	[133	136]	[100	114]	[114	117]] [2	4	1	6	0	5] [[50	52]	[200	203]	[375	380]	[578	581]	[770	779]	[957	960]] "[['EEE'	'TGQ'	'223'	'334'	'EEE'	'STQ'	'223'	'334']	['EEEE'	'GFEI'	'213/'	'3240'	'EEEE'	'YFKI'	'213/'	'3240']	['SEEEES'	'GGFEIY'	'U213/U'	'332403'	'SEEEES'	'STFKDY'	'U2133U'
4WSW_D 0.1177511410863645 1.587777884427739 1.1069042316258342 [[32	34]	[137	140]	[136	141]	[133	136]	[100	114]	[114	117]] [2	4	1	6	0	5] [[50	52]	[200	203]	[375	380]	[578	581]	[770	779]	[957	960]] "[['EEE'	'TGQ'	'223'	'334'	'EEE'	'STQ'	'223'	'334']	['EEEE'	'GFEI'	'213/'	'3240'	'EEEE'	'YFKI'	'213/'	'3240']	['SEEEES'	'GGFEIY'	'U213/U'	'332403'	'SEEEES'	'STFKDY'	'U2133U'
5THC_D 0.1515792171534218 1.4870382180421182 0.954545454545455 [[32	34]	[137	140]	[136	141]	[133	136]	[100	114]	[114	117]] [2	4	1	6	0	5] [[50	52]	[200	203]	[375	380]	[578	581]	[770	779]	[957	960]] "[['EEE'	'TGQ'	'223'	'334'	'EEE'	'STQ'	'223'	'334']	['EEEE'	'GFEI'	'213/'	'3240'	'EEEE'	'YFKI'	'213/'	'3240']	['SEEEES'	'GGFEIY'	'U213/U'	'332403'	'SEEEES'	'STFKDY'	'U2133U'
6TJW_D 0.1386087914547443 1.6054800510037743 0.9708333333333328 [[32	34]	[137	140]	[136	141]	[133	136]	[100	114]	[114	117]] [2	4	1	6	0	5] [[50	52]	[200	203]	[375	380]	[578	581]	[770	779]	[957	960]] "[['EEE'	'TGQ'	'223'	'334'	'EEE'	'STQ'	'223'	'334']	['EEEE'	'GFEI'	'213/'	'3240'	'EEEE'	'YFKI'	'213/'	'3240']	['SEEEES'	'GGFEIY'	'U213/U'	'332403'	'SEEEES'	'STFKDY'	'U2133U'
6ID2_H 0.1551933988561611 1.7632477985038555 0.7518518518518507 [[353	355]	[458	461]	[457	460]	[380	383]	[421	435]	[394	398]] [2	4	1	6	0	5] [[49	51]	[200	203]	[375	378]	[555	558]	[770	779]	[976	980]] "[['EEE'	'EGT'	'322'	'433'	'EEE'	'HST'	'322'	'433']	['EEEE'	'SFEI'	'213/'	'3240'	'EEEE'	'YFKI'	'213/'	'3240']	['SEEE'	'GSFE'	'U213'	'3324'	'SEEE'	'STFK'	'U213'
4QY2_J 0.125212651035661 1.6137330539047825 1.052060737527114 [[355	357]	[460	463]	[459	464]	[456	459]	[423	437]	[437	440]] [2	4	1	6	0	5] [[50	52]	[200	203]	[375	380]	[578	581]	[770	779]	[957	960]] "[['EEE'	'TGQ'	'223'	'334'	'EEE'	'STQ'	'223'	'334']	['EEEE'	'YFEI'	'213/'	'3240'	'EEEE'	'YFKI'	'213/'	'3240']	['SEEEES'	'GYFEIY'	'U213/U'	'332403'	'SEEEES'	'STFKDY'	'U2133U'
6ID2_J 0.1580443876222271 1.7684525305402514 0.7518518518518507 [[353	355]	[458	461]	[457	460]	[380	383]	[421	435]	[394	398]] [2	4	1	6	0	5] [[49	51]	[200	203]	[375	378]	[555	558]	[770	779]	[976	980]] "[['EEE'	'EGT'	'322'	'433'	'EEE'	'HST'	'322'	'433']	['EEEE'	'YFEI'	'213/'	'3240'	'EEEE'	'YFKI'	'213/'	'3240']	['SEEE'	'GYFE'	'U213'	'3324'	'SEEE'	'STFK'	'U213'
4QY1_R 0.151200938262322 1.529071893951584 0.9708333333333328 [[355	357]	[460	463]	[459	464]	[456	459]	[423	437]	[437	440]] [2	4	1	6	0	5] [[50	52]	[200	203]	[375	380]	[578	581]	[770	779]	[957	960]] "[['EEE'	'TGQ'	'223'	'334'	'EEE'	'STQ'	'223'	'334']	['EEEE'	'WFEI'	'213/'	'3240'	'EEEE'	'YFKI'	'213/'	'3240']	['SEEEES'	'GWFEIY'	'U213/U'	'332403'	'SEEEES'	'STFKDY'	'U2133U'
6TVS_F 0.1464488310429124 1.644519301024976 0.9111111111111104 [[32	34]	[137	140]	[136	141]	[133	136]	[100	114]	[114	117]] [2	4	1	6	0	5] [[50	52]	[200	203]	[375	380]	[578	581]	[770	779]	[957	960]] "[['EEE'	'TGQ'	'223'	'334'	'EEE'	'STQ'	'223'	'334']	['EEEE'	'GFEI'	'213/'	'3240'	'EEEE'	'YFKI'	'213/'	'3240']	['SEEEES'	'GGFEIY'	'U213/U'	'332403'	'SEEEES'	'STFKDY'	'U2133U'
4D00_D 0.1486871235279216 1.5522625779146777 1.0084925690021227 [[32	34]	[137	140]	[136	141]	[133	136]	[100	114]	[114	117]] [2	4	1	6	0	5] [[50	52]	[200	203]	[375	380]	[578	581]	[770	779]	[957	960]] "[['EEE'	'TGQ'	'223'	'334'	'EEE'	'STQ'	'223'	'334']	['EEEE'	'GFEI'	'213/'	'3240'	'EEEE'	'YFKI'	'213/'	'3240']	['SEEEES'	'GGFEIY'	'U213/U'	'332403'	'SEEEES'	'STFKDY'	'U2133U'
4CYZ_D 0.1636830415139173 1.731619326524383 0.7781954887218039 [[32	34]	[137	140]	[136	139]	[133	136]	[100	114]	[114	117]] [2	4	1	6	0	5] [[50	52]	[200	203]	[375	378]	[578	581]	[770	779]	[957	960]] "[['EEE'	'TGQ'	'223'	'334'	'EEE'	'STQ'	'223'	'334']	['EEEE'	'GFEI'	'213/'	'3240'	'EEEE'	'YFKI'	'213/'	'3240']	['SEEE'	'GGFE'	'U213'	'3324'	'SEEE'	'STFK'	'U213'
6TVC_D 0.1487318004654376 1.720286753480469 0.8585461689587426 [[32	34]	[137	140]	[136	141]	[133	136]	[100	114]	[114	117]] [2	4	1	6	0	5] [[50	52]	[200	203]	[375	380]	[578	581]	[770	779]	[957	960]] "[['EEE'	'TGQ'	'223'	'334'	'EEE'	'STQ'	'223'	'334']	['EEEE'	'GFEI'	'213/'	'3240'	'EEEE'	'YFKI'	'213/'	'3240']	['SEEEES'	'GGFEIY'	'U213/U'	'332403'	'SEEEES'	'STFKDY'	'U2133U'
4QY1_V 0.1267967569212116 1.6704453454030086 1.0655021834061138 [[457	461]	[355	357]	[355	358]	[456	463]	[423	437]	[437	440]] [2	4	1	6	0	5] [[39	43]	[204	206]	[315	318]	[578	587]	[770	779]	[957	960]] "[['SSSEE'	'GKGIF'	'UVU/1'	'34302'	'SSSEE'	'PDKVF'	'UVV/1'	'34402']	['EEE'	'TGQ'	'223'	'334'	'EEE'	'YSK'	'223'	'334']	['EEEE'	'TGQA'	'2231'	'3342'	'EEEE'	'TSNF'	'2231'
1MQL_E 0.1413647509358021 1.8462454162205144 0.8658777120315571 [[32	34]	[137	140]	[136	139]	[67	70]	[87	114]	[165	168]] [2	4	1	6	0	5] [[50	52]	[200	203]	[375	378]	[556	559]	[761	779]	[957	960]] "[['EEE'	'TGQ'	'223'	'334'	'EEE'	'STQ'	'223'	'334']	['EEEE'	'GFKI'	'213/'	'3240'	'EEEE'	'YFKI'	'213/'	'3240']	['SEEE'	'GGFK'	'U213'	'3324'	'SEEE'	'STFK'	'U213'
5TC1_M 0.1597646486582476 1.290326080651998 1.6277777777777769 [[328	330]	[351	361]	[324	330]	[321	328]	[234	238]	[305	310]] [2	4	1	6	0	5] [[50	52]	[201	211]	[431	437]	[593	599]	[722	726]	[957	962]] "[['EEE'	'TGE'	'223'	'334'	'EEE'	'STQ'	'223'	'334']	['EEEEEEEEE..'	'AQISAMHRGVQ'	'13/211342Y]'	'24032245304'	'EEEEEEEEE..'	'FKIYSKHTPIN'	'13/223322Y]'	'24033443304']	['EEEEEEE'	'TDVITGE'	'23//223'	'3400334'	'EEEEEEE'	'GDVIAWN'	'23//123'
1MQN_E 0.1400712145702451 1.899026364129399 0.8920000000000001 [[32	34]	[137	140]	[136	139]	[67	70]	[87	114]	[165	168]] [2	4	1	6	0	5] [[50	52]	[200	203]	[375	378]	[556	559]	[761	779]	[957	960]] "[['EEE'	'TGQ'	'223'	'334'	'EEE'	'STQ'	'223'	'334']	['EEEE'	'GFKI'	'213/'	'3240'	'EEEE'	'YFKI'	'213/'	'3240']	['SEEE'	'GGFK'	'U213'	'3324'	'SEEE'	'STFK'	'U213'
1MQM_E 0.1400935637957438 1.899054991002473 0.899598393574297 [[32	34]	[137	140]	[136	139]	[67	70]	[87	114]	[165	168]] [2	4	1	6	0	5] [[50	52]	[200	203]	[375	378]	[556	559]	[761	779]	[957	960]] "[['EEE'	'TGQ'	'223'	'334'	'EEE'	'STQ'	'223'	'334']	['EEEE'	'GFKI'	'213/'	'3240'	'EEEE'	'YFKI'	'213/'	'3240']	['SEEE'	'GGFK'	'U213'	'3324'	'SEEE'	'STFK'	'U213'
6D7C_H 0.1585497595140547 2.157800796480108 0.7357798165137612 [[137	140]	[136	139]	[60	66]	[100	114]	[42	46]] [4	1	6	0	5] [[200	203]	[375	378]	[528	534]	[770	779]	[960	964]] "[['EEEE'	'SFEI'	'213/'	'3240'	'EEEE'	'YFKI'	'213/'	'3240']	['SEEE'	'GSFE'	'U213'	'3324'	'SEEE'	'STFK'	'U213'	'3324']	['..EE...'	'NQQFELI'	']]31]ZY'	'4442410'	'.......'	'KKSTNLV'	']]}}]ZY'	'4433410']	['HHHHHHHHHHHHHHH'	'VAMENQHTIDLADSE'	'!##%%%%$!%""#%$%'	'022444430412434'
5HMG_D 0.1331132727722641 1.8483819837551576 1.0042372881355934 [[32	34]	[137	140]	[136	139]	[67	70]	[87	106]	[165	168]] [2	4	1	6	0	5] [[50	52]	[200	203]	[375	378]	[556	559]	[761	776]	[957	960]] "[['EEE'	'TGQ'	'223'	'334'	'EEE'	'STQ'	'223'	'334']	['EEEE'	'GFKI'	'213/'	'3240'	'EEEE'	'YFKI'	'213/'	'3240']	['SEEE'	'GGFK'	'U213'	'3324'	'SEEE'	'STFK'	'U213'
6D7C_D 0.1580521484744306 2.164550875315205 0.7583643122676575 [[137	140]	[136	139]	[59	63]	[100	114]	[42	46]] [4	1	6	0	5] [[200	203]	[375	378]	[605	609]	[770	779]	[960	964]] "[['EEEE'	'GFEI'	'213/'	'3240'	'EEEE'	'YFKI'	'213/'	'3240']	['SEEE'	'GGFE'	'U213'	'3324'	'SEEE'	'STFK'	'U213'	'3324']	['...EE'	'TNQQF'	'}]]31'	'34442'	'....E'	'SNQVA'	'}]]Y1'	'34402']	['HHHHHHHHHHHHHHH'	'VAMENQHTIDLADSE'	'!##%%%%$!%""#%$%'	'022444430412434'
4LN4_J 0.1369640875783705 1.821268715329152 1.1451247165532874 [[32	34]	[137	140]	[136	139]	[59	62]	[100	114]	[42	46]] [2	4	1	6	0	5] [[49	51]	[200	203]	[375	378]	[555	558]	[770	779]	[960	964]] "[['EEE'	'EGT'	'322'	'433'	'EEE'	'HST'	'322'	'433']	['EEEE'	'YFEI'	'213/'	'3240'	'EEEE'	'YFKI'	'213/'	'3240']	['SEEE'	'GYFE'	'U213'	'3324'	'SEEE'	'STFK'	'U213'
4LN4_H 0.1372873019751553 1.8190591630092856 1.1402714932126696 [[32	34]	[137	140]	[136	139]	[59	62]	[100	114]	[42	46]] [2	4	1	6	0	5] [[49	51]	[200	203]	[375	378]	[555	558]	[770	779]	[960	964]] "[['EEE'	'EGT'	'322'	'433'	'EEE'	'HST'	'322'	'433']	['EEEE'	'SFEI'	'213/'	'3240'	'EEEE'	'YFKI'	'213/'	'3240']	['SEEE'	'GSFE'	'U213'	'3324'	'SEEE'	'STFK'	'U213'
5WSN_E 0.0690870123374647 2.2352812811819383 2.1428571428571432 [[38	42]	[185	190]	[64	73]	[64	69]	[61	70]	[407	411]] [2	4	1	6	0	5] [[49	53]	[202	207]	[311	319]	[594	599]	[716	724]	[958	962]] "[['EEEEE'	'KPTLD'	'32203'	'43314'	'EEEEE'	'HSTQD'	'32233'	'43344']	['EEEEEE'	'EVTLDN'	'3/2033'	'403144'	'EEEEEE'	'KIYSKH'	'3/2233'	'403344']	['EEEEEEEEEE'	'SVTDISTVAR'	'2/23/22/14'	'3034033025'	'EEEEEEEEE'	'GIYQTSNFR'	'2/2322314'
5WSN_A 0.0696799858186699 2.234426268944944 2.1221122112211224 [[38	42]	[185	190]	[64	73]	[64	69]	[61	70]	[407	411]] [2	4	1	6	0	5] [[49	53]	[202	207]	[311	319]	[594	599]	[716	724]	[958	962]] "[['EEEEE'	'KPTLD'	'32203'	'43314'	'EEEEE'	'HSTQD'	'32233'	'43344']	['EEEEEE'	'EVTLDD'	'3/2033'	'403144'	'EEEEEE'	'KIYSKH'	'3/2233'	'403344']	['EEEEEEEEEE'	'SVTDISTVAR'	'2/23/22/14'	'3034033025'	'EEEEEEEEE'	'GIYQTSNFR'	'2/2322314'
4LN4_D 0.136775427975166 1.889957052738756 1.0975609756097549 [[32	34]	[137	140]	[136	139]	[59	62]	[100	114]	[42	46]] [2	4	1	6	0	5] [[49	51]	[200	203]	[375	378]	[555	558]	[770	779]	[960	964]] "[['EEE'	'EGT'	'322'	'433'	'EEE'	'HST'	'322'	'433']	['EEEE'	'GFEI'	'213/'	'3240'	'EEEE'	'YFKI'	'213/'	'3240']	['SEEE'	'GGFE'	'U213'	'3324'	'SEEE'	'STFK'	'U213'
3M5I_D 0.1917772900546543 1.6048080473035595 1.2631578947368416 [[137	140]	[136	139]	[64	66]	[100	114]	[165	169]] [4	1	6	0	5] [[200	203]	[375	378]	[532	534]	[770	779]	[960	964]] "[['EEEE'	'GFEI'	'213/'	'3240'	'EEEE'	'YFKI'	'213/'	'3240']	['SEEE'	'GGFE'	'U213'	'3324'	'SEEE'	'STFK'	'U213'	'3324']	['...'	'ELI'	']ZY'	'410'	'...'	'NLV'	']ZY'	'410']	['HHHHHHHHHHHHHHH'	'VAMENQHTIDLADSE'	'!##%%%%$!%""#%$%'	'022444430412434'
6CXC_E 0.057919410293929 2.4234571044871367 2.1744966442953007 [[48	51]	[37	39]	[83	87]	[52	58]	[84	88]	[83	85]] [2	4	1	6	0	5] [[48	51]	[199	201]	[296	300]	[593	599]	[776	780]	[977	979]] "[['EEEE'	'LRTG'	'0422'	'1533'	'EEEE'	'LHST'	'0322'	'1433']	['TEE'	'PSA'	'N21'	'332'	'TEE'	'GYF'	'N21'	'332']	['HHHHH'	'LDKYK'	'""%%$%'	'14434'	'HHHHH'	'LSETK'	'""$%$%'
1RUZ_K 0.1817989441287804 2.3720414338643447 1.6723163841807906 [[635	639]	[654	660]	[654	658]	[577	588]	[609	615]] [4	1	6	0	5] [[198	202]	[420	426]	[603	607]	[772	782]	[957	963]] "[['TTEEE'	'NGFFE'	'ON113'	'43224'	'TTEEE'	'DGYFK'	'ON213'	'43324']	['TT.....'	'NGTYDYP'	'ON}}]}}'	'4333433'	'TTT....'	'DYNYKLP'	'ONO}]Z}'	'4343413']	['TT...'	'NGTYD'	'ON}}]'	'43334'	'TT...'	'NTSNQ'	'ON}]]'	'43344']	['HHHHHHHHHHHH'	'IENLNKKVDDGF'	'!%%""%%%!%%$#'	'044144404432'
1RUZ_I 0.1819985255289216 2.368960623808675 1.7660818713450297 [[635	639]	[654	660]	[654	658]	[577	588]	[609	615]] [4	1	6	0	5] [[198	202]	[420	426]	[603	607]	[772	782]	[957	963]] "[['TTEEE'	'NGAFE'	'ON113'	'43224'	'TTEEE'	'DGYFK'	'ON213'	'43324']	['TT.....'	'NGTYDYP'	'ON}}]}}'	'4333433'	'TTT....'	'DYNYKLP'	'ONO}]Z}'	'4343413']	['TT...'	'NGTYD'	'ON}}]'	'43334'	'TT...'	'NTSNQ'	'ON}]]'	'43344']	['HHHHHHHHHHHH'	'IENLNKKVDDGF'	'!%%""%%%!%%$#'	'044144404432'
[truncated: 41 more columns]
