# Supplementary material for: Identifying and profiling structural similarities between Spike of SARS-CoV-2 and other viral or host proteins with Machaon
Source: Commun Biol. 2023 Jul 19;6:752. doi: 10.1038/s42003-023-05076-7 (PMC10356814; doi:10.1038/s42003-023-05076-7)
Supplement: Supplementary file 7 — Supplementary Data 4 [file 42003_2023_5076_MOESM7_ESM.zip › 6VXX_A_segment/candidates/6VXX_A_site1-metrics-merged-enriched.csv]

pdbId chainId chainLength resolution geneId taxonomy molecularFunction cellularComponent biologicalProcess b-phipsi w-rdist t-alpha alignedRange referenceSegmentIndex referenceRange alignedSequences
6VXX A 972.0 2.8 43740568 2697049 0046789#0042802 0030666#0005788#0005793#0044173#0020002#0016021#0019031#0055036 0075509#0039654#0019064#0009405#0046813#0039587#0039502#0046718#0019082#0019081 2.4244624565142108e-05 0.0548540747499282 0.0084566596194501 [[37	53]	[195	230]	[274	454]	[514	614]	[646	786]	[861	865]	[957	983]] [2	4	1	6	0	3	5] [[37	53]	[195	230]	[274	454]	[514	614]	[646	786]	[861	865]	[957	983]] "[['B.SSSEE..SEEEEEEE'	'YYPDKVFRSSVLHSTQD'	'+}UVV/1^}U/032233'	'33344025330143344'	'B.SSSEE..SEEEEEEE'	'YYPDKVFRSSVLHSTQD'	'+}UVV/1^}U/032233'	'33344025330143344']	['EEETTEEEEEEEEEE...SSSPPPS..PBEEEEEEE'	'KNIDGYFKIYSKHTPINLVRDLPQGFSALEPLVDLP'	'33/ON213/223322Y]ZRWVEGHU[}F)320/302'	'440433240334433041054134323214310413'	'EEETTEEEEEEEEEE...SSSPPPS..PBEEEEEEE'	'KNIDGYFKIYSKHTPINLVRDLPQGFSALEPLVDLP'	'33/ON213/223322Y]ZRWVEGHU[}F)320/302'	'440433240334433041054134323214310413']	['EEEEEE.TTS.EEEEEETTS.HHHHHHHHTTSS...SEEEEEEEEEPPP.SEEEE.....PBP..HHHHT.S.PPBGGG.EEEEE.SEE..HHHHHH.TT.SEEEESSS.TTSTTT..BSEEEEEEEEEEGGGGGGSSTT..STTTTTT....TT..EEEEEEE.TTTT..--.EEEEEE.'	'TFLLKYNENGTITDAVDBALDPLSETKBTLKSFTVEKGIYQTSNFRVQPTESIVRFPNITNLCPFGEVFNATRFASVYAWNRKRISNCVADYSVLYNSASFSTFKDYGVSPTKLNDLEFTNVYADSFVIRGDEVRQIAPGQTGKIADYNYKLPDDFTGDVIAWNSNNLDSK--GNYNYLYR'
6ZGF B 1060.0 3.1 # 2709072 # 0020002#0016021#0019031#0055036 0075509#0039654#0019064#0009405#0046813 0.0043673351392878 0.5093832941248431 0.0096051227321236 [[38	53]	[195	229]	[274	438]	[514	614]	[646	778]	[857	861]	[953	972]] [2	4	1	6	0	3	5] [[38	53]	[195	229]	[274	438]	[514	614]	[646	782]	[861	865]	[957	976]] "[['..SS....S.EEEEEE'	'YPDKVFRSSVLHLTQD'	'}}VVY[^}UY030233'	'3344025330141344'	'.SSSEE..SEEEEEEE'	'YPDKVFRSSVLHSTQD'	'}UVV/1^}U/032233'	'3344025330143344']	['EEETTEEEEEEEEEE....SSPPPSEEEEEEEEEE'	'KNIDGYFKIYSKHTPINLVRDLPPGFSALEPLVDL'	'33/ON213/223322Y]ZYWVEGGU1210320/30'	'44043324033443304105413332321431041'	'EEETTEEEEEEEEEE...SSSPPPS..PBEEEEEE'	'KNIDGYFKIYSKHTPINLVRDLPQGFSALEPLVDL'	'33/ON213/223322Y]ZRWVEGHU[}F)320/30'	'44043324033443304105413432321431041']	['EEEEEE.TTS.EEEEEETTSSHHHHHHHHHTSS...SB..B....S....EEEEE.....SBP.TTTTTT.SS..BGGG.EEEEE.SEE..GGGGTTT...SEEEESSS.GGGSSS.EESEEEEEEEEEEGGGGGGSSTT..SSHHHHT....SS..EEEEEEE.'	'TFLLKYNENGTITDAVDRALDPLSETKRTLKSFTVEKGIYQTSNFRVQPTDSIVRFPNITNLSPFGEVFNATTFASVYAWNRKRISNSVADYSVLYNSTSFSTFKTYGVSPTKLNDLUFTNVYADSFVITGDEVRQIAPGQTGKIADYNYKLPDDFTGTVIAWNS'
6OUT C 491.0 2.6 1491972 524364 0042802 0030430#0039617 # 0.0023406816991997 3.509483517378944 0.0021141649048623 [[459	461]	[80	84]	[457	461]	[369	374]	[369	379]	[44	46]] [2	4	1	6	0	5] [[48	50]	[226	230]	[275	279]	[594	599]	[719	732]	[970	972]] [['EEE'	'LHY'	'032'	'143'	'EEE'	'LHS'	'032'	'143']	['EEEEE'	'LFDLS'	'01302'	'12413'	'EEEEE'	'LVDLP'	'0/302'	'10413']	['EEEEE'	'ALLHY'	'10032'	'21143'	'EEEEE'	'FLLKY'	'10032'
6CRX C 1069.0 3.9 1489668 694009 0046789#0042802 0044173#0020002#0016021#0019031#0055036 0075509#0039654#0019064#0009405#0046813#0039587#0039502#0019082#0019081 0.0070363381173869 1.1979428910018004 0.0204962243797193 [[42	57]	[254	260]	[261	389]	[513	600]	[634	768]	[844	847]	[939	965]] [2	4	1	6	0	3	5] [[38	53]	[203	209]	[274	402]	[527	614]	[648	786]	[862	865]	[957	983]] "[['..SSEE..SSEEEEEE'	'YPDEIFRSDTLYLTQD'	'}}VV/1^}VU020233'	'3344025343131344'	'.SSSEE..SEEEEEEE'	'YPDKVFRSSVLHSTQD'	'}UVV/1^}U/032233'	'3344025330143344']	['EEE.EEE'	'VGYLKPT'	'/22Z322'	'0331433'	'EEEEEEE'	'IYSKHTP'	'/223322'	'0334433']	['EEEEEE.TTS.EEEEEETTSSHHHHHHHHHT.SS..SEEEEEEEEEEPP..EEE..SS...B...HHHHS.S....SSS.B..EE.S.B...HHHHS.SSBS..EE.---.TTTTS..BSSEE.EEEEE'	'TFMLKYDENGTITDAVDRSQNPLAELKRSVKSFEIDKGIYQTSNFRVVPSGDVVRFPNITNLSPFGEVFNATKFPSVYAWERKKISNSVADYSVLYNSTFFSTFKTY---ATKLNDLUFSNVYADSFVV'
5FB4 A 511.0 2.04 6446507 10756 # 0098015#0098026 0044694#0099002 0.0018174724210075 2.853018127007824 0.0361445783132532 [[311	314]	[209	213]	[126	130]	[511	514]	[567	573]	[570	573]] [2	4	1	6	0	5] [[49	52]	[204	208]	[399	403]	[595	598]	[775	781]	[977	980]] "[['EEEE'	'DTGD'	'3223'	'4334'	'EEEE'	'HSTQ'	'3223'	'4334']	['EEEEE'	'YYIHP'	'22/32'	'33043'	'EEEEE'	'YSKHT'	'22332'	'33443']	['EEEEE'	'SFIVR'	'21//4'	'32005'	'EEEEE'	'SFVIR'	'21//4'
1K3V A 542.0 3.5 1489595 10797 0046872#0005198 0042025#0039615 0075512#0075521#0039665#0099008#0075732#0019062 0.0049131351472076 4.359013130908631 0.0117647058823522 [[163	167]	[519	524]	[152	156]	[228	235]	[519	527]	[413	415]] [2	4	1	6	0	5] [[49	53]	[204	209]	[311	315]	[528	535]	[715	724]	[969	971]] [['EEEEE'	'KIYNN'	'3/233'	'40344'	'EEEEE'	'HSTQD'	'32233'	'43344']	['EEEEEE'	'YSNFWW'	'223122'	'334233'	'EEEEEE'	'YSKHTP'	'223322'	'334433']	['EEEEE'	'TITES'	'2/232'	'30343'	'EEEEE'	'GIYQT'	'2/232'
6NK6 N 261.0 4.06 74761 10090 # 0005923#0009986#0060170#0005737#0016021#0005634 0007155#0060857 0.0037056657112763 1.9138640498129635 0.3193863319386332 [[269	272]	[268	272]	[36	39]	[267	273]] [2	4	1	0] [[50	53]	[203	207]	[312	315]	[721	727]] [['EEEE'	'YSDH'	'2233'	'3344'	'EEEE'	'STQD'	'2233'	'3344']	['EEEEE'	'IYSDH'	'/2233'	'03344'	'EEEEE'	'IYSKH'	'/2233'	'03344']	['EEEE'	'VSES'	'/232'	'0343'	'EEEE'	'IYQT'	'/232'	'0343']	['EEEEEEE'	'GIYSDHL'	'2/22330'	'3033441'	'EEEEEEE'	'SVTTEIL'	'2/223/0'	'3033401']]
1LW2 B 406.0 3.0 155348 11706 0004190#0003677#0003887#0004533#0042802#0008289#0003723#0003964#0004523#0005198#0008270 0042025#0020002#0072494#0019013#0055036 0015074#0006310#0044409#0075713#0019064#0039651#0006278#0039657#0019061#0044826#0019072#0019058#0075732#0019068 0.0203240349579061 3.058551053346307 0.0282608695652175 [[349	353]	[338	352]	[412	415]	[334	341]	[254	259]	[32	36]] [2	4	1	6	0	5] [[48	52]	[200	209]	[447	450]	[544	551]	[772	777]	[960	964]] "[['EEEEE'	'LKTGK'	'03223'	'14334'	'EEEEE'	'LHSTQ'	'03223'	'14334']	['EEEEEEETTEEEEEE'	'TYQIYQEPFKNLKTG'	'223/233NM330322'	'334034432441433'	'EEEEEEEEEE'	'YFKIYSKHTP'	'213/223322'	'3240334433']	['.EEE'	'PEWE'	'}323'	'3434'	'.EEE'	'GNYN'	'}323'
3S11 C 321.0 2.5 3654620 93838 0046789 0020002#0016021#0019031#0055036 0075512#0039654#0019064#0046761#0019062 0.001109020520239 3.612615354167607 0.299450549450549 [[274	277]	[274	279]	[258	261]	[242	246]	[13	17]	[108	114]] [2	4	1	6	0	5] [[50	53]	[204	209]	[431	434]	[538	542]	[720	724]	[977	983]] "[['EEEE'	'YGNH'	'2233'	'3344'	'EEEE'	'STQD'	'2233'	'3344']	['EEEEEE'	'YGNHNT'	'223332'	'334443'	'EEEEEE'	'YSKHTP'	'223322'	'334433']	['EEEE'	'YKIV'	'23//'	'3400'	'EEEE'	'GDVI'	'23//'
5W1X G 422.0 3.37 1489090 333761 0005198 0042025#0039620 0075509#0019062 0.0012116703911872 4.354399094973324 0.2005076142131974 [[363	367]	[362	365]	[165	170]	[27	36]	[32	38]	[468	472]] [2	4	1	6	0	5] [[49	53]	[206	209]	[395	400]	[545	554]	[711	719]	[960	964]] "[['EEEEE'	'QYSRH'	'32243'	'43354'	'EEEEE'	'HSTQD'	'32233'	'43344']	['EEEE'	'KQYS'	'3322'	'4433'	'EEEE'	'KHTP'	'3322'	'4433']	['EEEEEE'	'IGEHWA'	'/23321'	'034432'	'EEEEEE'	'VYADSF'	'/21321'
3CSQ C 324.0 1.8 6446506 10756 0016798#0046872#0008237 0098023 0071555#0019835#0042742#0098932#0099002#0098004 0.01326817002535 2.130156302636811 0.2238033635187584 [[292	294]	[281	294]	[179	183]	[318	325]	[92	96]	[22	25]] [2	4	1	6	0	5] [[50	52]	[201	206]	[436	440]	[597	606]	[761	765]	[959	962]] "[['EEE'	'WTK'	'223'	'334'	'EEE'	'STQ'	'223'	'334']	['EEEEESS....EEE'	'FNVIDGKEYQGWTK'	'13//3UV]}]}223'	'24004344343334'	'EEEEEE'	'FKIYSK'	'13/223'	'240334']	['EE.TT'	'SQGEN'	'23}OO'	'34344'	'EE.TT'	'WNSNN'	'23}OO'
3J26 M 508.0 3.5 6760338 543939 # 0019028 # 0.0012072468112617 6.509736237024731 0.116883116883117 [[465	469]	[70	76]	[465	469]	[293	302]	[458	473]	[487	490]] [2	4	1	6	0	5] [[47	51]	[202	208]	[312	316]	[546	557]	[716	728]	[978	981]] "[['EEEEE'	'VYDGT'	'/2322'	'03433'	'EEEEE'	'VLHST'	'/0322'	'01433']	['EEEEEEE'	'QVPYDIT'	'3/223/2'	'4033403'	'EEEEEEE'	'KIYSKHT'	'3/22332'	'4033443']	['EEEEE'	'VYDGT'	'/2322'	'03433'	'EEEEE'	'IYQTS'	'/2322'
2X85 A 597.0 1.5 920967 155148 # 0098024 0098994#0019062 0.0048545219908549 3.8812773797016673 0.0605381165919276 [[689	691]	[634	637]	[654	660]	[341	345]	[686	691]	[144	146]] [2	4	1	6	0	5] [[50	52]	[227	230]	[371	377]	[593	597]	[720	725]	[979	981]] "[['EEE'	'GYN'	'223'	'334'	'EEE'	'STQ'	'223'	'334']	['EEEE'	'VNLT'	'/302'	'0413'	'EEEE'	'VDLP'	'/302'	'0413']	['.TT.SEE'	'YAWVTSA'	'}MNYU21'	'3230332'	'.TT.SEE'	'SASFSTF'	'}MN[U21'
3CPE A 553.0 2.8 1258545; 1258647; 1258656; 1258675 10665 0005524#0016887#0004536#0004519#0046872#0004518 0098009 0006323#0019073#0019072#0046797 0.0238360823079775 3.8655219735552415 0.0282608695652175 [[428	431]	[423	431]	[42	46]	[537	541]	[106	112]	[503	508]] [2	4	1	6	0	5] [[47	50]	[200	208]	[420	424]	[603	607]	[771	777]	[959	964]] "[['EEEE'	'VLHS'	'/032'	'0143'	'EEEE'	'VLHS'	'/032'	'0143']	['EEEEEEEEE'	'WEQVGVLHS'	'233/2/032'	'344030143'	'EEEEEEEEE'	'YFKIYSKHT'	'213/22332'	'324033443']	['TTT..'	'QWDGK'	'ONO}]'	'43434'	'TTT..'	'DYNYK'	'ONO}]'
1HI8 A 639.0 2.5 956436 10879 0046872#0000166#0003723#0050265#0003968 0019012 0006351#0039694 0.0351300513138112 6.324809824093263 0.0031813361611872 [[38	40]	[38	40]	[625	632]	[200	203]	[309	313]	[305	310]] [2	4	1	6	0	5] [[49	51]	[207	209]	[416	423]	[596	599]	[773	777]	[974	979]] "[['EEE'	'ETY'	'322'	'433'	'EEE'	'HST'	'322'	'433']	['EEE'	'ETY'	'322'	'433'	'EEE'	'HTP'	'322'	'433']	['STTTTTT.'	'PNKLQYKW'	'UOOLONO}'	'34414343'	'STTTTTT.'	'GKIADYNY'	'UOKMONO}'
5W0P D 773.0 3.01 20215 10090 0001664#0002046#0051219#0030507 0016020#0001917#0001750 0002031#0007165 0.0234331022536274 6.732276541012992 0.0021141649048623 [[2324	2329]	[2236	2244]	[2344	2351]	[186	195]	[2323	2330]	[124	129]] [2	4	1	6	0	5] [[47	52]	[195	207]	[430	437]	[573	583]	[719	726]	[958	963]] "[['EEEEEE'	'ILVSYH'	'/0/223'	'010334'	'EEEEEE'	'VLHSTQ'	'/03223'	'014334']	['EEEEEEEEE'	'KKIKVSVEQ'	'33/3/2/33'	'440403044'	'EEETTEEEEEEEE'	'KNIDGYFKIYSKH'	'33/ON213/2233'	'4404332403344']	['.EEEEEEE'	'TSSEVATE'	'}223/123'	'33340234'	'.EEEEEEE'	'TGDVIAWN'	'}23//123'
5NER A 589.0 11.5 3685 9606 0015026#0050840#1990430#0001968#0005178#0046872#0001846#0002020#0005080#0050431#0001618#0005245 0035868#0035867#0035866#0009986#0005829#0009897#0070062#0031527#0005925#0005887#0034683#0034684#0034685#0034686#0008305#0031258#0016020#0031528#0045335#0005886#0032587#0035579 0001525#0002479#0038027#0043277#0070588#0007155#0033627#0007160#0031589#0035987#0085017#0070371#003…	330]	[522	526]	[407	411]	[432	435]	[522	528]	[208	210]	[385	388]] [2	4	1	6	0	3	5] [[49	52]	[205	209]	[396	400]	[609	612]	[715	721]	[861	863]	[972	975]] [['EEEE'	'QTTK'	'3223'	'4334'	'EEEE'	'HSTQ'	'3223'	'4334']	['EEEEE'	'SKNMT'	'23312'	'34423'	'EEEEE'	'SKHTP'	'23322'	'34433']	['EEEEE'	'SMKGA'
2P5O C 829.0 2.8 1494172 12353 0008408#0003677#0003887#0046872#0000166 # 0039686#0006260 0.0476179135755473 3.7297966873429296 0.0137420718816072 [[426	431]	[706	713]	[867	871]	[118	121]	[591	609]	[605	610]] [2	4	1	6	0	5] [[38	43]	[198	204]	[364	368]	[600	603]	[764	782]	[977	982]] "[['.SS.EE'	'SPETIA'	'}UV}/1'	'334302'	'.SSSEE'	'YPDKVF'	'}UVV/1'	'334402']	['TEEEEEEE'	'KRYALNVW'	'O42103/2'	'45321403'	'TTEEEEE'	'DGYFKIY'	'ON213/2'	'4332403']	['.HHHH'	'DYTVL'	']$$!""'	'43301'	'.HHHH'	'DYSVL'	']$$!""'
1QIU E 264.0 2.4 2652999 10515 # 0042025#0019028 0098671#0007155#0046718 0.0131326131629398 1.8427374726540409 0.8957915831663319 [[442	444]	[441	444]	[366	371]	[419	427]	[440	457]	[346	349]] [2	4	1	6	0	5] [[50	52]	[203	206]	[278	283]	[541	554]	[713	722]	[968	971]] [['EEE'	'SGD'	'223'	'334'	'EEE'	'STQ'	'223'	'334']	['EEEE'	'VSGD'	'/223'	'0334'	'EEEE'	'IYSK'	'/223'	'0334']	['EE.TTS'	'DYNENG'	'32]OOU'	'434443'	'EE.TTS'	'KYNENG'	'32]OOU'
4NWV A 355.0 3.25 26085000 977912 0046872 # # 0.0010899057275762 6.586554063364689 0.3399433427762037 [[50	54]	[202	207]	[291	297]	[280	285]	[291	298]	[378	380]] [2	4	1	6	0	5] [[48	52]	[224	229]	[312	318]	[593	598]	[666	673]	[960	962]] "[['EEEEE'	'LKGCD'	'03213'	'14324'	'EEEEE'	'LHSTQ'	'03223'	'14334']	['EEEEEE'	'EWVVEL'	'32//30'	'430041'	'EEEEEE'	'EPLVDL'	'320/30'	'431041']	['EEEEEEE'	'VYQSVEA'	'/232/31'	'0343042'	'EEEEEEE'	'IYQTSNF'	'/232231'
1M0I C 129.0 2.55 1261079 10760 0008821#0008833#0003677#1990238 # 0099015#0015074#0039657 0.0053597453466198 1.8408509231546253 1.947040498442368 [[48	50]	[40	52]	[43	47]	[40	67]	[20	26]	[25	29]] [2	4	1	6	0	5] [[51	53]	[202	209]	[325	329]	[586	613]	[774	780]	[957	961]] "[['EEE'	'SNH'	'233'	'344'	'EEE'	'TQD'	'233'	'344']	['EEEEEE..EEEEE'	'KVPYVIPASNHTY'	'3/22//}[23322'	'4033003234433'	'EEEEEEEE'	'KIYSKHTP'	'3/223322'	'40334433']	['EEE..'	'YVIPA'	'2//}['	'30032'	'EEEE.'	'SIVRF'	'2//4['
6IAW B 386.0 3.8 1258936 204090 # # # 0.019860935841089 4.823557569008676 0.0350109409190373 [[86	88]	[371	379]	[372	377]	[34	41]	[150	162]	[20	24]] [2	4	1	6	0	5] [[51	53]	[202	209]	[312	317]	[521	532]	[764	779]	[975	979]] "[['EEE'	'SEE'	'233'	'344'	'EEE'	'TQD'	'233'	'344']	['EEEEEEEEE'	'EVTHWIHYY'	'3/232/322'	'403430433'	'EEEEEEEE'	'KIYSKHTP'	'3/223322'	'40334433']	['EEEEEE'	'VTHWIH'	'/232/3'	'034304'	'EEEEEE'	'IYQTSN'	'/23223'
6H66 A 667.0 4.16 71586 10090 0005524#0003677#0003725#0016787#0042802#0043021#0003724#0003727#0008270 0005737#0005634 0071360#0051607#0045087#0039530#0032727#0032728#0032755#0060760#0032760#0016925#0009615 0.0772650526711809 4.118178032595503 0.0053134962805527 [[916	919]	[978	980]	[731	736]	[909	917]	[625	637]	[685	690]] [2	4	1	6	0	5] [[38	41]	[228	230]	[365	370]	[519	527]	[761	777]	[957	962]] "[['.SSS'	'SGEN'	'}UVV'	'3344'	'.SSS'	'YPDK'	'}UVV'	'3344']	['EEE'	'DLP'	'302'	'413'	'EEE'	'DLP'	'302'	'413']	['HHHHHH'	'TYALSQ'	'$$#""$%'	'332134'	'HHHHHH'	'YSVLYN'	'$$!""$%'
3GW6 E 257.0 2.6 3707741 344021 0016996#0042802 0098024 0098671#0098996#0044409#0008152#0019062 0.0025810969090983 2.450589823715716 1.8841463414634152 [[1014	1017]	[1029	1033]	[993	999]	[1013	1022]	[1014	1023]	[958	962]] [2	4	1	6	0	5] [[50	53]	[205	209]	[431	437]	[547	554]	[715	726]	[976	980]] "[['EEEE'	'TTEE'	'2233'	'3344'	'EEEE'	'STQD'	'2233'	'3344']	['EEEEE'	'GEEWG'	'23322'	'34433'	'EEEEE'	'SKHTP'	'23322'	'34433']	['EEEEEEE'	'TDTVFSH'	'232/123'	'3430234'	'EEEEEEE'	'GDVIAWN'	'23//123'
6ILK E 192.0 3.0 1604 9606 0008289#0001618 0031225#0009986#0033116#0070062#0005576#0101003#0000139#0045121#0005886#0030667#0030133 0006958#0006888#0045087#0045916#0043312#2000516#2000563#0007204#0002726#0030449#1903659#0031664#0045730 0.016628418641687 1.890416945657868 1.3243243243243246 [[251	253]	[110	112]	[230	238]	[232	234]	[232	238]] [2	4	1	6	0] [[43	45]	[228	230]	[309	317]	[594	596]	[719	725]] [['E..'	'FRG'	'1^}'	'253'	'E..'	'FRS'	'1^}'	'253']	['EEE'	'KLT'	'302'	'413'	'EEE'	'DLP'	'302'	'413']	['.SEEEEEEE'	'EHSIYETVN'	']V2/232/3'	'443034304'	'.SEEEEEEE'	'EKGIYQTSN'	']V2/23223'	'443034334']	['EEE'	'SIY'	'2/2'	'303'
5IKN D 485.0 4.8 1261046; 1261048 10760 0005524#0003678#0003896#0042802#0008270 # # 0.040393493214675 3.4428443317303863 0.0593505039193729 [[542	545]	[532	545]	[496	500]	[120	125]	[525	532]	[325	329]] [2	4	1	6	0	5] [[48	51]	[200	209]	[323	327]	[573	578]	[689	696]	[957	961]] "[['EEEE'	'LEPS'	'0322'	'1433'	'EEEE'	'LHST'	'0322'	'1433']	['EEEEETTTTEEEEE'	'YMEYNKETGWLEPS'	'21323OONN20322'	'32434443331433'	'EEEEEEEEEE'	'YFKIYSKHTP'	'213/223322'	'3240334433']	['.SEEE'	'SDTII'	'}V2//'	'34300'	'.SEEE'	'TESIV'	'}V2//'
4GIZ A 382.0 2.55 61753691; 948538 83333 0015144#1901982 0043190#0055052#0030288#0042597 0008643#0060326#0006974#0034289#0042956#0015768 0.0405547939622347 6.656103497653291 0.0063829787234037 [[17	19]	[176	180]	[241	246]	[243	246]	[293	310]	[195	201]] [2	4	1	6	0	5] [[38	40]	[224	228]	[308	313]	[593	596]	[771	780]	[958	964]] "[['.SS'	'GYN'	'}UV'	'334'	'.SS'	'YPD'	'}UV'	'334']	['EEEEE'	'KYDIK'	'323/3'	'43404'	'EEEEE'	'EPLVD'	'320/3'	'43104']	['..EEEE'	'VNYGVT'	'Y]22/2'	'043303'	'..SEEE'	'VEKGIY'	'Y]V2/2'
7JZJ D 246.0 2.46 911825 128952 0042802#0003723#0039660 0005576#0033645#0044185#0020002#0044385#0045121#0055036 0075733#0030683#0044414#0046755#0046761#0039702 0.0007585437551443 9.015852323659429 0.1383874849578814 [[74	76]	[304	308]	[304	307]	[234	237]	[90	95]	[265	269]] [2	4	1	6	0	5] [[47	49]	[200	204]	[399	402]	[605	608]	[662	667]	[960	964]] "[['EEE'	'ILE'	'/03'	'014'	'EEE'	'VLH'	'/03'	'014']	['EEEEE'	'TMVIT'	'21//2'	'32003'	'EEEEE'	'YFKIY'	'213/2'	'32403']	['EEEE'	'TMVI'	'21//'	'3200'	'EEEE'	'SFVI'	'21//'
6IW2 P 387.0 2.9 1502173 11090 0005524#0003725#0005525#0046872#0004482#0004483#0017111#0046983#0003724#0003968#0004252#0005198 0005576#0044167#0042025#0044220#0016021#0019028#0019031#0055036 0075512#0039654#0039520#1900369#0039564#0039502#0046762#0039694#0019062 0.0012077191648466 6.641086914697061 0.4576271186440681 [[307	312]	[308	311]	[111	116]	[63	67]	[307	313]	[254	256]] [2	4	1	6	0	5] [[47	52]	[206	209]	[431	436]	[609	613]	[670	676]	[959	961]] "[['EEEEEE'	'VKNPTD'	'/33223'	'044334'	'EEEEEE'	'VLHSTQ'	'/03223'	'014334']	['EEEE'	'KNPT'	'3322'	'4433'	'EEEE'	'KHTP'	'3322'	'4433']	['EEEEEE'	'GSIVAP'	'22//12'	'330023'	'EEEEEE'	'GDVIAW'	'23//12'
5FJ7 A 761.0 7.9 956438 10879 0042802#0003723 0039616#0039625#0019013#0019012 # 0.068852656405861 3.5478105010517447 0.0418502202643173 [[541	543]	[374	377]	[251	255]	[373	376]	[635	644]	[156	159]] [2	4	1	6	0	5] [[44	46]	[208	211]	[365	369]	[592	595]	[766	775]	[979	982]] "[['..S'	'RTP'	'^}U'	'533'	'..S'	'RSS'	'^}U'	'533']	['EEE.'	'TPVK'	'22/]'	'3304'	'EE..'	'TPIN'	'22Y]'	'3304']	['HHHHH'	'SSVLT'	'$$!""$'	'33013'	'HHHHH'	'YSVLY'	'$$!""$'
3UAJ B 371.0 3.23 5075729 408871 0005524#0003725#0140272#0005216#0046872#0004482#0004483#0017111#0046983#0003724#0003968#0004252#0005198 0005576#0044167#0033650#0042025#0044220#0016021#0044385#0019028#0019031#0055036 0075512#0039654#0039520#0039707#0051259#0039545#0039564#0039653#0039574#0039502#0039694#0019062 0.0190803352600616 1.9573281787624817 1.1163310961968684 [[38	42]	[122	138]	[315	322]	[196	206]	[113	127]	[259	262]] [2	4	1	6	0	5] [[49	53]	[200	209]	[426	433]	[538	548]	[714	728]	[958	961]] "[['EEEEE'	'KPTLD'	'32203'	'43314'	'EEEEE'	'HSTQD'	'32233'	'43344']	['EEEEEEEEP.SSS.EEE'	'SGKITGNLVQIENLEYT'	'223/2230D]RVVZ322'	'33403341040441433'	'EEEEEEEEEE'	'YFKIYSKHTP'	'213/223322'	'3240334433']	['.TTS.EEE'	'TQHGTTVV'	'}OOU}2//'	'34433300'	'.TT..EEE'	'PDDFTGDV'	'}OO[}23/'
2QQP A 484.0 3.8 9121829 213633 0042802 # # 0.0096280692810456 7.009896798209397 0.0581655480984342 [[505	510]	[511	516]	[509	513]	[196	205]	[505	517]	[174	178]] [2	4	1	6	0	5] [[47	52]	[204	209]	[313	317]	[542	551]	[712	725]	[960	964]] "[['EEEEEE'	'VCKTYD'	'/13223'	'024334'	'EEEEEE'	'VLHSTQ'	'/03223'	'014334']	['EEEEEE'	'GWEGTT'	'223222'	'334333'	'EEEEEE'	'YSKHTP'	'223322'	'334433']	['EEEEE'	'YDGWE'	'23223'	'34334'	'EEEEE'	'YQTSN'	'23223'
6BBM B 447.0 4.1 61753708; 948555 83333 0005524#0003677#0003678#0004386#0042802 0005829#1990077 0006260#0006269#0006268#0010212 0.0755082550951721 4.1591582977106265 0.0317124735729386 [[178	181]	[431	436]	[435	440]	[455	458]	[48	52]	[184	186]] [2	4	1	6	0	5] [[38	41]	[198	203]	[432	437]	[602	605]	[778	782]	[979	981]] "[['.SSS'	'GPKN'	'}UVV'	'3344'	'.SSS'	'YPDK'	'}UVV'	'3344']	['TTEEEE'	'KGIAEI'	'ON/13/'	'430240'	'TTEEEE'	'DGYFKI'	'ON213/'	'433240']	['EEEEEE'	'EIIIGK'	'3///23'	'400034'	'EEEEEE'	'DVIAWN'	'3//123'
4XSJ A 253.0 1.8 90550 9606 0005262#0042802#0015292 0034704#0031305#0005743#0005739#1990246 0090527#0036444#0019722#0042593#0051560#0006851#0032024#0051561#0090141#0090023#0051259 0.0540477063004862 7.656617192180456 0.0042462845010613 [[15	19]	[1157	1159]	[1154	1160]	[1075	1079]	[60	67]	[105	111]] [2	4	1	6	0	5] [[48	52]	[204	206]	[427	433]	[595	599]	[775	782]	[957	963]] "[['EEEEE'	'LKIYK'	'03/23'	'14034'	'EEEEE'	'LHSTQ'	'03223'	'14334']	['EEE'	'TYH'	'223'	'334'	'EEE'	'YSK'	'223'	'334']	['TTEEEEE'	'NDLTYHV'	'OO0223/'	'4413340'	'TT..EEE'	'DDFTGDV'	'OO[}23/'
6WCZ A 350.0 4.0 6773 9606 0000981#0042802#0000978#0044389 0000785#0005829#0005654#0005886 0019221#0006952#0051607#0060339#0007259#0042127#0090140#0001932#0006357#0043434#0060337#0016032 0.0526705740291865 2.277778818447814 0.2732166890982499 [[436	438]	[434	438]	[392	395]	[479	483]	[163	173]	[224	229]] [2	4	1	6	0	5] [[49	51]	[205	209]	[420	423]	[533	537]	[772	782]	[959	964]] "[['EEE'	'KYT'	'322'	'433'	'EEE'	'HST'	'322'	'433']	['EEEEE'	'TVKYT'	'2/322'	'30433'	'EEEEE'	'SKHTP'	'23322'	'34433']	['TTT.'	'QSQG'	'ONO}'	'4343'	'TTT.'	'DYNY'	'ONO}'
5WTH A 260.0 4.2 1493918; 1493919 12098 0005524#0004197#0005216#0017111#0003723#0003724#0003968#0005198 0044162#0044193#0072494#0019030#0016021#0044385#0039618 0034140#0039707#0051259#0018144#0039545#0006351#0046718#0039694#0019068#0019062 0.0166453874130741 2.475553858355356 1.034408602150538 [[106	108]	[223	226]	[115	121]	[226	231]	[107	112]	[25	27]] [2	4	1	6	0	5] [[49	51]	[198	201]	[380	386]	[592	597]	[716	721]	[973	975]] [['EEE'	'EYT'	'322'	'433'	'EEE'	'HST'	'322'	'433']	['TTEE'	'DSTF'	'ON21'	'4332'	'TTEE'	'DGYF'	'ON21'	'4332']	['SSS.TTS'	'STSNPPH'	'UUU]NNV'	'3334334'	'SSS.TTS'	'YGVSPTK'	'UUR}NNV'
2WFS I 426.0 12.0 956531 211044 0042802#0003723#0005198 0005576#0019029#0042025#0019013 0019064#0075733#0019065#0019061#0046761#0019070#0019072#0075732#0019083#0019068#0019062 0.0671496527742552 7.175717837420348 0.0085287846481874 [[375	377]	[375	381]	[139	142]	[94	97]	[141	154]	[224	228]] [2	4	1	6	0	5] [[49	51]	[206	212]	[297	300]	[593	596]	[761	767]	[957	961]] "[['EEE'	'ESS'	'322'	'433'	'EEE'	'HST'	'322'	'433']	['EEEE...'	'ESSTLEL'	'3222Z]Z'	'4333141'	'EEEE...'	'KHTPINL'	'3322Y]Z'	'4433041']	['HHHH'	'WHSN'	'$%$%'	'3434'	'HHHH'	'SETK'	'$%$%'
5T04 A 458.0 3.3 1258585 10665 0003796 0030430 0016998#0019835#0042742#0009253#0044659 0.2034348491114914 1.694124420558312 0.2596537949400799 [[1015	1019]	[226	228]	[1109	1115]	[1025	1028]	[1060	1067]	[1105	1111]] [2	4	1	6	0	5] [[48	52]	[208	210]	[365	371]	[593	596]	[775	782]	[957	963]] "[['EEEEE'	'LKIYK'	'03/23'	'14034'	'EEEEE'	'LHSTQ'	'03223'	'14334']	['EE.'	'TPI'	'22Y'	'330'	'EE.'	'TPI'	'22Y'	'330']	['HHHHH..'	'TGVAGFT'	'$$!#$[}'	'3302323'	'HHHHHH.'	'YSVLYNS'	'$$!""$%}'
2WUX A 213.0 1.84 1403840 46015 0042802#0005198 0044204#0039679 # 0.0017728813954504 8.73933622002771 0.2563081009296146 [[19	23]	[20	23]	[14	22]	[206	209]	[208	221]	[24	27]] [2	4	1	6	0	5] [[49	53]	[204	207]	[311	317]	[596	599]	[720	727]	[977	980]] "[['EEEEE'	'KYYKN'	'32233'	'43344'	'EEEEE'	'HSTQD'	'32233'	'43344']	['EEEE'	'YYKN'	'2233'	'3344'	'EEEE'	'YSKH'	'2233'	'3344']	['EEETTEEEE'	'YVYDNKYYK'	'2/2OO3223'	'303444334'	'EEEEEEE'	'GIYQTSN'	'2/23223'
1RVX B 160.0 2.2 956529 211044 0046789 0005576#0020002#0016021#0019031#0055036 0075512#0039654#0019064#0019060#0019065#0050776#0019061#0046761#0019072#0019082#0019068#0019062 0.0973334262770102 1.0553256317848771 0.5087719298245605 [[527	532]	[654	660]	[654	658]	[614	622]	[609	616]] [4	1	6	0	5] [[195	200]	[420	426]	[603	607]	[773	781]	[957	964]] "[['EETTEE'	'QNEQGS'	'33OO22'	'444433'	'EEETTE'	'KNIDGY'	'33/ON2'	'440433']	['TT.....'	'NGTYDYP'	'ON}}]}}'	'4333433'	'TTT....'	'DYNYKLP'	'ONO}]Z}'	'4343413']	['TT...'	'NGTYD'	'ON}}]'	'43334'	'TT...'	'NTSNQ'	'ON}]]'	'43344']	['HHHHHHHHH'	'NVKNLYEKV'	'%!%%""$%%!'	'404413440'
7CZF E 642.0 3.2 4961506 37296 # 0044175#0020002#0016021#0019031#0055036 0019064 0.0551172845736027 4.45615517214774 0.0558035714285711 [[643	645]	[46	48]	[687	693]	[576	579]	[639	644]	[542	545]] [2	4	1	6	0	5] [[50	52]	[228	230]	[281	287]	[596	599]	[691	696]	[957	960]] "[['EEE'	'SYD'	'223'	'334'	'EEE'	'STQ'	'223'	'334']	['EEE'	'NLS'	'302'	'413'	'EEE'	'DLP'	'302'	'413']	['TTS.EEE'	'DNGTVVE'	'OOU}//3'	'4433004'	'TTS.EEE'	'ENGTITD'	'OOU}/23'
2VVF E 269.0 2.5 1262043 10661 # 0098017#0019012 # 0.0106051166434594 9.746253015113265 0.0499445061043284 [[56	60]	[188	192]	[155	160]	[184	191]	[200	205]	[207	209]] [2	4	1	6	0	5] [[48	52]	[196	200]	[309	314]	[538	545]	[773	778]	[977	979]] "[['EEEEE'	'LSTYK'	'02223'	'13334'	'EEEEE'	'LHSTQ'	'03223'	'14334']	['EETTE'	'QIDGT'	'3/ON2'	'40433'	'EETTE'	'NIDGY'	'3/ON2'	'40433']	['.SEEEE'	'NNGTTE'	']V2223'	'443334'	'.SEEEE'	'EKGIYQ'	']V2/23'
5FLX L 153.0 3.9 6205 9606 0003723#0019843#0003735 0005737#0005829#0022626#0022627#0070062#0005925#0016020#0005730#0005654#0005840 0002181#0000184#0006614#0006412#0006413#0019083 0.0015202160339606 8.000572708156822 0.7200000000000002 [[142	144]	[91	93]	[127	130]	[74	81]	[124	129]	[14	16]] [2	4	1	6	0	5] [[47	49]	[224	226]	[311	314]	[549	556]	[662	667]	[974	976]] [['EEE'	'VLK'	'/03'	'014'	'EEE'	'VLH'	'/03'	'014']	['EEE'	'DYL'	'320'	'431'	'EEE'	'EPL'	'320'	'431']	['EEEE'	'TVGE'	'2/23'	'3034'	'EEEE'	'GIYQ'	'2/23'
3NVN B 474.0 2.26 10154 9606 0017154#0005102 0005887#0016020#0005886#0002116 0007155#0007162#0050772#0030334#0008360#0043087#1902287 0.0016662227619831 8.716051619084535 0.455384615384615 [[250	252]	[414	418]	[404	421]	[162	167]	[378	383]	[463	466]] [2	4	1	6	0	5] [[50	52]	[202	206]	[425	440]	[594	599]	[721	726]	[979	982]] "[['EEE'	'PYN'	'223'	'334'	'EEE'	'STQ'	'223'	'334']	['EEEEE'	'EVIYE'	'3//23'	'40034'	'EEEEE'	'KIYSK'	'3/223'	'40334']	['..TTS.....EEEEE.TT'	'LGENLTSNCPEVIYEIKE'	'Z}OOS}}][}3//23YOO'	'134413342340034044'	'..TT..EEEEEEE.TT'	'LPDDFTGDVIAWNSNN'	'Z}OO[}23//123}OO'
3D0H B 597.0 3.1 59272 9606 0004180#0004175#0042802#0004181#0008237#0008241#0001618#0008270 0016324#0031526#0009986#0005929#0030666#0005788#0070062#0005576#0005615#0016021#0045121#0005886 0002003#0003051#0097746#2000272#0051957#0060452#1903598#1905737#2000379#0006508#0046813#1903779#0042127#0001817#0050727#0003081#0022898#0019229#0015827#0046718 0.1118863120930111 7.42786061151289 0.0053134962805…	141]	[350	352]	[463	471]	[335	345]	[545	572]	[570	573]] [2	4	1	6	0	5] [[49	53]	[228	230]	[418	428]	[529	536]	[744	774]	[977	980]] "[['EEEEE'	'NPQED'	'32333'	'43444'	'EEEEE'	'HSTQD'	'32233'	'43344']	['EEE'	'DLG'	'302'	'413'	'EEE'	'DLP'	'302'	'413']	['TTTT.S.TT'	'VFKGEIPKD'	'KMON]R}OO'	'024340344'	'TTTTT....TT'	'IADYNYKLPDD'	'KMONO}]Z}OO'
4OGR E 310.0 3.0 1025 9606 0097322#0005524#0003682#0004693#0003677#0004672#0019901#0106310#0004674#0106311#0000978#0008353#0001223 0008024#0036464#0016592#0016020#0005654#0005634#0070691#0016605#0008023 0008283#0071345#0006281#0071157#1900364#0070816#0010613#2001168#0033129#1903839#0045944#0050434#0006468#0006282#0031056#0051147#0031297#0042493#0042795#0006366#0006368#0006367 0.0262349513131342 8…	21]	[81	83]	[285	289]	[40	43]	[234	237]	[288	293]] [2	4	1	6	0	5] [[51	53]	[226	228]	[364	368]	[603	606]	[774	777]	[958	964]] "[['EEE'	'YEK'	'233'	'344'	'EEE'	'TQD'	'233'	'344']	['EEE'	'LIE'	'0/3'	'104'	'EEE'	'LVD'	'0/3'	'104']	['.HHHH'	'DPYAL'	']$$#""'	'43321'	'.HHHH'	'DYSVL'	']$$!""'
2IPK B 190.0 2.3 3123 9606 0042609#0023026#0032395#0042605#0030247#0005200#0042608 0009986#0030669#0030666#0012507#0009897#0070062#0005615#0000139#0001772#0071556#0005887#0005882#0031902#0005765#0016020#0042613#0005886#0032588#0030658 0002491#0019886#0016045#0008544#0006959#0006955#0002437#0060333#0030225#0002469#0002862#0032689#0042130#0002503#2000516#0032831#0070374#0043123#0035774#0033674#0043…	163]	[156	161]	[155	159]	[142	146]	[99	103]	[68	70]] [2	4	1	6	0	5] [[48	50]	[224	229]	[397	401]	[597	601]	[720	724]	[977	979]] "[['EEE'	'LET'	'032'	'143'	'EEE'	'LHS'	'032'	'143']	['EEEEEE'	'QTLVML'	'320/10'	'431021'	'EEEEEE'	'EPLVDL'	'320/30'	'431041']	['EEEEE'	'FQTLV'	'1320/'	'24310'	'EEEEE'	'ADSFV'	'1321/'
5C0R A 270.0 3.19 155971 11706 0042802#0005198 0044175#0020002#0016021#0019031#0019012#0055036 0090527#0075512#0044409#0039654#0019064#0030683#1903905#1903908#1903911#0002223#0019058#0019082#0019068#0019062 0.0881990526556117 2.381815480153191 0.3790087463556852 [[71	74]	[71	74]	[236	240]	[236	240]	[11	26]	[191	198]] [2	4	1	6	0	5] [[50	53]	[204	207]	[420	424]	[603	607]	[658	666]	[957	964]] "[['EEEE'	'GYHH'	'2233'	'3344'	'EEEE'	'STQD'	'2233'	'3344']	['EEEE'	'GYHH'	'2233'	'3344'	'EEEE'	'YSKH'	'2233'	'3344']	['TT...'	'NGTYD'	'ON}}]'	'43334'	'TTT..'	'DYNYK'	'ONO}]'
6U7H B 965.0 3.1 918758 11137 # 0044173#0016021#0019031#0055036 0075509#0039654#0019064#0009405#0046813 0.0204829563015379 8.841247520252248 0.044397463002114 [[951	956]	[584	589]	[68	72]	[455	479]	[584	612]	[854	860]] [2	4	1	6	0	5] [[47	52]	[203	208]	[324	328]	[593	606]	[714	742]	[969	975]] [['EEEEEE'	'VLLPTQ'	'/00223'	'011334'	'EEEEEE'	'VLHSTQ'	'/03223'	'014334']	['EEEEEE'	'IPSNWT'	'/22322'	'033433'	'EEEEEE'	'IYSKHT'	'/22332'	'033443']	['SEEEE'	'DGVVR'	'V2//4'	'43005'	'SEEEE'	'ESIVR'	'V2//4'
1H38 B 857.0 2.9 1261050 10760 0003677#0003899 # 0039695#0006351 0.0907342463457931 1.983871206306504 0.8658777120315571 [[606	608]	[711	715]	[598	610]	[601	604]	[481	490]	[694	699]] [2	4	1	6	0	5] [[51	53]	[195	199]	[279	290]	[603	606]	[771	782]	[957	962]] "[['EEE'	'SEK'	'233'	'344'	'EEE'	'TQD'	'233'	'344']	['EETTT'	'KDKKT'	'33OON'	'44443'	'EEETT'	'KNIDG'	'33/ON'	'44043']	['E.TTT..EEEEEE'	'TDENTGEISEKVK'	'2]OON}]/233/3'	'3444334034404'	'E.TTS.EEEEEE'	'YNENGTITDAVD'	'2]OOU}/231/3'
6N9W H 645.0 4.0 1261044 10760 0008408#0003677#0003887#0004529#0046872#0000166 # 0090592#0006261#0039693 0.0938221524360109 5.75830750046618 0.0487804878048783 [[575	578]	[575	577]	[360	365]	[151	154]	[382	389]	[609	615]] [2	4	1	6	0	5] [[49	52]	[207	209]	[305	310]	[527	530]	[771	778]	[958	964]] "[['EEEE'	'ESSQ'	'3223'	'4334'	'EEEE'	'HSTQ'	'3223'	'4334']	['EEE'	'ESS'	'322'	'433'	'EEE'	'HTP'	'322'	'433']	['SS...S'	'GAPVVD'	'UT}YYV'	'323004'	'SS...S'	'SFTVEK'	'UT}Y]V'
6ZN5 S 132.0 3.2 6218 9606 0003723#0003735 0005829#0022626#0022627#0005925#0016020#0005654#0005840 0002181#0034101#0000184#0042274#0006364#0006614#0006412#0006413#0019083 0.1119530008326886 1.1276891557248685 1.5159574468085095 [[115	118]	[123	126]	[43	46]	[117	119]	[74	79]	[104	107]] [2	4	1	6	0	5] [[46	49]	[217	220]	[438	441]	[585	587]	[774	779]	[957	960]] "[['SSEE'	'SNLQ'	'UV03'	'3414'	'SEEE'	'SVLH'	'U/03'	'3014']	['PSS.'	'TVGM'	'GRU['	'3032'	'PPS.'	'PQGF'	'GHU['	'3432']	['.TTT'	'SKKL'	'}OOL'	'3441'	'.TTT'	'SNNL'	'}OOL'
2RKJ M 367.0 4.5 3881566 367110 0005524#0042802#0003723#0004831 0005829#0005759#0005739 0000372#0006397#0033120#0034337#0043039#0006437 0.0821531667008048 7.629832987006681 0.0350109409190373 [[194	197]	[266	269]	[398	403]	[99	102]	[41	53]	[398	401]] [2	4	1	6	0	5] [[44	47]	[201	204]	[295	300]	[594	597]	[768	779]	[961	964]] "[['..EE'	'RGIV'	'^}//'	'5300'	'..SE'	'RSSV'	'^}U/'	'5330']	['EEEE'	'MQIG'	'13/2'	'2403'	'EEEE'	'FKIY'	'13/2'	'2403']	['HHHHHH'	'TLVHGK'	'$""!%$%'	'310434'	'HHHHHH'	'PLSETK'	'$""$%$%'
[truncated: 39 more columns]
