# Supplementary material for: Identifying and profiling structural similarities between Spike of SARS-CoV-2 and other viral or host proteins with Machaon
Source: Commun Biol. 2023 Jul 19;6:752. doi: 10.1038/s42003-023-05076-7 (PMC10356814; doi:10.1038/s42003-023-05076-7)
Supplement: Supplementary file 7 — Supplementary Data 4 [file 42003_2023_5076_MOESM7_ESM.zip › 6VXX_A_segment/candidates/6VXX_A_site1-metrics-merged-filtered.csv]

structureId b-phipsi w-rdist t-alpha alignedRange referenceSegmentIndex referenceRange alignedSequences
6NB6_A 0.0015301959421478 1.574843115064123 0.0617283950617284 [[42	57]	[254	260]	[261	440]	[500	598]	[633	768]	[843	847]	[939	965]] [2	4	1	6	0	3	5] [[38	53]	[203	209]	[274	449]	[514	612]	[647	786]	[861	865]	[957	983]] "[['..SSEE..SEEEEEEE'	'YPDEIFRSDTLYLTQD'	'}}VV/1^}V2020233'	'3344025343131344'	'.SSSEE..SEEEEEEE'	'YPDKVFRSSVLHSTQD'	'}UVV/1^}U/032233'	'3344025330143344']	['EEE.EEE'	'VGYLKPT'	'/22Z322'	'0331433'	'EEEEEEE'	'IYSKHTP'	'/223322'	'0334433']	['EEEEEE.TTS.EEEEEETTS.HHHHHHHHTT.S...SEEEEEEEEEEPP.SEEE...S......THHHHS.S...BSTT.EEEEE.SEE..SSTTTSS...SEEEE.SS.TGGGGG..BSEEEEEEEEEEGGGGGGSSTT..SHHHHHT....SS..SEEEEEE.TTTT.BTT.B...EE'	'TFMLKYDENGTITDAVDCSQNPLAELKCSVKSFEIDKGIYQTSNFRVVPSGDVVRFPNITNLDPFGEVFNATKFPSVYAWERKKISNDVADYSVLYNSTFFSTFKEYGVSATKLNDLFFSNVYADSFVVKGDDVRQIAPGQTGVIADYNYKLPDDFMGEVLAWNTRNIDATSTGNYNYKY'
5FB4_A 0.0018174724210075 2.853018127007824 0.0361445783132532 [[311	314]	[209	213]	[126	130]	[511	514]	[567	573]	[570	573]] [2	4	1	6	0	5] [[49	52]	[204	208]	[399	403]	[595	598]	[775	781]	[977	980]] "[['EEEE'	'DTGD'	'3223'	'4334'	'EEEE'	'HSTQ'	'3223'	'4334']	['EEEEE'	'YYIHP'	'22/32'	'33043'	'EEEEE'	'YSKHT'	'22332'	'33443']	['EEEEE'	'SFIVR'	'21//4'	'32005'	'EEEEE'	'SFVIR'	'21//4'
5FB4_C 0.0013772498591897 2.950793104270792 0.0558035714285711 [[311	314]	[209	213]	[126	130]	[511	514]	[567	573]	[570	573]] [2	4	1	6	0	5] [[49	52]	[204	208]	[399	403]	[595	598]	[775	781]	[977	980]] "[['EEEE'	'DTGD'	'3223'	'4334'	'EEEE'	'HSTQ'	'3223'	'4334']	['EEEEE'	'YYIHP'	'22/32'	'33043'	'EEEEE'	'YSKHT'	'22332'	'33443']	['EEEEE'	'SFIVR'	'21//4'	'32005'	'EEEEE'	'SFVIR'	'21//4'
5FB4_B 0.0013747524252368 2.9280395513486632 0.0886075949367084 [[311	314]	[209	213]	[126	130]	[511	514]	[567	573]	[570	573]] [2	4	1	6	0	5] [[49	52]	[204	208]	[399	403]	[595	598]	[775	781]	[977	980]] "[['EEEE'	'DTGD'	'3223'	'4334'	'EEEE'	'HSTQ'	'3223'	'4334']	['EEEEE'	'YYIHP'	'22/32'	'33043'	'EEEEE'	'YSKHT'	'22332'	'33443']	['EEEEE'	'SFIVR'	'21//4'	'32005'	'EEEEE'	'SFVIR'	'21//4'
6ZGF_B 0.0043673351392878 0.5093832941248431 0.0096051227321236 [[38	53]	[195	229]	[274	438]	[514	614]	[646	778]	[857	861]	[953	972]] [2	4	1	6	0	3	5] [[38	53]	[195	229]	[274	438]	[514	614]	[646	782]	[861	865]	[957	976]] "[['..SS....S.EEEEEE'	'YPDKVFRSSVLHLTQD'	'}}VVY[^}UY030233'	'3344025330141344'	'.SSSEE..SEEEEEEE'	'YPDKVFRSSVLHSTQD'	'}UVV/1^}U/032233'	'3344025330143344']	['EEETTEEEEEEEEEE....SSPPPSEEEEEEEEEE'	'KNIDGYFKIYSKHTPINLVRDLPPGFSALEPLVDL'	'33/ON213/223322Y]ZYWVEGGU1210320/30'	'44043324033443304105413332321431041'	'EEETTEEEEEEEEEE...SSSPPPS..PBEEEEEE'	'KNIDGYFKIYSKHTPINLVRDLPQGFSALEPLVDL'	'33/ON213/223322Y]ZRWVEGHU[}F)320/30'	'44043324033443304105413432321431041']	['EEEEEE.TTS.EEEEEETTSSHHHHHHHHHTSS...SB..B....S....EEEEE.....SBP.TTTTTT.SS..BGGG.EEEEE.SEE..GGGGTTT...SEEEESSS.GGGSSS.EESEEEEEEEEEEGGGGGGSSTT..SSHHHHT....SS..EEEEEEE.'	'TFLLKYNENGTITDAVDRALDPLSETKRTLKSFTVEKGIYQTSNFRVQPTDSIVRFPNITNLSPFGEVFNATTFASVYAWNRKRISNSVADYSVLYNSTSFSTFKTYGVSPTKLNDLUFTNVYADSFVITGDEVRQIAPGQTGKIADYNYKLPDDFTGTVIAWNS'
6ZGF_C 0.0048408333008584 0.5093710123762498 0.0182992465016147 [[38	53]	[195	229]	[274	438]	[514	614]	[646	778]	[857	861]	[953	972]] [2	4	1	6	0	3	5] [[38	53]	[195	229]	[274	438]	[514	614]	[646	782]	[861	865]	[957	976]] "[['..SS....S.EEEEEE'	'YPDKVFRSSVLHLTQD'	'}}VVY[^}UY030233'	'3344025330141344'	'.SSSEE..SEEEEEEE'	'YPDKVFRSSVLHSTQD'	'}UVV/1^}U/032233'	'3344025330143344']	['EEETTEEEEEEEEEE....SSPPPSEEEEEEEEEE'	'KNIDGYFKIYSKHTPINLVRDLPPGFSALEPLVDL'	'33/ON213/223322Y]ZYWVEGGU1210320/30'	'44043324033443304105413332321431041'	'EEETTEEEEEEEEEE...SSSPPPS..PBEEEEEE'	'KNIDGYFKIYSKHTPINLVRDLPQGFSALEPLVDL'	'33/ON213/223322Y]ZRWVEGHU[}F)320/30'	'44043324033443304105413432321431041']	['EEEEEE.TTS.EEEEEETTSSHHHHHHHHHTSS...SB..B....S....EEEEE.....SBP.TTTTTT.SS..BGGG.EEEEE.SEE..GGGGTTT...SEEEESSS.GGGSSS.EESEEEEEEEEEEGGGGGGSSTT..SSHHHHT....SS..EEEEEEE.'	'TFLLKYNENGTITDAVDGALDPLSETKGTLKSFTVEKGIYQTSNFRVQPTDSIVRFPNITNLHPFGEVFNATTFASVYAWNRKRISNHVADYSVLYNSTSFSTFKIYGVSPTKLNDLJFTNVYADSFVITGDEVRQIAPGQTGKIADYNYKLPDDFTGIVIAWNS'
6OUT_C 0.0023406816991997 3.509483517378944 0.0021141649048623 [[459	461]	[80	84]	[457	461]	[369	374]	[369	379]	[44	46]] [2	4	1	6	0	5] [[48	50]	[226	230]	[275	279]	[594	599]	[719	732]	[970	972]] [['EEE'	'LHY'	'032'	'143'	'EEE'	'LHS'	'032'	'143']	['EEEEE'	'LFDLS'	'01302'	'12413'	'EEEEE'	'LVDLP'	'0/302'	'10413']	['EEEEE'	'ALLHY'	'10032'	'21143'	'EEEEE'	'FLLKY'	'10032'
6ZGF_A 0.0048408344368046 0.5093790277497048 0.0422832980972516 [[38	53]	[195	229]	[274	438]	[514	614]	[646	778]	[857	861]	[953	972]] [2	4	1	6	0	3	5] [[38	53]	[195	229]	[274	438]	[514	614]	[646	782]	[861	865]	[957	976]] "[['..SS....S.EEEEEE'	'YPDKVFRSSVLHLTQD'	'}}VVY[^}UY030233'	'3344025330141344'	'.SSSEE..SEEEEEEE'	'YPDKVFRSSVLHSTQD'	'}UVV/1^}U/032233'	'3344025330143344']	['EEETTEEEEEEEEEE....SSPPPSEEEEEEEEEE'	'KNIDGYFKIYSKHTPINLVRDLPPGFSALEPLVDL'	'33/ON213/223322Y]ZYWVEGGU1210320/30'	'44043324033443304105413332321431041'	'EEETTEEEEEEEEEE...SSSPPPS..PBEEEEEE'	'KNIDGYFKIYSKHTPINLVRDLPQGFSALEPLVDL'	'33/ON213/223322Y]ZRWVEGHU[}F)320/30'	'44043324033443304105413432321431041']	['EEEEEE.TTS.EEEEEETTSSHHHHHHHHHTSS...SB..B....S....EEEEE.....SBP.TTTTTT.SS..BGGG.EEEEE.SEE..GGGGTTT...SEEEESSS.GGGSSS.EESEEEEEEEEEEGGGGGGSSTT..SSHHHHT....SS..EEEEEEE.'	'TFLLKYNENGTITDAVDCALDPLSETKCTLKSFTVEKGIYQTSNFRVQPTDSIVRFPNITNLDPFGEVFNATTFASVYAWNRKRISNDVADYSVLYNSTSFSTFKEYGVSPTKLNDLFFTNVYADSFVITGDEVRQIAPGQTGKIADYNYKLPDDFTGEVIAWNS'
6TIT_A 0.0024161061687495 3.427978527437168 0.0359408033826638 [[323	327]	[183	187]	[325	332]	[311	314]	[60	67]	[279	281]] [2	4	1	6	0	5] [[48	52]	[200	204]	[396	403]	[547	550]	[717	724]	[959	961]] "[['EEEEE'	'LKYFE'	'03213'	'14324'	'EEEEE'	'LHSTQ'	'03223'	'14334']	['EEEEE'	'SMDIT'	'213/2'	'32403'	'EEEEE'	'YFKIY'	'213/2'	'32403']	['EEEEEEEE'	'YFETRYIR'	'213242/4'	'32435305'	'EEEEEEEE'	'YADSFVIR'	'21321//4'
5OYL_A 0.0009150739809822 3.354262392309454 0.1722428748451046 [[323	327]	[183	187]	[325	332]	[311	314]	[60	67]	[279	281]] [2	4	1	6	0	5] [[48	52]	[200	204]	[396	403]	[547	550]	[717	724]	[959	961]] "[['EEEEE'	'LKYFE'	'03213'	'14324'	'EEEEE'	'LHSTQ'	'03223'	'14334']	['EEEEE'	'SMDIT'	'213/2'	'32403'	'EEEEE'	'YFKIY'	'213/2'	'32403']	['EEEEEEEE'	'YFETRYIR'	'213242/4'	'32435305'	'EEEEEEEE'	'YADSFVIR'	'21321//4'
6VN0_C 0.0004396108838382 2.2825445372912614 0.2697986577181201 [[225	228]	[448	451]	[224	243]	[35	40]	[366	370]] [2	4	1	0	5] [[47	50]	[202	205]	[275	286]	[719	724]	[974	978]] "[['EEEE'	'ILKS'	'/032'	'0143'	'EEEE'	'VLHS'	'/032'	'0143']	['EEEE'	'NITG'	'3/22'	'4033'	'EEEE'	'KIYS'	'3/22'	'4033']	['EEEEE..TT..SEEEES.EE'	'AILKSKDKKFNGTGPSPSVS'	'1/032]]OO[]U2222U}/2'	'20143444424333333303'	'EEEEE.TTS.EE'	'FLLKYNENGTIT'	'10032]OOU}/2'	'211434443303']	['EEEEEE'	'WVTVYY'	'2/2/22'	'303033'
5ACO_D 0.0016054482586511 3.5271781359553285 0.1494532199270957 [[289	293]	[155	158]	[33	40]	[286	302]	[35	40]	[340	344]] [2	4	1	6	0	5] [[49	53]	[206	209]	[309	316]	[539	558]	[719	724]	[960	964]] "[['EEEEE'	'NTPVQ'	'322/3'	'43304'	'EEEEE'	'HSTQD'	'32233'	'43344']	['EEEE'	'KNYS'	'3322'	'4433'	'EEEE'	'KHTP'	'3322'	'4433']	['..EEEEEE'	'NLWVTVYY'	']Z2/2/22'	'41303033'	'.SEEEEEE'	'EKGIYQTS'	']V2/2322'
1IHM_C 0.002873679931059 4.025705484846696 0.0369978858350947 [[3337	3340]	[3338	3346]	[3319	3334]	[3369	3382]	[3369	3379]	[3044	3046]] [2	4	1	6	0	5] [[49	52]	[204	211]	[421	437]	[594	604]	[719	732]	[970	972]] [['EEEE'	'HSSQ'	'3223'	'4334'	'EEEE'	'HSTQ'	'3223'	'4334']	['EEEEEEE..'	'SSQTQYDVD'	'2232323Y]'	'334343404'	'EEEEEE..'	'YSKHTPIN'	'223322Y]'	'33443304']	['T.....B...EEEEEE'	'GFPDLGGCDWHINMTQ'	'N[}]Z}+[]}3/3123'	'3234133243404234'	'TT....TT..EEEEEEE'	'YNYKLPDDFTGDVIAWN'	'NO}]Z}OO[}23//123'
6TVB_E 0.0018801661255237 2.795600610094516 0.2222222222222216 [[157	159]	[3	6]	[235	240]	[158	175]	[182	186]	[100	102]] [2	4	1	6	0	5] [[50	52]	[227	230]	[432	437]	[573	595]	[773	777]	[978	980]] [['EEE'	'TTN'	'223'	'334'	'EEE'	'STQ'	'223'	'334']	['EEEE'	'IKLG'	'/302'	'0413'	'EEEE'	'VDLP'	'/302'	'0413']	['EEEEEE'	'KIIFSH'	'3//123'	'400234'	'EEEEEE'	'DVIAWN'	'3//123'
6MN7_D 0.0016028237512056 3.527257536344345 0.1593137254901959 [[289	293]	[155	158]	[33	40]	[286	302]	[35	40]	[340	344]] [2	4	1	6	0	5] [[49	53]	[206	209]	[309	316]	[539	558]	[719	724]	[960	964]] "[['EEEEE'	'NTPVQ'	'322/3'	'43304'	'EEEEE'	'HSTQD'	'32233'	'43344']	['EEEE'	'KNWS'	'3322'	'4433'	'EEEE'	'KHTP'	'3322'	'4433']	['..EEEEEE'	'NLWVTVYY'	']Z2/2/22'	'41303033'	'.SEEEEEE'	'EKGIYQTS'	']V2/2322'
4WSU_E 0.003324641265036 2.535046210341486 0.1839799749687105 [[163	167]	[4	7]	[59	62]	[230	235]	[162	167]	[61	63]] [2	4	1	6	0	5] [[49	53]	[202	205]	[365	368]	[547	552]	[670	675]	[980	982]] "[['EEEEE'	'KGTYN'	'32223'	'43334'	'EEEEE'	'HSTQD'	'32233'	'43344']	['EEEE'	'KIGY'	'3/22'	'4033'	'EEEE'	'KIYS'	'3/22'	'4033']	['HHHH'	'GWIL'	'$$!""'	'3301'	'HHHH'	'YSVL'	'$$!""'
4WSR_C 0.0028526202984409 3.460656963775948 0.1261904761904759 [[351	354]	[351	354]	[59	62]	[229	234]	[447	453]	[296	299]] [2	4	1	6	0	5] [[50	53]	[204	207]	[365	368]	[547	552]	[773	779]	[973	976]] "[['EEEE'	'GYHH'	'2233'	'3344'	'EEEE'	'STQD'	'2233'	'3344']	['EEEE'	'GYHH'	'2233'	'3344'	'EEEE'	'YSKH'	'2233'	'3344']	['HHHH'	'GWIL'	'$$!""'	'3301'	'HHHH'	'YSVL'	'$$!""'
6CRX_C 0.0070363381173869 1.1979428910018004 0.0204962243797193 [[42	57]	[254	260]	[261	389]	[513	600]	[634	768]	[844	847]	[939	965]] [2	4	1	6	0	3	5] [[38	53]	[203	209]	[274	402]	[527	614]	[648	786]	[862	865]	[957	983]] "[['..SSEE..SSEEEEEE'	'YPDEIFRSDTLYLTQD'	'}}VV/1^}VU020233'	'3344025343131344'	'.SSSEE..SEEEEEEE'	'YPDKVFRSSVLHSTQD'	'}UVV/1^}U/032233'	'3344025330143344']	['EEE.EEE'	'VGYLKPT'	'/22Z322'	'0331433'	'EEEEEEE'	'IYSKHTP'	'/223322'	'0334433']	['EEEEEE.TTS.EEEEEETTSSHHHHHHHHHT.SS..SEEEEEEEEEEPP..EEE..SS...B...HHHHS.S....SSS.B..EE.S.B...HHHHS.SSBS..EE.---.TTTTS..BSSEE.EEEEE'	'TFMLKYDENGTITDAVDRSQNPLAELKRSVKSFEIDKGIYQTSNFRVVPSGDVVRFPNITNLSPFGEVFNATKFPSVYAWERKKISNSVADYSVLYNSTFFSTFKTY---ATKLNDLUFSNVYADSFVV'
5YW1_B 0.0032295101743521 4.051985121413024 0.0605381165919276 [[442	446]	[69	79]	[141	146]	[444	448]	[366	372]	[210	213]] [2	4	1	6	0	5] [[47	51]	[200	205]	[280	285]	[592	596]	[776	782]	[957	960]] "[['EEEEE'	'ILAGP'	'/0122'	'01233'	'EEEEE'	'VLHST'	'/0322'	'01433']	['EEEGGGTEEEE'	'WADVRNDMISY'	'2136;:O1/22'	'32405442033'	'EEEEEE'	'YFKIYS'	'213/22'	'324033']	['.TTS.E'	'NKKGKV'	']OOU]/'	'444340'	'.TTS.E'	'NENGTI'	']OOU}/'
4WSS_C 0.0030303754637368 3.4569192510287543 0.1342925659472418 [[351	354]	[351	354]	[59	62]	[229	234]	[447	453]	[296	299]] [2	4	1	6	0	5] [[50	53]	[204	207]	[365	368]	[547	552]	[773	779]	[973	976]] "[['EEEE'	'GYHH'	'2233'	'3344'	'EEEE'	'STQD'	'2233'	'3344']	['EEEE'	'GYHH'	'2233'	'3344'	'EEEE'	'YSKH'	'2233'	'3344']	['HHHH'	'GWIL'	'$$!""'	'3301'	'HHHH'	'YSVL'	'$$!""'
6OUT_B 0.0037920365344038 3.837599332509623 0.0558035714285711 [[459	461]	[80	84]	[457	461]	[369	374]	[369	379]	[44	46]] [2	4	1	6	0	5] [[48	50]	[226	230]	[275	279]	[594	599]	[719	732]	[970	972]] [['EEE'	'LHY'	'032'	'143'	'EEE'	'LHS'	'032'	'143']	['EEEEE'	'LFDLS'	'01302'	'12413'	'EEEEE'	'LVDLP'	'0/302'	'10413']	['EEEEE'	'ALLHY'	'10032'	'21143'	'EEEEE'	'FLLKY'	'10032'
2R5H_F 0.0022985611330802 4.081360837967602 0.1208530805687198 [[367	369]	[357	370]	[395	402]	[52	61]	[33	37]	[399	401]] [2	4	1	6	0	5] [[51	53]	[198	208]	[364	371]	[576	585]	[714	718]	[977	979]] "[['EEE'	'GEE'	'233'	'344'	'EEE'	'TQD'	'233'	'344']	['TTSEEEEEEEEEEE'	'NTNFKEYLRHGEEY'	'ONV13320432332'	'43424431543443'	'TTEEEEEEEEE'	'DGYFKIYSKHT'	'ON213/22332'	'43324033443']	['.SHHHHH.'	'NSTILEDW'	']U$!""%%}'	'43301443'	'.HHHHHH.'	'DYSVLYNS'	']$$!""$%}'
6NB7_A 0.0009787334421267 4.079024232799872 0.1824999999999998 [[42	57]	[199	208]	[261	440]	[500	598]	[633	768]	[843	847]	[939	965]] [2	4	1	6	0	3	5] [[38	53]	[204	215]	[274	449]	[514	612]	[647	786]	[861	865]	[957	983]] "[['..SSEE..SEEEEEEE'	'YPDEIFRSDTLYLTQD'	'}}VV/1^}V2020233'	'3344025343131344'	'.SSSEE..SEEEEEEE'	'YPDKVFRSSVLHSTQD'	'}UVV/1^}U/032233'	'3344025330143344']	['EEEE...SSS'	'GYQPIDVVRD'	'2232Y]YRWV'	'3343040054'	'EEEEEE...SSS'	'YSKHTPINLVRD'	'223322Y]ZRWV'	'334433041054']	['EEEEEE.TTS.EEEEEETTS.HHHHHHHHTT.S...SEEEEEEEEEEPP.SEEE...........HHHHS.S...BSTT.EEEEE.SEE..TTTTTSS...SEEEE.SS.TGGGGG..BSEEEEEEEEEEHHHHTTSSTT..SHHHHHT....SS..SEEEEEE.TTTT.BTT.B...EE'	'TFMLKYDENGTITDAVDCSQNPLAELKCSVKSFEIDKGIYQTSNFRVVPSGDVVRFPNITNLDPFGEVFNATKFPSVYAWERKKISNDVADYSVLYNSTFFSTFKEYGVSATKLNDLFFSNVYADSFVVKGDDVRQIAPGQTGVIADYNYKLPDDFMGEVLAWNTRNIDATSTGNYNYKY'
2X53_V 0.0013857811414652 2.4887328891100364 0.2976680384087786 [[138	141]	[126	138]	[234	253]	[237	243]	[73	77]	[84	87]] [2	4	1	6	0	5] [[50	53]	[195	209]	[308	317]	[550	556]	[775	779]	[978	981]] "[['EEEE'	'TYEN'	'2233'	'3344'	'EEEE'	'STQD'	'2233'	'3344']	['EEEEEEEEEEEEE'	'EKITFDIITKWYT'	'33/213//23222'	'4403240034333'	'EEETTEEEEEEEEEE'	'KNIDGYFKIYSKHTP'	'33/ON213/223322'	'440433240334433']	['..SEEEEE..STT.EEEEEE'	'VQDYILINTDVNDETYQGWK'	'Y]V2/0/3}]ROO]223223'	'04430104340444334334'	'..SEEEEEEE'	'VEKGIYQTSN'	'Y]V2/23223'
4XKE_C 0.0042434261920316 2.5232703193593395 0.1839799749687105 [[165	169]	[14	17]	[68	71]	[232	237]	[164	169]	[70	72]] [2	4	1	6	0	5] [[49	53]	[202	205]	[365	368]	[547	552]	[670	675]	[980	982]] "[['EEEEE'	'KGTYN'	'32223'	'43334'	'EEEEE'	'HSTQD'	'32233'	'43344']	['EEEE'	'EIGY'	'3/22'	'4033'	'EEEE'	'KIYS'	'3/22'	'4033']	['HHHH'	'GWIL'	'$$!""'	'3301'	'HHHH'	'YSVL'	'$$!""'
6CRW_B 0.0045304338279611 1.5748302216515269 0.1974683544303792 [[42	57]	[65	71]	[261	351]	[509	599]	[634	768]	[844	847]	[939	965]] [2	4	1	6	0	3	5] [[38	53]	[202	208]	[274	364]	[523	613]	[648	786]	[862	865]	[957	983]] "[['..SSEE..SEEEEEEE'	'YPDEIFRSDTLYLTQD'	'}}VV/1^}V2020233'	'3344025343131344'	'.SSSEE..SEEEEEEE'	'YPDKVFRSSVLHSTQD'	'}UVV/1^}U/032233'	'3344025330143344']	['EEEEEEE'	'NVTGFHT'	'3/22132'	'4033243'	'EEEEEEE'	'KIYSKHT'	'3/22332'	'4033443']	['EEEEEE.TTS.EEEEEETTSSHHHHHHHHHTSS...SEEEEEEEEEE....EEEE...SSS...HHHHTS.S....STT.EEEEE.SEE..'	'TFMLKYDENGTITDAVDRSQNPLAELKRSVKSFEIDKGIYQTSNFRVVPSGDVVRFPNITNLSPFGEVFNATKFPSVYAWERKKISNSVAD'
6CF5_C 0.0008545383184417 3.626503083898682 0.2285714285714286 [[274	277]	[274	279]	[100	104]	[242	246]	[13	17]	[108	114]] [2	4	1	6	0	5] [[50	53]	[204	209]	[436	440]	[538	542]	[720	724]	[977	983]] "[['EEEE'	'YGNH'	'2233'	'3344'	'EEEE'	'STQD'	'2233'	'3344']	['EEEEEE'	'YGNHNT'	'223332'	'334443'	'EEEEEE'	'YSKHTP'	'223322'	'334433']	['EEETT'	'GDFND'	'231OO'	'34244'	'EE.TT'	'WNSNN'	'23}OO'
5YVU_B 0.0037949480320474 4.071332108539074 0.0629213483146065 [[442	446]	[69	79]	[402	405]	[444	448]	[366	372]	[210	213]] [2	4	1	6	0	5] [[47	51]	[200	205]	[359	362]	[592	596]	[776	782]	[957	960]] "[['EEEEE'	'ILAGP'	'/0122'	'01233'	'EEEEE'	'VLHST'	'/0322'	'01433']	['EEEGGGTEEEE'	'WADVRNDMISY'	'2136;:O1/22'	'32405442033'	'EEEEEE'	'YFKIYS'	'213/22'	'324033']	['.SEE'	'WDFV'	'}V1/'	'3420'	'.SEE'	'SNCV'	'}V1/'
1C8E_A 0.0016668098309127 4.411221245853796 0.1363636363636364 [[149	152]	[524	529]	[60	65]	[345	352]	[524	528]	[326	329]] [2	4	1	6	0	5] [[47	50]	[204	209]	[394	399]	[541	548]	[715	719]	[968	971]] [['EEEE'	'VLKT'	'/032'	'0143'	'EEEE'	'VLHS'	'/032'	'0143']	['EEEEEE'	'YSDFWW'	'223122'	'334233'	'EEEEEE'	'YSKHTP'	'223322'	'334433']	['EEEEEE'	'EITANS'	'3/2132'	'403243'	'EEEEEE'	'NVYADS'	'3/2132'
1C8F_A 0.0011352504226149 4.419235075396518 0.16384778012685 [[149	152]	[524	529]	[60	65]	[345	352]	[524	528]	[326	329]] [2	4	1	6	0	5] [[47	50]	[204	209]	[394	399]	[541	548]	[715	719]	[968	971]] [['EEEE'	'VLKT'	'/032'	'0143'	'EEEE'	'VLHS'	'/032'	'0143']	['EEEEEE'	'YSDFWW'	'223122'	'334233'	'EEEEEE'	'YSKHTP'	'223322'	'334433']	['EEEEEE'	'EITANS'	'3/2132'	'403243'	'EEEEEE'	'NVYADS'	'3/2132'
6NB7_B 0.0024827580695587 3.506082140207692 0.192938209331652 [[42	57]	[199	208]	[261	440]	[509	600]	[633	768]	[843	847]	[939	965]] [2	4	1	6	0	3	5] [[38	53]	[204	215]	[274	449]	[523	614]	[647	786]	[861	865]	[957	983]] "[['..SSEE..SEEEEEEE'	'YPDEIFRSDTLYLTQD'	'}}VV/1^}V2020233'	'3344025343131344'	'.SSSEE..SEEEEEEE'	'YPDKVFRSSVLHSTQD'	'}UVV/1^}U/032233'	'3344025330143344']	['EEEE...SSS'	'GYQPIDVVRD'	'2232Y]YRWV'	'3343040054'	'EEEEEE...SSS'	'YSKHTPINLVRD'	'223322Y]ZRWV'	'334433041054']	['EEEEEE.TTS.EEEEEETTS.HHHHHHHHTT.S...SEEEEEEEEEEPP.SEE....S...B.S.HHHHS.S...BSTT.EEEEE.SEE...HHHHT.SS.SEEEEESS.GGGGGG..BS.EEEEEEEEEGGGGGGSSTT..SHHHHHT.B..SS.EEEEEEEE.TTTT..TT..TT.EE'	'TFMLKYDENGTITDAVDRSQNPLAELKRSVKSFEIDKGIYQTSNFRVVPSGDVVRFPNITNLSPFGEVFNATKFPSVYAWERKKISNSVADYSVLYNSTFFSTFKTYGVSATKLNDLUFSNVYADSFVVKGDDVRQIAPGQTGVIADYNYKLPDDFMGTVLAWNTRNIDATSTGNYNYKY'
6NB6_B 0.0016503017335659 4.22115389442265 0.1707920792079209 [[42	57]	[199	208]	[261	440]	[517	600]	[633	768]	[843	847]	[939	965]] [2	4	1	6	0	3	5] [[38	53]	[204	215]	[274	449]	[531	614]	[647	786]	[861	865]	[957	983]] "[['..SSEE..SEEEEEEE'	'YPDEIFRSDTLYLTQD'	'}}VV/1^}V2020233'	'3344025343131344'	'.SSSEE..SEEEEEEE'	'YPDKVFRSSVLHSTQD'	'}UVV/1^}U/032233'	'3344025330143344']	['EEEE...SSS'	'GYQPIDVVRD'	'2232Y]YRWV'	'3343040054'	'EEEEEE...SSS'	'YSKHTPINLVRD'	'223322Y]ZRWV'	'334433041054']	['EEEEEE.TTS.EEEEEETTS.HHHHHHHHTT.S...SEEEEEEEEEEPP.SEE....S...B...HHHHT.S...BSTT.EEEEE.SEE...HHHHT.SS.SEEEEESS.GGGGGG..BS.EEEEEEEEEGGGGGGSSBT..SHHHHHT..B.SS.EEEEEEEE.TTTT..TT..TT.EE'	'TFMLKYDENGTITDAVDRSQNPLAELKRSVKSFEIDKGIYQTSNFRVVPSGDVVRFPNITNLSPFGEVFNATKFPSVYAWERKKISNSVADYSVLYNSTFFSTFKTYGVSATKLNDLUFSNVYADSFVVKGDDVRQIAPGQTGVIADYNYKLPDDFMGTVLAWNTRNIDATSTGNYNYKY'
4DJ8_E 0.0013734521465888 2.308204529744667 0.3323943661971824 [[157	160]	[224	227]	[156	160]	[12	15]	[190	196]	[98	102]] [2	4	1	6	0	5] [[49	52]	[224	227]	[313	317]	[571	574]	[661	667]	[977	981]] "[['EEEE'	'KSYK'	'3223'	'4334'	'EEEE'	'HSTQ'	'3223'	'4334']	['EEEE'	'HWLI'	'320/'	'4310'	'EEEE'	'EPLV'	'320/'	'4310']	['EEEEE'	'TKSYK'	'23223'	'34334'	'EEEEE'	'YQTSN'	'23223'
6TWI_E 0.0008912868668524 3.0410038399140573 0.303030303030303 [[159	163]	[3	6]	[235	240]	[107	114]	[182	186]	[184	188]] [2	4	1	6	0	5] [[49	53]	[227	230]	[432	437]	[594	601]	[773	777]	[978	982]] "[['EEEEE'	'NTYRN'	'32243'	'43354'	'EEEEE'	'HSTQD'	'32233'	'43344']	['EEEE'	'IKLG'	'/302'	'0413'	'EEEE'	'VDLP'	'/302'	'0413']	['EEEEEE'	'KITFSH'	'3/2123'	'403234'	'EEEEEE'	'DVIAWN'	'3//123'
5T0D_C 0.0038195476832232 2.657092683066636 0.2253886010362689 [[165	169]	[165	169]	[272	275]	[232	237]	[5	9]	[94	102]] [2	4	1	6	0	5] [[49	53]	[202	206]	[423	426]	[547	552]	[720	724]	[974	979]] "[['EEEEE'	'KGTYN'	'32223'	'43334'	'EEEEE'	'HSTQD'	'32233'	'43344']	['EEEEE'	'KGTYN'	'32223'	'43334'	'EEEEE'	'KIYSK'	'3/223'	'40334']	['....'	'SDLP'	'}]Z}'	'3413'	'....'	'YKLP'	'}]Z}'
4FQV_A 0.0018900194732135 2.360061760417608 0.323076923076923 [[166	169]	[233	236]	[165	169]	[22	25]	[199	205]	[108	112]] [2	4	1	6	0	5] [[49	52]	[224	227]	[313	317]	[571	574]	[661	667]	[977	981]] "[['EEEE'	'KSYK'	'3223'	'4334'	'EEEE'	'HSTQ'	'3223'	'4334']	['EEEE'	'HWLI'	'320/'	'4310'	'EEEE'	'EPLV'	'320/'	'4310']	['EEEEE'	'TKSYK'	'23223'	'34334'	'EEEEE'	'YQTSN'	'23223'
6MYA_A 0.0010067536001692 5.244390003867101 0.0836197021764031 [[352	355]	[352	355]	[85	88]	[231	236]	[4	9]	[438	445]] [2	4	1	6	0	5] [[50	53]	[204	207]	[421	424]	[547	552]	[711	716]	[957	964]] "[['EEEE'	'GYHH'	'2233'	'3344'	'EEEE'	'STQD'	'2233'	'3344']	['EEEE'	'GYHH'	'2233'	'3344'	'EEEE'	'YSKH'	'2233'	'3344']	['TT..'	'PNSE'	'NO}]'	'3434'	'TT..'	'YNYK'	'NO}]'
6MYA_D 0.0010870133823157 5.10345620576841 0.1012805587892899 [[352	355]	[352	355]	[133	140]	[82	86]	[4	9]	[438	445]] [2	4	1	6	0	5] [[50	53]	[204	207]	[307	314]	[524	528]	[719	724]	[957	964]] "[['EEEE'	'GYHH'	'2233'	'3344'	'EEEE'	'STQD'	'2233'	'3344']	['EEEE'	'GYHH'	'2233'	'3344'	'EEEE'	'YSKH'	'2233'	'3344']	['..EEEEEE'	'GVTASVSH'	'}Y212/23'	'30323034'	'...SEEEE'	'TVEKGIYQ'	'}Y]V2/23'
2X85_A 0.0048545219908549 3.8812773797016673 0.0605381165919276 [[689	691]	[634	637]	[654	660]	[341	345]	[686	691]	[144	146]] [2	4	1	6	0	5] [[50	52]	[227	230]	[371	377]	[593	597]	[720	725]	[979	981]] "[['EEE'	'GYN'	'223'	'334'	'EEE'	'STQ'	'223'	'334']	['EEEE'	'VNLT'	'/302'	'0413'	'EEEE'	'VDLP'	'/302'	'0413']	['.TT.SEE'	'YAWVTSA'	'}MNYU21'	'3230332'	'.TT.SEE'	'SASFSTF'	'}MN[U21'
4KTH_E 0.0029638231468626 2.652408117605943 0.280108254397835 [[160	165]	[161	166]	[160	165]	[238	242]	[3	7]	[184	188]] [2	4	1	6	0	5] [[47	52]	[206	211]	[312	317]	[538	542]	[712	716]	[957	961]] "[['EEEEEE'	'IKKGYN'	'/33223'	'044334'	'EEEEEE'	'VLHSTQ'	'/03223'	'014334']	['EEEEE.'	'KKGYNN'	'33223]'	'443344'	'EEEE..'	'KHTPIN'	'3322Y]'	'443304']	['EEEEEE'	'IKKGYN'	'/33223'	'044334'	'EEEEEE'	'IYQTSN'	'/23223'
6V46_A 0.0017429879857047 3.5656451413608536 0.249669749009247 [[123	127]	[226	230]	[72	81]	[228	233]	[3	7]	[98	100]] [2	4	1	6	0	5] [[41	45]	[201	205]	[280	287]	[547	552]	[712	716]	[977	979]] "[['SEE..'	'NVTRS'	'V/2^}'	'40353'	'SEE..'	'KVFRS'	'V/1^}'	'40253']	['EEEEE'	'MDYYW'	'13222'	'24333'	'EEEEE'	'FKIYS'	'13/22'	'24033']	['.TT.BS.EEE'	'KDQGWSYIVE'	']OO}+U}//3'	'4443333004'	'.TTS.EEE'	'NENGTITD'	']OOU}/23'
2R5K_C 0.0018643572667702 4.187092098126834 0.1884422110552759 [[165	168]	[163	167]	[391	398]	[327	333]	[126	145]	[395	397]] [2	4	1	6	0	5] [[49	52]	[205	209]	[364	371]	[594	600]	[656	667]	[977	979]] "[['EEEE'	'HWGK'	'3223'	'4334'	'EEEE'	'HSTQ'	'3223'	'4334']	['EEEEE'	'GEHWG'	'23322'	'34433'	'EEEEE'	'SKHTP'	'23322'	'34433']	['.HHHHHH.'	'NPSVLEDW'	']$$!""%%}'	'43301443'	'.HHHHHH.'	'DYSVLYNS'	']$$!""$%}'
3KIE_P 0.0045726731595661 4.434941581318208 0.0010570824524316 [[308	310]	[316	326]	[342	346]	[674	677]	[676	686]	[262	266]] [2	4	1	6	0	5] [[51	53]	[201	211]	[434	438]	[547	550]	[715	725]	[968	972]] [['EEE'	'PKK'	'233'	'344'	'EEE'	'TQD'	'233'	'344']	['EEEEEEEEEE.'	'FNIQVKEVTQN'	'13/3/33/23]'	'24040440344'	'EEEEEEEEE..'	'FKIYSKHTPIN'	'13/223322Y]'	'24033443304']	['EEEE.'	'VFTDS'	'/123}'	'02343'	'EEEE.'	'IAWNS'	'/123}'
6OUT_A 0.0036860775071715 3.7496251523677127 0.1466666666666665 [[459	461]	[327	333]	[457	461]	[369	379]	[66	70]	[44	46]] [2	4	1	6	0	5] [[48	50]	[224	230]	[275	279]	[594	601]	[716	720]	[970	972]] [['EEE'	'LHY'	'032'	'143'	'EEE'	'LHS'	'032'	'143']	['EEEEEEE'	'DWHINMT'	'323/312'	'4340423'	'EEEEEEE'	'EPLVDLP'	'320/302'	'4310413']	['EEEEE'	'ALLHY'	'10032'	'21143'	'EEEEE'	'FLLKY'	'10032'
6V6W_G 0.0029738319868287 4.034319282793561 0.1607361963190179 [[289	293]	[294	297]	[411	417]	[286	302]	[35	40]	[340	344]] [2	4	1	6	0	5] [[49	53]	[227	230]	[309	315]	[539	558]	[719	724]	[960	964]] "[['EEEEE'	'NTPVQ'	'322/3'	'43304'	'EEEEE'	'HSTQD'	'32233'	'43344']	['EEEE'	'INLT'	'/302'	'0413'	'EEEE'	'VDLP'	'/302'	'0413']	['.SEEEEE'	'NDSITLP'	']V2/202'	'4430313'	'.SEEEEE'	'EKGIYQT'	']V2/232'
3KIE_E 0.0045717702702591 4.434935801908051 0.0085287846481874 [[308	310]	[316	326]	[342	346]	[674	677]	[676	686]	[262	266]] [2	4	1	6	0	5] [[51	53]	[201	211]	[434	438]	[547	550]	[715	725]	[968	972]] [['EEE'	'PKK'	'233'	'344'	'EEE'	'TQD'	'233'	'344']	['EEEEEEEEEE.'	'FNIQVKEVTQN'	'13/3/33/23]'	'24040440344'	'EEEEEEEEE..'	'FKIYSKHTPIN'	'13/223322Y]'	'24033443304']	['EEEE.'	'VFTDS'	'/123}'	'02343'	'EEEE.'	'IAWNS'	'/123}'
2R5H_B 0.0030456153677434 3.94397188074022 0.1679012345679011 [[367	369]	[26	36]	[397	402]	[52	61]	[33	37]	[399	401]] [2	4	1	6	0	5] [[51	53]	[198	206]	[366	371]	[576	585]	[714	718]	[977	979]] "[['EEE'	'GEE'	'233'	'344'	'EEE'	'TQD'	'233'	'344']	['TT.EEEEEEEE'	'EYVARTNIYYH'	'ONY1423/223'	'43025340334'	'TTEEEEEEE'	'DGYFKIYSK'	'ON213/223'	'433240334']	['HHHHH.'	'TILEDW'	'$!""%%}'	'301443'	'HHHHH.'	'SVLYNS'	'$!""$%}'
5W1X_G 0.0012116703911872 4.354399094973324 0.2005076142131974 [[363	367]	[362	365]	[165	170]	[27	36]	[32	38]	[468	472]] [2	4	1	6	0	5] [[49	53]	[206	209]	[395	400]	[545	554]	[711	719]	[960	964]] "[['EEEEE'	'QYSRH'	'32243'	'43354'	'EEEEE'	'HSTQD'	'32233'	'43344']	['EEEE'	'KQYS'	'3322'	'4433'	'EEEE'	'KHTP'	'3322'	'4433']	['EEEEEE'	'IGEHWA'	'/23321'	'034432'	'EEEEEE'	'VYADSF'	'/21321'
3KIE_M 0.0045663700516175 4.434927790976675 0.0169133192389008 [[308	310]	[316	326]	[342	346]	[674	677]	[676	686]	[262	266]] [2	4	1	6	0	5] [[51	53]	[201	211]	[434	438]	[547	550]	[715	725]	[968	972]] [['EEE'	'PKK'	'233'	'344'	'EEE'	'TQD'	'233'	'344']	['EEEEEEEEEE.'	'FNIQVKEVTQN'	'13/3/33/23]'	'24040440344'	'EEEEEEEEE..'	'FKIYSKHTPIN'	'13/223322Y]'	'24033443304']	['EEEE.'	'VFTDS'	'/123}'	'02343'	'EEEE.'	'IAWNS'	'/123}'
3KIE_O 0.0045687055874903 4.434954221023097 0.0128479657387574 [[308	310]	[316	326]	[342	346]	[674	677]	[676	686]	[262	266]] [2	4	1	6	0	5] [[51	53]	[201	211]	[434	438]	[547	550]	[715	725]	[968	972]] [['EEE'	'PKK'	'233'	'344'	'EEE'	'TQD'	'233'	'344']	['EEEEEEEEEE.'	'FNIQVKEVTQN'	'13/3/33/23]'	'24040440344'	'EEEEEEEEE..'	'FKIYSKHTPIN'	'13/223322Y]'	'24033443304']	['EEEE.'	'VFTDS'	'/123}'	'02343'	'EEEE.'	'IAWNS'	'/123}'
3KIE_N 0.0045701470302317 4.434938640076421 0.0139335476956052 [[308	310]	[316	326]	[342	346]	[674	677]	[676	686]	[262	266]] [2	4	1	6	0	5] [[51	53]	[201	211]	[434	438]	[547	550]	[715	725]	[968	972]] [['EEE'	'PKK'	'233'	'344'	'EEE'	'TQD'	'233'	'344']	['EEEEEEEEEE.'	'FNIQVKEVTQN'	'13/3/33/23]'	'24040440344'	'EEEEEEEEE..'	'FKIYSKHTPIN'	'13/223322Y]'	'24033443304']	['EEEE.'	'VFTDS'	'/123}'	'02343'	'EEEE.'	'IAWNS'	'/123}'
5W1X_C 0.0021558139485252 4.360197997444477 0.1722428748451046 [[363	367]	[362	365]	[165	170]	[27	36]	[32	38]	[468	472]] [2	4	1	6	0	5] [[49	53]	[206	209]	[395	400]	[545	554]	[711	719]	[960	964]] "[['EEEEE'	'QYSRH'	'32243'	'43354'	'EEEEE'	'HSTQD'	'32233'	'43344']	['EEEE'	'KQYS'	'3322'	'4433'	'EEEE'	'KHTP'	'3322'	'4433']	['EEEEEE'	'IGEHWA'	'/23321'	'034432'	'EEEEEE'	'VYADSF'	'/21321'
4JUN_E 0.0016683081653102 3.614647121049984 0.2563081009296146 [[274	277]	[274	279]	[258	261]	[242	246]	[13	17]	[108	114]] [2	4	1	6	0	5] [[50	53]	[204	209]	[431	434]	[538	542]	[712	716]	[977	983]] "[['EEEE'	'YGNN'	'2233'	'3344'	'EEEE'	'STQD'	'2233'	'3344']	['EEEEEE'	'YGNNNT'	'223332'	'334443'	'EEEEEE'	'YSKHTP'	'223322'	'334433']	['EEEE'	'YKIV'	'23//'	'3400'	'EEEE'	'GDVI'	'23//'
3M5G_C 0.0002937043323052 3.1784428420439115 0.3120665742024959 [[209	211]	[209	212]	[23	42]	[165	170]	[117	126]	[108	114]] [2	4	1	6	0	5] [[51	53]	[205	208]	[430	438]	[573	578]	[721	732]	[977	983]] "[['EEE'	'YQQ'	'233'	'344'	'EEE'	'TQD'	'233'	'344']	['EEEE'	'YQQS'	'2332'	'3443'	'EEEE'	'SKHT'	'2332'	'3443']	['.EEE..SS.SSEEES.EEE.'	'GTKVNTLTERGIEVVNATET'	'}23/]}SU]WU/3/R]123}'	'33404313453040042343'	'.EEEEEEE.'	'TGDVIAWNS'	'}23//123}'
2R5H_C 0.0042497916951041 4.053923735236561 0.0999999999999998 [[118	120]	[32	36]	[395	402]	[52	61]	[33	37]	[399	401]] [2	4	1	6	0	5] [[50	52]	[202	206]	[364	371]	[576	585]	[714	718]	[977	979]] "[['EEE'	'SGH'	'223'	'334'	'EEE'	'STQ'	'223'	'334']	['EEEEE'	'NIYYH'	'3/223'	'40334'	'EEEEE'	'KIYSK'	'3/223'	'40334']	['.THHHHH.'	'NSTILEDW'	']N$!""%%}'	'43301443'	'.HHHHHH.'	'DYSVLYNS'	']$$!""$%}'
6JCR_A 0.0046633720717258 4.34264392002391 0.0316248636859324 [[676	678]	[317	325]	[374	379]	[406	411]	[676	686]	[362	365]] [2	4	1	6	0	5] [[50	52]	[201	209]	[447	452]	[561	566]	[715	725]	[972	975]] [['EEE'	'TGQ'	'223'	'334'	'EEE'	'STQ'	'223'	'334']	['EEEEEEEEE'	'FNIQVKEVT'	'13/3/33/2'	'240404403'	'EEEEEEEEE'	'FKIYSKHTP'	'13/223322'	'240334433']	['.EEEEE'	'PQYGYL'	'}32220'	'343331'	'.EEEEE'	'GNYNYL'	'}32320'
3KIE_L 0.0045710521137421 4.43492837118898 0.0305010893246182 [[308	310]	[316	326]	[342	346]	[674	677]	[676	686]	[262	266]] [2	4	1	6	0	5] [[51	53]	[201	211]	[434	438]	[547	550]	[715	725]	[968	972]] [['EEE'	'PKK'	'233'	'344'	'EEE'	'TQD'	'233'	'344']	['EEEEEEEEEE.'	'FNIQVKEVTQN'	'13/3/33/23]'	'24040440344'	'EEEEEEEEE..'	'FKIYSKHTPIN'	'13/223322Y]'	'24033443304']	['EEEE.'	'VFTDS'	'/123}'	'02343'	'EEEE.'	'IAWNS'	'/123}'
2R5K_B 0.0014830985399537 4.187153024494156 0.2175032175032172 [[165	168]	[163	167]	[391	398]	[327	333]	[126	145]	[395	397]] [2	4	1	6	0	5] [[49	52]	[205	209]	[364	371]	[594	600]	[656	667]	[977	979]] "[['EEEE'	'HWGK'	'3223'	'4334'	'EEEE'	'HSTQ'	'3223'	'4334']	['EEEEE'	'GEHWG'	'23322'	'34433'	'EEEEE'	'SKHTP'	'23322'	'34433']	['.HHHHHH.'	'NPSVLEDW'	']$$!""%%}'	'43301443'	'.HHHHHH.'	'DYSVLYNS'	']$$!""$%}'
1K3V_A 0.0049131351472076 4.359013130908631 0.0117647058823522 [[163	167]	[519	524]	[152	156]	[228	235]	[519	527]	[413	415]] [2	4	1	6	0	5] [[49	53]	[204	209]	[311	315]	[528	535]	[715	724]	[969	971]] [['EEEEE'	'KIYNN'	'3/233'	'40344'	'EEEEE'	'HSTQD'	'32233'	'43344']	['EEEEEE'	'YSNFWW'	'223122'	'334233'	'EEEEEE'	'YSKHTP'	'223322'	'334433']	['EEEEE'	'TITES'	'2/232'	'30343'	'EEEEE'	'GIYQT'	'2/232'
3KIE_A 0.0045671783154549 4.434942841881811 0.0384193194291986 [[308	310]	[316	326]	[342	346]	[674	677]	[676	686]	[262	266]] [2	4	1	6	0	5] [[51	53]	[201	211]	[434	438]	[547	550]	[715	725]	[968	972]] [['EEE'	'PKK'	'233'	'344'	'EEE'	'TQD'	'233'	'344']	['EEEEEEEEEE.'	'FNIQVKEVTQN'	'13/3/33/23]'	'24040440344'	'EEEEEEEEE..'	'FKIYSKHTPIN'	'13/223322Y]'	'24033443304']	['EEEE.'	'VFTDS'	'/123}'	'02343'	'EEEE.'	'IAWNS'	'/123}'
3KIE_D 0.0045750611321019 4.434956197944131 0.0350109409190373 [[308	310]	[316	326]	[342	346]	[674	677]	[676	686]	[262	266]] [2	4	1	6	0	5] [[51	53]	[201	211]	[434	438]	[547	550]	[715	725]	[968	972]] [['EEE'	'PKK'	'233'	'344'	'EEE'	'TQD'	'233'	'344']	['EEEEEEEEEE.'	'FNIQVKEVTQN'	'13/3/33/23]'	'24040440344'	'EEEEEEEEE..'	'FKIYSKHTPIN'	'13/223322Y]'	'24033443304']	['EEEE.'	'VFTDS'	'/123}'	'02343'	'EEEE.'	'IAWNS'	'/123}'
6OUU_C 0.00599637318865 3.6475618781196992 0.0293797606093579 [[518	520]	[518	522]	[118	121]	[383	388]	[518	522]	[500	503]] [2	4	1	6	0	5] [[49	51]	[207	211]	[432	435]	[592	597]	[733	737]	[972	975]] [['EEE'	'DSW'	'322'	'433'	'EEE'	'HST'	'322'	'433']	['EEEE.'	'DSWVN'	'322/]'	'43304'	'EEE..'	'HTPIN'	'322Y]'	'43304']	['EEEE'	'KIIF'	'3//1'	'4002'	'EEEE'	'DVIA'	'3//1'
5Y9F_C 0.0034720695887514 4.006938957963204 0.1607361963190179 [[168	171]	[192	196]	[396	402]	[27	36]	[32	38]	[400	402]] [2	4	1	6	0	5] [[49	52]	[207	211]	[364	370]	[545	554]	[711	719]	[977	979]] "[['EEEE'	'HWTK'	'3223'	'4334'	'EEEE'	'HSTQ'	'3223'	'4334']	['EEE..'	'NTPIE'	'322Y]'	'43304'	'EEE..'	'HTPIN'	'322Y]'	'43304']	['.HHHHHH'	'NTTILED'	']$$!""%%'	'4330144'	'.HHHHHH'	'DYSVLYN'	']$$!""$%'
1C8G_A 0.0015259403207025 4.478536417206959 0.1902748414376327 [[149	152]	[524	529]	[60	65]	[345	352]	[524	528]	[326	329]] [2	4	1	6	0	5] [[47	50]	[204	209]	[394	399]	[541	548]	[715	719]	[968	971]] [['EEEE'	'VLKT'	'/032'	'0143'	'EEEE'	'VLHS'	'/032'	'0143']	['EEEEEE'	'YSDFWW'	'223122'	'334233'	'EEEEEE'	'YSKHTP'	'223322'	'334433']	['EEEEEE'	'EITANS'	'3/2132'	'403243'	'EEEEEE'	'NVYADS'	'3/2132'
4XM3_A 0.0050934355789892 3.9579007788050258 0.0689265536723162 [[689	691]	[634	637]	[654	660]	[341	345]	[686	691]	[144	146]] [2	4	1	6	0	5] [[50	52]	[227	230]	[371	377]	[593	597]	[720	725]	[979	981]] "[['EEE'	'GYN'	'223'	'334'	'EEE'	'STQ'	'223'	'334']	['EEEE'	'VNLT'	'/302'	'0413'	'EEEE'	'VDLP'	'/302'	'0413']	['.TT.SEE'	'YAWVTSA'	'}MNYU21'	'3230332'	'.TT.SEE'	'SASFSTF'	'}MN[U21'
4WSV_C 0.0041803913298376 2.6815620027871327 0.2529801324503307 [[163	167]	[163	167]	[59	62]	[230	235]	[3	7]	[189	193]] [2	4	1	6	0	5] [[49	53]	[202	206]	[365	368]	[547	552]	[712	716]	[978	982]] "[['EEEEE'	'KGTYN'	'32223'	'43334'	'EEEEE'	'HSTQD'	'32233'	'43344']	['EEEEE'	'KGTYN'	'32223'	'43334'	'EEEEE'	'KIYSK'	'3/223'	'40334']	['HHHH'	'GWIL'	'$$!""'	'3301'	'HHHH'	'YSVL'	'$$!""'
3KIE_R 0.0045672821118236 4.434944803761513 0.0511111111111106 [[308	310]	[316	326]	[342	346]	[674	677]	[676	686]	[262	266]] [2	4	1	6	0	5] [[51	53]	[201	211]	[434	438]	[547	550]	[715	725]	[968	972]] [['EEE'	'PKK'	'233'	'344'	'EEE'	'TQD'	'233'	'344']	['EEEEEEEEEE.'	'FNIQVKEVTQN'	'13/3/33/23]'	'24040440344'	'EEEEEEEEE..'	'FKIYSKHTPIN'	'13/223322Y]'	'24033443304']	['EEEE.'	'VFTDS'	'/123}'	'02343'	'EEEE.'	'IAWNS'	'/123}'
3KIE_Q 0.0045698571957984 4.434950000967394 0.0528541226215646 [[308	310]	[316	326]	[342	346]	[674	677]	[676	686]	[262	266]] [2	4	1	6	0	5] [[51	53]	[201	211]	[434	438]	[547	550]	[715	725]	[968	972]] [['EEE'	'PKK'	'233'	'344'	'EEE'	'TQD'	'233'	'344']	['EEEEEEEEEE.'	'FNIQVKEVTQN'	'13/3/33/23]'	'24040440344'	'EEEEEEEEE..'	'FKIYSKHTPIN'	'13/223322Y]'	'24033443304']	['EEEE.'	'VFTDS'	'/123}'	'02343'	'EEEE.'	'IAWNS'	'/123}'
3QQE_A 0.0003835129797483 3.59153357217305 0.303030303030303 [[278	282]	[257	261]	[243	247]	[243	246]	[13	17]	[108	113]] [2	4	1	6	0	5] [[49	53]	[200	204]	[395	399]	[539	542]	[712	716]	[977	982]] "[['EESEE'	'ETKDQ'	'32V33'	'43444'	'EEEEE'	'HSTQD'	'32233'	'43344']	['EEEEE'	'GFKIS'	'213/2'	'32403'	'EEEEE'	'YFKIY'	'213/2'	'32403']	['EEEEE'	'INFES'	'/3132'	'04243'	'EEEEE'	'VYADS'	'/2132'
3KIE_B 0.00457050606794 4.434916487675607 0.0558035714285711 [[308	310]	[316	326]	[342	346]	[674	677]	[676	686]	[262	266]] [2	4	1	6	0	5] [[51	53]	[201	211]	[434	438]	[547	550]	[715	725]	[968	972]] [['EEE'	'PKK'	'233'	'344'	'EEE'	'TQD'	'233'	'344']	['EEEEEEEEEE.'	'FNIQVKEVTQN'	'13/3/33/23]'	'24040440344'	'EEEEEEEEE..'	'FKIYSKHTPIN'	'13/223322Y]'	'24033443304']	['EEEE.'	'VFTDS'	'/123}'	'02343'	'EEEE.'	'IAWNS'	'/123}'
3KIE_J 0.0045685393578658 4.434957415441179 0.0546265328874022 [[308	310]	[316	326]	[342	346]	[674	677]	[676	686]	[262	266]] [2	4	1	6	0	5] [[51	53]	[201	211]	[434	438]	[547	550]	[715	725]	[968	972]] [['EEE'	'PKK'	'233'	'344'	'EEE'	'TQD'	'233'	'344']	['EEEEEEEEEE.'	'FNIQVKEVTQN'	'13/3/33/23]'	'24040440344'	'EEEEEEEEE..'	'FKIYSKHTPIN'	'13/223322Y]'	'24033443304']	['EEEE.'	'VFTDS'	'/123}'	'02343'	'EEEE.'	'IAWNS'	'/123}'
4YY9_A 0.0028885745808491 2.620996075708579 0.3084370677731669 [[163	167]	[163	167]	[59	62]	[230	235]	[3	7]	[61	63]] [2	4	1	6	0	5] [[49	53]	[202	206]	[365	368]	[547	552]	[712	716]	[980	982]] "[['EEEEE'	'KGTYN'	'32223'	'43334'	'EEEEE'	'HSTQD'	'32233'	'43344']	['EEEEE'	'KGTYN'	'32223'	'43334'	'EEEEE'	'KIYSK'	'3/223'	'40334']	['HHHH'	'GWIL'	'$$!""'	'3301'	'HHHH'	'YSVL'	'$$!""'
6NB7_C 0.0014486224601807 3.675951328009689 0.2783783783783784 [[42	57]	[199	208]	[261	429]	[500	600]	[633	768]	[843	847]	[939	963]] [2	4	1	6	0	3	5] [[38	53]	[204	215]	[274	442]	[514	614]	[647	786]	[861	865]	[957	981]] "[['..SSEE..SEEEEEEE'	'YPDEIFRSDTLYLTQD'	'}}VV/1^}V2020233'	'3344025343131344'	'.SSSEE..SEEEEEEE'	'YPDKVFRSSVLHSTQD'	'}UVV/1^}U/032233'	'3344025330143344']	['EEEE...SSS'	'GYQPIDVVRD'	'2232Y]YRWV'	'3343040054'	'EEEEEE...SSS'	'YSKHTPINLVRD'	'223322Y]ZRWV'	'334433041054']	['EEEEEE.TTS.EEEEEETTS.HHHHHHHHTT.S...SEEEEEEEEEEPP.SEEEE..S...B..THHHHS.S...BSTT.EEEEE.SEE...HHHHSSSS.SEEEESSS.GGGGGG..BSEEEEEEEEEEGGGGGGSSTT..SHHHHHT....SS...EEEEEE.TTTT'	'TFMLKYDENGTITDAVDGSQNPLAELKGSVKSFEIDKGIYQTSNFRVVPSGDVVRFPNITNLHPFGEVFNATKFPSVYAWERKKISNHVADYSVLYNSTFFSTFKIYGVSATKLNDLJFSNVYADSFVVKGDDVRQIAPGQTGVIADYNYKLPDDFMGIVLAWNTRNID'
6MYA_C 0.0010565709366021 5.301604585935934 0.1248513674197377 [[352	355]	[352	355]	[85	88]	[231	236]	[4	9]	[438	445]] [2	4	1	6	0	5] [[50	53]	[204	207]	[421	424]	[547	552]	[711	716]	[957	964]] "[['EEEE'	'GYHH'	'2233'	'3344'	'EEEE'	'STQD'	'2233'	'3344']	['EEEE'	'GYHH'	'2233'	'3344'	'EEEE'	'YSKH'	'2233'	'3344']	['TT..'	'PNSE'	'NO}]'	'3434'	'TT..'	'YNYK'	'NO}]'
6JCQ_A 0.0050888108798403 4.354804013397881 0.0350109409190373 [[676	678]	[323	327]	[343	348]	[674	690]	[676	686]	[298	302]] [2	4	1	6	0	5] [[50	52]	[202	206]	[434	439]	[547	558]	[715	725]	[960	964]] "[['EEE'	'TGQ'	'223'	'334'	'EEE'	'STQ'	'223'	'334']	['EEEEE'	'EVTTN'	'3/223'	'40334'	'EEEEE'	'KIYSK'	'3/223'	'40334']	['EEEETT'	'VFSDSE'	'/123NO'	'023434'	'EEEE.T'	'IAWNSN'	'/123}O'
3S11_C 0.001109020520239 3.612615354167607 0.299450549450549 [[274	277]	[274	279]	[258	261]	[242	246]	[13	17]	[108	114]] [2	4	1	6	0	5] [[50	53]	[204	209]	[431	434]	[538	542]	[720	724]	[977	983]] "[['EEEE'	'YGNH'	'2233'	'3344'	'EEEE'	'STQD'	'2233'	'3344']	['EEEEEE'	'YGNHNT'	'223332'	'334443'	'EEEEEE'	'YSKHTP'	'223322'	'334433']	['EEEE'	'YKIV'	'23//'	'3400'	'EEEE'	'GDVI'	'23//'
3KIE_T 0.0045710494192732 4.434950865032146 0.0641169853768275 [[308	310]	[316	326]	[342	346]	[674	677]	[676	686]	[262	266]] [2	4	1	6	0	5] [[51	53]	[201	211]	[434	438]	[547	550]	[715	725]	[968	972]] [['EEE'	'PKK'	'233'	'344'	'EEE'	'TQD'	'233'	'344']	['EEEEEEEEEE.'	'FNIQVKEVTQN'	'13/3/33/23]'	'24040440344'	'EEEEEEEEE..'	'FKIYSKHTPIN'	'13/223322Y]'	'24033443304']	['EEEE.'	'VFTDS'	'/123}'	'02343'	'EEEE.'	'IAWNS'	'/123}'
2WHX_A 0.0023952746136502 4.528947167210853 0.1736972704714641 [[442	446]	[69	79]	[32	35]	[444	448]	[366	372]	[210	213]] [2	4	1	6	0	5] [[47	51]	[200	205]	[447	450]	[592	596]	[776	782]	[957	960]] "[['EEEEE'	'ILAGP'	'/0122'	'01233'	'EEEEE'	'VLHST'	'/0322'	'01433']	['EEETTTTEEEE'	'WADVRNDMISY'	'213KPOO1/22'	'32405442033'	'EEEEEE'	'YFKIYS'	'213/22'	'324033']	['.EEE'	'GKTQ'	'}323'	'3434'	'.EEE'	'GNYN'	'}323'
5X58_C 0.0046759104888949 3.881225708102372 0.1248513674197377 [[42	57]	[188	208]	[340	389]	[503	599]	[636	768]	[844	847]	[939	965]] [2	4	1	6	0	3	5] [[38	53]	[195	215]	[353	402]	[517	613]	[650	786]	[862	865]	[957	983]] "[['..SSEEE.S.EEEEEE'	'YPDEIFRSDTLYLTQD'	'}}VV/14}V}020233'	'3344025343131344'	'.SSSEE..SEEEEEEE'	'YPDKVFRSSVLHSTQD'	'}UVV/1^}U/032233'	'3344025330143344']	['EEETTEEEEEEEE.....SSS'	'KNKDGFLYVYKGYQPIDVVRD'	'333ON102/2322]}Y]YRWV'	'444432130343343040054'	'EEETTEEEEEEEEEE...SSS'	'KNIDGYFKIYSKHTPINLVRD'	'33/ON213/223322Y]ZRWV'	'440433240334433041054']	['.EEEEE.SEE...STTTSS...SEEEESSS.SSTTTTS.BS.EEEEEEEE'	'WERKKISNCVADYSVLYNSTFFSTFKCYGVSATKLNDLCFSNVYADSFVV'
3KIE_S 0.0045699206558752 4.434930712122703 0.0737797956867198 [[308	310]	[316	326]	[342	346]	[674	677]	[676	686]	[262	266]] [2	4	1	6	0	5] [[51	53]	[201	211]	[434	438]	[547	550]	[715	725]	[968	972]] [['EEE'	'PKK'	'233'	'344'	'EEE'	'TQD'	'233'	'344']	['EEEEEEEEEE.'	'FNIQVKEVTQN'	'13/3/33/23]'	'24040440344'	'EEEEEEEEE..'	'FKIYSKHTPIN'	'13/223322Y]'	'24033443304']	['EEEE.'	'VFTDS'	'/123}'	'02343'	'EEEE.'	'IAWNS'	'/123}'
2R5H_H 0.00411918976562 3.945662317120732 0.1621621621621622 [[166	168]	[26	36]	[395	402]	[52	61]	[33	37]	[399	401]] [2	4	1	6	0	5] [[51	53]	[198	206]	[364	371]	[576	585]	[714	718]	[977	979]] "[['EEE'	'GEH'	'233'	'344'	'EEE'	'TQD'	'233'	'344']	['TT.EEEEEEEE'	'EYVARTNIYYH'	'ONY1423/223'	'43025340334'	'TTEEEEEEE'	'DGYFKIYSK'	'ON213/223'	'433240334']	['.THHHHH.'	'NSTILEDW'	']N$!""%%}'	'43301443'	'.HHHHHH.'	'DYSVLYNS'	']$$!""$%}'
6E5P_E 0.002709680238721 5.652492693683159 0.0096051227321236 [[289	293]	[448	451]	[110	119]	[436	455]	[340	344]] [2	4	1	0	5] [[49	53]	[202	205]	[297	306]	[706	728]	[960	964]] "[['EEEEE'	'NTPVQ'	'322/3'	'43304'	'EEEEE'	'HSTQD'	'32233'	'43344']	['EEEE'	'NITG'	'3/22'	'4033'	'EEEE'	'KIYS'	'3/22'	'4033']	['HHHHHHTTTS'	'SLWDQSLKPC'	'$""$%%$LONT'	'3134431432'	'HHHHHHTTSS'	'SETKBTLKSF'	""$%$%'$LOUT""	'3434631432']	['.....EEEEEEEEEEEEEEE'	'APPIQGVIRCVSNITGLILT'	'[}}Y]2//41/23/220/02'	'23304300520340331013'
6P4J_A 0.0046588298357377 3.289245950791752 0.1884422110552759 [[332	334]	[351	354]	[493	497]	[345	353]	[65	69]	[457	460]] [2	4	1	6	0	5] [[50	52]	[202	205]	[281	285]	[580	588]	[716	720]	[972	975]] [['EEE'	'SGQ'	'223'	'334'	'EEE'	'STQ'	'223'	'334']	['EEEE'	'KVTT'	'3/22'	'4033'	'EEEE'	'KIYS'	'3/22'	'4033']	['TTS.E'	'NEGYI'	'OOU}/'	'44330'	'TTS.E'	'ENGTI'	'OOU}/'
3M5J_C 0.0015467327082015 3.1419055945476835 0.3286516853932579 [[209	211]	[209	212]	[23	42]	[165	170]	[189	194]	[108	114]] [2	4	1	6	0	5] [[51	53]	[205	208]	[430	438]	[573	578]	[747	752]	[977	983]] "[['EEE'	'YQQ'	'233'	'344'	'EEE'	'TQD'	'233'	'344']	['EEEE'	'YQQS'	'2332'	'3443'	'EEEE'	'SKHT'	'2332'	'3443']	['.EEE..SS.SSEEES.EEE.'	'GTKVNTLTERGIEVVNATET'	'}23/]}SU]WU/3/R]123}'	'33404313453040042343'	'.EEEEEEE.'	'TGDVIAWNS'	'}23//123}'
1FPV_A 0.0032343386173491 4.435028080803884 0.1553911205074003 [[149	152]	[524	529]	[60	64]	[471	474]	[524	528]	[91	94]] [2	4	1	6	0	5] [[47	50]	[204	209]	[394	398]	[556	559]	[715	719]	[972	975]] [['EEEE'	'VLKT'	'/032'	'0143'	'EEEE'	'VLHS'	'/032'	'0143']	['EEEEEE'	'YSDFWW'	'223122'	'334233'	'EEEEEE'	'YSKHTP'	'223322'	'334433']	['EEEEE'	'EITAN'	'3/213'	'40324'	'EEEEE'	'NVYAD'	'3/213'
6NK6_N 0.0037056657112763 1.9138640498129635 0.3193863319386332 [[269	272]	[268	272]	[36	39]	[267	273]] [2	4	1	0] [[50	53]	[203	207]	[312	315]	[721	727]] [['EEEE'	'YSDH'	'2233'	'3344'	'EEEE'	'STQD'	'2233'	'3344']	['EEEEE'	'IYSDH'	'/2233'	'03344'	'EEEEE'	'IYSKH'	'/2233'	'03344']	['EEEE'	'VSES'	'/232'	'0343'	'EEEE'	'IYQT'	'/232'	'0343']	['EEEEEEE'	'GIYSDHL'	'2/22330'	'3033441'	'EEEEEEE'	'SVTTEIL'	'2/223/0'	'3033401']]
3KIE_H 0.004568331297026 4.434950405571986 0.0836197021764031 [[308	310]	[316	326]	[342	346]	[674	677]	[676	686]	[262	266]] [2	4	1	6	0	5] [[51	53]	[201	211]	[434	438]	[547	550]	[715	725]	[968	972]] [['EEE'	'PKK'	'233'	'344'	'EEE'	'TQD'	'233'	'344']	['EEEEEEEEEE.'	'FNIQVKEVTQN'	'13/3/33/23]'	'24040440344'	'EEEEEEEEE..'	'FKIYSKHTPIN'	'13/223322Y]'	'24033443304']	['EEEE.'	'VFTDS'	'/123}'	'02343'	'EEEE.'	'IAWNS'	'/123}'
6VO1_A 0.0040478549334949 2.2512051349406743 0.303030303030303 [[225	228]	[448	451]	[224	243]	[35	40]	[366	370]] [2	4	1	0	5] [[47	50]	[202	205]	[275	286]	[719	724]	[974	978]] "[['EEEE'	'ILKG'	'/032'	'0143'	'EEEE'	'VLHS'	'/032'	'0143']	['EEEE'	'NITG'	'3/22'	'4033'	'EEEE'	'KIYS'	'3/22'	'4033']	['EEEEE..TT..SEEEES.EE'	'AILKGKDKKFNGTGPGPSVS'	'1/032]]OO[]U2222U}/2'	'20143444424333333303'	'EEEEE.TTS.EE'	'FLLKYNENGTIT'	'10032]OOU}/2'	'211434443303']	['EEEEEE'	'WVTVYY'	'2/2/22'	'303033'
6CRX_B 0.0066746599957964 2.4670421440497177 0.1621621621621622 [[42	57]	[254	260]	[261	389]	[517	600]	[634	764]	[844	847]	[939	963]] [2	4	1	6	0	3	5] [[38	53]	[203	209]	[274	402]	[531	614]	[648	782]	[862	865]	[957	981]] "[['..SSEE..SEEEEEEE'	'YPDEIFRSDTLYLTQD'	'}}VV/1^}V2020233'	'3344025343131344'	'.SSSEE..SEEEEEEE'	'YPDKVFRSSVLHSTQD'	'}UVV/1^}U/032233'	'3344025330143344']	['EEE.EEE'	'VGYLKPT'	'/22Z322'	'0331433'	'EEEEEEE'	'IYSKHTP'	'/223322'	'0334433']	['EEEEEE.TTS.EEEEEESSS.HHHHHHHHHT.S...SEEEEEEEEEE....EEEE..SS.SB..GGGTTS.S....GGG.EEEEE.SEE...HHHHT.S.B...EE.---.THHHH...SSEEEEEEEE'	'TFMLKYDENGTITDAVDCSQNPLAELKCSVKSFEIDKGIYQTSNFRVVPSGDVVRFPNITNLDPFGEVFNATKFPSVYAWERKKISNDVADYSVLYNSTFFSTFKEY---ATKLNDLFFSNVYADSFVV'
6CS0_B 0.0081306681336911 2.0277271770635923 0.0886075949367084 [[42	57]	[65	71]	[261	425]	[509	599]	[634	768]	[939	965]] [2	4	1	6	0	5] [[38	53]	[202	208]	[274	438]	[523	613]	[648	786]	[957	983]] "[['..SSEE..S.EEEEEE'	'YPDEIFRSDTLYLTQD'	'}}VV/1^}V}020233'	'3344025343131344'	'.SSSEE..SEEEEEEE'	'YPDKVFRSSVLHSTQD'	'}UVV/1^}U/032233'	'3344025330143344']	['EEEEEEE'	'NVTGFHT'	'3/22132'	'4033243'	'EEEEEEE'	'KIYSKHT'	'3/22332'	'4033443']	['EEEEEE.TT..EEEEEESSS.HHHHHHHHHTSS...SEEEEEEEEEE....EEE....SSS...IIIIIS.S....STT.EEEEE.SEE...TTTTSSSSB...EE.---.THHHH.EES.EEEEEEEE.STTTTT.SSS.TTTTTTTT.B..SSS..EEEEEE.'	'TFMLKYDENGTITDAVDRSQNPLAELKRSVKSFEIDKGIYQTSNFRVVPSGDVVRFPNITNLSPFGEVFNATKFPSVYAWERKKISNSVADYSVLYNSTFFSTFKTY---ATKLNDLUFSNVYADSFVVKGDDVRQIAPGQTGVIADYNYKLPDDFMGTVLAWNT'	'211032]OO}}/231/3WUV]$""#%""%&$!OUT]Y]V2/2322314/Y}}}3//^[}]RUVZ}}?@A=?V[U][}}RNM}3433/}V2/[]}NKLNVUUT*}}[32}---[N%""%%Z51U]/21321//]UOOKPOYTUU]NNKKMONO}	Z}VVT[}2/0123}'	'32214344433034204534431241453043240443034334250033340052340341332340242342330323454403430243301343322332433---2341441623403243200434405402334330024343413442233012343'	'EEEEEE.TTS.EEEEEETTS.HHHHHHHHTTSS...SEEEEEEEEEPPP.SEEEE.....PBP..HHHHT.S.PPBGGG.EEEEE.SEE..HHHHHH.TT.SEEEESSS.TTSTTT..BSEEEEEEEEEEGGGGGGSSTT..STTTTTT....TT..EEEEEEE.'	'TFLLKYNENGTITDAVDBALDPLSETKBTLKSFTVEKGIYQTSNFRVQPTESIVRFPNITNLCPFGEVFNATRFASVYAWNRKRISNCVADYSVLYNSASFSTFKDYGVSPTKLNDLEFTNVYADSFVIRGDEVRQIAPGQTGKIADYNYKLPDDFTGDVIAWNS'
6CRZ_B 0.0081306681336911 2.0277271770635923 0.0886075949367084 [[42	57]	[65	71]	[261	425]	[509	599]	[634	768]	[939	965]] [2	4	1	6	0	5] [[38	53]	[202	208]	[274	438]	[523	613]	[648	786]	[957	983]] "[['..SSEE..S.EEEEEE'	'YPDEIFRSDTLYLTQD'	'}}VV/1^}V}020233'	'3344025343131344'	'.SSSEE..SEEEEEEE'	'YPDKVFRSSVLHSTQD'	'}UVV/1^}U/032233'	'3344025330143344']	['EEEEEEE'	'NVTGFHT'	'3/22132'	'4033243'	'EEEEEEE'	'KIYSKHT'	'3/22332'	'4033443']	['EEEEEE.TT..EEEEEESSS.HHHHHHHHHTSS...SEEEEEEEEEE....EEE....SSS...IIIIIS.S....STT.EEEEE.SEE...TTTTSSSSB...EE.---.THHHH.EES.EEEEEEEE.STTTTT.SSS.TTTTTTTT.B..SSS..EEEEEE.'	'TFMLKYDENGTITDAVDRSQNPLAELKRSVKSFEIDKGIYQTSNFRVVPSGDVVRFPNITNLSPFGEVFNATKFPSVYAWERKKISNSVADYSVLYNSTFFSTFKTY---ATKLNDLUFSNVYADSFVVKGDDVRQIAPGQTGVIADYNYKLPDDFMGTVLAWNT'	'211032]OO}}/231/3WUV]$""#%""%&$!OUT]Y]V2/2322314/Y}}}3//^[}]RUVZ}}?@A=?V[U][}}RNM}3433/}V2/[]}NKLNVUUT*}}[32}---[N%""%%Z51U]/21321//]UOOKPOYTUU]NNKKMONO}	Z}VVT[}2/0123}'	'32214344433034204534431241453043240443034334250033340052340341332340242342330323454403430243301343322332433---2341441623403243200434405402334330024343413442233012343'	'EEEEEE.TTS.EEEEEETTS.HHHHHHHHTTSS...SEEEEEEEEEPPP.SEEEE.....PBP..HHHHT.S.PPBGGG.EEEEE.SEE..HHHHHH.TT.SEEEESSS.TTSTTT..BSEEEEEEEEEEGGGGGGSSTT..STTTTTT....TT..EEEEEEE.'	'TFLLKYNENGTITDAVDBALDPLSETKBTLKSFTVEKGIYQTSNFRVQPTESIVRFPNITNLCPFGEVFNATRFASVYAWNRKRISNCVADYSVLYNSASFSTFKDYGVSPTKLNDLEFTNVYADSFVIRGDEVRQIAPGQTGKIADYNYKLPDDFTGDVIAWNS'
5W1X_I 0.0028882158757095 4.3325274307611 0.1884422110552759 [[363	367]	[362	365]	[165	170]	[27	36]	[32	38]	[468	472]] [2	4	1	6	0	5] [[49	53]	[206	209]	[395	400]	[545	554]	[711	719]	[960	964]] "[['EEEEE'	'QYSRH'	'32243'	'43354'	'EEEEE'	'HSTQD'	'32233'	'43344']	['EEEE'	'KQYS'	'3322'	'4433'	'EEEE'	'KHTP'	'3322'	'4433']	['EEEEEE'	'IGEHWA'	'/23321'	'034432'	'EEEEEE'	'VYADSF'	'/21321'
3KIE_F 0.0045729027643577 4.434935805769959 0.0898617511520729 [[308	310]	[316	326]	[342	346]	[674	677]	[676	686]	[262	266]] [2	4	1	6	0	5] [[51	53]	[201	211]	[434	438]	[547	550]	[715	725]	[968	972]] [['EEE'	'PKK'	'233'	'344'	'EEE'	'TQD'	'233'	'344']	['EEEEEEEEEE.'	'FNIQVKEVTQN'	'13/3/33/23]'	'24040440344'	'EEEEEEEEE..'	'FKIYSKHTPIN'	'13/223322Y]'	'24033443304']	['EEEE.'	'VFTDS'	'/123}'	'02343'	'EEEE.'	'IAWNS'	'/123}'
6NC3_F 0.0015116791311942 5.106863569333814 0.1593137254901959 [[443	448]	[442	451]	[438	448]	[317	323]	[35	40]	[342	345]] [2	4	1	6	0	5] [[47	52]	[196	205]	[307	317]	[592	598]	[719	724]	[977	980]] "[['EEEEEE'	'IRDSSN'	'/43223'	'054334'	'EEEEEE'	'VLHSTQ'	'/03223'	'014334']	['EEEEEEEEEE'	'QIRDSSNITG'	'3/43223/22'	'4054334033'	'EETTEEEEEE'	'NIDGYFKIYS'	'3/ON213/22'	'4043324033']	['...EEEEEEEE'	'PIKGQIRDSSN'	'}Y]23/43223'	'30434054334'	'...SEEEEEEE'	'TVEKGIYQTSN'	'}Y]V2/23223'
6CS0_A 0.0084035021022812 1.612053559429523 0.0836197021764031 [[41	57]	[254	260]	[261	413]	[513	599]	[672	768]	[939	963]] [2	4	1	6	0	5] [[37	53]	[203	209]	[274	426]	[527	613]	[690	786]	[957	981]] "[['B..SSEE..SEEEEEEE'	'YYPDEIFRSDTLYLTQD'	'+}}VV/1^}V2020233'	'33344025343131344'	'B.SSSEE..SEEEEEEE'	'YYPDKVFRSSVLHSTQD'	'+}UVV/1^}U/032233'	'33344025330143344']	['EEE.EEE'	'VGYLKPT'	'/22Z322'	'0331433'	'EEEEEEE'	'IYSKHTP'	'/223322'	'0334433']	['EEEEEE.TTS.EEEEEESSS.HHHHHHHHHT.SS..SEEEEEEEEEEPP..EEE..S........HHHH.......STTPEEEEE.S.....HHHHS.SS....EE.---.GGGG..SSS.EEEEEEEE.GGGTTT.SBS..STTTTTT..B.'	'TFMLKYDENGTITDAVDCSQNPLAELKCSVKSFEIDKGIYQTSNFRVVPSGDVVRFPNITNLDPFGEVFNATKFPSVYAWERKKISNDVADYSVLYNSTFFSTFKEY---ATKLNDLFFSNVYADSFVVKGDDVRQIAPGQTGVIADYNYKLP'	'211032]OOU}/231/3TUV]$""#%""%#$!O}TVY]V2/2322314/DG}}3//^[U]Y}]Z]}[$%!#][}][}}RNMG3433/}V]Y[]}$!""$V}UT[}}[33}---[9:7:]ZTTU]/21321//]9::KPOYT+U]}UKKMONO}])}'	'32214344433034204234431241423043240443034334250033340052340341432340242342330323454403440243301343322332443---2341441223403243200434405402334330024343413'	'EEEEEE.TTS.EEEEEETTS.HHHHHHHHTTSS...SEEEEEEEEEPPP.SEEEE.....PBP..HHHHT.S.PPBGGG.EEEEE.SEE..HHHHHH.TT.SEEEESSS.TTSTTT..BSEEEEEEEEEEGGGGGGSSTT..STTTTTT....'	'TFLLKYNENGTITDAVDBALDPLSETKBTLKSFTVEKGIYQTSNFRVQPTESIVRFPNITNLCPFGEVFNATRFASVYAWNRKRISNCVADYSVLYNSASFSTFKDYGVSPTKLNDLEFTNVYADSFVIRGDEVRQIAPGQTGKIADYNYKLP'	'210032]OOU}/231/3QMS]$""$%$%\'$LOUT}Y]V2/2322314DHG}V2//4[}]Y}H)F}[$%!#O[U^FF+698}3434/}V1/[]$$!""$%}MN[U2133UUR}NNVLOOZ]*U3/21321//49::6;:RTNN]}UOKMONO}]Z}'
6CRZ_A 0.0084035021022812 1.612053559429523 0.0836197021764031 [[41	57]	[254	260]	[261	413]	[513	599]	[672	768]	[939	963]] [2	4	1	6	0	5] [[37	53]	[203	209]	[274	426]	[527	613]	[690	786]	[957	981]] "[['B..SSEE..SEEEEEEE'	'YYPDEIFRSDTLYLTQD'	'+}}VV/1^}V2020233'	'33344025343131344'	'B.SSSEE..SEEEEEEE'	'YYPDKVFRSSVLHSTQD'	'+}UVV/1^}U/032233'	'33344025330143344']	['EEE.EEE'	'VGYLKPT'	'/22Z322'	'0331433'	'EEEEEEE'	'IYSKHTP'	'/223322'	'0334433']	['EEEEEE.TTS.EEEEEESSS.HHHHHHHHHT.SS..SEEEEEEEEEEPP..EEE..S........HHHH.......STTPEEEEE.S.....HHHHS.SS....EE.---.GGGG..SSS.EEEEEEEE.GGGTTT.SBS..STTTTTT..B.'	'TFMLKYDENGTITDAVDCSQNPLAELKCSVKSFEIDKGIYQTSNFRVVPSGDVVRFPNITNLDPFGEVFNATKFPSVYAWERKKISNDVADYSVLYNSTFFSTFKEY---ATKLNDLFFSNVYADSFVVKGDDVRQIAPGQTGVIADYNYKLP'	'211032]OOU}/231/3TUV]$""#%""%#$!O}TVY]V2/2322314/DG}}3//^[U]Y}]Z]}[$%!#][}][}}RNMG3433/}V]Y[]}$!""$V}UT[}}[33}---[9:7:]ZTTU]/21321//]9::KPOYT+U]}UKKMONO}])}'	'32214344433034204234431241423043240443034334250033340052340341432340242342330323454403440243301343322332443---2341441223403243200434405402334330024343413'	'EEEEEE.TTS.EEEEEETTS.HHHHHHHHTTSS...SEEEEEEEEEPPP.SEEEE.....PBP..HHHHT.S.PPBGGG.EEEEE.SEE..HHHHHH.TT.SEEEESSS.TTSTTT..BSEEEEEEEEEEGGGGGGSSTT..STTTTTT....'	'TFLLKYNENGTITDAVDBALDPLSETKBTLKSFTVEKGIYQTSNFRVQPTESIVRFPNITNLCPFGEVFNATRFASVYAWNRKRISNCVADYSVLYNSASFSTFKDYGVSPTKLNDLEFTNVYADSFVIRGDEVRQIAPGQTGKIADYNYKLP'	'210032]OOU}/231/3QMS]$""$%$%\'$LOUT}Y]V2/2322314DHG}V2//4[}]Y}H)F}[$%!#O[U^FF+698}3434/}V1/[]$$!""$%}MN[U2133UUR}NNVLOOZ]*U3/21321//49::6;:RTNN]}UOKMONO}]Z}'
3M5I_C 0.0034324526415954 3.179487493667584 0.271505376344086 [[209	211]	[209	212]	[23	42]	[165	170]	[189	194]	[108	114]] [2	4	1	6	0	5] [[51	53]	[205	208]	[430	438]	[573	578]	[747	752]	[977	983]] "[['EEE'	'YQQ'	'233'	'344'	'EEE'	'TQD'	'233'	'344']	['EEEE'	'YQQS'	'2332'	'3443'	'EEEE'	'SKHT'	'2332'	'3443']	['.EEEE.SS.EEEEES.EEE.'	'GTKVNTLTERGIEVVNATET'	'}23/3}SU]42/3/R]123}'	'33404313453040042343'	'.EEEEEEE.'	'TGDVIAWNS'	'}23//123}'
2IBX_C 0.0020762305417583 3.622331904146437 0.2923497267759563 [[275	278]	[275	280]	[97	101]	[233	236]	[7	11]	[105	111]] [2	4	1	6	0	5] [[50	53]	[204	209]	[436	440]	[592	595]	[720	724]	[977	983]] "[['EEEE'	'YGNH'	'2233'	'3344'	'EEEE'	'STQD'	'2233'	'3344']	['EEEEEE'	'YGNHNT'	'223332'	'334443'	'EEEEEE'	'YSKHTP'	'223322'	'334433']	['EEETT'	'GDFND'	'231OO'	'34244'	'EE.TT'	'WNSNN'	'23}OO'
4K65_A 0.0015533986405038 2.560002348469121 0.3770014556040757 [[164	169]	[165	170]	[164	169]	[242	246]	[7	11]	[103	108]] [2	4	1	6	0	5] [[47	52]	[206	211]	[312	317]	[538	542]	[712	716]	[957	962]] "[['EEEEEE'	'IKKSYN'	'/33223'	'044334'	'EEEEEE'	'VLHSTQ'	'/03223'	'014334']	['EEEEE.'	'KKSYNN'	'33223]'	'443344'	'EEEE..'	'KHTPIN'	'3322Y]'	'443304']	['EEEEEE'	'IKKSYN'	'/33223'	'044334'	'EEEEEE'	'IYQTSN'	'/23223'
4JUN_C 0.001731797711303 3.605960475187417 0.303030303030303 [[274	277]	[274	279]	[258	261]	[242	246]	[13	17]	[108	114]] [2	4	1	6	0	5] [[50	53]	[204	209]	[431	434]	[538	542]	[720	724]	[977	983]] "[['EEEE'	'YGNH'	'2233'	'3344'	'EEEE'	'STQD'	'2233'	'3344']	['EEEEEE'	'YGNHNT'	'223332'	'334443'	'EEEEEE'	'YSKHTP'	'223322'	'334433']	['EEEE'	'YKIV'	'23//'	'3400'	'EEEE'	'GDVI'	'23//'
6D8W_E 0.0037057089065122 4.572326573863249 0.1315789473684205 [[352	355]	[352	355]	[85	90]	[4	9]	[4	9]	[449	453]] [2	4	1	6	0	5] [[50	53]	[204	207]	[421	426]	[594	599]	[719	724]	[978	982]] "[['EEEE'	'GYHH'	'2233'	'3344'	'EEEE'	'STQD'	'2233'	'3344']	['EEEE'	'GYHH'	'2233'	'3344'	'EEEE'	'YSKH'	'2233'	'3344']	['TT..B.'	'SNSKNG'	'NO}]	}'	'343443'	'TT....'	'YNYKLP'
6MN7_A 0.0018252306230355 4.844495982662844 0.1884422110552759 [[289	293]	[448	451]	[33	40]	[286	302]	[445	455]	[340	344]] [2	4	1	6	0	5] [[49	53]	[202	205]	[309	316]	[539	558]	[719	728]	[960	964]] "[['EEEEE'	'NTPVQ'	'322/3'	'43304'	'EEEEE'	'HSTQD'	'32233'	'43344']	['EEEE'	'NITG'	'3/22'	'4033'	'EEEE'	'KIYS'	'3/22'	'4033']	['..EEEEEE'	'NLWVTVYY'	']Z2/2/22'	'41303033'	'.SEEEEEE'	'EKGIYQTS'	']V2/2322'
6CF5_E 0.0008186532981662 3.620075585539709 0.3267882187938284 [[274	277]	[274	279]	[100	104]	[242	246]	[13	17]	[108	114]] [2	4	1	6	0	5] [[50	53]	[204	209]	[436	440]	[538	542]	[712	716]	[977	983]] "[['EEEE'	'YGNN'	'2233'	'3344'	'EEEE'	'STQD'	'2233'	'3344']	['EEEEEE'	'YGNNNT'	'223332'	'334443'	'EEEEEE'	'YSKHTP'	'223322'	'334433']	['EEETT'	'GDFND'	'231OO'	'34244'	'EE.TT'	'WNSNN'	'23}OO'
6PWU_C 0.0054124639776153 2.6536196162423944 0.2317708333333328 [[228	231]	[171	174]	[226	232]	[35	40]	[35	46]	[344	347]] [2	4	1	6	0	5] [[47	50]	[202	205]	[274	280]	[594	599]	[719	733]	[977	980]] "[['EEEE'	'ILKT'	'/032'	'0143'	'EEEE'	'VLHS'	'/032'	'0143']	['EEEE'	'KVYS'	'3/22'	'4033'	'EEEE'	'KIYS'	'3/22'	'4033']	['EEEEEE.'	'YAILKTN'	'21/032]'	'3201434'	'EEEEEE.'	'TFLLKYN'	'210032]'
2R5H_M 0.0047121058574872 3.941574909835928 0.1494532199270957 [[367	369]	[26	36]	[395	402]	[52	61]	[33	37]	[399	401]] [2	4	1	6	0	5] [[51	53]	[198	206]	[364	371]	[576	585]	[714	718]	[977	979]] "[['EEE'	'GEE'	'233'	'344'	'EEE'	'TQD'	'233'	'344']	['TT.EEEEEEEE'	'EYVARTNIYYH'	'ONY1423/223'	'43025340334'	'TTEEEEEEE'	'DGYFKIYSK'	'ON213/223'	'433240334']	['.HHHHHH.'	'NSTILEDW'	']$$!""%%}'	'43301443'	'.HHHHHH.'	'DYSVLYNS'	']$$!""$%}'
4YYB_A 0.0031359094015791 2.65581877395321 0.3286516853932579 [[163	167]	[163	167]	[59	62]	[230	235]	[3	7]	[61	63]] [2	4	1	6	0	5] [[49	53]	[202	206]	[365	368]	[547	552]	[712	716]	[980	982]] "[['EEEEE'	'KGTYN'	'32223'	'43334'	'EEEEE'	'HSTQD'	'32233'	'43344']	['EEEEE'	'KGTYN'	'32223'	'43334'	'EEEEE'	'KIYSK'	'3/223'	'40334']	['HHHH'	'GWIL'	'$$!""'	'3301'	'HHHH'	'YSVL'	'$$!""'
5X58_B 0.0053970037159043 3.808235772647984 0.116883116883117 [[42	57]	[188	208]	[340	389]	[503	599]	[636	768]	[844	847]	[939	965]] [2	4	1	6	0	3	5] [[38	53]	[195	215]	[353	402]	[517	613]	[650	786]	[862	865]	[957	983]] "[['..SSEEE.S.EEEEEE'	'YPDEIFRSDTLYLTQD'	'}}VV/14}V}020233'	'3344025343131344'	'.SSSEE..SEEEEEEE'	'YPDKVFRSSVLHSTQD'	'}UVV/1^}U/032233'	'3344025330143344']	['EEETTEEEEEEEE.....SSS'	'KNKDGFLYVYKGYQPIDVVRD'	'333ON102/2322]}Y]YRWV'	'444432130343343040054'	'EEETTEEEEEEEEEE...SSS'	'KNIDGYFKIYSKHTPINLVRD'	'33/ON213/223322Y]ZRWV'	'440433240334433041054']	['.EEEEE.SEE...STTTSS...SEEEESSS.SSTTTTS.BS.EEEEEEEE'	'WERKKISNCVADYSVLYNSTFFSTFKCYGVSATKLNDLCFSNVYADSFVV'
3KIE_I 0.0045732138847654 4.434931469242861 0.1025641025641022 [[308	310]	[316	326]	[342	346]	[674	677]	[676	686]	[262	266]] [2	4	1	6	0	5] [[51	53]	[201	211]	[434	438]	[547	550]	[715	725]	[968	972]] [['EEE'	'PKK'	'233'	'344'	'EEE'	'TQD'	'233'	'344']	['EEEEEEEEEE.'	'FNIQVKEVTQN'	'13/3/33/23]'	'24040440344'	'EEEEEEEEE..'	'FKIYSKHTPIN'	'13/223322Y]'	'24033443304']	['EEEE.'	'VFTDS'	'/123}'	'02343'	'EEEE.'	'IAWNS'	'/123}'
6CFG_A 0.00074586792987 1.7706634278909732 0.4119402985074625 [[178	184]	[137	146]	[137	140]	[242	246]	[13	17]	[108	114]] [2	4	1	6	0	5] [[47	53]	[200	209]	[396	399]	[538	542]	[712	716]	[977	983]] "[['EEEEEEE'	'VLWGIHH'	'/022/33'	'0133044'	'EEEEEEE'	'VLHSTQD'	'/032233'	'0143344']	['EEEEETTEEE'	'SADPYQGKSS'	'21322ON322'	'3243343433'	'EEEEEEEEEE'	'YFKIYSKHTP'	'213/223322'	'3240334433']	['EEEE'	'SADP'	'2132'	'3243'	'EEEE'	'YADS'	'2132'
6S6L_B 0.0063703337092363 3.409502123460088 0.0987224157955866 [[332	334]	[351	356]	[145	150]	[348	353]	[65	69]	[114	116]] [2	4	1	6	0	5] [[50	52]	[202	207]	[393	398]	[583	588]	[716	720]	[968	970]] [['EEE'	'SGQ'	'223'	'334'	'EEE'	'STQ'	'223'	'334']	['EEEEEE'	'KVTTFE'	'3/2213'	'403324'	'EEEEEE'	'KIYSKH'	'3/2233'	'403344']	['SEEEEE'	'PHVMCD'	'U3/113'	'340224'	'SEEEEE'	'TNVYAD'	'U3/213'
1RVT_H 0.001554262693415 2.4658200268793005 0.3870967741935476 [[178	184]	[166	170]	[244	249]	[14	18]	[166	170]	[192	194]] [2	4	1	6	0	5] [[47	53]	[207	211]	[376	381]	[528	532]	[733	737]	[960	962]] "[['EEEEEEE'	'VLWGVHH'	'/022/33'	'0133044'	'EEEEEEE'	'VLHSTQD'	'/032233'	'0143344']	['EEEE.'	'KSYVN'	'322/]'	'43304'	'EEE..'	'HTPIN'	'322Y]'	'43304']	['EEEESS'	'TFEATG'	'2131UU'	'324233'	'EEEESS'	'TFKDYG'	'2133UU'
6NB6_C 0.0028040682081145 5.802531725661999 0.0271444082518999 [[299	304]	[199	208]	[261	429]	[500	600]	[633	768]	[843	847]	[939	965]] [2	4	1	6	0	3	5] [[47	52]	[204	215]	[274	442]	[514	614]	[647	786]	[861	865]	[957	983]] "[['EEEEEE'	'IYQTSN'	'/23223'	'034334'	'EEEEEE'	'VLHSTQ'	'/03223'	'014334']	['EEEE...SSS'	'GYQPIDVVRD'	'2232Y]YRWV'	'3343040054'	'EEEEEE...SSS'	'YSKHTPINLVRD'	'223322Y]ZRWV'	'334433041054']	['EEEEEE.TTS.EEEEEETTS.HHHHHHHHTT.S...SEEEEEEEEEEPP.SEEEE..S...B...HHHHS.S...BGGG.EEEEE.SEE...HHHHS.SS.SEEEESSS.GGGGGG..BSEEEEEEEEEEGGGGGGSSTT..SHHHHHT....SS...EEEEEE.TTTT'	'TFMLKYDENGTITDAVDFSQNPLAELKFSVKSFEIDKGIYQTSNFRVVPSGDVVRFPNITNLGPFGEVFNATKFPSVYAWERKKISNGVADYSVLYNSTFFSTFKHYGVSATKLNDLIFSNVYADSFVVKGDDVRQIAPGQTGVIADYNYKLPDDFMGHVLAWNTRNID'
5FUU_A 0.0011906787185052 5.0479061880407095 0.2020330368487926 [[443	448]	[446	451]	[443	448]	[317	323]	[35	40]	[342	345]] [2	4	1	6	0	5] [[47	52]	[204	209]	[312	317]	[592	598]	[719	724]	[977	980]] "[['EEEEEE'	'IRHSSN'	'/43223'	'054334'	'EEEEEE'	'VLHSTQ'	'/03223'	'014334']	['EEEEEE'	'SSNITG'	'223/22'	'334033'	'EEEEEE'	'YSKHTP'	'223322'	'334433']	['EEEEEE'	'IRHSSN'	'/43223'	'054334'	'EEEEEE'	'IYQTSN'	'/23223'
4K67_C 0.0012647108730487 3.3379032594150253 0.3456614509246083 [[164	169]	[165	170]	[164	169]	[242	246]	[4	10]	[103	108]] [2	4	1	6	0	5] [[47	52]	[206	211]	[312	317]	[538	542]	[661	667]	[957	962]] "[['EEEEEE'	'IKKSYN'	'/33223'	'044334'	'EEEEEE'	'VLHSTQ'	'/03223'	'014334']	['EEEEE.'	'KKSYNN'	'33223]'	'443344'	'EEEE..'	'KHTPIN'	'3322Y]'	'443304']	['EEEEEE'	'IKKSYN'	'/33223'	'044334'	'EEEEEE'	'IYQTSN'	'/23223'
4K67_A 0.001095532214567 2.502361450421116 0.3994082840236679 [[164	169]	[165	170]	[164	169]	[242	246]	[7	11]	[103	108]] [2	4	1	6	0	5] [[47	52]	[206	211]	[312	317]	[538	542]	[712	716]	[957	962]] "[['EEEEEE'	'IKKSYN'	'/33223'	'044334'	'EEEEEE'	'VLHSTQ'	'/03223'	'014334']	['EEEEE.'	'KKSYNN'	'33223]'	'443344'	'EEEE..'	'KHTPIN'	'3322Y]'	'443304']	['EEEEEE'	'IKKSYN'	'/33223'	'044334'	'EEEEEE'	'IYQTSN'	'/23223'
2R5I_A 0.003929194737075 4.332839886430655 0.1693448702101361 [[363	367]	[362	365]	[221	226]	[27	36]	[32	38]	[468	472]] [2	4	1	6	0	5] [[49	53]	[206	209]	[415	420]	[545	554]	[711	719]	[960	964]] "[['EEEEE'	'QYSRH'	'32243'	'43354'	'EEEEE'	'HSTQD'	'32233'	'43344']	['EEEE'	'KQYS'	'3322'	'4433'	'EEEE'	'KHTP'	'3322'	'4433']	['.TTTTT'	'PLDICQ'	'}LOKMO'	'314024'	'.STTTT'	'TGKIAD'	'}UOKMO'
4QC8_A 0.0053443056960403 4.229912019219308 0.0886075949367084 [[278	281]	[477	483]	[475	479]	[238	241]	[470	476]	[182	184]	[115	119]] [2	4	1	6	0	3	5] [[38	41]	[200	206]	[394	398]	[572	575]	[720	726]	[863	865]	[960	964]] "[['.SSS'	'GPNN'	'}UVV'	'3344'	'.SSS'	'YPDK'	'}UVV'	'3344']	['EEEEEEE'	'SCEVVWE'	'213//23'	'3240034'	'EEEEEEE'	'YFKIYSK'	'213/223'	'3240334']	['EEEEE'	'QVSCE'
3KIE_K 0.0045722110182984 4.434934654048219 0.1182033096926715 [[308	310]	[316	326]	[342	346]	[674	677]	[676	686]	[262	266]] [2	4	1	6	0	5] [[51	53]	[201	211]	[434	438]	[547	550]	[715	725]	[968	972]] [['EEE'	'PKK'	'233'	'344'	'EEE'	'TQD'	'233'	'344']	['EEEEEEEEEE.'	'FNIQVKEVTQN'	'13/3/33/23]'	'24040440344'	'EEEEEEEEE..'	'FKIYSKHTPIN'	'13/223322Y]'	'24033443304']	['EEEE.'	'VFTDS'	'/123}'	'02343'	'EEEE.'	'IAWNS'	'/123}'
2R5I_J 0.0051525965234141 4.329060159338283 0.0949074074074074 [[363	367]	[362	365]	[165	170]	[27	36]	[32	38]	[468	472]] [2	4	1	6	0	5] [[49	53]	[206	209]	[395	400]	[545	554]	[711	719]	[960	964]] "[['EEEEE'	'QYSRH'	'32243'	'43354'	'EEEEE'	'HSTQD'	'32233'	'43344']	['EEEE'	'KQYS'	'3322'	'4433'	'EEEE'	'KHTP'	'3322'	'4433']	['EEEEEE'	'IGEHWA'	'/23321'	'034432'	'EEEEEE'	'VYADSF'	'/21321'
6D8W_A 0.0031293987025398 4.016789093405599 0.2382198952879575 [[352	355]	[352	355]	[85	90]	[169	179]	[197	204]	[103	108]] [2	4	1	6	0	5] [[50	53]	[204	207]	[421	426]	[578	588]	[657	667]	[977	982]] "[['EEEE'	'GYHH'	'2233'	'3344'	'EEEE'	'STQD'	'2233'	'3344']	['EEEE'	'GYHH'	'2233'	'3344'	'EEEE'	'YSKH'	'2233'	'3344']	['TT..B.'	'SNSKNG'	'NO}]	}'	'343443'	'TT....'	'YNYKLP'
3KIE_C 0.0045709917551699 4.434926826032077 0.1221826809015418 [[308	310]	[316	326]	[342	346]	[674	677]	[676	686]	[262	266]] [2	4	1	6	0	5] [[51	53]	[201	211]	[434	438]	[547	550]	[715	725]	[968	972]] [['EEE'	'PKK'	'233'	'344'	'EEE'	'TQD'	'233'	'344']	['EEEEEEEEEE.'	'FNIQVKEVTQN'	'13/3/33/23]'	'24040440344'	'EEEEEEEEE..'	'FKIYSKHTPIN'	'13/223322Y]'	'24033443304']	['EEEE.'	'VFTDS'	'/123}'	'02343'	'EEEE.'	'IAWNS'	'/123}'
2R5K_A 0.0020258023503597 4.1877145696196685 0.2697986577181201 [[165	168]	[163	167]	[391	398]	[327	333]	[126	145]	[395	397]] [2	4	1	6	0	5] [[49	52]	[205	209]	[364	371]	[594	600]	[656	667]	[977	979]] "[['EEEE'	'HWGK'	'3223'	'4334'	'EEEE'	'HSTQ'	'3223'	'4334']	['EEEEE'	'GEHWG'	'23322'	'34433'	'EEEEE'	'SKHTP'	'23322'	'34433']	['.HHHHHH.'	'NPSVLEDW'	']$$!""%%}'	'43301443'	'.HHHHHH.'	'DYSVLYNS'	']$$!""$%}'
4JUK_A 0.0016703387798548 2.537975511978333 0.3891336270190897 [[164	169]	[137	146]	[164	169]	[242	246]	[13	17]	[108	114]] [2	4	1	6	0	5] [[47	52]	[200	209]	[312	317]	[538	542]	[712	716]	[977	983]] "[['EEEEEE'	'IKKSYN'	'/33223'	'044334'	'EEEEEE'	'VLHSTQ'	'/03223'	'014334']	['EEEEETTEEE'	'SADPYQGNSS'	'21322ON322'	'3243343433'	'EEEEEEEEEE'	'YFKIYSKHTP'	'213/223322'	'3240334433']	['EEEEEE'	'IKKSYN'	'/33223'	'044334'	'EEEEEE'	'IYQTSN'	'/23223'
2R5I_H 0.0033067758969528 4.331325815598062 0.1974683544303792 [[363	367]	[362	365]	[165	170]	[27	36]	[32	38]	[468	472]] [2	4	1	6	0	5] [[49	53]	[206	209]	[395	400]	[545	554]	[711	719]	[960	964]] "[['EEEEE'	'QYSRH'	'32243'	'43354'	'EEEEE'	'HSTQD'	'32233'	'43344']	['EEEE'	'KQYS'	'3322'	'4433'	'EEEE'	'KHTP'	'3322'	'4433']	['EEEEEE'	'IGEHWA'	'/23321'	'034432'	'EEEEEE'	'VYADSF'	'/21321'
6ACD_C 0.006562814944552 2.959477054702772 0.1693448702101361 [[41	57]	[188	222]	[261	427]	[503	597]	[704	768]	[844	847]	[939	946]] [2	4	1	6	0	3	5] [[37	53]	[195	229]	[274	440]	[517	611]	[722	786]	[862	865]	[957	964]] "[['B.S.SB...SEEEEEEE'	'YYPDEIFRSDTLYLTQD'	'+}U]V([^}V2020233'	'33344025343131344'	'B.SSSEE..SEEEEEEE'	'YYPDKVFRSSVLHSTQD'	'+}UVV/1^}U/032233'	'33344025330143344']	['EEETTEEEEEEEE.....SSSPPP....BEEEEEE'	'KNKDGFLYVYKGYQPIDVVRDLPSGFNTLKPIFKL'	'333ON102/2322]}Y]YRWVEGG}[]})32/130'	'44443213034334304005413332431430241'	'EEETTEEEEEEEEEE...SSSPPPS..PBEEEEEE'	'KNIDGYFKIYSKHTPINLVRDLPQGFSALEPLVDL'	'33/ON213/223322Y]ZRWVEGHU[}F)320/30'	'44043324033443304105413432321431041']	['EEEEEE.SSS.EEEEEESSS.HHHHHHHHHT.SS..SS.EEEEEEEBPP.EEEE....----...HHHHS.S....STT.EEEEE.S......TTTS.SS.SEEEESSS.SGGGTT..BSSEEEEEEEE.GGGGGGSSSS..SSHHHHT....SSS..EEEEEE.TT'	'TFMLKYDENGTITDAVDBSQNPLAELKBSVKSFEIDKGIYQTSNFRVVPSGDVVRFPN----CPFGEVFNATKFPSVYAWERKKISNCVADYSVLYNSTFFSTFKDYGVSATKLNDLEFSNVYADSFVVKGDDVRQIAPGQTGVIADYNYKLPDDFMGDVLAWNTRN'
4DJ8_C 0.0015995915514568 2.3042538737349765 0.4014814814814806 [[157	160]	[224	227]	[156	160]	[12	15]	[190	196]	[98	102]] [2	4	1	6	0	5] [[49	52]	[224	227]	[313	317]	[571	574]	[661	667]	[977	981]] "[['EEEE'	'KSYK'	'3223'	'4334'	'EEEE'	'HSTQ'	'3223'	'4334']	['EEEE'	'HWLI'	'320/'	'4310'	'EEEE'	'EPLV'	'320/'	'4310']	['EEEEE'	'TKSYK'	'23223'	'34334'	'EEEEE'	'YQTSN'	'23223'
4K66_A 0.0017223778393093 2.5347146634437223 0.3911764705882354 [[164	169]	[165	170]	[164	169]	[242	246]	[7	11]	[103	108]] [2	4	1	6	0	5] [[47	52]	[206	211]	[312	317]	[538	542]	[712	716]	[957	962]] "[['EEEEEE'	'IKKSYN'	'/33223'	'044334'	'EEEEEE'	'VLHSTQ'	'/03223'	'014334']	['EEEEE.'	'KKSYNN'	'33223]'	'443344'	'EEEE..'	'KHTPIN'	'3322Y]'	'443304']	['EEEEEE'	'IKKSYN'	'/33223'	'044334'	'EEEEEE'	'IYQTSN'	'/23223'
3KIE_G 0.0045682335282058 4.434931910827732 0.1315789473684205 [[308	310]	[316	326]	[342	346]	[674	677]	[676	686]	[262	266]] [2	4	1	6	0	5] [[51	53]	[201	211]	[434	438]	[547	550]	[715	725]	[968	972]] [['EEE'	'PKK'	'233'	'344'	'EEE'	'TQD'	'233'	'344']	['EEEEEEEEEE.'	'FNIQVKEVTQN'	'13/3/33/23]'	'24040440344'	'EEEEEEEEE..'	'FKIYSKHTPIN'	'13/223322Y]'	'24033443304']	['EEEE.'	'VFTDS'	'/123}'	'02343'	'EEEE.'	'IAWNS'	'/123}'
5X58_A 0.0053925488467292 3.808414907017717 0.1452784503631963 [[42	57]	[188	208]	[340	389]	[503	599]	[636	768]	[844	847]	[939	965]] [2	4	1	6	0	3	5] [[38	53]	[195	215]	[353	402]	[517	613]	[650	786]	[862	865]	[957	983]] "[['..SSEEE.S.EEEEEE'	'YPDEIFRSDTLYLTQD'	'}}VV/14}V}020233'	'3344025343131344'	'.SSSEE..SEEEEEEE'	'YPDKVFRSSVLHSTQD'	'}UVV/1^}U/032233'	'3344025330143344']	['EEETTEEEEEEEE.....SSS'	'KNKDGFLYVYKGYQPIDVVRD'	'333ON102/2322]}Y]YRWV'	'444432130343343040054'	'EEETTEEEEEEEEEE...SSS'	'KNIDGYFKIYSKHTPINLVRD'	'33/ON213/223322Y]ZRWV'	'440433240334433041054']	['.EEEEE.SEE...STTTSS...SEEEESSS.SSTTTTS.BS.EEEEEEEE'	'WERKKISNCVADYSVLYNSTFFSTFKCYGVSATKLNDLCFSNVYADSFVV'
2R5K_D 0.0030360046895441 4.187634527057505 0.2301690507152147 [[165	168]	[163	167]	[391	398]	[327	333]	[126	145]	[395	397]] [2	4	1	6	0	5] [[49	52]	[205	209]	[364	371]	[594	600]	[656	667]	[977	979]] "[['EEEE'	'HWGK'	'3223'	'4334'	'EEEE'	'HSTQ'	'3223'	'4334']	['EEEEE'	'GEHWG'	'23322'	'34433'	'EEEEE'	'SKHTP'	'23322'	'34433']	['.HHHHHH.'	'NPSVLEDW'	']$$!""%%}'	'43301443'	'.HHHHHH.'	'DYSVLYNS'	']$$!""$%}'
6OUC_A 0.0044146577903993 3.642954914596251 0.2175032175032172 [[352	356]	[520	524]	[60	63]	[391	395]	[520	524]	[111	113]] [2	4	1	6	0	5] [[49	53]	[207	211]	[421	424]	[592	596]	[733	737]	[968	970]] [['EEEEE'	'NRGHD'	'34233'	'45344'	'EEEEE'	'HSTQD'	'32233'	'43344']	['EEEE.'	'DSWVN'	'322/]'	'43304'	'EEE..'	'HTPIN'	'322Y]'	'43304']	['TT..'	'PNGE'	'NO}]'	'3434'	'TT..'	'YNYK'	'NO}]'
2CAS_A 0.0039554778963384 4.4451457173202815 0.1701902748414381 [[149	152]	[524	529]	[60	65]	[345	352]	[524	528]	[326	329]] [2	4	1	6	0	5] [[47	50]	[204	209]	[394	399]	[541	548]	[715	719]	[968	971]] [['EEEE'	'VLKT'	'/032'	'0143'	'EEEE'	'VLHS'	'/032'	'0143']	['EEEEEE'	'YSDFWW'	'223122'	'334233'	'EEEEEE'	'YSKHTP'	'223322'	'334433']	['EEEEEE'	'EITANS'	'3/2132'	'403243'	'EEEEEE'	'NVYADS'	'3/2132'
6E5P_C 0.0027121201515857 5.652498558167647 0.0792811839323468 [[289	293]	[448	451]	[110	119]	[436	455]	[340	344]] [2	4	1	0	5] [[49	53]	[202	205]	[297	306]	[706	728]	[960	964]] "[['EEEEE'	'NTPVQ'	'322/3'	'43304'	'EEEEE'	'HSTQD'	'32233'	'43344']	['EEEE'	'NITG'	'3/22'	'4033'	'EEEE'	'KIYS'	'3/22'	'4033']	['HHHHHHTTTS'	'SLWDQSLKPC'	'$""$%%$LONT'	'3134431432'	'HHHHHHTTSS'	'SETKBTLKSF'	""$%$%'$LOUT""	'3434631432']	['.....EEEEEEEEEEEEEEE'	'APPIQGVIRCVSNITGLILT'	'[}}Y]2//41/23/220/02'	'23304300520340331013'
4K67_E 0.0010686835044392 2.5020316311621915 0.4098360655737698 [[164	169]	[165	170]	[164	169]	[242	246]	[7	11]	[103	108]] [2	4	1	6	0	5] [[47	52]	[206	211]	[312	317]	[538	542]	[712	716]	[957	962]] "[['EEEEEE'	'IKKSYN'	'/33223'	'044334'	'EEEEEE'	'VLHSTQ'	'/03223'	'014334']	['EEEEE.'	'KKSYNN'	'33223]'	'443344'	'EEEE..'	'KHTPIN'	'3322Y]'	'443304']	['EEEEEE'	'IKKSYN'	'/33223'	'044334'	'EEEEEE'	'IYQTSN'	'/23223'
2R5I_M 0.0029560016186401 4.326771367137455 0.2253886010362689 [[363	367]	[362	365]	[221	226]	[27	36]	[32	38]	[468	472]] [2	4	1	6	0	5] [[49	53]	[206	209]	[415	420]	[545	554]	[711	719]	[960	964]] "[['EEEEE'	'QYSRH'	'32243'	'43354'	'EEEEE'	'HSTQD'	'32233'	'43344']	['EEEE'	'KQYS'	'3322'	'4433'	'EEEE'	'KHTP'	'3322'	'4433']	['.TTTTT'	'PLDICQ'	'}LOKMO'	'314024'	'.STTTT'	'TGKIAD'	'}UOKMO'
5T08_C 0.0062100200721166 2.6349476447312594 0.2222222222222216 [[165	169]	[165	169]	[61	64]	[232	237]	[5	9]	[94	102]] [2	4	1	6	0	5] [[49	53]	[202	206]	[365	368]	[547	552]	[720	724]	[974	979]] "[['EEEEE'	'KGTYN'	'32223'	'43334'	'EEEEE'	'HSTQD'	'32233'	'43344']	['EEEEE'	'KGTYN'	'32223'	'43334'	'EEEEE'	'KIYSK'	'3/223'	'40334']	['HHHH'	'GWIL'	'$$!""'	'3301'	'HHHH'	'YSVL'	'$$!""'
6E5P_A 0.0027105085407892 5.652489021057407 0.0856236786469342 [[289	293]	[448	451]	[110	119]	[436	455]	[340	344]] [2	4	1	0	5] [[49	53]	[202	205]	[297	306]	[706	728]	[960	964]] "[['EEEEE'	'NTPVQ'	'322/3'	'43304'	'EEEEE'	'HSTQD'	'32233'	'43344']	['EEEE'	'NITG'	'3/22'	'4033'	'EEEE'	'KIYS'	'3/22'	'4033']	['HHHHHHTTTS'	'SLWDQSLKPC'	'$""$%%$LONT'	'3134431432'	'HHHHHHTTSS'	'SETKBTLKSF'	""$%$%'$LOUT""	'3434631432']	['.....EEEEEEEEEEEEEEE'	'APPIQGVIRCVSNITGLILT'	'[}}Y]2//41/23/220/02'	'23304300520340331013'
3M6S_K 0.0028187643551552 2.451470996516715 0.3690303907380599 [[175	181]	[4	7]	[239	243]	[161	166]	[163	167]	[61	63]] [2	4	1	6	0	5] [[47	53]	[202	205]	[394	398]	[546	551]	[733	737]	[980	982]] "[['EEEEEEE'	'VLWGIHH'	'/022/33'	'0133044'	'EEEEEEE'	'VLHSTQD'	'/032233'	'0143344']	['EEEE'	'EIGY'	'3/22'	'4033'	'EEEE'	'KIYS'	'3/22'	'4033']	['EEEEE'	'KITFE'	'3/213'	'40324'	'EEEEE'	'NVYAD'	'3/213'
5LK2_A 0.0068211645851757 2.3305429559085766 0.2081736909323115 [[326	329]	[369	381]	[348	355]	[326	333]	[63	73]	[267	269]] [2	4	1	6	0	5] [[48	51]	[200	208]	[311	318]	[546	553]	[665	675]	[978	980]] [['EEEE'	'LQTS'	'0322'	'1433'	'EEEE'	'LHST'	'0322'	'1433']	['EEEEEEEEEEEEE'	'GAESVTLTRGQNT'	'2132/20242332'	'3243031353443'	'EEEEEEEEE'	'YFKIYSKHT'	'213/22332'	'324033443']	['EEEEEEEE'	'SLTEGPTF'	'20232221'	'31343332'	'EEEEEEEE'	'GIYQTSNF'	'2/232231'
4YY7_A 0.0032591904231723 2.727065862833108 0.3456614509246083 [[163	167]	[163	167]	[59	62]	[230	235]	[3	7]	[61	63]] [2	4	1	6	0	5] [[49	53]	[202	206]	[365	368]	[547	552]	[712	716]	[980	982]] "[['EEEEE'	'KGTYN'	'32223'	'43334'	'EEEEE'	'HSTQD'	'32233'	'43344']	['EEEEE'	'KGTYN'	'32223'	'43334'	'EEEEE'	'KIYSK'	'3/223'	'40334']	['HHHH'	'GWIL'	'$$!""'	'3301'	'HHHH'	'YSVL'	'$$!""'
6D8B_C 0.0021018723026755 2.3383792072047607 0.3973412112259966 [[157	160]	[224	227]	[156	160]	[12	15]	[190	196]	[98	102]] [2	4	1	6	0	5] [[49	52]	[224	227]	[313	317]	[571	574]	[661	667]	[977	981]] "[['EEEE'	'KSYK'	'3223'	'4334'	'EEEE'	'HSTQ'	'3223'	'4334']	['EEEE'	'HWLI'	'320/'	'4310'	'EEEE'	'EPLV'	'320/'	'4310']	['EEEEE'	'TKSYK'	'23223'	'34334'	'EEEEE'	'YQTSN'	'23223'
3ZP1_E 0.001051194137099 1.7554340844692424 0.4311649016641454 [[178	184]	[137	146]	[137	140]	[242	246]	[7	11]	[105	111]] [2	4	1	6	0	5] [[47	53]	[200	209]	[396	399]	[538	542]	[712	716]	[977	983]] "[['EEEEEEE'	'VLWGIHH'	'/022/33'	'0133044'	'EEEEEEE'	'VLHSTQD'	'/032233'	'0143344']	['EEEEETTEEE'	'SADPYQGKSS'	'21322ON322'	'3243343433'	'EEEEEEEEEE'	'YFKIYSKHTP'	'213/223322'	'3240334433']	['EEEE'	'SADP'	'2132'	'3243'	'EEEE'	'YADS'	'2132'
4DPV_Z 0.0047980857738368 4.388782081263146 0.134249471458774 [[149	152]	[524	529]	[60	65]	[345	352]	[524	528]	[326	329]] [2	4	1	6	0	5] [[47	50]	[204	209]	[394	399]	[541	548]	[715	719]	[968	971]] [['EEEE'	'VLKT'	'/032'	'0143'	'EEEE'	'VLHS'	'/032'	'0143']	['EEEEEE'	'YSDFWW'	'223122'	'334233'	'EEEEEE'	'YSKHTP'	'223322'	'334433']	['EEEEEE'	'EITANS'	'3/2132'	'403243'	'EEEEEE'	'NVYADS'	'3/2132'
6OSR_B 0.001149107245797 5.069891160003649 0.2222222222222216 [[352	355]	[352	355]	[85	96]	[12	16]	[4	9]	[438	445]] [2	4	1	6	0	5] [[50	53]	[204	207]	[421	432]	[528	532]	[719	724]	[957	964]] "[['EEEE'	'GYHH'	'2233'	'3344'	'EEEE'	'STQD'	'2233'	'3344']	['EEEE'	'GYHH'	'2233'	'3344'	'EEEE'	'YSKH'	'2233'	'3344']	['TT..B..SS.EE'	'PNSKNGIJYPGD'	'NO}]	}YXU}23'	'343443063334'	'TT....TT..EE'	'YNYKLPDDFTGD'
1C8H_A 0.0047758530260931 4.398199402580708 0.1374207188160681 [[149	152]	[524	529]	[60	65]	[345	352]	[524	528]	[326	329]] [2	4	1	6	0	5] [[47	50]	[204	209]	[394	399]	[541	548]	[715	719]	[968	971]] [['EEEE'	'VLKT'	'/032'	'0143'	'EEEE'	'VLHS'	'/032'	'0143']	['EEEEEE'	'YSDFWW'	'223122'	'334233'	'EEEEEE'	'YSKHTP'	'223322'	'334433']	['EEEEEE'	'EITANS'	'3/2132'	'403243'	'EEEEEE'	'NVYADS'	'3/2132'
5BR0_A 0.0040207269399944 2.641987724497913 0.3305203938115331 [[163	167]	[163	167]	[59	62]	[230	235]	[3	7]	[61	63]] [2	4	1	6	0	5] [[49	53]	[202	206]	[365	368]	[547	552]	[712	716]	[980	982]] "[['EEEEE'	'KGTYN'	'32223'	'43334'	'EEEEE'	'HSTQD'	'32233'	'43344']	['EEEEE'	'KGTYN'	'32223'	'43334'	'EEEEE'	'KIYSK'	'3/223'	'40334']	['HHHH'	'GWIL'	'$$!""'	'3301'	'HHHH'	'YSVL'	'$$!""'
6MYA_B 0.0010940115271272 5.253328610952355 0.2066326530612243 [[352	355]	[352	355]	[465	470]	[169	176]	[4	9]	[438	445]] [2	4	1	6	0	5] [[50	53]	[204	207]	[375	380]	[578	585]	[719	724]	[957	964]] "[['EEEE'	'GYHH'	'2233'	'3344'	'EEEE'	'STQD'	'2233'	'3344']	['EEEE'	'GYHH'	'2233'	'3344'	'EEEE'	'YSKH'	'2233'	'3344']	['SEEEES'	'GGFEFY'	'U2131U'	'332423'	'SEEEES'	'STFKDY'	'U2133U'
5YVV_B 0.0055612911482482 4.519949455110734 0.0701357466063348 [[442	446]	[69	79]	[402	405]	[444	448]	[31	42]	[210	213]] [2	4	1	6	0	5] [[47	51]	[200	205]	[359	362]	[592	596]	[659	672]	[957	960]] "[['EEEEE'	'ILAGP'	'/0122'	'01233'	'EEEEE'	'VLHST'	'/0322'	'01433']	['EEETTTTEEEE'	'WADVRNDMISY'	'213KPOO1/22'	'32405442033'	'EEEEEE'	'YFKIYS'	'213/22'	'324033']	['.SEE'	'WDFV'	'}V1/'	'3420'	'.SEE'	'SNCV'	'}V1/'
4DJ7_E 0.0028350977553235 2.326401962857073 0.3810218978102182 [[157	160]	[224	227]	[156	160]	[12	15]	[190	196]	[98	102]] [2	4	1	6	0	5] [[49	52]	[224	227]	[313	317]	[571	574]	[661	667]	[977	981]] "[['EEEE'	'KSYK'	'3223'	'4334'	'EEEE'	'HSTQ'	'3223'	'4334']	['EEEE'	'HWLI'	'320/'	'4310'	'EEEE'	'EPLV'	'320/'	'4310']	['EEEEE'	'TKSYK'	'23223'	'34334'	'EEEEE'	'YQTSN'	'23223'
6NC3_A 0.0015120624161728 5.1068618761947615 0.2097186700767257 [[443	448]	[442	451]	[438	448]	[317	323]	[35	40]	[342	345]] [2	4	1	6	0	5] [[47	52]	[196	205]	[307	317]	[592	598]	[719	724]	[977	980]] "[['EEEEEE'	'IRHSSN'	'/43223'	'054334'	'EEEEEE'	'VLHSTQ'	'/03223'	'014334']	['EEEEEEEEEE'	'QIRHSSNITG'	'3/43223/22'	'4054334033'	'EETTEEEEEE'	'NIDGYFKIYS'	'3/ON213/22'	'4043324033']	['...EEEEEEEE'	'PIKGQIRHSSN'	'}Y]23/43223'	'30434054334'	'...SEEEEEEE'	'TVEKGIYQTSN'	'}Y]V2/23223'
5W1X_D 0.0027308791560787 4.330681575954459 0.2529801324503307 [[363	367]	[362	365]	[221	226]	[27	36]	[32	38]	[468	472]] [2	4	1	6	0	5] [[49	53]	[206	209]	[415	420]	[545	554]	[711	719]	[960	964]] "[['EEEEE'	'QYSRH'	'32243'	'43354'	'EEEEE'	'HSTQD'	'32233'	'43344']	['EEEE'	'KQYS'	'3322'	'4433'	'EEEE'	'KHTP'	'3322'	'4433']	['.TTTTT'	'PLDICQ'	'}LOKMO'	'314024'	'.STTTT'	'TGKIAD'	'}UOKMO'
5BR0_C 0.0039835967574447 2.6454190100187613 0.3361581920903953 [[163	167]	[163	167]	[59	62]	[230	235]	[3	7]	[61	63]] [2	4	1	6	0	5] [[49	53]	[202	206]	[365	368]	[547	552]	[720	724]	[980	982]] "[['EEEEE'	'KGTYN'	'32223'	'43334'	'EEEEE'	'HSTQD'	'32233'	'43344']	['EEEEE'	'KGTYN'	'32223'	'43334'	'EEEEE'	'KIYSK'	'3/223'	'40334']	['HHHH'	'GWIL'	'$$!""'	'3301'	'HHHH'	'YSVL'	'$$!""'
4K63_C 0.0013029782715887 3.4063218585183 0.3611510791366905 [[164	169]	[165	170]	[164	169]	[242	246]	[4	10]	[105	111]] [2	4	1	6	0	5] [[47	52]	[206	211]	[312	317]	[538	542]	[661	667]	[977	983]] "[['EEEEEE'	'IKKSYN'	'/33223'	'044334'	'EEEEEE'	'VLHSTQ'	'/03223'	'014334']	['EEEEE.'	'KKSYNN'	'33223]'	'443344'	'EEEE..'	'KHTPIN'	'3322Y]'	'443304']	['EEEEEE'	'IKKSYN'	'/33223'	'044334'	'EEEEEE'	'IYQTSN'	'/23223'
4MHI_C 0.0027704806818526 3.6217255659976666 0.3048275862068963 [[274	277]	[274	279]	[100	104]	[242	246]	[13	17]	[108	114]] [2	4	1	6	0	5] [[50	53]	[204	209]	[436	440]	[538	542]	[720	724]	[977	983]] "[['EEEE'	'YGNH'	'2233'	'3344'	'EEEE'	'STQD'	'2233'	'3344']	['EEEEEE'	'YGNHNT'	'223332'	'334443'	'EEEEEE'	'YSKHTP'	'223322'	'334433']	['EEETT'	'GDFND'	'231OO'	'34244'	'EE.TT'	'WNSNN'	'23}OO'
4K63_E 0.0011040362931073 2.5177010520857133 0.4246987951807228 [[164	169]	[165	170]	[164	169]	[242	246]	[7	11]	[105	111]] [2	4	1	6	0	5] [[47	52]	[206	211]	[312	317]	[538	542]	[712	716]	[977	983]] "[['EEEEEE'	'IKKSYN'	'/33223'	'044334'	'EEEEEE'	'VLHSTQ'	'/03223'	'014334']	['EEEEE.'	'KKSYNN'	'33223]'	'443344'	'EEEE..'	'KHTPIN'	'3322Y]'	'443304']	['EEEEEE'	'IKKSYN'	'/33223'	'044334'	'EEEEEE'	'IYQTSN'	'/23223'
4K65_C 0.0015880882940674 3.4285164105682595 0.3591954022988499 [[164	169]	[165	170]	[164	169]	[242	246]	[4	10]	[103	108]] [2	4	1	6	0	5] [[47	52]	[206	211]	[312	317]	[538	542]	[661	667]	[957	962]] "[['EEEEEE'	'IKKSYN'	'/33223'	'044334'	'EEEEEE'	'VLHSTQ'	'/03223'	'014334']	['EEEEE.'	'KKSYNN'	'33223]'	'443344'	'EEEE..'	'KHTPIN'	'3322Y]'	'443304']	['EEEEEE'	'IKKSYN'	'/33223'	'044334'	'EEEEEE'	'IYQTSN'	'/23223'
6D8B_A 0.0021511229500212 2.345095393875812 0.4098360655737698 [[157	160]	[224	227]	[156	160]	[12	15]	[190	196]	[98	102]] [2	4	1	6	0	5] [[49	52]	[224	227]	[313	317]	[571	574]	[661	667]	[977	981]] "[['EEEE'	'KSYK'	'3223'	'4334'	'EEEE'	'HSTQ'	'3223'	'4334']	['EEEE'	'HWLI'	'320/'	'4310'	'EEEE'	'EPLV'	'320/'	'4310']	['EEEEE'	'TKSYK'	'23223'	'34334'	'EEEEE'	'YQTSN'	'23223'
6VZI_G 0.0021006584638157 5.278528156005819 0.1884422110552759 [[442	446]	[291	303]	[442	449]	[35	40]	[35	40]	[366	370]] [2	4	1	6	0	5] [[49	53]	[200	209]	[394	401]	[594	599]	[719	724]	[974	978]] "[['EEEEE'	'NITNK'	'3/233'	'40344'	'EEEEE'	'HSTQD'	'32233'	'43344']	['EEEEEEEEEEEEE'	'SVEITMTRPNNMT'	'2/3/212423312'	'3040323534423'	'EEEEEEEEEE'	'YFKIYSKHTP'	'213/223322'	'3240334433']	['EEEEEEEE'	'NITNKSNI'	'3/23323/'	'40344340'	'EEEEEEEE'	'NVYADSFV'	'3/21321/'
4LCX_A 0.0033907664890282 2.422102419065773 0.3690303907380599 [[157	160]	[273	279]	[156	160]	[12	15]	[190	196]	[98	102]] [2	4	1	6	0	5] [[49	52]	[204	210]	[313	317]	[571	574]	[661	667]	[977	981]] "[['EEEE'	'KSYK'	'3223'	'4334'	'EEEE'	'HSTQ'	'3223'	'4334']	['EETTEE.'	'YYSGGTI'	'22NN22Y'	'3333330'	'EEEEEE.'	'YSKHTPI'	'223322Y'	'3344330']	['EEEEE'	'TKSYK'	'23223'	'34334'	'EEEEE'	'YQTSN'	'23223'
5YVW_B 0.0053572600648206 3.927153131409869 0.1780821917808217 [[442	446]	[383	385]	[86	91]	[444	448]	[366	372]	[210	213]] [2	4	1	6	0	5] [[47	51]	[227	229]	[423	428]	[592	596]	[776	782]	[957	960]] "[['EEEEE'	'ILAGP'	'/0122'	'01233'	'EEEEE'	'VLHST'	'/0322'	'01433']	['EEE'	'IQL'	'/30'	'041'	'EEE'	'VDL'	'/30'	'041']	['....TT'	'GDKWDK'	'}]]}OO'	'344344'	'....TT'	'YKLPDD'	'}]Z}OO'
6NTF_A 0.0043644695468711 5.347227495281475 0.0581655480984342 [[353	356]	[353	357]	[254	257]	[229	232]	[407	418]	[101	107]] [2	4	1	6	0	5] [[50	53]	[204	208]	[431	434]	[592	595]	[772	782]	[977	983]] "[['EEEE'	'GYHH'	'2233'	'3344'	'EEEE'	'STQD'	'2233'	'3344']	['EEEEE'	'GYHHS'	'22332'	'33443'	'EEEEE'	'YSKHT'	'22332'	'33443']	['EEEE'	'YKIV'	'23//'	'3400'	'EEEE'	'GDVI'	'23//'
4WST_A 0.0024809297345199 2.6054145759499763 0.3932253313696607 [[163	167]	[163	167]	[59	62]	[230	235]	[3	7]	[61	63]] [2	4	1	6	0	5] [[49	53]	[202	206]	[365	368]	[547	552]	[712	716]	[980	982]] "[['EEEEE'	'KGTYN'	'32223'	'43334'	'EEEEE'	'HSTQD'	'32233'	'43344']	['EEEEE'	'KGTYN'	'32223'	'43334'	'EEEEE'	'KIYSK'	'3/223'	'40334']	['HHHH'	'GWIL'	'$$!""'	'3301'	'HHHH'	'YSVL'	'$$!""'
6MYA_E 0.0010380356096929 5.321617647643073 0.2222222222222216 [[352	355]	[352	355]	[301	307]	[12	16]	[4	9]	[438	445]] [2	4	1	6	0	5] [[50	53]	[204	207]	[284	290]	[528	532]	[719	724]	[957	964]] "[['EEEE'	'GYHH'	'2233'	'3344'	'EEEE'	'STQD'	'2233'	'3344']	['EEEE'	'GYHH'	'2233'	'3344'	'EEEE'	'YSKH'	'2233'	'3344']	['.EEEEPE'	'TIGECPK'	'}/231G3'	'3034234'	'.EEEEEE'	'TITDAVD'	'}/231/3'
4K64_A 0.0016290660660671 2.51731228995581 0.4182908545727137 [[164	169]	[165	170]	[164	169]	[242	246]	[7	11]	[105	107]] [2	4	1	6	0	5] [[47	52]	[206	211]	[312	317]	[538	542]	[712	716]	[977	979]] "[['EEEEEE'	'IKKSYN'	'/33223'	'044334'	'EEEEEE'	'VLHSTQ'	'/03223'	'014334']	['EEEEE.'	'KKSYNN'	'33223]'	'443344'	'EEEE..'	'KHTPIN'	'3322Y]'	'443304']	['EEEEEE'	'IKKSYN'	'/33223'	'044334'	'EEEEEE'	'IYQTSN'	'/23223'
2IBX_E 0.0037758542153054 3.627003603015426 0.2835820895522387 [[275	278]	[275	280]	[97	101]	[233	236]	[7	11]	[105	111]] [2	4	1	6	0	5] [[50	53]	[204	209]	[436	440]	[592	595]	[712	716]	[977	983]] "[['EEEE'	'YGNN'	'2233'	'3344'	'EEEE'	'STQD'	'2233'	'3344']	['EEEEEE'	'YGNNNT'	'223332'	'334443'	'EEEEEE'	'YSKHTP'	'223322'	'334433']	['EEETT'	'GDFND'	'231OO'	'34244'	'EE.TT'	'WNSNN'	'23}OO'
5Y9F_I 0.00581985269399 3.971358226816247 0.1550671550671543 [[168	171]	[192	196]	[396	403]	[27	36]	[32	38]	[400	402]] [2	4	1	6	0	5] [[49	52]	[207	211]	[364	371]	[545	554]	[711	719]	[977	979]] "[['EEEE'	'HWTK'	'3223'	'4334'	'EEEE'	'HSTQ'	'3223'	'4334']	['EEE..'	'NTPIE'	'322Y]'	'43304'	'EEE..'	'HTPIN'	'322Y]'	'43304']	['.HHHHHH.'	'NTTILEDW'	']$$!""%%}'	'43301443'	'.HHHHHH.'	'DYSVLYNS'	']$$!""$%}'
4K67_G 0.0017212839796043 3.3318050960408767 0.3690303907380599 [[164	169]	[165	170]	[277	282]	[242	246]	[4	10]	[103	108]] [2	4	1	6	0	5] [[47	52]	[206	211]	[448	453]	[538	542]	[661	667]	[957	962]] "[['EEEEEE'	'IKKSYN'	'/33223'	'044334'	'EEEEEE'	'VLHSTQ'	'/03223'	'014334']	['EEEEE.'	'KKSYNN'	'33223]'	'443344'	'EEEE..'	'KHTPIN'	'3322Y]'	'443304']	['EEEESE'	'NTNTKW'	'3232V2'	'434343'	'EEEEEE'	'NYNYLY'	'323202'
6NC2_A 0.0029924347694989 4.938297525470811 0.1959544879898864 [[443	448]	[442	451]	[439	448]	[35	41]	[35	40]	[342	345]] [2	4	1	6	0	5] [[47	52]	[196	205]	[308	317]	[594	600]	[719	724]	[977	980]] "[['EEEEEE'	'IRHSSN'	'/43223'	'054334'	'EEEEEE'	'VLHSTQ'	'/03223'	'014334']	['EEEEEEEEEE'	'QIRHSSNITG'	'3/43223/22'	'4054334033'	'EETTEEEEEE'	'NIDGYFKIYS'	'3/ON213/22'	'4043324033']	['..EEEEEEEE'	'IKGQIRHSSN'	'Y]23/43223'	'0434054334'	'..SEEEEEEE'	'VEKGIYQTSN'	'Y]V2/23223'
4DJ6_A 0.0020179569660567 2.3500870509324767 0.4204204204204198 [[157	160]	[224	227]	[156	160]	[12	15]	[190	196]	[98	102]] [2	4	1	6	0	5] [[49	52]	[224	227]	[313	317]	[571	574]	[661	667]	[977	981]] "[['EEEE'	'KSYK'	'3223'	'4334'	'EEEE'	'HSTQ'	'3223'	'4334']	['EEEE'	'HWLI'	'320/'	'4310'	'EEEE'	'EPLV'	'320/'	'4310']	['EEEEE'	'TKSYK'	'23223'	'34334'	'EEEEE'	'YQTSN'	'23223'
4K66_C 0.0015234942478826 3.3951062421232505 0.3749999999999998 [[164	169]	[165	170]	[164	169]	[242	246]	[4	10]	[103	108]] [2	4	1	6	0	5] [[47	52]	[206	211]	[312	317]	[538	542]	[661	667]	[957	962]] "[['EEEEEE'	'IKKSYN'	'/33223'	'044334'	'EEEEEE'	'VLHSTQ'	'/03223'	'014334']	['EEEEE.'	'KKSYNN'	'33223]'	'443344'	'EEEE..'	'KHTPIN'	'3322Y]'	'443304']	['EEEEEE'	'IKKSYN'	'/33223'	'044334'	'EEEEEE'	'IYQTSN'	'/23223'
4DJ8_A 0.0017144560641288 2.306689565222557 0.4333333333333331 [[157	160]	[224	227]	[156	160]	[12	15]	[190	196]	[98	102]] [2	4	1	6	0	5] [[49	52]	[224	227]	[313	317]	[571	574]	[661	667]	[977	981]] "[['EEEE'	'KSYK'	'3223'	'4334'	'EEEE'	'HSTQ'	'3223'	'4334']	['EEEE'	'HWLI'	'320/'	'4310'	'EEEE'	'EPLV'	'320/'	'4310']	['EEEEE'	'TKSYK'	'23223'	'34334'	'EEEEE'	'YQTSN'	'23223'
6CRW_C 0.0107980296713678 1.1649041330924088 0.0282608695652175 [[41	57]	[254	260]	[261	389]	[513	600]	[633	768]	[844	847]	[939	963]] [2	4	1	6	0	3	5] [[37	53]	[203	209]	[274	402]	[527	614]	[647	786]	[862	865]	[957	981]] "[['B..SSEE..S.EEEEEE'	'YYPDEIFRSDTLYLTQD'	'+}}VV/1^}V}020233'	'33344025343131344'	'B.SSSEE..SEEEEEEE'	'YYPDKVFRSSVLHSTQD'	'+}UVV/1^}U/032233'	'33344025330143344']	['EEE.EEE'	'VGYLKPT'	'/22Z322'	'0331433'	'EEEEEEE'	'IYSKHTP'	'/223322'	'0334433']	['EEEEEE.TTS.EEEEEETTS.HHHHHHHHHT.SS..SEEEE...EEE....EEE..SSPPB....TTTTS.S....STT.EEEEE.SB...SHHHHS.SSBS..B.----.THHHH..BS.EEEEEEEE'	'TFMLKYDENGTITDAVDGSQNPLAELKGSVKSFEIDKGIYQTSNFRVVPSGDVVRFPNITNLHPFGEVFNATKFPSVYAWERKKISNHVADYSVLYNSTFFSTFKI----ATKLNDLJFSNVYADSFVV'
6NC2_F 0.0029915425692051 4.938291211965995 0.2097186700767257 [[443	448]	[442	451]	[439	448]	[35	41]	[35	40]	[342	345]] [2	4	1	6	0	5] [[47	52]	[196	205]	[308	317]	[594	600]	[719	724]	[977	980]] "[['EEEEEE'	'IRDSSN'	'/43223'	'054334'	'EEEEEE'	'VLHSTQ'	'/03223'	'014334']	['EEEEEEEEEE'	'QIRDSSNITG'	'3/43223/22'	'4054334033'	'EETTEEEEEE'	'NIDGYFKIYS'	'3/ON213/22'	'4043324033']	['..EEEEEEEE'	'IKGQIRDSSN'	'Y]23/43223'	'0434054334'	'..SEEEEEEE'	'VEKGIYQTSN'	'Y]V2/23223'
4WST_E 0.0024701385454721 2.619274819467228 0.4056463595839519 [[163	167]	[163	167]	[59	62]	[230	235]	[3	7]	[61	63]] [2	4	1	6	0	5] [[49	53]	[202	206]	[365	368]	[547	552]	[712	716]	[980	982]] "[['EEEEE'	'KGTYN'	'32223'	'43334'	'EEEEE'	'HSTQD'	'32233'	'43344']	['EEEEE'	'KGTYN'	'32223'	'43334'	'EEEEE'	'KIYSK'	'3/223'	'40334']	['HHHH'	'GWIL'	'$$!""'	'3301'	'HHHH'	'YSVL'	'$$!""'
5W1X_N 0.0015490207419227 4.333367830766606 0.3212290502793291 [[363	367]	[362	365]	[221	226]	[27	36]	[32	38]	[468	472]] [2	4	1	6	0	5] [[49	53]	[206	209]	[415	420]	[545	554]	[711	719]	[960	964]] "[['EEEEE'	'QYSRH'	'32243'	'43354'	'EEEEE'	'HSTQD'	'32233'	'43344']	['EEEE'	'KQYS'	'3322'	'4433'	'EEEE'	'KHTP'	'3322'	'4433']	['.TTTTT'	'PLDICQ'	'}LOKMO'	'314024'	'.STTTT'	'TGKIAD'	'}UOKMO'
2R5H_L 0.0053551594836826 4.054301736504397 0.1914357682619649 [[367	369]	[32	36]	[395	402]	[52	61]	[33	37]	[399	401]] [2	4	1	6	0	5] [[51	53]	[202	206]	[364	371]	[576	585]	[714	718]	[977	979]] "[['EEE'	'GEE'	'233'	'344'	'EEE'	'TQD'	'233'	'344']	['EEEEE'	'NIYYH'	'3/223'	'40334'	'EEEEE'	'KIYSK'	'3/223'	'40334']	['.THHHHH.'	'NSTILEDW'	']N$!""%%}'	'43301443'	'.HHHHHH.'	'DYSVLYNS'	']$$!""$%}'
4K63_A 0.0011427916935535 2.5362914224565127 0.4442748091603052 [[162	169]	[165	170]	[164	169]	[242	246]	[7	11]	[105	111]] [2	4	1	6	0	5] [[45	52]	[206	211]	[312	317]	[538	542]	[712	716]	[977	983]] "[['..EEEEEE'	'PTIKKSYN'	'}}/33223'	'33044334'	'.SEEEEEE'	'SSVLHSTQ'	'}U/03223'	'33014334']	['EEEEE.'	'KKSYNN'	'33223]'	'443344'	'EEEE..'	'KHTPIN'	'3322Y]'	'443304']	['EEEEEE'	'IKKSYN'	'/33223'	'044334'	'EEEEEE'	'IYQTSN'	'/23223'
2R5J_K 0.0067648541164316 4.105818298647681 0.0987224157955866 [[168	171]	[32	38]	[393	400]	[129	134]	[33	38]	[397	399]] [2	4	1	6	0	5] [[49	52]	[202	208]	[364	371]	[602	607]	[714	719]	[977	979]] "[['EEEE'	'HWGK'	'3223'	'4334'	'EEEE'	'HSTQ'	'3223'	'4334']	['EEEEEEE'	'NIYYHAG'	'3/22312'	'4033423'	'EEEEEEE'	'KIYSKHT'	'3/22332'	'4033443']	['.HHHHHH.'	'NPSILEDW'	']$$!""%%}'	'43301443'	'.HHHHHH.'	'DYSVLYNS'	']$$!""$%}'
2R5K_E 0.0031934688378544 4.186643084129767 0.281842818428184 [[165	168]	[163	167]	[391	398]	[327	333]	[126	145]	[395	397]] [2	4	1	6	0	5] [[49	52]	[205	209]	[364	371]	[594	600]	[656	667]	[977	979]] "[['EEEE'	'HWGK'	'3223'	'4334'	'EEEE'	'HSTQ'	'3223'	'4334']	['EEEEE'	'GEHWG'	'23322'	'34433'	'EEEEE'	'SKHTP'	'23322'	'34433']	['.HHHHHH.'	'NPSVLEDW'	']$$!""%%}'	'43301443'	'.HHHHHH.'	'DYSVLYNS'	']$$!""$%}'
6E1R_B 0.0088743318585741 3.313472691705708 0.0327510917030569 [[628	632]	[618	633]	[694	701]	[692	699]	[643	648]	[291	297]] [2	4	1	6	0	5] [[49	53]	[201	208]	[311	318]	[592	599]	[719	724]	[958	964]] "[['ETEEE'	'HNYKK'	'3O233'	'44344'	'EEEEE'	'HSTQD'	'32233'	'43344']	['EEEEEEE.SEETEEEE'	'AKITNLTSYKHNYKKT'	'13/2302}U33O2332'	'2403413334443443'	'EEEEEEEE'	'FKIYSKHT'	'13/22332'	'24033443']	['EEEEEEEE'	'YISQIGSA'	'2/23/221'	'30340332'	'EEEEEEEE'	'GIYQTSNF'	'2/232231'
5JW4_C 0.0018484808126603 3.637519661165217 0.3631123919308352 [[271	274]	[271	276]	[254	257]	[238	242]	[3	7]	[101	107]] [2	4	1	6	0	5] [[50	53]	[204	209]	[431	434]	[538	542]	[720	724]	[977	983]] "[['EEEE'	'YGNH'	'2233'	'3344'	'EEEE'	'STQD'	'2233'	'3344']	['EEEEEE'	'YGNHNT'	'223332'	'334443'	'EEEEEE'	'YSKHTP'	'223322'	'334433']	['EEEE'	'YKIV'	'23//'	'3400'	'EEEE'	'GDVI'	'23//'
4YY0_A 0.0066967402717559 2.602824754584184 0.2546419098143231 [[163	167]	[163	167]	[270	273]	[230	235]	[3	7]	[61	63]] [2	4	1	6	0	5] [[49	53]	[202	206]	[423	426]	[547	552]	[712	716]	[980	982]] "[['EEEEE'	'KGTYN'	'32223'	'43334'	'EEEEE'	'HSTQD'	'32233'	'43344']	['EEEEE'	'KGTYN'	'32223'	'43334'	'EEEEE'	'KIYSK'	'3/223'	'40334']	['....'	'SDLP'	'}]Z}'	'3413'	'....'	'YKLP'	'}]Z}'
4JF7_C 0.0003735734069314 7.612202465956595 0.0150214592274677 [[510	513]	[509	513]	[524	530]	[295	309]	[66	69]] [2	4	1	0	5] [[50	53]	[203	207]	[313	319]	[714	726]	[978	981]] "[['EEEE'	'SSQQ'	'2233'	'3344'	'EEEE'	'STQD'	'2233'	'3344']	['EEEEE'	'ISSQQ'	'/2233'	'03344'	'EEEEE'	'IYSKH'	'/2233'	'03344']	['EEEEEEE'	'GHTTCFR'	'2322114'	'3433225'	'EEEEEEE'	'YQTSNFR'	'2322314'	'3433425']	['EEETTEEEEEEEEEE'	'VYYLGWVLFPIYGGV'	'/22LN2/012/222/'	'033133012303330'
4JUL_E 0.0029010847775994 3.6821525795228194 0.3286516853932579 [[274	277]	[274	277]	[258	261]	[242	246]	[13	17]	[108	114]] [2	4	1	6	0	5] [[50	53]	[204	207]	[431	434]	[538	542]	[712	716]	[977	983]] "[['EEEE'	'YGNN'	'2233'	'3344'	'EEEE'	'STQD'	'2233'	'3344']	['EEEE'	'YGNN'	'2233'	'3344'	'EEEE'	'YSKH'	'2233'	'3344']	['EEEE'	'YKIV'	'23//'	'3400'	'EEEE'	'GDVI'	'23//'
3J26_M 0.0012072468112617 6.509736237024731 0.116883116883117 [[465	469]	[70	76]	[465	469]	[293	302]	[458	473]	[487	490]] [2	4	1	6	0	5] [[47	51]	[202	208]	[312	316]	[546	557]	[716	728]	[978	981]] "[['EEEEE'	'VYDGT'	'/2322'	'03433'	'EEEEE'	'VLHST'	'/0322'	'01433']	['EEEEEEE'	'QVPYDIT'	'3/223/2'	'4033403'	'EEEEEEE'	'KIYSKHT'	'3/22332'	'4033443']	['EEEEE'	'VYDGT'	'/2322'	'03433'	'EEEEE'	'IYQTS'	'/2322'
3SHM_L 0.0072179646301915 4.463785405099781 0.0221987315010572 [[676	678]	[323	327]	[343	348]	[406	411]	[676	686]	[352	355]	[298	302]] [2	4	1	6	0	3	5] [[50	52]	[202	206]	[434	439]	[561	566]	[715	725]	[862	865]	[960	964]] "[['EEE'	'TGQ'	'223'	'334'	'EEE'	'STQ'	'223'	'334']	['EEEEE'	'EVTTN'	'3/223'	'40334'	'EEEEE'	'KIYSK'	'3/223'	'40334']	['EEEETT'	'VFSDSE'
3J26_H 0.0023245564732677 6.215989983576736 0.0974477958236659 [[465	469]	[70	76]	[465	469]	[25	32]	[458	473]	[487	490]] [2	4	1	6	0	5] [[47	51]	[202	208]	[312	316]	[593	601]	[716	728]	[978	981]] "[['EEEEE'	'VYDGT'	'/2322'	'03433'	'EEEEE'	'VLHST'	'/0322'	'01433']	['EEEEEEE'	'QVPYDIT'	'3/223/2'	'4033403'	'EEEEEEE'	'KIYSKHT'	'3/22332'	'4033443']	['EEEEE'	'VYDGT'	'/2322'	'03433'	'EEEEE'	'IYQTS'	'/2322'
2X53_S 0.0030783820934852 2.4203958133258925 0.4014814814814806 [[138	141]	[126	138]	[234	253]	[237	243]	[73	77]	[84	87]] [2	4	1	6	0	5] [[50	53]	[195	209]	[308	317]	[550	556]	[775	779]	[978	981]] "[['EEEE'	'TYEN'	'2233'	'3344'	'EEEE'	'STQD'	'2233'	'3344']	['EEEEEEEEEEEEE'	'EKITFDIITKWYT'	'33/213//23222'	'4403240034333'	'EEETTEEEEEEEEEE'	'KNIDGYFKIYSKHTP'	'33/ON213/223322'	'440433240334433']	['..SEEEEE..STT.EEEEEE'	'VQDYILINTDVNDETYQGWK'	'Y]V2/0/3}]ROO]223223'	'04430104340444334334'	'..SEEEEEEE'	'VEKGIYQTSN'	'Y]V2/23223'
2H6O_A 0.0073390415042755 4.072588483836931 0.0762229806598406 [[415	418]	[13	16]	[411	421]	[242	248]	[376	380]	[335	338]] [2	4	1	6	0	5] [[50	53]	[224	227]	[428	435]	[549	555]	[661	665]	[972	975]] [['EEEE'	'TTHK'	'2233'	'3344'	'EEEE'	'STQD'	'2233'	'3344']	['EEEE'	'QSLI'	'320/'	'4310'	'EEEE'	'EPLV'	'320/'	'4310']	['T..EEEEEEEE'	'NATTTTHKVIF'	'O[}22233//1'	'42333344002'	'T..EEEEE'	'DFTGDVIA'	'O[}23//1'
3S11_E 0.0007559532068731 3.650693906364901 0.3911764705882354 [[274	277]	[274	279]	[258	261]	[242	246]	[13	17]	[108	114]] [2	4	1	6	0	5] [[50	53]	[204	209]	[431	434]	[538	542]	[712	716]	[977	983]] "[['EEEE'	'YGNN'	'2233'	'3344'	'EEEE'	'STQD'	'2233'	'3344']	['EEEEEE'	'YGNNNT'	'223332'	'334443'	'EEEEEE'	'YSKHTP'	'223322'	'334433']	['EEEE'	'YKIV'	'23//'	'3400'	'EEEE'	'GDVI'	'23//'
3SHM_Q 0.0072201243041451 4.463914767836801 0.0271444082518999 [[676	678]	[323	327]	[343	348]	[406	411]	[676	686]	[352	355]	[298	302]] [2	4	1	6	0	3	5] [[50	52]	[202	206]	[434	439]	[561	566]	[715	725]	[862	865]	[960	964]] "[['EEE'	'TGQ'	'223'	'334'	'EEE'	'STQ'	'223'	'334']	['EEEEE'	'EVTTN'	'3/223'	'40334'	'EEEEE'	'KIYSK'	'3/223'	'40334']	['EEEETT'	'VFSDSE'
3SHM_T 0.0072165780266361 4.463902407749661 0.0282608695652175 [[676	678]	[323	327]	[343	348]	[406	411]	[676	686]	[352	355]	[298	302]] [2	4	1	6	0	3	5] [[50	52]	[202	206]	[434	439]	[561	566]	[715	725]	[862	865]	[960	964]] "[['EEE'	'TGQ'	'223'	'334'	'EEE'	'STQ'	'223'	'334']	['EEEEE'	'EVTTN'	'3/223'	'40334'	'EEEEE'	'KIYSK'	'3/223'	'40334']	['EEEETT'	'VFSDSE'
1RVT_J 0.0015467334874139 2.474728043600534 0.4442748091603052 [[178	184]	[166	170]	[244	249]	[14	18]	[166	170]	[192	194]] [2	4	1	6	0	5] [[47	53]	[207	211]	[376	381]	[528	532]	[733	737]	[960	962]] "[['EEEEEEE'	'VLWGVHH'	'/022/33'	'0133044'	'EEEEEEE'	'VLHSTQD'	'/032233'	'0143344']	['EEEE.'	'KSYVN'	'322/]'	'43304'	'EEE..'	'HTPIN'	'322Y]'	'43304']	['EEEESS'	'TFEATG'	'2131UU'	'324233'	'EEEESS'	'TFKDYG'	'2133UU'
6P9W_3 0.0021172490368187 5.838354248028564 0.1766169154228851 [[127	129]	[153	157]	[188	195]	[12	18]	[189	195]	[98	104]] [2	4	1	6	0	5] [[50	52]	[202	206]	[430	437]	[558	564]	[719	725]	[975	981]] "[['EEE'	'TGK'	'223'	'334'	'EEE'	'STQ'	'223'	'334']	['EEEEE'	'HVIWD'	'3//23'	'40034'	'EEEEE'	'KIYSK'	'3/223'	'40334']	['.EEEEEEE'	'GYISVFYQ'	'}2/2/123'	'33030234'	'.EEEEEEE'	'TGDVIAWN'	'}23//123'
3SHM_K 0.0072089880362503 4.463888736236482 0.0350109409190373 [[676	678]	[323	327]	[343	348]	[406	411]	[676	686]	[352	355]	[298	302]] [2	4	1	6	0	3	5] [[50	52]	[202	206]	[434	439]	[561	566]	[715	725]	[862	865]	[960	964]] "[['EEE'	'TGQ'	'223'	'334'	'EEE'	'STQ'	'223'	'334']	['EEEEE'	'EVTTN'	'3/223'	'40334'	'EEEEE'	'KIYSK'	'3/223'	'40334']	['EEEETT'	'VFSDSE'
6E1R_D 0.0088713323992904 3.290732500657993 0.0534521158129168 [[628	632]	[618	633]	[694	701]	[692	699]	[643	648]	[291	297]] [2	4	1	6	0	5] [[49	53]	[201	208]	[311	318]	[592	599]	[719	724]	[958	964]] "[['ETEEE'	'HNYKK'	'3O233'	'44344'	'EEEEE'	'HSTQD'	'32233'	'43344']	['EEEEEEE.SEETEEEE'	'AKITNLTSYKHNYKKT'	'13/2302}U33O2332'	'2403413334443443'	'EEEEEEEE'	'FKIYSKHT'	'13/22332'	'24033443']	['EEEEEEEE'	'YISQIGSA'	'2/23/221'	'30340332'	'EEEEEEEE'	'GIYQTSNF'	'2/232231'
5Y9F_E 0.005404004534312 4.010839184381592 0.2112676056338023 [[168	171]	[192	196]	[396	402]	[27	36]	[32	38]	[400	402]] [2	4	1	6	0	5] [[49	52]	[207	211]	[364	370]	[545	554]	[711	719]	[977	979]] "[['EEEE'	'HWTK'	'3223'	'4334'	'EEEE'	'HSTQ'	'3223'	'4334']	['EEE..'	'NTPIE'	'322Y]'	'43304'	'EEE..'	'HTPIN'	'322Y]'	'43304']	['.HHHHHH'	'NTTILED'	']$$!""%%'	'4330144'	'.HHHHHH'	'DYSVLYN'	']$$!""$%'
3SHM_F 0.0072137143499805 4.463973321017508 0.0361445783132532 [[676	678]	[323	327]	[343	348]	[406	411]	[676	686]	[352	355]	[298	302]] [2	4	1	6	0	3	5] [[50	52]	[202	206]	[434	439]	[561	566]	[715	725]	[862	865]	[960	964]] "[['EEE'	'TGQ'	'223'	'334'	'EEE'	'STQ'	'223'	'334']	['EEEEE'	'EVTTN'	'3/223'	'40334'	'EEEEE'	'KIYSK'	'3/223'	'40334']	['EEEETT'	'VFSDSE'
3FKU_C 0.0020656537899525 2.319849077464053 0.4442748091603052 [[178	184]	[137	146]	[137	140]	[14	18]	[275	280]	[105	111]] [2	4	1	6	0	5] [[47	53]	[200	209]	[396	399]	[528	532]	[723	728]	[977	983]] "[['EEEEEEE'	'VLWGIHH'	'/022/33'	'0133044'	'EEEEEEE'	'VLHSTQD'	'/032233'	'0143344']	['EEEEETTEEE'	'SAHPYQGKSS'	'21322ON322'	'3243343433'	'EEEEEEEEEE'	'YFKIYSKHTP'	'213/223322'	'3240334433']	['EEEE'	'SAHP'	'2132'	'3243'	'EEEE'	'YADS'	'2132'
5W1X_H 0.0023049981731694 4.364119876307754 0.3120665742024959 [[363	367]	[362	365]	[165	170]	[27	36]	[32	38]	[468	472]] [2	4	1	6	0	5] [[49	53]	[206	209]	[395	400]	[545	554]	[711	719]	[960	964]] "[['EEEEE'	'QYSRH'	'32243'	'43354'	'EEEEE'	'HSTQD'	'32233'	'43344']	['EEEE'	'KQYS'	'3322'	'4433'	'EEEE'	'KHTP'	'3322'	'4433']	['EEEEEE'	'IGEHWA'	'/23321'	'034432'	'EEEEEE'	'VYADSF'	'/21321'
4DJ7_C 0.0024131061405508 2.3262280206326613 0.4333333333333331 [[157	160]	[224	227]	[156	160]	[12	15]	[190	196]	[98	102]] [2	4	1	6	0	5] [[49	52]	[224	227]	[313	317]	[571	574]	[661	667]	[977	981]] "[['EEEE'	'KSYK'	'3223'	'4334'	'EEEE'	'HSTQ'	'3223'	'4334']	['EEEE'	'HWLI'	'320/'	'4310'	'EEEE'	'EPLV'	'320/'	'4310']	['EEEEE'	'TKSYK'	'23223'	'34334'	'EEEEE'	'YQTSN'	'23223'
5FB5_A 0.0032996263757256 3.4935238832365574 0.3399433427762037 [[311	314]	[209	213]	[126	130]	[511	514]	[567	573]	[570	573]] [2	4	1	6	0	5] [[49	52]	[204	208]	[399	403]	[595	598]	[775	781]	[977	980]] "[['EEEE'	'DTGD'	'3223'	'4334'	'EEEE'	'HSTQ'	'3223'	'4334']	['EEEEE'	'YYIHP'	'22/32'	'33043'	'EEEEE'	'YSKHT'	'22332'	'33443']	['EEEEE'	'SFIVR'	'21//4'	'32005'	'EEEEE'	'SFVIR'	'21//4'
3SHM_G 0.0072073620652581 4.463892614914061 0.040169133192389 [[676	678]	[323	327]	[343	348]	[406	411]	[676	686]	[352	355]	[298	302]] [2	4	1	6	0	3	5] [[50	52]	[202	206]	[434	439]	[561	566]	[715	725]	[862	865]	[960	964]] "[['EEE'	'TGQ'	'223'	'334'	'EEE'	'STQ'	'223'	'334']	['EEEEE'	'EVTTN'	'3/223'	'40334'	'EEEEE'	'KIYSK'	'3/223'	'40334']	['EEEETT'	'VFSDSE'
4DJ6_E 0.0007908313016829 2.348922974910851 0.4689440993788811 [[157	160]	[224	227]	[156	160]	[12	15]	[190	196]	[98	102]] [2	4	1	6	0	5] [[49	52]	[224	227]	[313	317]	[571	574]	[661	667]	[977	981]] "[['EEEE'	'KSYK'	'3223'	'4334'	'EEEE'	'HSTQ'	'3223'	'4334']	['EEEE'	'HWLI'	'320/'	'4310'	'EEEE'	'EPLV'	'320/'	'4310']	['EEEEE'	'TKSYK'	'23223'	'34334'	'EEEEE'	'YQTSN'	'23223'
6E1R_C 0.0088785825450453 3.329307127234531 0.0558035714285711 [[628	632]	[618	633]	[694	701]	[692	699]	[643	648]	[291	297]] [2	4	1	6	0	5] [[49	53]	[201	208]	[311	318]	[592	599]	[719	724]	[958	964]] "[['ETEEE'	'HNYKK'	'3O233'	'44344'	'EEEEE'	'HSTQD'	'32233'	'43344']	['EEEEEEE.SEETEEEE'	'AKITNLTSYKHNYKKT'	'13/2302}U33O2332'	'2403413334443443'	'EEEEEEEE'	'FKIYSKHT'	'13/22332'	'24033443']	['EEEEEEEE'	'YISQIGSA'	'2/23/221'	'30340332'	'EEEEEEEE'	'GIYQTSNF'	'2/232231'
5Y9F_J 0.0047982571505794 3.986070096678267 0.2513227513227516 [[168	171]	[192	196]	[396	403]	[27	36]	[32	38]	[400	402]] [2	4	1	6	0	5] [[49	52]	[207	211]	[364	371]	[545	554]	[711	719]	[977	979]] "[['EEEE'	'HWTK'	'3223'	'4334'	'EEEE'	'HSTQ'	'3223'	'4334']	['EEE..'	'NTPIE'	'322Y]'	'43304'	'EEE..'	'HTPIN'	'322Y]'	'43304']	['.HHHHHH.'	'NTTILEDW'	']$$!""%%}'	'43301443'	'.HHHHHH.'	'DYSVLYNS'	']$$!""$%}'
3SHM_O 0.0072187017832905 4.463890456678103 0.0422832980972516 [[676	678]	[323	327]	[343	348]	[406	411]	[676	686]	[352	355]	[298	302]] [2	4	1	6	0	3	5] [[50	52]	[202	206]	[434	439]	[561	566]	[715	725]	[862	865]	[960	964]] "[['EEE'	'TGQ'	'223'	'334'	'EEE'	'STQ'	'223'	'334']	['EEEEE'	'EVTTN'	'3/223'	'40334'	'EEEEE'	'KIYSK'	'3/223'	'40334']	['EEEETT'	'VFSDSE'
3J26_C 0.0018954140829419 6.519862950048949 0.1038506417736284 [[465	469]	[70	76]	[465	469]	[200	210]	[458	473]	[487	490]] [2	4	1	6	0	5] [[47	51]	[202	208]	[312	316]	[549	561]	[716	728]	[978	981]] "[['EEEEE'	'VYDGT'	'/2322'	'03433'	'EEEEE'	'VLHST'	'/0322'	'01433']	['EEEEEEE'	'QVPYDIT'	'3/223/2'	'4033403'	'EEEEEEE'	'KIYSKHT'	'3/22332'	'4033443']	['EEEEE'	'VYDGT'	'/2322'	'03433'	'EEEEE'	'IYQTS'	'/2322'
4WST_G 0.0026104006798054 2.611114562705131 0.4204204204204198 [[163	167]	[163	167]	[59	62]	[230	235]	[3	7]	[61	63]] [2	4	1	6	0	5] [[49	53]	[202	206]	[365	368]	[547	552]	[720	724]	[980	982]] "[['EEEEE'	'KGTYN'	'32223'	'43334'	'EEEEE'	'HSTQD'	'32233'	'43344']	['EEEEE'	'KGTYN'	'32223'	'43334'	'EEEEE'	'KIYSK'	'3/223'	'40334']	['HHHH'	'GWIL'	'$$!""'	'3301'	'HHHH'	'YSVL'	'$$!""'
5MDM_F 0.001955668344407 2.887655805078833 0.4268476621417794 [[340	343]	[322	325]	[77	83]	[186	191]	[288	294]	[292	294]] [2	4	1	6	0	5] [[45	48]	[197	200]	[311	317]	[594	599]	[775	781]	[978	980]] [['.SEE'	'GPVL'	'}U/0'	'3301'	'.SEE'	'SSVL'	'}U/0'	'3301']	['ETTE'	'INGT'	'/ON2'	'0433'	'ETTE'	'IDGY'	'/ON2'	'0433']	['EEEEEEE'	'YITHSIH'	'2/232/3'	'3034304'	'EEEEEEE'	'GIYQTSN'	'2/23223'
3SHM_C 0.007231495836953 4.463949537878813 0.0418502202643173 [[676	678]	[323	327]	[343	348]	[406	411]	[676	686]	[352	355]	[298	302]] [2	4	1	6	0	3	5] [[50	52]	[202	206]	[434	439]	[561	566]	[715	725]	[862	865]	[960	964]] "[['EEE'	'TGQ'	'223'	'334'	'EEE'	'STQ'	'223'	'334']	['EEEEE'	'EVTTN'	'3/223'	'40334'	'EEEEE'	'KIYSK'	'3/223'	'40334']	['EEEETT'	'VFSDSE'
5OY9_A 0.0034284529219126 4.462430122720962 0.2697986577181201 [[323	327]	[183	187]	[325	332]	[311	314]	[89	97]	[279	281]] [2	4	1	6	0	5] [[48	52]	[200	204]	[396	403]	[547	550]	[772	780]	[959	961]] "[['EEEEE'	'LKYFE'	'03213'	'14324'	'EEEEE'	'LHSTQ'	'03223'	'14334']	['EEEEE'	'SMDIT'	'213/2'	'32403'	'EEEEE'	'YFKIY'	'213/2'	'32403']	['EEEEEEEE'	'YFETRYIR'	'213242/4'	'32435305'	'EEEEEEEE'	'YADSFVIR'	'21321//4'
4WST_C 0.0026846027345138 2.641099469074096 0.4182908545727137 [[163	167]	[163	167]	[59	62]	[230	235]	[3	7]	[61	63]] [2	4	1	6	0	5] [[49	53]	[202	206]	[365	368]	[547	552]	[720	724]	[980	982]] "[['EEEEE'	'KGTYN'	'32223'	'43334'	'EEEEE'	'HSTQD'	'32233'	'43344']	['EEEEE'	'KGTYN'	'32223'	'43334'	'EEEEE'	'KIYSK'	'3/223'	'40334']	['HHHH'	'GWIL'	'$$!""'	'3301'	'HHHH'	'YSVL'	'$$!""'
4K63_G 0.0016611659001605 3.4076344778839527 0.3952802359882006 [[164	169]	[165	170]	[277	282]	[242	246]	[4	10]	[105	111]] [2	4	1	6	0	5] [[47	52]	[206	211]	[448	453]	[538	542]	[661	667]	[977	983]] "[['EEEEEE'	'IKKSYN'	'/33223'	'044334'	'EEEEEE'	'VLHSTQ'	'/03223'	'014334']	['EEEEE.'	'KKSYNN'	'33223]'	'443344'	'EEEE..'	'KHTPIN'	'3322Y]'	'443304']	['EEEESE'	'NTNTKW'	'3232V2'	'434343'	'EEEEEE'	'NYNYLY'	'323202'
2R5H_A 0.0051380596554888 4.078839416065518 0.2269779507133593 [[367	369]	[357	370]	[395	402]	[52	61]	[33	37]	[399	401]] [2	4	1	6	0	5] [[51	53]	[198	208]	[364	371]	[576	585]	[714	718]	[977	979]] "[['EEE'	'GEE'	'233'	'344'	'EEE'	'TQD'	'233'	'344']	['TTSEEEEEEEEEEE'	'NTNFKEYLRHGEEY'	'ONV13320432332'	'43424431543443'	'TTEEEEEEEEE'	'DGYFKIYSKHT'	'ON213/22332'	'43324033443']	['.HHHHHH.'	'NSTILEDW'	']$$!""%%}'	'43301443'	'.HHHHHH.'	'DYSVLYNS'	']$$!""$%}'
3SHM_I 0.0072300706427652 4.463784891470137 0.0487804878048783 [[676	678]	[323	327]	[343	348]	[406	411]	[676	686]	[352	355]	[298	302]] [2	4	1	6	0	3	5] [[50	52]	[202	206]	[434	439]	[561	566]	[715	725]	[862	865]	[960	964]] "[['EEE'	'TGQ'	'223'	'334'	'EEE'	'STQ'	'223'	'334']	['EEEEE'	'EVTTN'	'3/223'	'40334'	'EEEEE'	'KIYSK'	'3/223'	'40334']	['EEEETT'	'VFSDSE'
2H85_A 0.0028348123251625 5.57186324060586 0.1824999999999998 [[177	181]	[322	328]	[326	341]	[24	27]	[279	294]	[2	5]] [2	4	1	6	0	5] [[49	53]	[197	204]	[394	400]	[595	598]	[713	722]	[977	980]] "[['EEEEE'	'NYFKK'	'32133'	'43244'	'EEEEE'	'HSTQD'	'32233'	'43344']	['ETTEEEE'	'IDYAEIS'	'/ON13/2'	'0432403'	'ETTEEEEE'	'IDGYFKIY'	'/ON213/2'	'04332403']	['EEEEEEEEETTEEEEE'	'EISFMLWCKDGHVETF'	'3/2110213ON3/321'	'4032213244340432'	'EEEEEEE'	'NVYADSF'	'3/21321'
6CS1_B 0.0087853358526453 2.621707812779454 0.1593137254901959 [[45	49]	[65	71]	[261	393]	[517	600]	[634	764]	[844	847]	[939	963]] [2	4	1	6	0	3	5] [[41	45]	[202	208]	[274	406]	[531	614]	[648	782]	[862	865]	[957	981]] "[['SEE..'	'EIFRS'	'V/1^}'	'40253'	'SEE..'	'KVFRS'	'V/1^}'	'40253']	['EEEEEEE'	'NVTGFHT'	'3/22132'	'4033243'	'EEEEEEE'	'KIYSKHT'	'3/22332'	'4033443']	['EEEEEE.TTS.EEEEEESSSSHHHHHHHHHT.SS..SEEEEEEEEEE....EEEE...S.SB..GGGTTS.S....STT.B..EE.SEE...HHHHT.S.B...EE.---.THHHH...S.EE.EEEEEEGGG'	'TFMLKYDENGTITDAVDCSQNPLAELKCSVKSFEIDKGIYQTSNFRVVPSGDVVRFPNITNLDPFGEVFNATKFPSVYAWERKKISNDVADYSVLYNSTFFSTFKEY---ATKLNDLFFSNVYADSFVVKGDD'
4K62_A 0.0017346857069905 2.565779338247044 0.4486983154670747 [[164	169]	[165	170]	[164	169]	[242	246]	[7	11]	[105	111]] [2	4	1	6	0	5] [[47	52]	[206	211]	[312	317]	[538	542]	[712	716]	[977	983]] "[['EEEEEE'	'IKKSYN'	'/33223'	'044334'	'EEEEEE'	'VLHSTQ'	'/03223'	'014334']	['EEEEE.'	'KKSYNN'	'33223]'	'443344'	'EEEE..'	'KHTPIN'	'3322Y]'	'443304']	['EEEEEE'	'IKKSYN'	'/33223'	'044334'	'EEEEEE'	'IYQTSN'	'/23223'
3SHM_N 0.0072035949495532 4.463843240141969 0.0558035714285711 [[676	678]	[323	327]	[343	348]	[406	411]	[676	686]	[352	355]	[298	302]] [2	4	1	6	0	3	5] [[50	52]	[202	206]	[434	439]	[561	566]	[715	725]	[862	865]	[960	964]] "[['EEE'	'TGQ'	'223'	'334'	'EEE'	'STQ'	'223'	'334']	['EEEEE'	'EVTTN'	'3/223'	'40334'	'EEEEE'	'KIYSK'	'3/223'	'40334']	['EEEETT'	'VFSDSE'
4K65_E 0.0020241420389276 2.611483611834428 0.4420731707317076 [[164	169]	[165	170]	[164	169]	[242	246]	[7	11]	[103	108]] [2	4	1	6	0	5] [[47	52]	[206	211]	[312	317]	[538	542]	[712	716]	[957	962]] "[['EEEEEE'	'IKKSYN'	'/33223'	'044334'	'EEEEEE'	'VLHSTQ'	'/03223'	'014334']	['EEEEE.'	'KKSYNN'	'33223]'	'443344'	'EEEE..'	'KHTPIN'	'3322Y]'	'443304']	['EEEEEE'	'IKKSYN'	'/33223'	'044334'	'EEEEEE'	'IYQTSN'	'/23223'
3SHM_J 0.0072174597066646 4.463958443464495 0.0546265328874022 [[676	678]	[323	327]	[343	348]	[406	411]	[676	686]	[352	355]	[298	302]] [2	4	1	6	0	3	5] [[50	52]	[202	206]	[434	439]	[561	566]	[715	725]	[862	865]	[960	964]] "[['EEE'	'TGQ'	'223'	'334'	'EEE'	'STQ'	'223'	'334']	['EEEEE'	'EVTTN'	'3/223'	'40334'	'EEEEE'	'KIYSK'	'3/223'	'40334']	['EEEETT'	'VFSDSE'
5KEP_E 0.0072097336511108 3.8706445995496455 0.1302270011947428 [[367	369]	[26	38]	[395	401]	[430	439]	[33	38]	[399	401]] [2	4	1	6	0	5] [[51	53]	[198	208]	[364	370]	[528	537]	[714	719]	[977	979]] "[['EEE'	'GEE'	'233'	'344'	'EEE'	'TQD'	'233'	'344']	['TT.EEEEEEEEEE'	'EYVARTNIYYHAG'	'ONY1423/22312'	'4302534033423'	'TTEEEEEEEEE'	'DGYFKIYSKHT'	'ON213/22332'	'43324033443']	['.HHHHHH'	'NSTILED'	']$$!""%%'	'4330144'	'.HHHHHH'	'DYSVLYN'	']$$!""$%'
5YVY_B 0.0059833596782428 4.522485117252322 0.1356542617046821 [[442	446]	[69	79]	[46	49]	[444	448]	[366	372]	[210	213]] [2	4	1	6	0	5] [[47	51]	[200	205]	[397	400]	[592	596]	[776	782]	[957	960]] "[['EEEEE'	'ILAGP'	'/0122'	'01233'	'EEEEE'	'VLHST'	'/0322'	'01433']	['EEETTTTEEEE'	'WADVRNDMISY'	'213KPOO1/22'	'32405442033'	'EEEEEE'	'YFKIYS'	'213/22'	'324033']	['EEEE'	'FHTM'	'1321'	'2432'	'EEEE'	'ADSF'	'1321'
6IW0_A 0.0039690544907942 3.722296403680041 0.3102493074792245 [[307	312]	[308	311]	[42	47]	[196	203]	[307	313]	[189	191]] [2	4	1	6	0	5] [[47	52]	[206	209]	[394	399]	[541	548]	[670	676]	[969	971]] [['EEEEEE'	'VKNPTD'	'/33223'	'044334'	'EEEEEE'	'VLHSTQ'	'/03223'	'014334']	['EEEE'	'KNPT'	'3322'	'4433'	'EEEE'	'KHTP'	'3322'	'4433']	['EEEEEE'	'DISLET'	'3/2032'	'403143'	'EEEEEE'	'NVYADS'	'3/2132'
3SHM_R 0.0072142733508391 4.4639772171927845 0.0569832402234633 [[676	678]	[323	327]	[343	348]	[406	411]	[676	686]	[352	355]	[298	302]] [2	4	1	6	0	3	5] [[50	52]	[202	206]	[434	439]	[561	566]	[715	725]	[862	865]	[960	964]] "[['EEE'	'TGQ'	'223'	'334'	'EEE'	'STQ'	'223'	'334']	['EEEEE'	'EVTTN'	'3/223'	'40334'	'EEEEE'	'KIYSK'	'3/223'	'40334']	['EEEETT'	'VFSDSE'
3SHM_B 0.0071959510554052 4.464038822898881 0.0605381165919276 [[676	678]	[323	327]	[343	348]	[406	411]	[676	686]	[352	355]	[298	302]] [2	4	1	6	0	3	5] [[50	52]	[202	206]	[434	439]	[561	566]	[715	725]	[862	865]	[960	964]] "[['EEE'	'TGQ'	'223'	'334'	'EEE'	'STQ'	'223'	'334']	['EEEEE'	'EVTTN'	'3/223'	'40334'	'EEEEE'	'KIYSK'	'3/223'	'40334']	['EEEETT'	'VFSDSE'
4RQP_B 0.0027083524718907 2.8620337823691133 0.4140508221225714 [[3	5]	[154	158]	[153	156]	[115	118]	[194	198]	[60	63]] [2	4	1	6	0	5] [[50	52]	[202	206]	[431	434]	[585	588]	[720	724]	[968	971]] [['EEE'	'PTE'	'223'	'334'	'EEE'	'STQ'	'223'	'334']	['EEEEE'	'HVIWD'	'3//23'	'40034'	'EEEEE'	'KIYSK'	'3/223'	'40334']	['EEEE'	'THVI'	'23//'	'3400'	'EEEE'	'GDVI'	'23//'
2VBC_A 0.0060007141586461 4.604383792133335 0.1329341317365271 [[442	446]	[69	79]	[121	125]	[444	448]	[32	42]	[210	213]] [2	4	1	6	0	5] [[47	51]	[200	205]	[393	397]	[592	596]	[660	672]	[957	960]] "[['EEEEE'	'ILAGP'	'/0122'	'01233'	'EEEEE'	'VLHST'	'/0322'	'01433']	['EEETTTTEEEE'	'WADVRNDMISY'	'213KPOO1/22'	'32405442033'	'EEEEEE'	'YFKIYS'	'213/22'	'324033']	['SEEEE'	'GEIGA'	'U3/21'	'34032'	'SEEEE'	'TNVYA'	'U3/21'
6NIJ_E 0.0027413783314191 5.58574964389196 0.192938209331652 [[445	448]	[446	451]	[486	493]	[81	84]	[100	114]	[342	345]] [2	4	1	6	0	5] [[49	52]	[204	209]	[431	438]	[605	608]	[771	780]	[977	980]] "[['EEEE'	'DSSN'	'3223'	'4334'	'EEEE'	'HSTQ'	'3223'	'4334']	['EEEEEE'	'SSNITG'	'223/22'	'334033'	'EEEEEE'	'YSKHTP'	'223322'	'334433']	['EEEEEEE.'	'YKVVKIEP'	'23//3/3}'	'34004043'	'EEEEEEE.'	'GDVIAWNS'	'23//123}'
3SHM_S 0.0072217923408842 4.464157472661374 0.0617283950617284 [[676	678]	[323	327]	[343	348]	[406	411]	[676	686]	[352	355]	[298	302]] [2	4	1	6	0	3	5] [[50	52]	[202	206]	[434	439]	[561	566]	[715	725]	[862	865]	[960	964]] "[['EEE'	'TGQ'	'223'	'334'	'EEE'	'STQ'	'223'	'334']	['EEEEE'	'EVTTN'	'3/223'	'40334'	'EEEEE'	'KIYSK'	'3/223'	'40334']	['EEEETT'	'VFSDSE'
6OSR_C 0.0023546530399585 4.801453048440578 0.2923497267759563 [[352	355]	[352	355]	[85	88]	[169	176]	[5	10]	[438	445]] [2	4	1	6	0	5] [[50	53]	[204	207]	[421	424]	[578	585]	[712	717]	[957	964]] "[['EEEE'	'GYHH'	'2233'	'3344'	'EEEE'	'STQD'	'2233'	'3344']	['EEEE'	'GYHH'	'2233'	'3344'	'EEEE'	'YSKH'	'2233'	'3344']	['TT..'	'PNSK'	'NO}]'	'3434'	'TT..'	'YNYK'	'NO}]'
2R5I_N 0.0049802292012206 4.3779897848856 0.219072164948453 [[363	367]	[362	365]	[221	226]	[29	36]	[32	38]	[468	472]] [2	4	1	6	0	5] [[49	53]	[206	209]	[415	420]	[547	554]	[711	719]	[960	964]] "[['EEEEE'	'QYSRH'	'32243'	'43354'	'EEEEE'	'HSTQD'	'32233'	'43344']	['EEEE'	'KQYS'	'3322'	'4433'	'EEEE'	'KHTP'	'3322'	'4433']	['.TTTTT'	'PLDICQ'	'}LOKMO'	'314024'	'.STTTT'	'TGKIAD'	'}UOKMO'
2VG5_A 0.0065538531524377 4.441536432986493 0.1182033096926715 [[349	353]	[327	352]	[103	107]	[455	459]	[453	459]	[523	527]] [2	4	1	6	0	5] [[48	52]	[201	209]	[309	313]	[592	596]	[716	723]	[960	964]] "[['EEEEE'	'LKTGK'	'03223'	'14334'	'EEEEE'	'LHSTQ'	'03223'	'14334']	['EEEEE.SSS.EEEEEESSTT.EEEEE'	'AEIQKQGQGQWTYQIYQEPFKNLKTG'	'13/33]UVU]2223/2VVNM]30322'	'24044434343334034432441433'	'EEEEEEEEE'	'FKIYSKHTP'	'13/223322'	'240334433']	['.SEEE'	'KKSVT'	']V2/2'	'44303'	'.SEEE'	'EKGIY'	']V2/2'
5Y9F_A 0.0053831521912079 3.992985970755468 0.2398427260812579 [[168	171]	[192	196]	[396	403]	[27	36]	[32	38]	[400	402]] [2	4	1	6	0	5] [[49	52]	[207	211]	[364	371]	[545	554]	[711	719]	[977	979]] "[['EEEE'	'HWTK'	'3223'	'4334'	'EEEE'	'HSTQ'	'3223'	'4334']	['EEE..'	'NTPIE'	'322Y]'	'43304'	'EEE..'	'HTPIN'	'322Y]'	'43304']	['.HHHHHH.'	'NTTILEDW'	']$$!""%%}'	'43301443'	'.HHHHHH.'	'DYSVLYNS'	']$$!""$%}'
5D9Q_A 0.0062477182931393 4.067766816472364 0.1884422110552759 [[289	293]	[155	162]	[156	160]	[286	302]	[35	40]	[340	344]] [2	4	1	6	0	5] [[49	53]	[195	204]	[394	398]	[539	558]	[719	724]	[960	964]] "[['EEEEE'	'NTPVQ'	'322/3'	'43304'	'EEEEE'	'HSTQD'	'32233'	'43344']	['EEEEEEEE'	'KNVSFNMT'	'33/21312'	'44032423'	'EEETTEEEEE'	'KNIDGYFKIY'	'33/ON213/2'	'4404332403']	['EEEEE'	'NVSFN'	'3/213'	'40324'	'EEEEE'	'NVYAD'	'3/213'
5T0E_C 0.0072517855042597 2.6588245570728266 0.2563081009296146 [[165	169]	[165	169]	[61	64]	[232	237]	[5	9]	[94	102]] [2	4	1	6	0	5] [[49	53]	[202	206]	[365	368]	[547	552]	[720	724]	[974	979]] "[['EEEEE'	'KGTYN'	'32223'	'43334'	'EEEEE'	'HSTQD'	'32233'	'43344']	['EEEEE'	'KGTYN'	'32223'	'43334'	'EEEEE'	'KIYSK'	'3/223'	'40334']	['HHHH'	'GWIL'	'$$!""'	'3301'	'HHHH'	'YSVL'	'$$!""'
5FYL_G 0.0027096174578235 5.652447792487517 0.1959544879898864 [[289	293]	[448	451]	[110	117]	[445	455]	[340	344]] [2	4	1	0	5] [[49	53]	[202	205]	[297	304]	[719	728]	[960	964]] "[['EEEEE'	'NTPVQ'	'322/3'	'43304'	'EEEEE'	'HSTQD'	'32233'	'43344']	['EEEE'	'NITG'	'3/22'	'4033'	'EEEE'	'KIYS'	'3/22'	'4033']	['HHHHHHTT'	'SLWDQSLK'	'$""$%%$LO'	'31344314'	'HHHHHHTT'	'SETKBTLK'	""$%$%'$LO""	'34346314']	['EEEEEEEEEEE'	'PVSNITGLILT'	'2/23/220/02'	'30340331013'
6D8D_A 0.0017650808134955 2.4065505307703665 0.4621329211746525 [[157	160]	[157	161]	[156	160]	[12	15]	[190	196]	[98	102]] [2	4	1	6	0	5] [[49	52]	[207	211]	[313	317]	[571	574]	[661	667]	[977	981]] "[['EEEE'	'KSYK'	'3223'	'4334'	'EEEE'	'HSTQ'	'3223'	'4334']	['EEEE.'	'KSYKN'	'3223]'	'43344'	'EEE..'	'HTPIN'	'322Y]'	'43304']	['EEEEE'	'TKSYK'	'23223'	'34334'	'EEEEE'	'YQTSN'	'23223'
4K64_C 0.001045865173981 3.368287820182792 0.4268476621417794 [[164	169]	[165	170]	[164	169]	[242	246]	[4	10]	[105	111]] [2	4	1	6	0	5] [[47	52]	[206	211]	[312	317]	[538	542]	[661	667]	[977	983]] "[['EEEEEE'	'IKKSYN'	'/33223'	'044334'	'EEEEEE'	'VLHSTQ'	'/03223'	'014334']	['EEEEE.'	'KKSYNN'	'33223]'	'443344'	'EEEE..'	'KHTPIN'	'3322Y]'	'443304']	['EEEEEE'	'IKKSYN'	'/33223'	'044334'	'EEEEEE'	'IYQTSN'	'/23223'
6D7C_K 0.0012334889033323 2.4631391212438247 0.4758190327613103 [[157	160]	[3	6]	[156	160]	[258	263]	[190	196]	[98	102]] [2	4	1	6	0	5] [[49	52]	[227	230]	[313	317]	[524	529]	[661	667]	[977	981]] "[['EEEE'	'KSYK'	'3223'	'4334'	'EEEE'	'HSTQ'	'3223'	'4334']	['EEEE'	'IELG'	'/302'	'0413'	'EEEE'	'VDLP'	'/302'	'0413']	['EEEEE'	'TKSYK'	'23223'	'34334'	'EEEEE'	'YQTSN'	'23223'
4LCX_E 0.0034267831318915 2.421137601166222 0.4182908545727137 [[157	160]	[273	279]	[156	160]	[12	15]	[190	196]	[98	102]] [2	4	1	6	0	5] [[49	52]	[204	210]	[313	317]	[571	574]	[661	667]	[977	981]] "[['EEEE'	'KSYK'	'3223'	'4334'	'EEEE'	'HSTQ'	'3223'	'4334']	['EETTEE.'	'YYSGGTI'	'22NN22Y'	'3333330'	'EEEEEE.'	'YSKHTPI'	'223322Y'	'3344330']	['EEEEE'	'TKSYK'	'23223'	'34334'	'EEEEE'	'YQTSN'	'23223'
7A9D_C 0.0015904763519042 1.940515832621415 0.4781249999999999 [[281	287]	[160	163]	[128	134]	[129	135]	[3	7]	[57	61]] [2	4	1	6	0	5] [[40	46]	[205	208]	[284	290]	[572	578]	[712	716]	[959	963]] "[['S.EE..S'	'EGVMNTS'	'V}/1]}U'	'4302433'	'SSEE..S'	'DKVFRSS'	'VV/1^}U'	'4402533']	['EEEE'	'TDEY'	'2332'	'3443'	'EEEE'	'SKHT'	'2332'	'3443']	['..EEEEE'	'GTSKAIN'	'}}231/3'	'3334204'	'.EEEEEE'	'TITDAVD'	'}/231/3'
3J26_D 0.0020431952916176 6.559179803687821 0.1315789473684205 [[465	469]	[70	76]	[465	469]	[200	205]	[69	75]	[128	132]] [2	4	1	6	0	5] [[47	51]	[202	208]	[312	316]	[549	554]	[720	726]	[979	983]] "[['EEEEE'	'VYDGT'	'/2322'	'03433'	'EEEEE'	'VLHST'	'/0322'	'01433']	['EEEEEEE'	'QVPYDIT'	'3/223/2'	'4033403'	'EEEEEEE'	'KIYSKHT'	'3/22332'	'4033443']	['EEEEE'	'VYDGT'	'/2322'	'03433'	'EEEEE'	'IYQTS'	'/2322'
5Y9F_F 0.005832754138094 4.0096072019201054 0.2238033635187584 [[168	171]	[192	196]	[396	402]	[27	36]	[32	38]	[400	402]] [2	4	1	6	0	5] [[49	52]	[207	211]	[364	370]	[545	554]	[711	719]	[977	979]] "[['EEEE'	'HWTK'	'3223'	'4334'	'EEEE'	'HSTQ'	'3223'	'4334']	['EEE..'	'NTPIE'	'322Y]'	'43304'	'EEE..'	'HTPIN'	'322Y]'	'43304']	['.HHHHHH'	'NTTILED'	']$$!""%%'	'4330144'	'.HHHHHH'	'DYSVLYN'	']$$!""$%'
4DJ6_C 0.0009035285051162 2.35298650389103 0.4897637795275587 [[157	160]	[224	227]	[156	160]	[12	15]	[190	196]	[98	102]] [2	4	1	6	0	5] [[49	52]	[224	227]	[313	317]	[571	574]	[661	667]	[977	981]] "[['EEEE'	'KSYK'	'3223'	'4334'	'EEEE'	'HSTQ'	'3223'	'4334']	['EEEE'	'HWLI'	'320/'	'4310'	'EEEE'	'EPLV'	'320/'	'4310']	['EEEEE'	'TKSYK'	'23223'	'34334'	'EEEEE'	'YQTSN'	'23223'
6N41_A 0.0036268630042032 4.792446980766706 0.2579787234042547 [[352	355]	[352	355]	[85	88]	[231	236]	[4	9]	[438	445]] [2	4	1	6	0	5] [[50	53]	[204	207]	[421	424]	[547	552]	[711	716]	[957	964]] "[['EEEE'	'GYHH'	'2233'	'3344'	'EEEE'	'STQD'	'2233'	'3344']	['EEEE'	'GYHH'	'2233'	'3344'	'EEEE'	'YSKH'	'2233'	'3344']	['TT..'	'PNSE'	'NO}]'	'3434'	'TT..'	'YNYK'	'NO}]'
5YVJ_B 0.0060154737111597 4.797627742748656 0.1261904761904759 [[442	446]	[69	79]	[19	24]	[444	448]	[366	372]	[210	213]] [2	4	1	6	0	5] [[47	51]	[200	205]	[323	328]	[592	596]	[776	782]	[957	960]] "[['EEEEE'	'ILAGP'	'/0122'	'01233'	'EEEEE'	'VLHST'	'/0322'	'01433']	['EEETTTTEEEE'	'WADVRNDMISY'	'213KPOO1/22'	'32405442033'	'EEEEEE'	'YFKIYS'	'213/22'	'324033']	['.SEEEE'	'SEGVYR'	'}V2/24'	'343035'	'.SEEEE'	'TESIVR'	'}V2//4'
4K66_E 0.0013774211246052 2.538653837100125 0.4735202492211834 [[164	169]	[165	170]	[164	169]	[242	246]	[15	30]	[103	108]] [2	4	1	6	0	5] [[47	52]	[206	211]	[312	317]	[538	542]	[658	666]	[957	962]] "[['EEEEEE'	'IKKSYN'	'/33223'	'044334'	'EEEEEE'	'VLHSTQ'	'/03223'	'014334']	['EEEEE.'	'KKSYNN'	'33223]'	'443344'	'EEEE..'	'KHTPIN'	'3322Y]'	'443304']	['EEEEEE'	'IKKSYN'	'/33223'	'044334'	'EEEEEE'	'IYQTSN'	'/23223'
6P4J_B 0.0083372169035794 3.404871422947493 0.1356542617046821 [[510	515]	[351	356]	[493	497]	[345	353]	[65	69]	[114	116]] [2	4	1	6	0	5] [[38	43]	[202	207]	[281	285]	[580	588]	[716	720]	[968	970]] [['.SS.EE'	'PTDGIF'	'}UV}/1'	'334302'	'.SSSEE'	'YPDKVF'	'}UVV/1'	'334402']	['EEEEEE'	'KVTTFE'	'3/2213'	'403324'	'EEEEEE'	'KIYSKH'	'3/2233'	'403344']	['TTS.E'	'NEGYI'	'OOU}/'	'44330'	'TTS.E'	'ENGTI'	'OOU}/'
6D8D_C 0.0017423892103711 2.403632170938258 0.4712286158631416 [[157	160]	[157	161]	[156	160]	[12	15]	[190	196]	[98	102]] [2	4	1	6	0	5] [[49	52]	[207	211]	[313	317]	[571	574]	[661	667]	[977	981]] "[['EEEE'	'KSYK'	'3223'	'4334'	'EEEE'	'HSTQ'	'3223'	'4334']	['EEEE.'	'KSYKN'	'3223]'	'43344'	'EEE..'	'HTPIN'	'322Y]'	'43304']	['EEEEE'	'TKSYK'	'23223'	'34334'	'EEEEE'	'YQTSN'	'23223'
6N5A_A 0.0025910014600653 2.553555898926761 0.4509202453987724 [[166	169]	[166	174]	[165	169]	[22	25]	[199	205]	[108	112]] [2	4	1	6	0	5] [[49	52]	[207	215]	[313	317]	[571	574]	[661	667]	[977	981]] "[['EEEE'	'KSYK'	'3223'	'4334'	'EEEE'	'HSTQ'	'3223'	'4334']	['EEEE..SSS'	'KSYKNTKRE'	'3223]}VWV'	'433443454'	'EEE...SSS'	'HTPINLVRD'	'322Y]ZRWV'	'433041054']	['EEEEE'	'TKSYK'	'23223'	'34334'	'EEEEE'	'YQTSN'	'23223'
6E1R_A 0.0088637192045677 3.248297891599018 0.1208530805687198 [[628	632]	[618	633]	[694	701]	[692	699]	[643	648]	[291	297]] [2	4	1	6	0	5] [[49	53]	[201	208]	[311	318]	[592	599]	[719	724]	[958	964]] "[['ETEEE'	'HNYKK'	'3O233'	'44344'	'EEEEE'	'HSTQD'	'32233'	'43344']	['EEEEEEE.SEETEEEE'	'AKITNLTSYKHNYKKT'	'13/2302}U33O2332'	'2403413334443443'	'EEEEEEEE'	'FKIYSKHT'	'13/22332'	'24033443']	['EEEEEEEE'	'YISQIGSA'	'2/23/221'	'30340332'	'EEEEEEEE'	'GIYQTSNF'	'2/232231'
5ESV_H 0.0085843468712868 3.245173268052767 0.1466666666666665 [[45	47]	[134	145]	[194	197]	[180	183]	[182	198]] [2	4	1	6	0] [[48	50]	[199	208]	[284	287]	[596	599]	[720	726]] "[['EEE'	'LHW'	'032'	'143'	'EEE'	'LHS'	'032'	'143']	['TEEEEEEEEEEE'	'GTAALGPLVKDY'	'N2110220/332'	'332213310443'	'TEEEEEEEEE'	'GYFKIYSKHT'	'N213/22332'	'3324033443']	['.EEE'	'YIPN'	'}/23'	'3034'	'.EEE'	'TITD'	'}/23'	'3034']	['EEEE'	'SVVT'	'2//2'	'3003'
5LK0_A 0.0058778429083777 5.198489769649354 0.0923787528868358 [[81	86]	[369	381]	[371	376]	[326	333]	[366	386]	[267	269]] [2	4	1	6	0	5] [[48	53]	[200	208]	[448	453]	[546	553]	[693	724]	[978	980]] [['EEEEEE'	'LKTSFH'	'032213'	'143324'	'EEEEEE'	'LHSTQD'	'032233'	'143344']	['EEEEEEEEEEEEE'	'GAESVTLTRGQNT'	'2132/20242332'	'3243031353443'	'EEEEEEEEE'	'YFKIYSKHT'	'213/22332'	'324033443']	['EEEEEE'	'ESVTLT'	'32/202'	'430313'	'EEEEEE'	'NYNYLY'	'323202'
6OUU_A 0.003626603661615 6.633880617294299 0.0641169853768275 [[61	63]	[518	522]	[493	498]	[383	387]	[518	522]	[174	176]] [2	4	1	6	0	5] [[50	52]	[207	211]	[281	286]	[592	596]	[733	737]	[974	976]] [['EEE'	'GGE'	'223'	'334'	'EEE'	'STQ'	'223'	'334']	['EEEE.'	'DSWVN'	'322/]'	'43304'	'EEE..'	'HTPIN'	'322Y]'	'43304']	['TTS.EE'	'KSGYVT'	'ONU}/2'	'433303'	'TTS.EE'	'ENGTIT'	'OOU}/2'
5XLR_A 0.0094011605984325 3.976047458664125 0.007399577167019 [[299	304]	[188	207]	[281	402]	[500	598]	[636	768]	[844	847]	[939	958]] [2	4	1	6	0	3	5] [[47	52]	[195	214]	[294	415]	[514	612]	[650	786]	[862	865]	[957	976]] "[['EEEEEE'	'IYQTSN'	'/23223'	'034334'	'EEEEEE'	'VLHSTQ'	'/03223'	'014334']	['EEETTEEEEEEEE....SSS'	'KNKDGFLYVYKGYQPIDVVR'	'333ON102/2322]}Y]RRW'	'44443213034334304005'	'EEETTEEEEEEEEEE...SS'	'KNIDGYFKIYSKHTPINLVR'	'33/ON213/223322Y]ZRW'	'44043324033443304105']	['.HHHHHHHHHT.SS...EEEEEEEEEB...EEEEE..S.....TTHHHHS.S....STT.EEEEE.S......TTTS.TT.SEEEESSS.SSS.TT..BEEEEEEEEEE.GGGGGGSSSS..'	'NPLAELKBSVKSFEIDKGIYQTSNFRVVPSGDVVRFPNITNLCPFGEVFNATKFPSVYAWERKKISNCVADYSVLYNSTFFSTFKDYGVSATKLNDLEFSNVYADSFVVKGDDVRQIAPGQT'
5JSA_C 0.0026981035013819 4.102104398821122 0.3611510791366905 [[288	292]	[146	153]	[147	151]	[285	300]	[35	40]	[338	342]] [2	4	1	6	0	5] [[49	53]	[195	204]	[394	398]	[539	557]	[719	724]	[960	964]] "[['EEEEE'	'NTPVQ'	'322/3'	'43304'	'EEEEE'	'HSTQD'	'32233'	'43344']	['EEEEEEEE'	'KNISFNMT'	'33/21312'	'44032423'	'EEETTEEEEE'	'KNIDGYFKIY'	'33/ON213/2'	'4404332403']	['EEEEE'	'NISFN'	'3/213'	'40324'	'EEEEE'	'NVYAD'	'3/213'
3SHM_E 0.0072006393411248 4.463850347794802 0.1099365750528542 [[676	678]	[323	327]	[343	348]	[406	411]	[676	686]	[352	355]	[298	302]] [2	4	1	6	0	3	5] [[50	52]	[202	206]	[434	439]	[561	566]	[715	725]	[862	865]	[960	964]] "[['EEE'	'TGQ'	'223'	'334'	'EEE'	'STQ'	'223'	'334']	['EEEEE'	'EVTTN'	'3/223'	'40334'	'EEEEE'	'KIYSK'	'3/223'	'40334']	['EEEETT'	'VFSDSE'
5ZVC_B 0.0029706599684294 6.378164818116819 0.1235154394299287 [[330	334]	[520	524]	[349	353]	[387	392]	[520	524]	[343	348]] [2	4	1	6	0	5] [[46	50]	[207	211]	[427	431]	[592	597]	[733	737]	[965	970]] [['SEEEE'	'GILYG'	'U/022'	'30133'	'SEEEE'	'SVLHS'	'U/032'	'30143']	['EEEE.'	'DSWVN'	'322/]'	'43304'	'EEE..'	'HTPIN'	'322Y]'	'43304']	['TT.EE'	'KNAKG'	'OO[32'	'44243'	'TT..E'	'DDFTG'	'OO[}2'
2VG7_A 0.005938899183756 5.639549753736048 0.045303867403315 [[349	353]	[338	352]	[103	107]	[455	468]	[453	459]	[523	527]] [2	4	1	6	0	5] [[48	52]	[200	209]	[309	313]	[592	599]	[716	723]	[960	964]] "[['EEEEE'	'LKTGK'	'03223'	'14334'	'EEEEE'	'LHSTQ'	'03223'	'14334']	['EEEEEEETTEEEEEE'	'TYQIYQEPFKNLKTG'	'223/233NM330322'	'334034432441433'	'EEEEEEEEEE'	'YFKIYSKHTP'	'213/223322'	'3240334433']	['.SEEE'	'KKSVT'	']V2/2'	'44303'	'.SEEE'	'EKGIY'	']V2/2'
2R5H_D 0.0082788559279187 3.943450960963764 0.1129411764705885 [[169	171]	[26	36]	[395	402]	[52	61]	[33	37]	[399	401]] [2	4	1	6	0	5] [[50	52]	[198	206]	[364	371]	[576	585]	[714	718]	[977	979]] "[['EEE'	'WGK'	'223'	'334'	'EEE'	'STQ'	'223'	'334']	['TT.EEEEEEEE'	'EYVARTNIYYH'	'ONY1423/223'	'43025340334'	'TTEEEEEEE'	'DGYFKIYSK'	'ON213/223'	'433240334']	['.HHHHHH.'	'NSTILEDW'	']$$!""%%}'	'43301443'	'.HHHHHH.'	'DYSVLYNS'	']$$!""$%}'
4K62_C 0.0018216659398072 3.4404504481316223 0.422556390977443 [[164	169]	[165	170]	[164	169]	[242	246]	[4	10]	[105	111]] [2	4	1	6	0	5] [[47	52]	[206	211]	[312	317]	[538	542]	[661	667]	[977	983]] "[['EEEEEE'	'IKKSYN'	'/33223'	'044334'	'EEEEEE'	'VLHSTQ'	'/03223'	'014334']	['EEEEE.'	'KKSYNN'	'33223]'	'443344'	'EEEE..'	'KHTPIN'	'3322Y]'	'443304']	['EEEEEE'	'IKKSYN'	'/33223'	'044334'	'EEEEEE'	'IYQTSN'	'/23223'
4JF7_D 0.0015587183075468 4.97787218012581 0.3323943661971824 [[510	513]	[509	513]	[524	530]	[538	543]	[295	309]	[66	70]] [2	4	1	6	0	5] [[50	53]	[203	207]	[313	319]	[593	598]	[714	726]	[978	982]] "[['EEEE'	'SSQQ'	'2233'	'3344'	'EEEE'	'STQD'	'2233'	'3344']	['EEEEE'	'ISSQQ'	'/2233'	'03344'	'EEEEE'	'IYSKH'	'/2233'	'03344']	['EEEEEEE'	'GHTTGFR'	'2322214'	'3433325'	'EEEEEEE'	'YQTSNFR'	'2322314'
3SHM_H 0.007213866757427 4.463956058057304 0.1142520612485278 [[676	678]	[323	327]	[343	348]	[406	411]	[676	686]	[352	355]	[298	302]] [2	4	1	6	0	3	5] [[50	52]	[202	206]	[434	439]	[561	566]	[715	725]	[862	865]	[960	964]] "[['EEE'	'TGQ'	'223'	'334'	'EEE'	'STQ'	'223'	'334']	['EEEEE'	'EVTTN'	'3/223'	'40334'	'EEEEE'	'KIYSK'	'3/223'	'40334']	['EEEETT'	'VFSDSE'
5XLR_C 0.009401342534876 3.976035368991139 0.0232558139534881 [[299	304]	[188	207]	[281	402]	[500	598]	[636	768]	[844	847]	[939	958]] [2	4	1	6	0	3	5] [[47	52]	[195	214]	[294	415]	[514	612]	[650	786]	[862	865]	[957	976]] "[['EEEEEE'	'IYQTSN'	'/23223'	'034334'	'EEEEEE'	'VLHSTQ'	'/03223'	'014334']	['EEETTEEEEEEEE....SSS'	'KNKDGFLYVYKGYQPIDVVR'	'333ON102/2322]}Y]RRW'	'44443213034334304005'	'EEETTEEEEEEEEEE...SS'	'KNIDGYFKIYSKHTPINLVR'	'33/ON213/223322Y]ZRW'	'44043324033443304105']	['.HHHHHHHHHT.SS...EEEEEEEEEB...EEEEE..S.....TTHHHHS.S....STT.EEEEE.S......TTTS.TT.SEEEESSS.SSS.TT..BEEEEEEEEEE.GGGGGGSSSS..'	'NPLAELKDSVKSFEIDKGIYQTSNFRVVPSGDVVRFPNITNLEPFGEVFNATKFPSVYAWERKKISNEVADYSVLYNSTFFSTFKFYGVSATKLNDLGFSNVYADSFVVKGDDVRQIAPGQT'
3SHM_M 0.0072199779559378 4.463928715268105 0.1155660377358487 [[676	678]	[323	327]	[343	348]	[406	411]	[676	686]	[352	355]	[298	302]] [2	4	1	6	0	3	5] [[50	52]	[202	206]	[434	439]	[561	566]	[715	725]	[862	865]	[960	964]] "[['EEE'	'TGQ'	'223'	'334'	'EEE'	'STQ'	'223'	'334']	['EEEEE'	'EVTTN'	'3/223'	'40334'	'EEEEE'	'KIYSK'	'3/223'	'40334']	['EEEETT'	'VFSDSE'
6VRW_D 0.003832335554978 5.1561550940355705 0.2269779507133593 [[374	378]	[444	447]	[443	448]	[35	40]	[35	40]	[106	108]] [2	4	1	6	0	5] [[49	53]	[205	208]	[312	317]	[594	599]	[719	724]	[978	980]] [['EEEEE'	'HSFND'	'32133'	'43244'	'EEEEE'	'HSTQD'	'32233'	'43344']	['EEEE'	'TDKS'	'2332'	'3443'	'EEEE'	'SKHT'	'2332'	'3443']	['EEEEEE'	'ITDKSN'	'/23323'	'034434'	'EEEEEE'	'IYQTSN'	'/23223'
5Y9F_G 0.0058291600413351 3.996371037052513 0.2563081009296146 [[168	171]	[192	196]	[396	403]	[27	36]	[32	38]	[400	402]] [2	4	1	6	0	5] [[49	52]	[207	211]	[364	371]	[545	554]	[711	719]	[977	979]] "[['EEEE'	'HWTK'	'3223'	'4334'	'EEEE'	'HSTQ'	'3223'	'4334']	['EEE..'	'NTPIE'	'322Y]'	'43304'	'EEE..'	'HTPIN'	'322Y]'	'43304']	['.HHHHHH.'	'NTTILEDW'	']$$!""%%}'	'43301443'	'.HHHHHH.'	'DYSVLYNS'	']$$!""$%}'
4YY7_C 0.0057076009819101 2.721868575827573 0.3533619456366235 [[163	167]	[163	167]	[59	62]	[230	235]	[3	7]	[61	63]] [2	4	1	6	0	5] [[49	53]	[202	206]	[365	368]	[547	552]	[720	724]	[980	982]] "[['EEEEE'	'KGTYN'	'32223'	'43334'	'EEEEE'	'HSTQD'	'32233'	'43344']	['EEEEE'	'KGTYN'	'32223'	'43334'	'EEEEE'	'KIYSK'	'3/223'	'40334']	['HHHH'	'GWIL'	'$$!""'	'3301'	'HHHH'	'YSVL'	'$$!""'
6CF5_A 0.0010207424269258 1.7322503955943789 0.5184590690208664 [[178	184]	[137	146]	[137	140]	[242	246]	[13	17]	[108	114]] [2	4	1	6	0	5] [[47	53]	[200	209]	[396	399]	[538	542]	[712	716]	[977	983]] "[['EEEEEEE'	'VLWGIHH'	'/022/33'	'0133044'	'EEEEEEE'	'VLHSTQD'	'/032233'	'0143344']	['EEEEETTEEE'	'SADPYQGKSS'	'21322ON322'	'3243343433'	'EEEEEEEEEE'	'YFKIYSKHTP'	'213/223322'	'3240334433']	['EEEE'	'SADP'	'2132'	'3243'	'EEEE'	'YADS'	'2132'
5IBL_F 0.0015079184100931 2.296459309461229 0.4992076069730589 [[178	184]	[166	170]	[242	246]	[20	24]	[166	170]	[191	195]] [2	4	1	6	0	5] [[47	53]	[207	211]	[394	398]	[528	532]	[733	737]	[978	982]] "[['EEEEEEE'	'VLWGIHH'	'/022/33'	'0133044'	'EEEEEEE'	'VLHSTQD'	'/032233'	'0143344']	['EEEE.'	'KSYIN'	'322/]'	'43304'	'EEE..'	'HTPIN'	'322Y]'	'43304']	['EEEEE'	'KITFE'	'3/213'	'40324'	'EEEEE'	'NVYAD'	'3/213'
3J26_L 0.0028198264450799 6.551520343639218 0.1261904761904759 [[465	469]	[70	76]	[465	469]	[200	205]	[458	471]	[343	345]] [2	4	1	6	0	5] [[47	51]	[202	208]	[312	316]	[549	554]	[716	726]	[978	980]] [['EEEEE'	'VYDGT'	'/2322'	'03433'	'EEEEE'	'VLHST'	'/0322'	'01433']	['EEEEEEE'	'QVPYDIT'	'3/223/2'	'4033403'	'EEEEEEE'	'KIYSKHT'	'3/22332'	'4033443']	['EEEEE'	'VYDGT'	'/2322'	'03433'	'EEEEE'	'IYQTS'	'/2322'
4MHI_E 0.0030912508493371 3.6343969321264 0.3810218978102182 [[274	277]	[274	279]	[100	104]	[242	246]	[13	17]	[108	114]] [2	4	1	6	0	5] [[50	53]	[204	209]	[436	440]	[538	542]	[712	716]	[977	983]] "[['EEEE'	'YGNN'	'2233'	'3344'	'EEEE'	'STQD'	'2233'	'3344']	['EEEEEE'	'YGNNNT'	'223332'	'334443'	'EEEEEE'	'YSKHTP'	'223322'	'334433']	['EEETT'	'GDFND'	'231OO'	'34244'	'EE.TT'	'WNSNN'	'23}OO'
2R5I_K 0.0057816003330423 4.337874969949325 0.2238033635187584 [[363	367]	[362	365]	[221	226]	[27	36]	[32	38]	[468	472]] [2	4	1	6	0	5] [[49	53]	[206	209]	[415	420]	[545	554]	[711	719]	[960	964]] "[['EEEEE'	'QYSRH'	'32243'	'43354'	'EEEEE'	'HSTQD'	'32233'	'43344']	['EEEE'	'KQYS'	'3322'	'4433'	'EEEE'	'KHTP'	'3322'	'4433']	['.TTTTT'	'PLDICQ'	'}LOKMO'	'314024'	'.STTTT'	'TGKIAD'	'}UOKMO'
2FK0_E 0.0041817230945048 3.678023790658664 0.34375 [[274	277]	[274	279]	[258	261]	[242	246]	[13	17]	[108	112]] [2	4	1	6	0	5] [[50	53]	[204	209]	[431	434]	[538	542]	[712	716]	[977	981]] "[['EEEE'	'YGNN'	'2233'	'3344'	'EEEE'	'STQD'	'2233'	'3344']	['EEEEEE'	'YGNNNT'	'223332'	'334443'	'EEEEEE'	'YSKHTP'	'223322'	'334433']	['EEEE'	'YKIV'	'23//'	'3400'	'EEEE'	'GDVI'	'23//'
2R5I_D 0.0041201138333386 4.338784570892274 0.303030303030303 [[363	367]	[362	365]	[221	226]	[27	36]	[32	38]	[468	472]] [2	4	1	6	0	5] [[49	53]	[206	209]	[415	420]	[545	554]	[711	719]	[960	964]] "[['EEEEE'	'QYSRH'	'32243'	'43354'	'EEEEE'	'HSTQD'	'32233'	'43344']	['EEEE'	'KQYS'	'3322'	'4433'	'EEEE'	'KHTP'	'3322'	'4433']	['.TTTTT'	'PLDICQ'	'}LOKMO'	'314024'	'.STTTT'	'TGKIAD'	'}UOKMO'
6V8X_I 0.0050376296008707 4.721564820344478 0.2269779507133593 [[289	293]	[448	451]	[33	40]	[286	301]	[445	455]	[425	427]] [2	4	1	6	0	5] [[49	53]	[202	205]	[309	316]	[539	557]	[719	728]	[969	971]] [['EEEEE'	'NTPVQ'	'322/3'	'43304'	'EEEEE'	'HSTQD'	'32233'	'43344']	['EEEE'	'NITG'	'3/22'	'4033'	'EEEE'	'KIYS'	'3/22'	'4033']	['..EEEEEE'	'NLWVTVYY'	']Z2/2/22'	'41303033'	'.SEEEEEE'	'EKGIYQTS'	']V2/2322'
5Y9F_D 0.0053500394726289 4.001741585769053 0.281842818428184 [[168	171]	[192	196]	[396	402]	[27	36]	[32	38]	[400	402]] [2	4	1	6	0	5] [[49	52]	[207	211]	[364	370]	[545	554]	[711	719]	[977	979]] "[['EEEE'	'HWTK'	'3223'	'4334'	'EEEE'	'HSTQ'	'3223'	'4334']	['EEE..'	'NTPIE'	'322Y]'	'43304'	'EEE..'	'HTPIN'	'322Y]'	'43304']	['.HHHHHH'	'NTTILED'	']$$!""%%'	'4330144'	'.HHHHHH'	'DYSVLYN'	']$$!""$%'
3J26_F 0.0027776513368191 6.5170691927345175 0.1342925659472418 [[465	469]	[70	76]	[465	469]	[200	209]	[69	75]	[487	489]] [2	4	1	6	0	5] [[47	51]	[202	208]	[312	316]	[549	560]	[720	726]	[978	980]] [['EEEEE'	'VYDGT'	'/2322'	'03433'	'EEEEE'	'VLHST'	'/0322'	'01433']	['EEEEEEE'	'QVPYDIT'	'3/223/2'	'4033403'	'EEEEEEE'	'KIYSKHT'	'3/22332'	'4033443']	['EEEEE'	'VYDGT'	'/2322'	'03433'	'EEEEE'	'IYQTS'	'/2322'
3SHM_A 0.0072076562210577 4.463954733579545 0.1235154394299287 [[676	678]	[323	327]	[343	348]	[406	411]	[676	686]	[352	355]	[298	302]] [2	4	1	6	0	3	5] [[50	52]	[202	206]	[434	439]	[561	566]	[715	725]	[862	865]	[960	964]] "[['EEE'	'TGQ'	'223'	'334'	'EEE'	'STQ'	'223'	'334']	['EEEEE'	'EVTTN'	'3/223'	'40334'	'EEEEE'	'KIYSK'	'3/223'	'40334']	['EEEETT'	'VFSDSE'
4WSU_A 0.0020729136607748 2.7080104023765093 0.4712286158631416 [[163	167]	[163	167]	[59	62]	[230	235]	[3	7]	[61	63]] [2	4	1	6	0	5] [[49	53]	[202	206]	[365	368]	[547	552]	[712	716]	[980	982]] "[['EEEEE'	'KGTYN'	'32223'	'43334'	'EEEEE'	'HSTQD'	'32233'	'43344']	['EEEEE'	'KGTYN'	'32223'	'43334'	'EEEEE'	'KIYSK'	'3/223'	'40334']	['HHHH'	'GWIL'	'$$!""'	'3301'	'HHHH'	'YSVL'	'$$!""'
4YY1_C 0.0053381618705765 2.667072868299791 0.3730043541364289 [[163	167]	[163	167]	[256	259]	[230	235]	[3	7]	[98	100]] [2	4	1	6	0	5] [[49	53]	[202	206]	[286	289]	[547	552]	[720	724]	[977	979]] "[['EEEEE'	'KGTYN'	'32223'	'43334'	'EEEEE'	'HSTQD'	'32233'	'43344']	['EEEEE'	'KGTYN'	'32223'	'43334'	'EEEEE'	'KIYSK'	'3/223'	'40334']	['EEEE'	'YKFV'	'231/'	'3420'	'EEEE'	'TDAV'	'231/'
1OHF_C 0.0035601475816147 6.765382289415246 0.0799086757990861 [[519	524]	[259	264]	[519	524]	[150	158]	[382	387]	[548	551]] [2	4	1	6	0	5] [[47	52]	[201	206]	[312	317]	[593	601]	[718	723]	[978	981]] "[['EEEEEE'	'VTKTYQ'	'/23223'	'034334'	'EEEEEE'	'VLHSTQ'	'/03223'	'014334']	['EEEEEE'	'FWIGGH'	'12/223'	'230334'	'EEEEEE'	'FKIYSK'	'13/223'	'240334']	['EEEEEE'	'VTKTYQ'	'/23223'	'034334'	'EEEEEE'	'IYQTSN'	'/23223'
5LJZ_A 0.0069479077096706 5.098811539274188 0.0617283950617284 [[81	86]	[369	381]	[371	376]	[326	333]	[366	386]	[267	269]] [2	4	1	6	0	5] [[48	53]	[200	208]	[448	453]	[546	553]	[693	724]	[978	980]] [['EEEEEE'	'LKTSFH'	'032213'	'143324'	'EEEEEE'	'LHSTQD'	'032233'	'143344']	['EEEEEEEEEEEEE'	'GAESVTLTRGQNT'	'2132/20242332'	'3243031353443'	'EEEEEEEEE'	'YFKIYSKHT'	'213/22332'	'324033443']	['EEEEEE'	'ESVTLT'	'32/202'	'430313'	'EEEEEE'	'NYNYLY'	'323202'
4K62_G 0.0022915183143233 3.523354424698397 0.4182908545727137 [[164	169]	[165	170]	[277	282]	[242	246]	[4	10]	[105	111]] [2	4	1	6	0	5] [[47	52]	[206	211]	[448	453]	[538	542]	[661	667]	[977	983]] "[['EEEEEE'	'IKKSYN'	'/33223'	'044334'	'EEEEEE'	'VLHSTQ'	'/03223'	'014334']	['EEEEE.'	'KKSYNN'	'33223]'	'443344'	'EEEE..'	'KHTPIN'	'3322Y]'	'443304']	['EEEESE'	'NTNTKW'	'3232V2'	'434343'	'EEEEEE'	'NYNYLY'	'323202'
6Z9M_A 0.0039865280566068 6.888398457118251 0.0464601769911505 [[655	658]	[649	673]	[352	356]	[265	269]	[518	537]	[511	513]] [2	4	1	6	0	5] [[50	53]	[200	212]	[434	438]	[547	551]	[764	778]	[978	980]] "[['EEEE'	'YSHQ'	'2233'	'3344'	'EEEE'	'STQD'	'2233'	'3344']	['EEETTEEEEEEEGGGSTT.SS....'	'YFEEYAYSHQLSRADITTVSTFIDL'	'213ON1223302;8:RNNYUU[Y]Z'	'3244323344135240330332041'	'EEEEEEEEEE...'	'YFKIYSKHTPINL'	'213/223322Y]Z'	'3240334433041']	['EEEE.'	'VAWDW'	'/123}'	'02343'	'EEEE.'	'IAWNS'	'/123}'
6XRT_G 0.0058675026379693 4.984854392386497 0.1635916359163594 [[225	228]	[448	451]	[33	40]	[446	464]	[35	40]	[340	344]] [2	4	1	6	0	5] [[47	50]	[202	205]	[309	316]	[595	605]	[719	724]	[960	964]] "[['EEEE'	'ILKG'	'/032'	'0143'	'EEEE'	'VLHS'	'/032'	'0143']	['EEEE'	'NITG'	'3/22'	'4033'	'EEEE'	'KIYS'	'3/22'	'4033']	['..EEEEEE'	'NLWVTVYY'	']Z2/2/22'	'41303033'	'.SEEEEEE'	'EKGIYQTS'	']V2/2322'
2R5H_E 0.0071008296288016 4.071251406615668 0.1914357682619649 [[168	171]	[357	370]	[397	402]	[52	61]	[33	37]	[399	401]] [2	4	1	6	0	5] [[49	52]	[198	208]	[366	371]	[576	585]	[714	718]	[977	979]] "[['EEEE'	'HWGK'	'3223'	'4334'	'EEEE'	'HSTQ'	'3223'	'4334']	['TTSEEEEEEEEEEE'	'NTNFKEYLRHGEEY'	'ONV13320432332'	'43424431543443'	'TTEEEEEEEEE'	'DGYFKIYSKHT'	'ON213/22332'	'43324033443']	['HHHHH.'	'TILEDW'	'$!""%%}'	'301443'	'HHHHH.'	'SVLYNS'	'$!""$%}'
6SK6_C 0.0038688516989957 5.958132856376514 0.1693448702101361 [[162	164]	[150	154]	[205	211]	[12	18]	[201	206]	[43	46]] [2	4	1	6	0	5] [[47	49]	[202	206]	[395	401]	[558	564]	[660	665]	[977	980]] "[['EEE'	'VLN'	'/03'	'014'	'EEE'	'VLH'	'/03'	'014']	['EEEEE'	'HVVWD'	'3//23'	'40034'	'EEEEE'	'KIYSK'	'3/223'	'40334']	['EEEEEEE'	'VYMLGFI'	'/21021/'	'0321320'	'EEEEEEE'	'VYADSFV'	'/21321/'
5T08_A 0.002679141698468 2.590104475507575 0.4666666666666663 [[165	169]	[165	169]	[272	275]	[232	237]	[5	9]	[63	65]] [2	4	1	6	0	5] [[49	53]	[202	206]	[423	426]	[547	552]	[712	716]	[980	982]] "[['EEEEE'	'KGTYN'	'32223'	'43334'	'EEEEE'	'HSTQD'	'32233'	'43344']	['EEEEE'	'KGTYN'	'32223'	'43334'	'EEEEE'	'KIYSK'	'3/223'	'40334']	['....'	'SDLP'	'}]Z}'	'3413'	'....'	'YKLP'	'}]Z}'
2R5I_G 0.0065362750934804 4.322519631794574 0.1974683544303792 [[363	367]	[362	365]	[165	170]	[27	36]	[32	38]	[468	472]] [2	4	1	6	0	5] [[49	53]	[206	209]	[395	400]	[545	554]	[711	719]	[960	964]] "[['EEEEE'	'QYSRH'	'32243'	'43354'	'EEEEE'	'HSTQD'	'32233'	'43344']	['EEEE'	'KQYS'	'3322'	'4433'	'EEEE'	'KHTP'	'3322'	'4433']	['EEEEEE'	'IGEHWA'	'/23321'	'034432'	'EEEEEE'	'VYADSF'	'/21321'
4CQY_E 0.0011870718385068 3.5961371747564144 0.4464831804281339 [[270	273]	[270	275]	[253	256]	[237	241]	[3	7]	[101	107]] [2	4	1	6	0	5] [[50	53]	[204	209]	[431	434]	[538	542]	[712	716]	[977	983]] "[['EEEE'	'YGNN'	'2233'	'3344'	'EEEE'	'STQD'	'2233'	'3344']	['EEEEEE'	'YGNNNT'	'223332'	'334443'	'EEEEEE'	'YSKHTP'	'223322'	'334433']	['EEEE'	'YKIV'	'23//'	'3400'	'EEEE'	'GDVI'	'23//'
5GKA_A 0.0053574765912756 4.169061158394216 0.2766531713900135 [[112	114]	[145	148]	[146	148]	[11	17]	[143	149]	[183	186]] [2	4	1	6	0	5] [[39	41]	[201	204]	[394	396]	[529	536]	[730	736]	[968	971]] [['SSS'	'PND'	'UVV'	'344'	'SSS'	'PDK'	'UVV'	'344']	['EEEE'	'AEVP'	'13/2'	'2403'	'EEEE'	'FKIY'	'13/2'	'2403']	['EEE'	'EVP'	'3/2'	'403'	'EEE'	'NVY'	'3/2'
4K65_G 0.0021897323718691 3.5012796913185023 0.4268476621417794 [[164	169]	[165	170]	[277	282]	[242	246]	[4	10]	[103	108]] [2	4	1	6	0	5] [[47	52]	[206	211]	[448	453]	[538	542]	[661	667]	[957	962]] "[['EEEEEE'	'IKKSYN'	'/33223'	'044334'	'EEEEEE'	'VLHSTQ'	'/03223'	'014334']	['EEEEE.'	'KKSYNN'	'33223]'	'443344'	'EEEE..'	'KHTPIN'	'3322Y]'	'443304']	['EEEESE'	'NTNTKW'	'3232V2'	'434343'	'EEEEEE'	'NYNYLY'	'323202'
4RPB_B 0.0031224258750658 6.468447888645187 0.1370192307692304 [[352	356]	[520	524]	[289	293]	[391	395]	[520	524]	[462	465]] [2	4	1	6	0	5] [[49	53]	[207	211]	[394	398]	[592	596]	[733	737]	[957	960]] "[['EEEEE'	'NRGHD'	'34233'	'45344'	'EEEEE'	'HSTQD'	'32233'	'43344']	['EEEE.'	'DSWVN'	'322/]'	'43304'	'EEE..'	'HTPIN'	'322Y]'	'43304']	['EEEEE'	'EVTAH'	'3/213'	'40324'	'EEEEE'	'NVYAD'	'3/213'
6IW4_A 0.0029542234277601 5.319862952635757 0.271505376344086 [[307	312]	[308	311]	[42	47]	[196	203]	[307	313]	[254	256]] [2	4	1	6	0	5] [[47	52]	[206	209]	[394	399]	[541	548]	[670	676]	[959	961]] "[['EEEEEE'	'VKNPTD'	'/33223'	'044334'	'EEEEEE'	'VLHSTQ'	'/03223'	'014334']	['EEEE'	'KNPT'	'3322'	'4433'	'EEEE'	'KHTP'	'3322'	'4433']	['EEEEEE'	'DISLET'	'3/2032'	'403143'	'EEEEEE'	'NVYADS'	'3/2132'
4WZT_A 0.0041967704063975 6.919889662226386 0.0407040704070404 [[298	302]	[518	522]	[517	521]	[383	389]	[346	352]] [2	4	1	6	0] [[49	53]	[207	211]	[397	401]	[592	598]	[715	721]] [['EEEEE'	'NYTMN'	'32213'	'43324'	'EEEEE'	'HSTQD'	'32233'	'43344']	['EEEE.'	'DSWVN'	'322/]'	'43304'	'EEE..'	'HTPIN'	'322Y]'	'43304']	['EEEEE'	'FDSWV'	'1322/'	'24330'	'EEEEE'	'ADSFV'	'1321/'	'24320']	['EEEEEEE'	'FTPVGVI'	'122/2//'	'2330300'
3SHM_P 0.0072247731361868 4.463894827965033 0.1466666666666665 [[676	678]	[323	327]	[343	348]	[406	411]	[676	686]	[352	355]	[298	302]] [2	4	1	6	0	3	5] [[50	52]	[202	206]	[434	439]	[561	566]	[715	725]	[862	865]	[960	964]] "[['EEE'	'TGQ'	'223'	'334'	'EEE'	'STQ'	'223'	'334']	['EEEEE'	'EVTTN'	'3/223'	'40334'	'EEEEE'	'KIYSK'	'3/223'	'40334']	['EEEETT'	'VFSDSE'
3SHM_D 0.0072256042872568 4.463902144610712 0.1466666666666665 [[676	678]	[323	327]	[343	348]	[406	411]	[676	686]	[352	355]	[298	302]] [2	4	1	6	0	3	5] [[50	52]	[202	206]	[434	439]	[561	566]	[715	725]	[862	865]	[960	964]] "[['EEE'	'TGQ'	'223'	'334'	'EEE'	'STQ'	'223'	'334']	['EEEEE'	'EVTTN'	'3/223'	'40334'	'EEEEE'	'KIYSK'	'3/223'	'40334']	['EEEETT'	'VFSDSE'
6IW4_B 0.0040056450523465 5.331847929531789 0.2285714285714286 [[307	312]	[308	311]	[42	47]	[196	203]	[307	313]	[254	256]] [2	4	1	6	0	5] [[47	52]	[206	209]	[394	399]	[541	548]	[670	676]	[959	961]] "[['EEEEEE'	'VKNPTD'	'/33223'	'044334'	'EEEEEE'	'VLHSTQ'	'/03223'	'014334']	['EEEE'	'KNPT'	'3322'	'4433'	'EEEE'	'KHTP'	'3322'	'4433']	['EEEEEE'	'DISLET'	'3/2032'	'403143'	'EEEEEE'	'NVYADS'	'3/2132'
4YY1_A 0.0053380675002624 2.6671654703736745 0.3850658857979498 [[163	167]	[163	167]	[256	259]	[230	235]	[3	7]	[98	100]] [2	4	1	6	0	5] [[49	53]	[202	206]	[286	289]	[547	552]	[712	716]	[977	979]] "[['EEEEE'	'KGTYN'	'32223'	'43334'	'EEEEE'	'HSTQD'	'32233'	'43344']	['EEEEE'	'KGTYN'	'32223'	'43334'	'EEEEE'	'KIYSK'	'3/223'	'40334']	['EEEE'	'YKFV'	'231/'	'3420'	'EEEE'	'TDAV'	'231/'
6DTX_A 0.0077073293477649 4.190201934187327 0.1550671550671543 [[349	353]	[327	352]	[103	107]	[455	468]	[474	478]	[523	527]] [2	4	1	6	0	5] [[48	52]	[201	209]	[309	313]	[592	599]	[775	779]	[960	964]] "[['EEEEE'	'LKTGK'	'03223'	'14334'	'EEEEE'	'LHSTQ'	'03223'	'14334']	['EEEEE.SSSEEEEEEESSSS.EEEEE'	'AEIQKQGQGQWTYQIYQEPFKNLKTG'	'13/33]UVU32223/2VVUT]30322'	'24044434343334034432441433'	'EEEEEEEEE'	'FKIYSKHTP'	'13/223322'	'240334433']	['.SEEE'	'KKSVT'	']V2/2'	'44303'	'.SEEE'	'EKGIY'	']V2/2'
4BH1_E 0.0018895725175153 3.7834180824745673 0.4246987951807228 [[271	274]	[271	276]	[254	257]	[1	7]	[11	25]	[101	107]] [2	4	1	6	0	5] [[50	53]	[204	209]	[431	434]	[606	612]	[658	665]	[977	983]] "[['EEEE'	'YGNN'	'2233'	'3344'	'EEEE'	'STQD'	'2233'	'3344']	['EEEEEE'	'YGNNNT'	'223332'	'334443'	'EEEEEE'	'YSKHTP'	'223322'	'334433']	['EEEE'	'YKIV'	'23//'	'3400'	'EEEE'	'GDVI'	'23//'
4CQX_C 0.0018226527743095 3.6138841864520703 0.4355083459787554 [[270	273]	[270	275]	[253	256]	[237	241]	[3	7]	[101	107]] [2	4	1	6	0	5] [[50	53]	[204	209]	[431	434]	[538	542]	[720	724]	[977	983]] "[['EEEE'	'YGNH'	'2233'	'3344'	'EEEE'	'STQD'	'2233'	'3344']	['EEEEEE'	'YGNHNT'	'223332'	'334443'	'EEEEEE'	'YSKHTP'	'223322'	'334433']	['EEEE'	'YKIV'	'23//'	'3400'	'EEEE'	'GDVI'	'23//'
5Y9F_H 0.0054824151464621 3.989457217934308 0.2941176470588236 [[168	171]	[192	196]	[396	403]	[27	36]	[32	38]	[400	402]] [2	4	1	6	0	5] [[49	52]	[207	211]	[364	371]	[545	554]	[711	719]	[977	979]] "[['EEEE'	'HWTK'	'3223'	'4334'	'EEEE'	'HSTQ'	'3223'	'4334']	['EEE..'	'NTPIE'	'322Y]'	'43304'	'EEE..'	'HTPIN'	'322Y]'	'43304']	['.HHHHHH.'	'NTTILEDW'	']$$!""%%}'	'43301443'	'.HHHHHH.'	'DYSVLYNS'	']$$!""$%}'
3TGS_A 0.00098037024015 8.236960959388671 0.0823798627002285 [[416	418]	[444	451]	[441	449]	[404	407]	[100	114]	[342	345]] [2	4	1	6	0	5] [[48	50]	[200	209]	[393	401]	[528	531]	[771	780]	[977	980]] "[['EEE'	'LQG'	'032'	'143'	'EEE'	'LHS'	'032'	'143']	['EEEEEEEE'	'TFNSNITG'	'21323/22'	'32434033'	'EEEEEEEEEE'	'YFKIYSKHTP'	'213/223322'	'3240334433']	['S.EEEEEEE'	'GEITFNSNI'	'U]/21323/'	'340324340'	'SEEEEEEEE'	'TNVYADSFV'	'U3/21321/'
4CQV_C 0.0022031482032488 3.6262071227801447 0.4268476621417794 [[270	273]	[270	275]	[253	256]	[237	241]	[3	7]	[101	107]] [2	4	1	6	0	5] [[50	53]	[204	209]	[431	434]	[538	542]	[720	724]	[977	983]] "[['EEEE'	'YGNH'	'2233'	'3344'	'EEEE'	'STQD'	'2233'	'3344']	['EEEEEE'	'YGNHNT'	'223332'	'334443'	'EEEEEE'	'YSKHTP'	'223322'	'334433']	['EEEE'	'YKIV'	'23//'	'3400'	'EEEE'	'GDVI'	'23//'
4BGZ_C 0.0020918684967403 3.655355880977118 0.4290030211480358 [[271	274]	[271	276]	[254	257]	[238	242]	[3	7]	[101	107]] [2	4	1	6	0	5] [[50	53]	[204	209]	[431	434]	[538	542]	[720	724]	[977	983]] "[['EEEE'	'YGNH'	'2233'	'3344'	'EEEE'	'STQD'	'2233'	'3344']	['EEEEEE'	'YGNHNT'	'223332'	'334443'	'EEEEEE'	'YSKHTP'	'223322'	'334433']	['EEEE'	'YKIV'	'23//'	'3400'	'EEEE'	'GDVI'	'23//'
5YKC_B 0.0026234568448093 6.703506726108227 0.1650246305418716 [[274	277]	[7	11]	[242	246]	[232	235]	[406	417]	[412	419]] [2	4	1	6	0	5] [[50	53]	[202	206]	[395	399]	[592	595]	[772	782]	[957	964]] "[['EEEE'	'YSNE'	'2233'	'3344'	'EEEE'	'STQD'	'2233'	'3344']	['EEEEE'	'DIGYH'	'3/223'	'40334'	'EEEEE'	'KIYSK'	'3/223'	'40334']	['EEEEE'	'ITFES'	'/2132'	'03243'	'EEEEE'	'VYADS'	'/2132'
6VRW_G 0.0038335320950954 5.156172349511399 0.2613333333333332 [[374	378]	[444	447]	[443	448]	[35	40]	[35	40]	[106	108]] [2	4	1	6	0	5] [[49	53]	[205	208]	[312	317]	[594	599]	[719	724]	[978	980]] [['EEEEE'	'HSFNH'	'32133'	'43244'	'EEEEE'	'HSTQD'	'32233'	'43344']	['EEEE'	'THKS'	'2332'	'3443'	'EEEE'	'SKHT'	'2332'	'3443']	['EEEEEE'	'ITHKSN'	'/23323'	'034434'	'EEEEEE'	'IYQTSN'	'/23223'
5W1O_D 0.0082907436381634 4.060365849859329 0.1480582524271838 [[168	171]	[32	38]	[395	401]	[331	334]	[33	38]	[399	401]] [2	4	1	6	0	5] [[49	52]	[202	208]	[364	370]	[595	598]	[714	719]	[977	979]] "[['EEEE'	'HWGK'	'3223'	'4334'	'EEEE'	'HSTQ'	'3223'	'4334']	['EEEEEEE'	'NIYYHAG'	'3/22312'	'4033423'	'EEEEEEE'	'KIYSKHT'	'3/22332'	'4033443']	['.HHHHHH'	'NSTILED'	']$$!""%%'	'4330144'	'.HHHHHH'	'DYSVLYN'	']$$!""$%'
2R5I_I 0.0054552439945798 4.337675126054504 0.2732166890982499 [[363	367]	[362	365]	[165	170]	[27	36]	[32	38]	[468	472]] [2	4	1	6	0	5] [[49	53]	[206	209]	[395	400]	[545	554]	[711	719]	[960	964]] "[['EEEEE'	'QYSRH'	'32243'	'43354'	'EEEEE'	'HSTQD'	'32233'	'43344']	['EEEE'	'KQYS'	'3322'	'4433'	'EEEE'	'KHTP'	'3322'	'4433']	['EEEEEE'	'IGEHWA'	'/23321'	'034432'	'EEEEEE'	'VYADSF'	'/21321'
5XLR_B 0.0101803135992181 3.976088105133451 0.009513742071882 [[299	304]	[188	207]	[281	402]	[500	598]	[636	768]	[844	847]	[939	958]] [2	4	1	6	0	3	5] [[47	52]	[195	214]	[294	415]	[514	612]	[650	786]	[862	865]	[957	976]] "[['EEEEEE'	'IYQTSN'	'/23223'	'034334'	'EEEEEE'	'VLHSTQ'	'/03223'	'014334']	['EEETTEEEEEEEE....SSS'	'KNKDGFLYVYKGYQPIDVVR'	'333ON102/2322]}Y]RRW'	'44443213034334304005'	'EEETTEEEEEEEEEE...SS'	'KNIDGYFKIYSKHTPINLVR'	'33/ON213/223322Y]ZRW'	'44043324033443304105']	['.HHHHHHHHHT.SS...EEEEEEEEEB...EEEEE..S.....TTHHHHS.S....STT.EEEEE.S......TTTS.TT.SEEEESSS.SSS.TT..BEEEEEEEEEE.GGGGGGSSSS..'	'NPLAELKPSVKSFEIDKGIYQTSNFRVVPSGDVVRFPNITNLQPFGEVFNATKFPSVYAWERKKISNQVADYSVLYNSTFFSTFKRYGVSATKLNDLSFSNVYADSFVVKGDDVRQIAPGQT'
5TE6_G 0.0003234108865617 7.934118480952268 0.1342925659472418 [[328	332]	[120	123]	[411	419]	[375	380]	[413	420]	[339	342]] [2	4	1	6	0	5] [[49	53]	[227	230]	[309	317]	[540	545]	[719	726]	[978	981]] "[['EEEEE'	'KAYEE'	'31233'	'42344'	'EEEEE'	'HSTQD'	'32233'	'43344']	['EEEE'	'VKLT'	'/302'	'0413'	'EEEE'	'VDLP'	'/302'	'0413']	['.SEEEEEEE'	'NGTITLPGK'	']U2/20223'	'433031334'	'.SEEEEEEE'	'EKGIYQTSN'	']V2/23223'
5BR3_C 0.0065914654020752 2.583188216652198 0.3514285714285714 [[163	167]	[163	167]	[59	62]	[230	235]	[3	7]	[61	63]] [2	4	1	6	0	5] [[49	53]	[202	206]	[365	368]	[547	552]	[720	724]	[980	982]] "[['EEEEE'	'KGTYN'	'32223'	'43334'	'EEEEE'	'HSTQD'	'32233'	'43344']	['EEEEE'	'KGTYN'	'32223'	'43334'	'EEEEE'	'KIYSK'	'3/223'	'40334']	['HHHH'	'GWIL'	'$$!""'	'3301'	'HHHH'	'YSVL'	'$$!""'
5F4U_B 0.0011170498284932 8.153300003238757 0.0961761297798378 [[225	239]	[444	451]	[441	449]	[295	300]	[100	114]	[342	345]] [2	4	1	6	0	5] [[47	52]	[200	209]	[393	401]	[551	556]	[771	780]	[977	980]] "[['EEEE..TT..SEEEE'	'ILKKNNKTFNGTGPK'	'/033]]ON[]U2223'	'014444432433334'	'EEEEEE'	'VLHSTQ'	'/03223'	'014334']	['EEEEEEEE'	'TMNSNITG'	'21323/22'	'32434033'	'EEEEEEEEEE'	'YFKIYSKHTP'	'213/223322'	'3240334433']	['S.EEEEEEE'	'GEITMNSNI'	'U]/21323/'	'340324340'	'SEEEEEEEE'	'TNVYADSFV'	'U3/21321/'
4RPB_C 0.0039615750709091 6.472134961965972 0.116883116883117 [[352	356]	[520	524]	[289	293]	[391	395]	[520	524]	[462	465]] [2	4	1	6	0	5] [[49	53]	[207	211]	[394	398]	[592	596]	[733	737]	[957	960]] "[['EEEEE'	'NRGHD'	'34233'	'45344'	'EEEEE'	'HSTQD'	'32233'	'43344']	['EEEE.'	'DSWVN'	'322/]'	'43304'	'EEE..'	'HTPIN'	'322Y]'	'43304']	['EEEEE'	'EVTAH'	'3/213'	'40324'	'EEEEE'	'NVYAD'	'3/213'
5W1X_E 0.0083353943331443 4.343572377631838 0.111633372502937 [[363	367]	[362	365]	[165	170]	[27	36]	[32	38]	[468	472]] [2	4	1	6	0	5] [[49	53]	[206	209]	[395	400]	[545	554]	[711	719]	[960	964]] "[['EEEEE'	'QYSRH'	'32243'	'43354'	'EEEEE'	'HSTQD'	'32233'	'43344']	['EEEE'	'KQYS'	'3322'	'4433'	'EEEE'	'KHTP'	'3322'	'4433']	['EEEEEE'	'IGEHWA'	'/23321'	'034432'	'EEEEEE'	'VYADSF'	'/21321'
4WSV_A 0.0039436898517828 2.6286597026187817 0.4442748091603052 [[163	167]	[163	167]	[59	62]	[230	235]	[3	7]	[189	193]] [2	4	1	6	0	5] [[49	53]	[202	206]	[365	368]	[547	552]	[712	716]	[978	982]] "[['EEEEE'	'KGTYN'	'32223'	'43334'	'EEEEE'	'HSTQD'	'32233'	'43344']	['EEEEE'	'KGTYN'	'32223'	'43334'	'EEEEE'	'KIYSK'	'3/223'	'40334']	['HHHH'	'GWIL'	'$$!""'	'3301'	'HHHH'	'YSVL'	'$$!""'
6II8_E 0.0013151139816374 2.3348262263330533 0.5282714054927296 [[157	160]	[157	161]	[156	160]	[12	15]	[190	196]	[98	102]] [2	4	1	6	0	5] [[49	52]	[207	211]	[313	317]	[571	574]	[661	667]	[977	981]] "[['EEEE'	'KSYK'	'3223'	'4334'	'EEEE'	'HSTQ'	'3223'	'4334']	['EEEE.'	'KSYKN'	'3223]'	'43344'	'EEE..'	'HTPIN'	'322Y]'	'43304']	['EEEEE'	'TKSYK'	'23223'	'34334'	'EEEEE'	'YQTSN'	'23223'
4HLZ_A 0.000717606284049 3.6624305325066655 0.4598765432098766 [[278	282]	[257	261]	[243	247]	[243	246]	[13	17]	[108	113]] [2	4	1	6	0	5] [[49	53]	[200	204]	[395	399]	[539	542]	[712	716]	[977	982]] "[['EESEE'	'ETKDQ'	'32V33'	'43444'	'EEEEE'	'HSTQD'	'32233'	'43344']	['EEEEE'	'GFKIS'	'213/2'	'32403'	'EEEEE'	'YFKIY'	'213/2'	'32403']	['EEEEE'	'INFES'	'/3132'	'04243'	'EEEEE'	'VYADS'	'/2132'
4WA1_F 0.0042439200358937 5.723164288612828 0.192938209331652 [[50	60]	[210	214]	[439	443]	[164	182]	[416	443]	[494	497]] [2	4	1	6	0	5] [[41	49]	[206	210]	[296	300]	[585	598]	[761	779]	[957	960]] "[['SEEEESS.EEE'	'KIFNNPHRILD'	'V/133UV^/03'	'40244345014'	'SEE..SEEE'	'KVFRSSVLH'	'V/1^}U/03'	'402533014']	['EEEE.'	'QQTII'	'332/Y'	'44300'	'EEEE.'	'KHTPI'	'3322Y'	'44330']	['HHHHH'	'LTDSE'	'""$%$%'	'13434'	'HHHHH'	'LSETK'	'""$%$%'
4X0C_B 0.0043912357615449 6.92470669687358 0.0511111111111106 [[298	302]	[518	522]	[517	521]	[383	389]	[346	352]] [2	4	1	6	0] [[49	53]	[207	211]	[397	401]	[592	598]	[715	721]] [['EEEEE'	'NYTMN'	'32213'	'43324'	'EEEEE'	'HSTQD'	'32233'	'43344']	['EEEE.'	'DSWVN'	'322/]'	'43304'	'EEE..'	'HTPIN'	'322Y]'	'43304']	['EEEEE'	'FDSWV'	'1322/'	'24330'	'EEEEE'	'ADSFV'	'1321/'	'24320']	['EEEEEEE'	'FTPVGVI'	'122/2//'	'2330300'
5WDX_A 0.0054270301028532 5.421725789001812 0.1606765327695563 [[447	449]	[198	203]	[432	437]	[44	53]	[430	449]	[307	309]] [2	4	1	6	0	5] [[50	52]	[202	207]	[285	290]	[546	553]	[712	725]	[977	979]] "[['EEE'	'TTQ'	'223'	'334'	'EEE'	'STQ'	'223'	'334']	['EEEEEE'	'QVGYLH'	'3/2203'	'403314'	'EEEEEE'	'KIYSKH'	'3/2233'	'403344']	['EEEEEE'	'VTQAVD'	'/231/3'	'034204'	'EEEEEE'	'ITDAVD'	'/231/3'
4CQX_E 0.0016962654062903 3.6055035282861567 0.4486983154670747 [[270	273]	[270	275]	[253	256]	[237	241]	[3	7]	[101	107]] [2	4	1	6	0	5] [[50	53]	[204	209]	[431	434]	[538	542]	[712	716]	[977	983]] "[['EEEE'	'YGNN'	'2233'	'3344'	'EEEE'	'STQD'	'2233'	'3344']	['EEEEEE'	'YGNNNT'	'223332'	'334443'	'EEEEEE'	'YSKHTP'	'223322'	'334433']	['EEEE'	'YKIV'	'23//'	'3400'	'EEEE'	'GDVI'	'23//'
6JDR_A 0.0099206097832842 3.01258361851358 0.1593137254901959 [[308	314]	[339	345]	[335	342]	[100	104]	[355	361]	[62	67]] [2	4	1	6	0	5] [[40	46]	[201	207]	[427	434]	[593	597]	[764	772]	[975	980]] "[['SS....S'	'EKPVRYG'	'VV}Y^}U'	'4430533'	'SSEE..S'	'DKVFRSS'	'VV/1^}U'	'4402533']	['EEEEEEE'	'FDVVTLH'	'13//203'	'2400314'	'EEEEEEE'	'FKIYSKH'	'13/2233'	'2403344']	['TT..EEEE'	'QGATFDVV'	'ON[}13//'	'43232400'	'TT..EEEE'	'DDFTGDVI'	'OO[}23//'
6Y5Y_D 0.0041014817481659 5.561882870285455 0.2206451612903219 [[39	51]	[310	314]	[122	128]	[38	42]	[196	200]	[197	199]] [2	4	1	6	0	5] [[47	52]	[200	204]	[395	401]	[583	587]	[778	782]	[978	980]] [['EEEE..STT.EEE'	'VLNIITGPDATTE'	'/03/Y}UNO[223'	'0140033342334'	'EEEEEE'	'VLHSTQ'	'/03223'	'014334']	['EEEEE'	'YFKVT'	'213/2'	'32403'	'EEEEE'	'YFKIY'	'213/2'	'32403']	['EEEEEEE'	'VSCKTEV'	'/21323/'	'0324340'	'EEEEEEE'	'VYADSFV'	'/21321/'
5LK3_A 0.0107507929079367 2.258957083892936 0.1650246305418716 [[326	329]	[369	381]	[348	355]	[326	333]	[63	73]	[267	269]] [2	4	1	6	0	5] [[48	51]	[200	208]	[311	318]	[546	553]	[665	675]	[978	980]] [['EEEE'	'LQTS'	'0322'	'1433'	'EEEE'	'LHST'	'0322'	'1433']	['EEEEEEEEEEEEE'	'GAESVTLTRGQNT'	'2132/20242332'	'3243031353443'	'EEEEEEEEE'	'YFKIYSKHT'	'213/22332'	'324033443']	['EEEEEEEE'	'SLTEGPTF'	'20232221'	'31343332'	'EEEEEEEE'	'GIYQTSNF'	'2/232231'
5BR3_A 0.0065178147122562 2.5848341488220195 0.3572453371592532 [[163	167]	[163	167]	[59	62]	[230	235]	[3	7]	[61	63]] [2	4	1	6	0	5] [[49	53]	[202	206]	[365	368]	[547	552]	[712	716]	[980	982]] "[['EEEEE'	'KGTYN'	'32223'	'43334'	'EEEEE'	'HSTQD'	'32233'	'43344']	['EEEEE'	'KGTYN'	'32223'	'43334'	'EEEEE'	'KIYSK'	'3/223'	'40334']	['HHHH'	'GWIL'	'$$!""'	'3301'	'HHHH'	'YSVL'	'$$!""'
6CM9_M 0.0029686839643892 4.049714546022421 0.3932253313696607 [[321	324]	[342	347]	[321	325]	[294	298]	[111	114]	[217	219]] [2	4	1	6	0	5] [[49	52]	[203	208]	[314	318]	[538	542]	[750	753]	[979	981]] "[['EEEE'	'DSPK'	'3223'	'4334'	'EEEE'	'HSTQ'	'3223'	'4334']	['EEEEEE'	'VWSVKS'	'/22/32'	'033043'	'EEEEEE'	'IYSKHT'	'/22332'	'033443']	['EEEEE'	'DSPKF'	'32231'	'43342'	'EEEEE'	'QTSNF'	'32231'
2XFC_I 0.0047910556884904 5.286431461703287 0.2175032175032172 [[127	130]	[391	406]	[170	176]	[390	393]	[382	386]] [2	4	1	6	0] [[49	52]	[202	212]	[447	453]	[585	588]	[726	730]] [['EEEE'	'DWTK'	'3223'	'4334'	'EEEE'	'HSTQ'	'3223'	'4334']	['EEEETTSPPEEEEE..'	'EVTWGNNEPYKYWPQL'	'3/22NOVHG23222]Z'	'4033344433433341'	'EEEEEEEE...'	'KIYSKHTPINL'	'3/223322Y]Z'	'40334433041']	['.SEEEEE'	'PKGETLT'	'}V23202'	'3434313'	'.EEEEEE'	'GNYNYLY'	'}323202'	'3434313']	['EEEE'	'LEVT'	'03/2'	'1403'
4QY1_K 0.0039541889351337 2.78787387280968 0.4442748091603052 [[157	159]	[3	6]	[235	240]	[158	175]	[182	186]	[100	102]] [2	4	1	6	0	5] [[50	52]	[227	230]	[432	437]	[573	595]	[773	777]	[978	980]] [['EEE'	'TTN'	'223'	'334'	'EEE'	'STQ'	'223'	'334']	['EEEE'	'IELG'	'/302'	'0413'	'EEEE'	'VDLP'	'/302'	'0413']	['EEEEEE'	'NITFSH'	'3/2123'	'403234'	'EEEEEE'	'DVIAWN'	'3//123'
2R5H_O 0.0086222059573443 4.056035120025314 0.1397590361445784 [[118	120]	[32	36]	[397	402]	[52	61]	[33	37]	[399	401]] [2	4	1	6	0	5] [[50	52]	[202	206]	[366	371]	[576	585]	[714	718]	[977	979]] "[['EEE'	'SGH'	'223'	'334'	'EEE'	'STQ'	'223'	'334']	['EEEEE'	'NIYYH'	'3/223'	'40334'	'EEEEE'	'KIYSK'	'3/223'	'40334']	['HHHHH.'	'TILEDW'	'$!""%%}'	'301443'	'HHHHH.'	'SVLYNS'	'$!""$%}'
5LJX_A 0.0101958963940825 2.1836300654501426 0.2020330368487926 [[326	329]	[369	381]	[348	355]	[326	333]	[63	73]	[267	269]] [2	4	1	6	0	5] [[48	51]	[200	208]	[311	318]	[546	553]	[665	675]	[978	980]] [['EEEE'	'LQTS'	'0322'	'1433'	'EEEE'	'LHST'	'0322'	'1433']	['EEEEEEEEEEEEE'	'GAESVTLTRGQNT'	'2132/20242332'	'3243031353443'	'EEEEEEEEE'	'YFKIYSKHT'	'213/22332'	'324033443']	['EEEEEEEE'	'SLTEGPTF'	'20232221'	'31343332'	'EEEEEEEE'	'GIYQTSNF'	'2/232231'
4LCX_C 0.0035257356626961 2.4201935114242525 0.4689440993788811 [[157	160]	[273	279]	[156	160]	[12	15]	[190	196]	[98	102]] [2	4	1	6	0	5] [[49	52]	[204	210]	[313	317]	[571	574]	[661	667]	[977	981]] "[['EEEE'	'KSYK'	'3223'	'4334'	'EEEE'	'HSTQ'	'3223'	'4334']	['EETTEE.'	'YYSGGTI'	'22NN22Y'	'3333330'	'EEEEEE.'	'YSKHTPI'	'223322Y'	'3344330']	['EEEEE'	'TKSYK'	'23223'	'34334'	'EEEEE'	'YQTSN'	'23223'
6LGX_B 0.002898155019398 5.952718663353172 0.2463768115942031 [[8	10]	[8	18]	[328	331]	[188	192]	[283	291]	[285	289]] [2	4	1	6	0	5] [[51	53]	[205	211]	[448	451]	[605	609]	[762	771]	[957	961]] "[['EEE'	'PDE'	'233'	'344'	'EEE'	'TQD'	'233'	'344']	['EEEE...EE..'	'PDELGPWSPID'	'2330}}}22Y]'	'34413333304'	'EEEEE..'	'SKHTPIN'	'23322Y]'	'3443304']	['EEEE'	'HYKS'	'3232'	'4343'	'EEEE'	'NYNY'	'3232'
6II9_A 0.0023650785702459 2.3605356011989 0.5087719298245605 [[157	160]	[200	205]	[156	160]	[12	15]	[190	198]	[98	102]] [2	4	1	6	0	5] [[49	52]	[205	210]	[313	317]	[571	574]	[661	669]	[977	981]] "[['EEEE'	'KSYK'	'3223'	'4334'	'EEEE'	'HSTQ'	'3223'	'4334']	['EEEEE.'	'YQQSFV'	'23321Y'	'344320'	'EEEEE.'	'SKHTPI'	'23322Y'	'344330']	['EEEEE'	'TKSYK'	'23223'	'34334'	'EEEEE'	'YQTSN'	'23223'
5FB5_B 0.0052695326522945 4.06186832265643 0.3193863319386332 [[311	314]	[209	213]	[126	130]	[511	514]	[567	573]	[570	573]] [2	4	1	6	0	5] [[49	52]	[204	208]	[399	403]	[595	598]	[775	781]	[977	980]] "[['EEEE'	'DTGD'	'3223'	'4334'	'EEEE'	'HSTQ'	'3223'	'4334']	['EEEEE'	'YYIHP'	'22/32'	'33043'	'EEEEE'	'YSKHT'	'22332'	'33443']	['EEEEE'	'SFIVR'	'21//4'	'32005'	'EEEEE'	'SFVIR'	'21//4'
2R5I_L 0.0053440459878381 4.32992608543818 0.2941176470588236 [[363	367]	[362	365]	[221	226]	[27	36]	[32	38]	[468	472]] [2	4	1	6	0	5] [[49	53]	[206	209]	[415	420]	[545	554]	[711	719]	[960	964]] "[['EEEEE'	'QYSRH'	'32243'	'43354'	'EEEEE'	'HSTQD'	'32233'	'43344']	['EEEE'	'KQYS'	'3322'	'4433'	'EEEE'	'KHTP'	'3322'	'4433']	['.TTTTT'	'PLDICQ'	'}LOKMO'	'314024'	'.STTTT'	'TGKIAD'	'}UOKMO'
5F4P_A 0.0013359417825988 8.14252009187886 0.1090269636576783 [[225	239]	[444	451]	[441	449]	[295	300]	[100	114]	[342	345]] [2	4	1	6	0	5] [[47	52]	[200	209]	[393	401]	[551	556]	[771	780]	[977	980]] "[['EEEE..TT..SEEEE'	'ILKKNNKTFNGTGPK'	'/033]]ON[]U2223'	'014444432433334'	'EEEEEE'	'VLHSTQ'	'/03223'	'014334']	['EEEEEEEE'	'TMNSNITG'	'21323/22'	'32434033'	'EEEEEEEEEE'	'YFKIYSKHTP'	'213/223322'	'3240334433']	['S.EEEEEEE'	'GEITMNSNI'	'U]/21323/'	'340324340'	'SEEEEEEEE'	'TNVYADSFV'	'U3/21321/'
6BFU_A 0.0042423718212924 7.489904708752776 0.0052854122621566 [[938	940]	[244	250]	[582	586]	[440	446]	[571	612]	[720	722]	[826	849]] [2	4	1	6	0	3	5] [[51	53]	[224	230]	[448	452]	[545	551]	[712	753]	[861	863]	[957	980]] "[['EEE'	'PNK'	'233'	'344'	'EEE'	'TQD'	'233'	'344']	['EEEEEEE'	'DTLITLT'	'320/202'	'4310313'	'EEEEEEE'	'EPLVDLP'	'320/302'	'4310413']	['EEEEE'	'QTEYL'
6CRZ_C 0.0128402877310881 1.0878052921963677 0.077448747152619 [[42	57]	[188	208]	[261	389]	[513	600]	[634	768]	[844	847]	[939	965]] [2	4	1	6	0	3	5] [[38	53]	[195	215]	[274	402]	[527	614]	[648	786]	[862	865]	[957	983]] "[['..SSEE..S.EEEEEE'	'YPDEIFRSDTLYLTQD'	'}}VV/1^}V}020233'	'3344025343131344'	'.SSSEE..SEEEEEEE'	'YPDKVFRSSVLHSTQD'	'}UVV/1^}U/032233'	'3344025330143344']	['EEETTEEEEEEEEE...BSSS'	'KNKDGFLYVYKGYQPIDVVRD'	'333ON102/23223}Y](RWV'	'444432130343343040054'	'EEETTEEEEEEEEEE...SSS'	'KNIDGYFKIYSKHTPINLVRD'	'33/ON213/223322Y]ZRWV'	'440433240334433041054']	['EEEEEE.TTS.EEEEEETTS.HHHHHHHHHT.SS..SEEEE...EEE....EEE..SSPPB....TTTTS.S....STT.EEEEE.SB...SHHHHS.SSBS..B.----.THHHH..BS.EEEEEEEE'	'TFMLKYDENGTITDAVDGSQNPLAELKGSVKSFEIDKGIYQTSNFRVVPSGDVVRFPNITNLHPFGEVFNATKFPSVYAWERKKISNHVADYSVLYNSTFFSTFKI----ATKLNDLJFSNVYADSFVV'
6CS0_C 0.0128402877310881 1.0878052921963677 0.077448747152619 [[42	57]	[188	208]	[261	389]	[513	600]	[634	768]	[844	847]	[939	965]] [2	4	1	6	0	3	5] [[38	53]	[195	215]	[274	402]	[527	614]	[648	786]	[862	865]	[957	983]] "[['..SSEE..S.EEEEEE'	'YPDEIFRSDTLYLTQD'	'}}VV/1^}V}020233'	'3344025343131344'	'.SSSEE..SEEEEEEE'	'YPDKVFRSSVLHSTQD'	'}UVV/1^}U/032233'	'3344025330143344']	['EEETTEEEEEEEEE...BSSS'	'KNKDGFLYVYKGYQPIDVVRD'	'333ON102/23223}Y](RWV'	'444432130343343040054'	'EEETTEEEEEEEEEE...SSS'	'KNIDGYFKIYSKHTPINLVRD'	'33/ON213/223322Y]ZRWV'	'440433240334433041054']	['EEEEEE.TTS.EEEEEETTS.HHHHHHHHHT.SS..SEEEE...EEE....EEE..SSPPB....TTTTS.S....STT.EEEEE.SB...SHHHHS.SSBS..B.----.THHHH..BS.EEEEEEEE'	'TFMLKYDENGTITDAVDGSQNPLAELKGSVKSFEIDKGIYQTSNFRVVPSGDVVRFPNITNLHPFGEVFNATKFPSVYAWERKKISNHVADYSVLYNSTFFSTFKI----ATKLNDLJFSNVYADSFVV'
4QY1_O 0.0013468535041609 2.794777088386344 0.5233494363929141 [[157	159]	[3	6]	[235	240]	[158	175]	[182	186]	[100	102]] [2	4	1	6	0	5] [[50	52]	[227	230]	[432	437]	[573	595]	[773	777]	[978	980]] [['EEE'	'TTN'	'223'	'334'	'EEE'	'STQ'	'223'	'334']	['EEEE'	'IQLG'	'/302'	'0413'	'EEEE'	'VDLP'	'/302'	'0413']	['EEEEEE'	'NITFSH'	'3/2123'	'403234'	'EEEEEE'	'DVIAWN'	'3//123'
3KIC_L 0.0097600696870861 4.452564074977049 0.0096051227321236 [[308	310]	[316	326]	[231	234]	[674	677]	[676	686]	[262	266]] [2	4	1	6	0	5] [[51	53]	[201	211]	[448	451]	[547	550]	[715	725]	[968	972]] [['EEE'	'PKK'	'233'	'344'	'EEE'	'TQD'	'233'	'344']	['EEEEEEEEEE.'	'FNIQVKEVTQN'	'13/3/33/23]'	'24040440344'	'EEEEEEEEE..'	'FKIYSKHTPIN'	'13/223322Y]'	'24033443304']	['EEEE'	'DSQW'	'3232'	'4343'	'EEEE'	'NYNY'	'3232'
6Z3P_C 0.002518307353363 6.080649790265197 0.2613333333333332 [[197	199]	[196	204]	[194	199]	[12	18]	[194	199]	[187	190]] [2	4	1	6	0	5] [[50	52]	[203	210]	[312	317]	[558	564]	[720	725]	[965	968]] [['EEE'	'WYQ'	'223'	'334'	'EEE'	'STQ'	'223'	'334']	['EEEEEEEE.'	'IWYQTNYVV'	'/223232/Y'	'033434300'	'EEEEEEE.'	'IYSKHTPI'	'/223322Y'	'03344330']	['EEEEEE'	'VSIWYQ'	'/2/223'	'030334'	'EEEEEE'	'IYQTSN'	'/23223'
2ZJO_A 0.0073442114814698 4.637589219646376 0.1693448702101361 [[447	449]	[445	449]	[486	493]	[221	224]	[371	378]	[530	534]] [2	4	1	6	0	5] [[49	51]	[205	209]	[363	370]	[603	606]	[775	782]	[957	961]] "[['EEE'	'ETT'	'322'	'433'	'EEE'	'HST'	'322'	'433']	['EEEEE'	'TIETT'	'2/322'	'30433'	'EEEEE'	'SKHTP'	'23322'	'34433']	['..HHHHHH'	'FDSSVLCE'	'[]$$!""#%'	'24330124'	'..HHHHHH'	'ADYSVLYN'	'[]$$!""$%'
6OHY_D 0.004209019044521 5.678531356261752 0.2238033635187584 [[443	448]	[158	162]	[443	448]	[414	417]	[343	348]	[346	349]] [2	4	1	6	0	5] [[47	52]	[200	204]	[312	317]	[596	599]	[776	781]	[978	981]] "[['EEEEEE'	'ITDTSN'	'/23223'	'034334'	'EEEEEE'	'VLHSTQ'	'/03223'	'014334']	['EEEEE'	'SFNVT'	'213/2'	'32403'	'EEEEE'	'YFKIY'	'213/2'	'32403']	['EEEEEE'	'ITDTSN'	'/23223'	'034334'	'EEEEEE'	'IYQTSN'	'/23223'
6OSR_F 0.0027026367556019 7.7783680756288 0.0923787528868358 [[352	355]	[352	355]	[85	88]	[169	176]	[443	451]	[438	445]] [2	4	1	6	0	5] [[50	53]	[204	207]	[421	424]	[578	585]	[773	781]	[957	964]] "[['EEEE'	'GYHH'	'2233'	'3344'	'EEEE'	'STQD'	'2233'	'3344']	['EEEE'	'GYHH'	'2233'	'3344'	'EEEE'	'YSKH'	'2233'	'3344']	['TT..'	'PNSK'	'NO}]'	'3434'	'TT..'	'YNYK'	'NO}]'
3KIC_E 0.0097558407150548 4.452557660715577 0.0179704016913324 [[308	310]	[316	326]	[231	234]	[674	677]	[676	686]	[262	266]] [2	4	1	6	0	5] [[51	53]	[201	211]	[448	451]	[547	550]	[715	725]	[968	972]] [['EEE'	'PKK'	'233'	'344'	'EEE'	'TQD'	'233'	'344']	['EEEEEEEEEE.'	'FNIQVKEVTQN'	'13/3/33/23]'	'24040440344'	'EEEEEEEEE..'	'FKIYSKHTPIN'	'13/223322Y]'	'24033443304']	['EEEE'	'DSQW'	'3232'	'4343'	'EEEE'	'NYNY'	'3232'
3KIC_A 0.0097585754953011 4.452542628602028 0.0193965517241374 [[308	310]	[316	326]	[231	234]	[674	677]	[676	686]	[262	266]] [2	4	1	6	0	5] [[51	53]	[201	211]	[448	451]	[547	550]	[715	725]	[968	972]] [['EEE'	'PKK'	'233'	'344'	'EEE'	'TQD'	'233'	'344']	['EEEEEEEEEE.'	'FNIQVKEVTQN'	'13/3/33/23]'	'24040440344'	'EEEEEEEEE..'	'FKIYSKHTPIN'	'13/223322Y]'	'24033443304']	['EEEE'	'DSQW'	'3232'	'4343'	'EEEE'	'NYNY'	'3232'
4XNF_A 0.0049527831711173 5.429121179305819 0.2097186700767257 [[689	691]	[634	637]	[654	660]	[341	345]	[686	691]	[693	696]] [2	4	1	6	0	5] [[50	52]	[227	230]	[371	377]	[593	597]	[720	725]	[973	976]] [['EEE'	'GYN'	'223'	'334'	'EEE'	'STQ'	'223'	'334']	['EEEE'	'VNLT'	'/302'	'0413'	'EEEE'	'VDLP'	'/302'	'0413']	['.TT.SEE'	'YAWVTSA'	'}MNYU21'	'3230332'	'.TT.SEE'	'SASFSTF'	'}MN[U21'
3KIC_D 0.0097550279506521 4.452561119238778 0.0238095238095237 [[308	310]	[316	326]	[231	234]	[674	677]	[676	686]	[262	266]] [2	4	1	6	0	5] [[51	53]	[201	211]	[448	451]	[547	550]	[715	725]	[968	972]] [['EEE'	'PKK'	'233'	'344'	'EEE'	'TQD'	'233'	'344']	['EEEEEEEEEE.'	'FNIQVKEVTQN'	'13/3/33/23]'	'24040440344'	'EEEEEEEEE..'	'FKIYSKHTPIN'	'13/223322Y]'	'24033443304']	['EEEE'	'DSQW'	'3232'	'4343'	'EEEE'	'NYNY'	'3232'
6OMC_J 0.0097287867522879 3.422771519176996 0.143893591293833 [[428	430]	[198	200]	[251	255]	[433	454]	[432	437]	[273	277]] [2	4	1	6	0	5] [[39	41]	[228	230]	[397	401]	[592	601]	[717	723]	[960	964]] "[['SSS'	'GKQ'	'UVV'	'344'	'SSS'	'PDK'	'UVV'	'344']	['EEE'	'ELP'	'302'	'413'	'EEE'	'DLP'	'302'	'413']	['EEEEE'	'AKSFI'	'1321/'	'24320'	'EEEEE'	'ADSFV'	'1321/'
3KIC_O 0.0097539865134497 4.452587320746188 0.0215982721382286 [[308	310]	[316	326]	[231	234]	[674	677]	[676	686]	[262	266]] [2	4	1	6	0	5] [[51	53]	[201	211]	[448	451]	[547	550]	[715	725]	[968	972]] [['EEE'	'PKK'	'233'	'344'	'EEE'	'TQD'	'233'	'344']	['EEEEEEEEEE.'	'FNIQVKEVTQN'	'13/3/33/23]'	'24040440344'	'EEEEEEEEE..'	'FKIYSKHTPIN'	'13/223322Y]'	'24033443304']	['EEEE'	'DSQW'	'3232'	'4343'	'EEEE'	'NYNY'	'3232'
6Y5Y_E 0.0032517779607146 5.830633799937978 0.2579787234042547 [[39	51]	[310	314]	[122	128]	[38	42]	[196	200]	[197	199]] [2	4	1	6	0	5] [[47	52]	[200	204]	[395	401]	[583	587]	[778	782]	[978	980]] [['EEEE..---.EEE'	'VLNIIT---ATTE'	'/03/Y}---[223'	'014003---2334'	'EEEEEE'	'VLHSTQ'	'/03223'	'014334']	['EEEEE'	'YFKVT'	'213/2'	'32403'	'EEEEE'	'YFKIY'	'213/2'	'32403']	['EEEEEEE'	'VSCKTEV'	'/21323/'	'0324340'	'EEEEEEE'	'VYADSFV'	'/21321/'
4RSO_A 0.0102257888647483 4.312204782314249 0.0052854122621566 [[676	678]	[324	328]	[376	381]	[445	452]	[676	686]	[658	660]	[299	303]] [2	4	1	6	0	3	5] [[50	52]	[202	206]	[448	453]	[548	555]	[715	725]	[862	864]	[960	964]] "[['EEE'	'TGQ'	'223'	'334'	'EEE'	'STQ'	'223'	'334']	['EEEEE'	'EVTTN'	'3/223'	'40334'	'EEEEE'	'KIYSK'	'3/223'	'40334']	['EEEEEE'	'QYGYLT'
3KIC_P 0.0097542059814929 4.452582333517241 0.0274841437632138 [[308	310]	[316	326]	[231	234]	[674	677]	[676	686]	[262	266]] [2	4	1	6	0	5] [[51	53]	[201	211]	[448	451]	[547	550]	[715	725]	[968	972]] [['EEE'	'PKK'	'233'	'344'	'EEE'	'TQD'	'233'	'344']	['EEEEEEEEEE.'	'FNIQVKEVTQN'	'13/3/33/23]'	'24040440344'	'EEEEEEEEE..'	'FKIYSKHTPIN'	'13/223322Y]'	'24033443304']	['EEEE'	'DSQW'	'3232'	'4343'	'EEEE'	'NYNY'	'3232'
3KIC_N 0.009757666173672 4.452592361044827 0.026030368763557 [[308	310]	[316	326]	[231	234]	[674	677]	[676	686]	[262	266]] [2	4	1	6	0	5] [[51	53]	[201	211]	[448	451]	[547	550]	[715	725]	[968	972]] [['EEE'	'PKK'	'233'	'344'	'EEE'	'TQD'	'233'	'344']	['EEEEEEEEEE.'	'FNIQVKEVTQN'	'13/3/33/23]'	'24040440344'	'EEEEEEEEE..'	'FKIYSKHTPIN'	'13/223322Y]'	'24033443304']	['EEEE'	'DSQW'	'3232'	'4343'	'EEEE'	'NYNY'	'3232'
4OP7_B 0.003967477829751 6.906737076093018 0.116883116883117 [[298	302]	[518	522]	[517	521]	[383	389]	[346	352]] [2	4	1	6	0] [[49	53]	[207	211]	[397	401]	[592	598]	[715	721]] [['EEEEE'	'NYTMN'	'32213'	'43324'	'EEEEE'	'HSTQD'	'32233'	'43344']	['EEEE.'	'DSWVN'	'322/]'	'43304'	'EEE..'	'HTPIN'	'322Y]'	'43304']	['EEEEE'	'FDSWV'	'1322/'	'24330'	'EEEEE'	'ADSFV'	'1321/'	'24320']	['EEEEEEE'	'FTPVGVI'	'122/2//'	'2330300'
6MWV_I 0.0084138538404036 3.91881861828452 0.1914357682619649 [[2328	2330]	[2328	2332]	[2101	2106]	[2278	2281]	[2276	2282]	[2252	2255]] [2	4	1	6	0	5] [[49	51]	[207	211]	[313	318]	[594	597]	[719	725]	[977	980]] "[['EEE'	'NPP'	'322'	'433'	'EEE'	'HST'	'322'	'433']	['EEE..'	'NPPIH'	'322Y]'	'43304'	'EEE..'	'HTPIN'	'322Y]'	'43304']	['EEEEEE'	'TQMSEA'	'231231'	'342342'	'EEEEEE'	'YQTSNF'	'232231'
3KIC_Q 0.0097633219250191 4.45256285552621 0.0274841437632138 [[308	310]	[316	326]	[231	234]	[674	677]	[676	686]	[262	266]] [2	4	1	6	0	5] [[51	53]	[201	211]	[448	451]	[547	550]	[715	725]	[968	972]] [['EEE'	'PKK'	'233'	'344'	'EEE'	'TQD'	'233'	'344']	['EEEEEEEEEE.'	'FNIQVKEVTQN'	'13/3/33/23]'	'24040440344'	'EEEEEEEEE..'	'FKIYSKHTPIN'	'13/223322Y]'	'24033443304']	['EEEE'	'DSQW'	'3232'	'4343'	'EEEE'	'NYNY'	'3232'
6MWC_I 0.0084138538404036 3.91881861828452 0.1914357682619649 [[2328	2330]	[2328	2332]	[2101	2106]	[2278	2281]	[2276	2282]	[2252	2255]] [2	4	1	6	0	5] [[49	51]	[207	211]	[313	318]	[594	597]	[719	725]	[977	980]] "[['EEE'	'NPP'	'322'	'433'	'EEE'	'HST'	'322'	'433']	['EEE..'	'NPPIH'	'322Y]'	'43304'	'EEE..'	'HTPIN'	'322Y]'	'43304']	['EEEEEE'	'TQMSEA'	'231231'	'342342'	'EEEEEE'	'YQTSNF'	'232231'
6MUI_I 0.0084138538404036 3.91881861828452 0.1914357682619649 [[2328	2330]	[2328	2332]	[2101	2106]	[2278	2281]	[2276	2282]	[2252	2255]] [2	4	1	6	0	5] [[49	51]	[207	211]	[313	318]	[594	597]	[719	725]	[977	980]] "[['EEE'	'NPP'	'322'	'433'	'EEE'	'HST'	'322'	'433']	['EEE..'	'NPPIH'	'322Y]'	'43304'	'EEE..'	'HTPIN'	'322Y]'	'43304']	['EEEEEE'	'TQMSEA'	'231231'	'342342'	'EEEEEE'	'YQTSNF'	'232231'
6MW9_I 0.0084138538404036 3.91881861828452 0.1914357682619649 [[2328	2330]	[2328	2332]	[2101	2106]	[2278	2281]	[2276	2282]	[2252	2255]] [2	4	1	6	0	5] [[49	51]	[207	211]	[313	318]	[594	597]	[719	725]	[977	980]] "[['EEE'	'NPP'	'322'	'433'	'EEE'	'HST'	'322'	'433']	['EEE..'	'NPPIH'	'322Y]'	'43304'	'EEE..'	'HTPIN'	'322Y]'	'43304']	['EEEEEE'	'TQMSEA'	'231231'	'342342'	'EEEEEE'	'YQTSNF'	'232231'
4WA1_D 0.004138354064748 5.790847600138288 0.2222222222222216 [[52	54]	[466	469]	[439	443]	[164	182]	[416	443]	[494	497]] [2	4	1	6	0	5] [[51	53]	[200	203]	[296	300]	[585	598]	[761	779]	[957	960]] "[['EEE'	'TNN'	'233'	'344'	'EEE'	'TQD'	'233'	'344']	['EEEE'	'SFKI'	'213/'	'3240'	'EEEE'	'YFKI'	'213/'	'3240']	['HHHHH'	'LTDSE'	'""$%$%'	'13434'	'HHHHH'	'LSETK'	'""$%$%'
3KIC_R 0.0097620012764171 4.452560628709878 0.0282608695652175 [[308	310]	[316	326]	[231	234]	[674	677]	[676	686]	[262	266]] [2	4	1	6	0	5] [[51	53]	[201	211]	[448	451]	[547	550]	[715	725]	[968	972]] [['EEE'	'PKK'	'233'	'344'	'EEE'	'TQD'	'233'	'344']	['EEEEEEEEEE.'	'FNIQVKEVTQN'	'13/3/33/23]'	'24040440344'	'EEEEEEEEE..'	'FKIYSKHTPIN'	'13/223322Y]'	'24033443304']	['EEEE'	'DSQW'	'3232'	'4343'	'EEEE'	'NYNY'	'3232'
5W4L_A 0.0021807611380641 7.1268993696118095 0.1899371069182385 [[45	47]	[448	451]	[413	419]	[35	40]	[413	420]	[339	342]] [2	4	1	6	0	5] [[51	53]	[202	205]	[311	317]	[594	599]	[719	726]	[978	981]] "[['EEE'	'WKD'	'233'	'344'	'EEE'	'TQD'	'233'	'344']	['EEEE'	'NITG'	'3/22'	'4033'	'EEEE'	'KIYS'	'3/22'	'4033']	['EEEEEEE'	'TITLPYK'	'2/20223'	'3031334'	'EEEEEEE'	'GIYQTSN'	'2/23223'
2FK0_C 0.0041319299128396 3.677410391903069 0.3911764705882354 [[274	277]	[274	279]	[118	130]	[242	246]	[13	17]	[108	112]] [2	4	1	6	0	5] [[50	53]	[204	209]	[377	386]	[538	542]	[720	724]	[977	981]] "[['EEEE'	'YGNH'	'2233'	'3344'	'EEEE'	'STQD'	'2233'	'3344']	['EEEEEE'	'YGNHNT'	'223332'	'334443'	'EEEEEE'	'YSKHTP'	'223322'	'334433']	['EEEEESS...TTS'	'FEKIQIIPSWSSH'	'133/3RR}}}NNV'	'2440400333334'	'EEESSS.TTS'	'FKDYGVSPTK'	'133UUR}NNV'
6BEF_A 0.0053218908669135 4.53246966298399 0.2905866302864937 [[453	455]	[257	262]	[35	40]	[252	278]	[254	260]	[3	7]] [2	4	1	6	0	5] [[50	52]	[203	208]	[448	453]	[592	606]	[719	725]	[960	964]] "[['EEE'	'YSE'	'223'	'334'	'EEE'	'STQ'	'223'	'334']	['EEEEEE'	'VYTKPY'	'/22322'	'033433'	'EEEEEE'	'IYSKHT'	'/22332'	'033443']	['EEEEEE'	'QYISLS'	'32/202'	'430313'	'EEEEEE'	'NYNYLY'	'323202'
6BFU_B 0.0049411231791133 6.931350266269102 0.0534521158129168 [[938	940]	[244	250]	[582	586]	[440	446]	[571	601]	[720	722]	[826	849]] [2	4	1	6	0	3	5] [[51	53]	[224	230]	[448	452]	[545	551]	[712	742]	[861	863]	[957	980]] "[['EEE'	'PNK'	'233'	'344'	'EEE'	'TQD'	'233'	'344']	['EEEEEEE'	'DTLITLT'	'320/202'	'4310313'	'EEEEEEE'	'EPLVDLP'	'320/302'	'4310413']	['EEEEE'	'QTEYL'
6CO8_C 0.0049722170906527 4.132473547195664 0.3399433427762037 [[397	399]	[397	400]	[324	331]	[154	163]	[490	494]	[262	266]] [2	4	1	6	0	5] [[51	53]	[205	208]	[283	290]	[528	537]	[766	770]	[960	964]] "[['EEE'	'THH'	'233'	'344'	'EEE'	'TQD'	'233'	'344']	['EEEE'	'THHW'	'2332'	'3443'	'EEEE'	'SKHT'	'2332'	'3443']	['S.EE.EEE'	'GTVTVEVQ'	'U}/2Y3/3'	'33030404'	'S.EEEEEE'	'GTITDAVD'	'U}/231/3'
5X5B_A 0.0112229852303725 0.8552455785837768 0.1959544879898864 [[1051	1054]	[188	208]	[261	389]	[518	599]	[636	763]	[843	847]	[939	963]] [2	4	1	6	0	3	5] [[50	53]	[195	215]	[274	402]	[532	613]	[650	781]	[861	865]	[957	981]] "[['EEEE'	'PSQE'	'2233'	'3344'	'EEEE'	'STQD'	'2233'	'3344']	['EEETTEEEEEEEE.....SSS'	'KNKDGFLYVYKGYQPIDVVRD'	'333ON102/2322]}Y]YRWV'	'444432130343343040054'	'EEETTEEEEEEEEEE...SSS'	'KNIDGYFKIYSKHTPINLVRD'	'33/ON213/223322Y]ZRWV'	'440433240334433041054']	['EEEEEEPSSSSEEEEEETTSSHHHHHHHHHT.S...SEE..........B.....------..GGGTTTT.S....STT.EEEEE.S....TTTTTSS...SEEEESSS.SSTTTTS..S.EEEEEEEE'	'TFMLKYDENGTITDAVDCSQNPLAELKCSVKSFEIDKGIYQTSNFRVVPSGDVVR------LCPFGEVFNATKFPSVYAWERKKISNCVADYSVLYNSTFFSTFKCYGVSATKLNDLCFSNVYADSFVV'
6OMA_J 0.009729385002918 3.4228000670622416 0.1508515815085158 [[428	430]	[198	200]	[251	255]	[433	454]	[432	437]	[273	277]] [2	4	1	6	0	5] [[39	41]	[228	230]	[397	401]	[592	601]	[717	723]	[960	964]] "[['SSS'	'GKQ'	'UVV'	'344'	'SSS'	'PDK'	'UVV'	'344']	['EEE'	'ELP'	'302'	'413'	'EEE'	'DLP'	'302'	'413']	['EEEEE'	'AKSFI'	'1321/'	'24320'	'EEEEE'	'ADSFV'	'1321/'
4YDK_G 0.003196199733071 7.908497305236958 0.0653153153153149 [[328	332]	[120	123]	[411	419]	[375	380]	[413	420]	[339	342]] [2	4	1	6	0	5] [[49	53]	[227	230]	[309	317]	[540	545]	[719	726]	[978	981]] "[['EEEEE'	'KAYEE'	'31233'	'42344'	'EEEEE'	'HSTQD'	'32233'	'43344']	['EEEE'	'VKLT'	'/302'	'0413'	'EEEE'	'VDLP'	'/302'	'0413']	['.SEEEEEEE'	'NGTITLPGK'	']U2/20223'	'433031334'	'.SEEEEEEE'	'EKGIYQTSN'	']V2/23223'
6Z9M_C 0.0042948364232344 6.828463757767143 0.1064327485380116 [[655	658]	[649	660]	[352	356]	[265	269]	[518	537]	[665	669]] [2	4	1	6	0	5] [[50	53]	[200	209]	[434	438]	[547	551]	[764	778]	[971	975]] "[['EEEE'	'YSHQ'	'2233'	'3344'	'EEEE'	'STQD'	'2233'	'3344']	['EEETTEEEEEEE'	'YFEEYAYSHQLS'	'213ON1223302'	'324432334413'	'EEEEEEEEEE'	'YFKIYSKHTP'	'213/223322'	'3240334433']	['EEEE.'	'VAWDW'	'/123}'	'02343'	'EEEE.'	'IAWNS'	'/123}'
4NWW_B 0.0066521529948195 5.259204495846969 0.1425120772946857 [[50	54]	[202	207]	[291	297]	[280	285]	[291	298]	[378	380]] [2	4	1	6	0	5] [[48	52]	[224	229]	[312	318]	[593	598]	[666	673]	[960	962]] "[['EEEEE'	'LKGCD'	'03213'	'14324'	'EEEEE'	'LHSTQ'	'03223'	'14334']	['EEEEEE'	'EWVVEL'	'32//30'	'430041'	'EEEEEE'	'EPLVDL'	'320/30'	'431041']	['EEEEEEE'	'VYQSVEA'	'/232/31'	'0343042'	'EEEEEEE'	'IYQTSNF'	'/232231'
4CQW_E 0.0010436473317501 3.61081631693114 0.4850863422291991 [[270	273]	[270	275]	[253	256]	[237	241]	[3	7]	[101	107]] [2	4	1	6	0	5] [[50	53]	[204	209]	[431	434]	[538	542]	[712	716]	[977	983]] "[['EEEE'	'YGNN'	'2233'	'3344'	'EEEE'	'STQD'	'2233'	'3344']	['EEEEEE'	'YGNNNT'	'223332'	'334443'	'EEEEEE'	'YSKHTP'	'223322'	'334433']	['EEEE'	'YKIV'	'23//'	'3400'	'EEEE'	'GDVI'	'23//'
4NWV_B 0.0063551550535936 5.276511102561284 0.1621621621621622 [[50	54]	[202	207]	[291	297]	[280	285]	[291	298]	[378	380]] [2	4	1	6	0	5] [[48	52]	[224	229]	[312	318]	[593	598]	[666	673]	[960	962]] "[['EEEEE'	'LKGCD'	'03213'	'14324'	'EEEEE'	'LHSTQ'	'03223'	'14334']	['EEEEEE'	'EWVVEL'	'32//30'	'430041'	'EEEEEE'	'EPLVDL'	'320/30'	'431041']	['EEEEEEE'	'VYQSVEA'	'/232/31'	'0343042'	'EEEEEEE'	'IYQTSNF'	'/232231'
3KIC_M 0.0097512300463633 4.4525853467916505 0.0369978858350947 [[308	310]	[316	326]	[231	234]	[674	677]	[676	686]	[262	266]] [2	4	1	6	0	5] [[51	53]	[201	211]	[448	451]	[547	550]	[715	725]	[968	972]] [['EEE'	'PKK'	'233'	'344'	'EEE'	'TQD'	'233'	'344']	['EEEEEEEEEE.'	'FNIQVKEVTQN'	'13/3/33/23]'	'24040440344'	'EEEEEEEEE..'	'FKIYSKHTPIN'	'13/223322Y]'	'24033443304']	['EEEE'	'DSQW'	'3232'	'4343'	'EEEE'	'NYNY'	'3232'
4RR3_B 0.004625361017266 2.8937316659005057 0.4333333333333331 [[3	5]	[154	158]	[153	156]	[170	173]	[194	198]	[60	63]] [2	4	1	6	0	5] [[50	52]	[202	206]	[431	434]	[593	596]	[720	724]	[968	971]] [['EEE'	'PTE'	'223'	'334'	'EEE'	'STQ'	'223'	'334']	['EEEEE'	'HVIWD'	'3//23'	'40034'	'EEEEE'	'KIYSK'	'3/223'	'40334']	['EEEE'	'THVI'	'23//'	'3400'	'EEEE'	'GDVI'	'23//'
4RPB_A 0.0040017090177692 6.472338875028933 0.1621621621621622 [[352	356]	[520	524]	[289	293]	[391	395]	[520	524]	[462	465]] [2	4	1	6	0	5] [[49	53]	[207	211]	[394	398]	[592	596]	[733	737]	[957	960]] "[['EEEEE'	'NRGHD'	'34233'	'45344'	'EEEEE'	'HSTQD'	'32233'	'43344']	['EEEE.'	'DSWVN'	'322/]'	'43304'	'EEE..'	'HTPIN'	'322Y]'	'43304']	['EEEEE'	'EVTAH'	'3/213'	'40324'	'EEEEE'	'NVYAD'	'3/213'
6BED_A 0.0046743444756507 4.52012566964617 0.323076923076923 [[453	455]	[257	262]	[35	40]	[252	278]	[254	260]	[3	7]] [2	4	1	6	0	5] [[50	52]	[203	208]	[448	453]	[592	606]	[719	725]	[960	964]] "[['EEE'	'YSE'	'223'	'334'	'EEE'	'STQ'	'223'	'334']	['EEEEEE'	'VYTKPY'	'/22322'	'033433'	'EEEEEE'	'IYSKHT'	'/22332'	'033443']	['EEEEEE'	'QYISLS'	'32/202'	'430313'	'EEEEEE'	'NYNYLY'	'323202'
2WZP_P 0.0033231885575927 2.3868128546069767 0.4944707740916274 [[138	141]	[126	138]	[234	253]	[237	243]	[73	77]	[84	88]] [2	4	1	6	0	5] [[50	53]	[195	209]	[308	317]	[550	556]	[775	779]	[978	982]] "[['EEEE'	'TYEN'	'2233'	'3344'	'EEEE'	'STQD'	'2233'	'3344']	['EEEEEEEEEEEEE'	'EKITFDIITKWYT'	'33/213//23222'	'4403240034333'	'EEETTEEEEEEEEEE'	'KNIDGYFKIYSKHTP'	'33/ON213/223322'	'440433240334433']	['..SEEEEE..TTS.EEEEEE'	'VQDYILINTDVNDETYQGWK'	'Y]V2/0/3}]KOV]223223'	'04430104340444334334'	'..SEEEEEEE'	'VEKGIYQTSN'	'Y]V2/23223'
3KIC_T 0.0097528409025764 4.452569130782552 0.0395604395604394 [[308	310]	[316	326]	[231	234]	[674	677]	[676	686]	[262	266]] [2	4	1	6	0	5] [[51	53]	[201	211]	[448	451]	[547	550]	[715	725]	[968	972]] [['EEE'	'PKK'	'233'	'344'	'EEE'	'TQD'	'233'	'344']	['EEEEEEEEEE.'	'FNIQVKEVTQN'	'13/3/33/23]'	'24040440344'	'EEEEEEEEE..'	'FKIYSKHTPIN'	'13/223322Y]'	'24033443304']	['EEEE'	'DSQW'	'3232'	'4343'	'EEEE'	'NYNY'	'3232'
3KIC_H 0.0097520553534379 4.45256340652988 0.0429988974641677 [[308	310]	[316	326]	[231	234]	[674	677]	[676	686]	[262	266]] [2	4	1	6	0	5] [[51	53]	[201	211]	[448	451]	[547	550]	[715	725]	[968	972]] [['EEE'	'PKK'	'233'	'344'	'EEE'	'TQD'	'233'	'344']	['EEEEEEEEEE.'	'FNIQVKEVTQN'	'13/3/33/23]'	'24040440344'	'EEEEEEEEE..'	'FKIYSKHTPIN'	'13/223322Y]'	'24033443304']	['EEEE'	'DSQW'	'3232'	'4343'	'EEEE'	'NYNY'	'3232'
4FQV_C 0.001179179672296 2.3569111648512377 0.5559210526315781 [[166	169]	[233	236]	[165	169]	[22	25]	[199	205]	[108	112]] [2	4	1	6	0	5] [[49	52]	[224	227]	[313	317]	[571	574]	[661	667]	[977	981]] "[['EEEE'	'KSYK'	'3223'	'4334'	'EEEE'	'HSTQ'	'3223'	'4334']	['EEEE'	'HWLI'	'320/'	'4310'	'EEEE'	'EPLV'	'320/'	'4310']	['EEEEE'	'TKSYK'	'23223'	'34334'	'EEEEE'	'YQTSN'	'23223'
6JYS_A 0.0044198785075069 6.382910363886461 0.1550671550671543 [[108	112]	[298	302]	[127	131]	[165	170]	[298	302]	[121	126]] [2	4	1	6	0	5] [[46	50]	[207	211]	[427	431]	[592	597]	[733	737]	[965	970]] [['SEEEE'	'GILYG'	'U/022'	'30133'	'SEEEE'	'SVLHS'	'U/032'	'30143']	['EEEE.'	'DSWVN'	'322/]'	'43304'	'EEE..'	'HTPIN'	'322Y]'	'43304']	['TT.EE'	'KNAKG'	'OO[32'	'44243'	'TT..E'	'DDFTG'	'OO[}2'
4K62_E 0.0016935488204588 2.629393035212292 0.5357142857142858 [[164	169]	[165	170]	[164	169]	[242	246]	[7	11]	[105	111]] [2	4	1	6	0	5] [[47	52]	[206	211]	[312	317]	[538	542]	[712	716]	[977	983]] "[['EEEEEE'	'IKKSYN'	'/33223'	'044334'	'EEEEEE'	'VLHSTQ'	'/03223'	'014334']	['EEEEE.'	'KKSYNN'	'33223]'	'443344'	'EEEE..'	'KHTPIN'	'3322Y]'	'443304']	['EEEEEE'	'IKKSYN'	'/33223'	'044334'	'EEEEEE'	'IYQTSN'	'/23223'
6TVR_K 0.000844320437487 3.0584311598257243 0.5307443365695794 [[159	161]	[5	8]	[237	242]	[160	177]	[184	188]	[186	190]] [2	4	1	6	0	5] [[50	52]	[227	230]	[432	437]	[573	595]	[773	777]	[978	982]] "[['EEE'	'TTN'	'223'	'334'	'EEE'	'STQ'	'223'	'334']	['EEEE'	'IELG'	'/302'	'0413'	'EEEE'	'VDLP'	'/302'	'0413']	['EEEEEE'	'KITFSH'	'3/2123'	'403234'	'EEEEEE'	'DVIAWN'	'3//123'
4LKG_E 0.0071613723729472 2.362668892852007 0.3690303907380599 [[157	160]	[273	279]	[156	160]	[12	15]	[190	196]	[98	102]] [2	4	1	6	0	5] [[49	52]	[204	210]	[313	317]	[571	574]	[661	667]	[977	981]] "[['EEEE'	'KSYK'	'3223'	'4334'	'EEEE'	'HSTQ'	'3223'	'4334']	['EETTEE.'	'YYSGGTI'	'22NN22Y'	'3333330'	'EEEEEE.'	'YSKHTPI'	'223322Y'	'3344330']	['EEEEE'	'TKSYK'	'23223'	'34334'	'EEEEE'	'YQTSN'	'23223'
6MWX_I 0.0084195487252491 3.918787362368752 0.2035623409669207 [[2328	2330]	[2328	2332]	[2101	2106]	[2278	2281]	[2276	2282]	[2252	2255]] [2	4	1	6	0	5] [[49	51]	[207	211]	[313	318]	[594	597]	[719	725]	[977	980]] "[['EEE'	'NPP'	'322'	'433'	'EEE'	'HST'	'322'	'433']	['EEE..'	'NPPIH'	'322Y]'	'43304'	'EEE..'	'HTPIN'	'322Y]'	'43304']	['EEEEEE'	'TQMSEA'	'231231'	'342342'	'EEEEEE'	'YQTSNF'	'232231'
3KIC_J 0.0097527426323776 4.4525863887061226 0.0511111111111106 [[308	310]	[316	326]	[231	234]	[674	677]	[676	686]	[262	266]] [2	4	1	6	0	5] [[51	53]	[201	211]	[448	451]	[547	550]	[715	725]	[968	972]] [['EEE'	'PKK'	'233'	'344'	'EEE'	'TQD'	'233'	'344']	['EEEEEEEEEE.'	'FNIQVKEVTQN'	'13/3/33/23]'	'24040440344'	'EEEEEEEEE..'	'FKIYSKHTPIN'	'13/223322Y]'	'24033443304']	['EEEE'	'DSQW'	'3232'	'4343'	'EEEE'	'NYNY'	'3232'
4X0C_A 0.0044084704606944 6.896854408706841 0.111633372502937 [[298	302]	[518	522]	[517	521]	[383	389]	[346	352]] [2	4	1	6	0] [[49	53]	[207	211]	[397	401]	[592	598]	[715	721]] [['EEEEE'	'NYTMN'	'32213'	'43324'	'EEEEE'	'HSTQD'	'32233'	'43344']	['EEEE.'	'DSWVN'	'322/]'	'43304'	'EEE..'	'HTPIN'	'322Y]'	'43304']	['EEEEE'	'FDSWV'	'1322/'	'24330'	'EEEEE'	'ADSFV'	'1321/'	'24320']	['EEEEEEE'	'FTPVGVI'	'122/2//'	'2330300'
6TWH_P 0.0010566076272334 3.029379416980975 0.5332252836304692 [[157	159]	[3	6]	[235	240]	[158	175]	[182	186]	[184	188]] [2	4	1	6	0	5] [[50	52]	[227	230]	[432	437]	[573	595]	[773	777]	[978	982]] "[['EEE'	'TTN'	'223'	'334'	'EEE'	'STQ'	'223'	'334']	['EEEE'	'IDLG'	'/302'	'0413'	'EEEE'	'VDLP'	'/302'	'0413']	['EEEEEE'	'KITFSH'	'3/2123'	'403234'	'EEEEEE'	'DVIAWN'	'3//123'
5Y9F_B 0.0063351631906089 3.982972917465502 0.3066298342541438 [[168	171]	[192	196]	[396	403]	[27	36]	[32	38]	[400	402]] [2	4	1	6	0	5] [[49	52]	[207	211]	[364	371]	[545	554]	[711	719]	[977	979]] "[['EEEE'	'HWTK'	'3223'	'4334'	'EEEE'	'HSTQ'	'3223'	'4334']	['EEE..'	'NTPIE'	'322Y]'	'43304'	'EEE..'	'HTPIN'	'322Y]'	'43304']	['.HHHHHH.'	'NTTILEDW'	']$$!""%%}'	'43301443'	'.HHHHHH.'	'DYSVLYNS'	']$$!""$%}'
3J26_A 0.0034956366332163 6.512770206067737 0.1959544879898864 [[465	469]	[70	76]	[465	469]	[200	205]	[458	473]	[487	489]] [2	4	1	6	0	5] [[47	51]	[202	208]	[312	316]	[549	554]	[716	728]	[978	980]] [['EEEEE'	'VYDGT'	'/2322'	'03433'	'EEEEE'	'VLHST'	'/0322'	'01433']	['EEEEEEE'	'QVPYDIT'	'3/223/2'	'4033403'	'EEEEEEE'	'KIYSKHT'	'3/22332'	'4033443']	['EEEEE'	'VYDGT'	'/2322'	'03433'	'EEEEE'	'IYQTS'	'/2322'
3KIC_B 0.0097527124128454 4.452569919953009 0.0581655480984342 [[308	310]	[316	326]	[231	234]	[674	677]	[676	686]	[262	266]] [2	4	1	6	0	5] [[51	53]	[201	211]	[448	451]	[547	550]	[715	725]	[968	972]] [['EEE'	'PKK'	'233'	'344'	'EEE'	'TQD'	'233'	'344']	['EEEEEEEEEE.'	'FNIQVKEVTQN'	'13/3/33/23]'	'24040440344'	'EEEEEEEEE..'	'FKIYSKHTPIN'	'13/223322Y]'	'24033443304']	['EEEE'	'DSQW'	'3232'	'4343'	'EEEE'	'NYNY'	'3232'
4OP7_A 0.0056565053206235 6.941348434957041 0.0271444082518999 [[298	302]	[518	522]	[517	521]	[383	389]	[346	352]] [2	4	1	6	0] [[49	53]	[207	211]	[397	401]	[592	598]	[715	721]] [['EEEEE'	'NYTMN'	'32213'	'43324'	'EEEEE'	'HSTQD'	'32233'	'43344']	['EEEE.'	'DSWVN'	'322/]'	'43304'	'EEE..'	'HTPIN'	'322Y]'	'43304']	['EEEEE'	'FDSWV'	'1322/'	'24330'	'EEEEE'	'ADSFV'	'1321/'	'24320']	['EEEEEEE'	'FTPVGVI'	'122/2//'	'2330300'
6WXB_A 0.0088077553470992 5.070460782263048 0.0380549682875266 [[50	61]	[131	134]	[439	443]	[164	182]	[416	443]	[494	497]] [2	4	1	6	0	5] [[41	50]	[205	208]	[296	300]	[585	598]	[761	779]	[957	960]] "[['SEE.SSS.EEEE'	'KICNNPHRILDG'	'V/1]VUV^/032'	'402443450143'	'SEE..SEEEE'	'KVFRSSVLHS'	'V/1^}U/032'	'4025330143']	['EEEE'	'TQNG'	'2332'	'3443'	'EEEE'	'SKHT'	'2332'	'3443']	['HHHHH'	'LTDSE'	'""$%$%'	'13434'	'HHHHH'	'LSETK'	'""$%$%'
2BE2_A 0.0094767516255692 4.268448721329715 0.1051401869158876 [[349	353]	[338	352]	[103	107]	[455	470]	[474	478]	[523	527]] [2	4	1	6	0	5] [[48	52]	[200	209]	[309	313]	[592	601]	[775	779]	[960	964]] "[['EEEEE'	'LKTGK'	'03223'	'14334'	'EEEEE'	'LHSTQ'	'03223'	'14334']	['EEEEEEETTEEEEEE'	'TYQIYQEPFKNLKTG'	'223/233NM330322'	'334034432441433'	'EEEEEEEEEE'	'YFKIYSKHTP'	'213/223322'	'3240334433']	['.SEEE'	'KKSVT'	']V2/2'	'44303'	'.SEEE'	'EKGIY'	']V2/2'
6SK5_C 0.0053626338431672 5.728406470860281 0.1899371069182385 [[162	164]	[150	154]	[205	211]	[12	18]	[201	206]] [2	4	1	6	0] [[47	49]	[202	206]	[395	401]	[558	564]	[660	665]] [['EEE'	'VLN'	'/03'	'014'	'EEE'	'VLH'	'/03'	'014']	['EEEEE'	'HVVWD'	'3//23'	'40034'	'EEEEE'	'KIYSK'	'3/223'	'40334']	['EEEEEEE'	'VYMLGFI'	'/21021/'	'0321320'	'EEEEEEE'	'VYADSFV'	'/21321/'	'0324320']	['...TT..'	'QFLTTDD'	'][ZNN]]'	'4213344'
4I53_A 0.0021746065182759 7.749953729118743 0.1621621621621622 [[225	239]	[444	451]	[441	449]	[81	86]	[100	114]	[342	345]] [2	4	1	6	0	5] [[47	52]	[200	209]	[393	401]	[605	611]	[771	780]	[977	980]] "[['EEEE..TT..SEEEE'	'ILKDNNKTFNGTGPD'	'/033]]ON[]U2223'	'014444432433334'	'EEEEEE'	'VLHSTQ'	'/03223'	'014334']	['EEEEEEEE'	'TFNSNITG'	'21323/22'	'32434033'	'EEEEEEEEEE'	'YFKIYSKHTP'	'213/223322'	'3240334433']	['S.EEEEEEE'	'GEITFNSNI'	'U]/21323/'	'340324340'	'SEEEEEEEE'	'TNVYADSFV'	'U3/21321/'
2R5H_J 0.008731522628435 4.052915647687378 0.1854636591478689 [[367	369]	[32	36]	[395	402]	[52	61]	[33	37]	[399	401]] [2	4	1	6	0	5] [[51	53]	[202	206]	[364	371]	[576	585]	[714	718]	[977	979]] "[['EEE'	'GEE'	'233'	'344'	'EEE'	'TQD'	'233'	'344']	['EEEEE'	'NIYYH'	'3/223'	'40334'	'EEEEE'	'KIYSK'	'3/223'	'40334']	['.HHHHHH.'	'NSTILEDW'	']$$!""%%}'	'43301443'	'.HHHHHH.'	'DYSVLYNS'	']$$!""$%}'
6F7K_A 0.0051517306496744 3.339762984593576 0.3952802359882006 [[738	744]	[706	715]	[786	791]	[692	712]	[257	259]] [2	4	6	0	5] [[47	53]	[200	209]	[547	552]	[711	736]	[977	979]] "[['EEEEEEE'	'IIDYWND'	'//32233'	'0043344'	'EEEEEEE'	'VLHSTQD'	'/032233'	'0143344']	['EEEEEEEEEE'	'TVNVSSISSP'	'2/3/22/222'	'3040330333'	'EEEEEEEEEE'	'YFKIYSKHTP'	'213/223322'	'3240334433']	['EEEEEE'	'TSSFIL'	'2221/0'	'333201'	'EEEEEE'	'TGTGVL'	'2222/0'	'333301']	['EEEEEEETEEEEEEEEEEEEE'	'GVFRATGNRIDFSVTVNVSSI'	'2/14122O4/312/2/3/22/'	'302523345042303040330'
3LAM_A 0.0077524304367304 5.407508728213999 0.0786773090079815 [[349	353]	[338	352]	[103	107]	[455	468]	[453	459]	[523	527]] [2	4	1	6	0	5] [[48	52]	[200	209]	[309	313]	[592	599]	[716	723]	[960	964]] "[['EEEEE'	'LKTGK'	'03223'	'14334'	'EEEEE'	'LHSTQ'	'03223'	'14334']	['EEEEEEETTEEEEEE'	'TYQIYQEPFKNLKTG'	'223/233NM330322'	'334034432441433'	'EEEEEEEEEE'	'YFKIYSKHTP'	'213/223322'	'3240334433']	['.SEEE'	'KKSVT'	']V2/2'	'44303'	'.SEEE'	'EKGIY'	']V2/2'
6JYS_B 0.004339454656451 6.3730793805393615 0.1795511221945132 [[108	112]	[298	302]	[127	131]	[165	170]	[298	302]	[121	126]] [2	4	1	6	0	5] [[46	50]	[207	211]	[427	431]	[592	597]	[733	737]	[965	970]] [['SEEEE'	'GILYG'	'U/022'	'30133'	'SEEEE'	'SVLHS'	'U/032'	'30143']	['EEEE.'	'DSWVN'	'322/]'	'43304'	'EEE..'	'HTPIN'	'322Y]'	'43304']	['TT.EE'	'KNAKG'	'OO[32'	'44243'	'TT..E'	'DDFTG'	'OO[}2'
5Z88_A 0.0032448409478725 8.39526892642321 0.040169133192389 [[278	282]	[135	140]	[242	246]	[232	235]	[406	417]	[412	419]] [2	4	1	6	0	5] [[49	53]	[204	209]	[395	399]	[592	595]	[772	782]	[957	964]] "[['EESEE'	'DTKEQ'	'32V33'	'43444'	'EEEEE'	'HSTQD'	'32233'	'43344']	['EEEEEE'	'SSADPY'	'221322'	'332433'	'EEEEEE'	'YSKHTP'	'223322'	'334433']	['EEEEE'	'ITFES'	'/2132'	'03243'	'EEEEE'	'VYADS'	'/2132'
5W4L_G 0.0023558838368892 7.160794558306703 0.2097186700767257 [[328	332]	[120	123]	[413	419]	[35	40]	[413	420]	[339	342]] [2	4	1	6	0	5] [[49	53]	[227	230]	[311	317]	[594	600]	[719	726]	[978	981]] "[['EEEEE'	'KAYEE'	'31233'	'42344'	'EEEEE'	'HSTQD'	'32233'	'43344']	['EEEE'	'VKLT'	'/302'	'0413'	'EEEE'	'VDLP'	'/302'	'0413']	['EEEEEEE'	'TITLPGK'	'2/20223'	'3031334'	'EEEEEEE'	'GIYQTSN'	'2/23223'
6BEI_A 0.0058639254811362 4.531367498633785 0.2941176470588236 [[453	455]	[257	262]	[35	40]	[252	278]	[254	260]	[3	7]] [2	4	1	6	0	5] [[50	52]	[203	208]	[448	453]	[592	606]	[719	725]	[960	964]] "[['EEE'	'YSE'	'223'	'334'	'EEE'	'STQ'	'223'	'334']	['EEEEEE'	'VYTKPY'	'/22322'	'033433'	'EEEEEE'	'IYSKHT'	'/22332'	'033443']	['EEEEEE'	'QYISLS'	'32/202'	'430313'	'EEEEEE'	'NYNYLY'	'323202'
2C9F_E 0.0090146831235178 3.759454412003167 0.1944444444444439 [[126	129]	[522	526]	[276	285]	[560	565]	[553	565]	[426	432]] [2	4	1	6	0	5] [[47	50]	[205	209]	[388	397]	[548	553]	[716	728]	[968	974]] [['EEEE'	'ILHT'	'/032'	'0143'	'EEEE'	'VLHS'	'/032'	'0143']	['EEEEE'	'TDHGT'	'23322'	'34433'	'EEEEE'	'SKHTP'	'23322'	'34433']	['TTS.S.EEEE'	'DDLEGGNIPA'	'OOS]U}3/21'	'4414334032'	'TT..BSEEEE'	'NDLEFTNVYA'	'OOZ]*U3/21'
2R5H_N 0.0098453450338768 4.076315603440996 0.116883116883117 [[367	369]	[357	370]	[395	402]	[52	61]	[33	37]	[399	401]] [2	4	1	6	0	5] [[51	53]	[198	208]	[364	371]	[576	585]	[714	718]	[977	979]] "[['EEE'	'GEE'	'233'	'344'	'EEE'	'TQD'	'233'	'344']	['TTSEEEEEEEEEEE'	'NTNFKEYLRHGEEY'	'ONV13320432332'	'43424431543443'	'TTEEEEEEEEE'	'DGYFKIYSKHT'	'ON213/22332'	'43324033443']	['.HHHHHH.'	'NSTILEDW'	']$$!""%%}'	'43301443'	'.HHHHHH.'	'DYSVLYNS'	']$$!""$%}'
4R4N_P 0.0046251493285726 7.768777115793428 0.0282608695652175 [[225	227]	[120	123]	[205	209]	[445	450]	[445	455]	[342	345]] [2	4	1	6	0	5] [[47	49]	[227	230]	[329	333]	[594	599]	[719	728]	[977	980]] "[['EEE'	'ILK'	'/03'	'014'	'EEE'	'VLH'	'/03'	'014']	['EEEE'	'VQLT'	'/302'	'0413'	'EEEE'	'VDLP'	'/302'	'0413']	['.....'	'MPKVT'	'[}]Y}'	'23403'	'.....'	'FPNIT'	'[}]Y}'
3KIC_K 0.0097619128144428 4.452565658628973 0.0762229806598406 [[308	310]	[316	326]	[231	234]	[674	677]	[676	686]	[262	266]] [2	4	1	6	0	5] [[51	53]	[201	211]	[448	451]	[547	550]	[715	725]	[968	972]] [['EEE'	'PKK'	'233'	'344'	'EEE'	'TQD'	'233'	'344']	['EEEEEEEEEE.'	'FNIQVKEVTQN'	'13/3/33/23]'	'24040440344'	'EEEEEEEEE..'	'FKIYSKHTPIN'	'13/223322Y]'	'24033443304']	['EEEE'	'DSQW'	'3232'	'4343'	'EEEE'	'NYNY'	'3232'
5A7X_I 0.0024055549626151 8.456504309924071 0.0911188004613612 [[293	297]	[445	451]	[199	209]	[442	448]	[345	352]	[342	345]] [2	4	1	6	0	5] [[47	51]	[203	209]	[325	333]	[607	613]	[770	777]	[977	980]] "[['EEEEE'	'VINGT'	'//322'	'00433'	'EEEEE'	'VLHST'	'/0322'	'01433']	['EEEEEEE'	'ISSNITG'	'/223/22'	'0334033'	'EEEEEEE'	'IYSKHTP'	'/223322'	'0334433']	['EEE........'	'SVITQACPKVS'	'2//}][[}]Y}'	'30034223403'	'EEEE.....'	'SIVRFPNIT'	'2//4[}]Y}'
5FEI_B 0.0023438988236282 2.885331461388023 0.5233494363929141 [[311	314]	[209	213]	[126	130]	[250	255]	[567	573]	[570	573]] [2	4	1	6	0	5] [[49	52]	[204	208]	[399	403]	[536	541]	[775	781]	[977	980]] "[['EEEE'	'DTGD'	'3223'	'4334'	'EEEE'	'HSTQ'	'3223'	'4334']	['EEEEE'	'YYIHP'	'22/32'	'33043'	'EEEEE'	'YSKHT'	'22332'	'33443']	['EEEEE'	'SFIVR'	'21//4'	'32005'	'EEEEE'	'SFVIR'	'21//4'
6WXB_C 0.0088077580514861 5.070452756529841 0.0560253699788582 [[50	61]	[131	134]	[439	443]	[164	182]	[416	443]	[494	497]] [2	4	1	6	0	5] [[41	50]	[205	208]	[296	300]	[585	598]	[761	779]	[957	960]] "[['SEE.SSS.EEEE'	'KICNNPHRILDG'	'V/1]VUV^/032'	'402443450143'	'SEE..SEEEE'	'KVFRSSVLHS'	'V/1^}U/032'	'4025330143']	['EEEE'	'TQNG'	'2332'	'3443'	'EEEE'	'SKHT'	'2332'	'3443']	['HHHHH'	'LTDSE'	'""$%$%'	'13434'	'HHHHH'	'LSETK'	'""$%$%'
3S6P_D 0.0041029769239204 6.762714968890415 0.1693448702101361 [[524	529]	[262	267]	[524	529]	[153	178]	[404	410]	[553	556]] [2	4	1	6	0	5] [[47	52]	[201	206]	[312	317]	[547	559]	[669	675]	[978	981]] "[['EEEEEE'	'VTKTYQ'	'/23223'	'034334'	'EEEEEE'	'VLHSTQ'	'/03223'	'014334']	['EEEEEE'	'FWIGGQ'	'12/223'	'230334'	'EEEEEE'	'FKIYSK'	'13/223'	'240334']	['EEEEEE'	'VTKTYQ'	'/23223'	'034334'	'EEEEEE'	'IYQTSN'	'/23223'
5T0D_A 0.0034988636142371 2.6021640121466403 0.5039745627980925 [[165	169]	[165	169]	[256	261]	[232	237]	[5	9]	[100	102]] [2	4	1	6	0	5] [[49	53]	[202	206]	[284	289]	[547	552]	[712	716]	[977	979]] "[['EEEEE'	'KGTYN'	'32223'	'43334'	'EEEEE'	'HSTQD'	'32233'	'43344']	['EEEEE'	'KGTYN'	'32223'	'43334'	'EEEEE'	'KIYSK'	'3/223'	'40334']	['.EEEEE'	'YAYKFV'	'}1231/'	'323420'	'.EEEEE'	'TITDAV'	'}/231/'
2R5I_C 0.007129741868786 4.330977716843908 0.2563081009296146 [[363	367]	[362	365]	[221	226]	[27	36]	[32	38]	[468	472]] [2	4	1	6	0	5] [[49	53]	[206	209]	[415	420]	[545	554]	[711	719]	[960	964]] "[['EEEEE'	'QYSRH'	'32243'	'43354'	'EEEEE'	'HSTQD'	'32233'	'43344']	['EEEE'	'KQYS'	'3322'	'4433'	'EEEE'	'KHTP'	'3322'	'4433']	['.TTTTT'	'PLDICQ'	'}LOKMO'	'314024'	'.STTTT'	'TGKIAD'	'}UOKMO'
3KIC_S 0.009755330290181 4.452554849043897 0.0811428571428571 [[308	310]	[316	326]	[231	234]	[674	677]	[676	686]	[262	266]] [2	4	1	6	0	5] [[51	53]	[201	211]	[448	451]	[547	550]	[715	725]	[968	972]] [['EEE'	'PKK'	'233'	'344'	'EEE'	'TQD'	'233'	'344']	['EEEEEEEEEE.'	'FNIQVKEVTQN'	'13/3/33/23]'	'24040440344'	'EEEEEEEEE..'	'FKIYSKHTPIN'	'13/223322Y]'	'24033443304']	['EEEE'	'DSQW'	'3232'	'4343'	'EEEE'	'NYNY'	'3232'
3KIC_I 0.009754375730632 4.452573004887702 0.0799086757990861 [[308	310]	[316	326]	[231	234]	[674	677]	[676	686]	[262	266]] [2	4	1	6	0	5] [[51	53]	[201	211]	[448	451]	[547	550]	[715	725]	[968	972]] [['EEE'	'PKK'	'233'	'344'	'EEE'	'TQD'	'233'	'344']	['EEEEEEEEEE.'	'FNIQVKEVTQN'	'13/3/33/23]'	'24040440344'	'EEEEEEEEE..'	'FKIYSKHTPIN'	'13/223322Y]'	'24033443304']	['EEEE'	'DSQW'	'3232'	'4343'	'EEEE'	'NYNY'	'3232'
4R4N_V 0.0044583867237131 7.793839746206774 0.045303867403315 [[374	378]	[120	123]	[336	341]	[450	455]	[449	455]	[342	345]] [2	4	1	6	0	5] [[49	53]	[227	230]	[297	302]	[548	553]	[722	728]	[977	980]] "[['EEEEE'	'HSFNN'	'32133'	'43244'	'EEEEE'	'HSTQD'	'32233'	'43344']	['EEEE'	'VQLT'	'/302'	'0413'	'EEEE'	'VDLP'	'/302'	'0413']	['HHHHHH'	'SQWNKT'	'$%$%%$'	'343443'	'HHHHHH'	'SETKBT'	""$%$%'$""
1X9T_A 0.0090133754589817 3.759485078684494 0.1989860583016478 [[126	129]	[524	528]	[276	285]	[562	567]	[555	567]	[428	434]] [2	4	1	6	0	5] [[47	50]	[205	209]	[388	397]	[548	553]	[716	728]	[968	974]] [['EEEE'	'ILHT'	'/032'	'0143'	'EEEE'	'VLHS'	'/032'	'0143']	['EEEEE'	'TDHGT'	'23322'	'34433'	'EEEEE'	'SKHTP'	'23322'	'34433']	['TTS.S.EEEE'	'DDLEGGNIPA'	'OOS]U}3/21'	'4414334032'	'TT..BSEEEE'	'NDLEFTNVYA'	'OOZ]*U3/21'
6IDA_A 0.0044919075867145 2.3284120307567355 0.482758620689655 [[157	160]	[157	161]	[156	160]	[12	15]	[190	196]	[98	102]] [2	4	1	6	0	5] [[49	52]	[207	211]	[313	317]	[571	574]	[661	667]	[977	981]] "[['EEEE'	'KSYK'	'3223'	'4334'	'EEEE'	'HSTQ'	'3223'	'4334']	['EEEE.'	'KSYKN'	'3223]'	'43344'	'EEE..'	'HTPIN'	'322Y]'	'43304']	['EEEEE'	'TKSYK'	'23223'	'34334'	'EEEEE'	'YQTSN'	'23223'
3KIC_F 0.0097563080670765 4.452575505627065 0.0799086757990861 [[308	310]	[316	326]	[231	234]	[674	677]	[676	686]	[262	266]] [2	4	1	6	0	5] [[51	53]	[201	211]	[448	451]	[547	550]	[715	725]	[968	972]] [['EEE'	'PKK'	'233'	'344'	'EEE'	'TQD'	'233'	'344']	['EEEEEEEEEE.'	'FNIQVKEVTQN'	'13/3/33/23]'	'24040440344'	'EEEEEEEEE..'	'FKIYSKHTPIN'	'13/223322Y]'	'24033443304']	['EEEE'	'DSQW'	'3232'	'4343'	'EEEE'	'NYNY'	'3232'
4DJ7_A 0.0036586628440624 2.3264939814845014 0.5111821086261981 [[157	160]	[224	227]	[156	160]	[12	15]	[190	196]	[98	102]] [2	4	1	6	0	5] [[49	52]	[224	227]	[313	317]	[571	574]	[661	667]	[977	981]] "[['EEEE'	'KSYK'	'3223'	'4334'	'EEEE'	'HSTQ'	'3223'	'4334']	['EEEE'	'HWLI'	'320/'	'4310'	'EEEE'	'EPLV'	'320/'	'4310']	['EEEEE'	'TKSYK'	'23223'	'34334'	'EEEEE'	'YQTSN'	'23223'
5W1V_O 0.0041798588304604 5.378280520511058 0.2923497267759563 [[41	44]	[170	173]	[247	253]	[173	176]	[250	255]] [2	4	1	6	0] [[50	53]	[227	230]	[393	398]	[548	551]	[714	719]] [['EEEE'	'WYQQ'	'2233'	'3344'	'EEEE'	'STQD'	'2233'	'3344']	['EEEE'	'VELS'	'/302'	'0413'	'EEEE'	'VDLP'	'/302'	'0413']	['SEEEEEE'	'TQIVSAE'	'U3//213'	'3400324'	'SEEEEE'	'TNVYAD'	'U3/213'	'340324']	['EEEE'	'SWWV'	'222/'	'3330'
3KIC_C 0.0097572065555379 4.452541269672173 0.0823798627002285 [[308	310]	[316	326]	[231	234]	[674	677]	[676	686]	[262	266]] [2	4	1	6	0	5] [[51	53]	[201	211]	[448	451]	[547	550]	[715	725]	[968	972]] [['EEE'	'PKK'	'233'	'344'	'EEE'	'TQD'	'233'	'344']	['EEEEEEEEEE.'	'FNIQVKEVTQN'	'13/3/33/23]'	'24040440344'	'EEEEEEEEE..'	'FKIYSKHTPIN'	'13/223322Y]'	'24033443304']	['EEEE'	'DSQW'	'3232'	'4343'	'EEEE'	'NYNY'	'3232'
6LQD_C 0.0074003391364673 5.634777076523947 0.0911188004613612 [[112	118]	[196	204]	[222	227]	[12	18]	[194	199]	[60	63]] [2	4	1	6	0	5] [[45	51]	[203	210]	[427	432]	[558	564]	[720	725]	[968	971]] [['.S.EEEE'	'SGSLEVT'	'}U}03/2'	'3331403'	'.SEEEEE'	'SSVLHST'	'}U/0322'	'3301433']	['EEEEEEEE.'	'IWYQTNYVV'	'/223232/Y'	'033434300'	'EEEEEEE.'	'IYSKHTPI'	'/223322Y'	'03344330']	['TT..EE'	'KNFTMK'	'OO[}13'	'442324'	'TT..EE'	'DDFTGD'	'OO[}23'
5JW4_E 0.001262973193747 3.639872653234173 0.5039745627980925 [[271	274]	[271	276]	[254	257]	[238	242]	[3	7]	[101	107]] [2	4	1	6	0	5] [[50	53]	[204	209]	[431	434]	[538	542]	[712	716]	[977	983]] "[['EEEE'	'YGNN'	'2233'	'3344'	'EEEE'	'STQD'	'2233'	'3344']	['EEEEEE'	'YGNNNT'	'223332'	'334443'	'EEEEEE'	'YSKHTP'	'223322'	'334433']	['EEEE'	'YKIV'	'23//'	'3400'	'EEEE'	'GDVI'	'23//'
6BEE_A 0.0061655809156847 4.527758323731357 0.2870748299319725 [[453	455]	[257	262]	[35	40]	[252	278]	[254	260]	[3	7]] [2	4	1	6	0	5] [[50	52]	[203	208]	[448	453]	[592	606]	[719	725]	[960	964]] "[['EEE'	'YSE'	'223'	'334'	'EEE'	'STQ'	'223'	'334']	['EEEEEE'	'VYTKPY'	'/22322'	'033433'	'EEEEEE'	'IYSKHT'	'/22332'	'033443']	['EEEEEE'	'QYISLS'	'32/202'	'430313'	'EEEEEE'	'NYNYLY'	'323202'
6LKX_A 0.0047355786826374 5.2199459568348745 0.2870748299319725 [[347	350]	[339	345]	[335	342]	[147	151]	[306	310]	[61	68]] [2	4	1	6	0	5] [[38	41]	[201	207]	[427	434]	[598	602]	[655	659]	[974	981]] "[['.SSS'	'PTKD'	'}UVV'	'3344'	'.SSS'	'YPDK'	'}UVV'	'3344']	['EEEEEEE'	'FDVVTLH'	'13//203'	'2400314'	'EEEEEEE'	'FKIYSKH'	'13/2233'	'2403344']	['TT..EEEE'	'QGATFDVV'	'ON[}13//'	'43232400'	'TT..EEEE'	'DDFTGDVI'	'OO[}23//'
6MYA_F 0.003530589396277 7.837935379676082 0.1051401869158876 [[352	355]	[4	9]	[164	167]	[12	16]	[443	451]	[438	445]] [2	4	1	6	0	5] [[50	53]	[200	205]	[313	316]	[528	532]	[773	781]	[957	964]] "[['EEEE'	'GYHH'	'2233'	'3344'	'EEEE'	'STQD'	'2233'	'3344']	['EEEEEE'	'TIEIGY'	'2/3/22'	'304033'	'EEEEEE'	'YFKIYS'	'213/22'	'324033']	['EEEE'	'TNSY'	'2322'	'3433'	'EEEE'	'YQTS'	'2322'
5J37_B 0.0007692782794934 9.328165240114975 0.0737797956867198 [[211	213]	[98	103]	[227	238]	[211	214]	[81	85]] [2	4	1	0	5] [[49	51]	[224	229]	[311	319]	[733	736]	[977	981]] "[['EEE'	'HYG'	'322'	'433'	'EEE'	'HST'	'322'	'433']	['EEEEEE'	'DYRIKL'	'324/30'	'435041'	'EEEEEE'	'EPLVDL'	'320/30'	'431041']	['EEEEEEEEEEEE'	'YVTKLTLYVQFR'	'2/230202/314'	'303413130425'	'EEEEEEEEE'	'GIYQTSNFR'	'2/2322314'	'303433425']	['EEEE'	'HYGI'	'322/'	'4330'
6TXO_E 0.0005265880384031 2.8306662937982505 0.5662251655629134 [[158	160]	[4	7]	[235	240]	[159	176]	[183	187]	[101	103]] [2	4	1	6	0	5] [[50	52]	[227	230]	[432	437]	[573	595]	[773	777]	[978	980]] [['EEE'	'TTN'	'223'	'334'	'EEE'	'STQ'	'223'	'334']	['EEEE'	'IELG'	'/302'	'0413'	'EEEE'	'VDLP'	'/302'	'0413']	['EEEEEE'	'KITFSH'	'3/2123'	'403234'	'EEEEEE'	'DVIAWN'	'3//123'
3NGB_A 0.0015047368394594 7.368151359364072 0.2366013071895423 [[45	47]	[120	123]	[445	450]	[445	450]	[100	106]	[339	342]] [2	4	1	6	0	5] [[51	53]	[227	230]	[311	316]	[594	599]	[771	777]	[978	981]] "[['EEE'	'WKD'	'233'	'344'	'EEE'	'TQD'	'233'	'344']	['EEEE'	'VKLT'	'/302'	'0413'	'EEEE'	'VDLP'	'/302'	'0413']	['EEEEEE'	'TVSNIT'	'2/23/2'	'303403'	'EEEEEE'	'GIYQTS'	'2/2322'
5L7Q_C 0.0108276617833969 3.5699745672234515 0.1235154394299287 [[119	123]	[329	334]	[329	332]	[49	53]	[341	345]	[158	160]] [2	4	1	6	0	5] [[46	50]	[200	205]	[399	402]	[555	559]	[720	724]	[959	961]] "[['S.EEE'	'GSLEY'	'U}032'	'33143'	'SEEEE'	'SVLHS'	'U/032'	'30143']	['EEEEEE'	'TMVVWP'	'21//22'	'320033'	'EEEEEE'	'YFKIYS'	'213/22'	'324033']	['EEEE'	'TMVV'	'21//'	'3200'	'EEEE'	'SFVI'	'21//'
6IIC_C 0.0042328880682107 3.397736356394515 0.4376899696048626 [[230	233]	[230	233]	[7	10]	[46	51]	[68	71]	[56	58]] [2	4	1	6	0	5] [[50	53]	[204	207]	[330	333]	[578	583]	[734	737]	[960	962]] "[['EEEE'	'TWEN'	'2233'	'3344'	'EEEE'	'STQD'	'2233'	'3344']	['EEEE'	'TWEN'	'2233'	'3344'	'EEEE'	'YSKH'	'2233'	'3344']	['....'	'SKVS'	'}]Y}'	'3403'	'....'	'PNIT'	'}]Y}'
4F5X_D 0.0091030681011554 4.6481321478192985 0.1129411764705885 [[269	274]	[257	274]	[6	10]	[218	223]	[317	323]	[86	90]] [2	4	1	6	0	5] [[47	52]	[195	206]	[295	299]	[546	551]	[717	723]	[960	964]] "[['EEEEEE'	'IINTYQ'	'//3223'	'004334'	'EEEEEE'	'VLHSTQ'	'/03223'	'014334']	['EEEEEEEEETTEEEEEEE'	'NNVEVEFLLNGQIINTYQ'	'33/3/3100ON3//3223'	'440404211434004334'	'EEETTEEEEEEE'	'KNIDGYFKIYSK'	'33/ON213/223'	'440433240334']	['HHHHH'	'SLSKT'	'$""$%$'	'31343'	'HHHHH'	'PLSET'	'$""$%$'
3KZ4_D 0.0091030681011554 4.6481321478192985 0.1129411764705885 [[269	274]	[257	274]	[6	10]	[218	223]	[317	323]	[86	90]] [2	4	1	6	0	5] [[47	52]	[195	206]	[295	299]	[546	551]	[717	723]	[960	964]] "[['EEEEEE'	'IINTYQ'	'//3223'	'004334'	'EEEEEE'	'VLHSTQ'	'/03223'	'014334']	['EEEEEEEEETTEEEEEEE'	'NNVEVEFLLNGQIINTYQ'	'33/3/3100ON3//3223'	'440404211434004334'	'EEETTEEEEEEE'	'KNIDGYFKIYSK'	'33/ON213/223'	'440433240334']	['HHHHH'	'SLSKT'	'$""$%$'	'31343'	'HHHHH'	'PLSET'	'$""$%$'
6EWB_A 0.0037777328731317 6.909789429317891 0.1854636591478689 [[298	302]	[518	522]	[517	521]	[383	389]	[346	352]] [2	4	1	6	0] [[49	53]	[207	211]	[397	401]	[592	598]	[715	721]] [['EEEEE'	'NYTMN'	'32213'	'43324'	'EEEEE'	'HSTQD'	'32233'	'43344']	['EEEE.'	'DSWVN'	'322/]'	'43304'	'EEE..'	'HTPIN'	'322Y]'	'43304']	['EEEEE'	'FDSWV'	'1322/'	'24330'	'EEEEE'	'ADSFV'	'1321/'	'24320']	['EEEEEEE'	'FTPVGVI'	'122/2//'	'2330300'
6OSR_A 0.0037118012176997 8.199870973269533 0.0641169853768275 [[352	355]	[352	355]	[85	88]	[169	176]	[443	451]	[438	445]] [2	4	1	6	0	5] [[50	53]	[204	207]	[421	424]	[578	585]	[773	781]	[957	964]] "[['EEEE'	'GYHH'	'2233'	'3344'	'EEEE'	'STQD'	'2233'	'3344']	['EEEE'	'GYHH'	'2233'	'3344'	'EEEE'	'YSKH'	'2233'	'3344']	['TT..'	'PNSK'	'NO}]'	'3434'	'TT..'	'YNYK'	'NO}]'
6OHY_A 0.0042081405377208 5.678558325322956 0.280108254397835 [[443	448]	[158	162]	[443	448]	[414	417]	[343	348]	[346	349]] [2	4	1	6	0	5] [[47	52]	[200	204]	[312	317]	[596	599]	[776	781]	[978	981]] "[['EEEEEE'	'ITHTSN'	'/23223'	'034334'	'EEEEEE'	'VLHSTQ'	'/03223'	'014334']	['EEEEE'	'SFNVT'	'213/2'	'32403'	'EEEEE'	'YFKIY'	'213/2'	'32403']	['EEEEEE'	'ITHTSN'	'/23223'	'034334'	'EEEEEE'	'IYQTSN'	'/23223'
6F7K_D 0.0055818196445754 3.3436039687022263 0.3952802359882006 [[738	744]	[706	715]	[786	791]	[692	712]	[257	259]] [2	4	6	0	5] [[47	53]	[200	209]	[547	552]	[711	736]	[977	979]] "[['EEEEEEE'	'IIDYWND'	'//32233'	'0043344'	'EEEEEEE'	'VLHSTQD'	'/032233'	'0143344']	['EEEEEEEEEE'	'TVNVSSISSP'	'2/3/22/222'	'3040330333'	'EEEEEEEEEE'	'YFKIYSKHTP'	'213/223322'	'3240334433']	['EEEEEE'	'TSSFIL'	'2221/0'	'333201'	'EEEEEE'	'TGTGVL'	'2222/0'	'333301']	['EEEEEEETEEEEEEEEEEEEE'	'GVFRATGNRIDFSVTVNVSSI'	'2/14122O4/312/2/3/22/'	'302523345042303040330'
6ZLZ_A 0.0059683610665554 5.04618903706442 0.2596537949400799 [[356	362]	[308	312]	[356	361]	[243	247]	[119	132]	[158	161]] [2	4	1	6	0	5] [[47	53]	[200	204]	[312	317]	[547	551]	[715	726]	[973	976]] [['EEEEEEE'	'IYEGSEQ'	'/232233'	'0343344'	'EEEEEEE'	'VLHSTQD'	'/032233'	'0143344']	['EEEEE'	'YFNVT'	'213/2'	'32403'	'EEEEE'	'YFKIY'	'213/2'	'32403']	['EEEEEE'	'IYEGSE'	'/23223'	'034334'	'EEEEEE'	'IYQTSN'	'/23223'
6RJF_3 0.0033160294780113 4.512338664169446 0.3994082840236679 [[110	112]	[106	113]	[153	156]	[12	18]	[214	223]	[103	105]] [2	4	1	6	0	5] [[49	51]	[198	205]	[431	434]	[558	564]	[713	720]	[979	981]] "[['EEE'	'HWS'	'322'	'433'	'EEE'	'HST'	'322'	'433']	['TTEEEEEE'	'NYYAHWSG'	'ON213222'	'43324333'	'TTEEEEEE'	'DGYFKIYS'	'ON213/22'	'43324033']	['EEEE'	'THVV'	'23//'	'3400'	'EEEE'	'GDVI'	'23//'
5FEI_A 0.001746702359978 2.84552422621426 0.5508196721311467 [[311	314]	[209	213]	[126	130]	[511	514]	[567	573]	[570	573]] [2	4	1	6	0	5] [[49	52]	[204	208]	[399	403]	[595	598]	[775	781]	[977	980]] "[['EEEE'	'DTGD'	'3223'	'4334'	'EEEE'	'HSTQ'	'3223'	'4334']	['EEEEE'	'YYIHP'	'22/32'	'33043'	'EEEEE'	'YSKHT'	'22332'	'33443']	['EEEEE'	'SFIVR'	'21//4'	'32005'	'EEEEE'	'SFVIR'	'21//4'
6BFU_C 0.004239474461861 7.489918655323349 0.1038506417736284 [[938	940]	[244	250]	[582	586]	[440	446]	[571	612]	[720	722]	[826	849]] [2	4	1	6	0	3	5] [[51	53]	[224	230]	[448	452]	[545	551]	[712	753]	[861	863]	[957	980]] "[['EEE'	'PNK'	'233'	'344'	'EEE'	'TQD'	'233'	'344']	['EEEEEEE'	'DTLITLT'	'320/202'	'4310313'	'EEEEEEE'	'EPLVDLP'	'320/302'	'4310413']	['EEEEE'	'QTEYL'
4LSP_G 0.0037759467533986 7.7705096221851075 0.1103286384976527 [[328	332]	[120	123]	[413	419]	[375	380]	[413	420]	[339	342]] [2	4	1	6	0	5] [[49	53]	[227	230]	[311	317]	[540	545]	[719	726]	[978	981]] "[['EEEEE'	'KAYEE'	'31233'	'42344'	'EEEEE'	'HSTQD'	'32233'	'43344']	['EEEE'	'VKLT'	'/302'	'0413'	'EEEE'	'VDLP'	'/302'	'0413']	['EEEEEEE'	'TITLPGK'	'2/20223'	'3031334'	'EEEEEEE'	'GIYQTSN'	'2/23223'
6VO3_C 0.0052493507680386 2.1262542299240046 0.4689440993788811 [[225	228]	[375	378]	[224	231]	[36	41]	[100	114]	[342	345]] [2	4	1	6	0	5] [[47	50]	[200	203]	[275	282]	[595	600]	[771	780]	[977	980]] "[['EEEE'	'ILKT'	'/032'	'0143'	'EEEE'	'VLHS'	'/032'	'0143']	['EEEE'	'SFNV'	'213/'	'3240'	'EEEE'	'YFKI'	'213/'	'3240']	['EEEEE..T'	'AILKTNDK'	'1/032]]O'	'20143444'	'EEEEE.TT'	'FLLKYNEN'	'10032]OO'
2WZQ_A 0.0081463633095788 4.664790218155321 0.1884422110552759 [[443	447]	[69	79]	[403	406]	[445	449]	[32	42]	[211	214]] [2	4	1	6	0	5] [[47	51]	[200	205]	[359	362]	[592	596]	[660	672]	[957	960]] "[['EEEEE'	'ILAGP'	'/0122'	'01233'	'EEEEE'	'VLHST'	'/0322'	'01433']	['EEETTTTEEEE'	'WADVRNDMISY'	'213KPOO1/22'	'32405442033'	'EEEEEE'	'YFKIYS'	'213/22'	'324033']	['.SEE'	'WDFV'	'}V1/'	'3420'	'.SEE'	'SNCV'	'}V1/'
6TVF_K 0.0040969342155604 2.786807795687752 0.4897637795275587 [[157	159]	[3	6]	[235	240]	[158	175]	[182	186]	[100	102]] [2	4	1	6	0	5] [[50	52]	[227	230]	[432	437]	[573	595]	[773	777]	[978	980]] [['EEE'	'TTN'	'223'	'334'	'EEE'	'STQ'	'223'	'334']	['EEEE'	'IELG'	'/302'	'0413'	'EEEE'	'VDLP'	'/302'	'0413']	['EEEEEE'	'KITFSH'	'3/2123'	'403234'	'EEEEEE'	'DVIAWN'	'3//123'
6OSR_E 0.002609787252629 8.140881445219609 0.1397590361445784 [[177	183]	[165	169]	[85	88]	[353	358]	[443	451]	[438	445]] [2	4	1	6	0	5] [[47	53]	[207	211]	[421	424]	[553	558]	[773	781]	[957	964]] "[['EEEEEEE'	'VLWGVHH'	'/022/33'	'0133044'	'EEEEEEE'	'VLHSTQD'	'/032233'	'0143344']	['EEEE.'	'NSYVN'	'322/]'	'43304'	'EEE..'	'HTPIN'	'322Y]'	'43304']	['TT..'	'PNSK'	'NO}]'	'3434'	'TT..'	'YNYK'	'NO}]'
2R5J_E 0.0083862315952063 3.214190879231721 0.3012379642365885 [[168	171]	[166	170]	[442	448]	[129	134]	[34	38]	[181	183]] [2	4	1	6	0	5] [[49	52]	[205	209]	[281	287]	[602	607]	[715	719]	[969	971]] [['EEEE'	'HWGK'	'3223'	'4334'	'EEEE'	'HSTQ'	'3223'	'4334']	['EEEEE'	'GEHWG'	'23322'	'34433'	'EEEEE'	'SKHTP'	'23322'	'34433']	['TTS..EE'	'KNYTFWE'	'OOU}[23'	'4433234'	'TTS.EEE'	'ENGTITD'	'OOU}/23'
5F4U_A 0.00150771906603 8.073284135754752 0.192938209331652 [[403	405]	[444	451]	[441	449]	[385	389]	[100	114]	[342	345]] [2	4	1	6	0	5] [[51	53]	[200	209]	[393	401]	[599	603]	[771	780]	[977	980]] "[['EEE'	'YNH'	'233'	'344'	'EEE'	'TQD'	'233'	'344']	['EEEEEEEE'	'TFNSNITG'	'21323/22'	'32434033'	'EEEEEEEEEE'	'YFKIYSKHTP'	'213/223322'	'3240334433']	['S.EEEEEEE'	'GEITFNSNI'	'U]/21323/'	'340324340'	'SEEEEEEEE'	'TNVYADSFV'	'U3/21321/'
4YDJ_I 0.002572763151817 9.168421778078455 0.0172043010752689 [[238	242]	[448	451]	[445	450]	[445	450]	[100	106]	[339	342]] [2	4	1	6	0	5] [[38	42]	[202	205]	[311	316]	[594	599]	[771	777]	[978	981]] "[['..SSE'	'PNKNV'	'}]VV/'	'34440'	'.SSSE'	'YPDKV'	'}UVV/'	'33440']	['EEEE'	'NITG'	'3/22'	'4033'	'EEEE'	'KIYS'	'3/22'	'4033']	['EEEEEE'	'PVSNIT'	'2/23/2'	'303403'	'EEEEEE'	'GIYQTS'	'2/2322'
6IEA_A 0.0020724852864166 7.115929280309036 0.2546419098143231 [[256	262]	[303	307]	[10	17]	[152	155]	[304	307]	[88	91]] [2	4	1	6	0	5] [[45	51]	[202	206]	[421	428]	[529	532]	[722	725]	[978	981]] "[['.SS.EEE'	'GSKKHTG'	'}UV]322'	'3344433'	'.SEEEEE'	'SSVLHST'	'}U/0322'	'3301433']	['EEEEE'	'EVGYE'	'3/223'	'40334'	'EEEEE'	'KIYSK'	'3/223'	'40334']	['TT....BT'	'GKGHNYID'	'NO}]]}(O'	'34344304'	'TT....TT'	'YNYKLPDD'	'NO}]Z}OO'
1EP4_B 0.0120659755084945 3.01443839525306 0.1235154394299287 [[349	353]	[331	352]	[48	51]	[329	341]	[254	259]	[32	36]] [2	4	1	6	0	5] [[48	52]	[195	209]	[330	333]	[539	551]	[772	777]	[960	964]] "[['EEEEE'	'LKTGK'	'03223'	'14334'	'EEEEE'	'LHSTQ'	'03223'	'14334']	['EEETTEEEEEEEEETTEEEEEE'	'KQGQGQWTYQIYQEPFKNLKTG'	'332ON32223/233NM330322'	'4434343334034432441433'	'EEETTEEEEEEEEEE'	'KNIDGYFKIYSKHTP'	'33/ON213/223322'	'440433240334433']	['....'	'SKIG'	'}]Y}'	'3403'	'....'	'PNIT'	'}]Y}'
3LAN_A 0.0085553002132776 5.306808943140192 0.077448747152619 [[349	353]	[338	352]	[103	107]	[455	468]	[453	459]	[523	527]] [2	4	1	6	0	5] [[48	52]	[200	209]	[309	313]	[592	599]	[716	723]	[960	964]] "[['EEEEE'	'LKTGK'	'03223'	'14334'	'EEEEE'	'LHSTQ'	'03223'	'14334']	['EEEEEEETTEEEEEE'	'TYQIYQEPFKNLKTG'	'223/233NM330322'	'334034432441433'	'EEEEEEEEEE'	'YFKIYSKHTP'	'213/223322'	'3240334433']	['.SEEE'	'KKSVT'	']V2/2'	'44303'	'.SEEE'	'EKGIY'	']V2/2'
4CQW_C 0.0027587054744985 3.6044372210872 0.4781249999999999 [[270	273]	[270	275]	[253	256]	[237	241]	[3	7]	[101	107]] [2	4	1	6	0	5] [[50	53]	[204	209]	[431	434]	[538	542]	[720	724]	[977	983]] "[['EEEE'	'YGNH'	'2233'	'3344'	'EEEE'	'STQD'	'2233'	'3344']	['EEEEEE'	'YGNHNT'	'223332'	'334443'	'EEEEEE'	'YSKHTP'	'223322'	'334433']	['EEEE'	'YKIV'	'23//'	'3400'	'EEEE'	'GDVI'	'23//'
6Y62_A 0.0010653703216293 7.458831615883191 0.2596537949400799 [[76	80]	[75	78]	[206	211]	[365	374]	[362	372]	[278	281]] [2	4	1	6	0	5] [[49	53]	[206	209]	[448	453]	[547	556]	[715	725]	[980	983]] "[['EEEEE'	'QSYTQ'	'32223'	'43334'	'EEEEE'	'HSTQD'	'32233'	'43344']	['EEEE'	'QQSY'	'3322'	'4433'	'EEEE'	'KHTP'	'3322'	'4433']	['EEEEEE'	'ETLTLP'	'320202'	'431313'	'EEEEEE'	'NYNYLY'	'323202'
4S1Q_G 0.0035025674651145 7.725937489628447 0.1370192307692304 [[328	332]	[120	123]	[411	419]	[375	380]	[413	420]	[339	342]] [2	4	1	6	0	5] [[49	53]	[227	230]	[309	317]	[540	545]	[719	726]	[978	981]] "[['EEEEE'	'KAYEE'	'31233'	'42344'	'EEEEE'	'HSTQD'	'32233'	'43344']	['EEEE'	'VKLT'	'/302'	'0413'	'EEEE'	'VDLP'	'/302'	'0413']	['.SEEEEEEE'	'NGTITLPGK'	']U2/20223'	'433031334'	'.SEEEEEEE'	'EKGIYQTSN'	']V2/23223'
4CQV_E 0.0022225022192331 3.623888838274648 0.4944707740916274 [[270	273]	[270	275]	[253	256]	[237	241]	[3	7]	[101	107]] [2	4	1	6	0	5] [[50	53]	[204	209]	[431	434]	[538	542]	[712	716]	[977	983]] "[['EEEE'	'YGNN'	'2233'	'3344'	'EEEE'	'STQD'	'2233'	'3344']	['EEEEEE'	'YGNNNT'	'223332'	'334443'	'EEEEEE'	'YSKHTP'	'223322'	'334433']	['EEEE'	'YKIV'	'23//'	'3400'	'EEEE'	'GDVI'	'23//'
2X53_T 0.0017318575931385 2.4689263887614663 0.5714285714285714 [[250	253]	[126	132]	[234	253]	[237	243]	[73	77]	[84	87]] [2	4	1	6	0	5] [[49	52]	[195	203]	[308	317]	[550	556]	[775	779]	[978	981]] "[['EEEE'	'QGWK'	'3223'	'4334'	'EEEE'	'HSTQ'	'3223'	'4334']	['EEEEEEE'	'EKITFDI'	'33/213/'	'4403240'	'EEETTEEEE'	'KNIDGYFKI'	'33/ON213/'	'440433240']	['..SEEEEE..STT.B.EEEE'	'VQDYILINTDVNDETYQGWK'	'Y]V2/0/3}]ROO]+}3223'	'04430104340444334334'	'..SEEEEEEE'	'VEKGIYQTSN'	'Y]V2/23223'
6XRT_F 0.0073574456247153 5.111060162686703 0.1854636591478689 [[294	301]	[448	451]	[438	444]	[446	464]	[35	40]	[340	349]] [2	4	1	6	0	5] [[47	53]	[202	205]	[322	328]	[595	605]	[719	724]	[960	966]] "[['EEEEEEEE'	'INETRPNN'	'/3324233'	'04435344'	'EEEEEEE'	'VLHSTQD'	'/032233'	'0143344']	['EEEE'	'NITG'	'3/22'	'4033'	'EEEE'	'KIYS'	'3/22'	'4033']	['P.SEEEE'	'PIQGVIR'	'GYV2//4'	'3043005'	'P.SEEEE'	'PTESIVR'	'G}V2//4'
3KIC_G 0.0097566909411826 4.452564978751923 0.116883116883117 [[308	310]	[316	326]	[231	234]	[674	677]	[676	686]	[262	266]] [2	4	1	6	0	5] [[51	53]	[201	211]	[448	451]	[547	550]	[715	725]	[968	972]] [['EEE'	'PKK'	'233'	'344'	'EEE'	'TQD'	'233'	'344']	['EEEEEEEEEE.'	'FNIQVKEVTQN'	'13/3/33/23]'	'24040440344'	'EEEEEEEEE..'	'FKIYSKHTPIN'	'13/223322Y]'	'24033443304']	['EEEE'	'DSQW'	'3232'	'4343'	'EEEE'	'NYNY'	'3232'
3GUT_E 0.0056306761361534 4.020022959805509 0.3710144927536234 [[99	101]	[161	164]	[225	230]	[225	230]	[99	102]] [2	4	1	6	0] [[50	52]	[201	204]	[394	399]	[586	594]	[715	718]] [['EEE'	'YYE'	'223'	'334'	'EEE'	'STQ'	'223'	'334']	['EEEE'	'FQVT'	'13/2'	'2403'	'EEEE'	'FKIY'	'13/2'	'2403']	['EEEEEE'	'EVYFTG'	'3/2122'	'403233'	'EEEEEE'	'NVYADS'	'3/2132'	'403243']	['EEEEEE'	'EVYFTG'	'3/2122'	'403233'
6CRV_B 0.0120531627444112 2.255496797810418 0.1914357682619649 [[41	57]	[206	223]	[261	314]	[516	599]	[633	768]	[844	847]	[939	963]] [2	4	1	6	0	3	5] [[37	53]	[213	230]	[274	327]	[530	613]	[647	786]	[862	865]	[957	981]] "[['B..SSEE..SEEEEEEE'	'YYPDEIFRSDTLYLTQD'	'+}}VV/1^}V2020233'	'33344025343131344'	'B.SSSEE..SEEEEEEE'	'YYPDKVFRSSVLHSTQD'	'+}UVV/1^}U/032233'	'33344025330143344']	['SSSPPP.B..BEEEEEEE'	'VRDLPSGFNTLKPIFKLP'	'RWVEGG}*]})32/1302'	'054133324314302413'	'SSSPPPS..PBEEEEEEE'	'VRDLPQGFSALEPLVDLP'	'RWVEGHU[}F)320/302'	'054134323214310413']	['EEEEEE.TTS.EEEEEETTSSHHHHHHHHHT.S...SEEEEEEEEEEPP..EEE'	'TFMLKYDENGTITDAVDNSQNPLAELKNSVKSFEIDKGIYQTSNFRVVPSGDVV'
6F8P_A 0.0022072695649548 7.181331266194854 0.2480211081794192 [[409	415]	[456	460]	[163	170]	[305	308]	[457	460]	[241	244]] [2	4	1	6	0	5] [[45	51]	[202	206]	[421	428]	[529	532]	[722	725]	[978	981]] "[['.SS.EEE'	'GSKKHTG'	'}UV]322'	'3344433'	'.SEEEEE'	'SSVLHST'	'}U/0322'	'3301433']	['EEEEE'	'EVGYE'	'3/223'	'40334'	'EEEEE'	'KIYSK'	'3/223'	'40334']	['TT....BT'	'GKGHNYID'	'NO}]]}(O'	'34344304'	'TT....TT'	'YNYKLPDD'	'NO}]Z}OO'
4R4N_M 0.0050747077023271 7.7770913241232575 0.0464601769911505 [[225	227]	[120	123]	[205	209]	[450	455]	[449	455]	[342	345]] [2	4	1	6	0	5] [[47	49]	[227	230]	[329	333]	[548	553]	[722	728]	[977	980]] "[['EEE'	'ILK'	'/03'	'014'	'EEE'	'VLH'	'/03'	'014']	['EEEE'	'VQLT'	'/302'	'0413'	'EEEE'	'VDLP'	'/302'	'0413']	['.....'	'APKVT'	'[}]Y}'	'23403'	'.....'	'FPNIT'	'[}]Y}'
4F5X_C 0.008431251332076 4.6588074847019145 0.1869510664993721 [[269	274]	[257	274]	[6	10]	[218	223]	[24	36]	[86	90]] [2	4	1	6	0	5] [[47	52]	[195	206]	[295	299]	[546	551]	[757	777]	[960	964]] "[['EEEEEE'	'IINTYQ'	'//3223'	'004334'	'EEEEEE'	'VLHSTQ'	'/03223'	'014334']	['EEEEEEEEETTEEEEEEE'	'NNVEVEFLLNGQIINTYQ'	'33/3/3100ON3//3223'	'440404211434004334'	'EEETTEEEEEEE'	'KNIDGYFKIYSK'	'33/ON213/223'	'440433240334']	['HHHHH'	'SLSKT'	'$""$%$'	'31343'	'HHHHH'	'PLSET'	'$""$%$'
3KZ4_C 0.008431251332076 4.6588074847019145 0.1869510664993721 [[269	274]	[257	274]	[6	10]	[218	223]	[24	36]	[86	90]] [2	4	1	6	0	5] [[47	52]	[195	206]	[295	299]	[546	551]	[757	777]	[960	964]] "[['EEEEEE'	'IINTYQ'	'//3223'	'004334'	'EEEEEE'	'VLHSTQ'	'/03223'	'014334']	['EEEEEEEEETTEEEEEEE'	'NNVEVEFLLNGQIINTYQ'	'33/3/3100ON3//3223'	'440404211434004334'	'EEETTEEEEEEE'	'KNIDGYFKIYSK'	'33/ON213/223'	'440433240334']	['HHHHH'	'SLSKT'	'$""$%$'	'31343'	'HHHHH'	'PLSET'	'$""$%$'
4WPH_B 0.0086461976691922 5.386176591196995 0.0713476783691959 [[877	880]	[875	880]	[608	612]	[733	736]	[553	560]	[604	611]] [2	4	1	6	0	5] [[50	53]	[202	207]	[295	299]	[610	613]	[773	780]	[957	964]] "[['EEEE'	'YYQQ'	'2233'	'3344'	'EEEE'	'STQD'	'2233'	'3344']	['EEEEEE'	'KLYYQQ'	'302233'	'413344'	'EEEEEE'	'KIYSKH'	'3/2233'	'403344']	['HHHHH'	'SLSQT'	'$""$%$'	'31343'	'HHHHH'	'PLSET'	'$""$%$'
6BEF_C 0.0031342413883876 7.857854527062202 0.1578947368421046 [[453	455]	[257	262]	[35	40]	[252	278]	[254	260]	[292	294]] [2	4	1	6	0	5] [[50	52]	[203	208]	[448	453]	[592	606]	[719	725]	[977	979]] "[['EEE'	'YSE'	'223'	'334'	'EEE'	'STQ'	'223'	'334']	['EEEEEE'	'VYTKPY'	'/22322'	'033433'	'EEEEEE'	'IYSKHT'	'/22332'	'033443']	['EEEEEE'	'QYISLS'	'32/202'	'430313'	'EEEEEE'	'NYNYLY'	'323202'
7JQB_H 0.005992513073066 2.8164264891656248 0.4333333333333331 [[107	110]	[13	17]	[4	7]	[3	6]	[192	206]	[205	209]] [2	4	1	6	0	5] [[46	49]	[224	228]	[394	397]	[585	588]	[770	782]	[957	961]] "[['SEEE'	'SVLN'	'U/03'	'3014'	'SEEE'	'SVLH'	'U/03'	'3014']	['EEEEE'	'QKLIE'	'330/3'	'44104'	'EEEEE'	'EPLVD'	'320/3'	'43104']	['EEEE'	'NISF'	'3/21'	'4032'	'EEEE'	'NVYA'	'3/21'
5L8Q_C 0.0114346230305745 3.497226637876212 0.1182033096926715 [[119	123]	[329	334]	[329	332]	[49	53]	[341	345]	[354	359]] [2	4	1	6	0	5] [[46	50]	[200	205]	[399	402]	[555	559]	[720	724]	[977	982]] "[['S.EEE'	'GSLEY'	'U}032'	'33143'	'SEEEE'	'SVLHS'	'U/032'	'30143']	['EEEEEE'	'TMVVWP'	'21//22'	'320033'	'EEEEEE'	'YFKIYS'	'213/22'	'324033']	['EEEE'	'TMVV'	'21//'	'3200'	'EEEE'	'SFVI'	'21//'
6IW5_B 0.0026338212219494 4.975950714579727 0.4056463595839519 [[307	312]	[308	311]	[42	47]	[61	67]	[307	313]	[254	256]] [2	4	1	6	0	5] [[47	52]	[206	209]	[394	399]	[548	554]	[670	676]	[959	961]] "[['EEEEEE'	'VKNPTD'	'/33223'	'044334'	'EEEEEE'	'VLHSTQ'	'/03223'	'014334']	['EEEE'	'KNPT'	'3322'	'4433'	'EEEE'	'KHTP'	'3322'	'4433']	['EEEEEE'	'DISLQT'	'3/2032'	'403143'	'EEEEEE'	'NVYADS'	'3/2132'
2R5H_K 0.0091346554254458 4.0501065680203245 0.2097186700767257 [[367	369]	[32	36]	[395	402]	[52	61]	[33	37]	[399	401]] [2	4	1	6	0	5] [[51	53]	[202	206]	[364	371]	[576	585]	[714	718]	[977	979]] "[['EEE'	'GEE'	'233'	'344'	'EEE'	'TQD'	'233'	'344']	['EEEEE'	'NIYYH'	'3/223'	'40334'	'EEEEE'	'KIYSK'	'3/223'	'40334']	['.THHHHH.'	'NSTILEDW'	']N$!""%%}'	'43301443'	'.HHHHHH.'	'DYSVLYNS'	']$$!""$%}'
6WXB_B 0.00880806482591 5.070460541715817 0.1067653276955606 [[50	61]	[131	134]	[439	443]	[164	182]	[416	443]	[494	497]] [2	4	1	6	0	5] [[41	50]	[205	208]	[296	300]	[585	598]	[761	779]	[957	960]] "[['SEE.SSS.EEEE'	'KICNNPHRILDG'	'V/1]VUV^/032'	'402443450143'	'SEE..SEEEE'	'KVFRSSVLHS'	'V/1^}U/032'	'4025330143']	['EEEE'	'TQNG'	'2332'	'3443'	'EEEE'	'SKHT'	'2332'	'3443']	['HHHHH'	'LTDSE'	'""$%$%'	'13434'	'HHHHH'	'LSETK'	'""$%$%'
6VKN_C 0.0058204196370982 5.46106260464753 0.2447368421052624 [[129	132]	[283	288]	[438	444]	[445	450]	[445	455]	[340	344]] [2	4	1	6	0	5] [[48	51]	[224	229]	[322	328]	[594	599]	[719	728]	[960	964]] "[['EEEE'	'LQPT'	'0322'	'1433'	'EEEE'	'LHST'	'0322'	'1433']	['EEEEEE'	'NILVQL'	'3/0/30'	'401041'	'EEEEEE'	'EPLVDL'	'320/30'	'431041']	['PPSEEEE'	'PIQGVIR'	'GDV2//4'	'3043005'	'P.SEEEE'	'PTESIVR'	'G}V2//4'
7JZJ_D 0.0007585437551443 9.015852323659429 0.1383874849578814 [[74	76]	[304	308]	[304	307]	[234	237]	[90	95]	[265	269]] [2	4	1	6	0	5] [[47	49]	[200	204]	[399	402]	[605	608]	[662	667]	[960	964]] "[['EEE'	'ILE'	'/03'	'014'	'EEE'	'VLH'	'/03'	'014']	['EEEEE'	'TMVIT'	'21//2'	'32003'	'EEEEE'	'YFKIY'	'213/2'	'32403']	['EEEE'	'TMVI'	'21//'	'3200'	'EEEE'	'SFVI'	'21//'
2GSY_S 0.003944634677273 5.706968326595457 0.3120665742024959 [[247	251]	[231	245]	[66	72]	[42	50]	[241	258]	[319	322]] [2	4	1	6	0	5] [[42	46]	[200	206]	[393	399]	[547	555]	[721	728]	[968	971]] [['EEE.S'	'VFRTS'	'/14}U'	'02533'	'EE..S'	'VFRSS'	'/1^}U'	'02533']	['EEEEEESS.EEEEEE'	'SANIDAITSLSVGGE'	'213/31RU}02/223'	'324042033130334'	'EEEEEEE'	'YFKIYSK'	'213/223'	'3240334']	['SEEEEEE'	'SIVGAHY'	'U//2132'	'3003243'	'SEEEEEE'	'TNVYADS'	'U3/2132'
2QQP_E 0.0057247641147528 6.911900172383892 0.1051401869158876 [[505	510]	[508	517]	[509	513]	[359	369]	[493	497]	[176	182]] [2	4	1	6	0	5] [[47	52]	[204	211]	[313	317]	[592	599]	[670	674]	[958	964]] "[['EEEEEE'	'VCKTYD'	'/13223'	'024334'	'EEEEEE'	'VLHSTQ'	'/03223'	'014334']	['EEEEEEEE..'	'TYDGWEGTTN'	'22322322}]'	'3343343334'	'EEEEEE..'	'YSKHTPIN'	'223322Y]'	'33443304']	['EEEEE'	'YDGWE'	'23223'	'34334'	'EEEEE'	'YQTSN'	'23223'
4K0A_A 0.0046898274761068 8.178140952893113 0.0441501103752761 [[443	448]	[446	451]	[199	209]	[199	202]	[345	352]	[342	345]] [2	4	1	6	0	5] [[47	52]	[204	209]	[325	333]	[596	599]	[770	777]	[977	980]] "[['EEEEEE'	'IRHSSN'	'/43223'	'054334'	'EEEEEE'	'VLHSTQ'	'/03223'	'014334']	['EEEEEE'	'SSNITG'	'223/22'	'334033'	'EEEEEE'	'YSKHTP'	'223322'	'334433']	['EEEE.......'	'SVITQACPKVS'	'2//2][[}]Y}'	'30034223403'	'EEEE.....'	'SIVRFPNIT'	'2//4[}]Y}'
4R4N_S 0.0044539374421663 7.778888058593243 0.1051401869158876 [[225	227]	[120	123]	[336	341]	[450	455]	[449	455]	[342	345]] [2	4	1	6	0	5] [[47	49]	[227	230]	[297	302]	[548	553]	[722	728]	[977	980]] "[['EEE'	'ILK'	'/03'	'014'	'EEE'	'VLH'	'/03'	'014']	['EEEE'	'VQLT'	'/302'	'0413'	'EEEE'	'VDLP'	'/302'	'0413']	['HHHHHH'	'SQWNKT'	'$%$%%$'	'343443'	'HHHHHH'	'SETKBT'	""$%$%'$""
4R4N_B 0.004987906238167 7.741785107090394 0.0749999999999999 [[225	227]	[120	123]	[336	341]	[450	455]	[449	455]	[342	345]] [2	4	1	6	0	5] [[47	49]	[227	230]	[297	302]	[548	553]	[722	728]	[977	980]] "[['EEE'	'ILK'	'/03'	'014'	'EEE'	'VLH'	'/03'	'014']	['EEEE'	'VQLT'	'/302'	'0413'	'EEEE'	'VDLP'	'/302'	'0413']	['HHHHHH'	'SQWNKT'	'$%$%%$'	'343443'	'HHHHHH'	'SETKBT'	""$%$%'$""
2R5H_I 0.0091710641365028 3.9487441635459866 0.2238033635187584 [[118	120]	[26	36]	[395	402]	[52	61]	[33	37]	[399	401]] [2	4	1	6	0	5] [[50	52]	[198	206]	[364	371]	[576	585]	[714	718]	[977	979]] "[['EEE'	'SGH'	'223'	'334'	'EEE'	'STQ'	'223'	'334']	['TT.EEEEEEEE'	'EYVARTNIYYH'	'ONY1423/223'	'43025340334'	'TTEEEEEEE'	'DGYFKIYSK'	'ON213/223'	'433240334']	['.THHHHH.'	'NSTILEDW'	']N$!""%%}'	'43301443'	'.HHHHHH.'	'DYSVLYNS'	']$$!""$%}'
4R2G_E 0.0038670061692967 7.896972989641141 0.1329341317365271 [[443	448]	[446	451]	[205	209]	[234	237]	[100	114]	[342	345]] [2	4	1	6	0	5] [[47	52]	[204	209]	[329	333]	[578	581]	[771	780]	[977	980]] "[['EEEEEE'	'IRESSN'	'/43223'	'054334'	'EEEEEE'	'VLHSTQ'	'/03223'	'014334']	['EEEEEE'	'SSNITG'	'223/22'	'334033'	'EEEEEE'	'YSKHTP'	'223322'	'334433']	['.....'	'APKVS'	'[}]Y}'	'23403'	'.....'	'FPNIT'	'[}]Y}'
6LAO_C 0.0019996590930597 5.651689830262525 0.3830409356725146 [[109	111]	[105	111]	[189	194]	[12	18]	[186	191]	[98	104]] [2	4	1	6	0	5] [[49	51]	[198	204]	[394	399]	[558	564]	[730	735]	[975	981]] "[['EEE'	'HWS'	'322'	'433'	'EEE'	'HST'	'322'	'433']	['TTEEEEE'	'NYYAHWS'	'ON21322'	'4332433'	'TTEEEEE'	'DGYFKIY'	'ON213/2'	'4332403']	['EEEEEE'	'NVTCWY'	'3/2122'	'403233'	'EEEEEE'	'NVYADS'	'3/2132'
6LA4_C 0.0019996590930597 5.651689830262525 0.3830409356725146 [[109	111]	[105	111]	[189	194]	[12	18]	[186	191]	[98	104]] [2	4	1	6	0	5] [[49	51]	[198	204]	[394	399]	[558	564]	[730	735]	[975	981]] "[['EEE'	'HWS'	'322'	'433'	'EEE'	'HST'	'322'	'433']	['TTEEEEE'	'NYYAHWS'	'ON21322'	'4332433'	'TTEEEEE'	'DGYFKIY'	'ON213/2'	'4332403']	['EEEEEE'	'NVTCWY'	'3/2122'	'403233'	'EEEEEE'	'NVYADS'	'3/2132'
5T6S_E 0.0026398021357 2.567954801423337 0.561056105610561 [[166	169]	[13	16]	[165	169]	[22	25]	[199	205]	[108	112]] [2	4	1	6	0	5] [[49	52]	[227	230]	[313	317]	[571	574]	[661	667]	[977	981]] "[['EEEE'	'KSYK'	'3223'	'4334'	'EEEE'	'HSTQ'	'3223'	'4334']	['EEEE'	'IKLG'	'/302'	'0413'	'EEEE'	'VDLP'	'/302'	'0413']	['EEEEE'	'TKSYK'	'23223'	'34334'	'EEEEE'	'YQTSN'	'23223'
6CMG_A 0.0022169997559333 8.255598471015576 0.1824999999999998 [[346	352]	[576	581]	[441	455]	[573	586]	[250	256]	[394	398]] [2	4	1	6	0	5] [[40	46]	[225	230]	[430	437]	[593	604]	[720	727]	[978	982]] "[['SEEEE.S'	'DKVMPYG'	'V3/12}U'	'4402333'	'SSEE..S'	'DKVFRSS'	'VV/1^}U'	'4402533']	['EEEEEE'	'SLVEIY'	'20/3/2'	'310403'	'EEEEEE'	'PLVDLP'	'20/302'	'310413']	['.EEEEEETTEEEEEE'	'PSKIYNSLGQPVFYQ'	'}23/232LN32/123'	'334034313430234'	'.EEEEEEE'	'TGDVIAWN'	'}23//123'
4NWV_A 0.0010899057275762 6.586554063364689 0.3399433427762037 [[50	54]	[202	207]	[291	297]	[280	285]	[291	298]	[378	380]] [2	4	1	6	0	5] [[48	52]	[224	229]	[312	318]	[593	598]	[666	673]	[960	962]] "[['EEEEE'	'LKGCD'	'03213'	'14324'	'EEEEE'	'LHSTQ'	'03223'	'14334']	['EEEEEE'	'EWVVEL'	'32//30'	'430041'	'EEEEEE'	'EPLVDL'	'320/30'	'431041']	['EEEEEEE'	'VYQSVEA'	'/232/31'	'0343042'	'EEEEEEE'	'IYQTSNF'	'/232231'
6CRV_A 0.0120531172529872 2.2555054305671174 0.2081736909323115 [[41	57]	[206	223]	[261	314]	[516	599]	[633	768]	[844	847]	[939	963]] [2	4	1	6	0	3	5] [[37	53]	[213	230]	[274	327]	[530	613]	[647	786]	[862	865]	[957	981]] "[['B..SSEE..SEEEEEEE'	'YYPDEIFRSDTLYLTQD'	'+}}VV/1^}V2020233'	'33344025343131344'	'B.SSSEE..SEEEEEEE'	'YYPDKVFRSSVLHSTQD'	'+}UVV/1^}U/032233'	'33344025330143344']	['SSSPPP.B..BEEEEEEE'	'VRDLPSGFNTLKPIFKLP'	'RWVEGG}*]})32/1302'	'054133324314302413'	'SSSPPPS..PBEEEEEEE'	'VRDLPQGFSALEPLVDLP'	'RWVEGHU[}F)320/302'	'054134323214310413']	['EEEEEE.TTS.EEEEEETTSSHHHHHHHHHT.S...SEEEEEEEEEEPP..EEE'	'TFMLKYDENGTITDAVDCSQNPLAELKCSVKSFEIDKGIYQTSNFRVVPSGDVV'
6IW1_A 0.0100882520567221 3.571150175921008 0.2097186700767257 [[307	312]	[285	288]	[42	47]	[196	203]	[307	313]	[189	191]] [2	4	1	6	0	5] [[47	52]	[227	230]	[394	399]	[541	548]	[670	676]	[969	971]] [['EEEEEE'	'VKNPTD'	'/33223'	'044334'	'EEEEEE'	'VLHSTQ'	'/03223'	'014334']	['EEEE'	'VKLS'	'/302'	'0413'	'EEEE'	'VDLP'	'/302'	'0413']	['EEEEEE'	'DISLET'	'3/2032'	'403143'	'EEEEEE'	'NVYADS'	'3/2132'
1IKY_A 0.0095476556548198 5.42299160979156 0.0137420718816072 [[349	353]	[338	352]	[65	71]	[455	468]	[453	459]	[523	527]] [2	4	1	6	0	5] [[48	52]	[200	209]	[280	286]	[592	599]	[716	723]	[960	964]] "[['EEEEE'	'LKTGK'	'03223'	'14334'	'EEEEE'	'LHSTQ'	'03223'	'14334']	['EEEEEEETTEEEEEE'	'TYQIYQEPFKNLKTG'	'223/233NM330322'	'334034432441433'	'EEEEEEEEEE'	'YFKIYSKHTP'	'213/223322'	'3240334433']	['.TTS.SE'	'KKDSTKW'	']OOU}V2'	'4443343'	'.TTS.EE'	'NENGTIT'	']OOU}/2'
4BH0_C 0.0009241876219872 4.157419659965855 0.5136000000000001 [[271	274]	[271	276]	[276	283]	[238	242]	[11	26]	[101	107]] [2	4	1	6	0	5] [[50	53]	[204	209]	[376	383]	[538	542]	[658	666]	[977	983]] "[['EEEE'	'YGNH'	'2233'	'3344'	'EEEE'	'STQD'	'2233'	'3344']	['EEEEEE'	'YGNHNT'	'223332'	'334443'	'EEEEEE'	'YSKHTP'	'223322'	'334433']	['ESEE.SS.'	'TKKQTPIG'	'2V33}UR}'	'34443303'	'EEEESSS.'	'TFKDYGVS'	'2133UUR}'
2R5I_O 0.0085083674677689 4.333279855509634 0.2349869451697128 [[363	367]	[362	365]	[165	170]	[27	36]	[32	38]	[468	472]] [2	4	1	6	0	5] [[49	53]	[206	209]	[395	400]	[545	554]	[711	719]	[960	964]] "[['EEEEE'	'QYSRH'	'32243'	'43354'	'EEEEE'	'HSTQD'	'32233'	'43344']	['EEEE'	'KQYS'	'3322'	'4433'	'EEEE'	'KHTP'	'3322'	'4433']	['EEEEEE'	'IGEHWA'	'/23321'	'034432'	'EEEEEE'	'VYADSF'	'/21321'
3JCC_E 0.0061105345821192 5.498741836527641 0.2382198952879575 [[156	160]	[155	158]	[230	243]	[445	464]	[445	455]	[340	344]] [2	4	1	6	0	5] [[49	53]	[206	209]	[280	286]	[594	605]	[719	728]	[960	964]] "[['EEEEE'	'NSSFN'	'32213'	'43324'	'EEEEE'	'HSTQD'	'32233'	'43344']	['EEEE'	'KNSS'	'3322'	'4433'	'EEEE'	'KHTP'	'3322'	'4433']	['.TT..SSS..S.EE'	'DKKFNGTGPUPSVS'	']OO[]UUU}_U}/2'	'44424333363303'	'.TTS.EE'	'NENGTIT'	']OOU}/2'
6D8D_E 0.0017412314466006 2.409959389119196 0.5872483221476503 [[157	160]	[157	161]	[156	160]	[12	15]	[190	196]	[98	102]] [2	4	1	6	0	5] [[49	52]	[207	211]	[313	317]	[571	574]	[661	667]	[977	981]] "[['EEEE'	'KSYK'	'3223'	'4334'	'EEEE'	'HSTQ'	'3223'	'4334']	['EEEE.'	'KSYKN'	'3223]'	'43344'	'EEE..'	'HTPIN'	'322Y]'	'43304']	['EEEEE'	'TKSYK'	'23223'	'34334'	'EEEEE'	'YQTSN'	'23223'
6IDD_G 0.00594269987108 2.44831510872624 0.4598765432098766 [[157	160]	[458	461]	[156	160]	[12	15]	[421	435]	[98	102]] [2	4	1	6	0	5] [[49	52]	[200	203]	[313	317]	[571	574]	[770	779]	[977	981]] "[['EEEE'	'KSYK'	'3223'	'4334'	'EEEE'	'HSTQ'	'3223'	'4334']	['EEEE'	'SFEI'	'213/'	'3240'	'EEEE'	'YFKI'	'213/'	'3240']	['EEEEE'	'TKSYK'	'23223'	'34334'	'EEEEE'	'YQTSN'	'23223'
6V8X_E 0.005037978368546 4.721550164780914 0.3591954022988499 [[225	228]	[448	451]	[33	40]	[286	301]	[445	455]	[425	427]] [2	4	1	6	0	5] [[47	50]	[202	205]	[309	316]	[539	557]	[719	728]	[969	971]] [['EEEE'	'ILKW'	'/032'	'0143'	'EEEE'	'VLHS'	'/032'	'0143']	['EEEE'	'NITG'	'3/22'	'4033'	'EEEE'	'KIYS'	'3/22'	'4033']	['..EEEEEE'	'NLWVTVYY'	']Z2/2/22'	'41303033'	'.SEEEEEE'	'EKGIYQTS'	']V2/2322'
1WTH_D 0.0045444678316024 6.091416516080112 0.2647058823529415 [[162	164]	[307	312]	[351	358]	[56	73]	[309	314]	[166	170]] [2	4	1	6	0	5] [[37	39]	[200	205]	[311	318]	[578	588]	[671	676]	[958	962]] "[['B.S'	'WTS'	'+}U'	'333'	'B.S'	'YYP'	'+}U'	'333']	['EEEEEE'	'YAKCST'	'213122'	'324233'	'EEEEEE'	'YFKIYS'	'213/22'	'324033']	['EEEEEEEE'	'SVTHLYMF'	'2/230211'	'30341322'	'EEEEEEEE'	'GIYQTSNF'	'2/232231'
2C9F_B 0.0090084422569685 3.759461897306029 0.2563081009296146 [[126	129]	[522	526]	[276	285]	[560	565]	[553	565]	[426	432]] [2	4	1	6	0	5] [[47	50]	[205	209]	[388	397]	[548	553]	[716	728]	[968	974]] [['EEEE'	'ILHT'	'/032'	'0143'	'EEEE'	'VLHS'	'/032'	'0143']	['EEEEE'	'TDHGT'	'23322'	'34433'	'EEEEE'	'SKHTP'	'23322'	'34433']	['TTS.S.EEEE'	'DDLEGGNIPA'	'OOS]U}3/21'	'4414334032'	'TT..BSEEEE'	'NDLEFTNVYA'	'OOZ]*U3/21'
2YKM_A 0.0089234058359509 5.231157458898508 0.0974477958236659 [[349	353]	[327	352]	[103	107]	[455	468]	[453	459]	[523	527]] [2	4	1	6	0	5] [[48	52]	[201	209]	[309	313]	[592	599]	[716	723]	[960	964]] "[['EEEEE'	'LKTGK'	'03223'	'14334'	'EEEEE'	'LHSTQ'	'03223'	'14334']	['EEEEE.SSSEEEEEEESSTT.EEEEE'	'AEIQKQGQGQWTYQIYQEPFKNLKTG'	'13/33]UVU32223/2VVNM]30322'	'24044434343334034432441433'	'EEEEEEEEE'	'FKIYSKHTP'	'13/223322'	'240334433']	['.SEEE'	'KKSVT'	']V2/2'	'44303'	'.SEEE'	'EKGIY'	']V2/2'
5JZI_E 0.0083882369294905 5.772430362324328 0.0786773090079815 [[34	37]	[152	155]	[229	235]	[16	24]	[232	237]] [2	4	1	6	0] [[50	53]	[227	230]	[393	398]	[581	588]	[714	719]] [['EEEE'	'WYQQ'	'2233'	'3344'	'EEEE'	'STQD'	'2233'	'3344']	['EEEE'	'VELS'	'/302'	'0413'	'EEEE'	'VDLP'	'/302'	'0413']	['SEEEEEE'	'TQIVSAE'	'U3//213'	'3400324'	'SEEEEE'	'TNVYAD'	'U3/213'	'340324']	['S..EEEEEE'	'GKKITLEIS'	'U]]/203/2'	'344031403'
6L1Y_A 0.0021954919125304 8.081525283263241 0.2035623409669207 [[225	239]	[443	450]	[440	448]	[291	301]	[335	340]	[106	108]] [2	4	1	6	0	5] [[47	52]	[200	209]	[393	401]	[594	603]	[775	780]	[978	980]] [['EEEE..TT..SEEEE'	'ILKDNDKIFNGTGPD'	'/033]]OK[]U2223'	'014444402433334'	'EEEEEE'	'VLHSTQ'	'/03223'	'014334']	['EEEEEEEE'	'TFKSNITG'	'21323/22'	'32434033'	'EEEEEEEEEE'	'YFKIYSKHTP'	'213/223322'	'3240334433']	['S.EEEEEEE'	'GNITFKSNI'	'U]/21323/'	'340324340'	'SEEEEEEEE'	'TNVYADSFV'	'U3/21321/'
6ACD_A 0.0148123836472775 0.8935923632767703 0.0786773090079815 [[42	57]	[188	213]	[261	429]	[505	597]	[675	768]	[844	847]	[939	946]] [2	4	1	6	0	3	5] [[38	53]	[195	220]	[274	442]	[519	611]	[693	786]	[862	865]	[957	964]] "[['.SSSB...S.EEEEEE'	'YPDEIFRSDTLYLTQD'	'}UVV([^}V}020233'	'3344025343131344'	'.SSSEE..SEEEEEEE'	'YPDKVFRSSVLHSTQD'	'}UVV/1^}U/032233'	'3344025330143344']	['EEETTEEEEEEEE..B..SSSPPPS.'	'KNKDGFLYVYKGYQPIDVVRDLPSGF'	'333ON102/2322]}(]YRWVEGGU['	'44443213034334304005413332'	'EEETTEEEEEEEEEE...SSSPPPS.'	'KNIDGYFKIYSKHTPINLVRDLPQGF'	'33/ON213/223322Y]ZRWVEGHU['	'44043324033443304105413432']	['EEEEEE.SSS.EEEEEESSS.HHHHHHHHHT.SS..SEEEEEEEEEBPP.EEEE...S...B.THHHHSS.S....STT.EEEEE.SEE....TTTS.S..SEEEESSS.SGGGGGS.BSSEEEEEEEE.SSTTTT.SSS...SHHHHT....SSS..EEEEEE.TTTT'	'TFMLKYDENGTITDAVDBSQNPLAELKBSVKSFEIDKGIYQTSNFRVVPSGDVVRFPNITNLCPFGEVFNATKFPSVYAWERKKISNCVADYSVLYNSTFFSTFKDYGVSATKLNDLEFSNVYADSFVVKGDDVRQIAPGQTGVIADYNYKLPDDFMGDVLAWNTRNID'
1P35_C 0.0046532951779614 8.050051646177373 0.0786773090079815 [[231	234]	[231	234]	[263	270]	[81	84]	[247	252]	[68	72]] [2	4	1	6	0	5] [[50	53]	[204	207]	[394	401]	[529	532]	[671	676]	[960	964]] "[['EEEE'	'YYNE'	'2233'	'3344'	'EEEE'	'STQD'	'2233'	'3344']	['EEEE'	'YYNE'	'2233'	'3344'	'EEEE'	'YSKH'	'2233'	'3344']	['EEEEEEEE'	'KIFCNGFI'	'3/11321/'	'40224320'	'EEEEEEEE'	'NVYADSFV'	'3/21321/'
2R5H_G 0.0108886712069575 4.052648413611417 0.1315789473684205 [[367	369]	[32	36]	[395	402]	[331	336]	[33	37]	[399	401]] [2	4	1	6	0	5] [[51	53]	[202	206]	[364	371]	[595	600]	[714	718]	[977	979]] "[['EEE'	'GEE'	'233'	'344'	'EEE'	'TQD'	'233'	'344']	['EEEEE'	'NIYYH'	'3/223'	'40334'	'EEEEE'	'KIYSK'	'3/223'	'40334']	['.THHHHH.'	'NSTILEDW'	']N$!""%%}'	'43301443'	'.HHHHHH.'	'DYSVLYNS'	']$$!""$%}'
4CQY_C 0.0027975028430489 3.6053182959692007 0.5039745627980925 [[270	273]	[270	275]	[253	256]	[237	241]	[3	7]	[101	107]] [2	4	1	6	0	5] [[50	53]	[204	209]	[431	434]	[538	542]	[720	724]	[977	983]] "[['EEEE'	'YGNH'	'2233'	'3344'	'EEEE'	'STQD'	'2233'	'3344']	['EEEEEE'	'YGNHNT'	'223332'	'334443'	'EEEEEE'	'YSKHTP'	'223322'	'334433']	['EEEE'	'YKIV'	'23//'	'3400'	'EEEE'	'GDVI'	'23//'
4URR_D 0.0049087666179815 6.27865003349131 0.2253886010362689 [[419	421]	[315	321]	[416	423]	[450	459]	[318	332]	[242	244]	[117	119]] [2	4	1	6	0	3	5] [[49	51]	[200	206]	[311	318]	[549	558]	[714	723]	[861	863]	[962	964]] "[['EEE'	'NSW'	'322'	'433'	'EEE'	'HST'	'322'	'433']	['EEEEEEE'	'TCRVGLH'	'214/203'	'3250314'	'EEEEEEE'	'YFKIYSK'	'213/223'	'3240334']	['EEEEEEEE'	'SFSNSWIA'
4X7D_A 0.0037931717406229 6.7544688604941445 0.2513227513227516 [[298	302]	[518	522]	[514	526]	[383	389]	[346	352]	[311	314]] [2	4	1	6	0	5] [[49	53]	[207	211]	[274	284]	[592	598]	[715	721]	[968	971]] [['EEEEE'	'NYTMN'	'32213'	'43324'	'EEEEE'	'HSTQD'	'32233'	'43344']	['EEEE.'	'DSWVN'	'322/]'	'43304'	'EEE..'	'HTPIN'	'322Y]'	'43304']	['EEEEEEEE.TTS.'	'YFRFDSWVNQFYT'	'2141322/]OMU}'	'3252433044233'	'EEEEEE.TTS.'	'TFLLKYNENGT'	'210032]OOU}'
6OTF_B 0.0092779013758587 5.246193095518588 0.0799086757990861 [[352	356]	[374	377]	[399	402]	[391	395]	[387	393]	[88	91]] [2	4	1	6	0	5] [[49	53]	[202	205]	[426	429]	[592	596]	[690	696]	[961	964]] "[['EEEEE'	'NRGHD'	'34233'	'45344'	'EEEEE'	'HSTQD'	'32233'	'43344']	['EEEE'	'QIGT'	'3/22'	'4033'	'EEEE'	'KIYS'	'3/22'	'4033']	['.TT.'	'TEHF'	'}OO['	'3442'	'.TT.'	'PDDF'	'}OO['
6BEH_A 0.0065802617463599 4.544143735632447 0.3138888888888882 [[453	455]	[257	262]	[35	40]	[252	278]	[254	260]	[3	7]] [2	4	1	6	0	5] [[50	52]	[203	208]	[448	453]	[592	606]	[719	725]	[960	964]] "[['EEE'	'YSE'	'223'	'334'	'EEE'	'STQ'	'223'	'334']	['EEEEEE'	'VYTKPY'	'/22322'	'033433'	'EEEEEE'	'IYSKHT'	'/22332'	'033443']	['EEEEEE'	'QYISLS'	'32/202'	'430313'	'EEEEEE'	'NYNYLY'	'323202'
2C9F_D 0.0090091947991517 3.759488785555116 0.2647058823529415 [[126	129]	[522	526]	[276	285]	[560	565]	[553	565]	[426	432]] [2	4	1	6	0	5] [[47	50]	[205	209]	[388	397]	[548	553]	[716	728]	[968	974]] [['EEEE'	'ILHT'	'/032'	'0143'	'EEEE'	'VLHS'	'/032'	'0143']	['EEEEE'	'TDHGT'	'23322'	'34433'	'EEEEE'	'SKHTP'	'23322'	'34433']	['TTS.S.EEEE'	'DDLEGGNIPA'	'OOS]U}3/21'	'4414334032'	'TT..BSEEEE'	'NDLEFTNVYA'	'OOZ]*U3/21'
1GFF_1 0.0054522671873648 4.388877684768998 0.3749999999999998 [[266	270]	[68	72]	[280	292]	[226	230]	[281	285]	[51	53]	[121	124]] [2	4	1	6	0	3	5] [[49	53]	[200	204]	[324	330]	[600	604]	[691	695]	[861	863]	[957	960]] "[['EEEEE'	'QTFNH'	'32133'	'43244'	'EEEEE'	'HSTQD'	'32233'	'43344']	['EEEEE'	'SFYIP'	'212/2'	'32303'	'EEEEE'	'YFKIY'	'213/2'	'32403']	['SEEEEEEEEEE..'	'HGVIMTLAVTRFP'
4WZT_B 0.0059307689952017 6.87887965152457 0.1208530805687198 [[298	302]	[518	522]	[517	521]	[383	389]	[346	352]] [2	4	1	6	0] [[49	53]	[207	211]	[397	401]	[592	598]	[715	721]] [['EEEEE'	'NYTMN'	'32213'	'43324'	'EEEEE'	'HSTQD'	'32233'	'43344']	['EEEE.'	'DSWVN'	'322/]'	'43304'	'EEE..'	'HTPIN'	'322Y]'	'43304']	['EEEEE'	'FDSWV'	'1322/'	'24330'	'EEEEE'	'ADSFV'	'1321/'	'24320']	['EEEEEEE'	'FTPVGVI'	'122/2//'	'2330300'
6IEB_A 0.0027605287346674 7.259864923557924 0.2529801324503307 [[287	291]	[303	307]	[10	20]	[152	155]	[304	307]	[88	91]] [2	4	1	6	0	5] [[45	49]	[202	206]	[421	430]	[529	532]	[722	725]	[978	981]] "[['.SEEE'	'SGIVQ'	'}U//3'	'33004'	'.SEEE'	'SSVLH'	'}U/03'	'33014']	['EEEEE'	'QVGYE'	'3/223'	'40334'	'EEEEE'	'KIYSK'	'3/223'	'40334']	['TT.....TT..'	'GKGHNYIDGMT'	'NO}]]}YON[}'	'34344304323'	'TT....TT..'	'YNYKLPDDFT'	'NO}]Z}OO[}'
3QQO_E 0.0053716679844903 3.685963522527143 0.4161676646706589 [[165	169]	[257	261]	[243	247]	[243	246]	[13	17]	[108	110]] [2	4	1	6	0	5] [[49	53]	[200	204]	[395	399]	[539	542]	[712	716]	[977	979]] "[['EEEEE'	'KGSYN'	'32223'	'43334'	'EEEEE'	'HSTQD'	'32233'	'43344']	['EEEEE'	'GFKIS'	'213/2'	'32403'	'EEEEE'	'YFKIY'	'213/2'	'32403']	['EEEEE'	'INFES'	'/3132'	'04243'	'EEEEE'	'VYADS'	'/2132'
6S2C_A 0.0123374903121474 3.5320707764899693 0.0974477958236659 [[1091	1093]	[1079	1083]	[1077	1082]	[810	813]	[1209	1215]	[1277	1279]] [2	4	1	6	0	5] [[51	53]	[205	209]	[311	316]	[605	608]	[762	768]	[978	980]] "[['EEE'	'GQQ'	'233'	'344'	'EEE'	'TQD'	'233'	'344']	['EEEEE'	'TKQTT'	'23322'	'34433'	'EEEEE'	'SKHTP'	'23322'	'34433']	['EEEEEE'	'TVTKQT'	'2/2332'	'303443'	'EEEEEE'	'GIYQTS'	'2/2322'
6N41_C 0.0028625178669498 5.138260426807047 0.4014814814814806 [[352	355]	[352	355]	[85	88]	[231	236]	[4	9]	[438	445]] [2	4	1	6	0	5] [[50	53]	[204	207]	[421	424]	[547	552]	[711	716]	[957	964]] "[['EEEE'	'GYHH'	'2233'	'3344'	'EEEE'	'STQD'	'2233'	'3344']	['EEEE'	'GYHH'	'2233'	'3344'	'EEEE'	'YSKH'	'2233'	'3344']	['TT..'	'PNSE'	'NO}]'	'3434'	'TT..'	'YNYK'	'NO}]'
6PXH_B 0.0012936520973712 8.296639224111782 0.2317708333333328 [[186	189]	[165	173]	[322	350]	[246	251]	[67	87]	[347	349]] [2	4	1	6	0	5] [[47	50]	[222	230]	[274	302]	[555	560]	[720	730]	[977	979]] "[['EEEE'	'ILEP'	'/032'	'0143'	'EEEE'	'VLHS'	'/032'	'0143']	['PSEEEEEEE'	'FNHTLVLLP'	'FV320/002'	'244310113'	'PBEEEEEEE'	'ALEPLVDLP'	'F)320/302'	'214310413']	['EEEEEE.TTS.EEEEEETTS.HHHHHHHH'	'TFLLDFSVDGYIRRAIDHGFNDLSQLHHS'	'210031}KOU}/441/3ONT]%""$%""%%$'	'32114230433055204432441341443'	'EEEEEE.TTS.EEEEEETTS.HHHHHHHH'	'TFLLKYNENGTITDAVDBALDPLSETKBT'	'210032]OOU}/231/3QMS]$""$%$%\'$'
6MPH_B 0.0064728327604591 5.459063525452175 0.2366013071895423 [[129	133]	[155	158]	[445	450]	[445	455]	[366	370]] [2	4	1	0	5] [[48	52]	[206	209]	[311	316]	[719	728]	[974	978]] "[['EEEEE'	'LQTTN'	'03223'	'14334'	'EEEEE'	'LHSTQ'	'03223'	'14334']	['EEEE'	'KNTS'	'3322'	'4433'	'EEEE'	'KHTP'	'3322'	'4433']	['EEEEEE'	'YVSNIT'	'2/23/2'	'303403'	'EEEEEE'	'GIYQTS'	'2/2322'	'303433']	['EEEEEEEEEEE'	'YVSNITGLILT'	'2/23/220/02'	'30340331013'
4LSQ_G 0.0044557905099778 7.794314379351807 0.1315789473684205 [[328	332]	[120	123]	[413	419]	[375	380]	[413	420]	[339	342]] [2	4	1	6	0	5] [[49	53]	[227	230]	[311	317]	[540	545]	[719	726]	[978	981]] "[['EEEEE'	'KAYEE'	'31233'	'42344'	'EEEEE'	'HSTQD'	'32233'	'43344']	['EEEE'	'VKLT'	'/302'	'0413'	'EEEE'	'VDLP'	'/302'	'0413']	['EEEEEEE'	'TITLPGK'	'2/20223'	'3031334'	'EEEEEEE'	'GIYQTSN'	'2/23223'
6BEG_A 0.0072064958197706 4.514381776178608 0.2941176470588236 [[453	455]	[257	262]	[35	40]	[252	278]	[254	260]	[3	7]] [2	4	1	6	0	5] [[50	52]	[203	208]	[448	453]	[592	606]	[719	725]	[960	964]] "[['EEE'	'YSE'	'223'	'334'	'EEE'	'STQ'	'223'	'334']	['EEEEEE'	'VYTKPY'	'/22322'	'033433'	'EEEEEE'	'IYSKHT'	'/22332'	'033443']	['EEEEEE'	'QYISLS'	'32/202'	'430313'	'EEEEEE'	'NYNYLY'	'323202'
6C0N_B 0.012243188326476 3.064425382991945 0.1621621621621622 [[349	353]	[331	352]	[412	415]	[329	341]	[254	259]	[32	36]] [2	4	1	6	0	5] [[48	52]	[195	209]	[447	450]	[539	551]	[772	777]	[960	964]] "[['EEEEE'	'LKTGK'	'03223'	'14334'	'EEEEE'	'LHSTQ'	'03223'	'14334']	['EEETTEEEEEEESSTT.EEEEE'	'KQGQGQWTYQIYQEPFKNLKTG'	'332ON32223/2VVNM]30322'	'4434343334034432441433'	'EEETTEEEEEEEEEE'	'KNIDGYFKIYSKHTP'	'33/ON213/223322'	'440433240334433']	['.EEE'	'PEWE'	'}323'	'3434'	'.EEE'	'GNYN'	'}323'
4I53_B 0.0021992083039815 8.208622129854497 0.2050955414012738 [[225	239]	[444	451]	[441	449]	[295	300]	[100	114]	[342	345]] [2	4	1	6	0	5] [[47	52]	[200	209]	[393	401]	[551	556]	[771	780]	[977	980]] "[['EEEE..TT..SEEEE'	'ILKKNNKTFNGTGPK'	'/033]]ON[]U2223'	'014444432433334'	'EEEEEE'	'VLHSTQ'	'/03223'	'014334']	['EEEEEEEE'	'TMNSNITG'	'21323/22'	'32434033'	'EEEEEEEEEE'	'YFKIYSKHTP'	'213/223322'	'3240334433']	['S.EEEEEEE'	'GEITMNSNI'	'U]/21323/'	'340324340'	'SEEEEEEEE'	'TNVYADSFV'	'U3/21321/'
3KZ4_G 0.0115306831411477 4.622263360083341 0.0158562367864696 [[269	274]	[257	274]	[6	10]	[218	223]	[24	36]	[86	90]] [2	4	1	6	0	5] [[47	52]	[195	206]	[295	299]	[546	551]	[757	777]	[960	964]] "[['EEEEEE'	'IINTYQ'	'//3223'	'004334'	'EEEEEE'	'VLHSTQ'	'/03223'	'014334']	['EEEEEEEEETTEEEEEEE'	'NNVEVEFLLNGQIINTYQ'	'33/3/3100ON3//3223'	'440404211434004334'	'EEETTEEEEEEE'	'KNIDGYFKIYSK'	'33/ON213/223'	'440433240334']	['HHHHH'	'SLSKT'	'$""$%$'	'31343'	'HHHHH'	'PLSET'	'$""$%$'
4F5X_G 0.0115306831411477 4.622263360083341 0.0158562367864696 [[269	274]	[257	274]	[6	10]	[218	223]	[24	36]	[86	90]] [2	4	1	6	0	5] [[47	52]	[195	206]	[295	299]	[546	551]	[757	777]	[960	964]] "[['EEEEEE'	'IINTYQ'	'//3223'	'004334'	'EEEEEE'	'VLHSTQ'	'/03223'	'014334']	['EEEEEEEEETTEEEEEEE'	'NNVEVEFLLNGQIINTYQ'	'33/3/3100ON3//3223'	'440404211434004334'	'EEETTEEEEEEE'	'KNIDGYFKIYSK'	'33/ON213/223'	'440433240334']	['HHHHH'	'SLSKT'	'$""$%$'	'31343'	'HHHHH'	'PLSET'	'$""$%$'
6F7K_G 0.005824444082762 3.338398051764917 0.4268476621417794 [[738	744]	[706	715]	[786	791]	[692	712]	[257	259]] [2	4	6	0	5] [[47	53]	[200	209]	[547	552]	[711	736]	[977	979]] "[['EEEEEEE'	'IIDYWND'	'//32233'	'0043344'	'EEEEEEE'	'VLHSTQD'	'/032233'	'0143344']	['EEEEEEEEEE'	'TVNVSSISSP'	'2/3/22/222'	'3040330333'	'EEEEEEEEEE'	'YFKIYSKHTP'	'213/223322'	'3240334433']	['EEEEEE'	'TSSFIL'	'2221/0'	'333201'	'EEEEEE'	'TGTGVL'	'2222/0'	'333301']	['EEEEEEETEEEEEEEEEEEEE'	'GVFRATGNRIDFSVTVNVSSI'	'2/14122O4/312/2/3/22/'	'302523345042303040330'
1OHF_A 0.0040060073433693 6.847954578067888 0.2366013071895423 [[519	524]	[259	264]	[519	524]	[150	158]	[382	387]	[548	551]] [2	4	1	6	0	5] [[47	52]	[201	206]	[312	317]	[593	601]	[718	723]	[978	981]] "[['EEEEEE'	'VTKTYQ'	'/23223'	'034334'	'EEEEEE'	'VLHSTQ'	'/03223'	'014334']	['EEEEEE'	'FWIGGH'	'12/223'	'230334'	'EEEEEE'	'FKIYSK'	'13/223'	'240334']	['EEEEEE'	'VTKTYQ'	'/23223'	'034334'	'EEEEEE'	'IYQTSN'	'/23223'
5K9O_I 0.0046364534063888 7.793503023518323 0.1208530805687198 [[352	355]	[352	355]	[242	246]	[20	24]	[432	451]	[441	445]] [2	4	1	6	0	5] [[50	53]	[204	207]	[394	398]	[528	532]	[762	781]	[960	964]] "[['EEEE'	'GYHH'	'2233'	'3344'	'EEEE'	'STQD'	'2233'	'3344']	['EEEE'	'GYHH'	'2233'	'3344'	'EEEE'	'YSKH'	'2233'	'3344']	['EEEEE'	'KITFE'	'3/213'	'40324'	'EEEEE'	'NVYAD'	'3/213'
6ID2_A 0.004444113537252 2.391897249908085 0.5307443365695794 [[157	160]	[157	161]	[156	160]	[12	15]	[190	196]	[98	102]] [2	4	1	6	0	5] [[49	52]	[207	211]	[313	317]	[571	574]	[661	667]	[977	981]] "[['EEEE'	'KSYK'	'3223'	'4334'	'EEEE'	'HSTQ'	'3223'	'4334']	['EEEE.'	'KSYKN'	'3223]'	'43344'	'EEE..'	'HTPIN'	'322Y]'	'43304']	['EEEEE'	'TKSYK'	'23223'	'34334'	'EEEEE'	'YQTSN'	'23223'
4K64_E 0.0052433422524755 4.122811615327578 0.4056463595839519 [[275	278]	[275	282]	[258	261]	[233	236]	[15	29]	[105	111]] [2	4	1	6	0	5] [[50	53]	[204	211]	[431	434]	[592	595]	[658	665]	[977	983]] "[['EEEE'	'YGNN'	'2233'	'3344'	'EEEE'	'STQD'	'2233'	'3344']	['EEEEEES.'	'YGNNNTKQ'	'223332V]'	'33444344'	'EEEEEE..'	'YSKHTPIN'	'223322Y]'	'33443304']	['EEEE'	'YKIV'	'23//'	'3400'	'EEEE'	'GDVI'	'23//'
6IEB_B 0.0021835115395608 7.29697799749492 0.281842818428184 [[287	291]	[304	307]	[10	20]	[219	222]	[304	307]	[88	91]] [2	4	1	6	0	5] [[45	49]	[203	206]	[421	430]	[538	541]	[722	725]	[978	981]] "[['.SEEE'	'SGIVQ'	'}U//3'	'33004'	'.SEEE'	'SSVLH'	'}U/03'	'33014']	['EEEE'	'VGYE'	'/223'	'0334'	'EEEE'	'IYSK'	'/223'	'0334']	['TT.....TT..'	'GKGHNYIDGMT'	'NO}]]}YON[}'	'34344304323'	'TT....TT..'	'YNYKLPDDFT'	'NO}]Z}OO[}'
5E30_E 0.0021825463567177 3.593004523745037 0.5332252836304692 [[274	277]	[274	279]	[155	159]	[242	246]	[13	17]	[108	114]] [2	4	1	6	0	5] [[50	53]	[204	209]	[436	440]	[538	542]	[712	716]	[977	983]] "[['EEEE'	'YGDN'	'2233'	'3344'	'EEEE'	'STQD'	'2233'	'3344']	['EEEEEE'	'YGDNNT'	'223332'	'334443'	'EEEEEE'	'YSKHTP'	'223322'	'334433']	['EEBTT'	'TKKDN'	'23	OO'	'34444'	'EE.TT'	'WNSNN'
6EWB_C 0.0062718840813813 6.823823103608369 0.1155660377358487 [[298	302]	[518	522]	[517	521]	[383	389]	[346	352]] [2	4	1	6	0] [[49	53]	[207	211]	[397	401]	[592	598]	[715	721]] [['EEEEE'	'NYTMN'	'32213'	'43324'	'EEEEE'	'HSTQD'	'32233'	'43344']	['EEEE.'	'DSWVN'	'322/]'	'43304'	'EEE..'	'HTPIN'	'322Y]'	'43304']	['EEEEE'	'FDSWV'	'1322/'	'24330'	'EEEEE'	'ADSFV'	'1321/'	'24320']	['EEEEEEE'	'FTPVGVI'	'122/2//'	'2330300'
6F7K_C 0.0067339127502285 3.3444161429568497 0.3973412112259966 [[738	744]	[706	715]	[786	791]	[692	712]	[257	259]] [2	4	6	0	5] [[47	53]	[200	209]	[547	552]	[711	736]	[977	979]] "[['EEEEEEE'	'IIDYWND'	'//32233'	'0043344'	'EEEEEEE'	'VLHSTQD'	'/032233'	'0143344']	['EEEEEEEEEE'	'TVNVSSISSP'	'2/3/22/222'	'3040330333'	'EEEEEEEEEE'	'YFKIYSKHTP'	'213/223322'	'3240334433']	['EEEEEE'	'TSSFIL'	'2221/0'	'333201'	'EEEEEE'	'TGTGVL'	'2222/0'	'333301']	['EEEEEETTEEEEEEEEEEEEE'	'GVFRATGNRIDFSVTVNVSSI'	'2/1412NO4/312/2/3/22/'	'302523345042303040330'
6F7K_F 0.0067861231441176 3.346399848264053 0.3952802359882006 [[738	744]	[706	715]	[786	791]	[692	712]	[257	259]] [2	4	6	0	5] [[47	53]	[200	209]	[547	552]	[711	736]	[977	979]] "[['EEEEEEE'	'IIDYWND'	'//32233'	'0043344'	'EEEEEEE'	'VLHSTQD'	'/032233'	'0143344']	['EEEEEEEEEE'	'TVNVSSISSP'	'2/3/22/222'	'3040330333'	'EEEEEEEEEE'	'YFKIYSKHTP'	'213/223322'	'3240334433']	['EEEEEE'	'TSSFIL'	'2221/0'	'333201'	'EEEEEE'	'TGTGVL'	'2222/0'	'333301']	['EEEEEETTEEEEEEEEEEEEE'	'GVFRATGNRIDFSVTVNVSSI'	'2/1412NO4/312/2/3/22/'	'302523345042303040330'
5FA2_A 0.0037744339329194 7.828914745525754 0.1810237203495632 [[236	239]	[444	451]	[441	449]	[78	84]	[338	350]	[343	345]] [2	4	1	6	0	5] [[49	52]	[200	209]	[393	401]	[578	584]	[768	779]	[978	980]] "[['EEEE'	'KGPD'	'3223'	'4334'	'EEEE'	'HSTQ'	'3223'	'4334']	['EEEEEEEE'	'TFKSDITG'	'21323/22'	'32434033'	'EEEEEEEEEE'	'YFKIYSKHTP'	'213/223322'	'3240334433']	['S.EEEEEEE'	'GQITFKSDI'	'U]/21323/'	'340324340'	'SEEEEEEEE'	'TNVYADSFV'	'U3/21321/'
2C9F_A 0.0090213619847943 3.7594711723414735 0.2766531713900135 [[126	129]	[522	526]	[276	285]	[560	565]	[553	565]	[426	432]] [2	4	1	6	0	5] [[47	50]	[205	209]	[388	397]	[548	553]	[716	728]	[968	974]] [['EEEE'	'ILHT'	'/032'	'0143'	'EEEE'	'VLHS'	'/032'	'0143']	['EEEEE'	'TDHGT'	'23322'	'34433'	'EEEEE'	'SKHTP'	'23322'	'34433']	['TTS.S.EEEE'	'DDLEGGNIPA'	'OOS]U}3/21'	'4414334032'	'TT..BSEEEE'	'NDLEFTNVYA'	'OOZ]*U3/21'
4FQV_E 0.0011806262629152 2.3498678156969017 0.6198630136986296 [[166	169]	[233	236]	[165	169]	[22	25]	[199	205]	[108	112]] [2	4	1	6	0	5] [[49	52]	[224	227]	[313	317]	[571	574]	[661	667]	[977	981]] "[['EEEE'	'KSYK'	'3223'	'4334'	'EEEE'	'HSTQ'	'3223'	'4334']	['EEEE'	'HWLI'	'320/'	'4310'	'EEEE'	'EPLV'	'320/'	'4310']	['EEEEE'	'TKSYK'	'23223'	'34334'	'EEEEE'	'YQTSN'	'23223'
3GZU_D 0.0101841859349308 4.60768243445113 0.1302270011947428 [[269	274]	[257	274]	[6	10]	[218	223]	[24	36]	[114	117]] [2	4	1	6	0	5] [[47	52]	[195	206]	[295	299]	[546	551]	[757	777]	[960	963]] "[['EEEEEE'	'IINTYQ'	'//3223'	'004334'	'EEEEEE'	'VLHSTQ'	'/03223'	'014334']	['EEEEEEEEETTEEEEEEE'	'NNVEIEFLLNGQIINTYQ'	'33/3/3100ON3//3223'	'440404211434004334'	'EEETTEEEEEEE'	'KNIDGYFKIYSK'	'33/ON213/223'	'440433240334']	['HHHHH'	'SLSKT'	'$""$%$'	'31343'	'HHHHH'	'PLSET'	'$""$%$'
6IEK_A 0.0014692397884233 6.97139288515831 0.3323943661971824 [[256	262]	[303	307]	[10	20]	[154	157]	[304	307]	[88	91]] [2	4	1	6	0	5] [[45	51]	[202	206]	[421	430]	[555	558]	[722	725]	[978	981]] "[['.SS.EEE'	'GSKKHTG'	'}UV]322'	'3344433'	'.SEEEEE'	'SSVLHST'	'}U/0322'	'3301433']	['EEEEE'	'EVGYE'	'3/223'	'40334'	'EEEEE'	'KIYSK'	'3/223'	'40334']	['TT.....TT..'	'GKGHNYIDGMT'	'NO}]]}YON[}'	'34344304323'	'TT....TT..'	'YNYKLPDDFT'	'NO}]Z}OO[}'
6CRV_C 0.0120527433362012 2.2554804314574395 0.2414698162729651 [[41	57]	[206	223]	[261	314]	[516	599]	[633	768]	[844	847]	[939	963]] [2	4	1	6	0	3	5] [[37	53]	[213	230]	[274	327]	[530	613]	[647	786]	[862	865]	[957	981]] "[['B..SSEE..SEEEEEEE'	'YYPDEIFRSDTLYLTQD'	'+}}VV/1^}V2020233'	'33344025343131344'	'B.SSSEE..SEEEEEEE'	'YYPDKVFRSSVLHSTQD'	'+}UVV/1^}U/032233'	'33344025330143344']	['SSSPPP.B..BEEEEEEE'	'VRDLPSGFNTLKPIFKLP'	'RWVEGG}*]})32/1302'	'054133324314302413'	'SSSPPPS..PBEEEEEEE'	'VRDLPQGFSALEPLVDLP'	'RWVEGHU[}F)320/302'	'054134323214310413']	['EEEEEE.TTS.EEEEEETTSSHHHHHHHHHT.S...SEEEEEEEEEEPP..EEE'	'TFMLKYDENGTITDAVDYSQNPLAELKYSVKSFEIDKGIYQTSNFRVVPSGDVV'
4HG4_E 0.0043424858765345 3.580537456029846 0.4712286158631416 [[165	169]	[257	261]	[243	247]	[243	246]	[13	17]	[106	111]] [2	4	1	6	0	5] [[49	53]	[200	204]	[395	399]	[539	542]	[720	724]	[957	962]] "[['EEEEE'	'KGSYN'	'32223'	'43334'	'EEEEE'	'HSTQD'	'32233'	'43344']	['EEEEE'	'GFKIS'	'213/2'	'32403'	'EEEEE'	'YFKIY'	'213/2'	'32403']	['EEEEE'	'INFES'	'/3132'	'04243'	'EEEEE'	'VYADS'	'/2132'
4WSV_E 0.0041146530431318 2.456328657341779 0.5432300163132129 [[163	167]	[4	7]	[59	62]	[230	235]	[162	167]	[189	193]] [2	4	1	6	0	5] [[49	53]	[202	205]	[365	368]	[547	552]	[670	675]	[978	982]] "[['EEEEE'	'KGTYN'	'32223'	'43334'	'EEEEE'	'HSTQD'	'32233'	'43344']	['EEEE'	'KIGY'	'3/22'	'4033'	'EEEE'	'KIYS'	'3/22'	'4033']	['HHHH'	'GWIL'	'$$!""'	'3301'	'HHHH'	'YSVL'	'$$!""'
4X7D_B 0.002829198607763 6.771326172644189 0.3012379642365885 [[298	302]	[518	522]	[514	526]	[383	389]	[346	352]] [2	4	1	6	0] [[49	53]	[207	211]	[274	284]	[592	598]	[715	721]] [['EEEEE'	'NYTMN'	'32213'	'43324'	'EEEEE'	'HSTQD'	'32233'	'43344']	['EEEE.'	'DSWVN'	'322/]'	'43304'	'EEE..'	'HTPIN'	'322Y]'	'43304']	['EEEEEEEE.TTS.'	'YFRFDSWVNQFYT'	'2141322/]OMU}'	'3252433044233'	'EEEEEE.TTS.'	'TFLLKYNENGT'	'210032]OOU}'	'32114344433']	['EEEEEEE'	'FTPVGVI'	'122/2//'	'2330300'
6MG7_G 0.0027000683608101 8.423537820057366 0.1854636591478689 [[225	239]	[448	451]	[486	489]	[450	453]	[100	114]	[339	342]] [2	4	1	6	0	5] [[47	52]	[202	205]	[431	434]	[549	552]	[771	780]	[978	981]] "[['EEEE..TT..SEEEE'	'ILKDNDKNFNGTGPD'	'/033]]OO[]U2223'	'014444442433334'	'EEEEEE'	'VLHSTQ'	'/03223'	'014334']	['EEEE'	'NITG'	'3/22'	'4033'	'EEEE'	'KIYS'	'3/22'	'4033']	['EEEE'	'YKVV'	'23//'	'3400'	'EEEE'	'GDVI'	'23//'
2C9F_C 0.0090150903663284 3.759492092652964 0.2835820895522387 [[126	129]	[522	526]	[276	285]	[560	565]	[553	565]	[426	432]] [2	4	1	6	0	5] [[47	50]	[205	209]	[388	397]	[548	553]	[716	728]	[968	974]] [['EEEE'	'ILHT'	'/032'	'0143'	'EEEE'	'VLHS'	'/032'	'0143']	['EEEEE'	'TDHGT'	'23322'	'34433'	'EEEEE'	'SKHTP'	'23322'	'34433']	['TTS.S.EEEE'	'DDLEGGNIPA'	'OOS]U}3/21'	'4414334032'	'TT..BSEEEE'	'NDLEFTNVYA'	'OOZ]*U3/21'
5J36_B 0.0028709756626063 9.450548512424623 0.0677200902934533 [[211	213]	[98	103]	[227	238]	[226	229]	[211	214]	[81	85]] [2	4	1	6	0	5] [[49	51]	[224	229]	[311	319]	[593	596]	[733	736]	[977	981]] "[['EEE'	'HYG'	'322'	'433'	'EEE'	'HST'	'322'	'433']	['EEEEEE'	'DYRIKL'	'324/30'	'435041'	'EEEEEE'	'EPLVDL'	'320/30'	'431041']	['EEEEEEEEEEEE'	'YVTKLTLYVQFR'	'2/230202/314'	'303413130425'	'EEEEEEEEE'	'GIYQTSNFR'	'2/2322314'
4WA2_D 0.0065956513284501 5.716156687134516 0.2253886010362689 [[52	54]	[466	469]	[439	443]	[164	182]	[416	443]	[494	497]] [2	4	1	6	0	5] [[51	53]	[200	203]	[296	300]	[585	598]	[761	779]	[957	960]] "[['EEE'	'TNN'	'233'	'344'	'EEE'	'TQD'	'233'	'344']	['EEEE'	'SFKI'	'213/'	'3240'	'EEEE'	'YFKI'	'213/'	'3240']	['HHHHH'	'LTDSE'	'""$%$%'	'13434'	'HHHHH'	'LSETK'	'""$%$%'
1ML0_A 0.0069055272423869 6.2208879997664495 0.1494532199270957 [[346	349]	[292	297]	[345	352]	[140	154]	[51	55]] [2	1	6	0	5] [[39	42]	[283	288]	[580	587]	[707	721]	[977	981]] "[['SSSE'	'SQNV'	'UVV/'	'3440'	'SSSE'	'PDKV'	'UVV/'	'3440']	['S.EEEE'	'SPVYVM'	'U}/2/1'	'330302'	'S.EEEE'	'GTITDA'	'U}/231'	'330342']	['SSSSEEEE'	'QSQNVLQV'	'VUVV/03/'	'43440140'	'SS..EEEE'	'QTLEILDI'	'VUZ]/03/'	'43140140']	['.STTEEEEETTEEEE'	'SDDNVVFTSDYMTVW'	'}VOO//122ON12/2'	'344400233432303'
6CRX_A 0.0145316829577439 2.2619220507364264 0.1012805587892899 [[41	57]	[65	71]	[261	389]	[509	599]	[634	768]	[844	847]	[939	965]] [2	4	1	6	0	3	5] [[37	53]	[202	208]	[274	402]	[523	613]	[648	786]	[862	865]	[957	983]] "[['B...SEE..SEEEEEEE'	'YYPDEIFRSDTLYLTQD'	'+}}]V/1^}V2020233'	'33344025343131344'	'B.SSSEE..SEEEEEEE'	'YYPDKVFRSSVLHSTQD'	'+}UVV/1^}U/032233'	'33344025330143344']	['EEEEEEE'	'NVTGFHT'	'3/22132'	'4033243'	'EEEEEEE'	'KIYSKHT'	'3/22332'	'4033443']	['EEEEEE.TTS.EEEEEESSS.HHHHHHHHHT.SS..SS.EEEEEEEEPP..EEE...S...B..HHHHTT.S....GGG.B..EE.SEE...HHHHSSSSBS..EE.---.THHHH.B.SSEEEEEEEE'	'TFMLKYDENGTITDAVDGSQNPLAELKGSVKSFEIDKGIYQTSNFRVVPSGDVVRFPNITNLHPFGEVFNATKFPSVYAWERKKISNHVADYSVLYNSTFFSTFKIY---ATKLNDLJFSNVYADSFVV'
6PD4_A 0.0037845106786979 8.250933083627167 0.1508515815085158 [[346	352]	[576	581]	[441	455]	[573	586]	[250	256]	[394	398]] [2	4	1	6	0	5] [[40	46]	[225	230]	[430	437]	[593	604]	[720	727]	[978	982]] "[['SEEEE.S'	'DKVMPYG'	'V3/12}U'	'4402333'	'SSEE..S'	'DKVFRSS'	'VV/1^}U'	'4402533']	['EEEEEE'	'SLVEIY'	'20/3/2'	'310403'	'EEEEEE'	'PLVDLP'	'20/302'	'310413']	['.EEEEEETTEEEEEE'	'PSKIYNSLGQPVFYQ'	'}23/232LN32/123'	'334034313430234'	'.EEEEEEE'	'TGDVIAWN'	'}23//123'
4URR_C 0.0051133629872968 6.275642757053772 0.2447368421052624 [[419	421]	[315	321]	[416	423]	[450	459]	[318	332]	[242	244]	[117	119]] [2	4	1	6	0	3	5] [[49	51]	[200	206]	[311	318]	[549	558]	[714	723]	[861	863]	[962	964]] "[['EEE'	'NSW'	'322'	'433'	'EEE'	'HST'	'322'	'433']	['EEEEEEE'	'TCRVGLH'	'214/203'	'3250314'	'EEEEEEE'	'YFKIYSK'	'213/223'	'3240334']	['EEEEEEEE'	'SFSNSWIA'
4XNZ_A 0.0006206185700564 8.061478025951372 0.2853260869565219 [[412	419]	[448	451]	[414	419]	[450	453]	[100	114]	[339	342]] [2	4	1	6	0	5] [[45	52]	[202	205]	[312	317]	[549	552]	[771	780]	[978	981]] "[['.SEEEEEE'	'GTITLPSK'	'}U/20223'	'33031334'	'.SEEEEEE'	'SSVLHSTQ'	'}U/03223'	'33014334']	['EEEE'	'NITG'	'3/22'	'4033'	'EEEE'	'KIYS'	'3/22'	'4033']	['EEEEEE'	'ITLPSK'	'/20223'	'031334'	'EEEEEE'	'IYQTSN'	'/23223'
3KK3_A 0.0096081259207784 5.720507077591933 0.0327510917030569 [[349	353]	[338	352]	[65	71]	[455	468]	[474	478]	[523	527]] [2	4	1	6	0	5] [[48	52]	[200	209]	[280	286]	[592	599]	[775	779]	[960	964]] "[['EEEEE'	'LKTGK'	'03223'	'14334'	'EEEEE'	'LHSTQ'	'03223'	'14334']	['EEEEEEETTEEEEEE'	'TYQIYQEPFKNLKTG'	'223/233NM330322'	'334034432441433'	'EEEEEEEEEE'	'YFKIYSKHTP'	'213/223322'	'3240334433']	['.TTS..E'	'KKDSTKW'	']OOU}]2'	'4443343'	'.TTS.EE'	'NENGTIT'	']OOU}/2'
4R4N_E 0.0025002551327094 9.086469085645325 0.1195266272189343 [[225	227]	[292	297]	[336	341]	[450	455]	[449	455]	[342	345]] [2	4	1	6	0	5] [[47	49]	[203	208]	[297	302]	[548	553]	[722	728]	[977	980]] "[['EEE'	'ILK'	'/03'	'014'	'EEE'	'VLH'	'/03'	'014']	['EEEEEE'	'VTINKT'	'/2/332'	'030443'	'EEEEEE'	'IYSKHT'	'/22332'	'033443']	['HHHHHH'	'SQWNKT'	'$%$%%$'	'343443'	'HHHHHH'	'SETKBT'	""$%$%'$""
4LDB_A 0.0013465977967624 8.722823511113077 0.2175032175032172 [[74	76]	[304	308]	[304	307]	[205	208]	[234	237]	[265	269]] [2	4	1	6	0	5] [[47	49]	[200	204]	[399	402]	[593	596]	[778	781]	[960	964]] "[['EEE'	'ILE'	'/03'	'014'	'EEE'	'VLH'	'/03'	'014']	['EEEEE'	'TMVIT'	'21//2'	'32003'	'EEEEE'	'YFKIY'	'213/2'	'32403']	['EEEE'	'TMVI'	'21//'	'3200'	'EEEE'	'SFVI'	'21//'
5F4L_A 0.0044362574563701 7.743804001113127 0.1664611590628848 [[225	239]	[444	451]	[441	449]	[81	86]	[100	114]	[342	345]] [2	4	1	6	0	5] [[47	52]	[200	209]	[393	401]	[605	611]	[771	780]	[977	980]] "[['EEEE..TT..SEEEE'	'ILKDNNKTFNGTGPD'	'/033]]ON[]U2223'	'014444432433334'	'EEEEEE'	'VLHSTQ'	'/03223'	'014334']	['EEEEEEEE'	'TFNSNITG'	'21323/22'	'32434033'	'EEEEEEEEEE'	'YFKIYSKHTP'	'213/223322'	'3240334433']	['S.EEEEEEE'	'GEITFNSNI'	'U]/21323/'	'340324340'	'SEEEEEEEE'	'TNVYADSFV'	'U3/21321/'
6LKX_B 0.0054743369180876 5.74665873807352 0.2853260869565219 [[347	350]	[339	345]	[335	342]	[147	151]	[281	284]	[61	68]] [2	4	1	6	0	5] [[38	41]	[201	207]	[427	434]	[598	602]	[779	782]	[974	981]] "[['.SSS'	'PTKD'	'}UVV'	'3344'	'.SSS'	'YPDK'	'}UVV'	'3344']	['EEEEEEE'	'FDVVTLH'	'13//203'	'2400314'	'EEEEEEE'	'FKIYSKH'	'13/2233'	'2403344']	['TT..EEEE'	'QGATFDVV'	'ON[}13//'	'43232400'	'TT..EEEE'	'DDFTGDVI'	'OO[}23//'
4KDM_C 0.0069095282577333 3.9887476457975737 0.3670520231213874 [[275	278]	[275	280]	[258	261]	[242	246]	[4	10]	[105	110]] [2	4	1	6	0	5] [[50	53]	[204	209]	[431	434]	[538	542]	[661	667]	[977	982]] "[['EEEE'	'YGNH'	'2233'	'3344'	'EEEE'	'STQD'	'2233'	'3344']	['EEEEEE'	'YGNHNT'	'223332'	'334443'	'EEEEEE'	'YSKHTP'	'223322'	'334433']	['EEEE'	'YKIV'	'23//'	'3400'	'EEEE'	'GDVI'	'23//'
6II8_C 0.0020842877280718 2.3464358690222493 0.6088435374149657 [[157	160]	[157	161]	[156	160]	[12	15]	[190	196]	[98	102]] [2	4	1	6	0	5] [[49	52]	[207	211]	[313	317]	[571	574]	[661	667]	[977	981]] "[['EEEE'	'KSYK'	'3223'	'4334'	'EEEE'	'HSTQ'	'3223'	'4334']	['EEEE.'	'KSYKN'	'3223]'	'43344'	'EEE..'	'HTPIN'	'322Y]'	'43304']	['EEEEE'	'TKSYK'	'23223'	'34334'	'EEEEE'	'YQTSN'	'23223'
6Y5Y_I 0.0058070186654495 6.664717878940754 0.1854636591478689 [[49	51]	[310	314]	[122	128]	[119	122]	[196	200]	[197	199]] [2	4	1	6	0	5] [[50	52]	[200	204]	[395	401]	[573	576]	[778	782]	[978	980]] [['EEE'	'TTE'	'223'	'334'	'EEE'	'STQ'	'223'	'334']	['EEEEE'	'YFKVT'	'213/2'	'32403'	'EEEEE'	'YFKIY'	'213/2'	'32403']	['EEEEEEE'	'VSCKTEV'	'/21323/'	'0324340'	'EEEEEEE'	'VYADSFV'	'/21321/'
4LKG_A 0.0071514669122434 2.3626711075080995 0.4486983154670747 [[157	160]	[273	279]	[156	160]	[12	15]	[190	196]	[98	102]] [2	4	1	6	0	5] [[49	52]	[204	210]	[313	317]	[571	574]	[661	667]	[977	981]] "[['EEEE'	'KSYK'	'3223'	'4334'	'EEEE'	'HSTQ'	'3223'	'4334']	['EETTEE.'	'YYSGGTI'	'22NN22Y'	'3333330'	'EEEEEE.'	'YSKHTPI'	'223322Y'	'3344330']	['EEEEE'	'TKSYK'	'23223'	'34334'	'EEEEE'	'YQTSN'	'23223'
4R2G_K 0.0018921174380895 7.8910315527300146 0.2732166890982499 [[446	448]	[446	451]	[484	487]	[457	460]	[101	114]	[342	345]] [2	4	1	6	0	5] [[50	52]	[204	209]	[421	424]	[529	532]	[772	780]	[977	980]] "[['EEE'	'SSN'	'223'	'334'	'EEE'	'STQ'	'223'	'334']	['EEEEEE'	'SSNITG'	'223/22'	'334033'	'EEEEEE'	'YSKHTP'	'223322'	'334433']	['TT..'	'YKYK'	'NO}]'	'3434'	'TT..'	'YNYK'	'NO}]'
4OOS_A 0.0073970237602081 6.938649117577564 0.0511111111111106 [[298	302]	[518	522]	[517	521]	[383	389]	[346	352]] [2	4	1	6	0] [[49	53]	[207	211]	[397	401]	[592	598]	[715	721]] [['EEEEE'	'NYTMN'	'32213'	'43324'	'EEEEE'	'HSTQD'	'32233'	'43344']	['EEEE.'	'DSWVN'	'322/]'	'43304'	'EEE..'	'HTPIN'	'322Y]'	'43304']	['EEEEE'	'FDSWV'	'1322/'	'24330'	'EEEEE'	'ADSFV'	'1321/'	'24320']	['EEEEEEE'	'FTPVGVI'	'122/2//'	'2330300'
4WSU_C 0.0021344093166952 2.7193008732037933 0.5952782462057327 [[163	167]	[163	167]	[59	62]	[230	235]	[3	7]	[61	63]] [2	4	1	6	0	5] [[49	53]	[202	206]	[365	368]	[547	552]	[712	716]	[980	982]] "[['EEEEE'	'KGTYN'	'32223'	'43334'	'EEEEE'	'HSTQD'	'32233'	'43344']	['EEEEE'	'KGTYN'	'32223'	'43334'	'EEEEE'	'KIYSK'	'3/223'	'40334']	['HHHH'	'GWIL'	'$$!""'	'3301'	'HHHH'	'YSVL'	'$$!""'
6LA3_C 0.0017445765712851 5.649243721819724 0.422556390977443 [[109	111]	[105	111]	[189	194]	[12	18]	[186	191]	[98	104]] [2	4	1	6	0	5] [[49	51]	[198	204]	[394	399]	[558	564]	[730	735]	[975	981]] "[['EEE'	'HWS'	'322'	'433'	'EEE'	'HST'	'322'	'433']	['TTEEEEE'	'NYYAHWS'	'ON21322'	'4332433'	'TTEEEEE'	'DGYFKIY'	'ON213/2'	'4332403']	['EEEEEE'	'NVTCWY'	'3/2122'	'403233'	'EEEEEE'	'NVYADS'	'3/2132'
4XNY_G 0.0055650400045604 8.186173707987788 0.0546265328874022 [[225	239]	[120	123]	[336	341]	[450	455]	[449	455]	[342	345]] [2	4	1	6	0	5] [[47	52]	[227	230]	[297	302]	[548	553]	[722	728]	[977	980]] "[['EEEE..TT..SEEEE'	'ILKDKDEEFNGIGPD'	'/033]]OO[]U/223'	'014444442430334'	'EEEEEE'	'VLHSTQ'	'/03223'	'014334']	['EEEE'	'VKLT'	'/302'	'0413'	'EEEE'	'VDLP'	'/302'	'0413']	['HHHHHH'	'TEWNNT'	'$%$%%$'	'343443'	'HHHHHH'	'SETKBT'	""$%$%'$""
7JZJ_C 0.0012911717235984 9.336680500772342 0.1693448702101361 [[74	76]	[304	308]	[304	307]	[205	208]	[90	95]	[217	219]	[265	269]] [2	4	1	6	0	3	5] [[47	49]	[200	204]	[399	402]	[593	596]	[662	667]	[861	863]	[960	964]] "[['EEE'	'ILE'	'/03'	'014'	'EEE'	'VLH'	'/03'	'014']	['EEEEE'	'TMVIT'	'21//2'	'32003'	'EEEEE'	'YFKIY'	'213/2'	'32403']	['EEEE'	'TMVI'
4I7F_A 0.0078415777229782 4.09993953593718 0.3305203938115331 [[349	353]	[338	352]	[103	107]	[455	468]	[474	478]	[523	527]] [2	4	1	6	0	5] [[48	52]	[200	209]	[309	313]	[592	599]	[775	779]	[960	964]] "[['EEEEE'	'LKTGK'	'03223'	'14334'	'EEEEE'	'LHSTQ'	'03223'	'14334']	['EEEEEEETTEEEEEE'	'TYQIYQEPFKNLKTG'	'223/233NM330322'	'334034432441433'	'EEEEEEEEEE'	'YFKIYSKHTP'	'213/223322'	'3240334433']	['.SEEE'	'KKSVT'	']V2/2'	'44303'	'.SEEE'	'EKGIY'	']V2/2'
6IMN_A 0.0067590537388908 5.987407245327211 0.2050955414012738 [[329	332]	[60	65]	[292	296]	[322	334]	[56	68]	[181	183]] [2	4	1	6	0	5] [[49	52]	[201	206]	[399	403]	[540	556]	[709	720]	[978	980]] [['EEEE'	'DYTQ'	'3223'	'4334'	'EEEE'	'HSTQ'	'3223'	'4334']	['EEEEEE'	'AEIFTK'	'13/123'	'240234'	'EEEEEE'	'FKIYSK'	'13/223'	'240334']	['EEEEE'	'GAIVR'	'21//4'	'32005'	'EEEEE'	'SFVIR'	'21//4'
3MUU_D 0.0067427682740046 2.800565461923819 0.4509202453987724 [[399	404]	[401	406]	[123	128]	[112	116]] [2	4	1	6] [[48	53]	[204	209]	[449	454]	[594	598]] [['EEEEEE'	'LPSTNQ'	'022233'	'133344'	'EEEEEE'	'LHSTQD'	'032233'	'143344']	['EEEEEE'	'STNQEY'	'223332'	'334443'	'EEEEEE'	'YSKHTP'	'223322'	'334433']	['EEEE..'	'SKTLAR'	'2320[^'	'343125'	'EEEEE.'	'YNYLYR'	'23202^'	'343135']	['EEEEE'	'TVSIV'	'2/2//'	'30300'	'EEEEE'	'GVSVI'	'2/2//'	'30300']]
7JZJ_A 0.0013195502676159 8.718731299409637 0.2301690507152147 [[74	76]	[304	308]	[304	307]	[205	208]	[234	237]	[265	269]] [2	4	1	6	0	5] [[47	49]	[200	204]	[399	402]	[593	596]	[778	781]	[960	964]] "[['EEE'	'ILE'	'/03'	'014'	'EEE'	'VLH'	'/03'	'014']	['EEEEE'	'TMVIT'	'21//2'	'32003'	'EEEEE'	'YFKIY'	'213/2'	'32403']	['EEEE'	'TMVI'	'21//'	'3200'	'EEEE'	'SFVI'	'21//'
2OJE_F 0.0078486714347807 3.648670783475658 0.3591954022988499 [[11	16]	[156	161]	[159	163]	[142	146]	[99	103]	[68	70]] [2	4	1	6	0	5] [[48	53]	[224	229]	[434	438]	[597	601]	[720	724]	[977	979]] "[['EEEEEE'	'LKFEEH'	'031333'	'142444'	'EEEEEE'	'LHSTQD'	'032233'	'143344']	['EEEEEE'	'QTLVML'	'320/10'	'431021'	'EEEEEE'	'EPLVDL'	'320/30'	'431041']	['EEEE.'	'VMLET'	'/103}'	'02143'	'EEEE.'	'IAWNS'	'/123}'
4H32_E 0.0061642965961833 3.604492461996446 0.422556390977443 [[276	280]	[274	278]	[10	13]	[38	42]	[7	13]	[102	106]] [2	4	1	6	0	5] [[49	53]	[205	209]	[315	318]	[554	558]	[712	718]	[977	981]] "[['EEESE'	'NSTKQ'	'322V3'	'43344'	'EEEEE'	'HSTQD'	'32233'	'43344']	['EEEEE'	'SDNST'	'23322'	'34433'	'EEEEE'	'SKHTP'	'23322'	'34433']	['EEEE'	'GYQA'	'2231'	'3342'	'EEEE'	'TSNF'	'2231'
2XFC_E 0.0050487786223614 5.427380562339347 0.3380480905233383 [[127	130]	[391	406]	[170	176]	[390	393]	[382	386]] [2	4	1	6	0] [[49	52]	[202	212]	[447	453]	[585	588]	[726	730]] [['EEEE'	'DWTK'	'3223'	'4334'	'EEEE'	'HSTQ'	'3223'	'4334']	['EEEETTSPPEEEEE..'	'EVTWGNNEPYKYWPQL'	'3/22NOVHG23222]Z'	'4033344433433341'	'EEEEEEEE...'	'KIYSKHTPINL'	'3/223322Y]Z'	'40334433041']	['.SEEEEE'	'PKGETLT'	'}V23202'	'3434313'	'.EEEEEE'	'GNYNYLY'	'}323202'	'3434313']	['EEEE'	'LEVT'	'03/2'	'1403'
6BEB_B 0.0036596540839435 7.845156516495299 0.2097186700767257 [[453	455]	[257	262]	[35	40]	[252	278]	[254	260]	[292	294]] [2	4	1	6	0	5] [[50	52]	[203	208]	[448	453]	[592	606]	[719	725]	[977	979]] "[['EEE'	'YSE'	'223'	'334'	'EEE'	'STQ'	'223'	'334']	['EEEEEE'	'VYTKPY'	'/22322'	'033433'	'EEEEEE'	'IYSKHT'	'/22332'	'033443']	['EEEEEE'	'QYISLS'	'32/202'	'430313'	'EEEEEE'	'NYNYLY'	'323202'
6ACC_C 0.0153503954868744 1.387389790596067 0.08735632183908 [[41	57]	[203	222]	[261	440]	[503	597]	[681	768]	[844	847]	[939	946]] [2	4	1	6	0	3	5] [[37	53]	[210	229]	[274	449]	[517	611]	[699	786]	[862	865]	[957	964]] "[['B.SSSB...S.EEEEEE'	'YYPDEIFRSDTLYLTQD'	'+}UVV([^}V}020233'	'33344025343131344'	'B.SSSEE..SEEEEEEE'	'YYPDKVFRSSVLHSTQD'	'+}UVV/1^}U/032233'	'33344025330143344']	['...SSSPPP....BEEEEEE'	'IDVVRDLPSGFNTLKPIFKL'	'Y]YRWVEGG}[]})32/130'	'04005413332431430241'	'...SSSPPPS..PBEEEEEE'	'INLVRDLPQGFSALEPLVDL'	'Y]ZRWVEGHU[}F)320/30'	'04105413432321431041']	['EEEEEE.SSS.EEEEEESSS.HHHHHHHHHT.SS..SEEEE....BBPP...EE...S...B.THHHHSS.S....STT.EEEEE.S.B....TTTS.S..SEEEESSS.STTGGG..BSSEEEEEEEE.SSGGGG.SSS..TTTTTTS....SSS..EEEEEE.TTTT..TT.....EE'	'TFMLKYDENGTITDAVDBSQNPLAELKBSVKSFEIDKGIYQTSNFRVVPSGDVVRFPNITNLCPFGEVFNATKFPSVYAWERKKISNCVADYSVLYNSTFFSTFKDYGVSATKLNDLEFSNVYADSFVVKGDDVRQIAPGQTGVIADYNYKLPDDFMGDVLAWNTRNIDATSTGNYNYKY'
6II9_E 0.0026392082892377 2.3765941827444106 0.6006768189509297 [[157	160]	[157	161]	[156	160]	[12	15]	[190	196]	[98	102]] [2	4	1	6	0	5] [[49	52]	[207	211]	[313	317]	[571	574]	[661	667]	[977	981]] "[['EEEE'	'KSYK'	'3223'	'4334'	'EEEE'	'HSTQ'	'3223'	'4334']	['EEEE.'	'KSYKN'	'3223]'	'43344'	'EEE..'	'HTPIN'	'322Y]'	'43304']	['EEEEE'	'TKSYK'	'23223'	'34334'	'EEEEE'	'YQTSN'	'23223'
1R1A_1 0.0063858639025932 2.252484086995584 0.4874213836477981 [[238	242]	[235	240]	[124	131]	[116	119]	[233	239]	[8	10]] [2	4	1	6	0	5] [[49	53]	[203	208]	[394	401]	[592	595]	[720	726]	[978	980]] [['EEEEE'	'HIYHK'	'3/233'	'40344'	'EEEEE'	'HSTQD'	'32233'	'43344']	['EEEEEE'	'ITTHIY'	'/223/2'	'033403'	'EEEEEE'	'IYSKHT'	'/22332'	'033443']	['EEEEEEEE'	'EITLVPCI'	'3/20/21/'	'40310320'	'EEEEEEEE'	'NVYADSFV'	'3/21321/'
5X5B_C 0.0157550485511612 1.002737422978739 0.0713476783691959 [[42	57]	[254	260]	[261	429]	[541	591]	[675	764]	[843	847]	[939	963]] [2	4	1	6	0	3	5] [[38	53]	[203	209]	[274	442]	[555	605]	[693	782]	[861	865]	[957	981]] "[['..SSEE..S.EEEEEE'	'YPDEIFRSDTLYLTQD'	'}}VV/1^}V}020233'	'3344025343131344'	'.SSSEE..SEEEEEEE'	'YPDKVFRSSVLHSTQD'	'}UVV/1^}U/032233'	'3344025330143344']	['EEE.EEE'	'VGYLKPT'	'/22Z322'	'0331433'	'EEEEEEE'	'IYSKHTP'	'/223322'	'0334433']	['EEEEEE.SSS.EEEEEETTT.HHHHHHHHHT.SSPPSEE..........B.....S.SS.EE.STHHHHS.S....STTPEEEE..SEE..HHHHHHS...SB....SS.HHHHTT...S..EEEEEEEEGGGSTTSSSS.TTSSTTTSS...SSS...EEEEE.TTTT'	'TFMLKYDENGTITDAVDCSQNPLAELKCSVKSFEIDKGIYQTSNFRVVPSGDVVRFPNITNLCPFGEVFNATKFPSVYAWERKKISNCVADYSVLYNSTFFSTFKCYGVSATKLNDLCFSNVYADSFVVKGDDVRQIAPGQTGVIADYNYKLPDDFMGCVLAWNTRNID'
4JF7_A 0.0002403451984411 5.001730395269334 0.4968354430379738 [[510	513]	[509	513]	[524	530]	[295	309]	[65	69]] [2	4	1	0	5] [[50	53]	[203	207]	[313	319]	[714	726]	[977	981]] "[['EEEE'	'SSQQ'	'2233'	'3344'	'EEEE'	'STQD'	'2233'	'3344']	['EEEEE'	'ISSQQ'	'/2233'	'03344'	'EEEEE'	'IYSKH'	'/2233'	'03344']	['EEEEEEE'	'GHTTOFR'	'2322514'	'3433625'	'EEEEEEE'	'YQTSNFR'	'2322314'	'3433425']	['EEETTEEEEEEEEEE'	'VYYLGWVLFPIYGGV'	'/22LN2/012/222/'	'033133012303330'
6CS1_C 0.0161039750886648 1.21061883553956 0.0429988974641677 [[42	57]	[254	260]	[261	389]	[513	600]	[633	768]	[844	847]	[939	965]] [2	4	1	6	0	3	5] [[38	53]	[203	209]	[274	402]	[527	614]	[647	786]	[862	865]	[957	983]] "[['..SSEE..SSEEEEEE'	'YPDEIFRSDTLYLTQD'	'}}VV/1^}VU020233'	'3344025343131344'	'.SSSEE..SEEEEEEE'	'YPDKVFRSSVLHSTQD'	'}UVV/1^}U/032233'	'3344025330143344']	['EEE.EEE'	'VGYLKPT'	'/22Z322'	'0331433'	'EEEEEEE'	'IYSKHTP'	'/223322'	'0334433']	['EEEEEE.TTS.EEEEEETTSSHHHHHHHHHT.S...SEEEEEEEEEEPP..EEE..SS.......HHHHS.S....SS..B..EE.SS....HHHHS.SSBS..EE.---.TTTTS..BS.EE.EEEEE'	'TFMLKYDENGTITDAVDRSQNPLAELKRSVKSFEIDKGIYQTSNFRVVPSGDVVRFPNITNLSPFGEVFNATKFPSVYAWERKKISNSVADYSVLYNSTFFSTFKTY---ATKLNDLUFSNVYADSFVV'
3GZU_N 0.0106801592740502 4.675502936722243 0.1302270011947428 [[269	274]	[257	274]	[6	10]	[218	223]	[24	36]	[114	117]] [2	4	1	6	0	5] [[47	52]	[195	206]	[295	299]	[546	551]	[757	777]	[960	963]] "[['EEEEEE'	'IINTYQ'	'//3223'	'004334'	'EEEEEE'	'VLHSTQ'	'/03223'	'014334']	['EEEEEEEEETTEEEEEEE'	'NNVEIEFLLNGQIINTYQ'	'33/3/3100ON3//3223'	'440404211434004334'	'EEETTEEEEEEE'	'KNIDGYFKIYSK'	'33/ON213/223'	'440433240334']	['HHHHH'	'SLSKT'	'$""$%$'	'31343'	'HHHHH'	'PLSET'	'$""$%$'
6DNH_A 0.0043920113592056 8.344775994460816 0.1331923890063429 [[394	398]	[1160	1166]	[784	798]	[1248	1258]	[1362	1368]	[1362	1366]] [2	4	1	6	0	5] [[48	52]	[201	207]	[274	287]	[577	595]	[763	769]	[977	981]] "[['EEEEE'	'LKYTE'	'03223'	'14334'	'EEEEE'	'LHSTQ'	'03223'	'14334']	['EEEEEEE'	'FKVLYEK'	'13/0233'	'2401344'	'EEEEEEE'	'FKIYSKH'	'13/2233'	'2403344']	['EEEEEETTS.EEEEE'	'WCLLVRENGTMEIYQ'	'2100/4OOU}13/23'	'321105443324034'	'EEEEEE.TTS.EEE'	'TFLLKYNENGTITD'	'210032]OOU}/23'
4H4M_A 0.0113999280615232 4.0976404437937415 0.153658536585366 [[350	353]	[327	352]	[103	107]	[455	470]	[474	478]	[523	527]] [2	4	1	6	0	5] [[49	52]	[201	209]	[309	313]	[592	601]	[775	779]	[960	964]] "[['EEEE'	'KTGK'	'3223'	'4334'	'EEEE'	'HSTQ'	'3223'	'4334']	['EEEEE.SSSEEEEEEESSSS.BSEEE'	'AEIQKQGQGQWTYQIYQEPFKNLKTG'	'13/33]UVU32223/2VVUT]	S322'	'24044434343334034432441433'	'EEEEEEEEE'	'FKIYSKHTP'	'13/223322'	'240334433']	['.SEEE'	'KKSVT'	']V2/2'	'44303'	'.SEEE'	'EKGIY'
4LKG_C 0.0071677249511544 2.362599845671347 0.4576271186440681 [[157	160]	[273	279]	[156	160]	[12	15]	[190	196]	[98	102]] [2	4	1	6	0	5] [[49	52]	[204	210]	[313	317]	[571	574]	[661	667]	[977	981]] "[['EEEE'	'KSYK'	'3223'	'4334'	'EEEE'	'HSTQ'	'3223'	'4334']	['EETTEE.'	'YYSGGTI'	'22NN22Y'	'3333330'	'EEEEEE.'	'YSKHTPI'	'223322Y'	'3344330']	['EEEEE'	'TKSYK'	'23223'	'34334'	'EEEEE'	'YQTSN'	'23223'
6IW2_G 0.0059401298517329 6.60369596487736 0.1974683544303792 [[307	312]	[308	311]	[111	116]	[63	67]	[307	313]	[254	256]] [2	4	1	6	0	5] [[47	52]	[206	209]	[431	436]	[609	613]	[670	676]	[959	961]] "[['EEEEEE'	'VKNPTD'	'/33223'	'044334'	'EEEEEE'	'VLHSTQ'	'/03223'	'014334']	['EEEE'	'KNPT'	'3322'	'4433'	'EEEE'	'KHTP'	'3322'	'4433']	['EEEEEE'	'GSIVAS'	'22//12'	'330023'	'EEEEEE'	'GDVIAW'	'23//12'
6IN5_A 0.0044905550992007 8.888317773108648 0.066596194503171 [[278	282]	[308	311]	[242	246]	[124	127]	[406	417]	[412	419]] [2	4	1	6	0	5] [[49	53]	[209	212]	[395	399]	[600	603]	[772	782]	[957	964]] "[['EESEE'	'DTKDQ'	'32V33'	'43444'	'EEEEE'	'HSTQD'	'32233'	'43344']	['E...'	'YVKL'	'2Y]Z'	'3041'	'E...'	'PINL'	'2Y]Z'	'3041']	['EEEEE'	'ITFES'	'/2132'	'03243'	'EEEEE'	'VYADS'	'/2132'
3GZU_F 0.010857603249694 4.608268235537159 0.1275327771156138 [[269	274]	[257	274]	[6	10]	[218	223]	[24	36]	[114	118]] [2	4	1	6	0	5] [[47	52]	[195	206]	[295	299]	[546	551]	[757	777]	[960	964]] "[['EEEEEE'	'IINTYQ'	'//3223'	'004334'	'EEEEEE'	'VLHSTQ'	'/03223'	'014334']	['EEEEEEEEETTEEEEEEE'	'NNVEIEFLLNGQIINTYQ'	'33/3/3100ON3//3223'	'440404211434004334'	'EEETTEEEEEEE'	'KNIDGYFKIYSK'	'33/ON213/223'	'440433240334']	['HHHHH'	'SLSKT'	'$""$%$'	'31343'	'HHHHH'	'PLSET'	'$""$%$'
2IAJ_B 0.014304742429635 3.12063391910177 0.0641169853768275 [[349	353]	[327	352]	[295	298]	[51	56]	[254	259]	[32	36]] [2	4	1	6	0	5] [[48	52]	[201	209]	[425	428]	[526	531]	[772	777]	[960	964]] "[['EEEEE'	'LKTGK'	'03223'	'14334'	'EEEEE'	'LHSTQ'	'03223'	'14334']	['EEEEE.SSS.EEEEEESSTT.EEEEE'	'AEIQKQGQGQWTYQIYQEPFKNLKTG'	'13/33]UVU]2223/2VVNM]30322'	'24044434343334034432441433'	'EEEEEEEEE'	'FKIYSKHTP'	'13/223322'	'240334433']	['..TT'	'LTEE'	'Z}OO'	'1344'	'..TT'	'LPDD'	'Z}OO'
6F7K_B 0.0068225739863789 3.345928534975192 0.4182908545727137 [[738	744]	[706	715]	[786	791]	[692	712]	[257	259]] [2	4	6	0	5] [[47	53]	[200	209]	[547	552]	[711	736]	[977	979]] "[['EEEEEEE'	'IIDYWND'	'//32233'	'0043344'	'EEEEEEE'	'VLHSTQD'	'/032233'	'0143344']	['EEEEEEEEEE'	'TVNVSSISSP'	'2/3/22/222'	'3040330333'	'EEEEEEEEEE'	'YFKIYSKHTP'	'213/223322'	'3240334433']	['EEEEEE'	'TSSFIL'	'2221/0'	'333201'	'EEEEEE'	'TGTGVL'	'2222/0'	'333301']	['EEEEEETTEEEEEEEEEEEEE'	'GVFRATGNRIDFSVTVNVSSI'	'2/1412NO4/312/2/3/22/'	'302523345042303040330'
1OPO_C 0.003729785290265 8.143993801502788 0.1899371069182385 [[329	333]	[304	307]	[281	285]	[329	333]	[304	310]	[158	160]] [2	4	1	6	0	5] [[47	51]	[203	206]	[398	402]	[584	588]	[722	728]	[969	971]] [['EEEEE'	'ILKIT'	'/03/2'	'01403'	'EEEEE'	'VLHST'	'/0322'	'01433']	['EEEE'	'ISGD'	'/223'	'0334'	'EEEE'	'IYSK'	'/223'	'0334']	['EEEEE'	'KWCII'	'321//'	'43200'	'EEEEE'	'DSFVI'	'321//'
3MUU_B 0.0050379197565568 2.7844708717266795 0.5233494363929141 [[399	404]	[401	406]	[288	293]	[112	116]] [2	4	1	6] [[48	53]	[204	209]	[448	453]	[594	598]] [['EEEEEE'	'LPSTNQ'	'022233'	'133344'	'EEEEEE'	'LHSTQD'	'032233'	'143344']	['EEEEEE'	'STNQEY'	'223332'	'334443'	'EEEEEE'	'YSKHTP'	'223322'	'334433']	['EEEEEE'	'DTDHLT'	'323302'	'434413'	'EEEEEE'	'NYNYLY'	'323202'	'434313']	['EEEEE'	'TVSIV'	'2/2//'	'30300'	'EEEEE'	'GVSVI'	'2/2//'	'30300']]
5T08_E 0.0005781364218454 2.57610919299328 0.63951473136915 [[165	169]	[165	169]	[272	275]	[232	237]	[5	9]	[94	102]] [2	4	1	6	0	5] [[49	53]	[202	206]	[423	426]	[547	552]	[712	716]	[974	979]] "[['EEEEE'	'KGTYN'	'32223'	'43334'	'EEEEE'	'HSTQD'	'32233'	'43344']	['EEEEE'	'KGTYN'	'32223'	'43334'	'EEEEE'	'KIYSK'	'3/223'	'40334']	['....'	'SDLP'	'}]Z}'	'3413'	'....'	'YKLP'	'}]Z}'
6E7H_A 0.0075129605882031 3.669551160949766 0.3749999999999998 [[178	184]	[165	169]	[243	247]	[242	246]	[21	35]	[108	110]] [2	4	1	6	0	5] [[47	53]	[202	206]	[395	399]	[538	542]	[658	665]	[977	979]] "[['EEEEEEE'	'VLWGIHH'	'/022/33'	'0133044'	'EEEEEEE'	'VLHSTQD'	'/032233'	'0143344']	['EEEEE'	'KRSYN'	'34223'	'45334'	'EEEEE'	'KIYSK'	'3/223'	'40334']	['EEEEE'	'INFES'	'/3132'	'04243'	'EEEEE'	'VYADS'	'/2132'
4WA2_F 0.0048224660155988 6.644460110415726 0.2596537949400799 [[13	17]	[210	214]	[439	443]	[164	182]	[416	443]	[494	497]] [2	4	1	6	0	5] [[48	52]	[206	210]	[296	300]	[585	598]	[761	779]	[957	960]] "[['EEEEE'	'LELGH'	'03023'	'14134'	'EEEEE'	'LHSTQ'	'03223'	'14334']	['EEEE.'	'QQTII'	'332/Y'	'44300'	'EEEE.'	'KHTPI'	'3322Y'	'44330']	['HHHHH'	'LTDSE'	'""$%$%'	'13434'	'HHHHH'	'LSETK'	'""$%$%'
2OZK_B 0.0055240919346946 6.47168683414073 0.2317708333333328 [[177	181]	[322	328]	[287	293]	[287	291]	[31	35]	[212	215]] [2	4	1	6	0	5] [[49	53]	[197	204]	[430	436]	[572	576]	[722	726]	[957	960]] "[['EEEEE'	'NYFKK'	'32133'	'43244'	'EEEEE'	'HSTQD'	'32233'	'43344']	['ETTEEEE'	'IDYAEIS'	'/ON13/2'	'0432403'	'ETTEEEEE'	'IDGYFKIY'	'/ON213/2'	'04332403']	['.EEEEEE'	'SSKCVCS'	'}231/12'	'3342023'	'.EEEEEE'	'TGDVIAW'	'}23//12'
3TIH_A 0.0021481798199505 8.509456425684455 0.2349869451697128 [[236	239]	[446	451]	[484	487]	[450	453]	[100	106]	[106	108]] [2	4	1	6	0	5] [[49	52]	[204	209]	[421	424]	[549	552]	[771	777]	[978	980]] [['EEEE'	'KGPD'	'3223'	'4334'	'EEEE'	'HSTQ'	'3223'	'4334']	['EEEEEE'	'TSNITG'	'223/22'	'334033'	'EEEEEE'	'YSKHTP'	'223322'	'334433']	['TT..'	'YKYK'	'NO}]'	'3434'	'TT..'	'YNYK'	'NO}]'
3TGR_A 0.0051422836347816 8.141618916309733 0.1129411764705885 [[225	239]	[444	451]	[441	449]	[457	460]	[100	114]	[342	345]] [2	4	1	6	0	5] [[47	52]	[200	209]	[393	401]	[529	532]	[771	780]	[977	980]] "[['EEE...TT..SEEEE'	'ILKDNNKTFNGTGPD'	'/03]]]ON[]U2223'	'014444432433334'	'EEEEEE'	'VLHSTQ'	'/03223'	'014334']	['EEEEEEEE'	'TFNSNITG'	'21323/22'	'32434033'	'EEEEEEEEEE'	'YFKIYSKHTP'	'213/223322'	'3240334433']	['S.EEEEEEE'	'GEITFNSNI'	'U]/21323/'	'340324340'	'SEEEEEEEE'	'TNVYADSFV'	'U3/21321/'
3EPF_2 0.0013069590328263 9.073009622245168 0.2035623409669207 [[79	81]	[15	17]	[99	102]	[229	232]	[227	249]] [2	4	1	6	0] [[50	52]	[228	230]	[450	453]	[609	612]	[711	723]] [['EEE'	'WWK'	'223'	'334'	'EEE'	'STQ'	'223'	'334']	['EEE'	'QLT'	'302'	'413'	'EEE'	'DLP'	'302'	'413']	['EEEE'	'HYLG'	'3202'	'4313'	'EEEE'	'NYLY'	'3202'	'4313']	['EEEE'	'AILP'	'1/02'	'2013'
4XKD_E 0.0015215016948764 2.578742215892274 0.6282271944922548 [[165	169]	[165	169]	[270	273]	[232	237]	[13	17]	[70	72]] [2	4	1	6	0	5] [[49	53]	[202	206]	[423	426]	[547	552]	[712	716]	[980	982]] "[['EEEEE'	'KGTYN'	'32223'	'43334'	'EEEEE'	'HSTQD'	'32233'	'43344']	['EEEEE'	'KGTYN'	'32223'	'43334'	'EEEEE'	'KIYSK'	'3/223'	'40334']	['....'	'SDLP'	'}]Z}'	'3413'	'....'	'YKLP'	'}]Z}'
5OPG_A 0.0051463355975342 7.898839279828059 0.1425120772946857 [[73	79]	[362	367]	[72	79]	[363	370]	[98	103]	[224	226]] [2	4	1	6	0	5] [[46	52]	[225	230]	[310	317]	[538	550]	[721	726]	[978	980]] [['SEEEEEE'	'TITKYTQ'	'U/23223'	'3034334'	'SEEEEEE'	'SVLHSTQ'	'U/03223'	'3014334']	['EEEEEE'	'GMIDLP'	'21/302'	'320413'	'EEEEEE'	'PLVDLP'	'20/302'	'310413']	['SSEEEEEE'	'NTITKYTQ'	'VU/23223'	'43034334'	'SEEEEEEE'	'KGIYQTSN'	'V2/23223'
6URO_A 0.0042765353901888 8.414246911674077 0.1437632135306552 [[394	398]	[395	400]	[668	673]	[1176	1180]	[1362	1368]	[1362	1366]] [2	4	1	6	0	5] [[48	52]	[207	212]	[275	280]	[541	545]	[763	769]	[977	981]] "[['EEEEE'	'LKYTE'	'03223'	'14334'	'EEEEE'	'LHSTQ'	'03223'	'14334']	['EEEE..'	'KYTEKL'	'3223]Z'	'433441'	'EEE...'	'HTPINL'	'322Y]Z'	'433041']	['EEEEE.'	'FLLKSD'	'10032]'	'211434'	'EEEEE.'	'FLLKYN'	'10032]'
6OPP_J 0.0037346683220802 7.673248555158432 0.2349869451697128 [[225	228]	[445	451]	[224	229]	[199	202]	[443	451]	[340	344]] [2	4	1	6	0	5] [[47	50]	[203	209]	[275	280]	[596	599]	[720	728]	[960	964]] "[['EEEE'	'ILKG'	'/032'	'0143'	'EEEE'	'VLHS'	'/032'	'0143']	['EEEEEEE'	'ISSNITG'	'/223/22'	'0334033'	'EEEEEEE'	'IYSKHTP'	'/223322'	'0334433']	['EEEEE.'	'AILKGN'	'1/032]'	'201434'	'EEEEE.'	'FLLKYN'	'10032]'
1BMV_2 0.0042157936799249 5.762134591589962 0.3572453371592532 [[2010	2014]	[2164	2167]	[3165	3172]	[3153	3156]	[3151	3154]	[3139	3142]] [2	4	1	6	0	5] [[47	51]	[227	230]	[394	401]	[598	601]	[712	715]	[957	960]] "[['EEEEE'	'VLNRW'	'/0342'	'01453'	'EEEEE'	'VLHST'	'/0322'	'01433']	['EEEE'	'VKLT'	'/302'	'0413'	'EEEE'	'VDLP'	'/302'	'0413']	['EEEEEEEE'	'QVTIDWFI'	'3/2/321/'	'40304320'	'EEEEEEEE'	'NVYADSFV'	'3/21321/'
6C0R_B 0.0131302548920644 3.079382598497053 0.1664611590628848 [[349	353]	[331	352]	[412	415]	[329	341]	[254	259]	[32	36]] [2	4	1	6	0	5] [[48	52]	[195	209]	[447	450]	[539	551]	[772	777]	[960	964]] "[['EEEEE'	'LKTGK'	'03223'	'14334'	'EEEEE'	'LHSTQ'	'03223'	'14334']	['EEETTEEEEEEESSTT.EEEEE'	'KQGQGQWTYQIYQEPFKNLKTG'	'332ON32223/2VVNM]30322'	'4434343334034432441433'	'EEETTEEEEEEEEEE'	'KNIDGYFKIYSKHTP'	'33/ON213/223322'	'440433240334433']	['.EEE'	'PEWE'	'}323'	'3434'	'.EEE'	'GNYN'	'}323'
4URR_B 0.0050666494441827 6.316287650583892 0.2766531713900135 [[419	421]	[315	321]	[416	423]	[450	459]	[318	332]	[242	244]	[117	119]] [2	4	1	6	0	3	5] [[49	51]	[200	206]	[311	318]	[549	558]	[714	723]	[861	863]	[962	964]] "[['EEE'	'NSW'	'322'	'433'	'EEE'	'HST'	'322'	'433']	['EEEEEEE'	'TCRVGLH'	'214/203'	'3250314'	'EEEEEEE'	'YFKIYSK'	'213/223'	'3240334']	['EEEEEEEE'	'SFSNSWIA'
4WSX_O 0.0023716965576771 2.7106739880082533 0.6061120543293717 [[157	159]	[3	6]	[235	240]	[158	175]	[182	186]	[100	102]] [2	4	1	6	0	5] [[50	52]	[227	230]	[432	437]	[573	595]	[773	777]	[978	980]] [['EEE'	'TTN'	'223'	'334'	'EEE'	'STQ'	'223'	'334']	['EEEE'	'IQLG'	'/302'	'0413'	'EEEE'	'VDLP'	'/302'	'0413']	['EEEEEE'	'NITFSH'	'3/2123'	'403234'	'EEEEEE'	'DVIAWN'	'3//123'
6DUG_B 0.0134294408572161 3.0561749629452866 0.1578947368421046 [[349	353]	[331	352]	[412	415]	[329	341]	[254	259]	[32	36]] [2	4	1	6	0	5] [[48	52]	[195	209]	[447	450]	[539	551]	[772	777]	[960	964]] "[['EEEEE'	'LKTGK'	'03223'	'14334'	'EEEEE'	'LHSTQ'	'03223'	'14334']	['EEETTEEEEEEESSTT.EEEEE'	'KQGQGQWTYQIYQEPFKNLKTG'	'332ON32223/2VVNM]30322'	'4434343334034432441433'	'EEETTEEEEEEEEEE'	'KNIDGYFKIYSKHTP'	'33/ON213/223322'	'440433240334433']	['.EEE'	'PEWE'	'}323'	'3434'	'.EEE'	'GNYN'	'}323'
3CSQ_C 0.01326817002535 2.130156302636811 0.2238033635187584 [[292	294]	[281	294]	[179	183]	[318	325]	[92	96]	[22	25]] [2	4	1	6	0	5] [[50	52]	[201	206]	[436	440]	[597	606]	[761	765]	[959	962]] "[['EEE'	'WTK'	'223'	'334'	'EEE'	'STQ'	'223'	'334']	['EEEEESS....EEE'	'FNVIDGKEYQGWTK'	'13//3UV]}]}223'	'24004344343334'	'EEEEEE'	'FKIYSK'	'13/223'	'240334']	['EE.TT'	'SQGEN'	'23}OO'	'34344'	'EE.TT'	'WNSNN'	'23}OO'
3J26_E 0.0028324866110055 7.175013876489704 0.3102493074792245 [[204	206]	[195	206]	[72	78]	[25	32]	[461	466]	[487	489]] [2	4	1	6	0	5] [[51	53]	[199	207]	[430	436]	[593	601]	[691	696]	[978	980]] [['EEE'	'YEQ'	'233'	'344'	'EEE'	'TQD'	'233'	'344']	['TEEEEE..EEEE'	'TTARITGVLYEQ'	'N214/2}Y0233'	'332503301344'	'TEEEEEEEE'	'GYFKIYSKH'	'N213/2233'	'332403344']	['.EEEEEE'	'PYDITFT'	'}23/212'	'3340323'	'.EEEEEE'	'TGDVIAW'	'}23//12'
6ACC_A 0.0153515225791212 1.3874034133199529 0.1142520612485278 [[41	57]	[203	222]	[261	440]	[503	597]	[681	768]	[844	847]	[939	946]] [2	4	1	6	0	3	5] [[37	53]	[210	229]	[274	449]	[517	611]	[699	786]	[862	865]	[957	964]] "[['B.SSSB...S.EEEEEE'	'YYPDEIFRSDTLYLTQD'	'+}UVV([^}V}020233'	'33344025343131344'	'B.SSSEE..SEEEEEEE'	'YYPDKVFRSSVLHSTQD'	'+}UVV/1^}U/032233'	'33344025330143344']	['...SSSPPP....BEEEEEE'	'IDVVRDLPSGFNTLKPIFKL'	'Y]YRWVEGG}[]})32/130'	'04005413332431430241'	'...SSSPPPS..PBEEEEEE'	'INLVRDLPQGFSALEPLVDL'	'Y]ZRWVEGHU[}F)320/30'	'04105413432321431041']	['EEEEEE.SSS.EEEEEESSS.HHHHHHHHHT.SS..SEEEE....BBPP...EE...S...B.THHHHSS.S....STT.EEEEE.S.B....TTTS.S..SEEEESSS.STTGGG..BSSEEEEEEEE.SSGGGG.SSS..TTTTTTS....SSS..EEEEEE.TTTT..TT.....EE'	'TFMLKYDENGTITDAVDBSQNPLAELKBSVKSFEIDKGIYQTSNFRVVPSGDVVRFPNITNLCPFGEVFNATKFPSVYAWERKKISNCVADYSVLYNSTFFSTFKDYGVSATKLNDLEFSNVYADSFVVKGDDVRQIAPGQTGVIADYNYKLPDDFMGDVLAWNTRNIDATSTGNYNYKY'
6CMI_B 0.0029846877162511 8.268003296217548 0.2238033635187584 [[346	352]	[576	581]	[441	455]	[573	586]	[250	256]	[394	398]] [2	4	1	6	0	5] [[40	46]	[225	230]	[430	437]	[593	604]	[720	727]	[978	982]] "[['SEEEE.S'	'DKVMPYG'	'V3/12}U'	'4402333'	'SSEE..S'	'DKVFRSS'	'VV/1^}U'	'4402533']	['EEEEEE'	'SLVEIY'	'20/3/2'	'310403'	'EEEEEE'	'PLVDLP'	'20/302'	'310413']	['.EEEEEETTEEEEEE'	'PSKIYNSLGQPVFYQ'	'}23/232LN32/123'	'334034313430234'	'.EEEEEEE'	'TGDVIAWN'	'}23//123'
4WSS_B 0.0097381100348659 2.2283155986481287 0.3810218978102182 [[351	354]	[351	354]	[462	469]	[229	234]	[447	453]	[296	299]] [2	4	1	6	0	5] [[50	53]	[204	207]	[373	380]	[547	552]	[773	779]	[973	976]] [['EEEE'	'GYHH'	'2233'	'3344'	'EEEE'	'STQD'	'2233'	'3344']	['EEEE'	'GYHH'	'2233'	'3344'	'EEEE'	'YSKH'	'2233'	'3344']	['TSSEEEES'	'GNGGFEFW'	'NVU2131U'	'34332423'	'T.SEEEES'	'SFSTFKDY'	'N[U2133U'
6VLR_A 0.0081317554676196 5.631228410125978 0.1974683544303792 [[374	378]	[448	451]	[110	117]	[449	455]	[340	344]] [2	4	1	0	5] [[49	53]	[202	205]	[297	304]	[722	728]	[960	964]] "[['EEEEE'	'HSFNH'	'32133'	'43244'	'EEEEE'	'HSTQD'	'32233'	'43344']	['EEEE'	'NITG'	'3/22'	'4033'	'EEEE'	'KIYS'	'3/22'	'4033']	['HHHHHHTT'	'SLWDQSLK'	'$""$%%$LO'	'31344314'	'HHHHHHTT'	'SETKBTLK'	""$%$%'$LO""	'34346314']	['EEEEEEE'	'ITGLILT'	'/220/02'	'0331013'
5F4P_D 0.0032554663154175 8.12683153296012 0.2238033635187584 [[225	239]	[444	451]	[441	449]	[224	228]	[100	114]	[342	345]] [2	4	1	6	0	5] [[47	52]	[200	209]	[393	401]	[609	613]	[771	780]	[977	980]] "[['EEEE..TT..SEEEE'	'ILKDNNKTFNGTGPD'	'/033]]ON[]U2223'	'014444432433334'	'EEEEEE'	'VLHSTQ'	'/03223'	'014334']	['EEEEEEEE'	'TFNSNITG'	'21323/22'	'32434033'	'EEEEEEEEEE'	'YFKIYSKHTP'	'213/223322'	'3240334433']	['S.EEEEEEE'	'GEITFNSNI'	'U]/21323/'	'340324340'	'SEEEEEEEE'	'TNVYADSFV'	'U3/21321/'
6ACC_B 0.0153489719845528 1.3874137166252287 0.1182033096926715 [[41	57]	[203	222]	[261	440]	[503	597]	[681	768]	[844	847]	[939	946]] [2	4	1	6	0	3	5] [[37	53]	[210	229]	[274	449]	[517	611]	[699	786]	[862	865]	[957	964]] "[['B.SSSB...S.EEEEEE'	'YYPDEIFRSDTLYLTQD'	'+}UVV([^}V}020233'	'33344025343131344'	'B.SSSEE..SEEEEEEE'	'YYPDKVFRSSVLHSTQD'	'+}UVV/1^}U/032233'	'33344025330143344']	['...SSSPPP....BEEEEEE'	'IDVVRDLPSGFNTLKPIFKL'	'Y]YRWVEGG}[]})32/130'	'04005413332431430241'	'...SSSPPPS..PBEEEEEE'	'INLVRDLPQGFSALEPLVDL'	'Y]ZRWVEGHU[}F)320/30'	'04105413432321431041']	['EEEEEE.SSS.EEEEEESSS.HHHHHHHHHT.SS..SEEEE....BBPP...EE...S...B.THHHHSS.S....STT.EEEEE.S.B....TTTS.S..SEEEESSS.STTGGG..BSSEEEEEEEE.SSGGGG.SSS..TTTTTTS....SSS..EEEEEE.TTTT..TT.....EE'	'TFMLKYDENGTITDAVDOSQNPLAELKOSVKSFEIDKGIYQTSNFRVVPSGDVVRFPNITNLPPFGEVFNATKFPSVYAWERKKISNPVADYSVLYNSTFFSTFKQYGVSATKLNDLRFSNVYADSFVVKGDDVRQIAPGQTGVIADYNYKLPDDFMGQVLAWNTRNIDATSTGNYNYKY'
3TIH_D 0.0019516241928551 8.508581893657492 0.2579787234042547 [[467	470]	[446	451]	[484	487]	[450	453]	[100	106]	[106	108]] [2	4	1	6	0	5] [[42	45]	[204	209]	[421	424]	[549	552]	[771	777]	[978	980]] [['EE..'	'IFRP'	'/1^}'	'0253'	'EE..'	'VFRS'	'/1^}'	'0253']	['EEEEEE'	'TSNITG'	'223/22'	'334033'	'EEEEEE'	'YSKHTP'	'223322'	'334433']	['TT..'	'YKYK'	'NO}]'	'3434'	'TT..'	'YNYK'	'NO}]'
6OTF_C 0.006431598322147 4.854046992843293 0.3514285714285714 [[191	194]	[520	524]	[268	271]	[391	395]	[520	524]	[462	465]] [2	4	1	6	0	5] [[38	41]	[207	211]	[441	444]	[592	596]	[733	737]	[957	960]] "[['.SSS'	'SGDD'	'}UVV'	'3344'	'.SSS'	'YPDK'	'}UVV'	'3344']	['EEEE.'	'DSWVN'	'322/]'	'43304'	'EEE..'	'HTPIN'	'322Y]'	'43304']	['TT..'	'LDGE'	'LO}]'	'1434'	'TT..'	'LDSK'	'LO}]'
4JM2_E 0.0037804190787571 7.357677958184296 0.266398929049531 [[443	448]	[446	451]	[443	448]	[100	114]	[342	345]] [2	4	1	0	5] [[47	52]	[204	209]	[312	317]	[771	780]	[977	980]] "[['EEEEEE'	'IRNSSN'	'/43223'	'054334'	'EEEEEE'	'VLHSTQ'	'/03223'	'014334']	['EEEEEE'	'SSNITG'	'223/22'	'334033'	'EEEEEE'	'YSKHTP'	'223322'	'334433']	['EEEEEE'	'IRNSSN'	'/43223'	'054334'	'EEEEEE'	'IYQTSN'	'/23223'	'034334']	['HHHHHHHHHHHHHHH'	'MVEQMQEDIISLWDQ'	'#!%%#%%%!!$""$%%'	'204424440031344'
5W1V_J 0.0059207810538793 5.409177839996358 0.3249299719887955 [[41	44]	[170	173]	[247	253]	[173	176]	[250	255]] [2	4	1	6	0] [[50	53]	[227	230]	[393	398]	[548	551]	[714	719]] [['EEEE'	'WYQQ'	'2233'	'3344'	'EEEE'	'STQD'	'2233'	'3344']	['EEEE'	'VELS'	'/302'	'0413'	'EEEE'	'VDLP'	'/302'	'0413']	['SEEEEEE'	'TQIVSAE'	'U3//213'	'3400324'	'SEEEEE'	'TNVYAD'	'U3/213'	'340324']	['EEEE'	'SWWV'	'222/'	'3330'
2YGC_A 0.0074720834704931 4.524908229935576 0.334273624823695 [[453	455]	[257	262]	[35	40]	[504	511]	[254	260]	[3	7]] [2	4	1	6	0	5] [[50	52]	[203	208]	[448	453]	[594	601]	[719	725]	[960	964]] "[['EEE'	'YSE'	'223'	'334'	'EEE'	'STQ'	'223'	'334']	['EEEEEE'	'VYTKPY'	'/22322'	'033433'	'EEEEEE'	'IYSKHT'	'/22332'	'033443']	['EEEEEE'	'QYISLS'	'32/202'	'430313'	'EEEEEE'	'NYNYLY'	'323202'
3IS9_A 0.00832175028104 4.844952633284668 0.2749326145552557 [[349	353]	[331	352]	[103	107]	[51	56]	[474	478]	[523	527]] [2	4	1	6	0	5] [[48	52]	[195	209]	[309	313]	[526	531]	[775	779]	[960	964]] "[['EEEEE'	'LKTGK'	'03223'	'14334'	'EEEEE'	'LHSTQ'	'03223'	'14334']	['EEETTEEEEEEESSTT.EEEEE'	'KQGQGQWTYQIYQEPFKNLKTG'	'332ON32223/2VVNM]30322'	'4434343334034432441433'	'EEETTEEEEEEEEEE'	'KNIDGYFKIYSKHTP'	'33/ON213/223322'	'440433240334433']	['.SEEE'	'KKSVT'	']V2/2'	'44303'	'.SEEE'	'EKGIY'	']V2/2'
4JUL_C 0.0052296839836114 3.600919785559092 0.4735202492211834 [[274	277]	[274	279]	[258	261]	[242	246]	[13	17]	[108	114]] [2	4	1	6	0	5] [[50	53]	[204	209]	[431	434]	[538	542]	[720	724]	[977	983]] "[['EEEE'	'YGNH'	'2233'	'3344'	'EEEE'	'STQD'	'2233'	'3344']	['EEEEEE'	'YGNHNT'	'223332'	'334443'	'EEEEEE'	'YSKHTP'	'223322'	'334433']	['EEEE'	'YKIV'	'23//'	'3400'	'EEEE'	'GDVI'	'23//'
4F5X_M 0.0109613785131825 4.6686531433230725 0.1397590361445784 [[269	274]	[257	274]	[6	10]	[218	223]	[24	36]	[86	90]] [2	4	1	6	0	5] [[47	52]	[195	206]	[295	299]	[546	551]	[757	777]	[960	964]] "[['EEEEEE'	'IINTYQ'	'//3223'	'004334'	'EEEEEE'	'VLHSTQ'	'/03223'	'014334']	['EEEEEEEEETTEEEEEEE'	'NNVEVEFLLNGQIINTYQ'	'33/3/3100ON3//3223'	'440404211434004334'	'EEETTEEEEEEE'	'KNIDGYFKIYSK'	'33/ON213/223'	'440433240334']	['HHHHH'	'SLSKT'	'$""$%$'	'31343'	'HHHHH'	'PLSET'	'$""$%$'
3KZ4_M 0.0109613785131825 4.6686531433230725 0.1397590361445784 [[269	274]	[257	274]	[6	10]	[218	223]	[24	36]	[86	90]] [2	4	1	6	0	5] [[47	52]	[195	206]	[295	299]	[546	551]	[757	777]	[960	964]] "[['EEEEEE'	'IINTYQ'	'//3223'	'004334'	'EEEEEE'	'VLHSTQ'	'/03223'	'014334']	['EEEEEEEEETTEEEEEEE'	'NNVEVEFLLNGQIINTYQ'	'33/3/3100ON3//3223'	'440404211434004334'	'EEETTEEEEEEE'	'KNIDGYFKIYSK'	'33/ON213/223'	'440433240334']	['HHHHH'	'SLSKT'	'$""$%$'	'31343'	'HHHHH'	'PLSET'	'$""$%$'
5X5B_B 0.0157565127896224 1.002747022262953 0.1038506417736284 [[42	57]	[254	260]	[261	429]	[541	591]	[675	764]	[843	847]	[939	963]] [2	4	1	6	0	3	5] [[38	53]	[203	209]	[274	442]	[555	605]	[693	782]	[861	865]	[957	981]] "[['..SSEEE.S.EEEEEE'	'YPDEIFRSDTLYLTQD'	'}}VV/14}V}020233'	'3344025343131344'	'.SSSEE..SEEEEEEE'	'YPDKVFRSSVLHSTQD'	'}UVV/1^}U/032233'	'3344025330143344']	['EEE.EEE'	'VGYLKPT'	'/22Z322'	'0331433'	'EEEEEEE'	'IYSKHTP'	'/223322'	'0334433']	['EEEEEE.SSS.EEEEEETTT.HHHHHHHHHT.SSPPSEE..........B.....S.SS.EE.STHHHHS.S....STTPEEEE..SEE..HHHHHHS...SB....SS.HHHHTT...S..EEEEEEEEGGGSTTSSSS.TTSSTTTSS...SSS...EEEEE.TTTT'	'TFMLKYDENGTITDAVDCSQNPLAELKCSVKSFEIDKGIYQTSNFRVVPSGDVVRFPNITNLCPFGEVFNATKFPSVYAWERKKISNCVADYSVLYNSTFFSTFKCYGVSATKLNDLCFSNVYADSFVVKGDDVRQIAPGQTGVIADYNYKLPDDFMGCVLAWNTRNID'
3SE8_G 0.0051806930562678 7.920987612326401 0.1578947368421046 [[328	332]	[120	123]	[411	419]	[375	380]	[413	420]	[339	342]] [2	4	1	6	0	5] [[49	53]	[227	230]	[309	317]	[540	545]	[719	726]	[978	981]] "[['EEEEE'	'KAYEE'	'31233'	'42344'	'EEEEE'	'HSTQD'	'32233'	'43344']	['EEEE'	'VKLT'	'/302'	'0413'	'EEEE'	'VDLP'	'/302'	'0413']	['.SEEEEEEE'	'NGTITLPGK'	']U2/20223'	'433031334'	'.SEEEEEEE'	'EKGIYQTSN'	']V2/23223'
6UM7_E 0.0040739518760546 6.234066095927802 0.3323943661971824 [[288	293]	[448	451]	[183	188]	[444	461]	[335	340]	[342	345]] [2	4	1	6	0	5] [[48	53]	[202	205]	[421	426]	[593	603]	[775	780]	[977	980]] "[['EEEEEE'	'LHTPVE'	'0322/3'	'143304'	'EEEEEE'	'LHSTQD'	'032233'	'143344']	['EEEE'	'NITG'	'3/22'	'4033'	'EEEE'	'KIYS'	'3/22'	'4033']	['TT..S.'	'SETNNT'	'NO}]V}'	'343443'	'TT....'	'YNYKLP'	'NO}]Z}'
2ZD1_B 0.0134798007890541 2.9375507494087825 0.1839799749687105 [[349	353]	[331	352]	[412	415]	[329	341]	[254	259]	[32	36]] [2	4	1	6	0	5] [[48	52]	[195	209]	[447	450]	[539	551]	[772	777]	[960	964]] "[['EEEEE'	'LKTGK'	'03223'	'14334'	'EEEEE'	'LHSTQ'	'03223'	'14334']	['EEETTEEEEEEESSTT.EEEEE'	'KQGQGQWTYQIYQEPFKNLKTG'	'332ON32223/2VVNM]30322'	'4434343334034432441433'	'EEETTEEEEEEEEEE'	'KNIDGYFKIYSKHTP'	'33/ON213/223322'	'440433240334433']	['.EEE'	'PEWE'	'}323'	'3434'	'.EEE'	'GNYN'	'}323'
6C0O_B 0.0131500990527419 3.080003797973569 0.1810237203495632 [[349	353]	[331	352]	[412	415]	[329	341]	[254	259]	[32	36]] [2	4	1	6	0	5] [[48	52]	[195	209]	[447	450]	[539	551]	[772	777]	[960	964]] "[['EEEEE'	'LKTGK'	'03223'	'14334'	'EEEEE'	'LHSTQ'	'03223'	'14334']	['EEETTEEEEEEESSTT.EEEEE'	'KQGQGQWTYQIYQEPFKNLKTG'	'332ON32223/2VVNM]30322'	'4434343334034432441433'	'EEETTEEEEEEEEEE'	'KNIDGYFKIYSKHTP'	'33/ON213/223322'	'440433240334433']	['.EEE'	'PEWE'	'}323'	'3434'	'.EEE'	'GNYN'	'}323'
5YWP_N 0.0067971791688147 4.553599881698284 0.3611510791366905 [[35	39]	[145	148]	[14	17]	[184	188]	[185	202]] [2	4	1	6	0] [[49	53]	[225	228]	[412	415]	[593	597]	[719	726]] [['EEEEE'	'HWVKQ'	'32/33'	'43044'	'EEEEE'	'HSTQD'	'32233'	'43344']	['EEEE'	'SLVK'	'20/3'	'3104'	'EEEE'	'PLVD'	'20/3'	'3104']	['TT..'	'PGET'	'NN]}'	'3343'	'TT..'	'PGQT'	'NN]}'	'3343']	['EEEEE'	'SSVTV'	'22/2/'	'33030'
5UWE_G 0.003988506040643 8.150734075648748 0.1989860583016478 [[223	239]	[448	451]	[414	419]	[450	453]	[100	114]	[339	342]] [2	4	1	6	0	5] [[45	52]	[202	205]	[312	317]	[549	552]	[771	780]	[978	981]] "[['..EEEE..SS..SEEEE'	'YVILKDNDKNFNGTGPD'	'}Y/033]]VV[]U2223'	'30014444442433334'	'.SEEEEEE'	'SSVLHSTQ'	'}U/03223'	'33014334']	['EEEE'	'NITG'	'3/22'	'4033'	'EEEE'	'KIYS'	'3/22'	'4033']	['EEEEEE'	'ITLPGK'	'/20223'	'031334'	'EEEEEE'	'IYQTSN'	'/23223'
6HBK_a 0.0054551765806673 3.797190332906614 0.455384615384615 [[3004	3006]	[3113	3118]	[3190	3195]	[3111	3115]	[3190	3195]] [2	4	1	6	0] [[47	49]	[225	230]	[311	316]	[547	551]	[719	724]] [['EEE'	'VLN'	'/03'	'014'	'EEE'	'VLH'	'/03'	'014']	['EEEEEE'	'GSVKLT'	'22/302'	'330413'	'EEEEEE'	'PLVDLP'	'20/302'	'310413']	['EEEEEE'	'YITCWY'	'2/2122'	'303233'	'EEEEEE'	'GIYQTS'	'2/2322'	'303433']	['EEEEE'	'WSGSV'	'2222/'	'33330'
6ZMT_G 0.007231382575685 2.8567277212666427 0.4531490015360986 [[54	57]	[54	57]	[147	150]	[3	6]	[192	206]	[205	209]] [2	4	1	6	0	5] [[50	53]	[204	207]	[425	428]	[585	588]	[770	782]	[957	961]] "[['EEEE'	'GGND'	'2233'	'3344'	'EEEE'	'STQD'	'2233'	'3344']	['EEEE'	'GGND'	'2233'	'3344'	'EEEE'	'YSKH'	'2233'	'3344']	['..TT'	'LSKE'	'Z}OO'	'1344'	'..TT'	'LPDD'	'Z}OO'
2X53_U 0.0030529634648019 2.4243897645195527 0.6061120543293717 [[138	141]	[126	141]	[234	253]	[237	243]	[73	77]	[84	87]] [2	4	1	6	0	5] [[50	53]	[195	207]	[308	317]	[550	556]	[775	779]	[978	981]] "[['EEEE'	'TYEN'	'2233'	'3344'	'EEEE'	'STQD'	'2233'	'3344']	['EEEEEEESS.SEEEEE'	'EKITFDIITKWYTYEN'	'33/213/RU]U22233'	'4403240034333344'	'EEETTEEEEEEEE'	'KNIDGYFKIYSKH'	'33/ON213/2233'	'4404332403344']	['..SEEEEE..STT.EEEEEE'	'VQDYILINTDVNDETYQGWK'	'Y]V2/0/3}]ROO]223223'	'04430104340444334334'	'..SEEEEEEE'	'VEKGIYQTSN'	'Y]V2/23223'
2WRF_A 0.01044492923589 2.415718743751453 0.3553008595988536 [[164	168]	[163	168]	[490	494]	[229	236]	[15	19]	[438	445]] [2	4	1	6	0	5] [[49	53]	[201	206]	[420	424]	[541	552]	[658	662]	[957	964]] "[['EEEEE'	'KGSYN'	'32223'	'43334'	'EEEEE'	'HSTQD'	'32233'	'43344']	['EEEEEE'	'AKGSYN'	'132223'	'243334'	'EEEEEE'	'FKIYSK'	'13/223'	'240334']	['TTT..'	'KYEEE'	'ONO]]'	'43444'	'TTT..'	'DYNYK'	'ONO}]'
2YGB_B 0.0061973101453725 7.82513147790742 0.1051401869158876 [[453	455]	[257	262]	[35	40]	[252	278]	[254	260]	[292	294]] [2	4	1	6	0	5] [[50	52]	[203	208]	[448	453]	[592	606]	[719	725]	[977	979]] "[['EEE'	'YSE'	'223'	'334'	'EEE'	'STQ'	'223'	'334']	['EEEEEE'	'VYTKPY'	'/22322'	'033433'	'EEEEEE'	'IYSKHT'	'/22332'	'033443']	['EEEEEE'	'QYISLS'	'32/202'	'430313'	'EEEEEE'	'NYNYLY'	'323202'
4KDN_E 0.0048378707077883 4.114735266138979 0.4621329211746525 [[275	278]	[275	280]	[258	261]	[242	246]	[15	29]	[105	110]] [2	4	1	6	0	5] [[50	53]	[204	209]	[431	434]	[538	542]	[658	665]	[977	982]] "[['EEEE'	'YGNN'	'2233'	'3344'	'EEEE'	'STQD'	'2233'	'3344']	['EEEEEE'	'YGNNNT'	'223332'	'334443'	'EEEEEE'	'YSKHTP'	'223322'	'334433']	['EEEE'	'YKIV'	'23//'	'3400'	'EEEE'	'GDVI'	'23//'
5KEP_D 0.0092642836492574 3.875342596744749 0.3084370677731669 [[168	171]	[26	38]	[395	401]	[413	418]	[33	38]	[399	401]] [2	4	1	6	0	5] [[49	52]	[198	208]	[364	370]	[526	531]	[714	719]	[977	979]] "[['EEEE'	'HWGK'	'3223'	'4334'	'EEEE'	'HSTQ'	'3223'	'4334']	['TT.EEEEEEEEEE'	'EYVARTNIYYHAG'	'ONY1423/22312'	'4302534033423'	'TTEEEEEEEEE'	'DGYFKIYSKHT'	'ON213/22332'	'43324033443']	['.HHHHHH'	'NSTILED'	']$$!""%%'	'4330144'	'.HHHHHH'	'DYSVLYN'	']$$!""$%'
6C0P_B 0.0137179012016236 3.079290276471284 0.1508515815085158 [[349	353]	[331	352]	[412	415]	[329	341]	[254	259]	[32	36]] [2	4	1	6	0	5] [[48	52]	[195	209]	[447	450]	[539	551]	[772	777]	[960	964]] "[['EEEEE'	'LKTGK'	'03223'	'14334'	'EEEEE'	'LHSTQ'	'03223'	'14334']	['EEETTEEEEEEESSTT.EEEEE'	'KQGQGQWTYQIYQEPFKNLKTG'	'332ON32223/2VVNM]30322'	'4434343334034432441433'	'EEETTEEEEEEEEEE'	'KNIDGYFKIYSKHTP'	'33/ON213/223322'	'440433240334433']	['.EEE'	'PEWE'	'}323'	'3434'	'.EEE'	'GNYN'	'}323'
4QY2_K 0.0021166115605957 2.7613751532617083 0.6226415094339621 [[157	159]	[3	6]	[235	240]	[158	175]	[182	186]	[100	102]] [2	4	1	6	0	5] [[50	52]	[227	230]	[432	437]	[573	595]	[773	777]	[978	980]] [['EEE'	'TTN'	'223'	'334'	'EEE'	'STQ'	'223'	'334']	['EEEE'	'IELG'	'/302'	'0413'	'EEEE'	'VDLP'	'/302'	'0413']	['EEEEEE'	'NITFSH'	'3/2123'	'403234'	'EEEEEE'	'DVIAWN'	'3//123'
1CD3_F 0.0076451021503435 4.305551438641144 0.3533619456366235 [[266	270]	[267	271]	[175	184]	[31	35]	[51	53]	[228	230]] [2	4	1	6	3	5] [[49	53]	[204	208]	[421	430]	[547	551]	[861	863]	[968	970]] [['EEEEE'	'QTYKH'	'32233'	'43344'	'EEEEE'	'HSTQD'	'32233'	'43344']	['EEEEE'	'TYKHS'	'22332'	'33443'	'EEEEE'	'YSKHT'	'22332'	'33443']	['TT..S.....'	'PETELSRQMT'	'NO}]S}^][}'	'3434135423'	'TT....TT..'	'YNYKLPDDFT'	'NO}]Z}OO[}'
5T0D_E 0.0028669808397366 2.5910012267677285 0.6088435374149657 [[165	169]	[165	169]	[61	64]	[232	237]	[5	9]	[63	65]] [2	4	1	6	0	5] [[49	53]	[202	206]	[365	368]	[547	552]	[712	716]	[980	982]] "[['EEEEE'	'KGTYN'	'32223'	'43334'	'EEEEE'	'HSTQD'	'32233'	'43344']	['EEEEE'	'KGTYN'	'32223'	'43334'	'EEEEE'	'KIYSK'	'3/223'	'40334']	['HHHH'	'GWIL'	'$$!""'	'3301'	'HHHH'	'YSVL'	'$$!""'
5F4L_B 0.0029201692276398 8.167609741202071 0.2546419098143231 [[225	239]	[444	451]	[441	449]	[295	300]	[100	114]	[342	345]] [2	4	1	6	0	5] [[47	52]	[200	209]	[393	401]	[551	556]	[771	780]	[977	980]] "[['EEEE..TT..SEEEE'	'ILKKNNKTFNGTGPK'	'/033]]ON[]U2223'	'014444432433334'	'EEEEEE'	'VLHSTQ'	'/03223'	'014334']	['EEEEEEEE'	'TMNSNITG'	'21323/22'	'32434033'	'EEEEEEEEEE'	'YFKIYSKHTP'	'213/223322'	'3240334433']	['S.EEEEEEE'	'GEITMNSNI'	'U]/21323/'	'340324340'	'SEEEEEEEE'	'TNVYADSFV'	'U3/21321/'
6QT9_F 0.0052485822314376 7.919858172376167 0.1664611590628848 [[8	14]	[135	140]	[9	14]	[56	61]	[135	140]	[210	213]] [2	4	1	6	0	5] [[45	51]	[200	205]	[311	316]	[571	576]	[719	724]	[968	971]] [['.EEEEEE'	'YTISHTG'	'}2/2322'	'3303433'	'.SEEEEE'	'SSVLHST'	'}U/0322'	'3301433']	['EEEEEE'	'TVKVWP'	'2/3/22'	'304033'	'EEEEEE'	'YFKIYS'	'213/22'	'324033']	['EEEEEE'	'TISHTG'	'2/2322'	'303433'	'EEEEEE'	'GIYQTS'	'2/2322'
4URR_F 0.0054893600880544 6.322375139149466 0.2766531713900135 [[419	421]	[315	321]	[416	423]	[450	459]	[318	332]	[242	244]	[117	119]] [2	4	1	6	0	3	5] [[49	51]	[200	206]	[311	318]	[549	558]	[714	723]	[861	863]	[962	964]] "[['EEE'	'NSW'	'322'	'433'	'EEE'	'HST'	'322'	'433']	['EEEEEEE'	'TCRVGLH'	'214/203'	'3250314'	'EEEEEEE'	'YFKIYSK'	'213/223'	'3240334']	['EEEEEEEE'	'SFSNSWIA'
2WUX_A 0.0017728813954504 8.73933622002771 0.2563081009296146 [[19	23]	[20	23]	[14	22]	[206	209]	[208	221]	[24	27]] [2	4	1	6	0	5] [[49	53]	[204	207]	[311	317]	[596	599]	[720	727]	[977	980]] "[['EEEEE'	'KYYKN'	'32233'	'43344'	'EEEEE'	'HSTQD'	'32233'	'43344']	['EEEE'	'YYKN'	'2233'	'3344'	'EEEE'	'YSKH'	'2233'	'3344']	['EEETTEEEE'	'YVYDNKYYK'	'2/2OO3223'	'303444334'	'EEEEEEE'	'GIYQTSN'	'2/23223'
6BEI_C 0.0058533505647115 7.863881606632148 0.1342925659472418 [[453	455]	[257	262]	[35	40]	[252	278]	[254	260]	[292	294]] [2	4	1	6	0	5] [[50	52]	[203	208]	[448	453]	[592	606]	[719	725]	[977	979]] "[['EEE'	'YSE'	'223'	'334'	'EEE'	'STQ'	'223'	'334']	['EEEEEE'	'VYTKPY'	'/22322'	'033433'	'EEEEEE'	'IYSKHT'	'/22332'	'033443']	['EEEEEE'	'QYISLS'	'32/202'	'430313'	'EEEEEE'	'NYNYLY'	'323202'
2YGC_B 0.0052814246602166 4.493027179293261 0.4268476621417794 [[453	455]	[257	262]	[35	40]	[504	511]	[254	260]	[3	7]] [2	4	1	6	0	5] [[50	52]	[203	208]	[448	453]	[594	601]	[719	725]	[960	964]] "[['EEE'	'YSE'	'223'	'334'	'EEE'	'STQ'	'223'	'334']	['EEEEEE'	'VYTKPY'	'/22322'	'033433'	'EEEEEE'	'IYSKHT'	'/22332'	'033443']	['EEEEEE'	'QYISLS'	'32/202'	'430313'	'EEEEEE'	'NYNYLY'	'323202'
4NRK_C 0.0024625527709156 10.558774134906434 0.086107921928817 [[220	222]	[189	194]	[73	77]	[216	224]	[211	222]] [2	4	1	6	0] [[50	52]	[203	208]	[329	333]	[543	551]	[717	725]] [['EEE'	'TTH'	'223'	'334'	'EEE'	'STQ'	'223'	'334']	['EEEEEE'	'VWGFHS'	'/22132'	'033243'	'EEEEEE'	'IYSKHT'	'/22332'	'033443']	['.....'	'MGNIP'	'[}]Y}'	'23403'	'.....'	'FPNIT'	'[}]Y}'	'23403']	['ETTEEEEEE'	'ANGVTTHYV'	'1ON/2232/'	'243033430'
6TMR_A 0.0034233055429449 8.97776964065358 0.1508515815085158 [[127	130]	[326	330]	[193	200]	[5	8]	[311	330]	[282	287]] [2	4	1	6	0	5] [[50	53]	[202	206]	[311	318]	[593	596]	[715	725]	[957	962]] "[['EEEE'	'TTKE'	'2233'	'3344'	'EEEE'	'STQD'	'2233'	'3344']	['EEEEE'	'NVYYK'	'3/223'	'40334'	'EEEEE'	'KIYSK'	'3/223'	'40334']	['EEEEEEEE'	'TSSNGKKA'	'22232331'	'33343442'	'EEEEEEEE'	'GIYQTSNF'	'2/232231'
1OHF_D 0.0045668300843697 6.754563355751251 0.2941176470588236 [[519	524]	[259	264]	[519	524]	[150	158]	[382	387]	[548	551]] [2	4	1	6	0	5] [[47	52]	[201	206]	[312	317]	[593	601]	[718	723]	[978	981]] "[['EEEEEE'	'VTKTYQ'	'/23223'	'034334'	'EEEEEE'	'VLHSTQ'	'/03223'	'014334']	['EEEEEE'	'FWIGGH'	'12/223'	'230334'	'EEEEEE'	'FKIYSK'	'13/223'	'240334']	['EEEEEE'	'VTKTYQ'	'/23223'	'034334'	'EEEEEE'	'IYQTSN'	'/23223'
6JDU_A 0.0137313621606958 3.0098027059809667 0.1766169154228851 [[308	314]	[339	345]	[335	342]	[100	104]	[355	361]	[62	68]] [2	4	1	6	0	5] [[40	46]	[201	207]	[427	434]	[593	597]	[764	772]	[975	981]] "[['SS....S'	'EKPVRYG'	'VV}Y^}U'	'4430533'	'SSEE..S'	'DKVFRSS'	'VV/1^}U'	'4402533']	['EEEEEEE'	'FDVVTLH'	'13//203'	'2400314'	'EEEEEEE'	'FKIYSKH'	'13/2233'	'2403344']	['TT..EEEE'	'QGATFDVV'	'ON[}13//'	'43232400'	'TT..EEEE'	'DDFTGDVI'	'OO[}23//'
5W0K_E 0.0052996267701916 6.450152432976792 0.280108254397835 [[35	39]	[143	148]	[33	36]	[182	186]	[183	200]] [2	4	1	6	0] [[49	53]	[225	230]	[396	399]	[593	597]	[719	726]] [['EEEEE'	'HWVKQ'	'32/33'	'43044'	'EEEEE'	'HSTQD'	'32233'	'43344']	['EEEEEE'	'TLVKGY'	'20/322'	'310433'	'EEEEEE'	'PLVDLP'	'20/302'	'310413']	['EEEE'	'WMHW'	'2132'	'3243'	'EEEE'	'YADS'	'2132'	'3243']	['EEEEE'	'SSVTV'	'22/2/'	'33030'
5J37_D 0.0026212138745266 9.428386837415625 0.1664611590628848 [[211	213]	[98	103]	[227	238]	[226	229]	[211	214]	[81	85]] [2	4	1	6	0	5] [[49	51]	[224	229]	[311	319]	[593	596]	[733	736]	[977	981]] "[['EEE'	'HYG'	'322'	'433'	'EEE'	'HST'	'322'	'433']	['EEEEEE'	'DYRIKL'	'324/30'	'435041'	'EEEEEE'	'EPLVDL'	'320/30'	'431041']	['EEEEEEEEEEEE'	'YVTKLTLYVQFR'	'2/230202/314'	'303413130425'	'EEEEEEEEE'	'GIYQTSNFR'	'2/2322314'
4KON_A 0.0074872932964302 2.37731268949819 0.4735202492211834 [[157	160]	[157	161]	[156	160]	[12	15]	[190	196]	[98	102]] [2	4	1	6	0	5] [[49	52]	[207	211]	[313	317]	[571	574]	[661	667]	[977	981]] "[['EEEE'	'KSYK'	'3223'	'4334'	'EEEE'	'HSTQ'	'3223'	'4334']	['EEEE.'	'KSYKN'	'3223]'	'43344'	'EEE..'	'HTPIN'	'322Y]'	'43304']	['EEEEE'	'TKSYK'	'23223'	'34334'	'EEEEE'	'YQTSN'	'23223'
5FLX_G 0.008866797351477 2.92847579211294 0.4035608308605338 [[107	110]	[13	17]	[173	176]	[3	6]	[192	206]	[205	209]] [2	4	1	6	0	5] [[46	49]	[224	228]	[329	332]	[585	588]	[770	782]	[957	961]] "[['SEEE'	'SVLN'	'U/03'	'3014'	'SEEE'	'SVLH'	'U/03'	'3014']	['EEEEE'	'QKLIE'	'330/3'	'44104'	'EEEEE'	'EPLVD'	'320/3'	'43104']	['....'	'APKI'	'[}]Y'	'2340'	'....'	'FPNI'	'[}]Y'
4KDM_E 0.0068196843058518 3.703366345580746 0.4246987951807228 [[275	278]	[275	280]	[258	261]	[242	246]	[7	11]	[105	109]] [2	4	1	6	0	5] [[50	53]	[204	209]	[431	434]	[538	542]	[712	716]	[977	981]] "[['EEEE'	'YGNN'	'2233'	'3344'	'EEEE'	'STQD'	'2233'	'3344']	['EEEEEE'	'YGNNNT'	'223332'	'334443'	'EEEEEE'	'YSKHTP'	'223322'	'334433']	['EEEE'	'YKIV'	'23//'	'3400'	'EEEE'	'GDVI'	'23//'
6II8_A 0.0056065350484056 2.3590493989166808 0.5457516339869277 [[157	160]	[157	161]	[156	160]	[12	15]	[190	196]	[98	102]] [2	4	1	6	0	5] [[49	52]	[207	211]	[313	317]	[571	574]	[661	667]	[977	981]] "[['EEEE'	'KSYK'	'3223'	'4334'	'EEEE'	'HSTQ'	'3223'	'4334']	['EEEE.'	'KSYKN'	'3223]'	'43344'	'EEE..'	'HTPIN'	'322Y]'	'43304']	['EEEEE'	'TKSYK'	'23223'	'34334'	'EEEEE'	'YQTSN'	'23223'
4KA2_A 0.0071262473211856 8.139933239690087 0.0161117078410306 [[443	448]	[446	451]	[199	209]	[296	301]	[345	352]	[342	345]] [2	4	1	6	0	5] [[47	52]	[204	209]	[325	333]	[552	557]	[770	777]	[977	980]] "[['EEEEEE'	'IRNSSN'	'/43223'	'054334'	'EEEEEE'	'VLHSTQ'	'/03223'	'014334']	['EEEEEE'	'SSNITG'	'223/22'	'334033'	'EEEEEE'	'YSKHTP'	'223322'	'334433']	['EEEE.......'	'SVITQAFPKVS'	'2//2][[}]Y}'	'30034223403'	'EEEE.....'	'SIVRFPNIT'	'2//4[}]Y}'
6UJY_A 0.0087553974609805 5.305865708000328 0.2175032175032172 [[349	353]	[338	352]	[103	107]	[455	468]	[474	478]	[523	527]] [2	4	1	6	0	5] [[48	52]	[200	209]	[309	313]	[592	599]	[775	779]	[960	964]] "[['EEEEE'	'LKTGK'	'03223'	'14334'	'EEEEE'	'LHSTQ'	'03223'	'14334']	['EEEEEEETTEEEEEE'	'TYQIYQEPFKNLKTG'	'223/233NM330322'	'334034432441433'	'EEEEEEEEEE'	'YFKIYSKHTP'	'213/223322'	'3240334433']	['.SEEE'	'KKSVT'	']V2/2'	'44303'	'.SEEE'	'EKGIY'	']V2/2'
4H4O_A 0.0125822040836146 4.171964436674287 0.1235154394299287 [[350	353]	[327	352]	[103	107]	[455	468]	[474	478]	[523	527]] [2	4	1	6	0	5] [[49	52]	[201	209]	[309	313]	[592	599]	[775	779]	[960	964]] "[['EEEE'	'KTGK'	'3223'	'4334'	'EEEE'	'HSTQ'	'3223'	'4334']	['EEEEE.SSSEEEEEEESSTT.BSEEE'	'AEIQKQGQGQWTYQIYQEPFKNLKTG'	'13/33]UVU32223/2VVNM]	S322'	'24044434343334034432441433'	'EEEEEEEEE'	'FKIYSKHTP'	'13/223322'	'240334433']	['.SEEE'	'KKSVT'	']V2/2'	'44303'	'.SEEE'	'EKGIY'
1IKX_B 0.014784527676137 3.53733597524666 0.0384193194291986 [[1349	1353]	[1331	1352]	[1103	1107]	[1329	1341]	[1254	1259]	[1032	1036]] [2	4	1	6	0	5] [[48	52]	[195	209]	[309	313]	[539	551]	[772	777]	[960	964]] "[['EEEEE'	'LKTGK'	'03223'	'14334'	'EEEEE'	'LHSTQ'	'03223'	'14334']	['EEETTEEEEEEESSTT.EEEEE'	'KQGQGQWTYQIYQEPFKNLKTG'	'332ON32223/2VVNM]30322'	'4434343334034432441433'	'EEETTEEEEEEEEEE'	'KNIDGYFKIYSKHTP'	'33/ON213/223322'	'440433240334433']	['.SEEE'	'NKSVT'	']V2/2'	'44303'	'.SEEE'	'EKGIY'	']V2/2'
3KQH_A 0.0065763162113429 6.00760669873612 0.271505376344086 [[447	449]	[445	449]	[486	493]	[221	224]	[371	378]	[530	534]] [2	4	1	6	0	5] [[49	51]	[205	209]	[363	370]	[603	606]	[775	782]	[957	961]] "[['EEE'	'ETT'	'322'	'433'	'EEE'	'HST'	'322'	'433']	['EEEEE'	'TIETT'	'2/322'	'30433'	'EEEEE'	'SKHTP'	'23322'	'34433']	['..HHHHHH'	'FDSSVLCE'	'[]$$!""#%'	'24330124'	'..HHHHHH'	'ADYSVLYN'	'[]$$!""$%'
4WST_K 0.0023547567624428 2.439401847726516 0.6366782006920406 [[163	167]	[4	7]	[59	62]	[230	235]	[162	167]	[61	63]] [2	4	1	6	0	5] [[49	53]	[202	205]	[365	368]	[547	552]	[670	675]	[980	982]] "[['EEEEE'	'KGTYN'	'32223'	'43334'	'EEEEE'	'HSTQD'	'32233'	'43344']	['EEEE'	'EIGY'	'3/22'	'4033'	'EEEE'	'KIYS'	'3/22'	'4033']	['HHHH'	'GWIL'	'$$!""'	'3301'	'HHHH'	'YSVL'	'$$!""'
4EP0_A 0.0021803387078719 8.39928246509791 0.281842818428184 [[100	103]	[76	81]	[334	338]	[239	243]	[490	496]	[493	496]] [2	4	1	6	0	5] [[40	43]	[200	205]	[397	401]	[595	599]	[775	781]	[977	980]] "[['SSEE'	'DKVC'	'VV/1'	'4402'	'SSEE'	'DKVF'	'VV/1'	'4402']	['EEEEEE'	'YCQVQY'	'213/32'	'324043'	'EEEEEE'	'YFKIYS'	'213/22'	'324033']	['EEEEE'	'FDSFV'	'1321/'	'24320'	'EEEEE'	'ADSFV'	'1321/'
4WSX_M 0.0024652270764612 2.724305286899156 0.6254295532646053 [[157	159]	[3	6]	[235	240]	[158	175]	[182	186]	[100	102]] [2	4	1	6	0	5] [[50	52]	[227	230]	[432	437]	[573	595]	[773	777]	[978	980]] [['EEE'	'TTN'	'223'	'334'	'EEE'	'STQ'	'223'	'334']	['EEEE'	'IKLG'	'/302'	'0413'	'EEEE'	'VDLP'	'/302'	'0413']	['EEEEEE'	'NITFSH'	'3/2123'	'403234'	'EEEEEE'	'DVIAWN'	'3//123'
6Y5Y_C 0.0060627674416202 5.798148714913162 0.3102493074792245 [[39	51]	[310	314]	[122	128]	[38	42]	[196	200]	[197	199]] [2	4	1	6	0	5] [[47	52]	[200	204]	[395	401]	[583	587]	[778	782]	[978	980]] [['EEEE..---.EEE'	'VLNIIT---ATTE'	'/03/Y}---[223'	'014003---2334'	'EEEEEE'	'VLHSTQ'	'/03223'	'014334']	['EEEEE'	'YFKVT'	'213/2'	'32403'	'EEEEE'	'YFKIY'	'213/2'	'32403']	['EEEEEEE'	'VSCKTEV'	'/21323/'	'0324340'	'EEEEEEE'	'VYADSFV'	'/21321/'
6QT9_I 0.0056945407767583 7.9501561860897585 0.1508515815085158 [[8	14]	[135	140]	[9	14]	[68	71]	[135	140]	[210	213]] [2	4	1	6	0	5] [[45	51]	[200	205]	[311	316]	[598	601]	[719	724]	[968	971]] [['.EEEEEE'	'YTISHTG'	'}2/2322'	'3303433'	'.SEEEEE'	'SSVLHST'	'}U/0322'	'3301433']	['EEEEEE'	'TVKVWP'	'2/3/22'	'304033'	'EEEEEE'	'YFKIYS'	'213/22'	'324033']	['EEEEEE'	'TISHTG'	'2/2322'	'303433'	'EEEEEE'	'GIYQTS'	'2/2322'
4WSX_K 0.0024750190493415 2.726350286139181 0.6254295532646053 [[157	159]	[3	6]	[235	240]	[158	175]	[182	186]	[100	102]] [2	4	1	6	0	5] [[50	52]	[227	230]	[432	437]	[573	595]	[773	777]	[978	980]] [['EEE'	'TTN'	'223'	'334'	'EEE'	'STQ'	'223'	'334']	['EEEE'	'IELG'	'/302'	'0413'	'EEEE'	'VDLP'	'/302'	'0413']	['EEEEEE'	'NITFSH'	'3/2123'	'403234'	'EEEEEE'	'DVIAWN'	'3//123'
5YT9_A 0.0059925724191171 8.756296551318604 0.0433403805496834 [[278	282]	[135	140]	[242	246]	[232	235]	[406	417]	[412	419]] [2	4	1	6	0	5] [[49	53]	[204	209]	[395	399]	[592	595]	[772	782]	[957	964]] "[['EESEE'	'DTKEQ'	'32V33'	'43444'	'EEEEE'	'HSTQD'	'32233'	'43344']	['EEEEEE'	'SSADPY'	'221322'	'332433'	'EEEEEE'	'YSKHTP'	'223322'	'334433']	['EEEEE'	'ITFES'	'/2132'	'03243'	'EEEEE'	'VYADS'	'/2132'
3TIH_B 0.0021571342898786 8.509418604029134 0.2783783783783784 [[236	239]	[446	451]	[484	487]	[450	453]	[100	106]	[106	108]] [2	4	1	6	0	5] [[49	52]	[204	209]	[421	424]	[549	552]	[771	777]	[978	980]] [['EEEE'	'KGPK'	'3223'	'4334'	'EEEE'	'HSTQ'	'3223'	'4334']	['EEEEEE'	'TSNITG'	'223/22'	'334033'	'EEEEEE'	'YSKHTP'	'223322'	'334433']	['TT..'	'YKYK'	'NO}]'	'3434'	'TT..'	'YNYK'	'NO}]'
2ZD1_A 0.0089744648416749 4.7196761892497 0.2766531713900135 [[349	353]	[331	352]	[103	107]	[51	56]	[474	478]	[523	527]] [2	4	1	6	0	5] [[48	52]	[195	209]	[309	313]	[526	531]	[775	779]	[960	964]] "[['EEEEE'	'LKTGK'	'03223'	'14334'	'EEEEE'	'LHSTQ'	'03223'	'14334']	['EEETTEEEEEEEEETTEEEEEE'	'KQGQGQWTYQIYQEPFKNLKTG'	'332ON32223/233NM330322'	'4434343334034432441433'	'EEETTEEEEEEEEEE'	'KNIDGYFKIYSKHTP'	'33/ON213/223322'	'440433240334433']	['.SEEE'	'KKSVT'	']V2/2'	'44303'	'.SEEE'	'EKGIY'	']V2/2'
3TGR_B 0.0035362455295088 8.109240588732472 0.249669749009247 [[237	239]	[444	451]	[441	449]	[295	300]	[100	114]	[342	345]] [2	4	1	6	0	5] [[50	52]	[200	209]	[393	401]	[551	556]	[771	780]	[977	980]] "[['EEE'	'GPK'	'223'	'334'	'EEE'	'STQ'	'223'	'334']	['EEEEEEEE'	'TMNSNITG'	'21323/22'	'32434033'	'EEEEEEEEEE'	'YFKIYSKHTP'	'213/223322'	'3240334433']	['S.EEEEEEE'	'GEITMNSNI'	'U]/21323/'	'340324340'	'SEEEEEEEE'	'TNVYADSFV'	'U3/21321/'
6OMC_A 0.0137018755149683 3.4650344343563546 0.1275327771156138 [[428	430]	[198	200]	[251	255]	[433	454]	[432	437]	[273	277]] [2	4	1	6	0	5] [[39	41]	[228	230]	[397	401]	[592	601]	[717	723]	[960	964]] "[['SSS'	'GKQ'	'UVV'	'344'	'SSS'	'PDK'	'UVV'	'344']	['EEE'	'ELP'	'302'	'413'	'EEE'	'DLP'	'302'	'413']	['EEEEE'	'AKSFI'	'1321/'	'24320'	'EEEEE'	'ADSFV'	'1321/'
3TGS_B 0.0031969515908826 8.21757878010465 0.2546419098143231 [[225	239]	[444	451]	[441	449]	[295	300]	[100	114]	[342	345]] [2	4	1	6	0	5] [[47	52]	[200	209]	[393	401]	[551	556]	[771	780]	[977	980]] "[['EEEE..TT..SEEEE'	'ILKKNNKTFNGTGPK'	'/033]]ON[]U2223'	'014444432433334'	'EEEEEE'	'VLHSTQ'	'/03223'	'014334']	['EEEEEEEE'	'TMNSNITG'	'21323/22'	'32434033'	'EEEEEEEEEE'	'YFKIYSKHTP'	'213/223322'	'3240334433']	['S.EEEEEEE'	'GEITMNSNI'	'U]/21323/'	'340324340'	'SEEEEEEEE'	'TNVYADSFV'	'U3/21321/'
6IEK_D 0.0031124392627908 6.972345628199816 0.3418439716312049 [[287	291]	[304	307]	[10	20]	[154	157]	[304	307]	[88	91]] [2	4	1	6	0	5] [[45	49]	[203	206]	[421	430]	[555	558]	[722	725]	[978	981]] "[['.SEEE'	'SGIVQ'	'}U//3'	'33004'	'.SEEE'	'SSVLH'	'}U/03'	'33014']	['EEEE'	'VGYE'	'/223'	'0334'	'EEEE'	'IYSK'	'/223'	'0334']	['TT.....TT..'	'GKGHNYIDGMT'	'NO}]]}YON[}'	'34344304323'	'TT....TT..'	'YNYKLPDDFT'	'NO}]Z}OO[}'
6UK0_A 0.0096681430340027 5.196843807269886 0.1824999999999998 [[349	353]	[338	352]	[103	107]	[455	468]	[474	478]	[523	527]] [2	4	1	6	0	5] [[48	52]	[200	209]	[309	313]	[592	599]	[775	779]	[960	964]] "[['EEEEE'	'LKTGK'	'03223'	'14334'	'EEEEE'	'LHSTQ'	'03223'	'14334']	['EEEEEEETTEEEEEE'	'TYQIYQEPFKNLKTG'	'223/233NM330322'	'334034432441433'	'EEEEEEEEEE'	'YFKIYSKHTP'	'213/223322'	'3240334433']	['.SEEE'	'KKSVT'	']V2/2'	'44303'	'.SEEE'	'EKGIY'	']V2/2'
5HBM_A 0.0099833985112042 4.1618108199204205 0.2766531713900135 [[350	353]	[331	352]	[103	107]	[329	341]	[474	478]	[523	527]] [2	4	1	6	0	5] [[49	52]	[195	209]	[309	313]	[539	551]	[775	779]	[960	964]] "[['EEEE'	'KTGK'	'3223'	'4334'	'EEEE'	'HSTQ'	'3223'	'4334']	['EEETTEEEEEEESBTTB.SEEE'	'KQGQGQWTYQIYQEPFKNLKTG'	'332ON32223/2V	NM	]S322'	'4434343334034432441433'	'EEETTEEEEEEEEEE'	'KNIDGYFKIYSKHTP'	'33/ON213/223322'	'440433240334433']	['.SEEE'	'KKSVT'	']V2/2'	'44303'	'.SEEE'
5J36_D 0.002880493264668 9.423395853744754 0.1650246305418716 [[211	213]	[98	103]	[227	238]	[226	229]	[211	214]	[81	85]] [2	4	1	6	0	5] [[49	51]	[224	229]	[311	319]	[593	596]	[733	736]	[977	981]] "[['EEE'	'HYG'	'322'	'433'	'EEE'	'HST'	'322'	'433']	['EEEEEE'	'DYRIKL'	'324/30'	'435041'	'EEEEEE'	'EPLVDL'	'320/30'	'431041']	['EEEEEEEEEEEE'	'YVTKLTLYVQFR'	'2/230202/314'	'303413130425'	'EEEEEEEEE'	'GIYQTSNFR'	'2/2322314'
6OSY_B 0.007125045309407 5.386864694668335 0.2976680384087786 [[129	133]	[155	158]	[411	418]	[446	464]	[449	455]	[366	370]] [2	4	1	6	0	5] [[48	52]	[206	209]	[309	316]	[595	605]	[722	728]	[974	978]] "[['EEEEE'	'LQSTN'	'03223'	'14334'	'EEEEE'	'LHSTQ'	'03223'	'14334']	['EEEE'	'KNSS'	'3322'	'4433'	'EEEE'	'KHTP'	'3322'	'4433']	['..EEEEEE'	'NDSITLPY'	']]2/2022'	'44303133'	'.SEEEEEE'	'EKGIYQTS'	']V2/2322'
5Y0W_A 0.0034174984047947 6.670918695110376 0.3514285714285714 [[256	262]	[303	307]	[10	20]	[154	157]	[304	307]	[88	91]] [2	4	1	6	0	5] [[45	51]	[202	206]	[421	430]	[555	558]	[722	725]	[978	981]] "[['.SS.EEE'	'GSKKHTG'	'}UV]322'	'3344433'	'.SEEEEE'	'SSVLHST'	'}U/0322'	'3301433']	['EEEEE'	'EVGYE'	'3/223'	'40334'	'EEEEE'	'KIYSK'	'3/223'	'40334']	['TT.....TT..'	'GKGHNYIDGMT'	'NO}]]}YON[}'	'34344304323'	'TT....TT..'	'YNYKLPDDFT'	'NO}]Z}OO[}'
3SLD_H 0.0063972810498394 7.014436714742262 0.1914357682619649 [[298	302]	[518	522]	[517	521]	[383	388]	[518	522]	[406	409]] [2	4	1	6	0	5] [[49	53]	[207	211]	[397	401]	[592	597]	[733	737]	[968	971]] [['EEEEE'	'NYTMN'	'32213'	'43324'	'EEEEE'	'HSTQD'	'32233'	'43344']	['EEEE.'	'DSWVN'	'322/]'	'43304'	'EEE..'	'HTPIN'	'322Y]'	'43304']	['EEEEE'	'FDSWV'	'1322/'	'24330'	'EEEEE'	'ADSFV'	'1321/'
2WR1_A 0.0037269453673234 7.426346903907889 0.2905866302864937 [[352	355]	[352	356]	[489	492]	[14	18]	[443	451]	[438	445]] [2	4	1	6	0	5] [[50	53]	[204	208]	[297	300]	[528	532]	[773	781]	[957	964]] "[['EEEE'	'GYHH'	'2233'	'3344'	'EEEE'	'STQD'	'2233'	'3344']	['EEEEE'	'GYHHS'	'22332'	'33443'	'EEEEE'	'YSKHT'	'22332'	'33443']	['HHHH'	'PKYE'	'$%$%'	'3434'	'HHHH'	'SETK'	'$%$%'
7JQC_H 0.0056051283153085 2.8241243762780988 0.5332252836304692 [[107	110]	[13	17]	[146	150]	[3	6]	[192	206]	[205	209]] [2	4	1	6	0	5] [[46	49]	[224	228]	[424	428]	[585	588]	[770	782]	[957	961]] "[['SEEE'	'SVLN'	'U/03'	'3014'	'SEEE'	'SVLH'	'U/03'	'3014']	['EEEEE'	'QKLIE'	'330/3'	'44104'	'EEEEE'	'EPLVD'	'320/3'	'43104']	['...TT'	'NLSKE'	']Z}OO'	'41344'	'...TT'	'KLPDD'	']Z}OO'
5IRE_A 0.0076299798190299 5.491995677030578 0.2697986577181201 [[397	399]	[211	214]	[440	444]	[325	328]	[490	496]	[437	443]] [2	4	1	6	0	5] [[51	53]	[225	228]	[295	299]	[594	597]	[766	772]	[958	964]] "[['EEE'	'THH'	'233'	'344'	'EEE'	'TQD'	'233'	'344']	['EEEE'	'WLVH'	'20/3'	'3104'	'EEEE'	'PLVD'	'20/3'	'3104']	['HHHHH'	'SLGKG'	'$""$%$'	'31343'	'HHHHH'	'PLSET'	'$""$%$'
4S1T_C 0.0048546346465784 6.167694463330533 0.3323943661971824 [[129	133]	[287	299]	[286	295]	[32	37]	[220	225]	[2	5]] [2	4	1	6	0	5] [[38	42]	[198	212]	[427	436]	[575	580]	[769	774]	[977	980]] "[['.SSEE'	'STNAV'	'}UV1/'	'33420'	'.SSSE'	'YPDKV'	'}UVV/'	'33440']	['TTEEEEEEEEB..'	'DPSSKTVCTYMDL'	'ON2232/122*]Z'	'4333430233241'	'TTEEEEEEEEEE...'	'DGYFKIYSKHTPINL'	'ON213/223322Y]Z'	'433240334433041']	['TTTEEEEEEE'	'NDPSSKTVCT'	'OON2232/12'	'4433343023'	'TT..EEEEEE'	'DDFTGDVIAW'	'OO[}23//12'
2YGB_C 0.0046820893196629 7.824811906130865 0.2206451612903219 [[453	455]	[257	262]	[35	40]	[252	278]	[254	260]	[292	294]] [2	4	1	6	0	5] [[50	52]	[203	208]	[448	453]	[592	606]	[719	725]	[977	979]] "[['EEE'	'YSE'	'223'	'334'	'EEE'	'STQ'	'223'	'334']	['EEEEEE'	'VYTKPY'	'/22322'	'033433'	'EEEEEE'	'IYSKHT'	'/22332'	'033443']	['EEEEEE'	'QYISLS'	'32/202'	'430313'	'EEEEEE'	'NYNYLY'	'323202'
4LDB_B 0.0005799473723443 8.679731267306662 0.3066298342541438 [[74	76]	[304	308]	[304	307]	[205	208]	[234	237]	[265	269]] [2	4	1	6	0	5] [[47	49]	[200	204]	[399	402]	[593	596]	[778	781]	[960	964]] "[['EEE'	'ILE'	'/03'	'014'	'EEE'	'VLH'	'/03'	'014']	['EEEEE'	'TMVIT'	'21//2'	'32003'	'EEEEE'	'YFKIY'	'213/2'	'32403']	['EEEE'	'TMVI'	'21//'	'3200'	'EEEE'	'SFVI'	'21//'
5E2Y_E 0.0030446601394644 3.604112838968242 0.5636363636363639 [[274	277]	[274	279]	[100	104]	[242	246]	[13	17]	[108	114]] [2	4	1	6	0	5] [[50	53]	[204	209]	[436	440]	[538	542]	[712	716]	[977	983]] "[['EEEE'	'YGDN'	'2233'	'3344'	'EEEE'	'STQD'	'2233'	'3344']	['EEEEEE'	'YGDNNT'	'223332'	'334443'	'EEEEEE'	'YSKHTP'	'223322'	'334433']	['EEETT'	'GNFND'	'231OO'	'34244'	'EE.TT'	'WNSNN'	'23}OO'
1FLC_C 0.0054994377230732 5.377245669205725 0.3650793650793646 [[28	30]	[406	412]	[218	223]	[417	420]	[230	235]	[230	232]] [2	4	1	6	0	5] [[51	53]	[198	204]	[432	437]	[598	601]	[775	780]	[978	980]] [['EEE'	'TEE'	'233'	'344'	'EEE'	'TQD'	'233'	'344']	['TTS.EEE'	'ESIPKIP'	'ONR}3/2'	'4303403'	'TTEEEEE'	'DGYFKIY'	'ON213/2'	'4332403']	['EEEEEE'	'HLVASN'	'30/123'	'410234'	'EEEEEE'	'DVIAWN'	'3//123'
4P9H_G 0.0026005594461484 8.3974034632832 0.2732166890982499 [[225	228]	[444	451]	[110	115]	[450	453]	[100	114]	[339	342]] [2	4	1	6	0	5] [[47	50]	[202	209]	[295	300]	[549	552]	[771	780]	[978	981]] "[['EEEE'	'ILKG'	'/032'	'0143'	'EEEE'	'VLHS'	'/032'	'0143']	['EEEEEEEE'	'NIVSQITG'	'3//23/22'	'40034033'	'EEEEEEEE'	'KIYSKHTP'	'3/223322'	'40334433']	['HHHHHH'	'SLWDQD'	'$""$%%%'	'313444'	'HHHHHH'	'PLSETK'	'$""$%$%'
4EP0_E 0.0022018242728154 8.394601605922054 0.2870748299319725 [[100	103]	[76	81]	[334	338]	[239	243]	[490	496]	[493	496]] [2	4	1	6	0	5] [[40	43]	[200	205]	[397	401]	[595	599]	[775	781]	[977	980]] "[['SSEE'	'DKVC'	'VV/1'	'4402'	'SSEE'	'DKVF'	'VV/1'	'4402']	['EEEEEE'	'YCQVQY'	'213/32'	'324043'	'EEEEEE'	'YFKIYS'	'213/22'	'324033']	['EEEEE'	'FDSFV'	'1321/'	'24320'	'EEEEE'	'ADSFV'	'1321/'
2YGB_A 0.0050418076472199 7.850792541177125 0.2020330368487926 [[453	455]	[257	262]	[35	40]	[252	278]	[254	260]	[292	294]] [2	4	1	6	0	5] [[50	52]	[203	208]	[448	453]	[592	606]	[719	725]	[977	979]] "[['EEE'	'YSE'	'223'	'334'	'EEE'	'STQ'	'223'	'334']	['EEEEEE'	'VYTKPY'	'/22322'	'033433'	'EEEEEE'	'IYSKHT'	'/22332'	'033443']	['EEEEEE'	'QYISLS'	'32/202'	'430313'	'EEEEEE'	'NYNYLY'	'323202'
1UF2_C 0.0149976156407075 3.0293335440144267 0.1012805587892899 [[192	195]	[222	226]	[39	44]	[292	297]	[291	299]	[354	357]] [2	4	1	6	0	5] [[47	50]	[200	204]	[368	373]	[538	543]	[712	720]	[960	963]] "[['EEEE'	'ILFG'	'/012'	'0123'	'EEEE'	'VLHS'	'/032'	'0143']	['EEEEE'	'GAYVY'	'212/2'	'32303'	'EEEEE'	'YFKIY'	'213/2'	'32403']	['HHHTTT'	'LSNMFT'	'""$%MMN'	'134223'	'HHH.TT'	'LYNSAS'	'""$%}MN'
4RFN_A 0.0063116404901416 8.197336606510646 0.0923787528868358 [[330	332]	[448	451]	[409	419]	[445	450]	[100	114]	[339	342]] [2	4	1	6	0	5] [[50	52]	[202	205]	[307	317]	[594	599]	[771	780]	[978	981]] "[['EEE'	'YSE'	'223'	'334'	'EEE'	'STQ'	'223'	'334']	['EEEE'	'NITG'	'3/22'	'4033'	'EEEE'	'KIYS'	'3/22'	'4033']	['...SEEEEEEE'	'GVNGTITLPUK'	'}Y]U2/20253'	'30433031364'	'...SEEEEEEE'	'TVEKGIYQTSN'	'}Y]V2/23223'
4KWM_C 0.0110556077782341 3.5957077368311365 0.2749326145552557 [[271	274]	[271	276]	[239	243]	[238	242]	[3	7]	[101	103]] [2	4	1	6	0	5] [[50	53]	[204	209]	[395	399]	[538	542]	[720	724]	[977	979]] "[['EEEE'	'YGNH'	'2233'	'3344'	'EEEE'	'STQD'	'2233'	'3344']	['EEEEEE'	'YGNHNT'	'223332'	'334443'	'EEEEEE'	'YSKHTP'	'223322'	'334433']	['EEEEE'	'INFES'	'/3132'	'04243'	'EEEEE'	'VYADS'	'/2132'
6F7D_A 0.0081309905063376 3.684064534899976 0.3891336270190897 [[487	492]	[455	464]	[463	468]	[441	461]	[53	58]] [2	4	6	0	5] [[47	52]	[200	209]	[547	552]	[711	736]	[958	963]] "[['EEEEEE'	'IIDYWN'	'//3223'	'004334'	'EEEEEE'	'VLHSTQ'	'/03223'	'014334']	['EEEEEEEEEE'	'TVNVSSISSP'	'2/3/22/222'	'3040330333'	'EEEEEEEEEE'	'YFKIYSKHTP'	'213/223322'	'3240334433']	['EEEEEE'	'SPSGNL'	'222230'	'333341'	'EEEEEE'	'TGTGVL'	'2222/0'	'333301']	['EEEEEETTEEEEEEEEEEEEE'	'GVFRATGNRIDFSVTVNVSSI'	'2/1412NO4/312/2/3/22/'	'302523345042303040330'
3S6P_B 0.0060172372897422 6.793774336394253 0.2349869451697128 [[524	529]	[262	267]	[524	529]	[153	178]	[404	410]	[553	556]] [2	4	1	6	0	5] [[47	52]	[201	206]	[312	317]	[547	559]	[669	675]	[978	981]] "[['EEEEEE'	'VTKTYQ'	'/23223'	'034334'	'EEEEEE'	'VLHSTQ'	'/03223'	'014334']	['EEEEEE'	'FWIGGQ'	'12/223'	'230334'	'EEEEEE'	'FKIYSK'	'13/223'	'240334']	['EEEEEE'	'VTKTYQ'	'/23223'	'034334'	'EEEEEE'	'IYQTSN'	'/23223'
6V8Z_G 0.0060070409303787 5.333008864890312 0.3553008595988536 [[225	228]	[155	162]	[224	243]	[445	450]	[445	455]	[340	344]] [2	4	1	6	0	5] [[47	50]	[195	204]	[275	286]	[594	599]	[719	728]	[960	964]] "[['EEEE'	'ILKW'	'/032'	'0143'	'EEEE'	'VLHS'	'/032'	'0143']	['EEEEEEEE'	'KNVSFNMT'	'33/21312'	'44032423'	'EEETTEEEEE'	'KNIDGYFKIY'	'33/ON213/2'	'4404332403']	['EEEEE..TT..SEEEES.EE'	'AILKWKDKKFNGTGPWPSVS'	'1/032]]OO[]U2222U}/2'	'20143444424333333303'	'EEEEE.TTS.EE'	'FLLKYNENGTIT'	'10032]OOU}/2'
6BEC_C 0.004351235836144 7.8548243260632 0.2414698162729651 [[453	455]	[257	262]	[35	40]	[252	278]	[254	260]	[464	468]] [2	4	1	6	0	5] [[50	52]	[203	208]	[448	453]	[592	606]	[719	725]	[978	982]] "[['EEE'	'YSE'	'223'	'334'	'EEE'	'STQ'	'223'	'334']	['EEEEEE'	'VYTKPY'	'/22322'	'033433'	'EEEEEE'	'IYSKHT'	'/22332'	'033443']	['EEEEEE'	'QYISLS'	'32/202'	'430313'	'EEEEEE'	'NYNYLY'	'323202'
6IAT_A 0.01101209647265 4.3338556307671885 0.2112676056338023 [[358	365]	[371	379]	[372	377]	[78	81]	[150	162]	[244	248]] [2	4	1	6	0	5] [[46	53]	[202	209]	[312	317]	[556	559]	[764	779]	[957	961]] "[['S.EEEEEE'	'GMLKPPFH'	'U[032213'	'32143324'	'SEEEEEEE'	'SVLHSTQD'	'U/032233'	'30143344']	['EEEEEEEEE'	'EVTHWIHYY'	'3/232/322'	'403430433'	'EEEEEEEE'	'KIYSKHTP'	'3/223322'	'40334433']	['EEEEEE'	'VTHWIH'	'/232/3'	'034304'	'EEEEEE'	'IYQTSN'	'/23223'
3TIH_C 0.0017743611501906 8.386105864955836 0.303030303030303 [[467	470]	[445	451]	[484	487]	[450	453]	[106	108]] [2	4	1	6	5] [[42	45]	[203	209]	[421	424]	[549	552]	[978	980]] [['EE..'	'IFRP'	'/1^}'	'0253'	'EE..'	'VFRS'	'/1^}'	'0253']	['EEEEEEE'	'VTSNITG'	'/223/22'	'0334033'	'EEEEEEE'	'IYSKHTP'	'/223322'	'0334433']	['TT..'	'YKYK'	'NO}]'	'3434'	'TT..'	'YNYK'	'NO}]'	'3434']	['EEEE'	'TGIL'	'22/0'	'3301'
6J0Q_A 0.0059723909200321 7.075306867316268 0.219072164948453 [[400	403]	[525	529]	[292	295]	[345	351]	[525	529]	[507	510]] [2	4	1	6	0	5] [[38	41]	[207	211]	[448	451]	[550	556]	[733	737]	[972	975]] [['.SSS'	'GGDN'	'}UVV'	'3344'	'.SSS'	'YPDK'	'}UVV'	'3344']	['EEEE.'	'ESWVN'	'322/]'	'43304'	'EEE..'	'HTPIN'	'322Y]'	'43304']	['EEEE'	'DGQP'	'3232'	'4343'	'EEEE'	'NYNY'	'3232'
5A8H_A 0.0024027461827683 8.456488820469044 0.2783783783783784 [[446	448]	[446	451]	[199	209]	[445	451]	[345	352]	[342	345]] [2	4	1	6	0	5] [[50	52]	[204	209]	[325	333]	[547	553]	[770	777]	[977	980]] "[['EEE'	'SSN'	'223'	'334'	'EEE'	'STQ'	'223'	'334']	['EEEEEE'	'SSNITG'	'223/22'	'334033'	'EEEEEE'	'YSKHTP'	'223322'	'334433']	['EEE........'	'SVITQAAPKVS'	'2//}][[}]Y}'	'30034223403'	'EEEE.....'	'SIVRFPNIT'	'2//4[}]Y}'
6AJ3_C 0.001083629785069 5.253487107210871 0.5111821086261981 [[130	134]	[152	156]	[151	154]	[18	21]	[153	164]	[44	47]] [2	4	1	6	0	5] [[47	51]	[202	206]	[431	434]	[528	531]	[714	721]	[977	980]] "[['EEEEE'	'ILCYT'	'/0122'	'01233'	'EEEEE'	'VLHST'	'/0322'	'01433']	['EEEEE'	'HIVWD'	'3//23'	'40034'	'EEEEE'	'KIYSK'	'3/223'	'40334']	['EEEE'	'THIV'	'23//'	'3400'	'EEEE'	'GDVI'	'23//'
4RZ8_C 0.0067824427111474 7.666732482755909 0.1182033096926715 [[45	47]	[448	451]	[445	450]	[445	450]	[100	114]	[339	342]] [2	4	1	6	0	5] [[51	53]	[202	205]	[311	316]	[594	599]	[771	780]	[978	981]] "[['EEE'	'WKD'	'233'	'344'	'EEE'	'TQD'	'233'	'344']	['EEEE'	'NITG'	'3/22'	'4033'	'EEEE'	'KIYS'	'3/22'	'4033']	['EEEEEE'	'TVSNIT'	'2/23/2'	'303403'	'EEEEEE'	'GIYQTS'	'2/2322'
4HJ1_B 0.0045006316188455 8.47696909502644 0.1869510664993721 [[1077	1081]	[1074	1079]	[769	773]	[1055	1060]	[749	753]	[940	942]] [2	4	1	6	0	5] [[49	53]	[204	209]	[449	453]	[547	552]	[721	725]	[980	982]] "[['EEEEE'	'NGTKD'	'32233'	'43344'	'EEEEE'	'HSTQD'	'32233'	'43344']	['EEEEEE'	'PSENGT'	'223322'	'334433'	'EEEEEE'	'YSKHTP'	'223322'	'334433']	['EEEEE'	'PKPLS'	'23202'	'34313'	'EEEEE'	'YNYLY'	'23202'
4WST_I 0.002527888202857 2.6600284118467243 0.6338514680483596 [[163	167]	[163	167]	[59	62]	[230	235]	[3	7]	[61	63]] [2	4	1	6	0	5] [[49	53]	[202	206]	[365	368]	[547	552]	[720	724]	[980	982]] "[['EEEEE'	'KGTYN'	'32223'	'43334'	'EEEEE'	'HSTQD'	'32233'	'43344']	['EEEEE'	'KGTYN'	'32223'	'43334'	'EEEEE'	'KIYSK'	'3/223'	'40334']	['HHHH'	'GWIL'	'$$!""'	'3301'	'HHHH'	'YSVL'	'$$!""'
4RZ8_D 0.0025555641250555 8.333802643929547 0.2853260869565219 [[225	228]	[448	451]	[226	231]	[450	453]	[100	114]	[339	342]] [2	4	1	6	0	5] [[47	50]	[202	205]	[277	282]	[549	552]	[771	780]	[978	981]] "[['EEEE'	'ILKY'	'/032'	'0143'	'EEEE'	'VLHS'	'/032'	'0143']	['EEEE'	'NITG'	'3/22'	'4033'	'EEEE'	'KIYS'	'3/22'	'4033']	['EEE..T'	'LKYNDK'	'032]]O'	'143444'	'EEE.TT'	'LKYNEN'	'032]OO'
5ESV_A 0.0121781922096739 4.023375060507956 0.1869510664993721 [[45	47]	[141	145]	[90	100]	[180	183]	[182	187]] [2	4	1	6	0] [[48	50]	[226	230]	[315	327]	[596	599]	[664	669]] [['EEE'	'LHW'	'032'	'143'	'EEE'	'LHS'	'032'	'143']	['EEEEE'	'LVKDY'	'0/332'	'10443'	'EEEEE'	'LVDLP'	'0/302'	'10413']	['EEEEE..SEEE'	'YYAARGTDYTI'	'22114}}V22/'	'33225334330'	'EEEEEPPP.SEEE'	'TSNFRVQPTESIV'	'22314DHG}V2//'	'3342504334300']	['EEEE'	'SVVT'	'2//2'	'3003'
4OW0_A 0.0111397953082079 5.105976051710873 0.111633372502937 [[273	276]	[233	237]	[272	276]	[299	314]	[4	11]	[215	219]] [2	4	1	6	0	5] [[49	52]	[224	228]	[313	317]	[593	601]	[690	696]	[957	961]] "[['EEEE'	'HYTH'	'3223'	'4334'	'EEEE'	'HSTQ'	'3223'	'4334']	['EEEEE'	'QYLVQ'	'320/3'	'43104'	'EEEEE'	'EPLVD'	'320/3'	'43104']	['EEEEE'	'GHYTH'	'23223'	'34334'	'EEEEE'	'YQTSN'	'23223'
2RHB_A 0.0045842493655945 5.61690585290136 0.3911764705882354 [[177	181]	[322	328]	[287	293]	[287	291]	[31	35]	[2	5]] [2	4	1	6	0	5] [[49	53]	[197	204]	[430	436]	[572	576]	[722	726]	[977	980]] "[['EEEEE'	'NYFKK'	'32133'	'43244'	'EEEEE'	'HSTQD'	'32233'	'43344']	['ETTEEEE'	'IDYAEIS'	'/ON13/2'	'0432403'	'ETTEEEEE'	'IDGYFKIY'	'/ON213/2'	'04332403']	['.EEEEEE'	'SSKCVCS'	'}231/12'	'3342023'	'.EEEEEE'	'TGDVIAW'	'}23//12'
6IDD_A 0.0092436573301428 2.497687178111769 0.4182908545727137 [[157	160]	[273	279]	[156	160]	[12	15]	[421	435]	[98	102]] [2	4	1	6	0	5] [[49	52]	[204	210]	[313	317]	[571	574]	[770	779]	[977	981]] "[['EEEE'	'KSYK'	'3223'	'4334'	'EEEE'	'HSTQ'	'3223'	'4334']	['EETTEE.'	'YYSGGTI'	'22NN22Y'	'3333330'	'EEEEEE.'	'YSKHTPI'	'223322Y'	'3344330']	['EEEEE'	'TKSYK'	'23223'	'34334'	'EEEEE'	'YQTSN'	'23223'
3U7Y_G 0.0004325889769059 8.184526592475468 0.3456614509246083 [[225	239]	[448	451]	[205	209]	[450	453]	[100	106]	[339	342]] [2	4	1	6	0	5] [[47	52]	[202	205]	[329	333]	[549	552]	[771	777]	[978	981]] "[['EEEE..TT..SEEEE'	'ILKHNDKNFNGTGPH'	'/033]]OO[]U2223'	'014444442433334'	'EEEEEE'	'VLHSTQ'	'/03223'	'014334']	['EEEE'	'NITG'	'3/22'	'4033'	'EEEE'	'KIYS'	'3/22'	'4033']	['.....'	'FPKIS'	'[}]Y}'	'23403'	'.....'	'FPNIT'	'[}]Y}'
6CS1_A 0.0149062555650549 1.6644510329378432 0.1914357682619649 [[45	57]	[199	208]	[261	324]	[509	599]	[634	763]	[844	847]	[939	965]] [2	4	1	6	0	3	5] [[41	53]	[204	215]	[274	337]	[523	613]	[648	781]	[862	865]	[957	983]] "[['SEE..S.EEEEEE'	'EIFRSDTLYLTQD'	'V/1^}V}020233'	'4025343131344'	'SEE..SEEEEEEE'	'KVFRSSVLHSTQD'	'V/1^}U/032233'	'4025330143344']	['EEEE...SSS'	'GYQPIDVVRD'	'2232Y]YRWV'	'3343040054'	'EEEEEE...SSS'	'YSKHTPINLVRD'	'223322Y]ZRWV'	'334433041054']	['EEEEEE.TTS.EEEEEESSS.HHHHHHHHHT.SS..SS.EE...EEE....EEE.......B..'	'TFMLKYDENGTITDAVDGSQNPLAELKGSVKSFEIDKGIYQTSNFRVVPSGDVVRFPNITNLHP'
6BEB_C 0.0061531220260407 7.8565030802318 0.1480582524271838 [[453	455]	[257	262]	[35	40]	[252	278]	[254	260]	[292	294]] [2	4	1	6	0	5] [[50	52]	[203	208]	[448	453]	[592	606]	[719	725]	[977	979]] "[['EEE'	'YSE'	'223'	'334'	'EEE'	'STQ'	'223'	'334']	['EEEEEE'	'VYTKPY'	'/22322'	'033433'	'EEEEEE'	'IYSKHT'	'/22332'	'033443']	['EEEEEE'	'QYISLS'	'32/202'	'430313'	'EEEEEE'	'NYNYLY'	'323202'
4XMP_G 0.003718052621345 9.518114779757305 0.1208530805687198 [[225	239]	[236	239]	[336	341]	[450	455]	[449	455]	[342	345]] [2	4	1	6	0	5] [[47	52]	[203	206]	[297	302]	[548	553]	[722	728]	[977	980]] "[['EEEE..TT..SEEEE'	'ILKDKDEEFNGIGPD'	'/033]]OO[]U/223'	'014444442430334'	'EEEEEE'	'VLHSTQ'	'/03223'	'014334']	['EEEE'	'IGPD'	'/223'	'0334'	'EEEE'	'IYSK'	'/223'	'0334']	['HHHHHH'	'TEWNNT'	'$%$%%$'	'343443'	'HHHHHH'	'SETKBT'	""$%$%'$""
4D61_G 0.0072564969569014 2.9375180375311216 0.4735202492211834 [[107	110]	[13	17]	[120	127]	[3	6]	[192	206]	[205	209]] [2	4	1	6	0	5] [[46	49]	[224	228]	[364	371]	[585	588]	[770	782]	[957	961]] "[['SEEE'	'SVLN'	'U/03'	'3014'	'SEEE'	'SVLH'	'U/03'	'3014']	['EEEEE'	'QKLIE'	'330/3'	'44104'	'EEEEE'	'EPLVD'	'320/3'	'43104']	['..HHHHH.'	'DIPGLTDT'	']Y$$""$%}'	'40331343'	'.HHHHHH.'	'DYSVLYNS'	']$$!""$%}'
4DVR_G 0.0019206922987945 8.510590307212434 0.2958904109589038 [[443	448]	[446	451]	[205	209]	[297	301]	[345	352]	[342	345]] [2	4	1	6	0	5] [[47	52]	[204	209]	[329	333]	[553	557]	[770	777]	[977	980]] "[['EEEEEE'	'IRESSN'	'/43223'	'054334'	'EEEEEE'	'VLHSTQ'	'/03223'	'014334']	['EEEEEE'	'SSNITG'	'223/22'	'334033'	'EEEEEE'	'YSKHTP'	'223322'	'334433']	['.....'	'APKVS'	'[}]Y}'	'23403'	'.....'	'FPNIT'	'[}]Y}'
1LW0_B 0.013518038342575 2.782359551649689 0.2301690507152147 [[349	353]	[331	352]	[103	107]	[329	341]	[254	259]	[421	424]] [2	4	1	6	0	5] [[48	52]	[195	209]	[309	313]	[539	551]	[772	777]	[961	964]] "[['EEEEE'	'LKTGK'	'03223'	'14334'	'EEEEE'	'LHSTQ'	'03223'	'14334']	['EEETTEEEEEEEEETTEEEEEE'	'KQGQGQWTYQIYQEPFKNLKTG'	'332ON32223/233NM330322'	'4434343334034432441433'	'EEETTEEEEEEEEEE'	'KNIDGYFKIYSKHTP'	'33/ON213/223322'	'440433240334433']	['.SEEE'	'KKSVT'	']V2/2'	'44303'	'.SEEE'	'EKGIY'	']V2/2'
5J36_C 0.0027239318387507 9.436826037237951 0.1854636591478689 [[211	213]	[98	103]	[227	238]	[226	229]	[211	214]	[81	85]] [2	4	1	6	0	5] [[49	51]	[224	229]	[311	319]	[593	596]	[733	736]	[977	981]] "[['EEE'	'HYG'	'322'	'433'	'EEE'	'HST'	'322'	'433']	['EEEEEE'	'DYRIKL'	'324/30'	'435041'	'EEEEEE'	'EPLVDL'	'320/30'	'431041']	['EEEEEEEEEEEE'	'YVTKLTLYVQFR'	'2/230202/314'	'303413130425'	'EEEEEEEEE'	'GIYQTSNFR'	'2/2322314'
1VRT_B 0.012758041404294 2.6583521885033794 0.2783783783783784 [[349	353]	[338	352]	[103	107]	[334	341]	[254	259]	[421	424]] [2	4	1	6	0	5] [[48	52]	[200	209]	[309	313]	[544	551]	[772	777]	[961	964]] "[['EEEEE'	'LKTGK'	'03223'	'14334'	'EEEEE'	'LHSTQ'	'03223'	'14334']	['EEEEEEETTEEEEEE'	'TYQIYQEPFKNLKTG'	'223/233NM330322'	'334034432441433'	'EEEEEEEEEE'	'YFKIYSKHTP'	'213/223322'	'3240334433']	['.SEEE'	'KKSVT'	']V2/2'	'44303'	'.SEEE'	'EKGIY'	']V2/2'
4DVV_A 0.0007725678197009 8.059797968376365 0.3533619456366235 [[328	332]	[120	123]	[411	419]	[450	453]	[413	420]	[339	342]] [2	4	1	6	0	5] [[49	53]	[227	230]	[309	317]	[549	552]	[719	726]	[978	981]] "[['EEEEE'	'KAYEE'	'31233'	'42344'	'EEEEE'	'HSTQD'	'32233'	'43344']	['EEEE'	'VKLT'	'/302'	'0413'	'EEEE'	'VDLP'	'/302'	'0413']	['..EEEEEEE'	'NGTITLPGK'	']}2/20223'	'433031334'	'.SEEEEEEE'	'EKGIYQTSN'	']V2/23223'
5F4R_A 0.0036663897036767 8.177089214078844 0.2546419098143231 [[225	239]	[444	451]	[441	449]	[224	228]	[100	114]	[342	345]] [2	4	1	6	0	5] [[47	52]	[200	209]	[393	401]	[609	613]	[771	780]	[977	980]] "[['EEEE..TT..SEEEE'	'ILKDNNKTFNGTGPD'	'/033]]ON[]U2223'	'014444432433334'	'EEEEEE'	'VLHSTQ'	'/03223'	'014334']	['EEEEEEEE'	'TFNSNITG'	'21323/22'	'32434033'	'EEEEEEEEEE'	'YFKIYSKHTP'	'213/223322'	'3240334433']	['S.EEEEEEE'	'GEITFNSNI'	'U]/21323/'	'340324340'	'SEEEEEEEE'	'TNVYADSFV'	'U3/21321/'
6W4M_G 0.0046273080743103 8.151157364212615 0.2066326530612243 [[223	239]	[448	451]	[414	419]	[450	453]	[100	114]	[339	342]] [2	4	1	6	0	5] [[45	52]	[202	205]	[312	317]	[549	552]	[771	780]	[978	981]] "[['..EEEE..SS..SEEEE'	'YVILKDNDKNFNGTGPD'	'}Y/033]]VV[]U2223'	'30014444442433334'	'.SEEEEEE'	'SSVLHSTQ'	'}U/03223'	'33014334']	['EEEE'	'NITG'	'3/22'	'4033'	'EEEE'	'KIYS'	'3/22'	'4033']	['EEEEEE'	'ITLPGK'	'/20223'	'031334'	'EEEEEE'	'IYQTSN'	'/23223'
3QO9_A 0.0088570655134099 5.983689758554186 0.1679012345679011 [[349	353]	[327	352]	[103	107]	[455	468]	[453	459]	[523	527]] [2	4	1	6	0	5] [[48	52]	[201	209]	[309	313]	[592	599]	[716	723]	[960	964]] "[['EEEEE'	'LKTGK'	'03223'	'14334'	'EEEEE'	'LHSTQ'	'03223'	'14334']	['EEEEE.SSSEEEEEEESSTT.EEEEE'	'AEIQKQGQGQWTYQIYQEPFKNLKTG'	'13/33]UVU32223/2VVNM]30322'	'24044434343334034432441433'	'EEEEEEEEE'	'FKIYSKHTP'	'13/223322'	'240334433']	['.SEEE'	'KKSVT'	']V2/2'	'44303'	'.SEEE'	'EKGIY'	']V2/2'
4KTH_A 0.0028890976231265 2.6784447169309336 0.6254295532646053 [[160	165]	[161	166]	[160	165]	[238	242]	[3	7]	[101	106]] [2	4	1	6	0	5] [[47	52]	[206	211]	[312	317]	[538	542]	[712	716]	[977	982]] "[['EEEEEE'	'IKKGYN'	'/33223'	'044334'	'EEEEEE'	'VLHSTQ'	'/03223'	'014334']	['EEEEE.'	'KKGYNN'	'33223]'	'443344'	'EEEE..'	'KHTPIN'	'3322Y]'	'443304']	['EEEEEE'	'IKKGYN'	'/33223'	'044334'	'EEEEEE'	'IYQTSN'	'/23223'
1OHF_B 0.0053789205564543 6.847385384487355 0.2749326145552557 [[519	524]	[259	264]	[519	524]	[150	158]	[382	387]	[548	551]] [2	4	1	6	0	5] [[47	52]	[201	206]	[312	317]	[593	601]	[718	723]	[978	981]] "[['EEEEEE'	'VTKTYQ'	'/23223'	'034334'	'EEEEEE'	'VLHSTQ'	'/03223'	'014334']	['EEEEEE'	'FWIGGH'	'12/223'	'230334'	'EEEEEE'	'FKIYSK'	'13/223'	'240334']	['EEEEEE'	'VTKTYQ'	'/23223'	'034334'	'EEEEEE'	'IYQTSN'	'/23223'
4DVS_A 0.0010097131147765 8.054088789552527 0.3533619456366235 [[328	332]	[120	123]	[411	419]	[450	453]	[413	420]	[339	342]] [2	4	1	6	0	5] [[49	53]	[227	230]	[309	317]	[549	552]	[719	726]	[978	981]] "[['EEEEE'	'KAYEE'	'31233'	'42344'	'EEEEE'	'HSTQD'	'32233'	'43344']	['EEEE'	'VKLT'	'/302'	'0413'	'EEEE'	'VDLP'	'/302'	'0413']	['..EEEEEEE'	'NGTITLPGK'	']}2/20223'	'433031334'	'.SEEEEEEE'	'EKGIYQTSN'	']V2/23223'
3GZU_O 0.0079355998740617 4.617488238181749 0.3495007132667613 [[269	274]	[257	274]	[6	10]	[218	223]	[317	323]	[114	118]] [2	4	1	6	0	5] [[47	52]	[195	206]	[295	299]	[546	551]	[717	723]	[960	964]] "[['EEEEEE'	'IINTYQ'	'//3223'	'004334'	'EEEEEE'	'VLHSTQ'	'/03223'	'014334']	['EEEEEEEEETTEEEEEEE'	'NNVEIEFLLNGQIINTYQ'	'33/3/3100ON3//3223'	'440404211434004334'	'EEETTEEEEEEE'	'KNIDGYFKIYSK'	'33/ON213/223'	'440433240334']	['HHHHH'	'SLSKT'	'$""$%$'	'31343'	'HHHHH'	'PLSET'	'$""$%$'
6N1W_C 0.0017367848805576 7.170188803339082 0.3850658857979498 [[225	228]	[448	451]	[411	418]	[443	455]	[366	370]] [2	4	1	0	5] [[47	50]	[202	205]	[309	316]	[712	728]	[974	978]] "[['EEEE'	'ILKT'	'/032'	'0143'	'EEEE'	'VLHS'	'/032'	'0143']	['EEEE'	'NITG'	'3/22'	'4033'	'EEEE'	'KIYS'	'3/22'	'4033']	['..EEEEEE'	'NDSITLPW'	']]2/2022'	'44303133'	'.SEEEEEE'	'EKGIYQTS'	']V2/2322'	'44303433']	['EEEEEEEEEEEEE'	'IRVVSNITGLILT'	'/4//23/220/02'	'0500340331013'
3MUU_C 0.0060350698316862 2.848933592086825 0.5307443365695794 [[399	404]	[401	406]	[288	293]	[112	116]] [2	4	1	6] [[48	53]	[204	209]	[448	453]	[594	598]] [['EEEEEE'	'LPSTNQ'	'022233'	'133344'	'EEEEEE'	'LHSTQD'	'032233'	'143344']	['EEEEEE'	'STNQEY'	'223332'	'334443'	'EEEEEE'	'YSKHTP'	'223322'	'334433']	['EEEEEE'	'DTDHLT'	'323302'	'434413'	'EEEEEE'	'NYNYLY'	'323202'	'434313']	['EEEEE'	'TVSIV'	'2/2//'	'30300'	'EEEEE'	'GVSVI'	'2/2//'	'30300']]
2ZE2_A 0.0089660793228446 4.801360127686004 0.2870748299319725 [[349	353]	[327	352]	[103	107]	[51	56]	[453	459]	[523	527]] [2	4	1	6	0	5] [[48	52]	[201	209]	[309	313]	[526	531]	[716	723]	[960	964]] "[['EEEEE'	'LKTGK'	'03223'	'14334'	'EEEEE'	'LHSTQ'	'03223'	'14334']	['EEEEE.SSSEEEEEEESSTT.EEEEE'	'AEIQKQGQGQWTYQIYQEPFKNLKTG'	'13/33]UVU32223/2VVNM]30322'	'24044434343334034432441433'	'EEEEEEEEE'	'FKIYSKHTP'	'13/223322'	'240334433']	['.SEEE'	'NKSVT'	']V2/2'	'44303'	'.SEEE'	'EKGIY'	']V2/2'
1C1C_B 0.014479855698566 3.06255523619853 0.1550671550671543 [[349	353]	[338	352]	[48	51]	[334	341]	[254	259]	[421	424]] [2	4	1	6	0	5] [[48	52]	[200	209]	[330	333]	[544	551]	[772	777]	[961	964]] "[['EEEEE'	'LKTGK'	'03223'	'14334'	'EEEEE'	'LHSTQ'	'03223'	'14334']	['EEEEEEETTEEEEEE'	'TYQIYQEPFKNLKTG'	'223/233NM330322'	'334034432441433'	'EEEEEEEEEE'	'YFKIYSKHTP'	'213/223322'	'3240334433']	['....'	'SKIG'	'}]Y}'	'3403'	'....'	'PNIT'	'}]Y}'
1M05_C 0.0104109731402353 4.997792667129215 0.1899371069182385 [[257	260]	[257	260]	[7	11]	[31	35]	[23	27]	[76	80]] [2	4	1	6	0	5] [[50	53]	[204	207]	[396	400]	[573	577]	[720	724]	[960	964]] "[['EEEE'	'YTEH'	'2233'	'3344'	'EEEE'	'STQD'	'2233'	'3344']	['EEEE'	'YTEH'	'2233'	'3344'	'EEEE'	'YSKH'	'2233'	'3344']	['EEEEE'	'YFDTA'	'21321'	'32432'	'EEEEE'	'YADSF'	'21321'
4YFL_G 0.0070663440172458 7.544575622685952 0.1261904761904759 [[328	332]	[120	123]	[411	419]	[375	380]	[413	420]	[339	342]] [2	4	1	6	0	5] [[49	53]	[227	230]	[309	317]	[540	545]	[719	726]	[978	981]] "[['EEEEE'	'KAYEE'	'31233'	'42344'	'EEEEE'	'HSTQD'	'32233'	'43344']	['EEEE'	'VKLT'	'/302'	'0413'	'EEEE'	'VDLP'	'/302'	'0413']	['.SEEEEEEE'	'NGTITLPGK'	']U2/20223'	'433031334'	'.SEEEEEEE'	'EKGIYQTSN'	']V2/23223'
6UIS_A 0.0089129468966314 5.357011847620749 0.2301690507152147 [[349	353]	[338	352]	[103	107]	[455	468]	[474	478]	[523	527]] [2	4	1	6	0	5] [[48	52]	[200	209]	[309	313]	[592	599]	[775	779]	[960	964]] "[['EEEEE'	'LKTGK'	'03223'	'14334'	'EEEEE'	'LHSTQ'	'03223'	'14334']	['EEEEEEETTEEEEEE'	'TYQIYQEPFKNLKTG'	'223/233NM330322'	'334034432441433'	'EEEEEEEEEE'	'YFKIYSKHTP'	'213/223322'	'3240334433']	['.SEEE'	'KKSVT'	']V2/2'	'44303'	'.SEEE'	'EKGIY'	']V2/2'
6OMC_K 0.0134353912870067 3.428283953820998 0.1780821917808217 [[410	413]	[198	200]	[435	438]	[433	454]	[231	234]	[273	277]] [2	4	1	6	0	5] [[40	43]	[228	230]	[311	314]	[592	601]	[659	662]	[960	964]] "[['S.EE'	'NFVM'	'V[/1'	'4202'	'SSEE'	'DKVF'	'VV/1'	'4402']	['EEE'	'ELP'	'302'	'413'	'EEE'	'DLP'	'302'	'413']	['EEEE'	'YVTQ'	'2/23'	'3034'	'EEEE'	'GIYQ'	'2/23'
3ISN_D 0.0157285379892501 3.013022842866816 0.077448747152619 [[349	353]	[338	352]	[350	353]	[334	341]	[237	252]	[32	36]] [2	4	1	6	0	5] [[48	52]	[200	209]	[314	317]	[544	551]	[657	665]	[960	964]] "[['EEEEE'	'LKTGK'	'03223'	'14334'	'EEEEE'	'LHSTQ'	'03223'	'14334']	['EEEEEEETTEEEEEE'	'TYQIYQEPFKNLKTG'	'223/233NM330322'	'334034432441433'	'EEEEEEEEEE'	'YFKIYSKHTP'	'213/223322'	'3240334433']	['EEEE'	'KTGK'	'3223'	'4334'	'EEEE'	'QTSN'	'3223'
6BEH_B 0.004474747025151 4.122895622687762 0.5087719298245605 [[453	455]	[257	262]	[35	40]	[252	278]	[254	260]	[3	7]] [2	4	1	6	0	5] [[50	52]	[203	208]	[448	453]	[592	606]	[719	725]	[960	964]] "[['EEE'	'YSE'	'223'	'334'	'EEE'	'STQ'	'223'	'334']	['EEEEEE'	'VYTKPY'	'/22322'	'033433'	'EEEEEE'	'IYSKHT'	'/22332'	'033443']	['EEEEEE'	'QYISLS'	'32/202'	'430313'	'EEEEEE'	'NYNYLY'	'323202'
2X53_W 0.0038447718627199 2.4616803762409623 0.6143344709897613 [[138	141]	[126	138]	[234	253]	[237	243]	[73	77]	[84	87]] [2	4	1	6	0	5] [[50	53]	[195	209]	[308	317]	[550	556]	[775	779]	[978	981]] "[['EEEE'	'TYEN'	'2233'	'3344'	'EEEE'	'STQD'	'2233'	'3344']	['EEEEEEEEEEEEE'	'EKITFDIITKWYT'	'33/213//23222'	'4403240034333'	'EEETTEEEEEEEEEE'	'KNIDGYFKIYSKHTP'	'33/ON213/223322'	'440433240334433']	['..SEEEEE..STT.EEEEEE'	'VQDYILINTDVNDETYQGWK'	'Y]V2/0/3}]ROO]223223'	'04430104340444334334'	'..SEEEEEEE'	'VEKGIYQTSN'	'Y]V2/23223'
5M9F_C 0.01271759825271 2.3266772175493573 0.3048275862068963 [[375	379]	[367	377]	[310	314]	[422	427]	[397	430]	[266	268]] [2	4	1	6	0	5] [[49	53]	[200	209]	[285	289]	[592	597]	[707	725]	[978	980]] [['EEEEE'	'KTTEK'	'32233'	'43344'	'EEEEE'	'HSTQD'	'32233'	'43344']	['EEEEEEEEEEE'	'YVEVYTTHKTT'	'2/3/2223322'	'30403334433'	'EEEEEEEEEE'	'YFKIYSKHTP'	'213/223322'	'3240334433']	['EEEEE'	'VYNAI'	'/231/'	'03420'	'EEEEE'	'ITDAV'	'/231/'
5A7X_A 0.0053527342139655 8.456509368370874 0.156479217603912 [[225	239]	[446	451]	[199	209]	[445	451]	[345	352]	[342	345]] [2	4	1	6	0	5] [[47	52]	[204	209]	[325	333]	[547	553]	[770	777]	[977	980]] "[['EEE...SS..SEEEE'	'ILKDNDKKFNGTGPD'	'/03]]]VV[]U2223'	'014444442433334'	'EEEEEE'	'VLHSTQ'	'/03223'	'014334']	['EEEEEE'	'SSNITG'	'223/22'	'334033'	'EEEEEE'	'YSKHTP'	'223322'	'334433']	['EEE........'	'SVITQAAPKVS'	'2//}][[}]Y}'	'30034223403'	'EEEE.....'	'SIVRFPNIT'	'2//4[}]Y}'
5E30_A 0.0022328500653125 3.575811427948301 0.6006768189509297 [[274	277]	[274	279]	[100	104]	[242	246]	[13	17]	[108	114]] [2	4	1	6	0	5] [[50	53]	[204	209]	[436	440]	[538	542]	[720	724]	[977	983]] "[['EEEE'	'YGDH'	'2233'	'3344'	'EEEE'	'STQD'	'2233'	'3344']	['EEEEEE'	'YGDHNT'	'223332'	'334443'	'EEEEEE'	'YSKHTP'	'223322'	'334433']	['EEETT'	'GNFND'	'231OO'	'34244'	'EE.TT'	'WNSNN'	'23}OO'
3FOH_B 0.0137765419665486 3.670369838580221 0.1342925659472418 [[100	102]	[168	171]	[278	282]	[101	107]	[420	429]	[422	428]] [2	4	1	6	0	5] [[49	51]	[200	203]	[398	402]	[593	601]	[769	778]	[958	964]] "[['EEE'	'EYT'	'322'	'433'	'EEE'	'HST'	'322'	'433']	['EEEE'	'TAEI'	'213/'	'3240'	'EEEE'	'YFKI'	'213/'	'3240']	['EEEEE'	'QYAII'	'321//'	'43200'	'EEEEE'	'DSFVI'	'321//'
6PXH_A 0.0014958456947937 8.321678954972704 0.3323943661971824 [[186	189]	[165	173]	[322	348]	[246	251]	[67	87]	[347	349]] [2	4	1	6	0	5] [[47	50]	[222	230]	[274	300]	[555	560]	[720	730]	[977	979]] "[['EEEE'	'ILEP'	'/032'	'0143'	'EEEE'	'VLHS'	'/032'	'0143']	['PSEEEEEEE'	'FNHTLVLLP'	'FV320/002'	'244310113'	'PBEEEEEEE'	'ALEPLVDLP'	'F)320/302'	'214310413']	['EEEEEE.TTS.EEEEEEGGG.HHHHHH'	'TFLLDFSVDGYIRRAIDDGFNDLSQLH'	'210031}KOU}/441/3:98]%""$%""%'	'321142304330552044324413414'	'EEEEEE.TTS.EEEEEETTS.HHHHHH'	'TFLLKYNENGTITDAVDBALDPLSETK'	'210032]OOU}/231/3QMS]$""$%$%'
3FOH_E 0.0137767260343389 3.670376156349348 0.1342925659472418 [[100	102]	[168	171]	[278	282]	[101	107]	[420	429]	[422	428]] [2	4	1	6	0	5] [[49	51]	[200	203]	[398	402]	[593	601]	[769	778]	[958	964]] "[['EEE'	'EYT'	'322'	'433'	'EEE'	'HST'	'322'	'433']	['EEEE'	'TAEI'	'213/'	'3240'	'EEEE'	'YFKI'	'213/'	'3240']	['EEEEE'	'QYAII'	'321//'	'43200'	'EEEEE'	'DSFVI'	'321//'
6C22_A 0.0085230631663527 4.901896964142121 0.3048275862068963 [[271	274]	[281	283]	[278	282]	[235	239]	[49	52]	[46	51]] [2	4	1	6	0	5] [[38	41]	[210	212]	[305	309]	[529	533]	[779	782]	[975	980]] "[['.SSS'	'STVK'	'}URV'	'3304'	'.SSS'	'YPDK'	'}UVV'	'3344']	['...'	'VNL'	'Y]Z'	'041'	'...'	'INL'	'Y]Z'	'041']	['S....'	'GTPVN'	'U}}Y]'	'33304'	'SS...'	'SFTVE'	'UT}Y]'
6IVZ_A 0.0094372410676013 4.438467975496554 0.3012379642365885 [[307	312]	[285	288]	[42	47]	[49	67]	[307	313]	[254	256]] [2	4	1	6	0	5] [[47	52]	[227	230]	[394	399]	[538	554]	[670	676]	[959	961]] "[['EEEEEE'	'VKNPTD'	'/33223'	'044334'	'EEEEEE'	'VLHSTQ'	'/03223'	'014334']	['EEEE'	'VKLS'	'/302'	'0413'	'EEEE'	'VDLP'	'/302'	'0413']	['EEEEEE'	'DISLQT'	'3/2032'	'403143'	'EEEEEE'	'NVYADS'	'3/2132'
5E2Z_E 0.0034049202455825 3.641013400564647 0.5662251655629134 [[274	277]	[274	279]	[155	159]	[242	246]	[13	17]	[108	110]] [2	4	1	6	0	5] [[50	53]	[204	209]	[436	440]	[538	542]	[712	716]	[977	979]] "[['EEEE'	'YGDN'	'2233'	'3344'	'EEEE'	'STQD'	'2233'	'3344']	['EEEEEE'	'YGDNNT'	'223332'	'334443'	'EEEEEE'	'YSKHTP'	'223322'	'334433']	['EEBTT'	'TKKDN'	'23	OO'	'34444'	'EE.TT'	'WNSNN'
5J37_C 0.0026496383486563 9.43911911512261 0.2020330368487926 [[211	213]	[98	103]	[227	238]	[226	229]	[211	214]	[81	85]] [2	4	1	6	0	5] [[49	51]	[224	229]	[311	319]	[593	596]	[733	736]	[977	981]] "[['EEE'	'HYG'	'322'	'433'	'EEE'	'HST'	'322'	'433']	['EEEEEE'	'DYRIKL'	'324/30'	'435041'	'EEEEEE'	'EPLVDL'	'320/30'	'431041']	['EEEEEEEEEEEE'	'YVTKLTLYVQFR'	'2/230202/314'	'303413130425'	'EEEEEEEEE'	'GIYQTSNFR'	'2/2322314'
6OMA_K 0.013427512860545 3.428284082107641 0.1839799749687105 [[410	413]	[198	200]	[435	438]	[433	454]	[231	234]	[273	277]] [2	4	1	6	0	5] [[40	43]	[228	230]	[311	314]	[592	601]	[659	662]	[960	964]] "[['S.EE'	'NFVM'	'V[/1'	'4202'	'SSEE'	'DKVF'	'VV/1'	'4402']	['EEE'	'ELP'	'302'	'413'	'EEE'	'DLP'	'302'	'413']	['EEEE'	'YVTQ'	'2/23'	'3034'	'EEEE'	'GIYQ'	'2/23'
1HB9_I 0.0010753036627516 8.949995877070261 0.2958904109589038 [[232	238]	[227	236]	[231	236]	[227	233]	[228	236]	[118	122]] [2	4	1	6	0	5] [[47	53]	[202	209]	[311	316]	[586	596]	[714	724]	[957	961]] "[['EEEEEEE'	'VYQSYLD'	'/232203'	'0343314'	'EEEEEEE'	'VLHSTQD'	'/032233'	'0143344']	['EEEEEEEEEE'	'EISYTVYQSY'	'3/222/2322'	'4033303433'	'EEEEEEEE'	'KIYSKHTP'	'3/223322'	'40334433']	['EEEEEE'	'TVYQSY'	'2/2322'	'303433'	'EEEEEE'	'GIYQTS'	'2/2322'
4JDT_G 0.0011511988726964 8.200926721527178 0.3495007132667613 [[225	239]	[448	451]	[205	209]	[445	450]	[100	114]	[339	342]] [2	4	1	6	0	5] [[47	52]	[202	205]	[329	333]	[594	599]	[771	780]	[978	981]] "[['EEEE..TT..SEEEE'	'ILKENDKNFNGTGPE'	'/033]]OO[]U2223'	'014444442433334'	'EEEEEE'	'VLHSTQ'	'/03223'	'014334']	['EEEE'	'NITG'	'3/22'	'4033'	'EEEE'	'KIYS'	'3/22'	'4033']	['.....'	'CPKIS'	'[}]Y}'	'23403'	'.....'	'FPNIT'	'[}]Y}'
4RQP_F 0.0026893844802167 2.8667075675931457 0.6338514680483596 [[3	5]	[154	158]	[153	156]	[115	118]	[194	198]	[60	63]] [2	4	1	6	0	5] [[50	52]	[202	206]	[431	434]	[585	588]	[720	724]	[968	971]] [['EEE'	'PTE'	'223'	'334'	'EEE'	'STQ'	'223'	'334']	['EEEEE'	'HVIWD'	'3//23'	'40034'	'EEEEE'	'KIYSK'	'3/223'	'40334']	['EEEE'	'THVI'	'23//'	'3400'	'EEEE'	'GDVI'	'23//'
5W9I_B 0.0053679082914613 5.980185424280705 0.3533619456366235 [[648	650]	[167	173]	[322	354]	[658	663]	[658	664]	[633	635]] [2	4	1	6	0	5] [[50	52]	[224	230]	[274	306]	[594	599]	[719	725]	[969	971]] "[['EEE'	'YYK'	'223'	'334'	'EEE'	'STQ'	'223'	'334']	['EEEEEEE'	'HTLVLLP'	'320/002'	'4310113'	'EEEEEEE'	'EPLVDLP'	'320/302'	'4310413']	['EEEEEEPTTS.EEEEEETTS.HHHHHHHHTTSS'	'TFLLDFSVDGYIRRAIDIGFNDLSQLHISYESF'	'210031GKOU}/441/3KNT]%""$%""%!$NOUT'	'321142304330552040324413414033432'	'EEEEEE.TTS.EEEEEETTS.HHHHHHHHTTSS'	'TFLLKYNENGTITDAVDBALDPLSETKBTLKSF'	'210032]OOU}/231/3QMS]$""$%$%\'$LOUT'
6JYS_C 0.0041334530405608 6.326402099666671 0.3650793650793646 [[108	112]	[298	302]	[127	131]	[165	170]	[298	302]	[121	126]] [2	4	1	6	0	5] [[46	50]	[207	211]	[427	431]	[592	597]	[733	737]	[965	970]] [['SEEEE'	'GILYG'	'U/022'	'30133'	'SEEEE'	'SVLHS'	'U/032'	'30143']	['EEEE.'	'DSWVN'	'322/]'	'43304'	'EEE..'	'HTPIN'	'322Y]'	'43304']	['TT.EE'	'KNAKG'	'OO[32'	'44243'	'TT..E'	'DDFTG'	'OO[}2'
4YE4_G 0.0030419320757201 8.418076849987088 0.2766531713900135 [[443	448]	[446	451]	[199	209]	[199	202]	[100	114]	[342	345]] [2	4	1	6	0	5] [[47	52]	[204	209]	[325	333]	[596	599]	[771	780]	[977	980]] "[['EEEEEE'	'IRESSN'	'/43223'	'054334'	'EEEEEE'	'VLHSTQ'	'/03223'	'014334']	['EEEEEE'	'SSNITG'	'223/22'	'334033'	'EEEEEE'	'YSKHTP'	'223322'	'334433']	['EEEE.......'	'SVITQAAPKVS'	'2//2][[}]Y}'	'30034223403'	'EEEE.....'	'SIVRFPNIT'	'2//4[}]Y}'
6P9N_A 0.0018248265748748 8.033647314858538 0.34375 [[328	332]	[120	123]	[409	419]	[450	453]	[413	420]	[339	342]] [2	4	1	6	0	5] [[49	53]	[227	230]	[307	317]	[549	552]	[719	726]	[978	981]] "[['EEEEE'	'KAYEE'	'31233'	'42344'	'EEEEE'	'HSTQD'	'32233'	'43344']	['EEEE'	'VKLT'	'/302'	'0413'	'EEEE'	'VDLP'	'/302'	'0413']	['...SEEEEEEE'	'GHNGTITLPGK'	'}]]U2/20223'	'34433031334'	'...SEEEEEEE'	'TVEKGIYQTSN'	'}Y]V2/23223'
4DVX_A 0.0014212077498946 8.054703182158539 0.3533619456366235 [[328	332]	[120	123]	[411	419]	[450	453]	[413	420]	[339	342]] [2	4	1	6	0	5] [[49	53]	[227	230]	[309	317]	[549	552]	[719	726]	[978	981]] "[['EEEEE'	'KAYEE'	'31233'	'42344'	'EEEEE'	'HSTQD'	'32233'	'43344']	['EEEE'	'VKLT'	'/302'	'0413'	'EEEE'	'VDLP'	'/302'	'0413']	['..EEEEEEE'	'NGTITLPGK'	']}2/20223'	'433031334'	'.SEEEEEEE'	'EKGIYQTSN'	']V2/23223'
3JCL_B 0.0109336564978518 3.830017146600886 0.2853260869565219 [[536	539]	[536	540]	[269	293]	[580	593]	[769	809]	[1007	1033]] [2	4	1	6	0	5] [[50	53]	[204	208]	[276	300]	[538	551]	[732	780]	[957	983]] "[['EEEE'	'WSHD'	'2233'	'3344'	'EEEE'	'STQD'	'2233'	'3344']	['EEEEE'	'WSHDT'	'22332'	'33443'	'EEEEE'	'YSKHT'	'22332'	'33443']	['EEEE.TTS.EEEEEETTS.HHHHHH'	'LFNFNQKGVITSAVDWASSYTSEIK'	'0131]OOUY/221/3NMU}$$$%!%'	'1242444300332043233333404'	'EEEE.TTS.EEEEEETTS.HHHHHH'	'LLKYNENGTITDAVDBALDPLSETK'	'0032]OOU}/231/3QMS]$""$%$%'
6ID2_G 0.0070372084039726 2.3824588280621137 0.520900321543408 [[157	160]	[157	161]	[156	160]	[12	15]	[232	237]	[98	102]] [2	4	1	6	0	5] [[49	52]	[207	211]	[313	317]	[571	574]	[690	695]	[977	981]] "[['EEEE'	'KSYK'	'3223'	'4334'	'EEEE'	'HSTQ'	'3223'	'4334']	['EEEE.'	'KSYKN'	'3223]'	'43344'	'EEE..'	'HTPIN'	'322Y]'	'43304']	['EEEEE'	'TKSYK'	'23223'	'34334'	'EEEEE'	'YQTSN'	'23223'
6BEC_B 0.0063303289670741 7.831240862317182 0.1664611590628848 [[453	455]	[257	262]	[35	40]	[252	278]	[254	260]	[464	468]] [2	4	1	6	0	5] [[50	52]	[203	208]	[448	453]	[592	606]	[719	725]	[978	982]] "[['EEE'	'YSE'	'223'	'334'	'EEE'	'STQ'	'223'	'334']	['EEEEEE'	'VYTKPY'	'/22322'	'033433'	'EEEEEE'	'IYSKHT'	'/22332'	'033443']	['EEEEEE'	'QYISLS'	'32/202'	'430313'	'EEEEEE'	'NYNYLY'	'323202'
6MUI_E 0.0084161238576225 3.918799477601793 0.3891336270190897 [[1328	1330]	[1328	1332]	[1101	1106]	[1278	1281]	[1276	1282]	[1252	1255]] [2	4	1	6	0	5] [[49	51]	[207	211]	[313	318]	[594	597]	[719	725]	[977	980]] "[['EEE'	'NYP'	'322'	'433'	'EEE'	'HST'	'322'	'433']	['EEE..'	'NYPIH'	'322Y]'	'43304'	'EEE..'	'HTPIN'	'322Y]'	'43304']	['EEEEEE'	'TQMSEA'	'231231'	'342342'	'EEEEEE'	'YQTSNF'	'232231'
6MW9_E 0.0084161238576225 3.918799477601793 0.3891336270190897 [[1328	1330]	[1328	1332]	[1101	1106]	[1278	1281]	[1276	1282]	[1252	1255]] [2	4	1	6	0	5] [[49	51]	[207	211]	[313	318]	[594	597]	[719	725]	[977	980]] "[['EEE'	'NYP'	'322'	'433'	'EEE'	'HST'	'322'	'433']	['EEE..'	'NYPIH'	'322Y]'	'43304'	'EEE..'	'HTPIN'	'322Y]'	'43304']	['EEEEEE'	'TQMSEA'	'231231'	'342342'	'EEEEEE'	'YQTSNF'	'232231'
6MWV_E 0.0084161238576225 3.918799477601793 0.3891336270190897 [[1328	1330]	[1328	1332]	[1101	1106]	[1278	1281]	[1276	1282]	[1252	1255]] [2	4	1	6	0	5] [[49	51]	[207	211]	[313	318]	[594	597]	[719	725]	[977	980]] "[['EEE'	'NYP'	'322'	'433'	'EEE'	'HST'	'322'	'433']	['EEE..'	'NYPIH'	'322Y]'	'43304'	'EEE..'	'HTPIN'	'322Y]'	'43304']	['EEEEEE'	'TQMSEA'	'231231'	'342342'	'EEEEEE'	'YQTSNF'	'232231'
6MWC_E 0.0084161238576225 3.918799477601793 0.3891336270190897 [[1328	1330]	[1328	1332]	[1101	1106]	[1278	1281]	[1276	1282]	[1252	1255]] [2	4	1	6	0	5] [[49	51]	[207	211]	[313	318]	[594	597]	[719	725]	[977	980]] "[['EEE'	'NYP'	'322'	'433'	'EEE'	'HST'	'322'	'433']	['EEE..'	'NYPIH'	'322Y]'	'43304'	'EEE..'	'HTPIN'	'322Y]'	'43304']	['EEEEEE'	'TQMSEA'	'231231'	'342342'	'EEEEEE'	'YQTSNF'	'232231'
3EPD_2 0.000664029648942 9.274747099286522 0.2835820895522387 [[134	138]	[15	17]	[243	259]	[104	108]	[227	251]] [2	4	1	6	0] [[37	41]	[228	230]	[307	318]	[547	551]	[711	723]] [['BSSSS'	'GDSDK'	'+VUVV'	'34344'	'B.SSS'	'YYPDK'	'+}UVV'	'33344']	['EEE'	'QLT'	'302'	'413'	'EEE'	'DLP'	'302'	'413']	['..EEEEEEEEEEEEEEE'	'SVEIPITVTIAPMCSEF'	'}Y3/2/2/2/1211231'	'30403030302322342'	'...SEEEEEEEE'	'TVEKGIYQTSNF'	'}Y]V2/232231'	'304430343342']	['EEEEE'	'SGYTV'	'2222/'	'33330'
6BHJ_C 0.0107257032038334 4.793685751712408 0.2097186700767257 [[349	353]	[338	352]	[103	107]	[455	468]	[474	478]	[523	527]] [2	4	1	6	0	5] [[48	52]	[200	209]	[309	313]	[592	599]	[775	779]	[960	964]] "[['EEEEE'	'LKTGK'	'03223'	'14334'	'EEEEE'	'LHSTQ'	'03223'	'14334']	['EEEEEEETTEEEEEE'	'TYQIYQEPFKNLKTG'	'223/233NM330322'	'334034432441433'	'EEEEEEEEEE'	'YFKIYSKHTP'	'213/223322'	'3240334433']	['.SEEE'	'KKSVT'	']V2/2'	'44303'	'.SEEE'	'EKGIY'	']V2/2'
4QY0_K 0.0006314229466264 3.01304062449009 0.6713780918727907 [[157	159]	[3	6]	[235	240]	[158	175]	[182	186]	[184	188]] [2	4	1	6	0	5] [[50	52]	[227	230]	[432	437]	[573	595]	[773	777]	[978	982]] "[['EEE'	'TTN'	'223'	'334'	'EEE'	'STQ'	'223'	'334']	['EEEE'	'IELG'	'/302'	'0413'	'EEEE'	'VDLP'	'/302'	'0413']	['EEEEEE'	'NITFSH'	'3/2123'	'403234'	'EEEEEE'	'DVIAWN'	'3//123'
1EAH_2 0.0013080891223404 9.07299677112321 0.281842818428184 [[79	81]	[15	17]	[99	102]	[229	232]	[227	249]] [2	4	1	6	0] [[50	52]	[228	230]	[450	453]	[609	612]	[711	723]] [['EEE'	'WWK'	'223'	'334'	'EEE'	'STQ'	'223'	'334']	['EEE'	'QLT'	'302'	'413'	'EEE'	'DLP'	'302'	'413']	['EEEE'	'HYLG'	'3202'	'4313'	'EEEE'	'NYLY'	'3202'	'4313']	['EEEE'	'AILP'	'1/02'	'2013'
2OZK_A 0.0070270211521593 6.450099790607463 0.2366013071895423 [[177	181]	[322	328]	[287	293]	[287	291]	[30	34]	[212	215]] [2	4	1	6	0	5] [[49	53]	[197	204]	[430	436]	[572	576]	[713	717]	[957	960]] "[['EEEEE'	'NYFKK'	'32133'	'43244'	'EEEEE'	'HSTQD'	'32233'	'43344']	['ETTEEEE'	'IDYAEIS'	'/ON13/2'	'0432403'	'ETTEEEEE'	'IDGYFKIY'	'/ON213/2'	'04332403']	['.EEEEEE'	'SSKAVAS'	'}231/12'	'3342023'	'.EEEEEE'	'TGDVIAW'	'}23//12'
4JKP_G 0.0028845840513057 8.164740399112874 0.3012379642365885 [[225	239]	[448	451]	[409	419]	[445	450]	[100	114]	[339	342]] [2	4	1	6	0	5] [[47	52]	[202	205]	[307	317]	[594	599]	[771	780]	[978	981]] "[['EEEE..TT..SEEEE'	'ILKENDKNFNGTGPE'	'/033]]OO[]U2223'	'014444442433334'	'EEEEEE'	'VLHSTQ'	'/03223'	'014334']	['EEEE'	'NITG'	'3/22'	'4033'	'EEEE'	'KIYS'	'3/22'	'4033']	['...SEEEEEEE'	'GINGTITLPHK'	'}Y]U2/20233'	'30433031344'	'...SEEEEEEE'	'TVEKGIYQTSN'	'}Y]V2/23223'
4EP0_D 0.002161210100881 8.393383261526326 0.3138888888888882 [[100	103]	[76	81]	[334	338]	[239	243]	[490	496]	[493	496]] [2	4	1	6	0	5] [[40	43]	[200	205]	[397	401]	[595	599]	[775	781]	[977	980]] "[['SSEE'	'DKVC'	'VV/1'	'4402'	'SSEE'	'DKVF'	'VV/1'	'4402']	['EEEEEE'	'YCQVQY'	'213/32'	'324043'	'EEEEEE'	'YFKIYS'	'213/22'	'324033']	['EEEEE'	'FDSFV'	'1321/'	'24320'	'EEEEE'	'ADSFV'	'1321/'
5YT8_A 0.009116335465184 6.195510660161169 0.1342925659472418 [[278	282]	[209	213]	[242	246]	[232	235]	[406	417]	[412	419]] [2	4	1	6	0	5] [[49	53]	[206	210]	[395	399]	[592	595]	[772	782]	[957	964]] "[['EESEE'	'DTKDQ'	'32V33'	'43444'	'EEEEE'	'HSTQD'	'32233'	'43344']	['EEEE.'	'NQRSI'	'3342Y'	'44530'	'EEEE.'	'KHTPI'	'3322Y'	'44330']	['EEEEE'	'ITFES'	'/2132'	'03243'	'EEEEE'	'VYADS'	'/2132'
3FOH_D 0.0137746675769525 3.670383058598556 0.1466666666666665 [[100	102]	[168	171]	[278	282]	[101	107]	[420	429]	[422	428]] [2	4	1	6	0	5] [[49	51]	[200	203]	[398	402]	[593	601]	[769	778]	[958	964]] "[['EEE'	'EYT'	'322'	'433'	'EEE'	'HST'	'322'	'433']	['EEEE'	'TAEI'	'213/'	'3240'	'EEEE'	'YFKI'	'213/'	'3240']	['EEEEE'	'QYAII'	'321//'	'43200'	'EEEEE'	'DSFVI'	'321//'
5W9P_A 0.0027284120415034 7.825304516492944 0.334273624823695 [[186	189]	[167	173]	[322	354]	[658	663]	[68	87]	[347	349]] [2	4	1	6	0	5] [[47	50]	[224	230]	[274	306]	[594	599]	[721	730]	[977	979]] "[['EEEE'	'ILEP'	'/032'	'0143'	'EEEE'	'VLHS'	'/032'	'0143']	['EEEEEEE'	'HTLVLLP'	'320/002'	'4310113'	'EEEEEEE'	'EPLVDLP'	'320/302'	'4310413']	['EEEEEE.TTS.EEEEEETTS.HHHHHHHHTTSS'	'TFLLDFSVDGYIRRAIDHGFNDLSQLHHSYESF'	'210031}KOU}/441/3ONT]%""$%""%%$NOUT'	'321142304330552044324413414433432'	'EEEEEE.TTS.EEEEEETTS.HHHHHHHHTTSS'	'TFLLKYNENGTITDAVDBALDPLSETKBTLKSF'	'210032]OOU}/231/3QMS]$""$%$%\'$LOUT'
3S6P_A 0.0095399665163193 5.589842807791892 0.1899371069182385 [[524	529]	[262	267]	[524	529]	[504	518]	[404	410]	[553	556]] [2	4	1	6	0	5] [[47	52]	[201	206]	[312	317]	[535	547]	[669	675]	[978	981]] "[['EEEEEE'	'VTKTYQ'	'/23223'	'034334'	'EEEEEE'	'VLHSTQ'	'/03223'	'014334']	['EEEEEE'	'FWIGGQ'	'12/223'	'230334'	'EEEEEE'	'FKIYSK'	'13/223'	'240334']	['EEEEEE'	'VTKTYQ'	'/23223'	'034334'	'EEEEEE'	'IYQTSN'	'/23223'
3FOH_A 0.0137782643992654 3.6703717525446624 0.1466666666666665 [[100	102]	[168	171]	[278	282]	[101	107]	[420	429]	[422	428]] [2	4	1	6	0	5] [[49	51]	[200	203]	[398	402]	[593	601]	[769	778]	[958	964]] "[['EEE'	'EYT'	'322'	'433'	'EEE'	'HST'	'322'	'433']	['EEEE'	'TAEI'	'213/'	'3240'	'EEEE'	'YFKI'	'213/'	'3240']	['EEEEE'	'QYAII'	'321//'	'43200'	'EEEEE'	'DSFVI'	'321//'
1PVC_2 0.0006640821005861 9.274751503554157 0.2870748299319725 [[134	138]	[15	17]	[243	259]	[104	108]	[227	251]] [2	4	1	6	0] [[37	41]	[228	230]	[307	318]	[547	551]	[711	723]] [['BSSSS'	'GDSDK'	'+VUVV'	'34344'	'B.SSS'	'YYPDK'	'+}UVV'	'33344']	['EEE'	'QLT'	'302'	'413'	'EEE'	'DLP'	'302'	'413']	['..EEEEEEEEEEEEEEE'	'SVEIPITVTIAPMCSEF'	'}Y3/2/2/2/1211231'	'30403030302322342'	'...SEEEEEEEE'	'TVEKGIYQTSNF'	'}Y]V2/232231'	'304430343342']	['EEEEE'	'SGYTV'	'2222/'	'33330'
6QT9_A 0.0056113614368131 7.243251017081945 0.2529801324503307 [[8	14]	[135	140]	[7	14]	[68	71]	[135	140]	[210	213]] [2	4	1	6	0	5] [[45	51]	[200	205]	[309	316]	[598	601]	[719	724]	[968	971]] [['.EEEEEE'	'YTISHTG'	'}2/2322'	'3303433'	'.SEEEEE'	'SSVLHST'	'}U/0322'	'3301433']	['EEEEEE'	'TVKVWP'	'2/3/22'	'304033'	'EEEEEE'	'YFKIYS'	'213/22'	'324033']	['..EEEEEE'	'EYTISHTG'	']}2/2322'	'43303433'	'.SEEEEEE'	'EKGIYQTS'	']V2/2322'
6JYS_D 0.0048565551650775 6.3367082048546175 0.3475783475783476 [[108	112]	[298	302]	[127	131]	[165	170]	[298	302]	[121	126]] [2	4	1	6	0	5] [[46	50]	[207	211]	[427	431]	[592	597]	[733	737]	[965	970]] [['SEEEE'	'GILYG'	'U/022'	'30133'	'SEEEE'	'SVLHS'	'U/032'	'30143']	['EEEE.'	'DSWVN'	'322/]'	'43304'	'EEE..'	'HTPIN'	'322Y]'	'43304']	['TT.EE'	'KNAKG'	'OO[32'	'44243'	'TT..E'	'DDFTG'	'OO[}2'
4PRI_E 0.0071520470862027 5.859601602463935 0.2941176470588236 [[41	44]	[152	156]	[242	248]	[168	171]	[245	250]] [2	4	1	6	0] [[50	53]	[225	229]	[393	398]	[548	551]	[714	719]] [['EEEE'	'WYQQ'	'2233'	'3344'	'EEEE'	'STQD'	'2233'	'3344']	['EEEEE'	'TLVHL'	'20/30'	'31041'	'EEEEE'	'PLVDL'	'20/30'	'31041']	['SEEEEEE'	'TQIVSAE'	'U3//213'	'3400324'	'SEEEEE'	'TNVYAD'	'U3/213'	'340324']	['EEEE'	'SWWV'	'222/'	'3330'
6UT1_A 0.0010441363593882 7.997285834298868 0.3730043541364289 [[328	332]	[120	123]	[409	419]	[450	453]	[413	420]	[339	342]] [2	4	1	6	0	5] [[49	53]	[227	230]	[307	317]	[549	552]	[719	726]	[978	981]] "[['EEEEE'	'KAYEE'	'31233'	'42344'	'EEEEE'	'HSTQD'	'32233'	'43344']	['EEEE'	'VKLT'	'/302'	'0413'	'EEEE'	'VDLP'	'/302'	'0413']	['...SEEEEEEE'	'GHNGTITLPGK'	'}]]U2/20223'	'34433031334'	'...SEEEEEEE'	'TVEKGIYQTSN'	'}Y]V2/23223'
3KJV_B 0.0149564786667521 3.1170274019745925 0.1315789473684205 [[349	353]	[338	352]	[412	417]	[105	108]	[254	259]	[32	36]] [2	4	1	6	0	5] [[48	52]	[200	209]	[284	289]	[594	597]	[772	777]	[960	964]] "[['EEEEE'	'LKTGK'	'03223'	'14334'	'EEEEE'	'LHSTQ'	'03223'	'14334']	['EEEEEEETTEEEEEE'	'TYQIYQEPFKNLKTG'	'223/233NM330322'	'334034432441433'	'EEEEEEEEEE'	'YFKIYSKHTP'	'213/223322'	'3240334433']	['.EEEEE'	'PEWEFV'	'}3231/'	'343420'	'.EEEEE'	'TITDAV'	'}/231/'
4S1T_A 0.0039164031125024 6.177911785902918 0.3911764705882354 [[129	133]	[287	299]	[286	295]	[32	37]	[220	225]	[2	5]] [2	4	1	6	0	5] [[38	42]	[198	212]	[427	436]	[575	580]	[769	774]	[977	980]] "[['.SSEE'	'STNAV'	'}UV1/'	'33420'	'.SSSE'	'YPDKV'	'}UVV/'	'33440']	['TTEEEEEEEEB..'	'DPSSKTVCTYMDL'	'ON2232/122*]Z'	'4333430233241'	'TTEEEEEEEEEE...'	'DGYFKIYSKHTPINL'	'ON213/223322Y]Z'	'433240334433041']	['TTTEEEEEEE'	'NDPSSKTVCT'	'OON2232/12'	'4433343023'	'TT..EEEEEE'	'DDFTGDVIAW'	'OO[}23//12'
3TAM_A 0.0093040455964582 4.155776505201649 0.3399433427762037 [[349	353]	[338	352]	[103	107]	[455	468]	[474	478]	[523	527]] [2	4	1	6	0	5] [[48	52]	[200	209]	[309	313]	[592	599]	[775	779]	[960	964]] "[['EEEEE'	'LKTGK'	'03223'	'14334'	'EEEEE'	'LHSTQ'	'03223'	'14334']	['EEEEEEETTEEEEEE'	'TYQIYQEPFKNLKTG'	'223/233NM330322'	'334034432441433'	'EEEEEEEEEE'	'YFKIYSKHTP'	'213/223322'	'3240334433']	['.SEEE'	'NKSVT'	']V2/2'	'44303'	'.SEEE'	'EKGIY'	']V2/2'
4HG4_C 0.0079176346868569 3.6001470559012816 0.4290030211480358 [[165	169]	[257	261]	[243	247]	[243	246]	[13	17]	[106	111]] [2	4	1	6	0	5] [[49	53]	[200	204]	[395	399]	[539	542]	[712	716]	[957	962]] "[['EEEEE'	'KGSYN'	'32223'	'43334'	'EEEEE'	'HSTQD'	'32233'	'43344']	['EEEEE'	'GFKIS'	'213/2'	'32403'	'EEEEE'	'YFKIY'	'213/2'	'32403']	['EEEEE'	'INFES'	'/3132'	'04243'	'EEEEE'	'VYADS'	'/2132'
6BEC_A 0.0055431831178442 7.86494965823719 0.2128205128205123 [[453	455]	[257	262]	[35	40]	[252	278]	[254	260]	[464	468]] [2	4	1	6	0	5] [[50	52]	[203	208]	[448	453]	[592	606]	[719	725]	[978	982]] "[['EEE'	'YSE'	'223'	'334'	'EEE'	'STQ'	'223'	'334']	['EEEEEE'	'VYTKPY'	'/22322'	'033433'	'EEEEEE'	'IYSKHT'	'/22332'	'033443']	['EEEEEE'	'QYISLS'	'32/202'	'430313'	'EEEEEE'	'NYNYLY'	'323202'
3GZU_H 0.0106841038841012 4.675690654748858 0.2317708333333328 [[269	274]	[257	274]	[6	10]	[218	223]	[24	36]	[114	117]] [2	4	1	6	0	5] [[47	52]	[195	206]	[295	299]	[546	551]	[757	777]	[960	963]] "[['EEEEEE'	'IINTYQ'	'//3223'	'004334'	'EEEEEE'	'VLHSTQ'	'/03223'	'014334']	['EEEEEEEEETTEEEEEEE'	'NNVEIEFLLNGQIINTYQ'	'33/3/3100ON3//3223'	'440404211434004334'	'EEETTEEEEEEE'	'KNIDGYFKIYSK'	'33/ON213/223'	'440433240334']	['HHHHH'	'SLSKT'	'$""$%$'	'31343'	'HHHHH'	'PLSET'	'$""$%$'
3MUU_F 0.0055084067224072 2.857307512724199 0.561056105610561 [[399	404]	[401	406]	[288	293]	[112	116]] [2	4	1	6] [[48	53]	[204	209]	[448	453]	[594	598]] [['EEEEEE'	'LPSTNQ'	'022233'	'133344'	'EEEEEE'	'LHSTQD'	'032233'	'143344']	['EEEEEE'	'STNQEY'	'223332'	'334443'	'EEEEEE'	'YSKHTP'	'223322'	'334433']	['EEEEEE'	'DTDHLT'	'323302'	'434413'	'EEEEEE'	'NYNYLY'	'323202'	'434313']	['EEEEE'	'TVSIV'	'2/2//'	'30300'	'EEEEE'	'GVSVI'	'2/2//'	'30300']]
6IW5_C 0.0025826881321026 6.11005480419953 0.4398782343987826 [[307	312]	[308	311]	[111	116]	[61	67]	[307	313]	[254	256]] [2	4	1	6	0	5] [[47	52]	[206	209]	[431	436]	[548	554]	[670	676]	[959	961]] "[['EEEEEE'	'VKNPTD'	'/33223'	'044334'	'EEEEEE'	'VLHSTQ'	'/03223'	'014334']	['EEEE'	'KNPT'	'3322'	'4433'	'EEEE'	'KHTP'	'3322'	'4433']	['EEEEEE'	'GSIVAP'	'22//12'	'330023'	'EEEEEE'	'GDVIAW'	'23//12'
1P35_A 0.0078887896410639 7.845288354272737 0.0762229806598406 [[231	234]	[231	234]	[263	270]	[161	168]	[247	252]	[68	72]] [2	4	1	6	0	5] [[50	53]	[204	207]	[394	401]	[603	612]	[671	676]	[960	964]] "[['EEEE'	'YYNE'	'2233'	'3344'	'EEEE'	'STQD'	'2233'	'3344']	['EEEE'	'YYNE'	'2233'	'3344'	'EEEE'	'YSKH'	'2233'	'3344']	['EEEEEEEE'	'KIFCNGFI'	'3/11321/'	'40224320'	'EEEEEEEE'	'NVYADSFV'	'3/21321/'
6OHY_C 0.0109714639592181 4.094391733969837 0.2766531713900135 [[256	260]	[158	162]	[451	455]	[414	417]	[343	348]	[346	349]] [2	4	1	6	0	5] [[38	42]	[200	204]	[274	278]	[596	599]	[776	781]	[978	981]] "[['.SSSE'	'TTQLI'	'}UVS/'	'33410'	'.SSSE'	'YPDKV'	'}UVV/'	'33440']	['EEEEE'	'SFNVT'	'213/2'	'32403'	'EEEEE'	'YFKIY'	'213/2'	'32403']	['EEEEE'	'GMLLE'	'21003'	'32114'	'EEEEE'	'TFLLK'	'21003'
6OOO_A 0.0012079144337824 8.047723304408006 0.3670520231213874 [[328	332]	[120	123]	[409	419]	[450	453]	[413	420]	[339	342]] [2	4	1	6	0	5] [[49	53]	[227	230]	[307	317]	[549	552]	[719	726]	[978	981]] "[['EEEEE'	'KAYEE'	'31233'	'42344'	'EEEEE'	'HSTQD'	'32233'	'43344']	['EEEE'	'VKLT'	'/302'	'0413'	'EEEE'	'VDLP'	'/302'	'0413']	['...SEEEEEEE'	'GHNGTITLPGK'	'}]]U2/20223'	'34433031334'	'...SEEEEEEE'	'TVEKGIYQTSN'	'}Y]V2/23223'
6MX4_D 0.009065605361467 3.659416231309832 0.3810218978102182 [[204	206]	[328	332]	[101	106]	[278	281]	[276	282]	[252	255]] [2	4	1	6	0	5] [[48	50]	[207	211]	[313	318]	[594	597]	[719	725]	[977	980]] "[['EEE'	'LQS'	'032'	'143'	'EEE'	'LHS'	'032'	'143']	['EEE..'	'NVPIH'	'3/2Y]'	'40304'	'EEE..'	'HTPIN'	'322Y]'	'43304']	['EEEEEE'	'TQMSEA'	'231231'	'342342'	'EEEEEE'	'YQTSNF'	'232231'
5KAQ_C 0.0111822204551119 5.544651043731209 0.1051401869158876 [[58	61]	[466	469]	[439	443]	[164	182]	[416	443]	[494	497]] [2	4	1	6	0	5] [[47	50]	[200	203]	[296	300]	[585	598]	[761	779]	[957	960]] "[['EEEE'	'ILDG'	'/032'	'0143'	'EEEE'	'VLHS'	'/032'	'0143']	['EEEE'	'GFKI'	'213/'	'3240'	'EEEE'	'YFKI'	'213/'	'3240']	['HHHHH'	'LTDSE'	'""$%$%'	'13434'	'HHHHH'	'LSETK'	'""$%$%'
5J36_A 0.0029212004425067 9.438378342843889 0.2097186700767257 [[211	213]	[98	103]	[227	238]	[226	229]	[211	214]	[81	85]] [2	4	1	6	0	5] [[49	51]	[224	229]	[311	319]	[593	596]	[733	736]	[977	981]] "[['EEE'	'HYG'	'322'	'433'	'EEE'	'HST'	'322'	'433']	['EEEEEE'	'DYRIKL'	'324/30'	'435041'	'EEEEEE'	'EPLVDL'	'320/30'	'431041']	['EEEEEEEEEEEE'	'YVTKLTLYVQFR'	'2/230202/314'	'303413130425'	'EEEEEEEEE'	'GIYQTSNFR'	'2/2322314'
6AB6_A 0.009750378729476 2.629845366642159 0.422556390977443 [[70	72]	[239	245]	[330	335]	[317	321]	[329	334]	[246	249]] [2	4	1	6	0	5] [[50	52]	[224	230]	[285	290]	[593	597]	[721	726]	[973	976]] [['EEE'	'GPD'	'223'	'334'	'EEE'	'STQ'	'223'	'334']	['EEEEEEE'	'DWLVNFS'	'320/312'	'4310423'	'EEEEEEE'	'EPLVDLP'	'320/302'	'4310413']	['EEEEEE'	'VSGFIK'	'/221/3'	'033204'	'EEEEEE'	'ITDAVD'	'/231/3'
4NRL_C 0.0029086310708836 10.892944089973074 0.0923787528868358 [[220	222]	[189	194]	[73	77]	[216	224]	[211	222]	[63	68]] [2	4	1	6	0	5] [[50	52]	[203	208]	[329	333]	[543	551]	[717	725]	[977	982]] "[['EEE'	'TTH'	'223'	'334'	'EEE'	'STQ'	'223'	'334']	['EEEEEE'	'VWGFHS'	'/22132'	'033243'	'EEEEEE'	'IYSKHT'	'/22332'	'033443']	['.....'	'MGNIP'	'[}]Y}'	'23403'	'.....'	'FPNIT'	'[}]Y}'
6BEE_C 0.0066790788407754 7.88068986558656 0.1607361963190179 [[453	455]	[257	262]	[35	40]	[252	278]	[254	260]	[292	294]] [2	4	1	6	0	5] [[50	52]	[203	208]	[448	453]	[592	606]	[719	725]	[977	979]] "[['EEE'	'YSE'	'223'	'334'	'EEE'	'STQ'	'223'	'334']	['EEEEEE'	'VYTKPY'	'/22322'	'033433'	'EEEEEE'	'IYSKHT'	'/22332'	'033443']	['EEEEEE'	'QYISLS'	'32/202'	'430313'	'EEEEEE'	'NYNYLY'	'323202'
3GZU_K 0.0106817201881617 4.67567048851404 0.2431011826544014 [[269	274]	[257	274]	[6	10]	[218	223]	[24	36]	[114	117]] [2	4	1	6	0	5] [[47	52]	[195	206]	[295	299]	[546	551]	[757	777]	[960	963]] "[['EEEEEE'	'IINTYQ'	'//3223'	'004334'	'EEEEEE'	'VLHSTQ'	'/03223'	'014334']	['EEEEEEEEETTEEEEEEE'	'NNVEIEFLLNGQIINTYQ'	'33/3/3100ON3//3223'	'440404211434004334'	'EEETTEEEEEEE'	'KNIDGYFKIYSK'	'33/ON213/223'	'440433240334']	['HHHHH'	'SLSKT'	'$""$%$'	'31343'	'HHHHH'	'PLSET'	'$""$%$'
5J37_A 0.0029119080958819 9.441121946539145 0.2143774069319637 [[211	213]	[98	103]	[227	238]	[226	229]	[211	214]	[81	85]] [2	4	1	6	0	5] [[49	51]	[224	229]	[311	319]	[593	596]	[733	736]	[977	981]] "[['EEE'	'HYG'	'322'	'433'	'EEE'	'HST'	'322'	'433']	['EEEEEE'	'DYRIKL'	'324/30'	'435041'	'EEEEEE'	'EPLVDL'	'320/30'	'431041']	['EEEEEEEEEEEE'	'YVTKLTLYVQFR'	'2/230202/314'	'303413130425'	'EEEEEEEEE'	'GIYQTSNFR'	'2/2322314'
6XGQ_C 0.0086441051668053 3.441924272338309 0.4140508221225714 [[319	323]	[322	326]	[320	325]	[36	42]	[125	132]	[207	214]] [2	4	1	6	0	5] [[49	53]	[195	199]	[435	440]	[536	542]	[775	782]	[957	964]] "[['EEEEE'	'KMWDQ'	'31233'	'42344'	'EEEEE'	'HSTQD'	'32233'	'43344']	['EETTT'	'DQEDP'	'33OON'	'44443'	'EEETT'	'KNIDG'	'33/ON'	'44043']	['EEEETT'	'MWDQED'	'1233OO'	'234444'	'EEE.TT'	'AWNSNN'	'123}OO'
6OEJ_A 0.0016043831452786 9.283856972049172 0.2783783783783784 [[225	228]	[448	451]	[413	419]	[450	453]	[413	420]	[339	342]] [2	4	1	6	0	5] [[47	50]	[202	205]	[311	317]	[549	552]	[719	726]	[978	981]] "[['EEEE'	'ILKP'	'/032'	'0143'	'EEEE'	'VLHS'	'/032'	'0143']	['EEEE'	'NITG'	'3/22'	'4033'	'EEEE'	'KIYS'	'3/22'	'4033']	['EEEEEEE'	'TITLPSK'	'2/20223'	'3031334'	'EEEEEEE'	'GIYQTSN'	'2/23223'
4NRJ_C 0.0028162577516547 10.885769954008826 0.1051401869158876 [[220	222]	[189	194]	[73	77]	[216	224]	[211	222]	[63	68]] [2	4	1	6	0	5] [[50	52]	[203	208]	[329	333]	[543	551]	[717	725]	[977	982]] "[['EEE'	'TTH'	'223'	'334'	'EEE'	'STQ'	'223'	'334']	['EEEEEE'	'VWGFHS'	'/22132'	'033243'	'EEEEEE'	'IYSKHT'	'/22332'	'033443']	['.....'	'MGNIP'	'[}]Y}'	'23403'	'.....'	'FPNIT'	'[}]Y}'
6MWX_E 0.0084188668998642 3.918834203579652 0.4014814814814806 [[1328	1330]	[1328	1332]	[1101	1106]	[1278	1281]	[1276	1282]	[1252	1255]] [2	4	1	6	0	5] [[49	51]	[207	211]	[313	318]	[594	597]	[719	725]	[977	980]] "[['EEE'	'NYP'	'322'	'433'	'EEE'	'HST'	'322'	'433']	['EEE..'	'NYPIH'	'322Y]'	'43304'	'EEE..'	'HTPIN'	'322Y]'	'43304']	['EEEEEE'	'TQMSEA'	'231231'	'342342'	'EEEEEE'	'YQTSNF'	'232231'
5J36_E 0.0026580692410628 9.43321915781025 0.2317708333333328 [[211	213]	[98	103]	[227	238]	[226	229]	[211	214]	[81	85]] [2	4	1	6	0	5] [[49	51]	[224	229]	[311	319]	[593	596]	[733	736]	[977	981]] "[['EEE'	'HYG'	'322'	'433'	'EEE'	'HST'	'322'	'433']	['EEEEEE'	'DYRIKL'	'324/30'	'435041'	'EEEEEE'	'EPLVDL'	'320/30'	'431041']	['EEEEEEEEEEEE'	'YVTKLTLYVQFR'	'2/230202/314'	'303413130425'	'EEEEEEEEE'	'GIYQTSNFR'	'2/2322314'
3GZU_I 0.0108558861251009 4.60825806089202 0.2431011826544014 [[269	274]	[257	274]	[6	10]	[218	223]	[24	36]	[114	118]] [2	4	1	6	0	5] [[47	52]	[195	206]	[295	299]	[546	551]	[757	777]	[960	964]] "[['EEEEEE'	'IINTYQ'	'//3223'	'004334'	'EEEEEE'	'VLHSTQ'	'/03223'	'014334']	['EEEEEEEEETTEEEEEEE'	'NNVEIEFLLNGQIINTYQ'	'33/3/3100ON3//3223'	'440404211434004334'	'EEETTEEEEEEE'	'KNIDGYFKIYSK'	'33/ON213/223'	'440433240334']	['HHHHH'	'SLSKT'	'$""$%$'	'31343'	'HHHHH'	'PLSET'	'$""$%$'
4EDA_A 0.0049204974177553 2.5506461819501696 0.5979729729729728 [[175	181]	[163	167]	[239	243]	[10	17]	[163	167]	[61	63]] [2	4	1	6	0	5] [[47	53]	[207	211]	[394	398]	[528	535]	[733	737]	[980	982]] "[['EEEEEEE'	'VLWGIHH'	'/022/33'	'0133044'	'EEEEEEE'	'VLHSTQD'	'/032233'	'0143344']	['EEEE.'	'KSYIN'	'322/]'	'43304'	'EEE..'	'HTPIN'	'322Y]'	'43304']	['EEEEE'	'KITFE'	'3/213'	'40324'	'EEEEE'	'NVYAD'	'3/213'
5J37_E 0.0026912810891238 9.433914613309993 0.2301690507152147 [[211	213]	[98	103]	[227	238]	[226	229]	[211	214]	[81	85]] [2	4	1	6	0	5] [[49	51]	[224	229]	[311	319]	[593	596]	[733	736]	[977	981]] "[['EEE'	'HYG'	'322'	'433'	'EEE'	'HST'	'322'	'433']	['EEEEEE'	'DYRIKL'	'324/30'	'435041'	'EEEEEE'	'EPLVDL'	'320/30'	'431041']	['EEEEEEEEEEEE'	'YVTKLTLYVQFR'	'2/230202/314'	'303413130425'	'EEEEEEEEE'	'GIYQTSNFR'	'2/2322314'
2RHB_B 0.0074229047588926 5.633662652937693 0.3120665742024959 [[177	181]	[322	328]	[287	293]	[287	291]	[31	35]	[2	5]] [2	4	1	6	0	5] [[49	53]	[197	204]	[430	436]	[572	576]	[722	726]	[977	980]] "[['EEEEE'	'NYFKK'	'32133'	'43244'	'EEEEE'	'HSTQD'	'32233'	'43344']	['ETTEEEE'	'IDYAEIS'	'/ON13/2'	'0432403'	'ETTEEEEE'	'IDGYFKIY'	'/ON213/2'	'04332403']	['.EEEEEE'	'SSKCVCS'	'}231/12'	'3342023'	'.EEEEEE'	'TGDVIAW'	'}23//12'
6ID2_E 0.0071217987113079 2.383684691733201 0.5332252836304692 [[157	160]	[157	161]	[156	160]	[12	15]	[232	237]	[98	102]] [2	4	1	6	0	5] [[49	52]	[207	211]	[313	317]	[571	574]	[690	695]	[977	981]] "[['EEEE'	'KSYK'	'3223'	'4334'	'EEEE'	'HSTQ'	'3223'	'4334']	['EEEE.'	'KSYKN'	'3223]'	'43344'	'EEE..'	'HTPIN'	'322Y]'	'43304']	['EEEEE'	'TKSYK'	'23223'	'34334'	'EEEEE'	'YQTSN'	'23223'
3S6X_C 0.004439200178375 6.995673100619396 0.3399433427762037 [[413	415]	[413	421]	[440	443]	[320	325]	[319	325]	[247	250]] [2	4	1	6	0	5] [[51	53]	[200	208]	[448	451]	[594	599]	[718	724]	[961	964]] "[['EEE'	'SKN'	'233'	'344'	'EEE'	'TQD'	'233'	'344']	['EEEEEEEEE'	'SKNLWVEQW'	'23302/332'	'344130443'	'EEEEEEEEE'	'YFKIYSKHT'	'213/22332'	'324033443']	['EEEE'	'NSKW'	'3232'	'4343'	'EEEE'	'NYNY'	'3232'
4PQU_A 0.0106611990663138 5.643138544914528 0.1425120772946857 [[349	353]	[327	352]	[103	107]	[51	56]	[474	478]	[523	527]] [2	4	1	6	0	5] [[48	52]	[201	209]	[309	313]	[526	531]	[775	779]	[960	964]] "[['EEEEE'	'LKTGK'	'03223'	'14334'	'EEEEE'	'LHSTQ'	'03223'	'14334']	['EEEEE.SSS.EEEEEESSTT.EEEEE'	'AEIQKQGQGQWTYQIYQEPFKNLKTG'	'13/33]UVU]2223/2VVNM]30322'	'24044434343334034432441433'	'EEEEEEEEE'	'FKIYSKHTP'	'13/223322'	'240334433']	['.SEEE'	'KKSVT'	']V2/2'	'44303'	'.SEEE'	'EKGIY'	']V2/2'
1R5I_F 0.0089013166476709 3.5794312468806657 0.4014814814814806 [[11	16]	[156	161]	[159	163]	[142	146]	[99	103]	[68	70]] [2	4	1	6	0	5] [[48	53]	[224	229]	[434	438]	[597	601]	[720	724]	[977	979]] "[['EEEEEE'	'LKFEEH'	'031333'	'142444'	'EEEEEE'	'LHSTQD'	'032233'	'143344']	['EEEEEE'	'QTLVML'	'320/10'	'431021'	'EEEEEE'	'EPLVDL'	'320/30'	'431041']	['EEEE.'	'VMLET'	'/103}'	'02143'	'EEEE.'	'IAWNS'	'/123}'
6UTB_A 0.0016196020176735 7.929641760692862 0.3749999999999998 [[328	332]	[120	123]	[409	419]	[450	453]	[413	420]	[339	342]] [2	4	1	6	0	5] [[49	53]	[227	230]	[307	317]	[549	552]	[719	726]	[978	981]] "[['EEEEE'	'KAYEE'	'31233'	'42344'	'EEEEE'	'HSTQD'	'32233'	'43344']	['EEEE'	'VKLT'	'/302'	'0413'	'EEEE'	'VDLP'	'/302'	'0413']	['...SEEEEEEE'	'GHNGTITLPGK'	'}]]U2/20223'	'34433031334'	'...SEEEEEEE'	'TVEKGIYQTSN'	'}Y]V2/23223'
6IDD_E 0.0092234263604204 2.469108966756133 0.4509202453987724 [[157	160]	[273	279]	[156	160]	[12	15]	[421	435]	[98	102]] [2	4	1	6	0	5] [[49	52]	[204	210]	[313	317]	[571	574]	[770	779]	[977	981]] "[['EEEE'	'KSYK'	'3223'	'4334'	'EEEE'	'HSTQ'	'3223'	'4334']	['EETTEE.'	'YYSGGTI'	'22NN22Y'	'3333330'	'EEEEEE.'	'YSKHTPI'	'223322Y'	'3344330']	['EEEEE'	'TKSYK'	'23223'	'34334'	'EEEEE'	'YQTSN'	'23223'
5UEM_G 0.0027340320692846 8.20641366650403 0.3249299719887955 [[225	239]	[448	451]	[205	209]	[445	450]	[100	114]	[339	342]] [2	4	1	6	0	5] [[47	52]	[202	205]	[329	333]	[594	599]	[771	780]	[978	981]] "[['EEEE..TT..SEEEE'	'ILKENDKNFNGTGPE'	'/033]]OO[]U2223'	'014444442433334'	'EEEEEE'	'VLHSTQ'	'/03223'	'014334']	['EEEE'	'NITG'	'3/22'	'4033'	'EEEE'	'KIYS'	'3/22'	'4033']	['.....'	'CPKIS'	'[}]Y}'	'23403'	'.....'	'FPNIT'	'[}]Y}'
3V6D_C 0.0101195990178331 4.931941905127859 0.249669749009247 [[349	353]	[327	352]	[103	107]	[455	468]	[474	478]	[523	527]] [2	4	1	6	0	5] [[48	52]	[201	209]	[309	313]	[592	599]	[775	779]	[960	964]] "[['EEEEE'	'LKTGK'	'03223'	'14334'	'EEEEE'	'LHSTQ'	'03223'	'14334']	['EEEEE.SSS.EEEEEESSTT.EEEEE'	'AEIQKQGQGQWTYQIYQEPFKNLKTG'	'13/33]UVU]2223/2VVNM]30322'	'24044434343334034432441433'	'EEEEEEEEE'	'FKIYSKHTP'	'13/223322'	'240334433']	['.SEEE'	'KKSVT'	']V2/2'	'44303'	'.SEEE'	'EKGIY'	']V2/2'
6IW5_A 0.0034827138047029 5.147158555912768 0.4850863422291991 [[307	312]	[308	311]	[42	47]	[49	67]	[307	313]	[254	256]] [2	4	1	6	0	5] [[47	52]	[206	209]	[394	399]	[538	554]	[670	676]	[959	961]] "[['EEEEEE'	'VKNPTD'	'/33223'	'044334'	'EEEEEE'	'VLHSTQ'	'/03223'	'014334']	['EEEE'	'KNPT'	'3322'	'4433'	'EEEE'	'KHTP'	'3322'	'4433']	['EEEEEE'	'DISLQT'	'3/2032'	'403143'	'EEEEEE'	'NVYADS'	'3/2132'
6ODF_C 0.009072042227361 3.6594037569144335 0.3891336270190897 [[204	206]	[328	332]	[101	106]	[278	281]	[276	282]	[252	255]] [2	4	1	6	0	5] [[48	50]	[207	211]	[313	318]	[594	597]	[719	725]	[977	980]] "[['EEE'	'LQS'	'032'	'143'	'EEE'	'LHS'	'032'	'143']	['EEE..'	'NVPIH'	'3/2Y]'	'40304'	'EEE..'	'HTPIN'	'322Y]'	'43304']	['EEEEEE'	'TQMSEA'	'231231'	'342342'	'EEEEEE'	'YQTSNF'	'232231'
5T6S_K 0.0029146758591531 2.391492082059342 0.6625659050966606 [[166	169]	[166	170]	[165	169]	[22	25]	[199	205]	[108	112]] [2	4	1	6	0	5] [[49	52]	[207	211]	[313	317]	[571	574]	[661	667]	[977	981]] "[['EEEE'	'KSYK'	'3223'	'4334'	'EEEE'	'HSTQ'	'3223'	'4334']	['EEEE.'	'KSYKN'	'3223]'	'43344'	'EEE..'	'HTPIN'	'322Y]'	'43304']	['EEEEE'	'TKSYK'	'23223'	'34334'	'EEEEE'	'YQTSN'	'23223'
6VPX_A 0.0105730958189331 5.095585315439152 0.2035623409669207 [[443	448]	[446	451]	[439	448]	[35	40]	[35	40]	[342	345]] [2	4	1	6	0	5] [[47	52]	[204	209]	[308	317]	[594	599]	[719	724]	[977	980]] "[['EEEEEE'	'IRHSSN'	'/43223'	'054334'	'EEEEEE'	'VLHSTQ'	'/03223'	'014334']	['EEEEEE'	'SSNITG'	'223/22'	'334033'	'EEEEEE'	'YSKHTP'	'223322'	'334433']	['..S.EEEEEE'	'IKGQIRHSSN'	'Y]U]/43223'	'0434054334'	'..SEEEEEEE'	'VEKGIYQTSN'	'Y]V2/23223'
3FOI_F 0.0137777216217287 3.670369907095392 0.1766169154228851 [[100	102]	[168	171]	[278	282]	[101	107]	[420	429]	[422	428]] [2	4	1	6	0	5] [[49	51]	[200	203]	[398	402]	[593	601]	[769	778]	[958	964]] "[['EEE'	'EYT'	'322'	'433'	'EEE'	'HST'	'322'	'433']	['EEEE'	'TAEI'	'213/'	'3240'	'EEEE'	'YFKI'	'213/'	'3240']	['EEEEE'	'QYAII'	'321//'	'43200'	'EEEEE'	'DSFVI'	'321//'
6OTF_A 0.0103104261004279 5.257812331232079 0.2005076142131974 [[352	356]	[102	105]	[268	271]	[391	395]	[387	393]	[111	113]] [2	4	1	6	0	5] [[49	53]	[200	203]	[441	444]	[592	596]	[690	696]	[968	970]] [['EEEEE'	'NRGHD'	'34233'	'45344'	'EEEEE'	'HSTQD'	'32233'	'43344']	['EEEE'	'GMEV'	'213/'	'3240'	'EEEE'	'YFKI'	'213/'	'3240']	['TT..'	'LDGE'	'LO}]'	'1434'	'TT..'	'LDSK'	'LO}]'
3FOI_C 0.0137803217024169 3.670404765856329 0.1766169154228851 [[100	102]	[168	171]	[278	282]	[101	107]	[420	429]	[422	428]] [2	4	1	6	0	5] [[49	51]	[200	203]	[398	402]	[593	601]	[769	778]	[958	964]] "[['EEE'	'EYT'	'322'	'433'	'EEE'	'HST'	'322'	'433']	['EEEE'	'TAEI'	'213/'	'3240'	'EEEE'	'YFKI'	'213/'	'3240']	['EEEEE'	'QYAII'	'321//'	'43200'	'EEEEE'	'DSFVI'	'321//'
6FYW_A 0.0032217237355224 10.847427642792924 0.1038506417736284 [[218	220]	[187	192]	[134	137]	[214	222]	[209	220]	[63	68]] [2	4	1	6	0	5] [[50	52]	[203	208]	[430	433]	[543	551]	[717	725]	[977	982]] "[['EEE'	'TTH'	'223'	'334'	'EEE'	'STQ'	'223'	'334']	['EEEEEE'	'VWGFHS'	'/22132'	'033243'	'EEEEEE'	'IYSKHT'	'/22332'	'033443']	['.EEE'	'PYKI'	'}23/'	'3340'	'.EEE'	'TGDV'	'}23/'
4F5X_H 0.0109457857318263 4.698820704655077 0.2382198952879575 [[269	274]	[257	274]	[6	10]	[218	223]	[24	36]	[86	90]] [2	4	1	6	0	5] [[47	52]	[195	206]	[295	299]	[546	551]	[757	777]	[960	964]] "[['EEEEEE'	'IINTYQ'	'//3223'	'004334'	'EEEEEE'	'VLHSTQ'	'/03223'	'014334']	['EEEEEEEEETTEEEEEEE'	'NNVEVEFLLNGQIINTYQ'	'33/3/3100ON3//3223'	'440404211434004334'	'EEETTEEEEEEE'	'KNIDGYFKIYSK'	'33/ON213/223'	'440433240334']	['HHHHH'	'SLSKT'	'$""$%$'	'31343'	'HHHHH'	'PLSET'	'$""$%$'
3KZ4_H 0.0109457857318263 4.698820704655077 0.2382198952879575 [[269	274]	[257	274]	[6	10]	[218	223]	[24	36]	[86	90]] [2	4	1	6	0	5] [[47	52]	[195	206]	[295	299]	[546	551]	[757	777]	[960	964]] "[['EEEEEE'	'IINTYQ'	'//3223'	'004334'	'EEEEEE'	'VLHSTQ'	'/03223'	'014334']	['EEEEEEEEETTEEEEEEE'	'NNVEVEFLLNGQIINTYQ'	'33/3/3100ON3//3223'	'440404211434004334'	'EEETTEEEEEEE'	'KNIDGYFKIYSK'	'33/ON213/223'	'440433240334']	['HHHHH'	'SLSKT'	'$""$%$'	'31343'	'HHHHH'	'PLSET'	'$""$%$'
2RHB_D 0.0052000250708926 5.660304261890215 0.4035608308605338 [[177	181]	[322	328]	[287	293]	[287	291]	[31	35]	[2	5]] [2	4	1	6	0	5] [[49	53]	[197	204]	[430	436]	[572	576]	[722	726]	[977	980]] "[['EEEEE'	'NYFKK'	'32133'	'43244'	'EEEEE'	'HSTQD'	'32233'	'43344']	['ETTEEEE'	'IDYAEIS'	'/ON13/2'	'0432403'	'ETTEEEEE'	'IDGYFKIY'	'/ON213/2'	'04332403']	['.EEEEEE'	'SSKCVCS'	'}231/12'	'3342023'	'.EEEEEE'	'TGDVIAW'	'}23//12'
5F9W_G 0.0042766866119704 7.944257763823336 0.2923497267759563 [[225	239]	[120	123]	[445	450]	[445	450]	[100	114]	[339	342]] [2	4	1	6	0	5] [[47	52]	[227	230]	[311	316]	[594	599]	[771	780]	[978	981]] "[['EEEE..TT..SEEEE'	'ILKNNDKNFNGTGPN'	'/033]]OO[]U2223'	'014444442433334'	'EEEEEE'	'VLHSTQ'	'/03223'	'014334']	['EEEE'	'VKLT'	'/302'	'0413'	'EEEE'	'VDLP'	'/302'	'0413']	['EEEEEE'	'PVSNIT'	'2/23/2'	'303403'	'EEEEEE'	'GIYQTS'	'2/2322'
3MUU_E 0.0076683321184244 2.7497776934048903 0.5063694267515921 [[399	404]	[401	406]	[436	442]	[112	116]] [2	4	1	6] [[48	53]	[204	209]	[430	436]	[594	598]] [['EEEEEE'	'LPSTNQ'	'022233'	'133344'	'EEEEEE'	'LHSTQD'	'032233'	'143344']	['EEEEEE'	'STNQEY'	'223332'	'334443'	'EEEEEE'	'YSKHTP'	'223322'	'334433']	['.EEEEEE'	'YTDKVFG'	'}233/12'	'3344023'	'.EEEEEE'	'TGDVIAW'	'}23//12'	'3340023']	['EEEEE'	'TVSIV'	'2/2//'	'30300'	'EEEEE'	'GVSVI'	'2/2//'	'30300']]
4DVW_A 0.0015234887535551 8.042929281743353 0.3749999999999998 [[328	332]	[120	123]	[411	419]	[450	453]	[413	420]	[339	342]] [2	4	1	6	0	5] [[49	53]	[227	230]	[309	317]	[549	552]	[719	726]	[978	981]] "[['EEEEE'	'KAYEE'	'31233'	'42344'	'EEEEE'	'HSTQD'	'32233'	'43344']	['EEEE'	'VKLT'	'/302'	'0413'	'EEEE'	'VDLP'	'/302'	'0413']	['..EEEEEEE'	'NGTITLPGK'	']}2/20223'	'433031334'	'.SEEEEEEE'	'EKGIYQTSN'	']V2/23223'
1GW7_G 0.0017760541458904 8.956085578832683 0.303030303030303 [[1232	1238]	[1227	1236]	[1231	1236]	[1227	1233]	[1228	1236]	[1118	1122]] [2	4	1	6	0	5] [[47	53]	[202	209]	[311	316]	[586	596]	[714	724]	[957	961]] "[['EEEEEEE'	'VYQSYLD'	'/232203'	'0343314'	'EEEEEEE'	'VLHSTQD'	'/032233'	'0143344']	['EEEEEEEEEE'	'EISYTVYQSY'	'3/222/2322'	'4033303433'	'EEEEEEEE'	'KIYSKHTP'	'3/223322'	'40334433']	['EEEEEE'	'TVYQSY'	'2/2322'	'303433'	'EEEEEE'	'GIYQTS'	'2/2322'
3JCC_A 0.0058938092036953 7.225799290764247 0.2697986577181201 [[289	293]	[448	451]	[230	243]	[286	302]	[449	455]	[340	344]] [2	4	1	6	0	5] [[49	53]	[202	205]	[280	286]	[539	558]	[722	728]	[960	964]] "[['EEEEE'	'NTPVQ'	'322/3'	'43304'	'EEEEE'	'HSTQD'	'32233'	'43344']	['EEEE'	'NITG'	'3/22'	'4033'	'EEEE'	'KIYS'	'3/22'	'4033']	['.TT..SSS..S.EE'	'DKKFNGTGPFPSVS'	']OO[]UUU}[U}/2'	'44424333323303'	'.TTS.EE'	'NENGTIT'	']OOU}/2'
5TE4_G 0.0024277381186142 8.1317216338817 0.3456614509246083 [[225	239]	[448	451]	[486	489]	[444	450]	[100	114]	[343	345]] [2	4	1	6	0	5] [[47	52]	[202	205]	[431	434]	[593	599]	[771	780]	[978	980]] "[['EEEE..SS..SEEEE'	'ILKDRDEDFNGTGPD'	'/033^]VV[]U2223'	'014454442433334'	'EEEEEE'	'VLHSTQ'	'/03223'	'014334']	['EEEE'	'NITG'	'3/22'	'4033'	'EEEE'	'KIYS'	'3/22'	'4033']	['EEEE'	'YKVI'	'23//'	'3400'	'EEEE'	'GDVI'	'23//'
4EP0_C 0.002260965610083 8.388343253942026 0.3380480905233383 [[100	103]	[76	81]	[334	338]	[239	243]	[490	496]	[493	496]] [2	4	1	6	0	5] [[40	43]	[200	205]	[397	401]	[595	599]	[775	781]	[977	980]] "[['SSEE'	'DKVC'	'VV/1'	'4402'	'SSEE'	'DKVF'	'VV/1'	'4402']	['EEEEEE'	'YCQVQY'	'213/32'	'324043'	'EEEEEE'	'YFKIYS'	'213/22'	'324033']	['EEEEE'	'FDSFV'	'1321/'	'24320'	'EEEEE'	'ADSFV'	'1321/'
2QQP_A 0.0096280692810456 7.009896798209397 0.0581655480984342 [[505	510]	[511	516]	[509	513]	[196	205]	[505	517]	[174	178]] [2	4	1	6	0	5] [[47	52]	[204	209]	[313	317]	[542	551]	[712	725]	[960	964]] "[['EEEEEE'	'VCKTYD'	'/13223'	'024334'	'EEEEEE'	'VLHSTQ'	'/03223'	'014334']	['EEEEEE'	'GWEGTT'	'223222'	'334333'	'EEEEEE'	'YSKHTP'	'223322'	'334433']	['EEEEE'	'YDGWE'	'23223'	'34334'	'EEEEE'	'YQTSN'	'23223'
5K14_A 0.0113899136262619 3.990862765001011 0.2853260869565219 [[349	353]	[327	352]	[103	107]	[455	468]	[474	478]	[523	527]] [2	4	1	6	0	5] [[48	52]	[201	209]	[309	313]	[592	599]	[775	779]	[960	964]] "[['EEEEE'	'LKTGK'	'03223'	'14334'	'EEEEE'	'LHSTQ'	'03223'	'14334']	['EEEEE.SSS.EEEEEESSTT.EEEEE'	'AEIQKQGQGQWTYQIYQEPFKNLKTG'	'13/33]UVU]2223/2VVNM]30322'	'24044434343334034432441433'	'EEEEEEEEE'	'FKIYSKHTP'	'13/223322'	'240334433']	['.SEEE'	'KKSVT'	']V2/2'	'44303'	'.SEEE'	'EKGIY'	']V2/2'
6CUE_c 0.002914598359965 6.987960785944803 0.3932253313696607 [[225	228]	[448	451]	[375	380]	[443	455]	[340	344]] [2	4	1	0	5] [[47	50]	[202	205]	[376	381]	[712	728]	[960	964]] "[['EEEE'	'ILKG'	'/032'	'0143'	'EEEE'	'VLHS'	'/032'	'0143']	['EEEE'	'NITG'	'3/22'	'4033'	'EEEE'	'KIYS'	'3/22'	'4033']	['EEESSS'	'SFNIGG'	'213RUU'	'324033'	'EEEESS'	'TFKDYG'	'2133UU'	'324433']	['EEEEEEEEEEEEE'	'IRIVSNITGLILT'	'/4//23/220/02'	'0500340331013'
3QLH_A 0.0109744544949813 4.814626395724381 0.2269779507133593 [[349	353]	[331	352]	[103	107]	[51	56]	[474	478]	[523	527]] [2	4	1	6	0	5] [[48	52]	[195	209]	[309	313]	[526	531]	[775	779]	[960	964]] "[['EEEEE'	'LKTGK'	'03223'	'14334'	'EEEEE'	'LHSTQ'	'03223'	'14334']	['EEETTEEEEEEEEETTEEEEEE'	'KQGQGQWTYQIYQEPFKNLKTG'	'332ON32223/233NM330322'	'4434343334034432441433'	'EEETTEEEEEEEEEE'	'KNIDGYFKIYSKHTP'	'33/ON213/223322'	'440433240334433']	['.SEEE'	'KKSVT'	']V2/2'	'44303'	'.SEEE'	'EKGIY'	']V2/2'
6TWV_I 0.0032952480385266 2.7350623911701 0.6452173913043471 [[157	159]	[3	6]	[235	240]	[158	175]	[182	186]	[100	102]] [2	4	1	6	0	5] [[50	52]	[227	230]	[432	437]	[573	595]	[773	777]	[978	980]] [['EEE'	'TTN'	'223'	'334'	'EEE'	'STQ'	'223'	'334']	['EEEE'	'IELG'	'/302'	'0413'	'EEEE'	'VDLP'	'/302'	'0413']	['EEEEEE'	'KITFSH'	'3/2123'	'403234'	'EEEEEE'	'DVIAWN'	'3//123'
6IW2_P 0.0012077191648466 6.641086914697061 0.4576271186440681 [[307	312]	[308	311]	[111	116]	[63	67]	[307	313]	[254	256]] [2	4	1	6	0	5] [[47	52]	[206	209]	[431	436]	[609	613]	[670	676]	[959	961]] "[['EEEEEE'	'VKNPTD'	'/33223'	'044334'	'EEEEEE'	'VLHSTQ'	'/03223'	'014334']	['EEEE'	'KNPT'	'3322'	'4433'	'EEEE'	'KHTP'	'3322'	'4433']	['EEEEEE'	'GSIVAP'	'22//12'	'330023'	'EEEEEE'	'GDVIAW'	'23//12'
4NRL_A 0.0021675241815112 10.893815621421886 0.1607361963190179 [[220	222]	[189	194]	[73	77]	[216	224]	[211	222]	[63	68]] [2	4	1	6	0	5] [[50	52]	[203	208]	[329	333]	[543	551]	[717	725]	[977	982]] "[['EEE'	'TTH'	'223'	'334'	'EEE'	'STQ'	'223'	'334']	['EEEEEE'	'VWGFHS'	'/22132'	'033243'	'EEEEEE'	'IYSKHT'	'/22332'	'033443']	['.....'	'MGNIP'	'[}]Y}'	'23403'	'.....'	'FPNIT'	'[}]Y}'
3FOH_C 0.0137801090959677 3.670393937141623 0.1839799749687105 [[100	102]	[168	171]	[278	282]	[101	107]	[420	429]	[422	428]] [2	4	1	6	0	5] [[49	51]	[200	203]	[398	402]	[593	601]	[769	778]	[958	964]] "[['EEE'	'EYT'	'322'	'433'	'EEE'	'HST'	'322'	'433']	['EEEE'	'TAEI'	'213/'	'3240'	'EEEE'	'YFKI'	'213/'	'3240']	['EEEEE'	'QYAII'	'321//'	'43200'	'EEEEE'	'DSFVI'	'321//'
6IW5_D 0.0036250712159511 6.075375537822109 0.4311649016641454 [[307	312]	[117	124]	[121	125]	[60	67]	[307	313]	[254	256]] [2	4	1	6	0	5] [[47	52]	[201	208]	[396	400]	[547	554]	[670	676]	[959	961]] "[['EEEEEE'	'VKNPTD'	'/33223'	'044334'	'EEEEEE'	'VLHSTQ'	'/03223'	'014334']	['EEEEEEEE'	'AKFTTAKS'	'13122132'	'24233243'	'EEEEEEEE'	'FKIYSKHT'	'13/22332'	'24033443']	['EEEEE'	'TAKSM'	'21321'	'32432'	'EEEEE'	'YADSF'	'21321'
3FOH_F 0.0137820330700795 3.670382669159765 0.1839799749687105 [[100	102]	[168	171]	[278	282]	[101	107]	[420	429]	[422	428]] [2	4	1	6	0	5] [[49	51]	[200	203]	[398	402]	[593	601]	[769	778]	[958	964]] "[['EEE'	'EYT'	'322'	'433'	'EEE'	'HST'	'322'	'433']	['EEEE'	'TAEI'	'213/'	'3240'	'EEEE'	'YFKI'	'213/'	'3240']	['EEEEE'	'QYAII'	'321//'	'43200'	'EEEEE'	'DSFVI'	'321//'
4WSS_E 0.009967900013239 2.9073412447122164 0.4161676646706589 [[351	354]	[351	354]	[462	469]	[229	234]	[447	453]	[296	299]] [2	4	1	6	0	5] [[50	53]	[204	207]	[373	380]	[547	552]	[773	779]	[973	976]] [['EEEE'	'GYHH'	'2233'	'3344'	'EEEE'	'STQD'	'2233'	'3344']	['EEEE'	'GYHH'	'2233'	'3344'	'EEEE'	'YSKH'	'2233'	'3344']	['TSSEEEES'	'GNGSFEFW'	'NVU2131U'	'34332423'	'T.SEEEES'	'SFSTFKDY'	'N[U2133U'
5XRS_E 0.0022459242019457 10.088734092133672 0.219072164948453 [[209	211]	[209	214]	[60	63]	[51	60]	[188	193]	[108	112]] [2	4	1	6	0	5] [[51	53]	[205	210]	[437	440]	[576	586]	[774	779]	[959	963]] "[['EEE'	'SQQ'	'233'	'344'	'EEE'	'TQD'	'233'	'344']	['EEEEE.'	'SQQTVI'	'2332/Y'	'344300'	'EEEEE.'	'SKHTPI'	'23322Y'	'344330']	['E.TT'	'DGKN'	'3}OO'	'4344'	'E.TT'	'NSNN'	'3}OO'
6OLP_A 0.010572907248692 5.095576851520852 0.2159383033419024 [[443	448]	[446	451]	[439	448]	[35	40]	[35	40]	[342	345]] [2	4	1	6	0	5] [[47	52]	[204	209]	[308	317]	[594	599]	[719	724]	[977	980]] "[['EEEEEE'	'IRHSSN'	'/43223'	'054334'	'EEEEEE'	'VLHSTQ'	'/03223'	'014334']	['EEEEEE'	'SSNITG'	'223/22'	'334033'	'EEEEEE'	'YSKHTP'	'223322'	'334433']	['..S.EEEEEE'	'IKGQIRHSSN'	'Y]U]/43223'	'0434054334'	'..SEEEEEEE'	'VEKGIYQTSN'	'Y]V2/23223'
4WSR_B 0.011112979074392 2.226395635353807 0.4035608308605338 [[351	354]	[351	354]	[462	469]	[229	234]	[447	453]	[296	299]] [2	4	1	6	0	5] [[50	53]	[204	207]	[373	380]	[547	552]	[773	779]	[973	976]] [['EEEE'	'GYHH'	'2233'	'3344'	'EEEE'	'STQD'	'2233'	'3344']	['EEEE'	'GYHH'	'2233'	'3344'	'EEEE'	'YSKH'	'2233'	'3344']	['TSSEEEES'	'GNGGFEFW'	'NVU2131U'	'34332423'	'T.SEEEES'	'SFSTFKDY'	'N[U2133U'
3MED_B 0.0133784497476307 2.9560098153431094 0.2853260869565219 [[349	353]	[331	352]	[103	107]	[329	341]	[254	259]	[421	424]] [2	4	1	6	0	5] [[48	52]	[195	209]	[309	313]	[539	551]	[772	777]	[961	964]] "[['EEEEE'	'LKTGK'	'03223'	'14334'	'EEEEE'	'LHSTQ'	'03223'	'14334']	['EEETTEEEEEEESSTT.EEEEE'	'KQGQGQWTYQIYQEPFKNLKTG'	'332ON32223/2VVNM]30322'	'4434343334034432441433'	'EEETTEEEEEEEEEE'	'KNIDGYFKIYSKHTP'	'33/ON213/223322'	'440433240334433']	['.SEEE'	'NKSVT'	']V2/2'	'44303'	'.SEEE'	'EKGIY'	']V2/2'
6ID2_C 0.0026203878649221 2.38382522050966 0.6832740213523132 [[157	160]	[157	161]	[156	160]	[12	15]	[232	237]	[98	102]] [2	4	1	6	0	5] [[49	52]	[207	211]	[313	317]	[571	574]	[690	695]	[977	981]] "[['EEEE'	'KSYK'	'3223'	'4334'	'EEEE'	'HSTQ'	'3223'	'4334']	['EEEE.'	'KSYKN'	'3223]'	'43344'	'EEE..'	'HTPIN'	'322Y]'	'43304']	['EEEEE'	'TKSYK'	'23223'	'34334'	'EEEEE'	'YQTSN'	'23223'
5D2N_F 0.0053235149119491 5.711881260091055 0.4014814814814806 [[32	37]	[144	148]	[234	240]	[160	163]	[237	242]] [2	4	1	6	0] [[48	53]	[225	229]	[393	398]	[548	551]	[714	719]] [['EEEEEE'	'LYWYRQ'	'022243'	'133354'	'EEEEEE'	'LHSTQD'	'032233'	'143344']	['EEEEE'	'TLVEL'	'20/30'	'31041'	'EEEEE'	'PLVDL'	'20/30'	'31041']	['SEEEEEE'	'TQIVSAE'	'U3//213'	'3400324'	'SEEEEE'	'TNVYAD'	'U3/213'	'340324']	['EEEE'	'SWWV'	'222/'	'3330'
1HB7_G 0.0017723915700657 8.956196632668144 0.3084370677731669 [[232	238]	[227	236]	[231	236]	[227	233]	[228	236]	[118	122]] [2	4	1	6	0	5] [[47	53]	[202	209]	[311	316]	[586	596]	[714	724]	[957	961]] "[['EEEEEEE'	'VYQSYLD'	'/232203'	'0343314'	'EEEEEEE'	'VLHSTQD'	'/032233'	'0143344']	['EEEEEEEEEE'	'EISYTVYQSY'	'3/222/2322'	'4033303433'	'EEEEEEEE'	'KIYSKHTP'	'3/223322'	'40334433']	['EEEEEE'	'TVYQSY'	'2/2322'	'303433'	'EEEEEE'	'GIYQTS'	'2/2322'
3S6X_B 0.0027875244881674 6.519302955142092 0.4246987951807228 [[413	415]	[413	421]	[440	443]	[320	325]	[319	325]	[247	250]] [2	4	1	6	0	5] [[51	53]	[200	208]	[448	451]	[594	599]	[718	724]	[961	964]] "[['EEE'	'SKN'	'233'	'344'	'EEE'	'TQD'	'233'	'344']	['EEEEEEEEE'	'SKNLWVEQW'	'23302/332'	'344130443'	'EEEEEEEEE'	'YFKIYSKHT'	'213/22332'	'324033443']	['EEEE'	'NSKW'	'3232'	'4343'	'EEEE'	'NYNY'	'3232'
1GW8_G 0.0017746397692288 8.956194598631477 0.3084370677731669 [[1232	1238]	[1227	1236]	[1231	1236]	[1227	1233]	[1228	1236]	[1118	1122]] [2	4	1	6	0	5] [[47	53]	[202	209]	[311	316]	[586	596]	[714	724]	[957	961]] "[['EEEEEEE'	'VYQSYLD'	'/232203'	'0343314'	'EEEEEEE'	'VLHSTQD'	'/032233'	'0143344']	['EEEEEEEEEE'	'EISYTVYQSY'	'3/222/2322'	'4033303433'	'EEEEEEEE'	'KIYSKHTP'	'3/223322'	'40334433']	['EEEEEE'	'TVYQSY'	'2/2322'	'303433'	'EEEEEE'	'GIYQTS'	'2/2322'
6USW_A 0.0014970534157775 8.079476339151348 0.3790087463556852 [[328	332]	[120	123]	[409	419]	[450	453]	[413	420]	[339	342]] [2	4	1	6	0	5] [[49	53]	[227	230]	[307	317]	[549	552]	[719	726]	[978	981]] "[['EEEEE'	'KAYEE'	'31233'	'42344'	'EEEEE'	'HSTQD'	'32233'	'43344']	['EEEE'	'VKLT'	'/302'	'0413'	'EEEE'	'VDLP'	'/302'	'0413']	['...SEEEEEEE'	'GHNGTITLPGK'	'}]]U2/20223'	'34433031334'	'...SEEEEEEE'	'TVEKGIYQTSN'	'}Y]V2/23223'
1IKV_B 0.0154838335455527 3.231987766565714 0.1195266272189343 [[1349	1353]	[1327	1352]	[1412	1415]	[1105	1108]	[1254	1259]	[1032	1036]] [2	4	1	6	0	5] [[48	52]	[201	209]	[447	450]	[594	597]	[772	777]	[960	964]] "[['EEEEE'	'LKTGK'	'03223'	'14334'	'EEEEE'	'LHSTQ'	'03223'	'14334']	['EEEEE.SSS.EEEEEESSSS.EEEEE'	'AEIQKQGQGQWTYQIYQEPFKNLKTG'	'13/33]UVU]2223/2VVUT]30322'	'24044434343334034432441433'	'EEEEEEEEE'	'FKIYSKHTP'	'13/223322'	'240334433']	['.EEE'	'PEWE'	'}323'	'3434'	'.EEE'	'GNYN'	'}323'
5Z7D_A 0.0041002123560804 4.753657401656277 0.5136000000000001 [[437	447]	[545	549]	[544	547]	[365	371]	[541	545]	[518	522]] [2	4	1	6	0	5] [[47	52]	[224	228]	[449	452]	[593	599]	[713	717]	[960	964]] "[['EEEE...EEEE'	'VLKVTEPFTYD'	'/03/}]}1223'	'01403432334'	'EEEEEE'	'VLHSTQ'	'/03223'	'014334']	['EEEEE'	'EYLVN'	'320/3'	'43104'	'EEEEE'	'EPLVD'	'320/3'	'43104']	['EEEE'	'GEYL'	'2320'	'3431'	'EEEE'	'YNYL'	'2320'
6LBQ_C 0.0045288064315516 4.960953876635556 0.482758620689655 [[109	111]	[105	112]	[189	194]	[12	18]	[186	191]	[98	104]] [2	4	1	6	0	5] [[49	51]	[198	205]	[394	399]	[558	564]	[730	735]	[975	981]] "[['EEE'	'HWS'	'322'	'433'	'EEE'	'HST'	'322'	'433']	['TTEEEEEE'	'NYYAHWSG'	'ON213222'	'43324333'	'TTEEEEEE'	'DGYFKIYS'	'ON213/22'	'43324033']	['EEEEEE'	'NVTCWY'	'3/2122'	'403233'	'EEEEEE'	'NVYADS'	'3/2132'
6LAP_C 0.0045288064315516 4.960953876635556 0.482758620689655 [[109	111]	[105	112]	[189	194]	[12	18]	[186	191]	[98	104]] [2	4	1	6	0	5] [[49	51]	[198	205]	[394	399]	[558	564]	[730	735]	[975	981]] "[['EEE'	'HWS'	'322'	'433'	'EEE'	'HST'	'322'	'433']	['TTEEEEEE'	'NYYAHWSG'	'ON213222'	'43324333'	'TTEEEEEE'	'DGYFKIYS'	'ON213/22'	'43324033']	['EEEEEE'	'NVTCWY'	'3/2122'	'403233'	'EEEEEE'	'NVYADS'	'3/2132'
6LBO_C 0.0045288064315516 4.960953876635556 0.482758620689655 [[109	111]	[105	112]	[189	194]	[12	18]	[186	191]	[98	104]] [2	4	1	6	0	5] [[49	51]	[198	205]	[394	399]	[558	564]	[730	735]	[975	981]] "[['EEE'	'HWS'	'322'	'433'	'EEE'	'HST'	'322'	'433']	['TTEEEEEE'	'NYYAHWSG'	'ON213222'	'43324333'	'TTEEEEEE'	'DGYFKIYS'	'ON213/22'	'43324033']	['EEEEEE'	'NVTCWY'	'3/2122'	'403233'	'EEEEEE'	'NVYADS'	'3/2132'
6JYO_C 0.0085858303864127 6.403356086045836 0.1944444444444439 [[109	113]	[299	303]	[128	132]	[166	171]	[299	303]	[122	127]] [2	4	1	6	0	5] [[46	50]	[207	211]	[427	431]	[592	597]	[733	737]	[965	970]] [['SEEEE'	'GILYG'	'U/022'	'30133'	'SEEEE'	'SVLHS'	'U/032'	'30143']	['EEEE.'	'DSWVN'	'322/]'	'43304'	'EEE..'	'HTPIN'	'322Y]'	'43304']	['TT.EE'	'KNAKG'	'OO[32'	'44243'	'TT..E'	'DDFTG'	'OO[}2'
3JCL_A 0.0088226751410837 4.281383134013307 0.3749999999999998 [[536	539]	[536	540]	[269	293]	[580	593]	[978	986]	[1007	1033]] [2	4	1	6	0	5] [[50	53]	[204	208]	[276	300]	[538	551]	[764	774]	[957	983]] "[['EEEE'	'WSHD'	'2233'	'3344'	'EEEE'	'STQD'	'2233'	'3344']	['EEEEE'	'WSHDT'	'22332'	'33443'	'EEEEE'	'YSKHT'	'22332'	'33443']	['EEEE.TTS.EEEEEETTS.HHHHHH'	'LFNFNQKGVITSAVDDASSYTSEIK'	'0131]OOUY/221/3OMU}$$$%!%'	'1242444300332044233333404'	'EEEE.TTS.EEEEEETTS.HHHHHH'	'LLKYNENGTITDAVDBALDPLSETK'	'0032]OOU}/231/3QMS]$""$%$%'
1HB5_F 0.0010780896361045 8.94997482918656 0.3361581920903953 [[232	238]	[227	236]	[231	236]	[227	233]	[228	236]	[118	122]] [2	4	1	6	0	5] [[47	53]	[202	209]	[311	316]	[586	596]	[714	724]	[957	961]] "[['EEEEEEE'	'VYQSYLD'	'/232203'	'0343314'	'EEEEEEE'	'VLHSTQD'	'/032233'	'0143344']	['EEEEEEEEEE'	'EISYTVYQSY'	'3/222/2322'	'4033303433'	'EEEEEEEE'	'KIYSKHTP'	'3/223322'	'40334433']	['EEEEEE'	'TVYQSY'	'2/2322'	'303433'	'EEEEEE'	'GIYQTS'	'2/2322'
1C0T_B 0.0170370997724058 2.618353151750483 0.0961761297798378 [[349	353]	[331	352]	[412	415]	[329	341]	[254	259]	[32	36]] [2	4	1	6	0	5] [[48	52]	[195	209]	[447	450]	[539	551]	[772	777]	[960	964]] "[['EEEEE'	'LKTGK'	'03223'	'14334'	'EEEEE'	'LHSTQ'	'03223'	'14334']	['EEETTEEEEEEEEETTEEEEEE'	'KQGQGQWTYQIYQEPFKNLKTG'	'332ON32223/233NM330322'	'4434343334034432441433'	'EEETTEEEEEEEEEE'	'KNIDGYFKIYSKHTP'	'33/ON213/223322'	'440433240334433']	['.EEE'	'PEWE'	'}323'	'3434'	'.EEE'	'GNYN'	'}323'
4I2P_A 0.0107740339606787 4.806419490349681 0.249669749009247 [[349	353]	[331	352]	[103	107]	[51	56]	[474	478]	[523	527]] [2	4	1	6	0	5] [[48	52]	[195	209]	[309	313]	[526	531]	[775	779]	[960	964]] "[['EEEEE'	'LKTGK'	'03223'	'14334'	'EEEEE'	'LHSTQ'	'03223'	'14334']	['EEETTEEEEEEEEETTEEEEEE'	'KQGQGQWTYQIYQEPFKNLKTG'	'332ON32223/233NM330322'	'4434343334034432441433'	'EEETTEEEEEEEEEE'	'KNIDGYFKIYSKHTP'	'33/ON213/223322'	'440433240334433']	['.SEEE'	'KKSVT'	']V2/2'	'44303'	'.SEEE'	'EKGIY'	']V2/2'
5ZVC_A 0.0027639764385016 6.357585040308743 0.4376899696048626 [[330	334]	[520	524]	[349	353]	[387	392]	[520	524]	[343	348]] [2	4	1	6	0	5] [[46	50]	[207	211]	[427	431]	[592	597]	[733	737]	[965	970]] [['SEEEE'	'GILYG'	'U/022'	'30133'	'SEEEE'	'SVLHS'	'U/032'	'30143']	['EEEE.'	'DSWVN'	'322/]'	'43304'	'EEE..'	'HTPIN'	'322Y]'	'43304']	['TT.EE'	'KNAKG'	'OO[32'	'44243'	'TT..E'	'DDFTG'	'OO[}2'
4LP7_C 0.0014943963192814 7.242169343726842 0.4246987951807228 [[242	245]	[242	247]	[113	118]	[156	160]	[49	51]] [2	4	1	6	5] [[50	53]	[204	209]	[448	453]	[593	597]	[977	979]] "[['EEEE'	'WSHQ'	'2233'	'3344'	'EEEE'	'STQD'	'2233'	'3344']	['EEEEEE'	'WSHQGT'	'223322'	'334433'	'EEEEEE'	'YSKHTP'	'223322'	'334433']	['EEEEEE'	'KTVYLT'	'32/202'	'430313'	'EEEEEE'	'NYNYLY'	'323202'	'434313']	['EEEEE'	'TPVTI'	'22/2/'	'33030'
6OFI_G 0.0043159202739694 8.924935744076729 0.2222222222222216 [[225	239]	[448	451]	[414	419]	[450	453]	[100	114]	[339	342]] [2	4	1	6	0	5] [[47	52]	[202	205]	[312	317]	[549	552]	[771	780]	[978	981]] "[['EEEE..TT..SEEEE'	'ILKDNDKNFNGTGPD'	'/033]]OO[]U2223'	'014444442433334'	'EEEEEE'	'VLHSTQ'	'/03223'	'014334']	['EEEE'	'NITG'	'3/22'	'4033'	'EEEE'	'KIYS'	'3/22'	'4033']	['EEEEEE'	'ITLPGK'	'/20223'	'031334'	'EEEEEE'	'IYQTSN'	'/23223'
4RQS_G 0.0062294106758602 8.416970546323206 0.1693448702101361 [[445	448]	[446	451]	[336	341]	[199	202]	[345	352]	[342	345]] [2	4	1	6	0	5] [[49	52]	[204	209]	[297	302]	[596	599]	[770	777]	[977	980]] "[['EEEE'	'KSSN'	'3223'	'4334'	'EEEE'	'HSTQ'	'3223'	'4334']	['EEEEEE'	'SSNITG'	'223/22'	'334033'	'EEEEEE'	'YSKHTP'	'223322'	'334433']	['HHHHHH'	'TQWENT'	'$%$%%$'	'343443'	'HHHHHH'	'SETKBT'	""$%$%'$""
4BH0_E 0.0012078263289105 3.6167464948053705 0.6538461538461537 [[271	274]	[271	276]	[276	283]	[238	242]	[3	7]	[101	107]] [2	4	1	6	0	5] [[50	53]	[204	209]	[376	383]	[538	542]	[712	716]	[977	983]] "[['EEEE'	'YGNN'	'2233'	'3344'	'EEEE'	'STQD'	'2233'	'3344']	['EEEEEE'	'YGNNNT'	'223332'	'334443'	'EEEEEE'	'YSKHTP'	'223322'	'334433']	['ESEE.SS.'	'TKQQTPIG'	'2V33}UR}'	'34443303'	'EEEESSS.'	'TFKDYGVS'	'2133UUR}'
5XL8_A 0.0082364144001447 7.481291320172281 0.1275327771156138 [[263	267]	[176	180]	[227	234]	[166	171]	[414	441]	[413	417]] [2	4	1	6	0	5] [[45	49]	[203	207]	[395	402]	[576	581]	[761	779]	[960	964]] "[['.EEEE'	'STILN'	'}2/03'	'33014'	'.SEEE'	'SSVLH'	'}U/03'	'33014']	['EEEEE'	'IWGVH'	'/22/3'	'03304'	'EEEEE'	'IYSKH'	'/2233'	'03344']	['EEEEEEEE'	'VSFYWTIV'	'/21222//'	'03233300'	'EEEEEEEE'	'VYADSFVI'	'/21321//'
4M40_E 0.0026377598972982 10.686988458337131 0.1810237203495632 [[218	220]	[187	192]	[54	59]	[214	222]	[209	220]	[63	68]] [2	4	1	6	0	5] [[50	52]	[203	208]	[383	388]	[543	551]	[717	725]	[977	982]] "[['EEE'	'TTH'	'223'	'334'	'EEE'	'STQ'	'223'	'334']	['EEEEEE'	'VWGFHS'	'/22132'	'033243'	'EEEEEE'	'IYSKHT'	'/22332'	'033443']	['.TTSTT'	'PPTPLN'	'}NNULO'	'333314'	'.TTSTT'	'SPTKLN'	'}NNVLO'
6ACJ_B 0.0167083360034335 2.7965922747052416 0.1025641025641022 [[299	304]	[204	223]	[261	389]	[506	599]	[708	768]	[844	847]	[939	963]] [2	4	1	6	0	3	5] [[47	52]	[211	230]	[274	402]	[520	613]	[726	786]	[862	865]	[957	981]] "[['EEEEEE'	'IYQTSN'	'/23223'	'034334'	'EEEEEE'	'VLHSTQ'	'/03223'	'014334']	['..SSSPPS.....EEEEEEE'	'DVVRDLPSGFNTLKPIFKLP'	']YRWVEGU}[]}Z32/1302'	'40054133324314302413'	'..SSSPPPS..PBEEEEEEE'	'NLVRDLPQGFSALEPLVDLP'	']ZRWVEGHU[}F)320/302'	'41054134323214310413']	['EEEEEE.SSS.EEEEEESSS.HHHHHHHHHT.SS..SEEEEEEE..BPP.SEEE...S...B.THHHHTS.S....STT.EEEEE.S.B....TTTSS...SEEEESSS.SGGGGGS.BS.EEEEEEEE'	'TFMLKYDENGTITDAVDOSQNPLAELKOSVKSFEIDKGIYQTSNFRVVPSGDVVRFPNITNLPPFGEVFNATKFPSVYAWERKKISNPVADYSVLYNSTFFSTFKQYGVSATKLNDLRFSNVYADSFVV'
4LKH_A 0.0090016616873493 2.372173150467264 0.4781249999999999 [[157	160]	[157	161]	[156	160]	[12	15]	[190	196]	[98	102]] [2	4	1	6	0	5] [[49	52]	[207	211]	[313	317]	[571	574]	[661	667]	[977	981]] "[['EEEE'	'KSYK'	'3223'	'4334'	'EEEE'	'HSTQ'	'3223'	'4334']	['EEEE.'	'KSYKN'	'3223]'	'43344'	'EEE..'	'HTPIN'	'322Y]'	'43304']	['EEEEE'	'TKSYK'	'23223'	'34334'	'EEEEE'	'YQTSN'	'23223'
3T19_A 0.0095935944653516 4.129621213538638 0.3591954022988499 [[349	353]	[338	352]	[103	107]	[455	468]	[474	478]	[523	527]] [2	4	1	6	0	5] [[48	52]	[200	209]	[309	313]	[592	599]	[775	779]	[960	964]] "[['EEEEE'	'LKTGK'	'03223'	'14334'	'EEEEE'	'LHSTQ'	'03223'	'14334']	['EEEEEEETTEEEEEE'	'TYQIYQEPFKNLKTG'	'223/233NM330322'	'334034432441433'	'EEEEEEEEEE'	'YFKIYSKHTP'	'213/223322'	'3240334433']	['.SEEE'	'KKSVT'	']V2/2'	'44303'	'.SEEE'	'EKGIY'	']V2/2'
3GZU_M 0.0101827833359929 4.607537510866853 0.299450549450549 [[269	274]	[257	274]	[6	10]	[218	223]	[24	36]	[114	117]] [2	4	1	6	0	5] [[47	52]	[195	206]	[295	299]	[546	551]	[757	777]	[960	963]] "[['EEEEEE'	'IINTYQ'	'//3223'	'004334'	'EEEEEE'	'VLHSTQ'	'/03223'	'014334']	['EEEEEEEEETTEEEEEEE'	'NNVEIEFLLNGQIINTYQ'	'33/3/3100ON3//3223'	'440404211434004334'	'EEETTEEEEEEE'	'KNIDGYFKIYSK'	'33/ON213/223'	'440433240334']	['HHHHH'	'SLSKT'	'$""$%$'	'31343'	'HHHHH'	'PLSET'	'$""$%$'
4DKP_A 0.0009911164595405 7.987125292473871 0.4035608308605338 [[328	332]	[120	123]	[411	419]	[450	453]	[413	420]	[339	342]] [2	4	1	6	0	5] [[49	53]	[227	230]	[309	317]	[549	552]	[719	726]	[978	981]] "[['EEEEE'	'KAYEE'	'31233'	'42344'	'EEEEE'	'HSTQD'	'32233'	'43344']	['EEEE'	'VKLT'	'/302'	'0413'	'EEEE'	'VDLP'	'/302'	'0413']	['..EEEEEEE'	'NGTITLPGK'	']}2/20223'	'433031334'	'.SEEEEEEE'	'EKGIYQTSN'	']V2/23223'
3I0S_B 0.0149361635886691 3.1704551089335733 0.1780821917808217 [[349	353]	[327	352]	[295	298]	[334	341]	[79	86]	[421	424]] [2	4	1	6	0	5] [[48	52]	[201	209]	[425	428]	[544	551]	[773	780]	[961	964]] "[['EEEEE'	'LKTGK'	'03223'	'14334'	'EEEEE'	'LHSTQ'	'03223'	'14334']	['EEEEE.STTEEEEEEESSTT.EEEEE'	'AEIQKQGQGQWTYQIYQEPFKNLKTG'	'13/33]UON32223/2VVNM]30322'	'24044434343334034432441433'	'EEEEEEEEE'	'FKIYSKHTP'	'13/223322'	'240334433']	['..TT'	'LTEE'	'Z}OO'	'1344'	'..TT'	'LPDD'	'Z}OO'
5XC6_A 0.0075823578471633 7.5589710846353135 0.1664611590628848 [[442	446]	[383	385]	[402	405]	[444	448]	[366	372]	[210	213]] [2	4	1	6	0	5] [[47	51]	[227	229]	[359	362]	[592	596]	[776	782]	[957	960]] "[['EEEEE'	'ILAGP'	'/0122'	'01233'	'EEEEE'	'VLHST'	'/0322'	'01433']	['EEE'	'IQL'	'/30'	'041'	'EEE'	'VDL'	'/30'	'041']	['.SEE'	'WDFV'	'}V1/'	'3420'	'.SEE'	'SNCV'	'}V1/'
3S6Z_C 0.0039476092142233 6.967721403720648 0.3770014556040757 [[413	415]	[413	421]	[440	443]	[320	325]	[319	325]	[247	250]] [2	4	1	6	0	5] [[51	53]	[200	208]	[448	451]	[594	599]	[718	724]	[961	964]] "[['EEE'	'SKN'	'233'	'344'	'EEE'	'TQD'	'233'	'344']	['EEEEEEEEE'	'SKNLWVEQW'	'23302/332'	'344130443'	'EEEEEEEEE'	'YFKIYSKHT'	'213/22332'	'324033443']	['EEEE'	'NSKW'	'3232'	'4343'	'EEEE'	'NYNY'	'3232'
6TY1_K 0.0044423136177747 2.960300021432217 0.6143344709897613 [[157	159]	[3	6]	[235	240]	[158	175]	[182	186]	[184	188]] [2	4	1	6	0	5] [[50	52]	[227	230]	[432	437]	[573	595]	[773	777]	[978	982]] "[['EEE'	'TTN'	'223'	'334'	'EEE'	'STQ'	'223'	'334']	['EEEE'	'IELG'	'/302'	'0413'	'EEEE'	'VDLP'	'/302'	'0413']	['EEEEEE'	'KITFSH'	'3/2123'	'403234'	'EEEEEE'	'DVIAWN'	'3//123'
3J6R_B 0.0150378301508138 4.4854393270174 0.0105708245243127 [[367	369]	[357	370]	[119	122]	[331	336]	[33	38]	[399	401]] [2	4	1	6	0	5] [[51	53]	[198	208]	[449	452]	[595	600]	[714	719]	[977	979]] "[['EEE'	'GEE'	'233'	'344'	'EEE'	'TQD'	'233'	'344']	['TTTEEEEEEEEEEE'	'NTNFKEYLRHGEEY'	'ONO13320432332'	'43424431543443'	'TTEEEEEEEEE'	'DGYFKIYSKHT'	'ON213/22332'	'43324033443']	['EEEE'	'GHPL'	'2320'	'3431'	'EEEE'	'YNYL'	'2320'
6CUF_d 0.0046849466886885 7.056696312512739 0.3456614509246083 [[225	228]	[448	451]	[411	418]	[449	455]	[366	370]] [2	4	1	0	5] [[47	50]	[202	205]	[309	316]	[722	728]	[974	978]] "[['EEEE'	'ILKP'	'/032'	'0143'	'EEEE'	'VLHS'	'/032'	'0143']	['EEEE'	'NITG'	'3/22'	'4033'	'EEEE'	'KIYS'	'3/22'	'4033']	['..EEEEEE'	'NDSITLPS'	']]2/2022'	'44303133'	'.SEEEEEE'	'EKGIYQTS'	']V2/2322'	'44303433']	['EEEEEEE'	'ITGLILT'	'/220/02'	'0331013'
6EWB_B 0.0059866713713639 6.809051145257218 0.3066298342541438 [[298	302]	[518	522]	[517	521]	[383	389]	[346	352]] [2	4	1	6	0] [[49	53]	[207	211]	[397	401]	[592	598]	[715	721]] [['EEEEE'	'NYTMN'	'32213'	'43324'	'EEEEE'	'HSTQD'	'32233'	'43344']	['EEEE.'	'DSWVN'	'322/]'	'43304'	'EEE..'	'HTPIN'	'322Y]'	'43304']	['EEEEE'	'FDSWV'	'1322/'	'24330'	'EEEEE'	'ADSFV'	'1321/'	'24320']	['EEEEEEE'	'FTPVGVI'	'122/2//'	'2330300'
1RTJ_A 0.0124732383552162 4.9350329907557215 0.1494532199270957 [[349	353]	[331	352]	[103	107]	[329	341]	[474	478]	[32	36]] [2	4	1	6	0	5] [[48	52]	[195	209]	[309	313]	[539	551]	[775	779]	[960	964]] "[['EEEEE'	'LKTGK'	'03223'	'14334'	'EEEEE'	'LHSTQ'	'03223'	'14334']	['EEETTEEEEEEEEETTEEEEEE'	'KQGQGQWTYQIYQEPFKNLKTG'	'332ON32223/233NM330322'	'4434343334034432441433'	'EEETTEEEEEEEEEE'	'KNIDGYFKIYSKHTP'	'33/ON213/223322'	'440433240334433']	['.SEEE'	'KKSVT'	']V2/2'	'44303'	'.SEEE'	'EKGIY'	']V2/2'
4F5X_K 0.0145214141798098 4.669029971790647 0.0407040704070404 [[269	274]	[257	274]	[6	10]	[218	223]	[24	36]	[86	90]] [2	4	1	6	0	5] [[47	52]	[195	206]	[295	299]	[546	551]	[757	777]	[960	964]] "[['EEEEEE'	'IINTYQ'	'//3223'	'004334'	'EEEEEE'	'VLHSTQ'	'/03223'	'014334']	['EEEEEEEEETTEEEEEEE'	'NNVEVEFLLNGQIINTYQ'	'33/3/3100ON3//3223'	'440404211434004334'	'EEETTEEEEEEE'	'KNIDGYFKIYSK'	'33/ON213/223'	'440433240334']	['HHHHH'	'SLSKT'	'$""$%$'	'31343'	'HHHHH'	'PLSET'	'$""$%$'
3KZ4_K 0.0145214141798098 4.669029971790647 0.0407040704070404 [[269	274]	[257	274]	[6	10]	[218	223]	[24	36]	[86	90]] [2	4	1	6	0	5] [[47	52]	[195	206]	[295	299]	[546	551]	[757	777]	[960	964]] "[['EEEEEE'	'IINTYQ'	'//3223'	'004334'	'EEEEEE'	'VLHSTQ'	'/03223'	'014334']	['EEEEEEEEETTEEEEEEE'	'NNVEVEFLLNGQIINTYQ'	'33/3/3100ON3//3223'	'440404211434004334'	'EEETTEEEEEEE'	'KNIDGYFKIYSK'	'33/ON213/223'	'440433240334']	['HHHHH'	'SLSKT'	'$""$%$'	'31343'	'HHHHH'	'PLSET'	'$""$%$'
6P4H_H 0.0069315067272573 2.8339749144117587 0.5432300163132129 [[107	110]	[13	17]	[4	7]	[3	6]	[192	206]	[205	209]] [2	4	1	6	0	5] [[46	49]	[224	228]	[394	397]	[585	588]	[770	782]	[957	961]] "[['SEEE'	'SVLN'	'U/03'	'3014'	'SEEE'	'SVLH'	'U/03'	'3014']	['EEEEE'	'QKLIE'	'330/3'	'44104'	'EEEEE'	'EPLVD'	'320/3'	'43104']	['EEEE'	'NISF'	'3/21'	'4032'	'EEEE'	'NVYA'	'3/21'
3JBA_B 0.0150376712900405 4.485454767607331 0.0221987315010572 [[367	369]	[357	370]	[119	122]	[331	336]	[33	38]	[399	401]] [2	4	1	6	0	5] [[51	53]	[198	208]	[449	452]	[595	600]	[714	719]	[977	979]] "[['EEE'	'GEE'	'233'	'344'	'EEE'	'TQD'	'233'	'344']	['TTTEEEEEEEEEEE'	'NTNFKEYLRHGEEY'	'ONO13320432332'	'43424431543443'	'TTEEEEEEEEE'	'DGYFKIYSKHT'	'ON213/22332'	'43324033443']	['EEEE'	'GHPL'	'2320'	'3431'	'EEEE'	'YNYL'	'2320'
6O9E_C 0.0115642050025421 4.903070872787441 0.2035623409669207 [[349	353]	[338	352]	[103	107]	[455	468]	[474	478]	[523	527]] [2	4	1	6	0	5] [[48	52]	[200	209]	[309	313]	[592	599]	[775	779]	[960	964]] "[['EEEEE'	'LKTGK'	'03223'	'14334'	'EEEEE'	'LHSTQ'	'03223'	'14334']	['EEEEEEETTEEEEEE'	'TYQIYQEPFKNLKTG'	'223/233NM330322'	'334034432441433'	'EEEEEEEEEE'	'YFKIYSKHTP'	'213/223322'	'3240334433']	['.SEEE'	'KKSVT'	']V2/2'	'44303'	'.SEEE'	'EKGIY'	']V2/2'
6DUF_B 0.015350778810534 3.093197400965864 0.1693448702101361 [[349	353]	[331	352]	[412	415]	[329	341]	[254	259]	[32	36]] [2	4	1	6	0	5] [[48	52]	[195	209]	[447	450]	[539	551]	[772	777]	[960	964]] "[['EEEEE'	'LKTGK'	'03223'	'14334'	'EEEEE'	'LHSTQ'	'03223'	'14334']	['EEETTEEEEEEESSTT.EEEEE'	'KQGQGQWTYQIYQEPFKNLKTG'	'332ON32223/2VVNM]30322'	'4434343334034432441433'	'EEETTEEEEEEEEEE'	'KNIDGYFKIYSKHTP'	'33/ON213/223322'	'440433240334433']	['.EEE'	'PEWE'	'}323'	'3434'	'.EEE'	'GNYN'	'}323'
6Y5F_A 0.0013684102346837 8.628890024754174 0.3650793650793646 [[314	317]	[171	176]	[366	373]	[345	353]	[358	372]	[231	235]] [2	4	1	6	0	5] [[48	51]	[202	207]	[311	318]	[597	605]	[711	725]	[978	982]] "[['EEEE'	'LKGT'	'0322'	'1433'	'EEEE'	'LHST'	'0322'	'1433']	['EEEEEE'	'QVIYEK'	'3//233'	'400344'	'EEEEEE'	'KIYSKH'	'3/2233'	'403344']	['EEEEEEEE'	'YLPISGEM'	'202/2231'	'31303342'	'EEEEEEEE'	'GIYQTSNF'	'2/232231'
2RHB_F 0.0074015472216613 5.595820893110279 0.34375 [[177	181]	[322	328]	[287	293]	[287	291]	[31	35]	[2	5]] [2	4	1	6	0	5] [[49	53]	[197	204]	[430	436]	[572	576]	[722	726]	[977	980]] "[['EEEEE'	'NYFKK'	'32133'	'43244'	'EEEEE'	'HSTQD'	'32233'	'43344']	['ETTEEEE'	'IDYAEIS'	'/ON13/2'	'0432403'	'ETTEEEEE'	'IDGYFKIY'	'/ON213/2'	'04332403']	['.EEEEEE'	'SSKCVCS'	'}231/12'	'3342023'	'.EEEEEE'	'TGDVIAW'	'}23//12'
6ICX_A 0.0061011110561637 2.367260901755853 0.5872483221476503 [[157	160]	[157	161]	[156	160]	[12	15]	[232	237]	[98	102]] [2	4	1	6	0	5] [[49	52]	[207	211]	[313	317]	[571	574]	[690	695]	[977	981]] "[['EEEE'	'KSYK'	'3223'	'4334'	'EEEE'	'HSTQ'	'3223'	'4334']	['EEEE.'	'KSYKN'	'3223]'	'43344'	'EEE..'	'HTPIN'	'322Y]'	'43304']	['EEEEE'	'TKSYK'	'23223'	'34334'	'EEEEE'	'YQTSN'	'23223'
5G47_C 0.007281840946887 2.891648789447168 0.5307443365695794 [[908	911]	[925	930]	[984	989]	[757	770]	[904	910]] [2	4	1	6	0] [[49	52]	[201	206]	[394	399]	[543	556]	[729	735]] [['EEEE'	'KTGE'	'3223'	'4334'	'EEEE'	'HSTQ'	'3223'	'4334']	['EEEEEE'	'AKVSIK'	'13/2/3'	'240304'	'EEEEEE'	'FKIYSK'	'13/223'	'240334']	['EEEEEE'	'QVTLKG'	'3/2032'	'403143'	'EEEEEE'	'NVYADS'	'3/2132'	'403243']	['ETTEEEEEEEEEE.'	'FKGVSVTYLGSDME'	'1ON/2/2202231]'	'24303033133424'
4BGZ_E 0.0021034744472622 3.641851476826021 0.63951473136915 [[271	274]	[271	276]	[254	257]	[238	242]	[3	7]	[101	107]] [2	4	1	6	0	5] [[50	53]	[204	209]	[431	434]	[538	542]	[712	716]	[977	983]] "[['EEEE'	'YGNN'	'2233'	'3344'	'EEEE'	'STQD'	'2233'	'3344']	['EEEEEE'	'YGNNNT'	'223332'	'334443'	'EEEEEE'	'YSKHTP'	'223322'	'334433']	['EEEE'	'YKIV'	'23//'	'3400'	'EEEE'	'GDVI'	'23//'
2BE2_B 0.0163056202317521 3.418562883395415 0.0653153153153149 [[349	353]	[331	352]	[412	415]	[329	341]	[254	259]	[32	36]] [2	4	1	6	0	5] [[48	52]	[195	209]	[447	450]	[539	551]	[772	777]	[960	964]] "[['EEEEE'	'LKTGK'	'03223'	'14334'	'EEEEE'	'LHSTQ'	'03223'	'14334']	['EEETTEEEEEEEEETTEEEEEE'	'KQGQGQWTYQIYQEPFKNLKTG'	'332ON32223/233NM330322'	'4434343334034432441433'	'EEETTEEEEEEEEEE'	'KNIDGYFKIYSKHTP'	'33/ON213/223322'	'440433240334433']	['.EEE'	'PEWE'	'}323'	'3434'	'.EEE'	'GNYN'	'}323'
6PDX_C 0.0078203117908728 6.574282307537 0.2447368421052624 [[58	61]	[179	183]	[439	443]	[51	60]	[416	453]	[494	497]] [2	4	1	6	0	5] [[47	50]	[203	207]	[296	300]	[576	586]	[761	780]	[957	960]] "[['EEEE'	'ILDG'	'/032'	'0143'	'EEEE'	'VLHS'	'/032'	'0143']	['EEEEE'	'IWGVH'	'/22/3'	'03304'	'EEEEE'	'IYSKH'	'/2233'	'03344']	['HHHHH'	'LTDSE'	'""$%$%'	'13434'	'HHHHH'	'LSETK'	'""$%$%'
1EP4_A 0.0124578568272976 4.588743295033892 0.1974683544303792 [[349	353]	[338	352]	[43	49]	[455	468]	[254	259]	[523	527]] [2	4	1	6	0	5] [[48	52]	[200	209]	[281	287]	[592	599]	[772	777]	[960	964]] "[['EEEEE'	'LKTGK'	'03223'	'14334'	'EEEEE'	'LHSTQ'	'03223'	'14334']	['EEEEEEETTEEEEEE'	'TYQIYQEPFKNLKTG'	'223/233NM330322'	'334034432441433'	'EEEEEEEEEE'	'YFKIYSKHTP'	'213/223322'	'3240334433']	['TTSSEEE'	'KEGKISK'	'OOUV/23'	'4434034'	'TTS.EEE'	'ENGTITD'	'OOU}/23'
4RW4_A 0.0115294339148278 4.604795915146381 0.2447368421052624 [[350	353]	[331	352]	[103	107]	[329	341]	[474	478]	[32	36]] [2	4	1	6	0	5] [[49	52]	[195	209]	[309	313]	[539	551]	[775	779]	[960	964]] "[['EEEE'	'KTGK'	'3223'	'4334'	'EEEE'	'HSTQ'	'3223'	'4334']	['EEETTEEEEEEESBTTB.SEEE'	'KQGQGQWTYQIYQEPFKNLKTG'	'332ON32223/2V	NM	]S322'	'4434343334034432441433'	'EEETTEEEEEEEEEE'	'KNIDGYFKIYSKHTP'	'33/ON213/223322'	'440433240334433']	['.SEEE'	'NKSVT'	']V2/2'	'44303'	'.SEEE'
4KDN_C 0.0065042670365773 3.9449033536676312 0.4944707740916274 [[275	278]	[275	280]	[258	261]	[242	246]	[4	10]	[105	109]] [2	4	1	6	0	5] [[50	53]	[204	209]	[431	434]	[538	542]	[661	667]	[977	981]] "[['EEEE'	'YGNH'	'2233'	'3344'	'EEEE'	'STQD'	'2233'	'3344']	['EEEEEE'	'YGNHNT'	'223332'	'334443'	'EEEEEE'	'YSKHTP'	'223322'	'334433']	['EEEE'	'YKIV'	'23//'	'3400'	'EEEE'	'GDVI'	'23//'
1G9N_G 0.0050009117696617 8.449356587049394 0.2480211081794192 [[225	239]	[446	451]	[199	209]	[445	451]	[345	352]	[342	345]] [2	4	1	6	0	5] [[47	52]	[204	209]	[325	333]	[547	553]	[770	777]	[977	980]] "[['EEE...SS..SEEEE'	'ILKDNDKKFNGTGPD'	'/03]]]VV[]U2223'	'014444442433334'	'EEEEEE'	'VLHSTQ'	'/03223'	'014334']	['EEEEEE'	'SSNITG'	'223/22'	'334033'	'EEEEEE'	'YSKHTP'	'223322'	'334433']	['EEE........'	'SVITQAAPKVS'	'2//}][[}]Y}'	'30034223403'	'EEEE.....'	'SIVRFPNIT'	'2//4[}]Y}'
5BNO_C 0.0021403188992179 5.038803891219504 0.561056105610561 [[130	134]	[82	85]	[151	154]	[12	18]	[151	155]	[43	45]] [2	4	1	6	0	5] [[47	51]	[201	204]	[431	434]	[558	564]	[724	728]	[958	960]] "[['EEEEE'	'ILCYT'	'/0122'	'01233'	'EEEEE'	'VLHST'	'/0322'	'01433']	['EEEE'	'FNIP'	'13/2'	'2403'	'EEEE'	'FKIY'	'13/2'	'2403']	['EEEE'	'THIV'	'23//'	'3400'	'EEEE'	'GDVI'	'23//'
6E1R_E 0.0084863448615465 6.217044614410336 0.2382198952879575 [[628	632]	[618	633]	[694	701]	[488	496]	[643	648]	[291	297]] [2	4	1	6	0	5] [[49	53]	[201	208]	[311	318]	[539	551]	[719	724]	[958	964]] "[['ETEEE'	'HNYKK'	'3O233'	'44344'	'EEEEE'	'HSTQD'	'32233'	'43344']	['EEEEEEE.SEETEEEE'	'AKITNLTSYKHNYKKT'	'13/2302}U33O2332'	'2403413334443443'	'EEEEEEEE'	'FKIYSKHT'	'13/22332'	'24033443']	['EEEEEEEE'	'YISQIGSA'	'2/23/221'	'30340332'	'EEEEEEEE'	'GIYQTSNF'	'2/232231'
2X53_X 0.002945672771275 2.466590187304672 0.6832740213523132 [[138	141]	[126	138]	[234	253]	[237	243]	[73	77]	[84	87]] [2	4	1	6	0	5] [[50	53]	[195	209]	[308	317]	[550	556]	[775	779]	[978	981]] "[['EEEE'	'TYEN'	'2233'	'3344'	'EEEE'	'STQD'	'2233'	'3344']	['EEEEEEEEEEEEE'	'EKITFDIITKWYT'	'33/213//23222'	'4403240034333'	'EEETTEEEEEEEEEE'	'KNIDGYFKIYSKHTP'	'33/ON213/223322'	'440433240334433']	['..SEEEEE..STT.EEEEEE'	'VQDYILINTDVNDETYQGWK'	'Y]V2/0/3}]ROO]223223'	'04430104340444334334'	'..SEEEEEEE'	'VEKGIYQTSN'	'Y]V2/23223'
[truncated: 35,250 more rows]
[truncated: 41 more columns]
