# Supplementary material for: Identifying and profiling structural similarities between Spike of SARS-CoV-2 and other viral or host proteins with Machaon
Source: Commun Biol. 2023 Jul 19;6:752. doi: 10.1038/s42003-023-05076-7 (PMC10356814; doi:10.1038/s42003-023-05076-7)
Supplement: Supplementary file 7 — Supplementary Data 4 [file 42003_2023_5076_MOESM7_ESM.zip › 6VXX_A_segment/candidates/6VXX_A_site2-metrics-merged-allclusters.csv]

structureId	b-phipsi	w-rdist	t-alpha	alignedRange	referenceSegmentIndex	referenceRange	alignedSequences	cluster	originalLabels	outlierScores	probabilities
5XLR_C	0.0055746988137094	0.1032358057755288	0.013816925734025	[[596, 598], [751, 768], [863, 865], [929, 936], [994, 1046]]	[4, 1, 2, 3, 0]	[[726, 728], [769, 786], [889, 891], [947, 954], [1012, 1064]]	[['EEE', 'VLY', '/02', '013', 'EEE', 'ILP', '/02', '013'], ['HHHHHHHHHHHHHH...S', 'GIAAEQDRNTREVFAQVK', '$!##%%%&%$&%!#[]YV', '302244454354022404', 'HHHHHHHHHHHHHH...S', 'GIAVEQDKNTQEVFAQVK', '$!#!%%%%%$%%!#[]YV', '302044444344022404'], ['HHS', 'TAT', '$#U', '323', 'HHS', 'GAG', '$#U', '323'], ['HHHHHHHH', 'KLQDVVNQ', '%"%%!!%%', '41440044', 'HHHHHHHH', 'KLQDVVNQ', '%"%%!!%%', '41440044'], ['HHHH…	2	2	0.3611801704849779	0.6388198295150221
6CS2_C	0.0021852985748041	0.2839434060442466	0.0340715502555364	[[596, 598], [751, 768], [870, 873], [929, 936], [994, 1046]]	[4, 1, 2, 3, 0]	[[726, 728], [769, 786], [888, 891], [947, 954], [1012, 1064]]	[['EEE', 'VLY', '/02', '013', 'EEE', 'ILP', '/02', '013'], ['HHHHHHHHHHHHHH...S', 'GIAAEQDRNTREVFAQVK', '$!##%%%&%$&%!#[]YV', '302244454354022404', 'HHHHHHHHHHHHHH...S', 'GIAVEQDKNTQEVFAQVK', '$!#!%%%%%$%%!#[]YV', '302044444344022404'], ['HHHS', 'FGAG', '#$#U', '2323', 'HHHS', 'FGAG', '#$#U', '2323'], ['HHHHHHHH', 'KLQDVVNQ', '%"%%!!%%', '41440044', 'HHHHHHHH', 'KLQDVVNQ', '%"%%!!%%', '41440044']…	2	2	0.3611801704849779	0.6388198295150221
6ACK_C	0.0085412926153031	0.3262481968820178	0.001706484641639	[[596, 598], [751, 768], [863, 865], [929, 936], [994, 1046]]	[4, 1, 2, 3, 0]	[[726, 728], [769, 786], [889, 891], [947, 954], [1012, 1064]]	[['EEE', 'VLY', '/02', '013', 'EEE', 'ILP', '/02', '013'], ['HHHHHHHHHHHHHT...S', 'GIAAEQDRNTREVFAQVK', '$!##%%%&%$&%!M[]YV', '302244454354022404', 'HHHHHHHHHHHHHH...S', 'GIAVEQDKNTQEVFAQVK', '$!#!%%%%%$%%!#[]YV', '302044444344022404'], ['HHS', 'TAT', '$#U', '323', 'HHS', 'GAG', '$#U', '323'], ['HHHHHHHH', 'KLQDVVNQ', '%"%%!!%%', '41440044', 'HHHHHHHH', 'KLQDVVNQ', '%"%%!!%%', '41440044'], ['HHHH…	2	2	0.3611801704849779	0.6388198295150221
6ACG_B	0.0061537843327477	0.1083934081998526	0.0103270223752158	[[596, 598], [751, 768], [863, 865], [929, 936], [994, 1046]]	[4, 1, 2, 3, 0]	[[726, 728], [769, 786], [889, 891], [947, 954], [1012, 1064]]	[['EEE', 'VLY', '/02', '013', 'EEE', 'ILP', '/02', '013'], ['HHHHHHHHHHHHHH...S', 'GIAAEQDRNTREVFAQVK', '$!##%%%&%$&%!#[]YV', '302244454354022404', 'HHHHHHHHHHHHHH...S', 'GIAVEQDKNTQEVFAQVK', '$!#!%%%%%$%%!#[]YV', '302044444344022404'], ['HHS', 'TAT', '$#U', '323', 'HHS', 'GAG', '$#U', '323'], ['HHHHHHHH', 'KLQDVVNQ', '%"%%!!%%', '41440044', 'HHHHHHHH', 'KLQDVVNQ', '%"%%!!%%', '41440044'], ['HHHH…	2	2	0.3611801704849779	0.6388198295150221
6CRW_C	0.0035405892943228	0.1598952840563648	0.0850277264325332	[[596, 598], [751, 769], [870, 873], [929, 936], [994, 1046]]	[4, 1, 2, 3, 0]	[[726, 728], [769, 787], [888, 891], [947, 954], [1012, 1064]]	[['EEE', 'VLY', '/02', '013', 'EEE', 'ILP', '/02', '013'], ['HHHHHHHHHHHHHH...SE', 'GIAAEQDRNTREVFAQVKQ', '$!##%%%&%$&%!#[]YV3', '3022444543540224044', 'HHHHHHHHHHHHHH...SE', 'GIAVEQDKNTQEVFAQVKQ', '$!#!%%%%%$%%!#[]YV3', '3020444443440224044'], ['HHHS', 'FGAG', '#$#U', '2323', 'HHHS', 'FGAG', '#$#U', '2323'], ['HHHHHHHH', 'KLQDVVNQ', '%"%%!!%%', '41440044', 'HHHHHHHH', 'KLQDVVNQ', '%"%%!!%%', '41…	2	2	0.3611801704849779	0.6388198295150221
5XLR_A	0.0055767064425	0.1032677105004492	0.0426287744227353	[[596, 598], [751, 768], [863, 865], [929, 936], [994, 1046]]	[4, 1, 2, 3, 0]	[[726, 728], [769, 786], [889, 891], [947, 954], [1012, 1064]]	[['EEE', 'VLY', '/02', '013', 'EEE', 'ILP', '/02', '013'], ['HHHHHHHHHHHHHH...S', 'GIAAEQDRNTREVFAQVK', '$!##%%%&%$&%!#[]YV', '302244454354022404', 'HHHHHHHHHHHHHH...S', 'GIAVEQDKNTQEVFAQVK', '$!#!%%%%%$%%!#[]YV', '302044444344022404'], ['HHS', 'TAT', '$#U', '323', 'HHS', 'GAG', '$#U', '323'], ['HHHHHHHH', 'KLQDVVNQ', '%"%%!!%%', '41440044', 'HHHHHHHH', 'KLQDVVNQ', '%"%%!!%%', '41440044'], ['HHHH…	2	2	0.3611801704849779	0.6388198295150221
6ACK_B	0.0051072058677469	0.1552608487645924	0.0711678832116788	[[537, 539], [751, 764], [863, 865], [929, 936], [994, 1046]]	[4, 1, 2, 3, 0]	[[726, 728], [769, 782], [889, 891], [947, 954], [1012, 1064]]	[['EEE', 'VLT', '/02', '013', 'EEE', 'ILP', '/02', '013'], ['HHHHHHHHHHHHHH', 'GIAAEQDRNTREVF', '$!##%%%&%$&%!#', '30224445435402', 'HHHHHHHHHHHHHH', 'GIAVEQDKNTQEVF', '$!#!%%%%%$%%!#', '30204444434402'], ['HHS', 'TAT', '$#U', '323', 'HHS', 'GAG', '$#U', '323'], ['HHHHHHHH', 'KLQDVVNQ', '%"%%!!%%', '41440044', 'HHHHHHHH', 'KLQDVVNQ', '%"%%!!%%', '41440044'], ['HHHHHHHHHHHHHHHHHIIIIITS...STTSSSSS.…	2	2	0.3611801704849779	0.6388198295150221
5XLR_B	0.0055881770420048	0.1033161835151953	0.0576576576576581	[[596, 598], [751, 768], [863, 865], [929, 936], [994, 1046]]	[4, 1, 2, 3, 0]	[[726, 728], [769, 786], [889, 891], [947, 954], [1012, 1064]]	[['EEE', 'VLY', '/02', '013', 'EEE', 'ILP', '/02', '013'], ['HHHHHHHHHHHHHH...S', 'GIAAEQDRNTREVFAQVK', '$!##%%%&%$&%!#[]YV', '302244454354022404', 'HHHHHHHHHHHHHH...S', 'GIAVEQDKNTQEVFAQVK', '$!#!%%%%%$%%!#[]YV', '302044444344022404'], ['HHS', 'TAT', '$#U', '323', 'HHS', 'GAG', '$#U', '323'], ['HHHHHHHH', 'KLQDVVNQ', '%"%%!!%%', '41440044', 'HHHHHHHH', 'KLQDVVNQ', '%"%%!!%%', '41440044'], ['HHHH…	2	2	0.3611801704849779	0.6388198295150221
6CRW_B	0.0156121036781683	0.1353184880094887	0.0103270223752158	[[596, 598], [751, 769], [870, 873], [929, 936], [994, 1046]]	[4, 1, 2, 3, 0]	[[726, 728], [769, 787], [888, 891], [947, 954], [1012, 1064]]	[['EEE', 'VLY', '/02', '013', 'EEE', 'ILP', '/02', '013'], ['HHHHHHHHHHHHHH...SE', 'GIAAEQDRNTREVFAQVKQ', '$!##%%%&%$&%!#[]YV3', '3022444543540224044', 'HHHHHHHHHHHHHH...SE', 'GIAVEQDKNTQEVFAQVKQ', '$!#!%%%%%$%%!#[]YV3', '3020444443440224044'], ['HHHS', 'FGAG', '#$#U', '2323', 'HHHS', 'FGAG', '#$#U', '2323'], ['HHHHHHHH', 'KLQDVVNQ', '%"%%!!%%', '41440044', 'HHHHHHHH', 'KLQDVVNQ', '%"%%!!%%', '41…	2	2	0.3611801704849779	0.6388198295150221
5X58_A	0.0382797902201386	0.2084829089875791	0.0068610634648376	[[596, 598], [751, 769], [870, 873], [929, 936], [994, 1046]]	[4, 1, 2, 3, 0]	[[726, 728], [769, 787], [888, 891], [947, 954], [1012, 1064]]	[['EEE', 'VLY', '/02', '013', 'EEE', 'ILP', '/02', '013'], ['HHHHHHHHHHHHHHTT.SE', 'GIAAEQDRNTREVFAQVKQ', '$!##%%%&%$&%!#MOYV3', '3022444543540224044', 'HHHHHHHHHHHHHH...SE', 'GIAVEQDKNTQEVFAQVKQ', '$!#!%%%%%$%%!#[]YV3', '3020444443440224044'], ['HHHS', 'FGAG', '#$#U', '2323', 'HHHS', 'FGAG', '#$#U', '2323'], ['HHHHHHHH', 'KLQDVVNQ', '%"%%!!%%', '41440044', 'HHHHHHHH', 'KLQDVVNQ', '%"%%!!%%', '41…	2	2	0.3611801704849779	0.6388198295150221
6ACG_C	0.0106189733567628	0.0931587048621976	0.0190972222222223	[[596, 598], [751, 771], [863, 865], [929, 936], [994, 1046]]	[4, 1, 2, 3, 0]	[[726, 728], [769, 789], [889, 891], [947, 954], [1012, 1064]]	[['EEE', 'VLY', '/02', '013', 'EEE', 'ILP', '/02', '013'], ['HHHHHHHHHHHHHH....EE.', 'GIAAEQDRNTREVFAQVKQMY', '$!##%%%&%$&%!#[]Y]31}', '302244454354022404423', 'HHHHHHHHHHHHHH...SEE.', 'GIAVEQDKNTQEVFAQVKQIY', '$!#!%%%%%$%%!#[]YV3/}', '302044444344022404403'], ['HHS', 'TAT', '$#U', '323', 'HHS', 'GAG', '$#U', '323'], ['HHHHHHHH', 'KLQDVVNQ', '%"%%!!%%', '41440044', 'HHHHHHHH', 'KLQDVVNQ', '%"%%!!…	2	2	0.3611801704849779	0.6388198295150221
6ACK_A	0.0053874275407073	0.1800683772098839	0.1834677419354848	[[537, 539], [751, 759], [863, 865], [929, 936], [994, 1046]]	[4, 1, 2, 3, 0]	[[726, 728], [769, 777], [889, 891], [947, 954], [1012, 1064]]	[['EEE', 'VLT', '/02', '013', 'EEE', 'ILP', '/02', '013'], ['HHHHHHHHH', 'GIAAEQDRN', '$!##%%%&%', '302244454', 'HHHHHHHHH', 'GIAVEQDKN', '$!#!%%%%%', '302044444'], ['HHS', 'TAT', '$#U', '323', 'HHS', 'GAG', '$#U', '323'], ['HHHHHHHH', 'KLQDVVNQ', '%"%%!!%%', '41440044', 'HHHHHHHH', 'KLQDVVNQ', '%"%%!!%%', '41440044'], ['HHHHHHHHHHHHHHHHIIIIIHHS...SSSSSSSS..SEEE..EETTEEEEEE', 'LIRAAEIRASANLAATKMS…	2	2	0.3611801704849779	0.6388198295150221
5X58_C	0.0382684030822832	0.2084357743982616	0.0085178875638836	[[596, 598], [751, 769], [870, 873], [929, 936], [994, 1046]]	[4, 1, 2, 3, 0]	[[726, 728], [769, 787], [888, 891], [947, 954], [1012, 1064]]	[['EEE', 'VLY', '/02', '013', 'EEE', 'ILP', '/02', '013'], ['HHHHHHHHHHHHHHTT.SE', 'GIAAEQDRNTREVFAQVKQ', '$!##%%%&%$&%!#MOYV3', '3022444543540224044', 'HHHHHHHHHHHHHH...SE', 'GIAVEQDKNTQEVFAQVKQ', '$!#!%%%%%$%%!#[]YV3', '3020444443440224044'], ['HHHS', 'FGAG', '#$#U', '2323', 'HHHS', 'FGAG', '#$#U', '2323'], ['HHHHHHHH', 'KLQDVVNQ', '%"%%!!%%', '41440044', 'HHHHHHHH', 'KLQDVVNQ', '%"%%!!%%', '41…	2	2	0.3611801704849779	0.6388198295150221
6ACC_A	0.0075260710477246	0.0890551678688837	0.0538599640933574	[[537, 539], [751, 771], [863, 865], [929, 936], [994, 1046]]	[4, 1, 2, 3, 0]	[[726, 728], [769, 789], [889, 891], [947, 954], [1012, 1064]]	[['EEE', 'VLT', '/02', '013', 'EEE', 'ILP', '/02', '013'], ['HHHHHHHHHHHHHT...SEE.', 'GIAAEQDRNTREVFAQVKQMY', '$!##%%%&%$&%!M[]YV31}', '302244454354022404423', 'HHHHHHHHHHHHHH...SEE.', 'GIAVEQDKNTQEVFAQVKQIY', '$!#!%%%%%$%%!#[]YV3/}', '302044444344022404403'], ['HHS', 'TAT', '$#U', '323', 'HHS', 'GAG', '$#U', '323'], ['HHHHHHHH', 'KLQDVVNQ', '%"%%!!%%', '41440044', 'HHHHHHHH', 'KLQDVVNQ', '%"%%!!…	2	2	0.3611801704849779	0.6388198295150221
6ACC_C	0.0075221949129462	0.0890530136739512	0.0545144804088584	[[537, 539], [751, 771], [863, 865], [929, 936], [994, 1046]]	[4, 1, 2, 3, 0]	[[726, 728], [769, 789], [889, 891], [947, 954], [1012, 1064]]	[['EEE', 'VLT', '/02', '013', 'EEE', 'ILP', '/02', '013'], ['HHHHHHHHHHHHHT...SEE.', 'GIAAEQDRNTREVFAQVKQMY', '$!##%%%&%$&%!M[]YV31}', '302244454354022404423', 'HHHHHHHHHHHHHH...SEE.', 'GIAVEQDKNTQEVFAQVKQIY', '$!#!%%%%%$%%!#[]YV3/}', '302044444344022404403'], ['HHS', 'TAT', '$#U', '323', 'HHS', 'GAG', '$#U', '323'], ['HHHHHHHH', 'KLQDVVNQ', '%"%%!!%%', '41440044', 'HHHHHHHH', 'KLQDVVNQ', '%"%%!!…	2	2	0.3611801704849779	0.6388198295150221
6ACD_B	0.0132185154645528	0.0696980571544735	0.0204429301533215	[[537, 539], [751, 768], [863, 865], [929, 936], [994, 1046]]	[4, 1, 2, 3, 0]	[[726, 728], [769, 786], [889, 891], [947, 954], [1012, 1064]]	[['EEE', 'VLT', '/02', '013', 'EEE', 'ILP', '/02', '013'], ['HHHHHHHHHHHHHHTT.S', 'GIAAEQDRNTREVFAQVK', '$!##%%%&%$&%!#MOYV', '302244454354022404', 'HHHHHHHHHHHHHH...S', 'GIAVEQDKNTQEVFAQVK', '$!#!%%%%%$%%!#[]YV', '302044444344022404'], ['HHS', 'TAT', '$#U', '323', 'HHS', 'GAG', '$#U', '323'], ['HHHHHHHH', 'KLQDVVNQ', '%"%%!!%%', '41440044', 'HHHHHHHH', 'KLQDVVNQ', '%"%%!!%%', '41440044'], ['HHHH…	2	2	0.3611801704849779	0.6388198295150221
6ACD_A	0.0083385789108813	0.0956569210024961	0.0557553956834537	[[537, 539], [751, 771], [863, 865], [929, 936], [994, 1046]]	[4, 1, 2, 3, 0]	[[726, 728], [769, 789], [889, 891], [947, 954], [1012, 1064]]	[['EEE', 'VLT', '/02', '013', 'EEE', 'ILP', '/02', '013'], ['HHHHHHHHHHHHHH...SEE.', 'GIAAEQDRNTREVFAQVKQMY', '$!##%%%&%$&%!#[]YV31}', '302244454354022404423', 'HHHHHHHHHHHHHH...SEE.', 'GIAVEQDKNTQEVFAQVKQIY', '$!#!%%%%%$%%!#[]YV3/}', '302044444344022404403'], ['HHS', 'TAT', '$#U', '323', 'HHS', 'GAG', '$#U', '323'], ['HHHHHHHH', 'KLQDVVNQ', '%"%%!!%%', '41440044', 'HHHHHHHH', 'KLQDVVNQ', '%"%%!!…	2	2	0.3611801704849779	0.6388198295150221
2BGN_F	0.0057212671642195	0.3179990560342631	0.1693227091633473	[[147, 150], [338, 342], [200, 202], [222, 226], [197, 203]]	[4, 1, 2, 3, 0]	[[725, 728], [773, 777], [888, 890], [950, 954], [1017, 1023]]	[['EEEE', 'KVRS', '3/42', '4053', 'EEEE', 'EILP', '3/02', '4013'], ['HHHHH', 'DEKKE', '%%%%%', '44444', 'HHHHH', 'EQDKN', '%%%%%', '44444'], ['HHH', 'AYA', '#$#', '232', 'HHH', 'FGA', '#$#', '232'], ['HHHHH', 'NVVKE', '%!!%%', '40044', 'HHHHH', 'DVVNQ', '%!!%%', '40044'], ['HHHHHHH', 'HVQAYAE', '%!%#$#%', '4042324', 'HHHHHHH', 'EIRASAN', '%!&#$#%', '4052324']]	2	2	0.3611801704849779	0.6388198295150221
6ZMT_U	0.0041015116181759	4.845039225894739	0.0034188034188034	[[126, 139], [130, 134], [15, 20]]	[1, 3, 0]	[[777, 782], [947, 951], [1018, 1026]]	[['HHHHHHHHHHHHHH', 'QGQRDLDRIAGQVA', '%$%&%"%&!#$%!#', '43454145023402', 'HHHHHH', 'NTQEVF', '%$%%!#', '434402'], ['HHHHH', 'DLDRI', '%"%&!', '41450', 'HHHHH', 'KLQDV', '%"%%!', '41440'], ['HHHHHH', 'VRALAA', '!&#"##', '052122', 'HHHHHHHHH', 'IRASANLAA', '!&#$#%"##', '052324122']]	1	1	0.0	1.0
6CS1_C	0.0114765473026196	0.1885345573678276	0.0280210157618214	[[596, 598], [751, 768], [870, 873], [929, 936], [994, 1046]]	[4, 1, 2, 3, 0]	[[726, 728], [769, 786], [888, 891], [947, 954], [1012, 1064]]	[['EEE', 'VLY', '/02', '013', 'EEE', 'ILP', '/02', '013'], ['HHHHHHHHHHHHHHTT.S', 'GIAAEQDRNTREVFAQVK', '$!##%%%&%$&%!#MOYV', '302244454354022404', 'HHHHHHHHHHHHHH...S', 'GIAVEQDKNTQEVFAQVK', '$!#!%%%%%$%%!#[]YV', '302044444344022404'], ['HHHS', 'FGAG', '#$#U', '2323', 'HHHS', 'FGAG', '#$#U', '2323'], ['HHHHHHHH', 'KLQDVVNQ', '%"%%!!%%', '41440044', 'HHHHHHHH', 'KLQDVVNQ', '%"%%!!%%', '41440044']…	2	2	0.3611801704849779	0.6388198295150221
6ACC_B	0.0075202465588196	0.0890447933453289	0.0890538033395185	[[537, 539], [751, 771], [863, 865], [929, 936], [994, 1046]]	[4, 1, 2, 3, 0]	[[726, 728], [769, 789], [889, 891], [947, 954], [1012, 1064]]	[['EEE', 'VLT', '/02', '013', 'EEE', 'ILP', '/02', '013'], ['HHHHHHHHHHHHHT...SEE.', 'GIAAEQDRNTREVFAQVKQMY', '$!##%%%&%$&%!M[]YV31}', '302244454354022404423', 'HHHHHHHHHHHHHH...SEE.', 'GIAVEQDKNTQEVFAQVKQIY', '$!#!%%%%%$%%!#[]YV3/}', '302044444344022404403'], ['HHS', 'TAT', '$#U', '323', 'HHS', 'GAG', '$#U', '323'], ['HHHHHHHH', 'KLQDVVNQ', '%"%%!!%%', '41440044', 'HHHHHHHH', 'KLQDVVNQ', '%"%%!!…	2	2	0.3611801704849779	0.6388198295150221
6ACD_C	0.0082460025266418	0.1381958372867754	0.068143100511073	[[537, 539], [751, 771], [863, 865], [929, 936], [994, 1046]]	[4, 1, 2, 3, 0]	[[726, 728], [769, 789], [889, 891], [947, 954], [1012, 1064]]	[['EEE', 'VLT', '/02', '013', 'EEE', 'ILP', '/02', '013'], ['HHHHHHHHHHHHHT...SEE.', 'GIAAEQDRNTREVFAQVKQMY', '$!##%%%&%$&%!M[]YV31}', '302244454354022404423', 'HHHHHHHHHHHHHH...SEE.', 'GIAVEQDKNTQEVFAQVKQIY', '$!#!%%%%%$%%!#[]YV3/}', '302044444344022404403'], ['HHS', 'TAT', '$#U', '323', 'HHS', 'GAG', '$#U', '323'], ['HHHHHHHH', 'KLQDVVNQ', '%"%%!!%%', '41440044', 'HHHHHHHH', 'KLQDVVNQ', '%"%%!!…	2	2	0.3611801704849779	0.6388198295150221
5X58_B	0.0382406660275632	0.2084941523500149	0.0120689655172416	[[596, 598], [751, 769], [870, 873], [929, 936], [994, 1046]]	[4, 1, 2, 3, 0]	[[726, 728], [769, 787], [888, 891], [947, 954], [1012, 1064]]	[['EEE', 'VLY', '/02', '013', 'EEE', 'ILP', '/02', '013'], ['HHHHHHHHHHHHHHTT.SE', 'GIAAEQDRNTREVFAQVKQ', '$!##%%%&%$&%!#MOYV3', '3022444543540224044', 'HHHHHHHHHHHHHH...SE', 'GIAVEQDKNTQEVFAQVKQ', '$!#!%%%%%$%%!#[]YV3', '3020444443440224044'], ['HHHS', 'FGAG', '#$#U', '2323', 'HHHS', 'FGAG', '#$#U', '2323'], ['HHHHHHHH', 'KLQDVVNQ', '%"%%!!%%', '41440044', 'HHHHHHHH', 'KLQDVVNQ', '%"%%!!%%', '41…	2	2	0.3611801704849779	0.6388198295150221
2BGN_G	0.0057242075935912	0.3184619791603489	0.2203742203742209	[[147, 150], [338, 342], [200, 202], [222, 226], [197, 203]]	[4, 1, 2, 3, 0]	[[725, 728], [773, 777], [888, 890], [950, 954], [1017, 1023]]	[['EEEE', 'KVRS', '3/42', '4053', 'EEEE', 'EILP', '3/02', '4013'], ['HHHHH', 'DEKKE', '%%%%%', '44444', 'HHHHH', 'EQDKN', '%%%%%', '44444'], ['HHH', 'AYA', '#$#', '232', 'HHH', 'FGA', '#$#', '232'], ['HHHHH', 'NVVKE', '%!!%%', '40044', 'HHHHH', 'DVVNQ', '%!!%%', '40044'], ['HHHHHHH', 'HVQAYAE', '%!%#$#%', '4042324', 'HHHHHHH', 'EIRASAN', '%!&#$#%', '4052324']]	2	2	0.37818302911358503	0.621816970886415
1D9U_B	0.0036926929227961	0.5710000181923364	0.2788671023965143	[[94, 101], [96, 101], [43, 45]]	[1, 3, 0]	[[770, 777], [948, 953], [1035, 1037]]	[['HHHHHHHH', 'VALQQIKE', '!#"%%!%%', '02144044', 'HHHHHHHH', 'IAVEQDKN', '!#!%%%%%', '02044444'], ['HHHHHH', 'LQQIKE', '"%%!%%', '144044', 'HHHHHH', 'LQDVVN', '"%%!!%', '144004'], ['S..', 'TDY', 'U]}', '343', 'S..', 'GQS', 'U]}', '343']]	2	2	0.10535800005757659	0.8946419999424234
5WFM_A	0.0049349971491434	4.002775924263116	0.008591065292097	[[146, 149], [133, 138], [134, 138], [17, 21]]	[4, 1, 3, 0]	[[725, 728], [776, 781], [947, 951], [1022, 1026]]	[['EEEE', 'HIFS', '3/12', '4023', 'EEEE', 'EILP', '3/02', '4013'], ['HHHHHH', 'EKANKI', '%%#%%!', '442440', 'HHHHHH', 'KNTQEV', '%%$%%!', '443440'], ['HHHHH', 'KANKI', '%#%%!', '42440', 'HHHHH', 'KLQDV', '%"%%!', '41440'], ['HHHHH', 'AEKAM', '#%%##', '24422', 'HHHHH', 'ANLAA', '#%"##', '24122']]	1	1	0.0	1.0
6ACJ_C	0.0098104470920692	0.1241910925223413	0.0850277264325332	[[596, 598], [751, 763], [863, 865], [929, 936], [994, 1046]]	[4, 1, 2, 3, 0]	[[726, 728], [769, 781], [889, 891], [947, 954], [1012, 1064]]	[['EEE', 'VLY', '/02', '013', 'EEE', 'ILP', '/02', '013'], ['HHHHHHHHHHHHH', 'GIAAEQDRNTREV', '$!##%%%&%$&%!', '3022444543540', 'HHHHHHHHHHHHH', 'GIAVEQDKNTQEV', '$!#!%%%%%$%%!', '3020444443440'], ['HHS', 'TAT', '$#U', '323', 'HHS', 'GAG', '$#U', '323'], ['HHHHHHHH', 'KLQDVVNQ', '%"%%!!%%', '41440044', 'HHHHHHHH', 'KLQDVVNQ', '%"%%!!%%', '41440044'], ['HHHHHHHHHHHHHHHHHIIIIITS...STTSSSSSS..EEEEEE…	2	2	0.3611801704849779	0.6388198295150221
5X5B_A	0.0185943341834867	0.1166049250255064	0.0459965928449739	[[596, 598], [751, 763], [870, 873], [929, 936], [994, 1046]]	[4, 1, 2, 3, 0]	[[726, 728], [769, 781], [888, 891], [947, 954], [1012, 1064]]	[['EEE', 'VLY', '/02', '013', 'EEE', 'ILP', '/02', '013'], ['HHHHHHHHHHHHH', 'GIAAEQDRNTREV', '$!##%%%&%$&%!', '3022444543540', 'HHHHHHHHHHHHH', 'GIAVEQDKNTQEV', '$!#!%%%%%$%%!', '3020444443440'], ['HHHS', 'FGAG', '#$#U', '2323', 'HHHS', 'FGAG', '#$#U', '2323'], ['HHHHHHHH', 'KLQDVVNQ', '%"%%!!%%', '41440044', 'HHHHHHHH', 'KLQDVVNQ', '%"%%!!%%', '41440044'], ['HHHHHHHHHHHHHHHHHIIIIISS...STTTSSSSS…	2	2	0.3611801704849779	0.6388198295150221
6ACG_A	0.0095718535172395	0.0893738362092454	0.1202290076335883	[[596, 598], [751, 771], [863, 865], [929, 936], [994, 1045]]	[4, 1, 2, 3, 0]	[[726, 728], [769, 789], [889, 891], [947, 954], [1012, 1063]]	[['EEE', 'VLY', '/02', '013', 'EEE', 'ILP', '/02', '013'], ['HHHHHHHHHHHHHH...SEE.', 'GIAAEQDRNTREVFAQVKQMY', '$!##%%%&%$&%!#[]YV31}', '302244454354022404423', 'HHHHHHHHHHHHHH...SEE.', 'GIAVEQDKNTQEVFAQVKQIY', '$!#!%%%%%$%%!#[]YV3/}', '302044444344022404403'], ['HHS', 'TAT', '$#U', '323', 'HHS', 'GAG', '$#U', '323'], ['HHHHHHHH', 'KLQDVVNQ', '%"%%!!%%', '41440044', 'HHHHHHHH', 'KLQDVVNQ', '%"%%!!…	2	2	0.3611801704849779	0.6388198295150221
6FS6_F	0.0060901699453545	3.7898204970259033	0.0068610634648376	[[146, 149], [133, 138], [134, 138], [17, 23]]	[4, 1, 3, 0]	[[725, 728], [776, 781], [947, 951], [1022, 1028]]	[['EEEE', 'HIFS', '3/12', '4023', 'EEEE', 'EILP', '3/02', '4013'], ['HHHHHH', 'EKANKI', '%%#%%!', '442440', 'HHHHHH', 'KNTQEV', '%%$%%!', '443440'], ['HHHHH', 'KANKI', '%#%%!', '42440', 'HHHHH', 'KLQDV', '%"%%!', '41440'], ['HHHHHHH', 'AEKAMKE', '#%%##%%', '2442244', 'HHHHHHH', 'ANLAATK', '#%"##$%', '2412234']]	1	1	0.0	1.0
6P7A_B	0.0010682566709883	5.292228789791808	0.0136286201022137	[[108, 134], [121, 126], [14, 33]]	[1, 3, 0]	[[770, 782], [949, 954], [1050, 1064]]	[['HHHHHGGGT.S.HHHHHHH.S..HHHH', 'VFIQKISEYTDYKNDILNKYTKLDDIA', '!#!%%69:N}V}%%%!"%%}U]Z%%!#', '020440343343444014433414402', 'HHHHHHHHHHHHH', 'IAVEQDKNTQEVF', '!#!%%%%%$%%!#', '0204444434402'], ['HHHHHH', 'NDILNK', '%%!"%%', '440144', 'HHHHHH', 'QDVVNQ', '%%!!%%', '440044'], ['EEEEEEEETTTTEEEEEEEE', 'AYAIFNYDNTSNTIKLIAIE', '121/1323ONNO2/30/1/3', '23202434433430410204', 'EEEEEEETTEEEEEE', 'MSFPQ…	1	1	0.19780576799083696	0.8021942320091631
5X5B_B	0.024868596156668	0.1061717799859777	0.0306643952299821	[[498, 500], [751, 764], [870, 873], [929, 936], [994, 1046]]	[4, 1, 2, 3, 0]	[[726, 728], [769, 782], [888, 891], [947, 954], [1012, 1064]]	[['EEE', 'VLS', '/02', '013', 'EEE', 'ILP', '/02', '013'], ['HHHHHTTHHHHHHH', 'GIAAEQDRNTREVF', '$!##%OO&%$&%!#', '30224445435402', 'HHHHHHHHHHHHHH', 'GIAVEQDKNTQEVF', '$!#!%%%%%$%%!#', '30204444434402'], ['HHHS', 'FGAG', '#$#U', '2323', 'HHHS', 'FGAG', '#$#U', '2323'], ['HHHHHHHH', 'KLQDVVNQ', '%"%%!!%%', '41440044', 'HHHHHHHH', 'KLQDVVNQ', '%"%%!!%%', '41440044'], ['HHHHHHHHHHHHHHHHHIIIIISS...S…	2	2	0.3611801704849779	0.6388198295150221
5D8U_A	0.0061135423888836	4.1266393257171	0.0034071550255532	[[146, 149], [133, 138], [134, 138], [17, 23]]	[4, 1, 3, 0]	[[725, 728], [776, 781], [947, 951], [1022, 1028]]	[['EEEE', 'HIFS', '3/12', '4023', 'EEEE', 'EILP', '3/02', '4013'], ['HHHHHH', 'EKANKI', '%%#%%!', '442440', 'HHHHHH', 'KNTQEV', '%%$%%!', '443440'], ['HHHHH', 'KANKI', '%#%%!', '42440', 'HHHHH', 'KLQDV', '%"%%!', '41440'], ['HHHHHHH', 'AEKAMKE', '#%%##%%', '2442244', 'HHHHHHH', 'ANLAATK', '#%"##$%', '2412234']]	1	1	0.0	1.0
2L47_A	0.0014516771996119	2.5489500146661457	0.0783645655877334	[[148, 156], [116, 118], [152, 156], [22, 24]]	[1, 2, 3, 0]	[[769, 777], [888, 890], [950, 954], [1036, 1038]]	[['HHHHHHHHH', 'GAFIQKVKN', '$##!%%!%%', '322044044', 'HHHHHHHHH', 'GIAVEQDKN', '$!#!%%%%%', '302044444'], ['HHH', 'MSM', '#$#', '232', 'HHH', 'FGA', '#$#', '232'], ['HHHHH', 'QKVKN', '%%!%%', '44044', 'HHHHH', 'DVVNQ', '%!!%%', '40044'], ['...', 'KPK', ']}]', '434', '...', 'QSK', ']}]', '434']]	1	1	0.4636580789639512	0.5363419210360487
1VSM_A	0.0013036118454813	2.67891435224102	0.0770642201834868	[[89, 91], [98, 104], [193, 195], [163, 167], [166, 172]]	[4, 1, 2, 3, 0]	[[726, 728], [769, 775], [888, 890], [948, 952], [1017, 1023]]	[['EEE', 'VVT', '//2', '003', 'EEE', 'ILP', '/02', '013'], ['HHHHHHH', 'SVAAQHH', '$!##%%%', '3022444', 'HHHHHHH', 'GIAVEQD', '$!#!%%%', '3020444'], ['HHH', 'MYA', '#$#', '232', 'HHH', 'FGA', '#$#', '232'], ['HHHHH', 'LKDKI', '"%%%!', '14440', 'HHHHH', 'LQDVV', '"%%!!', '14400'], ['HHHHHHH', 'KIRVLAE', '%!&!"#%', '4050124', 'HHHHHHH', 'EIRASAN', '%!&#$#%', '4052324']]	1	1	0.4636580789639512	0.5363419210360487
6CS0_C	0.0121744788989513	0.1098538008325852	0.0992509363295881	[[596, 598], [751, 769], [870, 873], [929, 936], [994, 1046]]	[4, 1, 2, 3, 0]	[[726, 728], [769, 787], [888, 891], [947, 954], [1012, 1064]]	[['EEE', 'VLY', '/02', '013', 'EEE', 'ILP', '/02', '013'], ['HHHHHHHHHHHHHH...SE', 'GIAAEQDRNTREVFAQVKQ', '$!##%%%&%$&%!#[]YV3', '3022444543540224044', 'HHHHHHHHHHHHHH...SE', 'GIAVEQDKNTQEVFAQVKQ', '$!#!%%%%%$%%!#[]YV3', '3020444443440224044'], ['HHHS', 'FGAG', '#$#U', '2323', 'HHHS', 'FGAG', '#$#U', '2323'], ['HHHHHHHH', 'KLQDVVNQ', '%"%%!!%%', '41440044', 'HHHHHHHH', 'KLQDVVNQ', '%"%%!!%%', '41…	2	2	0.3611801704849779	0.6388198295150221
6CRZ_C	0.0121744788989513	0.1098538008325852	0.0992509363295881	[[596, 598], [751, 769], [870, 873], [929, 936], [994, 1046]]	[4, 1, 2, 3, 0]	[[726, 728], [769, 787], [888, 891], [947, 954], [1012, 1064]]	[['EEE', 'VLY', '/02', '013', 'EEE', 'ILP', '/02', '013'], ['HHHHHHHHHHHHHH...SE', 'GIAAEQDRNTREVFAQVKQ', '$!##%%%&%$&%!#[]YV3', '3022444543540224044', 'HHHHHHHHHHHHHH...SE', 'GIAVEQDKNTQEVFAQVKQ', '$!#!%%%%%$%%!#[]YV3', '3020444443440224044'], ['HHHS', 'FGAG', '#$#U', '2323', 'HHHS', 'FGAG', '#$#U', '2323'], ['HHHHHHHH', 'KLQDVVNQ', '%"%%!!%%', '41440044', 'HHHHHHHH', 'KLQDVVNQ', '%"%%!!%%', '41…	2	2	0.3611801704849779	0.6388198295150221
5X5B_C	0.0248111972099025	0.1062278475229107	0.052810902896081	[[498, 500], [751, 764], [870, 873], [929, 936], [994, 1046]]	[4, 1, 2, 3, 0]	[[726, 728], [769, 782], [888, 891], [947, 954], [1012, 1064]]	[['EEE', 'VLS', '/02', '013', 'EEE', 'ILP', '/02', '013'], ['HHHHHHTHHHHHHH', 'GIAAEQDRNTREVF', '$!##%%O&%$&%!#', '30224445435402', 'HHHHHHHHHHHHHH', 'GIAVEQDKNTQEVF', '$!#!%%%%%$%%!#', '30204444434402'], ['HHHS', 'FGAG', '#$#U', '2323', 'HHHS', 'FGAG', '#$#U', '2323'], ['HHHHHHHH', 'KLQDVVNQ', '%"%%!!%%', '41440044', 'HHHHHHHH', 'KLQDVVNQ', '%"%%!!%%', '41440044'], ['HHHHHHHHHHHHHHHHHIIIIISS...S…	2	2	0.3611801704849779	0.6388198295150221
6CRX_C	0.0095498956095951	0.2314078674734026	0.1180952380952387	[[596, 598], [751, 769], [870, 873], [929, 936], [994, 1046]]	[4, 1, 2, 3, 0]	[[726, 728], [769, 787], [888, 891], [947, 954], [1012, 1064]]	[['EEE', 'VLY', '/02', '013', 'EEE', 'ILP', '/02', '013'], ['HHHHHHHHHHHHHH...SE', 'GIAAEQDRNTREVFAQVKQ', '$!##%%%&%$&%!#[]YV3', '3022444543540224044', 'HHHHHHHHHHHHHH...SE', 'GIAVEQDKNTQEVFAQVKQ', '$!#!%%%%%$%%!#[]YV3', '3020444443440224044'], ['HHHS', 'FGAG', '#$#U', '2323', 'HHHS', 'FGAG', '#$#U', '2323'], ['HHHHHHHH', 'KLQDVVNQ', '%"%%!!%%', '41440044', 'HHHHHHHH', 'KLQDVVNQ', '%"%%!!%%', '41…	2	2	0.3611801704849779	0.6388198295150221
4W60_B	0.0011482337259655	2.215001304043766	0.1332046332046339	[[40, 42], [89, 101], [91, 95], [10, 12]]	[4, 1, 3, 0]	[[726, 728], [769, 781], [950, 954], [1024, 1026]]	[['EEE', 'IFS', '/12', '023', 'EEE', 'ILP', '/02', '013'], ['HHHHHHH.HHHHH', 'SVDIIKEDISEYI', '$!%!!%%]!$%$!', '3040044403430', 'HHHHHHHHHHHHH', 'GIAVEQDKNTQEV', '$!#!%%%%%$%%!', '3020444443440'], ['HHHHH', 'DIIKE', '%!!%%', '40044', 'HHHHH', 'DVVNQ', '%!!%%', '40044'], ['HHH', 'LAM', '"##', '122', 'HHH', 'LAA', '"##', '122']]	1	1	0.48961554491011383	0.5103844550898862
6CRW_A	0.0189979637505681	0.1734464451712212	0.0614828209764919	[[596, 598], [751, 769], [870, 873], [929, 936], [994, 1046]]	[4, 1, 2, 3, 0]	[[726, 728], [769, 787], [888, 891], [947, 954], [1012, 1064]]	[['EEE', 'VLY', '/02', '013', 'EEE', 'ILP', '/02', '013'], ['HHHHHHHHHHHHHT...SE', 'GIAAEQDRNTREVFAQVKQ', '$!##%%%&%$&%!M[]YV3', '3022444543540224044', 'HHHHHHHHHHHHHH...SE', 'GIAVEQDKNTQEVFAQVKQ', '$!#!%%%%%$%%!#[]YV3', '3020444443440224044'], ['HHHS', 'FGAG', '#$#U', '2323', 'HHHS', 'FGAG', '#$#U', '2323'], ['HHHHHHHH', 'KLQDVVNQ', '%"%%!!%%', '41440044', 'HHHHHHHH', 'KLQDVVNQ', '%"%%!!%%', '41…	2	2	0.3611801704849779	0.6388198295150221
1VSL_A	0.0013134531032909	2.689512012472183	0.0951492537313436	[[89, 91], [98, 104], [193, 195], [163, 167], [166, 172]]	[4, 1, 2, 3, 0]	[[726, 728], [769, 775], [888, 890], [948, 952], [1017, 1023]]	[['EEE', 'VVT', '//2', '003', 'EEE', 'ILP', '/02', '013'], ['HHHHHHH', 'SVAAQHH', '$!##%%%', '3022444', 'HHHHHHH', 'GIAVEQD', '$!#!%%%', '3020444'], ['HHH', 'MYA', '#$#', '232', 'HHH', 'FGA', '#$#', '232'], ['HHHHH', 'LKDKI', '"%%%!', '14440', 'HHHHH', 'LQDVV', '"%%!!', '14400'], ['HHHHHHH', 'KIRVLAE', '%!&!"#%', '4050124', 'HHHHHHH', 'EIRASAN', '%!&#$#%', '4052324']]	1	1	0.4636580789639512	0.5363419210360487
6CS0_A	0.0262216572579451	0.135797834906523	0.0500894454382829	[[596, 598], [751, 769], [870, 873], [929, 936], [994, 1046]]	[4, 1, 2, 3, 0]	[[726, 728], [769, 787], [888, 891], [947, 954], [1012, 1064]]	[['EEE', 'VLY', '/02', '013', 'EEE', 'ILP', '/02', '013'], ['HHHHHHHHHHHHHH...SE', 'GIAAEQDRNTREVFAQVKQ', '$!##%%%&%$&%!#[]YV3', '3022444543540224044', 'HHHHHHHHHHHHHH...SE', 'GIAVEQDKNTQEVFAQVKQ', '$!#!%%%%%$%%!#[]YV3', '3020444443440224044'], ['HHHS', 'FGAG', '#$#U', '2323', 'HHHS', 'FGAG', '#$#U', '2323'], ['HHHHHHHH', 'KLQDVVNQ', '%"%%!!%%', '41440044', 'HHHHHHHH', 'KLQDVVNQ', '%"%%!!%%', '41…	2	2	0.3611801704849779	0.6388198295150221
6CRZ_A	0.0262216572579451	0.135797834906523	0.0500894454382829	[[596, 598], [751, 769], [870, 873], [929, 936], [994, 1046]]	[4, 1, 2, 3, 0]	[[726, 728], [769, 787], [888, 891], [947, 954], [1012, 1064]]	[['EEE', 'VLY', '/02', '013', 'EEE', 'ILP', '/02', '013'], ['HHHHHHHHHHHHHH...SE', 'GIAAEQDRNTREVFAQVKQ', '$!##%%%&%$&%!#[]YV3', '3022444543540224044', 'HHHHHHHHHHHHHH...SE', 'GIAVEQDKNTQEVFAQVKQ', '$!#!%%%%%$%%!#[]YV3', '3020444443440224044'], ['HHHS', 'FGAG', '#$#U', '2323', 'HHHS', 'FGAG', '#$#U', '2323'], ['HHHHHHHH', 'KLQDVVNQ', '%"%%!!%%', '41440044', 'HHHHHHHH', 'KLQDVVNQ', '%"%%!!%%', '41…	2	2	0.3611801704849779	0.6388198295150221
4W60_A	0.0013035721574748	2.215010087087511	0.1332046332046339	[[40, 42], [89, 101], [91, 95], [10, 12]]	[4, 1, 3, 0]	[[726, 728], [769, 781], [950, 954], [1024, 1026]]	[['EEE', 'IFS', '/12', '023', 'EEE', 'ILP', '/02', '013'], ['HHHHHHH.HHHHH', 'SVDIIKEDISEYI', '$!%!!%%]!$%$!', '3040044403430', 'HHHHHHHHHHHHH', 'GIAVEQDKNTQEV', '$!#!%%%%%$%%!', '3020444443440'], ['HHHHH', 'DIIKE', '%!!%%', '40044', 'HHHHH', 'DVVNQ', '%!!%%', '40044'], ['HHH', 'LAM', '"##', '122', 'HHH', 'LAA', '"##', '122']]	1	1	0.48961554491011383	0.5103844550898862
4W60_C	0.0010641864547702	2.213640652620568	0.1464843750000004	[[40, 42], [89, 101], [91, 95], [10, 12]]	[4, 1, 3, 0]	[[726, 728], [769, 781], [950, 954], [1024, 1026]]	[['EEE', 'IFS', '/12', '023', 'EEE', 'ILP', '/02', '013'], ['HHHHHHH.HHHHH', 'SVDIIKEDISEYI', '$!%!!%%]!$%$!', '3040044403430', 'HHHHHHHHHHHHH', 'GIAVEQDKNTQEV', '$!#!%%%%%$%%!', '3020444443440'], ['HHHHH', 'DIIKE', '%!!%%', '40044', 'HHHHH', 'DVVNQ', '%!!%%', '40044'], ['HHH', 'LAM', '"##', '122', 'HHH', 'LAA', '"##', '122']]	1	1	0.48961554491011383	0.5103844550898862
2BGN_E	0.0055599541399419	0.318068787763496	0.4282238442822395	[[147, 150], [338, 342], [200, 202], [222, 226], [197, 203]]	[4, 1, 2, 3, 0]	[[725, 728], [773, 777], [888, 890], [950, 954], [1017, 1023]]	[['EEEE', 'KVRS', '3/42', '4053', 'EEEE', 'EILP', '3/02', '4013'], ['HHHHH', 'DEKKE', '%%%%%', '44444', 'HHHHH', 'EQDKN', '%%%%%', '44444'], ['HHH', 'AYA', '#$#', '232', 'HHH', 'FGA', '#$#', '232'], ['HHHHH', 'NVVKE', '%!!%%', '40044', 'HHHHH', 'DVVNQ', '%!!%%', '40044'], ['HHHHHHH', 'HVQAYAE', '%!%#$#%', '4042324', 'HHHHHHH', 'EIRASAN', '%!&#$#%', '4052324']]	2	2	0.0	1.0
1AAZ_B	0.0062897229847766	0.5957666940840436	0.1375968992248066	[[3, 6], [46, 49], [46, 50], [49, 51]]	[4, 1, 3, 0]	[[725, 728], [779, 782], [949, 953], [1022, 1024]]	[['EEEE', 'KVYG', '3/22', '4033', 'EEEE', 'EILP', '3/02', '4013'], ['HHHH', 'EKIA', '%%!#', '4402', 'HHHH', 'QEVF', '%%!#', '4402'], ['HHHHH', 'EKIAE', '%%!#%', '44024', 'HHHHH', 'QDVVN', '%%!!%', '44004'], ['HHH', 'AEL', '#%"', '241', 'HHH', 'ANL', '#%"', '241']]	2	2	0.22023691349179325	0.7797630865082068
5VRJ_A	0.0088319115708117	4.055207946202412	0.0017035775127764	[[146, 149], [133, 138], [134, 138], [17, 23]]	[4, 1, 3, 0]	[[725, 728], [776, 781], [947, 951], [1022, 1028]]	[['EEEE', 'HIFS', '3/12', '4023', 'EEEE', 'EILP', '3/02', '4013'], ['HHHHHH', 'EKANKI', '%%#%%!', '442440', 'HHHHHH', 'KNTQEV', '%%$%%!', '443440'], ['HHHHH', 'KANKI', '%#%%!', '42440', 'HHHHH', 'KLQDV', '%"%%!', '41440'], ['HHHHHHH', 'AEKAMKE', '#%%##%%', '2442244', 'HHHHHHH', 'ANLAATK', '#%"##$%', '2412234']]	1	1	0.0	1.0
1ASU_A	0.0032249811933587	3.1194477538547067	0.0653357531760445	[[89, 91], [98, 104], [193, 195], [163, 167], [166, 172]]	[4, 1, 2, 3, 0]	[[726, 728], [769, 775], [888, 890], [948, 952], [1017, 1023]]	[['EEE', 'VVT', '//2', '003', 'EEE', 'ILP', '/02', '013'], ['HHHHHHH', 'SVAAQHH', '$!##%%%', '3022444', 'HHHHHHH', 'GIAVEQD', '$!#!%%%', '3020444'], ['HHH', 'MYA', '#$#', '232', 'HHH', 'FGA', '#$#', '232'], ['HHHHH', 'LKDKI', '"%%%!', '14440', 'HHHHH', 'LQDVV', '"%%!!', '14400'], ['HHHHHHH', 'KIRVLAE', '%!&!"#%', '4050124', 'HHHHHHH', 'EIRASAN', '%!&#$#%', '4052324']]	1	1	0.21905433097545235	0.7809456690245477
2BGN_H	0.0055965172384156	0.3179618554409043	0.4493827160493837	[[147, 150], [338, 342], [200, 202], [222, 226], [197, 203]]	[4, 1, 2, 3, 0]	[[725, 728], [773, 777], [888, 890], [950, 954], [1017, 1023]]	[['EEEE', 'KVRS', '3/42', '4053', 'EEEE', 'EILP', '3/02', '4013'], ['HHHHH', 'DEKKE', '%%%%%', '44444', 'HHHHH', 'EQDKN', '%%%%%', '44444'], ['HHH', 'AYA', '#$#', '232', 'HHH', 'FGA', '#$#', '232'], ['HHHHH', 'NVVKE', '%!!%%', '40044', 'HHHHH', 'DVVNQ', '%!!%%', '40044'], ['HHHHHHH', 'HVQAYAE', '%!%#$#%', '4042324', 'HHHHHHH', 'EIRASAN', '%!&#$#%', '4052324']]	2	2	0.0	1.0
6P4G_R	0.0056019390078752	1.7844738988838822	0.0334507042253522	[[11, 14], [105, 111], [105, 110], [79, 83]]	[4, 1, 3, 0]	[[725, 728], [775, 781], [949, 954], [1016, 1020]]	[['EEEE', 'QVFG', '3/12', '4023', 'EEEE', 'EILP', '3/02', '4013'], ['HHHHHHH', 'KKEIKDI', '%%%!%%!', '4440440', 'HHHHHHH', 'DKNTQEV', '%%%$%%!', '4443440'], ['HHHHHH', 'KKEIKD', '%%%!%%', '444044', 'HHHHHH', 'QDVVNQ', '%%!!%%', '440044'], ['HHHHH', 'AQIYA', '#%!$#', '24032', 'HHHHH', 'AEIRA', '#%!&#', '24052']]	1	1	0.48961554491011383	0.5103844550898862
3O4Q_A	0.0023260489869343	2.333212517510288	0.1693227091633473	[[89, 91], [98, 104], [193, 195], [163, 167], [166, 172]]	[4, 1, 2, 3, 0]	[[726, 728], [769, 775], [888, 890], [948, 952], [1017, 1023]]	[['EEE', 'VVT', '//2', '003', 'EEE', 'ILP', '/02', '013'], ['HHHHHHH', 'SVAAQHH', '$!##%%%', '3022444', 'HHHHHHH', 'GIAVEQD', '$!#!%%%', '3020444'], ['HHH', 'MYA', '#$#', '232', 'HHH', 'FGA', '#$#', '232'], ['HHHHH', 'LKDKI', '"%%%!', '14440', 'HHHHH', 'LQDVV', '"%%!!', '14400'], ['HHHHHHH', 'KIRVLAE', '%!&!"#%', '4050124', 'HHHHHHH', 'EIRASAN', '%!&#$#%', '4052324']]	1	1	0.48961554491011383	0.5103844550898862
4W5X_A	0.0038562987708726	2.150786577145144	0.0890538033395185	[[40, 42], [89, 101], [91, 95], [10, 12]]	[4, 1, 3, 0]	[[726, 728], [769, 781], [950, 954], [1024, 1026]]	[['EEE', 'IFS', '/12', '023', 'EEE', 'ILP', '/02', '013'], ['HHHHHHH.HHHHH', 'SVDIIKEDISEYI', '$!%!!%%]!$%$!', '3040044403430', 'HHHHHHHHHHHHH', 'GIAVEQDKNTQEV', '$!#!%%%%%$%%!', '3020444443440'], ['HHHHH', 'DIIKE', '%!!%%', '40044', 'HHHHH', 'DVVNQ', '%!!%%', '40044'], ['HHH', 'LAM', '"##', '122', 'HHH', 'LAA', '"##', '122']]	1	1	0.48961554491011383	0.5103844550898862
5WDW_A	0.007288170854503	4.050661699644181	0.0051369863013701	[[146, 149], [133, 138], [134, 138], [17, 23]]	[4, 1, 3, 0]	[[725, 728], [776, 781], [947, 951], [1022, 1028]]	[['EEEE', 'HIFS', '3/12', '4023', 'EEEE', 'EILP', '3/02', '4013'], ['HHHHHH', 'EKANKI', '%%#%%!', '442440', 'HHHHHH', 'KNTQEV', '%%$%%!', '443440'], ['HHHHH', 'KANKI', '%#%%!', '42440', 'HHHHH', 'KLQDV', '%"%%!', '41440'], ['HHHHHHH', 'AEKAMKE', '#%%##%%', '2442244', 'HHHHHHH', 'ANLAATK', '#%"##$%', '2412234']]	1	1	0.0	1.0
6CRI_H	0.022055589648085	3.662730796238247	0.0017035775127764	[[52, 55], [138, 142], [108, 110], [138, 142], [136, 143]]	[4, 1, 2, 3, 0]	[[725, 728], [776, 780], [888, 890], [950, 954], [1015, 1024]]	[['EEEE', 'NVET', '3/32', '4043', 'EEEE', 'EILP', '3/02', '4013'], ['HHHHH', 'EITDK', '%!$%%', '40344', 'HHHHH', 'KNTQE', '%%$%%', '44344'], ['HHH', 'MRM', '#&#', '252', 'HHH', 'FGA', '#$#', '232'], ['HHHHH', 'EITDK', '%!$%%', '40344', 'HHHHH', 'DVVNQ', '%!!%%', '40044'], ['HHHHHHHH', 'AAEITDKL', '##%!$%%"', '22403441', 'HHHHHHHHHH', 'AAEIRASANL', '##%!&#$#%"', '2240523241']]	1	1	0.0	1.0
5WEI_A	0.0092012390894954	4.055840234494618	0.0034188034188034	[[146, 149], [133, 138], [134, 138], [17, 23]]	[4, 1, 3, 0]	[[725, 728], [776, 781], [947, 951], [1022, 1028]]	[['EEEE', 'HIFS', '3/12', '4023', 'EEEE', 'EILP', '3/02', '4013'], ['HHHHHH', 'EKANKI', '%%#%%!', '442440', 'HHHHHH', 'KNTQEV', '%%$%%!', '443440'], ['HHHHH', 'KANKI', '%#%%!', '42440', 'HHHHH', 'KLQDV', '%"%%!', '41440'], ['HHHHHHH', 'AEKAMKE', '#%%##%%', '2442244', 'HHHHHHH', 'ANLAATK', '#%"##$%', '2412234']]	1	1	0.0	1.0
3HW4_A	0.0044510432033148	3.74557549050978	0.0226480836236941	[[146, 149], [133, 138], [134, 138], [17, 23]]	[4, 1, 3, 0]	[[725, 728], [776, 781], [947, 951], [1022, 1028]]	[['EEEE', 'HIFS', '3/12', '4023', 'EEEE', 'EILP', '3/02', '4013'], ['HHHHHH', 'EKANKI', '%%#%%!', '442440', 'HHHHHH', 'KNTQEV', '%%$%%!', '443440'], ['HHHHH', 'KANKI', '%#%%!', '42440', 'HHHHH', 'KLQDV', '%"%%!', '41440'], ['HHHHHHH', 'AEKAMKE', '#%%##%%', '2442244', 'HHHHHHH', 'ANLAATK', '#%"##$%', '2412234']]	1	1	0.0	1.0
3HW6_A	0.0035449705560574	3.871855300177037	0.0500894454382829	[[146, 149], [133, 138], [134, 138], [17, 21]]	[4, 1, 3, 0]	[[725, 728], [776, 781], [947, 951], [1022, 1026]]	[['EEEE', 'HIFS', '3/12', '4023', 'EEEE', 'EILP', '3/02', '4013'], ['HHHHHH', 'EKANKI', '%%#%%!', '442440', 'HHHHHH', 'KNTQEV', '%%$%%!', '443440'], ['HHHHH', 'KANKI', '%#%%!', '42440', 'HHHHH', 'KLQDV', '%"%%!', '41440'], ['HHHHH', 'AEKAM', '#%%##', '24422', 'HHHHH', 'ANLAA', '#%"##', '24122']]	1	1	0.0	1.0
5VPT_A	0.0067759754364001	4.004496679040479	0.008591065292097	[[146, 149], [133, 138], [134, 138], [17, 23]]	[4, 1, 3, 0]	[[725, 728], [776, 781], [947, 951], [1022, 1028]]	[['EEEE', 'HIFS', '3/12', '4023', 'EEEE', 'EILP', '3/02', '4013'], ['HHHHHH', 'EKANKI', '%%#%%!', '442440', 'HHHHHH', 'KNTQEV', '%%$%%!', '443440'], ['HHHHH', 'KANKI', '%#%%!', '42440', 'HHHHH', 'KLQDV', '%"%%!', '41440'], ['HHHHHHH', 'AEKAMKE', '#%%##%%', '2442244', 'HHHHHHH', 'ANLAATK', '#%"##$%', '2412234']]	1	1	0.0	1.0
5CCY_A	0.0061939419198019	4.2049778768271855	0.008591065292097	[[146, 149], [133, 138], [134, 138], [17, 23]]	[4, 1, 3, 0]	[[725, 728], [776, 781], [947, 951], [1022, 1028]]	[['EEEE', 'HIFS', '3/12', '4023', 'EEEE', 'EILP', '3/02', '4013'], ['HHHHHH', 'EKANKI', '%%#%%!', '442440', 'HHHHHH', 'KNTQEV', '%%$%%!', '443440'], ['HHHHH', 'KANKI', '%#%%!', '42440', 'HHHHH', 'KLQDV', '%"%%!', '41440'], ['HHHHHHH', 'AEKAMKE', '#%%##%%', '2442244', 'HHHHHHH', 'ANLAATK', '#%"##$%', '2412234']]	1	1	0.0	1.0
6R0T_B	0.0068866591124274	1.0481411753901244	0.0190972222222223	[[146, 150], [129, 131], [147, 154], [84, 87]]	[1, 2, 3, 0]	[[776, 780], [888, 890], [947, 954], [1023, 1026]]	[['HHHHH', 'KNWEK', '%%$%%', '44344', 'HHHHH', 'KNTQE', '%%$%%', '44344'], ['HHH', 'FTA', '#$#', '232', 'HHH', 'FGA', '#$#', '232'], ['HHHHHHHH', 'NWEKKIQE', '%$%%%!%%', '43444044', 'HHHHHHHH', 'KLQDVVNQ', '%"%%!!%%', '41440044'], ['HHHH', 'ELAA', '%"##', '4122', 'HHHH', 'NLAA', '%"##', '4122']]	1	1	0.48961554491011383	0.5103844550898862
3HW5_A	0.0047310346633269	3.700850617927852	0.0316344463971884	[[146, 149], [133, 138], [134, 138], [17, 23]]	[4, 1, 3, 0]	[[725, 728], [776, 781], [947, 951], [1022, 1028]]	[['EEEE', 'HIFS', '3/12', '4023', 'EEEE', 'EILP', '3/02', '4013'], ['HHHHHH', 'EKANKI', '%%#%%!', '442440', 'HHHHHH', 'KNTQEV', '%%$%%!', '443440'], ['HHHHH', 'KANKI', '%#%%!', '42440', 'HHHHH', 'KLQDV', '%"%%!', '41440'], ['HHHHHHH', 'AEKAMKE', '#%%##%%', '2442244', 'HHHHHHH', 'ANLAATK', '#%"##$%', '2412234']]	1	1	0.0	1.0
6D83_C	0.0190974739627403	4.000754573661445	0.001706484641639	[[52, 55], [138, 142], [108, 110], [138, 142], [62, 66]]	[4, 1, 2, 3, 0]	[[725, 728], [776, 780], [888, 890], [950, 954], [1051, 1055]]	[['EEEE', 'NVET', '3/32', '4043', 'EEEE', 'EILP', '3/02', '4013'], ['HHHHH', 'EITDK', '%!$%%', '40344', 'HHHHH', 'KNTQE', '%%$%%', '44344'], ['HHH', 'MRM', '#&#', '252', 'HHH', 'FGA', '#$#', '232'], ['HHHHH', 'EITDK', '%!$%%', '40344', 'HHHHH', 'DVVNQ', '%!!%%', '40044'], ['EEEEE', 'SFTVW', '212/2', '32303', 'EEEEE', 'SFPQS', '21232', '32343']]	1	1	0.0	1.0
4AWG_D	0.0046430203748651	4.015368628179763	0.0204429301533215	[[146, 149], [133, 138], [134, 138], [17, 23]]	[4, 1, 3, 0]	[[725, 728], [776, 781], [947, 951], [1022, 1028]]	[['EEEE', 'HIFS', '3/12', '4023', 'EEEE', 'EILP', '3/02', '4013'], ['HHHHHH', 'EKANKI', '%%#%%!', '442440', 'HHHHHH', 'KNTQEV', '%%$%%!', '443440'], ['HHHHH', 'KANKI', '%#%%!', '42440', 'HHHHH', 'KLQDV', '%"%%!', '41440'], ['HHHHHHH', 'AEKAMKE', '#%%##%%', '2442244', 'HHHHHHH', 'ANLAATK', '#%"##$%', '2412234']]	1	1	0.0	1.0
5WAP_A	0.0104125916325499	4.011108776605237	0.0068143100511073	[[146, 149], [133, 138], [134, 138], [17, 23]]	[4, 1, 3, 0]	[[725, 728], [776, 781], [947, 951], [1022, 1028]]	[['EEEE', 'HIFS', '3/12', '4023', 'EEEE', 'EILP', '3/02', '4013'], ['HHHHHH', 'EKANKI', '%%#%%!', '442440', 'HHHHHH', 'KNTQEV', '%%$%%!', '443440'], ['HHHHH', 'KANKI', '%#%%!', '42440', 'HHHHH', 'KLQDV', '%"%%!', '41440'], ['HHHHHHH', 'AEKAMKE', '#%%##%%', '2442244', 'HHHHHHH', 'ANLAATK', '#%"##$%', '2412234']]	1	1	0.0	1.0
1VSK_A	0.0052857728052455	2.640612991469229	0.0711678832116788	[[89, 91], [98, 104], [193, 195], [163, 167], [166, 172]]	[4, 1, 2, 3, 0]	[[726, 728], [769, 775], [888, 890], [948, 952], [1017, 1023]]	[['EEE', 'VVT', '//2', '003', 'EEE', 'ILP', '/02', '013'], ['HHHHHHH', 'SVAAQHH', '$!##%%%', '3022444', 'HHHHHHH', 'GIAVEQD', '$!#!%%%', '3020444'], ['HHH', 'MYA', '#$#', '232', 'HHH', 'FGA', '#$#', '232'], ['HHHHH', 'LKDKI', '"%%%!', '14440', 'HHHHH', 'LQDVV', '"%%!!', '14400'], ['HHHHHHH', 'KIRVLAE', '%!&!"#%', '4050124', 'HHHHHHH', 'EIRASAN', '%!&#$#%', '4052324']]	1	1	0.4636580789639512	0.5363419210360487
2EUF_A	0.0270560135825302	1.2485606201556414	0.008591065292097	[[133, 138], [129, 136], [58, 63]]	[1, 3, 0]	[[772, 777], [947, 954], [1021, 1026]]	[['HHHHHH', 'INQEKD', '!%%%%%', '044444', 'HHHHHH', 'VEQDKN', '!%%%%%', '044444'], ['HHHHHHHH', 'NLELINQE', '%"%"!%%%', '41410444', 'HHHHHHHH', 'KLQDVVNQ', '%"%%!!%%', '41440044'], ['HHHHHH', 'WMHLLC', '$#%""#', '324112', 'HHHHHH', 'SANLAA', '$#%"##', '324122']]	1	1	0.48961554491011383	0.5103844550898862
1A5V_A	0.0036985069171519	3.3075769554780727	0.0951492537313436	[[89, 91], [98, 104], [193, 195], [163, 167], [166, 172]]	[4, 1, 2, 3, 0]	[[726, 728], [769, 775], [888, 890], [948, 952], [1017, 1023]]	[['EEE', 'VVT', '//2', '003', 'EEE', 'ILP', '/02', '013'], ['HHHHHHH', 'SVAAQHH', '$!##%%%', '3022444', 'HHHHHHH', 'GIAVEQD', '$!#!%%%', '3020444'], ['HHH', 'MYA', '#$#', '232', 'HHH', 'FGA', '#$#', '232'], ['HHHHH', 'LKDKI', '"%%%!', '14440', 'HHHHH', 'LQDVV', '"%%!!', '14400'], ['HHHHHHH', 'KIRVLAE', '%!&!"#%', '4050124', 'HHHHHHH', 'EIRASAN', '%!&#$#%', '4052324']]	1	1	0.16831895338421787	0.8316810466157821
5OA3_Q	0.0056416654704326	1.967886622961516	0.0634057971014498	[[11, 14], [105, 111], [105, 110], [79, 83]]	[4, 1, 3, 0]	[[725, 728], [775, 781], [949, 954], [1016, 1020]]	[['EEEE', 'QVFG', '3/12', '4023', 'EEEE', 'EILP', '3/02', '4013'], ['HHHHHHH', 'KKEIKDI', '%%%!%%!', '4440440', 'HHHHHHH', 'DKNTQEV', '%%%$%%!', '4443440'], ['HHHHHH', 'KKEIKD', '%%%!%%', '444044', 'HHHHHH', 'QDVVNQ', '%%!!%%', '440044'], ['HHHHH', 'AQIYA', '#%!$#', '24032', 'HHHHH', 'AEIRA', '#%!&#', '24052']]	1	1	0.48961554491011383	0.5103844550898862
5D4G_A	0.0081319141209474	4.246844787953824	0.0051369863013701	[[127, 130], [114, 119], [115, 119], [17, 23]]	[4, 1, 3, 0]	[[725, 728], [776, 781], [947, 951], [1022, 1028]]	[['EEEE', 'HIFS', '3/12', '4023', 'EEEE', 'EILP', '3/02', '4013'], ['HHHHHH', 'EKANKI', '%%#%%!', '442440', 'HHHHHH', 'KNTQEV', '%%$%%!', '443440'], ['HHHHH', 'KANKI', '%#%%!', '42440', 'HHHHH', 'KLQDV', '%"%%!', '41440'], ['HHHHHHH', 'AEKAMKE', '#%%##%%', '2442244', 'HHHHHHH', 'ANLAATK', '#%"##$%', '2412234']]	1	1	0.0	1.0
3EBJ_B	0.0039956773792395	4.037250051581236	0.0357751277683133	[[146, 149], [133, 138], [134, 138], [17, 23]]	[4, 1, 3, 0]	[[725, 728], [776, 781], [947, 951], [1022, 1028]]	[['EEEE', 'HIFS', '3/12', '4023', 'EEEE', 'EILP', '3/02', '4013'], ['HHHHHH', 'EKANKI', '%%#%%!', '442440', 'HHHHHH', 'KNTQEV', '%%$%%!', '443440'], ['HHHHH', 'KANKI', '%#%%!', '42440', 'HHHHH', 'KLQDV', '%"%%!', '41440'], ['HHHHHHH', 'AEKAMKE', '#%%##%%', '2442244', 'HHHHHHH', 'ANLAATK', '#%"##$%', '2412234']]	1	1	0.0	1.0
1A1N_A	0.0016895825889663	3.561903242433798	0.2078189300411528	[[173, 178], [172, 174], [112, 126]]	[1, 3, 0]	[[773, 778], [948, 950], [1047, 1063]]	[['HHTHHH', 'ENGKET', '%%N%%$', '443443', 'HHHHHH', 'EQDKNT', '%%%%%$', '444443'], ['HHH', 'LEN', '"%%', '144', 'HHH', 'LQD', '"%%', '144'], ['EEEEEEETTEEEEEE', 'GHDQSAYDGKDYIAL', '2333212ON332/10', '344432343443021', 'EEEEEEEEEETTEEEEE', 'YHLMSFPQSAPHGVVFL', '2301212321NO2//10', '34123234323430021']]	1	1	0.3886204368520147	0.6113795631479854
6ZN5_U	0.003098994690109	4.767685200204046	0.0226480836236941	[[126, 139], [130, 134], [15, 20]]	[1, 3, 0]	[[777, 782], [947, 951], [1018, 1026]]	[['HHHHHHHHHHHHHH', 'QGQRDLDRIAGQVA', '%$%&%"%&!#$%!#', '43454145023402', 'HHHHHH', 'NTQEVF', '%$%%!#', '434402'], ['HHHHH', 'DLDRI', '%"%&!', '41450', 'HHHHH', 'KLQDV', '%"%%!', '41440'], ['HHHHHH', 'VRALAA', '!&#"##', '052122', 'HHHHHHHHH', 'IRASANLAA', '!&#$#%"##', '052324122']]	1	1	0.0	1.0
5WF3_A	0.0091367011109691	4.015606108034653	0.0085178875638836	[[146, 149], [133, 138], [134, 138], [17, 23]]	[4, 1, 3, 0]	[[725, 728], [776, 781], [947, 951], [1022, 1028]]	[['EEEE', 'HIFS', '3/12', '4023', 'EEEE', 'EILP', '3/02', '4013'], ['HHHHHH', 'EKANKI', '%%#%%!', '442440', 'HHHHHH', 'KNTQEV', '%%$%%!', '443440'], ['HHHHH', 'KANKI', '%#%%!', '42440', 'HHHHH', 'KLQDV', '%"%%!', '41440'], ['HHHHHHH', 'AEKAMKE', '#%%##%%', '2442244', 'HHHHHHH', 'ANLAATK', '#%"##$%', '2412234']]	1	1	0.0	1.0
6N9U_F	0.0322482857022371	3.4144155853705804	0.0034188034188034	[[215, 218], [214, 218], [105, 109]]	[1, 3, 0]	[[771, 774], [950, 954], [1052, 1056]]	[['HHHH', 'AVEE', '#!%%', '2044', 'HHHH', 'AVEQ', '#!%%', '2044'], ['HHHHH', 'KAVEE', '%#!%%', '42044', 'HHHHH', 'DVVNQ', '%!!%%', '40044'], ['EEEEE', 'MYQVA', '123/1', '23402', 'EEEEE', 'FPQSA', '12321', '23432']]	1	1	0.14718963573630986	0.8528103642636902
5WG9_A	0.0132936615434876	4.069432405201439	0.0051107325383297	[[146, 149], [133, 138], [134, 138], [17, 23]]	[4, 1, 3, 0]	[[725, 728], [776, 781], [947, 951], [1022, 1028]]	[['EEEE', 'HIFS', '3/12', '4023', 'EEEE', 'EILP', '3/02', '4013'], ['HHHHHH', 'EKANKI', '%%#%%!', '442440', 'HHHHHH', 'KNTQEV', '%%$%%!', '443440'], ['HHHHH', 'KANKI', '%#%%!', '42440', 'HHHHH', 'KLQDV', '%"%%!', '41440'], ['HHHHHHH', 'AEKAMKE', '#%%##%%', '2442244', 'HHHHHHH', 'ANLAATK', '#%"##$%', '2412234']]	1	1	0.0	1.0
4W5X_B	0.0044019013114409	2.161941974407378	0.153241650294696	[[40, 42], [89, 101], [91, 95], [10, 12]]	[4, 1, 3, 0]	[[726, 728], [769, 781], [950, 954], [1024, 1026]]	[['EEE', 'IFS', '/12', '023', 'EEE', 'ILP', '/02', '013'], ['HHHHHHH.HHHHH', 'SVDIIKEDISEYI', '$!%!!%%]!$%$!', '3040044403430', 'HHHHHHHHHHHHH', 'GIAVEQDKNTQEV', '$!#!%%%%%$%%!', '3020444443440'], ['HHHHH', 'DIIKE', '%!!%%', '40044', 'HHHHH', 'DVVNQ', '%!!%%', '40044'], ['HHH', 'LAM', '"##', '122', 'HHH', 'LAA', '"##', '122']]	1	1	0.48961554491011383	0.5103844550898862
1ENK_A	0.022408987823197	4.095301636583477	0.0	[[110, 121], [28, 30], [118, 122], [16, 19]]	[1, 2, 3, 0]	[[769, 777], [888, 890], [948, 952], [1023, 1026]]	[['HHHHHHHHHHHH', 'SIAISQARLDEK', '$!#!$%#&"%%%', '302034251444', 'HHHHHHHHH', 'GIAVEQDKN', '$!#!%%%%%', '302044444'], ['HHH', 'FGA', '#$#', '232', 'HHH', 'FGA', '#$#', '232'], ['HHHHH', 'LDEKI', '"%%%!', '14440', 'HHHHH', 'LQDVV', '"%%!!', '14400'], ['HHHH', 'HLMA', '%"##', '4122', 'HHHH', 'NLAA', '%"##', '4122']]	1	1	0.0	1.0
6CM9_H	0.0310957625798494	3.707480780292439	0.0034071550255532	[[52, 55], [138, 142], [108, 110], [138, 142], [136, 143]]	[4, 1, 2, 3, 0]	[[725, 728], [776, 780], [888, 890], [950, 954], [1015, 1024]]	[['EEEE', 'NVET', '3/32', '4043', 'EEEE', 'EILP', '3/02', '4013'], ['HHHHH', 'EITDK', '%!$%%', '40344', 'HHHHH', 'KNTQE', '%%$%%', '44344'], ['HHH', 'MRM', '#&#', '252', 'HHH', 'FGA', '#$#', '232'], ['HHHHH', 'EITDK', '%!$%%', '40344', 'HHHHH', 'DVVNQ', '%!!%%', '40044'], ['HHHHHHHH', 'AAEITDKL', '##%!$%%"', '22403441', 'HHHHHHHHHH', 'AAEIRASANL', '##%!&#$#%"', '2240523241']]	1	1	0.0	1.0
3LIN_A	0.0498175007365998	1.491804675522617	0.0051107325383297	[[112, 114], [105, 108], [106, 108], [26, 30]]	[4, 1, 3, 0]	[[726, 728], [771, 774], [948, 950], [1059, 1063]]	[['EEE', 'VLY', '/02', '013', 'EEE', 'ILP', '/02', '013'], ['HHHH', 'ALQQ', '#"%%', '2144', 'HHHH', 'AVEQ', '#!%%', '2044'], ['HHH', 'LQQ', '"%%', '144', 'HHH', 'LQD', '"%%', '144'], ['EEEEE', 'TIEAL', '2/310', '30421', 'EEEEE', 'GVVFL', '2//10', '30021']]	1	1	0.48961554491011383	0.5103844550898862
4AWK_A	0.005584078283107	3.7772653741083975	0.0272572402044293	[[146, 149], [133, 138], [134, 138], [17, 23]]	[4, 1, 3, 0]	[[725, 728], [776, 781], [947, 951], [1022, 1028]]	[['EEEE', 'HIFS', '3/12', '4023', 'EEEE', 'EILP', '3/02', '4013'], ['HHHHHH', 'EKANKI', '%%#%%!', '442440', 'HHHHHH', 'KNTQEV', '%%$%%!', '443440'], ['HHHHH', 'KANKI', '%#%%!', '42440', 'HHHHH', 'KLQDV', '%"%%!', '41440'], ['HHHHHHH', 'AEKAMKE', '#%%##%%', '2442244', 'HHHHHHH', 'ANLAATK', '#%"##$%', '2412234']]	1	1	0.0	1.0
6BFU_C	0.0086009907927363	0.6001005457228265	0.1716566866267472	[[965, 967], [812, 818], [754, 756], [631, 639], [884, 933]]	[4, 1, 2, 3, 0]	[[726, 728], [770, 776], [888, 890], [947, 953], [1015, 1064]]	[['EEE', 'ILY', '/02', '013', 'EEE', 'ILP', '/02', '013'], ['HHHHHHH', 'IAIKKIQ', '!#!%%!%', '0204404', 'HHHHHHH', 'IAVEQDK', '!#!%%%%', '0204444'], ['HHH', 'ATA', '#$#', '232', 'HHH', 'FGA', '#$#', '232'], ['HHHHHHHHH', 'QLDSREIIN', '%"%$&%!!%', '414354004', 'HHHHHHH', 'KLQDVVN', '%"%%!!%', '4144004'], ['HHHHHHHHHHHHHHIIIIIIS....TTTSSSSEEEEEEEEEETTEEEEEE', 'MSQIRQSRLLAQQKINELVKSQSPRYGFLGNGTHIFSL…	2	2	0.03477330261279445	0.9652266973872056
3O4N_A	0.0040557434034322	2.5800701956510563	0.1882591093117409	[[89, 91], [98, 104], [106, 108], [163, 167], [166, 172]]	[4, 1, 2, 3, 0]	[[726, 728], [769, 775], [888, 890], [948, 952], [1017, 1023]]	[['EEE', 'VVT', '//2', '003', 'EEE', 'ILP', '/02', '013'], ['HHHHHHH', 'SVAAQHH', '$!##%%%', '3022444', 'HHHHHHH', 'GIAVEQD', '$!#!%%%', '3020444'], ['HHH', 'ATA', '#$#', '232', 'HHH', 'FGA', '#$#', '232'], ['HHHHH', 'LKDKI', '"%%%!', '14440', 'HHHHH', 'LQDVV', '"%%!!', '14400'], ['HHHHHHH', 'KIRVLAE', '%!&!"#%', '4050124', 'HHHHHHH', 'EIRASAN', '%!&#$#%', '4052324']]	1	1	0.4636580789639512	0.5363419210360487
1B5E_A	0.003527487023302	4.660711618411304	0.0262237762237766	[[211, 214], [80, 85], [174, 176], [187, 193], [174, 183]]	[4, 1, 2, 3, 0]	[[725, 728], [776, 781], [888, 890], [948, 954], [1020, 1028]]	[['EEEE', 'NVGS', '3/22', '4033', 'EEEE', 'EILP', '3/02', '4013'], ['HHHHHH', 'KIWQQV', '%!$%%!', '403440', 'HHHHHH', 'KNTQEV', '%%$%%!', '443440'], ['HHH', 'FGF', '#$#', '232', 'HHH', 'FGA', '#$#', '232'], ['HHHHHHH', 'LDKLVSD', '"%%"!$%', '1441034', 'HHHHHHH', 'LQDVVNQ', '"%%!!%%', '1440044'], ['HHHHHHHHHH', 'FGFRNDYAWQ', '#$#&%%$#$%', '2325443234', 'HHHHHHHHH', 'ASANLAATK', '#$#%"##$%', '23241…	1	1	0.0	1.0
6YGH_B	0.0384600052588002	2.1190836886127573	0.0068143100511073	[[57, 71], [131, 133], [128, 138], [127, 134]]	[1, 2, 3, 0]	[[772, 782], [888, 890], [947, 954], [1016, 1023]]	[['HHHHHHHHHHHHHHH', 'IEDFWQTTQGMHEIA', '!%%#$%$$%$#%%!#', '044234334324402', 'HHHHHHHHHHH', 'VEQDKNTQEVF', '!%%%%%$%%!#', '04444434402'], ['HHH', 'AYA', '#$#', '232', 'HHH', 'FGA', '#$#', '232'], ['HHHHHHHHHHH', 'HLKAYAKINEE', '%"%#$#%!%%%', '41423240444', 'HHHHHHHH', 'KLQDVVNQ', '%"%%!!%%', '41440044'], ['HHHHHHHH', 'AHLKAYAK', '#%"%#$#%', '24142324', 'HHHHHHHH', 'AEIRASAN', '#%!&#$#%', '240523…	1	1	0.48961554491011383	0.5103844550898862
6R0P_B	0.0069226379925992	1.0521614256107832	0.0426287744227353	[[146, 150], [129, 131], [147, 154], [84, 87]]	[1, 2, 3, 0]	[[776, 780], [888, 890], [947, 954], [1023, 1026]]	[['HHHHH', 'KNWEK', '%%$%%', '44344', 'HHHHH', 'KNTQE', '%%$%%', '44344'], ['HHH', 'FTA', '#$#', '232', 'HHH', 'FGA', '#$#', '232'], ['HHHHHHHH', 'NWEKKIQE', '%$%%%!%%', '43444044', 'HHHHHHHH', 'KLQDVVNQ', '%"%%!!%%', '41440044'], ['HHHH', 'ELAA', '%"##', '4122', 'HHHH', 'NLAA', '%"##', '4122']]	1	1	0.48961554491011383	0.5103844550898862
6FS6_C	0.0105961898224848	3.855812605424561	0.0102214650766609	[[146, 149], [133, 138], [134, 138], [17, 23]]	[4, 1, 3, 0]	[[725, 728], [776, 781], [947, 951], [1022, 1028]]	[['EEEE', 'HIFS', '3/12', '4023', 'EEEE', 'EILP', '3/02', '4013'], ['HHHHHH', 'EKANKI', '%%#%%!', '442440', 'HHHHHH', 'KNTQEV', '%%$%%!', '443440'], ['HHHHH', 'KANKI', '%#%%!', '42440', 'HHHHH', 'KLQDV', '%"%%!', '41440'], ['HHHHHHH', 'AEKAMKE', '#%%##%%', '2442244', 'HHHHHHH', 'ANLAATK', '#%"##$%', '2412234']]	1	1	0.0	1.0
6BFU_B	0.0085987589948604	0.6000200789077702	0.1930894308943096	[[965, 967], [812, 818], [754, 756], [631, 639], [884, 933]]	[4, 1, 2, 3, 0]	[[726, 728], [770, 776], [888, 890], [947, 953], [1015, 1064]]	[['EEE', 'ILY', '/02', '013', 'EEE', 'ILP', '/02', '013'], ['HHHHHHH', 'IAIKKIQ', '!#!%%!%', '0204404', 'HHHHHHH', 'IAVEQDK', '!#!%%%%', '0204444'], ['HHH', 'ATA', '#$#', '232', 'HHH', 'FGA', '#$#', '232'], ['HHHHHHHHH', 'QLDSREIIN', '%"%$&%!!%', '414354004', 'HHHHHHH', 'KLQDVVN', '%"%%!!%', '4144004'], ['HHHHHHHHHHHHHHIIIIIIS....TTTSSSSEEEEEEEEEETTEEEEEE', 'MSQIRQSRLLAQQKINEYVKSQSPRYGFYGNGTHIFSL…	2	2	0.03477330261279445	0.9652266973872056
4W60_D	0.0051708970564828	2.218588028440275	0.1375968992248066	[[40, 42], [89, 101], [91, 95], [10, 12]]	[4, 1, 3, 0]	[[726, 728], [769, 781], [950, 954], [1024, 1026]]	[['EEE', 'IFS', '/12', '023', 'EEE', 'ILP', '/02', '013'], ['HHHHHHH.HHHHH', 'SVDIIKEDISEYI', '$!%!!%%]!$%$!', '3040044403430', 'HHHHHHHHHHHHH', 'GIAVEQDKNTQEV', '$!#!%%%%%$%%!', '3020444443440'], ['HHHHH', 'DIIKE', '%!!%%', '40044', 'HHHHH', 'DVVNQ', '%!!%%', '40044'], ['HHH', 'LAM', '"##', '122', 'HHH', 'LAA', '"##', '122']]	1	1	0.48961554491011383	0.5103844550898862
6FS6_E	0.0079719783971481	4.095556384686798	0.008591065292097	[[146, 149], [133, 138], [134, 138], [17, 23]]	[4, 1, 3, 0]	[[725, 728], [776, 781], [947, 951], [1022, 1028]]	[['EEEE', 'HIFS', '3/12', '4023', 'EEEE', 'EILP', '3/02', '4013'], ['HHHHHH', 'EKANKI', '%%#%%!', '442440', 'HHHHHH', 'KNTQEV', '%%$%%!', '443440'], ['HHHHH', 'KANKI', '%#%%!', '42440', 'HHHHH', 'KLQDV', '%"%%!', '41440'], ['HHHHHHH', 'AEKAMKE', '#%%##%%', '2442244', 'HHHHHHH', 'ANLAATK', '#%"##$%', '2412234']]	1	1	0.0	1.0
5D42_A	0.0081156299128683	4.306199839054056	0.0085178875638836	[[146, 149], [133, 138], [134, 138], [17, 23]]	[4, 1, 3, 0]	[[725, 728], [776, 781], [947, 951], [1022, 1028]]	[['EEEE', 'HIFS', '3/12', '4023', 'EEEE', 'EILP', '3/02', '4013'], ['HHHHHH', 'EKANKI', '%%#%%!', '442440', 'HHHHHH', 'KNTQEV', '%%$%%!', '443440'], ['HHHHH', 'KANKI', '%#%%!', '42440', 'HHHHH', 'KLQDV', '%"%%!', '41440'], ['HHHHHHH', 'AEKAMKE', '#%%##%%', '2442244', 'HHHHHHH', 'ANLAATK', '#%"##$%', '2412234']]	1	1	0.0	1.0
4D61_Q	0.0047578057026504	2.101254650247309	0.2129471890971035	[[11, 14], [105, 111], [105, 110], [79, 83]]	[4, 1, 3, 0]	[[725, 728], [775, 781], [949, 954], [1016, 1020]]	[['EEEE', 'QVFG', '3/12', '4023', 'EEEE', 'EILP', '3/02', '4013'], ['HHHHHHH', 'KKEIKDI', '%%%!%%!', '4440440', 'HHHHHHH', 'DKNTQEV', '%%%$%%!', '4443440'], ['HHHHHH', 'KKEIKD', '%%%!%%', '444044', 'HHHHHH', 'QDVVNQ', '%%!!%%', '440044'], ['HHHHH', 'AQIYA', '#%!$#', '24032', 'HHHHH', 'AEIRA', '#%!&#', '24052']]	1	1	0.48961554491011383	0.5103844550898862
5EGA_A	0.0069251406487172	4.288833186892861	0.0102214650766609	[[146, 149], [133, 138], [134, 138], [17, 23]]	[4, 1, 3, 0]	[[725, 728], [776, 781], [947, 951], [1022, 1028]]	[['EEEE', 'HIFS', '3/12', '4023', 'EEEE', 'EILP', '3/02', '4013'], ['HHHHHH', 'EKANKI', '%%#%%!', '442440', 'HHHHHH', 'KNTQEV', '%%$%%!', '443440'], ['HHHHH', 'KANKI', '%#%%!', '42440', 'HHHHH', 'KLQDV', '%"%%!', '41440'], ['HHHHHHH', 'AEKAMKE', '#%%##%%', '2442244', 'HHHHHHH', 'ANLAATK', '#%"##$%', '2412234']]	1	1	0.0	1.0
5D2O_A	0.0062093397983588	4.202452094088329	0.013816925734025	[[146, 149], [133, 138], [134, 138], [17, 23]]	[4, 1, 3, 0]	[[725, 728], [776, 781], [947, 951], [1022, 1028]]	[['EEEE', 'HIFS', '3/12', '4023', 'EEEE', 'EILP', '3/02', '4013'], ['HHHHHH', 'EKANKI', '%%#%%!', '442440', 'HHHHHH', 'KNTQEV', '%%$%%!', '443440'], ['HHHHH', 'KANKI', '%#%%!', '42440', 'HHHHH', 'KLQDV', '%"%%!', '41440'], ['HHHHHHH', 'AEKAMKE', '#%%##%%', '2442244', 'HHHHHHH', 'ANLAATK', '#%"##$%', '2412234']]	1	1	0.0	1.0
6ZMT_R	0.0055021750055766	1.949730925241788	0.1754684838160127	[[11, 14], [105, 111], [105, 110], [79, 83]]	[4, 1, 3, 0]	[[725, 728], [775, 781], [949, 954], [1016, 1020]]	[['EEEE', 'QVFG', '3/12', '4023', 'EEEE', 'EILP', '3/02', '4013'], ['HHHHHHH', 'KKEIKDI', '%%%!%%!', '4440440', 'HHHHHHH', 'DKNTQEV', '%%%$%%!', '4443440'], ['HHHHHH', 'KKEIKD', '%%%!%%', '444044', 'HHHHHH', 'QDVVNQ', '%%!!%%', '440044'], ['HHHHH', 'AQIYA', '#%!$#', '24032', 'HHHHH', 'AEIRA', '#%!&#', '24052']]	1	1	0.48961554491011383	0.5103844550898862
1A5X_A	0.004369229442113	3.4140621688651303	0.1398058252427185	[[89, 91], [98, 104], [193, 195], [163, 167], [166, 172]]	[4, 1, 2, 3, 0]	[[726, 728], [769, 775], [888, 890], [948, 952], [1017, 1023]]	[['EEE', 'VVT', '//2', '003', 'EEE', 'ILP', '/02', '013'], ['HHHHHHH', 'SVAAQHH', '$!##%%%', '3022444', 'HHHHHHH', 'GIAVEQD', '$!#!%%%', '3020444'], ['HHH', 'MYA', '#$#', '232', 'HHH', 'FGA', '#$#', '232'], ['HHHHH', 'LKDKI', '"%%%!', '14440', 'HHHHH', 'LQDVV', '"%%!!', '14400'], ['HHHHHHH', 'KIRVLAE', '%!&!"#%', '4050124', 'HHHHHHH', 'EIRASAN', '%!&#$#%', '4052324']]	1	1	0.18090584951616032	0.8190941504838397
1A5W_A	0.0041952686230501	3.3308265302828133	0.1442495126705658	[[89, 91], [98, 104], [193, 195], [163, 167], [166, 172]]	[4, 1, 2, 3, 0]	[[726, 728], [769, 775], [888, 890], [948, 952], [1017, 1023]]	[['EEE', 'VVT', '//2', '003', 'EEE', 'ILP', '/02', '013'], ['HHHHHHH', 'SVAAQHH', '$!##%%%', '3022444', 'HHHHHHH', 'GIAVEQD', '$!#!%%%', '3020444'], ['HHH', 'MYA', '#$#', '232', 'HHH', 'FGA', '#$#', '232'], ['HHHHH', 'LKDKI', '"%%%!', '14440', 'HHHHH', 'LQDVV', '"%%!!', '14400'], ['HHHHHHH', 'KIRVLAE', '%!&!"#%', '4050124', 'HHHHHHH', 'EIRASAN', '%!&#$#%', '4052324']]	1	1	0.2808132752492709	0.7191867247507291
5M0Q_L	0.0015533009708151	6.076295623997787	0.0596252129471885	[[64, 67], [210, 218], [205, 212], [197, 201]]	[4, 1, 3, 0]	[[725, 728], [772, 780], [947, 954], [1021, 1025]]	[['EEEE', 'QVDY', '3/32', '4043', 'EEEE', 'EILP', '3/02', '4013'], ['HHHHHHHHH', 'IQQQSKSKQ', '!%%%$%$%%', '044434344', 'HHHHHHHHH', 'VEQDKNTQE', '!%%%%%$%%', '044444344'], ['HHHHHHHH', 'KEQQRIQQ', '%%%%&!%%', '44445044', 'HHHHHHHH', 'KLQDVVNQ', '%"%%!!%%', '41440044'], ['HHHHH', 'PMDIF', '$#%!#', '32402', 'HHHHH', 'SANLA', '$#%"#', '32412']]	1	1	0.39192790775501296	0.608072092244987
2OXT_A	0.0349345040266736	3.5068680540437174	0.0051369863013701	[[170, 173], [64, 66], [169, 171], [60, 64]]	[1, 2, 3, 0]	[[776, 779], [888, 890], [948, 950], [1021, 1025]]	[['HHHH', 'EKWK', '%%$%', '4434', 'HHHH', 'KNTQ', '%%$%', '4434'], ['HHH', 'AWM', '#$#', '232', 'HHH', 'FGA', '#$#', '232'], ['HHH', 'LEK', '"%%', '144', 'HHH', 'LQD', '"%%', '144'], ['HHHHH', 'TAKLA', '$#%"#', '32412', 'HHHHH', 'SANLA', '$#%"#', '32412']]	1	1	0.0	1.0
1CXQ_A	0.0040911861796401	2.658205709719603	0.2596566523605157	[[89, 91], [98, 104], [193, 195], [163, 167], [166, 172]]	[4, 1, 2, 3, 0]	[[726, 728], [769, 775], [888, 890], [948, 952], [1017, 1023]]	[['EEE', 'VVT', '//2', '003', 'EEE', 'ILP', '/02', '013'], ['HHHHHHH', 'SVAAQHH', '$!##%%%', '3022444', 'HHHHHHH', 'GIAVEQD', '$!#!%%%', '3020444'], ['HHH', 'MYA', '#$#', '232', 'HHH', 'FGA', '#$#', '232'], ['HHHHH', 'LKDKI', '"%%%!', '14440', 'HHHHH', 'LQDVV', '"%%!!', '14400'], ['HHHHHHH', 'KIRVLAE', '%!&!"#%', '4050124', 'HHHHHHH', 'EIRASAN', '%!&#$#%', '4052324']]	1	1	0.4636580789639512	0.5363419210360487
1FL1_A	0.0230159728019282	4.095090280180722	0.0034188034188034	[[174, 176], [173, 176], [62, 67]]	[1, 3, 0]	[[779, 781], [948, 951], [1057, 1062]]	[['HHH', 'QHV', '%%!', '440', 'HHH', 'QEV', '%%!', '440'], ['HHHH', 'LQHV', '"%%!', '1440', 'HHHH', 'LQDV', '"%%!', '1440'], ['TTEEEE', 'SHGIFC', 'NO2/11', '343022', 'TTEEEE', 'PHGVVF', 'NO2//1', '343002']]	1	1	0.0	1.0
6BFU_A	0.0086199708652759	0.5999845424391754	0.265086206896552	[[965, 967], [812, 818], [754, 756], [631, 639], [884, 933]]	[4, 1, 2, 3, 0]	[[726, 728], [770, 776], [888, 890], [947, 953], [1015, 1064]]	[['EEE', 'ILY', '/02', '013', 'EEE', 'ILP', '/02', '013'], ['HHHHHHH', 'IAIKKIQ', '!#!%%!%', '0204404', 'HHHHHHH', 'IAVEQDK', '!#!%%%%', '0204444'], ['HHH', 'ATA', '#$#', '232', 'HHH', 'FGA', '#$#', '232'], ['HHHHHHHHH', 'QLDSREIIN', '%"%$&%!!%', '414354004', 'HHHHHHH', 'KLQDVVN', '%"%%!!%', '4144004'], ['HHHHHHHHHHHHHHIIIIIIS....TTTSSSSEEEEEEEEEETTEEEEEE', 'MSQIRQSRLLAQQKINELVKSQSPRYGFLGNGTHIFSL…	2	2	0.03477330261279445	0.9652266973872056
2FZ3_A	0.0020957816275087	3.5094265332280106	0.3371298405466973	[[173, 178], [172, 174], [112, 126]]	[1, 3, 0]	[[773, 778], [948, 950], [1047, 1063]]	[['HHTHHH', 'ENGKET', '%%N%%$', '443443', 'HHHHHH', 'EQDKNT', '%%%%%$', '444443'], ['HHH', 'LEN', '"%%', '144', 'HHH', 'LQD', '"%%', '144'], ['EEEEEEETTEEEEEE', 'GHDQSAYDGKDYIAL', '2333212ON332/10', '344432343443021', 'EEEEEEEEEETTEEEEE', 'YHLMSFPQSAPHGVVFL', '2301212321NO2//10', '34123234323430021']]	1	1	0.4547827615665009	0.5452172384334991
5V5M_C	0.0102312167686671	5.9095270414054895	0.0034188034188034	[[96, 99], [173, 178], [69, 71], [172, 174], [65, 72]]	[4, 1, 2, 3, 0]	[[725, 728], [773, 778], [888, 890], [948, 950], [1014, 1023]]	[['EEEE', 'QVMY', '3/12', '4023', 'EEEE', 'EILP', '3/02', '4013'], ['HHTHHH', 'ENGKET', '%%N%%$', '443443', 'HHHHHH', 'EQDKNT', '%%%%%$', '444443'], ['HHH', 'ASA', '#$#', '232', 'HHH', 'FGA', '#$#', '232'], ['HHH', 'LEN', '"%%', '144', 'HHH', 'LQD', '"%%', '144'], ['HHHHHHHH', 'RNMKASAQ', '&%#%#$#%', '54242324', 'HHHHHHHHHH', 'RAAEIRASAN', '&##%!&#$#%', '5224052324']]	1	1	0.39192790775501296	0.608072092244987
5CZN_A	0.0122247397542261	4.0324849621408685	0.008591065292097	[[146, 149], [133, 138], [134, 138], [17, 23]]	[4, 1, 3, 0]	[[725, 728], [776, 781], [947, 951], [1022, 1028]]	[['EEEE', 'HIFS', '3/12', '4023', 'EEEE', 'EILP', '3/02', '4013'], ['HHHHHH', 'EKANKI', '%%#%%!', '442440', 'HHHHHH', 'KNTQEV', '%%$%%!', '443440'], ['HHHHH', 'KANKI', '%#%%!', '42440', 'HHHHH', 'KLQDV', '%"%%!', '41440'], ['HHHHHHH', 'AEKAMKE', '#%%##%%', '2442244', 'HHHHHHH', 'ANLAATK', '#%"##$%', '2412234']]	1	1	0.0	1.0
5UJ0_A	0.0052300283336752	1.6055877111441903	0.2436440677966109	[[257, 260], [199, 201], [254, 259], [262, 266]]	[1, 2, 3, 0]	[[772, 775], [888, 890], [949, 954], [1029, 1033]]	[['HHHH', 'VKEE', '!%%%', '0444', 'HHHH', 'VEQD', '!%%%', '0444'], ['HHH', 'MYA', '#$#', '232', 'HHH', 'FGA', '#$#', '232'], ['HHHHHH', 'DDVVKE', '%%!!%%', '440044', 'HHHHHH', 'QDVVNQ', '%%!!%%', '440044'], ['IIIII', 'FWKHI', '?@AA=', '23440', 'IIIII', 'MSEKV', '?@AA=', '23440']]	-1	-1	0.061796636634860215	0.0
3AGP_A	0.0022570486983055	9.448322484345423	0.0155709342560554	[[1056, 1058], [192, 202], [477, 479], [189, 193], [87, 95]]	[4, 1, 2, 3, 0]	[[726, 728], [775, 782], [888, 890], [950, 954], [1020, 1028]]	[['EEE', 'ILP', '/02', '013', 'EEE', 'ILP', '/02', '013'], ['HHHHHHHHHHH', 'EKEYQVQLDIA', '%%%$%!%"%!#', '44434041402', 'HHHHHHHH', 'DKNTQEVF', '%%%$%%!#', '44434402'], ['HHH', 'AGF', '#$#', '232', 'HHH', 'FGA', '#$#', '232'], ['HHHHH', 'EVVEK', '%!!%%', '40044', 'HHHHH', 'DVVNQ', '%!!%%', '40044'], ['HHHHHHHHH', 'AGFQAFADK', '#$#%###%%', '232422244', 'HHHHHHHHH', 'ASANLAATK', '#$#%"##$%', '23241…	0	0	0.0	1.0
3KH2_G	0.0047773029412439	0.3474601471014041	0.9632107023411388	[[45, 51], [42, 44], [13, 19], [42, 48]]	[1, 2, 3, 0]	[[776, 782], [888, 890], [948, 954], [1020, 1028]]	[['HHHHHHH', 'EAYKKAA', '%#$%%##', '4234422', 'HHHHHHH', 'KNTQEVF', '%%$%%!#', '4434402'], ['HHH', 'ATF', '#$#', '232', 'HHH', 'FGA', '#$#', '232'], ['HHHH-HH', 'LSEV-NN', '"$%!-%%', '1340-44', 'HHHHHHH', 'LQDVVNQ', '"%%!!%%', '1440044'], ['HHHHHHH', 'ATFEAYK', '#$#%#$%', '2324234', 'HHHHHHHHH', 'ASANLAATK', '#$#%"##$%', '232412234']]	2	2	0.0	1.0
6L18_A	0.0040640751104477	4.801287756081764	0.0352733686067026	[[211, 214], [80, 85], [174, 176], [187, 193], [174, 183]]	[4, 1, 2, 3, 0]	[[725, 728], [776, 781], [888, 890], [948, 954], [1020, 1028]]	[['EEEE', 'NVGS', '3/22', '4033', 'EEEE', 'EILP', '3/02', '4013'], ['HHHHHH', 'KIWQQV', '%!$%%!', '403440', 'HHHHHH', 'KNTQEV', '%%$%%!', '443440'], ['HHH', 'FGF', '#$#', '232', 'HHH', 'FGA', '#$#', '232'], ['HHHHHHH', 'LDKLVSD', '"%%"!$%', '1441034', 'HHHHHHH', 'LQDVVNQ', '"%%!!%%', '1440044'], ['HHHHHHHHHH', 'FGFRNNYAWQ', '#$#&%%$#$%', '2325443234', 'HHHHHHHHH', 'ASANLAATK', '#$#%"##$%', '23241…	1	1	0.0	1.0
2AXG_A	0.0014869382852959	3.519159636933464	0.3587962962962974	[[173, 178], [172, 174], [112, 126]]	[1, 3, 0]	[[773, 778], [948, 950], [1047, 1063]]	[['HHTHHH', 'ENGKET', '%%N%%$', '443443', 'HHHHHH', 'EQDKNT', '%%%%%$', '444443'], ['HHH', 'LEN', '"%%', '144', 'HHH', 'LQD', '"%%', '144'], ['EEEEEEETTEEEEEE', 'GHDQSAYDGKDYIAL', '2333212ON332/10', '344432343443021', 'EEEEEEEEEETTEEEEE', 'YHLMSFPQSAPHGVVFL', '2301212321NO2//10', '34123234323430021']]	1	1	0.5080858862593023	0.49191411374069766
4E5I_A	0.0034823969548972	4.205810737088079	0.0766609880749573	[[146, 149], [133, 138], [134, 138], [17, 23]]	[4, 1, 3, 0]	[[725, 728], [776, 781], [947, 951], [1022, 1028]]	[['EEEE', 'HIFS', '3/12', '4023', 'EEEE', 'EILP', '3/02', '4013'], ['HHHHHH', 'EKANKI', '%%#%%!', '442440', 'HHHHHH', 'KNTQEV', '%%$%%!', '443440'], ['HHHHH', 'KANKI', '%#%%!', '42440', 'HHHHH', 'KLQDV', '%"%%!', '41440'], ['HHHHHHH', 'AEKAMKE', '#%%##%%', '2442244', 'HHHHHHH', 'ANLAATK', '#%"##$%', '2412234']]	1	1	0.0	1.0
6ZLW_U	0.0033267150873751	4.742557978430766	0.0595667870036102	[[126, 139], [130, 134], [15, 20]]	[1, 3, 0]	[[777, 782], [947, 951], [1018, 1026]]	[['HHHHHHHHHHHHHH', 'QGQRDLDRIAGQVA', '%$%&%"%&!#$%!#', '43454145023402', 'HHHHHH', 'NTQEVF', '%$%%!#', '434402'], ['HHHHH', 'DLDRI', '%"%&!', '41450', 'HHHHH', 'KLQDV', '%"%%!', '41440'], ['HHHHHH', 'VRALAA', '!&#"##', '052122', 'HHHHHHHHH', 'IRASANLAA', '!&#$#%"##', '052324122']]	1	1	0.0	1.0
6ZOJ_A	0.0032361311518792	5.321204559578107	0.0519713261648751	[[76, 78], [210, 214], [208, 213], [145, 147]]	[4, 1, 3, 0]	[[726, 728], [772, 776], [949, 954], [1061, 1063]]	[['EEE', 'VIS', '//2', '003', 'EEE', 'ILP', '/02', '013'], ['HHHHH', 'IEKEE', '!%%%%', '04444', 'HHHHH', 'VEQDK', '!%%%%', '04444'], ['HHHHHH', 'EEIEKE', '%%!%%%', '440444', 'HHHHHH', 'QDVVNQ', '%%!!%%', '440044'], ['EEE', 'IAL', '/10', '021', 'EEE', 'VFL', '/10', '021']]	1	1	0.19780576799083696	0.8021942320091631
2B7F_F	0.0736557551295442	1.5282233003894945	0.001706484641639	[[112, 114], [105, 108], [106, 108], [26, 30]]	[4, 1, 3, 0]	[[726, 728], [771, 774], [948, 950], [1059, 1063]]	[['EEE', 'VLY', '/02', '013', 'EEE', 'ILP', '/02', '013'], ['HHHH', 'ALQQ', '#"%%', '2144', 'HHHH', 'AVEQ', '#!%%', '2044'], ['HHH', 'LQQ', '"%%', '144', 'HHH', 'LQD', '"%%', '144'], ['EEEEE', 'TIEAL', '2/310', '30421', 'EEEEE', 'GVVFL', '2//10', '30021']]	1	1	0.48961554491011383	0.5103844550898862
6YRQ_B	0.083127216800253	0.7834342116440468	0.0068143100511073	[[453, 456], [454, 456], [389, 391]]	[1, 3, 0]	[[778, 781], [949, 951], [1051, 1053]]	[['HHHH', 'GQHI', '$%%!', '3440', 'HHHH', 'TQEV', '$%%!', '3440'], ['HHH', 'QHI', '%%!', '440', 'HHH', 'QDV', '%%!', '440'], ['EEE', 'GAS', '212', '323', 'EEE', 'SFP', '212', '323']]	2	2	0.5374103997660835	0.46258960023391654
6ZOK_A	0.0032302869694023	5.3173174600403685	0.0538599640933574	[[76, 78], [210, 214], [208, 213], [145, 147]]	[4, 1, 3, 0]	[[726, 728], [772, 776], [949, 954], [1061, 1063]]	[['EEE', 'VIS', '//2', '003', 'EEE', 'ILP', '/02', '013'], ['HHHHH', 'IEKEE', '!%%%%', '04444', 'HHHHH', 'VEQDK', '!%%%%', '04444'], ['HHHHHH', 'EEIEKE', '%%!%%%', '440444', 'HHHHHH', 'QDVVNQ', '%%!!%%', '440044'], ['EEE', 'IAL', '/10', '021', 'EEE', 'VFL', '/10', '021']]	1	1	0.19780576799083696	0.8021942320091631
6P7A_A	0.0029631280723485	5.370450902042844	0.0630323679727427	[[108, 134], [121, 126], [14, 33]]	[1, 3, 0]	[[770, 782], [949, 954], [1050, 1064]]	[['HHHHHTHHHHS.HHHHHHH.S..HHHH', 'VFIQKISEYTDYKNDILNKYTKLDDIA', '!#!%%K$%$$V}%%%!"%%}U]Z%%!#', '020440343343444014433414402', 'HHHHHHHHHHHHH', 'IAVEQDKNTQEVF', '!#!%%%%%$%%!#', '0204444434402'], ['HHHHHH', 'NDILNK', '%%!"%%', '440144', 'HHHHHH', 'QDVVNQ', '%%!!%%', '440044'], ['EEEEEEEETTTTEEEEEEEE', 'AYAIFNYDNTSNTIKLIAIE', '121/1323ONNO2/30/1/3', '23202434433430410204', 'EEEEEEETTEEEEEE', 'MSFPQ…	1	1	0.19780576799083696	0.8021942320091631
6I3H_A	0.0534452804080027	3.082284237088096	0.0034071550255532	[[152, 155], [149, 151], [28, 31], [147, 152]]	[1, 2, 3, 0]	[[779, 782], [888, 890], [948, 951], [1018, 1023]]	[['HHHH', 'EQIA', '%%!#', '4402', 'HHHH', 'QEVF', '%%!#', '4402'], ['HHH', 'ATC', '#$#', '232', 'HHH', 'FGA', '#$#', '232'], ['HHHH', 'LEDV', '"%%!', '1440', 'HHHH', 'LQDV', '"%%!', '1440'], ['HHHHHH', 'VCATCE', '!##$#%', '022324', 'HHHHHH', 'IRASAN', '!&#$#%', '052324']]	1	1	0.2858386152486791	0.714161384751321
5WFZ_A	0.0071361495211073	4.007580972986229	0.013816925734025	[[146, 149], [133, 138], [134, 138], [17, 23]]	[4, 1, 3, 0]	[[725, 728], [776, 781], [947, 951], [1022, 1028]]	[['EEEE', 'HIFS', '3/12', '4023', 'EEEE', 'EILP', '3/02', '4013'], ['HHHHHH', 'EKANKI', '%%#%%!', '442440', 'HHHHHH', 'KNTQEV', '%%$%%!', '443440'], ['HHHHH', 'KANKI', '%#%%!', '42440', 'HHHHH', 'KLQDV', '%"%%!', '41440'], ['HHHHHHH', 'AEKAMKE', '#%%##%%', '2442244', 'HHHHHHH', 'ANLAATK', '#%"##$%', '2412234']]	1	1	0.0	1.0
6R0R_A	0.0067665397817379	1.0500505777502234	0.0931098696461825	[[146, 150], [129, 131], [147, 154], [84, 87]]	[1, 2, 3, 0]	[[776, 780], [888, 890], [947, 954], [1023, 1026]]	[['HHHHH', 'KNWEK', '%%$%%', '44344', 'HHHHH', 'KNTQE', '%%$%%', '44344'], ['HHH', 'FTA', '#$#', '232', 'HHH', 'FGA', '#$#', '232'], ['HHHHHHHH', 'NWEKKIQE', '%$%%%!%%', '43444044', 'HHHHHHHH', 'KLQDVVNQ', '%"%%!!%%', '41440044'], ['HHHH', 'ELAA', '%"##', '4122', 'HHHH', 'NLAA', '%"##', '4122']]	1	1	0.48961554491011383	0.5103844550898862
3SJV_F	0.0023862836055108	3.9946591557469526	0.2623655913978504	[[173, 178], [172, 174], [105, 126]]	[1, 3, 0]	[[773, 778], [948, 950], [1044, 1063]]	[['HHTHHH', 'ENGKDT', '%%N%%$', '443443', 'HHHHHH', 'EQDKNT', '%%%%%$', '444443'], ['HHH', 'LEN', '"%%', '144', 'HHH', 'LQD', '"%%', '144'], ['SSSSEEEEEEEEEETTEEEEEE', 'PDGRLLRGHNQYAYDGKDYIAL', 'UVUW0042333212ON332/10', '3435115344432343443021', 'SSSEEEEEEEEEETTEEEEE', 'GKGYHLMSFPQSAPHGVVFL', 'UVU2301212321NO2//10', '34334123234323430021']]	1	1	0.27822075533537555	0.7217792446646244
3LIY_F	0.0741230182470224	1.474674445210815	0.0034071550255532	[[112, 114], [105, 108], [106, 108], [26, 30]]	[4, 1, 3, 0]	[[726, 728], [771, 774], [948, 950], [1059, 1063]]	[['EEE', 'VLY', '/02', '013', 'EEE', 'ILP', '/02', '013'], ['HHHH', 'ALQQ', '#"%%', '2144', 'HHHH', 'AVEQ', '#!%%', '2044'], ['HHH', 'LQQ', '"%%', '144', 'HHH', 'LQD', '"%%', '144'], ['EEEEE', 'TIEAL', '2/310', '30421', 'EEEEE', 'GVVFL', '2//10', '30021']]	1	1	0.48961554491011383	0.5103844550898862
5WFW_A	0.0102907356477339	4.11896826622416	0.0102214650766609	[[146, 149], [133, 138], [134, 138], [17, 23]]	[4, 1, 3, 0]	[[725, 728], [776, 781], [947, 951], [1022, 1028]]	[['EEEE', 'HIFS', '3/12', '4023', 'EEEE', 'EILP', '3/02', '4013'], ['HHHHHH', 'EKANKI', '%%#%%!', '442440', 'HHHHHH', 'KNTQEV', '%%$%%!', '443440'], ['HHHHH', 'KANKI', '%#%%!', '42440', 'HHHHH', 'KLQDV', '%"%%!', '41440'], ['HHHHHHH', 'AEKAMKE', '#%%##%%', '2442244', 'HHHHHHH', 'ANLAATK', '#%"##$%', '2412234']]	1	1	0.0	1.0
6Z5J_D	0.0604971841309078	3.24939241979857	0.0017035775127764	[[152, 155], [149, 151], [28, 31], [147, 152]]	[1, 2, 3, 0]	[[779, 782], [888, 890], [948, 951], [1018, 1023]]	[['HHHH', 'EQIA', '%%!#', '4402', 'HHHH', 'QEVF', '%%!#', '4402'], ['HHH', 'ATC', '#$#', '232', 'HHH', 'FGA', '#$#', '232'], ['HHHH', 'LEDV', '"%%!', '1440', 'HHHH', 'LQDV', '"%%!', '1440'], ['HHHHHH', 'VCATCE', '!##$#%', '022324', 'HHHHHH', 'IRASAN', '!&#$#%', '052324']]	1	1	0.16831895338421787	0.8316810466157821
6ZOJ_Q	0.0065774563087434	1.961438424296525	0.0731261425959783	[[11, 14], [105, 111], [105, 110], [79, 83]]	[4, 1, 3, 0]	[[725, 728], [775, 781], [949, 954], [1016, 1020]]	[['EEEE', 'QVFG', '3/12', '4023', 'EEEE', 'EILP', '3/02', '4013'], ['HHHHHHH', 'KKEIKDI', '%%%!%%!', '4440440', 'HHHHHHH', 'DKNTQEV', '%%%$%%!', '4443440'], ['HHHHHH', 'KKEIKD', '%%%!%%', '444044', 'HHHHHH', 'QDVVNQ', '%%!!%%', '440044'], ['HHHHH', 'AQIYA', '#%!$#', '24032', 'HHHHH', 'AEIRA', '#%!&#', '24052']]	1	1	0.48961554491011383	0.5103844550898862
1B5E_B	0.003565425848402	4.6490004842814265	0.0692167577413485	[[211, 214], [80, 85], [174, 176], [187, 193], [174, 183]]	[4, 1, 2, 3, 0]	[[725, 728], [776, 781], [888, 890], [948, 954], [1020, 1028]]	[['EEEE', 'NVGS', '3/22', '4033', 'EEEE', 'EILP', '3/02', '4013'], ['HHHHHH', 'KIWQQV', '%!$%%!', '403440', 'HHHHHH', 'KNTQEV', '%%$%%!', '443440'], ['HHH', 'FGF', '#$#', '232', 'HHH', 'FGA', '#$#', '232'], ['HHHHHHH', 'LDKLVSD', '"%%"!$%', '1441034', 'HHHHHHH', 'LQDVVNQ', '"%%!!%%', '1440044'], ['HHHHHHHHHH', 'FGFRNDYAWQ', '#$#&%%$#$%', '2325443234', 'HHHHHHHHH', 'ASANLAATK', '#$#%"##$%', '23241…	1	1	0.0	1.0
3IO5_A	0.021664656895171	3.4790199178849943	0.0103270223752158	[[125, 130], [124, 128], [38, 41]]	[1, 3, 0]	[[771, 776], [950, 954], [1015, 1018]]	[['HHHHHH', 'MVNQLD', '#!%%"%', '204414', 'HHHHHH', 'AVEQDK', '#!%%%%', '204444'], ['HHHHH', 'DMVNQ', '%#!%%', '42044', 'HHHHH', 'DVVNQ', '%!!%%', '40044'], ['HHHH', 'MMNI', '##%!', '2240', 'HHHH', 'AAEI', '##%!', '2240']]	1	1	0.023345838534539785	0.9766541614654602
5M0Q_D	0.0014625342619969	6.098559481555387	0.0868824531516179	[[64, 67], [210, 218], [205, 212], [197, 201]]	[4, 1, 3, 0]	[[725, 728], [772, 780], [947, 954], [1021, 1025]]	[['EEEE', 'QVDY', '3/32', '4043', 'EEEE', 'EILP', '3/02', '4013'], ['HHHHHHHHH', 'IQQQSKSKQ', '!%%%$%$%%', '044434344', 'HHHHHHHHH', 'VEQDKNTQE', '!%%%%%$%%', '044444344'], ['HHHHHHHH', 'KEQQRIQQ', '%%%%&!%%', '44445044', 'HHHHHHHH', 'KLQDVVNQ', '%"%%!!%%', '41440044'], ['HHHHH', 'PMDIF', '$#%!#', '32402', 'HHHHH', 'SANLA', '$#%"#', '32412']]	1	1	0.39192790775501296	0.608072092244987
5DEB_A	0.0105989131493227	4.063305986543725	0.0103270223752158	[[127, 130], [114, 119], [115, 119], [17, 23]]	[4, 1, 3, 0]	[[725, 728], [776, 781], [947, 951], [1022, 1028]]	[['EEEE', 'HIFS', '3/12', '4023', 'EEEE', 'EILP', '3/02', '4013'], ['HHHHHH', 'EKANKI', '%%#%%!', '442440', 'HHHHHH', 'KNTQEV', '%%$%%!', '443440'], ['HHHHH', 'KANKI', '%#%%!', '42440', 'HHHHH', 'KLQDV', '%"%%!', '41440'], ['HHHHHHH', 'AEKAMKE', '#%%##%%', '2442244', 'HHHHHHH', 'ANLAATK', '#%"##$%', '2412234']]	1	1	0.0	1.0
6A9B_A	0.0038003207123	4.626518201918251	0.067272727272728	[[211, 214], [80, 85], [174, 176], [187, 193], [174, 183]]	[4, 1, 2, 3, 0]	[[725, 728], [776, 781], [888, 890], [948, 954], [1020, 1028]]	[['EEEE', 'NVGS', '3/22', '4033', 'EEEE', 'EILP', '3/02', '4013'], ['HHHHHH', 'KIWQQV', '%!$%%!', '403440', 'HHHHHH', 'KNTQEV', '%%$%%!', '443440'], ['HHH', 'FGF', '#$#', '232', 'HHH', 'FGA', '#$#', '232'], ['HHHHHHH', 'LDKLVSD', '"%%"!$%', '1441034', 'HHHHHHH', 'LQDVVNQ', '"%%!!%%', '1440044'], ['HHHHHHHHHH', 'FGFRNDYAWQ', '#$#&%%$#$%', '2325443234', 'HHHHHHHHH', 'ASANLAATK', '#$#%"##$%', '23241…	1	1	0.0	1.0
4PRP_A	0.001680569633196	4.053667553850159	0.2788671023965143	[[173, 178], [172, 174], [105, 126]]	[1, 3, 0]	[[773, 778], [948, 950], [1044, 1063]]	[['HHTHHH', 'ENGKET', '%%N%%$', '443443', 'HHHHHH', 'EQDKNT', '%%%%%$', '444443'], ['HHH', 'LEN', '"%%', '144', 'HHH', 'LQD', '"%%', '144'], ['SSSSEEEEEEEEEETTEEEEEE', 'PDGRLLRGHDQSAYDGKDYIAL', 'UVUW0042333212ON332/10', '3435115344432343443021', 'SSSEEEEEEEEEETTEEEEE', 'GKGYHLMSFPQSAPHGVVFL', 'UVU2301212321NO2//10', '34334123234323430021']]	1	1	0.27822075533537555	0.7217792446646244
1EA3_A	0.0604899380898873	3.249395433891934	0.001706484641639	[[152, 155], [149, 151], [28, 31], [147, 152]]	[1, 2, 3, 0]	[[779, 782], [888, 890], [948, 951], [1018, 1023]]	[['HHHH', 'EQIA', '%%!#', '4402', 'HHHH', 'QEVF', '%%!#', '4402'], ['HHH', 'ATC', '#$#', '232', 'HHH', 'FGA', '#$#', '232'], ['HHHH', 'LEDV', '"%%!', '1440', 'HHHH', 'LQDV', '"%%!', '1440'], ['HHHHHH', 'VCATCE', '!##$#%', '022324', 'HHHHHH', 'IRASAN', '!&#$#%', '052324']]	1	1	0.16831895338421787	0.8316810466157821
5M0R_D	0.0030409979030334	6.187286981145921	0.0545144804088584	[[64, 67], [210, 218], [205, 212], [197, 201]]	[4, 1, 3, 0]	[[725, 728], [772, 780], [947, 954], [1021, 1025]]	[['EEEE', 'QVDY', '3/32', '4043', 'EEEE', 'EILP', '3/02', '4013'], ['HHHHHHHHH', 'IQQQSKSKQ', '!%%%$%$%%', '044434344', 'HHHHHHHHH', 'VEQDKNTQE', '!%%%%%$%%', '044444344'], ['HHHHHHHH', 'KEQQRIQQ', '%%%%&!%%', '44445044', 'HHHHHHHH', 'KLQDVVNQ', '%"%%!!%%', '41440044'], ['HHHHH', 'PMDIF', '$#%!#', '32402', 'HHHHH', 'SANLA', '$#%"#', '32412']]	1	1	0.39192790775501296	0.608072092244987
3HW6_C	0.0059075330062748	3.74421117455297	0.0634057971014498	[[146, 149], [133, 138], [134, 138], [17, 23]]	[4, 1, 3, 0]	[[725, 728], [776, 781], [947, 951], [1022, 1028]]	[['EEEE', 'HIFS', '3/12', '4023', 'EEEE', 'EILP', '3/02', '4013'], ['HHHHHH', 'EKANKI', '%%#%%!', '442440', 'HHHHHH', 'KNTQEV', '%%$%%!', '443440'], ['HHHHH', 'KANKI', '%#%%!', '42440', 'HHHHH', 'KLQDV', '%"%%!', '41440'], ['HHHHHHH', 'AEKAMKE', '#%%##%%', '2442244', 'HHHHHHH', 'ANLAATK', '#%"##$%', '2412234']]	1	1	0.0	1.0
2MXZ_A	0.0040847668974419	4.9860919083520665	0.0557553956834537	[[92, 103], [90, 92], [20, 23], [90, 99]]	[1, 2, 3, 0]	[[771, 780], [888, 890], [948, 951], [1020, 1028]]	[['HHHHHHHHHHHH', 'AVKKAFEQAGKE', '#!%%##%%#$%%', '204422442344', 'HHHHHHHHHH', 'AVEQDKNTQE', '#!%%%%%$%%', '2044444344'], ['HHH', 'FWA', '#$#', '232', 'HHH', 'FGA', '#$#', '232'], ['HHHH', 'LQKV', '"%%!', '1440', 'HHHH', 'LQDV', '"%%!', '1440'], ['HHHHHHHHHH', 'FWAVKKAFEQ', '#$#!%%##%%', '2320442244', 'HHHHHHHHH', 'ASANLAATK', '#$#%"##$%', '232412234']]	1	1	0.0	1.0
1DE1_A	0.0178181174696731	0.3329540417564537	0.3877068557919632	[[3, 6], [46, 49], [46, 50], [16, 20]]	[4, 1, 3, 0]	[[725, 728], [779, 782], [949, 953], [1021, 1025]]	[['EEEE', 'KVYG', '3/22', '4033', 'EEEE', 'EILP', '3/02', '4013'], ['HHHH', 'EKIA', '%%!#', '4402', 'HHHH', 'QEVF', '%%!#', '4402'], ['HHHHH', 'EKIAE', '%%!#%', '44024', 'HHHHH', 'QDVVN', '%%!!%', '44004'], ['HHHHH', 'YADNA', '$#%%#', '32442', 'HHHHH', 'SANLA', '$#%"#', '32412']]	2	2	0.0	1.0
1VSE_A	0.0053362847099031	3.071109604747255	0.2028688524590174	[[89, 91], [98, 104], [193, 195], [163, 167], [166, 172]]	[4, 1, 2, 3, 0]	[[726, 728], [769, 775], [888, 890], [948, 952], [1017, 1023]]	[['EEE', 'VVT', '//2', '003', 'EEE', 'ILP', '/02', '013'], ['HHHHHHH', 'SVAAQHH', '$!##%%%', '3022444', 'HHHHHHH', 'GIAVEQD', '$!#!%%%', '3020444'], ['HHH', 'MYA', '#$#', '232', 'HHH', 'FGA', '#$#', '232'], ['HHHHH', 'LKDKI', '"%%%!', '14440', 'HHHHH', 'LQDVV', '"%%!!', '14400'], ['HHHHHHH', 'KIRVLAE', '%!&!"#%', '4050124', 'HHHHHHH', 'EIRASAN', '%!&#$#%', '4052324']]	-1	-1	0.07304250166393116	0.0
3JZT_E	0.0430214058109394	2.82335862992915	0.0085178875638836	[[152, 154], [137, 146], [144, 146], [137, 143], [46, 49]]	[4, 1, 2, 3, 0]	[[726, 728], [773, 782], [888, 890], [947, 953], [1051, 1054]]	[['EEE', 'ILT', '/02', '013', 'EEE', 'ILP', '/02', '013'], ['HHHHHHHHHH', 'KLENVYKAIA', '%"%%!$%#!#', '4144034202', 'HHHHHHHHHH', 'EQDKNTQEVF', '%%%%%$%%!#', '4444434402'], ['HHH', 'AIA', '#!#', '202', 'HHH', 'FGA', '#$#', '232'], ['HHHHHHH', 'KLENVYK', '%"%%!$%', '4144034', 'HHHHHHH', 'KLQDVVN', '%"%%!!%', '4144004'], ['EEEE', 'SFYQ', '2123', '3234', 'EEEE', 'SFPQ', '2123', '3234']]	1	1	0.4636580789639512	0.5363419210360487
3LIV_A	0.0737423380204816	1.5373759737965602	0.0051107325383297	[[112, 114], [105, 108], [106, 108], [26, 30]]	[4, 1, 3, 0]	[[726, 728], [771, 774], [948, 950], [1059, 1063]]	[['EEE', 'VLY', '/02', '013', 'EEE', 'ILP', '/02', '013'], ['HHHH', 'ALQQ', '#"%%', '2144', 'HHHH', 'AVEQ', '#!%%', '2044'], ['HHH', 'LQQ', '"%%', '144', 'HHH', 'LQD', '"%%', '144'], ['EEEEE', 'TIEAL', '2/310', '30421', 'EEEEE', 'GVVFL', '2//10', '30021']]	1	1	0.48961554491011383	0.5103844550898862
6FS6_A	0.0104153410303183	3.882327533689604	0.0153321976149913	[[146, 149], [133, 138], [134, 138], [17, 23]]	[4, 1, 3, 0]	[[725, 728], [776, 781], [947, 951], [1022, 1028]]	[['EEEE', 'HIFS', '3/12', '4023', 'EEEE', 'EILP', '3/02', '4013'], ['HHHHHH', 'EKANKI', '%%#%%!', '442440', 'HHHHHH', 'KNTQEV', '%%$%%!', '443440'], ['HHHHH', 'KANKI', '%#%%!', '42440', 'HHHHH', 'KLQDV', '%"%%!', '41440'], ['HHHHHHH', 'AEKAMKE', '#%%##%%', '2442244', 'HHHHHHH', 'ANLAATK', '#%"##$%', '2412234']]	1	1	0.0	1.0
6BXP_A	0.0063738192090833	5.902594992508416	0.0120689655172416	[[96, 99], [173, 178], [69, 71], [172, 174], [65, 72]]	[4, 1, 2, 3, 0]	[[725, 728], [773, 778], [888, 890], [948, 950], [1014, 1023]]	[['EEEE', 'QVMY', '3/12', '4023', 'EEEE', 'EILP', '3/02', '4013'], ['HHTHHH', 'ENGKET', '%%N%%$', '443443', 'HHHHHH', 'EQDKNT', '%%%%%$', '444443'], ['HHH', 'ASA', '#$#', '232', 'HHH', 'FGA', '#$#', '232'], ['HHH', 'LEN', '"%%', '144', 'HHH', 'LQD', '"%%', '144'], ['HHHHHHHH', 'RNMKASAQ', '&%#%#$#%', '54242324', 'HHHHHHHHHH', 'RAAEIRASAN', '&##%!&#$#%', '5224052324']]	1	1	0.39192790775501296	0.608072092244987
3IO5_B	0.0152768559178059	3.469460083554068	0.0153321976149913	[[125, 130], [124, 128], [38, 41]]	[1, 3, 0]	[[771, 776], [950, 954], [1015, 1018]]	[['HHHHHH', 'MVNQLD', '#!%%"%', '204414', 'HHHHHH', 'AVEQDK', '#!%%%%', '204444'], ['HHHHH', 'DMVNQ', '%#!%%', '42044', 'HHHHH', 'DVVNQ', '%!!%%', '40044'], ['HHHH', 'MMNI', '##%!', '2240', 'HHHH', 'AAEI', '##%!', '2240']]	1	1	0.1088177742135797	0.8911822257864203
2NX5_Q	0.0015779500824192	3.663985601529908	0.4009546539379482	[[173, 178], [172, 174], [112, 126]]	[1, 3, 0]	[[773, 778], [948, 950], [1047, 1063]]	[['HHTHHH', 'ENGKET', '%%N%%$', '443443', 'HHHHHH', 'EQDKNT', '%%%%%$', '444443'], ['HHH', 'LEN', '"%%', '144', 'HHH', 'LQD', '"%%', '144'], ['EEEEEEETTEEEEEE', 'GHDQSAYDGKDYIAL', '2333212ON332/10', '344432343443021', 'EEEEEEEEEETTEEEEE', 'YHLMSFPQSAPHGVVFL', '2301212321NO2//10', '34123234323430021']]	-1	-1	0.2140718256102947	0.0
3LIT_A	0.0430194737169763	1.5604644313610263	0.0119250425894377	[[112, 114], [105, 108], [106, 108], [26, 30]]	[4, 1, 3, 0]	[[726, 728], [771, 774], [948, 950], [1059, 1063]]	[['EEE', 'VLY', '/02', '013', 'EEE', 'ILP', '/02', '013'], ['HHHH', 'ALQQ', '#"%%', '2144', 'HHHH', 'AVEQ', '#!%%', '2044'], ['HHH', 'LQQ', '"%%', '144', 'HHH', 'LQD', '"%%', '144'], ['EEEEE', 'TIEAL', '2/310', '30421', 'EEEEE', 'GVVFL', '2//10', '30021']]	1	1	0.48961554491011383	0.5103844550898862
4AVG_A	0.0041538271865456	5.702523033190734	0.052810902896081	[[146, 149], [133, 138], [134, 138], [17, 23]]	[4, 1, 3, 0]	[[725, 728], [776, 781], [947, 951], [1022, 1028]]	[['EEEE', 'HIFS', '3/12', '4023', 'EEEE', 'EILP', '3/02', '4013'], ['HHHHHH', 'EKANKI', '%%#%%!', '442440', 'HHHHHH', 'KNTQEV', '%%$%%!', '443440'], ['HHHHH', 'KANKI', '%#%%!', '42440', 'HHHHH', 'KLQDV', '%"%%!', '41440'], ['HHHHHHH', 'AEKAMKE', '#%%##%%', '2442244', 'HHHHHHH', 'ANLAATK', '#%"##$%', '2412234']]	1	1	0.39192790775501296	0.608072092244987
5J1P_A	0.0044622997550655	5.302984973148774	0.0538599640933574	[[117, 125], [122, 129], [26, 29]]	[1, 3, 0]	[[772, 780], [947, 954], [1023, 1026]]	[['HHHHHHHHH', 'IEDFKKLEQ', '!%%#%%"%%', '044244144', 'HHHHHHHHH', 'VEQDKNTQE', '!%%%%%$%%', '044444344'], ['HHHHHHHH', 'KLEQLKED', '%"%%"%%%', '41441444', 'HHHHHHHH', 'KLQDVVNQ', '%"%%!!%%', '41440044'], ['HHHH', 'KLAF', '%"##', '4122', 'HHHH', 'NLAA', '%"##', '4122']]	1	1	0.19780576799083696	0.8021942320091631
3HW3_A	0.0067764628740035	3.6569405035862186	0.0371024734982334	[[146, 149], [133, 138], [134, 138], [17, 23]]	[4, 1, 3, 0]	[[725, 728], [776, 781], [947, 951], [1022, 1028]]	[['EEEE', 'HIFS', '3/12', '4023', 'EEEE', 'EILP', '3/02', '4013'], ['HHHHHH', 'EKANKI', '%%#%%!', '442440', 'HHHHHH', 'KNTQEV', '%%$%%!', '443440'], ['HHHHH', 'KANKI', '%#%%!', '42440', 'HHHHH', 'KLQDV', '%"%%!', '41440'], ['HHHHHHH', 'AEKAMKE', '#%%##%%', '2442244', 'HHHHHHH', 'ANLAATK', '#%"##$%', '2412234']]	1	1	0.0	1.0
2XYQ_A	0.0250170020687378	4.178337633705635	0.0068610634648376	[[156, 160], [154, 156], [157, 159], [42, 53]]	[1, 2, 3, 0]	[[771, 775], [888, 890], [952, 954], [1016, 1027]]	[['HHHHH', 'FIKQK', '#!%%%', '20444', 'HHHHH', 'AVEQD', '#!%%%', '20444'], ['HHH', 'CGF', '#$#', '232', 'HHH', 'FGA', '#$#', '232'], ['HHH', 'IKQ', '!%%', '044', 'HHH', 'VNQ', '!%%', '044'], ['HHHHHHHHHHHH', 'MNVAKYTQLCQY', '#%!#%$$%"#%$', '240243341243', 'HHHHHHHHHHHH', 'AEIRASANLAAT', '#%!&#$#%"##$', '240523241223']]	1	1	0.0	1.0
4AVL_A	0.0053036769070627	4.151914128683094	0.0749574105621797	[[146, 149], [133, 138], [134, 138], [17, 23]]	[4, 1, 3, 0]	[[725, 728], [776, 781], [947, 951], [1022, 1028]]	[['EEEE', 'HIFS', '3/12', '4023', 'EEEE', 'EILP', '3/02', '4013'], ['HHHHHH', 'EKANKI', '%%#%%!', '442440', 'HHHHHH', 'KNTQEV', '%%$%%!', '443440'], ['HHHHH', 'KANKI', '%#%%!', '42440', 'HHHHH', 'KLQDV', '%"%%!', '41440'], ['HHHHHHH', 'AEKAMKE', '#%%##%%', '2442244', 'HHHHHHH', 'ANLAATK', '#%"##$%', '2412234']]	1	1	0.0	1.0
1SPS_A	0.054196311163941	2.3300152725334184	0.0085178875638836	[[14, 16], [80, 84], [82, 86]]	[1, 3, 0]	[[777, 779], [948, 952], [1023, 1027]]	[['HHH', 'ESE', '%$%', '434', 'HHH', 'NTQ', '%$%', '434'], ['HHHHH', 'LQQLV', '"%%"!', '14410', 'HHHHH', 'LQDVV', '"%%!!', '14400'], ['HHHHH', 'QLVAY', '%"!#$', '41023', 'HHHHH', 'NLAAT', '%"##$', '41223']]	1	1	0.48961554491011383	0.5103844550898862
3LIV_B	0.0489460597439769	1.497740156035568	0.0119250425894377	[[112, 114], [105, 108], [106, 108], [26, 30]]	[4, 1, 3, 0]	[[726, 728], [771, 774], [948, 950], [1059, 1063]]	[['EEE', 'VLY', '/02', '013', 'EEE', 'ILP', '/02', '013'], ['HHHH', 'ALQQ', '#"%%', '2144', 'HHHH', 'AVEQ', '#!%%', '2044'], ['HHH', 'LQQ', '"%%', '144', 'HHH', 'LQD', '"%%', '144'], ['EEEEE', 'TIEAL', '2/310', '30421', 'EEEEE', 'GVVFL', '2//10', '30021']]	1	1	0.48961554491011383	0.5103844550898862
1ABA_A	0.0085657594545297	0.542980354683212	0.431707317073172	[[3, 6], [46, 49], [46, 50], [16, 20]]	[4, 1, 3, 0]	[[725, 728], [779, 782], [949, 953], [1021, 1025]]	[['EEEE', 'KVYG', '3/22', '4033', 'EEEE', 'EILP', '3/02', '4013'], ['HHHH', 'EKIA', '%%!#', '4402', 'HHHH', 'QEVF', '%%!#', '4402'], ['HHHHH', 'EKIAE', '%%!#%', '44024', 'HHHHH', 'QDVVN', '%%!!%', '44004'], ['HHHHH', 'PADNA', '$#%%#', '32442', 'HHHHH', 'SANLA', '$#%"#', '32412']]	2	2	0.0	1.0
3ETI_G	0.0528434450480508	2.780001291994833	0.0085178875638836	[[152, 154], [134, 146], [144, 146], [137, 143], [46, 49]]	[4, 1, 2, 3, 0]	[[726, 728], [772, 782], [888, 890], [947, 953], [1051, 1054]]	[['EEE', 'ILT', '/02', '013', 'EEE', 'ILP', '/02', '013'], ['HHHHHHHHHHHHH', 'VEGKLGNVYKAIA', '!%$%"$%!$%#!#', '0434134034202', 'HHHHHHHHHHH', 'VEQDKNTQEVF', '!%%%%%$%%!#', '04444434402'], ['HHH', 'AIA', '#!#', '202', 'HHH', 'FGA', '#$#', '232'], ['HHHHHHH', 'KLGNVYK', '%"$%!$%', '4134034', 'HHHHHHH', 'KLQDVVN', '%"%%!!%', '4144004'], ['EEEE', 'SFYQ', '2123', '3234', 'EEEE', 'SFPQ', '2123', '3234…	1	1	0.4636580789639512	0.5363419210360487
2J8G_A	0.0004953880572588	0.7974625043505781	1.2404580152671767	[[130, 140], [138, 140], [110, 117]]	[1, 3, 0]	[[771, 781], [949, 951], [1014, 1023]]	[['HHHHH..HHHH', 'FTHDNVDYQQI', '#$%%%Y]$%%!', '23444043440', 'HHHHHHHHHHH', 'AVEQDKNTQEV', '#!%%%%%$%%!', '20444443440'], ['HHH', 'QQI', '%%!', '440', 'HHH', 'QDV', '%%!', '440'], ['HHHHHHHH', 'RFMQMIAD', '&##%#!#%', '52242024', 'HHHHHHHHHH', 'RAAEIRASAN', '&##%!&#$#%', '5224052324']]	2	2	0.22344791460798563	0.7765520853920144
4QRP_F	0.0040680348455584	4.053848750337272	0.2103092783505156	[[173, 178], [172, 174], [105, 126]]	[1, 3, 0]	[[773, 778], [948, 950], [1044, 1063]]	[['HHTHHH', 'ENGKDT', '%%N%%$', '443443', 'HHHHHH', 'EQDKNT', '%%%%%$', '444443'], ['HHH', 'LEN', '"%%', '144', 'HHH', 'LQD', '"%%', '144'], ['SSS.EEEEEEEEEETTEEEEEE', 'PDGRLLRGHNQYAYDGKDYIAL', 'UVU^0042333212ON332/10', '3435115344432343443021', 'SSSEEEEEEEEEETTEEEEE', 'GKGYHLMSFPQSAPHGVVFL', 'UVU2301212321NO2//10', '34334123234323430021']]	1	1	0.27822075533537555	0.7217792446646244
2OXT_B	0.0268381922684628	3.55405892599527	0.0136286201022137	[[170, 173], [64, 66], [169, 171], [60, 64]]	[1, 2, 3, 0]	[[776, 779], [888, 890], [948, 950], [1021, 1025]]	[['HHHH', 'EKWK', '%%$%', '4434', 'HHHH', 'KNTQ', '%%$%', '4434'], ['HHH', 'AWM', '#$#', '232', 'HHH', 'FGA', '#$#', '232'], ['HHH', 'LEK', '"%%', '144', 'HHH', 'LQD', '"%%', '144'], ['HHHHH', 'TAKLA', '$#%"#', '32412', 'HHHHH', 'SANLA', '$#%"#', '32412']]	1	1	0.0	1.0
1OBA_A	0.0006334818214612	0.8212027294450832	1.1985018726591763	[[130, 140], [138, 140], [110, 117]]	[1, 3, 0]	[[771, 781], [949, 951], [1014, 1023]]	[['HHHHH..HHHH', 'FTHDNVDYQQI', '#$%%%Y]$%%!', '23444043440', 'HHHHHHHHHHH', 'AVEQDKNTQEV', '#!%%%%%$%%!', '20444443440'], ['HHH', 'QQI', '%%!', '440', 'HHH', 'QDV', '%%!', '440'], ['HHHHHHHH', 'RFMQMIAD', '&##%#!#%', '52242024', 'HHHHHHHHHH', 'RAAEIRASAN', '&##%!&#$#%', '5224052324']]	2	2	0.22344791460798563	0.7765520853920144
6P4G_B	0.0053032060473036	4.844792673833249	0.0653357531760445	[[76, 78], [207, 210], [208, 213], [145, 147]]	[4, 1, 3, 0]	[[726, 728], [778, 781], [949, 954], [1061, 1063]]	[['EEE', 'VIS', '//2', '003', 'EEE', 'ILP', '/02', '013'], ['HHHH', 'PEEI', '$%%!', '3440', 'HHHH', 'TQEV', '$%%!', '3440'], ['HHHHHH', 'EEIEKE', '%%!%%%', '440444', 'HHHHHH', 'QDVVNQ', '%%!!%%', '440044'], ['EEE', 'IAL', '/10', '021', 'EEE', 'VFL', '/10', '021']]	1	1	0.0	1.0
5MU4_B	0.0079528989532928	9.049033077790646	0.0051107325383297	[[158, 171], [13, 19], [161, 168]]	[1, 3, 0]	[[773, 779], [947, 953], [1016, 1023]]	[['HHHHHHHHHHHHHH', 'QEEMEARMACNEYE', '%%%#%#&###%%$%', '44424252224434', 'HHHHHHH', 'EQDKNTQ', '%%%%%$%', '4444434'], ['HHHHHHH', 'ELDAVNE', '%"%#!%%', '4142044', 'HHHHHHH', 'KLQDVVN', '%"%%!!%', '4144004'], ['HHHHHHHH', 'MEARMACN', '#%#&###%', '24252224', 'HHHHHHHH', 'AEIRASAN', '#%!&#$#%', '24052324']]	0	0	0.0	1.0
4PRI_A	0.004705079110902	3.953100730843031	0.2229166666666671	[[173, 178], [172, 174], [105, 126]]	[1, 3, 0]	[[773, 778], [948, 950], [1044, 1063]]	[['HHTHHH', 'ENGKET', '%%N%%$', '443443', 'HHHHHH', 'EQDKNT', '%%%%%$', '444443'], ['HHH', 'LEN', '"%%', '144', 'HHH', 'LQD', '"%%', '144'], ['SSSSEEEEEEEEEETTEEEEEE', 'PDGRLLRGHDQSAYDGKDYIAL', 'UVUW0042333212ON332/10', '3435115344432343443021', 'SSSEEEEEEEEEETTEEEEE', 'GKGYHLMSFPQSAPHGVVFL', 'UVU2301212321NO2//10', '34334123234323430021']]	1	1	0.27822075533537555	0.7217792446646244
1DE2_A	0.0329209627462793	0.312902390220139	0.3779342723004706	[[3, 6], [46, 49], [46, 50], [16, 20]]	[4, 1, 3, 0]	[[725, 728], [779, 782], [949, 953], [1021, 1025]]	[['EEEE', 'KVYG', '3/22', '4033', 'EEEE', 'EILP', '3/02', '4013'], ['HHHH', 'EKIA', '%%!#', '4402', 'HHHH', 'QEVF', '%%!#', '4402'], ['HHHHH', 'EKIAE', '%%!#%', '44024', 'HHHHH', 'QDVVN', '%%!!%', '44004'], ['HHHHH', 'YCDNA', '$#%%#', '32442', 'HHHHH', 'SANLA', '$#%"#', '32412']]	2	2	0.0	1.0
2IXU_A	0.0004849836962354	0.817560068954182	1.266409266409268	[[130, 140], [138, 140], [110, 117]]	[1, 3, 0]	[[771, 781], [949, 951], [1014, 1023]]	[['HHHHH..HHHH', 'FTHDNVDYQQI', '#$%%%Y]$%%!', '23444043440', 'HHHHHHHHHHH', 'AVEQDKNTQEV', '#!%%%%%$%%!', '20444443440'], ['HHH', 'QQI', '%%!', '440', 'HHH', 'QDV', '%%!', '440'], ['HHHHHHHH', 'RFMQMIAD', '&##%#!#%', '52242024', 'HHHHHHHHHH', 'RAAEIRASAN', '&##%!&#$#%', '5224052324']]	2	2	0.22344791460798563	0.7765520853920144
2J8F_A	0.0003542081548475	0.8350561242797621	1.2150943396226426	[[130, 140], [138, 140], [110, 117]]	[1, 3, 0]	[[771, 781], [949, 951], [1014, 1023]]	[['HHHHH..HHHH', 'FTHDNVDYQQI', '#$%%%Y]$%%!', '23444043440', 'HHHHHHHHHHH', 'AVEQDKNTQEV', '#!%%%%%$%%!', '20444443440'], ['HHH', 'QQI', '%%!', '440', 'HHH', 'QDV', '%%!', '440'], ['HHHHHHHH', 'RFMQMIAD', '&##%#!#%', '52242024', 'HHHHHHHHHH', 'RAAEIRASAN', '&##%!&#$#%', '5224052324']]	2	2	0.22344791460798563	0.7765520853920144
5M0R_L	0.0031321968682338	6.19045263704458	0.1073253833049399	[[64, 67], [210, 218], [205, 212], [197, 201]]	[4, 1, 3, 0]	[[725, 728], [772, 780], [947, 954], [1021, 1025]]	[['EEEE', 'QVDY', '3/32', '4043', 'EEEE', 'EILP', '3/02', '4013'], ['HHHHHHHHH', 'IQQQSKSKQ', '!%%%$%$%%', '044434344', 'HHHHHHHHH', 'VEQDKNTQE', '!%%%%%$%%', '044444344'], ['HHHHHHHH', 'KEQQRIQQ', '%%%%&!%%', '44445044', 'HHHHHHHH', 'KLQDVVNQ', '%"%%!!%%', '41440044'], ['HHHHH', 'PMDIF', '$#%!#', '32402', 'HHHHH', 'SANLA', '$#%"#', '32412']]	1	1	0.39192790775501296	0.608072092244987
1ENI_A	0.0350165462277658	4.028876894191102	0.0085178875638836	[[110, 121], [28, 30], [118, 122], [16, 19]]	[1, 2, 3, 0]	[[769, 777], [888, 890], [948, 952], [1023, 1026]]	[['HHHHHHHHHHHH', 'SIAISQARLDEK', '$!#!$%#&"%%%', '302034251444', 'HHHHHHHHH', 'GIAVEQDKN', '$!#!%%%%%', '302044444'], ['HHH', 'FGA', '#$#', '232', 'HHH', 'FGA', '#$#', '232'], ['HHHHH', 'LDEKI', '"%%%!', '14440', 'HHHHH', 'LQDVV', '"%%!!', '14400'], ['HHHH', 'HLMA', '%"##', '4122', 'HHHH', 'NLAA', '%"##', '4122']]	1	1	0.0	1.0
6Z5J_A	0.0604656319339483	3.249425113676736	0.0068610634648376	[[152, 155], [149, 151], [28, 31], [147, 152]]	[1, 2, 3, 0]	[[779, 782], [888, 890], [948, 951], [1018, 1023]]	[['HHHH', 'EQIA', '%%!#', '4402', 'HHHH', 'QEVF', '%%!#', '4402'], ['HHH', 'ATC', '#$#', '232', 'HHH', 'FGA', '#$#', '232'], ['HHHH', 'LEDV', '"%%!', '1440', 'HHHH', 'LQDV', '"%%!', '1440'], ['HHHHHH', 'VCATCE', '!##$#%', '022324', 'HHHHHH', 'IRASAN', '!&#$#%', '052324']]	1	1	0.16831895338421787	0.8316810466157821
2BVP_A	0.0117256225939274	5.638200663543344	0.0102214650766609	[[96, 99], [173, 178], [69, 71], [172, 174], [65, 72]]	[4, 1, 2, 3, 0]	[[725, 728], [773, 778], [888, 890], [948, 950], [1014, 1023]]	[['EEEE', 'QVMY', '3/12', '4023', 'EEEE', 'EILP', '3/02', '4013'], ['HHTHHH', 'ENGKET', '%%N%%$', '443443', 'HHHHHH', 'EQDKNT', '%%%%%$', '444443'], ['HHH', 'ASA', '#$#', '232', 'HHH', 'FGA', '#$#', '232'], ['HHH', 'LEN', '"%%', '144', 'HHH', 'LQD', '"%%', '144'], ['HHHHHHHH', 'RNMKASAQ', '&%#%#$#%', '54242324', 'HHHHHHHHHH', 'RAAEIRASAN', '&##%!&#$#%', '5224052324']]	1	1	0.39192790775501296	0.608072092244987
5DBS_A	0.0067769175753165	4.09005028909241	0.0208695652173913	[[146, 149], [133, 138], [134, 138], [17, 23]]	[4, 1, 3, 0]	[[725, 728], [776, 781], [947, 951], [1022, 1028]]	[['EEEE', 'HIFS', '3/12', '4023', 'EEEE', 'EILP', '3/02', '4013'], ['HHHHHH', 'EKANKI', '%%#%%!', '442440', 'HHHHHH', 'KNTQEV', '%%$%%!', '443440'], ['HHHHH', 'KANKI', '%#%%!', '42440', 'HHHHH', 'KLQDV', '%"%%!', '41440'], ['HHHHHHH', 'AEKAMKE', '#%%##%%', '2442244', 'HHHHHHH', 'ANLAATK', '#%"##$%', '2412234']]	1	1	0.0	1.0
6BXQ_B	0.0057957317252141	5.976658465966049	0.0204429301533215	[[102, 105], [179, 184], [75, 77], [178, 180], [71, 78]]	[4, 1, 2, 3, 0]	[[725, 728], [773, 778], [888, 890], [948, 950], [1014, 1023]]	[['EEEE', 'QVMY', '3/12', '4023', 'EEEE', 'EILP', '3/02', '4013'], ['HHTHHH', 'ENGKET', '%%N%%$', '443443', 'HHHHHH', 'EQDKNT', '%%%%%$', '444443'], ['HHH', 'ASA', '#$#', '232', 'HHH', 'FGA', '#$#', '232'], ['HHH', 'LEN', '"%%', '144', 'HHH', 'LQD', '"%%', '144'], ['HHHHHHHH', 'RNMKASAQ', '&%#%#$#%', '54242324', 'HHHHHHHHHH', 'RAAEIRASAN', '&##%!&#$#%', '5224052324']]	1	1	0.39192790775501296	0.608072092244987
6Z5J_E	0.0604528269771062	3.249204527488533	0.0085178875638836	[[152, 155], [149, 151], [28, 31], [147, 152]]	[1, 2, 3, 0]	[[779, 782], [888, 890], [948, 951], [1018, 1023]]	[['HHHH', 'EQIA', '%%!#', '4402', 'HHHH', 'QEVF', '%%!#', '4402'], ['HHH', 'ATC', '#$#', '232', 'HHH', 'FGA', '#$#', '232'], ['HHHH', 'LEDV', '"%%!', '1440', 'HHHH', 'LQDV', '"%%!', '1440'], ['HHHHHH', 'VCATCE', '!##$#%', '022324', 'HHHHHH', 'IRASAN', '!&#$#%', '052324']]	1	1	0.16831895338421787	0.8316810466157821
2J8X_A	0.0120480250392392	4.614928741765284	0.0136286201022137	[[208, 210], [171, 174], [168, 170], [172, 175], [47, 50]]	[4, 1, 2, 3, 0]	[[726, 728], [778, 781], [888, 890], [949, 952], [1023, 1026]]	[['EEE', 'VLT', '/02', '013', 'EEE', 'ILP', '/02', '013'], ['HHHH', 'TDHV', '$%%!', '3440', 'HHHH', 'TQEV', '$%%!', '3440'], ['HHH', 'AWF', '#$#', '232', 'HHH', 'FGA', '#$#', '232'], ['HHHH', 'DHVI', '%%!!', '4400', 'HHHH', 'QDVV', '%%!!', '4400'], ['HHHH', 'KLAA', '%"##', '4122', 'HHHH', 'NLAA', '%"##', '4122']]	1	1	0.0	1.0
5CL0_A	0.0078354388269184	4.250736094511959	0.0187393526405443	[[146, 149], [133, 138], [134, 138], [17, 23]]	[4, 1, 3, 0]	[[725, 728], [776, 781], [947, 951], [1022, 1028]]	[['EEEE', 'HIFS', '3/12', '4023', 'EEEE', 'EILP', '3/02', '4013'], ['HHHHHH', 'EKANKI', '%%#%%!', '442440', 'HHHHHH', 'KNTQEV', '%%$%%!', '443440'], ['HHHHH', 'KANKI', '%#%%!', '42440', 'HHHHH', 'KLQDV', '%"%%!', '41440'], ['HHHHHHH', 'AEKAMKE', '#%%##%%', '2442244', 'HHHHHHH', 'ANLAATK', '#%"##$%', '2412234']]	1	1	0.0	1.0
1AAZ_A	0.0366017762823727	0.5843682645165575	0.1834677419354848	[[3, 6], [46, 49], [46, 50], [16, 20]]	[4, 1, 3, 0]	[[725, 728], [779, 782], [949, 953], [1021, 1025]]	[['EEEE', 'KVYG', '3/22', '4033', 'EEEE', 'EILP', '3/02', '4013'], ['HHHH', 'EKIA', '%%!#', '4402', 'HHHH', 'QEVF', '%%!#', '4402'], ['HHHHH', 'EKIAE', '%%!#%', '44024', 'HHHHH', 'QDVVN', '%%!!%', '44004'], ['HHHHH', 'YADNA', '$#%%#', '32442', 'HHHHH', 'SANLA', '$#%"#', '32412']]	2	2	0.03477330261279445	0.9652266973872056
6Z5J_B	0.0605073868850618	3.24946311461059	0.0085178875638836	[[152, 155], [149, 151], [28, 31], [147, 152]]	[1, 2, 3, 0]	[[779, 782], [888, 890], [948, 951], [1018, 1023]]	[['HHHH', 'EQIA', '%%!#', '4402', 'HHHH', 'QEVF', '%%!#', '4402'], ['HHH', 'ATC', '#$#', '232', 'HHH', 'FGA', '#$#', '232'], ['HHHH', 'LEDV', '"%%!', '1440', 'HHHH', 'LQDV', '"%%!', '1440'], ['HHHHHH', 'VCATCE', '!##$#%', '022324', 'HHHHHH', 'IRASAN', '!&#$#%', '052324']]	1	1	0.16831895338421787	0.8316810466157821
6CRI_K	0.0150645177525122	4.055654548727326	0.0155709342560554	[[52, 55], [138, 142], [108, 110], [138, 142], [62, 66]]	[4, 1, 2, 3, 0]	[[725, 728], [776, 780], [888, 890], [950, 954], [1051, 1055]]	[['EEEE', 'NVET', '3/32', '4043', 'EEEE', 'EILP', '3/02', '4013'], ['HHHHH', 'EITDK', '%!$%%', '40344', 'HHHHH', 'KNTQE', '%%$%%', '44344'], ['HHH', 'MRM', '#&#', '252', 'HHH', 'FGA', '#$#', '232'], ['HHHHH', 'EITDK', '%!$%%', '40344', 'HHHHH', 'DVVNQ', '%!!%%', '40044'], ['EEEEE', 'SFTVW', '212/2', '32303', 'EEEEE', 'SFPQS', '21232', '32343']]	1	1	0.0	1.0
4E5I_D	0.0055949721470725	4.2467553834691705	0.1022146507666088	[[146, 149], [133, 138], [134, 138], [17, 23]]	[4, 1, 3, 0]	[[725, 728], [776, 781], [947, 951], [1022, 1028]]	[['EEEE', 'HIFS', '3/12', '4023', 'EEEE', 'EILP', '3/02', '4013'], ['HHHHHH', 'EKANKI', '%%#%%!', '442440', 'HHHHHH', 'KNTQEV', '%%$%%!', '443440'], ['HHHHH', 'KANKI', '%#%%!', '42440', 'HHHHH', 'KLQDV', '%"%%!', '41440'], ['HHHHHHH', 'AEKAMKE', '#%%##%%', '2442244', 'HHHHHHH', 'ANLAATK', '#%"##$%', '2412234']]	1	1	0.0	1.0
3LIY_B	0.0644443591967999	1.473944995776987	0.0120689655172416	[[112, 114], [105, 108], [106, 108], [26, 30]]	[4, 1, 3, 0]	[[726, 728], [771, 774], [948, 950], [1059, 1063]]	[['EEE', 'VLY', '/02', '013', 'EEE', 'ILP', '/02', '013'], ['HHHH', 'ALQQ', '#"%%', '2144', 'HHHH', 'AVEQ', '#!%%', '2044'], ['HHH', 'LQQ', '"%%', '144', 'HHH', 'LQD', '"%%', '144'], ['EEEEE', 'TIEAL', '2/310', '30421', 'EEEEE', 'GVVFL', '2//10', '30021']]	1	1	0.48961554491011383	0.5103844550898862
2I9F_A	0.0123193639652885	0.1774861767719283	0.7063953488372101	[[98, 100], [98, 100], [61, 65]]	[1, 3, 0]	[[779, 781], [949, 951], [1017, 1021]]	[['HHH', 'KQI', '%%!', '440', 'HHH', 'QEV', '%%!', '440'], ['HHH', 'KQI', '%%!', '440', 'HHH', 'QDV', '%%!', '440'], ['HHHHH', 'QERAT', '%%&#$', '44523', 'HHHHH', 'EIRAS', '%!&#$', '40523']]	2	2	0.4947768386057742	0.5052231613942259
5W73_A	0.0124111167572182	4.009385580651069	0.0187393526405443	[[146, 149], [133, 138], [134, 138], [17, 23]]	[4, 1, 3, 0]	[[725, 728], [776, 781], [947, 951], [1022, 1028]]	[['EEEE', 'HIFS', '3/12', '4023', 'EEEE', 'EILP', '3/02', '4013'], ['HHHHHH', 'EKANKI', '%%#%%!', '442440', 'HHHHHH', 'KNTQEV', '%%$%%!', '443440'], ['HHHHH', 'KANKI', '%#%%!', '42440', 'HHHHH', 'KLQDV', '%"%%!', '41440'], ['HHHHHHH', 'AEKAMKE', '#%%##%%', '2442244', 'HHHHHHH', 'ANLAATK', '#%"##$%', '2412234']]	1	1	0.0	1.0
6DFF_H	0.0195290599102018	3.890679599260769	0.0170357751277681	[[52, 55], [138, 142], [108, 110], [138, 142], [136, 143]]	[4, 1, 2, 3, 0]	[[725, 728], [776, 780], [888, 890], [950, 954], [1015, 1024]]	[['EEEE', 'NVET', '3/32', '4043', 'EEEE', 'EILP', '3/02', '4013'], ['HHHHH', 'EITDK', '%!$%%', '40344', 'HHHHH', 'KNTQE', '%%$%%', '44344'], ['HHH', 'MRM', '#&#', '252', 'HHH', 'FGA', '#$#', '232'], ['HHHHH', 'EITDK', '%!$%%', '40344', 'HHHHH', 'DVVNQ', '%!!%%', '40044'], ['HHHHHHHH', 'AAEITDKL', '##%!$%%"', '22403441', 'HHHHHHHHHH', 'AAEIRASANL', '##%!&#$#%"', '2240523241']]	1	1	0.0	1.0
6J9E_F	0.005666507909782	2.9207474727069447	0.3310657596371886	[[124, 130], [32, 34], [126, 132], [34, 38]]	[1, 2, 3, 0]	[[775, 781], [888, 890], [947, 953], [1015, 1019]]	[['HHHHHHH', 'EAERQQV', '%#%&%%!', '4245440', 'HHHHHHH', 'DKNTQEV', '%%%$%%!', '4443440'], ['HHH', 'ASA', '#$#', '232', 'HHH', 'FGA', '#$#', '232'], ['HHHHHHH', 'ERQQVVD', '%&%%!!%', '4544004', 'HHHHHHH', 'KLQDVVN', '%"%%!!%', '4144004'], ['HHHHH', 'AAKKR', '##%%&', '22445', 'HHHHH', 'AAEIR', '##%!&', '22405']]	-1	-1	0.256194278429391	0.0
7JQB_D	0.0328223411109843	7.240426192249824	0.0017035775127764	[[105, 107], [267, 272], [239, 241], [79, 81], [236, 242]]	[4, 1, 2, 3, 0]	[[725, 727], [775, 780], [888, 890], [949, 951], [1015, 1023]]	[['EEE', 'EVL', '3/0', '401', 'EEE', 'EIL', '3/0', '401'], ['HHTHHH', 'QEFTDH', '%%M$%%', '442344', 'HHHHHH', 'DKNTQE', '%%%$%%', '444344'], ['HHH', 'ATF', '#$#', '232', 'HHH', 'FGA', '#$#', '232'], ['HHH', 'EEI', '%%!', '440', 'HHH', 'QDV', '%%!', '440'], ['HHHHHHH', 'FAKATFD', '##%#$#%', '2242324', 'HHHHHHHHH', 'AAEIRASAN', '##%!&#$#%', '224052324']]	-1	-1	0.21065266710234756	0.0
5MFD_B	0.0695455147509782	1.246978294181967	0.0120689655172416	[[94, 97], [94, 97], [21, 24]]	[1, 3, 0]	[[777, 780], [947, 950], [1050, 1053]]	[['HHHH', 'ETKK', '%$%%', '4344', 'HHHH', 'NTQE', '%$%%', '4344'], ['HHHH', 'ETKK', '%$%%', '4344', 'HHHH', 'KLQD', '%"%%', '4144'], ['EEEE', 'ATAP', '1212', '2323', 'EEEE', 'MSFP', '1212', '2323']]	1	1	0.48961554491011383	0.5103844550898862
5FLX_T	0.0063876791262459	4.898812761902818	0.0238500851788752	[[126, 139], [130, 134], [15, 20]]	[1, 3, 0]	[[777, 782], [947, 951], [1018, 1026]]	[['HHHHHHHHHHHHHH', 'QGQRDLDRIAGQVA', '%$%&%"%&!#$%!#', '43454145023402', 'HHHHHH', 'NTQEVF', '%$%%!#', '434402'], ['HHHHH', 'DLDRI', '%"%&!', '41450', 'HHHHH', 'KLQDV', '%"%%!', '41440'], ['HHHHHH', 'VRALAA', '!&#"##', '052122', 'HHHHHHHHH', 'IRASANLAA', '!&#$#%"##', '052324122']]	1	1	0.0	1.0
4QCB_A	0.005442746976556	5.686369235284096	0.0732538330494034	[[154, 156], [21, 34], [196, 199], [193, 197]]	[4, 1, 3, 0]	[[726, 728], [769, 782], [950, 953], [1014, 1018]]	[['EEE', 'VLY', '/02', '013', 'EEE', 'ILP', '/02', '013'], ['HHHHHHHHHHHHHH', 'PVMSQLVEFYNEVA', '$!#$%"!%#$%%!#', '30234104234402', 'HHHHHHHHHHHHHH', 'GIAVEQDKNTQEVF', '$!#!%%%%%$%%!#', '30204444434402'], ['HHHH', 'EIIN', '%!!%', '4004', 'HHHH', 'DVVN', '%!!%', '4004'], ['HHHHH', 'RSFEI', '&$#%!', '53240', 'HHHHH', 'RAAEI', '&##%!', '52240']]	1	1	0.39192790775501296	0.608072092244987
4LYL_I	0.0120217429331515	5.1590314069778	0.0136286201022137	[[141, 143], [171, 180], [106, 108], [170, 176], [92, 95]]	[4, 1, 2, 3, 0]	[[726, 728], [770, 779], [888, 890], [948, 954], [1023, 1026]]	[['EEE', 'ILG', '/02', '013', 'EEE', 'ILP', '/02', '013'], ['HHHHHHHHHH', 'VNIYKELDTD', '!%!$%%"%$%', '0403441434', 'HHHHHHHHHH', 'IAVEQDKNTQ', '!#!%%%%%$%', '0204444434'], ['HHH', 'MSF', '#$#', '232', 'HHH', 'FGA', '#$#', '232'], ['HHHHHHH', 'LVNIYKE', '"!%!$%%', '1040344', 'HHHHHHH', 'LQDVVNQ', '"%%!!%%', '1440044'], ['HHHH', 'ELAA', '%"##', '4122', 'HHHH', 'NLAA', '%"##', '4122']]	1	1	0.19780576799083696	0.8021942320091631
4LYL_A	0.0123115973856791	4.640060468623807	0.0153321976149913	[[141, 143], [172, 178], [106, 108], [170, 176], [92, 95]]	[4, 1, 2, 3, 0]	[[726, 728], [776, 782], [888, 890], [948, 954], [1023, 1026]]	[['EEE', 'ILG', '/02', '013', 'EEE', 'ILP', '/02', '013'], ['HHHHHHH', 'NIYKELA', '%!$%%"#', '4034412', 'HHHHHHH', 'KNTQEVF', '%%$%%!#', '4434402'], ['HHH', 'MSF', '#$#', '232', 'HHH', 'FGA', '#$#', '232'], ['HHHHHHH', 'LVNIYKE', '"!%!$%%', '1040344', 'HHHHHHH', 'LQDVVNQ', '"%%!!%%', '1440044'], ['HHHH', 'ELAA', '%"##', '4122', 'HHHH', 'NLAA', '%"##', '4122']]	1	1	0.0	1.0
1TCZ_E	0.071758925288143	1.2277505318256	0.0120689655172416	[[894, 897], [894, 897], [821, 824]]	[1, 3, 0]	[[777, 780], [947, 950], [1050, 1053]]	[['HHHH', 'ETKK', '%$%%', '4344', 'HHHH', 'NTQE', '%$%%', '4344'], ['HHHH', 'ETKK', '%$%%', '4344', 'HHHH', 'KLQD', '%"%%', '4144'], ['EEEE', 'ATAP', '1212', '2323', 'EEEE', 'MSFP', '1212', '2323']]	1	1	0.48961554491011383	0.5103844550898862
4CSF_U	0.0331181801944546	6.816362688475229	0.0034188034188034	[[218, 222], [200, 202], [42, 46], [195, 203]]	[1, 2, 3, 0]	[[773, 777], [888, 890], [950, 954], [1015, 1023]]	[['HHHHH', 'EDKKK', '%%%%%', '44444', 'HHHHH', 'EQDKN', '%%%%%', '44444'], ['HHH', 'ATF', '#$#', '232', 'HHH', 'FGA', '#$#', '232'], ['HHHHH', 'QLVKE', '%"!%%', '41044', 'HHHHH', 'DVVNQ', '%!!%%', '40044'], ['HHHHHHHHH', 'ANEVAATFE', '#%%!##$#%', '244022324', 'HHHHHHHHH', 'AAEIRASAN', '##%!&#$#%', '224052324']]	-1	-1	0.21065266710234756	0.0
6OMA_G	0.0443944961781715	0.3326885553952164	0.3779342723004706	[[281, 285], [286, 289], [283, 285], [250, 254]]	[1, 2, 3, 0]	[[770, 774], [888, 891], [952, 954], [1052, 1056]]	[['HHHHH', 'VSIEE', '!$!%%', '03044', 'HHHHH', 'IAVEQ', '!#!%%', '02044'], ['HHHS', 'AFMT', '###U', '2223', 'HHHS', 'FGAG', '#$#U', '2323'], ['HHH', 'IEE', '!%%', '044', 'HHH', 'VNQ', '!%%', '044'], ['EEEEE', 'AAKSF', '11321', '22432', 'EEEEE', 'FPQSA', '12321', '23432']]	2	2	0.0	1.0
6T3X_A	0.0362514761502707	6.789840491956541	0.001706484641639	[[104, 106], [1062, 1068], [1063, 1067], [167, 169]]	[4, 1, 3, 0]	[[725, 727], [776, 782], [947, 951], [1021, 1023]]	[['EEE', 'NVL', '3/0', '401', 'EEE', 'EIL', '3/0', '401'], ['HHHHHHH', 'HDLHDIF', '%%"%%!#', '4414402', 'HHHHHHH', 'KNTQEVF', '%%$%%!#', '4434402'], ['HHHHH', 'DLHDI', '%"%%!', '41440', 'HHHHH', 'KLQDV', '%"%%!', '41440'], ['HHH', 'YAK', '$#%', '324', 'HHH', 'SAN', '$#%', '324']]	-1	-1	0.21065266710234756	0.0
6OMA_E	0.033956504506224	0.289880373234601	0.4601990049751248	[[281, 285], [286, 289], [283, 285], [250, 254]]	[1, 2, 3, 0]	[[770, 774], [888, 891], [952, 954], [1052, 1056]]	[['HHHHH', 'VSIEE', '!$!%%', '03044', 'HHHHH', 'IAVEQ', '!#!%%', '02044'], ['HHHS', 'AFMT', '###U', '2223', 'HHHS', 'FGAG', '#$#U', '2323'], ['HHH', 'IEE', '!%%', '044', 'HHH', 'VNQ', '!%%', '044'], ['EEEEE', 'AAKSF', '11321', '22432', 'EEEEE', 'FPQSA', '12321', '23432']]	2	2	0.0	1.0
3JZT_B	0.0390682332907172	2.824107663876839	0.0155709342560554	[[152, 154], [134, 146], [144, 146], [137, 143], [46, 49]]	[4, 1, 2, 3, 0]	[[726, 728], [772, 782], [888, 890], [947, 953], [1051, 1054]]	[['EEE', 'ILT', '/02', '013', 'EEE', 'ILP', '/02', '013'], ['HHHHHHHHHHHHH', 'VEGKLBNVYKAIA', '!%$%"\'%!$%#!#', '0434164034202', 'HHHHHHHHHHH', 'VEQDKNTQEVF', '!%%%%%$%%!#', '04444434402'], ['HHH', 'AIA', '#!#', '202', 'HHH', 'FGA', '#$#', '232'], ['HHHHHHH', 'KLBNVYK', '%"\'%!$%', '4164034', 'HHHHHHH', 'KLQDVVN', '%"%%!!%', '4144004'], ['EEEE', 'SFYQ', '2123', '3234', 'EEEE', 'SFPQ', '2123', '32…	1	1	0.4636580789639512	0.5363419210360487
3KXF_K	0.005348592257649	4.075769817814633	0.2280334728033481	[[173, 178], [172, 174], [105, 126]]	[1, 3, 0]	[[773, 778], [948, 950], [1044, 1063]]	[['HHTHHH', 'ENGKET', '%%N%%$', '443443', 'HHHHHH', 'EQDKNT', '%%%%%$', '444443'], ['HHH', 'LEN', '"%%', '144', 'HHH', 'LQD', '"%%', '144'], ['SSSSEEEEEEEEEETTEEEEEE', 'PDGRLLRGHDQSAYDGKDYIAL', 'UVUW0042333212ON332/10', '3435115344432343443021', 'SSSEEEEEEEEEETTEEEEE', 'GKGYHLMSFPQSAPHGVVFL', 'UVU2301212321NO2//10', '34334123234323430021']]	1	1	0.27822075533537555	0.7217792446646244
3SPE_B	0.051569609049419	5.1073564826288935	0.001706484641639	[[308, 314], [225, 227], [308, 312], [187, 193]]	[1, 2, 3, 0]	[[775, 781], [888, 890], [949, 953], [1047, 1053]]	[['HHHHHHH', 'HENIDLV', '%%%!%"!', '4440410', 'HHHHHHH', 'DKNTQEV', '%%%$%%!', '4443440'], ['HHH', 'AKF', '#%#', '242', 'HHH', 'FGA', '#$#', '232'], ['HHHHH', 'HENID', '%%%!%', '44404', 'HHHHH', 'QDVVN', '%%!!%', '44004'], ['EEEEEEE', 'YPLFEAP', '2201312', '3312423', 'EEEEEEE', 'YHLMSFP', '2301212', '3412323']]	1	1	0.0	1.0
3KH2_F	0.0074737222202975	0.3675974057487597	0.8814102564102568	[[45, 51], [42, 44], [13, 19], [42, 48]]	[1, 2, 3, 0]	[[776, 782], [888, 890], [948, 954], [1020, 1028]]	[['HHHHHHH', 'EAYKKAA', '%#$%%##', '4234422', 'HHHHHHH', 'KNTQEVF', '%%$%%!#', '4434402'], ['HHH', 'ATF', '#$#', '232', 'HHH', 'FGA', '#$#', '232'], ['HHHH-HH', 'LSEV-NN', '"$%!-%%', '1340-44', 'HHHHHHH', 'LQDVVNQ', '"%%!!%%', '1440044'], ['HHHHHHH', 'ATFEAYK', '#$#%#$%', '2324234', 'HHHHHHHHH', 'ASANLAATK', '#$#%"##$%', '232412234']]	2	2	0.0	1.0
6OMC_E	0.033972439713304	0.2899290710930456	0.4785894206549117	[[281, 285], [286, 289], [283, 285], [250, 254]]	[1, 2, 3, 0]	[[770, 774], [888, 891], [952, 954], [1052, 1056]]	[['HHHHH', 'VSIEE', '!$!%%', '03044', 'HHHHH', 'IAVEQ', '!#!%%', '02044'], ['HHHS', 'AFMT', '###U', '2223', 'HHHS', 'FGAG', '#$#U', '2323'], ['HHH', 'IEE', '!%%', '044', 'HHH', 'VNQ', '!%%', '044'], ['EEEEE', 'AAKSF', '11321', '22432', 'EEEEE', 'FPQSA', '12321', '23432']]	2	2	0.0	1.0
5MU4_C	0.0143022873037419	9.259246789440038	0.0051107325383297	[[158, 171], [13, 19], [161, 168]]	[1, 3, 0]	[[773, 779], [947, 953], [1016, 1023]]	[['HHHHHHHHHHHHHH', 'QEEMEARMACNEYE', '%%%#%#&###%%$%', '44424252224434', 'HHHHHHH', 'EQDKNTQ', '%%%%%$%', '4444434'], ['HHHHHHH', 'ELDAVNE', '%"%#!%%', '4142044', 'HHHHHHH', 'KLQDVVN', '%"%%!!%', '4144004'], ['HHHHHHHH', 'MEARMACN', '#%#&###%', '24252224', 'HHHHHHHH', 'AEIRASAN', '#%!&#$#%', '24052324']]	0	0	0.0	1.0
6J3Q_Z	0.0066295665629002	2.4468650350596906	0.287280701754387	[[213, 219], [210, 214], [162, 166]]	[1, 3, 0]	[[776, 782], [950, 954], [1044, 1048]]	[['HHHHHHH', 'EQYKKVF', '%%$%%!#', '4434402', 'HHHHHHH', 'KNTQEVF', '%%$%%!#', '4434402'], ['HHHHH', 'KVVEQ', '%!!%%', '40044', 'HHHHH', 'DVVNQ', '%!!%%', '40044'], ['SS.EE', 'WNVSE', 'UVY23', '34034', 'SSSEE', 'GKGYH', 'UVU23', '34334']]	-1	-1	0.09424523672868694	0.0
4MI8_A	0.1042904106462439	1.920690219352267	0.0051107325383297	[[110, 119], [40, 42], [116, 121]]	[1, 3, 0]	[[773, 782], [950, 952], [1023, 1028]]	[['HHHHHHHHHH', 'EDHELLNDCM', '%%%%""%%##', '4444114422', 'HHHHHHHHHH', 'EQDKNTQEVF', '%%%%%$%%!#', '4444434402'], ['HHH', 'KII', '%!!', '400', 'HHH', 'DVV', '%!!', '400'], ['HHHHHH', 'NDCMTH', '%%##$%', '442234', 'HHHHHH', 'NLAATK', '%"##$%', '412234']]	1	1	0.48961554491011383	0.5103844550898862
1ADU_B	0.0087826499753211	10.798524167661828	0.0068143100511073	[[182, 188], [370, 372], [367, 377]]	[1, 3, 0]	[[776, 782], [949, 951], [1013, 1023]]	[['HHHHHHH', 'EKGMEAA', '%%$#%##', '4432422', 'HHHHHHH', 'KNTQEVF', '%%$%%!#', '4434402'], ['HHH', 'KQI', '%%!', '440', 'HHH', 'QDV', '%%!', '440'], ['HHHHHHHHHHH', 'VAFKQIKAFMQ', '!##%%!%###%', '02244042224', 'HHHHHHHHHHH', 'IRAAEIRASAN', '!&##%!&#$#%', '05224052324']]	0	0	0.027989109415845006	0.972010890584155
5V8A_A	0.0543447116544692	3.266536404007564	0.0119250425894377	[[113, 116], [149, 151], [28, 31], [147, 152]]	[1, 2, 3, 0]	[[779, 782], [888, 890], [948, 951], [1018, 1023]]	[['HHHH', 'KEIA', '%%!#', '4402', 'HHHH', 'QEVF', '%%!#', '4402'], ['HHH', 'ATC', '#$#', '232', 'HHH', 'FGA', '#$#', '232'], ['HHHH', 'LEDV', '"%%!', '1440', 'HHHH', 'LQDV', '"%%!', '1440'], ['HHHHHH', 'VCATCE', '!##$#%', '022324', 'HHHHHH', 'IRASAN', '!&#$#%', '052324']]	1	1	0.16831895338421787	0.8316810466157821
4I9X_B	0.0802494380239122	3.586308293424262	0.0051107325383297	[[125, 128], [36, 40], [49, 51], [122, 130]]	[4, 1, 2, 0]	[[725, 728], [783, 787], [889, 891], [1045, 1053]]	[['EEEE', 'QIFS', '3/12', '4023', 'EEEE', 'EILP', '3/02', '4013'], ['...SE', 'ADIAE', '[]YT3', '24024', '...SE', 'AQVKQ', '[]YV3', '24044'], ['HHS', 'TTS', '$$U', '333', 'HHS', 'GAG', '$#U', '323'], ['SSEEEEEEE', 'HLGQIFSLT', 'VS23/1202', '413402313', 'SSEEEEEEE', 'KGYHLMSFP', 'VU2301212', '433412323']]	1	1	0.0	1.0
3UBN_J	0.0009074363177123	1.0237090954326364	1.3201581027667988	[[77, 88], [79, 86], [60, 62]]	[1, 3, 0]	[[772, 782], [947, 954], [1036, 1038]]	[['HHHHHHHHHHHH', 'IENLNKKVDDGF', '!%%"%%%!%%$#', '044144404432', 'HHHHHHHHHHH', 'VEQDKNTQEVF', '!%%%%%$%%!#', '04444434402'], ['HHHHHHHH', 'NLNKKVDD', '%"%%%!%%', '41444044', 'HHHHHHHH', 'KLQDVVNQ', '%"%%!!%%', '41440044'], ['...', 'NTQ', ']}]', '434', '...', 'QSK', ']}]', '434']]	2	2	0.5008842116214439	0.49911578837855614
6CJ6_A	0.0060163123898653	3.913483672204378	0.2103092783505156	[[39, 42], [105, 113], [109, 111], [151, 156], [109, 112]]	[4, 1, 2, 3, 0]	[[725, 728], [773, 781], [888, 890], [948, 953], [1020, 1023]]	[['EEEE', 'EVIG', '3//2', '4003', 'EEEE', 'EILP', '3/02', '4013'], ['HHHHHHHHH', 'KNCNAYAEV', '%%#%#$#%!', '442423240', 'HHHHHHHHH', 'EQDKNTQEV', '%%%%%$%%!', '444443440'], ['HHH', 'AYA', '#$#', '232', 'HHH', 'FGA', '#$#', '232'], ['HHHHHH', 'LQTIVK', '"%$!!%', '143004', 'HHHHHH', 'LQDVVN', '"%%!!%', '144004'], ['HHHH', 'AYAE', '#$#%', '2324', 'HHHH', 'ASAN', '#$#%', '2324']]	1	1	0.27822075533537555	0.7217792446646244
6OMC_G	0.044445864980989	0.3327503527158061	0.3909952606635072	[[281, 285], [286, 289], [283, 285], [250, 254]]	[1, 2, 3, 0]	[[770, 774], [888, 891], [952, 954], [1052, 1056]]	[['HHHHH', 'VSIEE', '!$!%%', '03044', 'HHHHH', 'IAVEQ', '!#!%%', '02044'], ['HHHS', 'AFMT', '###U', '2223', 'HHHS', 'FGAG', '#$#U', '2323'], ['HHH', 'IEE', '!%%', '044', 'HHH', 'VNQ', '!%%', '044'], ['EEEEE', 'AAKSF', '11321', '22432', 'EEEEE', 'FPQSA', '12321', '23432']]	2	2	0.0	1.0
6TZC_A	0.055560975758515	0.4066177635617306	0.287280701754387	[[287, 289], [318, 335], [362, 364], [316, 322], [343, 350]]	[4, 1, 2, 3, 0]	[[726, 728], [771, 780], [888, 890], [948, 954], [1018, 1025]]	[['EEE', 'VLS', '/02', '013', 'EEE', 'ILP', '/02', '013'], ['HHHHHS..SEESBHHHHH', 'AVNKDKPLGAVALKSYEE', '#!%%%V}ZU1/T)%$$%%', '204444313202143344', 'HHHHHHHHHH', 'AVEQDKNTQE', '#!%%%%%$%%', '2044444344'], ['HHH', 'MSA', '#$#', '232', 'HHH', 'FGA', '#$#', '232'], ['HHHHHHH', 'LEAVNKD', '"%#!%%%', '1420444', 'HHHHHHH', 'LQDVVNQ', '"%%!!%%', '1440044'], ['HHHHHHHH', 'IAATMENA', '!##$#%%#', '02232442…	2	2	0.24826712420923824	0.7517328757907618
4JPK_A	0.0449980231916672	3.961890282174946	0.0103270223752158	[[23, 25], [117, 120], [116, 119], [131, 134]]	[4, 1, 3, 0]	[[726, 728], [779, 782], [948, 951], [1059, 1062]]	[['EEE', 'ILT', '/02', '013', 'EEE', 'ILP', '/02', '013'], ['HHHH', 'KQIA', '%%!#', '4402', 'HHHH', 'QEVF', '%%!#', '4402'], ['HHHH', 'LKQI', '"%%!', '1440', 'HHHH', 'LQDV', '"%%!', '1440'], ['EEEE', 'TIIF', '2//1', '3002', 'EEEE', 'GVVF', '2//1', '3002']]	1	1	0.0	1.0
6Z5J_C	0.0604788854950228	3.2493034515728456	0.0119250425894377	[[152, 155], [149, 151], [28, 31], [147, 152]]	[1, 2, 3, 0]	[[779, 782], [888, 890], [948, 951], [1018, 1023]]	[['HHHH', 'EQIA', '%%!#', '4402', 'HHHH', 'QEVF', '%%!#', '4402'], ['HHH', 'ATC', '#$#', '232', 'HHH', 'FGA', '#$#', '232'], ['HHHH', 'LEDV', '"%%!', '1440', 'HHHH', 'LQDV', '"%%!', '1440'], ['HHHHHH', 'VCATCE', '!##$#%', '022324', 'HHHHHH', 'IRASAN', '!&#$#%', '052324']]	1	1	0.16831895338421787	0.8316810466157821
2J8X_C	0.0140997634551169	4.598735945220517	0.0170357751277681	[[208, 210], [171, 174], [168, 170], [172, 175], [47, 50]]	[4, 1, 2, 3, 0]	[[726, 728], [778, 781], [888, 890], [949, 952], [1023, 1026]]	[['EEE', 'VLT', '/02', '013', 'EEE', 'ILP', '/02', '013'], ['HHHH', 'TDHV', '$%%!', '3440', 'HHHH', 'TQEV', '$%%!', '3440'], ['HHH', 'AWF', '#$#', '232', 'HHH', 'FGA', '#$#', '232'], ['HHHH', 'DHVI', '%%!!', '4400', 'HHHH', 'QDVV', '%%!!', '4400'], ['HHHH', 'KLAA', '%"##', '4122', 'HHHH', 'NLAA', '%"##', '4122']]	1	1	0.0	1.0
4MIW_A	0.0152780405488281	5.770027098293776	0.0120689655172416	[[111, 120], [114, 119], [26, 29]]	[1, 3, 0]	[[773, 782], [949, 954], [1023, 1026]]	[['HHHHHHHHHH', 'NFEQKYIEDF', '%#%%%$!%%#', '4244430442', 'HHHHHHHHHH', 'EQDKNTQEVF', '%%%%%$%%!#', '4444434402'], ['HHHHHH', 'QKYIED', '%%$!%%', '443044', 'HHHHHH', 'QDVVNQ', '%%!!%%', '440044'], ['HHHH', 'KLAF', '%"##', '4122', 'HHHH', 'NLAA', '%"##', '4122']]	1	1	0.39192790775501296	0.608072092244987
6CRI_U	0.0210310465587297	3.73038602801916	0.0204429301533215	[[52, 55], [138, 142], [108, 110], [138, 142], [136, 143]]	[4, 1, 2, 3, 0]	[[725, 728], [776, 780], [888, 890], [950, 954], [1015, 1024]]	[['EEEE', 'NVET', '3/32', '4043', 'EEEE', 'EILP', '3/02', '4013'], ['HHHHH', 'EITDK', '%!$%%', '40344', 'HHHHH', 'KNTQE', '%%$%%', '44344'], ['HHH', 'MRM', '#&#', '252', 'HHH', 'FGA', '#$#', '232'], ['HHHHH', 'EITDK', '%!$%%', '40344', 'HHHHH', 'DVVNQ', '%!!%%', '40044'], ['HHHHHHHH', 'AAEITDKL', '##%!$%%"', '22403441', 'HHHHHHHHHH', 'AAEIRASANL', '##%!&#$#%"', '2240523241']]	1	1	0.0	1.0
4E5L_A	0.00642974005309	4.164016208269542	0.0800681431005105	[[146, 149], [133, 138], [134, 138], [17, 23]]	[4, 1, 3, 0]	[[725, 728], [776, 781], [947, 951], [1022, 1028]]	[['EEEE', 'HIFS', '3/12', '4023', 'EEEE', 'EILP', '3/02', '4013'], ['HHHHHH', 'EKANKI', '%%#%%!', '442440', 'HHHHHH', 'KNTQEV', '%%$%%!', '443440'], ['HHHHH', 'KANKI', '%#%%!', '42440', 'HHHHH', 'KLQDV', '%"%%!', '41440'], ['HHHHHHH', 'AEKAMKE', '#%%##%%', '2442244', 'HHHHHHH', 'ANLAATK', '#%"##$%', '2412234']]	1	1	0.0	1.0
5T3A_A	0.0054033258604819	5.663768577895741	0.1226575809199315	[[64, 67], [200, 207], [205, 212], [178, 191]]	[4, 1, 3, 0]	[[725, 728], [770, 777], [947, 954], [1024, 1037]]	[['EEEE', 'QVDY', '3/32', '4043', 'EEEE', 'EILP', '3/02', '4013'], ['HHHHHHHH', 'IFIFNKEQ', '!#!#%%%%', '02024444', 'HHHHHHHH', 'IAVEQDKN', '!#!%%%%%', '02044444'], ['HHHHHHHH', 'KEQQRIQQ', '%%%%&!%%', '44445044', 'HHHHHHHH', 'KLQDVVNQ', '%"%%!!%%', '41440044'], ['HHHHHHIIIII...', 'LAGTLITLNIKRKG', '"#$$"!@>A=A^]}', '12331031404543', 'HHHHHIIIIISS..', 'LAATKMSEKVLGQS', '"##$%?@AA=SU]}', '12234234…	1	1	0.39192790775501296	0.608072092244987
1ADV_B	0.0062548590399383	10.765565407574924	0.0120689655172416	[[182, 188], [370, 372], [367, 377]]	[1, 3, 0]	[[776, 782], [949, 951], [1013, 1023]]	[['HHHHHHH', 'EKGMEAA', '%%$#%##', '4432422', 'HHHHHHH', 'KNTQEVF', '%%$%%!#', '4434402'], ['HHH', 'KQI', '%%!', '440', 'HHH', 'QDV', '%%!', '440'], ['HHHHHHHHHHH', 'VAFKQIKAFMQ', '!##%%!%###%', '02244042224', 'HHHHHHHHHHH', 'IRAAEIRASAN', '!&##%!&#$#%', '05224052324']]	0	0	0.0	1.0
4J4X_E	0.0423605276989429	6.765160052367883	0.0034071550255532	[[239, 248], [200, 202], [42, 46], [197, 203]]	[1, 2, 3, 0]	[[771, 779], [888, 890], [950, 954], [1017, 1023]]	[['HHHHHHHHHH', 'AIEKCAEKYK', '#!%%##%%$%', '2044224434', 'HHHHHHHHH', 'AVEQDKNTQ', '#!%%%%%$%', '204444434'], ['HHH', 'ATF', '#$#', '232', 'HHH', 'FGA', '#$#', '232'], ['HHHHH', 'QLVKE', '%"!%%', '41044', 'HHHHH', 'DVVNQ', '%!!%%', '40044'], ['HHHHHHH', 'EIAATFE', '%!##$#%', '4022324', 'HHHHHHH', 'EIRASAN', '%!&#$#%', '4052324']]	-1	-1	0.21065266710234756	0.0
4KPS_A	0.0526310530246615	6.111423759495215	0.0017035775127764	[[178, 180], [189, 192], [188, 190], [97, 100]]	[4, 1, 3, 0]	[[726, 728], [776, 779], [952, 954], [1046, 1049]]	[['EEE', 'VLW', '/02', '013', 'EEE', 'ILP', '/02', '013'], ['HHHH', 'DETK', '%%$%', '4434', 'HHHH', 'KNTQ', '%%$%', '4434'], ['HHH', 'VDE', '!%%', '044', 'HHH', 'VNQ', '!%%', '044'], ['SEEE', 'PGEL', 'U230', '3341', 'SEEE', 'GYHL', 'U230', '3341']]	1	1	0.39192790775501296	0.608072092244987
1SPR_A	0.0511337305245559	2.2560420737090654	0.0170357751277681	[[14, 16], [80, 84], [82, 86]]	[1, 3, 0]	[[777, 779], [948, 952], [1023, 1027]]	[['HHH', 'ESE', '%$%', '434', 'HHH', 'NTQ', '%$%', '434'], ['HHHHH', 'LQQLV', '"%%"!', '14410', 'HHHHH', 'LQDVV', '"%%!!', '14400'], ['HHHHH', 'QLVAY', '%"!#$', '41023', 'HHHHH', 'NLAAT', '%"##$', '41223']]	1	1	0.48961554491011383	0.5103844550898862
3LIN_D	0.0766608707123614	1.4653815365985507	0.0136286201022137	[[112, 114], [105, 108], [106, 108], [26, 30]]	[4, 1, 3, 0]	[[726, 728], [771, 774], [948, 950], [1059, 1063]]	[['EEE', 'VLY', '/02', '013', 'EEE', 'ILP', '/02', '013'], ['HHHH', 'ALQQ', '#"%%', '2144', 'HHHH', 'AVEQ', '#!%%', '2044'], ['HHH', 'LQQ', '"%%', '144', 'HHH', 'LQD', '"%%', '144'], ['EEEEE', 'TIEAL', '2/310', '30421', 'EEEEE', 'GVVFL', '2//10', '30021']]	1	1	0.48961554491011383	0.5103844550898862
4AWH_C	0.0058890538730545	5.454608302065723	0.0800681431005105	[[146, 149], [133, 138], [134, 138], [17, 23]]	[4, 1, 3, 0]	[[725, 728], [776, 781], [947, 951], [1022, 1028]]	[['EEEE', 'HIFS', '3/12', '4023', 'EEEE', 'EILP', '3/02', '4013'], ['HHHHHH', 'EKANKI', '%%#%%!', '442440', 'HHHHHH', 'KNTQEV', '%%$%%!', '443440'], ['HHHHH', 'KANKI', '%#%%!', '42440', 'HHHHH', 'KLQDV', '%"%%!', '41440'], ['HHHHHHH', 'AEKAMKE', '#%%##%%', '2442244', 'HHHHHHH', 'ANLAATK', '#%"##$%', '2412234']]	1	1	0.19780576799083696	0.8021942320091631
4AVQ_B	0.0067207153191024	5.904598146916249	0.0226480836236941	[[146, 149], [133, 138], [134, 138], [17, 23]]	[4, 1, 3, 0]	[[725, 728], [776, 781], [947, 951], [1022, 1028]]	[['EEEE', 'HIFS', '3/12', '4023', 'EEEE', 'EILP', '3/02', '4013'], ['HHHHHH', 'EKANKI', '%%#%%!', '442440', 'HHHHHH', 'KNTQEV', '%%$%%!', '443440'], ['HHHHH', 'KANKI', '%#%%!', '42440', 'HHHHH', 'KLQDV', '%"%%!', '41440'], ['HHHHHHH', 'AEKAMKE', '#%%##%%', '2442244', 'HHHHHHH', 'ANLAATK', '#%"##$%', '2412234']]	1	1	0.39192790775501296	0.608072092244987
6BJ2_A	0.0028061620913419	4.288557600488781	0.4422604422604432	[[173, 178], [172, 174], [105, 126]]	[1, 3, 0]	[[773, 778], [948, 950], [1044, 1063]]	[['HHTHHH', 'ENGKET', '%%N%%$', '443443', 'HHHHHH', 'EQDKNT', '%%%%%$', '444443'], ['HHH', 'LEN', '"%%', '144', 'HHH', 'LQD', '"%%', '144'], ['SSSSEEEEEEEEEETTEEEEEE', 'PDGRLLRGHDQSAYDGKDYIAL', 'UVUW0042333212ON332/10', '3435115344432343443021', 'SSSEEEEEEEEEETTEEEEE', 'GKGYHLMSFPQSAPHGVVFL', 'UVU2301212321NO2//10', '34334123234323430021']]	-1	-1	0.252076435253785	0.0
2HYE_D	0.0318111931040878	0.6440935325165121	0.3401826484018266	[[82, 84], [82, 84], [30, 32]]	[1, 3, 0]	[[779, 781], [949, 951], [1061, 1063]]	[['HHH', 'HEI', '%%!', '440', 'HHH', 'QEV', '%%!', '440'], ['HHH', 'HEI', '%%!', '440', 'HHH', 'QDV', '%%!', '440'], ['EEE', 'VAL', '/10', '021', 'EEE', 'VFL', '/10', '021']]	2	2	0.08368781658235919	0.9163121834176408
4CSF_E	0.0322799419212215	6.8228170898814895	0.0068610634648376	[[218, 222], [200, 202], [42, 46], [195, 203]]	[1, 2, 3, 0]	[[773, 777], [888, 890], [950, 954], [1015, 1023]]	[['HHHHH', 'EDKKK', '%%%%%', '44444', 'HHHHH', 'EQDKN', '%%%%%', '44444'], ['HHH', 'ATF', '#$#', '232', 'HHH', 'FGA', '#$#', '232'], ['HHHHH', 'QLVKE', '%"!%%', '41044', 'HHHHH', 'DVVNQ', '%!!%%', '40044'], ['HHHHHHHHH', 'ANEVAATFE', '#%%!##$#%', '244022324', 'HHHHHHHHH', 'AAEIRASAN', '##%!&#$#%', '224052324']]	-1	-1	0.21065266710234756	0.0
5YNF_A	0.0184335514404304	4.45037711030242	0.0170357751277681	[[157, 160], [153, 159], [42, 53]]	[1, 3, 0]	[[772, 775], [948, 954], [1016, 1027]]	[['HHHH', 'INNN', '!%%%', '0444', 'HHHH', 'VEQD', '!%%%', '0444'], ['HHHHHHH', 'LCNLINN', '"#%"!%%', '1241044', 'HHHHHHH', 'LQDVVNQ', '"%%!!%%', '1440044'], ['HHHHHHHHHHHH', 'MNIAKYMQLCQY', '#%!#%$#%"#%$', '240243241243', 'HHHHHHHHHHHH', 'AEIRASANLAAT', '#%!&#$#%"##$', '240523241223']]	1	1	0.0	1.0
1XO1_B	0.0037631082668742	7.961057083751487	0.1431005110732537	[[279, 285], [275, 280], [112, 115]]	[1, 3, 0]	[[775, 781], [949, 954], [1022, 1025]]	[['HHHHHHH', 'DKFTKDI', '%%#$%%!', '4423440', 'HHHHHHH', 'DKNTQEV', '%%%$%%!', '4443440'], ['HHHHHH', 'QDVLDK', '%%!"%%', '440144', 'HHHHHH', 'QDVVNQ', '%%!!%%', '440044'], ['HHHH', 'FELC', '#%"#', '2412', 'HHHH', 'ANLA', '#%"#', '2412']]	0	0	0.0	1.0
4IRB_B	0.0067210194177683	5.777052018465474	0.0340715502555364	[[154, 156], [21, 34], [196, 199], [193, 197]]	[4, 1, 3, 0]	[[726, 728], [769, 782], [950, 953], [1014, 1018]]	[['EEE', 'VLY', '/02', '013', 'EEE', 'ILP', '/02', '013'], ['HHHHHHHHHHHHHH', 'PVMSQLVEFYNEVA', '$!#$%"!%#$%%!#', '30234104234402', 'HHHHHHHHHHHHHH', 'GIAVEQDKNTQEVF', '$!#!%%%%%$%%!#', '30204444434402'], ['HHHH', 'EIIN', '%!!%', '4004', 'HHHH', 'DVVN', '%!!%', '4004'], ['HHHHH', 'RSFEI', '&$#%!', '53240', 'HHHHH', 'RAAEI', '&##%!', '52240']]	1	1	0.39192790775501296	0.608072092244987
6F6N_B	0.0033015429165589	12.92685874993469	0.0538599640933574	[[544, 546], [614, 619], [597, 599], [617, 619], [512, 514]]	[4, 1, 2, 3, 0]	[[726, 728], [776, 781], [889, 891], [949, 951], [1036, 1038]]	[['EEE', 'IEG', '/32', '043', 'EEE', 'ILP', '/02', '013'], ['HHHHHH', 'DWTKNI', '%$$%%!', '433440', 'HHHHHH', 'KNTQEV', '%%$%%!', '443440'], ['HSS', 'WGG', '$UU', '333', 'HHS', 'GAG', '$#U', '323'], ['HHH', 'KNI', '%%!', '440', 'HHH', 'QDV', '%%!', '440'], ['...', 'NPN', ']}]', '434', '...', 'QSK', ']}]', '434']]	0	0	0.0	1.0
6LYJ_A	0.0104911529139638	4.63202009540184	0.0204429301533215	[[208, 210], [171, 174], [168, 170], [172, 175], [47, 50]]	[4, 1, 2, 3, 0]	[[726, 728], [778, 781], [888, 890], [949, 952], [1023, 1026]]	[['EEE', 'VLT', '/02', '013', 'EEE', 'ILP', '/02', '013'], ['HHHH', 'TDHV', '$%%!', '3440', 'HHHH', 'TQEV', '$%%!', '3440'], ['HHH', 'AWF', '#$#', '232', 'HHH', 'FGA', '#$#', '232'], ['HHHH', 'DHVI', '%%!!', '4400', 'HHHH', 'QDVV', '%%!!', '4400'], ['HHHH', 'KLAA', '%"##', '4122', 'HHHH', 'NLAA', '%"##', '4122']]	1	1	0.0	1.0
5WDN_A	0.0067993817195793	4.497163626960763	0.0698466780238495	[[146, 149], [133, 138], [134, 138], [17, 23]]	[4, 1, 3, 0]	[[725, 728], [776, 781], [947, 951], [1022, 1028]]	[['EEEE', 'HIFS', '3/12', '4023', 'EEEE', 'EILP', '3/02', '4013'], ['HHHHHH', 'EKANKI', '%%#%%!', '442440', 'HHHHHH', 'KNTQEV', '%%$%%!', '443440'], ['HHHHH', 'KANKI', '%#%%!', '42440', 'HHHHH', 'KLQDV', '%"%%!', '41440'], ['HHHHHHH', 'AEKAMKE', '#%%##%%', '2442244', 'HHHHHHH', 'ANLAATK', '#%"##$%', '2412234']]	1	1	0.0850284440389312	0.9149715559610688
2END_A	0.0206767852695658	4.352733824077171	0.0170357751277681	[[110, 123], [28, 30], [118, 124], [16, 19]]	[1, 2, 3, 0]	[[769, 782], [888, 890], [948, 954], [1023, 1026]]	[['HHHHHHHHHHHHHH', 'SIAISQARLDEKIA', '$!#!$%#&"%%%!#', '30203425144402', 'HHHHHHHHHHHHHH', 'GIAVEQDKNTQEVF', '$!#!%%%%%$%%!#', '30204444434402'], ['HHH', 'FGA', '#$#', '232', 'HHH', 'FGA', '#$#', '232'], ['HHHHHHH', 'LDEKIAQ', '"%%%!#%', '1444024', 'HHHHHHH', 'LQDVVNQ', '"%%!!%%', '1440044'], ['HHHH', 'HLMA', '%"##', '4122', 'HHHH', 'NLAA', '%"##', '4122']]	1	1	0.0	1.0
5V5M_A	0.005778632858628	5.868378081267249	0.0971962616822437	[[96, 99], [173, 178], [69, 71], [172, 174], [65, 72]]	[4, 1, 2, 3, 0]	[[725, 728], [773, 778], [888, 890], [948, 950], [1014, 1023]]	[['EEEE', 'QVMY', '3/12', '4023', 'EEEE', 'EILP', '3/02', '4013'], ['HHTHHH', 'ENGKET', '%%N%%$', '443443', 'HHHHHH', 'EQDKNT', '%%%%%$', '444443'], ['HHH', 'ASA', '#$#', '232', 'HHH', 'FGA', '#$#', '232'], ['HHH', 'LEN', '"%%', '144', 'HHH', 'LQD', '"%%', '144'], ['HHHHHHHH', 'RNMKASAQ', '&%#%#$#%', '54242324', 'HHHHHHHHHH', 'RAAEIRASAN', '&##%!&#$#%', '5224052324']]	1	1	0.39192790775501296	0.608072092244987
2I9F_C	0.0136324669699775	0.2830199532813117	0.9566666666666676	[[98, 100], [98, 100], [61, 65]]	[1, 3, 0]	[[779, 781], [949, 951], [1017, 1021]]	[['HHH', 'KQI', '%%!', '440', 'HHH', 'QEV', '%%!', '440'], ['HHH', 'KQI', '%%!', '440', 'HHH', 'QDV', '%%!', '440'], ['HHHHH', 'QERAT', '%%&#$', '44523', 'HHHHH', 'EIRAS', '%!&#$', '40523']]	2	2	0.0	1.0
5D4Z_M	0.0292320847792411	4.969338581065715	0.0120689655172416	[[178, 184], [180, 184], [95, 99]]	[1, 3, 0]	[[775, 781], [947, 951], [1023, 1027]]	[['HHHHHHH', 'QEEKNKI', '%%%%%%!', '4444440', 'HHHHHHH', 'DKNTQEV', '%%%$%%!', '4443440'], ['HHHHH', 'EKNKI', '%%%%!', '44440', 'HHHHH', 'KLQDV', '%"%%!', '41440'], ['HHHHH', 'QAAAT', '%###$', '42223', 'HHHHH', 'NLAAT', '%"##$', '41223']]	1	1	0.0	1.0
2XCF_A	0.0940535875333626	4.064510621785926	0.0	[[34, 37], [173, 177], [174, 176], [42, 47]]	[4, 1, 3, 0]	[[725, 728], [774, 778], [947, 949], [1047, 1052]]	[['EEEE', 'QIVS', '3//2', '4003', 'EEEE', 'EILP', '3/02', '4013'], ['HHHHH', 'ENLET', '%%"%$', '44143', 'HHHHH', 'QDKNT', '%%%%$', '44443'], ['HHH', 'NLE', '%"%', '414', 'HHH', 'KLQ', '%"%', '414'], ['EEEEEE', 'TFLATC', '210121', '321232', 'EEEEEE', 'YHLMSF', '230121', '341232']]	1	1	0.0	1.0
6N7S_B	0.0019719163006856	1.815344608891532	1.2067669172932338	[[441, 444], [410, 412], [440, 444], [498, 502]]	[1, 2, 3, 0]	[[771, 774], [888, 890], [950, 954], [1059, 1063]]	[['HHHH', 'MIDN', '#!%%', '2044', 'HHHH', 'AVEQ', '#!%%', '2044'], ['HHH', 'AYM', '#$#', '232', 'HHH', 'FGA', '#$#', '232'], ['HHHHH', 'KMIDN', '%#!%%', '42044', 'HHHHH', 'DVVNQ', '%!!%%', '40044'], ['EEEEE', 'TIIAL', '2//10', '30021', 'EEEEE', 'GVVFL', '2//10', '30021']]	-1	-1	0.6150472304417509	0.0
4AWG_B	0.0061433767372582	5.440964561344961	0.0766609880749573	[[146, 149], [133, 138], [134, 138], [17, 23]]	[4, 1, 3, 0]	[[725, 728], [776, 781], [947, 951], [1022, 1028]]	[['EEEE', 'HIFS', '3/12', '4023', 'EEEE', 'EILP', '3/02', '4013'], ['HHHHHH', 'EKANKI', '%%#%%!', '442440', 'HHHHHH', 'KNTQEV', '%%$%%!', '443440'], ['HHHHH', 'KANKI', '%#%%!', '42440', 'HHHHH', 'KLQDV', '%"%%!', '41440'], ['HHHHHHH', 'AEKAMKE', '#%%##%%', '2442244', 'HHHHHHH', 'ANLAATK', '#%"##$%', '2412234']]	1	1	0.19780576799083696	0.8021942320091631
4BOM_A	0.0229397618561402	12.580999675222218	0.0017035775127764	[[343, 346], [532, 541], [527, 529], [710, 713], [527, 531]]	[4, 1, 2, 3, 0]	[[725, 728], [774, 780], [888, 890], [947, 950], [1020, 1024]]	[['EEEE', 'NLLT', '3002', '4113', 'EEEE', 'EILP', '3/02', '4013'], ['HHHHHHHHHH', 'QNHELTLWNE', '%%%%"$"$%%', '4444131344', 'HHHHHHH', 'QDKNTQE', '%%%%$%%', '4444344'], ['HHH', 'AWC', '#$#', '232', 'HHH', 'FGA', '#$#', '232'], ['HHHH', 'QLHD', '%"%%', '4144', 'HHHH', 'KLQD', '%"%%', '4144'], ['HHHHH', 'AWCEL', '#$#%"', '23241', 'HHHHH', 'ASANL', '#$#%"', '23241']]	0	0	0.0	1.0
5HNK_A	0.0053366176490219	8.132616759892862	0.0834752981260646	[[279, 285], [275, 280], [112, 117]]	[1, 3, 0]	[[775, 781], [949, 954], [1022, 1027]]	[['HHHHHHH', 'DKFTKDI', '%%#$%%!', '4423440', 'HHHHHHH', 'DKNTQEV', '%%%$%%!', '4443440'], ['HHHHHH', 'QDVLDK', '%%!"%%', '440144', 'HHHHHH', 'QDVVNQ', '%%!!%%', '440044'], ['HHHHHH', 'FELCKT', '#%"#%$', '241243', 'HHHHHH', 'ANLAAT', '#%"##$', '241223']]	0	0	0.0	1.0
4AWG_C	0.006139821669828	5.872569457155952	0.0732538330494034	[[146, 149], [133, 138], [134, 138], [17, 23]]	[4, 1, 3, 0]	[[725, 728], [776, 781], [947, 951], [1022, 1028]]	[['EEEE', 'HIFS', '3/12', '4023', 'EEEE', 'EILP', '3/02', '4013'], ['HHHHHH', 'EKANKI', '%%#%%!', '442440', 'HHHHHH', 'KNTQEV', '%%$%%!', '443440'], ['HHHHH', 'KANKI', '%#%%!', '42440', 'HHHHH', 'KLQDV', '%"%%!', '41440'], ['HHHHHHH', 'AEKAMKE', '#%%##%%', '2442244', 'HHHHHHH', 'ANLAATK', '#%"##$%', '2412234']]	1	1	0.39192790775501296	0.608072092244987
1PC6_B	0.0047471211964371	8.333999041022892	0.1033834586466166	[[84, 87], [13, 16], [76, 78], [111, 117], [110, 120]]	[4, 1, 2, 3, 0]	[[725, 728], [774, 777], [888, 890], [947, 953], [1022, 1027]]	[['EEEE', 'DVVP', '3//2', '4003', 'EEEE', 'EILP', '3/02', '4013'], ['HHHH', 'HQQN', '%%%%', '4444', 'HHHH', 'QDKN', '%%%%', '4444'], ['HHH', 'FTA', '#$#', '232', 'HHH', 'FGA', '#$#', '232'], ['HHHHHHH', 'ELLELIQ', '%""%"!%', '4114104', 'HHHHHHH', 'KLQDVVN', '%"%%!!%', '4144004'], ['HHHHHHHHHHH', 'AELLELIQAFG', '#%""%"!%##$', '24114104223', 'HHHHHH', 'ANLAAT', '#%"##$', '241223']]	0	0	0.0	1.0
4Z3U_C	0.0852961209852487	2.126571063090191	0.0103270223752158	[[39, 42], [120, 122], [119, 122], [83, 85]]	[4, 1, 3, 0]	[[725, 728], [779, 781], [948, 951], [1054, 1056]]	[['EEEE', 'QVHG', '3/32', '4043', 'EEEE', 'EILP', '3/02', '4013'], ['HHH', 'DDI', '%%!', '440', 'HHH', 'QEV', '%%!', '440'], ['HHHH', 'LDDI', '"%%!', '1440', 'HHHH', 'LQDV', '"%%!', '1440'], ['EEE', 'QGF', '321', '432', 'EEE', 'QSA', '321', '432']]	1	1	0.48961554491011383	0.5103844550898862
1ADV_A	0.0094009444658474	11.31237527324668	0.008591065292097	[[182, 188], [370, 372], [367, 377]]	[1, 3, 0]	[[776, 782], [949, 951], [1013, 1023]]	[['HHHHHHH', 'EKGMEAA', '%%$#%##', '4432422', 'HHHHHHH', 'KNTQEVF', '%%$%%!#', '4434402'], ['HHH', 'KQI', '%%!', '440', 'HHH', 'QDV', '%%!', '440'], ['HHHHHHHHHHH', 'VAFKQIKAFMQ', '!##%%!%###%', '02244042224', 'HHHHHHHHHHH', 'IRAAEIRASAN', '!&##%!&#$#%', '05224052324']]	0	0	0.0	1.0
4JRX_A	0.0059764734760002	3.5699962210513267	0.3779342723004706	[[173, 178], [172, 174], [112, 126]]	[1, 3, 0]	[[773, 778], [948, 950], [1047, 1063]]	[['HHTHHH', 'ENGKET', '%%N%%$', '443443', 'HHHHHH', 'EQDKNT', '%%%%%$', '444443'], ['HHH', 'LEN', '"%%', '144', 'HHH', 'LQD', '"%%', '144'], ['EEEEEEETTEEEEEE', 'GHDQSAYDGKDYIAL', '2333212ON332/10', '344432343443021', 'EEEEEEEEEETTEEEEE', 'YHLMSFPQSAPHGVVFL', '2301212321NO2//10', '34123234323430021']]	-1	-1	0.13294039453480677	0.0
6QLC_A	0.0048422352345359	0.976369273150402	0.8173374613003104	[[34, 36], [70, 72], [52, 55], [70, 75]]	[1, 2, 3, 0]	[[786, 788], [888, 890], [947, 950], [1020, 1025]]	[['SEE', 'KDV', 'V3/', '440', 'SEE', 'KQI', 'V3/', '440'], ['HHH', 'AYA', '#$#', '232', 'HHH', 'FGA', '#$#', '232'], ['HHHH', 'QLQE', '%"%%', '4144', 'HHHH', 'KLQD', '%"%%', '4144'], ['HHHHHH', 'AYAERC', '#$#%&#', '232452', 'HHHHHH', 'ASANLA', '#$#%"#', '232412']]	2	2	0.39130256456334805	0.6086974354366519
4IRB_A	0.0115255530657781	5.748479980984953	0.0187393526405443	[[154, 156], [21, 34], [196, 199], [193, 197]]	[4, 1, 3, 0]	[[726, 728], [769, 782], [950, 953], [1014, 1018]]	[['EEE', 'VLY', '/02', '013', 'EEE', 'ILP', '/02', '013'], ['HHHHHHHHHHHHHH', 'PVMSQLVEFYNEVA', '$!#$%"!%#$%%!#', '30234104234402', 'HHHHHHHHHHHHHH', 'GIAVEQDKNTQEVF', '$!#!%%%%%$%%!#', '30204444434402'], ['HHHH', 'EIIN', '%!!%', '4004', 'HHHH', 'DVVN', '%!!%', '4004'], ['HHHHH', 'RSFEI', '&$#%!', '53240', 'HHHHH', 'RAAEI', '&##%!', '52240']]	1	1	0.39192790775501296	0.608072092244987
2BMF_B	0.02429473075948	11.766100405415305	0.0034071550255532	[[366, 372], [265, 267], [369, 371], [365, 373]]	[1, 2, 3, 0]	[[776, 782], [888, 890], [949, 951], [1018, 1026]]	[['HHHHHHH', 'KAGNDIA', '%#$%%!#', '4234402', 'HHHHHHH', 'KNTQEVF', '%%$%%!#', '4434402'], ['HHH', 'FTM', '#$#', '232', 'HHH', 'FGA', '#$#', '232'], ['HHH', 'NDI', '%%!', '440', 'HHH', 'QDV', '%%!', '440'], ['HHHHHHHHH', 'IKAGNDIAA', '!%#$%%!##', '042344022', 'HHHHHHHHH', 'IRASANLAA', '!&#$#%"##', '052324122']]	0	0	0.0	1.0
4JPJ_A	0.0674044382167128	3.954225923884024	0.0102214650766609	[[23, 25], [111, 120], [116, 119], [131, 134]]	[4, 1, 3, 0]	[[726, 728], [774, 782], [948, 951], [1059, 1062]]	[['EEE', 'ILT', '/02', '013', 'EEE', 'ILP', '/02', '013'], ['HHHHHHHHHH', 'KWDNTLKQIA', '%$%%$"%%!#', '4344314402', 'HHHHHHHHH', 'QDKNTQEVF', '%%%%$%%!#', '444434402'], ['HHHH', 'LKQI', '"%%!', '1440', 'HHHH', 'LQDV', '"%%!', '1440'], ['EEEE', 'TIIF', '2//1', '3002', 'EEEE', 'GVVF', '2//1', '3002']]	1	1	0.0	1.0
6HRO_B	0.0030526733274455	13.198861346487996	0.0711678832116788	[[544, 546], [614, 619], [597, 599], [617, 619], [512, 514]]	[4, 1, 2, 3, 0]	[[726, 728], [776, 781], [889, 891], [949, 951], [1036, 1038]]	[['EEE', 'IEG', '/32', '043', 'EEE', 'ILP', '/02', '013'], ['HHHHHH', 'DWTKNI', '%$$%%!', '433440', 'HHHHHH', 'KNTQEV', '%%$%%!', '443440'], ['HSS', 'WGG', '$UU', '333', 'HHS', 'GAG', '$#U', '323'], ['HHH', 'KNI', '%%!', '440', 'HHH', 'QDV', '%%!', '440'], ['...', 'NPN', ']}]', '434', '...', 'QSK', ']}]', '434']]	0	0	0.0	1.0
3KH2_H	0.0141207422386606	0.3460956306536751	0.9120521172638448	[[45, 51], [42, 44], [13, 19], [42, 48]]	[1, 2, 3, 0]	[[776, 782], [888, 890], [948, 954], [1020, 1028]]	[['HHHHHHH', 'EAYKKAA', '%#$%%##', '4234422', 'HHHHHHH', 'KNTQEVF', '%%$%%!#', '4434402'], ['HHH', 'ATF', '#$#', '232', 'HHH', 'FGA', '#$#', '232'], ['HHHH-HH', 'LSEV-NN', '"$%!-%%', '1340-44', 'HHHHHHH', 'LQDVVNQ', '"%%!!%%', '1440044'], ['HHHHHHH', 'ATFEAYK', '#$#%#$%', '2324234', 'HHHHHHHHH', 'ASANLAATK', '#$#%"##$%', '232412234']]	2	2	0.0	1.0
1M06_F	0.0210663075192308	14.43854502566877	0.0	[[202, 207], [199, 201], [80, 84], [199, 203]]	[1, 2, 3, 0]	[[775, 780], [888, 890], [949, 953], [1020, 1024]]	[['HHHHHH', 'QLHTEQ', '%"%$%%', '414344', 'HHHHHH', 'DKNTQE', '%%%$%%', '444344'], ['HHH', 'AYA', '#$#', '232', 'HHH', 'FGA', '#$#', '232'], ['HHHHH', 'DQWIQ', '%%$!%', '44304', 'HHHHH', 'QDVVN', '%%!!%', '44004'], ['HHHHH', 'AYAQL', '#$#%"', '23241', 'HHHHH', 'ASANL', '#$#%"', '23241']]	0	0	0.0	1.0
3J0I_B	0.0495422469255794	5.0149630226247695	0.0085178875638836	[[308, 314], [225, 227], [308, 312], [187, 206]]	[1, 2, 3, 0]	[[775, 781], [888, 890], [949, 953], [1047, 1056]]	[['HHHHHHH', 'HENIDLV', '%%%!%"!', '4440410', 'HHHHHHH', 'DKNTQEV', '%%%$%%!', '4443440'], ['HHH', 'AKF', '#%#', '242', 'HHH', 'FGA', '#$#', '232'], ['HHHHH', 'HENID', '%%%!%', '44404', 'HHHHH', 'QDVVN', '%%!!%', '44004'], ['EEEEEEEBSS.SGGGGGEEE', 'YPLFEAPVSFFGKLGDSNGM', '2201312(UT[U:79:9321', '33124230322341343432', 'EEEEEEEEEE', 'YHLMSFPQSA', '2301212321', '3412323432']]	1	1	0.0	1.0
4N0O_A	0.0021417884296052	2.4523938574349	1.1345454545454563	[[384, 387], [192, 198], [187, 189], [195, 198], [165, 168]]	[4, 1, 2, 3, 0]	[[725, 728], [771, 777], [888, 890], [947, 950], [1021, 1024]]	[['EEEE', 'QELY', '3302', '4413', 'EEEE', 'EILP', '3/02', '4013'], ['HHHHHHH', 'CINKLKQ', '#!%%"%%', '2044144', 'HHHHHHH', 'AVEQDKN', '#!%%%%%', '2044444'], ['HHH', 'ASM', '#$#', '232', 'HHH', 'FGA', '#$#', '232'], ['HHHH', 'KLKQ', '%"%%', '4144', 'HHHH', 'KLQD', '%"%%', '4144'], ['HHHH', 'TFHL', '$#%"', '3241', 'HHHH', 'SANL', '$#%"', '3241']]	-1	-1	0.01718530927899777	0.0
4I78_A	0.0523864648544342	6.35874247915869	0.0051107325383297	[[188, 195], [105, 107], [188, 192]]	[1, 3, 0]	[[771, 778], [948, 950], [1015, 1019]]	[['HHHHHHHH', 'AAQQRNLY', '##%%&%"$', '22445413', 'HHHHHHHH', 'AVEQDKNT', '#!%%%%%$', '20444443'], ['HHH', 'LQD', '"%%', '144', 'HHH', 'LQD', '"%%', '144'], ['HHHHH', 'AAQQR', '##%%&', '22445', 'HHHHH', 'AAEIR', '##%!&', '22405']]	1	1	0.39192790775501296	0.608072092244987
3J0I_E	0.0495451978689341	5.014969931605019	0.0085178875638836	[[308, 314], [225, 227], [308, 312], [187, 206]]	[1, 2, 3, 0]	[[775, 781], [888, 890], [949, 953], [1047, 1056]]	[['HHHHHHH', 'HENIDLV', '%%%!%"!', '4440410', 'HHHHHHH', 'DKNTQEV', '%%%$%%!', '4443440'], ['HHH', 'AKF', '#%#', '242', 'HHH', 'FGA', '#$#', '232'], ['HHHHH', 'HENID', '%%%!%', '44404', 'HHHHH', 'QDVVN', '%%!!%', '44004'], ['EEEEEEEBSS.SGGGGGEEE', 'YPLFEAPVSFFGKLGDSNGM', '2201312(UT[U:79:9321', '33124230322341343432', 'EEEEEEEEEE', 'YHLMSFPQSA', '2301212321', '3412323432']]	1	1	0.0	1.0
3HS2_D	0.0200469790096806	0.3684881464566648	0.7627627627627631	[[45, 51], [42, 44], [12, 19], [42, 48]]	[1, 2, 3, 0]	[[776, 782], [888, 890], [947, 954], [1020, 1028]]	[['HHHHHHH', 'EAYKKAA', '%#$%%##', '4234422', 'HHHHHHH', 'KNTQEVF', '%%$%%!#', '4434402'], ['HHH', 'ATF', '#$#', '232', 'HHH', 'FGA', '#$#', '232'], ['HHHHHHHH', 'NLSEVLNN', '%"$%!"%%', '41340144', 'HHHHHHHH', 'KLQDVVNQ', '%"%%!!%%', '41440044'], ['HHHHHHH', 'ATFEAYK', '#$#%#$%', '2324234', 'HHHHHHHHH', 'ASANLAATK', '#$#%"##$%', '232412234']]	2	2	0.0	1.0
7JQB_B	0.0124142711646109	6.26031041323162	0.0170357751277681	[[76, 78], [210, 214], [208, 213], [39, 49]]	[4, 1, 3, 0]	[[726, 728], [772, 776], [949, 954], [1053, 1061]]	[['EEE', 'VIS', '//2', '003', 'EEE', 'ILP', '/02', '013'], ['HHHHH', 'IEKEE', '!%%%%', '04444', 'HHHHH', 'VEQDK', '!%%%%', '04444'], ['HHHHHH', 'EEIEKE', '%%!%%%', '440444', 'HHHHHH', 'QDVVNQ', '%%!!%%', '440044'], ['EEE.TTS.EEE', 'YKRKSDGIYII', '234]NOUY2//', '34543430300', 'EEEETTEEE', 'PQSAPHGVV', '2321NO2//', '343234300']]	1	1	0.39192790775501296	0.608072092244987
4ZM0_C	0.0198157027959501	0.3436832984854259	0.8117283950617296	[[45, 51], [42, 44], [12, 19], [42, 48]]	[1, 2, 3, 0]	[[776, 782], [888, 890], [947, 954], [1020, 1028]]	[['HHHHHHH', 'EAYKKAA', '%#$%%##', '4234422', 'HHHHHHH', 'KNTQEVF', '%%$%%!#', '4434402'], ['HHH', 'ATF', '#$#', '232', 'HHH', 'FGA', '#$#', '232'], ['HHHHHHHH', 'NLSEVLNN', '%"$%!"%%', '41340144', 'HHHHHHHH', 'KLQDVVNQ', '%"%%!!%%', '41440044'], ['HHHHHHH', 'ATFEAYK', '#$#%#$%', '2324234', 'HHHHHHHHH', 'ASANLAATK', '#$#%"##$%', '232412234']]	2	2	0.0	1.0
4EDB_D	0.0026658512865527	1.0745190692095012	1.5521739130434784	[[77, 88], [79, 86], [60, 62]]	[1, 3, 0]	[[771, 782], [947, 954], [1036, 1038]]	[['HHHHHHHHHHHH', 'MENLNKKVDDGF', '#%%"%%%!%%$#', '244144404432', 'HHHHHHHHHHHH', 'AVEQDKNTQEVF', '#!%%%%%$%%!#', '204444434402'], ['HHHHHHHH', 'NLNKKVDD', '%"%%%!%%', '41444044', 'HHHHHHHH', 'KLQDVVNQ', '%"%%!!%%', '41440044'], ['...', 'NTQ', ']}]', '434', '...', 'QSK', ']}]', '434']]	2	2	0.5488203584059302	0.45117964159406976
6P4H_U	0.0168705125943404	4.536502241713941	0.0204429301533215	[[126, 139], [130, 134], [15, 20]]	[1, 3, 0]	[[777, 782], [947, 951], [1018, 1026]]	[['HHHHHHHHHHHHHH', 'QGQRDLDRIAGQVA', '%$%&%"%&!#$%!#', '43454145023402', 'HHHHHH', 'NTQEVF', '%$%%!#', '434402'], ['HHHHH', 'DLDRI', '%"%&!', '41450', 'HHHHH', 'KLQDV', '%"%%!', '41440'], ['HHHHHH', 'VRALAA', '!&#"##', '052122', 'HHHHHHHHH', 'IRASANLAA', '!&#$#%"##', '052324122']]	1	1	0.0	1.0
3J40_E	0.0152279389565764	0.2563790550303942	1.1115107913669076	[[117, 126], [123, 125], [90, 92]]	[1, 3, 0]	[[775, 782], [949, 951], [1047, 1049]]	[['HHHHHHHHHH', 'KLQGFNNKVA', '%"%$#%%%!#', '4143244402', 'HHHHHHHH', 'DKNTQEVF', '%%%$%%!#', '44434402'], ['HHH', 'NKV', '%%!', '440', 'HHH', 'QDV', '%%!', '440'], ['EEE', 'YDL', '230', '341', 'EEE', 'YHL', '230', '341']]	2	2	0.48575708873329054	0.5142429112667095
5XJ0_C	0.005554054575898	6.677096519091698	0.155025553662691	[[851, 853], [960, 967], [962, 965], [847, 850]]	[4, 1, 3, 0]	[[725, 727], [775, 782], [947, 950], [1059, 1062]]	[['EEE', 'KIL', '3/0', '401', 'EEE', 'EIL', '3/0', '401'], ['HHHHHHHH', 'EEQLKELF', '%%%"%%"#', '44414412', 'HHHHHHHH', 'DKNTQEVF', '%%%$%%!#', '44434402'], ['HHHH', 'QLKE', '%"%%', '4144', 'HHHH', 'KLQD', '%"%%', '4144'], ['EEEE', 'GVVA', '2//1', '3002', 'EEEE', 'GVVF', '2//1', '3002']]	-1	-1	0.21065266710234756	0.0
4H32_I	0.0531174636791112	6.194079725207319	0.0051369863013701	[[185, 192], [102, 104], [185, 189]]	[1, 3, 0]	[[771, 778], [948, 950], [1015, 1019]]	[['HHHHHHHH', 'AAQQRNLY', '##%%&%"$', '22445413', 'HHHHHHHH', 'AVEQDKNT', '#!%%%%%$', '20444443'], ['HHH', 'LQD', '"%%', '144', 'HHH', 'LQD', '"%%', '144'], ['HHHHH', 'AAQQR', '##%%&', '22445', 'HHHHH', 'AAEIR', '##%!&', '22405']]	1	1	0.39192790775501296	0.608072092244987
1RB8_F	0.0145513989062306	14.43149640395651	0.0051107325383297	[[202, 207], [199, 201], [80, 84], [199, 203]]	[1, 2, 3, 0]	[[775, 780], [888, 890], [949, 953], [1020, 1024]]	[['HHHHHH', 'QLHTEQ', '%"%$%%', '414344', 'HHHHHH', 'DKNTQE', '%%%$%%', '444344'], ['HHH', 'AYA', '#$#', '232', 'HHH', 'FGA', '#$#', '232'], ['HHHHH', 'DQWIQ', '%%$!%', '44304', 'HHHHH', 'QDVVN', '%%!!%', '44004'], ['HHHHH', 'AYAQL', '#$#%"', '23241', 'HHHHH', 'ASANL', '#$#%"', '23241']]	0	0	0.0	1.0
1TCZ_A	0.0787451515858807	1.2314509816598644	0.0170357751277681	[[94, 97], [94, 97], [21, 24]]	[1, 3, 0]	[[777, 780], [947, 950], [1050, 1053]]	[['HHHH', 'ETKK', '%$%%', '4344', 'HHHH', 'NTQE', '%$%%', '4344'], ['HHHH', 'ETKK', '%$%%', '4344', 'HHHH', 'KLQD', '%"%%', '4144'], ['EEEE', 'ATAP', '1212', '2323', 'EEEE', 'MSFP', '1212', '2323']]	1	1	0.48961554491011383	0.5103844550898862
4O6B_A	0.0029460200521883	2.036380440731566	1.2067669172932338	[[45, 71], [43, 45], [74, 78], [208, 217]]	[1, 2, 3, 0]	[[771, 781], [888, 890], [947, 951], [1045, 1052]]	[['HHHHHHHT....B..SSHHHHHHHHHH', 'AIQKAHEEGIBGIRSVTRLENLMWKQI', '#!%%#%%O}Y_}(^}RU&"%%"#$%%!', '204424443063053035144123440', 'HHHHHHHHHHH', 'AVEQDKNTQEV', '#!%%%%%$%%!', '20444443440'], ['HHH', 'ASA', '#$#', '232', 'HHH', 'FGA', '#$#', '232'], ['HHHHH', 'ELNHI', '%"%%!', '41440', 'HHHHH', 'KLQDV', '%"%%!', '41440'], ['SSEEEEEEEE', 'DTWKIEKASF', 'VU23/33121', '4334044232', 'SSEEEEEE', 'KGYHLMSF',…	-1	-1	0.5745013877592448	0.0
4LYL_E	0.0155044136510837	4.693494714579792	0.0204429301533215	[[141, 143], [172, 178], [106, 108], [170, 176], [92, 95]]	[4, 1, 2, 3, 0]	[[726, 728], [776, 782], [888, 890], [948, 954], [1023, 1026]]	[['EEE', 'ILG', '/02', '013', 'EEE', 'ILP', '/02', '013'], ['HHHHHHH', 'NIYKELC', '%!$%%"#', '4034412', 'HHHHHHH', 'KNTQEVF', '%%$%%!#', '4434402'], ['HHH', 'MSF', '#$#', '232', 'HHH', 'FGA', '#$#', '232'], ['HHHHHHH', 'LVNIYKE', '"!%!$%%', '1040344', 'HHHHHHH', 'LQDVVNQ', '"%%!!%%', '1440044'], ['HHHH', 'ELAA', '%"##', '4122', 'HHHH', 'NLAA', '%"##', '4122']]	1	1	0.0	1.0
2BHR_B	0.0181447769713433	11.543468251330536	0.0068610634648376	[[366, 372], [265, 267], [369, 371], [365, 373]]	[1, 2, 3, 0]	[[776, 782], [888, 890], [949, 951], [1018, 1026]]	[['HHHHHHH', 'KAGNDIA', '%#$%%!#', '4234402', 'HHHHHHH', 'KNTQEVF', '%%$%%!#', '4434402'], ['HHH', 'FTM', '#$#', '232', 'HHH', 'FGA', '#$#', '232'], ['HHH', 'NDI', '%%!', '440', 'HHH', 'QDV', '%%!', '440'], ['HHHHHHHHH', 'IKAGNDIAA', '!%#$%%!##', '042344022', 'HHHHHHHHH', 'IRASANLAA', '!&#$#%"##', '052324122']]	0	0	0.0	1.0
1UT5_B	0.0056864712198448	7.993079375436987	0.0919931856899483	[[279, 285], [275, 280], [112, 115]]	[1, 3, 0]	[[775, 781], [949, 954], [1022, 1025]]	[['HHHHHHH', 'DKFTKDI', '%%#$%%!', '4423440', 'HHHHHHH', 'DKNTQEV', '%%%$%%!', '4443440'], ['HHHHHH', 'QDVLDK', '%%!"%%', '440144', 'HHHHHH', 'QDVVNQ', '%%!!%%', '440044'], ['HHHH', 'FELC', '#%"#', '2412', 'HHHH', 'ANLA', '#%"#', '2412']]	0	0	0.0	1.0
7JQC_U	0.0064390906143001	4.992870579609535	0.1260647359454847	[[126, 139], [130, 134], [15, 20]]	[1, 3, 0]	[[777, 782], [947, 951], [1018, 1026]]	[['HHHHHHHHHHHHHH', 'QGQRDLDRIAGQVA', '%$%&%"%&!#$%!#', '43454145023402', 'HHHHHH', 'NTQEVF', '%$%%!#', '434402'], ['HHHHH', 'DLDRI', '%"%&!', '41450', 'HHHHH', 'KLQDV', '%"%%!', '41440'], ['HHHHHH', 'VRALAA', '!&#"##', '052122', 'HHHHHHHHH', 'IRASANLAA', '!&#$#%"##', '052324122']]	1	1	0.06008105343278178	0.9399189465672182
6ZLW_O	0.0057439076050752	4.188660675769129	0.3432494279176208	[[121, 123], [121, 124], [60, 64]]	[1, 3, 0]	[[779, 781], [949, 952], [1020, 1024]]	[['HHH', 'KDV', '%%!', '440', 'HHH', 'QEV', '%%!', '440'], ['HHHH', 'KDVI', '%%!!', '4400', 'HHHH', 'QDVV', '%%!!', '4400'], ['HHHHH', 'MYVKL', '#$!%"', '23041', 'HHHHH', 'ASANL', '#$#%"', '23241']]	1	1	0.3688844648682118	0.6311155351317882
4M5O_A	0.0063313194871609	5.986466003023201	0.0902896081771715	[[146, 149], [133, 138], [134, 138], [17, 23]]	[4, 1, 3, 0]	[[725, 728], [776, 781], [947, 951], [1022, 1028]]	[['EEEE', 'HIFS', '3/12', '4023', 'EEEE', 'EILP', '3/02', '4013'], ['HHHHHH', 'EKANKI', '%%#%%!', '442440', 'HHHHHH', 'KNTQEV', '%%$%%!', '443440'], ['HHHHH', 'KANKI', '%#%%!', '42440', 'HHHHH', 'KLQDV', '%"%%!', '41440'], ['HHHHHHH', 'AEKAMKE', '#%%##%%', '2442244', 'HHHHHHH', 'ANLAATK', '#%"##$%', '2412234']]	1	1	0.39192790775501296	0.608072092244987
3HTQ_B	0.0031086052473653	1.1181099027545571	1.519313304721032	[[577, 588], [579, 586], [560, 562]]	[1, 3, 0]	[[772, 782], [947, 954], [1036, 1038]]	[['HHHHHHHHHHHH', 'IENLNKKVDDGF', '!%%"%%%!%%$#', '044144404432', 'HHHHHHHHHHH', 'VEQDKNTQEVF', '!%%%%%$%%!#', '04444434402'], ['HHHHHHHH', 'NLNKKVDD', '%"%%%!%%', '41444044', 'HHHHHHHH', 'KLQDVVNQ', '%"%%!!%%', '41440044'], ['...', 'NTQ', ']}]', '434', '...', 'QSK', ']}]', '434']]	2	2	0.5486416595680413	0.45135834043195866
5JDB_D	0.0880901039959844	2.821314205997253	0.0103270223752158	[[151, 157], [151, 158], [71, 75]]	[1, 3, 0]	[[774, 780], [947, 954], [1044, 1048]]	[['HHHHHHH', 'KCNEYIN', '%#%%$!%', '4244304', 'HHHHHHH', 'QDKNTQE', '%%%%$%%', '4444344'], ['HHHHHHHH', 'KCNEYINN', '%#%%$!%%', '42443044', 'HHHHHHHH', 'KLQDVVNQ', '%"%%!!%%', '41440044'], ['SSSEE', 'SDKWK', 'UVV23', '34434', 'SSSEE', 'GKGYH', 'UVU23', '34334']]	1	1	0.4636580789639512	0.5363419210360487
3ILE_A	0.0674303957682249	3.9273469082592616	0.0120689655172416	[[72, 75], [98, 101], [113, 115], [112, 117], [20, 22]]	[4, 1, 2, 3, 0]	[[725, 728], [770, 773], [888, 890], [948, 953], [1052, 1054]]	[['EEEE', 'EIAW', '3/12', '4023', 'EEEE', 'EILP', '3/02', '4013'], ['HHHH', 'IFID', '!#!%', '0204', 'HHHH', 'IAVE', '!#!%', '0204'], ['HHH', 'AKF', '#%#', '242', 'HHH', 'FGA', '#$#', '232'], ['HHHHHH', 'LAKFIE', '"#%#!%', '124204', 'HHHHHH', 'LQDVVN', '"%%!!%', '144004'], ['EEE', 'MSH', '123', '234', 'EEE', 'FPQ', '123', '234']]	1	1	0.0	1.0
4KYC_A	0.0539608601565867	0.4202839903646499	0.4247572815533982	[[261, 263], [292, 309], [336, 338], [290, 296], [317, 324]]	[4, 1, 2, 3, 0]	[[726, 728], [771, 780], [888, 890], [948, 954], [1018, 1025]]	[['EEE', 'VLS', '/02', '013', 'EEE', 'ILP', '/02', '013'], ['HHHHHS..SEESBHHHHH', 'AVNKDKPLGAVALKSYEE', '#!%%%V}ZU1/T)%$$%%', '204444313202143344', 'HHHHHHHHHH', 'AVEQDKNTQE', '#!%%%%%$%%', '2044444344'], ['HHH', 'MSA', '#$#', '232', 'HHH', 'FGA', '#$#', '232'], ['HHHHHHH', 'LEAVNKD', '"%#!%%%', '1420444', 'HHHHHHH', 'LQDVVNQ', '"%%!!%%', '1440044'], ['HHHHHHHH', 'IAATMENA', '!##$#%%#', '02232442…	2	2	0.0	1.0
2OC8_C	0.0823502596012436	3.793266537196593	0.008591065292097	[[34, 37], [172, 178], [172, 174], [42, 47]]	[4, 1, 3, 0]	[[725, 728], [772, 778], [952, 954], [1047, 1052]]	[['EEEE', 'QIVS', '3//2', '4003', 'EEEE', 'EILP', '3/02', '4013'], ['HHHHHHH', 'VENLETT', '!%%"%$$', '0441433', 'HHHHHHH', 'VEQDKNT', '!%%%%%$', '0444443'], ['HHH', 'VEN', '!%%', '044', 'HHH', 'VNQ', '!%%', '044'], ['EEEEEE', 'TFLATC', '210121', '321232', 'EEEEEE', 'YHLMSF', '230121', '341232']]	1	1	0.0	1.0
2QV1_A	0.0828358586669274	4.026834947344747	0.0068610634648376	[[60, 63], [198, 204], [198, 200], [68, 73]]	[4, 1, 3, 0]	[[725, 728], [772, 778], [952, 954], [1047, 1052]]	[['EEEE', 'QIMS', '3/12', '4023', 'EEEE', 'EILP', '3/02', '4013'], ['HHHHHHH', 'VENLETT', '!%%"%$$', '0441433', 'HHHHHHH', 'VEQDKNT', '!%%%%%$', '0444443'], ['HHH', 'VEN', '!%%', '044', 'HHH', 'VNQ', '!%%', '044'], ['EEEEEE', 'TFLATC', '210121', '321232', 'EEEEEE', 'YHLMSF', '230121', '341232']]	1	1	0.0	1.0
6GML_E	0.0068550304227739	6.350461405543404	0.0545144804088584	[[153, 158], [154, 158], [12, 21]]	[1, 3, 0]	[[774, 779], [949, 953], [1017, 1025]]	[['HHHHHH', 'KEEVTE', '%%%!$%', '444034', 'HHHHHH', 'QDKNTQ', '%%%%$%', '444434'], ['HHHHH', 'EEVTE', '%%!$%', '44034', 'HHHHH', 'QDVVN', '%%!!%', '44004'], ['HHHHHHHHHH', 'KIRKTIMQLC', '%!&%$!#%"#', '4054302412', 'HHHHHHHHH', 'EIRASANLA', '%!&#$#%"#', '405232412']]	1	1	0.39192790775501296	0.608072092244987
5JQ7_B	0.0050564089123383	12.81673059476636	0.0538599640933574	[[544, 546], [613, 619], [597, 599], [617, 619], [512, 514]]	[4, 1, 2, 3, 0]	[[726, 728], [775, 781], [889, 891], [949, 951], [1036, 1038]]	[['EEE', 'IEG', '/32', '043', 'EEE', 'ILP', '/02', '013'], ['HHHHHHH', 'HDWTKNI', '%%$$%%!', '4433440', 'HHHHHHH', 'DKNTQEV', '%%%$%%!', '4443440'], ['HSS', 'WGG', '$UU', '333', 'HHS', 'GAG', '$#U', '323'], ['HHH', 'KNI', '%%!', '440', 'HHH', 'QDV', '%%!', '440'], ['...', 'NPN', ']}]', '434', '...', 'QSK', ']}]', '434']]	0	0	0.0	1.0
3HTP_B	0.0031835170619405	1.1376324711264136	1.5301724137931043	[[577, 588], [579, 586], [560, 562]]	[1, 3, 0]	[[772, 782], [947, 954], [1036, 1038]]	[['HHHHHHHHHHHH', 'IENLNKKVDDGF', '!%%"%%%!%%$#', '044144404432', 'HHHHHHHHHHH', 'VEQDKNTQEVF', '!%%%%%$%%!#', '04444434402'], ['HHHHHHHH', 'NLNKKVDD', '%"%%%!%%', '41444044', 'HHHHHHHH', 'KLQDVVNQ', '%"%%!!%%', '41440044'], ['...', 'NTQ', ']}]', '434', '...', 'QSK', ']}]', '434']]	2	2	0.5836414819307044	0.4163585180692956
3HTT_B	0.0033357010581884	1.0996924546030238	1.4872881355932224	[[577, 588], [579, 586], [560, 562]]	[1, 3, 0]	[[772, 782], [947, 954], [1036, 1038]]	[['HHHHHHHHHHHH', 'IENLNKKVDDGF', '!%%"%%%!%%$#', '044144404432', 'HHHHHHHHHHH', 'VEQDKNTQEVF', '!%%%%%$%%!#', '04444434402'], ['HHHHHHHH', 'NLNKKVDD', '%"%%%!%%', '41444044', 'HHHHHHHH', 'KLQDVVNQ', '%"%%!!%%', '41440044'], ['...', 'NTQ', ']}]', '434', '...', 'QSK', ']}]', '434']]	2	2	0.5008842116214439	0.49911578837855614
4U2X_A	0.0166165057232106	7.917607032966361	0.0153321976149913	[[39, 42], [160, 165], [116, 118], [159, 163], [98, 101]]	[4, 1, 2, 3, 0]	[[725, 728], [771, 776], [888, 890], [950, 954], [1024, 1027]]	[['EEEE', 'KVYW', '3/22', '4033', 'EEEE', 'EILP', '3/02', '4013'], ['HHHHHH', 'FINKLD', '#!%%"%', '204414', 'HHHHHH', 'AVEQDK', '#!%%%%', '204444'], ['HHH', 'AGA', '#$#', '232', 'HHH', 'FGA', '#$#', '232'], ['HHHHH', 'KFINK', '%#!%%', '42044', 'HHHHH', 'DVVNQ', '%!!%%', '40044'], ['HHHH', 'LAAG', '"##$', '1223', 'HHHH', 'LAAT', '"##$', '1223']]	0	0	0.0	1.0
5JDB_C	0.1148984818057097	2.823834295986707	0.0068610634648376	[[151, 157], [151, 158], [71, 75]]	[1, 3, 0]	[[774, 780], [947, 954], [1044, 1048]]	[['HHHHHHH', 'KCNEYIN', '%#%%$!%', '4244304', 'HHHHHHH', 'QDKNTQE', '%%%%$%%', '4444344'], ['HHHHHHHH', 'KCNEYINN', '%#%%$!%%', '42443044', 'HHHHHHHH', 'KLQDVVNQ', '%"%%!!%%', '41440044'], ['SSSEE', 'SDKWK', 'UVV23', '34434', 'SSSEE', 'GKGYH', 'UVU23', '34334']]	1	1	0.4636580789639512	0.5363419210360487
6KR3_A	0.0029821172447286	13.4684584259085	0.1277683134582621	[[591, 594], [638, 642], [780, 782], [639, 645], [775, 782]]	[4, 1, 2, 3, 0]	[[725, 728], [778, 782], [888, 890], [949, 954], [1015, 1022]]	[['EEEE', 'DIIS', '3//2', '4003', 'EEEE', 'EILP', '3/02', '4013'], ['HHHHH', 'TEEIA', '$%%!#', '34402', 'HHHHH', 'TQEVF', '$%%!#', '34402'], ['HHH', 'CSA', '#$#', '232', 'HHH', 'FGA', '#$#', '232'], ['HHHHHHH', 'EEIAVKN', '%%!#!%%', '4402044', 'HHHHHH', 'QDVVNQ', '%%!!%%', '440044'], ['HHHHHHHH', 'AANAICSA', '##%#!#$#', '22420232', 'HHHHHHHH', 'AAEIRASA', '##%!&#$#', '22405232']]	0	0	0.0	1.0
6YRB_A	0.0870427040471096	0.7842300819171706	0.0500894454382829	[[453, 456], [454, 456], [389, 391]]	[1, 3, 0]	[[778, 781], [949, 951], [1051, 1053]]	[['HHHH', 'GQDI', '$%%!', '3440', 'HHHH', 'TQEV', '$%%!', '3440'], ['HHH', 'QDI', '%%!', '440', 'HHH', 'QDV', '%%!', '440'], ['EEE', 'GAS', '212', '323', 'EEE', 'SFP', '212', '323']]	2	2	0.4383947076644086	0.5616052923355914
1RTL_A	0.078433407359819	4.028796081721864	0.008591065292097	[[34, 37], [172, 178], [172, 174], [42, 47]]	[4, 1, 3, 0]	[[725, 728], [772, 778], [952, 954], [1047, 1052]]	[['EEEE', 'QIVS', '3//2', '4003', 'EEEE', 'EILP', '3/02', '4013'], ['HHHHHHH', 'VENLETT', '!%%"%$$', '0441433', 'HHHHHHH', 'VEQDKNT', '!%%%%%$', '0444443'], ['HHH', 'VEN', '!%%', '044', 'HHH', 'VNQ', '!%%', '044'], ['EEEEEE', 'TFLATC', '210121', '321232', 'EEEEEE', 'YHLMSF', '230121', '341232']]	1	1	0.0	1.0
3LIQ_A	0.0801318135580279	1.5379772293148153	0.0187393526405443	[[112, 114], [105, 108], [106, 108], [26, 30]]	[4, 1, 3, 0]	[[726, 728], [771, 774], [948, 950], [1059, 1063]]	[['EEE', 'VLY', '/02', '013', 'EEE', 'ILP', '/02', '013'], ['HHHH', 'ALQQ', '#"%%', '2144', 'HHHH', 'AVEQ', '#!%%', '2044'], ['HHH', 'LQQ', '"%%', '144', 'HHH', 'LQD', '"%%', '144'], ['EEEEE', 'TIEAL', '2/310', '30421', 'EEEEE', 'GVVFL', '2//10', '30021']]	1	1	0.48961554491011383	0.5103844550898862
6RFG_D	0.033197959134047	0.4710738525239589	0.626038781163436	[[31, 33], [32, 36], [6, 9]]	[1, 3, 0]	[[772, 774], [949, 953], [1061, 1064]]	[['HHH', 'INK', '!%%', '044', 'HHH', 'VEQ', '!%%', '044'], ['HHHHH', 'NKFVE', '%%#!%', '44204', 'HHHHH', 'QDVVN', '%%!!%', '44004'], ['EEEE', 'IFLE', '/103', '0214', 'EEEE', 'VFLH', '/103', '0214']]	2	2	0.0	1.0
4XR8_B	0.0570918835879246	0.3382496916497722	0.4936386768447842	[[262, 264], [293, 310], [337, 339], [291, 297], [318, 325]]	[4, 1, 2, 3, 0]	[[726, 728], [771, 780], [888, 890], [948, 954], [1018, 1025]]	[['EEE', 'VLS', '/02', '013', 'EEE', 'ILP', '/02', '013'], ['HHHHHS..SEESBHHHHH', 'AVNKDKPLGAVALKSYEE', '#!%%%V}ZU1/T)%$$%%', '204444313202143344', 'HHHHHHHHHH', 'AVEQDKNTQE', '#!%%%%%$%%', '2044444344'], ['HHH', 'MSA', '#$#', '232', 'HHH', 'FGA', '#$#', '232'], ['HHHHHHH', 'LEAVNKD', '"%#!%%%', '1420444', 'HHHHHHH', 'LQDVVNQ', '"%%!!%%', '1440044'], ['HHHHHHHH', 'IAATMENA', '!##$#%%#', '02232442…	2	2	0.0	1.0
6HS4_B	0.005522428242603	12.835447917454765	0.0519713261648751	[[544, 546], [614, 619], [597, 599], [617, 619], [512, 514]]	[4, 1, 2, 3, 0]	[[726, 728], [776, 781], [889, 891], [949, 951], [1036, 1038]]	[['EEE', 'IEG', '/32', '043', 'EEE', 'ILP', '/02', '013'], ['HHHHHH', 'DWTKNI', '%$$%%!', '433440', 'HHHHHH', 'KNTQEV', '%%$%%!', '443440'], ['HSS', 'WGG', '$UU', '333', 'HHS', 'GAG', '$#U', '323'], ['HHH', 'KNI', '%%!', '440', 'HHH', 'QDV', '%%!', '440'], ['...', 'NPN', ']}]', '434', '...', 'QSK', ']}]', '434']]	0	0	0.0	1.0
3KH2_E	0.0263014925176415	0.3449102220326041	0.8935483870967744	[[45, 51], [42, 44], [13, 19], [42, 48]]	[1, 2, 3, 0]	[[776, 782], [888, 890], [948, 954], [1020, 1028]]	[['HHHHHHH', 'EAYKKAA', '%#$%%##', '4234422', 'HHHHHHH', 'KNTQEVF', '%%$%%!#', '4434402'], ['HHH', 'ATF', '#$#', '232', 'HHH', 'FGA', '#$#', '232'], ['HHHH-HH', 'LSEV-NN', '"$%!-%%', '1340-44', 'HHHHHHH', 'LQDVVNQ', '"%%!!%%', '1440044'], ['HHHHHHH', 'ATFEAYK', '#$#%#$%', '2324234', 'HHHHHHHHH', 'ASANLAATK', '#$#%"##$%', '232412234']]	2	2	0.0	1.0
1TLH_B	0.0053531487059813	2.6947163933764062	0.7522388059701501	[[574, 579], [592, 594], [573, 579], [554, 558]]	[1, 2, 3, 0]	[[775, 780], [888, 890], [948, 954], [1014, 1018]]	[['HHHHHH', 'EEVGKQ', '%%!$%%', '440344', 'HHHHHH', 'DKNTQE', '%%%$%%', '444344'], ['HHH', 'AKA', '#%#', '242', 'HHH', 'FGA', '#$#', '232'], ['HHHHHHH', 'LEEVGKQ', '"%%!$%%', '1440344', 'HHHHHHH', 'LQDVVNQ', '"%%!!%%', '1440044'], ['HHHHH', 'REAKV', '&%#%!', '54240', 'HHHHH', 'RAAEI', '&##%!', '52240']]	-1	-1	0.5711590466143845	0.0
3HTO_B	0.0037364028527042	1.075241048614477	1.476793248945148	[[577, 588], [579, 586], [560, 562]]	[1, 3, 0]	[[772, 782], [947, 954], [1036, 1038]]	[['HHHHHHHHHHHH', 'IENLNKKVDDGF', '!%%"%%%!%%$#', '044144404432', 'HHHHHHHHHHH', 'VEQDKNTQEVF', '!%%%%%$%%!#', '04444434402'], ['HHHHHHHH', 'NLNKKVDD', '%"%%%!%%', '41444044', 'HHHHHHHH', 'KLQDVVNQ', '%"%%!!%%', '41440044'], ['...', 'NTQ', ']}]', '434', '...', 'QSK', ']}]', '434']]	2	2	0.5008842116214439	0.49911578837855614
5HP4_A	0.0051265355738314	7.909653607908537	0.2367972742759789	[[279, 285], [275, 280], [112, 117]]	[1, 3, 0]	[[775, 781], [949, 954], [1022, 1027]]	[['HHHHHHH', 'DKFTKDI', '%%#$%%!', '4423440', 'HHHHHHH', 'DKNTQEV', '%%%$%%!', '4443440'], ['HHHHHH', 'QDVLDK', '%%!"%%', '440144', 'HHHHHH', 'QDVVNQ', '%%!!%%', '440044'], ['HHHHHH', 'FELCKT', '#%"#%$', '241243', 'HHHHHH', 'ANLAAT', '#%"##$', '241223']]	0	0	0.0	1.0
5JEA_H	0.0175698683940057	5.073246920408328	0.0221465076660984	[[172, 175], [338, 341], [302, 305], [300, 309]]	[4, 1, 3, 0]	[[725, 728], [779, 782], [950, 953], [1021, 1026]]	[['EEEE', 'EVQS', '3/32', '4043', 'EEEE', 'EILP', '3/02', '4013'], ['HHHH', 'KNVM', '%%!#', '4402', 'HHHH', 'QEVF', '%%!#', '4402'], ['HHHH', 'NVIK', '%!!%', '4004', 'HHHH', 'DVVN', '%!!%', '4004'], ['HHHHHHHHHH', 'YANVIKALAF', '$#%!!%#"##', '3240042122', 'HHHHHH', 'SANLAA', '$#%"##', '324122']]	1	1	0.0	1.0
3MWT_C	0.0030767265923566	12.916502340429885	0.1822827938671207	[[389, 392], [107, 114], [254, 256], [69, 76], [391, 402]]	[4, 1, 2, 3, 0]	[[725, 728], [774, 781], [888, 890], [947, 954], [1054, 1063]]	[['EEEE', 'DIEG', '3/32', '4043', 'EEEE', 'EILP', '3/02', '4013'], ['HHHHHHHH', 'EKLKSKVI', '%%"%$%!!', '44143400', 'HHHHHHHH', 'QDKNTQEV', '%%%%$%%!', '44443440'], ['HHH', 'AGA', '#$#', '232', 'HHH', 'FGA', '#$#', '232'], ['HHHHHHHH', 'DLNQAVNN', '%"%%#!%%', '41442044', 'HHHHHHHH', 'KLQDVVNQ', '%"%%!!%%', '41440044'], ['EEETTEEEEEEE', 'EGRPEDPVEIAL', '324NO32/3/10', '435344304021', 'EEETTEEEEE',…	0	0	0.0	1.0
6P4G_P	0.0212758798439569	0.7983725344323853	0.445812807881774	[[79, 82], [79, 83], [35, 41]]	[1, 3, 0]	[[779, 782], [949, 953], [1050, 1056]]	[['HHHH', 'QDVA', '%%!#', '4402', 'HHHH', 'QEVF', '%%!#', '4402'], ['HHHHH', 'QDVAQ', '%%!#%', '44024', 'HHHHH', 'QDVVN', '%%!!%', '44004'], ['EETTEEE', 'ASFNDTF', '12MO321', '2324432', 'EEEEEEE', 'MSFPQSA', '1212321', '2323432']]	2	2	0.0	1.0
5JDB_B	0.1112894427601295	2.867187913544476	0.008591065292097	[[151, 157], [151, 158], [71, 75]]	[1, 3, 0]	[[774, 780], [947, 954], [1044, 1048]]	[['HHHHHHH', 'KCNEYIN', '%#%%$!%', '4244304', 'HHHHHHH', 'QDKNTQE', '%%%%$%%', '4444344'], ['HHHHHHHH', 'KCNEYINN', '%#%%$!%%', '42443044', 'HHHHHHHH', 'KLQDVVNQ', '%"%%!!%%', '41440044'], ['SSSEE', 'SDKWK', 'UVV23', '34434', 'SSSEE', 'GKGYH', 'UVU23', '34334']]	1	1	0.4636580789639512	0.5363419210360487
6QPF_E	0.0011895857705202	17.186993554825392	0.1942078364565584	[[737, 744], [542, 544], [112, 116], [542, 549]]	[1, 2, 3, 0]	[[775, 782], [888, 890], [950, 954], [1020, 1028]]	[['HHHHHHHH', 'KEEFAEIM', '%%%##%!#', '44422402', 'HHHHHHHH', 'DKNTQEVF', '%%%$%%!#', '44434402'], ['HHH', 'ATA', '#$#', '232', 'HHH', 'FGA', '#$#', '232'], ['HHHHH', 'EVVQQ', '%!!%%', '40044', 'HHHHH', 'DVVNQ', '%!!%%', '40044'], ['HHHHHHHH', 'ATAQMALQ', '#$#%##"%', '23242214', 'HHHHHHHHH', 'ASANLAATK', '#$#%"##$%', '232412234']]	-1	-1	0.22063231828046115	0.0
2BMF_A	0.0438589086258548	11.670752698022415	0.001706484641639	[[366, 372], [265, 267], [369, 371], [365, 373]]	[1, 2, 3, 0]	[[776, 782], [888, 890], [949, 951], [1018, 1026]]	[['HHHHHHH', 'KAGNDIA', '%#$%%!#', '4234402', 'HHHHHHH', 'KNTQEVF', '%%$%%!#', '4434402'], ['HHH', 'FTM', '#$#', '232', 'HHH', 'FGA', '#$#', '232'], ['HHH', 'NDI', '%%!', '440', 'HHH', 'QDV', '%%!', '440'], ['HHHHHHHHH', 'IKAGNDIAA', '!%#$%%!##', '042344022', 'HHHHHHHHH', 'IRASANLAA', '!&#$#%"##', '052324122']]	0	0	0.0	1.0
5OOO_A	0.0350809870654387	0.3788734463957035	0.7366863905325447	[[139, 142], [106, 109], [135, 146]]	[1, 3, 0]	[[779, 782], [947, 950], [1017, 1026]]	[['HHHH', 'DQIA', '%%!#', '4402', 'HHHH', 'QEVF', '%%!#', '4402'], ['HHHH', 'NLKE', '%"%%', '4144', 'HHHH', 'KLQD', '%"%%', '4144'], ['HHHHHHHHHHHH', 'DIRRDQIATLAM', '%!&&%%!#$"##', '405544023122', 'HHHHHHHHHH', 'EIRASANLAA', '%!&#$#%"##', '4052324122']]	2	2	0.0	1.0
6CPO_E	0.0354310447707475	0.419218307642723	0.6771428571428584	[[128, 131], [65, 67], [71, 73], [65, 70], [21, 28]]	[4, 1, 2, 3, 0]	[[725, 728], [779, 781], [888, 890], [949, 954], [1057, 1064]]	[['EEEE', 'EVRW', '3/42', '4053', 'EEEE', 'EILP', '3/02', '4013'], ['HHH', 'KDI', '%%!', '440', 'HHH', 'QEV', '%%!', '440'], ['HHH', 'ARA', '#&#', '252', 'HHH', 'FGA', '#$#', '232'], ['HHHHHH', 'KDILEQ', '%%!"%%', '440144', 'HHHHHH', 'QDVVNQ', '%%!!%%', '440044'], ['TTEEEEEE', 'TERVRFLD', 'NO4/4103', '34505214', 'TTEEEEEE', 'PHGVVFLH', 'NO2//103', '34300214']]	2	2	0.0	1.0
6K2O_A	0.1146537291969481	2.770834102370681	0.008591065292097	[[151, 157], [151, 158], [71, 75]]	[1, 3, 0]	[[774, 780], [947, 954], [1044, 1048]]	[['HHHHHHH', 'KCNEYIN', '%#%%$!%', '4244304', 'HHHHHHH', 'QDKNTQE', '%%%%$%%', '4444344'], ['HHHHHHHH', 'KCNEYINN', '%#%%$!%%', '42443044', 'HHHHHHHH', 'KLQDVVNQ', '%"%%!!%%', '41440044'], ['SSSEE', 'SDKWK', 'UVV23', '34434', 'SSSEE', 'GKGYH', 'UVU23', '34334']]	1	1	0.4636580789639512	0.5363419210360487
3H4E_D	0.0471223575105674	12.552518762212104	0.0	[[23, 30], [215, 217], [69, 75], [212, 216]]	[1, 2, 3, 0]	[[769, 776], [888, 890], [948, 954], [1023, 1027]]	[['HHHHHHHH', 'WVKVVEEK', '$!%!!%%%', '30400444', 'HHHHHHHH', 'GIAVEQDK', '$!#!%%%%', '30204444'], ['HHH', 'MTA', '#$#', '232', 'HHH', 'FGA', '#$#', '232'], ['HHHHHHH', 'LKETINE', '"%%$!%%', '1443044', 'HHHHHHH', 'LQDVVNQ', '"%%!!%%', '1440044'], ['HHHHH', 'EEMMT', '%%##$', '44223', 'HHHHH', 'NLAAT', '%"##$', '41223']]	0	0	0.0	1.0
4XR8_A	0.054613986745017	0.3441311125066355	0.5447368421052634	[[262, 264], [293, 310], [337, 339], [291, 297], [318, 325]]	[4, 1, 2, 3, 0]	[[726, 728], [771, 780], [888, 890], [948, 954], [1018, 1025]]	[['EEE', 'VLS', '/02', '013', 'EEE', 'ILP', '/02', '013'], ['HHHHHS..SEESBHHHHH', 'AVNKDKPLGAVALKSYEE', '#!%%%V}ZU1/T)%$$%%', '204444313202143344', 'HHHHHHHHHH', 'AVEQDKNTQE', '#!%%%%%$%%', '2044444344'], ['HHH', 'MSA', '#$#', '232', 'HHH', 'FGA', '#$#', '232'], ['HHHHHHH', 'LEAVNKD', '"%#!%%%', '1420444', 'HHHHHHH', 'LQDVVNQ', '"%%!!%%', '1440044'], ['HHHHHHHH', 'IAATMENA', '!##$#%%#', '02232442…	2	2	0.0	1.0
6IS5_A	0.0781754335859115	8.064597117145643	0.0	[[379, 382], [467, 472], [463, 468], [343, 354]]	[4, 1, 3, 0]	[[725, 728], [775, 780], [949, 954], [1048, 1058]]	[['EEEE', 'EITT', '3/22', '4033', 'EEEE', 'EILP', '3/02', '4013'], ['HHHHHH', 'QHFYQE', '%%#$%%', '442344', 'HHHHHH', 'DKNTQE', '%%%$%%', '444344'], ['HHHHHH', 'QEWVQH', '%%$!%%', '443044', 'HHHHHH', 'QDVVNQ', '%%!!%%', '440044'], ['EEEEEEEEE.TT', 'KVFGVASQRNPD', '3/12/1234]NO', '402302345434', 'EEEEEEEEETT', 'HLMSFPQSAPH', '301212321NO', '41232343234']]	0	0	0.0	1.0
3J40_D	0.0290086404850252	0.2075914731403058	1.1345454545454563	[[117, 126], [123, 125], [90, 92]]	[1, 3, 0]	[[775, 782], [949, 951], [1047, 1049]]	[['HHHHHHHHHH', 'KLQGFNNKVA', '%"%$#%%%!#', '4143244402', 'HHHHHHHH', 'DKNTQEVF', '%%%$%%!#', '44434402'], ['HHH', 'NKV', '%%!', '440', 'HHH', 'QDV', '%%!', '440'], ['EEE', 'YDL', '230', '341', 'EEE', 'YHL', '230', '341']]	2	2	0.5833530796267621	0.41664692037323786
3MWP_C	0.0027904384756749	12.959297284967253	0.2419080068143098	[[389, 392], [107, 114], [254, 256], [69, 76], [391, 402]]	[4, 1, 2, 3, 0]	[[725, 728], [774, 781], [888, 890], [947, 954], [1054, 1063]]	[['EEEE', 'DIEG', '3/32', '4043', 'EEEE', 'EILP', '3/02', '4013'], ['HHHHHHHH', 'EKLKSKVI', '%%"%$%!!', '44143400', 'HHHHHHHH', 'QDKNTQEV', '%%%%$%%!', '44443440'], ['HHH', 'AGA', '#$#', '232', 'HHH', 'FGA', '#$#', '232'], ['HHHHHHHH', 'DLNQAVNN', '%"%%#!%%', '41442044', 'HHHHHHHH', 'KLQDVVNQ', '%"%%!!%%', '41440044'], ['EEETTEEEEEEE', 'EGRPEDPVEIAL', '324NO32/3/10', '435344304021', 'EEETTEEEEE',…	0	0	0.0	1.0
3EYD_C	0.0951017411688304	3.883090680093546	0.008591065292097	[[34, 37], [172, 178], [172, 174], [42, 47]]	[4, 1, 3, 0]	[[725, 728], [772, 778], [952, 954], [1047, 1052]]	[['EEEE', 'QIVS', '3//2', '4003', 'EEEE', 'EILP', '3/02', '4013'], ['HHHHHHH', 'VENLETT', '!%%"%$$', '0441433', 'HHHHHHH', 'VEQDKNT', '!%%%%%$', '0444443'], ['HHH', 'VEN', '!%%', '044', 'HHH', 'VNQ', '!%%', '044'], ['EEEEEE', 'TFLATC', '210121', '321232', 'EEEEEE', 'YHLMSF', '230121', '341232']]	1	1	0.0	1.0
3H4E_K	0.0435218613892168	12.127535873858928	0.0034071550255532	[[23, 30], [215, 217], [69, 75], [212, 216]]	[1, 2, 3, 0]	[[769, 776], [888, 890], [948, 954], [1023, 1027]]	[['HHHHHHHH', 'WVKVVEEK', '$!%!!%%%', '30400444', 'HHHHHHHH', 'GIAVEQDK', '$!#!%%%%', '30204444'], ['HHH', 'MTA', '#$#', '232', 'HHH', 'FGA', '#$#', '232'], ['HHHHHHH', 'LKETINE', '"%%$!%%', '1443044', 'HHHHHHH', 'LQDVVNQ', '"%%!!%%', '1440044'], ['HHHHH', 'EEMMT', '%%##$', '44223', 'HHHHH', 'NLAAT', '%"##$', '41223']]	0	0	0.0	1.0
5UPW_D	0.0316200833834003	13.21009564519987	0.0051107325383297	[[23, 30], [215, 217], [69, 75], [212, 216]]	[1, 2, 3, 0]	[[769, 776], [888, 890], [948, 954], [1023, 1027]]	[['HHHHHHHH', 'WVKVVEEK', '$!%!!%%%', '30400444', 'HHHHHHHH', 'GIAVEQDK', '$!#!%%%%', '30204444'], ['HHH', 'MTA', '#$#', '232', 'HHH', 'FGA', '#$#', '232'], ['HHHHHHH', 'LKETINE', '"%%$!%%', '1443044', 'HHHHHHH', 'LQDVVNQ', '"%%!!%%', '1440044'], ['HHHHH', 'EEMMT', '%%##$', '44223', 'HHHHH', 'NLAAT', '%"##$', '41223']]	0	0	0.0	1.0
6CPO_B	0.0353034002489417	0.4164634513308419	0.7163742690058492	[[128, 131], [65, 67], [71, 73], [65, 70], [21, 28]]	[4, 1, 2, 3, 0]	[[725, 728], [779, 781], [888, 890], [949, 954], [1057, 1064]]	[['EEEE', 'EVRW', '3/42', '4053', 'EEEE', 'EILP', '3/02', '4013'], ['HHH', 'KDI', '%%!', '440', 'HHH', 'QEV', '%%!', '440'], ['HHH', 'ARA', '#&#', '252', 'HHH', 'FGA', '#$#', '232'], ['HHHHHH', 'KDILEQ', '%%!"%%', '440144', 'HHHHHH', 'QDVVNQ', '%%!!%%', '440044'], ['TTEEEEEE', 'TERVRFLD', 'NO4/4103', '34505214', 'TTEEEEEE', 'PHGVVFLH', 'NO2//103', '34300214']]	2	2	0.0	1.0
4KYE_A	0.0622238126808274	0.3847321195764495	0.4936386768447842	[[261, 263], [292, 309], [336, 338], [290, 296], [317, 324]]	[4, 1, 2, 3, 0]	[[726, 728], [771, 780], [888, 890], [948, 954], [1018, 1025]]	[['EEE', 'VLS', '/02', '013', 'EEE', 'ILP', '/02', '013'], ['HHHHHS..SEESBHHHHH', 'AVNKDKPLGAVALKSYEE', '#!%%%V}ZU1/T)%$$%%', '204444313202143344', 'HHHHHHHHHH', 'AVEQDKNTQE', '#!%%%%%$%%', '2044444344'], ['HHH', 'MSA', '#$#', '232', 'HHH', 'FGA', '#$#', '232'], ['HHHHHHH', 'LEAVNKD', '"%#!%%%', '1420444', 'HHHHHHH', 'LQDVVNQ', '"%%!!%%', '1440044'], ['HHHHHHHH', 'IAATMENA', '!##$#%%#', '02232442…	2	2	0.0	1.0
6K2N_F	0.1180196381602972	2.7978019352286427	0.008591065292097	[[151, 157], [151, 158], [71, 75]]	[1, 3, 0]	[[774, 780], [947, 954], [1044, 1048]]	[['HHHHHHH', 'KCNEYIN', '%#%%$!%', '4244304', 'HHHHHHH', 'QDKNTQE', '%%%%$%%', '4444344'], ['HHHHHHHH', 'KCNEYINN', '%#%%$!%%', '42443044', 'HHHHHHHH', 'KLQDVVNQ', '%"%%!!%%', '41440044'], ['SSSEE', 'SDKWK', 'UVV23', '34434', 'SSSEE', 'GKGYH', 'UVU23', '34334']]	1	1	0.4636580789639512	0.5363419210360487
1BJA_A	0.0209908862178375	0.8129361223493983	0.4936386768447842	[[74, 78], [74, 81], [34, 38]]	[1, 3, 0]	[[777, 781], [947, 954], [1015, 1019]]	[['HHHHH', 'EAQDI', '%#%%!', '42440', 'HHHHH', 'NTQEV', '%$%%!', '43440'], ['HHHHHHHH', 'EAQDIISN', '%#%%!!$%', '42440034', 'HHHHHHHH', 'KLQDVVNQ', '%"%%!!%%', '41440044'], ['HHHHH', 'AAEVR', '##%!&', '22405', 'HHHHH', 'AAEIR', '##%!&', '22405']]	2	2	0.0	1.0
2A4R_C	0.0771977071349398	3.862421397082525	0.013816925734025	[[34, 37], [172, 178], [172, 174], [42, 47]]	[4, 1, 3, 0]	[[725, 728], [772, 778], [952, 954], [1047, 1052]]	[['EEEE', 'QIVS', '3//2', '4003', 'EEEE', 'EILP', '3/02', '4013'], ['HHHHHHH', 'VENLETT', '!%%"%$$', '0441433', 'HHHHHHH', 'VEQDKNT', '!%%%%%$', '0444443'], ['HHH', 'VEN', '!%%', '044', 'HHH', 'VNQ', '!%%', '044'], ['EEEEEE', 'TFLATC', '210121', '321232', 'EEEEEE', 'YHLMSF', '230121', '341232']]	1	1	0.0	1.0
3ILD_A	0.1002906267289845	3.6877908789235496	0.0102214650766609	[[72, 75], [98, 104], [113, 115], [102, 104], [20, 22]]	[4, 1, 2, 3, 0]	[[725, 728], [770, 776], [888, 890], [952, 954], [1052, 1054]]	[['EEEE', 'EIAW', '3/12', '4023', 'EEEE', 'EILP', '3/02', '4013'], ['HHHHHHH', 'IFIDIEN', '!#!%!%%', '0204044', 'HHHHHHH', 'IAVEQDK', '!#!%%%%', '0204444'], ['HHH', 'AKF', '#%#', '242', 'HHH', 'FGA', '#$#', '232'], ['HHH', 'IEN', '!%%', '044', 'HHH', 'VNQ', '!%%', '044'], ['EEE', 'MSH', '123', '234', 'EEE', 'FPQ', '123', '234']]	1	1	0.0	1.0
2X5C_A	0.0288318256146414	0.6295143197964668	0.5779569892473129	[[73, 75], [102, 108], [98, 105], [113, 118]]	[4, 1, 3, 0]	[[725, 727], [772, 778], [947, 954], [1027, 1032]]	[['EEE', 'KYL', '320', '431', 'EEE', 'EIL', '3/0', '401'], ['HHHHHHH', 'VKKDLEY', '!%%%"%$', '0444143', 'HHHHHHH', 'VEQDKNT', '!%%%%%$', '0444443'], ['HHHHHHHH', 'ELAEVKKD', '%"#%!%%%', '41240444', 'HHHHHHHH', 'KLQDVVNQ', '%"%%!!%%', '41440044'], ['HHIIII', 'YKEYEE', '$%A@AA', '344344', 'HHIIII', 'TKMSEK', '$%?@AA', '342344']]	2	2	0.10695663028023777	0.8930433697197622
5OOO_B	0.0387192091080108	0.362060622156111	0.7574850299401212	[[139, 142], [106, 109], [135, 146]]	[1, 3, 0]	[[779, 782], [947, 950], [1017, 1026]]	[['HHHH', 'DQIA', '%%!#', '4402', 'HHHH', 'QEVF', '%%!#', '4402'], ['HHHH', 'NLKE', '%"%%', '4144', 'HHHH', 'KLQD', '%"%%', '4144'], ['HHHHHHHHHHHH', 'DIRRDQIATLAM', '%!&&%%!#$"##', '405544023122', 'HHHHHHHHHH', 'EIRASANLAA', '%!&#$#%"##', '4052324122']]	2	2	0.0	1.0
1O6E_A	0.0142987381680555	7.23487568590445	0.0204429301533215	[[172, 182], [176, 180], [67, 70]]	[1, 3, 0]	[[769, 779], [950, 954], [1049, 1052]]	[['HHHHHHHHHHH', 'SIAAQIENDAN', '$!##%!%%%#%', '30224044424', 'HHHHHHHHHHH', 'GIAVEQDKNTQ', '$!#!%%%%%$%', '30204444434'], ['HHHHH', 'QIEND', '%!%%%', '40444', 'HHHHH', 'DVVNQ', '%!!%%', '40044'], ['EEEE', 'LFSA', '0121', '1232', 'EEEE', 'LMSF', '0121', '1232']]	-1	-1	0.21065266710234756	0.0
4G1O_A	0.0327126051780534	0.3510428536375121	0.9437086092715236	[[344, 347], [153, 156], [107, 109], [154, 156], [116, 121]]	[4, 1, 2, 3, 0]	[[725, 728], [771, 774], [888, 890], [952, 954], [1051, 1056]]	[['EEEE', 'EVTS', '3/22', '4033', 'EEEE', 'EILP', '3/02', '4013'], ['HHHH', 'AVKH', '#!%%', '2044', 'HHHH', 'AVEQ', '#!%%', '2044'], ['HHH', 'ARA', '#&#', '252', 'HHH', 'FGA', '#$#', '232'], ['HHH', 'VKH', '!%%', '044', 'HHH', 'VNQ', '!%%', '044'], ['EEEEEE', 'TCKKSA', '213321', '324432', 'EEEEEE', 'SFPQSA', '212321', '323432']]	2	2	0.0	1.0
3WOD_C	0.0060207526016962	6.706892115003402	0.2248722316865417	[[851, 853], [960, 967], [962, 965], [847, 850]]	[4, 1, 3, 0]	[[725, 727], [775, 782], [947, 950], [1059, 1062]]	[['EEE', 'KIL', '3/0', '401', 'EEE', 'EIL', '3/0', '401'], ['HHHHHHHH', 'EEQLKELF', '%%%"%%"#', '44414412', 'HHHHHHHH', 'DKNTQEVF', '%%%$%%!#', '44434402'], ['HHHH', 'QLKE', '%"%%', '4144', 'HHHH', 'KLQD', '%"%%', '4144'], ['EEEE', 'GVVA', '2//1', '3002', 'EEEE', 'GVVF', '2//1', '3002']]	-1	-1	0.21065266710234756	0.0
5M3J_A	0.0049103754911332	12.971579799796364	0.1175468483816006	[[494, 497], [710, 716], [654, 656], [583, 590], [654, 657]]	[4, 1, 2, 3, 0]	[[725, 728], [775, 781], [888, 890], [947, 954], [1020, 1023]]	[['EEEE', 'DMLY', '3102', '4213', 'EEEE', 'EILP', '3/02', '4013'], ['HHHHHHH', 'EKEGSKV', '%%%$$%!', '4443340', 'HHHHHHH', 'DKNTQEV', '%%%$%%!', '4443440'], ['HHH', 'FSA', '#$#', '232', 'HHH', 'FGA', '#$#', '232'], ['HHHHHHHH', 'QMEAIVEQ', '%#%#!!%%', '42420044', 'HHHHHHHH', 'KLQDVVNQ', '%"%%!!%%', '41440044'], ['HHHH', 'FSAE', '#$#%', '2324', 'HHHH', 'ASAN', '#$#%', '2324']]	0	0	0.0	1.0
6YRQ_A	0.082340135269173	0.7833839958662954	0.1202290076335883	[[453, 456], [454, 456], [389, 391]]	[1, 3, 0]	[[778, 781], [949, 951], [1051, 1053]]	[['HHHH', 'GQDI', '$%%!', '3440', 'HHHH', 'TQEV', '$%%!', '3440'], ['HHH', 'QDI', '%%!', '440', 'HHH', 'QDV', '%%!', '440'], ['EEE', 'GAS', '212', '323', 'EEE', 'SFP', '212', '323']]	2	2	0.24248343068956316	0.7575165693104369
2I9F_D	0.0485506640354689	0.2207369144395654	0.8061538461538471	[[98, 100], [98, 100], [61, 65]]	[1, 3, 0]	[[779, 781], [949, 951], [1017, 1021]]	[['HHH', 'KQI', '%%!', '440', 'HHH', 'QEV', '%%!', '440'], ['HHH', 'KQI', '%%!', '440', 'HHH', 'QDV', '%%!', '440'], ['HHHHH', 'QERAT', '%%&#$', '44523', 'HHHHH', 'EIRAS', '%!&#$', '40523']]	2	2	0.22889810485611095	0.771101895143889
1RD8_D	0.0116684267191497	0.5056681205529254	1.6205357142857155	[[77, 88], [79, 86], [60, 62]]	[1, 3, 0]	[[772, 782], [947, 954], [1036, 1038]]	[['HHHHHHHHHHHH', 'IENLNKKVDDGF', '!%%"%%%!%%$#', '044144404432', 'HHHHHHHHHHH', 'VEQDKNTQEVF', '!%%%%%$%%!#', '04444434402'], ['HHHHHHHH', 'NLNKKVDD', '%"%%%!%%', '41444044', 'HHHHHHHH', 'KLQDVVNQ', '%"%%!!%%', '41440044'], ['...', 'NTQ', ']}]', '434', '...', 'QSK', ']}]', '434']]	2	2	0.38760627460716657	0.6123937253928334
5JQ3_A	0.0818705812002072	8.494252252718564	0.0	[[140, 143], [255, 259], [255, 260], [179, 182]]	[4, 1, 3, 0]	[[725, 728], [774, 778], [947, 952], [1059, 1062]]	[['EEEE', 'KVSG', '3/22', '4033', 'EEEE', 'EILP', '3/02', '4013'], ['HHHHH', 'QLNET', '%"%%$', '41443', 'HHHHH', 'QDKNT', '%%%%$', '44443'], ['HHHHHH', 'QLNETI', '%"%%$!', '414430', 'HHHHHH', 'KLQDVV', '%"%%!!', '414400'], ['EEEE', 'GVVA', '2//1', '3002', 'EEEE', 'GVVF', '2//1', '3002']]	0	0	0.0	1.0
5YMU_C	0.0910493283294612	2.7490318882709746	0.0170357751277681	[[151, 157], [151, 157], [71, 80]]	[1, 3, 0]	[[774, 780], [947, 953], [1044, 1056]]	[['HHHHHHH', 'KCNEYIN', '%#%%$!%', '4244304', 'HHHHHHH', 'QDKNTQE', '%%%%$%%', '4444344'], ['HHHHHHH', 'KCNEYIN', '%#%%$!%', '4244304', 'HHHHHHH', 'KLQDVVN', '%"%%!!%', '4144004'], ['SSSEEEEEEE', 'TNKWKFYEMF', 'UVV2312311', '3443423422', 'SSSEEEEEEEEEE', 'GKGYHLMSFPQSA', 'UVU2301212321', '3433412323432']]	1	1	0.4636580789639512	0.5363419210360487
2I9F_B	0.0444266734137901	0.2599857961812886	0.8874598070739559	[[98, 100], [98, 100], [61, 65]]	[1, 3, 0]	[[779, 781], [949, 951], [1017, 1021]]	[['HHH', 'KQI', '%%!', '440', 'HHH', 'QEV', '%%!', '440'], ['HHH', 'KQI', '%%!', '440', 'HHH', 'QDV', '%%!', '440'], ['HHHHH', 'QERAT', '%%&#$', '44523', 'HHHHH', 'EIRAS', '%!&#$', '40523']]	2	2	0.07603135915140956	0.9239686408485904
3D23_C	0.0210139153483132	7.960604019248431	0.0187393526405443	[[151, 153], [292, 296], [252, 254], [292, 296], [230, 237]]	[4, 1, 2, 3, 0]	[[726, 728], [776, 780], [888, 890], [950, 954], [1016, 1023]]	[['EEE', 'VLT', '/02', '013', 'EEE', 'ILP', '/02', '013'], ['HHHHH', 'DVYQQ', '%!$%%', '40344', 'HHHHH', 'KNTQE', '%%$%%', '44344'], ['HHH', 'ASM', '#$#', '232', 'HHH', 'FGA', '#$#', '232'], ['HHHHH', 'DVYQQ', '%!$%%', '40344', 'HHHHH', 'DVVNQ', '%!!%%', '40044'], ['HHHHHHHH', 'FNVWAMAN', '#%!$###%', '24032224', 'HHHHHHHH', 'AEIRASAN', '#%!&#$#%', '24052324']]	0	0	0.0	1.0
3PY7_A	0.0671780696214961	0.4065465090027848	0.524675324675326	[[262, 264], [293, 310], [337, 339], [291, 297], [318, 325]]	[4, 1, 2, 3, 0]	[[726, 728], [771, 780], [888, 890], [948, 954], [1018, 1025]]	[['EEE', 'VLS', '/02', '013', 'EEE', 'ILP', '/02', '013'], ['HHHHHS...EESBHHHHH', 'AVNKDKPLGAVALKSYEE', '#!%%%V}Z}1/T)%$$%%', '204444313202143344', 'HHHHHHHHHH', 'AVEQDKNTQE', '#!%%%%%$%%', '2044444344'], ['HHH', 'MSA', '#$#', '232', 'HHH', 'FGA', '#$#', '232'], ['HHHHHHH', 'LEAVNKD', '"%#!%%%', '1420444', 'HHHHHHH', 'LQDVVNQ', '"%%!!%%', '1440044'], ['HHHHHHHH', 'IAATMENA', '!##$#%%#', '02232442…	2	2	0.0	1.0
6YRB_B	0.0828633452689332	0.7764931686185483	0.1332046332046339	[[453, 456], [454, 456], [389, 391]]	[1, 3, 0]	[[778, 781], [949, 951], [1051, 1053]]	[['HHHH', 'GQHI', '$%%!', '3440', 'HHHH', 'TQEV', '$%%!', '3440'], ['HHH', 'QHI', '%%!', '440', 'HHH', 'QDV', '%%!', '440'], ['EEE', 'GAS', '212', '323', 'EEE', 'SFP', '212', '323']]	2	2	0.24248343068956316	0.7575165693104369
5IZH_B	0.0281860598871489	5.760107384809031	0.0204429301533215	[[117, 125], [122, 129], [26, 29]]	[1, 3, 0]	[[772, 780], [947, 954], [1023, 1026]]	[['HHHHHHHHH', 'IEDFKKLEQ', '!%%#%%"%%', '044244144', 'HHHHHHHHH', 'VEQDKNTQE', '!%%%%%$%%', '044444344'], ['HHHHHHHH', 'KLEQLKED', '%"%%"%%%', '41441444', 'HHHHHHHH', 'KLQDVVNQ', '%"%%!!%%', '41440044'], ['HHHH', 'KLAF', '%"##', '4122', 'HHHH', 'NLAA', '%"##', '4122']]	1	1	0.39192790775501296	0.608072092244987
4H5L_C	0.0421433461700757	6.83881182586525	0.0136286201022137	[[218, 222], [200, 202], [42, 46], [195, 203]]	[1, 2, 3, 0]	[[773, 777], [888, 890], [950, 954], [1015, 1023]]	[['HHHHH', 'EDKKK', '%%%%%', '44444', 'HHHHH', 'EQDKN', '%%%%%', '44444'], ['HHH', 'ATF', '#$#', '232', 'HHH', 'FGA', '#$#', '232'], ['HHHHH', 'QLVKE', '%"!%%', '41044', 'HHHHH', 'DVVNQ', '%!!%%', '40044'], ['HHHHHHHHH', 'ANEVAATFE', '#%%!##$#%', '244022324', 'HHHHHHHHH', 'AAEIRASAN', '##%!&#$#%', '224052324']]	-1	-1	0.21065266710234756	0.0
5UQY_B	0.0023601732654862	9.446807810306526	0.4076738609112713	[[617, 620], [618, 620], [545, 547]]	[1, 3, 0]	[[778, 781], [949, 951], [1051, 1053]]	[['HHHH', 'SKNI', '$%%!', '3440', 'HHHH', 'TQEV', '$%%!', '3440'], ['HHH', 'KNI', '%%!', '440', 'HHH', 'QDV', '%%!', '440'], ['EEE', 'TAG', '212', '323', 'EEE', 'SFP', '212', '323']]	0	0	0.0	1.0
4MI8_B	0.1119399361712591	1.9575229695224945	0.0153321976149913	[[110, 119], [40, 42], [116, 121]]	[1, 3, 0]	[[773, 782], [950, 952], [1023, 1028]]	[['HHHHHHHHHH', 'EDHELLNDCM', '%%%%""%%##', '4444114422', 'HHHHHHHHHH', 'EQDKNTQEVF', '%%%%%$%%!#', '4444434402'], ['HHH', 'KII', '%!!', '400', 'HHH', 'DVV', '%!!', '400'], ['HHHHHH', 'NDCMTH', '%%##$%', '442234', 'HHHHHH', 'NLAATK', '%"##$%', '412234']]	1	1	0.48961554491011383	0.5103844550898862
3OA1_A	0.057689295693806	0.4604164163348296	0.552910052910053	[[265, 282], [267, 269], [234, 240], [274, 276]]	[1, 2, 3, 0]	[[769, 780], [888, 890], [948, 954], [1022, 1024]]	[['HHHHHH.HHHHHHB.HHH', 'WVALANSKKFQLLVESNK', '$!#"#%}%%#%""(]$%%', '302124344241104344', 'HHHHHHHHHHHH', 'GIAVEQDKNTQE', '$!#!%%%%%$%%', '302044444344'], ['HHH', 'ALA', '#"#', '212', 'HHH', 'FGA', '#$#', '232'], ['HHHHHHH', 'LDDIVKE', '"%%!!%%', '1440044', 'HHHHHHH', 'LQDVVNQ', '"%%!!%%', '1440044'], ['HHH', 'FQL', '#%"', '241', 'HHH', 'ANL', '#%"', '241']]	2	2	0.0	1.0
2FIP_C	0.0767757207926274	0.5438690167450255	0.3942992874109272	[[18, 20], [47, 55], [47, 53], [66, 73]]	[4, 1, 3, 0]	[[726, 728], [773, 781], [947, 953], [1016, 1023]]	[['EEE', 'VAS', '/12', '023', 'EEE', 'ILP', '/02', '013'], ['HHHHHHHHH', 'KFNKKIERV', '%#%%%!%&!', '424440450', 'HHHHHHHHH', 'EQDKNTQEV', '%%%%%$%%!', '444443440'], ['HHHHHHH', 'KFNKKIE', '%#%%%!%', '4244404', 'HHHHHHH', 'KLQDVVN', '%"%%!!%', '4144004'], ['HHHHHHHH', 'ADITFYSE', '#%!$#$$%', '24032334', 'HHHHHHHH', 'AEIRASAN', '#%!&#$#%', '24052324']]	2	2	0.0	1.0
2J5B_B	0.0069294891892411	7.906906628679914	0.0971039182282793	[[238, 245], [270, 272], [239, 244], [31, 37]]	[1, 2, 3, 0]	[[774, 781], [889, 891], [949, 954], [1050, 1056]]	[['HHHHHHHH', 'EQEVSEKI', '%%%!$%%!', '44403440', 'HHHHHHHH', 'QDKNTQEV', '%%%%$%%!', '44443440'], ['HHS', 'WFG', '$#U', '323', 'HHS', 'GAG', '$#U', '323'], ['HHHHHH', 'QEVSEK', '%%!$%%', '440344', 'HHHHHH', 'QDVVNQ', '%%!!%%', '440044'], ['EEEEEEE', 'FTAYNGF', '1212321', '2323432', 'EEEEEEE', 'MSFPQSA', '1212321', '2323432']]	0	0	0.0	1.0
4E89_A	0.0225200874397972	0.5772371060438364	0.9058441558441572	[[579, 582], [615, 617], [615, 617], [650, 653]]	[4, 1, 3, 0]	[[725, 728], [779, 781], [949, 951], [1014, 1017]]	[['EEEE', 'NVYT', '3/22', '4033', 'EEEE', 'EILP', '3/02', '4013'], ['HHH', 'NEI', '%%!', '440', 'HHH', 'QEV', '%%!', '440'], ['HHH', 'NEI', '%%!', '440', 'HHH', 'QDV', '%%!', '440'], ['HHHH', 'RMAD', '&##%', '5224', 'HHHH', 'RAAE', '&##%', '5224']]	2	2	0.10370145016538015	0.8962985498346199
4ZM2_D	0.0285448781645598	0.4951829063139281	1.0171821305841924	[[45, 53], [42, 44], [17, 20], [42, 48]]	[1, 2, 3, 0]	[[776, 784], [888, 890], [948, 951], [1020, 1028]]	[['HHHHHHH..', 'EAYKKAALD', '%#$%%##Z]', '423442214', 'HHHHHHH..', 'KNTQEVFAQ', '%%$%%!#[]', '443440224'], ['HHH', 'ATF', '#$#', '232', 'HHH', 'FGA', '#$#', '232'], ['HHHH', 'LNNV', '"%%!', '1440', 'HHHH', 'LQDV', '"%%!', '1440'], ['HHHHHHH', 'ATFEAYK', '#$#%#$%', '2324234', 'HHHHHHHHH', 'ASANLAATK', '#$#%"##$%', '232412234']]	2	2	0.0	1.0
6OBH_B	0.0469915417699165	13.1266737853458	0.0034071550255532	[[23, 30], [215, 217], [69, 75], [215, 218]]	[1, 2, 3, 0]	[[769, 776], [888, 890], [948, 954], [1020, 1023]]	[['HHHHHHHH', 'WVKVVEEK', '$!%!!%%%', '30400444', 'HHHHHHHH', 'GIAVEQDK', '$!#!%%%%', '30204444'], ['HHH', 'MTA', '#$#', '232', 'HHH', 'FGA', '#$#', '232'], ['HHHHHHH', 'LKETINE', '"%%$!%%', '1443044', 'HHHHHHH', 'LQDVVNQ', '"%%!!%%', '1440044'], ['HHHH', 'MTAD', '#$#%', '2324', 'HHHH', 'ASAN', '#$#%', '2324']]	0	0	0.0	1.0
4ZM2_C	0.0313539470575068	0.4876963201934438	0.9697986577181212	[[45, 53], [42, 44], [17, 20], [42, 48]]	[1, 2, 3, 0]	[[776, 784], [888, 890], [948, 951], [1020, 1028]]	[['HHHHHHHT.', 'EAYKKAALD', '%#$%%##L]', '423442214', 'HHHHHHH..', 'KNTQEVFAQ', '%%$%%!#[]', '443440224'], ['HHH', 'ATF', '#$#', '232', 'HHH', 'FGA', '#$#', '232'], ['HHHH', 'LNNV', '"%%!', '1440', 'HHHH', 'LQDV', '"%%!', '1440'], ['HHHHHHH', 'ATFEAYK', '#$#%#$%', '2324234', 'HHHHHHHHH', 'ASANLAATK', '#$#%"##$%', '232412234']]	2	2	0.0	1.0
5ZCA_A	0.0568066743677726	0.3945795233931456	0.6126373626373633	[[284, 286], [315, 332], [359, 361], [313, 319], [340, 347]]	[4, 1, 2, 3, 0]	[[726, 728], [771, 780], [888, 890], [948, 954], [1018, 1025]]	[['EEE', 'VLS', '/02', '013', 'EEE', 'ILP', '/02', '013'], ['HHHHHS...EESBHHHHH', 'AVNKDKPLGAVALKSYEE', '#!%%%V}Z}1/T)%$$%%', '204444313202143344', 'HHHHHHHHHH', 'AVEQDKNTQE', '#!%%%%%$%%', '2044444344'], ['HHH', 'MSA', '#$#', '232', 'HHH', 'FGA', '#$#', '232'], ['HHHHHHH', 'LEAVNKD', '"%#!%%%', '1420444', 'HHHHHHH', 'LQDVVNQ', '"%%!!%%', '1440044'], ['HHHHHHHH', 'IAATMENA', '!##$#%%#', '02232442…	2	2	0.0	1.0
3MWT_B	0.0032721493280319	13.00180835254975	0.2896081771720604	[[389, 392], [107, 114], [254, 256], [69, 76], [391, 402]]	[4, 1, 2, 3, 0]	[[725, 728], [774, 781], [888, 890], [947, 954], [1054, 1063]]	[['EEEE', 'DIEG', '3/32', '4043', 'EEEE', 'EILP', '3/02', '4013'], ['HHHHHHHH', 'EKLKSKVI', '%%"%$%!!', '44143400', 'HHHHHHHH', 'QDKNTQEV', '%%%%$%%!', '44443440'], ['HHH', 'AGA', '#$#', '232', 'HHH', 'FGA', '#$#', '232'], ['HHHHHHHH', 'DLNQAVNN', '%"%%#!%%', '41442044', 'HHHHHHHH', 'KLQDVVNQ', '%"%%!!%%', '41440044'], ['EEETTEEEEEEE', 'EGRPEDPVEIAL', '324NO32/3/10', '435344304021', 'EEETTEEEEE',…	0	0	0.0	1.0
6J3Q_a	0.0156226354291105	14.628005961296523	0.0103270223752158	[[213, 218], [210, 214], [84, 86]]	[1, 3, 0]	[[776, 781], [950, 954], [1051, 1053]]	[['HHHHHH', 'EQYKKV', '%%$%%!', '443440', 'HHHHHH', 'KNTQEV', '%%$%%!', '443440'], ['HHHHH', 'KVVEQ', '%!!%%', '40044', 'HHHHH', 'DVVNQ', '%!!%%', '40044'], ['EEE', 'TFT', '212', '323', 'EEE', 'SFP', '212', '323']]	0	0	0.0	1.0
6H6Y_B	0.1272282732466577	4.258068695263278	0.001706484641639	[[372, 374], [439, 441], [439, 444], [420, 424]]	[4, 1, 3, 0]	[[726, 728], [776, 778], [949, 954], [1050, 1054]]	[['EEE', 'VLS', '/02', '013', 'EEE', 'ILP', '/02', '013'], ['HHH', 'QEY', '%%$', '443', 'HHH', 'KNT', '%%$', '443'], ['HHHHHH', 'QEYISH', '%%$!$%', '443034', 'HHHHHH', 'QDVVNQ', '%%!!%%', '440044'], ['EEEEE', 'FFMSK', '11123', '22234', 'EEEEE', 'MSFPQ', '12123', '23234']]	1	1	0.07115225402392154	0.9288477459760784
4KYD_A	0.0591791439235864	0.3919676106135435	0.6082191780821924	[[261, 263], [292, 309], [336, 338], [290, 296], [317, 324]]	[4, 1, 2, 3, 0]	[[726, 728], [771, 780], [888, 890], [948, 954], [1018, 1025]]	[['EEE', 'VLS', '/02', '013', 'EEE', 'ILP', '/02', '013'], ['HHHHHS..SEESBHHHHH', 'AVNKDKPLGAVALKSYEE', '#!%%%V}ZU1/T)%$$%%', '204444313202143344', 'HHHHHHHHHH', 'AVEQDKNTQE', '#!%%%%%$%%', '2044444344'], ['HHH', 'MSA', '#$#', '232', 'HHH', 'FGA', '#$#', '232'], ['HHHHHHH', 'LEAVNKD', '"%#!%%%', '1420444', 'HHHHHHH', 'LQDVVNQ', '"%%!!%%', '1440044'], ['HHHHHHHH', 'IAATMENA', '!##$#%%#', '02232442…	2	2	0.0	1.0
3LON_C	0.0853900549072197	3.8678556614976896	0.013816925734025	[[34, 37], [172, 178], [172, 174], [42, 47]]	[4, 1, 3, 0]	[[725, 728], [772, 778], [952, 954], [1047, 1052]]	[['EEEE', 'QIVS', '3//2', '4003', 'EEEE', 'EILP', '3/02', '4013'], ['HHHHHHH', 'VENLETT', '!%%"%$$', '0441433', 'HHHHHHH', 'VEQDKNT', '!%%%%%$', '0444443'], ['HHH', 'VEN', '!%%', '044', 'HHH', 'VNQ', '!%%', '044'], ['EEEEEE', 'TFLATC', '210121', '321232', 'EEEEEE', 'YHLMSF', '230121', '341232']]	1	1	0.0	1.0
2QUX_P	0.0760638552273924	7.133325289859281	0.0068143100511073	[[5, 7], [115, 117], [114, 121], [89, 91]]	[4, 1, 3, 0]	[[726, 728], [772, 774], [947, 953], [1059, 1061]]	[['EEE', 'VLS', '/02', '013', 'EEE', 'ILP', '/02', '013'], ['HHH', 'VED', '!%%', '044', 'HHH', 'VEQ', '!%%', '044'], ['HHHHHHHH', 'QVEDLVVN', '%!%%"!!%', '40441004', 'HHHHHHH', 'KLQDVVN', '%"%%!!%', '4144004'], ['EEE', 'TIV', '2//', '300', 'EEE', 'GVV', '2//', '300']]	-1	-1	0.21065266710234756	0.0
4H32_A	0.0535333912674697	6.20517860368918	0.0120689655172416	[[185, 192], [102, 104], [185, 189]]	[1, 3, 0]	[[771, 778], [948, 950], [1015, 1019]]	[['HHHHHHHH', 'AAQQRNLY', '##%%&%"$', '22445413', 'HHHHHHHH', 'AVEQDKNT', '#!%%%%%$', '20444443'], ['HHH', 'LQD', '"%%', '144', 'HHH', 'LQD', '"%%', '144'], ['HHHHH', 'AAQQR', '##%%&', '22445', 'HHHHH', 'AAEIR', '##%!&', '22405']]	1	1	0.39192790775501296	0.608072092244987
6QNW_H	0.0011972727146026	18.266761350571755	0.281090289608177	[[737, 744], [542, 544], [112, 116], [542, 549]]	[1, 2, 3, 0]	[[775, 782], [888, 890], [950, 954], [1020, 1028]]	[['HHHHHHHH', 'KEEFAEIM', '%%%##%!#', '44422402', 'HHHHHHHH', 'DKNTQEVF', '%%%$%%!#', '44434402'], ['HHH', 'ATA', '#$#', '232', 'HHH', 'FGA', '#$#', '232'], ['HHHHH', 'EVVQQ', '%!!%%', '40044', 'HHHHH', 'DVVNQ', '%!!%%', '40044'], ['HHHHHHHH', 'ATAQMALQ', '#$#%##"%', '23242214', 'HHHHHHHHH', 'ASANLAATK', '#$#%"##$%', '232412234']]	-1	-1	0.22063231828046115	0.0
3NFK_A	0.0952026527945911	0.6125567840475663	0.2203742203742209	[[531, 534], [580, 582], [580, 583], [552, 555]]	[4, 1, 3, 0]	[[725, 728], [779, 781], [949, 952], [1021, 1024]]	[['EEEE', 'NVKG', '3/32', '4043', 'EEEE', 'EILP', '3/02', '4013'], ['HHH', 'DQV', '%%!', '440', 'HHH', 'QEV', '%%!', '440'], ['HHHH', 'DQVV', '%%!!', '4400', 'HHHH', 'QDVV', '%%!!', '4400'], ['HHHH', 'PADL', '$#%"', '3241', 'HHHH', 'SANL', '$#%"', '3241']]	2	2	0.03477330261279445	0.9652266973872056
6OMA_L	0.0785941836454318	0.3063898772819646	0.5366492146596862	[[281, 285], [286, 289], [283, 285], [250, 254]]	[1, 2, 3, 0]	[[770, 774], [888, 891], [952, 954], [1052, 1056]]	[['HHHHH', 'VSIEE', '!$!%%', '03044', 'HHHHH', 'IAVEQ', '!#!%%', '02044'], ['HHHS', 'AFMT', '###U', '2223', 'HHHS', 'FGAG', '#$#U', '2323'], ['HHH', 'IEE', '!%%', '044', 'HHH', 'VNQ', '!%%', '044'], ['EEEEE', 'AAKSF', '11321', '22432', 'EEEEE', 'FPQSA', '12321', '23432']]	2	2	0.0	1.0
6K2N_D	0.1169234918698288	2.797206484795471	0.0120689655172416	[[151, 157], [151, 158], [71, 75]]	[1, 3, 0]	[[774, 780], [947, 954], [1044, 1048]]	[['HHHHHHH', 'KCNEYIN', '%#%%$!%', '4244304', 'HHHHHHH', 'QDKNTQE', '%%%%$%%', '4444344'], ['HHHHHHHH', 'KCNEYINN', '%#%%$!%%', '42443044', 'HHHHHHHH', 'KLQDVVNQ', '%"%%!!%%', '41440044'], ['SSSEE', 'SDKWK', 'UVV23', '34434', 'SSSEE', 'GKGYH', 'UVU23', '34334']]	1	1	0.4636580789639512	0.5363419210360487
3HS2_E	0.0278926476779591	0.5224222306065507	1.0669014084507045	[[45, 53], [42, 44], [17, 20], [42, 48]]	[1, 2, 3, 0]	[[776, 784], [888, 890], [948, 951], [1020, 1028]]	[['HHHHHHHH.', 'EAYKKAALD', '%#$%%##"]', '423442214', 'HHHHHHH..', 'KNTQEVFAQ', '%%$%%!#[]', '443440224'], ['HHH', 'ATF', '#$#', '232', 'HHH', 'FGA', '#$#', '232'], ['HHHH', 'LNNV', '"%%!', '1440', 'HHHH', 'LQDV', '"%%!', '1440'], ['HHHHHHH', 'ATFEAYK', '#$#%#$%', '2324234', 'HHHHHHHHH', 'ASANLAATK', '#$#%"##$%', '232412234']]	2	2	0.0	1.0
6NB4_A	0.0067478480663996	1.887705870662056	0.7522388059701501	[[1164, 1167], [1025, 1031], [1021, 1028], [1095, 1133]]	[4, 1, 3, 0]	[[725, 728], [771, 777], [947, 954], [1021, 1059]]	[['EEEE', 'QIAP', '3/12', '4023', 'EEEE', 'EILP', '3/02', '4013'], ['HHHHHHH', 'AVNNNAQ', '#!%%%#%', '2044424', 'HHHHHHH', 'AVEQDKN', '#!%%%%%', '2044444'], ['HHHHHHHH', 'KVQDAVNN', '%!%%#!%%', '40442044', 'HHHHHHHH', 'KLQDVVNQ', '%"%%!!%%', '41440044'], ['HHHHHHHHIIIIISS....TTTSSSSEEEEEEEEEETTE', 'SAQLAKDKVNEPVKAQSKRSGFPGQGTHIVSFVVNAPNG', '$#%"#%%%=AA@=VT]}]^NNMUUVU23//21//31NO2', '3241244404430…	-1	-1	0.5745013877592448	0.0
3J40_C	0.0450324443693758	0.2012881287536693	1.0596491228070175	[[117, 126], [123, 125], [90, 92]]	[1, 3, 0]	[[775, 782], [949, 951], [1047, 1049]]	[['HHHHHHHHHH', 'KLQGFNNKVA', '%"%$#%%%!#', '4143244402', 'HHHHHHHH', 'DKNTQEVF', '%%%$%%!#', '44434402'], ['HHH', 'NKV', '%%!', '440', 'HHH', 'QDV', '%%!', '440'], ['EEE', 'YDL', '230', '341', 'EEE', 'YHL', '230', '341']]	2	2	0.4531532764135069	0.5468467235864931
2WLP_B	0.0823287006401309	4.97952075375914	0.008591065292097	[[76, 78], [155, 157], [214, 216], [155, 157], [233, 236]]	[4, 1, 2, 3, 0]	[[726, 728], [772, 774], [888, 890], [952, 954], [1060, 1063]]	[['EEE', 'VLT', '/02', '013', 'EEE', 'ILP', '/02', '013'], ['HHH', 'VNQ', '!%%', '044', 'HHH', 'VEQ', '!%%', '044'], ['HHH', 'ATA', '#$#', '232', 'HHH', 'FGA', '#$#', '232'], ['HHH', 'VNQ', '!%%', '044', 'HHH', 'VNQ', '!%%', '044'], ['EEEE', 'VIAL', '//10', '0021', 'EEEE', 'VVFL', '//10', '0021']]	1	1	0.0	1.0
6OMC_L	0.0785982437109018	0.3063984936958331	0.5406824146981628	[[281, 285], [286, 289], [283, 285], [250, 254]]	[1, 2, 3, 0]	[[770, 774], [888, 891], [952, 954], [1052, 1056]]	[['HHHHH', 'VSIEE', '!$!%%', '03044', 'HHHHH', 'IAVEQ', '!#!%%', '02044'], ['HHHS', 'AFMT', '###U', '2223', 'HHHS', 'FGAG', '#$#U', '2323'], ['HHH', 'IEE', '!%%', '044', 'HHH', 'VNQ', '!%%', '044'], ['EEEEE', 'AAKSF', '11321', '22432', 'EEEEE', 'FPQSA', '12321', '23432']]	2	2	0.0	1.0
2FIO_B	0.0814295418348394	0.5555999630289166	0.3909952606635072	[[18, 20], [47, 55], [47, 53], [66, 73]]	[4, 1, 3, 0]	[[726, 728], [773, 781], [947, 953], [1016, 1023]]	[['EEE', 'VAS', '/12', '023', 'EEE', 'ILP', '/02', '013'], ['HHHHHHHHH', 'KFNKKIERV', '%#%%%!%&!', '424440450', 'HHHHHHHHH', 'EQDKNTQEV', '%%%%%$%%!', '444443440'], ['HHHHHHH', 'KFNKKIE', '%#%%%!%', '4244404', 'HHHHHHH', 'KLQDVVN', '%"%%!!%', '4144004'], ['HHHHHHHH', 'ADITFYSE', '#%!$#$$%', '24032334', 'HHHHHHHH', 'AEIRASAN', '#%!&#$#%', '24052324']]	2	2	0.0	1.0
6CQQ_B	0.0373816079727228	0.4082619337097982	0.9245901639344264	[[128, 131], [65, 67], [65, 70], [21, 28]]	[4, 1, 3, 0]	[[725, 728], [779, 781], [949, 954], [1057, 1064]]	[['EEEE', 'EVRW', '3/42', '4053', 'EEEE', 'EILP', '3/02', '4013'], ['HHH', 'KDI', '%%!', '440', 'HHH', 'QEV', '%%!', '440'], ['HHHHHH', 'KDILEQ', '%%!"%%', '440144', 'HHHHHH', 'QDVVNQ', '%%!!%%', '440044'], ['TTEEEEEE', 'TERVRFLD', 'NO4/4103', '34505214', 'TTEEEEEE', 'PHGVVFLH', 'NO2//103', '34300214']]	2	2	0.0	1.0
6ANV_A	0.0665288051897796	0.3859952328388613	0.5994550408719359	[[341, 343], [372, 389], [416, 418], [370, 376], [397, 404]]	[4, 1, 2, 3, 0]	[[726, 728], [771, 780], [888, 890], [948, 954], [1018, 1025]]	[['EEE', 'VLS', '/02', '013', 'EEE', 'ILP', '/02', '013'], ['HHHHHS...EESBHHHHH', 'AVNKDKPLGAVALKSYEE', '#!%%%V}Z}1/T)%$$%%', '204444313202143344', 'HHHHHHHHHH', 'AVEQDKNTQE', '#!%%%%%$%%', '2044444344'], ['HHH', 'MSA', '#$#', '232', 'HHH', 'FGA', '#$#', '232'], ['HHHHHHH', 'LEAVNKD', '"%#!%%%', '1420444', 'HHHHHHH', 'LQDVVNQ', '"%%!!%%', '1440044'], ['HHHHHHHH', 'IAATMENA', '!##$#%%#', '02232442…	2	2	0.0	1.0
6PUW_B	0.0151659239440365	9.40153428499111	0.0187393526405443	[[240, 243], [155, 161], [98, 100], [157, 164], [15, 18]]	[4, 1, 2, 3, 0]	[[725, 728], [775, 781], [888, 890], [947, 954], [1035, 1038]]	[['EEEE', 'KLLW', '3002', '4113', 'EEEE', 'EILP', '3/02', '4013'], ['HHHHHHH', 'NKELKKI', '%%%"%%!', '4441440', 'HHHHHHH', 'DKNTQEV', '%%%$%%!', '4443440'], ['HHH', 'AYF', '#$#', '232', 'HHH', 'FGA', '#$#', '232'], ['HHHHHHHH', 'ELKKIIGQ', '%"%%!!$%', '41440034', 'HHHHHHHH', 'KLQDVVNQ', '%"%%!!%%', '41440044'], ['S...', 'YHSN', 'U]}]', '3434', 'S...', 'GQSK', 'U]}]', '3434']]	0	0	0.0	1.0
4KYD_B	0.0724325743961668	0.477609484971304	0.501278772378517	[[261, 263], [292, 309], [336, 338], [290, 296], [317, 324]]	[4, 1, 2, 3, 0]	[[726, 728], [771, 780], [888, 890], [948, 954], [1018, 1025]]	[['EEE', 'VLS', '/02', '013', 'EEE', 'ILP', '/02', '013'], ['HHHHHS...EESBHHHHH', 'AVNKDKPLGAVALKSYEE', '#!%%%V}Z}1/T)%$$%%', '204444313202143344', 'HHHHHHHHHH', 'AVEQDKNTQE', '#!%%%%%$%%', '2044444344'], ['HHH', 'MSA', '#$#', '232', 'HHH', 'FGA', '#$#', '232'], ['HHHHHHH', 'LEAVNKD', '"%#!%%%', '1420444', 'HHHHHHH', 'LQDVVNQ', '"%%!!%%', '1440044'], ['HHHHHHHH', 'IAATMENA', '!##$#%%#', '02232442…	2	2	0.0	1.0
3KF2_B	0.0787656159172962	4.080615793775637	0.013816925734025	[[34, 37], [172, 178], [172, 174], [42, 47]]	[4, 1, 3, 0]	[[725, 728], [772, 778], [952, 954], [1047, 1052]]	[['EEEE', 'QIVS', '3//2', '4003', 'EEEE', 'EILP', '3/02', '4013'], ['HHHHHHH', 'VENLETT', '!%%"%$$', '0441433', 'HHHHHHH', 'VEQDKNT', '!%%%%%$', '0444443'], ['HHH', 'VEN', '!%%', '044', 'HHH', 'VNQ', '!%%', '044'], ['EEEEEE', 'TFLATC', '210121', '321232', 'EEEEEE', 'YHLMSF', '230121', '341232']]	1	1	0.0	1.0
6CQQ_G	0.0354735897681829	0.4119724147122213	0.9965986394557832	[[128, 131], [65, 67], [65, 70], [21, 28]]	[4, 1, 3, 0]	[[725, 728], [779, 781], [949, 954], [1057, 1064]]	[['EEEE', 'EVRW', '3/42', '4053', 'EEEE', 'EILP', '3/02', '4013'], ['HHH', 'KDI', '%%!', '440', 'HHH', 'QEV', '%%!', '440'], ['HHHHHH', 'KDILEQ', '%%!"%%', '440144', 'HHHHHH', 'QDVVNQ', '%%!!%%', '440044'], ['TTEEEEEE', 'TERVRFLD', 'NO4/4103', '34505214', 'TTEEEEEE', 'PHGVVFLH', 'NO2//103', '34300214']]	2	2	0.0	1.0
2WLP_A	0.1368920015307361	4.446930752629006	0.0017035775127764	[[76, 78], [156, 160], [214, 216], [155, 157], [233, 236]]	[4, 1, 2, 3, 0]	[[726, 728], [775, 779], [888, 890], [952, 954], [1060, 1063]]	[['EEE', 'VLT', '/02', '013', 'EEE', 'ILP', '/02', '013'], ['HHHHH', 'NQLSN', '%%"$%', '44134', 'HHHHH', 'DKNTQ', '%%%$%', '44434'], ['HHH', 'ATA', '#$#', '232', 'HHH', 'FGA', '#$#', '232'], ['HHH', 'VNQ', '!%%', '044', 'HHH', 'VNQ', '!%%', '044'], ['EEEE', 'VIAL', '//10', '0021', 'EEEE', 'VVFL', '//10', '0021']]	1	1	0.20825840648552565	0.7917415935144744
4O6B_B	0.0058357202189404	1.8065284787869125	1.1580882352941195	[[45, 71], [43, 45], [74, 78], [208, 217]]	[1, 2, 3, 0]	[[771, 781], [888, 890], [947, 951], [1045, 1052]]	[['HHHHHHHHT..EE..SSHHHHHHHHHH', 'AIQKAHEEGIHGIRSVTRLENLMWKQI', '#!%%#%%%NY]2/^}RU&"%%"#$%%!', '204424443043053035144123440', 'HHHHHHHHHHH', 'AVEQDKNTQEV', '#!%%%%%$%%!', '20444443440'], ['HHH', 'ASA', '#$#', '232', 'HHH', 'FGA', '#$#', '232'], ['HHHHH', 'ELNHI', '%"%%!', '41440', 'HHHHH', 'KLQDV', '%"%%!', '41440'], ['SSEEEEEEEE', 'DTWKIEKASF', 'VU23/33121', '4334044232', 'SSEEEEEE', 'KGYHLMSF',…	-1	-1	0.6181294793423684	0.0
1X35_B	0.0689141851748361	4.939077089742909	0.013816925734025	[[76, 78], [155, 157], [214, 216], [155, 157], [233, 236]]	[4, 1, 2, 3, 0]	[[726, 728], [772, 774], [888, 890], [952, 954], [1060, 1063]]	[['EEE', 'VLT', '/02', '013', 'EEE', 'ILP', '/02', '013'], ['HHH', 'VNQ', '!%%', '044', 'HHH', 'VEQ', '!%%', '044'], ['HHH', 'ATA', '#$#', '232', 'HHH', 'FGA', '#$#', '232'], ['HHH', 'VNQ', '!%%', '044', 'HHH', 'VNQ', '!%%', '044'], ['EEEE', 'VIAL', '//10', '0021', 'EEEE', 'VVFL', '//10', '0021']]	1	1	0.0	1.0
6ANV_B	0.0677971650506055	0.393260076804159	0.5907859078590794	[[341, 343], [372, 389], [416, 418], [370, 376], [397, 404]]	[4, 1, 2, 3, 0]	[[726, 728], [771, 780], [888, 890], [948, 954], [1018, 1025]]	[['EEE', 'VLS', '/02', '013', 'EEE', 'ILP', '/02', '013'], ['HHHHHS...EESBHHHHH', 'AVNKDKPLGAVALKSYEE', '#!%%%V}Z}1/T)%$$%%', '204444313202143344', 'HHHHHHHHHH', 'AVEQDKNTQE', '#!%%%%%$%%', '2044444344'], ['HHH', 'MSA', '#$#', '232', 'HHH', 'FGA', '#$#', '232'], ['HHHHHHH', 'LEAVNKD', '"%#!%%%', '1420444', 'HHHHHHH', 'LQDVVNQ', '"%%!!%%', '1440044'], ['HHHHHHHH', 'IAATMENA', '!##$#%%#', '02232442…	2	2	0.0	1.0
6JX7_A	0.0309041457832697	0.7229750407964345	0.6867816091954027	[[312, 314], [1076, 1080], [1115, 1117], [1315, 1326], [1189, 1232]]	[4, 1, 2, 3, 0]	[[726, 728], [773, 777], [888, 890], [949, 954], [1016, 1059]]	[['EEE', 'VLS', '/02', '013', 'EEE', 'ILP', '/02', '013'], ['HHHHH', 'QENQK', '%%%%%', '44444', 'HHHHH', 'EQDKN', '%%%%%', '44444'], ['HHH', 'ASA', '#$#', '232', 'HHH', 'FGA', '#$#', '232'], ['HHHSTT...HHH', 'QEIVIDYIDINK', '%%!RKO}Y]!%%', '440004304044', 'HHHHHH', 'QDVVNQ', '%%!!%%', '440044'], ['HHHHHHHHHHHHHIIIIITT....TTSSSSSSEEEEEEEEETTE', 'AEVKASRQLAMEKVNEMVKSQSDRYGFMGNGTHLFSLVNSAPDG', '#%!%…	2	2	0.0	1.0
6JX7_C	0.0309194357888391	0.7229744459864375	0.6867816091954027	[[312, 314], [1076, 1080], [1115, 1117], [1315, 1326], [1189, 1232]]	[4, 1, 2, 3, 0]	[[726, 728], [773, 777], [888, 890], [949, 954], [1016, 1059]]	[['EEE', 'VLS', '/02', '013', 'EEE', 'ILP', '/02', '013'], ['HHHHH', 'QENQK', '%%%%%', '44444', 'HHHHH', 'EQDKN', '%%%%%', '44444'], ['HHH', 'ASA', '#$#', '232', 'HHH', 'FGA', '#$#', '232'], ['HHHSTT...HHH', 'QEIVIDYIDINK', '%%!RKO}Y]!%%', '440004304044', 'HHHHHH', 'QDVVNQ', '%%!!%%', '440044'], ['HHHHHHHHHHHHHIIIIITT....TTSSSSSSEEEEEEEEETTE', 'AEVKASRQLAMEKVNEOVKSQSDRYGFOGNGTHLFSLVNSAPDG', '#%!%…	2	2	0.0	1.0
2CFA_A	0.0060849283994854	11.553162390241392	0.1141396933560474	[[201, 205], [24, 26], [199, 205], [4, 11]]	[1, 2, 3, 0]	[[770, 774], [888, 890], [949, 954], [1048, 1055]]	[['HHHHH', 'IFIKE', '!#!%%', '02044', 'HHHHH', 'IAVEQ', '!#!%%', '02044'], ['HHH', 'AYA', '#$#', '232', 'HHH', 'FGA', '#$#', '232'], ['HHHHHHH', 'KEIFIKE', '%%!#!%%', '4402044', 'HHHHHH', 'QDVVNQ', '%%!!%%', '440044'], ['EEEEEEEE', 'KLISVTKP', '30/2/232', '41030343', 'EEEEEEEE', 'HLMSFPQS', '30121232', '41232343']]	0	0	0.0	1.0
2XNI_B	0.0705298972728966	4.3886026242735925	0.0155709342560554	[[34, 37], [172, 178], [172, 174], [42, 47]]	[4, 1, 3, 0]	[[725, 728], [772, 778], [952, 954], [1047, 1052]]	[['EEEE', 'QIVS', '3//2', '4003', 'EEEE', 'EILP', '3/02', '4013'], ['HHHHHHH', 'VENLETT', '!%%"%$$', '0441433', 'HHHHHHH', 'VEQDKNT', '!%%%%%$', '0444443'], ['HHH', 'VEN', '!%%', '044', 'HHH', 'VNQ', '!%%', '044'], ['EEEEEE', 'TFLATC', '210121', '321232', 'EEEEEE', 'YHLMSF', '230121', '341232']]	1	1	0.0	1.0
4G1O_B	0.0381414825144821	0.4886319015671604	0.9437086092715236	[[344, 347], [153, 156], [154, 156], [116, 121]]	[4, 1, 3, 0]	[[725, 728], [771, 774], [952, 954], [1051, 1056]]	[['EEEE', 'EVTS', '3/22', '4033', 'EEEE', 'EILP', '3/02', '4013'], ['HHHH', 'AVKH', '#!%%', '2044', 'HHHH', 'AVEQ', '#!%%', '2044'], ['HHH', 'VKH', '!%%', '044', 'HHH', 'VNQ', '!%%', '044'], ['EEEEEE', 'TCKKSA', '213321', '324432', 'EEEEEE', 'SFPQSA', '212321', '323432']]	2	2	0.0	1.0
4G1L_A	0.0411699974272459	0.5230861449406633	0.8517350157728718	[[344, 347], [153, 156], [336, 338], [154, 156], [116, 121]]	[4, 1, 2, 3, 0]	[[725, 728], [771, 774], [888, 890], [952, 954], [1051, 1056]]	[['EEEE', 'EVTS', '3/22', '4033', 'EEEE', 'EILP', '3/02', '4013'], ['HHHH', 'AVKH', '#!%%', '2044', 'HHHH', 'AVEQ', '#!%%', '2044'], ['HHH', 'AVA', '#!#', '202', 'HHH', 'FGA', '#$#', '232'], ['HHH', 'VKH', '!%%', '044', 'HHH', 'VNQ', '!%%', '044'], ['EEEEEE', 'TCKKSA', '213321', '324432', 'EEEEEE', 'SFPQSA', '212321', '323432']]	2	2	0.2734122680146274	0.7265877319853725
6IS5_B	0.0827641201852627	8.093411541725793	0.0051107325383297	[[379, 382], [467, 472], [463, 468], [343, 354]]	[4, 1, 3, 0]	[[725, 728], [775, 780], [949, 954], [1048, 1058]]	[['EEEE', 'EITT', '3/22', '4033', 'EEEE', 'EILP', '3/02', '4013'], ['HHHHHH', 'QHFYQE', '%%#$%%', '442344', 'HHHHHH', 'DKNTQE', '%%%$%%', '444344'], ['HHHHHH', 'QEWVQH', '%%$!%%', '443044', 'HHHHHH', 'QDVVNQ', '%%!!%%', '440044'], ['EEEEEEEEE.TT', 'KVFGVASQRNPD', '3/12/1234]NO', '402302345434', 'EEEEEEEEETT', 'HLMSFPQSAPH', '301212321NO', '41232343234']]	0	0	0.0	1.0
6NB3_A	0.0069633868874685	1.89513805678188	0.7574850299401212	[[1164, 1167], [1025, 1031], [1021, 1028], [1095, 1133]]	[4, 1, 3, 0]	[[725, 728], [771, 777], [947, 954], [1021, 1059]]	[['EEEE', 'QIAP', '3/12', '4023', 'EEEE', 'EILP', '3/02', '4013'], ['HHHHHHH', 'AVNNNAQ', '#!%%%#%', '2044424', 'HHHHHHH', 'AVEQDKN', '#!%%%%%', '2044444'], ['HHHHHHHH', 'KVQDAVNN', '%!%%#!%%', '40442044', 'HHHHHHHH', 'KLQDVVNQ', '%"%%!!%%', '41440044'], ['HHHHHHHHIIIIISS....TTTSSSSEEEEEEEEEETTE', 'SAQLAKDKVNEPVKAQSKRSGFPGQGTHIVSFVVNAPNG', '$#%"#%%%=AA@=VT]}]^NNMUUVU23//21//31NO2', '3241244404430…	-1	-1	0.5761159527350254	0.0
2QUX_K	0.0583609499217684	6.979699131630882	0.0120689655172416	[[5, 7], [115, 117], [114, 121], [89, 91]]	[4, 1, 3, 0]	[[726, 728], [772, 774], [947, 953], [1059, 1061]]	[['EEE', 'VLS', '/02', '013', 'EEE', 'ILP', '/02', '013'], ['HHH', 'VED', '!%%', '044', 'HHH', 'VEQ', '!%%', '044'], ['HHHHHHHH', 'QVEDLVVN', '%!%%"!!%', '40441004', 'HHHHHHH', 'KLQDVVN', '%"%%!!%', '4144004'], ['EEE', 'TIV', '2//', '300', 'EEE', 'GVV', '2//', '300']]	-1	-1	0.21065266710234756	0.0
6IR5_A	0.0976053723884736	8.089764073030448	0.0017035775127764	[[379, 382], [467, 472], [463, 468], [343, 354]]	[4, 1, 3, 0]	[[725, 728], [775, 780], [949, 954], [1048, 1058]]	[['EEEE', 'EITT', '3/22', '4033', 'EEEE', 'EILP', '3/02', '4013'], ['HHHHHH', 'QHFYQE', '%%#$%%', '442344', 'HHHHHH', 'DKNTQE', '%%%$%%', '444344'], ['HHHHHH', 'QEWVQH', '%%$!%%', '443044', 'HHHHHH', 'QDVVNQ', '%%!!%%', '440044'], ['EEEEEEEEE.TT', 'KVFGVASQRNPD', '3/12/1234]NO', '402302345434', 'EEEEEEEEETT', 'HLMSFPQSAPH', '301212321NO', '41232343234']]	0	0	0.0	1.0
3HS2_G	0.0336652306397829	0.5368739151554094	1.0241379310344838	[[45, 51], [42, 44], [17, 20], [42, 48]]	[1, 2, 3, 0]	[[776, 782], [888, 890], [948, 951], [1020, 1028]]	[['HHHHHHH', 'EAYKKAA', '%#$%%##', '4234422', 'HHHHHHH', 'KNTQEVF', '%%$%%!#', '4434402'], ['HHH', 'ATF', '#$#', '232', 'HHH', 'FGA', '#$#', '232'], ['HHHH', 'LNNV', '"%%!', '1440', 'HHHH', 'LQDV', '"%%!', '1440'], ['HHHHHHH', 'ATFEAYK', '#$#%#$%', '2324234', 'HHHHHHHHH', 'ASANLAATK', '#$#%"##$%', '232412234']]	2	2	0.0	1.0
4GIZ_A	0.0612155388796228	0.3320272037803059	0.7896341463414649	[[262, 264], [293, 310], [337, 339], [291, 297], [364, 373]]	[4, 1, 2, 3, 0]	[[726, 728], [771, 780], [888, 890], [948, 954], [1015, 1024]]	[['EEE', 'VLS', '/02', '013', 'EEE', 'ILP', '/02', '013'], ['HHHHHS..SEESBHHHHH', 'AVNKDKPLGAVALKSYEE', '#!%%%V}ZU1/T)%$$%%', '204444313202143344', 'HHHHHHHHHH', 'AVEQDKNTQE', '#!%%%%%$%%', '2044444344'], ['HHH', 'MSA', '#$#', '232', 'HHH', 'FGA', '#$#', '232'], ['HHHHHHH', 'LEAVNKD', '"%#!%%%', '1420444', 'HHHHHHH', 'LQDVVNQ', '"%%!!%%', '1440044'], ['HHHHHHHHHH', 'AAQTNAAAEL', '##%$%###%"', '22…	2	2	0.0	1.0
2FIP_E	0.0813785422510625	0.5379133773067236	0.4387254901960793	[[18, 20], [47, 55], [47, 53], [66, 73]]	[4, 1, 3, 0]	[[726, 728], [773, 781], [947, 953], [1016, 1023]]	[['EEE', 'VAS', '/12', '023', 'EEE', 'ILP', '/02', '013'], ['HHHHHHHHH', 'KFNKKIERV', '%#%%%!%&!', '424440450', 'HHHHHHHHH', 'EQDKNTQEV', '%%%%%$%%!', '444443440'], ['HHHHHHH', 'KFNKKIE', '%#%%%!%', '4244404', 'HHHHHHH', 'KLQDVVN', '%"%%!!%', '4144004'], ['HHHHHHHH', 'ADITFYSE', '#%!$#$$%', '24032334', 'HHHHHHHH', 'AEIRASAN', '#%!&#$#%', '24052324']]	2	2	0.0	1.0
6JX7_B	0.0309133390740143	0.7230094171698662	0.7163742690058492	[[312, 314], [1076, 1080], [1115, 1117], [1315, 1326], [1189, 1232]]	[4, 1, 2, 3, 0]	[[726, 728], [773, 777], [888, 890], [949, 954], [1016, 1059]]	[['EEE', 'VLS', '/02', '013', 'EEE', 'ILP', '/02', '013'], ['HHHHH', 'QENQK', '%%%%%', '44444', 'HHHHH', 'EQDKN', '%%%%%', '44444'], ['HHH', 'ASA', '#$#', '232', 'HHH', 'FGA', '#$#', '232'], ['HHHSTT...HHH', 'QEIVIDYIDINK', '%%!RKO}Y]!%%', '440004304044', 'HHHHHH', 'QDVVNQ', '%%!!%%', '440044'], ['HHHHHHHHHHHHHIIIIITT....TTSSSSSSEEEEEEEEETTE', 'AEVKASRQLAMEKVNEAVKSQSDRYGFAGNGTHLFSLVNSAPDG', '#%!%…	2	2	0.0	1.0
2O8M_B	0.0822897844984614	3.9360970717271866	0.0173310225303293	[[34, 37], [172, 178], [172, 174], [42, 47]]	[4, 1, 3, 0]	[[725, 728], [772, 778], [952, 954], [1047, 1052]]	[['EEEE', 'QIVS', '3//2', '4003', 'EEEE', 'EILP', '3/02', '4013'], ['HHHHHHH', 'VENLETT', '!%%"%$$', '0441433', 'HHHHHHH', 'VEQDKNT', '!%%%%%$', '0444443'], ['HHH', 'VEN', '!%%', '044', 'HHH', 'VNQ', '!%%', '044'], ['EEEEEE', 'TFLATC', '210121', '321232', 'EEEEEE', 'YHLMSF', '230121', '341232']]	1	1	0.0	1.0
3J0I_C	0.0495460379307001	5.014951934191216	0.0190972222222223	[[308, 314], [225, 227], [308, 312], [187, 206]]	[1, 2, 3, 0]	[[775, 781], [888, 890], [949, 953], [1047, 1056]]	[['HHHHHHH', 'HENIDLV', '%%%!%"!', '4440410', 'HHHHHHH', 'DKNTQEV', '%%%$%%!', '4443440'], ['HHH', 'AKF', '#%#', '242', 'HHH', 'FGA', '#$#', '232'], ['HHHHH', 'HENID', '%%%!%', '44404', 'HHHHH', 'QDVVN', '%%!!%', '44004'], ['EEEEEEEBSS.SGGGGGEEE', 'YPLFEAPVSFFGKLGDSNGM', '2201312(UT[U:79:9321', '33124230322341343432', 'EEEEEEEEEE', 'YHLMSFPQSA', '2301212321', '3412323432']]	1	1	0.0	1.0
6IS5_D	0.0823254685264861	8.086724942363757	0.0051369863013701	[[379, 382], [467, 472], [463, 468], [343, 354]]	[4, 1, 3, 0]	[[725, 728], [775, 780], [949, 954], [1048, 1058]]	[['EEEE', 'EITT', '3/22', '4033', 'EEEE', 'EILP', '3/02', '4013'], ['HHHHHH', 'QHFYQE', '%%#$%%', '442344', 'HHHHHH', 'DKNTQE', '%%%$%%', '444344'], ['HHHHHH', 'QEWVQH', '%%$!%%', '443044', 'HHHHHH', 'QDVVNQ', '%%!!%%', '440044'], ['EEEEEEEEE.TT', 'KVFGVASQRNPD', '3/12/1234]NO', '402302345434', 'EEEEEEEEETT', 'HLMSFPQSAPH', '301212321NO', '41232343234']]	0	0	0.0	1.0
4ITV_D	0.0498390100286248	13.619254497271582	0.0051107325383297	[[312, 315], [432, 434], [311, 314], [183, 192]]	[1, 2, 3, 0]	[[779, 782], [888, 890], [948, 951], [1018, 1027]]	[['HHHH', 'EDVF', '%%!#', '4402', 'HHHH', 'QEVF', '%%!#', '4402'], ['HHH', 'ATC', '#$#', '232', 'HHH', 'FGA', '#$#', '232'], ['HHHH', 'LEDV', '"%%!', '1440', 'HHHH', 'LQDV', '"%%!', '1440'], ['HHHHHHHHHH', 'VRNSWNTAAS', '!&%$$%$##$', '0543343223', 'HHHHHHHHHH', 'IRASANLAAT', '!&#$#%"##$', '0523241223']]	0	0	0.0	1.0
4G1L_B	0.0703937259506399	0.3198222544391271	0.7264705882352955	[[344, 347], [153, 156], [107, 109], [154, 156], [116, 121]]	[4, 1, 2, 3, 0]	[[725, 728], [771, 774], [888, 890], [952, 954], [1051, 1056]]	[['EEEE', 'EVTS', '3/22', '4033', 'EEEE', 'EILP', '3/02', '4013'], ['HHHH', 'AVKH', '#!%%', '2044', 'HHHH', 'AVEQ', '#!%%', '2044'], ['HHH', 'ARA', '#&#', '252', 'HHH', 'FGA', '#$#', '232'], ['HHH', 'VKH', '!%%', '044', 'HHH', 'VNQ', '!%%', '044'], ['EEEEEE', 'TCKKSA', '213321', '324432', 'EEEEEE', 'SFPQSA', '212321', '323432']]	2	2	0.0	1.0
3J0I_F	0.0495472925496271	5.014959700209034	0.0190972222222223	[[308, 314], [225, 227], [308, 312], [187, 206]]	[1, 2, 3, 0]	[[775, 781], [888, 890], [949, 953], [1047, 1056]]	[['HHHHHHH', 'HENIDLV', '%%%!%"!', '4440410', 'HHHHHHH', 'DKNTQEV', '%%%$%%!', '4443440'], ['HHH', 'AKF', '#%#', '242', 'HHH', 'FGA', '#$#', '232'], ['HHHHH', 'HENID', '%%%!%', '44404', 'HHHHH', 'QDVVN', '%%!!%', '44004'], ['EEEEEEEBSS.SGGGGGEEE', 'YPLFEAPVSFFGKLGDSNGM', '2201312(UT[U:79:9321', '33124230322341343432', 'EEEEEEEEEE', 'YHLMSFPQSA', '2301212321', '3412323432']]	1	1	0.0	1.0
6O3H_C	0.0095826534556476	18.765289457239625	0.0120689655172416	[[369, 372], [251, 258], [242, 253], [99, 104]]	[4, 1, 3, 0]	[[725, 728], [772, 779], [949, 954], [1048, 1053]]	[['EEEE', 'HGLP', '3202', '4313', 'EEEE', 'EILP', '3/02', '4013'], ['HHHHHHHH', 'VQKYVEYE', '!%%$!%$%', '04430434', 'HHHHHHHH', 'VEQDKNTQ', '!%%%%%$%', '04444434'], ['HHHHTTSSSHHH', 'DEVLADNTFVQK', '%%!"MOVUT!%%', '440124432044', 'HHHHHH', 'QDVVNQ', '%%!!%%', '440044'], ['EEEEEE', 'DLAKAT', '301312', '412423', 'EEEEEE', 'HLMSFP', '301212', '412323']]	-1	-1	0.22063231828046115	0.0
4I78_B	0.0508191004692657	6.389235852202354	0.0155709342560554	[[188, 195], [105, 107], [188, 192]]	[1, 3, 0]	[[771, 778], [948, 950], [1015, 1019]]	[['HHHHHHHH', 'AAQQRNLY', '##%%&%"$', '22445413', 'HHHHHHHH', 'AVEQDKNT', '#!%%%%%$', '20444443'], ['HHH', 'LQD', '"%%', '144', 'HHH', 'LQD', '"%%', '144'], ['HHHHH', 'AAQQR', '##%%&', '22445', 'HHHHH', 'AAEIR', '##%!&', '22405']]	1	1	0.39192790775501296	0.608072092244987
2J5B_A	0.0070494761326363	7.982811316353081	0.1413969335604765	[[238, 245], [270, 272], [239, 244], [31, 37]]	[1, 2, 3, 0]	[[774, 781], [889, 891], [949, 954], [1050, 1056]]	[['HHHHHHHH', 'EQEVSEKI', '%%%!$%%!', '44403440', 'HHHHHHHH', 'QDKNTQEV', '%%%%$%%!', '44443440'], ['HHS', 'WFG', '$#U', '323', 'HHS', 'GAG', '$#U', '323'], ['HHHHHH', 'QEVSEK', '%%!$%%', '440344', 'HHHHHH', 'QDVVNQ', '%%!!%%', '440044'], ['EEEEEEE', 'FTAYNGF', '1212321', '2323432', 'EEEEEEE', 'MSFPQSA', '1212321', '2323432']]	0	0	0.0	1.0
2XCN_A	0.1014229180935281	4.065348799256156	0.0119250425894377	[[34, 37], [172, 178], [172, 174], [42, 47]]	[4, 1, 3, 0]	[[725, 728], [772, 778], [952, 954], [1047, 1052]]	[['EEEE', 'QIVS', '3//2', '4003', 'EEEE', 'EILP', '3/02', '4013'], ['HHHHHHH', 'VENLETT', '!%%"%$$', '0441433', 'HHHHHHH', 'VEQDKNT', '!%%%%%$', '0444443'], ['HHH', 'VEN', '!%%', '044', 'HHH', 'VNQ', '!%%', '044'], ['EEEEEE', 'TFLATC', '210121', '321232', 'EEEEEE', 'YHLMSF', '230121', '341232']]	1	1	0.0	1.0
2WC9_A	0.0104409357558772	0.8432949513731928	0.9120521172638448	[[351, 354], [350, 352], [318, 320]]	[1, 3, 0]	[[776, 779], [952, 954], [1060, 1062]]	[['HHHH', 'EHGE', '%%$%', '4434', 'HHHH', 'KNTQ', '%%$%', '4434'], ['HHH', 'VEH', '!%%', '044', 'HHH', 'VNQ', '!%%', '044'], ['EEE', 'IIA', '//1', '002', 'EEE', 'VVF', '//1', '002']]	2	2	0.044982451579488054	0.9550175484205119
6QD7_A	0.095561066373393	8.983855274011896	0.0017035775127764	[[140, 143], [255, 259], [255, 260], [179, 182]]	[4, 1, 3, 0]	[[725, 728], [774, 778], [947, 952], [1059, 1062]]	[['EEEE', 'KVSG', '3/22', '4033', 'EEEE', 'EILP', '3/02', '4013'], ['HHHHH', 'QLNET', '%"%%$', '41443', 'HHHHH', 'QDKNT', '%%%%$', '44443'], ['HHHHHH', 'QLNETI', '%"%%$!', '414430', 'HHHHHH', 'KLQDVV', '%"%%!!', '414400'], ['EEEE', 'GVVA', '2//1', '3002', 'EEEE', 'GVVF', '2//1', '3002']]	0	0	0.0	1.0
3HS2_C	0.036156735593497	0.5237126401117767	1.0241379310344838	[[45, 51], [42, 44], [17, 20], [42, 48]]	[1, 2, 3, 0]	[[776, 782], [888, 890], [948, 951], [1020, 1028]]	[['HHHHHHH', 'EAYKKAA', '%#$%%##', '4234422', 'HHHHHHH', 'KNTQEVF', '%%$%%!#', '4434402'], ['HHH', 'ATF', '#$#', '232', 'HHH', 'FGA', '#$#', '232'], ['HHHH', 'LNNV', '"%%!', '1440', 'HHHH', 'LQDV', '"%%!', '1440'], ['HHHHHHH', 'ATFEAYK', '#$#%#$%', '2324234', 'HHHHHHHHH', 'ASANLAATK', '#$#%"##$%', '232412234']]	2	2	0.0	1.0
3EE8_B	0.0734009842754754	0.5722291174691759	0.4936386768447842	[[159, 162], [171, 176], [172, 176], [128, 131]]	[4, 1, 3, 0]	[[725, 728], [772, 777], [950, 954], [1061, 1064]]	[['EEEE', 'EISP', '3/22', '4033', 'EEEE', 'EILP', '3/02', '4013'], ['HHHHHH', 'IEDVKN', '!%%!%%', '044044', 'HHHHHH', 'VEQDKN', '!%%%%%', '044444'], ['HHHHH', 'EDVKN', '%%!%%', '44044', 'HHHHH', 'DVVNQ', '%!!%%', '40044'], ['EEEE', 'IMLK', '/103', '0214', 'EEEE', 'VFLH', '/103', '0214']]	2	2	0.0	1.0
7BQX_6	0.0061667585443952	10.251055523660956	0.1362862010221457	[[137, 139], [15, 19], [219, 221], [144, 149], [218, 223]]	[4, 1, 2, 3, 0]	[[726, 728], [778, 782], [888, 890], [949, 954], [1019, 1024]]	[['EEE', 'VLP', '/02', '013', 'EEE', 'ILP', '/02', '013'], ['HHHHH', 'TDEIA', '$%%!#', '34402', 'HHHHH', 'TQEVF', '$%%!#', '34402'], ['HHH', 'ASM', '#$#', '232', 'HHH', 'FGA', '#$#', '232'], ['HHHHHH', 'EEVLQK', '%%!"%%', '440144', 'HHHHHH', 'QDVVNQ', '%%!!%%', '440044'], ['HHHHHH', 'RASMRL', '&#$#&"', '523251', 'HHHHHH', 'RASANL', '&#$#%"', '523241']]	0	0	0.0	1.0
6OQE_A	0.0181402104336502	16.72734489446632	0.0120689655172416	[[154, 157], [166, 171], [30, 32], [166, 171], [21, 24]]	[4, 1, 2, 3, 0]	[[725, 728], [775, 780], [888, 890], [949, 954], [1014, 1017]]	[['EEEE', 'EISP', '3/22', '4033', 'EEEE', 'EILP', '3/02', '4013'], ['HHHHHH', 'DEDVKN', '%%%!%%', '444044', 'HHHHHH', 'DKNTQE', '%%%$%%', '444344'], ['HHH', 'APF', '#$#', '232', 'HHH', 'FGA', '#$#', '232'], ['HHHHHH', 'DEDVKN', '%%%!%%', '444044', 'HHHHHH', 'QDVVNQ', '%%!!%%', '440044'], ['HHHH', 'RFAD', '&##%', '5224', 'HHHH', 'RAAE', '&##%', '5224']]	-1	-1	0.22063231828046115	0.0
6QNW_B	0.002389605324706	18.110426905741768	0.3270868824531512	[[737, 744], [542, 544], [112, 116], [542, 549]]	[1, 2, 3, 0]	[[775, 782], [888, 890], [950, 954], [1020, 1028]]	[['HHHHHHHH', 'KEEFAEIM', '%%%##%!#', '44422402', 'HHHHHHHH', 'DKNTQEVF', '%%%$%%!#', '44434402'], ['HHH', 'ATA', '#$#', '232', 'HHH', 'FGA', '#$#', '232'], ['HHHHH', 'EVVQQ', '%!!%%', '40044', 'HHHHH', 'DVVNQ', '%!!%%', '40044'], ['HHHHHHHH', 'ATAQMALQ', '#$#%##"%', '23242214', 'HHHHHHHHH', 'ASANLAATK', '#$#%"##$%', '232412234']]	-1	-1	0.22063231828046115	0.0
3MWP_B	0.0048809247293989	13.036432940495168	0.2691652470187391	[[389, 392], [107, 114], [254, 256], [69, 76], [391, 402]]	[4, 1, 2, 3, 0]	[[725, 728], [774, 781], [888, 890], [947, 954], [1054, 1063]]	[['EEEE', 'DIEG', '3/32', '4043', 'EEEE', 'EILP', '3/02', '4013'], ['HHHHHHHH', 'EKLKSKVI', '%%"%$%!!', '44143400', 'HHHHHHHH', 'QDKNTQEV', '%%%%$%%!', '44443440'], ['HHH', 'AGA', '#$#', '232', 'HHH', 'FGA', '#$#', '232'], ['HHHHHHHH', 'DLNQAVNN', '%"%%#!%%', '41442044', 'HHHHHHHH', 'KLQDVVNQ', '%"%%!!%%', '41440044'], ['EEETTEEEEEEE', 'EGRPEDPVEIAL', '324NO32/3/10', '435344304021', 'EEETTEEEEE',…	0	0	0.0	1.0
5Z0V_B	0.0030329897389251	16.52643842861917	0.3458262350936967	[[262, 264], [45, 50], [337, 339], [426, 430], [424, 437]]	[4, 1, 2, 3, 0]	[[726, 728], [774, 779], [888, 890], [950, 954], [1015, 1026]]	[['EEE', 'VLS', '/02', '013', 'EEE', 'ILP', '/02', '013'], ['HHHHHH', 'EEKFPQ', '%%%#$%', '444234', 'HHHHHH', 'QDKNTQ', '%%%%$%', '444434'], ['HHH', 'MSA', '#$#', '232', 'HHH', 'FGA', '#$#', '232'], ['HHHHH', 'EIIKK', '%!!%%', '40044', 'HHHHH', 'DVVNQ', '%!!%%', '40044'], ['HHHHHHHHHHHHHH', 'AMEIIKKFKKDLAA', '##%!!%%#%%%"##', '22400442444122', 'HHHHHHHHHHHH', 'AAEIRASANLAA', '##%!&#$#%"##', '2240…	-1	-1	0.22063231828046115	0.0
1EXN_B	0.0061231392212448	9.585169709169554	0.1822827938671207	[[65, 67], [279, 285], [275, 280], [112, 115]]	[4, 1, 3, 0]	[[726, 728], [775, 781], [949, 954], [1022, 1025]]	[['EEE', 'VLG', '/02', '013', 'EEE', 'ILP', '/02', '013'], ['HHHHHHH', 'DKFTKDI', '%%#$%%!', '4423440', 'HHHHHHH', 'DKNTQEV', '%%%$%%!', '4443440'], ['HHHHHH', 'QDVLDK', '%%!"%%', '440144', 'HHHHHH', 'QDVVNQ', '%%!!%%', '440044'], ['HHHH', 'FELC', '#%"#', '2412', 'HHHH', 'ANLA', '#%"#', '2412']]	0	0	0.0	1.0
4G1G_B	0.0431685769974763	0.4845703348283287	0.9831081081081092	[[344, 347], [153, 156], [154, 156], [116, 121]]	[4, 1, 3, 0]	[[725, 728], [771, 774], [952, 954], [1051, 1056]]	[['EEEE', 'EVTS', '3/22', '4033', 'EEEE', 'EILP', '3/02', '4013'], ['HHHH', 'AVKH', '#!%%', '2044', 'HHHH', 'AVEQ', '#!%%', '2044'], ['HHH', 'VKH', '!%%', '044', 'HHH', 'VNQ', '!%%', '044'], ['EEEEEE', 'TCKKSA', '213321', '324432', 'EEEEEE', 'SFPQSA', '212321', '323432']]	2	2	0.0	1.0
5FJ6_A	0.0045811162630036	13.276363200397835	0.2742759795570688	[[309, 315], [552, 554], [414, 417], [552, 555]]	[1, 2, 3, 0]	[[773, 779], [888, 890], [947, 950], [1020, 1023]]	[['HHHHHHH', 'NKEEKVK', '%%%%%!%', '4444404', 'HHHHHHH', 'EQDKNTQ', '%%%%%$%', '4444434'], ['HHH', 'ASM', '#$#', '232', 'HHH', 'FGA', '#$#', '232'], ['HHHH', 'QLDH', '%"%%', '4144', 'HHHH', 'KLQD', '%"%%', '4144'], ['HHHH', 'ASMK', '#$#%', '2324', 'HHHH', 'ASAN', '#$#%', '2324']]	0	0	0.0	1.0
3TKW_B	0.076037264101987	0.8471254002999088	0.2153209109730858	[[92, 95], [90, 93], [42, 44]]	[1, 3, 0]	[[780, 783], [948, 951], [1053, 1055]]	[['HHT.', 'QIGA', '%!N[', '4032', 'HHH.', 'EVFA', '%!#[', '4022'], ['HHHH', 'LTQI', '"$%!', '1340', 'HHHH', 'LQDV', '"%%!', '1440'], ['EEE', 'WKP', '232', '343', 'EEE', 'PQS', '232', '343']]	2	2	0.24248343068956316	0.7575165693104369
6QPG_H	0.0022485966108166	17.5581130538788	0.3492333901192501	[[168, 181], [542, 544], [112, 116], [542, 549]]	[1, 2, 3, 0]	[[779, 785], [888, 890], [950, 954], [1020, 1028]]	[['HHHHHHTT.SB...', 'KDVMESMDKEEMEI', '%%!#%$MO]V,[]Y', '44024324444240', 'HHHH...', 'QEVFAQV', '%%!#[]Y', '4402240'], ['HHH', 'ATA', '#$#', '232', 'HHH', 'FGA', '#$#', '232'], ['HHHHH', 'EVVQQ', '%!!%%', '40044', 'HHHHH', 'DVVNQ', '%!!%%', '40044'], ['HHHHHHHH', 'ATAQMALQ', '#$#%##"%', '23242214', 'HHHHHHHHH', 'ASANLAATK', '#$#%"##$%', '232412234']]	-1	-1	0.22063231828046115	0.0
5FJ7_C	0.0047275090951963	13.276361782219656	0.2725724020442928	[[309, 315], [552, 554], [414, 417], [552, 555]]	[1, 2, 3, 0]	[[773, 779], [888, 890], [947, 950], [1020, 1023]]	[['HHHHHHH', 'NKEEKVK', '%%%%%!%', '4444404', 'HHHHHHH', 'EQDKNTQ', '%%%%%$%', '4444434'], ['HHH', 'ASM', '#$#', '232', 'HHH', 'FGA', '#$#', '232'], ['HHHH', 'QLDH', '%"%%', '4144', 'HHHH', 'KLQD', '%"%%', '4144'], ['HHHH', 'ASMK', '#$#%', '2324', 'HHHH', 'ASAN', '#$#%', '2324']]	0	0	0.0	1.0
6IS5_C	0.0829169338809292	8.067935866211291	0.0068143100511073	[[379, 382], [467, 472], [463, 468], [343, 354]]	[4, 1, 3, 0]	[[725, 728], [775, 780], [949, 954], [1048, 1058]]	[['EEEE', 'EITT', '3/22', '4033', 'EEEE', 'EILP', '3/02', '4013'], ['HHHHHH', 'QHFYQE', '%%#$%%', '442344', 'HHHHHH', 'DKNTQE', '%%%$%%', '444344'], ['HHHHHH', 'QEWVQH', '%%$!%%', '443044', 'HHHHHH', 'QDVVNQ', '%%!!%%', '440044'], ['EEEEEEEEE.TT', 'KVFGVASQRNPD', '3/12/1234]NO', '402302345434', 'EEEEEEEEETT', 'HLMSFPQSAPH', '301212321NO', '41232343234']]	0	0	0.0	1.0
6Y6P_A	0.0720128444464451	10.41627785702102	0.0051107325383297	[[183, 186], [205, 210], [205, 209], [108, 111]]	[4, 1, 3, 0]	[[725, 728], [773, 778], [950, 954], [1051, 1054]]	[['EEEE', 'DIAS', '3/12', '4023', 'EEEE', 'EILP', '3/02', '4013'], ['HHHHHH', 'EQVKKS', '%%!%%$', '440443', 'HHHHHH', 'EQDKNT', '%%%%%$', '444443'], ['HHHHH', 'EQVKK', '%%!%%', '44044', 'HHHHH', 'DVVNQ', '%!!%%', '40044'], ['EEEE', 'TCYD', '2123', '3234', 'EEEE', 'SFPQ', '2123', '3234']]	0	0	0.0	1.0
4ZM2_A	0.0352047754351978	0.5415078888516226	1.0889679715302507	[[45, 51], [42, 44], [17, 20], [42, 48]]	[1, 2, 3, 0]	[[776, 782], [888, 890], [948, 951], [1020, 1028]]	[['HHHHHHH', 'EAYKKAA', '%#$%%##', '4234422', 'HHHHHHH', 'KNTQEVF', '%%$%%!#', '4434402'], ['HHH', 'ATF', '#$#', '232', 'HHH', 'FGA', '#$#', '232'], ['HHHH', 'LNNV', '"%%!', '1440', 'HHHH', 'LQDV', '"%%!', '1440'], ['HHHHHHH', 'ATFEAYK', '#$#%#$%', '2324234', 'HHHHHHHHH', 'ASANLAATK', '#$#%"##$%', '232412234']]	2	2	0.0	1.0
3K33_D	0.0169653265191916	0.588282672307185	1.6441441441441451	[[45, 51], [42, 44], [17, 20], [42, 48]]	[1, 2, 3, 0]	[[776, 782], [888, 890], [948, 951], [1020, 1028]]	[['HHHHHHH', 'EAYKKAA', '%#$%%##', '4234422', 'HHHHHHH', 'KNTQEVF', '%%$%%!#', '4434402'], ['HHH', 'ATF', '#$#', '232', 'HHH', 'FGA', '#$#', '232'], ['HHHH', 'LNNV', '"%%!', '1440', 'HHHH', 'LQDV', '"%%!', '1440'], ['HHHHHHH', 'ATFEAYK', '#$#%#$%', '2324234', 'HHHHHHHHH', 'ASANLAATK', '#$#%"##$%', '232412234']]	2	2	0.399952603151612	0.600047396848388
3MX2_B	0.0047148488212685	13.169097158498854	0.2981260647359454	[[389, 392], [107, 114], [254, 256], [69, 76], [391, 402]]	[4, 1, 2, 3, 0]	[[725, 728], [774, 781], [888, 890], [947, 954], [1054, 1063]]	[['EEEE', 'DIEG', '3/32', '4043', 'EEEE', 'EILP', '3/02', '4013'], ['HHHHHHHH', 'EKLKSKVI', '%%"%$%!!', '44143400', 'HHHHHHHH', 'QDKNTQEV', '%%%%$%%!', '44443440'], ['HHH', 'AGA', '#$#', '232', 'HHH', 'FGA', '#$#', '232'], ['HHHHHHHH', 'DLNQAVNN', '%"%%#!%%', '41442044', 'HHHHHHHH', 'KLQDVVNQ', '%"%%!!%%', '41440044'], ['EEETTEEEEEEE', 'EGRPEDPVEIAL', '324NO32/3/10', '435344304021', 'EEETTEEEEE',…	0	0	0.0	1.0
1REG_X	0.0445205045282947	0.670839368743088	0.6396648044692743	[[31, 33], [65, 68], [65, 69], [46, 48]]	[4, 1, 3, 0]	[[726, 728], [774, 777], [947, 951], [1059, 1061]]	[['EEE', 'VLY', '/02', '013', 'EEE', 'ILP', '/02', '013'], ['HHHH', 'EEDE', '%%%%', '4444', 'HHHH', 'QDKN', '%%%%', '4444'], ['HHHHH', 'EEDEV', '%%%%!', '44440', 'HHHHH', 'KLQDV', '%"%%!', '41440'], ['EEE', 'YIV', '2//', '300', 'EEE', 'GVV', '2//', '300']]	2	2	0.0	1.0
2OC7_A	0.097068339860319	3.9945888110174863	0.0155709342560554	[[34, 37], [172, 178], [172, 174], [42, 47]]	[4, 1, 3, 0]	[[725, 728], [772, 778], [952, 954], [1047, 1052]]	[['EEEE', 'QIVS', '3//2', '4003', 'EEEE', 'EILP', '3/02', '4013'], ['HHHHHHH', 'VENLETT', '!%%"%$$', '0441433', 'HHHHHHH', 'VEQDKNT', '!%%%%%$', '0444443'], ['HHH', 'VEN', '!%%', '044', 'HHH', 'VNQ', '!%%', '044'], ['EEEEEE', 'TFLATC', '210121', '321232', 'EEEEEE', 'YHLMSF', '230121', '341232']]	1	1	0.0	1.0
6ALG_J	0.0012672476754623	29.92450866070849	0.3287904599659281	[[241, 243], [664, 682], [512, 514], [680, 684], [734, 741]]	[4, 1, 2, 3, 0]	[[726, 728], [772, 781], [889, 891], [949, 953], [1015, 1025]]	[['EEE', 'VLP', '/02', '013', 'EEE', 'ILP', '/02', '013'], ['HHHHHHTTSS.HHHHHHHH', 'IQEQFQSGLVTAGERYNKV', '!%%%#%NNSR}#$%&$%%!', '0444243310323453440', 'HHHHHHHHHH', 'VEQDKNTQEV', '!%%%%%$%%!', '0444443440'], ['HHS', 'YMT', '$#U', '323', 'HHS', 'GAG', '$#U', '323'], ['HHHHH', 'NKVID', '%%!!%', '44004', 'HHHHH', 'QDVVN', '%%!!%', '44004'], ['HHHHHHHH', 'AAQIRQLA', '##%!&%"#', '22405412', 'HHHHHHHH…	-1	-1	0.8742534961253229	0.0
6ALF_J	0.0010619613887238	29.942416050925683	0.3424190800681428	[[241, 243], [664, 682], [512, 514], [680, 684], [734, 741]]	[4, 1, 2, 3, 0]	[[726, 728], [772, 781], [889, 891], [949, 953], [1015, 1025]]	[['EEE', 'VLP', '/02', '013', 'EEE', 'ILP', '/02', '013'], ['HHHHHHTT.S.HHHHHHHH', 'IQEQFQSGLVTAGERYNKV', '!%%%#%NNZR}#$%&$%%!', '0444243310323453440', 'HHHHHHHHHH', 'VEQDKNTQEV', '!%%%%%$%%!', '0444443440'], ['HHS', 'YMT', '$#U', '323', 'HHS', 'GAG', '$#U', '323'], ['HHHHH', 'NKVID', '%%!!%', '44004', 'HHHHH', 'QDVVN', '%%!!%', '44004'], ['HHHHHHHH', 'AAQIRQLA', '##%!&%"#', '22405412', 'HHHHHHHH…	-1	-1	0.8742534961253229	0.0
2KKZ_A	0.1092071272042692	0.3908997170062851	0.4247572815533982	[[159, 162], [171, 176], [172, 176], [128, 131]]	[4, 1, 3, 0]	[[725, 728], [772, 777], [950, 954], [1061, 1064]]	[['EEEE', 'EISP', '3/22', '4033', 'EEEE', 'EILP', '3/02', '4013'], ['HHHHHH', 'IEDVKN', '!%%!%%', '044044', 'HHHHHH', 'VEQDKN', '!%%%%%', '044444'], ['HHHHH', 'EDVKN', '%%!%%', '44044', 'HHHHH', 'DVVNQ', '%!!%%', '40044'], ['EEEE', 'IMLK', '/103', '0214', 'EEEE', 'VFLH', '/103', '0214']]	2	2	0.0	1.0
5CZ1_A	0.0631763413422787	0.8780568322176505	0.3280542986425347	[[60, 62], [99, 102], [111, 113], [100, 105], [107, 112]]	[4, 1, 2, 3, 0]	[[726, 728], [778, 781], [888, 890], [949, 954], [1022, 1027]]	[['EEE', 'VLW', '/02', '013', 'EEE', 'ILP', '/02', '013'], ['HHHH', 'TKDV', '$%%!', '3440', 'HHHH', 'TQEV', '$%%!', '3440'], ['HHH', 'AYM', '#$#', '232', 'HHH', 'FGA', '#$#', '232'], ['HHHHHH', 'KDVLQH', '%%!"%%', '440144', 'HHHHHH', 'QDVVNQ', '%%!!%%', '440044'], ['HHHHHH', 'AQSFAY', '#%$##$', '243223', 'HHHHHH', 'ANLAAT', '#%"##$', '241223']]	2	2	0.019186670210349775	0.9808133297896502
1UT8_B	0.0061966933183369	9.645723534323508	0.1925042589437811	[[65, 67], [279, 285], [275, 280], [112, 117]]	[4, 1, 3, 0]	[[726, 728], [775, 781], [949, 954], [1022, 1027]]	[['EEE', 'VLG', '/02', '013', 'EEE', 'ILP', '/02', '013'], ['HHHHHHH', 'DKFTKDI', '%%#$%%!', '4423440', 'HHHHHHH', 'DKNTQEV', '%%%$%%!', '4443440'], ['HHHHHH', 'QDVLDK', '%%!"%%', '440144', 'HHHHHH', 'QDVVNQ', '%%!!%%', '440044'], ['HHHHHH', 'FELCKT', '#%"#%$', '241243', 'HHHHHH', 'ANLAAT', '#%"##$', '241223']]	0	0	0.0	1.0
6IMN_B	0.0224742495423196	13.323643836567328	0.013816925734025	[[342, 344], [182, 189], [181, 186], [63, 69]]	[4, 1, 3, 0]	[[726, 728], [773, 780], [949, 954], [1052, 1058]]	[['EEE', 'ILW', '/02', '013', 'EEE', 'ILP', '/02', '013'], ['HHHHHHHH', 'NIKKELKQ', '%!%%%"%%', '40444144', 'HHHHHHHH', 'EQDKNTQE', '%%%%%$%%', '44444344'], ['HHHHHH', 'DNIKKE', '%%!%%%', '440444', 'HHHHHH', 'QDVVNQ', '%%!!%%', '440044'], ['EEEEEET', 'FTKFFVE', '12311/O', '2342204', 'EEEEETT', 'FPQSAPH', '12321NO', '2343234']]	0	0	0.0	1.0
4X13_A	0.1035529886859148	9.015389278227367	0.0	[[257, 260], [119, 121], [257, 261]]	[4, 1, 0]	[[725, 728], [784, 786], [1048, 1052]]	[['EEEE', 'DVCG', '3/12', '4023', 'EEEE', 'EILP', '3/02', '4013'], ['..S', 'NVH', ']YV', '404', '..S', 'QVK', ']YV', '404'], ['EEEEE', 'DVCGM', '3/121', '40232', 'EEEEE', 'HLMSF', '30121', '41232']]	0	0	0.0	1.0
6QNW_K	0.0011991605399437	18.36121664372972	0.3833049403747866	[[737, 744], [542, 544], [112, 116], [542, 549]]	[1, 2, 3, 0]	[[775, 782], [888, 890], [950, 954], [1020, 1028]]	[['HHHHHHHH', 'KEEFAEIM', '%%%##%!#', '44422402', 'HHHHHHHH', 'DKNTQEVF', '%%%$%%!#', '44434402'], ['HHH', 'ATA', '#$#', '232', 'HHH', 'FGA', '#$#', '232'], ['HHHHH', 'EVVQQ', '%!!%%', '40044', 'HHHHH', 'DVVNQ', '%!!%%', '40044'], ['HHHHHHHH', 'ATAQMALQ', '#$#%##"%', '23242214', 'HHHHHHHHH', 'ASANLAATK', '#$#%"##$%', '232412234']]	-1	-1	0.22063231828046115	0.0
1W8X_P	0.027233424350987	0.5242692661433701	1.7175925925925926	[[108, 110], [107, 109], [45, 47]]	[1, 3, 0]	[[776, 778], [948, 950], [1036, 1038]]	[['HHH', 'NDY', '%%$', '443', 'HHH', 'KNT', '%%$', '443'], ['HHH', 'LND', '"%%', '144', 'HHH', 'LQD', '"%%', '144'], ['...', 'QPQ', ']}]', '434', '...', 'QSK', ']}]', '434']]	2	2	0.5237036292183354	0.47629637078166465
6F5U_B	0.0070349592673953	12.883782391720707	0.0576576576576581	[[544, 546], [614, 619], [597, 599], [617, 619], [512, 514]]	[4, 1, 2, 3, 0]	[[726, 728], [776, 781], [889, 891], [949, 951], [1036, 1038]]	[['EEE', 'IEG', '/32', '043', 'EEE', 'ILP', '/02', '013'], ['HHHHHH', 'DWTKNI', '%$$%%!', '433440', 'HHHHHH', 'KNTQEV', '%%$%%!', '443440'], ['HSS', 'WGG', '$UU', '333', 'HHS', 'GAG', '$#U', '323'], ['HHH', 'KNI', '%%!', '440', 'HHH', 'QDV', '%%!', '440'], ['...', 'NPN', ']}]', '434', '...', 'QSK', ']}]', '434']]	0	0	0.0	1.0
3A9L_A	0.0343617408687014	0.7552529458383944	0.7366863905325447	[[198, 206], [197, 201], [169, 173]]	[1, 3, 0]	[[771, 778], [950, 954], [1016, 1020]]	[['HHHHHHHHH', 'AIKEAEAEY', '#!%%#%#%$', '204424243', 'HHHHHHHH', 'AVEQDKNT', '#!%%%%%$', '20444443'], ['HHHHH', 'EAIKE', '%#!%%', '42044', 'HHHHH', 'DVVNQ', '%!!%%', '40044'], ['HHHHH', 'AQRRA', '#%&&#', '24552', 'HHHHH', 'AEIRA', '#%!&#', '24052']]	2	2	0.0	1.0
4ZM0_B	0.0366059301120496	0.5783600087830021	0.9831081081081092	[[45, 51], [42, 44], [17, 20], [42, 48]]	[1, 2, 3, 0]	[[776, 782], [888, 890], [948, 951], [1020, 1028]]	[['HHHHHHH', 'EAYKKAA', '%#$%%##', '4234422', 'HHHHHHH', 'KNTQEVF', '%%$%%!#', '4434402'], ['HHH', 'ATF', '#$#', '232', 'HHH', 'FGA', '#$#', '232'], ['HHHH', 'LNNV', '"%%!', '1440', 'HHHH', 'LQDV', '"%%!', '1440'], ['HHHHHHH', 'ATFEAYK', '#$#%#$%', '2324234', 'HHHHHHHHH', 'ASANLAATK', '#$#%"##$%', '232412234']]	2	2	0.0	1.0
6RFL_Q	0.0274492113830273	0.5793373506157151	1.3110236220472449	[[114, 116], [31, 33], [32, 36], [6, 9]]	[4, 1, 3, 0]	[[726, 728], [772, 774], [949, 953], [1061, 1064]]	[['EEE', 'VIS', '//2', '003', 'EEE', 'ILP', '/02', '013'], ['HHH', 'INK', '!%%', '044', 'HHH', 'VEQ', '!%%', '044'], ['HHHHH', 'NKFVE', '%%#!%', '44204', 'HHHHH', 'QDVVN', '%%!!%', '44004'], ['EEEE', 'IFLE', '/103', '0214', 'EEEE', 'VFLH', '/103', '0214']]	2	2	0.2824138602563354	0.7175861397436646
6B7N_B	0.0064836203912323	3.5322741598474154	0.7680722891566276	[[965, 967], [812, 826], [754, 756], [631, 639], [911, 933]]	[4, 1, 2, 3, 0]	[[726, 728], [770, 779], [888, 890], [947, 953], [1042, 1064]]	[['EEE', 'ILY', '/02', '013', 'EEE', 'ILP', '/02', '013'], ['HHHHHHHHHHHHHHH', 'IAIKKIQTVVNQQGE', '!#!%%!%$!!%%%$%', '020440430044434', 'HHHHHHHHHH', 'IAVEQDKNTQ', '!#!%%%%%$%', '0204444434'], ['HHH', 'ATA', '#$#', '232', 'HHH', 'FGA', '#$#', '232'], ['HHHHHHHHH', 'QLDSREIIN', '%"%$&%!!%', '414354004', 'HHHHHHH', 'KLQDVVN', '%"%%!!%', '4144004'], ['TTSSS.EEEEEEEEETTEEEEEE', 'FYGNGTHIFSLTQTAPNGIFF…	-1	-1	0.3973264653692946	0.0
3HS2_A	0.0363032913354687	0.5418769273745894	1.119133574007221	[[45, 51], [42, 44], [17, 20], [42, 48]]	[1, 2, 3, 0]	[[776, 782], [888, 890], [948, 951], [1020, 1028]]	[['HHHHHHH', 'EAYKKAA', '%#$%%##', '4234422', 'HHHHHHH', 'KNTQEVF', '%%$%%!#', '4434402'], ['HHH', 'ATF', '#$#', '232', 'HHH', 'FGA', '#$#', '232'], ['HHHH', 'LNNV', '"%%!', '1440', 'HHHH', 'LQDV', '"%%!', '1440'], ['HHHHHHH', 'ATFEAYK', '#$#%#$%', '2324234', 'HHHHHHHHH', 'ASANLAATK', '#$#%"##$%', '232412234']]	2	2	0.0	1.0
4GIZ_B	0.0710137194366921	0.3619933835278085	0.7787878787878797	[[262, 264], [293, 310], [337, 339], [291, 297], [364, 373]]	[4, 1, 2, 3, 0]	[[726, 728], [771, 780], [888, 890], [948, 954], [1015, 1024]]	[['EEE', 'VLS', '/02', '013', 'EEE', 'ILP', '/02', '013'], ['HHHHHS...EESBHHHHH', 'AVNKDKPLGAVALKSYEE', '#!%%%V}Z}1/T)%$$%%', '204444313202143344', 'HHHHHHHHHH', 'AVEQDKNTQE', '#!%%%%%$%%', '2044444344'], ['HHH', 'MSA', '#$#', '232', 'HHH', 'FGA', '#$#', '232'], ['HHHHHHH', 'LEAVNKD', '"%#!%%%', '1420444', 'HHHHHHH', 'LQDVVNQ', '"%%!!%%', '1440044'], ['HHHHHHHHHH', 'AAQTNAAAEL', '##%$%###%"', '22…	2	2	0.0	1.0
3KNX_C	0.0916404982378457	3.842333796355622	0.0190972222222223	[[34, 37], [172, 178], [172, 174], [42, 47]]	[4, 1, 3, 0]	[[725, 728], [772, 778], [952, 954], [1047, 1052]]	[['EEEE', 'QIVS', '3//2', '4003', 'EEEE', 'EILP', '3/02', '4013'], ['HHHHHHH', 'VENLETT', '!%%"%$$', '0441433', 'HHHHHHH', 'VEQDKNT', '!%%%%%$', '0444443'], ['HHH', 'VEN', '!%%', '044', 'HHH', 'VNQ', '!%%', '044'], ['EEEEEE', 'TFLATC', '210121', '321232', 'EEEEEE', 'YHLMSF', '230121', '341232']]	1	1	0.0	1.0
5F99_G	0.082506200623826	0.5570947649177956	0.486075949367089	[[86, 95], [92, 95], [47, 53]]	[1, 3, 0]	[[771, 780], [947, 950], [1020, 1026]]	[['HHHHSHHHHH', 'AVRNDEELNK', '#!&%V%%"%%', '2054444144', 'HHHHHHHHHH', 'AVEQDKNTQE', '#!%%%%%$%%', '2044444344'], ['HHHH', 'ELNK', '%"%%', '4144', 'HHHH', 'KLQD', '%"%%', '4144'], ['HHHHHHH', 'APVYLAA', '#$!$"##', '2303122', 'HHHHHHH', 'ASANLAA', '#$#%"##', '2324122']]	2	2	0.0	1.0
2RHK_A	0.114399914326562	0.4629751280408553	0.3942992874109272	[[159, 162], [171, 176], [172, 176], [128, 131]]	[4, 1, 3, 0]	[[725, 728], [772, 777], [950, 954], [1061, 1064]]	[['EEEE', 'EISP', '3/22', '4033', 'EEEE', 'EILP', '3/02', '4013'], ['HHHHHH', 'IEDVKN', '!%%!%%', '044044', 'HHHHHH', 'VEQDKN', '!%%%%%', '044444'], ['HHHHH', 'EDVKN', '%%!%%', '44044', 'HHHHH', 'DVVNQ', '%!!%%', '40044'], ['EEEE', 'IMLK', '/103', '0214', 'EEEE', 'VFLH', '/103', '0214']]	2	2	0.0	1.0
6B7N_A	0.0064627672421505	3.532340350115303	0.7951070336391441	[[965, 967], [812, 826], [754, 756], [631, 639], [911, 933]]	[4, 1, 2, 3, 0]	[[726, 728], [770, 779], [888, 890], [947, 953], [1042, 1064]]	[['EEE', 'ILY', '/02', '013', 'EEE', 'ILP', '/02', '013'], ['HHHHHHHHHHHHHHH', 'IAIKKIQTVVNQQGE', '!#!%%!%$!!%%%$%', '020440430044434', 'HHHHHHHHHH', 'IAVEQDKNTQ', '!#!%%%%%$%', '0204444434'], ['HHH', 'ATA', '#$#', '232', 'HHH', 'FGA', '#$#', '232'], ['HHHHHHHHH', 'QLDSREIIN', '%"%$&%!!%', '414354004', 'HHHHHHH', 'KLQDVVN', '%"%%!!%', '4144004'], ['TTSSS.EEEEEEEEETTEEEEEE', 'FLGNGTHIFSLTQTAPNGIFF…	-1	-1	0.4346318080618078	0.0
6QD8_F	0.0069995688789857	14.099151798190228	0.0500894454382829	[[544, 546], [613, 619], [597, 599], [617, 621], [509, 512]]	[4, 1, 2, 3, 0]	[[726, 728], [775, 781], [889, 891], [949, 953], [1035, 1038]]	[['EEE', 'IEG', '/32', '043', 'EEE', 'ILP', '/02', '013'], ['HHHHHHH', 'HDWTKNI', '%%$$%%!', '4433440', 'HHHHHHH', 'DKNTQEV', '%%%$%%!', '4443440'], ['HSS', 'WGG', '$UU', '333', 'HHS', 'GAG', '$#U', '323'], ['HHHHH', 'KNITD', '%%!$%', '44034', 'HHHHH', 'QDVVN', '%%!!%', '44004'], ['S...', 'PKPN', 'U]}]', '3434', 'S...', 'GQSK', 'U]}]', '3434']]	0	0	0.0	1.0
6QPG_E	0.0016801165324736	18.299109211667883	0.3833049403747866	[[168, 181], [542, 544], [112, 116], [542, 549]]	[1, 2, 3, 0]	[[779, 785], [888, 890], [950, 954], [1020, 1028]]	[['HHHHHHHT.S....', 'KDVMESMDKEEMEI', '%%!#%$#O]V][]Y', '44024324444240', 'HHHH...', 'QEVFAQV', '%%!#[]Y', '4402240'], ['HHH', 'ATA', '#$#', '232', 'HHH', 'FGA', '#$#', '232'], ['HHHHH', 'EVVQQ', '%!!%%', '40044', 'HHHHH', 'DVVNQ', '%!!%%', '40044'], ['HHHHHHHH', 'ATAQMALQ', '#$#%##"%', '23242214', 'HHHHHHHHH', 'ASANLAATK', '#$#%"##$%', '232412234']]	-1	-1	0.22063231828046115	0.0
1DWN_C	0.0460394547741556	8.741834857836272	0.0155709342560554	[[5, 7], [115, 117], [114, 121], [89, 91]]	[4, 1, 3, 0]	[[726, 728], [772, 774], [947, 953], [1059, 1061]]	[['EEE', 'VLS', '/02', '013', 'EEE', 'ILP', '/02', '013'], ['HHH', 'VED', '!%%', '044', 'HHH', 'VEQ', '!%%', '044'], ['HHHHHHHH', 'QVEDLVVN', '%!%%"!!%', '40441004', 'HHHHHHH', 'KLQDVVN', '%"%%!!%', '4144004'], ['EEE', 'TIV', '2//', '300', 'EEE', 'GVV', '2//', '300']]	0	0	0.0	1.0
6IWH_A	0.0069122584591293	4.152170665346627	0.489847715736041	[[173, 178], [172, 174], [116, 126]]	[1, 3, 0]	[[773, 778], [948, 950], [1051, 1063]]	[['HHTHHH', 'ENGKET', '%%N%%$', '443443', 'HHHHHH', 'EQDKNT', '%%%%%$', '444443'], ['HHH', 'LEN', '"%%', '144', 'HHH', 'LQD', '"%%', '144'], ['EEETTEEEEEE', 'SAYDGKDYIAL', '212ON332/10', '32343443021', 'EEEEEETTEEEEE', 'SFPQSAPHGVVFL', '212321NO2//10', '3234323430021']]	-1	-1	0.10813277477442801	0.0
6SX2_B	0.1623683630123449	0.6158156028172618	0.1332046332046339	[[60, 64], [57, 59], [60, 67], [9, 14]]	[1, 2, 3, 0]	[[777, 781], [888, 890], [947, 954], [1016, 1021]]	[['HHHHH', 'EGKKI', '%$%%!', '43440', 'HHHHH', 'NTQEV', '%$%%!', '43440'], ['HHH', 'ATM', '#$#', '232', 'HHH', 'FGA', '#$#', '232'], ['HHHHHHHH', 'EGKKIVED', '%$%%!!%%', '43440044', 'HHHHHHHH', 'KLQDVVNQ', '%"%%!!%%', '41440044'], ['HHHHHH', 'FQVDCY', '#%!%#$', '240423', 'HHHHHH', 'AEIRAS', '#%!&#$', '240523']]	2	2	0.03477330261279445	0.9652266973872056
2FIP_B	0.0655637729046186	0.7918012908260941	0.4352078239608814	[[18, 20], [42, 52], [47, 53], [66, 73]]	[4, 1, 3, 0]	[[726, 728], [776, 781], [947, 953], [1016, 1023]]	[['EEE', 'VAS', '/12', '023', 'EEE', 'ILP', '/02', '013'], ['HHHHHHHHHHH', 'QEYRKKFNKKI', '%%$&%%#%%%!', '44354424440', 'HHHHHH', 'KNTQEV', '%%$%%!', '443440'], ['HHHHHHH', 'KFNKKIE', '%#%%%!%', '4244404', 'HHHHHHH', 'KLQDVVN', '%"%%!!%', '4144004'], ['HHHHHHHH', 'ADITFYSE', '#%!$#$$%', '24032334', 'HHHHHHHH', 'AEIRASAN', '#%!&#$#%', '24052324']]	2	2	0.0	1.0
4X12_D	0.1039637794655475	9.05810200537386	0.0	[[257, 260], [119, 121], [257, 261]]	[4, 1, 0]	[[725, 728], [784, 786], [1048, 1052]]	[['EEEE', 'DVCG', '3/12', '4023', 'EEEE', 'EILP', '3/02', '4013'], ['..S', 'NVH', ']YV', '404', '..S', 'QVK', ']YV', '404'], ['EEEEE', 'DVCGM', '3/121', '40232', 'EEEEE', 'HLMSF', '30121', '41232']]	0	0	0.0	1.0
6I9E_D	0.012683573016337	18.85789754208625	0.0136286201022137	[[369, 372], [250, 259], [242, 253], [99, 104]]	[4, 1, 3, 0]	[[725, 728], [771, 780], [949, 954], [1048, 1053]]	[['EEEE', 'HGLP', '3202', '4313', 'EEEE', 'EILP', '3/02', '4013'], ['HHHHHHHHHH', 'FVQKYVEYEK', '#!%%$!%$%%', '2044304344', 'HHHHHHHHHH', 'AVEQDKNTQE', '#!%%%%%$%%', '2044444344'], ['HHHHTTSHHHHH', 'DEVLADNTFVQK', '%%!"MOV$#!%%', '440124432044', 'HHHHHH', 'QDVVNQ', '%%!!%%', '440044'], ['EEEEEE', 'DLAKAT', '301312', '412423', 'EEEEEE', 'HLMSFP', '301212', '412323']]	-1	-1	0.22063231828046115	0.0
6B7N_C	0.0064806167383568	3.53235624846877	0.8006134969325158	[[965, 967], [812, 826], [754, 756], [631, 639], [911, 933]]	[4, 1, 2, 3, 0]	[[726, 728], [770, 779], [888, 890], [947, 953], [1042, 1064]]	[['EEE', 'ILY', '/02', '013', 'EEE', 'ILP', '/02', '013'], ['HHHHHHHHHHHHHHH', 'IAIKKIQTVVNQQGE', '!#!%%!%$!!%%%$%', '020440430044434', 'HHHHHHHHHH', 'IAVEQDKNTQ', '!#!%%%%%$%', '0204444434'], ['HHH', 'ATA', '#$#', '232', 'HHH', 'FGA', '#$#', '232'], ['HHHHHHHHH', 'QLDSREIIN', '%"%$&%!!%', '414354004', 'HHHHHHH', 'KLQDVVN', '%"%%!!%', '4144004'], ['TTSSS.EEEEEEEEETTEEEEEE', 'FLGNGTHIFSLTQTAPNGIFF…	-1	-1	0.4416717646039729	0.0
5FEI_B	0.0533112566267726	20.064222017868524	0.0017035775127764	[[309, 312], [567, 573], [569, 573], [208, 216]]	[4, 1, 3, 0]	[[725, 728], [775, 781], [947, 951], [1050, 1058]]	[['EEEE', 'EIDT', '3/32', '4043', 'EEEE', 'EILP', '3/02', '4013'], ['HHHHHHH', 'NNDLQEI', '%%%"%%!', '4441440', 'HHHHHHH', 'DKNTQEV', '%%%$%%!', '4443440'], ['HHHHH', 'DLQEI', '%"%%!', '41440', 'HHHHH', 'KLQDV', '%"%%!', '41440'], ['EEEEEEE.T', 'CYYIHPFYK', '122/321}O', '233043234', 'EEEEEEETT', 'MSFPQSAPH', '1212321NO', '232343234']]	-1	-1	0.4912015469034296	0.0
3H4E_B	0.0587053901292464	12.4697550453336	0.0085178875638836	[[23, 30], [215, 217], [69, 75], [212, 216]]	[1, 2, 3, 0]	[[769, 776], [888, 890], [948, 954], [1023, 1027]]	[['HHHHHHHH', 'WVKVVEEK', '$!%!!%%%', '30400444', 'HHHHHHHH', 'GIAVEQDK', '$!#!%%%%', '30204444'], ['HHH', 'MTA', '#$#', '232', 'HHH', 'FGA', '#$#', '232'], ['HHHHHHH', 'LKETINE', '"%%$!%%', '1443044', 'HHHHHHH', 'LQDVVNQ', '"%%!!%%', '1440044'], ['HHHHH', 'EEMMT', '%%##$', '44223', 'HHHHH', 'NLAAT', '%"##$', '41223']]	0	0	0.0	1.0
2F9V_C	0.0947713593573417	3.838371119467413	0.0190972222222223	[[34, 37], [172, 178], [172, 174], [42, 47]]	[4, 1, 3, 0]	[[725, 728], [772, 778], [952, 954], [1047, 1052]]	[['EEEE', 'QIVS', '3//2', '4003', 'EEEE', 'EILP', '3/02', '4013'], ['HHHHHHH', 'VENLETT', '!%%"%$$', '0441433', 'HHHHHHH', 'VEQDKNT', '!%%%%%$', '0444443'], ['HHH', 'VEN', '!%%', '044', 'HHH', 'VNQ', '!%%', '044'], ['EEEEEE', 'TFLATC', '210121', '321232', 'EEEEEE', 'YHLMSF', '230121', '341232']]	1	1	0.0	1.0
6SX0_B	0.1610167435120187	0.6278463594684687	0.1332046332046339	[[60, 64], [57, 59], [60, 67], [9, 14]]	[1, 2, 3, 0]	[[777, 781], [888, 890], [947, 954], [1016, 1021]]	[['HHHHH', 'EGKKI', '%$%%!', '43440', 'HHHHH', 'NTQEV', '%$%%!', '43440'], ['HHH', 'ATM', '#$#', '232', 'HHH', 'FGA', '#$#', '232'], ['HHHHHHHH', 'EGKKIVED', '%$%%!!%%', '43440044', 'HHHHHHHH', 'KLQDVVNQ', '%"%%!!%%', '41440044'], ['HHHHHH', 'FQVDCY', '#%!%#$', '240423', 'HHHHHH', 'AEIRAS', '#%!&#$', '240523']]	2	2	0.03477330261279445	0.9652266973872056
6DJY_C	0.0051170263046328	3.2917066924821365	2.225274725274727	[[1049, 1052], [362, 379], [543, 545], [477, 482], [223, 228]]	[4, 1, 2, 3, 0]	[[725, 728], [774, 782], [888, 890], [949, 954], [1059, 1064]]	[['EEEE', 'NILY', '3/02', '4013', 'EEEE', 'EILP', '3/02', '4013'], ['HHHHHHHSS..S.HHHHH', 'NHNLLEYLGKKVKREDIM', '%%%""%$SU]]R]&%%!#', '444114313440454402', 'HHHHHHHHH', 'QDKNTQEVF', '%%%%$%%!#', '444434402'], ['HHH', 'MYA', '#$#', '232', 'HHH', 'FGA', '#$#', '232'], ['HHHHHH', 'KTVIDD', '%$!!%%', '430044', 'HHHHHH', 'QDVVNQ', '%%!!%%', '440044'], ['EEEEEE', 'GIVQLN', '2//303', '300414', 'EEEEEE',…	-1	-1	0.5423101812012638	0.0
7BR8_7	0.007019484497945	9.42496192039228	0.1328790459965925	[[137, 139], [15, 19], [219, 221], [144, 149], [218, 223]]	[4, 1, 2, 3, 0]	[[726, 728], [778, 782], [888, 890], [949, 954], [1019, 1024]]	[['EEE', 'VLP', '/02', '013', 'EEE', 'ILP', '/02', '013'], ['HHHHH', 'TDEIA', '$%%!#', '34402', 'HHHHH', 'TQEVF', '$%%!#', '34402'], ['HHH', 'ASM', '#$#', '232', 'HHH', 'FGA', '#$#', '232'], ['HHHHHH', 'EEVLQK', '%%!"%%', '440144', 'HHHHHH', 'QDVVNQ', '%%!!%%', '440044'], ['HHHHHH', 'RASMRL', '&#$#&"', '523251', 'HHHHHH', 'RASANL', '&#$#%"', '523241']]	0	0	0.0	1.0
6QNW_E	0.0024711216429318	18.281336039979955	0.3679727427597949	[[168, 181], [542, 544], [112, 116], [542, 549]]	[1, 2, 3, 0]	[[779, 785], [888, 890], [950, 954], [1020, 1028]]	[['HHHHHHTT.S....', 'KDVMESMDKEEMEI', '%%!#%$MO]V][]Y', '44024324444240', 'HHHH...', 'QEVFAQV', '%%!#[]Y', '4402240'], ['HHH', 'ATA', '#$#', '232', 'HHH', 'FGA', '#$#', '232'], ['HHHHH', 'EVVQQ', '%!!%%', '40044', 'HHHHH', 'DVVNQ', '%!!%%', '40044'], ['HHHHHHHH', 'ATAQMALQ', '#$#%##"%', '23242214', 'HHHHHHHHH', 'ASANLAATK', '#$#%"##$%', '232412234']]	-1	-1	0.22063231828046115	0.0
2FIP_D	0.0725488441387621	0.7839163264417081	0.4076738609112713	[[18, 20], [42, 52], [47, 53], [66, 73]]	[4, 1, 3, 0]	[[726, 728], [776, 781], [947, 953], [1016, 1023]]	[['EEE', 'VAS', '/12', '023', 'EEE', 'ILP', '/02', '013'], ['HHHHHHHHHHH', 'QEYRKKFNKKI', '%%$&%%#%%%!', '44354424440', 'HHHHHH', 'KNTQEV', '%%$%%!', '443440'], ['HHHHHHH', 'KFNKKIE', '%#%%%!%', '4244404', 'HHHHHHH', 'KLQDVVN', '%"%%!!%', '4144004'], ['HHHHHHHH', 'ADITFYSE', '#%!$#$$%', '24032334', 'HHHHHHHH', 'AEIRASAN', '#%!&#$#%', '24052324']]	2	2	0.0	1.0
6QPF_H	0.0025221241979529	17.98008013329186	0.3833049403747866	[[168, 181], [542, 544], [112, 116], [542, 549]]	[1, 2, 3, 0]	[[779, 785], [888, 890], [950, 954], [1020, 1028]]	[['HHHHHHHT.SB...', 'KDVMESMDKEEMEI', '%%!#%$#O]V,[]Y', '44024324444240', 'HHHH...', 'QEVFAQV', '%%!#[]Y', '4402240'], ['HHH', 'ATA', '#$#', '232', 'HHH', 'FGA', '#$#', '232'], ['HHHHH', 'EVVQQ', '%!!%%', '40044', 'HHHHH', 'DVVNQ', '%!!%%', '40044'], ['HHHHHHHH', 'ATAQMALQ', '#$#%##"%', '23242214', 'HHHHHHHHH', 'ASANLAATK', '#$#%"##$%', '232412234']]	-1	-1	0.22063231828046115	0.0
3VNU_A	0.0069494230644961	9.829173761536856	0.1332046332046339	[[1056, 1058], [192, 202], [100, 103], [189, 193], [170, 176]]	[4, 1, 2, 3, 0]	[[726, 728], [775, 782], [888, 891], [950, 954], [1015, 1021]]	[['EEE', 'ILP', '/02', '013', 'EEE', 'ILP', '/02', '013'], ['HHHHHHHHHHH', 'EKEYQVQLDIA', '%%%$%!%"%!#', '44434041402', 'HHHHHHHH', 'DKNTQEVF', '%%%$%%!#', '44434402'], ['HHHS', 'AVAG', '#!#U', '2023', 'HHHS', 'FGAG', '#$#U', '2323'], ['HHHHH', 'EVVEK', '%!!%%', '40044', 'HHHHH', 'DVVNQ', '%!!%%', '40044'], ['HHHHHHH', 'AMHVAAS', '##%!##$', '2240223', 'HHHHHHH', 'AAEIRAS', '##%!&#$', '2240523']]	0	0	0.0	1.0
3MX5_B	0.0059258616911052	13.091760944823523	0.1822827938671207	[[389, 392], [107, 114], [69, 75], [391, 402]]	[4, 1, 3, 0]	[[725, 728], [774, 781], [947, 953], [1054, 1063]]	[['EEEE', 'DIEG', '3/32', '4043', 'EEEE', 'EILP', '3/02', '4013'], ['HHHHHHHH', 'EKLKSKVI', '%%"%$%!!', '44143400', 'HHHHHHHH', 'QDKNTQEV', '%%%%$%%!', '44443440'], ['HHHHHHH', 'DLNQAVN', '%"%%#!%', '4144204', 'HHHHHHH', 'KLQDVVN', '%"%%!!%', '4144004'], ['EEETTEEEEEEE', 'EGRPEDPVEIAL', '324NO32/3/10', '435344304021', 'EEETTEEEEE', 'QSAPHGVVFL', '321NO2//10', '4323430021']]	0	0	0.0	1.0
6QPG_K	0.0006066312901801	17.77803398652944	0.4514480408858592	[[168, 181], [542, 544], [112, 116], [542, 549]]	[1, 2, 3, 0]	[[779, 785], [888, 890], [950, 954], [1020, 1028]]	[['HHHHHHTT.SB...', 'KDVMESMDKEEMEI', '%%!#%$MO]V,[]Y', '44024324444240', 'HHHH...', 'QEVFAQV', '%%!#[]Y', '4402240'], ['HHH', 'ATA', '#$#', '232', 'HHH', 'FGA', '#$#', '232'], ['HHHHH', 'EVVQQ', '%!!%%', '40044', 'HHHHH', 'DVVNQ', '%!!%%', '40044'], ['HHHHHHHH', 'ATAQMALQ', '#$#%##"%', '23242214', 'HHHHHHHHH', 'ASANLAATK', '#$#%"##$%', '232412234']]	-1	-1	0.22063231828046115	0.0
3HS2_B	0.0347622866924545	0.580540879978461	1.150183150183151	[[45, 51], [42, 44], [17, 20], [42, 48]]	[1, 2, 3, 0]	[[776, 782], [888, 890], [948, 951], [1020, 1028]]	[['HHHHHHH', 'EAYKKAA', '%#$%%##', '4234422', 'HHHHHHH', 'KNTQEVF', '%%$%%!#', '4434402'], ['HHH', 'ATF', '#$#', '232', 'HHH', 'FGA', '#$#', '232'], ['HHHH', 'LNNV', '"%%!', '1440', 'HHHH', 'LQDV', '"%%!', '1440'], ['HHHHHHH', 'ATFEAYK', '#$#%#$%', '2324234', 'HHHHHHHHH', 'ASANLAATK', '#$#%"##$%', '232412234']]	2	2	0.0	1.0
2A4G_C	0.095838945626062	3.82009017831673	0.0190972222222223	[[34, 37], [172, 178], [172, 174], [42, 47]]	[4, 1, 3, 0]	[[725, 728], [772, 778], [952, 954], [1047, 1052]]	[['EEEE', 'QIVS', '3//2', '4003', 'EEEE', 'EILP', '3/02', '4013'], ['HHHHHHH', 'VENLETT', '!%%"%$$', '0441433', 'HHHHHHH', 'VEQDKNT', '!%%%%%$', '0444443'], ['HHH', 'VEN', '!%%', '044', 'HHH', 'VNQ', '!%%', '044'], ['EEEEEE', 'TFLATC', '210121', '321232', 'EEEEEE', 'YHLMSF', '230121', '341232']]	1	1	0.0	1.0
6P19_D	0.0012108086052896	30.006003058629023	0.3662691652470187	[[241, 243], [664, 682], [1323, 1325], [680, 684], [734, 741]]	[4, 1, 2, 3, 0]	[[726, 728], [772, 781], [888, 890], [949, 953], [1015, 1025]]	[['EEE', 'VLP', '/02', '013', 'EEE', 'ILP', '/02', '013'], ['HHHHHHHTSS.HHHHHHHH', 'IQEQFQSGLVTAGERYNKV', '!%%%#%$NSR}#$%&$%%!', '0444243310323453440', 'HHHHHHHHHH', 'VEQDKNTQEV', '!%%%%%$%%!', '0444443440'], ['HHH', 'ASF', '#$#', '232', 'HHH', 'FGA', '#$#', '232'], ['HHHHH', 'NKVID', '%%!!%', '44004', 'HHHHH', 'QDVVN', '%%!!%', '44004'], ['HHHHHHHH', 'AAQIRQLA', '##%!&%"#', '22405412', 'HHHHHHHH…	-1	-1	0.8742534961253229	0.0
6RNY_G	0.069783623851151	0.7320917176704606	0.4823232323232327	[[91, 95], [92, 95], [47, 53]]	[1, 3, 0]	[[776, 780], [947, 950], [1020, 1026]]	[['HHHHH', 'EELNK', '%%"%%', '44144', 'HHHHH', 'KNTQE', '%%$%%', '44344'], ['HHHH', 'ELNK', '%"%%', '4144', 'HHHH', 'KLQD', '%"%%', '4144'], ['HHHHHHH', 'APVYLAA', '#$!$"##', '2303122', 'HHHHHHH', 'ASANLAA', '#$#%"##', '2324122']]	2	2	0.0	1.0
1N1L_A	0.0957272864749598	4.04979718783396	0.0170357751277681	[[34, 37], [172, 178], [172, 174], [42, 47]]	[4, 1, 3, 0]	[[725, 728], [772, 778], [952, 954], [1047, 1052]]	[['EEEE', 'QIVS', '3//2', '4003', 'EEEE', 'EILP', '3/02', '4013'], ['HHHHHHH', 'VENLETT', '!%%"%$$', '0441433', 'HHHHHHH', 'VEQDKNT', '!%%%%%$', '0444443'], ['HHH', 'VEN', '!%%', '044', 'HHH', 'VNQ', '!%%', '044'], ['EEEEEE', 'TFLATC', '210121', '321232', 'EEEEEE', 'YHLMSF', '230121', '341232']]	1	1	0.0	1.0
6QD8_E	0.0920354928657716	9.039571368572137	0.0051107325383297	[[140, 143], [255, 259], [255, 260], [179, 182]]	[4, 1, 3, 0]	[[725, 728], [774, 778], [947, 952], [1059, 1062]]	[['EEEE', 'KVSG', '3/22', '4033', 'EEEE', 'EILP', '3/02', '4013'], ['HHHHH', 'QLNET', '%"%%$', '41443', 'HHHHH', 'QDKNT', '%%%%$', '44443'], ['HHHHHH', 'QLNETI', '%"%%$!', '414430', 'HHHHHH', 'KLQDVV', '%"%%!!', '414400'], ['EEEE', 'GVVA', '2//1', '3002', 'EEEE', 'GVVF', '2//1', '3002']]	0	0	0.0	1.0
6P18_D	0.0009385282348493	29.84644527435678	0.3901192504258937	[[241, 243], [664, 682], [1323, 1325], [680, 684], [734, 741]]	[4, 1, 2, 3, 0]	[[726, 728], [772, 781], [888, 890], [949, 953], [1015, 1025]]	[['EEE', 'VLP', '/02', '013', 'EEE', 'ILP', '/02', '013'], ['HHHHHHHTSS.HHHHHHHH', 'IQEQFQSGLVTAGERYNKV', '!%%%#%$NSR}#$%&$%%!', '0444243310323453440', 'HHHHHHHHHH', 'VEQDKNTQEV', '!%%%%%$%%!', '0444443440'], ['HHH', 'ASF', '#$#', '232', 'HHH', 'FGA', '#$#', '232'], ['HHHHH', 'NKVID', '%%!!%', '44004', 'HHHHH', 'QDVVN', '%%!!%', '44004'], ['HHHHHHHH', 'AAQIRQLA', '##%!&%"#', '22405412', 'HHHHHHHH…	-1	-1	0.8742534961253229	0.0
1MEU_A	0.0768908554783098	0.8380358037209401	0.3463302752293582	[[61, 63], [92, 95], [90, 93], [52, 55]]	[4, 1, 3, 0]	[[725, 727], [780, 783], [948, 951], [1051, 1054]]	[['EEE', 'QIL', '3/0', '401', 'EEE', 'EIL', '3/0', '401'], ['HHT.', 'QIGC', '%!N[', '4032', 'HHH.', 'EVFA', '%!#[', '4022'], ['HHHH', 'LTQI', '"$%!', '1340', 'HHHH', 'LQDV', '"%%!', '1440'], ['EEEE', 'GFIK', '21/3', '3204', 'EEEE', 'SFPQ', '2123', '3234']]	2	2	0.0	1.0
6E5U_V	0.0963495173593157	0.3769902264147277	0.5447368421052634	[[171, 176], [171, 176], [128, 131]]	[1, 3, 0]	[[775, 780], [949, 954], [1061, 1064]]	[['HHHHHH', 'NEDVKN', '%%%!%%', '444044', 'HHHHHH', 'DKNTQE', '%%%$%%', '444344'], ['HHHHHH', 'NEDVKN', '%%%!%%', '444044', 'HHHHHH', 'QDVVNQ', '%%!!%%', '440044'], ['EEEE', 'IILK', '//03', '0014', 'EEEE', 'VFLH', '/103', '0214']]	2	2	0.0	1.0
3V1R_A	0.0210226082491287	0.8375324716771604	0.8935483870967744	[[579, 582], [615, 617], [615, 617], [650, 653]]	[4, 1, 3, 0]	[[725, 728], [779, 781], [949, 951], [1014, 1017]]	[['EEEE', 'NVYT', '3/22', '4033', 'EEEE', 'EILP', '3/02', '4013'], ['HHH', 'NEI', '%%!', '440', 'HHH', 'QEV', '%%!', '440'], ['HHH', 'NEI', '%%!', '440', 'HHH', 'QDV', '%%!', '440'], ['HHHH', 'RMAD', '&##%', '5224', 'HHHH', 'RAAE', '&##%', '5224']]	2	2	0.0	1.0
6DID_E	0.122467851507223	8.008018013377807	0.0017035775127764	[[149, 152], [149, 151], [24, 27]]	[1, 3, 0]	[[779, 782], [949, 951], [1052, 1055]]	[['HHHH', 'DQVA', '%%!#', '4402', 'HHHH', 'QEVF', '%%!#', '4402'], ['HHH', 'DQV', '%%!', '440', 'HHH', 'QDV', '%%!', '440'], ['EEEE', 'MTQT', '1232', '2343', 'EEEE', 'FPQS', '1232', '2343']]	0	0	0.0	1.0
4WYM_D	0.0315204450537606	12.65287269405387	0.0155709342560554	[[23, 30], [215, 217], [69, 75], [212, 216]]	[1, 2, 3, 0]	[[769, 776], [888, 890], [948, 954], [1023, 1027]]	[['HHHHHHHH', 'WVKVVEEK', '$!%!!%%%', '30400444', 'HHHHHHHH', 'GIAVEQDK', '$!#!%%%%', '30204444'], ['HHH', 'MTA', '#$#', '232', 'HHH', 'FGA', '#$#', '232'], ['HHHHHHH', 'LKETINE', '"%%$!%%', '1443044', 'HHHHHHH', 'LQDVVNQ', '"%%!!%%', '1440044'], ['HHHHH', 'EEMMT', '%%##$', '44223', 'HHHHH', 'NLAAT', '%"##$', '41223']]	0	0	0.0	1.0
6QPG_B	0.0020972934115787	17.29019878334868	0.4378194207836456	[[168, 181], [542, 544], [112, 116], [542, 549]]	[1, 2, 3, 0]	[[779, 785], [888, 890], [950, 954], [1020, 1028]]	[['HHHHHHTT.SB...', 'KDVMESMDKEEMEI', '%%!#%$MO]V,[]Y', '44024324444240', 'HHHH...', 'QEVFAQV', '%%!#[]Y', '4402240'], ['HHH', 'ATA', '#$#', '232', 'HHH', 'FGA', '#$#', '232'], ['HHHHH', 'EVVQQ', '%!!%%', '40044', 'HHHHH', 'DVVNQ', '%!!%%', '40044'], ['HHHHHHHH', 'ATAQMALQ', '#$#%##"%', '23242214', 'HHHHHHHHH', 'ASANLAATK', '#$#%"##$%', '232412234']]	-1	-1	0.22063231828046115	0.0
6H8O_A	0.127743789967612	0.5740484540048718	0.3102678571428579	[[6, 8], [73, 75], [55, 57], [55, 58]]	[4, 1, 2, 0]	[[726, 728], [777, 779], [888, 890], [1020, 1023]]	[['EEE', 'ICW', '/12', '023', 'EEE', 'ILP', '/02', '013'], ['HHH', 'QGE', '%$%', '434', 'HHH', 'NTQ', '%$%', '434'], ['HHH', 'AGM', '#$#', '232', 'HHH', 'FGA', '#$#', '232'], ['HHHH', 'AGMK', '#$#%', '2324', 'HHHH', 'ASAN', '#$#%', '2324']]	2	2	0.0	1.0
6SX2_A	0.1693065751719589	0.6230142309740555	0.1375968992248066	[[60, 64], [57, 59], [60, 67], [9, 14]]	[1, 2, 3, 0]	[[777, 781], [888, 890], [947, 954], [1016, 1021]]	[['HHHHH', 'EGKKI', '%$%%!', '43440', 'HHHHH', 'NTQEV', '%$%%!', '43440'], ['HHH', 'ATM', '#$#', '232', 'HHH', 'FGA', '#$#', '232'], ['HHHHHHHH', 'EGKKIVED', '%$%%!!%%', '43440044', 'HHHHHHHH', 'KLQDVVNQ', '%"%%!!%%', '41440044'], ['HHHHHH', 'FQVDCY', '#%!%#$', '240423', 'HHHHHH', 'AEIRAS', '#%!&#$', '240523']]	2	2	0.03477330261279445	0.9652266973872056
3K33_B	0.0346055650438851	0.6243209440807429	1.1115107913669076	[[45, 51], [42, 44], [17, 20], [42, 48]]	[1, 2, 3, 0]	[[776, 782], [888, 890], [948, 951], [1020, 1028]]	[['HHHHHHH', 'EAYKKAA', '%#$%%##', '4234422', 'HHHHHHH', 'KNTQEVF', '%%$%%!#', '4434402'], ['HHH', 'ATF', '#$#', '232', 'HHH', 'FGA', '#$#', '232'], ['HHHH', 'LNNV', '"%%!', '1440', 'HHHH', 'LQDV', '"%%!', '1440'], ['HHHHHHH', 'ATFEAYK', '#$#%#$%', '2324234', 'HHHHHHHHH', 'ASANLAATK', '#$#%"##$%', '232412234']]	2	2	0.0	1.0
6IR5_C	0.0950093828614363	8.151439119305046	0.0068610634648376	[[379, 382], [467, 472], [463, 468], [343, 354]]	[4, 1, 3, 0]	[[725, 728], [775, 780], [949, 954], [1048, 1058]]	[['EEEE', 'EITT', '3/22', '4033', 'EEEE', 'EILP', '3/02', '4013'], ['HHHHHH', 'QHFYQE', '%%#$%%', '442344', 'HHHHHH', 'DKNTQE', '%%%$%%', '444344'], ['HHHHHH', 'QEWVQH', '%%$!%%', '443044', 'HHHHHH', 'QDVVNQ', '%%!!%%', '440044'], ['EEEEEEEEE.TT', 'KVFGVASQRNPD', '3/12/1234]NO', '402302345434', 'EEEEEEEEETT', 'HLMSFPQSAPH', '301212321NO', '41232343234']]	0	0	0.0	1.0
1EN7_A	0.0164606236209566	15.140128065471965	0.0187393526405443	[[53, 55], [11, 17], [146, 148], [88, 90], [146, 149]]	[4, 1, 2, 3, 0]	[[726, 728], [773, 779], [888, 890], [948, 950], [1020, 1023]]	[['EEE', 'VRG', '/42', '053', 'EEE', 'ILP', '/02', '013'], ['HHHHHHH', 'EKQKFYD', '%%%%#$%', '4444234', 'HHHHHHH', 'EQDKNTQ', '%%%%%$%', '4444434'], ['HHH', 'ASF', '#$#', '232', 'HHH', 'FGA', '#$#', '232'], ['HHH', 'LEN', '"%%', '144', 'HHH', 'LQD', '"%%', '144'], ['HHHH', 'ASFK', '#$#%', '2324', 'HHHH', 'ASAN', '#$#%', '2324']]	-1	-1	0.06698263603689289	0.0
2GTT_J	0.0225151855316609	9.98011334637313	0.0208695652173913	[[364, 373], [365, 368], [209, 215]]	[1, 3, 0]	[[773, 784], [947, 950], [1021, 1027]]	[['HHHHHHHH..', 'KELQEYEAAE', '%%"%%$%#[]', '4414434224', 'HHHHHHHHHH..', 'EQDKNTQEVFAQ', '%%%%%$%%!#[]', '444443440224'], ['HHHH', 'ELQE', '%"%%', '4144', 'HHHH', 'KLQD', '%"%%', '4144'], ['HHHHHHH', 'TYDMFFS', '$$%###$', '3342223', 'HHHHHHH', 'SANLAAT', '$#%"##$', '3241223']]	0	0	0.0	1.0
4X11_C	0.093980934792647	9.020716592124646	0.0051369863013701	[[257, 260], [119, 121], [257, 261]]	[4, 1, 0]	[[725, 728], [784, 786], [1048, 1052]]	[['EEEE', 'DVCG', '3/12', '4023', 'EEEE', 'EILP', '3/02', '4013'], ['..S', 'NVH', ']YV', '404', '..S', 'QVK', ']YV', '404'], ['EEEEE', 'DVCGM', '3/121', '40232', 'EEEEE', 'HLMSF', '30121', '41232']]	0	0	0.0	1.0
6JNX_D	0.001235575932363	30.61706991680222	0.3816013628620101	[[241, 243], [664, 682], [512, 514], [680, 684], [734, 738]]	[4, 1, 2, 3, 0]	[[726, 728], [772, 781], [889, 891], [949, 953], [1015, 1019]]	[['EEE', 'VLP', '/02', '013', 'EEE', 'ILP', '/02', '013'], ['HHHHHHTTSS.HHHHHHHH', 'IQEQFQSGLVTAGERYNKV', '!%%%#%NNSR}#$%&$%%!', '0444243310323453440', 'HHHHHHHHHH', 'VEQDKNTQEV', '!%%%%%$%%!', '0444443440'], ['HHS', 'YMT', '$#U', '323', 'HHS', 'GAG', '$#U', '323'], ['HHHHH', 'NKVID', '%%!!%', '44004', 'HHHHH', 'QDVVN', '%%!!%', '44004'], ['HHHHH', 'AAQIR', '##%!&', '22405', 'HHHHH', 'AAEIR', '##…	-1	-1	0.8742534961253229	0.0
4JTX_F	0.0057825869941957	2.7436311545380248	2.0414507772020736	[[77, 88], [79, 86], [63, 65]]	[1, 3, 0]	[[772, 782], [947, 954], [1050, 1052]]	[['HHHHHHHHHHHH', 'IENLNKKVDDGF', '!%%"%%%!%%$#', '044144404432', 'HHHHHHHHHHH', 'VEQDKNTQEVF', '!%%%%%$%%!#', '04444434402'], ['HHHHHHHH', 'NLNKKVDD', '%"%%%!%%', '41444044', 'HHHHHHHH', 'KLQDVVNQ', '%"%%!!%%', '41440044'], ['EEE', 'FTA', '121', '232', 'EEE', 'MSF', '121', '232']]	-1	-1	0.39554825605488275	0.0
5A76_E	0.0532829060043999	0.856150686678026	0.4387254901960793	[[1059, 1061], [1109, 1115], [1113, 1115], [1084, 1088]]	[4, 1, 3, 0]	[[726, 728], [775, 781], [949, 951], [1059, 1063]]	[['EEE', 'IFW', '/12', '023', 'EEE', 'ILP', '/02', '013'], ['HHHHHHH', 'KDTSKKV', '%%$$%%!', '4433440', 'HHHHHHH', 'DKNTQEV', '%%%$%%!', '4443440'], ['HHH', 'KKV', '%%!', '440', 'HHH', 'QDV', '%%!', '440'], ['EEEEE', 'PVSCL', '2/210', '30321', 'EEEEE', 'GVVFL', '2//10', '30021']]	2	2	0.0	1.0
3HS2_H	0.0320916591791436	0.6302415535500147	1.1821561338289972	[[45, 51], [42, 44], [17, 20], [42, 48]]	[1, 2, 3, 0]	[[776, 782], [888, 890], [948, 951], [1020, 1028]]	[['HHHHHHH', 'EAYKKAA', '%#$%%##', '4234422', 'HHHHHHH', 'KNTQEVF', '%%$%%!#', '4434402'], ['HHH', 'ATF', '#$#', '232', 'HHH', 'FGA', '#$#', '232'], ['HHHH', 'LNNV', '"%%!', '1440', 'HHHH', 'LQDV', '"%%!', '1440'], ['HHHHHHH', 'ATFEAYK', '#$#%#$%', '2324234', 'HHHHHHHHH', 'ASANLAATK', '#$#%"##$%', '232412234']]	2	2	0.0343063966231415	0.9656936033768585
2JES_M	0.0079627207578005	21.95240754576627	0.0187393526405443	[[310, 313], [92, 96], [389, 391], [130, 136], [380, 390]]	[4, 1, 2, 3, 0]	[[725, 728], [771, 775], [888, 890], [948, 954], [1017, 1027]]	[['EEEE', 'KVSG', '3/22', '4033', 'EEEE', 'EILP', '3/02', '4013'], ['HHHHH', 'FVDQK', '#!%%%', '20444', 'HHHHH', 'AVEQD', '#!%%%', '20444'], ['HHH', 'FWF', '#$#', '232', 'HHH', 'FGA', '#$#', '232'], ['HHHHHHH', 'LNETVKN', '"%%$!%%', '1443044', 'HHHHHHH', 'LQDVVNQ', '"%%!!%%', '1440044'], ['HHHHHHHHHHH', 'KIRAGLRLFFW', '%!&#$"&"##$', '40523151223', 'HHHHHHHHHHH', 'EIRASANLAAT', '%!&#$#%"##$', '405…	-1	-1	0.4912015469034296	0.0
6ZGF_B	0.0036173398395545	18.33183469507586	0.3134582623509361	[[721, 724], [765, 784], [1016, 1018], [946, 950], [1008, 1060]]	[4, 1, 2, 3, 0]	[[725, 728], [769, 788], [888, 890], [950, 954], [1012, 1064]]	[['EEEE', 'EILP', '3/02', '4013', 'EEEE', 'EILP', '3/02', '4013'], ['HHHTHHHHHHHHHHTT..EE', 'GIAVEQDKNTQEVFAQVKQI', '$!#K%%%%%$%%!#MOY]3/', '30204444434402240440', 'HHHHHHHHHHHHHH...SEE', 'GIAVEQDKNTQEVFAQVKQI', '$!#!%%%%%$%%!#[]YV3/', '30204444434402240440'], ['HHH', 'ASA', '#$#', '232', 'HHH', 'FGA', '#$#', '232'], ['HHHHH', 'DVVNQ', '%!!%%', '40044', 'HHHHH', 'DVVNQ', '%!!%%', '40044'], ['HHHH…	-1	-1	0.22063231828046115	0.0
2JES_E	0.0085760467098944	21.97087447243296	0.0173310225303293	[[310, 313], [92, 99], [389, 391], [130, 136], [380, 390]]	[4, 1, 2, 3, 0]	[[725, 728], [771, 778], [888, 890], [948, 954], [1017, 1027]]	[['EEEE', 'KVSG', '3/22', '4033', 'EEEE', 'EILP', '3/02', '4013'], ['HHHHHHHH', 'FVDQKTQY', '#!%%%$%$', '20444343', 'HHHHHHHH', 'AVEQDKNT', '#!%%%%%$', '20444443'], ['HHH', 'FWF', '#$#', '232', 'HHH', 'FGA', '#$#', '232'], ['HHHHHHH', 'LNETVKN', '"%%$!%%', '1443044', 'HHHHHHH', 'LQDVVNQ', '"%%!!%%', '1440044'], ['HHHHHHHHHHH', 'KIRAGLRLFFW', '%!&#$"&"##$', '40523151223', 'HHHHHHHHHHH', 'EIRASANLA…	-1	-1	0.4912015469034296	0.0
1S48_A	0.0062235121853783	12.180660205881924	0.2146507666098804	[[325, 334], [547, 549], [629, 634], [545, 551]]	[1, 2, 3, 0]	[[770, 779], [888, 890], [949, 954], [1018, 1024]]	[['HHHHHHHHHH', 'IFDKVRKEWD', '!#%%!&%%$%', '0244054434', 'HHHHHHHHHH', 'IAVEQDKNTQ', '!#!%%%%%$%', '0204444434'], ['HHH', 'FSF', '#$#', '232', 'HHH', 'FGA', '#$#', '232'], ['HHHHHH', 'KRIIQD', '%&!!%%', '450044', 'HHHHHH', 'QDVVNQ', '%%!!%%', '440044'], ['HHHHHHH', 'VAFSFLL', '!##$#""', '0223211', 'HHHHHHH', 'IRASANL', '!&#$#%"', '0523241']]	0	0	0.0	1.0
1S49_A	0.0062235121853783	12.180660205881924	0.2146507666098804	[[325, 334], [547, 549], [629, 634], [545, 551]]	[1, 2, 3, 0]	[[770, 779], [888, 890], [949, 954], [1018, 1024]]	[['HHHHHHHHHH', 'IFDKVRKEWD', '!#%%!&%%$%', '0244054434', 'HHHHHHHHHH', 'IAVEQDKNTQ', '!#!%%%%%$%', '0204444434'], ['HHH', 'FSF', '#$#', '232', 'HHH', 'FGA', '#$#', '232'], ['HHHHHH', 'KRIIQD', '%&!!%%', '450044', 'HHHHHH', 'QDVVNQ', '%%!!%%', '440044'], ['HHHHHHH', 'VAFSFLL', '!##$#""', '0223211', 'HHHHHHH', 'IRASANL', '!&#$#%"', '0523241']]	0	0	0.0	1.0
6ZLC_A	0.1649938581772156	0.6031958912668055	0.1834677419354848	[[60, 64], [57, 59], [60, 67], [9, 14]]	[1, 2, 3, 0]	[[777, 781], [888, 890], [947, 954], [1016, 1021]]	[['HHHHH', 'EGKKI', '%$%%!', '43440', 'HHHHH', 'NTQEV', '%$%%!', '43440'], ['HHH', 'ATM', '#$#', '232', 'HHH', 'FGA', '#$#', '232'], ['HHHHHHHH', 'EGKKIVED', '%$%%!!%%', '43440044', 'HHHHHHHH', 'KLQDVVNQ', '%"%%!!%%', '41440044'], ['HHHHHH', 'FQVDCY', '#%!%#$', '240423', 'HHHHHH', 'AEIRAS', '#%!&#$', '240523']]	2	2	0.03477330261279445	0.9652266973872056
3NFK_B	0.1132234260903695	0.6172113825456753	0.3463302752293582	[[531, 534], [580, 582], [580, 583], [552, 555]]	[4, 1, 3, 0]	[[725, 728], [779, 781], [949, 952], [1021, 1024]]	[['EEEE', 'NVKG', '3/32', '4043', 'EEEE', 'EILP', '3/02', '4013'], ['HHH', 'DQV', '%%!', '440', 'HHH', 'QEV', '%%!', '440'], ['HHHH', 'DQVV', '%%!!', '4400', 'HHHH', 'QDVV', '%%!!', '4400'], ['HHHH', 'PADL', '$#%"', '3241', 'HHHH', 'SANL', '$#%"', '3241']]	2	2	0.0	1.0
1E7L_B	0.0171451291361623	16.116053580236322	0.0187393526405443	[[53, 55], [11, 17], [146, 148], [88, 90], [146, 149]]	[4, 1, 2, 3, 0]	[[726, 728], [773, 779], [888, 890], [948, 950], [1020, 1023]]	[['EEE', 'VRG', '/42', '053', 'EEE', 'ILP', '/02', '013'], ['HHHHHHH', 'EKQKFYD', '%%%%#$%', '4444234', 'HHHHHHH', 'EQDKNTQ', '%%%%%$%', '4444434'], ['HHH', 'ASF', '#$#', '232', 'HHH', 'FGA', '#$#', '232'], ['HHH', 'LEN', '"%%', '144', 'HHH', 'LQD', '"%%', '144'], ['HHHH', 'ASFK', '#$#%', '2324', 'HHHH', 'ASAN', '#$#%', '2324']]	-1	-1	0.22063231828046115	0.0
4ZM2_B	0.0376856116951969	0.586753640899737	1.1580882352941195	[[45, 51], [42, 44], [17, 20], [42, 48]]	[1, 2, 3, 0]	[[776, 782], [888, 890], [948, 951], [1020, 1028]]	[['HHHHHHH', 'EAYKKAA', '%#$%%##', '4234422', 'HHHHHHH', 'KNTQEVF', '%%$%%!#', '4434402'], ['HHH', 'ATF', '#$#', '232', 'HHH', 'FGA', '#$#', '232'], ['HHHH', 'LNNV', '"%%!', '1440', 'HHHH', 'LQDV', '"%%!', '1440'], ['HHHHHHH', 'ATFEAYK', '#$#%#$%', '2324234', 'HHHHHHHHH', 'ASANLAATK', '#$#%"##$%', '232412234']]	2	2	0.0	1.0
3V1O_A	0.0180648718377514	0.8859800741275714	0.8173374613003104	[[579, 582], [615, 617], [615, 617], [650, 653]]	[4, 1, 3, 0]	[[725, 728], [779, 781], [949, 951], [1014, 1017]]	[['EEEE', 'NVYT', '3/22', '4033', 'EEEE', 'EILP', '3/02', '4013'], ['HHH', 'NEI', '%%!', '440', 'HHH', 'QEV', '%%!', '440'], ['HHH', 'NEI', '%%!', '440', 'HHH', 'QDV', '%%!', '440'], ['HHHH', 'RMAD', '&##%', '5224', 'HHHH', 'RAAE', '&##%', '5224']]	2	2	0.023839282399708762	0.9761607176002912
6ZFO_L	0.1026050340570303	10.186917851421082	0.0017035775127764	[[146, 149], [123, 128], [125, 127], [41, 46]]	[4, 1, 3, 0]	[[725, 728], [773, 778], [947, 949], [1044, 1049]]	[['EEEE', 'KVQW', '3/32', '4043', 'EEEE', 'EILP', '3/02', '4013'], ['HHHHHH', 'DEQLKS', '%%%"%$', '444143', 'HHHHHH', 'EQDKNT', '%%%%%$', '444443'], ['HHH', 'QLK', '%"%', '414', 'HHH', 'KLQ', '%"%', '414'], ['SSPEEE', 'GKAPKL', 'UVF230', '342341', 'SSSEEE', 'GKGYHL', 'UVU230', '343341']]	0	0	0.0	1.0
4JTX_L	0.0058796874563772	2.7454238289137534	1.9497487437185943	[[77, 88], [79, 86], [63, 65]]	[1, 3, 0]	[[772, 782], [947, 954], [1050, 1052]]	[['HHHHHHHHHHHH', 'IENLNKKVDDGF', '!%%"%%%!%%$#', '044144404432', 'HHHHHHHHHHH', 'VEQDKNTQEVF', '!%%%%%$%%!#', '04444434402'], ['HHHHHHHH', 'NLNKKVDD', '%"%%%!%%', '41444044', 'HHHHHHHH', 'KLQDVVNQ', '%"%%!!%%', '41440044'], ['EEE', 'FTA', '121', '232', 'EEE', 'MSF', '121', '232']]	-1	-1	0.3561085916664981	0.0
6SW8_B	0.2079265306861088	0.6445937818459235	0.1310211946050101	[[60, 64], [57, 59], [60, 67], [9, 14]]	[1, 2, 3, 0]	[[777, 781], [888, 890], [947, 954], [1016, 1021]]	[['HHHHH', 'EGKKI', '%$%%!', '43440', 'HHHHH', 'NTQEV', '%$%%!', '43440'], ['HHH', 'ATM', '#$#', '232', 'HHH', 'FGA', '#$#', '232'], ['HHHHHHHH', 'EGKKIVED', '%$%%!!%%', '43440044', 'HHHHHHHH', 'KLQDVVNQ', '%"%%!!%%', '41440044'], ['HHHHHH', 'FQVDCY', '#%!%#$', '240423', 'HHHHHH', 'AEIRAS', '#%!&#$', '240523']]	2	2	0.03477330261279445	0.9652266973872056
4U0C_A	0.0292944233725866	13.055457881538452	0.0170357751277681	[[23, 30], [215, 217], [69, 75], [212, 216]]	[1, 2, 3, 0]	[[769, 776], [888, 890], [948, 954], [1023, 1027]]	[['HHHHHHHH', 'WVKVVEEK', '$!%!!%%%', '30400444', 'HHHHHHHH', 'GIAVEQDK', '$!#!%%%%', '30204444'], ['HHH', 'MTA', '#$#', '232', 'HHH', 'FGA', '#$#', '232'], ['HHHHHHH', 'LKETINE', '"%%$!%%', '1443044', 'HHHHHHH', 'LQDVVNQ', '"%%!!%%', '1440044'], ['HHHHH', 'EEMMT', '%%##$', '44223', 'HHHHH', 'NLAAT', '%"##$', '41223']]	0	0	0.0	1.0
6SX0_A	0.1625793156718865	0.6410506646599969	0.1693227091633473	[[60, 64], [57, 59], [60, 67], [9, 14]]	[1, 2, 3, 0]	[[777, 781], [888, 890], [947, 954], [1016, 1021]]	[['HHHHH', 'EGKKI', '%$%%!', '43440', 'HHHHH', 'NTQEV', '%$%%!', '43440'], ['HHH', 'ATM', '#$#', '232', 'HHH', 'FGA', '#$#', '232'], ['HHHHHHHH', 'EGKKIVED', '%$%%!!%%', '43440044', 'HHHHHHHH', 'KLQDVVNQ', '%"%%!!%%', '41440044'], ['HHHHHH', 'FQVDCY', '#%!%#$', '240423', 'HHHHHH', 'AEIRAS', '#%!&#$', '240523']]	2	2	0.03477330261279445	0.9652266973872056
6ZLC_B	0.1617113402497756	0.6180613454664943	0.2028688524590174	[[60, 64], [57, 59], [60, 67], [9, 14]]	[1, 2, 3, 0]	[[777, 781], [888, 890], [947, 954], [1016, 1021]]	[['HHHHH', 'EGKKI', '%$%%!', '43440', 'HHHHH', 'NTQEV', '%$%%!', '43440'], ['HHH', 'ATM', '#$#', '232', 'HHH', 'FGA', '#$#', '232'], ['HHHHHHHH', 'EGKKIVED', '%$%%!!%%', '43440044', 'HHHHHHHH', 'KLQDVVNQ', '%"%%!!%%', '41440044'], ['HHHHHH', 'FQVDCY', '#%!%#$', '240423', 'HHHHHH', 'AEIRAS', '#%!&#$', '240523']]	2	2	0.03477330261279445	0.9652266973872056
6ALH_J	0.0023094949017607	29.92646868964089	0.3696763202725721	[[241, 243], [664, 682], [512, 514], [680, 684], [734, 741]]	[4, 1, 2, 3, 0]	[[726, 728], [772, 781], [889, 891], [949, 953], [1015, 1025]]	[['EEE', 'VLP', '/02', '013', 'EEE', 'ILP', '/02', '013'], ['HHHHHHTTSS.HHHHHHHH', 'IQEQFQSGLVTAGERYNKV', '!%%%#%NNSR}#$%&$%%!', '0444243310323453440', 'HHHHHHHHHH', 'VEQDKNTQEV', '!%%%%%$%%!', '0444443440'], ['HHS', 'YMT', '$#U', '323', 'HHS', 'GAG', '$#U', '323'], ['HHHHH', 'NKVID', '%%!!%', '44004', 'HHHHH', 'QDVVN', '%%!!%', '44004'], ['HHHHHHHH', 'AAQIRQLA', '##%!&%"#', '22405412', 'HHHHHHHH…	-1	-1	0.8742534961253229	0.0
2JES_A	0.006661860998549	21.943706410979008	0.0407801418439717	[[310, 313], [92, 99], [389, 391], [130, 136], [380, 390]]	[4, 1, 2, 3, 0]	[[725, 728], [771, 778], [888, 890], [948, 954], [1017, 1027]]	[['EEEE', 'KVSG', '3/22', '4033', 'EEEE', 'EILP', '3/02', '4013'], ['HHHHHHHH', 'FVDQKTQY', '#!%%%$%$', '20444343', 'HHHHHHHH', 'AVEQDKNT', '#!%%%%%$', '20444443'], ['HHH', 'FWF', '#$#', '232', 'HHH', 'FGA', '#$#', '232'], ['HHHHHHH', 'LNETVKN', '"%%$!%%', '1443044', 'HHHHHHH', 'LQDVVNQ', '"%%!!%%', '1440044'], ['HHHHHHHHHHH', 'KIRAGLRLFFW', '%!&#$"&"##$', '40523151223', 'HHHHHHHHHHH', 'EIRASANLA…	-1	-1	0.4912015469034296	0.0
6GOV_Y	0.0032217335504409	30.91461525907357	0.2913117546848378	[[241, 243], [664, 682], [512, 514], [680, 684], [734, 741]]	[4, 1, 2, 3, 0]	[[726, 728], [772, 781], [889, 891], [949, 953], [1015, 1025]]	[['EEE', 'VLP', '/02', '013', 'EEE', 'ILP', '/02', '013'], ['HHHHHHHTSS.HHHHHHHH', 'IQEQFQSGLVTAGERYNKV', '!%%%#%$NSR}#$%&$%%!', '0444243310323453440', 'HHHHHHHHHH', 'VEQDKNTQEV', '!%%%%%$%%!', '0444443440'], ['HHS', 'YMT', '$#U', '323', 'HHS', 'GAG', '$#U', '323'], ['HHHHH', 'NKVID', '%%!!%', '44004', 'HHHHH', 'QDVVN', '%%!!%', '44004'], ['HHHHHHHH', 'AAQIRQLA', '##%!&%"#', '22405412', 'HHHHHHHH…	-1	-1	0.8742534961253229	0.0
2OWQ_B	0.0722467650812985	0.6064145334249205	0.6082191780821924	[[154, 156], [190, 197], [196, 199], [193, 197]]	[4, 1, 3, 0]	[[726, 728], [774, 781], [950, 953], [1014, 1018]]	[['EEE', 'VLY', '/02', '013', 'EEE', 'ILP', '/02', '013'], ['HHHHHHHH', 'EKDRSFEI', '%%%&$#%!', '44453240', 'HHHHHHHH', 'QDKNTQEV', '%%%%$%%!', '44443440'], ['HHHH', 'EIIN', '%!!%', '4004', 'HHHH', 'DVVN', '%!!%', '4004'], ['HHHHH', 'RSFEI', '&$#%!', '53240', 'HHHHH', 'RAAEI', '&##%!', '52240']]	2	2	0.0	1.0
6SW8_A	0.1892288536621708	0.6408338378144195	0.1375968992248066	[[60, 64], [57, 59], [60, 67], [9, 14]]	[1, 2, 3, 0]	[[777, 781], [888, 890], [947, 954], [1016, 1021]]	[['HHHHH', 'EGKKI', '%$%%!', '43440', 'HHHHH', 'NTQEV', '%$%%!', '43440'], ['HHH', 'ATM', '#$#', '232', 'HHH', 'FGA', '#$#', '232'], ['HHHHHHHH', 'EGKKIVED', '%$%%!!%%', '43440044', 'HHHHHHHH', 'KLQDVVNQ', '%"%%!!%%', '41440044'], ['HHHHHH', 'FQVDCY', '#%!%#$', '240423', 'HHHHHH', 'AEIRAS', '#%!&#$', '240523']]	2	2	0.03477330261279445	0.9652266973872056
3OXW_B	0.1115459044013346	0.8394432586888722	0.1763527054108218	[[70, 73], [92, 95], [90, 93], [42, 44]]	[4, 1, 3, 0]	[[725, 728], [780, 783], [948, 951], [1053, 1055]]	[['EEEE', 'KVIG', '3//2', '4003', 'EEEE', 'EILP', '3/02', '4013'], ['HHT.', 'QIGC', '%!N[', '4032', 'HHH.', 'EVFA', '%!#[', '4022'], ['HHHH', 'LTQI', '"$%!', '1340', 'HHHH', 'LQDV', '"%%!', '1440'], ['EEE', 'WKP', '232', '343', 'EEE', 'PQS', '232', '343']]	2	2	0.3849841982937865	0.6150158017062135
6ZOK_I	0.0069067145113758	8.905531038674994	0.3280542986425347	[[80, 83], [144, 151], [143, 148], [194, 198]]	[4, 1, 3, 0]	[[725, 728], [773, 780], [949, 954], [1023, 1027]]	[['EEEE', 'DVVY', '3//2', '4003', 'EEEE', 'EILP', '3/02', '4013'], ['HHHHHHHH', 'KIQKKYDE', '%!%%%$%%', '40444344', 'HHHHHHHH', 'EQDKNTQE', '%%%%%$%%', '44444344'], ['HHHHHH', 'KKIQKK', '%%!%%%', '440444', 'HHHHHH', 'QDVVNQ', '%%!!%%', '440044'], ['HHHHH', 'ELEFY', '%"%#$', '41423', 'HHHHH', 'NLAAT', '%"##$', '41223']]	0	0	0.0	1.0
3M5R_F	0.1301027181983625	0.574831433078111	0.3340909090909101	[[159, 162], [171, 174], [172, 176], [128, 131]]	[4, 1, 3, 0]	[[725, 728], [778, 781], [950, 954], [1061, 1064]]	[['EEEE', 'EISP', '3/22', '4033', 'EEEE', 'EILP', '3/02', '4013'], ['HHHH', 'YEDV', '$%%!', '3440', 'HHHH', 'TQEV', '$%%!', '3440'], ['HHHHH', 'EDVKN', '%%!%%', '44044', 'HHHHH', 'DVVNQ', '%!!%%', '40044'], ['EEEE', 'IVLK', '//03', '0014', 'EEEE', 'VFLH', '/103', '0214']]	2	2	0.0	1.0
3O9R_A	0.0571742663980371	0.8295752060439496	0.5051282051282056	[[159, 162], [172, 176], [172, 176], [128, 131]]	[4, 1, 3, 0]	[[725, 728], [776, 780], [950, 954], [1061, 1064]]	[['EEEE', 'EISP', '3/22', '4033', 'EEEE', 'EILP', '3/02', '4013'], ['HHHHH', 'EDVKN', '%%!%%', '44044', 'HHHHH', 'KNTQE', '%%$%%', '44344'], ['HHHHH', 'EDVKN', '%%!%%', '44044', 'HHHHH', 'DVVNQ', '%!!%%', '40044'], ['EEEE', 'IILK', '//03', '0014', 'EEEE', 'VFLH', '/103', '0214']]	2	2	0.0	1.0
2QUX_D	0.0653799296699145	7.138846578286423	0.0173310225303293	[[5, 7], [115, 117], [114, 121], [89, 91]]	[4, 1, 3, 0]	[[726, 728], [772, 774], [947, 953], [1059, 1061]]	[['EEE', 'VLS', '/02', '013', 'EEE', 'ILP', '/02', '013'], ['HHH', 'VED', '!%%', '044', 'HHH', 'VEQ', '!%%', '044'], ['HHHHHHHH', 'QVEDLVVN', '%!%%"!!%', '40441004', 'HHHHHHH', 'KLQDVVN', '%"%%!!%', '4144004'], ['EEE', 'TIV', '2//', '300', 'EEE', 'GVV', '2//', '300']]	-1	-1	0.21065266710234756	0.0
5N2G_A	0.0015941385501751	21.04114397959475	0.4258943781942075	[[359, 361], [765, 771], [682, 684], [578, 584], [682, 689]]	[4, 1, 2, 3, 0]	[[725, 727], [776, 782], [888, 890], [948, 954], [1020, 1027]]	[['EEE', 'KVL', '3/0', '401', 'EEE', 'EIL', '3/0', '401'], ['HHHHHHH', 'DKSIEIA', '%%$!%!#', '4430402', 'HHHHHHH', 'KNTQEVF', '%%$%%!#', '4434402'], ['HHH', 'ASA', '#$#', '232', 'HHH', 'FGA', '#$#', '232'], ['HHHHHHH', 'LEEEINN', '"%%%!%%', '1444044', 'HHHHHHH', 'LQDVVNQ', '"%%!!%%', '1440044'], ['HHHHHHHH', 'ASAKSCTS', '#$#%$#$$', '23243233', 'HHHHHHHH', 'ASANLAAT', '#$#%"##$', '23241223']]	-1	-1	0.4912015469034296	0.0
3HS2_F	0.034729240260315	0.7051728038862826	1.1115107913669076	[[45, 51], [42, 44], [17, 20], [42, 48]]	[1, 2, 3, 0]	[[776, 782], [888, 890], [948, 951], [1020, 1028]]	[['HHHHHHH', 'EAYKKAA', '%#$%%##', '4234422', 'HHHHHHH', 'KNTQEVF', '%%$%%!#', '4434402'], ['HHH', 'ATF', '#$#', '232', 'HHH', 'FGA', '#$#', '232'], ['HHHH', 'LNNV', '"%%!', '1440', 'HHHH', 'LQDV', '"%%!', '1440'], ['HHHHHHH', 'ATFEAYK', '#$#%#$%', '2324234', 'HHHHHHHHH', 'ASANLAATK', '#$#%"##$%', '232412234']]	2	2	0.23764704783711746	0.7623529521628826
6QPF_B	0.0024780800977702	17.556052228577848	0.4429301533219749	[[168, 181], [542, 544], [112, 116], [542, 549]]	[1, 2, 3, 0]	[[779, 785], [888, 890], [950, 954], [1020, 1028]]	[['HHHHHHHH.S....', 'KDVMESMDKEEMEI', '%%!#%$#%]V][]Y', '44024324444240', 'HHHH...', 'QEVFAQV', '%%!#[]Y', '4402240'], ['HHH', 'ATA', '#$#', '232', 'HHH', 'FGA', '#$#', '232'], ['HHHHH', 'EVVQQ', '%!!%%', '40044', 'HHHHH', 'DVVNQ', '%!!%%', '40044'], ['HHHHHHHH', 'ATAQMALQ', '#$#%##"%', '23242214', 'HHHHHHHHH', 'ASANLAATK', '#$#%"##$%', '232412234']]	-1	-1	0.22063231828046115	0.0
6H6Y_D	0.1260592367268091	4.316374720945621	0.0103270223752158	[[372, 374], [439, 441], [439, 444], [420, 424]]	[4, 1, 3, 0]	[[726, 728], [776, 778], [949, 954], [1050, 1054]]	[['EEE', 'VLS', '/02', '013', 'EEE', 'ILP', '/02', '013'], ['HHH', 'QEY', '%%$', '443', 'HHH', 'KNT', '%%$', '443'], ['HHHHHH', 'QEYISH', '%%$!$%', '443034', 'HHHHHH', 'QDVVNQ', '%%!!%%', '440044'], ['EEEEE', 'FFMSK', '11123', '22234', 'EEEEE', 'MSFPQ', '12123', '23234']]	1	1	0.022735217318106647	0.9772647826818933
4JTV_J	0.0060415767752534	2.792040659968759	1.9948979591836755	[[77, 88], [79, 86], [63, 65]]	[1, 3, 0]	[[772, 782], [947, 954], [1050, 1052]]	[['HHHHHHHHHHHH', 'IENLNKKVDDGF', '!%%"%%%!%%$#', '044144404432', 'HHHHHHHHHHH', 'VEQDKNTQEVF', '!%%%%%$%%!#', '04444434402'], ['HHHHHHHH', 'NLNKKVDD', '%"%%%!%%', '41444044', 'HHHHHHHH', 'KLQDVVNQ', '%"%%!!%%', '41440044'], ['EEE', 'FTA', '121', '232', 'EEE', 'MSF', '121', '232']]	-1	-1	0.394351300122096	0.0
6LGW_E	0.0553396997985093	16.7091630567126	0.0085178875638836	[[230, 232], [277, 282], [274, 279], [58, 65]]	[4, 1, 3, 0]	[[726, 728], [772, 777], [949, 954], [1051, 1061]]	[['EEE', 'VLG', '/02', '013', 'EEE', 'ILP', '/02', '013'], ['HHHHHH', 'VKKREE', '!%%&%%', '044544', 'HHHHHH', 'VEQDKN', '!%%%%%', '044444'], ['HHHHHH', 'EELVKK', '%%"!%%', '441044', 'HHHHHH', 'QDVVNQ', '%%!!%%', '440044'], ['EEEEEEEE', 'GFTETGVV', '212322//', '32343300', 'EEEEEETTEEE', 'SFPQSAPHGVV', '212321NO2//', '32343234300']]	-1	-1	0.22063231828046115	0.0
6ZGF_C	0.0036186436213842	18.33178773696644	0.3594548551959113	[[721, 724], [765, 784], [1016, 1018], [946, 950], [1008, 1060]]	[4, 1, 2, 3, 0]	[[725, 728], [769, 788], [888, 890], [950, 954], [1012, 1064]]	[['EEEE', 'EILP', '3/02', '4013', 'EEEE', 'EILP', '3/02', '4013'], ['HHHTHHHHHHHHHHTT..EE', 'GIAVEQDKNTQEVFAQVKQI', '$!#K%%%%%$%%!#MOY]3/', '30204444434402240440', 'HHHHHHHHHHHHHH...SEE', 'GIAVEQDKNTQEVFAQVKQI', '$!#!%%%%%$%%!#[]YV3/', '30204444434402240440'], ['HHH', 'ASA', '#$#', '232', 'HHH', 'FGA', '#$#', '232'], ['HHHHH', 'DVVNQ', '%!!%%', '40044', 'HHHHH', 'DVVNQ', '%!!%%', '40044'], ['HHHH…	-1	-1	0.22063231828046115	0.0
2FIO_A	0.0760975255687926	0.836331642776174	0.4178743961352664	[[18, 20], [42, 52], [47, 53], [66, 73]]	[4, 1, 3, 0]	[[726, 728], [776, 781], [947, 953], [1016, 1023]]	[['EEE', 'VAS', '/12', '023', 'EEE', 'ILP', '/02', '013'], ['HHHHHHHHHHH', 'QEYRKKFNKKI', '%%$&%%#%%%!', '44354424440', 'HHHHHH', 'KNTQEV', '%%$%%!', '443440'], ['HHHHHHH', 'KFNKKIE', '%#%%%!%', '4244404', 'HHHHHHH', 'KLQDVVN', '%"%%!!%', '4144004'], ['HHHHHHHH', 'ADITFYSE', '#%!$#$$%', '24032334', 'HHHHHHHH', 'AEIRASAN', '#%!&#$#%', '24052324']]	2	2	0.0	1.0
3KWG_B	0.1091561574702389	0.5395668242463081	0.486075949367089	[[159, 162], [171, 176], [172, 176], [128, 131]]	[4, 1, 3, 0]	[[725, 728], [772, 777], [950, 954], [1061, 1064]]	[['EEEE', 'EISP', '3/22', '4033', 'EEEE', 'EILP', '3/02', '4013'], ['HHHHHH', 'IEDVKN', '!%%!%%', '044044', 'HHHHHH', 'VEQDKN', '!%%%%%', '044444'], ['HHHHH', 'EDVKN', '%%!%%', '44044', 'HHHHH', 'DVVNQ', '%!!%%', '40044'], ['EEEE', 'IMLK', '/103', '0214', 'EEEE', 'VFLH', '/103', '0214']]	2	2	0.0	1.0
6K4Y_D	0.001660388762927	30.736283622428378	0.405451448040885	[[241, 243], [664, 682], [630, 632], [680, 684], [734, 738]]	[4, 1, 2, 3, 0]	[[726, 728], [772, 781], [888, 890], [949, 953], [1015, 1019]]	[['EEE', 'VLP', '/02', '013', 'EEE', 'ILP', '/02', '013'], ['HHHHHTTTS..SHHHHHHH', 'IQEQFQSGLVTAGERYNKV', '!%%%#ONNSY}T$%&$%%!', '0444243310323453440', 'HHHHHHHHHH', 'VEQDKNTQEV', '!%%%%%$%%!', '0444443440'], ['HHH', 'AYA', '#$#', '232', 'HHH', 'FGA', '#$#', '232'], ['HHHHH', 'NKVID', '%%!!%', '44004', 'HHHHH', 'QDVVN', '%%!!%', '44004'], ['HHHHH', 'AAQIR', '##%!&', '22405', 'HHHHH', 'AAEIR', '##…	-1	-1	0.8742534961253229	0.0
1P65_A	0.0422632901458538	0.7715682187497936	0.834375000000001	[[47, 49], [57, 59], [58, 61], [22, 26]]	[4, 1, 3, 0]	[[726, 728], [778, 780], [949, 952], [1023, 1027]]	[['EEE', 'ISY', '/22', '033', 'EEE', 'ILP', '/02', '013'], ['HHH', 'THH', '$%%', '344', 'HHH', 'TQE', '$%%', '344'], ['HHHH', 'HHTV', '%%$!', '4430', 'HHHH', 'QDVV', '%%!!', '4400'], ['HHHHH', 'QLCLS', '%"#"$', '41213', 'HHHHH', 'NLAAT', '%"##$', '41223']]	2	2	0.0	1.0
2FIP_A	0.0773366136356182	0.8133847973423989	0.431707317073172	[[18, 20], [42, 52], [47, 53], [66, 73]]	[4, 1, 3, 0]	[[726, 728], [776, 781], [947, 953], [1016, 1023]]	[['EEE', 'VAS', '/12', '023', 'EEE', 'ILP', '/02', '013'], ['HHHHHHHHHHH', 'QEYRKKFNKKI', '%%$&%%#%%%!', '44354424440', 'HHHHHH', 'KNTQEV', '%%$%%!', '443440'], ['HHHHHHH', 'KFNKKIE', '%#%%%!%', '4244404', 'HHHHHHH', 'KLQDVVN', '%"%%!!%', '4144004'], ['HHHHHHHH', 'ADITFYSE', '#%!$#$$%', '24032334', 'HHHHHHHH', 'AEIRASAN', '#%!&#$#%', '24052324']]	2	2	0.0	1.0
5N2E_A	0.0025070941407892	21.064471309258465	0.4156729131175469	[[359, 361], [765, 771], [682, 684], [578, 584], [682, 689]]	[4, 1, 2, 3, 0]	[[725, 727], [776, 782], [888, 890], [948, 954], [1020, 1027]]	[['EEE', 'KVL', '3/0', '401', 'EEE', 'EIL', '3/0', '401'], ['HHHHHHH', 'DKSIEIA', '%%$!%!#', '4430402', 'HHHHHHH', 'KNTQEVF', '%%$%%!#', '4434402'], ['HHH', 'ASA', '#$#', '232', 'HHH', 'FGA', '#$#', '232'], ['HHHHHHH', 'LEEEINN', '"%%%!%%', '1444044', 'HHHHHHH', 'LQDVVNQ', '"%%!!%%', '1440044'], ['HHHHHHHH', 'ASAKSCTS', '#$#%$#$$', '23243233', 'HHHHHHHH', 'ASANLAAT', '#$#%"##$', '23241223']]	-1	-1	0.4912015469034296	0.0
2JES_O	0.0093743434042533	21.96418329418409	0.0190972222222223	[[310, 313], [92, 99], [389, 391], [130, 136], [380, 390]]	[4, 1, 2, 3, 0]	[[725, 728], [771, 778], [888, 890], [948, 954], [1017, 1027]]	[['EEEE', 'KVSG', '3/22', '4033', 'EEEE', 'EILP', '3/02', '4013'], ['HHHHHHHH', 'FVDQKTQY', '#!%%%$%$', '20444343', 'HHHHHHHH', 'AVEQDKNT', '#!%%%%%$', '20444443'], ['HHH', 'FWF', '#$#', '232', 'HHH', 'FGA', '#$#', '232'], ['HHHHHHH', 'LNETVKN', '"%%$!%%', '1443044', 'HHHHHHH', 'LQDVVNQ', '"%%!!%%', '1440044'], ['HHHHHHHHHHH', 'KIRAGLRLFFW', '%!&#$"&"##$', '40523151223', 'HHHHHHHHHHH', 'EIRASANLA…	-1	-1	0.4912015469034296	0.0
6UTK_E	0.0758772894392564	13.08465723506312	0.0068610634648376	[[183, 186], [185, 187], [124, 126], [34, 40]]	[1, 2, 3, 0]	[[776, 779], [889, 891], [947, 949], [1051, 1057]]	[['HHHH', 'EQWK', '%%$%', '4434', 'HHHH', 'KNTQ', '%%$%', '4434'], ['HHS', 'WKS', '$%U', '343', 'HHS', 'GAG', '$#U', '323'], ['HHH', 'ELQ', '%"%', '414', 'HHH', 'KLQ', '%"%', '414'], ['EEEEE.T', 'SWYQWPP', '22232}N', '3334333', 'EEEEEET', 'SFPQSAP', '212321N', '3234323']]	0	0	0.0	1.0
6U7H_C	0.0058519649487658	16.98132968501536	0.2248722316865417	[[547, 549], [825, 842], [827, 829], [832, 839], [902, 949]]	[4, 1, 2, 3, 0]	[[726, 728], [769, 779], [888, 890], [947, 954], [1017, 1064]]	[['EEE', 'VLT', '/02', '013', 'EEE', 'ILP', '/02', '013'], ['HHHHHHHHHHHHHHHHHH', 'TVATALNKIQDVVNQQGN', '$!#$#"%%!%%!!%%%$%', '302321440440044434', 'HHHHHHHHHHH', 'GIAVEQDKNTQ', '$!#!%%%%%$%', '30204444434'], ['HHH', 'ATA', '#$#', '232', 'HHH', 'FGA', '#$#', '232'], ['HHHHHHHH', 'KIQDVVNQ', '%!%%!!%%', '40440044', 'HHHHHHHH', 'KLQDVVNQ', '%"%%!!%%', '41440044'], ['HHHHHHHHHHHHIIIIIIS...SSSSSSSSEE…	-1	-1	0.22063231828046115	0.0
2WBN_A	0.0201340313948258	0.8767716660878407	0.9632107023411388	[[351, 354], [350, 352], [318, 320]]	[1, 3, 0]	[[776, 779], [952, 954], [1060, 1062]]	[['HHHH', 'EHGE', '%%$%', '4434', 'HHHH', 'KNTQ', '%%$%', '4434'], ['HHH', 'VEH', '!%%', '044', 'HHH', 'VNQ', '!%%', '044'], ['EEE', 'IIA', '//1', '002', 'EEE', 'VVF', '//1', '002']]	2	2	0.25929783639928755	0.7407021636007125
4SBV_C	0.0804911103798878	5.345925405321152	0.0187393526405443	[[68, 70], [147, 149], [206, 208], [147, 149], [76, 79]]	[4, 1, 2, 3, 0]	[[726, 728], [772, 774], [888, 890], [952, 954], [1047, 1050]]	[['EEE', 'ILS', '/02', '013', 'EEE', 'ILP', '/02', '013'], ['HHH', 'VNQ', '!%%', '044', 'HHH', 'VEQ', '!%%', '044'], ['HHH', 'ATA', '#$#', '232', 'HHH', 'FGA', '#$#', '232'], ['HHH', 'VNQ', '!%%', '044', 'HHH', 'VNQ', '!%%', '044'], ['EEEE', 'TELA', '2301', '3412', 'EEEE', 'YHLM', '2301', '3412']]	1	1	0.19780576799083696	0.8021942320091631
6AE7_A	0.0056268124499694	11.995325284150184	0.3952299829642249	[[325, 333], [547, 549], [240, 247], [545, 552]]	[1, 2, 3, 0]	[[770, 778], [888, 890], [947, 954], [1018, 1025]]	[['HHHHHHHHH', 'IFDKVKKEW', '!#%%!%%%$', '024404443', 'HHHHHHHHH', 'IAVEQDKNT', '!#!%%%%%$', '020444443'], ['HHH', 'FSF', '#$#', '232', 'HHH', 'FGA', '#$#', '232'], ['HHHHHHHH', 'KVEEIIDN', '%!%%!!%%', '40440044', 'HHHHHHHH', 'KLQDVVNQ', '%"%%!!%%', '41440044'], ['HHHHHHHH', 'VAFSFLLM', '!##$#""#', '02232112', 'HHHHHHHH', 'IRASANLA', '!&#$#%"#', '05232412']]	0	0	0.0	1.0
1P65_B	0.0437695678112892	0.793099182051307	0.7841945288753804	[[47, 49], [57, 59], [58, 61], [22, 26]]	[4, 1, 3, 0]	[[726, 728], [778, 780], [949, 952], [1023, 1027]]	[['EEE', 'ISY', '/22', '033', 'EEE', 'ILP', '/02', '013'], ['HHH', 'THH', '$%%', '344', 'HHH', 'TQE', '$%%', '344'], ['HHHH', 'HHTV', '%%$!', '4430', 'HHHH', 'QDVV', '%%!!', '4400'], ['HHHHH', 'QLCLS', '%"#"$', '41213', 'HHHHH', 'NLAAT', '%"##$', '41223']]	2	2	0.0	1.0
4WDY_E	0.1031127658798426	8.997358066141516	0.0068610634648376	[[257, 260], [119, 121], [257, 261]]	[4, 1, 0]	[[725, 728], [784, 786], [1048, 1052]]	[['EEEE', 'DVCG', '3/12', '4023', 'EEEE', 'EILP', '3/02', '4013'], ['..S', 'NVH', ']YV', '404', '..S', 'QVK', ']YV', '404'], ['EEEEE', 'DVCGM', '3/121', '40232', 'EEEEE', 'HLMSF', '30121', '41232']]	0	0	0.0	1.0
6ZGF_A	0.003616919130222	18.33182924307308	0.3867120954003398	[[721, 724], [765, 784], [1016, 1018], [946, 950], [1008, 1060]]	[4, 1, 2, 3, 0]	[[725, 728], [769, 788], [888, 890], [950, 954], [1012, 1064]]	[['EEEE', 'EILP', '3/02', '4013', 'EEEE', 'EILP', '3/02', '4013'], ['HHHTHHHHHHHHHHTT..EE', 'GIAVEQDKNTQEVFAQVKQI', '$!#K%%%%%$%%!#MOY]3/', '30204444434402240440', 'HHHHHHHHHHHHHH...SEE', 'GIAVEQDKNTQEVFAQVKQI', '$!#!%%%%%$%%!#[]YV3/', '30204444434402240440'], ['HHH', 'ASA', '#$#', '232', 'HHH', 'FGA', '#$#', '232'], ['HHHHH', 'DVVNQ', '%!!%%', '40044', 'HHHHH', 'DVVNQ', '%!!%%', '40044'], ['HHHH…	-1	-1	0.22063231828046115	0.0
6H8O_B	0.1295510535354334	0.5984709249344623	0.3525345622119815	[[6, 8], [73, 75], [55, 57], [55, 58]]	[4, 1, 2, 0]	[[726, 728], [777, 779], [888, 890], [1020, 1023]]	[['EEE', 'ICW', '/12', '023', 'EEE', 'ILP', '/02', '013'], ['HHH', 'QGE', '%$%', '434', 'HHH', 'NTQ', '%$%', '434'], ['HHH', 'AGM', '#$#', '232', 'HHH', 'FGA', '#$#', '232'], ['HHHH', 'AGMK', '#$#%', '2324', 'HHHH', 'ASAN', '#$#%', '2324']]	2	2	0.0	1.0
6LKS_F	0.020631108409601	0.8253700240318842	1.3201581027667988	[[77, 88], [79, 86], [60, 62]]	[1, 3, 0]	[[771, 782], [947, 954], [1036, 1038]]	[['HHHHHHHHHHHH', 'MENLNKKVDDGF', '#%%"%%%!%%$#', '244144404432', 'HHHHHHHHHHHH', 'AVEQDKNTQEVF', '#!%%%%%$%%!#', '204444434402'], ['HHHHHHHH', 'NLNKKVDD', '%"%%%!%%', '41444044', 'HHHHHHHH', 'KLQDVVNQ', '%"%%!!%%', '41440044'], ['...', 'NTQ', ']}]', '434', '...', 'QSK', ']}]', '434']]	2	2	0.22344791460798563	0.7765520853920144
4JCD_A	0.111805682341367	9.00307340228716	0.0051369863013701	[[257, 260], [119, 121], [257, 261]]	[4, 1, 0]	[[725, 728], [784, 786], [1048, 1052]]	[['EEEE', 'DVCG', '3/12', '4023', 'EEEE', 'EILP', '3/02', '4013'], ['..S', 'NVH', ']YV', '404', '..S', 'QVK', ']YV', '404'], ['EEEEE', 'DVCGM', '3/121', '40232', 'EEEEE', 'HLMSF', '30121', '41232']]	0	0	0.0	1.0
1V3D_A	0.1071246293910641	10.05088310379586	0.0034188034188034	[[222, 224], [362, 365], [280, 282], [362, 365], [266, 270]]	[4, 1, 2, 3, 0]	[[725, 727], [774, 777], [889, 891], [947, 950], [1047, 1051]]	[['EEE', 'QVL', '3/0', '401', 'EEE', 'EIL', '3/0', '401'], ['HHHH', 'DDNQ', '%%%%', '4444', 'HHHH', 'QDKN', '%%%%', '4444'], ['HHS', 'YAS', '$#U', '323', 'HHS', 'GAG', '$#U', '323'], ['HHHH', 'DDNQ', '%%%%', '4444', 'HHHH', 'KLQD', '%"%%', '4144'], ['EEEEE', 'YQLCS', '23012', '34123', 'EEEEE', 'YHLMS', '23012', '34123']]	0	0	0.0	1.0
1X36_A	0.1164770076557003	5.039493782473145	0.0119250425894377	[[76, 78], [155, 157], [214, 216], [155, 157], [233, 236]]	[4, 1, 2, 3, 0]	[[726, 728], [772, 774], [888, 890], [952, 954], [1060, 1063]]	[['EEE', 'VLT', '/02', '013', 'EEE', 'ILP', '/02', '013'], ['HHH', 'VNQ', '!%%', '044', 'HHH', 'VEQ', '!%%', '044'], ['HHH', 'ATA', '#$#', '232', 'HHH', 'FGA', '#$#', '232'], ['HHH', 'VNQ', '!%%', '044', 'HHH', 'VNQ', '!%%', '044'], ['EEEE', 'VIAL', '//10', '0021', 'EEEE', 'VVFL', '//10', '0021']]	1	1	0.0	1.0
6U7H_B	0.0058535576987528	16.981349000207796	0.255536626916524	[[547, 549], [825, 842], [827, 829], [832, 839], [902, 949]]	[4, 1, 2, 3, 0]	[[726, 728], [769, 779], [888, 890], [947, 954], [1017, 1064]]	[['EEE', 'VLT', '/02', '013', 'EEE', 'ILP', '/02', '013'], ['HHHHHHHHHHHHHHHHHH', 'TVATALNKIQDVVNQQGN', '$!#$#"%%!%%!!%%%$%', '302321440440044434', 'HHHHHHHHHHH', 'GIAVEQDKNTQ', '$!#!%%%%%$%', '30204444434'], ['HHH', 'ATA', '#$#', '232', 'HHH', 'FGA', '#$#', '232'], ['HHHHHHHH', 'KIQDVVNQ', '%!%%!!%%', '40440044', 'HHHHHHHH', 'KLQDVVNQ', '%"%%!!%%', '41440044'], ['HHHHHHHHHHHHIIIIIIS...SSSSSSSSEE…	-1	-1	0.22063231828046115	0.0
6H9Z_A	0.1402784501420159	3.930248977123261	0.0153321976149913	[[153, 159], [153, 160], [17, 21]]	[1, 3, 0]	[[774, 780], [947, 954], [1057, 1061]]	[['HHHHHHH', 'KCNEYIN', '%#%%$!%', '4244304', 'HHHHHHH', 'QDKNTQE', '%%%%$%%', '4444344'], ['HHHHHHHH', 'KCNEYINN', '%#%%$!%%', '42443044', 'HHHHHHHH', 'KLQDVVNQ', '%"%%!!%%', '41440044'], ['TTEEE', 'SDYWI', 'NO22/', '34330', 'TTEEE', 'PHGVV', 'NO2//', '34300']]	1	1	0.0	1.0
6NB6_B	0.0041289071757595	23.134752175909263	0.3185689948892674	[[596, 598], [751, 771], [1002, 1004], [929, 936], [994, 1046]]	[4, 1, 2, 3, 0]	[[726, 728], [769, 789], [888, 890], [947, 954], [1012, 1064]]	[['EEE', 'VLY', '/02', '013', 'EEE', 'ILP', '/02', '013'], ['HHHHHHHHHHHHHH...SEE.', 'GIAAEQDRNTREVFAQVKQMY', '$!##%%%&%$&%!#[]YV31}', '302244454354022404423', 'HHHHHHHHHHHHHH...SEE.', 'GIAVEQDKNTQEVFAQVKQIY', '$!#!%%%%%$%%!#[]YV3/}', '302044444344022404403'], ['HHH', 'ASA', '#$#', '232', 'HHH', 'FGA', '#$#', '232'], ['HHHHHHHH', 'KLQDVVNQ', '%"%%!!%%', '41440044', 'HHHHHHHH', 'KLQDVVNQ', '%"%%!!…	-1	-1	0.4912015469034296	0.0
6R9B_D	0.0044887961881701	30.802308088244736	0.2674616695059617	[[241, 243], [664, 682], [630, 632], [680, 684], [734, 738]]	[4, 1, 2, 3, 0]	[[726, 728], [772, 781], [888, 890], [949, 953], [1015, 1019]]	[['EEE', 'VLP', '/02', '013', 'EEE', 'ILP', '/02', '013'], ['HHHHHHHTS..HHHHHHHH', 'IQEQFQSGLVTAGERYNKV', '!%%%#%$NSY}#$%&$%%!', '0444243310323453440', 'HHHHHHHHHH', 'VEQDKNTQEV', '!%%%%%$%%!', '0444443440'], ['HHH', 'AYA', '#$#', '232', 'HHH', 'FGA', '#$#', '232'], ['HHHHH', 'NKVID', '%%!!%', '44004', 'HHHHH', 'QDVVN', '%%!!%', '44004'], ['HHHHH', 'AAQIR', '##%!&', '22405', 'HHHHH', 'AAEIR', '##…	-1	-1	0.8742534961253229	0.0
4WE0_E	0.1024145391530358	9.025948047892411	0.0068610634648376	[[257, 260], [119, 121], [257, 261]]	[4, 1, 0]	[[725, 728], [784, 786], [1048, 1052]]	[['EEEE', 'DVCG', '3/12', '4023', 'EEEE', 'EILP', '3/02', '4013'], ['..S', 'NVH', ']YV', '404', '..S', 'QVK', ']YV', '404'], ['EEEEE', 'DVCGM', '3/121', '40232', 'EEEEE', 'HLMSF', '30121', '41232']]	0	0	0.0	1.0
3ALX_B	0.074804973776715	6.7154877567288604	0.0187393526405443	[[412, 414], [380, 384], [379, 384], [270, 275]]	[4, 1, 3, 0]	[[726, 728], [769, 773], [949, 954], [1050, 1055]]	[['EEE', 'VLS', '/02', '013', 'EEE', 'ILP', '/02', '013'], ['HHHHH', 'TIFQQ', '$!#%%', '30244', 'HHHHH', 'GIAVE', '$!#!%', '30204'], ['HHHHHH', 'ETIFQQ', '%$!#%%', '430244', 'HHHHHH', 'QDVVNQ', '%%!!%%', '440044'], ['EEEEEE', 'FHMTNY', '131232', '242343', 'EEEEEE', 'MSFPQS', '121232', '232343']]	-1	-1	0.21065266710234756	0.0
6J9F_D	0.0028150234754958	30.56152883923355	0.3952299829642249	[[241, 243], [665, 683], [512, 514], [681, 685], [736, 742]]	[4, 1, 2, 3, 0]	[[726, 728], [772, 781], [889, 891], [949, 953], [1016, 1025]]	[['EEE', 'VLP', '/02', '013', 'EEE', 'ILP', '/02', '013'], ['HHHHHHTTSS.HHHHHHHH', 'IQEQYQSGLVTAGERYNKV', '!%%%$%NNSR}#$%&$%%!', '0444343310323453440', 'HHHHHHHHHH', 'VEQDKNTQEV', '!%%%%%$%%!', '0444443440'], ['HHS', 'YMS', '$#U', '323', 'HHS', 'GAG', '$#U', '323'], ['HHHHH', 'NKVVD', '%%!!%', '44004', 'HHHHH', 'QDVVN', '%%!!%', '44004'], ['HHHHHHH', 'AQIRQLA', '#%!&%"#', '2405412', 'HHHHHHHHHH',…	-1	-1	0.8742534961253229	0.0
6H9Z_B	0.1156249803547253	3.9260458763608472	0.0190972222222223	[[153, 159], [153, 160], [17, 21]]	[1, 3, 0]	[[774, 780], [947, 954], [1057, 1061]]	[['HHHHHHH', 'KCNEYIN', '%#%%$!%', '4244304', 'HHHHHHH', 'QDKNTQE', '%%%%$%%', '4444344'], ['HHHHHHHH', 'KCNEYINN', '%#%%$!%%', '42443044', 'HHHHHHHH', 'KLQDVVNQ', '%"%%!!%%', '41440044'], ['TTEEE', 'SDYWI', 'NO22/', '34330', 'TTEEE', 'PHGVV', 'NO2//', '34300']]	1	1	0.0	1.0
6E5U_Y	0.0712853554484627	0.6471941519845195	0.6867816091954027	[[159, 162], [171, 176], [171, 176], [128, 131]]	[4, 1, 3, 0]	[[725, 728], [775, 780], [949, 954], [1061, 1064]]	[['EEEE', 'EISP', '3/22', '4033', 'EEEE', 'EILP', '3/02', '4013'], ['HHHHHH', 'NEDVKN', '%%%!%%', '444044', 'HHHHHH', 'DKNTQE', '%%%$%%', '444344'], ['HHHHHH', 'NEDVKN', '%%%!%%', '444044', 'HHHHHH', 'QDVVNQ', '%%!!%%', '440044'], ['EEEE', 'IILK', '//03', '0014', 'EEEE', 'VFLH', '/103', '0214']]	2	2	0.0	1.0
6ZDH_I	0.0967070100264932	9.147010639308036	0.0068610634648376	[[146, 149], [123, 128], [125, 127], [23, 28]]	[4, 1, 3, 0]	[[725, 728], [773, 778], [947, 949], [1050, 1055]]	[['EEEE', 'KVQW', '3/32', '4043', 'EEEE', 'EILP', '3/02', '4013'], ['HHHHHH', 'DEQLKS', '%%%"%$', '444143', 'HHHHHH', 'EQDKNT', '%%%%%$', '444443'], ['HHH', 'QLK', '%"%', '414', 'HHH', 'KLQ', '%"%', '414'], ['EEEEEE', 'ARASQS', '141232', '252343', 'EEEEEE', 'MSFPQS', '121232', '232343']]	0	0	0.0	1.0
3IWM_A	0.0676128549100094	12.435972717360642	0.0119250425894377	[[28, 31], [228, 234], [244, 248], [230, 236]]	[4, 1, 3, 0]	[[725, 728], [776, 782], [949, 953], [1022, 1028]]	[['EEEE', 'NGLW', '3202', '4313', 'EEEE', 'EILP', '3/02', '4013'], ['HHHHHHH', 'NDFNLVA', '%%#%"!#', '4424102', 'HHHHHHH', 'KNTQEVF', '%%$%%!#', '4434402'], ['HHHHH', 'QDHVD', '%%%!%', '44404', 'HHHHH', 'QDVVN', '%%!!%', '44004'], ['HHHHHHH', 'FNLVAMK', '#%"!##%', '2410224', 'HHHHHHH', 'ANLAATK', '#%"##$%', '2412234']]	0	0	0.0	1.0
1SLQ_A	0.0785028800884669	14.042710303866164	0.0068143100511073	[[463, 466], [503, 512], [505, 507], [510, 512], [377, 380]]	[4, 1, 2, 3, 0]	[[725, 728], [774, 781], [888, 890], [949, 951], [1059, 1062]]	[['EEEE', 'EVAG', '3/12', '4023', 'EEEE', 'EILP', '3/02', '4013'], ['HHHHHHHHHH', 'EEFNALSQEI', '%%#%#"$%%!', '4424213440', 'HHHHHHHH', 'QDKNTQEV', '%%%%$%%!', '44443440'], ['HHH', 'FNA', '#%#', '242', 'HHH', 'FGA', '#$#', '232'], ['HHH', 'QEI', '%%!', '440', 'HHH', 'QDV', '%%!', '440'], ['EEEE', 'SVIC', '2//1', '3002', 'EEEE', 'GVVF', '2//1', '3002']]	0	0	0.0	1.0
4X11_D	0.1021478404668982	9.006546523915747	0.0085178875638836	[[257, 260], [119, 121], [257, 261]]	[4, 1, 0]	[[725, 728], [784, 786], [1048, 1052]]	[['EEEE', 'DVCG', '3/12', '4023', 'EEEE', 'EILP', '3/02', '4013'], ['..S', 'NVH', ']YV', '404', '..S', 'QVK', ']YV', '404'], ['EEEEE', 'DVCGM', '3/121', '40232', 'EEEEE', 'HLMSF', '30121', '41232']]	0	0	0.0	1.0
4X10_E	0.1029815547008896	9.058474219882182	0.0068610634648376	[[257, 260], [119, 121], [257, 261]]	[4, 1, 0]	[[725, 728], [784, 786], [1048, 1052]]	[['EEEE', 'DVCG', '3/12', '4023', 'EEEE', 'EILP', '3/02', '4013'], ['..S', 'NVH', ']YV', '404', '..S', 'QVK', ']YV', '404'], ['EEEEE', 'DVCGM', '3/121', '40232', 'EEEEE', 'HLMSF', '30121', '41232']]	0	0	0.0	1.0
3EE9_A	0.1133359649313952	0.5422017844328825	0.4974489795918377	[[159, 162], [171, 176], [172, 176], [128, 131]]	[4, 1, 3, 0]	[[725, 728], [772, 777], [950, 954], [1061, 1064]]	[['EEEE', 'EISP', '3/22', '4033', 'EEEE', 'EILP', '3/02', '4013'], ['HHHHHH', 'IEDVKN', '!%%!%%', '044044', 'HHHHHH', 'VEQDKN', '!%%%%%', '044444'], ['HHHHH', 'EDVKN', '%%!%%', '44044', 'HHHHH', 'DVVNQ', '%!!%%', '40044'], ['EEEE', 'IMLK', '/103', '0214', 'EEEE', 'VFLH', '/103', '0214']]	2	2	0.0	1.0
6IZX_A	0.005804781514407	13.30704860216294	0.3577512776831344	[[591, 594], [638, 642], [780, 782], [639, 645], [775, 782]]	[4, 1, 2, 3, 0]	[[725, 728], [778, 782], [888, 890], [949, 954], [1015, 1022]]	[['EEEE', 'DIIS', '3//2', '4003', 'EEEE', 'EILP', '3/02', '4013'], ['HHHHH', 'TEEIA', '$%%!#', '34402', 'HHHHH', 'TQEVF', '$%%!#', '34402'], ['HHH', 'CSA', '#$#', '232', 'HHH', 'FGA', '#$#', '232'], ['HHHHHHH', 'EEIAVQN', '%%!#!%%', '4402044', 'HHHHHH', 'QDVVNQ', '%%!!%%', '440044'], ['HHHHHHHH', 'AANAICSA', '##%#!#$#', '22420232', 'HHHHHHHH', 'AAEIRASA', '##%!&#$#', '22405232']]	0	0	0.0	1.0
6RNY_C	0.0697491253138646	0.7321798094839017	0.6867816091954027	[[91, 95], [92, 95], [47, 53]]	[1, 3, 0]	[[776, 780], [947, 950], [1020, 1026]]	[['HHHHH', 'EELNK', '%%"%%', '44144', 'HHHHH', 'KNTQE', '%%$%%', '44344'], ['HHHH', 'ELNK', '%"%%', '4144', 'HHHH', 'KLQD', '%"%%', '4144'], ['HHHHHHH', 'APVYLAA', '#$!$"##', '2303122', 'HHHHHHH', 'ASANLAA', '#$#%"##', '2324122']]	2	2	0.0	1.0
1RD8_F	0.0632427807106872	0.4988245983389353	1.3861788617886193	[[77, 88], [79, 86], [60, 62]]	[1, 3, 0]	[[772, 782], [947, 954], [1036, 1038]]	[['HHHHHHHHHHHH', 'IENLNKKVDDGF', '!%%"%%%!%%$#', '044144404432', 'HHHHHHHHHHH', 'VEQDKNTQEVF', '!%%%%%$%%!#', '04444434402'], ['HHHHHHHH', 'NLNKKVDD', '%"%%%!%%', '41444044', 'HHHHHHHH', 'KLQDVVNQ', '%"%%!!%%', '41440044'], ['...', 'NTQ', ']}]', '434', '...', 'QSK', ']}]', '434']]	2	2	0.2783133254084654	0.7216866745915347
3R6J_A	0.0947493129519212	8.257868557605667	0.0119250425894377	[[335, 337], [454, 459], [450, 455], [331, 334]]	[4, 1, 3, 0]	[[726, 728], [775, 780], [949, 954], [1048, 1051]]	[['EEE', 'VLS', '/02', '013', 'EEE', 'ILP', '/02', '013'], ['HHHHHH', 'QHLYQE', '%%"$%%', '441344', 'HHHHHH', 'DKNTQE', '%%%$%%', '444344'], ['HHHHHH', 'QEWIQH', '%%$!%%', '443044', 'HHHHHH', 'QDVVNQ', '%%!!%%', '440044'], ['EEEE', 'KLFG', '3012', '4123', 'EEEE', 'HLMS', '3012', '4123']]	0	0	0.0	1.0
4LK0_F	0.0723006266199652	15.285449884938467	0.0085178875638836	[[162, 164], [355, 362], [100, 102], [343, 357], [98, 102]]	[4, 1, 2, 3, 0]	[[726, 728], [772, 779], [888, 890], [947, 954], [1018, 1022]]	[['EEE', 'ITG', '/22', '033', 'EEE', 'ILP', '/02', '013'], ['HHHHHHHH', 'IEQVKDIN', '!%%!%%!%', '04404404', 'HHHHHHHH', 'VEQDKNTQ', '!%%%%%$%', '04444434'], ['HHH', 'MYM', '#$#', '232', 'HHH', 'FGA', '#$#', '232'], ['HHHHHIIIIIS.HHH', 'KLQQIEEETGLTIEQ', '%"%%!AAA@@S}!%%', '414404443313044', 'HHHHHHHH', 'KLQDVVNQ', '%"%%!!%%', '41440044'], ['HHHHH', 'VRMYM', '!&#$#', '05232', 'HHHHH', 'IRASA', '!&…	-1	-1	0.22063231828046115	0.0
3LZG_L	0.0151370319660485	0.8568443319484045	1.519313304721032	[[77, 88], [79, 86], [60, 62]]	[1, 3, 0]	[[772, 782], [947, 954], [1036, 1038]]	[['HHHHHHHHHHHH', 'IENLNKKVDDGF', '!%%"%%%!%%$#', '044144404432', 'HHHHHHHHHHH', 'VEQDKNTQEVF', '!%%%%%$%%!#', '04444434402'], ['HHHHHHHH', 'NLNKKVDD', '%"%%%!%%', '41444044', 'HHHHHHHH', 'KLQDVVNQ', '%"%%!!%%', '41440044'], ['...', 'NTQ', ']}]', '434', '...', 'QSK', ']}]', '434']]	2	2	0.49660946595420813	0.5033905340457919
2FIP_F	0.0839023179083584	0.8148263302624534	0.431707317073172	[[18, 20], [42, 52], [47, 53], [66, 73]]	[4, 1, 3, 0]	[[726, 728], [776, 781], [947, 953], [1016, 1023]]	[['EEE', 'VAS', '/12', '023', 'EEE', 'ILP', '/02', '013'], ['HHHHHHHHHHH', 'QEYRKKFNKKI', '%%$&%%#%%%!', '44354424440', 'HHHHHH', 'KNTQEV', '%%$%%!', '443440'], ['HHHHHHH', 'KFNKKIE', '%#%%%!%', '4244404', 'HHHHHHH', 'KLQDVVN', '%"%%!!%', '4144004'], ['HHHHHHHH', 'ADITFYSE', '#%!$#$$%', '24032334', 'HHHHHHHH', 'AEIRASAN', '#%!&#$#%', '24052324']]	2	2	0.0	1.0
2RHK_B	0.1302338981383049	0.6295796567167178	0.3651162790697682	[[159, 162], [171, 176], [172, 176], [128, 131]]	[4, 1, 3, 0]	[[725, 728], [772, 777], [950, 954], [1061, 1064]]	[['EEEE', 'EISP', '3/22', '4033', 'EEEE', 'EILP', '3/02', '4013'], ['HHHHHH', 'IEDVKN', '!%%!%%', '044044', 'HHHHHH', 'VEQDKN', '!%%%%%', '044444'], ['HHHHH', 'EDVKN', '%%!%%', '44044', 'HHHHH', 'DVVNQ', '%!!%%', '40044'], ['EEEE', 'IMLK', '/103', '0214', 'EEEE', 'VFLH', '/103', '0214']]	2	2	0.0	1.0
5MLU_C	0.1581779085672402	0.5355242632787774	0.4213075060532698	[[91, 95], [92, 95], [47, 53]]	[1, 3, 0]	[[776, 780], [947, 950], [1020, 1026]]	[['HHHHH', 'EELNK', '%%"%%', '44144', 'HHHHH', 'KNTQE', '%%$%%', '44344'], ['HHHH', 'ELNK', '%"%%', '4144', 'HHHH', 'KLQD', '%"%%', '4144'], ['HHHHHHH', 'APVYLAA', '#$!$"##', '2303122', 'HHHHHHH', 'ASANLAA', '#$#%"##', '2324122']]	2	2	0.0	1.0
2CJQ_A	0.005576661043306	13.072491518494662	0.427597955706984	[[185, 192], [547, 549], [629, 634], [545, 552]]	[1, 2, 3, 0]	[[775, 782], [888, 890], [949, 954], [1018, 1025]]	[['HHHHHHHH', 'HDKLLEIF', '%%%""%!#', '44411402', 'HHHHHHHH', 'DKNTQEVF', '%%%$%%!#', '44434402'], ['HHH', 'FSF', '#$#', '232', 'HHH', 'FGA', '#$#', '232'], ['HHHHHH', 'KRIIQD', '%&!!%%', '450044', 'HHHHHH', 'QDVVNQ', '%%!!%%', '440044'], ['HHHHHHHH', 'VAFSFLLM', '!##$#""#', '02232112', 'HHHHHHHH', 'IRASANLA', '!&#$#%"#', '05232412']]	0	0	0.0	1.0
1RD8_B	0.0636224982611674	0.5128771066608424	1.4356846473029057	[[77, 88], [79, 86], [60, 62]]	[1, 3, 0]	[[772, 782], [947, 954], [1036, 1038]]	[['HHHHHHHHHHHH', 'IENLNKKVDDGF', '!%%"%%%!%%$#', '044144404432', 'HHHHHHHHHHH', 'VEQDKNTQEVF', '!%%%%%$%%!#', '04444434402'], ['HHHHHHHH', 'NLNKKVDD', '%"%%%!%%', '41444044', 'HHHHHHHH', 'KLQDVVNQ', '%"%%!!%%', '41440044'], ['...', 'NTQ', ']}]', '434', '...', 'QSK', ']}]', '434']]	2	2	0.2783133254084654	0.7216866745915347
4X0Z_A	0.1039974990661909	9.040858636110674	0.0085178875638836	[[257, 260], [119, 121], [257, 261]]	[4, 1, 0]	[[725, 728], [784, 786], [1048, 1052]]	[['EEEE', 'DVCG', '3/12', '4023', 'EEEE', 'EILP', '3/02', '4013'], ['..S', 'NVH', ']YV', '404', '..S', 'QVK', ']YV', '404'], ['EEEEE', 'DVCGM', '3/121', '40232', 'EEEEE', 'HLMSF', '30121', '41232']]	0	0	0.0	1.0
5TT6_A	0.0055455087469841	14.63606416594314	0.4071550255536618	[[96, 98], [354, 361], [352, 360], [355, 358]]	[4, 1, 3, 0]	[[726, 728], [770, 777], [949, 954], [1015, 1018]]	[['EEE', 'ILT', '/02', '013', 'EEE', 'ILP', '/02', '013'], ['HHHHHHHH', 'VMCEIEQN', '!##%!%%%', '02240444', 'HHHHHHHH', 'IAVEQDKN', '!#!%%%%%', '02044444'], ['HHHHHHHHH', 'EKVMCEIEQ', '%%!##%!%%', '440224044', 'HHHHHH', 'QDVVNQ', '%%!!%%', '440044'], ['HHHH', 'MCEI', '##%!', '2240', 'HHHH', 'AAEI', '##%!', '2240']]	0	0	0.1408099027210884	0.8591900972789116
5N2H_A	0.0033406628794381	21.07798788717757	0.4293015332197605	[[359, 361], [765, 771], [682, 684], [578, 584], [682, 689]]	[4, 1, 2, 3, 0]	[[725, 727], [776, 782], [888, 890], [948, 954], [1020, 1027]]	[['EEE', 'KVL', '3/0', '401', 'EEE', 'EIL', '3/0', '401'], ['HHHHHHH', 'DKSIEIA', '%%$!%!#', '4430402', 'HHHHHHH', 'KNTQEVF', '%%$%%!#', '4434402'], ['HHH', 'ASA', '#$#', '232', 'HHH', 'FGA', '#$#', '232'], ['HHHHHHH', 'LEEEINN', '"%%%!%%', '1444044', 'HHHHHHH', 'LQDVVNQ', '"%%!!%%', '1440044'], ['HHHHHHHH', 'ASAKSCTS', '#$#%$#$$', '23243233', 'HHHHHHHH', 'ASANLAAT', '#$#%"##$', '23241223']]	-1	-1	0.4912015469034296	0.0
3LZG_D	0.0211450889890118	0.8546306135725354	1.301960784313727	[[77, 88], [79, 86], [60, 62]]	[1, 3, 0]	[[772, 782], [947, 954], [1036, 1038]]	[['HHHHHHHHHHHH', 'IENLNKKVDDGF', '!%%"%%%!%%$#', '044144404432', 'HHHHHHHHHHH', 'VEQDKNTQEVF', '!%%%%%$%%!#', '04444434402'], ['HHHHHHHH', 'NLNKKVDD', '%"%%%!%%', '41444044', 'HHHHHHHH', 'KLQDVVNQ', '%"%%!!%%', '41440044'], ['...', 'NTQ', ']}]', '434', '...', 'QSK', ']}]', '434']]	2	2	0.22344791460798563	0.7765520853920144
1SLQ_D	0.070863322147307	13.866440362899528	0.0102214650766609	[[463, 466], [503, 511], [505, 507], [493, 495], [377, 380]]	[4, 1, 2, 3, 0]	[[725, 728], [774, 780], [888, 890], [947, 949], [1059, 1062]]	[['EEEE', 'EVAG', '3/12', '4023', 'EEEE', 'EILP', '3/02', '4013'], ['HHHHHHHHH', 'EEFNALSQE', '%%#%#"$%%', '442421344', 'HHHHHHH', 'QDKNTQE', '%%%%$%%', '4444344'], ['HHH', 'FNA', '#%#', '242', 'HHH', 'FGA', '#$#', '232'], ['HHH', 'DLE', '%"%', '414', 'HHH', 'KLQ', '%"%', '414'], ['EEEE', 'SVIC', '2//1', '3002', 'EEEE', 'GVVF', '2//1', '3002']]	0	0	0.0	1.0
3R6K_A	0.1058921974976963	8.269860267721741	0.0102214650766609	[[335, 337], [454, 459], [450, 455], [331, 334]]	[4, 1, 3, 0]	[[726, 728], [775, 780], [949, 954], [1048, 1051]]	[['EEE', 'VLS', '/02', '013', 'EEE', 'ILP', '/02', '013'], ['HHHHHH', 'QHLYQE', '%%"$%%', '441344', 'HHHHHH', 'DKNTQE', '%%%$%%', '444344'], ['HHHHHH', 'QEWIQH', '%%$!%%', '443044', 'HHHHHH', 'QDVVNQ', '%%!!%%', '440044'], ['EEEE', 'KLFG', '3012', '4123', 'EEEE', 'HLMS', '3012', '4123']]	0	0	0.0	1.0
4NPT_A	0.1317799449583688	0.755606384096287	0.313199105145415	[[92, 95], [90, 93], [44, 48]]	[1, 3, 0]	[[780, 783], [948, 951], [1047, 1051]]	[['HHT.', 'QIGA', '%!N[', '4032', 'HHH.', 'EVFA', '%!#[', '4022'], ['HHHH', 'LTQI', '"$%!', '1340', 'HHHH', 'LQDV', '"%%!', '1440'], ['EEEEE', 'PKLIG', '230/2', '34103', 'EEEEE', 'YHLMS', '23012', '34123']]	2	2	0.2937837982639248	0.7062162017360752
6E7H_F	0.068218731998689	0.5190833696504282	1.4156378600823056	[[77, 88], [79, 86], [60, 62]]	[1, 3, 0]	[[772, 782], [947, 954], [1036, 1038]]	[['HHHHHHHHHHHH', 'IENLNKKMEDGF', '!%%"%%%#%%$#', '044144424432', 'HHHHHHHHHHH', 'VEQDKNTQEVF', '!%%%%%$%%!#', '04444434402'], ['HHHHHHHH', 'NLNKKMED', '%"%%%#%%', '41444244', 'HHHHHHHH', 'KLQDVVNQ', '%"%%!!%%', '41440044'], ['...', 'NTQ', ']}]', '434', '...', 'QSK', ']}]', '434']]	2	2	0.2783133254084654	0.7216866745915347
6QPF_K	0.0040076426558397	17.601295924236005	0.4633730834752969	[[168, 181], [542, 544], [112, 116], [542, 549]]	[1, 2, 3, 0]	[[779, 785], [888, 890], [950, 954], [1020, 1028]]	[['HHHHHHHH.S....', 'KDVMESMDKEEMEI', '%%!#%$#%]V][]Y', '44024324444240', 'HHHH...', 'QEVFAQV', '%%!#[]Y', '4402240'], ['HHH', 'ATA', '#$#', '232', 'HHH', 'FGA', '#$#', '232'], ['HHHHH', 'EVVQQ', '%!!%%', '40044', 'HHHHH', 'DVVNQ', '%!!%%', '40044'], ['HHHHHHHH', 'ATAQMALQ', '#$#%##"%', '23242214', 'HHHHHHHHH', 'ASANLAATK', '#$#%"##$%', '232412234']]	-1	-1	0.22063231828046115	0.0
3GUD_A	0.0689789198959032	0.6733309800722277	0.8753993610223654	[[715, 718], [652, 675], [669, 673], [645, 647]]	[4, 1, 3, 0]	[[725, 728], [771, 782], [949, 953], [1053, 1055]]	[['EEEE', 'NIYS', '3/22', '4033', 'EEEE', 'EILP', '3/02', '4013'], ['HHHHHGGGSPPEEE..HHHHHHHH', 'AVDEKGEEARYHFGVIAQQIVKVF', '#!%%%9::TIG312YY#%%!!%!#', '204443442534230024400402', 'HHHHHHHHHHHH', 'AVEQDKNTQEVF', '#!%%%%%$%%!#', '204444434402'], ['HHHHH', 'QQIVK', '%%!!%', '44004', 'HHHHH', 'QDVVN', '%%!!%', '44004'], ['EEE', 'YQY', '232', '343', 'EEE', 'PQS', '232', '343']]	2	2	0.32418113826728207	0.6758188617327179
4JCE_E	0.1286287755239529	8.99499359245377	0.0051369863013701	[[257, 260], [119, 121], [257, 261]]	[4, 1, 0]	[[725, 728], [784, 786], [1048, 1052]]	[['EEEE', 'DVCG', '3/12', '4023', 'EEEE', 'EILP', '3/02', '4013'], ['..S', 'NVH', ']YV', '404', '..S', 'QVK', ']YV', '404'], ['EEEEE', 'DVCGM', '3/121', '40232', 'EEEEE', 'HLMSF', '30121', '41232']]	0	0	0.0	1.0
4WE0_C	0.1279378320845091	9.012582419473397	0.0051369863013701	[[257, 260], [119, 121], [257, 261]]	[4, 1, 0]	[[725, 728], [784, 786], [1048, 1052]]	[['EEEE', 'DVCG', '3/12', '4023', 'EEEE', 'EILP', '3/02', '4013'], ['..S', 'NVH', ']YV', '404', '..S', 'QVK', ']YV', '404'], ['EEEEE', 'DVCGM', '3/121', '40232', 'EEEEE', 'HLMSF', '30121', '41232']]	0	0	0.0	1.0
3O9T_B	0.1308307735062736	0.4756943947992031	0.5089974293059136	[[159, 162], [172, 176], [172, 176], [128, 131]]	[4, 1, 3, 0]	[[725, 728], [776, 780], [950, 954], [1061, 1064]]	[['EEEE', 'EISP', '3/22', '4033', 'EEEE', 'EILP', '3/02', '4013'], ['HHHHH', 'EDVKN', '%%!%%', '44044', 'HHHHH', 'KNTQE', '%%$%%', '44344'], ['HHHHH', 'EDVKN', '%%!%%', '44044', 'HHHHH', 'DVVNQ', '%!!%%', '40044'], ['EEEE', 'IILK', '//03', '0014', 'EEEE', 'VFLH', '/103', '0214']]	2	2	0.0	1.0
4X14_A	0.1145990390832729	9.075971539536267	0.0068610634648376	[[257, 260], [119, 121], [257, 261]]	[4, 1, 0]	[[725, 728], [784, 786], [1048, 1052]]	[['EEEE', 'DVCG', '3/12', '4023', 'EEEE', 'EILP', '3/02', '4013'], ['..S', 'NVH', ']YV', '404', '..S', 'QVK', ']YV', '404'], ['EEEEE', 'DVCGM', '3/121', '40232', 'EEEEE', 'HLMSF', '30121', '41232']]	0	0	0.0	1.0
6WCZ_B	0.0025901612332157	15.77770342287218	0.7018739352640531	[[593, 596], [397, 404], [782, 784], [398, 403], [777, 784]]	[4, 1, 2, 3, 0]	[[725, 728], [774, 781], [888, 890], [949, 954], [1015, 1022]]	[['EEEE', 'DIIS', '3//2', '4003', 'EEEE', 'EILP', '3/02', '4013'], ['HHHHHHHH', 'KEEFINKV', '%%%#!%%!', '44420440', 'HHHHHHHH', 'QDKNTQEV', '%%%%$%%!', '44443440'], ['HHH', 'CSA', '#$#', '232', 'HHH', 'FGA', '#$#', '232'], ['HHHHHH', 'EEFINK', '%%#!%%', '442044', 'HHHHHH', 'QDVVNQ', '%%!!%%', '440044'], ['HHHHHHHH', 'MANAICSA', '##%#!#$#', '22420232', 'HHHHHHHH', 'AAEIRASA', '##%!&#$#', '22405232…	-1	-1	0.22063231828046115	0.0
4M44_D	0.0055967107208169	18.4180237057025	0.3161434977578476	[[79, 86], [3, 5], [79, 86], [24, 32]]	[1, 2, 3, 0]	[[773, 780], [888, 890], [947, 954], [1051, 1060]]	[['HHHHHHHH', 'ELDEKVDD', '%"%%%!%%', '41444044', 'HHHHHHHH', 'EQDKNTQE', '%%%%%$%%', '44444344'], ['HHH', 'FGA', '#$#', '232', 'HHH', 'FGA', '#$#', '232'], ['HHHHHHHH', 'ELDEKVDD', '%"%%%!%%', '41444044', 'HHHHHHHH', 'KLQDVVNQ', '%"%%!!%%', '41440044'], ['EEEEETTEE', 'YTSHGAHGV', '22232MO2/', '333432430', 'EEEEEETTEE', 'SFPQSAPHGV', '212321NO2/', '3234323430']]	-1	-1	0.22063231828046115	0.0
3K33_C	0.0359961453817543	0.760955672145207	1.4560669456066946	[[45, 51], [42, 44], [17, 20], [42, 48]]	[1, 2, 3, 0]	[[776, 782], [888, 890], [948, 951], [1020, 1028]]	[['HHHHHHH', 'EAYKKAA', '%#$%%##', '4234422', 'HHHHHHH', 'KNTQEVF', '%%$%%!#', '4434402'], ['HHH', 'ATF', '#$#', '232', 'HHH', 'FGA', '#$#', '232'], ['HHHH', 'LNNV', '"%%!', '1440', 'HHHH', 'LQDV', '"%%!', '1440'], ['HHHHHHH', 'ATFEAYK', '#$#%#$%', '2324234', 'HHHHHHHHH', 'ASANLAATK', '#$#%"##$%', '232412234']]	2	2	0.35625116174392407	0.6437488382560759
4JCF_A	0.1127056473352923	8.97946667256061	0.008591065292097	[[257, 260], [119, 121], [257, 261]]	[4, 1, 0]	[[725, 728], [784, 786], [1048, 1052]]	[['EEEE', 'DVCG', '3/12', '4023', 'EEEE', 'EILP', '3/02', '4013'], ['..S', 'NVH', ']YV', '404', '..S', 'QVK', ']YV', '404'], ['EEEEE', 'DVCGM', '3/121', '40232', 'EEEEE', 'HLMSF', '30121', '41232']]	0	0	0.0	1.0
6QPF_L	0.0030760497065014	6.973511425535631	2.4327485380116984	[[723, 725], [185, 198], [204, 206], [158, 165], [359, 365]]	[4, 1, 2, 3, 0]	[[725, 727], [772, 785], [888, 890], [947, 954], [1046, 1052]]	[['EEE', 'NVL', '3/0', '401', 'EEE', 'EIL', '3/0', '401'], ['HHHHHHHHTSS...', 'ITKEKKEELQDCKI', '!$%%%%%%LVV[]Y', '03444444144240', 'HHHHHHHHHHH...', 'VEQDKNTQEVFAQV', '!%%%%%$%%!#[]Y', '04444434402240'], ['HHH', 'AYM', '#$#', '232', 'HHH', 'FGA', '#$#', '232'], ['HHHHHHHH', 'EAQDVIME', '%#%%!!#%', '42440024', 'HHHHHHHH', 'KLQDVVNQ', '%"%%!!%%', '41440044'], ['S.EEEEE', 'GYEEFTM', 'U}33121', '334…	-1	-1	0.6128456459258438	0.0
6BP2_B	0.0070612005270697	10.568494709268696	0.3310657596371886	[[618, 624], [618, 623], [545, 547]]	[1, 3, 0]	[[775, 781], [949, 954], [1051, 1053]]	[['HHHHHHH', 'KNISEQI', '%%!$%%!', '4403440', 'HHHHHHH', 'DKNTQEV', '%%%$%%!', '4443440'], ['HHHHHH', 'KNISEQ', '%%!$%%', '440344', 'HHHHHH', 'QDVVNQ', '%%!!%%', '440044'], ['EEE', 'TAG', '212', '323', 'EEE', 'SFP', '212', '323']]	0	0	0.0	1.0
6QPF_I	0.0031605501089883	7.002969776047994	2.010256410256411	[[723, 725], [185, 198], [204, 206], [158, 165], [359, 365]]	[4, 1, 2, 3, 0]	[[725, 727], [772, 785], [888, 890], [947, 954], [1046, 1052]]	[['EEE', 'NVL', '3/0', '401', 'EEE', 'EIL', '3/0', '401'], ['HHHHHHHHTSS...', 'ITKEKKEELQDCKI', '!$%%%%%%LVV[]Y', '03444444144240', 'HHHHHHHHHHH...', 'VEQDKNTQEVFAQV', '!%%%%%$%%!#[]Y', '04444434402240'], ['HHH', 'AYM', '#$#', '232', 'HHH', 'FGA', '#$#', '232'], ['HHHHHHHH', 'EAQDVIME', '%#%%!!#%', '42440024', 'HHHHHHHH', 'KLQDVVNQ', '%"%%!!%%', '41440044'], ['S.EEEEE', 'GYEEFTM', 'U}33121', '334…	-1	-1	0.6128456459258438	0.0
4M44_F	0.0055847576968187	18.41416332209845	0.3401826484018266	[[79, 86], [3, 5], [79, 86], [24, 32]]	[1, 2, 3, 0]	[[773, 780], [888, 890], [947, 954], [1051, 1060]]	[['HHHHHHHH', 'ELDEKVDD', '%"%%%!%%', '41444044', 'HHHHHHHH', 'EQDKNTQE', '%%%%%$%%', '44444344'], ['HHH', 'FGA', '#$#', '232', 'HHH', 'FGA', '#$#', '232'], ['HHHHHHHH', 'ELDEKVDD', '%"%%%!%%', '41444044', 'HHHHHHHH', 'KLQDVVNQ', '%"%%!!%%', '41440044'], ['EEEEETTEE', 'YTSHGAHGV', '22232MO2/', '333432430', 'EEEEEETTEE', 'SFPQSAPHGV', '212321NO2/', '3234323430']]	-1	-1	0.22063231828046115	0.0
2QUX_G	0.0801590769118118	7.0756931341267055	0.0190972222222223	[[5, 7], [115, 117], [114, 121], [89, 91]]	[4, 1, 3, 0]	[[726, 728], [772, 774], [947, 953], [1059, 1061]]	[['EEE', 'VLS', '/02', '013', 'EEE', 'ILP', '/02', '013'], ['HHH', 'VED', '!%%', '044', 'HHH', 'VEQ', '!%%', '044'], ['HHHHHHHH', 'QVEDLVVN', '%!%%"!!%', '40441004', 'HHHHHHH', 'KLQDVVN', '%"%%!!%', '4144004'], ['EEE', 'TIV', '2//', '300', 'EEE', 'GVV', '2//', '300']]	-1	-1	0.21065266710234756	0.0
4WDY_C	0.1155784798038569	8.973520844521289	0.008591065292097	[[257, 260], [119, 121], [257, 261]]	[4, 1, 0]	[[725, 728], [784, 786], [1048, 1052]]	[['EEEE', 'DVCG', '3/12', '4023', 'EEEE', 'EILP', '3/02', '4013'], ['..S', 'NVH', ']YV', '404', '..S', 'QVK', ']YV', '404'], ['EEEEE', 'DVCGM', '3/121', '40232', 'EEEEE', 'HLMSF', '30121', '41232']]	0	0	0.0	1.0
6BHT_K	0.0454771934556355	12.079768197576264	0.0204429301533215	[[23, 30], [215, 217], [69, 75], [212, 216]]	[1, 2, 3, 0]	[[769, 776], [888, 890], [948, 954], [1023, 1027]]	[['HHHHHHHH', 'WVKVVEEK', '$!%!!%%%', '30400444', 'HHHHHHHH', 'GIAVEQDK', '$!#!%%%%', '30204444'], ['HHH', 'MTA', '#$#', '232', 'HHH', 'FGA', '#$#', '232'], ['HHHHHHH', 'LKETINE', '"%%$!%%', '1443044', 'HHHHHHH', 'LQDVVNQ', '"%%!!%%', '1440044'], ['HHHHH', 'EEMMT', '%%##$', '44223', 'HHHHH', 'NLAAT', '%"##$', '41223']]	0	0	0.0	1.0
6A4K_M	0.1209819501251226	13.982085427911793	0.0	[[188, 191], [190, 192], [11, 14]]	[1, 2, 0]	[[776, 779], [889, 891], [1050, 1053]]	[['HHHH', 'EQWK', '%%$%', '4434', 'HHHH', 'KNTQ', '%%$%', '4434'], ['HHS', 'WKS', '$%U', '343', 'HHS', 'GAG', '$#U', '323'], ['EEEE', 'ASAS', '1212', '2323', 'EEEE', 'MSFP', '1212', '2323']]	0	0	0.0	1.0
6IZY_A	0.0031621846457208	16.356424295847383	0.6575809199318561	[[591, 594], [638, 642], [780, 782], [282, 287], [775, 782]]	[4, 1, 2, 3, 0]	[[725, 728], [778, 782], [888, 890], [949, 954], [1015, 1022]]	[['EEEE', 'DIIS', '3//2', '4003', 'EEEE', 'EILP', '3/02', '4013'], ['HHHHH', 'TEEIA', '$%%!#', '34402', 'HHHHH', 'TQEVF', '$%%!#', '34402'], ['HHH', 'CSA', '#$#', '232', 'HHH', 'FGA', '#$#', '232'], ['HHHHHH', 'EKIKQE', '%%!%%%', '440444', 'HHHHHH', 'QDVVNQ', '%%!!%%', '440044'], ['HHHHHHHH', 'AANAICSA', '##%#!#$#', '22420232', 'HHHHHHHH', 'AAEIRASA', '##%!&#$#', '22405232']]	-1	-1	0.22063231828046115	0.0
6M16_C	0.0059378529030436	17.850357071710835	0.3304940374787051	[[902, 905], [697, 701], [803, 808], [890, 918]]	[4, 1, 3, 0]	[[725, 728], [773, 777], [949, 954], [1036, 1064]]	[['EEEE', 'HVLS', '3/02', '4013', 'EEEE', 'EILP', '3/02', '4013'], ['HHHHH', 'NQKKN', '%%%%%', '44444', 'HHHHH', 'EQDKN', '%%%%%', '44444'], ['HHHHHH', 'QAVVNQ', '%#!!%%', '420044', 'HHHHHH', 'QDVVNQ', '%%!!%%', '440044'], ['...STTTTSSSEEEEEEEEEETTEEEEEE', 'QSLRNGFRGQGLHVLSLMQNAPSGIMFFH', ']}ZWONMPUVU03/0201331NN2/1113', '43154325343140131244233302224', '...STTTTSSSEEEEEEEEEETTEEEEEE', 'QSKRVDFKG…	-1	-1	0.22063231828046115	0.0
4X0Y_A	0.1046827269495338	9.005962003652371	0.0103270223752158	[[257, 260], [119, 121], [257, 261]]	[4, 1, 0]	[[725, 728], [784, 786], [1048, 1052]]	[['EEEE', 'DVCG', '3/12', '4023', 'EEEE', 'EILP', '3/02', '4013'], ['..S', 'NVH', ']YV', '404', '..S', 'QVK', ']YV', '404'], ['EEEEE', 'DVCGM', '3/121', '40232', 'EEEEE', 'HLMSF', '30121', '41232']]	0	0	0.0	1.0
6MEI_C	0.0830384290387388	0.8517484749874793	0.445812807881774	[[616, 618], [615, 617], [561, 565]]	[2, 3, 0]	[[889, 891], [948, 950], [1051, 1055]]	[['HHS', 'WHY', '$%U', '343', 'HHS', 'GAG', '$#U', '323'], ['HHH', 'LWH', '"$%', '134', 'HHH', 'LQD', '"%%', '144'], ['EEEEE', 'TKTDG', '23232', '34343', 'EEEEE', 'SFPQS', '21232', '32343']]	2	2	0.0	1.0
1ODX_A	0.0788279387441553	0.8144691707702864	0.5611702127659577	[[61, 63], [92, 95], [90, 93], [52, 55]]	[4, 1, 3, 0]	[[725, 727], [780, 783], [948, 951], [1051, 1054]]	[['EEE', 'QIL', '3/0', '401', 'EEE', 'EIL', '3/0', '401'], ['HHT.', 'QIGC', '%!N[', '4032', 'HHH.', 'EVFA', '%!#[', '4022'], ['HHHH', 'LTQI', '"$%!', '1340', 'HHHH', 'LQDV', '"%%!', '1440'], ['EEEE', 'GFIK', '21/3', '3204', 'EEEE', 'SFPQ', '2123', '3234']]	2	2	0.0	1.0
2I9L_L	0.0874384136321815	0.8594120183056553	0.4247572815533982	[[105, 113], [91, 93], [107, 114], [61, 74]]	[1, 2, 3, 0]	[[772, 780], [888, 890], [947, 954], [1020, 1028]]	[['HHHHHHHHH', 'VRDFENYVK', '!&%#%%$!%', '054244304', 'HHHHHHHHH', 'VEQDKNTQE', '!%%%%%$%%', '044444344'], ['HHH', 'FTA', '#$#', '232', 'HHH', 'FGA', '#$#', '232'], ['HHHHHHHH', 'DFENYVKQ', '%#%%$!%%', '42443044', 'HHHHHHHH', 'KLQDVVNQ', '%"%%!!%%', '41440044'], ['HHHHHHHHHHHHHH', 'ADAQLDAVLSAATE', '#%#%"%#!"$##$%', '24241420132234', 'HHHHHHHHH', 'ASANLAATK', '#$#%"##$%', '232412234']]	2	2	0.0	1.0
2I9L_I	0.0877092106253922	0.8601411082882615	0.4213075060532698	[[105, 113], [91, 93], [107, 114], [61, 74]]	[1, 2, 3, 0]	[[772, 780], [888, 890], [947, 954], [1020, 1028]]	[['HHHHHHHHH', 'VRDFENYVK', '!&%#%%$!%', '054244304', 'HHHHHHHHH', 'VEQDKNTQE', '!%%%%%$%%', '044444344'], ['HHH', 'FTA', '#$#', '232', 'HHH', 'FGA', '#$#', '232'], ['HHHHHHHH', 'DFENYVKQ', '%#%%$!%%', '42443044', 'HHHHHHHH', 'KLQDVVNQ', '%"%%!!%%', '41440044'], ['HHHHHHHHHHHHHH', 'ADAQLDAVLSAATE', '#%#%"%#!"$##$%', '24241420132234', 'HHHHHHHHH', 'ASANLAATK', '#$#%"##$%', '232412234']]	2	2	0.0	1.0
1REG_Y	0.0749240359543746	0.7937566368706528	0.6867816091954027	[[31, 33], [65, 68], [65, 69], [46, 48]]	[4, 1, 3, 0]	[[726, 728], [774, 777], [947, 951], [1059, 1061]]	[['EEE', 'VLY', '/02', '013', 'EEE', 'ILP', '/02', '013'], ['HHHH', 'EEDE', '%%%%', '4444', 'HHHH', 'QDKN', '%%%%', '4444'], ['HHHHH', 'EEDEV', '%%%%!', '44440', 'HHHHH', 'KLQDV', '%"%%!', '41440'], ['EEE', 'YIV', '2//', '300', 'EEE', 'GVV', '2//', '300']]	2	2	0.0	1.0
4NRJ_D	0.0059347978042979	18.374849029799424	0.3015521064301552	[[79, 86], [3, 5], [79, 86], [24, 32]]	[1, 2, 3, 0]	[[773, 780], [888, 890], [947, 954], [1051, 1060]]	[['HHHHHHHH', 'ELDEKVDD', '%"%%%!%%', '41444044', 'HHHHHHHH', 'EQDKNTQE', '%%%%%$%%', '44444344'], ['HHH', 'FGA', '#$#', '232', 'HHH', 'FGA', '#$#', '232'], ['HHHHHHHH', 'ELDEKVDD', '%"%%%!%%', '41444044', 'HHHHHHHH', 'KLQDVVNQ', '%"%%!!%%', '41440044'], ['EEEEETTEE', 'YTSHGAHGV', '22232MO2/', '333432430', 'EEEEEETTEE', 'SFPQSAPHGV', '212321NO2/', '3234323430']]	-1	-1	0.22063231828046115	0.0
3KWI_B	0.1215485059538113	0.63025792656074	0.4711779448621553	[[159, 162], [171, 176], [172, 176], [128, 131]]	[4, 1, 3, 0]	[[725, 728], [772, 777], [950, 954], [1061, 1064]]	[['EEEE', 'EISP', '3/22', '4033', 'EEEE', 'EILP', '3/02', '4013'], ['HHHHHH', 'IEDVKN', '!%%!%%', '044044', 'HHHHHH', 'VEQDKN', '!%%%%%', '044444'], ['HHHHH', 'EDVKN', '%%!%%', '44044', 'HHHHH', 'DVVNQ', '%!!%%', '40044'], ['EEEE', 'IMLK', '/103', '0214', 'EEEE', 'VFLH', '/103', '0214']]	2	2	0.0	1.0
3EE9_B	0.1209655914676155	0.6234987223613757	0.489847715736041	[[159, 162], [171, 176], [172, 176], [128, 131]]	[4, 1, 3, 0]	[[725, 728], [772, 777], [950, 954], [1061, 1064]]	[['EEEE', 'EISP', '3/22', '4033', 'EEEE', 'EILP', '3/02', '4013'], ['HHHHHH', 'IEDVKN', '!%%!%%', '044044', 'HHHHHH', 'VEQDKN', '!%%%%%', '044444'], ['HHHHH', 'EDVKN', '%%!%%', '44044', 'HHHHH', 'DVVNQ', '%!!%%', '40044'], ['EEEE', 'IMLK', '/103', '0214', 'EEEE', 'VFLH', '/103', '0214']]	2	2	0.0	1.0
6U7H_A	0.0058532264598883	16.981327528882126	0.3935264054514471	[[547, 549], [825, 842], [827, 829], [832, 839], [902, 949]]	[4, 1, 2, 3, 0]	[[726, 728], [769, 779], [888, 890], [947, 954], [1017, 1064]]	[['EEE', 'VLT', '/02', '013', 'EEE', 'ILP', '/02', '013'], ['HHHHHHHHHHHHHHHHHH', 'TVATALNKIQDVVNQQGN', '$!#$#"%%!%%!!%%%$%', '302321440440044434', 'HHHHHHHHHHH', 'GIAVEQDKNTQ', '$!#!%%%%%$%', '30204444434'], ['HHH', 'ATA', '#$#', '232', 'HHH', 'FGA', '#$#', '232'], ['HHHHHHHH', 'KIQDVVNQ', '%!%%!!%%', '40440044', 'HHHHHHHH', 'KLQDVVNQ', '%"%%!!%%', '41440044'], ['HHHHHHHHHHHHIIIIIIS...SSSSSSSSEE…	-1	-1	0.22063231828046115	0.0
4M44_B	0.0055911631590241	18.423322171884696	0.3651162790697682	[[79, 86], [3, 5], [79, 86], [24, 32]]	[1, 2, 3, 0]	[[773, 780], [888, 890], [947, 954], [1051, 1060]]	[['HHHHHHHH', 'ELDEKVDD', '%"%%%!%%', '41444044', 'HHHHHHHH', 'EQDKNTQE', '%%%%%$%%', '44444344'], ['HHH', 'FGA', '#$#', '232', 'HHH', 'FGA', '#$#', '232'], ['HHHHHHHH', 'ELDEKVDD', '%"%%%!%%', '41444044', 'HHHHHHHH', 'KLQDVVNQ', '%"%%!!%%', '41440044'], ['EEEEETTEE', 'YTSHGAHGV', '22232MO2/', '333432430', 'EEEEEETTEE', 'SFPQSAPHGV', '212321NO2/', '3234323430']]	-1	-1	0.22063231828046115	0.0
3KWI_A	0.1103469276455565	0.6006105624587481	0.5737265415549611	[[159, 162], [171, 176], [172, 176], [128, 131]]	[4, 1, 3, 0]	[[725, 728], [772, 777], [950, 954], [1061, 1064]]	[['EEEE', 'EISP', '3/22', '4033', 'EEEE', 'EILP', '3/02', '4013'], ['HHHHHH', 'IEDVKN', '!%%!%%', '044044', 'HHHHHH', 'VEQDKN', '!%%%%%', '044444'], ['HHHHH', 'EDVKN', '%%!%%', '44044', 'HHHHH', 'DVVNQ', '%!!%%', '40044'], ['EEEE', 'IMLK', '/103', '0214', 'EEEE', 'VFLH', '/103', '0214']]	2	2	0.0	1.0
5K5M_A	0.0034242409858602	16.68502480823079	0.6439522998296421	[[591, 594], [638, 642], [780, 782], [282, 287], [775, 782]]	[4, 1, 2, 3, 0]	[[725, 728], [778, 782], [888, 890], [949, 954], [1015, 1022]]	[['EEEE', 'DIIS', '3//2', '4003', 'EEEE', 'EILP', '3/02', '4013'], ['HHHHH', 'TEEIA', '$%%!#', '34402', 'HHHHH', 'TQEVF', '$%%!#', '34402'], ['HHH', 'CSA', '#$#', '232', 'HHH', 'FGA', '#$#', '232'], ['HHHHHH', 'EKIKQE', '%%!%%%', '440444', 'HHHHHH', 'QDVVNQ', '%%!!%%', '440044'], ['HHHHHHHH', 'AANAICSA', '##%#!#$#', '22420232', 'HHHHHHHH', 'AAEIRASA', '##%!&#$#', '22405232']]	-1	-1	0.22063231828046115	0.0
6QPF_F	0.0035960789494991	7.037021358605927	2.0414507772020736	[[696, 698], [185, 198], [204, 206], [158, 165], [359, 365]]	[4, 1, 2, 3, 0]	[[726, 728], [772, 785], [888, 890], [947, 954], [1046, 1052]]	[['EEE', 'ILG', '/02', '013', 'EEE', 'ILP', '/02', '013'], ['HHHHHHHHTSS...', 'ITKEKKEELQDCKI', '!$%%%%%%LVV[]Y', '03444444144240', 'HHHHHHHHHHH...', 'VEQDKNTQEVFAQV', '!%%%%%$%%!#[]Y', '04444434402240'], ['HHH', 'AYM', '#$#', '232', 'HHH', 'FGA', '#$#', '232'], ['HHHHHHHH', 'EAQDVIME', '%#%%!!#%', '42440024', 'HHHHHHHH', 'KLQDVVNQ', '%"%%!!%%', '41440044'], ['S.EEEEE', 'GYEEFTM', 'U}33121', '334…	-1	-1	0.6128456459258438	0.0
6QPF_C	0.0036423960344771	7.080338417321474	1.891625615763548	[[723, 725], [185, 198], [204, 206], [158, 165], [359, 365]]	[4, 1, 2, 3, 0]	[[725, 727], [772, 785], [888, 890], [947, 954], [1046, 1052]]	[['EEE', 'NVL', '3/0', '401', 'EEE', 'EIL', '3/0', '401'], ['HHHHHHHHTSS...', 'ITKEKKEELQDCKI', '!$%%%%%%LVV[]Y', '03444444144240', 'HHHHHHHHHHH...', 'VEQDKNTQEVFAQV', '!%%%%%$%%!#[]Y', '04444434402240'], ['HHH', 'AYM', '#$#', '232', 'HHH', 'FGA', '#$#', '232'], ['HHHHHHHH', 'EAQDVIME', '%#%%!!#%', '42440024', 'HHHHHHHH', 'KLQDVVNQ', '%"%%!!%%', '41440044'], ['S.EEEEE', 'GYEEFTM', 'U}33121', '334…	-1	-1	0.6128456459258438	0.0
4LK0_D	0.0058161773063266	30.41037708350378	0.2862010221465074	[[241, 243], [664, 682], [1323, 1325], [680, 684], [734, 738]]	[4, 1, 2, 3, 0]	[[726, 728], [772, 781], [888, 890], [949, 953], [1015, 1019]]	[['EEE', 'VLP', '/02', '013', 'EEE', 'ILP', '/02', '013'], ['HHHHHHTTSS.HHHHHHHH', 'IQEQFQSGLVTAGERYNKV', '!%%%#%NNSR}#$%&$%%!', '0444243310323453440', 'HHHHHHHHHH', 'VEQDKNTQEV', '!%%%%%$%%!', '0444443440'], ['HHH', 'ASF', '#$#', '232', 'HHH', 'FGA', '#$#', '232'], ['HHHHH', 'NKVID', '%%!!%', '44004', 'HHHHH', 'QDVVN', '%%!!%', '44004'], ['HHHHH', 'AAQIR', '##%!&', '22405', 'HHHHH', 'AAEIR', '##…	-1	-1	0.8742534961253229	0.0
4WDY_A	0.1156613525953608	8.99306312905517	0.0102214650766609	[[257, 260], [119, 121], [257, 261]]	[4, 1, 0]	[[725, 728], [784, 786], [1048, 1052]]	[['EEEE', 'DVCG', '3/12', '4023', 'EEEE', 'EILP', '3/02', '4013'], ['..S', 'NVH', ']YV', '404', '..S', 'QVK', ']YV', '404'], ['EEEEE', 'DVCGM', '3/121', '40232', 'EEEEE', 'HLMSF', '30121', '41232']]	0	0	0.0	1.0
6M15_C	0.0065663604686171	17.860142141624085	0.2776831345826229	[[900, 903], [695, 699], [801, 806], [888, 916]]	[4, 1, 3, 0]	[[725, 728], [773, 777], [949, 954], [1036, 1064]]	[['EEEE', 'HVLS', '3/02', '4013', 'EEEE', 'EILP', '3/02', '4013'], ['HHHHH', 'NQKKN', '%%%%%', '44444', 'HHHHH', 'EQDKN', '%%%%%', '44444'], ['HHHHHH', 'QAVVNQ', '%#!!%%', '420044', 'HHHHHH', 'QDVVNQ', '%%!!%%', '440044'], ['...STTTTSSSEEEEEEEEEETTEEEEEE', 'QSLRNGFRGQGLHVLSLMQNAPSGIMFFH', ']}ZWONMPUVU03/0201331NN2/1113', '43154325343140131244233302224', '...STTTTSSSEEEEEEEEEETTEEEEEE', 'QSKRVDFKG…	-1	-1	0.22063231828046115	0.0
6LKS_B	0.0446529902494964	0.7217160418936279	1.742990654205609	[[77, 88], [79, 86], [60, 62]]	[1, 3, 0]	[[771, 782], [947, 954], [1036, 1038]]	[['HHHHHHHHHHHH', 'MENLNKKVDDGF', '#%%"%%%!%%$#', '244144404432', 'HHHHHHHHHHHH', 'AVEQDKNTQEVF', '#!%%%%%$%%!#', '204444434402'], ['HHHHHHHH', 'NLNKKVDD', '%"%%%!%%', '41444044', 'HHHHHHHH', 'KLQDVVNQ', '%"%%!!%%', '41440044'], ['...', 'NTQ', ']}]', '434', '...', 'QSK', ']}]', '434']]	2	2	0.4693749735007429	0.530625026499257
2I9L_K	0.0865397122241028	0.8595120303871083	0.445812807881774	[[105, 113], [91, 93], [107, 114], [61, 74]]	[1, 2, 3, 0]	[[772, 780], [888, 890], [947, 954], [1020, 1028]]	[['HHHHHHHHH', 'VRDFENYVK', '!&%#%%$!%', '054244304', 'HHHHHHHHH', 'VEQDKNTQE', '!%%%%%$%%', '044444344'], ['HHH', 'FTA', '#$#', '232', 'HHH', 'FGA', '#$#', '232'], ['HHHHHHHH', 'DFENYVKQ', '%#%%$!%%', '42443044', 'HHHHHHHH', 'KLQDVVNQ', '%"%%!!%%', '41440044'], ['HHHHHHHHHHHHHH', 'ADAQLDAVLSAATE', '#%#%"%#!"$##$%', '24241420132234', 'HHHHHHHHH', 'ASANLAATK', '#$#%"##$%', '232412234']]	2	2	0.0	1.0
1H09_A	0.0427888526573672	0.8220669472954887	1.2404580152671767	[[130, 140], [138, 140], [110, 117]]	[1, 3, 0]	[[771, 781], [949, 951], [1014, 1023]]	[['HHHHH..HHHH', 'FTHDNVDYQQI', '#$%%%Y]$%%!', '23444043440', 'HHHHHHHHHHH', 'AVEQDKNTQEV', '#!%%%%%$%%!', '20444443440'], ['HHH', 'QQI', '%%!', '440', 'HHH', 'QDV', '%%!', '440'], ['HHHHHHHH', 'RFMQMIAD', '&##%#!#%', '52242024', 'HHHHHHHHHH', 'RAAEIRASAN', '&##%!&#$#%', '5224052324']]	2	2	0.22344791460798563	0.7765520853920144
6DGK_B	0.0054740237819966	4.699219661555846	3.223021582733815	[[159, 162], [171, 176], [171, 176], [197, 203]]	[4, 1, 3, 0]	[[725, 728], [775, 780], [949, 954], [1021, 1027]]	[['EEEE', 'EISP', '3/22', '4033', 'EEEE', 'EILP', '3/02', '4013'], ['HHHHHH', 'DEDVKN', '%%%!%%', '444044', 'HHHHHH', 'DKNTQE', '%%%$%%', '444344'], ['HHHHHH', 'DEDVKN', '%%%!%%', '444044', 'HHHHHH', 'QDVVNQ', '%%!!%%', '440044'], ['HHHHHHH', 'TLQRFAW', '$"%&##$', '3145223', 'HHHHHHH', 'SANLAAT', '$#%"##$', '3241223']]	-1	-1	0.7164361179069245	0.0
4NRL_D	0.006136619014061	18.349387005756387	0.3102678571428579	[[79, 86], [3, 5], [79, 86], [24, 32]]	[1, 2, 3, 0]	[[773, 780], [888, 890], [947, 954], [1051, 1060]]	[['HHHHHHHH', 'ELDEKVDD', '%"%%%!%%', '41444044', 'HHHHHHHH', 'EQDKNTQE', '%%%%%$%%', '44444344'], ['HHH', 'FGA', '#$#', '232', 'HHH', 'FGA', '#$#', '232'], ['HHHHHHHH', 'ELDEKVDD', '%"%%%!%%', '41444044', 'HHHHHHHH', 'KLQDVVNQ', '%"%%!!%%', '41440044'], ['EEEEETTEE', 'YTSHGAHGV', '22232MO2/', '333432430', 'EEEEEETTEE', 'SFPQSAPHGV', '212321NO2/', '3234323430']]	-1	-1	0.22063231828046115	0.0
3M5R_E	0.1252637706268569	0.6322776152219661	0.486075949367089	[[159, 162], [171, 174], [172, 176], [128, 131]]	[4, 1, 3, 0]	[[725, 728], [778, 781], [950, 954], [1061, 1064]]	[['EEEE', 'EISP', '3/22', '4033', 'EEEE', 'EILP', '3/02', '4013'], ['HHHH', 'YEDV', '$%%!', '3440', 'HHHH', 'TQEV', '$%%!', '3440'], ['HHHHH', 'EDVKN', '%%!%%', '44044', 'HHHHH', 'DVVNQ', '%!!%%', '40044'], ['EEEE', 'IVLK', '//03', '0014', 'EEEE', 'VFLH', '/103', '0214']]	2	2	0.0	1.0
1BUI_A	0.0920680148953954	6.403299900927912	0.0204429301533215	[[52, 54], [165, 167], [165, 167], [161, 163]]	[4, 1, 3, 0]	[[726, 728], [779, 781], [949, 951], [1059, 1061]]	[['EEE', 'VLT', '/02', '013', 'EEE', 'ILP', '/02', '013'], ['HHH', 'NKV', '%%!', '440', 'HHH', 'QEV', '%%!', '440'], ['HHH', 'NKV', '%%!', '440', 'HHH', 'QDV', '%%!', '440'], ['EEE', 'PVI', '2//', '300', 'EEE', 'GVV', '2//', '300']]	1	1	0.40845670681312585	0.5915432931868742
4WDZ_C	0.1186569604366501	8.964814673761973	0.0103270223752158	[[257, 260], [119, 121], [257, 261]]	[4, 1, 0]	[[725, 728], [784, 786], [1048, 1052]]	[['EEEE', 'DVCG', '3/12', '4023', 'EEEE', 'EILP', '3/02', '4013'], ['..S', 'NVH', ']YV', '404', '..S', 'QVK', ']YV', '404'], ['EEEEE', 'DVCGM', '3/121', '40232', 'EEEEE', 'HLMSF', '30121', '41232']]	0	0	0.0	1.0
5E5A_G	0.1718221908154351	0.544452449515119	0.489847715736041	[[91, 95], [92, 95], [47, 53]]	[1, 3, 0]	[[776, 780], [947, 950], [1020, 1026]]	[['HHHHH', 'EELNK', '%%"%%', '44144', 'HHHHH', 'KNTQE', '%%$%%', '44344'], ['HHHH', 'ELNK', '%"%%', '4144', 'HHHH', 'KLQD', '%"%%', '4144'], ['HHHHHHH', 'APVYLAA', '#$!$"##', '2303122', 'HHHHHHH', 'ASANLAA', '#$#%"##', '2324122']]	2	2	0.0	1.0
5ZVC_A	0.0708392656923336	9.045506180514556	0.0204429301533215	[[335, 337], [461, 466], [457, 462], [474, 476]]	[4, 1, 3, 0]	[[726, 728], [775, 780], [949, 954], [1061, 1063]]	[['EEE', 'VLT', '/02', '013', 'EEE', 'ILP', '/02', '013'], ['HHHHHH', 'NHFYQE', '%%#$%%', '442344', 'HHHHHH', 'DKNTQE', '%%%$%%', '444344'], ['HHHHHH', 'QEWVNH', '%%$!%%', '443044', 'HHHHHH', 'QDVVNQ', '%%!!%%', '440044'], ['EEE', 'VAL', '/10', '021', 'EEE', 'VFL', '/10', '021']]	0	0	0.0	1.0
5GTC_G	0.1752769742764977	0.5588182966062898	0.4823232323232327	[[91, 95], [92, 95], [47, 53]]	[1, 3, 0]	[[776, 780], [947, 950], [1020, 1026]]	[['HHHHH', 'EELNK', '%%"%%', '44144', 'HHHHH', 'KNTQE', '%%$%%', '44344'], ['HHHH', 'ELNK', '%"%%', '4144', 'HHHH', 'KLQD', '%"%%', '4144'], ['HHHHHHH', 'APVYLAA', '#$!$"##', '2303122', 'HHHHHHH', 'ASANLAA', '#$#%"##', '2324122']]	2	2	0.0	1.0
2JES_G	0.0069549905235167	21.94586821747378	0.1396933560476991	[[310, 313], [92, 99], [389, 391], [130, 136], [380, 390]]	[4, 1, 2, 3, 0]	[[725, 728], [771, 778], [888, 890], [948, 954], [1017, 1027]]	[['EEEE', 'KVSG', '3/22', '4033', 'EEEE', 'EILP', '3/02', '4013'], ['HHHHHHHH', 'FVDQKTQY', '#!%%%$%$', '20444343', 'HHHHHHHH', 'AVEQDKNT', '#!%%%%%$', '20444443'], ['HHH', 'FWF', '#$#', '232', 'HHH', 'FGA', '#$#', '232'], ['HHHHHHH', 'LNETVKN', '"%%$!%%', '1443044', 'HHHHHHH', 'LQDVVNQ', '"%%!!%%', '1440044'], ['HHHHHHHHHHH', 'KIRAGLRLFFW', '%!&#$"&"##$', '40523151223', 'HHHHHHHHHHH', 'EIRASANLA…	-1	-1	0.4912015469034296	0.0
4X17_A	0.1279743655119734	8.989837178737298	0.008591065292097	[[257, 260], [119, 121], [257, 261]]	[4, 1, 0]	[[725, 728], [784, 786], [1048, 1052]]	[['EEEE', 'DVCG', '3/12', '4023', 'EEEE', 'EILP', '3/02', '4013'], ['..S', 'NVH', ']YV', '404', '..S', 'QVK', ']YV', '404'], ['EEEEE', 'DVCGM', '3/121', '40232', 'EEEEE', 'HLMSF', '30121', '41232']]	0	0	0.0	1.0
3EE8_A	0.1269565996418862	0.6401852980632576	0.4936386768447842	[[159, 162], [171, 176], [172, 176], [128, 131]]	[4, 1, 3, 0]	[[725, 728], [772, 777], [950, 954], [1061, 1064]]	[['EEEE', 'EISP', '3/22', '4033', 'EEEE', 'EILP', '3/02', '4013'], ['HHHHHH', 'IEDVKN', '!%%!%%', '044044', 'HHHHHH', 'VEQDKN', '!%%%%%', '044444'], ['HHHHH', 'EDVKN', '%%!%%', '44044', 'HHHHH', 'DVVNQ', '%!!%%', '40044'], ['EEEE', 'IMLK', '/103', '0214', 'EEEE', 'VFLH', '/103', '0214']]	2	2	0.0	1.0
4NRJ_F	0.0057821652620213	18.25940856257084	0.4009546539379482	[[79, 86], [3, 5], [79, 86], [24, 32]]	[1, 2, 3, 0]	[[773, 780], [888, 890], [947, 954], [1051, 1060]]	[['HHHHHHHH', 'ELDEKVDD', '%"%%%!%%', '41444044', 'HHHHHHHH', 'EQDKNTQE', '%%%%%$%%', '44444344'], ['HHH', 'FGA', '#$#', '232', 'HHH', 'FGA', '#$#', '232'], ['HHHHHHHH', 'ELDEKVDD', '%"%%%!%%', '41444044', 'HHHHHHHH', 'KLQDVVNQ', '%"%%!!%%', '41440044'], ['EEEEETTEE', 'YTSHGAHGV', '22232MO2/', '333432430', 'EEEEEETTEE', 'SFPQSAPHGV', '212321NO2/', '3234323430']]	-1	-1	0.22063231828046115	0.0
3KWG_A	0.1286032631907741	0.6060810091393456	0.5167958656330751	[[159, 162], [171, 176], [172, 176], [128, 131]]	[4, 1, 3, 0]	[[725, 728], [772, 777], [950, 954], [1061, 1064]]	[['EEEE', 'EISP', '3/22', '4033', 'EEEE', 'EILP', '3/02', '4013'], ['HHHHHH', 'IEDVKN', '!%%!%%', '044044', 'HHHHHH', 'VEQDKN', '!%%%%%', '044444'], ['HHHHH', 'EDVKN', '%%!%%', '44044', 'HHHHH', 'DVVNQ', '%!!%%', '40044'], ['EEEE', 'IMLK', '/103', '0214', 'EEEE', 'VFLH', '/103', '0214']]	2	2	0.0	1.0
5VOB_C	0.0741352832001416	0.5749040922189823	1.4978723404255327	[[62, 65], [89, 92], [87, 91], [71, 74]]	[4, 1, 3, 0]	[[725, 728], [772, 775], [950, 954], [1016, 1019]]	[['EEEE', 'EVKY', '3/32', '4043', 'EEEE', 'EILP', '3/02', '4013'], ['HHHH', 'VHNK', '!%%%', '0444', 'HHHH', 'VEQD', '!%%%', '0444'], ['HHHHH', 'QVVHN', '%!!%%', '40044', 'HHHHH', 'DVVNQ', '%!!%%', '40044'], ['HHHH', 'AEIR', '#%!&', '2405', 'HHHH', 'AEIR', '#%!&', '2405']]	2	2	0.2783133254084654	0.7216866745915347
5NT2_C	0.0701420492232804	0.8269577085382973	0.8401253918495308	[[159, 162], [172, 176], [172, 176], [135, 137]]	[4, 1, 3, 0]	[[725, 728], [776, 780], [950, 954], [1059, 1061]]	[['EEEE', 'EISP', '3/22', '4033', 'EEEE', 'EILP', '3/02', '4013'], ['HHHHH', 'EDVKN', '%%!%%', '44044', 'HHHHH', 'KNTQE', '%%$%%', '44344'], ['HHHHH', 'EDVKN', '%%!%%', '44044', 'HHHHH', 'DVVNQ', '%!!%%', '40044'], ['EEE', 'SVI', '2//', '300', 'EEE', 'GVV', '2//', '300']]	2	2	0.0	1.0
2IXV_A	0.0458422325119015	0.8281734422503169	1.266409266409268	[[130, 140], [138, 140], [110, 117]]	[1, 3, 0]	[[771, 781], [949, 951], [1014, 1023]]	[['HHHHH..HHHH', 'FTHDNVDYQQI', '#$%%%Y]$%%!', '23444043440', 'HHHHHHHHHHH', 'AVEQDKNTQEV', '#!%%%%%$%%!', '20444443440'], ['HHH', 'QQI', '%%!', '440', 'HHH', 'QDV', '%%!', '440'], ['HHHHHHHH', 'RFMQMIAD', '&##%#!#%', '52242024', 'HHHHHHHHHH', 'RAAEIRASAN', '&##%!&#$#%', '5224052324']]	2	2	0.22344791460798563	0.7765520853920144
1ZLA_G	0.1716694794104529	0.5794680827109592	0.489847715736041	[[1091, 1095], [1092, 1095], [1047, 1053]]	[1, 3, 0]	[[776, 780], [947, 950], [1020, 1026]]	[['HHHHH', 'EELNK', '%%"%%', '44144', 'HHHHH', 'KNTQE', '%%$%%', '44344'], ['HHHH', 'ELNK', '%"%%', '4144', 'HHHH', 'KLQD', '%"%%', '4144'], ['HHHHHHH', 'APVYLAA', '#$!$"##', '2303122', 'HHHHHHH', 'ASANLAA', '#$#%"##', '2324122']]	2	2	0.0	1.0
6IR5_D	0.0947517536161536	8.146915033692093	0.0187393526405443	[[379, 382], [467, 472], [463, 468], [343, 354]]	[4, 1, 3, 0]	[[725, 728], [775, 780], [949, 954], [1048, 1058]]	[['EEEE', 'EITT', '3/22', '4033', 'EEEE', 'EILP', '3/02', '4013'], ['HHHHHH', 'QHFYQE', '%%#$%%', '442344', 'HHHHHH', 'DKNTQE', '%%%$%%', '444344'], ['HHHHHH', 'QEWVQH', '%%$!%%', '443044', 'HHHHHH', 'QDVVNQ', '%%!!%%', '440044'], ['EEEEEEEEE.TT', 'KVFGVASQRNPD', '3/12/1234]NO', '402302345434', 'EEEEEEEEETT', 'HLMSFPQSAPH', '301212321NO', '41232343234']]	0	0	0.0	1.0
5NT2_F	0.0701532640326381	0.8285435177072651	0.8401253918495308	[[159, 162], [172, 176], [172, 176], [135, 137]]	[4, 1, 3, 0]	[[725, 728], [776, 780], [950, 954], [1059, 1061]]	[['EEEE', 'EISP', '3/22', '4033', 'EEEE', 'EILP', '3/02', '4013'], ['HHHHH', 'EDVKN', '%%!%%', '44044', 'HHHHH', 'KNTQE', '%%$%%', '44344'], ['HHHHH', 'EDVKN', '%%!%%', '44044', 'HHHHH', 'DVVNQ', '%!!%%', '40044'], ['EEE', 'SVI', '2//', '300', 'EEE', 'GVV', '2//', '300']]	2	2	0.0	1.0
4NRL_F	0.0060311895845932	18.221043910669174	0.3877068557919632	[[79, 86], [3, 5], [79, 86], [24, 32]]	[1, 2, 3, 0]	[[773, 780], [888, 890], [947, 954], [1051, 1060]]	[['HHHHHHHH', 'ELDEKVDD', '%"%%%!%%', '41444044', 'HHHHHHHH', 'EQDKNTQE', '%%%%%$%%', '44444344'], ['HHH', 'FGA', '#$#', '232', 'HHH', 'FGA', '#$#', '232'], ['HHHHHHHH', 'ELDEKVDD', '%"%%%!%%', '41444044', 'HHHHHHHH', 'KLQDVVNQ', '%"%%!!%%', '41440044'], ['EEEEETTEE', 'YTSHGAHGV', '22232MO2/', '333432430', 'EEEEEETTEE', 'SFPQSAPHGV', '212321NO2/', '3234323430']]	-1	-1	0.22063231828046115	0.0
6DZL_C	0.1250926475064633	7.895138997256038	0.0136286201022137	[[140, 143], [255, 259], [255, 260], [179, 182]]	[4, 1, 3, 0]	[[725, 728], [774, 778], [947, 952], [1059, 1062]]	[['EEEE', 'KVSG', '3/22', '4033', 'EEEE', 'EILP', '3/02', '4013'], ['HHHHH', 'QLNET', '%"%%$', '41443', 'HHHHH', 'QDKNT', '%%%%$', '44443'], ['HHHHHH', 'QLNETI', '%"%%$!', '414430', 'HHHHHH', 'KLQDVV', '%"%%!!', '414400'], ['EEEE', 'GVVA', '2//1', '3002', 'EEEE', 'GVVF', '2//1', '3002']]	0	0	0.0	1.0
1V3B_A	0.1097707036846218	10.051651559540566	0.0103270223752158	[[222, 224], [362, 365], [280, 282], [362, 365], [266, 270]]	[4, 1, 2, 3, 0]	[[725, 727], [774, 777], [889, 891], [947, 950], [1047, 1051]]	[['EEE', 'QVL', '3/0', '401', 'EEE', 'EIL', '3/0', '401'], ['HHHH', 'DDNQ', '%%%%', '4444', 'HHHH', 'QDKN', '%%%%', '4444'], ['HHS', 'YAS', '$#U', '323', 'HHS', 'GAG', '$#U', '323'], ['HHHH', 'DDNQ', '%%%%', '4444', 'HHHH', 'KLQD', '%"%%', '4144'], ['EEEEE', 'YQLCS', '23012', '34123', 'EEEEE', 'YHLMS', '23012', '34123']]	0	0	0.0	1.0
1SLQ_F	0.066928784451834	14.234609970768108	0.0170357751277681	[[463, 466], [503, 513], [505, 507], [510, 512], [377, 380]]	[4, 1, 2, 3, 0]	[[725, 728], [774, 782], [888, 890], [949, 951], [1059, 1062]]	[['EEEE', 'EVAG', '3/12', '4023', 'EEEE', 'EILP', '3/02', '4013'], ['HHHHHHHHHHH', 'EEFNALSQEIA', '%%#%#"$%%!#', '44242134402', 'HHHHHHHHH', 'QDKNTQEVF', '%%%%$%%!#', '444434402'], ['HHH', 'FNA', '#%#', '242', 'HHH', 'FGA', '#$#', '232'], ['HHH', 'QEI', '%%!', '440', 'HHH', 'QDV', '%%!', '440'], ['EEEE', 'SVIC', '2//1', '3002', 'EEEE', 'GVVF', '2//1', '3002']]	0	0	0.0	1.0
1ZLA_C	0.1646783153452041	0.5651150122878366	0.5488126649076523	[[891, 895], [892, 895], [847, 853]]	[1, 3, 0]	[[776, 780], [947, 950], [1020, 1026]]	[['HHHHH', 'EELNK', '%%"%%', '44144', 'HHHHH', 'KNTQE', '%%$%%', '44344'], ['HHHH', 'ELNK', '%"%%', '4144', 'HHHH', 'KLQD', '%"%%', '4144'], ['HHHHHHH', 'APVYLAA', '#$!$"##', '2303122', 'HHHHHHH', 'ASANLAA', '#$#%"##', '2324122']]	2	2	0.0	1.0
5XS7_A	0.0287374778872185	0.877031474906005	2.172972972972975	[[112, 114], [112, 114], [87, 89]]	[1, 3, 0]	[[772, 774], [952, 954], [1059, 1061]]	[['HHH', 'VQQ', '!%%', '044', 'HHH', 'VEQ', '!%%', '044'], ['HHH', 'VQQ', '!%%', '044', 'HHH', 'VNQ', '!%%', '044'], ['EEE', 'GVV', '2//', '300', 'EEE', 'GVV', '2//', '300']]	-1	-1	0.5315745999944621	0.0
4NRJ_B	0.0059065583657721	18.279386251114992	0.4076738609112713	[[79, 86], [3, 5], [79, 86], [24, 32]]	[1, 2, 3, 0]	[[773, 780], [888, 890], [947, 954], [1051, 1060]]	[['HHHHHHHH', 'ELDEKVDD', '%"%%%!%%', '41444044', 'HHHHHHHH', 'EQDKNTQE', '%%%%%$%%', '44444344'], ['HHH', 'FGA', '#$#', '232', 'HHH', 'FGA', '#$#', '232'], ['HHHHHHHH', 'ELDEKVDD', '%"%%%!%%', '41444044', 'HHHHHHHH', 'KLQDVVNQ', '%"%%!!%%', '41440044'], ['EEEEETTEE', 'YTSHGAHGV', '22232MO2/', '333432430', 'EEEEEETTEE', 'SFPQSAPHGV', '212321NO2/', '3234323430']]	-1	-1	0.22063231828046115	0.0
3PDV_A	0.1019827426669971	0.7988894350961993	0.5611702127659577	[[62, 68], [63, 65], [37, 40], [24, 28]]	[1, 2, 3, 0]	[[773, 779], [888, 890], [947, 950], [1058, 1062]]	[['HHHHHHH', 'HAEAQSK', '%#%#%$%', '4242434', 'HHHHHHH', 'EQDKNTQ', '%%%%%$%', '4444434'], ['HHH', 'AEA', '#%#', '242', 'HHH', 'FGA', '#$#', '232'], ['HHHH', 'KAKD', '%#%%', '4244', 'HHHH', 'KLQD', '%"%%', '4144'], ['TEEEE', 'HTPIM', 'O22/1', '43302', 'TEEEE', 'HGVVF', 'O2//1', '43002']]	2	2	0.007279814947687976	0.9927201850523121
4NRK_D	0.006824057883401	18.294225602695064	0.3015521064301552	[[79, 86], [3, 5], [79, 86], [24, 32]]	[1, 2, 3, 0]	[[773, 780], [888, 890], [947, 954], [1051, 1060]]	[['HHHHHHHH', 'ELDEKVDD', '%"%%%!%%', '41444044', 'HHHHHHHH', 'EQDKNTQE', '%%%%%$%%', '44444344'], ['HHH', 'FGA', '#$#', '232', 'HHH', 'FGA', '#$#', '232'], ['HHHHHHHH', 'ELDEKVDD', '%"%%%!%%', '41444044', 'HHHHHHHH', 'KLQDVVNQ', '%"%%!!%%', '41440044'], ['EEEEETTEE', 'YTSHGAHGV', '22232MO2/', '333432430', 'EEEEEETTEE', 'SFPQSAPHGV', '212321NO2/', '3234323430']]	-1	-1	0.22063231828046115	0.0
5F99_C	0.1879200864259729	0.5784556433778116	0.5089974293059136	[[91, 95], [92, 95], [47, 53]]	[1, 3, 0]	[[776, 780], [947, 950], [1020, 1026]]	[['HHHHH', 'EELNK', '%%"%%', '44144', 'HHHHH', 'KNTQE', '%%$%%', '44344'], ['HHHH', 'ELNK', '%"%%', '4144', 'HHHH', 'KLQD', '%"%%', '4144'], ['HHHHHHH', 'APVYLAA', '#$!$"##', '2303122', 'HHHHHHH', 'ASANLAA', '#$#%"##', '2324122']]	2	2	0.0	1.0
4ZTO_M	0.1374296747059717	13.013806534803816	0.0051107325383297	[[184, 186], [184, 186], [10, 16]]	[1, 3, 0]	[[777, 779], [947, 949], [1051, 1057]]	[['HHH', 'QYN', '%$%', '434', 'HHH', 'NTQ', '%$%', '434'], ['HHH', 'QYN', '%$%', '434', 'HHH', 'KLQ', '%"%', '414'], ['EEEEETT', 'SASEPVG', '21232KN', '3234303', 'EEEEEET', 'SFPQSAP', '212321N', '3234323']]	0	0	0.0	1.0
5ZQK_A	0.0048831146870816	16.51952956921556	0.6660988074957397	[[591, 594], [638, 642], [780, 782], [282, 287], [775, 782]]	[4, 1, 2, 3, 0]	[[725, 728], [778, 782], [888, 890], [949, 954], [1015, 1022]]	[['EEEE', 'DIIS', '3//2', '4003', 'EEEE', 'EILP', '3/02', '4013'], ['HHHHH', 'TEEIA', '$%%!#', '34402', 'HHHHH', 'TQEVF', '$%%!#', '34402'], ['HHH', 'CSA', '#$#', '232', 'HHH', 'FGA', '#$#', '232'], ['HHHHHH', 'EKIKQE', '%%!%%%', '440444', 'HHHHHH', 'QDVVNQ', '%%!!%%', '440044'], ['HHHHHHHH', 'AANAICSA', '##%#!#$#', '22420232', 'HHHHHHHH', 'AAEIRASA', '##%!&#$#', '22405232']]	-1	-1	0.22063231828046115	0.0
3EGD_C	0.1281410822010561	0.6517199713975257	0.5326370757180166	[[118, 124], [119, 121], [82, 85]]	[1, 3, 0]	[[771, 777], [952, 954], [1023, 1026]]	[['HHHHHHH', 'FIQKTKK', '#!%%$%%', '2044344', 'HHHHHHH', 'AVEQDKN', '#!%%%%%', '2044444'], ['HHH', 'IQK', '!%%', '044', 'HHH', 'VNQ', '!%%', '044'], ['HHHH', 'KLAF', '%"##', '4122', 'HHHH', 'NLAA', '%"##', '4122']]	2	2	0.0	1.0
3O9T_A	0.0871265780173303	0.7654569714771057	0.7734138972809674	[[159, 162], [172, 176], [172, 176], [135, 137]]	[4, 1, 3, 0]	[[725, 728], [776, 780], [950, 954], [1059, 1061]]	[['EEEE', 'EISP', '3/22', '4033', 'EEEE', 'EILP', '3/02', '4013'], ['HHHHH', 'EDVKN', '%%!%%', '44044', 'HHHHH', 'KNTQE', '%%$%%', '44344'], ['HHHHH', 'EDVKN', '%%!%%', '44044', 'HHHHH', 'DVVNQ', '%!!%%', '40044'], ['EEE', 'SVI', '2//', '300', 'EEE', 'GVV', '2//', '300']]	2	2	0.0	1.0
5E5A_C	0.1740410379048994	0.5768990241601749	0.5447368421052634	[[91, 95], [92, 95], [47, 53]]	[1, 3, 0]	[[776, 780], [947, 950], [1020, 1026]]	[['HHHHH', 'EELNK', '%%"%%', '44144', 'HHHHH', 'KNTQE', '%%$%%', '44344'], ['HHHH', 'ELNK', '%"%%', '4144', 'HHHH', 'KLQD', '%"%%', '4144'], ['HHHHHHH', 'APVYLAA', '#$!$"##', '2303122', 'HHHHHHH', 'ASANLAA', '#$#%"##', '2324122']]	2	2	0.0	1.0
4LK0_J	0.0059443755902596	30.585085542315547	0.3526405451448029	[[241, 243], [664, 682], [1323, 1325], [680, 684], [734, 738]]	[4, 1, 2, 3, 0]	[[726, 728], [772, 781], [888, 890], [949, 953], [1015, 1019]]	[['EEE', 'VLP', '/02', '013', 'EEE', 'ILP', '/02', '013'], ['HHHHHHTTSS.HHHHHHHH', 'IQEQFQSGLVTAGERYNKV', '!%%%#%NNSR}#$%&$%%!', '0444243310323453440', 'HHHHHHHHHH', 'VEQDKNTQEV', '!%%%%%$%%!', '0444443440'], ['HHH', 'ASF', '#$#', '232', 'HHH', 'FGA', '#$#', '232'], ['HHHHH', 'NKVID', '%%!!%', '44004', 'HHHHH', 'QDVVN', '%%!!%', '44004'], ['HHHHH', 'AAQIR', '##%!&', '22405', 'HHHHH', 'AAEIR', '##…	-1	-1	0.8742534961253229	0.0
4NRL_B	0.0061256801611701	18.258384632051207	0.4110576923076927	[[79, 86], [3, 5], [79, 86], [24, 32]]	[1, 2, 3, 0]	[[773, 780], [888, 890], [947, 954], [1051, 1060]]	[['HHHHHHHH', 'ELDEKVDD', '%"%%%!%%', '41444044', 'HHHHHHHH', 'EQDKNTQE', '%%%%%$%%', '44444344'], ['HHH', 'FGA', '#$#', '232', 'HHH', 'FGA', '#$#', '232'], ['HHHHHHHH', 'ELDEKVDD', '%"%%%!%%', '41444044', 'HHHHHHHH', 'KLQDVVNQ', '%"%%!!%%', '41440044'], ['EEEEETTEE', 'YTSHGAHGV', '22232MO2/', '333432430', 'EEEEEETTEE', 'SFPQSAPHGV', '212321NO2/', '3234323430']]	-1	-1	0.22063231828046115	0.0
6QPG_I	0.0041416743913566	8.582311325584016	2.536144578313256	[[696, 698], [184, 192], [204, 206], [158, 165], [359, 365]]	[4, 1, 2, 3, 0]	[[726, 728], [769, 777], [888, 890], [947, 954], [1046, 1052]]	[['EEE', 'ILG', '/02', '013', 'EEE', 'ILP', '/02', '013'], ['HHHHHHHHH', 'TITKEKKEE', '$!$%%%%%%', '303444444', 'HHHHHHHHH', 'GIAVEQDKN', '$!#!%%%%%', '302044444'], ['HHH', 'AYM', '#$#', '232', 'HHH', 'FGA', '#$#', '232'], ['HHHHHHHH', 'EAQDVIME', '%#%%!!#%', '42440024', 'HHHHHHHH', 'KLQDVVNQ', '%"%%!!%%', '41440044'], ['S.EEEEE', 'GYEEFTM', 'U}33121', '3344232', 'SEEEEEE', 'GYHLMSF', 'U230121', …	-1	-1	0.6128456459258438	0.0
4UNZ_B	0.005354123814012	17.3532405448825	0.5779569892473129	[[77, 85], [113, 115], [79, 86], [29, 31]]	[1, 2, 3, 0]	[[772, 780], [888, 890], [947, 954], [1057, 1059]]	[['HHHHHHHHH', 'IQDLEKYVE', '!%%"%%$!%', '044144304', 'HHHHHHHHH', 'VEQDKNTQE', '!%%%%%$%%', '044444344'], ['HHH', 'AEM', '#%#', '242', 'HHH', 'FGA', '#$#', '232'], ['HHHHHHHH', 'DLEKYVED', '%"%%$!%%', '41443044', 'HHHHHHHH', 'KLQDVVNQ', '%"%%!!%%', '41440044'], ['TTE', 'SEG', 'NO2', '343', 'TTE', 'PHG', 'NO2', '343']]	-1	-1	0.22063231828046115	0.0
3CSY_K	0.1105609381307883	7.022312802772341	0.0190972222222223	[[140, 143], [255, 259], [255, 260], [175, 182]]	[4, 1, 3, 0]	[[725, 728], [774, 778], [947, 952], [1055, 1062]]	[['EEEE', 'KVSG', '3/22', '4033', 'EEEE', 'EILP', '3/02', '4013'], ['HHHHH', 'QLNET', '%"%%$', '41443', 'HHHHH', 'QDKNT', '%%%%$', '44443'], ['HHHHHH', 'QLNETI', '%"%%$!', '414430', 'HHHHHH', 'KLQDVV', '%"%%!!', '414400'], ['EEEEEEEE', 'TFAEGVVA', '21132//1', '32243002', 'EETTEEEE', 'SAPHGVVF', '21NO2//1', '32343002']]	-1	-1	0.21065266710234756	0.0
5ZQK_B	0.0053227567001966	16.61751467783096	0.6490630323679716	[[591, 594], [638, 642], [780, 782], [282, 287], [775, 782]]	[4, 1, 2, 3, 0]	[[725, 728], [778, 782], [888, 890], [949, 954], [1015, 1022]]	[['EEEE', 'DIIS', '3//2', '4003', 'EEEE', 'EILP', '3/02', '4013'], ['HHHHH', 'TEEIA', '$%%!#', '34402', 'HHHHH', 'TQEVF', '$%%!#', '34402'], ['HHH', 'CSA', '#$#', '232', 'HHH', 'FGA', '#$#', '232'], ['HHHHHH', 'EKIKQE', '%%!%%%', '440444', 'HHHHHH', 'QDVVNQ', '%%!!%%', '440044'], ['HHHHHHHH', 'AANAICSA', '##%#!#$#', '22420232', 'HHHHHHHH', 'AAEIRASA', '##%!&#$#', '22405232']]	-1	-1	0.22063231828046115	0.0
4F5C_A	0.0031248652071633	21.35292336713504	0.7529812606473587	[[200, 202], [948, 953], [666, 668], [950, 957], [188, 194]]	[4, 1, 2, 3, 0]	[[725, 727], [772, 777], [888, 890], [947, 954], [1050, 1056]]	[['EEE', 'KVL', '3/0', '401', 'EEE', 'EIL', '3/0', '401'], ['HHHHHH', 'VKENKE', '!%%%%%', '044444', 'HHHHHH', 'VEQDKN', '!%%%%%', '044444'], ['HHH', 'ATA', '#$#', '232', 'HHH', 'FGA', '#$#', '232'], ['HHHHHHHH', 'ENKEVVLN', '%%%%!!"%', '44440014', 'HHHHHHHH', 'KLQDVVNQ', '%"%%!!%%', '41440044'], ['EEEEEEE', 'FYRSEYM', '1242321', '2353432', 'EEEEEEE', 'MSFPQSA', '1212321', '2323432']]	-1	-1	0.4912015469034296	0.0
4F5C_B	0.0028696945132246	21.351252295197664	0.7955706984667801	[[200, 202], [948, 953], [666, 668], [950, 957], [188, 194]]	[4, 1, 2, 3, 0]	[[725, 727], [772, 777], [888, 890], [947, 954], [1050, 1056]]	[['EEE', 'KVL', '3/0', '401', 'EEE', 'EIL', '3/0', '401'], ['HHHHHH', 'VKENKE', '!%%%%%', '044444', 'HHHHHH', 'VEQDKN', '!%%%%%', '044444'], ['HHH', 'ATA', '#$#', '232', 'HHH', 'FGA', '#$#', '232'], ['HHHHHHHH', 'ENKEVVLN', '%%%%!!"%', '44440014', 'HHHHHHHH', 'KLQDVVNQ', '%"%%!!%%', '41440044'], ['EEEEEEE', 'FYRSEYM', '1242321', '2353432', 'EEEEEEE', 'MSFPQSA', '1212321', '2323432']]	-1	-1	0.4912015469034296	0.0
1YPY_A	0.1357402200285169	0.8546842826699934	0.3682983682983687	[[105, 113], [91, 93], [107, 114], [61, 74]]	[1, 2, 3, 0]	[[772, 780], [888, 890], [947, 954], [1020, 1028]]	[['HHHHHHHHH', 'VRDFENYVK', '!&%#%%$!%', '054244304', 'HHHHHHHHH', 'VEQDKNTQE', '!%%%%%$%%', '044444344'], ['HHH', 'FTA', '#$#', '232', 'HHH', 'FGA', '#$#', '232'], ['HHHHHHHH', 'DFENYVKQ', '%#%%$!%%', '42443044', 'HHHHHHHH', 'KLQDVVNQ', '%"%%!!%%', '41440044'], ['HHHHHHHHHHHHHH', 'ADAQLDAVLSAATE', '#%#%"%#!"$##$%', '24241420132234', 'HHHHHHHHH', 'ASANLAATK', '#$#%"##$%', '232412234']]	2	2	0.0	1.0
6QPG_F	0.0043223212164175	8.576416664861252	2.6918238993710704	[[723, 725], [184, 192], [204, 206], [158, 165], [359, 365]]	[4, 1, 2, 3, 0]	[[725, 727], [769, 777], [888, 890], [947, 954], [1046, 1052]]	[['EEE', 'NVL', '3/0', '401', 'EEE', 'EIL', '3/0', '401'], ['HHHHHHHHH', 'TITKEKKEE', '$!$%%%%%%', '303444444', 'HHHHHHHHH', 'GIAVEQDKN', '$!#!%%%%%', '302044444'], ['HHH', 'AYM', '#$#', '232', 'HHH', 'FGA', '#$#', '232'], ['HHHHHHHH', 'EAQDVIME', '%#%%!!#%', '42440024', 'HHHHHHHH', 'KLQDVVNQ', '%"%%!!%%', '41440044'], ['S.EEEEE', 'GYEEFTM', 'U}33121', '3344232', 'SEEEEEE', 'GYHLMSF', 'U230121', …	-1	-1	0.6128456459258438	0.0
6K42_B	0.004954568466916	7.619881337789828	4.060344827586209	[[9, 13], [4, 10], [65, 73]]	[1, 3, 0]	[[776, 780], [948, 954], [1044, 1052]]	[['HHHHH', 'QEAEQ', '%%#%%', '44244', 'HHHHH', 'KNTQE', '%%$%%', '44344'], ['HHHHHHH', 'LDQLRQE', '"%%"&%%', '1441544', 'HHHHHHH', 'LQDVVNQ', '"%%!!%%', '1440044'], ['SSS.EEEEE', 'TDSRLLVSA', 'UVU^00/21', '343511032', 'SSSEEEEEE', 'GKGYHLMSF', 'UVU230121', '343341232']]	-1	-1	0.6128456459258438	0.0
6NB7_A	0.0068192107648192	23.068455479824067	0.2930153321976139	[[596, 598], [751, 769], [1002, 1004], [929, 936], [994, 1046]]	[4, 1, 2, 3, 0]	[[726, 728], [769, 787], [888, 890], [947, 954], [1012, 1064]]	[['EEE', 'VLY', '/02', '013', 'EEE', 'ILP', '/02', '013'], ['HHHHHHHHHHHHHH..SSE', 'GIAAEQDRNTREVFAQVKQ', '$!##%%%&%$&%!#[]RV3', '3022444543540224044', 'HHHHHHHHHHHHHH...SE', 'GIAVEQDKNTQEVFAQVKQ', '$!#!%%%%%$%%!#[]YV3', '3020444443440224044'], ['HHH', 'ASA', '#$#', '232', 'HHH', 'FGA', '#$#', '232'], ['HHHHHHHH', 'KLQDVVNQ', '%"%%!!%%', '41440044', 'HHHHHHHH', 'KLQDVVNQ', '%"%%!!%%', '41440044']…	-1	-1	0.4912015469034296	0.0
5GTC_C	0.1640241239734607	0.5895642911876957	0.5737265415549611	[[91, 95], [92, 95], [47, 53]]	[1, 3, 0]	[[776, 780], [947, 950], [1020, 1026]]	[['HHHHH', 'EELNK', '%%"%%', '44144', 'HHHHH', 'KNTQE', '%%$%%', '44344'], ['HHHH', 'ELNK', '%"%%', '4144', 'HHHH', 'KLQD', '%"%%', '4144'], ['HHHHHHH', 'APVYLAA', '#$!$"##', '2303122', 'HHHHHHH', 'ASANLAA', '#$#%"##', '2324122']]	2	2	0.0	1.0
6NK5_H	0.0833976499729639	0.5597925938380647	1.755868544600939	[[327, 330], [189, 191], [374, 376], [72, 103]]	[4, 1, 2, 0]	[[725, 728], [787, 789], [888, 890], [1044, 1062]]	[['EEEE', 'EVTW', '3/22', '4033', 'EEEE', 'EILP', '3/02', '4013'], ['EE.', 'KIT', '3/}', '403', 'EE.', 'QIY', '3/}', '403'], ['HHH', 'ASF', '#$#', '232', 'HHH', 'FGA', '#$#', '232'], ['SSSEEEEEGGG.EEESSSB.EEEEEETTEEEE', 'SHTPADAERAGLLVRTSAPSTITGTMGHFILA', 'UVU21313;89Z0/4UUT+}2/2221NO1/01', '34332424523110533233303332342012', 'SSSEEEEEEEEEETTEEEE', 'GKGYHLMSFPQSAPHGVVF', 'UVU2301212321NO2//1', '3…	2	2	0.5275522279286519	0.47244777207134814
3FKU_F	0.0782685361503861	0.6467732104480601	1.4256198347107438	[[77, 88], [79, 86], [59, 62]]	[1, 3, 0]	[[772, 782], [947, 954], [1042, 1045]]	[['HHHHHHHHHHHH', 'IENLNKKMEDGF', '!%%"%%%#%%$#', '044144424432', 'HHHHHHHHHHH', 'VEQDKNTQEVF', '!%%%%%$%%!#', '04444434402'], ['HHHHHHHH', 'NLNKKMED', '%"%%%#%%', '41444244', 'HHHHHHHH', 'KLQDVVNQ', '%"%%!!%%', '41440044'], ['TTSS', 'MNTQ', 'MOUV', '2434', 'TTSS', 'FKGK', 'MOUV', '2434']]	2	2	0.2783133254084654	0.7216866745915347
3NXG_C	0.125186470839282	8.9880916495644	0.013816925734025	[[257, 260], [119, 121], [257, 261]]	[4, 1, 0]	[[725, 728], [784, 786], [1048, 1052]]	[['EEEE', 'DVCG', '3/12', '4023', 'EEEE', 'EILP', '3/02', '4013'], ['..S', 'NVH', ']YV', '404', '..S', 'QVK', ']YV', '404'], ['EEEEE', 'DVCGM', '3/121', '40232', 'EEEEE', 'HLMSF', '30121', '41232']]	0	0	0.0	1.0
4WDZ_E	0.1178107735292087	8.98199671105433	0.0155709342560554	[[257, 260], [119, 121], [257, 261]]	[4, 1, 0]	[[725, 728], [784, 786], [1048, 1052]]	[['EEEE', 'DVCG', '3/12', '4023', 'EEEE', 'EILP', '3/02', '4013'], ['..S', 'NVH', ']YV', '404', '..S', 'QVK', ']YV', '404'], ['EEEEE', 'DVCGM', '3/121', '40232', 'EEEEE', 'HLMSF', '30121', '41232']]	0	0	0.0	1.0
1BUI_B	0.120891456080776	6.139133849253334	0.0204429301533215	[[52, 54], [165, 167], [165, 167], [49, 52]]	[4, 1, 3, 0]	[[726, 728], [779, 781], [949, 951], [1057, 1060]]	[['EEE', 'VLT', '/02', '013', 'EEE', 'ILP', '/02', '013'], ['HHH', 'NKV', '%%!', '440', 'HHH', 'QEV', '%%!', '440'], ['HHH', 'NKV', '%%!', '440', 'HHH', 'QDV', '%%!', '440'], ['TTEE', 'PEWV', 'NO2/', '3430', 'TTEE', 'PHGV', 'NO2/', '3430']]	1	1	0.39192790775501296	0.608072092244987
2IOU_H	0.0944543094633849	0.7710158699871441	0.845911949685535	[[205, 207], [187, 189], [299, 339]]	[4, 1, 0]	[[726, 728], [787, 789], [1044, 1055]]	[['EEE', 'VLG', '/02', '013', 'EEE', 'ILP', '/02', '013'], ['EE.', 'HIG', '3/}', '403', 'EE.', 'QIY', '3/}', '403'], ['SSSEEEEES.EEE..TTSEEEEE.SS.EEEEESSEEEEEEE', 'SDSTVDLAQSIVEAPQLGAAIRAGRGARVTVSGGSLSAPHG', 'UVU2/301V}//3[}OLU11/41}WU[4/2/2UU2021232', '34330412430042341322052353250303333132343', 'SSSEEEEEEEEE', 'GKGYHLMSFPQS', 'UVU230121232', '343341232343']]	2	2	0.0	1.0
4NRK_F	0.0066402897879196	18.220108783959034	0.4009546539379482	[[79, 86], [3, 5], [79, 86], [24, 32]]	[1, 2, 3, 0]	[[773, 780], [888, 890], [947, 954], [1051, 1060]]	[['HHHHHHHH', 'ELDEKVDD', '%"%%%!%%', '41444044', 'HHHHHHHH', 'EQDKNTQE', '%%%%%$%%', '44444344'], ['HHH', 'FGA', '#$#', '232', 'HHH', 'FGA', '#$#', '232'], ['HHHHHHHH', 'ELDEKVDD', '%"%%%!%%', '41444044', 'HHHHHHHH', 'KLQDVVNQ', '%"%%!!%%', '41440044'], ['EEEEETTEE', 'YTSHGAHGV', '22232MO2/', '333432430', 'EEEEEETTEE', 'SFPQSAPHGV', '212321NO2/', '3234323430']]	-1	-1	0.22063231828046115	0.0
5MLU_G	0.1751276027234365	0.5981933770974938	0.5737265415549611	[[86, 95], [92, 95], [47, 53]]	[1, 3, 0]	[[771, 780], [947, 950], [1020, 1026]]	[['HHHHSHHHHH', 'AVRNDEELNK', '#!&%V%%"%%', '2054444144', 'HHHHHHHHHH', 'AVEQDKNTQE', '#!%%%%%$%%', '2044444344'], ['HHHH', 'ELNK', '%"%%', '4144', 'HHHH', 'KLQD', '%"%%', '4144'], ['HHHHHHH', 'APVYLAA', '#$!$"##', '2303122', 'HHHHHHH', 'ASANLAA', '#$#%"##', '2324122']]	2	2	0.0	1.0
6RFL_R	0.0494167221665119	0.8405404455323997	2.122340425531916	[[31, 33], [29, 33], [6, 9]]	[1, 3, 0]	[[772, 774], [950, 954], [1061, 1064]]	[['HHH', 'INK', '!%%', '044', 'HHH', 'VEQ', '!%%', '044'], ['HHHHH', 'ELINK', '%"!%%', '41044', 'HHHHH', 'DVVNQ', '%!!%%', '40044'], ['EEEE', 'IFLE', '/103', '0214', 'EEEE', 'VFLH', '/103', '0214']]	-1	-1	0.4668282792815801	0.0
6P4H_I	0.083954852266652	0.6377315836423483	1.2576923076923086	[[124, 127], [125, 127], [92, 94]]	[1, 3, 0]	[[771, 774], [952, 954], [1060, 1062]]	[['HHHH', 'AVHD', '#!%%', '2044', 'HHHH', 'AVEQ', '#!%%', '2044'], ['HHH', 'VHD', '!%%', '044', 'HHH', 'VNQ', '!%%', '044'], ['EEE', 'VVF', '//1', '002', 'EEE', 'VVF', '//1', '002']]	2	2	0.22344791460798563	0.7765520853920144
6J9E_D	0.0041940367740889	36.60288915159825	0.5706984667802382	[[241, 243], [665, 683], [631, 633], [681, 685], [106, 109]]	[4, 1, 2, 3, 0]	[[726, 728], [772, 781], [888, 890], [949, 953], [1048, 1051]]	[['EEE', 'VLP', '/02', '013', 'EEE', 'ILP', '/02', '013'], ['HHHHHHHTSS.HHHHHHHH', 'IQEQYQSGLVTAGERYNKV', '!%%%$%$NSR}#$%&$%%!', '0444343310323453440', 'HHHHHHHHHH', 'VEQDKNTQEV', '!%%%%%$%%!', '0444443440'], ['HHH', 'AYA', '#$#', '232', 'HHH', 'FGA', '#$#', '232'], ['HHHHH', 'NKVVD', '%%!!%', '44004', 'HHHHH', 'QDVVN', '%%!!%', '44004'], ['EEEE', 'DLAS', '3012', '4123', 'EEEE', 'HLMS', '3012', '…	-1	-1	0.8873235867440404	0.0
4X10_A	0.1035112638839005	9.03508595385462	0.0187393526405443	[[257, 260], [119, 121], [257, 261]]	[4, 1, 0]	[[725, 728], [784, 786], [1048, 1052]]	[['EEEE', 'DVCG', '3/12', '4023', 'EEEE', 'EILP', '3/02', '4013'], ['..S', 'NVH', ']YV', '404', '..S', 'QVK', ']YV', '404'], ['EEEEE', 'DVCGM', '3/121', '40232', 'EEEEE', 'HLMSF', '30121', '41232']]	0	0	0.0	1.0
6T2C_B	0.006396429683176	17.37865517243574	0.4752981260647353	[[180, 183], [384, 392], [542, 544], [281, 288], [542, 549]]	[4, 1, 2, 3, 0]	[[725, 728], [773, 781], [888, 890], [947, 954], [1020, 1028]]	[['EEEE', 'EVTT', '3/22', '4033', 'EEEE', 'EILP', '3/02', '4013'], ['HHHHHHHHH', 'DTKKKIEKI', '%$%%%!%%!', '434440440', 'HHHHHHHHH', 'EQDKNTQEV', '%%%%%$%%!', '444443440'], ['HHH', 'ATA', '#$#', '232', 'HHH', 'FGA', '#$#', '232'], ['HHHHHHHH', 'KLANVIKK', '%"#%!!%%', '41240044', 'HHHHHHHH', 'KLQDVVNQ', '%"%%!!%%', '41440044'], ['HHHHHHHH', 'ATAQMAIQ', '#$#%##!%', '23242204', 'HHHHHHHHH', 'ASANLAA…	-1	-1	0.22063231828046115	0.0
6P19_C	0.0045250697011573	9.015054839148355	3.733870967741936	[[932, 935], [1006, 1015], [681, 683], [1306, 1310], [123, 126]]	[4, 1, 2, 3, 0]	[[725, 728], [773, 782], [888, 890], [949, 953], [1051, 1054]]	[['EEEE', 'QVFT', '3/12', '4023', 'EEEE', 'EILP', '3/02', '4013'], ['HHHHHHHHHH', 'EKQNQLEQLA', '%%%%%"%%"#', '4444414412', 'HHHHHHHHHH', 'EQDKNTQEVF', '%%%%%$%%!#', '4444434402'], ['HHH', 'MGA', '#$#', '232', 'HHH', 'FGA', '#$#', '232'], ['HHHHH', 'KNIVD', '%%!!%', '44004', 'HHHHH', 'QDVVN', '%%!!%', '44004'], ['EEEE', 'YMGE', '2123', '3234', 'EEEE', 'SFPQ', '2123', '3234']]	-1	-1	0.6128456459258438	0.0
4X16_A	0.1282896133014055	9.013555326198034	0.013816925734025	[[257, 260], [119, 121], [257, 261]]	[4, 1, 0]	[[725, 728], [784, 786], [1048, 1052]]	[['EEEE', 'DVCG', '3/12', '4023', 'EEEE', 'EILP', '3/02', '4013'], ['..S', 'NVH', ']YV', '404', '..S', 'QVK', ']YV', '404'], ['EEEEE', 'DVCGM', '3/121', '40232', 'EEEEE', 'HLMSF', '30121', '41232']]	0	0	0.0	1.0
5J98_C	0.1238029044536522	0.5493292237001606	0.989830508474578	[[371, 375], [372, 376], [342, 346]]	[1, 3, 0]	[[778, 782], [949, 953], [1051, 1055]]	[['HHHHH', 'GEKIA', '$%%!#', '34402', 'HHHHH', 'TQEVF', '$%%!#', '34402'], ['HHHHH', 'EKIAQ', '%%!#%', '44024', 'HHHHH', 'QDVVN', '%%!!%', '44004'], ['EEEEE', 'PEGEY', '23232', '34343', 'EEEEE', 'SFPQS', '21232', '32343']]	2	2	0.11885463311582618	0.8811453668841738
3M5R_A	0.1144589865167655	0.8092632924180245	0.6215469613259681	[[159, 162], [171, 174], [172, 176], [135, 137]]	[4, 1, 3, 0]	[[725, 728], [778, 781], [950, 954], [1059, 1061]]	[['EEEE', 'EISP', '3/22', '4033', 'EEEE', 'EILP', '3/02', '4013'], ['HHHH', 'YEDV', '$%%!', '3440', 'HHHH', 'TQEV', '$%%!', '3440'], ['HHHHH', 'EDVKN', '%%!%%', '44044', 'HHHHH', 'DVVNQ', '%!!%%', '40044'], ['EEE', 'SVI', '2//', '300', 'EEE', 'GVV', '2//', '300']]	2	2	0.0	1.0
6GML_A	0.0018406497420818	35.72511342133936	1.003407155025553	[[213, 215], [1455, 1459], [1237, 1239], [279, 285], [1232, 1239]]	[4, 1, 2, 3, 0]	[[725, 727], [778, 782], [888, 890], [947, 953], [1015, 1022]]	[['EEE', 'KIL', '3/0', '401', 'EEE', 'EIL', '3/0', '401'], ['HHHHH', 'SENIM', '$%%!#', '34402', 'HHHHH', 'TQEVF', '$%%!#', '34402'], ['HHH', 'AGF', '#$#', '232', 'HHH', 'FGA', '#$#', '232'], ['HHHHHHH', 'KLADIVK', '%"#%!!%', '4124004', 'HHHHHHH', 'KLQDVVN', '%"%%!!%', '4144004'], ['HHHHHHHH', 'AEKINAGF', '#%%!%#$#', '24404232', 'HHHHHHHH', 'AAEIRASA', '##%!&#$#', '22405232']]	-1	-1	0.8742534961253229	0.0
4NRK_B	0.0068315352839158	18.23856390266185	0.4178743961352664	[[79, 86], [3, 5], [79, 86], [134, 136]]	[1, 2, 3, 0]	[[773, 780], [888, 890], [947, 954], [1044, 1046]]	[['HHHHHHHH', 'ELDEKVDD', '%"%%%!%%', '41444044', 'HHHHHHHH', 'EQDKNTQE', '%%%%%$%%', '44444344'], ['HHH', 'FGA', '#$#', '232', 'HHH', 'FGA', '#$#', '232'], ['HHHHHHHH', 'ELDEKVDD', '%"%%%!%%', '41444044', 'HHHHHHHH', 'KLQDVVNQ', '%"%%!!%%', '41440044'], ['SSS', 'GNG', 'UVU', '343', 'SSS', 'GKG', 'UVU', '343']]	-1	-1	0.22063231828046115	0.0
1HHP_A	0.1543331978839247	0.7151035640029021	0.5779569892473129	[[61, 63], [92, 95], [90, 93], [52, 55]]	[4, 1, 3, 0]	[[725, 727], [780, 783], [948, 951], [1051, 1054]]	[['EEE', 'QIL', '3/0', '401', 'EEE', 'EIL', '3/0', '401'], ['HHT.', 'QIGC', '%!N[', '4032', 'HHH.', 'EVFA', '%!#[', '4022'], ['HHHH', 'LTQI', '"$%!', '1340', 'HHHH', 'LQDV', '"%%!', '1440'], ['EEEE', 'GFIK', '21/3', '3204', 'EEEE', 'SFPQ', '2123', '3234']]	2	2	0.16274972463117354	0.8372502753688265
6ZFO_C	0.1026234971872735	10.186916090473174	0.0187393526405443	[[146, 149], [123, 128], [125, 127], [41, 46]]	[4, 1, 3, 0]	[[725, 728], [773, 778], [947, 949], [1044, 1049]]	[['EEEE', 'KVQW', '3/32', '4043', 'EEEE', 'EILP', '3/02', '4013'], ['HHHHHH', 'DEQLKS', '%%%"%$', '444143', 'HHHHHH', 'EQDKNT', '%%%%%$', '444443'], ['HHH', 'QLK', '%"%', '414', 'HHH', 'KLQ', '%"%', '414'], ['SSPEEE', 'GKAPKL', 'UVF230', '342341', 'SSSEEE', 'GKGYHL', 'UVU230', '343341']]	0	0	0.0	1.0
4HDH_B	0.0064014621728514	16.394485804514396	0.550255536626916	[[594, 597], [434, 444], [785, 787], [278, 285], [780, 787]]	[4, 1, 2, 3, 0]	[[725, 728], [769, 779], [888, 890], [947, 954], [1015, 1022]]	[['EEEE', 'DVIS', '3//2', '4003', 'EEEE', 'EILP', '3/02', '4013'], ['HHHHHHHHHHH', 'WEMVDEERENH', '$%#!%%%&%%%', '34204445444', 'HHHHHHHHHHH', 'GIAVEQDKNTQ', '$!#!%%%%%$%', '30204444434'], ['HHH', 'CSA', '#$#', '232', 'HHH', 'FGA', '#$#', '232'], ['HHHHHHHH', 'KIKKRIQK', '%!%%&!%%', '40445044', 'HHHHHHHH', 'KLQDVVNQ', '%"%%!!%%', '41440044'], ['HHHHHHHH', 'MANAICSA', '##%#!#$#', '22420232', 'HHHH…	-1	-1	0.22063231828046115	0.0
3FKU_L	0.0978034234238054	0.7079952418646547	1.150183150183151	[[77, 88], [79, 86], [58, 62]]	[1, 3, 0]	[[772, 782], [947, 954], [1041, 1045]]	[['HHHHHHHHHHHH', 'IENLNKKMEDGF', '!%%"%%%#%%$#', '044144424432', 'HHHHHHHHHHH', 'VEQDKNTQEVF', '!%%%%%$%%!#', '04444434402'], ['HHHHHHHH', 'NLNKKMED', '%"%%%#%%', '41444244', 'HHHHHHHH', 'KLQDVVNQ', '%"%%!!%%', '41440044'], ['TTTSS', 'KMNTQ', 'OMOUV', '42434', 'TTTSS', 'DFKGK', 'OMOUV', '42434']]	2	2	0.22988156763998313	0.7701184323600169
1V3E_A	0.111799500982374	10.049528671424492	0.0173310225303293	[[222, 224], [362, 365], [280, 282], [362, 365], [266, 270]]	[4, 1, 2, 3, 0]	[[725, 727], [774, 777], [889, 891], [947, 950], [1047, 1051]]	[['EEE', 'QVL', '3/0', '401', 'EEE', 'EIL', '3/0', '401'], ['HHHH', 'DDNQ', '%%%%', '4444', 'HHHH', 'QDKN', '%%%%', '4444'], ['HHS', 'YAS', '$#U', '323', 'HHS', 'GAG', '$#U', '323'], ['HHHH', 'DDNQ', '%%%%', '4444', 'HHHH', 'KLQD', '%"%%', '4144'], ['EEEEE', 'YQLCS', '23012', '34123', 'EEEEE', 'YHLMS', '23012', '34123']]	0	0	0.0	1.0
4X0Y_C	0.1049898289828995	9.02423262261961	0.0208695652173913	[[257, 260], [119, 121], [257, 261]]	[4, 1, 0]	[[725, 728], [784, 786], [1048, 1052]]	[['EEEE', 'DVCG', '3/12', '4023', 'EEEE', 'EILP', '3/02', '4013'], ['..S', 'NVH', ']YV', '404', '..S', 'QVK', ']YV', '404'], ['EEEEE', 'DVCGM', '3/121', '40232', 'EEEEE', 'HLMSF', '30121', '41232']]	0	0	0.0	1.0
4WEF_A	0.1210136058870389	10.041656592735752	0.0155709342560554	[[222, 224], [362, 365], [280, 282], [362, 365], [266, 270]]	[4, 1, 2, 3, 0]	[[725, 727], [774, 777], [889, 891], [947, 950], [1047, 1051]]	[['EEE', 'QVL', '3/0', '401', 'EEE', 'EIL', '3/0', '401'], ['HHHH', 'DDNQ', '%%%%', '4444', 'HHHH', 'QDKN', '%%%%', '4444'], ['HHS', 'YAS', '$#U', '323', 'HHS', 'GAG', '$#U', '323'], ['HHHH', 'DDNQ', '%%%%', '4444', 'HHHH', 'KLQD', '%"%%', '4144'], ['EEEEE', 'YQLCS', '23012', '34123', 'EEEEE', 'YHLMS', '23012', '34123']]	0	0	0.0	1.0
5OYL_A	0.0922457466471753	17.411945971528763	0.0153321976149913	[[128, 131], [89, 97], [91, 98], [3, 6]]	[4, 1, 3, 0]	[[725, 728], [772, 780], [947, 954], [1059, 1062]]	[['EEEE', 'QVTP', '3/22', '4033', 'EEEE', 'EILP', '3/02', '4013'], ['HHHHHHHHH', 'VEQBKESIE', "!%%'%%$!%", '044644304', 'HHHHHHHHH', 'VEQDKNTQE', '!%%%%%$%%', '044444344'], ['HHHHHHHH', 'QBKESIEQ', "%'%%$!%%", '46443044', 'HHHHHHHH', 'KLQDVVNQ', '%"%%!!%%', '41440044'], ['EEEE', 'TIVF', '2//1', '3002', 'EEEE', 'GVVF', '2//1', '3002']]	-1	-1	0.22063231828046115	0.0
4X15_A	0.1295089698235012	9.086345913185724	0.0155709342560554	[[257, 260], [119, 121], [257, 261]]	[4, 1, 0]	[[725, 728], [784, 786], [1048, 1052]]	[['EEEE', 'DVCG', '3/12', '4023', 'EEEE', 'EILP', '3/02', '4013'], ['..S', 'NVH', ']YV', '404', '..S', 'QVK', ']YV', '404'], ['EEEEE', 'DVCGM', '3/121', '40232', 'EEEEE', 'HLMSF', '30121', '41232']]	0	0	0.0	1.0
5VOC_C	0.1194200752138339	0.5250362025053119	1.5301724137931043	[[62, 65], [89, 92], [87, 91], [71, 74]]	[4, 1, 3, 0]	[[725, 728], [772, 775], [950, 954], [1016, 1019]]	[['EEEE', 'EVKY', '3/32', '4043', 'EEEE', 'EILP', '3/02', '4013'], ['HHHH', 'VHNK', '!%%%', '0444', 'HHHH', 'VEQD', '!%%%', '0444'], ['HHHHH', 'QVVHN', '%!!%%', '40044', 'HHHHH', 'DVVNQ', '%!!%%', '40044'], ['HHHH', 'AEIR', '#%!&', '2405', 'HHHH', 'AEIR', '#%!&', '2405']]	2	2	0.36542742533323574	0.6345725746667642
5E5A_A	0.0061705202236347	6.756280536673758	52.36363636363637	[[121, 124], [122, 124], [108, 113]]	[1, 3, 0]	[[778, 781], [949, 951], [1023, 1028]]	[['HHHH', 'PKDI', '$%%!', '3440', 'HHHH', 'TQEV', '$%%!', '3440'], ['HHH', 'KDI', '%%!', '440', 'HHH', 'QDV', '%%!', '440'], ['HHHHHH', 'NLCAIH', '%"##!%', '412204', 'HHHHHH', 'NLAATK', '%"##$%', '412234']]	-1	-1	0.986407200098813	0.0
5NT2_E	0.0995104105374697	0.683112672225388	1.3386454183266947	[[159, 162], [61, 64], [30, 32], [62, 65], [59, 63]]	[4, 1, 2, 3, 0]	[[725, 728], [778, 781], [888, 890], [949, 952], [1019, 1023]]	[['EEEE', 'EISP', '3/22', '4033', 'EEEE', 'EILP', '3/02', '4013'], ['HHHH', 'GKQI', '$%%!', '3440', 'HHHH', 'TQEV', '$%%!', '3440'], ['HHH', 'APF', '#$#', '232', 'HHH', 'FGA', '#$#', '232'], ['HHHH', 'KQIV', '%%!!', '4400', 'HHHH', 'QDVV', '%%!!', '4400'], ['HHHHH', 'RAGKQ', '&#$%%', '52344', 'HHHHH', 'RASAN', '&#$#%', '52324']]	2	2	0.2783133254084654	0.7216866745915347
6ILL_C	0.1407344347891412	0.4107875022997265	1.3386454183266947	[[81, 84], [57, 59], [100, 105], [76, 86]]	[4, 1, 3, 0]	[[725, 728], [784, 786], [948, 953], [1044, 1053]]	[['EEEE', 'QVFG', '3/12', '4023', 'EEEE', 'EILP', '3/02', '4013'], ['..S', 'NVN', ']YV', '404', '..S', 'QVK', ']YV', '404'], ['HHHHHH', 'LGEILN', '"$%!"%', '134014', 'HHHHHH', 'LQDVVN', '"%%!!%', '144004'], ['SSS..EEEEEE', 'TETGAQVFGFT', 'UVU}[3/1212', '34332402323', 'SSSEEEEEEE', 'GKGYHLMSFP', 'UVU2301212', '3433412323']]	2	2	0.5559423858256135	0.44405761417438655
5I2M_C	0.1328688855009617	33.90514893126221	0.0034188034188034	[[128, 131], [89, 97], [91, 98], [3, 6]]	[4, 1, 3, 0]	[[725, 728], [772, 780], [947, 954], [1059, 1062]]	[['EEEE', 'QVTP', '3/22', '4033', 'EEEE', 'EILP', '3/02', '4013'], ['HHHHHHHHH', 'VEQNKESIE', '!%%%%%$!%', '044444304', 'HHHHHHHHH', 'VEQDKNTQE', '!%%%%%$%%', '044444344'], ['HHHHHHHH', 'QNKESIEQ', '%%%%$!%%', '44443044', 'HHHHHHHH', 'KLQDVVNQ', '%"%%!!%%', '41440044'], ['EEEE', 'TIVF', '2//1', '3002', 'EEEE', 'GVVF', '2//1', '3002']]	-1	-1	0.8742534961253229	0.0
5ZVS_2	0.0062556333835507	6.989281658957741	3.104895104895108	[[1153, 1170], [609, 611], [27, 32], [300, 305]]	[1, 2, 3, 0]	[[770, 782], [888, 890], [949, 954], [1050, 1055]]	[['HHHHHHHT..HHHHHHHH', 'IAVLNGIGMSDSEAHQIA', '!#!"%$!N[}%$%#%%!#', '020143032343424402', 'HHHHHHHHHHHHH', 'IAVEQDKNTQEVF', '!#!%%%%%$%%!#', '0204444434402'], ['HHH', 'CGA', '#$#', '232', 'HHH', 'FGA', '#$#', '232'], ['HHHHHH', 'DHIFEQ', '%%!#%%', '440244', 'HHHHHH', 'QDVVNQ', '%%!!%%', '440044'], ['EEEEEE', 'APAIEW', '121/32', '232043', 'EEEEEE', 'MSFPQS', '121232', '232343']]	-1	-1	0.6128456459258438	0.0
4UNY_B	0.0063784953524554	17.356459227071237	0.6082191780821924	[[77, 85], [113, 115], [79, 86], [29, 31]]	[1, 2, 3, 0]	[[772, 780], [888, 890], [947, 954], [1057, 1059]]	[['HHHHHHHHH', 'IQDLEKYVE', '!%%"%%$!%', '044144304', 'HHHHHHHHH', 'VEQDKNTQE', '!%%%%%$%%', '044444344'], ['HHH', 'AEM', '#%#', '242', 'HHH', 'FGA', '#$#', '232'], ['HHHHHHHH', 'DLEKYVED', '%"%%$!%%', '41443044', 'HHHHHHHH', 'KLQDVVNQ', '%"%%!!%%', '41440044'], ['TTE', 'SEG', 'NO2', '343', 'TTE', 'PHG', 'NO2', '343']]	-1	-1	0.22063231828046115	0.0
5VOD_D	0.257087455670146	0.7128318415726811	0.6771428571428584	[[141, 145], [147, 149], [108, 111], [144, 150]]	[1, 2, 3, 0]	[[772, 776], [888, 890], [949, 952], [1016, 1023]]	[['HHHHH', 'VEDAK', '!%%#%', '04424', 'HHHHH', 'VEQDK', '!%%%%', '04444'], ['HHH', 'FGA', '#$#', '232', 'HHH', 'FGA', '#$#', '232'], ['HHHH', 'KKVI', '%%!!', '4400', 'HHHH', 'QDVV', '%%!!', '4400'], ['HHHHHHH', 'AKIFGAH', '#%!#$#%', '2402324', 'HHHHHHHH', 'AEIRASAN', '#%!&#$#%', '24052324']]	2	2	0.45013661456064785	0.5498633854393522
5V5E_B	0.0056119587729593	9.140983063283567	2.47337278106509	[[12, 15], [85, 90], [173, 176], [62, 67]]	[4, 1, 3, 0]	[[725, 728], [777, 782], [948, 951], [1057, 1062]]	[['EEEE', 'DVVS', '3//2', '4003', 'EEEE', 'EILP', '3/02', '4013'], ['HH.HHH', 'DTSHVA', '%$}%!#', '433402', 'HHHHHH', 'NTQEVF', '%$%%!#', '434402'], ['HHHH', 'LQHV', '"%%!', '1440', 'HHHH', 'LQDV', '"%%!', '1440'], ['TTEEEE', 'SHGIFC', 'NO2/11', '343022', 'TTEEEE', 'PHGVVF', 'NO2//1', '343002']]	-1	-1	0.6128456459258438	0.0
4UO1_B	0.0058644741353849	17.512784060329288	0.7680722891566276	[[77, 85], [79, 86], [29, 31]]	[1, 3, 0]	[[772, 780], [947, 954], [1057, 1059]]	[['HHHHHHHHH', 'IQDLEKYVE', '!%%"%%$!%', '044144304', 'HHHHHHHHH', 'VEQDKNTQE', '!%%%%%$%%', '044444344'], ['HHHHHHHH', 'DLEKYVED', '%"%%$!%%', '41443044', 'HHHHHHHH', 'KLQDVVNQ', '%"%%!!%%', '41440044'], ['TTE', 'SEG', 'NO2', '343', 'TTE', 'PHG', 'NO2', '343']]	-1	-1	0.22063231828046115	0.0
4ZTO_L	0.1364615156694132	13.028597701838894	0.0120689655172416	[[184, 186], [184, 186], [10, 16]]	[1, 3, 0]	[[777, 779], [947, 949], [1051, 1057]]	[['HHH', 'QYN', '%$%', '434', 'HHH', 'NTQ', '%$%', '434'], ['HHH', 'QYN', '%$%', '434', 'HHH', 'KLQ', '%"%', '414'], ['EEEEETT', 'SASEPVG', '21232KN', '3234303', 'EEEEEET', 'SFPQSAP', '212321N', '3234323']]	0	0	0.0	1.0
6QX3_B	0.0054771578999297	21.961675964146377	0.7597955706984663	[[302, 304], [575, 582], [575, 582], [280, 283]]	[4, 1, 3, 0]	[[726, 728], [773, 780], [947, 954], [1022, 1025]]	[['EEE', 'ITG', '/22', '033', 'EEE', 'ILP', '/02', '013'], ['HHHHHHHH', 'ELKKLWEQ', '%"%%"$%%', '41441344', 'HHHHHHHH', 'EQDKNTQE', '%%%%%$%%', '44444344'], ['HHHHHHHH', 'ELKKLWEQ', '%"%%"$%%', '41441344', 'HHHHHHHH', 'KLQDVVNQ', '%"%%!!%%', '41440044'], ['HHHH', 'AKLA', '#%"#', '2412', 'HHHH', 'ANLA', '#%"#', '2412']]	-1	-1	0.4912015469034296	0.0
2VVE_B	0.1058082598922563	11.596955390717262	0.0204429301533215	[[329, 331], [294, 299], [295, 299], [133, 139]]	[4, 1, 3, 0]	[[725, 727], [769, 774], [950, 954], [1055, 1061]]	[['EEE', 'QIL', '3/0', '401', 'EEE', 'EIL', '3/0', '401'], ['HHHHHH', 'YDAVQE', '$%#!%%', '342044', 'HHHHHH', 'GIAVEQ', '$!#!%%', '302044'], ['HHHHH', 'DAVQE', '%#!%%', '42044', 'HHHHH', 'DVVNQ', '%!!%%', '40044'], ['EEETTEE', 'TALNGIV', '210ON//', '3214300', 'EETTEEE', 'SAPHGVV', '21NO2//', '3234300']]	0	0	0.0	1.0
5XHV_Q	0.1191883501936981	12.526507530223547	0.0170357751277681	[[145, 148], [183, 186], [183, 185], [4, 7]]	[4, 1, 3, 0]	[[725, 728], [775, 778], [947, 949], [1052, 1055]]	[['EEEE', 'KVQW', '3/32', '4043', 'EEEE', 'EILP', '3/02', '4013'], ['HHHH', 'KADY', '%#%$', '4243', 'HHHH', 'DKNT', '%%%$', '4443'], ['HHH', 'KAD', '%#%', '424', 'HHH', 'KLQ', '%"%', '414'], ['EEEE', 'MTQS', '1232', '2343', 'EEEE', 'FPQS', '1232', '2343']]	0	0	0.0	1.0
6MEJ_L	0.1196078790485932	13.6399520900002	0.013816925734025	[[45, 47], [183, 188], [185, 188], [206, 209]]	[4, 1, 3, 0]	[[725, 727], [775, 780], [947, 950], [1053, 1056]]	[['EEE', 'KVL', '3/0', '401', 'EEE', 'EIL', '3/0', '401'], ['HHHHHH', 'KADYEK', '%#%$%%', '424344', 'HHHHHH', 'DKNTQE', '%%%$%%', '444344'], ['HHHH', 'DYEK', '%$%%', '4344', 'HHHH', 'KLQD', '%"%%', '4144'], ['EEEE', 'TKSF', '2321', '3432', 'EEEE', 'PQSA', '2321', '3432']]	0	0	0.0	1.0
5VOB_L	0.1337299026788757	12.472102524681926	0.013816925734025	[[146, 149], [184, 189], [186, 189], [4, 7]]	[4, 1, 3, 0]	[[725, 728], [775, 780], [947, 950], [1052, 1055]]	[['EEEE', 'KVQW', '3/32', '4043', 'EEEE', 'EILP', '3/02', '4013'], ['HHHHHH', 'KADYEK', '%#%$%%', '424344', 'HHHHHH', 'DKNTQE', '%%%$%%', '444344'], ['HHHH', 'DYEK', '%$%%', '4344', 'HHHH', 'KLQD', '%"%%', '4144'], ['EEEE', 'MTQS', '1232', '2343', 'EEEE', 'FPQS', '1232', '2343']]	0	0	0.0	1.0
3J2W_B	0.0947256603278865	16.219337120157615	0.0190972222222223	[[1135, 1137], [1252, 1254], [1251, 1253], [1119, 1127]]	[4, 1, 3, 0]	[[726, 728], [776, 778], [948, 950], [1050, 1056]]	[['EEE', 'VLY', '/02', '013', 'EEE', 'ILP', '/02', '013'], ['HHH', 'QHT', '%%$', '443', 'HHH', 'KNT', '%%$', '443'], ['HHH', 'LQH', '"%%', '144', 'HHH', 'LQD', '"%%', '144'], ['EEEE.EEEE', 'ASAYRAHTA', '1212^1321', '232352432', 'EEEEEEE', 'MSFPQSA', '1212321', '2323432']]	-1	-1	0.22063231828046115	0.0
3JR6_C	0.4042808814626198	0.7155851763423656	0.6215469613259681	[[66, 73], [110, 112], [74, 78], [102, 111]]	[1, 2, 3, 0]	[[775, 782], [888, 890], [949, 953], [1014, 1023]]	[['HHHHHHHH', 'KDEAEKLF', '%%%#%%"#', '44424412', 'HHHHHHHH', 'DKNTQEVF', '%%%$%%!#', '44434402'], ['HHH', 'FQM', '#%#', '242', 'HHH', 'FGA', '#$#', '232'], ['HHHHH', 'NQDVD', '%%%!%', '44404', 'HHHHH', 'QDVVN', '%%!!%', '44004'], ['HHHHHHHHHH', 'RAALINMVFQ', '&##"!%#!#%', '5221042024', 'HHHHHHHHHH', 'RAAEIRASAN', '&##%!&#$#%', '5224052324']]	2	2	0.4307336037653694	0.5692663962346306
4U7Q_A	0.1464860743172405	0.8432760980563325	0.5822102425876019	[[92, 95], [90, 93], [52, 55]]	[1, 3, 0]	[[780, 783], [948, 951], [1051, 1054]]	[['HHT.', 'QIGC', '%!N[', '4032', 'HHH.', 'EVFA', '%!#[', '4022'], ['HHHH', 'LTQI', '"$%!', '1340', 'HHHH', 'LQDV', '"%%!', '1440'], ['EEEE', 'GFIK', '21/3', '3204', 'EEEE', 'SFPQ', '2123', '3234']]	2	2	0.15113785792419085	0.8488621420758091
5W7G_Q	0.3080689002863922	0.844280789736936	0.4785894206549117	[[77, 94], [86, 91], [50, 55]]	[1, 3, 0]	[[769, 778], [949, 954], [1023, 1028]]	[['HHHHHHHHHHHHHHHHHH', 'YIAFAEELAHQVWKNKNS', '$!###%%"#%%!$%%%%$', '302224412440344443', 'HHHHHHHHHH', 'GIAVEQDKNT', '$!#!%%%%%$', '3020444443'], ['HHHHHH', 'HQVWKN', '%%!$%%', '440344', 'HHHHHH', 'QDVVNQ', '%%!!%%', '440044'], ['HHHHHH', 'NDMMSK', '%%##$%', '442234', 'HHHHHH', 'NLAATK', '%"##$%', '412234']]	2	2	0.15113785792419085	0.8488621420758091
6R9G_C	0.0061414421215072	8.970188305422512	5.051546391752579	[[602, 605], [1006, 1015], [681, 683], [1306, 1310], [123, 126]]	[4, 1, 2, 3, 0]	[[725, 728], [773, 782], [888, 890], [949, 953], [1051, 1054]]	[['EEEE', 'EIHY', '3/32', '4043', 'EEEE', 'EILP', '3/02', '4013'], ['HHHHHHHHHH', 'EKQNQLEQLA', '%%%%%"%%"#', '4444414412', 'HHHHHHHHHH', 'EQDKNTQEVF', '%%%%%$%%!#', '4444434402'], ['HHH', 'MGA', '#$#', '232', 'HHH', 'FGA', '#$#', '232'], ['HHHHH', 'KNIVD', '%%!!%', '44004', 'HHHHH', 'QDVVN', '%%!!%', '44004'], ['EEEE', 'YMGE', '2123', '3234', 'EEEE', 'SFPQ', '2123', '3234']]	-1	-1	0.7335690766559759	0.0
5W7G_C	0.308024312823575	0.8442336409433181	0.4974489795918377	[[77, 94], [86, 91], [50, 55]]	[1, 3, 0]	[[769, 778], [949, 954], [1023, 1028]]	[['HHHHHHHHHHHHHHHHHH', 'YIAFAEELAHQVWKNKNS', '$!###%%"#%%!$%%%%$', '302224412440344443', 'HHHHHHHHHH', 'GIAVEQDKNT', '$!#!%%%%%$', '3020444443'], ['HHHHHH', 'HQVWKN', '%%!$%%', '440344', 'HHHHHH', 'QDVVNQ', '%%!!%%', '440044'], ['HHHHHH', 'NDMMSK', '%%##$%', '442234', 'HHHHHH', 'NLAATK', '%"##$%', '412234']]	2	2	0.15113785792419085	0.8488621420758091
3N3I_A	0.1235606791379678	0.8550951316438281	0.6965317919075158	[[1061, 1063], [92, 95], [90, 93], [52, 55]]	[4, 1, 3, 0]	[[725, 727], [780, 783], [948, 951], [1051, 1054]]	[['EEE', 'QIL', '3/0', '401', 'EEE', 'EIL', '3/0', '401'], ['HHT.', 'QIGF', '%!N[', '4032', 'HHH.', 'EVFA', '%!#[', '4022'], ['HHHH', 'LTQI', '"$%!', '1340', 'HHHH', 'LQDV', '"%%!', '1440'], ['EEEE', 'GFIK', '21/3', '3204', 'EEEE', 'SFPQ', '2123', '3234']]	2	2	0.19502948535363407	0.8049705146463659
4UO5_B	0.0067263155717147	17.540710255863537	0.6350974930362128	[[77, 85], [113, 115], [79, 86], [29, 31]]	[1, 2, 3, 0]	[[772, 780], [888, 890], [947, 954], [1057, 1059]]	[['HHHHHHHHH', 'IQDLEKYVE', '!%%"%%$!%', '044144304', 'HHHHHHHHH', 'VEQDKNTQE', '!%%%%%$%%', '044444344'], ['HHH', 'AEM', '#%#', '242', 'HHH', 'FGA', '#$#', '232'], ['HHHHHHHH', 'DLEKYVED', '%"%%$!%%', '41443044', 'HHHHHHHH', 'KLQDVVNQ', '%"%%!!%%', '41440044'], ['TTE', 'SEG', 'NO2', '343', 'TTE', 'PHG', 'NO2', '343']]	-1	-1	0.22063231828046115	0.0
3M5R_D	0.1142187982693323	0.8761503927876848	0.7574850299401212	[[159, 162], [171, 174], [172, 176], [135, 137]]	[4, 1, 3, 0]	[[725, 728], [778, 781], [950, 954], [1059, 1061]]	[['EEEE', 'EISP', '3/22', '4033', 'EEEE', 'EILP', '3/02', '4013'], ['HHHH', 'YEDV', '$%%!', '3440', 'HHHH', 'TQEV', '$%%!', '3440'], ['HHHHH', 'EDVKN', '%%!%%', '44044', 'HHHHH', 'DVVNQ', '%!!%%', '40044'], ['EEE', 'SVI', '2//', '300', 'EEE', 'GVV', '2//', '300']]	2	2	0.12493698100252036	0.8750630189974796
3BES_R	0.0971719053844332	17.370989826741393	0.0187393526405443	[[31, 34], [228, 244], [234, 236], [145, 154]]	[4, 1, 3, 0]	[[725, 728], [773, 779], [951, 953], [1049, 1058]]	[['EEEE', 'KIEW', '3/32', '4043', 'EEEE', 'EILP', '3/02', '4013'], ['HHHHHHHHHHHS.HHHH', 'KEKMTRVIKRKFNKQSH', '%%%#$&!!%&%T]%%$%', '44423500454244434', 'HHHHHHH', 'EQDKNTQ', '%%%%%$%', '4444434'], ['HHH', 'VIK', '!!%', '004', 'HHH', 'VVN', '!!%', '004'], ['EEEEEEEETT', 'LYTANFTFGD', '02213121NO', '1332423234', 'EEEEEEEETT', 'LMSFPQSAPH', '01212321NO', '1232343234']]	-1	-1	0.22063231828046115	0.0
5W7G_I	0.3080151061304739	0.8442457132493641	0.5286458333333337	[[77, 94], [86, 91], [50, 55]]	[1, 3, 0]	[[769, 778], [949, 954], [1023, 1028]]	[['HHHHHHHHHHHHHHHHHH', 'YIAFAEELAHQVWKNKNS', '$!###%%"#%%!$%%%%$', '302224412440344443', 'HHHHHHHHHH', 'GIAVEQDKNT', '$!#!%%%%%$', '3020444443'], ['HHHHHH', 'HQVWKN', '%%!$%%', '440344', 'HHHHHH', 'QDVVNQ', '%%!!%%', '440044'], ['HHHHHH', 'NDMMSK', '%%##$%', '442234', 'HHHHHH', 'NLAATK', '%"##$%', '412234']]	2	2	0.15113785792419085	0.8488621420758091
5W7G_G	0.3079358422933858	0.8442463121130385	0.5447368421052634	[[77, 94], [86, 91], [50, 55]]	[1, 3, 0]	[[769, 778], [949, 954], [1023, 1028]]	[['HHHHHHHHHHHHHHHHHH', 'YIAFAEELAHQVWKNKNS', '$!###%%"#%%!$%%%%$', '302224412440344443', 'HHHHHHHHHH', 'GIAVEQDKNT', '$!#!%%%%%$', '3020444443'], ['HHHHHH', 'HQVWKN', '%%!$%%', '440344', 'HHHHHH', 'QDVVNQ', '%%!!%%', '440044'], ['HHHHHH', 'NDMMSK', '%%##$%', '442234', 'HHHHHH', 'NLAATK', '%"##$%', '412234']]	2	2	0.15113785792419085	0.8488621420758091
4X15_E	0.1273578987025448	9.09714478636405	0.0208695652173913	[[257, 260], [119, 121], [257, 261]]	[4, 1, 0]	[[725, 728], [784, 786], [1048, 1052]]	[['EEEE', 'DVCG', '3/12', '4023', 'EEEE', 'EILP', '3/02', '4013'], ['..S', 'NVH', ']YV', '404', '..S', 'QVK', ']YV', '404'], ['EEEEE', 'DVCGM', '3/121', '40232', 'EEEEE', 'HLMSF', '30121', '41232']]	0	0	0.0	1.0
6AJ3_B	0.0774385216077654	0.8582228830247096	1.8086124401913888	[[144, 150], [144, 146], [124, 126]]	[1, 3, 0]	[[779, 786], [949, 951], [1060, 1062]]	[['HHH...S', 'DDIMKGE', '%%![]}V', '4402434', 'HHHH...S', 'QEVFAQVK', '%%!#[]YV', '44022404'], ['HHH', 'DDI', '%%!', '440', 'HHH', 'QDV', '%%!', '440'], ['EEE', 'VVA', '//1', '002', 'EEE', 'VVF', '//1', '002']]	2	2	0.5645903195049417	0.4354096804950583
5W7G_M	0.3080173204114155	0.844320724544803	0.5051282051282056	[[77, 94], [86, 91], [50, 55]]	[1, 3, 0]	[[769, 778], [949, 954], [1023, 1028]]	[['HHHHHHHHHHHHHHHHHH', 'YIAFAEELAHQVWKNKNS', '$!###%%"#%%!$%%%%$', '302224412440344443', 'HHHHHHHHHH', 'GIAVEQDKNT', '$!#!%%%%%$', '3020444443'], ['HHHHHH', 'HQVWKN', '%%!$%%', '440344', 'HHHHHH', 'QDVVNQ', '%%!!%%', '440044'], ['HHHHHH', 'NDMMSK', '%%##$%', '442234', 'HHHHHH', 'NLAATK', '%"##$%', '412234']]	2	2	0.15113785792419085	0.8488621420758091
4RU4_E	0.005776404686792	10.134168852325852	8.467741935483874	[[543, 546], [238, 240], [227, 232], [439, 442]]	[4, 1, 3, 0]	[[725, 728], [787, 789], [948, 953], [1059, 1062]]	[['EEEE', 'EILG', '3/02', '4013', 'EEEE', 'EILP', '3/02', '4013'], ['EE.', 'HIP', '3/}', '403', 'EE.', 'QIY', '3/}', '403'], ['HHHHHH', 'LQAAVD', '"%##!%', '142204', 'HHHHHH', 'LQDVVN', '"%%!!%', '144004'], ['EEEE', 'GIIF', '2//1', '3002', 'EEEE', 'GVVF', '2//1', '3002']]	-1	-1	0.889113797237136	0.0
5W7G_U	0.3080024150927498	0.8442628412143579	0.5488126649076523	[[77, 94], [86, 91], [50, 55]]	[1, 3, 0]	[[769, 778], [949, 954], [1023, 1028]]	[['HHHHHHHHHHHHHHHHHH', 'YIAFAEELAHQVWKNKNS', '$!###%%"#%%!$%%%%$', '302224412440344443', 'HHHHHHHHHH', 'GIAVEQDKNT', '$!#!%%%%%$', '3020444443'], ['HHHHHH', 'HQVWKN', '%%!$%%', '440344', 'HHHHHH', 'QDVVNQ', '%%!!%%', '440044'], ['HHHHHH', 'NDMMSK', '%%##$%', '442234', 'HHHHHH', 'NLAATK', '%"##$%', '412234']]	2	2	0.15113785792419085	0.8488621420758091
5W7G_W	0.3080625735354143	0.8442935854098423	0.5326370757180166	[[77, 94], [86, 91], [50, 55]]	[1, 3, 0]	[[769, 778], [949, 954], [1023, 1028]]	[['HHHHHHHHHHHHHHHHHH', 'YIAFAEELAHQVWKNKNS', '$!###%%"#%%!$%%%%$', '302224412440344443', 'HHHHHHHHHH', 'GIAVEQDKNT', '$!#!%%%%%$', '3020444443'], ['HHHHHH', 'HQVWKN', '%%!$%%', '440344', 'HHHHHH', 'QDVVNQ', '%%!!%%', '440044'], ['HHHHHH', 'NDMMSK', '%%##$%', '442234', 'HHHHHH', 'NLAATK', '%"##$%', '412234']]	2	2	0.15113785792419085	0.8488621420758091
4I8W_A	0.227670846001523	0.8661509556615428	0.5366492146596862	[[61, 63], [92, 95], [90, 93], [52, 55]]	[4, 1, 3, 0]	[[725, 727], [780, 783], [948, 951], [1051, 1054]]	[['EEE', 'QIL', '3/0', '401', 'EEE', 'EIL', '3/0', '401'], ['HHT.', 'QIGC', '%!N[', '4032', 'HHH.', 'EVFA', '%!#[', '4022'], ['HHHH', 'LTQI', '"$%!', '1340', 'HHHH', 'LQDV', '"%%!', '1440'], ['EEEE', 'GFIK', '21/3', '3204', 'EEEE', 'SFPQ', '2123', '3234']]	2	2	0.15113785792419085	0.8488621420758091
5W7G_E	0.3079068218810521	0.8442792374186326	0.5611702127659577	[[77, 94], [86, 91], [50, 55]]	[1, 3, 0]	[[769, 778], [949, 954], [1023, 1028]]	[['HHHHHHHHHHHHHHHHHH', 'YIAFAEELAHQVWKNKNS', '$!###%%"#%%!$%%%%$', '302224412440344443', 'HHHHHHHHHH', 'GIAVEQDKNT', '$!#!%%%%%$', '3020444443'], ['HHHHHH', 'HQVWKN', '%%!$%%', '440344', 'HHHHHH', 'QDVVNQ', '%%!!%%', '440044'], ['HHHHHH', 'NDMMSK', '%%##$%', '442234', 'HHHHHH', 'NLAATK', '%"##$%', '412234']]	2	2	0.15113785792419085	0.8488621420758091
5W7G_K	0.3080084708603013	0.8443191197755817	0.5488126649076523	[[77, 94], [86, 91], [50, 55]]	[1, 3, 0]	[[769, 778], [949, 954], [1023, 1028]]	[['HHHHHHHHHHHHHHHHHH', 'YIAFAEELAHQVWKNKNS', '$!###%%"#%%!$%%%%$', '302224412440344443', 'HHHHHHHHHH', 'GIAVEQDKNT', '$!#!%%%%%$', '3020444443'], ['HHHHHH', 'HQVWKN', '%%!$%%', '440344', 'HHHHHH', 'QDVVNQ', '%%!!%%', '440044'], ['HHHHHH', 'NDMMSK', '%%##$%', '442234', 'HHHHHH', 'NLAATK', '%"##$%', '412234']]	2	2	0.15113785792419085	0.8488621420758091
5W7G_S	0.308107529180151	0.8442872542228154	0.5488126649076523	[[77, 94], [86, 91], [50, 55]]	[1, 3, 0]	[[769, 778], [949, 954], [1023, 1028]]	[['HHHHHHHHHHHHHHHHHH', 'YIAFAEELAHQVWKNKNS', '$!###%%"#%%!$%%%%$', '302224412440344443', 'HHHHHHHHHH', 'GIAVEQDKNT', '$!#!%%%%%$', '3020444443'], ['HHHHHH', 'HQVWKN', '%%!$%%', '440344', 'HHHHHH', 'QDVVNQ', '%%!!%%', '440044'], ['HHHHHH', 'NDMMSK', '%%##$%', '442234', 'HHHHHH', 'NLAATK', '%"##$%', '412234']]	2	2	0.15113785792419085	0.8488621420758091
4UO4_B	0.0070011235076976	17.371809909316696	0.7014492753623203	[[77, 85], [113, 115], [79, 86], [29, 31]]	[1, 2, 3, 0]	[[772, 780], [888, 890], [947, 954], [1057, 1059]]	[['HHHHHHHHH', 'IQDLEKYVE', '!%%"%%$!%', '044144304', 'HHHHHHHHH', 'VEQDKNTQE', '!%%%%%$%%', '044444344'], ['HHH', 'AEM', '#%#', '242', 'HHH', 'FGA', '#$#', '232'], ['HHHHHHHH', 'DLEKYVED', '%"%%$!%%', '41443044', 'HHHHHHHH', 'KLQDVVNQ', '%"%%!!%%', '41440044'], ['TTE', 'SEG', 'NO2', '343', 'TTE', 'PHG', 'NO2', '343']]	-1	-1	0.22063231828046115	0.0
5W7G_Y	0.3080545927228493	0.8443056718325651	0.552910052910053	[[77, 94], [86, 91], [50, 55]]	[1, 3, 0]	[[769, 778], [949, 954], [1023, 1028]]	[['HHHHHHHHHHHHHHHHHH', 'YIAFAEELAHQVWKNKNS', '$!###%%"#%%!$%%%%$', '302224412440344443', 'HHHHHHHHHH', 'GIAVEQDKNT', '$!#!%%%%%$', '3020444443'], ['HHHHHH', 'HQVWKN', '%%!$%%', '440344', 'HHHHHH', 'QDVVNQ', '%%!!%%', '440044'], ['HHHHHH', 'NDMMSK', '%%##$%', '442234', 'HHHHHH', 'NLAATK', '%"##$%', '412234']]	2	2	0.15113785792419085	0.8488621420758091
5W7G_A	0.3079907576737714	0.8443370684240922	0.5611702127659577	[[77, 94], [86, 91], [50, 55]]	[1, 3, 0]	[[769, 778], [949, 954], [1023, 1028]]	[['HHHHHHHHHHHHHHHHHH', 'YIAFAEELAHQVWKNKNS', '$!###%%"#%%!$%%%%$', '302224412440344443', 'HHHHHHHHHH', 'GIAVEQDKNT', '$!#!%%%%%$', '3020444443'], ['HHHHHH', 'HQVWKN', '%%!$%%', '440344', 'HHHHHH', 'QDVVNQ', '%%!!%%', '440044'], ['HHHHHH', 'NDMMSK', '%%##$%', '442234', 'HHHHHH', 'NLAATK', '%"##$%', '412234']]	2	2	0.15113785792419085	0.8488621420758091
4UNX_F	0.0066292437296121	17.458350568137238	0.8117283950617296	[[77, 85], [113, 115], [79, 86], [29, 31]]	[1, 2, 3, 0]	[[772, 780], [888, 890], [947, 954], [1057, 1059]]	[['HHHHHHHHH', 'IQDLEKYVE', '!%%"%%$!%', '044144304', 'HHHHHHHHH', 'VEQDKNTQE', '!%%%%%$%%', '044444344'], ['HHH', 'AEM', '#%#', '242', 'HHH', 'FGA', '#$#', '232'], ['HHHHHHHH', 'DLEKYVED', '%"%%$!%%', '41443044', 'HHHHHHHH', 'KLQDVVNQ', '%"%%!!%%', '41440044'], ['TTE', 'SEG', 'NO2', '343', 'TTE', 'PHG', 'NO2', '343']]	-1	-1	0.22063231828046115	0.0
5VMG_B	0.1082777105722708	0.8852315415118797	0.989830508474578	[[77, 88], [79, 86], [60, 62]]	[1, 3, 0]	[[772, 782], [947, 954], [1036, 1038]]	[['HHHHHHHHHHHH', 'IENLNKKVDDGF', '!%%"%%%!%%$#', '044144404432', 'HHHHHHHHHHH', 'VEQDKNTQEVF', '!%%%%%$%%!#', '04444434402'], ['HHHHHHHH', 'NLNKKVDD', '%"%%%!%%', '41444044', 'HHHHHHHH', 'KLQDVVNQ', '%"%%!!%%', '41440044'], ['...', 'NTQ', ']}]', '434', '...', 'QSK', ']}]', '434']]	2	2	0.26251063460252244	0.7374893653974776
1XJU_A	0.1662366167741462	0.7682068371587594	0.950166112956812	[[74, 83], [106, 108], [83, 94], [103, 107]]	[1, 2, 3, 0]	[[774, 780], [888, 890], [949, 954], [1023, 1027]]	[['HHHHHHHHHH', 'DQQIAADWEK', '%%%!##%$%%', '4440224344', 'HHHHHHH', 'QDKNTQE', '%%%%$%%', '4444344'], ['HHH', 'FSA', '#$#', '232', 'HHH', 'FGA', '#$#', '232'], ['HHHHHHHHHHHH', 'KNILIAERBINQ', '%%!"!#%&\'!%%', '440102456044', 'HHHHHH', 'QDVVNQ', '%%!!%%', '440044'], ['HHHHH', 'DNAFS', '%%##$', '44223', 'HHHHH', 'NLAAT', '%"##$', '41223']]	2	2	0.21424678571919167	0.7857532142808084
6ZLW_H	0.1890625986304839	0.7642640347209839	0.9120521172638448	[[124, 127], [125, 127], [92, 94]]	[1, 3, 0]	[[771, 774], [952, 954], [1060, 1062]]	[['HHHH', 'AVHD', '#!%%', '2044', 'HHHH', 'AVEQ', '#!%%', '2044'], ['HHH', 'VHD', '!%%', '044', 'HHH', 'VNQ', '!%%', '044'], ['EEE', 'VVF', '//1', '002', 'EEE', 'VVF', '//1', '002']]	2	2	0.2932801058130048	0.7067198941869952
5W7G_O	0.3082156367556268	0.8442983160193507	0.5695187165775402	[[77, 94], [86, 91], [50, 55]]	[1, 3, 0]	[[769, 778], [949, 954], [1023, 1028]]	[['HHHHHHHHHHHHHHHHHH', 'YIAFAEELAHQVWKNKNS', '$!###%%"#%%!$%%%%$', '302224412440344443', 'HHHHHHHHHH', 'GIAVEQDKNT', '$!#!%%%%%$', '3020444443'], ['HHHHHH', 'HQVWKN', '%%!$%%', '440344', 'HHHHHH', 'QDVVNQ', '%%!!%%', '440044'], ['HHHHHH', 'NDMMSK', '%%##$%', '442234', 'HHHHHH', 'NLAATK', '%"##$%', '412234']]	2	2	0.15113785792419085	0.8488621420758091
5TMH_B	0.0063623791426803	24.597189846290995	0.708688245315162	[[580, 582], [10, 13], [782, 784], [547, 550], [777, 784]]	[4, 1, 2, 3, 0]	[[725, 727], [776, 779], [888, 890], [947, 950], [1015, 1022]]	[['EEE', 'KVL', '3/0', '401', 'EEE', 'EIL', '3/0', '401'], ['HHHH', 'EKWK', '%%$%', '4434', 'HHHH', 'KNTQ', '%%$%', '4434'], ['HHH', 'CSA', '#$#', '232', 'HHH', 'FGA', '#$#', '232'], ['HHHH', 'DLEN', '%"%%', '4144', 'HHHH', 'KLQD', '%"%%', '4144'], ['HHHHHHHH', 'MANAICSA', '##%#!#$#', '22420232', 'HHHHHHHH', 'AAEIRASA', '##%!&#$#', '22405232']]	-1	-1	0.7561335025016447	0.0
4UO5_F	0.0069817582090789	17.48663274427092	0.7470238095238102	[[77, 85], [113, 115], [79, 86], [29, 31]]	[1, 2, 3, 0]	[[772, 780], [888, 890], [947, 954], [1057, 1059]]	[['HHHHHHHHH', 'IQDLEKYVE', '!%%"%%$!%', '044144304', 'HHHHHHHHH', 'VEQDKNTQE', '!%%%%%$%%', '044444344'], ['HHH', 'AEM', '#%#', '242', 'HHH', 'FGA', '#$#', '232'], ['HHHHHHHH', 'DLEKYVED', '%"%%$!%%', '41443044', 'HHHHHHHH', 'KLQDVVNQ', '%"%%!!%%', '41440044'], ['TTE', 'SEG', 'NO2', '343', 'TTE', 'PHG', 'NO2', '343']]	-1	-1	0.22063231828046115	0.0
4P2T_B	0.0065368981295892	9.190024633292062	2.5792682926829267	[[12, 15], [85, 90], [173, 176], [62, 67]]	[4, 1, 3, 0]	[[725, 728], [777, 782], [948, 951], [1057, 1062]]	[['EEEE', 'DVVS', '3//2', '4003', 'EEEE', 'EILP', '3/02', '4013'], ['HH.HHH', 'DTSHVA', '%$}%!#', '433402', 'HHHHHH', 'NTQEVF', '%$%%!#', '434402'], ['HHHH', 'LQHV', '"%%!', '1440', 'HHHH', 'LQDV', '"%%!', '1440'], ['TTEEEE', 'SHGIFC', 'NO2/11', '343022', 'TTEEEE', 'PHGVVF', 'NO2//1', '343002']]	-1	-1	0.6128456459258438	0.0
3FKU_H	0.1336873615881214	0.7507278505684749	1.2234848484848495	[[77, 88], [79, 86], [58, 62]]	[1, 3, 0]	[[772, 782], [947, 954], [1041, 1045]]	[['HHHHHHHHHHHH', 'IENLNKKMEDGF', '!%%"%%%#%%$#', '044144424432', 'HHHHHHHHHHH', 'VEQDKNTQEVF', '!%%%%%$%%!#', '04444434402'], ['HHHHHHHH', 'NLNKKMED', '%"%%%#%%', '41444244', 'HHHHHHHH', 'KLQDVVNQ', '%"%%!!%%', '41440044'], ['TTSSS', 'KMNTQ', 'OMVUV', '42434', 'TTTSS', 'DFKGK', 'OMOUV', '42434']]	2	2	0.22344791460798563	0.7765520853920144
2Z0A_B	0.2538294145909099	0.7263420008618737	1.031141868512111	[[61, 64], [30, 32], [62, 66], [59, 63]]	[1, 2, 3, 0]	[[778, 781], [888, 890], [949, 953], [1019, 1023]]	[['HHHH', 'GKQI', '$%%!', '3440', 'HHHH', 'TQEV', '$%%!', '3440'], ['HHH', 'APF', '#$#', '232', 'HHH', 'FGA', '#$#', '232'], ['HHHHH', 'KQIVE', '%%!!%', '44004', 'HHHHH', 'QDVVN', '%%!!%', '44004'], ['HHHHH', 'RAGKQ', '&#$%%', '52344', 'HHHHH', 'RASAN', '&#$#%', '52324']]	2	2	0.21424678571919167	0.7857532142808084
2Z0A_A	0.2661613587448456	0.7089167338079128	1.1039426523297502	[[61, 64], [30, 32], [62, 66], [59, 63]]	[1, 2, 3, 0]	[[778, 781], [888, 890], [949, 953], [1019, 1023]]	[['HHHH', 'GKQI', '$%%!', '3440', 'HHHH', 'TQEV', '$%%!', '3440'], ['HHH', 'APF', '#$#', '232', 'HHH', 'FGA', '#$#', '232'], ['HHHHH', 'KQIVE', '%%!!%', '44004', 'HHHHH', 'QDVVN', '%%!!%', '44004'], ['HHHHH', 'RAGKQ', '&#$%%', '52344', 'HHHHH', 'RASAN', '&#$#%', '52324']]	2	2	0.21424678571919167	0.7857532142808084
2Z0A_D	0.2666800686464026	0.7282659633760853	1.0669014084507045	[[61, 64], [30, 32], [62, 66], [59, 63]]	[1, 2, 3, 0]	[[778, 781], [888, 890], [949, 953], [1019, 1023]]	[['HHHH', 'GKQI', '$%%!', '3440', 'HHHH', 'TQEV', '$%%!', '3440'], ['HHH', 'APF', '#$#', '232', 'HHH', 'FGA', '#$#', '232'], ['HHHHH', 'KQIVE', '%%!!%', '44004', 'HHHHH', 'QDVVN', '%%!!%', '44004'], ['HHHHH', 'RAGKQ', '&#$%%', '52344', 'HHHHH', 'RASAN', '&#$#%', '52324']]	2	2	0.21424678571919167	0.7857532142808084
1XJU_B	0.1692573907612587	0.7928314218092846	1.0669014084507045	[[74, 83], [106, 108], [83, 94], [103, 107]]	[1, 2, 3, 0]	[[774, 780], [888, 890], [949, 954], [1023, 1027]]	[['HHHHHHHHHH', 'DQQIAADWEK', '%%%!##%$%%', '4440224344', 'HHHHHHH', 'QDKNTQE', '%%%%$%%', '4444344'], ['HHH', 'FSA', '#$#', '232', 'HHH', 'FGA', '#$#', '232'], ['HHHHHHHHHHHH', 'KNILIAEREINQ', '%%!"!#%&%!%%', '440102454044', 'HHHHHH', 'QDVVNQ', '%%!!%%', '440044'], ['HHHHH', 'DNAFS', '%%##$', '44223', 'HHHHH', 'NLAAT', '%"##$', '41223']]	2	2	0.21424678571919167	0.7857532142808084
2ZKO_A	0.2284020978826091	0.7352112146948401	1.1115107913669076	[[61, 64], [30, 32], [62, 66], [59, 63]]	[1, 2, 3, 0]	[[778, 781], [888, 890], [949, 953], [1019, 1023]]	[['HHHH', 'GKQI', '$%%!', '3440', 'HHHH', 'TQEV', '$%%!', '3440'], ['HHH', 'APF', '#$#', '232', 'HHH', 'FGA', '#$#', '232'], ['HHHHH', 'KQIVE', '%%!!%', '44004', 'HHHHH', 'QDVVN', '%%!!%', '44004'], ['HHHHH', 'RAGKQ', '&#$%%', '52344', 'HHHHH', 'RASAN', '&#$#%', '52324']]	2	2	0.21424678571919167	0.7857532142808084
2ZKO_B	0.2258605239847206	0.733161709670364	1.119133574007221	[[61, 64], [30, 32], [62, 66], [59, 63]]	[1, 2, 3, 0]	[[778, 781], [888, 890], [949, 953], [1019, 1023]]	[['HHHH', 'GKQI', '$%%!', '3440', 'HHHH', 'TQEV', '$%%!', '3440'], ['HHH', 'APF', '#$#', '232', 'HHH', 'FGA', '#$#', '232'], ['HHHHH', 'KQIVE', '%%!!%', '44004', 'HHHHH', 'QDVVN', '%%!!%', '44004'], ['HHHHH', 'RAGKQ', '&#$%%', '52344', 'HHHHH', 'RASAN', '&#$#%', '52324']]	2	2	0.21424678571919167	0.7857532142808084
4K6M_A	0.0069002036644619	22.83452439906083	0.7206132879045983	[[594, 597], [434, 444], [785, 787], [190, 194], [780, 787]]	[4, 1, 2, 3, 0]	[[725, 728], [769, 779], [888, 890], [950, 954], [1015, 1022]]	[['EEEE', 'DVIS', '3//2', '4003', 'EEEE', 'EILP', '3/02', '4013'], ['HHHHHHHHHHH', 'WEMVDEERENH', '$%#!%%%&%%%', '34204445444', 'HHHHHHHHHHH', 'GIAVEQDKNTQ', '$!#!%%%%%$%', '30204444434'], ['HHH', 'CSA', '#$#', '232', 'HHH', 'FGA', '#$#', '232'], ['HHHHH', 'KVIEK', '%!!%%', '40044', 'HHHHH', 'DVVNQ', '%!!%%', '40044'], ['HHHHHHHH', 'MANAICSA', '##%#!#$#', '22420232', 'HHHHHHHH', 'AAEIRASA', '##%!…	-1	-1	0.4912015469034296	0.0
3NJQ_B	0.0069446185524505	9.146759983406769	3.77235772357724	[[12, 15], [85, 90], [173, 176], [62, 67]]	[4, 1, 3, 0]	[[725, 728], [777, 782], [948, 951], [1057, 1062]]	[['EEEE', 'DVVS', '3//2', '4003', 'EEEE', 'EILP', '3/02', '4013'], ['HH.HHH', 'DTSHVA', '%$}%!#', '433402', 'HHHHHH', 'NTQEVF', '%$%%!#', '434402'], ['HHHH', 'LQHV', '"%%!', '1440', 'HHHH', 'LQDV', '"%%!', '1440'], ['TTEEEE', 'SHGIFC', 'NO2/11', '343022', 'TTEEEE', 'PHGVVF', 'NO2//1', '343002']]	-1	-1	0.6128456459258438	0.0
3M6S_L	0.1092282013007426	0.8688251059428465	1.366935483870968	[[77, 88], [79, 86], [60, 62]]	[1, 3, 0]	[[772, 782], [947, 954], [1036, 1038]]	[['HHHHHHHHHHHH', 'IENLNKKIDDGF', '!%%"%%%!%%$#', '044144404432', 'HHHHHHHHHHH', 'VEQDKNTQEVF', '!%%%%%$%%!#', '04444434402'], ['HHHHHHHH', 'NLNKKIDD', '%"%%%!%%', '41444044', 'HHHHHHHH', 'KLQDVVNQ', '%"%%!!%%', '41440044'], ['...', 'NTQ', ']}]', '434', '...', 'QSK', ']}]', '434']]	2	2	0.22344791460798563	0.7765520853920144
2Z0A_C	0.2875053254001949	0.72387817005577	1.1345454545454563	[[61, 64], [30, 32], [62, 66], [59, 63]]	[1, 2, 3, 0]	[[778, 781], [888, 890], [949, 953], [1019, 1023]]	[['HHHH', 'GKQI', '$%%!', '3440', 'HHHH', 'TQEV', '$%%!', '3440'], ['HHH', 'APF', '#$#', '232', 'HHH', 'FGA', '#$#', '232'], ['HHHHH', 'KQIVE', '%%!!%', '44004', 'HHHHH', 'QDVVN', '%%!!%', '44004'], ['HHHHH', 'RAGKQ', '&#$%%', '52344', 'HHHHH', 'RASAN', '&#$#%', '52324']]	2	2	0.21424678571919167	0.7857532142808084
5VMJ_B	0.1406762856841572	0.8620284859693228	0.9058441558441572	[[77, 88], [79, 86], [60, 62]]	[1, 3, 0]	[[772, 782], [947, 954], [1036, 1038]]	[['HHHHHHHHHHHH', 'IENLNKKVDDGF', '!%%"%%%!%%$#', '044144404432', 'HHHHHHHHHHH', 'VEQDKNTQEVF', '!%%%%%$%%!#', '04444434402'], ['HHHHHHHH', 'NLNKKVDD', '%"%%%!%%', '41444044', 'HHHHHHHH', 'KLQDVVNQ', '%"%%!!%%', '41440044'], ['...', 'NTQ', ']}]', '434', '...', 'QSK', ']}]', '434']]	2	2	0.06908873580912045	0.9309112641908796
5VMC_B	0.1364087464333755	0.881163005063601	0.8996763754045323	[[77, 88], [79, 86], [60, 62]]	[1, 3, 0]	[[772, 782], [947, 954], [1036, 1038]]	[['HHHHHHHHHHHH', 'IENLNKKVDDGF', '!%%"%%%!%%$#', '044144404432', 'HHHHHHHHHHH', 'VEQDKNTQEVF', '!%%%%%$%%!#', '04444434402'], ['HHHHHHHH', 'NLNKKVDD', '%"%%%!%%', '41444044', 'HHHHHHHH', 'KLQDVVNQ', '%"%%!!%%', '41440044'], ['...', 'NTQ', ']}]', '434', '...', 'QSK', ']}]', '434']]	2	2	0.1945503689880759	0.8054496310119241
6WJ1_F	0.1446544098715221	0.7872238426697191	1.4156378600823056	[[77, 88], [79, 86], [60, 62]]	[1, 3, 0]	[[772, 782], [947, 954], [1036, 1038]]	[['HHHHHHHHHHHH', 'IENLNKKVDDGF', '!%%"%%%!%%$#', '044144404432', 'HHHHHHHHHHH', 'VEQDKNTQEVF', '!%%%%%$%%!#', '04444434402'], ['HHHHHHHH', 'NLNKKVDD', '%"%%%!%%', '41444044', 'HHHHHHHH', 'KLQDVVNQ', '%"%%!!%%', '41440044'], ['...', 'NTQ', ']}]', '434', '...', 'QSK', ']}]', '434']]	2	2	0.36093959168706113	0.6390604083129389
3M6S_J	0.1162907367251583	0.8442810468291551	1.6205357142857155	[[77, 88], [79, 86], [60, 62]]	[1, 3, 0]	[[772, 782], [947, 954], [1036, 1038]]	[['HHHHHHHHHHHH', 'IENLNKKIDDGF', '!%%"%%%!%%$#', '044144404432', 'HHHHHHHHHHH', 'VEQDKNTQEVF', '!%%%%%$%%!#', '04444434402'], ['HHHHHHHH', 'NLNKKIDD', '%"%%%!%%', '41444044', 'HHHHHHHH', 'KLQDVVNQ', '%"%%!!%%', '41440044'], ['...', 'NTQ', ']}]', '434', '...', 'QSK', ']}]', '434']]	2	2	0.4833508033761272	0.5166491966238728
5VOD_C	0.1650938123004871	0.8066299571019538	1.2404580152671767	[[62, 65], [89, 92], [87, 91], [71, 74]]	[4, 1, 3, 0]	[[725, 728], [772, 775], [950, 954], [1016, 1019]]	[['EEEE', 'EVCY', '3/12', '4023', 'EEEE', 'EILP', '3/02', '4013'], ['HHHH', 'VHNK', '!%%%', '0444', 'HHHH', 'VEQD', '!%%%', '0444'], ['HHHHH', 'QVVHN', '%!!%%', '40044', 'HHHHH', 'DVVNQ', '%!!%%', '40044'], ['HHHH', 'AEIR', '#%!&', '2405', 'HHHH', 'AEIR', '#%!&', '2405']]	2	2	0.34382894606068365	0.6561710539393163
1AIL_A	0.2849196321351518	0.810481787162917	1.0815602836879434	[[59, 64], [30, 32], [62, 67], [56, 59]]	[1, 2, 3, 0]	[[776, 781], [888, 890], [949, 954], [1025, 1028]]	[['HHHHHH', 'HVGKQI', '%!$%%!', '403440', 'HHHHHH', 'KNTQEV', '%%$%%!', '443440'], ['HHH', 'APF', '#$#', '232', 'HHH', 'FGA', '#$#', '232'], ['HHHHHH', 'KQIVEK', '%%!!%%', '440044', 'HHHHHH', 'QDVVNQ', '%%!!%%', '440044'], ['HHHH', 'AATH', '##$%', '2234', 'HHHH', 'AATK', '##$%', '2234']]	2	2	0.21424678571919167	0.7857532142808084
6PSZ_1	0.1924778398845432	0.7355494891149896	1.7952380952380969	[[156, 159], [143, 159]]	[4, 0]	[[725, 728], [1044, 1051]]	[['EEEE', 'QIMY', '3/12', '4023', 'EEEE', 'EILP', '3/02', '4013'], ['SSS..S..PPPEEEEEE', 'TETNNGHALNQVYQIMY', 'UVU]]U][EHH/23/12', '34344342144034023', 'SSSEEEEE', 'GKGYHLMS', 'UVU23012', '34334123']]	2	2	0.5275522279286519	0.47244777207134814
5EWO_A	0.8263314373663319	0.6983734019172134	1.6322869955156958	[[435, 437], [577, 596]]	[4, 0]	[[726, 728], [1051, 1061]]	[['EEE', 'VLT', '/02', '013', 'EEE', 'ILP', '/02', '013'], ['EEEEEE.TT.EEEEEEEEEE', 'TAGISFTQGGWYLLTNTSIV', '212/21}ON}22002322//', '32303234333311343300', 'EEEEEETTEEE', 'SFPQSAPHGVV', '212321NO2//', '32343234300']]	-1	-1	0.08784066651152536	0.0
6NIJ_H	0.2645933859581432	0.7093341747028277	4.644230769230772	[[98, 101], [46, 48]]	[4, 0]	[[725, 728], [1054, 1056]]	[['EEEE', 'HRLY', '3402', '4513', 'EEEE', 'EILP', '3/02', '4013'], ['EEE', 'EWM', '321', '432', 'EEE', 'QSA', '321', '432']]	-1	-1	0.7718037016626557	0.0
6P9W_1	0.2654922374849271	0.7800069506674665	1.7050691244239635	[[156, 159], [143, 159]]	[4, 0]	[[725, 728], [1044, 1051]]	[['EEEE', 'QIMY', '3/12', '4023', 'EEEE', 'EILP', '3/02', '4013'], ['SSSS....PPPEEEEEE', 'TETNNGHALNQVYQIMY', 'UVUV]}][EHH/23/12', '34344342144034023', 'SSSEEEEE', 'GKGYHLMS', 'UVU23012', '34334123']]	2	2	0.570324727216162	0.429675272783838
3UB0_D	0.1753510999292198	0.8124893311345043	1.6322869955156958	[[146, 149], [12, 45], [5, 7], [58, 65], [41, 44]]	[4, 1, 2, 3, 0]	[[725, 728], [769, 782], [888, 890], [947, 954], [1015, 1018]]	[['EEEE', 'NVHY', '3/32', '4043', 'EEEE', 'EILP', '3/02', '4013'], ['HHHHHHHHHHHHHHHHHT..HHHHHHHHHHHHHH', 'WIAYEKARADLEEAKKNDVSPQLLKQLTKACNIA', '$!#$%%#&#%"%%#%%%OY}$%""%%"$%##%!#', '3023442524144244440334114413422402', 'HHHHHHHHHHHHHH', 'GIAVEQDKNTQEVF', '$!#!%%%%%$%%!#', '30204444434402'], ['HHH', 'AYA', '#$#', '232', 'HHH', 'FGA', '#$#', '232'], ['HHHH-HHH', 'KLDK-AEQ', '%"%%-#%%', '4144-244',…	2	2	0.5050500340365586	0.4949499659634415
6WJ1_D	0.1579844447045267	0.8872645414355437	1.3861788617886193	[[77, 88], [79, 86], [60, 62]]	[1, 3, 0]	[[772, 782], [947, 954], [1036, 1038]]	[['HHHHHHHHHHHH', 'IENLNKKVDDGF', '!%%"%%%!%%$#', '044144404432', 'HHHHHHHHHHH', 'VEQDKNTQEVF', '!%%%%%$%%!#', '04444434402'], ['HHHHHHHH', 'NLNKKVDD', '%"%%%!%%', '41444044', 'HHHHHHHH', 'KLQDVVNQ', '%"%%!!%%', '41440044'], ['...', 'NTQ', ']}]', '434', '...', 'QSK', ']}]', '434']]	2	2	0.40320488543965016	0.5967951145603498
