# Supplementary material for: Identifying and profiling structural similarities between Spike of SARS-CoV-2 and other viral or host proteins with Machaon
Source: Commun Biol. 2023 Jul 19;6:752. doi: 10.1038/s42003-023-05076-7 (PMC10356814; doi:10.1038/s42003-023-05076-7)
Supplement: Supplementary file 7 — Supplementary Data 4 [file 42003_2023_5076_MOESM7_ESM.zip › 6VXX_A_segment/candidates/6VXX_A_site2-metrics-merged-enriched.csv]

pdbId chainId chainLength resolution geneId taxonomy molecularFunction cellularComponent biologicalProcess b-phipsi w-rdist t-alpha alignedRange referenceSegmentIndex referenceRange alignedSequences
6VXX A 972.0 2.8 43740568 2697049 0046789#0042802 0030666#0005788#0005793#0044173#0020002#0016021#0019031#0055036 0075509#0039654#0019064#0009405#0046813#0039587#0039502#0046718#0019082#0019081 0.0 0.0 0.0 [[725	728]	[769	789]	[888	891]	[947	954]	[1012	1064]] [4	1	2	3	0] [[725	728]	[769	789]	[888	891]	[947	954]	[1012	1064]] "[['EEEE'	'EILP'	'3/02'	'4013'	'EEEE'	'EILP'	'3/02'	'4013']	['HHHHHHHHHHHHHH...SEE.'	'GIAVEQDKNTQEVFAQVKQIY'	'$!#!%%%%%$%%!#[]YV3/}'	'302044444344022404403'	'HHHHHHHHHHHHHH...SEE.'	'GIAVEQDKNTQEVFAQVKQIY'	'$!#!%%%%%$%%!#[]YV3/}'	'302044444344022404403']	['HHHS'	'FGAG'	'#$#U'	'2323'	'HHHS'	'FGAG'	'#$#U'	'2323']	['HHHHHHHH'	'KLQDVVNQ'	'%""%%!!%%'	'41440044'
5XLR C 1022.0 3.8 1489668 694009 0046789#0042802 0044173#0020002#0016021#0019031#0055036 0075509#0039654#0019064#0009405#0046813#0039587#0039502#0019082#0019081 0.0055746988137094 0.1032358057755288 0.013816925734025 [[596	598]	[751	768]	[863	865]	[929	936]	[994	1046]] [4	1	2	3	0] [[726	728]	[769	786]	[889	891]	[947	954]	[1012	1064]] "[['EEE'	'VLY'	'/02'	'013'	'EEE'	'ILP'	'/02'	'013']	['HHHHHHHHHHHHHH...S'	'GIAAEQDRNTREVFAQVK'	'$!##%%%&%$&%!#[]YV'	'302244454354022404'	'HHHHHHHHHHHHHH...S'	'GIAVEQDKNTQEVFAQVK'	'$!#!%%%%%$%%!#[]YV'	'302044444344022404']	['HHS'	'TAT'	'$#U'	'323'	'HHS'	'GAG'	'$#U'	'323']	['HHHHHHHH'	'KLQDVVNQ'	'%""%%!!%%'	'41440044'
2BGN F 352.0 3.15 280712 9913 0004000#0008270 0030054#0060205#0005829#0009897#0005764 0006154#0007155#0043103#0046103#0060169#0009117#0009168#0042110 0.0057212671642195 0.3179990560342631 0.1693227091633473 [[147	150]	[338	342]	[200	202]	[222	226]	[197	203]] [4	1	2	3	0] [[725	728]	[773	777]	[888	890]	[950	954]	[1017	1023]] [['EEEE'	'KVRS'	'3/42'	'4053'	'EEEE'	'EILP'	'3/02'	'4013']	['HHHHH'	'DEKKE'	'%%%%%'	'44444'	'HHHHH'	'EQDKN'	'%%%%%'	'44444']	['HHH'	'AYA'	'#$#'	'232'	'HHH'	'FGA'	'#$#'	'232']	['HHHHH'	'NVVKE'	'%!!%%'	'40044'
1D9U B 154.0 2.6 2703480 10710 0016829#0003796#0008933 0030430 0016998#0019835#0042742#0009253#0044659 0.0036926929227961 0.5710000181923364 0.2788671023965143 [[94	101]	[96	101]	[43	45]] [1	3	0] [[770	777]	[948	953]	[1035	1037]] "[['HHHHHHHH'	'VALQQIKE'	'!#""%%!%%'	'02144044'	'HHHHHHHH'	'IAVEQDKN'	'!#!%%%%%'	'02044444']	['HHHHHH'	'LQQIKE'	'""%%!%%'	'144044'	'HHHHHH'	'LQDVVN'	'""%%!!%'	'144004']	['S..'	'TDY'	'U]}'	'343'	'S..'	'GQS'	'U]}'	'343']]"
1AAZ B 87.0 2.0 1258540 10665 0009055#0015035 # 0009263 0.0062897229847766 0.5957666940840436 0.1375968992248066 [[3	6]	[46	49]	[46	50]	[49	51]] [4	1	3	0] [[725	728]	[779	782]	[949	953]	[1022	1024]] "[['EEEE'	'KVYG'	'3/22'	'4033'	'EEEE'	'EILP'	'3/02'	'4013']	['HHHH'	'EKIA'	'%%!#'	'4402'	'HHHH'	'QEVF'	'%%!#'	'4402']	['HHHHH'	'EKIAE'	'%%!#%'	'44024'	'HHHHH'	'QDVVN'	'%%!!%'	'44004']	['HHH'	'AEL'	'#%""'	'241'	'HHH'	'ANL'	'#%""'	'241']]"
6BFU C 964.0 3.5 # 1586324 # 0033644#0016021#0019031#0055036 0075509#0039654#0019064#0009405#0046813 0.0086009907927363 0.6001005457228265 0.1716566866267472 [[965	967]	[812	818]	[754	756]	[631	639]	[884	933]] [4	1	2	3	0] [[726	728]	[770	776]	[888	890]	[947	953]	[1015	1064]] "[['EEE'	'ILY'	'/02'	'013'	'EEE'	'ILP'	'/02'	'013']	['HHHHHHH'	'IAIKKIQ'	'!#!%%!%'	'0204404'	'HHHHHHH'	'IAVEQDK'	'!#!%%%%'	'0204444']	['HHH'	'ATA'	'#$#'	'232'	'HHH'	'FGA'	'#$#'	'232']	['HHHHHHHHH'	'QLDSREIIN'	'%""%$&%!!%'	'414354004'
4W60 B 116.0 2.7 3707561 10254 # 0030430#0016021 # 0.0011482337259655 2.215001304043766 0.1332046332046339 [[40	42]	[89	101]	[91	95]	[10	12]] [4	1	3	0] [[726	728]	[769	781]	[950	954]	[1024	1026]] "[['EEE'	'IFS'	'/12'	'023'	'EEE'	'ILP'	'/02'	'013']	['HHHHHHH.HHHHH'	'SVDIIKEDISEYI'	'$!%!!%%]!$%$!'	'3040044403430'	'HHHHHHHHHHHHH'	'GIAVEQDKNTQEV'	'$!#!%%%%%$%%!'	'3020444443440']	['HHHHH'	'DIIKE'	'%!!%%'	'40044'	'HHHHH'	'DVVNQ'	'%!!%%'	'40044']	['HHH'	'LAM'	'""##'	'122'	'HHH'	'LAA'	'""##'	'122']]"
6OMA E 299.0 7.2 2777673 10726 # 0039621#0019028#0046806 # 0.033956504506224 0.289880373234601 0.4601990049751248 [[281	285]	[286	289]	[283	285]	[250	254]] [1	2	3	0] [[770	774]	[888	891]	[952	954]	[1052	1056]] [['HHHHH'	'VSIEE'	'!$!%%'	'03044'	'HHHHH'	'IAVEQ'	'!#!%%'	'02044']	['HHHS'	'AFMT'	'###U'	'2223'	'HHHS'	'FGAG'	'#$#U'	'2323']	['HHH'	'IEE'	'!%%'	'044'	'HHH'	'VNQ'	'!%%'	'044']	['EEEEE'	'AAKSF'	'11321'	'22432'	'EEEEE'	'FPQSA'	'12321'	'23432']]
2L47 A 3300.0 -1.0 3703711 347962 0008745 # 0019835#0042742#0044659 0.0014516771996119 2.5489500146661457 0.0783645655877334 [[148	156]	[116	118]	[152	156]	[22	24]] [1	2	3	0] [[769	777]	[888	890]	[950	954]	[1036	1038]] [['HHHHHHHHH'	'GAFIQKVKN'	'$##!%%!%%'	'322044044'	'HHHHHHHHH'	'GIAVEQDKN'	'$!#!%%%%%'	'302044444']	['HHH'	'MSM'	'#$#'	'232'	'HHH'	'FGA'	'#$#'	'232']	['HHHHH'	'QKVKN'	'%%!%%'	'44044'	'HHHHH'	'DVVNQ'	'%!!%%'	'40044']	['...'	'KPK'	']}]'	'434'	'...'	'QSK'	']}]'	'434']]
6P7A B 144.0 3.08 1486759 928301 0008821#0000400#0000287 # 0006310#0006281 0.0010682566709883 5.292228789791808 0.0136286201022137 [[108	134]	[121	126]	[14	33]] [1	3	0] [[770	782]	[949	954]	[1050	1064]] "[['HHHHHGGGT.S.HHHHHHH.S..HHHH'	'VFIQKISEYTDYKNDILNKYTKLDDIA'	'!#!%%69:N}V}%%%!""%%}U]Z%%!#'	'020440343343444014433414402'	'HHHHHHHHHHHHH'	'IAVEQDKNTQEVF'	'!#!%%%%%$%%!#'	'0204444434402']	['HHHHHH'	'NDILNK'	'%%!""%%'	'440144'	'HHHHHH'	'QDVVNQ'	'%%!!%%'	'440044']	['EEEEEEEETTTTEEEEEEEE'	'AYAIFNYDNTSNTIKLIAIE'	'121/1323ONNO2/30/1/3'	'23202434433430410204'	'EEEEEEETTEEEEEE'	'MSFPQSAPHGVVFLH'	'1212321NO2//103'	'232343234300214']]"
6ZMT U 144.0 3.0 6223 9606 0017134#0042802#0019901#0003723#0003735 0005737#0005829#0022626#0022627#0070062#0005925#0016020#0005730#0005654#0014069#0005840 0061844#0002181#0050829#0030218#0031640#0030490#0000462#0002548#0060266#0000184#0007000#0051272#0060265#0009991#0000028#0042274#0006364#0006614#0006412#0006413#0019083 0.0041015116181759 4.845039225894739 0.0034188034188034 [[126	139]	[130	134]	[15	20]] [1	3	0] [[777	782]	[947	951]	[1018	1026]] "[['HHHHHHHHHHHHHH'	'QGQRDLDRIAGQVA'	'%$%&%""%&!#$%!#'	'43454145023402'	'HHHHHH'	'NTQEVF'	'%$%%!#'	'434402']	['HHHHH'	'DLDRI'	'%""%&!'	'41450'	'HHHHH'	'KLQDV'	'%""%%!'	'41440']	['HHHHHH'	'VRALAA'	'!&#""##'	'052122'	'HHHHHHHHH'	'IRASANLAA'	'!&#$#%""##'	'052324122']]"
2I9F A 58.0 2.0 921341 299386 0003723 0019013 # 0.0123193639652885 0.1774861767719283 0.7063953488372101 [[98	100]	[98	100]	[61	65]] [1	3	0] [[779	781]	[949	951]	[1017	1021]] [['HHH'	'KQI'	'%%!'	'440'	'HHH'	'QEV'	'%%!'	'440']	['HHH'	'KQI'	'%%!'	'440'	'HHH'	'QDV'	'%%!'	'440']	['HHHHH'	'QERAT'	'%%&#$'	'44523'	'HHHHH'	'EIRAS'	'%!&#$'	'40523']]
6TZC A 367.0 2.41 61753691; 948538 83333 0015144#1901982 0043190#0055052#0030288#0042597 0008643#0060326#0006974#0034289#0042956#0015768 0.055560975758515 0.4066177635617306 0.287280701754387 [[287	289]	[318	335]	[362	364]	[316	322]	[343	350]] [4	1	2	3	0] [[726	728]	[771	780]	[888	890]	[948	954]	[1018	1025]] "[['EEE'	'VLS'	'/02'	'013'	'EEE'	'ILP'	'/02'	'013']	['HHHHHS..SEESBHHHHH'	'AVNKDKPLGAVALKSYEE'	'#!%%%V}ZU1/T)%$$%%'	'204444313202143344'	'HHHHHHHHHH'	'AVEQDKNTQE'	'#!%%%%%$%%'	'2044444344']	['HHH'	'MSA'	'#$#'	'232'	'HHH'	'FGA'	'#$#'	'232']	['HHHHHHH'	'LEAVNKD'	'""%#!%%%'	'1420444'
6R0T B 161.0 1.85 5075854 59300 0005524#0008234#0005525#0046872#0008174#0017111#0004651#0004652#0003723#0003724#0003968 0044162#0044176#0042025#0020002#0016020 0006370#0039523#0006351#0039694 0.0068866591124274 1.0481411753901244 0.0190972222222223 [[146	150]	[129	131]	[147	154]	[84	87]] [1	2	3	0] [[776	780]	[888	890]	[947	954]	[1023	1026]] "[['HHHHH'	'KNWEK'	'%%$%%'	'44344'	'HHHHH'	'KNTQE'	'%%$%%'	'44344']	['HHH'	'FTA'	'#$#'	'232'	'HHH'	'FGA'	'#$#'	'232']	['HHHHHHHH'	'NWEKKIQE'	'%$%%%!%%'	'43444044'	'HHHHHHHH'	'KLQDVVNQ'	'%""%%!!%%'	'41440044']	['HHHH'	'ELAA'	'%""##'	'4122'	'HHHH'	'NLAA'	'%""##'	'4122']]"
3AGP A 1202.0 2.8 61754844; 944866 83333 0005085#0003746#0008270 0005737#0005829#0016020 0006414 0.0022570486983055 9.448322484345423 0.0155709342560554 [[1056	1058]	[192	202]	[477	479]	[189	193]	[87	95]] [4	1	2	3	0] [[726	728]	[775	782]	[888	890]	[950	954]	[1020	1028]] "[['EEE'	'ILP'	'/02'	'013'	'EEE'	'ILP'	'/02'	'013']	['HHHHHHHHHHH'	'EKEYQVQLDIA'	'%%%$%!%""%!#'	'44434041402'	'HHHHHHHH'	'DKNTQEVF'	'%%%$%%!#'	'44434402']	['HHH'	'AGF'	'#$#'	'232'	'HHH'	'FGA'	'#$#'	'232']	['HHHHH'	'EVVEK'	'%!!%%'	'40044'
3KH2 G 71.0 2.71 2777473 10678 0042803#0043565 0032993 # 0.0047773029412439 0.3474601471014041 0.9632107023411388 [[45	51]	[42	44]	[13	19]	[42	48]] [1	2	3	0] [[776	782]	[888	890]	[948	954]	[1020	1028]] "[['HHHHHHH'	'EAYKKAA'	'%#$%%##'	'4234422'	'HHHHHHH'	'KNTQEVF'	'%%$%%!#'	'4434402']	['HHH'	'ATF'	'#$#'	'232'	'HHH'	'FGA'	'#$#'	'232']	['HHHH-HH'	'LSEV-NN'	'""$%!-%%'	'1340-44'	'HHHHHHH'	'LQDVVNQ'	'""%%!!%%'	'1440044']	['HHHHHHH'	'ATFEAYK'	'#$#%#$%'	'2324234'	'HHHHHHHHH'	'ASANLAATK'	'#$#%""##$%'	'232412234']]"
1B5E A 241.0 1.6 1258746 10665 0047153 # # 0.003527487023302 4.660711618411304 0.0262237762237766 [[211	214]	[80	85]	[174	176]	[187	193]	[174	183]] [4	1	2	3	0] [[725	728]	[776	781]	[888	890]	[948	954]	[1020	1028]] "[['EEEE'	'NVGS'	'3/22'	'4033'	'EEEE'	'EILP'	'3/02'	'4013']	['HHHHHH'	'KIWQQV'	'%!$%%!'	'403440'	'HHHHHH'	'KNTQEV'	'%%$%%!'	'443440']	['HHH'	'FGF'	'#$#'	'232'	'HHH'	'FGA'	'#$#'	'232']	['HHHHHHH'	'LDKLVSD'	'""%%""!$%'	'1441034'
5OA3 Q 139.0 4.3 6217 9606 0003723#0003735 0005829#0022626#0022627#0070062#0005925#0016020#0005654#0015935 0002181#0000462#0000184#0042274#0006364#0006614#0006412#0006413#0019083 0.0056416654704326 1.967886622961516 0.0634057971014498 [[11	14]	[105	111]	[105	110]	[79	83]] [4	1	3	0] [[725	728]	[775	781]	[949	954]	[1016	1020]] [['EEEE'	'QVFG'	'3/12'	'4023'	'EEEE'	'EILP'	'3/02'	'4013']	['HHHHHHH'	'KKEIKDI'	'%%%!%%!'	'4440440'	'HHHHHHH'	'DKNTQEV'	'%%%$%%!'	'4443440']	['HHHHHH'	'KKEIKD'	'%%%!%%'	'444044'	'HHHHHH'	'QDVVNQ'	'%%!!%%'	'440044']	['HHHHH'	'AQIYA'	'#%!$#'	'24032'	'HHHHH'	'AEIRA'	'#%!&#'	'24052']]
3HW4 A 178.0 1.9 3654617 93838 0004519#0046872#0003723 0030430#0042025 0075526#0039523#0006351#0039694 0.0044510432033148 3.74557549050978 0.0226480836236941 [[146	149]	[133	138]	[134	138]	[17	23]] [4	1	3	0] [[725	728]	[776	781]	[947	951]	[1022	1028]] "[['EEEE'	'HIFS'	'3/12'	'4023'	'EEEE'	'EILP'	'3/02'	'4013']	['HHHHHH'	'EKANKI'	'%%#%%!'	'442440'	'HHHHHH'	'KNTQEV'	'%%$%%!'	'443440']	['HHHHH'	'KANKI'	'%#%%!'	'42440'	'HHHHH'	'KLQDV'	'%""%%!'	'41440']	['HHHHHHH'	'AEKAMKE'	'#%%##%%'	'2442244'	'HHHHHHH'	'ANLAATK'	'#%""##$%'	'2412234']]"
1A1N A 276.0 2.0 3106 9606 0051087#0042605#0005102#0046977 0009986#0031901#0005783#0012507#0070062#0005794#0000139#0071556#0005887#0016020#0042612#0030670#0005886#0055038#0030667 0002250#0002486#0002479#0002480#0002474#0006952#0016045#0006955#0060333#0043312#0001916#0042270#2001198#0050776#0032655#0032675#0002667#0060337#0016032 0.0016895825889663 3.561903242433798 0.2078189300411528 [[173	178]	[172	174]	[112	126]] [1	3	0] [[773	778]	[948	950]	[1047	1063]] "[['HHTHHH'	'ENGKET'	'%%N%%$'	'443443'	'HHHHHH'	'EQDKNT'	'%%%%%$'	'444443']	['HHH'	'LEN'	'""%%'	'144'	'HHH'	'LQD'	'""%%'	'144']	['EEEEEEETTEEEEEE'	'GHDQSAYDGKDYIAL'	'2333212ON332/10'	'344432343443021'	'EEEEEEEEEETTEEEEE'	'YHLMSFPQSAPHGVVFL'	'2301212321NO2//10'	'34123234323430021']]"
2HYE D 90.0 3.1 9978 9606 0097602#0061663#0044877#0008134#0061630#0031625#0034450#0008270 0031462#0031463#0031464#0031465#0031466#0031467#0031461#0005829#0005654#0005634#0019005#0030891 0042769#0070911#0070498#0000165#0090090#0010972#0000715#0000717#0033683#0006295#0006296#0006294#0006293#0032436#1902499#0043687#0043161#0070936#0006513#0045116#0000209#0016567#0061418#0010265#0031146#0006283#00065…	84]	[82	84]	[30	32]] [1	3	0] [[779	781]	[949	951]	[1061	1063]] [['HHH'	'HEI'	'%%!'	'440'	'HHH'	'QEV'	'%%!'	'440']	['HHH'	'HEI'	'%%!'	'440'	'HHH'	'QDV'	'%%!'	'440']	['EEE'	'VAL'	'/10'	'021'	'EEE'	'VFL'	'/10'	'021']]
4D61 Q 139.0 9.0 103349305 # # # # 0.0047578057026504 2.101254650247309 0.2129471890971035 [[11	14]	[105	111]	[105	110]	[79	83]] [4	1	3	0] [[725	728]	[775	781]	[949	954]	[1016	1020]] [['EEEE'	'QVFG'	'3/12'	'4023'	'EEEE'	'EILP'	'3/02'	'4013']	['HHHHHHH'	'KKEIKDI'	'%%%!%%!'	'4440440'	'HHHHHHH'	'DKNTQEV'	'%%%$%%!'	'4443440']	['HHHHHH'	'KKEIKD'	'%%%!%%'	'444044'	'HHHHHH'	'QDVVNQ'	'%%!!%%'	'440044']	['HHHHH'	'AQIYA'	'#%!$#'	'24032'	'HHHHH'	'AEIRA'	'#%!&#'	'24052']]
2EUF A 244.0 3.0 1682479 10383 # # 0007049#0051301#0060153 0.0270560135825302 1.2485606201556414 0.008591065292097 [[133	138]	[129	136]	[58	63]] [1	3	0] [[772	777]	[947	954]	[1021	1026]] "[['HHHHHH'	'INQEKD'	'!%%%%%'	'044444'	'HHHHHH'	'VEQDKN'	'!%%%%%'	'044444']	['HHHHHHHH'	'NLELINQE'	'%""%""!%%%'	'41410444'	'HHHHHHHH'	'KLQDVVNQ'	'%""%%!!%%'	'41440044']	['HHHHHH'	'WMHLLC'	'$#%""""#'	'324112'	'HHHHHH'	'SANLAA'	'$#%""##'	'324122']]"
6CRI H 163.0 6.8 375 9606 0019003#0005525#0000287#1990583#0019904#0003723 0031252#0030137#0005829#0070062#0005925#0098978#0000139#0005770#0043005#0048471#0005778#0005886#0014069#0032991#0030017#0005802 0007015#0019886#0006878#0098586#0097061#0055108#0035722#0006886#0060292#0097212#1990386#0006661#0045956#0060999#0045807#1902953#1902824#0050714#1902307#0006892#0098974#0034315#0050690#1903725#00020…	55]	[138	142]	[108	110]	[138	142]	[136	143]] [4	1	2	3	0] [[725	728]	[776	780]	[888	890]	[950	954]	[1015	1024]] "[['EEEE'	'NVET'	'3/32'	'4043'	'EEEE'	'EILP'	'3/02'	'4013']	['HHHHH'	'EITDK'	'%!$%%'	'40344'	'HHHHH'	'KNTQE'	'%%$%%'	'44344']	['HHH'	'MRM'	'#&#'	'252'	'HHH'	'FGA'	'#$#'	'232']	['HHHHH'	'EITDK'	'%!$%%'	'40344'
5UJ0 A 142.0 2.3 1258796 10665 0005524#0046404#0047846 # 0006281#0016032 0.0052300283336752 1.6055877111441903 0.2436440677966109 [[257	260]	[199	201]	[254	259]	[262	266]] [1	2	3	0] [[772	775]	[888	890]	[949	954]	[1029	1033]] [['HHHH'	'VKEE'	'!%%%'	'0444'	'HHHH'	'VEQD'	'!%%%'	'0444']	['HHH'	'MYA'	'#$#'	'232'	'HHH'	'FGA'	'#$#'	'232']	['HHHHHH'	'DDVVKE'	'%%!!%%'	'440044'	'HHHHHH'	'QDVVNQ'	'%%!!%%'	'440044']	['IIIII'	'FWKHI'	'?@AA='	'23440'	'IIIII'	'MSEKV'	'?@AA='	'23440']]
2FIP C 115.0 2.0 6446523 10756 0003677#0003899#0016987 # 0006355 0.0767757207926274 0.5438690167450255 0.3942992874109272 [[18	20]	[47	55]	[47	53]	[66	73]] [4	1	3	0] [[726	728]	[773	781]	[947	953]	[1016	1023]] "[['EEE'	'VAS'	'/12'	'023'	'EEE'	'ILP'	'/02'	'013']	['HHHHHHHHH'	'KFNKKIERV'	'%#%%%!%&!'	'424440450'	'HHHHHHHHH'	'EQDKNTQEV'	'%%%%%$%%!'	'444443440']	['HHHHHHH'	'KFNKKIE'	'%#%%%!%'	'4244404'	'HHHHHHH'	'KLQDVVN'	'%""%%!!%'	'4144004']	['HHHHHHHH'	'ADITFYSE'	'#%!$#$$%'	'24032334'	'HHHHHHHH'	'AEIRASAN'	'#%!&#$#%'	'24052324']]"
1ENK A 137.0 2.0 1258606 10665 0140078#0033959#0003906#0004519#0000704 # 0006281 0.022408987823197 4.095301636583477 0.0 [[110	121]	[28	30]	[118	122]	[16	19]] [1	2	3	0] [[769	777]	[888	890]	[948	952]	[1023	1026]] "[['HHHHHHHHHHHH'	'SIAISQARLDEK'	'$!#!$%#&""%%%'	'302034251444'	'HHHHHHHHH'	'GIAVEQDKN'	'$!#!%%%%%'	'302044444']	['HHH'	'FGA'	'#$#'	'232'	'HHH'	'FGA'	'#$#'	'232']	['HHHHH'	'LDEKI'	'""%%%!'	'14440'	'HHHHH'	'LQDVV'	'""%%!!'	'14400']	['HHHH'	'HLMA'	'%""##'	'4122'	'HHHH'	'NLAA'	'%""##'	'4122']]"
3J40 E 335.0 4.5 2641870 215158 # 0019028 # 0.0152279389565764 0.2563790550303942 1.1115107913669076 [[117	126]	[123	125]	[90	92]] [1	3	0] [[775	782]	[949	951]	[1047	1049]] "[['HHHHHHHHHH'	'KLQGFNNKVA'	'%""%$#%%%!#'	'4143244402'	'HHHHHHHH'	'DKNTQEVF'	'%%%$%%!#'	'44434402']	['HHH'	'NKV'	'%%!'	'440'	'HHH'	'QDV'	'%%!'	'440']	['EEE'	'YDL'	'230'	'341'	'EEE'	'YHL'	'230'	'341']]"
6N9U F 196.0 3.7 1261046; 1261048 10760 0005524#0003678#0003896#0042802#0008270 # # 0.0322482857022371 3.4144155853705804 0.0034188034188034 [[215	218]	[214	218]	[105	109]] [1	3	0] [[771	774]	[950	954]	[1052	1056]] [['HHHH'	'AVEE'	'#!%%'	'2044'	'HHHH'	'AVEQ'	'#!%%'	'2044']	['HHHHH'	'KAVEE'	'%#!%%'	'42044'	'HHHHH'	'DVVNQ'	'%!!%%'	'40044']	['EEEEE'	'MYQVA'	'123/1'	'23402'	'EEEEE'	'FPQSA'	'12321'	'23432']]
3NFK A 92.0 1.43 5775 9606 0008092#0004726#0004725 0005737#0009898#0005856#0005829#0005654 0071345#0006470 0.0952026527945911 0.6125567840475663 0.2203742203742209 [[531	534]	[580	582]	[580	583]	[552	555]] [4	1	3	0] [[725	728]	[779	781]	[949	952]	[1021	1024]] "[['EEEE'	'NVKG'	'3/32'	'4043'	'EEEE'	'EILP'	'3/02'	'4013']	['HHH'	'DQV'	'%%!'	'440'	'HHH'	'QEV'	'%%!'	'440']	['HHHH'	'DQVV'	'%%!!'	'4400'	'HHHH'	'QDVV'	'%%!!'	'4400']	['HHHH'	'PADL'	'$#%""'	'3241'	'HHHH'	'SANL'	'$#%""'	'3241']]"
6P4G P 136.0 3.1 100351184 9986 0003735 0005840 0006412 0.0212758798439569 0.7983725344323853 0.445812807881774 [[79	82]	[79	83]	[35	41]] [1	3	0] [[779	782]	[949	953]	[1050	1056]] [['HHHH'	'QDVA'	'%%!#'	'4402'	'HHHH'	'QEVF'	'%%!#'	'4402']	['HHHHH'	'QDVAQ'	'%%!#%'	'44024'	'HHHHH'	'QDVVN'	'%%!!%'	'44004']	['EETTEEE'	'ASFNDTF'	'12MO321'	'2324432'	'EEEEEEE'	'MSFPQSA'	'1212321'	'2323432']]
3OA1 A 102.0 2.2 1489854 103929 0003968 0030430#0042025#0019012 0075521#0039563#0039564#0039502#0046718#0019083 0.057689295693806 0.4604164163348296 0.552910052910053 [[265	282]	[267	269]	[234	240]	[274	276]] [1	2	3	0] [[769	780]	[888	890]	[948	954]	[1022	1024]] "[['HHHHHH.HHHHHHB.HHH'	'WVALANSKKFQLLVESNK'	'$!#""#%}%%#%""""(]$%%'	'302124344241104344'	'HHHHHHHHHHHH'	'GIAVEQDKNTQE'	'$!#!%%%%%$%%'	'302044444344']	['HHH'	'ALA'	'#""#'	'212'	'HHH'	'FGA'	'#$#'	'232']	['HHHHHHH'	'LDDIVKE'	'""%%!!%%'	'1440044'	'HHHHHHH'	'LQDVVNQ'	'""%%!!%%'	'1440044']	['HHH'	'FQL'	'#%""'	'241'	'HHH'	'ANL'	'#%""'	'241']]"
2OXT A 265.0 2.9 30999585 35279 0005524#0003725#0046872#0004482#0004483#0046983#0003724#0003968#0004252 0005576#0044167#0042025#0016021#0019028#0055036 0039654#0039520#0039564#0039502#0039694#0019062 0.0349345040266736 3.5068680540437174 0.0051369863013701 [[170	173]	[64	66]	[169	171]	[60	64]] [1	2	3	0] [[776	779]	[888	890]	[948	950]	[1021	1025]] "[['HHHH'	'EKWK'	'%%$%'	'4434'	'HHHH'	'KNTQ'	'%%$%'	'4434']	['HHH'	'AWM'	'#$#'	'232'	'HHH'	'FGA'	'#$#'	'232']	['HHH'	'LEK'	'""%%'	'144'	'HHH'	'LQD'	'""%%'	'144']	['HHHHH'	'TAKLA'	'$#%""#'	'32412'	'HHHHH'	'SANLA'	'$#%""#'	'32412']]"
6CPO E 190.0 2.4 3123 9606 0042609#0023026#0032395#0042605#0030247#0005200#0042608 0009986#0030669#0030666#0012507#0009897#0070062#0005615#0000139#0001772#0071556#0005887#0005882#0031902#0005765#0016020#0042613#0005886#0032588#0030658 0002491#0019886#0016045#0008544#0006959#0006955#0002437#0060333#0030225#0002469#0002862#0032689#0042130#0002503#2000516#0032831#0070374#0043123#0035774#0033674#0043…	131]	[65	67]	[71	73]	[65	70]	[21	28]] [4	1	2	3	0] [[725	728]	[779	781]	[888	890]	[949	954]	[1057	1064]] "[['EEEE'	'EVRW'	'3/42'	'4053'	'EEEE'	'EILP'	'3/02'	'4013']	['HHH'	'KDI'	'%%!'	'440'	'HHH'	'QEV'	'%%!'	'440']	['HHH'	'ARA'	'#&#'	'252'	'HHH'	'FGA'	'#$#'	'232']	['HHHHHH'	'KDILEQ'	'%%!""%%'	'440144'
2J8G A 338.0 1.69 1261221 10747 0003796 # 0016998#0019835#0042742#0009253#0044659 0.0004953880572588 0.7974625043505781 1.2404580152671767 [[130	140]	[138	140]	[110	117]] [1	3	0] [[771	781]	[949	951]	[1014	1023]] [['HHHHH..HHHH'	'FTHDNVDYQQI'	'#$%%%Y]$%%!'	'23444043440'	'HHHHHHHHHHH'	'AVEQDKNTQEV'	'#!%%%%%$%%!'	'20444443440']	['HHH'	'QQI'	'%%!'	'440'	'HHH'	'QDV'	'%%!'	'440']	['HHHHHHHH'	'RFMQMIAD'	'&##%#!#%'	'52242024'	'HHHHHHHHHH'	'RAAEIRASAN'	'&##%!&#$#%'	'5224052324']]
5OOO A 166.0 2.2 9538292 11589 # 0030430#0042025 0039689#0039657#0039580#0039653#0039602#0039501#0039502 0.0350809870654387 0.3788734463957035 0.7366863905325447 [[139	142]	[106	109]	[135	146]] [1	3	0] [[779	782]	[947	950]	[1017	1026]] "[['HHHH'	'DQIA'	'%%!#'	'4402'	'HHHH'	'QEVF'	'%%!#'	'4402']	['HHHH'	'NLKE'	'%""%%'	'4144'	'HHHH'	'KLQD'	'%""%%'	'4144']	['HHHHHHHHHHHH'	'DIRRDQIATLAM'	'%!&&%%!#$""##'	'405544023122'	'HHHHHHHHHH'	'EIRASANLAA'	'%!&#$#%""##'	'4052324122']]"
5F99 G 121.0 2.63 734746 8355 0003677#0046982 0000786#0005634 # 0.082506200623826 0.5570947649177956 0.486075949367089 [[86	95]	[92	95]	[47	53]] [1	3	0] [[771	780]	[947	950]	[1020	1026]] "[['HHHHSHHHHH'	'AVRNDEELNK'	'#!&%V%%""%%'	'2054444144'	'HHHHHHHHHH'	'AVEQDKNTQE'	'#!%%%%%$%%'	'2044444344']	['HHHH'	'ELNK'	'%""%%'	'4144'	'HHHH'	'KLQD'	'%""%%'	'4144']	['HHHHHHH'	'APVYLAA'	'#$!$""##'	'2303122'	'HHHHHHH'	'ASANLAA'	'#$#%""##'	'2324122']]"
1BJA A 95.0 2.19 1258740 10665 0003677 # # 0.0209908862178375 0.8129361223493983 0.4936386768447842 [[74	78]	[74	81]	[34	38]] [1	3	0] [[777	781]	[947	954]	[1015	1019]] "[['HHHHH'	'EAQDI'	'%#%%!'	'42440'	'HHHHH'	'NTQEV'	'%$%%!'	'43440']	['HHHHHHHH'	'EAQDIISN'	'%#%%!!$%'	'42440034'	'HHHHHHHH'	'KLQDVVNQ'	'%""%%!!%%'	'41440044']	['HHHHH'	'AAEVR'	'##%!&'	'22405'	'HHHHH'	'AAEIR'	'##%!&'	'22405']]"
3O9T B 121.0 2.2 956533 211044 0042802#0003723 0030430#0042025 0030683#0046778#0019054#0070266#0039524#0039580#0039540#0039502 0.1308307735062736 0.4756943947992031 0.5089974293059136 [[159	162]	[172	176]	[172	176]	[128	131]] [4	1	3	0] [[725	728]	[776	780]	[950	954]	[1061	1064]] [['EEEE'	'EISP'	'3/22'	'4033'	'EEEE'	'EILP'	'3/02'	'4013']	['HHHHH'	'EDVKN'	'%%!%%'	'44044'	'HHHHH'	'KNTQE'	'%%$%%'	'44344']	['HHHHH'	'EDVKN'	'%%!%%'	'44044'	'HHHHH'	'DVVNQ'	'%!!%%'	'40044']	['EEEE'	'IILK'	'//03'	'0014'	'EEEE'	'VFLH'	'/103'	'0214']]
5GTC G 107.0 2.7 3012; 8335 9606 0003677#0046982 0070062#0000786#0005634 0006342#0008285 0.1752769742764977 0.5588182966062898 0.4823232323232327 [[91	95]	[92	95]	[47	53]] [1	3	0] [[776	780]	[947	950]	[1020	1026]] "[['HHHHH'	'EELNK'	'%%""%%'	'44144'	'HHHHH'	'KNTQE'	'%%$%%'	'44344']	['HHHH'	'ELNK'	'%""%%'	'4144'	'HHHH'	'KLQD'	'%""%%'	'4144']	['HHHHHHH'	'APVYLAA'	'#$!$""##'	'2303122'	'HHHHHHH'	'ASANLAA'	'#$#%""##'	'2324122']]"
6RNY G 110.0 3.9 8329; 8330; 8332; 8336; 8969 9606 0003677#0019899#0046982 0070062#0000786#0005634 0006342 0.069783623851151 0.7320917176704606 0.4823232323232327 [[91	95]	[92	95]	[47	53]] [1	3	0] [[776	780]	[947	950]	[1020	1026]] "[['HHHHH'	'EELNK'	'%%""%%'	'44144'	'HHHHH'	'KNTQE'	'%%$%%'	'44344']	['HHHH'	'ELNK'	'%""%%'	'4144'	'HHHH'	'KLQD'	'%""%%'	'4144']	['HHHHHHH'	'APVYLAA'	'#$!$""##'	'2303122'	'HHHHHHH'	'ASANLAA'	'#$#%""##'	'2324122']]"
2OWQ B 224.0 2.4 3707565 126794 0003677#0016799 # 0006281 0.0722467650812985 0.6064145334249205 0.6082191780821924 [[154	156]	[190	197]	[196	199]	[193	197]] [4	1	3	0] [[726	728]	[774	781]	[950	953]	[1014	1018]] [['EEE'	'VLY'	'/02'	'013'	'EEE'	'ILP'	'/02'	'013']	['HHHHHHHH'	'EKDRSFEI'	'%%%&$#%!'	'44453240'	'HHHHHHHH'	'QDKNTQEV'	'%%%%$%%!'	'44443440']	['HHHH'	'EIIN'	'%!!%'	'4004'	'HHHH'	'DVVN'	'%!!%'	'4004']	['HHHHH'	'RSFEI'	'&$#%!'	'53240'	'HHHHH'	'RAAEI'	'&##%!'	'52240']]
6JX7 A 1245.0 3.31 1258630 10665 # 0019012 # 0.0309041457832697 0.7229750407964345 0.6867816091954027 [[312	314]	[1076	1080]	[1115	1117]	[1315	1326]	[1189	1232]] [4	1	2	3	0] [[726	728]	[773	777]	[888	890]	[949	954]	[1016	1059]] "[['EEE'	'VLS'	'/02'	'013'	'EEE'	'ILP'	'/02'	'013']	['HHHHH'	'QENQK'	'%%%%%'	'44444'	'HHHHH'	'EQDKN'	'%%%%%'	'44444']	['HHH'	'ASA'	'#$#'	'232'	'HHH'	'FGA'	'#$#'	'232']	['HHHSTT...HHH'	'QEIVIDYIDINK'	'%%!RKO}Y]!%%'	'440004304044'
1REG X 122.0 1.9 1258694 10665 0003723 # 0006417 0.0445205045282947 0.670839368743088 0.6396648044692743 [[31	33]	[65	68]	[65	69]	[46	48]] [4	1	3	0] [[726	728]	[774	777]	[947	951]	[1059	1061]] "[['EEE'	'VLY'	'/02'	'013'	'EEE'	'ILP'	'/02'	'013']	['HHHH'	'EEDE'	'%%%%'	'4444'	'HHHH'	'QDKN'	'%%%%'	'4444']	['HHHHH'	'EEDEV'	'%%%%!'	'44440'	'HHHHH'	'KLQDV'	'%""%%!'	'41440']	['EEE'	'YIV'	'2//'	'300'	'EEE'	'GVV'	'2//'	'300']]"
6QLC A 82.0 2.2 8684366 655097 # # # 0.0048422352345359 0.976369273150402 0.8173374613003104 [[34	36]	[70	72]	[52	55]	[70	75]] [1	2	3	0] [[786	788]	[888	890]	[947	950]	[1020	1025]] "[['SEE'	'KDV'	'V3/'	'440'	'SEE'	'KQI'	'V3/'	'440']	['HHH'	'AYA'	'#$#'	'232'	'HHH'	'FGA'	'#$#'	'232']	['HHHH'	'QLQE'	'%""%%'	'4144'	'HHHH'	'KLQD'	'%""%%'	'4144']	['HHHHHH'	'AYAERC'	'#$#%&#'	'232452'	'HHHHHH'	'ASANLA'	'#$#%""#'	'232412']]"
3EGD C 137.0 2.7 9554 9606 0005484#0019905 0030137#0005789#0005793#0033116#0012507#0000139#0016021#0042470#0030670#0031201#0008021#0030133 0002479#0048208#0006888#1902902#0045732#0015031#0006890#1990668#0048280 0.1281410822010561 0.6517199713975257 0.5326370757180166 [[118	124]	[119	121]	[82	85]] [1	3	0] [[771	777]	[952	954]	[1023	1026]] "[['HHHHHHH'	'FIQKTKK'	'#!%%$%%'	'2044344'	'HHHHHHH'	'AVEQDKN'	'#!%%%%%'	'2044444']	['HHH'	'IQK'	'!%%'	'044'	'HHH'	'VNQ'	'!%%'	'044']	['HHHH'	'KLAF'	'%""##'	'4122'	'HHHH'	'NLAA'	'%""##'	'4122']]"
3A9L A 207.0 1.9 16511452 207656 0016787#0046872 # # 0.0343617408687014 0.7552529458383944 0.7366863905325447 [[198	206]	[197	201]	[169	173]] [1	3	0] [[771	778]	[950	954]	[1016	1020]] [['HHHHHHHHH'	'AIKEAEAEY'	'#!%%#%#%$'	'204424243'	'HHHHHHHH'	'AVEQDKNT'	'#!%%%%%$'	'20444443']	['HHHHH'	'EAIKE'	'%#!%%'	'42044'	'HHHHH'	'DVVNQ'	'%!!%%'	'40044']	['HHHHH'	'AQRRA'	'#%&&#'	'24552'	'HHHHH'	'AEIRA'	'#%!&#'	'24052']]
2WC9 A 176.0 2.5 955254 10724 0005524#0016887#0004519#0046872#0004518 0098009 0006323#0019073 0.0104409357558772 0.8432949513731928 0.9120521172638448 [[351	354]	[350	352]	[318	320]] [1	3	0] [[776	779]	[952	954]	[1060	1062]] [['HHHH'	'EHGE'	'%%$%'	'4434'	'HHHH'	'KNTQ'	'%%$%'	'4434']	['HHH'	'VEH'	'!%%'	'044'	'HHH'	'VNQ'	'!%%'	'044']	['EEE'	'IIA'	'//1'	'002'	'EEE'	'VVF'	'//1'	'002']]
2I9L L 173.0 3.1 3707544 10254 # 0016021#0019031#0055036 0046718#0019062 0.0874384136321815 0.8594120183056553 0.4247572815533982 [[105	113]	[91	93]	[107	114]	[61	74]] [1	2	3	0] [[772	780]	[888	890]	[947	954]	[1020	1028]] "[['HHHHHHHHH'	'VRDFENYVK'	'!&%#%%$!%'	'054244304'	'HHHHHHHHH'	'VEQDKNTQE'	'!%%%%%$%%'	'044444344']	['HHH'	'FTA'	'#$#'	'232'	'HHH'	'FGA'	'#$#'	'232']	['HHHHHHHH'	'DFENYVKQ'	'%#%%$!%%'	'42443044'	'HHHHHHHH'	'KLQDVVNQ'	'%""%%!!%%'	'41440044']	['HHHHHHHHHHHHHH'	'ADAQLDAVLSAATE'	'#%#%""%#!""$##$%'	'24241420132234'	'HHHHHHHHH'	'ASANLAATK'	'#$#%""##$%'	'232412234']]"
3GUD A 119.0 2.2 919913 12345 0042802 0098024 # 0.0689789198959032 0.6733309800722277 0.8753993610223654 [[715	718]	[652	675]	[669	673]	[645	647]] [4	1	3	0] [[725	728]	[771	782]	[949	953]	[1053	1055]] [['EEEE'	'NIYS'	'3/22'	'4033'	'EEEE'	'EILP'	'3/02'	'4013']	['HHHHHGGGSPPEEE..HHHHHHHH'	'AVDEKGEEARYHFGVIAQQIVKVF'	'#!%%%9::TIG312YY#%%!!%!#'	'204443442534230024400402'	'HHHHHHHHHHHH'	'AVEQDKNTQEVF'	'#!%%%%%$%%!#'	'204444434402']	['HHHHH'	'QQIVK'	'%%!!%'	'44004'	'HHHHH'	'QDVVN'	'%%!!%'	'44004']	['EEE'	'YQY'	'232'	'343'	'EEE'	'PQS'	'232'	'343']]
3PDV A 89.0 2.2 64236 9606 0003779#0046872#0051371 0005912#0031941#0005634#0001725#0030018 0030036#0007507#0061061 0.1019827426669971 0.7988894350961993 0.5611702127659577 [[62	68]	[63	65]	[37	40]	[24	28]] [1	2	3	0] [[773	779]	[888	890]	[947	950]	[1058	1062]] "[['HHHHHHH'	'HAEAQSK'	'%#%#%$%'	'4242434'	'HHHHHHH'	'EQDKNTQ'	'%%%%%$%'	'4444434']	['HHH'	'AEA'	'#%#'	'242'	'HHH'	'FGA'	'#$#'	'232']	['HHHH'	'KAKD'	'%#%%'	'4244'	'HHHH'	'KLQD'	'%""%%'	'4144']	['TEEEE'	'HTPIM'	'O22/1'	'43302'	'TEEEE'	'HGVVF'	'O2//1'	'43002']]"
5VOD D 164.0 5.9 3077481 295027 # 0019031#0055036 0098670#0046718#0046754#0019058#0016032#0019083 0.257087455670146 0.7128318415726811 0.6771428571428584 [[141	145]	[147	149]	[108	111]	[144	150]] [1	2	3	0] [[772	776]	[888	890]	[949	952]	[1016	1023]] [['HHHHH'	'VEDAK'	'!%%#%'	'04424'	'HHHHH'	'VEQDK'	'!%%%%'	'04444']	['HHH'	'FGA'	'#$#'	'232'	'HHH'	'FGA'	'#$#'	'232']	['HHHH'	'KKVI'	'%%!!'	'4400'	'HHHH'	'QDVV'	'%%!!'	'4400']	['HHHHHHH'	'AKIFGAH'	'#%!#$#%'	'2402324'	'HHHHHHHH'	'AEIRASAN'	'#%!&#$#%'	'24052324']]
3JR6 C 159.0 3.0 1258585 10665 0003796 0030430 0016998#0019835#0042742#0009253#0044659 0.4042808814626198 0.7155851763423656 0.6215469613259681 [[66	73]	[110	112]	[74	78]	[102	111]] [1	2	3	0] [[775	782]	[888	890]	[949	953]	[1014	1023]] "[['HHHHHHHH'	'KDEAEKLF'	'%%%#%%""#'	'44424412'	'HHHHHHHH'	'DKNTQEVF'	'%%%$%%!#'	'44434402']	['HHH'	'FQM'	'#%#'	'242'	'HHH'	'FGA'	'#$#'	'232']	['HHHHH'	'NQDVD'	'%%%!%'	'44404'	'HHHHH'	'QDVVN'	'%%!!%'	'44004']	['HHHHHHHHHH'	'RAALINMVFQ'	'&##""!%#!#%'	'5221042024'	'HHHHHHHHHH'	'RAAEIRASAN'	'&##%!&#$#%'	'5224052324']]"
5W7G Q 131.0 4.5 2769161 654909 # # # 0.3080689002863922 0.844280789736936 0.4785894206549117 [[77	94]	[86	91]	[50	55]] [1	3	0] [[769	778]	[949	954]	[1023	1028]] "[['HHHHHHHHHHHHHHHHHH'	'YIAFAEELAHQVWKNKNS'	'$!###%%""#%%!$%%%%$'	'302224412440344443'	'HHHHHHHHHH'	'GIAVEQDKNT'	'$!#!%%%%%$'	'3020444443']	['HHHHHH'	'HQVWKN'	'%%!$%%'	'440344'	'HHHHHH'	'QDVVNQ'	'%%!!%%'	'440044']	['HHHHHH'	'NDMMSK'	'%%##$%'	'442234'	'HHHHHH'	'NLAATK'	'%""##$%'	'412234']]"
4U7Q A 99.0 1.7 155348 11706 0004190#0003677#0003887#0004533#0042802#0008289#0003723#0003964#0004523#0005198#0008270 0042025#0020002#0072494#0019013#0055036 0015074#0006310#0044409#0075713#0019064#0039651#0006278#0039657#0019061#0044826#0019072#0019058#0075732#0019068 0.1464860743172405 0.8432760980563325 0.5822102425876019 [[92	95]	[90	93]	[52	55]] [1	3	0] [[780	783]	[948	951]	[1051	1054]] "[['HHT.'	'QIGC'	'%!N['	'4032'	'HHH.'	'EVFA'	'%!#['	'4022']	['HHHH'	'LTQI'	'""$%!'	'1340'	'HHHH'	'LQDV'	'""%%!'	'1440']	['EEEE'	'GFIK'	'21/3'	'3204'	'EEEE'	'SFPQ'	'2123'	'3234']]"
6ZLW H 186.0 2.6 6171 9606 0003730#0048027#0003723#0003735 0005829#0022625#0005783#0042788 0002181#0000184#0006364#0006614#0006412#0006413#0019083 0.1890625986304839 0.7642640347209839 0.9120521172638448 [[124	127]	[125	127]	[92	94]] [1	3	0] [[771	774]	[952	954]	[1060	1062]] [['HHHH'	'AVHD'	'#!%%'	'2044'	'HHHH'	'AVEQ'	'#!%%'	'2044']	['HHH'	'VHD'	'!%%'	'044'	'HHH'	'VNQ'	'!%%'	'044']	['EEE'	'VVF'	'//1'	'002'	'EEE'	'VVF'	'//1'	'002']]
1XJU A 156.0 1.07 2777454 10678 0003796 0020002#0016021 0016998#0019835#0042742#0009253 0.1662366167741462 0.7682068371587594 0.950166112956812 [[74	83]	[106	108]	[83	94]	[103	107]] [1	2	3	0] [[774	780]	[888	890]	[949	954]	[1023	1027]] "[['HHHHHHHHHH'	'DQQIAADWEK'	'%%%!##%$%%'	'4440224344'	'HHHHHHH'	'QDKNTQE'	'%%%%$%%'	'4444344']	['HHH'	'FSA'	'#$#'	'232'	'HHH'	'FGA'	'#$#'	'232']	['HHHHHHHHHHHH'	'KNILIAERBINQ'	'%%!""!#%&\'!%%'	'440102456044'	'HHHHHH'	'QDVVNQ'	'%%!!%%'	'440044']	['HHHHH'	'DNAFS'	'%%##$'	'44223'	'HHHHH'	'NLAAT'	'%""##$'	'41223']]"
6PSZ 1 193.0 3.2 919920 12081 0005524#0004197#0005216#0046872#0017111#0003723#0003724#0003968#0005198 0044162#0042025#0044385#0016020#0039618#0019028 0075509#0039520#0039707#0044694#0039690#0051259#0018144#0039545#0039554#0039522#0039540#0039611#0006351#0039694#0019068#0019062 0.1924778398845432 0.7355494891149896 1.7952380952380969 [[156	159]	[143	159]] [4	0] [[725	728]	[1044	1051]] [['EEEE'	'QIMY'	'3/12'	'4023'	'EEEE'	'EILP'	'3/02'	'4013']	['SSS..S..PPPEEEEEE'	'TETNNGHALNQVYQIMY'	'UVU]]U][EHH/23/12'	'34344342144034023'	'SSSEEEEE'	'GKGYHLMS'	'UVU23012'	'34334123']]
[truncated: 12 more columns]
