# Supplementary material for: Identifying and profiling structural similarities between Spike of SARS-CoV-2 and other viral or host proteins with Machaon
Source: Commun Biol. 2023 Jul 19;6:752. doi: 10.1038/s42003-023-05076-7 (PMC10356814; doi:10.1038/s42003-023-05076-7)
Supplement: Supplementary file 7 — Supplementary Data 4 [file 42003_2023_5076_MOESM7_ESM.zip › 6VXX_A_segment/candidates/6VXX_A_site2-metrics-merged-enriched_eval.csv]

pdbId chainId chainLength resolution geneId taxonomy molecularFunction cellularComponent biologicalProcess b-phipsi w-rdist t-alpha alignedRange referenceSegmentIndex referenceRange alignedSequences 1D-score 1D-identity 1D-identity-ng 1D-identity-gaps 1DPDB-score 1DPDB-identity 1DPDB-identity-ng 1DPDB-identity-gaps 2D-score 2D-identity 2D-identity-ng 2D-identity-gaps 5UTR-score 5UTR-identity 5UTR…
6VXX A 972.0 2.8 43740568 2697049 0046789#0042802 0030666#0005788#0005793#0044173#0020002#0016021#0019031#0055036 0075509#0039654#0019064#0009405#0046813#0039587#0039502#0046718#0019082#0019081 0.0 0.0 0.0 [[725	728]	[769	789]	[888	891]	[947	954]	[1012	1064]] [4	1	2	3	0] [[725	728]	[769	789]	[888	891]	[947	954]	[1012	1064]] "[['EEEE'	'EILP'	'3/02'	'4013'	'EEEE'	'EILP'	'3/02'	'4013']	['HHHHHHHHHHHHHH...SEE.'	'GIAVEQDKNTQEVFAQVKQIY'	'$!#!%%%%%$%%!#[]YV3/}'	'302044444344022404403'	'HHHHHHHHHHHHHH...SEE.'	'GIAVEQDKNTQEVFAQVKQIY'	'$!#!%%%%%$%%!#[]YV3/}'	'302044444344022404403']	['HHHS'	'FGAG'	'#$#U'	'2323'	'HHHS'	'FGAG'	'#$#U'	'2323']	['HHHHHHHH'	'KLQDVVNQ'	'%""%%!!%%'	'41440044'
5XLR C 1022.0 3.8 1489668 694009 0046789#0042802 0044173#0020002#0016021#0019031#0055036 0075509#0039654#0019064#0009405#0046813#0039587#0039502#0019082#0019081 0.0055746988137094 0.1032358057755288 0.013816925734025 [[596	598]	[751	768]	[863	865]	[929	936]	[994	1046]] [4	1	2	3	0] [[726	728]	[769	786]	[889	891]	[947	954]	[1012	1064]] "[['EEE'	'VLY'	'/02'	'013'	'EEE'	'ILP'	'/02'	'013']	['HHHHHHHHHHHHHH...S'	'GIAAEQDRNTREVFAQVK'	'$!##%%%&%$&%!#[]YV'	'302244454354022404'	'HHHHHHHHHHHHHH...S'	'GIAVEQDKNTQEVFAQVK'	'$!#!%%%%%$%%!#[]YV'	'302044444344022404']	['HHS'	'TAT'	'$#U'	'323'	'HHS'	'GAG'	'$#U'	'323']	['HHHHHHHH'	'KLQDVVNQ'	'%""%%!!%%'	'41440044'
2BGN F 352.0 3.15 280712 9913 0004000#0008270 0030054#0060205#0005829#0009897#0005764 0006154#0007155#0043103#0046103#0060169#0009117#0009168#0042110 0.0057212671642195 0.3179990560342631 0.1693227091633473 [[147	150]	[338	342]	[200	202]	[222	226]	[197	203]] [4	1	2	3	0] [[725	728]	[773	777]	[888	890]	[950	954]	[1017	1023]] [['EEEE'	'KVRS'	'3/42'	'4053'	'EEEE'	'EILP'	'3/02'	'4013']	['HHHHH'	'DEKKE'	'%%%%%'	'44444'	'HHHHH'	'EQDKN'	'%%%%%'	'44444']	['HHH'	'AYA'	'#$#'	'232'	'HHH'	'FGA'	'#$#'	'232']	['HHHHH'	'NVVKE'	'%!!%%'	'40044'
1D9U B 154.0 2.6 2703480 10710 0016829#0003796#0008933 0030430 0016998#0019835#0042742#0009253#0044659 0.0036926929227961 0.5710000181923364 0.2788671023965143 [[94	101]	[96	101]	[43	45]] [1	3	0] [[770	777]	[948	953]	[1035	1037]] "[['HHHHHHHH'	'VALQQIKE'	'!#""%%!%%'	'02144044'	'HHHHHHHH'	'IAVEQDKN'	'!#!%%%%%'	'02044444']	['HHHHHH'	'LQQIKE'	'""%%!%%'	'144044'	'HHHHHH'	'LQDVVN'	'""%%!!%'	'144004']	['S..'	'TDY'	'U]}'	'343'	'S..'	'GQS'	'U]}'	'343']]" 15.0 0.0271493212669683 0.3428571428571428 1221.0 0.0 0.0 0.0 1137.0 251.0 0.0826923076923076 0.8865979381443299 943.0 0.0 -1.0 -1.0 -1.0 473.5 0.0819798917246713 0.7571428571428571 3459.0 0.0 -1.0 -1.0 -1.0 0.0762 0.3122 154.0 0.8881418092909535 0.0 0.0 0.0 48502 NC_001416
1AAZ B 87.0 2.0 1258540 10665 0009055#0015035 # 0009263 0.0062897229847766 0.5957666940840436 0.1375968992248066 [[3	6]	[46	49]	[46	50]	[49	51]] [4	1	3	0] [[725	728]	[779	782]	[949	953]	[1022	1024]] "[['EEEE'	'KVYG'	'3/22'	'4033'	'EEEE'	'EILP'	'3/02'	'4013']	['HHHH'	'EKIA'	'%%!#'	'4402'	'HHHH'	'QEVF'	'%%!#'	'4402']	['HHHHH'	'EKIAE'	'%%!#%'	'44024'	'HHHHH'	'QDVVN'	'%%!!%'	'44004']	['HHH'	'AEL'	'#%""'	'241'	'HHH'	'ANL'	'#%""'	'241']]" 35.0 0.0194250194250194 0.3424657534246575 1214.0 0.0 0.0 0.0 1070.0 132.5 0.0536779324055666 0.84375 942.0 0.0 -1.0 -1.0 -1.0 372.0 0.0520426749934946 0.823045267489712 3600.0 0.0 -1.0 -1.0 -1.0 0.06 0.3954 87.0 0.7467144563918757 0.0 0.0 0.0 168903 NC_000866
6BFU C 964.0 3.5 # 1586324 # 0033644#0016021#0019031#0055036 0075509#0039654#0019064#0009405#0046813 0.0086009907927363 0.6001005457228265 0.1716566866267472 [[965	967]	[812	818]	[754	756]	[631	639]	[884	933]] [4	1	2	3	0] [[726	728]	[770	776]	[888	890]	[947	953]	[1015	1064]] "[['EEE'	'ILY'	'/02'	'013'	'EEE'	'ILP'	'/02'	'013']	['HHHHHHH'	'IAIKKIQ'	'!#!%%!%'	'0204404'	'HHHHHHH'	'IAVEQDK'	'!#!%%%%'	'0204444']	['HHH'	'ATA'	'#$#'	'232'	'HHH'	'FGA'	'#$#'	'232']	['HHHHHHHHH'	'QLDSREIIN'	'%""%$&%!!%'	'414354004'
4W60 B 116.0 2.7 3707561 10254 # 0030430#0016021 # 0.0011482337259655 2.215001304043766 0.1332046332046339 [[40	42]	[89	101]	[91	95]	[10	12]] [4	1	3	0] [[726	728]	[769	781]	[950	954]	[1024	1026]] "[['EEE'	'IFS'	'/12'	'023'	'EEE'	'ILP'	'/02'	'013']	['HHHHHHH.HHHHH'	'SVDIIKEDISEYI'	'$!%!!%%]!$%$!'	'3040044403430'	'HHHHHHHHHHHHH'	'GIAVEQDKNTQEV'	'$!#!%%%%%$%%!'	'3020444443440']	['HHHHH'	'DIIKE'	'%!!%%'	'40044'	'HHHHH'	'DVVNQ'	'%!!%%'	'40044']	['HHH'	'LAM'	'""##'	'122'	'HHH'	'LAA'	'""##'	'122']]" 23.5 0.0186706497386109 0.3125 1259.0 2.0 0.0018264840182648 0.5 1091.0 259.5 0.0779092702169625 0.9294117647058824 929.0 0.0 -1.0 -1.0 -1.0 468.5 0.0784008307372793 0.7347931873479319 3441.0 0.0 -1.0 -1.0 -1.0 0.0642 0.3318 116.0 0.7309904153354633 0.0 0.125 0.0 194711 NC_006998
6OMA E 299.0 7.2 2777673 10726 # 0039621#0019028#0046806 # 0.033956504506224 0.289880373234601 0.4601990049751248 [[281	285]	[286	289]	[283	285]	[250	254]] [1	2	3	0] [[770	774]	[888	891]	[952	954]	[1052	1056]] [['HHHHH'	'VSIEE'	'!$!%%'	'03044'	'HHHHH'	'IAVEQ'	'!#!%%'	'02044']	['HHHS'	'AFMT'	'###U'	'2223'	'HHHS'	'FGAG'	'#$#U'	'2323']	['HHH'	'IEE'	'!%%'	'044'	'HHH'	'VNQ'	'!%%'	'044']	['EEEEE'	'AAKSF'	'11321'	'22432'	'EEEEE'	'FPQSA'	'12321'	'23432']] 37.5 0.0704747774480712 0.248041775456919 965.0 1.0 0.00078125 0.5 1278.0 383.5 0.1929321872015282 0.8595744680851064 812.0 0.0 -1.0 -1.0 -1.0 1384.0 0.2301587301587301 0.7952013710368466 2865.0 0.0 -1.0 -1.0 -1.0 0.1047 0.2719 299.0 0.8191082802547771 0.0 0.0 0.0 121750 NC_005859
2L47 A 3300.0 -1.0 3703711 347962 0008745 # 0019835#0042742#0044659 0.0014516771996119 2.5489500146661457 0.0783645655877334 [[148	156]	[116	118]	[152	156]	[22	24]] [1	2	3	0] [[769	777]	[888	890]	[950	954]	[1036	1038]] [['HHHHHHHHH'	'GAFIQKVKN'	'$##!%%!%%'	'322044044'	'HHHHHHHHH'	'GIAVEQDKN'	'$!#!%%%%%'	'302044444']	['HHH'	'MSM'	'#$#'	'232'	'HHH'	'FGA'	'#$#'	'232']	['HHHHH'	'QKVKN'	'%%!%%'	'44044'	'HHHHH'	'DVVNQ'	'%!!%%'	'40044']	['...'	'KPK'	']}]'	'434'	'...'	'QSK'	']}]'	'434']] 21.0 0.0372856077554064 0.303030303030303 1176.0 2.0 0.0035026269702276 0.6666666666666666 1136.0 235.5 0.1013645224171539 0.8524590163934426 904.0 0.0 -1.0 -1.0 -1.0 756.0 0.1221938775510204 0.793046357615894 3316.0 0.0 -1.0 -1.0 -1.0 0.0761 0.2897 165.0 0.8378893833439288 0.0 0.0 0.0 37253 NC_007458
6P7A B 144.0 3.08 1486759 928301 0008821#0000400#0000287 # 0006310#0006281 0.0010682566709883 5.292228789791808 0.0136286201022137 [[108	134]	[121	126]	[14	33]] [1	3	0] [[770	782]	[949	954]	[1050	1064]] "[['HHHHHGGGT.S.HHHHHHH.S..HHHH'	'VFIQKISEYTDYKNDILNKYTKLDDIA'	'!#!%%69:N}V}%%%!""%%}U]Z%%!#'	'020440343343444014433414402'	'HHHHHHHHHHHHH'	'IAVEQDKNTQEVF'	'!#!%%%%%$%%!#'	'0204444434402']	['HHHHHH'	'NDILNK'	'%%!""%%'	'440144'	'HHHHHH'	'QDVVNQ'	'%%!!%%'	'440044']	['EEEEEEEETTTTEEEEEEEE'	'AYAIFNYDNTSNTIKLIAIE'	'121/1323ONNO2/30/1/3'	'23202434433430410204'	'EEEEEEETTEEEEEE'	'MSFPQSAPHGVVFLH'	'1212321NO2//103'	'232343234300214']]" 43.5 0.0271950271950271 0.2464788732394366 1145.0 0.0 0.0 0.0 1129.0 315.5 0.1145418326693227 0.92 879.0 0.0 -1.0 -1.0 -1.0 552.5 0.0935064935064935 0.8126410835214447 3407.0 0.0 -1.0 -1.0 -1.0 0.0775 0.3462 144.0 0.7769968051118211 0.0 0.0 0.0 288539 NC_002188
6ZMT U 144.0 3.0 6223 9606 0017134#0042802#0019901#0003723#0003735 0005737#0005829#0022626#0022627#0070062#0005925#0016020#0005730#0005654#0014069#0005840 0061844#0002181#0050829#0030218#0031640#0030490#0000462#0002548#0060266#0000184#0007000#0051272#0060265#0009991#0000028#0042274#0006364#0006614#0006412#0006413#0019083 0.0041015116181759 4.845039225894739 0.0034188034188034 [[126	139]	[130	134]	[15	20]] [1	3	0] [[777	782]	[947	951]	[1018	1026]] "[['HHHHHHHHHHHHHH'	'QGQRDLDRIAGQVA'	'%$%&%""%&!#$%!#'	'43454145023402'	'HHHHHH'	'NTQEVF'	'%$%%!#'	'434402']	['HHHHH'	'DLDRI'	'%""%&!'	'41450'	'HHHHH'	'KLQDV'	'%""%%!'	'41440']	['HHHHHH'	'VRALAA'	'!&#""##'	'052122'	'HHHHHHHHH'	'IRASANLAA'	'!&#$#%""##'	'052324122']]" 20.5 0.030564263322884 0.2746478873239437 1134.0 0.0 0.0 0.0 1127.0 279.0 0.0787704130643612 0.9534883720930232 955.0 0.0 -1.0 -1.0 -1.0 0.0 -1.0 -1.0 -1.0 0.0 -1.0 -1.0 -1.0 0.0721 0.3255 144.0 0.8185303514376997 0.5 0.0 0.0 - -
2I9F A 58.0 2.0 921341 299386 0003723 0019013 # 0.0123193639652885 0.1774861767719283 0.7063953488372101 [[98	100]	[98	100]	[61	65]] [1	3	0] [[779	781]	[949	951]	[1017	1021]] [['HHH'	'KQI'	'%%!'	'440'	'HHH'	'QEV'	'%%!'	'440']	['HHH'	'KQI'	'%%!'	'440'	'HHH'	'QDV'	'%%!'	'440']	['HHHHH'	'QERAT'	'%%&#$'	'44523'	'HHHHH'	'EIRAS'	'%!&#$'	'40523']] 8.0 0.0203921568627451 0.2407407407407407 1167.0 5.0 0.0009596928982725 1.0 1041.0 92.5 0.0266272189349112 0.9310344827586208 985.0 0.0 -1.0 -1.0 -1.0 296.5 0.0515781370284834 0.7790697674418605 3639.0 0.0 -1.0 -1.0 -1.0 0.0419 0.439 58.0 0.8206419131529263 0.0 0.0 0.0 12704 NC_002532
6TZC A 367.0 2.41 61753691; 948538 83333 0015144#1901982 0043190#0055052#0030288#0042597 0008643#0060326#0006974#0034289#0042956#0015768 0.055560975758515 0.4066177635617306 0.287280701754387 [[287	289]	[318	335]	[362	364]	[316	322]	[343	350]] [4	1	2	3	0] [[726	728]	[771	780]	[888	890]	[948	954]	[1018	1025]] "[['EEE'	'VLS'	'/02'	'013'	'EEE'	'ILP'	'/02'	'013']	['HHHHHS..SEESBHHHHH'	'AVNKDKPLGAVALKSYEE'	'#!%%%V}ZU1/T)%$$%%'	'204444313202143344'	'HHHHHHHHHH'	'AVEQDKNTQE'	'#!%%%%%$%%'	'2044444344']	['HHH'	'MSA'	'#$#'	'232'	'HHH'	'FGA'	'#$#'	'232']	['HHHHHHH'	'LEAVNKD'	'""%#!%%%'	'1420444'
6R0T B 161.0 1.85 5075854 59300 0005524#0008234#0005525#0046872#0008174#0017111#0004651#0004652#0003723#0003724#0003968 0044162#0044176#0042025#0020002#0016020 0006370#0039523#0006351#0039694 0.0068866591124274 1.0481411753901244 0.0190972222222223 [[146	150]	[129	131]	[147	154]	[84	87]] [1	2	3	0] [[776	780]	[888	890]	[947	954]	[1023	1026]] "[['HHHHH'	'KNWEK'	'%%$%%'	'44344'	'HHHHH'	'KNTQE'	'%%$%%'	'44344']	['HHH'	'FTA'	'#$#'	'232'	'HHH'	'FGA'	'#$#'	'232']	['HHHHHHHH'	'NWEKKIQE'	'%$%%%!%%'	'43444044'	'HHHHHHHH'	'KLQDVVNQ'	'%""%%!!%%'	'41440044']	['HHHH'	'ELAA'	'%""##'	'4122'	'HHHH'	'NLAA'	'%""##'	'4122']]" 54.0 0.1012564671101256 0.264990328820116 1672.0 0.0 0.0 0.0 1143.0 307.5 0.1016617790811339 0.8666666666666667 903.0 0.0 -1.0 -1.0 -1.0 3277.0 0.3155193992490613 0.7790482076637825 4754.0 0.0 -1.0 -1.0 -1.0 0.0846 0.3193 161.0 0.8463751438434983 0.0 0.125 0.0 11597 NC_006558
3AGP A 1202.0 2.8 61754844; 944866 83333 0005085#0003746#0008270 0005737#0005829#0016020 0006414 0.0022570486983055 9.448322484345423 0.0155709342560554 [[1056	1058]	[192	202]	[477	479]	[189	193]	[87	95]] [4	1	2	3	0] [[726	728]	[775	782]	[888	890]	[950	954]	[1020	1028]] "[['EEE'	'ILP'	'/02'	'013'	'EEE'	'ILP'	'/02'	'013']	['HHHHHHHHHHH'	'EKEYQVQLDIA'	'%%%$%!%""%!#'	'44434041402'	'HHHHHHHH'	'DKNTQEVF'	'%%%$%%!#'	'44434402']	['HHH'	'AGF'	'#$#'	'232'	'HHH'	'FGA'	'#$#'	'232']	['HHHHH'	'EVVEK'	'%!!%%'	'40044'
3KH2 G 71.0 2.71 2777473 10678 0042803#0043565 0032993 # 0.0047773029412439 0.3474601471014041 0.9632107023411388 [[45	51]	[42	44]	[13	19]	[42	48]] [1	2	3	0] [[776	782]	[888	890]	[948	954]	[1020	1028]] "[['HHHHHHH'	'EAYKKAA'	'%#$%%##'	'4234422'	'HHHHHHH'	'KNTQEVF'	'%%$%%!#'	'4434402']	['HHH'	'ATF'	'#$#'	'232'	'HHH'	'FGA'	'#$#'	'232']	['HHHH-HH'	'LSEV-NN'	'""$%!-%%'	'1340-44'	'HHHHHHH'	'LQDVVNQ'	'""%%!!%%'	'1440044']	['HHHHHHH'	'ATFEAYK'	'#$#%#$%'	'2324234'	'HHHHHHHHH'	'ASANLAATK'	'#$#%""##$%'	'232412234']]" 23.0 0.0157109190887666 0.273972602739726 1200.0 1.0 0.0009496676163342 0.5 1051.0 186.5 0.0541624874623871 0.9310344827586208 939.0 0.0 -1.0 -1.0 -1.0 234.0 0.0424700364773319 0.7912621359223301 3632.0 0.0 -1.0 -1.0 -1.0 0.042 0.389 71.0 0.644918444165621 0.0 0.0 0.0 94800 NC_005856
1B5E A 241.0 1.6 1258746 10665 0047153 # # 0.003527487023302 4.660711618411304 0.0262237762237766 [[211	214]	[80	85]	[174	176]	[187	193]	[174	183]] [4	1	2	3	0] [[725	728]	[776	781]	[888	890]	[948	954]	[1020	1028]] "[['EEEE'	'NVGS'	'3/22'	'4033'	'EEEE'	'EILP'	'3/02'	'4013']	['HHHHHH'	'KIWQQV'	'%!$%%!'	'403440'	'HHHHHH'	'KNTQEV'	'%%$%%!'	'443440']	['HHH'	'FGF'	'#$#'	'232'	'HHH'	'FGA'	'#$#'	'232']	['HHHHHHH'	'LDKLVSD'	'""%%""!$%'	'1441034'
5OA3 Q 139.0 4.3 6217 9606 0003723#0003735 0005829#0022626#0022627#0070062#0005925#0016020#0005654#0015935 0002181#0000462#0000184#0042274#0006364#0006614#0006412#0006413#0019083 0.0056416654704326 1.967886622961516 0.0634057971014498 [[11	14]	[105	111]	[105	110]	[79	83]] [4	1	3	0] [[725	728]	[775	781]	[949	954]	[1016	1020]] [['EEEE'	'QVFG'	'3/12'	'4023'	'EEEE'	'EILP'	'3/02'	'4013']	['HHHHHHH'	'KKEIKDI'	'%%%!%%!'	'4440440'	'HHHHHHH'	'DKNTQEV'	'%%%$%%!'	'4443440']	['HHHHHH'	'KKEIKD'	'%%%!%%'	'444044'	'HHHHHH'	'QDVVNQ'	'%%!!%%'	'440044']	['HHHHH'	'AQIYA'	'#%!$#'	'24032'	'HHHHH'	'AEIRA'	'#%!&#'	'24052']] 27.5 0.021505376344086 0.2393162393162393 1185.0 1.0 0.0008928571428571 0.5 1118.0 251.5 0.0903732809430255 0.8846153846153846 914.0 180.5 0.1970198675496688 0.7933333333333333 454.0 2274.5 0.3541117238072405 0.7856382978723404 2291.0 336.5 0.0086885560675883 0.861904761904762 20622.0 0.0741 0.3385 139.0 0.7304015296367112 0.0 0.0 0.0 23531 NM_001020
3HW4 A 178.0 1.9 3654617 93838 0004519#0046872#0003723 0030430#0042025 0075526#0039523#0006351#0039694 0.0044510432033148 3.74557549050978 0.0226480836236941 [[146	149]	[133	138]	[134	138]	[17	23]] [4	1	3	0] [[725	728]	[776	781]	[947	951]	[1022	1028]] "[['EEEE'	'HIFS'	'3/12'	'4023'	'EEEE'	'EILP'	'3/02'	'4013']	['HHHHHH'	'EKANKI'	'%%#%%!'	'442440'	'HHHHHH'	'KNTQEV'	'%%$%%!'	'443440']	['HHHHH'	'KANKI'	'%#%%!'	'42440'	'HHHHH'	'KLQDV'	'%""%%!'	'41440']	['HHHHHHH'	'AEKAMKE'	'#%%##%%'	'2442244'	'HHHHHHH'	'ANLAATK'	'#%""##$%'	'2412234']]" 20.0 0.1066024759284731 0.2897196261682243 919.0 0.0 0.0 0.0 1158.0 355.0 0.0974212034383954 0.918918918918919 936.0 0.0 -1.0 -1.0 -1.0 2129.5 0.3609481915933529 0.7852206273258905 2211.0 0.0 -1.0 -1.0 -1.0 0.0774 0.2926 176.0 -1.0 0.0 0.0 0.0 2233 NC_007359
1A1N A 276.0 2.0 3106 9606 0051087#0042605#0005102#0046977 0009986#0031901#0005783#0012507#0070062#0005794#0000139#0071556#0005887#0016020#0042612#0030670#0005886#0055038#0030667 0002250#0002486#0002479#0002480#0002474#0006952#0016045#0006955#0060333#0043312#0001916#0042270#2001198#0050776#0032655#0032675#0002667#0060337#0016032 0.0016895825889663 3.561903242433798 0.2078189300411528 [[173	178]	[172	174]	[112	126]] [1	3	0] [[773	778]	[948	950]	[1047	1063]] "[['HHTHHH'	'ENGKET'	'%%N%%$'	'443443'	'HHHHHH'	'EQDKNT'	'%%%%%$'	'444443']	['HHH'	'LEN'	'""%%'	'144'	'HHH'	'LQD'	'""%%'	'144']	['EEEEEEETTEEEEEE'	'GHDQSAYDGKDYIAL'	'2333212ON332/10'	'344432343443021'	'EEEEEEEEEETTEEEEE'	'YHLMSFPQSAPHGVVFL'	'2301212321NO2//10'	'34123234323430021']]" 18.0 0.0506607929515418 0.2527472527472527 1089.0 1.0 0.0007955449482895 0.5 1255.0 460.0 0.1786055396370582 0.8820754716981132 835.0 27.0 0.0679245283018867 0.8571428571428571 244.0 790.0 0.1686596910812157 0.7547380156075808 3117.0 192.0 0.3370535714285714 0.7294685990338164 241.0 0.1024 0.2702 276.0 0.8601398601398601 0.0 0.0 0.0 1536 NM_005514
2HYE D 90.0 3.1 9978 9606 0097602#0061663#0044877#0008134#0061630#0031625#0034450#0008270 0031462#0031463#0031464#0031465#0031466#0031467#0031461#0005829#0005654#0005634#0019005#0030891 0042769#0070911#0070498#0000165#0090090#0010972#0000715#0000717#0033683#0006295#0006296#0006294#0006293#0032436#1902499#0043687#0043161#0070936#0006513#0045116#0000209#0016567#0061418#0010265#0031146#0006283#00065…	84]	[82	84]	[30	32]] [1	3	0] [[779	781]	[949	951]	[1061	1063]] [['HHH'	'HEI'	'%%!'	'440'	'HHH'	'QEV'	'%%!'	'440']	['HHH'	'HEI'	'%%!'	'440'	'HHH'	'QDV'	'%%!'	'440']	['EEE'	'VAL'	'/10'	'021'	'EEE'	'VFL'	'/10'	'021']] 41.5 0.0213903743315508 0.3888888888888889 1237.0 0.0 0.0 0.0 1073.0 118.0 0.0659340659340659 0.9166666666666666 929.0 36.5 0.0566037735849056 0.7142857142857143 244.0 332.5 0.0584886128364389 0.7929824561403509 3579.0 206.0 0.1843971631205673 0.7647058823529411 642.0 0.2063 0.1825 90.0 -1.0 0.0 0.0 0.0 1169 NM_014248
4D61 Q 139.0 9.0 103349305 # # # # 0.0047578057026504 2.101254650247309 0.2129471890971035 [[11	14]	[105	111]	[105	110]	[79	83]] [4	1	3	0] [[725	728]	[775	781]	[949	954]	[1016	1020]] [['EEEE'	'QVFG'	'3/12'	'4023'	'EEEE'	'EILP'	'3/02'	'4013']	['HHHHHHH'	'KKEIKDI'	'%%%!%%!'	'4440440'	'HHHHHHH'	'DKNTQEV'	'%%%$%%!'	'4443440']	['HHHHHH'	'KKEIKD'	'%%%!%%'	'444044'	'HHHHHH'	'QDVVNQ'	'%%!!%%'	'440044']	['HHHHH'	'AQIYA'	'#%!$#'	'24032'	'HHHHH'	'AEIRA'	'#%!&#'	'24052']] 13.5 0.0213252094440213 0.2666666666666666 1208.0 1.0 0.0008928571428571 0.5 1118.0 245.5 0.0902845927379784 0.8932038834951457 916.0 0.0 -1.0 -1.0 -1.0 0.0 -1.0 -1.0 -1.0 0.0 -1.0 -1.0 -1.0 0.0787 0.2378 426.0 -1.0 0.0 0.0 0.0 - -
2EUF A 244.0 3.0 1682479 10383 # # 0007049#0051301#0060153 0.0270560135825302 1.2485606201556414 0.008591065292097 [[133	138]	[129	136]	[58	63]] [1	3	0] [[772	777]	[947	954]	[1021	1026]] "[['HHHHHH'	'INQEKD'	'!%%%%%'	'044444'	'HHHHHH'	'VEQDKN'	'!%%%%%'	'044444']	['HHHHHHHH'	'NLELINQE'	'%""%""!%%%'	'41410444'	'HHHHHHHH'	'KLQDVVNQ'	'%""%%!!%%'	'41440044']	['HHHHHH'	'WMHLLC'	'$#%""""#'	'324112'	'HHHHHH'	'SANLAA'	'$#%""##'	'324122']]" 36.0 0.0446497305619707 0.2543859649122807 1071.0 3.0 0.0024489795918367 1.0 1222.0 604.5 0.1679462571976967 0.9408602150537636 856.0 0.0 -1.0 -1.0 -1.0 907.5 0.1375540300025426 0.827217125382263 3279.0 0.0 -1.0 -1.0 -1.0 0.105 0.3021 244.0 0.8343828715365239 0.0 0.0 0.0 112930 NC_001350
6CRI H 163.0 6.8 375 9606 0019003#0005525#0000287#1990583#0019904#0003723 0031252#0030137#0005829#0070062#0005925#0098978#0000139#0005770#0043005#0048471#0005778#0005886#0014069#0032991#0030017#0005802 0007015#0019886#0006878#0098586#0097061#0055108#0035722#0006886#0060292#0097212#1990386#0006661#0045956#0060999#0045807#1902953#1902824#0050714#1902307#0006892#0098974#0034315#0050690#1903725#00020…	55]	[138	142]	[108	110]	[138	142]	[136	143]] [4	1	2	3	0] [[725	728]	[776	780]	[888	890]	[950	954]	[1015	1024]] "[['EEEE'	'NVET'	'3/32'	'4043'	'EEEE'	'EILP'	'3/02'	'4013']	['HHHHH'	'EITDK'	'%!$%%'	'40344'	'HHHHH'	'KNTQE'	'%%$%%'	'44344']	['HHH'	'MRM'	'#&#'	'252'	'HHH'	'FGA'	'#$#'	'232']	['HHHHH'	'EITDK'	'%!$%%'	'40344'
5UJ0 A 142.0 2.3 1258796 10665 0005524#0046404#0047846 # 0006281#0016032 0.0052300283336752 1.6055877111441903 0.2436440677966109 [[257	260]	[199	201]	[254	259]	[262	266]] [1	2	3	0] [[772	775]	[888	890]	[949	954]	[1029	1033]] [['HHHH'	'VKEE'	'!%%%'	'0444'	'HHHH'	'VEQD'	'!%%%'	'0444']	['HHH'	'MYA'	'#$#'	'232'	'HHH'	'FGA'	'#$#'	'232']	['HHHHHH'	'DDVVKE'	'%%!!%%'	'440044'	'HHHHHH'	'QDVVNQ'	'%%!!%%'	'440044']	['IIIII'	'FWKHI'	'?@AA='	'23440'	'IIIII'	'MSEKV'	'?@AA='	'23440']] 26.0 0.0432868672046955 0.2796208530805687 1152.0 5.0 0.0008880994671403 1.0 1125.0 176.0 0.0803484995159729 0.8829787234042553 939.0 0.0 -1.0 -1.0 -1.0 969.0 0.1679037624776043 0.7990255785627284 3086.0 0.0 -1.0 -1.0 -1.0 0.0784 0.3298 141.0 -1.0 0.0 0.0 0.0 168903 NC_000866
2FIP C 115.0 2.0 6446523 10756 0003677#0003899#0016987 # 0006355 0.0767757207926274 0.5438690167450255 0.3942992874109272 [[18	20]	[47	55]	[47	53]	[66	73]] [4	1	3	0] [[726	728]	[773	781]	[947	953]	[1016	1023]] "[['EEE'	'VAS'	'/12'	'023'	'EEE'	'ILP'	'/02'	'013']	['HHHHHHHHH'	'KFNKKIERV'	'%#%%%!%&!'	'424440450'	'HHHHHHHHH'	'EQDKNTQEV'	'%%%%%$%%!'	'444443440']	['HHHHHHH'	'KFNKKIE'	'%#%%%!%'	'4244404'	'HHHHHHH'	'KLQDVVN'	'%""%%!!%'	'4144004']	['HHHHHHHH'	'ADITFYSE'	'#%!$#$$%'	'24032334'	'HHHHHHHH'	'AEIRASAN'	'#%!&#$#%'	'24052324']]" 34.5 0.0225505443234836 0.2589285714285714 1174.0 0.0 0.0 0.0 1098.0 224.0 0.0759368836291913 0.9166666666666666 930.0 0.0 -1.0 -1.0 -1.0 406.5 0.0726373340275969 0.7771587743732591 3482.0 0.0 -1.0 -1.0 -1.0 0.0665 0.3554 115.0 0.8196303377947738 0.0 0.0 0.0 19282 NC_011048
1ENK A 137.0 2.0 1258606 10665 0140078#0033959#0003906#0004519#0000704 # 0006281 0.022408987823197 4.095301636583477 0.0 [[110	121]	[28	30]	[118	122]	[16	19]] [1	2	3	0] [[769	777]	[888	890]	[948	952]	[1023	1026]] "[['HHHHHHHHHHHH'	'SIAISQARLDEK'	'$!#!$%#&""%%%'	'302034251444'	'HHHHHHHHH'	'GIAVEQDKN'	'$!#!%%%%%'	'302044444']	['HHH'	'FGA'	'#$#'	'232'	'HHH'	'FGA'	'#$#'	'232']	['HHHHH'	'LDEKI'	'""%%%!'	'14440'	'HHHHH'	'LQDVV'	'""%%!!'	'14400']	['HHHH'	'HLMA'	'%""##'	'4122'	'HHHH'	'NLAA'	'%""##'	'4122']]" 30.5 0.0237547892720306 0.2924528301886792 1199.0 5.0 0.000893655049151 1.0 1118.0 250.0 0.0991983967935871 0.8114754098360656 876.0 0.0 -1.0 -1.0 -1.0 523.0 0.0703684749232343 0.8308157099697885 3577.0 0.0 -1.0 -1.0 -1.0 0.0716 0.305 137.0 0.8309948979591837 0.0 0.0 0.0 168903 NC_000866
3J40 E 335.0 4.5 2641870 215158 # 0019028 # 0.0152279389565764 0.2563790550303942 1.1115107913669076 [[117	126]	[123	125]	[90	92]] [1	3	0] [[775	782]	[949	951]	[1047	1049]] "[['HHHHHHHHHH'	'KLQGFNNKVA'	'%""%$#%%%!#'	'4143244402'	'HHHHHHHH'	'DKNTQEVF'	'%%%$%%!#'	'44434402']	['HHH'	'NKV'	'%%!'	'440'	'HHH'	'QDV'	'%%!'	'440']	['EEE'	'YDL'	'230'	'341'	'EEE'	'YHL'	'230'	'341']]" 33.5 0.0606741573033707 0.2967032967032967 1062.0 5.0 0.0007593014426727 1.0 1316.0 317.5 0.1944444444444444 0.8823529411764706 842.0 0.0 -1.0 -1.0 -1.0 950.0 0.1754430379746835 0.7875 3070.0 0.0 -1.0 -1.0 -1.0 0.1024 0.2273 335.0 0.8309948979591837 0.0 0.0 0.0 39672 NC_004775
6N9U F 196.0 3.7 1261046; 1261048 10760 0005524#0003678#0003896#0042802#0008270 # # 0.0322482857022371 3.4144155853705804 0.0034188034188034 [[215	218]	[214	218]	[105	109]] [1	3	0] [[771	774]	[950	954]	[1052	1056]] [['HHHH'	'AVEE'	'#!%%'	'2044'	'HHHH'	'AVEQ'	'#!%%'	'2044']	['HHHHH'	'KAVEE'	'%#!%%'	'42044'	'HHHHH'	'DVVNQ'	'%!!%%'	'40044']	['EEEEE'	'MYQVA'	'123/1'	'23402'	'EEEEE'	'FPQSA'	'12321'	'23432']] 50.5 0.1102886750555144 0.305327868852459 863.0 0.0 0.0 0.0 1179.0 191.0 0.1297935103244837 0.8148148148148148 855.0 0.0 -1.0 -1.0 -1.0 1622.5 0.29082774049217 0.78 2523.0 0.0 -1.0 -1.0 -1.0 0.0789 0.2727 196.0 0.8517571884984025 0.5 0.0 0.0 39937 NC_001604
3NFK A 92.0 1.43 5775 9606 0008092#0004726#0004725 0005737#0009898#0005856#0005829#0005654 0071345#0006470 0.0952026527945911 0.6125567840475663 0.2203742203742209 [[531	534]	[580	582]	[580	583]	[552	555]] [4	1	3	0] [[725	728]	[779	781]	[949	952]	[1021	1024]] "[['EEEE'	'NVKG'	'3/32'	'4043'	'EEEE'	'EILP'	'3/02'	'4013']	['HHH'	'DQV'	'%%!'	'440'	'HHH'	'QEV'	'%%!'	'440']	['HHHH'	'DQVV'	'%%!!'	'4400'	'HHHH'	'QDVV'	'%%!!'	'4400']	['HHHH'	'PADL'	'$#%""'	'3241'	'HHHH'	'SANL'	'$#%""'	'3241']]" 28.0 0.017578125 0.23841059602649 1897.0 1.0 0.0009319664492078 0.5 1071.0 154.5 0.0737373737373737 0.8588235294117647 905.0 0.0 -1.0 -1.0 -1.0 0.0 -1.0 -1.0 -1.0 0.0 -1.0 -1.0 -1.0 0.0522 0.3565 92.0 0.7322683706070288 0.0 0.0 0.0 - -
6P4G P 136.0 3.1 100351184 9986 0003735 0005840 0006412 0.0212758798439569 0.7983725344323853 0.445812807881774 [[79	82]	[79	83]	[35	41]] [1	3	0] [[779	782]	[949	953]	[1050	1056]] [['HHHH'	'QDVA'	'%%!#'	'4402'	'HHHH'	'QEVF'	'%%!#'	'4402']	['HHHHH'	'QDVAQ'	'%%!#%'	'44024'	'HHHHH'	'QDVVN'	'%%!!%'	'44004']	['EETTEEE'	'ASFNDTF'	'12MO321'	'2324432'	'EEEEEEE'	'MSFPQSA'	'1212321'	'2323432']] 37.0 0.0317583268783888 0.3082706766917293 1158.0 5.0 0.0008944543828264 1.0 1117.0 209.5 0.0887573964497041 0.8571428571428571 909.0 0.0 -1.0 -1.0 -1.0 0.0 -1.0 -1.0 -1.0 0.0 -1.0 -1.0 -1.0 0.0605 0.305 136.0 0.7345639719923616 0.0 0.0 0.0 - -
3OA1 A 102.0 2.2 1489854 103929 0003968 0030430#0042025#0019012 0075521#0039563#0039564#0039502#0046718#0019083 0.057689295693806 0.4604164163348296 0.552910052910053 [[265	282]	[267	269]	[234	240]	[274	276]] [1	2	3	0] [[769	780]	[888	890]	[948	954]	[1022	1024]] "[['HHHHHH.HHHHHHB.HHH'	'WVALANSKKFQLLVESNK'	'$!#""#%}%%#%""""(]$%%'	'302124344241104344'	'HHHHHHHHHHHH'	'GIAVEQDKNTQE'	'$!#!%%%%%$%%'	'302044444344']	['HHH'	'ALA'	'#""#'	'212'	'HHH'	'FGA'	'#$#'	'232']	['HHHHHHH'	'LDDIVKE'	'""%%!!%%'	'1440044'	'HHHHHHH'	'LQDVVNQ'	'""%%!!%%'	'1440044']	['HHH'	'FQL'	'#%""'	'241'	'HHH'	'ANL'	'#%""'	'241']]" 25.0 0.0223307745987438 0.2335766423357664 1296.0 6.0 0.0018467220683287 0.6666666666666666 1080.0 257.0 0.0672601384767556 0.9066666666666666 936.0 0.0 -1.0 -1.0 -1.0 864.0 0.1636736788096459 0.7799511002444988 3080.0 0.0 -1.0 -1.0 -1.0 0.0609 0.3421 102.0 0.8288633461047255 0.0 0.0 0.2 11932 NC_001542
2OXT A 265.0 2.9 30999585 35279 0005524#0003725#0046872#0004482#0004483#0046983#0003724#0003968#0004252 0005576#0044167#0042025#0016021#0019028#0055036 0039654#0039520#0039564#0039502#0039694#0019062 0.0349345040266736 3.5068680540437174 0.0051369863013701 [[170	173]	[64	66]	[169	171]	[60	64]] [1	2	3	0] [[776	779]	[888	890]	[948	950]	[1021	1025]] "[['HHHH'	'EKWK'	'%%$%'	'4434'	'HHHH'	'KNTQ'	'%%$%'	'4434']	['HHH'	'AWM'	'#$#'	'232'	'HHH'	'FGA'	'#$#'	'232']	['HHH'	'LEK'	'""%%'	'144'	'HHH'	'LQD'	'""%%'	'144']	['HHHHH'	'TAKLA'	'$#%""#'	'32412'	'HHHHH'	'SANLA'	'$#%""#'	'32412']]" 23.5 0.0761544693491763 0.284561049445005 2712.0 0.0 0.0 0.0 1248.0 367.0 0.1090259159964253 0.9457364341085271 990.0 0.0 -1.0 -1.0 -1.0 3294.0 0.2313883299798792 0.8021559923906151 7780.0 0.0 -1.0 -1.0 -1.0 0.0975 0.2757 265.0 0.8421354764638347 0.0 0.25 0.2 10266 NC_033721
6CPO E 190.0 2.4 3123 9606 0042609#0023026#0032395#0042605#0030247#0005200#0042608 0009986#0030669#0030666#0012507#0009897#0070062#0005615#0000139#0001772#0071556#0005887#0005882#0031902#0005765#0016020#0042613#0005886#0032588#0030658 0002491#0019886#0016045#0008544#0006959#0006955#0002437#0060333#0030225#0002469#0002862#0032689#0042130#0002503#2000516#0032831#0070374#0043123#0035774#0033674#0043…	131]	[65	67]	[71	73]	[65	70]	[21	28]] [4	1	2	3	0] [[725	728]	[779	781]	[888	890]	[949	954]	[1057	1064]] "[['EEEE'	'EVRW'	'3/42'	'4053'	'EEEE'	'EILP'	'3/02'	'4013']	['HHH'	'KDI'	'%%!'	'440'	'HHH'	'QEV'	'%%!'	'440']	['HHH'	'ARA'	'#&#'	'252'	'HHH'	'FGA'	'#$#'	'232']	['HHHHHH'	'KDILEQ'	'%%!""%%'	'440144'
2J8G A 338.0 1.69 1261221 10747 0003796 # 0016998#0019835#0042742#0009253#0044659 0.0004953880572588 0.7974625043505781 1.2404580152671767 [[130	140]	[138	140]	[110	117]] [1	3	0] [[771	781]	[949	951]	[1014	1023]] [['HHHHH..HHHH'	'FTHDNVDYQQI'	'#$%%%Y]$%%!'	'23444043440'	'HHHHHHHHHHH'	'AVEQDKNTQEV'	'#!%%%%%$%%!'	'20444443440']	['HHH'	'QQI'	'%%!'	'440'	'HHH'	'QDV'	'%%!'	'440']	['HHHHHHHH'	'RFMQMIAD'	'&##%#!#%'	'52242024'	'HHHHHHHHHH'	'RAAEIRASAN'	'&##%!&#$#%'	'5224052324']] 40.0 0.0405027932960893 0.3222222222222222 1252.0 5.0 0.0007575757575757 1.0 1319.0 452.0 0.1928374655647383 0.9051724137931034 857.0 0.0 -1.0 -1.0 -1.0 1070.0 0.1590236686390532 0.8206106870229007 3270.0 0.0 -1.0 -1.0 -1.0 0.1413 0.3076 338.0 0.888622754491018 0.0 0.0 0.0 19343 NC_001825
5OOO A 166.0 2.2 9538292 11589 # 0030430#0042025 0039689#0039657#0039580#0039653#0039602#0039501#0039502 0.0350809870654387 0.3788734463957035 0.7366863905325447 [[139	142]	[106	109]	[135	146]] [1	3	0] [[779	782]	[947	950]	[1017	1026]] "[['HHHH'	'DQIA'	'%%!#'	'4402'	'HHHH'	'QEVF'	'%%!#'	'4402']	['HHHH'	'NLKE'	'%""%%'	'4144'	'HHHH'	'KLQD'	'%""%%'	'4144']	['HHHHHHHHHHHH'	'DIRRDQIATLAM'	'%!&&%%!#$""##'	'405544023122'	'HHHHHHHHHH'	'EIRASANLAA'	'%!&#$#%""##'	'4052324122']]" 12.5 0.0471556886227544 0.3118811881188119 1134.0 0.0 0.0 0.0 1149.0 432.5 0.1241379310344827 0.9402985074626866 881.0 0.0 -1.0 -1.0 -1.0 872.5 0.1381327906385143 0.7880986937590712 3242.0 0.0 -1.0 -1.0 -1.0 0.0798 0.3145 166.0 0.8319488817891374 0.0 0.0 0.1 1690 NC_014395
5F99 G 121.0 2.63 734746 8355 0003677#0046982 0000786#0005634 # 0.082506200623826 0.5570947649177956 0.486075949367089 [[86	95]	[92	95]	[47	53]] [1	3	0] [[771	780]	[947	950]	[1020	1026]] "[['HHHHSHHHHH'	'AVRNDEELNK'	'#!&%V%%""%%'	'2054444144'	'HHHHHHHHHH'	'AVEQDKNTQE'	'#!%%%%%$%%'	'2044444344']	['HHHH'	'ELNK'	'%""%%'	'4144'	'HHHH'	'KLQD'	'%""%%'	'4144']	['HHHHHHH'	'APVYLAA'	'#$!$""##'	'2303122'	'HHHHHHH'	'ASANLAA'	'#$#%""##'	'2324122']]" 22.0 0.0199692780337941 0.2574257425742574 1201.0 0.0 0.0 0.0 1104.0 203.0 0.0788954635108481 0.8888888888888888 924.0 0.0 -1.0 -1.0 -1.0 0.0 -1.0 -1.0 -1.0 0.0 -1.0 -1.0 -1.0 0.0795 0.4402 121.0 0.6888178913738019 0.0 0.0 0.0 - -
1BJA A 95.0 2.19 1258740 10665 0003677 # # 0.0209908862178375 0.8129361223493983 0.4936386768447842 [[74	78]	[74	81]	[34	38]] [1	3	0] [[777	781]	[947	954]	[1015	1019]] "[['HHHHH'	'EAQDI'	'%#%%!'	'42440'	'HHHHH'	'NTQEV'	'%$%%!'	'43440']	['HHHHHHHH'	'EAQDIISN'	'%#%%!!$%'	'42440034'	'HHHHHHHH'	'KLQDVVNQ'	'%""%%!!%%'	'41440044']	['HHHHH'	'AAEVR'	'##%!&'	'22405'	'HHHHH'	'AAEIR'	'##%!&'	'22405']]" 36.5 0.0455950540958268 0.3105263157894737 1104.0 5.0 0.000928505106778 1.0 1076.0 245.5 0.0708582834331337 0.9342105263157896 926.0 0.0 -1.0 -1.0 -1.0 748.0 0.1147247119078105 0.810126582278481 3352.0 0.0 -1.0 -1.0 -1.0 0.0577 0.3488 95.0 0.6925525143220879 0.0 0.0 0.0 168903 NC_000866
3O9T B 121.0 2.2 956533 211044 0042802#0003723 0030430#0042025 0030683#0046778#0019054#0070266#0039524#0039580#0039540#0039502 0.1308307735062736 0.4756943947992031 0.5089974293059136 [[159	162]	[172	176]	[172	176]	[128	131]] [4	1	3	0] [[725	728]	[776	780]	[950	954]	[1061	1064]] [['EEEE'	'EISP'	'3/22'	'4033'	'EEEE'	'EILP'	'3/02'	'4013']	['HHHHH'	'EDVKN'	'%%!%%'	'44044'	'HHHHH'	'KNTQE'	'%%$%%'	'44344']	['HHHHH'	'EDVKN'	'%%!%%'	'44044'	'HHHHH'	'DVVNQ'	'%!!%%'	'40044']	['EEEE'	'IILK'	'//03'	'0014'	'EEEE'	'VFLH'	'/103'	'0214']] 28.5 0.0389016018306636 0.265625 1119.0 5.0 0.0009066183136899 1.0 1102.0 259.5 0.0980980980980981 0.9333333333333332 894.0 0.0 -1.0 -1.0 -1.0 717.0 0.124361593462717 0.8130217028380634 3317.0 0.0 -1.0 -1.0 -1.0 0.0666 0.3441 121.0 0.8293929712460064 0.5 0.0 0.1 890 NC_002020
5GTC G 107.0 2.7 3012; 8335 9606 0003677#0046982 0070062#0000786#0005634 0006342#0008285 0.1752769742764977 0.5588182966062898 0.4823232323232327 [[91	95]	[92	95]	[47	53]] [1	3	0] [[776	780]	[947	950]	[1020	1026]] "[['HHHHH'	'EELNK'	'%%""%%'	'44144'	'HHHHH'	'KNTQE'	'%%$%%'	'44344']	['HHHH'	'ELNK'	'%""%%'	'4144'	'HHHH'	'KLQD'	'%""%%'	'4144']	['HHHHHHH'	'APVYLAA'	'#$!$""##'	'2303122'	'HHHHHHH'	'ASANLAA'	'#$#%""##'	'2324122']]" 14.0 0.0198321891685736 0.2826086956521739 1219.0 0.0 0.0 0.0 1090.0 228.5 0.0634765625 0.9848484848484848 958.0 63.5 0.1231884057971014 0.7906976744186046 233.0 334.0 0.0633693972179289 0.7387387387387387 3549.0 71.5 0.1694214876033057 0.7192982456140351 185.0 0.0711 0.4416 107.0 0.6888178913738019 0.0 0.0 0.0 517 NM_021052
6RNY G 110.0 3.9 8329; 8330; 8332; 8336; 8969 9606 0003677#0019899#0046982 0070062#0000786#0005634 0006342 0.069783623851151 0.7320917176704606 0.4823232323232327 [[91	95]	[92	95]	[47	53]] [1	3	0] [[776	780]	[947	950]	[1020	1026]] "[['HHHHH'	'EELNK'	'%%""%%'	'44144'	'HHHHH'	'KNTQE'	'%%$%%'	'44344']	['HHHH'	'ELNK'	'%""%%'	'4144'	'HHHH'	'KLQD'	'%""%%'	'4144']	['HHHHHHH'	'APVYLAA'	'#$!$""##'	'2303122'	'HHHHHHH'	'ASANLAA'	'#$#%""##'	'2324122']]" 13.0 0.0198321891685736 0.2826086956521739 1219.0 0.0 0.0 0.0 1093.0 161.0 0.0520732883317261 0.9642857142857144 981.0 46.5 0.074074074074074 0.8333333333333334 246.0 306.5 0.0636550308008213 0.7774294670846394 3577.0 90.0 0.1885245901639344 0.8214285714285714 188.0 0.0699 0.4328 157.0 -1.0 0.0 0.0 0.0 493 NM_021064
2OWQ B 224.0 2.4 3707565 126794 0003677#0016799 # 0006281 0.0722467650812985 0.6064145334249205 0.6082191780821924 [[154	156]	[190	197]	[196	199]	[193	197]] [4	1	3	0] [[726	728]	[774	781]	[950	953]	[1014	1018]] [['EEE'	'VLY'	'/02'	'013'	'EEE'	'ILP'	'/02'	'013']	['HHHHHHHH'	'EKDRSFEI'	'%%%&$#%!'	'44453240'	'HHHHHHHH'	'QDKNTQEV'	'%%%%$%%!'	'44443440']	['HHHH'	'EIIN'	'%!!%'	'4004'	'HHHH'	'DVVN'	'%!!%'	'4004']	['HHHHH'	'RSFEI'	'&$#%!'	'53240'	'HHHHH'	'RAAEI'	'&##%!'	'52240']] 41.0 0.0395738203957382 0.2937853107344633 1137.0 1.0 0.0008347245409015 0.5 1196.0 281.5 0.1120527306967985 0.8623188405797102 924.0 0.0 -1.0 -1.0 -1.0 719.5 0.1115364982133741 0.7789661319073083 3357.0 0.0 -1.0 -1.0 -1.0 0.0795 0.2549 224.0 0.8355471220746363 0.0 0.0 0.0 194711 NC_006998
6JX7 A 1245.0 3.31 1258630 10665 # 0019012 # 0.0309041457832697 0.7229750407964345 0.6867816091954027 [[312	314]	[1076	1080]	[1115	1117]	[1315	1326]	[1189	1232]] [4	1	2	3	0] [[726	728]	[773	777]	[888	890]	[949	954]	[1016	1059]] "[['EEE'	'VLS'	'/02'	'013'	'EEE'	'ILP'	'/02'	'013']	['HHHHH'	'QENQK'	'%%%%%'	'44444'	'HHHHH'	'EQDKN'	'%%%%%'	'44444']	['HHH'	'ASA'	'#$#'	'232'	'HHH'	'FGA'	'#$#'	'232']	['HHHSTT...HHH'	'QEIVIDYIDINK'	'%%!RKO}Y]!%%'	'440004304044'
1REG X 122.0 1.9 1258694 10665 0003723 # 0006417 0.0445205045282947 0.670839368743088 0.6396648044692743 [[31	33]	[65	68]	[65	69]	[46	48]] [4	1	3	0] [[726	728]	[774	777]	[947	951]	[1059	1061]] "[['EEE'	'VLY'	'/02'	'013'	'EEE'	'ILP'	'/02'	'013']	['HHHH'	'EEDE'	'%%%%'	'4444'	'HHHH'	'QDKN'	'%%%%'	'4444']	['HHHHH'	'EEDEV'	'%%%%!'	'44440'	'HHHHH'	'KLQDV'	'%""%%!'	'41440']	['EEE'	'YIV'	'2//'	'300'	'EEE'	'GVV'	'2//'	'300']]" 20.5 0.0238461538461538 0.3263157894736842 1205.0 0.5 0.0027247956403269 0.75 1097.0 164.5 0.0646718146718146 0.9710144927536232 967.0 0.0 -1.0 -1.0 -1.0 464.0 0.0696169772256728 0.8226299694189603 3537.0 0.0 -1.0 -1.0 -1.0 0.0544 0.2848 122.0 0.8268370607028754 0.0 0.0 0.0 168903 NC_000866
6QLC A 82.0 2.2 8684366 655097 # # # 0.0048422352345359 0.976369273150402 0.8173374613003104 [[34	36]	[70	72]	[52	55]	[70	75]] [1	2	3	0] [[786	788]	[888	890]	[947	950]	[1020	1025]] "[['SEE'	'KDV'	'V3/'	'440'	'SEE'	'KQI'	'V3/'	'440']	['HHH'	'AYA'	'#$#'	'232'	'HHH'	'FGA'	'#$#'	'232']	['HHHH'	'QLQE'	'%""%%'	'4144'	'HHHH'	'KLQD'	'%""%%'	'4144']	['HHHHHH'	'AYAERC'	'#$#%&#'	'232452'	'HHHHHH'	'ASANLA'	'#$#%""#'	'232412']]" 24.0 0.0177880897138437 0.2911392405063291 1214.0 0.0 0.0 0.0 1065.0 191.5 0.0576540755467196 0.9830508474576272 947.0 0.0 -1.0 -1.0 -1.0 243.0 0.0515010351966873 0.7713178294573644 3606.0 0.0 -1.0 -1.0 -1.0 0.0456 0.3467 82.0 0.7317228226319136 0.0 0.0 0.0 74901 NC_013691
3EGD C 137.0 2.7 9554 9606 0005484#0019905 0030137#0005789#0005793#0033116#0012507#0000139#0016021#0042470#0030670#0031201#0008021#0030133 0002479#0048208#0006888#1902902#0045732#0015031#0006890#1990668#0048280 0.1281410822010561 0.6517199713975257 0.5326370757180166 [[118	124]	[119	121]	[82	85]] [1	3	0] [[771	777]	[952	954]	[1023	1026]] "[['HHHHHHH'	'FIQKTKK'	'#!%%$%%'	'2044344'	'HHHHHHH'	'AVEQDKN'	'#!%%%%%'	'2044444']	['HHH'	'IQK'	'!%%'	'044'	'HHH'	'VNQ'	'!%%'	'044']	['HHHH'	'KLAF'	'%""##'	'4122'	'HHHH'	'NLAA'	'%""##'	'4122']]" 43.5 0.0426356589147286 0.2777777777777778 1092.0 0.0 0.0 0.0 1122.0 234.5 0.0805043646944713 0.912087912087912 940.0 133.0 0.2982456140350877 0.7142857142857143 166.0 684.0 0.1198251478529184 0.802065404475043 3308.0 276.0 0.0284275503573749 0.8215962441314554 5943.0 0.0804 0.3885 137.0 0.7371101209420751 0.0 0.25 0.0 6927 NM_004892
3A9L A 207.0 1.9 16511452 207656 0016787#0046872 # # 0.0343617408687014 0.7552529458383944 0.7366863905325447 [[198	206]	[197	201]	[169	173]] [1	3	0] [[771	778]	[950	954]	[1016	1020]] [['HHHHHHHHH'	'AIKEAEAEY'	'#!%%#%#%$'	'204424243'	'HHHHHHHH'	'AVEQDKNT'	'#!%%%%%$'	'20444443']	['HHHHH'	'EAIKE'	'%#!%%'	'42044'	'HHHHH'	'DVVNQ'	'%!!%%'	'40044']	['HHHHH'	'AQRRA'	'#%&&#'	'24552'	'HHHHH'	'AEIRA'	'#%!&#'	'24052']] 41.5 0.0353846153846153 0.2541436464088398 1119.0 0.0 0.0 0.0 1190.0 311.0 0.1160799238820171 0.8776978417266187 912.0 0.0 -1.0 -1.0 -1.0 648.0 0.1207654512542022 0.802405498281787 3285.0 0.0 -1.0 -1.0 -1.0 0.0903 0.3055 207.0 0.7813333333333333 0.0 0.0 0.0 155631 NC_021856
2WC9 A 176.0 2.5 955254 10724 0005524#0016887#0004519#0046872#0004518 0098009 0006323#0019073 0.0104409357558772 0.8432949513731928 0.9120521172638448 [[351	354]	[350	352]	[318	320]] [1	3	0] [[776	779]	[952	954]	[1060	1062]] [['HHHH'	'EHGE'	'%%$%'	'4434'	'HHHH'	'KNTQ'	'%%$%'	'4434']	['HHH'	'VEH'	'!%%'	'044'	'HHH'	'VNQ'	'!%%'	'044']	['EEE'	'IIA'	'//1'	'002'	'EEE'	'VVF'	'//1'	'002']] 49.0 0.0567474048442906 0.328 1195.0 0.0 0.0 0.0 1159.0 252.0 0.0952380952380952 0.9174311926605504 941.0 0.0 -1.0 -1.0 -1.0 1246.5 0.2311596041613803 0.7921739130434783 2791.0 0.0 -1.0 -1.0 -1.0 0.0798 0.2928 176.0 0.7975077881619937 0.0 0.0 0.0 44010 NC_004166
2I9L L 173.0 3.1 3707544 10254 # 0016021#0019031#0055036 0046718#0019062 0.0874384136321815 0.8594120183056553 0.4247572815533982 [[105	113]	[91	93]	[107	114]	[61	74]] [1	2	3	0] [[772	780]	[888	890]	[947	954]	[1020	1028]] "[['HHHHHHHHH'	'VRDFENYVK'	'!&%#%%$!%'	'054244304'	'HHHHHHHHH'	'VEQDKNTQE'	'!%%%%%$%%'	'044444344']	['HHH'	'FTA'	'#$#'	'232'	'HHH'	'FGA'	'#$#'	'232']	['HHHHHHHH'	'DFENYVKQ'	'%#%%$!%%'	'42443044'	'HHHHHHHH'	'KLQDVVNQ'	'%""%%!!%%'	'41440044']	['HHHHHHHHHHHHHH'	'ADAQLDAVLSAATE'	'#%#%""%#!""$##$%'	'24241420132234'	'HHHHHHHHH'	'ASANLAATK'	'#$#%""##$%'	'232412234']]" 48.5 0.0353460972017673 0.2909090909090909 1193.0 1.0 0.0008665511265164 0.5 1152.0 349.0 0.1033816425120772 0.8842975206611571 914.0 0.0 -1.0 -1.0 -1.0 823.0 0.1376570110228146 0.7967359050445104 3227.0 0.0 -1.0 -1.0 -1.0 0.0904 0.3413 173.0 0.7584664536741214 0.0 0.375 0.1 194711 NC_006998
3GUD A 119.0 2.2 919913 12345 0042802 0098024 # 0.0689789198959032 0.6733309800722277 0.8753993610223654 [[715	718]	[652	675]	[669	673]	[645	647]] [4	1	3	0] [[725	728]	[771	782]	[949	953]	[1053	1055]] [['EEEE'	'NIYS'	'3/22'	'4033'	'EEEE'	'EILP'	'3/02'	'4013']	['HHHHHGGGSPPEEE..HHHHHHHH'	'AVDEKGEEARYHFGVIAQQIVKVF'	'#!%%%9::TIG312YY#%%!!%!#'	'204443442534230024400402'	'HHHHHHHHHHHH'	'AVEQDKNTQEVF'	'#!%%%%%$%%!#'	'204444434402']	['HHHHH'	'QQIVK'	'%%!!%'	'44004'	'HHHHH'	'QDVVN'	'%%!!%'	'44004']	['EEE'	'YQY'	'232'	'343'	'EEE'	'PQS'	'232'	'343']] 48.0 0.0758054327226784 0.2790697674418604 1153.0 0.0 0.0 0.0 1102.0 160.0 0.06640625 0.8717948717948718 946.0 0.0 -1.0 -1.0 -1.0 2370.5 0.3770691333982473 0.7996902426432628 2171.0 0.0 -1.0 -1.0 -1.0 0.0771 0.4197 119.0 0.8263090676883781 0.5 0.0 0.0 21129 NC_002649
3PDV A 89.0 2.2 64236 9606 0003779#0046872#0051371 0005912#0031941#0005634#0001725#0030018 0030036#0007507#0061061 0.1019827426669971 0.7988894350961993 0.5611702127659577 [[62	68]	[63	65]	[37	40]	[24	28]] [1	2	3	0] [[773	779]	[888	890]	[947	950]	[1058	1062]] "[['HHHHHHH'	'HAEAQSK'	'%#%#%$%'	'4242434'	'HHHHHHH'	'EQDKNTQ'	'%%%%%$%'	'4444434']	['HHH'	'AEA'	'#%#'	'242'	'HHH'	'FGA'	'#$#'	'232']	['HHHH'	'KAKD'	'%#%%'	'4244'	'HHHH'	'KLQD'	'%""%%'	'4144']	['TEEEE'	'HTPIM'	'O22/1'	'43302'	'TEEEE'	'HGVVF'	'O2//1'	'43002']]" 28.5 0.0497076023391812 0.2645914396887159 1111.0 0.0 0.0 0.0 1072.0 163.0 0.0598205383848454 0.8695652173913043 934.0 118.0 0.278169014084507 0.7117117117117117 173.0 580.0 0.1422733077905491 0.7486559139784946 3171.0 227.0 0.2232142857142857 0.7763975155279503 399.0 0.0575 0.3647 89.0 0.797684338817794 0.0 0.0 0.0 1459 NM_198042
5VOD D 164.0 5.9 3077481 295027 # 0019031#0055036 0098670#0046718#0046754#0019058#0016032#0019083 0.257087455670146 0.7128318415726811 0.6771428571428584 [[141	145]	[147	149]	[108	111]	[144	150]] [1	2	3	0] [[772	776]	[888	890]	[949	952]	[1016	1023]] [['HHHHH'	'VEDAK'	'!%%#%'	'04424'	'HHHHH'	'VEQDK'	'!%%%%'	'04444']	['HHH'	'FGA'	'#$#'	'232'	'HHH'	'FGA'	'#$#'	'232']	['HHHH'	'KKVI'	'%%!!'	'4400'	'HHHH'	'QDVV'	'%%!!'	'4400']	['HHHHHHH'	'AKIFGAH'	'#%!#$#%'	'2402324'	'HHHHHHHH'	'AEIRASAN'	'#%!&#$#%'	'24052324']] 0.0 -1.0 -1.0 -1.0 1.0 0.0008733624454148 0.5 1143.0 290.5 0.1232604373757455 0.8794326241134752 865.0 0.0 -1.0 -1.0 -1.0 0.0 -1.0 -1.0 -1.0 0.0 -1.0 -1.0 -1.0 0.0821 0.3129 164.0 0.9473046638400968 0.0 0.25 0.1 - -
3JR6 C 159.0 3.0 1258585 10665 0003796 0030430 0016998#0019835#0042742#0009253#0044659 0.4042808814626198 0.7155851763423656 0.6215469613259681 [[66	73]	[110	112]	[74	78]	[102	111]] [1	2	3	0] [[775	782]	[888	890]	[949	953]	[1014	1023]] "[['HHHHHHHH'	'KDEAEKLF'	'%%%#%%""#'	'44424412'	'HHHHHHHH'	'DKNTQEVF'	'%%%$%%!#'	'44434402']	['HHH'	'FQM'	'#%#'	'242'	'HHH'	'FGA'	'#$#'	'232']	['HHHHH'	'NQDVD'	'%%%!%'	'44404'	'HHHHH'	'QDVVN'	'%%!!%'	'44004']	['HHHHHHHHHH'	'RAALINMVFQ'	'&##""!%#!#%'	'5221042024'	'HHHHHHHHHH'	'RAAEIRASAN'	'&##%!&#$#%'	'5224052324']]" 26.0 0.0326594090202177 0.2781456953642384 1135.0 7.0 0.0026362038664323 0.6 1133.0 372.5 0.1256281407035175 0.8445945945945946 847.0 0.0 -1.0 -1.0 -1.0 603.0 0.0919184095016782 0.8018018018018018 3429.0 0.0 -1.0 -1.0 -1.0 0.0828 0.3094 169.0 -1.0 0.0 0.0 0.0 168903 NC_000866
5W7G Q 131.0 4.5 2769161 654909 # # # 0.3080689002863922 0.844280789736936 0.4785894206549117 [[77	94]	[86	91]	[50	55]] [1	3	0] [[769	778]	[949	954]	[1023	1028]] "[['HHHHHHHHHHHHHHHHHH'	'YIAFAEELAHQVWKNKNS'	'$!###%%""#%%!$%%%%$'	'302224412440344443'	'HHHHHHHHHH'	'GIAVEQDKNT'	'$!#!%%%%%$'	'3020444443']	['HHHHHH'	'HQVWKN'	'%%!$%%'	'440344'	'HHHHHH'	'QDVVNQ'	'%%!!%%'	'440044']	['HHHHHH'	'NDMMSK'	'%%##$%'	'442234'	'HHHHHH'	'NLAATK'	'%""##$%'	'412234']]" 26.0 0.0234493192133131 0.3406593406593406 1231.0 0.0 0.0 0.0 1114.0 442.0 0.1125628140703517 0.9411764705882352 876.0 0.0 -1.0 -1.0 -1.0 460.0 0.0816062176165803 0.8181818181818182 3475.0 0.0 -1.0 -1.0 -1.0 0.0664 0.3867 131.0 0.8191693290734824 0.0 0.0 0.0 20869 NC_005830
4U7Q A 99.0 1.7 155348 11706 0004190#0003677#0003887#0004533#0042802#0008289#0003723#0003964#0004523#0005198#0008270 0042025#0020002#0072494#0019013#0055036 0015074#0006310#0044409#0075713#0019064#0039651#0006278#0039657#0019061#0044826#0019072#0019058#0075732#0019068 0.1464860743172405 0.8432760980563325 0.5822102425876019 [[92	95]	[90	93]	[52	55]] [1	3	0] [[780	783]	[948	951]	[1051	1054]] "[['HHT.'	'QIGC'	'%!N['	'4032'	'HHH.'	'EVFA'	'%!#['	'4022']	['HHHH'	'LTQI'	'""$%!'	'1340'	'HHHH'	'LQDV'	'""%%!'	'1440']	['EEEE'	'GFIK'	'21/3'	'3204'	'EEEE'	'SFPQ'	'2123'	'3234']]" 28.5 0.1298283261802575 0.2867298578199052 1020.0 0.0 0.0 0.0 1082.0 242.5 0.0816532258064516 0.9 902.0 95.5 0.2359550561797752 0.7590361445783133 184.0 3307.5 0.4046372475691847 0.7778576563623293 2566.0 187.5 0.2362948960302457 0.8064516129032258 374.0 0.0478 0.3169 99.0 0.8265822784810126 0.5 0.25 0.1 9181 NC_001802
6ZLW H 186.0 2.6 6171 9606 0003730#0048027#0003723#0003735 0005829#0022625#0005783#0042788 0002181#0000184#0006364#0006614#0006412#0006413#0019083 0.1890625986304839 0.7642640347209839 0.9120521172638448 [[124	127]	[125	127]	[92	94]] [1	3	0] [[771	774]	[952	954]	[1060	1062]] [['HHHH'	'AVHD'	'#!%%'	'2044'	'HHHH'	'AVEQ'	'#!%%'	'2044']	['HHH'	'VHD'	'!%%'	'044'	'HHH'	'VNQ'	'!%%'	'044']	['EEE'	'VVF'	'//1'	'002'	'EEE'	'VVF'	'//1'	'002']] 7.0 0.0031421838177533 0.16 1248.0 0.0 0.0 0.0 1169.0 229.0 0.090310442144873 0.9056603773584906 957.0 44.5 0.1056603773584905 0.7 225.0 111.5 0.014367816091954 0.7638888888888888 3756.0 181.5 0.2757201646090535 0.7204301075268817 300.0 0.0907 0.3238 186.0 0.7130990415335463 0.0 0.0 0.0 561 NM_021104
1XJU A 156.0 1.07 2777454 10678 0003796 0020002#0016021 0016998#0019835#0042742#0009253 0.1662366167741462 0.7682068371587594 0.950166112956812 [[74	83]	[106	108]	[83	94]	[103	107]] [1	2	3	0] [[774	780]	[888	890]	[949	954]	[1023	1027]] "[['HHHHHHHHHH'	'DQQIAADWEK'	'%%%!##%$%%'	'4440224344'	'HHHHHHH'	'QDKNTQE'	'%%%%$%%'	'4444344']	['HHH'	'FSA'	'#$#'	'232'	'HHH'	'FGA'	'#$#'	'232']	['HHHHHHHHHHHH'	'KNILIAERBINQ'	'%%!""!#%&\'!%%'	'440102456044'	'HHHHHH'	'QDVVNQ'	'%%!!%%'	'440044']	['HHHHH'	'DNAFS'	'%%##$'	'44223'	'HHHHH'	'NLAAT'	'%""##$'	'41223']]" 16.5 0.0323325635103926 0.2641509433962264 1140.0 0.0 0.0 0.0 1140.0 323.0 0.0930232558139534 0.8888888888888888 924.0 0.0 -1.0 -1.0 -1.0 502.5 0.0891443167305236 0.7505376344086021 3450.0 0.0 -1.0 -1.0 -1.0 0.075 0.2916 156.0 0.855683269476373 0.0 0.25 0.0 94800 NC_005856
6PSZ 1 193.0 3.2 919920 12081 0005524#0004197#0005216#0046872#0017111#0003723#0003724#0003968#0005198 0044162#0042025#0044385#0016020#0039618#0019028 0075509#0039520#0039707#0044694#0039690#0051259#0018144#0039545#0039554#0039522#0039540#0039611#0006351#0039694#0019068#0019062 0.1924778398845432 0.7355494891149896 1.7952380952380969 [[156	159]	[143	159]] [4	0] [[725	728]	[1044	1051]] [['EEEE'	'QIMY'	'3/12'	'4023'	'EEEE'	'EILP'	'3/02'	'4013']	['SSS..S..PPPEEEEEE'	'TETNNGHALNQVYQIMY'	'UVU]]U][EHH/23/12'	'34344342144034023'	'SSSEEEEE'	'GKGYHLMS'	'UVU23012'	'34334123']] 65.5 0.1075616659927213 0.263627353815659 1464.0 2.0 0.0017050298380221 0.5 1169.0 292.5 0.1314508276533593 0.9 877.0 264.0 0.2222222222222222 0.7767857142857143 559.0 3751.5 0.3651567944250871 0.7995117485505036 3898.0 0.0 -1.0 -1.0 -1.0 0.0838 0.2961 193.0 0.8313099041533546 0.0 0.0 0.1 7440 NC_002058
[truncated: 12 more columns]
